# Supplementary material for: Methylobacterium Species Promoting Rice and Barley Growth and Interaction Specificity Revealed with Whole-Cell Matrix-Assisted Laser Desorption / Ionization-Time-of-Flight Mass Spectrometry (MALDI-TOF/MS) Analysis
Source: PLoS One. 2015 Jun 8;10(6):e0129509. doi: 10.1371/journal.pone.0129509 (PMC4460032; doi:10.1371/journal.pone.0129509)
Supplement: S3 Data — (ZIP) [file pone.0129509.s003.zip › Supplementary data 3 (ms from barley)/38c.txt]

776.71 0
776.77 0
776.84 0
776.90 0
776.97 0
777.03 0
777.09 0
777.16 0
777.22 0
777.29 0
777.35 0
777.41 0
777.48 0
777.54 0
777.61 0
777.67 0
777.73 0
777.80 0
777.86 0
777.93 0
777.99 0
778.05 0
778.12 0
778.18 0
778.25 0
778.31 0
778.37 0
778.44 0
778.50 0
778.57 0
778.63 0
778.69 0
778.76 0
778.82 0
778.89 0
778.95 0
779.01 0
779.08 0
779.14 0
779.21 0
779.27 0
779.34 0
779.40 0
779.46 0
779.53 0
779.59 0
779.66 0
779.72 0
779.78 0
779.85 0
779.91 0
779.98 0
780.04 0
780.10 0
780.17 0
780.23 0
780.30 0
780.36 0
780.43 0
780.49 0
780.55 0
780.62 0
780.68 0
780.75 0
780.81 0
780.87 0
780.94 0
781.00 0
781.07 0
781.13 0
781.19 0
781.26 0
781.32 0
781.39 0
781.45 0
781.52 0
781.58 0
781.64 0
781.71 0
781.77 0
781.84 0
781.90 0
781.96 0
782.03 0
782.09 0
782.16 0
782.22 0
782.29 0
782.35 0
782.41 0
782.48 0
782.54 0
782.61 0
782.67 0
782.74 0
782.80 0
782.86 0
782.93 0
782.99 0
783.06 0
783.12 0
783.19 0
783.25 0
783.31 0
783.38 0
783.44 0
783.51 0
783.57 0
783.63 0
783.70 0
783.76 0
783.83 0
783.89 0
783.96 0
784.02 0
784.08 0
784.15 0
784.21 0
784.28 0
784.34 0
784.41 0
784.47 0
784.53 0
784.60 0
784.66 0
784.73 0
784.79 0
784.86 0
784.92 0
784.99 0
785.05 0
785.11 0
785.18 0
785.24 0
785.31 0
785.37 0
785.44 0
785.50 0
785.56 0
785.63 0
785.69 0
785.76 0
785.82 0
785.89 0
785.95 0
786.01 0
786.08 0
786.14 0
786.21 0
786.27 0
786.34 0
786.40 0
786.47 0
786.53 0
786.59 0
786.66 0
786.72 0
786.79 0
786.85 0
786.92 0
786.98 0
787.04 0
787.11 0
787.17 0
787.24 0
787.30 0
787.37 0
787.43 0
787.50 0
787.56 0
787.62 0
787.69 0
787.75 0
787.82 0
787.88 0
787.95 0
788.01 0
788.08 0
788.14 0
788.20 0
788.27 0
788.33 0
788.40 0
788.46 0
788.53 0
788.59 0
788.66 0
788.72 0
788.78 0
788.85 0
788.91 0
788.98 0
789.04 0
789.11 0
789.17 0
789.24 0
789.30 0
789.36 0
789.43 0
789.49 0
789.56 0
789.62 0
789.69 0
789.75 0
789.82 0
789.88 0
789.95 0
790.01 0
790.07 0
790.14 0
790.20 0
790.27 0
790.33 0
790.40 0
790.46 0
790.53 0
790.59 0
790.66 0
790.72 0
790.78 0
790.85 0
790.91 0
790.98 0
791.04 0
791.11 0
791.17 0
791.24 0
791.30 0
791.37 0
791.43 0
791.49 0
791.56 0
791.62 0
791.69 0
791.75 0
791.82 0
791.88 0
791.95 0
792.01 0
792.08 0
792.14 0
792.21 0
792.27 0
792.33 0
792.40 0
792.46 0
792.53 0
792.59 0
792.66 0
792.72 0
792.79 0
792.85 0
792.92 0
792.98 0
793.05 0
793.11 0
793.17 0
793.24 0
793.30 0
793.37 0
793.43 0
793.50 0
793.56 0
793.63 0
793.69 0
793.76 0
793.82 0
793.89 0
793.95 0
794.02 0
794.08 0
794.14 0
794.21 0
794.27 0
794.34 0
794.40 0
794.47 0
794.53 0
794.60 0
794.66 0
794.73 0
794.79 0
794.86 0
794.92 0
794.99 0
795.05 0
795.12 0
795.18 0
795.25 0
795.31 0
795.37 0
795.44 0
795.50 0
795.57 0
795.63 0
795.70 0
795.76 0
795.83 0
795.89 0
795.96 0
796.02 0
796.09 0
796.15 0
796.22 0
796.28 0
796.35 0
796.41 0
796.48 0
796.54 0
796.61 0
796.67 0
796.73 0
796.80 0
796.86 0
796.93 0
796.99 0
797.06 0
797.12 0
797.19 0
797.25 0
797.32 0
797.38 0
797.45 0
797.51 0
797.58 0
797.64 0
797.71 0
797.77 0
797.84 0
797.90 0
797.97 0
798.03 0
798.10 0
798.16 0
798.23 0
798.29 0
798.36 0
798.42 0
798.49 0
798.55 0
798.62 0
798.68 0
798.74 0
798.81 0
798.87 0
798.94 0
799.00 0
799.07 0
799.13 0
799.20 0
799.26 0
799.33 0
799.39 0
799.46 0
799.52 0
799.59 0
799.65 0
799.72 0
799.78 0
799.85 0
799.91 0
799.98 0
800.04 0
800.11 0
800.17 0
800.24 0
800.30 0
800.37 0
800.43 0
800.50 0
800.56 0
800.63 0
800.69 0
800.76 0
800.82 0
800.89 0
800.95 0
801.02 0
801.08 0
801.15 0
801.21 0
801.28 0
801.34 0
801.41 0
801.47 0
801.54 0
801.60 0
801.67 0
801.73 0
801.80 0
801.86 0
801.93 0
801.99 0
802.06 0
802.12 0
802.19 0
802.25 0
802.32 0
802.38 0
802.45 0
802.51 0
802.58 0
802.64 0
802.71 0
802.77 0
802.84 0
802.90 0
802.97 0
803.03 0
803.10 0
803.16 0
803.23 0
803.29 0
803.36 0
803.42 0
803.49 0
803.55 0
803.62 0
803.68 0
803.75 0
803.81 0
803.88 0
803.94 0
804.01 0
804.07 0
804.14 0
804.20 0
804.27 0
804.33 0
804.40 0
804.46 0
804.53 0
804.59 0
804.66 0
804.72 0
804.79 0
804.86 0
804.92 0
804.99 0
805.05 0
805.12 0
805.18 0
805.25 0
805.31 0
805.38 0
805.44 0
805.51 0
805.57 0
805.64 0
805.70 0
805.77 0
805.83 0
805.90 0
805.96 0
806.03 0
806.09 0
806.16 0
806.22 0
806.29 0
806.35 0
806.42 0
806.48 0
806.55 0
806.61 0
806.68 0
806.75 0
806.81 0
806.88 0
806.94 0
807.01 0
807.07 0
807.14 0
807.20 0
807.27 0
807.33 0
807.40 0
807.46 0
807.53 0
807.59 0
807.66 0
807.72 0
807.79 0
807.85 0
807.92 0
807.98 0
808.05 0
808.11 0
808.18 0
808.25 0
808.31 0
808.38 0
808.44 0
808.51 0
808.57 0
808.64 0
808.70 0
808.77 0
808.83 0
808.90 0
808.96 0
809.03 0
809.09 0
809.16 0
809.22 0
809.29 0
809.36 0
809.42 0
809.49 0
809.55 0
809.62 0
809.68 0
809.75 0
809.81 0
809.88 0
809.94 0
810.01 0
810.07 0
810.14 0
810.20 0
810.27 0
810.34 0
810.40 0
810.47 0
810.53 0
810.60 0
810.66 0
810.73 0
810.79 0
810.86 0
810.92 0
810.99 0
811.05 0
811.12 0
811.19 0
811.25 0
811.32 0
811.38 0
811.45 0
811.51 0
811.58 0
811.64 0
811.71 0
811.77 0
811.84 0
811.90 0
811.97 0
812.04 0
812.10 0
812.17 0
812.23 0
812.30 0
812.36 0
812.43 0
812.49 0
812.56 0
812.62 0
812.69 0
812.75 0
812.82 0
812.89 0
812.95 0
813.02 0
813.08 0
813.15 0
813.21 0
813.28 0
813.34 0
813.41 0
813.48 0
813.54 0
813.61 0
813.67 0
813.74 0
813.80 0
813.87 0
813.93 0
814.00 0
814.06 0
814.13 0
814.20 0
814.26 0
814.33 0
814.39 0
814.46 0
814.52 0
814.59 0
814.65 0
814.72 0
814.79 0
814.85 0
814.92 0
814.98 0
815.05 0
815.11 0
815.18 0
815.24 0
815.31 0
815.37 0
815.44 0
815.51 0
815.57 0
815.64 0
815.70 0
815.77 0
815.83 0
815.90 0
815.97 0
816.03 0
816.10 0
816.16 0
816.23 0
816.29 0
816.36 0
816.42 0
816.49 0
816.56 0
816.62 0
816.69 0
816.75 0
816.82 0
816.88 0
816.95 0
817.01 0
817.08 0
817.15 0
817.21 0
817.28 0
817.34 0
817.41 0
817.47 0
817.54 0
817.61 0
817.67 0
817.74 0
817.80 0
817.87 0
817.93 0
818.00 0
818.06 0
818.13 0
818.20 0
818.26 0
818.33 0
818.39 0
818.46 0
818.52 0
818.59 0
818.66 0
818.72 0
818.79 0
818.85 0
818.92 0
818.98 0
819.05 0
819.12 0
819.18 0
819.25 0
819.31 0
819.38 0
819.44 0
819.51 0
819.58 0
819.64 0
819.71 0
819.77 0
819.84 0
819.90 0
819.97 0
820.04 0
820.10 0
820.17 0
820.23 0
820.30 0
820.36 0
820.43 0
820.50 0
820.56 0
820.63 0
820.69 0
820.76 0
820.82 0
820.89 0
820.96 0
821.02 0
821.09 0
821.15 0
821.22 0
821.29 0
821.35 0
821.42 0
821.48 0
821.55 0
821.61 0
821.68 0
821.75 0
821.81 0
821.88 0
821.94 0
822.01 0
822.07 0
822.14 0
822.21 0
822.27 0
822.34 0
822.40 0
822.47 0
822.54 0
822.60 0
822.67 0
822.73 0
822.80 0
822.87 0
822.93 0
823.00 0
823.06 0
823.13 0
823.19 0
823.26 0
823.33 0
823.39 0
823.46 0
823.52 0
823.59 0
823.66 0
823.72 0
823.79 0
823.85 0
823.92 0
823.98 0
824.05 0
824.12 0
824.18 0
824.25 0
824.31 0
824.38 0
824.45 0
824.51 0
824.58 0
824.64 0
824.71 0
824.78 0
824.84 0
824.91 0
824.97 0
825.04 0
825.11 0
825.17 0
825.24 0
825.30 0
825.37 0
825.44 0
825.50 0
825.57 0
825.63 0
825.70 0
825.77 0
825.83 0
825.90 0
825.96 0
826.03 0
826.09 0
826.16 0
826.23 0
826.29 0
826.36 0
826.42 0
826.49 0
826.56 0
826.62 0
826.69 0
826.75 0
826.82 0
826.89 0
826.95 0
827.02 0
827.08 0
827.15 0
827.22 0
827.28 0
827.35 0
827.42 0
827.48 0
827.55 0
827.61 0
827.68 0
827.75 0
827.81 0
827.88 0
827.94 0
828.01 0
828.08 0
828.14 0
828.21 0
828.27 0
828.34 0
828.41 0
828.47 0
828.54 0
828.60 0
828.67 0
828.74 0
828.80 0
828.87 0
828.93 0
829.00 0
829.07 0
829.13 0
829.20 0
829.27 0
829.33 0
829.40 0
829.46 0
829.53 0
829.60 0
829.66 0
829.73 0
829.79 0
829.86 0
829.93 0
829.99 0
830.06 0
830.12 0
830.19 0
830.26 0
830.32 0
830.39 0
830.46 0
830.52 0
830.59 0
830.65 0
830.72 0
830.79 0
830.85 0
830.92 0
830.98 0
831.05 0
831.12 0
831.18 0
831.25 0
831.32 0
831.38 0
831.45 0
831.51 0
831.58 0
831.65 0
831.71 0
831.78 0
831.85 0
831.91 0
831.98 0
832.04 0
832.11 0
832.18 0
832.24 0
832.31 0
832.38 0
832.44 0
832.51 0
832.57 0
832.64 0
832.71 0
832.77 0
832.84 0
832.90 0
832.97 0
833.04 0
833.10 0
833.17 0
833.24 0
833.30 0
833.37 0
833.44 0
833.50 0
833.57 0
833.63 0
833.70 0
833.77 0
833.83 0
833.90 0
833.97 0
834.03 0
834.10 0
834.16 0
834.23 0
834.30 0
834.36 0
834.43 0
834.50 0
834.56 0
834.63 0
834.69 0
834.76 0
834.83 0
834.89 0
834.96 0
835.03 0
835.09 0
835.16 0
835.23 0
835.29 0
835.36 0
835.42 0
835.49 0
835.56 0
835.62 0
835.69 0
835.76 0
835.82 0
835.89 0
835.96 0
836.02 0
836.09 0
836.15 0
836.22 0
836.29 0
836.35 0
836.42 0
836.49 0
836.55 0
836.62 0
836.69 0
836.75 0
836.82 0
836.88 0
836.95 0
837.02 0
837.08 0
837.15 0
837.22 0
837.28 0
837.35 0
837.42 0
837.48 0
837.55 0
837.62 0
837.68 0
837.75 0
837.81 0
837.88 0
837.95 0
838.01 0
838.08 0
838.15 0
838.21 0
838.28 0
838.35 0
838.41 0
838.48 0
838.55 0
838.61 0
838.68 0
838.75 0
838.81 0
838.88 0
838.94 0
839.01 0
839.08 0
839.14 0
839.21 0
839.28 0
839.34 0
839.41 0
839.48 0
839.54 0
839.61 0
839.68 0
839.74 0
839.81 0
839.88 0
839.94 0
840.01 0
840.08 0
840.14 0
840.21 0
840.28 0
840.34 0
840.41 0
840.47 0
840.54 0
840.61 0
840.67 0
840.74 0
840.81 0
840.87 0
840.94 0
841.01 0
841.07 0
841.14 0
841.21 0
841.27 0
841.34 0
841.41 0
841.47 0
841.54 0
841.61 0
841.67 0
841.74 0
841.81 0
841.87 0
841.94 0
842.01 0
842.07 0
842.14 0
842.21 0
842.27 0
842.34 0
842.41 0
842.47 0
842.54 0
842.61 0
842.67 0
842.74 0
842.81 0
842.87 0
842.94 0
843.01 0
843.07 0
843.14 0
843.21 0
843.27 0
843.34 0
843.41 0
843.47 0
843.54 0
843.61 0
843.67 0
843.74 0
843.81 0
843.87 0
843.94 0
844.01 0
844.07 0
844.14 0
844.21 0
844.27 0
844.34 0
844.41 0
844.47 0
844.54 0
844.61 0
844.67 0
844.74 0
844.81 0
844.87 0
844.94 0
845.01 0
845.07 0
845.14 0
845.21 0
845.27 0
845.34 0
845.41 0
845.47 0
845.54 0
845.61 0
845.67 0
845.74 0
845.81 0
845.87 0
845.94 0
846.01 0
846.07 0
846.14 0
846.21 0
846.28 0
846.34 0
846.41 0
846.48 0
846.54 0
846.61 0
846.68 0
846.74 0
846.81 0
846.88 0
846.94 0
847.01 0
847.08 0
847.14 0
847.21 0
847.28 0
847.34 0
847.41 0
847.48 0
847.54 0
847.61 0
847.68 0
847.74 0
847.81 0
847.88 0
847.95 0
848.01 0
848.08 0
848.15 0
848.21 0
848.28 0
848.35 0
848.41 0
848.48 0
848.55 0
848.61 0
848.68 0
848.75 0
848.81 0
848.88 0
848.95 0
849.02 0
849.08 0
849.15 0
849.22 0
849.28 0
849.35 0
849.42 0
849.48 0
849.55 0
849.62 0
849.68 0
849.75 0
849.82 0
849.89 0
849.95 0
850.02 0
850.09 0
850.15 0
850.22 0
850.29 0
850.35 0
850.42 0
850.49 0
850.55 0
850.62 0
850.69 0
850.76 0
850.82 0
850.89 0
850.96 0
851.02 0
851.09 0
851.16 0
851.22 0
851.29 0
851.36 0
851.43 0
851.49 0
851.56 0
851.63 0
851.69 0
851.76 0
851.83 0
851.89 0
851.96 0
852.03 0
852.10 0
852.16 0
852.23 0
852.30 0
852.36 0
852.43 0
852.50 0
852.56 0
852.63 0
852.70 0
852.77 0
852.83 0
852.90 0
852.97 0
853.03 0
853.10 0
853.17 0
853.23 0
853.30 0
853.37 0
853.44 0
853.50 0
853.57 0
853.64 0
853.70 0
853.77 0
853.84 0
853.91 0
853.97 0
854.04 0
854.11 0
854.17 0
854.24 0
854.31 0
854.37 0
854.44 0
854.51 0
854.58 0
854.64 0
854.71 0
854.78 0
854.84 0
854.91 0
854.98 0
855.05 0
855.11 0
855.18 0
855.25 0
855.31 0
855.38 0
855.45 0
855.52 0
855.58 0
855.65 0
855.72 0
855.78 0
855.85 0
855.92 0
855.99 0
856.05 0
856.12 0
856.19 0
856.25 0
856.32 0
856.39 0
856.46 0
856.52 0
856.59 0
856.66 0
856.73 0
856.79 0
856.86 0
856.93 0
856.99 0
857.06 0
857.13 0
857.20 0
857.26 0
857.33 0
857.40 0
857.46 0
857.53 0
857.60 0
857.67 0
857.73 0
857.80 0
857.87 0
857.93 0
858.00 0
858.07 0
858.14 0
858.20 0
858.27 0
858.34 0
858.41 0
858.47 0
858.54 0
858.61 0
858.67 0
858.74 0
858.81 0
858.88 0
858.94 0
859.01 0
859.08 0
859.15 0
859.21 0
859.28 0
859.35 0
859.41 0
859.48 0
859.55 0
859.62 0
859.68 0
859.75 0
859.82 0
859.89 0
859.95 0
860.02 0
860.09 0
860.16 0
860.22 0
860.29 0
860.36 0
860.42 0
860.49 0
860.56 0
860.63 0
860.69 0
860.76 0
860.83 0
860.90 0
860.96 0
861.03 0
861.10 0
861.17 0
861.23 0
861.30 0
861.37 0
861.44 0
861.50 0
861.57 0
861.64 0
861.70 0
861.77 0
861.84 0
861.91 0
861.97 0
862.04 0
862.11 0
862.18 0
862.24 0
862.31 0
862.38 0
862.45 0
862.51 0
862.58 0
862.65 0
862.72 0
862.78 0
862.85 0
862.92 0
862.99 0
863.05 0
863.12 0
863.19 0
863.26 0
863.32 0
863.39 0
863.46 0
863.53 0
863.59 0
863.66 0
863.73 0
863.79 0
863.86 0
863.93 0
864.00 0
864.06 0
864.13 0
864.20 0
864.27 0
864.33 0
864.40 0
864.47 0
864.54 0
864.60 0
864.67 0
864.74 0
864.81 0
864.87 0
864.94 0
865.01 0
865.08 0
865.14 0
865.21 0
865.28 0
865.35 0
865.41 0
865.48 0
865.55 0
865.62 0
865.69 0
865.75 0
865.82 0
865.89 0
865.96 0
866.02 0
866.09 0
866.16 0
866.23 0
866.29 0
866.36 0
866.43 0
866.50 0
866.56 0
866.63 0
866.70 0
866.77 0
866.83 0
866.90 0
866.97 0
867.04 0
867.10 0
867.17 0
867.24 0
867.31 0
867.37 0
867.44 0
867.51 0
867.58 0
867.64 0
867.71 0
867.78 0
867.85 0
867.92 0
867.98 0
868.05 0
868.12 0
868.19 0
868.25 0
868.32 0
868.39 0
868.46 0
868.52 0
868.59 0
868.66 0
868.73 0
868.79 0
868.86 0
868.93 0
869.00 0
869.07 0
869.13 0
869.20 0
869.27 0
869.34 0
869.40 0
869.47 0
869.54 0
869.61 0
869.67 0
869.74 0
869.81 0
869.88 0
869.95 0
870.01 0
870.08 0
870.15 0
870.22 0
870.28 0
870.35 0
870.42 0
870.49 0
870.56 0
870.62 0
870.69 0
870.76 0
870.83 0
870.89 0
870.96 0
871.03 0
871.10 0
871.16 0
871.23 0
871.30 0
871.37 0
871.44 0
871.50 0
871.57 0
871.64 0
871.71 0
871.77 0
871.84 0
871.91 0
871.98 0
872.05 0
872.11 0
872.18 0
872.25 0
872.32 0
872.38 0
872.45 0
872.52 0
872.59 0
872.66 0
872.72 0
872.79 0
872.86 0
872.93 0
873.00 0
873.06 0
873.13 0
873.20 0
873.27 0
873.33 0
873.40 0
873.47 0
873.54 0
873.61 0
873.67 0
873.74 0
873.81 0
873.88 0
873.95 0
874.01 0
874.08 0
874.15 0
874.22 0
874.28 0
874.35 0
874.42 0
874.49 0
874.56 0
874.62 0
874.69 0
874.76 0
874.83 0
874.90 0
874.96 0
875.03 0
875.10 0
875.17 0
875.23 0
875.30 0
875.37 0
875.44 0
875.51 0
875.57 0
875.64 0
875.71 0
875.78 0
875.85 0
875.91 0
875.98 0
876.05 0
876.12 0
876.19 0
876.25 0
876.32 0
876.39 0
876.46 0
876.53 0
876.59 0
876.66 0
876.73 0
876.80 0
876.87 0
876.93 0
877.00 0
877.07 0
877.14 0
877.21 0
877.27 0
877.34 0
877.41 0
877.48 0
877.55 0
877.61 0
877.68 0
877.75 0
877.82 0
877.89 0
877.95 0
878.02 0
878.09 0
878.16 0
878.23 0
878.29 0
878.36 0
878.43 0
878.50 0
878.57 0
878.63 0
878.70 0
878.77 0
878.84 0
878.91 0
878.97 0
879.04 0
879.11 0
879.18 0
879.25 0
879.31 0
879.38 0
879.45 0
879.52 0
879.59 0
879.65 0
879.72 0
879.79 0
879.86 0
879.93 0
880.00 0
880.06 0
880.13 0
880.20 0
880.27 0
880.34 0
880.40 0
880.47 0
880.54 0
880.61 0
880.68 0
880.74 0
880.81 0
880.88 0
880.95 0
881.02 0
881.09 0
881.15 0
881.22 0
881.29 0
881.36 0
881.43 0
881.49 0
881.56 0
881.63 0
881.70 0
881.77 0
881.84 0
881.90 0
881.97 0
882.04 0
882.11 0
882.18 0
882.24 0
882.31 0
882.38 0
882.45 0
882.52 0
882.59 0
882.65 0
882.72 0
882.79 0
882.86 0
882.93 0
882.99 0
883.06 0
883.13 0
883.20 0
883.27 0
883.34 0
883.40 0
883.47 0
883.54 0
883.61 0
883.68 0
883.74 0
883.81 0
883.88 0
883.95 0
884.02 0
884.09 0
884.15 0
884.22 0
884.29 0
884.36 0
884.43 0
884.50 0
884.56 0
884.63 0
884.70 0
884.77 0
884.84 0
884.91 0
884.97 0
885.04 0
885.11 0
885.18 0
885.25 0
885.32 0
885.38 0
885.45 0
885.52 0
885.59 0
885.66 0
885.73 0
885.79 0
885.86 0
885.93 0
886.00 0
886.07 0
886.14 0
886.20 0
886.27 0
886.34 0
886.41 0
886.48 0
886.55 0
886.61 0
886.68 0
886.75 0
886.82 0
886.89 0
886.96 0
887.02 0
887.09 0
887.16 0
887.23 0
887.30 0
887.37 0
887.43 0
887.50 0
887.57 0
887.64 0
887.71 0
887.78 0
887.84 0
887.91 0
887.98 0
888.05 0
888.12 0
888.19 0
888.25 0
888.32 0
888.39 0
888.46 0
888.53 0
888.60 0
888.67 0
888.73 0
888.80 0
888.87 0
888.94 0
889.01 0
889.08 0
889.14 0
889.21 0
889.28 0
889.35 0
889.42 0
889.49 0
889.56 0
889.62 0
889.69 0
889.76 0
889.83 0
889.90 0
889.97 0
890.03 0
890.10 0
890.17 0
890.24 0
890.31 0
890.38 0
890.45 0
890.51 0
890.58 0
890.65 0
890.72 0
890.79 0
890.86 0
890.93 0
890.99 0
891.06 0
891.13 0
891.20 0
891.27 0
891.34 0
891.40 0
891.47 0
891.54 0
891.61 0
891.68 0
891.75 0
891.82 0
891.88 0
891.95 0
892.02 0
892.09 0
892.16 0
892.23 0
892.30 0
892.36 0
892.43 0
892.50 0
892.57 0
892.64 0
892.71 0
892.78 0
892.84 0
892.91 0
892.98 0
893.05 0
893.12 0
893.19 0
893.26 0
893.32 0
893.39 0
893.46 0
893.53 0
893.60 0
893.67 0
893.74 0
893.81 0
893.87 0
893.94 0
894.01 0
894.08 0
894.15 0
894.22 0
894.29 0
894.35 0
894.42 0
894.49 0
894.56 0
894.63 0
894.70 0
894.77 0
894.83 0
894.90 0
894.97 0
895.04 0
895.11 0
895.18 0
895.25 0
895.32 0
895.38 0
895.45 0
895.52 0
895.59 0
895.66 0
895.73 0
895.80 0
895.87 0
895.93 0
896.00 0
896.07 0
896.14 0
896.21 0
896.28 0
896.35 0
896.42 0
896.48 0
896.55 0
896.62 0
896.69 0
896.76 0
896.83 0
896.90 0
896.97 0
897.03 0
897.10 0
897.17 0
897.24 0
897.31 0
897.38 0
897.45 0
897.52 0
897.58 0
897.65 0
897.72 0
897.79 0
897.86 0
897.93 0
898.00 0
898.07 0
898.13 0
898.20 0
898.27 0
898.34 0
898.41 0
898.48 0
898.55 0
898.62 0
898.68 0
898.75 0
898.82 0
898.89 0
898.96 0
899.03 0
899.10 0
899.17 0
899.24 0
899.30 0
899.37 0
899.44 0
899.51 0
899.58 0
899.65 0
899.72 0
899.79 0
899.85 0
899.92 0
899.99 0
900.06 0
900.13 0
900.20 0
900.27 0
900.34 0
900.41 0
900.47 0
900.54 0
900.61 0
900.68 0
900.75 0
900.82 0
900.89 0
900.96 0
901.03 0
901.09 0
901.16 0
901.23 0
901.30 0
901.37 0
901.44 0
901.51 0
901.58 0
901.65 0
901.72 0
901.78 0
901.85 0
901.92 0
901.99 0
902.06 0
902.13 0
902.20 0
902.27 0
902.34 0
902.40 0
902.47 0
902.54 0
902.61 0
902.68 0
902.75 0
902.82 0
902.89 0
902.96 0
903.03 0
903.09 0
903.16 0
903.23 0
903.30 0
903.37 0
903.44 0
903.51 0
903.58 0
903.65 0
903.72 0
903.78 0
903.85 0
903.92 0
903.99 0
904.06 0
904.13 0
904.20 0
904.27 0
904.34 0
904.41 0
904.47 0
904.54 0
904.61 0
904.68 0
904.75 0
904.82 0
904.89 0
904.96 0
905.03 0
905.10 0
905.17 0
905.23 0
905.30 0
905.37 0
905.44 0
905.51 0
905.58 0
905.65 0
905.72 0
905.79 0
905.86 0
905.93 0
905.99 0
906.06 0
906.13 0
906.20 0
906.27 0
906.34 0
906.41 0
906.48 0
906.55 0
906.62 0
906.69 0
906.75 0
906.82 0
906.89 0
906.96 0
907.03 0
907.10 0
907.17 0
907.24 0
907.31 0
907.38 0
907.45 0
907.52 0
907.58 0
907.65 0
907.72 0
907.79 0
907.86 0
907.93 0
908.00 0
908.07 0
908.14 0
908.21 0
908.28 0
908.35 0
908.41 0
908.48 0
908.55 0
908.62 0
908.69 0
908.76 0
908.83 0
908.90 0
908.97 0
909.04 0
909.11 0
909.18 0
909.24 0
909.31 0
909.38 0
909.45 0
909.52 0
909.59 0
909.66 0
909.73 0
909.80 0
909.87 0
909.94 0
910.01 0
910.08 0
910.14 0
910.21 0
910.28 0
910.35 0
910.42 0
910.49 0
910.56 0
910.63 0
910.70 0
910.77 0
910.84 0
910.91 0
910.98 0
911.05 0
911.11 0
911.18 0
911.25 0
911.32 0
911.39 0
911.46 0
911.53 0
911.60 0
911.67 0
911.74 0
911.81 0
911.88 0
911.95 0
912.02 0
912.09 0
912.15 0
912.22 0
912.29 0
912.36 0
912.43 0
912.50 0
912.57 0
912.64 0
912.71 0
912.78 0
912.85 0
912.92 0
912.99 0
913.06 0
913.13 0
913.19 0
913.26 0
913.33 0
913.40 0
913.47 0
913.54 0
913.61 0
913.68 0
913.75 0
913.82 0
913.89 0
913.96 0
914.03 0
914.10 0
914.17 0
914.24 0
914.30 0
914.37 0
914.44 0
914.51 0
914.58 0
914.65 0
914.72 0
914.79 0
914.86 0
914.93 0
915.00 0
915.07 0
915.14 0
915.21 0
915.28 0
915.35 0
915.42 0
915.49 0
915.55 0
915.62 0
915.69 0
915.76 0
915.83 0
915.90 0
915.97 0
916.04 0
916.11 0
916.18 0
916.25 0
916.32 0
916.39 0
916.46 0
916.53 0
916.60 0
916.67 0
916.74 0
916.81 0
916.88 0
916.94 0
917.01 0
917.08 0
917.15 0
917.22 0
917.29 0
917.36 0
917.43 0
917.50 0
917.57 0
917.64 0
917.71 0
917.78 0
917.85 0
917.92 0
917.99 0
918.06 0
918.13 0
918.20 0
918.27 0
918.34 0
918.40 0
918.47 0
918.54 0
918.61 0
918.68 0
918.75 0
918.82 0
918.89 0
918.96 0
919.03 0
919.10 0
919.17 0
919.24 0
919.31 0
919.38 0
919.45 0
919.52 0
919.59 0
919.66 0
919.73 0
919.80 0
919.87 0
919.94 0
920.01 0
920.08 0
920.14 0
920.21 0
920.28 0
920.35 0
920.42 0
920.49 0
920.56 0
920.63 0
920.70 0
920.77 0
920.84 0
920.91 0
920.98 0
921.05 0
921.12 0
921.19 0
921.26 0
921.33 0
921.40 0
921.47 0
921.54 0
921.61 0
921.68 0
921.75 0
921.82 0
921.89 0
921.96 0
922.03 0
922.10 0
922.17 0
922.24 0
922.30 0
922.37 0
922.44 0
922.51 0
922.58 0
922.65 0
922.72 0
922.79 0
922.86 0
922.93 0
923.00 0
923.07 0
923.14 0
923.21 0
923.28 0
923.35 0
923.42 0
923.49 0
923.56 0
923.63 0
923.70 0
923.77 0
923.84 0
923.91 0
923.98 0
924.05 0
924.12 0
924.19 0
924.26 0
924.33 0
924.40 0
924.47 0
924.54 0
924.61 0
924.68 0
924.75 0
924.82 0
924.89 0
924.96 0
925.03 0
925.10 0
925.17 0
925.24 0
925.31 0
925.38 0
925.44 0
925.51 0
925.58 0
925.65 0
925.72 0
925.79 0
925.86 0
925.93 0
926.00 0
926.07 0
926.14 0
926.21 0
926.28 0
926.35 0
926.42 0
926.49 0
926.56 0
926.63 0
926.70 0
926.77 0
926.84 0
926.91 0
926.98 0
927.05 0
927.12 0
927.19 0
927.26 0
927.33 0
927.40 0
927.47 0
927.54 0
927.61 0
927.68 0
927.75 0
927.82 0
927.89 0
927.96 0
928.03 0
928.10 0
928.17 0
928.24 0
928.31 0
928.38 0
928.45 0
928.52 0
928.59 0
928.66 0
928.73 0
928.80 0
928.87 0
928.94 0
929.01 0
929.08 0
929.15 0
929.22 0
929.29 0
929.36 0
929.43 0
929.50 0
929.57 0
929.64 0
929.71 0
929.78 0
929.85 0
929.92 0
929.99 0
930.06 0
930.13 0
930.20 0
930.27 0
930.34 0
930.41 0
930.48 0
930.55 0
930.62 0
930.69 0
930.76 0
930.83 0
930.90 0
930.97 0
931.04 0
931.11 0
931.18 0
931.25 0
931.32 0
931.39 0
931.46 0
931.53 0
931.60 0
931.67 0
931.74 0
931.81 0
931.88 0
931.95 0
932.02 0
932.09 0
932.16 0
932.23 0
932.30 0
932.37 0
932.44 0
932.51 0
932.58 0
932.65 0
932.72 0
932.79 0
932.86 0
932.93 0
933.00 0
933.07 0
933.14 0
933.21 0
933.28 0
933.35 0
933.42 0
933.49 0
933.56 0
933.63 0
933.70 0
933.77 0
933.84 0
933.91 0
933.98 0
934.05 0
934.12 0
934.19 0
934.27 0
934.34 0
934.41 0
934.48 0
934.55 0
934.62 0
934.69 0
934.76 0
934.83 0
934.90 0
934.97 0
935.04 0
935.11 0
935.18 0
935.25 0
935.32 0
935.39 0
935.46 0
935.53 0
935.60 0
935.67 0
935.74 0
935.81 0
935.88 0
935.95 0
936.02 0
936.09 0
936.16 0
936.23 0
936.30 0
936.37 0
936.44 0
936.51 0
936.58 0
936.65 0
936.72 0
936.79 0
936.86 0
936.93 0
937.00 0
937.07 0
937.14 0
937.21 0
937.28 0
937.35 0
937.43 0
937.50 0
937.57 0
937.64 0
937.71 0
937.78 0
937.85 0
937.92 0
937.99 0
938.06 0
938.13 0
938.20 0
938.27 0
938.34 0
938.41 0
938.48 0
938.55 0
938.62 0
938.69 0
938.76 0
938.83 0
938.90 0
938.97 0
939.04 0
939.11 0
939.18 0
939.25 0
939.32 0
939.39 0
939.46 0
939.53 0
939.61 0
939.68 0
939.75 0
939.82 0
939.89 0
939.96 0
940.03 0
940.10 0
940.17 0
940.24 0
940.31 0
940.38 0
940.45 0
940.52 0
940.59 0
940.66 0
940.73 0
940.80 0
940.87 0
940.94 0
941.01 0
941.08 0
941.15 0
941.22 0
941.29 0
941.37 0
941.44 0
941.51 0
941.58 0
941.65 0
941.72 0
941.79 0
941.86 0
941.93 0
942.00 0
942.07 0
942.14 0
942.21 0
942.28 0
942.35 0
942.42 0
942.49 0
942.56 0
942.63 0
942.70 0
942.77 0
942.85 0
942.92 0
942.99 0
943.06 0
943.13 0
943.20 0
943.27 0
943.34 0
943.41 0
943.48 0
943.55 0
943.62 0
943.69 0
943.76 0
943.83 0
943.90 0
943.97 0
944.04 0
944.11 0
944.18 0
944.26 0
944.33 0
944.40 0
944.47 0
944.54 0
944.61 0
944.68 0
944.75 0
944.82 0
944.89 0
944.96 0
945.03 0
945.10 0
945.17 0
945.24 0
945.31 0
945.38 0
945.45 0
945.53 0
945.60 0
945.67 0
945.74 0
945.81 0
945.88 0
945.95 0
946.02 0
946.09 0
946.16 0
946.23 0
946.30 0
946.37 0
946.44 0
946.51 0
946.58 0
946.66 0
946.73 0
946.80 0
946.87 0
946.94 0
947.01 0
947.08 0
947.15 0
947.22 0
947.29 0
947.36 0
947.43 0
947.50 0
947.57 0
947.64 0
947.71 0
947.79 0
947.86 0
947.93 0
948.00 0
948.07 0
948.14 0
948.21 0
948.28 0
948.35 0
948.42 0
948.49 0
948.56 0
948.63 0
948.70 0
948.78 0
948.85 0
948.92 0
948.99 0
949.06 0
949.13 0
949.20 0
949.27 0
949.34 0
949.41 0
949.48 0
949.55 0
949.62 0
949.69 0
949.77 0
949.84 0
949.91 0
949.98 0
950.05 0
950.12 0
950.19 0
950.26 0
950.33 0
950.40 0
950.47 0
950.54 0
950.61 0
950.69 0
950.76 0
950.83 0
950.90 0
950.97 0
951.04 0
951.11 0
951.18 0
951.25 0
951.32 0
951.39 0
951.46 0
951.54 0
951.61 0
951.68 0
951.75 0
951.82 0
951.89 0
951.96 0
952.03 0
952.10 0
952.17 0
952.24 0
952.31 0
952.38 0
952.46 0
952.53 0
952.60 0
952.67 0
952.74 0
952.81 0
952.88 0
952.95 0
953.02 0
953.09 0
953.16 0
953.24 0
953.31 0
953.38 0
953.45 0
953.52 0
953.59 0
953.66 0
953.73 0
953.80 0
953.87 0
953.94 0
954.02 0
954.09 0
954.16 0
954.23 0
954.30 0
954.37 0
954.44 0
954.51 0
954.58 0
954.65 0
954.72 0
954.80 0
954.87 0
954.94 0
955.01 0
955.08 0
955.15 0
955.22 0
955.29 0
955.36 0
955.43 0
955.50 0
955.58 0
955.65 0
955.72 0
955.79 0
955.86 0
955.93 0
956.00 0
956.07 0
956.14 0
956.21 0
956.29 0
956.36 0
956.43 0
956.50 0
956.57 0
956.64 0
956.71 0
956.78 0
956.85 0
956.92 0
957.00 0
957.07 0
957.14 0
957.21 0
957.28 0
957.35 0
957.42 0
957.49 0
957.56 0
957.63 0
957.71 0
957.78 0
957.85 0
957.92 0
957.99 0
958.06 0
958.13 0
958.20 0
958.27 0
958.35 0
958.42 0
958.49 0
958.56 0
958.63 0
958.70 0
958.77 0
958.84 0
958.91 0
958.98 0
959.06 0
959.13 0
959.20 0
959.27 0
959.34 0
959.41 0
959.48 0
959.55 0
959.62 0
959.70 0
959.77 0
959.84 0
959.91 0
959.98 0
960.05 0
960.12 0
960.19 0
960.26 0
960.34 0
960.41 0
960.48 0
960.55 0
960.62 0
960.69 0
960.76 0
960.83 0
960.91 0
960.98 0
961.05 0
961.12 0
961.19 0
961.26 0
961.33 0
961.40 0
961.47 0
961.55 0
961.62 0
961.69 0
961.76 0
961.83 0
961.90 0
961.97 0
962.04 0
962.12 0
962.19 0
962.26 0
962.33 0
962.40 0
962.47 0
962.54 0
962.61 0
962.69 0
962.76 0
962.83 0
962.90 0
962.97 0
963.04 0
963.11 0
963.18 0
963.25 0
963.33 0
963.40 0
963.47 0
963.54 0
963.61 0
963.68 0
963.75 0
963.83 0
963.90 0
963.97 0
964.04 0
964.11 0
964.18 0
964.25 0
964.32 0
964.40 0
964.47 0
964.54 0
964.61 0
964.68 0
964.75 0
964.82 0
964.89 0
964.97 0
965.04 0
965.11 0
965.18 0
965.25 0
965.32 0
965.39 0
965.46 0
965.54 0
965.61 0
965.68 0
965.75 0
965.82 0
965.89 0
965.96 0
966.04 0
966.11 0
966.18 0
966.25 0
966.32 0
966.39 0
966.46 0
966.54 0
966.61 0
966.68 0
966.75 0
966.82 0
966.89 0
966.96 0
967.03 0
967.11 0
967.18 0
967.25 0
967.32 0
967.39 0
967.46 0
967.53 0
967.61 0
967.68 0
967.75 0
967.82 0
967.89 0
967.96 0
968.03 0
968.11 0
968.18 0
968.25 0
968.32 0
968.39 0
968.46 0
968.53 0
968.61 0
968.68 0
968.75 0
968.82 0
968.89 0
968.96 0
969.03 0
969.11 0
969.18 0
969.25 0
969.32 0
969.39 0
969.46 0
969.53 0
969.61 0
969.68 0
969.75 0
969.82 0
969.89 0
969.96 0
970.04 0
970.11 0
970.18 0
970.25 0
970.32 0
970.39 0
970.46 0
970.54 0
970.61 0
970.68 0
970.75 0
970.82 0
970.89 0
970.96 0
971.04 0
971.11 0
971.18 0
971.25 0
971.32 0
971.39 0
971.47 0
971.54 0
971.61 0
971.68 0
971.75 0
971.82 0
971.90 0
971.97 0
972.04 0
972.11 0
972.18 0
972.25 0
972.32 0
972.40 0
972.47 0
972.54 0
972.61 0
972.68 0
972.75 0
972.83 0
972.90 0
972.97 0
973.04 0
973.11 0
973.18 0
973.26 0
973.33 0
973.40 0
973.47 0
973.54 0
973.61 0
973.69 0
973.76 0
973.83 0
973.90 0
973.97 0
974.04 0
974.11 0
974.19 0
974.26 0
974.33 0
974.40 0
974.47 0
974.54 0
974.62 0
974.69 0
974.76 0
974.83 0
974.90 0
974.97 0
975.05 0
975.12 0
975.19 0
975.26 0
975.33 0
975.41 0
975.48 0
975.55 0
975.62 0
975.69 0
975.76 0
975.84 0
975.91 0
975.98 0
976.05 0
976.12 0
976.19 0
976.27 0
976.34 0
976.41 0
976.48 0
976.55 0
976.62 0
976.70 0
976.77 0
976.84 0
976.91 0
976.98 0
977.05 0
977.13 0
977.20 0
977.27 0
977.34 0
977.41 0
977.49 0
977.56 0
977.63 0
977.70 0
977.77 0
977.84 0
977.92 0
977.99 0
978.06 0
978.13 0
978.20 0
978.27 0
978.35 0
978.42 0
978.49 0
978.56 0
978.63 0
978.71 0
978.78 0
978.85 0
978.92 0
978.99 0
979.06 0
979.14 0
979.21 0
979.28 0
979.35 0
979.42 0
979.50 0
979.57 0
979.64 0
979.71 0
979.78 0
979.86 0
979.93 0
980.00 0
980.07 0
980.14 0
980.21 0
980.29 0
980.36 0
980.43 0
980.50 0
980.57 0
980.65 0
980.72 0
980.79 0
980.86 0
980.93 0
981.01 0
981.08 0
981.15 0
981.22 0
981.29 0
981.36 0
981.44 0
981.51 0
981.58 0
981.65 0
981.72 0
981.80 0
981.87 0
981.94 0
982.01 0
982.08 0
982.16 0
982.23 0
982.30 0
982.37 0
982.44 0
982.52 0
982.59 0
982.66 0
982.73 0
982.80 0
982.88 0
982.95 0
983.02 0
983.09 0
983.16 0
983.24 0
983.31 0
983.38 0
983.45 0
983.52 0
983.60 0
983.67 0
983.74 0
983.81 0
983.88 0
983.96 0
984.03 0
984.10 0
984.17 0
984.24 0
984.32 0
984.39 0
984.46 0
984.53 0
984.60 0
984.68 0
984.75 0
984.82 0
984.89 0
984.96 0
985.04 0
985.11 0
985.18 0
985.25 0
985.32 0
985.40 0
985.47 0
985.54 0
985.61 0
985.68 0
985.76 0
985.83 0
985.90 0
985.97 0
986.04 0
986.12 0
986.19 0
986.26 0
986.33 0
986.41 0
986.48 0
986.55 0
986.62 0
986.69 0
986.77 0
986.84 0
986.91 0
986.98 0
987.05 0
987.13 0
987.20 0
987.27 0
987.34 0
987.41 0
987.49 0
987.56 0
987.63 0
987.70 1
987.78 1
987.85 1
987.92 1
987.99 0
988.06 0
988.14 0
988.21 0
988.28 0
988.35 0
988.42 0
988.50 0
988.57 0
988.64 0
988.71 0
988.79 0
988.86 0
988.93 0
989.00 0
989.07 0
989.15 0
989.22 0
989.29 0
989.36 0
989.44 0
989.51 0
989.58 0
989.65 0
989.72 0
989.80 0
989.87 0
989.94 0
990.01 0
990.09 0
990.16 0
990.23 0
990.30 0
990.37 0
990.45 0
990.52 0
990.59 0
990.66 0
990.74 0
990.81 0
990.88 0
990.95 0
991.02 0
991.10 0
991.17 0
991.24 0
991.31 0
991.39 0
991.46 0
991.53 0
991.60 0
991.68 0
991.75 0
991.82 0
991.89 0
991.96 0
992.04 0
992.11 0
992.18 0
992.25 0
992.33 0
992.40 0
992.47 0
992.54 0
992.62 0
992.69 0
992.76 0
992.83 0
992.90 0
992.98 0
993.05 0
993.12 0
993.19 0
993.27 0
993.34 0
993.41 0
993.48 0
993.56 0
993.63 0
993.70 0
993.77 0
993.85 0
993.92 0
993.99 0
994.06 0
994.13 0
994.21 0
994.28 0
994.35 0
994.42 0
994.50 0
994.57 0
994.64 0
994.71 0
994.79 0
994.86 0
994.93 0
995.00 0
995.08 0
995.15 0
995.22 0
995.29 0
995.37 0
995.44 0
995.51 0
995.58 0
995.66 0
995.73 0
995.80 0
995.87 0
995.95 0
996.02 0
996.09 0
996.16 0
996.23 0
996.31 0
996.38 0
996.45 0
996.52 0
996.60 0
996.67 0
996.74 0
996.81 0
996.89 0
996.96 0
997.03 0
997.10 0
997.18 0
997.25 0
997.32 0
997.39 0
997.47 0
997.54 0
997.61 0
997.68 0
997.76 0
997.83 0
997.90 0
997.97 0
998.05 0
998.12 0
998.19 0
998.26 0
998.34 0
998.41 0
998.48 0
998.55 1
998.63 1
998.70 1
998.77 1
998.84 0
998.92 0
998.99 0
999.06 0
999.14 0
999.21 0
999.28 0
999.35 0
999.43 0
999.50 0
999.57 0
999.64 0
999.72 0
999.79 0
999.86 0
999.93 0
1000.01 0
1000.08 0
1000.15 0
1000.22 0
1000.30 0
1000.37 0
1000.44 0
1000.51 0
1000.59 0
1000.66 0
1000.73 0
1000.80 0
1000.88 0
1000.95 0
1001.02 0
1001.10 0
1001.17 0
1001.24 0
1001.31 0
1001.39 0
1001.46 0
1001.53 0
1001.60 0
1001.68 0
1001.75 0
1001.82 0
1001.89 0
1001.97 0
1002.04 0
1002.11 0
1002.19 0
1002.26 0
1002.33 0
1002.40 0
1002.48 0
1002.55 0
1002.62 0
1002.69 0
1002.77 0
1002.84 0
1002.91 0
1002.98 0
1003.06 0
1003.13 0
1003.20 0
1003.28 0
1003.35 0
1003.42 0
1003.49 0
1003.57 0
1003.64 0
1003.71 0
1003.78 0
1003.86 0
1003.93 0
1004.00 0
1004.08 0
1004.15 0
1004.22 0
1004.29 0
1004.37 0
1004.44 0
1004.51 0
1004.58 0
1004.66 0
1004.73 0
1004.80 0
1004.88 0
1004.95 0
1005.02 0
1005.09 0
1005.17 0
1005.24 0
1005.31 0
1005.39 1
1005.46 1
1005.53 1
1005.60 1
1005.68 0
1005.75 0
1005.82 0
1005.89 0
1005.97 0
1006.04 0
1006.11 0
1006.19 0
1006.26 0
1006.33 0
1006.40 0
1006.48 1
1006.55 1
1006.62 1
1006.70 1
1006.77 1
1006.84 1
1006.91 1
1006.99 1
1007.06 1
1007.13 1
1007.21 1
1007.28 0
1007.35 0
1007.42 0
1007.50 0
1007.57 0
1007.64 0
1007.72 0
1007.79 1
1007.86 0
1007.93 0
1008.01 0
1008.08 0
1008.15 0
1008.23 0
1008.30 0
1008.37 0
1008.44 0
1008.52 0
1008.59 0
1008.66 1
1008.74 1
1008.81 1
1008.88 1
1008.96 1
1009.03 1
1009.10 1
1009.17 1
1009.25 1
1009.32 1
1009.39 1
1009.47 1
1009.54 1
1009.61 1
1009.68 1
1009.76 1
1009.83 1
1009.90 1
1009.98 1
1010.05 1
1010.12 1
1010.19 1
1010.27 1
1010.34 1
1010.41 1
1010.49 1
1010.56 1
1010.63 1
1010.71 1
1010.78 1
1010.85 1
1010.92 1
1011.00 1
1011.07 1
1011.14 1
1011.22 1
1011.29 1
1011.36 1
1011.44 0
1011.51 0
1011.58 0
1011.65 0
1011.73 0
1011.80 0
1011.87 0
1011.95 0
1012.02 0
1012.09 0
1012.17 0
1012.24 0
1012.31 1
1012.39 1
1012.46 1
1012.53 1
1012.60 1
1012.68 0
1012.75 0
1012.82 0
1012.90 0
1012.97 0
1013.04 0
1013.12 0
1013.19 0
1013.26 0
1013.33 0
1013.41 0
1013.48 0
1013.55 0
1013.63 0
1013.70 0
1013.77 0
1013.85 0
1013.92 0
1013.99 0
1014.07 0
1014.14 0
1014.21 0
1014.28 1
1014.36 1
1014.43 1
1014.50 1
1014.58 1
1014.65 1
1014.72 1
1014.80 1
1014.87 1
1014.94 0
1015.02 0
1015.09 0
1015.16 0
1015.24 0
1015.31 0
1015.38 1
1015.46 1
1015.53 1
1015.60 1
1015.67 1
1015.75 0
1015.82 0
1015.89 0
1015.97 0
1016.04 0
1016.11 0
1016.19 1
1016.26 1
1016.33 1
1016.41 1
1016.48 1
1016.55 0
1016.63 0
1016.70 0
1016.77 0
1016.85 0
1016.92 0
1016.99 0
1017.07 0
1017.14 0
1017.21 0
1017.28 0
1017.36 0
1017.43 1
1017.50 1
1017.58 1
1017.65 1
1017.72 1
1017.80 1
1017.87 1
1017.94 0
1018.02 0
1018.09 0
1018.16 0
1018.24 0
1018.31 0
1018.38 0
1018.46 0
1018.53 0
1018.60 0
1018.68 0
1018.75 0
1018.82 0
1018.90 0
1018.97 0
1019.04 1
1019.12 1
1019.19 1
1019.26 1
1019.34 1
1019.41 1
1019.48 1
1019.56 0
1019.63 0
1019.70 0
1019.78 1
1019.85 1
1019.92 1
1020.00 1
1020.07 1
1020.14 1
1020.22 1
1020.29 1
1020.36 2
1020.44 2
1020.51 2
1020.58 2
1020.66 2
1020.73 2
1020.80 2
1020.88 1
1020.95 1
1021.02 1
1021.10 1
1021.17 1
1021.24 1
1021.32 1
1021.39 1
1021.46 1
1021.54 0
1021.61 0
1021.68 0
1021.76 0
1021.83 0
1021.90 0
1021.98 0
1022.05 0
1022.12 0
1022.20 0
1022.27 0
1022.34 0
1022.42 0
1022.49 0
1022.56 1
1022.64 1
1022.71 1
1022.78 2
1022.86 2
1022.93 2
1023.00 2
1023.08 2
1023.15 2
1023.22 1
1023.30 1
1023.37 1
1023.44 1
1023.52 0
1023.59 0
1023.66 0
1023.74 1
1023.81 1
1023.88 1
1023.96 1
1024.03 1
1024.11 1
1024.18 1
1024.25 2
1024.33 1
1024.40 1
1024.47 1
1024.55 1
1024.62 1
1024.69 1
1024.77 1
1024.84 1
1024.91 1
1024.99 1
1025.06 1
1025.13 1
1025.21 1
1025.28 1
1025.35 1
1025.43 1
1025.50 1
1025.58 1
1025.65 1
1025.72 1
1025.80 1
1025.87 1
1025.94 1
1026.02 0
1026.09 0
1026.16 0
1026.24 0
1026.31 0
1026.38 0
1026.46 0
1026.53 0
1026.60 0
1026.68 0
1026.75 0
1026.83 0
1026.90 0
1026.97 0
1027.05 0
1027.12 0
1027.19 0
1027.27 1
1027.34 1
1027.41 1
1027.49 1
1027.56 2
1027.63 2
1027.71 2
1027.78 2
1027.86 2
1027.93 2
1028.00 2
1028.08 2
1028.15 1
1028.22 1
1028.30 1
1028.37 1
1028.44 1
1028.52 1
1028.59 1
1028.67 1
1028.74 2
1028.81 2
1028.89 2
1028.96 2
1029.03 2
1029.11 2
1029.18 2
1029.25 2
1029.33 1
1029.40 1
1029.48 1
1029.55 0
1029.62 0
1029.70 0
1029.77 1
1029.84 1
1029.92 2
1029.99 2
1030.06 2
1030.14 3
1030.21 3
1030.29 3
1030.36 2
1030.43 2
1030.51 1
1030.58 1
1030.65 1
1030.73 1
1030.80 1
1030.87 1
1030.95 2
1031.02 2
1031.10 2
1031.17 2
1031.24 2
1031.32 3
1031.39 2
1031.46 2
1031.54 2
1031.61 2
1031.69 2
1031.76 2
1031.83 3
1031.91 3
1031.98 3
1032.05 3
1032.13 3
1032.20 3
1032.28 3
1032.35 3
1032.42 2
1032.50 2
1032.57 2
1032.64 1
1032.72 1
1032.79 1
1032.87 1
1032.94 1
1033.01 1
1033.09 1
1033.16 2
1033.23 2
1033.31 2
1033.38 3
1033.46 3
1033.53 2
1033.60 2
1033.68 1
1033.75 1
1033.83 0
1033.90 0
1033.97 0
1034.05 0
1034.12 0
1034.19 0
1034.27 0
1034.34 0
1034.42 0
1034.49 0
1034.56 0
1034.64 0
1034.71 0
1034.79 1
1034.86 1
1034.93 1
1035.01 1
1035.08 1
1035.15 1
1035.23 1
1035.30 0
1035.38 0
1035.45 0
1035.52 0
1035.60 1
1035.67 1
1035.75 1
1035.82 1
1035.89 1
1035.97 1
1036.04 1
1036.11 1
1036.19 1
1036.26 1
1036.34 1
1036.41 1
1036.48 1
1036.56 1
1036.63 1
1036.71 1
1036.78 1
1036.85 2
1036.93 2
1037.00 2
1037.08 2
1037.15 2
1037.22 2
1037.30 2
1037.37 2
1037.45 2
1037.52 2
1037.59 1
1037.67 1
1037.74 1
1037.81 1
1037.89 1
1037.96 1
1038.04 1
1038.11 1
1038.18 1
1038.26 1
1038.33 1
1038.41 1
1038.48 1
1038.55 2
1038.63 2
1038.70 2
1038.78 3
1038.85 3
1038.92 3
1039.00 3
1039.07 3
1039.15 3
1039.22 2
1039.29 2
1039.37 2
1039.44 2
1039.52 2
1039.59 2
1039.66 1
1039.74 1
1039.81 1
1039.89 1
1039.96 1
1040.03 0
1040.11 0
1040.18 0
1040.26 0
1040.33 0
1040.40 0
1040.48 0
1040.55 0
1040.63 0
1040.70 1
1040.78 1
1040.85 1
1040.92 1
1041.00 1
1041.07 0
1041.15 0
1041.22 0
1041.29 0
1041.37 0
1041.44 0
1041.52 0
1041.59 0
1041.66 1
1041.74 1
1041.81 1
1041.89 1
1041.96 1
1042.03 1
1042.11 1
1042.18 1
1042.26 1
1042.33 1
1042.40 1
1042.48 0
1042.55 0
1042.63 0
1042.70 0
1042.78 0
1042.85 0
1042.92 0
1043.00 0
1043.07 0
1043.15 0
1043.22 1
1043.29 2
1043.37 2
1043.44 3
1043.52 3
1043.59 3
1043.67 3
1043.74 3
1043.81 3
1043.89 2
1043.96 2
1044.04 1
1044.11 1
1044.18 1
1044.26 1
1044.33 1
1044.41 1
1044.48 2
1044.56 2
1044.63 2
1044.70 1
1044.78 1
1044.85 0
1044.93 0
1045.00 0
1045.07 0
1045.15 0
1045.22 0
1045.30 0
1045.37 0
1045.45 0
1045.52 0
1045.59 0
1045.67 0
1045.74 0
1045.82 0
1045.89 0
1045.97 0
1046.04 0
1046.11 1
1046.19 1
1046.26 1
1046.34 1
1046.41 1
1046.49 2
1046.56 2
1046.63 2
1046.71 2
1046.78 3
1046.86 3
1046.93 3
1047.01 3
1047.08 2
1047.15 2
1047.23 2
1047.30 1
1047.38 1
1047.45 1
1047.53 2
1047.60 2
1047.67 2
1047.75 3
1047.82 4
1047.90 4
1047.97 5
1048.05 5
1048.12 5
1048.19 5
1048.27 5
1048.34 4
1048.42 4
1048.49 3
1048.57 3
1048.64 2
1048.71 2
1048.79 1
1048.86 1
1048.94 0
1049.01 0
1049.09 0
1049.16 0
1049.23 0
1049.31 0
1049.38 1
1049.46 2
1049.53 2
1049.61 2
1049.68 2
1049.76 2
1049.83 2
1049.90 1
1049.98 1
1050.05 1
1050.13 1
1050.20 1
1050.28 1
1050.35 1
1050.42 1
1050.50 1
1050.57 1
1050.65 0
1050.72 1
1050.80 1
1050.87 2
1050.95 2
1051.02 3
1051.09 3
1051.17 3
1051.24 3
1051.32 2
1051.39 2
1051.47 2
1051.54 2
1051.62 3
1051.69 3
1051.76 3
1051.84 3
1051.91 4
1051.99 4
1052.06 4
1052.14 5
1052.21 5
1052.29 6
1052.36 6
1052.43 6
1052.51 5
1052.58 5
1052.66 4
1052.73 4
1052.81 4
1052.88 4
1052.96 5
1053.03 5
1053.10 5
1053.18 5
1053.25 5
1053.33 4
1053.40 4
1053.48 4
1053.55 4
1053.63 4
1053.70 4
1053.78 5
1053.85 5
1053.92 5
1054.00 6
1054.07 5
1054.15 5
1054.22 5
1054.30 5
1054.37 5
1054.45 5
1054.52 5
1054.60 6
1054.67 6
1054.74 5
1054.82 5
1054.89 4
1054.97 4
1055.04 4
1055.12 4
1055.19 4
1055.27 4
1055.34 4
1055.42 4
1055.49 5
1055.56 5
1055.64 5
1055.71 5
1055.79 6
1055.86 6
1055.94 6
1056.01 6
1056.09 5
1056.16 5
1056.24 4
1056.31 3
1056.39 2
1056.46 2
1056.53 1
1056.61 1
1056.68 0
1056.76 0
1056.83 1
1056.91 1
1056.98 1
1057.06 2
1057.13 2
1057.21 2
1057.28 3
1057.36 3
1057.43 3
1057.50 3
1057.58 3
1057.65 2
1057.73 2
1057.80 1
1057.88 1
1057.95 1
1058.03 1
1058.10 2
1058.18 2
1058.25 2
1058.33 3
1058.40 3
1058.48 3
1058.55 3
1058.62 2
1058.70 2
1058.77 1
1058.85 1
1058.92 1
1059.00 2
1059.07 3
1059.15 4
1059.22 5
1059.30 6
1059.37 7
1059.45 8
1059.52 8
1059.60 7
1059.67 7
1059.75 7
1059.82 6
1059.89 6
1059.97 6
1060.04 6
1060.12 6
1060.19 5
1060.27 4
1060.34 4
1060.42 3
1060.49 3
1060.57 3
1060.64 3
1060.72 4
1060.79 4
1060.87 4
1060.94 4
1061.02 4
1061.09 4
1061.17 3
1061.24 3
1061.32 3
1061.39 3
1061.46 4
1061.54 4
1061.61 5
1061.69 5
1061.76 5
1061.84 6
1061.91 6
1061.99 6
1062.06 6
1062.14 6
1062.21 6
1062.29 6
1062.36 6
1062.44 7
1062.51 7
1062.59 7
1062.66 7
1062.74 7
1062.81 6
1062.89 6
1062.96 5
1063.04 4
1063.11 4
1063.19 3
1063.26 3
1063.34 2
1063.41 2
1063.49 2
1063.56 1
1063.63 1
1063.71 0
1063.78 0
1063.86 0
1063.93 0
1064.01 0
1064.08 0
1064.16 0
1064.23 0
1064.31 0
1064.38 0
1064.46 0
1064.53 1
1064.61 1
1064.68 1
1064.76 1
1064.83 2
1064.91 2
1064.98 3
1065.06 3
1065.13 3
1065.21 3
1065.28 2
1065.36 2
1065.43 1
1065.51 1
1065.58 1
1065.66 1
1065.73 1
1065.81 2
1065.88 2
1065.96 3
1066.03 3
1066.11 3
1066.18 3
1066.26 2
1066.33 2
1066.41 1
1066.48 0
1066.56 0
1066.63 0
1066.71 0
1066.78 0
1066.86 0
1066.93 1
1067.01 1
1067.08 2
1067.16 3
1067.23 3
1067.31 4
1067.38 5
1067.46 5
1067.53 5
1067.61 5
1067.68 4
1067.76 3
1067.83 2
1067.91 1
1067.98 1
1068.06 0
1068.13 0
1068.21 0
1068.28 1
1068.36 1
1068.43 2
1068.51 3
1068.58 3
1068.66 4
1068.73 5
1068.81 6
1068.88 7
1068.96 8
1069.03 9
1069.11 10
1069.18 11
1069.26 10
1069.33 10
1069.41 9
1069.48 8
1069.56 7
1069.63 6
1069.71 5
1069.78 5
1069.86 5
1069.93 5
1070.01 5
1070.08 5
1070.16 6
1070.23 7
1070.31 8
1070.38 9
1070.46 11
1070.53 13
1070.61 14
1070.68 14
1070.76 14
1070.83 13
1070.91 12
1070.98 10
1071.06 8
1071.13 7
1071.21 5
1071.28 4
1071.36 3
1071.44 3
1071.51 2
1071.59 2
1071.66 2
1071.74 3
1071.81 3
1071.89 4
1071.96 4
1072.04 5
1072.11 5
1072.19 5
1072.26 4
1072.34 4
1072.41 4
1072.49 4
1072.56 4
1072.64 5
1072.71 5
1072.79 6
1072.86 7
1072.94 8
1073.01 8
1073.09 8
1073.16 8
1073.24 8
1073.31 8
1073.39 7
1073.46 7
1073.54 6
1073.62 5
1073.69 5
1073.77 4
1073.84 4
1073.92 3
1073.99 3
1074.07 4
1074.14 4
1074.22 5
1074.29 6
1074.37 6
1074.44 7
1074.52 7
1074.59 8
1074.67 7
1074.74 7
1074.82 6
1074.89 6
1074.97 5
1075.04 4
1075.12 4
1075.20 3
1075.27 3
1075.35 3
1075.42 3
1075.50 4
1075.57 4
1075.65 4
1075.72 4
1075.80 4
1075.87 5
1075.95 5
1076.02 5
1076.10 5
1076.17 5
1076.25 5
1076.32 5
1076.40 5
1076.48 5
1076.55 6
1076.63 6
1076.70 7
1076.78 7
1076.85 8
1076.93 8
1077.00 8
1077.08 8
1077.15 7
1077.23 7
1077.30 7
1077.38 6
1077.45 6
1077.53 6
1077.61 6
1077.68 6
1077.76 6
1077.83 5
1077.91 4
1077.98 4
1078.06 3
1078.13 3
1078.21 4
1078.28 4
1078.36 5
1078.43 6
1078.51 7
1078.59 7
1078.66 7
1078.74 6
1078.81 5
1078.89 4
1078.96 3
1079.04 2
1079.11 2
1079.19 2
1079.26 3
1079.34 4
1079.41 5
1079.49 7
1079.57 8
1079.64 9
1079.72 10
1079.79 11
1079.87 11
1079.94 11
1080.02 11
1080.09 10
1080.17 9
1080.24 8
1080.32 7
1080.40 7
1080.47 6
1080.55 6
1080.62 6
1080.70 7
1080.77 8
1080.85 8
1080.92 9
1081.00 9
1081.07 9
1081.15 9
1081.23 9
1081.30 8
1081.38 8
1081.45 7
1081.53 7
1081.60 6
1081.68 6
1081.75 6
1081.83 6
1081.91 6
1081.98 7
1082.06 7
1082.13 7
1082.21 8
1082.28 8
1082.36 8
1082.43 7
1082.51 7
1082.58 7
1082.66 7
1082.74 7
1082.81 8
1082.89 9
1082.96 10
1083.04 11
1083.11 12
1083.19 13
1083.26 13
1083.34 13
1083.42 13
1083.49 13
1083.57 13
1083.64 14
1083.72 14
1083.79 14
1083.87 15
1083.94 15
1084.02 15
1084.10 14
1084.17 14
1084.25 14
1084.32 14
1084.40 14
1084.47 14
1084.55 14
1084.63 14
1084.70 14
1084.78 14
1084.85 14
1084.93 15
1085.00 15
1085.08 15
1085.15 15
1085.23 15
1085.31 15
1085.38 15
1085.46 14
1085.53 14
1085.61 13
1085.68 13
1085.76 14
1085.84 14
1085.91 14
1085.99 14
1086.06 14
1086.14 14
1086.21 14
1086.29 14
1086.36 13
1086.44 13
1086.52 13
1086.59 14
1086.67 14
1086.74 15
1086.82 15
1086.89 15
1086.97 15
1087.05 15
1087.12 15
1087.20 16
1087.27 16
1087.35 17
1087.42 18
1087.50 20
1087.58 21
1087.65 22
1087.73 24
1087.80 24
1087.88 25
1087.95 26
1088.03 27
1088.11 27
1088.18 27
1088.26 27
1088.33 26
1088.41 24
1088.48 22
1088.56 20
1088.64 18
1088.71 17
1088.79 16
1088.86 16
1088.94 16
1089.01 17
1089.09 17
1089.17 17
1089.24 17
1089.32 16
1089.39 15
1089.47 13
1089.54 12
1089.62 10
1089.70 8
1089.77 7
1089.85 6
1089.92 6
1090.00 6
1090.08 6
1090.15 6
1090.23 7
1090.30 7
1090.38 8
1090.45 9
1090.53 10
1090.61 10
1090.68 11
1090.76 12
1090.83 13
1090.91 14
1090.98 14
1091.06 14
1091.14 14
1091.21 13
1091.29 12
1091.36 10
1091.44 9
1091.52 8
1091.59 8
1091.67 7
1091.74 7
1091.82 8
1091.89 8
1091.97 8
1092.05 8
1092.12 8
1092.20 7
1092.27 7
1092.35 7
1092.43 8
1092.50 9
1092.58 10
1092.65 12
1092.73 13
1092.81 15
1092.88 16
1092.96 17
1093.03 17
1093.11 17
1093.18 17
1093.26 17
1093.34 16
1093.41 16
1093.49 15
1093.56 14
1093.64 14
1093.72 13
1093.79 12
1093.87 10
1093.94 10
1094.02 9
1094.10 8
1094.17 7
1094.25 6
1094.32 6
1094.40 6
1094.48 5
1094.55 5
1094.63 5
1094.70 4
1094.78 4
1094.86 4
1094.93 4
1095.01 5
1095.08 6
1095.16 7
1095.24 8
1095.31 8
1095.39 9
1095.46 9
1095.54 9
1095.61 9
1095.69 10
1095.77 10
1095.84 10
1095.92 10
1095.99 10
1096.07 9
1096.15 9
1096.22 8
1096.30 7
1096.37 5
1096.45 4
1096.53 3
1096.60 3
1096.68 2
1096.75 1
1096.83 1
1096.91 0
1096.98 0
1097.06 0
1097.14 0
1097.21 0
1097.29 0
1097.36 0
1097.44 0
1097.52 0
1097.59 0
1097.67 0
1097.74 0
1097.82 0
1097.90 0
1097.97 0
1098.05 0
1098.12 1
1098.20 1
1098.28 1
1098.35 1
1098.43 1
1098.50 1
1098.58 1
1098.66 2
1098.73 2
1098.81 2
1098.88 2
1098.96 2
1099.04 2
1099.11 2
1099.19 3
1099.27 3
1099.34 4
1099.42 5
1099.49 6
1099.57 7
1099.65 7
1099.72 7
1099.80 7
1099.87 6
1099.95 6
1100.03 6
1100.10 6
1100.18 6
1100.25 5
1100.33 5
1100.41 5
1100.48 4
1100.56 4
1100.64 3
1100.71 3
1100.79 3
1100.86 4
1100.94 5
1101.02 7
1101.09 10
1101.17 12
1101.24 14
1101.32 16
1101.40 17
1101.47 18
1101.55 17
1101.63 17
1101.70 17
1101.78 17
1101.85 17
1101.93 17
1102.01 17
1102.08 17
1102.16 17
1102.24 17
1102.31 16
1102.39 15
1102.46 14
1102.54 13
1102.62 12
1102.69 11
1102.77 9
1102.85 8
1102.92 7
1103.00 7
1103.07 7
1103.15 7
1103.23 8
1103.30 9
1103.38 11
1103.46 13
1103.53 15
1103.61 17
1103.68 19
1103.76 20
1103.84 21
1103.91 22
1103.99 22
1104.07 21
1104.14 20
1104.22 19
1104.29 18
1104.37 17
1104.45 16
1104.52 15
1104.60 15
1104.68 15
1104.75 15
1104.83 15
1104.90 16
1104.98 17
1105.06 18
1105.13 18
1105.21 18
1105.29 18
1105.36 18
1105.44 18
1105.51 18
1105.59 19
1105.67 20
1105.74 21
1105.82 21
1105.90 20
1105.97 18
1106.05 17
1106.13 15
1106.20 13
1106.28 13
1106.35 12
1106.43 12
1106.51 13
1106.58 12
1106.66 12
1106.74 11
1106.81 9
1106.89 8
1106.97 7
1107.04 7
1107.12 7
1107.19 8
1107.27 9
1107.35 9
1107.42 10
1107.50 10
1107.58 10
1107.65 9
1107.73 9
1107.81 8
1107.88 8
1107.96 8
1108.04 9
1108.11 9
1108.19 10
1108.26 11
1108.34 12
1108.42 13
1108.49 13
1108.57 13
1108.65 12
1108.72 12
1108.80 11
1108.88 10
1108.95 9
1109.03 8
1109.11 7
1109.18 7
1109.26 6
1109.33 6
1109.41 6
1109.49 7
1109.56 8
1109.64 10
1109.72 12
1109.79 14
1109.87 15
1109.95 16
1110.02 16
1110.10 15
1110.18 14
1110.25 12
1110.33 11
1110.41 9
1110.48 8
1110.56 7
1110.63 7
1110.71 7
1110.79 6
1110.86 6
1110.94 5
1111.02 4
1111.09 3
1111.17 2
1111.25 2
1111.32 1
1111.40 1
1111.48 1
1111.55 1
1111.63 0
1111.71 0
1111.78 0
1111.86 0
1111.94 0
1112.01 0
1112.09 0
1112.17 1
1112.24 2
1112.32 3
1112.39 4
1112.47 5
1112.55 6
1112.62 7
1112.70 8
1112.78 9
1112.85 9
1112.93 10
1113.01 11
1113.08 11
1113.16 12
1113.24 12
1113.31 12
1113.39 12
1113.47 12
1113.54 13
1113.62 14
1113.70 15
1113.77 16
1113.85 18
1113.93 19
1114.00 20
1114.08 21
1114.16 21
1114.23 21
1114.31 20
1114.39 20
1114.46 18
1114.54 17
1114.62 17
1114.69 16
1114.77 15
1114.85 15
1114.92 16
1115.00 16
1115.08 17
1115.15 17
1115.23 16
1115.31 15
1115.38 14
1115.46 13
1115.54 12
1115.61 10
1115.69 10
1115.77 9
1115.84 9
1115.92 9
1116.00 9
1116.07 8
1116.15 8
1116.23 7
1116.30 6
1116.38 6
1116.46 6
1116.53 7
1116.61 8
1116.69 10
1116.76 13
1116.84 16
1116.92 19
1116.99 21
1117.07 22
1117.15 22
1117.22 21
1117.30 20
1117.38 18
1117.45 17
1117.53 17
1117.61 17
1117.68 19
1117.76 21
1117.84 23
1117.91 26
1117.99 28
1118.07 29
1118.14 30
1118.22 30
1118.30 29
1118.37 28
1118.45 26
1118.53 23
1118.61 20
1118.68 16
1118.76 13
1118.84 11
1118.91 10
1118.99 9
1119.07 10
1119.14 10
1119.22 11
1119.30 12
1119.37 12
1119.45 12
1119.53 11
1119.60 10
1119.68 9
1119.76 8
1119.83 8
1119.91 7
1119.99 7
1120.06 7
1120.14 7
1120.22 7
1120.29 6
1120.37 6
1120.45 5
1120.53 4
1120.60 3
1120.68 2
1120.76 1
1120.83 0
1120.91 0
1120.99 0
1121.06 0
1121.14 0
1121.22 0
1121.29 0
1121.37 0
1121.45 1
1121.52 2
1121.60 3
1121.68 4
1121.76 5
1121.83 7
1121.91 8
1121.99 9
1122.06 11
1122.14 12
1122.22 14
1122.29 15
1122.37 16
1122.45 17
1122.52 17
1122.60 18
1122.68 18
1122.75 17
1122.83 16
1122.91 14
1122.99 13
1123.06 11
1123.14 10
1123.22 9
1123.29 10
1123.37 11
1123.45 13
1123.52 14
1123.60 15
1123.68 16
1123.76 16
1123.83 16
1123.91 16
1123.99 17
1124.06 18
1124.14 19
1124.22 21
1124.29 22
1124.37 22
1124.45 22
1124.52 21
1124.60 19
1124.68 17
1124.76 15
1124.83 13
1124.91 12
1124.99 11
1125.06 11
1125.14 12
1125.22 13
1125.29 15
1125.37 17
1125.45 18
1125.53 19
1125.60 19
1125.68 17
1125.76 15
1125.83 13
1125.91 10
1125.99 8
1126.06 6
1126.14 4
1126.22 3
1126.30 2
1126.37 1
1126.45 0
1126.53 0
1126.60 0
1126.68 0
1126.76 0
1126.84 0
1126.91 0
1126.99 0
1127.07 1
1127.14 2
1127.22 4
1127.30 5
1127.37 6
1127.45 7
1127.53 8
1127.61 10
1127.68 11
1127.76 12
1127.84 14
1127.91 15
1127.99 16
1128.07 17
1128.15 18
1128.22 18
1128.30 19
1128.38 19
1128.45 20
1128.53 21
1128.61 22
1128.69 22
1128.76 22
1128.84 22
1128.92 21
1128.99 20
1129.07 19
1129.15 18
1129.23 18
1129.30 18
1129.38 19
1129.46 20
1129.53 21
1129.61 22
1129.69 23
1129.77 23
1129.84 23
1129.92 22
1130.00 21
1130.07 20
1130.15 20
1130.23 20
1130.31 20
1130.38 21
1130.46 22
1130.54 24
1130.61 27
1130.69 30
1130.77 34
1130.85 38
1130.92 42
1131.00 45
1131.08 48
1131.15 49
1131.23 48
1131.31 46
1131.39 44
1131.46 41
1131.54 38
1131.62 36
1131.70 35
1131.77 34
1131.85 33
1131.93 32
1132.00 30
1132.08 28
1132.16 25
1132.24 23
1132.31 22
1132.39 21
1132.47 21
1132.54 22
1132.62 24
1132.70 26
1132.78 28
1132.85 30
1132.93 31
1133.01 31
1133.09 30
1133.16 28
1133.24 25
1133.32 22
1133.39 19
1133.47 16
1133.55 15
1133.63 15
1133.70 16
1133.78 17
1133.86 19
1133.94 21
1134.01 23
1134.09 25
1134.17 26
1134.24 26
1134.32 25
1134.40 24
1134.48 23
1134.55 22
1134.63 21
1134.71 20
1134.79 19
1134.86 20
1134.94 20
1135.02 20
1135.10 21
1135.17 21
1135.25 22
1135.33 22
1135.40 22
1135.48 22
1135.56 21
1135.64 20
1135.71 18
1135.79 16
1135.87 14
1135.95 12
1136.02 10
1136.10 9
1136.18 7
1136.26 6
1136.33 4
1136.41 3
1136.49 2
1136.57 1
1136.64 1
1136.72 2
1136.80 4
1136.87 6
1136.95 8
1137.03 10
1137.11 12
1137.18 13
1137.26 13
1137.34 13
1137.42 12
1137.49 11
1137.57 10
1137.65 8
1137.73 6
1137.80 5
1137.88 4
1137.96 4
1138.04 5
1138.11 6
1138.19 8
1138.27 10
1138.35 11
1138.42 13
1138.50 13
1138.58 14
1138.66 13
1138.73 13
1138.81 12
1138.89 11
1138.97 10
1139.04 10
1139.12 10
1139.20 11
1139.28 11
1139.35 11
1139.43 10
1139.51 9
1139.59 7
1139.66 6
1139.74 5
1139.82 4
1139.90 5
1139.97 6
1140.05 7
1140.13 8
1140.21 8
1140.28 8
1140.36 6
1140.44 4
1140.52 2
1140.59 0
1140.67 0
1140.75 0
1140.83 0
1140.90 0
1140.98 0
1141.06 1
1141.14 2
1141.21 2
1141.29 1
1141.37 1
1141.45 0
1141.52 0
1141.60 0
1141.68 1
1141.76 3
1141.83 4
1141.91 6
1141.99 6
1142.07 6
1142.14 5
1142.22 4
1142.30 3
1142.38 2
1142.45 1
1142.53 1
1142.61 2
1142.69 3
1142.77 5
1142.84 6
1142.92 8
1143.00 8
1143.08 8
1143.15 8
1143.23 7
1143.31 6
1143.39 5
1143.46 5
1143.54 5
1143.62 4
1143.70 4
1143.77 4
1143.85 3
1143.93 3
1144.01 3
1144.08 3
1144.16 3
1144.24 3
1144.32 3
1144.40 3
1144.47 3
1144.55 3
1144.63 2
1144.71 1
1144.78 0
1144.86 0
1144.94 0
1145.02 0
1145.09 0
1145.17 1
1145.25 2
1145.33 4
1145.40 5
1145.48 6
1145.56 7
1145.64 7
1145.72 8
1145.79 8
1145.87 9
1145.95 9
1146.03 10
1146.10 10
1146.18 11
1146.26 12
1146.34 14
1146.42 16
1146.49 19
1146.57 22
1146.65 24
1146.73 27
1146.80 28
1146.88 29
1146.96 29
1147.04 30
1147.11 31
1147.19 32
1147.27 33
1147.35 34
1147.43 36
1147.50 37
1147.58 37
1147.66 36
1147.74 35
1147.81 33
1147.89 31
1147.97 29
1148.05 27
1148.13 26
1148.20 25
1148.28 24
1148.36 23
1148.44 22
1148.51 21
1148.59 20
1148.67 19
1148.75 18
1148.83 17
1148.90 17
1148.98 17
1149.06 17
1149.14 18
1149.21 18
1149.29 18
1149.37 18
1149.45 17
1149.53 16
1149.60 14
1149.68 13
1149.76 13
1149.84 12
1149.92 12
1149.99 11
1150.07 11
1150.15 11
1150.23 11
1150.30 10
1150.38 11
1150.46 11
1150.54 11
1150.62 11
1150.69 11
1150.77 12
1150.85 11
1150.93 11
1151.01 11
1151.08 10
1151.16 9
1151.24 8
1151.32 7
1151.39 6
1151.47 5
1151.55 4
1151.63 4
1151.71 4
1151.78 4
1151.86 5
1151.94 6
1152.02 7
1152.10 9
1152.17 11
1152.25 12
1152.33 14
1152.41 15
1152.49 16
1152.56 16
1152.64 15
1152.72 14
1152.80 13
1152.88 13
1152.95 12
1153.03 13
1153.11 14
1153.19 14
1153.27 15
1153.34 15
1153.42 14
1153.50 13
1153.58 11
1153.65 8
1153.73 5
1153.81 3
1153.89 1
1153.97 0
1154.04 0
1154.12 0
1154.20 1
1154.28 2
1154.36 3
1154.43 3
1154.51 4
1154.59 4
1154.67 4
1154.75 5
1154.82 6
1154.90 6
1154.98 7
1155.06 8
1155.14 9
1155.21 10
1155.29 11
1155.37 12
1155.45 14
1155.53 16
1155.60 19
1155.68 21
1155.76 23
1155.84 25
1155.92 27
1156.00 28
1156.07 29
1156.15 30
1156.23 31
1156.31 32
1156.39 32
1156.46 32
1156.54 32
1156.62 31
1156.70 30
1156.78 28
1156.85 26
1156.93 24
1157.01 22
1157.09 20
1157.17 20
1157.24 19
1157.32 19
1157.40 20
1157.48 20
1157.56 21
1157.63 22
1157.71 22
1157.79 22
1157.87 21
1157.95 19
1158.03 18
1158.10 16
1158.18 15
1158.26 14
1158.34 14
1158.42 15
1158.49 16
1158.57 18
1158.65 19
1158.73 21
1158.81 21
1158.88 22
1158.96 22
1159.04 21
1159.12 21
1159.20 21
1159.28 21
1159.35 20
1159.43 20
1159.51 19
1159.59 17
1159.67 15
1159.74 13
1159.82 11
1159.90 9
1159.98 8
1160.06 8
1160.14 8
1160.21 9
1160.29 9
1160.37 8
1160.45 6
1160.53 3
1160.60 0
1160.68 0
1160.76 0
1160.84 0
1160.92 0
1161.00 0
1161.07 1
1161.15 4
1161.23 8
1161.31 11
1161.39 12
1161.46 13
1161.54 13
1161.62 13
1161.70 13
1161.78 13
1161.86 13
1161.93 14
1162.01 15
1162.09 16
1162.17 16
1162.25 17
1162.33 17
1162.40 17
1162.48 16
1162.56 16
1162.64 15
1162.72 14
1162.80 13
1162.87 11
1162.95 9
1163.03 7
1163.11 5
1163.19 4
1163.26 4
1163.34 4
1163.42 6
1163.50 9
1163.58 12
1163.66 14
1163.73 16
1163.81 18
1163.89 18
1163.97 17
1164.05 15
1164.13 13
1164.20 11
1164.28 9
1164.36 7
1164.44 6
1164.52 5
1164.60 4
1164.67 4
1164.75 3
1164.83 3
1164.91 2
1164.99 2
1165.07 1
1165.14 1
1165.22 0
1165.30 0
1165.38 0
1165.46 0
1165.54 0
1165.61 0
1165.69 0
1165.77 0
1165.85 1
1165.93 2
1166.01 2
1166.09 2
1166.16 1
1166.24 1
1166.32 2
1166.40 2
1166.48 3
1166.56 4
1166.63 5
1166.71 6
1166.79 7
1166.87 8
1166.95 8
1167.03 10
1167.10 12
1167.18 14
1167.26 16
1167.34 18
1167.42 20
1167.50 21
1167.58 21
1167.65 21
1167.73 21
1167.81 21
1167.89 22
1167.97 24
1168.05 27
1168.12 30
1168.20 33
1168.28 35
1168.36 37
1168.44 38
1168.52 37
1168.59 35
1168.67 33
1168.75 30
1168.83 26
1168.91 23
1168.99 20
1169.07 17
1169.14 15
1169.22 13
1169.30 11
1169.38 9
1169.46 8
1169.54 7
1169.62 7
1169.69 7
1169.77 8
1169.85 10
1169.93 12
1170.01 15
1170.09 18
1170.16 21
1170.24 23
1170.32 25
1170.40 25
1170.48 23
1170.56 20
1170.64 17
1170.71 13
1170.79 10
1170.87 9
1170.95 9
1171.03 11
1171.11 14
1171.19 18
1171.26 22
1171.34 26
1171.42 28
1171.50 30
1171.58 31
1171.66 31
1171.74 33
1171.81 34
1171.89 37
1171.97 40
1172.05 43
1172.13 46
1172.21 49
1172.29 51
1172.36 53
1172.44 54
1172.52 56
1172.60 58
1172.68 60
1172.76 62
1172.84 64
1172.91 64
1172.99 64
1173.07 62
1173.15 58
1173.23 53
1173.31 48
1173.39 44
1173.47 41
1173.54 38
1173.62 38
1173.70 38
1173.78 39
1173.86 39
1173.94 39
1174.02 39
1174.09 38
1174.17 36
1174.25 34
1174.33 32
1174.41 31
1174.49 29
1174.57 28
1174.65 26
1174.72 25
1174.80 23
1174.88 21
1174.96 19
1175.04 17
1175.12 16
1175.20 16
1175.27 16
1175.35 17
1175.43 18
1175.51 20
1175.59 22
1175.67 23
1175.75 23
1175.83 23
1175.90 23
1175.98 23
1176.06 23
1176.14 24
1176.22 25
1176.30 26
1176.38 27
1176.46 28
1176.53 29
1176.61 31
1176.69 32
1176.77 33
1176.85 35
1176.93 36
1177.01 37
1177.09 37
1177.16 37
1177.24 36
1177.32 35
1177.40 33
1177.48 32
1177.56 31
1177.64 30
1177.72 29
1177.79 29
1177.87 29
1177.95 28
1178.03 28
1178.11 26
1178.19 24
1178.27 22
1178.35 20
1178.42 18
1178.50 17
1178.58 15
1178.66 15
1178.74 14
1178.82 14
1178.90 14
1178.98 14
1179.06 13
1179.13 13
1179.21 12
1179.29 11
1179.37 9
1179.45 7
1179.53 5
1179.61 3
1179.69 2
1179.76 2
1179.84 4
1179.92 6
1180.00 9
1180.08 13
1180.16 17
1180.24 20
1180.32 23
1180.40 25
1180.47 26
1180.55 26
1180.63 26
1180.71 26
1180.79 25
1180.87 24
1180.95 23
1181.03 23
1181.11 23
1181.18 23
1181.26 23
1181.34 23
1181.42 23
1181.50 22
1181.58 21
1181.66 19
1181.74 17
1181.82 15
1181.89 13
1181.97 11
1182.05 9
1182.13 8
1182.21 8
1182.29 8
1182.37 9
1182.45 11
1182.53 14
1182.60 17
1182.68 20
1182.76 23
1182.84 25
1182.92 26
1183.00 26
1183.08 25
1183.16 23
1183.24 20
1183.32 17
1183.39 15
1183.47 13
1183.55 11
1183.63 10
1183.71 9
1183.79 9
1183.87 9
1183.95 10
1184.03 11
1184.11 13
1184.18 15
1184.26 16
1184.34 18
1184.42 18
1184.50 19
1184.58 18
1184.66 18
1184.74 16
1184.82 15
1184.90 13
1184.97 11
1185.05 10
1185.13 10
1185.21 10
1185.29 11
1185.37 14
1185.45 17
1185.53 21
1185.61 26
1185.69 32
1185.76 38
1185.84 45
1185.92 50
1186.00 55
1186.08 57
1186.16 58
1186.24 56
1186.32 53
1186.40 49
1186.48 44
1186.56 39
1186.63 35
1186.71 31
1186.79 28
1186.87 26
1186.95 24
1187.03 22
1187.11 20
1187.19 19
1187.27 18
1187.35 18
1187.43 18
1187.50 18
1187.58 18
1187.66 18
1187.74 18
1187.82 17
1187.90 17
1187.98 16
1188.06 16
1188.14 17
1188.22 18
1188.30 20
1188.37 22
1188.45 24
1188.53 25
1188.61 25
1188.69 25
1188.77 23
1188.85 21
1188.93 17
1189.01 14
1189.09 11
1189.17 7
1189.25 5
1189.32 3
1189.40 1
1189.48 0
1189.56 0
1189.64 0
1189.72 0
1189.80 0
1189.88 1
1189.96 1
1190.04 2
1190.12 2
1190.20 2
1190.27 1
1190.35 0
1190.43 0
1190.51 0
1190.59 0
1190.67 2
1190.75 7
1190.83 12
1190.91 19
1190.99 25
1191.07 30
1191.15 34
1191.22 36
1191.30 37
1191.38 37
1191.46 36
1191.54 35
1191.62 34
1191.70 33
1191.78 33
1191.86 33
1191.94 33
1192.02 35
1192.10 37
1192.18 40
1192.26 43
1192.33 46
1192.41 49
1192.49 52
1192.57 54
1192.65 55
1192.73 56
1192.81 56
1192.89 57
1192.97 57
1193.05 57
1193.13 57
1193.21 57
1193.29 56
1193.37 55
1193.44 54
1193.52 52
1193.60 50
1193.68 49
1193.76 47
1193.84 46
1193.92 47
1194.00 48
1194.08 51
1194.16 55
1194.24 58
1194.32 62
1194.40 64
1194.48 65
1194.55 65
1194.63 64
1194.71 61
1194.79 58
1194.87 55
1194.95 53
1195.03 52
1195.11 52
1195.19 53
1195.27 53
1195.35 53
1195.43 51
1195.51 49
1195.59 46
1195.67 43
1195.75 40
1195.82 37
1195.90 34
1195.98 31
1196.06 27
1196.14 23
1196.22 18
1196.30 15
1196.38 12
1196.46 10
1196.54 9
1196.62 10
1196.70 10
1196.78 11
1196.86 11
1196.94 11
1197.02 11
1197.10 11
1197.17 12
1197.25 12
1197.33 13
1197.41 13
1197.49 13
1197.57 13
1197.65 12
1197.73 11
1197.81 9
1197.89 8
1197.97 6
1198.05 4
1198.13 2
1198.21 0
1198.29 0
1198.37 0
1198.45 0
1198.53 0
1198.60 0
1198.68 0
1198.76 4
1198.84 8
1198.92 12
1199.00 15
1199.08 18
1199.16 19
1199.24 20
1199.32 19
1199.40 17
1199.48 15
1199.56 12
1199.64 10
1199.72 7
1199.80 5
1199.88 3
1199.96 1
1200.04 0
1200.11 0
1200.19 0
1200.27 0
1200.35 0
1200.43 0
1200.51 0
1200.59 0
1200.67 3
1200.75 6
1200.83 7
1200.91 7
1200.99 6
1201.07 5
1201.15 3
1201.23 1
1201.31 0
1201.39 0
1201.47 1
1201.55 2
1201.63 3
1201.71 4
1201.79 5
1201.87 6
1201.94 7
1202.02 9
1202.10 10
1202.18 10
1202.26 11
1202.34 10
1202.42 10
1202.50 10
1202.58 10
1202.66 12
1202.74 15
1202.82 19
1202.90 23
1202.98 28
1203.06 32
1203.14 36
1203.22 39
1203.30 41
1203.38 42
1203.46 42
1203.54 42
1203.62 42
1203.70 41
1203.78 40
1203.86 40
1203.94 40
1204.01 39
1204.09 39
1204.17 39
1204.25 38
1204.33 36
1204.41 35
1204.49 32
1204.57 30
1204.65 27
1204.73 25
1204.81 24
1204.89 23
1204.97 24
1205.05 27
1205.13 30
1205.21 33
1205.29 36
1205.37 39
1205.45 40
1205.53 41
1205.61 41
1205.69 41
1205.77 42
1205.85 42
1205.93 43
1206.01 44
1206.09 44
1206.17 44
1206.25 43
1206.33 41
1206.41 38
1206.49 34
1206.56 30
1206.64 26
1206.72 23
1206.80 21
1206.88 21
1206.96 23
1207.04 27
1207.12 33
1207.20 39
1207.28 46
1207.36 51
1207.44 55
1207.52 57
1207.60 59
1207.68 60
1207.76 60
1207.84 60
1207.92 59
1208.00 58
1208.08 56
1208.16 53
1208.24 49
1208.32 44
1208.40 39
1208.48 35
1208.56 31
1208.64 27
1208.72 25
1208.80 25
1208.88 27
1208.96 30
1209.04 33
1209.12 37
1209.20 40
1209.28 41
1209.36 41
1209.44 39
1209.52 36
1209.60 34
1209.68 32
1209.76 31
1209.84 31
1209.92 32
1210.00 34
1210.08 36
1210.16 38
1210.24 40
1210.32 41
1210.40 42
1210.48 44
1210.56 45
1210.63 45
1210.71 45
1210.79 45
1210.87 45
1210.95 44
1211.03 43
1211.11 42
1211.19 42
1211.27 41
1211.35 42
1211.43 42
1211.51 42
1211.59 43
1211.67 43
1211.75 43
1211.83 42
1211.91 41
1211.99 39
1212.07 37
1212.15 36
1212.23 34
1212.31 33
1212.39 32
1212.47 32
1212.55 33
1212.63 35
1212.71 36
1212.79 37
1212.87 38
1212.95 38
1213.03 38
1213.11 36
1213.19 35
1213.27 33
1213.35 30
1213.43 28
1213.51 26
1213.59 24
1213.67 23
1213.75 23
1213.83 24
1213.91 25
1213.99 25
1214.07 25
1214.15 24
1214.23 22
1214.31 20
1214.39 18
1214.47 17
1214.55 18
1214.63 20
1214.71 23
1214.79 26
1214.87 30
1214.95 34
1215.03 39
1215.11 44
1215.19 49
1215.27 55
1215.35 59
1215.43 62
1215.51 64
1215.59 64
1215.67 63
1215.75 61
1215.83 59
1215.91 58
1215.99 56
1216.07 55
1216.15 54
1216.23 53
1216.31 52
1216.39 52
1216.47 53
1216.55 54
1216.63 56
1216.71 58
1216.79 59
1216.87 60
1216.95 59
1217.03 58
1217.11 57
1217.19 57
1217.27 57
1217.35 57
1217.43 58
1217.51 58
1217.59 58
1217.67 57
1217.75 55
1217.83 53
1217.91 52
1217.99 50
1218.07 48
1218.15 45
1218.23 42
1218.31 39
1218.39 36
1218.47 34
1218.56 33
1218.64 33
1218.72 34
1218.80 37
1218.88 40
1218.96 44
1219.04 47
1219.12 49
1219.20 49
1219.28 49
1219.36 49
1219.44 47
1219.52 46
1219.60 44
1219.68 43
1219.76 42
1219.84 41
1219.92 40
1220.00 38
1220.08 36
1220.16 34
1220.24 32
1220.32 31
1220.40 30
1220.48 29
1220.56 29
1220.64 29
1220.72 30
1220.80 30
1220.88 30
1220.96 30
1221.04 31
1221.12 32
1221.20 34
1221.28 37
1221.36 41
1221.44 45
1221.52 49
1221.60 53
1221.68 55
1221.76 56
1221.84 56
1221.92 53
1222.00 50
1222.08 45
1222.16 40
1222.24 35
1222.32 30
1222.40 26
1222.48 23
1222.56 21
1222.65 19
1222.73 19
1222.81 19
1222.89 20
1222.97 21
1223.05 23
1223.13 26
1223.21 29
1223.29 33
1223.37 36
1223.45 39
1223.53 41
1223.61 42
1223.69 42
1223.77 41
1223.85 39
1223.93 37
1224.01 35
1224.09 34
1224.17 33
1224.25 33
1224.33 33
1224.41 33
1224.49 33
1224.57 32
1224.65 31
1224.73 30
1224.81 29
1224.89 28
1224.97 26
1225.05 24
1225.13 23
1225.22 23
1225.30 23
1225.38 25
1225.46 27
1225.54 31
1225.62 34
1225.70 38
1225.78 40
1225.86 42
1225.94 42
1226.02 42
1226.10 42
1226.18 41
1226.26 40
1226.34 40
1226.42 40
1226.50 40
1226.58 40
1226.66 39
1226.74 39
1226.82 37
1226.90 35
1226.98 32
1227.06 29
1227.14 26
1227.22 23
1227.31 20
1227.39 18
1227.47 17
1227.55 17
1227.63 17
1227.71 19
1227.79 23
1227.87 29
1227.95 37
1228.03 47
1228.11 57
1228.19 66
1228.27 73
1228.35 77
1228.43 78
1228.51 77
1228.59 73
1228.67 67
1228.75 62
1228.83 57
1228.91 54
1228.99 53
1229.07 53
1229.16 55
1229.24 57
1229.32 60
1229.40 63
1229.48 65
1229.56 68
1229.64 70
1229.72 71
1229.80 71
1229.88 70
1229.96 67
1230.04 63
1230.12 58
1230.20 52
1230.28 47
1230.36 43
1230.44 39
1230.52 37
1230.60 35
1230.68 33
1230.77 33
1230.85 32
1230.93 32
1231.01 32
1231.09 32
1231.17 33
1231.25 34
1231.33 35
1231.41 36
1231.49 37
1231.57 37
1231.65 38
1231.73 38
1231.81 39
1231.89 40
1231.97 41
1232.05 42
1232.13 43
1232.22 44
1232.30 45
1232.38 46
1232.46 47
1232.54 49
1232.62 52
1232.70 54
1232.78 56
1232.86 58
1232.94 59
1233.02 59
1233.10 59
1233.18 58
1233.26 57
1233.34 56
1233.42 55
1233.51 54
1233.59 53
1233.67 52
1233.75 51
1233.83 52
1233.91 53
1233.99 56
1234.07 60
1234.15 64
1234.23 68
1234.31 70
1234.39 71
1234.47 70
1234.55 68
1234.63 66
1234.71 64
1234.80 61
1234.88 59
1234.96 55
1235.04 51
1235.12 47
1235.20 42
1235.28 38
1235.36 36
1235.44 36
1235.52 38
1235.60 42
1235.68 47
1235.76 51
1235.84 55
1235.92 56
1236.01 56
1236.09 54
1236.17 51
1236.25 50
1236.33 49
1236.41 50
1236.49 52
1236.57 56
1236.65 60
1236.73 64
1236.81 67
1236.89 69
1236.97 71
1237.05 71
1237.14 71
1237.22 69
1237.30 67
1237.38 64
1237.46 59
1237.54 54
1237.62 47
1237.70 41
1237.78 35
1237.86 30
1237.94 26
1238.02 23
1238.10 21
1238.19 19
1238.27 17
1238.35 14
1238.43 10
1238.51 6
1238.59 3
1238.67 0
1238.75 0
1238.83 0
1238.91 0
1238.99 0
1239.07 0
1239.15 0
1239.24 0
1239.32 0
1239.40 0
1239.48 3
1239.56 7
1239.64 10
1239.72 12
1239.80 14
1239.88 14
1239.96 14
1240.04 14
1240.12 15
1240.21 16
1240.29 18
1240.37 19
1240.45 19
1240.53 18
1240.61 16
1240.69 13
1240.77 10
1240.85 8
1240.93 7
1241.01 7
1241.10 9
1241.18 12
1241.26 15
1241.34 18
1241.42 21
1241.50 22
1241.58 23
1241.66 22
1241.74 20
1241.82 18
1241.90 16
1241.98 13
1242.07 11
1242.15 10
1242.23 9
1242.31 10
1242.39 11
1242.47 12
1242.55 13
1242.63 14
1242.71 16
1242.79 19
1242.87 22
1242.96 27
1243.04 33
1243.12 39
1243.20 44
1243.28 49
1243.36 52
1243.44 54
1243.52 54
1243.60 54
1243.68 53
1243.77 53
1243.85 53
1243.93 54
1244.01 55
1244.09 56
1244.17 57
1244.25 59
1244.33 60
1244.41 62
1244.49 65
1244.57 67
1244.66 70
1244.74 72
1244.82 73
1244.90 73
1244.98 73
1245.06 73
1245.14 72
1245.22 71
1245.30 69
1245.38 66
1245.47 62
1245.55 56
1245.63 49
1245.71 42
1245.79 36
1245.87 31
1245.95 28
1246.03 26
1246.11 26
1246.20 26
1246.28 25
1246.36 24
1246.44 22
1246.52 21
1246.60 21
1246.68 23
1246.76 28
1246.84 34
1246.92 42
1247.01 51
1247.09 60
1247.17 67
1247.25 74
1247.33 78
1247.41 80
1247.49 80
1247.57 78
1247.65 74
1247.74 70
1247.82 64
1247.90 58
1247.98 52
1248.06 47
1248.14 42
1248.22 38
1248.30 35
1248.38 32
1248.47 31
1248.55 30
1248.63 29
1248.71 28
1248.79 29
1248.87 29
1248.95 29
1249.03 31
1249.11 32
1249.20 35
1249.28 38
1249.36 42
1249.44 47
1249.52 53
1249.60 59
1249.68 65
1249.76 69
1249.84 71
1249.93 71
1250.01 69
1250.09 64
1250.17 59
1250.25 53
1250.33 49
1250.41 47
1250.49 47
1250.57 49
1250.66 54
1250.74 60
1250.82 66
1250.90 72
1250.98 79
1251.06 84
1251.14 89
1251.22 93
1251.31 96
1251.39 98
1251.47 98
1251.55 97
1251.63 94
1251.71 90
1251.79 87
1251.87 83
1251.96 81
1252.04 79
1252.12 78
1252.20 78
1252.28 78
1252.36 77
1252.44 75
1252.52 72
1252.60 69
1252.69 66
1252.77 63
1252.85 60
1252.93 58
1253.01 55
1253.09 54
1253.17 54
1253.26 55
1253.34 57
1253.42 60
1253.50 64
1253.58 68
1253.66 72
1253.74 74
1253.82 74
1253.91 73
1253.99 71
1254.07 70
1254.15 68
1254.23 68
1254.31 69
1254.39 70
1254.47 71
1254.56 72
1254.64 71
1254.72 68
1254.80 65
1254.88 61
1254.96 57
1255.04 55
1255.12 54
1255.21 55
1255.29 56
1255.37 58
1255.45 59
1255.53 59
1255.61 59
1255.69 57
1255.78 54
1255.86 52
1255.94 50
1256.02 50
1256.10 51
1256.18 53
1256.26 55
1256.34 58
1256.43 60
1256.51 61
1256.59 62
1256.67 62
1256.75 62
1256.83 62
1256.91 62
1257.00 62
1257.08 62
1257.16 61
1257.24 59
1257.32 58
1257.40 56
1257.48 55
1257.57 55
1257.65 56
1257.73 57
1257.81 58
1257.89 59
1257.97 60
1258.05 60
1258.14 59
1258.22 57
1258.30 56
1258.38 54
1258.46 52
1258.54 50
1258.62 47
1258.71 44
1258.79 40
1258.87 35
1258.95 30
1259.03 25
1259.11 20
1259.19 16
1259.28 14
1259.36 12
1259.44 12
1259.52 12
1259.60 12
1259.68 13
1259.76 13
1259.85 14
1259.93 14
1260.01 14
1260.09 16
1260.17 18
1260.25 21
1260.33 24
1260.42 28
1260.50 32
1260.58 36
1260.66 38
1260.74 40
1260.82 40
1260.91 40
1260.99 40
1261.07 40
1261.15 42
1261.23 45
1261.31 50
1261.39 55
1261.48 59
1261.56 62
1261.64 63
1261.72 62
1261.80 58
1261.88 53
1261.97 47
1262.05 41
1262.13 36
1262.21 33
1262.29 32
1262.37 32
1262.45 34
1262.54 37
1262.62 41
1262.70 43
1262.78 45
1262.86 45
1262.94 44
1263.03 43
1263.11 40
1263.19 38
1263.27 37
1263.35 36
1263.43 36
1263.52 36
1263.60 36
1263.68 36
1263.76 36
1263.84 35
1263.92 34
1264.00 32
1264.09 31
1264.17 29
1264.25 28
1264.33 27
1264.41 26
1264.49 24
1264.58 22
1264.66 20
1264.74 17
1264.82 15
1264.90 13
1264.98 11
1265.07 10
1265.15 11
1265.23 12
1265.31 13
1265.39 15
1265.47 18
1265.56 22
1265.64 26
1265.72 30
1265.80 33
1265.88 37
1265.96 38
1266.05 39
1266.13 38
1266.21 35
1266.29 32
1266.37 28
1266.45 26
1266.54 24
1266.62 24
1266.70 25
1266.78 29
1266.86 33
1266.94 37
1267.03 41
1267.11 44
1267.19 45
1267.27 45
1267.35 45
1267.43 45
1267.52 45
1267.60 45
1267.68 45
1267.76 45
1267.84 44
1267.93 43
1268.01 42
1268.09 41
1268.17 41
1268.25 43
1268.33 45
1268.42 47
1268.50 49
1268.58 49
1268.66 48
1268.74 46
1268.82 43
1268.91 40
1268.99 38
1269.07 37
1269.15 37
1269.23 37
1269.32 38
1269.40 39
1269.48 39
1269.56 40
1269.64 41
1269.72 43
1269.81 46
1269.89 50
1269.97 54
1270.05 59
1270.13 62
1270.21 64
1270.30 66
1270.38 65
1270.46 64
1270.54 63
1270.62 61
1270.71 60
1270.79 59
1270.87 58
1270.95 57
1271.03 56
1271.11 55
1271.20 55
1271.28 54
1271.36 54
1271.44 55
1271.52 56
1271.61 58
1271.69 59
1271.77 60
1271.85 60
1271.93 58
1272.02 55
1272.10 51
1272.18 46
1272.26 42
1272.34 39
1272.42 36
1272.51 33
1272.59 30
1272.67 27
1272.75 24
1272.83 21
1272.92 20
1273.00 20
1273.08 21
1273.16 24
1273.24 28
1273.33 31
1273.41 33
1273.49 34
1273.57 33
1273.65 30
1273.74 27
1273.82 24
1273.90 21
1273.98 19
1274.06 18
1274.14 17
1274.23 17
1274.31 16
1274.39 15
1274.47 14
1274.55 13
1274.64 12
1274.72 11
1274.80 11
1274.88 12
1274.96 12
1275.05 13
1275.13 13
1275.21 14
1275.29 15
1275.37 17
1275.46 19
1275.54 21
1275.62 23
1275.70 23
1275.78 22
1275.87 19
1275.95 15
1276.03 10
1276.11 5
1276.19 0
1276.28 0
1276.36 0
1276.44 0
1276.52 0
1276.60 0
1276.69 0
1276.77 0
1276.85 0
1276.93 4
1277.01 8
1277.10 11
1277.18 13
1277.26 15
1277.34 16
1277.42 16
1277.51 16
1277.59 15
1277.67 15
1277.75 15
1277.83 15
1277.92 15
1278.00 16
1278.08 17
1278.16 20
1278.25 23
1278.33 29
1278.41 36
1278.49 45
1278.57 53
1278.66 60
1278.74 66
1278.82 69
1278.90 70
1278.98 68
1279.07 64
1279.15 59
1279.23 53
1279.31 47
1279.39 41
1279.48 35
1279.56 29
1279.64 23
1279.72 19
1279.80 15
1279.89 13
1279.97 12
1280.05 13
1280.13 16
1280.22 20
1280.30 24
1280.38 28
1280.46 31
1280.54 33
1280.63 35
1280.71 35
1280.79 36
1280.87 36
1280.95 37
1281.04 37
1281.12 38
1281.20 40
1281.28 41
1281.37 43
1281.45 46
1281.53 50
1281.61 54
1281.69 57
1281.78 60
1281.86 61
1281.94 60
1282.02 56
1282.11 49
1282.19 42
1282.27 35
1282.35 29
1282.43 25
1282.52 23
1282.60 23
1282.68 24
1282.76 26
1282.85 28
1282.93 28
1283.01 28
1283.09 28
1283.17 27
1283.26 26
1283.34 27
1283.42 29
1283.50 33
1283.59 39
1283.67 45
1283.75 52
1283.83 58
1283.91 62
1284.00 63
1284.08 60
1284.16 55
1284.24 48
1284.33 41
1284.41 34
1284.49 29
1284.57 26
1284.65 25
1284.74 25
1284.82 25
1284.90 25
1284.98 25
1285.07 25
1285.15 26
1285.23 26
1285.31 27
1285.40 27
1285.48 26
1285.56 24
1285.64 19
1285.72 14
1285.81 8
1285.89 3
1285.97 0
1286.05 1
1286.14 6
1286.22 14
1286.30 24
1286.38 36
1286.47 48
1286.55 58
1286.63 65
1286.71 68
1286.79 69
1286.88 67
1286.96 63
1287.04 58
1287.12 53
1287.21 49
1287.29 46
1287.37 43
1287.45 41
1287.54 40
1287.62 38
1287.70 37
1287.78 35
1287.87 32
1287.95 29
1288.03 26
1288.11 24
1288.19 22
1288.28 21
1288.36 22
1288.44 24
1288.52 27
1288.61 31
1288.69 35
1288.77 38
1288.85 40
1288.94 41
1289.02 40
1289.10 37
1289.18 33
1289.27 28
1289.35 23
1289.43 19
1289.51 17
1289.60 17
1289.68 18
1289.76 21
1289.84 23
1289.93 25
1290.01 26
1290.09 26
1290.17 25
1290.26 23
1290.34 21
1290.42 19
1290.50 18
1290.59 18
1290.67 19
1290.75 20
1290.83 22
1290.92 23
1291.00 24
1291.08 25
1291.16 25
1291.24 25
1291.33 24
1291.41 24
1291.49 23
1291.57 23
1291.66 24
1291.74 24
1291.82 26
1291.90 28
1291.99 30
1292.07 32
1292.15 34
1292.23 35
1292.32 36
1292.40 38
1292.48 39
1292.57 41
1292.65 43
1292.73 44
1292.81 45
1292.90 46
1292.98 44
1293.06 42
1293.14 39
1293.23 36
1293.31 33
1293.39 31
1293.47 30
1293.56 30
1293.64 30
1293.72 30
1293.80 30
1293.89 29
1293.97 29
1294.05 28
1294.13 27
1294.22 26
1294.30 25
1294.38 23
1294.46 20
1294.55 17
1294.63 13
1294.71 11
1294.79 9
1294.88 8
1294.96 10
1295.04 12
1295.12 15
1295.21 19
1295.29 24
1295.37 29
1295.46 35
1295.54 42
1295.62 49
1295.70 55
1295.79 61
1295.87 66
1295.95 70
1296.03 72
1296.12 73
1296.20 73
1296.28 73
1296.36 73
1296.45 72
1296.53 71
1296.61 68
1296.69 65
1296.78 60
1296.86 55
1296.94 48
1297.03 41
1297.11 33
1297.19 24
1297.27 16
1297.36 10
1297.44 5
1297.52 2
1297.60 2
1297.69 5
1297.77 9
1297.85 14
1297.93 19
1298.02 22
1298.10 24
1298.18 26
1298.27 26
1298.35 28
1298.43 31
1298.51 37
1298.60 44
1298.68 53
1298.76 63
1298.84 73
1298.93 81
1299.01 86
1299.09 88
1299.18 87
1299.26 82
1299.34 76
1299.42 68
1299.51 61
1299.59 54
1299.67 50
1299.75 47
1299.84 47
1299.92 49
1300.00 53
1300.09 57
1300.17 61
1300.25 65
1300.33 66
1300.42 66
1300.50 65
1300.58 63
1300.67 60
1300.75 59
1300.83 57
1300.91 57
1301.00 56
1301.08 55
1301.16 52
1301.25 48
1301.33 44
1301.41 39
1301.49 34
1301.58 30
1301.66 27
1301.74 25
1301.82 24
1301.91 25
1301.99 27
1302.07 29
1302.16 31
1302.24 33
1302.32 34
1302.40 33
1302.49 32
1302.57 30
1302.65 28
1302.74 27
1302.82 27
1302.90 29
1302.98 31
1303.07 34
1303.15 37
1303.23 40
1303.32 43
1303.40 45
1303.48 48
1303.56 50
1303.65 52
1303.73 54
1303.81 55
1303.90 56
1303.98 57
1304.06 57
1304.14 59
1304.23 61
1304.31 64
1304.39 67
1304.48 69
1304.56 70
1304.64 69
1304.73 66
1304.81 62
1304.89 58
1304.97 53
1305.06 49
1305.14 45
1305.22 43
1305.31 41
1305.39 40
1305.47 40
1305.55 41
1305.64 42
1305.72 42
1305.80 44
1305.89 46
1305.97 49
1306.05 54
1306.14 59
1306.22 66
1306.30 72
1306.38 78
1306.47 83
1306.55 85
1306.63 86
1306.72 85
1306.80 82
1306.88 79
1306.96 76
1307.05 73
1307.13 70
1307.21 68
1307.30 66
1307.38 65
1307.46 63
1307.55 62
1307.63 61
1307.71 60
1307.79 59
1307.88 59
1307.96 58
1308.04 57
1308.13 55
1308.21 52
1308.29 48
1308.38 44
1308.46 40
1308.54 37
1308.63 35
1308.71 33
1308.79 32
1308.87 31
1308.96 30
1309.04 29
1309.12 29
1309.21 31
1309.29 34
1309.37 39
1309.46 44
1309.54 47
1309.62 50
1309.70 49
1309.79 45
1309.87 39
1309.95 31
1310.04 22
1310.12 13
1310.20 4
1310.29 0
1310.37 0
1310.45 0
1310.54 0
1310.62 0
1310.70 0
1310.78 0
1310.87 0
1310.95 1
1311.03 8
1311.12 16
1311.20 24
1311.28 32
1311.37 39
1311.45 47
1311.53 54
1311.62 61
1311.70 69
1311.78 78
1311.87 86
1311.95 94
1312.03 100
1312.12 103
1312.20 103
1312.28 100
1312.36 94
1312.45 86
1312.53 79
1312.61 73
1312.70 69
1312.78 67
1312.86 67
1312.95 68
1313.03 68
1313.11 67
1313.20 64
1313.28 60
1313.36 55
1313.45 50
1313.53 45
1313.61 41
1313.70 39
1313.78 37
1313.86 36
1313.94 35
1314.03 35
1314.11 36
1314.19 39
1314.28 44
1314.36 50
1314.44 57
1314.53 63
1314.61 66
1314.69 67
1314.78 66
1314.86 63
1314.94 58
1315.03 54
1315.11 51
1315.19 50
1315.28 50
1315.36 51
1315.44 53
1315.53 57
1315.61 61
1315.69 66
1315.78 69
1315.86 71
1315.94 70
1316.03 65
1316.11 58
1316.19 49
1316.28 40
1316.36 32
1316.44 28
1316.53 27
1316.61 29
1316.69 33
1316.78 38
1316.86 41
1316.94 43
1317.03 42
1317.11 40
1317.19 37
1317.28 33
1317.36 29
1317.44 26
1317.53 24
1317.61 22
1317.69 19
1317.78 17
1317.86 15
1317.94 12
1318.03 10
1318.11 8
1318.19 7
1318.28 6
1318.36 5
1318.44 5
1318.53 4
1318.61 4
1318.69 3
1318.78 2
1318.86 2
1318.94 1
1319.03 1
1319.11 1
1319.19 2
1319.28 2
1319.36 2
1319.44 2
1319.53 2
1319.61 2
1319.69 2
1319.78 1
1319.86 1
1319.94 1
1320.03 2
1320.11 4
1320.19 8
1320.28 13
1320.36 18
1320.44 24
1320.53 29
1320.61 31
1320.69 31
1320.78 27
1320.86 21
1320.94 12
1321.03 2
1321.11 0
1321.19 0
1321.28 0
1321.36 0
1321.44 0
1321.53 0
1321.61 0
1321.69 2
1321.78 6
1321.86 9
1321.95 11
1322.03 14
1322.11 18
1322.20 24
1322.28 31
1322.36 38
1322.45 45
1322.53 50
1322.61 54
1322.70 56
1322.78 57
1322.86 57
1322.95 57
1323.03 56
1323.11 55
1323.20 54
1323.28 52
1323.36 51
1323.45 50
1323.53 51
1323.61 52
1323.70 55
1323.78 58
1323.87 61
1323.95 63
1324.03 64
1324.12 64
1324.20 63
1324.28 61
1324.37 59
1324.45 55
1324.53 51
1324.62 47
1324.70 42
1324.78 37
1324.87 33
1324.95 30
1325.03 29
1325.12 29
1325.20 29
1325.29 30
1325.37 30
1325.45 29
1325.54 26
1325.62 24
1325.70 22
1325.79 21
1325.87 24
1325.95 29
1326.04 37
1326.12 45
1326.20 54
1326.29 61
1326.37 66
1326.46 68
1326.54 68
1326.62 67
1326.71 65
1326.79 64
1326.87 65
1326.96 66
1327.04 68
1327.12 70
1327.21 71
1327.29 71
1327.38 68
1327.46 65
1327.54 62
1327.63 59
1327.71 57
1327.79 56
1327.88 58
1327.96 59
1328.04 61
1328.13 61
1328.21 59
1328.30 55
1328.38 50
1328.46 45
1328.55 40
1328.63 37
1328.71 37
1328.80 40
1328.88 45
1328.96 51
1329.05 59
1329.13 66
1329.22 73
1329.30 78
1329.38 81
1329.47 81
1329.55 80
1329.63 76
1329.72 72
1329.80 67
1329.89 62
1329.97 57
1330.05 54
1330.14 51
1330.22 50
1330.30 48
1330.39 47
1330.47 45
1330.56 42
1330.64 39
1330.72 36
1330.81 33
1330.89 30
1330.97 29
1331.06 30
1331.14 31
1331.23 33
1331.31 35
1331.39 38
1331.48 41
1331.56 44
1331.64 47
1331.73 49
1331.81 51
1331.90 51
1331.98 50
1332.06 49
1332.15 46
1332.23 45
1332.31 44
1332.40 46
1332.48 51
1332.57 57
1332.65 65
1332.73 72
1332.82 79
1332.90 83
1332.98 85
1333.07 85
1333.15 83
1333.24 80
1333.32 78
1333.40 75
1333.49 73
1333.57 71
1333.66 68
1333.74 65
1333.82 62
1333.91 58
1333.99 54
1334.07 50
1334.16 47
1334.24 43
1334.33 41
1334.41 38
1334.49 37
1334.58 36
1334.66 36
1334.75 37
1334.83 39
1334.91 41
1335.00 45
1335.08 49
1335.16 53
1335.25 56
1335.33 59
1335.42 61
1335.50 61
1335.58 61
1335.67 60
1335.75 58
1335.84 57
1335.92 55
1336.00 54
1336.09 54
1336.17 54
1336.26 54
1336.34 56
1336.42 58
1336.51 61
1336.59 65
1336.67 70
1336.76 76
1336.84 82
1336.93 88
1337.01 93
1337.09 99
1337.18 103
1337.26 107
1337.35 109
1337.43 110
1337.51 109
1337.60 107
1337.68 104
1337.77 101
1337.85 99
1337.93 97
1338.02 97
1338.10 98
1338.19 100
1338.27 103
1338.35 107
1338.44 110
1338.52 113
1338.61 114
1338.69 116
1338.77 116
1338.86 118
1338.94 120
1339.03 122
1339.11 125
1339.19 127
1339.28 129
1339.36 129
1339.45 127
1339.53 124
1339.61 121
1339.70 118
1339.78 116
1339.87 115
1339.95 116
1340.03 117
1340.12 119
1340.20 120
1340.29 122
1340.37 123
1340.45 124
1340.54 125
1340.62 125
1340.71 125
1340.79 124
1340.87 122
1340.96 119
1341.04 115
1341.13 111
1341.21 109
1341.29 108
1341.38 109
1341.46 113
1341.55 119
1341.63 124
1341.72 129
1341.80 133
1341.88 135
1341.97 135
1342.05 134
1342.14 131
1342.22 129
1342.30 126
1342.39 124
1342.47 123
1342.56 123
1342.64 124
1342.72 126
1342.81 127
1342.89 129
1342.98 130
1343.06 131
1343.14 132
1343.23 134
1343.31 139
1343.40 146
1343.48 155
1343.57 165
1343.65 174
1343.73 182
1343.82 187
1343.90 188
1343.99 187
1344.07 184
1344.15 181
1344.24 179
1344.32 180
1344.41 184
1344.49 189
1344.58 197
1344.66 205
1344.74 212
1344.83 217
1344.91 219
1345.00 218
1345.08 213
1345.16 206
1345.25 197
1345.33 188
1345.42 179
1345.50 171
1345.59 164
1345.67 158
1345.75 152
1345.84 145
1345.92 138
1346.01 130
1346.09 122
1346.18 116
1346.26 110
1346.34 107
1346.43 106
1346.51 106
1346.60 108
1346.68 111
1346.76 114
1346.85 117
1346.93 119
1347.02 120
1347.10 121
1347.19 121
1347.27 121
1347.35 119
1347.44 117
1347.52 113
1347.61 109
1347.69 104
1347.78 100
1347.86 96
1347.94 94
1348.03 93
1348.11 93
1348.20 95
1348.28 96
1348.37 98
1348.45 99
1348.53 99
1348.62 98
1348.70 97
1348.79 97
1348.87 99
1348.96 104
1349.04 112
1349.12 122
1349.21 133
1349.29 143
1349.38 151
1349.46 156
1349.55 156
1349.63 152
1349.71 145
1349.80 136
1349.88 127
1349.97 118
1350.05 110
1350.14 103
1350.22 96
1350.31 89
1350.39 82
1350.47 74
1350.56 65
1350.64 56
1350.73 45
1350.81 34
1350.90 24
1350.98 14
1351.06 7
1351.15 4
1351.23 4
1351.32 9
1351.40 16
1351.49 24
1351.57 31
1351.66 36
1351.74 38
1351.82 38
1351.91 35
1351.99 31
1352.08 27
1352.16 25
1352.25 24
1352.33 24
1352.41 25
1352.50 26
1352.58 26
1352.67 26
1352.75 26
1352.84 26
1352.92 26
1353.01 26
1353.09 26
1353.17 26
1353.26 26
1353.34 25
1353.43 24
1353.51 23
1353.60 21
1353.68 20
1353.77 20
1353.85 20
1353.93 21
1354.02 23
1354.10 25
1354.19 28
1354.27 32
1354.36 36
1354.44 41
1354.53 46
1354.61 51
1354.69 55
1354.78 58
1354.86 59
1354.95 59
1355.03 57
1355.12 54
1355.20 50
1355.29 45
1355.37 41
1355.46 36
1355.54 32
1355.62 28
1355.71 25
1355.79 22
1355.88 19
1355.96 16
1356.05 13
1356.13 10
1356.22 6
1356.30 3
1356.39 0
1356.47 0
1356.55 0
1356.64 0
1356.72 0
1356.81 0
1356.89 0
1356.98 0
1357.06 0
1357.15 4
1357.23 11
1357.32 17
1357.40 23
1357.48 27
1357.57 29
1357.65 28
1357.74 25
1357.82 21
1357.91 17
1357.99 14
1358.08 11
1358.16 11
1358.25 11
1358.33 12
1358.41 14
1358.50 16
1358.58 17
1358.67 18
1358.75 18
1358.84 18
1358.92 16
1359.01 13
1359.09 10
1359.18 6
1359.26 2
1359.35 0
1359.43 0
1359.51 0
1359.60 0
1359.68 2
1359.77 5
1359.85 8
1359.94 10
1360.02 12
1360.11 12
1360.19 11
1360.28 9
1360.36 6
1360.45 3
1360.53 0
1360.62 0
1360.70 0
1360.78 0
1360.87 0
1360.95 0
1361.04 0
1361.12 0
1361.21 0
1361.29 3
1361.38 10
1361.46 19
1361.55 29
1361.63 40
1361.72 50
1361.80 58
1361.89 63
1361.97 66
1362.06 68
1362.14 67
1362.22 67
1362.31 66
1362.39 65
1362.48 66
1362.56 68
1362.65 70
1362.73 73
1362.82 75
1362.90 77
1362.99 76
1363.07 72
1363.16 66
1363.24 58
1363.33 50
1363.41 42
1363.50 37
1363.58 34
1363.67 35
1363.75 37
1363.83 41
1363.92 44
1364.00 45
1364.09 45
1364.17 42
1364.26 36
1364.34 29
1364.43 21
1364.51 13
1364.60 6
1364.68 0
1364.77 0
1364.85 0
1364.94 0
1365.02 0
1365.11 5
1365.19 13
1365.28 24
1365.36 36
1365.45 49
1365.53 62
1365.62 72
1365.70 79
1365.79 83
1365.87 83
1365.95 79
1366.04 74
1366.12 67
1366.21 59
1366.29 51
1366.38 44
1366.46 38
1366.55 33
1366.63 29
1366.72 27
1366.80 28
1366.89 30
1366.97 35
1367.06 41
1367.14 49
1367.23 57
1367.31 64
1367.40 71
1367.48 76
1367.57 78
1367.65 76
1367.74 72
1367.82 64
1367.91 56
1367.99 48
1368.08 41
1368.16 38
1368.25 39
1368.33 43
1368.42 49
1368.50 55
1368.59 60
1368.67 63
1368.76 62
1368.84 59
1368.93 54
1369.01 48
1369.10 41
1369.18 35
1369.27 29
1369.35 24
1369.44 19
1369.52 14
1369.61 10
1369.69 6
1369.78 5
1369.86 5
1369.95 8
1370.03 12
1370.12 17
1370.20 23
1370.29 30
1370.37 36
1370.46 42
1370.54 48
1370.63 53
1370.71 57
1370.80 61
1370.88 65
1370.97 70
1371.05 75
1371.13 80
1371.22 85
1371.31 88
1371.39 90
1371.48 90
1371.56 87
1371.65 82
1371.73 76
1371.82 71
1371.90 67
1371.99 64
1372.07 64
1372.16 67
1372.24 71
1372.33 77
1372.41 82
1372.50 87
1372.58 90
1372.67 91
1372.75 91
1372.84 90
1372.92 88
1373.01 85
1373.09 82
1373.18 77
1373.26 71
1373.35 63
1373.43 55
1373.52 46
1373.60 38
1373.69 31
1373.77 26
1373.86 22
1373.94 21
1374.03 21
1374.11 23
1374.20 26
1374.28 29
1374.37 32
1374.45 35
1374.54 37
1374.62 37
1374.71 37
1374.79 35
1374.88 31
1374.96 28
1375.05 24
1375.13 20
1375.22 18
1375.30 16
1375.39 15
1375.47 15
1375.56 15
1375.64 15
1375.73 15
1375.81 15
1375.90 15
1375.98 16
1376.07 18
1376.15 21
1376.24 24
1376.32 28
1376.41 32
1376.50 36
1376.58 41
1376.67 47
1376.75 54
1376.84 62
1376.92 70
1377.01 78
1377.09 84
1377.18 87
1377.26 88
1377.35 85
1377.43 81
1377.52 75
1377.60 69
1377.69 63
1377.77 59
1377.86 55
1377.94 51
1378.03 47
1378.11 43
1378.20 37
1378.28 31
1378.37 26
1378.45 21
1378.54 18
1378.63 17
1378.71 17
1378.80 18
1378.88 20
1378.97 22
1379.05 23
1379.14 25
1379.22 26
1379.31 27
1379.39 28
1379.48 30
1379.56 32
1379.65 35
1379.73 39
1379.82 44
1379.90 49
1379.99 54
1380.07 58
1380.16 60
1380.24 60
1380.33 59
1380.42 57
1380.50 54
1380.59 53
1380.67 52
1380.76 54
1380.84 56
1380.93 59
1381.01 63
1381.10 67
1381.18 69
1381.27 71
1381.35 71
1381.44 69
1381.52 66
1381.61 62
1381.70 59
1381.78 57
1381.87 57
1381.95 59
1382.04 63
1382.12 68
1382.21 73
1382.29 77
1382.38 78
1382.46 78
1382.55 74
1382.63 70
1382.72 64
1382.80 60
1382.89 57
1382.98 56
1383.06 57
1383.15 60
1383.23 63
1383.32 66
1383.40 68
1383.49 68
1383.57 66
1383.66 63
1383.74 60
1383.83 58
1383.91 56
1384.00 56
1384.09 57
1384.17 58
1384.26 60
1384.34 63
1384.43 66
1384.51 70
1384.60 75
1384.68 81
1384.77 85
1384.85 89
1384.94 90
1385.02 89
1385.11 86
1385.20 80
1385.28 73
1385.37 66
1385.45 60
1385.54 55
1385.62 51
1385.71 49
1385.79 47
1385.88 45
1385.96 43
1386.05 41
1386.14 38
1386.22 36
1386.31 34
1386.39 33
1386.48 32
1386.56 34
1386.65 36
1386.73 39
1386.82 43
1386.90 48
1386.99 51
1387.08 54
1387.16 55
1387.25 54
1387.33 52
1387.42 49
1387.50 45
1387.59 40
1387.67 36
1387.76 32
1387.85 28
1387.93 25
1388.02 23
1388.10 22
1388.19 23
1388.27 24
1388.36 27
1388.44 30
1388.53 33
1388.62 36
1388.70 38
1388.79 40
1388.87 41
1388.96 41
1389.04 41
1389.13 39
1389.21 36
1389.30 32
1389.38 28
1389.47 24
1389.56 19
1389.64 16
1389.73 13
1389.81 11
1389.90 9
1389.98 8
1390.07 7
1390.16 5
1390.24 4
1390.33 2
1390.41 0
1390.50 0
1390.58 0
1390.67 0
1390.75 0
1390.84 0
1390.93 0
1391.01 0
1391.10 1
1391.18 5
1391.27 8
1391.35 12
1391.44 17
1391.52 23
1391.61 31
1391.70 41
1391.78 51
1391.87 60
1391.95 69
1392.04 74
1392.12 76
1392.21 74
1392.30 70
1392.38 64
1392.47 56
1392.55 49
1392.64 42
1392.72 35
1392.81 30
1392.90 27
1392.98 25
1393.07 25
1393.15 27
1393.24 31
1393.32 35
1393.41 41
1393.49 47
1393.58 53
1393.67 60
1393.75 66
1393.84 73
1393.92 78
1394.01 83
1394.09 87
1394.18 89
1394.27 89
1394.35 87
1394.44 85
1394.52 81
1394.61 78
1394.69 75
1394.78 73
1394.87 72
1394.95 73
1395.04 75
1395.12 77
1395.21 79
1395.30 82
1395.38 86
1395.47 89
1395.55 93
1395.64 98
1395.72 104
1395.81 111
1395.90 120
1395.98 130
1396.07 140
1396.15 151
1396.24 160
1396.32 168
1396.41 173
1396.50 175
1396.58 175
1396.67 172
1396.75 168
1396.84 163
1396.92 157
1397.01 151
1397.10 145
1397.18 138
1397.27 131
1397.35 123
1397.44 116
1397.53 108
1397.61 100
1397.70 94
1397.78 88
1397.87 85
1397.95 84
1398.04 85
1398.13 88
1398.21 92
1398.30 95
1398.38 98
1398.47 99
1398.56 99
1398.64 97
1398.73 94
1398.81 90
1398.90 87
1398.98 85
1399.07 84
1399.16 84
1399.24 85
1399.33 87
1399.41 89
1399.50 90
1399.59 91
1399.67 90
1399.76 89
1399.84 86
1399.93 83
1400.01 81
1400.10 79
1400.19 79
1400.27 79
1400.36 80
1400.44 82
1400.53 84
1400.62 87
1400.70 90
1400.79 92
1400.87 95
1400.96 98
1401.05 101
1401.13 104
1401.22 107
1401.30 110
1401.39 114
1401.48 117
1401.56 119
1401.65 121
1401.73 122
1401.82 123
1401.91 123
1401.99 123
1402.08 124
1402.16 124
1402.25 124
1402.33 123
1402.42 120
1402.51 115
1402.59 108
1402.68 101
1402.76 93
1402.85 85
1402.94 79
1403.02 73
1403.11 67
1403.19 62
1403.28 57
1403.37 51
1403.45 45
1403.54 39
1403.62 34
1403.71 29
1403.80 26
1403.88 24
1403.97 22
1404.05 21
1404.14 21
1404.23 22
1404.31 25
1404.40 29
1404.48 35
1404.57 41
1404.66 47
1404.74 52
1404.83 57
1404.91 60
1405.00 62
1405.09 63
1405.17 63
1405.26 63
1405.35 61
1405.43 58
1405.52 54
1405.60 49
1405.69 44
1405.78 39
1405.86 36
1405.95 33
1406.03 32
1406.12 31
1406.21 30
1406.29 29
1406.38 27
1406.46 23
1406.55 19
1406.64 15
1406.72 10
1406.81 6
1406.89 3
1406.98 1
1407.07 2
1407.15 5
1407.24 10
1407.32 17
1407.41 25
1407.50 32
1407.58 36
1407.67 38
1407.76 36
1407.84 33
1407.93 28
1408.01 25
1408.10 25
1408.19 27
1408.27 33
1408.36 41
1408.44 49
1408.53 57
1408.62 63
1408.70 66
1408.79 66
1408.88 64
1408.96 62
1409.05 58
1409.13 55
1409.22 52
1409.31 49
1409.39 47
1409.48 45
1409.56 43
1409.65 41
1409.74 40
1409.82 40
1409.91 40
1410.00 42
1410.08 45
1410.17 48
1410.25 50
1410.34 50
1410.43 49
1410.51 46
1410.60 42
1410.69 37
1410.77 33
1410.86 31
1410.94 32
1411.03 35
1411.12 41
1411.20 47
1411.29 55
1411.38 62
1411.46 69
1411.55 74
1411.63 77
1411.72 80
1411.81 81
1411.89 81
1411.98 81
1412.07 82
1412.15 84
1412.24 89
1412.32 95
1412.41 103
1412.50 110
1412.58 116
1412.67 119
1412.76 119
1412.84 116
1412.93 111
1413.01 105
1413.10 98
1413.19 92
1413.27 88
1413.36 85
1413.45 85
1413.53 87
1413.62 92
1413.70 97
1413.79 104
1413.88 111
1413.96 117
1414.05 122
1414.14 126
1414.22 127
1414.31 126
1414.40 122
1414.48 115
1414.57 107
1414.65 98
1414.74 89
1414.83 82
1414.91 77
1415.00 76
1415.09 77
1415.17 78
1415.26 80
1415.34 80
1415.43 78
1415.52 74
1415.60 69
1415.69 64
1415.78 60
1415.86 58
1415.95 59
1416.04 61
1416.12 67
1416.21 73
1416.29 81
1416.38 88
1416.47 94
1416.55 97
1416.64 97
1416.73 92
1416.81 85
1416.90 77
1416.99 68
1417.07 59
1417.16 53
1417.25 49
1417.33 47
1417.42 47
1417.50 47
1417.59 48
1417.68 49
1417.76 52
1417.85 55
1417.94 59
1418.02 65
1418.11 72
1418.20 79
1418.28 87
1418.37 95
1418.46 103
1418.54 111
1418.63 118
1418.71 125
1418.80 131
1418.89 136
1418.97 140
1419.06 141
1419.15 140
1419.23 137
1419.32 132
1419.41 126
1419.49 120
1419.58 115
1419.67 110
1419.75 106
1419.84 102
1419.93 97
1420.01 92
1420.10 87
1420.18 81
1420.27 76
1420.36 73
1420.44 72
1420.53 74
1420.62 78
1420.70 82
1420.79 86
1420.88 89
1420.96 89
1421.05 88
1421.14 85
1421.22 81
1421.31 78
1421.40 76
1421.48 76
1421.57 77
1421.66 79
1421.74 81
1421.83 83
1421.92 83
1422.00 82
1422.09 80
1422.18 77
1422.26 73
1422.35 70
1422.43 67
1422.52 64
1422.61 61
1422.69 59
1422.78 56
1422.87 52
1422.95 48
1423.04 44
1423.13 40
1423.21 38
1423.30 37
1423.39 37
1423.47 38
1423.56 39
1423.65 39
1423.73 37
1423.82 34
1423.91 28
1423.99 22
1424.08 15
1424.17 11
1424.25 10
1424.34 12
1424.43 19
1424.51 28
1424.60 38
1424.69 47
1424.77 55
1424.86 60
1424.95 62
1425.03 62
1425.12 62
1425.21 62
1425.29 63
1425.38 64
1425.47 65
1425.55 64
1425.64 62
1425.73 58
1425.81 52
1425.90 46
1425.99 41
1426.07 39
1426.16 38
1426.25 40
1426.33 43
1426.42 46
1426.51 50
1426.59 54
1426.68 56
1426.77 58
1426.85 60
1426.94 61
1427.03 62
1427.11 63
1427.20 62
1427.29 62
1427.37 61
1427.46 61
1427.55 62
1427.63 63
1427.72 64
1427.81 65
1427.89 66
1427.98 64
1428.07 61
1428.15 57
1428.24 51
1428.33 46
1428.41 41
1428.50 39
1428.59 38
1428.68 40
1428.76 44
1428.85 49
1428.94 54
1429.02 59
1429.11 62
1429.20 63
1429.28 62
1429.37 59
1429.46 54
1429.54 48
1429.63 43
1429.72 38
1429.80 35
1429.89 34
1429.98 35
1430.06 36
1430.15 37
1430.24 36
1430.32 32
1430.41 26
1430.50 17
1430.58 7
1430.67 0
1430.76 0
1430.84 0
1430.93 0
1431.02 0
1431.11 0
1431.19 0
1431.28 0
1431.37 4
1431.45 10
1431.54 15
1431.63 20
1431.71 23
1431.80 25
1431.89 26
1431.97 26
1432.06 26
1432.15 26
1432.23 25
1432.32 24
1432.41 24
1432.50 24
1432.58 24
1432.67 24
1432.76 24
1432.84 25
1432.93 27
1433.02 29
1433.10 32
1433.19 36
1433.28 42
1433.36 48
1433.45 53
1433.54 59
1433.62 63
1433.71 67
1433.80 69
1433.89 71
1433.97 72
1434.06 74
1434.15 77
1434.23 79
1434.32 82
1434.41 86
1434.49 88
1434.58 91
1434.67 94
1434.75 97
1434.84 100
1434.93 104
1435.02 107
1435.10 109
1435.19 110
1435.28 110
1435.36 108
1435.45 105
1435.54 102
1435.62 100
1435.71 99
1435.80 100
1435.89 102
1435.97 105
1436.06 108
1436.15 110
1436.23 112
1436.32 113
1436.41 113
1436.49 113
1436.58 112
1436.67 110
1436.76 110
1436.84 110
1436.93 111
1437.02 112
1437.10 113
1437.19 113
1437.28 112
1437.36 109
1437.45 105
1437.54 101
1437.63 96
1437.71 92
1437.80 89
1437.89 86
1437.97 84
1438.06 81
1438.15 78
1438.23 75
1438.32 72
1438.41 68
1438.50 65
1438.58 62
1438.67 60
1438.76 58
1438.84 55
1438.93 53
1439.02 50
1439.11 48
1439.19 46
1439.28 45
1439.37 46
1439.45 49
1439.54 55
1439.63 64
1439.72 75
1439.80 90
1439.89 106
1439.98 123
1440.06 140
1440.15 155
1440.24 168
1440.32 177
1440.41 182
1440.50 183
1440.59 180
1440.67 174
1440.76 166
1440.85 158
1440.93 152
1441.02 147
1441.11 144
1441.20 143
1441.28 144
1441.37 145
1441.46 145
1441.54 143
1441.63 137
1441.72 128
1441.81 117
1441.89 106
1441.98 96
1442.07 89
1442.15 86
1442.24 85
1442.33 87
1442.42 89
1442.50 90
1442.59 90
1442.68 89
1442.77 86
1442.85 84
1442.94 81
1443.03 78
1443.11 75
1443.20 71
1443.29 65
1443.38 58
1443.46 50
1443.55 42
1443.64 35
1443.72 29
1443.81 24
1443.90 20
1443.99 17
1444.07 14
1444.16 11
1444.25 8
1444.34 5
1444.42 2
1444.51 0
1444.60 0
1444.68 0
1444.77 1
1444.86 3
1444.95 4
1445.03 4
1445.12 3
1445.21 1
1445.29 0
1445.38 0
1445.47 0
1445.56 0
1445.64 0
1445.73 2
1445.82 7
1445.91 12
1445.99 16
1446.08 18
1446.17 19
1446.25 19
1446.34 19
1446.43 19
1446.52 20
1446.60 23
1446.69 26
1446.78 32
1446.87 38
1446.95 44
1447.04 49
1447.13 53
1447.22 56
1447.30 56
1447.39 54
1447.48 52
1447.56 50
1447.65 49
1447.74 49
1447.83 50
1447.91 52
1448.00 55
1448.09 60
1448.18 65
1448.26 72
1448.35 80
1448.44 89
1448.53 97
1448.61 104
1448.70 108
1448.79 109
1448.87 108
1448.96 106
1449.05 104
1449.14 103
1449.22 102
1449.31 103
1449.40 104
1449.49 105
1449.57 104
1449.66 103
1449.75 102
1449.84 102
1449.92 103
1450.01 106
1450.10 110
1450.19 114
1450.27 117
1450.36 119
1450.45 119
1450.54 116
1450.62 112
1450.71 108
1450.80 103
1450.89 100
1450.97 96
1451.06 94
1451.15 92
1451.23 90
1451.32 89
1451.41 88
1451.50 88
1451.58 88
1451.67 88
1451.76 87
1451.85 83
1451.93 78
1452.02 69
1452.11 59
1452.20 47
1452.28 36
1452.37 26
1452.46 19
1452.55 15
1452.63 13
1452.72 13
1452.81 16
1452.90 19
1452.98 24
1453.07 28
1453.16 34
1453.25 39
1453.33 46
1453.42 53
1453.51 60
1453.60 67
1453.68 74
1453.77 81
1453.86 87
1453.95 92
1454.03 97
1454.12 100
1454.21 104
1454.30 107
1454.38 109
1454.47 112
1454.56 113
1454.65 114
1454.73 113
1454.82 109
1454.91 104
1455.00 97
1455.09 89
1455.17 83
1455.26 78
1455.35 76
1455.44 78
1455.52 82
1455.61 87
1455.70 93
1455.79 95
1455.87 95
1455.96 90
1456.05 83
1456.14 73
1456.22 64
1456.31 57
1456.40 53
1456.49 54
1456.57 59
1456.66 68
1456.75 78
1456.84 89
1456.92 100
1457.01 108
1457.10 114
1457.19 117
1457.27 117
1457.36 116
1457.45 113
1457.54 109
1457.63 105
1457.71 102
1457.80 100
1457.89 98
1457.98 98
1458.06 97
1458.15 97
1458.24 95
1458.33 92
1458.41 88
1458.50 83
1458.59 78
1458.68 73
1458.76 68
1458.85 64
1458.94 61
1459.03 59
1459.12 59
1459.20 58
1459.29 59
1459.38 60
1459.47 61
1459.55 60
1459.64 60
1459.73 58
1459.82 56
1459.90 54
1459.99 52
1460.08 51
1460.17 49
1460.26 47
1460.34 44
1460.43 40
1460.52 36
1460.61 32
1460.69 29
1460.78 29
1460.87 31
1460.96 35
1461.05 38
1461.13 41
1461.22 41
1461.31 39
1461.40 35
1461.48 30
1461.57 24
1461.66 19
1461.75 16
1461.84 15
1461.92 16
1462.01 19
1462.10 23
1462.19 26
1462.27 29
1462.36 30
1462.45 30
1462.54 27
1462.63 24
1462.71 19
1462.80 14
1462.89 9
1462.98 6
1463.06 3
1463.15 1
1463.24 0
1463.33 0
1463.42 0
1463.50 0
1463.59 0
1463.68 0
1463.77 0
1463.85 0
1463.94 4
1464.03 12
1464.12 20
1464.21 27
1464.29 32
1464.38 36
1464.47 39
1464.56 42
1464.64 44
1464.73 48
1464.82 51
1464.91 55
1465.00 58
1465.08 61
1465.17 63
1465.26 65
1465.35 68
1465.44 71
1465.52 76
1465.61 82
1465.70 89
1465.79 97
1465.87 105
1465.96 112
1466.05 117
1466.14 119
1466.23 119
1466.31 116
1466.40 113
1466.49 110
1466.58 107
1466.67 104
1466.75 102
1466.84 98
1466.93 92
1467.02 85
1467.11 76
1467.19 66
1467.28 57
1467.37 50
1467.46 45
1467.55 43
1467.63 44
1467.72 49
1467.81 56
1467.90 64
1467.98 72
1468.07 79
1468.16 84
1468.25 86
1468.34 85
1468.42 80
1468.51 74
1468.60 67
1468.69 60
1468.78 54
1468.86 51
1468.95 49
1469.04 50
1469.13 52
1469.22 56
1469.30 61
1469.39 66
1469.48 71
1469.57 75
1469.66 79
1469.74 84
1469.83 88
1469.92 91
1470.01 93
1470.10 94
1470.18 94
1470.27 91
1470.36 86
1470.45 80
1470.54 73
1470.62 66
1470.71 60
1470.80 55
1470.89 53
1470.98 54
1471.06 58
1471.15 63
1471.24 70
1471.33 76
1471.42 80
1471.51 82
1471.59 81
1471.68 79
1471.77 76
1471.86 73
1471.95 72
1472.03 74
1472.12 77
1472.21 83
1472.30 90
1472.39 99
1472.47 107
1472.56 116
1472.65 123
1472.74 130
1472.83 135
1472.91 139
1473.00 141
1473.09 141
1473.18 139
1473.27 136
1473.35 132
1473.44 126
1473.53 121
1473.62 117
1473.71 114
1473.80 113
1473.88 116
1473.97 122
1474.06 131
1474.15 142
1474.24 153
1474.32 161
1474.41 166
1474.50 167
1474.59 164
1474.68 158
1474.76 152
1474.85 145
1474.94 141
1475.03 139
1475.12 138
1475.21 139
1475.29 139
1475.38 138
1475.47 136
1475.56 133
1475.65 129
1475.73 125
1475.82 121
1475.91 117
1476.00 113
1476.09 108
1476.18 102
1476.26 96
1476.35 89
1476.44 82
1476.53 75
1476.62 71
1476.70 68
1476.79 67
1476.88 67
1476.97 69
1477.06 70
1477.15 71
1477.23 70
1477.32 65
1477.41 58
1477.50 47
1477.59 34
1477.68 20
1477.76 6
1477.85 0
1477.94 0
1478.03 0
1478.12 0
1478.20 0
1478.29 0
1478.38 0
1478.47 0
1478.56 5
1478.65 10
1478.73 15
1478.82 20
1478.91 27
1479.00 34
1479.09 43
1479.18 52
1479.26 60
1479.35 67
1479.44 72
1479.53 74
1479.62 75
1479.71 73
1479.79 70
1479.88 65
1479.97 59
1480.06 52
1480.15 45
1480.24 39
1480.32 34
1480.41 32
1480.50 34
1480.59 38
1480.68 44
1480.77 52
1480.85 59
1480.94 65
1481.03 68
1481.12 69
1481.21 68
1481.30 67
1481.38 66
1481.47 66
1481.56 68
1481.65 71
1481.74 76
1481.83 80
1481.91 85
1482.00 88
1482.09 89
1482.18 89
1482.27 86
1482.36 82
1482.44 77
1482.53 70
1482.62 63
1482.71 57
1482.80 51
1482.89 47
1482.97 45
1483.06 44
1483.15 44
1483.24 45
1483.33 47
1483.42 49
1483.50 54
1483.59 60
1483.68 68
1483.77 78
1483.86 87
1483.95 95
1484.04 100
1484.12 102
1484.21 101
1484.30 98
1484.39 94
1484.48 92
1484.57 91
1484.65 92
1484.74 96
1484.83 100
1484.92 105
1485.01 109
1485.10 111
1485.18 111
1485.27 110
1485.36 107
1485.45 103
1485.54 99
1485.63 95
1485.72 91
1485.80 86
1485.89 81
1485.98 75
1486.07 70
1486.16 66
1486.25 63
1486.34 61
1486.42 62
1486.51 65
1486.60 70
1486.69 76
1486.78 81
1486.87 85
1486.95 87
1487.04 88
1487.13 88
1487.22 87
1487.31 86
1487.40 87
1487.49 90
1487.57 93
1487.66 97
1487.75 101
1487.84 104
1487.93 105
1488.02 104
1488.11 102
1488.19 100
1488.28 99
1488.37 98
1488.46 99
1488.55 100
1488.64 101
1488.73 100
1488.81 98
1488.90 94
1488.99 87
1489.08 79
1489.17 70
1489.26 60
1489.35 51
1489.43 41
1489.52 33
1489.61 27
1489.70 22
1489.79 21
1489.88 22
1489.97 26
1490.05 33
1490.14 42
1490.23 52
1490.32 63
1490.41 71
1490.50 78
1490.59 81
1490.67 82
1490.76 80
1490.85 77
1490.94 73
1491.03 69
1491.12 66
1491.21 63
1491.30 61
1491.38 58
1491.47 56
1491.56 54
1491.65 52
1491.74 52
1491.83 53
1491.92 57
1492.00 62
1492.09 67
1492.18 72
1492.27 76
1492.36 78
1492.45 78
1492.54 77
1492.62 75
1492.71 73
1492.80 73
1492.89 74
1492.98 77
1493.07 81
1493.16 85
1493.25 89
1493.33 92
1493.42 95
1493.51 98
1493.60 101
1493.69 105
1493.78 109
1493.87 113
1493.96 117
1494.04 120
1494.13 123
1494.22 124
1494.31 124
1494.40 124
1494.49 124
1494.58 124
1494.67 124
1494.75 125
1494.84 127
1494.93 130
1495.02 133
1495.11 136
1495.20 137
1495.29 137
1495.38 135
1495.46 131
1495.55 126
1495.64 121
1495.73 117
1495.82 116
1495.91 117
1496.00 121
1496.09 126
1496.17 131
1496.26 136
1496.35 138
1496.44 138
1496.53 136
1496.62 132
1496.71 126
1496.80 121
1496.88 116
1496.97 113
1497.06 110
1497.15 109
1497.24 107
1497.33 106
1497.42 105
1497.51 104
1497.60 103
1497.68 103
1497.77 102
1497.86 101
1497.95 99
1498.04 96
1498.13 92
1498.22 88
1498.31 85
1498.39 82
1498.48 81
1498.57 80
1498.66 80
1498.75 79
1498.84 76
1498.93 71
1499.02 64
1499.11 56
1499.19 47
1499.28 39
1499.37 33
1499.46 30
1499.55 29
1499.64 31
1499.73 34
1499.82 37
1499.91 40
1499.99 42
1500.08 42
1500.17 40
1500.26 36
1500.35 32
1500.44 29
1500.53 27
1500.62 27
1500.71 29
1500.79 34
1500.88 42
1500.97 51
1501.06 61
1501.15 71
1501.24 80
1501.33 86
1501.42 91
1501.51 92
1501.60 92
1501.68 90
1501.77 88
1501.86 88
1501.95 88
1502.04 91
1502.13 95
1502.22 99
1502.31 102
1502.40 103
1502.48 103
1502.57 102
1502.66 100
1502.75 99
1502.84 98
1502.93 98
1503.02 98
1503.11 97
1503.20 95
1503.29 89
1503.37 81
1503.46 70
1503.55 58
1503.64 46
1503.73 36
1503.82 28
1503.91 25
1504.00 24
1504.09 26
1504.18 30
1504.27 35
1504.35 38
1504.44 39
1504.53 37
1504.62 32
1504.71 26
1504.80 18
1504.89 11
1504.98 5
1505.07 2
1505.16 3
1505.24 8
1505.33 15
1505.42 23
1505.51 32
1505.60 39
1505.69 44
1505.78 47
1505.87 47
1505.96 45
1506.05 43
1506.14 43
1506.22 45
1506.31 49
1506.40 55
1506.49 62
1506.58 69
1506.67 73
1506.76 75
1506.85 74
1506.94 70
1507.03 67
1507.12 63
1507.20 61
1507.29 61
1507.38 62
1507.47 64
1507.56 67
1507.65 69
1507.74 70
1507.83 69
1507.92 66
1508.01 63
1508.10 59
1508.18 55
1508.27 51
1508.36 48
1508.45 46
1508.54 46
1508.63 46
1508.72 48
1508.81 51
1508.90 55
1508.99 60
1509.08 64
1509.17 68
1509.25 70
1509.34 70
1509.43 69
1509.52 67
1509.61 64
1509.70 59
1509.79 54
1509.88 49
1509.97 43
1510.06 36
1510.15 29
1510.24 22
1510.32 15
1510.41 10
1510.50 7
1510.59 6
1510.68 9
1510.77 14
1510.86 20
1510.95 26
1511.04 31
1511.13 33
1511.22 35
1511.31 34
1511.40 34
1511.48 33
1511.57 34
1511.66 35
1511.75 37
1511.84 40
1511.93 42
1512.02 44
1512.11 45
1512.20 45
1512.29 45
1512.38 43
1512.47 40
1512.56 37
1512.65 32
1512.73 27
1512.82 22
1512.91 17
1513.00 12
1513.09 7
1513.18 4
1513.27 1
1513.36 0
1513.45 0
1513.54 2
1513.63 5
1513.72 10
1513.81 14
1513.90 19
1513.98 22
1514.07 25
1514.16 28
1514.25 30
1514.34 32
1514.43 34
1514.52 37
1514.61 41
1514.70 45
1514.79 50
1514.88 55
1514.97 59
1515.06 62
1515.15 64
1515.24 65
1515.32 64
1515.41 61
1515.50 58
1515.59 53
1515.68 49
1515.77 45
1515.86 42
1515.95 41
1516.04 41
1516.13 42
1516.22 44
1516.31 45
1516.40 47
1516.49 48
1516.58 49
1516.67 50
1516.75 51
1516.84 52
1516.93 53
1517.02 54
1517.11 55
1517.20 56
1517.29 57
1517.38 57
1517.47 55
1517.56 51
1517.65 45
1517.74 38
1517.83 33
1517.92 30
1518.01 32
1518.10 39
1518.19 52
1518.27 68
1518.36 85
1518.45 101
1518.54 115
1518.63 125
1518.72 132
1518.81 135
1518.90 136
1518.99 134
1519.08 131
1519.17 127
1519.26 120
1519.35 112
1519.44 102
1519.53 91
1519.62 78
1519.71 64
1519.80 50
1519.89 37
1519.97 25
1520.06 16
1520.15 9
1520.24 5
1520.33 2
1520.42 1
1520.51 1
1520.60 2
1520.69 2
1520.78 3
1520.87 4
1520.96 4
1521.05 4
1521.14 4
1521.23 3
1521.32 3
1521.41 1
1521.50 0
1521.59 0
1521.68 0
1521.77 0
1521.85 0
1521.94 0
1522.03 0
1522.12 3
1522.21 10
1522.30 18
1522.39 26
1522.48 33
1522.57 38
1522.66 42
1522.75 43
1522.84 43
1522.93 42
1523.02 41
1523.11 40
1523.20 39
1523.29 39
1523.38 41
1523.47 45
1523.56 49
1523.65 55
1523.74 62
1523.83 68
1523.91 74
1524.00 79
1524.09 83
1524.18 87
1524.27 90
1524.36 92
1524.45 94
1524.54 95
1524.63 96
1524.72 98
1524.81 101
1524.90 105
1524.99 111
1525.08 119
1525.17 128
1525.26 139
1525.35 150
1525.44 160
1525.53 170
1525.62 178
1525.71 185
1525.80 189
1525.89 191
1525.98 189
1526.07 185
1526.16 177
1526.25 167
1526.34 156
1526.42 145
1526.51 135
1526.60 129
1526.69 125
1526.78 124
1526.87 126
1526.96 127
1527.05 128
1527.14 128
1527.23 125
1527.32 120
1527.41 115
1527.50 109
1527.59 105
1527.68 103
1527.77 101
1527.86 100
1527.95 99
1528.04 95
1528.13 89
1528.22 80
1528.31 70
1528.40 59
1528.49 49
1528.58 43
1528.67 41
1528.76 42
1528.85 47
1528.94 53
1529.03 60
1529.12 65
1529.21 68
1529.30 70
1529.39 69
1529.48 69
1529.57 68
1529.66 69
1529.74 69
1529.83 70
1529.92 69
1530.01 66
1530.10 61
1530.19 53
1530.28 45
1530.37 36
1530.46 29
1530.55 25
1530.64 23
1530.73 24
1530.82 27
1530.91 29
1531.00 31
1531.09 33
1531.18 33
1531.27 34
1531.36 35
1531.45 37
1531.54 39
1531.63 41
1531.72 41
1531.81 40
1531.90 36
1531.99 31
1532.08 25
1532.17 18
1532.26 12
1532.35 7
1532.44 2
1532.53 0
1532.62 0
1532.71 0
1532.80 0
1532.89 0
1532.98 0
1533.07 0
1533.16 0
1533.25 0
1533.34 6
1533.43 12
1533.52 17
1533.61 23
1533.70 27
1533.79 31
1533.88 34
1533.97 37
1534.06 39
1534.15 41
1534.24 42
1534.33 43
1534.42 44
1534.51 46
1534.60 48
1534.69 51
1534.78 56
1534.87 61
1534.96 65
1535.05 69
1535.14 70
1535.23 70
1535.32 68
1535.41 66
1535.50 65
1535.59 64
1535.68 63
1535.77 64
1535.86 65
1535.95 66
1536.04 68
1536.13 71
1536.22 74
1536.31 78
1536.40 80
1536.49 81
1536.58 80
1536.67 77
1536.76 72
1536.85 67
1536.94 64
1537.03 63
1537.12 65
1537.21 69
1537.30 74
1537.39 79
1537.48 82
1537.57 83
1537.66 82
1537.75 78
1537.84 73
1537.93 68
1538.02 64
1538.11 61
1538.20 61
1538.29 62
1538.38 66
1538.47 71
1538.56 79
1538.65 87
1538.74 97
1538.83 107
1538.92 117
1539.01 125
1539.10 130
1539.19 132
1539.28 131
1539.37 127
1539.46 121
1539.55 114
1539.64 109
1539.73 105
1539.82 102
1539.91 102
1540.00 102
1540.09 102
1540.18 103
1540.27 104
1540.36 106
1540.45 110
1540.54 115
1540.63 122
1540.72 130
1540.81 138
1540.90 145
1540.99 151
1541.08 155
1541.17 157
1541.26 156
1541.35 152
1541.44 146
1541.53 137
1541.62 126
1541.71 114
1541.80 101
1541.89 87
1541.98 74
1542.07 62
1542.16 51
1542.25 43
1542.34 35
1542.43 30
1542.52 25
1542.61 22
1542.70 21
1542.79 21
1542.88 23
1542.97 28
1543.06 33
1543.15 38
1543.24 43
1543.33 47
1543.42 49
1543.51 49
1543.60 46
1543.69 42
1543.78 35
1543.87 27
1543.96 17
1544.05 6
1544.14 0
1544.23 0
1544.32 0
1544.41 0
1544.50 0
1544.59 0
1544.68 0
1544.77 0
1544.86 7
1544.95 20
1545.05 31
1545.14 40
1545.23 47
1545.32 52
1545.41 55
1545.50 57
1545.59 59
1545.68 62
1545.77 66
1545.86 71
1545.95 75
1546.04 80
1546.13 84
1546.22 86
1546.31 87
1546.40 86
1546.49 84
1546.58 82
1546.67 79
1546.76 76
1546.85 75
1546.94 76
1547.03 79
1547.12 85
1547.21 91
1547.30 97
1547.39 103
1547.48 108
1547.57 111
1547.66 112
1547.75 112
1547.84 110
1547.93 106
1548.02 101
1548.11 94
1548.20 88
1548.30 83
1548.39 79
1548.48 77
1548.57 77
1548.66 79
1548.75 83
1548.84 87
1548.93 92
1549.02 98
1549.11 104
1549.20 110
1549.29 117
1549.38 123
1549.47 128
1549.56 132
1549.65 133
1549.74 131
1549.83 126
1549.92 119
1550.01 111
1550.10 104
1550.19 99
1550.28 96
1550.37 97
1550.46 100
1550.55 106
1550.64 111
1550.73 115
1550.83 117
1550.92 116
1551.01 114
1551.10 110
1551.19 105
1551.28 101
1551.37 98
1551.46 97
1551.55 98
1551.64 100
1551.73 103
1551.82 106
1551.91 109
1552.00 109
1552.09 108
1552.18 105
1552.27 100
1552.36 95
1552.45 90
1552.54 85
1552.63 82
1552.72 81
1552.81 81
1552.90 83
1553.00 85
1553.09 87
1553.18 88
1553.27 87
1553.36 85
1553.45 81
1553.54 76
1553.63 71
1553.72 65
1553.81 61
1553.90 56
1553.99 52
1554.08 49
1554.17 46
1554.26 44
1554.35 44
1554.44 46
1554.53 49
1554.62 54
1554.71 58
1554.80 63
1554.90 66
1554.99 69
1555.08 71
1555.17 73
1555.26 74
1555.35 76
1555.44 77
1555.53 79
1555.62 79
1555.71 79
1555.80 76
1555.89 72
1555.98 66
1556.07 58
1556.16 48
1556.25 36
1556.34 23
1556.43 10
1556.53 0
1556.62 0
1556.71 0
1556.80 0
1556.89 0
1556.98 0
1557.07 0
1557.16 0
1557.25 1
1557.34 11
1557.43 21
1557.52 31
1557.61 40
1557.70 47
1557.79 54
1557.88 60
1557.97 64
1558.07 68
1558.16 72
1558.25 73
1558.34 74
1558.43 72
1558.52 67
1558.61 61
1558.70 54
1558.79 48
1558.88 41
1558.97 37
1559.06 33
1559.15 31
1559.24 29
1559.33 27
1559.42 24
1559.52 20
1559.61 15
1559.70 11
1559.79 9
1559.88 9
1559.97 11
1560.06 16
1560.15 21
1560.24 27
1560.33 31
1560.42 34
1560.51 35
1560.60 36
1560.69 37
1560.78 39
1560.88 43
1560.97 49
1561.06 55
1561.15 60
1561.24 64
1561.33 66
1561.42 66
1561.51 66
1561.60 66
1561.69 66
1561.78 67
1561.87 68
1561.96 68
1562.05 67
1562.14 65
1562.24 63
1562.33 60
1562.42 58
1562.51 58
1562.60 60
1562.69 64
1562.78 70
1562.87 79
1562.96 88
1563.05 98
1563.14 107
1563.23 115
1563.32 121
1563.42 125
1563.51 125
1563.60 123
1563.69 118
1563.78 111
1563.87 102
1563.96 93
1564.05 85
1564.14 79
1564.23 74
1564.32 71
1564.41 69
1564.50 66
1564.60 62
1564.69 57
1564.78 50
1564.87 43
1564.96 37
1565.05 31
1565.14 28
1565.23 25
1565.32 23
1565.41 23
1565.50 23
1565.59 23
1565.69 25
1565.78 28
1565.87 33
1565.96 38
1566.05 45
1566.14 50
1566.23 55
1566.32 57
1566.41 57
1566.50 55
1566.59 50
1566.68 45
1566.78 39
1566.87 35
1566.96 33
1567.05 33
1567.14 35
1567.23 36
1567.32 37
1567.41 36
1567.50 31
1567.59 24
1567.68 16
1567.77 6
1567.87 0
1567.96 0
1568.05 0
1568.14 0
1568.23 0
1568.32 0
1568.41 4
1568.50 16
1568.59 28
1568.68 41
1568.77 55
1568.87 67
1568.96 78
1569.05 88
1569.14 96
1569.23 102
1569.32 105
1569.41 106
1569.50 104
1569.59 101
1569.68 97
1569.78 93
1569.87 91
1569.96 92
1570.05 96
1570.14 103
1570.23 113
1570.32 123
1570.41 132
1570.50 138
1570.59 141
1570.68 141
1570.78 137
1570.87 131
1570.96 124
1571.05 119
1571.14 115
1571.23 114
1571.32 115
1571.41 119
1571.50 124
1571.59 128
1571.69 130
1571.78 130
1571.87 128
1571.96 123
1572.05 117
1572.14 111
1572.23 107
1572.32 104
1572.41 102
1572.50 103
1572.60 105
1572.69 109
1572.78 113
1572.87 117
1572.96 121
1573.05 124
1573.14 126
1573.23 126
1573.32 126
1573.41 124
1573.51 122
1573.60 119
1573.69 116
1573.78 112
1573.87 107
1573.96 102
1574.05 96
1574.14 90
1574.23 83
1574.33 77
1574.42 71
1574.51 66
1574.60 60
1574.69 56
1574.78 51
1574.87 48
1574.96 45
1575.05 42
1575.15 40
1575.24 39
1575.33 39
1575.42 41
1575.51 44
1575.60 48
1575.69 52
1575.78 55
1575.87 57
1575.97 56
1576.06 54
1576.15 51
1576.24 48
1576.33 46
1576.42 45
1576.51 45
1576.60 45
1576.69 45
1576.79 44
1576.88 42
1576.97 37
1577.06 31
1577.15 24
1577.24 17
1577.33 11
1577.42 9
1577.51 9
1577.61 13
1577.70 20
1577.79 30
1577.88 41
1577.97 51
1578.06 60
1578.15 66
1578.24 69
1578.34 69
1578.43 67
1578.52 63
1578.61 56
1578.70 49
1578.79 39
1578.88 29
1578.97 18
1579.07 8
1579.16 0
1579.25 0
1579.34 0
1579.43 0
1579.52 0
1579.61 0
1579.70 0
1579.79 2
1579.89 1
1579.98 0
1580.07 0
1580.16 2
1580.25 6
1580.34 13
1580.43 20
1580.52 27
1580.62 31
1580.71 31
1580.80 27
1580.89 21
1580.98 13
1581.07 6
1581.16 1
1581.25 0
1581.35 1
1581.44 4
1581.53 8
1581.62 13
1581.71 17
1581.80 21
1581.89 25
1581.99 30
1582.08 36
1582.17 42
1582.26 49
1582.35 55
1582.44 60
1582.53 65
1582.62 68
1582.72 71
1582.81 73
1582.90 76
1582.99 79
1583.08 81
1583.17 83
1583.26 84
1583.36 84
1583.45 82
1583.54 79
1583.63 76
1583.72 72
1583.81 69
1583.90 66
1583.99 62
1584.09 57
1584.18 52
1584.27 47
1584.36 43
1584.45 42
1584.54 43
1584.63 48
1584.73 55
1584.82 63
1584.91 71
1585.00 76
1585.09 79
1585.18 80
1585.27 77
1585.37 74
1585.46 70
1585.55 67
1585.64 66
1585.73 66
1585.82 68
1585.91 73
1586.00 80
1586.10 89
1586.19 99
1586.28 109
1586.37 117
1586.46 123
1586.55 127
1586.64 128
1586.74 129
1586.83 130
1586.92 133
1587.01 136
1587.10 140
1587.19 143
1587.28 144
1587.38 142
1587.47 138
1587.56 131
1587.65 124
1587.74 118
1587.83 116
1587.93 116
1588.02 118
1588.11 121
1588.20 122
1588.29 120
1588.38 114
1588.47 106
1588.57 95
1588.66 85
1588.75 78
1588.84 74
1588.93 73
1589.02 74
1589.11 75
1589.21 74
1589.30 71
1589.39 64
1589.48 54
1589.57 45
1589.66 37
1589.76 31
1589.85 29
1589.94 30
1590.03 34
1590.12 39
1590.21 44
1590.30 48
1590.40 51
1590.49 53
1590.58 55
1590.67 56
1590.76 57
1590.85 59
1590.95 63
1591.04 67
1591.13 72
1591.22 76
1591.31 81
1591.40 84
1591.49 87
1591.59 88
1591.68 88
1591.77 88
1591.86 86
1591.95 83
1592.04 79
1592.14 74
1592.23 69
1592.32 64
1592.41 61
1592.50 58
1592.59 57
1592.69 56
1592.78 54
1592.87 53
1592.96 50
1593.05 48
1593.14 48
1593.23 49
1593.33 54
1593.42 63
1593.51 75
1593.60 89
1593.69 103
1593.78 115
1593.88 125
1593.97 131
1594.06 134
1594.15 135
1594.24 135
1594.33 136
1594.43 137
1594.52 138
1594.61 139
1594.70 140
1594.79 139
1594.88 135
1594.98 131
1595.07 125
1595.16 120
1595.25 115
1595.34 111
1595.43 108
1595.53 105
1595.62 103
1595.71 100
1595.80 98
1595.89 98
1595.98 100
1596.08 103
1596.17 109
1596.26 114
1596.35 119
1596.44 123
1596.53 123
1596.63 122
1596.72 118
1596.81 113
1596.90 108
1596.99 103
1597.09 100
1597.18 98
1597.27 97
1597.36 96
1597.45 95
1597.54 95
1597.64 93
1597.73 91
1597.82 88
1597.91 85
1598.00 83
1598.09 81
1598.19 81
1598.28 81
1598.37 82
1598.46 83
1598.55 83
1598.65 83
1598.74 82
1598.83 81
1598.92 80
1599.01 81
1599.10 82
1599.20 85
1599.29 88
1599.38 90
1599.47 92
1599.56 92
1599.65 93
1599.75 93
1599.84 95
1599.93 99
1600.02 105
1600.11 112
1600.21 119
1600.30 125
1600.39 130
1600.48 131
1600.57 130
1600.66 127
1600.76 124
1600.85 120
1600.94 116
1601.03 113
1601.12 110
1601.22 106
1601.31 102
1601.40 96
1601.49 89
1601.58 82
1601.68 75
1601.77 69
1601.86 66
1601.95 66
1602.04 69
1602.13 76
1602.23 86
1602.32 97
1602.41 108
1602.50 118
1602.59 126
1602.69 131
1602.78 135
1602.87 137
1602.96 138
1603.05 138
1603.15 136
1603.24 134
1603.33 129
1603.42 122
1603.51 113
1603.60 102
1603.70 89
1603.79 77
1603.88 67
1603.97 61
1604.06 58
1604.16 58
1604.25 60
1604.34 63
1604.43 66
1604.52 68
1604.62 69
1604.71 69
1604.80 70
1604.89 72
1604.98 75
1605.08 78
1605.17 80
1605.26 80
1605.35 77
1605.44 72
1605.54 65
1605.63 57
1605.72 52
1605.81 48
1605.90 46
1606.00 46
1606.09 47
1606.18 49
1606.27 50
1606.36 51
1606.46 51
1606.55 52
1606.64 54
1606.73 56
1606.82 59
1606.92 60
1607.01 60
1607.10 59
1607.19 55
1607.28 51
1607.38 48
1607.47 47
1607.56 49
1607.65 55
1607.74 63
1607.84 72
1607.93 80
1608.02 87
1608.11 92
1608.20 95
1608.30 96
1608.39 97
1608.48 98
1608.57 99
1608.66 101
1608.76 104
1608.85 106
1608.94 109
1609.03 110
1609.12 111
1609.22 111
1609.31 110
1609.40 108
1609.49 107
1609.59 106
1609.68 107
1609.77 108
1609.86 110
1609.95 111
1610.05 111
1610.14 109
1610.23 105
1610.32 99
1610.41 93
1610.51 89
1610.60 87
1610.69 88
1610.78 94
1610.87 102
1610.97 111
1611.06 120
1611.15 125
1611.24 125
1611.34 120
1611.43 110
1611.52 98
1611.61 83
1611.70 70
1611.80 58
1611.89 49
1611.98 44
1612.07 42
1612.16 42
1612.26 43
1612.35 45
1612.44 46
1612.53 48
1612.63 48
1612.72 48
1612.81 47
1612.90 45
1612.99 44
1613.09 44
1613.18 47
1613.27 52
1613.36 61
1613.46 72
1613.55 84
1613.64 95
1613.73 102
1613.82 106
1613.92 104
1614.01 99
1614.10 93
1614.19 88
1614.29 84
1614.38 84
1614.47 86
1614.56 91
1614.65 96
1614.75 102
1614.84 107
1614.93 111
1615.02 112
1615.12 112
1615.21 110
1615.30 106
1615.39 101
1615.48 96
1615.58 93
1615.67 91
1615.76 91
1615.85 94
1615.95 98
1616.04 103
1616.13 107
1616.22 110
1616.31 111
1616.41 110
1616.50 107
1616.59 103
1616.68 97
1616.78 91
1616.87 85
1616.96 82
1617.05 80
1617.15 82
1617.24 84
1617.33 88
1617.42 90
1617.51 91
1617.61 91
1617.70 88
1617.79 84
1617.88 80
1617.98 76
1618.07 74
1618.16 72
1618.25 70
1618.35 69
1618.44 68
1618.53 67
1618.62 66
1618.72 66
1618.81 65
1618.90 65
1618.99 66
1619.08 67
1619.18 68
1619.27 69
1619.36 70
1619.45 70
1619.55 69
1619.64 67
1619.73 63
1619.82 59
1619.92 55
1620.01 53
1620.10 52
1620.19 52
1620.29 53
1620.38 53
1620.47 53
1620.56 51
1620.65 49
1620.75 46
1620.84 42
1620.93 38
1621.02 33
1621.12 26
1621.21 19
1621.30 11
1621.39 3
1621.49 0
1621.58 0
1621.67 0
1621.76 0
1621.86 0
1621.95 0
1622.04 5
1622.13 8
1622.23 10
1622.32 9
1622.41 6
1622.50 3
1622.60 0
1622.69 0
1622.78 0
1622.87 0
1622.97 0
1623.06 0
1623.15 1
1623.24 2
1623.34 4
1623.43 7
1623.52 12
1623.61 20
1623.71 32
1623.80 46
1623.89 63
1623.98 81
1624.08 98
1624.17 114
1624.26 127
1624.35 137
1624.45 144
1624.54 147
1624.63 149
1624.72 149
1624.82 148
1624.91 146
1625.00 142
1625.09 136
1625.19 128
1625.28 118
1625.37 106
1625.46 93
1625.56 80
1625.65 68
1625.74 59
1625.83 54
1625.93 53
1626.02 57
1626.11 64
1626.20 74
1626.30 84
1626.39 95
1626.48 103
1626.57 109
1626.67 113
1626.76 114
1626.85 115
1626.94 114
1627.04 114
1627.13 114
1627.22 114
1627.32 113
1627.41 111
1627.50 108
1627.59 105
1627.69 102
1627.78 101
1627.87 103
1627.96 106
1628.06 111
1628.15 116
1628.24 121
1628.33 123
1628.43 122
1628.52 119
1628.61 115
1628.70 110
1628.80 105
1628.89 102
1628.98 102
1629.07 103
1629.17 107
1629.26 112
1629.35 117
1629.45 124
1629.54 130
1629.63 136
1629.72 142
1629.82 147
1629.91 151
1630.00 152
1630.09 151
1630.19 146
1630.28 137
1630.37 126
1630.46 112
1630.56 99
1630.65 86
1630.74 76
1630.84 70
1630.93 67
1631.02 66
1631.11 67
1631.21 67
1631.30 66
1631.39 64
1631.48 61
1631.58 57
1631.67 54
1631.76 52
1631.86 52
1631.95 55
1632.04 59
1632.13 63
1632.23 67
1632.32 71
1632.41 73
1632.50 75
1632.60 75
1632.69 74
1632.78 72
1632.88 70
1632.97 67
1633.06 62
1633.15 56
1633.25 50
1633.34 44
1633.43 40
1633.52 37
1633.62 36
1633.71 37
1633.80 40
1633.90 43
1633.99 47
1634.08 50
1634.17 53
1634.27 55
1634.36 57
1634.45 58
1634.55 58
1634.64 57
1634.73 58
1634.82 59
1634.92 62
1635.01 68
1635.10 75
1635.20 82
1635.29 88
1635.38 91
1635.47 91
1635.57 87
1635.66 81
1635.75 75
1635.85 69
1635.94 67
1636.03 67
1636.12 70
1636.22 76
1636.31 83
1636.40 90
1636.49 96
1636.59 101
1636.68 104
1636.77 107
1636.87 108
1636.96 110
1637.05 112
1637.15 114
1637.24 116
1637.33 117
1637.42 118
1637.52 117
1637.61 114
1637.70 110
1637.80 104
1637.89 97
1637.98 91
1638.07 86
1638.17 82
1638.26 82
1638.35 82
1638.45 85
1638.54 88
1638.63 93
1638.72 97
1638.82 100
1638.91 103
1639.00 104
1639.10 104
1639.19 103
1639.28 102
1639.37 101
1639.47 100
1639.56 100
1639.65 101
1639.75 102
1639.84 104
1639.93 106
1640.03 109
1640.12 113
1640.21 117
1640.30 120
1640.40 122
1640.49 122
1640.58 119
1640.68 112
1640.77 102
1640.86 91
1640.96 80
1641.05 69
1641.14 62
1641.23 59
1641.33 60
1641.42 64
1641.51 71
1641.61 78
1641.70 84
1641.79 89
1641.89 91
1641.98 93
1642.07 94
1642.16 96
1642.26 101
1642.35 107
1642.44 115
1642.54 122
1642.63 128
1642.72 130
1642.82 129
1642.91 124
1643.00 116
1643.09 107
1643.19 99
1643.28 94
1643.37 93
1643.47 95
1643.56 100
1643.65 107
1643.75 114
1643.84 120
1643.93 125
1644.03 128
1644.12 130
1644.21 131
1644.30 131
1644.40 129
1644.49 125
1644.58 118
1644.68 109
1644.77 99
1644.86 87
1644.96 74
1645.05 62
1645.14 51
1645.24 42
1645.33 33
1645.42 27
1645.51 21
1645.61 17
1645.70 13
1645.79 9
1645.89 4
1645.98 0
1646.07 0
1646.17 0
1646.26 0
1646.35 0
1646.45 0
1646.54 0
1646.63 0
1646.73 8
1646.82 19
1646.91 29
1647.00 37
1647.10 42
1647.19 46
1647.28 49
1647.38 53
1647.47 59
1647.56 66
1647.66 75
1647.75 85
1647.84 94
1647.94 103
1648.03 109
1648.12 112
1648.22 112
1648.31 109
1648.40 103
1648.50 94
1648.59 85
1648.68 75
1648.77 66
1648.87 57
1648.96 51
1649.05 46
1649.15 43
1649.24 42
1649.33 43
1649.43 47
1649.52 52
1649.61 60
1649.71 68
1649.80 76
1649.89 83
1649.99 90
1650.08 96
1650.17 101
1650.27 108
1650.36 115
1650.45 123
1650.55 130
1650.64 138
1650.73 144
1650.83 149
1650.92 153
1651.01 156
1651.11 160
1651.20 164
1651.29 168
1651.39 172
1651.48 175
1651.57 176
1651.67 174
1651.76 170
1651.85 164
1651.95 156
1652.04 148
1652.13 141
1652.23 136
1652.32 133
1652.41 132
1652.51 132
1652.60 134
1652.69 135
1652.79 138
1652.88 140
1652.97 144
1653.07 149
1653.16 155
1653.25 160
1653.35 164
1653.44 166
1653.53 165
1653.63 161
1653.72 156
1653.81 151
1653.91 147
1654.00 145
1654.09 145
1654.19 145
1654.28 145
1654.37 144
1654.47 142
1654.56 138
1654.65 134
1654.75 129
1654.84 125
1654.93 120
1655.03 115
1655.12 110
1655.21 104
1655.31 98
1655.40 92
1655.49 87
1655.59 83
1655.68 79
1655.77 76
1655.87 72
1655.96 67
1656.05 63
1656.15 59
1656.24 56
1656.33 55
1656.43 57
1656.52 62
1656.61 69
1656.71 79
1656.80 91
1656.89 103
1656.99 117
1657.08 129
1657.17 140
1657.27 148
1657.36 154
1657.45 155
1657.55 153
1657.64 148
1657.73 140
1657.83 131
1657.92 122
1658.02 112
1658.11 103
1658.20 94
1658.30 86
1658.39 79
1658.48 73
1658.58 68
1658.67 65
1658.76 65
1658.86 67
1658.95 71
1659.04 76
1659.14 81
1659.23 85
1659.32 88
1659.42 89
1659.51 88
1659.60 86
1659.70 81
1659.79 76
1659.88 69
1659.98 62
1660.07 55
1660.17 48
1660.26 42
1660.35 39
1660.45 38
1660.54 41
1660.63 47
1660.73 55
1660.82 65
1660.91 76
1661.01 88
1661.10 98
1661.19 108
1661.29 117
1661.38 123
1661.48 126
1661.57 127
1661.66 125
1661.76 119
1661.85 111
1661.94 102
1662.04 92
1662.13 83
1662.22 75
1662.32 69
1662.41 66
1662.50 64
1662.60 65
1662.69 67
1662.79 69
1662.88 72
1662.97 74
1663.07 76
1663.16 79
1663.25 84
1663.35 91
1663.44 100
1663.53 110
1663.63 120
1663.72 130
1663.82 137
1663.91 142
1664.00 143
1664.10 142
1664.19 141
1664.28 140
1664.38 141
1664.47 145
1664.56 153
1664.66 164
1664.75 179
1664.85 194
1664.94 210
1665.03 223
1665.13 234
1665.22 241
1665.31 244
1665.41 243
1665.50 240
1665.59 233
1665.69 225
1665.78 217
1665.88 209
1665.97 203
1666.06 198
1666.16 195
1666.25 192
1666.34 189
1666.44 183
1666.53 176
1666.63 165
1666.72 153
1666.81 140
1666.91 127
1667.00 115
1667.09 104
1667.19 94
1667.28 86
1667.37 80
1667.47 77
1667.56 75
1667.66 76
1667.75 77
1667.84 77
1667.94 75
1668.03 69
1668.12 60
1668.22 48
1668.31 34
1668.41 20
1668.50 8
1668.59 0
1668.69 0
1668.78 0
1668.87 0
1668.97 0
1669.06 4
1669.16 15
1669.25 29
1669.34 44
1669.44 59
1669.53 71
1669.63 81
1669.72 85
1669.81 85
1669.91 81
1670.00 75
1670.09 69
1670.19 64
1670.28 61
1670.38 59
1670.47 59
1670.56 59
1670.66 59
1670.75 59
1670.84 60
1670.94 62
1671.03 65
1671.13 69
1671.22 73
1671.31 75
1671.41 76
1671.50 74
1671.60 70
1671.69 64
1671.78 57
1671.88 51
1671.97 47
1672.06 45
1672.16 46
1672.25 48
1672.35 51
1672.44 55
1672.53 60
1672.63 65
1672.72 69
1672.82 74
1672.91 77
1673.00 80
1673.10 81
1673.19 79
1673.28 77
1673.38 73
1673.47 68
1673.57 62
1673.66 57
1673.75 51
1673.85 45
1673.94 39
1674.04 31
1674.13 23
1674.22 15
1674.32 8
1674.41 1
1674.51 0
1674.60 0
1674.69 0
1674.79 0
1674.88 0
1674.98 0
1675.07 0
1675.16 0
1675.26 0
1675.35 2
1675.45 6
1675.54 10
1675.63 15
1675.73 21
1675.82 27
1675.91 33
1676.01 38
1676.10 43
1676.20 47
1676.29 51
1676.38 53
1676.48 54
1676.57 55
1676.67 54
1676.76 54
1676.85 53
1676.95 52
1677.04 51
1677.14 49
1677.23 48
1677.32 46
1677.42 46
1677.51 49
1677.61 53
1677.70 60
1677.79 68
1677.89 77
1677.98 85
1678.08 91
1678.17 96
1678.26 98
1678.36 100
1678.45 101
1678.55 100
1678.64 97
1678.74 94
1678.83 89
1678.92 82
1679.02 75
1679.11 67
1679.21 58
1679.30 50
1679.39 42
1679.49 35
1679.58 27
1679.68 20
1679.77 15
1679.86 10
1679.96 6
1680.05 3
1680.15 1
1680.24 1
1680.33 1
1680.43 3
1680.52 5
1680.62 9
1680.71 14
1680.80 20
1680.90 26
1680.99 31
1681.09 36
1681.18 40
1681.28 43
1681.37 46
1681.46 50
1681.56 55
1681.65 61
1681.75 67
1681.84 74
1681.93 81
1682.03 87
1682.12 92
1682.22 97
1682.31 101
1682.41 105
1682.50 109
1682.59 111
1682.69 113
1682.78 114
1682.88 114
1682.97 113
1683.06 111
1683.16 110
1683.25 108
1683.35 105
1683.44 101
1683.54 96
1683.63 90
1683.72 84
1683.82 78
1683.91 74
1684.01 72
1684.10 71
1684.19 70
1684.29 69
1684.38 67
1684.48 64
1684.57 62
1684.67 60
1684.76 60
1684.85 63
1684.95 68
1685.04 74
1685.14 80
1685.23 85
1685.32 87
1685.42 86
1685.51 84
1685.61 80
1685.70 76
1685.80 71
1685.89 67
1685.98 65
1686.08 63
1686.17 63
1686.27 64
1686.36 66
1686.46 68
1686.55 69
1686.64 68
1686.74 64
1686.83 57
1686.93 49
1687.02 40
1687.12 33
1687.21 27
1687.30 25
1687.40 25
1687.49 27
1687.59 30
1687.68 33
1687.78 35
1687.87 36
1687.96 34
1688.06 32
1688.15 29
1688.25 26
1688.34 23
1688.44 19
1688.53 15
1688.62 10
1688.72 4
1688.81 0
1688.91 0
1689.00 0
1689.10 0
1689.19 0
1689.28 0
1689.38 0
1689.47 0
1689.57 5
1689.66 13
1689.76 22
1689.85 29
1689.95 36
1690.04 43
1690.13 50
1690.23 56
1690.32 60
1690.42 63
1690.51 64
1690.61 63
1690.70 59
1690.79 55
1690.89 51
1690.98 49
1691.08 49
1691.17 51
1691.27 54
1691.36 56
1691.46 56
1691.55 53
1691.64 46
1691.74 37
1691.83 27
1691.93 18
1692.02 12
1692.12 11
1692.21 14
1692.31 20
1692.40 28
1692.49 37
1692.59 43
1692.68 48
1692.78 51
1692.87 53
1692.97 54
1693.06 54
1693.16 55
1693.25 57
1693.34 59
1693.44 61
1693.53 64
1693.63 67
1693.72 69
1693.82 71
1693.91 72
1694.01 74
1694.10 75
1694.19 77
1694.29 81
1694.38 84
1694.48 88
1694.57 90
1694.67 91
1694.76 89
1694.86 86
1694.95 81
1695.04 74
1695.14 68
1695.23 60
1695.33 52
1695.42 43
1695.52 32
1695.61 23
1695.71 17
1695.80 15
1695.90 20
1695.99 33
1696.08 51
1696.18 75
1696.27 100
1696.37 123
1696.46 142
1696.56 156
1696.65 165
1696.75 170
1696.84 172
1696.94 172
1697.03 171
1697.12 172
1697.22 174
1697.31 177
1697.41 182
1697.50 186
1697.60 189
1697.69 191
1697.79 189
1697.88 184
1697.98 176
1698.07 166
1698.16 155
1698.26 146
1698.35 140
1698.45 136
1698.54 136
1698.64 138
1698.73 141
1698.83 143
1698.92 143
1699.02 140
1699.11 134
1699.21 126
1699.30 117
1699.39 108
1699.49 99
1699.58 93
1699.68 90
1699.77 89
1699.87 92
1699.96 96
1700.06 103
1700.15 111
1700.25 119
1700.34 127
1700.44 135
1700.53 141
1700.62 147
1700.72 151
1700.81 155
1700.91 156
1701.00 155
1701.10 152
1701.19 146
1701.29 140
1701.38 133
1701.48 128
1701.57 125
1701.67 125
1701.76 126
1701.86 130
1701.95 133
1702.05 134
1702.14 132
1702.23 127
1702.33 119
1702.42 109
1702.52 99
1702.61 90
1702.71 84
1702.80 81
1702.90 82
1702.99 85
1703.09 90
1703.18 94
1703.28 97
1703.37 98
1703.47 96
1703.56 92
1703.66 86
1703.75 80
1703.84 74
1703.94 69
1704.03 66
1704.13 64
1704.22 62
1704.32 62
1704.41 61
1704.51 60
1704.60 58
1704.70 57
1704.79 57
1704.89 57
1704.98 58
1705.08 60
1705.17 63
1705.27 66
1705.36 71
1705.46 76
1705.55 80
1705.65 85
1705.74 88
1705.84 91
1705.93 92
1706.02 91
1706.12 89
1706.21 84
1706.31 78
1706.40 70
1706.50 59
1706.59 47
1706.69 34
1706.78 22
1706.88 12
1706.97 4
1707.07 0
1707.16 0
1707.26 0
1707.35 0
1707.45 0
1707.54 0
1707.64 0
1707.73 0
1707.83 0
1707.92 0
1708.02 1
1708.11 3
1708.21 6
1708.30 11
1708.40 18
1708.49 25
1708.59 33
1708.68 41
1708.78 48
1708.87 54
1708.97 56
1709.06 57
1709.15 55
1709.25 54
1709.34 54
1709.44 56
1709.53 61
1709.63 68
1709.72 75
1709.82 82
1709.91 87
1710.01 88
1710.10 86
1710.20 81
1710.29 73
1710.39 64
1710.48 53
1710.58 44
1710.67 35
1710.77 28
1710.86 24
1710.96 24
1711.05 27
1711.15 32
1711.24 40
1711.34 49
1711.43 58
1711.53 68
1711.62 77
1711.72 86
1711.81 93
1711.91 100
1712.00 106
1712.10 109
1712.19 111
1712.29 110
1712.38 108
1712.48 104
1712.57 101
1712.67 98
1712.76 95
1712.86 94
1712.95 94
1713.05 95
1713.14 97
1713.24 99
1713.33 102
1713.43 105
1713.52 108
1713.62 109
1713.71 110
1713.81 109
1713.90 107
1714.00 105
1714.09 102
1714.19 101
1714.28 101
1714.38 102
1714.47 106
1714.57 111
1714.66 118
1714.76 124
1714.85 131
1714.95 137
1715.04 142
1715.14 145
1715.23 146
1715.33 147
1715.42 146
1715.52 145
1715.61 143
1715.71 140
1715.80 137
1715.90 131
1715.99 123
1716.09 114
1716.18 103
1716.28 92
1716.37 83
1716.47 77
1716.56 74
1716.66 74
1716.75 75
1716.85 77
1716.95 77
1717.04 74
1717.14 68
1717.23 59
1717.33 49
1717.42 38
1717.52 28
1717.61 18
1717.71 10
1717.80 3
1717.90 0
1717.99 0
1718.09 0
1718.18 0
1718.28 2
1718.37 9
1718.47 17
1718.56 25
1718.66 32
1718.75 37
1718.85 41
1718.94 42
1719.04 41
1719.13 39
1719.23 37
1719.32 36
1719.42 36
1719.51 38
1719.61 43
1719.70 50
1719.80 58
1719.89 66
1719.99 72
1720.09 77
1720.18 81
1720.28 83
1720.37 85
1720.47 87
1720.56 88
1720.66 88
1720.75 87
1720.85 84
1720.94 80
1721.04 75
1721.13 70
1721.23 66
1721.32 63
1721.42 61
1721.51 60
1721.61 59
1721.70 58
1721.80 57
1721.89 56
1721.99 55
1722.08 56
1722.18 57
1722.28 59
1722.37 62
1722.47 66
1722.56 68
1722.66 70
1722.75 70
1722.85 68
1722.94 65
1723.04 60
1723.13 55
1723.23 49
1723.32 43
1723.42 37
1723.51 31
1723.61 26
1723.70 23
1723.80 20
1723.90 18
1723.99 18
1724.09 19
1724.18 21
1724.28 25
1724.37 30
1724.47 36
1724.56 43
1724.66 50
1724.75 57
1724.85 62
1724.94 66
1725.04 69
1725.13 71
1725.23 71
1725.32 71
1725.42 70
1725.52 68
1725.61 66
1725.71 63
1725.80 62
1725.90 62
1725.99 65
1726.09 70
1726.18 77
1726.28 86
1726.37 95
1726.47 105
1726.56 114
1726.66 124
1726.76 133
1726.85 141
1726.95 147
1727.04 150
1727.14 148
1727.23 141
1727.33 130
1727.42 115
1727.52 98
1727.61 82
1727.71 68
1727.80 57
1727.90 51
1728.00 48
1728.09 49
1728.19 52
1728.28 58
1728.38 65
1728.47 72
1728.57 79
1728.66 84
1728.76 88
1728.85 90
1728.95 91
1729.05 91
1729.14 90
1729.24 91
1729.33 93
1729.43 95
1729.52 97
1729.62 98
1729.71 97
1729.81 93
1729.90 87
1730.00 78
1730.10 69
1730.19 59
1730.29 51
1730.38 46
1730.48 43
1730.57 43
1730.67 46
1730.76 49
1730.86 53
1730.95 55
1731.05 55
1731.15 52
1731.24 48
1731.34 42
1731.43 36
1731.53 30
1731.62 27
1731.72 25
1731.81 27
1731.91 31
1732.01 37
1732.10 42
1732.20 47
1732.29 49
1732.39 49
1732.48 47
1732.58 45
1732.67 43
1732.77 41
1732.87 41
1732.96 39
1733.06 37
1733.15 32
1733.25 24
1733.34 15
1733.44 5
1733.53 0
1733.63 0
1733.73 0
1733.82 0
1733.92 0
1734.01 0
1734.11 0
1734.20 0
1734.30 4
1734.39 7
1734.49 9
1734.59 13
1734.68 17
1734.78 22
1734.87 28
1734.97 35
1735.06 41
1735.16 47
1735.25 52
1735.35 57
1735.45 60
1735.54 62
1735.64 62
1735.73 60
1735.83 56
1735.92 50
1736.02 44
1736.12 39
1736.21 36
1736.31 36
1736.40 40
1736.50 46
1736.59 54
1736.69 62
1736.79 72
1736.88 81
1736.98 91
1737.07 102
1737.17 113
1737.26 124
1737.36 134
1737.45 143
1737.55 151
1737.65 157
1737.74 162
1737.84 167
1737.93 170
1738.03 174
1738.12 176
1738.22 177
1738.32 177
1738.41 175
1738.51 173
1738.60 169
1738.70 165
1738.79 161
1738.89 157
1738.99 154
1739.08 152
1739.18 151
1739.27 150
1739.37 149
1739.46 149
1739.56 148
1739.66 147
1739.75 146
1739.85 145
1739.94 144
1740.04 141
1740.13 137
1740.23 132
1740.33 125
1740.42 118
1740.52 111
1740.61 106
1740.71 102
1740.81 100
1740.90 97
1741.00 95
1741.09 92
1741.19 90
1741.28 87
1741.38 86
1741.48 87
1741.57 89
1741.67 93
1741.76 98
1741.86 103
1741.95 108
1742.05 113
1742.15 118
1742.24 123
1742.34 128
1742.43 132
1742.53 134
1742.63 135
1742.72 132
1742.82 127
1742.91 119
1743.01 110
1743.10 100
1743.20 89
1743.30 79
1743.39 70
1743.49 61
1743.58 54
1743.68 48
1743.78 43
1743.87 39
1743.97 36
1744.06 35
1744.16 35
1744.25 37
1744.35 41
1744.45 47
1744.54 53
1744.64 59
1744.73 63
1744.83 66
1744.93 68
1745.02 69
1745.12 71
1745.21 75
1745.31 81
1745.40 87
1745.50 93
1745.60 97
1745.69 98
1745.79 96
1745.88 92
1745.98 87
1746.08 82
1746.17 77
1746.27 73
1746.36 69
1746.46 65
1746.56 62
1746.65 60
1746.75 60
1746.84 62
1746.94 68
1747.04 75
1747.13 84
1747.23 91
1747.32 94
1747.42 93
1747.52 87
1747.61 76
1747.71 64
1747.80 51
1747.90 41
1748.00 34
1748.09 33
1748.19 36
1748.28 41
1748.38 48
1748.47 53
1748.57 55
1748.67 55
1748.76 52
1748.86 48
1748.95 44
1749.05 41
1749.15 40
1749.24 39
1749.34 39
1749.43 37
1749.53 35
1749.63 31
1749.72 27
1749.82 23
1749.91 21
1750.01 22
1750.11 25
1750.20 31
1750.30 38
1750.40 46
1750.49 54
1750.59 62
1750.68 69
1750.78 75
1750.88 81
1750.97 86
1751.07 90
1751.16 92
1751.26 91
1751.36 88
1751.45 83
1751.55 76
1751.64 68
1751.74 61
1751.84 56
1751.93 52
1752.03 52
1752.12 53
1752.22 56
1752.32 58
1752.41 60
1752.51 59
1752.60 58
1752.70 56
1752.80 55
1752.89 55
1752.99 59
1753.09 67
1753.18 78
1753.28 91
1753.37 103
1753.47 114
1753.57 122
1753.66 126
1753.76 128
1753.85 126
1753.95 123
1754.05 120
1754.14 115
1754.24 110
1754.33 104
1754.43 100
1754.53 98
1754.62 99
1754.72 104
1754.82 114
1754.91 126
1755.01 139
1755.10 151
1755.20 160
1755.30 164
1755.39 166
1755.49 166
1755.58 165
1755.68 167
1755.78 171
1755.87 178
1755.97 185
1756.07 191
1756.16 195
1756.26 196
1756.35 194
1756.45 189
1756.55 182
1756.64 175
1756.74 166
1756.84 158
1756.93 149
1757.03 138
1757.12 127
1757.22 114
1757.32 99
1757.41 85
1757.51 71
1757.60 60
1757.70 51
1757.80 46
1757.89 45
1757.99 47
1758.09 52
1758.18 59
1758.28 66
1758.37 75
1758.47 84
1758.57 93
1758.66 100
1758.76 106
1758.86 109
1758.95 110
1759.05 107
1759.14 102
1759.24 96
1759.34 92
1759.43 90
1759.53 91
1759.63 95
1759.72 101
1759.82 107
1759.92 112
1760.01 112
1760.11 108
1760.20 100
1760.30 89
1760.40 77
1760.49 69
1760.59 66
1760.69 70
1760.78 78
1760.88 91
1760.97 105
1761.07 118
1761.17 130
1761.26 140
1761.36 147
1761.46 153
1761.55 158
1761.65 162
1761.75 165
1761.84 166
1761.94 165
1762.03 161
1762.13 156
1762.23 149
1762.32 142
1762.42 135
1762.52 129
1762.61 124
1762.71 119
1762.81 116
1762.90 112
1763.00 110
1763.09 110
1763.19 112
1763.29 116
1763.38 122
1763.48 127
1763.58 132
1763.67 134
1763.77 133
1763.87 130
1763.96 125
1764.06 119
1764.15 112
1764.25 106
1764.35 100
1764.44 93
1764.54 85
1764.64 77
1764.73 70
1764.83 65
1764.93 62
1765.02 63
1765.12 66
1765.22 71
1765.31 76
1765.41 79
1765.50 81
1765.60 80
1765.70 79
1765.79 78
1765.89 76
1765.99 74
1766.08 72
1766.18 69
1766.28 64
1766.37 57
1766.47 49
1766.57 41
1766.66 35
1766.76 31
1766.86 30
1766.95 32
1767.05 37
1767.14 44
1767.24 52
1767.34 58
1767.43 63
1767.53 66
1767.63 68
1767.72 68
1767.82 68
1767.92 68
1768.01 71
1768.11 75
1768.21 80
1768.30 84
1768.40 88
1768.50 90
1768.59 88
1768.69 83
1768.79 75
1768.88 65
1768.98 53
1769.07 40
1769.17 28
1769.27 18
1769.36 10
1769.46 4
1769.56 0
1769.65 0
1769.75 0
1769.85 0
1769.94 0
1770.04 0
1770.14 0
1770.23 0
1770.33 0
1770.43 6
1770.52 15
1770.62 24
1770.72 31
1770.81 38
1770.91 43
1771.01 49
1771.10 57
1771.20 66
1771.30 78
1771.39 91
1771.49 103
1771.59 113
1771.68 120
1771.78 123
1771.88 123
1771.97 121
1772.07 118
1772.17 117
1772.26 117
1772.36 119
1772.46 122
1772.55 125
1772.65 127
1772.75 125
1772.84 120
1772.94 111
1773.04 99
1773.13 86
1773.23 71
1773.33 56
1773.42 40
1773.52 25
1773.62 12
1773.71 2
1773.81 0
1773.91 0
1774.00 6
1774.10 19
1774.20 36
1774.29 56
1774.39 75
1774.49 92
1774.58 105
1774.68 114
1774.78 118
1774.87 117
1774.97 112
1775.07 105
1775.16 97
1775.26 91
1775.36 89
1775.45 91
1775.55 97
1775.65 109
1775.74 124
1775.84 139
1775.94 153
1776.03 163
1776.13 169
1776.23 169
1776.32 165
1776.42 157
1776.52 147
1776.61 135
1776.71 122
1776.81 110
1776.90 97
1777.00 85
1777.10 75
1777.19 68
1777.29 66
1777.39 70
1777.48 79
1777.58 92
1777.68 107
1777.77 123
1777.87 136
1777.97 146
1778.06 153
1778.16 157
1778.26 160
1778.36 162
1778.45 164
1778.55 166
1778.65 166
1778.74 165
1778.84 163
1778.94 159
1779.03 153
1779.13 146
1779.23 140
1779.32 133
1779.42 127
1779.52 121
1779.61 115
1779.71 110
1779.81 105
1779.90 101
1780.00 96
1780.10 93
1780.19 90
1780.29 88
1780.39 87
1780.49 87
1780.58 88
1780.68 88
1780.78 89
1780.87 90
1780.97 90
1781.07 92
1781.16 96
1781.26 103
1781.36 111
1781.45 120
1781.55 129
1781.65 137
1781.74 144
1781.84 148
1781.94 152
1782.04 154
1782.13 155
1782.23 157
1782.33 158
1782.42 158
1782.52 158
1782.62 158
1782.71 159
1782.81 159
1782.91 160
1783.00 161
1783.10 162
1783.20 162
1783.30 161
1783.39 158
1783.49 152
1783.59 145
1783.68 137
1783.78 128
1783.88 118
1783.97 107
1784.07 97
1784.17 87
1784.26 78
1784.36 70
1784.46 64
1784.56 61
1784.65 62
1784.75 66
1784.85 73
1784.94 81
1785.04 89
1785.14 95
1785.23 100
1785.33 101
1785.43 100
1785.53 98
1785.62 97
1785.72 97
1785.82 97
1785.91 98
1786.01 98
1786.11 97
1786.20 93
1786.30 86
1786.40 77
1786.50 66
1786.59 56
1786.69 46
1786.79 39
1786.88 34
1786.98 33
1787.08 36
1787.17 40
1787.27 47
1787.37 53
1787.47 58
1787.56 62
1787.66 65
1787.76 67
1787.85 70
1787.95 73
1788.05 77
1788.15 82
1788.24 88
1788.34 93
1788.44 97
1788.53 99
1788.63 100
1788.73 99
1788.82 97
1788.92 94
1789.02 92
1789.12 90
1789.21 91
1789.31 94
1789.41 99
1789.50 107
1789.60 116
1789.70 126
1789.80 136
1789.89 145
1789.99 152
1790.09 157
1790.18 160
1790.28 160
1790.38 159
1790.48 158
1790.57 157
1790.67 158
1790.77 160
1790.86 162
1790.96 165
1791.06 167
1791.16 167
1791.25 166
1791.35 163
1791.45 159
1791.54 155
1791.64 151
1791.74 148
1791.84 146
1791.93 146
1792.03 150
1792.13 157
1792.22 168
1792.32 182
1792.42 199
1792.52 217
1792.61 236
1792.71 253
1792.81 269
1792.90 283
1793.00 294
1793.10 302
1793.20 307
1793.29 310
1793.39 309
1793.49 305
1793.58 300
1793.68 293
1793.78 286
1793.88 281
1793.97 277
1794.07 276
1794.17 274
1794.27 273
1794.36 269
1794.46 262
1794.56 252
1794.65 240
1794.75 227
1794.85 214
1794.95 203
1795.04 193
1795.14 186
1795.24 180
1795.33 175
1795.43 170
1795.53 166
1795.63 163
1795.72 161
1795.82 161
1795.92 163
1796.02 166
1796.11 170
1796.21 174
1796.31 178
1796.40 180
1796.50 179
1796.60 178
1796.70 175
1796.79 172
1796.89 170
1796.99 170
1797.09 173
1797.18 178
1797.28 185
1797.38 191
1797.48 196
1797.57 199
1797.67 198
1797.77 194
1797.86 186
1797.96 177
1798.06 168
1798.16 160
1798.25 155
1798.35 152
1798.45 152
1798.55 154
1798.64 159
1798.74 165
1798.84 173
1798.94 180
1799.03 186
1799.13 191
1799.23 193
1799.32 193
1799.42 191
1799.52 187
1799.62 182
1799.71 177
1799.81 171
1799.91 164
1800.01 156
1800.10 149
1800.20 141
1800.30 135
1800.40 132
1800.49 133
1800.59 137
1800.69 144
1800.79 153
1800.88 164
1800.98 174
1801.08 183
1801.17 190
1801.27 196
1801.37 199
1801.47 199
1801.56 196
1801.66 191
1801.76 182
1801.86 172
1801.95 161
1802.05 151
1802.15 143
1802.25 138
1802.34 134
1802.44 131
1802.54 128
1802.64 123
1802.73 114
1802.83 103
1802.93 91
1803.03 79
1803.12 68
1803.22 61
1803.32 58
1803.42 59
1803.51 64
1803.61 70
1803.71 78
1803.81 86
1803.90 94
1804.00 101
1804.10 109
1804.20 117
1804.29 126
1804.39 136
1804.49 145
1804.59 152
1804.68 156
1804.78 156
1804.88 152
1804.98 142
1805.07 128
1805.17 112
1805.27 94
1805.37 77
1805.46 61
1805.56 48
1805.66 38
1805.76 31
1805.85 26
1805.95 24
1806.05 24
1806.15 25
1806.24 27
1806.34 29
1806.44 31
1806.54 32
1806.63 31
1806.73 28
1806.83 22
1806.93 16
1807.02 9
1807.12 3
1807.22 0
1807.32 0
1807.41 5
1807.51 13
1807.61 22
1807.71 32
1807.81 40
1807.90 45
1808.00 47
1808.10 46
1808.20 42
1808.29 37
1808.39 32
1808.49 28
1808.59 25
1808.68 23
1808.78 22
1808.88 22
1808.98 21
1809.07 20
1809.17 18
1809.27 15
1809.37 11
1809.46 6
1809.56 0
1809.66 0
1809.76 0
1809.86 0
1809.95 0
1810.05 0
1810.15 0
1810.25 0
1810.34 0
1810.44 4
1810.54 9
1810.64 13
1810.73 19
1810.83 25
1810.93 33
1811.03 43
1811.13 53
1811.22 64
1811.32 75
1811.42 85
1811.52 94
1811.61 101
1811.71 105
1811.81 106
1811.91 103
1812.00 97
1812.10 88
1812.20 77
1812.30 65
1812.40 53
1812.49 43
1812.59 36
1812.69 33
1812.79 33
1812.88 37
1812.98 44
1813.08 53
1813.18 62
1813.27 70
1813.37 77
1813.47 81
1813.57 84
1813.67 84
1813.76 83
1813.86 82
1813.96 82
1814.06 84
1814.15 88
1814.25 95
1814.35 105
1814.45 115
1814.55 124
1814.64 129
1814.74 131
1814.84 128
1814.94 121
1815.03 114
1815.13 107
1815.23 103
1815.33 104
1815.43 110
1815.52 119
1815.62 131
1815.72 141
1815.82 150
1815.91 155
1816.01 156
1816.11 156
1816.21 155
1816.31 154
1816.40 154
1816.50 155
1816.60 156
1816.70 155
1816.80 153
1816.89 148
1816.99 142
1817.09 135
1817.19 129
1817.28 124
1817.38 120
1817.48 115
1817.58 111
1817.68 105
1817.77 98
1817.87 93
1817.97 90
1818.07 91
1818.17 97
1818.26 108
1818.36 123
1818.46 139
1818.56 155
1818.65 169
1818.75 179
1818.85 185
1818.95 187
1819.05 186
1819.14 181
1819.24 175
1819.34 167
1819.44 159
1819.54 153
1819.63 149
1819.73 150
1819.83 155
1819.93 163
1820.03 172
1820.12 182
1820.22 191
1820.32 197
1820.42 200
1820.51 201
1820.61 200
1820.71 198
1820.81 195
1820.91 192
1821.00 190
1821.10 189
1821.20 189
1821.30 190
1821.40 193
1821.49 196
1821.59 199
1821.69 201
1821.79 200
1821.89 197
1821.98 191
1822.08 183
1822.18 174
1822.28 167
1822.38 161
1822.47 157
1822.57 155
1822.67 156
1822.77 157
1822.87 159
1822.96 161
1823.06 163
1823.16 164
1823.26 163
1823.36 161
1823.45 156
1823.55 149
1823.65 140
1823.75 131
1823.85 123
1823.94 117
1824.04 116
1824.14 119
1824.24 126
1824.34 135
1824.43 145
1824.53 154
1824.63 161
1824.73 166
1824.83 170
1824.92 173
1825.02 177
1825.12 181
1825.22 185
1825.32 187
1825.41 188
1825.51 186
1825.61 181
1825.71 175
1825.81 169
1825.91 164
1826.00 162
1826.10 163
1826.20 166
1826.30 172
1826.40 179
1826.49 185
1826.59 190
1826.69 193
1826.79 192
1826.89 190
1826.98 185
1827.08 179
1827.18 173
1827.28 166
1827.38 159
1827.47 150
1827.57 140
1827.67 129
1827.77 116
1827.87 104
1827.97 92
1828.06 80
1828.16 70
1828.26 60
1828.36 52
1828.46 44
1828.55 37
1828.65 30
1828.75 24
1828.85 19
1828.95 13
1829.05 8
1829.14 1
1829.24 0
1829.34 0
1829.44 0
1829.54 0
1829.63 0
1829.73 0
1829.83 0
1829.93 2
1830.03 20
1830.13 39
1830.22 59
1830.32 78
1830.42 95
1830.52 107
1830.62 115
1830.71 117
1830.81 115
1830.91 109
1831.01 101
1831.11 92
1831.21 85
1831.30 80
1831.40 78
1831.50 78
1831.60 81
1831.70 84
1831.79 87
1831.89 89
1831.99 91
1832.09 93
1832.19 95
1832.29 100
1832.38 104
1832.48 109
1832.58 113
1832.68 115
1832.78 116
1832.88 116
1832.97 114
1833.07 113
1833.17 111
1833.27 110
1833.37 109
1833.47 105
1833.56 101
1833.66 94
1833.76 86
1833.86 77
1833.96 70
1834.06 65
1834.15 63
1834.25 64
1834.35 68
1834.45 74
1834.55 80
1834.64 86
1834.74 91
1834.84 94
1834.94 94
1835.04 93
1835.14 91
1835.23 89
1835.33 88
1835.43 88
1835.53 90
1835.63 94
1835.73 100
1835.82 106
1835.92 113
1836.02 119
1836.12 123
1836.22 126
1836.32 127
1836.41 127
1836.51 126
1836.61 126
1836.71 127
1836.81 130
1836.91 133
1837.01 136
1837.10 137
1837.20 136
1837.30 132
1837.40 125
1837.50 118
1837.60 111
1837.69 106
1837.79 104
1837.89 105
1837.99 108
1838.09 111
1838.19 114
1838.28 116
1838.38 116
1838.48 115
1838.58 113
1838.68 113
1838.78 115
1838.87 121
1838.97 131
1839.07 145
1839.17 162
1839.27 179
1839.37 196
1839.47 211
1839.56 223
1839.66 232
1839.76 238
1839.86 241
1839.96 243
1840.06 243
1840.15 242
1840.25 239
1840.35 235
1840.45 228
1840.55 219
1840.65 208
1840.75 195
1840.84 183
1840.94 173
1841.04 166
1841.14 162
1841.24 163
1841.34 167
1841.43 173
1841.53 180
1841.63 187
1841.73 190
1841.83 191
1841.93 187
1842.03 181
1842.12 172
1842.22 162
1842.32 153
1842.42 146
1842.52 141
1842.62 138
1842.72 136
1842.81 136
1842.91 134
1843.01 132
1843.11 128
1843.21 122
1843.31 114
1843.41 105
1843.50 95
1843.60 84
1843.70 75
1843.80 67
1843.90 61
1844.00 59
1844.10 61
1844.19 67
1844.29 78
1844.39 92
1844.49 109
1844.59 127
1844.69 145
1844.79 159
1844.88 169
1844.98 174
1845.08 173
1845.18 168
1845.28 159
1845.38 150
1845.48 140
1845.57 132
1845.67 127
1845.77 125
1845.87 124
1845.97 125
1846.07 125
1846.17 125
1846.26 124
1846.36 121
1846.46 118
1846.56 115
1846.66 115
1846.76 117
1846.86 122
1846.95 130
1847.05 138
1847.15 144
1847.25 148
1847.35 149
1847.45 146
1847.55 141
1847.65 135
1847.74 128
1847.84 123
1847.94 119
1848.04 117
1848.14 117
1848.24 119
1848.34 124
1848.43 130
1848.53 137
1848.63 144
1848.73 150
1848.83 154
1848.93 155
1849.03 152
1849.13 147
1849.22 139
1849.32 131
1849.42 123
1849.52 115
1849.62 109
1849.72 105
1849.82 102
1849.92 100
1850.01 100
1850.11 101
1850.21 102
1850.31 103
1850.41 104
1850.51 104
1850.61 102
1850.71 99
1850.80 94
1850.90 89
1851.00 85
1851.10 83
1851.20 85
1851.30 92
1851.40 102
1851.50 114
1851.59 126
1851.69 137
1851.79 145
1851.89 149
1851.99 148
1852.09 144
1852.19 138
1852.29 131
1852.38 125
1852.48 120
1852.58 117
1852.68 116
1852.78 118
1852.88 121
1852.98 125
1853.08 130
1853.17 134
1853.27 136
1853.37 138
1853.47 138
1853.57 136
1853.67 134
1853.77 131
1853.87 128
1853.97 124
1854.06 119
1854.16 114
1854.26 110
1854.36 106
1854.46 105
1854.56 108
1854.66 114
1854.76 124
1854.85 135
1854.95 145
1855.05 152
1855.15 154
1855.25 150
1855.35 142
1855.45 131
1855.55 117
1855.65 104
1855.74 92
1855.84 81
1855.94 71
1856.04 61
1856.14 52
1856.24 44
1856.34 36
1856.44 30
1856.54 25
1856.63 23
1856.73 24
1856.83 28
1856.93 33
1857.03 40
1857.13 48
1857.23 55
1857.33 62
1857.43 67
1857.52 72
1857.62 77
1857.72 82
1857.82 87
1857.92 90
1858.02 93
1858.12 94
1858.22 93
1858.32 89
1858.42 85
1858.51 81
1858.61 78
1858.71 76
1858.81 75
1858.91 74
1859.01 72
1859.11 70
1859.21 66
1859.31 62
1859.40 56
1859.50 51
1859.60 47
1859.70 45
1859.80 44
1859.90 44
1860.00 45
1860.10 47
1860.20 48
1860.30 49
1860.39 50
1860.49 50
1860.59 52
1860.69 57
1860.79 64
1860.89 74
1860.99 84
1861.09 93
1861.19 99
1861.29 100
1861.39 95
1861.48 85
1861.58 72
1861.68 58
1861.78 46
1861.88 36
1861.98 31
1862.08 30
1862.18 33
1862.28 38
1862.38 43
1862.47 46
1862.57 46
1862.67 43
1862.77 35
1862.87 24
1862.97 11
1863.07 0
1863.17 0
1863.27 0
1863.37 0
1863.47 0
1863.56 0
1863.66 0
1863.76 0
1863.86 7
1863.96 12
1864.06 15
1864.16 17
1864.26 18
1864.36 18
1864.46 18
1864.56 18
1864.65 19
1864.75 20
1864.85 22
1864.95 26
1865.05 31
1865.15 37
1865.25 44
1865.35 52
1865.45 60
1865.55 69
1865.65 78
1865.74 88
1865.84 100
1865.94 111
1866.04 122
1866.14 130
1866.24 135
1866.34 135
1866.44 130
1866.54 122
1866.64 112
1866.74 103
1866.84 97
1866.93 95
1867.03 98
1867.13 103
1867.23 111
1867.33 120
1867.43 129
1867.53 138
1867.63 146
1867.73 152
1867.83 158
1867.93 162
1868.03 164
1868.13 164
1868.22 162
1868.32 158
1868.42 152
1868.52 147
1868.62 142
1868.72 138
1868.82 136
1868.92 136
1869.02 138
1869.12 142
1869.22 149
1869.32 157
1869.41 168
1869.51 180
1869.61 193
1869.71 206
1869.81 216
1869.91 224
1870.01 227
1870.11 227
1870.21 222
1870.31 215
1870.41 206
1870.51 198
1870.61 191
1870.71 185
1870.80 180
1870.90 174
1871.00 167
1871.10 158
1871.20 148
1871.30 135
1871.40 122
1871.50 109
1871.60 96
1871.70 83
1871.80 72
1871.90 64
1872.00 59
1872.10 59
1872.19 64
1872.29 74
1872.39 86
1872.49 99
1872.59 110
1872.69 119
1872.79 124
1872.89 125
1872.99 124
1873.09 122
1873.19 119
1873.29 117
1873.39 114
1873.49 111
1873.59 105
1873.68 97
1873.78 86
1873.88 73
1873.98 59
1874.08 45
1874.18 31
1874.28 19
1874.38 9
1874.48 3
1874.58 1
1874.68 2
1874.78 7
1874.88 13
1874.98 21
1875.08 29
1875.18 38
1875.27 46
1875.37 56
1875.47 65
1875.57 75
1875.67 84
1875.77 92
1875.87 99
1875.97 103
1876.07 106
1876.17 107
1876.27 106
1876.37 106
1876.47 107
1876.57 109
1876.67 114
1876.77 122
1876.87 132
1876.97 144
1877.06 158
1877.16 171
1877.26 183
1877.36 193
1877.46 200
1877.56 203
1877.66 202
1877.76 199
1877.86 193
1877.96 186
1878.06 180
1878.16 175
1878.26 171
1878.36 169
1878.46 170
1878.56 171
1878.66 174
1878.76 176
1878.85 178
1878.95 179
1879.05 179
1879.15 178
1879.25 177
1879.35 176
1879.45 174
1879.55 171
1879.65 167
1879.75 162
1879.85 156
1879.95 150
1880.05 146
1880.15 143
1880.25 144
1880.35 146
1880.45 149
1880.55 151
1880.65 152
1880.75 151
1880.85 147
1880.94 140
1881.04 133
1881.14 123
1881.24 113
1881.34 101
1881.44 87
1881.54 72
1881.64 57
1881.74 43
1881.84 33
1881.94 27
1882.04 26
1882.14 29
1882.24 35
1882.34 44
1882.44 53
1882.54 61
1882.64 67
1882.74 70
1882.84 71
1882.94 68
1883.04 64
1883.14 58
1883.24 51
1883.33 45
1883.43 40
1883.53 39
1883.63 41
1883.73 47
1883.83 56
1883.93 68
1884.03 80
1884.13 90
1884.23 98
1884.33 102
1884.43 102
1884.53 99
1884.63 94
1884.73 89
1884.83 85
1884.93 83
1885.03 82
1885.13 83
1885.23 84
1885.33 85
1885.43 86
1885.53 87
1885.63 86
1885.73 86
1885.83 85
1885.93 84
1886.03 84
1886.12 83
1886.22 83
1886.32 84
1886.42 86
1886.52 88
1886.62 90
1886.72 92
1886.82 93
1886.92 93
1887.02 90
1887.12 85
1887.22 79
1887.32 72
1887.42 66
1887.52 63
1887.62 64
1887.72 69
1887.82 79
1887.92 93
1888.02 107
1888.12 120
1888.22 130
1888.32 134
1888.42 134
1888.52 130
1888.62 124
1888.72 118
1888.82 112
1888.92 108
1889.02 105
1889.12 101
1889.22 96
1889.32 90
1889.42 83
1889.52 75
1889.62 67
1889.72 61
1889.81 57
1889.91 53
1890.01 50
1890.11 47
1890.21 43
1890.31 38
1890.41 34
1890.51 31
1890.61 30
1890.71 33
1890.81 40
1890.91 49
1891.01 60
1891.11 70
1891.21 78
1891.31 82
1891.41 83
1891.51 80
1891.61 76
1891.71 72
1891.81 70
1891.91 71
1892.01 77
1892.11 85
1892.21 95
1892.31 103
1892.41 109
1892.51 110
1892.61 107
1892.71 99
1892.81 90
1892.91 80
1893.01 70
1893.11 62
1893.21 54
1893.31 47
1893.41 38
1893.51 29
1893.61 17
1893.71 5
1893.81 0
1893.91 0
1894.01 0
1894.11 0
1894.21 0
1894.31 0
1894.41 0
1894.51 0
1894.61 7
1894.71 14
1894.81 21
1894.91 26
1895.01 29
1895.11 30
1895.21 29
1895.31 28
1895.41 26
1895.51 24
1895.61 22
1895.71 21
1895.81 20
1895.91 20
1896.01 19
1896.11 17
1896.21 14
1896.31 11
1896.41 8
1896.51 7
1896.61 9
1896.71 13
1896.81 21
1896.91 30
1897.01 40
1897.11 49
1897.21 58
1897.31 64
1897.41 69
1897.51 73
1897.61 76
1897.71 79
1897.81 83
1897.91 87
1898.01 91
1898.11 94
1898.21 97
1898.31 99
1898.41 100
1898.51 100
1898.61 98
1898.71 93
1898.81 85
1898.91 76
1899.01 64
1899.11 53
1899.21 43
1899.31 37
1899.41 36
1899.51 38
1899.61 44
1899.71 51
1899.81 57
1899.91 62
1900.01 64
1900.11 64
1900.21 63
1900.31 61
1900.41 61
1900.51 63
1900.61 67
1900.71 71
1900.81 75
1900.91 78
1901.01 80
1901.11 81
1901.21 82
1901.31 85
1901.41 90
1901.51 97
1901.61 105
1901.71 114
1901.81 122
1901.91 128
1902.01 132
1902.11 134
1902.21 135
1902.31 135
1902.41 135
1902.51 134
1902.61 132
1902.71 129
1902.81 126
1902.91 123
1903.01 122
1903.11 122
1903.21 124
1903.31 129
1903.41 136
1903.51 144
1903.61 153
1903.71 161
1903.81 168
1903.91 174
1904.01 179
1904.11 183
1904.21 186
1904.31 188
1904.41 189
1904.51 191
1904.61 192
1904.71 194
1904.81 198
1904.91 203
1905.01 212
1905.11 223
1905.21 235
1905.31 247
1905.41 256
1905.51 262
1905.61 263
1905.71 259
1905.81 251
1905.91 239
1906.01 226
1906.11 213
1906.21 201
1906.31 190
1906.42 182
1906.52 175
1906.62 170
1906.72 167
1906.82 165
1906.92 164
1907.02 164
1907.12 165
1907.22 166
1907.32 168
1907.42 170
1907.52 173
1907.62 177
1907.72 182
1907.82 187
1907.92 193
1908.02 198
1908.12 204
1908.22 208
1908.32 212
1908.42 215
1908.52 218
1908.62 220
1908.72 222
1908.82 224
1908.92 227
1909.02 230
1909.12 235
1909.22 242
1909.32 250
1909.42 258
1909.52 265
1909.62 270
1909.72 273
1909.82 272
1909.92 269
1910.02 264
1910.12 259
1910.23 254
1910.33 249
1910.43 245
1910.53 241
1910.63 238
1910.73 234
1910.83 230
1910.93 226
1911.03 223
1911.13 220
1911.23 218
1911.33 217
1911.43 216
1911.53 214
1911.63 213
1911.73 211
1911.83 208
1911.93 203
1912.03 197
1912.13 188
1912.23 178
1912.33 167
1912.43 157
1912.53 147
1912.63 138
1912.73 130
1912.83 124
1912.93 119
1913.04 114
1913.14 110
1913.24 105
1913.34 101
1913.44 97
1913.54 92
1913.64 86
1913.74 81
1913.84 76
1913.94 74
1914.04 75
1914.14 80
1914.24 88
1914.34 97
1914.44 107
1914.54 114
1914.64 119
1914.74 120
1914.84 119
1914.94 117
1915.04 116
1915.14 116
1915.24 118
1915.35 120
1915.45 122
1915.55 121
1915.65 116
1915.75 110
1915.85 102
1915.95 94
1916.05 89
1916.15 87
1916.25 86
1916.35 87
1916.45 87
1916.55 84
1916.65 80
1916.75 74
1916.85 67
1916.95 62
1917.05 58
1917.15 56
1917.25 55
1917.35 53
1917.46 51
1917.56 47
1917.66 42
1917.76 36
1917.86 31
1917.96 27
1918.06 25
1918.16 25
1918.26 28
1918.36 32
1918.46 36
1918.56 40
1918.66 42
1918.76 40
1918.86 36
1918.96 30
1919.06 23
1919.16 15
1919.26 10
1919.37 8
1919.47 9
1919.57 14
1919.67 20
1919.77 27
1919.87 31
1919.97 32
1920.07 30
1920.17 25
1920.27 18
1920.37 11
1920.47 4
1920.57 0
1920.67 0
1920.77 0
1920.87 0
1920.97 0
1921.08 0
1921.18 0
1921.28 0
1921.38 0
1921.48 0
1921.58 4
1921.68 13
1921.78 25
1921.88 38
1921.98 51
1922.08 64
1922.18 74
1922.28 81
1922.38 85
1922.48 88
1922.58 91
1922.69 96
1922.79 105
1922.89 117
1922.99 133
1923.09 150
1923.19 167
1923.29 180
1923.39 188
1923.49 190
1923.59 187
1923.69 181
1923.79 175
1923.89 170
1923.99 168
1924.09 169
1924.20 171
1924.30 173
1924.40 173
1924.50 170
1924.60 164
1924.70 156
1924.80 148
1924.90 141
1925.00 137
1925.10 136
1925.20 137
1925.30 139
1925.40 140
1925.50 140
1925.60 140
1925.71 139
1925.81 139
1925.91 139
1926.01 141
1926.11 144
1926.21 147
1926.31 149
1926.41 150
1926.51 150
1926.61 149
1926.71 150
1926.81 153
1926.91 158
1927.02 164
1927.12 172
1927.22 179
1927.32 184
1927.42 186
1927.52 184
1927.62 181
1927.72 176
1927.82 170
1927.92 164
1928.02 159
1928.12 154
1928.22 148
1928.33 142
1928.43 135
1928.53 126
1928.63 118
1928.73 110
1928.83 104
1928.93 101
1929.03 100
1929.13 103
1929.23 107
1929.33 112
1929.43 118
1929.54 124
1929.64 130
1929.74 138
1929.84 147
1929.94 157
1930.04 166
1930.14 174
1930.24 180
1930.34 182
1930.44 182
1930.54 180
1930.64 176
1930.75 172
1930.85 168
1930.95 163
1931.05 158
1931.15 152
1931.25 146
1931.35 140
1931.45 134
1931.55 130
1931.65 127
1931.75 126
1931.85 127
1931.96 129
1932.06 132
1932.16 134
1932.26 135
1932.36 134
1932.46 132
1932.56 129
1932.66 125
1932.76 121
1932.86 116
1932.96 111
1933.07 105
1933.17 100
1933.27 93
1933.37 87
1933.47 80
1933.57 72
1933.67 66
1933.77 61
1933.87 58
1933.97 59
1934.07 63
1934.18 70
1934.28 79
1934.38 87
1934.48 94
1934.58 97
1934.68 96
1934.78 91
1934.88 83
1934.98 75
1935.08 68
1935.19 64
1935.29 63
1935.39 66
1935.49 71
1935.59 75
1935.69 78
1935.79 79
1935.89 77
1935.99 74
1936.09 70
1936.20 66
1936.30 61
1936.40 57
1936.50 53
1936.60 48
1936.70 43
1936.80 37
1936.90 31
1937.00 24
1937.10 17
1937.21 8
1937.31 0
1937.41 0
1937.51 0
1937.61 0
1937.71 0
1937.81 0
1937.91 3
1938.01 11
1938.11 17
1938.22 20
1938.32 20
1938.42 17
1938.52 13
1938.62 8
1938.72 4
1938.82 0
1938.92 0
1939.02 0
1939.13 0
1939.23 0
1939.33 0
1939.43 0
1939.53 0
1939.63 7
1939.73 23
1939.83 40
1939.93 57
1940.04 71
1940.14 81
1940.24 88
1940.34 92
1940.44 93
1940.54 93
1940.64 92
1940.74 91
1940.84 89
1940.95 89
1941.05 88
1941.15 88
1941.25 88
1941.35 89
1941.45 88
1941.55 87
1941.65 86
1941.75 83
1941.86 80
1941.96 77
1942.06 76
1942.16 76
1942.26 77
1942.36 80
1942.46 84
1942.56 87
1942.66 90
1942.77 91
1942.87 91
1942.97 91
1943.07 90
1943.17 91
1943.27 92
1943.37 93
1943.47 95
1943.58 96
1943.68 96
1943.78 96
1943.88 95
1943.98 95
1944.08 96
1944.18 97
1944.28 99
1944.38 100
1944.49 101
1944.59 101
1944.69 100
1944.79 98
1944.89 96
1944.99 92
1945.09 86
1945.19 78
1945.30 68
1945.40 55
1945.50 43
1945.60 32
1945.70 24
1945.80 20
1945.90 20
1946.00 21
1946.11 24
1946.21 25
1946.31 25
1946.41 24
1946.51 22
1946.61 19
1946.71 18
1946.81 17
1946.92 17
1947.02 19
1947.12 21
1947.22 24
1947.32 28
1947.42 34
1947.52 40
1947.62 47
1947.73 53
1947.83 57
1947.93 58
1948.03 57
1948.13 54
1948.23 52
1948.33 51
1948.44 53
1948.54 58
1948.64 65
1948.74 75
1948.84 87
1948.94 99
1949.04 112
1949.14 124
1949.25 135
1949.35 144
1949.45 151
1949.55 157
1949.65 160
1949.75 163
1949.85 164
1949.96 164
1950.06 164
1950.16 164
1950.26 164
1950.36 164
1950.46 162
1950.56 159
1950.66 154
1950.77 147
1950.87 138
1950.97 129
1951.07 121
1951.17 115
1951.27 111
1951.37 110
1951.48 112
1951.58 115
1951.68 120
1951.78 125
1951.88 130
1951.98 133
1952.08 135
1952.19 134
1952.29 131
1952.39 124
1952.49 115
1952.59 104
1952.69 91
1952.79 77
1952.90 64
1953.00 52
1953.10 41
1953.20 32
1953.30 24
1953.40 19
1953.50 16
1953.61 16
1953.71 17
1953.81 20
1953.91 23
1954.01 26
1954.11 28
1954.21 28
1954.32 27
1954.42 27
1954.52 27
1954.62 29
1954.72 32
1954.82 38
1954.93 45
1955.03 52
1955.13 58
1955.23 64
1955.33 67
1955.43 68
1955.53 66
1955.64 61
1955.74 52
1955.84 39
1955.94 25
1956.04 10
1956.14 0
1956.24 0
1956.35 0
1956.45 0
1956.55 13
1956.65 29
1956.75 45
1956.85 58
1956.96 68
1957.06 75
1957.16 78
1957.26 81
1957.36 85
1957.46 90
1957.56 95
1957.67 100
1957.77 103
1957.87 104
1957.97 102
1958.07 97
1958.17 89
1958.28 80
1958.38 69
1958.48 58
1958.58 46
1958.68 34
1958.78 23
1958.88 14
1958.99 7
1959.09 1
1959.19 0
1959.29 0
1959.39 0
1959.49 0
1959.60 0
1959.70 0
1959.80 0
1959.90 0
1960.00 0
1960.10 2
1960.21 10
1960.31 20
1960.41 30
1960.51 38
1960.61 43
1960.71 45
1960.82 43
1960.92 39
1961.02 34
1961.12 31
1961.22 31
1961.32 34
1961.43 41
1961.53 50
1961.63 61
1961.73 70
1961.83 77
1961.93 80
1962.04 80
1962.14 76
1962.24 71
1962.34 64
1962.44 57
1962.54 51
1962.65 44
1962.75 37
1962.85 30
1962.95 24
1963.05 18
1963.15 14
1963.26 12
1963.36 12
1963.46 15
1963.56 18
1963.66 21
1963.76 21
1963.87 20
1963.97 17
1964.07 13
1964.17 9
1964.27 6
1964.37 3
1964.48 1
1964.58 0
1964.68 0
1964.78 0
1964.88 0
1964.99 0
1965.09 0
1965.19 0
1965.29 3
1965.39 16
1965.49 31
1965.60 47
1965.70 62
1965.80 75
1965.90 83
1966.00 88
1966.10 87
1966.21 83
1966.31 75
1966.41 66
1966.51 57
1966.61 49
1966.72 42
1966.82 39
1966.92 37
1967.02 38
1967.12 38
1967.22 39
1967.33 37
1967.43 34
1967.53 29
1967.63 22
1967.73 15
1967.83 9
1967.94 5
1968.04 2
1968.14 1
1968.24 1
1968.34 0
1968.45 0
1968.55 0
1968.65 0
1968.75 0
1968.85 0
1968.96 0
1969.06 0
1969.16 5
1969.26 15
1969.36 27
1969.46 38
1969.57 48
1969.67 56
1969.77 62
1969.87 65
1969.97 67
1970.08 68
1970.18 70
1970.28 73
1970.38 78
1970.48 84
1970.59 91
1970.69 99
1970.79 105
1970.89 111
1970.99 115
1971.09 117
1971.20 119
1971.30 120
1971.40 122
1971.50 123
1971.60 124
1971.71 123
1971.81 121
1971.91 116
1972.01 109
1972.11 102
1972.22 95
1972.32 91
1972.42 91
1972.52 96
1972.62 105
1972.73 117
1972.83 129
1972.93 140
1973.03 148
1973.13 151
1973.24 150
1973.34 146
1973.44 139
1973.54 133
1973.64 127
1973.74 124
1973.85 122
1973.95 122
1974.05 123
1974.15 124
1974.25 125
1974.36 125
1974.46 124
1974.56 123
1974.66 122
1974.76 121
1974.87 121
1974.97 122
1975.07 124
1975.17 126
1975.27 127
1975.38 127
1975.48 125
1975.58 120
1975.68 114
1975.78 108
1975.89 102
1975.99 99
1976.09 99
1976.19 101
1976.30 106
1976.40 111
1976.50 116
1976.60 118
1976.70 117
1976.81 114
1976.91 109
1977.01 104
1977.11 101
1977.21 100
1977.32 103
1977.42 108
1977.52 115
1977.62 121
1977.72 127
1977.83 130
1977.93 131
1978.03 130
1978.13 128
1978.23 126
1978.34 124
1978.44 123
1978.54 123
1978.64 125
1978.74 129
1978.85 133
1978.95 138
1979.05 145
1979.15 153
1979.26 161
1979.36 171
1979.46 181
1979.56 192
1979.66 203
1979.77 212
1979.87 219
1979.97 223
1980.07 222
1980.17 218
1980.28 209
1980.38 198
1980.48 186
1980.58 174
1980.69 165
1980.79 159
1980.89 155
1980.99 152
1981.09 149
1981.20 144
1981.30 137
1981.40 127
1981.50 117
1981.60 106
1981.71 97
1981.81 92
1981.91 90
1982.01 93
1982.12 99
1982.22 107
1982.32 118
1982.42 128
1982.52 138
1982.63 147
1982.73 153
1982.83 158
1982.93 159
1983.04 158
1983.14 155
1983.24 150
1983.34 145
1983.44 139
1983.55 134
1983.65 131
1983.75 129
1983.85 127
1983.96 126
1984.06 125
1984.16 123
1984.26 121
1984.36 119
1984.47 116
1984.57 114
1984.67 114
1984.77 115
1984.88 118
1984.98 124
1985.08 131
1985.18 139
1985.28 148
1985.39 157
1985.49 164
1985.59 170
1985.69 173
1985.80 173
1985.90 170
1986.00 164
1986.10 156
1986.21 147
1986.31 139
1986.41 131
1986.51 125
1986.61 121
1986.72 118
1986.82 117
1986.92 116
1987.02 115
1987.13 112
1987.23 107
1987.33 102
1987.43 96
1987.54 91
1987.64 88
1987.74 89
1987.84 94
1987.94 102
1988.05 113
1988.15 125
1988.25 138
1988.35 149
1988.46 158
1988.56 165
1988.66 170
1988.76 173
1988.87 175
1988.97 176
1989.07 175
1989.17 173
1989.28 169
1989.38 163
1989.48 155
1989.58 146
1989.68 136
1989.79 126
1989.89 116
1989.99 107
1990.09 98
1990.20 92
1990.30 86
1990.40 82
1990.50 79
1990.61 77
1990.71 75
1990.81 72
1990.91 70
1991.02 67
1991.12 64
1991.22 61
1991.32 59
1991.43 58
1991.53 59
1991.63 60
1991.73 63
1991.84 65
1991.94 66
1992.04 65
1992.14 61
1992.25 55
1992.35 46
1992.45 35
1992.55 23
1992.65 12
1992.76 2
1992.86 0
1992.96 0
1993.06 0
1993.17 0
1993.27 0
1993.37 0
1993.47 0
1993.58 0
1993.68 0
1993.78 1
1993.88 6
1993.99 14
1994.09 24
1994.19 37
1994.29 51
1994.40 66
1994.50 79
1994.60 91
1994.70 99
1994.81 105
1994.91 108
1995.01 109
1995.11 110
1995.22 113
1995.32 116
1995.42 120
1995.52 123
1995.63 125
1995.73 123
1995.83 118
1995.94 110
1996.04 99
1996.14 89
1996.24 81
1996.35 75
1996.45 72
1996.55 72
1996.65 75
1996.76 79
1996.86 84
1996.96 88
1997.06 92
1997.17 94
1997.27 95
1997.37 95
1997.47 94
1997.58 92
1997.68 89
1997.78 85
1997.88 81
1997.99 78
1998.09 77
1998.19 78
1998.29 81
1998.40 88
1998.50 96
1998.60 107
1998.70 118
1998.81 130
1998.91 141
1999.01 151
1999.12 158
1999.22 164
1999.32 167
1999.42 168
1999.53 168
1999.63 167
1999.73 167
1999.83 168
1999.94 170
2000.04 172
2000.14 173
2000.24 171
2000.35 165
2000.45 156
2000.55 143
2000.65 128
2000.76 113
2000.86 99
2000.96 88
2001.07 80
2001.17 74
2001.27 70
2001.37 67
2001.48 67
2001.58 68
2001.68 71
2001.78 75
2001.89 81
2001.99 87
2002.09 93
2002.20 98
2002.30 102
2002.40 104
2002.50 103
2002.61 100
2002.71 95
2002.81 87
2002.91 79
2003.02 69
2003.12 60
2003.22 53
2003.33 48
2003.43 48
2003.53 52
2003.63 60
2003.74 71
2003.84 85
2003.94 100
2004.04 114
2004.15 127
2004.25 138
2004.35 146
2004.46 152
2004.56 154
2004.66 153
2004.76 149
2004.87 142
2004.97 132
2005.07 121
2005.17 109
2005.28 99
2005.38 93
2005.48 93
2005.59 97
2005.69 106
2005.79 118
2005.89 130
2006.00 141
2006.10 150
2006.20 156
2006.31 160
2006.41 163
2006.51 165
2006.61 166
2006.72 165
2006.82 163
2006.92 158
2007.03 151
2007.13 142
2007.23 132
2007.33 120
2007.44 108
2007.54 97
2007.64 86
2007.75 76
2007.85 67
2007.95 58
2008.05 50
2008.16 40
2008.26 30
2008.36 19
2008.46 8
2008.57 0
2008.67 0
2008.77 0
2008.88 0
2008.98 0
2009.08 0
2009.19 0
2009.29 3
2009.39 9
2009.49 13
2009.60 14
2009.70 13
2009.80 10
2009.91 6
2010.01 4
2010.11 3
2010.21 5
2010.32 10
2010.42 15
2010.52 21
2010.63 26
2010.73 30
2010.83 33
2010.93 36
2011.04 40
2011.14 46
2011.24 53
2011.35 61
2011.45 69
2011.55 77
2011.66 82
2011.76 85
2011.86 87
2011.96 88
2012.07 88
2012.17 89
2012.27 90
2012.38 91
2012.48 91
2012.58 91
2012.68 90
2012.79 88
2012.89 86
2012.99 84
2013.10 82
2013.20 81
2013.30 81
2013.41 82
2013.51 84
2013.61 86
2013.71 88
2013.82 91
2013.92 93
2014.02 96
2014.13 99
2014.23 103
2014.33 106
2014.44 110
2014.54 113
2014.64 115
2014.74 114
2014.85 111
2014.95 105
2015.05 97
2015.16 86
2015.26 75
2015.36 64
2015.47 55
2015.57 48
2015.67 43
2015.78 41
2015.88 41
2015.98 42
2016.08 44
2016.19 46
2016.29 47
2016.39 49
2016.50 49
2016.60 49
2016.70 49
2016.81 49
2016.91 48
2017.01 47
2017.11 46
2017.22 45
2017.32 42
2017.42 39
2017.53 34
2017.63 29
2017.73 24
2017.84 19
2017.94 14
2018.04 9
2018.15 6
2018.25 2
2018.35 0
2018.46 0
2018.56 0
2018.66 0
2018.76 0
2018.87 0
2018.97 0
2019.07 0
2019.18 0
2019.28 0
2019.38 5
2019.49 14
2019.59 24
2019.69 36
2019.80 47
2019.90 57
2020.00 64
2020.11 68
2020.21 70
2020.31 69
2020.42 68
2020.52 67
2020.62 67
2020.72 69
2020.83 72
2020.93 78
2021.03 87
2021.14 98
2021.24 112
2021.34 127
2021.45 142
2021.55 157
2021.65 168
2021.76 176
2021.86 180
2021.96 179
2022.07 174
2022.17 165
2022.27 154
2022.38 144
2022.48 134
2022.58 126
2022.69 122
2022.79 120
2022.89 122
2023.00 125
2023.10 129
2023.20 133
2023.30 136
2023.41 137
2023.51 139
2023.61 139
2023.72 140
2023.82 141
2023.92 141
2024.03 141
2024.13 139
2024.23 134
2024.34 127
2024.44 119
2024.54 110
2024.65 101
2024.75 94
2024.85 89
2024.96 87
2025.06 87
2025.16 89
2025.27 92
2025.37 97
2025.47 102
2025.58 107
2025.68 113
2025.78 117
2025.89 119
2025.99 121
2026.09 120
2026.20 117
2026.30 114
2026.40 108
2026.51 102
2026.61 94
2026.71 86
2026.82 77
2026.92 67
2027.02 57
2027.13 46
2027.23 35
2027.33 24
2027.44 13
2027.54 2
2027.64 0
2027.75 0
2027.85 0
2027.95 0
2028.06 0
2028.16 0
2028.26 3
2028.37 11
2028.47 17
2028.57 23
2028.68 27
2028.78 29
2028.88 29
2028.99 27
2029.09 24
2029.19 20
2029.30 16
2029.40 13
2029.50 11
2029.61 12
2029.71 14
2029.81 17
2029.92 20
2030.02 22
2030.12 22
2030.23 20
2030.33 16
2030.44 12
2030.54 8
2030.64 6
2030.75 7
2030.85 10
2030.95 15
2031.06 22
2031.16 28
2031.26 34
2031.37 39
2031.47 43
2031.57 46
2031.68 49
2031.78 52
2031.88 56
2031.99 59
2032.09 62
2032.19 65
2032.30 67
2032.40 68
2032.50 68
2032.61 69
2032.71 70
2032.81 72
2032.92 74
2033.02 76
2033.13 77
2033.23 76
2033.33 72
2033.44 66
2033.54 58
2033.64 47
2033.75 37
2033.85 27
2033.95 18
2034.06 11
2034.16 6
2034.26 3
2034.37 1
2034.47 0
2034.57 0
2034.68 0
2034.78 0
2034.88 0
2034.99 0
2035.09 0
2035.20 0
2035.30 0
2035.40 0
2035.51 4
2035.61 11
2035.71 21
2035.82 32
2035.92 42
2036.02 52
2036.13 60
2036.23 65
2036.33 69
2036.44 72
2036.54 77
2036.65 83
2036.75 91
2036.85 101
2036.96 114
2037.06 126
2037.16 137
2037.27 146
2037.37 153
2037.47 157
2037.58 159
2037.68 162
2037.78 165
2037.89 169
2037.99 175
2038.10 182
2038.20 189
2038.30 194
2038.41 199
2038.51 201
2038.61 202
2038.72 203
2038.82 206
2038.92 211
2039.03 217
2039.13 225
2039.24 232
2039.34 237
2039.44 239
2039.55 236
2039.65 232
2039.75 227
2039.86 224
2039.96 225
2040.07 230
2040.17 239
2040.27 248
2040.38 257
2040.48 261
2040.58 261
2040.69 255
2040.79 245
2040.89 231
2041.00 216
2041.10 200
2041.21 186
2041.31 174
2041.41 165
2041.52 159
2041.62 156
2041.72 157
2041.83 161
2041.93 168
2042.04 176
2042.14 184
2042.24 191
2042.35 198
2042.45 204
2042.55 208
2042.66 211
2042.76 213
2042.87 214
2042.97 212
2043.07 208
2043.18 202
2043.28 194
2043.38 185
2043.49 176
2043.59 168
2043.70 163
2043.80 160
2043.90 160
2044.01 163
2044.11 168
2044.21 173
2044.32 180
2044.42 186
2044.53 192
2044.63 198
2044.73 204
2044.84 210
2044.94 216
2045.04 220
2045.15 224
2045.25 227
2045.36 229
2045.46 230
2045.56 231
2045.67 232
2045.77 232
2045.87 233
2045.98 234
2046.08 236
2046.19 239
2046.29 241
2046.39 244
2046.50 246
2046.60 248
2046.71 247
2046.81 244
2046.91 237
2047.02 228
2047.12 217
2047.22 204
2047.33 190
2047.43 177
2047.54 163
2047.64 151
2047.74 141
2047.85 132
2047.95 125
2048.06 119
2048.16 116
2048.26 116
2048.37 117
2048.47 121
2048.57 126
2048.68 133
2048.78 140
2048.89 148
2048.99 155
2049.09 161
2049.20 167
2049.30 171
2049.41 174
2049.51 175
2049.61 175
2049.72 174
2049.82 171
2049.93 167
2050.03 163
2050.13 159
2050.24 156
2050.34 156
2050.45 156
2050.55 157
2050.65 157
2050.76 154
2050.86 148
2050.97 139
2051.07 127
2051.17 115
2051.28 105
2051.38 99
2051.48 97
2051.59 100
2051.69 105
2051.80 111
2051.90 115
2052.00 118
2052.11 118
2052.21 117
2052.32 117
2052.42 117
2052.52 118
2052.63 119
2052.73 120
2052.84 119
2052.94 116
2053.04 110
2053.15 102
2053.25 94
2053.36 85
2053.46 78
2053.56 72
2053.67 66
2053.77 60
2053.88 54
2053.98 48
2054.08 43
2054.19 40
2054.29 39
2054.40 41
2054.50 45
2054.60 50
2054.71 55
2054.81 59
2054.92 62
2055.02 64
2055.13 67
2055.23 71
2055.33 76
2055.44 84
2055.54 95
2055.65 108
2055.75 122
2055.85 137
2055.96 152
2056.06 166
2056.17 179
2056.27 188
2056.37 195
2056.48 198
2056.58 198
2056.69 196
2056.79 193
2056.89 189
2057.00 186
2057.10 184
2057.21 184
2057.31 185
2057.41 187
2057.52 189
2057.62 189
2057.73 188
2057.83 185
2057.94 180
2058.04 172
2058.14 164
2058.25 155
2058.35 148
2058.46 144
2058.56 141
2058.66 142
2058.77 145
2058.87 149
2058.98 153
2059.08 155
2059.19 156
2059.29 156
2059.39 155
2059.50 154
2059.60 153
2059.71 154
2059.81 154
2059.91 154
2060.02 152
2060.12 148
2060.23 143
2060.33 136
2060.44 130
2060.54 125
2060.64 122
2060.75 122
2060.85 125
2060.96 128
2061.06 131
2061.16 132
2061.27 130
2061.37 125
2061.48 116
2061.58 105
2061.69 92
2061.79 79
2061.89 68
2062.00 60
2062.10 54
2062.21 51
2062.31 50
2062.42 50
2062.52 48
2062.62 46
2062.73 43
2062.83 39
2062.94 36
2063.04 36
2063.14 38
2063.25 43
2063.35 50
2063.46 58
2063.56 65
2063.67 71
2063.77 76
2063.87 78
2063.98 79
2064.08 78
2064.19 76
2064.29 73
2064.40 70
2064.50 66
2064.60 61
2064.71 57
2064.81 53
2064.92 50
2065.02 47
2065.13 44
2065.23 41
2065.33 37
2065.44 31
2065.54 25
2065.65 19
2065.75 13
2065.86 9
2065.96 7
2066.07 6
2066.17 5
2066.27 3
2066.38 0
2066.48 0
2066.59 0
2066.69 0
2066.80 0
2066.90 0
2067.00 0
2067.11 10
2067.21 29
2067.32 49
2067.42 69
2067.53 88
2067.63 103
2067.73 114
2067.84 122
2067.94 126
2068.05 126
2068.15 124
2068.26 121
2068.36 116
2068.47 112
2068.57 108
2068.67 105
2068.78 102
2068.88 101
2068.99 100
2069.09 100
2069.20 102
2069.30 106
2069.40 112
2069.51 120
2069.61 129
2069.72 138
2069.82 146
2069.93 152
2070.03 155
2070.14 153
2070.24 148
2070.34 140
2070.45 130
2070.55 119
2070.66 108
2070.76 99
2070.87 92
2070.97 88
2071.08 86
2071.18 88
2071.28 92
2071.39 98
2071.49 104
2071.60 111
2071.70 117
2071.81 122
2071.91 125
2072.02 127
2072.12 128
2072.23 128
2072.33 126
2072.43 125
2072.54 124
2072.64 124
2072.75 124
2072.85 124
2072.96 124
2073.06 123
2073.17 120
2073.27 114
2073.37 106
2073.48 96
2073.58 84
2073.69 73
2073.79 64
2073.90 58
2074.00 57
2074.11 62
2074.21 72
2074.32 86
2074.42 101
2074.52 115
2074.63 128
2074.73 137
2074.84 141
2074.94 142
2075.05 140
2075.15 135
2075.26 127
2075.36 119
2075.47 110
2075.57 102
2075.67 96
2075.78 92
2075.88 92
2075.99 94
2076.09 100
2076.20 107
2076.30 116
2076.41 124
2076.51 133
2076.62 140
2076.72 147
2076.82 153
2076.93 157
2077.03 159
2077.14 159
2077.24 155
2077.35 148
2077.45 139
2077.56 130
2077.66 121
2077.77 116
2077.87 114
2077.98 117
2078.08 121
2078.18 127
2078.29 131
2078.39 133
2078.50 132
2078.60 129
2078.71 124
2078.81 119
2078.92 114
2079.02 110
2079.13 107
2079.23 104
2079.34 100
2079.44 96
2079.55 90
2079.65 84
2079.75 78
2079.86 75
2079.96 74
2080.07 75
2080.17 79
2080.28 86
2080.38 93
2080.49 99
2080.59 104
2080.70 108
2080.80 109
2080.91 110
2081.01 111
2081.12 113
2081.22 117
2081.33 122
2081.43 127
2081.53 133
2081.64 137
2081.74 140
2081.85 142
2081.95 144
2082.06 146
2082.16 148
2082.27 151
2082.37 156
2082.48 161
2082.58 165
2082.69 168
2082.79 170
2082.90 172
2083.00 173
2083.11 176
2083.21 181
2083.32 188
2083.42 197
2083.52 207
2083.63 218
2083.73 228
2083.84 237
2083.94 246
2084.05 254
2084.15 262
2084.26 269
2084.36 274
2084.47 277
2084.57 277
2084.68 273
2084.78 265
2084.89 255
2084.99 245
2085.10 233
2085.20 223
2085.31 213
2085.41 205
2085.52 198
2085.62 193
2085.73 191
2085.83 190
2085.94 193
2086.04 197
2086.14 202
2086.25 207
2086.35 210
2086.46 210
2086.56 207
2086.67 200
2086.77 193
2086.88 186
2086.98 181
2087.09 180
2087.19 182
2087.30 187
2087.40 193
2087.51 197
2087.61 195
2087.72 188
2087.82 173
2087.93 153
2088.03 131
2088.14 110
2088.24 93
2088.35 83
2088.45 80
2088.56 83
2088.66 91
2088.77 101
2088.87 111
2088.98 120
2089.08 128
2089.19 133
2089.29 137
2089.40 140
2089.50 141
2089.61 141
2089.71 140
2089.82 139
2089.92 138
2090.03 138
2090.13 139
2090.24 141
2090.34 144
2090.45 147
2090.55 150
2090.66 153
2090.76 155
2090.87 156
2090.97 156
2091.07 156
2091.18 155
2091.28 154
2091.39 153
2091.49 151
2091.60 149
2091.70 146
2091.81 141
2091.91 134
2092.02 125
2092.12 115
2092.23 104
2092.33 95
2092.44 88
2092.54 83
2092.65 82
2092.75 82
2092.86 82
2092.96 82
2093.07 80
2093.17 76
2093.28 72
2093.38 67
2093.49 65
2093.59 64
2093.70 65
2093.80 67
2093.91 69
2094.01 69
2094.12 67
2094.22 63
2094.33 57
2094.43 49
2094.54 42
2094.65 36
2094.75 32
2094.86 32
2094.96 35
2095.07 41
2095.17 49
2095.28 57
2095.38 64
2095.49 68
2095.59 70
2095.70 69
2095.80 67
2095.91 64
2096.01 63
2096.12 63
2096.22 64
2096.33 67
2096.43 71
2096.54 75
2096.64 78
2096.75 79
2096.85 80
2096.96 79
2097.06 76
2097.17 70
2097.27 62
2097.38 52
2097.48 41
2097.59 29
2097.69 19
2097.80 11
2097.90 6
2098.01 4
2098.11 4
2098.22 4
2098.32 3
2098.43 1
2098.53 0
2098.64 0
2098.74 0
2098.85 0
2098.95 0
2099.06 0
2099.16 6
2099.27 22
2099.37 42
2099.48 65
2099.59 87
2099.69 108
2099.80 126
2099.90 140
2100.01 150
2100.11 157
2100.22 159
2100.32 159
2100.43 157
2100.53 153
2100.64 149
2100.74 143
2100.85 138
2100.95 132
2101.06 127
2101.16 123
2101.27 121
2101.37 119
2101.48 119
2101.58 120
2101.69 120
2101.79 120
2101.90 118
2102.00 113
2102.11 105
2102.22 94
2102.32 79
2102.43 63
2102.53 45
2102.64 29
2102.74 14
2102.85 2
2102.95 0
2103.06 0
2103.16 0
2103.27 0
2103.37 0
2103.48 0
2103.58 0
2103.69 0
2103.79 8
2103.90 19
2104.00 30
2104.11 40
2104.22 46
2104.32 48
2104.43 45
2104.53 38
2104.64 27
2104.74 14
2104.85 2
2104.95 0
2105.06 0
2105.16 0
2105.27 0
2105.37 0
2105.48 0
2105.58 0
2105.69 2
2105.79 10
2105.90 17
2106.01 22
2106.11 26
2106.22 27
2106.32 28
2106.43 28
2106.53 28
2106.64 29
2106.74 32
2106.85 36
2106.95 42
2107.06 49
2107.16 57
2107.27 64
2107.38 72
2107.48 79
2107.59 86
2107.69 92
2107.80 99
2107.90 105
2108.01 112
2108.11 120
2108.22 128
2108.32 137
2108.43 145
2108.53 151
2108.64 155
2108.75 156
2108.85 153
2108.96 147
2109.06 140
2109.17 132
2109.27 125
2109.38 119
2109.48 115
2109.59 113
2109.69 112
2109.80 113
2109.90 113
2110.01 113
2110.12 113
2110.22 112
2110.33 109
2110.43 105
2110.54 99
2110.64 93
2110.75 87
2110.85 82
2110.96 80
2111.06 80
2111.17 83
2111.28 88
2111.38 94
2111.49 100
2111.59 105
2111.70 109
2111.80 111
2111.91 114
2112.01 117
2112.12 123
2112.22 131
2112.33 141
2112.44 154
2112.54 167
2112.65 180
2112.75 192
2112.86 202
2112.96 209
2113.07 213
2113.17 215
2113.28 212
2113.39 207
2113.49 197
2113.60 185
2113.70 169
2113.81 152
2113.91 134
2114.02 116
2114.12 100
2114.23 88
2114.34 79
2114.44 75
2114.55 74
2114.65 76
2114.76 82
2114.86 88
2114.97 95
2115.07 101
2115.18 105
2115.29 108
2115.39 109
2115.50 108
2115.60 107
2115.71 105
2115.81 103
2115.92 101
2116.02 98
2116.13 95
2116.24 92
2116.34 89
2116.45 87
2116.55 86
2116.66 84
2116.76 84
2116.87 83
2116.97 81
2117.08 78
2117.19 74
2117.29 68
2117.40 63
2117.50 58
2117.61 54
2117.71 53
2117.82 54
2117.92 56
2118.03 59
2118.14 62
2118.24 63
2118.35 63
2118.45 61
2118.56 57
2118.66 54
2118.77 52
2118.88 50
2118.98 51
2119.09 52
2119.19 55
2119.30 57
2119.40 59
2119.51 60
2119.62 59
2119.72 58
2119.83 58
2119.93 57
2120.04 59
2120.14 61
2120.25 66
2120.36 71
2120.46 77
2120.57 83
2120.67 89
2120.78 95
2120.88 101
2120.99 109
2121.10 116
2121.20 125
2121.31 134
2121.41 141
2121.52 147
2121.62 150
2121.73 148
2121.84 141
2121.94 129
2122.05 114
2122.15 97
2122.26 81
2122.36 68
2122.47 61
2122.58 59
2122.68 63
2122.79 71
2122.89 80
2123.00 88
2123.10 94
2123.21 98
2123.32 99
2123.42 97
2123.53 95
2123.63 93
2123.74 91
2123.84 89
2123.95 88
2124.06 87
2124.16 86
2124.27 84
2124.37 81
2124.48 78
2124.58 73
2124.69 68
2124.80 63
2124.90 57
2125.01 51
2125.11 45
2125.22 38
2125.33 33
2125.43 27
2125.54 23
2125.64 21
2125.75 22
2125.85 26
2125.96 33
2126.07 43
2126.17 53
2126.28 64
2126.38 73
2126.49 79
2126.60 83
2126.70 84
2126.81 85
2126.91 86
2127.02 88
2127.12 93
2127.23 99
2127.34 106
2127.44 113
2127.55 119
2127.65 124
2127.76 128
2127.87 133
2127.97 138
2128.08 144
2128.18 149
2128.29 152
2128.40 153
2128.50 151
2128.61 146
2128.71 138
2128.82 130
2128.92 122
2129.03 116
2129.14 113
2129.24 114
2129.35 118
2129.45 126
2129.56 135
2129.67 146
2129.77 156
2129.88 164
2129.98 170
2130.09 175
2130.20 178
2130.30 180
2130.41 183
2130.51 187
2130.62 193
2130.73 200
2130.83 208
2130.94 214
2131.04 220
2131.15 225
2131.26 228
2131.36 232
2131.47 234
2131.57 235
2131.68 234
2131.79 232
2131.89 225
2132.00 215
2132.10 202
2132.21 187
2132.31 170
2132.42 154
2132.53 137
2132.63 122
2132.74 108
2132.84 95
2132.95 83
2133.06 71
2133.16 61
2133.27 52
2133.38 47
2133.48 44
2133.59 45
2133.69 49
2133.80 54
2133.91 59
2134.01 62
2134.12 63
2134.22 60
2134.33 55
2134.44 49
2134.54 43
2134.65 37
2134.75 34
2134.86 34
2134.97 37
2135.07 43
2135.18 51
2135.28 60
2135.39 70
2135.50 80
2135.60 87
2135.71 92
2135.81 94
2135.92 93
2136.03 88
2136.13 81
2136.24 71
2136.34 60
2136.45 49
2136.56 39
2136.66 31
2136.77 26
2136.87 25
2136.98 27
2137.09 32
2137.19 39
2137.30 45
2137.41 49
2137.51 53
2137.62 55
2137.72 57
2137.83 60
2137.94 62
2138.04 65
2138.15 68
2138.25 70
2138.36 68
2138.47 64
2138.57 57
2138.68 49
2138.79 40
2138.89 33
2139.00 28
2139.10 26
2139.21 26
2139.32 30
2139.42 36
2139.53 44
2139.63 53
2139.74 63
2139.85 73
2139.95 82
2140.06 88
2140.17 89
2140.27 86
2140.38 77
2140.48 64
2140.59 50
2140.70 35
2140.80 23
2140.91 14
2141.01 11
2141.12 13
2141.23 18
2141.33 25
2141.44 33
2141.55 41
2141.65 48
2141.76 55
2141.86 61
2141.97 66
2142.08 70
2142.18 72
2142.29 71
2142.40 67
2142.50 60
2142.61 52
2142.71 43
2142.82 35
2142.93 29
2143.03 25
2143.14 23
2143.25 23
2143.35 23
2143.46 24
2143.56 24
2143.67 23
2143.78 23
2143.88 24
2143.99 24
2144.10 25
2144.20 27
2144.31 29
2144.41 31
2144.52 32
2144.63 32
2144.73 32
2144.84 30
2144.95 27
2145.05 23
2145.16 17
2145.27 10
2145.37 2
2145.48 0
2145.58 0
2145.69 0
2145.80 0
2145.90 0
2146.01 0
2146.12 1
2146.22 9
2146.33 16
2146.43 19
2146.54 18
2146.65 13
2146.75 6
2146.86 0
2146.97 0
2147.07 0
2147.18 0
2147.29 3
2147.39 13
2147.50 25
2147.60 38
2147.71 51
2147.82 65
2147.92 77
2148.03 87
2148.14 96
2148.24 101
2148.35 105
2148.46 109
2148.56 112
2148.67 118
2148.77 127
2148.88 139
2148.99 152
2149.09 165
2149.20 176
2149.31 183
2149.41 186
2149.52 185
2149.63 181
2149.73 175
2149.84 169
2149.95 163
2150.05 159
2150.16 156
2150.26 156
2150.37 157
2150.48 160
2150.58 163
2150.69 165
2150.80 165
2150.90 163
2151.01 157
2151.12 150
2151.22 143
2151.33 138
2151.44 136
2151.54 137
2151.65 141
2151.75 147
2151.86 151
2151.97 154
2152.07 153
2152.18 149
2152.29 142
2152.39 133
2152.50 123
2152.61 114
2152.71 105
2152.82 97
2152.93 92
2153.03 89
2153.14 88
2153.25 89
2153.35 92
2153.46 96
2153.57 100
2153.67 103
2153.78 105
2153.88 104
2153.99 101
2154.10 96
2154.20 91
2154.31 84
2154.42 79
2154.52 76
2154.63 76
2154.74 80
2154.84 86
2154.95 95
2155.06 105
2155.16 114
2155.27 123
2155.38 129
2155.48 133
2155.59 134
2155.70 133
2155.80 129
2155.91 122
2156.02 112
2156.12 99
2156.23 84
2156.34 69
2156.44 54
2156.55 40
2156.66 30
2156.76 22
2156.87 17
2156.98 15
2157.08 14
2157.19 15
2157.29 15
2157.40 15
2157.51 15
2157.61 15
2157.72 17
2157.83 20
2157.93 25
2158.04 34
2158.15 45
2158.25 57
2158.36 70
2158.47 80
2158.57 85
2158.68 86
2158.79 80
2158.89 70
2159.00 56
2159.11 44
2159.21 34
2159.32 28
2159.43 28
2159.53 32
2159.64 38
2159.75 46
2159.85 53
2159.96 59
2160.07 65
2160.17 71
2160.28 77
2160.39 83
2160.49 87
2160.60 88
2160.71 87
2160.81 84
2160.92 80
2161.03 75
2161.13 71
2161.24 67
2161.35 64
2161.45 60
2161.56 56
2161.67 52
2161.77 48
2161.88 44
2161.99 42
2162.09 43
2162.20 47
2162.31 54
2162.42 62
2162.52 72
2162.63 81
2162.74 89
2162.84 97
2162.95 102
2163.06 106
2163.16 108
2163.27 109
2163.38 110
2163.48 110
2163.59 110
2163.70 111
2163.80 112
2163.91 112
2164.02 113
2164.12 112
2164.23 112
2164.34 112
2164.44 112
2164.55 114
2164.66 117
2164.76 121
2164.87 125
2164.98 128
2165.08 131
2165.19 132
2165.30 133
2165.40 133
2165.51 132
2165.62 131
2165.73 128
2165.83 124
2165.94 120
2166.05 114
2166.15 109
2166.26 106
2166.37 104
2166.47 104
2166.58 105
2166.69 106
2166.79 105
2166.90 101
2167.01 95
2167.11 86
2167.22 75
2167.33 63
2167.43 51
2167.54 41
2167.65 32
2167.75 25
2167.86 19
2167.97 16
2168.08 13
2168.18 11
2168.29 8
2168.40 5
2168.50 2
2168.61 0
2168.72 0
2168.82 0
2168.93 0
2169.04 0
2169.14 0
2169.25 0
2169.36 0
2169.47 3
2169.57 8
2169.68 13
2169.79 16
2169.89 19
2170.00 21
2170.11 22
2170.21 23
2170.32 23
2170.43 22
2170.53 20
2170.64 16
2170.75 10
2170.86 3
2170.96 0
2171.07 0
2171.18 0
2171.28 0
2171.39 0
2171.50 0
2171.60 5
2171.71 22
2171.82 39
2171.92 56
2172.03 71
2172.14 82
2172.25 90
2172.35 96
2172.46 102
2172.57 107
2172.67 112
2172.78 117
2172.89 122
2172.99 126
2173.10 129
2173.21 133
2173.32 136
2173.42 138
2173.53 138
2173.64 135
2173.74 128
2173.85 116
2173.96 101
2174.06 83
2174.17 66
2174.28 51
2174.39 40
2174.49 33
2174.60 30
2174.71 29
2174.81 30
2174.92 33
2175.03 38
2175.13 42
2175.24 47
2175.35 51
2175.46 54
2175.56 54
2175.67 51
2175.78 47
2175.88 41
2175.99 35
2176.10 29
2176.21 24
2176.31 19
2176.42 14
2176.53 8
2176.63 2
2176.74 0
2176.85 0
2176.96 0
2177.06 0
2177.17 0
2177.28 0
2177.38 0
2177.49 0
2177.60 9
2177.70 22
2177.81 35
2177.92 48
2178.03 58
2178.13 65
2178.24 67
2178.35 67
2178.45 64
2178.56 59
2178.67 54
2178.78 51
2178.88 49
2178.99 52
2179.10 58
2179.20 67
2179.31 77
2179.42 87
2179.53 95
2179.63 100
2179.74 102
2179.85 101
2179.95 99
2180.06 96
2180.17 95
2180.28 96
2180.38 100
2180.49 106
2180.60 113
2180.70 120
2180.81 126
2180.92 130
2181.03 132
2181.13 132
2181.24 131
2181.35 130
2181.46 129
2181.56 128
2181.67 128
2181.78 126
2181.88 122
2181.99 116
2182.10 108
2182.21 98
2182.31 87
2182.42 75
2182.53 64
2182.63 55
2182.74 48
2182.85 42
2182.96 39
2183.06 39
2183.17 41
2183.28 45
2183.39 49
2183.49 55
2183.60 60
2183.71 65
2183.81 68
2183.92 71
2184.03 72
2184.14 73
2184.24 74
2184.35 77
2184.46 82
2184.57 90
2184.67 100
2184.78 111
2184.89 123
2184.99 133
2185.10 142
2185.21 148
2185.32 150
2185.42 151
2185.53 149
2185.64 145
2185.75 139
2185.85 132
2185.96 125
2186.07 118
2186.17 113
2186.28 109
2186.39 108
2186.50 109
2186.60 110
2186.71 110
2186.82 110
2186.93 108
2187.03 105
2187.14 104
2187.25 106
2187.36 112
2187.46 121
2187.57 134
2187.68 148
2187.78 162
2187.89 174
2188.00 183
2188.11 189
2188.21 193
2188.32 195
2188.43 196
2188.54 198
2188.64 200
2188.75 202
2188.86 204
2188.97 207
2189.07 208
2189.18 208
2189.29 208
2189.40 206
2189.50 202
2189.61 198
2189.72 191
2189.82 183
2189.93 171
2190.04 157
2190.15 140
2190.25 122
2190.36 104
2190.47 88
2190.58 75
2190.68 66
2190.79 60
2190.90 56
2191.01 54
2191.11 52
2191.22 52
2191.33 52
2191.44 53
2191.54 54
2191.65 54
2191.76 54
2191.87 52
2191.97 48
2192.08 42
2192.19 37
2192.30 32
2192.40 29
2192.51 28
2192.62 29
2192.73 32
2192.83 36
2192.94 42
2193.05 48
2193.16 56
2193.26 66
2193.37 76
2193.48 86
2193.59 96
2193.69 104
2193.80 110
2193.91 115
2194.02 118
2194.12 121
2194.23 125
2194.34 130
2194.45 137
2194.55 145
2194.66 154
2194.77 163
2194.88 170
2194.98 177
2195.09 183
2195.20 189
2195.31 195
2195.41 202
2195.52 210
2195.63 220
2195.74 230
2195.84 240
2195.95 248
2196.06 254
2196.17 258
2196.27 259
2196.38 261
2196.49 262
2196.60 265
2196.70 269
2196.81 275
2196.92 282
2197.03 290
2197.13 298
2197.24 306
2197.35 312
2197.46 317
2197.57 319
2197.67 317
2197.78 311
2197.89 302
2198.00 291
2198.10 279
2198.21 268
2198.32 260
2198.43 255
2198.53 251
2198.64 248
2198.75 244
2198.86 238
2198.96 230
2199.07 221
2199.18 212
2199.29 206
2199.39 203
2199.50 204
2199.61 208
2199.72 213
2199.83 217
2199.93 218
2200.04 215
2200.15 208
2200.26 197
2200.36 184
2200.47 171
2200.58 159
2200.69 149
2200.79 141
2200.90 136
2201.01 132
2201.12 130
2201.22 128
2201.33 127
2201.44 128
2201.55 129
2201.66 130
2201.76 131
2201.87 133
2201.98 135
2202.09 136
2202.19 138
2202.30 140
2202.41 143
2202.52 147
2202.63 152
2202.73 158
2202.84 164
2202.95 169
2203.06 173
2203.16 174
2203.27 172
2203.38 168
2203.49 162
2203.59 154
2203.70 147
2203.81 140
2203.92 136
2204.03 135
2204.13 136
2204.24 140
2204.35 145
2204.46 151
2204.56 157
2204.67 162
2204.78 166
2204.89 167
2205.00 168
2205.10 166
2205.21 163
2205.32 158
2205.43 151
2205.53 142
2205.64 131
2205.75 120
2205.86 108
2205.97 98
2206.07 89
2206.18 82
2206.29 78
2206.40 75
2206.50 73
2206.61 72
2206.72 71
2206.83 70
2206.94 69
2207.04 69
2207.15 70
2207.26 72
2207.37 75
2207.48 78
2207.58 80
2207.69 80
2207.80 79
2207.91 76
2208.01 72
2208.12 66
2208.23 58
2208.34 50
2208.45 40
2208.55 30
2208.66 19
2208.77 7
2208.88 0
2208.99 0
2209.09 0
2209.20 0
2209.31 0
2209.42 0
2209.52 0
2209.63 0
2209.74 1
2209.85 13
2209.96 26
2210.06 40
2210.17 56
2210.28 71
2210.39 85
2210.50 98
2210.60 109
2210.71 117
2210.82 122
2210.93 125
2211.04 125
2211.14 123
2211.25 120
2211.36 115
2211.47 111
2211.57 108
2211.68 107
2211.79 108
2211.90 112
2212.01 118
2212.11 124
2212.22 131
2212.33 136
2212.44 140
2212.55 143
2212.65 146
2212.76 150
2212.87 156
2212.98 165
2213.09 176
2213.19 188
2213.30 198
2213.41 207
2213.52 211
2213.63 211
2213.73 207
2213.84 200
2213.95 191
2214.06 182
2214.17 171
2214.27 160
2214.38 149
2214.49 138
2214.60 127
2214.71 116
2214.81 106
2214.92 97
2215.03 91
2215.14 87
2215.25 86
2215.35 87
2215.46 91
2215.57 96
2215.68 102
2215.79 106
2215.89 109
2216.00 108
2216.11 103
2216.22 95
2216.33 85
2216.43 73
2216.54 62
2216.65 53
2216.76 47
2216.87 44
2216.98 44
2217.08 47
2217.19 51
2217.30 56
2217.41 61
2217.52 65
2217.62 67
2217.73 67
2217.84 67
2217.95 66
2218.06 65
2218.16 65
2218.27 68
2218.38 72
2218.49 79
2218.60 87
2218.70 96
2218.81 105
2218.92 111
2219.03 114
2219.14 113
2219.25 108
2219.35 100
2219.46 90
2219.57 82
2219.68 77
2219.79 75
2219.89 77
2220.00 80
2220.11 84
2220.22 86
2220.33 85
2220.43 81
2220.54 75
2220.65 69
2220.76 66
2220.87 65
2220.98 69
2221.08 75
2221.19 83
2221.30 91
2221.41 97
2221.52 100
2221.62 101
2221.73 99
2221.84 96
2221.95 92
2222.06 87
2222.17 81
2222.27 74
2222.38 66
2222.49 57
2222.60 48
2222.71 39
2222.81 33
2222.92 29
2223.03 29
2223.14 32
2223.25 39
2223.36 47
2223.46 57
2223.57 67
2223.68 76
2223.79 85
2223.90 94
2224.01 101
2224.11 106
2224.22 110
2224.33 110
2224.44 106
2224.55 100
2224.65 90
2224.76 79
2224.87 67
2224.98 57
2225.09 49
2225.20 45
2225.30 43
2225.41 45
2225.52 48
2225.63 52
2225.74 56
2225.85 62
2225.95 68
2226.06 75
2226.17 84
2226.28 92
2226.39 101
2226.50 109
2226.60 115
2226.71 118
2226.82 119
2226.93 117
2227.04 112
2227.15 106
2227.25 99
2227.36 93
2227.47 88
2227.58 84
2227.69 81
2227.80 79
2227.90 78
2228.01 78
2228.12 78
2228.23 78
2228.34 78
2228.45 77
2228.55 76
2228.66 75
2228.77 74
2228.88 74
2228.99 74
2229.10 76
2229.20 79
2229.31 83
2229.42 86
2229.53 89
2229.64 90
2229.75 89
2229.85 88
2229.96 85
2230.07 82
2230.18 79
2230.29 75
2230.40 72
2230.50 69
2230.61 67
2230.72 67
2230.83 69
2230.94 73
2231.05 79
2231.15 87
2231.26 94
2231.37 100
2231.48 104
2231.59 106
2231.70 105
2231.81 102
2231.91 96
2232.02 88
2232.13 78
2232.24 67
2232.35 55
2232.46 42
2232.56 31
2232.67 22
2232.78 16
2232.89 13
2233.00 12
2233.11 11
2233.22 9
2233.32 5
2233.43 0
2233.54 0
2233.65 0
2233.76 0
2233.87 0
2233.97 0
2234.08 0
2234.19 2
2234.30 9
2234.41 16
2234.52 22
2234.63 27
2234.73 33
2234.84 39
2234.95 46
2235.06 53
2235.17 60
2235.28 65
2235.39 68
2235.49 68
2235.60 68
2235.71 66
2235.82 65
2235.93 63
2236.04 61
2236.14 59
2236.25 57
2236.36 53
2236.47 50
2236.58 47
2236.69 46
2236.80 48
2236.90 52
2237.01 58
2237.12 65
2237.23 72
2237.34 77
2237.45 81
2237.56 84
2237.66 85
2237.77 87
2237.88 89
2237.99 93
2238.10 98
2238.21 104
2238.32 110
2238.42 115
2238.53 117
2238.64 115
2238.75 110
2238.86 102
2238.97 93
2239.08 85
2239.18 80
2239.29 79
2239.40 83
2239.51 92
2239.62 103
2239.73 115
2239.84 125
2239.95 134
2240.05 139
2240.16 140
2240.27 138
2240.38 133
2240.49 127
2240.60 120
2240.71 113
2240.81 107
2240.92 102
2241.03 98
2241.14 95
2241.25 94
2241.36 95
2241.47 97
2241.57 100
2241.68 103
2241.79 107
2241.90 109
2242.01 112
2242.12 113
2242.23 114
2242.34 114
2242.44 113
2242.55 110
2242.66 105
2242.77 98
2242.88 92
2242.99 85
2243.10 80
2243.21 78
2243.31 78
2243.42 81
2243.53 86
2243.64 93
2243.75 99
2243.86 105
2243.97 108
2244.08 109
2244.18 105
2244.29 97
2244.40 86
2244.51 72
2244.62 58
2244.73 44
2244.84 35
2244.94 30
2245.05 32
2245.16 37
2245.27 46
2245.38 56
2245.49 64
2245.60 68
2245.71 69
2245.82 65
2245.92 57
2246.03 48
2246.14 38
2246.25 30
2246.36 25
2246.47 23
2246.58 26
2246.69 30
2246.79 37
2246.90 42
2247.01 46
2247.12 47
2247.23 44
2247.34 40
2247.45 36
2247.56 32
2247.66 30
2247.77 30
2247.88 32
2247.99 34
2248.10 34
2248.21 31
2248.32 26
2248.43 18
2248.54 10
2248.64 2
2248.75 0
2248.86 0
2248.97 0
2249.08 0
2249.19 1
2249.30 6
2249.41 10
2249.51 14
2249.62 17
2249.73 19
2249.84 22
2249.95 26
2250.06 30
2250.17 36
2250.28 42
2250.39 48
2250.49 53
2250.60 56
2250.71 57
2250.82 56
2250.93 54
2251.04 50
2251.15 45
2251.26 40
2251.37 35
2251.47 30
2251.58 25
2251.69 20
2251.80 15
2251.91 11
2252.02 6
2252.13 2
2252.24 0
2252.35 0
2252.45 0
2252.56 0
2252.67 0
2252.78 0
2252.89 0
2253.00 0
2253.11 0
2253.22 0
2253.33 0
2253.44 2
2253.54 5
2253.65 7
2253.76 9
2253.87 9
2253.98 8
2254.09 5
2254.20 3
2254.31 3
2254.42 5
2254.53 10
2254.63 19
2254.74 31
2254.85 47
2254.96 65
2255.07 85
2255.18 104
2255.29 122
2255.40 135
2255.51 144
2255.62 146
2255.72 142
2255.83 132
2255.94 119
2256.05 102
2256.16 85
2256.27 69
2256.38 54
2256.49 41
2256.60 30
2256.71 21
2256.81 14
2256.92 9
2257.03 8
2257.14 9
2257.25 14
2257.36 21
2257.47 31
2257.58 42
2257.69 54
2257.80 66
2257.90 77
2258.01 87
2258.12 95
2258.23 100
2258.34 102
2258.45 102
2258.56 97
2258.67 90
2258.78 81
2258.89 71
2259.00 60
2259.10 51
2259.21 43
2259.32 37
2259.43 34
2259.54 34
2259.65 37
2259.76 43
2259.87 50
2259.98 59
2260.09 67
2260.20 74
2260.30 79
2260.41 82
2260.52 83
2260.63 81
2260.74 79
2260.85 76
2260.96 73
2261.07 70
2261.18 68
2261.29 66
2261.40 65
2261.51 66
2261.61 68
2261.72 71
2261.83 75
2261.94 79
2262.05 82
2262.16 83
2262.27 82
2262.38 79
2262.49 73
2262.60 66
2262.71 58
2262.82 51
2262.92 45
2263.03 42
2263.14 42
2263.25 43
2263.36 46
2263.47 51
2263.58 56
2263.69 61
2263.80 65
2263.91 69
2264.02 71
2264.13 71
2264.23 70
2264.34 66
2264.45 58
2264.56 48
2264.67 35
2264.78 22
2264.89 9
2265.00 0
2265.11 0
2265.22 0
2265.33 0
2265.44 0
2265.55 3
2265.65 5
2265.76 4
2265.87 2
2265.98 0
2266.09 0
2266.20 0
2266.31 3
2266.42 10
2266.53 18
2266.64 24
2266.75 28
2266.86 28
2266.97 24
2267.08 19
2267.18 13
2267.29 10
2267.40 9
2267.51 10
2267.62 12
2267.73 14
2267.84 15
2267.95 13
2268.06 10
2268.17 4
2268.28 0
2268.39 0
2268.50 0
2268.61 0
2268.71 0
2268.82 0
2268.93 0
2269.04 0
2269.15 2
2269.26 6
2269.37 10
2269.48 14
2269.59 17
2269.70 21
2269.81 26
2269.92 33
2270.03 40
2270.14 49
2270.25 59
2270.36 68
2270.46 75
2270.57 79
2270.68 80
2270.79 78
2270.90 72
2271.01 65
2271.12 57
2271.23 50
2271.34 44
2271.45 41
2271.56 41
2271.67 44
2271.78 49
2271.89 54
2272.00 60
2272.11 66
2272.21 70
2272.32 72
2272.43 73
2272.54 73
2272.65 72
2272.76 72
2272.87 72
2272.98 73
2273.09 75
2273.20 77
2273.31 80
2273.42 81
2273.53 81
2273.64 80
2273.75 78
2273.86 75
2273.97 72
2274.07 69
2274.18 70
2274.29 73
2274.40 81
2274.51 91
2274.62 104
2274.73 117
2274.84 130
2274.95 141
2275.06 149
2275.17 155
2275.28 159
2275.39 163
2275.50 167
2275.61 170
2275.72 171
2275.83 170
2275.94 165
2276.05 155
2276.16 141
2276.26 125
2276.37 109
2276.48 93
2276.59 80
2276.70 71
2276.81 65
2276.92 62
2277.03 63
2277.14 65
2277.25 69
2277.36 74
2277.47 79
2277.58 84
2277.69 86
2277.80 86
2277.91 83
2278.02 77
2278.13 70
2278.24 63
2278.35 56
2278.46 51
2278.56 49
2278.67 50
2278.78 51
2278.89 53
2279.00 54
2279.11 54
2279.22 53
2279.33 49
2279.44 45
2279.55 41
2279.66 39
2279.77 40
2279.88 44
2279.99 50
2280.10 57
2280.21 65
2280.32 71
2280.43 73
2280.54 73
2280.65 69
2280.76 64
2280.87 59
2280.98 54
2281.09 52
2281.19 51
2281.30 51
2281.41 50
2281.52 46
2281.63 40
2281.74 30
2281.85 17
2281.96 3
2282.07 0
2282.18 0
2282.29 0
2282.40 0
2282.51 0
2282.62 5
2282.73 20
2282.84 34
2282.95 45
2283.06 52
2283.17 55
2283.28 56
2283.39 56
2283.50 57
2283.61 60
2283.72 64
2283.83 70
2283.94 78
2284.05 86
2284.16 96
2284.27 105
2284.38 114
2284.48 122
2284.59 129
2284.70 133
2284.81 135
2284.92 137
2285.03 137
2285.14 138
2285.25 137
2285.36 134
2285.47 129
2285.58 121
2285.69 109
2285.80 96
2285.91 81
2286.02 68
2286.13 57
2286.24 51
2286.35 48
2286.46 50
2286.57 56
2286.68 65
2286.79 75
2286.90 85
2287.01 92
2287.12 97
2287.23 98
2287.34 95
2287.45 88
2287.56 77
2287.67 64
2287.78 49
2287.89 33
2288.00 18
2288.11 4
2288.22 0
2288.33 0
2288.44 0
2288.55 0
2288.66 0
2288.77 0
2288.88 5
2288.98 11
2289.09 15
2289.20 15
2289.31 13
2289.42 9
2289.53 3
2289.64 0
2289.75 0
2289.86 0
2289.97 0
2290.08 2
2290.19 12
2290.30 24
2290.41 38
2290.52 52
2290.63 65
2290.74 75
2290.85 83
2290.96 88
2291.07 90
2291.18 89
2291.29 87
2291.40 83
2291.51 80
2291.62 77
2291.73 74
2291.84 73
2291.95 72
2292.06 72
2292.17 72
2292.28 72
2292.39 73
2292.50 75
2292.61 77
2292.72 79
2292.83 82
2292.94 84
2293.05 85
2293.16 85
2293.27 83
2293.38 80
2293.49 76
2293.60 71
2293.71 66
2293.82 61
2293.93 57
2294.04 54
2294.15 53
2294.26 53
2294.37 55
2294.48 57
2294.59 60
2294.70 61
2294.81 61
2294.92 59
2295.03 57
2295.14 56
2295.25 58
2295.36 64
2295.47 74
2295.58 88
2295.69 104
2295.80 118
2295.91 128
2296.02 134
2296.13 134
2296.24 130
2296.35 123
2296.46 118
2296.57 114
2296.68 114
2296.79 117
2296.90 123
2297.01 129
2297.12 134
2297.23 135
2297.34 131
2297.45 123
2297.56 112
2297.67 98
2297.78 85
2297.89 72
2298.00 63
2298.11 57
2298.22 54
2298.33 55
2298.44 59
2298.55 64
2298.66 70
2298.77 76
2298.88 81
2298.99 85
2299.10 86
2299.21 86
2299.32 84
2299.43 80
2299.54 77
2299.65 76
2299.76 77
2299.87 82
2299.98 91
2300.09 101
2300.20 110
2300.31 117
2300.42 119
2300.53 117
2300.64 112
2300.75 105
2300.86 99
2300.97 94
2301.08 92
2301.19 92
2301.30 95
2301.41 98
2301.52 102
2301.63 105
2301.74 106
2301.85 107
2301.96 106
2302.07 106
2302.18 106
2302.29 107
2302.40 109
2302.51 113
2302.62 117
2302.73 120
2302.84 121
2302.95 119
2303.06 113
2303.17 104
2303.28 93
2303.39 80
2303.50 67
2303.61 56
2303.72 45
2303.83 36
2303.94 28
2304.05 20
2304.16 14
2304.27 9
2304.38 7
2304.49 8
2304.60 11
2304.71 15
2304.82 19
2304.94 22
2305.05 23
2305.16 20
2305.27 16
2305.38 9
2305.49 4
2305.60 0
2305.71 0
2305.82 0
2305.93 3
2306.04 8
2306.15 15
2306.26 21
2306.37 27
2306.48 33
2306.59 36
2306.70 37
2306.81 35
2306.92 29
2307.03 20
2307.14 8
2307.25 0
2307.36 0
2307.47 0
2307.58 0
2307.69 0
2307.80 0
2307.91 0
2308.02 0
2308.13 7
2308.24 17
2308.35 25
2308.46 30
2308.57 32
2308.68 31
2308.79 27
2308.90 23
2309.01 19
2309.12 18
2309.23 18
2309.34 21
2309.46 27
2309.57 34
2309.68 41
2309.79 49
2309.90 58
2310.01 65
2310.12 72
2310.23 78
2310.34 82
2310.45 84
2310.56 84
2310.67 82
2310.78 78
2310.89 73
2311.00 67
2311.11 62
2311.22 57
2311.33 53
2311.44 49
2311.55 44
2311.66 38
2311.77 31
2311.88 21
2311.99 11
2312.10 1
2312.21 0
2312.32 0
2312.43 0
2312.54 0
2312.66 0
2312.77 0
2312.88 4
2312.99 9
2313.10 12
2313.21 13
2313.32 11
2313.43 8
2313.54 4
2313.65 0
2313.76 0
2313.87 0
2313.98 0
2314.09 0
2314.20 0
2314.31 5
2314.42 10
2314.53 16
2314.64 23
2314.75 31
2314.86 39
2314.97 48
2315.08 55
2315.19 61
2315.30 64
2315.42 65
2315.53 63
2315.64 59
2315.75 54
2315.86 48
2315.97 44
2316.08 44
2316.19 48
2316.30 57
2316.41 70
2316.52 85
2316.63 102
2316.74 117
2316.85 127
2316.96 131
2317.07 127
2317.18 117
2317.29 101
2317.40 81
2317.51 61
2317.62 41
2317.74 25
2317.85 12
2317.96 4
2318.07 1
2318.18 2
2318.29 7
2318.40 16
2318.51 27
2318.62 41
2318.73 54
2318.84 67
2318.95 77
2319.06 83
2319.17 85
2319.28 84
2319.39 82
2319.50 79
2319.61 78
2319.72 79
2319.84 80
2319.95 82
2320.06 83
2320.17 82
2320.28 78
2320.39 72
2320.50 64
2320.61 54
2320.72 42
2320.83 31
2320.94 19
2321.05 8
2321.16 0
2321.27 0
2321.38 0
2321.49 0
2321.60 0
2321.71 0
2321.83 0
2321.94 0
2322.05 0
2322.16 3
2322.27 12
2322.38 23
2322.49 34
2322.60 45
2322.71 54
2322.82 59
2322.93 59
2323.04 54
2323.15 46
2323.26 36
2323.37 25
2323.48 16
2323.60 9
2323.71 5
2323.82 3
2323.93 4
2324.04 6
2324.15 9
2324.26 12
2324.37 16
2324.48 22
2324.59 28
2324.70 36
2324.81 45
2324.92 55
2325.03 66
2325.14 77
2325.26 86
2325.37 95
2325.48 102
2325.59 106
2325.70 107
2325.81 106
2325.92 102
2326.03 97
2326.14 90
2326.25 83
2326.36 77
2326.47 72
2326.58 69
2326.69 68
2326.80 70
2326.92 73
2327.03 78
2327.14 84
2327.25 89
2327.36 94
2327.47 97
2327.58 98
2327.69 95
2327.80 91
2327.91 84
2328.02 77
2328.13 70
2328.24 64
2328.36 61
2328.47 60
2328.58 62
2328.69 66
2328.80 71
2328.91 75
2329.02 79
2329.13 81
2329.24 82
2329.35 81
2329.46 79
2329.57 75
2329.68 71
2329.80 66
2329.91 59
2330.02 53
2330.13 47
2330.24 42
2330.35 38
2330.46 35
2330.57 33
2330.68 31
2330.79 29
2330.90 26
2331.01 22
2331.12 17
2331.24 13
2331.35 10
2331.46 8
2331.57 7
2331.68 8
2331.79 10
2331.90 13
2332.01 17
2332.12 19
2332.23 21
2332.34 20
2332.45 18
2332.57 14
2332.68 10
2332.79 7
2332.90 7
2333.01 10
2333.12 16
2333.23 24
2333.34 32
2333.45 39
2333.56 44
2333.67 44
2333.79 42
2333.90 38
2334.01 33
2334.12 30
2334.23 30
2334.34 31
2334.45 35
2334.56 39
2334.67 42
2334.78 43
2334.89 42
2335.00 40
2335.12 36
2335.23 32
2335.34 28
2335.45 25
2335.56 21
2335.67 16
2335.78 11
2335.89 7
2336.00 2
2336.11 0
2336.23 0
2336.34 0
2336.45 0
2336.56 0
2336.67 0
2336.78 0
2336.89 0
2337.00 0
2337.11 9
2337.22 24
2337.33 42
2337.45 59
2337.56 75
2337.67 88
2337.78 98
2337.89 108
2338.00 119
2338.11 133
2338.22 152
2338.33 174
2338.44 198
2338.56 221
2338.67 241
2338.78 256
2338.89 265
2339.00 268
2339.11 267
2339.22 262
2339.33 256
2339.44 247
2339.55 239
2339.67 230
2339.78 223
2339.89 218
2340.00 215
2340.11 214
2340.22 214
2340.33 215
2340.44 216
2340.55 216
2340.66 214
2340.78 213
2340.89 211
2341.00 210
2341.11 209
2341.22 208
2341.33 207
2341.44 204
2341.55 201
2341.66 195
2341.78 186
2341.89 176
2342.00 163
2342.11 150
2342.22 138
2342.33 126
2342.44 117
2342.55 111
2342.66 108
2342.77 107
2342.89 108
2343.00 109
2343.11 112
2343.22 115
2343.33 118
2343.44 120
2343.55 124
2343.66 127
2343.77 131
2343.89 135
2344.00 138
2344.11 139
2344.22 137
2344.33 133
2344.44 125
2344.55 114
2344.66 102
2344.78 89
2344.89 79
2345.00 72
2345.11 68
2345.22 67
2345.33 67
2345.44 67
2345.55 64
2345.66 58
2345.78 50
2345.89 42
2346.00 35
2346.11 29
2346.22 27
2346.33 26
2346.44 28
2346.55 30
2346.66 31
2346.78 31
2346.89 28
2347.00 25
2347.11 21
2347.22 16
2347.33 13
2347.44 11
2347.55 12
2347.67 16
2347.78 23
2347.89 32
2348.00 42
2348.11 53
2348.22 64
2348.33 74
2348.44 83
2348.56 91
2348.67 98
2348.78 103
2348.89 107
2349.00 108
2349.11 107
2349.22 104
2349.33 99
2349.45 92
2349.56 84
2349.67 75
2349.78 66
2349.89 56
2350.00 47
2350.11 38
2350.22 30
2350.34 23
2350.45 19
2350.56 17
2350.67 17
2350.78 20
2350.89 26
2351.00 34
2351.11 45
2351.23 57
2351.34 72
2351.45 87
2351.56 102
2351.67 117
2351.78 129
2351.89 139
2352.00 146
2352.12 150
2352.23 149
2352.34 146
2352.45 140
2352.56 132
2352.67 124
2352.78 115
2352.90 107
2353.01 101
2353.12 98
2353.23 99
2353.34 102
2353.45 107
2353.56 113
2353.67 119
2353.79 121
2353.90 121
2354.01 117
2354.12 112
2354.23 105
2354.34 100
2354.45 98
2354.57 98
2354.68 102
2354.79 106
2354.90 112
2355.01 116
2355.12 119
2355.23 120
2355.35 119
2355.46 117
2355.57 115
2355.68 113
2355.79 110
2355.90 107
2356.01 103
2356.13 100
2356.24 97
2356.35 95
2356.46 96
2356.57 100
2356.68 107
2356.79 116
2356.91 126
2357.02 135
2357.13 141
2357.24 145
2357.35 144
2357.46 140
2357.57 132
2357.69 121
2357.80 109
2357.91 97
2358.02 86
2358.13 77
2358.24 69
2358.35 63
2358.47 59
2358.58 56
2358.69 54
2358.80 53
2358.91 53
2359.02 53
2359.13 52
2359.25 50
2359.36 48
2359.47 45
2359.58 42
2359.69 39
2359.80 37
2359.91 36
2360.03 39
2360.14 43
2360.25 49
2360.36 56
2360.47 62
2360.58 67
2360.70 70
2360.81 70
2360.92 69
2361.03 66
2361.14 63
2361.25 59
2361.36 55
2361.48 51
2361.59 49
2361.70 48
2361.81 48
2361.92 49
2362.03 50
2362.14 51
2362.26 50
2362.37 47
2362.48 41
2362.59 35
2362.70 28
2362.81 22
2362.93 18
2363.04 17
2363.15 19
2363.26 23
2363.37 30
2363.48 38
2363.60 48
2363.71 58
2363.82 68
2363.93 77
2364.04 84
2364.15 89
2364.26 90
2364.38 88
2364.49 83
2364.60 76
2364.71 69
2364.82 61
2364.93 55
2365.05 51
2365.16 47
2365.27 45
2365.38 44
2365.49 44
2365.60 45
2365.72 48
2365.83 53
2365.94 59
2366.05 66
2366.16 73
2366.27 77
2366.39 77
2366.50 74
2366.61 68
2366.72 61
2366.83 53
2366.94 47
2367.06 45
2367.17 45
2367.28 48
2367.39 52
2367.50 57
2367.61 61
2367.73 65
2367.84 68
2367.95 72
2368.06 77
2368.17 83
2368.28 91
2368.40 100
2368.51 109
2368.62 117
2368.73 121
2368.84 123
2368.95 120
2369.07 114
2369.18 106
2369.29 96
2369.40 87
2369.51 80
2369.62 75
2369.74 72
2369.85 72
2369.96 74
2370.07 78
2370.18 82
2370.30 87
2370.41 92
2370.52 95
2370.63 97
2370.74 98
2370.85 98
2370.97 99
2371.08 99
2371.19 99
2371.30 99
2371.41 98
2371.52 96
2371.64 92
2371.75 87
2371.86 80
2371.97 73
2372.08 65
2372.20 57
2372.31 48
2372.42 39
2372.53 29
2372.64 19
2372.75 11
2372.87 5
2372.98 2
2373.09 1
2373.20 1
2373.31 1
2373.43 0
2373.54 0
2373.65 0
2373.76 0
2373.87 0
2373.98 0
2374.10 0
2374.21 2
2374.32 7
2374.43 12
2374.54 14
2374.66 15
2374.77 13
2374.88 10
2374.99 7
2375.10 6
2375.21 7
2375.33 12
2375.44 20
2375.55 31
2375.66 45
2375.77 61
2375.89 78
2376.00 95
2376.11 113
2376.22 129
2376.33 143
2376.45 154
2376.56 162
2376.67 165
2376.78 164
2376.89 160
2377.00 155
2377.12 150
2377.23 144
2377.34 139
2377.45 135
2377.56 130
2377.68 125
2377.79 120
2377.90 115
2378.01 112
2378.12 110
2378.24 109
2378.35 108
2378.46 105
2378.57 102
2378.68 96
2378.80 90
2378.91 85
2379.02 80
2379.13 78
2379.24 78
2379.36 79
2379.47 80
2379.58 82
2379.69 83
2379.80 83
2379.91 82
2380.03 80
2380.14 78
2380.25 76
2380.36 74
2380.47 72
2380.59 69
2380.70 67
2380.81 64
2380.92 61
2381.03 57
2381.15 53
2381.26 47
2381.37 42
2381.48 36
2381.59 31
2381.71 26
2381.82 22
2381.93 19
2382.04 17
2382.15 17
2382.27 19
2382.38 24
2382.49 31
2382.60 40
2382.71 49
2382.83 58
2382.94 65
2383.05 71
2383.16 74
2383.28 75
2383.39 74
2383.50 74
2383.61 73
2383.72 73
2383.84 73
2383.95 73
2384.06 74
2384.17 76
2384.28 79
2384.40 84
2384.51 91
2384.62 100
2384.73 109
2384.84 116
2384.96 121
2385.07 123
2385.18 121
2385.29 116
2385.40 109
2385.52 102
2385.63 97
2385.74 95
2385.85 96
2385.97 102
2386.08 111
2386.19 123
2386.30 135
2386.41 147
2386.53 157
2386.64 165
2386.75 169
2386.86 170
2386.97 168
2387.09 164
2387.20 159
2387.31 154
2387.42 148
2387.53 142
2387.65 136
2387.76 130
2387.87 124
2387.98 118
2388.10 113
2388.21 107
2388.32 102
2388.43 96
2388.54 88
2388.66 80
2388.77 70
2388.88 60
2388.99 50
2389.11 42
2389.22 36
2389.33 32
2389.44 32
2389.55 35
2389.67 38
2389.78 43
2389.89 47
2390.00 52
2390.12 57
2390.23 64
2390.34 72
2390.45 81
2390.56 92
2390.68 103
2390.79 113
2390.90 121
2391.01 127
2391.13 131
2391.24 134
2391.35 136
2391.46 138
2391.57 142
2391.69 146
2391.80 151
2391.91 157
2392.02 164
2392.14 172
2392.25 181
2392.36 189
2392.47 197
2392.58 204
2392.70 209
2392.81 211
2392.92 209
2393.03 204
2393.15 196
2393.26 188
2393.37 181
2393.48 176
2393.59 175
2393.71 179
2393.82 186
2393.93 194
2394.04 201
2394.16 206
2394.27 206
2394.38 200
2394.49 190
2394.61 176
2394.72 160
2394.83 144
2394.94 129
2395.05 117
2395.17 106
2395.28 98
2395.39 90
2395.50 82
2395.62 75
2395.73 67
2395.84 58
2395.95 48
2396.07 37
2396.18 25
2396.29 14
2396.40 3
2396.52 0
2396.63 0
2396.74 0
2396.85 0
2396.96 0
2397.08 0
2397.19 0
2397.30 2
2397.41 8
2397.53 13
2397.64 15
2397.75 16
2397.86 16
2397.98 14
2398.09 12
2398.20 9
2398.31 7
2398.43 6
2398.54 5
2398.65 4
2398.76 4
2398.88 5
2398.99 7
2399.10 9
2399.21 13
2399.33 18
2399.44 24
2399.55 30
2399.66 37
2399.77 44
2399.89 51
2400.00 56
2400.11 60
2400.22 62
2400.34 62
2400.45 62
2400.56 63
2400.67 65
2400.79 69
2400.90 76
2401.01 85
2401.12 94
2401.24 101
2401.35 104
2401.46 104
2401.57 99
2401.69 93
2401.80 85
2401.91 79
2402.02 75
2402.14 73
2402.25 74
2402.36 76
2402.47 78
2402.59 80
2402.70 81
2402.81 80
2402.92 79
2403.04 78
2403.15 76
2403.26 74
2403.37 73
2403.49 70
2403.60 68
2403.71 64
2403.82 61
2403.94 57
2404.05 55
2404.16 53
2404.27 53
2404.39 55
2404.50 60
2404.61 66
2404.72 74
2404.84 84
2404.95 93
2405.06 102
2405.17 110
2405.29 116
2405.40 120
2405.51 121
2405.62 120
2405.74 117
2405.85 112
2405.96 106
2406.08 99
2406.19 92
2406.30 84
2406.41 77
2406.53 70
2406.64 64
2406.75 60
2406.86 56
2406.98 53
2407.09 50
2407.20 46
2407.31 40
2407.43 33
2407.54 25
2407.65 16
2407.76 7
2407.88 0
2407.99 0
2408.10 0
2408.21 0
2408.33 0
2408.44 8
2408.55 19
2408.67 31
2408.78 43
2408.89 54
2409.00 62
2409.12 68
2409.23 70
2409.34 69
2409.45 67
2409.57 65
2409.68 66
2409.79 72
2409.90 83
2410.02 98
2410.13 115
2410.24 132
2410.36 146
2410.47 154
2410.58 157
2410.69 155
2410.81 150
2410.92 145
2411.03 142
2411.14 142
2411.26 145
2411.37 151
2411.48 159
2411.60 169
2411.71 178
2411.82 186
2411.93 192
2412.05 197
2412.16 198
2412.27 198
2412.38 197
2412.50 194
2412.61 193
2412.72 192
2412.83 193
2412.95 194
2413.06 196
2413.17 198
2413.29 199
2413.40 199
2413.51 200
2413.62 200
2413.74 200
2413.85 200
2413.96 200
2414.08 200
2414.19 198
2414.30 195
2414.41 191
2414.53 186
2414.64 181
2414.75 176
2414.86 173
2414.98 171
2415.09 171
2415.20 171
2415.32 171
2415.43 171
2415.54 168
2415.65 164
2415.77 158
2415.88 152
2415.99 145
2416.11 139
2416.22 135
2416.33 132
2416.44 133
2416.56 136
2416.67 141
2416.78 148
2416.90 156
2417.01 163
2417.12 169
2417.23 173
2417.35 174
2417.46 172
2417.57 167
2417.69 159
2417.80 152
2417.91 146
2418.02 142
2418.14 141
2418.25 141
2418.36 142
2418.48 142
2418.59 140
2418.70 136
2418.81 133
2418.93 132
2419.04 134
2419.15 142
2419.27 153
2419.38 168
2419.49 184
2419.60 198
2419.72 209
2419.83 216
2419.94 220
2420.06 222
2420.17 222
2420.28 223
2420.39 223
2420.51 223
2420.62 222
2420.73 221
2420.85 219
2420.96 218
2421.07 218
2421.19 218
2421.30 219
2421.41 220
2421.52 220
2421.64 220
2421.75 219
2421.86 219
2421.98 219
2422.09 220
2422.20 222
2422.31 224
2422.43 226
2422.54 227
2422.65 227
2422.77 226
2422.88 224
2422.99 221
2423.11 218
2423.22 213
2423.33 206
2423.44 197
2423.56 186
2423.67 173
2423.78 159
2423.90 146
2424.01 134
2424.12 126
2424.24 123
2424.35 124
2424.46 129
2424.57 136
2424.69 143
2424.80 149
2424.91 152
2425.03 152
2425.14 150
2425.25 147
2425.37 144
2425.48 142
2425.59 140
2425.70 140
2425.82 139
2425.93 137
2426.04 132
2426.16 125
2426.27 114
2426.38 101
2426.50 86
2426.61 72
2426.72 60
2426.84 51
2426.95 45
2427.06 42
2427.17 40
2427.29 40
2427.40 39
2427.51 38
2427.63 36
2427.74 34
2427.85 33
2427.97 32
2428.08 32
2428.19 32
2428.31 31
2428.42 30
2428.53 28
2428.64 25
2428.76 23
2428.87 21
2428.98 19
2429.10 18
2429.21 16
2429.32 15
2429.44 13
2429.55 11
2429.66 11
2429.78 13
2429.89 18
2430.00 27
2430.12 39
2430.23 53
2430.34 69
2430.45 85
2430.57 100
2430.68 112
2430.79 121
2430.91 127
2431.02 130
2431.13 129
2431.25 125
2431.36 119
2431.47 111
2431.59 101
2431.70 91
2431.81 81
2431.93 72
2432.04 64
2432.15 59
2432.27 56
2432.38 56
2432.49 59
2432.60 66
2432.72 75
2432.83 86
2432.94 99
2433.06 111
2433.17 124
2433.28 135
2433.40 145
2433.51 152
2433.62 155
2433.74 156
2433.85 154
2433.96 151
2434.08 147
2434.19 144
2434.30 142
2434.42 141
2434.53 139
2434.64 137
2434.76 133
2434.87 126
2434.98 117
2435.10 106
2435.21 95
2435.32 86
2435.44 78
2435.55 73
2435.66 72
2435.78 73
2435.89 77
2436.00 82
2436.12 88
2436.23 93
2436.34 96
2436.46 96
2436.57 93
2436.68 88
2436.80 81
2436.91 73
2437.02 64
2437.14 57
2437.25 51
2437.36 47
2437.48 47
2437.59 51
2437.70 58
2437.82 68
2437.93 79
2438.04 91
2438.16 101
2438.27 109
2438.38 113
2438.50 113
2438.61 110
2438.72 106
2438.84 102
2438.95 100
2439.06 99
2439.18 101
2439.29 104
2439.40 108
2439.52 112
2439.63 114
2439.74 115
2439.86 114
2439.97 110
2440.08 105
2440.20 99
2440.31 92
2440.42 86
2440.54 82
2440.65 81
2440.76 83
2440.88 86
2440.99 91
2441.10 95
2441.22 97
2441.33 96
2441.44 91
2441.56 83
2441.67 72
2441.78 60
2441.90 50
2442.01 42
2442.12 36
2442.24 34
2442.35 33
2442.46 33
2442.58 34
2442.69 34
2442.80 35
2442.92 36
2443.03 39
2443.14 44
2443.26 50
2443.37 57
2443.48 64
2443.60 69
2443.71 72
2443.82 73
2443.94 71
2444.05 68
2444.17 64
2444.28 59
2444.39 54
2444.51 49
2444.62 43
2444.73 37
2444.85 30
2444.96 22
2445.07 14
2445.19 7
2445.30 0
2445.41 0
2445.53 0
2445.64 0
2445.75 0
2445.87 0
2445.98 0
2446.09 3
2446.21 4
2446.32 4
2446.44 3
2446.55 1
2446.66 1
2446.78 4
2446.89 10
2447.00 19
2447.12 30
2447.23 41
2447.34 51
2447.46 58
2447.57 61
2447.68 60
2447.80 57
2447.91 52
2448.02 46
2448.14 41
2448.25 37
2448.37 34
2448.48 31
2448.59 30
2448.71 30
2448.82 29
2448.93 29
2449.05 29
2449.16 30
2449.27 30
2449.39 32
2449.50 34
2449.61 37
2449.73 39
2449.84 40
2449.96 41
2450.07 41
2450.18 42
2450.30 45
2450.41 51
2450.52 60
2450.64 72
2450.75 86
2450.86 100
2450.98 113
2451.09 124
2451.21 130
2451.32 134
2451.43 135
2451.55 136
2451.66 136
2451.77 138
2451.89 142
2452.00 146
2452.11 151
2452.23 154
2452.34 155
2452.46 153
2452.57 149
2452.68 143
2452.80 136
2452.91 129
2453.02 123
2453.14 119
2453.25 114
2453.36 110
2453.48 104
2453.59 96
2453.71 86
2453.82 74
2453.93 62
2454.05 52
2454.16 46
2454.27 44
2454.39 49
2454.50 58
2454.62 70
2454.73 84
2454.84 97
2454.96 107
2455.07 115
2455.18 120
2455.30 123
2455.41 125
2455.53 126
2455.64 125
2455.75 124
2455.87 123
2455.98 120
2456.09 118
2456.21 116
2456.32 116
2456.44 119
2456.55 124
2456.66 130
2456.78 137
2456.89 144
2457.00 149
2457.12 152
2457.23 153
2457.35 149
2457.46 143
2457.57 134
2457.69 123
2457.80 111
2457.91 99
2458.03 87
2458.14 77
2458.26 69
2458.37 63
2458.48 59
2458.60 57
2458.71 58
2458.82 61
2458.94 67
2459.05 73
2459.17 80
2459.28 86
2459.39 92
2459.51 96
2459.62 100
2459.74 104
2459.85 109
2459.96 114
2460.08 120
2460.19 125
2460.30 129
2460.42 133
2460.53 136
2460.65 139
2460.76 144
2460.87 149
2460.99 153
2461.10 157
2461.22 156
2461.33 151
2461.44 142
2461.56 130
2461.67 117
2461.78 104
2461.90 95
2462.01 89
2462.13 87
2462.24 90
2462.35 96
2462.47 106
2462.58 119
2462.70 134
2462.81 151
2462.92 168
2463.04 184
2463.15 195
2463.27 200
2463.38 199
2463.49 192
2463.61 180
2463.72 165
2463.83 149
2463.95 135
2464.06 123
2464.18 115
2464.29 109
2464.40 106
2464.52 105
2464.63 105
2464.75 106
2464.86 106
2464.97 105
2465.09 103
2465.20 99
2465.32 95
2465.43 90
2465.54 84
2465.66 78
2465.77 72
2465.89 66
2466.00 61
2466.11 56
2466.23 51
2466.34 48
2466.46 45
2466.57 43
2466.68 40
2466.80 37
2466.91 35
2467.03 32
2467.14 30
2467.25 29
2467.37 28
2467.48 28
2467.60 27
2467.71 27
2467.82 25
2467.94 22
2468.05 18
2468.17 12
2468.28 5
2468.39 0
2468.51 0
2468.62 0
2468.74 0
2468.85 0
2468.96 0
2469.08 0
2469.19 0
2469.31 5
2469.42 12
2469.53 17
2469.65 20
2469.76 20
2469.88 21
2469.99 21
2470.10 24
2470.22 29
2470.33 36
2470.45 44
2470.56 52
2470.68 59
2470.79 65
2470.90 69
2471.02 71
2471.13 72
2471.25 72
2471.36 72
2471.47 72
2471.59 72
2471.70 73
2471.82 73
2471.93 73
2472.04 73
2472.16 71
2472.27 68
2472.39 63
2472.50 58
2472.62 51
2472.73 46
2472.84 42
2472.96 43
2473.07 48
2473.19 57
2473.30 68
2473.41 81
2473.53 92
2473.64 99
2473.76 103
2473.87 103
2473.98 102
2474.10 100
2474.21 99
2474.33 99
2474.44 101
2474.56 102
2474.67 102
2474.78 99
2474.90 95
2475.01 89
2475.13 83
2475.24 78
2475.35 75
2475.47 75
2475.58 77
2475.70 82
2475.81 89
2475.93 98
2476.04 107
2476.15 117
2476.27 126
2476.38 133
2476.50 138
2476.61 139
2476.73 138
2476.84 134
2476.95 127
2477.07 120
2477.18 112
2477.30 104
2477.41 98
2477.53 91
2477.64 86
2477.75 81
2477.87 76
2477.98 72
2478.10 69
2478.21 66
2478.32 63
2478.44 61
2478.55 60
2478.67 60
2478.78 62
2478.90 66
2479.01 72
2479.12 79
2479.24 87
2479.35 95
2479.47 101
2479.58 104
2479.70 103
2479.81 100
2479.92 94
2480.04 88
2480.15 82
2480.27 78
2480.38 76
2480.50 76
2480.61 79
2480.72 82
2480.84 84
2480.95 85
2481.07 85
2481.18 83
2481.30 80
2481.41 77
2481.53 74
2481.64 71
2481.75 69
2481.87 68
2481.98 67
2482.10 68
2482.21 71
2482.33 77
2482.44 85
2482.55 95
2482.67 106
2482.78 117
2482.90 127
2483.01 134
2483.13 137
2483.24 136
2483.35 130
2483.47 118
2483.58 104
2483.70 88
2483.81 74
2483.93 63
2484.04 57
2484.16 57
2484.27 62
2484.38 70
2484.50 79
2484.61 87
2484.73 91
2484.84 91
2484.96 89
2485.07 84
2485.19 80
2485.30 76
2485.41 74
2485.53 75
2485.64 77
2485.76 80
2485.87 84
2485.99 89
2486.10 93
2486.21 96
2486.33 98
2486.44 98
2486.56 96
2486.67 92
2486.79 85
2486.90 78
2487.02 69
2487.13 63
2487.25 58
2487.36 55
2487.47 55
2487.59 56
2487.70 57
2487.82 56
2487.93 52
2488.05 45
2488.16 37
2488.28 29
2488.39 23
2488.50 21
2488.62 24
2488.73 33
2488.85 46
2488.96 61
2489.08 78
2489.19 93
2489.31 106
2489.42 115
2489.53 121
2489.65 123
2489.76 122
2489.88 118
2489.99 112
2490.11 103
2490.22 94
2490.34 85
2490.45 75
2490.57 66
2490.68 59
2490.79 54
2490.91 51
2491.02 51
2491.14 53
2491.25 58
2491.37 65
2491.48 73
2491.60 82
2491.71 90
2491.83 96
2491.94 98
2492.05 97
2492.17 92
2492.28 83
2492.40 70
2492.51 55
2492.63 39
2492.74 24
2492.86 11
2492.97 1
2493.09 0
2493.20 0
2493.32 0
2493.43 10
2493.54 22
2493.66 36
2493.77 50
2493.89 62
2494.00 71
2494.12 76
2494.23 78
2494.35 77
2494.46 74
2494.58 70
2494.69 66
2494.81 63
2494.92 61
2495.03 60
2495.15 60
2495.26 60
2495.38 59
2495.49 59
2495.61 59
2495.72 60
2495.84 61
2495.95 65
2496.07 71
2496.18 78
2496.30 86
2496.41 95
2496.53 102
2496.64 107
2496.75 107
2496.87 104
2496.98 96
2497.10 86
2497.21 73
2497.33 61
2497.44 51
2497.56 45
2497.67 42
2497.79 43
2497.90 48
2498.02 54
2498.13 63
2498.25 72
2498.36 82
2498.48 94
2498.59 106
2498.70 118
2498.82 129
2498.93 138
2499.05 143
2499.16 145
2499.28 143
2499.39 139
2499.51 132
2499.62 124
2499.74 117
2499.85 111
2499.97 105
2500.08 99
2500.20 93
2500.31 88
2500.43 83
2500.54 80
2500.66 79
2500.77 82
2500.89 87
2501.00 95
2501.11 103
2501.23 109
2501.34 113
2501.46 112
2501.57 108
2501.69 100
2501.80 91
2501.92 81
2502.03 72
2502.15 66
2502.26 61
2502.38 59
2502.49 59
2502.61 60
2502.72 62
2502.84 64
2502.95 65
2503.07 65
2503.18 64
2503.30 64
2503.41 65
2503.53 66
2503.64 69
2503.76 73
2503.87 76
2503.99 77
2504.10 75
2504.21 70
2504.33 62
2504.44 53
2504.56 42
2504.67 33
2504.79 25
2504.90 20
2505.02 16
2505.13 14
2505.25 12
2505.36 9
2505.48 7
2505.59 4
2505.71 2
2505.82 2
2505.94 4
2506.05 9
2506.17 16
2506.28 24
2506.40 32
2506.51 38
2506.63 41
2506.74 40
2506.86 34
2506.97 24
2507.09 11
2507.20 0
2507.32 0
2507.43 0
2507.55 0
2507.66 0
2507.78 0
2507.89 0
2508.01 0
2508.12 5
2508.24 17
2508.35 29
2508.47 40
2508.58 52
2508.70 64
2508.81 76
2508.93 87
2509.04 98
2509.16 107
2509.27 112
2509.39 114
2509.50 113
2509.62 108
2509.73 100
2509.85 91
2509.96 81
2510.08 70
2510.19 60
2510.31 50
2510.42 41
2510.54 33
2510.65 27
2510.77 22
2510.88 18
2511.00 16
2511.11 15
2511.23 15
2511.34 14
2511.46 13
2511.57 12
2511.69 11
2511.80 11
2511.92 12
2512.03 15
2512.15 19
2512.26 26
2512.38 34
2512.49 46
2512.61 60
2512.72 76
2512.84 93
2512.95 109
2513.07 123
2513.18 133
2513.30 138
2513.41 139
2513.53 137
2513.64 132
2513.76 124
2513.87 115
2513.99 103
2514.10 90
2514.22 75
2514.33 59
2514.45 42
2514.56 27
2514.68 14
2514.79 5
2514.91 0
2515.02 0
2515.14 0
2515.25 0
2515.37 1
2515.48 3
2515.60 5
2515.71 8
2515.83 10
2515.94 14
2516.06 18
2516.17 22
2516.29 27
2516.40 34
2516.52 43
2516.63 54
2516.75 66
2516.86 79
2516.98 92
2517.10 102
2517.21 109
2517.33 111
2517.44 109
2517.56 104
2517.67 98
2517.79 93
2517.90 90
2518.02 90
2518.13 93
2518.25 99
2518.36 105
2518.48 110
2518.59 113
2518.71 113
2518.82 110
2518.94 105
2519.05 100
2519.17 96
2519.28 94
2519.40 93
2519.51 93
2519.63 94
2519.74 94
2519.86 93
2519.97 90
2520.09 86
2520.21 80
2520.32 74
2520.44 68
2520.55 63
2520.67 60
2520.78 58
2520.90 58
2521.01 58
2521.13 58
2521.24 57
2521.36 56
2521.47 56
2521.59 56
2521.70 56
2521.82 58
2521.93 59
2522.05 59
2522.16 57
2522.28 54
2522.39 48
2522.51 42
2522.63 37
2522.74 35
2522.86 37
2522.97 42
2523.09 49
2523.20 55
2523.32 59
2523.43 60
2523.55 58
2523.66 52
2523.78 44
2523.89 35
2524.01 27
2524.12 18
2524.24 10
2524.35 3
2524.47 0
2524.59 0
2524.70 0
2524.82 0
2524.93 4
2525.05 14
2525.16 25
2525.28 35
2525.39 42
2525.51 46
2525.62 46
2525.74 42
2525.85 36
2525.97 29
2526.08 24
2526.20 20
2526.32 19
2526.43 21
2526.55 24
2526.66 29
2526.78 33
2526.89 38
2527.01 42
2527.12 45
2527.24 46
2527.35 45
2527.47 43
2527.58 40
2527.70 38
2527.82 36
2527.93 37
2528.05 39
2528.16 43
2528.28 48
2528.39 51
2528.51 52
2528.62 50
2528.74 44
2528.85 35
2528.97 23
2529.08 11
2529.20 0
2529.32 0
2529.43 0
2529.55 0
2529.66 0
2529.78 0
2529.89 0
2530.01 0
2530.12 8
2530.24 15
2530.35 19
2530.47 20
2530.59 17
2530.70 11
2530.82 5
2530.93 0
2531.05 0
2531.16 0
2531.28 5
2531.39 16
2531.51 30
2531.62 44
2531.74 55
2531.86 62
2531.97 62
2532.09 56
2532.20 45
2532.32 31
2532.43 17
2532.55 3
2532.66 0
2532.78 0
2532.90 0
2533.01 0
2533.13 0
2533.24 4
2533.36 12
2533.47 19
2533.59 24
2533.70 25
2533.82 22
2533.93 16
2534.05 8
2534.17 0
2534.28 0
2534.40 0
2534.51 0
2534.63 0
2534.74 0
2534.86 0
2534.97 4
2535.09 14
2535.21 23
2535.32 28
2535.44 30
2535.55 31
2535.67 31
2535.78 31
2535.90 33
2536.02 36
2536.13 39
2536.25 43
2536.36 46
2536.48 46
2536.59 44
2536.71 41
2536.82 35
2536.94 29
2537.06 24
2537.17 21
2537.29 19
2537.40 20
2537.52 23
2537.63 28
2537.75 33
2537.86 38
2537.98 43
2538.10 48
2538.21 54
2538.33 60
2538.44 67
2538.56 74
2538.67 81
2538.79 86
2538.91 90
2539.02 92
2539.14 94
2539.25 95
2539.37 98
2539.48 104
2539.60 113
2539.71 126
2539.83 140
2539.95 154
2540.06 166
2540.18 175
2540.29 179
2540.41 179
2540.52 176
2540.64 171
2540.76 164
2540.87 156
2540.99 148
2541.10 139
2541.22 128
2541.33 117
2541.45 105
2541.57 93
2541.68 81
2541.80 72
2541.91 66
2542.03 64
2542.14 66
2542.26 71
2542.38 79
2542.49 88
2542.61 96
2542.72 101
2542.84 103
2542.95 102
2543.07 98
2543.19 92
2543.30 86
2543.42 83
2543.53 82
2543.65 84
2543.76 89
2543.88 94
2544.00 99
2544.11 103
2544.23 104
2544.34 101
2544.46 96
2544.58 89
2544.69 80
2544.81 70
2544.92 61
2545.04 54
2545.15 49
2545.27 46
2545.39 46
2545.50 47
2545.62 51
2545.73 57
2545.85 64
2545.96 72
2546.08 81
2546.20 89
2546.31 96
2546.43 101
2546.54 103
2546.66 103
2546.78 101
2546.89 100
2547.01 100
2547.12 102
2547.24 106
2547.35 113
2547.47 121
2547.59 128
2547.70 134
2547.82 138
2547.93 140
2548.05 140
2548.17 139
2548.28 138
2548.40 136
2548.51 135
2548.63 134
2548.74 134
2548.86 133
2548.98 131
2549.09 128
2549.21 125
2549.32 121
2549.44 117
2549.56 114
2549.67 112
2549.79 110
2549.90 108
2550.02 105
2550.14 100
2550.25 94
2550.37 86
2550.48 78
2550.60 70
2550.72 63
2550.83 57
2550.95 53
2551.06 50
2551.18 48
2551.29 47
2551.41 46
2551.53 45
2551.64 44
2551.76 42
2551.87 40
2551.99 37
2552.11 34
2552.22 32
2552.34 31
2552.45 32
2552.57 35
2552.69 42
2552.80 50
2552.92 60
2553.03 70
2553.15 78
2553.27 83
2553.38 83
2553.50 78
2553.61 70
2553.73 60
2553.85 49
2553.96 40
2554.08 34
2554.19 32
2554.31 35
2554.43 41
2554.54 49
2554.66 58
2554.77 67
2554.89 74
2555.01 78
2555.12 78
2555.24 76
2555.35 73
2555.47 69
2555.59 68
2555.70 69
2555.82 73
2555.93 80
2556.05 88
2556.17 95
2556.28 101
2556.40 104
2556.51 105
2556.63 103
2556.75 98
2556.86 92
2556.98 86
2557.09 78
2557.21 70
2557.33 62
2557.44 54
2557.56 47
2557.67 41
2557.79 35
2557.91 30
2558.02 25
2558.14 20
2558.26 15
2558.37 11
2558.49 7
2558.60 4
2558.72 3
2558.84 3
2558.95 5
2559.07 10
2559.18 16
2559.30 24
2559.42 32
2559.53 41
2559.65 49
2559.76 55
2559.88 59
2560.00 61
2560.11 61
2560.23 60
2560.35 60
2560.46 60
2560.58 61
2560.69 64
2560.81 68
2560.93 73
2561.04 79
2561.16 84
2561.27 90
2561.39 95
2561.51 100
2561.62 105
2561.74 110
2561.86 116
2561.97 122
2562.09 127
2562.20 133
2562.32 138
2562.44 144
2562.55 148
2562.67 152
2562.78 155
2562.90 158
2563.02 159
2563.13 158
2563.25 156
2563.37 152
2563.48 147
2563.60 141
2563.71 135
2563.83 131
2563.95 128
2564.06 129
2564.18 132
2564.30 139
2564.41 148
2564.53 159
2564.64 170
2564.76 179
2564.88 185
2564.99 185
2565.11 180
2565.23 171
2565.34 158
2565.46 144
2565.57 132
2565.69 122
2565.81 115
2565.92 110
2566.04 105
2566.16 99
2566.27 94
2566.39 88
2566.50 84
2566.62 83
2566.74 87
2566.85 95
2566.97 106
2567.09 118
2567.20 130
2567.32 141
2567.43 150
2567.55 158
2567.67 165
2567.78 171
2567.90 176
2568.02 180
2568.13 183
2568.25 184
2568.36 184
2568.48 184
2568.60 183
2568.71 181
2568.83 178
2568.95 173
2569.06 167
2569.18 160
2569.30 153
2569.41 148
2569.53 145
2569.64 145
2569.76 147
2569.88 148
2569.99 146
2570.11 140
2570.23 130
2570.34 115
2570.46 99
2570.58 82
2570.69 67
2570.81 56
2570.92 48
2571.04 45
2571.16 44
2571.27 45
2571.39 47
2571.51 50
2571.62 53
2571.74 57
2571.86 60
2571.97 63
2572.09 64
2572.20 62
2572.32 56
2572.44 48
2572.55 37
2572.67 26
2572.79 15
2572.90 8
2573.02 4
2573.14 3
2573.25 4
2573.37 5
2573.49 6
2573.60 5
2573.72 2
2573.83 0
2573.95 0
2574.07 0
2574.18 0
2574.30 0
2574.42 0
2574.53 2
2574.65 8
2574.77 14
2574.88 19
2575.00 23
2575.12 26
2575.23 29
2575.35 32
2575.46 37
2575.58 43
2575.70 51
2575.81 62
2575.93 73
2576.05 86
2576.16 98
2576.28 108
2576.40 117
2576.51 122
2576.63 125
2576.75 125
2576.86 124
2576.98 122
2577.10 120
2577.21 118
2577.33 116
2577.45 113
2577.56 109
2577.68 105
2577.79 100
2577.91 96
2578.03 93
2578.14 91
2578.26 92
2578.38 93
2578.49 95
2578.61 96
2578.73 96
2578.84 95
2578.96 93
2579.08 91
2579.19 90
2579.31 90
2579.43 91
2579.54 94
2579.66 98
2579.78 101
2579.89 103
2580.01 103
2580.13 99
2580.24 92
2580.36 83
2580.48 73
2580.59 65
2580.71 60
2580.83 58
2580.94 60
2581.06 64
2581.18 67
2581.29 70
2581.41 70
2581.53 67
2581.64 62
2581.76 57
2581.88 52
2581.99 49
2582.11 48
2582.22 49
2582.34 50
2582.46 50
2582.57 49
2582.69 46
2582.81 42
2582.92 38
2583.04 36
2583.16 37
2583.27 42
2583.39 50
2583.51 62
2583.62 76
2583.74 89
2583.86 101
2583.97 111
2584.09 116
2584.21 118
2584.32 116
2584.44 110
2584.56 103
2584.67 96
2584.79 90
2584.91 86
2585.02 87
2585.14 92
2585.26 101
2585.37 112
2585.49 125
2585.61 137
2585.73 148
2585.84 156
2585.96 161
2586.08 165
2586.19 167
2586.31 168
2586.43 168
2586.54 168
2586.66 167
2586.78 164
2586.89 161
2587.01 159
2587.13 157
2587.24 157
2587.36 160
2587.48 165
2587.59 170
2587.71 176
2587.83 180
2587.94 182
2588.06 180
2588.18 175
2588.29 167
2588.41 158
2588.53 147
2588.64 136
2588.76 126
2588.88 117
2588.99 109
2589.11 103
2589.23 99
2589.34 98
2589.46 98
2589.58 101
2589.69 104
2589.81 109
2589.93 113
2590.05 117
2590.16 121
2590.28 126
2590.40 130
2590.51 136
2590.63 140
2590.75 144
2590.86 146
2590.98 146
2591.10 146
2591.21 145
2591.33 145
2591.45 148
2591.56 153
2591.68 159
2591.80 165
2591.91 169
2592.03 169
2592.15 164
2592.26 155
2592.38 142
2592.50 128
2592.62 115
2592.73 104
2592.85 97
2592.97 94
2593.08 97
2593.20 103
2593.32 113
2593.43 123
2593.55 134
2593.67 142
2593.78 150
2593.90 155
2594.02 159
2594.13 163
2594.25 165
2594.37 167
2594.49 169
2594.60 169
2594.72 170
2594.84 172
2594.95 175
2595.07 180
2595.19 188
2595.30 198
2595.42 211
2595.54 224
2595.65 237
2595.77 247
2595.89 254
2596.01 256
2596.12 254
2596.24 247
2596.36 237
2596.47 226
2596.59 214
2596.71 204
2596.82 195
2596.94 188
2597.06 183
2597.18 178
2597.29 173
2597.41 169
2597.53 165
2597.64 162
2597.76 160
2597.88 159
2597.99 157
2598.11 154
2598.23 149
2598.34 142
2598.46 133
2598.58 123
2598.70 111
2598.81 100
2598.93 89
2599.05 79
2599.16 70
2599.28 64
2599.40 60
2599.51 60
2599.63 64
2599.75 73
2599.87 88
2599.98 105
2600.10 124
2600.22 142
2600.33 158
2600.45 169
2600.57 176
2600.69 178
2600.80 177
2600.92 173
2601.04 169
2601.15 165
2601.27 162
2601.39 161
2601.50 160
2601.62 159
2601.74 159
2601.86 158
2601.97 156
2602.09 154
2602.21 153
2602.32 152
2602.44 152
2602.56 154
2602.68 156
2602.79 158
2602.91 158
2603.03 156
2603.14 150
2603.26 142
2603.38 132
2603.50 120
2603.61 109
2603.73 98
2603.85 88
2603.96 80
2604.08 73
2604.20 66
2604.31 61
2604.43 56
2604.55 53
2604.67 51
2604.78 50
2604.90 50
2605.02 52
2605.13 54
2605.25 55
2605.37 56
2605.49 55
2605.60 55
2605.72 53
2605.84 52
2605.95 51
2606.07 50
2606.19 51
2606.31 52
2606.42 53
2606.54 55
2606.66 57
2606.78 59
2606.89 60
2607.01 60
2607.13 59
2607.24 57
2607.36 55
2607.48 51
2607.60 46
2607.71 42
2607.83 37
2607.95 34
2608.06 31
2608.18 30
2608.30 30
2608.42 31
2608.53 33
2608.65 36
2608.77 37
2608.88 38
2609.00 37
2609.12 35
2609.24 31
2609.35 28
2609.47 25
2609.59 24
2609.71 25
2609.82 27
2609.94 32
2610.06 36
2610.17 40
2610.29 44
2610.41 46
2610.53 48
2610.64 49
2610.76 49
2610.88 50
2611.00 52
2611.11 54
2611.23 57
2611.35 61
2611.46 66
2611.58 71
2611.70 75
2611.82 80
2611.93 82
2612.05 84
2612.17 83
2612.29 80
2612.40 73
2612.52 64
2612.64 52
2612.75 38
2612.87 24
2612.99 13
2613.11 5
2613.22 1
2613.34 0
2613.46 2
2613.58 4
2613.69 5
2613.81 3
2613.93 0
2614.05 0
2614.16 0
2614.28 0
2614.40 0
2614.51 0
2614.63 4
2614.75 13
2614.87 23
2614.98 32
2615.10 40
2615.22 46
2615.34 49
2615.45 50
2615.57 49
2615.69 45
2615.81 39
2615.92 33
2616.04 27
2616.16 22
2616.28 18
2616.39 16
2616.51 15
2616.63 15
2616.75 15
2616.86 15
2616.98 16
2617.10 19
2617.21 24
2617.33 32
2617.45 42
2617.57 54
2617.68 65
2617.80 75
2617.92 82
2618.04 86
2618.15 88
2618.27 90
2618.39 93
2618.51 98
2618.62 106
2618.74 114
2618.86 122
2618.98 127
2619.09 127
2619.21 121
2619.33 111
2619.45 98
2619.56 85
2619.68 75
2619.80 69
2619.92 69
2620.03 72
2620.15 77
2620.27 81
2620.39 81
2620.50 77
2620.62 68
2620.74 57
2620.86 45
2620.97 34
2621.09 27
2621.21 23
2621.33 23
2621.44 25
2621.56 29
2621.68 31
2621.80 32
2621.91 31
2622.03 28
2622.15 24
2622.27 20
2622.38 18
2622.50 19
2622.62 23
2622.74 30
2622.85 39
2622.97 51
2623.09 62
2623.21 72
2623.32 80
2623.44 84
2623.56 85
2623.68 82
2623.79 77
2623.91 70
2624.03 61
2624.15 51
2624.26 40
2624.38 29
2624.50 18
2624.62 8
2624.73 1
2624.85 0
2624.97 0
2625.09 6
2625.21 17
2625.32 32
2625.44 49
2625.56 68
2625.68 87
2625.79 105
2625.91 123
2626.03 139
2626.15 153
2626.26 165
2626.38 174
2626.50 181
2626.62 184
2626.73 185
2626.85 186
2626.97 188
2627.09 192
2627.20 199
2627.32 209
2627.44 222
2627.56 235
2627.68 247
2627.79 257
2627.91 264
2628.03 266
2628.15 265
2628.26 261
2628.38 256
2628.50 250
2628.62 244
2628.73 239
2628.85 235
2628.97 231
2629.09 228
2629.20 224
2629.32 220
2629.44 216
2629.56 213
2629.68 210
2629.79 207
2629.91 205
2630.03 203
2630.15 199
2630.26 195
2630.38 187
2630.50 177
2630.62 165
2630.74 150
2630.85 135
2630.97 120
2631.09 107
2631.21 98
2631.32 93
2631.44 91
2631.56 91
2631.68 92
2631.79 93
2631.91 92
2632.03 91
2632.15 88
2632.27 86
2632.38 86
2632.50 88
2632.62 91
2632.74 97
2632.85 102
2632.97 108
2633.09 114
2633.21 119
2633.33 126
2633.44 133
2633.56 143
2633.68 154
2633.80 165
2633.91 177
2634.03 187
2634.15 196
2634.27 204
2634.39 210
2634.50 215
2634.62 219
2634.74 222
2634.86 224
2634.97 225
2635.09 225
2635.21 225
2635.33 227
2635.45 230
2635.56 236
2635.68 244
2635.80 252
2635.92 260
2636.04 265
2636.15 265
2636.27 260
2636.39 249
2636.51 234
2636.62 215
2636.74 196
2636.86 177
2636.98 161
2637.10 149
2637.21 142
2637.33 139
2637.45 140
2637.57 144
2637.69 150
2637.80 156
2637.92 161
2638.04 164
2638.16 167
2638.27 169
2638.39 171
2638.51 173
2638.63 176
2638.75 180
2638.86 183
2638.98 185
2639.10 185
2639.22 184
2639.34 181
2639.45 178
2639.57 175
2639.69 174
2639.81 173
2639.93 173
2640.04 173
2640.16 174
2640.28 174
2640.40 173
2640.51 172
2640.63 169
2640.75 166
2640.87 163
2640.99 158
2641.10 153
2641.22 147
2641.34 142
2641.46 138
2641.58 134
2641.69 131
2641.81 128
2641.93 125
2642.05 120
2642.17 115
2642.28 110
2642.40 105
2642.52 100
2642.64 97
2642.76 97
2642.87 98
2642.99 100
2643.11 103
2643.23 104
2643.35 104
2643.46 102
2643.58 99
2643.70 96
2643.82 93
2643.94 93
2644.05 94
2644.17 98
2644.29 103
2644.41 108
2644.53 113
2644.64 117
2644.76 119
2644.88 121
2645.00 124
2645.12 128
2645.23 133
2645.35 140
2645.47 148
2645.59 156
2645.71 160
2645.82 161
2645.94 156
2646.06 147
2646.18 135
2646.30 122
2646.42 111
2646.53 104
2646.65 103
2646.77 107
2646.89 115
2647.01 126
2647.12 136
2647.24 146
2647.36 153
2647.48 157
2647.60 158
2647.71 155
2647.83 150
2647.95 142
2648.07 132
2648.19 122
2648.30 111
2648.42 101
2648.54 93
2648.66 87
2648.78 83
2648.90 81
2649.01 81
2649.13 83
2649.25 88
2649.37 95
2649.49 103
2649.60 113
2649.72 123
2649.84 131
2649.96 138
2650.08 141
2650.19 141
2650.31 138
2650.43 132
2650.55 124
2650.67 115
2650.79 108
2650.90 102
2651.02 98
2651.14 95
2651.26 94
2651.38 94
2651.49 92
2651.61 89
2651.73 85
2651.85 78
2651.97 71
2652.09 64
2652.20 58
2652.32 53
2652.44 49
2652.56 48
2652.68 47
2652.79 45
2652.91 43
2653.03 38
2653.15 31
2653.27 22
2653.39 12
2653.50 3
2653.62 0
2653.74 0
2653.86 0
2653.98 0
2654.10 0
2654.21 0
2654.33 0
2654.45 0
2654.57 1
2654.69 8
2654.80 16
2654.92 25
2655.04 33
2655.16 41
2655.28 47
2655.40 52
2655.51 55
2655.63 58
2655.75 60
2655.87 63
2655.99 66
2656.11 69
2656.22 73
2656.34 75
2656.46 78
2656.58 79
2656.70 80
2656.82 80
2656.93 81
2657.05 82
2657.17 84
2657.29 89
2657.41 96
2657.53 105
2657.64 114
2657.76 124
2657.88 132
2658.00 136
2658.12 137
2658.24 135
2658.35 131
2658.47 125
2658.59 121
2658.71 118
2658.83 116
2658.95 115
2659.06 114
2659.18 110
2659.30 103
2659.42 93
2659.54 81
2659.66 69
2659.77 60
2659.89 56
2660.01 57
2660.13 64
2660.25 75
2660.37 89
2660.48 102
2660.60 113
2660.72 121
2660.84 124
2660.96 124
2661.08 123
2661.19 122
2661.31 121
2661.43 122
2661.55 125
2661.67 127
2661.79 130
2661.90 133
2662.02 134
2662.14 135
2662.26 134
2662.38 133
2662.50 129
2662.62 125
2662.73 119
2662.85 114
2662.97 110
2663.09 111
2663.21 116
2663.33 128
2663.44 146
2663.56 167
2663.68 189
2663.80 209
2663.92 223
2664.04 230
2664.16 230
2664.27 222
2664.39 209
2664.51 193
2664.63 176
2664.75 160
2664.87 144
2664.98 131
2665.10 120
2665.22 111
2665.34 104
2665.46 101
2665.58 101
2665.70 106
2665.81 114
2665.93 126
2666.05 140
2666.17 155
2666.29 168
2666.41 178
2666.52 184
2666.64 185
2666.76 182
2666.88 176
2667.00 170
2667.12 163
2667.24 158
2667.35 154
2667.47 152
2667.59 151
2667.71 151
2667.83 151
2667.95 152
2668.07 153
2668.18 154
2668.30 155
2668.42 158
2668.54 162
2668.66 167
2668.78 175
2668.90 186
2669.01 199
2669.13 214
2669.25 231
2669.37 247
2669.49 261
2669.61 270
2669.73 274
2669.84 273
2669.96 265
2670.08 253
2670.20 239
2670.32 224
2670.44 209
2670.56 197
2670.67 188
2670.79 180
2670.91 174
2671.03 168
2671.15 162
2671.27 156
2671.39 150
2671.50 145
2671.62 141
2671.74 141
2671.86 142
2671.98 147
2672.10 153
2672.22 161
2672.34 168
2672.45 174
2672.57 178
2672.69 180
2672.81 179
2672.93 178
2673.05 176
2673.17 173
2673.28 172
2673.40 170
2673.52 170
2673.64 171
2673.76 173
2673.88 177
2674.00 183
2674.12 190
2674.23 200
2674.35 210
2674.47 221
2674.59 232
2674.71 242
2674.83 251
2674.95 258
2675.06 262
2675.18 263
2675.30 261
2675.42 257
2675.54 250
2675.66 241
2675.78 232
2675.90 223
2676.01 215
2676.13 207
2676.25 200
2676.37 193
2676.49 186
2676.61 179
2676.73 170
2676.85 161
2676.96 152
2677.08 145
2677.20 139
2677.32 137
2677.44 138
2677.56 143
2677.68 151
2677.80 161
2677.91 170
2678.03 177
2678.15 180
2678.27 179
2678.39 173
2678.51 164
2678.63 153
2678.75 144
2678.86 136
2678.98 132
2679.10 131
2679.22 132
2679.34 133
2679.46 133
2679.58 132
2679.70 131
2679.82 129
2679.93 128
2680.05 130
2680.17 133
2680.29 138
2680.41 144
2680.53 149
2680.65 153
2680.77 154
2680.88 153
2681.00 150
2681.12 145
2681.24 139
2681.36 131
2681.48 122
2681.60 113
2681.72 105
2681.84 98
2681.95 94
2682.07 92
2682.19 92
2682.31 93
2682.43 95
2682.55 97
2682.67 98
2682.79 98
2682.91 97
2683.02 96
2683.14 95
2683.26 96
2683.38 96
2683.50 97
2683.62 97
2683.74 95
2683.86 92
2683.98 86
2684.09 79
2684.21 71
2684.33 63
2684.45 56
2684.57 50
2684.69 47
2684.81 47
2684.93 50
2685.05 55
2685.16 62
2685.28 71
2685.40 81
2685.52 90
2685.64 98
2685.76 104
2685.88 108
2686.00 110
2686.12 111
2686.23 112
2686.35 113
2686.47 116
2686.59 120
2686.71 124
2686.83 128
2686.95 130
2687.07 130
2687.19 129
2687.31 127
2687.42 125
2687.54 124
2687.66 124
2687.78 126
2687.90 130
2688.02 134
2688.14 139
2688.26 144
2688.38 149
2688.50 152
2688.61 155
2688.73 155
2688.85 154
2688.97 151
2689.09 146
2689.21 141
2689.33 138
2689.45 136
2689.57 138
2689.69 142
2689.80 149
2689.92 155
2690.04 160
2690.16 162
2690.28 160
2690.40 155
2690.52 147
2690.64 137
2690.76 127
2690.88 117
2691.00 109
2691.11 102
2691.23 96
2691.35 90
2691.47 84
2691.59 76
2691.71 67
2691.83 56
2691.95 43
2692.07 31
2692.19 21
2692.30 13
2692.42 9
2692.54 9
2692.66 13
2692.78 19
2692.90 26
2693.02 34
2693.14 42
2693.26 50
2693.38 57
2693.50 62
2693.62 66
2693.73 67
2693.85 67
2693.97 63
2694.09 58
2694.21 52
2694.33 46
2694.45 42
2694.57 40
2694.69 40
2694.81 42
2694.93 47
2695.04 53
2695.16 59
2695.28 66
2695.40 72
2695.52 78
2695.64 84
2695.76 88
2695.88 92
2696.00 93
2696.12 93
2696.24 91
2696.36 90
2696.47 90
2696.59 93
2696.71 100
2696.83 110
2696.95 123
2697.07 137
2697.19 151
2697.31 163
2697.43 171
2697.55 175
2697.67 175
2697.79 171
2697.91 164
2698.02 155
2698.14 146
2698.26 138
2698.38 133
2698.50 131
2698.62 134
2698.74 141
2698.86 150
2698.98 161
2699.10 169
2699.22 175
2699.34 176
2699.46 174
2699.57 169
2699.69 163
2699.81 157
2699.93 153
2700.05 151
2700.17 150
2700.29 149
2700.41 145
2700.53 140
2700.65 131
2700.77 121
2700.89 111
2701.01 103
2701.12 96
2701.24 92
2701.36 90
2701.48 90
2701.60 90
2701.72 90
2701.84 90
2701.96 89
2702.08 87
2702.20 86
2702.32 85
2702.44 84
2702.56 84
2702.68 84
2702.79 84
2702.91 84
2703.03 83
2703.15 83
2703.27 82
2703.39 80
2703.51 77
2703.63 73
2703.75 68
2703.87 62
2703.99 55
2704.11 49
2704.23 41
2704.35 34
2704.47 26
2704.59 18
2704.70 9
2704.82 1
2704.94 0
2705.06 0
2705.18 0
2705.30 0
2705.42 0
2705.54 0
2705.66 0
2705.78 0
2705.90 6
2706.02 19
2706.14 34
2706.26 50
2706.38 65
2706.50 78
2706.61 89
2706.73 96
2706.85 101
2706.97 103
2707.09 106
2707.21 109
2707.33 114
2707.45 120
2707.57 128
2707.69 133
2707.81 137
2707.93 136
2708.05 131
2708.17 124
2708.29 115
2708.41 106
2708.53 97
2708.64 90
2708.76 83
2708.88 77
2709.00 71
2709.12 65
2709.24 61
2709.36 58
2709.48 59
2709.60 64
2709.72 73
2709.84 86
2709.96 100
2710.08 115
2710.20 128
2710.32 140
2710.44 149
2710.56 157
2710.68 163
2710.80 168
2710.91 170
2711.03 170
2711.15 168
2711.27 163
2711.39 156
2711.51 148
2711.63 140
2711.75 133
2711.87 127
2711.99 123
2712.11 121
2712.23 120
2712.35 122
2712.47 125
2712.59 129
2712.71 133
2712.83 137
2712.95 140
2713.07 142
2713.19 142
2713.31 140
2713.42 136
2713.54 132
2713.66 126
2713.78 120
2713.90 113
2714.02 106
2714.14 99
2714.26 93
2714.38 90
2714.50 91
2714.62 95
2714.74 102
2714.86 111
2714.98 119
2715.10 125
2715.22 127
2715.34 127
2715.46 123
2715.58 119
2715.70 115
2715.82 114
2715.94 115
2716.06 119
2716.18 125
2716.29 133
2716.41 140
2716.53 146
2716.65 151
2716.77 153
2716.89 154
2717.01 151
2717.13 147
2717.25 140
2717.37 132
2717.49 124
2717.61 117
2717.73 112
2717.85 110
2717.97 109
2718.09 110
2718.21 110
2718.33 109
2718.45 106
2718.57 101
2718.69 95
2718.81 90
2718.93 89
2719.05 93
2719.17 102
2719.29 115
2719.41 131
2719.53 145
2719.65 156
2719.76 159
2719.88 157
2720.00 148
2720.12 137
2720.24 126
2720.36 119
2720.48 116
2720.60 117
2720.72 123
2720.84 130
2720.96 138
2721.08 145
2721.20 151
2721.32 157
2721.44 163
2721.56 169
2721.68 175
2721.80 181
2721.92 185
2722.04 186
2722.16 183
2722.28 176
2722.40 168
2722.52 159
2722.64 152
2722.76 149
2722.88 151
2723.00 157
2723.12 166
2723.24 177
2723.36 187
2723.48 193
2723.60 195
2723.72 193
2723.84 187
2723.96 178
2724.08 167
2724.20 154
2724.32 142
2724.43 130
2724.55 120
2724.67 110
2724.79 102
2724.91 95
2725.03 89
2725.15 85
2725.27 82
2725.39 78
2725.51 75
2725.63 72
2725.75 69
2725.87 68
2725.99 68
2726.11 70
2726.23 73
2726.35 76
2726.47 79
2726.59 81
2726.71 81
2726.83 79
2726.95 77
2727.07 74
2727.19 72
2727.31 71
2727.43 71
2727.55 73
2727.67 76
2727.79 81
2727.91 88
2728.03 96
2728.15 106
2728.27 116
2728.39 125
2728.51 134
2728.63 141
2728.75 146
2728.87 151
2728.99 156
2729.11 160
2729.23 164
2729.35 168
2729.47 171
2729.59 172
2729.71 171
2729.83 169
2729.95 165
2730.07 160
2730.19 154
2730.31 148
2730.43 143
2730.55 138
2730.67 133
2730.79 129
2730.91 125
2731.03 121
2731.15 115
2731.27 108
2731.39 98
2731.51 85
2731.63 70
2731.75 54
2731.87 39
2731.99 27
2732.11 20
2732.23 20
2732.35 27
2732.47 40
2732.59 57
2732.71 77
2732.83 97
2732.95 115
2733.07 130
2733.19 142
2733.31 149
2733.43 153
2733.55 154
2733.67 153
2733.79 150
2733.91 146
2734.03 141
2734.15 135
2734.27 129
2734.39 122
2734.51 116
2734.63 110
2734.75 106
2734.87 102
2734.99 97
2735.11 92
2735.23 84
2735.35 74
2735.47 61
2735.59 47
2735.71 33
2735.83 19
2735.95 6
2736.07 0
2736.19 0
2736.31 0
2736.43 0
2736.55 0
2736.67 9
2736.79 23
2736.91 38
2737.03 53
2737.15 66
2737.27 76
2737.39 84
2737.51 89
2737.63 92
2737.75 92
2737.87 90
2737.99 85
2738.11 78
2738.23 67
2738.35 54
2738.47 39
2738.59 24
2738.71 11
2738.83 1
2738.95 0
2739.07 0
2739.19 0
2739.31 0
2739.43 0
2739.55 3
2739.67 7
2739.79 9
2739.91 11
2740.03 12
2740.15 12
2740.27 12
2740.39 11
2740.51 9
2740.63 6
2740.75 3
2740.87 0
2740.99 0
2741.11 0
2741.23 0
2741.35 0
2741.47 0
2741.59 0
2741.71 1
2741.83 10
2741.95 21
2742.07 30
2742.19 36
2742.31 40
2742.43 39
2742.55 35
2742.67 28
2742.79 20
2742.91 13
2743.03 8
2743.16 7
2743.28 8
2743.40 14
2743.52 22
2743.64 33
2743.76 46
2743.88 60
2744.00 74
2744.12 87
2744.24 100
2744.36 110
2744.48 118
2744.60 124
2744.72 126
2744.84 127
2744.96 127
2745.08 127
2745.20 127
2745.32 127
2745.44 127
2745.56 125
2745.68 121
2745.80 114
2745.92 105
2746.04 94
2746.16 85
2746.28 77
2746.40 72
2746.52 71
2746.64 75
2746.76 80
2746.88 88
2747.00 95
2747.12 102
2747.24 107
2747.36 111
2747.48 113
2747.60 114
2747.72 115
2747.85 116
2747.97 116
2748.09 115
2748.21 114
2748.33 111
2748.45 107
2748.57 102
2748.69 96
2748.81 89
2748.93 79
2749.05 69
2749.17 59
2749.29 49
2749.41 43
2749.53 40
2749.65 42
2749.77 48
2749.89 56
2750.01 65
2750.13 72
2750.25 75
2750.37 75
2750.49 72
2750.61 68
2750.73 64
2750.85 62
2750.97 61
2751.09 62
2751.21 64
2751.34 65
2751.46 64
2751.58 62
2751.70 59
2751.82 56
2751.94 54
2752.06 53
2752.18 53
2752.30 53
2752.42 52
2752.54 49
2752.66 44
2752.78 35
2752.90 25
2753.02 13
2753.14 1
2753.26 0
2753.38 0
2753.50 0
2753.62 0
2753.74 0
2753.86 0
2753.98 0
2754.10 0
2754.23 11
2754.35 23
2754.47 33
2754.59 42
2754.71 50
2754.83 58
2754.95 66
2755.07 74
2755.19 83
2755.31 91
2755.43 98
2755.55 103
2755.67 104
2755.79 103
2755.91 98
2756.03 92
2756.15 86
2756.27 79
2756.39 72
2756.51 66
2756.63 61
2756.76 57
2756.88 53
2757.00 52
2757.12 54
2757.24 59
2757.36 69
2757.48 81
2757.60 97
2757.72 113
2757.84 129
2757.96 142
2758.08 153
2758.20 161
2758.32 168
2758.44 173
2758.56 178
2758.68 184
2758.80 190
2758.92 198
2759.05 206
2759.17 215
2759.29 225
2759.41 237
2759.53 249
2759.65 262
2759.77 274
2759.89 284
2760.01 292
2760.13 295
2760.25 295
2760.37 291
2760.49 286
2760.61 280
2760.73 276
2760.85 273
2760.97 271
2761.10 270
2761.22 269
2761.34 266
2761.46 261
2761.58 253
2761.70 242
2761.82 230
2761.94 215
2762.06 201
2762.18 189
2762.30 178
2762.42 171
2762.54 166
2762.66 164
2762.78 163
2762.90 163
2763.03 163
2763.15 162
2763.27 161
2763.39 160
2763.51 159
2763.63 160
2763.75 161
2763.87 162
2763.99 163
2764.11 162
2764.23 161
2764.35 158
2764.47 154
2764.59 150
2764.71 146
2764.84 142
2764.96 138
2765.08 133
2765.20 127
2765.32 120
2765.44 110
2765.56 100
2765.68 89
2765.80 79
2765.92 72
2766.04 66
2766.16 62
2766.28 59
2766.40 55
2766.52 51
2766.65 46
2766.77 41
2766.89 38
2767.01 39
2767.13 45
2767.25 55
2767.37 70
2767.49 87
2767.61 104
2767.73 120
2767.85 133
2767.97 141
2768.09 146
2768.22 149
2768.34 150
2768.46 150
2768.58 150
2768.70 152
2768.82 155
2768.94 159
2769.06 165
2769.18 170
2769.30 175
2769.42 178
2769.54 180
2769.66 181
2769.79 183
2769.91 189
2770.03 202
2770.15 223
2770.27 252
2770.39 289
2770.51 331
2770.63 375
2770.75 421
2770.87 467
2770.99 514
2771.11 562
2771.23 614
2771.36 671
2771.48 735
2771.60 803
2771.72 877
2771.84 956
2771.96 1038
2772.08 1123
2772.20 1212
2772.32 1303
2772.44 1395
2772.56 1485
2772.68 1571
2772.81 1649
2772.93 1718
2773.05 1777
2773.17 1825
2773.29 1866
2773.41 1901
2773.53 1933
2773.65 1964
2773.77 1995
2773.89 2026
2774.01 2058
2774.14 2090
2774.26 2118
2774.38 2143
2774.50 2163
2774.62 2175
2774.74 2181
2774.86 2178
2774.98 2166
2775.10 2145
2775.22 2114
2775.34 2075
2775.47 2029
2775.59 1977
2775.71 1922
2775.83 1865
2775.95 1809
2776.07 1756
2776.19 1705
2776.31 1656
2776.43 1608
2776.55 1560
2776.67 1510
2776.80 1458
2776.92 1402
2777.04 1344
2777.16 1285
2777.28 1226
2777.40 1170
2777.52 1119
2777.64 1074
2777.76 1034
2777.88 999
2778.00 967
2778.13 937
2778.25 907
2778.37 877
2778.49 845
2778.61 814
2778.73 783
2778.85 754
2778.97 725
2779.09 697
2779.21 669
2779.34 640
2779.46 610
2779.58 580
2779.70 548
2779.82 516
2779.94 485
2780.06 456
2780.18 430
2780.30 406
2780.42 387
2780.55 371
2780.67 359
2780.79 349
2780.91 340
2781.03 331
2781.15 320
2781.27 307
2781.39 289
2781.51 268
2781.64 243
2781.76 216
2781.88 189
2782.00 161
2782.12 135
2782.24 110
2782.36 89
2782.48 71
2782.60 58
2782.72 51
2782.85 48
2782.97 51
2783.09 58
2783.21 68
2783.33 79
2783.45 91
2783.57 102
2783.69 113
2783.81 122
2783.94 131
2784.06 139
2784.18 146
2784.30 151
2784.42 155
2784.54 157
2784.66 157
2784.78 156
2784.90 152
2785.03 147
2785.15 142
2785.27 137
2785.39 133
2785.51 131
2785.63 132
2785.75 135
2785.87 142
2785.99 149
2786.12 156
2786.24 161
2786.36 164
2786.48 163
2786.60 159
2786.72 153
2786.84 145
2786.96 138
2787.08 131
2787.21 123
2787.33 115
2787.45 106
2787.57 96
2787.69 86
2787.81 75
2787.93 65
2788.05 56
2788.18 49
2788.30 43
2788.42 38
2788.54 34
2788.66 30
2788.78 28
2788.90 27
2789.02 27
2789.14 29
2789.27 34
2789.39 40
2789.51 48
2789.63 56
2789.75 62
2789.87 67
2789.99 69
2790.11 68
2790.24 64
2790.36 59
2790.48 54
2790.60 49
2790.72 46
2790.84 43
2790.96 41
2791.08 38
2791.21 35
2791.33 30
2791.45 25
2791.57 19
2791.69 14
2791.81 10
2791.93 6
2792.05 2
2792.18 0
2792.30 0
2792.42 0
2792.54 0
2792.66 0
2792.78 0
2792.90 0
2793.03 0
2793.15 4
2793.27 16
2793.39 29
2793.51 42
2793.63 54
2793.75 64
2793.87 71
2794.00 75
2794.12 76
2794.24 74
2794.36 70
2794.48 64
2794.60 59
2794.72 54
2794.84 53
2794.97 55
2795.09 61
2795.21 71
2795.33 82
2795.45 92
2795.57 98
2795.69 99
2795.82 95
2795.94 87
2796.06 76
2796.18 65
2796.30 57
2796.42 52
2796.54 50
2796.67 52
2796.79 54
2796.91 58
2797.03 62
2797.15 65
2797.27 68
2797.39 71
2797.51 74
2797.64 77
2797.76 81
2797.88 84
2798.00 87
2798.12 89
2798.24 91
2798.36 92
2798.49 92
2798.61 91
2798.73 89
2798.85 86
2798.97 82
2799.09 79
2799.21 75
2799.34 73
2799.46 72
2799.58 72
2799.70 73
2799.82 74
2799.94 75
2800.06 77
2800.19 80
2800.31 83
2800.43 86
2800.55 90
2800.67 95
2800.79 100
2800.91 104
2801.04 107
2801.16 109
2801.28 110
2801.40 110
2801.52 109
2801.64 108
2801.77 109
2801.89 112
2802.01 117
2802.13 126
2802.25 137
2802.37 149
2802.49 164
2802.62 179
2802.74 193
2802.86 205
2802.98 214
2803.10 220
2803.22 221
2803.34 216
2803.47 205
2803.59 191
2803.71 175
2803.83 158
2803.95 142
2804.07 130
2804.20 121
2804.32 115
2804.44 111
2804.56 107
2804.68 102
2804.80 96
2804.92 89
2805.05 83
2805.17 77
2805.29 75
2805.41 74
2805.53 77
2805.65 81
2805.78 85
2805.90 89
2806.02 91
2806.14 91
2806.26 90
2806.38 87
2806.50 82
2806.63 79
2806.75 76
2806.87 75
2806.99 78
2807.11 84
2807.23 95
2807.36 108
2807.48 124
2807.60 140
2807.72 155
2807.84 169
2807.96 178
2808.09 184
2808.21 185
2808.33 183
2808.45 177
2808.57 169
2808.69 160
2808.82 151
2808.94 144
2809.06 140
2809.18 139
2809.30 141
2809.42 144
2809.55 149
2809.67 153
2809.79 157
2809.91 158
2810.03 158
2810.15 156
2810.28 154
2810.40 152
2810.52 149
2810.64 146
2810.76 143
2810.88 138
2811.01 132
2811.13 124
2811.25 116
2811.37 107
2811.49 100
2811.61 96
2811.74 95
2811.86 98
2811.98 106
2812.10 116
2812.22 129
2812.34 141
2812.47 153
2812.59 161
2812.71 166
2812.83 169
2812.95 169
2813.07 169
2813.20 170
2813.32 172
2813.44 176
2813.56 182
2813.68 186
2813.80 189
2813.93 187
2814.05 180
2814.17 170
2814.29 157
2814.41 144
2814.54 134
2814.66 130
2814.78 133
2814.90 141
2815.02 155
2815.14 171
2815.27 188
2815.39 202
2815.51 212
2815.63 219
2815.75 223
2815.87 224
2816.00 223
2816.12 221
2816.24 218
2816.36 214
2816.48 208
2816.61 200
2816.73 190
2816.85 178
2816.97 164
2817.09 150
2817.21 136
2817.34 123
2817.46 111
2817.58 101
2817.70 91
2817.82 83
2817.95 76
2818.07 71
2818.19 68
2818.31 67
2818.43 69
2818.55 71
2818.68 74
2818.80 76
2818.92 77
2819.04 77
2819.16 74
2819.29 70
2819.41 65
2819.53 58
2819.65 51
2819.77 43
2819.90 36
2820.02 29
2820.14 24
2820.26 22
2820.38 22
2820.50 25
2820.63 29
2820.75 33
2820.87 34
2820.99 33
2821.11 28
2821.24 21
2821.36 14
2821.48 7
2821.60 2
2821.72 0
2821.85 1
2821.97 4
2822.09 7
2822.21 9
2822.33 8
2822.46 7
2822.58 4
2822.70 1
2822.82 0
2822.94 1
2823.06 4
2823.19 10
2823.31 16
2823.43 23
2823.55 28
2823.67 32
2823.80 33
2823.92 32
2824.04 29
2824.16 25
2824.28 22
2824.41 21
2824.53 22
2824.65 25
2824.77 30
2824.89 37
2825.02 45
2825.14 54
2825.26 62
2825.38 69
2825.50 75
2825.63 81
2825.75 85
2825.87 88
2825.99 90
2826.11 90
2826.24 89
2826.36 87
2826.48 84
2826.60 81
2826.72 78
2826.85 74
2826.97 70
2827.09 64
2827.21 58
2827.33 52
2827.46 45
2827.58 41
2827.70 39
2827.82 40
2827.94 43
2828.07 49
2828.19 54
2828.31 56
2828.43 55
2828.56 49
2828.68 40
2828.80 29
2828.92 18
2829.04 10
2829.17 7
2829.29 8
2829.41 12
2829.53 19
2829.65 27
2829.78 34
2829.90 41
2830.02 47
2830.14 52
2830.26 57
2830.39 63
2830.51 68
2830.63 72
2830.75 75
2830.87 77
2831.00 77
2831.12 77
2831.24 78
2831.36 80
2831.49 84
2831.61 89
2831.73 96
2831.85 103
2831.97 110
2832.10 115
2832.22 118
2832.34 119
2832.46 120
2832.58 119
2832.71 119
2832.83 120
2832.95 121
2833.07 121
2833.20 120
2833.32 116
2833.44 110
2833.56 100
2833.68 88
2833.81 74
2833.93 59
2834.05 46
2834.17 36
2834.29 29
2834.42 27
2834.54 28
2834.66 33
2834.78 40
2834.91 48
2835.03 56
2835.15 61
2835.27 64
2835.39 63
2835.52 59
2835.64 52
2835.76 45
2835.88 39
2836.01 34
2836.13 32
2836.25 31
2836.37 31
2836.49 32
2836.62 33
2836.74 33
2836.86 33
2836.98 31
2837.11 28
2837.23 25
2837.35 20
2837.47 15
2837.59 11
2837.72 8
2837.84 6
2837.96 6
2838.08 7
2838.21 8
2838.33 9
2838.45 9
2838.57 8
2838.70 7
2838.82 5
2838.94 4
2839.06 3
2839.18 2
2839.31 2
2839.43 1
2839.55 0
2839.67 0
2839.80 0
2839.92 0
2840.04 0
2840.16 0
2840.29 0
2840.41 2
2840.53 7
2840.65 14
2840.77 22
2840.90 30
2841.02 37
2841.14 42
2841.26 43
2841.39 42
2841.51 36
2841.63 29
2841.75 20
2841.88 11
2842.00 4
2842.12 0
2842.24 0
2842.36 0
2842.49 0
2842.61 0
2842.73 0
2842.85 0
2842.98 0
2843.10 2
2843.22 8
2843.34 14
2843.47 18
2843.59 20
2843.71 21
2843.83 21
2843.96 21
2844.08 23
2844.20 25
2844.32 28
2844.45 33
2844.57 38
2844.69 44
2844.81 50
2844.94 56
2845.06 63
2845.18 71
2845.30 79
2845.42 87
2845.55 94
2845.67 101
2845.79 107
2845.91 111
2846.04 112
2846.16 111
2846.28 108
2846.40 104
2846.53 102
2846.65 102
2846.77 106
2846.89 114
2847.02 126
2847.14 140
2847.26 154
2847.38 168
2847.51 180
2847.63 191
2847.75 200
2847.87 208
2848.00 216
2848.12 222
2848.24 227
2848.36 229
2848.49 230
2848.61 229
2848.73 226
2848.85 222
2848.98 217
2849.10 209
2849.22 200
2849.34 188
2849.47 176
2849.59 162
2849.71 148
2849.83 136
2849.96 125
2850.08 117
2850.20 110
2850.32 106
2850.45 103
2850.57 102
2850.69 101
2850.81 102
2850.94 102
2851.06 102
2851.18 101
2851.30 100
2851.43 98
2851.55 95
2851.67 92
2851.79 89
2851.92 87
2852.04 86
2852.16 84
2852.28 82
2852.41 80
2852.53 77
2852.65 74
2852.78 70
2852.90 68
2853.02 66
2853.14 65
2853.27 67
2853.39 69
2853.51 73
2853.63 77
2853.76 81
2853.88 85
2854.00 88
2854.12 88
2854.25 87
2854.37 85
2854.49 81
2854.61 78
2854.74 73
2854.86 68
2854.98 63
2855.10 58
2855.23 52
2855.35 47
2855.47 41
2855.60 36
2855.72 32
2855.84 29
2855.96 28
2856.09 28
2856.21 28
2856.33 30
2856.45 32
2856.58 33
2856.70 34
2856.82 35
2856.94 35
2857.07 34
2857.19 34
2857.31 33
2857.44 34
2857.56 35
2857.68 39
2857.80 45
2857.93 54
2858.05 65
2858.17 77
2858.29 91
2858.42 104
2858.54 115
2858.66 123
2858.78 126
2858.91 126
2859.03 121
2859.15 115
2859.28 110
2859.40 106
2859.52 105
2859.64 106
2859.77 110
2859.89 115
2860.01 120
2860.13 123
2860.26 124
2860.38 124
2860.50 121
2860.63 117
2860.75 113
2860.87 108
2860.99 102
2861.12 97
2861.24 90
2861.36 84
2861.49 77
2861.61 71
2861.73 64
2861.85 58
2861.98 52
2862.10 48
2862.22 46
2862.34 45
2862.47 47
2862.59 51
2862.71 55
2862.84 59
2862.96 61
2863.08 62
2863.20 60
2863.33 55
2863.45 48
2863.57 39
2863.70 28
2863.82 17
2863.94 6
2864.06 0
2864.19 0
2864.31 0
2864.43 0
2864.56 0
2864.68 0
2864.80 0
2864.92 0
2865.05 1
2865.17 10
2865.29 21
2865.42 33
2865.54 47
2865.66 61
2865.78 75
2865.91 88
2866.03 98
2866.15 105
2866.28 108
2866.40 109
2866.52 106
2866.64 101
2866.77 95
2866.89 89
2867.01 83
2867.14 79
2867.26 76
2867.38 76
2867.50 78
2867.63 82
2867.75 89
2867.87 97
2868.00 105
2868.12 113
2868.24 118
2868.36 120
2868.49 119
2868.61 115
2868.73 110
2868.86 103
2868.98 95
2869.10 86
2869.22 77
2869.35 68
2869.47 60
2869.59 54
2869.72 50
2869.84 50
2869.96 52
2870.09 57
2870.21 61
2870.33 63
2870.45 62
2870.58 58
2870.70 53
2870.82 47
2870.95 43
2871.07 43
2871.19 45
2871.32 51
2871.44 57
2871.56 63
2871.68 68
2871.81 72
2871.93 74
2872.05 76
2872.18 78
2872.30 81
2872.42 85
2872.55 89
2872.67 93
2872.79 95
2872.91 95
2873.04 93
2873.16 88
2873.28 80
2873.41 71
2873.53 63
2873.65 56
2873.78 52
2873.90 52
2874.02 57
2874.14 65
2874.27 75
2874.39 85
2874.51 94
2874.64 101
2874.76 107
2874.88 112
2875.01 116
2875.13 120
2875.25 122
2875.38 123
2875.50 122
2875.62 118
2875.74 110
2875.87 100
2875.99 88
2876.11 74
2876.24 61
2876.36 48
2876.48 36
2876.61 27
2876.73 20
2876.85 15
2876.98 12
2877.10 10
2877.22 9
2877.34 8
2877.47 7
2877.59 5
2877.71 3
2877.84 3
2877.96 4
2878.08 6
2878.21 11
2878.33 15
2878.45 20
2878.58 23
2878.70 25
2878.82 25
2878.95 25
2879.07 25
2879.19 27
2879.31 30
2879.44 34
2879.56 39
2879.68 42
2879.81 44
2879.93 44
2880.05 42
2880.18 40
2880.30 38
2880.42 36
2880.55 36
2880.67 38
2880.79 39
2880.92 41
2881.04 44
2881.16 48
2881.29 53
2881.41 58
2881.53 64
2881.65 69
2881.78 73
2881.90 75
2882.02 74
2882.15 71
2882.27 68
2882.39 64
2882.52 60
2882.64 57
2882.76 55
2882.89 54
2883.01 55
2883.13 58
2883.26 62
2883.38 68
2883.50 76
2883.63 84
2883.75 93
2883.87 101
2884.00 109
2884.12 116
2884.24 119
2884.37 120
2884.49 116
2884.61 108
2884.74 97
2884.86 84
2884.98 70
2885.11 57
2885.23 47
2885.35 40
2885.48 34
2885.60 30
2885.72 25
2885.85 20
2885.97 14
2886.09 8
2886.22 5
2886.34 4
2886.46 6
2886.59 12
2886.71 19
2886.83 26
2886.96 31
2887.08 35
2887.20 35
2887.33 32
2887.45 28
2887.57 22
2887.70 16
2887.82 11
2887.94 7
2888.07 5
2888.19 4
2888.31 4
2888.44 5
2888.56 6
2888.68 7
2888.81 9
2888.93 10
2889.05 10
2889.18 9
2889.30 7
2889.42 3
2889.55 0
2889.67 0
2889.79 0
2889.92 0
2890.04 0
2890.16 0
2890.29 0
2890.41 9
2890.53 22
2890.66 35
2890.78 49
2890.90 62
2891.03 74
2891.15 85
2891.27 95
2891.40 103
2891.52 110
2891.64 113
2891.77 114
2891.89 112
2892.01 108
2892.14 103
2892.26 97
2892.38 93
2892.51 90
2892.63 90
2892.75 91
2892.88 93
2893.00 96
2893.12 99
2893.25 102
2893.37 104
2893.49 105
2893.62 104
2893.74 102
2893.86 98
2893.99 93
2894.11 87
2894.24 82
2894.36 77
2894.48 75
2894.61 74
2894.73 74
2894.85 75
2894.98 77
2895.10 78
2895.22 81
2895.35 85
2895.47 91
2895.59 100
2895.72 110
2895.84 120
2895.96 129
2896.09 135
2896.21 139
2896.33 140
2896.46 139
2896.58 136
2896.71 133
2896.83 129
2896.95 124
2897.08 118
2897.20 110
2897.32 101
2897.45 92
2897.57 85
2897.69 80
2897.82 80
2897.94 83
2898.06 90
2898.19 99
2898.31 108
2898.43 116
2898.56 120
2898.68 120
2898.81 115
2898.93 107
2899.05 96
2899.18 86
2899.30 76
2899.42 70
2899.55 68
2899.67 70
2899.79 75
2899.92 83
2900.04 92
2900.16 102
2900.29 110
2900.41 118
2900.54 124
2900.66 130
2900.78 134
2900.91 137
2901.03 138
2901.15 137
2901.28 136
2901.40 133
2901.52 131
2901.65 131
2901.77 131
2901.90 133
2902.02 136
2902.14 137
2902.27 138
2902.39 138
2902.51 136
2902.64 135
2902.76 134
2902.88 134
2903.01 136
2903.13 140
2903.26 144
2903.38 149
2903.50 152
2903.63 154
2903.75 154
2903.87 152
2904.00 149
2904.12 144
2904.25 139
2904.37 134
2904.49 129
2904.62 124
2904.74 118
2904.86 113
2904.99 108
2905.11 102
2905.23 97
2905.36 91
2905.48 86
2905.61 81
2905.73 78
2905.85 76
2905.98 76
2906.10 79
2906.22 84
2906.35 90
2906.47 95
2906.60 99
2906.72 100
2906.84 98
2906.97 94
2907.09 89
2907.21 85
2907.34 83
2907.46 83
2907.59 85
2907.71 88
2907.83 90
2907.96 90
2908.08 87
2908.20 80
2908.33 71
2908.45 58
2908.58 44
2908.70 30
2908.82 18
2908.95 8
2909.07 1
2909.19 0
2909.32 0
2909.44 0
2909.57 0
2909.69 0
2909.81 0
2909.94 0
2910.06 0
2910.18 0
2910.31 0
2910.43 1
2910.56 4
2910.68 9
2910.80 16
2910.93 24
2911.05 33
2911.18 42
2911.30 50
2911.42 56
2911.55 61
2911.67 63
2911.79 64
2911.92 64
2912.04 64
2912.17 63
2912.29 63
2912.41 63
2912.54 64
2912.66 66
2912.79 67
2912.91 67
2913.03 67
2913.16 65
2913.28 62
2913.40 60
2913.53 58
2913.65 58
2913.78 58
2913.90 59
2914.02 60
2914.15 59
2914.27 57
2914.40 53
2914.52 50
2914.64 47
2914.77 47
2914.89 50
2915.02 54
2915.14 59
2915.26 64
2915.39 68
2915.51 71
2915.64 74
2915.76 78
2915.88 82
2916.01 89
2916.13 96
2916.25 103
2916.38 107
2916.50 109
2916.63 108
2916.75 104
2916.87 97
2917.00 91
2917.12 84
2917.25 80
2917.37 78
2917.49 77
2917.62 77
2917.74 76
2917.87 76
2917.99 75
2918.11 73
2918.24 72
2918.36 72
2918.49 73
2918.61 76
2918.73 79
2918.86 82
2918.98 84
2919.11 83
2919.23 80
2919.35 76
2919.48 70
2919.60 64
2919.73 60
2919.85 58
2919.97 59
2920.10 62
2920.22 68
2920.35 74
2920.47 82
2920.59 88
2920.72 93
2920.84 97
2920.97 100
2921.09 103
2921.21 106
2921.34 109
2921.46 114
2921.59 119
2921.71 123
2921.83 125
2921.96 124
2922.08 119
2922.21 111
2922.33 101
2922.46 90
2922.58 79
2922.70 70
2922.83 62
2922.95 56
2923.08 51
2923.20 47
2923.32 44
2923.45 41
2923.57 38
2923.70 35
2923.82 31
2923.94 28
2924.07 23
2924.19 19
2924.32 16
2924.44 13
2924.56 12
2924.69 13
2924.81 14
2924.94 16
2925.06 17
2925.19 19
2925.31 20
2925.43 22
2925.56 23
2925.68 25
2925.81 27
2925.93 29
2926.05 30
2926.18 30
2926.30 29
2926.43 27
2926.55 24
2926.68 20
2926.80 16
2926.92 12
2927.05 8
2927.17 4
2927.30 1
2927.42 0
2927.54 0
2927.67 0
2927.79 0
2927.92 0
2928.04 1
2928.17 0
2928.29 0
2928.41 0
2928.54 0
2928.66 0
2928.79 0
2928.91 4
2929.03 9
2929.16 13
2929.28 16
2929.41 17
2929.53 16
2929.66 14
2929.78 12
2929.90 12
2930.03 14
2930.15 19
2930.28 26
2930.40 34
2930.53 42
2930.65 48
2930.77 52
2930.90 54
2931.02 55
2931.15 57
2931.27 59
2931.40 63
2931.52 68
2931.64 76
2931.77 84
2931.89 94
2932.02 103
2932.14 111
2932.26 118
2932.39 123
2932.51 126
2932.64 125
2932.76 122
2932.89 116
2933.01 106
2933.13 94
2933.26 80
2933.38 64
2933.51 49
2933.63 35
2933.76 24
2933.88 15
2934.01 9
2934.13 6
2934.25 6
2934.38 9
2934.50 14
2934.63 22
2934.75 31
2934.88 40
2935.00 48
2935.12 53
2935.25 54
2935.37 51
2935.50 45
2935.62 37
2935.75 30
2935.87 25
2935.99 23
2936.12 25
2936.24 27
2936.37 31
2936.49 34
2936.62 35
2936.74 35
2936.87 34
2936.99 33
2937.11 32
2937.24 30
2937.36 28
2937.49 23
2937.61 15
2937.74 5
2937.86 0
2937.98 0
2938.11 0
2938.23 0
2938.36 0
2938.48 0
2938.61 0
2938.73 2
2938.86 14
2938.98 24
2939.10 30
2939.23 34
2939.35 34
2939.48 32
2939.60 29
2939.73 26
2939.85 24
2939.98 25
2940.10 28
2940.22 34
2940.35 42
2940.47 50
2940.60 57
2940.72 60
2940.85 60
2940.97 56
2941.10 49
2941.22 39
2941.34 29
2941.47 20
2941.59 13
2941.72 8
2941.84 4
2941.97 1
2942.09 0
2942.22 0
2942.34 0
2942.46 0
2942.59 0
2942.71 1
2942.84 5
2942.96 11
2943.09 16
2943.21 21
2943.34 24
2943.46 25
2943.59 25
2943.71 24
2943.83 23
2943.96 23
2944.08 26
2944.21 31
2944.33 39
2944.46 49
2944.58 62
2944.71 77
2944.83 92
2944.96 107
2945.08 120
2945.20 130
2945.33 136
2945.45 138
2945.58 135
2945.70 130
2945.83 122
2945.95 114
2946.08 106
2946.20 101
2946.33 98
2946.45 97
2946.57 99
2946.70 102
2946.82 107
2946.95 112
2947.07 117
2947.20 123
2947.32 127
2947.45 130
2947.57 131
2947.70 128
2947.82 122
2947.94 114
2948.07 104
2948.19 93
2948.32 83
2948.44 75
2948.57 69
2948.69 66
2948.82 65
2948.94 66
2949.07 69
2949.19 72
2949.32 77
2949.44 82
2949.57 88
2949.69 94
2949.81 100
2949.94 105
2950.06 110
2950.19 116
2950.31 121
2950.44 127
2950.56 131
2950.69 133
2950.81 133
2950.94 130
2951.06 124
2951.19 116
2951.31 107
2951.44 96
2951.56 87
2951.68 78
2951.81 70
2951.93 64
2952.06 59
2952.18 55
2952.31 51
2952.43 46
2952.56 40
2952.68 34
2952.81 25
2952.93 15
2953.06 5
2953.18 0
2953.31 0
2953.43 0
2953.56 0
2953.68 0
2953.80 0
2953.93 3
2954.05 14
2954.18 25
2954.30 34
2954.43 41
2954.55 45
2954.68 48
2954.80 50
2954.93 51
2955.05 52
2955.18 53
2955.30 55
2955.43 55
2955.55 55
2955.68 55
2955.80 54
2955.93 52
2956.05 50
2956.18 47
2956.30 43
2956.42 39
2956.55 34
2956.67 29
2956.80 23
2956.92 16
2957.05 9
2957.17 2
2957.30 0
2957.42 0
2957.55 0
2957.67 0
2957.80 0
2957.92 0
2958.05 0
2958.17 0
2958.30 2
2958.42 9
2958.55 17
2958.67 26
2958.80 34
2958.92 41
2959.05 48
2959.17 55
2959.30 61
2959.42 66
2959.55 71
2959.67 75
2959.79 78
2959.92 79
2960.04 79
2960.17 78
2960.29 75
2960.42 73
2960.54 71
2960.67 70
2960.79 70
2960.92 71
2961.04 72
2961.17 73
2961.29 74
2961.42 74
2961.54 73
2961.67 71
2961.79 68
2961.92 64
2962.04 59
2962.17 53
2962.29 47
2962.42 41
2962.54 37
2962.67 35
2962.79 35
2962.92 36
2963.04 39
2963.17 42
2963.29 43
2963.42 42
2963.54 39
2963.67 34
2963.79 28
2963.92 23
2964.04 19
2964.17 17
2964.29 18
2964.42 21
2964.54 27
2964.67 34
2964.79 43
2964.92 51
2965.04 60
2965.17 66
2965.29 71
2965.42 72
2965.54 71
2965.67 67
2965.79 61
2965.92 55
2966.04 50
2966.17 47
2966.29 45
2966.42 45
2966.54 47
2966.67 49
2966.79 51
2966.92 53
2967.04 55
2967.17 58
2967.29 62
2967.42 68
2967.54 74
2967.67 81
2967.79 87
2967.92 91
2968.04 93
2968.17 92
2968.29 88
2968.42 82
2968.54 74
2968.67 66
2968.79 60
2968.92 57
2969.04 56
2969.17 58
2969.29 60
2969.42 63
2969.54 64
2969.67 63
2969.79 60
2969.92 57
2970.04 54
2970.17 53
2970.29 52
2970.42 52
2970.54 52
2970.67 50
2970.79 47
2970.92 43
2971.04 38
2971.17 35
2971.29 33
2971.42 33
2971.54 38
2971.67 44
2971.79 53
2971.92 61
2972.04 68
2972.17 72
2972.29 73
2972.42 69
2972.54 63
2972.67 55
2972.79 47
2972.92 40
2973.04 34
2973.17 30
2973.30 29
2973.42 30
2973.55 34
2973.67 40
2973.80 47
2973.92 56
2974.05 65
2974.17 72
2974.30 76
2974.42 77
2974.55 74
2974.67 68
2974.80 59
2974.92 50
2975.05 42
2975.17 35
2975.30 30
2975.42 29
2975.55 30
2975.67 34
2975.80 41
2975.92 51
2976.05 64
2976.17 79
2976.30 97
2976.42 116
2976.55 134
2976.68 149
2976.80 162
2976.93 169
2977.05 172
2977.18 169
2977.30 163
2977.43 154
2977.55 145
2977.68 136
2977.80 128
2977.93 123
2978.05 121
2978.18 122
2978.30 125
2978.43 130
2978.55 136
2978.68 142
2978.80 145
2978.93 145
2979.05 141
2979.18 133
2979.31 122
2979.43 110
2979.56 98
2979.68 88
2979.81 81
2979.93 79
2980.06 79
2980.18 83
2980.31 88
2980.43 95
2980.56 102
2980.68 109
2980.81 115
2980.93 121
2981.06 125
2981.18 128
2981.31 128
2981.44 126
2981.56 122
2981.69 117
2981.81 111
2981.94 105
2982.06 98
2982.19 91
2982.31 83
2982.44 73
2982.56 62
2982.69 49
2982.81 36
2982.94 23
2983.06 12
2983.19 2
2983.32 0
2983.44 0
2983.57 0
2983.69 0
2983.82 4
2983.94 13
2984.07 23
2984.19 33
2984.32 40
2984.44 44
2984.57 44
2984.69 40
2984.82 33
2984.95 23
2985.07 13
2985.20 3
2985.32 0
2985.45 0
2985.57 0
2985.70 0
2985.82 0
2985.95 0
2986.07 0
2986.20 0
2986.32 0
2986.45 0
2986.58 1
2986.70 5
2986.83 11
2986.95 19
2987.08 28
2987.20 35
2987.33 40
2987.45 42
2987.58 42
2987.70 39
2987.83 35
2987.96 31
2988.08 28
2988.21 26
2988.33 24
2988.46 21
2988.58 17
2988.71 13
2988.83 7
2988.96 2
2989.08 0
2989.21 0
2989.34 0
2989.46 0
2989.59 0
2989.71 0
2989.84 0
2989.96 0
2990.09 0
2990.21 4
2990.34 9
2990.46 15
2990.59 21
2990.72 27
2990.84 30
2990.97 33
2991.09 34
2991.22 36
2991.34 39
2991.47 45
2991.59 52
2991.72 62
2991.85 72
2991.97 83
2992.10 91
2992.22 98
2992.35 103
2992.47 105
2992.60 104
2992.72 102
2992.85 100
2992.98 97
2993.10 95
2993.23 94
2993.35 95
2993.48 96
2993.60 98
2993.73 99
2993.85 99
2993.98 97
2994.11 94
2994.23 91
2994.36 86
2994.48 83
2994.61 80
2994.73 78
2994.86 77
2994.98 77
2995.11 77
2995.24 78
2995.36 79
2995.49 81
2995.61 83
2995.74 86
2995.86 89
2995.99 92
2996.12 94
2996.24 97
2996.37 99
2996.49 101
2996.62 103
2996.74 107
2996.87 111
2996.99 116
2997.12 121
2997.25 126
2997.37 131
2997.50 133
2997.62 134
2997.75 134
2997.87 132
2998.00 131
2998.13 130
2998.25 131
2998.38 132
2998.50 133
2998.63 134
2998.75 134
2998.88 132
2999.01 130
2999.13 127
2999.26 125
2999.38 125
2999.51 129
2999.63 136
2999.76 145
2999.89 156
3000.01 166
3000.14 174
3000.26 178
3000.39 177
3000.51 172
3000.64 161
3000.77 147
3000.89 130
3001.02 112
3001.14 96
3001.27 82
3001.39 74
3001.52 70
3001.65 71
3001.77 75
3001.90 80
3002.02 84
3002.15 87
3002.27 87
3002.40 85
3002.53 82
3002.65 81
3002.78 81
3002.90 83
3003.03 88
3003.15 96
3003.28 104
3003.41 113
3003.53 122
3003.66 129
3003.78 134
3003.91 137
3004.03 139
3004.16 139
3004.29 138
3004.41 136
3004.54 133
3004.66 128
3004.79 120
3004.92 111
3005.04 100
3005.17 89
3005.29 78
3005.42 71
3005.54 67
3005.67 67
3005.80 72
3005.92 80
3006.05 89
3006.17 99
3006.30 108
3006.43 115
3006.55 120
3006.68 124
3006.80 127
3006.93 130
3007.05 135
3007.18 139
3007.31 143
3007.43 147
3007.56 150
3007.68 153
3007.81 156
3007.94 158
3008.06 162
3008.19 166
3008.31 170
3008.44 172
3008.56 170
3008.69 163
3008.82 152
3008.94 137
3009.07 120
3009.19 103
3009.32 88
3009.45 78
3009.57 73
3009.70 72
3009.82 76
3009.95 82
3010.08 89
3010.20 98
3010.33 106
3010.45 113
3010.58 120
3010.71 125
3010.83 127
3010.96 127
3011.08 125
3011.21 120
3011.33 112
3011.46 103
3011.59 93
3011.71 83
3011.84 74
3011.96 68
3012.09 63
3012.22 59
3012.34 56
3012.47 53
3012.59 50
3012.72 48
3012.85 46
3012.97 45
3013.10 45
3013.22 47
3013.35 51
3013.48 54
3013.60 57
3013.73 58
3013.85 57
3013.98 53
3014.11 48
3014.23 42
3014.36 35
3014.48 30
3014.61 25
3014.74 22
3014.86 20
3014.99 19
3015.11 20
3015.24 23
3015.37 27
3015.49 32
3015.62 38
3015.74 44
3015.87 49
3016.00 53
3016.12 55
3016.25 56
3016.37 57
3016.50 56
3016.63 56
3016.75 55
3016.88 54
3017.01 52
3017.13 51
3017.26 51
3017.38 51
3017.51 53
3017.64 56
3017.76 63
3017.89 71
3018.01 82
3018.14 94
3018.27 105
3018.39 116
3018.52 122
3018.64 123
3018.77 118
3018.90 107
3019.02 92
3019.15 76
3019.27 63
3019.40 54
3019.53 52
3019.65 56
3019.78 65
3019.91 74
3020.03 82
3020.16 85
3020.28 82
3020.41 73
3020.54 60
3020.66 45
3020.79 31
3020.91 19
3021.04 11
3021.17 7
3021.29 6
3021.42 8
3021.54 12
3021.67 16
3021.80 21
3021.92 25
3022.05 27
3022.18 26
3022.30 22
3022.43 16
3022.55 8
3022.68 0
3022.81 0
3022.93 0
3023.06 0
3023.19 0
3023.31 0
3023.44 0
3023.56 0
3023.69 0
3023.82 4
3023.94 13
3024.07 22
3024.19 31
3024.32 40
3024.45 48
3024.57 53
3024.70 56
3024.83 58
3024.95 57
3025.08 56
3025.20 53
3025.33 49
3025.46 45
3025.58 39
3025.71 33
3025.84 26
3025.96 20
3026.09 15
3026.21 12
3026.34 11
3026.47 12
3026.59 16
3026.72 23
3026.85 33
3026.97 46
3027.10 60
3027.22 76
3027.35 90
3027.48 103
3027.60 112
3027.73 116
3027.86 116
3027.98 113
3028.11 106
3028.23 98
3028.36 90
3028.49 84
3028.61 81
3028.74 80
3028.87 82
3028.99 86
3029.12 89
3029.25 91
3029.37 91
3029.50 88
3029.62 82
3029.75 75
3029.88 68
3030.00 61
3030.13 55
3030.26 51
3030.38 47
3030.51 44
3030.63 42
3030.76 41
3030.89 43
3031.01 49
3031.14 62
3031.27 80
3031.39 104
3031.52 130
3031.65 156
3031.77 179
3031.90 197
3032.02 207
3032.15 211
3032.28 209
3032.40 203
3032.53 195
3032.66 184
3032.78 172
3032.91 158
3033.04 143
3033.16 127
3033.29 113
3033.42 101
3033.54 92
3033.67 88
3033.79 89
3033.92 94
3034.05 102
3034.17 112
3034.30 122
3034.43 130
3034.55 137
3034.68 141
3034.81 144
3034.93 146
3035.06 146
3035.19 146
3035.31 145
3035.44 143
3035.56 141
3035.69 137
3035.82 132
3035.94 126
3036.07 118
3036.20 109
3036.32 98
3036.45 88
3036.58 78
3036.70 70
3036.83 65
3036.96 64
3037.08 65
3037.21 70
3037.33 76
3037.46 83
3037.59 88
3037.71 92
3037.84 92
3037.97 90
3038.09 86
3038.22 82
3038.35 78
3038.47 77
3038.60 79
3038.73 84
3038.85 91
3038.98 99
3039.11 106
3039.23 112
3039.36 115
3039.49 116
3039.61 115
3039.74 111
3039.87 105
3039.99 97
3040.12 87
3040.24 75
3040.37 62
3040.50 50
3040.62 40
3040.75 32
3040.88 27
3041.00 26
3041.13 28
3041.26 33
3041.38 39
3041.51 46
3041.64 53
3041.76 58
3041.89 63
3042.02 67
3042.14 71
3042.27 75
3042.40 79
3042.52 83
3042.65 87
3042.78 92
3042.90 96
3043.03 100
3043.16 103
3043.28 107
3043.41 111
3043.54 115
3043.66 120
3043.79 125
3043.92 132
3044.04 141
3044.17 151
3044.30 163
3044.42 175
3044.55 187
3044.68 197
3044.80 205
3044.93 208
3045.06 209
3045.18 206
3045.31 202
3045.44 196
3045.56 190
3045.69 182
3045.82 173
3045.94 163
3046.07 152
3046.20 139
3046.32 127
3046.45 115
3046.58 104
3046.70 94
3046.83 85
3046.96 76
3047.08 66
3047.21 56
3047.34 45
3047.46 35
3047.59 26
3047.72 20
3047.84 16
3047.97 15
3048.10 16
3048.22 17
3048.35 19
3048.48 19
3048.60 19
3048.73 18
3048.86 17
3048.98 16
3049.11 17
3049.24 19
3049.36 23
3049.49 29
3049.62 37
3049.74 46
3049.87 54
3050.00 61
3050.12 64
3050.25 64
3050.38 60
3050.50 54
3050.63 49
3050.76 45
3050.88 44
3051.01 48
3051.14 56
3051.26 66
3051.39 77
3051.52 87
3051.64 93
3051.77 96
3051.90 95
3052.02 92
3052.15 86
3052.28 79
3052.41 72
3052.53 66
3052.66 60
3052.79 54
3052.91 50
3053.04 46
3053.17 42
3053.29 40
3053.42 38
3053.55 39
3053.67 40
3053.80 45
3053.93 51
3054.05 60
3054.18 70
3054.31 82
3054.43 95
3054.56 107
3054.69 117
3054.81 124
3054.94 128
3055.07 127
3055.20 123
3055.32 117
3055.45 108
3055.58 99
3055.70 90
3055.83 81
3055.96 71
3056.08 62
3056.21 51
3056.34 41
3056.46 30
3056.59 22
3056.72 16
3056.84 12
3056.97 11
3057.10 11
3057.23 11
3057.35 9
3057.48 6
3057.61 0
3057.73 0
3057.86 0
3057.99 0
3058.11 0
3058.24 0
3058.37 0
3058.49 0
3058.62 8
3058.75 17
3058.88 26
3059.00 35
3059.13 43
3059.26 51
3059.38 58
3059.51 66
3059.64 74
3059.76 83
3059.89 93
3060.02 104
3060.14 115
3060.27 124
3060.40 132
3060.53 138
3060.65 143
3060.78 146
3060.91 149
3061.03 154
3061.16 160
3061.29 167
3061.41 176
3061.54 186
3061.67 195
3061.80 204
3061.92 211
3062.05 216
3062.18 218
3062.30 218
3062.43 215
3062.56 210
3062.68 203
3062.81 196
3062.94 190
3063.07 184
3063.19 180
3063.32 177
3063.45 174
3063.57 171
3063.70 166
3063.83 159
3063.95 150
3064.08 138
3064.21 126
3064.34 115
3064.46 105
3064.59 96
3064.72 88
3064.84 82
3064.97 76
3065.10 71
3065.23 67
3065.35 64
3065.48 63
3065.61 64
3065.73 67
3065.86 72
3065.99 77
3066.11 81
3066.24 83
3066.37 82
3066.50 78
3066.62 72
3066.75 63
3066.88 53
3067.00 43
3067.13 34
3067.26 26
3067.39 19
3067.51 13
3067.64 9
3067.77 6
3067.89 4
3068.02 5
3068.15 6
3068.28 8
3068.40 10
3068.53 11
3068.66 10
3068.78 7
3068.91 2
3069.04 0
3069.17 0
3069.29 0
3069.42 0
3069.55 0
3069.67 0
3069.80 3
3069.93 15
3070.06 26
3070.18 37
3070.31 46
3070.44 51
3070.56 53
3070.69 52
3070.82 47
3070.95 40
3071.07 32
3071.20 23
3071.33 14
3071.45 7
3071.58 3
3071.71 2
3071.84 3
3071.96 8
3072.09 15
3072.22 23
3072.35 30
3072.47 37
3072.60 41
3072.73 43
3072.85 43
3072.98 43
3073.11 42
3073.24 43
3073.36 45
3073.49 50
3073.62 55
3073.74 62
3073.87 68
3074.00 72
3074.13 75
3074.25 76
3074.38 74
3074.51 70
3074.64 63
3074.76 56
3074.89 48
3075.02 41
3075.14 36
3075.27 33
3075.40 33
3075.53 36
3075.65 40
3075.78 45
3075.91 49
3076.04 52
3076.16 55
3076.29 56
3076.42 57
3076.54 59
3076.67 62
3076.80 66
3076.93 70
3077.05 75
3077.18 81
3077.31 88
3077.44 96
3077.56 105
3077.69 116
3077.82 126
3077.94 136
3078.07 142
3078.20 144
3078.33 141
3078.45 134
3078.58 123
3078.71 109
3078.84 96
3078.96 84
3079.09 74
3079.22 67
3079.35 63
3079.47 62
3079.60 63
3079.73 64
3079.86 67
3079.98 69
3080.11 71
3080.24 72
3080.36 73
3080.49 72
3080.62 69
3080.75 65
3080.87 60
3081.00 56
3081.13 52
3081.26 49
3081.38 48
3081.51 47
3081.64 47
3081.77 46
3081.89 45
3082.02 42
3082.15 39
3082.28 35
3082.40 31
3082.53 27
3082.66 24
3082.79 22
3082.91 20
3083.04 19
3083.17 18
3083.29 17
3083.42 15
3083.55 13
3083.68 9
3083.80 5
3083.93 1
3084.06 0
3084.19 0
3084.31 0
3084.44 0
3084.57 0
3084.70 0
3084.82 0
3084.95 0
3085.08 0
3085.21 0
3085.33 5
3085.46 12
3085.59 21
3085.72 30
3085.84 38
3085.97 44
3086.10 50
3086.23 54
3086.35 59
3086.48 64
3086.61 70
3086.74 76
3086.86 81
3086.99 85
3087.12 87
3087.25 88
3087.37 88
3087.50 89
3087.63 90
3087.76 93
3087.88 95
3088.01 98
3088.14 99
3088.27 99
3088.39 96
3088.52 93
3088.65 89
3088.78 86
3088.90 84
3089.03 82
3089.16 80
3089.29 79
3089.41 78
3089.54 75
3089.67 72
3089.80 68
3089.93 63
3090.05 58
3090.18 55
3090.31 53
3090.44 53
3090.56 57
3090.69 62
3090.82 68
3090.95 74
3091.07 79
3091.20 80
3091.33 77
3091.46 71
3091.58 62
3091.71 51
3091.84 39
3091.97 27
3092.09 16
3092.22 6
3092.35 0
3092.48 0
3092.60 0
3092.73 0
3092.86 0
3092.99 0
3093.12 0
3093.24 0
3093.37 0
3093.50 12
3093.63 24
3093.75 33
3093.88 39
3094.01 40
3094.14 39
3094.26 35
3094.39 31
3094.52 28
3094.65 26
3094.77 26
3094.90 26
3095.03 26
3095.16 23
3095.29 20
3095.41 15
3095.54 10
3095.67 7
3095.80 5
3095.92 5
3096.05 8
3096.18 13
3096.31 21
3096.43 30
3096.56 42
3096.69 56
3096.82 71
3096.95 88
3097.07 106
3097.20 122
3097.33 137
3097.46 149
3097.58 158
3097.71 163
3097.84 165
3097.97 164
3098.10 161
3098.22 157
3098.35 152
3098.48 148
3098.61 145
3098.73 143
3098.86 141
3098.99 140
3099.12 140
3099.25 139
3099.37 140
3099.50 141
3099.63 143
3099.76 146
3099.88 150
3100.01 154
3100.14 157
3100.27 160
3100.40 162
3100.52 162
3100.65 161
3100.78 160
3100.91 158
3101.03 155
3101.16 152
3101.29 149
3101.42 144
3101.55 139
3101.67 134
3101.80 129
3101.93 125
3102.06 123
3102.18 124
3102.31 128
3102.44 135
3102.57 145
3102.70 154
3102.82 164
3102.95 172
3103.08 177
3103.21 181
3103.34 184
3103.46 185
3103.59 186
3103.72 185
3103.85 182
3103.97 177
3104.10 168
3104.23 156
3104.36 142
3104.49 129
3104.61 119
3104.74 112
3104.87 110
3105.00 112
3105.13 116
3105.25 119
3105.38 121
3105.51 121
3105.64 117
3105.76 111
3105.89 104
3106.02 97
3106.15 89
3106.28 83
3106.40 76
3106.53 69
3106.66 62
3106.79 56
3106.92 51
3107.04 49
3107.17 51
3107.30 56
3107.43 65
3107.56 76
3107.68 88
3107.81 98
3107.94 107
3108.07 111
3108.20 110
3108.32 106
3108.45 99
3108.58 90
3108.71 81
3108.84 73
3108.96 68
3109.09 65
3109.22 65
3109.35 67
3109.47 72
3109.60 77
3109.73 84
3109.86 91
3109.99 99
3110.11 107
3110.24 113
3110.37 118
3110.50 122
3110.63 123
3110.75 122
3110.88 120
3111.01 117
3111.14 115
3111.27 113
3111.39 113
3111.52 112
3111.65 112
3111.78 112
3111.91 110
3112.04 107
3112.16 104
3112.29 102
3112.42 100
3112.55 100
3112.68 99
3112.80 98
3112.93 95
3113.06 89
3113.19 81
3113.32 69
3113.44 57
3113.57 44
3113.70 34
3113.83 26
3113.96 22
3114.08 21
3114.21 23
3114.34 27
3114.47 33
3114.60 39
3114.72 45
3114.85 50
3114.98 55
3115.11 59
3115.24 64
3115.36 68
3115.49 73
3115.62 79
3115.75 85
3115.88 91
3116.01 97
3116.13 103
3116.26 108
3116.39 111
3116.52 112
3116.65 109
3116.77 103
3116.90 93
3117.03 80
3117.16 66
3117.29 51
3117.41 38
3117.54 29
3117.67 24
3117.80 24
3117.93 28
3118.06 34
3118.18 44
3118.31 54
3118.44 65
3118.57 77
3118.70 89
3118.82 100
3118.95 109
3119.08 116
3119.21 120
3119.34 120
3119.47 116
3119.59 109
3119.72 100
3119.85 91
3119.98 84
3120.11 79
3120.23 77
3120.36 78
3120.49 82
3120.62 86
3120.75 90
3120.88 93
3121.00 93
3121.13 91
3121.26 86
3121.39 81
3121.52 75
3121.64 71
3121.77 70
3121.90 71
3122.03 74
3122.16 80
3122.29 86
3122.41 93
3122.54 99
3122.67 104
3122.80 109
3122.93 113
3123.06 117
3123.18 120
3123.31 122
3123.44 123
3123.57 122
3123.70 118
3123.82 113
3123.95 107
3124.08 102
3124.21 98
3124.34 96
3124.47 97
3124.59 100
3124.72 106
3124.85 113
3124.98 120
3125.11 127
3125.24 134
3125.36 139
3125.49 142
3125.62 142
3125.75 138
3125.88 132
3126.01 123
3126.13 110
3126.26 96
3126.39 81
3126.52 66
3126.65 52
3126.78 39
3126.90 29
3127.03 21
3127.16 17
3127.29 14
3127.42 14
3127.55 16
3127.67 21
3127.80 26
3127.93 33
3128.06 41
3128.19 48
3128.32 55
3128.44 60
3128.57 62
3128.70 63
3128.83 62
3128.96 60
3129.09 59
3129.21 59
3129.34 62
3129.47 67
3129.60 74
3129.73 82
3129.86 88
3129.98 91
3130.11 91
3130.24 87
3130.37 81
3130.50 73
3130.63 67
3130.76 63
3130.88 61
3131.01 63
3131.14 67
3131.27 73
3131.40 81
3131.53 89
3131.65 97
3131.78 105
3131.91 111
3132.04 116
3132.17 119
3132.30 121
3132.43 123
3132.55 125
3132.68 127
3132.81 131
3132.94 135
3133.07 139
3133.20 143
3133.32 145
3133.45 145
3133.58 143
3133.71 137
3133.84 130
3133.97 120
3134.10 110
3134.22 100
3134.35 91
3134.48 85
3134.61 81
3134.74 80
3134.87 82
3134.99 86
3135.12 92
3135.25 99
3135.38 105
3135.51 109
3135.64 112
3135.77 114
3135.89 113
3136.02 112
3136.15 109
3136.28 106
3136.41 103
3136.54 98
3136.67 93
3136.79 86
3136.92 78
3137.05 68
3137.18 58
3137.31 47
3137.44 35
3137.57 23
3137.69 11
3137.82 2
3137.95 0
3138.08 0
3138.21 0
3138.34 0
3138.47 3
3138.59 13
3138.72 23
3138.85 32
3138.98 37
3139.11 39
3139.24 38
3139.37 35
3139.49 30
3139.62 26
3139.75 22
3139.88 17
3140.01 12
3140.14 5
3140.27 0
3140.39 0
3140.52 0
3140.65 0
3140.78 0
3140.91 0
3141.04 0
3141.17 0
3141.29 6
3141.42 18
3141.55 30
3141.68 43
3141.81 56
3141.94 67
3142.07 75
3142.19 79
3142.32 80
3142.45 76
3142.58 70
3142.71 62
3142.84 55
3142.97 50
3143.10 48
3143.22 48
3143.35 52
3143.48 58
3143.61 65
3143.74 74
3143.87 82
3144.00 90
3144.12 97
3144.25 102
3144.38 105
3144.51 105
3144.64 104
3144.77 103
3144.90 101
3145.03 101
3145.15 102
3145.28 105
3145.41 108
3145.54 111
3145.67 114
3145.80 116
3145.93 119
3146.06 124
3146.18 132
3146.31 142
3146.44 155
3146.57 169
3146.70 183
3146.83 196
3146.96 207
3147.09 214
3147.21 218
3147.34 219
3147.47 216
3147.60 210
3147.73 201
3147.86 191
3147.99 180
3148.12 170
3148.24 161
3148.37 154
3148.50 149
3148.63 145
3148.76 141
3148.89 138
3149.02 133
3149.15 128
3149.27 122
3149.40 116
3149.53 109
3149.66 103
3149.79 96
3149.92 89
3150.05 81
3150.18 73
3150.30 65
3150.43 57
3150.56 51
3150.69 48
3150.82 50
3150.95 56
3151.08 67
3151.21 82
3151.34 99
3151.46 116
3151.59 132
3151.72 146
3151.85 158
3151.98 168
3152.11 176
3152.24 182
3152.37 187
3152.49 191
3152.62 192
3152.75 192
3152.88 190
3153.01 187
3153.14 182
3153.27 175
3153.40 167
3153.53 158
3153.65 149
3153.78 141
3153.91 135
3154.04 133
3154.17 133
3154.30 135
3154.43 140
3154.56 146
3154.69 151
3154.81 156
3154.94 160
3155.07 162
3155.20 162
3155.33 161
3155.46 158
3155.59 155
3155.72 151
3155.85 147
3155.98 143
3156.10 139
3156.23 135
3156.36 130
3156.49 123
3156.62 114
3156.75 104
3156.88 93
3157.01 82
3157.14 74
3157.26 70
3157.39 70
3157.52 74
3157.65 82
3157.78 91
3157.91 101
3158.04 110
3158.17 115
3158.30 117
3158.43 117
3158.55 115
3158.68 112
3158.81 109
3158.94 107
3159.07 108
3159.20 112
3159.33 118
3159.46 126
3159.59 137
3159.72 148
3159.84 161
3159.97 172
3160.10 183
3160.23 193
3160.36 201
3160.49 210
3160.62 219
3160.75 228
3160.88 238
3161.01 247
3161.13 256
3161.26 263
3161.39 267
3161.52 268
3161.65 266
3161.78 261
3161.91 254
3162.04 247
3162.17 240
3162.30 234
3162.42 230
3162.55 226
3162.68 224
3162.81 221
3162.94 217
3163.07 212
3163.20 206
3163.33 200
3163.46 196
3163.59 193
3163.72 193
3163.84 195
3163.97 197
3164.10 198
3164.23 197
3164.36 193
3164.49 188
3164.62 180
3164.75 172
3164.88 164
3165.01 156
3165.14 148
3165.26 141
3165.39 133
3165.52 125
3165.65 117
3165.78 112
3165.91 108
3166.04 107
3166.17 108
3166.30 112
3166.43 116
3166.56 120
3166.69 121
3166.81 119
3166.94 114
3167.07 105
3167.20 93
3167.33 80
3167.46 67
3167.59 56
3167.72 48
3167.85 42
3167.98 39
3168.11 39
3168.24 41
3168.36 46
3168.49 51
3168.62 56
3168.75 60
3168.88 64
3169.01 65
3169.14 64
3169.27 62
3169.40 59
3169.53 55
3169.66 51
3169.79 47
3169.91 42
3170.04 37
3170.17 31
3170.30 25
3170.43 20
3170.56 16
3170.69 14
3170.82 14
3170.95 16
3171.08 20
3171.21 25
3171.34 31
3171.47 36
3171.59 40
3171.72 42
3171.85 42
3171.98 39
3172.11 33
3172.24 26
3172.37 18
3172.50 9
3172.63 0
3172.76 0
3172.89 0
3173.02 0
3173.15 0
3173.28 0
3173.40 0
3173.53 0
3173.66 0
3173.79 4
3173.92 14
3174.05 24
3174.18 35
3174.31 46
3174.44 55
3174.57 62
3174.70 67
3174.83 71
3174.96 74
3175.09 76
3175.21 80
3175.34 85
3175.47 91
3175.60 99
3175.73 107
3175.86 116
3175.99 124
3176.12 132
3176.25 141
3176.38 149
3176.51 157
3176.64 164
3176.77 171
3176.90 175
3177.03 178
3177.16 179
3177.28 178
3177.41 176
3177.54 173
3177.67 168
3177.80 161
3177.93 152
3178.06 141
3178.19 128
3178.32 114
3178.45 101
3178.58 91
3178.71 85
3178.84 84
3178.97 88
3179.10 97
3179.23 107
3179.35 118
3179.48 127
3179.61 133
3179.74 133
3179.87 128
3180.00 118
3180.13 105
3180.26 91
3180.39 78
3180.52 68
3180.65 60
3180.78 57
3180.91 58
3181.04 61
3181.17 65
3181.30 69
3181.43 72
3181.55 72
3181.68 71
3181.81 68
3181.94 65
3182.07 62
3182.20 61
3182.33 61
3182.46 63
3182.59 67
3182.72 72
3182.85 76
3182.98 80
3183.11 82
3183.24 83
3183.37 82
3183.50 80
3183.63 78
3183.76 76
3183.89 75
3184.01 75
3184.14 76
3184.27 78
3184.40 79
3184.53 80
3184.66 80
3184.79 78
3184.92 75
3185.05 71
3185.18 68
3185.31 64
3185.44 62
3185.57 62
3185.70 62
3185.83 62
3185.96 62
3186.09 62
3186.22 60
3186.35 59
3186.48 58
3186.61 59
3186.74 62
3186.86 69
3186.99 80
3187.12 94
3187.25 112
3187.38 131
3187.51 149
3187.64 166
3187.77 179
3187.90 188
3188.03 193
3188.16 195
3188.29 196
3188.42 196
3188.55 196
3188.68 197
3188.81 198
3188.94 200
3189.07 202
3189.20 203
3189.33 203
3189.46 202
3189.59 199
3189.72 194
3189.85 189
3189.97 183
3190.10 178
3190.23 175
3190.36 174
3190.49 175
3190.62 178
3190.75 180
3190.88 182
3191.01 182
3191.14 180
3191.27 177
3191.40 174
3191.53 172
3191.66 172
3191.79 174
3191.92 178
3192.05 183
3192.18 188
3192.31 189
3192.44 187
3192.57 180
3192.70 168
3192.83 153
3192.96 138
3193.09 123
3193.22 112
3193.35 106
3193.48 103
3193.61 102
3193.73 102
3193.86 101
3193.99 98
3194.12 92
3194.25 85
3194.38 77
3194.51 71
3194.64 66
3194.77 64
3194.90 66
3195.03 70
3195.16 74
3195.29 79
3195.42 82
3195.55 83
3195.68 83
3195.81 80
3195.94 76
3196.07 73
3196.20 69
3196.33 66
3196.46 63
3196.59 61
3196.72 60
3196.85 59
3196.98 60
3197.11 63
3197.24 67
3197.37 71
3197.50 76
3197.63 79
3197.76 81
3197.89 81
3198.02 79
3198.15 75
3198.28 70
3198.41 64
3198.54 58
3198.67 51
3198.80 45
3198.92 39
3199.05 33
3199.18 28
3199.31 23
3199.44 20
3199.57 19
3199.70 20
3199.83 22
3199.96 26
3200.09 30
3200.22 34
3200.35 37
3200.48 40
3200.61 42
3200.74 44
3200.87 46
3201.00 48
3201.13 52
3201.26 56
3201.39 62
3201.52 68
3201.65 75
3201.78 80
3201.91 82
3202.04 83
3202.17 82
3202.30 79
3202.43 75
3202.56 72
3202.69 70
3202.82 69
3202.95 69
3203.08 70
3203.21 71
3203.34 72
3203.47 73
3203.60 74
3203.73 75
3203.86 78
3203.99 81
3204.12 85
3204.25 89
3204.38 93
3204.51 94
3204.64 94
3204.77 92
3204.90 88
3205.03 83
3205.16 78
3205.29 74
3205.42 71
3205.55 71
3205.68 71
3205.81 72
3205.94 72
3206.07 71
3206.20 68
3206.33 65
3206.46 62
3206.59 58
3206.72 55
3206.85 54
3206.98 53
3207.11 53
3207.24 52
3207.37 52
3207.50 50
3207.63 46
3207.76 42
3207.89 37
3208.02 31
3208.15 26
3208.28 22
3208.41 20
3208.54 19
3208.67 20
3208.80 23
3208.93 28
3209.06 33
3209.19 39
3209.32 45
3209.45 50
3209.58 52
3209.71 53
3209.84 51
3209.97 46
3210.10 39
3210.23 32
3210.36 24
3210.49 17
3210.62 12
3210.75 8
3210.88 6
3211.01 4
3211.14 3
3211.27 3
3211.40 2
3211.53 2
3211.66 1
3211.79 0
3211.92 0
3212.05 0
3212.18 0
3212.31 0
3212.44 0
3212.57 0
3212.70 1
3212.83 7
3212.96 16
3213.09 28
3213.22 41
3213.35 56
3213.48 70
3213.61 83
3213.74 94
3213.87 102
3214.00 106
3214.13 105
3214.26 99
3214.39 87
3214.52 71
3214.65 51
3214.78 29
3214.91 8
3215.04 0
3215.17 0
3215.30 0
3215.43 0
3215.56 0
3215.69 0
3215.82 4
3215.95 19
3216.08 34
3216.21 48
3216.34 62
3216.47 76
3216.60 89
3216.73 102
3216.86 113
3216.99 122
3217.12 128
3217.25 129
3217.38 125
3217.51 116
3217.64 105
3217.77 91
3217.90 78
3218.03 64
3218.16 52
3218.29 41
3218.43 31
3218.56 22
3218.69 15
3218.82 11
3218.95 9
3219.08 11
3219.21 15
3219.34 21
3219.47 28
3219.60 35
3219.73 41
3219.86 46
3219.99 51
3220.12 54
3220.25 57
3220.38 59
3220.51 61
3220.64 63
3220.77 64
3220.90 65
3221.03 65
3221.16 66
3221.29 66
3221.42 64
3221.55 62
3221.68 57
3221.81 50
3221.94 41
3222.07 31
3222.20 20
3222.33 9
3222.46 0
3222.59 0
3222.72 0
3222.85 0
3222.98 0
3223.11 0
3223.24 0
3223.37 0
3223.50 0
3223.64 11
3223.77 23
3223.90 33
3224.03 43
3224.16 50
3224.29 56
3224.42 60
3224.55 62
3224.68 64
3224.81 65
3224.94 66
3225.07 67
3225.20 68
3225.33 69
3225.46 70
3225.59 69
3225.72 68
3225.85 65
3225.98 61
3226.11 57
3226.24 51
3226.37 44
3226.50 37
3226.63 31
3226.76 26
3226.89 22
3227.02 20
3227.15 19
3227.28 19
3227.42 19
3227.55 17
3227.68 16
3227.81 13
3227.94 12
3228.07 11
3228.20 12
3228.33 14
3228.46 17
3228.59 20
3228.72 22
3228.85 22
3228.98 22
3229.11 21
3229.24 21
3229.37 23
3229.50 26
3229.63 31
3229.76 37
3229.89 43
3230.02 47
3230.15 49
3230.28 48
3230.41 44
3230.55 40
3230.68 36
3230.81 34
3230.94 33
3231.07 36
3231.20 41
3231.33 46
3231.46 51
3231.59 55
3231.72 55
3231.85 52
3231.98 47
3232.11 39
3232.24 31
3232.37 24
3232.50 19
3232.63 19
3232.76 21
3232.89 27
3233.02 34
3233.15 40
3233.28 45
3233.42 46
3233.55 45
3233.68 41
3233.81 36
3233.94 31
3234.07 28
3234.20 25
3234.33 23
3234.46 22
3234.59 21
3234.72 20
3234.85 17
3234.98 14
3235.11 11
3235.24 7
3235.37 4
3235.50 2
3235.63 1
3235.76 2
3235.90 4
3236.03 9
3236.16 14
3236.29 21
3236.42 28
3236.55 36
3236.68 42
3236.81 48
3236.94 52
3237.07 55
3237.20 58
3237.33 60
3237.46 62
3237.59 63
3237.72 62
3237.85 58
3237.98 53
3238.12 44
3238.25 33
3238.38 22
3238.51 10
3238.64 0
3238.77 0
3238.90 0
3239.03 0
3239.16 0
3239.29 0
3239.42 0
3239.55 0
3239.68 0
3239.81 11
3239.94 23
3240.07 34
3240.21 41
3240.34 45
3240.47 45
3240.60 42
3240.73 37
3240.86 31
3240.99 26
3241.12 21
3241.25 17
3241.38 16
3241.51 16
3241.64 21
3241.77 29
3241.90 40
3242.03 53
3242.16 67
3242.30 79
3242.43 88
3242.56 93
3242.69 95
3242.82 94
3242.95 92
3243.08 90
3243.21 89
3243.34 89
3243.47 89
3243.60 88
3243.73 87
3243.86 85
3243.99 82
3244.13 79
3244.26 76
3244.39 75
3244.52 76
3244.65 76
3244.78 76
3244.91 74
3245.04 70
3245.17 64
3245.30 55
3245.43 45
3245.56 35
3245.69 26
3245.82 20
3245.96 16
3246.09 16
3246.22 19
3246.35 24
3246.48 31
3246.61 37
3246.74 42
3246.87 43
3247.00 41
3247.13 35
3247.26 26
3247.39 16
3247.52 5
3247.66 0
3247.79 0
3247.92 0
3248.05 0
3248.18 0
3248.31 0
3248.44 0
3248.57 5
3248.70 12
3248.83 18
3248.96 23
3249.09 24
3249.23 22
3249.36 15
3249.49 4
3249.62 0
3249.75 0
3249.88 0
3250.01 0
3250.14 0
3250.27 0
3250.40 0
3250.53 13
3250.66 27
3250.80 37
3250.93 42
3251.06 42
3251.19 37
3251.32 29
3251.45 20
3251.58 11
3251.71 4
3251.84 0
3251.97 0
3252.10 0
3252.23 0
3252.37 0
3252.50 0
3252.63 0
3252.76 0
3252.89 1
3253.02 4
3253.15 7
3253.28 10
3253.41 11
3253.54 12
3253.67 13
3253.81 15
3253.94 19
3254.07 25
3254.20 33
3254.33 41
3254.46 50
3254.59 57
3254.72 62
3254.85 64
3254.98 61
3255.11 56
3255.25 47
3255.38 37
3255.51 27
3255.64 17
3255.77 10
3255.90 5
3256.03 2
3256.16 3
3256.29 5
3256.42 8
3256.56 12
3256.69 15
3256.82 19
3256.95 23
3257.08 27
3257.21 31
3257.34 35
3257.47 39
3257.60 42
3257.73 43
3257.87 43
3258.00 42
3258.13 39
3258.26 36
3258.39 33
3258.52 29
3258.65 27
3258.78 25
3258.91 25
3259.04 26
3259.18 30
3259.31 35
3259.44 42
3259.57 50
3259.70 58
3259.83 64
3259.96 69
3260.09 71
3260.22 71
3260.35 70
3260.49 69
3260.62 67
3260.75 66
3260.88 65
3261.01 63
3261.14 61
3261.27 59
3261.40 58
3261.53 56
3261.67 55
3261.80 54
3261.93 53
3262.06 53
3262.19 52
3262.32 51
3262.45 51
3262.58 51
3262.71 52
3262.84 55
3262.98 58
3263.11 63
3263.24 67
3263.37 69
3263.50 70
3263.63 67
3263.76 61
3263.89 53
3264.02 45
3264.16 38
3264.29 34
3264.42 36
3264.55 44
3264.68 57
3264.81 74
3264.94 91
3265.07 107
3265.20 117
3265.34 121
3265.47 118
3265.60 109
3265.73 97
3265.86 84
3265.99 73
3266.12 65
3266.25 61
3266.39 62
3266.52 65
3266.65 69
3266.78 73
3266.91 76
3267.04 77
3267.17 77
3267.30 76
3267.43 76
3267.57 77
3267.70 78
3267.83 80
3267.96 81
3268.09 82
3268.22 81
3268.35 77
3268.48 71
3268.62 64
3268.75 54
3268.88 44
3269.01 34
3269.14 25
3269.27 18
3269.40 13
3269.53 11
3269.67 12
3269.80 14
3269.93 17
3270.06 21
3270.19 25
3270.32 30
3270.45 36
3270.58 43
3270.72 52
3270.85 63
3270.98 75
3271.11 87
3271.24 96
3271.37 103
3271.50 105
3271.63 102
3271.77 94
3271.90 83
3272.03 71
3272.16 60
3272.29 52
3272.42 47
3272.55 47
3272.68 49
3272.82 55
3272.95 62
3273.08 69
3273.21 76
3273.34 81
3273.47 85
3273.60 88
3273.73 90
3273.87 90
3274.00 91
3274.13 92
3274.26 94
3274.39 97
3274.52 100
3274.65 103
3274.79 105
3274.92 105
3275.05 102
3275.18 98
3275.31 92
3275.44 87
3275.57 83
3275.70 81
3275.84 80
3275.97 82
3276.10 84
3276.23 87
3276.36 89
3276.49 89
3276.62 88
3276.76 86
3276.89 82
3277.02 77
3277.15 72
3277.28 69
3277.41 66
3277.54 64
3277.68 64
3277.81 65
3277.94 66
3278.07 67
3278.20 68
3278.33 69
3278.46 69
3278.60 70
3278.73 71
3278.86 74
3278.99 77
3279.12 82
3279.25 89
3279.38 96
3279.51 104
3279.65 111
3279.78 117
3279.91 122
3280.04 123
3280.17 120
3280.30 114
3280.44 104
3280.57 91
3280.70 76
3280.83 60
3280.96 45
3281.09 32
3281.22 20
3281.36 11
3281.49 5
3281.62 1
3281.75 0
3281.88 2
3282.01 6
3282.14 12
3282.28 20
3282.41 29
3282.54 36
3282.67 43
3282.80 47
3282.93 49
3283.06 49
3283.20 48
3283.33 46
3283.46 45
3283.59 46
3283.72 49
3283.85 54
3283.99 61
3284.12 70
3284.25 81
3284.38 92
3284.51 103
3284.64 112
3284.77 119
3284.91 123
3285.04 124
3285.17 124
3285.30 123
3285.43 122
3285.56 123
3285.69 125
3285.83 127
3285.96 129
3286.09 130
3286.22 128
3286.35 125
3286.48 121
3286.62 116
3286.75 112
3286.88 110
3287.01 109
3287.14 110
3287.27 112
3287.41 114
3287.54 118
3287.67 123
3287.80 129
3287.93 136
3288.06 145
3288.19 157
3288.33 169
3288.46 183
3288.59 198
3288.72 213
3288.85 228
3288.98 243
3289.12 256
3289.25 266
3289.38 274
3289.51 278
3289.64 279
3289.77 277
3289.91 273
3290.04 270
3290.17 267
3290.30 268
3290.43 272
3290.56 279
3290.70 288
3290.83 299
3290.96 311
3291.09 322
3291.22 332
3291.35 341
3291.49 347
3291.62 351
3291.75 352
3291.88 350
3292.01 345
3292.14 338
3292.28 329
3292.41 320
3292.54 310
3292.67 302
3292.80 295
3292.93 288
3293.07 281
3293.20 274
3293.33 266
3293.46 257
3293.59 247
3293.72 236
3293.86 224
3293.99 213
3294.12 202
3294.25 193
3294.38 187
3294.51 183
3294.65 180
3294.78 180
3294.91 182
3295.04 184
3295.17 186
3295.31 189
3295.44 190
3295.57 189
3295.70 185
3295.83 179
3295.96 170
3296.10 158
3296.23 146
3296.36 135
3296.49 124
3296.62 116
3296.75 109
3296.89 102
3297.02 93
3297.15 83
3297.28 70
3297.41 55
3297.55 39
3297.68 22
3297.81 6
3297.94 0
3298.07 0
3298.20 0
3298.34 0
3298.47 0
3298.60 0
3298.73 0
3298.86 0
3299.00 2
3299.13 15
3299.26 30
3299.39 47
3299.52 65
3299.65 84
3299.79 103
3299.92 121
3300.05 136
3300.18 147
3300.31 153
3300.45 154
3300.58 153
3300.71 149
3300.84 145
3300.97 142
3301.10 141
3301.24 141
3301.37 142
3301.50 145
3301.63 148
3301.76 153
3301.90 158
3302.03 165
3302.16 172
3302.29 179
3302.42 184
3302.56 187
3302.69 187
3302.82 183
3302.95 177
3303.08 170
3303.21 162
3303.35 154
3303.48 148
3303.61 144
3303.74 141
3303.87 141
3304.01 142
3304.14 145
3304.27 148
3304.40 154
3304.53 161
3304.67 168
3304.80 177
3304.93 184
3305.06 188
3305.19 190
3305.33 190
3305.46 187
3305.59 185
3305.72 183
3305.85 183
3305.99 185
3306.12 187
3306.25 187
3306.38 183
3306.51 173
3306.64 157
3306.78 137
3306.91 116
3307.04 94
3307.17 76
3307.30 61
3307.44 49
3307.57 41
3307.70 36
3307.83 33
3307.96 30
3308.10 28
3308.23 26
3308.36 23
3308.49 21
3308.62 19
3308.76 18
3308.89 19
3309.02 21
3309.15 26
3309.28 31
3309.42 36
3309.55 40
3309.68 42
3309.81 41
3309.95 37
3310.08 31
3310.21 24
3310.34 16
3310.47 10
3310.61 6
3310.74 3
3310.87 2
3311.00 3
3311.13 4
3311.27 7
3311.40 10
3311.53 15
3311.66 21
3311.79 29
3311.93 36
3312.06 43
3312.19 49
3312.32 54
3312.45 56
3312.59 57
3312.72 58
3312.85 60
3312.98 62
3313.11 64
3313.25 67
3313.38 70
3313.51 72
3313.64 73
3313.78 73
3313.91 74
3314.04 74
3314.17 76
3314.30 78
3314.44 82
3314.57 86
3314.70 90
3314.83 94
3314.96 96
3315.10 97
3315.23 98
3315.36 98
3315.49 99
3315.62 101
3315.76 103
3315.89 107
3316.02 111
3316.15 114
3316.29 116
3316.42 118
3316.55 118
3316.68 116
3316.81 114
3316.95 110
3317.08 105
3317.21 96
3317.34 86
3317.48 74
3317.61 63
3317.74 54
3317.87 50
3318.00 53
3318.14 64
3318.27 83
3318.40 106
3318.53 131
3318.67 155
3318.80 175
3318.93 188
3319.06 195
3319.19 197
3319.33 194
3319.46 190
3319.59 184
3319.72 180
3319.86 177
3319.99 175
3320.12 174
3320.25 173
3320.38 170
3320.52 165
3320.65 156
3320.78 144
3320.91 128
3321.05 110
3321.18 91
3321.31 75
3321.44 62
3321.57 53
3321.71 49
3321.84 47
3321.97 46
3322.10 44
3322.24 40
3322.37 34
3322.50 27
3322.63 19
3322.76 13
3322.90 8
3323.03 4
3323.16 2
3323.29 0
3323.43 0
3323.56 0
3323.69 0
3323.82 0
3323.96 0
3324.09 0
3324.22 0
3324.35 1
3324.48 6
3324.62 11
3324.75 14
3324.88 15
3325.01 15
3325.15 13
3325.28 11
3325.41 10
3325.54 10
3325.68 11
3325.81 14
3325.94 17
3326.07 19
3326.21 19
3326.34 16
3326.47 11
3326.60 4
3326.73 0
3326.87 0
3327.00 0
3327.13 0
3327.26 0
3327.40 7
3327.53 19
3327.66 32
3327.79 43
3327.93 51
3328.06 57
3328.19 61
3328.32 64
3328.46 66
3328.59 68
3328.72 68
3328.85 68
3328.99 64
3329.12 58
3329.25 49
3329.38 38
3329.52 28
3329.65 19
3329.78 14
3329.91 14
3330.04 17
3330.18 24
3330.31 30
3330.44 35
3330.57 38
3330.71 37
3330.84 34
3330.97 29
3331.10 24
3331.24 21
3331.37 22
3331.50 28
3331.63 38
3331.77 51
3331.90 67
3332.03 83
3332.16 100
3332.30 117
3332.43 133
3332.56 150
3332.69 168
3332.83 187
3332.96 206
3333.09 223
3333.22 238
3333.36 248
3333.49 255
3333.62 257
3333.75 255
3333.89 251
3334.02 245
3334.15 239
3334.28 231
3334.42 222
3334.55 212
3334.68 200
3334.81 188
3334.95 177
3335.08 166
3335.21 156
3335.34 148
3335.48 140
3335.61 131
3335.74 121
3335.87 109
3336.01 96
3336.14 81
3336.27 67
3336.40 55
3336.54 45
3336.67 39
3336.80 35
3336.94 34
3337.07 34
3337.20 34
3337.33 33
3337.47 32
3337.60 29
3337.73 26
3337.86 24
3338.00 22
3338.13 22
3338.26 24
3338.39 28
3338.53 33
3338.66 38
3338.79 43
3338.92 47
3339.06 50
3339.19 52
3339.32 51
3339.45 49
3339.59 44
3339.72 38
3339.85 29
3339.98 19
3340.12 9
3340.25 0
3340.38 0
3340.52 0
3340.65 0
3340.78 0
3340.91 0
3341.05 0
3341.18 0
3341.31 0
3341.44 5
3341.58 10
3341.71 14
3341.84 17
3341.97 19
3342.11 20
3342.24 20
3342.37 19
3342.51 17
3342.64 15
3342.77 13
3342.90 10
3343.04 8
3343.17 5
3343.30 3
3343.43 0
3343.57 0
3343.70 0
3343.83 0
3343.97 0
3344.10 0
3344.23 6
3344.36 15
3344.50 25
3344.63 36
3344.76 46
3344.89 55
3345.03 62
3345.16 67
3345.29 71
3345.43 74
3345.56 76
3345.69 79
3345.82 83
3345.96 86
3346.09 89
3346.22 90
3346.35 92
3346.49 92
3346.62 91
3346.75 90
3346.89 88
3347.02 85
3347.15 83
3347.28 79
3347.42 76
3347.55 72
3347.68 69
3347.81 66
3347.95 62
3348.08 59
3348.21 55
3348.35 52
3348.48 50
3348.61 50
3348.74 52
3348.88 57
3349.01 63
3349.14 69
3349.28 75
3349.41 78
3349.54 78
3349.67 76
3349.81 72
3349.94 68
3350.07 65
3350.21 64
3350.34 63
3350.47 62
3350.60 59
3350.74 53
3350.87 44
3351.00 33
3351.14 20
3351.27 9
3351.40 2
3351.53 0
3351.67 1
3351.80 6
3351.93 14
3352.07 23
3352.20 32
3352.33 40
3352.46 47
3352.60 55
3352.73 64
3352.86 73
3353.00 82
3353.13 91
3353.26 98
3353.39 104
3353.53 108
3353.66 111
3353.79 114
3353.93 118
3354.06 122
3354.19 128
3354.32 134
3354.46 139
3354.59 143
3354.72 145
3354.86 145
3354.99 144
3355.12 142
3355.26 142
3355.39 143
3355.52 146
3355.65 150
3355.79 156
3355.92 161
3356.05 166
3356.19 170
3356.32 173
3356.45 174
3356.58 174
3356.72 173
3356.85 170
3356.98 166
3357.12 161
3357.25 154
3357.38 147
3357.52 140
3357.65 134
3357.78 128
3357.91 122
3358.05 118
3358.18 114
3358.31 110
3358.45 105
3358.58 100
3358.71 95
3358.85 90
3358.98 86
3359.11 83
3359.24 82
3359.38 84
3359.51 89
3359.64 97
3359.78 107
3359.91 116
3360.04 123
3360.18 125
3360.31 123
3360.44 114
3360.57 102
3360.71 88
3360.84 74
3360.97 63
3361.11 55
3361.24 51
3361.37 50
3361.51 50
3361.64 50
3361.77 50
3361.91 51
3362.04 52
3362.17 55
3362.30 60
3362.44 66
3362.57 70
3362.70 73
3362.84 73
3362.97 69
3363.10 62
3363.24 54
3363.37 47
3363.50 40
3363.64 36
3363.77 33
3363.90 33
3364.03 35
3364.17 38
3364.30 42
3364.43 47
3364.57 53
3364.70 57
3364.83 61
3364.97 62
3365.10 62
3365.23 59
3365.37 56
3365.50 53
3365.63 51
3365.77 51
3365.90 51
3366.03 52
3366.16 52
3366.30 50
3366.43 45
3366.56 37
3366.70 27
3366.83 16
3366.96 4
3367.10 0
3367.23 0
3367.36 0
3367.50 0
3367.63 0
3367.76 0
3367.90 0
3368.03 3
3368.16 8
3368.30 12
3368.43 14
3368.56 15
3368.70 17
3368.83 21
3368.96 26
3369.09 34
3369.23 43
3369.36 51
3369.49 56
3369.63 58
3369.76 56
3369.89 52
3370.03 46
3370.16 41
3370.29 39
3370.43 40
3370.56 45
3370.69 52
3370.83 61
3370.96 69
3371.09 75
3371.23 78
3371.36 77
3371.49 73
3371.63 66
3371.76 58
3371.89 49
3372.03 42
3372.16 36
3372.29 34
3372.43 35
3372.56 39
3372.69 45
3372.83 52
3372.96 60
3373.09 67
3373.23 74
3373.36 80
3373.49 86
3373.63 90
3373.76 95
3373.89 99
3374.03 102
3374.16 104
3374.29 106
3374.43 107
3374.56 106
3374.69 103
3374.83 98
3374.96 92
3375.09 84
3375.23 76
3375.36 69
3375.49 63
3375.63 57
3375.76 51
3375.89 45
3376.03 39
3376.16 32
3376.29 27
3376.43 23
3376.56 23
3376.69 27
3376.83 35
3376.96 47
3377.09 60
3377.23 75
3377.36 89
3377.49 101
3377.63 110
3377.76 116
3377.89 119
3378.03 119
3378.16 115
3378.29 108
3378.43 101
3378.56 93
3378.69 86
3378.83 80
3378.96 77
3379.09 77
3379.23 78
3379.36 79
3379.49 78
3379.63 75
3379.76 70
3379.89 62
3380.03 53
3380.16 46
3380.29 40
3380.43 38
3380.56 39
3380.69 42
3380.83 45
3380.96 47
3381.09 48
3381.23 48
3381.36 49
3381.49 52
3381.63 59
3381.76 71
3381.90 85
3382.03 101
3382.16 116
3382.30 129
3382.43 138
3382.56 141
3382.70 141
3382.83 136
3382.96 128
3383.10 120
3383.23 113
3383.36 108
3383.50 106
3383.63 108
3383.76 112
3383.90 116
3384.03 120
3384.16 121
3384.30 119
3384.43 115
3384.56 109
3384.70 102
3384.83 96
3384.97 91
3385.10 87
3385.23 84
3385.37 81
3385.50 78
3385.63 75
3385.77 73
3385.90 70
3386.03 68
3386.17 65
3386.30 61
3386.43 55
3386.57 49
3386.70 42
3386.83 35
3386.97 30
3387.10 28
3387.24 29
3387.37 33
3387.50 38
3387.64 43
3387.77 49
3387.90 53
3388.04 58
3388.17 62
3388.30 67
3388.44 74
3388.57 81
3388.71 89
3388.84 96
3388.97 101
3389.11 105
3389.24 105
3389.37 101
3389.51 96
3389.64 88
3389.77 79
3389.91 70
3390.04 63
3390.17 58
3390.31 56
3390.44 57
3390.58 60
3390.71 65
3390.84 70
3390.98 76
3391.11 81
3391.24 86
3391.38 91
3391.51 95
3391.64 99
3391.78 104
3391.91 108
3392.05 112
3392.18 115
3392.31 116
3392.45 116
3392.58 115
3392.71 111
3392.85 106
3392.98 102
3393.12 97
3393.25 95
3393.38 94
3393.52 97
3393.65 102
3393.78 108
3393.92 116
3394.05 122
3394.18 126
3394.32 127
3394.45 125
3394.59 120
3394.72 112
3394.85 104
3394.99 95
3395.12 87
3395.25 80
3395.39 74
3395.52 70
3395.66 67
3395.79 65
3395.92 62
3396.06 59
3396.19 55
3396.32 48
3396.46 40
3396.59 30
3396.73 19
3396.86 9
3396.99 0
3397.13 0
3397.26 0
3397.39 0
3397.53 0
3397.66 0
3397.80 0
3397.93 0
3398.06 1
3398.20 4
3398.33 8
3398.46 11
3398.60 13
3398.73 16
3398.87 19
3399.00 22
3399.13 27
3399.27 34
3399.40 43
3399.53 54
3399.67 66
3399.80 79
3399.94 90
3400.07 99
3400.20 105
3400.34 108
3400.47 108
3400.61 108
3400.74 107
3400.87 107
3401.01 108
3401.14 108
3401.27 109
3401.41 108
3401.54 107
3401.68 105
3401.81 104
3401.94 104
3402.08 104
3402.21 105
3402.35 107
3402.48 109
3402.61 110
3402.75 112
3402.88 112
3403.01 112
3403.15 112
3403.28 110
3403.42 107
3403.55 104
3403.68 101
3403.82 97
3403.95 94
3404.09 93
3404.22 92
3404.35 92
3404.49 94
3404.62 96
3404.76 100
3404.89 103
3405.02 107
3405.16 111
3405.29 114
3405.43 116
3405.56 117
3405.69 117
3405.83 116
3405.96 114
3406.09 110
3406.23 106
3406.36 102
3406.50 100
3406.63 99
3406.76 101
3406.90 104
3407.03 107
3407.17 110
3407.30 111
3407.43 109
3407.57 103
3407.70 96
3407.84 87
3407.97 78
3408.10 71
3408.24 66
3408.37 65
3408.51 66
3408.64 71
3408.77 77
3408.91 84
3409.04 92
3409.18 99
3409.31 104
3409.44 107
3409.58 109
3409.71 109
3409.85 107
3409.98 105
3410.11 103
3410.25 101
3410.38 98
3410.52 93
3410.65 87
3410.78 80
3410.92 72
3411.05 63
3411.19 54
3411.32 46
3411.45 38
3411.59 33
3411.72 28
3411.86 24
3411.99 22
3412.12 20
3412.26 19
3412.39 20
3412.53 21
3412.66 24
3412.80 27
3412.93 30
3413.06 33
3413.20 35
3413.33 35
3413.47 32
3413.60 27
3413.73 20
3413.87 11
3414.00 2
3414.14 0
3414.27 0
3414.40 0
3414.54 0
3414.67 0
3414.81 0
3414.94 0
3415.07 0
3415.21 6
3415.34 23
3415.48 44
3415.61 68
3415.75 90
3415.88 110
3416.01 124
3416.15 132
3416.28 134
3416.42 130
3416.55 125
3416.68 120
3416.82 118
3416.95 120
3417.09 128
3417.22 142
3417.35 159
3417.49 179
3417.62 198
3417.76 217
3417.89 233
3418.03 249
3418.16 264
3418.29 280
3418.43 297
3418.56 315
3418.70 334
3418.83 351
3418.97 366
3419.10 377
3419.23 383
3419.37 386
3419.50 387
3419.64 389
3419.77 392
3419.90 400
3420.04 412
3420.17 428
3420.31 447
3420.44 467
3420.58 484
3420.71 496
3420.84 502
3420.98 501
3421.11 493
3421.25 479
3421.38 460
3421.52 440
3421.65 419
3421.78 400
3421.92 383
3422.05 368
3422.19 356
3422.32 347
3422.45 340
3422.59 335
3422.72 331
3422.86 327
3422.99 323
3423.13 318
3423.26 310
3423.39 301
3423.53 290
3423.66 279
3423.80 268
3423.93 257
3424.07 246
3424.20 235
3424.33 225
3424.47 213
3424.60 202
3424.74 190
3424.87 179
3425.01 168
3425.14 157
3425.27 146
3425.41 136
3425.54 127
3425.68 118
3425.81 111
3425.95 105
3426.08 100
3426.22 96
3426.35 94
3426.48 92
3426.62 90
3426.75 90
3426.89 89
3427.02 88
3427.16 87
3427.29 86
3427.42 84
3427.56 83
3427.69 82
3427.83 84
3427.96 88
3428.10 94
3428.23 102
3428.36 110
3428.50 117
3428.63 121
3428.77 123
3428.90 121
3429.04 116
3429.17 108
3429.31 99
3429.44 90
3429.57 80
3429.71 71
3429.84 64
3429.98 57
3430.11 51
3430.25 46
3430.38 42
3430.52 40
3430.65 38
3430.78 38
3430.92 39
3431.05 39
3431.19 40
3431.32 39
3431.46 38
3431.59 36
3431.73 33
3431.86 30
3431.99 27
3432.13 26
3432.26 25
3432.40 26
3432.53 29
3432.67 33
3432.80 39
3432.94 45
3433.07 52
3433.20 59
3433.34 65
3433.47 71
3433.61 76
3433.74 81
3433.88 86
3434.01 91
3434.15 95
3434.28 99
3434.41 102
3434.55 106
3434.68 110
3434.82 114
3434.95 118
3435.09 122
3435.22 124
3435.36 125
3435.49 124
3435.63 121
3435.76 119
3435.89 118
3436.03 119
3436.16 123
3436.30 130
3436.43 140
3436.57 151
3436.70 164
3436.84 177
3436.97 189
3437.10 200
3437.24 210
3437.37 218
3437.51 224
3437.64 229
3437.78 234
3437.91 238
3438.05 241
3438.18 244
3438.32 247
3438.45 250
3438.59 253
3438.72 258
3438.85 263
3438.99 269
3439.12 277
3439.26 284
3439.39 291
3439.53 296
3439.66 299
3439.80 300
3439.93 299
3440.07 296
3440.20 293
3440.33 290
3440.47 287
3440.60 284
3440.74 279
3440.87 272
3441.01 262
3441.14 249
3441.28 234
3441.41 219
3441.55 205
3441.68 192
3441.82 182
3441.95 175
3442.08 169
3442.22 165
3442.35 161
3442.49 159
3442.62 157
3442.76 155
3442.89 155
3443.03 153
3443.16 152
3443.30 148
3443.43 144
3443.57 138
3443.70 132
3443.84 126
3443.97 122
3444.10 119
3444.24 118
3444.37 118
3444.51 119
3444.64 120
3444.78 120
3444.91 118
3445.05 114
3445.18 107
3445.32 98
3445.45 89
3445.59 81
3445.72 76
3445.86 75
3445.99 81
3446.13 91
3446.26 107
3446.39 125
3446.53 144
3446.66 161
3446.80 174
3446.93 185
3447.07 192
3447.20 198
3447.34 205
3447.47 213
3447.61 226
3447.74 242
3447.88 262
3448.01 285
3448.15 309
3448.28 333
3448.42 355
3448.55 374
3448.69 391
3448.82 404
3448.96 415
3449.09 423
3449.22 429
3449.36 433
3449.49 436
3449.63 439
3449.76 442
3449.90 445
3450.03 449
3450.17 453
3450.30 457
3450.44 460
3450.57 462
3450.71 463
3450.84 461
3450.98 458
3451.11 454
3451.25 449
3451.38 444
3451.52 440
3451.65 435
3451.79 429
3451.92 422
3452.06 415
3452.19 407
3452.33 398
3452.46 390
3452.60 382
3452.73 374
3452.86 366
3453.00 360
3453.13 354
3453.27 350
3453.40 348
3453.54 347
3453.67 346
3453.81 345
3453.94 343
3454.08 339
3454.21 331
3454.35 321
3454.48 310
3454.62 297
3454.75 284
3454.89 271
3455.02 257
3455.16 242
3455.29 227
3455.43 211
3455.56 194
3455.70 178
3455.83 164
3455.97 153
3456.10 145
3456.24 140
3456.37 137
3456.51 135
3456.64 134
3456.78 133
3456.91 131
3457.05 129
3457.18 128
3457.32 127
3457.45 127
3457.59 128
3457.72 128
3457.86 128
3457.99 126
3458.13 122
3458.26 116
3458.40 109
3458.53 103
3458.67 97
3458.80 93
3458.94 92
3459.07 92
3459.21 93
3459.34 95
3459.48 96
3459.61 96
3459.75 94
3459.88 90
3460.02 87
3460.15 84
3460.29 81
3460.42 80
3460.56 79
3460.69 79
3460.83 77
3460.96 74
3461.10 70
3461.23 64
3461.37 58
3461.50 53
3461.64 50
3461.77 50
3461.91 54
3462.04 60
3462.18 69
3462.31 79
3462.45 88
3462.58 95
3462.72 98
3462.85 99
3462.99 96
3463.12 91
3463.26 85
3463.39 79
3463.53 73
3463.66 69
3463.80 66
3463.93 65
3464.07 67
3464.20 72
3464.34 80
3464.47 92
3464.61 107
3464.74 122
3464.88 136
3465.01 146
3465.15 150
3465.28 147
3465.42 139
3465.55 126
3465.69 111
3465.82 98
3465.96 86
3466.09 78
3466.23 74
3466.36 72
3466.50 71
3466.63 71
3466.77 71
3466.90 71
3467.04 71
3467.17 73
3467.31 77
3467.44 84
3467.58 93
3467.71 103
3467.85 113
3467.99 120
3468.12 124
3468.26 123
3468.39 117
3468.53 108
3468.66 97
3468.80 88
3468.93 81
3469.07 80
3469.20 83
3469.34 90
3469.47 100
3469.61 110
3469.74 118
3469.88 124
3470.01 126
3470.15 123
3470.28 116
3470.42 107
3470.55 95
3470.69 81
3470.82 67
3470.96 53
3471.09 41
3471.23 30
3471.36 20
3471.50 12
3471.64 5
3471.77 0
3471.91 0
3472.04 0
3472.18 0
3472.31 0
3472.45 0
3472.58 0
3472.72 0
3472.85 3
3472.99 10
3473.12 16
3473.26 21
3473.39 25
3473.53 29
3473.66 32
3473.80 34
3473.93 35
3474.07 35
3474.20 33
3474.34 31
3474.48 29
3474.61 28
3474.75 31
3474.88 36
3475.02 43
3475.15 51
3475.29 60
3475.42 67
3475.56 72
3475.69 75
3475.83 77
3475.96 79
3476.10 82
3476.23 86
3476.37 91
3476.50 96
3476.64 100
3476.78 103
3476.91 102
3477.05 99
3477.18 96
3477.32 93
3477.45 92
3477.59 95
3477.72 102
3477.86 112
3477.99 125
3478.13 138
3478.26 150
3478.40 158
3478.53 163
3478.67 163
3478.81 159
3478.94 153
3479.08 146
3479.21 139
3479.35 134
3479.48 131
3479.62 129
3479.75 129
3479.89 131
3480.02 133
3480.16 135
3480.29 136
3480.43 138
3480.57 140
3480.70 142
3480.84 144
3480.97 147
3481.11 149
3481.24 149
3481.38 148
3481.51 144
3481.65 138
3481.78 131
3481.92 126
3482.05 123
3482.19 123
3482.33 127
3482.46 131
3482.60 137
3482.73 141
3482.87 144
3483.00 145
3483.14 146
3483.27 148
3483.41 151
3483.54 156
3483.68 163
3483.82 169
3483.95 174
3484.09 176
3484.22 174
3484.36 170
3484.49 163
3484.63 155
3484.76 149
3484.90 145
3485.03 143
3485.17 142
3485.31 143
3485.44 144
3485.58 145
3485.71 146
3485.85 145
3485.98 144
3486.12 141
3486.25 136
3486.39 130
3486.53 121
3486.66 111
3486.80 101
3486.93 91
3487.07 82
3487.20 76
3487.34 72
3487.47 71
3487.61 71
3487.74 73
3487.88 76
3488.02 78
3488.15 81
3488.29 84
3488.42 86
3488.56 88
3488.69 90
3488.83 92
3488.96 94
3489.10 95
3489.24 95
3489.37 96
3489.51 97
3489.64 99
3489.78 103
3489.91 109
3490.05 115
3490.18 120
3490.32 124
3490.46 125
3490.59 123
3490.73 118
3490.86 112
3491.00 105
3491.13 98
3491.27 93
3491.41 90
3491.54 88
3491.68 86
3491.81 84
3491.95 80
3492.08 74
3492.22 67
3492.35 58
3492.49 48
3492.63 37
3492.76 26
3492.90 14
3493.03 3
3493.17 0
3493.30 0
3493.44 0
3493.58 0
3493.71 0
3493.85 0
3493.98 0
3494.12 0
3494.25 7
3494.39 14
3494.52 20
3494.66 26
3494.80 32
3494.93 39
3495.07 46
3495.20 52
3495.34 58
3495.47 61
3495.61 62
3495.75 60
3495.88 56
3496.02 51
3496.15 45
3496.29 39
3496.42 33
3496.56 27
3496.70 21
3496.83 16
3496.97 10
3497.10 5
3497.24 2
3497.37 2
3497.51 5
3497.65 11
3497.78 22
3497.92 35
3498.05 51
3498.19 69
3498.32 86
3498.46 102
3498.60 114
3498.73 123
3498.87 128
3499.00 128
3499.14 125
3499.27 119
3499.41 113
3499.55 108
3499.68 103
3499.82 102
3499.95 103
3500.09 107
3500.23 113
3500.36 122
3500.50 132
3500.63 144
3500.77 156
3500.90 168
3501.04 178
3501.18 189
3501.31 198
3501.45 207
3501.58 217
3501.72 227
3501.85 238
3501.99 250
3502.13 261
3502.26 271
3502.40 278
3502.53 281
3502.67 281
3502.81 278
3502.94 272
3503.08 266
3503.21 261
3503.35 257
3503.48 255
3503.62 253
3503.76 251
3503.89 246
3504.03 238
3504.16 226
3504.30 211
3504.44 194
3504.57 176
3504.71 160
3504.84 147
3504.98 139
3505.11 136
3505.25 139
3505.39 146
3505.52 155
3505.66 166
3505.79 176
3505.93 186
3506.07 194
3506.20 201
3506.34 207
3506.47 212
3506.61 215
3506.75 217
3506.88 219
3507.02 221
3507.15 224
3507.29 229
3507.43 238
3507.56 249
3507.70 262
3507.83 274
3507.97 285
3508.10 292
3508.24 294
3508.38 291
3508.51 284
3508.65 276
3508.78 269
3508.92 264
3509.06 261
3509.19 260
3509.33 260
3509.46 260
3509.60 259
3509.74 258
3509.87 256
3510.01 256
3510.14 258
3510.28 263
3510.42 272
3510.55 282
3510.69 292
3510.82 299
3510.96 302
3511.10 300
3511.23 295
3511.37 286
3511.50 276
3511.64 267
3511.78 260
3511.91 254
3512.05 249
3512.18 244
3512.32 238
3512.46 232
3512.59 224
3512.73 217
3512.86 209
3513.00 204
3513.14 200
3513.27 199
3513.41 200
3513.54 203
3513.68 208
3513.82 213
3513.95 219
3514.09 222
3514.22 224
3514.36 224
3514.50 222
3514.63 218
3514.77 212
3514.90 206
3515.04 200
3515.18 195
3515.31 189
3515.45 183
3515.58 177
3515.72 171
3515.86 164
3515.99 157
3516.13 150
3516.27 144
3516.40 140
3516.54 136
3516.67 134
3516.81 133
3516.95 134
3517.08 135
3517.22 136
3517.35 138
3517.49 140
3517.63 140
3517.76 139
3517.90 137
3518.03 133
3518.17 127
3518.31 120
3518.44 114
3518.58 108
3518.72 105
3518.85 104
3518.99 106
3519.12 110
3519.26 115
3519.40 120
3519.53 125
3519.67 128
3519.80 131
3519.94 134
3520.08 137
3520.21 140
3520.35 144
3520.48 149
3520.62 152
3520.76 155
3520.89 156
3521.03 155
3521.17 154
3521.30 152
3521.44 151
3521.57 150
3521.71 149
3521.85 148
3521.98 146
3522.12 143
3522.26 140
3522.39 137
3522.53 135
3522.66 135
3522.80 136
3522.94 139
3523.07 143
3523.21 147
3523.35 150
3523.48 153
3523.62 154
3523.75 155
3523.89 154
3524.03 153
3524.16 152
3524.30 153
3524.43 155
3524.57 159
3524.71 166
3524.84 176
3524.98 186
3525.12 196
3525.25 204
3525.39 209
3525.53 210
3525.66 206
3525.80 198
3525.93 187
3526.07 176
3526.21 166
3526.34 159
3526.48 156
3526.62 158
3526.75 162
3526.89 166
3527.02 168
3527.16 166
3527.30 159
3527.43 148
3527.57 133
3527.71 119
3527.84 107
3527.98 99
3528.11 96
3528.25 97
3528.39 102
3528.52 109
3528.66 117
3528.80 126
3528.93 135
3529.07 144
3529.21 152
3529.34 159
3529.48 164
3529.61 168
3529.75 169
3529.89 169
3530.02 167
3530.16 165
3530.30 163
3530.43 161
3530.57 160
3530.70 159
3530.84 159
3530.98 160
3531.11 161
3531.25 161
3531.39 161
3531.52 159
3531.66 155
3531.80 149
3531.93 140
3532.07 129
3532.21 118
3532.34 107
3532.48 99
3532.61 94
3532.75 93
3532.89 97
3533.02 106
3533.16 118
3533.30 132
3533.43 145
3533.57 155
3533.71 162
3533.84 164
3533.98 163
3534.11 158
3534.25 153
3534.39 148
3534.52 144
3534.66 141
3534.80 138
3534.93 134
3535.07 129
3535.21 121
3535.34 111
3535.48 100
3535.62 89
3535.75 78
3535.89 69
3536.03 61
3536.16 56
3536.30 53
3536.43 53
3536.57 54
3536.71 56
3536.84 58
3536.98 60
3537.12 60
3537.25 58
3537.39 54
3537.53 49
3537.66 43
3537.80 36
3537.94 29
3538.07 23
3538.21 16
3538.35 9
3538.48 3
3538.62 0
3538.76 0
3538.89 0
3539.03 0
3539.16 0
3539.30 0
3539.44 0
3539.57 0
3539.71 1
3539.85 6
3539.98 11
3540.12 15
3540.26 21
3540.39 26
3540.53 31
3540.67 36
3540.80 41
3540.94 46
3541.08 51
3541.21 56
3541.35 60
3541.49 64
3541.62 67
3541.76 70
3541.90 71
3542.03 72
3542.17 71
3542.31 70
3542.44 68
3542.58 65
3542.72 62
3542.85 61
3542.99 61
3543.13 64
3543.26 69
3543.40 75
3543.53 81
3543.67 87
3543.81 90
3543.94 90
3544.08 89
3544.22 86
3544.35 85
3544.49 84
3544.63 86
3544.76 92
3544.90 100
3545.04 110
3545.17 121
3545.31 131
3545.45 141
3545.58 151
3545.72 160
3545.86 169
3545.99 180
3546.13 191
3546.27 202
3546.40 214
3546.54 224
3546.68 233
3546.81 240
3546.95 248
3547.09 256
3547.22 266
3547.36 281
3547.50 299
3547.63 322
3547.77 347
3547.91 375
3548.04 403
3548.18 430
3548.32 457
3548.45 480
3548.59 501
3548.73 519
3548.86 533
3549.00 544
3549.14 553
3549.28 559
3549.41 564
3549.55 567
3549.69 568
3549.82 566
3549.96 561
3550.10 551
3550.23 538
3550.37 523
3550.51 508
3550.64 494
3550.78 483
3550.92 474
3551.05 467
3551.19 458
3551.33 446
3551.46 430
3551.60 410
3551.74 387
3551.87 363
3552.01 342
3552.15 324
3552.28 310
3552.42 301
3552.56 293
3552.69 286
3552.83 279
3552.97 271
3553.10 262
3553.24 254
3553.38 247
3553.51 241
3553.65 237
3553.79 234
3553.93 231
3554.06 227
3554.20 221
3554.34 214
3554.47 206
3554.61 197
3554.75 190
3554.88 183
3555.02 179
3555.16 176
3555.29 175
3555.43 174
3555.57 173
3555.70 170
3555.84 166
3555.98 160
3556.11 152
3556.25 144
3556.39 138
3556.53 133
3556.66 132
3556.80 133
3556.94 136
3557.07 139
3557.21 141
3557.35 140
3557.48 137
3557.62 132
3557.76 124
3557.89 115
3558.03 106
3558.17 98
3558.30 93
3558.44 90
3558.58 91
3558.72 97
3558.85 108
3558.99 121
3559.13 135
3559.26 147
3559.40 156
3559.54 160
3559.67 160
3559.81 154
3559.95 146
3560.08 137
3560.22 129
3560.36 121
3560.50 115
3560.63 109
3560.77 103
3560.91 97
3561.04 91
3561.18 85
3561.32 82
3561.45 80
3561.59 81
3561.73 85
3561.86 90
3562.00 95
3562.14 100
3562.28 104
3562.41 106
3562.55 108
3562.69 110
3562.82 111
3562.96 113
3563.10 114
3563.23 114
3563.37 113
3563.51 112
3563.65 110
3563.78 108
3563.92 108
3564.06 111
3564.19 115
3564.33 121
3564.47 127
3564.60 131
3564.74 132
3564.88 131
3565.02 128
3565.15 124
3565.29 120
3565.43 118
3565.56 117
3565.70 116
3565.84 115
3565.97 113
3566.11 110
3566.25 105
3566.39 100
3566.52 94
3566.66 88
3566.80 81
3566.93 75
3567.07 69
3567.21 61
3567.35 53
3567.48 46
3567.62 39
3567.76 33
3567.89 31
3568.03 33
3568.17 38
3568.30 46
3568.44 56
3568.58 66
3568.72 73
3568.85 77
3568.99 77
3569.13 73
3569.26 68
3569.40 63
3569.54 61
3569.68 63
3569.81 69
3569.95 76
3570.09 84
3570.22 89
3570.36 92
3570.50 92
3570.64 90
3570.77 87
3570.91 84
3571.05 83
3571.18 83
3571.32 83
3571.46 83
3571.60 82
3571.73 80
3571.87 79
3572.01 77
3572.14 77
3572.28 77
3572.42 79
3572.56 81
3572.69 85
3572.83 89
3572.97 92
3573.10 95
3573.24 97
3573.38 97
3573.52 96
3573.65 93
3573.79 89
3573.93 85
3574.07 81
3574.20 78
3574.34 78
3574.48 80
3574.61 84
3574.75 90
3574.89 97
3575.03 103
3575.16 109
3575.30 113
3575.44 117
3575.57 120
3575.71 124
3575.85 129
3575.99 135
3576.12 140
3576.26 144
3576.40 145
3576.54 144
3576.67 139
3576.81 131
3576.95 120
3577.08 109
3577.22 98
3577.36 89
3577.50 83
3577.63 80
3577.77 81
3577.91 85
3578.04 91
3578.18 98
3578.32 106
3578.46 112
3578.59 118
3578.73 122
3578.87 126
3579.01 131
3579.14 135
3579.28 140
3579.42 145
3579.56 148
3579.69 150
3579.83 149
3579.97 146
3580.10 140
3580.24 132
3580.38 123
3580.52 114
3580.65 106
3580.79 100
3580.93 95
3581.07 92
3581.20 90
3581.34 90
3581.48 91
3581.61 93
3581.75 96
3581.89 99
3582.03 104
3582.16 110
3582.30 115
3582.44 120
3582.58 123
3582.71 124
3582.85 123
3582.99 121
3583.13 119
3583.26 118
3583.40 118
3583.54 121
3583.68 124
3583.81 125
3583.95 124
3584.09 119
3584.23 112
3584.36 102
3584.50 92
3584.64 83
3584.77 75
3584.91 69
3585.05 63
3585.19 59
3585.32 57
3585.46 56
3585.60 57
3585.74 61
3585.87 69
3586.01 79
3586.15 89
3586.29 99
3586.42 107
3586.56 112
3586.70 115
3586.84 116
3586.97 116
3587.11 116
3587.25 117
3587.39 119
3587.52 122
3587.66 125
3587.80 128
3587.94 130
3588.07 131
3588.21 131
3588.35 130
3588.49 128
3588.62 125
3588.76 123
3588.90 122
3589.04 122
3589.17 124
3589.31 127
3589.45 131
3589.59 134
3589.72 135
3589.86 133
3590.00 128
3590.14 121
3590.27 111
3590.41 99
3590.55 88
3590.69 78
3590.82 69
3590.96 60
3591.10 52
3591.24 44
3591.37 34
3591.51 24
3591.65 14
3591.79 6
3591.92 0
3592.06 0
3592.20 0
3592.34 4
3592.47 10
3592.61 16
3592.75 19
3592.89 18
3593.02 14
3593.16 6
3593.30 0
3593.44 0
3593.57 0
3593.71 0
3593.85 0
3593.99 0
3594.12 0
3594.26 0
3594.40 5
3594.54 12
3594.67 19
3594.81 25
3594.95 31
3595.09 37
3595.22 41
3595.36 45
3595.50 49
3595.64 53
3595.78 57
3595.91 63
3596.05 70
3596.19 79
3596.33 87
3596.46 95
3596.60 101
3596.74 103
3596.88 103
3597.01 99
3597.15 92
3597.29 82
3597.43 70
3597.56 57
3597.70 44
3597.84 34
3597.98 27
3598.12 24
3598.25 26
3598.39 33
3598.53 42
3598.67 52
3598.80 63
3598.94 71
3599.08 78
3599.22 84
3599.35 87
3599.49 89
3599.63 90
3599.77 89
3599.91 86
3600.04 81
3600.18 77
3600.32 72
3600.46 69
3600.59 69
3600.73 72
3600.87 78
3601.01 88
3601.14 100
3601.28 114
3601.42 129
3601.56 143
3601.70 157
3601.83 168
3601.97 177
3602.11 183
3602.25 188
3602.38 192
3602.52 197
3602.66 204
3602.80 212
3602.93 223
3603.07 234
3603.21 244
3603.35 252
3603.49 258
3603.62 262
3603.76 266
3603.90 270
3604.04 275
3604.17 283
3604.31 293
3604.45 304
3604.59 315
3604.73 324
3604.86 331
3605.00 337
3605.14 340
3605.28 342
3605.41 341
3605.55 339
3605.69 335
3605.83 328
3605.97 319
3606.10 308
3606.24 295
3606.38 279
3606.52 263
3606.66 245
3606.79 228
3606.93 213
3607.07 199
3607.21 190
3607.34 184
3607.48 184
3607.62 188
3607.76 197
3607.90 210
3608.03 224
3608.17 239
3608.31 251
3608.45 261
3608.59 266
3608.72 268
3608.86 266
3609.00 261
3609.14 255
3609.27 248
3609.41 240
3609.55 232
3609.69 224
3609.83 217
3609.96 210
3610.10 202
3610.24 195
3610.38 187
3610.52 178
3610.65 168
3610.79 158
3610.93 147
3611.07 137
3611.20 129
3611.34 124
3611.48 122
3611.62 123
3611.76 126
3611.89 130
3612.03 133
3612.17 135
3612.31 133
3612.45 128
3612.58 120
3612.72 110
3612.86 98
3613.00 87
3613.14 78
3613.27 73
3613.41 71
3613.55 71
3613.69 73
3613.83 75
3613.96 75
3614.10 72
3614.24 68
3614.38 63
3614.52 58
3614.65 54
3614.79 50
3614.93 45
3615.07 39
3615.21 32
3615.34 23
3615.48 15
3615.62 8
3615.76 4
3615.90 5
3616.03 9
3616.17 16
3616.31 25
3616.45 34
3616.59 42
3616.72 48
3616.86 51
3617.00 51
3617.14 49
3617.28 46
3617.41 44
3617.55 43
3617.69 46
3617.83 52
3617.97 61
3618.10 72
3618.24 83
3618.38 92
3618.52 100
3618.66 104
3618.79 107
3618.93 107
3619.07 106
3619.21 104
3619.35 102
3619.48 100
3619.62 97
3619.76 94
3619.90 89
3620.04 82
3620.17 74
3620.31 65
3620.45 54
3620.59 44
3620.73 35
3620.87 29
3621.00 27
3621.14 28
3621.28 34
3621.42 43
3621.56 54
3621.69 67
3621.83 78
3621.97 87
3622.11 93
3622.25 94
3622.38 90
3622.52 82
3622.66 72
3622.80 61
3622.94 53
3623.07 48
3623.21 46
3623.35 48
3623.49 52
3623.63 55
3623.77 57
3623.90 57
3624.04 53
3624.18 48
3624.32 42
3624.46 36
3624.59 31
3624.73 28
3624.87 25
3625.01 23
3625.15 20
3625.29 16
3625.42 11
3625.56 6
3625.70 0
3625.84 0
3625.98 0
3626.11 0
3626.25 0
3626.39 0
3626.53 0
3626.67 0
3626.81 2
3626.94 7
3627.08 10
3627.22 12
3627.36 12
3627.50 12
3627.63 10
3627.77 9
3627.91 9
3628.05 10
3628.19 12
3628.33 16
3628.46 20
3628.60 25
3628.74 31
3628.88 37
3629.02 41
3629.16 44
3629.29 45
3629.43 44
3629.57 39
3629.71 31
3629.85 23
3629.98 14
3630.12 8
3630.26 6
3630.40 9
3630.54 15
3630.68 25
3630.81 37
3630.95 48
3631.09 56
3631.23 62
3631.37 66
3631.51 69
3631.64 73
3631.78 80
3631.92 90
3632.06 103
3632.20 119
3632.34 134
3632.47 148
3632.61 157
3632.75 162
3632.89 161
3633.03 158
3633.17 153
3633.30 149
3633.44 148
3633.58 151
3633.72 158
3633.86 168
3634.00 179
3634.13 188
3634.27 195
3634.41 198
3634.55 199
3634.69 199
3634.83 197
3634.96 196
3635.10 195
3635.24 194
3635.38 193
3635.52 190
3635.66 184
3635.79 176
3635.93 165
3636.07 152
3636.21 137
3636.35 121
3636.49 104
3636.62 88
3636.76 73
3636.90 61
3637.04 51
3637.18 45
3637.32 42
3637.46 41
3637.59 43
3637.73 45
3637.87 45
3638.01 44
3638.15 40
3638.29 34
3638.42 26
3638.56 18
3638.70 11
3638.84 8
3638.98 8
3639.12 13
3639.25 21
3639.39 31
3639.53 42
3639.67 51
3639.81 59
3639.95 63
3640.09 65
3640.22 64
3640.36 62
3640.50 59
3640.64 55
3640.78 52
3640.92 50
3641.05 49
3641.19 50
3641.33 53
3641.47 57
3641.61 61
3641.75 65
3641.89 69
3642.02 69
3642.16 67
3642.30 63
3642.44 57
3642.58 52
3642.72 49
3642.86 48
3642.99 51
3643.13 56
3643.27 64
3643.41 72
3643.55 79
3643.69 84
3643.82 85
3643.96 84
3644.10 80
3644.24 73
3644.38 66
3644.52 59
3644.66 53
3644.79 49
3644.93 48
3645.07 48
3645.21 51
3645.35 55
3645.49 60
3645.63 66
3645.76 72
3645.90 79
3646.04 85
3646.18 92
3646.32 98
3646.46 103
3646.60 107
3646.73 110
3646.87 111
3647.01 113
3647.15 115
3647.29 118
3647.43 123
3647.57 130
3647.70 138
3647.84 146
3647.98 153
3648.12 159
3648.26 163
3648.40 165
3648.54 165
3648.68 164
3648.81 162
3648.95 161
3649.09 161
3649.23 165
3649.37 172
3649.51 184
3649.65 199
3649.78 217
3649.92 234
3650.06 248
3650.20 258
3650.34 263
3650.48 263
3650.62 257
3650.75 248
3650.89 237
3651.03 226
3651.17 215
3651.31 207
3651.45 203
3651.59 201
3651.73 202
3651.86 204
3652.00 204
3652.14 202
3652.28 197
3652.42 187
3652.56 175
3652.70 160
3652.84 145
3652.97 131
3653.11 119
3653.25 109
3653.39 101
3653.53 95
3653.67 90
3653.81 87
3653.94 84
3654.08 82
3654.22 82
3654.36 84
3654.50 85
3654.64 87
3654.78 87
3654.92 87
3655.05 85
3655.19 82
3655.33 80
3655.47 77
3655.61 75
3655.75 73
3655.89 70
3656.03 66
3656.16 60
3656.30 52
3656.44 44
3656.58 36
3656.72 29
3656.86 23
3657.00 20
3657.14 20
3657.27 21
3657.41 25
3657.55 29
3657.69 34
3657.83 38
3657.97 40
3658.11 42
3658.25 42
3658.39 40
3658.52 38
3658.66 35
3658.80 33
3658.94 32
3659.08 32
3659.22 33
3659.36 34
3659.50 36
3659.63 39
3659.77 43
3659.91 47
3660.05 51
3660.19 57
3660.33 62
3660.47 67
3660.61 71
3660.75 75
3660.88 79
3661.02 82
3661.16 85
3661.30 87
3661.44 90
3661.58 94
3661.72 97
3661.86 101
3662.00 105
3662.13 109
3662.27 112
3662.41 115
3662.55 117
3662.69 119
3662.83 122
3662.97 126
3663.11 130
3663.25 134
3663.38 138
3663.52 140
3663.66 140
3663.80 139
3663.94 136
3664.08 132
3664.22 127
3664.36 122
3664.50 117
3664.63 112
3664.77 106
3664.91 99
3665.05 90
3665.19 81
3665.33 71
3665.47 62
3665.61 55
3665.75 52
3665.88 52
3666.02 56
3666.16 61
3666.30 66
3666.44 70
3666.58 72
3666.72 72
3666.86 70
3667.00 68
3667.14 69
3667.27 72
3667.41 79
3667.55 89
3667.69 99
3667.83 108
3667.97 113
3668.11 114
3668.25 111
3668.39 104
3668.53 94
3668.66 84
3668.80 75
3668.94 69
3669.08 65
3669.22 63
3669.36 62
3669.50 61
3669.64 59
3669.78 55
3669.92 48
3670.05 40
3670.19 30
3670.33 20
3670.47 11
3670.61 3
3670.75 0
3670.89 0
3671.03 0
3671.17 0
3671.31 0
3671.44 0
3671.58 0
3671.72 0
3671.86 1
3672.00 8
3672.14 16
3672.28 23
3672.42 28
3672.56 31
3672.70 31
3672.84 29
3672.97 25
3673.11 20
3673.25 14
3673.39 9
3673.53 4
3673.67 0
3673.81 0
3673.95 0
3674.09 0
3674.23 3
3674.37 7
3674.50 14
3674.64 21
3674.78 30
3674.92 39
3675.06 49
3675.20 60
3675.34 72
3675.48 85
3675.62 100
3675.76 115
3675.90 132
3676.04 147
3676.17 162
3676.31 175
3676.45 185
3676.59 194
3676.73 199
3676.87 204
3677.01 207
3677.15 211
3677.29 215
3677.43 220
3677.57 229
3677.70 241
3677.84 257
3677.98 277
3678.12 301
3678.26 326
3678.40 351
3678.54 375
3678.68 394
3678.82 409
3678.96 421
3679.10 429
3679.24 436
3679.38 444
3679.51 453
3679.65 464
3679.79 475
3679.93 487
3680.07 498
3680.21 507
3680.35 516
3680.49 524
3680.63 532
3680.77 539
3680.91 546
3681.05 552
3681.19 554
3681.32 554
3681.46 552
3681.60 548
3681.74 544
3681.88 540
3682.02 537
3682.16 534
3682.30 531
3682.44 524
3682.58 513
3682.72 498
3682.86 478
3683.00 455
3683.13 430
3683.27 404
3683.41 378
3683.55 355
3683.69 335
3683.83 317
3683.97 304
3684.11 294
3684.25 288
3684.39 286
3684.53 286
3684.67 287
3684.81 287
3684.95 286
3685.08 283
3685.22 278
3685.36 272
3685.50 265
3685.64 259
3685.78 253
3685.92 247
3686.06 242
3686.20 236
3686.34 229
3686.48 220
3686.62 211
3686.76 202
3686.90 192
3687.04 183
3687.17 174
3687.31 167
3687.45 161
3687.59 155
3687.73 150
3687.87 146
3688.01 143
3688.15 141
3688.29 140
3688.43 141
3688.57 144
3688.71 149
3688.85 154
3688.99 160
3689.13 166
3689.27 171
3689.40 174
3689.54 176
3689.68 176
3689.82 176
3689.96 176
3690.10 176
3690.24 176
3690.38 177
3690.52 178
3690.66 180
3690.80 183
3690.94 185
3691.08 188
3691.22 190
3691.36 192
3691.50 193
3691.64 194
3691.77 196
3691.91 197
3692.05 198
3692.19 198
3692.33 197
3692.47 195
3692.61 191
3692.75 187
3692.89 183
3693.03 179
3693.17 176
3693.31 173
3693.45 171
3693.59 169
3693.73 169
3693.87 169
3694.01 171
3694.15 175
3694.29 180
3694.42 185
3694.56 190
3694.70 192
3694.84 190
3694.98 183
3695.12 172
3695.26 157
3695.40 141
3695.54 126
3695.68 114
3695.82 107
3695.96 105
3696.10 108
3696.24 115
3696.38 124
3696.52 133
3696.66 142
3696.80 149
3696.94 154
3697.08 157
3697.21 160
3697.35 163
3697.49 166
3697.63 167
3697.77 165
3697.91 160
3698.05 152
3698.19 140
3698.33 127
3698.47 112
3698.61 99
3698.75 87
3698.89 78
3699.03 70
3699.17 63
3699.31 56
3699.45 51
3699.59 47
3699.73 46
3699.87 48
3700.01 53
3700.15 59
3700.29 65
3700.43 70
3700.56 71
3700.70 67
3700.84 61
3700.98 53
3701.12 45
3701.26 39
3701.40 38
3701.54 41
3701.68 48
3701.82 59
3701.96 71
3702.10 83
3702.24 93
3702.38 101
3702.52 105
3702.66 105
3702.80 102
3702.94 96
3703.08 90
3703.22 83
3703.36 78
3703.50 76
3703.64 77
3703.78 80
3703.92 86
3704.06 94
3704.20 101
3704.34 106
3704.47 109
3704.61 108
3704.75 105
3704.89 100
3705.03 94
3705.17 88
3705.31 84
3705.45 80
3705.59 76
3705.73 72
3705.87 69
3706.01 65
3706.15 61
3706.29 59
3706.43 57
3706.57 57
3706.71 58
3706.85 61
3706.99 65
3707.13 69
3707.27 72
3707.41 73
3707.55 73
3707.69 71
3707.83 67
3707.97 63
3708.11 59
3708.25 55
3708.39 51
3708.53 48
3708.67 44
3708.81 41
3708.95 39
3709.09 37
3709.23 36
3709.37 37
3709.50 39
3709.64 40
3709.78 39
3709.92 36
3710.06 29
3710.20 20
3710.34 10
3710.48 1
3710.62 0
3710.76 0
3710.90 3
3711.04 15
3711.18 30
3711.32 46
3711.46 58
3711.60 67
3711.74 69
3711.88 67
3712.02 60
3712.16 50
3712.30 40
3712.44 30
3712.58 21
3712.72 13
3712.86 7
3713.00 3
3713.14 0
3713.28 0
3713.42 0
3713.56 0
3713.70 0
3713.84 0
3713.98 0
3714.12 0
3714.26 0
3714.40 5
3714.54 15
3714.68 25
3714.82 35
3714.96 41
3715.10 45
3715.24 45
3715.38 44
3715.52 41
3715.66 40
3715.80 40
3715.94 42
3716.08 44
3716.22 46
3716.36 46
3716.50 43
3716.64 36
3716.78 28
3716.92 19
3717.06 12
3717.20 7
3717.34 7
3717.48 10
3717.62 15
3717.76 21
3717.90 28
3718.04 33
3718.18 37
3718.32 40
3718.46 42
3718.60 44
3718.74 46
3718.88 50
3719.02 54
3719.16 59
3719.30 66
3719.44 73
3719.58 81
3719.72 89
3719.86 96
3720.00 100
3720.14 101
3720.28 100
3720.42 98
3720.56 95
3720.70 95
3720.84 96
3720.98 100
3721.12 105
3721.26 109
3721.40 113
3721.54 114
3721.68 112
3721.82 109
3721.96 104
3722.10 99
3722.24 92
3722.38 86
3722.52 78
3722.66 71
3722.80 62
3722.94 53
3723.08 45
3723.22 37
3723.36 30
3723.50 23
3723.64 17
3723.78 11
3723.92 5
3724.06 1
3724.20 0
3724.34 0
3724.48 0
3724.62 0
3724.76 0
3724.90 0
3725.04 0
3725.18 0
3725.32 0
3725.46 1
3725.60 5
3725.74 11
3725.88 18
3726.02 27
3726.16 36
3726.30 46
3726.44 54
3726.58 60
3726.72 62
3726.86 61
3727.00 57
3727.14 51
3727.28 44
3727.42 38
3727.56 33
3727.70 30
3727.84 30
3727.98 32
3728.12 34
3728.26 36
3728.40 37
3728.54 37
3728.68 38
3728.82 39
3728.96 42
3729.10 47
3729.24 54
3729.38 61
3729.52 67
3729.66 68
3729.80 66
3729.94 59
3730.08 49
3730.22 38
3730.36 28
3730.50 20
3730.64 15
3730.78 11
3730.92 8
3731.06 5
3731.20 2
3731.34 0
3731.48 0
3731.62 0
3731.76 0
3731.90 4
3732.04 11
3732.18 19
3732.32 26
3732.46 32
3732.60 36
3732.74 39
3732.88 40
3733.02 42
3733.16 44
3733.30 48
3733.44 54
3733.58 60
3733.73 66
3733.87 70
3734.01 70
3734.15 68
3734.29 62
3734.43 53
3734.57 44
3734.71 36
3734.85 30
3734.99 26
3735.13 24
3735.27 22
3735.41 22
3735.55 20
3735.69 17
3735.83 14
3735.97 11
3736.11 10
3736.25 10
3736.39 13
3736.53 18
3736.67 25
3736.81 31
3736.95 37
3737.09 42
3737.23 45
3737.37 47
3737.51 49
3737.65 49
3737.79 49
3737.93 48
3738.07 46
3738.21 45
3738.35 43
3738.49 41
3738.63 39
3738.77 37
3738.92 35
3739.06 33
3739.20 31
3739.34 30
3739.48 31
3739.62 33
3739.76 38
3739.90 43
3740.04 49
3740.18 55
3740.32 60
3740.46 65
3740.60 68
3740.74 71
3740.88 72
3741.02 71
3741.16 67
3741.30 60
3741.44 52
3741.58 43
3741.72 35
3741.86 30
3742.00 29
3742.14 30
3742.28 35
3742.42 40
3742.56 46
3742.71 51
3742.85 54
3742.99 53
3743.13 50
3743.27 44
3743.41 36
3743.55 27
3743.69 19
3743.83 12
3743.97 7
3744.11 6
3744.25 7
3744.39 9
3744.53 11
3744.67 12
3744.81 10
3744.95 6
3745.09 0
3745.23 0
3745.37 0
3745.51 0
3745.65 0
3745.79 0
3745.93 0
3746.08 7
3746.22 22
3746.36 40
3746.50 59
3746.64 80
3746.78 101
3746.92 120
3747.06 136
3747.20 148
3747.34 156
3747.48 159
3747.62 158
3747.76 155
3747.90 150
3748.04 144
3748.18 139
3748.32 134
3748.46 129
3748.60 126
3748.74 123
3748.89 121
3749.03 121
3749.17 122
3749.31 125
3749.45 128
3749.59 133
3749.73 138
3749.87 142
3750.01 145
3750.15 147
3750.29 146
3750.43 143
3750.57 139
3750.71 135
3750.85 131
3750.99 130
3751.13 131
3751.27 134
3751.41 137
3751.56 142
3751.70 145
3751.84 148
3751.98 149
3752.12 148
3752.26 146
3752.40 144
3752.54 143
3752.68 143
3752.82 144
3752.96 146
3753.10 148
3753.24 149
3753.38 149
3753.52 146
3753.66 141
3753.80 135
3753.95 128
3754.09 123
3754.23 120
3754.37 121
3754.51 126
3754.65 135
3754.79 145
3754.93 156
3755.07 165
3755.21 171
3755.35 172
3755.49 169
3755.63 162
3755.77 152
3755.91 141
3756.05 132
3756.20 124
3756.34 119
3756.48 117
3756.62 117
3756.76 118
3756.90 121
3757.04 124
3757.18 128
3757.32 132
3757.46 135
3757.60 138
3757.74 139
3757.88 139
3758.02 137
3758.16 134
3758.31 130
3758.45 126
3758.59 122
3758.73 119
3758.87 115
3759.01 112
3759.15 107
3759.29 103
3759.43 100
3759.57 97
3759.71 95
3759.85 94
3759.99 92
3760.13 91
3760.28 89
3760.42 88
3760.56 88
3760.70 92
3760.84 99
3760.98 111
3761.12 127
3761.26 144
3761.40 159
3761.54 172
3761.68 180
3761.82 182
3761.96 179
3762.10 172
3762.25 163
3762.39 154
3762.53 145
3762.67 138
3762.81 133
3762.95 131
3763.09 132
3763.23 135
3763.37 140
3763.51 146
3763.65 154
3763.79 162
3763.94 169
3764.08 176
3764.22 182
3764.36 186
3764.50 188
3764.64 188
3764.78 185
3764.92 180
3765.06 173
3765.20 164
3765.34 153
3765.48 143
3765.62 132
3765.77 123
3765.91 116
3766.05 111
3766.19 107
3766.33 105
3766.47 105
3766.61 106
3766.75 107
3766.89 110
3767.03 113
3767.17 116
3767.31 119
3767.46 120
3767.60 120
3767.74 118
3767.88 115
3768.02 111
3768.16 107
3768.30 102
3768.44 96
3768.58 89
3768.72 80
3768.86 70
3769.01 58
3769.15 48
3769.29 38
3769.43 32
3769.57 30
3769.71 32
3769.85 35
3769.99 40
3770.13 45
3770.27 49
3770.41 51
3770.56 51
3770.70 49
3770.84 48
3770.98 46
3771.12 44
3771.26 42
3771.40 41
3771.54 41
3771.68 42
3771.82 43
3771.96 45
3772.11 48
3772.25 49
3772.39 49
3772.53 47
3772.67 44
3772.81 39
3772.95 34
3773.09 30
3773.23 27
3773.37 26
3773.52 27
3773.66 30
3773.80 33
3773.94 37
3774.08 41
3774.22 46
3774.36 51
3774.50 55
3774.64 59
3774.78 62
3774.93 65
3775.07 66
3775.21 67
3775.35 68
3775.49 69
3775.63 70
3775.77 72
3775.91 74
3776.05 76
3776.19 77
3776.34 75
3776.48 71
3776.62 65
3776.76 56
3776.90 47
3777.04 38
3777.18 30
3777.32 26
3777.46 23
3777.60 24
3777.75 27
3777.89 32
3778.03 39
3778.17 48
3778.31 57
3778.45 67
3778.59 77
3778.73 86
3778.87 94
3779.02 99
3779.16 102
3779.30 104
3779.44 103
3779.58 101
3779.72 97
3779.86 90
3780.00 81
3780.14 68
3780.28 54
3780.43 39
3780.57 25
3780.71 13
3780.85 5
3780.99 0
3781.13 0
3781.27 0
3781.41 0
3781.55 0
3781.70 0
3781.84 0
3781.98 0
3782.12 0
3782.26 0
3782.40 2
3782.54 8
3782.68 15
3782.83 21
3782.97 26
3783.11 29
3783.25 32
3783.39 34
3783.53 36
3783.67 37
3783.81 40
3783.95 43
3784.10 47
3784.24 52
3784.38 58
3784.52 65
3784.66 71
3784.80 78
3784.94 84
3785.08 88
3785.23 91
3785.37 92
3785.51 92
3785.65 90
3785.79 87
3785.93 84
3786.07 81
3786.21 79
3786.35 76
3786.50 74
3786.64 70
3786.78 66
3786.92 61
3787.06 56
3787.20 50
3787.34 46
3787.48 44
3787.63 44
3787.77 47
3787.91 53
3788.05 63
3788.19 75
3788.33 88
3788.47 101
3788.61 112
3788.76 119
3788.90 122
3789.04 123
3789.18 122
3789.32 121
3789.46 122
3789.60 126
3789.74 133
3789.89 142
3790.03 151
3790.17 159
3790.31 166
3790.45 171
3790.59 174
3790.73 177
3790.87 180
3791.02 182
3791.16 183
3791.30 184
3791.44 183
3791.58 182
3791.72 181
3791.86 181
3792.01 181
3792.15 181
3792.29 180
3792.43 180
3792.57 178
3792.71 176
3792.85 174
3792.99 172
3793.14 170
3793.28 169
3793.42 169
3793.56 170
3793.70 172
3793.84 175
3793.98 178
3794.13 182
3794.27 185
3794.41 187
3794.55 189
3794.69 191
3794.83 191
3794.97 191
3795.11 192
3795.26 193
3795.40 196
3795.54 200
3795.68 205
3795.82 211
3795.96 217
3796.10 222
3796.25 226
3796.39 228
3796.53 229
3796.67 230
3796.81 231
3796.95 233
3797.09 236
3797.24 241
3797.38 247
3797.52 254
3797.66 261
3797.80 267
3797.94 272
3798.08 275
3798.23 275
3798.37 272
3798.51 267
3798.65 262
3798.79 256
3798.93 252
3799.07 248
3799.22 247
3799.36 245
3799.50 241
3799.64 235
3799.78 225
3799.92 212
3800.06 197
3800.21 183
3800.35 172
3800.49 165
3800.63 164
3800.77 166
3800.91 170
3801.06 174
3801.20 176
3801.34 174
3801.48 169
3801.62 160
3801.76 150
3801.90 141
3802.05 134
3802.19 130
3802.33 130
3802.47 132
3802.61 135
3802.75 139
3802.89 141
3803.04 142
3803.18 140
3803.32 137
3803.46 132
3803.60 129
3803.74 127
3803.89 129
3804.03 135
3804.17 145
3804.31 157
3804.45 172
3804.59 186
3804.73 200
3804.88 213
3805.02 226
3805.16 238
3805.30 251
3805.44 265
3805.58 280
3805.73 294
3805.87 307
3806.01 319
3806.15 329
3806.29 337
3806.43 343
3806.58 347
3806.72 349
3806.86 350
3807.00 349
3807.14 347
3807.28 345
3807.42 344
3807.57 345
3807.71 348
3807.85 354
3807.99 362
3808.13 372
3808.27 383
3808.42 392
3808.56 400
3808.70 406
3808.84 410
3808.98 412
3809.12 412
3809.27 413
3809.41 413
3809.55 413
3809.69 413
3809.83 414
3809.97 414
3810.12 412
3810.26 409
3810.40 402
3810.54 391
3810.68 376
3810.82 358
3810.97 337
3811.11 316
3811.25 296
3811.39 278
3811.53 262
3811.67 250
3811.82 241
3811.96 233
3812.10 225
3812.24 217
3812.38 208
3812.52 199
3812.67 190
3812.81 182
3812.95 173
3813.09 165
3813.23 156
3813.37 147
3813.52 137
3813.66 129
3813.80 124
3813.94 122
3814.08 123
3814.22 128
3814.37 135
3814.51 143
3814.65 150
3814.79 156
3814.93 159
3815.08 160
3815.22 159
3815.36 156
3815.50 151
3815.64 146
3815.78 139
3815.93 132
3816.07 125
3816.21 118
3816.35 111
3816.49 104
3816.63 99
3816.78 94
3816.92 91
3817.06 90
3817.20 91
3817.34 94
3817.49 98
3817.63 102
3817.77 107
3817.91 110
3818.05 112
3818.19 113
3818.34 113
3818.48 114
3818.62 117
3818.76 121
3818.90 127
3819.05 135
3819.19 142
3819.33 147
3819.47 150
3819.61 150
3819.75 149
3819.90 148
3820.04 147
3820.18 148
3820.32 150
3820.46 154
3820.61 158
3820.75 160
3820.89 161
3821.03 160
3821.17 158
3821.31 156
3821.46 153
3821.60 152
3821.74 152
3821.88 153
3822.02 154
3822.17 154
3822.31 155
3822.45 155
3822.59 155
3822.73 156
3822.88 158
3823.02 162
3823.16 167
3823.30 172
3823.44 176
3823.58 179
3823.73 178
3823.87 173
3824.01 165
3824.15 154
3824.29 142
3824.44 131
3824.58 122
3824.72 116
3824.86 114
3825.00 115
3825.15 119
3825.29 124
3825.43 130
3825.57 136
3825.71 140
3825.86 142
3826.00 142
3826.14 139
3826.28 134
3826.42 125
3826.57 115
3826.71 103
3826.85 90
3826.99 78
3827.13 68
3827.28 59
3827.42 54
3827.56 51
3827.70 50
3827.84 51
3827.99 53
3828.13 55
3828.27 58
3828.41 62
3828.55 67
3828.69 73
3828.84 80
3828.98 86
3829.12 91
3829.26 94
3829.41 96
3829.55 96
3829.69 97
3829.83 99
3829.97 104
3830.12 111
3830.26 119
3830.40 127
3830.54 133
3830.68 135
3830.83 133
3830.97 128
3831.11 122
3831.25 115
3831.39 108
3831.54 104
3831.68 103
3831.82 104
3831.96 107
3832.10 113
3832.25 120
3832.39 130
3832.53 140
3832.67 152
3832.81 163
3832.96 175
3833.10 185
3833.24 193
3833.38 200
3833.52 206
3833.67 211
3833.81 216
3833.95 221
3834.09 227
3834.23 234
3834.38 241
3834.52 248
3834.66 254
3834.80 260
3834.95 264
3835.09 266
3835.23 267
3835.37 266
3835.51 263
3835.66 259
3835.80 252
3835.94 244
3836.08 235
3836.22 224
3836.37 211
3836.51 197
3836.65 183
3836.79 169
3836.94 155
3837.08 142
3837.22 132
3837.36 125
3837.50 122
3837.65 122
3837.79 124
3837.93 128
3838.07 131
3838.21 133
3838.36 132
3838.50 129
3838.64 124
3838.78 119
3838.93 115
3839.07 111
3839.21 108
3839.35 106
3839.49 104
3839.64 102
3839.78 99
3839.92 96
3840.06 93
3840.21 89
3840.35 84
3840.49 79
3840.63 73
3840.77 68
3840.92 65
3841.06 63
3841.20 64
3841.34 67
3841.49 73
3841.63 81
3841.77 90
3841.91 98
3842.05 103
3842.20 105
3842.34 103
3842.48 98
3842.62 90
3842.77 81
3842.91 73
3843.05 66
3843.19 62
3843.33 59
3843.48 57
3843.62 56
3843.76 55
3843.90 54
3844.05 55
3844.19 56
3844.33 60
3844.47 64
3844.62 68
3844.76 69
3844.90 68
3845.04 63
3845.18 55
3845.33 44
3845.47 32
3845.61 21
3845.75 13
3845.90 8
3846.04 6
3846.18 6
3846.32 8
3846.47 10
3846.61 12
3846.75 13
3846.89 13
3847.03 11
3847.18 8
3847.32 5
3847.46 2
3847.60 0
3847.75 0
3847.89 0
3848.03 0
3848.17 0
3848.32 0
3848.46 0
3848.60 0
3848.74 0
3848.89 7
3849.03 17
3849.17 28
3849.31 39
3849.46 49
3849.60 57
3849.74 61
3849.88 63
3850.02 62
3850.17 58
3850.31 55
3850.45 52
3850.59 50
3850.74 51
3850.88 55
3851.02 62
3851.16 68
3851.31 75
3851.45 81
3851.59 85
3851.73 88
3851.88 90
3852.02 90
3852.16 89
3852.30 87
3852.45 81
3852.59 74
3852.73 63
3852.87 52
3853.02 41
3853.16 32
3853.30 28
3853.44 27
3853.59 31
3853.73 37
3853.87 45
3854.01 54
3854.16 61
3854.30 68
3854.44 75
3854.58 81
3854.73 89
3854.87 96
3855.01 104
3855.15 112
3855.29 119
3855.44 125
3855.58 130
3855.72 132
3855.86 131
3856.01 128
3856.15 123
3856.29 117
3856.43 110
3856.58 104
3856.72 97
3856.86 91
3857.01 85
3857.15 79
3857.29 74
3857.43 69
3857.58 65
3857.72 64
3857.86 65
3858.00 69
3858.15 76
3858.29 84
3858.43 92
3858.57 99
3858.72 104
3858.86 106
3859.00 105
3859.14 101
3859.29 94
3859.43 85
3859.57 76
3859.71 67
3859.86 60
3860.00 57
3860.14 57
3860.28 61
3860.43 68
3860.57 78
3860.71 87
3860.85 96
3861.00 101
3861.14 102
3861.28 98
3861.42 91
3861.57 82
3861.71 72
3861.85 64
3861.99 58
3862.14 55
3862.28 56
3862.42 58
3862.57 62
3862.71 65
3862.85 67
3862.99 66
3863.14 65
3863.28 62
3863.42 60
3863.56 59
3863.71 60
3863.85 63
3863.99 69
3864.13 76
3864.28 85
3864.42 93
3864.56 101
3864.71 107
3864.85 109
3864.99 107
3865.13 102
3865.28 94
3865.42 85
3865.56 76
3865.70 69
3865.85 65
3865.99 64
3866.13 67
3866.27 71
3866.42 77
3866.56 82
3866.70 87
3866.85 90
3866.99 91
3867.13 91
3867.27 88
3867.42 82
3867.56 75
3867.70 64
3867.84 53
3867.99 41
3868.13 30
3868.27 21
3868.42 15
3868.56 13
3868.70 13
3868.84 15
3868.99 18
3869.13 21
3869.27 23
3869.41 25
3869.56 27
3869.70 30
3869.84 33
3869.99 38
3870.13 43
3870.27 49
3870.41 53
3870.56 55
3870.70 56
3870.84 55
3870.99 54
3871.13 52
3871.27 50
3871.41 48
3871.56 48
3871.70 47
3871.84 48
3871.98 48
3872.13 48
3872.27 50
3872.41 51
3872.56 54
3872.70 57
3872.84 60
3872.98 62
3873.13 64
3873.27 64
3873.41 62
3873.56 60
3873.70 57
3873.84 55
3873.98 56
3874.13 60
3874.27 68
3874.41 79
3874.56 92
3874.70 104
3874.84 115
3874.98 124
3875.13 129
3875.27 132
3875.41 135
3875.56 138
3875.70 143
3875.84 150
3875.98 159
3876.13 169
3876.27 179
3876.41 185
3876.56 188
3876.70 185
3876.84 178
3876.98 168
3877.13 156
3877.27 145
3877.41 137
3877.56 133
3877.70 134
3877.84 138
3877.98 144
3878.13 152
3878.27 158
3878.41 162
3878.56 164
3878.70 165
3878.84 164
3878.98 164
3879.13 165
3879.27 167
3879.41 170
3879.56 173
3879.70 177
3879.84 180
3879.99 183
3880.13 185
3880.27 185
3880.41 183
3880.56 179
3880.70 173
3880.84 164
3880.99 154
3881.13 144
3881.27 134
3881.42 125
3881.56 119
3881.70 114
3881.84 111
3881.99 109
3882.13 106
3882.27 102
3882.42 97
3882.56 90
3882.70 85
3882.84 80
3882.99 78
3883.13 80
3883.27 85
3883.42 92
3883.56 101
3883.70 110
3883.85 117
3883.99 121
3884.13 123
3884.28 123
3884.42 122
3884.56 121
3884.70 121
3884.85 123
3884.99 126
3885.13 131
3885.28 135
3885.42 139
3885.56 142
3885.71 144
3885.85 143
3885.99 141
3886.13 136
3886.28 130
3886.42 122
3886.56 112
3886.71 103
3886.85 93
3886.99 85
3887.14 80
3887.28 76
3887.42 76
3887.57 79
3887.71 84
3887.85 92
3887.99 101
3888.14 110
3888.28 119
3888.42 127
3888.57 133
3888.71 137
3888.85 139
3889.00 139
3889.14 139
3889.28 137
3889.43 136
3889.57 135
3889.71 134
3889.86 133
3890.00 131
3890.14 129
3890.28 127
3890.43 126
3890.57 127
3890.71 131
3890.86 138
3891.00 148
3891.14 160
3891.29 172
3891.43 182
3891.57 191
3891.72 196
3891.86 198
3892.00 197
3892.15 194
3892.29 188
3892.43 182
3892.57 174
3892.72 166
3892.86 159
3893.00 151
3893.15 146
3893.29 141
3893.43 139
3893.58 138
3893.72 139
3893.86 142
3894.01 146
3894.15 150
3894.29 153
3894.44 154
3894.58 153
3894.72 148
3894.87 141
3895.01 132
3895.15 121
3895.30 112
3895.44 103
3895.58 96
3895.73 91
3895.87 88
3896.01 84
3896.16 81
3896.30 76
3896.44 71
3896.59 65
3896.73 59
3896.87 53
3897.01 47
3897.16 40
3897.30 34
3897.44 27
3897.59 20
3897.73 15
3897.87 11
3898.02 9
3898.16 11
3898.30 16
3898.45 23
3898.59 31
3898.73 39
3898.88 46
3899.02 52
3899.16 57
3899.31 60
3899.45 62
3899.59 62
3899.74 60
3899.88 57
3900.02 53
3900.17 48
3900.31 44
3900.45 40
3900.60 37
3900.74 33
3900.88 29
3901.03 23
3901.17 16
3901.31 9
3901.46 1
3901.60 0
3901.74 0
3901.89 0
3902.03 0
3902.17 0
3902.32 0
3902.46 0
3902.60 0
3902.75 5
3902.89 16
3903.03 29
3903.18 41
3903.32 52
3903.46 62
3903.61 69
3903.75 73
3903.89 75
3904.04 75
3904.18 73
3904.32 73
3904.47 74
3904.61 78
3904.75 85
3904.90 94
3905.04 105
3905.18 114
3905.33 122
3905.47 127
3905.62 130
3905.76 132
3905.90 133
3906.05 135
3906.19 138
3906.33 143
3906.48 149
3906.62 156
3906.76 163
3906.91 171
3907.05 178
3907.19 185
3907.34 191
3907.48 194
3907.62 196
3907.77 195
3907.91 193
3908.05 189
3908.20 185
3908.34 181
3908.48 178
3908.63 175
3908.77 172
3908.91 169
3909.06 165
3909.20 161
3909.34 159
3909.49 157
3909.63 158
3909.78 161
3909.92 165
3910.06 168
3910.21 169
3910.35 166
3910.49 159
3910.64 150
3910.78 139
3910.92 129
3911.07 123
3911.21 121
3911.35 124
3911.50 131
3911.64 139
3911.78 148
3911.93 154
3912.07 158
3912.22 160
3912.36 160
3912.50 159
3912.65 158
3912.79 157
3912.93 155
3913.08 151
3913.22 145
3913.36 138
3913.51 128
3913.65 119
3913.79 110
3913.94 103
3914.08 98
3914.23 96
3914.37 95
3914.51 95
3914.66 96
3914.80 97
3914.94 97
3915.09 96
3915.23 94
3915.37 92
3915.52 89
3915.66 87
3915.80 84
3915.95 80
3916.09 75
3916.24 69
3916.38 63
3916.52 57
3916.67 50
3916.81 45
3916.95 40
3917.10 37
3917.24 34
3917.38 31
3917.53 28
3917.67 25
3917.82 22
3917.96 20
3918.10 20
3918.25 21
3918.39 25
3918.53 29
3918.68 34
3918.82 39
3918.96 43
3919.11 46
3919.25 49
3919.40 51
3919.54 55
3919.68 60
3919.83 66
3919.97 72
3920.11 78
3920.26 82
3920.40 85
3920.54 85
3920.69 84
3920.83 83
3920.98 83
3921.12 85
3921.26 88
3921.41 92
3921.55 95
3921.69 95
3921.84 91
3921.98 83
3922.13 72
3922.27 60
3922.41 49
3922.56 40
3922.70 36
3922.84 36
3922.99 39
3923.13 42
3923.28 45
3923.42 45
3923.56 43
3923.71 39
3923.85 35
3923.99 31
3924.14 29
3924.28 26
3924.43 25
3924.57 23
3924.71 20
3924.86 16
3925.00 12
3925.14 8
3925.29 5
3925.43 4
3925.58 3
3925.72 3
3925.86 4
3926.01 4
3926.15 2
3926.29 0
3926.44 0
3926.58 0
3926.73 0
3926.87 0
3927.01 0
3927.16 4
3927.30 13
3927.45 24
3927.59 33
3927.73 41
3927.88 45
3928.02 46
3928.16 44
3928.31 40
3928.45 36
3928.60 33
3928.74 32
3928.88 33
3929.03 35
3929.17 40
3929.32 46
3929.46 53
3929.60 59
3929.75 63
3929.89 66
3930.03 67
3930.18 67
3930.32 67
3930.47 67
3930.61 68
3930.75 71
3930.90 76
3931.04 81
3931.19 85
3931.33 88
3931.47 89
3931.62 88
3931.76 84
3931.90 80
3932.05 75
3932.19 72
3932.34 69
3932.48 67
3932.62 66
3932.77 64
3932.91 63
3933.06 61
3933.20 60
3933.34 61
3933.49 65
3933.63 72
3933.78 82
3933.92 94
3934.06 107
3934.21 120
3934.35 131
3934.50 140
3934.64 147
3934.78 151
3934.93 156
3935.07 161
3935.22 168
3935.36 179
3935.50 192
3935.65 209
3935.79 228
3935.94 249
3936.08 271
3936.22 292
3936.37 311
3936.51 327
3936.65 341
3936.80 353
3936.94 363
3937.09 372
3937.23 382
3937.37 391
3937.52 400
3937.66 406
3937.81 410
3937.95 409
3938.09 404
3938.24 396
3938.38 385
3938.53 374
3938.67 364
3938.82 357
3938.96 353
3939.10 352
3939.25 353
3939.39 357
3939.54 360
3939.68 363
3939.82 364
3939.97 362
3940.11 356
3940.26 347
3940.40 334
3940.54 318
3940.69 301
3940.83 284
3940.98 269
3941.12 256
3941.26 247
3941.41 242
3941.55 240
3941.70 240
3941.84 242
3941.98 243
3942.13 243
3942.27 241
3942.42 237
3942.56 232
3942.70 226
3942.85 218
3942.99 211
3943.14 203
3943.28 196
3943.43 189
3943.57 184
3943.71 181
3943.86 180
3944.00 180
3944.15 182
3944.29 183
3944.43 183
3944.58 183
3944.72 180
3944.87 176
3945.01 169
3945.15 161
3945.30 151
3945.44 140
3945.59 128
3945.73 116
3945.88 107
3946.02 102
3946.16 101
3946.31 105
3946.45 112
3946.60 121
3946.74 130
3946.88 137
3947.03 141
3947.17 143
3947.32 142
3947.46 141
3947.61 140
3947.75 142
3947.89 146
3948.04 153
3948.18 161
3948.33 168
3948.47 175
3948.61 180
3948.76 184
3948.90 185
3949.05 185
3949.19 184
3949.34 183
3949.48 182
3949.62 182
3949.77 185
3949.91 189
3950.06 196
3950.20 206
3950.35 218
3950.49 230
3950.63 240
3950.78 248
3950.92 250
3951.07 247
3951.21 238
3951.36 225
3951.50 208
3951.64 189
3951.79 171
3951.93 154
3952.08 141
3952.22 131
3952.37 125
3952.51 122
3952.65 120
3952.80 118
3952.94 116
3953.09 112
3953.23 108
3953.38 103
3953.52 100
3953.66 98
3953.81 98
3953.95 100
3954.10 103
3954.24 105
3954.39 108
3954.53 109
3954.67 111
3954.82 112
3954.96 113
3955.11 115
3955.25 116
3955.40 117
3955.54 118
3955.68 117
3955.83 117
3955.97 117
3956.12 116
3956.26 115
3956.41 113
3956.55 111
3956.69 108
3956.84 105
3956.98 101
3957.13 99
3957.27 96
3957.42 95
3957.56 93
3957.71 91
3957.85 88
3957.99 83
3958.14 77
3958.28 70
3958.43 63
3958.57 57
3958.72 53
3958.86 51
3959.00 51
3959.15 53
3959.29 55
3959.44 57
3959.58 59
3959.73 60
3959.87 61
3960.02 62
3960.16 63
3960.30 66
3960.45 70
3960.59 76
3960.74 83
3960.88 92
3961.03 101
3961.17 110
3961.32 117
3961.46 122
3961.60 124
3961.75 125
3961.89 127
3962.04 130
3962.18 135
3962.33 143
3962.47 152
3962.62 162
3962.76 171
3962.90 177
3963.05 182
3963.19 184
3963.34 185
3963.48 185
3963.63 184
3963.77 182
3963.92 179
3964.06 173
3964.20 167
3964.35 159
3964.49 151
3964.64 145
3964.78 140
3964.93 136
3965.07 133
3965.22 130
3965.36 127
3965.50 122
3965.65 116
3965.79 109
3965.94 101
3966.08 94
3966.23 89
3966.37 87
3966.52 88
3966.66 92
3966.81 100
3966.95 109
3967.09 119
3967.24 129
3967.38 138
3967.53 144
3967.67 148
3967.82 148
3967.96 145
3968.11 138
3968.25 130
3968.40 121
3968.54 114
3968.68 109
3968.83 108
3968.97 111
3969.12 119
3969.26 129
3969.41 140
3969.55 148
3969.70 154
3969.84 154
3969.99 151
3970.13 146
3970.28 140
3970.42 137
3970.56 137
3970.71 140
3970.85 147
3971.00 156
3971.14 163
3971.29 169
3971.43 172
3971.58 172
3971.72 168
3971.87 162
3972.01 154
3972.16 144
3972.30 132
3972.44 118
3972.59 104
3972.73 88
3972.88 72
3973.02 57
3973.17 43
3973.31 30
3973.46 18
3973.60 7
3973.75 0
3973.89 0
3974.04 0
3974.18 0
3974.33 0
3974.47 0
3974.61 0
3974.76 0
3974.90 0
3975.05 6
3975.19 12
3975.34 17
3975.48 21
3975.63 24
3975.77 27
3975.92 29
3976.06 30
3976.21 32
3976.35 35
3976.50 38
3976.64 42
3976.78 45
3976.93 46
3977.07 46
3977.22 44
3977.36 40
3977.51 35
3977.65 30
3977.80 25
3977.94 21
3978.09 18
3978.23 15
3978.38 12
3978.52 10
3978.67 8
3978.81 5
3978.96 4
3979.10 3
3979.25 3
3979.39 4
3979.54 5
3979.68 6
3979.82 7
3979.97 8
3980.11 9
3980.26 10
3980.40 13
3980.55 17
3980.69 22
3980.84 29
3980.98 35
3981.13 40
3981.27 43
3981.42 44
3981.56 42
3981.71 38
3981.85 32
3982.00 25
3982.14 17
3982.29 8
3982.43 0
3982.58 0
3982.72 0
3982.87 0
3983.01 0
3983.16 0
3983.30 0
3983.44 0
3983.59 4
3983.73 21
3983.88 40
3984.02 58
3984.17 76
3984.31 92
3984.46 104
3984.60 114
3984.75 120
3984.89 123
3985.04 125
3985.18 126
3985.33 128
3985.47 132
3985.62 137
3985.76 144
3985.91 152
3986.05 160
3986.20 166
3986.34 170
3986.49 171
3986.63 169
3986.78 163
3986.92 156
3987.07 147
3987.21 138
3987.36 130
3987.50 124
3987.65 119
3987.79 116
3987.94 114
3988.08 111
3988.23 109
3988.37 106
3988.52 102
3988.66 98
3988.81 94
3988.95 89
3989.10 84
3989.24 79
3989.39 73
3989.53 68
3989.68 63
3989.82 61
3989.97 60
3990.11 62
3990.26 66
3990.40 70
3990.55 75
3990.69 79
3990.83 83
3990.98 86
3991.12 90
3991.27 95
3991.41 101
3991.56 108
3991.70 116
3991.85 123
3991.99 130
3992.14 135
3992.28 139
3992.43 141
3992.57 141
3992.72 139
3992.86 135
3993.01 129
3993.15 122
3993.30 114
3993.44 107
3993.59 100
3993.73 96
3993.88 94
3994.03 95
3994.17 97
3994.32 100
3994.46 104
3994.61 108
3994.75 110
3994.90 111
3995.04 109
3995.19 104
3995.33 96
3995.48 86
3995.62 74
3995.77 63
3995.91 53
3996.06 47
3996.20 44
3996.35 45
3996.49 48
3996.64 52
3996.78 56
3996.93 58
3997.07 58
3997.22 55
3997.36 52
3997.51 49
3997.65 49
3997.80 51
3997.94 56
3998.09 62
3998.23 69
3998.38 75
3998.52 77
3998.67 77
3998.81 73
3998.96 68
3999.10 63
3999.25 58
3999.39 54
3999.54 52
3999.68 50
3999.83 47
3999.97 42
4000.12 35
4000.26 25
4000.41 12
4000.55 0
4000.70 0
4000.84 0
4000.99 0
4001.13 0
4001.28 0
4001.43 0
4001.57 11
4001.72 22
4001.86 30
4002.01 33
4002.15 33
4002.30 30
4002.44 26
4002.59 21
4002.73 17
4002.88 16
4003.02 16
4003.17 17
4003.31 20
4003.46 23
4003.60 27
4003.75 29
4003.89 32
4004.04 34
4004.18 37
4004.33 41
4004.47 45
4004.62 49
4004.76 51
4004.91 51
4005.05 47
4005.20 40
4005.35 31
4005.49 20
4005.64 10
4005.78 2
4005.93 0
4006.07 0
4006.22 0
4006.36 0
4006.51 0
4006.65 0
4006.80 0
4006.94 0
4007.09 0
4007.23 0
4007.38 0
4007.52 2
4007.67 8
4007.81 16
4007.96 24
4008.11 30
4008.25 36
4008.40 40
4008.54 44
4008.69 47
4008.83 52
4008.98 57
4009.12 63
4009.27 69
4009.41 75
4009.56 78
4009.70 79
4009.85 77
4009.99 74
4010.14 69
4010.29 65
4010.43 61
4010.58 59
4010.72 59
4010.87 61
4011.01 64
4011.16 68
4011.30 73
4011.45 78
4011.59 84
4011.74 89
4011.88 95
4012.03 100
4012.17 104
4012.32 106
4012.47 104
4012.61 98
4012.76 88
4012.90 74
4013.05 58
4013.19 42
4013.34 28
4013.48 17
4013.63 11
4013.77 8
4013.92 9
4014.06 12
4014.21 14
4014.36 16
4014.50 18
4014.65 19
4014.79 21
4014.94 24
4015.08 29
4015.23 37
4015.37 45
4015.52 54
4015.66 63
4015.81 71
4015.95 77
4016.10 82
4016.25 87
4016.39 91
4016.54 94
4016.68 97
4016.83 100
4016.97 101
4017.12 102
4017.26 102
4017.41 100
4017.55 97
4017.70 92
4017.85 85
4017.99 77
4018.14 69
4018.28 60
4018.43 53
4018.57 47
4018.72 43
4018.86 41
4019.01 39
4019.15 37
4019.30 35
4019.45 33
4019.59 29
4019.74 25
4019.88 21
4020.03 17
4020.17 15
4020.32 13
4020.46 14
4020.61 17
4020.76 23
4020.90 32
4021.05 43
4021.19 55
4021.34 65
4021.48 73
4021.63 77
4021.77 76
4021.92 71
4022.07 62
4022.21 52
4022.36 43
4022.50 39
4022.65 39
4022.79 45
4022.94 55
4023.08 67
4023.23 80
4023.38 91
4023.52 98
4023.67 100
4023.81 98
4023.96 93
4024.10 86
4024.25 78
4024.39 72
4024.54 66
4024.69 63
4024.83 61
4024.98 60
4025.12 59
4025.27 58
4025.41 57
4025.56 56
4025.70 54
4025.85 53
4026.00 51
4026.14 50
4026.29 50
4026.43 50
4026.58 51
4026.72 51
4026.87 53
4027.01 54
4027.16 56
4027.31 56
4027.45 57
4027.60 57
4027.74 57
4027.89 56
4028.03 55
4028.18 53
4028.33 51
4028.47 48
4028.62 44
4028.76 39
4028.91 32
4029.05 24
4029.20 15
4029.35 7
4029.49 0
4029.64 0
4029.78 0
4029.93 0
4030.07 0
4030.22 0
4030.37 0
4030.51 0
4030.66 2
4030.80 8
4030.95 14
4031.09 18
4031.24 21
4031.38 23
4031.53 25
4031.68 27
4031.82 29
4031.97 34
4032.11 40
4032.26 48
4032.41 56
4032.55 65
4032.70 72
4032.84 77
4032.99 80
4033.13 81
4033.28 80
4033.43 79
4033.57 78
4033.72 78
4033.86 80
4034.01 84
4034.15 88
4034.30 93
4034.45 98
4034.59 102
4034.74 105
4034.88 107
4035.03 108
4035.17 109
4035.32 108
4035.47 106
4035.61 103
4035.76 100
4035.90 97
4036.05 94
4036.19 93
4036.34 92
4036.49 92
4036.63 93
4036.78 93
4036.92 94
4037.07 95
4037.22 98
4037.36 102
4037.51 110
4037.65 119
4037.80 130
4037.94 141
4038.09 150
4038.24 158
4038.38 162
4038.53 164
4038.67 164
4038.82 163
4038.97 163
4039.11 164
4039.26 169
4039.40 177
4039.55 188
4039.69 200
4039.84 213
4039.99 223
4040.13 229
4040.28 231
4040.42 228
4040.57 221
4040.72 213
4040.86 205
4041.01 200
4041.15 198
4041.30 200
4041.45 205
4041.59 211
4041.74 216
4041.88 218
4042.03 217
4042.17 212
4042.32 205
4042.47 196
4042.61 186
4042.76 176
4042.90 167
4043.05 158
4043.20 150
4043.34 144
4043.49 140
4043.63 138
4043.78 138
4043.93 139
4044.07 143
4044.22 146
4044.36 150
4044.51 152
4044.66 152
4044.80 151
4044.95 149
4045.09 147
4045.24 145
4045.39 143
4045.53 142
4045.68 140
4045.82 138
4045.97 136
4046.11 134
4046.26 134
4046.41 137
4046.55 143
4046.70 153
4046.84 165
4046.99 178
4047.14 189
4047.28 197
4047.43 199
4047.57 197
4047.72 192
4047.87 185
4048.01 178
4048.16 173
4048.30 171
4048.45 173
4048.60 177
4048.74 184
4048.89 192
4049.03 200
4049.18 206
4049.33 209
4049.47 209
4049.62 206
4049.77 200
4049.91 191
4050.06 180
4050.20 168
4050.35 156
4050.50 143
4050.64 132
4050.79 121
4050.93 112
4051.08 104
4051.23 98
4051.37 93
4051.52 88
4051.66 83
4051.81 77
4051.96 71
4052.10 65
4052.25 59
4052.39 55
4052.54 51
4052.69 49
4052.83 49
4052.98 50
4053.12 52
4053.27 53
4053.42 54
4053.56 55
4053.71 56
4053.86 56
4054.00 58
4054.15 61
4054.29 65
4054.44 71
4054.59 78
4054.73 85
4054.88 90
4055.02 95
4055.17 99
4055.32 102
4055.46 104
4055.61 106
4055.75 108
4055.90 109
4056.05 109
4056.19 109
4056.34 108
4056.49 107
4056.63 105
4056.78 103
4056.92 101
4057.07 98
4057.22 94
4057.36 90
4057.51 85
4057.66 81
4057.80 78
4057.95 77
4058.09 78
4058.24 81
4058.39 86
4058.53 93
4058.68 100
4058.82 108
4058.97 116
4059.12 123
4059.26 129
4059.41 133
4059.56 137
4059.70 139
4059.85 140
4059.99 140
4060.14 140
4060.29 139
4060.43 135
4060.58 129
4060.73 119
4060.87 107
4061.02 94
4061.16 81
4061.31 70
4061.46 60
4061.60 53
4061.75 48
4061.90 45
4062.04 43
4062.19 43
4062.33 48
4062.48 57
4062.63 73
4062.77 95
4062.92 123
4063.07 154
4063.21 187
4063.36 218
4063.50 247
4063.65 271
4063.80 291
4063.94 306
4064.09 315
4064.24 321
4064.38 322
4064.53 320
4064.67 315
4064.82 309
4064.97 302
4065.11 297
4065.26 295
4065.41 296
4065.55 301
4065.70 310
4065.85 322
4065.99 334
4066.14 346
4066.28 356
4066.43 362
4066.58 364
4066.72 364
4066.87 361
4067.02 357
4067.16 352
4067.31 347
4067.46 342
4067.60 335
4067.75 328
4067.89 320
4068.04 313
4068.19 306
4068.33 302
4068.48 300
4068.63 301
4068.77 302
4068.92 303
4069.07 302
4069.21 299
4069.36 293
4069.50 286
4069.65 278
4069.80 272
4069.94 269
4070.09 268
4070.24 269
4070.38 271
4070.53 274
4070.68 275
4070.82 275
4070.97 272
4071.11 267
4071.26 260
4071.41 252
4071.55 244
4071.70 235
4071.85 226
4071.99 218
4072.14 210
4072.29 203
4072.43 197
4072.58 193
4072.73 189
4072.87 186
4073.02 182
4073.17 179
4073.31 174
4073.46 169
4073.60 163
4073.75 157
4073.90 150
4074.04 144
4074.19 138
4074.34 131
4074.48 124
4074.63 117
4074.78 110
4074.92 103
4075.07 98
4075.22 95
4075.36 94
4075.51 95
4075.66 99
4075.80 103
4075.95 108
4076.09 113
4076.24 118
4076.39 121
4076.53 123
4076.68 124
4076.83 124
4076.97 125
4077.12 126
4077.27 128
4077.41 130
4077.56 131
4077.71 131
4077.85 129
4078.00 124
4078.15 117
4078.29 110
4078.44 103
4078.59 98
4078.73 95
4078.88 95
4079.03 95
4079.17 96
4079.32 98
4079.47 100
4079.61 102
4079.76 105
4079.90 109
4080.05 114
4080.20 120
4080.34 125
4080.49 132
4080.64 138
4080.78 146
4080.93 156
4081.08 168
4081.22 181
4081.37 195
4081.52 209
4081.66 220
4081.81 228
4081.96 233
4082.10 235
4082.25 234
4082.40 231
4082.54 228
4082.69 225
4082.84 222
4082.98 218
4083.13 214
4083.28 209
4083.42 202
4083.57 195
4083.72 189
4083.86 185
4084.01 183
4084.16 185
4084.30 189
4084.45 195
4084.60 201
4084.74 205
4084.89 208
4085.04 208
4085.18 207
4085.33 203
4085.48 199
4085.62 195
4085.77 190
4085.92 184
4086.06 178
4086.21 173
4086.36 168
4086.50 165
4086.65 163
4086.80 163
4086.94 165
4087.09 168
4087.24 170
4087.38 170
4087.53 169
4087.68 164
4087.82 157
4087.97 148
4088.12 137
4088.26 125
4088.41 113
4088.56 102
4088.70 93
4088.85 86
4089.00 82
4089.14 80
4089.29 81
4089.44 84
4089.59 88
4089.73 92
4089.88 96
4090.03 98
4090.17 98
4090.32 96
4090.47 92
4090.61 87
4090.76 81
4090.91 76
4091.05 72
4091.20 70
4091.35 70
4091.49 70
4091.64 70
4091.79 70
4091.93 67
4092.08 63
4092.23 56
4092.37 48
4092.52 38
4092.67 28
4092.81 19
4092.96 11
4093.11 5
4093.25 1
4093.40 0
4093.55 0
4093.70 0
4093.84 4
4093.99 10
4094.14 18
4094.28 28
4094.43 38
4094.58 49
4094.72 58
4094.87 66
4095.02 70
4095.16 72
4095.31 70
4095.46 65
4095.60 59
4095.75 50
4095.90 40
4096.04 31
4096.19 22
4096.34 14
4096.49 7
4096.63 3
4096.78 0
4096.93 0
4097.07 0
4097.22 0
4097.37 2
4097.51 6
4097.66 11
4097.81 16
4097.95 21
4098.10 26
4098.25 30
4098.40 31
4098.54 31
4098.69 31
4098.84 29
4098.98 26
4099.13 23
4099.28 20
4099.42 16
4099.57 11
4099.72 7
4099.86 3
4100.01 0
4100.16 0
4100.31 0
4100.45 0
4100.60 0
4100.75 0
4100.89 0
4101.04 0
4101.19 0
4101.33 0
4101.48 3
4101.63 7
4101.77 11
4101.92 16
4102.07 22
4102.22 29
4102.36 36
4102.51 45
4102.66 54
4102.80 63
4102.95 73
4103.10 83
4103.24 91
4103.39 98
4103.54 102
4103.69 104
4103.83 103
4103.98 99
4104.13 94
4104.27 87
4104.42 79
4104.57 72
4104.71 65
4104.86 60
4105.01 56
4105.16 54
4105.30 53
4105.45 53
4105.60 53
4105.74 54
4105.89 54
4106.04 53
4106.19 54
4106.33 55
4106.48 57
4106.63 61
4106.77 66
4106.92 71
4107.07 76
4107.21 80
4107.36 84
4107.51 86
4107.66 88
4107.80 89
4107.95 91
4108.10 91
4108.24 92
4108.39 92
4108.54 92
4108.69 93
4108.83 94
4108.98 98
4109.13 103
4109.27 110
4109.42 117
4109.57 124
4109.72 128
4109.86 130
4110.01 128
4110.16 125
4110.30 120
4110.45 115
4110.60 111
4110.75 109
4110.89 106
4111.04 102
4111.19 97
4111.33 88
4111.48 78
4111.63 68
4111.78 59
4111.92 53
4112.07 52
4112.22 56
4112.36 64
4112.51 73
4112.66 81
4112.81 87
4112.95 90
4113.10 89
4113.25 85
4113.39 79
4113.54 73
4113.69 68
4113.84 63
4113.98 60
4114.13 56
4114.28 52
4114.42 47
4114.57 40
4114.72 31
4114.87 22
4115.01 13
4115.16 5
4115.31 0
4115.45 0
4115.60 0
4115.75 0
4115.90 0
4116.04 0
4116.19 0
4116.34 0
4116.49 0
4116.63 1
4116.78 5
4116.93 10
4117.07 16
4117.22 22
4117.37 30
4117.52 40
4117.66 50
4117.81 61
4117.96 72
4118.11 81
4118.25 88
4118.40 91
4118.55 92
4118.69 89
4118.84 83
4118.99 77
4119.14 71
4119.28 67
4119.43 64
4119.58 63
4119.73 64
4119.87 66
4120.02 69
4120.17 73
4120.31 77
4120.46 81
4120.61 85
4120.76 89
4120.90 92
4121.05 94
4121.20 94
4121.35 94
4121.49 92
4121.64 88
4121.79 85
4121.93 82
4122.08 79
4122.23 77
4122.38 76
4122.52 73
4122.67 69
4122.82 64
4122.97 57
4123.11 49
4123.26 42
4123.41 36
4123.56 33
4123.70 33
4123.85 36
4124.00 41
4124.15 48
4124.29 54
4124.44 60
4124.59 63
4124.73 64
4124.88 63
4125.03 60
4125.18 56
4125.32 52
4125.47 49
4125.62 46
4125.77 44
4125.91 43
4126.06 41
4126.21 40
4126.36 39
4126.50 38
4126.65 39
4126.80 41
4126.95 45
4127.09 50
4127.24 55
4127.39 60
4127.54 65
4127.68 68
4127.83 71
4127.98 73
4128.13 74
4128.27 75
4128.42 75
4128.57 75
4128.72 72
4128.86 69
4129.01 64
4129.16 57
4129.30 49
4129.45 41
4129.60 32
4129.75 24
4129.89 15
4130.04 7
4130.19 0
4130.34 0
4130.48 0
4130.63 0
4130.78 0
4130.93 0
4131.07 0
4131.22 0
4131.37 4
4131.52 7
4131.66 8
4131.81 9
4131.96 8
4132.11 7
4132.25 7
4132.40 7
4132.55 9
4132.70 12
4132.84 15
4132.99 20
4133.14 25
4133.29 29
4133.43 32
4133.58 34
4133.73 33
4133.88 30
4134.03 25
4134.17 19
4134.32 12
4134.47 5
4134.62 1
4134.76 0
4134.91 1
4135.06 6
4135.21 14
4135.35 22
4135.50 30
4135.65 36
4135.80 42
4135.94 46
4136.09 52
4136.24 57
4136.39 64
4136.53 71
4136.68 77
4136.83 79
4136.98 77
4137.12 70
4137.27 60
4137.42 48
4137.57 36
4137.71 28
4137.86 24
4138.01 25
4138.16 31
4138.31 39
4138.45 48
4138.60 56
4138.75 61
4138.90 63
4139.04 62
4139.19 60
4139.34 58
4139.49 57
4139.63 59
4139.78 63
4139.93 69
4140.08 76
4140.22 83
4140.37 89
4140.52 94
4140.67 98
4140.82 101
4140.96 106
4141.11 111
4141.26 118
4141.41 126
4141.55 135
4141.70 142
4141.85 148
4142.00 152
4142.14 153
4142.29 151
4142.44 149
4142.59 146
4142.74 143
4142.88 141
4143.03 140
4143.18 141
4143.33 142
4143.47 142
4143.62 143
4143.77 144
4143.92 144
4144.06 145
4144.21 145
4144.36 147
4144.51 148
4144.66 150
4144.80 152
4144.95 153
4145.10 153
4145.25 152
4145.39 150
4145.54 146
4145.69 142
4145.84 139
4145.99 138
4146.13 138
4146.28 140
4146.43 144
4146.58 148
4146.72 152
4146.87 156
4147.02 157
4147.17 157
4147.32 154
4147.46 150
4147.61 145
4147.76 138
4147.91 130
4148.05 121
4148.20 112
4148.35 102
4148.50 93
4148.65 84
4148.79 76
4148.94 68
4149.09 61
4149.24 55
4149.38 50
4149.53 45
4149.68 41
4149.83 39
4149.98 39
4150.12 41
4150.27 45
4150.42 52
4150.57 60
4150.72 68
4150.86 74
4151.01 78
4151.16 78
4151.31 77
4151.45 75
4151.60 73
4151.75 73
4151.90 74
4152.05 78
4152.19 81
4152.34 84
4152.49 86
4152.64 86
4152.79 84
4152.93 83
4153.08 84
4153.23 86
4153.38 90
4153.52 95
4153.67 99
4153.82 102
4153.97 102
4154.12 100
4154.26 95
4154.41 87
4154.56 80
4154.71 73
4154.86 67
4155.00 64
4155.15 63
4155.30 64
4155.45 67
4155.60 70
4155.74 73
4155.89 74
4156.04 74
4156.19 71
4156.34 68
4156.48 63
4156.63 59
4156.78 54
4156.93 49
4157.07 45
4157.22 41
4157.37 37
4157.52 34
4157.67 33
4157.81 33
4157.96 36
4158.11 39
4158.26 43
4158.41 48
4158.55 52
4158.70 55
4158.85 57
4159.00 56
4159.15 54
4159.29 50
4159.44 45
4159.59 40
4159.74 35
4159.89 31
4160.03 27
4160.18 23
4160.33 18
4160.48 14
4160.63 9
4160.77 5
4160.92 0
4161.07 0
4161.22 0
4161.37 0
4161.51 0
4161.66 0
4161.81 0
4161.96 0
4162.11 0
4162.26 4
4162.40 13
4162.55 23
4162.70 33
4162.85 41
4163.00 46
4163.14 48
4163.29 46
4163.44 40
4163.59 34
4163.74 27
4163.88 20
4164.03 16
4164.18 13
4164.33 13
4164.48 14
4164.62 16
4164.77 20
4164.92 24
4165.07 29
4165.22 34
4165.36 37
4165.51 39
4165.66 39
4165.81 35
4165.96 30
4166.11 24
4166.25 18
4166.40 14
4166.55 13
4166.70 14
4166.85 18
4166.99 22
4167.14 27
4167.29 31
4167.44 35
4167.59 37
4167.73 38
4167.88 39
4168.03 38
4168.18 36
4168.33 32
4168.48 27
4168.62 20
4168.77 12
4168.92 3
4169.07 0
4169.22 0
4169.36 0
4169.51 0
4169.66 0
4169.81 0
4169.96 0
4170.11 0
4170.25 4
4170.40 15
4170.55 27
4170.70 38
4170.85 49
4170.99 58
4171.14 65
4171.29 71
4171.44 75
4171.59 77
4171.74 78
4171.88 79
4172.03 78
4172.18 77
4172.33 75
4172.48 72
4172.63 69
4172.77 66
4172.92 63
4173.07 61
4173.22 61
4173.37 64
4173.51 68
4173.66 75
4173.81 83
4173.96 90
4174.11 97
4174.26 102
4174.40 105
4174.55 107
4174.70 107
4174.85 107
4175.00 105
4175.15 103
4175.29 101
4175.44 99
4175.59 98
4175.74 98
4175.89 100
4176.04 105
4176.18 110
4176.33 116
4176.48 122
4176.63 126
4176.78 127
4176.93 126
4177.07 122
4177.22 115
4177.37 107
4177.52 98
4177.67 89
4177.82 81
4177.96 75
4178.11 71
4178.26 69
4178.41 69
4178.56 70
4178.71 72
4178.85 75
4179.00 77
4179.15 81
4179.30 85
4179.45 90
4179.60 95
4179.74 99
4179.89 100
4180.04 99
4180.19 94
4180.34 87
4180.49 77
4180.63 66
4180.78 56
4180.93 47
4181.08 39
4181.23 33
4181.38 28
4181.52 23
4181.67 19
4181.82 15
4181.97 11
4182.12 8
4182.27 6
4182.41 4
4182.56 3
4182.71 2
4182.86 2
4183.01 1
4183.16 0
4183.31 0
4183.45 0
4183.60 0
4183.75 0
4183.90 0
4184.05 0
4184.20 2
4184.34 9
4184.49 19
4184.64 31
4184.79 43
4184.94 55
4185.09 64
4185.23 70
4185.38 73
4185.53 73
4185.68 71
4185.83 70
4185.98 68
4186.13 68
4186.27 67
4186.42 67
4186.57 66
4186.72 64
4186.87 62
4187.02 60
4187.17 58
4187.31 59
4187.46 61
4187.61 66
4187.76 72
4187.91 78
4188.06 83
4188.20 85
4188.35 84
4188.50 80
4188.65 74
4188.80 67
4188.95 61
4189.10 58
4189.24 57
4189.39 60
4189.54 65
4189.69 70
4189.84 73
4189.99 74
4190.14 72
4190.28 66
4190.43 58
4190.58 49
4190.73 40
4190.88 34
4191.03 31
4191.18 31
4191.32 35
4191.47 42
4191.62 51
4191.77 61
4191.92 73
4192.07 84
4192.22 94
4192.36 104
4192.51 113
4192.66 123
4192.81 134
4192.96 147
4193.11 163
4193.26 182
4193.40 203
4193.55 225
4193.70 247
4193.85 267
4194.00 285
4194.15 299
4194.30 310
4194.44 319
4194.59 327
4194.74 335
4194.89 343
4195.04 352
4195.19 361
4195.34 369
4195.48 376
4195.63 381
4195.78 386
4195.93 390
4196.08 392
4196.23 394
4196.38 396
4196.53 396
4196.67 395
4196.82 393
4196.97 392
4197.12 390
4197.27 387
4197.42 384
4197.57 380
4197.71 374
4197.86 366
4198.01 354
4198.16 342
4198.31 329
4198.46 316
4198.61 306
4198.76 299
4198.90 294
4199.05 292
4199.20 291
4199.35 290
4199.50 286
4199.65 280
4199.80 270
4199.95 258
4200.09 244
4200.24 230
4200.39 218
4200.54 209
4200.69 202
4200.84 198
4200.99 195
4201.14 193
4201.28 190
4201.43 186
4201.58 181
4201.73 177
4201.88 174
4202.03 173
4202.18 175
4202.33 177
4202.47 180
4202.62 182
4202.77 182
4202.92 179
4203.07 174
4203.22 167
4203.37 159
4203.52 150
4203.66 140
4203.81 129
4203.96 117
4204.11 105
4204.26 93
4204.41 83
4204.56 75
4204.71 70
4204.85 68
4205.00 67
4205.15 67
4205.30 67
4205.45 66
4205.60 64
4205.75 61
4205.90 58
4206.05 55
4206.19 52
4206.34 51
4206.49 52
4206.64 56
4206.79 63
4206.94 73
4207.09 83
4207.24 93
4207.38 101
4207.53 107
4207.68 112
4207.83 115
4207.98 118
4208.13 122
4208.28 128
4208.43 134
4208.58 141
4208.72 147
4208.87 150
4209.02 150
4209.17 147
4209.32 141
4209.47 134
4209.62 126
4209.77 120
4209.92 115
4210.06 111
4210.21 110
4210.36 110
4210.51 111
4210.66 115
4210.81 120
4210.96 126
4211.11 134
4211.26 142
4211.40 150
4211.55 157
4211.70 162
4211.85 164
4212.00 162
4212.15 158
4212.30 152
4212.45 145
4212.60 138
4212.75 132
4212.89 129
4213.04 129
4213.19 132
4213.34 139
4213.49 147
4213.64 157
4213.79 165
4213.94 171
4214.09 174
4214.23 173
4214.38 168
4214.53 160
4214.68 151
4214.83 140
4214.98 130
4215.13 121
4215.28 114
4215.43 109
4215.58 106
4215.72 106
4215.87 108
4216.02 111
4216.17 115
4216.32 118
4216.47 119
4216.62 117
4216.77 112
4216.92 104
4217.07 94
4217.21 83
4217.36 72
4217.51 62
4217.66 52
4217.81 43
4217.96 35
4218.11 27
4218.26 19
4218.41 12
4218.56 6
4218.71 1
4218.85 0
4219.00 0
4219.15 0
4219.30 0
4219.45 0
4219.60 0
4219.75 1
4219.90 1
4220.05 1
4220.20 1
4220.34 1
4220.49 1
4220.64 2
4220.79 5
4220.94 8
4221.09 14
4221.24 20
4221.39 28
4221.54 35
4221.69 40
4221.84 44
4221.98 44
4222.13 41
4222.28 36
4222.43 28
4222.58 19
4222.73 9
4222.88 0
4223.03 0
4223.18 0
4223.33 0
4223.48 0
4223.63 0
4223.77 0
4223.92 0
4224.07 11
4224.22 26
4224.37 40
4224.52 52
4224.67 62
4224.82 68
4224.97 70
4225.12 70
4225.27 68
4225.42 65
4225.56 62
4225.71 60
4225.86 60
4226.01 59
4226.16 59
4226.31 60
4226.46 60
4226.61 61
4226.76 63
4226.91 66
4227.06 70
4227.21 75
4227.35 81
4227.50 88
4227.65 95
4227.80 102
4227.95 109
4228.10 116
4228.25 122
4228.40 126
4228.55 129
4228.70 129
4228.85 128
4229.00 125
4229.15 122
4229.29 119
4229.44 117
4229.59 115
4229.74 115
4229.89 115
4230.04 116
4230.19 116
4230.34 117
4230.49 118
4230.64 119
4230.79 121
4230.94 122
4231.09 122
4231.23 122
4231.38 122
4231.53 121
4231.68 121
4231.83 122
4231.98 124
4232.13 127
4232.28 130
4232.43 134
4232.58 136
4232.73 138
4232.88 138
4233.03 138
4233.18 138
4233.32 142
4233.47 149
4233.62 161
4233.77 177
4233.92 196
4234.07 215
4234.22 234
4234.37 251
4234.52 264
4234.67 275
4234.82 283
4234.97 289
4235.12 292
4235.27 293
4235.42 291
4235.56 287
4235.71 282
4235.86 277
4236.01 273
4236.16 271
4236.31 273
4236.46 276
4236.61 279
4236.76 282
4236.91 283
4237.06 283
4237.21 283
4237.36 283
4237.51 285
4237.66 289
4237.81 293
4237.95 297
4238.10 299
4238.25 299
4238.40 295
4238.55 288
4238.70 279
4238.85 268
4239.00 257
4239.15 247
4239.30 237
4239.45 229
4239.60 222
4239.75 217
4239.90 213
4240.05 210
4240.20 209
4240.35 208
4240.49 208
4240.64 206
4240.79 203
4240.94 198
4241.09 191
4241.24 181
4241.39 169
4241.54 155
4241.69 140
4241.84 123
4241.99 106
4242.14 88
4242.29 72
4242.44 58
4242.59 48
4242.74 43
4242.89 42
4243.04 47
4243.18 55
4243.33 65
4243.48 74
4243.63 82
4243.78 86
4243.93 87
4244.08 85
4244.23 80
4244.38 73
4244.53 66
4244.68 58
4244.83 51
4244.98 44
4245.13 37
4245.28 31
4245.43 25
4245.58 19
4245.73 14
4245.88 12
4246.03 11
4246.18 13
4246.32 18
4246.47 23
4246.62 28
4246.77 32
4246.92 35
4247.07 35
4247.22 34
4247.37 32
4247.52 30
4247.67 27
4247.82 24
4247.97 22
4248.12 19
4248.27 17
4248.42 15
4248.57 13
4248.72 12
4248.87 13
4249.02 14
4249.17 17
4249.32 21
4249.47 26
4249.62 30
4249.76 34
4249.91 36
4250.06 37
4250.21 37
4250.36 35
4250.51 34
4250.66 34
4250.81 36
4250.96 41
4251.11 47
4251.26 56
4251.41 65
4251.56 76
4251.71 86
4251.86 94
4252.01 99
4252.16 101
4252.31 101
4252.46 97
4252.61 91
4252.76 84
4252.91 76
4253.06 69
4253.21 62
4253.36 57
4253.51 53
4253.66 50
4253.80 48
4253.95 47
4254.10 46
4254.25 47
4254.40 47
4254.55 48
4254.70 50
4254.85 52
4255.00 55
4255.15 58
4255.30 61
4255.45 64
4255.60 67
4255.75 68
4255.90 68
4256.05 67
4256.20 64
4256.35 59
4256.50 52
4256.65 44
4256.80 35
4256.95 25
4257.10 16
4257.25 7
4257.40 0
4257.55 0
4257.70 0
4257.85 0
4258.00 0
4258.15 0
4258.30 3
4258.45 9
4258.60 15
4258.75 21
4258.90 27
4259.05 34
4259.19 43
4259.34 52
4259.49 64
4259.64 78
4259.79 92
4259.94 105
4260.09 116
4260.24 122
4260.39 122
4260.54 116
4260.69 105
4260.84 90
4260.99 73
4261.14 55
4261.29 39
4261.44 25
4261.59 12
4261.74 1
4261.89 0
4262.04 0
4262.19 0
4262.34 0
4262.49 0
4262.64 0
4262.79 0
4262.94 0
4263.09 10
4263.24 20
4263.39 27
4263.54 31
4263.69 31
4263.84 28
4263.99 22
4264.14 15
4264.29 7
4264.44 0
4264.59 0
4264.74 0
4264.89 0
4265.04 0
4265.19 0
4265.34 0
4265.49 0
4265.64 3
4265.79 9
4265.94 17
4266.09 25
4266.24 34
4266.39 44
4266.54 54
4266.69 63
4266.84 69
4266.99 73
4267.14 74
4267.29 72
4267.44 67
4267.59 62
4267.74 57
4267.89 54
4268.04 52
4268.19 52
4268.34 54
4268.49 58
4268.64 62
4268.79 66
4268.94 71
4269.09 74
4269.24 77
4269.38 78
4269.53 76
4269.68 71
4269.83 66
4269.98 59
4270.13 54
4270.28 52
4270.43 53
4270.58 56
4270.73 62
4270.88 69
4271.03 75
4271.18 78
4271.33 79
4271.48 77
4271.63 74
4271.78 70
4271.93 66
4272.08 62
4272.23 60
4272.38 59
4272.53 60
4272.68 62
4272.83 65
4272.98 70
4273.13 77
4273.28 87
4273.43 100
4273.58 115
4273.73 132
4273.88 149
4274.03 166
4274.18 179
4274.33 187
4274.48 191
4274.63 188
4274.78 181
4274.93 171
4275.08 159
4275.23 147
4275.38 136
4275.53 129
4275.68 125
4275.83 125
4275.99 127
4276.14 132
4276.29 136
4276.44 140
4276.59 141
4276.74 141
4276.89 138
4277.04 135
4277.19 131
4277.34 128
4277.49 125
4277.64 123
4277.79 121
4277.94 120
4278.09 120
4278.24 122
4278.39 124
4278.54 128
4278.69 132
4278.84 135
4278.99 135
4279.14 133
4279.29 127
4279.44 120
4279.59 112
4279.74 106
4279.89 102
4280.04 100
4280.19 102
4280.34 104
4280.49 107
4280.64 110
4280.79 111
4280.94 111
4281.09 111
4281.24 111
4281.39 113
4281.54 117
4281.69 122
4281.84 127
4281.99 132
4282.14 135
4282.29 135
4282.44 133
4282.59 128
4282.74 120
4282.89 112
4283.04 102
4283.19 92
4283.34 82
4283.49 70
4283.64 57
4283.79 44
4283.94 29
4284.09 15
4284.24 1
4284.39 0
4284.54 0
4284.69 0
4284.84 0
4284.99 0
4285.14 0
4285.29 0
4285.44 3
4285.59 9
4285.74 15
4285.89 19
4286.04 22
4286.20 26
4286.35 30
4286.50 37
4286.65 46
4286.80 56
4286.95 66
4287.10 76
4287.25 85
4287.40 91
4287.55 94
4287.70 94
4287.85 92
4288.00 89
4288.15 85
4288.30 83
4288.45 82
4288.60 82
4288.75 82
4288.90 82
4289.05 79
4289.20 75
4289.35 69
4289.50 63
4289.65 58
4289.80 54
4289.95 52
4290.10 50
4290.25 48
4290.40 44
4290.55 39
4290.70 33
4290.85 25
4291.00 18
4291.15 11
4291.30 5
4291.46 0
4291.61 0
4291.76 0
4291.91 0
4292.06 0
4292.21 0
4292.36 0
4292.51 0
4292.66 0
4292.81 7
4292.96 18
4293.11 29
4293.26 41
4293.41 51
4293.56 60
4293.71 68
4293.86 75
4294.01 80
4294.16 83
4294.31 84
4294.46 84
4294.61 82
4294.76 80
4294.91 77
4295.06 74
4295.21 70
4295.36 66
4295.52 60
4295.67 52
4295.82 43
4295.97 33
4296.12 23
4296.27 15
4296.42 10
4296.57 8
4296.72 10
4296.87 15
4297.02 24
4297.17 34
4297.32 46
4297.47 59
4297.62 71
4297.77 83
4297.92 94
4298.07 104
4298.22 112
4298.37 120
4298.52 127
4298.67 134
4298.82 139
4298.98 144
4299.13 147
4299.28 147
4299.43 146
4299.58 142
4299.73 136
4299.88 129
4300.03 122
4300.18 116
4300.33 112
4300.48 110
4300.63 110
4300.78 112
4300.93 113
4301.08 113
4301.23 110
4301.38 106
4301.53 99
4301.68 90
4301.83 81
4301.98 73
4302.14 67
4302.29 64
4302.44 64
4302.59 68
4302.74 75
4302.89 85
4303.04 97
4303.19 109
4303.34 121
4303.49 132
4303.64 140
4303.79 146
4303.94 148
4304.09 147
4304.24 144
4304.39 139
4304.54 134
4304.69 129
4304.85 126
4305.00 125
4305.15 126
4305.30 129
4305.45 135
4305.60 143
4305.75 151
4305.90 160
4306.05 168
4306.20 174
4306.35 177
4306.50 177
4306.65 172
4306.80 164
4306.95 154
4307.10 141
4307.25 127
4307.41 113
4307.56 98
4307.71 83
4307.86 69
4308.01 55
4308.16 41
4308.31 30
4308.46 20
4308.61 12
4308.76 6
4308.91 1
4309.06 0
4309.21 0
4309.36 0
4309.51 0
4309.66 0
4309.82 0
4309.97 0
4310.12 0
4310.27 3
4310.42 14
4310.57 26
4310.72 38
4310.87 48
4311.02 56
4311.17 61
4311.32 63
4311.47 62
4311.62 61
4311.77 59
4311.92 58
4312.08 57
4312.23 57
4312.38 57
4312.53 57
4312.68 57
4312.83 56
4312.98 54
4313.13 54
4313.28 54
4313.43 56
4313.58 59
4313.73 64
4313.88 71
4314.03 77
4314.19 84
4314.34 90
4314.49 95
4314.64 98
4314.79 99
4314.94 98
4315.09 96
4315.24 93
4315.39 89
4315.54 86
4315.69 83
4315.84 81
4315.99 80
4316.14 80
4316.30 80
4316.45 82
4316.60 85
4316.75 88
4316.90 91
4317.05 94
4317.20 95
4317.35 95
4317.50 96
4317.65 96
4317.80 99
4317.95 104
4318.11 112
4318.26 122
4318.41 133
4318.56 143
4318.71 153
4318.86 162
4319.01 170
4319.16 176
4319.31 181
4319.46 185
4319.61 187
4319.76 187
4319.91 185
4320.07 182
4320.22 177
4320.37 172
4320.52 167
4320.67 164
4320.82 162
4320.97 162
4321.12 162
4321.27 164
4321.42 166
4321.57 170
4321.72 174
4321.88 180
4322.03 187
4322.18 196
4322.33 205
4322.48 217
4322.63 229
4322.78 243
4322.93 256
4323.08 269
4323.23 280
4323.38 289
4323.54 295
4323.69 298
4323.84 300
4323.99 300
4324.14 301
4324.29 303
4324.44 307
4324.59 313
4324.74 319
4324.89 326
4325.04 333
4325.20 339
4325.35 344
4325.50 350
4325.65 355
4325.80 361
4325.95 366
4326.10 372
4326.25 376
4326.40 379
4326.55 379
4326.70 376
4326.86 372
4327.01 367
4327.16 362
4327.31 358
4327.46 355
4327.61 353
4327.76 351
4327.91 349
4328.06 347
4328.21 344
4328.37 339
4328.52 334
4328.67 327
4328.82 318
4328.97 307
4329.12 293
4329.27 277
4329.42 258
4329.57 240
4329.72 223
4329.88 209
4330.03 199
4330.18 194
4330.33 193
4330.48 196
4330.63 201
4330.78 208
4330.93 214
4331.08 220
4331.23 225
4331.39 228
4331.54 230
4331.69 230
4331.84 230
4331.99 228
4332.14 226
4332.29 222
4332.44 216
4332.59 209
4332.74 201
4332.90 192
4333.05 183
4333.20 173
4333.35 164
4333.50 157
4333.65 153
4333.80 151
4333.95 150
4334.10 152
4334.26 153
4334.41 153
4334.56 150
4334.71 145
4334.86 138
4335.01 129
4335.16 121
4335.31 114
4335.46 109
4335.62 107
4335.77 108
4335.92 112
4336.07 117
4336.22 124
4336.37 131
4336.52 137
4336.67 144
4336.82 149
4336.98 154
4337.13 158
4337.28 162
4337.43 164
4337.58 166
4337.73 168
4337.88 169
4338.03 170
4338.18 172
4338.34 173
4338.49 176
4338.64 179
4338.79 184
4338.94 191
4339.09 199
4339.24 208
4339.39 216
4339.54 222
4339.70 225
4339.85 224
4340.00 219
4340.15 212
4340.30 203
4340.45 193
4340.60 183
4340.75 173
4340.91 162
4341.06 152
4341.21 142
4341.36 134
4341.51 128
4341.66 126
4341.81 127
4341.96 131
4342.11 138
4342.27 147
4342.42 154
4342.57 161
4342.72 167
4342.87 171
4343.02 174
4343.17 178
4343.32 182
4343.48 187
4343.63 192
4343.78 198
4343.93 203
4344.08 208
4344.23 212
4344.38 215
4344.53 217
4344.69 219
4344.84 221
4344.99 222
4345.14 223
4345.29 223
4345.44 223
4345.59 225
4345.74 226
4345.90 229
4346.05 231
4346.20 233
4346.35 232
4346.50 229
4346.65 223
4346.80 215
4346.96 206
4347.11 195
4347.26 185
4347.41 177
4347.56 171
4347.71 167
4347.86 166
4348.01 167
4348.17 169
4348.32 170
4348.47 171
4348.62 171
4348.77 169
4348.92 165
4349.07 161
4349.23 157
4349.38 153
4349.53 149
4349.68 145
4349.83 141
4349.98 135
4350.13 127
4350.28 117
4350.44 106
4350.59 96
4350.74 87
4350.89 80
4351.04 74
4351.19 70
4351.34 67
4351.50 64
4351.65 61
4351.80 57
4351.95 53
4352.10 51
4352.25 49
4352.40 48
4352.56 47
4352.71 45
4352.86 42
4353.01 37
4353.16 30
4353.31 23
4353.46 18
4353.61 14
4353.77 12
4353.92 14
4354.07 17
4354.22 22
4354.37 27
4354.52 32
4354.67 36
4354.83 40
4354.98 43
4355.13 44
4355.28 44
4355.43 42
4355.58 38
4355.74 34
4355.89 29
4356.04 27
4356.19 28
4356.34 34
4356.49 44
4356.64 58
4356.80 73
4356.95 89
4357.10 102
4357.25 111
4357.40 115
4357.55 116
4357.70 112
4357.86 104
4358.01 95
4358.16 84
4358.31 73
4358.46 62
4358.61 53
4358.76 46
4358.92 42
4359.07 41
4359.22 41
4359.37 44
4359.52 48
4359.67 53
4359.83 58
4359.98 64
4360.13 71
4360.28 78
4360.43 85
4360.58 91
4360.73 96
4360.89 99
4361.04 102
4361.19 105
4361.34 108
4361.49 112
4361.64 116
4361.80 121
4361.95 125
4362.10 126
4362.25 125
4362.40 119
4362.55 111
4362.70 101
4362.86 89
4363.01 77
4363.16 66
4363.31 56
4363.46 48
4363.61 41
4363.77 35
4363.92 32
4364.07 30
4364.22 29
4364.37 29
4364.52 31
4364.68 33
4364.83 36
4364.98 41
4365.13 46
4365.28 52
4365.43 58
4365.58 63
4365.74 66
4365.89 68
4366.04 66
4366.19 63
4366.34 57
4366.49 49
4366.65 41
4366.80 31
4366.95 22
4367.10 13
4367.25 6
4367.40 0
4367.56 0
4367.71 0
4367.86 0
4368.01 0
4368.16 0
4368.31 0
4368.47 0
4368.62 0
4368.77 1
4368.92 2
4369.07 3
4369.22 5
4369.38 7
4369.53 10
4369.68 13
4369.83 16
4369.98 19
4370.13 22
4370.29 24
4370.44 25
4370.59 26
4370.74 25
4370.89 24
4371.05 24
4371.20 25
4371.35 29
4371.50 36
4371.65 46
4371.80 56
4371.96 67
4372.11 76
4372.26 83
4372.41 86
4372.56 86
4372.71 83
4372.87 79
4373.02 73
4373.17 67
4373.32 62
4373.47 57
4373.62 54
4373.78 53
4373.93 53
4374.08 55
4374.23 58
4374.38 61
4374.54 64
4374.69 65
4374.84 65
4374.99 63
4375.14 60
4375.29 57
4375.45 53
4375.60 51
4375.75 49
4375.90 48
4376.05 48
4376.21 50
4376.36 52
4376.51 56
4376.66 60
4376.81 64
4376.96 67
4377.12 70
4377.27 72
4377.42 73
4377.57 74
4377.72 74
4377.88 74
4378.03 74
4378.18 72
4378.33 69
4378.48 64
4378.63 57
4378.79 50
4378.94 43
4379.09 38
4379.24 35
4379.39 34
4379.55 35
4379.70 37
4379.85 40
4380.00 42
4380.15 43
4380.30 43
4380.46 43
4380.61 43
4380.76 44
4380.91 46
4381.06 49
4381.22 52
4381.37 55
4381.52 57
4381.67 59
4381.82 60
4381.98 60
4382.13 60
4382.28 60
4382.43 61
4382.58 62
4382.74 64
4382.89 66
4383.04 69
4383.19 71
4383.34 73
4383.49 73
4383.65 72
4383.80 69
4383.95 65
4384.10 61
4384.25 58
4384.41 55
4384.56 54
4384.71 54
4384.86 54
4385.01 54
4385.17 53
4385.32 51
4385.47 48
4385.62 44
4385.77 39
4385.93 35
4386.08 31
4386.23 29
4386.38 29
4386.53 29
4386.69 31
4386.84 33
4386.99 35
4387.14 36
4387.29 36
4387.45 35
4387.60 32
4387.75 28
4387.90 23
4388.05 16
4388.21 8
4388.36 0
4388.51 0
4388.66 0
4388.81 0
4388.97 0
4389.12 0
4389.27 0
4389.42 0
4389.57 0
4389.73 9
4389.88 18
4390.03 28
4390.18 39
4390.33 50
4390.49 61
4390.64 72
4390.79 82
4390.94 90
4391.09 98
4391.25 104
4391.40 109
4391.55 114
4391.70 118
4391.86 121
4392.01 124
4392.16 125
4392.31 125
4392.46 125
4392.62 124
4392.77 123
4392.92 122
4393.07 120
4393.22 119
4393.38 118
4393.53 117
4393.68 116
4393.83 114
4393.98 112
4394.14 108
4394.29 104
4394.44 99
4394.59 95
4394.75 93
4394.90 93
4395.05 96
4395.20 101
4395.35 106
4395.51 111
4395.66 114
4395.81 114
4395.96 112
4396.11 109
4396.27 105
4396.42 101
4396.57 99
4396.72 98
4396.88 99
4397.03 102
4397.18 106
4397.33 112
4397.48 118
4397.64 124
4397.79 127
4397.94 129
4398.09 127
4398.24 123
4398.40 116
4398.55 108
4398.70 99
4398.85 91
4399.01 83
4399.16 77
4399.31 73
4399.46 70
4399.61 69
4399.77 69
4399.92 71
4400.07 72
4400.22 72
4400.38 71
4400.53 69
4400.68 65
4400.83 60
4400.98 55
4401.14 51
4401.29 48
4401.44 46
4401.59 47
4401.75 48
4401.90 49
4402.05 50
4402.20 50
4402.35 47
4402.51 44
4402.66 39
4402.81 35
4402.96 32
4403.12 32
4403.27 35
4403.42 40
4403.57 47
4403.73 55
4403.88 63
4404.03 71
4404.18 78
4404.33 83
4404.49 86
4404.64 88
4404.79 89
4404.94 88
4405.10 85
4405.25 80
4405.40 73
4405.55 64
4405.71 54
4405.86 45
4406.01 37
4406.16 32
4406.31 29
4406.47 29
4406.62 30
4406.77 32
4406.92 34
4407.08 36
4407.23 38
4407.38 39
4407.53 40
4407.69 40
4407.84 39
4407.99 36
4408.14 33
4408.29 29
4408.45 26
4408.60 24
4408.75 25
4408.90 28
4409.06 33
4409.21 39
4409.36 46
4409.51 51
4409.67 54
4409.82 55
4409.97 54
4410.12 51
4410.28 47
4410.43 41
4410.58 35
4410.73 29
4410.89 24
4411.04 21
4411.19 21
4411.34 23
4411.50 28
4411.65 34
4411.80 40
4411.95 46
4412.10 49
4412.26 51
4412.41 53
4412.56 54
4412.71 57
4412.87 61
4413.02 66
4413.17 72
4413.32 76
4413.48 79
4413.63 80
4413.78 79
4413.93 78
4414.09 77
4414.24 76
4414.39 76
4414.54 76
4414.70 77
4414.85 78
4415.00 78
4415.15 76
4415.31 73
4415.46 69
4415.61 64
4415.76 59
4415.92 56
4416.07 54
4416.22 52
4416.37 51
4416.53 49
4416.68 45
4416.83 41
4416.98 36
4417.14 31
4417.29 27
4417.44 24
4417.59 23
4417.75 22
4417.90 21
4418.05 20
4418.20 19
4418.36 18
4418.51 19
4418.66 22
4418.81 27
4418.97 34
4419.12 42
4419.27 48
4419.42 54
4419.58 58
4419.73 60
4419.88 63
4420.03 66
4420.19 70
4420.34 75
4420.49 80
4420.64 83
4420.80 84
4420.95 83
4421.10 78
4421.26 73
4421.41 67
4421.56 63
4421.71 60
4421.87 58
4422.02 57
4422.17 56
4422.32 53
4422.48 47
4422.63 38
4422.78 28
4422.93 16
4423.09 5
4423.24 0
4423.39 0
4423.54 0
4423.70 0
4423.85 0
4424.00 0
4424.15 0
4424.31 2
4424.46 7
4424.61 10
4424.77 11
4424.92 12
4425.07 11
4425.22 11
4425.38 10
4425.53 10
4425.68 10
4425.83 12
4425.99 14
4426.14 19
4426.29 25
4426.44 32
4426.60 41
4426.75 50
4426.90 58
4427.06 67
4427.21 75
4427.36 85
4427.51 95
4427.67 106
4427.82 120
4427.97 134
4428.12 147
4428.28 158
4428.43 166
4428.58 169
4428.74 168
4428.89 164
4429.04 158
4429.19 151
4429.35 143
4429.50 136
4429.65 129
4429.80 122
4429.96 116
4430.11 112
4430.26 111
4430.42 113
4430.57 118
4430.72 128
4430.87 142
4431.03 158
4431.18 177
4431.33 198
4431.48 219
4431.64 239
4431.79 257
4431.94 272
4432.10 283
4432.25 291
4432.40 294
4432.55 293
4432.71 289
4432.86 283
4433.01 275
4433.17 264
4433.32 252
4433.47 239
4433.62 226
4433.78 213
4433.93 202
4434.08 194
4434.23 189
4434.39 186
4434.54 185
4434.69 185
4434.85 184
4435.00 181
4435.15 178
4435.30 173
4435.46 168
4435.61 162
4435.76 157
4435.92 152
4436.07 146
4436.22 140
4436.37 133
4436.53 127
4436.68 121
4436.83 116
4436.99 113
4437.14 111
4437.29 112
4437.44 114
4437.60 117
4437.75 121
4437.90 125
4438.06 131
4438.21 137
4438.36 144
4438.51 152
4438.67 163
4438.82 175
4438.97 188
4439.13 202
4439.28 216
4439.43 230
4439.58 245
4439.74 260
4439.89 276
4440.04 292
4440.20 308
4440.35 323
4440.50 335
4440.65 344
4440.81 349
4440.96 351
4441.11 351
4441.27 349
4441.42 347
4441.57 346
4441.73 347
4441.88 348
4442.03 349
4442.18 349
4442.34 348
4442.49 345
4442.64 340
4442.80 334
4442.95 325
4443.10 315
4443.25 304
4443.41 292
4443.56 281
4443.71 271
4443.87 262
4444.02 254
4444.17 246
4444.33 236
4444.48 223
4444.63 207
4444.78 188
4444.94 169
4445.09 150
4445.24 133
4445.40 121
4445.55 113
4445.70 108
4445.86 106
4446.01 106
4446.16 105
4446.31 104
4446.47 102
4446.62 99
4446.77 94
4446.93 90
4447.08 85
4447.23 79
4447.39 72
4447.54 65
4447.69 57
4447.85 49
4448.00 42
4448.15 35
4448.30 28
4448.46 21
4448.61 15
4448.76 8
4448.92 1
4449.07 0
4449.22 0
4449.38 0
4449.53 0
4449.68 0
4449.83 0
4449.99 4
4450.14 14
4450.29 27
4450.45 40
4450.60 55
4450.75 70
4450.91 86
4451.06 102
4451.21 118
4451.37 133
4451.52 147
4451.67 159
4451.83 168
4451.98 176
4452.13 182
4452.28 186
4452.44 188
4452.59 190
4452.74 192
4452.90 194
4453.05 196
4453.20 200
4453.36 204
4453.51 211
4453.66 221
4453.82 233
4453.97 247
4454.12 263
4454.28 281
4454.43 298
4454.58 314
4454.73 326
4454.89 336
4455.04 341
4455.19 344
4455.35 344
4455.50 342
4455.65 339
4455.81 336
4455.96 333
4456.11 330
4456.27 328
4456.42 327
4456.57 326
4456.73 325
4456.88 324
4457.03 321
4457.19 318
4457.34 315
4457.49 310
4457.65 306
4457.80 301
4457.95 295
4458.10 288
4458.26 279
4458.41 269
4458.56 259
4458.72 249
4458.87 240
4459.02 234
4459.18 229
4459.33 226
4459.48 223
4459.64 219
4459.79 213
4459.94 204
4460.10 193
4460.25 180
4460.40 166
4460.56 152
4460.71 138
4460.86 128
4461.02 119
4461.17 113
4461.32 107
4461.48 103
4461.63 99
4461.78 95
4461.94 90
4462.09 87
4462.24 86
4462.40 87
4462.55 90
4462.70 94
4462.86 99
4463.01 102
4463.16 103
4463.32 103
4463.47 102
4463.62 100
4463.78 97
4463.93 95
4464.08 93
4464.24 91
4464.39 88
4464.54 85
4464.70 81
4464.85 77
4465.00 73
4465.16 69
4465.31 65
4465.46 62
4465.62 59
4465.77 58
4465.92 58
4466.08 59
4466.23 63
4466.38 68
4466.54 73
4466.69 79
4466.84 81
4467.00 81
4467.15 77
4467.30 70
4467.46 60
4467.61 49
4467.76 38
4467.92 30
4468.07 25
4468.22 23
4468.38 24
4468.53 29
4468.68 36
4468.84 44
4468.99 54
4469.14 63
4469.30 71
4469.45 77
4469.60 81
4469.76 82
4469.91 81
4470.06 77
4470.22 72
4470.37 67
4470.52 63
4470.68 61
4470.83 61
4470.98 63
4471.14 68
4471.29 74
4471.45 81
4471.60 88
4471.75 95
4471.91 101
4472.06 104
4472.21 104
4472.37 103
4472.52 100
4472.67 96
4472.83 93
4472.98 89
4473.13 86
4473.29 82
4473.44 77
4473.59 71
4473.75 63
4473.90 53
4474.05 42
4474.21 31
4474.36 21
4474.51 12
4474.67 6
4474.82 3
4474.98 5
4475.13 11
4475.28 21
4475.44 35
4475.59 49
4475.74 62
4475.90 72
4476.05 77
4476.20 78
4476.36 73
4476.51 66
4476.66 58
4476.82 50
4476.97 46
4477.12 45
4477.28 48
4477.43 53
4477.59 60
4477.74 67
4477.89 73
4478.05 79
4478.20 84
4478.35 89
4478.51 94
4478.66 98
4478.81 103
4478.97 106
4479.12 108
4479.27 109
4479.43 109
4479.58 109
4479.74 108
4479.89 110
4480.04 113
4480.20 118
4480.35 125
4480.50 132
4480.66 138
4480.81 142
4480.96 141
4481.12 137
4481.27 129
4481.42 119
4481.58 109
4481.73 101
4481.89 95
4482.04 92
4482.19 91
4482.35 91
4482.50 91
4482.65 90
4482.81 88
4482.96 84
4483.11 81
4483.27 78
4483.42 76
4483.58 75
4483.73 76
4483.88 77
4484.04 79
4484.19 80
4484.34 80
4484.50 78
4484.65 74
4484.81 67
4484.96 59
4485.11 51
4485.27 43
4485.42 37
4485.57 34
4485.73 32
4485.88 33
4486.03 34
4486.19 34
4486.34 34
4486.50 33
4486.65 31
4486.80 27
4486.96 24
4487.11 22
4487.26 21
4487.42 20
4487.57 21
4487.73 23
4487.88 25
4488.03 27
4488.19 29
4488.34 30
4488.49 30
4488.65 30
4488.80 29
4488.96 28
4489.11 28
4489.26 26
4489.42 25
4489.57 23
4489.72 20
4489.88 16
4490.03 11
4490.19 6
4490.34 2
4490.49 0
4490.65 0
4490.80 0
4490.95 0
4491.11 5
4491.26 12
4491.42 19
4491.57 27
4491.72 35
4491.88 41
4492.03 46
4492.18 48
4492.34 46
4492.49 42
4492.65 35
4492.80 27
4492.95 19
4493.11 13
4493.26 10
4493.42 9
4493.57 9
4493.72 9
4493.88 9
4494.03 6
4494.18 1
4494.34 0
4494.49 0
4494.65 0
4494.80 0
4494.95 0
4495.11 0
4495.26 2
4495.42 13
4495.57 26
4495.72 38
4495.88 49
4496.03 58
4496.18 67
4496.34 75
4496.49 83
4496.65 92
4496.80 101
4496.95 111
4497.11 120
4497.26 128
4497.42 134
4497.57 138
4497.72 140
4497.88 140
4498.03 139
4498.19 136
4498.34 132
4498.49 128
4498.65 124
4498.80 120
4498.95 118
4499.11 117
4499.26 118
4499.42 119
4499.57 121
4499.72 123
4499.88 125
4500.03 127
4500.19 128
4500.34 129
4500.49 128
4500.65 126
4500.80 123
4500.96 119
4501.11 114
4501.26 107
4501.42 99
4501.57 89
4501.73 78
4501.88 66
4502.03 54
4502.19 44
4502.34 35
4502.50 30
4502.65 28
4502.80 30
4502.96 36
4503.11 44
4503.27 53
4503.42 61
4503.57 66
4503.73 70
4503.88 70
4504.04 67
4504.19 63
4504.34 58
4504.50 53
4504.65 49
4504.81 47
4504.96 45
4505.11 45
4505.27 46
4505.42 48
4505.58 50
4505.73 54
4505.88 58
4506.04 64
4506.19 72
4506.35 80
4506.50 88
4506.65 96
4506.81 101
4506.96 105
4507.12 107
4507.27 107
4507.42 106
4507.58 106
4507.73 105
4507.89 104
4508.04 103
4508.19 102
4508.35 100
4508.50 98
4508.66 96
4508.81 94
4508.97 93
4509.12 91
4509.27 89
4509.43 85
4509.58 80
4509.74 74
4509.89 66
4510.04 58
4510.20 51
4510.35 46
4510.51 43
4510.66 43
4510.81 45
4510.97 49
4511.12 55
4511.28 63
4511.43 72
4511.58 82
4511.74 94
4511.89 105
4512.05 115
4512.20 124
4512.36 131
4512.51 134
4512.66 135
4512.82 134
4512.97 132
4513.13 129
4513.28 126
4513.43 124
4513.59 122
4513.74 121
4513.90 120
4514.05 119
4514.21 116
4514.36 112
4514.51 107
4514.67 100
4514.82 94
4514.98 90
4515.13 88
4515.28 90
4515.44 94
4515.59 99
4515.75 104
4515.90 109
4516.06 110
4516.21 109
4516.36 107
4516.52 102
4516.67 97
4516.83 93
4516.98 89
4517.14 86
4517.29 85
4517.44 85
4517.60 87
4517.75 89
4517.91 92
4518.06 94
4518.22 95
4518.37 93
4518.52 88
4518.68 80
4518.83 69
4518.99 58
4519.14 46
4519.30 35
4519.45 25
4519.60 16
4519.76 9
4519.91 2
4520.07 0
4520.22 0
4520.37 0
4520.53 0
4520.68 0
4520.84 0
4520.99 0
4521.15 0
4521.30 2
4521.46 9
4521.61 17
4521.76 25
4521.92 34
4522.07 43
4522.23 53
4522.38 63
4522.54 72
4522.69 81
4522.84 89
4523.00 95
4523.15 101
4523.31 105
4523.46 109
4523.62 111
4523.77 113
4523.92 116
4524.08 120
4524.23 125
4524.39 130
4524.54 136
4524.70 141
4524.85 145
4525.00 147
4525.16 148
4525.31 146
4525.47 144
4525.62 143
4525.78 143
4525.93 144
4526.09 148
4526.24 154
4526.39 160
4526.55 166
4526.70 172
4526.86 176
4527.01 177
4527.17 178
4527.32 177
4527.47 176
4527.63 175
4527.78 175
4527.94 175
4528.09 177
4528.25 179
4528.40 181
4528.56 182
4528.71 182
4528.86 180
4529.02 176
4529.17 172
4529.33 168
4529.48 165
4529.64 164
4529.79 164
4529.95 164
4530.10 164
4530.25 162
4530.41 157
4530.56 148
4530.72 136
4530.87 122
4531.03 107
4531.18 94
4531.34 83
4531.49 76
4531.64 72
4531.80 72
4531.95 76
4532.11 83
4532.26 92
4532.42 102
4532.57 112
4532.73 119
4532.88 122
4533.04 122
4533.19 119
4533.34 112
4533.50 103
4533.65 94
4533.81 85
4533.96 78
4534.12 72
4534.27 69
4534.43 67
4534.58 67
4534.73 68
4534.89 69
4535.04 70
4535.20 71
4535.35 73
4535.51 74
4535.66 76
4535.82 77
4535.97 77
4536.13 77
4536.28 75
4536.43 73
4536.59 69
4536.74 65
4536.90 61
4537.05 58
4537.21 56
4537.36 54
4537.52 52
4537.67 50
4537.83 48
4537.98 47
4538.14 45
4538.29 46
4538.44 48
4538.60 52
4538.75 57
4538.91 63
4539.06 69
4539.22 74
4539.37 79
4539.53 82
4539.68 86
4539.84 90
4539.99 96
4540.15 104
4540.30 112
4540.45 119
4540.61 126
4540.76 131
4540.92 133
4541.07 134
4541.23 135
4541.38 135
4541.54 135
4541.69 135
4541.85 135
4542.00 134
4542.16 131
4542.31 127
4542.46 121
4542.62 115
4542.77 109
4542.93 105
4543.08 101
4543.24 98
4543.39 96
4543.55 94
4543.70 92
4543.86 90
4544.01 88
4544.17 85
4544.32 84
4544.48 83
4544.63 83
4544.79 85
4544.94 88
4545.09 93
4545.25 99
4545.40 105
4545.56 111
4545.71 118
4545.87 124
4546.02 130
4546.18 136
4546.33 141
4546.49 146
4546.64 150
4546.80 152
4546.95 154
4547.11 153
4547.26 151
4547.42 147
4547.57 141
4547.72 133
4547.88 125
4548.03 116
4548.19 107
4548.34 100
4548.50 94
4548.65 90
4548.81 87
4548.96 85
4549.12 83
4549.27 81
4549.43 79
4549.58 77
4549.74 74
4549.89 72
4550.05 70
4550.20 69
4550.36 69
4550.51 69
4550.67 69
4550.82 69
4550.98 68
4551.13 69
4551.28 70
4551.44 73
4551.59 79
4551.75 86
4551.90 96
4552.06 106
4552.21 118
4552.37 128
4552.52 137
4552.68 143
4552.83 145
4552.99 143
4553.14 138
4553.30 132
4553.45 126
4553.61 123
4553.76 124
4553.92 127
4554.07 133
4554.23 137
4554.38 139
4554.54 135
4554.69 127
4554.85 115
4555.00 103
4555.16 93
4555.31 88
4555.47 88
4555.62 92
4555.78 99
4555.93 106
4556.09 112
4556.24 116
4556.40 116
4556.55 115
4556.70 112
4556.86 108
4557.01 103
4557.17 98
4557.32 92
4557.48 87
4557.63 83
4557.79 82
4557.94 83
4558.10 87
4558.25 92
4558.41 98
4558.56 103
4558.72 107
4558.87 108
4559.03 108
4559.18 106
4559.34 103
4559.49 101
4559.65 99
4559.80 98
4559.96 98
4560.11 96
4560.27 94
4560.42 89
4560.58 83
4560.73 76
4560.89 69
4561.04 63
4561.20 58
4561.35 55
4561.51 54
4561.66 54
4561.82 54
4561.97 53
4562.13 51
4562.28 48
4562.44 44
4562.59 40
4562.75 36
4562.90 35
4563.06 35
4563.21 37
4563.37 43
4563.52 50
4563.68 58
4563.83 67
4563.99 75
4564.14 80
4564.30 82
4564.45 80
4564.61 75
4564.76 68
4564.92 59
4565.07 50
4565.23 43
4565.38 39
4565.54 38
4565.69 41
4565.85 48
4566.00 58
4566.16 69
4566.31 80
4566.47 88
4566.62 94
4566.78 96
4566.93 96
4567.09 95
4567.24 95
4567.40 98
4567.55 103
4567.71 110
4567.86 119
4568.02 127
4568.17 134
4568.33 138
4568.49 139
4568.64 137
4568.80 134
4568.95 129
4569.11 124
4569.26 120
4569.42 116
4569.57 112
4569.73 110
4569.88 108
4570.04 107
4570.19 107
4570.35 108
4570.50 110
4570.66 111
4570.81 111
4570.97 110
4571.12 107
4571.28 103
4571.43 98
4571.59 93
4571.74 89
4571.90 86
4572.05 85
4572.21 86
4572.36 88
4572.52 90
4572.67 92
4572.83 93
4572.98 93
4573.14 91
4573.29 87
4573.45 83
4573.61 78
4573.76 73
4573.92 66
4574.07 60
4574.23 54
4574.38 47
4574.54 42
4574.69 39
4574.85 37
4575.00 37
4575.16 38
4575.31 38
4575.47 38
4575.62 35
4575.78 31
4575.93 25
4576.09 20
4576.24 15
4576.40 11
4576.55 8
4576.71 5
4576.86 2
4577.02 0
4577.18 0
4577.33 0
4577.49 0
4577.64 0
4577.80 0
4577.95 0
4578.11 3
4578.26 16
4578.42 31
4578.57 46
4578.73 59
4578.88 72
4579.04 84
4579.19 94
4579.35 104
4579.50 112
4579.66 119
4579.81 124
4579.97 127
4580.13 128
4580.28 127
4580.44 124
4580.59 122
4580.75 120
4580.90 119
4581.06 119
4581.21 121
4581.37 124
4581.52 129
4581.68 134
4581.83 139
4581.99 143
4582.14 147
4582.30 149
4582.46 150
4582.61 150
4582.77 149
4582.92 148
4583.08 146
4583.23 143
4583.39 139
4583.54 134
4583.70 126
4583.85 117
4584.01 106
4584.16 94
4584.32 84
4584.47 75
4584.63 70
4584.79 68
4584.94 70
4585.10 78
4585.25 90
4585.41 104
4585.56 120
4585.72 136
4585.87 149
4586.03 159
4586.18 164
4586.34 166
4586.49 164
4586.65 161
4586.81 158
4586.96 155
4587.12 152
4587.27 151
4587.43 150
4587.58 149
4587.74 146
4587.89 142
4588.05 136
4588.20 128
4588.36 118
4588.52 107
4588.67 95
4588.83 84
4588.98 75
4589.14 66
4589.29 60
4589.45 56
4589.60 52
4589.76 50
4589.91 48
4590.07 46
4590.23 44
4590.38 44
4590.54 44
4590.69 47
4590.85 52
4591.00 57
4591.16 64
4591.31 70
4591.47 75
4591.62 78
4591.78 79
4591.94 77
4592.09 74
4592.25 70
4592.40 67
4592.56 64
4592.71 63
4592.87 65
4593.02 69
4593.18 75
4593.34 82
4593.49 90
4593.65 97
4593.80 102
4593.96 104
4594.11 102
4594.27 97
4594.42 89
4594.58 81
4594.74 73
4594.89 68
4595.05 66
4595.20 67
4595.36 71
4595.51 77
4595.67 84
4595.82 89
4595.98 93
4596.14 95
4596.29 96
4596.45 94
4596.60 92
4596.76 88
4596.91 84
4597.07 80
4597.22 76
4597.38 74
4597.54 74
4597.69 75
4597.85 77
4598.00 79
4598.16 81
4598.31 80
4598.47 75
4598.62 67
4598.78 56
4598.94 43
4599.09 29
4599.25 18
4599.40 10
4599.56 6
4599.71 6
4599.87 9
4600.03 14
4600.18 21
4600.34 27
4600.49 32
4600.65 34
4600.80 33
4600.96 30
4601.12 25
4601.27 20
4601.43 15
4601.58 11
4601.74 8
4601.89 7
4602.05 6
4602.20 6
4602.36 5
4602.52 3
4602.67 1
4602.83 0
4602.98 0
4603.14 0
4603.29 0
4603.45 0
4603.61 0
4603.76 0
4603.92 5
4604.07 11
4604.23 17
4604.38 24
4604.54 29
4604.70 34
4604.85 37
4605.01 38
4605.16 37
4605.32 34
4605.47 28
4605.63 20
4605.79 11
4605.94 2
4606.10 0
4606.25 0
4606.41 0
4606.56 0
4606.72 0
4606.88 7
4607.03 15
4607.19 22
4607.34 28
4607.50 33
4607.65 37
4607.81 41
4607.97 44
4608.12 48
4608.28 51
4608.43 54
4608.59 56
4608.75 58
4608.90 59
4609.06 60
4609.21 60
4609.37 60
4609.52 58
4609.68 55
4609.84 51
4609.99 47
4610.15 45
4610.30 44
4610.46 47
4610.62 53
4610.77 62
4610.93 73
4611.08 86
4611.24 100
4611.39 113
4611.55 125
4611.71 137
4611.86 146
4612.02 154
4612.17 160
4612.33 163
4612.49 164
4612.64 163
4612.80 159
4612.95 153
4613.11 145
4613.26 137
4613.42 128
4613.58 118
4613.73 109
4613.89 99
4614.04 90
4614.20 82
4614.36 74
4614.51 68
4614.67 64
4614.82 62
4614.98 61
4615.13 62
4615.29 62
4615.45 62
4615.60 58
4615.76 51
4615.91 40
4616.07 28
4616.23 15
4616.38 4
4616.54 0
4616.69 0
4616.85 0
4617.01 9
4617.16 21
4617.32 33
4617.47 44
4617.63 52
4617.79 56
4617.94 58
4618.10 56
4618.25 52
4618.41 48
4618.57 43
4618.72 39
4618.88 35
4619.03 33
4619.19 33
4619.34 34
4619.50 36
4619.66 37
4619.81 38
4619.97 37
4620.12 35
4620.28 30
4620.44 24
4620.59 18
4620.75 12
4620.90 7
4621.06 4
4621.22 2
4621.37 2
4621.53 2
4621.68 3
4621.84 6
4622.00 8
4622.15 11
4622.31 14
4622.46 18
4622.62 22
4622.78 27
4622.93 32
4623.09 38
4623.24 44
4623.40 49
4623.56 53
4623.71 55
4623.87 56
4624.03 55
4624.18 53
4624.34 49
4624.49 45
4624.65 40
4624.81 37
4624.96 34
4625.12 34
4625.27 36
4625.43 39
4625.59 44
4625.74 49
4625.90 54
4626.05 57
4626.21 60
4626.37 60
4626.52 58
4626.68 55
4626.83 49
4626.99 42
4627.15 34
4627.30 25
4627.46 16
4627.61 7
4627.77 0
4627.93 0
4628.08 0
4628.24 0
4628.40 0
4628.55 0
4628.71 4
4628.86 6
4629.02 7
4629.18 6
4629.33 3
4629.49 0
4629.64 0
4629.80 0
4629.96 0
4630.11 6
4630.27 13
4630.43 19
4630.58 24
4630.74 26
4630.89 25
4631.05 23
4631.21 19
4631.36 18
4631.52 20
4631.67 27
4631.83 38
4631.99 53
4632.14 69
4632.30 85
4632.46 100
4632.61 113
4632.77 123
4632.92 130
4633.08 135
4633.24 138
4633.39 140
4633.55 140
4633.70 139
4633.86 137
4634.02 135
4634.17 133
4634.33 130
4634.49 128
4634.64 124
4634.80 120
4634.95 116
4635.11 112
4635.27 108
4635.42 105
4635.58 103
4635.74 102
4635.89 102
4636.05 101
4636.20 101
4636.36 103
4636.52 105
4636.67 109
4636.83 114
4636.99 119
4637.14 126
4637.30 132
4637.45 138
4637.61 144
4637.77 149
4637.92 155
4638.08 161
4638.24 168
4638.39 175
4638.55 183
4638.70 192
4638.86 203
4639.02 215
4639.17 229
4639.33 245
4639.49 260
4639.64 275
4639.80 287
4639.96 295
4640.11 300
4640.27 301
4640.42 299
4640.58 294
4640.74 289
4640.89 283
4641.05 278
4641.21 273
4641.36 270
4641.52 267
4641.67 264
4641.83 261
4641.99 259
4642.14 256
4642.30 252
4642.46 247
4642.61 242
4642.77 235
4642.93 227
4643.08 217
4643.24 205
4643.39 194
4643.55 182
4643.71 173
4643.86 165
4644.02 160
4644.18 158
4644.33 157
4644.49 157
4644.65 157
4644.80 155
4644.96 151
4645.11 145
4645.27 138
4645.43 132
4645.58 128
4645.74 126
4645.90 127
4646.05 131
4646.21 136
4646.37 141
4646.52 144
4646.68 144
4646.84 141
4646.99 136
4647.15 128
4647.30 119
4647.46 111
4647.62 104
4647.77 98
4647.93 93
4648.09 88
4648.24 83
4648.40 79
4648.56 76
4648.71 74
4648.87 74
4649.03 76
4649.18 79
4649.34 82
4649.50 85
4649.65 87
4649.81 87
4649.96 86
4650.12 83
4650.28 78
4650.43 74
4650.59 70
4650.75 69
4650.90 70
4651.06 76
4651.22 86
4651.37 100
4651.53 118
4651.69 138
4651.84 159
4652.00 179
4652.16 196
4652.31 211
4652.47 222
4652.63 230
4652.78 236
4652.94 241
4653.09 245
4653.25 250
4653.41 256
4653.56 263
4653.72 269
4653.88 275
4654.03 281
4654.19 285
4654.35 288
4654.50 289
4654.66 289
4654.82 288
4654.97 287
4655.13 286
4655.29 286
4655.44 286
4655.60 286
4655.76 288
4655.91 288
4656.07 288
4656.23 285
4656.38 279
4656.54 270
4656.70 257
4656.85 242
4657.01 225
4657.17 207
4657.32 192
4657.48 178
4657.64 167
4657.79 160
4657.95 154
4658.11 151
4658.26 148
4658.42 146
4658.57 144
4658.73 140
4658.89 136
4659.04 130
4659.20 123
4659.36 116
4659.51 109
4659.67 104
4659.83 101
4659.98 99
4660.14 100
4660.30 102
4660.45 104
4660.61 105
4660.77 105
4660.92 105
4661.08 103
4661.24 102
4661.39 101
4661.55 100
4661.71 100
4661.86 99
4662.02 98
4662.18 96
4662.33 92
4662.49 86
4662.65 79
4662.80 72
4662.96 65
4663.12 61
4663.27 59
4663.43 60
4663.59 65
4663.75 73
4663.90 83
4664.06 93
4664.22 104
4664.37 114
4664.53 122
4664.69 128
4664.84 131
4665.00 132
4665.16 132
4665.31 130
4665.47 127
4665.63 124
4665.78 120
4665.94 115
4666.10 108
4666.25 101
4666.41 93
4666.57 84
4666.72 77
4666.88 71
4667.04 68
4667.19 67
4667.35 68
4667.51 70
4667.66 73
4667.82 77
4667.98 80
4668.13 84
4668.29 88
4668.45 92
4668.60 95
4668.76 98
4668.92 99
4669.07 100
4669.23 100
4669.39 100
4669.55 101
4669.70 102
4669.86 102
4670.02 101
4670.17 99
4670.33 94
4670.49 89
4670.64 83
4670.80 78
4670.96 77
4671.11 78
4671.27 82
4671.43 88
4671.58 95
4671.74 99
4671.90 101
4672.05 100
4672.21 96
4672.37 90
4672.52 84
4672.68 78
4672.84 73
4673.00 69
4673.15 67
4673.31 66
4673.47 65
4673.62 65
4673.78 64
4673.94 64
4674.09 62
4674.25 60
4674.41 56
4674.56 51
4674.72 45
4674.88 40
4675.04 36
4675.19 34
4675.35 33
4675.51 33
4675.66 35
4675.82 37
4675.98 39
4676.13 40
4676.29 41
4676.45 40
4676.60 39
4676.76 38
4676.92 38
4677.08 40
4677.23 44
4677.39 50
4677.55 59
4677.70 68
4677.86 79
4678.02 89
4678.17 98
4678.33 105
4678.49 111
4678.64 115
4678.80 118
4678.96 119
4679.12 119
4679.27 118
4679.43 115
4679.59 112
4679.74 108
4679.90 104
4680.06 100
4680.21 96
4680.37 92
4680.53 87
4680.69 82
4680.84 76
4681.00 69
4681.16 63
4681.31 57
4681.47 53
4681.63 50
4681.78 50
4681.94 53
4682.10 58
4682.26 65
4682.41 73
4682.57 81
4682.73 89
4682.88 96
4683.04 101
4683.20 105
4683.35 106
4683.51 105
4683.67 103
4683.83 100
4683.98 96
4684.14 92
4684.30 89
4684.45 88
4684.61 88
4684.77 91
4684.93 98
4685.08 106
4685.24 117
4685.40 130
4685.55 142
4685.71 154
4685.87 163
4686.02 169
4686.18 170
4686.34 168
4686.50 161
4686.65 152
4686.81 141
4686.97 131
4687.12 121
4687.28 112
4687.44 105
4687.60 98
4687.75 90
4687.91 81
4688.07 70
4688.22 59
4688.38 48
4688.54 37
4688.70 29
4688.85 23
4689.01 19
4689.17 17
4689.32 16
4689.48 16
4689.64 16
4689.80 17
4689.95 17
4690.11 17
4690.27 17
4690.42 15
4690.58 13
4690.74 10
4690.90 6
4691.05 1
4691.21 0
4691.37 0
4691.52 0
4691.68 0
4691.84 0
4692.00 0
4692.15 0
4692.31 0
4692.47 3
4692.62 9
4692.78 15
4692.94 22
4693.10 28
4693.25 35
4693.41 42
4693.57 49
4693.72 56
4693.88 63
4694.04 70
4694.20 78
4694.35 86
4694.51 94
4694.67 101
4694.83 107
4694.98 111
4695.14 112
4695.30 110
4695.45 106
4695.61 100
4695.77 94
4695.93 88
4696.08 83
4696.24 79
4696.40 77
4696.56 75
4696.71 73
4696.87 71
4697.03 70
4697.18 70
4697.34 72
4697.50 76
4697.66 81
4697.81 87
4697.97 92
4698.13 96
4698.29 98
4698.44 98
4698.60 99
4698.76 101
4698.91 106
4699.07 114
4699.23 125
4699.39 138
4699.54 152
4699.70 165
4699.86 176
4700.02 183
4700.17 186
4700.33 185
4700.49 179
4700.64 170
4700.80 159
4700.96 147
4701.12 138
4701.27 131
4701.43 128
4701.59 128
4701.75 132
4701.90 138
4702.06 146
4702.22 154
4702.38 161
4702.53 167
4702.69 171
4702.85 174
4703.01 176
4703.16 176
4703.32 175
4703.48 174
4703.63 171
4703.79 168
4703.95 164
4704.11 159
4704.26 153
4704.42 147
4704.58 140
4704.74 134
4704.89 129
4705.05 126
4705.21 126
4705.37 127
4705.52 130
4705.68 132
4705.84 134
4706.00 135
4706.15 132
4706.31 128
4706.47 122
4706.63 115
4706.78 109
4706.94 103
4707.10 98
4707.26 95
4707.41 92
4707.57 90
4707.73 88
4707.88 87
4708.04 87
4708.20 88
4708.36 91
4708.51 95
4708.67 101
4708.83 107
4708.99 115
4709.14 123
4709.30 130
4709.46 137
4709.62 143
4709.77 148
4709.93 154
4710.09 160
4710.25 168
4710.40 177
4710.56 189
4710.72 202
4710.88 215
4711.03 228
4711.19 240
4711.35 249
4711.51 255
4711.66 256
4711.82 253
4711.98 246
4712.14 238
4712.29 228
4712.45 220
4712.61 215
4712.77 212
4712.92 212
4713.08 214
4713.24 216
4713.40 217
4713.55 217
4713.71 215
4713.87 212
4714.03 207
4714.19 202
4714.34 196
4714.50 190
4714.66 183
4714.82 177
4714.97 170
4715.13 163
4715.29 155
4715.45 147
4715.60 139
4715.76 131
4715.92 124
4716.08 118
4716.23 115
4716.39 113
4716.55 114
4716.71 116
4716.86 119
4717.02 122
4717.18 125
4717.34 127
4717.49 128
4717.65 129
4717.81 127
4717.97 125
4718.12 120
4718.28 113
4718.44 106
4718.60 99
4718.76 93
4718.91 90
4719.07 88
4719.23 89
4719.39 89
4719.54 89
4719.70 87
4719.86 84
4720.02 79
4720.17 75
4720.33 72
4720.49 70
4720.65 70
4720.80 72
4720.96 76
4721.12 81
4721.28 87
4721.44 93
4721.59 99
4721.75 104
4721.91 110
4722.07 114
4722.22 118
4722.38 121
4722.54 123
4722.70 125
4722.85 126
4723.01 128
4723.17 130
4723.33 132
4723.49 133
4723.64 134
4723.80 133
4723.96 132
4724.12 130
4724.27 129
4724.43 128
4724.59 128
4724.75 129
4724.91 130
4725.06 130
4725.22 131
4725.38 130
4725.54 129
4725.69 129
4725.85 128
4726.01 129
4726.17 130
4726.32 132
4726.48 135
4726.64 137
4726.80 139
4726.96 139
4727.11 138
4727.27 133
4727.43 125
4727.59 114
4727.74 100
4727.90 85
4728.06 70
4728.22 56
4728.38 44
4728.53 35
4728.69 30
4728.85 28
4729.01 29
4729.16 31
4729.32 34
4729.48 37
4729.64 40
4729.80 41
4729.95 42
4730.11 41
4730.27 40
4730.43 38
4730.59 36
4730.74 33
4730.90 30
4731.06 27
4731.22 23
4731.37 20
4731.53 18
4731.69 18
4731.85 21
4732.01 26
4732.16 34
4732.32 43
4732.48 51
4732.64 57
4732.80 61
4732.95 61
4733.11 59
4733.27 55
4733.43 50
4733.58 46
4733.74 42
4733.90 39
4734.06 37
4734.22 36
4734.37 35
4734.53 34
4734.69 33
4734.85 33
4735.01 33
4735.16 33
4735.32 34
4735.48 36
4735.64 37
4735.80 38
4735.95 38
4736.11 37
4736.27 33
4736.43 27
4736.58 20
4736.74 12
4736.90 3
4737.06 0
4737.22 0
4737.37 0
4737.53 0
4737.69 0
4737.85 0
4738.01 0
4738.16 4
4738.32 9
4738.48 14
4738.64 15
4738.80 14
4738.95 11
4739.11 6
4739.27 2
4739.43 0
4739.59 0
4739.74 0
4739.90 0
4740.06 0
4740.22 0
4740.38 0
4740.53 0
4740.69 1
4740.85 9
4741.01 17
4741.17 26
4741.32 33
4741.48 39
4741.64 42
4741.80 44
4741.96 43
4742.11 42
4742.27 41
4742.43 40
4742.59 41
4742.75 41
4742.90 42
4743.06 44
4743.22 45
4743.38 46
4743.54 47
4743.69 47
4743.85 48
4744.01 47
4744.17 46
4744.33 44
4744.48 42
4744.64 41
4744.80 39
4744.96 39
4745.12 40
4745.27 41
4745.43 42
4745.59 42
4745.75 42
4745.91 40
4746.07 37
4746.22 33
4746.38 30
4746.54 27
4746.70 25
4746.86 23
4747.01 22
4747.17 22
4747.33 24
4747.49 27
4747.65 31
4747.80 36
4747.96 43
4748.12 50
4748.28 57
4748.44 63
4748.59 66
4748.75 67
4748.91 64
4749.07 60
4749.23 54
4749.39 48
4749.54 43
4749.70 40
4749.86 39
4750.02 39
4750.18 38
4750.33 36
4750.49 32
4750.65 26
4750.81 17
4750.97 8
4751.13 0
4751.28 0
4751.44 0
4751.60 0
4751.76 0
4751.92 6
4752.07 15
4752.23 23
4752.39 31
4752.55 38
4752.71 42
4752.87 45
4753.02 47
4753.18 47
4753.34 46
4753.50 45
4753.66 44
4753.81 43
4753.97 44
4754.13 45
4754.29 47
4754.45 50
4754.61 54
4754.76 57
4754.92 60
4755.08 61
4755.24 60
4755.40 59
4755.56 58
4755.71 57
4755.87 57
4756.03 60
4756.19 63
4756.35 67
4756.50 69
4756.66 69
4756.82 66
4756.98 59
4757.14 49
4757.30 36
4757.45 22
4757.61 9
4757.77 0
4757.93 0
4758.09 0
4758.25 0
4758.40 0
4758.56 0
4758.72 0
4758.88 0
4759.04 3
4759.20 10
4759.35 15
4759.51 20
4759.67 24
4759.83 27
4759.99 30
4760.15 33
4760.30 35
4760.46 36
4760.62 36
4760.78 36
4760.94 37
4761.10 39
4761.25 44
4761.41 51
4761.57 60
4761.73 70
4761.89 79
4762.05 85
4762.20 88
4762.36 88
4762.52 84
4762.68 78
4762.84 71
4763.00 65
4763.15 61
4763.31 57
4763.47 52
4763.63 47
4763.79 40
4763.95 31
4764.10 22
4764.26 13
4764.42 6
4764.58 2
4764.74 1
4764.90 4
4765.05 10
4765.21 17
4765.37 25
4765.53 33
4765.69 41
4765.85 48
4766.01 55
4766.16 61
4766.32 66
4766.48 70
4766.64 73
4766.80 74
4766.96 75
4767.11 75
4767.27 76
4767.43 78
4767.59 80
4767.75 82
4767.91 82
4768.06 81
4768.22 78
4768.38 75
4768.54 71
4768.70 67
4768.86 65
4769.02 63
4769.17 62
4769.33 61
4769.49 59
4769.65 57
4769.81 54
4769.97 53
4770.12 54
4770.28 57
4770.44 62
4770.60 68
4770.76 73
4770.92 77
4771.08 76
4771.23 72
4771.39 64
4771.55 54
4771.71 42
4771.87 32
4772.03 23
4772.19 17
4772.34 13
4772.50 13
4772.66 14
4772.82 18
4772.98 22
4773.14 27
4773.30 33
4773.45 38
4773.61 44
4773.77 49
4773.93 53
4774.09 57
4774.25 61
4774.41 63
4774.56 65
4774.72 64
4774.88 60
4775.04 53
4775.20 43
4775.36 31
4775.52 17
4775.67 4
4775.83 0
4775.99 0
4776.15 0
4776.31 0
4776.47 0
4776.63 8
4776.78 18
4776.94 26
4777.10 33
4777.26 39
4777.42 45
4777.58 52
4777.74 61
4777.89 73
4778.05 86
4778.21 100
4778.37 115
4778.53 129
4778.69 141
4778.85 151
4779.00 159
4779.16 166
4779.32 172
4779.48 177
4779.64 181
4779.80 184
4779.96 188
4780.11 191
4780.27 194
4780.43 197
4780.59 200
4780.75 203
4780.91 206
4781.07 208
4781.23 210
4781.38 212
4781.54 214
4781.70 214
4781.86 214
4782.02 212
4782.18 209
4782.34 203
4782.49 197
4782.65 189
4782.81 180
4782.97 171
4783.13 162
4783.29 153
4783.45 144
4783.61 136
4783.76 130
4783.92 124
4784.08 120
4784.24 117
4784.40 115
4784.56 113
4784.72 111
4784.88 108
4785.03 103
4785.19 95
4785.35 85
4785.51 74
4785.67 60
4785.83 47
4785.99 34
4786.15 22
4786.30 13
4786.46 6
4786.62 2
4786.78 0
4786.94 0
4787.10 0
4787.26 1
4787.42 1
4787.57 0
4787.73 0
4787.89 0
4788.05 0
4788.21 0
4788.37 0
4788.53 5
4788.69 16
4788.84 31
4789.00 46
4789.16 60
4789.32 73
4789.48 85
4789.64 95
4789.80 105
4789.96 115
4790.12 125
4790.27 136
4790.43 148
4790.59 160
4790.75 172
4790.91 185
4791.07 199
4791.23 214
4791.39 228
4791.54 243
4791.70 256
4791.86 268
4792.02 279
4792.18 289
4792.34 296
4792.50 302
4792.66 307
4792.82 310
4792.97 310
4793.13 309
4793.29 306
4793.45 304
4793.61 301
4793.77 299
4793.93 298
4794.09 298
4794.25 297
4794.40 296
4794.56 292
4794.72 285
4794.88 277
4795.04 269
4795.20 261
4795.36 255
4795.52 252
4795.68 251
4795.83 253
4795.99 257
4796.15 262
4796.31 267
4796.47 271
4796.63 275
4796.79 278
4796.95 279
4797.11 279
4797.26 277
4797.42 274
4797.58 271
4797.74 266
4797.90 261
4798.06 256
4798.22 251
4798.38 244
4798.54 235
4798.70 224
4798.85 212
4799.01 197
4799.17 181
4799.33 165
4799.49 148
4799.65 130
4799.81 113
4799.97 97
4800.13 83
4800.29 73
4800.44 66
4800.60 65
4800.76 70
4800.92 80
4801.08 94
4801.24 110
4801.40 125
4801.56 139
4801.72 150
4801.88 156
4802.03 158
4802.19 156
4802.35 153
4802.51 149
4802.67 144
4802.83 139
4802.99 135
4803.15 133
4803.31 131
4803.47 132
4803.62 136
4803.78 143
4803.94 153
4804.10 165
4804.26 179
4804.42 192
4804.58 204
4804.74 212
4804.90 217
4805.06 219
4805.22 219
4805.37 217
4805.53 215
4805.69 214
4805.85 212
4806.01 211
4806.17 210
4806.33 208
4806.49 207
4806.65 205
4806.81 203
4806.96 199
4807.12 194
4807.28 187
4807.44 179
4807.60 170
4807.76 163
4807.92 158
4808.08 158
4808.24 163
4808.40 173
4808.56 185
4808.72 198
4808.87 211
4809.03 222
4809.19 230
4809.35 236
4809.51 241
4809.67 245
4809.83 249
4809.99 253
4810.15 257
4810.31 261
4810.47 265
4810.62 269
4810.78 273
4810.94 276
4811.10 279
4811.26 279
4811.42 277
4811.58 272
4811.74 265
4811.90 258
4812.06 251
4812.22 246
4812.38 244
4812.53 244
4812.69 245
4812.85 247
4813.01 248
4813.17 249
4813.33 249
4813.49 250
4813.65 254
4813.81 261
4813.97 272
4814.13 284
4814.29 297
4814.45 308
4814.60 315
4814.76 317
4814.92 316
4815.08 312
4815.24 308
4815.40 306
4815.56 306
4815.72 310
4815.88 316
4816.04 323
4816.20 330
4816.36 335
4816.52 337
4816.67 337
4816.83 335
4816.99 332
4817.15 331
4817.31 330
4817.47 330
4817.63 331
4817.79 333
4817.95 335
4818.11 337
4818.27 339
4818.43 342
4818.59 345
4818.75 349
4818.90 352
4819.06 355
4819.22 358
4819.38 360
4819.54 362
4819.70 362
4819.86 361
4820.02 357
4820.18 352
4820.34 344
4820.50 335
4820.66 324
4820.82 314
4820.98 305
4821.14 297
4821.29 292
4821.45 289
4821.61 288
4821.77 288
4821.93 289
4822.09 290
4822.25 291
4822.41 292
4822.57 293
4822.73 294
4822.89 295
4823.05 297
4823.21 299
4823.37 301
4823.53 304
4823.68 308
4823.84 312
4824.00 315
4824.16 317
4824.32 316
4824.48 312
4824.64 306
4824.80 298
4824.96 288
4825.12 279
4825.28 271
4825.44 265
4825.60 261
4825.76 259
4825.92 258
4826.08 257
4826.24 257
4826.39 256
4826.55 255
4826.71 255
4826.87 256
4827.03 261
4827.19 269
4827.35 282
4827.51 299
4827.67 319
4827.83 341
4827.99 363
4828.15 382
4828.31 397
4828.47 407
4828.63 411
4828.79 409
4828.95 405
4829.11 399
4829.26 393
4829.42 391
4829.58 392
4829.74 397
4829.90 407
4830.06 418
4830.22 430
4830.38 442
4830.54 453
4830.70 464
[truncated: 752,555 more chars]
