# Supplementary material for: Methylobacterium Species Promoting Rice and Barley Growth and Interaction Specificity Revealed with Whole-Cell Matrix-Assisted Laser Desorption / Ionization-Time-of-Flight Mass Spectrometry (MALDI-TOF/MS) Analysis
Source: PLoS One. 2015 Jun 8;10(6):e0129509. doi: 10.1371/journal.pone.0129509 (PMC4460032; doi:10.1371/journal.pone.0129509)
Supplement: S3 Data — (ZIP) [file pone.0129509.s003.zip › Supplementary data 3 (ms from barley)/39a.txt]

780.56 0
780.63 0
780.69 0
780.76 0
780.82 0
780.88 0
780.95 0
781.01 0
781.08 0
781.14 0
781.21 0
781.27 0
781.33 0
781.40 0
781.46 0
781.53 0
781.59 0
781.65 0
781.72 0
781.78 0
781.85 0
781.91 0
781.97 0
782.04 0
782.10 0
782.17 0
782.23 0
782.29 0
782.36 0
782.42 0
782.49 0
782.55 0
782.62 0
782.68 0
782.74 0
782.81 0
782.87 0
782.94 0
783.00 0
783.06 0
783.13 0
783.19 0
783.26 0
783.32 0
783.38 0
783.45 0
783.51 0
783.58 0
783.64 0
783.71 0
783.77 0
783.83 0
783.90 0
783.96 0
784.03 0
784.09 0
784.15 0
784.22 0
784.28 0
784.35 0
784.41 0
784.48 0
784.54 0
784.60 0
784.67 0
784.73 0
784.80 0
784.86 0
784.93 0
784.99 0
785.05 0
785.12 0
785.18 0
785.25 0
785.31 0
785.37 0
785.44 0
785.50 0
785.57 0
785.63 0
785.70 0
785.76 0
785.82 0
785.89 0
785.95 0
786.02 0
786.08 0
786.15 0
786.21 0
786.27 0
786.34 0
786.40 0
786.47 0
786.53 0
786.60 0
786.66 0
786.72 0
786.79 0
786.85 0
786.92 0
786.98 0
787.05 0
787.11 0
787.17 0
787.24 0
787.30 0
787.37 0
787.43 0
787.50 0
787.56 0
787.62 0
787.69 0
787.75 0
787.82 0
787.88 0
787.95 0
788.01 0
788.07 0
788.14 0
788.20 0
788.27 0
788.33 0
788.40 0
788.46 0
788.53 0
788.59 0
788.65 0
788.72 0
788.78 0
788.85 0
788.91 0
788.98 0
789.04 0
789.10 0
789.17 0
789.23 0
789.30 0
789.36 0
789.43 0
789.49 0
789.56 0
789.62 0
789.68 0
789.75 0
789.81 0
789.88 0
789.94 0
790.01 0
790.07 0
790.14 0
790.20 0
790.26 0
790.33 0
790.39 0
790.46 0
790.52 0
790.59 0
790.65 0
790.72 0
790.78 0
790.84 0
790.91 0
790.97 0
791.04 0
791.10 0
791.17 0
791.23 0
791.30 0
791.36 0
791.42 0
791.49 0
791.55 0
791.62 0
791.68 0
791.75 0
791.81 0
791.88 0
791.94 0
792.00 0
792.07 0
792.13 0
792.20 0
792.26 0
792.33 0
792.39 0
792.46 0
792.52 0
792.59 0
792.65 0
792.71 0
792.78 0
792.84 0
792.91 0
792.97 0
793.04 0
793.10 0
793.17 0
793.23 0
793.30 0
793.36 0
793.42 0
793.49 0
793.55 0
793.62 0
793.68 0
793.75 0
793.81 0
793.88 0
793.94 0
794.01 0
794.07 0
794.14 0
794.20 0
794.26 0
794.33 0
794.39 0
794.46 0
794.52 0
794.59 0
794.65 0
794.72 0
794.78 0
794.85 0
794.91 0
794.98 0
795.04 0
795.10 0
795.17 0
795.23 0
795.30 0
795.36 0
795.43 0
795.49 0
795.56 0
795.62 0
795.69 0
795.75 0
795.82 0
795.88 0
795.94 0
796.01 0
796.07 0
796.14 0
796.20 0
796.27 0
796.33 0
796.40 0
796.46 0
796.53 0
796.59 0
796.66 0
796.72 0
796.79 0
796.85 0
796.92 0
796.98 0
797.04 0
797.11 0
797.17 0
797.24 0
797.30 0
797.37 0
797.43 0
797.50 0
797.56 0
797.63 0
797.69 0
797.76 0
797.82 0
797.89 0
797.95 0
798.02 0
798.08 0
798.14 0
798.21 0
798.27 0
798.34 0
798.40 0
798.47 0
798.53 0
798.60 0
798.66 0
798.73 0
798.79 0
798.86 0
798.92 0
798.99 0
799.05 0
799.12 0
799.18 0
799.25 0
799.31 0
799.38 0
799.44 0
799.51 0
799.57 0
799.64 0
799.70 0
799.76 0
799.83 0
799.89 0
799.96 0
800.02 0
800.09 0
800.15 0
800.22 0
800.28 0
800.35 0
800.41 0
800.48 0
800.54 0
800.61 0
800.67 0
800.74 0
800.80 0
800.87 0
800.93 0
801.00 0
801.06 0
801.13 0
801.19 0
801.26 0
801.32 0
801.39 0
801.45 0
801.52 0
801.58 0
801.65 0
801.71 0
801.78 0
801.84 0
801.91 0
801.97 0
802.04 0
802.10 0
802.16 0
802.23 0
802.29 0
802.36 0
802.42 0
802.49 0
802.55 0
802.62 0
802.68 0
802.75 0
802.81 0
802.88 0
802.94 0
803.01 0
803.07 0
803.14 0
803.20 0
803.27 0
803.33 0
803.40 0
803.46 0
803.53 0
803.59 0
803.66 0
803.72 0
803.79 0
803.85 0
803.92 0
803.98 0
804.05 0
804.11 0
804.18 0
804.24 0
804.31 0
804.37 0
804.44 0
804.50 0
804.57 0
804.63 0
804.70 0
804.76 0
804.83 0
804.89 0
804.96 0
805.02 0
805.09 0
805.15 0
805.22 0
805.28 0
805.35 0
805.41 0
805.48 0
805.54 0
805.61 0
805.67 0
805.74 0
805.80 0
805.87 0
805.93 0
806.00 0
806.06 0
806.13 0
806.19 0
806.26 0
806.33 0
806.39 0
806.46 0
806.52 0
806.59 0
806.65 0
806.72 0
806.78 0
806.85 0
806.91 0
806.98 0
807.04 0
807.11 0
807.17 0
807.24 0
807.30 0
807.37 0
807.43 0
807.50 0
807.56 0
807.63 0
807.69 0
807.76 0
807.82 0
807.89 0
807.95 0
808.02 0
808.08 0
808.15 0
808.21 0
808.28 0
808.34 0
808.41 0
808.47 0
808.54 0
808.60 0
808.67 0
808.74 0
808.80 0
808.87 0
808.93 0
809.00 0
809.06 0
809.13 0
809.19 0
809.26 0
809.32 0
809.39 0
809.45 0
809.52 0
809.58 0
809.65 0
809.71 0
809.78 0
809.84 0
809.91 0
809.97 0
810.04 0
810.10 0
810.17 0
810.24 0
810.30 0
810.37 0
810.43 0
810.50 0
810.56 0
810.63 0
810.69 0
810.76 0
810.82 0
810.89 0
810.95 0
811.02 0
811.08 0
811.15 0
811.21 0
811.28 0
811.34 0
811.41 0
811.48 0
811.54 0
811.61 0
811.67 0
811.74 0
811.80 0
811.87 0
811.93 0
812.00 0
812.06 0
812.13 0
812.19 0
812.26 0
812.32 0
812.39 0
812.45 0
812.52 0
812.59 0
812.65 0
812.72 0
812.78 0
812.85 0
812.91 0
812.98 0
813.04 0
813.11 0
813.17 0
813.24 0
813.30 0
813.37 0
813.44 0
813.50 0
813.57 0
813.63 0
813.70 0
813.76 0
813.83 0
813.89 0
813.96 0
814.02 0
814.09 0
814.15 0
814.22 0
814.29 0
814.35 0
814.42 0
814.48 0
814.55 0
814.61 0
814.68 0
814.74 0
814.81 0
814.87 0
814.94 0
815.00 0
815.07 0
815.14 0
815.20 0
815.27 0
815.33 0
815.40 0
815.46 0
815.53 0
815.59 0
815.66 0
815.72 0
815.79 0
815.86 0
815.92 0
815.99 0
816.05 0
816.12 0
816.18 0
816.25 0
816.31 0
816.38 0
816.45 0
816.51 0
816.58 0
816.64 0
816.71 0
816.77 0
816.84 0
816.90 0
816.97 0
817.03 0
817.10 0
817.17 0
817.23 0
817.30 0
817.36 0
817.43 0
817.49 0
817.56 0
817.62 0
817.69 0
817.76 0
817.82 0
817.89 0
817.95 0
818.02 0
818.08 0
818.15 0
818.21 0
818.28 0
818.35 0
818.41 0
818.48 0
818.54 0
818.61 0
818.67 0
818.74 0
818.80 0
818.87 0
818.94 0
819.00 0
819.07 0
819.13 0
819.20 0
819.26 0
819.33 0
819.40 0
819.46 0
819.53 0
819.59 0
819.66 0
819.72 0
819.79 0
819.85 0
819.92 0
819.99 0
820.05 0
820.12 0
820.18 0
820.25 0
820.31 0
820.38 0
820.45 0
820.51 0
820.58 0
820.64 0
820.71 0
820.77 0
820.84 0
820.90 0
820.97 0
821.04 0
821.10 0
821.17 0
821.23 0
821.30 0
821.36 0
821.43 0
821.50 0
821.56 0
821.63 0
821.69 0
821.76 0
821.82 0
821.89 0
821.96 0
822.02 0
822.09 0
822.15 0
822.22 0
822.28 0
822.35 0
822.42 0
822.48 0
822.55 0
822.61 0
822.68 0
822.74 0
822.81 0
822.88 0
822.94 0
823.01 0
823.07 0
823.14 0
823.21 0
823.27 0
823.34 0
823.40 0
823.47 0
823.53 0
823.60 0
823.67 0
823.73 0
823.80 0
823.86 0
823.93 0
823.99 0
824.06 0
824.13 0
824.19 0
824.26 0
824.32 0
824.39 0
824.46 0
824.52 0
824.59 0
824.65 0
824.72 0
824.78 0
824.85 0
824.92 0
824.98 0
825.05 0
825.11 0
825.18 0
825.25 0
825.31 0
825.38 0
825.44 0
825.51 0
825.57 0
825.64 0
825.71 0
825.77 0
825.84 0
825.90 0
825.97 0
826.04 0
826.10 0
826.17 0
826.23 0
826.30 0
826.36 0
826.43 0
826.50 0
826.56 0
826.63 0
826.69 0
826.76 0
826.83 0
826.89 0
826.96 0
827.02 0
827.09 0
827.16 0
827.22 0
827.29 0
827.35 0
827.42 0
827.49 0
827.55 0
827.62 0
827.68 0
827.75 0
827.82 0
827.88 0
827.95 0
828.01 0
828.08 0
828.14 0
828.21 0
828.28 0
828.34 0
828.41 0
828.47 0
828.54 0
828.61 0
828.67 0
828.74 0
828.80 0
828.87 0
828.94 0
829.00 0
829.07 0
829.13 0
829.20 0
829.27 0
829.33 0
829.40 0
829.46 0
829.53 0
829.60 0
829.66 0
829.73 0
829.79 0
829.86 0
829.93 0
829.99 0
830.06 0
830.12 0
830.19 0
830.26 0
830.32 0
830.39 0
830.46 0
830.52 0
830.59 0
830.65 0
830.72 0
830.79 0
830.85 0
830.92 0
830.98 0
831.05 0
831.12 0
831.18 0
831.25 0
831.31 0
831.38 0
831.45 0
831.51 0
831.58 0
831.64 0
831.71 0
831.78 0
831.84 0
831.91 0
831.98 0
832.04 0
832.11 0
832.17 0
832.24 0
832.31 0
832.37 0
832.44 0
832.50 0
832.57 0
832.64 0
832.70 0
832.77 0
832.83 0
832.90 0
832.97 0
833.03 0
833.10 0
833.17 0
833.23 0
833.30 0
833.36 0
833.43 0
833.50 0
833.56 0
833.63 0
833.69 0
833.76 0
833.83 0
833.89 0
833.96 0
834.03 0
834.09 0
834.16 0
834.22 0
834.29 0
834.36 0
834.42 0
834.49 0
834.56 0
834.62 0
834.69 0
834.75 0
834.82 0
834.89 0
834.95 0
835.02 0
835.09 0
835.15 0
835.22 0
835.28 0
835.35 0
835.42 0
835.48 0
835.55 0
835.62 0
835.68 0
835.75 0
835.81 0
835.88 0
835.95 0
836.01 0
836.08 0
836.15 0
836.21 0
836.28 0
836.34 0
836.41 0
836.48 0
836.54 0
836.61 0
836.68 0
836.74 0
836.81 0
836.87 0
836.94 0
837.01 0
837.07 0
837.14 0
837.21 0
837.27 0
837.34 0
837.41 0
837.47 0
837.54 0
837.60 0
837.67 0
837.74 0
837.80 0
837.87 0
837.94 0
838.00 0
838.07 0
838.14 0
838.20 0
838.27 0
838.33 0
838.40 0
838.47 0
838.53 0
838.60 0
838.67 0
838.73 0
838.80 0
838.87 0
838.93 0
839.00 0
839.06 0
839.13 0
839.20 0
839.26 0
839.33 0
839.40 0
839.46 0
839.53 0
839.60 0
839.66 0
839.73 0
839.79 0
839.86 0
839.93 0
839.99 0
840.06 0
840.13 0
840.19 0
840.26 0
840.33 0
840.39 0
840.46 0
840.53 0
840.59 0
840.66 0
840.73 0
840.79 0
840.86 0
840.92 0
840.99 0
841.06 0
841.12 0
841.19 0
841.26 0
841.32 0
841.39 0
841.46 0
841.52 0
841.59 0
841.66 0
841.72 0
841.79 0
841.86 0
841.92 0
841.99 0
842.05 0
842.12 0
842.19 0
842.25 0
842.32 0
842.39 0
842.45 0
842.52 0
842.59 0
842.65 0
842.72 0
842.79 0
842.85 0
842.92 0
842.99 0
843.05 0
843.12 0
843.19 0
843.25 0
843.32 0
843.39 0
843.45 0
843.52 0
843.59 0
843.65 0
843.72 0
843.79 0
843.85 0
843.92 0
843.98 0
844.05 0
844.12 0
844.18 0
844.25 0
844.32 0
844.38 0
844.45 0
844.52 0
844.58 0
844.65 0
844.72 0
844.78 0
844.85 0
844.92 0
844.98 0
845.05 0
845.12 0
845.18 0
845.25 0
845.32 0
845.38 0
845.45 0
845.52 0
845.58 0
845.65 0
845.72 0
845.78 0
845.85 0
845.92 0
845.98 0
846.05 0
846.12 0
846.18 0
846.25 0
846.32 0
846.38 0
846.45 0
846.52 0
846.58 0
846.65 0
846.72 0
846.78 0
846.85 0
846.92 0
846.98 0
847.05 0
847.12 0
847.18 0
847.25 0
847.32 0
847.38 0
847.45 0
847.52 0
847.58 0
847.65 0
847.72 0
847.78 0
847.85 0
847.92 0
847.99 0
848.05 0
848.12 0
848.19 0
848.25 0
848.32 0
848.39 0
848.45 0
848.52 0
848.59 0
848.65 0
848.72 0
848.79 0
848.85 0
848.92 0
848.99 0
849.05 0
849.12 0
849.19 0
849.25 0
849.32 0
849.39 0
849.45 0
849.52 0
849.59 0
849.65 0
849.72 0
849.79 0
849.86 0
849.92 0
849.99 0
850.06 0
850.12 0
850.19 0
850.26 0
850.32 0
850.39 0
850.46 0
850.52 0
850.59 0
850.66 0
850.72 0
850.79 0
850.86 0
850.92 0
850.99 0
851.06 0
851.13 0
851.19 0
851.26 0
851.33 0
851.39 0
851.46 0
851.53 0
851.59 0
851.66 0
851.73 0
851.79 0
851.86 0
851.93 0
851.99 0
852.06 0
852.13 0
852.20 0
852.26 0
852.33 0
852.40 0
852.46 0
852.53 0
852.60 0
852.66 0
852.73 0
852.80 0
852.86 0
852.93 0
853.00 0
853.07 0
853.13 0
853.20 0
853.27 0
853.33 0
853.40 0
853.47 0
853.53 0
853.60 0
853.67 0
853.74 0
853.80 0
853.87 0
853.94 0
854.00 0
854.07 0
854.14 0
854.20 0
854.27 0
854.34 0
854.41 0
854.47 0
854.54 0
854.61 0
854.67 0
854.74 0
854.81 0
854.87 0
854.94 0
855.01 0
855.08 0
855.14 0
855.21 0
855.28 0
855.34 0
855.41 0
855.48 0
855.54 0
855.61 0
855.68 0
855.75 0
855.81 0
855.88 0
855.95 0
856.01 0
856.08 0
856.15 0
856.21 0
856.28 0
856.35 0
856.42 0
856.48 0
856.55 0
856.62 0
856.68 0
856.75 0
856.82 0
856.89 0
856.95 0
857.02 0
857.09 0
857.15 0
857.22 0
857.29 0
857.36 0
857.42 0
857.49 0
857.56 0
857.62 0
857.69 0
857.76 0
857.83 0
857.89 0
857.96 0
858.03 0
858.09 0
858.16 0
858.23 0
858.30 0
858.36 0
858.43 0
858.50 0
858.56 0
858.63 0
858.70 0
858.77 0
858.83 0
858.90 0
858.97 0
859.03 0
859.10 0
859.17 0
859.24 0
859.30 0
859.37 0
859.44 0
859.50 0
859.57 0
859.64 0
859.71 0
859.77 0
859.84 0
859.91 0
859.98 0
860.04 0
860.11 0
860.18 0
860.24 0
860.31 0
860.38 0
860.45 0
860.51 0
860.58 0
860.65 0
860.71 0
860.78 0
860.85 0
860.92 0
860.98 0
861.05 0
861.12 0
861.19 0
861.25 0
861.32 0
861.39 0
861.45 0
861.52 0
861.59 0
861.66 0
861.72 0
861.79 0
861.86 0
861.93 0
861.99 0
862.06 0
862.13 0
862.19 0
862.26 0
862.33 0
862.40 0
862.46 0
862.53 0
862.60 0
862.67 0
862.73 0
862.80 0
862.87 0
862.94 0
863.00 0
863.07 0
863.14 0
863.20 0
863.27 0
863.34 0
863.41 0
863.47 0
863.54 0
863.61 0
863.68 0
863.74 0
863.81 0
863.88 0
863.95 0
864.01 0
864.08 0
864.15 0
864.22 0
864.28 0
864.35 0
864.42 0
864.48 0
864.55 0
864.62 0
864.69 0
864.75 0
864.82 0
864.89 0
864.96 0
865.02 0
865.09 0
865.16 0
865.23 0
865.29 0
865.36 0
865.43 0
865.50 0
865.56 0
865.63 0
865.70 0
865.77 0
865.83 0
865.90 0
865.97 0
866.04 0
866.10 0
866.17 0
866.24 0
866.31 0
866.37 0
866.44 0
866.51 0
866.58 0
866.64 0
866.71 0
866.78 0
866.85 0
866.91 0
866.98 0
867.05 0
867.12 0
867.18 0
867.25 0
867.32 0
867.39 0
867.45 0
867.52 0
867.59 0
867.66 0
867.72 0
867.79 0
867.86 0
867.93 0
867.99 0
868.06 0
868.13 0
868.20 0
868.26 0
868.33 0
868.40 0
868.47 0
868.53 0
868.60 0
868.67 0
868.74 0
868.80 0
868.87 0
868.94 0
869.01 0
869.07 0
869.14 0
869.21 0
869.28 0
869.34 0
869.41 0
869.48 0
869.55 0
869.61 0
869.68 0
869.75 0
869.82 0
869.88 0
869.95 0
870.02 0
870.09 0
870.16 0
870.22 0
870.29 0
870.36 0
870.43 0
870.49 0
870.56 0
870.63 0
870.70 0
870.76 0
870.83 0
870.90 0
870.97 0
871.03 0
871.10 0
871.17 0
871.24 0
871.30 0
871.37 0
871.44 0
871.51 0
871.58 0
871.64 0
871.71 0
871.78 0
871.85 0
871.91 0
871.98 0
872.05 0
872.12 0
872.18 0
872.25 0
872.32 0
872.39 0
872.46 0
872.52 0
872.59 0
872.66 0
872.73 0
872.79 0
872.86 0
872.93 0
873.00 0
873.06 0
873.13 0
873.20 0
873.27 0
873.34 0
873.40 0
873.47 0
873.54 0
873.61 0
873.67 0
873.74 0
873.81 0
873.88 0
873.95 0
874.01 0
874.08 0
874.15 0
874.22 0
874.28 0
874.35 0
874.42 0
874.49 0
874.56 0
874.62 0
874.69 0
874.76 0
874.83 0
874.89 0
874.96 0
875.03 0
875.10 0
875.17 0
875.23 0
875.30 0
875.37 0
875.44 0
875.50 0
875.57 0
875.64 0
875.71 0
875.78 0
875.84 0
875.91 0
875.98 0
876.05 0
876.12 0
876.18 0
876.25 0
876.32 0
876.39 0
876.45 0
876.52 0
876.59 0
876.66 0
876.73 0
876.79 0
876.86 0
876.93 0
877.00 0
877.07 0
877.13 0
877.20 0
877.27 0
877.34 0
877.41 0
877.47 0
877.54 0
877.61 0
877.68 0
877.74 0
877.81 0
877.88 0
877.95 0
878.02 0
878.08 0
878.15 0
878.22 0
878.29 0
878.36 0
878.42 0
878.49 0
878.56 0
878.63 0
878.70 0
878.76 0
878.83 0
878.90 0
878.97 0
879.04 0
879.10 0
879.17 0
879.24 0
879.31 0
879.38 0
879.44 0
879.51 0
879.58 0
879.65 0
879.72 0
879.78 0
879.85 0
879.92 0
879.99 0
880.05 0
880.12 0
880.19 0
880.26 0
880.33 0
880.40 0
880.46 0
880.53 0
880.60 0
880.67 0
880.74 0
880.80 0
880.87 0
880.94 0
881.01 0
881.08 0
881.14 0
881.21 0
881.28 0
881.35 0
881.42 0
881.48 0
881.55 0
881.62 0
881.69 0
881.76 0
881.82 0
881.89 0
881.96 0
882.03 0
882.10 0
882.16 0
882.23 0
882.30 0
882.37 0
882.44 0
882.50 0
882.57 0
882.64 0
882.71 0
882.78 0
882.85 0
882.91 0
882.98 0
883.05 0
883.12 0
883.19 0
883.25 0
883.32 0
883.39 0
883.46 0
883.53 0
883.59 0
883.66 0
883.73 0
883.80 0
883.87 0
883.94 0
884.00 0
884.07 0
884.14 0
884.21 0
884.28 0
884.34 0
884.41 0
884.48 0
884.55 0
884.62 0
884.69 0
884.75 0
884.82 0
884.89 0
884.96 0
885.03 0
885.09 0
885.16 0
885.23 0
885.30 0
885.37 0
885.44 0
885.50 0
885.57 0
885.64 0
885.71 0
885.78 0
885.84 0
885.91 0
885.98 0
886.05 0
886.12 0
886.19 0
886.25 0
886.32 0
886.39 0
886.46 0
886.53 0
886.60 0
886.66 0
886.73 0
886.80 0
886.87 0
886.94 0
887.00 0
887.07 0
887.14 0
887.21 0
887.28 0
887.35 0
887.41 0
887.48 0
887.55 0
887.62 0
887.69 0
887.76 0
887.82 0
887.89 0
887.96 0
888.03 0
888.10 0
888.17 0
888.23 0
888.30 0
888.37 0
888.44 0
888.51 0
888.58 0
888.64 0
888.71 0
888.78 0
888.85 0
888.92 0
888.99 0
889.05 0
889.12 0
889.19 0
889.26 0
889.33 0
889.40 0
889.46 0
889.53 0
889.60 0
889.67 0
889.74 0
889.81 0
889.87 0
889.94 0
890.01 0
890.08 0
890.15 0
890.22 0
890.28 0
890.35 0
890.42 0
890.49 0
890.56 0
890.63 0
890.69 0
890.76 0
890.83 0
890.90 0
890.97 0
891.04 0
891.11 0
891.17 0
891.24 0
891.31 0
891.38 0
891.45 0
891.52 0
891.58 0
891.65 0
891.72 0
891.79 0
891.86 0
891.93 0
892.00 0
892.06 0
892.13 0
892.20 0
892.27 0
892.34 0
892.41 0
892.47 0
892.54 0
892.61 0
892.68 0
892.75 0
892.82 0
892.89 0
892.95 0
893.02 0
893.09 0
893.16 0
893.23 0
893.30 0
893.36 0
893.43 0
893.50 0
893.57 0
893.64 0
893.71 0
893.78 0
893.84 0
893.91 0
893.98 0
894.05 0
894.12 0
894.19 0
894.26 0
894.32 0
894.39 0
894.46 0
894.53 0
894.60 0
894.67 0
894.74 0
894.80 0
894.87 0
894.94 0
895.01 0
895.08 0
895.15 0
895.22 0
895.28 0
895.35 0
895.42 0
895.49 0
895.56 0
895.63 0
895.70 0
895.76 0
895.83 0
895.90 0
895.97 0
896.04 0
896.11 0
896.18 0
896.24 0
896.31 0
896.38 0
896.45 0
896.52 0
896.59 0
896.66 0
896.73 0
896.79 0
896.86 0
896.93 0
897.00 0
897.07 0
897.14 0
897.21 0
897.27 0
897.34 0
897.41 0
897.48 0
897.55 0
897.62 0
897.69 0
897.75 0
897.82 0
897.89 0
897.96 0
898.03 0
898.10 0
898.17 0
898.24 0
898.30 0
898.37 0
898.44 0
898.51 0
898.58 0
898.65 0
898.72 0
898.79 0
898.85 0
898.92 0
898.99 0
899.06 0
899.13 0
899.20 0
899.27 0
899.34 0
899.40 0
899.47 0
899.54 0
899.61 0
899.68 0
899.75 0
899.82 0
899.89 0
899.95 0
900.02 0
900.09 0
900.16 0
900.23 0
900.30 0
900.37 0
900.44 0
900.50 0
900.57 0
900.64 0
900.71 0
900.78 0
900.85 0
900.92 0
900.99 0
901.05 0
901.12 0
901.19 0
901.26 0
901.33 0
901.40 0
901.47 0
901.54 0
901.61 0
901.67 0
901.74 0
901.81 0
901.88 0
901.95 0
902.02 0
902.09 0
902.16 0
902.22 0
902.29 0
902.36 0
902.43 0
902.50 0
902.57 0
902.64 0
902.71 0
902.78 0
902.84 0
902.91 0
902.98 0
903.05 0
903.12 0
903.19 0
903.26 0
903.33 0
903.40 0
903.46 0
903.53 0
903.60 0
903.67 0
903.74 0
903.81 0
903.88 0
903.95 0
904.02 0
904.08 0
904.15 0
904.22 0
904.29 0
904.36 0
904.43 0
904.50 0
904.57 0
904.64 0
904.71 0
904.77 0
904.84 0
904.91 0
904.98 0
905.05 0
905.12 0
905.19 0
905.26 0
905.33 0
905.39 0
905.46 0
905.53 0
905.60 0
905.67 0
905.74 0
905.81 0
905.88 0
905.95 0
906.02 0
906.08 0
906.15 0
906.22 0
906.29 0
906.36 0
906.43 0
906.50 0
906.57 0
906.64 0
906.71 0
906.77 0
906.84 0
906.91 0
906.98 0
907.05 0
907.12 0
907.19 0
907.26 0
907.33 0
907.40 0
907.46 0
907.53 0
907.60 0
907.67 0
907.74 0
907.81 0
907.88 0
907.95 0
908.02 0
908.09 0
908.16 0
908.22 0
908.29 0
908.36 0
908.43 0
908.50 0
908.57 0
908.64 0
908.71 0
908.78 0
908.85 0
908.92 0
908.98 0
909.05 0
909.12 0
909.19 0
909.26 0
909.33 0
909.40 0
909.47 0
909.54 0
909.61 0
909.68 0
909.75 0
909.81 0
909.88 0
909.95 0
910.02 0
910.09 0
910.16 0
910.23 0
910.30 0
910.37 0
910.44 0
910.51 0
910.57 0
910.64 0
910.71 0
910.78 0
910.85 0
910.92 0
910.99 0
911.06 0
911.13 0
911.20 0
911.27 0
911.34 0
911.41 0
911.47 0
911.54 0
911.61 0
911.68 0
911.75 0
911.82 0
911.89 0
911.96 0
912.03 0
912.10 0
912.17 0
912.24 0
912.30 0
912.37 0
912.44 0
912.51 0
912.58 0
912.65 0
912.72 0
912.79 0
912.86 0
912.93 0
913.00 0
913.07 0
913.14 0
913.21 0
913.27 0
913.34 0
913.41 0
913.48 0
913.55 0
913.62 0
913.69 0
913.76 0
913.83 0
913.90 0
913.97 0
914.04 0
914.11 0
914.18 0
914.24 0
914.31 0
914.38 0
914.45 0
914.52 0
914.59 0
914.66 0
914.73 0
914.80 0
914.87 0
914.94 0
915.01 0
915.08 0
915.15 0
915.22 0
915.28 0
915.35 0
915.42 0
915.49 0
915.56 0
915.63 0
915.70 0
915.77 0
915.84 0
915.91 0
915.98 0
916.05 0
916.12 0
916.19 0
916.26 0
916.33 0
916.39 0
916.46 0
916.53 0
916.60 0
916.67 0
916.74 0
916.81 0
916.88 0
916.95 0
917.02 0
917.09 0
917.16 0
917.23 0
917.30 0
917.37 0
917.44 0
917.50 0
917.57 0
917.64 0
917.71 0
917.78 0
917.85 0
917.92 0
917.99 0
918.06 0
918.13 0
918.20 0
918.27 0
918.34 0
918.41 0
918.48 0
918.55 0
918.62 0
918.69 0
918.76 0
918.82 0
918.89 0
918.96 0
919.03 0
919.10 0
919.17 0
919.24 0
919.31 0
919.38 0
919.45 0
919.52 0
919.59 0
919.66 0
919.73 0
919.80 0
919.87 0
919.94 0
920.01 0
920.08 0
920.15 0
920.21 0
920.28 0
920.35 0
920.42 0
920.49 0
920.56 0
920.63 0
920.70 0
920.77 0
920.84 0
920.91 0
920.98 0
921.05 0
921.12 0
921.19 0
921.26 0
921.33 0
921.40 0
921.47 0
921.54 0
921.61 0
921.68 0
921.75 0
921.81 0
921.88 0
921.95 0
922.02 0
922.09 0
922.16 0
922.23 0
922.30 0
922.37 0
922.44 0
922.51 0
922.58 0
922.65 0
922.72 0
922.79 0
922.86 0
922.93 0
923.00 0
923.07 0
923.14 0
923.21 0
923.28 0
923.35 0
923.42 0
923.49 0
923.56 0
923.63 0
923.69 0
923.76 0
923.83 0
923.90 0
923.97 0
924.04 0
924.11 0
924.18 0
924.25 0
924.32 0
924.39 0
924.46 0
924.53 0
924.60 0
924.67 0
924.74 0
924.81 0
924.88 0
924.95 0
925.02 0
925.09 0
925.16 0
925.23 0
925.30 0
925.37 0
925.44 0
925.51 0
925.58 0
925.65 0
925.72 0
925.79 0
925.86 0
925.93 0
926.00 0
926.06 0
926.13 0
926.20 0
926.27 0
926.34 0
926.41 0
926.48 0
926.55 0
926.62 0
926.69 0
926.76 0
926.83 0
926.90 0
926.97 0
927.04 0
927.11 0
927.18 0
927.25 0
927.32 0
927.39 0
927.46 0
927.53 0
927.60 0
927.67 0
927.74 0
927.81 0
927.88 0
927.95 0
928.02 0
928.09 0
928.16 0
928.23 0
928.30 0
928.37 0
928.44 0
928.51 0
928.58 0
928.65 0
928.72 0
928.79 0
928.86 0
928.93 0
929.00 0
929.07 0
929.14 0
929.21 0
929.28 0
929.35 0
929.42 0
929.49 0
929.56 0
929.63 0
929.70 0
929.77 0
929.84 0
929.91 0
929.98 0
930.05 0
930.12 0
930.19 0
930.26 0
930.32 0
930.39 0
930.46 0
930.53 0
930.60 0
930.67 0
930.74 0
930.81 0
930.88 0
930.95 0
931.02 0
931.09 0
931.16 0
931.23 0
931.30 0
931.37 0
931.44 0
931.51 0
931.58 0
931.65 0
931.72 0
931.79 0
931.86 0
931.93 0
932.00 0
932.07 0
932.14 0
932.21 0
932.28 0
932.35 0
932.42 0
932.49 0
932.56 0
932.63 0
932.70 0
932.77 0
932.84 0
932.91 0
932.98 0
933.05 0
933.12 0
933.19 0
933.26 0
933.33 0
933.40 0
933.47 0
933.54 0
933.61 0
933.68 0
933.75 0
933.82 0
933.89 0
933.96 0
934.03 0
934.10 0
934.17 0
934.24 0
934.31 0
934.38 0
934.45 0
934.52 0
934.59 0
934.66 0
934.73 0
934.80 0
934.87 0
934.95 0
935.02 0
935.09 0
935.16 0
935.23 0
935.30 0
935.37 0
935.44 0
935.51 0
935.58 0
935.65 0
935.72 0
935.79 0
935.86 0
935.93 0
936.00 0
936.07 0
936.14 0
936.21 0
936.28 0
936.35 0
936.42 0
936.49 0
936.56 0
936.63 0
936.70 0
936.77 0
936.84 0
936.91 0
936.98 0
937.05 0
937.12 0
937.19 0
937.26 0
937.33 0
937.40 0
937.47 0
937.54 0
937.61 0
937.68 0
937.75 0
937.82 0
937.89 0
937.96 0
938.03 0
938.10 0
938.17 0
938.24 0
938.31 0
938.38 0
938.45 0
938.52 0
938.59 0
938.66 0
938.73 0
938.80 0
938.87 0
938.94 0
939.01 0
939.08 0
939.16 0
939.23 0
939.30 0
939.37 0
939.44 0
939.51 0
939.58 0
939.65 0
939.72 0
939.79 0
939.86 0
939.93 0
940.00 0
940.07 0
940.14 0
940.21 0
940.28 0
940.35 0
940.42 0
940.49 0
940.56 0
940.63 0
940.70 0
940.77 0
940.84 0
940.91 0
940.98 0
941.05 0
941.12 0
941.19 0
941.26 0
941.33 0
941.40 0
941.47 0
941.55 0
941.62 0
941.69 0
941.76 0
941.83 0
941.90 0
941.97 0
942.04 0
942.11 0
942.18 0
942.25 0
942.32 0
942.39 0
942.46 0
942.53 0
942.60 0
942.67 0
942.74 0
942.81 0
942.88 0
942.95 0
943.02 0
943.09 0
943.16 0
943.23 0
943.30 0
943.37 0
943.45 0
943.52 0
943.59 0
943.66 0
943.73 0
943.80 0
943.87 0
943.94 0
944.01 0
944.08 0
944.15 0
944.22 0
944.29 0
944.36 0
944.43 0
944.50 0
944.57 0
944.64 0
944.71 0
944.78 0
944.85 0
944.92 0
944.99 0
945.07 0
945.14 0
945.21 0
945.28 0
945.35 0
945.42 0
945.49 0
945.56 0
945.63 0
945.70 0
945.77 0
945.84 0
945.91 0
945.98 0
946.05 0
946.12 0
946.19 0
946.26 0
946.33 0
946.40 0
946.47 0
946.55 0
946.62 0
946.69 0
946.76 0
946.83 0
946.90 0
946.97 0
947.04 0
947.11 0
947.18 0
947.25 0
947.32 0
947.39 0
947.46 0
947.53 0
947.60 0
947.67 0
947.74 0
947.82 0
947.89 0
947.96 0
948.03 0
948.10 0
948.17 0
948.24 0
948.31 0
948.38 0
948.45 0
948.52 0
948.59 0
948.66 0
948.73 0
948.80 0
948.87 0
948.94 0
949.02 0
949.09 0
949.16 0
949.23 0
949.30 0
949.37 0
949.44 0
949.51 0
949.58 0
949.65 0
949.72 0
949.79 0
949.86 0
949.93 0
950.00 0
950.07 0
950.15 0
950.22 0
950.29 0
950.36 0
950.43 0
950.50 0
950.57 0
950.64 0
950.71 0
950.78 0
950.85 0
950.92 0
950.99 0
951.06 0
951.14 0
951.21 0
951.28 0
951.35 0
951.42 0
951.49 0
951.56 0
951.63 0
951.70 0
951.77 0
951.84 0
951.91 0
951.98 0
952.05 0
952.13 0
952.20 0
952.27 0
952.34 0
952.41 0
952.48 0
952.55 0
952.62 0
952.69 0
952.76 0
952.83 0
952.90 0
952.97 0
953.04 0
953.12 0
953.19 0
953.26 0
953.33 0
953.40 0
953.47 0
953.54 0
953.61 0
953.68 0
953.75 0
953.82 0
953.89 0
953.96 0
954.04 0
954.11 0
954.18 0
954.25 0
954.32 0
954.39 0
954.46 0
954.53 0
954.60 0
954.67 0
954.74 0
954.81 0
954.89 0
954.96 0
955.03 0
955.10 0
955.17 0
955.24 0
955.31 0
955.38 0
955.45 0
955.52 0
955.59 0
955.66 0
955.74 0
955.81 0
955.88 0
955.95 0
956.02 0
956.09 0
956.16 0
956.23 0
956.30 0
956.37 0
956.44 0
956.52 0
956.59 0
956.66 0
956.73 0
956.80 0
956.87 0
956.94 0
957.01 0
957.08 0
957.15 0
957.22 0
957.30 0
957.37 0
957.44 0
957.51 0
957.58 0
957.65 0
957.72 0
957.79 0
957.86 0
957.93 0
958.00 0
958.08 0
958.15 0
958.22 0
958.29 0
958.36 0
958.43 0
958.50 0
958.57 0
958.64 0
958.71 0
958.79 0
958.86 0
958.93 0
959.00 0
959.07 0
959.14 0
959.21 0
959.28 0
959.35 0
959.42 0
959.50 0
959.57 0
959.64 0
959.71 0
959.78 0
959.85 0
959.92 0
959.99 0
960.06 0
960.13 0
960.21 0
960.28 0
960.35 0
960.42 0
960.49 0
960.56 0
960.63 0
960.70 0
960.77 0
960.84 0
960.92 0
960.99 0
961.06 0
961.13 0
961.20 0
961.27 0
961.34 0
961.41 0
961.48 0
961.56 0
961.63 0
961.70 0
961.77 0
961.84 0
961.91 0
961.98 0
962.05 0
962.12 0
962.20 0
962.27 0
962.34 0
962.41 0
962.48 0
962.55 0
962.62 0
962.69 0
962.76 0
962.84 0
962.91 0
962.98 0
963.05 0
963.12 0
963.19 0
963.26 0
963.33 0
963.40 0
963.48 0
963.55 0
963.62 0
963.69 0
963.76 0
963.83 0
963.90 0
963.97 0
964.04 0
964.12 0
964.19 0
964.26 0
964.33 0
964.40 0
964.47 0
964.54 0
964.61 0
964.69 0
964.76 0
964.83 0
964.90 0
964.97 0
965.04 0
965.11 0
965.18 0
965.26 0
965.33 0
965.40 0
965.47 0
965.54 0
965.61 0
965.68 0
965.75 0
965.82 0
965.90 0
965.97 0
966.04 0
966.11 0
966.18 0
966.25 0
966.32 0
966.39 0
966.47 0
966.54 0
966.61 0
966.68 0
966.75 0
966.82 0
966.89 0
966.97 0
967.04 0
967.11 0
967.18 0
967.25 0
967.32 0
967.39 0
967.46 0
967.54 0
967.61 0
967.68 0
967.75 0
967.82 0
967.89 0
967.96 0
968.03 0
968.11 0
968.18 0
968.25 0
968.32 0
968.39 0
968.46 0
968.53 0
968.61 0
968.68 0
968.75 0
968.82 0
968.89 0
968.96 0
969.03 0
969.10 0
969.18 0
969.25 0
969.32 0
969.39 0
969.46 0
969.53 0
969.60 0
969.68 0
969.75 0
969.82 0
969.89 0
969.96 0
970.03 0
970.10 0
970.18 0
970.25 0
970.32 0
970.39 0
970.46 0
970.53 0
970.60 0
970.68 0
970.75 0
970.82 0
970.89 0
970.96 0
971.03 0
971.10 0
971.18 0
971.25 0
971.32 0
971.39 0
971.46 0
971.53 0
971.60 0
971.68 0
971.75 0
971.82 0
971.89 0
971.96 0
972.03 0
972.10 0
972.18 0
972.25 0
972.32 0
972.39 0
972.46 0
972.53 0
972.60 0
972.68 0
972.75 0
972.82 0
972.89 0
972.96 0
973.03 0
973.10 0
973.18 0
973.25 0
973.32 0
973.39 0
973.46 0
973.53 0
973.61 0
973.68 0
973.75 0
973.82 0
973.89 0
973.96 0
974.03 0
974.11 0
974.18 0
974.25 0
974.32 0
974.39 0
974.46 0
974.54 0
974.61 0
974.68 0
974.75 0
974.82 0
974.89 0
974.96 0
975.04 0
975.11 0
975.18 0
975.25 0
975.32 0
975.39 0
975.47 0
975.54 0
975.61 0
975.68 0
975.75 0
975.82 0
975.90 0
975.97 0
976.04 0
976.11 0
976.18 0
976.25 0
976.33 0
976.40 0
976.47 0
976.54 0
976.61 0
976.68 0
976.76 0
976.83 0
976.90 0
976.97 0
977.04 0
977.11 0
977.18 0
977.26 0
977.33 0
977.40 0
977.47 0
977.54 0
977.61 0
977.69 0
977.76 0
977.83 0
977.90 0
977.97 0
978.04 0
978.12 0
978.19 0
978.26 0
978.33 0
978.40 0
978.48 0
978.55 0
978.62 0
978.69 0
978.76 0
978.83 0
978.91 0
978.98 0
979.05 0
979.12 0
979.19 0
979.26 0
979.34 0
979.41 0
979.48 0
979.55 0
979.62 0
979.69 0
979.77 0
979.84 0
979.91 0
979.98 0
980.05 0
980.13 0
980.20 0
980.27 0
980.34 0
980.41 0
980.48 0
980.56 0
980.63 0
980.70 0
980.77 0
980.84 0
980.91 0
980.99 0
981.06 0
981.13 0
981.20 0
981.27 0
981.35 0
981.42 0
981.49 0
981.56 0
981.63 0
981.70 0
981.78 0
981.85 0
981.92 0
981.99 0
982.06 0
982.14 0
982.21 0
982.28 0
982.35 0
982.42 0
982.49 0
982.57 0
982.64 0
982.71 0
982.78 0
982.85 0
982.93 0
983.00 0
983.07 0
983.14 0
983.21 0
983.29 0
983.36 0
983.43 0
983.50 0
983.57 0
983.64 0
983.72 0
983.79 0
983.86 0
983.93 0
984.00 0
984.08 0
984.15 0
984.22 0
984.29 0
984.36 0
984.44 0
984.51 0
984.58 0
984.65 0
984.72 0
984.80 0
984.87 0
984.94 0
985.01 0
985.08 0
985.15 0
985.23 0
985.30 0
985.37 0
985.44 0
985.51 0
985.59 0
985.66 0
985.73 0
985.80 0
985.87 0
985.95 0
986.02 0
986.09 0
986.16 0
986.23 0
986.31 0
986.38 0
986.45 0
986.52 0
986.59 0
986.67 0
986.74 0
986.81 0
986.88 0
986.95 0
987.03 0
987.10 0
987.17 0
987.24 0
987.31 0
987.39 0
987.46 0
987.53 0
987.60 0
987.67 0
987.75 0
987.82 0
987.89 0
987.96 0
988.03 0
988.11 0
988.18 0
988.25 0
988.32 0
988.40 0
988.47 0
988.54 0
988.61 0
988.68 0
988.76 0
988.83 0
988.90 0
988.97 0
989.04 0
989.12 0
989.19 0
989.26 0
989.33 0
989.40 0
989.48 0
989.55 0
989.62 0
989.69 0
989.76 0
989.84 0
989.91 0
989.98 0
990.05 0
990.13 0
990.20 0
990.27 0
990.34 0
990.41 0
990.49 0
990.56 0
990.63 0
990.70 0
990.77 0
990.85 0
990.92 0
990.99 0
991.06 0
991.14 0
991.21 0
991.28 0
991.35 0
991.42 0
991.50 0
991.57 0
991.64 0
991.71 0
991.79 0
991.86 0
991.93 0
992.00 0
992.07 0
992.15 0
992.22 0
992.29 1
992.36 1
992.43 1
992.51 1
992.58 1
992.65 1
992.72 0
992.80 0
992.87 0
992.94 0
993.01 0
993.08 0
993.16 0
993.23 0
993.30 0
993.37 0
993.45 0
993.52 0
993.59 0
993.66 0
993.74 0
993.81 0
993.88 0
993.95 0
994.02 0
994.10 0
994.17 0
994.24 0
994.31 0
994.39 0
994.46 0
994.53 0
994.60 0
994.67 0
994.75 0
994.82 0
994.89 0
994.96 0
995.04 0
995.11 0
995.18 0
995.25 0
995.33 0
995.40 0
995.47 0
995.54 0
995.61 0
995.69 0
995.76 0
995.83 0
995.90 0
995.98 0
996.05 0
996.12 0
996.19 0
996.27 0
996.34 0
996.41 0
996.48 0
996.56 0
996.63 0
996.70 0
996.77 0
996.84 0
996.92 0
996.99 0
997.06 0
997.13 0
997.21 0
997.28 0
997.35 0
997.42 0
997.50 0
997.57 0
997.64 0
997.71 0
997.79 0
997.86 0
997.93 0
998.00 0
998.08 0
998.15 0
998.22 0
998.29 0
998.37 0
998.44 0
998.51 0
998.58 0
998.65 0
998.73 0
998.80 0
998.87 0
998.94 0
999.02 0
999.09 0
999.16 0
999.23 0
999.31 0
999.38 0
999.45 0
999.52 0
999.60 0
999.67 0
999.74 0
999.81 0
999.89 0
999.96 0
1000.03 0
1000.10 0
1000.18 0
1000.25 0
1000.32 0
1000.39 0
1000.47 0
1000.54 0
1000.61 0
1000.68 0
1000.76 0
1000.83 0
1000.90 0
1000.97 0
1001.05 0
1001.12 0
1001.19 0
1001.26 0
1001.34 0
1001.41 0
1001.48 0
1001.55 0
1001.63 0
1001.70 0
1001.77 0
1001.84 0
1001.92 0
1001.99 0
1002.06 0
1002.14 0
1002.21 0
1002.28 0
1002.35 0
1002.43 0
1002.50 0
1002.57 0
1002.64 0
1002.72 0
1002.79 0
1002.86 0
1002.93 0
1003.01 0
1003.08 0
1003.15 0
1003.22 0
1003.30 0
1003.37 0
1003.44 0
1003.51 0
1003.59 0
1003.66 0
1003.73 0
1003.80 0
1003.88 0
1003.95 0
1004.02 0
1004.10 0
1004.17 0
1004.24 0
1004.31 0
1004.39 0
1004.46 0
1004.53 0
1004.60 0
1004.68 0
1004.75 0
1004.82 0
1004.89 0
1004.97 0
1005.04 0
1005.11 0
1005.19 0
1005.26 0
1005.33 0
1005.40 0
1005.48 0
1005.55 0
1005.62 0
1005.69 0
1005.77 0
1005.84 0
1005.91 0
1005.98 0
1006.06 0
1006.13 0
1006.20 0
1006.28 0
1006.35 0
1006.42 0
1006.49 0
1006.57 0
1006.64 0
1006.71 0
1006.78 0
1006.86 0
1006.93 0
1007.00 0
1007.08 0
1007.15 0
1007.22 0
1007.29 0
1007.37 0
1007.44 0
1007.51 0
1007.58 0
1007.66 0
1007.73 0
1007.80 0
1007.88 0
1007.95 0
1008.02 0
1008.09 0
1008.17 0
1008.24 0
1008.31 0
1008.39 0
1008.46 0
1008.53 0
1008.60 0
1008.68 0
1008.75 0
1008.82 0
1008.89 0
1008.97 0
1009.04 0
1009.11 0
1009.19 0
1009.26 0
1009.33 0
1009.40 0
1009.48 0
1009.55 0
1009.62 0
1009.70 0
1009.77 0
1009.84 0
1009.91 0
1009.99 0
1010.06 0
1010.13 0
1010.21 0
1010.28 0
1010.35 0
1010.42 0
1010.50 0
1010.57 0
1010.64 0
1010.72 0
1010.79 0
1010.86 0
1010.93 0
1011.01 0
1011.08 0
1011.15 0
1011.23 1
1011.30 1
1011.37 1
1011.44 1
1011.52 1
1011.59 1
1011.66 1
1011.74 1
1011.81 1
1011.88 1
1011.96 1
1012.03 1
1012.10 1
1012.17 1
1012.25 0
1012.32 0
1012.39 0
1012.47 0
1012.54 0
1012.61 0
1012.68 0
1012.76 0
1012.83 0
1012.90 0
1012.98 0
1013.05 0
1013.12 0
1013.20 0
1013.27 0
1013.34 0
1013.41 0
1013.49 0
1013.56 0
1013.63 0
1013.71 0
1013.78 0
1013.85 0
1013.93 0
1014.00 0
1014.07 0
1014.14 0
1014.22 0
1014.29 0
1014.36 0
1014.44 0
1014.51 0
1014.58 0
1014.66 0
1014.73 0
1014.80 0
1014.87 0
1014.95 0
1015.02 0
1015.09 0
1015.17 0
1015.24 0
1015.31 0
1015.39 0
1015.46 0
1015.53 0
1015.60 0
1015.68 0
1015.75 0
1015.82 1
1015.90 0
1015.97 0
1016.04 0
1016.12 0
1016.19 0
1016.26 0
1016.34 0
1016.41 0
1016.48 0
1016.55 0
1016.63 0
1016.70 0
1016.77 0
1016.85 0
1016.92 0
1016.99 0
1017.07 0
1017.14 0
1017.21 0
1017.29 0
1017.36 1
1017.43 1
1017.50 1
1017.58 1
1017.65 1
1017.72 1
1017.80 0
1017.87 0
1017.94 0
1018.02 0
1018.09 0
1018.16 0
1018.24 0
1018.31 0
1018.38 0
1018.46 0
1018.53 0
1018.60 0
1018.68 0
1018.75 0
1018.82 0
1018.89 0
1018.97 0
1019.04 1
1019.11 1
1019.19 1
1019.26 1
1019.33 1
1019.41 1
1019.48 1
1019.55 1
1019.63 1
1019.70 1
1019.77 1
1019.85 1
1019.92 1
1019.99 1
1020.07 1
1020.14 1
1020.21 1
1020.29 1
1020.36 1
1020.43 1
1020.50 0
1020.58 0
1020.65 0
1020.72 0
1020.80 0
1020.87 0
1020.94 0
1021.02 0
1021.09 0
1021.16 1
1021.24 0
1021.31 0
1021.38 0
1021.46 0
1021.53 0
1021.60 0
1021.68 1
1021.75 1
1021.82 1
1021.90 1
1021.97 1
1022.04 1
1022.12 1
1022.19 1
1022.26 1
1022.34 1
1022.41 1
1022.48 1
1022.56 1
1022.63 1
1022.70 1
1022.78 1
1022.85 1
1022.92 1
1023.00 1
1023.07 1
1023.14 1
1023.22 1
1023.29 1
1023.36 1
1023.44 1
1023.51 1
1023.58 1
1023.66 1
1023.73 1
1023.80 1
1023.88 1
1023.95 1
1024.02 1
1024.10 1
1024.17 1
1024.24 1
1024.32 1
1024.39 1
1024.46 1
1024.54 0
1024.61 0
1024.68 0
1024.76 0
1024.83 0
1024.90 0
1024.98 0
1025.05 0
1025.12 0
1025.20 0
1025.27 0
1025.34 0
1025.42 0
1025.49 0
1025.56 1
1025.64 1
1025.71 1
1025.78 1
1025.86 1
1025.93 1
1026.00 1
1026.08 1
1026.15 1
1026.22 1
1026.30 1
1026.37 1
1026.44 1
1026.52 1
1026.59 1
1026.67 1
1026.74 1
1026.81 1
1026.89 1
1026.96 1
1027.03 1
1027.11 0
1027.18 0
1027.25 0
1027.33 0
1027.40 0
1027.47 0
1027.55 0
1027.62 0
1027.69 0
1027.77 0
1027.84 0
1027.91 0
1027.99 0
1028.06 0
1028.13 0
1028.21 0
1028.28 0
1028.36 0
1028.43 0
1028.50 0
1028.58 0
1028.65 0
1028.72 0
1028.80 0
1028.87 0
1028.94 0
1029.02 0
1029.09 0
1029.16 0
1029.24 0
1029.31 0
1029.38 0
1029.46 0
1029.53 0
1029.61 0
1029.68 0
1029.75 0
1029.83 0
1029.90 0
1029.97 0
1030.05 0
1030.12 0
1030.19 0
1030.27 0
1030.34 0
1030.41 0
1030.49 0
1030.56 0
1030.64 0
1030.71 0
1030.78 0
1030.86 0
1030.93 0
1031.00 1
1031.08 1
1031.15 1
1031.22 1
1031.30 1
1031.37 1
1031.45 1
1031.52 1
1031.59 1
1031.67 1
1031.74 1
1031.81 1
1031.89 2
1031.96 2
1032.03 2
1032.11 2
1032.18 2
1032.25 2
1032.33 1
1032.40 1
1032.48 1
1032.55 1
1032.62 1
1032.70 0
1032.77 0
1032.84 0
1032.92 0
1032.99 0
1033.07 1
1033.14 0
1033.21 0
1033.29 0
1033.36 0
1033.43 0
1033.51 0
1033.58 0
1033.65 0
1033.73 0
1033.80 1
1033.88 1
1033.95 1
1034.02 1
1034.10 1
1034.17 1
1034.24 1
1034.32 1
1034.39 1
1034.47 1
1034.54 1
1034.61 1
1034.69 1
1034.76 1
1034.83 1
1034.91 1
1034.98 1
1035.06 1
1035.13 1
1035.20 0
1035.28 0
1035.35 0
1035.42 0
1035.50 0
1035.57 0
1035.65 0
1035.72 0
1035.79 0
1035.87 1
1035.94 1
1036.01 1
1036.09 1
1036.16 1
1036.24 1
1036.31 1
1036.38 1
1036.46 1
1036.53 1
1036.60 1
1036.68 1
1036.75 1
1036.83 1
1036.90 1
1036.97 1
1037.05 1
1037.12 1
1037.20 1
1037.27 2
1037.34 2
1037.42 2
1037.49 2
1037.56 2
1037.64 2
1037.71 2
1037.79 2
1037.86 1
1037.93 1
1038.01 1
1038.08 1
1038.16 1
1038.23 1
1038.30 1
1038.38 1
1038.45 1
1038.52 1
1038.60 1
1038.67 1
1038.75 1
1038.82 1
1038.89 1
1038.97 1
1039.04 1
1039.12 1
1039.19 1
1039.26 1
1039.34 1
1039.41 0
1039.49 0
1039.56 0
1039.63 0
1039.71 0
1039.78 0
1039.85 0
1039.93 0
1040.00 0
1040.08 0
1040.15 0
1040.22 1
1040.30 1
1040.37 0
1040.45 0
1040.52 0
1040.59 0
1040.67 0
1040.74 0
1040.82 0
1040.89 0
1040.96 0
1041.04 0
1041.11 0
1041.19 0
1041.26 0
1041.33 1
1041.41 1
1041.48 1
1041.56 1
1041.63 1
1041.70 1
1041.78 1
1041.85 1
1041.93 1
1042.00 1
1042.07 1
1042.15 1
1042.22 1
1042.30 0
1042.37 0
1042.44 0
1042.52 0
1042.59 1
1042.67 1
1042.74 1
1042.81 1
1042.89 1
1042.96 0
1043.04 0
1043.11 0
1043.18 0
1043.26 0
1043.33 0
1043.41 0
1043.48 0
1043.55 1
1043.63 1
1043.70 1
1043.78 1
1043.85 1
1043.92 1
1044.00 1
1044.07 1
1044.15 1
1044.22 1
1044.29 1
1044.37 1
1044.44 1
1044.52 1
1044.59 1
1044.66 1
1044.74 1
1044.81 1
1044.89 1
1044.96 1
1045.04 1
1045.11 1
1045.18 1
1045.26 1
1045.33 1
1045.41 1
1045.48 1
1045.55 1
1045.63 0
1045.70 0
1045.78 0
1045.85 0
1045.92 0
1046.00 0
1046.07 0
1046.15 0
1046.22 1
1046.30 1
1046.37 1
1046.44 1
1046.52 1
1046.59 1
1046.67 1
1046.74 1
1046.81 1
1046.89 1
1046.96 1
1047.04 1
1047.11 0
1047.19 0
1047.26 0
1047.33 1
1047.41 1
1047.48 1
1047.56 2
1047.63 2
1047.70 3
1047.78 3
1047.85 3
1047.93 3
1048.00 3
1048.08 3
1048.15 3
1048.22 2
1048.30 2
1048.37 2
1048.45 2
1048.52 2
1048.60 2
1048.67 2
1048.74 2
1048.82 3
1048.89 3
1048.97 3
1049.04 3
1049.12 3
1049.19 3
1049.26 3
1049.34 4
1049.41 4
1049.49 3
1049.56 3
1049.63 3
1049.71 3
1049.78 2
1049.86 2
1049.93 2
1050.01 2
1050.08 3
1050.15 3
1050.23 3
1050.30 4
1050.38 4
1050.45 4
1050.53 5
1050.60 5
1050.67 5
1050.75 5
1050.82 5
1050.90 5
1050.97 5
1051.05 4
1051.12 4
1051.20 3
1051.27 3
1051.34 3
1051.42 3
1051.49 3
1051.57 4
1051.64 4
1051.72 4
1051.79 4
1051.86 4
1051.94 3
1052.01 3
1052.09 3
1052.16 2
1052.24 2
1052.31 2
1052.38 2
1052.46 2
1052.53 2
1052.61 2
1052.68 2
1052.76 2
1052.83 2
1052.91 2
1052.98 2
1053.05 2
1053.13 2
1053.20 2
1053.28 2
1053.35 2
1053.43 1
1053.50 1
1053.57 1
1053.65 0
1053.72 0
1053.80 0
1053.87 0
1053.95 0
1054.02 0
1054.10 1
1054.17 1
1054.24 1
1054.32 2
1054.39 2
1054.47 2
1054.54 2
1054.62 2
1054.69 2
1054.77 2
1054.84 1
1054.91 1
1054.99 1
1055.06 1
1055.14 0
1055.21 0
1055.29 1
1055.36 1
1055.44 1
1055.51 2
1055.58 2
1055.66 2
1055.73 2
1055.81 2
1055.88 2
1055.96 1
1056.03 1
1056.11 1
1056.18 1
1056.25 1
1056.33 1
1056.40 1
1056.48 1
1056.55 1
1056.63 2
1056.70 2
1056.78 2
1056.85 1
1056.93 1
1057.00 1
1057.07 1
1057.15 1
1057.22 1
1057.30 1
1057.37 1
1057.45 2
1057.52 2
1057.60 2
1057.67 2
1057.75 2
1057.82 2
1057.89 2
1057.97 2
1058.04 2
1058.12 2
1058.19 2
1058.27 2
1058.34 2
1058.42 2
1058.49 1
1058.57 1
1058.64 1
1058.71 0
1058.79 0
1058.86 0
1058.94 0
1059.01 0
1059.09 1
1059.16 1
1059.24 1
1059.31 2
1059.39 2
1059.46 2
1059.54 2
1059.61 2
1059.68 2
1059.76 1
1059.83 1
1059.91 1
1059.98 1
1060.06 1
1060.13 1
1060.21 1
1060.28 1
1060.36 1
1060.43 1
1060.51 0
1060.58 0
1060.65 0
1060.73 0
1060.80 0
1060.88 0
1060.95 0
1061.03 0
1061.10 0
1061.18 0
1061.25 0
1061.33 0
1061.40 0
1061.48 0
1061.55 0
1061.63 0
1061.70 0
1061.78 0
1061.85 0
1061.92 0
1062.00 0
1062.07 0
1062.15 0
1062.22 0
1062.30 0
1062.37 0
1062.45 0
1062.52 1
1062.60 1
1062.67 1
1062.75 1
1062.82 1
1062.90 1
1062.97 1
1063.05 1
1063.12 2
1063.19 2
1063.27 2
1063.34 2
1063.42 2
1063.49 2
1063.57 2
1063.64 2
1063.72 2
1063.79 2
1063.87 2
1063.94 2
1064.02 2
1064.09 2
1064.17 2
1064.24 2
1064.32 2
1064.39 1
1064.47 1
1064.54 1
1064.62 1
1064.69 1
1064.76 2
1064.84 2
1064.91 2
1064.99 3
1065.06 3
1065.14 3
1065.21 3
1065.29 3
1065.36 3
1065.44 3
1065.51 3
1065.59 3
1065.66 3
1065.74 3
1065.81 4
1065.89 4
1065.96 4
1066.04 5
1066.11 5
1066.19 5
1066.26 5
1066.34 6
1066.41 6
1066.49 6
1066.56 5
1066.64 5
1066.71 5
1066.79 4
1066.86 4
1066.94 3
1067.01 3
1067.09 3
1067.16 2
1067.23 2
1067.31 2
1067.38 3
1067.46 3
1067.53 4
1067.61 4
1067.68 5
1067.76 5
1067.83 5
1067.91 5
1067.98 5
1068.06 5
1068.13 4
1068.21 4
1068.28 4
1068.36 4
1068.43 4
1068.51 4
1068.58 4
1068.66 4
1068.73 3
1068.81 3
1068.88 2
1068.96 2
1069.03 1
1069.11 1
1069.18 1
1069.26 1
1069.33 1
1069.41 1
1069.48 1
1069.56 1
1069.63 1
1069.71 1
1069.78 1
1069.86 1
1069.93 1
1070.01 1
1070.08 1
1070.16 1
1070.23 1
1070.31 1
1070.38 1
1070.46 1
1070.53 1
1070.61 2
1070.68 2
1070.76 2
1070.83 2
1070.91 2
1070.98 2
1071.06 2
1071.13 2
1071.21 2
1071.28 2
1071.36 2
1071.43 2
1071.51 2
1071.58 2
1071.66 1
1071.73 1
1071.81 0
1071.88 0
1071.96 0
1072.03 0
1072.11 1
1072.18 2
1072.26 2
1072.33 3
1072.41 3
1072.48 3
1072.56 3
1072.63 3
1072.71 3
1072.78 2
1072.86 2
1072.93 2
1073.01 2
1073.08 2
1073.16 2
1073.23 3
1073.31 3
1073.38 4
1073.46 4
1073.53 4
1073.61 4
1073.68 5
1073.76 5
1073.83 5
1073.91 5
1073.99 5
1074.06 4
1074.14 4
1074.21 4
1074.29 4
1074.36 3
1074.44 3
1074.51 4
1074.59 4
1074.66 4
1074.74 4
1074.81 5
1074.89 5
1074.96 5
1075.04 4
1075.11 4
1075.19 4
1075.26 3
1075.34 3
1075.41 3
1075.49 3
1075.56 2
1075.64 2
1075.71 1
1075.79 1
1075.86 1
1075.94 1
1076.01 1
1076.09 1
1076.16 2
1076.24 2
1076.32 3
1076.39 3
1076.47 4
1076.54 4
1076.62 5
1076.69 5
1076.77 6
1076.84 6
1076.92 7
1076.99 7
1077.07 7
1077.14 7
1077.22 7
1077.29 6
1077.37 6
1077.44 5
1077.52 4
1077.59 3
1077.67 3
1077.74 2
1077.82 2
1077.90 2
1077.97 3
1078.05 3
1078.12 4
1078.20 5
1078.27 6
1078.35 6
1078.42 7
1078.50 7
1078.57 7
1078.65 6
1078.72 5
1078.80 5
1078.87 4
1078.95 4
1079.02 4
1079.10 4
1079.17 4
1079.25 4
1079.33 5
1079.40 5
1079.48 5
1079.55 6
1079.63 7
1079.70 8
1079.78 8
1079.85 9
1079.93 9
1080.00 10
1080.08 9
1080.15 9
1080.23 8
1080.30 8
1080.38 7
1080.46 6
1080.53 6
1080.61 5
1080.68 5
1080.76 4
1080.83 4
1080.91 3
1080.98 3
1081.06 4
1081.13 4
1081.21 5
1081.28 6
1081.36 6
1081.44 7
1081.51 7
1081.59 7
1081.66 7
1081.74 6
1081.81 6
1081.89 6
1081.96 5
1082.04 5
1082.11 5
1082.19 5
1082.26 5
1082.34 6
1082.42 6
1082.49 7
1082.57 8
1082.64 8
1082.72 7
1082.79 7
1082.87 6
1082.94 5
1083.02 5
1083.09 5
1083.17 5
1083.25 6
1083.32 6
1083.40 7
1083.47 7
1083.55 8
1083.62 8
1083.70 8
1083.77 8
1083.85 8
1083.92 8
1084.00 9
1084.08 9
1084.15 9
1084.23 10
1084.30 10
1084.38 11
1084.45 11
1084.53 11
1084.60 10
1084.68 10
1084.75 9
1084.83 8
1084.91 7
1084.98 6
1085.06 5
1085.13 4
1085.21 4
1085.28 3
1085.36 3
1085.43 3
1085.51 4
1085.59 4
1085.66 4
1085.74 4
1085.81 3
1085.89 3
1085.96 2
1086.04 1
1086.11 0
1086.19 0
1086.27 0
1086.34 0
1086.42 0
1086.49 0
1086.57 0
1086.64 0
1086.72 0
1086.79 0
1086.87 0
1086.95 1
1087.02 1
1087.10 1
1087.17 1
1087.25 1
1087.32 1
1087.40 1
1087.47 1
1087.55 1
1087.63 0
1087.70 0
1087.78 0
1087.85 0
1087.93 1
1088.00 1
1088.08 1
1088.15 1
1088.23 1
1088.31 1
1088.38 1
1088.46 1
1088.53 1
1088.61 1
1088.68 2
1088.76 2
1088.84 2
1088.91 3
1088.99 3
1089.06 3
1089.14 2
1089.21 2
1089.29 2
1089.36 1
1089.44 1
1089.52 1
1089.59 1
1089.67 1
1089.74 1
1089.82 2
1089.89 2
1089.97 2
1090.05 2
1090.12 2
1090.20 2
1090.27 2
1090.35 2
1090.42 2
1090.50 1
1090.58 1
1090.65 1
1090.73 1
1090.80 1
1090.88 1
1090.95 1
1091.03 1
1091.11 2
1091.18 3
1091.26 4
1091.33 4
1091.41 4
1091.48 4
1091.56 4
1091.64 3
1091.71 2
1091.79 2
1091.86 1
1091.94 1
1092.01 0
1092.09 0
1092.17 1
1092.24 1
1092.32 1
1092.39 2
1092.47 2
1092.54 3
1092.62 3
1092.70 4
1092.77 4
1092.85 4
1092.92 4
1093.00 4
1093.08 4
1093.15 5
1093.23 6
1093.30 6
1093.38 7
1093.45 7
1093.53 7
1093.61 6
1093.68 5
1093.76 4
1093.83 3
1093.91 2
1093.99 2
1094.06 2
1094.14 2
1094.21 2
1094.29 3
1094.36 3
1094.44 4
1094.52 4
1094.59 4
1094.67 4
1094.74 4
1094.82 4
1094.90 4
1094.97 3
1095.05 3
1095.12 3
1095.20 3
1095.27 3
1095.35 3
1095.43 3
1095.50 3
1095.58 3
1095.65 3
1095.73 3
1095.81 3
1095.88 3
1095.96 3
1096.03 3
1096.11 3
1096.18 3
1096.26 3
1096.34 3
1096.41 3
1096.49 4
1096.56 4
1096.64 5
1096.72 5
1096.79 6
1096.87 6
1096.94 6
1097.02 6
1097.10 7
1097.17 7
1097.25 7
1097.32 6
1097.40 6
1097.48 6
1097.55 6
1097.63 6
1097.70 6
1097.78 5
1097.86 5
1097.93 5
1098.01 5
1098.08 5
1098.16 6
1098.24 6
1098.31 6
1098.39 6
1098.46 6
1098.54 6
1098.61 6
1098.69 7
1098.77 7
1098.84 7
1098.92 8
1098.99 7
1099.07 7
1099.15 7
1099.22 6
1099.30 6
1099.37 6
1099.45 6
1099.53 5
1099.60 5
1099.68 5
1099.75 5
1099.83 4
1099.91 4
1099.98 4
1100.06 3
1100.14 3
1100.21 3
1100.29 3
1100.36 3
1100.44 2
1100.52 2
1100.59 2
1100.67 2
1100.74 1
1100.82 1
1100.90 1
1100.97 2
1101.05 2
1101.12 3
1101.20 3
1101.28 3
1101.35 3
1101.43 3
1101.50 2
1101.58 1
1101.66 1
1101.73 1
1101.81 1
1101.88 2
1101.96 2
1102.04 3
1102.11 4
1102.19 4
1102.26 3
1102.34 3
1102.42 2
1102.49 2
1102.57 1
1102.65 1
1102.72 1
1102.80 1
1102.87 1
1102.95 1
1103.03 1
1103.10 1
1103.18 2
1103.25 2
1103.33 2
1103.41 2
1103.48 2
1103.56 2
1103.64 2
1103.71 2
1103.79 1
1103.86 1
1103.94 1
1104.02 1
1104.09 0
1104.17 0
1104.24 0
1104.32 0
1104.40 0
1104.47 0
1104.55 0
1104.63 0
1104.70 0
1104.78 0
1104.85 0
1104.93 1
1105.01 2
1105.08 2
1105.16 2
1105.24 2
1105.31 1
1105.39 0
1105.46 0
1105.54 0
1105.62 0
1105.69 0
1105.77 0
1105.84 1
1105.92 2
1106.00 3
1106.07 3
1106.15 4
1106.23 3
1106.30 3
1106.38 3
1106.45 2
1106.53 2
1106.61 2
1106.68 2
1106.76 2
1106.84 2
1106.91 3
1106.99 3
1107.06 3
1107.14 3
1107.22 3
1107.29 2
1107.37 2
1107.45 2
1107.52 1
1107.60 1
1107.68 1
1107.75 1
1107.83 1
1107.90 1
1107.98 2
1108.06 3
1108.13 4
1108.21 5
1108.29 6
1108.36 6
1108.44 6
1108.51 6
1108.59 5
1108.67 4
1108.74 4
1108.82 3
1108.90 3
1108.97 3
1109.05 3
1109.13 3
1109.20 3
1109.28 3
1109.35 3
1109.43 3
1109.51 3
1109.58 4
1109.66 4
1109.74 5
1109.81 6
1109.89 6
1109.97 6
1110.04 5
1110.12 4
1110.19 4
1110.27 3
1110.35 3
1110.42 3
1110.50 3
1110.58 4
1110.65 5
1110.73 5
1110.81 6
1110.88 7
1110.96 7
1111.03 7
1111.11 8
1111.19 8
1111.26 8
1111.34 8
1111.42 8
1111.49 8
1111.57 7
1111.65 7
1111.72 7
1111.80 7
1111.88 7
1111.95 7
1112.03 7
1112.10 7
1112.18 7
1112.26 6
1112.33 6
1112.41 5
1112.49 4
1112.56 2
1112.64 1
1112.72 0
1112.79 0
1112.87 0
1112.95 0
1113.02 0
1113.10 1
1113.18 2
1113.25 3
1113.33 4
1113.40 5
1113.48 5
1113.56 6
1113.63 7
1113.71 8
1113.79 8
1113.86 9
1113.94 8
1114.02 8
1114.09 7
1114.17 6
1114.25 5
1114.32 4
1114.40 3
1114.48 3
1114.55 3
1114.63 3
1114.71 4
1114.78 6
1114.86 7
1114.93 9
1115.01 10
1115.09 11
1115.16 12
1115.24 12
1115.32 11
1115.39 10
1115.47 10
1115.55 9
1115.62 9
1115.70 9
1115.78 10
1115.85 10
1115.93 10
1116.01 11
1116.08 11
1116.16 11
1116.24 11
1116.31 10
1116.39 10
1116.47 9
1116.54 8
1116.62 7
1116.70 6
1116.77 5
1116.85 3
1116.93 2
1117.00 2
1117.08 1
1117.16 1
1117.23 1
1117.31 2
1117.39 3
1117.46 5
1117.54 6
1117.62 7
1117.69 8
1117.77 8
1117.85 8
1117.92 7
1118.00 7
1118.08 7
1118.15 7
1118.23 7
1118.31 8
1118.38 8
1118.46 9
1118.54 9
1118.61 9
1118.69 8
1118.77 8
1118.84 7
1118.92 7
1119.00 7
1119.07 8
1119.15 8
1119.23 9
1119.30 9
1119.38 10
1119.46 10
1119.53 11
1119.61 11
1119.69 12
1119.76 12
1119.84 12
1119.92 13
1119.99 13
1120.07 13
1120.15 13
1120.22 13
1120.30 13
1120.38 14
1120.45 15
1120.53 16
1120.61 17
1120.68 17
1120.76 18
1120.84 18
1120.91 18
1120.99 18
1121.07 18
1121.14 18
1121.22 18
1121.30 18
1121.37 17
1121.45 17
1121.53 17
1121.60 16
1121.68 16
1121.76 15
1121.83 14
1121.91 13
1121.99 13
1122.06 12
1122.14 12
1122.22 12
1122.29 12
1122.37 12
1122.45 11
1122.53 10
1122.60 9
1122.68 7
1122.76 6
1122.83 5
1122.91 4
1122.99 3
1123.06 2
1123.14 2
1123.22 2
1123.29 2
1123.37 2
1123.45 2
1123.52 2
1123.60 2
1123.68 1
1123.75 1
1123.83 0
1123.91 0
1123.99 0
1124.06 0
1124.14 0
1124.22 0
1124.29 0
1124.37 0
1124.45 0
1124.52 1
1124.60 2
1124.68 3
1124.75 4
1124.83 5
1124.91 5
1124.98 6
1125.06 6
1125.14 6
1125.22 5
1125.29 4
1125.37 3
1125.45 2
1125.52 2
1125.60 2
1125.68 2
1125.75 3
1125.83 4
1125.91 5
1125.98 7
1126.06 8
1126.14 8
1126.21 9
1126.29 9
1126.37 9
1126.45 8
1126.52 8
1126.60 7
1126.68 7
1126.75 6
1126.83 5
1126.91 5
1126.98 4
1127.06 3
1127.14 3
1127.22 3
1127.29 2
1127.37 2
1127.45 2
1127.52 2
1127.60 2
1127.68 3
1127.75 3
1127.83 4
1127.91 6
1127.98 7
1128.06 8
1128.14 9
1128.22 10
1128.29 11
1128.37 11
1128.45 10
1128.52 10
1128.60 9
1128.68 8
1128.76 7
1128.83 6
1128.91 5
1128.99 4
1129.06 4
1129.14 4
1129.22 4
1129.29 5
1129.37 6
1129.45 7
1129.53 7
1129.60 7
1129.68 7
1129.76 7
1129.83 6
1129.91 5
1129.99 4
1130.06 3
1130.14 3
1130.22 2
1130.30 1
1130.37 0
1130.45 0
1130.53 0
1130.60 0
1130.68 0
1130.76 0
1130.84 0
1130.91 0
1130.99 0
1131.07 1
1131.14 2
1131.22 3
1131.30 4
1131.38 4
1131.45 4
1131.53 5
1131.61 5
1131.68 4
1131.76 4
1131.84 4
1131.91 4
1131.99 4
1132.07 5
1132.15 6
1132.22 7
1132.30 8
1132.38 9
1132.45 10
1132.53 11
1132.61 11
1132.69 11
1132.76 11
1132.84 11
1132.92 11
1132.99 11
1133.07 10
1133.15 10
1133.23 10
1133.30 10
1133.38 10
1133.46 9
1133.54 9
1133.61 9
1133.69 8
1133.77 8
1133.84 7
1133.92 6
1134.00 6
1134.08 5
1134.15 5
1134.23 5
1134.31 4
1134.38 4
1134.46 4
1134.54 3
1134.62 3
1134.69 2
1134.77 1
1134.85 1
1134.92 1
1135.00 1
1135.08 1
1135.16 2
1135.23 2
1135.31 3
1135.39 4
1135.47 6
1135.54 7
1135.62 8
1135.70 10
1135.77 11
1135.85 12
1135.93 12
1136.01 12
1136.08 12
1136.16 11
1136.24 11
1136.32 10
1136.39 10
1136.47 11
1136.55 11
1136.62 13
1136.70 14
1136.78 15
1136.86 17
1136.93 18
1137.01 19
1137.09 19
1137.17 18
1137.24 18
1137.32 16
1137.40 15
1137.47 13
1137.55 12
1137.63 10
1137.71 8
1137.78 6
1137.86 5
1137.94 3
1138.02 3
1138.09 3
1138.17 4
1138.25 6
1138.33 8
1138.40 10
1138.48 11
1138.56 12
1138.63 13
1138.71 13
1138.79 12
1138.87 10
1138.94 9
1139.02 7
1139.10 6
1139.18 5
1139.25 5
1139.33 4
1139.41 5
1139.49 5
1139.56 6
1139.64 7
1139.72 8
1139.80 9
1139.87 10
1139.95 11
1140.03 12
1140.10 13
1140.18 14
1140.26 15
1140.34 15
1140.41 15
1140.49 14
1140.57 13
1140.65 12
1140.72 12
1140.80 12
1140.88 11
1140.96 11
1141.03 11
1141.11 12
1141.19 12
1141.27 11
1141.34 11
1141.42 11
1141.50 11
1141.58 10
1141.65 10
1141.73 9
1141.81 8
1141.89 8
1141.96 7
1142.04 6
1142.12 5
1142.20 5
1142.27 4
1142.35 4
1142.43 4
1142.51 5
1142.58 6
1142.66 8
1142.74 10
1142.82 12
1142.89 14
1142.97 15
1143.05 16
1143.13 16
1143.20 16
1143.28 14
1143.36 13
1143.44 10
1143.51 8
1143.59 7
1143.67 6
1143.75 5
1143.82 5
1143.90 6
1143.98 6
1144.06 7
1144.13 7
1144.21 7
1144.29 7
1144.37 7
1144.44 7
1144.52 6
1144.60 6
1144.68 5
1144.75 5
1144.83 4
1144.91 4
1144.99 3
1145.06 3
1145.14 2
1145.22 1
1145.30 1
1145.37 0
1145.45 0
1145.53 0
1145.61 0
1145.68 0
1145.76 0
1145.84 0
1145.92 0
1145.99 0
1146.07 0
1146.15 0
1146.23 1
1146.31 1
1146.38 2
1146.46 2
1146.54 3
1146.62 3
1146.69 5
1146.77 6
1146.85 7
1146.93 8
1147.00 9
1147.08 9
1147.16 9
1147.24 9
1147.31 9
1147.39 8
1147.47 8
1147.55 8
1147.63 8
1147.70 8
1147.78 8
1147.86 9
1147.94 9
1148.01 9
1148.09 10
1148.17 10
1148.25 9
1148.32 9
1148.40 8
1148.48 7
1148.56 6
1148.63 5
1148.71 4
1148.79 3
1148.87 2
1148.95 3
1149.02 3
1149.10 5
1149.18 6
1149.26 8
1149.33 9
1149.41 10
1149.49 11
1149.57 11
1149.65 10
1149.72 9
1149.80 8
1149.88 6
1149.96 5
1150.03 4
1150.11 3
1150.19 2
1150.27 1
1150.34 0
1150.42 0
1150.50 0
1150.58 0
1150.66 0
1150.73 0
1150.81 0
1150.89 1
1150.97 3
1151.04 4
1151.12 5
1151.20 5
1151.28 5
1151.36 4
1151.43 3
1151.51 3
1151.59 3
1151.67 4
1151.74 4
1151.82 5
1151.90 6
1151.98 6
1152.06 6
1152.13 5
1152.21 4
1152.29 3
1152.37 2
1152.44 2
1152.52 2
1152.60 3
1152.68 4
1152.76 6
1152.83 8
1152.91 10
1152.99 11
1153.07 13
1153.15 15
1153.22 16
1153.30 17
1153.38 17
1153.46 16
1153.53 16
1153.61 15
1153.69 15
1153.77 14
1153.85 14
1153.92 13
1154.00 12
1154.08 11
1154.16 9
1154.24 8
1154.31 7
1154.39 7
1154.47 7
1154.55 8
1154.62 9
1154.70 10
1154.78 11
1154.86 11
1154.94 11
1155.01 10
1155.09 10
1155.17 10
1155.25 10
1155.33 11
1155.40 13
1155.48 15
1155.56 16
1155.64 17
1155.72 17
1155.79 16
1155.87 15
1155.95 12
1156.03 10
1156.11 8
1156.18 6
1156.26 4
1156.34 3
1156.42 2
1156.50 2
1156.57 1
1156.65 1
1156.73 0
1156.81 0
1156.88 0
1156.96 0
1157.04 1
1157.12 2
1157.20 3
1157.27 4
1157.35 5
1157.43 7
1157.51 9
1157.59 10
1157.66 11
1157.74 12
1157.82 12
1157.90 12
1157.98 11
1158.05 10
1158.13 9
1158.21 9
1158.29 9
1158.37 9
1158.44 9
1158.52 9
1158.60 9
1158.68 8
1158.76 8
1158.83 7
1158.91 6
1158.99 6
1159.07 5
1159.15 4
1159.23 4
1159.30 4
1159.38 4
1159.46 5
1159.54 6
1159.62 7
1159.69 8
1159.77 9
1159.85 9
1159.93 9
1160.01 9
1160.08 8
1160.16 8
1160.24 8
1160.32 8
1160.40 8
1160.47 9
1160.55 10
1160.63 10
1160.71 10
1160.79 10
1160.86 9
1160.94 8
1161.02 7
1161.10 6
1161.18 4
1161.26 3
1161.33 2
1161.41 2
1161.49 1
1161.57 0
1161.65 0
1161.72 0
1161.80 0
1161.88 0
1161.96 0
1162.04 1
1162.11 3
1162.19 5
1162.27 7
1162.35 9
1162.43 11
1162.51 12
1162.58 12
1162.66 11
1162.74 10
1162.82 8
1162.90 6
1162.97 4
1163.05 1
1163.13 0
1163.21 0
1163.29 0
1163.37 0
1163.44 0
1163.52 0
1163.60 1
1163.68 3
1163.76 5
1163.83 6
1163.91 7
1163.99 7
1164.07 7
1164.15 6
1164.23 6
1164.30 5
1164.38 5
1164.46 4
1164.54 4
1164.62 4
1164.69 4
1164.77 4
1164.85 3
1164.93 3
1165.01 3
1165.09 3
1165.16 3
1165.24 4
1165.32 5
1165.40 6
1165.48 8
1165.56 9
1165.63 9
1165.71 9
1165.79 9
1165.87 8
1165.95 7
1166.03 6
1166.10 5
1166.18 4
1166.26 4
1166.34 4
1166.42 4
1166.50 4
1166.57 4
1166.65 4
1166.73 4
1166.81 4
1166.89 4
1166.96 5
1167.04 6
1167.12 6
1167.20 7
1167.28 8
1167.36 8
1167.43 8
1167.51 8
1167.59 6
1167.67 5
1167.75 3
1167.83 1
1167.90 0
1167.98 0
1168.06 0
1168.14 0
1168.22 0
1168.30 0
1168.37 0
1168.45 0
1168.53 0
1168.61 1
1168.69 2
1168.77 3
1168.85 5
1168.92 6
1169.00 8
1169.08 8
1169.16 8
1169.24 8
1169.32 7
1169.39 6
1169.47 5
1169.55 5
1169.63 5
1169.71 6
1169.79 7
1169.86 8
1169.94 8
1170.02 8
1170.10 8
1170.18 8
1170.26 7
1170.33 7
1170.41 7
1170.49 7
1170.57 8
1170.65 8
1170.73 7
1170.81 7
1170.88 6
1170.96 5
1171.04 4
1171.12 3
1171.20 2
1171.28 2
1171.35 1
1171.43 1
1171.51 2
1171.59 2
1171.67 2
1171.75 3
1171.83 3
1171.90 3
1171.98 4
1172.06 3
1172.14 3
1172.22 2
1172.30 1
1172.37 1
1172.45 1
1172.53 1
1172.61 1
1172.69 3
1172.77 4
1172.85 5
1172.92 6
1173.00 7
1173.08 8
1173.16 8
1173.24 7
1173.32 6
1173.40 5
1173.47 3
1173.55 2
1173.63 1
1173.71 0
1173.79 1
1173.87 2
1173.94 4
1174.02 5
1174.10 7
1174.18 8
1174.26 8
1174.34 8
1174.42 8
1174.49 8
1174.57 8
1174.65 8
1174.73 8
1174.81 8
1174.89 8
1174.97 8
1175.04 7
1175.12 7
1175.20 7
1175.28 7
1175.36 7
1175.44 7
1175.52 8
1175.59 9
1175.67 10
1175.75 12
1175.83 13
1175.91 14
1175.99 15
1176.07 16
1176.14 16
1176.22 16
1176.30 15
1176.38 14
1176.46 13
1176.54 12
1176.62 11
1176.70 11
1176.77 12
1176.85 13
1176.93 14
1177.01 16
1177.09 18
1177.17 19
1177.25 20
1177.32 21
1177.40 21
1177.48 21
1177.56 21
1177.64 21
1177.72 21
1177.80 21
1177.88 22
1177.95 22
1178.03 22
1178.11 22
1178.19 21
1178.27 19
1178.35 17
1178.43 14
1178.50 12
1178.58 11
1178.66 11
1178.74 11
1178.82 12
1178.90 13
1178.98 14
1179.06 14
1179.13 14
1179.21 13
1179.29 12
1179.37 10
1179.45 8
1179.53 7
1179.61 6
1179.69 6
1179.76 6
1179.84 7
1179.92 7
1180.00 7
1180.08 7
1180.16 7
1180.24 7
1180.32 6
1180.39 6
1180.47 6
1180.55 7
1180.63 8
1180.71 9
1180.79 11
1180.87 12
1180.95 13
1181.02 14
1181.10 15
1181.18 15
1181.26 15
1181.34 15
1181.42 14
1181.50 13
1181.58 12
1181.65 12
1181.73 11
1181.81 11
1181.89 11
1181.97 11
1182.05 11
1182.13 11
1182.21 12
1182.29 12
1182.36 12
1182.44 11
1182.52 10
1182.60 8
1182.68 7
1182.76 5
1182.84 4
1182.92 3
1182.99 2
1183.07 3
1183.15 3
1183.23 5
1183.31 6
1183.39 6
1183.47 7
1183.55 7
1183.63 6
1183.70 5
1183.78 4
1183.86 3
1183.94 1
1184.02 1
1184.10 0
1184.18 0
1184.26 0
1184.34 1
1184.41 2
1184.49 3
1184.57 4
1184.65 6
1184.73 8
1184.81 10
1184.89 12
1184.97 14
1185.05 17
1185.12 19
1185.20 22
1185.28 23
1185.36 24
1185.44 24
1185.52 24
1185.60 22
1185.68 20
1185.76 18
1185.83 16
1185.91 15
1185.99 15
1186.07 15
1186.15 17
1186.23 19
1186.31 21
1186.39 22
1186.47 23
1186.55 24
1186.62 23
1186.70 23
1186.78 23
1186.86 23
1186.94 23
1187.02 24
1187.10 26
1187.18 27
1187.26 28
1187.34 29
1187.41 29
1187.49 29
1187.57 28
1187.65 26
1187.73 24
1187.81 23
1187.89 21
1187.97 20
1188.05 19
1188.13 18
1188.20 17
1188.28 15
1188.36 14
1188.44 12
1188.52 10
1188.60 8
1188.68 7
1188.76 6
1188.84 5
1188.92 6
1188.99 6
1189.07 7
1189.15 8
1189.23 9
1189.31 10
1189.39 10
1189.47 9
1189.55 9
1189.63 9
1189.71 9
1189.79 10
1189.86 11
1189.94 12
1190.02 13
1190.10 14
1190.18 14
1190.26 14
1190.34 14
1190.42 13
1190.50 11
1190.58 9
1190.65 6
1190.73 5
1190.81 3
1190.89 2
1190.97 2
1191.05 3
1191.13 3
1191.21 3
1191.29 4
1191.37 4
1191.45 5
1191.53 6
1191.60 7
1191.68 8
1191.76 10
1191.84 12
1191.92 13
1192.00 14
1192.08 14
1192.16 14
1192.24 14
1192.32 13
1192.40 12
1192.47 11
1192.55 10
1192.63 9
1192.71 8
1192.79 8
1192.87 8
1192.95 8
1193.03 9
1193.11 10
1193.19 11
1193.27 12
1193.35 12
1193.43 12
1193.50 11
1193.58 10
1193.66 8
1193.74 6
1193.82 5
1193.90 3
1193.98 3
1194.06 3
1194.14 4
1194.22 6
1194.30 8
1194.38 10
1194.45 13
1194.53 15
1194.61 16
1194.69 16
1194.77 16
1194.85 15
1194.93 14
1195.01 13
1195.09 11
1195.17 10
1195.25 9
1195.33 8
1195.41 8
1195.48 8
1195.56 8
1195.64 9
1195.72 10
1195.80 12
1195.88 13
1195.96 15
1196.04 16
1196.12 17
1196.20 18
1196.28 19
1196.36 19
1196.44 18
1196.52 18
1196.59 17
1196.67 15
1196.75 14
1196.83 13
1196.91 11
1196.99 10
1197.07 9
1197.15 8
1197.23 7
1197.31 7
1197.39 6
1197.47 5
1197.55 5
1197.63 5
1197.71 6
1197.78 8
1197.86 11
1197.94 14
1198.02 18
1198.10 21
1198.18 24
1198.26 26
1198.34 27
1198.42 26
1198.50 24
1198.58 21
1198.66 19
1198.74 17
1198.82 16
1198.90 16
1198.97 18
1199.05 20
1199.13 23
1199.21 26
1199.29 28
1199.37 29
1199.45 29
1199.53 28
1199.61 27
1199.69 26
1199.77 25
1199.85 25
1199.93 26
1200.01 28
1200.09 30
1200.17 33
1200.25 35
1200.32 36
1200.40 37
1200.48 37
1200.56 36
1200.64 35
1200.72 34
1200.80 34
1200.88 35
1200.96 36
1201.04 37
1201.12 37
1201.20 37
1201.28 36
1201.36 35
1201.44 32
1201.52 29
1201.60 26
1201.68 24
1201.75 21
1201.83 19
1201.91 18
1201.99 16
1202.07 16
1202.15 16
1202.23 16
1202.31 17
1202.39 19
1202.47 20
1202.55 21
1202.63 22
1202.71 22
1202.79 22
1202.87 23
1202.95 23
1203.03 24
1203.11 25
1203.19 26
1203.27 28
1203.34 29
1203.42 29
1203.50 28
1203.58 27
1203.66 24
1203.74 22
1203.82 19
1203.90 17
1203.98 15
1204.06 13
1204.14 12
1204.22 11
1204.30 11
1204.38 10
1204.46 10
1204.54 9
1204.62 9
1204.70 9
1204.78 8
1204.86 7
1204.94 5
1205.02 4
1205.09 2
1205.17 0
1205.25 0
1205.33 0
1205.41 0
1205.49 0
1205.57 0
1205.65 0
1205.73 0
1205.81 0
1205.89 0
1205.97 1
1206.05 2
1206.13 3
1206.21 4
1206.29 5
1206.37 6
1206.45 7
1206.53 8
1206.61 9
1206.69 10
1206.77 11
1206.85 12
1206.93 14
1207.01 16
1207.09 17
1207.16 18
1207.24 19
1207.32 19
1207.40 18
1207.48 16
1207.56 14
1207.64 13
1207.72 11
1207.80 10
1207.88 10
1207.96 10
1208.04 11
1208.12 14
1208.20 16
1208.28 19
1208.36 22
1208.44 24
1208.52 26
1208.60 28
1208.68 29
1208.76 30
1208.84 30
1208.92 31
1209.00 31
1209.08 31
1209.16 31
1209.24 31
1209.32 32
1209.40 32
1209.48 32
1209.56 32
1209.64 32
1209.71 31
1209.79 30
1209.87 28
1209.95 27
1210.03 26
1210.11 26
1210.19 26
1210.27 28
1210.35 30
1210.43 32
1210.51 35
1210.59 38
1210.67 41
1210.75 43
1210.83 46
1210.91 47
1210.99 48
1211.07 48
1211.15 47
1211.23 46
1211.31 43
1211.39 41
1211.47 38
1211.55 36
1211.63 34
1211.71 31
1211.79 29
1211.87 27
1211.95 26
1212.03 25
1212.11 24
1212.19 23
1212.27 23
1212.35 24
1212.43 24
1212.51 25
1212.59 26
1212.67 27
1212.75 27
1212.83 27
1212.91 26
1212.99 26
1213.07 25
1213.15 24
1213.23 23
1213.31 22
1213.39 22
1213.47 21
1213.54 19
1213.62 18
1213.70 16
1213.78 14
1213.86 13
1213.94 13
1214.02 12
1214.10 13
1214.18 14
1214.26 15
1214.34 16
1214.42 17
1214.50 19
1214.58 20
1214.66 22
1214.74 24
1214.82 25
1214.90 27
1214.98 28
1215.06 29
1215.14 29
1215.22 29
1215.30 29
1215.38 29
1215.46 29
1215.54 29
1215.62 28
1215.70 27
1215.78 25
1215.86 23
1215.94 21
1216.02 20
1216.10 20
1216.18 20
1216.26 22
1216.34 24
1216.42 27
1216.50 29
1216.58 30
1216.66 32
1216.74 32
1216.82 32
1216.90 32
1216.98 32
1217.06 33
1217.14 33
1217.22 33
1217.30 32
1217.38 31
1217.46 30
1217.54 27
1217.62 25
1217.70 23
1217.78 21
1217.86 21
1217.94 21
1218.02 23
1218.10 25
1218.18 26
1218.26 27
1218.34 27
1218.42 26
1218.50 23
1218.58 20
1218.66 17
1218.74 14
1218.82 12
1218.90 10
1218.98 9
1219.06 8
1219.14 9
1219.22 9
1219.30 10
1219.38 10
1219.46 11
1219.54 12
1219.62 13
1219.70 14
1219.78 15
1219.86 16
1219.94 16
1220.02 16
1220.10 16
1220.18 16
1220.26 16
1220.34 16
1220.42 16
1220.50 16
1220.58 16
1220.66 17
1220.74 17
1220.82 17
1220.90 17
1220.98 17
1221.06 18
1221.14 18
1221.22 18
1221.30 17
1221.38 15
1221.46 13
1221.54 10
1221.62 8
1221.70 6
1221.78 5
1221.86 5
1221.94 6
1222.02 7
1222.10 9
1222.18 11
1222.26 13
1222.35 14
1222.43 15
1222.51 15
1222.59 15
1222.67 15
1222.75 15
1222.83 14
1222.91 13
1222.99 12
1223.07 11
1223.15 10
1223.23 9
1223.31 8
1223.39 8
1223.47 9
1223.55 10
1223.63 13
1223.71 15
1223.79 17
1223.87 19
1223.95 20
1224.03 20
1224.11 19
1224.19 17
1224.27 15
1224.35 11
1224.43 8
1224.51 4
1224.59 1
1224.67 0
1224.75 0
1224.83 0
1224.91 0
1224.99 0
1225.07 0
1225.15 0
1225.23 1
1225.31 1
1225.39 1
1225.47 1
1225.55 2
1225.63 2
1225.71 3
1225.79 4
1225.87 4
1225.95 5
1226.03 5
1226.11 4
1226.20 3
1226.28 3
1226.36 3
1226.44 3
1226.52 4
1226.60 6
1226.68 9
1226.76 12
1226.84 14
1226.92 17
1227.00 19
1227.08 21
1227.16 22
1227.24 22
1227.32 21
1227.40 19
1227.48 17
1227.56 14
1227.64 12
1227.72 10
1227.80 8
1227.88 7
1227.96 7
1228.04 6
1228.12 6
1228.20 5
1228.28 3
1228.36 1
1228.44 0
1228.52 0
1228.60 0
1228.68 0
1228.77 0
1228.85 0
1228.93 0
1229.01 0
1229.09 2
1229.17 5
1229.25 8
1229.33 10
1229.41 12
1229.49 13
1229.57 14
1229.65 15
1229.73 16
1229.81 16
1229.89 16
1229.97 16
1230.05 16
1230.13 16
1230.21 14
1230.29 13
1230.37 11
1230.45 9
1230.53 7
1230.61 5
1230.69 4
1230.78 3
1230.86 3
1230.94 3
1231.02 4
1231.10 5
1231.18 6
1231.26 8
1231.34 10
1231.42 12
1231.50 14
1231.58 15
1231.66 15
1231.74 15
1231.82 15
1231.90 15
1231.98 16
1232.06 18
1232.14 20
1232.22 24
1232.30 28
1232.38 31
1232.46 34
1232.54 36
1232.63 37
1232.71 36
1232.79 34
1232.87 31
1232.95 27
1233.03 24
1233.11 20
1233.19 17
1233.27 15
1233.35 14
1233.43 13
1233.51 12
1233.59 12
1233.67 12
1233.75 12
1233.83 13
1233.91 14
1233.99 16
1234.07 19
1234.16 21
1234.24 23
1234.32 24
1234.40 25
1234.48 24
1234.56 23
1234.64 21
1234.72 19
1234.80 18
1234.88 18
1234.96 18
1235.04 20
1235.12 23
1235.20 26
1235.28 29
1235.36 32
1235.44 34
1235.52 35
1235.61 34
1235.69 33
1235.77 30
1235.85 28
1235.93 26
1236.01 24
1236.09 22
1236.17 21
1236.25 20
1236.33 19
1236.41 18
1236.49 16
1236.57 14
1236.65 12
1236.73 11
1236.81 10
1236.89 10
1236.98 11
1237.06 12
1237.14 14
1237.22 16
1237.30 18
1237.38 20
1237.46 23
1237.54 25
1237.62 26
1237.70 27
1237.78 27
1237.86 27
1237.94 25
1238.02 24
1238.10 22
1238.19 20
1238.27 18
1238.35 16
1238.43 14
1238.51 12
1238.59 11
1238.67 10
1238.75 10
1238.83 10
1238.91 10
1238.99 9
1239.07 9
1239.15 8
1239.23 8
1239.31 9
1239.40 12
1239.48 15
1239.56 20
1239.64 24
1239.72 27
1239.80 30
1239.88 31
1239.96 32
1240.04 32
1240.12 32
1240.20 32
1240.28 33
1240.36 33
1240.44 33
1240.53 33
1240.61 33
1240.69 32
1240.77 31
1240.85 29
1240.93 28
1241.01 26
1241.09 25
1241.17 24
1241.25 23
1241.33 22
1241.41 23
1241.49 24
1241.58 25
1241.66 27
1241.74 30
1241.82 33
1241.90 35
1241.98 37
1242.06 38
1242.14 38
1242.22 38
1242.30 38
1242.38 38
1242.46 39
1242.54 40
1242.63 40
1242.71 41
1242.79 42
1242.87 42
1242.95 42
1243.03 41
1243.11 40
1243.19 40
1243.27 39
1243.35 39
1243.43 39
1243.51 39
1243.60 38
1243.68 38
1243.76 36
1243.84 34
1243.92 32
1244.00 30
1244.08 28
1244.16 26
1244.24 25
1244.32 23
1244.40 22
1244.48 20
1244.57 18
1244.65 15
1244.73 11
1244.81 8
1244.89 5
1244.97 3
1245.05 1
1245.13 1
1245.21 3
1245.29 4
1245.37 7
1245.46 9
1245.54 11
1245.62 12
1245.70 12
1245.78 12
1245.86 12
1245.94 12
1246.02 12
1246.10 12
1246.18 13
1246.26 14
1246.35 15
1246.43 16
1246.51 16
1246.59 16
1246.67 15
1246.75 14
1246.83 13
1246.91 12
1246.99 12
1247.07 13
1247.16 13
1247.24 15
1247.32 16
1247.40 16
1247.48 16
1247.56 15
1247.64 13
1247.72 10
1247.80 8
1247.88 5
1247.96 4
1248.05 4
1248.13 4
1248.21 6
1248.29 9
1248.37 11
1248.45 15
1248.53 17
1248.61 20
1248.69 22
1248.77 24
1248.86 25
1248.94 24
1249.02 23
1249.10 21
1249.18 19
1249.26 16
1249.34 13
1249.42 11
1249.50 8
1249.58 6
1249.67 3
1249.75 1
1249.83 0
1249.91 0
1249.99 0
1250.07 2
1250.15 5
1250.23 9
1250.31 12
1250.40 15
1250.48 16
1250.56 17
1250.64 17
1250.72 17
1250.80 17
1250.88 18
1250.96 19
1251.04 20
1251.13 20
1251.21 19
1251.29 16
1251.37 12
1251.45 7
1251.53 3
1251.61 0
1251.69 0
1251.77 0
1251.85 0
1251.94 0
1252.02 1
1252.10 3
1252.18 4
1252.26 5
1252.34 6
1252.42 7
1252.50 8
1252.58 9
1252.67 11
1252.75 11
1252.83 12
1252.91 11
1252.99 10
1253.07 9
1253.15 7
1253.23 5
1253.32 3
1253.40 3
1253.48 3
1253.56 4
1253.64 5
1253.72 7
1253.80 9
1253.88 10
1253.96 11
1254.05 11
1254.13 11
1254.21 10
1254.29 9
1254.37 7
1254.45 4
1254.53 1
1254.61 0
1254.70 0
1254.78 0
1254.86 0
1254.94 0
1255.02 0
1255.10 0
1255.18 0
1255.26 1
1255.35 2
1255.43 3
1255.51 5
1255.59 7
1255.67 11
1255.75 14
1255.83 17
1255.91 20
1255.99 22
1256.08 22
1256.16 20
1256.24 16
1256.32 12
1256.40 8
1256.48 5
1256.56 3
1256.64 3
1256.73 5
1256.81 8
1256.89 11
1256.97 14
1257.05 16
1257.13 15
1257.21 14
1257.30 11
1257.38 9
1257.46 6
1257.54 5
1257.62 5
1257.70 6
1257.78 8
1257.86 10
1257.95 12
1258.03 14
1258.11 16
1258.19 18
1258.27 19
1258.35 20
1258.43 21
1258.51 21
1258.60 20
1258.68 19
1258.76 18
1258.84 18
1258.92 18
1259.00 18
1259.08 19
1259.17 20
1259.25 20
1259.33 21
1259.41 22
1259.49 24
1259.57 26
1259.65 29
1259.73 32
1259.82 35
1259.90 38
1259.98 39
1260.06 39
1260.14 39
1260.22 37
1260.30 36
1260.39 35
1260.47 35
1260.55 35
1260.63 36
1260.71 38
1260.79 39
1260.87 39
1260.96 38
1261.04 36
1261.12 34
1261.20 32
1261.28 30
1261.36 28
1261.44 29
1261.53 30
1261.61 33
1261.69 37
1261.77 41
1261.85 44
1261.93 46
1262.01 46
1262.10 44
1262.18 41
1262.26 36
1262.34 31
1262.42 26
1262.50 21
1262.58 16
1262.67 13
1262.75 10
1262.83 9
1262.91 8
1262.99 8
1263.07 9
1263.15 10
1263.24 11
1263.32 12
1263.40 13
1263.48 14
1263.56 15
1263.64 16
1263.72 15
1263.81 15
1263.89 15
1263.97 14
1264.05 14
1264.13 15
1264.21 16
1264.30 18
1264.38 19
1264.46 21
1264.54 23
1264.62 24
1264.70 25
1264.78 24
1264.87 24
1264.95 23
1265.03 22
1265.11 20
1265.19 19
1265.27 17
1265.36 15
1265.44 14
1265.52 12
1265.60 10
1265.68 8
1265.76 6
1265.84 5
1265.93 4
1266.01 3
1266.09 2
1266.17 1
1266.25 0
1266.33 0
1266.42 0
1266.50 0
1266.58 0
1266.66 0
1266.74 0
1266.82 0
1266.91 3
1266.99 6
1267.07 8
1267.15 10
1267.23 11
1267.31 11
1267.39 10
1267.48 8
1267.56 7
1267.64 5
1267.72 5
1267.80 5
1267.88 7
1267.97 11
1268.05 14
1268.13 18
1268.21 21
1268.29 23
1268.37 23
1268.46 23
1268.54 21
1268.62 20
1268.70 18
1268.78 16
1268.86 16
1268.95 16
1269.03 17
1269.11 18
1269.19 21
1269.27 24
1269.35 27
1269.44 30
1269.52 32
1269.60 34
1269.68 36
1269.76 37
1269.84 38
1269.93 38
1270.01 39
1270.09 39
1270.17 38
1270.25 36
1270.33 33
1270.42 30
1270.50 27
1270.58 25
1270.66 23
1270.74 22
1270.82 22
1270.91 23
1270.99 24
1271.07 26
1271.15 27
1271.23 28
1271.32 29
1271.40 30
1271.48 30
1271.56 30
1271.64 30
1271.72 29
1271.81 28
1271.89 27
1271.97 27
1272.05 27
1272.13 28
1272.21 28
1272.30 29
1272.38 28
1272.46 28
1272.54 28
1272.62 28
1272.70 28
1272.79 30
1272.87 33
1272.95 36
1273.03 38
1273.11 41
1273.20 41
1273.28 41
1273.36 39
1273.44 36
1273.52 33
1273.60 30
1273.69 27
1273.77 26
1273.85 26
1273.93 28
1274.01 32
1274.10 36
1274.18 41
1274.26 46
1274.34 49
1274.42 50
1274.50 50
1274.59 48
1274.67 46
1274.75 43
1274.83 40
1274.91 38
1275.00 36
1275.08 35
1275.16 34
1275.24 32
1275.32 30
1275.41 28
1275.49 27
1275.57 26
1275.65 26
1275.73 27
1275.81 30
1275.90 32
1275.98 36
1276.06 39
1276.14 42
1276.22 44
1276.31 45
1276.39 46
1276.47 45
1276.55 44
1276.63 43
1276.72 41
1276.80 39
1276.88 38
1276.96 38
1277.04 38
1277.13 38
1277.21 39
1277.29 39
1277.37 39
1277.45 38
1277.53 37
1277.62 36
1277.70 36
1277.78 36
1277.86 36
1277.94 37
1278.03 37
1278.11 38
1278.19 38
1278.27 37
1278.35 36
1278.44 35
1278.52 34
1278.60 34
1278.68 34
1278.76 35
1278.85 36
1278.93 37
1279.01 37
1279.09 37
1279.17 36
1279.26 35
1279.34 33
1279.42 32
1279.50 31
1279.58 30
1279.67 29
1279.75 29
1279.83 28
1279.91 28
1279.99 28
1280.08 27
1280.16 27
1280.24 27
1280.32 26
1280.40 26
1280.49 26
1280.57 26
1280.65 25
1280.73 24
1280.81 23
1280.90 23
1280.98 23
1281.06 23
1281.14 23
1281.22 24
1281.31 25
1281.39 25
1281.47 26
1281.55 27
1281.63 28
1281.72 30
1281.80 32
1281.88 34
1281.96 36
1282.05 38
1282.13 40
1282.21 40
1282.29 40
1282.37 39
1282.46 38
1282.54 36
1282.62 35
1282.70 35
1282.78 35
1282.87 36
1282.95 38
1283.03 40
1283.11 44
1283.19 47
1283.28 50
1283.36 52
1283.44 53
1283.52 54
1283.61 55
1283.69 55
1283.77 55
1283.85 56
1283.93 56
1284.02 57
1284.10 58
1284.18 59
1284.26 58
1284.34 57
1284.43 54
1284.51 51
1284.59 48
1284.67 44
1284.76 41
1284.84 37
1284.92 34
1285.00 31
1285.08 27
1285.17 23
1285.25 19
1285.33 15
1285.41 12
1285.49 8
1285.58 6
1285.66 4
1285.74 3
1285.82 3
1285.91 4
1285.99 6
1286.07 8
1286.15 11
1286.23 15
1286.32 17
1286.40 20
1286.48 21
1286.56 20
1286.65 19
1286.73 17
1286.81 14
1286.89 11
1286.97 9
1287.06 7
1287.14 6
1287.22 6
1287.30 8
1287.39 11
1287.47 15
1287.55 19
1287.63 24
1287.72 27
1287.80 30
1287.88 32
1287.96 33
1288.04 34
1288.13 34
1288.21 33
1288.29 32
1288.37 31
1288.46 29
1288.54 27
1288.62 26
1288.70 24
1288.78 23
1288.87 22
1288.95 20
1289.03 19
1289.11 18
1289.20 17
1289.28 17
1289.36 16
1289.44 15
1289.53 15
1289.61 14
1289.69 14
1289.77 14
1289.85 15
1289.94 18
1290.02 21
1290.10 24
1290.18 26
1290.27 28
1290.35 29
1290.43 29
1290.51 28
1290.60 26
1290.68 26
1290.76 26
1290.84 27
1290.93 28
1291.01 30
1291.09 31
1291.17 31
1291.25 31
1291.34 31
1291.42 31
1291.50 33
1291.58 35
1291.67 38
1291.75 41
1291.83 44
1291.91 47
1292.00 48
1292.08 47
1292.16 46
1292.24 44
1292.33 42
1292.41 40
1292.49 38
1292.57 36
1292.66 34
1292.74 32
1292.82 30
1292.90 29
1292.99 28
1293.07 28
1293.15 29
1293.23 30
1293.32 31
1293.40 32
1293.48 33
1293.56 33
1293.64 32
1293.73 30
1293.81 27
1293.89 25
1293.97 22
1294.06 19
1294.14 17
1294.22 16
1294.30 16
1294.39 16
1294.47 16
1294.55 16
1294.63 16
1294.72 16
1294.80 15
1294.88 14
1294.96 13
1295.05 12
1295.13 11
1295.21 11
1295.29 13
1295.38 15
1295.46 18
1295.54 22
1295.62 25
1295.71 29
1295.79 32
1295.87 34
1295.95 35
1296.04 36
1296.12 35
1296.20 35
1296.28 35
1296.37 37
1296.45 40
1296.53 43
1296.61 47
1296.70 50
1296.78 52
1296.86 51
1296.95 49
1297.03 46
1297.11 41
1297.19 36
1297.28 32
1297.36 29
1297.44 27
1297.52 26
1297.61 27
1297.69 28
1297.77 31
1297.85 34
1297.94 37
1298.02 40
1298.10 43
1298.18 46
1298.27 49
1298.35 52
1298.43 55
1298.51 58
1298.60 61
1298.68 64
1298.76 68
1298.84 72
1298.93 76
1299.01 80
1299.09 83
1299.18 86
1299.26 87
1299.34 87
1299.42 84
1299.51 80
1299.59 74
1299.67 68
1299.75 62
1299.84 57
1299.92 53
1300.00 51
1300.08 50
1300.17 50
1300.25 51
1300.33 52
1300.41 53
1300.50 54
1300.58 55
1300.66 56
1300.75 56
1300.83 55
1300.91 54
1300.99 51
1301.08 48
1301.16 45
1301.24 42
1301.32 39
1301.41 36
1301.49 33
1301.57 30
1301.66 28
1301.74 25
1301.82 23
1301.90 22
1301.99 22
1302.07 23
1302.15 24
1302.23 27
1302.32 30
1302.40 33
1302.48 36
1302.57 38
1302.65 41
1302.73 42
1302.81 43
1302.90 42
1302.98 40
1303.06 37
1303.14 34
1303.23 32
1303.31 29
1303.39 28
1303.48 28
1303.56 28
1303.64 30
1303.72 32
1303.81 34
1303.89 36
1303.97 38
1304.05 40
1304.14 41
1304.22 42
1304.30 41
1304.39 40
1304.47 39
1304.55 37
1304.63 36
1304.72 35
1304.80 35
1304.88 36
1304.97 37
1305.05 37
1305.13 37
1305.21 37
1305.30 35
1305.38 33
1305.46 32
1305.55 32
1305.63 32
1305.71 34
1305.79 37
1305.88 39
1305.96 40
1306.04 39
1306.13 37
1306.21 34
1306.29 32
1306.37 29
1306.46 28
1306.54 29
1306.62 30
1306.71 33
1306.79 35
1306.87 38
1306.95 40
1307.04 41
1307.12 42
1307.20 42
1307.29 41
1307.37 39
1307.45 37
1307.53 34
1307.62 32
1307.70 29
1307.78 27
1307.87 27
1307.95 28
1308.03 31
1308.11 34
1308.20 36
1308.28 39
1308.36 39
1308.45 39
1308.53 38
1308.61 36
1308.69 35
1308.78 36
1308.86 37
1308.94 39
1309.03 41
1309.11 42
1309.19 42
1309.28 40
1309.36 36
1309.44 33
1309.52 30
1309.61 28
1309.69 28
1309.77 30
1309.86 33
1309.94 38
1310.02 42
1310.10 45
1310.19 47
1310.27 48
1310.35 46
1310.44 43
1310.52 38
1310.60 31
1310.69 25
1310.77 18
1310.85 12
1310.93 6
1311.02 2
1311.10 0
1311.18 0
1311.27 0
1311.35 0
1311.43 0
1311.52 0
1311.60 0
1311.68 0
1311.76 1
1311.85 7
1311.93 13
1312.01 19
1312.10 24
1312.18 28
1312.26 30
1312.35 30
1312.43 28
1312.51 27
1312.60 26
1312.68 27
1312.76 30
1312.84 35
1312.93 42
1313.01 48
1313.09 53
1313.18 55
1313.26 56
1313.34 54
1313.43 51
1313.51 48
1313.59 46
1313.68 45
1313.76 46
1313.84 47
1313.92 49
1314.01 51
1314.09 52
1314.17 53
1314.26 53
1314.34 54
1314.42 54
1314.51 55
1314.59 56
1314.67 57
1314.76 58
1314.84 58
1314.92 58
1315.01 57
1315.09 55
1315.17 53
1315.25 50
1315.34 49
1315.42 47
1315.50 47
1315.59 47
1315.67 47
1315.75 47
1315.84 48
1315.92 49
1316.00 51
1316.09 53
1316.17 57
1316.25 62
1316.34 68
1316.42 73
1316.50 78
1316.59 80
1316.67 80
1316.75 77
1316.83 72
1316.92 66
1317.00 60
1317.08 53
1317.17 48
1317.25 44
1317.33 41
1317.42 38
1317.50 35
1317.58 32
1317.67 29
1317.75 25
1317.83 22
1317.92 20
1318.00 18
1318.08 17
1318.17 17
1318.25 17
1318.33 18
1318.42 19
1318.50 20
1318.58 20
1318.67 20
1318.75 19
1318.83 18
1318.92 17
1319.00 17
1319.08 16
1319.16 16
1319.25 17
1319.33 18
1319.41 20
1319.50 21
1319.58 21
1319.66 22
1319.75 22
1319.83 23
1319.91 24
1320.00 27
1320.08 29
1320.16 32
1320.25 36
1320.33 38
1320.41 41
1320.50 43
1320.58 46
1320.66 49
1320.75 52
1320.83 57
1320.91 61
1321.00 66
1321.08 70
1321.16 72
1321.25 74
1321.33 75
1321.41 74
1321.50 74
1321.58 73
1321.66 73
1321.75 74
1321.83 75
1321.91 75
1322.00 75
1322.08 74
1322.16 72
1322.25 70
1322.33 67
1322.41 65
1322.50 63
1322.58 61
1322.66 60
1322.75 59
1322.83 58
1322.91 58
1323.00 57
1323.08 55
1323.16 53
1323.25 50
1323.33 47
1323.41 43
1323.50 38
1323.58 33
1323.66 29
1323.75 25
1323.83 23
1323.92 21
1324.00 21
1324.08 22
1324.17 24
1324.25 26
1324.33 27
1324.42 27
1324.50 27
1324.58 26
1324.67 26
1324.75 26
1324.83 27
1324.92 30
1325.00 33
1325.08 37
1325.17 39
1325.25 40
1325.33 40
1325.42 38
1325.50 35
1325.58 32
1325.67 29
1325.75 26
1325.83 25
1325.92 25
1326.00 26
1326.08 27
1326.17 28
1326.25 30
1326.34 31
1326.42 31
1326.50 32
1326.59 32
1326.67 32
1326.75 31
1326.84 30
1326.92 30
1327.00 29
1327.09 28
1327.17 28
1327.25 27
1327.34 28
1327.42 28
1327.50 28
1327.59 28
1327.67 28
1327.75 27
1327.84 26
1327.92 25
1328.01 25
1328.09 24
1328.17 25
1328.26 26
1328.34 28
1328.42 30
1328.51 32
1328.59 34
1328.67 34
1328.76 33
1328.84 31
1328.92 27
1329.01 23
1329.09 19
1329.18 17
1329.26 16
1329.34 15
1329.43 16
1329.51 18
1329.59 19
1329.68 20
1329.76 20
1329.84 20
1329.93 19
1330.01 18
1330.09 17
1330.18 15
1330.26 14
1330.35 13
1330.43 12
1330.51 12
1330.60 13
1330.68 14
1330.76 14
1330.85 14
1330.93 14
1331.01 14
1331.10 14
1331.18 13
1331.27 12
1331.35 11
1331.43 9
1331.52 7
1331.60 5
1331.68 3
1331.77 0
1331.85 0
1331.93 0
1332.02 0
1332.10 0
1332.19 0
1332.27 0
1332.35 0
1332.44 0
1332.52 3
1332.60 5
1332.69 7
1332.77 7
1332.86 6
1332.94 4
1333.02 3
1333.11 2
1333.19 3
1333.27 4
1333.36 7
1333.44 10
1333.52 13
1333.61 16
1333.69 17
1333.78 18
1333.86 18
1333.94 18
1334.03 19
1334.11 20
1334.19 23
1334.28 27
1334.36 32
1334.45 37
1334.53 43
1334.61 49
1334.70 53
1334.78 56
1334.86 57
1334.95 57
1335.03 54
1335.12 51
1335.20 47
1335.28 44
1335.37 41
1335.45 39
1335.53 38
1335.62 39
1335.70 39
1335.79 41
1335.87 41
1335.95 42
1336.04 43
1336.12 43
1336.21 42
1336.29 41
1336.37 41
1336.46 40
1336.54 39
1336.62 38
1336.71 36
1336.79 34
1336.88 32
1336.96 31
1337.04 29
1337.13 28
1337.21 28
1337.29 28
1337.38 29
1337.46 29
1337.55 29
1337.63 30
1337.71 31
1337.80 33
1337.88 37
1337.97 42
1338.05 49
1338.13 56
1338.22 65
1338.30 73
1338.38 80
1338.47 86
1338.55 90
1338.64 91
1338.72 91
1338.80 88
1338.89 84
1338.97 78
1339.06 73
1339.14 68
1339.22 65
1339.31 62
1339.39 62
1339.48 62
1339.56 62
1339.64 62
1339.73 61
1339.81 60
1339.89 57
1339.98 55
1340.06 53
1340.15 51
1340.23 51
1340.31 53
1340.40 55
1340.48 57
1340.57 60
1340.65 62
1340.73 63
1340.82 62
1340.90 60
1340.99 58
1341.07 55
1341.15 53
1341.24 50
1341.32 49
1341.41 48
1341.49 47
1341.57 46
1341.66 45
1341.74 44
1341.83 44
1341.91 44
1341.99 45
1342.08 46
1342.16 46
1342.25 47
1342.33 47
1342.41 47
1342.50 46
1342.58 45
1342.67 43
1342.75 42
1342.83 41
1342.92 41
1343.00 41
1343.09 42
1343.17 43
1343.25 45
1343.34 47
1343.42 50
1343.51 54
1343.59 58
1343.67 63
1343.76 67
1343.84 71
1343.93 74
1344.01 75
1344.09 75
1344.18 75
1344.26 73
1344.35 70
1344.43 67
1344.51 64
1344.60 60
1344.68 56
1344.77 52
1344.85 48
1344.93 45
1345.02 42
1345.10 39
1345.19 37
1345.27 35
1345.35 34
1345.44 34
1345.52 35
1345.61 37
1345.69 40
1345.78 44
1345.86 48
1345.94 51
1346.03 53
1346.11 53
1346.20 52
1346.28 48
1346.36 44
1346.45 40
1346.53 36
1346.62 33
1346.70 32
1346.78 31
1346.87 31
1346.95 32
1347.04 31
1347.12 30
1347.21 28
1347.29 25
1347.37 21
1347.46 17
1347.54 14
1347.63 12
1347.71 12
1347.79 13
1347.88 15
1347.96 18
1348.05 21
1348.13 24
1348.22 26
1348.30 29
1348.38 31
1348.47 33
1348.55 35
1348.64 36
1348.72 36
1348.80 35
1348.89 34
1348.97 33
1349.06 32
1349.14 31
1349.23 29
1349.31 27
1349.39 24
1349.48 21
1349.56 19
1349.65 17
1349.73 17
1349.82 18
1349.90 20
1349.98 23
1350.07 25
1350.15 27
1350.24 28
1350.32 28
1350.40 27
1350.49 26
1350.57 25
1350.66 25
1350.74 25
1350.83 26
1350.91 28
1350.99 29
1351.08 30
1351.16 30
1351.25 31
1351.33 32
1351.42 34
1351.50 37
1351.58 39
1351.67 41
1351.75 43
1351.84 43
1351.92 41
1352.01 39
1352.09 37
1352.17 34
1352.26 33
1352.34 32
1352.43 33
1352.51 35
1352.60 38
1352.68 41
1352.76 45
1352.85 49
1352.93 53
1353.02 56
1353.10 58
1353.19 58
1353.27 57
1353.35 54
1353.44 50
1353.52 44
1353.61 38
1353.69 33
1353.78 29
1353.86 25
1353.95 23
1354.03 22
1354.11 21
1354.20 21
1354.28 22
1354.37 22
1354.45 23
1354.54 25
1354.62 26
1354.70 27
1354.79 28
1354.87 28
1354.96 27
1355.04 26
1355.13 26
1355.21 25
1355.30 25
1355.38 25
1355.46 26
1355.55 27
1355.63 28
1355.72 29
1355.80 32
1355.89 35
1355.97 40
1356.05 47
1356.14 54
1356.22 61
1356.31 66
1356.39 70
1356.48 72
1356.56 71
1356.65 67
1356.73 63
1356.81 57
1356.90 52
1356.98 47
1357.07 44
1357.15 40
1357.24 38
1357.32 35
1357.41 33
1357.49 32
1357.57 32
1357.66 32
1357.74 33
1357.83 34
1357.91 35
1358.00 36
1358.08 35
1358.17 33
1358.25 30
1358.34 27
1358.42 23
1358.50 19
1358.59 17
1358.67 16
1358.76 17
1358.84 18
1358.93 21
1359.01 25
1359.10 29
1359.18 33
1359.26 37
1359.35 41
1359.43 44
1359.52 47
1359.60 49
1359.69 50
1359.77 51
1359.86 52
1359.94 52
1360.03 53
1360.11 54
1360.19 56
1360.28 58
1360.36 59
1360.45 60
1360.53 60
1360.62 59
1360.70 58
1360.79 56
1360.87 54
1360.96 52
1361.04 51
1361.12 50
1361.21 49
1361.29 47
1361.38 45
1361.46 42
1361.55 40
1361.63 38
1361.72 37
1361.80 37
1361.89 39
1361.97 43
1362.06 47
1362.14 52
1362.22 55
1362.31 57
1362.39 57
1362.48 56
1362.56 52
1362.65 47
1362.73 42
1362.82 38
1362.90 34
1362.99 32
1363.07 30
1363.16 30
1363.24 30
1363.32 30
1363.41 31
1363.49 31
1363.58 31
1363.66 32
1363.75 33
1363.83 34
1363.92 36
1364.00 38
1364.09 41
1364.17 43
1364.26 44
1364.34 44
1364.43 42
1364.51 40
1364.59 37
1364.68 34
1364.76 31
1364.85 30
1364.93 30
1365.02 32
1365.10 35
1365.19 39
1365.27 44
1365.36 47
1365.44 51
1365.53 53
1365.61 55
1365.70 56
1365.78 57
1365.87 58
1365.95 59
1366.03 60
1366.12 60
1366.20 59
1366.29 58
1366.37 56
1366.46 53
1366.54 50
1366.63 46
1366.71 43
1366.80 40
1366.88 36
1366.97 33
1367.05 29
1367.14 26
1367.22 24
1367.31 22
1367.39 22
1367.48 22
1367.56 24
1367.64 26
1367.73 29
1367.81 32
1367.90 35
1367.98 38
1368.07 42
1368.15 45
1368.24 49
1368.32 53
1368.41 56
1368.49 58
1368.58 58
1368.66 58
1368.75 55
1368.83 52
1368.92 48
1369.00 44
1369.09 40
1369.17 35
1369.26 31
1369.34 26
1369.43 22
1369.51 19
1369.60 18
1369.68 19
1369.77 21
1369.85 26
1369.93 32
1370.02 37
1370.10 42
1370.19 45
1370.27 46
1370.36 45
1370.44 43
1370.53 39
1370.61 36
1370.70 32
1370.78 29
1370.87 27
1370.95 26
1371.04 27
1371.12 28
1371.21 31
1371.29 33
1371.38 35
1371.46 36
1371.55 35
1371.63 34
1371.72 31
1371.80 27
1371.89 23
1371.97 19
1372.06 16
1372.14 14
1372.23 15
1372.31 17
1372.40 20
1372.48 25
1372.57 31
1372.65 35
1372.74 39
1372.82 42
1372.91 44
1372.99 46
1373.08 48
1373.16 49
1373.25 51
1373.33 52
1373.42 53
1373.50 53
1373.59 51
1373.67 49
1373.76 47
1373.84 45
1373.93 43
1374.01 43
1374.10 44
1374.18 46
1374.27 49
1374.35 52
1374.44 56
1374.52 60
1374.61 64
1374.69 67
1374.78 68
1374.86 67
1374.95 65
1375.03 63
1375.12 59
1375.20 56
1375.29 54
1375.37 52
1375.46 52
1375.54 53
1375.63 54
1375.71 56
1375.80 58
1375.88 60
1375.97 60
1376.05 60
1376.14 59
1376.22 57
1376.31 56
1376.39 54
1376.48 52
1376.56 51
1376.65 51
1376.73 51
1376.82 52
1376.90 52
1376.99 53
1377.07 53
1377.16 52
1377.24 51
1377.33 50
1377.41 48
1377.50 46
1377.58 44
1377.67 42
1377.75 40
1377.84 38
1377.92 36
1378.01 33
1378.09 31
1378.18 28
1378.26 25
1378.35 23
1378.43 21
1378.52 21
1378.60 21
1378.69 24
1378.77 27
1378.86 32
1378.94 38
1379.03 45
1379.11 52
1379.20 59
1379.28 64
1379.37 68
1379.45 71
1379.54 72
1379.62 72
1379.71 72
1379.80 71
1379.88 72
1379.97 73
1380.05 75
1380.14 77
1380.22 79
1380.31 79
1380.39 79
1380.48 77
1380.56 73
1380.65 69
1380.73 64
1380.82 59
1380.90 54
1380.99 49
1381.07 44
1381.16 39
1381.24 34
1381.33 29
1381.41 24
1381.50 21
1381.58 18
1381.67 16
1381.75 15
1381.84 15
1381.92 15
1382.01 15
1382.10 16
1382.18 17
1382.27 18
1382.35 21
1382.44 23
1382.52 26
1382.61 28
1382.69 29
1382.78 30
1382.86 30
1382.95 31
1383.03 31
1383.12 32
1383.20 33
1383.29 35
1383.37 36
1383.46 36
1383.54 35
1383.63 33
1383.72 31
1383.80 28
1383.89 26
1383.97 23
1384.06 21
1384.14 19
1384.23 18
1384.31 17
1384.40 18
1384.48 19
1384.57 21
1384.65 24
1384.74 28
1384.82 31
1384.91 35
1384.99 38
1385.08 41
1385.17 44
1385.25 46
1385.34 48
1385.42 49
1385.51 49
1385.59 49
1385.68 47
1385.76 45
1385.85 41
1385.93 37
1386.02 33
1386.10 29
1386.19 25
1386.27 22
1386.36 20
1386.45 19
1386.53 18
1386.62 18
1386.70 19
1386.79 20
1386.87 23
1386.96 26
1387.04 29
1387.13 32
1387.21 34
1387.30 34
1387.38 33
1387.47 30
1387.56 27
1387.64 22
1387.73 18
1387.81 14
1387.90 10
1387.98 7
1388.07 4
1388.15 2
1388.24 1
1388.32 1
1388.41 1
1388.49 1
1388.58 0
1388.67 0
1388.75 0
1388.84 0
1388.92 0
1389.01 0
1389.09 0
1389.18 1
1389.26 4
1389.35 8
1389.43 13
1389.52 17
1389.61 21
1389.69 24
1389.78 26
1389.86 28
1389.95 30
1390.03 31
1390.12 33
1390.20 34
1390.29 35
1390.37 34
1390.46 33
1390.55 30
1390.63 27
1390.72 23
1390.80 19
1390.89 17
1390.97 15
1391.06 15
1391.14 16
1391.23 17
1391.32 18
1391.40 19
1391.49 18
1391.57 16
1391.66 13
1391.74 10
1391.83 8
1391.91 7
1392.00 8
1392.08 9
1392.17 12
1392.26 15
1392.34 18
1392.43 20
1392.51 22
1392.60 23
1392.68 25
1392.77 26
1392.85 28
1392.94 30
1393.03 31
1393.11 31
1393.20 30
1393.28 29
1393.37 26
1393.45 23
1393.54 19
1393.62 17
1393.71 15
1393.80 15
1393.88 16
1393.97 18
1394.05 20
1394.14 23
1394.22 25
1394.31 27
1394.40 28
1394.48 29
1394.57 29
1394.65 28
1394.74 28
1394.82 28
1394.91 28
1394.99 29
1395.08 31
1395.17 34
1395.25 38
1395.34 43
1395.42 47
1395.51 50
1395.59 52
1395.68 52
1395.77 50
1395.85 47
1395.94 44
1396.02 40
1396.11 36
1396.19 33
1396.28 31
1396.36 30
1396.45 30
1396.54 32
1396.62 34
1396.71 37
1396.79 39
1396.88 41
1396.96 42
1397.05 41
1397.14 39
1397.22 37
1397.31 34
1397.39 32
1397.48 30
1397.56 30
1397.65 30
1397.74 31
1397.82 33
1397.91 35
1397.99 36
1398.08 37
1398.16 37
1398.25 36
1398.34 35
1398.42 34
1398.51 34
1398.59 34
1398.68 34
1398.76 35
1398.85 37
1398.94 40
1399.02 44
1399.11 49
1399.19 54
1399.28 59
1399.36 63
1399.45 65
1399.54 66
1399.62 65
1399.71 62
1399.79 58
1399.88 52
1399.97 47
1400.05 41
1400.14 35
1400.22 31
1400.31 27
1400.39 24
1400.48 22
1400.57 22
1400.65 22
1400.74 23
1400.82 25
1400.91 28
1400.99 31
1401.08 35
1401.17 39
1401.25 43
1401.34 45
1401.42 46
1401.51 45
1401.60 43
1401.68 40
1401.77 35
1401.85 31
1401.94 27
1402.02 25
1402.11 23
1402.20 23
1402.28 24
1402.37 26
1402.45 27
1402.54 27
1402.63 27
1402.71 26
1402.80 23
1402.88 21
1402.97 20
1403.05 19
1403.14 20
1403.23 22
1403.31 25
1403.40 28
1403.48 30
1403.57 30
1403.66 29
1403.74 26
1403.83 23
1403.91 20
1404.00 17
1404.09 15
1404.17 14
1404.26 12
1404.34 11
1404.43 9
1404.51 7
1404.60 4
1404.69 2
1404.77 1
1404.86 0
1404.94 1
1405.03 4
1405.12 7
1405.20 10
1405.29 14
1405.37 17
1405.46 19
1405.55 22
1405.63 23
1405.72 24
1405.80 24
1405.89 24
1405.98 23
1406.06 22
1406.15 22
1406.23 21
1406.32 20
1406.41 20
1406.49 20
1406.58 19
1406.66 19
1406.75 19
1406.84 20
1406.92 21
1407.01 23
1407.09 26
1407.18 29
1407.27 33
1407.35 37
1407.44 42
1407.52 46
1407.61 49
1407.70 52
1407.78 52
1407.87 51
1407.95 48
1408.04 44
1408.13 40
1408.21 36
1408.30 32
1408.38 30
1408.47 29
1408.56 28
1408.64 28
1408.73 28
1408.81 29
1408.90 30
1408.99 32
1409.07 34
1409.16 36
1409.24 38
1409.33 39
1409.42 40
1409.50 40
1409.59 40
1409.67 39
1409.76 38
1409.85 38
1409.93 38
1410.02 38
1410.11 38
1410.19 38
1410.28 38
1410.36 37
1410.45 35
1410.54 33
1410.62 30
1410.71 28
1410.79 26
1410.88 24
1410.97 21
1411.05 18
1411.14 15
1411.22 11
1411.31 8
1411.40 6
1411.48 6
1411.57 6
1411.65 8
1411.74 10
1411.83 11
1411.91 12
1412.00 11
1412.09 8
1412.17 5
1412.26 1
1412.34 0
1412.43 0
1412.52 0
1412.60 0
1412.69 0
1412.77 0
1412.86 0
1412.95 2
1413.03 3
1413.12 4
1413.21 3
1413.29 4
1413.38 4
1413.46 5
1413.55 6
1413.64 8
1413.72 9
1413.81 9
1413.90 9
1413.98 8
1414.07 7
1414.15 6
1414.24 5
1414.33 5
1414.41 7
1414.50 10
1414.59 13
1414.67 18
1414.76 23
1414.84 27
1414.93 30
1415.02 32
1415.10 33
1415.19 32
1415.27 30
1415.36 27
1415.45 24
1415.53 20
1415.62 16
1415.71 13
1415.79 10
1415.88 9
1415.96 9
1416.05 10
1416.14 11
1416.22 13
1416.31 15
1416.40 16
1416.48 17
1416.57 17
1416.66 17
1416.74 16
1416.83 15
1416.91 14
1417.00 14
1417.09 13
1417.17 14
1417.26 14
1417.35 15
1417.43 17
1417.52 18
1417.60 20
1417.69 21
1417.78 22
1417.86 22
1417.95 21
1418.04 20
1418.12 18
1418.21 15
1418.30 13
1418.38 10
1418.47 6
1418.55 3
1418.64 0
1418.73 0
1418.81 0
1418.90 0
1418.99 0
1419.07 0
1419.16 0
1419.24 8
1419.33 17
1419.42 24
1419.50 30
1419.59 34
1419.68 35
1419.76 35
1419.85 33
1419.94 32
1420.02 32
1420.11 32
1420.20 34
1420.28 37
1420.37 40
1420.45 44
1420.54 47
1420.63 49
1420.71 50
1420.80 50
1420.89 47
1420.97 43
1421.06 38
1421.15 32
1421.23 27
1421.32 24
1421.40 22
1421.49 21
1421.58 22
1421.66 23
1421.75 23
1421.84 23
1421.92 22
1422.01 21
1422.10 20
1422.18 19
1422.27 18
1422.36 18
1422.44 18
1422.53 19
1422.62 20
1422.70 21
1422.79 24
1422.87 26
1422.96 29
1423.05 30
1423.13 30
1423.22 28
1423.31 23
1423.39 18
1423.48 13
1423.57 8
1423.65 4
1423.74 2
1423.83 1
1423.91 1
1424.00 2
1424.09 3
1424.17 4
1424.26 5
1424.35 8
1424.43 10
1424.52 13
1424.60 17
1424.69 20
1424.78 22
1424.86 25
1424.95 27
1425.04 30
1425.12 32
1425.21 35
1425.30 38
1425.38 41
1425.47 42
1425.56 43
1425.64 43
1425.73 42
1425.82 41
1425.90 39
1425.99 38
1426.08 36
1426.16 34
1426.25 31
1426.34 28
1426.42 25
1426.51 22
1426.60 19
1426.68 18
1426.77 17
1426.86 17
1426.94 18
1427.03 20
1427.12 22
1427.20 25
1427.29 28
1427.37 31
1427.46 35
1427.55 40
1427.63 46
1427.72 53
1427.81 60
1427.89 65
1427.98 69
1428.07 71
1428.15 70
1428.24 67
1428.33 62
1428.41 57
1428.50 52
1428.59 47
1428.67 43
1428.76 39
1428.85 35
1428.93 30
1429.02 25
1429.11 20
1429.19 14
1429.28 9
1429.37 6
1429.45 4
1429.54 5
1429.63 8
1429.71 12
1429.80 18
1429.89 23
1429.97 28
1430.06 32
1430.15 35
1430.23 37
1430.32 38
1430.41 39
1430.49 40
1430.58 42
1430.67 44
1430.75 46
1430.84 50
1430.93 54
1431.01 58
1431.10 62
1431.19 64
1431.28 64
1431.36 62
1431.45 58
1431.54 53
1431.62 47
1431.71 42
1431.80 38
1431.88 36
1431.97 36
1432.06 37
1432.14 39
1432.23 42
1432.32 46
1432.40 49
1432.49 53
1432.58 55
1432.66 57
1432.75 57
1432.84 56
1432.92 52
1433.01 47
1433.10 41
1433.18 34
1433.27 29
1433.36 24
1433.44 20
1433.53 18
1433.62 17
1433.70 17
1433.79 18
1433.88 19
1433.96 20
1434.05 20
1434.14 20
1434.23 20
1434.31 21
1434.40 22
1434.49 24
1434.57 28
1434.66 32
1434.75 37
1434.83 42
1434.92 46
1435.01 50
1435.09 52
1435.18 55
1435.27 57
1435.35 58
1435.44 59
1435.53 59
1435.61 58
1435.70 56
1435.79 53
1435.88 50
1435.96 46
1436.05 43
1436.14 40
1436.22 37
1436.31 35
1436.40 32
1436.48 30
1436.57 29
1436.66 28
1436.74 27
1436.83 26
1436.92 26
1437.00 25
1437.09 24
1437.18 23
1437.27 21
1437.35 21
1437.44 22
1437.53 24
1437.61 29
1437.70 35
1437.79 42
1437.87 49
1437.96 55
1438.05 60
1438.13 63
1438.22 65
1438.31 65
1438.40 63
1438.48 61
1438.57 59
1438.66 56
1438.74 52
1438.83 49
1438.92 46
1439.00 43
1439.09 41
1439.18 40
1439.27 40
1439.35 42
1439.44 44
1439.53 47
1439.61 49
1439.70 51
1439.79 52
1439.87 52
1439.96 52
1440.05 52
1440.14 53
1440.22 54
1440.31 57
1440.40 59
1440.48 62
1440.57 63
1440.66 62
1440.74 61
1440.83 58
1440.92 56
1441.01 53
1441.09 51
1441.18 49
1441.27 48
1441.35 47
1441.44 46
1441.53 46
1441.61 47
1441.70 48
1441.79 49
1441.88 50
1441.96 51
1442.05 51
1442.14 50
1442.22 49
1442.31 48
1442.40 47
1442.49 45
1442.57 43
1442.66 41
1442.75 39
1442.83 37
1442.92 35
1443.01 33
1443.09 33
1443.18 33
1443.27 33
1443.36 33
1443.44 33
1443.53 33
1443.62 34
1443.70 34
1443.79 34
1443.88 34
1443.97 33
1444.05 31
1444.14 27
1444.23 22
1444.31 16
1444.40 10
1444.49 3
1444.58 0
1444.66 0
1444.75 0
1444.84 0
1444.92 0
1445.01 0
1445.10 0
1445.19 0
1445.27 4
1445.36 11
1445.45 19
1445.53 27
1445.62 34
1445.71 41
1445.80 47
1445.88 52
1445.97 56
1446.06 59
1446.14 60
1446.23 61
1446.32 60
1446.41 60
1446.49 59
1446.58 59
1446.67 59
1446.75 59
1446.84 59
1446.93 58
1447.02 57
1447.10 55
1447.19 53
1447.28 50
1447.37 47
1447.45 44
1447.54 41
1447.63 38
1447.71 35
1447.80 32
1447.89 30
1447.98 28
1448.06 27
1448.15 27
1448.24 27
1448.32 28
1448.41 29
1448.50 30
1448.59 30
1448.67 28
1448.76 25
1448.85 21
1448.94 17
1449.02 13
1449.11 9
1449.20 8
1449.28 8
1449.37 11
1449.46 16
1449.55 22
1449.63 30
1449.72 37
1449.81 42
1449.90 46
1449.98 47
1450.07 47
1450.16 45
1450.24 43
1450.33 41
1450.42 39
1450.51 38
1450.59 37
1450.68 37
1450.77 38
1450.86 39
1450.94 41
1451.03 43
1451.12 46
1451.21 49
1451.29 52
1451.38 55
1451.47 56
1451.55 56
1451.64 55
1451.73 54
1451.82 55
1451.90 56
1451.99 60
1452.08 65
1452.17 70
1452.25 75
1452.34 78
1452.43 78
1452.52 75
1452.60 70
1452.69 64
1452.78 58
1452.87 53
1452.95 49
1453.04 48
1453.13 48
1453.21 48
1453.30 49
1453.39 49
1453.48 48
1453.56 47
1453.65 45
1453.74 42
1453.83 40
1453.91 37
1454.00 34
1454.09 31
1454.18 28
1454.26 25
1454.35 23
1454.44 21
1454.53 19
1454.61 19
1454.70 20
1454.79 22
1454.88 23
1454.96 24
1455.05 26
1455.14 27
1455.23 29
1455.31 30
1455.40 33
1455.49 35
1455.58 36
1455.66 37
1455.75 36
1455.84 34
1455.93 32
1456.01 29
1456.10 27
1456.19 26
1456.27 25
1456.36 26
1456.45 26
1456.54 27
1456.62 27
1456.71 27
1456.80 26
1456.89 25
1456.97 24
1457.06 23
1457.15 21
1457.24 19
1457.32 18
1457.41 16
1457.50 16
1457.59 15
1457.68 15
1457.76 15
1457.85 15
1457.94 15
1458.03 14
1458.11 12
1458.20 10
1458.29 7
1458.38 5
1458.46 5
1458.55 5
1458.64 7
1458.73 11
1458.81 17
1458.90 25
1458.99 32
1459.08 39
1459.16 44
1459.25 46
1459.34 46
1459.43 44
1459.51 40
1459.60 37
1459.69 34
1459.78 33
1459.86 33
1459.95 36
1460.04 39
1460.13 43
1460.21 45
1460.30 45
1460.39 44
1460.48 41
1460.56 37
1460.65 34
1460.74 31
1460.83 29
1460.92 28
1461.00 27
1461.09 27
1461.18 27
1461.27 28
1461.35 30
1461.44 32
1461.53 36
1461.62 41
1461.70 46
1461.79 49
1461.88 52
1461.97 53
1462.05 53
1462.14 52
1462.23 50
1462.32 50
1462.41 50
1462.49 52
1462.58 55
1462.67 58
1462.76 62
1462.84 65
1462.93 67
1463.02 68
1463.11 67
1463.19 64
1463.28 61
1463.37 56
1463.46 51
1463.55 47
1463.63 44
1463.72 43
1463.81 43
1463.90 45
1463.98 48
1464.07 52
1464.16 57
1464.25 60
1464.33 63
1464.42 64
1464.51 63
1464.60 61
1464.69 57
1464.77 52
1464.86 47
1464.95 43
1465.04 40
1465.12 40
1465.21 43
1465.30 48
1465.39 56
1465.48 65
1465.56 73
1465.65 80
1465.74 85
1465.83 88
1465.91 89
1466.00 89
1466.09 88
1466.18 87
1466.27 85
1466.35 83
1466.44 82
1466.53 80
1466.62 79
1466.70 78
1466.79 78
1466.88 78
1466.97 78
1467.06 78
1467.14 78
1467.23 77
1467.32 74
1467.41 71
1467.49 66
1467.58 61
1467.67 57
1467.76 52
1467.85 50
1467.93 49
1468.02 49
1468.11 51
1468.20 54
1468.29 56
1468.37 57
1468.46 57
1468.55 55
1468.64 52
1468.72 47
1468.81 43
1468.90 39
1468.99 36
1469.08 36
1469.16 37
1469.25 39
1469.34 42
1469.43 45
1469.52 47
1469.60 48
1469.69 49
1469.78 49
1469.87 49
1469.95 49
1470.04 49
1470.13 48
1470.22 48
1470.31 46
1470.39 43
1470.48 39
1470.57 33
1470.66 26
1470.75 18
1470.83 10
1470.92 2
1471.01 0
1471.10 0
1471.19 0
1471.27 0
1471.36 0
1471.45 0
1471.54 0
1471.63 0
1471.71 2
1471.80 8
1471.89 14
1471.98 20
1472.06 26
1472.15 30
1472.24 34
1472.33 36
1472.42 36
1472.50 34
1472.59 32
1472.68 29
1472.77 25
1472.86 23
1472.94 21
1473.03 22
1473.12 23
1473.21 27
1473.30 31
1473.38 37
1473.47 43
1473.56 48
1473.65 52
1473.74 54
1473.82 55
1473.91 53
1474.00 50
1474.09 46
1474.18 41
1474.26 37
1474.35 34
1474.44 32
1474.53 32
1474.62 32
1474.70 32
1474.79 32
1474.88 32
1474.97 30
1475.06 28
1475.15 26
1475.23 24
1475.32 23
1475.41 23
1475.50 24
1475.59 27
1475.67 30
1475.76 34
1475.85 37
1475.94 41
1476.03 44
1476.11 47
1476.20 50
1476.29 52
1476.38 54
1476.47 55
1476.55 54
1476.64 51
1476.73 47
1476.82 41
1476.91 36
1476.99 31
1477.08 27
1477.17 25
1477.26 23
1477.35 21
1477.44 19
1477.52 18
1477.61 16
1477.70 15
1477.79 15
1477.88 17
1477.96 20
1478.05 23
1478.14 26
1478.23 30
1478.32 32
1478.40 32
1478.49 32
1478.58 30
1478.67 28
1478.76 26
1478.85 23
1478.93 21
1479.02 18
1479.11 16
1479.20 14
1479.29 11
1479.37 10
1479.46 8
1479.55 6
1479.64 5
1479.73 5
1479.82 5
1479.90 6
1479.99 8
1480.08 10
1480.17 13
1480.26 16
1480.34 20
1480.43 24
1480.52 29
1480.61 32
1480.70 35
1480.79 36
1480.87 35
1480.96 32
1481.05 28
1481.14 24
1481.23 20
1481.32 18
1481.40 17
1481.49 19
1481.58 21
1481.67 25
1481.76 28
1481.84 30
1481.93 32
1482.02 32
1482.11 32
1482.20 31
1482.29 29
1482.37 27
1482.46 24
1482.55 21
1482.64 18
1482.73 15
1482.82 13
1482.90 12
1482.99 12
1483.08 13
1483.17 16
1483.26 19
1483.35 23
1483.43 26
1483.52 30
1483.61 34
1483.70 37
1483.79 40
1483.87 42
1483.96 44
1484.05 45
1484.14 46
1484.23 46
1484.32 46
1484.40 45
1484.49 44
1484.58 43
1484.67 41
1484.76 39
1484.85 36
1484.93 32
1485.02 29
1485.11 25
1485.20 23
1485.29 21
1485.38 21
1485.46 23
1485.55 25
1485.64 28
1485.73 30
1485.82 32
1485.91 33
1486.00 34
1486.08 34
1486.17 34
1486.26 35
1486.35 35
1486.44 35
1486.53 34
1486.61 33
1486.70 30
1486.79 27
1486.88 24
1486.97 22
1487.06 22
1487.14 22
1487.23 24
1487.32 27
1487.41 30
1487.50 32
1487.59 32
1487.67 31
1487.76 28
1487.85 25
1487.94 20
1488.03 16
1488.12 11
1488.21 7
1488.29 5
1488.38 4
1488.47 4
1488.56 6
1488.65 11
1488.74 16
1488.82 23
1488.91 30
1489.00 36
1489.09 42
1489.18 45
1489.27 47
1489.36 47
1489.44 45
1489.53 42
1489.62 39
1489.71 35
1489.80 32
1489.89 28
1489.97 24
1490.06 19
1490.15 15
1490.24 10
1490.33 6
1490.42 2
1490.51 0
1490.59 0
1490.68 0
1490.77 0
1490.86 2
1490.95 5
1491.04 7
1491.13 7
1491.21 5
1491.30 2
1491.39 0
1491.48 0
1491.57 0
1491.66 0
1491.74 0
1491.83 4
1491.92 10
1492.01 15
1492.10 18
1492.19 19
1492.28 18
1492.36 15
1492.45 12
1492.54 10
1492.63 9
1492.72 9
1492.81 10
1492.90 12
1492.98 13
1493.07 15
1493.16 17
1493.25 18
1493.34 20
1493.43 23
1493.52 26
1493.61 29
1493.69 31
1493.78 33
1493.87 34
1493.96 33
1494.05 32
1494.14 30
1494.23 28
1494.31 27
1494.40 27
1494.49 29
1494.58 31
1494.67 35
1494.76 39
1494.85 43
1494.93 45
1495.02 47
1495.11 46
1495.20 43
1495.29 39
1495.38 34
1495.47 29
1495.55 24
1495.64 21
1495.73 20
1495.82 20
1495.91 22
1496.00 25
1496.09 29
1496.18 33
1496.26 38
1496.35 43
1496.44 48
1496.53 54
1496.62 59
1496.71 63
1496.80 66
1496.89 68
1496.97 69
1497.06 69
1497.15 67
1497.24 65
1497.33 62
1497.42 59
1497.51 55
1497.59 50
1497.68 44
1497.77 38
1497.86 31
1497.95 24
1498.04 18
1498.13 12
1498.22 7
1498.30 3
1498.39 1
1498.48 0
1498.57 0
1498.66 0
1498.75 2
1498.84 4
1498.93 6
1499.01 8
1499.10 9
1499.19 11
1499.28 12
1499.37 14
1499.46 16
1499.55 18
1499.64 21
1499.72 23
1499.81 26
1499.90 28
1499.99 31
1500.08 34
1500.17 37
1500.26 41
1500.35 44
1500.44 46
1500.52 48
1500.61 50
1500.70 51
1500.79 52
1500.88 53
1500.97 54
1501.06 55
1501.15 57
1501.23 59
1501.32 61
1501.41 63
1501.50 64
1501.59 65
1501.68 64
1501.77 63
1501.86 60
1501.95 58
1502.03 56
1502.12 54
1502.21 54
1502.30 54
1502.39 54
1502.48 53
1502.57 52
1502.66 50
1502.74 48
1502.83 45
1502.92 42
1503.01 38
1503.10 36
1503.19 33
1503.28 31
1503.37 29
1503.46 27
1503.54 25
1503.63 24
1503.72 22
1503.81 22
1503.90 21
1503.99 22
1504.08 24
1504.17 26
1504.26 29
1504.34 31
1504.43 32
1504.52 31
1504.61 28
1504.70 25
1504.79 21
1504.88 17
1504.97 14
1505.06 12
1505.15 11
1505.23 10
1505.32 9
1505.41 7
1505.50 5
1505.59 2
1505.68 0
1505.77 0
1505.86 0
1505.95 0
1506.03 0
1506.12 0
1506.21 1
1506.30 4
1506.39 9
1506.48 14
1506.57 20
1506.66 26
1506.75 30
1506.84 34
1506.92 36
1507.01 37
1507.10 36
1507.19 35
1507.28 34
1507.37 32
1507.46 30
1507.55 28
1507.64 27
1507.73 26
1507.81 27
1507.90 29
1507.99 32
1508.08 36
1508.17 40
1508.26 43
1508.35 45
1508.44 46
1508.53 46
1508.62 47
1508.71 48
1508.79 51
1508.88 54
1508.97 58
1509.06 62
1509.15 65
1509.24 66
1509.33 66
1509.42 64
1509.51 61
1509.60 57
1509.68 55
1509.77 52
1509.86 51
1509.95 50
1510.04 48
1510.13 46
1510.22 42
1510.31 38
1510.40 32
1510.49 27
1510.58 23
1510.66 23
1510.75 25
1510.84 31
1510.93 39
1511.02 48
1511.11 57
1511.20 63
1511.29 66
1511.38 66
1511.47 63
1511.56 58
1511.64 52
1511.73 47
1511.82 42
1511.91 38
1512.00 36
1512.09 34
1512.18 35
1512.27 36
1512.36 40
1512.45 45
1512.54 51
1512.63 57
1512.71 62
1512.80 65
1512.89 66
1512.98 63
1513.07 59
1513.16 53
1513.25 47
1513.34 41
1513.43 35
1513.52 31
1513.61 28
1513.70 27
1513.78 27
1513.87 29
1513.96 32
1514.05 36
1514.14 40
1514.23 43
1514.32 45
1514.41 46
1514.50 45
1514.59 44
1514.68 42
1514.77 40
1514.86 37
1514.94 34
1515.03 32
1515.12 30
1515.21 28
1515.30 26
1515.39 25
1515.48 23
1515.57 21
1515.66 18
1515.75 15
1515.84 12
1515.93 9
1516.02 5
1516.10 2
1516.19 0
1516.28 0
1516.37 0
1516.46 0
1516.55 0
1516.64 0
1516.73 3
1516.82 6
1516.91 10
1517.00 15
1517.09 19
1517.18 23
1517.27 26
1517.35 29
1517.44 31
1517.53 32
1517.62 32
1517.71 32
1517.80 32
1517.89 31
1517.98 31
1518.07 30
1518.16 29
1518.25 27
1518.34 26
1518.43 24
1518.52 23
1518.61 21
1518.69 19
1518.78 17
1518.87 15
1518.96 12
1519.05 10
1519.14 7
1519.23 5
1519.32 4
1519.41 3
1519.50 4
1519.59 4
1519.68 5
1519.77 6
1519.86 6
1519.95 7
1520.04 7
1520.12 8
1520.21 10
1520.30 11
1520.39 11
1520.48 11
1520.57 10
1520.66 8
1520.75 6
1520.84 5
1520.93 6
1521.02 9
1521.11 13
1521.20 19
1521.29 25
1521.38 30
1521.47 35
1521.56 38
1521.64 40
1521.73 41
1521.82 41
1521.91 40
1522.00 39
1522.09 37
1522.18 35
1522.27 33
1522.36 31
1522.45 30
1522.54 30
1522.63 31
1522.72 34
1522.81 38
1522.90 43
1522.99 48
1523.08 54
1523.17 59
1523.25 63
1523.34 66
1523.43 68
1523.52 68
1523.61 67
1523.70 65
1523.79 61
1523.88 56
1523.97 51
1524.06 45
1524.15 41
1524.24 37
1524.33 36
1524.42 36
1524.51 39
1524.60 43
1524.69 47
1524.78 51
1524.87 55
1524.96 56
1525.04 56
1525.13 52
1525.22 47
1525.31 41
1525.40 34
1525.49 28
1525.58 24
1525.67 22
1525.76 21
1525.85 21
1525.94 22
1526.03 22
1526.12 21
1526.21 19
1526.30 18
1526.39 17
1526.48 17
1526.57 19
1526.66 21
1526.75 23
1526.84 25
1526.93 26
1527.01 25
1527.10 23
1527.19 20
1527.28 17
1527.37 14
1527.46 10
1527.55 7
1527.64 5
1527.73 3
1527.82 3
1527.91 5
1528.00 8
1528.09 12
1528.18 16
1528.27 20
1528.36 23
1528.45 25
1528.54 26
1528.63 25
1528.72 25
1528.81 25
1528.90 26
1528.99 27
1529.08 28
1529.17 30
1529.26 31
1529.35 33
1529.43 33
1529.52 33
1529.61 32
1529.70 29
1529.79 27
1529.88 23
1529.97 20
1530.06 17
1530.15 16
1530.24 16
1530.33 17
1530.42 18
1530.51 21
1530.60 23
1530.69 26
1530.78 29
1530.87 31
1530.96 34
1531.05 37
1531.14 41
1531.23 43
1531.32 46
1531.41 47
1531.50 47
1531.59 46
1531.68 45
1531.77 44
1531.86 43
1531.95 44
1532.04 45
1532.13 48
1532.22 51
1532.31 53
1532.39 54
1532.48 54
1532.57 53
1532.66 50
1532.75 47
1532.84 42
1532.93 37
1533.02 31
1533.11 26
1533.20 20
1533.29 16
1533.38 12
1533.47 9
1533.56 8
1533.65 9
1533.74 11
1533.83 14
1533.92 19
1534.01 24
1534.10 29
1534.19 33
1534.28 36
1534.37 39
1534.46 40
1534.55 41
1534.64 42
1534.73 44
1534.82 47
1534.91 51
1535.00 56
1535.09 60
1535.18 63
1535.27 63
1535.36 62
1535.45 58
1535.54 54
1535.63 48
1535.72 44
1535.81 41
1535.90 40
1535.99 40
1536.08 43
1536.17 47
1536.26 51
1536.35 56
1536.44 59
1536.53 62
1536.62 62
1536.71 62
1536.80 61
1536.89 59
1536.98 57
1537.07 56
1537.15 55
1537.24 56
1537.33 56
1537.42 56
1537.51 56
1537.60 54
1537.69 50
1537.78 45
1537.87 39
1537.96 33
1538.05 27
1538.14 23
1538.23 21
1538.32 21
1538.41 23
1538.50 26
1538.59 30
1538.68 35
1538.77 39
1538.86 42
1538.95 44
1539.04 44
1539.13 43
1539.22 41
1539.31 37
1539.40 34
1539.49 29
1539.58 26
1539.67 23
1539.76 20
1539.85 18
1539.94 16
1540.03 15
1540.12 13
1540.21 12
1540.30 12
1540.39 12
1540.48 14
1540.57 17
1540.66 21
1540.75 26
1540.84 31
1540.93 36
1541.02 41
1541.11 45
1541.20 49
1541.29 52
1541.38 55
1541.47 57
1541.56 58
1541.65 58
1541.74 57
1541.83 56
1541.92 54
1542.01 53
1542.10 52
1542.19 53
1542.28 54
1542.37 57
1542.46 61
1542.55 66
1542.64 70
1542.73 72
1542.82 74
1542.91 74
1543.00 73
1543.09 72
1543.18 72
1543.27 72
1543.36 74
1543.45 76
1543.54 79
1543.63 82
1543.72 83
1543.81 83
1543.90 81
1543.99 79
1544.08 76
1544.17 72
1544.26 68
1544.35 64
1544.44 59
1544.53 54
1544.62 48
1544.71 43
1544.80 38
1544.89 35
1544.98 34
1545.07 34
1545.16 34
1545.26 33
1545.35 31
1545.44 28
1545.53 24
1545.62 21
1545.71 19
1545.80 19
1545.89 21
1545.98 25
1546.07 30
1546.16 36
1546.25 42
1546.34 47
1546.43 51
1546.52 55
1546.61 59
1546.70 63
1546.79 67
1546.88 71
1546.97 74
1547.06 77
1547.15 79
1547.24 80
1547.33 80
1547.42 79
1547.51 76
1547.60 73
1547.69 69
1547.78 65
1547.87 60
1547.96 54
1548.05 49
1548.14 43
1548.23 38
1548.32 33
1548.41 29
1548.50 26
1548.59 22
1548.68 18
1548.77 14
1548.86 10
1548.95 6
1549.04 1
1549.13 0
1549.22 0
1549.31 0
1549.40 0
1549.49 0
1549.58 0
1549.67 0
1549.76 0
1549.85 4
1549.94 11
1550.04 18
1550.13 25
1550.22 31
1550.31 37
1550.40 42
1550.49 47
1550.58 52
1550.67 56
1550.76 59
1550.85 60
1550.94 60
1551.03 58
1551.12 57
1551.21 56
1551.30 56
1551.39 56
1551.48 56
1551.57 56
1551.66 55
1551.75 53
1551.84 50
1551.93 47
1552.02 46
1552.11 48
1552.20 51
1552.29 57
1552.38 64
1552.47 71
1552.56 76
1552.65 79
1552.74 79
1552.83 76
1552.92 72
1553.02 66
1553.11 61
1553.20 55
1553.29 51
1553.38 47
1553.47 44
1553.56 42
1553.65 41
1553.74 42
1553.83 44
1553.92 46
1554.01 47
1554.10 48
1554.19 47
1554.28 44
1554.37 40
1554.46 34
1554.55 28
1554.64 22
1554.73 17
1554.82 14
1554.91 11
1555.00 9
1555.09 8
1555.18 5
1555.27 3
1555.36 0
1555.46 0
1555.55 0
1555.64 0
1555.73 0
1555.82 0
1555.91 0
1556.00 0
1556.09 2
1556.18 6
1556.27 9
1556.36 12
1556.45 14
1556.54 16
1556.63 18
1556.72 19
1556.81 20
1556.90 21
1556.99 22
1557.08 23
1557.17 23
1557.26 22
1557.35 22
1557.45 21
1557.54 20
1557.63 20
1557.72 20
1557.81 20
1557.90 21
1557.99 22
1558.08 23
1558.17 22
1558.26 21
1558.35 19
1558.44 17
1558.53 15
1558.62 15
1558.71 17
1558.80 20
1558.89 23
1558.98 27
1559.07 30
1559.16 31
1559.26 32
1559.35 31
1559.44 29
1559.53 26
1559.62 24
1559.71 23
1559.80 22
1559.89 22
1559.98 23
1560.07 26
1560.16 31
1560.25 37
1560.34 44
1560.43 51
1560.52 57
1560.61 60
1560.70 62
1560.79 60
1560.89 57
1560.98 53
1561.07 50
1561.16 48
1561.25 50
1561.34 54
1561.43 59
1561.52 64
1561.61 68
1561.70 69
1561.79 67
1561.88 63
1561.97 56
1562.06 49
1562.15 41
1562.24 34
1562.33 27
1562.43 22
1562.52 16
1562.61 12
1562.70 9
1562.79 6
1562.88 4
1562.97 4
1563.06 6
1563.15 9
1563.24 12
1563.33 16
1563.42 20
1563.51 23
1563.60 25
1563.69 25
1563.78 25
1563.88 25
1563.97 24
1564.06 23
1564.15 22
1564.24 21
1564.33 20
1564.42 19
1564.51 18
1564.60 19
1564.69 21
1564.78 24
1564.87 29
1564.96 35
1565.05 42
1565.15 49
1565.24 55
1565.33 61
1565.42 65
1565.51 69
1565.60 71
1565.69 73
1565.78 73
1565.87 73
1565.96 72
1566.05 69
1566.14 66
1566.23 62
1566.32 57
1566.42 54
1566.51 51
1566.60 51
1566.69 53
1566.78 57
1566.87 62
1566.96 67
1567.05 71
1567.14 73
1567.23 72
1567.32 70
1567.41 67
1567.50 64
1567.59 64
1567.69 66
1567.78 69
1567.87 74
1567.96 79
1568.05 83
1568.14 85
1568.23 86
1568.32 84
1568.41 81
1568.50 77
1568.59 71
1568.68 65
1568.78 60
1568.87 55
1568.96 52
1569.05 51
1569.14 50
1569.23 50
1569.32 51
1569.41 51
1569.50 52
1569.59 52
1569.68 52
1569.77 52
1569.86 52
1569.96 52
1570.05 52
1570.14 53
1570.23 54
1570.32 54
1570.41 54
1570.50 54
1570.59 53
1570.68 51
1570.77 50
1570.86 49
1570.96 49
1571.05 50
1571.14 51
1571.23 53
1571.32 54
1571.41 55
1571.50 56
1571.59 55
1571.68 55
1571.77 55
1571.86 55
1571.95 55
1572.05 57
1572.14 60
1572.23 64
1572.32 68
1572.41 71
1572.50 73
1572.59 73
1572.68 70
1572.77 66
1572.86 61
1572.95 56
1573.05 52
1573.14 48
1573.23 45
1573.32 43
1573.41 41
1573.50 39
1573.59 35
1573.68 31
1573.77 27
1573.86 24
1573.96 22
1574.05 23
1574.14 25
1574.23 28
1574.32 31
1574.41 34
1574.50 35
1574.59 36
1574.68 36
1574.77 36
1574.86 38
1574.96 40
1575.05 43
1575.14 46
1575.23 47
1575.32 48
1575.41 46
1575.50 44
1575.59 40
1575.68 36
1575.77 32
1575.87 27
1575.96 23
1576.05 18
1576.14 12
1576.23 6
1576.32 0
1576.41 0
1576.50 0
1576.59 0
1576.69 0
1576.78 0
1576.87 0
1576.96 5
1577.05 9
1577.14 11
1577.23 11
1577.32 9
1577.41 7
1577.50 5
1577.60 5
1577.69 6
1577.78 8
1577.87 10
1577.96 12
1578.05 12
1578.14 11
1578.23 9
1578.32 6
1578.42 4
1578.51 4
1578.60 6
1578.69 9
1578.78 13
1578.87 17
1578.96 20
1579.05 23
1579.14 26
1579.23 28
1579.33 30
1579.42 32
1579.51 34
1579.60 36
1579.69 39
1579.78 42
1579.87 45
1579.96 49
1580.06 53
1580.15 55
1580.24 56
1580.33 56
1580.42 56
1580.51 54
1580.60 52
1580.69 50
1580.78 46
1580.88 42
1580.97 37
1581.06 30
1581.15 23
1581.24 16
1581.33 11
1581.42 7
1581.51 4
1581.60 4
1581.70 6
1581.79 9
1581.88 13
1581.97 17
1582.06 22
1582.15 27
1582.24 31
1582.33 34
1582.43 37
1582.52 38
1582.61 38
1582.70 37
1582.79 35
1582.88 32
1582.97 30
1583.06 27
1583.15 24
1583.25 22
1583.34 19
1583.43 18
1583.52 17
1583.61 17
1583.70 18
1583.79 20
1583.88 23
1583.98 27
1584.07 32
1584.16 36
1584.25 41
1584.34 45
1584.43 48
1584.52 49
1584.61 50
1584.71 49
1584.80 47
1584.89 45
1584.98 43
1585.07 41
1585.16 40
1585.25 40
1585.34 41
1585.44 43
1585.53 46
1585.62 49
1585.71 52
1585.80 55
1585.89 59
1585.98 62
1586.08 65
1586.17 67
1586.26 67
1586.35 67
1586.44 64
1586.53 60
1586.62 54
1586.71 47
1586.81 39
1586.90 32
1586.99 25
1587.08 20
1587.17 17
1587.26 16
1587.35 16
1587.45 16
1587.54 17
1587.63 18
1587.72 19
1587.81 19
1587.90 21
1587.99 23
1588.08 26
1588.18 29
1588.27 31
1588.36 34
1588.45 36
1588.54 37
1588.63 38
1588.72 38
1588.82 38
1588.91 38
1589.00 38
1589.09 37
1589.18 36
1589.27 34
1589.36 32
1589.46 31
1589.55 31
1589.64 32
1589.73 35
1589.82 39
1589.91 44
1590.00 48
1590.10 52
1590.19 53
1590.28 52
1590.37 49
1590.46 46
1590.55 44
1590.64 43
1590.74 44
1590.83 48
1590.92 53
1591.01 59
1591.10 63
1591.19 66
1591.28 68
1591.38 67
1591.47 66
1591.56 64
1591.65 62
1591.74 61
1591.83 59
1591.92 56
1592.02 53
1592.11 48
1592.20 43
1592.29 38
1592.38 34
1592.47 31
1592.56 30
1592.66 29
1592.75 30
1592.84 31
1592.93 33
1593.02 35
1593.11 37
1593.20 39
1593.30 41
1593.39 43
1593.48 43
1593.57 42
1593.66 39
1593.75 35
1593.85 29
1593.94 24
1594.03 18
1594.12 12
1594.21 8
1594.30 4
1594.39 1
1594.49 0
1594.58 0
1594.67 0
1594.76 0
1594.85 0
1594.94 0
1595.04 1
1595.13 3
1595.22 6
1595.31 9
1595.40 14
1595.49 18
1595.59 23
1595.68 26
1595.77 29
1595.86 31
1595.95 31
1596.04 30
1596.13 28
1596.23 26
1596.32 24
1596.41 21
1596.50 19
1596.59 17
1596.68 16
1596.78 15
1596.87 15
1596.96 15
1597.05 14
1597.14 14
1597.23 13
1597.33 11
1597.42 10
1597.51 8
1597.60 6
1597.69 4
1597.78 2
1597.88 0
1597.97 0
1598.06 0
1598.15 0
1598.24 0
1598.33 0
1598.43 0
1598.52 0
1598.61 6
1598.70 11
1598.79 15
1598.88 17
1598.98 18
1599.07 18
1599.16 18
1599.25 20
1599.34 23
1599.43 28
1599.53 34
1599.62 40
1599.71 46
1599.80 49
1599.89 51
1599.98 52
1600.08 53
1600.17 54
1600.26 55
1600.35 57
1600.44 58
1600.53 58
1600.63 56
1600.72 52
1600.81 46
1600.90 38
1600.99 30
1601.08 23
1601.18 17
1601.27 14
1601.36 14
1601.45 14
1601.54 16
1601.63 18
1601.73 20
1601.82 22
1601.91 24
1602.00 26
1602.09 28
1602.19 31
1602.28 34
1602.37 36
1602.46 37
1602.55 36
1602.64 33
1602.74 29
1602.83 24
1602.92 19
1603.01 15
1603.10 13
1603.19 13
1603.29 14
1603.38 16
1603.47 19
1603.56 20
1603.65 21
1603.75 22
1603.84 21
1603.93 21
1604.02 20
1604.11 19
1604.20 18
1604.30 17
1604.39 17
1604.48 19
1604.57 20
1604.66 23
1604.76 26
1604.85 30
1604.94 34
1605.03 38
1605.12 41
1605.22 45
1605.31 49
1605.40 54
1605.49 59
1605.58 65
1605.67 70
1605.77 75
1605.86 78
1605.95 79
1606.04 79
1606.13 77
1606.23 74
1606.32 70
1606.41 67
1606.50 64
1606.59 63
1606.69 63
1606.78 63
1606.87 64
1606.96 64
1607.05 64
1607.14 63
1607.24 62
1607.33 60
1607.42 58
1607.51 56
1607.60 53
1607.70 52
1607.79 50
1607.88 49
1607.97 48
1608.06 47
1608.16 48
1608.25 48
1608.34 50
1608.43 52
1608.52 53
1608.62 55
1608.71 55
1608.80 55
1608.89 53
1608.98 51
1609.08 49
1609.17 48
1609.26 47
1609.35 48
1609.44 50
1609.54 53
1609.63 57
1609.72 61
1609.81 64
1609.90 67
1610.00 68
1610.09 67
1610.18 66
1610.27 65
1610.36 64
1610.46 63
1610.55 62
1610.64 61
1610.73 58
1610.82 55
1610.92 50
1611.01 44
1611.10 38
1611.19 33
1611.28 29
1611.38 27
1611.47 28
1611.56 30
1611.65 33
1611.74 37
1611.84 40
1611.93 42
1612.02 44
1612.11 45
1612.20 45
1612.30 45
1612.39 46
1612.48 48
1612.57 50
1612.66 52
1612.76 55
1612.85 57
1612.94 59
1613.03 60
1613.12 59
1613.22 56
1613.31 51
1613.40 44
1613.49 37
1613.58 31
1613.68 26
1613.77 23
1613.86 23
1613.95 26
1614.05 31
1614.14 38
1614.23 45
1614.32 51
1614.41 56
1614.51 59
1614.60 60
1614.69 59
1614.78 58
1614.87 57
1614.97 56
1615.06 55
1615.15 55
1615.24 54
1615.33 54
1615.43 53
1615.52 52
1615.61 51
1615.70 50
1615.80 51
1615.89 51
1615.98 53
1616.07 54
1616.16 56
1616.26 59
1616.35 61
1616.44 64
1616.53 67
1616.63 70
1616.72 72
1616.81 75
1616.90 76
1616.99 77
1617.09 77
1617.18 76
1617.27 73
1617.36 70
1617.45 65
1617.55 60
1617.64 55
1617.73 50
1617.82 46
1617.92 43
1618.01 42
1618.10 41
1618.19 41
1618.28 42
1618.38 43
1618.47 44
1618.56 45
1618.65 46
1618.75 47
1618.84 48
1618.93 49
1619.02 49
1619.11 48
1619.21 46
1619.30 43
1619.39 41
1619.48 40
1619.58 40
1619.67 43
1619.76 48
1619.85 55
1619.95 63
1620.04 71
1620.13 78
1620.22 83
1620.31 87
1620.41 89
1620.50 90
1620.59 91
1620.68 92
1620.78 92
1620.87 93
1620.96 94
1621.05 95
1621.15 95
1621.24 94
1621.33 92
1621.42 90
1621.51 87
1621.61 83
1621.70 80
1621.79 77
1621.88 75
1621.98 74
1622.07 73
1622.16 72
1622.25 71
1622.35 68
1622.44 63
1622.53 58
1622.62 53
1622.71 49
1622.81 46
1622.90 44
1622.99 43
1623.08 43
1623.18 43
1623.27 43
1623.36 42
1623.45 41
1623.55 41
1623.64 40
1623.73 40
1623.82 39
1623.92 39
1624.01 38
1624.10 36
1624.19 35
1624.29 33
1624.38 30
1624.47 27
1624.56 25
1624.65 23
1624.75 22
1624.84 22
1624.93 23
1625.02 26
1625.12 31
1625.21 38
1625.30 46
1625.39 55
1625.49 64
1625.58 73
1625.67 81
1625.76 88
1625.86 94
1625.95 99
1626.04 103
1626.13 105
1626.23 106
1626.32 104
1626.41 100
1626.50 93
1626.60 86
1626.69 78
1626.78 72
1626.87 68
1626.97 65
1627.06 65
1627.15 66
1627.24 68
1627.34 71
1627.43 72
1627.52 74
1627.61 74
1627.71 74
1627.80 74
1627.89 72
1627.98 70
1628.08 68
1628.17 66
1628.26 65
1628.35 64
1628.45 64
1628.54 65
1628.63 67
1628.72 68
1628.82 70
1628.91 72
1629.00 73
1629.09 75
1629.19 76
1629.28 78
1629.37 79
1629.46 80
1629.56 80
1629.65 79
1629.74 79
1629.83 79
1629.93 80
1630.02 83
1630.11 86
1630.20 88
1630.30 90
1630.39 90
1630.48 88
1630.57 84
1630.67 80
1630.76 77
1630.85 75
1630.94 76
1631.04 79
1631.13 82
1631.22 86
1631.31 89
1631.41 90
1631.50 90
1631.59 88
1631.69 85
1631.78 82
1631.87 80
1631.96 79
1632.06 81
1632.15 84
1632.24 88
1632.33 92
1632.43 96
1632.52 99
1632.61 100
1632.70 100
1632.80 98
1632.89 95
1632.98 91
1633.07 87
1633.17 82
1633.26 78
1633.35 74
1633.45 69
1633.54 65
1633.63 61
1633.72 58
1633.82 55
1633.91 54
1634.00 54
1634.09 56
1634.19 59
1634.28 62
1634.37 66
1634.46 68
1634.56 70
1634.65 71
1634.74 72
1634.84 72
1634.93 74
1635.02 76
1635.11 79
1635.21 82
1635.30 84
1635.39 86
1635.48 86
1635.58 86
1635.67 85
1635.76 85
1635.86 84
1635.95 83
1636.04 82
1636.13 80
1636.23 76
1636.32 72
1636.41 66
1636.50 58
1636.60 50
1636.69 42
1636.78 34
1636.88 28
1636.97 22
1637.06 17
1637.15 13
1637.25 9
1637.34 6
1637.43 3
1637.52 1
1637.62 0
1637.71 0
1637.80 0
1637.90 0
1637.99 0
1638.08 0
1638.17 0
1638.27 0
1638.36 0
1638.45 1
1638.55 3
1638.64 6
1638.73 9
1638.82 13
1638.92 17
1639.01 20
1639.10 22
1639.20 23
1639.29 23
1639.38 22
1639.47 21
1639.57 20
1639.66 19
1639.75 19
1639.84 21
1639.94 23
1640.03 26
1640.12 30
1640.22 35
1640.31 40
1640.40 44
1640.49 47
1640.59 49
1640.68 49
1640.77 48
1640.87 46
1640.96 44
1641.05 41
1641.14 38
1641.24 36
1641.33 35
1641.42 35
1641.52 35
1641.61 36
1641.70 38
1641.80 39
1641.89 41
1641.98 42
1642.07 43
1642.17 42
1642.26 41
1642.35 38
1642.45 34
1642.54 29
1642.63 25
1642.72 21
1642.82 20
1642.91 21
1643.00 23
1643.10 27
1643.19 32
1643.28 35
1643.37 36
1643.47 36
1643.56 34
1643.65 32
1643.75 31
1643.84 32
1643.93 34
1644.03 39
1644.12 45
1644.21 51
1644.30 57
1644.40 61
1644.49 63
1644.58 63
1644.68 62
1644.77 61
1644.86 60
1644.95 61
1645.05 64
1645.14 70
1645.23 78
1645.33 87
1645.42 97
1645.51 105
1645.61 110
1645.70 113
1645.79 113
1645.88 111
1645.98 108
1646.07 105
1646.16 102
1646.26 99
1646.35 96
1646.44 93
1646.54 89
1646.63 86
1646.72 83
1646.82 80
1646.91 79
1647.00 79
1647.09 79
1647.19 80
1647.28 81
1647.37 80
1647.47 78
1647.56 75
1647.65 71
1647.75 68
1647.84 65
1647.93 63
1648.02 63
1648.12 65
1648.21 68
1648.30 73
1648.40 80
1648.49 88
1648.58 96
1648.68 105
1648.77 111
1648.86 116
1648.96 117
1649.05 115
1649.14 111
1649.24 105
1649.33 97
1649.42 89
1649.51 81
1649.61 73
1649.70 65
1649.79 58
1649.89 52
1649.98 47
1650.07 43
1650.17 40
1650.26 37
1650.35 36
1650.45 34
1650.54 33
1650.63 31
1650.73 30
1650.82 28
1650.91 27
1651.00 26
1651.10 27
1651.19 30
1651.28 33
1651.38 35
1651.47 37
1651.56 36
1651.66 34
1651.75 30
1651.84 26
1651.94 22
1652.03 19
1652.12 18
1652.22 17
1652.31 18
1652.40 19
1652.50 19
1652.59 20
1652.68 20
1652.77 21
1652.87 22
1652.96 24
1653.05 26
1653.15 27
1653.24 28
1653.33 28
1653.43 27
1653.52 26
1653.61 25
1653.71 25
1653.80 27
1653.89 30
1653.99 34
1654.08 39
1654.17 45
1654.27 49
1654.36 51
1654.45 52
1654.55 50
1654.64 47
1654.73 42
1654.83 37
1654.92 32
1655.01 28
1655.11 25
1655.20 24
1655.29 24
1655.39 25
1655.48 28
1655.57 31
1655.67 33
1655.76 35
1655.85 36
1655.95 37
1656.04 37
1656.13 37
1656.23 38
1656.32 40
1656.41 42
1656.51 45
1656.60 48
1656.69 49
1656.79 49
1656.88 49
1656.97 47
1657.07 46
1657.16 45
1657.25 44
1657.35 43
1657.44 43
1657.53 43
1657.63 42
1657.72 41
1657.81 39
1657.91 38
1658.00 38
1658.09 37
1658.19 37
1658.28 36
1658.37 36
1658.47 36
1658.56 36
1658.65 37
1658.75 38
1658.84 41
1658.93 43
1659.03 46
1659.12 49
1659.21 52
1659.31 54
1659.40 58
1659.49 61
1659.59 64
1659.68 66
1659.77 69
1659.87 70
1659.96 70
1660.05 69
1660.15 68
1660.24 67
1660.33 66
1660.43 66
1660.52 68
1660.61 71
1660.71 76
1660.80 81
1660.89 88
1660.99 94
1661.08 99
1661.17 103
1661.27 105
1661.36 106
1661.45 106
1661.55 105
1661.64 104
1661.73 103
1661.83 103
1661.92 104
1662.02 105
1662.11 106
1662.20 107
1662.30 108
1662.39 108
1662.48 107
1662.58 104
1662.67 101
1662.76 96
1662.86 91
1662.95 85
1663.04 79
1663.14 73
1663.23 69
1663.32 67
1663.42 66
1663.51 66
1663.60 67
1663.70 68
1663.79 68
1663.88 67
1663.98 66
1664.07 64
1664.17 64
1664.26 65
1664.35 68
1664.45 73
1664.54 78
1664.63 83
1664.73 88
1664.82 91
1664.91 93
1665.01 92
1665.10 91
1665.19 89
1665.29 87
1665.38 84
1665.48 81
1665.57 78
1665.66 75
1665.76 72
1665.85 71
1665.94 72
1666.04 75
1666.13 80
1666.22 87
1666.32 93
1666.41 98
1666.50 100
1666.60 97
1666.69 90
1666.79 80
1666.88 69
1666.97 57
1667.07 48
1667.16 41
1667.25 38
1667.35 36
1667.44 36
1667.53 35
1667.63 34
1667.72 31
1667.81 26
1667.91 20
1668.00 15
1668.10 10
1668.19 7
1668.28 6
1668.38 7
1668.47 9
1668.56 13
1668.66 17
1668.75 23
1668.84 28
1668.94 34
1669.03 41
1669.13 49
1669.22 57
1669.31 64
1669.41 71
1669.50 77
1669.59 82
1669.69 85
1669.78 88
1669.88 90
1669.97 93
1670.06 97
1670.16 102
1670.25 106
1670.34 111
1670.44 116
1670.53 119
1670.62 121
1670.72 121
1670.81 119
1670.91 114
1671.00 108
1671.09 101
1671.19 93
1671.28 85
1671.37 77
1671.47 70
1671.56 65
1671.66 61
1671.75 58
1671.84 58
1671.94 59
1672.03 62
1672.12 65
1672.22 68
1672.31 70
1672.41 71
1672.50 70
1672.59 67
1672.69 64
1672.78 60
1672.87 59
1672.97 59
1673.06 61
1673.16 65
1673.25 70
1673.34 75
1673.44 79
1673.53 82
1673.62 83
1673.72 83
1673.81 84
1673.91 85
1674.00 87
1674.09 89
1674.19 91
1674.28 92
1674.38 91
1674.47 87
1674.56 81
1674.66 72
1674.75 62
1674.84 51
1674.94 40
1675.03 31
1675.13 24
1675.22 20
1675.31 18
1675.41 19
1675.50 22
1675.60 27
1675.69 33
1675.78 38
1675.88 43
1675.97 49
1676.06 54
1676.16 59
1676.25 64
1676.35 69
1676.44 73
1676.53 76
1676.63 77
1676.72 75
1676.82 72
1676.91 67
1677.00 62
1677.10 57
1677.19 54
1677.28 52
1677.38 51
1677.47 50
1677.57 50
1677.66 49
1677.75 47
1677.85 44
1677.94 41
1678.04 37
1678.13 34
1678.22 31
1678.32 28
1678.41 26
1678.51 24
1678.60 23
1678.69 21
1678.79 20
1678.88 20
1678.98 21
1679.07 25
1679.16 30
1679.26 37
1679.35 45
1679.45 51
1679.54 55
1679.63 57
1679.73 55
1679.82 51
1679.91 45
1680.01 41
1680.10 38
1680.20 38
1680.29 40
1680.38 44
1680.48 48
1680.57 51
1680.67 52
1680.76 53
1680.85 53
1680.95 54
1681.04 56
1681.14 60
1681.23 65
1681.32 72
1681.42 80
1681.51 86
1681.61 91
1681.70 93
1681.79 93
1681.89 89
1681.98 83
1682.08 76
1682.17 69
1682.26 62
1682.36 56
1682.45 52
1682.55 48
1682.64 46
1682.74 45
1682.83 45
1682.92 45
1683.02 45
1683.11 45
1683.21 45
1683.30 45
1683.39 46
1683.49 48
1683.58 50
1683.68 53
1683.77 55
1683.86 57
1683.96 57
1684.05 57
1684.15 57
1684.24 56
1684.33 56
1684.43 57
1684.52 59
1684.62 61
1684.71 64
1684.80 67
1684.90 69
1684.99 69
1685.09 69
1685.18 67
1685.28 63
1685.37 59
1685.46 55
1685.56 52
1685.65 51
1685.75 52
1685.84 56
1685.93 62
1686.03 69
1686.12 76
1686.22 82
1686.31 86
1686.40 87
1686.50 86
1686.59 84
1686.69 81
1686.78 78
1686.88 76
1686.97 76
1687.06 76
1687.16 76
1687.25 75
1687.35 73
1687.44 70
1687.53 65
1687.63 60
1687.72 56
1687.82 52
1687.91 50
1688.01 49
1688.10 49
1688.19 48
1688.29 47
1688.38 46
1688.48 44
1688.57 41
1688.67 38
1688.76 36
1688.85 35
1688.95 35
1689.04 37
1689.14 41
1689.23 45
1689.32 50
1689.42 55
1689.51 59
1689.61 63
1689.70 66
1689.80 68
1689.89 70
1689.98 72
1690.08 74
1690.17 77
1690.27 79
1690.36 81
1690.46 82
1690.55 82
1690.64 80
1690.74 77
1690.83 72
1690.93 67
1691.02 61
1691.12 55
1691.21 49
1691.30 44
1691.40 40
1691.49 37
1691.59 34
1691.68 33
1691.78 32
1691.87 33
1691.96 34
1692.06 36
1692.15 39
1692.25 42
1692.34 45
1692.44 47
1692.53 48
1692.62 48
1692.72 47
1692.81 45
1692.91 44
1693.00 44
1693.10 45
1693.19 46
1693.28 49
1693.38 51
1693.47 53
1693.57 54
1693.66 53
1693.76 51
1693.85 48
1693.95 44
1694.04 40
1694.13 37
1694.23 35
1694.32 34
1694.42 36
1694.51 40
1694.61 45
1694.70 49
1694.79 52
1694.89 52
1694.98 49
1695.08 44
1695.17 37
1695.27 30
1695.36 23
1695.46 18
1695.55 15
1695.64 13
1695.74 13
1695.83 14
1695.93 15
1696.02 15
1696.12 15
1696.21 14
1696.30 12
1696.40 11
1696.49 11
1696.59 13
1696.68 17
1696.78 23
1696.87 30
1696.97 38
1697.06 45
1697.15 51
1697.25 55
1697.34 58
1697.44 59
1697.53 59
1697.63 58
1697.72 57
1697.82 55
1697.91 52
1698.01 49
1698.10 44
1698.19 40
1698.29 35
1698.38 32
1698.48 30
1698.57 29
1698.67 30
1698.76 31
1698.86 32
1698.95 33
1699.04 34
1699.14 33
1699.23 31
1699.33 28
1699.42 25
1699.52 21
1699.61 18
1699.71 15
1699.80 13
1699.89 13
1699.99 12
1700.08 13
1700.18 12
1700.27 11
1700.37 9
1700.46 4
1700.56 0
1700.65 0
1700.75 0
1700.84 0
1700.93 0
1701.03 0
1701.12 0
1701.22 0
1701.31 4
1701.41 8
1701.50 10
1701.60 11
1701.69 11
1701.79 9
1701.88 8
1701.98 7
1702.07 7
1702.16 6
1702.26 5
1702.35 4
1702.45 3
1702.54 2
1702.64 3
1702.73 6
1702.83 12
1702.92 21
1703.02 34
1703.11 48
1703.20 62
1703.30 75
1703.39 86
1703.49 93
1703.58 97
1703.68 99
1703.77 99
1703.87 98
1703.96 96
1704.06 93
1704.15 89
1704.25 83
1704.34 76
1704.44 68
1704.53 60
1704.62 53
1704.72 49
1704.81 47
1704.91 48
1705.00 51
1705.10 55
1705.19 59
1705.29 61
1705.38 63
1705.48 63
1705.57 63
1705.67 62
1705.76 61
1705.86 61
1705.95 61
1706.04 61
1706.14 61
1706.23 59
1706.33 57
1706.42 54
1706.52 50
1706.61 47
1706.71 45
1706.80 45
1706.90 46
1706.99 48
1707.09 50
1707.18 52
1707.28 53
1707.37 53
1707.47 53
1707.56 52
1707.65 50
1707.75 49
1707.84 47
1707.94 44
1708.03 41
1708.13 37
1708.22 34
1708.32 33
1708.41 34
1708.51 38
1708.60 43
1708.70 49
1708.79 55
1708.89 59
1708.98 60
1709.08 57
1709.17 52
1709.27 46
1709.36 38
1709.46 32
1709.55 27
1709.65 25
1709.74 24
1709.83 26
1709.93 29
1710.02 32
1710.12 35
1710.21 36
1710.31 36
1710.40 35
1710.50 33
1710.59 31
1710.69 29
1710.78 27
1710.88 25
1710.97 24
1711.07 23
1711.16 22
1711.26 21
1711.35 21
1711.45 22
1711.54 24
1711.64 26
1711.73 29
1711.83 33
1711.92 38
1712.02 44
1712.11 49
1712.21 55
1712.30 60
1712.40 65
1712.49 69
1712.58 72
1712.68 73
1712.77 72
1712.87 70
1712.96 65
1713.06 60
1713.15 54
1713.25 48
1713.34 43
1713.44 40
1713.53 38
1713.63 38
1713.72 39
1713.82 40
1713.91 41
1714.01 42
1714.10 41
1714.20 38
1714.29 35
1714.39 30
1714.48 25
1714.58 20
1714.67 16
1714.77 13
1714.86 12
1714.96 12
1715.05 13
1715.15 15
1715.24 17
1715.34 19
1715.43 20
1715.53 20
1715.62 19
1715.72 17
1715.81 13
1715.91 9
1716.00 5
1716.10 2
1716.19 0
1716.29 0
1716.38 0
1716.48 0
1716.57 0
1716.67 5
1716.76 12
1716.86 20
1716.95 28
1717.05 37
1717.14 45
1717.24 52
1717.33 57
1717.43 61
1717.52 63
1717.62 63
1717.71 63
1717.81 61
1717.90 60
1718.00 58
1718.09 57
1718.19 55
1718.28 55
1718.38 54
1718.47 53
1718.57 51
1718.66 48
1718.76 45
1718.85 41
1718.95 37
1719.04 33
1719.14 29
1719.23 25
1719.33 23
1719.42 22
1719.52 22
1719.61 25
1719.71 30
1719.80 36
1719.90 42
1719.99 47
1720.09 50
1720.18 50
1720.28 48
1720.37 45
1720.47 40
1720.56 36
1720.66 33
1720.75 30
1720.85 29
1720.94 29
1721.04 29
1721.13 29
1721.23 29
1721.32 28
1721.42 27
1721.52 27
1721.61 26
1721.71 26
1721.80 27
1721.90 29
1721.99 30
1722.09 32
1722.18 33
1722.28 34
1722.37 33
1722.47 31
1722.56 28
1722.66 25
1722.75 23
1722.85 22
1722.94 23
1723.04 26
1723.13 32
1723.23 39
1723.32 46
1723.42 53
1723.51 59
1723.61 64
1723.70 66
1723.80 68
1723.89 68
1723.99 68
1724.08 69
1724.18 70
1724.27 72
1724.37 74
1724.47 77
1724.56 79
1724.66 80
1724.75 81
1724.85 82
1724.94 81
1725.04 80
1725.13 77
1725.23 74
1725.32 69
1725.42 63
1725.51 56
1725.61 50
1725.70 45
1725.80 41
1725.89 39
1725.99 39
1726.08 40
1726.18 42
1726.27 43
1726.37 45
1726.47 45
1726.56 45
1726.66 44
1726.75 42
1726.85 39
1726.94 36
1727.04 32
1727.13 27
1727.23 22
1727.32 17
1727.42 13
1727.51 11
1727.61 11
1727.70 13
1727.80 16
1727.89 21
1727.99 26
1728.08 31
1728.18 35
1728.28 39
1728.37 41
1728.47 43
1728.56 45
1728.66 45
1728.75 45
1728.85 44
1728.94 42
1729.04 40
1729.13 38
1729.23 36
1729.32 35
1729.42 36
1729.51 38
1729.61 40
1729.71 43
1729.80 47
1729.90 49
1729.99 52
1730.09 54
1730.18 55
1730.28 57
1730.37 59
1730.47 61
1730.56 62
1730.66 62
1730.75 62
1730.85 59
1730.95 55
1731.04 51
1731.14 46
1731.23 42
1731.33 41
1731.42 43
1731.52 48
1731.61 55
1731.71 63
1731.80 69
1731.90 73
1731.99 73
1732.09 70
1732.19 65
1732.28 58
1732.38 52
1732.47 46
1732.57 43
1732.66 40
1732.76 39
1732.85 39
1732.95 39
1733.04 38
1733.14 36
1733.24 34
1733.33 31
1733.43 28
1733.52 25
1733.62 21
1733.71 17
1733.81 13
1733.90 9
1734.00 5
1734.09 2
1734.19 1
1734.29 1
1734.38 3
1734.48 6
1734.57 10
1734.67 13
1734.76 15
1734.86 16
1734.95 15
1735.05 13
1735.14 11
1735.24 10
1735.34 9
1735.43 10
1735.53 13
1735.62 16
1735.72 20
1735.81 23
1735.91 25
1736.00 25
1736.10 23
1736.20 18
1736.29 12
1736.39 5
1736.48 0
1736.58 0
1736.67 0
1736.77 0
1736.86 5
1736.96 10
1737.06 14
1737.15 17
1737.25 16
1737.34 15
1737.44 12
1737.53 10
1737.63 9
1737.72 10
1737.82 11
1737.92 13
1738.01 14
1738.11 13
1738.20 12
1738.30 9
1738.39 7
1738.49 4
1738.58 3
1738.68 3
1738.78 5
1738.87 8
1738.97 12
1739.06 17
1739.16 22
1739.25 26
1739.35 29
1739.44 30
1739.54 29
1739.64 27
1739.73 24
1739.83 20
1739.92 18
1740.02 16
1740.11 16
1740.21 16
1740.31 18
1740.40 20
1740.50 22
1740.59 23
1740.69 24
1740.78 24
1740.88 23
1740.98 22
1741.07 21
1741.17 19
1741.26 18
1741.36 16
1741.45 15
1741.55 16
1741.64 17
1741.74 20
1741.84 23
1741.93 26
1742.03 27
1742.12 27
1742.22 25
1742.31 22
1742.41 18
1742.51 14
1742.60 11
1742.70 9
1742.79 9
1742.89 10
1742.98 12
1743.08 15
1743.18 20
1743.27 26
1743.37 34
1743.46 44
1743.56 55
1743.65 66
1743.75 76
1743.85 85
1743.94 92
1744.04 97
1744.13 101
1744.23 104
1744.32 105
1744.42 104
1744.52 101
1744.61 95
1744.71 87
1744.80 77
1744.90 66
1745.00 55
1745.09 46
1745.19 38
1745.28 33
1745.38 30
1745.47 27
1745.57 26
1745.67 24
1745.76 23
1745.86 23
1745.95 23
1746.05 25
1746.14 27
1746.24 30
1746.34 33
1746.43 36
1746.53 37
1746.62 38
1746.72 38
1746.82 37
1746.91 37
1747.01 38
1747.10 41
1747.20 46
1747.29 53
1747.39 62
1747.49 72
1747.58 81
1747.68 90
1747.77 97
1747.87 103
1747.97 108
1748.06 112
1748.16 115
1748.25 118
1748.35 120
1748.44 121
1748.54 121
1748.64 121
1748.73 120
1748.83 120
1748.92 119
1749.02 119
1749.12 119
1749.21 119
1749.31 118
1749.40 115
1749.50 112
1749.60 109
1749.69 106
1749.79 104
1749.88 104
1749.98 105
1750.07 105
1750.17 105
1750.27 103
1750.36 98
1750.46 91
1750.55 82
1750.65 73
1750.75 65
1750.84 57
1750.94 51
1751.03 46
1751.13 41
1751.23 37
1751.32 32
1751.42 28
1751.51 25
1751.61 24
1751.71 26
1751.80 29
1751.90 35
1751.99 41
1752.09 46
1752.19 49
1752.28 50
1752.38 48
1752.47 43
1752.57 37
1752.67 31
1752.76 27
1752.86 26
1752.95 27
1753.05 30
1753.15 35
1753.24 39
1753.34 42
1753.43 43
1753.53 43
1753.63 42
1753.72 41
1753.82 41
1753.91 41
1754.01 43
1754.11 44
1754.20 45
1754.30 45
1754.39 43
1754.49 39
1754.59 35
1754.68 31
1754.78 28
1754.87 27
1754.97 27
1755.07 29
1755.16 32
1755.26 35
1755.35 38
1755.45 41
1755.55 44
1755.64 46
1755.74 47
1755.83 48
1755.93 47
1756.03 47
1756.12 46
1756.22 45
1756.31 44
1756.41 45
1756.51 45
1756.60 45
1756.70 45
1756.79 43
1756.89 41
1756.99 39
1757.08 37
1757.18 37
1757.28 39
1757.37 42
1757.47 46
1757.56 50
1757.66 53
1757.76 54
1757.85 54
1757.95 52
1758.04 48
1758.14 43
1758.24 38
1758.33 33
1758.43 28
1758.53 24
1758.62 21
1758.72 21
1758.81 22
1758.91 26
1759.01 31
1759.10 36
1759.20 41
1759.29 45
1759.39 47
1759.49 47
1759.58 45
1759.68 41
1759.78 37
1759.87 33
1759.97 28
1760.06 24
1760.16 21
1760.26 19
1760.35 17
1760.45 16
1760.54 16
1760.64 16
1760.74 17
1760.83 18
1760.93 19
1761.03 20
1761.12 20
1761.22 18
1761.31 16
1761.41 14
1761.51 11
1761.60 8
1761.70 5
1761.80 3
1761.89 2
1761.99 1
1762.08 0
1762.18 0
1762.28 0
1762.37 0
1762.47 0
1762.57 0
1762.66 0
1762.76 0
1762.85 1
1762.95 4
1763.05 8
1763.14 11
1763.24 15
1763.34 19
1763.43 23
1763.53 27
1763.62 33
1763.72 38
1763.82 44
1763.91 50
1764.01 55
1764.11 60
1764.20 65
1764.30 69
1764.39 73
1764.49 77
1764.59 79
1764.68 82
1764.78 84
1764.88 85
1764.97 84
1765.07 83
1765.17 80
1765.26 74
1765.36 67
1765.45 58
1765.55 48
1765.65 38
1765.74 29
1765.84 21
1765.94 15
1766.03 11
1766.13 8
1766.22 5
1766.32 2
1766.42 0
1766.51 0
1766.61 0
1766.71 0
1766.80 0
1766.90 2
1767.00 7
1767.09 12
1767.19 16
1767.28 18
1767.38 18
1767.48 16
1767.57 13
1767.67 9
1767.77 7
1767.86 7
1767.96 8
1768.06 10
1768.15 14
1768.25 17
1768.35 19
1768.44 22
1768.54 25
1768.63 28
1768.73 32
1768.83 38
1768.92 44
1769.02 51
1769.12 58
1769.21 63
1769.31 68
1769.41 71
1769.50 72
1769.60 72
1769.70 71
1769.79 69
1769.89 67
1769.98 64
1770.08 61
1770.18 58
1770.27 54
1770.37 50
1770.47 45
1770.56 41
1770.66 37
1770.76 34
1770.85 32
1770.95 31
1771.05 31
1771.14 32
1771.24 34
1771.34 35
1771.43 36
1771.53 36
1771.62 36
1771.72 36
1771.82 37
1771.91 37
1772.01 37
1772.11 37
1772.20 36
1772.30 34
1772.40 32
1772.49 30
1772.59 28
1772.69 29
1772.78 32
1772.88 37
1772.98 44
1773.07 51
1773.17 57
1773.27 61
1773.36 62
1773.46 61
1773.56 57
1773.65 51
1773.75 44
1773.84 38
1773.94 33
1774.04 28
1774.13 23
1774.23 19
1774.33 15
1774.42 11
1774.52 7
1774.62 4
1774.71 1
1774.81 0
1774.91 0
1775.00 0
1775.10 0
1775.20 0
1775.29 0
1775.39 0
1775.49 0
1775.58 0
1775.68 0
1775.78 1
1775.87 6
1775.97 12
1776.07 19
1776.16 25
1776.26 31
1776.36 35
1776.45 37
1776.55 39
1776.65 41
1776.74 42
1776.84 42
1776.94 42
1777.03 40
1777.13 36
1777.23 33
1777.32 29
1777.42 25
1777.52 23
1777.61 22
1777.71 22
1777.81 22
1777.90 22
1778.00 22
1778.10 22
1778.19 22
1778.29 22
1778.39 24
1778.48 28
1778.58 33
1778.68 38
1778.77 45
1778.87 51
1778.97 56
1779.06 60
1779.16 64
1779.26 65
1779.35 65
1779.45 63
1779.55 60
1779.64 55
1779.74 49
1779.84 43
1779.93 37
1780.03 32
1780.13 26
1780.22 20
1780.32 14
1780.42 8
1780.51 1
1780.61 0
1780.71 0
1780.80 0
1780.90 0
1781.00 0
1781.09 0
1781.19 6
1781.29 17
1781.38 27
1781.48 37
1781.58 44
1781.68 48
1781.77 50
1781.87 49
1781.97 47
1782.06 43
1782.16 39
1782.26 35
1782.35 31
1782.45 28
1782.55 25
1782.64 22
1782.74 20
1782.84 18
1782.93 17
1783.03 18
1783.13 19
1783.22 22
1783.32 26
1783.42 31
1783.51 37
1783.61 43
1783.71 49
1783.80 54
1783.90 57
1784.00 58
1784.10 57
1784.19 54
1784.29 50
1784.39 45
1784.48 40
1784.58 37
1784.68 34
1784.77 32
1784.87 32
1784.97 31
1785.06 30
1785.16 29
1785.26 27
1785.35 24
1785.45 21
1785.55 20
1785.64 20
1785.74 22
1785.84 25
1785.94 30
1786.03 34
1786.13 38
1786.23 40
1786.32 39
1786.42 36
1786.52 31
1786.61 24
1786.71 17
1786.81 9
1786.90 3
1787.00 0
1787.10 0
1787.20 0
1787.29 0
1787.39 5
1787.49 12
1787.58 18
1787.68 24
1787.78 27
1787.87 28
1787.97 26
1788.07 23
1788.16 19
1788.26 16
1788.36 13
1788.46 12
1788.55 11
1788.65 11
1788.75 11
1788.84 10
1788.94 8
1789.04 6
1789.13 4
1789.23 2
1789.33 1
1789.43 0
1789.52 0
1789.62 1
1789.72 2
1789.81 3
1789.91 4
1790.01 4
1790.10 4
1790.20 3
1790.30 4
1790.40 5
1790.49 8
1790.59 13
1790.69 19
1790.78 26
1790.88 31
1790.98 35
1791.07 37
1791.17 37
1791.27 35
1791.37 31
1791.46 28
1791.56 25
1791.66 22
1791.75 22
1791.85 22
1791.95 23
1792.04 25
1792.14 27
1792.24 30
1792.34 34
1792.43 39
1792.53 44
1792.63 50
1792.72 55
1792.82 57
1792.92 57
1793.02 53
1793.11 47
1793.21 39
1793.31 30
1793.40 22
1793.50 15
1793.60 11
1793.70 8
1793.79 6
1793.89 6
1793.99 7
1794.08 9
1794.18 12
1794.28 15
1794.37 19
1794.47 22
1794.57 26
1794.67 29
1794.76 32
1794.86 34
1794.96 34
1795.05 33
1795.15 30
1795.25 24
1795.35 17
1795.44 9
1795.54 2
1795.64 0
1795.73 0
1795.83 0
1795.93 0
1796.03 0
1796.12 0
1796.22 0
1796.32 0
1796.41 2
1796.51 9
1796.61 16
1796.71 23
1796.80 29
1796.90 34
1797.00 36
1797.10 36
1797.19 32
1797.29 27
1797.39 21
1797.48 17
1797.58 14
1797.68 14
1797.78 16
1797.87 22
1797.97 29
1798.07 37
1798.16 44
1798.26 51
1798.36 57
1798.46 62
1798.55 67
1798.65 71
1798.75 76
1798.85 79
1798.94 82
1799.04 85
1799.14 86
1799.23 87
1799.33 87
1799.43 87
1799.53 87
1799.62 87
1799.72 85
1799.82 83
1799.91 80
1800.01 76
1800.11 71
1800.21 66
1800.30 63
1800.40 60
1800.50 57
1800.60 56
1800.69 56
1800.79 56
1800.89 55
1800.99 54
1801.08 53
1801.18 53
1801.28 52
1801.37 52
1801.47 54
1801.57 57
1801.67 61
1801.76 65
1801.86 69
1801.96 72
1802.06 74
1802.15 74
1802.25 72
1802.35 69
1802.44 65
1802.54 61
1802.64 56
1802.74 53
1802.83 50
1802.93 47
1803.03 45
1803.13 44
1803.22 42
1803.32 41
1803.42 40
1803.52 39
1803.61 39
1803.71 38
1803.81 37
1803.91 37
1804.00 36
1804.10 35
1804.20 35
1804.29 34
1804.39 34
1804.49 33
1804.59 32
1804.68 31
1804.78 30
1804.88 27
1804.98 25
1805.07 23
1805.17 20
1805.27 17
1805.37 13
1805.46 10
1805.56 8
1805.66 7
1805.76 8
1805.85 12
1805.95 20
1806.05 30
1806.15 42
1806.24 54
1806.34 65
1806.44 74
1806.54 81
1806.63 85
1806.73 86
1806.83 85
1806.93 83
1807.02 79
1807.12 76
1807.22 72
1807.31 70
1807.41 69
1807.51 69
1807.61 71
1807.70 74
1807.80 77
1807.90 81
1808.00 83
1808.09 84
1808.19 82
1808.29 78
1808.39 72
1808.48 64
1808.58 55
1808.68 47
1808.78 39
1808.87 33
1808.97 29
1809.07 28
1809.17 28
1809.26 29
1809.36 31
1809.46 33
1809.56 36
1809.65 39
1809.75 43
1809.85 48
1809.95 53
1810.04 60
1810.14 68
1810.24 75
1810.34 82
1810.44 88
1810.53 92
1810.63 94
1810.73 94
1810.83 92
1810.92 88
1811.02 85
1811.12 82
1811.22 81
1811.31 81
1811.41 83
1811.51 86
1811.61 87
1811.70 87
1811.80 83
1811.90 77
1812.00 68
1812.09 58
1812.19 49
1812.29 41
1812.39 35
1812.48 31
1812.58 29
1812.68 28
1812.78 29
1812.87 29
1812.97 30
1813.07 32
1813.17 33
1813.27 34
1813.36 34
1813.46 34
1813.56 34
1813.66 33
1813.75 32
1813.85 29
1813.95 27
1814.05 25
1814.14 23
1814.24 23
1814.34 24
1814.44 27
1814.53 30
1814.63 34
1814.73 37
1814.83 39
1814.93 38
1815.02 37
1815.12 34
1815.22 31
1815.32 29
1815.41 27
1815.51 26
1815.61 25
1815.71 24
1815.80 22
1815.90 19
1816.00 13
1816.10 7
1816.20 0
1816.29 0
1816.39 0
1816.49 0
1816.59 0
1816.68 0
1816.78 0
1816.88 0
1816.98 2
1817.07 5
1817.17 7
1817.27 8
1817.37 10
1817.47 12
1817.56 14
1817.66 18
1817.76 24
1817.86 31
1817.95 40
1818.05 50
1818.15 61
1818.25 71
1818.35 80
1818.44 86
1818.54 90
1818.64 92
1818.74 91
1818.83 90
1818.93 89
1819.03 88
1819.13 88
1819.23 89
1819.32 90
1819.42 92
1819.52 94
1819.62 96
1819.71 97
1819.81 97
1819.91 96
1820.01 93
1820.11 89
1820.20 83
1820.30 76
1820.40 69
1820.50 62
1820.59 56
1820.69 52
1820.79 49
1820.89 48
1820.99 49
1821.08 51
1821.18 55
1821.28 60
1821.38 66
1821.48 72
1821.57 77
1821.67 80
1821.77 81
1821.87 81
1821.96 78
1822.06 75
1822.16 71
1822.26 68
1822.36 66
1822.45 65
1822.55 66
1822.65 67
1822.75 69
1822.85 71
1822.94 72
1823.04 73
1823.14 73
1823.24 72
1823.33 69
1823.43 65
1823.53 59
1823.63 54
1823.73 48
1823.82 44
1823.92 41
1824.02 40
1824.12 41
1824.22 43
1824.31 45
1824.41 47
1824.51 47
1824.61 47
1824.71 46
1824.80 46
1824.90 47
1825.00 51
1825.10 56
1825.20 63
1825.29 70
1825.39 77
1825.49 81
1825.59 82
1825.69 81
1825.78 78
1825.88 75
1825.98 71
1826.08 67
1826.18 63
1826.27 59
1826.37 56
1826.47 52
1826.57 50
1826.67 49
1826.76 50
1826.86 53
1826.96 57
1827.06 63
1827.16 69
1827.25 74
1827.35 78
1827.45 80
1827.55 80
1827.65 78
1827.74 75
1827.84 72
1827.94 68
1828.04 64
1828.14 62
1828.23 59
1828.33 58
1828.43 56
1828.53 55
1828.63 53
1828.72 51
1828.82 48
1828.92 46
1829.02 44
1829.12 44
1829.21 46
1829.31 48
1829.41 51
1829.51 53
1829.61 54
1829.70 54
1829.80 53
1829.90 51
1830.00 49
1830.10 47
1830.19 46
1830.29 45
1830.39 45
1830.49 45
1830.59 44
1830.68 44
1830.78 42
1830.88 41
1830.98 38
1831.08 36
1831.18 33
1831.27 31
1831.37 29
1831.47 28
1831.57 26
1831.67 25
1831.76 23
1831.86 21
1831.96 18
1832.06 14
1832.16 10
1832.25 7
1832.35 5
1832.45 4
1832.55 4
1832.65 5
1832.75 7
1832.84 8
1832.94 8
1833.04 7
1833.14 5
1833.24 1
1833.33 0
1833.43 0
1833.53 0
1833.63 1
1833.73 5
1833.83 10
1833.92 15
1834.02 17
1834.12 18
1834.22 16
1834.32 13
1834.41 10
1834.51 9
1834.61 9
1834.71 10
1834.81 13
1834.91 16
1835.00 18
1835.10 20
1835.20 20
1835.30 20
1835.40 19
1835.49 18
1835.59 16
1835.69 14
1835.79 12
1835.89 10
1835.99 9
1836.08 8
1836.18 7
1836.28 7
1836.38 7
1836.48 6
1836.58 5
1836.67 2
1836.77 0
1836.87 0
1836.97 0
1837.07 0
1837.16 0
1837.26 0
1837.36 0
1837.46 2
1837.56 8
1837.66 14
1837.75 19
1837.85 22
1837.95 24
1838.05 24
1838.15 24
1838.25 24
1838.34 23
1838.44 24
1838.54 26
1838.64 28
1838.74 32
1838.84 37
1838.93 43
1839.03 48
1839.13 54
1839.23 57
1839.33 59
1839.43 58
1839.52 54
1839.62 49
1839.72 43
1839.82 37
1839.92 32
1840.02 28
1840.11 25
1840.21 24
1840.31 23
1840.41 23
1840.51 24
1840.61 25
1840.70 26
1840.80 28
1840.90 32
1841.00 35
1841.10 39
1841.20 43
1841.29 46
1841.39 47
1841.49 46
1841.59 43
1841.69 39
1841.79 33
1841.88 27
1841.98 21
1842.08 16
1842.18 12
1842.28 10
1842.38 9
1842.48 8
1842.57 8
1842.67 8
1842.77 9
1842.87 10
1842.97 12
1843.07 14
1843.16 18
1843.26 23
1843.36 28
1843.46 33
1843.56 39
1843.66 45
1843.75 52
1843.85 58
1843.95 64
1844.05 69
1844.15 73
1844.25 76
1844.35 78
1844.44 79
1844.54 78
1844.64 76
1844.74 73
1844.84 70
1844.94 66
1845.03 63
1845.13 58
1845.23 54
1845.33 49
1845.43 44
1845.53 39
1845.63 34
1845.72 30
1845.82 27
1845.92 25
1846.02 24
1846.12 24
1846.22 24
1846.32 25
1846.41 27
1846.51 28
1846.61 30
1846.71 31
1846.81 32
1846.91 34
1847.01 35
1847.10 37
1847.20 40
1847.30 43
1847.40 47
1847.50 51
1847.60 54
1847.69 56
1847.79 56
1847.89 55
1847.99 53
1848.09 52
1848.19 53
1848.29 55
1848.38 59
1848.48 65
1848.58 71
1848.68 76
1848.78 78
1848.88 78
1848.98 76
1849.07 71
1849.17 65
1849.27 60
1849.37 55
1849.47 51
1849.57 48
1849.67 46
1849.76 45
1849.86 44
1849.96 43
1850.06 42
1850.16 40
1850.26 38
1850.36 34
1850.46 30
1850.55 24
1850.65 19
1850.75 13
1850.85 8
1850.95 3
1851.05 0
1851.15 0
1851.24 0
1851.34 0
1851.44 0
1851.54 0
1851.64 0
1851.74 0
1851.84 0
1851.93 2
1852.03 4
1852.13 6
1852.23 8
1852.33 8
1852.43 7
1852.53 5
1852.63 1
1852.72 0
1852.82 0
1852.92 0
1853.02 0
1853.12 0
1853.22 0
1853.32 4
1853.42 13
1853.51 20
1853.61 27
1853.71 31
1853.81 34
1853.91 35
1854.01 34
1854.11 33
1854.20 31
1854.30 30
1854.40 28
1854.50 27
1854.60 26
1854.70 25
1854.80 25
1854.90 25
1854.99 25
1855.09 25
1855.19 24
1855.29 23
1855.39 22
1855.49 21
1855.59 20
1855.69 19
1855.78 19
1855.88 20
1855.98 22
1856.08 24
1856.18 27
1856.28 31
1856.38 34
1856.48 36
1856.58 38
1856.67 39
1856.77 39
1856.87 38
1856.97 37
1857.07 35
1857.17 32
1857.27 29
1857.37 26
1857.46 23
1857.56 20
1857.66 19
1857.76 19
1857.86 21
1857.96 25
1858.06 30
1858.16 37
1858.25 44
1858.35 51
1858.45 56
1858.55 60
1858.65 63
1858.75 65
1858.85 68
1858.95 71
1859.05 76
1859.14 82
1859.24 88
1859.34 93
1859.44 98
1859.54 100
1859.64 100
1859.74 98
1859.84 94
1859.94 90
1860.03 85
1860.13 80
1860.23 76
1860.33 72
1860.43 70
1860.53 67
1860.63 64
1860.73 61
1860.83 57
1860.92 52
1861.02 46
1861.12 40
1861.22 34
1861.32 29
1861.42 24
1861.52 21
1861.62 18
1861.72 16
1861.81 14
1861.91 13
1862.01 12
1862.11 13
1862.21 15
1862.31 19
1862.41 24
1862.51 30
1862.61 37
1862.71 45
1862.80 51
1862.90 57
1863.00 62
1863.10 65
1863.20 66
1863.30 66
1863.40 64
1863.50 61
1863.60 58
1863.69 55
1863.79 53
1863.89 53
1863.99 53
1864.09 54
1864.19 55
1864.29 55
1864.39 54
1864.49 52
1864.59 49
1864.68 46
1864.78 43
1864.88 41
1864.98 40
1865.08 39
1865.18 39
1865.28 39
1865.38 41
1865.48 44
1865.58 46
1865.67 49
1865.77 52
1865.87 55
1865.97 57
1866.07 59
1866.17 61
1866.27 63
1866.37 65
1866.47 66
1866.57 68
1866.67 71
1866.76 73
1866.86 75
1866.96 76
1867.06 77
1867.16 76
1867.26 76
1867.36 75
1867.46 74
1867.56 73
1867.66 72
1867.75 72
1867.85 71
1867.95 70
1868.05 68
1868.15 64
1868.25 59
1868.35 53
1868.45 47
1868.55 42
1868.65 37
1868.75 32
1868.85 29
1868.94 26
1869.04 25
1869.14 25
1869.24 26
1869.34 28
1869.44 33
1869.54 39
1869.64 46
1869.74 53
1869.84 60
1869.94 65
1870.03 68
1870.13 69
1870.23 67
1870.33 63
1870.43 58
1870.53 53
1870.63 46
1870.73 40
1870.83 35
1870.93 30
1871.03 26
1871.13 23
1871.22 20
1871.32 18
1871.42 16
1871.52 16
1871.62 17
1871.72 19
1871.82 22
1871.92 26
1872.02 31
1872.12 36
1872.22 40
1872.32 44
1872.41 47
1872.51 51
1872.61 55
1872.71 60
1872.81 67
1872.91 75
1873.01 82
1873.11 88
1873.21 91
1873.31 91
1873.41 88
1873.51 82
1873.61 74
1873.70 66
1873.80 59
1873.90 55
1874.00 54
1874.10 55
1874.20 58
1874.30 62
1874.40 65
1874.50 69
1874.60 71
1874.70 74
1874.80 77
1874.90 81
1875.00 87
1875.09 94
1875.19 103
1875.29 111
1875.39 117
1875.49 120
1875.59 119
1875.69 115
1875.79 108
1875.89 100
1875.99 91
1876.09 82
1876.19 75
1876.29 70
1876.39 66
1876.48 64
1876.58 62
1876.68 62
1876.78 63
1876.88 64
1876.98 67
1877.08 70
1877.18 72
1877.28 73
1877.38 72
1877.48 68
1877.58 61
1877.68 52
1877.78 42
1877.88 34
1877.97 27
1878.07 24
1878.17 24
1878.27 29
1878.37 37
1878.47 48
1878.57 59
1878.67 70
1878.77 77
1878.87 82
1878.97 83
1879.07 81
1879.17 76
1879.27 70
1879.37 64
1879.47 57
1879.56 51
1879.66 44
1879.76 38
1879.86 31
1879.96 25
1880.06 22
1880.16 21
1880.26 22
1880.36 27
1880.46 33
1880.56 40
1880.66 46
1880.76 51
1880.86 55
1880.96 57
1881.06 58
1881.16 58
1881.25 58
1881.35 57
1881.45 56
1881.55 54
1881.65 52
1881.75 50
1881.85 48
1881.95 47
1882.05 48
1882.15 51
1882.25 56
1882.35 62
1882.45 70
1882.55 78
1882.65 84
1882.75 89
1882.85 90
1882.95 87
1883.05 80
1883.14 71
1883.24 60
1883.34 49
1883.44 40
1883.54 32
1883.64 27
1883.74 25
1883.84 25
1883.94 27
1884.04 30
1884.14 32
1884.24 34
1884.34 35
1884.44 35
1884.54 34
1884.64 33
1884.74 32
1884.84 31
1884.94 31
1885.04 32
1885.14 34
1885.23 35
1885.33 36
1885.43 36
1885.53 35
1885.63 34
1885.73 32
1885.83 29
1885.93 26
1886.03 24
1886.13 22
1886.23 21
1886.33 21
1886.43 22
1886.53 24
1886.63 28
1886.73 33
1886.83 38
1886.93 42
1887.03 46
1887.13 47
1887.23 48
1887.33 46
1887.43 44
1887.53 41
1887.62 39
1887.72 39
1887.82 39
1887.92 39
1888.02 40
1888.12 41
1888.22 40
1888.32 37
1888.42 33
1888.52 28
1888.62 24
1888.72 21
1888.82 20
1888.92 22
1889.02 27
1889.12 34
1889.22 42
1889.32 49
1889.42 56
1889.52 61
1889.62 64
1889.72 65
1889.82 64
1889.92 61
1890.02 57
1890.12 52
1890.22 47
1890.32 42
1890.41 40
1890.51 39
1890.61 41
1890.71 43
1890.81 47
1890.91 50
1891.01 54
1891.11 57
1891.21 60
1891.31 63
1891.41 66
1891.51 69
1891.61 73
1891.71 76
1891.81 79
1891.91 81
1892.01 83
1892.11 84
1892.21 83
1892.31 81
1892.41 78
1892.51 73
1892.61 67
1892.71 60
1892.81 55
1892.91 50
1893.01 46
1893.11 43
1893.21 42
1893.31 42
1893.41 44
1893.51 48
1893.61 54
1893.71 61
1893.81 69
1893.91 76
1894.01 82
1894.10 86
1894.20 86
1894.30 82
1894.40 77
1894.50 69
1894.60 62
1894.70 54
1894.80 48
1894.90 43
1895.00 40
1895.10 38
1895.20 38
1895.30 40
1895.40 43
1895.50 46
1895.60 50
1895.70 54
1895.80 58
1895.90 62
1896.00 65
1896.10 69
1896.20 72
1896.30 75
1896.40 78
1896.50 81
1896.60 83
1896.70 86
1896.80 88
1896.90 90
1897.00 91
1897.10 92
1897.20 91
1897.30 90
1897.40 89
1897.50 87
1897.60 84
1897.70 81
1897.80 78
1897.90 74
1898.00 69
1898.10 65
1898.20 61
1898.30 58
1898.40 56
1898.50 55
1898.60 55
1898.70 56
1898.80 57
1898.90 57
1899.00 56
1899.10 55
1899.20 52
1899.30 49
1899.40 46
1899.50 45
1899.60 45
1899.70 47
1899.80 51
1899.90 55
1900.00 60
1900.10 64
1900.20 68
1900.30 71
1900.40 73
1900.50 75
1900.60 78
1900.70 80
1900.80 82
1900.90 84
1901.00 84
1901.10 83
1901.20 81
1901.30 77
1901.40 73
1901.50 67
1901.60 63
1901.70 59
1901.80 57
1901.90 56
1902.00 56
1902.10 55
1902.20 53
1902.30 50
1902.40 45
1902.50 40
1902.60 34
1902.70 30
1902.80 29
1902.90 30
1903.00 33
1903.10 39
1903.20 46
1903.30 54
1903.40 60
1903.50 65
1903.60 70
1903.70 73
1903.80 76
1903.90 77
1904.00 77
1904.10 76
1904.20 74
1904.30 71
1904.40 67
1904.50 63
1904.60 58
1904.70 54
1904.80 49
1904.90 44
1905.00 39
1905.10 35
1905.20 31
1905.30 30
1905.40 31
1905.50 34
1905.60 38
1905.70 43
1905.80 47
1905.90 50
1906.00 50
1906.10 48
1906.20 45
1906.30 41
1906.40 36
1906.50 30
1906.60 24
1906.70 18
1906.80 12
1906.90 7
1907.00 2
1907.10 0
1907.20 0
1907.30 0
1907.40 0
1907.50 0
1907.60 0
1907.70 0
1907.80 0
1907.90 0
1908.00 3
1908.10 10
1908.20 18
1908.30 26
1908.40 34
1908.50 40
1908.60 45
1908.70 48
1908.80 50
1908.90 52
1909.00 54
1909.10 58
1909.20 63
1909.30 69
1909.40 77
1909.50 86
1909.60 94
1909.70 101
1909.80 107
1909.90 111
1910.00 112
1910.10 111
1910.20 108
1910.30 104
1910.40 99
1910.50 94
1910.60 90
1910.71 87
1910.81 84
1910.91 81
1911.01 78
1911.11 73
1911.21 68
1911.31 63
1911.41 58
1911.51 55
1911.61 54
1911.71 55
1911.81 59
1911.91 64
1912.01 70
1912.11 76
1912.21 82
1912.31 88
1912.41 92
1912.51 96
1912.61 98
1912.71 98
1912.81 95
1912.91 89
1913.01 82
1913.11 73
1913.21 65
1913.31 59
1913.41 56
1913.51 56
1913.61 59
1913.71 64
1913.81 69
1913.91 73
1914.01 77
1914.11 79
1914.21 79
1914.31 78
1914.41 76
1914.52 74
1914.62 72
1914.72 69
1914.82 68
1914.92 67
1915.02 67
1915.12 67
1915.22 67
1915.32 66
1915.42 64
1915.52 62
1915.62 59
1915.72 58
1915.82 57
1915.92 56
1916.02 56
1916.12 55
1916.22 52
1916.32 49
1916.42 45
1916.52 40
1916.62 36
1916.72 32
1916.82 30
1916.92 28
1917.02 26
1917.12 23
1917.22 20
1917.33 16
1917.43 14
1917.53 12
1917.63 13
1917.73 14
1917.83 17
1917.93 20
1918.03 22
1918.13 23
1918.23 24
1918.33 25
1918.43 27
1918.53 32
1918.63 39
1918.73 48
1918.83 59
1918.93 70
1919.03 80
1919.13 87
1919.23 91
1919.33 91
1919.43 89
1919.53 83
1919.63 76
1919.74 67
1919.84 59
1919.94 52
1920.04 48
1920.14 46
1920.24 45
1920.34 46
1920.44 47
1920.54 47
1920.64 45
1920.74 42
1920.84 38
1920.94 33
1921.04 29
1921.14 26
1921.24 25
1921.34 24
1921.44 24
1921.54 25
1921.64 26
1921.75 27
1921.85 27
1921.95 27
1922.05 25
1922.15 23
1922.25 21
1922.35 19
1922.45 19
1922.55 21
1922.65 26
1922.75 32
1922.85 40
1922.95 48
1923.05 56
1923.15 62
1923.25 67
1923.35 70
1923.45 71
1923.55 70
1923.66 68
1923.76 64
1923.86 60
1923.96 56
1924.06 51
1924.16 46
1924.26 41
1924.36 37
1924.46 34
1924.56 33
1924.66 33
1924.76 34
1924.86 37
1924.96 40
1925.06 43
1925.16 46
1925.26 46
1925.37 46
1925.47 44
1925.57 41
1925.67 39
1925.77 39
1925.87 40
1925.97 42
1926.07 45
1926.17 48
1926.27 49
1926.37 49
1926.47 46
1926.57 41
1926.67 37
1926.77 32
1926.87 30
1926.98 30
1927.08 32
1927.18 37
1927.28 42
1927.38 49
1927.48 55
1927.58 60
1927.68 64
1927.78 67
1927.88 68
1927.98 68
1928.08 67
1928.18 65
1928.28 62
1928.38 60
1928.49 58
1928.59 58
1928.69 57
1928.79 58
1928.89 57
1928.99 57
1929.09 55
1929.19 54
1929.29 52
1929.39 51
1929.49 51
1929.59 52
1929.69 53
1929.79 53
1929.89 53
1930.00 51
1930.10 47
1930.20 41
1930.30 34
1930.40 26
1930.50 18
1930.60 10
1930.70 4
1930.80 0
1930.90 0
1931.00 0
1931.10 0
1931.20 0
1931.31 3
1931.41 5
1931.51 5
1931.61 5
1931.71 3
1931.81 1
1931.91 0
1932.01 0
1932.11 0
1932.21 0
1932.31 0
1932.41 1
1932.51 5
1932.62 10
1932.72 15
1932.82 21
1932.92 26
1933.02 31
1933.12 34
1933.22 35
1933.32 34
1933.42 30
1933.52 25
1933.62 18
1933.72 12
1933.82 5
1933.93 0
1934.03 0
1934.13 0
1934.23 0
1934.33 0
1934.43 4
1934.53 12
1934.63 21
1934.73 30
1934.83 39
1934.93 47
1935.04 51
1935.14 54
1935.24 53
1935.34 51
1935.44 48
1935.54 44
1935.64 41
1935.74 39
1935.84 38
1935.94 39
1936.04 41
1936.14 43
1936.25 45
1936.35 46
1936.45 45
1936.55 43
1936.65 40
1936.75 36
1936.85 32
1936.95 29
1937.05 27
1937.15 26
1937.25 26
1937.36 25
1937.46 25
1937.56 23
1937.66 20
1937.76 17
1937.86 12
1937.96 6
1938.06 2
1938.16 0
1938.26 0
1938.36 0
1938.47 4
1938.57 10
1938.67 17
1938.77 25
1938.87 34
1938.97 44
1939.07 54
1939.17 64
1939.27 72
1939.37 80
1939.48 85
1939.58 87
1939.68 87
1939.78 84
1939.88 80
1939.98 77
1940.08 73
1940.18 71
1940.28 69
1940.38 66
1940.49 63
1940.59 59
1940.69 53
1940.79 47
1940.89 41
1940.99 36
1941.09 32
1941.19 30
1941.29 27
1941.39 25
1941.50 23
1941.60 20
1941.70 18
1941.80 15
1941.90 13
1942.00 12
1942.10 12
1942.20 15
1942.30 18
1942.40 21
1942.51 25
1942.61 27
1942.71 29
1942.81 29
1942.91 30
1943.01 30
1943.11 30
1943.21 31
1943.31 32
1943.42 32
1943.52 31
1943.62 28
1943.72 25
1943.82 20
1943.92 16
1944.02 12
1944.12 10
1944.22 11
1944.32 13
1944.43 16
1944.53 20
1944.63 23
1944.73 25
1944.83 25
1944.93 22
1945.03 19
1945.13 15
1945.23 13
1945.34 12
1945.44 14
1945.54 18
1945.64 23
1945.74 29
1945.84 35
1945.94 40
1946.04 42
1946.15 44
1946.25 43
1946.35 42
1946.45 41
1946.55 41
1946.65 40
1946.75 40
1946.85 39
1946.95 38
1947.06 35
1947.16 31
1947.26 27
1947.36 23
1947.46 19
1947.56 17
1947.66 17
1947.76 18
1947.86 20
1947.97 22
1948.07 24
1948.17 26
1948.27 28
1948.37 29
1948.47 31
1948.57 32
1948.67 32
1948.78 31
1948.88 29
1948.98 25
1949.08 19
1949.18 12
1949.28 6
1949.38 0
1949.48 0
1949.59 0
1949.69 0
1949.79 0
1949.89 0
1949.99 0
1950.09 5
1950.19 12
1950.29 19
1950.40 26
1950.50 32
1950.60 37
1950.70 40
1950.80 42
1950.90 43
1951.00 44
1951.10 45
1951.21 47
1951.31 49
1951.41 52
1951.51 54
1951.61 56
1951.71 56
1951.81 55
1951.91 55
1952.02 53
1952.12 52
1952.22 52
1952.32 51
1952.42 51
1952.52 50
1952.62 48
1952.73 45
1952.83 42
1952.93 38
1953.03 34
1953.13 31
1953.23 29
1953.33 28
1953.43 28
1953.54 28
1953.64 28
1953.74 27
1953.84 27
1953.94 26
1954.04 25
1954.14 24
1954.25 24
1954.35 24
1954.45 24
1954.55 23
1954.65 23
1954.75 23
1954.85 23
1954.95 23
1955.06 24
1955.16 26
1955.26 30
1955.36 35
1955.46 41
1955.56 48
1955.66 54
1955.77 58
1955.87 61
1955.97 61
1956.07 59
1956.17 54
1956.27 48
1956.37 40
1956.48 32
1956.58 25
1956.68 18
1956.78 13
1956.88 8
1956.98 5
1957.08 3
1957.19 1
1957.29 0
1957.39 0
1957.49 0
1957.59 0
1957.69 0
1957.79 0
1957.90 0
1958.00 0
1958.10 0
1958.20 0
1958.30 2
1958.40 5
1958.50 8
1958.61 12
1958.71 15
1958.81 19
1958.91 22
1959.01 25
1959.11 27
1959.21 29
1959.32 29
1959.42 29
1959.52 28
1959.62 26
1959.72 25
1959.82 23
1959.93 20
1960.03 18
1960.13 15
1960.23 14
1960.33 13
1960.43 14
1960.53 15
1960.64 19
1960.74 22
1960.84 25
1960.94 27
1961.04 26
1961.14 23
1961.24 19
1961.35 14
1961.45 9
1961.55 6
1961.65 7
1961.75 10
1961.85 15
1961.96 22
1962.06 30
1962.16 37
1962.26 42
1962.36 46
1962.46 49
1962.57 49
1962.67 49
1962.77 49
1962.87 47
1962.97 45
1963.07 42
1963.17 37
1963.28 32
1963.38 27
1963.48 22
1963.58 16
1963.68 12
1963.78 9
1963.89 7
1963.99 7
1964.09 9
1964.19 12
1964.29 16
1964.39 20
1964.50 25
1964.60 29
1964.70 32
1964.80 34
1964.90 34
1965.00 34
1965.11 32
1965.21 30
1965.31 28
1965.41 25
1965.51 23
1965.61 22
1965.72 21
1965.82 21
1965.92 22
1966.02 25
1966.12 29
1966.22 34
1966.32 38
1966.43 42
1966.53 43
1966.63 42
1966.73 39
1966.83 33
1966.94 27
1967.04 21
1967.14 16
1967.24 13
1967.34 13
1967.44 15
1967.55 18
1967.65 23
1967.75 28
1967.85 33
1967.95 37
1968.05 40
1968.16 42
1968.26 42
1968.36 42
1968.46 41
1968.56 40
1968.66 39
1968.77 40
1968.87 40
1968.97 42
1969.07 43
1969.17 45
1969.27 46
1969.38 47
1969.48 48
1969.58 47
1969.68 45
1969.78 42
1969.88 39
1969.99 35
1970.09 31
1970.19 27
1970.29 24
1970.39 22
1970.50 20
1970.60 18
1970.70 18
1970.80 17
1970.90 17
1971.00 18
1971.11 19
1971.21 21
1971.31 23
1971.41 24
1971.51 25
1971.62 25
1971.72 22
1971.82 19
1971.92 13
1972.02 8
1972.12 3
1972.23 0
1972.33 0
1972.43 0
1972.53 0
1972.63 1
1972.74 1
1972.84 0
1972.94 0
1973.04 0
1973.14 0
1973.24 0
1973.35 0
1973.45 7
1973.55 19
1973.65 33
1973.75 49
1973.86 64
1973.96 77
1974.06 88
1974.16 94
1974.26 97
1974.36 96
1974.47 92
1974.57 87
1974.67 82
1974.77 77
1974.87 73
1974.98 70
1975.08 68
1975.18 66
1975.28 65
1975.38 64
1975.49 64
1975.59 64
1975.69 65
1975.79 67
1975.89 70
1976.00 74
1976.10 77
1976.20 78
1976.30 77
1976.40 73
1976.50 67
1976.61 60
1976.71 53
1976.81 47
1976.91 44
1977.01 44
1977.12 46
1977.22 48
1977.32 50
1977.42 51
1977.52 49
1977.63 46
1977.73 43
1977.83 40
1977.93 38
1978.03 37
1978.14 36
1978.24 37
1978.34 36
1978.44 35
1978.54 32
1978.65 30
1978.75 27
1978.85 26
1978.95 26
1979.05 28
1979.16 31
1979.26 36
1979.36 42
1979.46 47
1979.56 53
1979.67 57
1979.77 61
1979.87 63
1979.97 64
1980.07 63
1980.18 60
1980.28 55
1980.38 50
1980.48 45
1980.58 40
1980.69 37
1980.79 36
1980.89 36
1980.99 38
1981.09 39
1981.20 42
1981.30 44
1981.40 46
1981.50 49
1981.60 52
1981.71 55
1981.81 58
1981.91 60
1982.01 61
1982.12 61
1982.22 58
1982.32 55
1982.42 50
1982.52 45
1982.63 40
1982.73 36
1982.83 34
1982.93 33
1983.03 33
1983.14 34
1983.24 35
1983.34 36
1983.44 37
1983.54 37
1983.65 37
1983.75 37
1983.85 37
1983.95 37
1984.06 36
1984.16 36
1984.26 34
1984.36 30
1984.46 26
1984.57 20
1984.67 13
1984.77 7
1984.87 1
1984.97 0
1985.08 0
1985.18 0
1985.28 0
1985.38 1
1985.49 6
1985.59 11
1985.69 16
1985.79 19
1985.89 22
1986.00 25
1986.10 27
1986.20 30
1986.30 34
1986.40 37
1986.51 41
1986.61 44
1986.71 46
1986.81 46
1986.92 44
1987.02 41
1987.12 37
1987.22 32
1987.32 27
1987.43 23
1987.53 18
1987.63 15
1987.73 11
1987.84 8
1987.94 6
1988.04 2
1988.14 0
1988.24 0
1988.35 0
1988.45 0
1988.55 0
1988.65 0
1988.76 0
1988.86 0
1988.96 3
1989.06 9
1989.16 15
1989.27 18
1989.37 20
1989.47 20
1989.57 18
1989.68 16
1989.78 16
1989.88 17
1989.98 20
1990.09 25
1990.19 32
1990.29 40
1990.39 47
1990.49 53
1990.60 58
1990.70 62
1990.80 64
1990.90 66
1991.01 67
1991.11 67
1991.21 66
1991.31 63
1991.41 60
1991.52 55
1991.62 49
1991.72 42
1991.82 36
1991.93 30
1992.03 26
1992.13 24
1992.23 22
1992.34 21
1992.44 21
1992.54 22
1992.64 23
1992.75 24
1992.85 27
1992.95 31
1993.05 36
1993.15 42
1993.26 49
1993.36 55
1993.46 59
1993.56 61
1993.67 60
1993.77 57
1993.87 52
1993.97 48
1994.08 44
1994.18 44
1994.28 46
1994.38 50
1994.49 56
1994.59 62
1994.69 67
1994.79 69
1994.90 69
1995.00 65
1995.10 60
1995.20 54
1995.30 48
1995.41 44
1995.51 41
1995.61 41
1995.71 43
1995.82 47
1995.92 50
1996.02 53
1996.12 54
1996.23 52
1996.33 48
1996.43 42
1996.53 36
1996.64 30
1996.74 25
1996.84 21
1996.94 20
1997.05 20
1997.15 21
1997.25 23
1997.35 25
1997.46 28
1997.56 32
1997.66 35
1997.76 38
1997.87 40
1997.97 42
1998.07 44
1998.17 46
1998.28 48
1998.38 51
1998.48 55
1998.58 59
1998.69 63
1998.79 66
1998.89 68
1998.99 67
1999.10 65
1999.20 60
1999.30 55
1999.40 50
1999.51 46
1999.61 41
1999.71 38
1999.81 36
1999.92 35
2000.02 35
2000.12 36
2000.22 40
2000.33 46
2000.43 53
2000.53 61
2000.63 68
2000.74 73
2000.84 75
2000.94 74
2001.04 69
2001.15 63
2001.25 55
2001.35 48
2001.45 41
2001.56 35
2001.66 30
2001.76 27
2001.86 25
2001.97 24
2002.07 24
2002.17 24
2002.28 24
2002.38 23
2002.48 20
2002.58 16
2002.69 11
2002.79 6
2002.89 3
2002.99 1
2003.10 0
2003.20 1
2003.30 3
2003.40 6
2003.51 9
2003.61 11
2003.71 12
2003.81 14
2003.92 15
2004.02 17
2004.12 18
2004.22 19
2004.33 20
2004.43 21
2004.53 20
2004.64 19
2004.74 18
2004.84 16
2004.94 15
2005.05 14
2005.15 14
2005.25 14
2005.35 13
2005.46 12
2005.56 9
2005.66 6
2005.76 2
2005.87 0
2005.97 0
2006.07 0
2006.18 0
2006.28 0
2006.38 0
2006.48 4
2006.59 9
2006.69 14
2006.79 18
2006.89 21
2007.00 23
2007.10 25
2007.20 27
2007.31 29
2007.41 31
2007.51 35
2007.61 39
2007.72 44
2007.82 49
2007.92 53
2008.02 56
2008.13 58
2008.23 58
2008.33 57
2008.44 56
2008.54 56
2008.64 57
2008.74 58
2008.85 61
2008.95 64
2009.05 66
2009.15 67
2009.26 66
2009.36 63
2009.46 59
2009.57 55
2009.67 50
2009.77 46
2009.87 43
2009.98 39
2010.08 35
2010.18 29
2010.29 22
2010.39 14
2010.49 6
2010.59 0
2010.70 0
2010.80 0
2010.90 0
2011.01 0
2011.11 3
2011.21 10
2011.31 17
2011.42 23
2011.52 25
2011.62 25
2011.72 23
2011.83 18
2011.93 14
2012.03 11
2012.14 9
2012.24 10
2012.34 13
2012.44 17
2012.55 21
2012.65 24
2012.75 27
2012.86 30
2012.96 33
2013.06 37
2013.16 43
2013.27 50
2013.37 58
2013.47 66
2013.58 73
2013.68 77
2013.78 80
2013.89 79
2013.99 76
2014.09 72
2014.19 67
2014.30 63
2014.40 61
2014.50 60
2014.61 61
2014.71 65
2014.81 69
2014.91 73
2015.02 76
2015.12 77
2015.22 75
2015.33 72
2015.43 68
2015.53 65
2015.63 63
2015.74 64
2015.84 66
2015.94 70
2016.05 73
2016.15 75
2016.25 75
2016.36 72
2016.46 67
2016.56 61
2016.66 55
2016.77 50
2016.87 47
2016.97 46
2017.08 46
2017.18 48
2017.28 51
2017.38 54
2017.49 57
2017.59 60
2017.69 62
2017.80 62
2017.90 62
2018.00 59
2018.11 56
2018.21 52
2018.31 47
2018.41 42
2018.52 39
2018.62 36
2018.72 33
2018.83 32
2018.93 32
2019.03 32
2019.14 32
2019.24 33
2019.34 34
2019.45 35
2019.55 35
2019.65 36
2019.75 36
2019.86 36
2019.96 36
2020.06 36
2020.17 37
2020.27 39
2020.37 41
2020.48 44
2020.58 46
2020.68 49
2020.78 50
2020.89 49
2020.99 47
2021.09 43
2021.20 38
2021.30 33
2021.40 27
2021.51 23
2021.61 19
2021.71 17
2021.82 16
2021.92 16
2022.02 17
2022.12 18
2022.23 19
2022.33 20
2022.43 21
2022.54 22
2022.64 22
2022.74 22
2022.85 21
2022.95 19
2023.05 17
2023.16 16
2023.26 15
2023.36 17
2023.47 20
2023.57 26
2023.67 33
2023.77 42
2023.88 50
2023.98 56
2024.08 60
2024.19 62
2024.29 62
2024.39 60
2024.50 57
2024.60 54
2024.70 50
2024.81 46
2024.91 42
2025.01 38
2025.12 35
2025.22 33
2025.32 33
2025.43 34
2025.53 38
2025.63 44
2025.74 52
2025.84 61
2025.94 71
2026.04 81
2026.15 92
2026.25 102
2026.35 111
2026.46 118
2026.56 124
2026.66 126
2026.77 126
2026.87 123
2026.97 117
2027.08 110
2027.18 103
2027.28 96
2027.39 90
2027.49 84
2027.59 79
2027.70 73
2027.80 67
2027.90 60
2028.01 52
2028.11 44
2028.21 37
2028.32 29
2028.42 22
2028.52 16
2028.63 10
2028.73 6
2028.83 2
2028.94 0
2029.04 1
2029.14 3
2029.25 7
2029.35 12
2029.45 16
2029.55 20
2029.66 22
2029.76 21
2029.86 20
2029.97 17
2030.07 14
2030.17 11
2030.28 8
2030.38 7
2030.48 6
2030.59 7
2030.69 9
2030.79 12
2030.90 16
2031.00 21
2031.10 26
2031.21 30
2031.31 33
2031.41 35
2031.52 37
2031.62 37
2031.72 37
2031.83 37
2031.93 37
2032.03 40
2032.14 43
2032.24 48
2032.34 53
2032.45 57
2032.55 60
2032.65 61
2032.76 59
2032.86 56
2032.97 51
2033.07 46
2033.17 42
2033.28 38
2033.38 36
2033.48 34
2033.59 33
2033.69 33
2033.79 33
2033.90 34
2034.00 37
2034.10 40
2034.21 45
2034.31 49
2034.41 53
2034.52 54
2034.62 54
2034.72 52
2034.83 47
2034.93 41
2035.03 34
2035.14 28
2035.24 23
2035.34 20
2035.45 19
2035.55 21
2035.65 25
2035.76 31
2035.86 39
2035.96 47
2036.07 55
2036.17 62
2036.27 67
2036.38 71
2036.48 73
2036.58 73
2036.69 71
2036.79 68
2036.90 62
2037.00 56
2037.10 49
2037.21 42
2037.31 34
2037.41 27
2037.52 20
2037.62 14
2037.72 8
2037.83 3
2037.93 0
2038.03 0
2038.14 0
2038.24 0
2038.34 0
2038.45 0
2038.55 0
2038.65 0
2038.76 0
2038.86 2
2038.97 7
2039.07 14
2039.17 22
2039.28 30
2039.38 37
2039.48 42
2039.59 45
2039.69 45
2039.79 43
2039.90 40
2040.00 37
2040.10 35
2040.21 34
2040.31 33
2040.42 32
2040.52 31
2040.62 30
2040.73 27
2040.83 25
2040.93 23
2041.04 23
2041.14 23
2041.24 25
2041.35 27
2041.45 29
2041.55 31
2041.66 32
2041.76 33
2041.87 34
2041.97 35
2042.07 37
2042.18 38
2042.28 39
2042.38 38
2042.49 35
2042.59 31
2042.69 26
2042.80 21
2042.90 16
2043.01 13
2043.11 12
2043.21 12
2043.32 13
2043.42 15
2043.52 18
2043.63 21
2043.73 24
2043.83 27
2043.94 29
2044.04 30
2044.15 30
2044.25 29
2044.35 28
2044.46 25
2044.56 24
2044.66 23
2044.77 23
2044.87 26
2044.97 29
2045.08 34
2045.18 39
2045.29 43
2045.39 46
2045.49 47
2045.60 46
2045.70 44
2045.80 41
2045.91 38
2046.01 36
2046.12 34
2046.22 33
2046.32 33
2046.43 33
2046.53 34
2046.63 34
2046.74 33
2046.84 31
2046.95 30
2047.05 28
2047.15 26
2047.26 26
2047.36 27
2047.46 30
2047.57 35
2047.67 41
2047.77 48
2047.88 55
2047.98 62
2048.09 67
2048.19 70
2048.29 71
2048.40 70
2048.50 68
2048.61 65
2048.71 62
2048.81 60
2048.92 60
2049.02 61
2049.12 65
2049.23 70
2049.33 75
2049.44 79
2049.54 81
2049.64 80
2049.75 76
2049.85 69
2049.95 61
2050.06 51
2050.16 43
2050.27 36
2050.37 31
2050.47 29
2050.58 28
2050.68 29
2050.78 30
2050.89 32
2050.99 33
2051.10 35
2051.20 37
2051.30 38
2051.41 39
2051.51 39
2051.62 39
2051.72 38
2051.82 36
2051.93 34
2052.03 33
2052.13 32
2052.24 30
2052.34 29
2052.45 26
2052.55 23
2052.65 18
2052.76 13
2052.86 7
2052.97 3
2053.07 0
2053.17 0
2053.28 1
2053.38 4
2053.49 9
2053.59 14
2053.69 18
2053.80 23
2053.90 27
2054.00 30
2054.11 34
2054.21 36
2054.32 38
2054.42 39
2054.52 39
2054.63 39
2054.73 38
2054.84 38
2054.94 37
2055.04 37
2055.15 36
2055.25 35
2055.36 34
2055.46 31
2055.56 29
2055.67 28
2055.77 29
2055.88 31
2055.98 35
2056.08 40
2056.19 45
2056.29 50
2056.40 53
2056.50 55
2056.60 56
2056.71 56
2056.81 56
2056.92 56
2057.02 58
2057.12 60
2057.23 63
2057.33 66
2057.44 68
2057.54 67
2057.64 65
2057.75 59
2057.85 52
2057.96 43
2058.06 35
2058.16 28
2058.27 22
2058.37 18
2058.48 16
2058.58 15
2058.68 16
2058.79 17
2058.89 20
2059.00 23
2059.10 28
2059.20 34
2059.31 41
2059.41 49
2059.52 58
2059.62 65
2059.72 72
2059.83 75
2059.93 76
2060.04 73
2060.14 68
2060.24 60
2060.35 51
2060.45 42
2060.56 33
2060.66 27
2060.76 23
2060.87 21
2060.97 21
2061.08 21
2061.18 23
2061.29 26
2061.39 30
2061.49 35
2061.60 40
2061.70 47
2061.81 54
2061.91 61
2062.01 67
2062.12 73
2062.22 77
2062.33 79
2062.43 80
2062.53 80
2062.64 78
2062.74 75
2062.85 72
2062.95 69
2063.06 66
2063.16 65
2063.26 64
2063.37 65
2063.47 66
2063.58 68
2063.68 70
2063.78 72
2063.89 75
2063.99 79
2064.10 83
2064.20 87
2064.31 90
2064.41 92
2064.51 92
2064.62 90
2064.72 87
2064.83 83
2064.93 79
2065.03 74
2065.14 70
2065.24 66
2065.35 62
2065.45 60
2065.56 58
2065.66 57
2065.76 57
2065.87 57
2065.97 58
2066.08 57
2066.18 56
2066.28 54
2066.39 51
2066.49 47
2066.60 43
2066.70 39
2066.81 35
2066.91 32
2067.01 30
2067.12 28
2067.22 27
2067.33 26
2067.43 27
2067.54 29
2067.64 32
2067.74 37
2067.85 43
2067.95 49
2068.06 55
2068.16 60
2068.27 63
2068.37 63
2068.47 61
2068.58 57
2068.68 51
2068.79 45
2068.89 40
2069.00 37
2069.10 35
2069.20 36
2069.31 37
2069.41 38
2069.52 39
2069.62 38
2069.73 36
2069.83 34
2069.93 32
2070.04 31
2070.14 32
2070.25 34
2070.35 38
2070.46 42
2070.56 46
2070.66 49
2070.77 50
2070.87 48
2070.98 43
2071.08 36
2071.19 27
2071.29 18
2071.39 11
2071.50 6
2071.60 6
2071.71 10
2071.81 19
2071.92 30
2072.02 42
2072.13 52
2072.23 60
2072.33 65
2072.44 66
2072.54 65
2072.65 62
2072.75 59
2072.86 58
2072.96 59
2073.06 61
2073.17 63
2073.27 66
2073.38 68
2073.48 68
2073.59 67
2073.69 65
2073.80 62
2073.90 60
2074.00 58
2074.11 57
2074.21 58
2074.32 60
2074.42 64
2074.53 69
2074.63 76
2074.74 83
2074.84 89
2074.94 95
2075.05 99
2075.15 100
2075.26 100
2075.36 98
2075.47 94
2075.57 89
2075.68 84
2075.78 78
2075.88 72
2075.99 66
2076.09 60
2076.20 54
2076.30 50
2076.41 47
2076.51 45
2076.62 44
2076.72 43
2076.82 43
2076.93 42
2077.03 40
2077.14 36
2077.24 33
2077.35 29
2077.45 26
2077.56 23
2077.66 22
2077.77 22
2077.87 23
2077.97 26
2078.08 29
2078.18 33
2078.29 38
2078.39 42
2078.50 44
2078.60 46
2078.71 45
2078.81 43
2078.92 38
2079.02 31
2079.12 24
2079.23 16
2079.33 8
2079.44 1
2079.54 0
2079.65 0
2079.75 0
2079.86 0
2079.96 0
2080.07 0
2080.17 0
2080.27 0
2080.38 7
2080.48 16
2080.59 24
2080.69 31
2080.80 35
2080.90 38
2081.01 39
2081.11 39
2081.22 39
2081.32 39
2081.42 40
2081.53 41
2081.63 43
2081.74 46
2081.84 49
2081.95 52
2082.05 56
2082.16 59
2082.26 61
2082.37 62
2082.47 62
2082.58 61
2082.68 59
2082.78 55
2082.89 52
2082.99 49
2083.10 46
2083.20 45
2083.31 46
2083.41 48
2083.52 51
2083.62 54
2083.73 57
2083.83 59
2083.94 60
2084.04 61
2084.15 61
2084.25 62
2084.35 65
2084.46 70
2084.56 77
2084.67 85
2084.77 92
2084.88 99
2084.98 102
2085.09 103
2085.19 102
2085.30 98
2085.40 93
2085.51 88
2085.61 82
2085.72 78
2085.82 74
2085.93 70
2086.03 69
2086.13 68
2086.24 69
2086.34 72
2086.45 75
2086.55 78
2086.66 81
2086.76 82
2086.87 81
2086.97 78
2087.08 73
2087.18 67
2087.29 60
2087.39 54
2087.50 49
2087.60 45
2087.71 43
2087.81 42
2087.92 41
2088.02 42
2088.12 43
2088.23 44
2088.33 45
2088.44 46
2088.54 46
2088.65 45
2088.75 44
2088.86 43
2088.96 42
2089.07 42
2089.17 44
2089.28 47
2089.38 53
2089.49 60
2089.59 68
2089.70 76
2089.80 84
2089.91 90
2090.01 93
2090.12 95
2090.22 95
2090.33 94
2090.43 93
2090.54 91
2090.64 89
2090.74 88
2090.85 87
2090.95 86
2091.06 85
2091.16 84
2091.27 84
2091.37 82
2091.48 81
2091.58 79
2091.69 77
2091.79 77
2091.90 77
2092.00 80
2092.11 84
2092.21 88
2092.32 93
2092.42 96
2092.53 98
2092.63 98
2092.74 96
2092.84 93
2092.95 89
2093.05 85
2093.16 83
2093.26 83
2093.37 84
2093.47 86
2093.58 87
2093.68 87
2093.79 86
2093.89 83
2094.00 78
2094.10 74
2094.21 69
2094.31 65
2094.42 62
2094.52 60
2094.63 58
2094.73 57
2094.84 56
2094.94 54
2095.05 51
2095.15 48
2095.26 44
2095.36 41
2095.47 39
2095.57 38
2095.68 38
2095.78 41
2095.89 45
2095.99 50
2096.10 54
2096.20 58
2096.31 62
2096.41 66
2096.52 69
2096.62 73
2096.72 78
2096.83 83
2096.93 89
2097.04 94
2097.14 99
2097.25 103
2097.35 105
2097.46 107
2097.56 107
2097.67 108
2097.78 107
2097.88 106
2097.99 104
2098.09 100
2098.20 95
2098.30 88
2098.41 81
2098.51 73
2098.62 66
2098.72 60
2098.83 55
2098.93 51
2099.04 47
2099.14 44
2099.25 40
2099.35 35
2099.46 30
2099.56 25
2099.67 19
2099.77 14
2099.88 10
2099.98 7
2100.09 7
2100.19 7
2100.30 8
2100.40 10
2100.51 12
2100.61 14
2100.72 16
2100.82 17
2100.93 20
2101.03 23
2101.14 27
2101.24 31
2101.35 35
2101.45 39
2101.56 42
2101.66 45
2101.77 47
2101.87 49
2101.98 50
2102.08 50
2102.19 49
2102.29 47
2102.40 44
2102.50 41
2102.61 37
2102.71 33
2102.82 29
2102.92 25
2103.03 21
2103.13 19
2103.24 18
2103.34 19
2103.45 21
2103.55 23
2103.66 26
2103.77 29
2103.87 31
2103.98 32
2104.08 33
2104.19 34
2104.29 35
2104.40 38
2104.50 40
2104.61 42
2104.71 43
2104.82 42
2104.92 40
2105.03 36
2105.13 31
2105.24 26
2105.34 22
2105.45 21
2105.55 22
2105.66 26
2105.76 32
2105.87 40
2105.97 47
2106.08 54
2106.18 59
2106.29 63
2106.40 65
2106.50 66
2106.61 66
2106.71 65
2106.82 65
2106.92 64
2107.03 63
2107.13 62
2107.24 61
2107.34 60
2107.45 58
2107.55 57
2107.66 54
2107.76 50
2107.87 44
2107.97 38
2108.08 32
2108.18 25
2108.29 21
2108.39 18
2108.50 17
2108.61 19
2108.71 22
2108.82 26
2108.92 31
2109.03 35
2109.13 39
2109.24 41
2109.34 42
2109.45 42
2109.55 40
2109.66 39
2109.76 38
2109.87 39
2109.97 41
2110.08 44
2110.18 49
2110.29 54
2110.40 60
2110.50 64
2110.61 67
2110.71 69
2110.82 68
2110.92 66
2111.03 63
2111.13 59
2111.24 54
2111.34 48
2111.45 41
2111.55 33
2111.66 26
2111.77 18
2111.87 12
2111.98 8
2112.08 6
2112.19 8
2112.29 11
2112.40 17
2112.50 25
2112.61 33
2112.71 41
2112.82 50
2112.92 57
2113.03 62
2113.14 65
2113.24 65
2113.35 64
2113.45 60
2113.56 56
2113.66 50
2113.77 45
2113.87 40
2113.98 36
2114.08 33
2114.19 30
2114.29 29
2114.40 29
2114.51 30
2114.61 33
2114.72 38
2114.82 44
2114.93 51
2115.03 57
2115.14 61
2115.24 64
2115.35 65
2115.45 63
2115.56 60
2115.67 55
2115.77 49
2115.88 43
2115.98 37
2116.09 31
2116.19 27
2116.30 24
2116.40 23
2116.51 24
2116.61 28
2116.72 34
2116.83 42
2116.93 50
2117.04 58
2117.14 65
2117.25 70
2117.35 74
2117.46 77
2117.56 78
2117.67 80
2117.78 82
2117.88 84
2117.99 87
2118.09 88
2118.20 89
2118.30 88
2118.41 85
2118.51 81
2118.62 76
2118.72 72
2118.83 69
2118.94 67
2119.04 68
2119.15 71
2119.25 76
2119.36 81
2119.46 87
2119.57 91
2119.67 94
2119.78 95
2119.89 94
2119.99 93
2120.10 92
2120.20 91
2120.31 90
2120.41 90
2120.52 90
2120.63 91
2120.73 91
2120.84 91
2120.94 91
2121.05 90
2121.15 90
2121.26 90
2121.36 89
2121.47 89
2121.58 88
2121.68 85
2121.79 81
2121.89 76
2122.00 69
2122.10 61
2122.21 53
2122.31 46
2122.42 39
2122.53 33
2122.63 27
2122.74 21
2122.84 15
2122.95 9
2123.05 4
2123.16 1
2123.27 1
2123.37 2
2123.48 6
2123.58 11
2123.69 16
2123.79 22
2123.90 28
2124.01 32
2124.11 36
2124.22 39
2124.32 43
2124.43 45
2124.53 47
2124.64 48
2124.74 47
2124.85 44
2124.96 39
2125.06 32
2125.17 24
2125.27 16
2125.38 8
2125.48 0
2125.59 0
2125.70 0
2125.80 0
2125.91 0
2126.01 0
2126.12 0
2126.22 0
2126.33 2
2126.44 4
2126.54 6
2126.65 7
2126.75 8
2126.86 9
2126.96 9
2127.07 10
2127.18 10
2127.28 8
2127.39 6
2127.49 3
2127.60 0
2127.71 0
2127.81 0
2127.92 0
2128.02 0
2128.13 0
2128.23 2
2128.34 6
2128.45 9
2128.55 11
2128.66 13
2128.76 14
2128.87 17
2128.97 21
2129.08 26
2129.19 32
2129.29 38
2129.40 44
2129.50 48
2129.61 50
2129.72 50
2129.82 48
2129.93 45
2130.03 41
2130.14 38
2130.24 35
2130.35 32
2130.46 30
2130.56 28
2130.67 26
2130.77 25
2130.88 23
2130.98 23
2131.09 23
2131.20 24
2131.30 27
2131.41 29
2131.51 32
2131.62 35
2131.73 37
2131.83 39
2131.94 40
2132.04 42
2132.15 43
2132.26 45
2132.36 46
2132.47 47
2132.57 48
2132.68 49
2132.78 49
2132.89 50
2133.00 51
2133.10 53
2133.21 57
2133.31 61
2133.42 67
2133.53 72
2133.63 77
2133.74 81
2133.84 84
2133.95 84
2134.06 83
2134.16 80
2134.27 75
2134.37 70
2134.48 64
2134.59 58
2134.69 53
2134.80 48
2134.90 44
2135.01 41
2135.11 39
2135.22 37
2135.33 36
2135.43 37
2135.54 39
2135.64 42
2135.75 46
2135.86 50
2135.96 54
2136.07 57
2136.17 59
2136.28 59
2136.39 59
2136.49 58
2136.60 56
2136.70 54
2136.81 52
2136.92 49
2137.02 45
2137.13 42
2137.23 39
2137.34 37
2137.45 37
2137.55 39
2137.66 43
2137.76 49
2137.87 57
2137.98 65
2138.08 73
2138.19 80
2138.29 85
2138.40 87
2138.51 86
2138.61 82
2138.72 76
2138.82 69
2138.93 60
2139.04 51
2139.14 42
2139.25 33
2139.35 25
2139.46 18
2139.57 12
2139.67 8
2139.78 5
2139.89 4
2139.99 4
2140.10 4
2140.20 5
2140.31 5
2140.42 5
2140.52 4
2140.63 3
2140.73 0
2140.84 0
2140.95 0
2141.05 0
2141.16 0
2141.26 0
2141.37 0
2141.48 0
2141.58 5
2141.69 10
2141.79 15
2141.90 20
2142.01 24
2142.11 27
2142.22 29
2142.33 30
2142.43 30
2142.54 28
2142.64 24
2142.75 19
2142.86 14
2142.96 9
2143.07 5
2143.17 4
2143.28 6
2143.39 11
2143.49 18
2143.60 26
2143.71 34
2143.81 40
2143.92 46
2144.02 49
2144.13 49
2144.24 48
2144.34 45
2144.45 41
2144.55 36
2144.66 31
2144.77 25
2144.87 20
2144.98 17
2145.09 15
2145.19 14
2145.30 15
2145.40 16
2145.51 17
2145.62 18
2145.72 18
2145.83 17
2145.93 15
2146.04 12
2146.15 7
2146.25 3
2146.36 0
2146.47 0
2146.57 0
2146.68 0
2146.78 0
2146.89 0
2147.00 0
2147.10 0
2147.21 5
2147.32 13
2147.42 21
2147.53 27
2147.63 31
2147.74 33
2147.85 33
2147.95 32
2148.06 29
2148.17 25
2148.27 21
2148.38 18
2148.48 16
2148.59 15
2148.70 14
2148.80 14
2148.91 14
2149.02 14
2149.12 15
2149.23 16
2149.34 17
2149.44 21
2149.55 25
2149.65 31
2149.76 38
2149.87 44
2149.97 49
2150.08 51
2150.19 52
2150.29 50
2150.40 47
2150.50 43
2150.61 40
2150.72 36
2150.82 32
2150.93 29
2151.04 25
2151.14 22
2151.25 19
2151.36 18
2151.46 18
2151.57 20
2151.67 24
2151.78 30
2151.89 37
2151.99 45
2152.10 53
2152.21 60
2152.31 66
2152.42 69
2152.53 71
2152.63 69
2152.74 66
2152.84 60
2152.95 55
2153.06 49
2153.16 46
2153.27 46
2153.38 48
2153.48 52
2153.59 57
2153.70 61
2153.80 63
2153.91 62
2154.01 58
2154.12 52
2154.23 44
2154.33 35
2154.44 26
2154.55 19
2154.65 13
2154.76 10
2154.87 9
2154.97 11
2155.08 14
2155.19 18
2155.29 23
2155.40 27
2155.50 29
2155.61 29
2155.72 27
2155.82 24
2155.93 20
2156.04 17
2156.14 14
2156.25 13
2156.36 14
2156.46 16
2156.57 19
2156.68 23
2156.78 27
2156.89 30
2157.00 31
2157.10 30
2157.21 28
2157.31 23
2157.42 18
2157.53 12
2157.63 7
2157.74 4
2157.85 3
2157.95 4
2158.06 8
2158.17 12
2158.27 17
2158.38 23
2158.49 27
2158.59 31
2158.70 34
2158.81 36
2158.91 37
2159.02 39
2159.13 40
2159.23 42
2159.34 43
2159.45 44
2159.55 44
2159.66 44
2159.76 43
2159.87 42
2159.98 40
2160.08 40
2160.19 39
2160.30 40
2160.40 41
2160.51 42
2160.62 44
2160.72 45
2160.83 46
2160.94 47
2161.04 49
2161.15 52
2161.26 55
2161.36 59
2161.47 62
2161.58 65
2161.68 65
2161.79 62
2161.90 57
2162.00 49
2162.11 41
2162.22 32
2162.32 25
2162.43 20
2162.54 18
2162.64 20
2162.75 25
2162.86 32
2162.96 40
2163.07 47
2163.18 52
2163.28 56
2163.39 56
2163.50 55
2163.60 52
2163.71 48
2163.82 44
2163.92 39
2164.03 35
2164.14 31
2164.24 27
2164.35 23
2164.46 21
2164.56 19
2164.67 19
2164.78 21
2164.88 23
2164.99 26
2165.10 30
2165.20 33
2165.31 36
2165.42 37
2165.52 38
2165.63 36
2165.74 34
2165.84 29
2165.95 23
2166.06 14
2166.16 5
2166.27 0
2166.38 0
2166.48 0
2166.59 0
2166.70 0
2166.80 0
2166.91 0
2167.02 0
2167.12 5
2167.23 10
2167.34 14
2167.44 19
2167.55 23
2167.66 29
2167.76 35
2167.87 41
2167.98 46
2168.08 48
2168.19 48
2168.30 45
2168.40 41
2168.51 35
2168.62 30
2168.72 26
2168.83 24
2168.94 24
2169.05 25
2169.15 27
2169.26 29
2169.37 30
2169.47 31
2169.58 31
2169.69 32
2169.79 33
2169.90 36
2170.01 40
2170.11 44
2170.22 47
2170.33 48
2170.43 47
2170.54 44
2170.65 40
2170.75 35
2170.86 32
2170.97 30
2171.07 30
2171.18 32
2171.29 35
2171.40 37
2171.50 38
2171.61 37
2171.72 33
2171.82 27
2171.93 20
2172.04 12
2172.14 5
2172.25 0
2172.36 0
2172.46 1
2172.57 6
2172.68 13
2172.78 21
2172.89 29
2173.00 34
2173.11 37
2173.21 37
2173.32 34
2173.43 30
2173.53 24
2173.64 19
2173.75 14
2173.85 11
2173.96 9
2174.07 9
2174.17 10
2174.28 12
2174.39 14
2174.49 18
2174.60 22
2174.71 28
2174.82 35
2174.92 42
2175.03 51
2175.14 59
2175.24 67
2175.35 72
2175.46 74
2175.56 72
2175.67 67
2175.78 58
2175.88 48
2175.99 38
2176.10 28
2176.21 20
2176.31 14
2176.42 10
2176.53 8
2176.63 7
2176.74 6
2176.85 7
2176.95 7
2177.06 9
2177.17 12
2177.28 16
2177.38 21
2177.49 27
2177.60 33
2177.70 39
2177.81 44
2177.92 49
2178.02 54
2178.13 57
2178.24 59
2178.35 60
2178.45 59
2178.56 58
2178.67 57
2178.77 56
2178.88 56
2178.99 58
2179.09 61
2179.20 64
2179.31 66
2179.42 68
2179.52 68
2179.63 66
2179.74 64
2179.84 60
2179.95 56
2180.06 51
2180.17 46
2180.27 42
2180.38 39
2180.49 37
2180.59 36
2180.70 38
2180.81 42
2180.91 46
2181.02 52
2181.13 58
2181.24 63
2181.34 67
2181.45 71
2181.56 72
2181.66 72
2181.77 71
2181.88 67
2181.99 62
2182.09 57
2182.20 51
2182.31 48
2182.41 46
2182.52 48
2182.63 50
2182.74 53
2182.84 55
2182.95 54
2183.06 50
2183.16 44
2183.27 35
2183.38 27
2183.49 19
2183.59 14
2183.70 11
2183.81 10
2183.91 12
2184.02 14
2184.13 17
2184.24 20
2184.34 23
2184.45 26
2184.56 29
2184.66 32
2184.77 36
2184.88 42
2184.99 49
2185.09 56
2185.20 63
2185.31 68
2185.41 73
2185.52 75
2185.63 75
2185.74 74
2185.84 72
2185.95 69
2186.06 66
2186.16 63
2186.27 61
2186.38 58
2186.49 57
2186.59 56
2186.70 57
2186.81 60
2186.91 64
2187.02 69
2187.13 76
2187.24 82
2187.34 88
2187.45 92
2187.56 95
2187.67 97
2187.77 97
2187.88 95
2187.99 92
2188.09 86
2188.20 78
2188.31 68
2188.42 57
2188.52 45
2188.63 32
2188.74 20
2188.85 9
2188.95 0
2189.06 0
2189.17 0
2189.27 0
2189.38 0
2189.49 0
2189.60 0
2189.70 0
2189.81 0
2189.92 5
2190.03 10
2190.13 15
2190.24 18
2190.35 20
2190.45 20
2190.56 18
2190.67 15
2190.78 12
2190.88 9
2190.99 7
2191.10 7
2191.21 8
2191.31 11
2191.42 15
2191.53 20
2191.64 25
2191.74 31
2191.85 37
2191.96 43
2192.06 49
2192.17 55
2192.28 61
2192.39 67
2192.49 75
2192.60 83
2192.71 92
2192.82 100
2192.92 106
2193.03 111
2193.14 113
2193.25 111
2193.35 107
2193.46 101
2193.57 93
2193.68 84
2193.78 74
2193.89 65
2194.00 57
2194.10 52
2194.21 49
2194.32 49
2194.43 52
2194.53 56
2194.64 60
2194.75 64
2194.86 66
2194.96 66
2195.07 64
2195.18 59
2195.29 54
2195.39 50
2195.50 46
2195.61 43
2195.72 41
2195.82 39
2195.93 35
2196.04 29
2196.15 21
2196.25 12
2196.36 1
2196.47 0
2196.58 0
2196.68 0
2196.79 0
2196.90 0
2197.01 0
2197.11 0
2197.22 0
2197.33 9
2197.44 17
2197.54 25
2197.65 33
2197.76 41
2197.87 48
2197.97 55
2198.08 60
2198.19 65
2198.30 69
2198.40 71
2198.51 72
2198.62 72
2198.73 72
2198.83 70
2198.94 67
2199.05 62
2199.16 57
2199.26 51
2199.37 45
2199.48 41
2199.59 38
2199.69 36
2199.80 36
2199.91 38
2200.02 40
2200.12 41
2200.23 41
2200.34 41
2200.45 39
2200.55 36
2200.66 33
2200.77 30
2200.88 28
2200.98 27
2201.09 27
2201.20 29
2201.31 32
2201.41 37
2201.52 41
2201.63 45
2201.74 47
2201.84 49
2201.95 49
2202.06 48
2202.17 48
2202.27 49
2202.38 51
2202.49 54
2202.60 58
2202.71 62
2202.81 65
2202.92 67
2203.03 68
2203.14 67
2203.24 65
2203.35 62
2203.46 59
2203.57 56
2203.67 53
2203.78 50
2203.89 48
2204.00 46
2204.10 44
2204.21 42
2204.32 39
2204.43 37
2204.54 34
2204.64 32
2204.75 29
2204.86 27
2204.97 25
2205.07 23
2205.18 20
2205.29 17
2205.40 15
2205.50 13
2205.61 13
2205.72 13
2205.83 15
2205.93 17
2206.04 19
2206.15 20
2206.26 20
2206.37 20
2206.47 19
2206.58 18
2206.69 17
2206.80 16
2206.90 16
2207.01 16
2207.12 15
2207.23 15
2207.34 15
2207.44 14
2207.55 12
2207.66 11
2207.77 10
2207.87 9
2207.98 9
2208.09 8
2208.20 9
2208.30 9
2208.41 10
2208.52 11
2208.63 12
2208.74 14
2208.84 16
2208.95 20
2209.06 23
2209.17 26
2209.27 28
2209.38 29
2209.49 30
2209.60 29
2209.71 28
2209.81 27
2209.92 26
2210.03 25
2210.14 23
2210.24 19
2210.35 15
2210.46 11
2210.57 7
2210.68 4
2210.78 2
2210.89 2
2211.00 3
2211.11 5
2211.21 6
2211.32 8
2211.43 9
2211.54 10
2211.65 12
2211.75 14
2211.86 17
2211.97 20
2212.08 22
2212.19 24
2212.29 26
2212.40 26
2212.51 27
2212.62 28
2212.72 29
2212.83 30
2212.94 32
2213.05 33
2213.16 33
2213.26 33
2213.37 32
2213.48 29
2213.59 26
2213.70 23
2213.80 21
2213.91 20
2214.02 20
2214.13 22
2214.23 25
2214.34 30
2214.45 34
2214.56 39
2214.67 41
2214.77 43
2214.88 43
2214.99 42
2215.10 41
2215.21 41
2215.31 42
2215.42 44
2215.53 48
2215.64 51
2215.75 54
2215.85 55
2215.96 54
2216.07 52
2216.18 48
2216.29 44
2216.39 40
2216.50 37
2216.61 33
2216.72 30
2216.82 25
2216.93 20
2217.04 13
2217.15 7
2217.26 1
2217.36 0
2217.47 0
2217.58 0
2217.69 0
2217.80 0
2217.90 0
2218.01 0
2218.12 0
2218.23 2
2218.34 3
2218.44 5
2218.55 7
2218.66 10
2218.77 13
2218.88 17
2218.98 21
2219.09 24
2219.20 27
2219.31 28
2219.42 28
2219.52 27
2219.63 25
2219.74 23
2219.85 20
2219.96 18
2220.06 17
2220.17 17
2220.28 18
2220.39 20
2220.50 23
2220.60 26
2220.71 29
2220.82 32
2220.93 34
2221.04 36
2221.15 38
2221.25 39
2221.36 41
2221.47 43
2221.58 46
2221.69 49
2221.79 53
2221.90 57
2222.01 59
2222.12 60
2222.23 60
2222.33 59
2222.44 57
2222.55 55
2222.66 53
2222.77 50
2222.87 47
2222.98 43
2223.09 37
2223.20 30
2223.31 23
2223.42 16
2223.52 11
2223.63 7
2223.74 6
2223.85 7
2223.96 10
2224.06 12
2224.17 15
2224.28 17
2224.39 18
2224.50 17
2224.60 16
2224.71 14
2224.82 12
2224.93 11
2225.04 11
2225.15 13
2225.25 17
2225.36 21
2225.47 28
2225.58 35
2225.69 42
2225.79 49
2225.90 55
2226.01 58
2226.12 59
2226.23 57
2226.34 52
2226.44 45
2226.55 37
2226.66 30
2226.77 22
2226.88 17
2226.98 12
2227.09 10
2227.20 9
2227.31 10
2227.42 12
2227.53 16
2227.63 21
2227.74 28
2227.85 35
2227.96 43
2228.07 50
2228.17 56
2228.28 61
2228.39 64
2228.50 67
2228.61 69
2228.72 72
2228.82 74
2228.93 77
2229.04 79
2229.15 80
2229.26 78
2229.37 75
2229.47 69
2229.58 63
2229.69 56
2229.80 50
2229.91 46
2230.02 44
2230.12 43
2230.23 43
2230.34 44
2230.45 44
2230.56 44
2230.66 42
2230.77 39
2230.88 35
2230.99 31
2231.10 26
2231.21 21
2231.31 17
2231.42 15
2231.53 12
2231.64 11
2231.75 11
2231.86 11
2231.96 12
2232.07 13
2232.18 15
2232.29 17
2232.40 19
2232.51 20
2232.61 21
2232.72 22
2232.83 23
2232.94 24
2233.05 26
2233.16 28
2233.26 32
2233.37 37
2233.48 43
2233.59 49
2233.70 55
2233.81 59
2233.91 63
2234.02 65
2234.13 66
2234.24 66
2234.35 65
2234.46 63
2234.56 61
2234.67 58
2234.78 55
2234.89 52
2235.00 49
2235.11 45
2235.22 41
2235.32 37
2235.43 33
2235.54 28
2235.65 25
2235.76 23
2235.87 22
2235.97 24
2236.08 27
2236.19 32
2236.30 38
2236.41 45
2236.52 50
2236.62 55
2236.73 57
2236.84 56
2236.95 53
2237.06 48
2237.17 42
2237.28 36
2237.38 30
2237.49 26
2237.60 23
2237.71 21
2237.82 22
2237.93 23
2238.03 25
2238.14 28
2238.25 32
2238.36 35
2238.47 39
2238.58 42
2238.69 46
2238.79 51
2238.90 56
2239.01 63
2239.12 70
2239.23 78
2239.34 85
2239.44 90
2239.55 92
2239.66 91
2239.77 86
2239.88 78
2239.99 67
2240.10 54
2240.20 41
2240.31 28
2240.42 17
2240.53 9
2240.64 4
2240.75 2
2240.86 3
2240.96 7
2241.07 13
2241.18 20
2241.29 29
2241.40 39
2241.51 47
2241.62 54
2241.72 58
2241.83 59
2241.94 56
2242.05 51
2242.16 42
2242.27 33
2242.38 25
2242.48 18
2242.59 14
2242.70 11
2242.81 11
2242.92 11
2243.03 12
2243.14 12
2243.24 12
2243.35 12
2243.46 12
2243.57 14
2243.68 16
2243.79 20
2243.90 25
2244.00 29
2244.11 33
2244.22 36
2244.33 39
2244.44 41
2244.55 42
2244.66 42
2244.76 42
2244.87 40
2244.98 36
2245.09 33
2245.20 29
2245.31 26
2245.42 25
2245.53 26
2245.63 28
2245.74 30
2245.85 32
2245.96 34
2246.07 35
2246.18 36
2246.29 37
2246.39 38
2246.50 40
2246.61 43
2246.72 46
2246.83 49
2246.94 50
2247.05 50
2247.16 49
2247.26 46
2247.37 43
2247.48 39
2247.59 35
2247.70 32
2247.81 29
2247.92 27
2248.03 26
2248.13 25
2248.24 23
2248.35 22
2248.46 20
2248.57 19
2248.68 17
2248.79 15
2248.89 13
2249.00 11
2249.11 10
2249.22 10
2249.33 12
2249.44 15
2249.55 20
2249.66 26
2249.76 32
2249.87 39
2249.98 44
2250.09 47
2250.20 47
2250.31 45
2250.42 42
2250.53 38
2250.63 34
2250.74 32
2250.85 30
2250.96 31
2251.07 32
2251.18 34
2251.29 37
2251.40 39
2251.51 40
2251.61 39
2251.72 37
2251.83 34
2251.94 31
2252.05 28
2252.16 25
2252.27 22
2252.38 19
2252.48 17
2252.59 15
2252.70 13
2252.81 13
2252.92 14
2253.03 18
2253.14 23
2253.25 31
2253.36 39
2253.46 46
2253.57 51
2253.68 54
2253.79 54
2253.90 52
2254.01 49
2254.12 48
2254.23 48
2254.33 50
2254.44 55
2254.55 60
2254.66 66
2254.77 69
2254.88 70
2254.99 69
2255.10 64
2255.21 58
2255.31 50
2255.42 43
2255.53 38
2255.64 34
2255.75 33
2255.86 34
2255.97 35
2256.08 37
2256.19 37
2256.29 37
2256.40 34
2256.51 29
2256.62 24
2256.73 18
2256.84 15
2256.95 13
2257.06 14
2257.17 18
2257.28 24
2257.38 30
2257.49 35
2257.60 37
2257.71 37
2257.82 35
2257.93 31
2258.04 28
2258.15 25
2258.26 23
2258.36 24
2258.47 27
2258.58 31
2258.69 37
2258.80 42
2258.91 48
2259.02 53
2259.13 57
2259.24 59
2259.35 61
2259.45 61
2259.56 60
2259.67 59
2259.78 58
2259.89 58
2260.00 60
2260.11 63
2260.22 67
2260.33 72
2260.44 76
2260.54 79
2260.65 80
2260.76 78
2260.87 74
2260.98 68
2261.09 62
2261.20 55
2261.31 50
2261.42 47
2261.53 45
2261.63 46
2261.74 48
2261.85 52
2261.96 57
2262.07 62
2262.18 69
2262.29 75
2262.40 81
2262.51 87
2262.62 92
2262.73 96
2262.83 99
2262.94 100
2263.05 100
2263.16 99
2263.27 98
2263.38 95
2263.49 93
2263.60 91
2263.71 90
2263.82 90
2263.93 91
2264.03 92
2264.14 94
2264.25 96
2264.36 96
2264.47 95
2264.58 91
2264.69 85
2264.80 77
2264.91 69
2265.02 60
2265.13 53
2265.23 49
2265.34 48
2265.45 49
2265.56 53
2265.67 58
2265.78 63
2265.89 67
2266.00 70
2266.11 71
2266.22 71
2266.33 69
2266.44 66
2266.54 62
2266.65 57
2266.76 52
2266.87 48
2266.98 45
2267.09 44
2267.20 47
2267.31 52
2267.42 60
2267.53 71
2267.64 81
2267.75 92
2267.85 102
2267.96 109
2268.07 115
2268.18 118
2268.29 120
2268.40 118
2268.51 115
2268.62 109
2268.73 101
2268.84 92
2268.95 84
2269.06 76
2269.16 70
2269.27 66
2269.38 64
2269.49 63
2269.60 62
2269.71 60
2269.82 57
2269.93 54
2270.04 50
2270.15 47
2270.26 46
2270.37 47
2270.48 50
2270.59 54
2270.69 59
2270.80 62
2270.91 64
2271.02 64
2271.13 62
2271.24 59
2271.35 56
2271.46 54
2271.57 53
2271.68 54
2271.79 55
2271.90 57
2272.01 59
2272.11 59
2272.22 58
2272.33 56
2272.44 53
2272.55 50
2272.66 49
2272.77 50
2272.88 53
2272.99 57
2273.10 63
2273.21 67
2273.32 70
2273.43 71
2273.54 71
2273.65 69
2273.75 68
2273.86 68
2273.97 69
2274.08 71
2274.19 73
2274.30 73
2274.41 70
2274.52 64
2274.63 55
2274.74 46
2274.85 37
2274.96 29
2275.07 23
2275.18 19
2275.29 16
2275.39 13
2275.50 10
2275.61 6
2275.72 1
2275.83 0
2275.94 0
2276.05 0
2276.16 0
2276.27 0
2276.38 0
2276.49 0
2276.60 0
2276.71 5
2276.82 11
2276.93 16
2277.04 21
2277.15 25
2277.25 28
2277.36 31
2277.47 33
2277.58 36
2277.69 39
2277.80 42
2277.91 47
2278.02 52
2278.13 59
2278.24 66
2278.35 72
2278.46 78
2278.57 81
2278.68 81
2278.79 79
2278.90 74
2279.01 68
2279.12 62
2279.22 59
2279.33 57
2279.44 59
2279.55 63
2279.66 69
2279.77 74
2279.88 79
2279.99 83
2280.10 84
2280.21 84
2280.32 82
2280.43 80
2280.54 78
2280.65 76
2280.76 74
2280.87 72
2280.98 71
2281.09 71
2281.20 72
2281.30 73
2281.41 75
2281.52 78
2281.63 81
2281.74 84
2281.85 88
2281.96 92
2282.07 95
2282.18 99
2282.29 103
2282.40 106
2282.51 109
2282.62 112
2282.73 116
2282.84 121
2282.95 126
2283.06 133
2283.17 140
2283.28 146
2283.39 151
2283.50 153
2283.61 151
2283.71 148
2283.82 142
2283.93 136
2284.04 131
2284.15 128
2284.26 127
2284.37 127
2284.48 128
2284.59 129
2284.70 128
2284.81 125
2284.92 120
2285.03 113
2285.14 105
2285.25 96
2285.36 88
2285.47 81
2285.58 76
2285.69 73
2285.80 71
2285.91 71
2286.02 72
2286.13 72
2286.24 72
2286.35 70
2286.46 68
2286.56 66
2286.67 64
2286.78 63
2286.89 64
2287.00 68
2287.11 73
2287.22 79
2287.33 85
2287.44 89
2287.55 92
2287.66 91
2287.77 88
2287.88 84
2287.99 78
2288.10 73
2288.21 70
2288.32 69
2288.43 70
2288.54 72
2288.65 76
2288.76 80
2288.87 83
2288.98 84
2289.09 83
2289.20 80
2289.31 76
2289.42 71
2289.53 66
2289.64 62
2289.75 59
2289.86 57
2289.96 57
2290.07 58
2290.18 61
2290.29 66
2290.40 71
2290.51 76
2290.62 79
2290.73 81
2290.84 80
2290.95 78
2291.06 74
2291.17 69
2291.28 63
2291.39 58
2291.50 54
2291.61 50
2291.72 48
2291.83 47
2291.94 47
2292.05 48
2292.16 51
2292.27 53
2292.38 57
2292.49 60
2292.60 62
2292.71 64
2292.82 64
2292.93 63
2293.04 61
2293.15 59
2293.26 56
2293.37 53
2293.48 51
2293.59 49
2293.70 48
2293.81 46
2293.92 45
2294.03 43
2294.14 41
2294.25 39
2294.36 36
2294.47 33
2294.58 30
2294.69 27
2294.80 25
2294.91 22
2295.01 20
2295.12 18
2295.23 18
2295.34 19
2295.45 21
2295.56 24
2295.67 27
2295.78 31
2295.89 34
2296.00 37
2296.11 40
2296.22 43
2296.33 45
2296.44 48
2296.55 50
2296.66 52
2296.77 53
2296.88 54
2296.99 55
2297.10 56
2297.21 57
2297.32 59
2297.43 61
2297.54 63
2297.65 64
2297.76 62
2297.87 58
2297.98 52
2298.09 43
2298.20 34
2298.31 25
2298.42 18
2298.53 13
2298.64 11
2298.75 11
2298.86 12
2298.97 15
2299.08 19
2299.19 24
2299.30 30
2299.41 37
2299.52 46
2299.63 55
2299.74 65
2299.85 72
2299.96 78
2300.07 81
2300.18 81
2300.29 79
2300.40 76
2300.51 74
2300.62 72
2300.73 72
2300.84 74
2300.95 78
2301.06 83
2301.17 88
2301.28 92
2301.39 95
2301.50 95
2301.61 94
2301.72 90
2301.83 86
2301.94 80
2302.05 74
2302.16 68
2302.27 62
2302.38 56
2302.49 50
2302.60 45
2302.71 40
2302.82 35
2302.93 33
2303.04 32
2303.15 34
2303.26 38
2303.37 45
2303.48 52
2303.59 58
2303.70 61
2303.81 61
2303.92 56
2304.03 48
2304.14 36
2304.25 24
2304.36 13
2304.47 4
2304.58 0
2304.69 0
2304.80 0
2304.91 3
2305.02 8
2305.13 14
2305.24 22
2305.35 30
2305.46 39
2305.57 49
2305.68 59
2305.79 68
2305.90 76
2306.01 82
2306.12 86
2306.23 89
2306.34 91
2306.45 94
2306.56 99
2306.67 106
2306.78 113
2306.89 120
2307.00 126
2307.11 129
2307.22 129
2307.33 126
2307.44 121
2307.55 116
2307.66 112
2307.77 108
2307.88 106
2307.99 103
2308.10 101
2308.22 98
2308.33 94
2308.44 90
2308.55 85
2308.66 81
2308.77 77
2308.88 75
2308.99 73
2309.10 72
2309.21 72
2309.32 72
2309.43 71
2309.54 70
2309.65 67
2309.76 63
2309.87 58
2309.98 52
2310.09 46
2310.20 40
2310.31 35
2310.42 31
2310.53 27
2310.64 22
2310.75 17
2310.86 10
2310.97 3
2311.08 0
2311.19 0
2311.30 0
2311.41 0
2311.52 0
2311.63 0
2311.74 0
2311.85 2
2311.96 5
2312.07 6
2312.18 7
2312.29 8
2312.40 11
2312.51 15
2312.62 21
2312.73 29
2312.84 36
2312.95 42
2313.06 46
2313.17 48
2313.29 47
2313.40 45
2313.51 44
2313.62 44
2313.73 46
2313.84 48
2313.95 51
2314.06 54
2314.17 54
2314.28 53
2314.39 49
2314.50 44
2314.61 38
2314.72 32
2314.83 27
2314.94 24
2315.05 21
2315.16 18
2315.27 16
2315.38 14
2315.49 12
2315.60 11
2315.71 11
2315.82 14
2315.93 19
2316.04 26
2316.15 35
2316.26 45
2316.37 55
2316.48 64
2316.59 72
2316.71 77
2316.82 79
2316.93 78
2317.04 74
2317.15 68
2317.26 61
2317.37 56
2317.48 53
2317.59 52
2317.70 54
2317.81 58
2317.92 63
2318.03 67
2318.14 71
2318.25 74
2318.36 76
2318.47 76
2318.58 75
2318.69 74
2318.80 72
2318.91 70
2319.02 70
2319.13 71
2319.24 73
2319.35 77
2319.47 81
2319.58 83
2319.69 84
2319.80 82
2319.91 78
2320.02 72
2320.13 66
2320.24 60
2320.35 56
2320.46 53
2320.57 53
2320.68 54
2320.79 56
2320.90 59
2321.01 61
2321.12 62
2321.23 62
2321.34 62
2321.45 61
2321.56 61
2321.67 61
2321.78 61
2321.90 60
2322.01 57
2322.12 54
2322.23 49
2322.34 45
2322.45 42
2322.56 39
2322.67 39
2322.78 39
2322.89 40
2323.00 41
2323.11 42
2323.22 43
2323.33 45
2323.44 48
2323.55 53
2323.66 59
2323.77 66
2323.88 71
2323.99 75
2324.11 75
2324.22 73
2324.33 68
2324.44 61
2324.55 54
2324.66 46
2324.77 38
2324.88 31
2324.99 25
2325.10 19
2325.21 13
2325.32 8
2325.43 4
2325.54 2
2325.65 1
2325.76 3
2325.87 5
2325.98 9
2326.10 13
2326.21 15
2326.32 17
2326.43 18
2326.54 18
2326.65 18
2326.76 19
2326.87 21
2326.98 24
2327.09 28
2327.20 30
2327.31 32
2327.42 33
2327.53 33
2327.64 32
2327.75 32
2327.87 32
2327.98 34
2328.09 36
2328.20 39
2328.31 42
2328.42 43
2328.53 43
2328.64 42
2328.75 38
2328.86 33
2328.97 27
2329.08 21
2329.19 14
2329.30 8
2329.41 2
2329.52 0
2329.64 0
2329.75 0
2329.86 0
2329.97 0
2330.08 0
2330.19 0
2330.30 0
2330.41 3
2330.52 10
2330.63 16
2330.74 22
2330.85 28
2330.96 34
2331.07 38
2331.19 42
2331.30 45
2331.41 46
2331.52 45
2331.63 42
2331.74 36
2331.85 29
2331.96 20
2332.07 12
2332.18 6
2332.29 3
2332.40 3
2332.51 6
2332.62 11
2332.74 16
2332.85 20
2332.96 22
2333.07 22
2333.18 19
2333.29 14
2333.40 7
2333.51 1
2333.62 0
2333.73 0
2333.84 0
2333.95 0
2334.06 0
2334.18 0
2334.29 5
2334.40 17
2334.51 29
2334.62 41
2334.73 50
2334.84 57
2334.95 59
2335.06 59
2335.17 55
2335.28 49
2335.39 42
2335.50 34
2335.62 27
2335.73 22
2335.84 19
2335.95 18
2336.06 21
2336.17 25
2336.28 31
2336.39 38
2336.50 44
2336.61 49
2336.72 53
2336.83 56
2336.95 58
2337.06 59
2337.17 59
2337.28 59
2337.39 60
2337.50 61
2337.61 63
2337.72 65
2337.83 67
2337.94 69
2338.05 69
2338.17 69
2338.28 67
2338.39 66
2338.50 65
2338.61 65
2338.72 68
2338.83 72
2338.94 76
2339.05 80
2339.16 83
2339.27 85
2339.38 84
2339.50 82
2339.61 79
2339.72 75
2339.83 72
2339.94 68
2340.05 65
2340.16 63
2340.27 60
2340.38 59
2340.49 57
2340.60 56
2340.72 55
2340.83 53
2340.94 52
2341.05 50
2341.16 49
2341.27 47
2341.38 46
2341.49 45
2341.60 44
2341.71 41
2341.83 38
2341.94 33
2342.05 27
2342.16 21
2342.27 15
2342.38 10
2342.49 6
2342.60 4
2342.71 4
2342.82 6
2342.93 8
2343.05 10
2343.16 11
2343.27 10
2343.38 9
2343.49 8
2343.60 7
2343.71 8
2343.82 10
2343.93 14
2344.04 19
2344.16 25
2344.27 30
2344.38 34
2344.49 36
2344.60 34
2344.71 29
2344.82 22
2344.93 14
2345.04 7
2345.16 3
2345.27 2
2345.38 5
2345.49 12
2345.60 21
2345.71 33
2345.82 45
2345.93 55
2346.04 63
2346.15 69
2346.27 72
2346.38 74
2346.49 73
2346.60 73
2346.71 73
2346.82 74
2346.93 76
2347.04 79
2347.15 81
2347.27 82
2347.38 81
2347.49 78
2347.60 73
2347.71 68
2347.82 63
2347.93 58
2348.04 54
2348.15 51
2348.27 49
2348.38 48
2348.49 49
2348.60 50
2348.71 52
2348.82 56
2348.93 59
2349.04 62
2349.15 61
2349.27 58
2349.38 52
2349.49 43
2349.60 34
2349.71 26
2349.82 20
2349.93 18
2350.04 18
2350.15 20
2350.27 22
2350.38 25
2350.49 26
2350.60 25
2350.71 23
2350.82 20
2350.93 15
2351.04 11
2351.16 6
2351.27 1
2351.38 0
2351.49 0
2351.60 0
2351.71 0
2351.82 0
2351.93 0
2352.04 0
2352.16 0
2352.27 4
2352.38 8
2352.49 11
2352.60 13
2352.71 14
2352.82 14
2352.93 12
2353.05 10
2353.16 7
2353.27 5
2353.38 3
2353.49 3
2353.60 6
2353.71 10
2353.82 16
2353.94 22
2354.05 28
2354.16 33
2354.27 38
2354.38 41
2354.49 44
2354.60 47
2354.71 52
2354.83 59
2354.94 67
2355.05 76
2355.16 86
2355.27 96
2355.38 104
2355.49 110
2355.60 113
2355.72 115
2355.83 114
2355.94 113
2356.05 112
2356.16 111
2356.27 111
2356.38 111
2356.49 112
2356.61 112
2356.72 111
2356.83 109
2356.94 105
2357.05 100
2357.16 94
2357.27 89
2357.39 85
2357.50 82
2357.61 81
2357.72 82
2357.83 82
2357.94 82
2358.05 82
2358.16 80
2358.28 77
2358.39 74
2358.50 72
2358.61 69
2358.72 67
2358.83 65
2358.94 63
2359.06 59
2359.17 56
2359.28 52
2359.39 49
2359.50 47
2359.61 46
2359.72 46
2359.84 47
2359.95 47
2360.06 47
2360.17 47
2360.28 47
2360.39 47
2360.50 48
2360.61 50
2360.73 53
2360.84 56
2360.95 59
2361.06 60
2361.17 59
2361.28 56
2361.39 52
2361.51 46
2361.62 42
2361.73 37
2361.84 34
2361.95 32
2362.06 32
2362.17 31
2362.29 32
2362.40 32
2362.51 34
2362.62 35
2362.73 37
2362.84 40
2362.96 43
2363.07 46
2363.18 49
2363.29 51
2363.40 52
2363.51 53
2363.62 53
2363.74 53
2363.85 54
2363.96 56
2364.07 60
2364.18 65
2364.29 72
2364.40 78
2364.52 85
2364.63 90
2364.74 94
2364.85 95
2364.96 95
2365.07 93
2365.18 91
2365.30 89
2365.41 88
2365.52 89
2365.63 91
2365.74 95
2365.85 99
2365.97 104
2366.08 109
2366.19 112
2366.30 114
2366.41 113
2366.52 110
2366.63 105
2366.75 98
2366.86 92
2366.97 87
2367.08 85
2367.19 87
2367.30 91
2367.42 97
2367.53 103
2367.64 108
2367.75 109
2367.86 108
2367.97 104
2368.08 98
2368.20 94
2368.31 91
2368.42 90
2368.53 91
2368.64 94
2368.75 96
2368.87 98
2368.98 98
2369.09 97
2369.20 94
2369.31 90
2369.42 86
2369.54 82
2369.65 77
2369.76 72
2369.87 65
2369.98 58
2370.09 51
2370.21 44
2370.32 37
2370.43 32
2370.54 30
2370.65 30
2370.76 32
2370.88 35
2370.99 39
2371.10 44
2371.21 50
2371.32 56
2371.43 64
2371.55 73
2371.66 83
2371.77 93
2371.88 103
2371.99 110
2372.10 115
2372.22 116
2372.33 115
2372.44 111
2372.55 106
2372.66 101
2372.77 96
2372.89 92
2373.00 90
2373.11 88
2373.22 87
2373.33 84
2373.44 81
2373.56 75
2373.67 69
2373.78 62
2373.89 55
2374.00 49
2374.11 46
2374.23 46
2374.34 47
2374.45 49
2374.56 52
2374.67 53
2374.78 53
2374.90 50
2375.01 46
2375.12 42
2375.23 39
2375.34 39
2375.46 42
2375.57 48
2375.68 58
2375.79 67
2375.90 76
2376.01 83
2376.13 86
2376.24 87
2376.35 85
2376.46 82
2376.57 78
2376.68 74
2376.80 69
2376.91 65
2377.02 61
2377.13 57
2377.24 53
2377.36 51
2377.47 49
2377.58 48
2377.69 47
2377.80 46
2377.91 46
2378.03 46
2378.14 46
2378.25 48
2378.36 51
2378.47 55
2378.59 58
2378.70 59
2378.81 59
2378.92 58
2379.03 55
2379.14 52
2379.26 48
2379.37 45
2379.48 43
2379.59 42
2379.70 41
2379.82 40
2379.93 40
2380.04 40
2380.15 41
2380.26 42
2380.37 45
2380.49 48
2380.60 53
2380.71 57
2380.82 61
2380.93 63
2381.05 63
2381.16 62
2381.27 59
2381.38 57
2381.49 54
2381.61 53
2381.72 54
2381.83 56
2381.94 60
2382.05 65
2382.17 69
2382.28 73
2382.39 75
2382.50 76
2382.61 75
2382.72 73
2382.84 70
2382.95 65
2383.06 60
2383.17 55
2383.28 50
2383.40 47
2383.51 44
2383.62 43
2383.73 41
2383.84 40
2383.96 37
2384.07 35
2384.18 31
2384.29 27
2384.40 22
2384.52 18
2384.63 14
2384.74 10
2384.85 7
2384.96 5
2385.08 5
2385.19 5
2385.30 6
2385.41 7
2385.52 7
2385.64 6
2385.75 4
2385.86 1
2385.97 0
2386.08 0
2386.20 0
2386.31 0
2386.42 0
2386.53 0
2386.64 0
2386.76 1
2386.87 5
2386.98 10
2387.09 14
2387.20 18
2387.32 21
2387.43 22
2387.54 23
2387.65 22
2387.76 21
2387.88 21
2387.99 22
2388.10 25
2388.21 30
2388.32 36
2388.44 42
2388.55 49
2388.66 54
2388.77 59
2388.88 63
2389.00 66
2389.11 69
2389.22 73
2389.33 76
2389.44 80
2389.56 84
2389.67 88
2389.78 92
2389.89 96
2390.01 100
2390.12 103
2390.23 107
2390.34 111
2390.45 114
2390.57 116
2390.68 117
2390.79 118
2390.90 118
2391.01 118
2391.13 118
2391.24 120
2391.35 122
2391.46 125
2391.57 129
2391.69 132
2391.80 134
2391.91 132
2392.02 128
2392.14 120
2392.25 110
2392.36 99
2392.47 87
2392.58 76
2392.70 68
2392.81 61
2392.92 58
2393.03 58
2393.15 61
2393.26 65
2393.37 71
2393.48 76
2393.59 80
2393.71 82
2393.82 82
2393.93 80
2394.04 78
2394.15 75
2394.27 72
2394.38 69
2394.49 67
2394.60 65
2394.72 62
2394.83 59
2394.94 54
2395.05 49
2395.16 43
2395.28 37
2395.39 32
2395.50 30
2395.61 31
2395.73 34
2395.84 40
2395.95 48
2396.06 56
2396.17 63
2396.29 68
2396.40 70
2396.51 70
2396.62 66
2396.74 62
2396.85 57
2396.96 52
2397.07 50
2397.18 52
2397.30 56
2397.41 64
2397.52 74
2397.63 84
2397.75 93
2397.86 101
2397.97 104
2398.08 104
2398.20 102
2398.31 97
2398.42 91
2398.53 86
2398.64 81
2398.76 77
2398.87 74
2398.98 70
2399.09 65
2399.21 60
2399.32 53
2399.43 45
2399.54 37
2399.66 30
2399.77 23
2399.88 18
2399.99 12
2400.10 8
2400.22 5
2400.33 3
2400.44 4
2400.55 6
2400.67 11
2400.78 16
2400.89 23
2401.00 28
2401.12 33
2401.23 37
2401.34 39
2401.45 40
2401.57 40
2401.68 40
2401.79 41
2401.90 42
2402.01 43
2402.13 45
2402.24 47
2402.35 50
2402.46 52
2402.58 54
2402.69 56
2402.80 59
2402.91 62
2403.03 66
2403.14 70
2403.25 74
2403.36 77
2403.48 78
2403.59 76
2403.70 72
2403.81 65
2403.93 58
2404.04 50
2404.15 43
2404.26 39
2404.38 36
2404.49 36
2404.60 37
2404.71 38
2404.82 38
2404.94 37
2405.05 34
2405.16 31
2405.27 28
2405.39 26
2405.50 26
2405.61 27
2405.72 30
2405.84 33
2405.95 37
2406.06 40
2406.17 42
2406.29 43
2406.40 42
2406.51 40
2406.62 37
2406.74 34
2406.85 32
2406.96 30
2407.07 30
2407.19 32
2407.30 35
2407.41 39
2407.52 45
2407.64 51
2407.75 57
2407.86 63
2407.97 68
2408.09 72
2408.20 74
2408.31 74
2408.42 71
2408.54 67
2408.65 61
2408.76 54
2408.87 48
2408.99 43
2409.10 39
2409.21 37
2409.32 37
2409.44 39
2409.55 43
2409.66 46
2409.77 49
2409.89 52
2410.00 54
2410.11 56
2410.23 58
2410.34 60
2410.45 64
2410.56 68
2410.68 72
2410.79 76
2410.90 79
2411.01 81
2411.13 81
2411.24 79
2411.35 76
2411.46 72
2411.58 68
2411.69 66
2411.80 64
2411.91 63
2412.03 61
2412.14 60
2412.25 59
2412.36 57
2412.48 55
2412.59 52
2412.70 48
2412.82 44
2412.93 40
2413.04 36
2413.15 31
2413.27 27
2413.38 23
2413.49 20
2413.60 18
2413.72 18
2413.83 18
2413.94 19
2414.05 20
2414.17 19
2414.28 18
2414.39 16
2414.50 15
2414.62 13
2414.73 13
2414.84 13
2414.96 13
2415.07 13
2415.18 14
2415.29 15
2415.41 15
2415.52 16
2415.63 18
2415.74 19
2415.86 22
2415.97 24
2416.08 26
2416.20 27
2416.31 27
2416.42 27
2416.53 26
2416.65 25
2416.76 24
2416.87 25
2416.98 27
2417.10 31
2417.21 37
2417.32 44
2417.44 52
2417.55 59
2417.66 66
2417.77 72
2417.89 76
2418.00 79
2418.11 81
2418.22 83
2418.34 85
2418.45 87
2418.56 88
2418.68 90
2418.79 90
2418.90 89
2419.01 87
2419.13 84
2419.24 81
2419.35 77
2419.46 73
2419.58 68
2419.69 64
2419.80 60
2419.92 57
2420.03 54
2420.14 52
2420.25 52
2420.37 52
2420.48 54
2420.59 55
2420.71 56
2420.82 55
2420.93 53
2421.04 48
2421.16 42
2421.27 34
2421.38 26
2421.50 19
2421.61 12
2421.72 7
2421.83 2
2421.95 0
2422.06 0
2422.17 0
2422.29 0
2422.40 0
2422.51 0
2422.62 0
2422.74 0
2422.85 2
2422.96 5
2423.08 8
2423.19 10
2423.30 12
2423.41 15
2423.53 17
2423.64 20
2423.75 24
2423.87 27
2423.98 30
2424.09 32
2424.20 32
2424.32 30
2424.43 27
2424.54 23
2424.66 19
2424.77 17
2424.88 15
2424.99 16
2425.11 17
2425.22 18
2425.33 18
2425.45 17
2425.56 14
2425.67 10
2425.78 6
2425.90 3
2426.01 0
2426.12 0
2426.24 2
2426.35 5
2426.46 9
2426.58 12
2426.69 14
2426.80 15
2426.91 14
2427.03 13
2427.14 12
2427.25 13
2427.37 15
2427.48 19
2427.59 25
2427.71 31
2427.82 37
2427.93 42
2428.04 45
2428.16 47
2428.27 47
2428.38 47
2428.50 47
2428.61 47
2428.72 48
2428.84 48
2428.95 49
2429.06 48
2429.17 46
2429.29 42
2429.40 36
2429.51 28
2429.63 20
2429.74 13
2429.85 7
2429.97 2
2430.08 0
2430.19 0
2430.30 0
2430.42 0
2430.53 0
2430.64 0
2430.76 0
2430.87 2
2430.98 5
2431.10 8
2431.21 11
2431.32 14
2431.43 18
2431.55 23
2431.66 29
2431.77 37
2431.89 45
2432.00 53
2432.11 60
2432.23 64
2432.34 67
2432.45 67
2432.57 67
2432.68 66
2432.79 66
2432.90 66
2433.02 67
2433.13 67
2433.24 67
2433.36 65
2433.47 62
2433.58 58
2433.70 55
2433.81 53
2433.92 54
2434.04 57
2434.15 63
2434.26 69
2434.38 76
2434.49 82
2434.60 85
2434.71 86
2434.83 85
2434.94 82
2435.05 78
2435.17 74
2435.28 71
2435.39 69
2435.51 68
2435.62 68
2435.73 67
2435.85 65
2435.96 61
2436.07 54
2436.19 46
2436.30 35
2436.41 26
2436.53 18
2436.64 14
2436.75 14
2436.86 18
2436.98 25
2437.09 34
2437.20 41
2437.32 47
2437.43 51
2437.54 51
2437.66 50
2437.77 48
2437.88 46
2438.00 44
2438.11 43
2438.22 43
2438.34 43
2438.45 43
2438.56 42
2438.68 41
2438.79 40
2438.90 37
2439.02 34
2439.13 30
2439.24 26
2439.36 22
2439.47 18
2439.58 16
2439.70 17
2439.81 20
2439.92 27
2440.04 35
2440.15 45
2440.26 54
2440.38 61
2440.49 66
2440.60 67
2440.71 65
2440.83 61
2440.94 55
2441.05 48
2441.17 42
2441.28 36
2441.39 30
2441.51 24
2441.62 18
2441.73 12
2441.85 5
2441.96 0
2442.07 0
2442.19 0
2442.30 0
2442.41 0
2442.53 0
2442.64 0
2442.75 0
2442.87 4
2442.98 9
2443.09 13
2443.21 17
2443.32 20
2443.43 23
2443.55 28
2443.66 33
2443.77 39
2443.89 47
2444.00 54
2444.11 60
2444.23 65
2444.34 69
2444.45 70
2444.57 70
2444.68 68
2444.79 65
2444.91 62
2445.02 59
2445.13 57
2445.25 56
2445.36 58
2445.48 60
2445.59 64
2445.70 66
2445.82 67
2445.93 65
2446.04 60
2446.16 51
2446.27 41
2446.38 31
2446.50 22
2446.61 17
2446.72 17
2446.84 20
2446.95 25
2447.06 32
2447.18 39
2447.29 44
2447.40 47
2447.52 48
2447.63 47
2447.74 45
2447.86 43
2447.97 42
2448.08 41
2448.20 43
2448.31 47
2448.42 53
2448.54 60
2448.65 68
2448.76 77
2448.88 84
2448.99 89
2449.10 92
2449.22 93
2449.33 92
2449.45 90
2449.56 87
2449.67 82
2449.79 77
2449.90 70
2450.01 64
2450.13 57
2450.24 52
2450.35 48
2450.47 46
2450.58 45
2450.69 45
2450.81 47
2450.92 49
2451.03 52
2451.15 55
2451.26 59
2451.37 62
2451.49 65
2451.60 65
2451.72 64
2451.83 60
2451.94 56
2452.06 51
2452.17 47
2452.28 44
2452.40 42
2452.51 40
2452.62 38
2452.74 36
2452.85 34
2452.96 31
2453.08 30
2453.19 30
2453.31 31
2453.42 33
2453.53 36
2453.65 38
2453.76 41
2453.87 41
2453.99 41
2454.10 38
2454.21 35
2454.33 30
2454.44 24
2454.55 18
2454.67 12
2454.78 7
2454.90 2
2455.01 0
2455.12 0
2455.24 0
2455.35 0
2455.46 3
2455.58 10
2455.69 19
2455.80 28
2455.92 37
2456.03 44
2456.15 47
2456.26 48
2456.37 47
2456.49 43
2456.60 40
2456.71 38
2456.83 37
2456.94 37
2457.05 39
2457.17 40
2457.28 42
2457.40 42
2457.51 41
2457.62 40
2457.74 39
2457.85 39
2457.96 40
2458.08 41
2458.19 44
2458.30 47
2458.42 49
2458.53 50
2458.65 51
2458.76 50
2458.87 48
2458.99 44
2459.10 40
2459.21 36
2459.33 31
2459.44 26
2459.56 22
2459.67 19
2459.78 18
2459.90 19
2460.01 21
2460.12 24
2460.24 27
2460.35 31
2460.47 35
2460.58 40
2460.69 45
2460.81 50
2460.92 54
2461.03 59
2461.15 64
2461.26 69
2461.38 74
2461.49 78
2461.60 83
2461.72 86
2461.83 90
2461.94 92
2462.06 94
2462.17 96
2462.29 96
2462.40 96
2462.51 94
2462.63 90
2462.74 85
2462.85 78
2462.97 71
2463.08 62
2463.20 54
2463.31 47
2463.42 42
2463.54 40
2463.65 40
2463.77 42
2463.88 46
2463.99 50
2464.11 52
2464.22 53
2464.33 53
2464.45 50
2464.56 45
2464.68 40
2464.79 34
2464.90 30
2465.02 26
2465.13 24
2465.24 24
2465.36 25
2465.47 26
2465.59 27
2465.70 27
2465.81 25
2465.93 21
2466.04 18
2466.16 14
2466.27 12
2466.38 11
2466.50 13
2466.61 15
2466.73 18
2466.84 21
2466.95 24
2467.07 26
2467.18 27
2467.29 29
2467.41 31
2467.52 34
2467.64 37
2467.75 42
2467.86 46
2467.98 51
2468.09 54
2468.21 55
2468.32 56
2468.43 54
2468.55 53
2468.66 50
2468.78 49
2468.89 49
2469.00 51
2469.12 53
2469.23 57
2469.35 60
2469.46 61
2469.57 61
2469.69 59
2469.80 55
2469.91 49
2470.03 42
2470.14 35
2470.26 28
2470.37 22
2470.48 16
2470.60 11
2470.71 6
2470.83 2
2470.94 0
2471.05 0
2471.17 0
2471.28 0
2471.40 0
2471.51 0
2471.62 0
2471.74 0
2471.85 1
2471.97 5
2472.08 9
2472.19 14
2472.31 18
2472.42 23
2472.54 27
2472.65 31
2472.76 34
2472.88 38
2472.99 40
2473.11 42
2473.22 43
2473.33 43
2473.45 43
2473.56 42
2473.68 41
2473.79 38
2473.90 35
2474.02 30
2474.13 25
2474.25 18
2474.36 11
2474.48 4
2474.59 0
2474.70 0
2474.82 0
2474.93 0
2475.05 0
2475.16 0
2475.27 0
2475.39 0
2475.50 5
2475.62 15
2475.73 23
2475.84 30
2475.96 33
2476.07 32
2476.19 28
2476.30 22
2476.41 15
2476.53 7
2476.64 0
2476.76 0
2476.87 0
2476.99 0
2477.10 0
2477.21 3
2477.33 9
2477.44 15
2477.56 20
2477.67 24
2477.78 25
2477.90 26
2478.01 24
2478.13 22
2478.24 19
2478.35 17
2478.47 15
2478.58 15
2478.70 16
2478.81 21
2478.93 27
2479.04 36
2479.15 44
2479.27 52
2479.38 59
2479.50 64
2479.61 67
2479.72 68
2479.84 67
2479.95 66
2480.07 65
2480.18 63
2480.30 61
2480.41 58
2480.52 54
2480.64 49
2480.75 43
2480.87 37
2480.98 31
2481.10 27
2481.21 24
2481.32 23
2481.44 23
2481.55 24
2481.67 26
2481.78 27
2481.89 27
2482.01 26
2482.12 26
2482.24 25
2482.35 25
2482.47 25
2482.58 26
2482.69 27
2482.81 31
2482.92 35
2483.04 40
2483.15 46
2483.27 52
2483.38 59
2483.49 65
2483.61 69
2483.72 72
2483.84 72
2483.95 70
2484.07 65
2484.18 57
2484.29 49
2484.41 39
2484.52 31
2484.64 23
2484.75 18
2484.87 16
2484.98 16
2485.09 19
2485.21 24
2485.32 31
2485.44 39
2485.55 47
2485.67 54
2485.78 59
2485.89 64
2486.01 66
2486.12 68
2486.24 69
2486.35 71
2486.47 72
2486.58 75
2486.69 78
2486.81 81
2486.92 84
2487.04 86
2487.15 86
2487.27 85
2487.38 81
2487.50 77
2487.61 72
2487.72 66
2487.84 60
2487.95 55
2488.07 50
2488.18 46
2488.30 43
2488.41 40
2488.52 39
2488.64 38
2488.75 39
2488.87 41
2488.98 43
2489.10 45
2489.21 48
2489.33 49
2489.44 50
2489.55 50
2489.67 50
2489.78 49
2489.90 50
2490.01 50
2490.13 52
2490.24 53
2490.36 55
2490.47 55
2490.58 56
2490.70 56
2490.81 57
2490.93 59
2491.04 61
2491.16 63
2491.27 66
2491.39 70
2491.50 73
2491.61 76
2491.73 78
2491.84 80
2491.96 81
2492.07 82
2492.19 83
2492.30 84
2492.42 84
2492.53 85
2492.64 85
2492.76 84
2492.87 83
2492.99 82
2493.10 80
2493.22 77
2493.33 74
2493.45 71
2493.56 69
2493.67 68
2493.79 68
2493.90 69
2494.02 71
2494.13 73
2494.25 76
2494.36 80
2494.48 85
2494.59 90
2494.71 96
2494.82 103
2494.93 108
2495.05 112
2495.16 113
2495.28 111
2495.39 107
2495.51 102
2495.62 96
2495.74 91
2495.85 88
2495.97 85
2496.08 84
2496.19 82
2496.31 80
2496.42 78
2496.54 76
2496.65 74
2496.77 72
2496.88 71
2497.00 68
2497.11 65
2497.23 60
2497.34 55
2497.45 48
2497.57 42
2497.68 36
2497.80 32
2497.91 29
2498.03 27
2498.14 27
2498.26 28
2498.37 28
2498.49 28
2498.60 27
2498.72 26
2498.83 25
2498.94 24
2499.06 24
2499.17 26
2499.29 28
2499.40 31
2499.52 35
2499.63 37
2499.75 38
2499.86 38
2499.98 37
2500.09 35
2500.21 33
2500.32 32
2500.43 32
2500.55 33
2500.66 34
2500.78 35
2500.89 36
2501.01 36
2501.12 35
2501.24 34
2501.35 33
2501.47 33
2501.58 34
2501.70 37
2501.81 41
2501.93 46
2502.04 51
2502.16 56
2502.27 59
2502.38 62
2502.50 62
2502.61 61
2502.73 59
2502.84 57
2502.96 55
2503.07 52
2503.19 50
2503.30 47
2503.42 45
2503.53 41
2503.65 38
2503.76 35
2503.88 32
2503.99 28
2504.11 25
2504.22 21
2504.33 18
2504.45 14
2504.56 11
2504.68 8
2504.79 6
2504.91 6
2505.02 8
2505.14 10
2505.25 15
2505.37 20
2505.48 25
2505.60 30
2505.71 35
2505.83 39
2505.94 43
2506.06 47
2506.17 51
2506.29 54
2506.40 57
2506.52 59
2506.63 60
2506.75 60
2506.86 59
2506.97 58
2507.09 56
2507.20 54
2507.32 52
2507.43 48
2507.55 43
2507.66 37
2507.78 30
2507.89 22
2508.01 14
2508.12 7
2508.24 1
2508.35 0
2508.47 0
2508.58 0
2508.70 0
2508.81 0
2508.93 0
2509.04 0
2509.16 0
2509.27 1
2509.39 4
2509.50 6
2509.62 9
2509.73 11
2509.85 14
2509.96 16
2510.08 19
2510.19 23
2510.31 26
2510.42 31
2510.54 35
2510.65 39
2510.76 42
2510.88 44
2510.99 44
2511.11 42
2511.22 39
2511.34 35
2511.45 29
2511.57 24
2511.68 19
2511.80 16
2511.91 16
2512.03 18
2512.14 22
2512.26 29
2512.37 38
2512.49 46
2512.60 53
2512.72 60
2512.83 64
2512.95 67
2513.06 68
2513.18 68
2513.29 67
2513.41 66
2513.52 63
2513.64 61
2513.75 58
2513.87 55
2513.98 54
2514.10 55
2514.21 56
2514.33 59
2514.44 63
2514.56 68
2514.67 72
2514.79 76
2514.90 79
2515.02 81
2515.13 81
2515.25 80
2515.36 78
2515.48 75
2515.59 71
2515.71 68
2515.82 65
2515.94 64
2516.05 63
2516.17 63
2516.28 61
2516.40 59
2516.51 55
2516.63 50
2516.74 45
2516.86 40
2516.97 37
2517.09 35
2517.20 37
2517.32 40
2517.43 45
2517.55 51
2517.66 56
2517.78 61
2517.89 64
2518.01 66
2518.12 68
2518.24 70
2518.35 72
2518.47 75
2518.58 79
2518.70 84
2518.81 89
2518.93 93
2519.04 96
2519.16 97
2519.27 96
2519.39 94
2519.50 91
2519.62 88
2519.73 84
2519.85 80
2519.96 76
2520.08 71
2520.20 67
2520.31 64
2520.43 62
2520.54 61
2520.66 61
2520.77 62
2520.89 63
2521.00 64
2521.12 64
2521.23 63
2521.35 61
2521.46 59
2521.58 56
2521.69 54
2521.81 52
2521.92 52
2522.04 53
2522.15 57
2522.27 62
2522.38 69
2522.50 77
2522.61 86
2522.73 94
2522.84 101
2522.96 106
2523.07 110
2523.19 112
2523.30 113
2523.42 113
2523.53 112
2523.65 110
2523.76 107
2523.88 102
2524.00 96
2524.11 89
2524.23 81
2524.34 72
2524.46 63
2524.57 53
2524.69 45
2524.80 38
2524.92 32
2525.03 27
2525.15 25
2525.26 24
2525.38 24
2525.49 25
2525.61 27
2525.72 29
2525.84 32
2525.95 34
2526.07 36
2526.18 37
2526.30 38
2526.42 38
2526.53 38
2526.65 38
2526.76 39
2526.88 41
2526.99 44
2527.11 48
2527.22 54
2527.34 61
2527.45 67
2527.57 73
2527.68 77
2527.80 79
2527.91 77
2528.03 73
2528.14 65
2528.26 56
2528.37 46
2528.49 37
2528.61 29
2528.72 23
2528.84 20
2528.95 20
2529.07 22
2529.18 27
2529.30 33
2529.41 39
2529.53 45
2529.64 50
2529.76 54
2529.87 57
2529.99 59
2530.10 61
2530.22 63
2530.34 65
2530.45 67
2530.57 68
2530.68 70
2530.80 70
2530.91 70
2531.03 69
2531.14 69
2531.26 69
2531.37 71
2531.49 75
2531.60 79
2531.72 84
2531.83 89
2531.95 92
2532.07 93
2532.18 92
2532.30 89
2532.41 84
2532.53 78
2532.64 73
2532.76 67
2532.87 62
2532.99 58
2533.10 54
2533.22 52
2533.33 51
2533.45 52
2533.57 56
2533.68 63
2533.80 72
2533.91 83
2534.03 95
2534.14 107
2534.26 116
2534.37 122
2534.49 125
2534.60 124
2534.72 119
2534.84 113
2534.95 106
2535.07 99
2535.18 95
2535.30 93
2535.41 94
2535.53 98
2535.64 104
2535.76 111
2535.87 117
2535.99 122
2536.11 124
2536.22 123
2536.34 120
2536.45 115
2536.57 111
2536.68 107
2536.80 105
2536.91 105
2537.03 107
2537.14 109
2537.26 111
2537.38 113
2537.49 115
2537.61 116
2537.72 117
2537.84 120
2537.95 123
2538.07 127
2538.18 132
2538.30 136
2538.42 140
2538.53 144
2538.65 147
2538.76 150
2538.88 153
2538.99 155
2539.11 156
2539.22 155
2539.34 150
2539.46 144
2539.57 137
2539.69 130
2539.80 126
2539.92 126
2540.03 132
2540.15 143
2540.26 158
2540.38 176
2540.50 195
2540.61 212
2540.73 228
2540.84 242
2540.96 254
2541.07 263
2541.19 270
2541.30 274
2541.42 276
2541.54 276
2541.65 274
2541.77 270
2541.88 266
2542.00 262
2542.11 260
2542.23 260
2542.35 262
2542.46 268
2542.58 275
2542.69 285
2542.81 294
2542.92 303
2543.04 310
2543.15 314
2543.27 315
2543.39 314
2543.50 310
2543.62 304
2543.73 297
2543.85 289
2543.96 279
2544.08 269
2544.20 259
2544.31 248
2544.43 237
2544.54 228
2544.66 221
2544.77 215
2544.89 212
2545.00 210
2545.12 207
2545.24 204
2545.35 200
2545.47 193
2545.58 183
2545.70 172
2545.81 159
2545.93 146
2546.05 134
2546.16 124
2546.28 115
2546.39 108
2546.51 104
2546.62 100
2546.74 99
2546.86 97
2546.97 97
2547.09 98
2547.20 101
2547.32 106
2547.43 113
2547.55 120
2547.67 129
2547.78 137
2547.90 143
2548.01 146
2548.13 146
2548.24 144
2548.36 141
2548.48 137
2548.59 133
2548.71 131
2548.82 129
2548.94 129
2549.06 128
2549.17 127
2549.29 124
2549.40 119
2549.52 114
2549.63 107
2549.75 99
2549.87 92
2549.98 85
2550.10 79
2550.21 74
2550.33 70
2550.44 67
2550.56 65
2550.68 64
2550.79 65
2550.91 68
2551.02 74
2551.14 80
2551.26 87
2551.37 93
2551.49 98
2551.60 100
2551.72 99
2551.83 98
2551.95 96
2552.07 94
2552.18 94
2552.30 95
2552.41 96
2552.53 98
2552.65 99
2552.76 99
2552.88 97
2552.99 94
2553.11 90
2553.22 86
2553.34 82
2553.46 80
2553.57 78
2553.69 78
2553.80 77
2553.92 76
2554.04 74
2554.15 71
2554.27 65
2554.38 58
2554.50 50
2554.62 43
2554.73 35
2554.85 30
2554.96 26
2555.08 24
2555.19 25
2555.31 28
2555.43 32
2555.54 36
2555.66 40
2555.77 42
2555.89 43
2556.01 42
2556.12 40
2556.24 39
2556.35 39
2556.47 41
2556.59 44
2556.70 48
2556.82 54
2556.93 58
2557.05 62
2557.17 64
2557.28 65
2557.40 65
2557.51 65
2557.63 67
2557.75 69
2557.86 73
2557.98 77
2558.09 81
2558.21 84
2558.33 85
2558.44 85
2558.56 85
2558.67 83
2558.79 81
2558.91 78
2559.02 75
2559.14 72
2559.25 68
2559.37 65
2559.49 62
2559.60 60
2559.72 60
2559.83 61
2559.95 63
2560.07 65
2560.18 66
2560.30 65
2560.41 62
2560.53 57
2560.65 51
2560.76 44
2560.88 37
2560.99 31
2561.11 26
2561.23 22
2561.34 19
2561.46 17
2561.57 16
2561.69 14
2561.81 12
2561.92 9
2562.04 5
2562.15 0
2562.27 0
2562.39 0
2562.50 0
2562.62 0
2562.73 0
2562.85 0
2562.97 0
2563.08 2
2563.20 6
2563.31 9
2563.43 11
2563.55 12
2563.66 12
2563.78 13
2563.90 13
2564.01 14
2564.13 16
2564.24 19
2564.36 23
2564.48 28
2564.59 33
2564.71 38
2564.82 42
2564.94 45
2565.06 46
2565.17 46
2565.29 45
2565.40 43
2565.52 43
2565.64 44
2565.75 47
2565.87 52
2565.99 59
2566.10 67
2566.22 75
2566.33 83
2566.45 91
2566.57 96
2566.68 100
2566.80 102
2566.91 101
2567.03 99
2567.15 94
2567.26 89
2567.38 83
2567.50 77
2567.61 71
2567.73 65
2567.84 61
2567.96 57
2568.08 55
2568.19 53
2568.31 51
2568.43 49
2568.54 48
2568.66 47
2568.77 46
2568.89 45
2569.01 45
2569.12 46
2569.24 49
2569.36 51
2569.47 54
2569.59 55
2569.70 55
2569.82 53
2569.94 49
2570.05 43
2570.17 37
2570.29 32
2570.40 29
2570.52 28
2570.63 29
2570.75 31
2570.87 34
2570.98 35
2571.10 35
2571.22 33
2571.33 28
2571.45 23
2571.56 17
2571.68 11
2571.80 7
2571.91 4
2572.03 3
2572.15 3
2572.26 4
2572.38 5
2572.49 6
2572.61 8
2572.73 11
2572.84 14
2572.96 19
2573.08 23
2573.19 28
2573.31 30
2573.42 31
2573.54 30
2573.66 27
2573.77 24
2573.89 20
2574.01 17
2574.12 17
2574.24 19
2574.36 25
2574.47 34
2574.59 45
2574.70 58
2574.82 70
2574.94 80
2575.05 87
2575.17 90
2575.29 90
2575.40 86
2575.52 80
2575.64 73
2575.75 67
2575.87 61
2575.98 57
2576.10 54
2576.22 51
2576.33 48
2576.45 45
2576.57 42
2576.68 40
2576.80 38
2576.92 36
2577.03 34
2577.15 32
2577.26 30
2577.38 28
2577.50 26
2577.61 24
2577.73 23
2577.85 23
2577.96 24
2578.08 25
2578.20 25
2578.31 25
2578.43 24
2578.55 22
2578.66 21
2578.78 19
2578.89 19
2579.01 20
2579.13 23
2579.24 27
2579.36 31
2579.48 35
2579.59 38
2579.71 42
2579.83 45
2579.94 48
2580.06 50
2580.18 51
2580.29 52
2580.41 51
2580.53 50
2580.64 47
2580.76 44
2580.87 41
2580.99 39
2581.11 37
2581.22 37
2581.34 38
2581.46 41
2581.57 44
2581.69 49
2581.81 54
2581.92 59
2582.04 63
2582.16 67
2582.27 68
2582.39 67
2582.51 63
2582.62 58
2582.74 50
2582.86 43
2582.97 35
2583.09 28
2583.21 21
2583.32 16
2583.44 12
2583.55 9
2583.67 7
2583.79 6
2583.90 5
2584.02 5
2584.14 6
2584.25 7
2584.37 9
2584.49 11
2584.60 12
2584.72 14
2584.84 14
2584.95 13
2585.07 12
2585.19 10
2585.30 9
2585.42 9
2585.54 10
2585.65 12
2585.77 15
2585.89 19
2586.00 22
2586.12 23
2586.24 24
2586.35 24
2586.47 24
2586.59 26
2586.70 29
2586.82 33
2586.94 39
2587.05 46
2587.17 52
2587.29 58
2587.40 63
2587.52 66
2587.64 68
2587.75 68
2587.87 67
2587.99 65
2588.10 62
2588.22 59
2588.34 56
2588.45 53
2588.57 50
2588.69 48
2588.80 45
2588.92 42
2589.04 40
2589.15 38
2589.27 37
2589.39 37
2589.50 39
2589.62 40
2589.74 42
2589.85 44
2589.97 44
2590.09 44
2590.20 42
2590.32 39
2590.44 35
2590.55 29
2590.67 22
2590.79 15
2590.90 8
2591.02 1
2591.14 0
2591.25 0
2591.37 0
2591.49 2
2591.60 7
2591.72 13
2591.84 17
2591.95 19
2592.07 19
2592.19 17
2592.30 15
2592.42 14
2592.54 13
2592.65 14
2592.77 16
2592.89 19
2593.00 22
2593.12 25
2593.24 27
2593.35 28
2593.47 29
2593.59 29
2593.70 30
2593.82 30
2593.94 31
2594.05 33
2594.17 34
2594.29 35
2594.41 37
2594.52 38
2594.64 38
2594.76 39
2594.87 39
2594.99 39
2595.11 39
2595.22 38
2595.34 36
2595.46 33
2595.57 28
2595.69 22
2595.81 15
2595.92 7
2596.04 0
2596.16 0
2596.27 0
2596.39 0
2596.51 0
2596.62 0
2596.74 0
2596.86 0
2596.98 0
2597.09 6
2597.21 14
2597.33 22
2597.44 30
2597.56 39
2597.68 47
2597.79 55
2597.91 62
2598.03 69
2598.14 72
2598.26 73
2598.38 71
2598.49 65
2598.61 58
2598.73 49
2598.85 40
2598.96 33
2599.08 29
2599.20 27
2599.31 27
2599.43 29
2599.55 30
2599.66 30
2599.78 27
2599.90 23
2600.01 18
2600.13 13
2600.25 10
2600.37 10
2600.48 14
2600.60 22
2600.72 33
2600.83 46
2600.95 59
2601.07 71
2601.18 81
2601.30 86
2601.42 88
2601.53 87
2601.65 83
2601.77 76
2601.89 69
2602.00 62
2602.12 56
2602.24 52
2602.35 50
2602.47 50
2602.59 53
2602.70 57
2602.82 62
2602.94 67
2603.06 71
2603.17 74
2603.29 76
2603.41 77
2603.52 77
2603.64 77
2603.76 77
2603.87 77
2603.99 76
2604.11 76
2604.23 74
2604.34 73
2604.46 73
2604.58 74
2604.69 75
2604.81 76
2604.93 78
2605.04 79
2605.16 81
2605.28 81
2605.40 82
2605.51 82
2605.63 82
2605.75 82
2605.86 82
2605.98 82
2606.10 80
2606.22 78
2606.33 74
2606.45 67
2606.57 60
2606.68 52
2606.80 45
2606.92 41
2607.03 40
2607.15 44
2607.27 53
2607.39 65
2607.50 80
2607.62 96
2607.74 113
2607.85 128
2607.97 142
2608.09 155
2608.21 166
2608.32 176
2608.44 185
2608.56 192
2608.67 198
2608.79 205
2608.91 211
2609.03 220
2609.14 230
2609.26 244
2609.38 261
2609.49 281
2609.61 304
2609.73 329
2609.85 356
2609.96 383
2610.08 409
2610.20 433
2610.31 455
2610.43 475
2610.55 494
2610.67 514
2610.78 534
2610.90 555
2611.02 575
2611.13 595
2611.25 612
2611.37 625
2611.49 632
2611.60 633
2611.72 630
2611.84 623
2611.95 614
2612.07 604
2612.19 595
2612.31 586
2612.42 578
2612.54 569
2612.66 559
2612.77 547
2612.89 533
2613.01 518
2613.13 502
2613.24 485
2613.36 468
2613.48 451
2613.60 434
2613.71 418
2613.83 402
2613.95 388
2614.06 375
2614.18 363
2614.30 352
2614.42 340
2614.53 328
2614.65 314
2614.77 298
2614.88 281
2615.00 264
2615.12 248
2615.24 234
2615.35 222
2615.47 212
2615.59 205
2615.71 199
2615.82 196
2615.94 194
2616.06 192
2616.17 190
2616.29 188
2616.41 184
2616.53 178
2616.64 171
2616.76 162
2616.88 153
2617.00 144
2617.11 136
2617.23 130
2617.35 125
2617.46 120
2617.58 115
2617.70 109
2617.82 102
2617.93 94
2618.05 85
2618.17 76
2618.29 68
2618.40 62
2618.52 57
2618.64 55
2618.76 53
2618.87 52
2618.99 50
2619.11 46
2619.22 40
2619.34 33
2619.46 24
2619.58 17
2619.69 11
2619.81 6
2619.93 4
2620.05 4
2620.16 5
2620.28 8
2620.40 11
2620.52 14
2620.63 18
2620.75 21
2620.87 24
2620.99 27
2621.10 29
2621.22 31
2621.34 33
2621.46 35
2621.57 38
2621.69 41
2621.81 44
2621.92 48
2622.04 50
2622.16 50
2622.28 49
2622.39 47
2622.51 45
2622.63 45
2622.75 47
2622.86 51
2622.98 58
2623.10 65
2623.22 72
2623.33 77
2623.45 80
2623.57 81
2623.69 81
2623.80 82
2623.92 84
2624.04 89
2624.16 97
2624.27 105
2624.39 114
2624.51 121
2624.63 126
2624.74 128
2624.86 127
2624.98 124
2625.10 120
2625.21 117
2625.33 115
2625.45 115
2625.57 116
2625.68 119
2625.80 121
2625.92 122
2626.04 121
2626.15 118
2626.27 113
2626.39 108
2626.51 103
2626.62 101
2626.74 101
2626.86 104
2626.98 111
2627.09 119
2627.21 129
2627.33 138
2627.45 146
2627.56 152
2627.68 156
2627.80 157
2627.92 158
2628.03 156
2628.15 154
2628.27 150
2628.39 144
2628.50 137
2628.62 128
2628.74 117
2628.86 106
2628.97 95
2629.09 84
2629.21 75
2629.33 67
2629.44 60
2629.56 55
2629.68 53
2629.80 53
2629.92 54
2630.03 58
2630.15 64
2630.27 69
2630.39 74
2630.50 78
2630.62 80
2630.74 80
2630.86 78
2630.97 75
2631.09 71
2631.21 67
2631.33 63
2631.44 60
2631.56 56
2631.68 52
2631.80 48
2631.91 43
2632.03 37
2632.15 31
2632.27 25
2632.39 21
2632.50 18
2632.62 18
2632.74 20
2632.86 24
2632.97 28
2633.09 31
2633.21 32
2633.33 30
2633.44 26
2633.56 19
2633.68 12
2633.80 5
2633.91 0
2634.03 0
2634.15 0
2634.27 0
2634.39 0
2634.50 0
2634.62 0
2634.74 0
2634.86 0
2634.97 1
2635.09 5
2635.21 9
2635.33 15
2635.44 20
2635.56 26
2635.68 32
2635.80 36
2635.92 40
2636.03 43
2636.15 46
2636.27 48
2636.39 52
2636.50 55
2636.62 60
2636.74 64
2636.86 69
2636.98 72
2637.09 74
2637.21 74
2637.33 72
2637.45 70
2637.56 67
2637.68 65
2637.80 64
2637.92 65
2638.04 68
2638.15 71
2638.27 74
2638.39 76
2638.51 76
2638.62 74
2638.74 71
2638.86 65
2638.98 60
2639.10 54
2639.21 49
2639.33 46
2639.45 44
2639.57 42
2639.68 39
2639.80 37
2639.92 34
2640.04 31
2640.16 29
2640.27 28
2640.39 29
2640.51 33
2640.63 38
2640.74 44
2640.86 49
2640.98 52
2641.10 53
2641.22 51
2641.33 48
2641.45 44
2641.57 40
2641.69 38
2641.81 38
2641.92 39
2642.04 41
2642.16 42
2642.28 41
2642.39 37
2642.51 31
2642.63 23
2642.75 15
2642.87 7
2642.98 2
2643.10 1
2643.22 2
2643.34 6
2643.46 13
2643.57 19
2643.69 26
2643.81 31
2643.93 34
2644.05 36
2644.16 35
2644.28 33
2644.40 31
2644.52 28
2644.63 25
2644.75 24
2644.87 25
2644.99 27
2645.11 30
2645.22 34
2645.34 39
2645.46 43
2645.58 46
2645.70 47
2645.81 46
2645.93 44
2646.05 39
2646.17 34
2646.29 29
2646.40 25
2646.52 23
2646.64 22
2646.76 23
2646.88 25
2646.99 28
2647.11 31
2647.23 34
2647.35 36
2647.47 38
2647.58 39
2647.70 39
2647.82 38
2647.94 38
2648.06 36
2648.17 35
2648.29 32
2648.41 28
2648.53 23
2648.65 16
2648.76 9
2648.88 1
2649.00 0
2649.12 0
2649.24 0
2649.35 0
2649.47 0
2649.59 0
2649.71 0
2649.83 0
2649.94 3
2650.06 6
2650.18 10
2650.30 14
2650.42 19
2650.53 25
2650.65 31
2650.77 36
2650.89 39
2651.01 40
2651.12 38
2651.24 34
2651.36 27
2651.48 20
2651.60 14
2651.71 9
2651.83 6
2651.95 5
2652.07 7
2652.19 10
2652.31 14
2652.42 20
2652.54 25
2652.66 31
2652.78 36
2652.90 39
2653.01 42
2653.13 42
2653.25 41
2653.37 38
2653.49 35
2653.60 32
2653.72 30
2653.84 28
2653.96 28
2654.08 29
2654.19 30
2654.31 32
2654.43 33
2654.55 34
2654.67 34
2654.79 33
2654.90 30
2655.02 27
2655.14 24
2655.26 22
2655.38 20
2655.49 20
2655.61 21
2655.73 24
2655.85 27
2655.97 30
2656.09 34
2656.20 36
2656.32 38
2656.44 38
2656.56 36
2656.68 34
2656.79 31
2656.91 27
2657.03 23
2657.15 18
2657.27 14
2657.39 11
2657.50 8
2657.62 7
2657.74 8
2657.86 11
2657.98 17
2658.09 26
2658.21 35
2658.33 45
2658.45 53
2658.57 58
2658.69 60
2658.80 59
2658.92 54
2659.04 48
2659.16 42
2659.28 38
2659.40 35
2659.51 35
2659.63 36
2659.75 38
2659.87 38
2659.99 38
2660.10 36
2660.22 34
2660.34 31
2660.46 29
2660.58 28
2660.70 28
2660.81 30
2660.93 31
2661.05 32
2661.17 32
2661.29 31
2661.41 28
2661.52 25
2661.64 21
2661.76 17
2661.88 15
2662.00 13
2662.12 14
2662.23 15
2662.35 18
2662.47 21
2662.59 24
2662.71 26
2662.83 27
2662.94 26
2663.06 24
2663.18 20
2663.30 17
2663.42 14
2663.54 12
2663.65 10
2663.77 10
2663.89 10
2664.01 8
2664.13 7
2664.25 4
2664.36 1
2664.48 0
2664.60 0
2664.72 0
2664.84 0
2664.96 0
2665.07 0
2665.19 2
2665.31 4
2665.43 5
2665.55 6
2665.67 7
2665.78 8
2665.90 9
2666.02 12
2666.14 16
2666.26 20
2666.38 25
2666.50 29
2666.61 31
2666.73 32
2666.85 31
2666.97 28
2667.09 24
2667.21 20
2667.32 15
2667.44 10
2667.56 6
2667.68 3
2667.80 2
2667.92 2
2668.03 3
2668.15 6
2668.27 10
2668.39 14
2668.51 18
2668.63 21
2668.75 23
2668.86 25
2668.98 27
2669.10 28
2669.22 28
2669.34 27
2669.46 23
2669.57 18
2669.69 11
2669.81 3
2669.93 0
2670.05 0
2670.17 0
2670.29 0
2670.40 0
2670.52 0
2670.64 0
2670.76 2
2670.88 7
2671.00 10
2671.12 12
2671.23 13
2671.35 12
2671.47 11
2671.59 10
2671.71 10
2671.83 11
2671.94 13
2672.06 15
2672.18 17
2672.30 20
2672.42 23
2672.54 26
2672.66 29
2672.77 32
2672.89 36
2673.01 39
2673.13 42
2673.25 45
2673.37 46
2673.49 47
2673.60 48
2673.72 50
2673.84 52
2673.96 55
2674.08 59
2674.20 62
2674.32 64
2674.43 65
2674.55 66
2674.67 66
2674.79 66
2674.91 67
2675.03 67
2675.15 68
2675.26 68
2675.38 67
2675.50 64
2675.62 60
2675.74 56
2675.86 50
2675.98 45
2676.09 40
2676.21 36
2676.33 32
2676.45 30
2676.57 28
2676.69 27
2676.81 27
2676.93 27
2677.04 27
2677.16 28
2677.28 30
2677.40 33
2677.52 36
2677.64 41
2677.76 46
2677.87 51
2677.99 54
2678.11 56
2678.23 57
2678.35 57
2678.47 56
2678.59 55
2678.71 54
2678.82 56
2678.94 58
2679.06 63
2679.18 68
2679.30 75
2679.42 82
2679.54 88
2679.65 95
2679.77 101
2679.89 106
2680.01 110
2680.13 112
2680.25 112
2680.37 110
2680.49 106
2680.60 102
2680.72 97
2680.84 93
2680.96 90
2681.08 90
2681.20 91
2681.32 92
2681.44 92
2681.55 92
2681.67 91
2681.79 91
2681.91 91
2682.03 93
2682.15 95
2682.27 99
2682.39 102
2682.50 104
2682.62 104
2682.74 103
2682.86 99
2682.98 95
2683.10 90
2683.22 85
2683.34 81
2683.45 78
2683.57 77
2683.69 76
2683.81 76
2683.93 76
2684.05 77
2684.17 76
2684.29 75
2684.40 73
2684.52 70
2684.64 67
2684.76 63
2684.88 60
2685.00 57
2685.12 55
2685.24 54
2685.36 56
2685.47 58
2685.59 61
2685.71 64
2685.83 65
2685.95 65
2686.07 64
2686.19 61
2686.31 58
2686.42 55
2686.54 53
2686.66 53
2686.78 54
2686.90 58
2687.02 63
2687.14 70
2687.26 78
2687.38 87
2687.49 95
2687.61 102
2687.73 107
2687.85 111
2687.97 112
2688.09 112
2688.21 111
2688.33 110
2688.45 112
2688.56 115
2688.68 121
2688.80 129
2688.92 137
2689.04 146
2689.16 153
2689.28 157
2689.40 160
2689.52 160
2689.63 160
2689.75 159
2689.87 159
2689.99 159
2690.11 161
2690.23 163
2690.35 166
2690.47 171
2690.59 176
2690.71 183
2690.82 191
2690.94 201
2691.06 211
2691.18 220
2691.30 227
2691.42 232
2691.54 234
2691.66 234
2691.78 233
2691.89 230
2692.01 227
2692.13 224
2692.25 222
2692.37 222
2692.49 222
2692.61 223
2692.73 224
2692.85 226
2692.97 228
2693.08 231
2693.20 235
2693.32 240
2693.44 247
2693.56 254
2693.68 263
2693.80 273
2693.92 286
2694.04 301
2694.16 321
2694.27 346
2694.39 378
2694.51 417
2694.63 464
2694.75 517
2694.87 575
2694.99 637
2695.11 702
2695.23 766
2695.35 831
2695.47 895
2695.58 957
2695.70 1016
2695.82 1072
2695.94 1125
2696.06 1174
2696.18 1221
2696.30 1266
2696.42 1311
2696.54 1356
2696.66 1402
2696.77 1448
2696.89 1492
2697.01 1533
2697.13 1571
2697.25 1604
2697.37 1634
2697.49 1659
2697.61 1681
2697.73 1697
2697.85 1706
2697.97 1707
2698.08 1698
2698.20 1678
2698.32 1649
2698.44 1613
2698.56 1574
2698.68 1535
2698.80 1498
2698.92 1462
2699.04 1428
2699.16 1395
2699.28 1360
2699.40 1323
2699.51 1283
2699.63 1241
2699.75 1197
2699.87 1153
2699.99 1107
2700.11 1061
2700.23 1014
2700.35 967
2700.47 920
2700.59 875
2700.71 832
2700.83 793
2700.94 759
2701.06 730
2701.18 703
2701.30 678
2701.42 654
2701.54 630
2701.66 605
2701.78 580
2701.90 556
2702.02 533
2702.14 511
2702.26 489
2702.37 468
2702.49 448
2702.61 428
2702.73 410
2702.85 392
2702.97 376
2703.09 362
2703.21 348
2703.33 334
2703.45 319
2703.57 304
2703.69 290
2703.81 276
2703.92 264
2704.04 254
2704.16 246
2704.28 239
2704.40 232
2704.52 225
2704.64 218
2704.76 210
2704.88 203
2705.00 196
2705.12 191
2705.24 186
2705.36 182
2705.47 179
2705.59 174
2705.71 169
2705.83 163
2705.95 157
2706.07 150
2706.19 143
2706.31 137
2706.43 131
2706.55 127
2706.67 122
2706.79 118
2706.91 115
2707.03 112
2707.14 108
2707.26 105
2707.38 102
2707.50 100
2707.62 98
2707.74 97
2707.86 96
2707.98 96
2708.10 97
2708.22 97
2708.34 97
2708.46 96
2708.58 95
2708.70 93
2708.82 92
2708.93 92
2709.05 93
2709.17 96
2709.29 99
2709.41 101
2709.53 102
2709.65 103
2709.77 102
2709.89 100
2710.01 98
2710.13 97
2710.25 98
2710.37 100
2710.49 103
2710.61 106
2710.73 110
2710.84 113
2710.96 116
2711.08 118
2711.20 119
2711.32 121
2711.44 123
2711.56 126
2711.68 128
2711.80 130
2711.92 132
2712.04 134
2712.16 135
2712.28 136
2712.40 136
2712.52 135
2712.64 134
2712.76 131
2712.87 127
2712.99 123
2713.11 119
2713.23 115
2713.35 114
2713.47 115
2713.59 118
2713.71 122
2713.83 127
2713.95 131
2714.07 134
2714.19 135
2714.31 134
2714.43 132
2714.55 130
2714.67 128
2714.79 126
2714.91 127
2715.02 129
2715.14 133
2715.26 138
2715.38 143
2715.50 149
2715.62 153
2715.74 155
2715.86 156
2715.98 156
2716.10 155
2716.22 153
2716.34 152
2716.46 149
2716.58 144
2716.70 137
2716.82 128
2716.94 116
2717.06 105
2717.18 94
2717.30 86
2717.41 82
2717.53 82
2717.65 85
2717.77 91
2717.89 98
2718.01 105
2718.13 111
2718.25 115
2718.37 118
2718.49 119
2718.61 120
2718.73 121
2718.85 121
2718.97 120
2719.09 120
2719.21 118
2719.33 116
2719.45 112
2719.57 106
2719.69 99
2719.81 91
2719.93 82
2720.05 74
2720.16 67
2720.28 61
2720.40 58
2720.52 57
2720.64 56
2720.76 57
2720.88 57
2721.00 57
2721.12 55
2721.24 52
2721.36 49
2721.48 45
2721.60 42
2721.72 40
2721.84 39
2721.96 41
2722.08 46
2722.20 52
2722.32 60
2722.44 70
2722.56 80
2722.68 91
2722.80 100
2722.92 107
2723.04 112
2723.16 113
2723.28 112
2723.39 107
2723.51 100
2723.63 91
2723.75 83
2723.87 75
2723.99 68
2724.11 64
2724.23 60
2724.35 57
2724.47 54
2724.59 51
2724.71 46
2724.83 41
2724.95 36
2725.07 31
2725.19 26
2725.31 21
2725.43 17
2725.55 12
2725.67 8
2725.79 5
2725.91 3
2726.03 2
2726.15 3
2726.27 5
2726.39 6
2726.51 7
2726.63 6
2726.75 4
2726.87 0
2726.99 0
2727.11 0
2727.23 0
2727.35 0
2727.47 0
2727.58 0
2727.70 4
2727.82 10
2727.94 16
2728.06 21
2728.18 25
2728.30 28
2728.42 31
2728.54 33
2728.66 35
2728.78 37
2728.90 39
2729.02 41
2729.14 43
2729.26 45
2729.38 47
2729.50 48
2729.62 48
2729.74 47
2729.86 46
2729.98 45
2730.10 44
2730.22 44
2730.34 45
2730.46 46
2730.58 47
2730.70 49
2730.82 50
2730.94 51
2731.06 53
2731.18 55
2731.30 57
2731.42 61
2731.54 64
2731.66 68
2731.78 70
2731.90 71
2732.02 69
2732.14 64
2732.26 57
2732.38 46
2732.50 33
2732.62 20
2732.74 7
2732.86 0
2732.98 0
2733.10 0
2733.22 0
2733.34 0
2733.46 0
2733.58 0
2733.70 0
2733.82 0
2733.94 5
2734.06 11
2734.18 18
2734.30 23
2734.42 28
2734.54 31
2734.66 32
2734.78 31
2734.89 29
2735.01 26
2735.13 25
2735.25 24
2735.37 26
2735.49 29
2735.61 32
2735.73 36
2735.85 38
2735.97 38
2736.09 37
2736.21 34
2736.33 29
2736.45 24
2736.57 20
2736.69 17
2736.81 16
2736.93 17
2737.05 21
2737.17 26
2737.29 33
2737.41 41
2737.53 47
2737.65 51
2737.77 53
2737.89 52
2738.01 48
2738.13 42
2738.25 34
2738.37 26
2738.49 19
2738.61 12
2738.73 7
2738.85 4
2738.97 3
2739.09 3
2739.21 4
2739.33 5
2739.45 7
2739.57 8
2739.69 8
2739.81 8
2739.93 8
2740.05 9
2740.17 11
2740.29 13
2740.41 16
2740.53 19
2740.65 21
2740.77 23
2740.89 24
2741.01 25
2741.13 26
2741.25 26
2741.37 27
2741.49 28
2741.61 29
2741.73 31
2741.85 32
2741.97 35
2742.09 37
2742.21 41
2742.33 44
2742.46 46
2742.58 48
2742.70 48
2742.82 46
2742.94 44
2743.06 42
2743.18 42
2743.30 43
2743.42 48
2743.54 55
2743.66 64
2743.78 73
2743.90 83
2744.02 91
2744.14 98
2744.26 103
2744.38 107
2744.50 108
2744.62 107
2744.74 103
2744.86 98
2744.98 90
2745.10 80
2745.22 69
2745.34 59
2745.46 49
2745.58 41
2745.70 33
2745.82 27
2745.94 22
2746.06 17
2746.18 14
2746.30 11
2746.42 9
2746.54 9
2746.66 10
2746.78 12
2746.90 16
2747.02 20
2747.14 26
2747.26 34
2747.38 41
2747.50 49
2747.62 56
2747.74 62
2747.86 66
2747.98 67
2748.10 65
2748.22 62
2748.34 57
2748.46 51
2748.58 46
2748.70 40
2748.82 36
2748.94 32
2749.06 29
2749.18 26
2749.30 24
2749.42 23
2749.54 23
2749.66 23
2749.79 24
2749.91 25
2750.03 25
2750.15 25
2750.27 26
2750.39 27
2750.51 30
2750.63 34
2750.75 39
2750.87 45
2750.99 51
2751.11 56
2751.23 59
2751.35 60
2751.47 59
2751.59 56
2751.71 51
2751.83 47
2751.95 42
2752.07 37
2752.19 31
2752.31 26
2752.43 19
2752.55 12
2752.67 5
2752.79 0
2752.91 0
2753.03 0
2753.15 0
2753.27 0
2753.39 0
2753.51 1
2753.63 2
2753.75 3
2753.87 3
2754.00 2
2754.12 2
2754.24 2
2754.36 3
2754.48 3
2754.60 4
2754.72 4
2754.84 5
2754.96 8
2755.08 11
2755.20 16
2755.32 23
2755.44 31
2755.56 40
2755.68 49
2755.80 58
2755.92 66
2756.04 73
2756.16 78
2756.28 81
2756.40 82
2756.52 82
2756.64 82
2756.76 81
2756.88 80
2757.00 79
2757.12 78
2757.25 76
2757.37 72
2757.49 67
2757.61 60
2757.73 52
2757.85 42
2757.97 32
2758.09 23
2758.21 16
2758.33 10
2758.45 7
2758.57 6
2758.69 6
2758.81 7
2758.93 9
2759.05 11
2759.17 13
2759.29 15
2759.41 15
2759.53 15
2759.65 13
2759.77 11
2759.89 8
2760.02 5
2760.14 2
2760.26 0
2760.38 0
2760.50 0
2760.62 0
2760.74 0
2760.86 0
2760.98 0
2761.10 0
2761.22 0
2761.34 5
2761.46 14
2761.58 24
2761.70 34
2761.82 41
2761.94 47
2762.06 51
2762.18 54
2762.30 55
2762.43 56
2762.55 55
2762.67 53
2762.79 49
2762.91 43
2763.03 36
2763.15 29
2763.27 22
2763.39 17
2763.51 15
2763.63 14
2763.75 15
2763.87 17
2763.99 18
2764.11 19
2764.23 19
2764.35 20
2764.47 22
2764.60 24
2764.72 27
2764.84 29
2764.96 30
2765.08 30
2765.20 28
2765.32 27
2765.44 26
2765.56 26
2765.68 28
2765.80 33
2765.92 39
2766.04 47
2766.16 55
2766.28 62
2766.40 69
2766.52 73
2766.65 76
2766.77 76
2766.89 74
2767.01 69
2767.13 63
2767.25 57
2767.37 51
2767.49 47
2767.61 45
2767.73 45
2767.85 46
2767.97 47
2768.09 48
2768.21 48
2768.33 47
2768.45 46
2768.58 45
2768.70 44
2768.82 45
2768.94 48
2769.06 52
2769.18 57
2769.30 63
2769.42 69
2769.54 74
2769.66 77
2769.78 78
2769.90 75
2770.02 71
2770.14 65
2770.26 60
2770.39 55
2770.51 53
2770.63 52
2770.75 52
2770.87 52
2770.99 52
2771.11 51
2771.23 48
2771.35 45
2771.47 42
2771.59 40
2771.71 40
2771.83 41
2771.95 44
2772.08 48
2772.20 51
2772.32 54
2772.44 54
2772.56 53
2772.68 50
2772.80 46
2772.92 41
2773.04 38
2773.16 35
2773.28 34
2773.40 35
2773.52 38
2773.65 42
2773.77 47
2773.89 51
2774.01 55
2774.13 58
2774.25 60
2774.37 61
2774.49 61
2774.61 61
2774.73 58
2774.85 54
2774.97 49
2775.09 42
2775.22 34
2775.34 27
2775.46 21
2775.58 18
2775.70 17
2775.82 19
2775.94 24
2776.06 29
2776.18 36
2776.30 42
2776.42 47
2776.54 52
2776.67 56
2776.79 59
2776.91 62
2777.03 62
2777.15 61
2777.27 58
2777.39 54
2777.51 49
2777.63 44
2777.75 40
2777.87 38
2777.99 36
2778.12 36
2778.24 36
2778.36 36
2778.48 36
2778.60 37
2778.72 37
2778.84 39
2778.96 41
2779.08 44
2779.20 48
2779.32 52
2779.44 56
2779.57 60
2779.69 63
2779.81 65
2779.93 66
2780.05 65
2780.17 61
2780.29 56
2780.41 48
2780.53 41
2780.65 33
2780.77 27
2780.90 22
2781.02 20
2781.14 19
2781.26 18
2781.38 16
2781.50 13
2781.62 9
2781.74 5
2781.86 1
2781.98 0
2782.11 2
2782.23 7
2782.35 15
2782.47 23
2782.59 32
2782.71 39
2782.83 43
2782.95 46
2783.07 47
2783.19 48
2783.31 50
2783.44 52
2783.56 55
2783.68 59
2783.80 62
2783.92 65
2784.04 67
2784.16 67
2784.28 66
2784.40 65
2784.52 65
2784.65 65
2784.77 67
2784.89 71
2785.01 77
2785.13 83
2785.25 88
2785.37 92
2785.49 93
2785.61 91
2785.73 84
2785.86 75
2785.98 64
2786.10 51
2786.22 40
2786.34 30
2786.46 22
2786.58 16
2786.70 14
2786.82 13
2786.95 13
2787.07 15
2787.19 16
2787.31 17
2787.43 18
2787.55 19
2787.67 21
2787.79 23
2787.91 27
2788.03 32
2788.16 38
2788.28 44
2788.40 51
2788.52 58
2788.64 65
2788.76 74
2788.88 82
2789.00 90
2789.12 96
2789.25 100
2789.37 102
2789.49 101
2789.61 98
2789.73 94
2789.85 89
2789.97 86
2790.09 84
2790.21 83
2790.34 83
2790.46 84
2790.58 85
2790.70 85
2790.82 86
2790.94 86
2791.06 88
2791.18 92
2791.31 97
2791.43 103
2791.55 109
2791.67 115
2791.79 119
2791.91 122
2792.03 122
2792.15 120
2792.27 117
2792.40 114
2792.52 112
2792.64 111
2792.76 111
2792.88 114
2793.00 118
2793.12 125
2793.24 134
2793.36 144
2793.49 155
2793.61 164
2793.73 171
2793.85 175
2793.97 174
2794.09 170
2794.21 163
2794.33 153
2794.46 142
2794.58 130
2794.70 118
2794.82 108
2794.94 99
2795.06 93
2795.18 89
2795.30 87
2795.43 86
2795.55 87
2795.67 87
2795.79 86
2795.91 84
2796.03 82
2796.15 79
2796.27 77
2796.40 77
2796.52 79
2796.64 83
2796.76 87
2796.88 91
2797.00 95
2797.12 97
2797.24 97
2797.37 95
2797.49 93
2797.61 89
2797.73 85
2797.85 81
2797.97 77
2798.09 73
2798.21 69
2798.34 64
2798.46 60
2798.58 55
2798.70 51
2798.82 47
2798.94 43
2799.06 40
2799.19 38
2799.31 37
2799.43 37
2799.55 37
2799.67 39
2799.79 41
2799.91 43
2800.03 46
2800.16 48
2800.28 50
2800.40 51
2800.52 52
2800.64 53
2800.76 53
2800.88 54
2801.01 55
2801.13 55
2801.25 54
2801.37 53
2801.49 51
2801.61 49
2801.73 47
2801.86 45
2801.98 44
2802.10 44
2802.22 45
2802.34 48
2802.46 51
2802.58 54
2802.70 57
2802.83 59
2802.95 60
2803.07 61
2803.19 63
2803.31 64
2803.43 67
2803.55 71
2803.68 75
2803.80 80
2803.92 86
2804.04 91
2804.16 96
2804.28 99
2804.40 101
2804.53 100
2804.65 98
2804.77 96
2804.89 94
2805.01 94
2805.13 97
2805.25 101
2805.38 108
2805.50 114
2805.62 120
2805.74 124
2805.86 125
2805.98 123
2806.10 120
2806.23 115
2806.35 110
2806.47 104
2806.59 98
2806.71 93
2806.83 88
2806.96 84
2807.08 81
2807.20 79
2807.32 78
2807.44 80
2807.56 83
2807.68 88
2807.81 93
2807.93 99
2808.05 103
2808.17 107
2808.29 109
2808.41 110
2808.53 110
2808.66 109
2808.78 106
2808.90 103
2809.02 98
2809.14 93
2809.26 87
2809.39 81
2809.51 75
2809.63 71
2809.75 68
2809.87 66
2809.99 65
2810.11 63
2810.24 60
2810.36 57
2810.48 52
2810.60 48
2810.72 43
2810.84 39
2810.97 37
2811.09 35
2811.21 35
2811.33 36
2811.45 38
2811.57 41
2811.70 44
2811.82 46
2811.94 46
2812.06 46
2812.18 44
2812.30 41
2812.43 40
2812.55 40
2812.67 42
2812.79 45
2812.91 48
2813.03 51
2813.15 52
2813.28 51
2813.40 49
2813.52 45
2813.64 42
2813.76 39
2813.88 38
2814.01 38
2814.13 40
2814.25 43
2814.37 46
2814.49 51
2814.61 55
2814.74 59
2814.86 62
2814.98 64
2815.10 65
2815.22 65
2815.34 64
2815.47 65
2815.59 67
2815.71 70
2815.83 76
2815.95 83
2816.07 89
2816.20 96
2816.32 101
2816.44 103
2816.56 104
2816.68 103
2816.80 99
2816.93 95
2817.05 90
2817.17 85
2817.29 80
2817.41 76
2817.53 72
2817.66 68
2817.78 66
2817.90 63
2818.02 61
2818.14 58
2818.27 56
2818.39 55
2818.51 54
2818.63 55
2818.75 58
2818.87 61
2819.00 66
2819.12 71
2819.24 75
2819.36 77
2819.48 78
2819.60 79
2819.73 79
2819.85 80
2819.97 83
2820.09 88
2820.21 94
2820.34 99
2820.46 103
2820.58 106
2820.70 106
2820.82 104
2820.94 102
2821.07 100
2821.19 98
2821.31 96
2821.43 95
2821.55 94
2821.67 91
2821.80 87
2821.92 82
2822.04 77
2822.16 72
2822.28 68
2822.41 65
2822.53 63
2822.65 61
2822.77 61
2822.89 60
2823.01 58
2823.14 56
2823.26 52
2823.38 47
2823.50 42
2823.62 38
2823.75 36
2823.87 35
2823.99 36
2824.11 39
2824.23 43
2824.36 49
2824.48 55
2824.60 60
2824.72 64
2824.84 67
2824.96 68
2825.09 67
2825.21 63
2825.33 57
2825.45 49
2825.57 40
2825.70 31
2825.82 22
2825.94 14
2826.06 9
2826.18 6
2826.31 6
2826.43 8
2826.55 13
2826.67 18
2826.79 24
2826.92 29
2827.04 32
2827.16 34
2827.28 35
2827.40 35
2827.52 34
2827.65 33
2827.77 33
2827.89 34
2828.01 35
2828.13 36
2828.26 36
2828.38 36
2828.50 35
2828.62 34
2828.74 31
2828.87 28
2828.99 24
2829.11 21
2829.23 18
2829.35 15
2829.48 13
2829.60 12
2829.72 12
2829.84 13
2829.96 13
2830.09 14
2830.21 14
2830.33 15
2830.45 16
2830.57 19
2830.70 23
2830.82 30
2830.94 38
2831.06 47
2831.18 58
2831.31 68
2831.43 77
2831.55 84
2831.67 90
2831.79 92
2831.92 92
2832.04 89
2832.16 84
2832.28 77
2832.40 70
2832.53 63
2832.65 57
2832.77 52
2832.89 48
2833.01 45
2833.14 43
2833.26 40
2833.38 38
2833.50 37
2833.62 36
2833.75 36
2833.87 37
2833.99 38
2834.11 37
2834.24 36
2834.36 33
2834.48 28
2834.60 24
2834.72 20
2834.85 17
2834.97 16
2835.09 15
2835.21 15
2835.33 14
2835.46 13
2835.58 10
2835.70 6
2835.82 1
2835.94 0
2836.07 0
2836.19 0
2836.31 0
2836.43 0
2836.55 0
2836.68 0
2836.80 0
2836.92 5
2837.04 11
2837.17 17
2837.29 24
2837.41 31
2837.53 38
2837.65 44
2837.78 49
2837.90 52
2838.02 53
2838.14 53
2838.27 50
2838.39 46
2838.51 41
2838.63 35
2838.75 30
2838.88 26
2839.00 25
2839.12 25
2839.24 28
2839.36 33
2839.49 39
2839.61 46
2839.73 53
2839.85 58
2839.98 63
2840.10 65
2840.22 66
2840.34 65
2840.46 62
2840.59 57
2840.71 53
2840.83 49
2840.95 45
2841.08 43
2841.20 43
2841.32 43
2841.44 43
2841.56 43
2841.69 41
2841.81 39
2841.93 36
2842.05 33
2842.18 30
2842.30 28
2842.42 28
2842.54 28
2842.66 30
2842.79 31
2842.91 33
2843.03 33
2843.15 33
2843.28 31
2843.40 28
2843.52 25
2843.64 21
2843.77 18
2843.89 14
2844.01 12
2844.13 10
2844.25 9
2844.38 10
2844.50 12
2844.62 15
2844.74 18
2844.87 21
2844.99 23
2845.11 24
2845.23 23
2845.36 21
2845.48 18
2845.60 15
2845.72 12
2845.84 9
2845.97 8
2846.09 8
2846.21 10
2846.33 14
2846.46 18
2846.58 24
2846.70 29
2846.82 33
2846.95 34
2847.07 34
2847.19 31
2847.31 27
2847.43 22
2847.56 17
2847.68 13
2847.80 10
2847.92 9
2848.05 9
2848.17 10
2848.29 11
2848.41 13
2848.54 15
2848.66 16
2848.78 18
2848.90 19
2849.03 19
2849.15 19
2849.27 18
2849.39 17
2849.52 15
2849.64 13
2849.76 11
2849.88 10
2850.01 10
2850.13 11
2850.25 14
2850.37 18
2850.49 22
2850.62 25
2850.74 26
2850.86 26
2850.98 25
2851.11 25
2851.23 25
2851.35 26
2851.47 29
2851.60 32
2851.72 35
2851.84 38
2851.96 40
2852.09 41
2852.21 41
2852.33 40
2852.45 39
2852.58 37
2852.70 35
2852.82 32
2852.94 28
2853.07 24
2853.19 21
2853.31 19
2853.43 18
2853.56 19
2853.68 22
2853.80 26
2853.92 31
2854.05 36
2854.17 40
2854.29 43
2854.41 46
2854.54 47
2854.66 47
2854.78 46
2854.90 45
2855.03 43
2855.15 42
2855.27 42
2855.39 43
2855.52 45
2855.64 49
2855.76 53
2855.88 58
2856.01 63
2856.13 67
2856.25 71
2856.37 74
2856.50 76
2856.62 78
2856.74 79
2856.86 79
2856.99 80
2857.11 79
2857.23 78
2857.35 76
2857.48 72
2857.60 67
2857.72 61
2857.85 55
2857.97 48
2858.09 41
2858.21 34
2858.34 27
2858.46 22
2858.58 17
2858.70 13
2858.83 11
2858.95 10
2859.07 9
2859.19 9
2859.32 10
2859.44 10
2859.56 10
2859.68 10
2859.81 11
2859.93 12
2860.05 15
2860.17 20
2860.30 25
2860.42 31
2860.54 37
2860.67 42
2860.79 46
2860.91 49
2861.03 50
2861.16 50
2861.28 50
2861.40 48
2861.52 45
2861.65 42
2861.77 39
2861.89 37
2862.01 36
2862.14 36
2862.26 39
2862.38 43
2862.51 48
2862.63 52
2862.75 56
2862.87 56
2863.00 55
2863.12 51
2863.24 46
2863.36 42
2863.49 38
2863.61 36
2863.73 35
2863.86 35
2863.98 34
2864.10 32
2864.22 29
2864.35 27
2864.47 24
2864.59 22
2864.71 21
2864.84 20
2864.96 19
2865.08 17
2865.21 15
2865.33 12
2865.45 9
2865.57 7
2865.70 6
2865.82 6
2865.94 6
2866.06 7
2866.19 7
2866.31 7
2866.43 5
2866.56 3
2866.68 0
2866.80 0
2866.92 0
2867.05 0
2867.17 0
2867.29 0
2867.42 0
2867.54 0
2867.66 4
2867.78 9
2867.91 15
2868.03 22
2868.15 27
2868.27 32
2868.40 36
2868.52 39
2868.64 40
2868.77 40
2868.89 38
2869.01 35
2869.13 30
2869.26 25
2869.38 20
2869.50 15
2869.63 13
2869.75 12
2869.87 15
2869.99 21
2870.12 28
2870.24 36
2870.36 42
2870.49 46
2870.61 48
2870.73 46
2870.85 43
2870.98 39
2871.10 35
2871.22 32
2871.35 30
2871.47 29
2871.59 28
2871.71 28
2871.84 29
2871.96 31
2872.08 34
2872.21 37
2872.33 40
2872.45 42
2872.57 42
2872.70 41
2872.82 39
2872.94 37
2873.07 37
2873.19 39
2873.31 43
2873.44 49
2873.56 57
2873.68 65
2873.80 72
2873.93 77
2874.05 81
2874.17 82
2874.30 82
2874.42 80
2874.54 77
2874.66 73
2874.79 69
2874.91 64
2875.03 61
2875.16 59
2875.28 58
2875.40 60
2875.53 63
2875.65 67
2875.77 72
2875.89 77
2876.02 82
2876.14 85
2876.26 88
2876.39 89
2876.51 88
2876.63 86
2876.75 82
2876.88 77
2877.00 71
2877.12 66
2877.25 60
2877.37 55
2877.49 51
2877.62 48
2877.74 46
2877.86 46
2877.98 47
2878.11 50
2878.23 54
2878.35 59
2878.48 64
2878.60 69
2878.72 72
2878.85 72
2878.97 70
2879.09 65
2879.22 59
2879.34 53
2879.46 48
2879.58 46
2879.71 46
2879.83 49
2879.95 51
2880.08 54
2880.20 54
2880.32 53
2880.45 50
2880.57 45
2880.69 39
2880.82 33
2880.94 27
2881.06 22
2881.18 17
2881.31 12
2881.43 8
2881.55 5
2881.68 1
2881.80 0
2881.92 0
2882.05 0
2882.17 0
2882.29 0
2882.42 2
2882.54 4
2882.66 6
2882.78 7
2882.91 8
2883.03 8
2883.15 6
2883.28 4
2883.40 1
2883.52 0
2883.65 0
2883.77 0
2883.89 0
2884.02 0
2884.14 0
2884.26 0
2884.39 0
2884.51 4
2884.63 7
2884.75 10
2884.88 11
2885.00 11
2885.12 11
2885.25 10
2885.37 9
2885.49 11
2885.62 13
2885.74 18
2885.86 23
2885.99 29
2886.11 35
2886.23 41
2886.36 48
2886.48 55
2886.60 63
2886.73 71
2886.85 78
2886.97 84
2887.10 88
2887.22 88
2887.34 86
2887.47 81
2887.59 75
2887.71 69
2887.83 63
2887.96 58
2888.08 54
2888.20 52
2888.33 50
2888.45 49
2888.57 48
2888.70 46
2888.82 42
2888.94 38
2889.07 33
2889.19 27
2889.31 22
2889.44 17
2889.56 14
2889.68 11
2889.81 9
2889.93 8
2890.05 7
2890.18 6
2890.30 6
2890.42 6
2890.55 7
2890.67 9
2890.79 10
2890.92 12
2891.04 14
2891.16 14
2891.29 13
2891.41 12
2891.53 10
2891.66 10
2891.78 11
2891.90 13
2892.03 15
2892.15 17
2892.27 19
2892.40 19
2892.52 17
2892.64 14
2892.77 11
2892.89 9
2893.01 9
2893.14 11
2893.26 16
2893.38 23
2893.51 31
2893.63 38
2893.75 45
2893.88 49
2894.00 51
2894.12 52
2894.25 51
2894.37 50
2894.49 48
2894.62 47
2894.74 46
2894.86 46
2894.99 47
2895.11 47
2895.23 46
2895.36 45
2895.48 44
2895.60 41
2895.73 39
2895.85 37
2895.97 35
2896.10 34
2896.22 33
2896.34 32
2896.47 32
2896.59 32
2896.71 33
2896.84 34
2896.96 36
2897.08 39
2897.21 42
2897.33 46
2897.45 50
2897.58 53
2897.70 55
2897.83 54
2897.95 52
2898.07 49
2898.20 44
2898.32 39
2898.44 35
2898.57 32
2898.69 30
2898.81 30
2898.94 32
2899.06 36
2899.18 41
2899.31 46
2899.43 52
2899.55 57
2899.68 60
2899.80 62
2899.92 63
2900.05 63
2900.17 62
2900.29 63
2900.42 65
2900.54 68
2900.66 73
2900.79 77
2900.91 81
2901.04 83
2901.16 84
2901.28 82
2901.41 79
2901.53 76
2901.65 73
2901.78 70
2901.90 67
2902.02 65
2902.15 64
2902.27 63
2902.39 62
2902.52 61
2902.64 61
2902.76 61
2902.89 61
2903.01 62
2903.14 62
2903.26 62
2903.38 63
2903.51 63
2903.63 64
2903.75 65
2903.88 69
2904.00 74
2904.12 81
2904.25 88
2904.37 94
2904.49 99
2904.62 100
2904.74 98
2904.87 92
2904.99 82
2905.11 72
2905.24 60
2905.36 49
2905.48 40
2905.61 34
2905.73 30
2905.85 29
2905.98 30
2906.10 33
2906.23 39
2906.35 45
2906.47 51
2906.60 58
2906.72 63
2906.84 67
2906.97 69
2907.09 70
2907.21 69
2907.34 67
2907.46 63
2907.59 59
2907.71 53
2907.83 47
2907.96 40
2908.08 34
2908.20 29
2908.33 26
2908.45 24
2908.57 25
2908.70 27
2908.82 31
2908.95 35
2909.07 38
2909.19 40
2909.32 39
2909.44 37
2909.56 33
2909.69 29
2909.81 26
2909.94 24
2910.06 24
2910.18 26
2910.31 29
2910.43 34
2910.55 40
2910.68 46
2910.80 52
2910.92 58
2911.05 64
2911.17 70
2911.30 77
2911.42 83
2911.54 89
2911.67 94
2911.79 98
2911.91 100
2912.04 100
2912.16 97
2912.29 93
2912.41 86
2912.53 77
2912.66 67
2912.78 58
2912.90 50
2913.03 43
2913.15 40
2913.28 39
2913.40 41
2913.52 46
2913.65 52
2913.77 59
2913.89 65
2914.02 69
2914.14 72
2914.27 72
2914.39 70
2914.51 65
2914.64 59
2914.76 51
2914.89 42
2915.01 34
2915.13 27
2915.26 22
2915.38 20
2915.50 20
2915.63 23
2915.75 27
2915.88 31
2916.00 34
2916.12 36
2916.25 38
2916.37 41
2916.49 43
2916.62 46
2916.74 49
2916.87 52
2916.99 53
2917.11 53
2917.24 52
2917.36 49
2917.49 46
2917.61 43
2917.73 42
2917.86 41
2917.98 40
2918.10 39
2918.23 38
2918.35 36
2918.48 33
2918.60 31
2918.72 30
2918.85 30
2918.97 32
2919.10 36
2919.22 41
2919.34 47
2919.47 54
2919.59 59
2919.72 63
2919.84 65
2919.96 66
2920.09 66
2920.21 65
2920.34 64
2920.46 64
2920.58 65
2920.71 65
2920.83 67
2920.95 69
2921.08 71
2921.20 75
2921.33 80
2921.45 86
2921.57 94
2921.70 102
2921.82 109
2921.95 116
2922.07 122
2922.19 126
2922.32 128
2922.44 130
2922.57 131
2922.69 133
2922.81 134
2922.94 135
2923.06 135
2923.19 135
2923.31 133
2923.43 129
2923.56 124
2923.68 119
2923.81 113
2923.93 108
2924.05 105
2924.18 103
2924.30 103
2924.43 103
2924.55 104
2924.67 105
2924.80 104
2924.92 102
2925.05 98
2925.17 92
2925.29 85
2925.42 79
2925.54 73
2925.67 70
2925.79 69
2925.91 71
2926.04 75
2926.16 79
2926.29 83
2926.41 84
2926.53 84
2926.66 81
2926.78 76
2926.91 70
2927.03 65
2927.15 61
2927.28 58
2927.40 56
2927.53 56
2927.65 58
2927.78 60
2927.90 63
2928.02 67
2928.15 70
2928.27 73
2928.40 75
2928.52 76
2928.64 75
2928.77 72
2928.89 68
2929.02 62
2929.14 55
2929.26 49
2929.39 45
2929.51 42
2929.64 41
2929.76 41
2929.88 42
2930.01 43
2930.13 41
2930.26 38
2930.38 32
2930.51 23
2930.63 14
2930.75 6
2930.88 0
2931.00 0
2931.13 0
2931.25 0
2931.37 0
2931.50 2
2931.62 7
2931.75 10
2931.87 13
2932.00 14
2932.12 15
2932.24 15
2932.37 16
2932.49 17
2932.62 18
2932.74 19
2932.86 21
2932.99 24
2933.11 28
2933.24 33
2933.36 38
2933.49 44
2933.61 49
2933.73 53
2933.86 55
2933.98 54
2934.11 52
2934.23 48
2934.36 44
2934.48 41
2934.60 40
2934.73 41
2934.85 43
2934.98 46
2935.10 49
2935.22 50
2935.35 51
2935.47 50
2935.60 47
2935.72 44
2935.85 41
2935.97 39
2936.09 39
2936.22 39
2936.34 41
2936.47 44
2936.59 47
2936.72 50
2936.84 54
2936.96 59
2937.09 65
2937.21 72
2937.34 80
2937.46 89
2937.59 99
2937.71 109
2937.83 118
2937.96 128
2938.08 137
2938.21 147
2938.33 157
2938.46 168
2938.58 179
2938.70 190
2938.83 201
2938.95 212
2939.08 222
2939.20 231
2939.33 239
2939.45 245
2939.57 248
2939.70 248
2939.82 245
2939.95 239
2940.07 231
2940.20 222
2940.32 213
2940.44 205
2940.57 199
2940.69 193
2940.82 188
2940.94 184
2941.07 179
2941.19 174
2941.32 168
2941.44 160
2941.56 152
2941.69 142
2941.81 132
2941.94 122
2942.06 112
2942.19 103
2942.31 95
2942.43 88
2942.56 82
2942.68 76
2942.81 70
2942.93 65
2943.06 60
2943.18 56
2943.31 53
2943.43 51
2943.55 48
2943.68 46
2943.80 44
2943.93 41
2944.05 38
2944.18 36
2944.30 33
2944.43 31
2944.55 30
2944.67 28
2944.80 27
2944.92 26
2945.05 24
2945.17 22
2945.30 20
2945.42 20
2945.55 20
2945.67 21
2945.79 23
2945.92 25
2946.04 27
2946.17 27
2946.29 26
2946.42 24
2946.54 21
2946.67 18
2946.79 15
2946.91 12
2947.04 10
2947.16 8
2947.29 6
2947.41 4
2947.54 2
2947.66 1
2947.79 2
2947.91 4
2948.03 7
2948.16 12
2948.28 17
2948.41 22
2948.53 25
2948.66 28
2948.78 28
2948.91 27
2949.03 24
2949.16 20
2949.28 14
2949.40 8
2949.53 2
2949.65 0
2949.78 0
2949.90 0
2950.03 0
2950.15 0
2950.28 0
2950.40 1
2950.53 6
2950.65 9
2950.77 10
2950.90 10
2951.02 7
2951.15 4
2951.27 0
2951.40 0
2951.52 0
2951.65 0
2951.77 0
2951.90 0
2952.02 0
2952.15 2
2952.27 5
2952.39 8
2952.52 11
2952.64 14
2952.77 16
2952.89 18
2953.02 18
2953.14 18
2953.27 18
2953.39 18
2953.52 18
2953.64 18
2953.77 19
2953.89 19
2954.01 18
2954.14 16
2954.26 12
2954.39 8
2954.51 3
2954.64 0
2954.76 0
2954.89 0
2955.01 0
2955.14 0
2955.26 1
2955.39 6
2955.51 10
2955.63 14
2955.76 17
2955.88 20
2956.01 22
2956.13 23
2956.26 24
2956.38 25
2956.51 27
2956.63 28
2956.76 28
2956.88 28
2957.01 28
2957.13 27
2957.26 25
2957.38 24
2957.51 23
2957.63 23
2957.75 25
2957.88 27
2958.00 30
2958.13 34
2958.25 37
2958.38 39
2958.50 40
2958.63 41
2958.75 40
2958.88 38
2959.00 36
2959.13 34
2959.25 32
2959.38 32
2959.50 32
2959.63 33
2959.75 34
2959.88 35
2960.00 35
2960.12 35
2960.25 35
2960.37 35
2960.50 35
2960.62 37
2960.75 41
2960.87 46
2961.00 52
2961.12 59
2961.25 64
2961.37 69
2961.50 71
2961.62 70
2961.75 67
2961.87 64
2962.00 60
2962.12 57
2962.25 55
2962.37 55
2962.50 57
2962.62 60
2962.75 64
2962.87 67
2962.99 69
2963.12 68
2963.24 66
2963.37 63
2963.49 59
2963.62 56
2963.74 55
2963.87 57
2963.99 60
2964.12 65
2964.24 71
2964.37 75
2964.49 76
2964.62 75
2964.74 71
2964.87 64
2964.99 55
2965.12 45
2965.24 34
2965.37 24
2965.49 16
2965.62 11
2965.74 10
2965.87 12
2965.99 17
2966.12 24
2966.24 32
2966.37 38
2966.49 41
2966.62 41
2966.74 38
2966.87 33
2966.99 27
2967.12 22
2967.24 20
2967.37 19
2967.49 22
2967.62 25
2967.74 29
2967.87 31
2967.99 33
2968.11 33
2968.24 31
2968.36 29
2968.49 26
2968.61 23
2968.74 21
2968.86 20
2968.99 19
2969.11 19
2969.24 18
2969.36 18
2969.49 16
2969.61 14
2969.74 12
2969.86 10
2969.99 9
2970.11 10
2970.24 12
2970.36 15
2970.49 20
2970.61 24
2970.74 28
2970.86 30
2970.99 30
2971.11 28
2971.24 26
2971.36 22
2971.49 17
2971.61 13
2971.74 8
2971.86 4
2971.99 1
2972.11 0
2972.24 0
2972.36 0
2972.49 3
2972.61 8
2972.74 15
2972.86 23
2972.99 31
2973.11 40
2973.24 47
2973.36 53
2973.49 57
2973.61 58
2973.74 58
2973.86 56
2973.99 53
2974.11 50
2974.24 47
2974.36 46
2974.49 47
2974.61 50
2974.74 53
2974.87 58
2974.99 62
2975.12 67
2975.24 70
2975.37 72
2975.49 74
2975.62 74
2975.74 74
2975.87 72
2975.99 71
2976.12 68
2976.24 66
2976.37 63
2976.49 60
2976.62 56
2976.74 52
2976.87 47
2976.99 42
2977.12 38
2977.24 34
2977.37 32
2977.49 31
2977.62 32
2977.74 34
2977.87 37
2977.99 40
2978.12 42
2978.24 43
2978.37 43
2978.49 42
2978.62 39
2978.74 37
2978.87 34
2978.99 31
2979.12 29
2979.24 26
2979.37 23
2979.49 20
2979.62 17
2979.74 16
2979.87 15
2980.00 16
2980.12 19
2980.25 22
2980.37 26
2980.50 28
2980.62 29
2980.75 28
2980.87 26
2981.00 22
2981.12 18
2981.25 15
2981.37 14
2981.50 15
2981.62 18
2981.75 21
2981.87 25
2982.00 27
2982.12 27
2982.25 26
2982.37 23
2982.50 19
2982.62 16
2982.75 13
2982.88 12
2983.00 12
2983.13 14
2983.25 17
2983.38 20
2983.50 23
2983.63 26
2983.75 28
2983.88 29
2984.00 30
2984.13 32
2984.25 33
2984.38 34
2984.50 36
2984.63 37
2984.75 37
2984.88 37
2985.00 34
2985.13 30
2985.26 24
2985.38 17
2985.51 9
2985.63 2
2985.76 0
2985.88 0
2986.01 0
2986.13 0
2986.26 0
2986.38 0
2986.51 0
2986.63 0
2986.76 3
2986.88 8
2987.01 12
2987.13 16
2987.26 19
2987.39 21
2987.51 22
2987.64 22
2987.76 20
2987.89 18
2988.01 15
2988.14 11
2988.26 7
2988.39 3
2988.51 0
2988.64 0
2988.76 0
2988.89 0
2989.02 0
2989.14 0
2989.27 1
2989.39 6
2989.52 11
2989.64 15
2989.77 19
2989.89 23
2990.02 25
2990.14 27
2990.27 30
2990.39 32
2990.52 35
2990.65 39
2990.77 44
2990.90 49
2991.02 55
2991.15 60
2991.27 64
2991.40 66
2991.52 66
2991.65 64
2991.77 60
2991.90 55
2992.02 50
2992.15 46
2992.28 43
2992.40 42
2992.53 42
2992.65 44
2992.78 45
2992.90 47
2993.03 50
2993.15 53
2993.28 57
2993.40 61
2993.53 65
2993.66 70
2993.78 73
2993.91 75
2994.03 76
2994.16 75
2994.28 73
2994.41 71
2994.53 69
2994.66 67
2994.79 66
2994.91 65
2995.04 63
2995.16 62
2995.29 60
2995.41 58
2995.54 56
2995.66 55
2995.79 53
2995.91 52
2996.04 51
2996.17 50
2996.29 49
2996.42 48
2996.54 47
2996.67 47
2996.79 48
2996.92 50
2997.04 53
2997.17 58
2997.30 64
2997.42 71
2997.55 79
2997.67 85
2997.80 91
2997.92 95
2998.05 99
2998.17 102
2998.30 105
2998.43 109
2998.55 113
2998.68 115
2998.80 115
2998.93 113
2999.05 108
2999.18 101
2999.30 93
2999.43 84
2999.56 77
2999.68 71
2999.81 68
2999.93 68
3000.06 69
3000.18 71
3000.31 74
3000.43 76
3000.56 77
3000.69 76
3000.81 74
3000.94 70
3001.06 65
3001.19 61
3001.31 57
3001.44 54
3001.57 53
3001.69 54
3001.82 58
3001.94 63
3002.07 69
3002.19 76
3002.32 82
3002.44 86
3002.57 89
3002.70 90
3002.82 89
3002.95 86
3003.07 83
3003.20 78
3003.32 73
3003.45 66
3003.58 59
3003.70 52
3003.83 44
3003.95 37
3004.08 31
3004.20 25
3004.33 20
3004.46 16
3004.58 14
3004.71 12
3004.83 12
3004.96 14
3005.08 16
3005.21 20
3005.34 24
3005.46 30
3005.59 37
3005.71 45
3005.84 54
3005.96 62
3006.09 70
3006.22 76
3006.34 80
3006.47 80
3006.59 78
3006.72 73
3006.84 67
3006.97 60
3007.10 54
3007.22 49
3007.35 46
3007.47 46
3007.60 46
3007.72 46
3007.85 46
3007.98 45
3008.10 42
3008.23 38
3008.35 35
3008.48 33
3008.61 33
3008.73 35
3008.86 38
3008.98 42
3009.11 45
3009.23 48
3009.36 48
3009.49 48
3009.61 47
3009.74 46
3009.86 46
3009.99 48
3010.11 50
3010.24 54
3010.37 59
3010.49 63
3010.62 67
3010.74 69
3010.87 69
3011.00 68
3011.12 66
3011.25 63
3011.37 59
3011.50 55
3011.62 51
3011.75 48
3011.88 45
3012.00 42
3012.13 41
3012.25 39
3012.38 38
3012.51 38
3012.63 38
3012.76 39
3012.88 40
3013.01 42
3013.13 44
3013.26 47
3013.39 48
3013.51 48
3013.64 47
3013.76 44
3013.89 41
3014.02 37
3014.14 34
3014.27 32
3014.39 31
3014.52 33
3014.65 37
3014.77 42
3014.90 49
3015.02 56
3015.15 62
3015.28 68
3015.40 72
3015.53 74
3015.65 74
3015.78 73
3015.90 71
3016.03 67
3016.16 62
3016.28 57
3016.41 52
3016.53 47
3016.66 42
3016.79 37
3016.91 33
3017.04 29
3017.16 26
3017.29 23
3017.42 22
3017.54 21
3017.67 22
3017.79 25
3017.92 28
3018.05 33
3018.17 38
3018.30 43
3018.42 47
3018.55 51
3018.68 53
3018.80 55
3018.93 55
3019.05 55
3019.18 54
3019.31 52
3019.43 49
3019.56 46
3019.68 43
3019.81 39
3019.94 37
3020.06 36
3020.19 36
3020.31 37
3020.44 38
3020.57 40
3020.69 42
3020.82 42
3020.94 41
3021.07 39
3021.20 37
3021.32 34
3021.45 33
3021.57 32
3021.70 31
3021.83 31
3021.95 30
3022.08 28
3022.20 24
3022.33 20
3022.46 16
3022.58 12
3022.71 10
3022.84 9
3022.96 9
3023.09 9
3023.21 10
3023.34 10
3023.47 10
3023.59 9
3023.72 7
3023.84 5
3023.97 3
3024.10 1
3024.22 0
3024.35 0
3024.47 0
3024.60 0
3024.73 0
3024.85 0
3024.98 0
3025.11 0
3025.23 1
3025.36 5
3025.48 9
3025.61 13
3025.74 15
3025.86 16
3025.99 15
3026.11 14
3026.24 11
3026.37 8
3026.49 5
3026.62 2
3026.74 0
3026.87 0
3027.00 0
3027.12 0
3027.25 0
3027.38 0
3027.50 2
3027.63 5
3027.75 9
3027.88 12
3028.01 13
3028.13 13
3028.26 11
3028.39 9
3028.51 6
3028.64 3
3028.76 2
3028.89 1
3029.02 1
3029.14 2
3029.27 3
3029.39 4
3029.52 5
3029.65 5
3029.77 5
3029.90 5
3030.03 5
3030.15 6
3030.28 7
3030.40 10
3030.53 15
3030.66 22
3030.78 30
3030.91 39
3031.04 48
3031.16 56
3031.29 63
3031.41 68
3031.54 72
3031.67 75
3031.79 78
3031.92 82
3032.05 86
3032.17 91
3032.30 95
3032.42 98
3032.55 99
3032.68 98
3032.80 96
3032.93 91
3033.06 86
3033.18 81
3033.31 77
3033.44 73
3033.56 70
3033.69 67
3033.81 65
3033.94 62
3034.07 59
3034.19 55
3034.32 52
3034.45 49
3034.57 45
3034.70 41
3034.82 37
3034.95 33
3035.08 28
3035.20 23
3035.33 19
3035.46 16
3035.58 14
3035.71 13
3035.84 12
3035.96 12
3036.09 11
3036.21 11
3036.34 11
3036.47 12
3036.59 14
3036.72 16
3036.85 19
3036.97 21
3037.10 23
3037.23 25
3037.35 27
3037.48 29
3037.60 32
3037.73 36
3037.86 40
3037.98 43
3038.11 46
3038.24 47
3038.36 48
3038.49 48
3038.62 47
3038.74 46
3038.87 46
3038.99 46
3039.12 46
3039.25 45
3039.37 43
3039.50 40
3039.63 35
3039.75 30
3039.88 25
3040.01 20
3040.13 16
3040.26 13
3040.39 12
3040.51 13
3040.64 15
3040.77 18
3040.89 20
3041.02 20
3041.14 19
3041.27 15
3041.40 10
3041.52 5
3041.65 0
3041.78 0
3041.90 0
3042.03 2
3042.16 7
3042.28 14
3042.41 22
3042.54 30
3042.66 37
3042.79 44
3042.92 49
3043.04 53
3043.17 55
3043.29 55
3043.42 53
3043.55 51
3043.67 48
3043.80 45
3043.93 44
3044.05 44
3044.18 46
3044.31 48
3044.43 51
3044.56 54
3044.69 55
3044.81 56
3044.94 55
3045.07 52
3045.19 49
3045.32 44
3045.45 39
3045.57 34
3045.70 30
3045.83 26
3045.95 24
3046.08 24
3046.20 27
3046.33 31
3046.46 37
3046.58 43
3046.71 49
3046.84 54
3046.96 56
3047.09 57
3047.22 57
3047.34 55
3047.47 54
3047.60 53
3047.72 53
3047.85 54
3047.98 57
3048.10 60
3048.23 63
3048.36 66
3048.48 68
3048.61 69
3048.74 69
3048.86 69
3048.99 67
3049.12 66
3049.24 65
3049.37 64
3049.50 62
3049.62 61
3049.75 60
3049.88 59
3050.00 60
3050.13 62
3050.26 65
3050.38 69
3050.51 72
3050.64 74
3050.76 75
3050.89 73
3051.02 70
3051.14 66
3051.27 62
3051.40 61
3051.52 61
3051.65 65
3051.78 71
3051.90 78
3052.03 85
3052.16 91
3052.28 94
3052.41 96
3052.54 94
3052.66 89
3052.79 82
3052.92 73
3053.04 62
3053.17 49
3053.30 36
3053.42 22
3053.55 9
3053.68 0
3053.80 0
3053.93 0
3054.06 0
3054.18 0
3054.31 0
3054.44 0
3054.56 0
3054.69 6
3054.82 16
3054.94 25
3055.07 35
3055.20 43
3055.32 50
3055.45 56
3055.58 58
3055.70 57
3055.83 53
3055.96 46
3056.09 37
3056.21 27
3056.34 17
3056.47 9
3056.59 2
3056.72 0
3056.85 0
3056.97 0
3057.10 3
3057.23 7
3057.35 12
3057.48 16
3057.61 19
3057.73 22
3057.86 23
3057.99 24
3058.11 25
3058.24 26
3058.37 26
3058.49 27
3058.62 27
3058.75 28
3058.87 30
3059.00 31
3059.13 33
3059.26 36
3059.38 38
3059.51 39
3059.64 40
3059.76 40
3059.89 39
3060.02 37
3060.14 35
3060.27 32
3060.40 30
3060.52 29
3060.65 28
3060.78 28
3060.90 28
3061.03 29
3061.16 31
3061.28 32
3061.41 33
3061.54 34
3061.67 35
3061.79 35
3061.92 35
3062.05 35
3062.17 35
3062.30 36
3062.43 37
3062.55 39
3062.68 40
3062.81 41
3062.93 42
3063.06 41
3063.19 40
3063.32 38
3063.44 35
3063.57 31
3063.70 27
3063.82 21
3063.95 16
3064.08 12
3064.20 8
3064.33 5
3064.46 4
3064.58 4
3064.71 6
3064.84 8
3064.97 11
3065.09 15
3065.22 18
3065.35 21
3065.47 24
3065.60 27
3065.73 29
3065.85 31
3065.98 32
3066.11 33
3066.24 32
3066.36 31
3066.49 29
3066.62 26
3066.74 23
3066.87 19
3067.00 15
3067.12 11
3067.25 6
3067.38 0
3067.51 0
3067.63 0
3067.76 0
3067.89 0
3068.01 0
3068.14 0
3068.27 0
3068.39 1
3068.52 9
3068.65 16
3068.78 23
3068.90 28
3069.03 31
3069.16 32
3069.28 34
3069.41 34
3069.54 35
3069.66 36
3069.79 37
3069.92 37
3070.05 36
3070.17 35
3070.30 32
3070.43 29
3070.55 26
3070.68 23
3070.81 21
3070.94 20
3071.06 20
3071.19 22
3071.32 24
3071.44 27
3071.57 31
3071.70 35
3071.82 38
3071.95 40
3072.08 41
3072.21 40
3072.33 38
3072.46 34
3072.59 30
3072.71 26
3072.84 23
3072.97 22
3073.10 22
3073.22 25
3073.35 28
3073.48 33
3073.60 39
3073.73 43
3073.86 46
3073.99 48
3074.11 49
3074.24 49
3074.37 48
3074.49 48
3074.62 48
3074.75 49
3074.88 51
3075.00 55
3075.13 59
3075.26 63
3075.38 67
3075.51 71
3075.64 73
3075.77 73
3075.89 73
3076.02 72
3076.15 72
3076.28 71
3076.40 72
3076.53 72
3076.66 72
3076.78 71
3076.91 68
3077.04 64
3077.17 60
3077.29 56
3077.42 54
3077.55 55
3077.67 61
3077.80 70
3077.93 81
3078.06 93
3078.18 103
3078.31 109
3078.44 111
3078.56 108
3078.69 101
3078.82 91
3078.95 81
3079.07 71
3079.20 64
3079.33 60
3079.46 58
3079.58 57
3079.71 59
3079.84 62
3079.96 65
3080.09 68
3080.22 72
3080.35 75
3080.47 77
3080.60 78
3080.73 78
3080.86 78
3080.98 78
3081.11 78
3081.24 78
3081.36 79
3081.49 81
3081.62 83
3081.75 85
3081.87 85
3082.00 83
3082.13 81
3082.26 77
3082.38 73
3082.51 69
3082.64 65
3082.77 63
3082.89 60
3083.02 59
3083.15 57
3083.27 55
3083.40 53
3083.53 52
3083.66 51
3083.78 50
3083.91 51
3084.04 51
3084.17 51
3084.29 51
3084.42 50
3084.55 49
3084.68 47
3084.80 45
3084.93 43
3085.06 40
3085.18 38
3085.31 37
3085.44 35
3085.57 34
3085.69 34
3085.82 34
3085.95 34
3086.08 35
3086.20 37
3086.33 39
3086.46 42
3086.59 46
3086.71 51
3086.84 56
3086.97 60
3087.10 64
3087.22 67
3087.35 70
3087.48 71
3087.61 72
3087.73 71
3087.86 71
3087.99 70
3088.12 68
3088.24 66
3088.37 64
3088.50 62
3088.62 61
3088.75 61
3088.88 63
3089.01 67
3089.13 73
3089.26 80
3089.39 87
3089.52 92
3089.64 95
3089.77 95
3089.90 94
3090.03 90
3090.15 86
3090.28 83
3090.41 80
3090.54 78
3090.66 76
3090.79 74
3090.92 71
3091.05 68
3091.17 64
3091.30 60
3091.43 57
3091.56 55
3091.68 55
3091.81 56
3091.94 59
3092.07 63
3092.19 67
3092.32 71
3092.45 75
3092.58 79
3092.70 82
3092.83 85
3092.96 88
3093.09 89
3093.21 89
3093.34 88
3093.47 85
3093.60 81
3093.72 76
3093.85 71
3093.98 66
3094.11 62
3094.23 59
3094.36 57
3094.49 56
3094.62 57
3094.75 60
3094.87 63
3095.00 68
3095.13 74
3095.26 80
3095.38 86
3095.51 89
3095.64 90
3095.77 89
3095.89 84
3096.02 76
3096.15 67
3096.28 56
3096.40 45
3096.53 35
3096.66 25
3096.79 17
3096.91 9
3097.04 3
3097.17 0
3097.30 0
3097.42 0
3097.55 0
3097.68 0
3097.81 0
3097.94 0
3098.06 0
3098.19 5
3098.32 18
3098.45 31
3098.57 42
3098.70 51
3098.83 55
3098.96 56
3099.08 54
3099.21 48
3099.34 41
3099.47 33
3099.59 25
3099.72 18
3099.85 13
3099.98 11
3100.11 12
3100.23 15
3100.36 21
3100.49 28
3100.62 35
3100.74 41
3100.87 46
3101.00 50
3101.13 53
3101.25 55
3101.38 57
3101.51 59
3101.64 62
3101.77 65
3101.89 67
3102.02 68
3102.15 67
3102.28 65
3102.40 62
3102.53 59
3102.66 56
3102.79 57
3102.92 59
3103.04 65
3103.17 72
3103.30 80
3103.43 87
3103.55 92
3103.68 93
3103.81 91
3103.94 87
3104.06 82
3104.19 77
3104.32 74
3104.45 73
3104.58 72
3104.70 73
3104.83 73
3104.96 71
3105.09 69
3105.21 65
3105.34 60
3105.47 56
3105.60 53
3105.73 52
3105.85 52
3105.98 54
3106.11 57
3106.24 61
3106.37 64
3106.49 68
3106.62 70
3106.75 72
3106.88 72
3107.00 71
3107.13 69
3107.26 65
3107.39 60
3107.52 54
3107.64 49
3107.77 44
3107.90 41
3108.03 39
3108.15 38
3108.28 37
3108.41 37
3108.54 38
3108.67 39
3108.79 42
3108.92 45
3109.05 50
3109.18 56
3109.31 63
3109.43 70
3109.56 76
3109.69 81
3109.82 86
3109.94 89
3110.07 92
3110.20 93
3110.33 94
3110.46 94
3110.58 92
3110.71 88
3110.84 82
3110.97 73
3111.10 62
3111.22 52
3111.35 43
3111.48 36
3111.61 32
3111.74 30
3111.86 31
3111.99 33
3112.12 35
3112.25 37
3112.38 39
3112.50 41
3112.63 44
3112.76 47
3112.89 51
3113.01 57
3113.14 64
3113.27 71
3113.40 78
3113.53 85
3113.65 89
3113.78 91
3113.91 91
3114.04 88
3114.17 85
3114.29 81
3114.42 78
3114.55 75
3114.68 73
3114.81 71
3114.93 69
3115.06 66
3115.19 62
3115.32 59
3115.45 56
3115.57 56
3115.70 58
3115.83 62
3115.96 67
3116.09 73
3116.21 77
3116.34 79
3116.47 80
3116.60 80
3116.73 79
3116.85 78
3116.98 79
3117.11 79
3117.24 81
3117.37 82
3117.49 83
3117.62 83
3117.75 84
3117.88 85
3118.01 87
3118.13 91
3118.26 94
3118.39 98
3118.52 100
3118.65 100
3118.78 100
3118.90 99
3119.03 98
3119.16 99
3119.29 102
3119.42 106
3119.54 111
3119.67 117
3119.80 121
3119.93 124
3120.06 126
3120.18 126
3120.31 126
3120.44 125
3120.57 124
3120.70 123
3120.82 122
3120.95 120
3121.08 119
3121.21 118
3121.34 117
3121.47 118
3121.59 119
3121.72 121
3121.85 122
3121.98 123
3122.11 122
3122.23 121
3122.36 119
3122.49 116
3122.62 114
3122.75 112
3122.87 112
3123.00 112
3123.13 113
3123.26 114
3123.39 115
3123.52 116
3123.64 116
3123.77 115
3123.90 113
3124.03 110
3124.16 105
3124.28 100
3124.41 94
3124.54 88
3124.67 82
3124.80 78
3124.93 75
3125.05 74
3125.18 74
3125.31 75
3125.44 76
3125.57 78
3125.69 79
3125.82 78
3125.95 77
3126.08 76
3126.21 75
3126.34 74
3126.46 75
3126.59 78
3126.72 82
3126.85 88
3126.98 94
3127.11 99
3127.23 104
3127.36 107
3127.49 109
3127.62 109
3127.75 108
3127.87 105
3128.00 100
3128.13 93
3128.26 85
3128.39 76
3128.52 68
3128.64 62
3128.77 58
3128.90 57
3129.03 59
3129.16 63
3129.29 68
3129.41 72
3129.54 75
3129.67 75
3129.80 74
3129.93 70
3130.06 66
3130.18 61
3130.31 57
3130.44 54
3130.57 53
3130.70 53
3130.82 54
3130.95 55
3131.08 55
3131.21 54
3131.34 52
3131.47 50
3131.59 47
3131.72 46
3131.85 44
3131.98 44
3132.11 44
3132.24 44
3132.36 42
3132.49 40
3132.62 36
3132.75 32
3132.88 28
3133.01 25
3133.14 24
3133.26 25
3133.39 28
3133.52 32
3133.65 35
3133.78 36
3133.91 36
3134.03 35
3134.16 32
3134.29 29
3134.42 28
3134.55 28
3134.68 30
3134.80 33
3134.93 36
3135.06 39
3135.19 41
3135.32 42
3135.45 41
3135.57 40
3135.70 39
3135.83 38
3135.96 36
3136.09 34
3136.22 31
3136.34 27
3136.47 24
3136.60 21
3136.73 20
3136.86 21
3136.99 24
3137.12 29
3137.24 34
3137.37 38
3137.50 42
3137.63 43
3137.76 43
3137.89 43
3138.01 43
3138.14 44
3138.27 46
3138.40 49
3138.53 53
3138.66 56
3138.79 57
3138.91 58
3139.04 58
3139.17 57
3139.30 56
3139.43 56
3139.56 55
3139.68 54
3139.81 52
3139.94 49
3140.07 44
3140.20 39
3140.33 33
3140.46 29
3140.58 26
3140.71 24
3140.84 23
3140.97 23
3141.10 21
3141.23 19
3141.36 17
3141.48 14
3141.61 12
3141.74 12
3141.87 13
3142.00 15
3142.13 18
3142.26 20
3142.38 22
3142.51 22
3142.64 21
3142.77 18
3142.90 14
3143.03 8
3143.16 2
3143.28 0
3143.41 0
3143.54 0
3143.67 0
3143.80 0
3143.93 0
3144.06 0
3144.18 0
3144.31 5
3144.44 10
3144.57 15
3144.70 20
3144.83 24
3144.96 29
3145.08 34
3145.21 39
3145.34 44
3145.47 50
3145.60 56
3145.73 61
3145.86 66
3145.98 70
3146.11 73
3146.24 75
3146.37 77
3146.50 79
3146.63 82
3146.76 84
3146.88 86
3147.01 86
3147.14 84
3147.27 80
3147.40 75
3147.53 69
3147.66 64
3147.79 62
3147.91 63
3148.04 68
3148.17 75
3148.30 84
3148.43 92
3148.56 98
3148.69 101
3148.81 102
3148.94 101
3149.07 100
3149.20 98
3149.33 96
3149.46 94
3149.59 93
3149.72 90
3149.84 88
3149.97 84
3150.10 81
3150.23 78
3150.36 75
3150.49 74
3150.62 75
3150.75 77
3150.87 80
3151.00 83
3151.13 87
3151.26 89
3151.39 91
3151.52 91
3151.65 90
3151.78 89
3151.90 88
3152.03 88
3152.16 88
3152.29 89
3152.42 91
3152.55 93
3152.68 95
3152.81 97
3152.93 97
3153.06 97
3153.19 95
3153.32 92
3153.45 88
3153.58 83
3153.71 79
3153.84 74
3153.96 72
3154.09 70
3154.22 71
3154.35 72
3154.48 74
3154.61 77
3154.74 81
3154.87 85
3154.99 89
3155.12 93
3155.25 97
3155.38 102
3155.51 105
3155.64 108
3155.77 110
3155.90 109
3156.03 107
3156.15 103
3156.28 97
3156.41 90
3156.54 83
3156.67 76
3156.80 70
3156.93 64
3157.06 60
3157.18 56
3157.31 54
3157.44 53
3157.57 53
3157.70 54
3157.83 57
3157.96 61
3158.09 65
3158.22 68
3158.34 71
3158.47 72
3158.60 72
3158.73 72
3158.86 71
3158.99 71
3159.12 72
3159.25 73
3159.38 75
3159.50 77
3159.63 80
3159.76 82
3159.89 85
3160.02 87
3160.15 90
3160.28 94
3160.41 99
3160.54 105
3160.66 112
3160.79 119
3160.92 126
3161.05 133
3161.18 139
3161.31 144
3161.44 148
3161.57 151
3161.70 154
3161.83 157
3161.95 162
3162.08 167
3162.21 174
3162.34 181
3162.47 188
3162.60 197
3162.73 206
3162.86 217
3162.99 230
3163.11 247
3163.24 268
3163.37 291
3163.50 317
3163.63 344
3163.76 373
3163.89 402
3164.02 432
3164.15 464
3164.28 496
3164.40 529
3164.53 561
3164.66 593
3164.79 624
3164.92 652
3165.05 678
3165.18 703
3165.31 728
3165.44 754
3165.57 781
3165.69 808
3165.82 834
3165.95 857
3166.08 877
3166.21 892
3166.34 904
3166.47 916
3166.60 929
3166.73 946
3166.86 968
3166.99 994
3167.11 1024
3167.24 1056
3167.37 1085
3167.50 1110
3167.63 1130
3167.76 1143
3167.89 1150
3168.02 1151
3168.15 1147
3168.28 1140
3168.40 1131
3168.53 1120
3168.66 1108
3168.79 1096
3168.92 1083
3169.05 1069
3169.18 1052
3169.31 1030
3169.44 1005
3169.57 974
3169.70 939
3169.82 901
3169.95 859
3170.08 817
3170.21 774
3170.34 731
3170.47 689
3170.60 647
3170.73 607
3170.86 567
3170.99 529
3171.12 493
3171.25 459
3171.37 429
3171.50 403
3171.63 383
3171.76 368
3171.89 358
3172.02 351
3172.15 345
3172.28 340
3172.41 333
3172.54 323
3172.67 311
3172.80 296
3172.92 280
3173.05 263
3173.18 247
3173.31 232
3173.44 219
3173.57 209
3173.70 201
3173.83 195
3173.96 191
3174.09 188
3174.22 185
3174.35 181
3174.47 177
3174.60 173
3174.73 167
3174.86 162
3174.99 156
3175.12 151
3175.25 147
3175.38 144
3175.51 142
3175.64 140
3175.77 138
3175.90 136
3176.03 134
3176.15 131
3176.28 129
3176.41 127
3176.54 124
3176.67 122
3176.80 120
3176.93 117
3177.06 114
3177.19 110
3177.32 106
3177.45 102
3177.58 99
3177.71 96
3177.83 93
3177.96 91
3178.09 89
3178.22 85
3178.35 81
3178.48 75
3178.61 68
3178.74 60
3178.87 52
3179.00 44
3179.13 36
3179.26 30
3179.39 27
3179.52 26
3179.64 27
3179.77 29
3179.90 32
3180.03 35
3180.16 38
3180.29 39
3180.42 40
3180.55 40
3180.68 40
3180.81 41
3180.94 41
3181.07 41
3181.20 41
3181.33 41
3181.46 39
3181.58 36
3181.71 32
3181.84 27
3181.97 23
3182.10 19
3182.23 15
3182.36 14
3182.49 13
3182.62 14
3182.75 16
3182.88 18
3183.01 20
3183.14 22
3183.27 25
3183.40 27
3183.53 29
3183.65 32
3183.78 35
3183.91 38
3184.04 39
3184.17 40
3184.30 39
3184.43 37
3184.56 36
3184.69 36
3184.82 38
3184.95 41
3185.08 47
3185.21 54
3185.34 61
3185.47 68
3185.60 73
3185.73 75
3185.85 75
3185.98 71
3186.11 64
3186.24 55
3186.37 46
3186.50 36
3186.63 28
3186.76 22
3186.89 18
3187.02 16
3187.15 15
3187.28 17
3187.41 20
3187.54 24
3187.67 30
3187.80 36
3187.93 43
3188.06 51
3188.19 58
3188.31 64
3188.44 68
3188.57 72
3188.70 73
3188.83 74
3188.96 72
3189.09 69
3189.22 65
3189.35 60
3189.48 55
3189.61 51
3189.74 48
3189.87 47
3190.00 47
3190.13 48
3190.26 50
3190.39 51
3190.52 53
3190.65 54
3190.78 55
3190.90 55
3191.03 55
3191.16 55
3191.29 55
3191.42 54
3191.55 53
3191.68 52
3191.81 51
3191.94 50
3192.07 50
3192.20 51
3192.33 51
3192.46 52
3192.59 52
3192.72 51
3192.85 50
3192.98 47
3193.11 44
3193.24 41
3193.37 38
3193.50 36
3193.63 34
3193.76 32
3193.89 32
3194.01 32
3194.14 33
3194.27 34
3194.40 36
3194.53 38
3194.66 40
3194.79 41
3194.92 42
3195.05 43
3195.18 44
3195.31 45
3195.44 46
3195.57 47
3195.70 48
3195.83 47
3195.96 46
3196.09 43
3196.22 40
3196.35 35
3196.48 29
3196.61 22
3196.74 14
3196.87 6
3197.00 0
3197.13 0
3197.26 0
3197.39 0
3197.51 0
3197.64 0
3197.77 0
3197.90 0
3198.03 3
3198.16 10
3198.29 16
3198.42 19
3198.55 22
3198.68 23
3198.81 24
3198.94 26
3199.07 28
3199.20 31
3199.33 34
3199.46 37
3199.59 39
3199.72 40
3199.85 41
3199.98 40
3200.11 40
3200.24 38
3200.37 36
3200.50 33
3200.63 29
3200.76 25
3200.89 21
3201.02 18
3201.15 16
3201.28 14
3201.41 13
3201.54 13
3201.67 13
3201.80 13
3201.93 14
3202.06 15
3202.18 16
3202.31 19
3202.44 22
3202.57 26
3202.70 29
3202.83 31
3202.96 34
3203.09 35
3203.22 36
3203.35 37
3203.48 38
3203.61 38
3203.74 38
3203.87 39
3204.00 38
3204.13 38
3204.26 37
3204.39 35
3204.52 33
3204.65 29
3204.78 25
3204.91 22
3205.04 20
3205.17 20
3205.30 22
3205.43 26
3205.56 31
3205.69 37
3205.82 41
3205.95 44
3206.08 44
3206.21 43
3206.34 40
3206.47 36
3206.60 33
3206.73 30
3206.86 29
3206.99 29
3207.12 29
3207.25 30
3207.38 29
3207.51 27
3207.64 24
3207.77 21
3207.90 17
3208.03 14
3208.16 13
3208.29 15
3208.42 20
3208.55 26
3208.68 35
3208.81 43
3208.94 51
3209.07 57
3209.20 60
3209.33 62
3209.46 60
3209.59 57
3209.72 52
3209.85 46
3209.98 38
3210.11 29
3210.24 20
3210.37 11
3210.50 4
3210.63 0
3210.76 0
3210.89 0
3211.02 0
3211.15 5
3211.28 10
3211.41 15
3211.54 21
3211.67 25
3211.79 29
3211.92 33
3212.05 35
3212.18 38
3212.31 39
3212.44 41
3212.57 42
3212.70 43
3212.83 45
3212.96 48
3213.09 51
3213.22 55
3213.35 60
3213.48 66
3213.61 71
3213.74 76
3213.87 81
3214.00 85
3214.13 89
3214.26 92
3214.39 95
3214.52 98
3214.65 102
3214.78 105
3214.91 110
3215.04 114
3215.17 120
3215.30 126
3215.43 132
3215.57 139
3215.70 145
3215.83 151
3215.96 156
3216.09 160
3216.22 163
3216.35 166
3216.48 169
3216.61 172
3216.74 176
3216.87 181
3217.00 185
3217.13 188
3217.26 190
3217.39 189
3217.52 186
3217.65 181
3217.78 175
3217.91 167
3218.04 160
3218.17 155
3218.30 151
3218.43 148
3218.56 147
3218.69 146
3218.82 144
3218.95 142
3219.08 139
3219.21 136
3219.34 133
3219.47 132
3219.60 131
3219.73 130
3219.86 130
3219.99 128
3220.12 125
3220.25 121
3220.38 115
3220.51 108
3220.64 102
3220.77 97
3220.90 94
3221.03 94
3221.16 96
3221.29 99
3221.42 104
3221.55 108
3221.68 111
3221.81 114
3221.94 114
3222.07 114
3222.20 112
3222.33 108
3222.46 103
3222.59 98
3222.72 92
3222.85 86
3222.98 81
3223.11 75
3223.24 71
3223.37 67
3223.50 63
3223.63 60
3223.76 58
3223.89 56
3224.02 55
3224.15 56
3224.28 57
3224.41 60
3224.54 63
3224.67 67
3224.80 70
3224.93 72
3225.06 73
3225.20 72
3225.33 69
3225.46 67
3225.59 63
3225.72 61
3225.85 58
3225.98 56
3226.11 54
3226.24 51
3226.37 47
3226.50 41
3226.63 35
3226.76 29
3226.89 25
3227.02 23
3227.15 25
3227.28 29
3227.41 34
3227.54 40
3227.67 44
3227.80 45
3227.93 44
3228.06 40
3228.19 35
3228.32 30
3228.45 25
3228.58 21
3228.71 20
3228.84 21
3228.97 24
3229.10 28
3229.23 33
3229.36 38
3229.49 43
3229.62 47
3229.76 51
3229.89 53
3230.02 54
3230.15 53
3230.28 50
3230.41 46
3230.54 40
3230.67 35
3230.80 32
3230.93 30
3231.06 30
3231.19 32
3231.32 33
3231.45 34
3231.58 33
3231.71 31
3231.84 29
3231.97 26
3232.10 25
3232.23 25
3232.36 27
3232.49 29
3232.62 32
3232.75 33
3232.88 32
3233.01 28
3233.14 22
3233.27 14
3233.41 6
3233.54 0
3233.67 0
3233.80 0
3233.93 0
3234.06 0
3234.19 0
3234.32 0
3234.45 0
3234.58 3
3234.71 10
3234.84 16
3234.97 21
3235.10 25
3235.23 28
3235.36 30
3235.49 33
3235.62 37
3235.75 40
3235.88 43
3236.01 44
3236.14 44
3236.27 42
3236.41 38
3236.54 33
3236.67 28
3236.80 24
3236.93 21
3237.06 19
3237.19 18
3237.32 17
3237.45 17
3237.58 17
3237.71 18
3237.84 19
3237.97 21
3238.10 24
3238.23 28
3238.36 32
3238.49 37
3238.62 41
3238.75 44
3238.88 46
3239.01 46
3239.15 44
3239.28 38
3239.41 31
3239.54 23
3239.67 15
3239.80 9
3239.93 4
3240.06 2
3240.19 2
3240.32 4
3240.45 7
3240.58 12
3240.71 16
3240.84 20
3240.97 22
3241.10 23
3241.23 22
3241.36 20
3241.50 17
3241.63 13
3241.76 9
3241.89 7
3242.02 7
3242.15 8
3242.28 12
3242.41 18
3242.54 26
3242.67 36
3242.80 47
3242.93 59
3243.06 70
3243.19 80
3243.32 88
3243.45 93
3243.58 95
3243.72 95
3243.85 92
3243.98 88
3244.11 82
3244.24 76
3244.37 69
3244.50 61
3244.63 53
3244.76 46
3244.89 39
3245.02 34
3245.15 31
3245.28 29
3245.41 28
3245.54 29
3245.67 31
3245.81 34
3245.94 38
3246.07 43
3246.20 49
3246.33 55
3246.46 61
3246.59 66
3246.72 68
3246.85 67
3246.98 64
3247.11 59
3247.24 52
3247.37 44
3247.50 36
3247.63 30
3247.77 26
3247.90 23
3248.03 22
3248.16 21
3248.29 20
3248.42 20
3248.55 20
3248.68 22
3248.81 26
3248.94 34
3249.07 45
3249.20 58
3249.33 72
3249.46 85
3249.60 97
3249.73 107
3249.86 114
3249.99 120
3250.12 124
3250.25 129
3250.38 134
3250.51 140
3250.64 146
3250.77 154
3250.90 164
3251.03 175
3251.16 188
3251.29 203
3251.43 219
3251.56 236
3251.69 253
3251.82 269
3251.95 284
3252.08 296
3252.21 306
3252.34 312
3252.47 314
3252.60 313
3252.73 310
3252.86 306
3252.99 301
3253.13 296
3253.26 291
3253.39 286
3253.52 282
3253.65 276
3253.78 270
3253.91 264
3254.04 259
3254.17 256
3254.30 255
3254.43 256
3254.56 260
3254.70 265
3254.83 270
3254.96 273
3255.09 274
3255.22 273
3255.35 269
3255.48 263
3255.61 256
3255.74 249
3255.87 242
3256.00 236
3256.13 230
3256.27 225
3256.40 220
3256.53 215
3256.66 211
3256.79 207
3256.92 203
3257.05 199
3257.18 195
3257.31 191
3257.44 187
3257.57 184
3257.71 181
3257.84 180
3257.97 178
3258.10 177
3258.23 175
3258.36 172
3258.49 167
3258.62 160
3258.75 152
3258.88 145
3259.01 138
3259.15 134
3259.28 131
3259.41 131
3259.54 132
3259.67 134
3259.80 137
3259.93 141
3260.06 145
3260.19 150
3260.32 155
3260.45 161
3260.59 166
3260.72 171
3260.85 174
3260.98 177
3261.11 179
3261.24 181
3261.37 184
3261.50 187
3261.63 190
3261.76 192
3261.90 194
3262.03 193
3262.16 191
3262.29 188
3262.42 184
3262.55 181
3262.68 179
3262.81 181
3262.94 185
3263.07 193
3263.21 202
3263.34 211
3263.47 220
3263.60 227
3263.73 232
3263.86 234
3263.99 233
3264.12 232
3264.25 229
3264.38 226
3264.52 222
3264.65 218
3264.78 212
3264.91 205
3265.04 197
3265.17 189
3265.30 182
3265.43 177
3265.56 173
3265.69 170
3265.83 168
3265.96 165
3266.09 161
3266.22 157
3266.35 152
3266.48 147
3266.61 143
3266.74 141
3266.87 143
3267.01 148
3267.14 157
3267.27 168
3267.40 181
3267.53 193
3267.66 205
3267.79 215
3267.92 223
3268.05 229
3268.18 234
3268.32 238
3268.45 240
3268.58 242
3268.71 243
3268.84 244
3268.97 243
3269.10 244
3269.23 247
3269.36 252
3269.50 260
3269.63 272
3269.76 286
3269.89 301
3270.02 316
3270.15 330
3270.28 342
3270.41 352
3270.55 361
3270.68 371
3270.81 381
3270.94 391
3271.07 402
3271.20 412
3271.33 420
3271.46 425
3271.59 428
3271.73 429
3271.86 431
3271.99 435
3272.12 441
3272.25 448
3272.38 455
3272.51 459
3272.64 459
3272.78 451
3272.91 438
3273.04 419
3273.17 399
3273.30 379
3273.43 362
3273.56 349
3273.69 341
3273.82 335
3273.96 332
3274.09 329
3274.22 325
3274.35 320
3274.48 314
3274.61 306
3274.74 297
3274.87 287
3275.01 276
3275.14 264
3275.27 253
3275.40 243
3275.53 235
3275.66 230
3275.79 227
3275.92 226
3276.06 225
3276.19 224
3276.32 221
3276.45 216
3276.58 207
3276.71 196
3276.84 182
3276.97 168
3277.11 153
3277.24 140
3277.37 129
3277.50 121
3277.63 115
3277.76 112
3277.89 110
3278.02 108
3278.16 105
3278.29 101
3278.42 94
3278.55 84
3278.68 74
3278.81 62
3278.94 51
3279.08 41
3279.21 32
3279.34 26
3279.47 22
3279.60 21
3279.73 23
3279.86 26
3279.99 31
3280.13 37
3280.26 42
3280.39 45
3280.52 48
3280.65 48
3280.78 47
3280.91 45
3281.05 43
3281.18 41
3281.31 39
3281.44 37
3281.57 35
3281.70 34
3281.83 32
3281.97 31
3282.10 29
3282.23 29
3282.36 29
3282.49 28
3282.62 27
3282.75 25
3282.88 22
3283.02 19
3283.15 16
3283.28 15
3283.41 16
3283.54 20
3283.67 26
3283.80 33
3283.94 39
3284.07 44
3284.20 47
3284.33 48
3284.46 47
3284.59 46
3284.72 45
3284.86 44
3284.99 42
3285.12 40
3285.25 37
3285.38 34
3285.51 30
3285.64 27
3285.78 26
3285.91 27
3286.04 30
3286.17 35
3286.30 41
3286.43 47
3286.56 54
3286.70 59
3286.83 65
3286.96 69
3287.09 74
3287.22 77
3287.35 80
3287.49 81
3287.62 82
3287.75 82
3287.88 81
3288.01 80
3288.14 78
3288.27 76
3288.41 74
3288.54 71
3288.67 68
3288.80 64
3288.93 60
3289.06 56
3289.19 53
3289.33 50
3289.46 48
3289.59 47
3289.72 45
3289.85 44
3289.98 42
3290.12 40
3290.25 38
3290.38 38
3290.51 38
3290.64 40
3290.77 43
3290.90 47
3291.04 52
3291.17 57
3291.30 61
3291.43 64
3291.56 64
3291.69 62
3291.83 59
3291.96 55
3292.09 51
3292.22 47
3292.35 46
3292.48 45
3292.62 45
3292.75 45
3292.88 44
3293.01 41
3293.14 37
3293.27 32
3293.40 28
3293.54 24
3293.67 22
3293.80 20
3293.93 19
3294.06 19
3294.19 17
3294.33 15
3294.46 12
3294.59 9
3294.72 7
3294.85 6
3294.98 6
3295.12 6
3295.25 8
3295.38 9
3295.51 10
3295.64 12
3295.77 15
3295.91 19
3296.04 24
3296.17 29
3296.30 35
3296.43 39
3296.56 41
3296.70 42
3296.83 40
3296.96 38
3297.09 35
3297.22 34
3297.35 34
3297.49 34
3297.62 36
3297.75 37
3297.88 36
3298.01 34
3298.14 30
3298.28 24
3298.41 18
3298.54 12
3298.67 6
3298.80 1
3298.93 0
3299.07 0
3299.20 0
3299.33 0
3299.46 0
3299.59 0
3299.72 0
3299.86 0
3299.99 4
3300.12 9
3300.25 13
3300.38 15
3300.52 17
3300.65 18
3300.78 19
3300.91 22
3301.04 26
3301.17 31
3301.31 35
3301.44 38
3301.57 40
3301.70 40
3301.83 38
3301.96 37
3302.10 38
3302.23 42
3302.36 48
3302.49 57
3302.62 68
3302.76 80
3302.89 92
3303.02 103
3303.15 111
3303.28 116
3303.41 118
3303.55 117
3303.68 113
3303.81 107
3303.94 99
3304.07 91
3304.21 81
3304.34 72
3304.47 63
3304.60 54
3304.73 48
3304.86 43
3305.00 41
3305.13 42
3305.26 45
3305.39 49
3305.52 54
3305.66 57
3305.79 59
3305.92 59
3306.05 58
3306.18 54
3306.31 51
3306.45 47
3306.58 43
3306.71 41
3306.84 38
3306.97 37
3307.11 35
3307.24 34
3307.37 33
3307.50 31
3307.63 30
3307.77 28
3307.90 26
3308.03 24
3308.16 21
3308.29 18
3308.43 15
3308.56 12
3308.69 11
3308.82 12
3308.95 15
3309.08 21
3309.22 27
3309.35 34
3309.48 40
3309.61 42
3309.74 42
3309.88 40
3310.01 36
3310.14 32
3310.27 31
3310.40 31
3310.54 33
3310.67 37
3310.80 40
3310.93 41
3311.06 40
3311.20 37
3311.33 32
3311.46 27
3311.59 21
3311.72 16
3311.86 13
3311.99 11
3312.12 11
3312.25 12
3312.38 14
3312.52 16
3312.65 18
3312.78 20
3312.91 20
3313.04 20
3313.18 20
3313.31 19
3313.44 18
3313.57 18
3313.70 17
3313.84 17
3313.97 16
3314.10 16
3314.23 16
3314.36 16
3314.50 16
3314.63 17
3314.76 19
3314.89 20
3315.02 22
3315.16 22
3315.29 21
3315.42 19
3315.55 16
3315.68 13
3315.82 9
3315.95 5
3316.08 2
3316.21 0
3316.34 0
3316.48 0
3316.61 0
3316.74 0
3316.87 0
3317.00 0
3317.14 0
3317.27 0
3317.40 0
3317.53 0
3317.66 5
3317.80 10
3317.93 17
3318.06 24
3318.19 31
3318.33 37
3318.46 42
3318.59 45
3318.72 48
3318.85 50
3318.99 51
3319.12 52
3319.25 53
3319.38 54
3319.51 55
3319.65 55
3319.78 56
3319.91 56
3320.04 55
3320.18 54
3320.31 53
3320.44 53
3320.57 53
3320.70 55
3320.84 58
3320.97 62
3321.10 66
3321.23 70
3321.36 73
3321.50 75
3321.63 75
3321.76 72
3321.89 68
3322.03 62
3322.16 54
3322.29 47
3322.42 40
3322.55 34
3322.69 30
3322.82 27
3322.95 25
3323.08 24
3323.22 22
3323.35 20
3323.48 18
3323.61 17
3323.74 16
3323.88 17
3324.01 19
3324.14 22
3324.27 25
3324.40 29
3324.54 32
3324.67 34
3324.80 35
3324.93 35
3325.07 32
3325.20 29
3325.33 24
3325.46 19
3325.60 16
3325.73 14
3325.86 15
3325.99 18
3326.12 22
3326.26 28
3326.39 32
3326.52 36
3326.65 38
3326.79 38
3326.92 37
3327.05 36
3327.18 34
3327.31 33
3327.45 32
3327.58 33
3327.71 35
3327.84 38
3327.98 44
3328.11 52
3328.24 61
3328.37 71
3328.51 82
3328.64 91
3328.77 100
3328.90 107
3329.03 112
3329.17 116
3329.30 120
3329.43 124
3329.56 128
3329.70 133
3329.83 138
3329.96 142
3330.09 146
3330.23 148
3330.36 148
3330.49 147
3330.62 146
3330.75 143
3330.89 139
3331.02 135
3331.15 130
3331.28 126
3331.42 122
3331.55 120
3331.68 119
3331.81 120
3331.95 122
3332.08 124
3332.21 127
3332.34 129
3332.48 129
3332.61 127
3332.74 123
3332.87 117
3333.01 111
3333.14 104
3333.27 98
3333.40 94
3333.53 92
3333.67 90
3333.80 90
3333.93 90
3334.06 89
3334.20 87
3334.33 84
3334.46 81
3334.59 78
3334.73 75
3334.86 73
3334.99 72
3335.12 70
3335.26 66
3335.39 61
3335.52 54
3335.65 46
3335.79 38
3335.92 30
3336.05 24
3336.18 19
3336.32 15
3336.45 12
3336.58 10
3336.71 7
3336.85 4
3336.98 1
3337.11 0
3337.24 0
3337.38 0
3337.51 0
3337.64 0
3337.77 0
3337.91 0
3338.04 0
3338.17 0
3338.30 6
3338.44 12
3338.57 19
3338.70 26
3338.83 31
3338.97 35
3339.10 38
3339.23 41
3339.36 44
3339.50 46
3339.63 48
3339.76 50
3339.89 50
3340.03 48
3340.16 45
3340.29 42
3340.42 39
3340.56 37
3340.69 36
3340.82 37
3340.95 39
3341.09 42
3341.22 46
3341.35 49
3341.48 52
3341.62 54
3341.75 55
3341.88 57
3342.01 61
3342.15 65
3342.28 72
3342.41 80
3342.54 88
3342.68 95
3342.81 101
3342.94 103
3343.07 103
3343.21 100
3343.34 94
3343.47 87
3343.61 80
3343.74 73
3343.87 68
3344.00 65
3344.14 64
3344.27 65
3344.40 67
3344.53 70
3344.67 73
3344.80 74
3344.93 72
3345.06 69
3345.20 64
3345.33 59
3345.46 54
3345.59 49
3345.73 47
3345.86 45
3345.99 45
3346.13 46
3346.26 47
3346.39 48
3346.52 50
3346.66 51
3346.79 52
3346.92 54
3347.05 55
3347.19 56
3347.32 56
3347.45 55
3347.58 53
3347.72 50
3347.85 46
3347.98 41
3348.12 37
3348.25 32
3348.38 27
3348.51 24
3348.65 20
3348.78 18
3348.91 16
3349.04 15
3349.18 14
3349.31 14
3349.44 13
3349.58 13
3349.71 14
3349.84 15
3349.97 17
3350.11 19
3350.24 21
3350.37 23
3350.50 24
3350.64 25
3350.77 25
3350.90 25
3351.04 26
3351.17 27
3351.30 30
3351.43 35
3351.57 40
3351.70 47
3351.83 54
3351.96 60
3352.10 65
3352.23 68
3352.36 69
3352.50 66
3352.63 61
3352.76 53
3352.89 44
3353.03 34
3353.16 26
3353.29 20
3353.43 18
3353.56 18
3353.69 22
3353.82 27
3353.96 33
3354.09 37
3354.22 39
3354.36 40
3354.49 38
3354.62 35
3354.75 31
3354.89 27
3355.02 22
3355.15 18
3355.28 13
3355.42 8
3355.55 2
3355.68 0
3355.82 0
3355.95 0
3356.08 0
3356.21 0
3356.35 0
3356.48 0
3356.61 0
3356.75 9
3356.88 20
3357.01 31
3357.14 39
3357.28 45
3357.41 47
3357.54 45
3357.68 39
3357.81 31
3357.94 22
3358.07 13
3358.21 5
3358.34 0
3358.47 0
3358.61 0
3358.74 0
3358.87 0
3359.01 1
3359.14 1
3359.27 1
3359.40 0
3359.54 0
3359.67 0
3359.80 0
3359.94 1
3360.07 4
3360.20 7
3360.33 9
3360.47 11
3360.60 12
3360.73 11
3360.87 10
3361.00 8
3361.13 7
3361.27 6
3361.40 5
3361.53 4
3361.66 4
3361.80 4
3361.93 6
3362.06 10
3362.20 15
3362.33 22
3362.46 29
3362.59 36
3362.73 42
3362.86 45
3362.99 47
3363.13 47
3363.26 47
3363.39 48
3363.53 51
3363.66 54
3363.79 57
3363.92 60
3364.06 61
3364.19 61
3364.32 59
3364.46 58
3364.59 57
3364.72 59
3364.86 63
3364.99 68
3365.12 74
3365.26 79
3365.39 82
3365.52 83
3365.65 81
3365.79 78
3365.92 74
3366.05 71
3366.19 67
3366.32 66
3366.45 65
3366.59 65
3366.72 65
3366.85 65
3366.98 64
3367.12 62
3367.25 60
3367.38 57
3367.52 55
3367.65 54
3367.78 54
3367.92 55
3368.05 57
3368.18 59
3368.32 61
3368.45 63
3368.58 65
3368.71 66
3368.85 67
3368.98 68
3369.11 68
3369.25 68
3369.38 66
3369.51 64
3369.65 62
3369.78 60
3369.91 59
3370.05 59
3370.18 60
3370.31 62
3370.45 65
3370.58 67
3370.71 70
3370.84 73
3370.98 76
3371.11 79
3371.24 83
3371.38 88
3371.51 94
3371.64 101
3371.78 108
3371.91 115
3372.04 122
3372.18 128
3372.31 133
3372.44 137
3372.58 140
3372.71 143
3372.84 147
3372.98 151
3373.11 155
3373.24 158
3373.38 160
3373.51 161
3373.64 160
3373.77 158
3373.91 155
3374.04 151
3374.17 147
3374.31 142
3374.44 136
3374.57 129
3374.71 123
3374.84 117
3374.97 112
3375.11 107
3375.24 103
3375.37 98
3375.51 93
3375.64 87
3375.77 79
3375.91 70
3376.04 61
3376.17 53
3376.31 46
3376.44 41
3376.57 39
3376.71 39
3376.84 41
3376.97 45
3377.11 49
3377.24 53
3377.37 56
3377.51 57
3377.64 56
3377.77 54
3377.91 51
3378.04 48
3378.17 46
3378.31 45
3378.44 47
3378.57 52
3378.71 58
3378.84 65
3378.97 72
3379.10 75
3379.24 75
3379.37 72
3379.50 67
3379.64 61
3379.77 56
3379.90 54
3380.04 55
3380.17 59
3380.30 65
3380.44 72
3380.57 78
3380.70 83
3380.84 85
3380.97 84
3381.10 82
3381.24 78
3381.37 72
3381.50 66
3381.64 60
3381.77 54
3381.91 49
3382.04 45
3382.17 41
3382.31 38
3382.44 35
3382.57 32
3382.71 28
3382.84 23
3382.97 17
3383.11 11
3383.24 4
3383.37 0
3383.51 0
3383.64 0
3383.77 0
3383.91 0
3384.04 0
3384.17 0
3384.31 0
3384.44 2
3384.57 7
3384.71 11
3384.84 15
3384.97 17
3385.11 19
3385.24 19
3385.37 18
3385.51 17
3385.64 16
3385.77 16
3385.91 17
3386.04 20
3386.17 25
3386.31 32
3386.44 40
3386.57 48
3386.71 55
3386.84 61
3386.97 64
3387.11 64
3387.24 61
3387.38 55
3387.51 47
3387.64 38
3387.78 29
3387.91 21
3388.04 15
3388.18 11
3388.31 8
3388.44 8
3388.58 9
3388.71 11
3388.84 14
3388.98 17
3389.11 22
3389.24 28
3389.38 35
3389.51 42
3389.64 49
3389.78 55
3389.91 60
3390.05 62
3390.18 63
3390.31 61
3390.45 59
3390.58 57
3390.71 55
3390.85 54
3390.98 54
3391.11 54
3391.25 54
3391.38 54
3391.51 53
3391.65 52
3391.78 51
3391.91 51
3392.05 53
3392.18 55
3392.32 58
3392.45 61
3392.58 63
3392.72 65
3392.85 67
3392.98 68
3393.12 69
3393.25 71
3393.38 73
3393.52 75
3393.65 76
3393.78 77
3393.92 77
3394.05 76
3394.19 74
3394.32 71
3394.45 66
3394.59 61
3394.72 57
3394.85 53
3394.99 50
3395.12 47
3395.25 46
3395.39 46
3395.52 47
3395.66 48
3395.79 48
3395.92 48
3396.06 48
3396.19 48
3396.32 48
3396.46 48
3396.59 48
3396.72 49
3396.86 49
3396.99 49
3397.13 47
3397.26 44
3397.39 41
3397.53 37
3397.66 35
3397.79 33
3397.93 33
3398.06 34
3398.20 36
3398.33 38
3398.46 39
3398.60 39
3398.73 38
3398.86 36
3399.00 34
3399.13 32
3399.26 30
3399.40 30
3399.53 31
3399.67 33
3399.80 35
3399.93 39
3400.07 42
3400.20 45
3400.33 47
3400.47 49
3400.60 49
3400.74 49
3400.87 48
3401.00 47
3401.14 46
3401.27 45
3401.40 45
3401.54 46
3401.67 47
3401.81 48
3401.94 49
3402.07 50
3402.21 50
3402.34 50
3402.47 49
3402.61 49
3402.74 49
3402.88 50
3403.01 52
3403.14 53
3403.28 55
3403.41 55
3403.54 55
3403.68 54
3403.81 54
3403.95 55
3404.08 57
3404.21 60
3404.35 63
3404.48 65
3404.62 66
3404.75 65
3404.88 62
3405.02 58
3405.15 54
3405.28 50
3405.42 48
3405.55 48
3405.69 50
3405.82 54
3405.95 60
3406.09 66
3406.22 73
3406.35 79
3406.49 85
3406.62 90
3406.76 95
3406.89 100
3407.02 106
3407.16 113
3407.29 120
3407.43 127
3407.56 134
3407.69 140
3407.83 145
3407.96 150
3408.10 153
3408.23 156
3408.36 159
3408.50 161
3408.63 163
3408.76 164
3408.90 164
3409.03 163
3409.17 160
3409.30 156
3409.43 151
3409.57 145
3409.70 139
3409.84 133
3409.97 129
3410.10 126
3410.24 123
3410.37 120
3410.51 117
3410.64 112
3410.77 107
3410.91 101
3411.04 95
3411.18 92
3411.31 90
3411.44 91
3411.58 94
3411.71 96
3411.84 98
3411.98 98
3412.11 96
3412.25 92
3412.38 87
3412.51 83
3412.65 79
3412.78 77
3412.92 76
3413.05 76
3413.18 76
3413.32 76
3413.45 76
3413.59 77
3413.72 79
3413.85 83
3413.99 87
3414.12 91
3414.26 96
3414.39 99
3414.52 100
3414.66 100
3414.79 98
3414.93 95
3415.06 92
3415.19 87
3415.33 83
3415.46 79
3415.60 75
3415.73 72
3415.86 70
3416.00 70
3416.13 72
3416.27 76
3416.40 81
3416.53 86
3416.67 90
3416.80 91
3416.94 91
3417.07 88
3417.21 84
3417.34 80
3417.47 78
3417.61 78
3417.74 81
3417.88 85
3418.01 91
3418.14 97
3418.28 101
3418.41 105
3418.55 107
3418.68 106
3418.81 104
3418.95 99
3419.08 94
3419.22 87
3419.35 82
3419.48 78
3419.62 76
3419.75 76
3419.89 78
3420.02 81
3420.15 85
3420.29 87
3420.42 88
3420.56 88
3420.69 86
3420.83 83
3420.96 81
3421.09 78
3421.23 77
3421.36 76
3421.50 76
3421.63 75
3421.76 73
3421.90 70
3422.03 66
3422.17 62
3422.30 57
3422.44 53
3422.57 50
3422.70 49
3422.84 49
3422.97 49
3423.11 49
3423.24 47
3423.37 45
3423.51 42
3423.64 40
3423.78 40
3423.91 42
3424.05 49
3424.18 58
3424.31 69
3424.45 80
3424.58 89
3424.72 96
3424.85 99
3424.98 99
3425.12 95
3425.25 89
3425.39 83
3425.52 76
3425.66 69
3425.79 63
3425.92 59
3426.06 55
3426.19 52
3426.33 50
3426.46 50
3426.60 49
3426.73 50
3426.86 50
3427.00 50
3427.13 48
3427.27 46
3427.40 42
3427.54 38
3427.67 34
3427.80 31
3427.94 28
3428.07 27
3428.21 27
3428.34 27
3428.48 27
3428.61 28
3428.74 28
3428.88 29
3429.01 30
3429.15 31
3429.28 33
3429.42 35
3429.55 38
3429.68 41
3429.82 43
3429.95 45
3430.09 46
3430.22 48
3430.36 48
3430.49 48
3430.62 48
3430.76 46
3430.89 44
3431.03 42
3431.16 41
3431.30 42
3431.43 44
3431.56 48
3431.70 54
3431.83 60
3431.97 66
3432.10 70
3432.24 74
3432.37 76
3432.50 76
3432.64 75
3432.77 74
3432.91 73
3433.04 72
3433.18 74
3433.31 77
3433.45 81
3433.58 85
3433.71 89
3433.85 92
3433.98 93
3434.12 92
3434.25 91
3434.39 90
3434.52 90
3434.65 93
3434.79 97
3434.92 104
3435.06 111
3435.19 118
3435.33 124
3435.46 130
3435.60 134
3435.73 137
3435.86 140
3436.00 142
3436.13 144
3436.27 145
3436.40 144
3436.54 141
3436.67 136
3436.81 129
3436.94 122
3437.07 114
3437.21 107
3437.34 103
3437.48 101
3437.61 100
3437.75 102
3437.88 104
3438.02 107
3438.15 109
3438.28 112
3438.42 114
3438.55 117
3438.69 120
3438.82 123
3438.96 126
3439.09 127
3439.23 126
3439.36 123
3439.50 119
3439.63 115
3439.76 110
3439.90 105
3440.03 101
3440.17 98
3440.30 96
3440.44 94
3440.57 93
3440.71 92
3440.84 90
3440.97 88
3441.11 85
3441.24 80
3441.38 75
3441.51 69
3441.65 62
3441.78 56
3441.92 51
3442.05 47
3442.19 44
3442.32 44
3442.45 44
3442.59 47
3442.72 50
3442.86 55
3442.99 60
3443.13 66
3443.26 71
3443.40 75
3443.53 78
3443.67 80
3443.80 80
3443.93 79
3444.07 78
3444.20 77
3444.34 75
3444.47 73
3444.61 71
3444.74 67
3444.88 64
3445.01 61
3445.15 58
3445.28 55
3445.42 54
3445.55 53
3445.68 53
3445.82 54
3445.95 55
3446.09 57
3446.22 61
3446.36 66
3446.49 72
3446.63 79
3446.76 86
3446.90 93
3447.03 97
3447.17 100
3447.30 100
3447.44 98
3447.57 94
3447.70 89
3447.84 82
3447.97 74
3448.11 67
3448.24 61
3448.38 55
3448.51 51
3448.65 49
3448.78 48
3448.92 49
3449.05 51
3449.19 53
3449.32 56
3449.46 58
3449.59 60
3449.72 61
3449.86 60
3449.99 60
3450.13 59
3450.26 58
3450.40 58
3450.53 59
3450.67 60
3450.80 62
3450.94 64
3451.07 66
3451.21 68
3451.34 69
3451.48 69
3451.61 69
3451.75 69
3451.88 68
3452.01 68
3452.15 67
3452.28 66
3452.42 64
3452.55 60
3452.69 55
3452.82 49
3452.96 43
3453.09 36
3453.23 31
3453.36 27
3453.50 26
3453.63 26
3453.77 28
3453.90 31
3454.04 34
3454.17 37
3454.31 40
3454.44 43
3454.58 47
3454.71 51
3454.84 54
3454.98 58
3455.11 61
3455.25 63
3455.38 64
3455.52 65
3455.65 66
3455.79 67
3455.92 67
3456.06 68
3456.19 68
3456.33 67
3456.46 64
3456.60 61
3456.73 57
3456.87 54
3457.00 51
3457.14 50
3457.27 49
3457.41 50
3457.54 50
3457.68 51
3457.81 51
3457.95 50
3458.08 49
3458.22 46
3458.35 43
3458.49 40
3458.62 37
3458.76 35
3458.89 32
3459.02 31
3459.16 30
3459.29 30
3459.43 31
3459.56 33
3459.70 36
3459.83 39
3459.97 42
3460.10 45
3460.24 46
3460.37 46
3460.51 46
3460.64 44
3460.78 43
3460.91 41
3461.05 40
3461.18 40
3461.32 40
3461.45 40
3461.59 39
3461.72 38
3461.86 36
3461.99 34
3462.13 32
3462.26 31
3462.40 31
3462.53 33
3462.67 36
3462.80 39
3462.94 42
3463.07 44
3463.21 45
3463.34 45
3463.48 44
3463.61 41
3463.75 38
3463.88 35
3464.02 32
3464.15 29
3464.29 27
3464.42 26
3464.56 25
3464.69 24
3464.83 22
3464.96 20
3465.10 18
3465.23 17
3465.37 16
3465.50 17
3465.64 18
3465.77 21
3465.91 25
3466.04 28
3466.18 32
3466.31 35
3466.45 39
3466.58 42
3466.72 46
3466.85 51
3466.99 55
3467.12 60
3467.26 65
3467.39 68
3467.53 71
3467.66 73
3467.80 73
3467.93 73
3468.07 71
3468.20 68
3468.34 64
3468.47 59
3468.61 53
3468.74 46
3468.88 40
3469.01 36
3469.15 34
3469.28 35
3469.42 40
3469.55 46
3469.69 54
3469.82 62
3469.96 71
3470.09 79
3470.23 88
3470.36 95
3470.50 103
3470.63 109
3470.77 114
3470.90 117
3471.04 119
3471.17 118
3471.31 117
3471.44 115
3471.58 112
3471.71 109
3471.85 106
3471.99 103
3472.12 99
3472.26 95
3472.39 91
3472.53 88
3472.66 85
3472.80 83
3472.93 81
3473.07 79
3473.20 78
3473.34 76
3473.47 73
3473.61 71
3473.74 70
3473.88 69
3474.01 69
3474.15 69
3474.28 68
3474.42 67
3474.55 65
3474.69 63
3474.82 62
3474.96 63
3475.09 67
3475.23 74
3475.36 83
3475.50 91
3475.63 99
3475.77 103
3475.91 104
3476.04 101
3476.18 96
3476.31 89
3476.45 82
3476.58 77
3476.72 73
3476.85 71
3476.99 72
3477.12 74
3477.26 77
3477.39 80
3477.53 85
3477.66 90
3477.80 94
3477.93 98
3478.07 100
3478.20 101
3478.34 101
3478.47 100
3478.61 98
3478.75 95
3478.88 93
3479.02 91
3479.15 89
3479.29 87
3479.42 86
3479.56 85
3479.69 85
3479.83 85
3479.96 86
3480.10 87
3480.23 89
3480.37 91
3480.50 93
3480.64 93
3480.77 92
3480.91 91
3481.04 90
3481.18 90
3481.32 91
3481.45 92
3481.59 93
3481.72 93
3481.86 90
3481.99 84
3482.13 77
3482.26 68
3482.40 59
3482.53 50
3482.67 43
3482.80 36
3482.94 31
3483.07 27
3483.21 24
3483.35 21
3483.48 19
3483.62 17
3483.75 15
3483.89 14
3484.02 13
3484.16 13
3484.29 12
3484.43 10
3484.56 8
3484.70 6
3484.83 3
3484.97 0
3485.11 0
3485.24 0
3485.38 0
3485.51 0
3485.65 1
3485.78 4
3485.92 7
3486.05 9
3486.19 10
3486.32 9
3486.46 7
3486.59 3
3486.73 0
3486.87 0
3487.00 0
3487.14 0
3487.27 0
3487.41 0
3487.54 0
3487.68 0
3487.81 2
3487.95 4
3488.08 5
3488.22 7
3488.36 9
3488.49 13
3488.63 17
3488.76 23
3488.90 29
3489.03 35
3489.17 40
3489.30 44
3489.44 47
3489.57 48
3489.71 49
3489.85 48
3489.98 47
3490.12 44
3490.25 41
3490.39 37
3490.52 32
3490.66 27
3490.79 22
3490.93 18
3491.06 15
3491.20 14
3491.34 16
3491.47 19
3491.61 24
3491.74 30
3491.88 36
3492.01 42
3492.15 46
3492.28 49
3492.42 50
3492.56 50
3492.69 49
3492.83 47
3492.96 43
3493.10 40
3493.23 36
3493.37 32
3493.50 29
3493.64 27
3493.78 26
3493.91 26
3494.05 26
3494.18 27
3494.32 28
3494.45 28
3494.59 29
3494.72 29
3494.86 30
3495.00 32
3495.13 34
3495.27 37
3495.40 41
3495.54 44
3495.67 48
3495.81 52
3495.94 55
3496.08 60
3496.22 65
3496.35 70
3496.49 74
3496.62 78
3496.76 79
3496.89 79
3497.03 77
3497.17 73
3497.30 69
3497.44 64
3497.57 59
3497.71 55
3497.84 52
3497.98 50
3498.11 49
3498.25 50
3498.39 52
3498.52 55
3498.66 58
3498.79 62
3498.93 64
3499.06 66
3499.20 65
3499.34 63
3499.47 61
3499.61 57
3499.74 53
3499.88 49
3500.01 45
3500.15 41
3500.29 36
3500.42 30
3500.56 25
3500.69 20
3500.83 15
3500.96 11
3501.10 8
3501.23 7
3501.37 8
3501.51 10
3501.64 14
3501.78 20
3501.91 29
3502.05 39
3502.18 50
3502.32 61
3502.46 70
3502.59 78
3502.73 83
3502.86 86
3503.00 86
3503.13 84
3503.27 81
3503.41 78
3503.54 74
3503.68 71
3503.81 68
3503.95 67
3504.09 69
3504.22 72
3504.36 79
3504.49 87
3504.63 95
3504.76 103
3504.90 109
3505.04 112
3505.17 112
3505.31 111
3505.44 108
3505.58 106
3505.71 104
3505.85 102
3505.99 101
3506.12 99
3506.26 95
3506.39 91
3506.53 86
3506.66 81
3506.80 76
3506.94 74
3507.07 73
3507.21 74
3507.34 77
3507.48 80
3507.62 82
3507.75 83
3507.89 81
3508.02 77
3508.16 71
3508.29 64
3508.43 56
3508.57 49
3508.70 44
3508.84 41
3508.97 39
3509.11 39
3509.25 39
3509.38 40
3509.52 40
3509.65 39
3509.79 38
3509.93 38
3510.06 38
3510.20 39
3510.33 41
3510.47 44
3510.60 47
3510.74 50
3510.88 54
3511.01 59
3511.15 66
3511.28 73
3511.42 81
3511.56 88
3511.69 94
3511.83 97
3511.96 97
3512.10 94
3512.24 89
3512.37 82
3512.51 75
3512.64 67
3512.78 59
3512.91 51
3513.05 43
3513.19 36
3513.32 29
3513.46 24
3513.59 20
3513.73 19
3513.87 19
3514.00 20
3514.14 22
3514.27 24
3514.41 26
3514.55 27
3514.68 28
3514.82 28
3514.95 27
3515.09 25
3515.23 23
3515.36 20
3515.50 18
3515.63 18
3515.77 20
3515.91 26
3516.04 34
3516.18 47
3516.31 61
3516.45 77
3516.59 92
3516.72 105
3516.86 116
3516.99 125
3517.13 132
3517.27 137
3517.40 143
3517.54 149
3517.67 156
3517.81 163
3517.95 169
3518.08 175
3518.22 179
3518.35 182
3518.49 185
3518.63 188
3518.76 191
3518.90 197
3519.03 203
3519.17 210
3519.31 217
3519.44 223
3519.58 228
3519.71 232
3519.85 235
3519.99 237
3520.12 238
3520.26 239
3520.39 239
3520.53 237
3520.67 235
3520.80 231
3520.94 226
3521.08 220
3521.21 213
3521.35 205
3521.48 195
3521.62 186
3521.76 176
3521.89 167
3522.03 160
3522.16 155
3522.30 151
3522.44 148
3522.57 146
3522.71 145
3522.84 144
3522.98 143
3523.12 143
3523.25 142
3523.39 142
3523.52 142
3523.66 141
3523.80 139
3523.93 137
3524.07 133
3524.21 129
3524.34 125
3524.48 122
3524.61 119
3524.75 117
3524.89 115
3525.02 113
3525.16 111
3525.29 109
3525.43 106
3525.57 103
3525.70 100
3525.84 100
3525.98 103
3526.11 108
3526.25 115
3526.38 124
3526.52 132
3526.66 138
3526.79 140
3526.93 137
3527.07 130
3527.20 120
3527.34 109
3527.47 98
3527.61 89
3527.75 82
3527.88 77
3528.02 73
3528.15 70
3528.29 67
3528.43 64
3528.56 61
3528.70 58
3528.84 57
3528.97 56
3529.11 55
3529.24 56
3529.38 56
3529.52 56
3529.65 55
3529.79 54
3529.93 51
3530.06 48
3530.20 44
3530.33 41
3530.47 37
3530.61 35
3530.74 34
3530.88 34
3531.02 35
3531.15 38
3531.29 41
3531.42 44
3531.56 48
3531.70 51
3531.83 54
3531.97 56
3532.11 58
3532.24 59
3532.38 59
3532.52 58
3532.65 56
3532.79 54
3532.92 52
3533.06 50
3533.20 49
3533.33 49
3533.47 48
3533.61 48
3533.74 48
3533.88 47
3534.01 46
3534.15 44
3534.29 42
3534.42 40
3534.56 40
3534.70 40
3534.83 42
3534.97 45
3535.11 47
3535.24 49
3535.38 51
3535.51 51
3535.65 52
3535.79 53
3535.92 55
3536.06 58
3536.20 61
3536.33 64
3536.47 65
3536.61 64
3536.74 60
3536.88 54
3537.01 47
3537.15 41
3537.29 37
3537.42 38
3537.56 42
3537.70 48
3537.83 57
3537.97 65
3538.11 73
3538.24 78
3538.38 80
3538.52 81
3538.65 80
3538.79 79
3538.92 77
3539.06 74
3539.20 70
3539.33 67
3539.47 63
3539.61 60
3539.74 58
3539.88 57
3540.02 58
3540.15 60
3540.29 63
3540.43 65
3540.56 66
3540.70 66
3540.83 65
3540.97 63
3541.11 62
3541.24 60
3541.38 60
3541.52 60
3541.65 59
3541.79 58
3541.93 56
3542.06 52
3542.20 46
3542.34 40
3542.47 32
3542.61 25
3542.75 17
3542.88 11
3543.02 6
3543.16 2
3543.29 0
3543.43 0
3543.56 0
3543.70 5
3543.84 11
3543.97 19
3544.11 28
3544.25 35
3544.38 39
3544.52 40
3544.66 38
3544.79 33
3544.93 27
3545.07 23
3545.20 21
3545.34 21
3545.48 24
3545.61 30
3545.75 36
3545.89 41
3546.02 45
3546.16 47
3546.30 48
3546.43 48
3546.57 47
3546.71 47
3546.84 48
3546.98 51
3547.12 55
3547.25 60
3547.39 66
3547.52 70
3547.66 73
3547.80 74
3547.93 73
3548.07 70
3548.21 67
3548.34 63
3548.48 61
3548.62 59
3548.75 59
3548.89 59
3549.03 61
3549.16 62
3549.30 63
3549.44 64
3549.57 64
3549.71 64
3549.85 62
3549.98 59
3550.12 56
3550.26 51
3550.39 47
3550.53 42
3550.67 38
3550.80 35
3550.94 32
3551.08 30
3551.21 28
3551.35 25
3551.49 23
3551.62 20
3551.76 18
3551.90 16
3552.03 15
3552.17 15
3552.31 17
3552.44 19
3552.58 21
3552.72 25
3552.85 28
3552.99 31
3553.13 34
3553.26 36
3553.40 37
3553.54 36
3553.67 33
3553.81 29
3553.95 24
3554.08 19
3554.22 14
3554.36 10
3554.49 7
3554.63 4
3554.77 1
3554.90 0
3555.04 0
3555.18 0
3555.31 0
3555.45 0
3555.59 0
3555.73 0
3555.86 0
3556.00 7
3556.14 16
3556.27 23
3556.41 29
3556.55 32
3556.68 34
3556.82 35
3556.96 35
3557.09 35
3557.23 35
3557.37 35
3557.50 35
3557.64 35
3557.78 35
3557.91 34
3558.05 34
3558.19 33
3558.32 33
3558.46 33
3558.60 33
3558.73 32
3558.87 32
3559.01 31
3559.14 32
3559.28 33
3559.42 37
3559.56 41
3559.69 47
3559.83 51
3559.97 55
3560.10 56
3560.24 55
3560.38 52
3560.51 47
3560.65 42
3560.79 37
3560.92 35
3561.06 34
3561.20 35
3561.33 37
3561.47 38
3561.61 39
3561.74 37
3561.88 33
3562.02 27
3562.16 21
3562.29 15
3562.43 10
3562.57 7
3562.70 6
3562.84 8
3562.98 12
3563.11 17
3563.25 23
3563.39 29
3563.52 36
3563.66 41
3563.80 44
3563.94 46
3564.07 44
3564.21 41
3564.35 35
3564.48 29
3564.62 23
3564.76 19
3564.89 17
3565.03 19
3565.17 23
3565.30 30
3565.44 39
3565.58 48
3565.72 56
3565.85 62
3565.99 66
3566.13 68
3566.26 67
3566.40 64
3566.54 60
3566.67 56
3566.81 52
3566.95 48
3567.08 46
3567.22 45
3567.36 46
3567.50 48
3567.63 51
3567.77 56
3567.91 60
3568.04 65
3568.18 70
3568.32 73
3568.45 75
3568.59 75
3568.73 75
3568.87 74
3569.00 72
3569.14 71
3569.28 70
3569.41 70
3569.55 70
3569.69 71
3569.82 70
3569.96 69
3570.10 67
3570.24 64
3570.37 59
3570.51 55
3570.65 51
3570.78 47
3570.92 43
3571.06 40
3571.19 38
3571.33 35
3571.47 32
3571.61 28
3571.74 24
3571.88 20
3572.02 15
3572.15 10
3572.29 6
3572.43 3
3572.57 0
3572.70 0
3572.84 0
3572.98 0
3573.11 1
3573.25 2
3573.39 4
3573.53 6
3573.66 9
3573.80 14
3573.94 20
3574.07 27
3574.21 36
3574.35 45
3574.48 54
3574.62 62
3574.76 69
3574.90 74
3575.03 78
3575.17 81
3575.31 84
3575.44 86
3575.58 87
3575.72 86
3575.86 85
3575.99 82
3576.13 78
3576.27 73
3576.40 68
3576.54 63
3576.68 59
3576.82 55
3576.95 51
3577.09 48
3577.23 45
3577.36 42
3577.50 38
3577.64 36
3577.78 34
3577.91 33
3578.05 32
3578.19 32
3578.33 31
3578.46 31
3578.60 32
3578.74 33
3578.87 34
3579.01 36
3579.15 39
3579.29 43
3579.42 47
3579.56 50
3579.70 53
3579.83 55
3579.97 55
3580.11 53
3580.25 49
3580.38 42
3580.52 33
3580.66 22
3580.79 11
3580.93 1
3581.07 0
3581.21 0
3581.34 0
3581.48 0
3581.62 0
3581.76 0
3581.89 0
3582.03 1
3582.17 6
3582.30 9
3582.44 13
3582.58 16
3582.72 20
3582.85 25
3582.99 29
3583.13 33
3583.27 37
3583.40 39
3583.54 39
3583.68 39
3583.81 38
3583.95 37
3584.09 36
3584.23 35
3584.36 33
3584.50 31
3584.64 29
3584.78 26
3584.91 24
3585.05 23
3585.19 23
3585.33 24
3585.46 27
3585.60 30
3585.74 34
3585.87 38
3586.01 43
3586.15 47
3586.29 50
3586.42 53
3586.56 54
3586.70 55
3586.84 54
3586.97 54
3587.11 54
3587.25 56
3587.39 59
3587.52 65
3587.66 72
3587.80 81
3587.93 90
3588.07 99
3588.21 107
3588.35 112
3588.48 115
3588.62 115
3588.76 112
3588.90 106
3589.03 98
3589.17 88
3589.31 79
3589.45 70
3589.58 64
3589.72 61
3589.86 60
3590.00 61
3590.13 63
3590.27 64
3590.41 64
3590.55 61
3590.68 57
3590.82 53
3590.96 49
3591.09 46
3591.23 45
3591.37 45
3591.51 47
3591.64 50
3591.78 53
3591.92 55
3592.06 56
3592.19 55
3592.33 53
3592.47 50
3592.61 46
3592.74 42
3592.88 38
3593.02 35
3593.16 34
3593.29 34
3593.43 35
3593.57 38
3593.71 41
3593.84 45
3593.98 48
3594.12 50
3594.26 52
3594.39 53
3594.53 53
3594.67 52
3594.81 51
3594.94 49
3595.08 48
3595.22 46
3595.36 45
3595.49 45
3595.63 44
3595.77 44
3595.91 43
3596.04 43
3596.18 43
3596.32 44
3596.46 46
3596.59 49
3596.73 52
3596.87 55
3597.01 58
3597.14 60
3597.28 61
3597.42 61
3597.56 62
3597.69 63
3597.83 64
3597.97 65
3598.11 64
3598.24 62
3598.38 59
3598.52 54
3598.66 48
3598.80 42
3598.93 38
3599.07 35
3599.21 35
3599.35 37
3599.48 41
3599.62 45
3599.76 50
3599.90 54
3600.03 57
3600.17 57
3600.31 56
3600.45 53
3600.58 50
3600.72 46
3600.86 43
3601.00 41
3601.13 40
3601.27 41
3601.41 43
3601.55 45
3601.68 49
3601.82 52
3601.96 55
3602.10 59
3602.24 62
3602.37 66
3602.51 71
3602.65 78
3602.79 85
3602.92 93
3603.06 100
3603.20 105
3603.34 108
3603.47 109
3603.61 110
3603.75 110
3603.89 111
3604.03 113
3604.16 118
3604.30 124
3604.44 131
3604.58 137
3604.71 141
3604.85 142
3604.99 142
3605.13 139
3605.26 137
3605.40 136
3605.54 136
3605.68 138
3605.82 141
3605.95 145
3606.09 148
3606.23 150
3606.37 151
3606.50 151
3606.64 150
3606.78 150
3606.92 148
3607.05 146
3607.19 144
3607.33 140
3607.47 136
3607.61 131
3607.74 127
3607.88 122
3608.02 118
3608.16 113
3608.29 109
3608.43 105
3608.57 102
3608.71 99
3608.85 97
3608.98 95
3609.12 94
3609.26 92
3609.40 89
3609.53 85
3609.67 80
3609.81 74
3609.95 69
3610.09 65
3610.22 62
3610.36 59
3610.50 57
3610.64 54
3610.77 51
3610.91 47
3611.05 42
3611.19 39
3611.33 36
3611.46 35
3611.60 36
3611.74 39
3611.88 44
3612.01 50
3612.15 56
3612.29 62
3612.43 69
3612.57 74
3612.70 80
3612.84 85
3612.98 89
3613.12 92
3613.26 94
3613.39 96
3613.53 98
3613.67 100
3613.81 103
3613.94 108
3614.08 113
3614.22 118
3614.36 122
3614.50 124
3614.63 125
3614.77 124
3614.91 121
3615.05 118
3615.19 114
3615.32 109
3615.46 104
3615.60 98
3615.74 92
3615.88 86
3616.01 81
3616.15 78
3616.29 79
3616.43 84
3616.56 92
3616.70 103
3616.84 115
3616.98 128
3617.12 139
3617.25 147
3617.39 152
3617.53 153
3617.67 151
3617.81 146
3617.94 139
3618.08 131
3618.22 123
3618.36 116
3618.50 111
3618.63 106
3618.77 102
3618.91 98
3619.05 94
3619.19 91
3619.32 88
3619.46 86
3619.60 85
3619.74 86
3619.88 89
3620.01 93
3620.15 97
3620.29 100
3620.43 101
3620.57 100
3620.70 96
3620.84 91
3620.98 85
3621.12 78
3621.26 71
3621.39 63
3621.53 56
3621.67 50
3621.81 44
3621.95 40
3622.08 37
3622.22 35
3622.36 35
3622.50 36
3622.64 37
3622.77 38
3622.91 38
3623.05 38
3623.19 36
3623.33 35
3623.46 35
3623.60 37
3623.74 41
3623.88 48
3624.02 57
3624.15 66
3624.29 76
3624.43 83
3624.57 88
3624.71 90
3624.84 90
3624.98 87
3625.12 83
3625.26 79
3625.40 76
3625.53 74
3625.67 73
3625.81 72
3625.95 71
3626.09 70
3626.23 70
3626.36 69
3626.50 69
3626.64 69
3626.78 69
3626.92 70
3627.05 72
3627.19 73
3627.33 73
3627.47 72
3627.61 70
3627.74 68
3627.88 65
3628.02 62
3628.16 60
3628.30 59
3628.44 58
3628.57 56
3628.71 54
3628.85 51
3628.99 48
3629.13 45
3629.26 43
3629.40 44
3629.54 47
3629.68 52
3629.82 57
3629.96 62
3630.09 65
3630.23 65
3630.37 63
3630.51 59
3630.65 55
3630.78 51
3630.92 49
3631.06 50
3631.20 53
3631.34 58
3631.48 64
3631.61 70
3631.75 75
3631.89 77
3632.03 78
3632.17 77
3632.30 75
3632.44 72
3632.58 70
3632.72 67
3632.86 66
3633.00 66
3633.13 66
3633.27 66
3633.41 67
3633.55 67
3633.69 66
3633.83 66
3633.96 65
3634.10 65
3634.24 65
3634.38 67
3634.52 70
3634.65 74
3634.79 78
3634.93 81
3635.07 84
3635.21 85
3635.35 84
3635.48 83
3635.62 80
3635.76 78
3635.90 75
3636.04 73
3636.18 70
3636.31 67
3636.45 64
3636.59 62
3636.73 60
3636.87 59
3637.01 59
3637.14 60
3637.28 63
3637.42 67
3637.56 72
3637.70 77
3637.84 81
3637.97 84
3638.11 86
3638.25 86
3638.39 86
3638.53 86
3638.67 85
3638.80 86
3638.94 87
3639.08 89
3639.22 91
3639.36 94
3639.50 97
3639.63 100
3639.77 104
3639.91 108
3640.05 112
3640.19 115
3640.33 116
3640.46 116
3640.60 114
3640.74 109
3640.88 104
3641.02 97
3641.16 90
3641.29 82
3641.43 76
3641.57 70
3641.71 64
3641.85 58
3641.99 53
3642.12 49
3642.26 47
3642.40 47
3642.54 49
3642.68 54
3642.82 60
3642.96 66
3643.09 72
3643.23 77
3643.37 81
3643.51 85
3643.65 87
3643.79 89
3643.92 90
3644.06 90
3644.20 87
3644.34 83
3644.48 77
3644.62 70
3644.75 63
3644.89 55
3645.03 49
3645.17 45
3645.31 41
3645.45 39
3645.59 38
3645.72 37
3645.86 38
3646.00 39
3646.14 41
3646.28 44
3646.42 48
3646.56 53
3646.69 60
3646.83 67
3646.97 76
3647.11 85
3647.25 93
3647.39 101
3647.52 107
3647.66 112
3647.80 115
3647.94 117
3648.08 117
3648.22 115
3648.36 111
3648.49 106
3648.63 99
3648.77 90
3648.91 82
3649.05 74
3649.19 68
3649.33 64
3649.46 62
3649.60 63
3649.74 65
3649.88 66
3650.02 66
3650.16 64
3650.30 61
3650.43 56
3650.57 50
3650.71 45
3650.85 42
3650.99 40
3651.13 39
3651.27 40
3651.40 40
3651.54 41
3651.68 41
3651.82 41
3651.96 41
3652.10 42
3652.24 44
3652.37 48
3652.51 52
3652.65 57
3652.79 61
3652.93 63
3653.07 64
3653.21 63
3653.34 61
3653.48 58
3653.62 55
3653.76 54
3653.90 53
3654.04 55
3654.18 58
3654.31 61
3654.45 66
3654.59 70
3654.73 74
3654.87 78
3655.01 80
3655.15 83
3655.29 84
3655.42 85
3655.56 84
3655.70 82
3655.84 78
3655.98 74
3656.12 69
3656.26 64
3656.39 61
3656.53 60
3656.67 61
3656.81 65
3656.95 69
3657.09 74
3657.23 78
3657.37 80
3657.50 80
3657.64 80
3657.78 78
3657.92 77
3658.06 76
3658.20 76
3658.34 76
3658.47 77
3658.61 78
3658.75 78
3658.89 77
3659.03 76
3659.17 76
3659.31 76
3659.45 78
3659.58 82
3659.72 87
3659.86 92
3660.00 98
3660.14 103
3660.28 106
3660.42 106
3660.56 105
3660.69 102
3660.83 99
3660.97 95
3661.11 92
3661.25 90
3661.39 90
3661.53 89
3661.67 89
3661.80 89
3661.94 87
3662.08 85
3662.22 82
3662.36 79
3662.50 76
3662.64 74
3662.78 74
3662.92 75
3663.05 77
3663.19 79
3663.33 81
3663.47 82
3663.61 83
3663.75 83
3663.89 84
3664.03 85
3664.16 88
3664.30 91
3664.44 95
3664.58 99
3664.72 102
3664.86 104
3665.00 103
3665.14 100
3665.28 96
3665.41 91
3665.55 86
3665.69 81
3665.83 77
3665.97 74
3666.11 72
3666.25 70
3666.39 69
3666.52 67
3666.66 65
3666.80 61
3666.94 57
3667.08 51
3667.22 46
3667.36 42
3667.50 38
3667.64 37
3667.77 38
3667.91 41
3668.05 46
3668.19 52
3668.33 59
3668.47 66
3668.61 70
3668.75 73
3668.89 74
3669.02 73
3669.16 70
3669.30 66
3669.44 61
3669.58 57
3669.72 53
3669.86 51
3670.00 50
3670.14 50
3670.28 51
3670.41 53
3670.55 56
3670.69 59
3670.83 61
3670.97 63
3671.11 64
3671.25 65
3671.39 65
3671.53 64
3671.66 63
3671.80 62
3671.94 61
3672.08 60
3672.22 60
3672.36 59
3672.50 58
3672.64 57
3672.78 55
3672.92 53
3673.05 50
3673.19 47
3673.33 43
3673.47 40
3673.61 38
3673.75 37
3673.89 38
3674.03 41
3674.17 46
3674.31 53
3674.44 60
3674.58 68
3674.72 77
3674.86 84
3675.00 91
3675.14 96
3675.28 100
3675.42 101
3675.56 100
3675.70 96
3675.83 90
3675.97 82
3676.11 74
3676.25 66
3676.39 59
3676.53 54
3676.67 51
3676.81 50
3676.95 50
3677.09 51
3677.23 50
3677.36 49
3677.50 48
3677.64 47
3677.78 48
3677.92 50
3678.06 55
3678.20 60
3678.34 65
3678.48 68
3678.62 71
3678.76 72
3678.89 72
3679.03 71
3679.17 71
3679.31 71
3679.45 71
3679.59 72
3679.73 71
3679.87 70
3680.01 68
3680.15 66
3680.29 62
3680.42 58
3680.56 54
3680.70 49
3680.84 46
3680.98 43
3681.12 41
3681.26 40
3681.40 40
3681.54 42
3681.68 44
3681.82 46
3681.96 47
3682.09 46
3682.23 44
3682.37 41
3682.51 36
3682.65 32
3682.79 29
3682.93 28
3683.07 30
3683.21 35
3683.35 41
3683.49 48
3683.63 54
3683.76 58
3683.90 59
3684.04 56
3684.18 50
3684.32 43
3684.46 36
3684.60 31
3684.74 28
3684.88 27
3685.02 29
3685.16 32
3685.30 35
3685.44 36
3685.57 35
3685.71 32
3685.85 27
3685.99 21
3686.13 13
3686.27 6
3686.41 0
3686.55 0
3686.69 0
3686.83 0
3686.97 0
3687.11 0
3687.25 0
3687.38 0
3687.52 0
3687.66 3
3687.80 7
3687.94 11
3688.08 15
3688.22 19
3688.36 23
3688.50 26
3688.64 29
3688.78 32
3688.92 35
3689.06 38
3689.20 43
3689.33 48
3689.47 56
3689.61 63
3689.75 71
3689.89 77
3690.03 80
3690.17 81
3690.31 79
3690.45 74
3690.59 68
3690.73 62
3690.87 57
3691.01 52
3691.15 49
3691.29 48
3691.42 49
3691.56 52
3691.70 57
3691.84 64
3691.98 73
3692.12 83
3692.26 94
3692.40 105
3692.54 115
3692.68 124
3692.82 131
3692.96 136
3693.10 140
3693.24 141
3693.38 141
3693.51 140
3693.65 138
3693.79 134
3693.93 129
3694.07 122
3694.21 115
3694.35 107
3694.49 99
3694.63 90
3694.77 82
3694.91 74
3695.05 67
3695.19 62
3695.33 60
3695.47 59
3695.61 59
3695.75 61
3695.88 63
3696.02 65
3696.16 65
3696.30 64
3696.44 62
3696.58 60
3696.72 58
3696.86 56
3697.00 54
3697.14 53
3697.28 53
3697.42 53
3697.56 53
3697.70 53
3697.84 54
3697.98 55
3698.12 57
3698.26 59
3698.39 61
3698.53 63
3698.67 64
3698.81 65
3698.95 64
3699.09 62
3699.23 59
3699.37 57
3699.51 54
3699.65 52
3699.79 51
3699.93 50
3700.07 49
3700.21 49
3700.35 50
3700.49 53
3700.63 58
3700.77 65
3700.91 73
3701.05 81
3701.18 88
3701.32 92
3701.46 94
3701.60 91
3701.74 86
3701.88 78
3702.02 70
3702.16 63
3702.30 58
3702.44 55
3702.58 55
3702.72 56
3702.86 58
3703.00 61
3703.14 63
3703.28 65
3703.42 66
3703.56 68
3703.70 71
3703.84 75
3703.98 81
3704.12 88
3704.25 96
3704.39 104
3704.53 111
3704.67 117
3704.81 121
3704.95 122
3705.09 121
3705.23 118
3705.37 112
3705.51 103
3705.65 94
3705.79 84
3705.93 74
3706.07 67
3706.21 62
3706.35 60
3706.49 60
3706.63 63
3706.77 68
3706.91 74
3707.05 79
3707.19 84
3707.33 87
3707.47 88
3707.61 88
3707.75 84
3707.88 79
3708.02 73
3708.16 67
3708.30 61
3708.44 57
3708.58 53
3708.72 51
3708.86 48
3709.00 47
3709.14 45
3709.28 43
3709.42 41
3709.56 40
3709.70 38
3709.84 37
3709.98 36
3710.12 35
3710.26 35
3710.40 35
3710.54 35
3710.68 37
3710.82 41
3710.96 45
3711.10 51
3711.24 56
3711.38 61
3711.52 65
3711.66 67
3711.80 68
3711.94 68
3712.08 68
3712.22 69
3712.36 71
3712.49 75
3712.63 81
3712.77 88
3712.91 94
3713.05 99
3713.19 101
3713.33 101
3713.47 98
3713.61 93
3713.75 87
3713.89 81
3714.03 76
3714.17 71
3714.31 67
3714.45 63
3714.59 59
3714.73 55
3714.87 52
3715.01 49
3715.15 48
3715.29 48
3715.43 51
3715.57 54
3715.71 59
3715.85 64
3715.99 68
3716.13 72
3716.27 75
3716.41 77
3716.55 78
3716.69 79
3716.83 80
3716.97 80
3717.11 78
3717.25 76
3717.39 72
3717.53 67
3717.67 62
3717.81 56
3717.95 51
3718.09 47
3718.23 45
3718.37 44
3718.51 46
3718.65 49
3718.79 53
3718.93 59
3719.07 65
3719.21 70
3719.35 74
3719.49 76
3719.62 77
3719.76 75
3719.90 73
3720.04 70
3720.18 66
3720.32 63
3720.46 60
3720.60 58
3720.74 56
3720.88 55
3721.02 53
3721.16 50
3721.30 45
3721.44 39
3721.58 33
3721.72 27
3721.86 23
3722.00 21
3722.14 22
3722.28 24
3722.42 28
3722.56 32
3722.70 35
3722.84 38
3722.98 39
3723.12 40
3723.26 41
3723.40 43
3723.54 47
3723.68 51
3723.82 56
3723.96 61
3724.10 65
3724.24 67
3724.38 67
3724.52 65
3724.66 61
3724.80 56
3724.94 51
3725.08 46
3725.22 41
3725.36 38
3725.50 36
3725.64 35
3725.78 36
3725.92 37
3726.06 38
3726.20 40
3726.34 42
3726.48 44
3726.62 45
3726.76 47
3726.90 49
3727.04 52
3727.18 53
3727.32 55
3727.46 56
3727.60 57
3727.74 58
3727.88 59
3728.02 61
3728.16 63
3728.30 65
3728.44 67
3728.58 69
3728.72 70
3728.86 72
3729.00 73
3729.14 74
3729.28 77
3729.42 79
3729.56 81
3729.70 83
3729.84 83
3729.98 82
3730.12 79
3730.26 76
3730.40 72
3730.54 68
3730.68 64
3730.82 62
3730.96 60
3731.10 59
3731.24 58
3731.38 58
3731.52 58
3731.66 60
3731.80 62
3731.94 65
3732.08 68
3732.22 71
3732.36 71
3732.50 70
3732.64 67
3732.78 61
3732.92 55
3733.06 48
3733.20 42
3733.34 37
3733.49 33
3733.63 31
3733.77 30
3733.91 31
3734.05 33
3734.19 35
3734.33 38
3734.47 41
3734.61 43
3734.75 43
3734.89 42
3735.03 40
3735.17 37
3735.31 33
3735.45 29
3735.59 26
3735.73 25
3735.87 26
3736.01 30
3736.15 37
3736.29 46
3736.43 55
3736.57 65
3736.71 73
3736.85 79
3736.99 83
3737.13 84
3737.27 83
3737.41 80
3737.55 75
3737.69 69
3737.83 63
3737.97 57
3738.11 53
3738.25 51
3738.39 51
3738.53 52
3738.67 55
3738.81 58
3738.95 60
3739.09 60
3739.23 58
3739.37 54
3739.51 49
3739.65 45
3739.79 41
3739.93 39
3740.07 37
3740.21 37
3740.35 37
3740.49 38
3740.64 39
3740.78 40
3740.92 44
3741.06 50
3741.20 58
3741.34 67
3741.48 77
3741.62 86
3741.76 93
3741.90 98
3742.04 99
3742.18 99
3742.32 98
3742.46 97
3742.60 97
3742.74 98
3742.88 101
3743.02 106
3743.16 112
3743.30 118
3743.44 124
3743.58 129
3743.72 133
3743.86 135
3744.00 135
3744.14 134
3744.28 132
3744.42 129
3744.56 127
3744.70 125
3744.84 125
3744.98 125
3745.13 124
3745.27 122
3745.41 118
3745.55 111
3745.69 102
3745.83 92
3745.97 81
3746.11 71
3746.25 61
3746.39 54
3746.53 49
3746.67 46
3746.81 45
3746.95 46
3747.09 50
3747.23 54
3747.37 60
3747.51 65
3747.65 69
3747.79 72
3747.93 73
3748.07 72
3748.21 69
3748.35 65
3748.49 61
3748.63 56
3748.78 52
3748.92 49
3749.06 46
3749.20 45
3749.34 44
3749.48 45
3749.62 47
3749.76 50
3749.90 53
3750.04 55
3750.18 57
3750.32 58
3750.46 58
3750.60 58
3750.74 58
3750.88 59
3751.02 59
3751.16 59
3751.30 58
3751.44 56
3751.58 52
3751.72 48
3751.87 43
3752.01 39
3752.15 37
3752.29 36
3752.43 35
3752.57 36
3752.71 36
3752.85 36
3752.99 36
3753.13 35
3753.27 35
3753.41 35
3753.55 36
3753.69 38
3753.83 39
3753.97 41
3754.11 42
3754.25 43
3754.39 43
3754.53 44
3754.68 44
3754.82 44
3754.96 45
3755.10 45
3755.24 45
3755.38 45
3755.52 45
3755.66 45
3755.80 45
3755.94 46
3756.08 47
3756.22 47
3756.36 46
3756.50 45
3756.64 44
3756.78 42
3756.92 41
3757.06 40
3757.21 41
3757.35 42
3757.49 44
3757.63 47
3757.77 51
3757.91 56
3758.05 61
3758.19 66
3758.33 71
3758.47 76
3758.61 80
3758.75 85
3758.89 88
3759.03 91
3759.17 92
3759.31 91
3759.45 89
3759.60 85
3759.74 79
3759.88 73
3760.02 66
3760.16 61
3760.30 56
3760.44 53
3760.58 52
3760.72 53
3760.86 56
3761.00 60
3761.14 65
3761.28 70
3761.42 74
3761.56 76
3761.70 77
3761.85 77
3761.99 76
3762.13 75
3762.27 74
3762.41 74
3762.55 75
3762.69 76
3762.83 77
3762.97 77
3763.11 75
3763.25 73
3763.39 70
3763.53 68
3763.67 68
3763.82 71
3763.96 75
3764.10 82
3764.24 89
3764.38 95
3764.52 99
3764.66 101
3764.80 101
3764.94 98
3765.08 94
3765.22 89
3765.36 84
3765.50 78
3765.64 73
3765.79 67
3765.93 62
3766.07 56
3766.21 51
3766.35 47
3766.49 42
3766.63 38
3766.77 34
3766.91 31
3767.05 28
3767.19 26
3767.33 25
3767.47 25
3767.61 27
3767.76 30
3767.90 34
3768.04 37
3768.18 38
3768.32 39
3768.46 37
3768.60 34
3768.74 30
3768.88 26
3769.02 21
3769.16 16
3769.30 12
3769.45 9
3769.59 6
3769.73 5
3769.87 5
3770.01 7
3770.15 11
3770.29 16
3770.43 21
3770.57 26
3770.71 31
3770.85 35
3770.99 38
3771.14 40
3771.28 42
3771.42 43
3771.56 45
3771.70 46
3771.84 46
3771.98 46
3772.12 45
3772.26 42
3772.40 37
3772.54 31
3772.68 25
3772.83 19
3772.97 13
3773.11 9
3773.25 6
3773.39 4
3773.53 3
3773.67 3
3773.81 3
3773.95 4
3774.09 6
3774.23 10
3774.38 14
3774.52 19
3774.66 24
3774.80 28
3774.94 31
3775.08 32
3775.22 32
3775.36 30
3775.50 29
3775.64 27
3775.78 25
3775.93 23
3776.07 21
3776.21 18
3776.35 15
3776.49 13
3776.63 10
3776.77 8
3776.91 7
3777.05 8
3777.19 9
3777.33 12
3777.48 14
3777.62 17
3777.76 20
3777.90 21
3778.04 22
3778.18 23
3778.32 24
3778.46 26
3778.60 29
3778.74 33
3778.89 38
3779.03 44
3779.17 49
3779.31 53
3779.45 55
3779.59 54
3779.73 51
3779.87 45
3780.01 37
3780.15 28
3780.30 18
3780.44 8
3780.58 1
3780.72 0
3780.86 0
3781.00 0
3781.14 0
3781.28 0
3781.42 1
3781.56 4
3781.71 5
3781.85 4
3781.99 2
3782.13 1
3782.27 1
3782.41 2
3782.55 5
3782.69 10
3782.83 16
3782.97 22
3783.12 27
3783.26 31
3783.40 33
3783.54 32
3783.68 30
3783.82 27
3783.96 23
3784.10 19
3784.24 16
3784.39 15
3784.53 15
3784.67 17
3784.81 19
3784.95 20
3785.09 21
3785.23 21
3785.37 20
3785.51 17
3785.66 13
3785.80 9
3785.94 5
3786.08 3
3786.22 1
3786.36 2
3786.50 4
3786.64 8
3786.78 13
3786.93 19
3787.07 27
3787.21 34
3787.35 41
3787.49 47
3787.63 51
3787.77 52
3787.91 50
3788.05 45
3788.20 37
3788.34 27
3788.48 18
3788.62 10
3788.76 5
3788.90 3
3789.04 5
3789.18 11
3789.33 19
3789.47 28
3789.61 37
3789.75 46
3789.89 54
3790.03 61
3790.17 67
3790.31 72
3790.45 76
3790.60 78
3790.74 79
3790.88 78
3791.02 76
3791.16 71
3791.30 66
3791.44 60
3791.58 54
3791.73 48
3791.87 43
3792.01 38
3792.15 35
3792.29 32
3792.43 31
3792.57 30
3792.71 31
3792.86 31
3793.00 32
3793.14 33
3793.28 33
3793.42 32
3793.56 31
3793.70 30
3793.84 29
3793.99 29
3794.13 29
3794.27 30
3794.41 32
3794.55 35
3794.69 38
3794.83 42
3794.97 45
3795.12 48
3795.26 50
3795.40 51
3795.54 52
3795.68 53
3795.82 54
3795.96 55
3796.10 57
3796.25 59
3796.39 60
3796.53 61
3796.67 60
3796.81 56
3796.95 51
3797.09 44
3797.24 38
3797.38 32
3797.52 29
3797.66 29
3797.80 32
3797.94 38
3798.08 44
3798.22 50
3798.37 54
3798.51 56
3798.65 55
3798.79 50
3798.93 44
3799.07 37
3799.21 30
3799.36 24
3799.50 20
3799.64 17
3799.78 15
3799.92 15
3800.06 15
3800.20 15
3800.34 13
3800.49 10
3800.63 6
3800.77 2
3800.91 0
3801.05 0
3801.19 0
3801.33 2
3801.48 10
3801.62 20
3801.76 32
3801.90 43
3802.04 52
3802.18 58
3802.32 60
3802.47 58
3802.61 53
3802.75 45
3802.89 36
3803.03 28
3803.17 21
3803.31 17
3803.46 16
3803.60 17
3803.74 19
3803.88 21
3804.02 23
3804.16 24
3804.30 24
3804.45 24
3804.59 24
3804.73 25
3804.87 26
3805.01 28
3805.15 29
3805.29 30
3805.44 30
3805.58 28
3805.72 25
3805.86 20
3806.00 16
3806.14 11
3806.29 5
3806.43 0
3806.57 0
3806.71 0
3806.85 0
3806.99 0
3807.13 0
3807.28 0
3807.42 0
3807.56 2
3807.70 10
3807.84 16
3807.98 20
3808.12 22
3808.27 21
3808.41 19
3808.55 16
3808.69 13
3808.83 11
3808.97 9
3809.12 7
3809.26 5
3809.40 5
3809.54 5
3809.68 6
3809.82 9
3809.97 12
3810.11 17
3810.25 21
3810.39 26
3810.53 29
3810.67 32
3810.81 34
3810.96 36
3811.10 38
3811.24 41
3811.38 45
3811.52 49
3811.66 53
3811.81 58
3811.95 63
3812.09 69
3812.23 74
3812.37 79
3812.51 84
3812.66 87
3812.80 90
3812.94 91
3813.08 92
3813.22 92
3813.36 92
3813.50 92
3813.65 93
3813.79 95
3813.93 99
3814.07 103
3814.21 108
3814.35 113
3814.50 118
3814.64 122
3814.78 124
3814.92 125
3815.06 125
3815.20 124
3815.35 122
3815.49 120
3815.63 119
3815.77 119
3815.91 119
3816.05 120
3816.20 120
3816.34 121
3816.48 121
3816.62 122
3816.76 122
3816.90 123
3817.05 125
3817.19 126
3817.33 126
3817.47 125
3817.61 121
3817.75 116
3817.90 109
3818.04 103
3818.18 97
3818.32 92
3818.46 89
3818.61 88
3818.75 87
3818.89 87
3819.03 86
3819.17 83
3819.31 80
3819.46 76
3819.60 72
3819.74 68
3819.88 64
3820.02 61
3820.16 58
3820.31 56
3820.45 54
3820.59 52
3820.73 51
3820.87 49
3821.01 47
3821.16 45
3821.30 44
3821.44 42
3821.58 42
3821.72 43
3821.87 46
3822.01 49
3822.15 53
3822.29 56
3822.43 58
3822.57 58
3822.72 56
3822.86 52
3823.00 48
3823.14 44
3823.28 41
3823.43 40
3823.57 41
3823.71 43
3823.85 47
3823.99 52
3824.13 57
3824.28 63
3824.42 69
3824.56 74
3824.70 79
3824.84 83
3824.99 85
3825.13 87
3825.27 87
3825.41 87
3825.55 86
3825.69 85
3825.84 84
3825.98 84
3826.12 83
3826.26 82
3826.40 82
3826.55 82
3826.69 82
3826.83 82
3826.97 81
3827.11 80
3827.26 77
3827.40 74
3827.54 69
3827.68 64
3827.82 58
3827.96 52
3828.11 47
3828.25 42
3828.39 39
3828.53 37
3828.67 36
3828.82 36
3828.96 37
3829.10 38
3829.24 39
3829.38 40
3829.53 40
3829.67 40
3829.81 38
3829.95 37
3830.09 35
3830.24 33
3830.38 30
3830.52 27
3830.66 25
3830.80 22
3830.95 19
3831.09 17
3831.23 15
3831.37 14
3831.51 14
3831.65 15
3831.80 16
3831.94 17
3832.08 18
3832.22 19
3832.36 20
3832.51 21
3832.65 21
3832.79 22
3832.93 21
3833.07 21
3833.22 20
3833.36 20
3833.50 20
3833.64 21
3833.78 23
3833.93 26
3834.07 30
3834.21 33
3834.35 36
3834.49 37
3834.64 37
3834.78 35
3834.92 31
3835.06 28
3835.20 24
3835.35 21
3835.49 19
3835.63 17
3835.77 15
3835.91 14
3836.06 14
3836.20 13
3836.34 13
3836.48 13
3836.63 13
3836.77 14
3836.91 15
3837.05 17
3837.19 19
3837.34 23
3837.48 29
3837.62 36
3837.76 44
3837.90 52
3838.05 58
3838.19 63
3838.33 66
3838.47 66
3838.61 64
3838.76 59
3838.90 54
3839.04 48
3839.18 42
3839.32 37
3839.47 34
3839.61 33
3839.75 33
3839.89 34
3840.04 36
3840.18 36
3840.32 35
3840.46 31
3840.60 26
3840.75 19
3840.89 12
3841.03 6
3841.17 1
3841.31 0
3841.46 0
3841.60 0
3841.74 0
3841.88 0
3842.03 2
3842.17 2
3842.31 3
3842.45 3
3842.59 3
3842.74 3
3842.88 3
3843.02 1
3843.16 0
3843.30 0
3843.45 0
3843.59 0
3843.73 0
3843.87 0
3844.02 0
3844.16 6
3844.30 12
3844.44 18
3844.58 24
3844.73 30
3844.87 35
3845.01 39
3845.15 43
3845.30 47
3845.44 52
3845.58 56
3845.72 59
3845.86 60
3846.01 60
3846.15 57
3846.29 54
3846.43 50
3846.58 48
3846.72 48
3846.86 51
3847.00 55
3847.14 60
3847.29 65
3847.43 69
3847.57 72
3847.71 73
3847.86 73
3848.00 73
3848.14 74
3848.28 75
3848.43 77
3848.57 78
3848.71 78
3848.85 77
3848.99 74
3849.14 71
3849.28 67
3849.42 64
3849.56 62
3849.71 60
3849.85 59
3849.99 58
3850.13 59
3850.27 60
3850.42 63
3850.56 68
3850.70 74
3850.84 82
3850.99 92
3851.13 100
3851.27 108
3851.41 113
3851.56 115
3851.70 114
3851.84 110
3851.98 104
3852.13 97
3852.27 90
3852.41 83
3852.55 76
3852.69 70
3852.84 65
3852.98 61
3853.12 58
3853.26 57
3853.41 58
3853.55 60
3853.69 65
3853.83 71
3853.98 77
3854.12 83
3854.26 88
3854.40 92
3854.55 94
3854.69 95
3854.83 95
3854.97 95
3855.11 93
3855.26 92
3855.40 89
3855.54 86
3855.68 84
3855.83 81
3855.97 80
3856.11 80
3856.25 81
3856.40 82
3856.54 83
3856.68 84
3856.82 83
3856.97 83
3857.11 82
3857.25 81
3857.39 80
3857.54 79
3857.68 78
3857.82 77
3857.96 76
3858.11 73
3858.25 70
3858.39 66
3858.53 62
3858.68 57
3858.82 53
3858.96 49
3859.10 46
3859.25 43
3859.39 41
3859.53 40
3859.67 40
3859.82 41
3859.96 43
3860.10 44
3860.24 46
3860.39 46
3860.53 44
3860.67 39
3860.81 34
3860.96 27
3861.10 20
3861.24 15
3861.38 13
3861.53 13
3861.67 16
3861.81 21
3861.95 26
3862.10 31
3862.24 34
3862.38 35
3862.52 34
3862.67 31
3862.81 27
3862.95 22
3863.09 18
3863.24 15
3863.38 12
3863.52 11
3863.66 11
3863.81 12
3863.95 14
3864.09 17
3864.23 20
3864.38 24
3864.52 29
3864.66 33
3864.80 38
3864.95 43
3865.09 47
3865.23 50
3865.37 52
3865.52 53
3865.66 53
3865.80 51
3865.94 50
3866.09 48
3866.23 48
3866.37 49
3866.52 52
3866.66 55
3866.80 59
3866.94 62
3867.09 63
3867.23 64
3867.37 63
3867.51 63
3867.66 62
3867.80 62
3867.94 62
3868.08 62
3868.23 61
3868.37 60
3868.51 57
3868.65 54
3868.80 52
3868.94 50
3869.08 49
3869.23 50
3869.37 52
3869.51 53
3869.65 54
3869.80 55
3869.94 54
3870.08 54
3870.22 53
3870.37 54
3870.51 56
3870.65 58
3870.79 61
3870.94 63
3871.08 64
3871.22 64
3871.37 63
3871.51 60
3871.65 55
3871.79 50
3871.94 44
3872.08 39
3872.22 35
3872.36 31
3872.51 30
3872.65 30
3872.79 31
3872.94 34
3873.08 37
3873.22 39
3873.36 40
3873.51 38
3873.65 34
3873.79 27
3873.93 19
3874.08 12
3874.22 6
3874.36 2
3874.51 3
3874.65 7
3874.79 13
3874.93 22
3875.08 30
3875.22 39
3875.36 45
3875.50 49
3875.65 51
3875.79 50
3875.93 48
3876.08 44
3876.22 38
3876.36 30
3876.50 22
3876.65 13
3876.79 4
3876.93 0
3877.08 0
3877.22 0
3877.36 0
3877.50 2
3877.65 9
3877.79 17
3877.93 23
3878.08 29
3878.22 34
3878.36 39
3878.50 45
3878.65 50
3878.79 57
3878.93 63
3879.08 68
3879.22 73
3879.36 76
3879.50 79
3879.65 82
3879.79 84
3879.93 87
3880.08 90
3880.22 93
3880.36 95
3880.50 94
3880.65 91
3880.79 86
3880.93 80
3881.08 72
3881.22 64
3881.36 58
3881.50 53
3881.65 50
3881.79 47
3881.93 45
3882.08 43
3882.22 42
3882.36 41
3882.50 40
3882.65 42
3882.79 46
3882.93 53
3883.08 60
3883.22 68
3883.36 75
3883.50 80
3883.65 82
3883.79 81
3883.93 78
3884.08 74
3884.22 69
3884.36 64
3884.50 60
3884.65 57
3884.79 56
3884.93 56
3885.08 58
3885.22 60
3885.36 63
3885.51 65
3885.65 66
3885.79 65
3885.93 63
3886.08 60
3886.22 56
3886.36 54
3886.51 54
3886.65 56
3886.79 59
3886.94 63
3887.08 66
3887.22 68
3887.36 68
3887.51 66
3887.65 63
3887.79 60
3887.94 56
3888.08 53
3888.22 51
3888.37 48
3888.51 46
3888.65 45
3888.79 43
3888.94 42
3889.08 42
3889.22 42
3889.37 44
3889.51 47
3889.65 50
3889.80 54
3889.94 57
3890.08 59
3890.22 60
3890.37 60
3890.51 59
3890.65 56
3890.80 54
3890.94 51
3891.08 49
3891.23 48
3891.37 48
3891.51 49
3891.66 51
3891.80 54
3891.94 58
3892.08 62
3892.23 66
3892.37 68
3892.51 68
3892.66 66
3892.80 60
3892.94 53
3893.09 45
3893.23 37
3893.37 31
3893.52 27
3893.66 24
3893.80 24
3893.94 25
3894.09 27
3894.23 29
3894.37 32
3894.52 35
3894.66 38
3894.80 43
3894.95 47
3895.09 52
3895.23 58
3895.38 64
3895.52 70
3895.66 75
3895.81 79
3895.95 81
3896.09 82
3896.23 80
3896.38 76
3896.52 70
3896.66 63
3896.81 56
3896.95 48
3897.09 41
3897.24 34
3897.38 28
3897.52 23
3897.67 21
3897.81 20
3897.95 22
3898.10 27
3898.24 35
3898.38 44
3898.53 54
3898.67 63
3898.81 71
3898.96 77
3899.10 79
3899.24 79
3899.39 76
3899.53 72
3899.67 66
3899.81 59
3899.96 52
3900.10 45
3900.24 39
3900.39 34
3900.53 30
3900.67 28
3900.82 28
3900.96 29
3901.10 32
3901.25 36
3901.39 39
3901.53 42
3901.68 45
3901.82 47
3901.96 48
3902.11 50
3902.25 52
3902.39 54
3902.54 57
3902.68 58
3902.82 59
3902.97 58
3903.11 57
3903.25 55
3903.40 53
3903.54 51
3903.68 49
3903.83 48
3903.97 48
3904.11 48
3904.26 49
3904.40 50
3904.54 51
3904.69 53
3904.83 55
3904.97 56
3905.12 57
3905.26 57
3905.40 57
3905.55 56
3905.69 55
3905.83 53
3905.98 51
3906.12 48
3906.26 44
3906.41 41
3906.55 37
3906.69 33
3906.84 30
3906.98 26
3907.12 23
3907.27 19
3907.41 16
3907.55 13
3907.70 11
3907.84 10
3907.98 11
3908.13 13
3908.27 17
3908.41 20
3908.56 24
3908.70 26
3908.84 26
3908.99 24
3909.13 21
3909.27 16
3909.42 10
3909.56 5
3909.70 1
3909.85 0
3909.99 0
3910.13 0
3910.28 0
3910.42 0
3910.56 0
3910.71 0
3910.85 0
3910.99 1
3911.14 4
3911.28 6
3911.42 8
3911.57 10
3911.71 12
3911.85 14
3912.00 16
3912.14 17
3912.29 18
3912.43 19
3912.57 19
3912.72 20
3912.86 20
3913.00 20
3913.15 21
3913.29 21
3913.43 22
3913.58 23
3913.72 24
3913.86 25
3914.01 25
3914.15 25
3914.29 26
3914.44 26
3914.58 27
3914.72 29
3914.87 31
3915.01 35
3915.15 39
3915.30 43
3915.44 48
3915.59 53
3915.73 57
3915.87 60
3916.02 62
3916.16 62
3916.30 62
3916.45 61
3916.59 60
3916.73 58
3916.88 57
3917.02 54
3917.16 52
3917.31 49
3917.45 47
3917.59 45
3917.74 44
3917.88 45
3918.03 47
3918.17 50
3918.31 53
3918.46 56
3918.60 58
3918.74 59
3918.89 58
3919.03 56
3919.17 54
3919.32 52
3919.46 52
3919.60 54
3919.75 57
3919.89 61
3920.04 65
3920.18 68
3920.32 70
3920.47 70
3920.61 69
3920.75 68
3920.90 67
3921.04 67
3921.18 67
3921.33 68
3921.47 69
3921.62 71
3921.76 73
3921.90 75
3922.05 78
3922.19 80
3922.33 83
3922.48 86
3922.62 87
3922.76 87
3922.91 84
3923.05 79
3923.20 72
3923.34 64
3923.48 56
3923.63 48
3923.77 41
3923.91 37
3924.06 34
3924.20 33
3924.34 32
3924.49 33
3924.63 33
3924.78 33
3924.92 32
3925.06 30
3925.21 28
3925.35 25
3925.49 23
3925.64 21
3925.78 20
3925.92 20
3926.07 22
3926.21 23
3926.36 26
3926.50 27
3926.64 29
3926.79 29
3926.93 29
3927.07 29
3927.22 29
3927.36 30
3927.51 32
3927.65 36
3927.79 41
3927.94 47
3928.08 53
3928.22 58
3928.37 62
3928.51 64
3928.66 65
3928.80 63
3928.94 61
3929.09 58
3929.23 56
3929.37 53
3929.52 51
3929.66 49
3929.81 48
3929.95 47
3930.09 46
3930.24 45
3930.38 46
3930.52 47
3930.67 49
3930.81 52
3930.96 55
3931.10 59
3931.24 63
3931.39 66
3931.53 68
3931.68 69
3931.82 69
3931.96 67
3932.11 64
3932.25 60
3932.39 55
3932.54 50
3932.68 45
3932.83 41
3932.97 38
3933.11 36
3933.26 36
3933.40 36
3933.54 37
3933.69 39
3933.83 41
3933.98 44
3934.12 48
3934.26 52
3934.41 56
3934.55 59
3934.70 61
3934.84 61
3934.98 60
3935.13 58
3935.27 55
3935.42 53
3935.56 52
3935.70 52
3935.85 53
3935.99 53
3936.13 54
3936.28 53
3936.42 51
3936.57 49
3936.71 47
3936.85 46
3937.00 46
3937.14 46
3937.29 48
3937.43 50
3937.57 52
3937.72 54
3937.86 56
3938.01 57
3938.15 58
3938.29 59
3938.44 59
3938.58 60
3938.72 61
3938.87 61
3939.01 62
3939.16 62
3939.30 63
3939.44 64
3939.59 66
3939.73 68
3939.88 70
3940.02 72
3940.16 73
3940.31 74
3940.45 74
3940.60 72
3940.74 69
3940.88 65
3941.03 60
3941.17 55
3941.32 51
3941.46 47
3941.60 44
3941.75 42
3941.89 40
3942.04 39
3942.18 37
3942.32 34
3942.47 31
3942.61 27
3942.76 22
3942.90 19
3943.04 17
3943.19 17
3943.33 19
3943.48 23
3943.62 28
3943.76 33
3943.91 38
3944.05 42
3944.20 43
3944.34 44
3944.48 43
3944.63 41
3944.77 39
3944.92 39
3945.06 39
3945.20 42
3945.35 45
3945.49 50
3945.64 56
3945.78 62
3945.93 68
3946.07 73
3946.21 79
3946.36 84
3946.50 89
3946.65 92
3946.79 94
3946.93 94
3947.08 93
3947.22 90
3947.37 87
3947.51 83
3947.65 80
3947.80 78
3947.94 77
3948.09 76
3948.23 76
3948.37 75
3948.52 75
3948.66 73
3948.81 70
3948.95 66
3949.10 62
3949.24 58
3949.38 54
3949.53 52
3949.67 53
3949.82 56
3949.96 60
3950.10 66
3950.25 71
3950.39 75
3950.54 76
3950.68 75
3950.82 72
3950.97 67
3951.11 63
3951.26 60
3951.40 59
3951.55 58
3951.69 59
3951.83 60
3951.98 61
3952.12 64
3952.27 67
3952.41 71
3952.55 76
3952.70 82
3952.84 87
3952.99 91
3953.13 93
3953.28 92
3953.42 90
3953.56 85
3953.71 79
3953.85 72
3954.00 66
3954.14 60
3954.29 56
3954.43 54
3954.57 54
3954.72 57
3954.86 61
3955.01 66
3955.15 71
3955.30 76
3955.44 79
3955.58 81
3955.73 82
3955.87 83
3956.02 86
3956.16 89
3956.30 95
3956.45 102
3956.59 110
3956.74 118
3956.88 124
3957.03 128
3957.17 129
3957.31 128
3957.46 125
3957.60 120
3957.75 114
3957.89 106
3958.04 99
3958.18 91
3958.32 83
3958.47 77
3958.61 71
3958.76 67
3958.90 64
3959.05 62
3959.19 61
3959.33 60
3959.48 58
3959.62 56
3959.77 53
3959.91 49
3960.06 45
3960.20 42
3960.35 38
3960.49 36
3960.63 34
3960.78 33
3960.92 33
3961.07 34
3961.21 36
3961.36 38
3961.50 41
3961.64 44
3961.79 48
3961.93 51
3962.08 54
3962.22 58
3962.37 62
3962.51 67
3962.65 73
3962.80 79
3962.94 85
3963.09 89
3963.23 91
3963.38 90
3963.52 85
3963.67 78
3963.81 68
3963.95 57
3964.10 47
3964.24 39
3964.39 34
3964.53 31
3964.68 32
3964.82 36
3964.96 42
3965.11 50
3965.25 58
3965.40 65
3965.54 72
3965.69 78
3965.83 82
3965.98 84
3966.12 85
3966.26 84
3966.41 84
3966.55 83
3966.70 83
3966.84 84
3966.99 86
3967.13 87
3967.28 89
3967.42 89
3967.56 88
3967.71 87
3967.85 84
3968.00 80
3968.14 75
3968.29 70
3968.43 65
3968.58 60
3968.72 56
3968.87 52
3969.01 49
3969.15 47
3969.30 46
3969.44 46
3969.59 47
3969.73 50
3969.88 54
3970.02 59
3970.17 64
3970.31 69
3970.45 74
3970.60 77
3970.74 80
3970.89 81
3971.03 80
3971.18 79
3971.32 77
3971.47 75
3971.61 74
3971.76 74
3971.90 75
3972.04 77
3972.19 80
3972.33 82
3972.48 84
3972.62 84
3972.77 82
3972.91 80
3973.06 77
3973.20 74
3973.35 73
3973.49 73
3973.63 74
3973.78 76
3973.92 78
3974.07 79
3974.21 79
3974.36 78
3974.50 75
3974.65 71
3974.79 67
3974.94 62
3975.08 57
3975.23 52
3975.37 46
3975.51 41
3975.66 37
3975.80 34
3975.95 31
3976.09 30
3976.24 31
3976.38 32
3976.53 34
3976.67 36
3976.82 38
3976.96 40
3977.11 42
3977.25 44
3977.39 46
3977.54 48
3977.68 49
3977.83 49
3977.97 49
3978.12 49
3978.26 49
3978.41 48
3978.55 48
3978.70 48
3978.84 48
3978.99 47
3979.13 47
3979.28 46
3979.42 44
3979.56 43
3979.71 41
3979.85 40
3980.00 40
3980.14 40
3980.29 42
3980.43 44
3980.58 46
3980.72 47
3980.87 46
3981.01 44
3981.16 41
3981.30 38
3981.45 35
3981.59 33
3981.73 33
3981.88 35
3982.02 38
3982.17 41
3982.31 44
3982.46 45
3982.60 44
3982.75 42
3982.89 39
3983.04 36
3983.18 33
3983.33 32
3983.47 31
3983.62 31
3983.76 31
3983.91 31
3984.05 32
3984.20 34
3984.34 36
3984.49 38
3984.63 41
3984.77 43
3984.92 45
3985.06 45
3985.21 45
3985.35 44
3985.50 43
3985.64 43
3985.79 43
3985.93 45
3986.08 47
3986.22 48
3986.37 50
3986.51 50
3986.66 49
3986.80 47
3986.95 45
3987.09 43
3987.24 40
3987.38 37
3987.53 34
3987.67 31
3987.82 27
3987.96 24
3988.11 21
3988.25 18
3988.39 14
3988.54 11
3988.68 8
3988.83 6
3988.97 5
3989.12 5
3989.26 7
3989.41 10
3989.55 13
3989.70 16
3989.84 18
3989.99 19
3990.13 18
3990.28 16
3990.42 14
3990.57 13
3990.71 13
3990.86 14
3991.00 14
3991.15 14
3991.29 14
3991.44 13
3991.58 11
3991.73 10
3991.87 9
3992.02 10
3992.16 11
3992.31 13
3992.45 15
3992.60 16
3992.74 17
3992.89 17
3993.03 16
3993.18 16
3993.32 16
3993.47 16
3993.61 17
3993.76 18
3993.90 19
3994.05 19
3994.19 18
3994.34 18
3994.48 17
3994.63 15
3994.77 14
3994.92 11
3995.06 8
3995.21 5
3995.35 3
3995.50 1
3995.64 1
3995.79 2
3995.93 5
3996.08 10
3996.22 15
3996.37 19
3996.51 23
3996.66 26
3996.80 27
3996.95 27
3997.09 26
3997.24 24
3997.38 22
3997.53 20
3997.67 18
3997.82 16
3997.96 15
3998.11 13
3998.25 11
3998.40 9
3998.54 6
3998.69 3
3998.83 0
3998.98 0
3999.12 0
3999.27 0
3999.41 0
3999.56 0
3999.70 0
3999.85 0
3999.99 0
4000.14 1
4000.28 4
4000.43 6
4000.57 9
4000.72 11
4000.86 14
4001.01 17
4001.15 20
4001.30 23
4001.44 28
4001.59 32
4001.73 36
4001.88 39
4002.02 42
4002.17 44
4002.31 45
4002.46 46
4002.60 46
4002.75 46
4002.89 47
4003.04 47
4003.18 48
4003.33 50
4003.47 52
4003.62 54
4003.76 56
4003.91 58
4004.05 60
4004.20 61
4004.34 62
4004.49 62
4004.63 63
4004.78 65
4004.92 67
4005.07 71
4005.21 75
4005.36 79
4005.50 82
4005.65 84
4005.79 83
4005.94 80
4006.09 76
4006.23 71
4006.38 66
4006.52 62
4006.67 58
4006.81 56
4006.96 54
4007.10 53
4007.25 53
4007.39 54
4007.54 56
4007.68 59
4007.83 63
4007.97 67
4008.12 71
4008.26 75
4008.41 78
4008.55 81
4008.70 83
4008.84 84
4008.99 86
4009.13 87
4009.28 87
4009.42 86
4009.57 83
4009.72 80
4009.86 75
4010.01 71
4010.15 67
4010.30 65
4010.44 63
4010.59 63
4010.73 63
4010.88 63
4011.02 63
4011.17 62
4011.31 60
4011.46 59
4011.60 58
4011.75 57
4011.89 56
4012.04 55
4012.18 53
4012.33 51
4012.47 47
4012.62 44
4012.77 41
4012.91 38
4013.06 36
4013.20 34
4013.35 32
4013.49 30
4013.64 29
4013.78 27
4013.93 25
4014.07 25
4014.22 25
4014.36 27
4014.51 30
4014.65 34
4014.80 39
4014.95 44
4015.09 49
4015.24 54
4015.38 56
4015.53 57
4015.67 57
4015.82 56
4015.96 54
4016.11 52
4016.25 52
4016.40 51
4016.54 51
4016.69 50
4016.83 47
4016.98 43
4017.13 38
4017.27 32
4017.42 27
4017.56 21
4017.71 17
4017.85 14
4018.00 12
4018.14 11
4018.29 11
4018.43 12
4018.58 14
4018.72 16
4018.87 20
4019.02 23
4019.16 28
4019.31 31
4019.45 34
4019.60 37
4019.74 39
4019.89 41
4020.03 42
4020.18 44
4020.32 45
4020.47 45
4020.61 43
4020.76 39
4020.91 34
4021.05 27
4021.20 20
4021.34 14
4021.49 10
4021.63 8
4021.78 7
4021.92 8
4022.07 9
4022.21 10
4022.36 12
4022.51 14
4022.65 17
4022.80 19
4022.94 22
4023.09 24
4023.23 27
4023.38 30
4023.52 33
4023.67 38
4023.81 42
4023.96 45
4024.11 47
4024.25 47
4024.40 44
4024.54 40
4024.69 35
4024.83 32
4024.98 31
4025.12 34
4025.27 41
4025.42 51
4025.56 62
4025.71 72
4025.85 81
4026.00 86
4026.14 89
4026.29 90
4026.43 88
4026.58 85
4026.73 81
4026.87 76
4027.02 71
4027.16 66
4027.31 63
4027.45 60
4027.60 59
4027.74 59
4027.89 59
4028.03 60
4028.18 59
4028.33 58
4028.47 55
4028.62 53
4028.76 50
4028.91 48
4029.05 47
4029.20 47
4029.35 48
4029.49 48
4029.64 48
4029.78 48
4029.93 46
4030.07 44
4030.22 42
4030.36 39
4030.51 35
4030.66 31
4030.80 27
4030.95 24
4031.09 21
4031.24 19
4031.38 17
4031.53 16
4031.67 16
4031.82 15
4031.97 13
4032.11 11
4032.26 9
4032.40 6
4032.55 4
4032.69 3
4032.84 4
4032.99 6
4033.13 10
4033.28 15
4033.42 21
4033.57 26
4033.71 30
4033.86 32
4034.01 33
4034.15 32
4034.30 29
4034.44 25
4034.59 20
4034.73 16
4034.88 12
4035.02 10
4035.17 10
4035.32 10
4035.46 11
4035.61 12
4035.75 13
4035.90 12
4036.04 11
4036.19 8
4036.34 6
4036.48 4
4036.63 2
4036.77 1
4036.92 1
4037.06 1
4037.21 2
4037.36 2
4037.50 1
4037.65 0
4037.79 0
4037.94 0
4038.08 0
4038.23 0
4038.38 0
4038.52 0
4038.67 4
4038.81 8
4038.96 12
4039.11 15
4039.25 18
4039.40 20
4039.54 21
4039.69 21
4039.83 20
4039.98 18
4040.13 16
4040.27 14
4040.42 12
4040.56 11
4040.71 11
4040.85 13
4041.00 17
4041.15 22
4041.29 29
4041.44 37
4041.58 46
4041.73 55
4041.88 63
4042.02 70
4042.17 74
4042.31 77
4042.46 77
4042.60 76
4042.75 73
4042.90 69
4043.04 65
4043.19 60
4043.33 55
4043.48 52
4043.63 49
4043.77 47
4043.92 46
4044.06 45
4044.21 44
4044.35 43
4044.50 40
4044.65 37
4044.79 33
4044.94 29
4045.08 24
4045.23 20
4045.38 18
4045.52 15
4045.67 14
4045.81 13
4045.96 13
4046.10 12
4046.25 10
4046.40 8
4046.54 6
4046.69 4
4046.83 1
4046.98 0
4047.13 0
4047.27 0
4047.42 0
4047.56 0
4047.71 0
4047.86 0
4048.00 0
4048.15 1
4048.29 8
4048.44 16
4048.59 25
4048.73 33
4048.88 40
4049.02 47
4049.17 51
4049.31 54
4049.46 55
4049.61 54
4049.75 52
4049.90 49
4050.04 45
4050.19 40
4050.34 35
4050.48 30
4050.63 26
4050.77 23
4050.92 21
4051.07 20
4051.21 19
4051.36 19
4051.50 19
4051.65 18
4051.80 18
4051.94 17
4052.09 15
4052.23 14
4052.38 12
4052.53 10
4052.67 8
4052.82 6
4052.96 5
4053.11 5
4053.26 6
4053.40 8
4053.55 10
4053.69 13
4053.84 17
4053.99 22
4054.13 29
4054.28 36
4054.42 43
4054.57 51
4054.72 58
4054.86 64
4055.01 69
4055.15 71
4055.30 72
4055.45 72
4055.59 71
4055.74 69
4055.89 68
4056.03 68
4056.18 68
4056.32 69
4056.47 70
4056.62 72
4056.76 73
4056.91 74
4057.05 74
4057.20 74
4057.35 72
4057.49 71
4057.64 70
4057.78 70
4057.93 71
4058.08 72
4058.22 74
4058.37 76
4058.51 77
4058.66 76
4058.81 74
4058.95 71
4059.10 66
4059.25 60
4059.39 54
4059.54 49
4059.68 45
4059.83 43
4059.98 43
4060.12 44
4060.27 46
4060.41 49
4060.56 52
4060.71 55
4060.85 57
4061.00 58
4061.15 58
4061.29 57
4061.44 56
4061.58 55
4061.73 53
4061.88 51
4062.02 48
4062.17 43
4062.31 36
4062.46 28
4062.61 20
4062.75 13
4062.90 8
4063.05 5
4063.19 5
4063.34 7
4063.48 9
4063.63 12
4063.78 13
4063.92 14
4064.07 14
4064.22 13
4064.36 12
4064.51 11
4064.65 11
4064.80 11
4064.95 13
4065.09 14
4065.24 17
4065.38 19
4065.53 22
4065.68 25
4065.82 27
4065.97 30
4066.12 31
4066.26 31
4066.41 30
4066.55 28
4066.70 26
4066.85 24
4066.99 24
4067.14 26
4067.29 30
4067.43 36
4067.58 44
4067.72 52
4067.87 59
4068.02 65
4068.16 70
4068.31 72
4068.46 72
4068.60 71
4068.75 70
4068.90 68
4069.04 67
4069.19 67
4069.33 69
4069.48 71
4069.63 75
4069.77 79
4069.92 83
4070.07 86
4070.21 87
4070.36 86
4070.50 84
4070.65 80
4070.80 74
4070.94 68
4071.09 63
4071.24 60
4071.38 59
4071.53 61
4071.68 64
4071.82 68
4071.97 72
4072.11 74
4072.26 73
4072.41 71
4072.55 66
4072.70 62
4072.85 58
4072.99 56
4073.14 55
4073.29 55
4073.43 55
4073.58 54
4073.72 52
4073.87 49
4074.02 45
4074.16 41
4074.31 38
4074.46 37
4074.60 36
4074.75 38
4074.90 41
4075.04 44
4075.19 48
4075.33 52
4075.48 55
4075.63 57
4075.77 57
4075.92 56
4076.07 53
4076.21 50
4076.36 48
4076.51 45
4076.65 44
4076.80 44
4076.95 44
4077.09 44
4077.24 44
4077.38 43
4077.53 40
4077.68 35
4077.82 30
4077.97 25
4078.12 21
4078.26 19
4078.41 19
4078.56 21
4078.70 25
4078.85 29
4079.00 33
4079.14 36
4079.29 38
4079.44 38
4079.58 38
4079.73 36
4079.88 35
4080.02 32
4080.17 30
4080.31 27
4080.46 24
4080.61 21
4080.75 18
4080.90 16
4081.05 15
4081.19 14
4081.34 15
4081.49 17
4081.63 19
4081.78 23
4081.93 27
4082.07 31
4082.22 35
4082.37 40
4082.51 43
4082.66 45
4082.81 47
4082.95 47
4083.10 46
4083.25 44
4083.39 42
4083.54 39
4083.68 36
4083.83 32
4083.98 27
4084.12 22
4084.27 16
4084.42 11
4084.56 7
4084.71 3
4084.86 1
4085.00 1
4085.15 1
4085.30 2
4085.44 3
4085.59 3
4085.74 2
4085.88 0
4086.03 0
4086.18 0
4086.32 0
4086.47 0
4086.62 0
4086.76 1
4086.91 7
4087.06 12
4087.20 18
4087.35 22
4087.50 25
4087.64 27
4087.79 27
4087.94 26
4088.08 25
4088.23 24
4088.38 23
4088.52 22
4088.67 20
4088.82 17
4088.96 13
4089.11 9
4089.26 6
4089.40 2
4089.55 0
4089.70 0
4089.84 0
4089.99 0
4090.14 0
4090.28 2
4090.43 3
4090.58 3
4090.72 3
4090.87 3
4091.02 2
4091.16 2
4091.31 1
4091.46 1
4091.60 0
4091.75 0
4091.90 0
4092.04 0
4092.19 0
4092.34 0
4092.48 0
4092.63 0
4092.78 3
4092.92 7
4093.07 10
4093.22 13
4093.36 15
4093.51 16
4093.66 16
4093.80 16
4093.95 17
4094.10 19
4094.24 22
4094.39 27
4094.54 34
4094.68 41
4094.83 49
4094.98 56
4095.12 61
4095.27 64
4095.42 66
4095.57 66
4095.71 65
4095.86 65
4096.01 63
4096.15 62
4096.30 61
4096.45 60
4096.59 60
4096.74 60
4096.89 61
4097.03 63
4097.18 67
4097.33 72
4097.47 79
4097.62 85
4097.77 91
4097.91 97
4098.06 100
4098.21 101
4098.35 100
4098.50 98
4098.65 95
4098.79 92
4098.94 89
4099.09 87
4099.24 86
4099.38 85
4099.53 84
4099.68 82
4099.82 80
4099.97 77
4100.12 73
4100.26 69
4100.41 65
4100.56 62
4100.70 58
4100.85 55
4101.00 52
4101.14 50
4101.29 47
4101.44 45
4101.59 43
4101.73 42
4101.88 41
4102.03 41
4102.17 42
4102.32 45
4102.47 48
4102.61 52
4102.76 56
4102.91 59
4103.05 61
4103.20 61
4103.35 58
4103.49 54
4103.64 47
4103.79 39
4103.94 30
4104.08 21
4104.23 13
4104.38 6
4104.52 2
4104.67 0
4104.82 2
4104.96 8
4105.11 15
4105.26 25
4105.41 36
4105.55 46
4105.70 55
4105.85 62
4105.99 65
4106.14 66
4106.29 64
4106.43 59
4106.58 54
4106.73 48
4106.87 44
4107.02 41
4107.17 41
4107.32 42
4107.46 45
4107.61 48
4107.76 52
4107.90 55
4108.05 57
4108.20 58
4108.34 59
4108.49 59
4108.64 59
4108.79 59
4108.93 59
4109.08 58
4109.23 57
4109.37 56
4109.52 55
4109.67 54
4109.81 53
4109.96 53
4110.11 53
4110.26 53
4110.40 53
4110.55 51
4110.70 48
4110.84 44
4110.99 40
4111.14 36
4111.29 33
4111.43 30
4111.58 28
4111.73 28
4111.87 28
4112.02 28
4112.17 27
4112.31 26
4112.46 23
4112.61 19
4112.76 16
4112.90 13
4113.05 12
4113.20 13
4113.34 17
4113.49 22
4113.64 29
4113.79 34
4113.93 38
4114.08 40
4114.23 38
4114.37 35
4114.52 31
4114.67 27
4114.82 25
4114.96 25
4115.11 27
4115.26 31
4115.40 36
4115.55 41
4115.70 45
4115.85 47
4115.99 47
4116.14 47
4116.29 45
4116.43 44
4116.58 42
4116.73 41
4116.88 40
4117.02 40
4117.17 39
4117.32 40
4117.46 41
4117.61 43
4117.76 46
4117.91 49
4118.05 53
4118.20 57
4118.35 60
4118.49 63
4118.64 65
4118.79 66
4118.94 67
4119.08 66
4119.23 63
4119.38 59
4119.52 54
4119.67 48
4119.82 42
4119.97 37
4120.11 34
4120.26 33
4120.41 34
4120.56 37
4120.70 40
4120.85 42
4121.00 43
4121.14 42
4121.29 39
4121.44 34
4121.59 28
4121.73 22
4121.88 16
4122.03 11
4122.18 8
4122.32 7
4122.47 9
4122.62 12
4122.76 15
4122.91 19
4123.06 23
4123.21 26
4123.35 29
4123.50 31
4123.65 33
4123.79 35
4123.94 36
4124.09 37
4124.24 37
4124.38 36
4124.53 35
4124.68 34
4124.83 32
4124.97 31
4125.12 31
4125.27 32
4125.42 34
4125.56 36
4125.71 38
4125.86 40
4126.00 41
4126.15 42
4126.30 42
4126.45 40
4126.59 37
4126.74 33
4126.89 29
4127.04 26
4127.18 24
4127.33 23
4127.48 24
4127.63 25
4127.77 27
4127.92 29
4128.07 30
4128.21 31
4128.36 31
4128.51 31
4128.66 31
4128.80 32
4128.95 33
4129.10 35
4129.25 36
4129.39 36
4129.54 36
4129.69 34
4129.84 33
4129.98 32
4130.13 32
4130.28 32
4130.43 33
4130.57 35
4130.72 37
4130.87 39
4131.02 41
4131.16 42
4131.31 42
4131.46 42
4131.60 43
4131.75 43
4131.90 44
4132.05 44
4132.19 44
4132.34 43
4132.49 42
4132.64 41
4132.78 40
4132.93 39
4133.08 38
4133.23 38
4133.37 37
4133.52 35
4133.67 32
4133.82 26
4133.96 18
4134.11 9
4134.26 1
4134.41 0
4134.55 0
4134.70 0
4134.85 0
4135.00 0
4135.14 10
4135.29 21
4135.44 30
4135.59 38
4135.73 44
4135.88 46
4136.03 47
4136.18 48
4136.32 48
4136.47 48
4136.62 49
4136.77 50
4136.91 52
4137.06 53
4137.21 54
4137.36 55
4137.50 55
4137.65 54
4137.80 52
4137.95 48
4138.09 44
4138.24 38
4138.39 33
4138.54 28
4138.68 23
4138.83 20
4138.98 16
4139.13 13
4139.27 9
4139.42 4
4139.57 0
4139.72 0
4139.86 0
4140.01 0
4140.16 0
4140.31 0
4140.45 0
4140.60 0
4140.75 5
4140.90 13
4141.05 19
4141.19 25
4141.34 30
4141.49 34
4141.64 37
4141.78 40
4141.93 42
4142.08 44
4142.23 45
4142.37 45
4142.52 44
4142.67 43
4142.82 42
4142.96 41
4143.11 41
4143.26 40
4143.41 40
4143.55 41
4143.70 42
4143.85 43
4144.00 45
4144.15 48
4144.29 51
4144.44 54
4144.59 56
4144.74 56
4144.88 55
4145.03 52
4145.18 47
4145.33 41
4145.47 35
4145.62 29
4145.77 24
4145.92 19
4146.06 14
4146.21 10
4146.36 5
4146.51 1
4146.66 0
4146.80 0
4146.95 0
4147.10 0
4147.25 0
4147.39 4
4147.54 9
4147.69 14
4147.84 18
4147.98 22
4148.13 23
4148.28 23
4148.43 21
4148.58 18
4148.72 14
4148.87 10
4149.02 7
4149.17 5
4149.31 4
4149.46 4
4149.61 5
4149.76 5
4149.91 6
4150.05 8
4150.20 9
4150.35 11
4150.50 13
4150.64 16
4150.79 19
4150.94 22
4151.09 26
4151.24 29
4151.38 33
4151.53 37
4151.68 41
4151.83 44
4151.97 46
4152.12 46
4152.27 46
4152.42 45
4152.57 43
4152.71 41
4152.86 40
4153.01 38
4153.16 36
4153.30 34
4153.45 32
4153.60 31
4153.75 31
4153.90 34
4154.04 38
4154.19 44
4154.34 49
4154.49 54
4154.63 57
4154.78 57
4154.93 56
4155.08 54
4155.23 52
4155.37 50
4155.52 49
4155.67 50
4155.82 51
4155.97 53
4156.11 55
4156.26 56
4156.41 56
4156.56 55
4156.70 53
4156.85 50
4157.00 47
4157.15 43
4157.30 40
4157.44 37
4157.59 34
4157.74 32
4157.89 29
4158.04 25
4158.18 20
4158.33 15
4158.48 10
4158.63 5
4158.78 1
4158.92 0
4159.07 0
4159.22 0
4159.37 0
4159.51 0
4159.66 2
4159.81 4
4159.96 8
4160.11 11
4160.25 14
4160.40 18
4160.55 22
4160.70 26
4160.85 30
4160.99 33
4161.14 36
4161.29 38
4161.44 41
4161.59 42
4161.73 44
4161.88 45
4162.03 45
4162.18 44
4162.33 43
4162.47 40
4162.62 37
4162.77 34
4162.92 31
4163.07 27
4163.21 24
4163.36 21
4163.51 18
4163.66 14
4163.81 10
4163.95 5
4164.10 1
4164.25 0
4164.40 0
4164.55 0
4164.69 0
4164.84 0
4164.99 0
4165.14 0
4165.29 0
4165.43 3
4165.58 7
4165.73 11
4165.88 14
4166.03 17
4166.17 18
4166.32 18
4166.47 17
4166.62 13
4166.77 9
4166.91 4
4167.06 0
4167.21 0
4167.36 0
4167.51 0
4167.65 0
4167.80 0
4167.95 0
4168.10 0
4168.25 3
4168.39 6
4168.54 9
4168.69 10
4168.84 10
4168.99 9
4169.13 7
4169.28 4
4169.43 1
4169.58 0
4169.73 0
4169.88 0
4170.02 0
4170.17 0
4170.32 0
4170.47 0
4170.62 3
4170.76 6
4170.91 7
4171.06 9
4171.21 9
4171.36 9
4171.50 9
4171.65 10
4171.80 12
4171.95 15
4172.10 18
4172.25 22
4172.39 26
4172.54 29
4172.69 31
4172.84 32
4172.99 32
4173.13 32
4173.28 33
4173.43 34
4173.58 36
4173.73 38
4173.88 40
4174.02 41
4174.17 40
4174.32 38
4174.47 35
4174.62 30
4174.76 25
4174.91 20
4175.06 17
4175.21 15
4175.36 16
4175.51 19
4175.65 24
4175.80 30
4175.95 36
4176.10 43
4176.25 49
4176.39 54
4176.54 58
4176.69 62
4176.84 64
4176.99 66
4177.14 68
4177.28 68
4177.43 68
4177.58 67
4177.73 64
4177.88 60
4178.03 56
4178.17 52
4178.32 48
4178.47 46
4178.62 45
4178.77 45
4178.91 46
4179.06 47
4179.21 46
4179.36 44
4179.51 40
4179.66 33
4179.80 25
4179.95 17
4180.10 8
4180.25 0
4180.40 0
4180.55 0
4180.69 0
4180.84 0
4180.99 0
4181.14 0
4181.29 0
4181.44 3
4181.58 10
4181.73 16
4181.88 22
4182.03 26
4182.18 30
4182.33 32
4182.47 34
4182.62 36
4182.77 38
4182.92 42
4183.07 46
4183.22 50
4183.36 54
4183.51 58
4183.66 61
4183.81 63
4183.96 63
4184.11 61
4184.25 59
4184.40 55
4184.55 51
4184.70 47
4184.85 43
4185.00 41
4185.14 38
4185.29 37
4185.44 36
4185.59 36
4185.74 36
4185.89 36
4186.03 36
4186.18 37
4186.33 38
4186.48 40
4186.63 43
4186.78 47
4186.92 51
4187.07 55
4187.22 58
4187.37 62
4187.52 65
4187.67 67
4187.82 70
4187.96 71
4188.11 72
4188.26 70
4188.41 67
4188.56 61
4188.71 53
4188.85 44
4189.00 35
4189.15 26
4189.30 20
4189.45 16
4189.60 14
4189.75 13
4189.89 14
4190.04 14
4190.19 14
4190.34 14
4190.49 13
4190.64 13
4190.78 12
4190.93 13
4191.08 13
4191.23 14
4191.38 15
4191.53 17
4191.68 20
4191.82 23
4191.97 26
4192.12 28
4192.27 30
4192.42 31
4192.57 31
4192.71 30
4192.86 30
4193.01 30
4193.16 33
4193.31 38
4193.46 44
4193.61 51
4193.75 59
4193.90 66
4194.05 71
4194.20 74
4194.35 74
4194.50 72
4194.65 69
4194.79 65
4194.94 62
4195.09 61
4195.24 61
4195.39 64
4195.54 70
4195.69 77
4195.83 84
4195.98 90
4196.13 95
4196.28 98
4196.43 98
4196.58 95
4196.73 90
4196.87 84
4197.02 77
4197.17 71
4197.32 65
4197.47 62
4197.62 60
4197.77 60
4197.91 60
4198.06 60
4198.21 60
4198.36 59
4198.51 57
4198.66 53
4198.81 50
4198.95 47
4199.10 44
4199.25 42
4199.40 40
4199.55 39
4199.70 38
4199.85 36
4199.99 35
4200.14 33
4200.29 33
4200.44 33
4200.59 35
4200.74 37
4200.89 40
4201.04 43
4201.18 45
4201.33 46
4201.48 46
4201.63 45
4201.78 43
4201.93 42
4202.08 41
4202.22 42
4202.37 43
4202.52 44
4202.67 45
4202.82 46
4202.97 45
4203.12 44
4203.27 43
4203.41 43
4203.56 44
4203.71 46
4203.86 49
4204.01 53
4204.16 56
4204.31 58
4204.46 58
4204.60 58
4204.75 58
4204.90 59
4205.05 61
4205.20 64
4205.35 67
4205.50 70
4205.65 72
4205.79 71
4205.94 68
4206.09 64
4206.24 59
4206.39 54
4206.54 50
4206.69 48
4206.84 47
4206.98 48
4207.13 50
4207.28 52
4207.43 54
4207.58 55
4207.73 55
4207.88 56
4208.03 55
4208.17 55
4208.32 55
4208.47 56
4208.62 57
4208.77 58
4208.92 61
4209.07 63
4209.22 66
4209.36 70
4209.51 73
4209.66 77
4209.81 80
4209.96 82
4210.11 84
4210.26 86
4210.41 87
4210.55 88
4210.70 89
4210.85 89
4211.00 90
4211.15 90
4211.30 89
4211.45 87
4211.60 85
4211.75 83
4211.89 81
4212.04 82
4212.19 84
4212.34 87
4212.49 90
4212.64 93
4212.79 94
4212.94 93
4213.09 90
4213.23 85
4213.38 78
4213.53 71
4213.68 63
4213.83 55
4213.98 47
4214.13 40
4214.28 34
4214.43 29
4214.57 24
4214.72 22
4214.87 21
4215.02 21
4215.17 21
4215.32 22
4215.47 22
4215.62 22
4215.77 22
4215.91 22
4216.06 21
4216.21 20
4216.36 21
4216.51 22
4216.66 24
4216.81 26
4216.96 30
4217.11 33
4217.25 36
4217.40 38
4217.55 40
4217.70 40
4217.85 41
4218.00 42
4218.15 44
4218.30 47
4218.45 50
4218.60 52
4218.74 53
4218.89 52
4219.04 49
4219.19 44
4219.34 37
4219.49 30
4219.64 24
4219.79 20
4219.94 18
4220.09 19
4220.23 22
4220.38 26
4220.53 29
4220.68 32
4220.83 33
4220.98 34
4221.13 34
4221.28 34
4221.43 36
4221.58 38
4221.72 40
4221.87 41
4222.02 42
4222.17 41
4222.32 40
4222.47 37
4222.62 35
4222.77 33
4222.92 33
4223.07 34
4223.21 37
4223.36 40
4223.51 43
4223.66 46
4223.81 48
4223.96 50
4224.11 50
4224.26 50
4224.41 49
4224.56 46
4224.71 43
4224.85 38
4225.00 33
4225.15 28
4225.30 24
4225.45 21
4225.60 20
4225.75 22
4225.90 25
4226.05 30
4226.20 36
4226.35 43
4226.49 50
4226.64 55
4226.79 60
4226.94 62
4227.09 62
4227.24 61
4227.39 58
4227.54 55
4227.69 52
4227.84 50
4227.99 49
4228.13 49
4228.28 50
4228.43 51
4228.58 52
4228.73 52
4228.88 53
4229.03 53
4229.18 53
4229.33 54
4229.48 55
4229.63 56
4229.78 57
4229.92 59
4230.07 60
4230.22 61
4230.37 61
4230.52 61
4230.67 60
4230.82 58
4230.97 55
4231.12 51
4231.27 45
4231.42 39
4231.57 32
4231.71 26
4231.86 20
4232.01 16
4232.16 14
4232.31 14
4232.46 16
4232.61 18
4232.76 21
4232.91 24
4233.06 26
4233.21 26
4233.36 26
4233.51 25
4233.65 25
4233.80 24
4233.95 24
4234.10 25
4234.25 27
4234.40 30
4234.55 33
4234.70 37
4234.85 42
4235.00 46
4235.15 50
4235.30 52
4235.45 54
4235.59 54
4235.74 54
4235.89 54
4236.04 54
4236.19 54
4236.34 53
4236.49 52
4236.64 49
4236.79 45
4236.94 39
4237.09 33
4237.24 26
4237.39 20
4237.54 14
4237.68 10
4237.83 7
4237.98 4
4238.13 3
4238.28 2
4238.43 1
4238.58 0
4238.73 0
4238.88 0
4239.03 0
4239.18 0
4239.33 0
4239.48 0
4239.63 0
4239.78 0
4239.92 4
4240.07 9
4240.22 14
4240.37 19
4240.52 24
4240.67 28
4240.82 31
4240.97 32
4241.12 33
4241.27 32
4241.42 32
4241.57 33
4241.72 35
4241.87 39
4242.02 46
4242.17 54
4242.31 62
4242.46 70
4242.61 74
4242.76 75
4242.91 72
4243.06 66
4243.21 59
4243.36 51
4243.51 44
4243.66 39
4243.81 35
4243.96 33
4244.11 32
4244.26 30
4244.41 29
4244.56 28
4244.71 27
4244.85 28
4245.00 29
4245.15 32
4245.30 35
4245.45 38
4245.60 41
4245.75 43
4245.90 45
4246.05 46
4246.20 48
4246.35 50
4246.50 53
4246.65 54
4246.80 55
4246.95 53
4247.10 49
4247.25 44
4247.40 37
4247.54 31
4247.69 27
4247.84 25
4247.99 27
4248.14 31
4248.29 37
4248.44 44
4248.59 50
4248.74 55
4248.89 58
4249.04 60
4249.19 61
4249.34 60
4249.49 59
4249.64 56
4249.79 53
4249.94 50
4250.09 46
4250.24 43
4250.39 39
4250.53 37
4250.68 36
4250.83 36
4250.98 37
4251.13 38
4251.28 38
4251.43 37
4251.58 35
4251.73 32
4251.88 27
4252.03 23
4252.18 18
4252.33 14
4252.48 11
4252.63 8
4252.78 6
4252.93 6
4253.08 7
4253.23 9
4253.38 13
4253.53 18
4253.68 23
4253.83 29
4253.97 34
4254.12 40
4254.27 45
4254.42 50
4254.57 56
4254.72 63
4254.87 69
4255.02 75
4255.17 81
4255.32 87
4255.47 92
4255.62 96
4255.77 99
4255.92 100
4256.07 100
4256.22 98
4256.37 94
4256.52 89
4256.67 84
4256.82 78
4256.97 73
4257.12 69
4257.27 65
4257.42 63
4257.57 62
4257.72 62
4257.87 63
4258.01 66
4258.16 68
4258.31 72
4258.46 75
4258.61 78
4258.76 81
4258.91 82
4259.06 83
4259.21 83
4259.36 82
4259.51 80
4259.66 76
4259.81 71
4259.96 66
4260.11 61
4260.26 57
4260.41 53
4260.56 51
4260.71 50
4260.86 52
4261.01 55
4261.16 59
4261.31 65
4261.46 70
4261.61 74
4261.76 78
4261.91 80
4262.06 82
4262.21 83
4262.36 86
4262.51 91
4262.66 97
4262.81 105
4262.96 115
4263.10 126
4263.25 139
4263.40 152
4263.55 168
4263.70 185
4263.85 204
4264.00 224
4264.15 245
4264.30 265
4264.45 284
4264.60 302
4264.75 317
4264.90 331
4265.05 344
4265.20 356
4265.35 367
4265.50 377
4265.65 387
4265.80 395
4265.95 400
4266.10 403
4266.25 404
4266.40 402
4266.55 399
4266.70 396
4266.85 394
4267.00 392
4267.15 391
4267.30 390
4267.45 390
4267.60 388
4267.75 384
4267.90 379
4268.05 372
4268.20 364
4268.35 355
4268.50 345
4268.65 336
4268.80 328
4268.95 320
4269.10 313
4269.25 307
4269.40 301
4269.55 297
4269.70 293
4269.85 290
4270.00 288
4270.15 286
4270.30 285
4270.45 284
4270.60 283
4270.75 282
4270.90 280
4271.05 276
4271.20 269
4271.35 261
4271.50 249
4271.65 235
4271.79 220
4271.94 203
4272.09 187
4272.24 172
4272.39 158
4272.54 146
4272.69 135
4272.84 126
4272.99 120
4273.14 115
4273.29 113
4273.44 114
4273.59 116
4273.74 119
4273.89 122
4274.04 124
4274.19 124
4274.34 121
4274.49 116
4274.64 110
4274.79 102
4274.94 94
4275.09 88
4275.24 82
4275.39 78
4275.54 75
4275.69 72
4275.84 70
4275.99 67
4276.14 65
4276.29 64
4276.44 63
4276.59 64
4276.74 66
4276.89 70
4277.04 74
4277.19 78
4277.34 81
4277.49 82
4277.64 82
4277.79 80
4277.94 78
4278.09 75
4278.24 73
4278.39 73
4278.54 74
4278.69 76
4278.84 79
4278.99 82
4279.14 84
4279.29 85
4279.44 85
4279.59 84
4279.74 81
4279.89 78
4280.04 74
4280.19 68
4280.34 63
4280.49 57
4280.64 51
4280.79 47
4280.94 43
4281.09 42
4281.24 42
4281.39 45
4281.54 48
4281.69 52
4281.84 56
4281.99 58
4282.14 59
4282.29 58
4282.44 55
4282.59 51
4282.75 47
4282.90 43
4283.05 40
4283.20 38
4283.35 39
4283.50 40
4283.65 43
4283.80 45
4283.95 46
4284.10 47
4284.25 46
4284.40 43
4284.55 41
4284.70 37
4284.85 34
4285.00 31
4285.15 28
4285.30 25
4285.45 21
4285.60 17
4285.75 13
4285.90 8
4286.05 4
4286.20 0
4286.35 0
4286.50 0
4286.65 0
4286.80 0
4286.95 4
4287.10 9
4287.25 13
4287.40 17
4287.55 21
4287.70 23
4287.85 24
4288.00 24
4288.15 25
4288.30 25
4288.45 25
4288.60 25
4288.75 25
4288.90 24
4289.05 22
4289.20 20
4289.35 18
4289.50 17
4289.65 17
4289.80 19
4289.95 21
4290.10 23
4290.25 24
4290.40 25
4290.55 24
4290.70 23
4290.85 22
4291.00 20
4291.15 19
4291.30 18
4291.46 17
4291.61 16
4291.76 16
4291.91 16
4292.06 17
4292.21 19
4292.36 22
4292.51 25
4292.66 27
4292.81 28
4292.96 28
4293.11 27
4293.26 24
4293.41 20
4293.56 16
4293.71 13
4293.86 9
4294.01 7
4294.16 4
4294.31 2
4294.46 0
4294.61 0
4294.76 0
4294.91 0
4295.06 0
4295.21 0
4295.36 0
4295.51 5
4295.66 11
4295.81 17
4295.96 23
4296.11 28
4296.26 31
4296.41 33
4296.57 33
4296.72 32
4296.87 30
4297.02 27
4297.17 24
4297.32 20
4297.47 16
4297.62 12
4297.77 6
4297.92 2
4298.07 0
4298.22 0
4298.37 0
4298.52 0
4298.67 0
4298.82 0
4298.97 0
4299.12 1
4299.27 1
4299.42 1
4299.57 2
4299.72 3
4299.87 6
4300.02 9
4300.17 13
4300.32 15
4300.47 16
4300.63 15
4300.78 11
4300.93 7
4301.08 2
4301.23 0
4301.38 0
4301.53 0
4301.68 0
4301.83 0
4301.98 0
4302.13 3
4302.28 9
4302.43 15
4302.58 21
4302.73 26
4302.88 30
4303.03 32
4303.18 32
4303.33 28
4303.48 23
4303.63 17
4303.78 10
4303.93 5
4304.09 1
4304.24 0
4304.39 1
4304.54 4
4304.69 8
4304.84 13
4304.99 19
4305.14 25
4305.29 30
4305.44 36
4305.59 41
4305.74 46
4305.89 50
4306.04 53
4306.19 55
4306.34 55
4306.49 52
4306.64 47
4306.79 40
4306.94 32
4307.10 25
4307.25 18
4307.40 12
4307.55 8
4307.70 6
4307.85 5
4308.00 5
4308.15 6
4308.30 7
4308.45 8
4308.60 9
4308.75 9
4308.90 9
4309.05 8
4309.20 6
4309.35 4
4309.50 2
4309.65 0
4309.81 0
4309.96 1
4310.11 2
4310.26 4
4310.41 5
4310.56 6
4310.71 5
4310.86 4
4311.01 3
4311.16 2
4311.31 3
4311.46 4
4311.61 7
4311.76 11
4311.91 13
4312.06 15
4312.21 15
4312.37 13
4312.52 9
4312.67 4
4312.82 0
4312.97 0
4313.12 0
4313.27 0
4313.42 0
4313.57 0
4313.72 0
4313.87 0
4314.02 3
4314.17 7
4314.32 11
4314.47 15
4314.62 18
4314.78 23
4314.93 27
4315.08 30
4315.23 33
4315.38 35
4315.53 35
4315.68 34
4315.83 32
4315.98 30
4316.13 29
4316.28 28
4316.43 28
4316.58 28
4316.73 28
4316.89 28
4317.04 26
4317.19 24
4317.34 20
4317.49 15
4317.64 10
4317.79 5
4317.94 1
4318.09 0
4318.24 0
4318.39 0
4318.54 0
4318.69 0
4318.84 3
4319.00 6
4319.15 9
4319.30 11
4319.45 11
4319.60 10
4319.75 8
4319.90 5
4320.05 2
4320.20 0
4320.35 0
4320.50 0
4320.65 0
4320.80 4
4320.95 7
4321.11 10
4321.26 12
4321.41 12
4321.56 12
4321.71 10
4321.86 10
4322.01 10
4322.16 12
4322.31 16
4322.46 20
4322.61 23
4322.76 26
4322.92 27
4323.07 27
4323.22 25
4323.37 22
4323.52 18
4323.67 15
4323.82 11
4323.97 8
4324.12 5
4324.27 3
4324.42 2
4324.57 1
4324.72 2
4324.88 3
4325.03 6
4325.18 9
4325.33 12
4325.48 15
4325.63 17
4325.78 19
4325.93 20
4326.08 20
4326.23 19
4326.38 18
4326.53 16
4326.69 14
4326.84 11
4326.99 8
4327.14 6
4327.29 4
4327.44 3
4327.59 4
4327.74 5
4327.89 7
4328.04 10
4328.19 12
4328.35 16
4328.50 19
4328.65 23
4328.80 26
4328.95 29
4329.10 32
4329.25 34
4329.40 34
4329.55 34
4329.70 32
4329.85 29
4330.01 26
4330.16 21
4330.31 16
4330.46 11
4330.61 8
4330.76 5
4330.91 3
4331.06 3
4331.21 3
4331.36 2
4331.51 2
4331.67 0
4331.82 0
4331.97 0
4332.12 0
4332.27 0
4332.42 0
4332.57 0
4332.72 1
4332.87 6
4333.02 11
4333.18 16
4333.33 19
4333.48 22
4333.63 23
4333.78 23
4333.93 22
4334.08 21
4334.23 20
4334.38 20
4334.53 21
4334.69 22
4334.84 24
4334.99 26
4335.14 30
4335.29 33
4335.44 37
4335.59 42
4335.74 47
4335.89 51
4336.04 55
4336.20 57
4336.35 59
4336.50 59
4336.65 59
4336.80 58
4336.95 56
4337.10 54
4337.25 51
4337.40 48
4337.56 44
4337.71 39
4337.86 34
4338.01 28
4338.16 23
4338.31 18
4338.46 14
4338.61 11
4338.76 10
4338.91 10
4339.07 11
4339.22 14
4339.37 18
4339.52 24
4339.67 30
4339.82 36
4339.97 40
4340.12 43
4340.27 43
4340.43 40
4340.58 35
4340.73 28
4340.88 20
4341.03 13
4341.18 7
4341.33 2
4341.48 0
4341.63 0
4341.79 0
4341.94 1
4342.09 4
4342.24 9
4342.39 14
4342.54 19
4342.69 22
4342.84 23
4342.99 23
4343.15 21
4343.30 18
4343.45 16
4343.60 15
4343.75 15
4343.90 17
4344.05 19
4344.20 21
4344.36 22
4344.51 22
4344.66 21
4344.81 20
4344.96 19
4345.11 20
4345.26 22
4345.41 26
4345.56 31
4345.72 37
4345.87 41
4346.02 44
4346.17 46
4346.32 46
4346.47 45
4346.62 44
4346.77 42
4346.93 41
4347.08 39
4347.23 37
4347.38 35
4347.53 34
4347.68 32
4347.83 31
4347.98 31
4348.14 31
4348.29 33
4348.44 35
4348.59 37
4348.74 38
4348.89 39
4349.04 38
4349.19 36
4349.35 33
4349.50 29
4349.65 26
4349.80 24
4349.95 24
4350.10 25
4350.25 27
4350.40 29
4350.56 31
4350.71 32
4350.86 32
4351.01 32
4351.16 32
4351.31 33
4351.46 34
4351.61 37
4351.77 40
4351.92 44
4352.07 48
4352.22 52
4352.37 56
4352.52 59
4352.67 61
4352.83 62
4352.98 61
4353.13 58
4353.28 55
4353.43 50
4353.58 45
4353.73 42
4353.88 40
4354.04 39
4354.19 39
4354.34 41
4354.49 42
4354.64 44
4354.79 46
4354.94 47
4355.10 47
4355.25 47
4355.40 46
4355.55 45
4355.70 43
4355.85 41
4356.00 39
4356.15 39
4356.31 40
4356.46 42
4356.61 45
4356.76 49
4356.91 53
4357.06 56
4357.21 57
4357.37 58
4357.52 57
4357.67 56
4357.82 53
4357.97 50
4358.12 47
4358.27 44
4358.43 42
4358.58 41
4358.73 42
4358.88 45
4359.03 50
4359.18 58
4359.33 67
4359.49 76
4359.64 85
4359.79 93
4359.94 98
4360.09 99
4360.24 98
4360.39 94
4360.55 88
4360.70 82
4360.85 75
4361.00 68
4361.15 62
4361.30 55
4361.45 49
4361.61 44
4361.76 39
4361.91 34
4362.06 31
4362.21 28
4362.36 26
4362.52 26
4362.67 26
4362.82 26
4362.97 28
4363.12 29
4363.27 31
4363.42 34
4363.58 36
4363.73 38
4363.88 39
4364.03 40
4364.18 40
4364.33 41
4364.48 41
4364.64 42
4364.79 43
4364.94 44
4365.09 46
4365.24 48
4365.39 50
4365.55 51
4365.70 51
4365.85 50
4366.00 48
4366.15 45
4366.30 40
4366.45 35
4366.61 28
4366.76 22
4366.91 15
4367.06 9
4367.21 4
4367.36 0
4367.52 0
4367.67 0
4367.82 0
4367.97 0
4368.12 0
4368.27 0
4368.43 0
4368.58 0
4368.73 0
4368.88 2
4369.03 8
4369.18 15
4369.33 24
4369.49 32
4369.64 40
4369.79 47
4369.94 52
4370.09 55
4370.24 56
4370.40 56
4370.55 54
4370.70 52
4370.85 51
4371.00 49
4371.15 49
4371.31 50
4371.46 51
4371.61 52
4371.76 53
4371.91 53
4372.06 51
4372.22 47
4372.37 42
4372.52 36
4372.67 30
4372.82 25
4372.97 20
4373.13 17
4373.28 16
4373.43 17
4373.58 20
4373.73 24
4373.88 28
4374.04 33
4374.19 37
4374.34 41
4374.49 44
4374.64 47
4374.79 51
4374.95 55
4375.10 59
4375.25 64
4375.40 68
4375.55 72
4375.70 74
4375.86 74
4376.01 73
4376.16 71
4376.31 70
4376.46 69
4376.62 69
4376.77 71
4376.92 74
4377.07 77
4377.22 80
4377.37 81
4377.53 81
4377.68 79
4377.83 75
4377.98 70
4378.13 65
4378.28 60
4378.44 56
4378.59 52
4378.74 48
4378.89 45
4379.04 42
4379.20 40
4379.35 38
4379.50 36
4379.65 35
4379.80 35
4379.95 35
4380.11 36
4380.26 36
4380.41 36
4380.56 36
4380.71 35
4380.86 34
4381.02 32
4381.17 31
4381.32 30
4381.47 30
4381.62 31
4381.78 32
4381.93 34
4382.08 36
4382.23 37
4382.38 38
4382.53 38
4382.69 39
4382.84 40
4382.99 42
4383.14 45
4383.29 48
4383.45 52
4383.60 55
4383.75 56
4383.90 56
4384.05 55
4384.21 53
4384.36 51
4384.51 49
4384.66 48
4384.81 47
4384.96 47
4385.12 47
4385.27 48
4385.42 50
4385.57 54
4385.72 59
4385.88 65
4386.03 72
4386.18 78
4386.33 84
4386.48 88
4386.64 90
4386.79 90
4386.94 88
4387.09 85
4387.24 81
4387.40 77
4387.55 73
4387.70 70
4387.85 67
4388.00 66
4388.15 65
4388.31 65
4388.46 67
4388.61 69
4388.76 72
4388.91 76
4389.07 79
4389.22 82
4389.37 83
4389.52 84
4389.67 83
4389.83 80
4389.98 77
4390.13 73
4390.28 70
4390.43 68
4390.59 66
4390.74 64
4390.89 61
4391.04 58
4391.19 53
4391.35 47
4391.50 40
4391.65 35
4391.80 30
4391.95 28
4392.11 26
4392.26 25
4392.41 25
4392.56 24
4392.71 24
4392.87 24
4393.02 25
4393.17 27
4393.32 31
4393.47 36
4393.63 41
4393.78 44
4393.93 45
4394.08 44
4394.23 39
4394.39 34
4394.54 27
4394.69 20
4394.84 14
4394.99 9
4395.15 5
4395.30 2
4395.45 1
4395.60 1
4395.75 2
4395.91 4
4396.06 6
4396.21 10
4396.36 13
4396.52 16
4396.67 20
4396.82 23
4396.97 27
4397.12 30
4397.28 32
4397.43 35
4397.58 36
4397.73 38
4397.88 39
4398.04 40
4398.19 41
4398.34 42
4398.49 44
4398.64 45
4398.80 47
4398.95 48
4399.10 49
4399.25 49
4399.41 49
4399.56 48
4399.71 47
4399.86 46
4400.01 44
4400.17 44
4400.32 44
4400.47 45
4400.62 47
4400.77 50
4400.93 54
4401.08 58
4401.23 62
4401.38 67
4401.54 71
4401.69 75
4401.84 78
4401.99 80
4402.14 81
4402.30 81
4402.45 79
4402.60 77
4402.75 76
4402.90 75
4403.06 76
4403.21 79
4403.36 83
4403.51 87
4403.67 92
4403.82 96
4403.97 98
4404.12 98
4404.27 96
4404.43 93
4404.58 89
4404.73 85
4404.88 81
4405.04 77
4405.19 72
4405.34 67
4405.49 62
4405.64 57
4405.80 52
4405.95 47
4406.10 43
4406.25 40
4406.41 37
4406.56 35
4406.71 32
4406.86 28
4407.02 24
4407.17 19
4407.32 16
4407.47 13
4407.62 13
4407.78 14
4407.93 18
4408.08 23
4408.23 28
4408.39 32
4408.54 35
4408.69 35
4408.84 34
4408.99 32
4409.15 30
4409.30 28
4409.45 28
4409.60 30
4409.76 33
4409.91 36
4410.06 40
4410.21 42
4410.37 43
4410.52 43
4410.67 42
4410.82 39
4410.97 35
4411.13 30
4411.28 26
4411.43 21
4411.58 17
4411.74 12
4411.89 8
4412.04 4
4412.19 0
4412.35 0
4412.50 0
4412.65 0
4412.80 0
4412.96 0
4413.11 0
4413.26 0
4413.41 1
4413.56 8
4413.72 15
4413.87 20
4414.02 24
4414.17 25
4414.33 26
4414.48 26
4414.63 27
4414.78 29
4414.94 31
4415.09 35
4415.24 38
4415.39 41
4415.55 42
4415.70 41
4415.85 40
4416.00 38
4416.16 37
4416.31 37
4416.46 37
4416.61 38
4416.77 39
4416.92 40
4417.07 40
4417.22 40
4417.37 39
4417.53 38
4417.68 37
4417.83 37
4417.98 36
4418.14 36
4418.29 35
4418.44 35
4418.59 34
4418.75 32
4418.90 30
4419.05 29
4419.20 28
4419.36 27
4419.51 28
4419.66 30
4419.81 33
4419.97 37
4420.12 41
4420.27 45
4420.42 48
4420.58 50
4420.73 50
4420.88 49
4421.03 46
4421.19 42
4421.34 38
4421.49 34
4421.64 30
4421.80 26
4421.95 23
4422.10 21
4422.25 19
4422.41 19
4422.56 20
4422.71 23
4422.86 27
4423.02 33
4423.17 39
4423.32 44
4423.47 48
4423.63 51
4423.78 51
4423.93 51
4424.08 51
4424.24 52
4424.39 53
4424.54 56
4424.70 59
4424.85 62
4425.00 64
4425.15 67
4425.31 69
4425.46 71
4425.61 73
4425.76 75
4425.92 76
4426.07 76
4426.22 75
4426.37 73
4426.53 71
4426.68 69
4426.83 68
4426.98 68
4427.14 68
4427.29 70
4427.44 72
4427.59 75
4427.75 78
4427.90 81
4428.05 84
4428.20 88
4428.36 91
4428.51 95
4428.66 98
4428.82 101
4428.97 103
4429.12 104
4429.27 104
4429.43 101
4429.58 97
4429.73 91
4429.88 82
4430.04 74
4430.19 65
4430.34 58
4430.49 55
4430.65 54
4430.80 58
4430.95 63
4431.11 70
4431.26 76
4431.41 82
4431.56 85
4431.72 86
4431.87 86
4432.02 85
4432.17 84
4432.33 83
4432.48 82
4432.63 83
4432.78 84
4432.94 86
4433.09 88
4433.24 89
4433.40 90
4433.55 89
4433.70 86
4433.85 82
4434.01 77
4434.16 71
4434.31 65
4434.46 60
4434.62 56
4434.77 53
4434.92 51
4435.08 50
4435.23 49
4435.38 48
4435.53 46
4435.69 44
4435.84 42
4435.99 39
4436.15 37
4436.30 34
4436.45 32
4436.60 31
4436.76 30
4436.91 29
4437.06 29
4437.21 29
4437.37 29
4437.52 27
4437.67 26
4437.83 23
4437.98 20
4438.13 16
4438.28 13
4438.44 11
4438.59 10
4438.74 12
4438.90 17
4439.05 24
4439.20 32
4439.35 41
4439.51 49
4439.66 55
4439.81 60
4439.97 62
4440.12 62
4440.27 61
4440.42 61
4440.58 60
4440.73 60
4440.88 60
4441.04 61
4441.19 62
4441.34 62
4441.49 62
4441.65 61
4441.80 59
4441.95 56
4442.11 52
4442.26 47
4442.41 42
4442.56 36
4442.72 31
4442.87 26
4443.02 21
4443.18 18
4443.33 16
4443.48 15
4443.63 15
4443.79 17
4443.94 19
4444.09 23
4444.25 28
4444.40 33
4444.55 38
4444.70 43
4444.86 46
4445.01 47
4445.16 47
4445.32 44
4445.47 40
4445.62 36
4445.77 32
4445.93 30
4446.08 29
4446.23 30
4446.39 32
4446.54 34
4446.69 36
4446.85 37
4447.00 37
4447.15 38
4447.30 38
4447.46 39
4447.61 40
4447.76 41
4447.92 42
4448.07 43
4448.22 43
4448.37 42
4448.53 41
4448.68 39
4448.83 38
4448.99 36
4449.14 34
4449.29 33
4449.45 33
4449.60 33
4449.75 35
4449.90 39
4450.06 44
4450.21 50
4450.36 57
4450.52 63
4450.67 68
4450.82 71
4450.98 72
4451.13 71
4451.28 69
4451.43 65
4451.59 60
4451.74 55
4451.89 51
4452.05 47
4452.20 43
4452.35 39
4452.51 35
4452.66 31
4452.81 26
4452.97 20
4453.12 15
4453.27 11
4453.42 8
4453.58 8
4453.73 9
4453.88 12
4454.04 15
4454.19 19
4454.34 21
4454.50 22
4454.65 23
4454.80 23
4454.96 23
4455.11 23
4455.26 25
4455.41 28
4455.57 31
4455.72 34
4455.87 36
4456.03 37
4456.18 37
4456.33 36
4456.49 34
4456.64 31
4456.79 28
4456.95 24
4457.10 21
4457.25 18
4457.40 18
4457.56 20
4457.71 24
4457.86 30
4458.02 36
4458.17 42
4458.32 47
4458.48 50
4458.63 52
4458.78 52
4458.94 52
4459.09 51
4459.24 51
4459.40 51
4459.55 51
4459.70 51
4459.86 52
4460.01 53
4460.16 54
4460.31 55
4460.47 57
4460.62 58
4460.77 59
4460.93 60
4461.08 59
4461.23 59
4461.39 59
4461.54 60
4461.69 61
4461.85 63
4462.00 66
4462.15 69
4462.31 72
4462.46 75
4462.61 77
4462.77 77
4462.92 77
4463.07 74
4463.23 69
4463.38 61
4463.53 52
4463.69 42
4463.84 32
4463.99 23
4464.15 17
4464.30 14
4464.45 12
4464.61 13
4464.76 15
4464.91 16
4465.06 18
4465.22 19
4465.37 19
4465.52 19
4465.68 19
4465.83 20
4465.98 21
4466.14 24
4466.29 27
4466.44 31
4466.60 34
4466.75 38
4466.90 41
4467.06 43
4467.21 45
4467.36 46
4467.52 46
4467.67 45
4467.82 44
4467.98 42
4468.13 40
4468.28 37
4468.44 34
4468.59 31
4468.74 27
4468.90 22
4469.05 18
4469.20 15
4469.36 14
4469.51 15
4469.66 19
4469.82 25
4469.97 32
4470.12 40
4470.28 47
4470.43 52
4470.58 55
4470.74 55
4470.89 55
4471.04 53
4471.20 51
4471.35 50
4471.50 51
4471.66 52
4471.81 55
4471.96 57
4472.12 59
4472.27 61
4472.42 61
4472.58 60
4472.73 60
4472.88 58
4473.04 57
4473.19 55
4473.34 53
4473.50 51
4473.65 47
4473.81 43
4473.96 39
4474.11 36
4474.27 34
4474.42 33
4474.57 35
4474.73 39
4474.88 44
4475.03 50
4475.19 57
4475.34 63
4475.49 69
4475.65 75
4475.80 81
4475.95 85
4476.11 88
4476.26 88
4476.41 85
4476.57 79
4476.72 72
4476.87 64
4477.03 57
4477.18 52
4477.33 48
4477.49 46
4477.64 44
4477.79 43
4477.95 41
4478.10 38
4478.26 36
4478.41 33
4478.56 31
4478.72 30
4478.87 29
4479.02 28
4479.18 27
4479.33 26
4479.48 25
4479.64 25
4479.79 26
4479.94 29
4480.10 33
4480.25 37
4480.40 43
4480.56 47
4480.71 50
4480.86 51
4481.02 51
4481.17 49
4481.33 46
4481.48 44
4481.63 43
4481.79 43
4481.94 44
4482.09 45
4482.25 46
4482.40 46
4482.55 45
4482.71 43
4482.86 40
4483.01 37
4483.17 34
4483.32 31
4483.48 30
4483.63 28
4483.78 28
4483.94 27
4484.09 27
4484.24 27
4484.40 28
4484.55 28
4484.70 29
4484.86 31
4485.01 32
4485.16 34
4485.32 36
4485.47 37
4485.63 37
4485.78 36
4485.93 35
4486.09 34
4486.24 33
4486.39 34
4486.55 34
4486.70 36
4486.85 38
4487.01 40
4487.16 42
4487.32 43
4487.47 44
4487.62 45
4487.78 45
4487.93 45
4488.08 44
4488.24 42
4488.39 41
4488.54 41
4488.70 41
4488.85 42
4489.01 45
4489.16 47
4489.31 50
4489.47 52
4489.62 53
4489.77 54
4489.93 55
4490.08 57
4490.24 61
4490.39 67
4490.54 73
4490.70 79
4490.85 84
4491.00 87
4491.16 87
4491.31 85
4491.47 82
4491.62 78
4491.77 75
4491.93 72
4492.08 70
4492.23 69
4492.39 67
4492.54 65
4492.69 62
4492.85 60
4493.00 58
4493.16 58
4493.31 60
4493.46 62
4493.62 66
4493.77 70
4493.92 72
4494.08 73
4494.23 72
4494.39 69
4494.54 65
4494.69 61
4494.85 57
4495.00 54
4495.15 51
4495.31 48
4495.46 46
4495.62 45
4495.77 44
4495.92 46
4496.08 50
4496.23 56
4496.39 65
4496.54 74
4496.69 84
4496.85 92
4497.00 97
4497.15 98
4497.31 96
4497.46 91
4497.62 84
4497.77 76
4497.92 68
4498.08 60
4498.23 53
4498.38 47
4498.54 43
4498.69 39
4498.85 36
4499.00 33
4499.15 31
4499.31 28
4499.46 25
4499.62 23
4499.77 20
4499.92 17
4500.08 15
4500.23 12
4500.38 10
4500.54 7
4500.69 5
4500.85 3
4501.00 1
4501.15 0
4501.31 0
4501.46 0
4501.62 1
4501.77 3
4501.92 5
4502.08 8
4502.23 10
4502.39 12
4502.54 11
4502.69 10
4502.85 8
4503.00 5
4503.16 2
4503.31 0
4503.46 0
4503.62 0
4503.77 0
4503.92 0
4504.08 0
4504.23 0
4504.39 0
4504.54 1
4504.69 5
4504.85 10
4505.00 14
4505.16 19
4505.31 23
4505.46 27
4505.62 28
4505.77 29
4505.93 29
4506.08 28
4506.23 26
4506.39 24
4506.54 22
4506.70 20
4506.85 18
4507.00 17
4507.16 16
4507.31 16
4507.47 17
4507.62 19
4507.77 22
4507.93 25
4508.08 28
4508.24 30
4508.39 32
4508.54 33
4508.70 32
4508.85 32
4509.01 30
4509.16 30
4509.31 29
4509.47 29
4509.62 29
4509.78 29
4509.93 29
4510.08 30
4510.24 31
4510.39 33
4510.55 37
4510.70 42
4510.85 49
4511.01 57
4511.16 64
4511.32 70
4511.47 75
4511.62 77
4511.78 78
4511.93 77
4512.09 76
4512.24 74
4512.39 73
4512.55 71
4512.70 70
4512.86 69
4513.01 67
4513.17 65
4513.32 62
4513.47 59
4513.63 55
4513.78 49
4513.94 44
4514.09 40
4514.24 36
4514.40 33
4514.55 32
4514.71 31
4514.86 32
4515.01 33
4515.17 35
4515.32 36
4515.48 37
4515.63 38
4515.79 38
4515.94 39
4516.09 40
4516.25 42
4516.40 43
4516.56 44
4516.71 46
4516.86 47
4517.02 47
4517.17 46
4517.33 45
4517.48 43
4517.63 40
4517.79 37
4517.94 33
4518.10 30
4518.25 27
4518.41 25
4518.56 24
4518.71 24
4518.87 24
4519.02 24
4519.18 24
4519.33 24
4519.48 23
4519.64 22
4519.79 22
4519.95 22
4520.10 24
4520.26 28
4520.41 33
4520.56 38
4520.72 44
4520.87 49
4521.03 52
4521.18 53
4521.34 52
4521.49 48
4521.64 43
4521.80 36
4521.95 28
4522.11 22
4522.26 17
4522.42 15
4522.57 15
4522.72 17
4522.88 20
4523.03 24
4523.19 29
4523.34 33
4523.49 36
4523.65 38
4523.80 40
4523.96 41
4524.11 42
4524.27 43
4524.42 43
4524.57 43
4524.73 42
4524.88 40
4525.04 37
4525.19 34
4525.35 29
4525.50 26
4525.65 23
4525.81 22
4525.96 22
4526.12 24
4526.27 28
4526.43 33
4526.58 38
4526.74 43
4526.89 48
4527.04 51
4527.20 53
4527.35 54
4527.51 55
4527.66 54
4527.82 53
4527.97 52
4528.12 51
4528.28 49
4528.43 47
4528.59 45
4528.74 44
4528.90 42
4529.05 41
4529.20 40
4529.36 39
4529.51 38
4529.67 38
4529.82 37
4529.98 37
4530.13 36
4530.29 36
4530.44 36
4530.59 36
4530.75 35
4530.90 35
4531.06 34
4531.21 34
4531.37 34
4531.52 36
4531.67 38
4531.83 42
4531.98 46
4532.14 49
4532.29 53
4532.45 56
4532.60 57
4532.76 58
4532.91 58
4533.06 58
4533.22 57
4533.37 57
4533.53 57
4533.68 57
4533.84 58
4533.99 60
4534.15 61
4534.30 63
4534.45 64
4534.61 64
4534.76 64
4534.92 62
4535.07 60
4535.23 58
4535.38 55
4535.54 53
4535.69 51
4535.84 50
4536.00 48
4536.15 46
4536.31 43
4536.46 39
4536.62 35
4536.77 32
4536.93 29
4537.08 28
4537.23 29
4537.39 33
4537.54 37
4537.70 41
4537.85 45
4538.01 46
4538.16 46
4538.32 43
4538.47 40
4538.63 35
4538.78 32
4538.93 29
4539.09 28
4539.24 29
4539.40 32
4539.55 34
4539.71 36
4539.86 37
4540.02 36
4540.17 34
4540.33 31
4540.48 30
4540.63 29
4540.79 30
4540.94 33
4541.10 35
4541.25 36
4541.41 36
4541.56 35
4541.72 33
4541.87 30
4542.03 29
4542.18 31
4542.33 34
4542.49 40
4542.64 46
4542.80 51
4542.95 54
4543.11 54
4543.26 52
4543.42 49
4543.57 46
4543.73 44
4543.88 43
4544.04 44
4544.19 46
4544.34 48
4544.50 49
4544.65 48
4544.81 45
4544.96 42
4545.12 37
4545.27 32
4545.43 28
4545.58 24
4545.74 21
4545.89 19
4546.05 18
4546.20 17
4546.35 18
4546.51 20
4546.66 23
4546.82 28
4546.97 32
4547.13 38
4547.28 44
4547.44 50
4547.59 56
4547.75 62
4547.90 67
4548.06 71
4548.21 74
4548.37 75
4548.52 73
4548.67 70
4548.83 65
4548.98 60
4549.14 54
4549.29 49
4549.45 44
4549.60 40
4549.76 37
4549.91 34
4550.07 33
4550.22 32
4550.38 31
4550.53 31
4550.69 32
4550.84 34
4551.00 35
4551.15 37
4551.31 37
4551.46 37
4551.61 36
4551.77 34
4551.92 31
4552.08 28
4552.23 26
4552.39 24
4552.54 23
4552.70 22
4552.85 23
4553.01 23
4553.16 24
4553.32 25
4553.47 27
4553.63 29
4553.78 32
4553.94 36
4554.09 40
4554.25 44
4554.40 48
4554.56 49
4554.71 49
4554.86 47
4555.02 43
4555.17 38
4555.33 32
4555.48 28
4555.64 25
4555.79 23
4555.95 24
4556.10 25
4556.26 28
4556.41 31
4556.57 34
4556.72 37
4556.88 40
4557.03 43
4557.19 46
4557.34 50
4557.50 53
4557.65 56
4557.81 60
4557.96 65
4558.12 71
4558.27 79
4558.43 88
4558.58 99
4558.74 109
4558.89 117
4559.05 123
4559.20 126
4559.35 127
4559.51 124
4559.66 121
4559.82 117
4559.97 112
4560.13 108
4560.28 104
4560.44 101
4560.59 97
4560.75 93
4560.90 89
4561.06 86
4561.21 85
4561.37 85
4561.52 87
4561.68 91
4561.83 96
4561.99 103
4562.14 111
4562.30 117
4562.45 123
4562.61 127
4562.76 129
4562.92 129
4563.07 128
4563.23 126
4563.38 125
4563.54 125
4563.69 126
4563.85 127
4564.00 129
4564.16 132
4564.31 133
4564.47 135
4564.62 136
4564.78 136
4564.93 137
4565.09 137
4565.24 137
4565.40 136
4565.55 135
4565.71 134
4565.86 134
4566.02 133
4566.17 133
4566.33 133
4566.48 133
4566.64 134
4566.79 135
4566.95 136
4567.10 137
4567.26 139
4567.41 142
4567.57 144
4567.72 146
4567.88 148
4568.03 149
4568.19 150
4568.34 151
4568.50 150
4568.65 148
4568.81 144
4568.96 139
4569.12 133
4569.27 125
4569.43 117
4569.58 108
4569.74 99
4569.89 92
4570.05 86
4570.20 81
4570.36 78
4570.51 76
4570.67 75
4570.82 73
4570.98 71
4571.13 69
4571.29 66
4571.44 63
4571.60 60
4571.75 58
4571.91 56
4572.06 55
4572.22 56
4572.37 58
4572.53 61
4572.68 66
4572.84 73
4572.99 79
4573.15 85
4573.30 90
4573.46 93
4573.61 94
4573.77 93
4573.92 92
4574.08 90
4574.24 87
4574.39 85
4574.55 81
4574.70 77
4574.86 72
4575.01 67
4575.17 63
4575.32 59
4575.48 59
4575.63 61
4575.79 65
4575.94 71
4576.10 77
4576.25 82
4576.41 85
4576.56 86
4576.72 83
4576.87 78
4577.03 71
4577.18 64
4577.34 55
4577.49 47
4577.65 40
4577.80 34
4577.96 30
4578.11 28
4578.27 29
4578.42 31
4578.58 34
4578.73 38
4578.89 41
4579.05 43
4579.20 44
4579.36 43
4579.51 43
4579.67 42
4579.82 41
4579.98 42
4580.13 43
4580.29 45
4580.44 47
4580.60 49
4580.75 50
4580.91 51
4581.06 52
4581.22 53
4581.37 54
4581.53 55
4581.68 55
4581.84 55
4581.99 54
4582.15 51
4582.31 47
4582.46 42
4582.62 37
4582.77 34
4582.93 34
4583.08 37
4583.24 44
4583.39 53
4583.55 63
4583.70 73
4583.86 81
4584.01 86
4584.17 86
4584.32 84
4584.48 78
4584.63 71
4584.79 64
4584.95 58
4585.10 54
4585.26 51
4585.41 50
4585.57 50
4585.72 51
4585.88 50
4586.03 49
4586.19 47
4586.34 44
4586.50 42
4586.65 39
4586.81 38
4586.96 37
4587.12 36
4587.28 35
4587.43 34
4587.59 32
4587.74 30
4587.90 28
4588.05 27
4588.21 27
4588.36 28
4588.52 30
4588.67 33
4588.83 37
4588.98 41
4589.14 45
4589.29 49
4589.45 52
4589.61 56
4589.76 58
4589.92 60
4590.07 61
4590.23 61
4590.38 60
4590.54 60
4590.69 58
4590.85 57
4591.00 55
4591.16 52
4591.32 48
4591.47 44
4591.63 39
4591.78 35
4591.94 31
4592.09 27
4592.25 23
4592.40 19
4592.56 15
4592.71 11
4592.87 7
4593.02 5
4593.18 3
4593.34 3
4593.49 4
4593.65 6
4593.80 7
4593.96 7
4594.11 6
4594.27 4
4594.42 2
4594.58 0
4594.73 0
4594.89 0
4595.05 0
4595.20 0
4595.36 0
4595.51 0
4595.67 3
4595.82 10
4595.98 16
4596.13 23
4596.29 28
4596.45 32
4596.60 34
4596.76 33
4596.91 30
4597.07 26
4597.22 22
4597.38 17
4597.53 14
4597.69 12
4597.84 11
4598.00 11
4598.16 12
4598.31 13
4598.47 14
4598.62 16
4598.78 19
4598.93 23
4599.09 27
4599.24 32
4599.40 37
4599.56 41
4599.71 44
4599.87 46
4600.02 47
4600.18 48
4600.33 49
4600.49 50
4600.64 51
4600.80 52
4600.96 53
4601.11 53
4601.27 52
4601.42 50
4601.58 49
4601.73 48
4601.89 48
4602.05 50
4602.20 52
4602.36 56
4602.51 59
4602.67 61
4602.82 62
4602.98 62
4603.13 61
4603.29 60
4603.45 60
4603.60 60
4603.76 60
4603.91 62
4604.07 63
4604.22 65
4604.38 67
4604.53 69
4604.69 72
4604.85 74
4605.00 75
4605.16 76
4605.31 75
4605.47 72
4605.62 69
4605.78 64
4605.94 58
4606.09 53
4606.25 48
4606.40 44
4606.56 41
4606.71 40
4606.87 39
4607.03 39
4607.18 40
4607.34 41
4607.49 42
4607.65 43
4607.80 45
4607.96 48
4608.12 52
4608.27 56
4608.43 61
4608.58 65
4608.74 68
4608.89 69
4609.05 69
4609.21 67
4609.36 64
4609.52 59
4609.67 55
4609.83 50
4609.98 47
4610.14 46
4610.30 46
4610.45 48
4610.61 52
4610.76 56
4610.92 62
4611.07 67
4611.23 71
4611.39 74
4611.54 76
4611.70 77
4611.85 77
4612.01 76
4612.16 74
4612.32 71
4612.48 68
4612.63 63
4612.79 58
4612.94 52
4613.10 47
4613.26 41
4613.41 36
4613.57 32
4613.72 29
4613.88 26
4614.03 25
4614.19 24
4614.35 24
4614.50 23
4614.66 23
4614.81 23
4614.97 23
4615.12 23
4615.28 25
4615.44 27
4615.59 31
4615.75 36
4615.90 43
4616.06 49
4616.22 56
4616.37 61
4616.53 64
4616.68 65
4616.84 64
4616.99 61
4617.15 57
4617.31 53
4617.46 50
4617.62 47
4617.77 45
4617.93 44
4618.09 43
4618.24 42
4618.40 42
4618.55 42
4618.71 43
4618.87 44
4619.02 45
4619.18 44
4619.33 43
4619.49 39
4619.64 34
4619.80 29
4619.96 24
4620.11 21
4620.27 21
4620.42 24
4620.58 31
4620.74 42
4620.89 54
4621.05 66
4621.20 76
4621.36 83
4621.52 86
4621.67 85
4621.83 81
4621.98 76
4622.14 71
4622.30 66
4622.45 63
4622.61 63
4622.76 63
4622.92 65
4623.07 67
4623.23 68
4623.39 67
4623.54 66
4623.70 63
4623.85 61
4624.01 58
4624.17 56
4624.32 55
4624.48 55
4624.63 56
4624.79 58
4624.95 60
4625.10 62
4625.26 65
4625.41 67
4625.57 68
4625.73 69
4625.88 68
4626.04 66
4626.19 63
4626.35 59
4626.51 54
4626.66 49
4626.82 43
4626.97 38
4627.13 35
4627.29 32
4627.44 32
4627.60 32
4627.75 34
4627.91 35
4628.07 36
4628.22 37
4628.38 37
4628.53 36
4628.69 35
4628.85 35
4629.00 37
4629.16 39
4629.32 43
4629.47 48
4629.63 52
4629.78 56
4629.94 59
4630.10 60
4630.25 60
4630.41 60
4630.56 59
4630.72 58
4630.88 57
4631.03 56
4631.19 55
4631.34 53
4631.50 51
4631.66 49
4631.81 46
4631.97 44
4632.12 43
4632.28 41
4632.44 41
4632.59 40
4632.75 40
4632.91 40
4633.06 41
4633.22 43
4633.37 45
4633.53 49
4633.69 53
4633.84 56
4634.00 57
4634.15 56
4634.31 53
4634.47 48
4634.62 42
4634.78 34
4634.94 27
4635.09 22
4635.25 19
4635.40 19
4635.56 22
4635.72 25
4635.87 30
4636.03 34
4636.18 37
4636.34 38
4636.50 37
4636.65 35
4636.81 33
4636.97 31
4637.12 30
4637.28 29
4637.43 29
4637.59 29
4637.75 29
4637.90 29
4638.06 28
4638.21 27
4638.37 25
4638.53 23
4638.68 22
4638.84 21
4639.00 21
4639.15 21
4639.31 23
4639.46 24
4639.62 25
4639.78 24
4639.93 21
4640.09 17
4640.25 12
4640.40 7
4640.56 3
4640.71 0
4640.87 0
4641.03 0
4641.18 0
4641.34 0
4641.50 0
4641.65 0
4641.81 0
4641.96 0
4642.12 0
4642.28 0
4642.43 1
4642.59 4
4642.75 9
4642.90 13
4643.06 18
4643.21 22
4643.37 24
4643.53 24
4643.68 23
4643.84 20
4644.00 18
4644.15 16
4644.31 15
4644.47 16
4644.62 17
4644.78 19
4644.93 21
4645.09 24
4645.25 26
4645.40 28
4645.56 30
4645.72 30
4645.87 31
4646.03 30
4646.18 30
4646.34 29
4646.50 28
4646.65 28
4646.81 28
4646.97 29
4647.12 30
4647.28 31
4647.44 31
4647.59 31
4647.75 30
4647.90 28
4648.06 26
4648.22 24
4648.37 21
4648.53 18
4648.69 14
4648.84 10
4649.00 7
4649.16 5
4649.31 4
4649.47 5
4649.63 6
4649.78 10
4649.94 14
4650.09 18
4650.25 22
4650.41 25
4650.56 28
4650.72 29
4650.88 29
4651.03 30
4651.19 30
4651.35 31
4651.50 32
4651.66 33
4651.82 34
4651.97 35
4652.13 36
4652.28 36
4652.44 35
4652.60 33
4652.75 31
4652.91 27
4653.07 23
4653.22 18
4653.38 12
4653.54 6
4653.69 0
4653.85 0
4654.01 0
4654.16 0
4654.32 0
4654.47 0
4654.63 5
4654.79 13
4654.94 22
4655.10 31
4655.26 39
4655.41 45
4655.57 48
4655.73 48
4655.88 47
4656.04 45
4656.20 42
4656.35 40
4656.51 40
4656.67 41
4656.82 42
4656.98 44
4657.14 45
4657.29 45
4657.45 43
4657.61 40
4657.76 35
4657.92 31
4658.07 27
4658.23 23
4658.39 20
4658.54 18
4658.70 17
4658.86 16
4659.01 16
4659.17 15
4659.33 15
4659.48 14
4659.64 13
4659.80 12
4659.95 11
4660.11 11
4660.27 12
4660.42 13
4660.58 15
4660.74 17
4660.89 19
4661.05 20
4661.21 20
4661.36 19
4661.52 17
4661.68 14
4661.83 11
4661.99 8
4662.15 4
4662.30 1
4662.46 0
4662.62 0
4662.77 0
4662.93 0
4663.09 0
4663.24 0
4663.40 0
4663.56 0
4663.71 5
4663.87 9
4664.03 13
4664.18 17
4664.34 20
4664.50 22
4664.65 26
4664.81 30
4664.97 36
4665.12 42
4665.28 50
4665.44 57
4665.59 64
4665.75 70
4665.91 75
4666.06 79
4666.22 82
4666.38 85
4666.53 86
4666.69 87
4666.85 86
4667.00 85
4667.16 82
4667.32 77
4667.47 71
4667.63 62
4667.79 53
4667.94 43
4668.10 34
4668.26 26
4668.41 20
4668.57 16
4668.73 15
4668.88 16
4669.04 18
4669.20 21
4669.35 24
4669.51 26
4669.67 28
4669.82 28
4669.98 27
4670.14 25
4670.29 23
4670.45 20
4670.61 18
4670.76 16
4670.92 16
4671.08 16
4671.23 15
4671.39 14
4671.55 13
4671.70 11
4671.86 8
4672.02 6
4672.17 4
4672.33 3
4672.49 4
4672.64 6
4672.80 9
4672.96 13
4673.12 18
4673.27 22
4673.43 25
4673.59 28
4673.74 29
4673.90 30
4674.06 30
4674.21 30
4674.37 30
4674.53 32
4674.68 34
4674.84 35
4675.00 36
4675.15 35
4675.31 33
4675.47 28
4675.62 23
4675.78 18
4675.94 13
4676.09 11
4676.25 11
4676.41 12
4676.57 16
4676.72 20
4676.88 25
4677.04 29
4677.19 34
4677.35 38
4677.51 42
4677.66 46
4677.82 48
4677.98 50
4678.13 49
4678.29 46
4678.45 41
4678.60 34
4678.76 26
4678.92 19
4679.08 12
4679.23 7
4679.39 4
4679.55 2
4679.70 2
4679.86 2
4680.02 2
4680.17 3
4680.33 4
4680.49 6
4680.64 8
4680.80 10
4680.96 14
4681.12 17
4681.27 20
4681.43 22
4681.59 24
4681.74 26
4681.90 27
4682.06 28
4682.21 29
4682.37 30
4682.53 32
4682.68 34
4682.84 37
4683.00 39
4683.16 40
4683.31 41
4683.47 40
4683.63 39
4683.78 36
4683.94 33
4684.10 29
4684.25 25
4684.41 22
4684.57 20
4684.73 19
4684.88 18
4685.04 18
4685.20 18
4685.35 18
4685.51 16
4685.67 15
4685.82 12
4685.98 10
4686.14 7
4686.30 5
4686.45 5
4686.61 5
4686.77 7
4686.92 11
4687.08 16
4687.24 21
4687.39 27
4687.55 33
4687.71 37
4687.87 38
4688.02 38
4688.18 35
4688.34 31
4688.49 26
4688.65 22
4688.81 20
4688.97 18
4689.12 19
4689.28 20
4689.44 21
4689.59 22
4689.75 21
4689.91 20
4690.06 19
4690.22 17
4690.38 16
4690.54 15
4690.69 15
4690.85 15
4691.01 16
4691.16 17
4691.32 18
4691.48 18
4691.64 19
4691.79 21
4691.95 23
4692.11 25
4692.26 29
4692.42 33
4692.58 36
4692.74 39
4692.89 41
4693.05 43
4693.21 44
4693.36 44
4693.52 44
4693.68 43
4693.84 42
4693.99 40
4694.15 37
4694.31 33
4694.46 28
4694.62 25
4694.78 22
4694.94 20
4695.09 21
4695.25 24
4695.41 28
4695.56 32
4695.72 37
4695.88 42
4696.04 46
4696.19 50
4696.35 53
4696.51 55
4696.66 56
4696.82 56
4696.98 54
4697.14 51
4697.29 47
4697.45 43
4697.61 39
4697.76 36
4697.92 34
4698.08 32
4698.24 31
4698.39 30
4698.55 29
4698.71 28
4698.87 27
4699.02 26
4699.18 26
4699.34 26
4699.49 26
4699.65 27
4699.81 28
4699.97 31
4700.12 33
4700.28 37
4700.44 40
4700.59 44
4700.75 46
4700.91 48
4701.07 48
4701.22 46
4701.38 43
4701.54 38
4701.70 32
4701.85 26
4702.01 19
4702.17 12
4702.32 6
4702.48 1
4702.64 0
4702.80 0
4702.95 0
4703.11 0
4703.27 0
4703.43 3
4703.58 6
4703.74 9
4703.90 11
4704.06 12
4704.21 12
4704.37 12
4704.53 11
4704.68 11
4704.84 9
4705.00 8
4705.16 7
4705.31 5
4705.47 4
4705.63 2
4705.79 1
4705.94 0
4706.10 0
4706.26 0
4706.42 0
4706.57 0
4706.73 0
4706.89 0
4707.04 0
4707.20 0
4707.36 2
4707.52 6
4707.67 11
4707.83 16
4707.99 22
4708.15 28
4708.30 33
4708.46 36
4708.62 38
4708.78 39
4708.93 39
4709.09 37
4709.25 35
4709.41 32
4709.56 29
4709.72 26
4709.88 24
4710.04 23
4710.19 23
4710.35 23
4710.51 24
4710.66 24
4710.82 24
4710.98 23
4711.14 20
4711.29 16
4711.45 12
4711.61 7
4711.77 4
4711.92 2
4712.08 2
4712.24 3
4712.40 6
4712.55 10
4712.71 14
4712.87 17
4713.03 20
4713.18 22
4713.34 24
4713.50 25
4713.66 26
4713.81 27
4713.97 28
4714.13 28
4714.29 27
4714.44 27
4714.60 27
4714.76 27
4714.92 27
4715.07 28
4715.23 30
4715.39 30
4715.55 31
4715.70 31
4715.86 31
4716.02 31
4716.18 32
4716.33 33
4716.49 34
4716.65 35
4716.81 35
4716.96 35
4717.12 33
4717.28 31
4717.44 29
4717.59 27
4717.75 25
4717.91 23
4718.07 23
4718.22 22
4718.38 22
4718.54 22
4718.70 21
4718.85 21
4719.01 20
4719.17 19
4719.33 17
4719.48 14
4719.64 12
4719.80 9
4719.96 7
4720.12 7
4720.27 7
4720.43 9
4720.59 11
4720.75 13
4720.90 16
4721.06 19
4721.22 23
4721.38 28
4721.53 34
4721.69 40
4721.85 45
4722.01 49
4722.16 50
4722.32 49
4722.48 44
4722.64 37
4722.79 29
4722.95 21
4723.11 14
4723.27 9
4723.43 6
4723.58 4
4723.74 4
4723.90 4
4724.06 5
4724.21 6
4724.37 6
4724.53 7
4724.69 9
4724.84 12
4725.00 15
4725.16 19
4725.32 23
4725.47 28
4725.63 33
4725.79 38
4725.95 44
4726.11 49
4726.26 53
4726.42 57
4726.58 59
4726.74 59
4726.89 58
4727.05 54
4727.21 49
4727.37 42
4727.52 35
4727.68 28
4727.84 22
4728.00 17
4728.16 16
4728.31 17
4728.47 21
4728.63 26
4728.79 31
4728.94 35
4729.10 36
4729.26 36
4729.42 33
4729.58 30
4729.73 27
4729.89 25
4730.05 26
4730.21 29
4730.36 33
4730.52 36
4730.68 40
4730.84 42
4730.99 44
4731.15 45
4731.31 46
4731.47 48
4731.63 51
4731.78 54
4731.94 56
4732.10 57
4732.26 57
4732.41 55
4732.57 51
4732.73 46
4732.89 41
4733.05 36
4733.20 31
4733.36 26
4733.52 22
4733.68 19
4733.84 16
4733.99 14
4734.15 13
4734.31 13
4734.47 13
4734.62 13
4734.78 14
4734.94 15
4735.10 16
4735.26 18
4735.41 20
4735.57 22
4735.73 24
4735.89 27
4736.04 29
4736.20 32
4736.36 35
4736.52 38
4736.68 40
4736.83 42
4736.99 42
4737.15 41
4737.31 40
4737.47 38
4737.62 36
4737.78 35
4737.94 35
4738.10 36
4738.25 37
4738.41 38
4738.57 39
4738.73 40
4738.89 40
4739.04 41
4739.20 41
4739.36 41
4739.52 40
4739.68 39
4739.83 37
4739.99 35
4740.15 32
4740.31 30
4740.47 28
4740.62 27
4740.78 25
4740.94 24
4741.10 22
4741.26 20
4741.41 18
4741.57 15
4741.73 13
4741.89 12
4742.04 11
4742.20 11
4742.36 11
4742.52 13
4742.68 15
4742.83 18
4742.99 19
4743.15 20
4743.31 20
4743.47 18
4743.62 16
4743.78 12
4743.94 9
4744.10 7
4744.26 6
4744.41 6
4744.57 7
4744.73 10
4744.89 12
4745.05 15
4745.20 17
4745.36 19
4745.52 20
4745.68 21
4745.84 21
4745.99 20
4746.15 20
4746.31 19
4746.47 17
4746.63 17
4746.78 17
4746.94 17
4747.10 19
4747.26 21
4747.42 25
4747.57 30
4747.73 35
4747.89 40
4748.05 44
4748.21 47
4748.37 49
4748.52 49
4748.68 46
4748.84 42
4749.00 37
4749.16 30
4749.31 24
4749.47 19
4749.63 15
4749.79 13
4749.95 12
4750.10 13
4750.26 15
4750.42 17
4750.58 20
4750.74 22
4750.89 25
4751.05 29
4751.21 34
4751.37 40
4751.53 46
4751.68 51
4751.84 55
4752.00 56
4752.16 55
4752.32 51
4752.48 44
4752.63 37
4752.79 28
4752.95 20
4753.11 14
4753.27 9
4753.42 5
4753.58 4
4753.74 4
4753.90 6
4754.06 9
4754.21 12
4754.37 17
4754.53 23
4754.69 29
4754.85 35
4755.01 40
4755.16 44
4755.32 47
4755.48 48
4755.64 47
4755.80 44
4755.95 40
4756.11 34
4756.27 27
4756.43 19
4756.59 11
4756.75 4
4756.90 0
4757.06 0
4757.22 0
4757.38 0
4757.54 0
4757.69 0
4757.85 0
4758.01 0
4758.17 0
4758.33 6
4758.49 12
4758.64 18
4758.80 23
4758.96 29
4759.12 34
4759.28 38
4759.44 40
4759.59 41
4759.75 40
4759.91 37
4760.07 33
4760.23 29
4760.38 25
4760.54 23
4760.70 22
4760.86 22
4761.02 23
4761.18 23
4761.33 22
4761.49 19
4761.65 15
4761.81 10
4761.97 5
4762.13 2
4762.28 0
4762.44 1
4762.60 4
4762.76 8
4762.92 13
4763.08 16
4763.23 19
4763.39 19
4763.55 18
4763.71 16
4763.87 14
4764.03 12
4764.18 11
4764.34 10
4764.50 9
4764.66 8
4764.82 7
4764.98 5
4765.13 3
4765.29 1
4765.45 0
4765.61 0
4765.77 1
4765.93 3
4766.08 4
4766.24 5
4766.40 5
4766.56 5
4766.72 4
4766.88 4
4767.03 3
4767.19 4
4767.35 5
4767.51 6
4767.67 7
4767.83 7
4767.98 8
4768.14 10
4768.30 12
4768.46 15
4768.62 21
4768.78 29
4768.93 38
4769.09 49
4769.25 60
4769.41 71
4769.57 81
4769.73 88
4769.88 93
4770.04 95
4770.20 93
4770.36 88
4770.52 82
4770.68 75
4770.84 68
4770.99 63
4771.15 60
4771.31 58
4771.47 58
4771.63 57
4771.79 56
4771.94 53
4772.10 48
4772.26 42
4772.42 34
4772.58 25
4772.74 16
4772.90 8
4773.05 1
4773.21 0
4773.37 0
4773.53 0
4773.69 0
4773.85 0
4774.00 0
4774.16 0
4774.32 0
4774.48 4
4774.64 8
4774.80 11
4774.96 13
4775.11 15
4775.27 17
4775.43 19
4775.59 22
4775.75 25
4775.91 29
4776.07 33
4776.22 37
4776.38 40
4776.54 42
4776.70 43
4776.86 42
4777.02 40
4777.17 38
4777.33 35
4777.49 33
4777.65 32
4777.81 32
4777.97 33
4778.13 36
4778.28 38
4778.44 39
4778.60 40
4778.76 39
4778.92 37
4779.08 35
4779.24 33
4779.39 31
4779.55 31
4779.71 31
4779.87 32
4780.03 33
4780.19 33
4780.35 33
4780.50 33
4780.66 33
4780.82 32
4780.98 33
4781.14 34
4781.30 37
4781.46 41
4781.61 45
4781.77 50
4781.93 56
4782.09 60
4782.25 64
4782.41 67
4782.57 68
4782.73 67
4782.88 65
4783.04 61
4783.20 56
4783.36 51
4783.52 47
4783.68 43
4783.84 40
4783.99 39
4784.15 39
4784.31 39
4784.47 40
4784.63 40
4784.79 40
4784.95 39
4785.10 37
4785.26 36
4785.42 34
4785.58 32
4785.74 30
4785.90 29
4786.06 28
4786.22 28
4786.37 29
4786.53 31
4786.69 34
4786.85 37
4787.01 40
4787.17 43
4787.33 45
4787.49 48
4787.64 51
4787.80 56
4787.96 61
4788.12 67
4788.28 72
4788.44 77
4788.60 81
4788.75 83
4788.91 84
4789.07 83
4789.23 81
4789.39 79
4789.55 75
4789.71 70
4789.87 65
4790.02 58
4790.18 51
4790.34 45
4790.50 40
4790.66 36
4790.82 34
4790.98 33
4791.14 33
4791.29 32
4791.45 31
4791.61 29
4791.77 26
4791.93 24
4792.09 23
4792.25 22
4792.41 22
4792.57 23
4792.72 24
4792.88 24
4793.04 24
4793.20 24
4793.36 24
4793.52 23
4793.68 22
4793.84 21
4793.99 20
4794.15 19
4794.31 17
4794.47 16
4794.63 16
4794.79 16
4794.95 17
4795.11 19
4795.26 21
4795.42 23
4795.58 26
4795.74 29
4795.90 32
4796.06 34
4796.22 37
4796.38 39
4796.54 41
4796.69 41
4796.85 41
4797.01 39
4797.17 37
4797.33 34
4797.49 31
4797.65 30
4797.81 30
4797.97 33
4798.12 37
4798.28 43
4798.44 50
4798.60 57
4798.76 62
4798.92 65
4799.08 65
4799.24 63
4799.40 58
4799.55 53
4799.71 47
4799.87 42
4800.03 39
4800.19 38
4800.35 38
4800.51 39
4800.67 39
4800.83 39
4800.98 37
4801.14 34
4801.30 30
4801.46 27
4801.62 25
4801.78 25
4801.94 27
4802.10 33
4802.26 40
4802.42 49
4802.57 58
4802.73 66
4802.89 73
4803.05 78
4803.21 81
4803.37 82
4803.53 82
4803.69 79
4803.85 76
4804.00 72
4804.16 67
4804.32 62
4804.48 57
4804.64 52
4804.80 47
4804.96 43
4805.12 40
4805.28 38
4805.44 38
4805.59 38
4805.75 39
4805.91 39
4806.07 40
4806.23 39
4806.39 38
4806.55 37
4806.71 35
4806.87 33
4807.03 32
4807.19 31
4807.34 30
4807.50 30
4807.66 30
4807.82 29
4807.98 29
4808.14 29
4808.30 30
4808.46 32
4808.62 35
4808.78 40
4808.93 45
4809.09 50
4809.25 53
4809.41 55
4809.57 54
4809.73 51
4809.89 47
4810.05 41
4810.21 36
4810.37 30
4810.53 26
4810.68 22
4810.84 19
4811.00 16
4811.16 14
4811.32 13
4811.48 13
4811.64 14
4811.80 16
4811.96 19
4812.12 23
4812.28 26
4812.43 30
4812.59 33
4812.75 35
4812.91 36
4813.07 36
4813.23 35
4813.39 33
4813.55 30
4813.71 28
4813.87 26
4814.03 25
4814.19 24
4814.34 24
4814.50 25
4814.66 25
4814.82 25
4814.98 25
4815.14 24
4815.30 24
4815.46 24
4815.62 24
4815.78 24
4815.94 23
4816.09 22
4816.25 20
4816.41 19
4816.57 18
4816.73 17
4816.89 17
4817.05 18
4817.21 19
4817.37 21
4817.53 22
4817.69 24
4817.85 24
4818.01 23
4818.16 21
4818.32 17
4818.48 13
4818.64 9
4818.80 5
4818.96 3
4819.12 2
4819.28 2
4819.44 4
4819.60 7
4819.76 11
4819.92 16
4820.08 21
4820.23 27
4820.39 32
4820.55 37
4820.71 40
4820.87 40
4821.03 39
4821.19 35
4821.35 29
4821.51 23
4821.67 17
4821.83 12
4821.99 9
4822.15 7
4822.31 6
4822.46 7
4822.62 7
4822.78 7
4822.94 7
4823.10 7
4823.26 8
4823.42 10
4823.58 12
4823.74 15
4823.90 18
4824.06 22
4824.22 25
4824.38 27
4824.54 28
4824.69 29
4824.85 28
4825.01 27
4825.17 24
4825.33 22
4825.49 19
4825.65 16
4825.81 14
4825.97 12
4826.13 11
4826.29 10
4826.45 8
4826.61 5
4826.77 2
4826.93 0
4827.08 0
4827.24 0
4827.40 0
4827.56 0
4827.72 0
4827.88 0
4828.04 0
4828.20 3
4828.36 6
4828.52 8
4828.68 9
4828.84 10
4829.00 10
4829.16 11
4829.32 12
4829.48 14
4829.63 15
4829.79 17
4829.95 20
4830.11 22
4830.27 24
4830.43 26
4830.59 28
4830.75 29
4830.91 31
4831.07 32
4831.23 33
4831.39 33
4831.55 33
4831.71 32
4831.87 32
4832.03 32
4832.19 34
4832.35 37
4832.50 42
4832.66 48
4832.82 53
4832.98 58
4833.14 61
4833.30 62
4833.46 61
4833.62 58
4833.78 54
4833.94 50
4834.10 47
4834.26 44
4834.42 42
4834.58 41
4834.74 39
4834.90 37
4835.06 34
4835.22 30
4835.38 25
4835.53 20
4835.69 15
4835.85 12
4836.01 11
4836.17 13
4836.33 19
4836.49 26
4836.65 34
4836.81 42
4836.97 49
4837.13 53
4837.29 53
4837.45 51
4837.61 46
4837.77 41
4837.93 35
4838.09 30
4838.25 27
4838.41 26
4838.57 26
4838.73 27
4838.88 28
4839.04 30
4839.20 31
4839.36 32
4839.52 33
4839.68 33
4839.84 31
4840.00 29
4840.16 26
4840.32 21
4840.48 17
4840.64 13
4840.80 11
4840.96 11
4841.12 15
4841.28 20
4841.44 27
4841.60 34
4841.76 40
4841.92 44
4842.08 47
4842.24 48
4842.40 48
4842.56 47
4842.71 47
4842.87 47
4843.03 47
4843.19 46
4843.35 46
4843.51 45
4843.67 43
4843.83 42
4843.99 41
4844.15 41
4844.31 42
4844.47 44
4844.63 46
4844.79 47
4844.95 48
4845.11 47
4845.27 44
4845.43 40
4845.59 36
4845.75 33
4845.91 30
4846.07 29
4846.23 29
4846.39 31
4846.55 34
4846.71 38
4846.87 41
4847.03 43
4847.19 44
4847.34 44
4847.50 44
4847.66 43
4847.82 42
4847.98 41
4848.14 41
4848.30 40
4848.46 39
4848.62 37
4848.78 35
4848.94 32
4849.10 30
4849.26 29
4849.42 29
4849.58 30
4849.74 31
4849.90 31
4850.06 32
4850.22 32
4850.38 31
4850.54 31
4850.70 32
4850.86 33
4851.02 36
4851.18 38
4851.34 39
4851.50 39
4851.66 38
4851.82 35
4851.98 29
4852.14 23
4852.30 16
4852.46 8
4852.62 1
4852.78 0
4852.94 0
4853.10 0
4853.26 0
4853.42 0
4853.58 0
4853.73 0
4853.89 0
4854.05 4
4854.21 8
4854.37 11
4854.53 13
4854.69 16
4854.85 19
4855.01 22
4855.17 26
4855.33 31
4855.49 35
4855.65 39
4855.81 41
4855.97 42
4856.13 41
4856.29 37
4856.45 32
4856.61 25
4856.77 17
4856.93 9
4857.09 2
4857.25 0
4857.41 0
4857.57 0
4857.73 0
4857.89 0
4858.05 1
4858.21 9
4858.37 16
4858.53 23
4858.69 28
4858.85 33
4859.01 36
4859.17 38
4859.33 40
4859.49 41
4859.65 43
4859.81 45
4859.97 46
4860.13 47
4860.29 48
4860.45 49
4860.61 50
4860.77 50
4860.93 51
4861.09 51
4861.25 50
4861.41 49
4861.57 47
4861.73 45
4861.89 44
4862.05 42
4862.21 40
4862.37 39
4862.53 37
4862.69 35
4862.85 34
4863.01 33
4863.17 33
4863.33 35
4863.49 37
4863.65 40
4863.81 43
4863.97 47
4864.13 49
4864.29 50
4864.45 49
4864.61 47
4864.77 44
4864.93 40
4865.09 36
4865.25 32
4865.41 28
4865.57 26
4865.73 24
4865.89 24
4866.05 25
4866.21 26
4866.37 29
4866.53 32
4866.69 36
4866.85 41
4867.01 46
4867.17 51
4867.33 55
4867.49 58
4867.65 59
4867.81 59
4867.97 57
4868.13 55
4868.29 53
4868.45 51
4868.61 50
4868.77 49
4868.93 48
4869.09 48
4869.25 46
4869.41 43
4869.57 40
4869.73 35
4869.89 31
4870.05 27
4870.21 25
4870.37 25
4870.53 26
4870.69 28
4870.85 31
4871.01 34
4871.17 36
4871.33 38
4871.49 39
4871.65 40
4871.81 42
4871.97 44
4872.13 46
4872.29 49
4872.45 51
4872.61 54
4872.77 56
4872.93 57
4873.09 58
4873.25 59
4873.41 60
4873.57 61
4873.73 63
4873.89 64
4874.05 66
4874.21 67
4874.37 68
4874.53 68
4874.69 68
4874.85 68
4875.01 67
4875.17 65
4875.33 64
4875.49 62
4875.65 60
4875.81 59
4875.97 58
4876.13 57
4876.29 56
4876.45 55
4876.61 53
4876.77 51
4876.93 48
4877.09 46
4877.25 42
4877.41 40
4877.57 38
4877.73 36
4877.90 35
4878.06 33
4878.22 31
4878.38 29
4878.54 26
4878.70 23
4878.86 21
4879.02 20
4879.18 20
4879.34 21
4879.50 24
4879.66 28
4879.82 33
4879.98 36
4880.14 39
4880.30 40
4880.46 39
4880.62 37
4880.78 35
4880.94 33
4881.10 32
4881.26 33
4881.42 35
4881.58 38
4881.74 42
4881.90 45
4882.06 47
4882.22 48
4882.38 47
4882.54 44
4882.70 41
4882.86 36
4883.02 31
4883.18 25
4883.34 20
4883.50 15
4883.66 12
4883.82 9
4883.98 8
4884.14 8
4884.31 10
4884.47 14
4884.63 19
4884.79 26
4884.95 33
4885.11 39
4885.27 45
4885.43 49
4885.59 51
4885.75 50
4885.91 48
4886.07 44
4886.23 40
4886.39 35
4886.55 31
4886.71 28
4886.87 26
4887.03 25
4887.19 25
4887.35 24
4887.51 23
4887.67 21
4887.83 18
4887.99 15
4888.15 11
4888.31 7
4888.47 3
4888.63 0
4888.79 0
4888.96 0
4889.12 0
4889.28 0
4889.44 0
4889.60 0
4889.76 0
4889.92 2
4890.08 4
4890.24 5
4890.40 5
4890.56 5
4890.72 4
4890.88 4
4891.04 3
4891.20 3
4891.36 3
4891.52 3
4891.68 3
4891.84 4
4892.00 5
4892.16 5
4892.32 5
4892.48 5
4892.64 4
4892.81 3
4892.97 3
4893.13 3
4893.29 4
4893.45 7
4893.61 10
4893.77 15
4893.93 22
4894.09 29
4894.25 37
4894.41 44
4894.57 51
4894.73 55
4894.89 57
4895.05 56
4895.21 54
4895.37 50
4895.53 46
4895.69 43
4895.85 42
4896.01 44
4896.17 48
4896.34 54
4896.50 61
4896.66 70
4896.82 78
4896.98 86
4897.14 93
4897.30 99
4897.46 103
4897.62 106
4897.78 107
4897.94 106
4898.10 104
4898.26 100
4898.42 95
4898.58 90
4898.74 85
4898.90 81
4899.06 78
4899.22 76
4899.39 75
4899.55 76
4899.71 77
4899.87 78
4900.03 78
4900.19 78
4900.35 77
4900.51 75
4900.67 73
4900.83 69
4900.99 67
4901.15 65
4901.31 65
4901.47 67
4901.63 70
4901.79 74
4901.95 78
4902.12 83
4902.28 87
4902.44 91
4902.60 94
4902.76 97
4902.92 98
4903.08 99
4903.24 97
4903.40 95
4903.56 91
4903.72 86
4903.88 79
4904.04 73
4904.20 67
4904.36 62
4904.52 58
4904.69 55
4904.85 53
4905.01 53
4905.17 53
4905.33 53
4905.49 54
4905.65 53
4905.81 53
4905.97 53
4906.13 53
4906.29 52
4906.45 52
4906.61 50
4906.77 48
4906.93 46
4907.10 42
4907.26 40
4907.42 38
4907.58 39
4907.74 42
4907.90 46
4908.06 52
4908.22 58
4908.38 61
4908.54 62
4908.70 59
4908.86 54
4909.02 48
4909.18 42
4909.34 37
4909.51 33
4909.67 31
4909.83 30
4909.99 30
4910.15 30
4910.31 30
4910.47 30
4910.63 28
4910.79 27
4910.95 25
4911.11 24
4911.27 24
4911.43 24
4911.60 24
4911.76 25
4911.92 26
4912.08 27
4912.24 28
4912.40 28
4912.56 27
4912.72 26
4912.88 24
4913.04 23
4913.20 23
4913.36 23
4913.52 23
4913.69 24
4913.85 24
4914.01 25
4914.17 25
4914.33 25
4914.49 25
4914.65 24
4914.81 23
4914.97 21
4915.13 20
4915.29 18
4915.45 16
4915.61 15
4915.78 14
4915.94 14
4916.10 13
4916.26 13
4916.42 12
4916.58 12
4916.74 11
4916.90 10
4917.06 11
4917.22 12
4917.38 15
4917.54 18
4917.71 21
4917.87 23
4918.03 23
4918.19 23
4918.35 20
4918.51 18
4918.67 15
4918.83 13
4918.99 12
4919.15 12
4919.31 14
4919.48 16
4919.64 18
4919.80 21
4919.96 23
4920.12 26
4920.28 29
4920.44 32
4920.60 34
4920.76 36
4920.92 36
4921.08 35
4921.25 33
4921.41 30
4921.57 26
4921.73 23
4921.89 19
4922.05 15
4922.21 12
4922.37 9
4922.53 6
4922.69 4
4922.85 2
4923.02 1
4923.18 0
4923.34 0
4923.50 0
4923.66 0
4923.82 0
4923.98 0
4924.14 0
4924.30 0
4924.46 0
4924.62 0
4924.79 0
4924.95 1
4925.11 2
4925.27 3
4925.43 3
4925.59 4
4925.75 6
4925.91 9
4926.07 14
4926.23 19
4926.40 24
4926.56 29
4926.72 32
4926.88 33
4927.04 32
4927.20 29
4927.36 25
4927.52 21
4927.68 16
4927.84 12
4928.01 8
4928.17 6
4928.33 5
4928.49 6
4928.65 8
4928.81 10
4928.97 14
4929.13 18
4929.29 22
4929.45 25
4929.62 29
4929.78 31
4929.94 33
4930.10 34
4930.26 34
4930.42 33
4930.58 30
4930.74 27
4930.90 23
4931.07 20
4931.23 16
4931.39 13
4931.55 11
4931.71 10
4931.87 10
4932.03 10
4932.19 11
4932.35 13
4932.52 16
4932.68 20
4932.84 24
4933.00 27
4933.16 29
4933.32 31
4933.48 30
4933.64 29
4933.80 26
4933.97 22
4934.13 18
4934.29 15
4934.45 11
4934.61 9
4934.77 6
4934.93 5
4935.09 5
4935.25 5
4935.42 5
4935.58 7
4935.74 9
4935.90 11
4936.06 15
4936.22 18
4936.38 21
4936.54 24
4936.70 27
4936.87 29
4937.03 31
4937.19 33
4937.35 35
4937.51 38
4937.67 41
4937.83 43
4937.99 44
4938.16 44
4938.32 42
4938.48 38
4938.64 33
4938.80 26
4938.96 20
4939.12 14
4939.28 9
4939.44 7
4939.61 7
4939.77 10
4939.93 15
4940.09 22
4940.25 28
4940.41 34
4940.57 39
4940.73 41
4940.90 43
4941.06 43
4941.22 43
4941.38 43
4941.54 43
4941.70 43
4941.86 44
4942.02 44
4942.19 45
4942.35 45
4942.51 44
4942.67 42
4942.83 39
4942.99 36
4943.15 34
4943.31 32
4943.48 31
4943.64 30
4943.80 30
4943.96 30
4944.12 30
4944.28 30
4944.44 30
4944.60 31
4944.77 34
4944.93 37
4945.09 41
4945.25 44
4945.41 47
4945.57 49
4945.73 49
4945.90 48
4946.06 46
4946.22 45
4946.38 44
4946.54 45
4946.70 48
4946.86 51
4947.02 54
4947.19 57
4947.35 59
4947.51 61
4947.67 63
4947.83 65
4947.99 67
4948.15 70
4948.32 73
4948.48 75
4948.64 77
4948.80 78
4948.96 79
4949.12 80
4949.28 83
4949.44 86
4949.61 91
4949.77 96
4949.93 100
4950.09 104
4950.25 108
4950.41 109
4950.57 110
4950.74 109
4950.90 108
4951.06 105
4951.22 100
4951.38 95
4951.54 88
4951.70 81
4951.87 74
4952.03 67
4952.19 61
4952.35 56
4952.51 53
4952.67 51
4952.83 51
4953.00 51
4953.16 52
4953.32 52
4953.48 51
4953.64 49
4953.80 46
4953.96 42
4954.13 37
4954.29 33
4954.45 30
4954.61 28
4954.77 27
4954.93 28
4955.09 30
4955.26 32
4955.42 35
4955.58 37
4955.74 38
4955.90 40
4956.06 40
4956.22 40
4956.39 40
4956.55 39
4956.71 38
4956.87 38
4957.03 38
4957.19 39
4957.36 41
4957.52 44
4957.68 48
4957.84 51
4958.00 53
4958.16 54
4958.32 53
4958.49 51
4958.65 48
4958.81 45
4958.97 42
4959.13 40
4959.29 39
4959.45 39
4959.62 41
4959.78 43
4959.94 45
4960.10 47
4960.26 48
4960.42 49
4960.59 50
4960.75 51
4960.91 51
4961.07 50
4961.23 50
4961.39 48
4961.56 46
4961.72 44
4961.88 41
4962.04 38
4962.20 36
4962.36 34
4962.52 34
4962.69 35
4962.85 37
4963.01 39
4963.17 40
4963.33 40
4963.49 38
4963.66 36
4963.82 33
4963.98 29
4964.14 26
4964.30 23
4964.46 21
4964.63 19
4964.79 17
4964.95 14
4965.11 12
4965.27 10
4965.43 9
4965.60 9
4965.76 10
4965.92 13
4966.08 17
4966.24 21
4966.40 24
4966.56 27
4966.73 29
4966.89 30
4967.05 31
4967.21 33
4967.37 35
4967.53 38
4967.70 40
4967.86 42
4968.02 43
4968.18 42
4968.34 39
4968.50 34
4968.67 29
4968.83 22
4968.99 16
4969.15 10
4969.31 5
4969.48 1
4969.64 0
4969.80 0
4969.96 0
4970.12 0
4970.28 0
4970.45 0
4970.61 2
4970.77 3
4970.93 3
4971.09 3
4971.25 1
4971.42 1
4971.58 1
4971.74 2
4971.90 5
4972.06 10
4972.22 16
4972.39 22
4972.55 27
4972.71 31
4972.87 33
4973.03 33
4973.19 32
4973.36 30
4973.52 28
4973.68 27
4973.84 27
4974.00 28
4974.17 30
4974.33 33
4974.49 37
4974.65 41
4974.81 45
4974.97 48
4975.14 51
4975.30 52
4975.46 51
4975.62 49
4975.78 47
4975.95 43
4976.11 40
4976.27 36
4976.43 32
4976.59 30
4976.75 28
4976.92 27
4977.08 27
4977.24 28
4977.40 29
4977.56 30
4977.73 31
4977.89 32
4978.05 32
4978.21 31
4978.37 30
4978.53 29
4978.70 28
4978.86 28
4979.02 28
4979.18 30
4979.34 32
4979.51 34
4979.67 35
4979.83 36
4979.99 36
4980.15 35
4980.31 34
4980.48 32
4980.64 30
4980.80 30
4980.96 31
4981.12 33
4981.29 37
4981.45 41
4981.61 45
4981.77 48
4981.93 50
4982.10 50
4982.26 50
4982.42 50
4982.58 49
4982.74 50
4982.91 52
4983.07 54
4983.23 57
4983.39 59
4983.55 60
4983.71 61
4983.88 59
4984.04 57
4984.20 55
4984.36 52
4984.52 50
4984.69 48
4984.85 47
4985.01 46
4985.17 45
4985.33 44
4985.50 43
4985.66 41
4985.82 39
4985.98 37
4986.14 36
4986.31 34
4986.47 33
4986.63 33
4986.79 33
4986.95 33
4987.12 34
4987.28 35
4987.44 37
4987.60 39
[truncated: 707,943 more chars]
