# Supplementary material for: Methylobacterium Species Promoting Rice and Barley Growth and Interaction Specificity Revealed with Whole-Cell Matrix-Assisted Laser Desorption / Ionization-Time-of-Flight Mass Spectrometry (MALDI-TOF/MS) Analysis
Source: PLoS One. 2015 Jun 8;10(6):e0129509. doi: 10.1371/journal.pone.0129509 (PMC4460032; doi:10.1371/journal.pone.0129509)
Supplement: S3 Data — (ZIP) [file pone.0129509.s003.zip › Supplementary data 3 (ms from barley)/39b.txt]

780.56 0
780.63 0
780.69 0
780.76 0
780.82 0
780.88 0
780.95 0
781.01 0
781.08 0
781.14 0
781.21 0
781.27 0
781.33 0
781.40 0
781.46 0
781.53 0
781.59 0
781.65 0
781.72 0
781.78 0
781.85 0
781.91 0
781.97 0
782.04 0
782.10 0
782.17 0
782.23 0
782.29 0
782.36 0
782.42 0
782.49 0
782.55 0
782.62 0
782.68 0
782.74 0
782.81 0
782.87 0
782.94 0
783.00 0
783.06 0
783.13 0
783.19 0
783.26 0
783.32 0
783.38 0
783.45 0
783.51 0
783.58 0
783.64 0
783.71 0
783.77 0
783.83 0
783.90 0
783.96 0
784.03 0
784.09 0
784.15 0
784.22 0
784.28 0
784.35 0
784.41 0
784.48 0
784.54 0
784.60 0
784.67 0
784.73 0
784.80 0
784.86 0
784.93 0
784.99 0
785.05 0
785.12 0
785.18 0
785.25 0
785.31 0
785.37 0
785.44 0
785.50 0
785.57 0
785.63 0
785.70 0
785.76 0
785.82 0
785.89 0
785.95 0
786.02 0
786.08 0
786.15 0
786.21 0
786.27 0
786.34 0
786.40 0
786.47 0
786.53 0
786.60 0
786.66 0
786.72 0
786.79 0
786.85 0
786.92 0
786.98 0
787.05 0
787.11 0
787.17 0
787.24 0
787.30 0
787.37 0
787.43 0
787.50 0
787.56 0
787.62 0
787.69 0
787.75 0
787.82 0
787.88 0
787.95 0
788.01 0
788.07 0
788.14 0
788.20 0
788.27 0
788.33 0
788.40 0
788.46 0
788.53 0
788.59 0
788.65 0
788.72 0
788.78 0
788.85 0
788.91 0
788.98 0
789.04 0
789.10 0
789.17 0
789.23 0
789.30 0
789.36 0
789.43 0
789.49 0
789.56 0
789.62 0
789.68 0
789.75 0
789.81 0
789.88 0
789.94 0
790.01 0
790.07 0
790.14 0
790.20 0
790.26 0
790.33 0
790.39 0
790.46 0
790.52 0
790.59 0
790.65 0
790.72 0
790.78 0
790.84 0
790.91 0
790.97 0
791.04 0
791.10 0
791.17 0
791.23 0
791.30 0
791.36 0
791.42 0
791.49 0
791.55 0
791.62 0
791.68 0
791.75 0
791.81 0
791.88 0
791.94 0
792.00 0
792.07 0
792.13 0
792.20 0
792.26 0
792.33 0
792.39 0
792.46 0
792.52 0
792.59 0
792.65 0
792.71 0
792.78 0
792.84 0
792.91 0
792.97 0
793.04 0
793.10 0
793.17 0
793.23 0
793.30 0
793.36 0
793.42 0
793.49 0
793.55 0
793.62 0
793.68 0
793.75 0
793.81 0
793.88 0
793.94 0
794.01 0
794.07 0
794.14 0
794.20 0
794.26 0
794.33 0
794.39 0
794.46 0
794.52 0
794.59 0
794.65 0
794.72 0
794.78 0
794.85 0
794.91 0
794.98 0
795.04 0
795.10 0
795.17 0
795.23 0
795.30 0
795.36 0
795.43 0
795.49 0
795.56 0
795.62 0
795.69 0
795.75 0
795.82 0
795.88 0
795.94 0
796.01 0
796.07 0
796.14 0
796.20 0
796.27 0
796.33 0
796.40 0
796.46 0
796.53 0
796.59 0
796.66 0
796.72 0
796.79 0
796.85 0
796.92 0
796.98 0
797.04 0
797.11 0
797.17 0
797.24 0
797.30 0
797.37 0
797.43 0
797.50 0
797.56 0
797.63 0
797.69 0
797.76 0
797.82 0
797.89 0
797.95 0
798.02 0
798.08 0
798.14 0
798.21 0
798.27 0
798.34 0
798.40 0
798.47 0
798.53 0
798.60 0
798.66 0
798.73 0
798.79 0
798.86 0
798.92 0
798.99 0
799.05 0
799.12 0
799.18 0
799.25 0
799.31 0
799.38 0
799.44 0
799.51 0
799.57 0
799.64 0
799.70 0
799.76 0
799.83 0
799.89 0
799.96 0
800.02 0
800.09 0
800.15 0
800.22 0
800.28 0
800.35 0
800.41 0
800.48 0
800.54 0
800.61 0
800.67 0
800.74 0
800.80 0
800.87 0
800.93 0
801.00 0
801.06 0
801.13 0
801.19 0
801.26 0
801.32 0
801.39 0
801.45 0
801.52 0
801.58 0
801.65 0
801.71 0
801.78 0
801.84 0
801.91 0
801.97 0
802.04 0
802.10 0
802.16 0
802.23 0
802.29 0
802.36 0
802.42 0
802.49 0
802.55 0
802.62 0
802.68 0
802.75 0
802.81 0
802.88 0
802.94 0
803.01 0
803.07 0
803.14 0
803.20 0
803.27 0
803.33 0
803.40 0
803.46 0
803.53 0
803.59 0
803.66 0
803.72 0
803.79 0
803.85 0
803.92 0
803.98 0
804.05 0
804.11 0
804.18 0
804.24 0
804.31 0
804.37 0
804.44 0
804.50 0
804.57 0
804.63 0
804.70 0
804.76 0
804.83 0
804.89 0
804.96 0
805.02 0
805.09 0
805.15 0
805.22 0
805.28 0
805.35 0
805.41 0
805.48 0
805.54 0
805.61 0
805.67 0
805.74 0
805.80 0
805.87 0
805.93 0
806.00 0
806.06 0
806.13 0
806.19 0
806.26 0
806.33 0
806.39 0
806.46 0
806.52 0
806.59 0
806.65 0
806.72 0
806.78 0
806.85 0
806.91 0
806.98 0
807.04 0
807.11 0
807.17 0
807.24 0
807.30 0
807.37 0
807.43 0
807.50 0
807.56 0
807.63 0
807.69 0
807.76 0
807.82 0
807.89 0
807.95 0
808.02 0
808.08 0
808.15 0
808.21 0
808.28 0
808.34 0
808.41 0
808.47 0
808.54 0
808.60 0
808.67 0
808.74 0
808.80 0
808.87 0
808.93 0
809.00 0
809.06 0
809.13 0
809.19 0
809.26 0
809.32 0
809.39 0
809.45 0
809.52 0
809.58 0
809.65 0
809.71 0
809.78 0
809.84 0
809.91 0
809.97 0
810.04 0
810.10 0
810.17 0
810.24 0
810.30 0
810.37 0
810.43 0
810.50 0
810.56 0
810.63 0
810.69 0
810.76 0
810.82 0
810.89 0
810.95 0
811.02 0
811.08 0
811.15 0
811.21 0
811.28 0
811.34 0
811.41 0
811.48 0
811.54 0
811.61 0
811.67 0
811.74 0
811.80 0
811.87 0
811.93 0
812.00 0
812.06 0
812.13 0
812.19 0
812.26 0
812.32 0
812.39 0
812.45 0
812.52 0
812.59 0
812.65 0
812.72 0
812.78 0
812.85 0
812.91 0
812.98 0
813.04 0
813.11 0
813.17 0
813.24 0
813.30 0
813.37 0
813.44 0
813.50 0
813.57 0
813.63 0
813.70 0
813.76 0
813.83 0
813.89 0
813.96 0
814.02 0
814.09 0
814.15 0
814.22 0
814.29 0
814.35 0
814.42 0
814.48 0
814.55 0
814.61 0
814.68 0
814.74 0
814.81 0
814.87 0
814.94 0
815.00 0
815.07 0
815.14 0
815.20 0
815.27 0
815.33 0
815.40 0
815.46 0
815.53 0
815.59 0
815.66 0
815.72 0
815.79 0
815.86 0
815.92 0
815.99 0
816.05 0
816.12 0
816.18 0
816.25 0
816.31 0
816.38 0
816.45 0
816.51 0
816.58 0
816.64 0
816.71 0
816.77 0
816.84 0
816.90 0
816.97 0
817.03 0
817.10 0
817.17 0
817.23 0
817.30 0
817.36 0
817.43 0
817.49 0
817.56 0
817.62 0
817.69 0
817.76 0
817.82 0
817.89 0
817.95 0
818.02 0
818.08 0
818.15 0
818.21 0
818.28 0
818.35 0
818.41 0
818.48 0
818.54 0
818.61 0
818.67 0
818.74 0
818.80 0
818.87 0
818.94 0
819.00 0
819.07 0
819.13 0
819.20 0
819.26 0
819.33 0
819.40 0
819.46 0
819.53 0
819.59 0
819.66 0
819.72 0
819.79 0
819.85 0
819.92 0
819.99 0
820.05 0
820.12 0
820.18 0
820.25 0
820.31 0
820.38 0
820.45 0
820.51 0
820.58 0
820.64 0
820.71 0
820.77 0
820.84 0
820.90 0
820.97 0
821.04 0
821.10 0
821.17 0
821.23 0
821.30 0
821.36 0
821.43 0
821.50 0
821.56 0
821.63 0
821.69 0
821.76 0
821.82 0
821.89 0
821.96 0
822.02 0
822.09 0
822.15 0
822.22 0
822.28 0
822.35 0
822.42 0
822.48 0
822.55 0
822.61 0
822.68 0
822.74 0
822.81 0
822.88 0
822.94 0
823.01 0
823.07 0
823.14 0
823.21 0
823.27 0
823.34 0
823.40 0
823.47 0
823.53 0
823.60 0
823.67 0
823.73 0
823.80 0
823.86 0
823.93 0
823.99 0
824.06 0
824.13 0
824.19 0
824.26 0
824.32 0
824.39 0
824.46 0
824.52 0
824.59 0
824.65 0
824.72 0
824.78 0
824.85 0
824.92 0
824.98 0
825.05 0
825.11 0
825.18 0
825.25 0
825.31 0
825.38 0
825.44 0
825.51 0
825.57 0
825.64 0
825.71 0
825.77 0
825.84 0
825.90 0
825.97 0
826.04 0
826.10 0
826.17 0
826.23 0
826.30 0
826.36 0
826.43 0
826.50 0
826.56 0
826.63 0
826.69 0
826.76 0
826.83 0
826.89 0
826.96 0
827.02 0
827.09 0
827.16 0
827.22 0
827.29 0
827.35 0
827.42 0
827.49 0
827.55 0
827.62 0
827.68 0
827.75 0
827.82 0
827.88 0
827.95 0
828.01 0
828.08 0
828.14 0
828.21 0
828.28 0
828.34 0
828.41 0
828.47 0
828.54 0
828.61 0
828.67 0
828.74 0
828.80 0
828.87 0
828.94 0
829.00 0
829.07 0
829.13 0
829.20 0
829.27 0
829.33 0
829.40 0
829.46 0
829.53 0
829.60 0
829.66 0
829.73 0
829.79 0
829.86 0
829.93 0
829.99 0
830.06 0
830.12 0
830.19 0
830.26 0
830.32 0
830.39 0
830.46 0
830.52 0
830.59 0
830.65 0
830.72 0
830.79 0
830.85 0
830.92 0
830.98 0
831.05 0
831.12 0
831.18 0
831.25 0
831.31 0
831.38 0
831.45 0
831.51 0
831.58 0
831.64 0
831.71 0
831.78 0
831.84 0
831.91 0
831.98 0
832.04 0
832.11 0
832.17 0
832.24 0
832.31 0
832.37 0
832.44 0
832.50 0
832.57 0
832.64 0
832.70 0
832.77 0
832.83 0
832.90 0
832.97 0
833.03 0
833.10 0
833.17 0
833.23 0
833.30 0
833.36 0
833.43 0
833.50 0
833.56 0
833.63 0
833.69 0
833.76 0
833.83 0
833.89 0
833.96 0
834.03 0
834.09 0
834.16 0
834.22 0
834.29 0
834.36 0
834.42 0
834.49 0
834.56 0
834.62 0
834.69 0
834.75 0
834.82 0
834.89 0
834.95 0
835.02 0
835.09 0
835.15 0
835.22 0
835.28 0
835.35 0
835.42 0
835.48 0
835.55 0
835.62 0
835.68 0
835.75 0
835.81 0
835.88 0
835.95 0
836.01 0
836.08 0
836.15 0
836.21 0
836.28 0
836.34 0
836.41 0
836.48 0
836.54 0
836.61 0
836.68 0
836.74 0
836.81 0
836.87 0
836.94 0
837.01 0
837.07 0
837.14 0
837.21 0
837.27 0
837.34 0
837.41 0
837.47 0
837.54 0
837.60 0
837.67 0
837.74 0
837.80 0
837.87 0
837.94 0
838.00 0
838.07 0
838.14 0
838.20 0
838.27 0
838.33 0
838.40 0
838.47 0
838.53 0
838.60 0
838.67 0
838.73 0
838.80 0
838.87 0
838.93 0
839.00 0
839.06 0
839.13 0
839.20 0
839.26 0
839.33 0
839.40 0
839.46 0
839.53 0
839.60 0
839.66 0
839.73 0
839.79 0
839.86 0
839.93 0
839.99 0
840.06 0
840.13 0
840.19 0
840.26 0
840.33 0
840.39 0
840.46 0
840.53 0
840.59 0
840.66 0
840.73 0
840.79 0
840.86 0
840.92 0
840.99 0
841.06 0
841.12 0
841.19 0
841.26 0
841.32 0
841.39 0
841.46 0
841.52 0
841.59 0
841.66 0
841.72 0
841.79 0
841.86 0
841.92 0
841.99 0
842.05 0
842.12 0
842.19 0
842.25 0
842.32 0
842.39 0
842.45 0
842.52 0
842.59 0
842.65 0
842.72 0
842.79 0
842.85 0
842.92 0
842.99 0
843.05 0
843.12 0
843.19 0
843.25 0
843.32 0
843.39 0
843.45 0
843.52 0
843.59 0
843.65 0
843.72 0
843.79 0
843.85 0
843.92 0
843.98 0
844.05 0
844.12 0
844.18 0
844.25 0
844.32 0
844.38 0
844.45 0
844.52 0
844.58 0
844.65 0
844.72 0
844.78 0
844.85 0
844.92 0
844.98 0
845.05 0
845.12 0
845.18 0
845.25 0
845.32 0
845.38 0
845.45 0
845.52 0
845.58 0
845.65 0
845.72 0
845.78 0
845.85 0
845.92 0
845.98 0
846.05 0
846.12 0
846.18 0
846.25 0
846.32 0
846.38 0
846.45 0
846.52 0
846.58 0
846.65 0
846.72 0
846.78 0
846.85 0
846.92 0
846.98 0
847.05 0
847.12 0
847.18 0
847.25 0
847.32 0
847.38 0
847.45 0
847.52 0
847.58 0
847.65 0
847.72 0
847.78 0
847.85 0
847.92 0
847.99 0
848.05 0
848.12 0
848.19 0
848.25 0
848.32 0
848.39 0
848.45 0
848.52 0
848.59 0
848.65 0
848.72 0
848.79 0
848.85 0
848.92 0
848.99 0
849.05 0
849.12 0
849.19 0
849.25 0
849.32 0
849.39 0
849.45 0
849.52 0
849.59 0
849.65 0
849.72 0
849.79 0
849.86 0
849.92 0
849.99 0
850.06 0
850.12 0
850.19 0
850.26 0
850.32 0
850.39 0
850.46 0
850.52 0
850.59 0
850.66 0
850.72 0
850.79 0
850.86 0
850.92 0
850.99 0
851.06 0
851.13 0
851.19 0
851.26 0
851.33 0
851.39 0
851.46 0
851.53 0
851.59 0
851.66 0
851.73 0
851.79 0
851.86 0
851.93 0
851.99 0
852.06 0
852.13 0
852.20 0
852.26 0
852.33 0
852.40 0
852.46 0
852.53 0
852.60 0
852.66 0
852.73 0
852.80 0
852.86 0
852.93 0
853.00 0
853.07 0
853.13 0
853.20 0
853.27 0
853.33 0
853.40 0
853.47 0
853.53 0
853.60 0
853.67 0
853.74 0
853.80 0
853.87 0
853.94 0
854.00 0
854.07 0
854.14 0
854.20 0
854.27 0
854.34 0
854.41 0
854.47 0
854.54 0
854.61 0
854.67 0
854.74 0
854.81 0
854.87 0
854.94 0
855.01 0
855.08 0
855.14 0
855.21 0
855.28 0
855.34 0
855.41 0
855.48 0
855.54 0
855.61 0
855.68 0
855.75 0
855.81 0
855.88 0
855.95 0
856.01 0
856.08 0
856.15 0
856.21 0
856.28 0
856.35 0
856.42 0
856.48 0
856.55 0
856.62 0
856.68 0
856.75 0
856.82 0
856.89 0
856.95 0
857.02 0
857.09 0
857.15 0
857.22 0
857.29 0
857.36 0
857.42 0
857.49 0
857.56 0
857.62 0
857.69 0
857.76 0
857.83 0
857.89 0
857.96 0
858.03 0
858.09 0
858.16 0
858.23 0
858.30 0
858.36 0
858.43 0
858.50 0
858.56 0
858.63 0
858.70 0
858.77 0
858.83 0
858.90 0
858.97 0
859.03 0
859.10 0
859.17 0
859.24 0
859.30 0
859.37 0
859.44 0
859.50 0
859.57 0
859.64 0
859.71 0
859.77 0
859.84 0
859.91 0
859.98 0
860.04 0
860.11 0
860.18 0
860.24 0
860.31 0
860.38 0
860.45 0
860.51 0
860.58 0
860.65 0
860.71 0
860.78 0
860.85 0
860.92 0
860.98 0
861.05 0
861.12 0
861.19 0
861.25 0
861.32 0
861.39 0
861.45 0
861.52 0
861.59 0
861.66 0
861.72 0
861.79 0
861.86 0
861.93 0
861.99 0
862.06 0
862.13 0
862.19 0
862.26 0
862.33 0
862.40 0
862.46 0
862.53 0
862.60 0
862.67 0
862.73 0
862.80 0
862.87 0
862.94 0
863.00 0
863.07 0
863.14 0
863.20 0
863.27 0
863.34 0
863.41 0
863.47 0
863.54 0
863.61 0
863.68 0
863.74 0
863.81 0
863.88 0
863.95 0
864.01 0
864.08 0
864.15 0
864.22 0
864.28 0
864.35 0
864.42 0
864.48 0
864.55 0
864.62 0
864.69 0
864.75 0
864.82 0
864.89 0
864.96 0
865.02 0
865.09 0
865.16 0
865.23 0
865.29 0
865.36 0
865.43 0
865.50 0
865.56 0
865.63 0
865.70 0
865.77 0
865.83 0
865.90 0
865.97 0
866.04 0
866.10 0
866.17 0
866.24 0
866.31 0
866.37 0
866.44 0
866.51 0
866.58 0
866.64 0
866.71 0
866.78 0
866.85 0
866.91 0
866.98 0
867.05 0
867.12 0
867.18 0
867.25 0
867.32 0
867.39 0
867.45 0
867.52 0
867.59 0
867.66 0
867.72 0
867.79 0
867.86 0
867.93 0
867.99 0
868.06 0
868.13 0
868.20 0
868.26 0
868.33 0
868.40 0
868.47 0
868.53 0
868.60 0
868.67 0
868.74 0
868.80 0
868.87 0
868.94 0
869.01 0
869.07 0
869.14 0
869.21 0
869.28 0
869.34 0
869.41 0
869.48 0
869.55 0
869.61 0
869.68 0
869.75 0
869.82 0
869.88 0
869.95 0
870.02 0
870.09 0
870.16 0
870.22 0
870.29 0
870.36 0
870.43 0
870.49 0
870.56 0
870.63 0
870.70 0
870.76 0
870.83 0
870.90 0
870.97 0
871.03 0
871.10 0
871.17 0
871.24 0
871.30 0
871.37 0
871.44 0
871.51 0
871.58 0
871.64 0
871.71 0
871.78 0
871.85 0
871.91 0
871.98 0
872.05 0
872.12 0
872.18 0
872.25 0
872.32 0
872.39 0
872.46 0
872.52 0
872.59 0
872.66 0
872.73 0
872.79 0
872.86 0
872.93 0
873.00 0
873.06 0
873.13 0
873.20 0
873.27 0
873.34 0
873.40 0
873.47 0
873.54 0
873.61 0
873.67 0
873.74 0
873.81 0
873.88 0
873.95 0
874.01 0
874.08 0
874.15 0
874.22 0
874.28 0
874.35 0
874.42 0
874.49 0
874.56 0
874.62 0
874.69 0
874.76 0
874.83 0
874.89 0
874.96 0
875.03 0
875.10 0
875.17 0
875.23 0
875.30 0
875.37 0
875.44 0
875.50 0
875.57 0
875.64 0
875.71 0
875.78 0
875.84 0
875.91 0
875.98 0
876.05 0
876.12 0
876.18 0
876.25 0
876.32 0
876.39 0
876.45 0
876.52 0
876.59 0
876.66 0
876.73 0
876.79 0
876.86 0
876.93 0
877.00 0
877.07 0
877.13 0
877.20 0
877.27 0
877.34 0
877.41 0
877.47 0
877.54 0
877.61 0
877.68 0
877.74 0
877.81 0
877.88 0
877.95 0
878.02 0
878.08 0
878.15 0
878.22 0
878.29 0
878.36 0
878.42 0
878.49 0
878.56 0
878.63 0
878.70 0
878.76 0
878.83 0
878.90 0
878.97 0
879.04 0
879.10 0
879.17 0
879.24 0
879.31 0
879.38 0
879.44 0
879.51 0
879.58 0
879.65 0
879.72 0
879.78 0
879.85 0
879.92 0
879.99 0
880.05 0
880.12 0
880.19 0
880.26 0
880.33 0
880.40 0
880.46 0
880.53 0
880.60 0
880.67 0
880.74 0
880.80 0
880.87 0
880.94 0
881.01 0
881.08 0
881.14 0
881.21 0
881.28 0
881.35 0
881.42 0
881.48 0
881.55 0
881.62 0
881.69 0
881.76 0
881.82 0
881.89 0
881.96 0
882.03 0
882.10 0
882.16 0
882.23 0
882.30 0
882.37 0
882.44 0
882.50 0
882.57 0
882.64 0
882.71 0
882.78 0
882.85 0
882.91 0
882.98 0
883.05 0
883.12 0
883.19 0
883.25 0
883.32 0
883.39 0
883.46 0
883.53 0
883.59 0
883.66 0
883.73 0
883.80 0
883.87 0
883.94 0
884.00 0
884.07 0
884.14 0
884.21 0
884.28 0
884.34 0
884.41 0
884.48 0
884.55 0
884.62 0
884.69 0
884.75 0
884.82 0
884.89 0
884.96 0
885.03 0
885.09 0
885.16 0
885.23 0
885.30 0
885.37 0
885.44 0
885.50 0
885.57 0
885.64 0
885.71 0
885.78 0
885.84 0
885.91 0
885.98 0
886.05 0
886.12 0
886.19 0
886.25 0
886.32 0
886.39 0
886.46 0
886.53 0
886.60 0
886.66 0
886.73 0
886.80 0
886.87 0
886.94 0
887.00 0
887.07 0
887.14 0
887.21 0
887.28 0
887.35 0
887.41 0
887.48 0
887.55 0
887.62 0
887.69 0
887.76 0
887.82 0
887.89 0
887.96 0
888.03 0
888.10 0
888.17 0
888.23 0
888.30 0
888.37 0
888.44 0
888.51 0
888.58 0
888.64 0
888.71 0
888.78 0
888.85 0
888.92 0
888.99 0
889.05 0
889.12 0
889.19 0
889.26 0
889.33 0
889.40 0
889.46 0
889.53 0
889.60 0
889.67 0
889.74 0
889.81 0
889.87 0
889.94 0
890.01 0
890.08 0
890.15 0
890.22 0
890.28 0
890.35 0
890.42 0
890.49 0
890.56 0
890.63 0
890.69 0
890.76 0
890.83 0
890.90 0
890.97 0
891.04 0
891.11 0
891.17 0
891.24 0
891.31 0
891.38 0
891.45 0
891.52 0
891.58 0
891.65 0
891.72 0
891.79 0
891.86 0
891.93 0
892.00 0
892.06 0
892.13 0
892.20 0
892.27 0
892.34 0
892.41 0
892.47 0
892.54 0
892.61 0
892.68 0
892.75 0
892.82 0
892.89 0
892.95 0
893.02 0
893.09 0
893.16 0
893.23 0
893.30 0
893.36 0
893.43 0
893.50 0
893.57 0
893.64 0
893.71 0
893.78 0
893.84 0
893.91 0
893.98 0
894.05 0
894.12 0
894.19 0
894.26 0
894.32 0
894.39 0
894.46 0
894.53 0
894.60 0
894.67 0
894.74 0
894.80 0
894.87 0
894.94 0
895.01 0
895.08 0
895.15 0
895.22 0
895.28 0
895.35 0
895.42 0
895.49 0
895.56 0
895.63 0
895.70 0
895.76 0
895.83 0
895.90 0
895.97 0
896.04 0
896.11 0
896.18 0
896.24 0
896.31 0
896.38 0
896.45 0
896.52 0
896.59 0
896.66 0
896.73 0
896.79 0
896.86 0
896.93 0
897.00 0
897.07 0
897.14 0
897.21 0
897.27 0
897.34 0
897.41 0
897.48 0
897.55 0
897.62 0
897.69 0
897.75 0
897.82 0
897.89 0
897.96 0
898.03 0
898.10 0
898.17 0
898.24 0
898.30 0
898.37 0
898.44 0
898.51 0
898.58 0
898.65 0
898.72 0
898.79 0
898.85 0
898.92 0
898.99 0
899.06 0
899.13 0
899.20 0
899.27 0
899.34 0
899.40 0
899.47 0
899.54 0
899.61 0
899.68 0
899.75 0
899.82 0
899.89 0
899.95 0
900.02 0
900.09 0
900.16 0
900.23 0
900.30 0
900.37 0
900.44 0
900.50 0
900.57 0
900.64 0
900.71 0
900.78 0
900.85 0
900.92 0
900.99 0
901.05 0
901.12 0
901.19 0
901.26 0
901.33 0
901.40 0
901.47 0
901.54 0
901.61 0
901.67 0
901.74 0
901.81 0
901.88 0
901.95 0
902.02 0
902.09 0
902.16 0
902.22 0
902.29 0
902.36 0
902.43 0
902.50 0
902.57 0
902.64 0
902.71 0
902.78 0
902.84 0
902.91 0
902.98 0
903.05 0
903.12 0
903.19 0
903.26 0
903.33 0
903.40 0
903.46 0
903.53 0
903.60 0
903.67 0
903.74 0
903.81 0
903.88 0
903.95 0
904.02 0
904.08 0
904.15 0
904.22 0
904.29 0
904.36 0
904.43 0
904.50 0
904.57 0
904.64 0
904.71 0
904.77 0
904.84 0
904.91 0
904.98 0
905.05 0
905.12 0
905.19 0
905.26 0
905.33 0
905.39 0
905.46 0
905.53 0
905.60 0
905.67 0
905.74 0
905.81 0
905.88 0
905.95 0
906.02 0
906.08 0
906.15 0
906.22 0
906.29 0
906.36 0
906.43 0
906.50 0
906.57 0
906.64 0
906.71 0
906.77 0
906.84 0
906.91 0
906.98 0
907.05 0
907.12 0
907.19 0
907.26 0
907.33 0
907.40 0
907.46 0
907.53 0
907.60 0
907.67 0
907.74 0
907.81 0
907.88 0
907.95 0
908.02 0
908.09 0
908.16 0
908.22 0
908.29 0
908.36 0
908.43 0
908.50 0
908.57 0
908.64 0
908.71 0
908.78 0
908.85 0
908.92 0
908.98 0
909.05 0
909.12 0
909.19 0
909.26 0
909.33 0
909.40 0
909.47 0
909.54 0
909.61 0
909.68 0
909.75 0
909.81 0
909.88 0
909.95 0
910.02 0
910.09 0
910.16 0
910.23 0
910.30 0
910.37 0
910.44 0
910.51 0
910.57 0
910.64 0
910.71 0
910.78 0
910.85 0
910.92 0
910.99 0
911.06 0
911.13 0
911.20 0
911.27 0
911.34 0
911.41 0
911.47 0
911.54 0
911.61 0
911.68 0
911.75 0
911.82 0
911.89 0
911.96 0
912.03 0
912.10 0
912.17 0
912.24 0
912.30 0
912.37 0
912.44 0
912.51 0
912.58 0
912.65 0
912.72 0
912.79 0
912.86 0
912.93 0
913.00 0
913.07 0
913.14 0
913.21 0
913.27 0
913.34 0
913.41 0
913.48 0
913.55 0
913.62 0
913.69 0
913.76 0
913.83 0
913.90 0
913.97 0
914.04 0
914.11 0
914.18 0
914.24 0
914.31 0
914.38 0
914.45 0
914.52 0
914.59 0
914.66 0
914.73 0
914.80 0
914.87 0
914.94 0
915.01 0
915.08 0
915.15 0
915.22 0
915.28 0
915.35 0
915.42 0
915.49 0
915.56 0
915.63 0
915.70 0
915.77 0
915.84 0
915.91 0
915.98 0
916.05 0
916.12 0
916.19 0
916.26 0
916.33 0
916.39 0
916.46 0
916.53 0
916.60 0
916.67 0
916.74 0
916.81 0
916.88 0
916.95 0
917.02 0
917.09 0
917.16 0
917.23 0
917.30 0
917.37 0
917.44 0
917.50 0
917.57 0
917.64 0
917.71 0
917.78 0
917.85 0
917.92 0
917.99 0
918.06 0
918.13 0
918.20 0
918.27 0
918.34 0
918.41 0
918.48 0
918.55 0
918.62 0
918.69 0
918.76 0
918.82 0
918.89 0
918.96 0
919.03 0
919.10 0
919.17 0
919.24 0
919.31 0
919.38 0
919.45 0
919.52 0
919.59 0
919.66 0
919.73 0
919.80 0
919.87 0
919.94 0
920.01 0
920.08 0
920.15 0
920.21 0
920.28 0
920.35 0
920.42 0
920.49 0
920.56 0
920.63 0
920.70 0
920.77 0
920.84 0
920.91 0
920.98 0
921.05 0
921.12 0
921.19 0
921.26 0
921.33 0
921.40 0
921.47 0
921.54 0
921.61 0
921.68 0
921.75 0
921.81 0
921.88 0
921.95 0
922.02 0
922.09 0
922.16 0
922.23 0
922.30 0
922.37 0
922.44 0
922.51 0
922.58 0
922.65 0
922.72 0
922.79 0
922.86 0
922.93 0
923.00 0
923.07 0
923.14 0
923.21 0
923.28 0
923.35 0
923.42 0
923.49 0
923.56 0
923.63 0
923.69 0
923.76 0
923.83 0
923.90 0
923.97 0
924.04 0
924.11 0
924.18 0
924.25 0
924.32 0
924.39 0
924.46 0
924.53 0
924.60 0
924.67 0
924.74 0
924.81 0
924.88 0
924.95 0
925.02 0
925.09 0
925.16 0
925.23 0
925.30 0
925.37 0
925.44 0
925.51 0
925.58 0
925.65 0
925.72 0
925.79 0
925.86 0
925.93 0
926.00 0
926.06 0
926.13 0
926.20 0
926.27 0
926.34 0
926.41 0
926.48 0
926.55 0
926.62 0
926.69 0
926.76 0
926.83 0
926.90 0
926.97 0
927.04 0
927.11 0
927.18 0
927.25 0
927.32 0
927.39 0
927.46 0
927.53 0
927.60 0
927.67 0
927.74 0
927.81 0
927.88 0
927.95 0
928.02 0
928.09 0
928.16 0
928.23 0
928.30 0
928.37 0
928.44 0
928.51 0
928.58 0
928.65 0
928.72 0
928.79 0
928.86 0
928.93 0
929.00 0
929.07 0
929.14 0
929.21 0
929.28 0
929.35 0
929.42 0
929.49 0
929.56 0
929.63 0
929.70 0
929.77 0
929.84 0
929.91 0
929.98 0
930.05 0
930.12 0
930.19 0
930.26 0
930.32 0
930.39 0
930.46 0
930.53 0
930.60 0
930.67 0
930.74 0
930.81 0
930.88 0
930.95 0
931.02 0
931.09 0
931.16 0
931.23 0
931.30 0
931.37 0
931.44 0
931.51 0
931.58 0
931.65 0
931.72 0
931.79 0
931.86 0
931.93 0
932.00 0
932.07 0
932.14 0
932.21 0
932.28 0
932.35 0
932.42 0
932.49 0
932.56 0
932.63 0
932.70 0
932.77 0
932.84 0
932.91 0
932.98 0
933.05 0
933.12 0
933.19 0
933.26 0
933.33 0
933.40 0
933.47 0
933.54 0
933.61 0
933.68 0
933.75 0
933.82 0
933.89 0
933.96 0
934.03 0
934.10 0
934.17 0
934.24 0
934.31 0
934.38 0
934.45 0
934.52 0
934.59 0
934.66 0
934.73 0
934.80 0
934.87 0
934.95 0
935.02 0
935.09 0
935.16 0
935.23 0
935.30 0
935.37 0
935.44 0
935.51 0
935.58 0
935.65 0
935.72 0
935.79 0
935.86 0
935.93 0
936.00 0
936.07 0
936.14 0
936.21 0
936.28 0
936.35 0
936.42 0
936.49 0
936.56 0
936.63 0
936.70 0
936.77 0
936.84 0
936.91 0
936.98 0
937.05 0
937.12 0
937.19 0
937.26 0
937.33 0
937.40 0
937.47 0
937.54 0
937.61 0
937.68 0
937.75 0
937.82 0
937.89 0
937.96 0
938.03 0
938.10 0
938.17 0
938.24 0
938.31 0
938.38 0
938.45 0
938.52 0
938.59 0
938.66 0
938.73 0
938.80 0
938.87 0
938.94 0
939.01 0
939.08 0
939.16 0
939.23 0
939.30 0
939.37 0
939.44 0
939.51 0
939.58 0
939.65 0
939.72 0
939.79 0
939.86 0
939.93 0
940.00 0
940.07 0
940.14 0
940.21 0
940.28 0
940.35 0
940.42 0
940.49 0
940.56 0
940.63 0
940.70 0
940.77 0
940.84 0
940.91 0
940.98 0
941.05 0
941.12 0
941.19 0
941.26 0
941.33 0
941.40 0
941.47 0
941.55 0
941.62 0
941.69 0
941.76 0
941.83 0
941.90 0
941.97 0
942.04 0
942.11 0
942.18 0
942.25 0
942.32 0
942.39 0
942.46 0
942.53 0
942.60 0
942.67 0
942.74 0
942.81 0
942.88 0
942.95 0
943.02 0
943.09 0
943.16 0
943.23 0
943.30 0
943.37 0
943.45 0
943.52 0
943.59 0
943.66 0
943.73 0
943.80 0
943.87 0
943.94 0
944.01 0
944.08 0
944.15 0
944.22 0
944.29 0
944.36 0
944.43 0
944.50 0
944.57 0
944.64 0
944.71 0
944.78 0
944.85 0
944.92 0
944.99 0
945.07 0
945.14 0
945.21 0
945.28 0
945.35 0
945.42 0
945.49 0
945.56 0
945.63 0
945.70 0
945.77 0
945.84 0
945.91 0
945.98 0
946.05 0
946.12 0
946.19 0
946.26 0
946.33 0
946.40 0
946.47 0
946.55 0
946.62 0
946.69 0
946.76 0
946.83 0
946.90 0
946.97 0
947.04 0
947.11 0
947.18 0
947.25 0
947.32 0
947.39 0
947.46 0
947.53 0
947.60 0
947.67 0
947.74 0
947.82 0
947.89 0
947.96 0
948.03 0
948.10 0
948.17 0
948.24 0
948.31 0
948.38 0
948.45 0
948.52 0
948.59 0
948.66 0
948.73 0
948.80 0
948.87 0
948.94 0
949.02 0
949.09 0
949.16 0
949.23 0
949.30 0
949.37 0
949.44 0
949.51 0
949.58 0
949.65 0
949.72 0
949.79 0
949.86 0
949.93 0
950.00 0
950.07 0
950.15 0
950.22 0
950.29 0
950.36 0
950.43 0
950.50 0
950.57 0
950.64 0
950.71 0
950.78 0
950.85 0
950.92 0
950.99 0
951.06 0
951.14 0
951.21 0
951.28 0
951.35 0
951.42 0
951.49 0
951.56 0
951.63 0
951.70 0
951.77 0
951.84 0
951.91 0
951.98 0
952.05 0
952.13 0
952.20 0
952.27 0
952.34 0
952.41 0
952.48 0
952.55 0
952.62 0
952.69 0
952.76 0
952.83 0
952.90 0
952.97 0
953.04 0
953.12 0
953.19 0
953.26 0
953.33 0
953.40 0
953.47 0
953.54 0
953.61 0
953.68 0
953.75 0
953.82 0
953.89 0
953.96 0
954.04 0
954.11 0
954.18 0
954.25 0
954.32 0
954.39 0
954.46 0
954.53 0
954.60 0
954.67 0
954.74 0
954.81 0
954.89 0
954.96 0
955.03 0
955.10 0
955.17 0
955.24 0
955.31 0
955.38 0
955.45 0
955.52 0
955.59 0
955.66 0
955.74 0
955.81 0
955.88 0
955.95 0
956.02 0
956.09 0
956.16 0
956.23 0
956.30 0
956.37 0
956.44 0
956.52 0
956.59 0
956.66 0
956.73 0
956.80 0
956.87 0
956.94 0
957.01 0
957.08 0
957.15 0
957.22 0
957.30 0
957.37 0
957.44 0
957.51 0
957.58 0
957.65 0
957.72 0
957.79 0
957.86 0
957.93 0
958.00 0
958.08 0
958.15 0
958.22 0
958.29 0
958.36 0
958.43 0
958.50 0
958.57 0
958.64 0
958.71 0
958.79 0
958.86 0
958.93 0
959.00 0
959.07 0
959.14 0
959.21 0
959.28 0
959.35 0
959.42 0
959.50 0
959.57 0
959.64 0
959.71 0
959.78 0
959.85 0
959.92 0
959.99 0
960.06 0
960.13 0
960.21 0
960.28 0
960.35 0
960.42 0
960.49 0
960.56 0
960.63 0
960.70 0
960.77 0
960.84 0
960.92 0
960.99 0
961.06 0
961.13 0
961.20 0
961.27 0
961.34 0
961.41 0
961.48 0
961.56 1
961.63 1
961.70 1
961.77 1
961.84 1
961.91 1
961.98 1
962.05 1
962.12 1
962.20 1
962.27 1
962.34 1
962.41 0
962.48 0
962.55 0
962.62 0
962.69 0
962.76 0
962.84 0
962.91 0
962.98 0
963.05 0
963.12 1
963.19 1
963.26 1
963.33 1
963.40 1
963.48 1
963.55 0
963.62 0
963.69 0
963.76 0
963.83 0
963.90 0
963.97 0
964.04 0
964.12 0
964.19 0
964.26 0
964.33 0
964.40 0
964.47 0
964.54 0
964.61 0
964.69 0
964.76 0
964.83 0
964.90 0
964.97 0
965.04 0
965.11 0
965.18 0
965.26 0
965.33 0
965.40 0
965.47 0
965.54 0
965.61 0
965.68 0
965.75 0
965.82 0
965.90 0
965.97 0
966.04 0
966.11 0
966.18 0
966.25 0
966.32 0
966.39 0
966.47 0
966.54 0
966.61 0
966.68 0
966.75 0
966.82 0
966.89 0
966.97 0
967.04 0
967.11 0
967.18 0
967.25 0
967.32 1
967.39 0
967.46 0
967.54 0
967.61 0
967.68 0
967.75 0
967.82 0
967.89 0
967.96 0
968.03 0
968.11 0
968.18 0
968.25 0
968.32 0
968.39 0
968.46 0
968.53 0
968.61 0
968.68 0
968.75 0
968.82 0
968.89 0
968.96 0
969.03 0
969.10 0
969.18 0
969.25 0
969.32 0
969.39 0
969.46 0
969.53 0
969.60 0
969.68 0
969.75 0
969.82 0
969.89 0
969.96 0
970.03 0
970.10 0
970.18 0
970.25 0
970.32 0
970.39 0
970.46 0
970.53 0
970.60 0
970.68 0
970.75 0
970.82 0
970.89 0
970.96 0
971.03 0
971.10 0
971.18 0
971.25 0
971.32 0
971.39 0
971.46 0
971.53 0
971.60 0
971.68 0
971.75 0
971.82 0
971.89 0
971.96 0
972.03 0
972.10 0
972.18 0
972.25 0
972.32 0
972.39 0
972.46 0
972.53 0
972.60 0
972.68 0
972.75 0
972.82 0
972.89 0
972.96 0
973.03 0
973.10 0
973.18 0
973.25 0
973.32 0
973.39 0
973.46 0
973.53 0
973.61 0
973.68 0
973.75 0
973.82 0
973.89 0
973.96 0
974.03 0
974.11 0
974.18 0
974.25 1
974.32 1
974.39 1
974.46 1
974.54 1
974.61 1
974.68 1
974.75 1
974.82 1
974.89 1
974.96 0
975.04 0
975.11 0
975.18 0
975.25 0
975.32 0
975.39 0
975.47 0
975.54 0
975.61 1
975.68 1
975.75 1
975.82 1
975.90 1
975.97 1
976.04 1
976.11 1
976.18 1
976.25 1
976.33 1
976.40 1
976.47 1
976.54 1
976.61 1
976.68 1
976.76 1
976.83 1
976.90 1
976.97 1
977.04 1
977.11 1
977.18 0
977.26 0
977.33 0
977.40 0
977.47 0
977.54 0
977.61 1
977.69 1
977.76 1
977.83 1
977.90 1
977.97 1
978.04 1
978.12 1
978.19 1
978.26 1
978.33 1
978.40 0
978.48 1
978.55 1
978.62 1
978.69 1
978.76 1
978.83 1
978.91 1
978.98 1
979.05 1
979.12 1
979.19 1
979.26 1
979.34 1
979.41 1
979.48 1
979.55 1
979.62 1
979.69 1
979.77 1
979.84 1
979.91 1
979.98 1
980.05 1
980.13 1
980.20 1
980.27 1
980.34 1
980.41 1
980.48 1
980.56 1
980.63 1
980.70 0
980.77 0
980.84 0
980.91 0
980.99 0
981.06 0
981.13 1
981.20 1
981.27 1
981.35 1
981.42 1
981.49 1
981.56 1
981.63 1
981.70 1
981.78 1
981.85 1
981.92 0
981.99 0
982.06 0
982.14 0
982.21 0
982.28 0
982.35 0
982.42 0
982.49 0
982.57 0
982.64 0
982.71 0
982.78 0
982.85 0
982.93 0
983.00 0
983.07 0
983.14 0
983.21 0
983.29 0
983.36 0
983.43 0
983.50 1
983.57 1
983.64 1
983.72 1
983.79 1
983.86 1
983.93 1
984.00 1
984.08 1
984.15 1
984.22 2
984.29 2
984.36 2
984.44 2
984.51 2
984.58 2
984.65 2
984.72 2
984.80 2
984.87 2
984.94 2
985.01 2
985.08 2
985.15 2
985.23 1
985.30 1
985.37 1
985.44 1
985.51 0
985.59 0
985.66 0
985.73 0
985.80 1
985.87 1
985.95 1
986.02 1
986.09 1
986.16 1
986.23 1
986.31 1
986.38 1
986.45 1
986.52 1
986.59 1
986.67 1
986.74 1
986.81 1
986.88 1
986.95 1
987.03 1
987.10 1
987.17 1
987.24 1
987.31 2
987.39 2
987.46 2
987.53 2
987.60 2
987.67 2
987.75 2
987.82 2
987.89 1
987.96 1
988.03 1
988.11 1
988.18 1
988.25 1
988.32 1
988.40 1
988.47 1
988.54 1
988.61 1
988.68 1
988.76 1
988.83 1
988.90 1
988.97 1
989.04 1
989.12 1
989.19 1
989.26 1
989.33 1
989.40 1
989.48 1
989.55 1
989.62 1
989.69 2
989.76 2
989.84 2
989.91 2
989.98 1
990.05 1
990.13 1
990.20 1
990.27 1
990.34 1
990.41 1
990.49 2
990.56 2
990.63 2
990.70 2
990.77 2
990.85 2
990.92 2
990.99 2
991.06 2
991.14 2
991.21 2
991.28 2
991.35 2
991.42 2
991.50 2
991.57 2
991.64 2
991.71 2
991.79 2
991.86 2
991.93 2
992.00 2
992.07 1
992.15 1
992.22 1
992.29 1
992.36 1
992.43 1
992.51 1
992.58 2
992.65 2
992.72 2
992.80 2
992.87 2
992.94 2
993.01 2
993.08 1
993.16 1
993.23 1
993.30 2
993.37 2
993.45 2
993.52 2
993.59 2
993.66 2
993.74 2
993.81 2
993.88 2
993.95 2
994.02 2
994.10 2
994.17 2
994.24 1
994.31 1
994.39 1
994.46 1
994.53 1
994.60 1
994.67 1
994.75 2
994.82 2
994.89 2
994.96 3
995.04 3
995.11 3
995.18 3
995.25 3
995.33 3
995.40 3
995.47 3
995.54 3
995.61 3
995.69 3
995.76 3
995.83 3
995.90 2
995.98 2
996.05 2
996.12 2
996.19 2
996.27 2
996.34 2
996.41 2
996.48 2
996.56 2
996.63 2
996.70 2
996.77 2
996.84 2
996.92 2
996.99 2
997.06 2
997.13 2
997.21 2
997.28 2
997.35 2
997.42 2
997.50 2
997.57 2
997.64 2
997.71 1
997.79 1
997.86 1
997.93 1
998.00 1
998.08 0
998.15 0
998.22 0
998.29 0
998.37 0
998.44 0
998.51 0
998.58 0
998.65 0
998.73 0
998.80 0
998.87 0
998.94 0
999.02 0
999.09 0
999.16 0
999.23 0
999.31 0
999.38 0
999.45 0
999.52 0
999.60 0
999.67 0
999.74 0
999.81 1
999.89 1
999.96 1
1000.03 1
1000.10 2
1000.18 2
1000.25 2
1000.32 2
1000.39 1
1000.47 1
1000.54 1
1000.61 1
1000.68 1
1000.76 1
1000.83 1
1000.90 1
1000.97 1
1001.05 1
1001.12 0
1001.19 0
1001.26 0
1001.34 1
1001.41 1
1001.48 1
1001.55 1
1001.63 1
1001.70 1
1001.77 0
1001.84 0
1001.92 0
1001.99 0
1002.06 0
1002.14 0
1002.21 0
1002.28 0
1002.35 0
1002.43 0
1002.50 0
1002.57 0
1002.64 0
1002.72 0
1002.79 0
1002.86 0
1002.93 0
1003.01 0
1003.08 0
1003.15 0
1003.22 0
1003.30 1
1003.37 1
1003.44 1
1003.51 1
1003.59 1
1003.66 1
1003.73 0
1003.80 0
1003.88 0
1003.95 0
1004.02 0
1004.10 0
1004.17 0
1004.24 1
1004.31 1
1004.39 1
1004.46 1
1004.53 1
1004.60 1
1004.68 1
1004.75 1
1004.82 1
1004.89 1
1004.97 1
1005.04 1
1005.11 1
1005.19 2
1005.26 2
1005.33 2
1005.40 2
1005.48 1
1005.55 1
1005.62 1
1005.69 1
1005.77 1
1005.84 1
1005.91 1
1005.98 1
1006.06 1
1006.13 2
1006.20 2
1006.28 2
1006.35 2
1006.42 2
1006.49 2
1006.57 2
1006.64 2
1006.71 2
1006.78 2
1006.86 2
1006.93 2
1007.00 2
1007.08 2
1007.15 2
1007.22 1
1007.29 1
1007.37 1
1007.44 1
1007.51 1
1007.58 1
1007.66 1
1007.73 1
1007.80 1
1007.88 2
1007.95 2
1008.02 2
1008.09 2
1008.17 2
1008.24 2
1008.31 2
1008.39 2
1008.46 2
1008.53 2
1008.60 2
1008.68 2
1008.75 2
1008.82 2
1008.89 2
1008.97 2
1009.04 3
1009.11 3
1009.19 3
1009.26 4
1009.33 4
1009.40 4
1009.48 4
1009.55 4
1009.62 4
1009.70 4
1009.77 4
1009.84 4
1009.91 4
1009.99 4
1010.06 4
1010.13 3
1010.21 3
1010.28 3
1010.35 3
1010.42 3
1010.50 3
1010.57 3
1010.64 3
1010.72 3
1010.79 3
1010.86 3
1010.93 4
1011.01 4
1011.08 4
1011.15 4
1011.23 4
1011.30 4
1011.37 4
1011.44 4
1011.52 4
1011.59 3
1011.66 3
1011.74 3
1011.81 3
1011.88 3
1011.96 3
1012.03 3
1012.10 2
1012.17 2
1012.25 2
1012.32 2
1012.39 2
1012.47 1
1012.54 1
1012.61 1
1012.68 1
1012.76 1
1012.83 1
1012.90 1
1012.98 2
1013.05 2
1013.12 2
1013.20 2
1013.27 2
1013.34 2
1013.41 2
1013.49 2
1013.56 2
1013.63 2
1013.71 2
1013.78 2
1013.85 2
1013.93 2
1014.00 2
1014.07 2
1014.14 2
1014.22 2
1014.29 2
1014.36 2
1014.44 2
1014.51 2
1014.58 1
1014.66 1
1014.73 1
1014.80 1
1014.87 1
1014.95 1
1015.02 1
1015.09 1
1015.17 1
1015.24 1
1015.31 1
1015.39 1
1015.46 2
1015.53 2
1015.60 2
1015.68 3
1015.75 3
1015.82 3
1015.90 2
1015.97 2
1016.04 2
1016.12 2
1016.19 1
1016.26 1
1016.34 1
1016.41 1
1016.48 0
1016.55 0
1016.63 0
1016.70 0
1016.77 0
1016.85 1
1016.92 1
1016.99 1
1017.07 1
1017.14 1
1017.21 1
1017.29 1
1017.36 2
1017.43 2
1017.50 2
1017.58 2
1017.65 2
1017.72 2
1017.80 2
1017.87 2
1017.94 2
1018.02 2
1018.09 2
1018.16 1
1018.24 1
1018.31 1
1018.38 1
1018.46 1
1018.53 1
1018.60 1
1018.68 2
1018.75 2
1018.82 2
1018.89 2
1018.97 3
1019.04 3
1019.11 3
1019.19 3
1019.26 3
1019.33 3
1019.41 3
1019.48 3
1019.55 3
1019.63 3
1019.70 3
1019.77 3
1019.85 3
1019.92 3
1019.99 3
1020.07 3
1020.14 2
1020.21 2
1020.29 2
1020.36 2
1020.43 2
1020.50 2
1020.58 2
1020.65 3
1020.72 3
1020.80 3
1020.87 3
1020.94 2
1021.02 2
1021.09 2
1021.16 2
1021.24 2
1021.31 2
1021.38 2
1021.46 2
1021.53 2
1021.60 1
1021.68 1
1021.75 1
1021.82 1
1021.90 1
1021.97 1
1022.04 1
1022.12 1
1022.19 1
1022.26 1
1022.34 1
1022.41 2
1022.48 2
1022.56 2
1022.63 2
1022.70 2
1022.78 2
1022.85 2
1022.92 2
1023.00 3
1023.07 3
1023.14 3
1023.22 3
1023.29 3
1023.36 3
1023.44 3
1023.51 3
1023.58 3
1023.66 2
1023.73 2
1023.80 2
1023.88 2
1023.95 2
1024.02 2
1024.10 3
1024.17 3
1024.24 3
1024.32 3
1024.39 2
1024.46 2
1024.54 2
1024.61 2
1024.68 3
1024.76 3
1024.83 4
1024.90 4
1024.98 4
1025.05 4
1025.12 4
1025.20 4
1025.27 4
1025.34 3
1025.42 3
1025.49 3
1025.56 3
1025.64 2
1025.71 2
1025.78 2
1025.86 2
1025.93 2
1026.00 2
1026.08 2
1026.15 2
1026.22 2
1026.30 2
1026.37 2
1026.44 3
1026.52 2
1026.59 2
1026.67 2
1026.74 2
1026.81 2
1026.89 1
1026.96 1
1027.03 1
1027.11 1
1027.18 1
1027.25 1
1027.33 1
1027.40 1
1027.47 1
1027.55 1
1027.62 0
1027.69 0
1027.77 0
1027.84 0
1027.91 0
1027.99 0
1028.06 0
1028.13 0
1028.21 1
1028.28 1
1028.36 1
1028.43 1
1028.50 1
1028.58 1
1028.65 1
1028.72 1
1028.80 0
1028.87 0
1028.94 0
1029.02 0
1029.09 0
1029.16 0
1029.24 0
1029.31 0
1029.38 0
1029.46 0
1029.53 0
1029.61 0
1029.68 0
1029.75 0
1029.83 0
1029.90 1
1029.97 1
1030.05 1
1030.12 2
1030.19 2
1030.27 2
1030.34 2
1030.41 3
1030.49 3
1030.56 3
1030.64 3
1030.71 3
1030.78 3
1030.86 3
1030.93 3
1031.00 3
1031.08 3
1031.15 2
1031.22 2
1031.30 2
1031.37 2
1031.45 2
1031.52 2
1031.59 3
1031.67 3
1031.74 3
1031.81 3
1031.89 3
1031.96 3
1032.03 3
1032.11 3
1032.18 3
1032.25 2
1032.33 2
1032.40 2
1032.48 1
1032.55 1
1032.62 1
1032.70 1
1032.77 1
1032.84 1
1032.92 1
1032.99 1
1033.07 1
1033.14 1
1033.21 2
1033.29 2
1033.36 2
1033.43 2
1033.51 2
1033.58 2
1033.65 3
1033.73 3
1033.80 3
1033.88 3
1033.95 3
1034.02 3
1034.10 3
1034.17 3
1034.24 2
1034.32 2
1034.39 2
1034.47 2
1034.54 1
1034.61 1
1034.69 1
1034.76 2
1034.83 2
1034.91 2
1034.98 2
1035.06 2
1035.13 2
1035.20 2
1035.28 2
1035.35 2
1035.42 2
1035.50 2
1035.57 2
1035.65 2
1035.72 2
1035.79 2
1035.87 2
1035.94 2
1036.01 2
1036.09 2
1036.16 2
1036.24 2
1036.31 3
1036.38 3
1036.46 3
1036.53 3
1036.60 4
1036.68 4
1036.75 4
1036.83 5
1036.90 5
1036.97 5
1037.05 6
1037.12 5
1037.20 5
1037.27 5
1037.34 4
1037.42 4
1037.49 4
1037.56 3
1037.64 3
1037.71 3
1037.79 3
1037.86 3
1037.93 3
1038.01 3
1038.08 2
1038.16 2
1038.23 2
1038.30 2
1038.38 1
1038.45 1
1038.52 1
1038.60 2
1038.67 2
1038.75 2
1038.82 3
1038.89 3
1038.97 2
1039.04 2
1039.12 2
1039.19 1
1039.26 1
1039.34 0
1039.41 0
1039.49 0
1039.56 0
1039.63 0
1039.71 0
1039.78 0
1039.85 0
1039.93 0
1040.00 0
1040.08 1
1040.15 1
1040.22 1
1040.30 1
1040.37 1
1040.45 2
1040.52 2
1040.59 2
1040.67 2
1040.74 2
1040.82 2
1040.89 2
1040.96 2
1041.04 2
1041.11 2
1041.19 1
1041.26 1
1041.33 1
1041.41 2
1041.48 2
1041.56 2
1041.63 2
1041.70 2
1041.78 3
1041.85 3
1041.93 3
1042.00 3
1042.07 3
1042.15 3
1042.22 2
1042.30 2
1042.37 2
1042.44 2
1042.52 2
1042.59 2
1042.67 2
1042.74 2
1042.81 2
1042.89 1
1042.96 1
1043.04 1
1043.11 1
1043.18 2
1043.26 2
1043.33 2
1043.41 2
1043.48 3
1043.55 3
1043.63 3
1043.70 3
1043.78 3
1043.85 3
1043.92 3
1044.00 3
1044.07 4
1044.15 4
1044.22 4
1044.29 4
1044.37 4
1044.44 4
1044.52 4
1044.59 4
1044.66 3
1044.74 3
1044.81 2
1044.89 2
1044.96 2
1045.04 2
1045.11 2
1045.18 3
1045.26 4
1045.33 4
1045.41 5
1045.48 5
1045.55 6
1045.63 6
1045.70 5
1045.78 5
1045.85 5
1045.92 4
1046.00 4
1046.07 4
1046.15 3
1046.22 3
1046.30 3
1046.37 3
1046.44 3
1046.52 3
1046.59 3
1046.67 3
1046.74 3
1046.81 3
1046.89 2
1046.96 2
1047.04 2
1047.11 1
1047.19 2
1047.26 2
1047.33 2
1047.41 3
1047.48 3
1047.56 4
1047.63 4
1047.70 5
1047.78 4
1047.85 4
1047.93 3
1048.00 3
1048.08 2
1048.15 1
1048.22 1
1048.30 1
1048.37 1
1048.45 1
1048.52 1
1048.60 1
1048.67 1
1048.74 1
1048.82 1
1048.89 0
1048.97 0
1049.04 0
1049.12 0
1049.19 0
1049.26 1
1049.34 1
1049.41 1
1049.49 2
1049.56 2
1049.63 3
1049.71 3
1049.78 3
1049.86 3
1049.93 3
1050.01 3
1050.08 3
1050.15 3
1050.23 3
1050.30 3
1050.38 2
1050.45 2
1050.53 2
1050.60 3
1050.67 3
1050.75 3
1050.82 3
1050.90 3
1050.97 3
1051.05 3
1051.12 3
1051.20 2
1051.27 1
1051.34 1
1051.42 0
1051.49 0
1051.57 0
1051.64 0
1051.72 0
1051.79 0
1051.86 0
1051.94 1
1052.01 1
1052.09 2
1052.16 3
1052.24 3
1052.31 4
1052.38 4
1052.46 4
1052.53 4
1052.61 4
1052.68 3
1052.76 3
1052.83 3
1052.91 3
1052.98 3
1053.05 3
1053.13 4
1053.20 4
1053.28 4
1053.35 4
1053.43 4
1053.50 4
1053.57 4
1053.65 4
1053.72 4
1053.80 4
1053.87 4
1053.95 4
1054.02 4
1054.10 3
1054.17 3
1054.24 3
1054.32 3
1054.39 3
1054.47 3
1054.54 3
1054.62 3
1054.69 2
1054.77 2
1054.84 1
1054.91 1
1054.99 1
1055.06 1
1055.14 1
1055.21 1
1055.29 1
1055.36 1
1055.44 1
1055.51 1
1055.58 1
1055.66 0
1055.73 0
1055.81 0
1055.88 0
1055.96 0
1056.03 0
1056.11 0
1056.18 1
1056.25 1
1056.33 1
1056.40 1
1056.48 1
1056.55 1
1056.63 0
1056.70 0
1056.78 0
1056.85 0
1056.93 1
1057.00 2
1057.07 3
1057.15 4
1057.22 4
1057.30 5
1057.37 5
1057.45 5
1057.52 4
1057.60 4
1057.67 4
1057.75 4
1057.82 3
1057.89 3
1057.97 2
1058.04 2
1058.12 1
1058.19 1
1058.27 1
1058.34 1
1058.42 0
1058.49 0
1058.57 0
1058.64 0
1058.71 0
1058.79 0
1058.86 0
1058.94 0
1059.01 0
1059.09 0
1059.16 0
1059.24 0
1059.31 0
1059.39 0
1059.46 0
1059.54 0
1059.61 1
1059.68 1
1059.76 2
1059.83 2
1059.91 2
1059.98 2
1060.06 2
1060.13 3
1060.21 3
1060.28 3
1060.36 3
1060.43 3
1060.51 3
1060.58 3
1060.65 3
1060.73 2
1060.80 2
1060.88 2
1060.95 2
1061.03 2
1061.10 2
1061.18 2
1061.25 2
1061.33 2
1061.40 1
1061.48 1
1061.55 1
1061.63 1
1061.70 1
1061.78 1
1061.85 1
1061.92 2
1062.00 3
1062.07 3
1062.15 4
1062.22 5
1062.30 5
1062.37 6
1062.45 6
1062.52 6
1062.60 6
1062.67 5
1062.75 5
1062.82 4
1062.90 4
1062.97 4
1063.05 4
1063.12 4
1063.19 4
1063.27 4
1063.34 5
1063.42 5
1063.49 5
1063.57 4
1063.64 4
1063.72 4
1063.79 4
1063.87 4
1063.94 3
1064.02 3
1064.09 3
1064.17 3
1064.24 3
1064.32 3
1064.39 4
1064.47 5
1064.54 6
1064.62 6
1064.69 7
1064.76 7
1064.84 6
1064.91 6
1064.99 5
1065.06 5
1065.14 4
1065.21 4
1065.29 4
1065.36 4
1065.44 4
1065.51 3
1065.59 3
1065.66 3
1065.74 3
1065.81 3
1065.89 3
1065.96 3
1066.04 4
1066.11 4
1066.19 5
1066.26 5
1066.34 5
1066.41 6
1066.49 5
1066.56 5
1066.64 5
1066.71 6
1066.79 6
1066.86 6
1066.94 6
1067.01 7
1067.09 7
1067.16 7
1067.23 6
1067.31 6
1067.38 6
1067.46 6
1067.53 6
1067.61 6
1067.68 5
1067.76 5
1067.83 4
1067.91 3
1067.98 3
1068.06 2
1068.13 1
1068.21 1
1068.28 1
1068.36 1
1068.43 1
1068.51 2
1068.58 2
1068.66 2
1068.73 2
1068.81 2
1068.88 2
1068.96 2
1069.03 1
1069.11 1
1069.18 1
1069.26 1
1069.33 1
1069.41 2
1069.48 2
1069.56 3
1069.63 4
1069.71 5
1069.78 5
1069.86 5
1069.93 6
1070.01 6
1070.08 5
1070.16 5
1070.23 5
1070.31 5
1070.38 4
1070.46 4
1070.53 4
1070.61 3
1070.68 3
1070.76 3
1070.83 3
1070.91 3
1070.98 3
1071.06 3
1071.13 2
1071.21 2
1071.28 2
1071.36 2
1071.43 2
1071.51 2
1071.58 2
1071.66 3
1071.73 3
1071.81 4
1071.88 5
1071.96 5
1072.03 6
1072.11 6
1072.18 6
1072.26 5
1072.33 5
1072.41 5
1072.48 4
1072.56 4
1072.63 3
1072.71 3
1072.78 2
1072.86 1
1072.93 1
1073.01 0
1073.08 0
1073.16 1
1073.23 1
1073.31 1
1073.38 2
1073.46 2
1073.53 3
1073.61 3
1073.68 3
1073.76 2
1073.83 2
1073.91 1
1073.99 1
1074.06 1
1074.14 1
1074.21 1
1074.29 1
1074.36 1
1074.44 1
1074.51 0
1074.59 0
1074.66 0
1074.74 0
1074.81 0
1074.89 0
1074.96 0
1075.04 0
1075.11 1
1075.19 2
1075.26 3
1075.34 4
1075.41 4
1075.49 5
1075.56 5
1075.64 5
1075.71 5
1075.79 5
1075.86 4
1075.94 4
1076.01 3
1076.09 2
1076.16 2
1076.24 2
1076.32 2
1076.39 2
1076.47 3
1076.54 4
1076.62 4
1076.69 5
1076.77 5
1076.84 5
1076.92 4
1076.99 4
1077.07 4
1077.14 3
1077.22 3
1077.29 3
1077.37 4
1077.44 4
1077.52 5
1077.59 6
1077.67 7
1077.74 8
1077.82 8
1077.90 8
1077.97 8
1078.05 8
1078.12 7
1078.20 6
1078.27 5
1078.35 4
1078.42 4
1078.50 4
1078.57 4
1078.65 3
1078.72 3
1078.80 3
1078.87 3
1078.95 2
1079.02 2
1079.10 2
1079.17 2
1079.25 3
1079.33 4
1079.40 5
1079.48 6
1079.55 7
1079.63 8
1079.70 9
1079.78 9
1079.85 9
1079.93 9
1080.00 9
1080.08 9
1080.15 8
1080.23 8
1080.30 8
1080.38 7
1080.46 7
1080.53 7
1080.61 7
1080.68 7
1080.76 7
1080.83 6
1080.91 6
1080.98 5
1081.06 5
1081.13 5
1081.21 5
1081.28 5
1081.36 5
1081.44 5
1081.51 5
1081.59 5
1081.66 5
1081.74 5
1081.81 5
1081.89 6
1081.96 6
1082.04 7
1082.11 7
1082.19 7
1082.26 7
1082.34 6
1082.42 6
1082.49 5
1082.57 5
1082.64 5
1082.72 5
1082.79 5
1082.87 6
1082.94 6
1083.02 7
1083.09 7
1083.17 7
1083.25 7
1083.32 6
1083.40 6
1083.47 5
1083.55 4
1083.62 4
1083.70 4
1083.77 4
1083.85 4
1083.92 4
1084.00 4
1084.08 5
1084.15 5
1084.23 5
1084.30 5
1084.38 5
1084.45 6
1084.53 6
1084.60 6
1084.68 6
1084.75 7
1084.83 7
1084.91 6
1084.98 6
1085.06 5
1085.13 5
1085.21 4
1085.28 4
1085.36 4
1085.43 4
1085.51 4
1085.59 4
1085.66 4
1085.74 4
1085.81 5
1085.89 6
1085.96 6
1086.04 7
1086.11 7
1086.19 7
1086.27 7
1086.34 6
1086.42 5
1086.49 4
1086.57 4
1086.64 3
1086.72 3
1086.79 3
1086.87 3
1086.95 3
1087.02 3
1087.10 3
1087.17 3
1087.25 2
1087.32 2
1087.40 2
1087.47 2
1087.55 2
1087.63 3
1087.70 3
1087.78 3
1087.85 2
1087.93 2
1088.00 1
1088.08 0
1088.15 0
1088.23 0
1088.31 0
1088.38 0
1088.46 0
1088.53 0
1088.61 0
1088.68 1
1088.76 2
1088.84 3
1088.91 4
1088.99 4
1089.06 5
1089.14 6
1089.21 7
1089.29 7
1089.36 7
1089.44 7
1089.52 7
1089.59 6
1089.67 5
1089.74 4
1089.82 3
1089.89 3
1089.97 3
1090.05 3
1090.12 3
1090.20 4
1090.27 5
1090.35 6
1090.42 7
1090.50 7
1090.58 7
1090.65 7
1090.73 7
1090.80 7
1090.88 7
1090.95 7
1091.03 8
1091.11 8
1091.18 9
1091.26 10
1091.33 10
1091.41 10
1091.48 11
1091.56 11
1091.64 11
1091.71 12
1091.79 12
1091.86 12
1091.94 12
1092.01 11
1092.09 10
1092.17 9
1092.24 8
1092.32 8
1092.39 8
1092.47 8
1092.54 9
1092.62 10
1092.70 10
1092.77 10
1092.85 9
1092.92 8
1093.00 7
1093.08 7
1093.15 7
1093.23 7
1093.30 8
1093.38 9
1093.45 11
1093.53 12
1093.61 13
1093.68 14
1093.76 15
1093.83 16
1093.91 16
1093.99 17
1094.06 17
1094.14 17
1094.21 17
1094.29 17
1094.36 17
1094.44 17
1094.52 18
1094.59 18
1094.67 19
1094.74 19
1094.82 19
1094.90 19
1094.97 19
1095.05 19
1095.12 18
1095.20 19
1095.27 19
1095.35 20
1095.43 21
1095.50 21
1095.58 22
1095.65 22
1095.73 21
1095.81 19
1095.88 17
1095.96 15
1096.03 13
1096.11 11
1096.18 9
1096.26 8
1096.34 8
1096.41 8
1096.49 8
1096.56 8
1096.64 9
1096.72 9
1096.79 9
1096.87 9
1096.94 9
1097.02 9
1097.10 8
1097.17 7
1097.25 7
1097.32 7
1097.40 7
1097.48 7
1097.55 8
1097.63 8
1097.70 9
1097.78 10
1097.86 10
1097.93 10
1098.01 10
1098.08 9
1098.16 9
1098.24 8
1098.31 7
1098.39 7
1098.46 6
1098.54 6
1098.61 5
1098.69 4
1098.77 4
1098.84 3
1098.92 2
1098.99 1
1099.07 1
1099.15 1
1099.22 0
1099.30 1
1099.37 1
1099.45 1
1099.53 1
1099.60 1
1099.68 1
1099.75 1
1099.83 1
1099.91 2
1099.98 2
1100.06 2
1100.14 2
1100.21 3
1100.29 3
1100.36 3
1100.44 4
1100.52 4
1100.59 4
1100.67 5
1100.74 5
1100.82 5
1100.90 5
1100.97 5
1101.05 5
1101.12 5
1101.20 5
1101.28 5
1101.35 5
1101.43 5
1101.50 5
1101.58 4
1101.66 4
1101.73 3
1101.81 3
1101.88 3
1101.96 3
1102.04 4
1102.11 4
1102.19 5
1102.26 5
1102.34 6
1102.42 5
1102.49 5
1102.57 4
1102.65 3
1102.72 3
1102.80 2
1102.87 2
1102.95 2
1103.03 2
1103.10 2
1103.18 2
1103.25 2
1103.33 2
1103.41 2
1103.48 3
1103.56 3
1103.64 4
1103.71 4
1103.79 5
1103.86 5
1103.94 5
1104.02 5
1104.09 5
1104.17 6
1104.24 6
1104.32 6
1104.40 6
1104.47 6
1104.55 6
1104.63 6
1104.70 6
1104.78 5
1104.85 5
1104.93 6
1105.01 6
1105.08 6
1105.16 7
1105.24 7
1105.31 6
1105.39 6
1105.46 5
1105.54 3
1105.62 2
1105.69 1
1105.77 0
1105.84 0
1105.92 0
1106.00 0
1106.07 0
1106.15 0
1106.23 0
1106.30 0
1106.38 0
1106.45 2
1106.53 3
1106.61 4
1106.68 5
1106.76 7
1106.84 8
1106.91 10
1106.99 11
1107.06 12
1107.14 12
1107.22 12
1107.29 12
1107.37 11
1107.45 10
1107.52 9
1107.60 8
1107.68 7
1107.75 6
1107.83 5
1107.90 5
1107.98 6
1108.06 7
1108.13 8
1108.21 10
1108.29 12
1108.36 13
1108.44 15
1108.51 16
1108.59 17
1108.67 18
1108.74 19
1108.82 20
1108.90 20
1108.97 20
1109.05 20
1109.13 20
1109.20 19
1109.28 19
1109.35 18
1109.43 17
1109.51 16
1109.58 15
1109.66 14
1109.74 12
1109.81 11
1109.89 10
1109.97 9
1110.04 8
1110.12 7
1110.19 7
1110.27 7
1110.35 8
1110.42 8
1110.50 8
1110.58 8
1110.65 9
1110.73 9
1110.81 9
1110.88 9
1110.96 10
1111.03 10
1111.11 10
1111.19 11
1111.26 11
1111.34 11
1111.42 11
1111.49 11
1111.57 10
1111.65 9
1111.72 9
1111.80 8
1111.88 8
1111.95 8
1112.03 9
1112.10 10
1112.18 12
1112.26 13
1112.33 14
1112.41 15
1112.49 15
1112.56 16
1112.64 16
1112.72 16
1112.79 16
1112.87 15
1112.95 15
1113.02 15
1113.10 15
1113.18 15
1113.25 14
1113.33 14
1113.40 13
1113.48 13
1113.56 12
1113.63 12
1113.71 11
1113.79 12
1113.86 12
1113.94 13
1114.02 13
1114.09 14
1114.17 15
1114.25 16
1114.32 17
1114.40 17
1114.48 17
1114.55 17
1114.63 16
1114.71 14
1114.78 13
1114.86 11
1114.93 10
1115.01 9
1115.09 9
1115.16 8
1115.24 9
1115.32 9
1115.39 10
1115.47 10
1115.55 11
1115.62 12
1115.70 13
1115.78 14
1115.85 14
1115.93 15
1116.01 15
1116.08 15
1116.16 15
1116.24 15
1116.31 15
1116.39 15
1116.47 16
1116.54 16
1116.62 17
1116.70 17
1116.77 17
1116.85 17
1116.93 17
1117.00 16
1117.08 15
1117.16 14
1117.23 13
1117.31 13
1117.39 12
1117.46 11
1117.54 10
1117.62 9
1117.69 9
1117.77 8
1117.85 8
1117.92 7
1118.00 7
1118.08 7
1118.15 7
1118.23 7
1118.31 8
1118.38 8
1118.46 9
1118.54 10
1118.61 10
1118.69 9
1118.77 9
1118.84 8
1118.92 8
1119.00 8
1119.07 9
1119.15 10
1119.23 12
1119.30 14
1119.38 15
1119.46 16
1119.53 17
1119.61 16
1119.69 16
1119.76 15
1119.84 14
1119.92 14
1119.99 13
1120.07 12
1120.15 12
1120.22 11
1120.30 10
1120.38 10
1120.45 9
1120.53 8
1120.61 8
1120.68 7
1120.76 7
1120.84 6
1120.91 6
1120.99 7
1121.07 7
1121.14 8
1121.22 9
1121.30 10
1121.37 11
1121.45 13
1121.53 14
1121.60 15
1121.68 17
1121.76 18
1121.83 20
1121.91 21
1121.99 21
1122.06 20
1122.14 19
1122.22 17
1122.29 16
1122.37 15
1122.45 14
1122.53 14
1122.60 15
1122.68 15
1122.76 16
1122.83 17
1122.91 17
1122.99 17
1123.06 17
1123.14 17
1123.22 18
1123.29 18
1123.37 19
1123.45 19
1123.52 19
1123.60 18
1123.68 17
1123.75 16
1123.83 16
1123.91 15
1123.99 14
1124.06 14
1124.14 14
1124.22 14
1124.29 15
1124.37 15
1124.45 15
1124.52 16
1124.60 17
1124.68 18
1124.75 19
1124.83 20
1124.91 21
1124.98 21
1125.06 22
1125.14 22
1125.22 21
1125.29 20
1125.37 19
1125.45 17
1125.52 15
1125.60 14
1125.68 13
1125.75 12
1125.83 12
1125.91 11
1125.98 12
1126.06 12
1126.14 13
1126.21 13
1126.29 13
1126.37 14
1126.45 14
1126.52 14
1126.60 14
1126.68 14
1126.75 14
1126.83 15
1126.91 15
1126.98 16
1127.06 16
1127.14 17
1127.22 17
1127.29 17
1127.37 17
1127.45 17
1127.52 16
1127.60 15
1127.68 14
1127.75 13
1127.83 13
1127.91 13
1127.98 14
1128.06 16
1128.14 18
1128.22 20
1128.29 22
1128.37 23
1128.45 23
1128.52 22
1128.60 21
1128.68 20
1128.76 19
1128.83 18
1128.91 18
1128.99 18
1129.06 19
1129.14 19
1129.22 20
1129.29 20
1129.37 20
1129.45 20
1129.53 19
1129.60 18
1129.68 17
1129.76 15
1129.83 14
1129.91 13
1129.99 12
1130.06 12
1130.14 11
1130.22 10
1130.30 9
1130.37 8
1130.45 7
1130.53 7
1130.60 7
1130.68 8
1130.76 9
1130.84 10
1130.91 11
1130.99 12
1131.07 12
1131.14 12
1131.22 12
1131.30 12
1131.38 13
1131.45 13
1131.53 14
1131.61 14
1131.68 14
1131.76 13
1131.84 12
1131.91 11
1131.99 9
1132.07 8
1132.15 7
1132.22 6
1132.30 6
1132.38 7
1132.45 8
1132.53 9
1132.61 10
1132.69 11
1132.76 12
1132.84 12
1132.92 12
1132.99 12
1133.07 11
1133.15 11
1133.23 10
1133.30 9
1133.38 9
1133.46 8
1133.54 8
1133.61 8
1133.69 8
1133.77 9
1133.84 10
1133.92 11
1134.00 12
1134.08 13
1134.15 13
1134.23 14
1134.31 15
1134.38 15
1134.46 16
1134.54 16
1134.62 17
1134.69 18
1134.77 19
1134.85 20
1134.92 21
1135.00 22
1135.08 23
1135.16 23
1135.23 24
1135.31 25
1135.39 26
1135.47 28
1135.54 31
1135.62 34
1135.70 36
1135.77 38
1135.85 40
1135.93 40
1136.01 39
1136.08 37
1136.16 35
1136.24 32
1136.32 31
1136.39 30
1136.47 29
1136.55 30
1136.62 31
1136.70 32
1136.78 33
1136.86 34
1136.93 34
1137.01 35
1137.09 35
1137.17 34
1137.24 34
1137.32 33
1137.40 31
1137.47 30
1137.55 29
1137.63 28
1137.71 28
1137.78 27
1137.86 28
1137.94 28
1138.02 29
1138.09 29
1138.17 30
1138.25 30
1138.33 30
1138.40 30
1138.48 30
1138.56 30
1138.63 29
1138.71 29
1138.79 29
1138.87 29
1138.94 29
1139.02 29
1139.10 29
1139.18 29
1139.25 28
1139.33 28
1139.41 27
1139.49 27
1139.56 26
1139.64 26
1139.72 26
1139.80 26
1139.87 27
1139.95 27
1140.03 27
1140.10 26
1140.18 25
1140.26 24
1140.34 22
1140.41 20
1140.49 19
1140.57 18
1140.65 17
1140.72 17
1140.80 18
1140.88 18
1140.96 19
1141.03 19
1141.11 18
1141.19 17
1141.27 16
1141.34 16
1141.42 16
1141.50 16
1141.58 18
1141.65 20
1141.73 22
1141.81 24
1141.89 25
1141.96 27
1142.04 27
1142.12 27
1142.20 26
1142.27 25
1142.35 24
1142.43 22
1142.51 20
1142.58 19
1142.66 17
1142.74 16
1142.82 15
1142.89 14
1142.97 14
1143.05 14
1143.13 14
1143.20 14
1143.28 14
1143.36 13
1143.44 13
1143.51 12
1143.59 11
1143.67 10
1143.75 10
1143.82 9
1143.90 9
1143.98 9
1144.06 9
1144.13 10
1144.21 10
1144.29 9
1144.37 9
1144.44 8
1144.52 6
1144.60 5
1144.68 4
1144.75 2
1144.83 2
1144.91 1
1144.99 0
1145.06 0
1145.14 0
1145.22 0
1145.30 0
1145.37 0
1145.45 0
1145.53 0
1145.61 0
1145.68 1
1145.76 2
1145.84 2
1145.92 2
1145.99 3
1146.07 3
1146.15 3
1146.23 4
1146.31 5
1146.38 7
1146.46 8
1146.54 10
1146.62 11
1146.69 12
1146.77 12
1146.85 13
1146.93 13
1147.00 12
1147.08 13
1147.16 13
1147.24 13
1147.31 14
1147.39 15
1147.47 16
1147.55 16
1147.63 16
1147.70 16
1147.78 16
1147.86 16
1147.94 15
1148.01 15
1148.09 15
1148.17 16
1148.25 17
1148.32 19
1148.40 20
1148.48 22
1148.56 23
1148.63 24
1148.71 24
1148.79 23
1148.87 22
1148.95 21
1149.02 19
1149.10 17
1149.18 15
1149.26 13
1149.33 11
1149.41 10
1149.49 9
1149.57 9
1149.65 9
1149.72 10
1149.80 11
1149.88 12
1149.96 12
1150.03 12
1150.11 12
1150.19 12
1150.27 12
1150.34 12
1150.42 13
1150.50 14
1150.58 16
1150.66 19
1150.73 22
1150.81 25
1150.89 27
1150.97 28
1151.04 28
1151.12 28
1151.20 27
1151.28 26
1151.36 25
1151.43 25
1151.51 25
1151.59 26
1151.67 26
1151.74 27
1151.82 27
1151.90 28
1151.98 28
1152.06 28
1152.13 29
1152.21 29
1152.29 28
1152.37 28
1152.44 27
1152.52 25
1152.60 24
1152.68 22
1152.76 21
1152.83 20
1152.91 18
1152.99 17
1153.07 16
1153.15 15
1153.22 15
1153.30 14
1153.38 14
1153.46 14
1153.53 15
1153.61 16
1153.69 18
1153.77 20
1153.85 22
1153.92 23
1154.00 24
1154.08 24
1154.16 24
1154.24 24
1154.31 24
1154.39 24
1154.47 24
1154.55 25
1154.62 25
1154.70 25
1154.78 24
1154.86 23
1154.94 22
1155.01 20
1155.09 19
1155.17 18
1155.25 18
1155.33 18
1155.40 19
1155.48 21
1155.56 22
1155.64 23
1155.72 24
1155.79 24
1155.87 24
1155.95 23
1156.03 22
1156.11 21
1156.18 20
1156.26 19
1156.34 17
1156.42 16
1156.50 15
1156.57 15
1156.65 15
1156.73 15
1156.81 16
1156.88 16
1156.96 16
1157.04 15
1157.12 14
1157.20 13
1157.27 12
1157.35 11
1157.43 10
1157.51 10
1157.59 10
1157.66 10
1157.74 10
1157.82 10
1157.90 10
1157.98 9
1158.05 8
1158.13 7
1158.21 6
1158.29 5
1158.37 4
1158.44 4
1158.52 4
1158.60 4
1158.68 5
1158.76 7
1158.83 9
1158.91 11
1158.99 14
1159.07 18
1159.15 21
1159.23 23
1159.30 24
1159.38 24
1159.46 24
1159.54 22
1159.62 20
1159.69 18
1159.77 16
1159.85 14
1159.93 12
1160.01 11
1160.08 10
1160.16 10
1160.24 11
1160.32 12
1160.40 13
1160.47 14
1160.55 15
1160.63 16
1160.71 17
1160.79 17
1160.86 18
1160.94 19
1161.02 20
1161.10 21
1161.18 22
1161.26 22
1161.33 22
1161.41 21
1161.49 20
1161.57 18
1161.65 17
1161.72 16
1161.80 14
1161.88 13
1161.96 13
1162.04 12
1162.11 11
1162.19 10
1162.27 9
1162.35 9
1162.43 8
1162.51 8
1162.58 8
1162.66 7
1162.74 6
1162.82 5
1162.90 4
1162.97 3
1163.05 2
1163.13 1
1163.21 0
1163.29 0
1163.37 0
1163.44 0
1163.52 0
1163.60 0
1163.68 0
1163.76 0
1163.83 0
1163.91 0
1163.99 1
1164.07 2
1164.15 3
1164.23 4
1164.30 4
1164.38 5
1164.46 6
1164.54 7
1164.62 8
1164.69 10
1164.77 12
1164.85 14
1164.93 16
1165.01 18
1165.09 19
1165.16 20
1165.24 20
1165.32 20
1165.40 20
1165.48 19
1165.56 18
1165.63 18
1165.71 17
1165.79 16
1165.87 16
1165.95 16
1166.03 16
1166.10 17
1166.18 17
1166.26 18
1166.34 18
1166.42 19
1166.50 19
1166.57 19
1166.65 19
1166.73 18
1166.81 18
1166.89 18
1166.96 17
1167.04 17
1167.12 17
1167.20 17
1167.28 18
1167.36 19
1167.43 20
1167.51 22
1167.59 24
1167.67 25
1167.75 26
1167.83 26
1167.90 26
1167.98 25
1168.06 23
1168.14 21
1168.22 19
1168.30 18
1168.37 16
1168.45 16
1168.53 15
1168.61 15
1168.69 16
1168.77 17
1168.85 17
1168.92 18
1169.00 18
1169.08 19
1169.16 21
1169.24 22
1169.32 24
1169.39 25
1169.47 27
1169.55 27
1169.63 27
1169.71 27
1169.79 25
1169.86 24
1169.94 22
1170.02 21
1170.10 21
1170.18 20
1170.26 20
1170.33 21
1170.41 21
1170.49 21
1170.57 21
1170.65 20
1170.73 19
1170.81 18
1170.88 16
1170.96 13
1171.04 11
1171.12 8
1171.20 6
1171.28 4
1171.35 3
1171.43 3
1171.51 3
1171.59 4
1171.67 5
1171.75 7
1171.83 8
1171.90 9
1171.98 10
1172.06 10
1172.14 10
1172.22 9
1172.30 8
1172.37 7
1172.45 7
1172.53 6
1172.61 6
1172.69 5
1172.77 4
1172.85 2
1172.92 0
1173.00 0
1173.08 0
1173.16 0
1173.24 0
1173.32 0
1173.40 0
1173.47 0
1173.55 2
1173.63 5
1173.71 7
1173.79 9
1173.87 10
1173.94 11
1174.02 13
1174.10 14
1174.18 15
1174.26 16
1174.34 16
1174.42 16
1174.49 17
1174.57 17
1174.65 18
1174.73 19
1174.81 21
1174.89 22
1174.97 24
1175.04 26
1175.12 27
1175.20 28
1175.28 29
1175.36 30
1175.44 30
1175.52 29
1175.59 28
1175.67 27
1175.75 25
1175.83 22
1175.91 20
1175.99 19
1176.07 19
1176.14 19
1176.22 20
1176.30 22
1176.38 24
1176.46 25
1176.54 25
1176.62 25
1176.70 23
1176.77 21
1176.85 18
1176.93 14
1177.01 10
1177.09 7
1177.17 4
1177.25 3
1177.32 3
1177.40 4
1177.48 6
1177.56 9
1177.64 11
1177.72 13
1177.80 14
1177.88 14
1177.95 13
1178.03 12
1178.11 11
1178.19 11
1178.27 11
1178.35 12
1178.43 13
1178.50 15
1178.58 16
1178.66 17
1178.74 17
1178.82 17
1178.90 16
1178.98 15
1179.06 13
1179.13 11
1179.21 10
1179.29 9
1179.37 8
1179.45 7
1179.53 7
1179.61 7
1179.69 8
1179.76 8
1179.84 8
1179.92 8
1180.00 8
1180.08 8
1180.16 8
1180.24 8
1180.32 8
1180.39 9
1180.47 9
1180.55 9
1180.63 9
1180.71 9
1180.79 8
1180.87 7
1180.95 7
1181.02 7
1181.10 8
1181.18 9
1181.26 11
1181.34 12
1181.42 14
1181.50 15
1181.58 15
1181.65 16
1181.73 17
1181.81 17
1181.89 19
1181.97 20
1182.05 21
1182.13 22
1182.21 23
1182.29 23
1182.36 23
1182.44 22
1182.52 21
1182.60 20
1182.68 18
1182.76 18
1182.84 17
1182.92 16
1182.99 16
1183.07 16
1183.15 16
1183.23 16
1183.31 16
1183.39 16
1183.47 16
1183.55 16
1183.63 16
1183.70 17
1183.78 17
1183.86 18
1183.94 19
1184.02 19
1184.10 19
1184.18 18
1184.26 17
1184.34 16
1184.41 14
1184.49 12
1184.57 10
1184.65 8
1184.73 6
1184.81 3
1184.89 1
1184.97 0
1185.05 0
1185.12 1
1185.20 3
1185.28 7
1185.36 10
1185.44 13
1185.52 16
1185.60 17
1185.68 16
1185.76 15
1185.83 12
1185.91 9
1185.99 7
1186.07 4
1186.15 3
1186.23 1
1186.31 1
1186.39 1
1186.47 1
1186.55 2
1186.62 4
1186.70 6
1186.78 9
1186.86 12
1186.94 15
1187.02 17
1187.10 19
1187.18 20
1187.26 20
1187.34 20
1187.41 18
1187.49 17
1187.57 15
1187.65 13
1187.73 11
1187.81 10
1187.89 9
1187.97 8
1188.05 7
1188.13 6
1188.20 5
1188.28 3
1188.36 1
1188.44 0
1188.52 0
1188.60 0
1188.68 0
1188.76 2
1188.84 6
1188.92 11
1188.99 15
1189.07 19
1189.15 22
1189.23 23
1189.31 23
1189.39 21
1189.47 19
1189.55 17
1189.63 15
1189.71 13
1189.79 12
1189.86 11
1189.94 11
1190.02 11
1190.10 12
1190.18 12
1190.26 13
1190.34 13
1190.42 13
1190.50 13
1190.58 13
1190.65 13
1190.73 13
1190.81 14
1190.89 14
1190.97 15
1191.05 16
1191.13 16
1191.21 15
1191.29 13
1191.37 11
1191.45 9
1191.53 8
1191.60 7
1191.68 8
1191.76 10
1191.84 13
1191.92 15
1192.00 16
1192.08 17
1192.16 17
1192.24 16
1192.32 14
1192.40 13
1192.47 12
1192.55 12
1192.63 13
1192.71 14
1192.79 15
1192.87 16
1192.95 17
1193.03 17
1193.11 17
1193.19 16
1193.27 15
1193.35 13
1193.43 12
1193.50 11
1193.58 10
1193.66 10
1193.74 12
1193.82 14
1193.90 18
1193.98 22
1194.06 26
1194.14 29
1194.22 32
1194.30 33
1194.38 32
1194.45 31
1194.53 29
1194.61 27
1194.69 24
1194.77 22
1194.85 20
1194.93 18
1195.01 16
1195.09 15
1195.17 15
1195.25 15
1195.33 17
1195.41 19
1195.48 22
1195.56 24
1195.64 26
1195.72 27
1195.80 26
1195.88 25
1195.96 23
1196.04 21
1196.12 19
1196.20 18
1196.28 18
1196.36 19
1196.44 22
1196.52 24
1196.59 26
1196.67 26
1196.75 26
1196.83 23
1196.91 19
1196.99 15
1197.07 10
1197.15 6
1197.23 2
1197.31 0
1197.39 0
1197.47 0
1197.55 0
1197.63 0
1197.71 1
1197.78 1
1197.86 1
1197.94 1
1198.02 1
1198.10 0
1198.18 0
1198.26 0
1198.34 0
1198.42 0
1198.50 0
1198.58 0
1198.66 0
1198.74 1
1198.82 1
1198.90 2
1198.97 3
1199.05 4
1199.13 4
1199.21 4
1199.29 4
1199.37 4
1199.45 4
1199.53 5
1199.61 7
1199.69 8
1199.77 10
1199.85 11
1199.93 12
1200.01 13
1200.09 14
1200.17 15
1200.25 15
1200.32 16
1200.40 17
1200.48 17
1200.56 16
1200.64 16
1200.72 15
1200.80 15
1200.88 14
1200.96 14
1201.04 13
1201.12 13
1201.20 14
1201.28 14
1201.36 14
1201.44 15
1201.52 16
1201.60 18
1201.68 19
1201.75 21
1201.83 22
1201.91 23
1201.99 24
1202.07 24
1202.15 23
1202.23 22
1202.31 22
1202.39 21
1202.47 21
1202.55 21
1202.63 22
1202.71 22
1202.79 23
1202.87 23
1202.95 23
1203.03 23
1203.11 21
1203.19 19
1203.27 17
1203.34 15
1203.42 13
1203.50 12
1203.58 12
1203.66 12
1203.74 13
1203.82 14
1203.90 15
1203.98 16
1204.06 16
1204.14 14
1204.22 12
1204.30 10
1204.38 7
1204.46 5
1204.54 4
1204.62 4
1204.70 6
1204.78 9
1204.86 13
1204.94 17
1205.02 20
1205.09 22
1205.17 23
1205.25 23
1205.33 22
1205.41 22
1205.49 22
1205.57 22
1205.65 22
1205.73 22
1205.81 22
1205.89 21
1205.97 20
1206.05 19
1206.13 19
1206.21 18
1206.29 19
1206.37 20
1206.45 22
1206.53 25
1206.61 28
1206.69 30
1206.77 31
1206.85 30
1206.93 29
1207.01 27
1207.09 24
1207.16 21
1207.24 18
1207.32 16
1207.40 16
1207.48 16
1207.56 17
1207.64 19
1207.72 22
1207.80 25
1207.88 28
1207.96 30
1208.04 32
1208.12 33
1208.20 33
1208.28 33
1208.36 32
1208.44 31
1208.52 30
1208.60 28
1208.68 26
1208.76 25
1208.84 24
1208.92 24
1209.00 24
1209.08 25
1209.16 26
1209.24 28
1209.32 30
1209.40 31
1209.48 33
1209.56 35
1209.64 36
1209.71 36
1209.79 35
1209.87 33
1209.95 31
1210.03 29
1210.11 28
1210.19 27
1210.27 27
1210.35 29
1210.43 31
1210.51 34
1210.59 38
1210.67 43
1210.75 47
1210.83 51
1210.91 54
1210.99 56
1211.07 56
1211.15 55
1211.23 54
1211.31 53
1211.39 52
1211.47 51
1211.55 50
1211.63 49
1211.71 48
1211.79 46
1211.87 43
1211.95 40
1212.03 37
1212.11 35
1212.19 33
1212.27 31
1212.35 29
1212.43 28
1212.51 26
1212.59 25
1212.67 24
1212.75 23
1212.83 23
1212.91 24
1212.99 26
1213.07 27
1213.15 28
1213.23 29
1213.31 28
1213.39 27
1213.47 25
1213.54 23
1213.62 20
1213.70 18
1213.78 17
1213.86 15
1213.94 14
1214.02 13
1214.10 13
1214.18 12
1214.26 12
1214.34 12
1214.42 12
1214.50 13
1214.58 14
1214.66 16
1214.74 17
1214.82 17
1214.90 18
1214.98 18
1215.06 18
1215.14 19
1215.22 20
1215.30 21
1215.38 22
1215.46 23
1215.54 24
1215.62 24
1215.70 23
1215.78 22
1215.86 21
1215.94 20
1216.02 20
1216.10 19
1216.18 19
1216.26 19
1216.34 19
1216.42 19
1216.50 19
1216.58 19
1216.66 20
1216.74 21
1216.82 23
1216.90 25
1216.98 28
1217.06 30
1217.14 31
1217.22 32
1217.30 32
1217.38 32
1217.46 32
1217.54 31
1217.62 31
1217.70 31
1217.78 31
1217.86 31
1217.94 30
1218.02 29
1218.10 29
1218.18 29
1218.26 29
1218.34 31
1218.42 33
1218.50 35
1218.58 37
1218.66 39
1218.74 40
1218.82 41
1218.90 40
1218.98 38
1219.06 35
1219.14 32
1219.22 28
1219.30 24
1219.38 20
1219.46 17
1219.54 15
1219.62 15
1219.70 16
1219.78 19
1219.86 23
1219.94 27
1220.02 31
1220.10 34
1220.18 36
1220.26 37
1220.34 37
1220.42 35
1220.50 33
1220.58 31
1220.66 29
1220.74 28
1220.82 27
1220.90 26
1220.98 25
1221.06 23
1221.14 21
1221.22 19
1221.30 17
1221.38 15
1221.46 13
1221.54 13
1221.62 12
1221.70 12
1221.78 13
1221.86 13
1221.94 14
1222.02 16
1222.10 18
1222.18 20
1222.26 23
1222.35 25
1222.43 26
1222.51 26
1222.59 26
1222.67 24
1222.75 22
1222.83 20
1222.91 18
1222.99 17
1223.07 16
1223.15 17
1223.23 19
1223.31 22
1223.39 26
1223.47 30
1223.55 33
1223.63 35
1223.71 36
1223.79 35
1223.87 32
1223.95 29
1224.03 26
1224.11 23
1224.19 21
1224.27 19
1224.35 18
1224.43 17
1224.51 15
1224.59 13
1224.67 10
1224.75 7
1224.83 5
1224.91 3
1224.99 3
1225.07 3
1225.15 4
1225.23 6
1225.31 8
1225.39 11
1225.47 14
1225.55 17
1225.63 21
1225.71 24
1225.79 27
1225.87 29
1225.95 29
1226.03 29
1226.11 28
1226.20 26
1226.28 24
1226.36 21
1226.44 19
1226.52 16
1226.60 14
1226.68 13
1226.76 13
1226.84 14
1226.92 16
1227.00 19
1227.08 22
1227.16 24
1227.24 27
1227.32 29
1227.40 30
1227.48 31
1227.56 32
1227.64 33
1227.72 33
1227.80 34
1227.88 34
1227.96 33
1228.04 32
1228.12 31
1228.20 29
1228.28 28
1228.36 28
1228.44 28
1228.52 28
1228.60 27
1228.68 26
1228.77 24
1228.85 22
1228.93 19
1229.01 16
1229.09 15
1229.17 16
1229.25 17
1229.33 20
1229.41 23
1229.49 25
1229.57 27
1229.65 27
1229.73 26
1229.81 24
1229.89 21
1229.97 19
1230.05 18
1230.13 18
1230.21 20
1230.29 23
1230.37 28
1230.45 32
1230.53 37
1230.61 40
1230.69 42
1230.78 43
1230.86 42
1230.94 41
1231.02 40
1231.10 40
1231.18 40
1231.26 40
1231.34 40
1231.42 40
1231.50 40
1231.58 38
1231.66 36
1231.74 34
1231.82 32
1231.90 29
1231.98 27
1232.06 25
1232.14 24
1232.22 25
1232.30 26
1232.38 28
1232.46 31
1232.54 33
1232.63 35
1232.71 37
1232.79 37
1232.87 37
1232.95 35
1233.03 33
1233.11 30
1233.19 27
1233.27 23
1233.35 20
1233.43 17
1233.51 15
1233.59 13
1233.67 12
1233.75 12
1233.83 12
1233.91 13
1233.99 14
1234.07 15
1234.16 15
1234.24 16
1234.32 16
1234.40 15
1234.48 14
1234.56 12
1234.64 10
1234.72 9
1234.80 7
1234.88 5
1234.96 4
1235.04 3
1235.12 1
1235.20 0
1235.28 0
1235.36 0
1235.44 0
1235.52 0
1235.61 0
1235.69 0
1235.77 0
1235.85 0
1235.93 0
1236.01 1
1236.09 4
1236.17 8
1236.25 12
1236.33 16
1236.41 19
1236.49 22
1236.57 23
1236.65 25
1236.73 25
1236.81 25
1236.89 25
1236.98 24
1237.06 23
1237.14 21
1237.22 19
1237.30 17
1237.38 15
1237.46 15
1237.54 15
1237.62 16
1237.70 18
1237.78 20
1237.86 22
1237.94 23
1238.02 24
1238.10 24
1238.19 24
1238.27 22
1238.35 20
1238.43 18
1238.51 17
1238.59 15
1238.67 15
1238.75 16
1238.83 18
1238.91 21
1238.99 24
1239.07 29
1239.15 33
1239.23 37
1239.31 40
1239.40 42
1239.48 42
1239.56 42
1239.64 40
1239.72 39
1239.80 37
1239.88 37
1239.96 37
1240.04 39
1240.12 40
1240.20 41
1240.28 42
1240.36 42
1240.44 40
1240.53 38
1240.61 36
1240.69 34
1240.77 32
1240.85 32
1240.93 32
1241.01 33
1241.09 35
1241.17 37
1241.25 40
1241.33 42
1241.41 44
1241.49 45
1241.58 47
1241.66 48
1241.74 50
1241.82 52
1241.90 55
1241.98 57
1242.06 59
1242.14 60
1242.22 60
1242.30 58
1242.38 55
1242.46 51
1242.54 46
1242.63 41
1242.71 36
1242.79 32
1242.87 29
1242.95 26
1243.03 25
1243.11 24
1243.19 23
1243.27 23
1243.35 23
1243.43 23
1243.51 23
1243.60 24
1243.68 25
1243.76 27
1243.84 30
1243.92 33
1244.00 36
1244.08 39
1244.16 42
1244.24 45
1244.32 48
1244.40 50
1244.48 51
1244.57 51
1244.65 50
1244.73 47
1244.81 43
1244.89 38
1244.97 33
1245.05 30
1245.13 29
1245.21 29
1245.29 32
1245.37 35
1245.46 39
1245.54 41
1245.62 43
1245.70 44
1245.78 43
1245.86 41
1245.94 39
1246.02 37
1246.10 35
1246.18 34
1246.26 34
1246.35 34
1246.43 36
1246.51 37
1246.59 40
1246.67 42
1246.75 44
1246.83 45
1246.91 46
1246.99 45
1247.07 44
1247.16 41
1247.24 37
1247.32 34
1247.40 31
1247.48 29
1247.56 27
1247.64 27
1247.72 28
1247.80 29
1247.88 30
1247.96 31
1248.05 31
1248.13 32
1248.21 32
1248.29 31
1248.37 30
1248.45 28
1248.53 26
1248.61 23
1248.69 20
1248.77 18
1248.86 16
1248.94 16
1249.02 17
1249.10 19
1249.18 21
1249.26 23
1249.34 24
1249.42 24
1249.50 24
1249.58 24
1249.67 23
1249.75 23
1249.83 23
1249.91 24
1249.99 26
1250.07 30
1250.15 34
1250.23 40
1250.31 45
1250.40 49
1250.48 52
1250.56 53
1250.64 52
1250.72 51
1250.80 49
1250.88 47
1250.96 45
1251.04 44
1251.13 42
1251.21 41
1251.29 39
1251.37 38
1251.45 36
1251.53 35
1251.61 34
1251.69 33
1251.77 32
1251.85 32
1251.94 30
1252.02 29
1252.10 28
1252.18 27
1252.26 27
1252.34 29
1252.42 31
1252.50 35
1252.58 39
1252.67 43
1252.75 46
1252.83 48
1252.91 49
1252.99 48
1253.07 47
1253.15 45
1253.23 43
1253.32 41
1253.40 39
1253.48 37
1253.56 33
1253.64 29
1253.72 24
1253.80 19
1253.88 13
1253.96 9
1254.05 5
1254.13 2
1254.21 0
1254.29 0
1254.37 0
1254.45 2
1254.53 5
1254.61 10
1254.70 15
1254.78 20
1254.86 25
1254.94 29
1255.02 32
1255.10 34
1255.18 35
1255.26 35
1255.35 34
1255.43 34
1255.51 34
1255.59 35
1255.67 36
1255.75 37
1255.83 38
1255.91 38
1255.99 37
1256.08 34
1256.16 31
1256.24 28
1256.32 24
1256.40 21
1256.48 18
1256.56 16
1256.64 15
1256.73 15
1256.81 16
1256.89 17
1256.97 19
1257.05 20
1257.13 22
1257.21 23
1257.30 25
1257.38 28
1257.46 31
1257.54 34
1257.62 37
1257.70 40
1257.78 42
1257.86 42
1257.95 42
1258.03 40
1258.11 38
1258.19 37
1258.27 35
1258.35 34
1258.43 34
1258.51 34
1258.60 33
1258.68 33
1258.76 32
1258.84 31
1258.92 29
1259.00 28
1259.08 26
1259.17 25
1259.25 23
1259.33 22
1259.41 21
1259.49 21
1259.57 21
1259.65 22
1259.73 25
1259.82 28
1259.90 32
1259.98 36
1260.06 40
1260.14 43
1260.22 46
1260.30 49
1260.39 52
1260.47 55
1260.55 58
1260.63 60
1260.71 61
1260.79 61
1260.87 59
1260.96 54
1261.04 49
1261.12 42
1261.20 36
1261.28 30
1261.36 26
1261.44 23
1261.53 21
1261.61 20
1261.69 19
1261.77 19
1261.85 18
1261.93 17
1262.01 17
1262.10 17
1262.18 18
1262.26 19
1262.34 22
1262.42 25
1262.50 28
1262.58 30
1262.67 33
1262.75 34
1262.83 35
1262.91 35
1262.99 34
1263.07 33
1263.15 31
1263.24 28
1263.32 25
1263.40 23
1263.48 21
1263.56 19
1263.64 18
1263.72 17
1263.81 17
1263.89 16
1263.97 16
1264.05 17
1264.13 18
1264.21 20
1264.30 23
1264.38 25
1264.46 26
1264.54 26
1264.62 24
1264.70 22
1264.78 19
1264.87 16
1264.95 15
1265.03 15
1265.11 16
1265.19 18
1265.27 20
1265.36 21
1265.44 21
1265.52 21
1265.60 20
1265.68 19
1265.76 19
1265.84 18
1265.93 18
1266.01 18
1266.09 17
1266.17 14
1266.25 11
1266.33 7
1266.42 2
1266.50 0
1266.58 0
1266.66 0
1266.74 0
1266.82 0
1266.91 0
1266.99 0
1267.07 0
1267.15 1
1267.23 5
1267.31 8
1267.39 11
1267.48 13
1267.56 14
1267.64 15
1267.72 16
1267.80 16
1267.88 15
1267.97 14
1268.05 13
1268.13 12
1268.21 10
1268.29 7
1268.37 4
1268.46 2
1268.54 0
1268.62 0
1268.70 0
1268.78 0
1268.86 0
1268.95 2
1269.03 5
1269.11 8
1269.19 10
1269.27 11
1269.35 11
1269.44 11
1269.52 10
1269.60 10
1269.68 11
1269.76 13
1269.84 17
1269.93 22
1270.01 27
1270.09 32
1270.17 36
1270.25 40
1270.33 43
1270.42 45
1270.50 46
1270.58 46
1270.66 46
1270.74 45
1270.82 44
1270.91 42
1270.99 41
1271.07 40
1271.15 40
1271.23 39
1271.32 39
1271.40 39
1271.48 38
1271.56 38
1271.64 37
1271.72 37
1271.81 37
1271.89 37
1271.97 38
1272.05 40
1272.13 41
1272.21 42
1272.30 41
1272.38 40
1272.46 37
1272.54 33
1272.62 30
1272.70 26
1272.79 24
1272.87 24
1272.95 25
1273.03 28
1273.11 32
1273.20 35
1273.28 39
1273.36 41
1273.44 41
1273.52 41
1273.60 39
1273.69 37
1273.77 35
1273.85 33
1273.93 32
1274.01 31
1274.10 30
1274.18 30
1274.26 30
1274.34 30
1274.42 30
1274.50 30
1274.59 31
1274.67 31
1274.75 31
1274.83 31
1274.91 30
1275.00 29
1275.08 27
1275.16 25
1275.24 21
1275.32 17
1275.41 13
1275.49 9
1275.57 4
1275.65 1
1275.73 0
1275.81 0
1275.90 0
1275.98 0
1276.06 0
1276.14 0
1276.22 2
1276.31 6
1276.39 11
1276.47 15
1276.55 19
1276.63 23
1276.72 25
1276.80 27
1276.88 28
1276.96 28
1277.04 28
1277.13 27
1277.21 25
1277.29 23
1277.37 21
1277.45 19
1277.53 16
1277.62 14
1277.70 13
1277.78 12
1277.86 12
1277.94 12
1278.03 13
1278.11 13
1278.19 14
1278.27 15
1278.35 15
1278.44 15
1278.52 15
1278.60 14
1278.68 13
1278.76 12
1278.85 12
1278.93 13
1279.01 16
1279.09 19
1279.17 24
1279.26 28
1279.34 32
1279.42 34
1279.50 34
1279.58 33
1279.67 30
1279.75 28
1279.83 26
1279.91 25
1279.99 25
1280.08 26
1280.16 28
1280.24 30
1280.32 31
1280.40 32
1280.49 33
1280.57 34
1280.65 35
1280.73 35
1280.81 36
1280.90 36
1280.98 35
1281.06 33
1281.14 31
1281.22 28
1281.31 25
1281.39 23
1281.47 22
1281.55 21
1281.63 21
1281.72 20
1281.80 19
1281.88 18
1281.96 16
1282.05 13
1282.13 10
1282.21 7
1282.29 3
1282.37 0
1282.46 0
1282.54 0
1282.62 0
1282.70 0
1282.78 0
1282.87 0
1282.95 0
1283.03 0
1283.11 1
1283.19 3
1283.28 5
1283.36 6
1283.44 7
1283.52 8
1283.61 9
1283.69 11
1283.77 12
1283.85 14
1283.93 17
1284.02 20
1284.10 23
1284.18 26
1284.26 28
1284.34 30
1284.43 31
1284.51 32
1284.59 34
1284.67 36
1284.76 39
1284.84 42
1284.92 45
1285.00 47
1285.08 49
1285.17 49
1285.25 49
1285.33 48
1285.41 47
1285.49 47
1285.58 47
1285.66 48
1285.74 50
1285.82 52
1285.91 54
1285.99 56
1286.07 58
1286.15 60
1286.23 63
1286.32 65
1286.40 67
1286.48 68
1286.56 67
1286.65 65
1286.73 62
1286.81 57
1286.89 52
1286.97 46
1287.06 40
1287.14 35
1287.22 31
1287.30 27
1287.39 25
1287.47 24
1287.55 25
1287.63 26
1287.72 27
1287.80 29
1287.88 32
1287.96 35
1288.04 38
1288.13 41
1288.21 44
1288.29 47
1288.37 50
1288.46 53
1288.54 54
1288.62 54
1288.70 54
1288.78 52
1288.87 49
1288.95 45
1289.03 41
1289.11 36
1289.20 32
1289.28 29
1289.36 26
1289.44 24
1289.53 23
1289.61 23
1289.69 23
1289.77 24
1289.85 26
1289.94 28
1290.02 29
1290.10 31
1290.18 31
1290.27 30
1290.35 28
1290.43 24
1290.51 21
1290.60 17
1290.68 15
1290.76 15
1290.84 17
1290.93 22
1291.01 29
1291.09 36
1291.17 42
1291.25 46
1291.34 47
1291.42 46
1291.50 43
1291.58 39
1291.67 36
1291.75 34
1291.83 33
1291.91 33
1292.00 34
1292.08 35
1292.16 35
1292.24 34
1292.33 33
1292.41 32
1292.49 30
1292.57 30
1292.66 29
1292.74 29
1292.82 30
1292.90 31
1292.99 34
1293.07 37
1293.15 41
1293.23 46
1293.32 50
1293.40 54
1293.48 57
1293.56 58
1293.64 57
1293.73 56
1293.81 54
1293.89 51
1293.97 49
1294.06 47
1294.14 46
1294.22 44
1294.30 43
1294.39 41
1294.47 39
1294.55 36
1294.63 32
1294.72 28
1294.80 23
1294.88 19
1294.96 15
1295.05 11
1295.13 7
1295.21 4
1295.29 2
1295.38 1
1295.46 1
1295.54 2
1295.62 4
1295.71 7
1295.79 10
1295.87 15
1295.95 20
1296.04 26
1296.12 32
1296.20 38
1296.28 43
1296.37 47
1296.45 50
1296.53 51
1296.61 52
1296.70 52
1296.78 52
1296.86 53
1296.95 54
1297.03 56
1297.11 59
1297.19 61
1297.28 63
1297.36 62
1297.44 60
1297.52 57
1297.61 52
1297.69 46
1297.77 40
1297.85 34
1297.94 30
1298.02 27
1298.10 27
1298.18 28
1298.27 32
1298.35 36
1298.43 41
1298.51 45
1298.60 48
1298.68 51
1298.76 52
1298.84 53
1298.93 54
1299.01 54
1299.09 54
1299.18 55
1299.26 55
1299.34 55
1299.42 55
1299.51 54
1299.59 52
1299.67 50
1299.75 47
1299.84 43
1299.92 39
1300.00 35
1300.08 31
1300.17 27
1300.25 25
1300.33 23
1300.41 23
1300.50 23
1300.58 23
1300.66 24
1300.75 25
1300.83 26
1300.91 26
1300.99 28
1301.08 29
1301.16 30
1301.24 32
1301.32 34
1301.41 35
1301.49 37
1301.57 38
1301.66 38
1301.74 38
1301.82 39
1301.90 39
1301.99 39
1302.07 41
1302.15 43
1302.23 46
1302.32 48
1302.40 49
1302.48 48
1302.57 47
1302.65 44
1302.73 41
1302.81 38
1302.90 36
1302.98 35
1303.06 34
1303.14 34
1303.23 34
1303.31 34
1303.39 33
1303.48 32
1303.56 31
1303.64 32
1303.72 33
1303.81 36
1303.89 40
1303.97 43
1304.05 47
1304.14 49
1304.22 49
1304.30 48
1304.39 45
1304.47 41
1304.55 37
1304.63 32
1304.72 27
1304.80 22
1304.88 17
1304.97 13
1305.05 9
1305.13 7
1305.21 6
1305.30 6
1305.38 8
1305.46 10
1305.55 12
1305.63 15
1305.71 17
1305.79 20
1305.88 24
1305.96 28
1306.04 33
1306.13 37
1306.21 42
1306.29 47
1306.37 51
1306.46 54
1306.54 56
1306.62 58
1306.71 60
1306.79 61
1306.87 62
1306.95 64
1307.04 65
1307.12 67
1307.20 69
1307.29 70
1307.37 70
1307.45 70
1307.53 67
1307.62 64
1307.70 59
1307.78 54
1307.87 48
1307.95 41
1308.03 35
1308.11 30
1308.20 26
1308.28 24
1308.36 24
1308.45 24
1308.53 26
1308.61 27
1308.69 28
1308.78 28
1308.86 28
1308.94 26
1309.03 25
1309.11 24
1309.19 23
1309.28 23
1309.36 22
1309.44 22
1309.52 21
1309.61 19
1309.69 17
1309.77 15
1309.86 14
1309.94 12
1310.02 12
1310.10 12
1310.19 13
1310.27 14
1310.35 16
1310.44 18
1310.52 21
1310.60 23
1310.69 25
1310.77 26
1310.85 25
1310.93 24
1311.02 20
1311.10 16
1311.18 11
1311.27 7
1311.35 2
1311.43 0
1311.52 0
1311.60 0
1311.68 0
1311.76 0
1311.85 0
1311.93 0
1312.01 0
1312.10 0
1312.18 3
1312.26 6
1312.35 10
1312.43 13
1312.51 17
1312.60 19
1312.68 21
1312.76 21
1312.84 21
1312.93 20
1313.01 20
1313.09 21
1313.18 22
1313.26 25
1313.34 27
1313.43 30
1313.51 31
1313.59 31
1313.68 30
1313.76 29
1313.84 28
1313.92 28
1314.01 29
1314.09 31
1314.17 35
1314.26 40
1314.34 45
1314.42 49
1314.51 51
1314.59 52
1314.67 52
1314.76 51
1314.84 50
1314.92 49
1315.01 50
1315.09 52
1315.17 55
1315.25 58
1315.34 61
1315.42 63
1315.50 65
1315.59 66
1315.67 66
1315.75 66
1315.84 65
1315.92 65
1316.00 64
1316.09 64
1316.17 63
1316.25 62
1316.34 61
1316.42 60
1316.50 58
1316.59 57
1316.67 56
1316.75 54
1316.83 54
1316.92 53
1317.00 53
1317.08 53
1317.17 52
1317.25 51
1317.33 49
1317.42 47
1317.50 45
1317.58 43
1317.67 42
1317.75 42
1317.83 41
1317.92 42
1318.00 41
1318.08 40
1318.17 37
1318.25 35
1318.33 32
1318.42 29
1318.50 28
1318.58 29
1318.67 30
1318.75 32
1318.83 34
1318.92 36
1319.00 36
1319.08 35
1319.16 33
1319.25 31
1319.33 28
1319.41 26
1319.50 24
1319.58 22
1319.66 21
1319.75 20
1319.83 20
1319.91 21
1320.00 23
1320.08 25
1320.16 28
1320.25 30
1320.33 32
1320.41 34
1320.50 35
1320.58 37
1320.66 40
1320.75 43
1320.83 45
1320.91 48
1321.00 50
1321.08 50
1321.16 49
1321.25 47
1321.33 44
1321.41 40
1321.50 36
1321.58 32
1321.66 28
1321.75 24
1321.83 20
1321.91 15
1322.00 10
1322.08 5
1322.16 0
1322.25 0
1322.33 0
1322.41 0
1322.50 0
1322.58 0
1322.66 0
1322.75 0
1322.83 0
1322.91 4
1323.00 8
1323.08 12
1323.16 14
1323.25 17
1323.33 18
1323.41 19
1323.50 19
1323.58 19
1323.66 18
1323.75 17
1323.83 17
1323.92 17
1324.00 19
1324.08 22
1324.17 26
1324.25 30
1324.33 35
1324.42 40
1324.50 43
1324.58 45
1324.67 46
1324.75 46
1324.83 45
1324.92 43
1325.00 41
1325.08 38
1325.17 35
1325.25 31
1325.33 26
1325.42 20
1325.50 14
1325.58 8
1325.67 3
1325.75 0
1325.83 0
1325.92 0
1326.00 0
1326.08 0
1326.17 0
1326.25 6
1326.34 14
1326.42 23
1326.50 33
1326.59 43
1326.67 51
1326.75 58
1326.84 63
1326.92 66
1327.00 67
1327.09 67
1327.17 66
1327.25 64
1327.34 61
1327.42 57
1327.50 52
1327.59 48
1327.67 44
1327.75 40
1327.84 38
1327.92 35
1328.01 34
1328.09 33
1328.17 32
1328.26 32
1328.34 33
1328.42 34
1328.51 36
1328.59 40
1328.67 44
1328.76 49
1328.84 53
1328.92 57
1329.01 59
1329.09 60
1329.18 59
1329.26 57
1329.34 54
1329.43 51
1329.51 50
1329.59 49
1329.68 50
1329.76 52
1329.84 54
1329.93 57
1330.01 59
1330.09 61
1330.18 63
1330.26 65
1330.35 66
1330.43 66
1330.51 64
1330.60 60
1330.68 54
1330.76 46
1330.85 37
1330.93 28
1331.01 19
1331.10 13
1331.18 9
1331.27 8
1331.35 10
1331.43 13
1331.52 17
1331.60 21
1331.68 24
1331.77 26
1331.85 26
1331.93 26
1332.02 25
1332.10 25
1332.19 24
1332.27 24
1332.35 24
1332.44 25
1332.52 26
1332.60 27
1332.69 30
1332.77 33
1332.86 37
1332.94 41
1333.02 45
1333.11 48
1333.19 51
1333.27 53
1333.36 55
1333.44 55
1333.52 55
1333.61 54
1333.69 52
1333.78 47
1333.86 42
1333.94 35
1334.03 27
1334.11 19
1334.19 12
1334.28 6
1334.36 2
1334.45 0
1334.53 0
1334.61 0
1334.70 0
1334.78 0
1334.86 3
1334.95 6
1335.03 11
1335.12 15
1335.20 20
1335.28 25
1335.37 29
1335.45 32
1335.53 33
1335.62 32
1335.70 30
1335.79 28
1335.87 25
1335.95 24
1336.04 24
1336.12 26
1336.21 29
1336.29 34
1336.37 39
1336.46 44
1336.54 48
1336.62 50
1336.71 51
1336.79 50
1336.88 48
1336.96 46
1337.04 43
1337.13 39
1337.21 36
1337.29 32
1337.38 27
1337.46 21
1337.55 16
1337.63 11
1337.71 9
1337.80 8
1337.88 10
1337.97 13
1338.05 18
1338.13 24
1338.22 29
1338.30 34
1338.38 37
1338.47 39
1338.55 40
1338.64 39
1338.72 38
1338.80 37
1338.89 37
1338.97 37
1339.06 39
1339.14 40
1339.22 42
1339.31 43
1339.39 44
1339.48 44
1339.56 45
1339.64 46
1339.73 47
1339.81 48
1339.89 49
1339.98 49
1340.06 49
1340.15 49
1340.23 49
1340.31 49
1340.40 50
1340.48 53
1340.57 56
1340.65 60
1340.73 63
1340.82 66
1340.90 68
1340.99 68
1341.07 67
1341.15 64
1341.24 60
1341.32 56
1341.41 52
1341.49 50
1341.57 48
1341.66 47
1341.74 47
1341.83 47
1341.91 47
1341.99 47
1342.08 46
1342.16 45
1342.25 45
1342.33 43
1342.41 42
1342.50 40
1342.58 38
1342.67 36
1342.75 34
1342.83 32
1342.92 32
1343.00 32
1343.09 34
1343.17 35
1343.25 36
1343.34 36
1343.42 36
1343.51 35
1343.59 34
1343.67 33
1343.76 34
1343.84 35
1343.93 39
1344.01 44
1344.09 50
1344.18 58
1344.26 66
1344.35 74
1344.43 82
1344.51 88
1344.60 93
1344.68 94
1344.77 93
1344.85 90
1344.93 86
1345.02 81
1345.10 77
1345.19 75
1345.27 75
1345.35 77
1345.44 80
1345.52 84
1345.61 88
1345.69 92
1345.78 94
1345.86 96
1345.94 97
1346.03 97
1346.11 95
1346.20 93
1346.28 90
1346.36 87
1346.45 84
1346.53 80
1346.62 77
1346.70 73
1346.78 70
1346.87 67
1346.95 64
1347.04 61
1347.12 60
1347.21 58
1347.29 58
1347.37 57
1347.46 57
1347.54 56
1347.63 54
1347.71 51
1347.79 47
1347.88 43
1347.96 38
1348.05 34
1348.13 30
1348.22 27
1348.30 26
1348.38 25
1348.47 26
1348.55 28
1348.64 30
1348.72 33
1348.80 35
1348.89 36
1348.97 36
1349.06 35
1349.14 32
1349.23 28
1349.31 23
1349.39 18
1349.48 14
1349.56 11
1349.65 10
1349.73 11
1349.82 13
1349.90 16
1349.98 19
1350.07 22
1350.15 24
1350.24 24
1350.32 25
1350.40 25
1350.49 25
1350.57 26
1350.66 27
1350.74 29
1350.83 31
1350.91 33
1350.99 34
1351.08 35
1351.16 36
1351.25 38
1351.33 41
1351.42 45
1351.50 50
1351.58 55
1351.67 60
1351.75 64
1351.84 66
1351.92 65
1352.01 63
1352.09 59
1352.17 55
1352.26 51
1352.34 49
1352.43 48
1352.51 49
1352.60 50
1352.68 51
1352.76 51
1352.85 49
1352.93 46
1353.02 41
1353.10 36
1353.19 32
1353.27 28
1353.35 26
1353.44 26
1353.52 27
1353.61 30
1353.69 34
1353.78 38
1353.86 43
1353.95 46
1354.03 49
1354.11 52
1354.20 54
1354.28 57
1354.37 60
1354.45 65
1354.54 71
1354.62 77
1354.70 83
1354.79 88
1354.87 92
1354.96 94
1355.04 96
1355.13 95
1355.21 94
1355.30 91
1355.38 88
1355.46 83
1355.55 79
1355.63 75
1355.72 70
1355.80 66
1355.89 62
1355.97 58
1356.05 55
1356.14 51
1356.22 47
1356.31 44
1356.39 42
1356.48 41
1356.56 42
1356.65 44
1356.73 48
1356.81 53
1356.90 60
1356.98 66
1357.07 72
1357.15 76
1357.24 79
1357.32 80
1357.41 80
1357.49 79
1357.57 78
1357.66 76
1357.74 75
1357.83 73
1357.91 71
1358.00 68
1358.08 65
1358.17 62
1358.25 59
1358.34 57
1358.42 56
1358.50 56
1358.59 55
1358.67 54
1358.76 53
1358.84 51
1358.93 51
1359.01 51
1359.10 53
1359.18 57
1359.26 62
1359.35 68
1359.43 73
1359.52 78
1359.60 82
1359.69 84
1359.77 85
1359.86 83
1359.94 81
1360.03 79
1360.11 77
1360.19 76
1360.28 77
1360.36 78
1360.45 81
1360.53 84
1360.62 86
1360.70 86
1360.79 85
1360.87 83
1360.96 79
1361.04 76
1361.12 73
1361.21 71
1361.29 71
1361.38 72
1361.46 74
1361.55 77
1361.63 81
1361.72 84
1361.80 86
1361.89 87
1361.97 87
1362.06 86
1362.14 84
1362.22 81
1362.31 78
1362.39 74
1362.48 69
1362.56 64
1362.65 59
1362.73 52
1362.82 45
1362.90 39
1362.99 33
1363.07 28
1363.16 25
1363.24 23
1363.32 24
1363.41 25
1363.49 28
1363.58 30
1363.66 32
1363.75 32
1363.83 31
1363.92 29
1364.00 25
1364.09 20
1364.17 15
1364.26 11
1364.34 8
1364.43 5
1364.51 3
1364.59 1
1364.68 0
1364.76 0
1364.85 0
1364.93 0
1365.02 0
1365.10 0
1365.19 0
1365.27 0
1365.36 0
1365.44 1
1365.53 3
1365.61 4
1365.70 5
1365.78 6
1365.87 7
1365.95 8
1366.03 9
1366.12 11
1366.20 13
1366.29 17
1366.37 21
1366.46 25
1366.54 29
1366.63 33
1366.71 35
1366.80 36
1366.88 36
1366.97 35
1367.05 34
1367.14 32
1367.22 30
1367.31 29
1367.39 28
1367.48 28
1367.56 29
1367.64 31
1367.73 34
1367.81 37
1367.90 40
1367.98 44
1368.07 46
1368.15 48
1368.24 50
1368.32 50
1368.41 49
1368.49 47
1368.58 44
1368.66 40
1368.75 35
1368.83 30
1368.92 24
1369.00 19
1369.09 15
1369.17 12
1369.26 11
1369.34 11
1369.43 12
1369.51 15
1369.60 17
1369.68 19
1369.77 20
1369.85 20
1369.93 20
1370.02 21
1370.10 21
1370.19 22
1370.27 24
1370.36 26
1370.44 28
1370.53 29
1370.61 30
1370.70 30
1370.78 30
1370.87 30
1370.95 29
1371.04 28
1371.12 27
1371.21 25
1371.29 24
1371.38 23
1371.46 23
1371.55 23
1371.63 25
1371.72 28
1371.80 33
1371.89 38
1371.97 43
1372.06 47
1372.14 50
1372.23 53
1372.31 54
1372.40 54
1372.48 55
1372.57 55
1372.65 56
1372.74 57
1372.82 58
1372.91 60
1372.99 61
1373.08 62
1373.16 62
1373.25 61
1373.33 60
1373.42 57
1373.50 53
1373.59 49
1373.67 43
1373.76 37
1373.84 32
1373.93 28
1374.01 26
1374.10 25
1374.18 26
1374.27 28
1374.35 30
1374.44 32
1374.52 34
1374.61 35
1374.69 36
1374.78 37
1374.86 40
1374.95 44
1375.03 50
1375.12 55
1375.20 61
1375.29 66
1375.37 69
1375.46 71
1375.54 72
1375.63 72
1375.71 72
1375.80 70
1375.88 68
1375.97 66
1376.05 62
1376.14 58
1376.22 54
1376.31 50
1376.39 47
1376.48 44
1376.56 40
1376.65 37
1376.73 33
1376.82 29
1376.90 27
1376.99 26
1377.07 27
1377.16 32
1377.24 38
1377.33 46
1377.41 53
1377.50 59
1377.58 63
1377.67 64
1377.75 63
1377.84 61
1377.92 59
1378.01 56
1378.09 54
1378.18 51
1378.26 48
1378.35 45
1378.43 41
1378.52 36
1378.60 33
1378.69 30
1378.77 28
1378.86 28
1378.94 28
1379.03 30
1379.11 32
1379.20 35
1379.28 39
1379.37 42
1379.45 46
1379.54 50
1379.62 54
1379.71 57
1379.80 60
1379.88 61
1379.97 61
1380.05 60
1380.14 57
1380.22 54
1380.31 51
1380.39 47
1380.48 45
1380.56 42
1380.65 40
1380.73 38
1380.82 36
1380.90 35
1380.99 34
1381.07 34
1381.16 36
1381.24 41
1381.33 47
1381.41 54
1381.50 62
1381.58 69
1381.67 74
1381.75 77
1381.84 78
1381.92 77
1382.01 75
1382.10 72
1382.18 69
1382.27 64
1382.35 59
1382.44 53
1382.52 46
1382.61 40
1382.69 34
1382.78 31
1382.86 29
1382.95 28
1383.03 29
1383.12 30
1383.20 32
1383.29 33
1383.37 34
1383.46 34
1383.54 35
1383.63 37
1383.72 38
1383.80 39
1383.89 40
1383.97 41
1384.06 41
1384.14 40
1384.23 38
1384.31 37
1384.40 36
1384.48 36
1384.57 37
1384.65 38
1384.74 40
1384.82 42
1384.91 43
1384.99 44
1385.08 44
1385.17 43
1385.25 42
1385.34 41
1385.42 41
1385.51 40
1385.59 40
1385.68 40
1385.76 40
1385.85 40
1385.93 40
1386.02 39
1386.10 38
1386.19 38
1386.27 38
1386.36 40
1386.45 43
1386.53 46
1386.62 49
1386.70 52
1386.79 54
1386.87 54
1386.96 52
1387.04 49
1387.13 45
1387.21 40
1387.30 36
1387.38 33
1387.47 31
1387.56 30
1387.64 31
1387.73 33
1387.81 36
1387.90 40
1387.98 44
1388.07 48
1388.15 52
1388.24 55
1388.32 57
1388.41 57
1388.49 56
1388.58 53
1388.67 49
1388.75 46
1388.84 42
1388.92 40
1389.01 38
1389.09 38
1389.18 37
1389.26 36
1389.35 34
1389.43 30
1389.52 25
1389.61 19
1389.69 13
1389.78 8
1389.86 5
1389.95 3
1390.03 5
1390.12 9
1390.20 15
1390.29 22
1390.37 30
1390.46 38
1390.55 44
1390.63 48
1390.72 51
1390.80 53
1390.89 53
1390.97 53
1391.06 54
1391.14 54
1391.23 55
1391.32 55
1391.40 56
1391.49 58
1391.57 59
1391.66 61
1391.74 64
1391.83 66
1391.91 67
1392.00 68
1392.08 67
1392.17 65
1392.26 62
1392.34 57
1392.43 52
1392.51 47
1392.60 42
1392.68 38
1392.77 35
1392.85 34
1392.94 34
1393.03 35
1393.11 35
1393.20 36
1393.28 37
1393.37 38
1393.45 38
1393.54 40
1393.62 42
1393.71 45
1393.80 48
1393.88 52
1393.97 55
1394.05 57
1394.14 58
1394.22 57
1394.31 55
1394.40 52
1394.48 48
1394.57 44
1394.65 40
1394.74 36
1394.82 33
1394.91 31
1394.99 29
1395.08 28
1395.17 28
1395.25 29
1395.34 30
1395.42 31
1395.51 32
1395.59 33
1395.68 34
1395.77 36
1395.85 38
1395.94 42
1396.02 46
1396.11 51
1396.19 56
1396.28 59
1396.36 62
1396.45 63
1396.54 64
1396.62 65
1396.71 66
1396.79 68
1396.88 70
1396.96 73
1397.05 75
1397.14 77
1397.22 79
1397.31 81
1397.39 84
1397.48 87
1397.56 91
1397.65 95
1397.74 98
1397.82 100
1397.91 100
1397.99 98
1398.08 94
1398.16 89
1398.25 84
1398.34 79
1398.42 74
1398.51 71
1398.59 68
1398.68 64
1398.76 61
1398.85 56
1398.94 51
1399.02 46
1399.11 41
1399.19 35
1399.28 30
1399.36 26
1399.45 22
1399.54 19
1399.62 16
1399.71 13
1399.79 10
1399.88 8
1399.97 7
1400.05 6
1400.14 7
1400.22 8
1400.31 9
1400.39 11
1400.48 12
1400.57 13
1400.65 12
1400.74 11
1400.82 8
1400.91 5
1400.99 2
1401.08 0
1401.17 0
1401.25 0
1401.34 0
1401.42 0
1401.51 1
1401.60 2
1401.68 2
1401.77 1
1401.85 0
1401.94 0
1402.02 0
1402.11 0
1402.20 2
1402.28 6
1402.37 11
1402.45 16
1402.54 22
1402.63 27
1402.71 31
1402.80 34
1402.88 35
1402.97 36
1403.05 36
1403.14 35
1403.23 34
1403.31 32
1403.40 30
1403.48 26
1403.57 23
1403.66 19
1403.74 15
1403.83 11
1403.91 9
1404.00 7
1404.09 6
1404.17 6
1404.26 6
1404.34 7
1404.43 8
1404.51 11
1404.60 14
1404.69 18
1404.77 24
1404.86 31
1404.94 38
1405.03 44
1405.12 50
1405.20 55
1405.29 58
1405.37 59
1405.46 59
1405.55 57
1405.63 54
1405.72 51
1405.80 47
1405.89 44
1405.98 41
1406.06 38
1406.15 36
1406.23 35
1406.32 34
1406.41 34
1406.49 34
1406.58 35
1406.66 36
1406.75 37
1406.84 39
1406.92 41
1407.01 44
1407.09 47
1407.18 50
1407.27 52
1407.35 53
1407.44 52
1407.52 50
1407.61 48
1407.70 45
1407.78 42
1407.87 40
1407.95 38
1408.04 37
1408.13 36
1408.21 35
1408.30 35
1408.38 35
1408.47 35
1408.56 37
1408.64 40
1408.73 43
1408.81 48
1408.90 53
1408.99 58
1409.07 62
1409.16 66
1409.24 69
1409.33 72
1409.42 73
1409.50 74
1409.59 74
1409.67 73
1409.76 70
1409.85 67
1409.93 62
1410.02 57
1410.11 52
1410.19 48
1410.28 45
1410.36 44
1410.45 45
1410.54 47
1410.62 50
1410.71 54
1410.79 56
1410.88 58
1410.97 58
1411.05 58
1411.14 57
1411.22 55
1411.31 54
1411.40 53
1411.48 53
1411.57 54
1411.65 55
1411.74 57
1411.83 58
1411.91 59
1412.00 59
1412.09 60
1412.17 60
1412.26 60
1412.34 60
1412.43 58
1412.52 56
1412.60 52
1412.69 46
1412.77 41
1412.86 35
1412.95 31
1413.03 28
1413.12 27
1413.21 27
1413.29 27
1413.38 27
1413.46 26
1413.55 24
1413.64 21
1413.72 18
1413.81 17
1413.90 17
1413.98 20
1414.07 24
1414.15 30
1414.24 37
1414.33 43
1414.41 48
1414.50 52
1414.59 55
1414.67 56
1414.76 55
1414.84 54
1414.93 51
1415.02 49
1415.10 47
1415.19 46
1415.27 45
1415.36 46
1415.45 47
1415.53 48
1415.62 48
1415.71 48
1415.79 47
1415.88 47
1415.96 46
1416.05 45
1416.14 45
1416.22 45
1416.31 44
1416.40 42
1416.48 39
1416.57 35
1416.66 32
1416.74 28
1416.83 26
1416.91 25
1417.00 26
1417.09 28
1417.17 30
1417.26 34
1417.35 38
1417.43 43
1417.52 48
1417.60 52
1417.69 57
1417.78 62
1417.86 66
1417.95 69
1418.04 71
1418.12 71
1418.21 70
1418.30 66
1418.38 61
1418.47 55
1418.55 49
1418.64 43
1418.73 40
1418.81 39
1418.90 39
1418.99 42
1419.07 45
1419.16 47
1419.24 50
1419.33 51
1419.42 50
1419.50 47
1419.59 43
1419.68 37
1419.76 31
1419.85 23
1419.94 15
1420.02 8
1420.11 2
1420.20 0
1420.28 0
1420.37 0
1420.45 0
1420.54 0
1420.63 0
1420.71 3
1420.80 8
1420.89 12
1420.97 16
1421.06 20
1421.15 23
1421.23 24
1421.32 24
1421.40 23
1421.49 21
1421.58 19
1421.66 17
1421.75 17
1421.84 17
1421.92 19
1422.01 20
1422.10 21
1422.18 21
1422.27 19
1422.36 16
1422.44 12
1422.53 8
1422.62 6
1422.70 4
1422.79 5
1422.87 7
1422.96 10
1423.05 14
1423.13 18
1423.22 22
1423.31 24
1423.39 25
1423.48 25
1423.57 24
1423.65 23
1423.74 22
1423.83 21
1423.91 22
1424.00 23
1424.09 24
1424.17 26
1424.26 28
1424.35 30
1424.43 31
1424.52 32
1424.60 31
1424.69 29
1424.78 27
1424.86 24
1424.95 20
1425.04 17
1425.12 13
1425.21 10
1425.30 8
1425.38 7
1425.47 7
1425.56 6
1425.64 6
1425.73 5
1425.82 3
1425.90 1
1425.99 0
1426.08 0
1426.16 0
1426.25 0
1426.34 0
1426.42 1
1426.51 6
1426.60 12
1426.68 18
1426.77 22
1426.86 25
1426.94 26
1427.03 25
1427.12 24
1427.20 23
1427.29 22
1427.37 20
1427.46 19
1427.55 16
1427.63 13
1427.72 8
1427.81 4
1427.89 0
1427.98 0
1428.07 0
1428.15 0
1428.24 0
1428.33 0
1428.41 0
1428.50 0
1428.59 0
1428.67 4
1428.76 8
1428.85 13
1428.93 16
1429.02 19
1429.11 21
1429.19 22
1429.28 22
1429.37 22
1429.45 22
1429.54 23
1429.63 22
1429.71 21
1429.80 20
1429.89 17
1429.97 14
1430.06 10
1430.15 5
1430.23 0
1430.32 0
1430.41 0
1430.49 0
1430.58 0
1430.67 0
1430.75 0
1430.84 0
1430.93 0
1431.01 3
1431.10 5
1431.19 7
1431.28 9
1431.36 10
1431.45 11
1431.54 12
1431.62 13
1431.71 14
1431.80 14
1431.88 14
1431.97 14
1432.06 15
1432.14 16
1432.23 18
1432.32 23
1432.40 29
1432.49 36
1432.58 44
1432.66 52
1432.75 58
1432.84 62
1432.92 63
1433.01 63
1433.10 62
1433.18 60
1433.27 59
1433.36 58
1433.44 58
1433.53 58
1433.62 58
1433.70 58
1433.79 57
1433.88 57
1433.96 56
1434.05 56
1434.14 57
1434.23 59
1434.31 63
1434.40 69
1434.49 76
1434.57 83
1434.66 88
1434.75 90
1434.83 89
1434.92 84
1435.01 76
1435.09 66
1435.18 55
1435.27 46
1435.35 39
1435.44 34
1435.53 33
1435.61 33
1435.70 35
1435.79 38
1435.88 42
1435.96 46
1436.05 49
1436.14 52
1436.22 53
1436.31 53
1436.40 52
1436.48 49
1436.57 46
1436.66 43
1436.74 41
1436.83 40
1436.92 40
1437.00 41
1437.09 43
1437.18 44
1437.27 44
1437.35 44
1437.44 42
1437.53 41
1437.61 39
1437.70 37
1437.79 35
1437.87 33
1437.96 31
1438.05 30
1438.13 29
1438.22 27
1438.31 25
1438.40 23
1438.48 20
1438.57 16
1438.66 12
1438.74 7
1438.83 3
1438.92 1
1439.00 0
1439.09 1
1439.18 4
1439.27 8
1439.35 13
1439.44 17
1439.53 20
1439.61 20
1439.70 17
1439.79 12
1439.87 7
1439.96 2
1440.05 0
1440.14 0
1440.22 0
1440.31 2
1440.40 6
1440.48 12
1440.57 17
1440.66 22
1440.74 28
1440.83 32
1440.92 35
1441.01 37
1441.09 37
1441.18 34
1441.27 30
1441.35 25
1441.44 20
1441.53 16
1441.61 15
1441.70 15
1441.79 18
1441.88 22
1441.96 27
1442.05 32
1442.14 35
1442.22 37
1442.31 38
1442.40 39
1442.49 38
1442.57 38
1442.66 38
1442.75 39
1442.83 41
1442.92 43
1443.01 46
1443.09 49
1443.18 52
1443.27 54
1443.36 55
1443.44 55
1443.53 55
1443.62 54
1443.70 53
1443.79 52
1443.88 53
1443.97 54
1444.05 55
1444.14 57
1444.23 58
1444.31 58
1444.40 58
1444.49 56
1444.58 54
1444.66 51
1444.75 47
1444.84 43
1444.92 39
1445.01 34
1445.10 29
1445.19 24
1445.27 19
1445.36 15
1445.45 12
1445.53 11
1445.62 12
1445.71 13
1445.80 14
1445.88 15
1445.97 14
1446.06 12
1446.14 9
1446.23 6
1446.32 3
1446.41 1
1446.49 0
1446.58 0
1446.67 0
1446.75 1
1446.84 2
1446.93 3
1447.02 3
1447.10 4
1447.19 4
1447.28 5
1447.37 7
1447.45 10
1447.54 14
1447.63 20
1447.71 26
1447.80 34
1447.89 42
1447.98 49
1448.06 57
1448.15 64
1448.24 71
1448.32 77
1448.41 81
1448.50 85
1448.59 88
1448.67 91
1448.76 93
1448.85 96
1448.94 99
1449.02 101
1449.11 103
1449.20 104
1449.28 103
1449.37 101
1449.46 97
1449.55 92
1449.63 88
1449.72 83
1449.81 79
1449.90 77
1449.98 75
1450.07 74
1450.16 74
1450.24 73
1450.33 73
1450.42 72
1450.51 71
1450.59 70
1450.68 70
1450.77 70
1450.86 72
1450.94 75
1451.03 78
1451.12 80
1451.21 80
1451.29 79
1451.38 76
1451.47 71
1451.55 67
1451.64 62
1451.73 57
1451.82 53
1451.90 49
1451.99 46
1452.08 43
1452.17 42
1452.25 42
1452.34 43
1452.43 46
1452.52 50
1452.60 54
1452.69 57
1452.78 58
1452.87 59
1452.95 57
1453.04 54
1453.13 50
1453.21 47
1453.30 43
1453.39 41
1453.48 41
1453.56 43
1453.65 47
1453.74 53
1453.83 60
1453.91 66
1454.00 71
1454.09 73
1454.18 71
1454.26 65
1454.35 56
1454.44 45
1454.53 33
1454.61 22
1454.70 12
1454.79 6
1454.88 3
1454.96 3
1455.05 4
1455.14 5
1455.23 6
1455.31 6
1455.40 5
1455.49 2
1455.58 0
1455.66 0
1455.75 0
1455.84 0
1455.93 0
1456.01 0
1456.10 0
1456.19 0
1456.27 0
1456.36 2
1456.45 5
1456.54 9
1456.62 13
1456.71 18
1456.80 21
1456.89 24
1456.97 25
1457.06 24
1457.15 23
1457.24 22
1457.32 21
1457.41 22
1457.50 25
1457.59 29
1457.68 34
1457.76 38
1457.85 41
1457.94 41
1458.03 38
1458.11 32
1458.20 23
1458.29 14
1458.38 6
1458.46 0
1458.55 0
1458.64 0
1458.73 0
1458.81 0
1458.90 0
1458.99 4
1459.08 8
1459.16 11
1459.25 12
1459.34 10
1459.43 7
1459.51 2
1459.60 0
1459.69 0
1459.78 0
1459.86 0
1459.95 0
1460.04 0
1460.13 0
1460.21 4
1460.30 8
1460.39 10
1460.48 10
1460.56 9
1460.65 6
1460.74 3
1460.83 1
1460.92 0
1461.00 0
1461.09 0
1461.18 2
1461.27 5
1461.35 7
1461.44 9
1461.53 9
1461.62 9
1461.70 8
1461.79 7
1461.88 5
1461.97 3
1462.05 1
1462.14 1
1462.23 2
1462.32 4
1462.41 8
1462.49 13
1462.58 18
1462.67 24
1462.76 30
1462.84 36
1462.93 41
1463.02 45
1463.11 49
1463.19 52
1463.28 55
1463.37 58
1463.46 60
1463.55 61
1463.63 60
1463.72 57
1463.81 52
1463.90 46
1463.98 38
1464.07 31
1464.16 24
1464.25 19
1464.33 16
1464.42 15
1464.51 17
1464.60 20
1464.69 24
1464.77 30
1464.86 35
1464.95 41
1465.04 46
1465.12 49
1465.21 49
1465.30 47
1465.39 43
1465.48 38
1465.56 33
1465.65 30
1465.74 30
1465.83 31
1465.91 35
1466.00 38
1466.09 41
1466.18 43
1466.27 44
1466.35 43
1466.44 41
1466.53 40
1466.62 39
1466.70 39
1466.79 40
1466.88 42
1466.97 44
1467.06 44
1467.14 44
1467.23 42
1467.32 39
1467.41 34
1467.49 29
1467.58 23
1467.67 20
1467.76 19
1467.85 22
1467.93 29
1468.02 37
1468.11 48
1468.20 58
1468.29 67
1468.37 74
1468.46 78
1468.55 79
1468.64 79
1468.72 77
1468.81 74
1468.90 70
1468.99 65
1469.08 60
1469.16 53
1469.25 46
1469.34 38
1469.43 30
1469.52 23
1469.60 16
1469.69 11
1469.78 9
1469.87 8
1469.95 10
1470.04 15
1470.13 20
1470.22 26
1470.31 31
1470.39 33
1470.48 34
1470.57 31
1470.66 27
1470.75 22
1470.83 16
1470.92 11
1471.01 8
1471.10 7
1471.19 7
1471.27 8
1471.36 9
1471.45 10
1471.54 9
1471.63 7
1471.71 5
1471.80 4
1471.89 4
1471.98 5
1472.06 7
1472.15 11
1472.24 16
1472.33 21
1472.42 26
1472.50 30
1472.59 33
1472.68 35
1472.77 35
1472.86 35
1472.94 34
1473.03 32
1473.12 31
1473.21 31
1473.30 32
1473.38 35
1473.47 38
1473.56 41
1473.65 44
1473.74 46
1473.82 47
1473.91 48
1474.00 49
1474.09 51
1474.18 54
1474.26 57
1474.35 61
1474.44 64
1474.53 66
1474.62 65
1474.70 63
1474.79 58
1474.88 51
1474.97 42
1475.06 33
1475.15 24
1475.23 15
1475.32 8
1475.41 3
1475.50 0
1475.59 0
1475.67 0
1475.76 2
1475.85 3
1475.94 3
1476.03 1
1476.11 0
1476.20 0
1476.29 0
1476.38 0
1476.47 0
1476.55 3
1476.64 13
1476.73 23
1476.82 34
1476.91 43
1476.99 49
1477.08 52
1477.17 52
1477.26 49
1477.35 43
1477.44 36
1477.52 28
1477.61 20
1477.70 13
1477.79 7
1477.88 2
1477.96 0
1478.05 0
1478.14 0
1478.23 0
1478.32 0
1478.40 0
1478.49 0
1478.58 0
1478.67 0
1478.76 6
1478.85 16
1478.93 28
1479.02 39
1479.11 49
1479.20 57
1479.29 62
1479.37 64
1479.46 64
1479.55 63
1479.64 62
1479.73 60
1479.82 58
1479.90 56
1479.99 54
1480.08 51
1480.17 48
1480.26 45
1480.34 41
1480.43 39
1480.52 39
1480.61 41
1480.70 45
1480.79 53
1480.87 62
1480.96 71
1481.05 78
1481.14 83
1481.23 84
1481.32 82
1481.40 77
1481.49 69
1481.58 62
1481.67 55
1481.76 50
1481.84 47
1481.93 47
1482.02 48
1482.11 50
1482.20 52
1482.29 54
1482.37 54
1482.46 53
1482.55 49
1482.64 44
1482.73 37
1482.82 31
1482.90 26
1482.99 23
1483.08 24
1483.17 28
1483.26 35
1483.35 43
1483.43 50
1483.52 56
1483.61 58
1483.70 56
1483.79 51
1483.87 44
1483.96 37
1484.05 32
1484.14 30
1484.23 32
1484.32 37
1484.40 44
1484.49 52
1484.58 60
1484.67 65
1484.76 67
1484.85 65
1484.93 61
1485.02 55
1485.11 49
1485.20 43
1485.29 38
1485.38 35
1485.46 34
1485.55 36
1485.64 40
1485.73 45
1485.82 50
1485.91 55
1486.00 58
1486.08 60
1486.17 59
1486.26 56
1486.35 52
1486.44 47
1486.53 41
1486.61 36
1486.70 32
1486.79 29
1486.88 27
1486.97 27
1487.06 29
1487.14 34
1487.23 40
1487.32 48
1487.41 58
1487.50 66
1487.59 73
1487.67 78
1487.76 79
1487.85 77
1487.94 73
1488.03 68
1488.12 62
1488.21 57
1488.29 54
1488.38 51
1488.47 50
1488.56 50
1488.65 50
1488.74 49
1488.82 49
1488.91 49
1489.00 49
1489.09 47
1489.18 45
1489.27 43
1489.36 39
1489.44 36
1489.53 32
1489.62 30
1489.71 28
1489.80 28
1489.89 29
1489.97 30
1490.06 31
1490.15 32
1490.24 31
1490.33 30
1490.42 29
1490.51 27
1490.59 27
1490.68 27
1490.77 28
1490.86 30
1490.95 32
1491.04 35
1491.13 37
1491.21 40
1491.30 42
1491.39 44
1491.48 46
1491.57 48
1491.66 50
1491.74 53
1491.83 54
1491.92 56
1492.01 57
1492.10 58
1492.19 57
1492.28 57
1492.36 55
1492.45 53
1492.54 50
1492.63 47
1492.72 45
1492.81 43
1492.90 43
1492.98 45
1493.07 48
1493.16 52
1493.25 56
1493.34 61
1493.43 65
1493.52 67
1493.61 68
1493.69 66
1493.78 63
1493.87 58
1493.96 54
1494.05 50
1494.14 48
1494.23 46
1494.31 46
1494.40 48
1494.49 49
1494.58 51
1494.67 52
1494.76 52
1494.85 50
1494.93 48
1495.02 44
1495.11 39
1495.20 35
1495.29 32
1495.38 30
1495.47 30
1495.55 33
1495.64 36
1495.73 40
1495.82 43
1495.91 44
1496.00 44
1496.09 41
1496.18 38
1496.26 35
1496.35 32
1496.44 30
1496.53 30
1496.62 30
1496.71 30
1496.80 30
1496.89 29
1496.97 28
1497.06 27
1497.15 25
1497.24 23
1497.33 22
1497.42 21
1497.51 21
1497.59 23
1497.68 26
1497.77 30
1497.86 35
1497.95 41
1498.04 47
1498.13 53
1498.22 58
1498.30 63
1498.39 66
1498.48 68
1498.57 67
1498.66 64
1498.75 59
1498.84 51
1498.93 42
1499.01 33
1499.10 24
1499.19 18
1499.28 14
1499.37 13
1499.46 15
1499.55 17
1499.64 19
1499.72 21
1499.81 22
1499.90 22
1499.99 23
1500.08 23
1500.17 25
1500.26 28
1500.35 32
1500.44 35
1500.52 37
1500.61 38
1500.70 37
1500.79 34
1500.88 31
1500.97 28
1501.06 26
1501.15 25
1501.23 26
1501.32 27
1501.41 29
1501.50 31
1501.59 34
1501.68 38
1501.77 41
1501.86 46
1501.95 51
1502.03 55
1502.12 57
1502.21 58
1502.30 55
1502.39 50
1502.48 42
1502.57 34
1502.66 27
1502.74 21
1502.83 19
1502.92 20
1503.01 23
1503.10 28
1503.19 32
1503.28 37
1503.37 40
1503.46 43
1503.54 45
1503.63 48
1503.72 51
1503.81 55
1503.90 60
1503.99 64
1504.08 69
1504.17 72
1504.26 76
1504.34 78
1504.43 80
1504.52 80
1504.61 80
1504.70 80
1504.79 79
1504.88 78
1504.97 76
1505.06 75
1505.15 72
1505.23 68
1505.32 64
1505.41 59
1505.50 53
1505.59 48
1505.68 44
1505.77 41
1505.86 40
1505.95 40
1506.03 40
1506.12 41
1506.21 42
1506.30 43
1506.39 44
1506.48 44
1506.57 45
1506.66 44
1506.75 43
1506.84 41
1506.92 39
1507.01 37
1507.10 35
1507.19 34
1507.28 34
1507.37 36
1507.46 38
1507.55 40
1507.64 42
1507.73 44
1507.81 47
1507.90 49
1507.99 52
1508.08 56
1508.17 61
1508.26 66
1508.35 73
1508.44 81
1508.53 88
1508.62 95
1508.71 101
1508.79 107
1508.88 111
1508.97 113
1509.06 114
1509.15 113
1509.24 109
1509.33 105
1509.42 99
1509.51 93
1509.60 87
1509.68 83
1509.77 81
1509.86 81
1509.95 82
1510.04 83
1510.13 85
1510.22 86
1510.31 86
1510.40 86
1510.49 87
1510.58 87
1510.66 88
1510.75 88
1510.84 88
1510.93 85
1511.02 81
1511.11 76
1511.20 70
1511.29 64
1511.38 60
1511.47 57
1511.56 57
1511.64 58
1511.73 60
1511.82 63
1511.91 65
1512.00 67
1512.09 69
1512.18 69
1512.27 70
1512.36 71
1512.45 72
1512.54 74
1512.63 77
1512.71 79
1512.80 82
1512.89 82
1512.98 81
1513.07 79
1513.16 74
1513.25 69
1513.34 63
1513.43 58
1513.52 55
1513.61 53
1513.70 52
1513.78 52
1513.87 52
1513.96 51
1514.05 50
1514.14 49
1514.23 47
1514.32 47
1514.41 48
1514.50 50
1514.59 54
1514.68 58
1514.77 62
1514.86 65
1514.94 67
1515.03 66
1515.12 64
1515.21 60
1515.30 57
1515.39 55
1515.48 55
1515.57 57
1515.66 61
1515.75 65
1515.84 69
1515.93 71
1516.02 71
1516.10 68
1516.19 64
1516.28 59
1516.37 53
1516.46 48
1516.55 44
1516.64 40
1516.73 37
1516.82 33
1516.91 29
1517.00 25
1517.09 22
1517.18 20
1517.27 18
1517.35 17
1517.44 18
1517.53 18
1517.62 18
1517.71 18
1517.80 18
1517.89 18
1517.98 17
1518.07 17
1518.16 17
1518.25 17
1518.34 18
1518.43 19
1518.52 20
1518.61 21
1518.69 22
1518.78 23
1518.87 23
1518.96 23
1519.05 22
1519.14 20
1519.23 18
1519.32 14
1519.41 10
1519.50 5
1519.59 1
1519.68 0
1519.77 0
1519.86 0
1519.95 0
1520.04 0
1520.12 0
1520.21 0
1520.30 0
1520.39 3
1520.48 9
1520.57 15
1520.66 21
1520.75 27
1520.84 32
1520.93 36
1521.02 38
1521.11 38
1521.20 36
1521.29 33
1521.38 30
1521.47 28
1521.56 29
1521.64 31
1521.73 36
1521.82 42
1521.91 47
1522.00 52
1522.09 54
1522.18 55
1522.27 54
1522.36 52
1522.45 51
1522.54 51
1522.63 53
1522.72 56
1522.81 62
1522.90 68
1522.99 74
1523.08 80
1523.17 84
1523.25 87
1523.34 89
1523.43 89
1523.52 89
1523.61 89
1523.70 89
1523.79 89
1523.88 89
1523.97 90
1524.06 91
1524.15 92
1524.24 94
1524.33 95
1524.42 95
1524.51 94
1524.60 90
1524.69 84
1524.78 77
1524.87 70
1524.96 65
1525.04 61
1525.13 60
1525.22 62
1525.31 65
1525.40 69
1525.49 72
1525.58 74
1525.67 74
1525.76 73
1525.85 71
1525.94 69
1526.03 68
1526.12 70
1526.21 72
1526.30 76
1526.39 81
1526.48 84
1526.57 87
1526.66 88
1526.75 88
1526.84 88
1526.93 89
1527.01 91
1527.10 93
1527.19 96
1527.28 98
1527.37 98
1527.46 96
1527.55 92
1527.64 87
1527.73 82
1527.82 78
1527.91 76
1528.00 77
1528.09 79
1528.18 82
1528.27 86
1528.36 89
1528.45 90
1528.54 90
1528.63 89
1528.72 86
1528.81 83
1528.90 78
1528.99 73
1529.08 68
1529.17 63
1529.26 59
1529.35 56
1529.43 55
1529.52 56
1529.61 59
1529.70 63
1529.79 68
1529.88 72
1529.97 75
1530.06 77
1530.15 79
1530.24 79
1530.33 79
1530.42 79
1530.51 79
1530.60 79
1530.69 78
1530.78 77
1530.87 75
1530.96 72
1531.05 68
1531.14 64
1531.23 60
1531.32 56
1531.41 54
1531.50 53
1531.59 54
1531.68 56
1531.77 59
1531.86 62
1531.95 63
1532.04 63
1532.13 60
1532.22 56
1532.31 49
1532.39 42
1532.48 36
1532.57 31
1532.66 28
1532.75 28
1532.84 31
1532.93 35
1533.02 40
1533.11 44
1533.20 45
1533.29 44
1533.38 41
1533.47 36
1533.56 31
1533.65 28
1533.74 28
1533.83 31
1533.92 36
1534.01 44
1534.10 52
1534.19 60
1534.28 67
1534.37 71
1534.46 73
1534.55 73
1534.64 72
1534.73 69
1534.82 67
1534.91 64
1535.00 61
1535.09 58
1535.18 57
1535.27 56
1535.36 55
1535.45 56
1535.54 56
1535.63 57
1535.72 57
1535.81 57
1535.90 57
1535.99 56
1536.08 55
1536.17 54
1536.26 54
1536.35 55
1536.44 56
1536.53 58
1536.62 59
1536.71 59
1536.80 58
1536.89 55
1536.98 51
1537.07 46
1537.15 41
1537.24 37
1537.33 33
1537.42 30
1537.51 29
1537.60 29
1537.69 30
1537.78 32
1537.87 35
1537.96 37
1538.05 38
1538.14 37
1538.23 34
1538.32 30
1538.41 26
1538.50 22
1538.59 18
1538.68 16
1538.77 15
1538.86 16
1538.95 18
1539.04 20
1539.13 23
1539.22 25
1539.31 27
1539.40 29
1539.49 30
1539.58 32
1539.67 33
1539.76 34
1539.85 35
1539.94 38
1540.03 40
1540.12 43
1540.21 47
1540.30 50
1540.39 54
1540.48 56
1540.57 56
1540.66 55
1540.75 53
1540.84 49
1540.93 46
1541.02 43
1541.11 41
1541.20 41
1541.29 42
1541.38 44
1541.47 45
1541.56 46
1541.65 44
1541.74 41
1541.83 36
1541.92 31
1542.01 27
1542.10 25
1542.19 25
1542.28 27
1542.37 31
1542.46 37
1542.55 44
1542.64 50
1542.73 54
1542.82 58
1542.91 60
1543.00 61
1543.09 62
1543.18 63
1543.27 65
1543.36 69
1543.45 74
1543.54 80
1543.63 86
1543.72 91
1543.81 95
1543.90 96
1543.99 95
1544.08 91
1544.17 86
1544.26 80
1544.35 74
1544.44 70
1544.53 67
1544.62 65
1544.71 65
1544.80 65
1544.89 66
1544.98 66
1545.07 66
1545.16 66
1545.26 67
1545.35 69
1545.44 73
1545.53 78
1545.62 83
1545.71 89
1545.80 95
1545.89 99
1545.98 101
1546.07 101
1546.16 99
1546.25 95
1546.34 90
1546.43 85
1546.52 82
1546.61 80
1546.70 81
1546.79 84
1546.88 88
1546.97 92
1547.06 95
1547.15 95
1547.24 92
1547.33 87
1547.42 80
1547.51 74
1547.60 68
1547.69 64
1547.78 63
1547.87 62
1547.96 62
1548.05 61
1548.14 59
1548.23 54
1548.32 48
1548.41 42
1548.50 37
1548.59 32
1548.68 30
1548.77 29
1548.86 30
1548.95 33
1549.04 37
1549.13 41
1549.22 46
1549.31 52
1549.40 57
1549.49 61
1549.58 65
1549.67 69
1549.76 71
1549.85 72
1549.94 72
1550.04 73
1550.13 73
1550.22 73
1550.31 73
1550.40 73
1550.49 73
1550.58 71
1550.67 68
1550.76 62
1550.85 55
1550.94 47
1551.03 39
1551.12 33
1551.21 30
1551.30 30
1551.39 33
1551.48 37
1551.57 42
1551.66 46
1551.75 48
1551.84 48
1551.93 47
1552.02 45
1552.11 41
1552.20 37
1552.29 33
1552.38 29
1552.47 26
1552.56 25
1552.65 26
1552.74 29
1552.83 34
1552.92 39
1553.02 44
1553.11 47
1553.20 49
1553.29 47
1553.38 43
1553.47 38
1553.56 31
1553.65 24
1553.74 18
1553.83 13
1553.92 8
1554.01 5
1554.10 1
1554.19 0
1554.28 0
1554.37 0
1554.46 0
1554.55 0
1554.64 0
1554.73 1
1554.82 7
1554.91 13
1555.00 18
1555.09 20
1555.18 20
1555.27 17
1555.36 12
1555.46 6
1555.55 0
1555.64 0
1555.73 0
1555.82 0
1555.91 0
1556.00 0
1556.09 0
1556.18 0
1556.27 0
1556.36 4
1556.45 9
1556.54 15
1556.63 21
1556.72 27
1556.81 33
1556.90 39
1556.99 44
1557.08 49
1557.17 52
1557.26 55
1557.35 57
1557.45 58
1557.54 58
1557.63 58
1557.72 57
1557.81 56
1557.90 56
1557.99 56
1558.08 58
1558.17 62
1558.26 66
1558.35 71
1558.44 75
1558.53 77
1558.62 78
1558.71 76
1558.80 72
1558.89 68
1558.98 62
1559.07 57
1559.16 52
1559.26 47
1559.35 42
1559.44 37
1559.53 33
1559.62 29
1559.71 25
1559.80 22
1559.89 18
1559.98 14
1560.07 11
1560.16 9
1560.25 9
1560.34 12
1560.43 18
1560.52 26
1560.61 36
1560.70 46
1560.79 55
1560.89 61
1560.98 64
1561.07 63
1561.16 59
1561.25 52
1561.34 44
1561.43 35
1561.52 26
1561.61 18
1561.70 12
1561.79 7
1561.88 5
1561.97 5
1562.06 7
1562.15 11
1562.24 15
1562.33 19
1562.43 23
1562.52 26
1562.61 28
1562.70 29
1562.79 29
1562.88 28
1562.97 28
1563.06 27
1563.15 26
1563.24 25
1563.33 24
1563.42 23
1563.51 22
1563.60 22
1563.69 21
1563.78 21
1563.88 21
1563.97 21
1564.06 20
1564.15 20
1564.24 21
1564.33 22
1564.42 25
1564.51 28
1564.60 32
1564.69 36
1564.78 39
1564.87 41
1564.96 42
1565.05 41
1565.15 38
1565.24 36
1565.33 34
1565.42 33
1565.51 34
1565.60 36
1565.69 38
1565.78 40
1565.87 43
1565.96 44
1566.05 46
1566.14 47
1566.23 50
1566.32 53
1566.42 57
1566.51 61
1566.60 65
1566.69 69
1566.78 71
1566.87 71
1566.96 70
1567.05 67
1567.14 63
1567.23 58
1567.32 52
1567.41 45
1567.50 38
1567.59 31
1567.69 25
1567.78 21
1567.87 18
1567.96 16
1568.05 16
1568.14 17
1568.23 20
1568.32 24
1568.41 30
1568.50 38
1568.59 48
1568.68 60
1568.78 73
1568.87 86
1568.96 97
1569.05 106
1569.14 112
1569.23 114
1569.32 113
1569.41 109
1569.50 103
1569.59 97
1569.68 91
1569.77 86
1569.86 82
1569.96 82
1570.05 83
1570.14 85
1570.23 88
1570.32 91
1570.41 94
1570.50 95
1570.59 96
1570.68 96
1570.77 96
1570.86 96
1570.96 96
1571.05 97
1571.14 97
1571.23 97
1571.32 97
1571.41 95
1571.50 93
1571.59 89
1571.68 86
1571.77 82
1571.86 79
1571.95 74
1572.05 69
1572.14 63
1572.23 56
1572.32 48
1572.41 42
1572.50 37
1572.59 35
1572.68 36
1572.77 38
1572.86 41
1572.95 42
1573.05 42
1573.14 39
1573.23 35
1573.32 29
1573.41 23
1573.50 18
1573.59 13
1573.68 8
1573.77 4
1573.86 0
1573.96 0
1574.05 0
1574.14 0
1574.23 0
1574.32 0
1574.41 0
1574.50 0
1574.59 2
1574.68 5
1574.77 8
1574.86 11
1574.96 14
1575.05 18
1575.14 22
1575.23 27
1575.32 32
1575.41 36
1575.50 38
1575.59 38
1575.68 37
1575.77 35
1575.87 33
1575.96 32
1576.05 33
1576.14 35
1576.23 37
1576.32 41
1576.41 43
1576.50 45
1576.59 47
1576.69 47
1576.78 48
1576.87 49
1576.96 50
1577.05 51
1577.14 52
1577.23 52
1577.32 51
1577.41 48
1577.50 45
1577.60 42
1577.69 39
1577.78 37
1577.87 38
1577.96 41
1578.05 47
1578.14 55
1578.23 64
1578.32 73
1578.42 80
1578.51 85
1578.60 88
1578.69 88
1578.78 86
1578.87 85
1578.96 84
1579.05 86
1579.14 90
1579.23 97
1579.33 106
1579.42 115
1579.51 123
1579.60 130
1579.69 133
1579.78 133
1579.87 131
1579.96 125
1580.06 118
1580.15 110
1580.24 102
1580.33 93
1580.42 86
1580.51 80
1580.60 74
1580.69 70
1580.78 66
1580.88 63
1580.97 61
1581.06 59
1581.15 59
1581.24 60
1581.33 63
1581.42 67
1581.51 71
1581.60 76
1581.70 80
1581.79 81
1581.88 81
1581.97 78
1582.06 74
1582.15 68
1582.24 61
1582.33 55
1582.43 51
1582.52 48
1582.61 47
1582.70 49
1582.79 51
1582.88 55
1582.97 59
1583.06 63
1583.15 65
1583.25 66
1583.34 66
1583.43 64
1583.52 61
1583.61 58
1583.70 56
1583.79 54
1583.88 54
1583.98 56
1584.07 58
1584.16 60
1584.25 63
1584.34 65
1584.43 66
1584.52 66
1584.61 66
1584.71 66
1584.80 67
1584.89 67
1584.98 66
1585.07 66
1585.16 64
1585.25 62
1585.34 61
1585.44 60
1585.53 61
1585.62 65
1585.71 72
1585.80 81
1585.89 92
1585.98 104
1586.08 115
1586.17 123
1586.26 127
1586.35 128
1586.44 124
1586.53 118
1586.62 110
1586.71 101
1586.81 93
1586.90 84
1586.99 77
1587.08 70
1587.17 66
1587.26 64
1587.35 63
1587.45 65
1587.54 69
1587.63 74
1587.72 79
1587.81 85
1587.90 90
1587.99 93
1588.08 96
1588.18 98
1588.27 99
1588.36 100
1588.45 101
1588.54 101
1588.63 101
1588.72 100
1588.82 98
1588.91 95
1589.00 92
1589.09 87
1589.18 81
1589.27 74
1589.36 67
1589.46 60
1589.55 54
1589.64 48
1589.73 44
1589.82 41
1589.91 40
1590.00 40
1590.10 41
1590.19 43
1590.28 43
1590.37 43
1590.46 42
1590.55 41
1590.64 39
1590.74 38
1590.83 37
1590.92 37
1591.01 36
1591.10 34
1591.19 30
1591.28 25
1591.38 18
1591.47 10
1591.56 1
1591.65 0
1591.74 0
1591.83 0
1591.92 0
1592.02 0
1592.11 0
1592.20 1
1592.29 5
1592.38 10
1592.47 14
1592.56 18
1592.66 22
1592.75 27
1592.84 34
1592.93 42
1593.02 52
1593.11 61
1593.20 69
1593.30 75
1593.39 78
1593.48 78
1593.57 74
1593.66 69
1593.75 63
1593.85 58
1593.94 54
1594.03 51
1594.12 49
1594.21 47
1594.30 45
1594.39 42
1594.49 38
1594.58 32
1594.67 27
1594.76 21
1594.85 17
1594.94 14
1595.04 13
1595.13 13
1595.22 13
1595.31 13
1595.40 12
1595.49 11
1595.59 9
1595.68 6
1595.77 4
1595.86 1
1595.95 0
1596.04 0
1596.13 0
1596.23 0
1596.32 0
1596.41 0
1596.50 0
1596.59 0
1596.68 1
1596.78 3
1596.87 6
1596.96 8
1597.05 11
1597.14 15
1597.23 19
1597.33 24
1597.42 28
1597.51 33
1597.60 37
1597.69 42
1597.78 47
1597.88 53
1597.97 60
1598.06 68
1598.15 76
1598.24 83
1598.33 87
1598.43 88
1598.52 85
1598.61 79
1598.70 70
1598.79 60
1598.88 50
1598.98 42
1599.07 36
1599.16 33
1599.25 32
1599.34 32
1599.43 33
1599.53 35
1599.62 36
1599.71 36
1599.80 35
1599.89 33
1599.98 32
1600.08 30
1600.17 29
1600.26 28
1600.35 28
1600.44 30
1600.53 32
1600.63 35
1600.72 39
1600.81 42
1600.90 46
1600.99 49
1601.08 51
1601.18 53
1601.27 54
1601.36 55
1601.45 58
1601.54 63
1601.63 70
1601.73 79
1601.82 88
1601.91 96
1602.00 102
1602.09 104
1602.19 103
1602.28 97
1602.37 90
1602.46 81
1602.55 71
1602.64 62
1602.74 54
1602.83 48
1602.92 42
1603.01 37
1603.10 33
1603.19 28
1603.29 24
1603.38 20
1603.47 17
1603.56 15
1603.65 14
1603.75 15
1603.84 16
1603.93 18
1604.02 18
1604.11 17
1604.20 14
1604.30 10
1604.39 4
1604.48 0
1604.57 0
1604.66 0
1604.76 0
1604.85 0
1604.94 0
1605.03 0
1605.12 0
1605.22 1
1605.31 3
1605.40 5
1605.49 7
1605.58 10
1605.67 13
1605.77 16
1605.86 20
1605.95 23
1606.04 25
1606.13 25
1606.23 25
1606.32 23
1606.41 21
1606.50 19
1606.59 17
1606.69 16
1606.78 15
1606.87 16
1606.96 17
1607.05 19
1607.14 20
1607.24 20
1607.33 20
1607.42 18
1607.51 15
1607.60 11
1607.70 7
1607.79 5
1607.88 4
1607.97 6
1608.06 10
1608.16 17
1608.25 25
1608.34 35
1608.43 45
1608.52 54
1608.62 61
1608.71 67
1608.80 72
1608.89 74
1608.98 76
1609.08 76
1609.17 75
1609.26 72
1609.35 68
1609.44 62
1609.54 57
1609.63 51
1609.72 48
1609.81 46
1609.90 47
1610.00 50
1610.09 56
1610.18 64
1610.27 71
1610.36 79
1610.46 85
1610.55 89
1610.64 92
1610.73 94
1610.82 93
1610.92 91
1611.01 88
1611.10 83
1611.19 77
1611.28 70
1611.38 64
1611.47 59
1611.56 55
1611.65 53
1611.74 52
1611.84 53
1611.93 55
1612.02 57
1612.11 58
1612.20 60
1612.30 61
1612.39 63
1612.48 65
1612.57 67
1612.66 70
1612.76 74
1612.85 77
1612.94 81
1613.03 84
1613.12 86
1613.22 87
1613.31 86
1613.40 83
1613.49 79
1613.58 73
1613.68 66
1613.77 61
1613.86 56
1613.95 53
1614.05 52
1614.14 53
1614.23 54
1614.32 57
1614.41 58
1614.51 58
1614.60 55
1614.69 51
1614.78 45
1614.87 39
1614.97 33
1615.06 28
1615.15 26
1615.24 27
1615.33 31
1615.43 37
1615.52 44
1615.61 51
1615.70 56
1615.80 58
1615.89 57
1615.98 53
1616.07 48
1616.16 42
1616.26 37
1616.35 33
1616.44 31
1616.53 29
1616.63 27
1616.72 24
1616.81 20
1616.90 16
1616.99 12
1617.09 10
1617.18 11
1617.27 14
1617.36 20
1617.45 28
1617.55 36
1617.64 44
1617.73 51
1617.82 57
1617.92 62
1618.01 67
1618.10 73
1618.19 78
1618.28 83
1618.38 87
1618.47 89
1618.56 89
1618.65 87
1618.75 85
1618.84 83
1618.93 81
1619.02 81
1619.11 81
1619.21 80
1619.30 79
1619.39 76
1619.48 72
1619.58 67
1619.67 62
1619.76 57
1619.85 54
1619.95 51
1620.04 50
1620.13 50
1620.22 51
1620.31 53
1620.41 57
1620.50 62
1620.59 69
1620.68 77
1620.78 84
1620.87 90
1620.96 93
1621.05 93
1621.15 92
1621.24 88
1621.33 84
1621.42 82
1621.51 81
1621.61 83
1621.70 88
1621.79 95
1621.88 103
1621.98 111
1622.07 119
1622.16 125
1622.25 129
1622.35 131
1622.44 130
1622.53 129
1622.62 126
1622.71 124
1622.81 122
1622.90 120
1622.99 118
1623.08 116
1623.18 112
1623.27 108
1623.36 102
1623.45 95
1623.55 87
1623.64 78
1623.73 71
1623.82 65
1623.92 62
1624.01 62
1624.10 64
1624.19 70
1624.29 77
1624.38 86
1624.47 95
1624.56 103
1624.65 109
1624.75 115
1624.84 118
1624.93 119
1625.02 118
1625.12 116
1625.21 111
1625.30 105
1625.39 99
1625.49 91
1625.58 83
1625.67 75
1625.76 68
1625.86 60
1625.95 54
1626.04 48
1626.13 43
1626.23 40
1626.32 39
1626.41 39
1626.50 41
1626.60 44
1626.69 48
1626.78 52
1626.87 56
1626.97 60
1627.06 64
1627.15 69
1627.24 73
1627.34 77
1627.43 81
1627.52 83
1627.61 84
1627.71 84
1627.80 82
1627.89 80
1627.98 78
1628.08 76
1628.17 75
1628.26 75
1628.35 77
1628.45 81
1628.54 86
1628.63 92
1628.72 99
1628.82 106
1628.91 111
1629.00 114
1629.09 114
1629.19 110
1629.28 103
1629.37 92
1629.46 80
1629.56 67
1629.65 56
1629.74 46
1629.83 38
1629.93 33
1630.02 31
1630.11 30
1630.20 31
1630.30 34
1630.39 38
1630.48 42
1630.57 46
1630.67 51
1630.76 55
1630.85 59
1630.94 62
1631.04 65
1631.13 69
1631.22 75
1631.31 84
1631.41 96
1631.50 110
1631.59 127
1631.69 145
1631.78 162
1631.87 177
1631.96 189
1632.06 198
1632.15 202
1632.24 204
1632.33 203
1632.43 199
1632.52 194
1632.61 187
1632.70 178
1632.80 167
1632.89 155
1632.98 143
1633.07 131
1633.17 121
1633.26 113
1633.35 107
1633.45 103
1633.54 99
1633.63 97
1633.72 96
1633.82 95
1633.91 96
1634.00 97
1634.09 99
1634.19 101
1634.28 103
1634.37 104
1634.46 104
1634.56 103
1634.65 100
1634.74 96
1634.84 93
1634.93 88
1635.02 83
1635.11 78
1635.21 72
1635.30 65
1635.39 59
1635.48 54
1635.58 50
1635.67 47
1635.76 47
1635.86 47
1635.95 49
1636.04 50
1636.13 50
1636.23 49
1636.32 47
1636.41 43
1636.50 39
1636.60 34
1636.69 29
1636.78 23
1636.88 17
1636.97 11
1637.06 5
1637.15 0
1637.25 0
1637.34 0
1637.43 0
1637.52 0
1637.62 0
1637.71 0
1637.80 0
1637.90 2
1637.99 9
1638.08 16
1638.17 23
1638.27 30
1638.36 36
1638.45 42
1638.55 46
1638.64 48
1638.73 50
1638.82 51
1638.92 52
1639.01 54
1639.10 56
1639.20 59
1639.29 61
1639.38 61
1639.47 59
1639.57 55
1639.66 50
1639.75 43
1639.84 37
1639.94 32
1640.03 29
1640.12 28
1640.22 28
1640.31 29
1640.40 31
1640.49 31
1640.59 30
1640.68 29
1640.77 27
1640.87 25
1640.96 24
1641.05 24
1641.14 25
1641.24 28
1641.33 31
1641.42 34
1641.52 37
1641.61 39
1641.70 40
1641.80 41
1641.89 41
1641.98 42
1642.07 43
1642.17 44
1642.26 46
1642.35 48
1642.45 51
1642.54 54
1642.63 59
1642.72 64
1642.82 69
1642.91 74
1643.00 78
1643.10 81
1643.19 81
1643.28 78
1643.37 72
1643.47 65
1643.56 57
1643.65 51
1643.75 47
1643.84 46
1643.93 49
1644.03 53
1644.12 59
1644.21 64
1644.30 67
1644.40 69
1644.49 69
1644.58 68
1644.68 65
1644.77 61
1644.86 57
1644.95 52
1645.05 47
1645.14 41
1645.23 36
1645.33 33
1645.42 31
1645.51 33
1645.61 38
1645.70 46
1645.79 56
1645.88 68
1645.98 80
1646.07 91
1646.16 100
1646.26 107
1646.35 112
1646.44 114
1646.54 113
1646.63 111
1646.72 107
1646.82 101
1646.91 94
1647.00 87
1647.09 80
1647.19 73
1647.28 66
1647.37 62
1647.47 59
1647.56 58
1647.65 59
1647.75 62
1647.84 67
1647.93 73
1648.02 81
1648.12 89
1648.21 97
1648.30 104
1648.40 111
1648.49 116
1648.58 119
1648.68 121
1648.77 123
1648.86 125
1648.96 127
1649.05 129
1649.14 129
1649.24 127
1649.33 123
1649.42 116
1649.51 109
1649.61 101
1649.70 94
1649.79 90
1649.89 89
1649.98 91
1650.07 96
1650.17 102
1650.26 110
1650.35 118
1650.45 126
1650.54 132
1650.63 136
1650.73 138
1650.82 137
1650.91 134
1651.00 128
1651.10 120
1651.19 112
1651.28 104
1651.38 96
1651.47 90
1651.56 84
1651.66 79
1651.75 74
1651.84 68
1651.94 63
1652.03 58
1652.12 55
1652.22 52
1652.31 51
1652.40 51
1652.50 51
1652.59 51
1652.68 50
1652.77 48
1652.87 46
1652.96 44
1653.05 42
1653.15 42
1653.24 42
1653.33 44
1653.43 47
1653.52 52
1653.61 57
1653.71 62
1653.80 67
1653.89 71
1653.99 73
1654.08 74
1654.17 73
1654.27 71
1654.36 68
1654.45 64
1654.55 60
1654.64 57
1654.73 53
1654.83 50
1654.92 47
1655.01 45
1655.11 43
1655.20 40
1655.29 36
1655.39 32
1655.48 28
1655.57 24
1655.67 21
1655.76 19
1655.85 19
1655.95 19
1656.04 20
1656.13 19
1656.23 17
1656.32 14
1656.41 11
1656.51 7
1656.60 5
1656.69 5
1656.79 7
1656.88 11
1656.97 15
1657.07 19
1657.16 23
1657.25 24
1657.35 25
1657.44 24
1657.53 23
1657.63 22
1657.72 21
1657.81 21
1657.91 21
1658.00 22
1658.09 23
1658.19 25
1658.28 27
1658.37 29
1658.47 31
1658.56 33
1658.65 35
1658.75 37
1658.84 39
1658.93 41
1659.03 45
1659.12 50
1659.21 55
1659.31 61
1659.40 66
1659.49 70
1659.59 72
1659.68 72
1659.77 69
1659.87 64
1659.96 58
1660.05 50
1660.15 43
1660.24 35
1660.33 28
1660.43 22
1660.52 17
1660.61 14
1660.71 12
1660.80 12
1660.89 13
1660.99 16
1661.08 20
1661.17 25
1661.27 29
1661.36 33
1661.45 37
1661.55 40
1661.64 42
1661.73 43
1661.83 45
1661.92 47
1662.02 50
1662.11 54
1662.20 57
1662.30 60
1662.39 61
1662.48 60
1662.58 58
1662.67 54
1662.76 50
1662.86 46
1662.95 43
1663.04 42
1663.14 43
1663.23 45
1663.32 48
1663.42 51
1663.51 55
1663.60 59
1663.70 61
1663.79 62
1663.88 61
1663.98 58
1664.07 54
1664.17 49
1664.26 43
1664.35 38
1664.45 35
1664.54 35
1664.63 37
1664.73 41
1664.82 46
1664.91 50
1665.01 53
1665.10 54
1665.19 52
1665.29 47
1665.38 40
1665.48 33
1665.57 25
1665.66 18
1665.76 11
1665.85 6
1665.94 2
1666.04 0
1666.13 0
1666.22 0
1666.32 0
1666.41 0
1666.50 0
1666.60 0
1666.69 0
1666.79 0
1666.88 0
1666.97 2
1667.07 6
1667.16 13
1667.25 21
1667.35 30
1667.44 39
1667.53 47
1667.63 55
1667.72 60
1667.81 65
1667.91 68
1668.00 69
1668.10 70
1668.19 70
1668.28 70
1668.38 69
1668.47 67
1668.56 64
1668.66 59
1668.75 53
1668.84 46
1668.94 38
1669.03 31
1669.13 25
1669.22 21
1669.31 18
1669.41 17
1669.50 16
1669.59 16
1669.69 15
1669.78 14
1669.88 14
1669.97 16
1670.06 21
1670.16 29
1670.25 38
1670.34 50
1670.44 61
1670.53 72
1670.62 81
1670.72 87
1670.81 92
1670.91 95
1671.00 95
1671.09 92
1671.19 88
1671.28 82
1671.37 75
1671.47 67
1671.56 60
1671.66 53
1671.75 48
1671.84 43
1671.94 39
1672.03 35
1672.12 32
1672.22 28
1672.31 24
1672.41 21
1672.50 17
1672.59 15
1672.69 12
1672.78 9
1672.87 6
1672.97 4
1673.06 1
1673.16 0
1673.25 0
1673.34 0
1673.44 0
1673.53 0
1673.62 0
1673.72 0
1673.81 0
1673.91 5
1674.00 11
1674.09 18
1674.19 25
1674.28 29
1674.38 32
1674.47 32
1674.56 31
1674.66 27
1674.75 23
1674.84 18
1674.94 13
1675.03 7
1675.13 2
1675.22 0
1675.31 0
1675.41 0
1675.50 0
1675.60 0
1675.69 0
1675.78 0
1675.88 0
1675.97 4
1676.06 9
1676.16 12
1676.25 13
1676.35 14
1676.44 13
1676.53 12
1676.63 13
1676.72 14
1676.82 16
1676.91 19
1677.00 22
1677.10 24
1677.19 25
1677.28 25
1677.38 23
1677.47 21
1677.57 18
1677.66 16
1677.75 15
1677.85 15
1677.94 16
1678.04 18
1678.13 20
1678.22 24
1678.32 27
1678.41 30
1678.51 34
1678.60 38
1678.69 42
1678.79 46
1678.88 50
1678.98 54
1679.07 56
1679.16 57
1679.26 57
1679.35 55
1679.45 52
1679.54 48
1679.63 45
1679.73 42
1679.82 41
1679.91 42
1680.01 44
1680.10 49
1680.20 54
1680.29 59
1680.38 64
1680.48 68
1680.57 71
1680.67 71
1680.76 70
1680.85 67
1680.95 64
1681.04 60
1681.14 57
1681.23 54
1681.32 52
1681.42 50
1681.51 48
1681.61 46
1681.70 42
1681.79 39
1681.89 36
1681.98 33
1682.08 32
1682.17 32
1682.26 34
1682.36 36
1682.45 39
1682.55 41
1682.64 41
1682.74 41
1682.83 40
1682.92 38
1683.02 36
1683.11 33
1683.21 29
1683.30 26
1683.39 24
1683.49 24
1683.58 28
1683.68 34
1683.77 44
1683.86 55
1683.96 66
1684.05 75
1684.15 83
1684.24 87
1684.33 89
1684.43 90
1684.52 90
1684.62 90
1684.71 90
1684.80 92
1684.90 94
1684.99 96
1685.09 99
1685.18 101
1685.28 104
1685.37 106
1685.46 109
1685.56 112
1685.65 115
1685.75 117
1685.84 119
1685.93 121
1686.03 122
1686.12 124
1686.22 126
1686.31 129
1686.40 131
1686.50 133
1686.59 132
1686.69 129
1686.78 124
1686.88 116
1686.97 108
1687.06 100
1687.16 93
1687.25 89
1687.35 89
1687.44 91
1687.53 95
1687.63 99
1687.72 101
1687.82 100
1687.91 96
1688.01 88
1688.10 79
1688.19 70
1688.29 62
1688.38 58
1688.48 59
1688.57 63
1688.67 70
1688.76 79
1688.85 87
1688.95 95
1689.04 100
1689.14 104
1689.23 105
1689.32 104
1689.42 102
1689.51 99
1689.61 95
1689.70 92
1689.80 88
1689.89 85
1689.98 83
1690.08 82
1690.17 83
1690.27 86
1690.36 89
1690.46 93
1690.55 95
1690.64 96
1690.74 94
1690.83 91
1690.93 86
1691.02 82
1691.12 79
1691.21 78
1691.30 78
1691.40 79
1691.49 79
1691.59 77
1691.68 73
1691.78 66
1691.87 58
1691.96 49
1692.06 42
1692.15 36
1692.25 32
1692.34 31
1692.44 30
1692.53 31
1692.62 33
1692.72 35
1692.81 37
1692.91 39
1693.00 41
1693.10 44
1693.19 47
1693.28 52
1693.38 58
1693.47 63
1693.57 69
1693.66 72
1693.76 73
1693.85 71
1693.95 66
1694.04 60
1694.13 54
1694.23 50
1694.32 48
1694.42 49
1694.51 51
1694.61 53
1694.70 55
1694.79 55
1694.89 53
1694.98 50
1695.08 45
1695.17 41
1695.27 36
1695.36 32
1695.46 28
1695.55 25
1695.64 23
1695.74 22
1695.83 21
1695.93 22
1696.02 25
1696.12 27
1696.21 30
1696.30 33
1696.40 34
1696.49 34
1696.59 34
1696.68 34
1696.78 35
1696.87 36
1696.97 39
1697.06 43
1697.15 47
1697.25 51
1697.34 56
1697.44 61
1697.53 65
1697.63 70
1697.72 74
1697.82 77
1697.91 79
1698.01 80
1698.10 80
1698.19 78
1698.29 76
1698.38 74
1698.48 72
1698.57 70
1698.67 70
1698.76 70
1698.86 70
1698.95 69
1699.04 68
1699.14 66
1699.23 64
1699.33 63
1699.42 62
1699.52 63
1699.61 65
1699.71 67
1699.80 69
1699.89 68
1699.99 64
1700.08 57
1700.18 47
1700.27 36
1700.37 24
1700.46 15
1700.56 9
1700.65 8
1700.75 10
1700.84 17
1700.93 25
1701.03 34
1701.12 44
1701.22 52
1701.31 59
1701.41 65
1701.50 69
1701.60 72
1701.69 74
1701.79 75
1701.88 75
1701.98 73
1702.07 70
1702.16 67
1702.26 63
1702.35 59
1702.45 54
1702.54 50
1702.64 44
1702.73 39
1702.83 34
1702.92 31
1703.02 29
1703.11 28
1703.20 28
1703.30 29
1703.39 29
1703.49 29
1703.58 29
1703.68 29
1703.77 30
1703.87 32
1703.96 36
1704.06 41
1704.15 48
1704.25 56
1704.34 65
1704.44 73
1704.53 81
1704.62 87
1704.72 91
1704.81 92
1704.91 90
1705.00 83
1705.10 73
1705.19 61
1705.29 49
1705.38 38
1705.48 32
1705.57 30
1705.67 34
1705.76 43
1705.86 55
1705.95 69
1706.04 82
1706.14 92
1706.23 99
1706.33 102
1706.42 102
1706.52 101
1706.61 99
1706.71 96
1706.80 94
1706.90 91
1706.99 88
1707.09 84
1707.18 78
1707.28 71
1707.37 63
1707.47 55
1707.56 49
1707.65 44
1707.75 41
1707.84 40
1707.94 38
1708.03 36
1708.13 33
1708.22 28
1708.32 21
1708.41 13
1708.51 7
1708.60 1
1708.70 0
1708.79 0
1708.89 0
1708.98 3
1709.08 6
1709.17 9
1709.27 10
1709.36 9
1709.46 8
1709.55 7
1709.65 6
1709.74 5
1709.83 5
1709.93 5
1710.02 5
1710.12 5
1710.21 3
1710.31 0
1710.40 0
1710.50 0
1710.59 0
1710.69 0
1710.78 0
1710.88 0
1710.97 1
1711.07 6
1711.16 11
1711.26 15
1711.35 19
1711.45 21
1711.54 23
1711.64 24
1711.73 25
1711.83 27
1711.92 28
1712.02 31
1712.11 35
1712.21 39
1712.30 44
1712.40 49
1712.49 52
1712.58 55
1712.68 56
1712.77 55
1712.87 52
1712.96 47
1713.06 42
1713.15 37
1713.25 32
1713.34 28
1713.44 25
1713.53 22
1713.63 19
1713.72 17
1713.82 14
1713.91 12
1714.01 12
1714.10 13
1714.20 16
1714.29 22
1714.39 29
1714.48 37
1714.58 44
1714.67 50
1714.77 53
1714.86 55
1714.96 55
1715.05 55
1715.15 54
1715.24 53
1715.34 52
1715.43 51
1715.53 50
1715.62 49
1715.72 47
1715.81 46
1715.91 44
1716.00 43
1716.10 42
1716.19 41
1716.29 42
1716.38 43
1716.48 44
1716.57 46
1716.67 47
1716.76 48
1716.86 48
1716.95 48
1717.05 47
1717.14 46
1717.24 45
1717.33 44
1717.43 43
1717.52 42
1717.62 40
1717.71 39
1717.81 37
1717.90 34
1718.00 31
1718.09 28
1718.19 24
1718.28 21
1718.38 18
1718.47 15
1718.57 14
1718.66 12
1718.76 10
1718.85 7
1718.95 3
1719.04 0
1719.14 0
1719.23 0
1719.33 0
1719.42 0
1719.52 0
1719.61 0
1719.71 0
1719.80 9
1719.90 18
1719.99 27
1720.09 34
1720.18 40
1720.28 45
1720.37 50
1720.47 55
1720.56 60
1720.66 66
1720.75 72
1720.85 79
1720.94 84
1721.04 88
1721.13 91
1721.23 91
1721.32 91
1721.42 90
1721.52 88
1721.61 86
1721.71 84
1721.80 81
1721.90 77
1721.99 73
1722.09 69
1722.18 65
1722.28 63
1722.37 62
1722.47 64
1722.56 66
1722.66 69
1722.75 72
1722.85 74
1722.94 73
1723.04 71
1723.13 67
1723.23 61
1723.32 55
1723.42 49
1723.51 44
1723.61 40
1723.70 37
1723.80 34
1723.89 32
1723.99 29
1724.08 26
1724.18 23
1724.27 21
1724.37 21
1724.47 23
1724.56 28
1724.66 35
1724.75 43
1724.85 52
1724.94 59
1725.04 63
1725.13 65
1725.23 64
1725.32 61
1725.42 57
1725.51 52
1725.61 49
1725.70 47
1725.80 47
1725.89 49
1725.99 50
1726.08 51
1726.18 49
1726.27 45
1726.37 39
1726.47 32
1726.56 24
1726.66 18
1726.75 14
1726.85 12
1726.94 14
1727.04 17
1727.13 21
1727.23 26
1727.32 30
1727.42 33
1727.51 35
1727.61 35
1727.70 33
1727.80 29
1727.89 26
1727.99 23
1728.08 21
1728.18 21
1728.28 23
1728.37 27
1728.47 31
1728.56 36
1728.66 40
1728.75 43
1728.85 45
1728.94 46
1729.04 46
1729.13 45
1729.23 44
1729.32 41
1729.42 38
1729.51 34
1729.61 30
1729.71 25
1729.80 21
1729.90 17
1729.99 14
1730.09 11
1730.18 9
1730.28 7
1730.37 7
1730.47 7
1730.56 8
1730.66 10
1730.75 12
1730.85 14
1730.95 16
1731.04 17
1731.14 17
1731.23 17
1731.33 16
1731.42 16
1731.52 17
1731.61 20
1731.71 23
1731.80 28
1731.90 34
1731.99 41
1732.09 48
1732.19 56
1732.28 63
1732.38 69
1732.47 74
1732.57 77
1732.66 78
1732.76 77
1732.85 73
1732.95 67
1733.04 59
1733.14 50
1733.24 40
1733.33 29
1733.43 19
1733.52 10
1733.62 2
1733.71 0
1733.81 0
1733.90 0
1734.00 0
1734.09 0
1734.19 0
1734.29 2
1734.38 6
1734.48 9
1734.57 10
1734.67 10
1734.76 9
1734.86 6
1734.95 2
1735.05 0
1735.14 0
1735.24 0
1735.34 0
1735.43 0
1735.53 0
1735.62 0
1735.72 2
1735.81 6
1735.91 9
1736.00 10
1736.10 10
1736.20 10
1736.29 11
1736.39 13
1736.48 17
1736.58 23
1736.67 30
1736.77 35
1736.86 40
1736.96 42
1737.06 42
1737.15 40
1737.25 38
1737.34 35
1737.44 34
1737.53 35
1737.63 38
1737.72 42
1737.82 48
1737.92 54
1738.01 60
1738.11 65
1738.20 69
1738.30 72
1738.39 74
1738.49 76
1738.58 78
1738.68 82
1738.78 87
1738.87 93
1738.97 100
1739.06 107
1739.16 113
1739.25 118
1739.35 122
1739.44 126
1739.54 129
1739.64 131
1739.73 132
1739.83 131
1739.92 129
1740.02 125
1740.11 119
1740.21 112
1740.31 103
1740.40 95
1740.50 86
1740.59 78
1740.69 69
1740.78 60
1740.88 50
1740.98 41
1741.07 32
1741.17 25
1741.26 21
1741.36 19
1741.45 20
1741.55 23
1741.64 28
1741.74 32
1741.84 35
1741.93 38
1742.03 39
1742.12 39
1742.22 39
1742.31 39
1742.41 40
1742.51 42
1742.60 46
1742.70 52
1742.79 60
1742.89 70
1742.98 84
1743.08 99
1743.18 114
1743.27 128
1743.37 139
1743.46 145
1743.56 146
1743.65 141
1743.75 133
1743.85 123
1743.94 112
1744.04 100
1744.13 90
1744.23 79
1744.32 70
1744.42 61
1744.52 53
1744.61 46
1744.71 40
1744.80 37
1744.90 35
1745.00 34
1745.09 34
1745.19 35
1745.28 35
1745.38 34
1745.47 34
1745.57 33
1745.67 33
1745.76 33
1745.86 35
1745.95 37
1746.05 41
1746.14 45
1746.24 50
1746.34 54
1746.43 58
1746.53 60
1746.62 61
1746.72 62
1746.82 63
1746.91 65
1747.01 68
1747.10 73
1747.20 79
1747.29 85
1747.39 91
1747.49 95
1747.58 98
1747.68 100
1747.77 102
1747.87 104
1747.97 107
1748.06 111
1748.16 115
1748.25 120
1748.35 125
1748.44 129
1748.54 132
1748.64 134
1748.73 135
1748.83 134
1748.92 132
1749.02 128
1749.12 124
1749.21 120
1749.31 117
1749.40 113
1749.50 111
1749.60 109
1749.69 107
1749.79 105
1749.88 103
1749.98 101
1750.07 99
1750.17 98
1750.27 98
1750.36 99
1750.46 102
1750.55 104
1750.65 107
1750.75 110
1750.84 113
1750.94 116
1751.03 119
1751.13 122
1751.23 123
1751.32 123
1751.42 120
1751.51 115
1751.61 108
1751.71 100
1751.80 93
1751.90 87
1751.99 83
1752.09 82
1752.19 82
1752.28 83
1752.38 83
1752.47 82
1752.57 78
1752.67 71
1752.76 63
1752.86 55
1752.95 48
1753.05 43
1753.15 41
1753.24 42
1753.34 43
1753.43 45
1753.53 45
1753.63 44
1753.72 41
1753.82 37
1753.91 34
1754.01 31
1754.11 30
1754.20 31
1754.30 34
1754.39 38
1754.49 42
1754.59 46
1754.68 50
1754.78 52
1754.87 54
1754.97 56
1755.07 58
1755.16 61
1755.26 65
1755.35 70
1755.45 76
1755.55 80
1755.64 82
1755.74 82
1755.83 78
1755.93 71
1756.03 61
1756.12 50
1756.22 39
1756.31 30
1756.41 24
1756.51 22
1756.60 23
1756.70 26
1756.79 31
1756.89 35
1756.99 39
1757.08 41
1757.18 40
1757.28 38
1757.37 35
1757.47 32
1757.56 30
1757.66 30
1757.76 32
1757.85 36
1757.95 41
1758.04 48
1758.14 53
1758.24 56
1758.33 56
1758.43 53
1758.53 47
1758.62 38
1758.72 30
1758.81 22
1758.91 15
1759.01 11
1759.10 10
1759.20 10
1759.29 11
1759.39 12
1759.49 14
1759.58 16
1759.68 19
1759.78 21
1759.87 23
1759.97 25
1760.06 26
1760.16 27
1760.26 27
1760.35 25
1760.45 22
1760.54 18
1760.64 14
1760.74 10
1760.83 7
1760.93 6
1761.03 6
1761.12 9
1761.22 13
1761.31 19
1761.41 26
1761.51 34
1761.60 41
1761.70 49
1761.80 56
1761.89 63
1761.99 69
1762.08 75
1762.18 80
1762.28 85
1762.37 89
1762.47 93
1762.57 96
1762.66 97
1762.76 97
1762.85 94
1762.95 89
1763.05 82
1763.14 72
1763.24 62
1763.34 50
1763.43 40
1763.53 30
1763.62 23
1763.72 19
1763.82 18
1763.91 19
1764.01 23
1764.11 27
1764.20 31
1764.30 34
1764.39 34
1764.49 33
1764.59 32
1764.68 30
1764.78 28
1764.88 28
1764.97 29
1765.07 31
1765.17 32
1765.26 33
1765.36 32
1765.45 29
1765.55 26
1765.65 23
1765.74 20
1765.84 19
1765.94 20
1766.03 22
1766.13 26
1766.22 31
1766.32 35
1766.42 39
1766.51 42
1766.61 44
1766.71 45
1766.80 46
1766.90 47
1767.00 47
1767.09 47
1767.19 47
1767.28 47
1767.38 47
1767.48 46
1767.57 45
1767.67 45
1767.77 44
1767.86 43
1767.96 42
1768.06 42
1768.15 41
1768.25 40
1768.35 39
1768.44 38
1768.54 37
1768.63 36
1768.73 36
1768.83 35
1768.92 34
1769.02 33
1769.12 32
1769.21 32
1769.31 33
1769.41 34
1769.50 38
1769.60 43
1769.70 49
1769.79 57
1769.89 64
1769.98 70
1770.08 75
1770.18 76
1770.27 75
1770.37 70
1770.47 64
1770.56 58
1770.66 52
1770.76 47
1770.85 44
1770.95 44
1771.05 44
1771.14 45
1771.24 44
1771.34 43
1771.43 39
1771.53 34
1771.62 28
1771.72 21
1771.82 15
1771.91 10
1772.01 6
1772.11 3
1772.20 0
1772.30 0
1772.40 0
1772.49 0
1772.59 0
1772.69 0
1772.78 0
1772.88 0
1772.98 0
1773.07 3
1773.17 6
1773.27 7
1773.36 7
1773.46 6
1773.56 4
1773.65 2
1773.75 0
1773.84 0
1773.94 0
1774.04 0
1774.13 1
1774.23 1
1774.33 1
1774.42 2
1774.52 4
1774.62 7
1774.71 11
1774.81 14
1774.91 18
1775.00 20
1775.10 22
1775.20 21
1775.29 20
1775.39 17
1775.49 13
1775.58 10
1775.68 7
1775.78 4
1775.87 3
1775.97 4
1776.07 7
1776.16 12
1776.26 17
1776.36 22
1776.45 25
1776.55 26
1776.65 26
1776.74 24
1776.84 20
1776.94 17
1777.03 13
1777.13 11
1777.23 9
1777.32 8
1777.42 7
1777.52 7
1777.61 6
1777.71 6
1777.81 6
1777.90 5
1778.00 4
1778.10 3
1778.19 1
1778.29 0
1778.39 0
1778.48 2
1778.58 7
1778.68 13
1778.77 20
1778.87 27
1778.97 31
1779.06 33
1779.16 32
1779.26 28
1779.35 23
1779.45 18
1779.55 15
1779.64 13
1779.74 12
1779.84 11
1779.93 10
1780.03 7
1780.13 4
1780.22 0
1780.32 0
1780.42 0
1780.51 0
1780.61 0
1780.71 0
1780.80 0
1780.90 0
1781.00 0
1781.09 2
1781.19 5
1781.29 9
1781.38 15
1781.48 23
1781.58 31
1781.68 39
1781.77 45
1781.87 49
1781.97 49
1782.06 47
1782.16 43
1782.26 38
1782.35 35
1782.45 33
1782.55 33
1782.64 35
1782.74 38
1782.84 42
1782.93 46
1783.03 49
1783.13 50
1783.22 49
1783.32 48
1783.42 45
1783.51 43
1783.61 42
1783.71 41
1783.80 41
1783.90 41
1784.00 40
1784.10 38
1784.19 34
1784.29 28
1784.39 23
1784.48 18
1784.58 14
1784.68 11
1784.77 10
1784.87 9
1784.97 9
1785.06 9
1785.16 10
1785.26 10
1785.35 11
1785.45 14
1785.55 17
1785.64 21
1785.74 26
1785.84 31
1785.94 36
1786.03 40
1786.13 44
1786.23 48
1786.32 52
1786.42 57
1786.52 62
1786.61 68
1786.71 73
1786.81 78
1786.90 81
1787.00 83
1787.10 84
1787.20 85
1787.29 84
1787.39 84
1787.49 84
1787.58 85
1787.68 86
1787.78 89
1787.87 92
1787.97 96
1788.07 99
1788.16 103
1788.26 105
1788.36 107
1788.46 108
1788.55 108
1788.65 106
1788.75 104
1788.84 102
1788.94 100
1789.04 97
1789.13 94
1789.23 90
1789.33 87
1789.43 83
1789.52 80
1789.62 77
1789.72 76
1789.81 75
1789.91 77
1790.01 79
1790.10 83
1790.20 89
1790.30 96
1790.40 103
1790.49 109
1790.59 114
1790.69 118
1790.78 119
1790.88 117
1790.98 114
1791.07 107
1791.17 99
1791.27 90
1791.37 79
1791.46 68
1791.56 57
1791.66 46
1791.75 37
1791.85 31
1791.95 26
1792.04 24
1792.14 24
1792.24 25
1792.34 26
1792.43 28
1792.53 30
1792.63 32
1792.72 34
1792.82 38
1792.92 43
1793.02 49
1793.11 56
1793.21 61
1793.31 65
1793.40 68
1793.50 68
1793.60 67
1793.70 66
1793.79 66
1793.89 66
1793.99 68
1794.08 70
1794.18 72
1794.28 73
1794.37 73
1794.47 69
1794.57 63
1794.67 55
1794.76 46
1794.86 37
1794.96 29
1795.05 22
1795.15 18
1795.25 16
1795.35 17
1795.44 19
1795.54 21
1795.64 25
1795.73 28
1795.83 29
1795.93 30
1796.03 29
1796.12 26
1796.22 22
1796.32 18
1796.41 13
1796.51 8
1796.61 5
1796.71 3
1796.80 3
1796.90 6
1797.00 11
1797.10 18
1797.19 27
1797.29 36
1797.39 44
1797.48 50
1797.58 53
1797.68 53
1797.78 51
1797.87 47
1797.97 40
1798.07 32
1798.16 24
1798.26 15
1798.36 7
1798.46 0
1798.55 0
1798.65 0
1798.75 0
1798.85 0
1798.94 0
1799.04 0
1799.14 0
1799.23 0
1799.33 2
1799.43 6
1799.53 11
1799.62 17
1799.72 24
1799.82 30
1799.91 36
1800.01 40
1800.11 42
1800.21 44
1800.30 45
1800.40 45
1800.50 45
1800.60 45
1800.69 45
1800.79 44
1800.89 44
1800.99 45
1801.08 46
1801.18 48
1801.28 50
1801.37 52
1801.47 53
1801.57 53
1801.67 51
1801.76 47
1801.86 42
1801.96 37
1802.06 32
1802.15 27
1802.25 23
1802.35 19
1802.44 15
1802.54 10
1802.64 6
1802.74 1
1802.83 0
1802.93 0
1803.03 0
1803.13 0
1803.22 3
1803.32 11
1803.42 20
1803.52 29
1803.61 36
1803.71 42
1803.81 47
1803.91 53
1804.00 60
1804.10 68
1804.20 78
1804.29 88
1804.39 96
1804.49 102
1804.59 105
1804.68 105
1804.78 104
1804.88 104
1804.98 106
1805.07 110
1805.17 116
1805.27 124
1805.37 131
1805.46 136
1805.56 140
1805.66 141
1805.76 142
1805.85 142
1805.95 142
1806.05 143
1806.15 144
1806.24 145
1806.34 146
1806.44 147
1806.54 147
1806.63 147
1806.73 148
1806.83 150
1806.93 152
1807.02 155
1807.12 158
1807.22 159
1807.31 158
1807.41 155
1807.51 149
1807.61 141
1807.70 132
1807.80 122
1807.90 112
1808.00 103
1808.09 94
1808.19 87
1808.29 82
1808.39 80
1808.48 81
1808.58 84
1808.68 88
1808.78 92
1808.87 93
1808.97 92
1809.07 88
1809.17 83
1809.26 77
1809.36 73
1809.46 71
1809.56 72
1809.65 75
1809.75 79
1809.85 83
1809.95 86
1810.04 88
1810.14 90
1810.24 91
1810.34 93
1810.44 96
1810.53 99
1810.63 102
1810.73 105
1810.83 105
1810.92 104
1811.02 102
1811.12 99
1811.22 95
1811.31 92
1811.41 88
1811.51 85
1811.61 82
1811.70 77
1811.80 71
1811.90 64
1812.00 56
1812.09 49
1812.19 44
1812.29 41
1812.39 41
1812.48 44
1812.58 49
1812.68 54
1812.78 59
1812.87 62
1812.97 64
1813.07 64
1813.17 63
1813.27 60
1813.36 56
1813.46 50
1813.56 42
1813.66 32
1813.75 21
1813.85 10
1813.95 0
1814.05 0
1814.14 0
1814.24 0
1814.34 0
1814.44 0
1814.53 0
1814.63 0
1814.73 4
1814.83 13
1814.93 21
1815.02 28
1815.12 33
1815.22 36
1815.32 37
1815.41 36
1815.51 32
1815.61 28
1815.71 23
1815.80 19
1815.90 14
1816.00 10
1816.10 7
1816.20 4
1816.29 1
1816.39 0
1816.49 0
1816.59 0
1816.68 0
1816.78 0
1816.88 0
1816.98 0
1817.07 1
1817.17 13
1817.27 27
1817.37 40
1817.47 51
1817.56 59
1817.66 64
1817.76 65
1817.86 65
1817.95 65
1818.05 65
1818.15 68
1818.25 72
1818.35 78
1818.44 85
1818.54 91
1818.64 95
1818.74 98
1818.83 100
1818.93 100
1819.03 100
1819.13 100
1819.23 100
1819.32 100
1819.42 100
1819.52 100
1819.62 99
1819.71 98
1819.81 95
1819.91 92
1820.01 87
1820.11 81
1820.20 75
1820.30 68
1820.40 62
1820.50 58
1820.59 54
1820.69 51
1820.79 49
1820.89 46
1820.99 43
1821.08 39
1821.18 35
1821.28 30
1821.38 27
1821.48 24
1821.57 22
1821.67 21
1821.77 21
1821.87 21
1821.96 21
1822.06 22
1822.16 22
1822.26 23
1822.36 24
1822.45 24
1822.55 25
1822.65 26
1822.75 27
1822.85 29
1822.94 31
1823.04 33
1823.14 35
1823.24 36
1823.33 36
1823.43 34
1823.53 31
1823.63 27
1823.73 23
1823.82 19
1823.92 16
1824.02 16
1824.12 17
1824.22 19
1824.31 23
1824.41 26
1824.51 28
1824.61 29
1824.71 30
1824.80 30
1824.90 30
1825.00 30
1825.10 32
1825.20 34
1825.29 38
1825.39 42
1825.49 47
1825.59 52
1825.69 56
1825.78 60
1825.88 62
1825.98 63
1826.08 60
1826.18 57
1826.27 53
1826.37 49
1826.47 46
1826.57 46
1826.67 48
1826.76 52
1826.86 57
1826.96 63
1827.06 67
1827.16 69
1827.25 69
1827.35 66
1827.45 62
1827.55 57
1827.65 53
1827.74 49
1827.84 47
1827.94 47
1828.04 49
1828.14 51
1828.23 53
1828.33 56
1828.43 57
1828.53 58
1828.63 58
1828.72 57
1828.82 56
1828.92 56
1829.02 57
1829.12 58
1829.21 61
1829.31 65
1829.41 69
1829.51 73
1829.61 74
1829.70 72
1829.80 68
1829.90 61
1830.00 52
1830.10 44
1830.19 38
1830.29 36
1830.39 38
1830.49 46
1830.59 58
1830.68 73
1830.78 88
1830.88 101
1830.98 110
1831.08 115
1831.18 114
1831.27 110
1831.37 102
1831.47 93
1831.57 83
1831.67 75
1831.76 68
1831.86 62
1831.96 57
1832.06 52
1832.16 47
1832.25 42
1832.35 38
1832.45 36
1832.55 35
1832.65 35
1832.75 37
1832.84 39
1832.94 41
1833.04 42
1833.14 42
1833.24 41
1833.33 39
1833.43 37
1833.53 34
1833.63 32
1833.73 30
1833.83 29
1833.92 29
1834.02 30
1834.12 33
1834.22 38
1834.32 43
1834.41 48
1834.51 53
1834.61 57
1834.71 59
1834.81 61
1834.91 62
1835.00 64
1835.10 66
1835.20 70
1835.30 76
1835.40 81
1835.49 87
1835.59 92
1835.69 95
1835.79 96
1835.89 95
1835.99 92
1836.08 87
1836.18 81
1836.28 75
1836.38 67
1836.48 60
1836.58 52
1836.67 44
1836.77 37
1836.87 29
1836.97 22
1837.07 16
1837.16 12
1837.26 10
1837.36 10
1837.46 14
1837.56 19
1837.66 26
1837.75 33
1837.85 40
1837.95 44
1838.05 46
1838.15 45
1838.25 43
1838.34 39
1838.44 34
1838.54 29
1838.64 25
1838.74 22
1838.84 22
1838.93 24
1839.03 28
1839.13 34
1839.23 42
1839.33 49
1839.43 56
1839.52 61
1839.62 64
1839.72 65
1839.82 65
1839.92 64
1840.02 63
1840.11 63
1840.21 64
1840.31 65
1840.41 67
1840.51 67
1840.61 66
1840.70 64
1840.80 60
1840.90 56
1841.00 51
1841.10 47
1841.20 45
1841.29 44
1841.39 44
1841.49 44
1841.59 44
1841.69 43
1841.79 40
1841.88 36
1841.98 33
1842.08 29
1842.18 27
1842.28 26
1842.38 27
1842.48 29
1842.57 33
1842.67 38
1842.77 44
1842.87 51
1842.97 58
1843.07 65
1843.16 71
1843.26 75
1843.36 77
1843.46 76
1843.56 72
1843.66 66
1843.75 60
1843.85 53
1843.95 48
1844.05 45
1844.15 45
1844.25 46
1844.35 49
1844.44 53
1844.54 56
1844.64 57
1844.74 57
1844.84 54
1844.94 50
1845.03 45
1845.13 41
1845.23 38
1845.33 37
1845.43 39
1845.53 44
1845.63 52
1845.72 63
1845.82 75
1845.92 87
1846.02 98
1846.12 106
1846.22 111
1846.32 113
1846.41 111
1846.51 107
1846.61 103
1846.71 98
1846.81 94
1846.91 91
1847.01 88
1847.10 84
1847.20 77
1847.30 68
1847.40 57
1847.50 46
1847.60 36
1847.69 28
1847.79 24
1847.89 23
1847.99 25
1848.09 29
1848.19 32
1848.29 35
1848.38 38
1848.48 39
1848.58 41
1848.68 43
1848.78 45
1848.88 48
1848.98 51
1849.07 54
1849.17 58
1849.27 61
1849.37 65
1849.47 68
1849.57 72
1849.67 76
1849.76 80
1849.86 83
1849.96 85
1850.06 87
1850.16 87
1850.26 87
1850.36 87
1850.46 87
1850.55 86
1850.65 84
1850.75 81
1850.85 77
1850.95 71
1851.05 64
1851.15 56
1851.24 48
1851.34 41
1851.44 34
1851.54 29
1851.64 26
1851.74 23
1851.84 21
1851.93 21
1852.03 24
1852.13 29
1852.23 36
1852.33 47
1852.43 58
1852.53 70
1852.63 82
1852.72 91
1852.82 99
1852.92 104
1853.02 108
1853.12 108
1853.22 107
1853.32 104
1853.42 99
1853.51 93
1853.61 87
1853.71 82
1853.81 78
1853.91 75
1854.01 73
1854.11 72
1854.20 70
1854.30 68
1854.40 64
1854.50 58
1854.60 51
1854.70 44
1854.80 37
1854.90 31
1854.99 27
1855.09 23
1855.19 21
1855.29 20
1855.39 20
1855.49 21
1855.59 21
1855.69 21
1855.78 21
1855.88 21
1855.98 20
1856.08 18
1856.18 15
1856.28 13
1856.38 9
1856.48 6
1856.58 3
1856.67 1
1856.77 0
1856.87 0
1856.97 0
1857.07 0
1857.17 0
1857.27 0
1857.37 0
1857.46 0
1857.56 4
1857.66 15
1857.76 28
1857.86 41
1857.96 53
1858.06 61
1858.16 66
1858.25 68
1858.35 68
1858.45 67
1858.55 66
1858.65 66
1858.75 66
1858.85 67
1858.95 66
1859.05 63
1859.14 59
1859.24 54
1859.34 47
1859.44 41
1859.54 37
1859.64 34
1859.74 33
1859.84 32
1859.94 33
1860.03 33
1860.13 33
1860.23 33
1860.33 32
1860.43 32
1860.53 32
1860.63 33
1860.73 36
1860.83 39
1860.92 44
1861.02 49
1861.12 54
1861.22 59
1861.32 62
1861.42 64
1861.52 65
1861.62 64
1861.72 63
1861.81 62
1861.91 61
1862.01 60
1862.11 58
1862.21 56
1862.31 54
1862.41 49
1862.51 43
1862.61 37
1862.71 30
1862.80 25
1862.90 22
1863.00 21
1863.10 23
1863.20 26
1863.30 31
1863.40 36
1863.50 40
1863.60 43
1863.69 46
1863.79 48
1863.89 50
1863.99 53
1864.09 57
1864.19 60
1864.29 64
1864.39 68
1864.49 71
1864.59 73
1864.68 74
1864.78 74
1864.88 74
1864.98 73
1865.08 73
1865.18 73
1865.28 73
1865.38 74
1865.48 76
1865.58 77
1865.67 79
1865.77 80
1865.87 81
1865.97 81
1866.07 80
1866.17 79
1866.27 77
1866.37 75
1866.47 73
1866.57 72
1866.67 73
1866.76 75
1866.86 77
1866.96 79
1867.06 79
1867.16 78
1867.26 76
1867.36 72
1867.46 68
1867.56 65
1867.66 62
1867.75 61
1867.85 60
1867.95 58
1868.05 56
1868.15 53
1868.25 50
1868.35 45
1868.45 41
1868.55 36
1868.65 32
1868.75 28
1868.85 24
1868.94 20
1869.04 16
1869.14 14
1869.24 13
1869.34 13
1869.44 15
1869.54 17
1869.64 20
1869.74 23
1869.84 25
1869.94 26
1870.03 26
1870.13 26
1870.23 26
1870.33 26
1870.43 26
1870.53 26
1870.63 25
1870.73 23
1870.83 21
1870.93 17
1871.03 13
1871.13 9
1871.22 5
1871.32 2
1871.42 0
1871.52 1
1871.62 4
1871.72 8
1871.82 15
1871.92 21
1872.02 28
1872.12 33
1872.22 37
1872.32 39
1872.41 39
1872.51 38
1872.61 38
1872.71 38
1872.81 40
1872.91 44
1873.01 49
1873.11 54
1873.21 58
1873.31 62
1873.41 65
1873.51 68
1873.61 71
1873.70 75
1873.80 80
1873.90 84
1874.00 88
1874.10 91
1874.20 93
1874.30 94
1874.40 94
1874.50 94
1874.60 94
1874.70 96
1874.80 97
1874.90 99
1875.00 100
1875.09 101
1875.19 101
1875.29 101
1875.39 101
1875.49 100
1875.59 99
1875.69 97
1875.79 93
1875.89 89
1875.99 85
1876.09 81
1876.19 78
1876.29 76
1876.39 75
1876.48 75
1876.58 74
1876.68 72
1876.78 69
1876.88 65
1876.98 60
1877.08 55
1877.18 50
1877.28 46
1877.38 42
1877.48 39
1877.58 35
1877.68 31
1877.78 27
1877.88 24
1877.97 22
1878.07 22
1878.17 26
1878.27 33
1878.37 43
1878.47 54
1878.57 66
1878.67 77
1878.77 85
1878.87 91
1878.97 94
1879.07 96
1879.17 96
1879.27 97
1879.37 99
1879.47 103
1879.56 107
1879.66 112
1879.76 117
1879.86 121
1879.96 123
1880.06 125
1880.16 125
1880.26 124
1880.36 122
1880.46 118
1880.56 112
1880.66 105
1880.76 98
1880.86 92
1880.96 87
1881.06 85
1881.16 84
1881.25 85
1881.35 86
1881.45 88
1881.55 87
1881.65 85
1881.75 80
1881.85 75
1881.95 68
1882.05 62
1882.15 56
1882.25 52
1882.35 48
1882.45 46
1882.55 44
1882.65 43
1882.75 41
1882.85 39
1882.95 37
1883.05 35
1883.14 32
1883.24 28
1883.34 24
1883.44 19
1883.54 13
1883.64 6
1883.74 0
1883.84 0
1883.94 0
1884.04 0
1884.14 0
1884.24 0
1884.34 0
1884.44 0
1884.54 0
1884.64 9
1884.74 19
1884.84 30
1884.94 42
1885.04 54
1885.14 66
1885.23 76
1885.33 85
1885.43 90
1885.53 93
1885.63 93
1885.73 90
1885.83 87
1885.93 85
1886.03 83
1886.13 84
1886.23 86
1886.33 89
1886.43 92
1886.53 94
1886.63 94
1886.73 93
1886.83 92
1886.93 90
1887.03 89
1887.13 89
1887.23 89
1887.33 88
1887.43 86
1887.53 83
1887.62 78
1887.72 72
1887.82 65
1887.92 61
1888.02 58
1888.12 58
1888.22 60
1888.32 63
1888.42 68
1888.52 73
1888.62 78
1888.72 83
1888.82 88
1888.92 94
1889.02 100
1889.12 107
1889.22 115
1889.32 122
1889.42 129
1889.52 133
1889.62 135
1889.72 134
1889.82 129
1889.92 121
1890.02 111
1890.12 99
1890.22 87
1890.32 77
1890.41 69
1890.51 64
1890.61 63
1890.71 65
1890.81 70
1890.91 78
1891.01 87
1891.11 96
1891.21 105
1891.31 113
1891.41 118
1891.51 121
1891.61 121
1891.71 117
1891.81 111
1891.91 103
1892.01 94
1892.11 85
1892.21 77
1892.31 72
1892.41 69
1892.51 68
1892.61 70
1892.71 72
1892.81 74
1892.91 77
1893.01 78
1893.11 79
1893.21 78
1893.31 76
1893.41 74
1893.51 71
1893.61 67
1893.71 64
1893.81 60
1893.91 58
1894.01 57
1894.10 59
1894.20 63
1894.30 71
1894.40 80
1894.50 91
1894.60 101
1894.70 110
1894.80 117
1894.90 120
1895.00 119
1895.10 115
1895.20 109
1895.30 101
1895.40 92
1895.50 83
1895.60 75
1895.70 67
1895.80 60
1895.90 54
1896.00 48
1896.10 44
1896.20 40
1896.30 37
1896.40 37
1896.50 38
1896.60 41
1896.70 44
1896.80 47
1896.90 49
1897.00 49
1897.10 48
1897.20 45
1897.30 43
1897.40 41
1897.50 41
1897.60 43
1897.70 47
1897.80 51
1897.90 55
1898.00 58
1898.10 60
1898.20 62
1898.30 64
1898.40 65
1898.50 66
1898.60 65
1898.70 65
1898.80 63
1898.90 60
1899.00 56
1899.10 52
1899.20 49
1899.30 47
1899.40 45
1899.50 45
1899.60 45
1899.70 47
1899.80 50
1899.90 54
1900.00 58
1900.10 62
1900.20 67
1900.30 70
1900.40 73
1900.50 74
1900.60 74
1900.70 73
1900.80 72
1900.90 71
1901.00 71
1901.10 71
1901.20 71
1901.30 70
1901.40 69
1901.50 66
1901.60 62
1901.70 58
1901.80 54
1901.90 51
1902.00 50
1902.10 50
1902.20 53
1902.30 56
1902.40 61
1902.50 66
1902.60 72
1902.70 78
1902.80 83
1902.90 86
1903.00 87
1903.10 85
1903.20 80
1903.30 73
1903.40 65
1903.50 58
1903.60 53
1903.70 51
1903.80 52
1903.90 58
1904.00 66
1904.10 77
1904.20 88
1904.30 99
1904.40 108
1904.50 114
1904.60 116
1904.70 115
1904.80 111
1904.90 104
1905.00 95
1905.10 86
1905.20 75
1905.30 65
1905.40 54
1905.50 43
1905.60 32
1905.70 23
1905.80 15
1905.90 11
1906.00 9
1906.10 10
1906.20 14
1906.30 21
1906.40 29
1906.50 37
1906.60 44
1906.70 49
1906.80 53
1906.90 55
1907.00 57
1907.10 59
1907.20 64
1907.30 71
1907.40 81
1907.50 94
1907.60 107
1907.70 119
1907.80 129
1907.90 135
1908.00 136
1908.10 134
1908.20 128
1908.30 120
1908.40 110
1908.50 101
1908.60 93
1908.70 86
1908.80 82
1908.90 81
1909.00 84
1909.10 90
1909.20 99
1909.30 110
1909.40 121
1909.50 131
1909.60 139
1909.70 144
1909.80 146
1909.90 145
1910.00 143
1910.10 140
1910.20 136
1910.30 132
1910.40 128
1910.50 124
1910.60 119
1910.71 112
1910.81 103
1910.91 94
1911.01 83
1911.11 73
1911.21 64
1911.31 58
1911.41 56
1911.51 58
1911.61 63
1911.71 71
1911.81 81
1911.91 91
1912.01 99
1912.11 105
1912.21 111
1912.31 116
1912.41 121
1912.51 127
1912.61 134
1912.71 140
1912.81 144
1912.91 144
1913.01 141
1913.11 133
1913.21 123
1913.31 113
1913.41 105
1913.51 100
1913.61 101
1913.71 105
1913.81 114
1913.91 123
1914.01 132
1914.11 139
1914.21 143
1914.31 142
1914.41 140
1914.52 136
1914.62 132
1914.72 130
1914.82 131
1914.92 134
1915.02 138
1915.12 141
1915.22 144
1915.32 144
1915.42 142
1915.52 139
1915.62 135
1915.72 131
1915.82 129
1915.92 128
1916.02 127
1916.12 127
1916.22 127
1916.32 125
1916.42 121
1916.52 116
1916.62 110
1916.72 103
1916.82 97
1916.92 91
1917.02 86
1917.12 82
1917.22 79
1917.33 76
1917.43 73
1917.53 71
1917.63 69
1917.73 68
1917.83 67
1917.93 69
1918.03 71
1918.13 73
1918.23 75
1918.33 76
1918.43 75
1918.53 72
1918.63 69
1918.73 64
1918.83 61
1918.93 59
1919.03 58
1919.13 58
1919.23 59
1919.33 58
1919.43 58
1919.53 57
1919.63 58
1919.74 60
1919.84 66
1919.94 74
1920.04 84
1920.14 94
1920.24 103
1920.34 111
1920.44 117
1920.54 123
1920.64 128
1920.74 134
1920.84 141
1920.94 147
1921.04 153
1921.14 155
1921.24 155
1921.34 151
1921.44 144
1921.54 135
1921.64 125
1921.75 115
1921.85 105
1921.95 96
1922.05 87
1922.15 78
1922.25 69
1922.35 59
1922.45 49
1922.55 39
1922.65 29
1922.75 20
1922.85 12
1922.95 5
1923.05 0
1923.15 0
1923.25 0
1923.35 0
1923.45 0
1923.55 0
1923.66 0
1923.76 0
1923.86 0
1923.96 0
1924.06 7
1924.16 14
1924.26 23
1924.36 31
1924.46 37
1924.56 42
1924.66 44
1924.76 44
1924.86 43
1924.96 41
1925.06 40
1925.16 39
1925.26 40
1925.37 42
1925.47 45
1925.57 50
1925.67 54
1925.77 58
1925.87 60
1925.97 61
1926.07 59
1926.17 55
1926.27 50
1926.37 45
1926.47 41
1926.57 39
1926.67 40
1926.77 42
1926.87 45
1926.98 47
1927.08 48
1927.18 48
1927.28 46
1927.38 44
1927.48 42
1927.58 41
1927.68 42
1927.78 44
1927.88 48
1927.98 52
1928.08 57
1928.18 62
1928.28 68
1928.38 72
1928.49 76
1928.59 79
1928.69 81
1928.79 83
1928.89 83
1928.99 84
1929.09 84
1929.19 84
1929.29 83
1929.39 82
1929.49 82
1929.59 81
1929.69 82
1929.79 82
1929.89 83
1930.00 83
1930.10 83
1930.20 81
1930.30 78
1930.40 73
1930.50 68
1930.60 63
1930.70 59
1930.80 56
1930.90 55
1931.00 54
1931.10 54
1931.20 53
1931.31 51
1931.41 48
1931.51 44
1931.61 40
1931.71 37
1931.81 35
1931.91 35
1932.01 36
1932.11 38
1932.21 40
1932.31 41
1932.41 40
1932.51 38
1932.62 34
1932.72 31
1932.82 29
1932.92 29
1933.02 31
1933.12 36
1933.22 42
1933.32 48
1933.42 54
1933.52 57
1933.62 58
1933.72 56
1933.82 51
1933.93 46
1934.03 39
1934.13 33
1934.23 27
1934.33 22
1934.43 19
1934.53 16
1934.63 13
1934.73 11
1934.83 9
1934.93 8
1935.04 6
1935.14 4
1935.24 3
1935.34 3
1935.44 4
1935.54 6
1935.64 9
1935.74 12
1935.84 14
1935.94 15
1936.04 15
1936.14 13
1936.25 10
1936.35 7
1936.45 4
1936.55 2
1936.65 0
1936.75 0
1936.85 0
1936.95 0
1937.05 0
1937.15 0
1937.25 0
1937.36 0
1937.46 0
1937.56 3
1937.66 6
1937.76 9
1937.86 12
1937.96 14
1938.06 16
1938.16 17
1938.26 19
1938.36 20
1938.47 22
1938.57 24
1938.67 26
1938.77 26
1938.87 26
1938.97 24
1939.07 20
1939.17 16
1939.27 10
1939.37 5
1939.48 1
1939.58 0
1939.68 0
1939.78 2
1939.88 7
1939.98 13
1940.08 19
1940.18 25
1940.28 30
1940.38 35
1940.49 40
1940.59 45
1940.69 50
1940.79 56
1940.89 62
1940.99 67
1941.09 70
1941.19 72
1941.29 71
1941.39 69
1941.50 67
1941.60 66
1941.70 65
1941.80 66
1941.90 68
1942.00 73
1942.10 78
1942.20 85
1942.30 91
1942.40 98
1942.51 103
1942.61 108
1942.71 110
1942.81 111
1942.91 110
1943.01 109
1943.11 107
1943.21 106
1943.31 105
1943.42 104
1943.52 104
1943.62 103
1943.72 103
1943.82 102
1943.92 100
1944.02 98
1944.12 96
1944.22 93
1944.32 90
1944.43 87
1944.53 84
1944.63 81
1944.73 76
1944.83 71
1944.93 65
1945.03 57
1945.13 50
1945.23 44
1945.34 39
1945.44 37
1945.54 38
1945.64 41
1945.74 46
1945.84 52
1945.94 58
1946.04 63
1946.15 67
1946.25 68
1946.35 69
1946.45 68
1946.55 66
1946.65 64
1946.75 62
1946.85 59
1946.95 57
1947.06 54
1947.16 51
1947.26 49
1947.36 47
1947.46 46
1947.56 47
1947.66 49
1947.76 51
1947.86 54
1947.97 58
1948.07 61
1948.17 65
1948.27 68
1948.37 71
1948.47 74
1948.57 75
1948.67 75
1948.78 73
1948.88 70
1948.98 66
1949.08 62
1949.18 59
1949.28 57
1949.38 57
1949.48 58
1949.59 60
1949.69 63
1949.79 66
1949.89 68
1949.99 70
1950.09 73
1950.19 75
1950.29 77
1950.40 80
1950.50 82
1950.60 84
1950.70 86
1950.80 87
1950.90 88
1951.00 89
1951.10 90
1951.21 90
1951.31 91
1951.41 92
1951.51 93
1951.61 94
1951.71 95
1951.81 95
1951.91 95
1952.02 94
1952.12 93
1952.22 90
1952.32 87
1952.42 84
1952.52 81
1952.62 79
1952.73 77
1952.83 76
1952.93 76
1953.03 76
1953.13 76
1953.23 76
1953.33 74
1953.43 71
1953.54 66
1953.64 59
1953.74 49
1953.84 39
1953.94 28
1954.04 18
1954.14 10
1954.25 5
1954.35 4
1954.45 7
1954.55 14
1954.65 22
1954.75 32
1954.85 41
1954.95 48
1955.06 53
1955.16 54
1955.26 53
1955.36 50
1955.46 46
1955.56 42
1955.66 39
1955.77 38
1955.87 38
1955.97 39
1956.07 40
1956.17 41
1956.27 41
1956.37 40
1956.48 40
1956.58 41
1956.68 43
1956.78 46
1956.88 51
1956.98 56
1957.08 63
1957.19 69
1957.29 76
1957.39 81
1957.49 85
1957.59 87
1957.69 87
1957.79 86
1957.90 83
1958.00 80
1958.10 75
1958.20 71
1958.30 66
1958.40 62
1958.50 58
1958.61 54
1958.71 52
1958.81 51
1958.91 52
1959.01 54
1959.11 56
1959.21 59
1959.32 60
1959.42 59
1959.52 56
1959.62 51
1959.72 44
1959.82 36
1959.93 29
1960.03 23
1960.13 20
1960.23 20
1960.33 23
1960.43 31
1960.53 42
1960.64 58
1960.74 75
1960.84 93
1960.94 110
1961.04 124
1961.14 136
1961.24 145
1961.35 151
1961.45 155
1961.55 157
1961.65 158
1961.75 156
1961.85 152
1961.96 144
1962.06 134
1962.16 122
1962.26 109
1962.36 97
1962.46 87
1962.57 78
1962.67 72
1962.77 69
1962.87 66
1962.97 65
1963.07 63
1963.17 63
1963.28 62
1963.38 62
1963.48 63
1963.58 64
1963.68 66
1963.78 68
1963.89 70
1963.99 73
1964.09 77
1964.19 81
1964.29 87
1964.39 93
1964.50 100
1964.60 106
1964.70 109
1964.80 110
1964.90 107
1965.00 103
1965.11 96
1965.21 90
1965.31 84
1965.41 79
1965.51 76
1965.61 74
1965.72 72
1965.82 71
1965.92 69
1966.02 68
1966.12 66
1966.22 63
1966.32 61
1966.43 58
1966.53 54
1966.63 49
1966.73 44
1966.83 39
1966.94 34
1967.04 31
1967.14 31
1967.24 32
1967.34 36
1967.44 42
1967.55 49
1967.65 56
1967.75 62
1967.85 67
1967.95 70
1968.05 73
1968.16 76
1968.26 77
1968.36 78
1968.46 79
1968.56 79
1968.66 78
1968.77 78
1968.87 78
1968.97 78
1969.07 78
1969.17 77
1969.27 76
1969.38 74
1969.48 70
1969.58 67
1969.68 64
1969.78 63
1969.88 63
1969.99 66
1970.09 69
1970.19 72
1970.29 74
1970.39 74
1970.50 71
1970.60 66
1970.70 60
1970.80 54
1970.90 48
1971.00 44
1971.11 42
1971.21 42
1971.31 44
1971.41 46
1971.51 49
1971.62 53
1971.72 56
1971.82 60
1971.92 63
1972.02 67
1972.12 70
1972.23 73
1972.33 78
1972.43 83
1972.53 89
1972.63 96
1972.74 104
1972.84 113
1972.94 123
1973.04 131
1973.14 137
1973.24 140
1973.35 139
1973.45 135
1973.55 129
1973.65 120
1973.75 111
1973.86 103
1973.96 97
1974.06 93
1974.16 92
1974.26 91
1974.36 92
1974.47 93
1974.57 93
1974.67 92
1974.77 91
1974.87 90
1974.98 90
1975.08 91
1975.18 93
1975.28 97
1975.38 103
1975.49 108
1975.59 113
1975.69 117
1975.79 118
1975.89 118
1976.00 116
1976.10 113
1976.20 110
1976.30 108
1976.40 106
1976.50 103
1976.61 100
1976.71 96
1976.81 90
1976.91 82
1977.01 73
1977.12 62
1977.22 51
1977.32 38
1977.42 26
1977.52 15
1977.63 5
1977.73 0
1977.83 0
1977.93 0
1978.03 4
1978.14 13
1978.24 24
1978.34 35
1978.44 45
1978.54 52
1978.65 56
1978.75 58
1978.85 57
1978.95 55
1979.05 53
1979.16 52
1979.26 51
1979.36 51
1979.46 50
1979.56 49
1979.67 48
1979.77 46
1979.87 44
1979.97 42
1980.07 42
1980.18 42
1980.28 42
1980.38 41
1980.48 40
1980.58 38
1980.69 35
1980.79 32
1980.89 30
1980.99 28
1981.09 28
1981.20 29
1981.30 31
1981.40 34
1981.50 38
1981.60 43
1981.71 49
1981.81 57
1981.91 64
1982.01 70
1982.12 75
1982.22 77
1982.32 76
1982.42 73
1982.52 71
1982.63 70
1982.73 72
1982.83 78
1982.93 87
1983.03 98
1983.14 108
1983.24 117
1983.34 122
1983.44 123
1983.54 120
1983.65 115
1983.75 108
1983.85 101
1983.95 94
1984.06 89
1984.16 85
1984.26 84
1984.36 85
1984.46 88
1984.57 93
1984.67 99
1984.77 104
1984.87 108
1984.97 110
1985.08 110
1985.18 106
1985.28 101
1985.38 93
1985.49 87
1985.59 82
1985.69 80
1985.79 82
1985.89 88
1986.00 97
1986.10 109
1986.20 120
1986.30 131
1986.40 140
1986.51 146
1986.61 151
1986.71 153
1986.81 153
1986.92 152
1987.02 149
1987.12 146
1987.22 141
1987.32 135
1987.43 128
1987.53 121
1987.63 113
1987.73 104
1987.84 95
1987.94 87
1988.04 79
1988.14 72
1988.24 67
1988.35 65
1988.45 66
1988.55 69
1988.65 74
1988.76 79
1988.86 84
1988.96 88
1989.06 90
1989.16 90
1989.27 88
1989.37 85
1989.47 81
1989.57 77
1989.68 72
1989.78 67
1989.88 63
1989.98 58
1990.09 54
1990.19 49
1990.29 45
1990.39 41
1990.49 36
1990.60 31
1990.70 26
1990.80 20
1990.90 15
1991.01 10
1991.11 6
1991.21 2
1991.31 0
1991.41 0
1991.52 0
1991.62 0
1991.72 0
1991.82 0
1991.93 0
1992.03 0
1992.13 2
1992.23 11
1992.34 20
1992.44 29
1992.54 38
1992.64 46
1992.75 54
1992.85 62
1992.95 71
1993.05 79
1993.15 86
1993.26 91
1993.36 94
1993.46 94
1993.56 93
1993.67 92
1993.77 91
1993.87 91
1993.97 93
1994.08 95
1994.18 97
1994.28 97
1994.38 95
1994.49 90
1994.59 82
1994.69 72
1994.79 62
1994.90 52
1995.00 44
1995.10 38
1995.20 35
1995.30 34
1995.41 36
1995.51 38
1995.61 42
1995.71 46
1995.82 50
1995.92 55
1996.02 61
1996.12 67
1996.23 75
1996.33 84
1996.43 92
1996.53 100
1996.64 106
1996.74 108
1996.84 107
1996.94 104
1997.05 97
1997.15 89
1997.25 80
1997.35 71
1997.46 61
1997.56 53
1997.66 44
1997.76 35
1997.87 26
1997.97 17
1998.07 10
1998.17 4
1998.28 0
1998.38 0
1998.48 0
1998.58 0
1998.69 0
1998.79 2
1998.89 5
1998.99 8
1999.10 11
1999.20 16
1999.30 21
1999.40 27
1999.51 34
1999.61 41
1999.71 49
1999.81 57
1999.92 63
2000.02 69
2000.12 72
2000.22 72
2000.33 70
2000.43 66
2000.53 61
2000.63 56
2000.74 53
2000.84 52
2000.94 53
2001.04 55
2001.15 58
2001.25 61
2001.35 63
2001.45 63
2001.56 62
2001.66 60
2001.76 58
2001.86 56
2001.97 54
2002.07 53
2002.17 52
2002.28 53
2002.38 55
2002.48 58
2002.58 62
2002.69 67
2002.79 71
2002.89 74
2002.99 77
2003.10 78
2003.20 79
2003.30 78
2003.40 76
2003.51 74
2003.61 72
2003.71 71
2003.81 70
2003.92 70
2004.02 69
2004.12 68
2004.22 67
2004.33 66
2004.43 65
2004.53 66
2004.64 69
2004.74 74
2004.84 79
2004.94 85
2005.05 89
2005.15 91
2005.25 89
2005.35 86
2005.46 81
2005.56 77
2005.66 74
2005.76 72
2005.87 73
2005.97 74
2006.07 76
2006.18 76
2006.28 75
2006.38 72
2006.48 68
2006.59 61
2006.69 54
2006.79 46
2006.89 37
2007.00 28
2007.10 19
2007.20 11
2007.31 5
2007.41 2
2007.51 2
2007.61 4
2007.72 10
2007.82 17
2007.92 25
2008.02 33
2008.13 39
2008.23 42
2008.33 42
2008.44 39
2008.54 33
2008.64 26
2008.74 19
2008.85 13
2008.95 9
2009.05 8
2009.15 9
2009.26 14
2009.36 19
2009.46 25
2009.57 31
2009.67 35
2009.77 39
2009.87 41
2009.98 43
2010.08 44
2010.18 46
2010.29 47
2010.39 48
2010.49 48
2010.59 48
2010.70 47
2010.80 45
2010.90 43
2011.01 40
2011.11 36
2011.21 31
2011.31 26
2011.42 19
2011.52 13
2011.62 7
2011.72 3
2011.83 0
2011.93 0
2012.03 0
2012.14 0
2012.24 0
2012.34 1
2012.44 2
2012.55 2
2012.65 1
2012.75 0
2012.86 0
2012.96 0
2013.06 0
2013.16 2
2013.27 5
2013.37 8
2013.47 12
2013.58 14
2013.68 16
2013.78 17
2013.89 17
2013.99 19
2014.09 21
2014.19 24
2014.30 28
2014.40 33
2014.50 38
2014.61 41
2014.71 44
2014.81 45
2014.91 46
2015.02 46
2015.12 46
2015.22 46
2015.33 46
2015.43 46
2015.53 45
2015.63 45
2015.74 44
2015.84 43
2015.94 42
2016.05 43
2016.15 43
2016.25 45
2016.36 48
2016.46 51
2016.56 55
2016.66 60
2016.77 65
2016.87 69
2016.97 72
2017.08 72
2017.18 69
2017.28 65
2017.38 60
2017.49 56
2017.59 54
2017.69 55
2017.80 60
2017.90 68
2018.00 76
2018.11 83
2018.21 88
2018.31 89
2018.41 88
2018.52 86
2018.62 84
2018.72 81
2018.83 79
2018.93 76
2019.03 72
2019.14 68
2019.24 61
2019.34 55
2019.45 50
2019.55 46
2019.65 46
2019.75 49
2019.86 54
2019.96 59
2020.06 65
2020.17 68
2020.27 70
2020.37 70
2020.48 67
2020.58 63
2020.68 58
2020.78 51
2020.89 43
2020.99 34
2021.09 25
2021.20 17
2021.30 9
2021.40 4
2021.51 1
2021.61 1
2021.71 2
2021.82 4
2021.92 7
2022.02 10
2022.12 13
2022.23 15
2022.33 16
2022.43 16
2022.54 14
2022.64 12
2022.74 8
2022.85 3
2022.95 0
2023.05 0
2023.16 0
2023.26 0
2023.36 0
2023.47 0
2023.57 0
2023.67 0
2023.77 0
2023.88 6
2023.98 13
2024.08 21
2024.19 30
2024.29 40
2024.39 49
2024.50 59
2024.60 67
2024.70 74
2024.81 79
2024.91 82
2025.01 82
2025.12 79
2025.22 74
2025.32 68
2025.43 60
2025.53 52
2025.63 43
2025.74 35
2025.84 28
2025.94 21
2026.04 16
2026.15 11
2026.25 7
2026.35 5
2026.46 4
2026.56 6
2026.66 8
2026.77 12
2026.87 16
2026.97 21
2027.08 26
2027.18 30
2027.28 35
2027.39 39
2027.49 44
2027.59 49
2027.70 54
2027.80 58
2027.90 61
2028.01 63
2028.11 63
2028.21 61
2028.32 58
2028.42 53
2028.52 47
2028.63 40
2028.73 34
2028.83 28
2028.94 23
2029.04 19
2029.14 17
2029.25 17
2029.35 21
2029.45 28
2029.55 39
2029.66 52
2029.76 66
2029.86 79
2029.97 90
2030.07 96
2030.17 99
2030.28 98
2030.38 95
2030.48 92
2030.59 89
2030.69 87
2030.79 87
2030.90 87
2031.00 86
2031.10 83
2031.21 79
2031.31 71
2031.41 63
2031.52 54
2031.62 47
2031.72 42
2031.83 40
2031.93 41
2032.03 45
2032.14 50
2032.24 56
2032.34 62
2032.45 68
2032.55 74
2032.65 79
2032.76 83
2032.86 88
2032.97 92
2033.07 95
2033.17 99
2033.28 101
2033.38 103
2033.48 104
2033.59 106
2033.69 108
2033.79 111
2033.90 113
2034.00 116
2034.10 117
2034.21 117
2034.31 115
2034.41 111
2034.52 106
2034.62 101
2034.72 97
2034.83 94
2034.93 95
2035.03 98
2035.14 105
2035.24 114
2035.34 123
2035.45 133
2035.55 141
2035.65 148
2035.76 153
2035.86 155
2035.96 157
2036.07 158
2036.17 158
2036.27 158
2036.38 156
2036.48 154
2036.58 149
2036.69 142
2036.79 133
2036.90 123
2037.00 112
2037.10 101
2037.21 91
2037.31 84
2037.41 79
2037.52 76
2037.62 76
2037.72 77
2037.83 80
2037.93 84
2038.03 88
2038.14 93
2038.24 98
2038.34 103
2038.45 106
2038.55 108
2038.65 109
2038.76 108
2038.86 106
2038.97 103
2039.07 100
2039.17 97
2039.28 93
2039.38 88
2039.48 83
2039.59 76
2039.69 69
2039.79 62
2039.90 58
2040.00 55
2040.10 54
2040.21 55
2040.31 56
2040.42 57
2040.52 58
2040.62 57
2040.73 56
2040.83 54
2040.93 53
2041.04 51
2041.14 49
2041.24 47
2041.35 44
2041.45 40
2041.55 36
2041.66 32
2041.76 29
2041.87 28
2041.97 29
2042.07 31
2042.18 35
2042.28 38
2042.38 41
2042.49 41
2042.59 39
2042.69 35
2042.80 31
2042.90 27
2043.01 24
2043.11 23
2043.21 24
2043.32 26
2043.42 29
2043.52 32
2043.63 34
2043.73 37
2043.83 39
2043.94 41
2044.04 43
2044.15 45
2044.25 47
2044.35 49
2044.46 51
2044.56 52
2044.66 52
2044.77 52
2044.87 51
2044.97 50
2045.08 47
2045.18 43
2045.29 39
2045.39 35
2045.49 31
2045.60 28
2045.70 26
2045.80 26
2045.91 29
2046.01 33
2046.12 38
2046.22 44
2046.32 51
2046.43 58
2046.53 65
2046.63 71
2046.74 76
2046.84 79
2046.95 80
2047.05 80
2047.15 79
2047.26 78
2047.36 78
2047.46 79
2047.57 81
2047.67 85
2047.77 90
2047.88 96
2047.98 102
2048.09 108
2048.19 115
2048.29 122
2048.40 127
2048.50 130
2048.61 130
2048.71 126
2048.81 118
2048.92 107
2049.02 93
2049.12 77
2049.23 61
2049.33 47
2049.44 35
2049.54 26
2049.64 21
2049.75 19
2049.85 20
2049.95 23
2050.06 27
2050.16 31
2050.27 34
2050.37 36
2050.47 36
2050.58 34
2050.68 31
2050.78 27
2050.89 22
2050.99 18
2051.10 14
2051.20 11
2051.30 10
2051.41 10
2051.51 12
2051.62 16
2051.72 21
2051.82 26
2051.93 31
2052.03 35
2052.13 37
2052.24 39
2052.34 41
2052.45 43
2052.55 45
2052.65 49
2052.76 52
2052.86 55
2052.97 56
2053.07 54
2053.17 49
2053.28 42
2053.38 33
2053.49 25
2053.59 18
2053.69 13
2053.80 11
2053.90 10
2054.00 11
2054.11 13
2054.21 15
2054.32 18
2054.42 20
2054.52 23
2054.63 27
2054.73 33
2054.84 40
2054.94 49
2055.04 58
2055.15 67
2055.25 73
2055.36 77
2055.46 77
2055.56 74
2055.67 69
2055.77 62
2055.88 54
2055.98 48
2056.08 42
2056.19 37
2056.29 33
2056.40 29
2056.50 26
2056.60 24
2056.71 21
2056.81 20
2056.92 21
2057.02 24
2057.12 28
2057.23 35
2057.33 43
2057.44 53
2057.54 61
2057.64 69
2057.75 74
2057.85 77
2057.96 77
2058.06 75
2058.16 71
2058.27 67
2058.37 62
2058.48 57
2058.58 52
2058.68 47
2058.79 42
2058.89 35
2059.00 28
2059.10 19
2059.20 11
2059.31 4
2059.41 0
2059.52 0
2059.62 0
2059.72 3
2059.83 11
2059.93 21
2060.04 31
2060.14 39
2060.24 44
2060.35 46
2060.45 45
2060.56 42
2060.66 38
2060.76 34
2060.87 30
2060.97 29
2061.08 30
2061.18 32
2061.29 37
2061.39 43
2061.49 48
2061.60 53
2061.70 56
2061.81 58
2061.91 57
2062.01 54
2062.12 50
2062.22 45
2062.33 39
2062.43 34
2062.53 29
2062.64 24
2062.74 21
2062.85 19
2062.95 18
2063.06 17
2063.16 17
2063.26 17
2063.37 16
2063.47 16
2063.58 18
2063.68 21
2063.78 27
2063.89 36
2063.99 45
2064.10 55
2064.20 64
2064.31 72
2064.41 77
2064.51 83
2064.62 88
2064.72 96
2064.83 105
2064.93 116
2065.03 126
2065.14 134
2065.24 137
2065.35 134
2065.45 126
2065.56 113
2065.66 98
2065.76 82
2065.87 68
2065.97 58
2066.08 51
2066.18 48
2066.28 48
2066.39 50
2066.49 53
2066.60 57
2066.70 61
2066.81 67
2066.91 72
2067.01 77
2067.12 82
2067.22 85
2067.33 85
2067.43 84
2067.54 81
2067.64 77
2067.74 74
2067.85 72
2067.95 72
2068.06 74
2068.16 77
2068.27 80
2068.37 81
2068.47 80
2068.58 75
2068.68 68
2068.79 59
2068.89 49
2069.00 40
2069.10 33
2069.20 29
2069.31 26
2069.41 23
2069.52 19
2069.62 13
2069.73 5
2069.83 0
2069.93 0
2070.04 0
2070.14 0
2070.25 0
2070.35 0
2070.46 0
2070.56 0
2070.66 8
2070.77 17
2070.87 25
2070.98 32
2071.08 37
2071.19 41
2071.29 44
2071.39 45
2071.50 45
2071.60 45
2071.71 45
2071.81 46
2071.92 48
2072.02 51
2072.13 56
2072.23 61
2072.33 67
2072.44 74
2072.54 82
2072.65 92
2072.75 103
2072.86 114
2072.96 126
2073.06 137
2073.17 146
2073.27 152
2073.38 156
2073.48 158
2073.59 157
2073.69 154
2073.80 150
2073.90 143
2074.00 134
2074.11 125
2074.21 115
2074.32 106
2074.42 98
2074.53 93
2074.63 91
2074.74 90
2074.84 92
2074.94 95
2075.05 98
2075.15 100
2075.26 103
2075.36 105
2075.47 106
2075.57 107
2075.68 106
2075.78 104
2075.88 101
2075.99 96
2076.09 91
2076.20 85
2076.30 78
2076.41 72
2076.51 65
2076.62 58
2076.72 51
2076.82 45
2076.93 40
2077.03 36
2077.14 35
2077.24 36
2077.35 39
2077.45 44
2077.56 48
2077.66 53
2077.77 56
2077.87 58
2077.97 58
2078.08 56
2078.18 54
2078.29 51
2078.39 49
2078.50 49
2078.60 50
2078.71 53
2078.81 57
2078.92 61
2079.02 65
2079.12 68
2079.23 68
2079.33 67
2079.44 65
2079.54 63
2079.65 62
2079.75 64
2079.86 67
2079.96 72
2080.07 78
2080.17 82
2080.27 85
2080.38 85
2080.48 83
2080.59 79
2080.69 74
2080.80 69
2080.90 65
2081.01 62
2081.11 61
2081.22 61
2081.32 62
2081.42 63
2081.53 64
2081.63 66
2081.74 67
2081.84 68
2081.95 68
2082.05 67
2082.16 66
2082.26 65
2082.37 65
2082.47 64
2082.58 65
2082.68 67
2082.78 70
2082.89 76
2082.99 84
2083.10 94
2083.20 106
2083.31 120
2083.41 134
2083.52 146
2083.62 155
2083.73 161
2083.83 162
2083.94 160
2084.04 156
2084.15 150
2084.25 145
2084.35 139
2084.46 135
2084.56 131
2084.67 126
2084.77 121
2084.88 114
2084.98 106
2085.09 98
2085.19 89
2085.30 81
2085.40 73
2085.51 65
2085.61 58
2085.72 52
2085.82 46
2085.93 39
2086.03 33
2086.13 27
2086.24 21
2086.34 15
2086.45 9
2086.55 5
2086.66 2
2086.76 1
2086.87 1
2086.97 2
2087.08 4
2087.18 4
2087.29 3
2087.39 1
2087.50 0
2087.60 0
2087.71 0
2087.81 0
2087.92 0
2088.02 1
2088.12 5
2088.23 8
2088.33 9
2088.44 9
2088.54 8
2088.65 7
2088.75 9
2088.86 13
2088.96 20
2089.07 29
2089.17 39
2089.28 49
2089.38 57
2089.49 64
2089.59 69
2089.70 72
2089.80 74
2089.91 75
2090.01 75
2090.12 76
2090.22 78
2090.33 80
2090.43 83
2090.54 87
2090.64 90
2090.74 93
2090.85 94
2090.95 94
2091.06 92
2091.16 90
2091.27 88
2091.37 86
2091.48 85
2091.58 84
2091.69 83
2091.79 82
2091.90 78
2092.00 73
2092.11 65
2092.21 56
2092.32 47
2092.42 39
2092.53 34
2092.63 30
2092.74 28
2092.84 28
2092.95 28
2093.05 27
2093.16 26
2093.26 24
2093.37 23
2093.47 24
2093.58 26
2093.68 31
2093.79 38
2093.89 46
2094.00 54
2094.10 62
2094.21 68
2094.31 73
2094.42 76
2094.52 77
2094.63 78
2094.73 78
2094.84 78
2094.94 77
2095.05 74
2095.15 68
2095.26 59
2095.36 49
2095.47 37
2095.57 26
2095.68 17
2095.78 11
2095.89 9
2095.99 10
2096.10 14
2096.20 19
2096.31 24
2096.41 27
2096.52 29
2096.62 29
2096.72 28
2096.83 28
2096.93 28
2097.04 31
2097.14 36
2097.25 43
2097.35 52
2097.46 62
2097.56 71
2097.67 80
2097.78 88
2097.88 94
2097.99 98
2098.09 99
2098.20 98
2098.30 94
2098.41 89
2098.51 81
2098.62 71
2098.72 60
2098.83 47
2098.93 33
2099.04 20
2099.14 9
2099.25 0
2099.35 0
2099.46 0
2099.56 0
2099.67 0
2099.77 0
2099.88 4
2099.98 7
2100.09 9
2100.19 12
2100.30 17
2100.40 23
2100.51 32
2100.61 41
2100.72 51
2100.82 59
2100.93 65
2101.03 68
2101.14 67
2101.24 62
2101.35 56
2101.45 49
2101.56 43
2101.66 38
2101.77 36
2101.87 37
2101.98 40
2102.08 45
2102.19 51
2102.29 58
2102.40 65
2102.50 71
2102.61 75
2102.71 77
2102.82 75
2102.92 71
2103.03 63
2103.13 53
2103.24 42
2103.34 30
2103.45 19
2103.55 10
2103.66 3
2103.77 0
2103.87 0
2103.98 0
2104.08 0
2104.19 0
2104.29 3
2104.40 5
2104.50 6
2104.61 5
2104.71 3
2104.82 1
2104.92 0
2105.03 0
2105.13 0
2105.24 0
2105.34 2
2105.45 8
2105.55 17
2105.66 27
2105.76 38
2105.87 48
2105.97 57
2106.08 64
2106.18 67
2106.29 68
2106.40 65
2106.50 60
2106.61 54
2106.71 47
2106.82 41
2106.92 36
2107.03 33
2107.13 31
2107.24 31
2107.34 31
2107.45 31
2107.55 31
2107.66 30
2107.76 28
2107.87 25
2107.97 22
2108.08 19
2108.18 16
2108.29 14
2108.39 12
2108.50 12
2108.61 12
2108.71 13
2108.82 14
2108.92 14
2109.03 14
2109.13 13
2109.24 12
2109.34 11
2109.45 12
2109.55 14
2109.66 18
2109.76 23
2109.87 28
2109.97 32
2110.08 34
2110.18 34
2110.29 32
2110.40 30
2110.50 27
2110.61 25
2110.71 25
2110.82 26
2110.92 30
2111.03 34
2111.13 40
2111.24 47
2111.34 54
2111.45 59
2111.55 63
2111.66 66
2111.77 66
2111.87 65
2111.98 64
2112.08 63
2112.19 63
2112.29 64
2112.40 67
2112.50 71
2112.61 75
2112.71 78
2112.82 80
2112.92 80
2113.03 79
2113.14 77
2113.24 74
2113.35 72
2113.45 71
2113.56 71
2113.66 72
2113.77 74
2113.87 75
2113.98 76
2114.08 75
2114.19 74
2114.29 72
2114.40 72
2114.51 74
2114.61 79
2114.72 87
2114.82 97
2114.93 109
2115.03 121
2115.14 130
2115.24 136
2115.35 138
2115.45 136
2115.56 132
2115.67 128
2115.77 125
2115.88 124
2115.98 126
2116.09 130
2116.19 135
2116.30 140
2116.40 142
2116.51 142
2116.61 140
2116.72 136
2116.83 132
2116.93 128
2117.04 125
2117.14 124
2117.25 124
2117.35 124
2117.46 124
2117.56 124
2117.67 124
2117.78 123
2117.88 122
2117.99 121
2118.09 119
2118.20 117
2118.30 115
2118.41 112
2118.51 109
2118.62 105
2118.72 100
2118.83 93
2118.94 86
2119.04 78
2119.15 71
2119.25 67
2119.36 66
2119.46 69
2119.57 76
2119.67 86
2119.78 96
2119.89 105
2119.99 112
2120.10 116
2120.20 116
2120.31 113
2120.41 107
2120.52 100
2120.63 92
2120.73 84
2120.84 76
2120.94 69
2121.05 64
2121.15 60
2121.26 57
2121.36 57
2121.47 58
2121.58 60
2121.68 63
2121.79 66
2121.89 68
2122.00 70
2122.10 71
2122.21 71
2122.31 71
2122.42 71
2122.53 71
2122.63 72
2122.74 75
2122.84 79
2122.95 84
2123.05 91
2123.16 99
2123.27 107
2123.37 115
2123.48 123
2123.58 128
2123.69 133
2123.79 136
2123.90 137
2124.01 137
2124.11 135
2124.22 132
2124.32 128
2124.43 122
2124.53 114
2124.64 105
2124.74 94
2124.85 84
2124.96 73
2125.06 62
2125.17 53
2125.27 45
2125.38 39
2125.48 35
2125.59 32
2125.70 30
2125.80 30
2125.91 30
2126.01 31
2126.12 33
2126.22 37
2126.33 43
2126.44 51
2126.54 61
2126.65 72
2126.75 84
2126.86 95
2126.96 103
2127.07 108
2127.18 109
2127.28 107
2127.39 102
2127.49 97
2127.60 92
2127.71 89
2127.81 88
2127.92 90
2128.02 93
2128.13 96
2128.23 97
2128.34 96
2128.45 92
2128.55 86
2128.66 80
2128.76 75
2128.87 72
2128.97 72
2129.08 74
2129.19 77
2129.29 81
2129.40 84
2129.50 85
2129.61 85
2129.72 83
2129.82 79
2129.93 75
2130.03 69
2130.14 64
2130.24 59
2130.35 56
2130.46 54
2130.56 54
2130.67 55
2130.77 57
2130.88 58
2130.98 58
2131.09 55
2131.20 51
2131.30 45
2131.41 40
2131.51 37
2131.62 35
2131.73 36
2131.83 38
2131.94 42
2132.04 45
2132.15 48
2132.26 49
2132.36 50
2132.47 50
2132.57 50
2132.68 51
2132.78 52
2132.89 55
2133.00 57
2133.10 60
2133.21 62
2133.31 64
2133.42 66
2133.53 69
2133.63 71
2133.74 74
2133.84 78
2133.95 81
2134.06 86
2134.16 90
2134.27 95
2134.37 98
2134.48 100
2134.59 100
2134.69 97
2134.80 91
2134.90 84
2135.01 77
2135.11 70
2135.22 64
2135.33 60
2135.43 57
2135.54 54
2135.64 52
2135.75 49
2135.86 45
2135.96 42
2136.07 40
2136.17 39
2136.28 40
2136.39 42
2136.49 46
2136.60 50
2136.70 53
2136.81 55
2136.92 55
2137.02 54
2137.13 53
2137.23 51
2137.34 50
2137.45 51
2137.55 52
2137.66 53
2137.76 55
2137.87 55
2137.98 53
2138.08 50
2138.19 45
2138.29 39
2138.40 32
2138.51 27
2138.61 22
2138.72 19
2138.82 17
2138.93 17
2139.04 18
2139.14 21
2139.25 25
2139.35 31
2139.46 38
2139.57 46
2139.67 53
2139.78 59
2139.89 65
2139.99 69
2140.10 73
2140.20 75
2140.31 76
2140.42 76
2140.52 74
2140.63 70
2140.73 65
2140.84 58
2140.95 50
2141.05 43
2141.16 37
2141.26 33
2141.37 31
2141.48 31
2141.58 33
2141.69 36
2141.79 39
2141.90 42
2142.01 45
2142.11 46
2142.22 46
2142.33 46
2142.43 45
2142.54 44
2142.64 43
2142.75 40
2142.86 36
2142.96 32
2143.07 26
2143.17 20
2143.28 15
2143.39 12
2143.49 12
2143.60 15
2143.71 23
2143.81 33
2143.92 45
2144.02 56
2144.13 66
2144.24 73
2144.34 75
2144.45 72
2144.55 65
2144.66 55
2144.77 44
2144.87 34
2144.98 26
2145.09 21
2145.19 18
2145.30 19
2145.40 21
2145.51 25
2145.62 30
2145.72 37
2145.83 44
2145.93 53
2146.04 60
2146.15 66
2146.25 69
2146.36 69
2146.47 66
2146.57 60
2146.68 54
2146.78 49
2146.89 45
2147.00 43
2147.10 42
2147.21 43
2147.32 43
2147.42 41
2147.53 38
2147.63 33
2147.74 27
2147.85 21
2147.95 15
2148.06 10
2148.17 6
2148.27 5
2148.38 6
2148.48 8
2148.59 10
2148.70 12
2148.80 14
2148.91 15
2149.02 15
2149.12 15
2149.23 14
2149.34 14
2149.44 15
2149.55 15
2149.65 15
2149.76 14
2149.87 14
2149.97 13
2150.08 11
2150.19 9
2150.29 8
2150.40 6
2150.50 4
2150.61 2
2150.72 0
2150.82 0
2150.93 0
2151.04 0
2151.14 0
2151.25 0
2151.36 0
2151.46 0
2151.57 3
2151.67 8
2151.78 13
2151.89 17
2151.99 20
2152.10 24
2152.21 27
2152.31 30
2152.42 32
2152.53 33
2152.63 34
2152.74 35
2152.84 36
2152.95 37
2153.06 39
2153.16 42
2153.27 44
2153.38 46
2153.48 46
2153.59 44
2153.70 39
2153.80 34
2153.91 28
2154.01 22
2154.12 18
2154.23 15
2154.33 16
2154.44 19
2154.55 24
2154.65 30
2154.76 37
2154.87 45
2154.97 52
2155.08 60
2155.19 67
2155.29 75
2155.40 82
2155.50 89
2155.61 93
2155.72 96
2155.82 96
2155.93 93
2156.04 89
2156.14 83
2156.25 77
2156.36 72
2156.46 67
2156.57 62
2156.68 57
2156.78 51
2156.89 43
2157.00 34
2157.10 25
2157.21 16
2157.31 8
2157.42 2
2157.53 0
2157.63 0
2157.74 3
2157.85 10
2157.95 18
2158.06 28
2158.17 40
2158.27 53
2158.38 65
2158.49 77
2158.59 87
2158.70 95
2158.81 100
2158.91 102
2159.02 101
2159.13 96
2159.23 90
2159.34 83
2159.45 77
2159.55 71
2159.66 67
2159.76 65
2159.87 65
2159.98 67
2160.08 69
2160.19 72
2160.30 75
2160.40 77
2160.51 80
2160.62 83
2160.72 87
2160.83 93
2160.94 102
2161.04 112
2161.15 123
2161.26 134
2161.36 144
2161.47 153
2161.58 159
2161.68 164
2161.79 166
2161.90 167
2162.00 165
2162.11 162
2162.22 157
2162.32 150
2162.43 141
2162.54 130
2162.64 119
2162.75 106
2162.86 94
2162.96 82
2163.07 73
2163.18 64
2163.28 59
2163.39 55
2163.50 52
2163.60 51
2163.71 51
2163.82 53
2163.92 55
2164.03 58
2164.14 63
2164.24 68
2164.35 73
2164.46 78
2164.56 81
2164.67 82
2164.78 81
2164.88 78
2164.99 74
2165.10 71
2165.20 68
2165.31 67
2165.42 67
2165.52 69
2165.63 71
2165.74 74
2165.84 76
2165.95 79
2166.06 82
2166.16 85
2166.27 87
2166.38 90
2166.48 92
2166.59 92
2166.70 91
2166.80 88
2166.91 84
2167.02 77
2167.12 69
2167.23 60
2167.34 50
2167.44 39
2167.55 27
2167.66 16
2167.76 6
2167.87 0
2167.98 0
2168.08 0
2168.19 0
2168.30 0
2168.40 0
2168.51 7
2168.62 16
2168.72 26
2168.83 35
2168.94 42
2169.05 48
2169.15 51
2169.26 51
2169.37 50
2169.47 48
2169.58 46
2169.69 44
2169.79 43
2169.90 43
2170.01 46
2170.11 49
2170.22 53
2170.33 58
2170.43 62
2170.54 67
2170.65 71
2170.75 73
2170.86 74
2170.97 74
2171.07 71
2171.18 66
2171.29 60
2171.40 54
2171.50 48
2171.61 45
2171.72 42
2171.82 41
2171.93 39
2172.04 36
2172.14 31
2172.25 22
2172.36 12
2172.46 0
2172.57 0
2172.68 0
2172.78 0
2172.89 0
2173.00 0
2173.11 0
2173.21 0
2173.32 6
2173.43 12
2173.53 16
2173.64 18
2173.75 18
2173.85 18
2173.96 17
2174.07 17
2174.17 16
2174.28 15
2174.39 13
2174.49 10
2174.60 8
2174.71 6
2174.82 6
2174.92 8
2175.03 12
2175.14 18
2175.24 25
2175.35 33
2175.46 40
2175.56 45
2175.67 47
2175.78 48
2175.88 47
2175.99 46
2176.10 43
2176.21 41
2176.31 40
2176.42 39
2176.53 38
2176.63 37
2176.74 36
2176.85 33
2176.95 31
2177.06 28
2177.17 25
2177.28 21
2177.38 19
2177.49 16
2177.60 13
2177.70 9
2177.81 5
2177.92 0
2178.02 0
2178.13 0
2178.24 0
2178.35 0
2178.45 0
2178.56 0
2178.67 0
2178.77 3
2178.88 7
2178.99 11
2179.09 13
2179.20 14
2179.31 14
2179.42 14
2179.52 13
2179.63 12
2179.74 11
2179.84 9
2179.95 6
2180.06 2
2180.17 0
2180.27 0
2180.38 0
2180.49 5
2180.59 13
2180.70 24
2180.81 37
2180.91 50
2181.02 62
2181.13 74
2181.24 84
2181.34 92
2181.45 98
2181.56 103
2181.66 107
2181.77 108
2181.88 107
2181.99 104
2182.09 99
2182.20 92
2182.31 83
2182.41 73
2182.52 63
2182.63 53
2182.74 45
2182.84 37
2182.95 32
2183.06 29
2183.16 28
2183.27 27
2183.38 27
2183.49 26
2183.59 25
2183.70 22
2183.81 19
2183.91 16
2184.02 12
2184.13 9
2184.24 5
2184.34 2
2184.45 0
2184.56 0
2184.66 0
2184.77 0
2184.88 0
2184.99 0
2185.09 0
2185.20 0
2185.31 1
2185.41 5
2185.52 8
2185.63 12
2185.74 14
2185.84 15
2185.95 14
2186.06 12
2186.16 9
2186.27 6
2186.38 4
2186.49 5
2186.59 7
2186.70 13
2186.81 20
2186.91 28
2187.02 36
2187.13 41
2187.24 45
2187.34 46
2187.45 45
2187.56 43
2187.67 41
2187.77 41
2187.88 43
2187.99 46
2188.09 50
2188.20 55
2188.31 60
2188.42 65
2188.52 68
2188.63 69
2188.74 69
2188.85 68
2188.95 67
2189.06 65
2189.17 63
2189.27 62
2189.38 61
2189.49 59
2189.60 57
2189.70 54
2189.81 51
2189.92 48
2190.03 45
2190.13 42
2190.24 39
2190.35 36
2190.45 35
2190.56 34
2190.67 35
2190.78 38
2190.88 42
2190.99 47
2191.10 53
2191.21 58
2191.31 63
2191.42 67
2191.53 70
2191.64 73
2191.74 76
2191.85 79
2191.96 82
2192.06 86
2192.17 90
2192.28 93
2192.39 96
2192.49 98
2192.60 98
2192.71 98
2192.82 97
2192.92 96
2193.03 94
2193.14 92
2193.25 91
2193.35 88
2193.46 85
2193.57 81
2193.68 75
2193.78 67
2193.89 58
2194.00 50
2194.10 43
2194.21 38
2194.32 38
2194.43 41
2194.53 46
2194.64 52
2194.75 59
2194.86 64
2194.96 67
2195.07 67
2195.18 66
2195.29 64
2195.39 59
2195.50 53
2195.61 46
2195.72 36
2195.82 26
2195.93 17
2196.04 10
2196.15 6
2196.25 5
2196.36 8
2196.47 14
2196.58 21
2196.68 27
2196.79 31
2196.90 32
2197.01 32
2197.11 30
2197.22 28
2197.33 26
2197.44 25
2197.54 24
2197.65 23
2197.76 22
2197.87 20
2197.97 18
2198.08 17
2198.19 19
2198.30 23
2198.40 31
2198.51 40
2198.62 51
2198.73 61
2198.83 69
2198.94 74
2199.05 77
2199.16 77
2199.26 74
2199.37 70
2199.48 66
2199.59 60
2199.69 55
2199.80 48
2199.91 42
2200.02 35
2200.12 28
2200.23 22
2200.34 18
2200.45 15
2200.55 14
2200.66 14
2200.77 14
2200.88 14
2200.98 13
2201.09 11
2201.20 9
2201.31 6
2201.41 3
2201.52 1
2201.63 1
2201.74 0
2201.84 1
2201.95 1
2202.06 0
2202.17 0
2202.27 0
2202.38 0
2202.49 0
2202.60 0
2202.71 0
2202.81 7
2202.92 16
2203.03 26
2203.14 36
2203.24 44
2203.35 50
2203.46 52
2203.57 51
2203.67 48
2203.78 44
2203.89 40
2204.00 36
2204.10 33
2204.21 31
2204.32 29
2204.43 26
2204.54 22
2204.64 19
2204.75 15
2204.86 12
2204.97 10
2205.07 8
2205.18 8
2205.29 8
2205.40 8
2205.50 8
2205.61 8
2205.72 8
2205.83 9
2205.93 11
2206.04 15
2206.15 20
2206.26 26
2206.37 32
2206.47 38
2206.58 42
2206.69 45
2206.80 47
2206.90 50
2207.01 53
2207.12 58
2207.23 63
2207.34 67
2207.44 69
2207.55 69
2207.66 65
2207.77 58
2207.87 50
2207.98 41
2208.09 33
2208.20 26
2208.30 22
2208.41 19
2208.52 19
2208.63 20
2208.74 22
2208.84 25
2208.95 29
2209.06 34
2209.17 37
2209.27 40
2209.38 41
2209.49 40
2209.60 39
2209.71 37
2209.81 35
2209.92 34
2210.03 33
2210.14 33
2210.24 32
2210.35 31
2210.46 28
2210.57 24
2210.68 22
2210.78 22
2210.89 24
2211.00 29
2211.11 37
2211.21 46
2211.32 54
2211.43 61
2211.54 65
2211.65 65
2211.75 64
2211.86 60
2211.97 57
2212.08 54
2212.19 53
2212.29 53
2212.40 54
2212.51 55
2212.62 57
2212.72 59
2212.83 62
2212.94 65
2213.05 69
2213.16 74
2213.26 79
2213.37 82
2213.48 85
2213.59 86
2213.70 85
2213.80 82
2213.91 77
2214.02 70
2214.13 63
2214.23 54
2214.34 45
2214.45 36
2214.56 27
2214.67 20
2214.77 17
2214.88 16
2214.99 19
2215.10 25
2215.21 34
2215.31 44
2215.42 54
2215.53 61
2215.64 66
2215.75 67
2215.85 64
2215.96 57
2216.07 48
2216.18 39
2216.29 31
2216.39 26
2216.50 25
2216.61 28
2216.72 33
2216.82 39
2216.93 45
2217.04 50
2217.15 54
2217.26 56
2217.36 57
2217.47 57
2217.58 57
2217.69 57
2217.80 57
2217.90 58
2218.01 58
2218.12 59
2218.23 61
2218.34 63
2218.44 66
2218.55 69
2218.66 72
2218.77 74
2218.88 74
2218.98 73
2219.09 71
2219.20 68
2219.31 65
2219.42 63
2219.52 62
2219.63 62
2219.74 63
2219.85 64
2219.96 64
2220.06 62
2220.17 60
2220.28 58
2220.39 56
2220.50 55
2220.60 56
2220.71 58
2220.82 62
2220.93 66
2221.04 71
2221.15 74
2221.25 75
2221.36 75
2221.47 73
2221.58 68
2221.69 63
2221.79 59
2221.90 55
2222.01 54
2222.12 54
2222.23 56
2222.33 59
2222.44 60
2222.55 61
2222.66 59
2222.77 55
2222.87 50
2222.98 45
2223.09 42
2223.20 41
2223.31 43
2223.42 47
2223.52 54
2223.63 61
2223.74 69
2223.85 77
2223.96 84
2224.06 89
2224.17 93
2224.28 94
2224.39 92
2224.50 87
2224.60 79
2224.71 71
2224.82 62
2224.93 54
2225.04 48
2225.15 45
2225.25 45
2225.36 47
2225.47 51
2225.58 54
2225.69 57
2225.79 59
2225.90 61
2226.01 65
2226.12 70
2226.23 76
2226.34 83
2226.44 89
2226.55 92
2226.66 93
2226.77 90
2226.88 85
2226.98 80
2227.09 76
2227.20 73
2227.31 71
2227.42 70
2227.53 68
2227.63 65
2227.74 61
2227.85 56
2227.96 53
2228.07 52
2228.17 53
2228.28 57
2228.39 61
2228.50 65
2228.61 66
2228.72 64
2228.82 60
2228.93 54
2229.04 48
2229.15 43
2229.26 39
2229.37 38
2229.47 36
2229.58 35
2229.69 34
2229.80 31
2229.91 30
2230.02 29
2230.12 31
2230.23 35
2230.34 41
2230.45 48
2230.56 56
2230.66 63
2230.77 69
2230.88 74
2230.99 78
2231.10 81
2231.21 83
2231.31 85
2231.42 86
2231.53 86
2231.64 87
2231.75 88
2231.86 90
2231.96 92
2232.07 96
2232.18 100
2232.29 103
2232.40 105
2232.51 105
2232.61 104
2232.72 101
2232.83 98
2232.94 93
2233.05 89
2233.16 85
2233.26 81
2233.37 78
2233.48 74
2233.59 69
2233.70 65
2233.81 60
2233.91 55
2234.02 49
2234.13 43
2234.24 36
2234.35 30
2234.46 25
2234.56 21
2234.67 17
2234.78 15
2234.89 14
2235.00 14
2235.11 13
2235.22 14
2235.32 15
2235.43 17
2235.54 19
2235.65 21
2235.76 23
2235.87 25
2235.97 25
2236.08 25
2236.19 24
2236.30 23
2236.41 22
2236.52 21
2236.62 20
2236.73 20
2236.84 18
2236.95 16
2237.06 12
2237.17 6
2237.28 0
2237.38 0
2237.49 0
2237.60 0
2237.71 0
2237.82 0
2237.93 0
2238.03 0
2238.14 10
2238.25 20
2238.36 27
2238.47 32
2238.58 34
2238.69 33
2238.79 32
2238.90 30
2239.01 28
2239.12 26
2239.23 23
2239.34 20
2239.44 16
2239.55 12
2239.66 10
2239.77 9
2239.88 10
2239.99 14
2240.10 20
2240.20 27
2240.31 34
2240.42 39
2240.53 43
2240.64 44
2240.75 43
2240.86 42
2240.96 40
2241.07 40
2241.18 40
2241.29 42
2241.40 45
2241.51 50
2241.62 54
2241.72 60
2241.83 64
2241.94 68
2242.05 70
2242.16 70
2242.27 69
2242.38 68
2242.48 66
2242.59 64
2242.70 63
2242.81 64
2242.92 65
2243.03 65
2243.14 64
2243.24 61
2243.35 57
2243.46 51
2243.57 46
2243.68 43
2243.79 43
2243.90 46
2244.00 52
2244.11 60
2244.22 68
2244.33 76
2244.44 82
2244.55 87
2244.66 90
2244.76 93
2244.87 96
2244.98 98
2245.09 99
2245.20 99
2245.31 96
2245.42 92
2245.53 86
2245.63 78
2245.74 70
2245.85 62
2245.96 54
2246.07 48
2246.18 43
2246.29 41
2246.39 39
2246.50 40
2246.61 41
2246.72 42
2246.83 43
2246.94 43
2247.05 43
2247.16 43
2247.26 42
2247.37 41
2247.48 39
2247.59 37
2247.70 36
2247.81 36
2247.92 37
2248.03 40
2248.13 44
2248.24 48
2248.35 51
2248.46 53
2248.57 54
2248.68 52
2248.79 49
2248.89 46
2249.00 44
2249.11 43
2249.22 44
2249.33 46
2249.44 49
2249.55 52
2249.66 56
2249.76 59
2249.87 62
2249.98 63
2250.09 62
2250.20 60
2250.31 56
2250.42 51
2250.53 45
2250.63 40
2250.74 35
2250.85 31
2250.96 29
2251.07 29
2251.18 30
2251.29 35
2251.40 42
2251.51 51
2251.61 63
2251.72 75
2251.83 86
2251.94 96
2252.05 104
2252.16 108
2252.27 110
2252.38 109
2252.48 107
2252.59 104
2252.70 101
2252.81 99
2252.92 99
2253.03 101
2253.14 104
2253.25 108
2253.36 110
2253.46 111
2253.57 109
2253.68 104
2253.79 96
2253.90 86
2254.01 75
2254.12 63
2254.23 52
2254.33 43
2254.44 36
2254.55 31
2254.66 30
2254.77 32
2254.88 38
2254.99 45
2255.10 54
2255.21 62
2255.31 68
2255.42 71
2255.53 71
2255.64 68
2255.75 63
2255.86 58
2255.97 54
2256.08 52
2256.19 50
2256.29 50
2256.40 50
2256.51 51
2256.62 53
2256.73 54
2256.84 57
2256.95 61
2257.06 66
2257.17 72
2257.28 77
2257.38 80
2257.49 82
2257.60 82
2257.71 80
2257.82 76
2257.93 72
2258.04 67
2258.15 64
2258.26 61
2258.36 58
2258.47 56
2258.58 55
2258.69 55
2258.80 56
2258.91 57
2259.02 59
2259.13 60
2259.24 62
2259.35 64
2259.45 66
2259.56 68
2259.67 71
2259.78 74
2259.89 77
2260.00 80
2260.11 82
2260.22 84
2260.33 84
2260.44 82
2260.54 79
2260.65 74
2260.76 69
2260.87 64
2260.98 59
2261.09 56
2261.20 53
2261.31 51
2261.42 49
2261.53 48
2261.63 46
2261.74 44
2261.85 43
2261.96 42
2262.07 42
2262.18 42
2262.29 42
2262.40 43
2262.51 42
2262.62 42
2262.73 41
2262.83 41
2262.94 42
2263.05 44
2263.16 47
2263.27 50
2263.38 53
2263.49 55
2263.60 56
2263.71 56
2263.82 56
2263.93 55
2264.03 54
2264.14 53
2264.25 52
2264.36 52
2264.47 51
2264.58 51
2264.69 51
2264.80 50
2264.91 50
2265.02 49
2265.13 49
2265.23 49
2265.34 50
2265.45 51
2265.56 53
2265.67 56
2265.78 59
2265.89 61
2266.00 62
2266.11 61
2266.22 58
2266.33 54
2266.44 48
2266.54 42
2266.65 38
2266.76 34
2266.87 33
2266.98 33
2267.09 35
2267.20 38
2267.31 41
2267.42 43
2267.53 43
2267.64 41
2267.75 38
2267.85 32
2267.96 25
2268.07 17
2268.18 9
2268.29 4
2268.40 1
2268.51 2
2268.62 6
2268.73 12
2268.84 20
2268.95 27
2269.06 34
2269.16 38
2269.27 41
2269.38 42
2269.49 44
2269.60 45
2269.71 48
2269.82 51
2269.93 54
2270.04 57
2270.15 58
2270.26 58
2270.37 57
2270.48 55
2270.59 52
2270.69 48
2270.80 45
2270.91 43
2271.02 41
2271.13 42
2271.24 46
2271.35 52
2271.46 62
2271.57 74
2271.68 86
2271.79 96
2271.90 103
2272.01 105
2272.11 103
2272.22 98
2272.33 90
2272.44 82
2272.55 75
2272.66 71
2272.77 69
2272.88 70
2272.99 72
2273.10 73
2273.21 74
2273.32 72
2273.43 69
2273.54 64
2273.65 57
2273.75 51
2273.86 44
2273.97 37
2274.08 32
2274.19 27
2274.30 23
2274.41 19
2274.52 16
2274.63 14
2274.74 12
2274.85 11
2274.96 10
2275.07 10
2275.18 11
2275.29 13
2275.39 15
2275.50 17
2275.61 18
2275.72 18
2275.83 17
2275.94 15
2276.05 12
2276.16 9
2276.27 7
2276.38 5
2276.49 4
2276.60 3
2276.71 3
2276.82 2
2276.93 2
2277.04 0
2277.15 0
2277.25 0
2277.36 0
2277.47 0
2277.58 0
2277.69 0
2277.80 0
2277.91 3
2278.02 8
2278.13 14
2278.24 20
2278.35 25
2278.46 28
2278.57 29
2278.68 27
2278.79 25
2278.90 21
2279.01 18
2279.12 16
2279.22 16
2279.33 18
2279.44 22
2279.55 27
2279.66 34
2279.77 42
2279.88 50
2279.99 57
2280.10 63
2280.21 69
2280.32 73
2280.43 77
2280.54 79
2280.65 80
2280.76 79
2280.87 76
2280.98 72
2281.09 67
2281.20 64
2281.30 61
2281.41 61
2281.52 64
2281.63 68
2281.74 73
2281.85 79
2281.96 86
2282.07 93
2282.18 98
2282.29 103
2282.40 106
2282.51 107
2282.62 105
2282.73 101
2282.84 94
2282.95 85
2283.06 76
2283.17 67
2283.28 61
2283.39 56
2283.50 55
2283.61 57
2283.71 60
2283.82 63
2283.93 67
2284.04 69
2284.15 71
2284.26 71
2284.37 70
2284.48 69
2284.59 67
2284.70 64
2284.81 61
2284.92 57
2285.03 53
2285.14 49
2285.25 46
2285.36 45
2285.47 46
2285.58 49
2285.69 53
2285.80 57
2285.91 60
2286.02 62
2286.13 61
2286.24 59
2286.35 56
2286.46 52
2286.56 49
2286.67 47
2286.78 46
2286.89 46
2287.00 48
2287.11 51
2287.22 54
2287.33 56
2287.44 57
2287.55 57
2287.66 55
2287.77 51
2287.88 46
2287.99 39
2288.10 33
2288.21 27
2288.32 23
2288.43 19
2288.54 16
2288.65 14
2288.76 13
2288.87 12
2288.98 12
2289.09 13
2289.20 15
2289.31 18
2289.42 23
2289.53 28
2289.64 33
2289.75 38
2289.86 42
2289.96 46
2290.07 51
2290.18 56
2290.29 61
2290.40 66
2290.51 71
2290.62 75
2290.73 76
2290.84 74
2290.95 70
2291.06 64
2291.17 57
2291.28 50
2291.39 44
2291.50 39
2291.61 37
2291.72 36
2291.83 37
2291.94 40
2292.05 43
2292.16 47
2292.27 50
2292.38 52
2292.49 52
2292.60 52
2292.71 50
2292.82 47
2292.93 44
2293.04 40
2293.15 37
2293.26 35
2293.37 34
2293.48 34
2293.59 35
2293.70 36
2293.81 37
2293.92 37
2294.03 35
2294.14 32
2294.25 28
2294.36 24
2294.47 21
2294.58 20
2294.69 21
2294.80 24
2294.91 27
2295.01 30
2295.12 31
2295.23 31
2295.34 28
2295.45 24
2295.56 18
2295.67 13
2295.78 7
2295.89 3
2296.00 0
2296.11 0
2296.22 0
2296.33 0
2296.44 0
2296.55 0
2296.66 0
2296.77 0
2296.88 0
2296.99 3
2297.10 10
2297.21 18
2297.32 27
2297.43 35
2297.54 42
2297.65 46
2297.76 48
2297.87 47
2297.98 45
2298.09 42
2298.20 39
2298.31 39
2298.42 40
2298.53 44
2298.64 48
2298.75 53
2298.86 56
2298.97 59
2299.08 59
2299.19 57
2299.30 54
2299.41 49
2299.52 45
2299.63 41
2299.74 39
2299.85 37
2299.96 36
2300.07 36
2300.18 36
2300.29 37
2300.40 37
2300.51 38
2300.62 39
2300.73 40
2300.84 41
2300.95 41
2301.06 41
2301.17 39
2301.28 37
2301.39 34
2301.50 31
2301.61 31
2301.72 32
2301.83 36
2301.94 42
2302.05 49
2302.16 57
2302.27 64
2302.38 70
2302.49 74
2302.60 76
2302.71 77
2302.82 76
2302.93 75
2303.04 73
2303.15 72
2303.26 71
2303.37 70
2303.48 69
2303.59 69
2303.70 69
2303.81 69
2303.92 70
2304.03 70
2304.14 70
2304.25 70
2304.36 69
2304.47 69
2304.58 69
2304.69 69
2304.80 71
2304.91 74
2305.02 78
2305.13 82
2305.24 87
2305.35 91
2305.46 93
2305.57 93
2305.68 91
2305.79 88
2305.90 83
2306.01 77
2306.12 72
2306.23 67
2306.34 65
2306.45 63
2306.56 63
2306.67 64
2306.78 65
2306.89 66
2307.00 66
2307.11 67
2307.22 68
2307.33 69
2307.44 70
2307.55 71
2307.66 70
2307.77 67
2307.88 62
2307.99 54
2308.10 45
2308.22 35
2308.33 26
2308.44 18
2308.55 14
2308.66 11
2308.77 11
2308.88 12
2308.99 14
2309.10 17
2309.21 19
2309.32 22
2309.43 25
2309.54 28
2309.65 31
2309.76 34
2309.87 37
2309.98 39
2310.09 39
2310.20 37
2310.31 33
2310.42 28
2310.53 22
2310.64 15
2310.75 10
2310.86 6
2310.97 5
2311.08 5
2311.19 7
2311.30 12
2311.41 17
2311.52 23
2311.63 30
2311.74 36
2311.85 42
2311.96 46
2312.07 48
2312.18 47
2312.29 43
2312.40 38
2312.51 32
2312.62 27
2312.73 23
2312.84 20
2312.95 17
2313.06 16
2313.17 14
2313.29 12
2313.40 10
2313.51 9
2313.62 9
2313.73 9
2313.84 9
2313.95 9
2314.06 8
2314.17 5
2314.28 1
2314.39 0
2314.50 0
2314.61 0
2314.72 0
2314.83 0
2314.94 0
2315.05 0
2315.16 10
2315.27 24
2315.38 39
2315.49 55
2315.60 71
2315.71 85
2315.82 96
2315.93 104
2316.04 110
2316.15 112
2316.26 114
2316.37 114
2316.48 115
2316.59 116
2316.71 117
2316.82 116
2316.93 114
2317.04 109
2317.15 101
2317.26 89
2317.37 75
2317.48 60
2317.59 44
2317.70 31
2317.81 21
2317.92 15
2318.03 14
2318.14 16
2318.25 21
2318.36 27
2318.47 33
2318.58 37
2318.69 39
2318.80 39
2318.91 38
2319.02 35
2319.13 32
2319.24 29
2319.35 27
2319.47 26
2319.58 26
2319.69 26
2319.80 28
2319.91 32
2320.02 39
2320.13 48
2320.24 59
2320.35 72
2320.46 86
2320.57 100
2320.68 112
2320.79 121
2320.90 128
2321.01 131
2321.12 132
2321.23 131
2321.34 129
2321.45 127
2321.56 124
2321.67 120
2321.78 115
2321.90 108
2322.01 99
2322.12 87
2322.23 75
2322.34 64
2322.45 55
2322.56 49
2322.67 46
2322.78 46
2322.89 48
2323.00 51
2323.11 53
2323.22 54
2323.33 54
2323.44 52
2323.55 49
2323.66 46
2323.77 44
2323.88 42
2323.99 40
2324.11 39
2324.22 37
2324.33 34
2324.44 31
2324.55 26
2324.66 20
2324.77 14
2324.88 8
2324.99 3
2325.10 1
2325.21 1
2325.32 3
2325.43 8
2325.54 13
2325.65 19
2325.76 24
2325.87 29
2325.98 34
2326.10 39
2326.21 44
2326.32 51
2326.43 57
2326.54 63
2326.65 67
2326.76 69
2326.87 68
2326.98 64
2327.09 58
2327.20 51
2327.31 43
2327.42 35
2327.53 28
2327.64 21
2327.75 16
2327.87 11
2327.98 7
2328.09 4
2328.20 3
2328.31 3
2328.42 4
2328.53 4
2328.64 4
2328.75 3
2328.86 1
2328.97 0
2329.08 0
2329.19 0
2329.30 0
2329.41 0
2329.52 0
2329.64 0
2329.75 4
2329.86 8
2329.97 12
2330.08 15
2330.19 18
2330.30 20
2330.41 20
2330.52 19
2330.63 17
2330.74 15
2330.85 13
2330.96 12
2331.07 13
2331.19 16
2331.30 20
2331.41 26
2331.52 32
2331.63 40
2331.74 48
2331.85 56
2331.96 64
2332.07 71
2332.18 78
2332.29 83
2332.40 87
2332.51 90
2332.62 92
2332.74 91
2332.85 89
2332.96 85
2333.07 79
2333.18 72
2333.29 65
2333.40 59
2333.51 52
2333.62 46
2333.73 41
2333.84 35
2333.95 29
2334.06 24
2334.18 19
2334.29 17
2334.40 16
2334.51 18
2334.62 22
2334.73 28
2334.84 36
2334.95 43
2335.06 50
2335.17 57
2335.28 63
2335.39 68
2335.50 74
2335.62 80
2335.73 86
2335.84 92
2335.95 98
2336.06 101
2336.17 101
2336.28 98
2336.39 94
2336.50 89
2336.61 85
2336.72 83
2336.83 84
2336.95 88
2337.06 94
2337.17 101
2337.28 107
2337.39 113
2337.50 117
2337.61 121
2337.72 124
2337.83 127
2337.94 131
2338.05 135
2338.17 140
2338.28 144
2338.39 149
2338.50 153
2338.61 156
2338.72 158
2338.83 159
2338.94 159
2339.05 156
2339.16 151
2339.27 144
2339.38 136
2339.50 127
2339.61 117
2339.72 108
2339.83 100
2339.94 93
2340.05 88
2340.16 84
2340.27 81
2340.38 80
2340.49 79
2340.60 78
2340.72 78
2340.83 77
2340.94 76
2341.05 74
2341.16 73
2341.27 72
2341.38 72
2341.49 73
2341.60 75
2341.71 78
2341.83 82
2341.94 84
2342.05 86
2342.16 85
2342.27 83
2342.38 78
2342.49 72
2342.60 66
2342.71 61
2342.82 58
2342.93 58
2343.05 61
2343.16 66
2343.27 73
2343.38 82
2343.49 91
2343.60 100
2343.71 107
2343.82 113
2343.93 116
2344.04 116
2344.16 113
2344.27 106
2344.38 97
2344.49 87
2344.60 76
2344.71 67
2344.82 59
2344.93 55
2345.04 55
2345.16 58
2345.27 65
2345.38 74
2345.49 84
2345.60 95
2345.71 105
2345.82 112
2345.93 117
2346.04 119
2346.15 118
2346.27 115
2346.38 113
2346.49 111
2346.60 110
2346.71 110
2346.82 109
2346.93 107
2347.04 102
2347.15 94
2347.27 83
2347.38 71
2347.49 59
2347.60 48
2347.71 38
2347.82 30
2347.93 25
2348.04 21
2348.15 18
2348.27 18
2348.38 20
2348.49 25
2348.60 32
2348.71 41
2348.82 51
2348.93 60
2349.04 67
2349.15 70
2349.27 70
2349.38 67
2349.49 62
2349.60 55
2349.71 49
2349.82 45
2349.93 41
2350.04 40
2350.15 40
2350.27 41
2350.38 43
2350.49 44
2350.60 47
2350.71 49
2350.82 51
2350.93 52
2351.04 51
2351.16 49
2351.27 45
2351.38 40
2351.49 35
2351.60 32
2351.71 30
2351.82 32
2351.93 36
2352.04 44
2352.16 53
2352.27 62
2352.38 70
2352.49 77
2352.60 81
2352.71 83
2352.82 82
2352.93 81
2353.05 79
2353.16 78
2353.27 79
2353.38 81
2353.49 85
2353.60 89
2353.71 94
2353.82 97
2353.94 99
2354.05 99
2354.16 97
2354.27 94
2354.38 90
2354.49 88
2354.60 86
2354.71 87
2354.83 91
2354.94 96
2355.05 101
2355.16 107
2355.27 112
2355.38 115
2355.49 117
2355.60 117
2355.72 115
2355.83 112
2355.94 108
2356.05 102
2356.16 96
2356.27 89
2356.38 83
2356.49 78
2356.61 75
2356.72 74
2356.83 76
2356.94 80
2357.05 86
2357.16 92
2357.27 97
2357.39 100
2357.50 100
2357.61 97
2357.72 92
2357.83 87
2357.94 83
2358.05 80
2358.16 80
2358.28 81
2358.39 83
2358.50 84
2358.61 83
2358.72 81
2358.83 76
2358.94 70
2359.06 63
2359.17 56
2359.28 49
2359.39 43
2359.50 36
2359.61 30
2359.72 24
2359.84 20
2359.95 17
2360.06 16
2360.17 18
2360.28 23
2360.39 29
2360.50 36
2360.61 43
2360.73 50
2360.84 56
2360.95 60
2361.06 65
2361.17 69
2361.28 73
2361.39 77
2361.51 80
2361.62 82
2361.73 81
2361.84 78
2361.95 72
2362.06 66
2362.17 61
2362.29 57
2362.40 55
2362.51 56
2362.62 57
2362.73 59
2362.84 61
2362.96 61
2363.07 61
2363.18 61
2363.29 61
2363.40 62
2363.51 65
2363.62 69
2363.74 75
2363.85 80
2363.96 84
2364.07 87
2364.18 87
2364.29 86
2364.40 83
2364.52 80
2364.63 78
2364.74 78
2364.85 80
2364.96 84
2365.07 89
2365.18 93
2365.30 96
2365.41 97
2365.52 95
2365.63 91
2365.74 86
2365.85 80
2365.97 75
2366.08 70
2366.19 65
2366.30 62
2366.41 59
2366.52 56
2366.63 55
2366.75 55
2366.86 56
2366.97 58
2367.08 61
2367.19 64
2367.30 67
2367.42 68
2367.53 67
2367.64 65
2367.75 62
2367.86 59
2367.97 56
2368.08 54
2368.20 52
2368.31 53
2368.42 54
2368.53 55
2368.64 57
2368.75 58
2368.87 59
2368.98 57
2369.09 54
2369.20 48
2369.31 40
2369.42 29
2369.54 18
2369.65 7
2369.76 0
2369.87 0
2369.98 0
2370.09 0
2370.21 0
2370.32 0
2370.43 0
2370.54 0
2370.65 0
2370.76 10
2370.88 20
2370.99 31
2371.10 43
2371.21 53
2371.32 63
2371.43 72
2371.55 80
2371.66 87
2371.77 93
2371.88 98
2371.99 104
2372.10 110
2372.22 115
2372.33 119
2372.44 121
2372.55 120
2372.66 117
2372.77 111
2372.89 104
2373.00 99
2373.11 96
2373.22 97
2373.33 102
2373.44 109
2373.56 118
2373.67 127
2373.78 135
2373.89 140
2374.00 142
2374.11 142
2374.23 140
2374.34 135
2374.45 129
2374.56 120
2374.67 111
2374.78 102
2374.90 94
2375.01 90
2375.12 90
2375.23 94
2375.34 102
2375.46 111
2375.57 120
2375.68 127
2375.79 131
2375.90 133
2376.01 133
2376.13 131
2376.24 128
2376.35 125
2376.46 122
2376.57 118
2376.68 114
2376.80 109
2376.91 103
2377.02 97
2377.13 91
2377.24 86
2377.36 82
2377.47 81
2377.58 82
2377.69 85
2377.80 89
2377.91 93
2378.03 96
2378.14 98
2378.25 99
2378.36 97
2378.47 93
2378.59 88
2378.70 81
2378.81 74
2378.92 66
2379.03 57
2379.14 50
2379.26 44
2379.37 40
2379.48 38
2379.59 38
2379.70 40
2379.82 43
2379.93 47
2380.04 51
2380.15 55
2380.26 59
2380.37 63
2380.49 68
2380.60 72
2380.71 76
2380.82 79
2380.93 81
2381.05 81
2381.16 80
2381.27 78
2381.38 76
2381.49 75
2381.61 73
2381.72 71
2381.83 67
2381.94 63
2382.05 57
2382.17 50
2382.28 44
2382.39 40
2382.50 39
2382.61 41
2382.72 47
2382.84 54
2382.95 61
2383.06 68
2383.17 72
2383.28 74
2383.40 72
2383.51 68
2383.62 62
2383.73 54
2383.84 45
2383.96 37
2384.07 30
2384.18 26
2384.29 24
2384.40 26
2384.52 31
2384.63 40
2384.74 52
2384.85 66
2384.96 83
2385.08 99
2385.19 114
2385.30 126
2385.41 132
2385.52 134
2385.64 130
2385.75 121
2385.86 109
2385.97 96
2386.08 84
2386.20 74
2386.31 67
2386.42 63
2386.53 62
2386.64 62
2386.76 62
2386.87 61
2386.98 60
2387.09 60
2387.20 60
2387.32 61
2387.43 65
2387.54 71
2387.65 78
2387.76 85
2387.88 93
2387.99 100
2388.10 105
2388.21 110
2388.32 115
2388.44 121
2388.55 127
2388.66 135
2388.77 144
2388.88 154
2389.00 163
2389.11 171
2389.22 177
2389.33 181
2389.44 183
2389.56 183
2389.67 182
2389.78 181
2389.89 179
2390.01 178
2390.12 178
2390.23 178
2390.34 179
2390.45 181
2390.57 183
2390.68 185
2390.79 187
2390.90 187
2391.01 185
2391.13 180
2391.24 173
2391.35 165
2391.46 155
2391.57 146
2391.69 139
2391.80 135
2391.91 134
2392.02 136
2392.14 140
2392.25 146
2392.36 153
2392.47 160
2392.58 166
2392.70 172
2392.81 178
2392.92 183
2393.03 187
2393.15 190
2393.26 193
2393.37 194
2393.48 192
2393.59 189
2393.71 182
2393.82 173
2393.93 161
2394.04 148
2394.15 134
2394.27 122
2394.38 111
2394.49 103
2394.60 96
2394.72 91
2394.83 88
2394.94 84
2395.05 82
2395.16 80
2395.28 80
2395.39 83
2395.50 90
2395.61 98
2395.73 108
2395.84 119
2395.95 129
2396.06 136
2396.17 141
2396.29 142
2396.40 141
2396.51 137
2396.62 132
2396.74 126
2396.85 120
2396.96 115
2397.07 110
2397.18 106
2397.30 102
2397.41 97
2397.52 91
2397.63 85
2397.75 77
2397.86 71
2397.97 66
2398.08 62
2398.20 60
2398.31 58
2398.42 55
2398.53 51
2398.64 44
2398.76 36
2398.87 27
2398.98 17
2399.09 8
2399.21 1
2399.32 0
2399.43 0
2399.54 0
2399.66 0
2399.77 0
2399.88 0
2399.99 0
2400.10 0
2400.22 4
2400.33 8
2400.44 12
2400.55 15
2400.67 17
2400.78 19
2400.89 21
2401.00 24
2401.12 27
2401.23 32
2401.34 37
2401.45 42
2401.57 46
2401.68 50
2401.79 53
2401.90 56
2402.01 59
2402.13 61
2402.24 62
2402.35 62
2402.46 61
2402.58 59
2402.69 56
2402.80 53
2402.91 51
2403.03 50
2403.14 50
2403.25 52
2403.36 54
2403.48 58
2403.59 63
2403.70 68
2403.81 73
2403.93 78
2404.04 81
2404.15 83
2404.26 82
2404.38 78
2404.49 72
2404.60 65
2404.71 59
2404.82 55
2404.94 53
2405.05 54
2405.16 56
2405.27 59
2405.39 60
2405.50 59
2405.61 55
2405.72 47
2405.84 38
2405.95 28
2406.06 19
2406.17 12
2406.29 9
2406.40 9
2406.51 13
2406.62 17
2406.74 22
2406.85 25
2406.96 25
2407.07 24
2407.19 21
2407.30 18
2407.41 14
2407.52 12
2407.64 10
2407.75 10
2407.86 9
2407.97 9
2408.09 8
2408.20 8
2408.31 8
2408.42 10
2408.54 12
2408.65 16
2408.76 21
2408.87 27
2408.99 33
2409.10 38
2409.21 43
2409.32 46
2409.44 47
2409.55 47
2409.66 46
2409.77 44
2409.89 43
2410.00 42
2410.11 42
2410.23 44
2410.34 46
2410.45 49
2410.56 51
2410.68 52
2410.79 53
2410.90 53
2411.01 52
2411.13 52
2411.24 51
2411.35 51
2411.46 52
2411.58 53
2411.69 54
2411.80 56
2411.91 57
2412.03 58
2412.14 57
2412.25 53
2412.36 48
2412.48 42
2412.59 35
2412.70 28
2412.82 23
2412.93 21
2413.04 21
2413.15 23
2413.27 26
2413.38 31
2413.49 35
2413.60 39
2413.72 42
2413.83 45
2413.94 48
2414.05 52
2414.17 56
2414.28 61
2414.39 65
2414.50 67
2414.62 68
2414.73 68
2414.84 65
2414.96 61
2415.07 57
2415.18 53
2415.29 51
2415.41 50
2415.52 51
2415.63 54
2415.74 57
2415.86 61
2415.97 66
2416.08 70
2416.20 73
2416.31 75
2416.42 75
2416.53 73
2416.65 69
2416.76 64
2416.87 57
2416.98 50
2417.10 45
2417.21 40
2417.32 37
2417.44 35
2417.55 35
2417.66 36
2417.77 38
2417.89 41
2418.00 45
2418.11 49
2418.22 54
2418.34 59
2418.45 64
2418.56 68
2418.68 72
2418.79 75
2418.90 78
2419.01 80
2419.13 83
2419.24 86
2419.35 89
2419.46 93
2419.58 96
2419.69 99
2419.80 101
2419.92 102
2420.03 103
2420.14 102
2420.25 100
2420.37 98
2420.48 95
2420.59 91
2420.71 88
2420.82 84
2420.93 82
2421.04 80
2421.16 81
2421.27 83
2421.38 87
2421.50 92
2421.61 98
2421.72 105
2421.83 110
2421.95 115
2422.06 117
2422.17 116
2422.29 114
2422.40 110
2422.51 105
2422.62 101
2422.74 97
2422.85 95
2422.96 94
2423.08 94
2423.19 94
2423.30 95
2423.41 96
2423.53 96
2423.64 97
2423.75 98
2423.87 98
2423.98 99
2424.09 98
2424.20 98
2424.32 97
2424.43 96
2424.54 96
2424.66 97
2424.77 100
2424.88 103
2424.99 107
2425.11 109
2425.22 109
2425.33 106
2425.45 99
2425.56 90
2425.67 80
2425.78 70
2425.90 61
2426.01 55
2426.12 50
2426.24 47
2426.35 45
2426.46 42
2426.58 38
2426.69 34
2426.80 30
2426.91 28
2427.03 29
2427.14 32
2427.25 36
2427.37 41
2427.48 44
2427.59 45
2427.71 44
2427.82 40
2427.93 35
2428.04 32
2428.16 30
2428.27 32
2428.38 36
2428.50 42
2428.61 49
2428.72 54
2428.84 57
2428.95 58
2429.06 58
2429.17 57
2429.29 57
2429.40 60
2429.51 65
2429.63 73
2429.74 84
2429.85 94
2429.97 102
2430.08 108
2430.19 109
2430.30 107
2430.42 101
2430.53 92
2430.64 82
2430.76 73
2430.87 63
2430.98 54
2431.10 44
2431.21 34
2431.32 24
2431.43 13
2431.55 2
2431.66 0
2431.77 0
2431.89 0
2432.00 0
2432.11 0
2432.23 0
2432.34 0
2432.45 0
2432.57 9
2432.68 20
2432.79 29
2432.90 37
2433.02 44
2433.13 49
2433.24 54
2433.36 59
2433.47 63
2433.58 66
2433.70 67
2433.81 66
2433.92 62
2434.04 57
2434.15 52
2434.26 48
2434.38 46
2434.49 48
2434.60 51
2434.71 56
2434.83 62
2434.94 67
2435.05 72
2435.17 76
2435.28 80
2435.39 84
2435.51 89
2435.62 93
2435.73 98
2435.85 102
2435.96 105
2436.07 105
2436.19 105
2436.30 102
2436.41 99
2436.53 96
2436.64 93
2436.75 92
2436.86 92
2436.98 93
2437.09 95
2437.20 95
2437.32 94
2437.43 91
2437.54 86
2437.66 80
2437.77 75
2437.88 72
2438.00 72
2438.11 76
2438.22 82
2438.34 89
2438.45 94
2438.56 97
2438.68 96
2438.79 93
2438.90 87
2439.02 81
2439.13 76
2439.24 72
2439.36 71
2439.47 73
2439.58 76
2439.70 80
2439.81 84
2439.92 87
2440.04 88
2440.15 87
2440.26 84
2440.38 79
2440.49 73
2440.60 66
2440.71 60
2440.83 56
2440.94 53
2441.05 53
2441.17 54
2441.28 57
2441.39 60
2441.51 63
2441.62 65
2441.73 67
2441.85 67
2441.96 68
2442.07 69
2442.19 71
2442.30 75
2442.41 79
2442.53 84
2442.64 89
2442.75 94
2442.87 98
2442.98 101
2443.09 103
2443.21 104
2443.32 104
2443.43 103
2443.55 101
2443.66 100
2443.77 98
2443.89 97
2444.00 96
2444.11 96
2444.23 98
2444.34 100
2444.45 103
2444.57 107
2444.68 111
2444.79 115
2444.91 118
2445.02 119
2445.13 118
2445.25 116
2445.36 113
2445.48 108
2445.59 102
2445.70 97
2445.82 92
2445.93 88
2446.04 84
2446.16 83
2446.27 83
2446.38 84
2446.50 87
2446.61 91
2446.72 96
2446.84 100
2446.95 105
2447.06 109
2447.18 113
2447.29 117
2447.40 121
2447.52 125
2447.63 128
2447.74 130
2447.86 128
2447.97 124
2448.08 118
2448.20 110
2448.31 102
2448.42 94
2448.54 88
2448.65 85
2448.76 84
2448.88 86
2448.99 90
2449.10 95
2449.22 102
2449.33 109
2449.45 116
2449.56 121
2449.67 125
2449.79 128
2449.90 129
2450.01 127
2450.13 125
2450.24 121
2450.35 116
2450.47 111
2450.58 106
2450.69 102
2450.81 100
2450.92 100
2451.03 102
2451.15 105
2451.26 109
2451.37 112
2451.49 112
2451.60 109
2451.72 103
2451.83 93
2451.94 81
2452.06 69
2452.17 56
2452.28 46
2452.40 38
2452.51 33
2452.62 31
2452.74 32
2452.85 35
2452.96 40
2453.08 46
2453.19 52
2453.31 57
2453.42 62
2453.53 65
2453.65 67
2453.76 68
2453.87 68
2453.99 68
2454.10 67
2454.21 68
2454.33 68
2454.44 70
2454.55 71
2454.67 71
2454.78 70
2454.90 68
2455.01 64
2455.12 59
2455.24 52
2455.35 44
2455.46 35
2455.58 27
2455.69 21
2455.80 16
2455.92 15
2456.03 16
2456.15 20
2456.26 26
2456.37 32
2456.49 38
2456.60 41
2456.71 42
2456.83 40
2456.94 36
2457.05 30
2457.17 24
2457.28 18
2457.40 14
2457.51 12
2457.62 13
2457.74 16
2457.85 22
2457.96 28
2458.08 34
2458.19 40
2458.30 44
2458.42 47
2458.53 47
2458.65 45
2458.76 40
2458.87 33
2458.99 25
2459.10 17
2459.21 9
2459.33 3
2459.44 0
2459.56 0
2459.67 0
2459.78 2
2459.90 5
2460.01 7
2460.12 10
2460.24 12
2460.35 16
2460.47 20
2460.58 25
2460.69 31
2460.81 38
2460.92 45
2461.03 53
2461.15 59
2461.26 65
2461.38 69
2461.49 71
2461.60 72
2461.72 71
2461.83 68
2461.94 64
2462.06 60
2462.17 56
2462.29 53
2462.40 51
2462.51 49
2462.63 47
2462.74 45
2462.85 43
2462.97 41
2463.08 40
2463.20 41
2463.31 44
2463.42 49
2463.54 55
2463.65 61
2463.77 66
2463.88 68
2463.99 68
2464.11 66
2464.22 63
2464.33 58
2464.45 53
2464.56 47
2464.68 40
2464.79 33
2464.90 24
2465.02 15
2465.13 6
2465.24 0
2465.36 0
2465.47 0
2465.59 0
2465.70 0
2465.81 0
2465.93 0
2466.04 0
2466.16 3
2466.27 7
2466.38 10
2466.50 13
2466.61 14
2466.73 14
2466.84 13
2466.95 13
2467.07 13
2467.18 13
2467.29 15
2467.41 18
2467.52 22
2467.64 26
2467.75 30
2467.86 34
2467.98 36
2468.09 37
2468.21 36
2468.32 34
2468.43 30
2468.55 25
2468.66 21
2468.78 19
2468.89 18
2469.00 21
2469.12 27
2469.23 36
2469.35 47
2469.46 59
2469.57 71
2469.69 81
2469.80 88
2469.91 93
2470.03 95
2470.14 95
2470.26 93
2470.37 90
2470.48 87
2470.60 84
2470.71 82
2470.83 80
2470.94 78
2471.05 75
2471.17 71
2471.28 67
2471.40 61
2471.51 54
2471.62 47
2471.74 41
2471.85 36
2471.97 33
2472.08 31
2472.19 32
2472.31 35
2472.42 40
2472.54 46
2472.65 53
2472.76 59
2472.88 64
2472.99 68
2473.11 69
2473.22 69
2473.33 67
2473.45 65
2473.56 62
2473.68 59
2473.79 56
2473.90 52
2474.02 48
2474.13 43
2474.25 37
2474.36 31
2474.48 25
2474.59 20
2474.70 16
2474.82 14
2474.93 14
2475.05 15
2475.16 19
2475.27 24
2475.39 31
2475.50 39
2475.62 48
2475.73 57
2475.84 64
2475.96 69
2476.07 71
2476.19 70
2476.30 67
2476.41 62
2476.53 57
2476.64 52
2476.76 49
2476.87 46
2476.99 45
2477.10 43
2477.21 41
2477.33 39
2477.44 37
2477.56 34
2477.67 31
2477.78 28
2477.90 27
2478.01 27
2478.13 28
2478.24 30
2478.35 33
2478.47 37
2478.58 41
2478.70 47
2478.81 54
2478.93 62
2479.04 71
2479.15 80
2479.27 88
2479.38 95
2479.50 99
2479.61 101
2479.72 100
2479.84 95
2479.95 88
2480.07 79
2480.18 69
2480.30 59
2480.41 50
2480.52 43
2480.64 39
2480.75 36
2480.87 35
2480.98 36
2481.10 37
2481.21 38
2481.32 40
2481.44 43
2481.55 46
2481.67 49
2481.78 51
2481.89 51
2482.01 48
2482.12 41
2482.24 31
2482.35 20
2482.47 9
2482.58 0
2482.69 0
2482.81 0
2482.92 0
2483.04 0
2483.15 0
2483.27 0
2483.38 0
2483.49 0
2483.61 5
2483.72 13
2483.84 22
2483.95 31
2484.07 39
2484.18 44
2484.29 47
2484.41 46
2484.52 44
2484.64 41
2484.75 38
2484.87 35
2484.98 34
2485.09 34
2485.21 35
2485.32 36
2485.44 37
2485.55 37
2485.67 38
2485.78 39
2485.89 41
2486.01 44
2486.12 49
2486.24 53
2486.35 58
2486.47 62
2486.58 63
2486.69 62
2486.81 59
2486.92 54
2487.04 47
2487.15 41
2487.27 34
2487.38 28
2487.50 24
2487.61 20
2487.72 17
2487.84 14
2487.95 12
2488.07 11
2488.18 9
2488.30 8
2488.41 8
2488.52 7
2488.64 7
2488.75 6
2488.87 5
2488.98 5
2489.10 6
2489.21 7
2489.33 10
2489.44 14
2489.55 18
2489.67 21
2489.78 22
2489.90 22
2490.01 20
2490.13 18
2490.24 16
2490.36 16
2490.47 16
2490.58 18
2490.70 20
2490.81 22
2490.93 24
2491.04 23
2491.16 22
2491.27 20
2491.39 18
2491.50 16
2491.61 14
2491.73 11
2491.84 7
2491.96 1
2492.07 0
2492.19 0
2492.30 0
2492.42 0
2492.53 0
2492.64 0
2492.76 0
2492.87 14
2492.99 30
2493.10 45
2493.22 57
2493.33 64
2493.45 66
2493.56 66
2493.67 64
2493.79 62
2493.90 61
2494.02 62
2494.13 65
2494.25 69
2494.36 74
2494.48 79
2494.59 83
2494.71 85
2494.82 87
2494.93 87
2495.05 86
2495.16 85
2495.28 85
2495.39 85
2495.51 88
2495.62 91
2495.74 96
2495.85 101
2495.97 106
2496.08 110
2496.19 114
2496.31 119
2496.42 123
2496.54 128
2496.65 133
2496.77 137
2496.88 140
2497.00 141
2497.11 139
2497.23 135
2497.34 129
2497.45 121
2497.57 113
2497.68 104
2497.80 95
2497.91 87
2498.03 80
2498.14 74
2498.26 69
2498.37 65
2498.49 61
2498.60 58
2498.72 55
2498.83 53
2498.94 53
2499.06 54
2499.17 58
2499.29 65
2499.40 74
2499.52 85
2499.63 96
2499.75 106
2499.86 114
2499.98 117
2500.09 117
2500.21 114
2500.32 108
2500.43 101
2500.55 95
2500.66 90
2500.78 87
2500.89 86
2501.01 87
2501.12 88
2501.24 90
2501.35 93
2501.47 96
2501.58 98
2501.70 100
2501.81 101
2501.93 101
2502.04 98
2502.16 94
2502.27 88
2502.38 81
2502.50 73
2502.61 65
2502.73 58
2502.84 53
2502.96 49
2503.07 45
2503.19 43
2503.30 41
2503.42 38
2503.53 35
2503.65 33
2503.76 31
2503.88 30
2503.99 33
2504.11 38
2504.22 45
2504.33 54
2504.45 63
2504.56 71
2504.68 77
2504.79 82
2504.91 85
2505.02 87
2505.14 89
2505.25 91
2505.37 92
2505.48 94
2505.60 94
2505.71 94
2505.83 93
2505.94 92
2506.06 91
2506.17 91
2506.29 91
2506.40 93
2506.52 94
2506.63 95
2506.75 97
2506.86 98
2506.97 99
2507.09 99
2507.20 99
2507.32 97
2507.43 94
2507.55 89
2507.66 84
2507.78 80
2507.89 76
2508.01 74
2508.12 74
2508.24 75
2508.35 77
2508.47 80
2508.58 83
2508.70 87
2508.81 91
2508.93 96
2509.04 101
2509.16 105
2509.27 109
2509.39 110
2509.50 108
2509.62 104
2509.73 96
2509.85 86
2509.96 76
2510.08 67
2510.19 60
2510.31 58
2510.42 62
2510.54 70
2510.65 81
2510.76 93
2510.88 103
2510.99 110
2511.11 114
2511.22 113
2511.34 111
2511.45 107
2511.57 104
2511.68 102
2511.80 102
2511.91 104
2512.03 106
2512.14 107
2512.26 108
2512.37 106
2512.49 101
2512.60 94
2512.72 85
2512.83 75
2512.95 66
2513.06 57
2513.18 49
2513.29 43
2513.41 39
2513.52 35
2513.64 33
2513.75 31
2513.87 30
2513.98 30
2514.10 30
2514.21 30
2514.33 30
2514.44 31
2514.56 31
2514.67 31
2514.79 30
2514.90 30
2515.02 30
2515.13 31
2515.25 35
2515.36 40
2515.48 47
2515.59 55
2515.71 64
2515.82 71
2515.94 75
2516.05 77
2516.17 75
2516.28 70
2516.40 64
2516.51 57
2516.63 51
2516.74 46
2516.86 43
2516.97 41
2517.09 41
2517.20 41
2517.32 40
2517.43 40
2517.55 39
2517.66 38
2517.78 38
2517.89 40
2518.01 43
2518.12 47
2518.24 53
2518.35 58
2518.47 63
2518.58 66
2518.70 67
2518.81 67
2518.93 66
2519.04 66
2519.16 65
2519.27 66
2519.39 67
2519.50 68
2519.62 68
2519.73 68
2519.85 66
2519.96 63
2520.08 59
2520.20 53
2520.31 46
2520.43 38
2520.54 29
2520.66 21
2520.77 14
2520.89 10
2521.00 9
2521.12 11
2521.23 15
2521.35 21
2521.46 26
2521.58 30
2521.69 31
2521.81 29
2521.92 25
2522.04 20
2522.15 15
2522.27 11
2522.38 9
2522.50 9
2522.61 9
2522.73 10
2522.84 11
2522.96 11
2523.07 9
2523.19 7
2523.30 4
2523.42 2
2523.53 0
2523.65 0
2523.76 1
2523.88 5
2524.00 10
2524.11 17
2524.23 25
2524.34 33
2524.46 42
2524.57 49
2524.69 55
2524.80 58
2524.92 59
2525.03 59
2525.15 56
2525.26 51
2525.38 46
2525.49 40
2525.61 34
2525.72 28
2525.84 24
2525.95 22
2526.07 21
2526.18 23
2526.30 25
2526.42 28
2526.53 29
2526.65 29
2526.76 25
2526.88 20
2526.99 12
2527.11 4
2527.22 0
2527.34 0
2527.45 0
2527.57 0
2527.68 0
2527.80 0
2527.91 0
2528.03 0
2528.14 4
2528.26 13
2528.37 22
2528.49 30
2528.61 36
2528.72 40
2528.84 42
2528.95 43
2529.07 43
2529.18 44
2529.30 44
2529.41 46
2529.53 48
2529.64 51
2529.76 54
2529.87 57
2529.99 59
2530.10 60
2530.22 59
2530.34 55
2530.45 50
2530.57 44
2530.68 38
2530.80 35
2530.91 34
2531.03 38
2531.14 47
2531.26 60
2531.37 76
2531.49 93
2531.60 112
2531.72 128
2531.83 143
2531.95 154
2532.07 162
2532.18 165
2532.30 166
2532.41 165
2532.53 164
2532.64 164
2532.76 168
2532.87 174
2532.99 185
2533.10 198
2533.22 213
2533.33 228
2533.45 240
2533.57 248
2533.68 251
2533.80 250
2533.91 244
2534.03 236
2534.14 226
2534.26 216
2534.37 207
2534.49 200
2534.60 193
2534.72 187
2534.84 182
2534.95 177
2535.07 174
2535.18 173
2535.30 173
2535.41 176
2535.53 179
2535.64 182
2535.76 184
2535.87 183
2535.99 178
2536.11 169
2536.22 157
2536.34 143
2536.45 128
2536.57 113
2536.68 100
2536.80 91
2536.91 85
2537.03 83
2537.14 87
2537.26 94
2537.38 104
2537.49 116
2537.61 129
2537.72 140
2537.84 150
2537.95 159
2538.07 165
2538.18 170
2538.30 175
2538.42 180
2538.53 185
2538.65 191
2538.76 198
2538.88 205
2538.99 213
2539.11 221
2539.22 230
2539.34 241
2539.46 256
2539.57 274
2539.69 296
2539.80 323
2539.92 352
2540.03 384
2540.15 416
2540.26 448
2540.38 477
2540.50 504
2540.61 528
2540.73 550
2540.84 570
2540.96 589
2541.07 607
2541.19 624
2541.30 640
2541.42 654
2541.54 665
2541.65 673
2541.77 676
2541.88 676
2542.00 671
2542.11 665
2542.23 657
2542.35 650
2542.46 644
2542.58 639
2542.69 635
2542.81 633
2542.92 630
2543.04 626
2543.15 621
2543.27 613
2543.39 603
2543.50 589
2543.62 572
2543.73 550
2543.85 526
2543.96 498
2544.08 470
2544.20 443
2544.31 418
2544.43 398
2544.54 383
2544.66 372
2544.77 365
2544.89 361
2545.00 358
2545.12 354
2545.24 348
2545.35 338
2545.47 324
2545.58 306
2545.70 286
2545.81 265
2545.93 243
2546.05 222
2546.16 203
2546.28 186
2546.39 170
2546.51 156
2546.62 143
2546.74 133
2546.86 124
2546.97 118
2547.09 116
2547.20 116
2547.32 120
2547.43 127
2547.55 137
2547.67 147
2547.78 158
2547.90 169
2548.01 177
2548.13 184
2548.24 187
2548.36 188
2548.48 186
2548.59 182
2548.71 177
2548.82 172
2548.94 166
2549.06 161
2549.17 158
2549.29 154
2549.40 151
2549.52 147
2549.63 142
2549.75 136
2549.87 127
2549.98 117
2550.10 105
2550.21 93
2550.33 80
2550.44 68
2550.56 58
2550.68 50
2550.79 44
2550.91 42
2551.02 43
2551.14 47
2551.26 53
2551.37 60
2551.49 68
2551.60 75
2551.72 80
2551.83 83
2551.95 83
2552.07 82
2552.18 78
2552.30 73
2552.41 66
2552.53 59
2552.65 52
2552.76 45
2552.88 38
2552.99 31
2553.11 24
2553.22 18
2553.34 11
2553.46 4
2553.57 0
2553.69 0
2553.80 0
2553.92 0
2554.04 0
2554.15 0
2554.27 0
2554.38 3
2554.50 8
2554.62 11
2554.73 12
2554.85 11
2554.96 9
2555.08 7
2555.19 5
2555.31 5
2555.43 7
2555.54 9
2555.66 13
2555.77 17
2555.89 21
2556.01 25
2556.12 30
2556.24 34
2556.35 37
2556.47 39
2556.59 38
2556.70 36
2556.82 32
2556.93 28
2557.05 26
2557.17 25
2557.28 28
2557.40 34
2557.51 41
2557.63 49
2557.75 56
2557.86 59
2557.98 57
2558.09 51
2558.21 41
2558.33 29
2558.44 17
2558.56 6
2558.67 0
2558.79 0
2558.91 0
2559.02 0
2559.14 0
2559.25 0
2559.37 0
2559.49 0
2559.60 1
2559.72 2
2559.83 4
2559.95 5
2560.07 7
2560.18 10
2560.30 13
2560.41 16
2560.53 20
2560.65 26
2560.76 33
2560.88 40
2560.99 48
2561.11 56
2561.23 63
2561.34 68
2561.46 72
2561.57 75
2561.69 78
2561.81 80
2561.92 82
2562.04 82
2562.15 82
2562.27 79
2562.39 74
2562.50 68
2562.62 62
2562.73 58
2562.85 57
2562.97 60
2563.08 69
2563.20 81
2563.31 95
2563.43 109
2563.55 121
2563.66 128
2563.78 131
2563.90 129
2564.01 126
2564.13 121
2564.24 116
2564.36 113
2564.48 111
2564.59 109
2564.71 108
2564.82 108
2564.94 108
2565.06 108
2565.17 107
2565.29 105
2565.40 102
2565.52 97
2565.64 91
2565.75 84
2565.87 77
2565.99 73
2566.10 71
2566.22 72
2566.33 74
2566.45 77
2566.57 79
2566.68 79
2566.80 77
2566.91 73
2567.03 68
2567.15 63
2567.26 60
2567.38 59
2567.50 59
2567.61 62
2567.73 67
2567.84 72
2567.96 77
2568.08 81
2568.19 84
2568.31 86
2568.43 87
2568.54 87
2568.66 87
2568.77 87
2568.89 87
2569.01 87
2569.12 87
2569.24 86
2569.36 85
2569.47 84
2569.59 82
2569.70 80
2569.82 79
2569.94 79
2570.05 80
2570.17 83
2570.29 86
2570.40 90
2570.52 94
2570.63 96
2570.75 97
2570.87 96
2570.98 94
2571.10 91
2571.22 87
2571.33 82
2571.45 76
2571.56 71
2571.68 66
2571.80 61
2571.91 58
2572.03 56
2572.15 54
2572.26 54
2572.38 53
2572.49 53
2572.61 53
2572.73 53
2572.84 52
2572.96 53
2573.08 53
2573.19 52
2573.31 50
2573.42 47
2573.54 42
2573.66 37
2573.77 30
2573.89 25
2574.01 20
2574.12 17
2574.24 16
2574.36 17
2574.47 20
2574.59 24
2574.70 28
2574.82 33
2574.94 37
2575.05 40
2575.17 43
2575.29 44
2575.40 46
2575.52 47
2575.64 47
2575.75 47
2575.87 46
2575.98 43
2576.10 40
2576.22 37
2576.33 34
2576.45 33
2576.57 34
2576.68 38
2576.80 44
2576.92 51
2577.03 59
2577.15 66
2577.26 72
2577.38 75
2577.50 76
2577.61 76
2577.73 74
2577.85 72
2577.96 70
2578.08 67
2578.20 64
2578.31 61
2578.43 58
2578.55 55
2578.66 53
2578.78 52
2578.89 53
2579.01 55
2579.13 60
2579.24 65
2579.36 70
2579.48 74
2579.59 76
2579.71 76
2579.83 73
2579.94 66
2580.06 58
2580.18 49
2580.29 39
2580.41 30
2580.53 24
2580.64 20
2580.76 19
2580.87 22
2580.99 28
2581.11 37
2581.22 47
2581.34 58
2581.46 69
2581.57 77
2581.69 82
2581.81 85
2581.92 85
2582.04 84
2582.16 82
2582.27 80
2582.39 78
2582.51 77
2582.62 77
2582.74 76
2582.86 73
2582.97 69
2583.09 64
2583.21 59
2583.32 54
2583.44 51
2583.55 50
2583.67 52
2583.79 55
2583.90 60
2584.02 64
2584.14 68
2584.25 71
2584.37 74
2584.49 77
2584.60 79
2584.72 81
2584.84 81
2584.95 78
2585.07 73
2585.19 66
2585.30 57
2585.42 48
2585.54 40
2585.65 34
2585.77 30
2585.89 28
2586.00 28
2586.12 28
2586.24 28
2586.35 28
2586.47 29
2586.59 29
2586.70 30
2586.82 30
2586.94 29
2587.05 25
2587.17 20
2587.29 14
2587.40 6
2587.52 0
2587.64 0
2587.75 0
2587.87 0
2587.99 6
2588.10 15
2588.22 24
2588.34 32
2588.45 38
2588.57 40
2588.69 39
2588.80 35
2588.92 30
2589.04 25
2589.15 20
2589.27 16
2589.39 14
2589.50 12
2589.62 11
2589.74 10
2589.85 8
2589.97 6
2590.09 3
2590.20 0
2590.32 0
2590.44 0
2590.55 0
2590.67 0
2590.79 0
2590.90 0
2591.02 0
2591.14 0
2591.25 4
2591.37 8
2591.49 13
2591.60 19
2591.72 25
2591.84 32
2591.95 37
2592.07 42
2592.19 45
2592.30 46
2592.42 45
2592.54 44
2592.65 42
2592.77 43
2592.89 45
2593.00 49
2593.12 55
2593.24 63
2593.35 70
2593.47 77
2593.59 82
2593.70 86
2593.82 87
2593.94 86
2594.05 84
2594.17 81
2594.29 78
2594.41 75
2594.52 72
2594.64 71
2594.76 71
2594.87 72
2594.99 74
2595.11 77
2595.22 80
2595.34 83
2595.46 84
2595.57 84
2595.69 84
2595.81 82
2595.92 81
2596.04 80
2596.16 79
2596.27 79
2596.39 81
2596.51 83
2596.62 86
2596.74 90
2596.86 95
2596.98 98
2597.09 99
2597.21 98
2597.33 94
2597.44 87
2597.56 78
2597.68 68
2597.79 60
2597.91 54
2598.03 51
2598.14 51
2598.26 52
2598.38 55
2598.49 58
2598.61 61
2598.73 64
2598.85 68
2598.96 72
2599.08 75
2599.20 78
2599.31 80
2599.43 81
2599.55 83
2599.66 84
2599.78 87
2599.90 91
2600.01 94
2600.13 96
2600.25 95
2600.37 91
2600.48 85
2600.60 76
2600.72 67
2600.83 60
2600.95 55
2601.07 54
2601.18 57
2601.30 62
2601.42 69
2601.53 77
2601.65 87
2601.77 96
2601.89 106
2602.00 116
2602.12 127
2602.24 138
2602.35 149
2602.47 161
2602.59 172
2602.70 182
2602.82 188
2602.94 192
2603.06 192
2603.17 189
2603.29 184
2603.41 178
2603.52 171
2603.64 164
2603.76 156
2603.87 146
2603.99 136
2604.11 124
2604.23 113
2604.34 103
2604.46 96
2604.58 93
2604.69 93
2604.81 96
2604.93 100
2605.04 105
2605.16 109
2605.28 111
2605.40 112
2605.51 110
2605.63 108
2605.75 105
2605.86 101
2605.98 99
2606.10 97
2606.22 98
2606.33 100
2606.45 104
2606.57 109
2606.68 114
2606.80 120
2606.92 126
2607.03 133
2607.15 141
2607.27 152
2607.39 166
2607.50 185
2607.62 207
2607.74 234
2607.85 264
2607.97 296
2608.09 328
2608.21 359
2608.32 389
2608.44 420
2608.56 451
2608.67 486
2608.79 526
2608.91 574
2609.03 628
2609.14 688
2609.26 751
2609.38 813
2609.49 871
2609.61 923
2609.73 968
2609.85 1004
2609.96 1034
2610.08 1057
2610.20 1075
2610.31 1090
2610.43 1104
2610.55 1117
2610.67 1130
2610.78 1143
2610.90 1156
2611.02 1166
2611.13 1173
2611.25 1176
2611.37 1176
2611.49 1172
2611.60 1166
2611.72 1160
2611.84 1153
2611.95 1147
2612.07 1140
2612.19 1131
2612.31 1119
2612.42 1104
2612.54 1086
2612.66 1065
2612.77 1042
2612.89 1018
2613.01 993
2613.13 968
2613.24 943
2613.36 918
2613.48 892
2613.60 865
2613.71 837
2613.83 808
2613.95 778
2614.06 747
2614.18 717
2614.30 687
2614.42 659
2614.53 632
2614.65 607
2614.77 583
2614.88 559
2615.00 536
2615.12 512
2615.24 488
2615.35 465
2615.47 444
2615.59 424
2615.71 406
2615.82 389
2615.94 371
2616.06 352
2616.17 331
2616.29 308
2616.41 285
2616.53 263
2616.64 241
2616.76 221
2616.88 203
2617.00 187
2617.11 172
2617.23 158
2617.35 143
2617.46 130
2617.58 117
2617.70 107
2617.82 98
2617.93 91
2618.05 88
2618.17 87
2618.29 87
2618.40 90
2618.52 94
2618.64 98
2618.76 103
2618.87 106
2618.99 108
2619.11 109
2619.22 109
2619.34 110
2619.46 111
2619.58 112
2619.69 114
2619.81 115
2619.93 115
2620.05 112
2620.16 108
2620.28 103
2620.40 99
2620.52 96
2620.63 95
2620.75 96
2620.87 99
2620.99 102
2621.10 106
2621.22 108
2621.34 109
2621.46 109
2621.57 109
2621.69 108
2621.81 107
2621.92 106
2622.04 107
2622.16 107
2622.28 108
2622.39 109
2622.51 112
2622.63 114
2622.75 118
2622.86 122
2622.98 125
2623.10 129
2623.22 130
2623.33 129
2623.45 124
2623.57 116
2623.69 106
2623.80 95
2623.92 84
2624.04 76
2624.16 72
2624.27 72
2624.39 75
2624.51 79
2624.63 82
2624.74 83
2624.86 80
2624.98 73
2625.10 64
2625.21 53
2625.33 44
2625.45 36
2625.57 31
2625.68 29
2625.80 31
2625.92 34
2626.04 38
2626.15 43
2626.27 48
2626.39 52
2626.51 57
2626.62 61
2626.74 66
2626.86 71
2626.98 75
2627.09 77
2627.21 79
2627.33 78
2627.45 77
2627.56 75
2627.68 73
2627.80 71
2627.92 70
2628.03 68
2628.15 65
2628.27 61
2628.39 54
2628.50 46
2628.62 36
2628.74 26
2628.86 17
2628.97 9
2629.09 3
2629.21 0
2629.33 0
2629.44 0
2629.56 3
2629.68 7
2629.80 12
2629.92 16
2630.03 19
2630.15 20
2630.27 21
2630.39 20
2630.50 20
2630.62 20
2630.74 21
2630.86 23
2630.97 26
2631.09 28
2631.21 31
2631.33 35
2631.44 39
2631.56 44
2631.68 50
2631.80 58
2631.91 65
2632.03 72
2632.15 77
2632.27 81
2632.39 83
2632.50 84
2632.62 83
2632.74 83
2632.86 82
2632.97 81
2633.09 79
2633.21 78
2633.33 77
2633.44 76
2633.56 78
2633.68 81
2633.80 87
2633.91 96
2634.03 105
2634.15 115
2634.27 125
2634.39 132
2634.50 137
2634.62 139
2634.74 137
2634.86 133
2634.97 127
2635.09 119
2635.21 109
2635.33 100
2635.44 91
2635.56 83
2635.68 77
2635.80 71
2635.92 66
2636.03 61
2636.15 56
2636.27 52
2636.39 47
2636.50 42
2636.62 38
2636.74 35
2636.86 33
2636.98 32
2637.09 34
2637.21 38
2637.33 43
2637.45 48
2637.56 51
2637.68 52
2637.80 50
2637.92 43
2638.04 35
2638.15 25
2638.27 16
2638.39 9
2638.51 5
2638.62 2
2638.74 1
2638.86 0
2638.98 0
2639.10 0
2639.21 0
2639.33 0
2639.45 0
2639.57 0
2639.68 0
2639.80 1
2639.92 4
2640.04 7
2640.16 9
2640.27 12
2640.39 15
2640.51 19
2640.63 24
2640.74 30
2640.86 35
2640.98 38
2641.10 40
2641.22 41
2641.33 41
2641.45 42
2641.57 44
2641.69 48
2641.81 54
2641.92 60
2642.04 64
2642.16 66
2642.28 65
2642.39 60
2642.51 52
2642.63 44
2642.75 35
2642.87 27
2642.98 22
2643.10 20
2643.22 20
2643.34 23
2643.46 27
2643.57 33
2643.69 40
2643.81 47
2643.93 54
2644.05 60
2644.16 65
2644.28 68
2644.40 68
2644.52 65
2644.63 61
2644.75 56
2644.87 51
2644.99 47
2645.11 44
2645.22 44
2645.34 46
2645.46 49
2645.58 53
2645.70 58
2645.81 63
2645.93 67
2646.05 70
2646.17 71
2646.29 70
2646.40 66
2646.52 61
2646.64 55
2646.76 48
2646.88 42
2646.99 37
2647.11 33
2647.23 29
2647.35 24
2647.47 19
2647.58 14
2647.70 9
2647.82 5
2647.94 3
2648.06 4
2648.17 8
2648.29 14
2648.41 20
2648.53 25
2648.65 29
2648.76 31
2648.88 31
2649.00 30
2649.12 27
2649.24 24
2649.35 21
2649.47 17
2649.59 14
2649.71 12
2649.83 13
2649.94 15
2650.06 20
2650.18 27
2650.30 34
2650.42 40
2650.53 43
2650.65 43
2650.77 41
2650.89 38
2651.01 36
2651.12 36
2651.24 38
2651.36 44
2651.48 52
2651.60 62
2651.71 72
2651.83 83
2651.95 93
2652.07 104
2652.19 114
2652.31 125
2652.42 136
2652.54 145
2652.66 153
2652.78 157
2652.90 159
2653.01 158
2653.13 155
2653.25 151
2653.37 147
2653.49 144
2653.60 141
2653.72 137
2653.84 132
2653.96 126
2654.08 118
2654.19 109
2654.31 100
2654.43 91
2654.55 83
2654.67 77
2654.79 73
2654.90 70
2655.02 68
2655.14 67
2655.26 66
2655.38 63
2655.49 59
2655.61 54
2655.73 47
2655.85 39
2655.97 31
2656.09 23
2656.20 16
2656.32 11
2656.44 7
2656.56 6
2656.68 8
2656.79 12
2656.91 18
2657.03 27
2657.15 37
2657.27 47
2657.39 56
2657.50 65
2657.62 73
2657.74 79
2657.86 85
2657.98 91
2658.09 95
2658.21 100
2658.33 103
2658.45 104
2658.57 105
2658.69 106
2658.80 107
2658.92 108
2659.04 110
2659.16 111
2659.28 112
2659.40 112
2659.51 111
2659.63 107
2659.75 102
2659.87 96
2659.99 91
2660.10 86
2660.22 82
2660.34 79
2660.46 75
2660.58 71
2660.70 65
2660.81 58
2660.93 51
2661.05 42
2661.17 34
2661.29 26
2661.41 20
2661.52 15
2661.64 13
2661.76 14
2661.88 17
2662.00 22
2662.12 28
2662.23 33
2662.35 37
2662.47 40
2662.59 40
2662.71 39
2662.83 37
2662.94 35
2663.06 34
2663.18 35
2663.30 36
2663.42 38
2663.54 40
2663.65 43
2663.77 47
2663.89 53
2664.01 60
2664.13 68
2664.25 77
2664.36 84
2664.48 89
2664.60 91
2664.72 90
2664.84 85
2664.96 77
2665.07 67
2665.19 56
2665.31 43
2665.43 29
2665.55 17
2665.67 5
2665.78 0
2665.90 0
2666.02 0
2666.14 0
2666.26 0
2666.38 0
2666.50 0
2666.61 0
2666.73 2
2666.85 11
2666.97 21
2667.09 32
2667.21 43
2667.32 53
2667.44 61
2667.56 66
2667.68 68
2667.80 66
2667.92 61
2668.03 54
2668.15 45
2668.27 36
2668.39 28
2668.51 20
2668.63 13
2668.75 8
2668.86 5
2668.98 3
2669.10 3
2669.22 4
2669.34 5
2669.46 6
2669.57 6
2669.69 5
2669.81 4
2669.93 4
2670.05 7
2670.17 12
2670.29 19
2670.40 29
2670.52 39
2670.64 48
2670.76 56
2670.88 63
2671.00 69
2671.12 75
2671.23 82
2671.35 91
2671.47 100
2671.59 110
2671.71 118
2671.83 125
2671.94 130
2672.06 132
2672.18 132
2672.30 130
2672.42 127
2672.54 123
2672.66 117
2672.77 110
2672.89 102
2673.01 95
2673.13 89
2673.25 85
2673.37 84
2673.49 84
2673.60 87
2673.72 89
2673.84 89
2673.96 87
2674.08 81
2674.20 73
2674.32 64
2674.43 55
2674.55 48
2674.67 43
2674.79 42
2674.91 43
2675.03 45
2675.15 46
2675.26 47
2675.38 46
2675.50 44
2675.62 41
2675.74 38
2675.86 37
2675.98 37
2676.09 39
2676.21 42
2676.33 47
2676.45 52
2676.57 56
2676.69 60
2676.81 61
2676.93 62
2677.04 61
2677.16 60
2677.28 60
2677.40 61
2677.52 64
2677.64 69
2677.76 75
2677.87 81
2677.99 88
2678.11 95
2678.23 102
2678.35 108
2678.47 115
2678.59 119
2678.71 122
2678.82 123
2678.94 122
2679.06 120
2679.18 116
2679.30 112
2679.42 110
2679.54 108
2679.65 107
2679.77 106
2679.89 105
2680.01 103
2680.13 101
2680.25 98
2680.37 95
2680.49 92
2680.60 90
2680.72 89
2680.84 89
2680.96 91
2681.08 95
2681.20 101
2681.32 109
2681.44 119
2681.55 129
2681.67 138
2681.79 146
2681.91 151
2682.03 154
2682.15 155
2682.27 156
2682.39 157
2682.50 159
2682.62 163
2682.74 168
2682.86 173
2682.98 179
2683.10 184
2683.22 187
2683.34 188
2683.45 186
2683.57 182
2683.69 175
2683.81 166
2683.93 155
2684.05 143
2684.17 130
2684.29 119
2684.40 108
2684.52 98
2684.64 91
2684.76 84
2684.88 79
2685.00 75
2685.12 71
2685.24 69
2685.36 69
2685.47 71
2685.59 75
2685.71 81
2685.83 89
2685.95 96
2686.07 104
2686.19 111
2686.31 117
2686.42 123
2686.54 128
2686.66 133
2686.78 139
2686.90 145
2687.02 151
2687.14 155
2687.26 159
2687.38 163
2687.49 166
2687.61 170
2687.73 175
2687.85 182
2687.97 189
2688.09 198
2688.21 207
2688.33 215
2688.45 224
2688.56 232
2688.68 240
2688.80 248
2688.92 256
2689.04 265
2689.16 275
2689.28 287
2689.40 300
2689.52 313
2689.63 328
2689.75 342
2689.87 355
2689.99 366
2690.11 375
2690.23 382
2690.35 388
2690.47 393
2690.59 398
2690.71 403
2690.82 409
2690.94 414
2691.06 418
2691.18 420
2691.30 421
2691.42 421
2691.54 419
2691.66 416
2691.78 413
2691.89 411
2692.01 411
2692.13 414
2692.25 420
2692.37 429
2692.49 440
2692.61 453
2692.73 465
2692.85 476
2692.97 485
2693.08 495
2693.20 506
2693.32 523
2693.44 546
2693.56 577
2693.68 617
2693.80 663
2693.92 712
2694.04 763
2694.16 815
2694.27 869
2694.39 925
2694.51 988
2694.63 1059
2694.75 1141
2694.87 1235
2694.99 1337
2695.11 1444
2695.23 1552
2695.35 1658
2695.47 1759
2695.58 1853
2695.70 1940
2695.82 2022
2695.94 2100
2696.06 2176
2696.18 2251
2696.30 2325
2696.42 2397
2696.54 2467
2696.66 2532
2696.77 2590
2696.89 2638
2697.01 2677
2697.13 2703
2697.25 2719
2697.37 2724
2697.49 2719
2697.61 2705
2697.73 2682
2697.85 2652
2697.97 2615
2698.08 2571
2698.20 2521
2698.32 2468
2698.44 2411
2698.56 2353
2698.68 2294
2698.80 2233
2698.92 2170
2699.04 2102
2699.16 2029
2699.28 1951
2699.40 1870
2699.51 1787
2699.63 1705
2699.75 1627
2699.87 1554
2699.99 1487
2700.11 1424
2700.23 1365
2700.35 1308
2700.47 1252
2700.59 1197
2700.71 1145
2700.83 1096
2700.94 1051
2701.06 1010
2701.18 973
2701.30 939
2701.42 906
2701.54 875
2701.66 844
2701.78 813
2701.90 781
2702.02 750
2702.14 719
2702.26 690
2702.37 663
2702.49 637
2702.61 612
2702.73 586
2702.85 558
2702.97 528
2703.09 497
2703.21 466
2703.33 436
2703.45 411
2703.57 390
2703.69 373
2703.81 361
2703.92 350
2704.04 341
2704.16 331
2704.28 321
2704.40 312
2704.52 302
2704.64 293
2704.76 285
2704.88 277
2705.00 269
2705.12 259
2705.24 248
2705.36 234
2705.47 219
2705.59 203
2705.71 187
2705.83 172
2705.95 159
2706.07 149
2706.19 141
2706.31 134
2706.43 128
2706.55 121
2706.67 114
2706.79 105
2706.91 96
2707.03 88
2707.14 81
2707.26 78
2707.38 77
2707.50 78
2707.62 79
2707.74 80
2707.86 78
2707.98 75
2708.10 70
2708.22 66
2708.34 63
2708.46 63
2708.58 68
2708.70 77
2708.82 88
2708.93 101
2709.05 114
2709.17 126
2709.29 136
2709.41 143
2709.53 149
2709.65 154
2709.77 158
2709.89 161
2710.01 163
2710.13 165
2710.25 166
2710.37 166
2710.49 166
2710.61 167
2710.73 169
2710.84 172
2710.96 176
2711.08 180
2711.20 185
2711.32 189
2711.44 195
2711.56 202
2711.68 211
2711.80 221
2711.92 231
2712.04 240
2712.16 246
2712.28 250
2712.40 250
2712.52 249
2712.64 245
2712.76 243
2712.87 242
2712.99 242
2713.11 245
2713.23 250
2713.35 256
2713.47 263
2713.59 270
2713.71 275
2713.83 278
2713.95 278
2714.07 276
2714.19 271
2714.31 265
2714.43 259
2714.55 254
2714.67 250
2714.79 248
2714.91 246
2715.02 245
2715.14 243
2715.26 241
2715.38 238
2715.50 235
2715.62 231
2715.74 227
2715.86 223
2715.98 218
2716.10 212
2716.22 206
2716.34 198
2716.46 189
2716.58 180
2716.70 171
2716.82 162
2716.94 154
2717.06 146
2717.18 139
2717.30 134
2717.41 129
2717.53 125
2717.65 123
2717.77 121
2717.89 121
2718.01 122
2718.13 124
2718.25 127
2718.37 130
2718.49 133
2718.61 135
2718.73 136
2718.85 136
2718.97 134
2719.09 132
2719.21 128
2719.33 124
2719.45 119
2719.57 114
2719.69 109
2719.81 104
2719.93 99
2720.05 94
2720.16 89
2720.28 83
2720.40 77
2720.52 72
2720.64 68
2720.76 67
2720.88 68
2721.00 73
2721.12 81
2721.24 89
2721.36 98
2721.48 104
2721.60 109
2721.72 111
2721.84 110
2721.96 108
2722.08 106
2722.20 103
2722.32 99
2722.44 96
2722.56 92
2722.68 89
2722.80 85
2722.92 82
2723.04 79
2723.16 76
2723.28 74
2723.39 71
2723.51 69
2723.63 65
2723.75 62
2723.87 58
2723.99 56
2724.11 56
2724.23 56
2724.35 59
2724.47 63
2724.59 68
2724.71 73
2724.83 79
2724.95 85
2725.07 90
2725.19 95
2725.31 98
2725.43 100
2725.55 100
2725.67 98
2725.79 95
2725.91 92
2726.03 90
2726.15 90
2726.27 92
2726.39 96
2726.51 102
2726.63 108
2726.75 113
2726.87 115
2726.99 114
2727.11 109
2727.23 102
2727.35 93
2727.47 85
2727.58 78
2727.70 75
2727.82 75
2727.94 77
2728.06 81
2728.18 85
2728.30 88
2728.42 89
2728.54 90
2728.66 91
2728.78 93
2728.90 96
2729.02 101
2729.14 107
2729.26 113
2729.38 117
2729.50 118
2729.62 115
2729.74 108
2729.86 97
2729.98 82
2730.10 66
2730.22 51
2730.34 37
2730.46 25
2730.58 17
2730.70 12
2730.82 11
2730.94 13
2731.06 16
2731.18 20
2731.30 24
2731.42 26
2731.54 26
2731.66 24
2731.78 20
2731.90 14
2732.02 7
2732.14 1
2732.26 0
2732.38 0
2732.50 0
2732.62 0
2732.74 0
2732.86 0
2732.98 0
2733.10 0
2733.22 4
2733.34 11
2733.46 18
2733.58 24
2733.70 30
2733.82 34
2733.94 36
2734.06 35
2734.18 32
2734.30 28
2734.42 24
2734.54 20
2734.66 18
2734.78 16
2734.89 15
2735.01 14
2735.13 11
2735.25 7
2735.37 2
2735.49 0
2735.61 0
2735.73 0
2735.85 0
2735.97 0
2736.09 0
2736.21 8
2736.33 17
2736.45 26
2736.57 35
2736.69 44
2736.81 53
2736.93 62
2737.05 73
2737.17 83
2737.29 93
2737.41 101
2737.53 107
2737.65 111
2737.77 112
2737.89 112
2738.01 110
2738.13 108
2738.25 104
2738.37 99
2738.49 93
2738.61 85
2738.73 75
2738.85 64
2738.97 55
2739.09 49
2739.21 48
2739.33 51
2739.45 58
2739.57 67
2739.69 76
2739.81 82
2739.93 84
2740.05 81
2740.17 75
2740.29 65
2740.41 54
2740.53 44
2740.65 35
2740.77 29
2740.89 25
2741.01 23
2741.13 23
2741.25 24
2741.37 26
2741.49 28
2741.61 30
2741.73 31
2741.85 31
2741.97 31
2742.09 29
2742.21 29
2742.33 29
2742.46 31
2742.58 36
2742.70 44
2742.82 53
2742.94 63
2743.06 74
2743.18 82
2743.30 89
2743.42 92
2743.54 91
2743.66 86
2743.78 78
2743.90 67
2744.02 53
2744.14 39
2744.26 25
2744.38 13
2744.50 3
2744.62 0
2744.74 0
2744.86 0
2744.98 0
2745.10 2
2745.22 9
2745.34 18
2745.46 27
2745.58 35
2745.70 41
2745.82 45
2745.94 48
2746.06 49
2746.18 49
2746.30 49
2746.42 50
2746.54 52
2746.66 55
2746.78 58
2746.90 62
2747.02 65
2747.14 68
2747.26 71
2747.38 74
2747.50 77
2747.62 81
2747.74 84
2747.86 88
2747.98 91
2748.10 92
2748.22 93
2748.34 93
2748.46 92
2748.58 91
2748.70 90
2748.82 90
2748.94 91
2749.06 93
2749.18 95
2749.30 96
2749.42 95
2749.54 91
2749.66 84
2749.79 74
2749.91 62
2750.03 50
2750.15 38
2750.27 29
2750.39 23
2750.51 20
2750.63 21
2750.75 23
2750.87 28
2750.99 32
2751.11 36
2751.23 39
2751.35 41
2751.47 42
2751.59 42
2751.71 42
2751.83 42
2751.95 42
2752.07 42
2752.19 43
2752.31 45
2752.43 46
2752.55 48
2752.67 50
2752.79 52
2752.91 55
2753.03 58
2753.15 60
2753.27 62
2753.39 63
2753.51 62
2753.63 59
2753.75 56
2753.87 53
2754.00 49
2754.12 45
2754.24 41
2754.36 38
2754.48 33
2754.60 28
2754.72 22
2754.84 14
2754.96 7
2755.08 0
2755.20 0
2755.32 0
2755.44 0
2755.56 0
2755.68 0
2755.80 0
2755.92 0
2756.04 0
2756.16 1
2756.28 4
2756.40 7
2756.52 12
2756.64 20
2756.76 29
2756.88 41
2757.00 53
2757.12 64
2757.25 74
2757.37 80
2757.49 84
2757.61 84
2757.73 84
2757.85 84
2757.97 85
2758.09 89
2758.21 95
2758.33 102
2758.45 110
2758.57 116
2758.69 120
2758.81 121
2758.93 118
2759.05 113
2759.17 105
2759.29 95
2759.41 83
2759.53 72
2759.65 61
2759.77 52
2759.89 45
2760.02 41
2760.14 39
2760.26 38
2760.38 39
2760.50 40
2760.62 43
2760.74 47
2760.86 52
2760.98 58
2761.10 64
2761.22 69
2761.34 74
2761.46 76
2761.58 77
2761.70 76
2761.82 74
2761.94 70
2762.06 66
2762.18 61
2762.30 56
2762.43 51
2762.55 47
2762.67 43
2762.79 41
2762.91 40
2763.03 39
2763.15 37
2763.27 33
2763.39 27
2763.51 19
2763.63 10
2763.75 1
2763.87 0
2763.99 0
2764.11 0
2764.23 2
2764.35 12
2764.47 25
2764.60 38
2764.72 51
2764.84 62
2764.96 70
2765.08 76
2765.20 79
2765.32 80
2765.44 79
2765.56 75
2765.68 68
2765.80 59
2765.92 49
2766.04 38
2766.16 28
2766.28 20
2766.40 14
2766.52 13
2766.65 14
2766.77 18
2766.89 24
2767.01 31
2767.13 36
2767.25 41
2767.37 44
2767.49 48
2767.61 52
2767.73 57
2767.85 65
2767.97 74
2768.09 84
2768.21 92
2768.33 98
2768.45 101
2768.58 102
2768.70 100
2768.82 98
2768.94 96
2769.06 94
2769.18 91
2769.30 89
2769.42 86
2769.54 82
2769.66 77
2769.78 73
2769.90 70
2770.02 67
2770.14 65
2770.26 64
2770.39 62
2770.51 60
2770.63 58
2770.75 55
2770.87 51
2770.99 47
2771.11 42
2771.23 38
2771.35 34
2771.47 30
2771.59 28
2771.71 26
2771.83 27
2771.95 29
2772.08 32
2772.20 37
2772.32 42
2772.44 46
2772.56 50
2772.68 54
2772.80 57
2772.92 60
2773.04 62
2773.16 65
2773.28 69
2773.40 72
2773.52 75
2773.65 77
2773.77 77
2773.89 74
2774.01 70
2774.13 65
2774.25 61
2774.37 59
2774.49 59
2774.61 62
2774.73 67
2774.85 73
2774.97 78
2775.09 80
2775.22 80
2775.34 78
2775.46 74
2775.58 69
2775.70 64
2775.82 61
2775.94 59
2776.06 59
2776.18 59
2776.30 60
2776.42 60
2776.54 59
2776.67 58
2776.79 56
2776.91 55
2777.03 56
2777.15 59
2777.27 65
2777.39 73
2777.51 82
2777.63 91
2777.75 99
2777.87 104
2777.99 105
2778.12 104
2778.24 100
2778.36 95
2778.48 89
2778.60 84
2778.72 79
2778.84 75
2778.96 73
2779.08 71
2779.20 70
2779.32 69
2779.44 69
2779.57 68
2779.69 66
2779.81 62
2779.93 57
2780.05 51
2780.17 45
2780.29 39
2780.41 36
2780.53 37
2780.65 41
2780.77 47
2780.90 55
2781.02 63
2781.14 69
2781.26 73
2781.38 72
2781.50 69
2781.62 64
2781.74 58
2781.86 54
2781.98 51
2782.11 51
2782.23 54
2782.35 58
2782.47 64
2782.59 68
2782.71 72
2782.83 73
2782.95 73
2783.07 71
2783.19 69
2783.31 68
2783.44 68
2783.56 69
2783.68 72
2783.80 75
2783.92 78
2784.04 80
2784.16 83
2784.28 87
2784.40 92
2784.52 99
2784.65 107
2784.77 116
2784.89 125
2785.01 132
2785.13 136
2785.25 138
2785.37 136
2785.49 133
2785.61 127
2785.73 122
2785.86 116
2785.98 111
2786.10 106
2786.22 101
2786.34 95
2786.46 90
2786.58 83
2786.70 76
2786.82 68
2786.95 58
2787.07 49
2787.19 39
2787.31 31
2787.43 24
2787.55 21
2787.67 21
2787.79 25
2787.91 33
2788.03 45
2788.16 58
2788.28 74
2788.40 89
2788.52 104
2788.64 118
2788.76 132
2788.88 146
2789.00 162
2789.12 180
2789.25 200
2789.37 224
2789.49 250
2789.61 278
2789.73 307
2789.85 335
2789.97 361
2790.09 384
2790.21 404
2790.34 422
2790.46 438
2790.58 454
2790.70 470
2790.82 485
2790.94 499
2791.06 509
2791.18 514
2791.31 514
2791.43 510
2791.55 503
2791.67 495
2791.79 489
2791.91 486
2792.03 487
2792.15 489
2792.27 492
2792.40 493
2792.52 491
2792.64 483
2792.76 469
2792.88 452
2793.00 432
2793.12 411
2793.24 391
2793.36 372
2793.49 354
2793.61 338
2793.73 323
2793.85 306
2793.97 289
2794.09 272
2794.21 254
2794.33 236
2794.46 221
2794.58 209
2794.70 201
2794.82 197
2794.94 196
2795.06 198
2795.18 200
2795.30 202
2795.43 201
2795.55 199
2795.67 196
2795.79 194
2795.91 192
2796.03 193
2796.15 195
2796.27 198
2796.40 201
2796.52 204
2796.64 205
2796.76 204
2796.88 201
2797.00 195
2797.12 189
2797.24 181
2797.37 173
2797.49 164
2797.61 156
2797.73 148
2797.85 140
2797.97 132
2798.09 124
2798.21 116
2798.34 108
2798.46 99
2798.58 90
2798.70 81
2798.82 73
2798.94 65
2799.06 59
2799.19 55
2799.31 53
2799.43 54
2799.55 56
2799.67 59
2799.79 62
2799.91 64
2800.03 66
2800.16 65
2800.28 64
2800.40 62
2800.52 60
2800.64 59
2800.76 58
2800.88 57
2801.01 57
2801.13 55
2801.25 53
2801.37 49
2801.49 45
2801.61 40
2801.73 38
2801.86 39
2801.98 43
2802.10 52
2802.22 64
2802.34 77
2802.46 89
2802.58 99
2802.70 106
2802.83 110
2802.95 112
2803.07 114
2803.19 116
2803.31 119
2803.43 123
2803.55 128
2803.68 132
2803.80 136
2803.92 140
2804.04 144
2804.16 148
2804.28 152
2804.40 156
2804.53 160
2804.65 162
2804.77 162
2804.89 160
2805.01 157
2805.13 153
2805.25 150
2805.38 146
2805.50 144
2805.62 142
2805.74 141
2805.86 141
2805.98 140
2806.10 141
2806.23 141
2806.35 142
2806.47 143
2806.59 143
2806.71 142
2806.83 138
2806.96 132
2807.08 124
2807.20 115
2807.32 107
2807.44 100
2807.56 96
2807.68 95
2807.81 98
2807.93 104
2808.05 112
2808.17 120
2808.29 128
2808.41 135
2808.53 141
2808.66 146
2808.78 150
2808.90 155
2809.02 160
2809.14 165
2809.26 169
2809.39 170
2809.51 169
2809.63 165
2809.75 158
2809.87 149
2809.99 138
2810.11 128
2810.24 118
2810.36 109
2810.48 102
2810.60 96
2810.72 92
2810.84 89
2810.97 87
2811.09 86
2811.21 84
2811.33 82
2811.45 79
2811.57 74
2811.70 68
2811.82 61
2811.94 54
2812.06 47
2812.18 40
2812.30 35
2812.43 30
2812.55 26
2812.67 23
2812.79 21
2812.91 22
2813.03 24
2813.15 29
2813.28 35
2813.40 44
2813.52 52
2813.64 60
2813.76 67
2813.88 72
2814.01 75
2814.13 78
2814.25 81
2814.37 85
2814.49 89
2814.61 94
2814.74 100
2814.86 105
2814.98 109
2815.10 112
2815.22 114
2815.34 115
2815.47 116
2815.59 115
2815.71 113
2815.83 109
2815.95 104
2816.07 97
2816.20 89
2816.32 80
2816.44 71
2816.56 64
2816.68 59
2816.80 56
2816.93 54
2817.05 54
2817.17 53
2817.29 53
2817.41 54
2817.53 55
2817.66 58
2817.78 63
2817.90 68
2818.02 73
2818.14 75
2818.27 74
2818.39 69
2818.51 60
2818.63 48
2818.75 35
2818.87 22
2819.00 11
2819.12 1
2819.24 0
2819.36 0
2819.48 0
2819.60 0
2819.73 0
2819.85 0
2819.97 0
2820.09 0
2820.21 6
2820.34 17
2820.46 28
2820.58 37
2820.70 44
2820.82 47
2820.94 48
2821.07 47
2821.19 44
2821.31 40
2821.43 35
2821.55 30
2821.67 25
2821.80 21
2821.92 20
2822.04 20
2822.16 22
2822.28 27
2822.41 32
2822.53 39
2822.65 45
2822.77 50
2822.89 55
2823.01 60
2823.14 64
2823.26 67
2823.38 68
2823.50 68
2823.62 66
2823.75 62
2823.87 56
2823.99 49
2824.11 42
2824.23 36
2824.36 31
2824.48 28
2824.60 26
2824.72 25
2824.84 25
2824.96 25
2825.09 26
2825.21 27
2825.33 29
2825.45 33
2825.57 38
2825.70 44
2825.82 51
2825.94 57
2826.06 63
2826.18 68
2826.31 72
2826.43 75
2826.55 76
2826.67 76
2826.79 76
2826.92 74
2827.04 72
2827.16 71
2827.28 71
2827.40 71
2827.52 72
2827.65 74
2827.77 77
2827.89 80
2828.01 83
2828.13 85
2828.26 85
2828.38 83
2828.50 79
2828.62 74
2828.74 68
2828.87 62
2828.99 57
2829.11 53
2829.23 52
2829.35 54
2829.48 58
2829.60 64
2829.72 71
2829.84 77
2829.96 83
2830.09 86
2830.21 88
2830.33 89
2830.45 88
2830.57 88
2830.70 87
2830.82 86
2830.94 85
2831.06 81
2831.18 75
2831.31 66
2831.43 56
2831.55 45
2831.67 34
2831.79 26
2831.92 20
2832.04 18
2832.16 18
2832.28 21
2832.40 24
2832.53 28
2832.65 31
2832.77 33
2832.89 35
2833.01 37
2833.14 39
2833.26 41
2833.38 44
2833.50 47
2833.62 48
2833.75 47
2833.87 43
2833.99 35
2834.11 24
2834.24 12
2834.36 1
2834.48 0
2834.60 0
2834.72 0
2834.85 0
2834.97 5
2835.09 17
2835.21 30
2835.33 43
2835.46 56
2835.58 68
2835.70 79
2835.82 89
2835.94 98
2836.07 105
2836.19 109
2836.31 112
2836.43 111
2836.55 107
2836.68 101
2836.80 92
2836.92 82
2837.04 71
2837.17 61
2837.29 52
2837.41 45
2837.53 41
2837.65 39
2837.78 39
2837.90 40
2838.02 42
2838.14 44
2838.27 45
2838.39 47
2838.51 48
2838.63 50
2838.75 51
2838.88 53
2839.00 54
2839.12 56
2839.24 58
2839.36 60
2839.49 63
2839.61 67
2839.73 71
2839.85 75
2839.98 80
2840.10 84
2840.22 88
2840.34 90
2840.46 91
2840.59 89
2840.71 84
2840.83 76
2840.95 65
2841.08 53
2841.20 40
2841.32 28
2841.44 18
2841.56 13
2841.69 12
2841.81 17
2841.93 25
2842.05 35
2842.18 45
2842.30 53
2842.42 58
2842.54 61
2842.66 60
2842.79 59
2842.91 58
2843.03 57
2843.15 57
2843.28 58
2843.40 59
2843.52 60
2843.64 60
2843.77 60
2843.89 59
2844.01 59
2844.13 60
2844.25 62
2844.38 65
2844.50 69
2844.62 72
2844.74 75
2844.87 76
2844.99 75
2845.11 73
2845.23 69
2845.36 66
2845.48 63
2845.60 62
2845.72 61
2845.84 61
2845.97 60
2846.09 57
2846.21 54
2846.33 50
2846.46 46
2846.58 44
2846.70 44
2846.82 46
2846.95 49
2847.07 54
2847.19 59
2847.31 63
2847.43 65
2847.56 66
2847.68 67
2847.80 66
2847.92 66
2848.05 66
2848.17 66
2848.29 67
2848.41 68
2848.54 69
2848.66 68
2848.78 66
2848.90 62
2849.03 57
2849.15 50
2849.27 43
2849.39 34
2849.52 25
2849.64 16
2849.76 8
2849.88 2
2850.01 0
2850.13 0
2850.25 0
2850.37 0
2850.49 4
2850.62 8
2850.74 10
2850.86 11
2850.98 10
2851.11 7
2851.23 3
2851.35 0
2851.47 0
2851.60 0
2851.72 0
2851.84 0
2851.96 0
2852.09 0
2852.21 0
2852.33 0
2852.45 1
2852.58 2
2852.70 6
2852.82 10
2852.94 16
2853.07 22
2853.19 27
2853.31 32
2853.43 36
2853.56 38
2853.68 38
2853.80 38
2853.92 37
2854.05 37
2854.17 37
2854.29 37
2854.41 38
2854.54 40
2854.66 40
2854.78 40
2854.90 37
2855.03 34
2855.15 30
2855.27 27
2855.39 25
2855.52 24
2855.64 26
2855.76 30
2855.88 34
2856.01 39
2856.13 43
2856.25 47
2856.37 51
2856.50 55
2856.62 60
2856.74 66
2856.86 71
2856.99 76
2857.11 79
2857.23 79
2857.35 77
2857.48 73
2857.60 67
2857.72 60
2857.85 54
2857.97 47
2858.09 43
2858.21 40
2858.34 39
2858.46 40
2858.58 43
2858.70 47
2858.83 51
2858.95 55
2859.07 59
2859.19 62
2859.32 64
2859.44 67
2859.56 71
2859.68 74
2859.81 76
2859.93 76
2860.05 73
2860.17 67
2860.30 58
2860.42 48
2860.54 39
2860.67 31
2860.79 27
2860.91 26
2861.03 29
2861.16 34
2861.28 40
2861.40 46
2861.52 50
2861.65 53
2861.77 54
2861.89 54
2862.01 53
2862.14 50
2862.26 48
2862.38 46
2862.51 44
2862.63 43
2862.75 44
2862.87 46
2863.00 50
2863.12 56
2863.24 63
2863.36 70
2863.49 76
2863.61 80
2863.73 83
2863.86 85
2863.98 86
2864.10 86
2864.22 86
2864.35 88
2864.47 90
2864.59 92
2864.71 96
2864.84 99
2864.96 101
2865.08 101
2865.21 99
2865.33 95
2865.45 89
2865.57 81
2865.70 71
2865.82 59
2865.94 47
2866.06 33
2866.19 19
2866.31 6
2866.43 0
2866.56 0
2866.68 0
2866.80 0
2866.92 0
2867.05 0
2867.17 8
2867.29 21
2867.42 34
2867.54 46
2867.66 57
2867.78 66
2867.91 73
2868.03 77
2868.15 77
2868.27 75
2868.40 71
2868.52 66
2868.64 59
2868.77 52
2868.89 45
2869.01 38
2869.13 31
2869.26 25
2869.38 20
2869.50 17
2869.63 15
2869.75 16
2869.87 20
2869.99 26
2870.12 34
2870.24 45
2870.36 55
2870.49 64
2870.61 72
2870.73 78
2870.85 81
2870.98 84
2871.10 85
2871.22 86
2871.35 87
2871.47 88
2871.59 89
2871.71 89
2871.84 88
2871.96 87
2872.08 85
2872.21 81
2872.33 78
2872.45 74
2872.57 70
2872.70 66
2872.82 62
2872.94 58
2873.07 56
2873.19 54
2873.31 53
2873.44 54
2873.56 56
2873.68 58
2873.80 62
2873.93 65
2874.05 70
2874.17 75
2874.30 81
2874.42 88
2874.54 96
2874.66 104
2874.79 111
2874.91 115
2875.03 116
2875.16 114
2875.28 109
2875.40 104
2875.53 98
2875.65 94
2875.77 92
2875.89 93
2876.02 95
2876.14 97
2876.26 98
2876.39 98
2876.51 97
2876.63 96
2876.75 95
2876.88 97
2877.00 100
2877.12 104
2877.25 108
2877.37 112
2877.49 112
2877.62 110
2877.74 105
2877.86 97
2877.98 89
2878.11 81
2878.23 74
2878.35 69
2878.48 65
2878.60 63
2878.72 62
2878.85 60
2878.97 58
2879.09 55
2879.22 51
2879.34 46
2879.46 41
2879.58 36
2879.71 32
2879.83 30
2879.95 28
2880.08 28
2880.20 30
2880.32 32
2880.45 35
2880.57 37
2880.69 37
2880.82 35
2880.94 31
2881.06 25
2881.18 18
2881.31 10
2881.43 3
2881.55 0
2881.68 0
2881.80 0
2881.92 0
2882.05 0
2882.17 0
2882.29 0
2882.42 0
2882.54 2
2882.66 4
2882.78 6
2882.91 8
2883.03 10
2883.15 12
2883.28 14
2883.40 16
2883.52 18
2883.65 19
2883.77 20
2883.89 21
2884.02 21
2884.14 22
2884.26 22
2884.39 24
2884.51 25
2884.63 27
2884.75 30
2884.88 34
2885.00 37
2885.12 40
2885.25 41
2885.37 41
2885.49 40
2885.62 37
2885.74 33
2885.86 28
2885.99 25
2886.11 22
2886.23 21
2886.36 21
2886.48 23
2886.60 26
2886.73 29
2886.85 31
2886.97 33
2887.10 34
2887.22 34
2887.34 34
2887.47 34
2887.59 34
2887.71 35
2887.83 36
2887.96 39
2888.08 41
2888.20 44
2888.33 47
2888.45 49
2888.57 51
2888.70 51
2888.82 50
2888.94 48
2889.07 45
2889.19 43
2889.31 41
2889.44 39
2889.56 37
2889.68 34
2889.81 31
2889.93 27
2890.05 24
2890.18 21
2890.30 19
2890.42 17
2890.55 15
2890.67 13
2890.79 9
2890.92 5
2891.04 1
2891.16 0
2891.29 0
2891.41 0
2891.53 2
2891.66 9
2891.78 18
2891.90 26
2892.03 34
2892.15 40
2892.27 45
2892.40 47
2892.52 49
2892.64 50
2892.77 52
2892.89 55
2893.01 59
2893.14 63
2893.26 68
2893.38 71
2893.51 75
2893.63 77
2893.75 79
2893.88 81
2894.00 82
2894.12 82
2894.25 82
2894.37 82
2894.49 80
2894.62 79
2894.74 78
2894.86 79
2894.99 82
2895.11 87
2895.23 93
2895.36 99
2895.48 102
2895.60 101
2895.73 97
2895.85 88
2895.97 77
2896.10 66
2896.22 56
2896.34 50
2896.47 49
2896.59 52
2896.71 59
2896.84 69
2896.96 80
2897.08 90
2897.21 99
2897.33 106
2897.45 111
2897.58 115
2897.70 121
2897.83 129
2897.95 139
2898.07 151
2898.20 163
2898.32 173
2898.44 179
2898.57 180
2898.69 175
2898.81 166
2898.94 155
2899.06 144
2899.18 134
2899.31 128
2899.43 124
2899.55 124
2899.68 126
2899.80 130
2899.92 133
2900.05 136
2900.17 137
2900.29 134
2900.42 129
2900.54 121
2900.66 111
2900.79 101
2900.91 93
2901.04 87
2901.16 84
2901.28 85
2901.41 88
2901.53 93
2901.65 98
2901.78 104
2901.90 109
2902.02 113
2902.15 118
2902.27 122
2902.39 126
2902.52 129
2902.64 132
2902.76 133
2902.89 133
2903.01 132
2903.14 130
2903.26 126
2903.38 120
2903.51 113
2903.63 107
2903.75 101
2903.88 98
2904.00 98
2904.12 102
2904.25 108
2904.37 116
2904.49 124
2904.62 131
2904.74 136
2904.87 137
2904.99 136
2905.11 133
2905.24 130
2905.36 127
2905.48 126
2905.61 126
2905.73 128
2905.85 129
2905.98 129
2906.10 126
2906.23 121
2906.35 114
2906.47 105
2906.60 96
2906.72 88
2906.84 82
2906.97 79
2907.09 77
2907.21 77
2907.34 78
2907.46 79
2907.59 79
2907.71 77
2907.83 73
2907.96 68
2908.08 63
2908.20 57
2908.33 53
2908.45 50
2908.57 49
2908.70 50
2908.82 51
2908.95 53
2909.07 56
2909.19 59
2909.32 63
2909.44 67
2909.56 72
2909.69 77
2909.81 82
2909.94 85
2910.06 86
2910.18 86
2910.31 84
2910.43 84
2910.55 85
2910.68 88
2910.80 95
2910.92 103
2911.05 113
2911.17 121
2911.30 127
2911.42 131
2911.54 132
2911.67 131
2911.79 130
2911.91 129
2912.04 128
2912.16 127
2912.29 126
2912.41 124
2912.53 120
2912.66 116
2912.78 112
2912.90 108
2913.03 104
2913.15 100
2913.28 96
2913.40 91
2913.52 86
2913.65 80
2913.77 76
2913.89 73
2914.02 72
2914.14 74
2914.27 77
2914.39 80
2914.51 82
2914.64 81
2914.76 79
2914.89 74
2915.01 67
2915.13 59
2915.26 52
2915.38 45
2915.50 40
2915.63 36
2915.75 35
2915.88 35
2916.00 38
2916.12 43
2916.25 50
2916.37 56
2916.49 63
2916.62 68
2916.74 72
2916.87 74
2916.99 75
2917.11 74
2917.24 73
2917.36 71
2917.49 70
2917.61 68
2917.73 67
2917.86 66
2917.98 67
2918.10 69
2918.23 73
2918.35 78
2918.48 84
2918.60 92
2918.72 99
2918.85 107
2918.97 113
2919.10 120
2919.22 125
2919.34 129
2919.47 132
2919.59 133
2919.72 133
2919.84 133
2919.96 133
2920.09 134
2920.21 137
2920.34 140
2920.46 145
2920.58 152
2920.71 159
2920.83 166
2920.95 174
2921.08 182
2921.20 191
2921.33 199
2921.45 207
2921.57 215
2921.70 222
2921.82 228
2921.95 233
2922.07 237
2922.19 241
2922.32 245
2922.44 249
2922.57 254
2922.69 259
2922.81 264
2922.94 268
2923.06 271
2923.19 271
2923.31 269
2923.43 263
2923.56 254
2923.68 243
2923.81 233
2923.93 224
2924.05 216
2924.18 212
2924.30 210
2924.43 211
2924.55 213
2924.67 214
2924.80 214
2924.92 212
2925.05 208
2925.17 200
2925.29 190
2925.42 177
2925.54 164
2925.67 150
2925.79 138
2925.91 127
2926.04 117
2926.16 110
2926.29 105
2926.41 102
2926.53 100
2926.66 100
2926.78 100
2926.91 101
2927.03 104
2927.15 106
2927.28 108
2927.40 110
2927.53 111
2927.65 109
2927.78 107
2927.90 102
2928.02 97
2928.15 91
2928.27 86
2928.40 81
2928.52 78
2928.64 75
2928.77 73
2928.89 69
2929.02 64
2929.14 57
2929.26 48
2929.39 38
2929.51 27
2929.64 18
2929.76 11
2929.88 8
2930.01 7
2930.13 9
2930.26 13
2930.38 18
2930.51 23
2930.63 26
2930.75 28
2930.88 28
2931.00 28
2931.13 27
2931.25 26
2931.37 25
2931.50 25
2931.62 24
2931.75 24
2931.87 22
2932.00 20
2932.12 17
2932.24 14
2932.37 11
2932.49 9
2932.62 9
2932.74 11
2932.86 15
2932.99 21
2933.11 28
2933.24 35
2933.36 41
2933.49 46
2933.61 50
2933.73 54
2933.86 57
2933.98 60
2934.11 63
2934.23 68
2934.36 74
2934.48 80
2934.60 88
2934.73 96
2934.85 102
2934.98 108
2935.10 114
2935.22 119
2935.35 126
2935.47 136
2935.60 149
2935.72 166
2935.85 186
2935.97 207
2936.09 230
2936.22 255
2936.34 281
2936.47 309
2936.59 340
2936.72 374
2936.84 411
2936.96 448
2937.09 483
2937.21 515
2937.34 543
2937.46 565
2937.59 583
2937.71 598
2937.83 610
2937.96 622
2938.08 632
2938.21 642
2938.33 652
2938.46 661
2938.58 669
2938.70 677
2938.83 686
2938.95 694
2939.08 702
2939.20 709
2939.33 714
2939.45 717
2939.57 716
2939.70 712
2939.82 706
2939.95 699
2940.07 691
2940.20 683
2940.32 676
2940.44 667
2940.57 657
2940.69 645
2940.82 630
2940.94 612
2941.07 594
2941.19 574
2941.32 553
2941.44 534
2941.56 516
2941.69 498
2941.81 482
2941.94 468
2942.06 455
2942.19 443
2942.31 431
2942.43 418
2942.56 404
2942.68 389
2942.81 371
2942.93 352
2943.06 333
2943.18 315
2943.31 300
2943.43 287
2943.55 276
2943.68 266
2943.80 257
2943.93 247
2944.05 235
2944.18 222
2944.30 207
2944.43 192
2944.55 177
2944.67 163
2944.80 151
2944.92 142
2945.05 136
2945.17 131
2945.30 127
2945.42 123
2945.55 118
2945.67 111
2945.79 103
2945.92 95
2946.04 87
2946.17 80
2946.29 76
2946.42 75
2946.54 76
2946.67 80
2946.79 85
2946.91 92
2947.04 100
2947.16 106
2947.29 111
2947.41 114
2947.54 114
2947.66 111
2947.79 107
2947.91 101
2948.03 94
2948.16 87
2948.28 79
2948.41 71
2948.53 61
2948.66 50
2948.78 39
2948.91 28
2949.03 20
2949.16 17
2949.28 19
2949.40 27
2949.53 39
2949.65 53
2949.78 68
2949.90 80
2950.03 88
2950.15 91
2950.28 90
2950.40 84
2950.53 78
2950.65 72
2950.77 68
2950.90 68
2951.02 72
2951.15 80
2951.27 90
2951.40 101
2951.52 109
2951.65 113
2951.77 110
2951.90 101
2952.02 87
2952.15 69
2952.27 49
2952.39 31
2952.52 16
2952.64 5
2952.77 0
2952.89 0
2953.02 0
2953.14 0
2953.27 0
2953.39 0
2953.52 0
2953.64 0
2953.77 0
2953.89 4
2954.01 18
2954.14 34
2954.26 50
2954.39 64
2954.51 75
2954.64 82
2954.76 86
2954.89 86
2955.01 85
2955.14 82
2955.26 81
2955.39 80
2955.51 79
2955.63 79
2955.76 79
2955.88 77
2956.01 73
2956.13 68
2956.26 62
2956.38 55
2956.51 49
2956.63 42
2956.76 35
2956.88 29
2957.01 23
2957.13 18
2957.26 16
2957.38 16
2957.51 18
2957.63 23
2957.75 29
2957.88 34
2958.00 37
2958.13 36
2958.25 32
2958.38 26
2958.50 20
2958.63 15
2958.75 13
2958.88 15
2959.00 20
2959.13 28
2959.25 37
2959.38 45
2959.50 52
2959.63 55
2959.75 56
2959.88 54
2960.00 51
2960.12 48
2960.25 47
2960.37 47
2960.50 50
2960.62 55
2960.75 61
2960.87 66
2961.00 70
2961.12 72
2961.25 72
2961.37 70
2961.50 69
2961.62 68
2961.75 69
2961.87 71
2962.00 76
2962.12 81
2962.25 86
2962.37 90
2962.50 91
2962.62 90
2962.75 86
2962.87 80
2962.99 73
2963.12 66
2963.24 60
2963.37 55
2963.49 50
2963.62 47
2963.74 43
2963.87 39
2963.99 34
2964.12 28
2964.24 22
2964.37 15
2964.49 9
2964.62 4
2964.74 0
2964.87 0
2964.99 0
2965.12 0
2965.24 0
2965.37 0
2965.49 0
2965.62 0
2965.74 2
2965.87 6
2965.99 8
2966.12 9
2966.24 9
2966.37 10
2966.49 10
2966.62 11
2966.74 13
2966.87 15
2966.99 18
2967.12 21
2967.24 24
2967.37 27
2967.49 29
2967.62 29
2967.74 28
2967.87 26
2967.99 22
2968.11 17
2968.24 13
2968.36 9
2968.49 6
2968.61 6
2968.74 7
2968.86 10
2968.99 14
2969.11 18
2969.24 22
2969.36 24
2969.49 26
2969.61 26
2969.74 25
2969.86 23
2969.99 21
2970.11 19
2970.24 17
2970.36 17
2970.49 18
2970.61 20
2970.74 22
2970.86 23
2970.99 23
2971.11 22
2971.24 19
2971.36 16
2971.49 12
2971.61 9
2971.74 7
2971.86 6
2971.99 5
2972.11 6
2972.24 8
2972.36 11
2972.49 14
2972.61 18
2972.74 22
2972.86 25
2972.99 29
2973.11 33
2973.24 37
2973.36 42
2973.49 46
2973.61 49
2973.74 51
2973.86 51
2973.99 48
2974.11 44
2974.24 37
2974.36 29
2974.49 21
2974.61 13
2974.74 8
2974.87 6
2974.99 8
2975.12 14
2975.24 24
2975.37 36
2975.49 48
2975.62 59
2975.74 67
2975.87 71
2975.99 73
2976.12 71
2976.24 66
2976.37 60
2976.49 52
2976.62 45
2976.74 38
2976.87 33
2976.99 32
2977.12 35
2977.24 42
2977.37 52
2977.49 65
2977.62 80
2977.74 94
2977.87 105
2977.99 114
2978.12 118
2978.24 120
2978.37 117
2978.49 113
2978.62 107
2978.74 102
2978.87 97
2978.99 94
2979.12 94
2979.24 97
2979.37 102
2979.49 107
2979.62 112
2979.74 115
2979.87 115
2980.00 112
2980.12 106
2980.25 97
2980.37 88
2980.50 80
2980.62 74
2980.75 70
2980.87 67
2981.00 64
2981.12 60
2981.25 54
2981.37 46
2981.50 37
2981.62 29
2981.75 24
2981.87 23
2982.00 27
2982.12 36
2982.25 47
2982.37 60
2982.50 73
2982.62 83
2982.75 89
2982.88 92
2983.00 90
2983.13 86
2983.25 81
2983.38 74
2983.50 69
2983.63 64
2983.75 62
2983.88 60
2984.00 59
2984.13 59
2984.25 57
2984.38 56
2984.50 53
2984.63 50
2984.75 48
2984.88 47
2985.00 47
2985.13 48
2985.26 51
2985.38 55
2985.51 59
2985.63 61
2985.76 63
2985.88 63
2986.01 61
2986.13 58
2986.26 53
2986.38 48
2986.51 42
2986.63 37
2986.76 33
2986.88 30
2987.01 29
2987.13 30
2987.26 33
2987.39 38
2987.51 45
2987.64 53
2987.76 61
2987.89 70
2988.01 79
2988.14 85
2988.26 90
2988.39 91
2988.51 89
2988.64 84
2988.76 77
2988.89 70
2989.02 62
2989.14 56
2989.27 52
2989.39 51
2989.52 51
2989.64 53
2989.77 55
2989.89 57
2990.02 58
2990.14 57
2990.27 55
2990.39 50
2990.52 45
2990.65 39
2990.77 33
2990.90 29
2991.02 25
2991.15 24
2991.27 23
2991.40 23
2991.52 24
2991.65 26
2991.77 28
2991.90 32
2992.02 37
2992.15 43
2992.28 48
2992.40 53
2992.53 56
2992.65 58
2992.78 59
2992.90 59
2993.03 59
2993.15 61
2993.28 65
2993.40 69
2993.53 73
2993.66 77
2993.78 79
2993.91 79
2994.03 79
2994.16 78
2994.28 78
2994.41 78
2994.53 79
2994.66 79
2994.79 80
2994.91 79
2995.04 79
2995.16 80
2995.29 83
2995.41 90
2995.54 100
2995.66 112
2995.79 126
2995.91 141
2996.04 154
2996.17 165
2996.29 173
2996.42 179
2996.54 182
2996.67 184
2996.79 184
2996.92 184
2997.04 182
2997.17 178
2997.30 174
2997.42 170
2997.55 165
2997.67 161
2997.80 159
2997.92 158
2998.05 159
2998.17 162
2998.30 166
2998.43 171
2998.55 176
2998.68 180
2998.80 182
2998.93 182
2999.05 180
2999.18 176
2999.30 171
2999.43 165
2999.56 159
2999.68 153
2999.81 148
2999.93 144
3000.06 140
3000.18 137
3000.31 133
3000.43 130
3000.56 127
3000.69 123
3000.81 118
3000.94 113
3001.06 108
3001.19 105
3001.31 103
3001.44 103
3001.57 104
3001.69 107
3001.82 110
3001.94 111
3002.07 110
3002.19 105
3002.32 97
3002.44 87
3002.57 76
3002.70 65
3002.82 58
3002.95 54
3003.07 54
3003.20 58
3003.32 63
3003.45 68
3003.58 72
3003.70 73
3003.83 70
3003.95 64
3004.08 56
3004.20 47
3004.33 38
3004.46 30
3004.58 24
3004.71 21
3004.83 20
3004.96 22
3005.08 25
3005.21 28
3005.34 31
3005.46 33
3005.59 33
3005.71 33
3005.84 31
3005.96 29
3006.09 27
3006.22 26
3006.34 24
3006.47 22
3006.59 20
3006.72 18
3006.84 15
3006.97 11
3007.10 6
3007.22 2
3007.35 0
3007.47 0
3007.60 0
3007.72 0
3007.85 0
3007.98 0
3008.10 0
3008.23 2
3008.35 3
3008.48 3
3008.61 3
3008.73 3
3008.86 4
3008.98 6
3009.11 10
3009.23 16
3009.36 24
3009.49 32
3009.61 41
3009.74 49
3009.86 57
3009.99 62
3010.11 65
3010.24 65
3010.37 64
3010.49 62
3010.62 60
3010.74 58
3010.87 56
3011.00 56
3011.12 56
3011.25 57
3011.37 58
3011.50 61
3011.62 65
3011.75 69
3011.88 75
3012.00 81
3012.13 87
3012.25 94
3012.38 99
3012.51 103
3012.63 106
3012.76 106
3012.88 103
3013.01 99
3013.13 93
3013.26 87
3013.39 80
3013.51 73
3013.64 68
3013.76 65
3013.89 64
3014.02 64
3014.14 67
3014.27 72
3014.39 77
3014.52 82
3014.65 87
3014.77 89
3014.90 89
3015.02 87
3015.15 83
3015.28 78
3015.40 74
3015.53 70
3015.65 68
3015.78 65
3015.90 64
3016.03 62
3016.16 62
3016.28 62
3016.41 64
3016.53 68
3016.66 73
3016.79 79
3016.91 84
3017.04 88
3017.16 89
3017.29 89
3017.42 87
3017.54 85
3017.67 85
3017.79 87
3017.92 90
3018.05 94
3018.17 99
3018.30 102
3018.42 104
3018.55 105
3018.68 106
3018.80 107
3018.93 110
3019.05 112
3019.18 114
3019.31 115
3019.43 114
3019.56 112
3019.68 107
3019.81 102
3019.94 97
3020.06 93
3020.19 89
3020.31 87
3020.44 85
3020.57 84
3020.69 82
3020.82 79
3020.94 76
3021.07 72
3021.20 67
3021.32 63
3021.45 59
3021.57 56
3021.70 54
3021.83 53
3021.95 53
3022.08 52
3022.20 51
3022.33 49
3022.46 46
3022.58 43
3022.71 39
3022.84 36
3022.96 34
3023.09 34
3023.21 36
3023.34 38
3023.47 42
3023.59 46
3023.72 50
3023.84 54
3023.97 56
3024.10 58
3024.22 59
3024.35 60
3024.47 61
3024.60 62
3024.73 62
3024.85 63
3024.98 63
3025.11 62
3025.23 61
3025.36 60
3025.48 59
3025.61 60
3025.74 61
3025.86 63
3025.99 65
3026.11 66
3026.24 67
3026.37 66
3026.49 66
3026.62 65
3026.74 66
3026.87 68
3027.00 72
3027.12 76
3027.25 80
3027.38 84
3027.50 87
3027.63 88
3027.75 89
3027.88 89
3028.01 90
3028.13 91
3028.26 92
3028.39 94
3028.51 95
3028.64 97
3028.76 99
3028.89 102
3029.02 104
3029.14 107
3029.27 108
3029.39 107
3029.52 104
3029.65 98
3029.77 89
3029.90 78
3030.03 67
3030.15 56
3030.28 48
3030.40 42
3030.53 40
3030.66 39
3030.78 41
3030.91 44
3031.04 47
3031.16 50
3031.29 53
3031.41 55
3031.54 57
3031.67 57
3031.79 56
3031.92 53
3032.05 49
3032.17 44
3032.30 40
3032.42 36
3032.55 33
3032.68 32
3032.80 30
3032.93 30
3033.06 31
3033.18 33
3033.31 37
3033.44 43
3033.56 49
3033.69 55
3033.81 59
3033.94 61
3034.07 59
3034.19 56
3034.32 52
3034.45 48
3034.57 45
3034.70 44
3034.82 46
3034.95 48
3035.08 51
3035.20 56
3035.33 60
3035.46 65
3035.58 70
3035.71 74
3035.84 78
3035.96 79
3036.09 79
3036.21 78
3036.34 76
3036.47 73
3036.59 71
3036.72 70
3036.85 69
3036.97 67
3037.10 66
3037.23 63
3037.35 60
3037.48 56
3037.60 52
3037.73 48
3037.86 45
3037.98 43
3038.11 42
3038.24 41
3038.36 41
3038.49 42
3038.62 43
3038.74 44
3038.87 44
3038.99 42
3039.12 39
3039.25 33
3039.37 26
3039.50 18
3039.63 11
3039.75 4
3039.88 0
3040.01 0
3040.13 0
3040.26 0
3040.39 0
3040.51 1
3040.64 1
3040.77 0
3040.89 0
3041.02 0
3041.14 0
3041.27 0
3041.40 3
3041.52 11
3041.65 20
3041.78 30
3041.90 40
3042.03 49
3042.16 58
3042.28 64
3042.41 69
3042.54 71
3042.66 71
3042.79 69
3042.92 65
3043.04 61
3043.17 56
3043.29 53
3043.42 51
3043.55 51
3043.67 54
3043.80 58
3043.93 63
3044.05 68
3044.18 73
3044.31 76
3044.43 77
3044.56 76
3044.69 72
3044.81 68
3044.94 64
3045.07 61
3045.19 61
3045.32 62
3045.45 66
3045.57 71
3045.70 77
3045.83 84
3045.95 89
3046.08 93
3046.20 96
3046.33 97
3046.46 97
3046.58 95
3046.71 93
3046.84 90
3046.96 88
3047.09 86
3047.22 84
3047.34 82
3047.47 79
3047.60 75
3047.72 69
3047.85 62
3047.98 55
3048.10 49
3048.23 44
3048.36 42
3048.48 43
3048.61 46
3048.74 52
3048.86 57
3048.99 62
3049.12 65
3049.24 65
3049.37 63
3049.50 60
3049.62 55
3049.75 52
3049.88 50
3050.00 50
3050.13 53
3050.26 58
3050.38 64
3050.51 70
3050.64 76
3050.76 81
3050.89 84
3051.02 85
3051.14 84
3051.27 82
3051.40 79
3051.52 76
3051.65 73
3051.78 70
3051.90 68
3052.03 65
3052.16 62
3052.28 58
3052.41 53
3052.54 47
3052.66 40
3052.79 33
3052.92 27
3053.04 23
3053.17 23
3053.30 26
3053.42 35
3053.55 47
3053.68 61
3053.80 74
3053.93 85
3054.06 90
3054.18 89
3054.31 83
3054.44 73
3054.56 62
3054.69 53
3054.82 47
3054.94 47
3055.07 51
3055.20 58
3055.32 67
3055.45 75
3055.58 82
3055.70 86
3055.83 88
3055.96 88
3056.09 86
3056.21 83
3056.34 80
3056.47 78
3056.59 76
3056.72 75
3056.85 74
3056.97 75
3057.10 77
3057.23 80
3057.35 84
3057.48 88
3057.61 92
3057.73 96
3057.86 100
3057.99 102
3058.11 102
3058.24 101
3058.37 96
3058.49 89
3058.62 80
3058.75 70
3058.87 60
3059.00 52
3059.13 47
3059.26 45
3059.38 45
3059.51 47
3059.64 49
3059.76 51
3059.89 52
3060.02 52
3060.14 52
3060.27 51
3060.40 51
3060.52 51
3060.65 50
3060.78 50
3060.90 49
3061.03 47
3061.16 45
3061.28 43
3061.41 41
3061.54 39
3061.67 38
3061.79 39
3061.92 40
3062.05 43
3062.17 47
3062.30 53
3062.43 59
3062.55 64
3062.68 69
3062.81 73
3062.93 75
3063.06 77
3063.19 78
3063.32 77
3063.44 76
3063.57 74
3063.70 71
3063.82 66
3063.95 62
3064.08 58
3064.20 56
3064.33 56
3064.46 58
3064.58 62
3064.71 67
3064.84 72
3064.97 76
3065.09 79
3065.22 80
3065.35 79
3065.47 78
3065.60 77
3065.73 75
3065.85 73
3065.98 72
3066.11 71
3066.24 72
3066.36 73
3066.49 75
3066.62 79
3066.74 83
3066.87 87
3067.00 90
3067.12 91
3067.25 89
3067.38 85
3067.51 78
3067.63 71
3067.76 64
3067.89 60
3068.01 60
3068.14 63
3068.27 69
3068.39 77
3068.52 84
3068.65 89
3068.78 93
3068.90 94
3069.03 93
3069.16 92
3069.28 91
3069.41 89
3069.54 87
3069.66 84
3069.79 78
3069.92 71
3070.05 63
3070.17 55
3070.30 47
3070.43 42
3070.55 39
3070.68 38
3070.81 40
3070.94 44
3071.06 47
3071.19 51
3071.32 53
3071.44 56
3071.57 59
3071.70 62
3071.82 66
3071.95 70
3072.08 74
3072.21 77
3072.33 79
3072.46 79
3072.59 77
3072.71 75
3072.84 74
3072.97 73
3073.10 74
3073.22 76
3073.35 79
3073.48 83
3073.60 85
3073.73 88
3073.86 90
3073.99 91
3074.11 91
3074.24 91
3074.37 89
3074.49 86
3074.62 82
3074.75 75
3074.88 68
3075.00 62
3075.13 57
3075.26 55
3075.38 55
3075.51 58
3075.64 63
3075.77 68
3075.89 73
3076.02 77
3076.15 80
3076.28 82
3076.40 82
3076.53 83
3076.66 85
3076.78 87
3076.91 90
3077.04 94
3077.17 99
3077.29 104
3077.42 110
3077.55 116
3077.67 122
3077.80 127
3077.93 131
3078.06 134
3078.18 137
3078.31 138
3078.44 139
3078.56 140
3078.69 140
3078.82 141
3078.95 140
3079.07 139
3079.20 138
3079.33 135
3079.46 130
3079.58 125
3079.71 120
3079.84 116
3079.96 113
3080.09 113
3080.22 115
3080.35 119
3080.47 124
3080.60 129
3080.73 134
3080.86 139
3080.98 142
3081.11 146
3081.24 149
3081.36 153
3081.49 158
3081.62 163
3081.75 169
3081.87 176
3082.00 182
3082.13 187
3082.26 189
3082.38 190
3082.51 187
3082.64 182
3082.77 175
3082.89 167
3083.02 160
3083.15 155
3083.27 152
3083.40 153
3083.53 154
3083.66 156
3083.78 157
3083.91 157
3084.04 155
3084.17 151
3084.29 147
3084.42 143
3084.55 140
3084.68 137
3084.80 134
3084.93 131
3085.06 127
3085.18 124
3085.31 121
3085.44 118
3085.57 116
3085.69 115
3085.82 115
3085.95 115
3086.08 115
3086.20 115
3086.33 113
3086.46 112
3086.59 110
3086.71 108
3086.84 107
3086.97 108
3087.10 109
3087.22 110
3087.35 111
3087.48 110
3087.61 108
3087.73 103
3087.86 97
3087.99 90
3088.12 83
3088.24 76
3088.37 70
3088.50 64
3088.62 60
3088.75 58
3088.88 56
3089.01 56
3089.13 57
3089.26 59
3089.39 62
3089.52 66
3089.64 69
3089.77 71
3089.90 72
3090.03 73
3090.15 74
3090.28 76
3090.41 78
3090.54 81
3090.66 82
3090.79 83
3090.92 82
3091.05 79
3091.17 74
3091.30 71
3091.43 69
3091.56 69
3091.68 72
3091.81 75
3091.94 76
3092.07 75
3092.19 69
3092.32 59
3092.45 45
3092.58 31
3092.70 17
3092.83 6
3092.96 0
3093.09 0
3093.21 0
3093.34 0
3093.47 0
3093.60 0
3093.72 0
3093.85 0
3093.98 0
3094.11 0
3094.23 1
3094.36 7
3094.49 14
3094.62 24
3094.75 34
3094.87 44
3095.00 53
3095.13 62
3095.26 69
3095.38 76
3095.51 82
3095.64 88
3095.77 92
3095.89 96
3096.02 99
3096.15 99
3096.28 98
3096.40 96
3096.53 92
3096.66 87
3096.79 82
3096.91 75
3097.04 67
3097.17 59
3097.30 50
3097.42 43
3097.55 36
3097.68 32
3097.81 31
3097.94 33
3098.06 37
3098.19 42
3098.32 48
3098.45 53
3098.57 59
3098.70 65
3098.83 71
3098.96 77
3099.08 85
3099.21 93
3099.34 101
3099.47 109
3099.59 116
3099.72 122
3099.85 127
3099.98 129
3100.11 130
3100.23 129
3100.36 126
3100.49 122
3100.62 115
3100.74 107
3100.87 96
3101.00 84
3101.13 71
3101.25 59
3101.38 50
3101.51 45
3101.64 45
3101.77 49
3101.89 58
3102.02 68
3102.15 79
3102.28 89
3102.40 98
3102.53 105
3102.66 110
3102.79 114
3102.92 118
3103.04 121
3103.17 123
3103.30 125
3103.43 125
3103.55 125
3103.68 122
3103.81 119
3103.94 115
3104.06 110
3104.19 106
3104.32 102
3104.45 99
3104.58 97
3104.70 96
3104.83 94
3104.96 92
3105.09 90
3105.21 86
3105.34 82
3105.47 78
3105.60 75
3105.73 72
3105.85 71
3105.98 72
3106.11 74
3106.24 77
3106.37 82
3106.49 88
3106.62 94
3106.75 100
3106.88 104
3107.00 108
3107.13 109
3107.26 109
3107.39 107
3107.52 105
3107.64 101
3107.77 98
3107.90 93
3108.03 88
3108.15 83
3108.28 76
3108.41 69
3108.54 61
3108.67 53
3108.79 44
3108.92 36
3109.05 27
3109.18 19
3109.31 12
3109.43 7
3109.56 3
3109.69 2
3109.82 2
3109.94 4
3110.07 7
3110.20 9
3110.33 11
3110.46 11
3110.58 11
3110.71 10
3110.84 10
3110.97 12
3111.10 15
3111.22 19
3111.35 24
3111.48 29
3111.61 33
3111.74 35
3111.86 34
3111.99 31
3112.12 26
3112.25 21
3112.38 16
3112.50 12
3112.63 11
3112.76 12
3112.89 15
3113.01 18
3113.14 21
3113.27 23
3113.40 23
3113.53 22
3113.65 21
3113.78 19
3113.91 18
3114.04 17
3114.17 16
3114.29 14
3114.42 13
3114.55 12
3114.68 12
3114.81 11
3114.93 12
3115.06 12
3115.19 12
3115.32 12
3115.45 11
3115.57 9
3115.70 6
3115.83 2
3115.96 0
3116.09 0
3116.21 0
3116.34 0
3116.47 0
3116.60 0
3116.73 0
3116.85 5
3116.98 16
3117.11 27
3117.24 37
3117.37 46
3117.49 53
3117.62 58
3117.75 61
3117.88 64
3118.01 68
3118.13 72
3118.26 79
3118.39 86
3118.52 95
3118.65 104
3118.78 114
3118.90 124
3119.03 135
3119.16 145
3119.29 154
3119.42 164
3119.54 172
3119.67 180
3119.80 185
3119.93 189
3120.06 192
3120.18 195
3120.31 199
3120.44 203
3120.57 210
3120.70 218
3120.82 226
3120.95 233
3121.08 238
3121.21 240
3121.34 237
3121.47 231
3121.59 222
3121.72 212
3121.85 201
3121.98 192
3122.11 185
3122.23 179
3122.36 176
3122.49 173
3122.62 170
3122.75 168
3122.87 165
3123.00 163
3123.13 161
3123.26 160
3123.39 160
3123.52 159
3123.64 159
3123.77 158
3123.90 155
3124.03 151
3124.16 146
3124.28 141
3124.41 135
3124.54 129
3124.67 124
3124.80 120
3124.93 117
3125.05 113
3125.18 110
3125.31 106
3125.44 101
3125.57 98
3125.69 95
3125.82 94
3125.95 96
3126.08 98
3126.21 101
3126.34 103
3126.46 103
3126.59 100
3126.72 95
3126.85 89
3126.98 83
3127.11 77
3127.23 73
3127.36 69
3127.49 67
3127.62 64
3127.75 62
3127.87 58
3128.00 55
3128.13 51
3128.26 48
3128.39 47
3128.52 48
3128.64 51
3128.77 56
3128.90 65
3129.03 75
3129.16 87
3129.29 98
3129.41 107
3129.54 113
3129.67 114
3129.80 110
3129.93 102
3130.06 91
3130.18 79
3130.31 67
3130.44 57
3130.57 49
3130.70 44
3130.82 42
3130.95 42
3131.08 43
3131.21 45
3131.34 47
3131.47 49
3131.59 50
3131.72 52
3131.85 54
3131.98 56
3132.11 60
3132.24 64
3132.36 68
3132.49 71
3132.62 73
3132.75 73
3132.88 72
3133.01 70
3133.14 68
3133.26 68
3133.39 70
3133.52 74
3133.65 79
3133.78 84
3133.91 89
3134.03 91
3134.16 90
3134.29 87
3134.42 81
3134.55 74
3134.68 66
3134.80 59
3134.93 52
3135.06 47
3135.19 44
3135.32 45
3135.45 48
3135.57 54
3135.70 62
3135.83 71
3135.96 80
3136.09 89
3136.22 97
3136.34 105
3136.47 112
3136.60 120
3136.73 128
3136.86 135
3136.99 141
3137.12 146
3137.24 150
3137.37 154
3137.50 157
3137.63 162
3137.76 167
3137.89 173
3138.01 180
3138.14 187
3138.27 192
3138.40 196
3138.53 197
3138.66 194
3138.79 188
3138.91 179
3139.04 167
3139.17 154
3139.30 142
3139.43 131
3139.56 122
3139.68 115
3139.81 110
3139.94 105
3140.07 100
3140.20 95
3140.33 90
3140.46 83
3140.58 77
3140.71 72
3140.84 68
3140.97 66
3141.10 68
3141.23 72
3141.36 79
3141.48 88
3141.61 96
3141.74 103
3141.87 107
3142.00 108
3142.13 107
3142.26 103
3142.38 100
3142.51 97
3142.64 96
3142.77 96
3142.90 98
3143.03 99
3143.16 100
3143.28 99
3143.41 96
3143.54 92
3143.67 88
3143.80 84
3143.93 81
3144.06 80
3144.18 80
3144.31 81
3144.44 84
3144.57 86
3144.70 88
3144.83 88
3144.96 86
3145.08 82
3145.21 77
3145.34 71
3145.47 66
3145.60 62
3145.73 59
3145.86 58
3145.98 59
3146.11 61
3146.24 62
3146.37 63
3146.50 63
3146.63 62
3146.76 61
3146.88 58
3147.01 57
3147.14 57
3147.27 60
3147.40 65
3147.53 71
3147.66 79
3147.79 85
3147.91 90
3148.04 91
3148.17 88
3148.30 81
3148.43 71
3148.56 58
3148.69 45
3148.81 33
3148.94 22
3149.07 14
3149.20 9
3149.33 8
3149.46 10
3149.59 14
3149.72 20
3149.84 26
3149.97 31
3150.10 35
3150.23 38
3150.36 39
3150.49 40
3150.62 40
3150.75 41
3150.87 41
3151.00 42
3151.13 44
3151.26 47
3151.39 52
3151.52 58
3151.65 67
3151.78 78
3151.90 88
3152.03 98
3152.16 105
3152.29 109
3152.42 110
3152.55 108
3152.68 105
3152.81 102
3152.93 100
3153.06 100
3153.19 102
3153.32 105
3153.45 108
3153.58 111
3153.71 112
3153.84 112
3153.96 110
3154.09 108
3154.22 107
3154.35 107
3154.48 108
3154.61 112
3154.74 117
3154.87 123
3154.99 130
3155.12 135
3155.25 139
3155.38 140
3155.51 139
3155.64 137
3155.77 134
3155.90 131
3156.03 129
3156.15 128
3156.28 127
3156.41 126
3156.54 126
3156.67 125
3156.80 123
3156.93 121
3157.06 119
3157.18 118
3157.31 117
3157.44 117
3157.57 118
3157.70 119
3157.83 122
3157.96 124
3158.09 128
3158.22 132
3158.34 136
3158.47 141
3158.60 146
3158.73 151
3158.86 156
3158.99 160
3159.12 162
3159.25 162
3159.38 159
3159.50 155
3159.63 150
3159.76 145
3159.89 141
3160.02 138
3160.15 136
3160.28 135
3160.41 135
3160.54 137
3160.66 142
3160.79 150
3160.92 162
3161.05 179
3161.18 200
3161.31 222
3161.44 243
3161.57 262
3161.70 278
3161.83 291
3161.95 303
3162.08 316
3162.21 332
3162.34 355
3162.47 383
3162.60 417
3162.73 456
3162.86 499
3162.99 545
3163.11 593
3163.24 645
3163.37 700
3163.50 762
3163.63 829
3163.76 904
3163.89 983
3164.02 1067
3164.15 1154
3164.28 1241
3164.40 1328
3164.53 1413
3164.66 1497
3164.79 1579
3164.92 1660
3165.05 1737
3165.18 1812
3165.31 1884
3165.44 1953
3165.57 2018
3165.69 2080
3165.82 2137
3165.95 2190
3166.08 2238
3166.21 2279
3166.34 2313
3166.47 2340
3166.60 2361
3166.73 2377
3166.86 2388
3166.99 2396
3167.11 2400
3167.24 2400
3167.37 2394
3167.50 2384
3167.63 2369
3167.76 2349
3167.89 2324
3168.02 2294
3168.15 2259
3168.28 2218
3168.40 2172
3168.53 2122
3168.66 2069
3168.79 2016
3168.92 1964
3169.05 1913
3169.18 1863
3169.31 1813
3169.44 1760
3169.57 1704
3169.70 1643
3169.82 1580
3169.95 1515
3170.08 1451
3170.21 1389
3170.34 1329
3170.47 1274
3170.60 1221
3170.73 1170
3170.86 1122
3170.99 1075
3171.12 1029
3171.25 984
3171.37 939
3171.50 896
3171.63 853
3171.76 812
3171.89 772
3172.02 734
3172.15 699
3172.28 667
3172.41 638
3172.54 611
3172.67 587
3172.80 563
3172.92 539
3173.05 515
3173.18 490
3173.31 463
3173.44 435
3173.57 406
3173.70 379
3173.83 353
3173.96 330
3174.09 311
3174.22 294
3174.35 279
3174.47 266
3174.60 254
3174.73 242
3174.86 232
3174.99 222
3175.12 214
3175.25 208
3175.38 205
3175.51 206
3175.64 210
3175.77 216
3175.90 225
3176.03 233
3176.15 240
3176.28 243
3176.41 242
3176.54 237
3176.67 227
3176.80 214
3176.93 199
3177.06 184
3177.19 171
3177.32 160
3177.45 152
3177.58 148
3177.71 147
3177.83 146
3177.96 145
3178.09 143
3178.22 139
3178.35 134
3178.48 128
3178.61 121
3178.74 116
3178.87 113
3179.00 113
3179.13 116
3179.26 122
3179.39 129
3179.52 136
3179.64 142
3179.77 143
3179.90 141
3180.03 134
3180.16 124
3180.29 112
3180.42 100
3180.55 90
3180.68 81
3180.81 75
3180.94 73
3181.07 72
3181.20 73
3181.33 74
3181.46 75
3181.58 76
3181.71 77
3181.84 78
3181.97 78
3182.10 78
3182.23 78
3182.36 78
3182.49 77
3182.62 75
3182.75 72
3182.88 69
3183.01 66
3183.14 63
3183.27 62
3183.40 62
3183.53 63
3183.65 66
3183.78 69
3183.91 72
3184.04 74
3184.17 76
3184.30 77
3184.43 78
3184.56 79
3184.69 82
3184.82 86
3184.95 92
3185.08 97
3185.21 102
3185.34 105
3185.47 106
3185.60 102
3185.73 95
3185.85 85
3185.98 72
3186.11 58
3186.24 44
3186.37 32
3186.50 23
3186.63 17
3186.76 14
3186.89 13
3187.02 13
3187.15 12
3187.28 10
3187.41 6
3187.54 1
3187.67 0
3187.80 0
3187.93 0
3188.06 0
3188.19 0
3188.31 0
3188.44 0
3188.57 3
3188.70 6
3188.83 7
3188.96 7
3189.09 6
3189.22 4
3189.35 3
3189.48 3
3189.61 4
3189.74 8
3189.87 14
3190.00 22
3190.13 31
3190.26 41
3190.39 51
3190.52 60
3190.65 66
3190.78 70
3190.90 71
3191.03 70
3191.16 66
3191.29 60
3191.42 53
3191.55 47
3191.68 40
3191.81 36
3191.94 32
3192.07 30
3192.20 29
3192.33 28
3192.46 26
3192.59 23
3192.72 18
3192.85 13
3192.98 9
3193.11 5
3193.24 3
3193.37 5
3193.50 9
3193.63 15
3193.76 24
3193.89 33
3194.01 41
3194.14 49
3194.27 55
3194.40 59
3194.53 61
3194.66 61
3194.79 60
3194.92 59
3195.05 58
3195.18 58
3195.31 59
3195.44 61
3195.57 63
3195.70 65
3195.83 66
3195.96 66
3196.09 66
3196.22 64
3196.35 63
3196.48 61
3196.61 58
3196.74 55
3196.87 51
3197.00 47
3197.13 41
3197.26 36
3197.39 31
3197.51 27
3197.64 26
3197.77 26
3197.90 30
3198.03 35
3198.16 41
3198.29 48
3198.42 56
3198.55 62
3198.68 68
3198.81 72
3198.94 74
3199.07 74
3199.20 72
3199.33 67
3199.46 61
3199.59 53
3199.72 44
3199.85 37
3199.98 32
3200.11 29
3200.24 29
3200.37 31
3200.50 34
3200.63 37
3200.76 39
3200.89 40
3201.02 40
3201.15 38
3201.28 36
3201.41 33
3201.54 31
3201.67 30
3201.80 30
3201.93 30
3202.06 31
3202.18 30
3202.31 29
3202.44 25
3202.57 19
3202.70 11
3202.83 2
3202.96 0
3203.09 0
3203.22 0
3203.35 0
3203.48 0
3203.61 0
3203.74 10
3203.87 21
3204.00 32
3204.13 40
3204.26 47
3204.39 51
3204.52 53
3204.65 53
3204.78 54
3204.91 53
3205.04 52
3205.17 51
3205.30 48
3205.43 44
3205.56 40
3205.69 36
3205.82 33
3205.95 30
3206.08 28
3206.21 27
3206.34 27
3206.47 26
3206.60 25
3206.73 23
3206.86 21
3206.99 20
3207.12 18
3207.25 17
3207.38 16
3207.51 17
3207.64 19
3207.77 22
3207.90 27
3208.03 34
3208.16 42
3208.29 48
3208.42 52
3208.55 52
3208.68 48
3208.81 41
3208.94 32
3209.07 23
3209.20 16
3209.33 14
3209.46 16
3209.59 22
3209.72 33
3209.85 45
3209.98 58
3210.11 69
3210.24 78
3210.37 84
3210.50 88
3210.63 90
3210.76 90
3210.89 90
3211.02 88
3211.15 86
3211.28 82
3211.41 78
3211.54 73
3211.67 66
3211.79 59
3211.92 52
3212.05 44
3212.18 36
3212.31 29
3212.44 24
3212.57 22
3212.70 23
3212.83 28
3212.96 37
3213.09 49
3213.22 63
3213.35 77
3213.48 92
3213.61 105
3213.74 115
3213.87 123
3214.00 127
3214.13 128
3214.26 127
3214.39 122
3214.52 117
3214.65 113
3214.78 110
3214.91 110
3215.04 115
3215.17 123
3215.30 134
3215.43 146
3215.57 158
3215.70 168
3215.83 175
3215.96 179
3216.09 180
3216.22 180
3216.35 178
3216.48 177
3216.61 176
3216.74 175
3216.87 174
3217.00 172
3217.13 169
3217.26 164
3217.39 158
3217.52 151
3217.65 146
3217.78 143
3217.91 142
3218.04 144
3218.17 148
3218.30 154
3218.43 159
3218.56 164
3218.69 167
3218.82 167
3218.95 163
3219.08 155
3219.21 143
3219.34 128
3219.47 110
3219.60 91
3219.73 71
3219.86 54
3219.99 39
3220.12 28
3220.25 22
3220.38 19
3220.51 20
3220.64 23
3220.77 26
3220.90 29
3221.03 31
3221.16 31
3221.29 30
3221.42 29
3221.55 28
3221.68 29
3221.81 30
3221.94 32
3222.07 33
3222.20 33
3222.33 31
3222.46 27
3222.59 21
3222.72 14
3222.85 7
3222.98 2
3223.11 0
3223.24 0
3223.37 0
3223.50 0
3223.63 0
3223.76 0
3223.89 0
3224.02 0
3224.15 0
3224.28 3
3224.41 10
3224.54 20
3224.67 31
3224.80 43
3224.93 55
3225.06 65
3225.20 74
3225.33 80
3225.46 85
3225.59 88
3225.72 92
3225.85 96
3225.98 101
3226.11 105
3226.24 109
3226.37 111
3226.50 110
3226.63 108
3226.76 104
3226.89 101
3227.02 98
3227.15 97
3227.28 97
3227.41 100
3227.54 104
3227.67 108
3227.80 111
3227.93 113
3228.06 114
3228.19 114
3228.32 112
3228.45 109
3228.58 105
3228.71 100
3228.84 93
3228.97 85
3229.10 76
3229.23 67
3229.36 59
3229.49 53
3229.62 50
3229.76 49
3229.89 50
3230.02 51
3230.15 52
3230.28 52
3230.41 48
3230.54 42
3230.67 34
3230.80 25
3230.93 17
3231.06 9
3231.19 3
3231.32 0
3231.45 0
3231.58 0
3231.71 0
3231.84 0
3231.97 0
3232.10 0
3232.23 0
3232.36 0
3232.49 0
3232.62 3
3232.75 9
3232.88 16
3233.01 24
3233.14 31
3233.27 38
3233.41 43
3233.54 48
3233.67 52
3233.80 55
3233.93 58
3234.06 60
3234.19 62
3234.32 63
3234.45 65
3234.58 66
3234.71 68
3234.84 70
3234.97 73
3235.10 76
3235.23 80
3235.36 85
3235.49 91
3235.62 97
3235.75 104
3235.88 110
3236.01 116
3236.14 121
3236.27 125
3236.41 128
3236.54 131
3236.67 134
3236.80 137
3236.93 139
3237.06 139
3237.19 137
3237.32 131
3237.45 122
3237.58 109
3237.71 95
3237.84 79
3237.97 65
3238.10 54
3238.23 46
3238.36 43
3238.49 43
3238.62 46
3238.75 51
3238.88 55
3239.01 59
3239.15 62
3239.28 64
3239.41 66
3239.54 68
3239.67 70
3239.80 71
3239.93 72
3240.06 72
3240.19 70
3240.32 65
3240.45 58
3240.58 49
3240.71 39
3240.84 29
3240.97 19
3241.10 12
3241.23 8
3241.36 5
3241.50 5
3241.63 6
3241.76 7
3241.89 8
3242.02 7
3242.15 6
3242.28 4
3242.41 1
3242.54 0
3242.67 0
3242.80 0
3242.93 1
3243.06 5
3243.19 12
3243.32 21
3243.45 31
3243.58 41
3243.72 50
3243.85 58
3243.98 63
3244.11 66
3244.24 67
3244.37 67
3244.50 67
3244.63 68
3244.76 71
3244.89 74
3245.02 78
3245.15 82
3245.28 84
3245.41 86
3245.54 86
3245.67 86
3245.81 86
3245.94 87
3246.07 88
3246.20 90
3246.33 91
3246.46 91
3246.59 91
3246.72 90
3246.85 91
3246.98 94
3247.11 99
3247.24 105
3247.37 113
3247.50 121
3247.63 128
3247.77 134
3247.90 138
3248.03 142
3248.16 147
3248.29 153
3248.42 162
3248.55 173
3248.68 184
3248.81 197
3248.94 209
3249.07 221
3249.20 233
3249.33 247
3249.46 263
3249.60 282
3249.73 304
3249.86 329
3249.99 356
3250.12 383
3250.25 411
3250.38 437
3250.51 460
3250.64 482
3250.77 502
3250.90 522
3251.03 542
3251.16 565
3251.29 591
3251.43 622
3251.56 657
3251.69 695
3251.82 735
3251.95 775
3252.08 810
3252.21 839
3252.34 860
3252.47 874
3252.60 881
3252.73 884
3252.86 885
3252.99 885
3253.13 885
3253.26 885
3253.39 883
3253.52 878
3253.65 867
3253.78 852
3253.91 831
3254.04 808
3254.17 783
3254.30 760
3254.43 739
3254.56 720
3254.70 703
3254.83 688
3254.96 672
3255.09 656
3255.22 638
3255.35 620
3255.48 599
3255.61 578
3255.74 556
3255.87 533
3256.00 508
3256.13 483
3256.27 457
3256.40 432
3256.53 409
3256.66 388
3256.79 370
3256.92 356
3257.05 345
3257.18 336
3257.31 329
3257.44 322
3257.57 314
3257.71 305
3257.84 295
3257.97 282
3258.10 267
3258.23 252
3258.36 236
3258.49 222
3258.62 210
3258.75 201
3258.88 194
3259.01 191
3259.15 191
3259.28 193
3259.41 198
3259.54 205
3259.67 213
3259.80 221
3259.93 227
3260.06 230
3260.19 229
3260.32 225
3260.45 220
3260.59 216
3260.72 214
3260.85 216
3260.98 222
3261.11 231
3261.24 242
3261.37 252
3261.50 261
3261.63 267
3261.76 270
3261.90 272
3262.03 274
3262.16 275
3262.29 277
3262.42 280
3262.55 282
3262.68 282
3262.81 280
3262.94 275
3263.07 269
3263.21 261
3263.34 254
3263.47 247
3263.60 242
3263.73 237
3263.86 234
3263.99 231
3264.12 229
3264.25 228
3264.38 228
3264.52 231
3264.65 238
3264.78 247
3264.91 258
3265.04 272
3265.17 285
3265.30 300
3265.43 314
3265.56 328
3265.69 343
3265.83 358
3265.96 374
3266.09 392
3266.22 411
3266.35 431
3266.48 453
3266.61 476
3266.74 500
3266.87 525
3267.01 549
3267.14 572
3267.27 594
3267.40 614
3267.53 633
3267.66 652
3267.79 674
3267.92 700
3268.05 732
3268.18 770
3268.32 813
3268.45 860
3268.58 909
3268.71 957
3268.84 1002
3268.97 1043
3269.10 1078
3269.23 1108
3269.36 1134
3269.50 1158
3269.63 1181
3269.76 1206
3269.89 1233
3270.02 1263
3270.15 1296
3270.28 1329
3270.41 1360
3270.55 1386
3270.68 1406
3270.81 1418
3270.94 1423
3271.07 1421
3271.20 1414
3271.33 1402
3271.46 1386
3271.59 1366
3271.73 1341
3271.86 1310
3271.99 1273
3272.12 1232
3272.25 1189
3272.38 1146
3272.51 1105
3272.64 1068
3272.78 1035
3272.91 1006
3273.04 979
3273.17 951
3273.30 923
3273.43 893
3273.56 862
3273.69 830
3273.82 800
3273.96 770
3274.09 743
3274.22 716
3274.35 691
3274.48 666
3274.61 640
3274.74 613
3274.87 585
3275.01 556
3275.14 528
3275.27 501
3275.40 475
3275.53 451
3275.66 429
3275.79 409
3275.92 390
3276.06 371
3276.19 352
3276.32 333
3276.45 313
3276.58 294
3276.71 275
3276.84 259
3276.97 245
3277.11 234
3277.24 226
3277.37 219
3277.50 213
3277.63 206
3277.76 197
3277.89 186
3278.02 174
3278.16 161
3278.29 150
3278.42 140
3278.55 134
3278.68 131
3278.81 131
3278.94 132
3279.08 133
3279.21 133
3279.34 131
3279.47 126
3279.60 120
3279.73 113
3279.86 105
3279.99 97
3280.13 90
3280.26 84
3280.39 79
3280.52 75
3280.65 71
3280.78 68
3280.91 64
3281.05 60
3281.18 57
3281.31 55
3281.44 55
3281.57 57
3281.70 62
3281.83 69
3281.97 77
3282.10 85
3282.23 92
3282.36 98
3282.49 102
3282.62 105
3282.75 107
3282.88 108
3283.02 111
3283.15 114
3283.28 119
3283.41 124
3283.54 130
3283.67 136
3283.80 140
3283.94 142
3284.07 142
3284.20 140
3284.33 136
3284.46 130
3284.59 123
3284.72 117
3284.86 112
3284.99 109
3285.12 109
3285.25 112
3285.38 117
3285.51 122
3285.64 127
3285.78 131
3285.91 133
3286.04 134
3286.17 132
3286.30 129
3286.43 124
3286.56 119
3286.70 113
3286.83 105
3286.96 97
3287.09 88
3287.22 81
3287.35 76
3287.49 74
3287.62 74
3287.75 76
3287.88 79
3288.01 82
3288.14 85
3288.27 86
3288.41 87
3288.54 87
3288.67 88
3288.80 90
3288.93 92
3289.06 95
3289.19 98
3289.33 101
3289.46 103
3289.59 105
3289.72 105
3289.85 104
3289.98 103
3290.12 101
3290.25 100
3290.38 100
3290.51 99
3290.64 99
3290.77 99
3290.90 98
3291.04 98
3291.17 97
3291.30 98
3291.43 100
3291.56 103
3291.69 105
3291.83 107
3291.96 105
3292.09 101
3292.22 94
3292.35 84
3292.48 74
3292.62 65
3292.75 59
3292.88 55
3293.01 54
3293.14 54
3293.27 54
3293.40 52
3293.54 49
3293.67 45
3293.80 39
3293.93 33
3294.06 27
3294.19 21
3294.33 15
3294.46 9
3294.59 3
3294.72 0
3294.85 0
3294.98 0
3295.12 0
3295.25 0
3295.38 0
3295.51 0
3295.64 0
3295.77 1
3295.91 8
3296.04 16
3296.17 25
3296.30 33
3296.43 40
3296.56 45
3296.70 46
3296.83 45
3296.96 42
3297.09 38
3297.22 33
3297.35 29
3297.49 25
3297.62 23
3297.75 21
3297.88 20
3298.01 20
3298.14 23
3298.28 27
3298.41 32
3298.54 40
3298.67 49
3298.80 58
3298.93 68
3299.07 76
3299.20 84
3299.33 90
3299.46 94
3299.59 96
3299.72 96
3299.86 95
3299.99 91
3300.12 87
3300.25 81
3300.38 74
3300.52 67
3300.65 61
3300.78 56
3300.91 53
3301.04 52
3301.17 53
3301.31 56
3301.44 59
3301.57 62
3301.70 66
3301.83 70
3301.96 74
3302.10 79
3302.23 83
3302.36 87
3302.49 90
3302.62 93
3302.76 95
3302.89 96
3303.02 97
3303.15 97
3303.28 97
3303.41 98
3303.55 100
3303.68 103
3303.81 107
3303.94 111
3304.07 116
3304.21 121
3304.34 124
3304.47 125
3304.60 125
3304.73 122
3304.86 116
3305.00 110
3305.13 103
3305.26 96
3305.39 91
3305.52 87
3305.66 86
3305.79 88
3305.92 91
3306.05 95
3306.18 100
3306.31 103
3306.45 105
3306.58 105
3306.71 103
3306.84 100
3306.97 96
3307.11 92
3307.24 89
3307.37 87
3307.50 85
3307.63 83
3307.77 79
3307.90 74
3308.03 68
3308.16 59
3308.29 50
3308.43 41
3308.56 32
3308.69 22
3308.82 13
3308.95 5
3309.08 0
3309.22 0
3309.35 0
3309.48 0
3309.61 0
3309.74 4
3309.88 13
3310.01 23
3310.14 31
3310.27 37
3310.40 40
3310.54 40
3310.67 39
3310.80 36
3310.93 34
3311.06 32
3311.20 31
3311.33 31
3311.46 32
3311.59 32
3311.72 32
3311.86 31
3311.99 29
3312.12 27
3312.25 24
3312.38 21
3312.52 19
3312.65 18
3312.78 18
3312.91 19
3313.04 20
3313.18 21
3313.31 21
3313.44 21
3313.57 20
3313.70 19
3313.84 18
3313.97 20
3314.10 24
3314.23 31
3314.36 40
3314.50 51
3314.63 61
3314.76 69
3314.89 73
3315.02 73
3315.16 69
3315.29 64
3315.42 59
3315.55 54
3315.68 52
3315.82 50
3315.95 49
3316.08 49
3316.21 47
3316.34 45
3316.48 42
3316.61 37
3316.74 33
3316.87 28
3317.00 24
3317.14 22
3317.27 21
3317.40 23
3317.53 27
3317.66 33
3317.80 40
3317.93 47
3318.06 52
3318.19 55
3318.33 56
3318.46 53
3318.59 50
3318.72 46
3318.85 42
3318.99 39
3319.12 38
3319.25 39
3319.38 40
3319.51 43
3319.65 45
3319.78 47
3319.91 49
3320.04 48
3320.18 46
3320.31 42
3320.44 36
3320.57 29
3320.70 23
3320.84 18
3320.97 16
3321.10 18
3321.23 22
3321.36 29
3321.50 35
3321.63 41
3321.76 44
3321.89 44
3322.03 41
3322.16 36
3322.29 32
3322.42 29
3322.55 29
3322.69 33
3322.82 38
3322.95 44
3323.08 50
3323.22 55
3323.35 57
3323.48 57
3323.61 56
3323.74 54
3323.88 52
3324.01 51
3324.14 50
3324.27 49
3324.40 49
3324.54 49
3324.67 49
3324.80 50
3324.93 52
3325.07 55
3325.20 59
3325.33 65
3325.46 71
3325.60 76
3325.73 82
3325.86 87
3325.99 91
3326.12 96
3326.26 100
3326.39 105
3326.52 111
3326.65 117
3326.79 122
3326.92 126
3327.05 129
3327.18 131
3327.31 131
3327.45 130
3327.58 130
3327.71 130
3327.84 133
3327.98 139
3328.11 149
3328.24 163
3328.37 180
3328.51 198
3328.64 215
3328.77 228
3328.90 236
3329.03 238
3329.17 235
3329.30 228
3329.43 218
3329.56 207
3329.70 198
3329.83 190
3329.96 186
3330.09 185
3330.23 188
3330.36 193
3330.49 200
3330.62 208
3330.75 217
3330.89 225
3331.02 230
3331.15 232
3331.28 229
3331.42 221
3331.55 210
3331.68 196
3331.81 181
3331.95 167
3332.08 156
3332.21 146
3332.34 139
3332.48 134
3332.61 129
3332.74 123
3332.87 118
3333.01 112
3333.14 107
3333.27 104
3333.40 104
3333.53 107
3333.67 112
3333.80 121
3333.93 130
3334.06 138
3334.20 145
3334.33 149
3334.46 149
3334.59 147
3334.73 142
3334.86 137
3334.99 132
3335.12 129
3335.26 128
3335.39 130
3335.52 136
3335.65 144
3335.79 153
3335.92 162
3336.05 169
3336.18 174
3336.32 176
3336.45 173
3336.58 168
3336.71 161
3336.85 154
3336.98 147
3337.11 142
3337.24 138
3337.38 138
3337.51 139
3337.64 142
3337.77 146
3337.91 150
3338.04 153
3338.17 155
3338.30 155
3338.44 153
3338.57 149
3338.70 143
3338.83 136
3338.97 128
3339.10 119
3339.23 112
3339.36 105
3339.50 100
3339.63 98
3339.76 97
3339.89 96
3340.03 95
3340.16 93
3340.29 90
3340.42 85
3340.56 81
3340.69 76
3340.82 72
3340.95 69
3341.09 67
3341.22 64
3341.35 60
3341.48 56
3341.62 52
3341.75 49
3341.88 47
3342.01 47
3342.15 49
3342.28 53
3342.41 59
3342.54 64
3342.68 70
3342.81 74
3342.94 78
3343.07 80
3343.21 83
3343.34 85
3343.47 88
3343.61 91
3343.74 95
3343.87 100
3344.00 105
3344.14 109
3344.27 114
3344.40 118
3344.53 123
3344.67 127
3344.80 131
3344.93 134
3345.06 135
3345.20 134
3345.33 128
3345.46 119
3345.59 106
3345.73 90
3345.86 72
3345.99 55
3346.13 39
3346.26 25
3346.39 14
3346.52 5
3346.66 0
3346.79 0
3346.92 0
3347.05 0
3347.19 0
3347.32 0
3347.45 0
3347.58 0
3347.72 0
3347.85 2
3347.98 6
3348.12 11
3348.25 17
3348.38 25
3348.51 33
3348.65 42
3348.78 50
3348.91 56
3349.04 60
3349.18 60
3349.31 56
3349.44 50
3349.58 42
3349.71 34
3349.84 27
3349.97 23
3350.11 23
3350.24 26
3350.37 32
3350.50 39
3350.64 46
3350.77 51
3350.90 53
3351.04 53
3351.17 51
3351.30 49
3351.43 47
3351.57 47
3351.70 48
3351.83 50
3351.96 53
3352.10 56
3352.23 58
3352.36 59
3352.50 58
3352.63 56
3352.76 52
3352.89 48
3353.03 42
3353.16 38
3353.29 35
3353.43 35
3353.56 39
3353.69 45
3353.82 52
3353.96 59
3354.09 64
3354.22 66
3354.36 65
3354.49 62
3354.62 58
3354.75 55
3354.89 54
3355.02 56
3355.15 61
3355.28 67
3355.42 75
3355.55 82
3355.68 89
3355.82 96
3355.95 101
3356.08 106
3356.21 111
3356.35 114
3356.48 116
3356.61 117
3356.75 116
3356.88 112
3357.01 107
3357.14 100
3357.28 91
3357.41 82
3357.54 73
3357.68 66
3357.81 61
3357.94 59
3358.07 60
3358.21 63
3358.34 68
3358.47 74
3358.61 80
3358.74 83
3358.87 83
3359.01 80
3359.14 74
3359.27 65
3359.40 55
3359.54 46
3359.67 39
3359.80 34
3359.94 31
3360.07 30
3360.20 30
3360.33 28
3360.47 24
3360.60 17
3360.73 9
3360.87 0
3361.00 0
3361.13 0
3361.27 0
3361.40 0
3361.53 0
3361.66 0
3361.80 0
3361.93 1
3362.06 5
3362.20 9
3362.33 14
3362.46 20
3362.59 27
3362.73 35
3362.86 43
3362.99 50
3363.13 56
3363.26 61
3363.39 62
3363.53 62
3363.66 59
3363.79 57
3363.92 56
3364.06 57
3364.19 61
3364.32 68
3364.46 77
3364.59 86
3364.72 94
3364.86 100
3364.99 103
3365.12 104
3365.26 103
3365.39 103
3365.52 103
3365.65 104
3365.79 107
3365.92 110
3366.05 113
3366.19 115
3366.32 116
3366.45 115
3366.59 113
3366.72 110
3366.85 108
3366.98 106
3367.12 106
3367.25 107
3367.38 108
3367.52 108
3367.65 107
3367.78 103
3367.92 96
3368.05 87
3368.18 77
3368.32 69
3368.45 63
3368.58 60
3368.71 63
3368.85 71
3368.98 81
3369.11 93
3369.25 105
3369.38 115
3369.51 124
3369.65 131
3369.78 137
3369.91 143
3370.05 151
3370.18 160
3370.31 169
3370.45 179
3370.58 187
3370.71 194
3370.84 198
3370.98 200
3371.11 202
3371.24 203
3371.38 204
3371.51 207
3371.64 210
3371.78 215
3371.91 221
3372.04 227
3372.18 232
3372.31 236
3372.44 237
3372.58 237
3372.71 235
3372.84 231
3372.98 228
3373.11 226
3373.24 226
3373.38 227
3373.51 229
3373.64 231
3373.77 233
3373.91 233
3374.04 233
3374.17 230
3374.31 227
3374.44 221
3374.57 214
3374.71 206
3374.84 196
3374.97 185
3375.11 173
3375.24 162
3375.37 153
3375.51 147
3375.64 144
3375.77 145
3375.91 148
3376.04 154
3376.17 160
3376.31 165
3376.44 170
3376.57 173
3376.71 174
3376.84 174
3376.97 172
3377.11 168
3377.24 163
3377.37 157
3377.51 149
3377.64 141
3377.77 132
3377.91 124
3378.04 115
3378.17 109
3378.31 103
3378.44 98
3378.57 95
3378.71 92
3378.84 89
3378.97 86
3379.10 84
3379.24 81
3379.37 80
3379.50 79
3379.64 78
3379.77 79
3379.90 80
3380.04 81
3380.17 81
3380.30 80
3380.44 78
3380.57 74
3380.70 71
3380.84 67
3380.97 65
3381.10 64
3381.24 64
3381.37 65
3381.50 66
3381.64 65
3381.77 64
3381.91 61
3382.04 57
3382.17 53
3382.31 48
3382.44 43
3382.57 38
3382.71 33
3382.84 29
3382.97 25
3383.11 22
3383.24 21
3383.37 20
3383.51 21
3383.64 24
3383.77 27
3383.91 31
3384.04 36
3384.17 41
3384.31 47
3384.44 51
3384.57 55
3384.71 58
3384.84 60
3384.97 62
3385.11 65
3385.24 67
3385.37 71
3385.51 75
3385.64 80
3385.77 85
3385.91 91
3386.04 96
3386.17 100
3386.31 103
3386.44 104
3386.57 103
3386.71 99
3386.84 92
3386.97 83
3387.11 72
3387.24 61
3387.38 51
3387.51 40
3387.64 30
3387.78 20
3387.91 12
3388.04 5
3388.18 1
3388.31 2
3388.44 6
3388.58 15
3388.71 27
3388.84 42
3388.98 57
3389.11 70
3389.24 80
3389.38 87
3389.51 89
3389.64 87
3389.78 84
3389.91 79
3390.05 74
3390.18 70
3390.31 68
3390.45 67
3390.58 69
3390.71 72
3390.85 77
3390.98 84
3391.11 91
3391.25 100
3391.38 110
3391.51 120
3391.65 130
3391.78 140
3391.91 149
3392.05 154
3392.18 157
3392.32 155
3392.45 150
3392.58 141
3392.72 129
3392.85 117
3392.98 106
3393.12 97
3393.25 92
3393.38 91
3393.52 94
3393.65 100
3393.78 108
3393.92 116
3394.05 124
3394.19 132
3394.32 139
3394.45 146
3394.59 152
3394.72 156
3394.85 157
3394.99 155
3395.12 150
3395.25 142
3395.39 131
3395.52 120
3395.66 109
3395.79 99
3395.92 92
3396.06 86
3396.19 82
3396.32 80
3396.46 80
3396.59 80
3396.72 81
3396.86 82
3396.99 83
3397.13 83
3397.26 82
3397.39 81
3397.53 81
3397.66 82
3397.79 86
3397.93 93
3398.06 102
3398.20 112
3398.33 120
3398.46 126
3398.60 128
3398.73 126
3398.86 119
3399.00 109
3399.13 97
3399.26 86
3399.40 75
3399.53 65
3399.67 58
3399.80 54
3399.93 52
3400.07 53
3400.20 55
3400.33 60
3400.47 65
3400.60 70
3400.74 74
3400.87 76
3401.00 77
3401.14 76
3401.27 73
3401.40 70
3401.54 68
3401.67 65
3401.81 64
3401.94 63
3402.07 61
3402.21 60
3402.34 58
3402.47 57
3402.61 55
3402.74 54
3402.88 53
3403.01 54
3403.14 56
3403.28 59
3403.41 62
3403.54 66
3403.68 69
3403.81 73
3403.95 76
3404.08 79
3404.21 83
3404.35 87
3404.48 91
3404.62 97
3404.75 103
3404.88 109
3405.02 115
3405.15 120
3405.28 124
3405.42 126
3405.55 128
3405.69 129
3405.82 131
3405.95 134
3406.09 140
3406.22 148
3406.35 158
3406.49 170
3406.62 183
3406.76 195
3406.89 206
3407.02 215
3407.16 222
3407.29 227
3407.43 232
3407.56 236
3407.69 240
3407.83 245
3407.96 251
3408.10 257
3408.23 263
3408.36 267
3408.50 269
3408.63 268
3408.76 264
3408.90 258
3409.03 251
3409.17 244
3409.30 237
3409.43 231
3409.57 226
3409.70 221
3409.84 216
3409.97 210
3410.10 203
3410.24 195
3410.37 186
3410.51 179
3410.64 173
3410.77 170
3410.91 170
3411.04 171
3411.18 174
3411.31 175
3411.44 174
3411.58 170
3411.71 162
3411.84 151
3411.98 138
3412.11 123
3412.25 109
3412.38 96
3412.51 86
3412.65 79
3412.78 77
3412.92 78
3413.05 83
3413.18 90
3413.32 97
3413.45 103
3413.59 107
3413.72 110
3413.85 112
3413.99 116
3414.12 122
3414.26 131
3414.39 141
3414.52 153
3414.66 164
3414.79 172
3414.93 175
3415.06 174
3415.19 170
3415.33 164
3415.46 157
3415.60 151
3415.73 145
3415.86 140
3416.00 135
3416.13 131
3416.27 125
3416.40 120
3416.53 114
3416.67 109
3416.80 105
3416.94 102
3417.07 100
3417.21 99
3417.34 99
3417.47 100
3417.61 101
3417.74 102
3417.88 103
3418.01 102
3418.14 99
3418.28 94
3418.41 88
3418.55 82
3418.68 76
3418.81 72
3418.95 71
3419.08 72
3419.22 75
3419.35 81
3419.48 87
3419.62 93
3419.75 99
3419.89 104
3420.02 108
3420.15 112
3420.29 116
3420.42 120
3420.56 124
3420.69 128
3420.83 131
3420.96 133
3421.09 134
3421.23 134
3421.36 134
3421.50 134
3421.63 133
3421.76 132
3421.90 130
3422.03 125
3422.17 119
3422.30 111
3422.44 102
3422.57 92
3422.70 83
3422.84 75
3422.97 70
3423.11 67
3423.24 66
3423.37 68
3423.51 70
3423.64 74
3423.78 79
3423.91 85
3424.05 91
3424.18 100
3424.31 109
3424.45 118
3424.58 127
3424.72 134
3424.85 137
3424.98 136
3425.12 132
3425.25 124
3425.39 115
3425.52 105
3425.66 95
3425.79 87
3425.92 80
3426.06 73
3426.19 68
3426.33 62
3426.46 57
3426.60 51
3426.73 45
3426.86 39
3427.00 32
3427.13 23
3427.27 14
3427.40 5
3427.54 0
3427.67 0
3427.80 0
3427.94 0
3428.07 0
3428.21 0
3428.34 0
3428.48 0
3428.61 8
3428.74 15
3428.88 20
3429.01 21
3429.15 20
3429.28 16
3429.42 13
3429.55 10
3429.68 8
3429.82 10
3429.95 14
3430.09 19
3430.22 24
3430.36 30
3430.49 36
3430.62 42
3430.76 49
3430.89 56
3431.03 64
3431.16 71
3431.30 77
3431.43 81
3431.56 82
3431.70 81
3431.83 80
3431.97 82
3432.10 87
3432.24 98
3432.37 113
3432.50 132
3432.64 152
3432.77 171
3432.91 187
3433.04 200
3433.18 211
3433.31 222
3433.45 235
3433.58 249
3433.71 265
3433.85 281
3433.98 296
3434.12 310
3434.25 321
3434.39 330
3434.52 338
3434.65 346
3434.79 355
3434.92 366
3435.06 378
3435.19 391
3435.33 404
3435.46 415
3435.60 422
3435.73 425
3435.86 422
3436.00 414
3436.13 400
3436.27 383
3436.40 364
3436.54 344
3436.67 325
3436.81 307
3436.94 289
3437.07 273
3437.21 256
3437.34 239
3437.48 222
3437.61 203
3437.75 185
3437.88 166
3438.02 149
3438.15 134
3438.28 123
3438.42 114
3438.55 109
3438.69 105
3438.82 102
3438.96 99
3439.09 94
3439.23 88
3439.36 83
3439.50 79
3439.63 78
3439.76 80
3439.90 86
3440.03 93
3440.17 99
3440.30 103
3440.44 102
3440.57 98
3440.71 90
3440.84 81
3440.97 72
3441.11 65
3441.24 61
3441.38 59
3441.51 60
3441.65 62
3441.78 64
3441.92 67
3442.05 70
3442.19 75
3442.32 81
3442.45 89
3442.59 98
3442.72 107
3442.86 114
3442.99 117
3443.13 117
3443.26 114
3443.40 109
3443.53 103
3443.67 96
3443.80 91
3443.93 86
3444.07 82
3444.20 79
3444.34 78
3444.47 78
3444.61 80
3444.74 85
3444.88 93
3445.01 103
3445.15 116
3445.28 129
3445.42 140
3445.55 148
3445.68 151
3445.82 149
3445.95 143
3446.09 133
3446.22 122
3446.36 110
3446.49 101
3446.63 95
3446.76 92
3446.90 91
3447.03 91
3447.17 93
3447.30 95
3447.44 96
3447.57 97
3447.70 99
3447.84 101
3447.97 104
3448.11 108
3448.24 113
3448.38 119
3448.51 125
3448.65 131
3448.78 137
3448.92 142
3449.05 147
3449.19 152
3449.32 155
3449.46 157
3449.59 157
3449.72 153
3449.86 145
3449.99 134
3450.13 121
3450.26 106
3450.40 92
3450.53 80
3450.67 70
3450.80 64
3450.94 62
3451.07 62
3451.21 66
3451.34 71
3451.48 77
3451.61 84
3451.75 93
3451.88 102
3452.01 112
3452.15 122
3452.28 130
3452.42 138
3452.55 143
3452.69 144
3452.82 143
3452.96 140
3453.09 136
3453.23 130
3453.36 125
3453.50 121
3453.63 117
3453.77 115
3453.90 113
3454.04 111
3454.17 109
3454.31 106
3454.44 102
3454.58 98
3454.71 93
3454.84 88
3454.98 84
3455.11 82
3455.25 83
3455.38 86
3455.52 90
3455.65 94
3455.79 97
3455.92 97
3456.06 96
3456.19 94
3456.33 92
3456.46 93
3456.60 96
3456.73 101
3456.87 109
3457.00 118
3457.14 126
3457.27 133
3457.41 137
3457.54 138
3457.68 136
3457.81 132
3457.95 127
3458.08 120
3458.22 114
3458.35 109
3458.49 105
3458.62 103
3458.76 103
3458.89 104
3459.02 107
3459.16 109
3459.29 112
3459.43 114
3459.56 114
3459.70 114
3459.83 113
3459.97 112
3460.10 110
3460.24 106
3460.37 101
3460.51 95
3460.64 87
3460.78 79
3460.91 73
3461.05 69
3461.18 68
3461.32 71
3461.45 77
3461.59 84
3461.72 92
3461.86 98
3461.99 102
3462.13 103
3462.26 101
3462.40 97
3462.53 91
3462.67 84
3462.80 78
3462.94 72
3463.07 67
3463.21 63
3463.34 61
3463.48 61
3463.61 60
3463.75 60
3463.88 59
3464.02 57
3464.15 53
3464.29 48
3464.42 42
3464.56 37
3464.69 33
3464.83 32
3464.96 33
3465.10 37
3465.23 40
3465.37 44
3465.50 47
3465.64 48
3465.77 48
3465.91 47
3466.04 45
3466.18 44
3466.31 42
3466.45 40
3466.58 38
3466.72 36
3466.85 34
3466.99 32
3467.12 32
3467.26 33
3467.39 35
3467.53 39
3467.66 45
3467.80 51
3467.93 57
3468.07 63
3468.20 68
3468.34 72
3468.47 75
3468.61 78
3468.74 80
3468.88 81
3469.01 82
3469.15 82
3469.28 82
3469.42 82
3469.55 82
3469.69 82
3469.82 81
3469.96 79
3470.09 75
3470.23 70
3470.36 63
3470.50 55
3470.63 45
3470.77 35
3470.90 25
3471.04 16
3471.17 8
3471.31 2
3471.44 0
3471.58 0
3471.71 3
3471.85 9
3471.99 18
3472.12 28
3472.26 39
3472.39 49
3472.53 60
3472.66 70
3472.80 81
3472.93 90
3473.07 99
3473.20 107
3473.34 111
3473.47 113
3473.61 113
3473.74 110
3473.88 106
3474.01 102
3474.15 100
3474.28 99
3474.42 100
3474.55 102
3474.69 106
3474.82 110
3474.96 114
3475.09 118
3475.23 120
3475.36 122
3475.50 122
3475.63 122
3475.77 120
3475.91 116
3476.04 112
3476.18 107
3476.31 102
3476.45 96
3476.58 91
3476.72 87
3476.85 84
3476.99 83
3477.12 84
3477.26 87
3477.39 91
3477.53 96
3477.66 102
3477.80 107
3477.93 111
3478.07 113
3478.20 113
3478.34 112
3478.47 108
3478.61 104
3478.75 99
3478.88 95
3479.02 90
3479.15 86
3479.29 82
3479.42 77
3479.56 73
3479.69 69
3479.83 65
3479.96 64
3480.10 64
3480.23 66
3480.37 70
3480.50 74
3480.64 79
3480.77 82
3480.91 83
3481.04 83
3481.18 81
3481.32 78
3481.45 75
3481.59 71
3481.72 68
3481.86 65
3481.99 63
3482.13 61
3482.26 61
3482.40 62
3482.53 64
3482.67 67
3482.80 71
3482.94 76
3483.07 81
3483.21 87
3483.35 91
3483.48 94
3483.62 95
3483.75 94
3483.89 88
3484.02 79
3484.16 68
3484.29 54
3484.43 39
3484.56 26
3484.70 14
3484.83 6
3484.97 1
3485.11 0
3485.24 0
3485.38 0
3485.51 0
3485.65 0
3485.78 0
3485.92 0
3486.05 0
3486.19 0
3486.32 0
3486.46 2
3486.59 6
3486.73 10
3486.87 15
3487.00 19
3487.14 24
3487.27 29
3487.41 35
3487.54 42
3487.68 49
3487.81 56
3487.95 62
3488.08 66
3488.22 70
3488.36 72
3488.49 74
3488.63 74
3488.76 74
3488.90 73
3489.03 72
3489.17 71
3489.30 70
3489.44 68
3489.57 67
3489.71 65
3489.85 63
3489.98 61
3490.12 59
3490.25 58
3490.39 58
3490.52 61
3490.66 66
3490.79 73
3490.93 80
3491.06 86
3491.20 90
3491.34 91
3491.47 88
3491.61 82
3491.74 74
3491.88 66
3492.01 59
3492.15 55
3492.28 54
3492.42 57
3492.56 62
3492.69 69
3492.83 76
3492.96 81
3493.10 84
3493.23 84
3493.37 81
3493.50 77
3493.64 73
3493.78 70
3493.91 69
3494.05 70
3494.18 71
3494.32 74
3494.45 76
3494.59 78
3494.72 80
3494.86 82
3495.00 85
3495.13 89
3495.27 94
3495.40 99
3495.54 103
3495.67 105
3495.81 104
3495.94 101
3496.08 95
3496.22 88
3496.35 81
3496.49 77
3496.62 74
3496.76 75
3496.89 77
3497.03 80
3497.17 83
3497.30 85
3497.44 85
3497.57 84
3497.71 81
3497.84 78
3497.98 75
3498.11 72
3498.25 69
3498.39 66
3498.52 64
3498.66 62
3498.79 62
3498.93 63
3499.06 66
3499.20 70
3499.34 74
3499.47 78
3499.61 81
3499.74 83
3499.88 84
3500.01 84
3500.15 84
3500.29 84
3500.42 84
3500.56 85
3500.69 85
3500.83 87
3500.96 91
3501.10 97
3501.23 107
3501.37 119
3501.51 135
3501.64 151
3501.78 169
3501.91 185
3502.05 198
3502.18 207
3502.32 212
3502.46 213
3502.59 210
3502.73 205
3502.86 198
3503.00 189
3503.13 181
3503.27 174
3503.41 169
3503.54 167
3503.68 168
3503.81 170
3503.95 174
3504.09 178
3504.22 182
3504.36 185
3504.49 187
3504.63 190
3504.76 192
3504.90 196
3505.04 200
3505.17 204
3505.31 207
3505.44 209
3505.58 209
3505.71 206
3505.85 200
3505.99 193
3506.12 185
3506.26 178
3506.39 173
3506.53 170
3506.66 171
3506.80 173
3506.94 176
3507.07 179
3507.21 181
3507.34 180
3507.48 177
3507.62 171
3507.75 163
3507.89 154
3508.02 144
3508.16 135
3508.29 125
3508.43 116
3508.57 108
3508.70 102
3508.84 98
3508.97 95
3509.11 93
3509.25 92
3509.38 92
3509.52 91
3509.65 90
3509.79 89
3509.93 88
3510.06 88
3510.20 90
3510.33 94
3510.47 99
3510.60 107
3510.74 114
3510.88 121
3511.01 127
3511.15 132
3511.28 135
3511.42 137
3511.56 138
3511.69 140
3511.83 143
3511.96 146
3512.10 150
3512.24 154
3512.37 156
3512.51 158
3512.64 158
3512.78 156
3512.91 153
3513.05 148
3513.19 142
3513.32 136
3513.46 131
3513.59 128
3513.73 127
3513.87 130
3514.00 137
3514.14 146
3514.27 156
3514.41 166
3514.55 173
3514.68 178
3514.82 179
3514.95 178
3515.09 176
3515.23 174
3515.36 173
3515.50 173
3515.63 177
3515.77 183
3515.91 193
3516.04 206
3516.18 221
3516.31 236
3516.45 251
3516.59 266
3516.72 279
3516.86 291
3516.99 302
3517.13 314
3517.27 325
3517.40 336
3517.54 347
3517.67 357
3517.81 366
3517.95 374
3518.08 381
3518.22 387
3518.35 393
3518.49 397
3518.63 399
3518.76 398
3518.90 394
3519.03 387
3519.17 379
3519.31 370
3519.44 361
3519.58 353
3519.71 347
3519.85 342
3519.99 338
3520.12 334
3520.26 332
3520.39 330
3520.53 330
3520.67 330
3520.80 331
3520.94 331
3521.08 330
3521.21 326
3521.35 318
3521.48 307
3521.62 293
3521.76 278
3521.89 264
3522.03 252
3522.16 243
3522.30 238
3522.44 237
3522.57 239
3522.71 241
3522.84 243
3522.98 243
3523.12 240
3523.25 234
3523.39 226
3523.52 217
3523.66 208
3523.80 201
3523.93 197
3524.07 196
3524.21 199
3524.34 204
3524.48 211
3524.61 217
3524.75 222
3524.89 224
3525.02 222
3525.16 217
3525.29 208
3525.43 196
3525.57 183
3525.70 169
3525.84 156
3525.98 144
3526.11 135
3526.25 129
3526.38 124
3526.52 121
3526.66 118
3526.79 116
3526.93 113
3527.07 109
3527.20 106
3527.34 103
3527.47 101
3527.61 99
3527.75 96
3527.88 92
3528.02 88
3528.15 82
3528.29 75
3528.43 68
3528.56 61
3528.70 56
3528.84 52
3528.97 49
3529.11 49
3529.24 50
3529.38 53
3529.52 58
3529.65 64
3529.79 69
3529.93 75
3530.06 80
3530.20 83
3530.33 86
3530.47 86
3530.61 86
3530.74 84
3530.88 80
3531.02 74
3531.15 67
3531.29 58
3531.42 48
3531.56 39
3531.70 32
3531.83 28
3531.97 26
3532.11 28
3532.24 31
3532.38 35
3532.52 40
3532.65 44
3532.79 47
3532.92 50
3533.06 52
3533.20 53
3533.33 55
3533.47 56
3533.61 58
3533.74 61
3533.88 66
3534.01 71
3534.15 78
3534.29 86
3534.42 93
3534.56 100
3534.70 105
3534.83 107
3534.97 106
3535.11 103
3535.24 98
3535.38 92
3535.51 87
3535.65 82
3535.79 79
3535.92 77
3536.06 76
3536.20 75
3536.33 73
3536.47 71
3536.61 67
3536.74 62
3536.88 57
3537.01 53
3537.15 50
3537.29 50
3537.42 53
3537.56 59
3537.70 67
3537.83 77
3537.97 86
3538.11 94
3538.24 99
3538.38 101
3538.52 99
3538.65 95
3538.79 90
3538.92 85
3539.06 82
3539.20 79
3539.33 79
3539.47 79
3539.61 81
3539.74 83
3539.88 84
3540.02 86
3540.15 87
3540.29 89
3540.43 89
3540.56 87
3540.70 83
3540.83 77
3540.97 69
3541.11 61
3541.24 54
3541.38 50
3541.52 50
3541.65 53
3541.79 60
3541.93 68
3542.06 76
3542.20 82
3542.34 87
3542.47 89
3542.61 90
3542.75 90
3542.88 89
3543.02 87
3543.16 83
3543.29 78
3543.43 72
3543.56 65
3543.70 58
3543.84 52
3543.97 48
3544.11 47
3544.25 48
3544.38 51
3544.52 56
3544.66 62
3544.79 69
3544.93 74
3545.07 79
3545.20 81
3545.34 82
3545.48 80
3545.61 77
3545.75 73
3545.89 67
3546.02 60
3546.16 54
3546.30 48
3546.43 43
3546.57 39
3546.71 36
3546.84 34
3546.98 34
3547.12 36
3547.25 39
3547.39 45
3547.52 54
3547.66 63
3547.80 74
3547.93 85
3548.07 93
3548.21 100
3548.34 103
3548.48 104
3548.62 101
3548.75 98
3548.89 94
3549.03 90
3549.16 86
3549.30 81
3549.44 76
3549.57 68
3549.71 58
3549.85 46
3549.98 33
3550.12 21
3550.26 11
3550.39 5
3550.53 2
3550.67 1
3550.80 3
3550.94 5
3551.08 7
3551.21 9
3551.35 10
3551.49 12
3551.62 13
3551.76 14
3551.90 16
3552.03 17
3552.17 19
3552.31 20
3552.44 21
3552.58 22
3552.72 21
3552.85 19
3552.99 16
3553.13 12
3553.26 6
3553.40 0
3553.54 0
3553.67 0
3553.81 0
3553.95 0
3554.08 0
3554.22 0
3554.36 0
3554.49 3
3554.63 13
3554.77 23
3554.90 31
3555.04 36
3555.18 40
3555.31 42
3555.45 42
3555.59 43
3555.73 42
3555.86 42
3556.00 42
3556.14 41
3556.27 41
3556.41 42
3556.55 43
3556.68 45
3556.82 49
3556.96 53
3557.09 57
3557.23 61
3557.37 64
3557.50 65
3557.64 64
3557.78 61
3557.91 57
3558.05 53
3558.19 50
3558.32 50
3558.46 52
3558.60 56
3558.73 61
3558.87 66
3559.01 70
3559.14 72
3559.28 72
3559.42 71
3559.56 69
3559.69 68
3559.83 67
3559.97 67
3560.10 69
3560.24 70
3560.38 72
3560.51 73
3560.65 72
3560.79 69
3560.92 64
3561.06 55
3561.20 45
3561.33 34
3561.47 23
3561.61 14
3561.74 9
3561.88 8
3562.02 10
3562.16 15
3562.29 20
3562.43 25
3562.57 27
3562.70 27
3562.84 26
3562.98 23
3563.11 21
3563.25 21
3563.39 22
3563.52 26
3563.66 32
3563.80 38
3563.94 44
3564.07 47
3564.21 48
3564.35 46
3564.48 42
3564.62 37
3564.76 33
3564.89 30
3565.03 28
3565.17 28
3565.30 29
3565.44 31
3565.58 32
3565.72 32
3565.85 32
3565.99 32
3566.13 33
3566.26 34
3566.40 37
3566.54 40
3566.67 44
3566.81 49
3566.95 54
3567.08 59
3567.22 63
3567.36 67
3567.50 70
3567.63 73
3567.77 75
3567.91 75
3568.04 74
3568.18 71
3568.32 66
3568.45 58
3568.59 49
3568.73 39
3568.87 28
3569.00 18
3569.14 9
3569.28 1
3569.41 0
3569.55 0
3569.69 0
3569.82 0
3569.96 0
3570.10 10
3570.24 22
3570.37 36
3570.51 50
3570.65 62
3570.78 70
3570.92 73
3571.06 73
3571.19 68
3571.33 61
3571.47 52
3571.61 44
3571.74 37
3571.88 32
3572.02 29
3572.15 29
3572.29 32
3572.43 37
3572.57 43
3572.70 49
3572.84 55
3572.98 59
3573.11 62
3573.25 63
3573.39 61
3573.53 57
3573.66 52
3573.80 46
3573.94 40
3574.07 34
3574.21 30
3574.35 27
3574.48 26
3574.62 27
3574.76 29
3574.90 33
3575.03 38
3575.17 44
3575.31 50
3575.44 56
3575.58 61
3575.72 65
3575.86 68
3575.99 67
3576.13 65
3576.27 60
3576.40 52
3576.54 44
3576.68 35
3576.82 27
3576.95 20
3577.09 16
3577.23 13
3577.36 11
3577.50 11
3577.64 13
3577.78 15
3577.91 19
3578.05 25
3578.19 30
3578.33 35
3578.46 39
3578.60 40
3578.74 38
3578.87 34
3579.01 29
3579.15 25
3579.29 22
3579.42 21
3579.56 21
3579.70 20
3579.83 19
3579.97 17
3580.11 14
3580.25 10
3580.38 6
3580.52 4
3580.66 4
3580.79 6
3580.93 9
3581.07 12
3581.21 16
3581.34 20
3581.48 23
3581.62 27
3581.76 30
3581.89 34
3582.03 38
3582.17 42
3582.30 45
3582.44 46
3582.58 44
3582.72 40
3582.85 34
3582.99 26
3583.13 17
3583.27 10
3583.40 4
3583.54 0
3583.68 0
3583.81 0
3583.95 0
3584.09 0
3584.23 0
3584.36 0
3584.50 0
3584.64 0
3584.78 0
3584.91 6
3585.05 15
3585.19 26
3585.33 36
3585.46 46
3585.60 54
3585.74 59
3585.87 62
3586.01 64
3586.15 65
3586.29 65
3586.42 67
3586.56 68
3586.70 71
3586.84 73
3586.97 76
3587.11 79
3587.25 82
3587.39 85
3587.52 88
3587.66 92
3587.80 94
3587.93 96
3588.07 96
3588.21 94
3588.35 89
3588.48 84
3588.62 78
3588.76 73
3588.90 70
3589.03 70
3589.17 73
3589.31 77
3589.45 82
3589.58 86
3589.72 88
3589.86 87
3590.00 85
3590.13 82
3590.27 79
3590.41 77
3590.55 77
3590.68 78
3590.82 79
3590.96 80
3591.09 80
3591.23 79
3591.37 75
3591.51 71
3591.64 66
3591.78 61
3591.92 58
3592.06 56
3592.19 55
3592.33 55
3592.47 55
3592.61 55
3592.74 54
3592.88 53
3593.02 50
3593.16 46
3593.29 42
3593.43 37
3593.57 31
3593.71 26
3593.84 22
3593.98 19
3594.12 18
3594.26 17
3594.39 18
3594.53 21
3594.67 24
3594.81 26
3594.94 28
3595.08 29
3595.22 29
3595.36 28
3595.49 25
3595.63 22
3595.77 20
3595.91 18
3596.04 18
3596.18 18
3596.32 19
3596.46 21
3596.59 23
3596.73 24
3596.87 26
3597.01 27
3597.14 29
3597.28 30
3597.42 33
3597.56 35
3597.69 37
3597.83 40
3597.97 41
3598.11 41
3598.24 40
3598.38 38
3598.52 34
3598.66 30
3598.80 26
3598.93 25
3599.07 26
3599.21 30
3599.35 38
3599.48 49
3599.62 61
3599.76 73
3599.90 83
3600.03 90
3600.17 94
3600.31 94
3600.45 93
3600.58 92
3600.72 90
3600.86 90
3601.00 91
3601.13 93
3601.27 95
3601.41 96
3601.55 97
3601.68 97
3601.82 96
3601.96 94
3602.10 92
3602.24 90
3602.37 88
3602.51 85
3602.65 83
3602.79 82
3602.92 82
3603.06 83
3603.20 86
3603.34 91
3603.47 98
3603.61 105
3603.75 112
3603.89 118
3604.03 123
3604.16 127
3604.30 130
3604.44 132
3604.58 134
3604.71 136
3604.85 137
3604.99 137
3605.13 137
3605.26 136
3605.40 135
3605.54 133
3605.68 131
3605.82 130
3605.95 129
3606.09 129
3606.23 129
3606.37 130
3606.50 131
3606.64 133
3606.78 136
3606.92 139
3607.05 142
3607.19 144
3607.33 146
3607.47 147
3607.61 146
3607.74 144
3607.88 142
3608.02 139
3608.16 135
3608.29 132
3608.43 128
3608.57 124
3608.71 120
3608.85 115
3608.98 109
3609.12 103
3609.26 96
3609.40 90
3609.53 82
3609.67 75
3609.81 68
3609.95 61
3610.09 56
3610.22 53
3610.36 51
3610.50 50
3610.64 49
3610.77 47
3610.91 43
3611.05 38
3611.19 33
3611.33 27
3611.46 22
3611.60 20
3611.74 20
3611.88 22
3612.01 25
3612.15 29
3612.29 33
3612.43 38
3612.57 42
3612.70 46
3612.84 49
3612.98 52
3613.12 53
3613.26 52
3613.39 48
3613.53 40
3613.67 31
3613.81 20
3613.94 9
3614.08 0
3614.22 0
3614.36 0
3614.50 0
3614.63 0
3614.77 0
3614.91 0
3615.05 0
3615.19 0
3615.32 6
3615.46 16
3615.60 25
3615.74 33
3615.88 40
3616.01 44
3616.15 47
3616.29 49
3616.43 48
3616.56 47
3616.70 45
3616.84 42
3616.98 39
3617.12 36
3617.25 34
3617.39 31
3617.53 30
3617.67 29
3617.81 28
3617.94 29
3618.08 29
3618.22 30
3618.36 29
3618.50 28
3618.63 26
3618.77 22
3618.91 18
3619.05 12
3619.19 7
3619.32 2
3619.46 0
3619.60 0
3619.74 0
3619.88 0
3620.01 0
3620.15 0
3620.29 0
3620.43 6
3620.57 15
3620.70 24
3620.84 33
3620.98 40
3621.12 45
3621.26 47
3621.39 48
3621.53 47
3621.67 44
3621.81 42
3621.95 39
3622.08 37
3622.22 36
3622.36 35
3622.50 35
3622.64 35
3622.77 36
3622.91 37
3623.05 39
3623.19 42
3623.33 45
3623.46 48
3623.60 49
3623.74 50
3623.88 48
3624.02 44
3624.15 38
3624.29 30
3624.43 22
3624.57 14
3624.71 9
3624.84 7
3624.98 8
3625.12 11
3625.26 16
3625.40 21
3625.53 26
3625.67 31
3625.81 35
3625.95 39
3626.09 44
3626.23 50
3626.36 58
3626.50 66
3626.64 73
3626.78 77
3626.92 78
3627.05 74
3627.19 66
3627.33 55
3627.47 42
3627.61 29
3627.74 16
3627.88 5
3628.02 0
3628.16 0
3628.30 0
3628.44 0
3628.57 0
3628.71 0
3628.85 3
3628.99 6
3629.13 8
3629.26 8
3629.40 6
3629.54 3
3629.68 1
3629.82 0
3629.96 0
3630.09 3
3630.23 7
3630.37 13
3630.51 20
3630.65 26
3630.78 31
3630.92 36
3631.06 38
3631.20 40
3631.34 39
3631.48 37
3631.61 32
3631.75 27
3631.89 22
3632.03 19
3632.17 18
3632.30 21
3632.44 28
3632.58 37
3632.72 47
3632.86 57
3633.00 67
3633.13 74
3633.27 81
3633.41 86
3633.55 89
3633.69 91
3633.83 91
3633.96 90
3634.10 88
3634.24 85
3634.38 82
3634.52 81
3634.65 83
3634.79 87
3634.93 93
3635.07 100
3635.21 105
3635.35 107
3635.48 105
3635.62 100
3635.76 92
3635.90 82
3636.04 73
3636.18 65
3636.31 59
3636.45 54
3636.59 49
3636.73 45
3636.87 40
3637.01 35
3637.14 31
3637.28 29
3637.42 29
3637.56 32
3637.70 36
3637.84 42
3637.97 47
3638.11 50
3638.25 52
3638.39 51
3638.53 48
3638.67 44
3638.80 39
3638.94 35
3639.08 31
3639.22 29
3639.36 26
3639.50 24
3639.63 21
3639.77 19
3639.91 16
3640.05 14
3640.19 14
3640.33 14
3640.46 17
3640.60 20
3640.74 24
3640.88 28
3641.02 32
3641.16 36
3641.29 40
3641.43 43
3641.57 44
3641.71 44
3641.85 42
3641.99 38
3642.12 33
3642.26 29
3642.40 25
3642.54 23
3642.68 24
3642.82 26
3642.96 31
3643.09 37
3643.23 44
3643.37 52
3643.51 58
3643.65 64
3643.79 67
3643.92 68
3644.06 67
3644.20 62
3644.34 56
3644.48 48
3644.62 42
3644.75 37
3644.89 35
3645.03 36
3645.17 39
3645.31 43
3645.45 47
3645.59 50
3645.72 53
3645.86 55
3646.00 56
3646.14 58
3646.28 59
3646.42 61
3646.56 63
3646.69 63
3646.83 62
3646.97 60
3647.11 56
3647.25 52
3647.39 48
3647.52 46
3647.66 46
3647.80 48
3647.94 53
3648.08 61
3648.22 69
3648.36 79
3648.49 88
3648.63 97
3648.77 105
3648.91 113
3649.05 119
3649.19 124
3649.33 128
3649.46 131
3649.60 131
3649.74 129
3649.88 125
3650.02 118
3650.16 110
3650.30 100
3650.43 90
3650.57 80
3650.71 71
3650.85 63
3650.99 57
3651.13 53
3651.27 50
3651.40 49
3651.54 49
3651.68 51
3651.82 53
3651.96 56
3652.10 60
3652.24 63
3652.37 67
3652.51 69
3652.65 71
3652.79 70
3652.93 67
3653.07 61
3653.21 54
3653.34 45
3653.48 35
3653.62 26
3653.76 18
3653.90 11
3654.04 7
3654.18 5
3654.31 5
3654.45 6
3654.59 10
3654.73 14
3654.87 20
3655.01 26
3655.15 33
3655.29 41
3655.42 48
3655.56 54
3655.70 58
3655.84 61
3655.98 61
3656.12 58
3656.26 55
3656.39 51
3656.53 46
3656.67 42
3656.81 39
3656.95 37
3657.09 37
3657.23 37
3657.37 36
3657.50 36
3657.64 34
3657.78 32
3657.92 30
3658.06 28
3658.20 27
3658.34 29
3658.47 33
3658.61 39
3658.75 47
3658.89 57
3659.03 66
3659.17 75
3659.31 81
3659.45 86
3659.58 88
3659.72 87
3659.86 83
3660.00 76
3660.14 68
3660.28 58
3660.42 49
3660.56 40
3660.69 34
3660.83 31
3660.97 31
3661.11 33
3661.25 36
3661.39 39
3661.53 42
3661.67 44
3661.80 44
3661.94 43
3662.08 41
3662.22 39
3662.36 37
3662.50 37
3662.64 38
3662.78 41
3662.92 46
3663.05 53
3663.19 60
3663.33 67
3663.47 74
3663.61 80
3663.75 86
3663.89 91
3664.03 94
3664.16 97
3664.30 98
3664.44 98
3664.58 96
3664.72 92
3664.86 86
3665.00 79
3665.14 71
3665.28 64
3665.41 57
3665.55 52
3665.69 50
3665.83 49
3665.97 49
3666.11 50
3666.25 50
3666.39 49
3666.52 46
3666.66 42
3666.80 37
3666.94 34
3667.08 33
3667.22 34
3667.36 39
3667.50 46
3667.64 53
3667.77 59
3667.91 64
3668.05 65
3668.19 64
3668.33 62
3668.47 59
3668.61 56
3668.75 55
3668.89 54
3669.02 53
3669.16 52
3669.30 50
3669.44 48
3669.58 44
3669.72 40
3669.86 37
3670.00 34
3670.14 32
3670.28 32
3670.41 33
3670.55 36
3670.69 39
3670.83 43
3670.97 47
3671.11 51
3671.25 55
3671.39 58
3671.53 60
3671.66 61
3671.80 61
3671.94 61
3672.08 61
3672.22 61
3672.36 61
3672.50 63
3672.64 65
3672.78 67
3672.92 68
3673.05 68
3673.19 65
3673.33 61
3673.47 56
3673.61 51
3673.75 47
3673.89 43
3674.03 40
3674.17 39
3674.31 38
3674.44 38
3674.58 40
3674.72 41
3674.86 43
3675.00 43
3675.14 41
3675.28 37
3675.42 30
3675.56 22
3675.70 13
3675.83 4
3675.97 0
3676.11 0
3676.25 0
3676.39 0
3676.53 0
3676.67 0
3676.81 3
3676.95 7
3677.09 10
3677.23 12
3677.36 13
3677.50 12
3677.64 11
3677.78 10
3677.92 8
3678.06 7
3678.20 6
3678.34 6
3678.48 6
3678.62 8
3678.76 10
3678.89 13
3679.03 15
3679.17 17
3679.31 18
3679.45 17
3679.59 15
3679.73 13
3679.87 10
3680.01 8
3680.15 6
3680.29 4
3680.42 3
3680.56 2
3680.70 2
3680.84 2
3680.98 2
3681.12 1
3681.26 1
3681.40 1
3681.54 0
3681.68 0
3681.82 0
3681.96 0
3682.09 0
3682.23 0
3682.37 0
3682.51 3
3682.65 8
3682.79 15
3682.93 24
3683.07 34
3683.21 45
3683.35 57
3683.49 68
3683.63 77
3683.76 84
3683.90 86
3684.04 85
3684.18 82
3684.32 77
3684.46 72
3684.60 68
3684.74 66
3684.88 66
3685.02 66
3685.16 64
3685.30 60
3685.44 53
3685.57 43
3685.71 32
3685.85 23
3685.99 15
3686.13 11
3686.27 11
3686.41 13
3686.55 16
3686.69 21
3686.83 25
3686.97 29
3687.11 32
3687.25 35
3687.38 38
3687.52 41
3687.66 43
3687.80 44
3687.94 44
3688.08 43
3688.22 42
3688.36 40
3688.50 38
3688.64 36
3688.78 34
3688.92 32
3689.06 29
3689.20 27
3689.33 24
3689.47 21
3689.61 17
3689.75 14
3689.89 10
3690.03 5
3690.17 2
3690.31 0
3690.45 0
3690.59 0
3690.73 3
3690.87 12
3691.01 23
3691.15 38
3691.29 53
3691.42 68
3691.56 81
3691.70 91
3691.84 96
3691.98 98
3692.12 96
3692.26 93
3692.40 89
3692.54 86
3692.68 82
3692.82 79
3692.96 75
3693.10 70
3693.24 65
3693.38 59
3693.51 54
3693.65 50
3693.79 48
3693.93 48
3694.07 50
3694.21 53
3694.35 57
3694.49 60
3694.63 61
3694.77 62
3694.91 62
3695.05 61
3695.19 61
3695.33 60
3695.47 60
3695.61 59
3695.75 59
3695.88 59
3696.02 58
3696.16 57
3696.30 57
3696.44 56
3696.58 55
3696.72 55
3696.86 53
3697.00 50
3697.14 47
3697.28 41
3697.42 35
3697.56 28
3697.70 22
3697.84 16
3697.98 13
3698.12 12
3698.26 14
3698.39 17
3698.53 22
3698.67 26
3698.81 30
3698.95 33
3699.09 35
3699.23 36
3699.37 36
3699.51 36
3699.65 37
3699.79 38
3699.93 41
3700.07 45
3700.21 51
3700.35 57
3700.49 64
3700.63 70
3700.77 75
3700.91 77
3701.05 77
3701.18 75
3701.32 72
3701.46 69
3701.60 67
3701.74 67
3701.88 70
3702.02 75
3702.16 82
3702.30 89
3702.44 98
3702.58 106
3702.72 115
3702.86 123
3703.00 132
3703.14 140
3703.28 146
3703.42 151
3703.56 154
3703.70 154
3703.84 152
3703.98 148
3704.12 143
3704.25 138
3704.39 135
3704.53 133
3704.67 133
3704.81 134
3704.95 135
3705.09 136
3705.23 135
3705.37 132
3705.51 126
3705.65 118
3705.79 109
3705.93 100
3706.07 92
3706.21 87
3706.35 86
3706.49 88
3706.63 94
3706.77 101
3706.91 108
3707.05 115
3707.19 120
3707.33 123
3707.47 124
3707.61 125
3707.75 124
3707.88 124
3708.02 123
3708.16 123
3708.30 122
3708.44 122
3708.58 123
3708.72 123
3708.86 124
3709.00 125
3709.14 125
3709.28 124
3709.42 121
3709.56 117
3709.70 113
3709.84 109
3709.98 106
3710.12 104
3710.26 102
3710.40 100
3710.54 97
3710.68 92
3710.82 87
3710.96 81
3711.10 75
3711.24 71
3711.38 69
3711.52 68
3711.66 69
3711.80 70
3711.94 70
3712.08 70
3712.22 69
3712.36 67
3712.49 64
3712.63 62
3712.77 60
3712.91 59
3713.05 58
3713.19 58
3713.33 57
3713.47 55
3713.61 53
3713.75 51
3713.89 48
3714.03 45
3714.17 41
3714.31 37
3714.45 32
3714.59 26
3714.73 20
3714.87 15
3715.01 10
3715.15 7
3715.29 6
3715.43 6
3715.57 8
3715.71 11
3715.85 15
3715.99 20
3716.13 26
3716.27 33
3716.41 41
3716.55 48
3716.69 55
3716.83 60
3716.97 63
3717.11 66
3717.25 67
3717.39 68
3717.53 70
3717.67 74
3717.81 80
3717.95 87
3718.09 94
3718.23 100
3718.37 105
3718.51 108
3718.65 109
3718.79 108
3718.93 106
3719.07 105
3719.21 105
3719.35 106
3719.49 109
3719.62 112
3719.76 114
3719.90 116
3720.04 116
3720.18 114
3720.32 110
3720.46 104
3720.60 96
3720.74 88
3720.88 79
3721.02 72
3721.16 68
3721.30 65
3721.44 65
3721.58 68
3721.72 73
3721.86 79
3722.00 85
3722.14 90
3722.28 95
3722.42 98
3722.56 100
3722.70 102
3722.84 104
3722.98 106
3723.12 109
3723.26 113
3723.40 116
3723.54 118
3723.68 118
3723.82 116
3723.96 113
3724.10 108
3724.24 104
3724.38 101
3724.52 99
3724.66 99
3724.80 100
3724.94 102
3725.08 105
3725.22 107
3725.36 109
3725.50 109
3725.64 108
3725.78 106
3725.92 104
3726.06 101
3726.20 98
3726.34 96
3726.48 93
3726.62 91
3726.76 88
3726.90 85
3727.04 81
3727.18 77
3727.32 73
3727.46 71
3727.60 70
3727.74 71
3727.88 72
3728.02 74
3728.16 75
3728.30 74
3728.44 71
3728.58 66
3728.72 59
3728.86 52
3729.00 45
3729.14 39
3729.28 33
3729.42 28
3729.56 24
3729.70 21
3729.84 19
3729.98 18
3730.12 19
3730.26 22
3730.40 25
3730.54 29
3730.68 32
3730.82 34
3730.96 34
3731.10 31
3731.24 26
3731.38 19
3731.52 11
3731.66 4
3731.80 0
3731.94 0
3732.08 0
3732.22 0
3732.36 0
3732.50 0
3732.64 0
3732.78 0
3732.92 0
3733.06 0
3733.20 0
3733.34 2
3733.49 6
3733.63 11
3733.77 16
3733.91 22
3734.05 26
3734.19 29
3734.33 31
3734.47 31
3734.61 32
3734.75 32
3734.89 33
3735.03 34
3735.17 36
3735.31 40
3735.45 44
3735.59 48
3735.73 53
3735.87 57
3736.01 59
3736.15 60
3736.29 59
3736.43 56
3736.57 53
3736.71 50
3736.85 48
3736.99 47
3737.13 48
3737.27 50
3737.41 52
3737.55 53
3737.69 53
3737.83 52
3737.97 50
3738.11 49
3738.25 50
3738.39 52
3738.53 56
3738.67 61
3738.81 68
3738.95 77
3739.09 85
3739.23 93
3739.37 100
3739.51 106
3739.65 110
3739.79 113
3739.93 114
3740.07 116
3740.21 117
3740.35 119
3740.49 120
3740.64 122
3740.78 124
3740.92 125
3741.06 127
3741.20 129
3741.34 131
3741.48 135
3741.62 139
3741.76 145
3741.90 150
3742.04 154
3742.18 157
3742.32 156
3742.46 153
3742.60 147
3742.74 140
3742.88 134
3743.02 129
3743.16 127
3743.30 129
3743.44 134
3743.58 141
3743.72 149
3743.86 158
3744.00 166
3744.14 173
3744.28 179
3744.42 183
3744.56 187
3744.70 189
3744.84 190
3744.98 191
3745.13 190
3745.27 189
3745.41 187
3745.55 184
3745.69 181
3745.83 177
3745.97 171
3746.11 164
3746.25 155
3746.39 145
3746.53 135
3746.67 124
3746.81 113
3746.95 104
3747.09 96
3747.23 90
3747.37 86
3747.51 85
3747.65 86
3747.79 89
3747.93 92
3748.07 95
3748.21 98
3748.35 99
3748.49 100
3748.63 100
3748.78 100
3748.92 101
3749.06 101
3749.20 103
3749.34 104
3749.48 106
3749.62 107
3749.76 108
3749.90 108
3750.04 109
3750.18 109
3750.32 110
3750.46 111
3750.60 112
3750.74 114
3750.88 115
3751.02 115
3751.16 114
3751.30 112
3751.44 108
3751.58 104
3751.72 99
3751.87 94
3752.01 91
3752.15 89
3752.29 88
3752.43 88
3752.57 89
3752.71 88
3752.85 86
3752.99 81
3753.13 74
3753.27 66
3753.41 56
3753.55 46
3753.69 36
3753.83 28
3753.97 20
3754.11 13
3754.25 7
3754.39 2
3754.53 0
3754.68 0
3754.82 0
3754.96 0
3755.10 0
3755.24 0
3755.38 0
3755.52 0
3755.66 0
3755.80 7
3755.94 15
3756.08 25
3756.22 35
3756.36 45
3756.50 55
3756.64 64
3756.78 71
3756.92 76
3757.06 77
3757.21 76
3757.35 73
3757.49 69
3757.63 64
3757.77 60
3757.91 59
3758.05 61
3758.19 66
3758.33 74
3758.47 84
3758.61 95
3758.75 105
3758.89 114
3759.03 121
3759.17 125
3759.31 124
3759.45 120
3759.60 112
3759.74 102
3759.88 90
3760.02 78
3760.16 67
3760.30 58
3760.44 52
3760.58 50
3760.72 52
3760.86 56
3761.00 62
3761.14 69
3761.28 75
3761.42 80
3761.56 83
3761.70 84
3761.85 83
3761.99 81
3762.13 78
3762.27 76
3762.41 75
3762.55 75
3762.69 77
3762.83 81
3762.97 86
3763.11 93
3763.25 101
3763.39 110
3763.53 119
3763.67 128
3763.82 136
3763.96 142
3764.10 146
3764.24 148
3764.38 149
3764.52 149
3764.66 150
3764.80 152
3764.94 154
3765.08 157
3765.22 159
3765.36 158
3765.50 154
3765.64 148
3765.79 140
3765.93 133
3766.07 127
3766.21 125
3766.35 125
3766.49 129
3766.63 133
3766.77 137
3766.91 141
3767.05 145
3767.19 147
3767.33 150
3767.47 151
3767.61 151
3767.76 150
3767.90 146
3768.04 139
3768.18 130
3768.32 119
3768.46 107
3768.60 96
3768.74 87
3768.88 82
3769.02 80
3769.16 81
3769.30 85
3769.45 90
3769.59 95
3769.73 100
3769.87 103
3770.01 104
3770.15 105
3770.29 104
3770.43 103
3770.57 103
3770.71 103
3770.85 102
3770.99 102
3771.14 101
3771.28 98
3771.42 95
3771.56 89
3771.70 83
3771.84 76
3771.98 69
3772.12 63
3772.26 59
3772.40 57
3772.54 56
3772.68 58
3772.83 60
3772.97 61
3773.11 61
3773.25 59
3773.39 56
3773.53 51
3773.67 46
3773.81 42
3773.95 40
3774.09 40
3774.23 42
3774.38 46
3774.52 51
3774.66 57
3774.80 61
3774.94 63
3775.08 63
3775.22 60
3775.36 55
3775.50 50
3775.64 45
3775.78 42
3775.93 42
3776.07 43
3776.21 46
3776.35 50
3776.49 53
3776.63 55
3776.77 56
3776.91 56
3777.05 55
3777.19 54
3777.33 53
3777.48 54
3777.62 56
3777.76 59
3777.90 62
3778.04 66
3778.18 71
3778.32 75
3778.46 80
3778.60 84
3778.74 88
3778.89 90
3779.03 91
3779.17 90
3779.31 87
3779.45 83
3779.59 79
3779.73 76
3779.87 74
3780.01 74
3780.15 76
3780.30 79
3780.44 81
3780.58 81
3780.72 79
3780.86 75
3781.00 69
3781.14 63
3781.28 57
3781.42 54
3781.56 54
3781.71 55
3781.85 58
3781.99 61
3782.13 64
3782.27 65
3782.41 64
3782.55 62
3782.69 59
3782.83 56
3782.97 53
3783.12 51
3783.26 49
3783.40 47
3783.54 43
3783.68 38
3783.82 31
3783.96 22
3784.10 14
3784.24 6
3784.39 0
3784.53 0
3784.67 0
3784.81 0
3784.95 0
3785.09 0
3785.23 0
3785.37 2
3785.51 7
3785.66 14
3785.80 21
3785.94 28
3786.08 35
3786.22 39
3786.36 43
3786.50 45
3786.64 45
3786.78 46
3786.93 46
3787.07 47
3787.21 47
3787.35 47
3787.49 46
3787.63 43
3787.77 37
3787.91 30
3788.05 21
3788.20 11
3788.34 2
3788.48 0
3788.62 0
3788.76 0
3788.90 0
3789.04 0
3789.18 0
3789.33 0
3789.47 0
3789.61 2
3789.75 10
3789.89 19
3790.03 27
3790.17 34
3790.31 39
3790.45 41
3790.60 40
3790.74 37
3790.88 31
3791.02 25
3791.16 18
3791.30 14
3791.44 11
3791.58 11
3791.73 14
3791.87 18
3792.01 23
3792.15 27
3792.29 29
3792.43 30
3792.57 30
3792.71 27
3792.86 25
3793.00 23
3793.14 22
3793.28 22
3793.42 23
3793.56 24
3793.70 25
3793.84 26
3793.99 25
3794.13 24
3794.27 23
3794.41 21
3794.55 20
3794.69 19
3794.83 17
3794.97 17
3795.12 17
3795.26 18
3795.40 19
3795.54 21
3795.68 23
3795.82 26
3795.96 28
3796.10 30
3796.25 34
3796.39 38
3796.53 43
3796.67 49
3796.81 55
3796.95 60
3797.09 63
3797.24 65
3797.38 64
3797.52 63
3797.66 60
3797.80 58
3797.94 55
3798.08 53
3798.22 52
3798.37 51
3798.51 50
3798.65 50
3798.79 51
3798.93 53
3799.07 55
3799.21 57
3799.36 58
3799.50 59
3799.64 59
3799.78 57
3799.92 56
3800.06 54
3800.20 52
3800.34 51
3800.49 51
3800.63 52
3800.77 53
3800.91 55
3801.05 57
3801.19 59
3801.33 61
3801.48 61
3801.62 60
3801.76 58
3801.90 53
3802.04 48
3802.18 41
3802.32 35
3802.47 31
3802.61 29
3802.75 28
3802.89 30
3803.03 32
3803.17 34
3803.31 34
3803.46 34
3803.60 31
3803.74 28
3803.88 23
3804.02 20
3804.16 17
3804.30 17
3804.45 19
3804.59 23
3804.73 30
3804.87 37
3805.01 45
3805.15 51
3805.29 56
3805.44 58
3805.58 57
3805.72 54
3805.86 49
3806.00 43
3806.14 38
3806.29 34
3806.43 34
3806.57 35
3806.71 39
3806.85 44
3806.99 49
3807.13 52
3807.28 55
3807.42 56
3807.56 56
3807.70 56
3807.84 54
3807.98 53
3808.12 50
3808.27 47
3808.41 44
3808.55 40
3808.69 37
3808.83 35
3808.97 36
3809.12 39
3809.26 43
3809.40 49
3809.54 55
3809.68 60
3809.82 64
3809.97 66
3810.11 66
3810.25 65
3810.39 63
3810.53 62
3810.67 61
3810.81 61
3810.96 61
3811.10 62
3811.24 64
3811.38 67
3811.52 71
3811.66 78
3811.81 87
3811.95 98
3812.09 110
3812.23 122
3812.37 133
3812.51 142
3812.66 149
3812.80 154
3812.94 159
3813.08 166
3813.22 174
3813.36 184
3813.50 197
3813.65 209
3813.79 220
3813.93 228
3814.07 233
3814.21 235
3814.35 234
3814.50 233
3814.64 230
3814.78 228
3814.92 227
3815.06 225
3815.20 223
3815.35 220
3815.49 216
3815.63 210
3815.77 202
3815.91 193
3816.05 184
3816.20 174
3816.34 164
3816.48 157
3816.62 151
3816.76 148
3816.90 148
3817.05 150
3817.19 154
3817.33 158
3817.47 161
3817.61 162
3817.75 161
3817.90 156
3818.04 148
3818.18 139
3818.32 129
3818.46 120
3818.61 112
3818.75 106
3818.89 103
3819.03 101
3819.17 100
3819.31 100
3819.46 100
3819.60 99
3819.74 97
3819.88 95
3820.02 94
3820.16 92
3820.31 91
3820.45 90
3820.59 89
3820.73 88
3820.87 85
3821.01 80
3821.16 73
3821.30 65
3821.44 55
3821.58 45
3821.72 34
3821.87 25
3822.01 18
3822.15 14
3822.29 13
3822.43 14
3822.57 17
3822.72 22
3822.86 28
3823.00 33
3823.14 36
3823.28 38
3823.43 37
3823.57 34
3823.71 29
3823.85 23
3823.99 16
3824.13 9
3824.28 4
3824.42 0
3824.56 0
3824.70 0
3824.84 0
3824.99 3
3825.13 8
3825.27 14
3825.41 23
3825.55 33
3825.69 44
3825.84 56
3825.98 67
3826.12 76
3826.26 82
3826.40 84
3826.55 84
3826.69 80
3826.83 75
3826.97 68
3827.11 60
3827.26 52
3827.40 45
3827.54 38
3827.68 32
3827.82 27
3827.96 23
3828.11 20
3828.25 17
3828.39 15
3828.53 14
3828.67 13
3828.82 13
3828.96 14
3829.10 17
3829.24 21
3829.38 27
3829.53 34
3829.67 42
3829.81 48
3829.95 54
3830.09 57
3830.24 58
3830.38 58
3830.52 55
3830.66 51
3830.80 45
3830.95 39
3831.09 32
3831.23 25
3831.37 18
3831.51 12
3831.65 7
3831.80 4
3831.94 2
3832.08 1
3832.22 1
3832.36 0
3832.51 0
3832.65 0
3832.79 0
3832.93 0
3833.07 0
3833.22 0
3833.36 0
3833.50 0
3833.64 2
3833.78 3
3833.93 4
3834.07 5
3834.21 6
3834.35 6
3834.49 6
3834.64 5
3834.78 4
3834.92 3
3835.06 1
3835.20 1
3835.35 2
3835.49 3
3835.63 5
3835.77 6
3835.91 7
3836.06 6
3836.20 6
3836.34 5
3836.48 5
3836.63 7
3836.77 12
3836.91 19
3837.05 28
3837.19 39
3837.34 51
3837.48 61
3837.62 70
3837.76 77
3837.90 80
3838.05 80
3838.19 77
3838.33 72
3838.47 66
3838.61 60
3838.76 55
3838.90 51
3839.04 48
3839.18 47
3839.32 48
3839.47 49
3839.61 51
3839.75 55
3839.89 60
3840.04 67
3840.18 76
3840.32 85
3840.46 93
3840.60 100
3840.75 102
3840.89 100
3841.03 94
3841.17 84
3841.31 71
3841.46 57
3841.60 44
3841.74 31
3841.88 20
3842.03 12
3842.17 5
3842.31 1
3842.45 0
3842.59 0
3842.74 0
3842.88 0
3843.02 3
3843.16 6
3843.30 9
3843.45 11
3843.59 14
3843.73 17
3843.87 19
3844.02 20
3844.16 22
3844.30 23
3844.44 24
3844.58 24
3844.73 24
3844.87 23
3845.01 22
3845.15 20
3845.30 17
3845.44 13
3845.58 9
3845.72 5
3845.86 0
3846.01 0
3846.15 0
3846.29 0
3846.43 0
3846.58 0
3846.72 0
3846.86 0
3847.00 0
3847.14 1
3847.29 10
3847.43 20
3847.57 31
3847.71 43
3847.86 53
3848.00 63
3848.14 71
3848.28 79
3848.43 88
3848.57 98
3848.71 110
3848.85 122
3848.99 135
3849.14 147
3849.28 156
3849.42 163
3849.56 167
3849.71 169
3849.85 168
3849.99 166
3850.13 165
3850.27 163
3850.42 162
3850.56 162
3850.70 161
3850.84 160
3850.99 158
3851.13 156
3851.27 154
3851.41 152
3851.56 152
3851.70 154
3851.84 156
3851.98 159
3852.13 161
3852.27 160
3852.41 158
3852.55 153
3852.69 146
3852.84 140
3852.98 135
3853.12 131
3853.26 131
3853.41 134
3853.55 139
3853.69 145
3853.83 151
3853.98 155
3854.12 157
3854.26 156
3854.40 153
3854.55 149
3854.69 145
3854.83 142
3854.97 141
3855.11 140
3855.26 141
3855.40 141
3855.54 142
3855.68 142
3855.83 142
3855.97 142
3856.11 142
3856.25 142
3856.40 142
3856.54 141
3856.68 140
3856.82 138
3856.97 136
3857.11 133
3857.25 130
3857.39 127
3857.54 123
3857.68 119
3857.82 114
3857.96 109
3858.11 104
3858.25 98
3858.39 93
3858.53 88
3858.68 83
3858.82 79
3858.96 75
3859.10 71
3859.25 68
3859.39 65
3859.53 63
3859.67 62
3859.82 63
3859.96 64
3860.10 65
3860.24 67
3860.39 69
3860.53 70
3860.67 72
3860.81 74
3860.96 75
3861.10 75
3861.24 74
3861.38 70
3861.53 65
3861.67 58
3861.81 51
3861.95 44
3862.10 38
3862.24 34
3862.38 33
3862.52 33
3862.67 36
3862.81 39
3862.95 44
3863.09 48
3863.24 52
3863.38 55
3863.52 57
3863.66 57
3863.81 57
3863.95 56
3864.09 55
3864.23 54
3864.38 54
3864.52 53
3864.66 53
3864.80 52
3864.95 51
3865.09 49
3865.23 48
3865.37 47
3865.52 46
3865.66 46
3865.80 46
3865.94 47
3866.09 49
3866.23 50
3866.37 51
3866.52 52
3866.66 53
3866.80 53
3866.94 52
3867.09 49
3867.23 46
3867.37 41
3867.51 35
3867.66 28
3867.80 22
3867.94 17
3868.08 14
3868.23 14
3868.37 16
3868.51 19
3868.65 23
3868.80 27
3868.94 30
3869.08 34
3869.23 39
3869.37 44
3869.51 50
3869.65 58
3869.80 65
3869.94 72
3870.08 77
3870.22 79
3870.37 78
3870.51 75
3870.65 70
3870.79 66
3870.94 61
3871.08 58
3871.22 57
3871.37 57
3871.51 58
3871.65 60
3871.79 62
3871.94 64
3872.08 68
3872.22 71
3872.36 76
3872.51 80
3872.65 85
3872.79 89
3872.94 91
3873.08 91
3873.22 89
3873.36 86
3873.51 81
3873.65 78
3873.79 75
3873.93 74
3874.08 75
3874.22 79
3874.36 84
3874.51 89
3874.65 95
3874.79 99
3874.93 101
3875.08 101
3875.22 99
3875.36 96
3875.50 93
3875.65 91
3875.79 90
3875.93 93
3876.08 97
3876.22 103
3876.36 108
3876.50 111
3876.65 112
3876.79 110
3876.93 104
3877.08 97
3877.22 91
3877.36 86
3877.50 82
3877.65 81
3877.79 81
3877.93 82
3878.08 80
3878.22 77
3878.36 71
3878.50 64
3878.65 55
3878.79 47
3878.93 40
3879.08 35
3879.22 32
3879.36 33
3879.50 35
3879.65 40
3879.79 45
3879.93 52
3880.08 57
3880.22 62
3880.36 64
3880.50 64
3880.65 60
3880.79 53
3880.93 44
3881.08 34
3881.22 26
3881.36 19
3881.50 16
3881.65 16
3881.79 20
3881.93 26
3882.08 33
3882.22 39
3882.36 44
3882.50 48
3882.65 50
3882.79 52
3882.93 54
3883.08 57
3883.22 61
3883.36 66
3883.50 71
3883.65 76
3883.79 80
3883.93 81
3884.08 82
3884.22 80
3884.36 77
3884.50 73
3884.65 69
3884.79 65
3884.93 62
3885.08 60
3885.22 58
3885.36 58
3885.51 57
3885.65 58
3885.79 58
3885.93 57
3886.08 55
3886.22 53
3886.36 49
3886.51 44
3886.65 39
3886.79 36
3886.94 34
3887.08 36
3887.22 40
3887.36 47
3887.51 56
3887.65 66
3887.79 77
3887.94 86
3888.08 94
3888.22 100
3888.37 103
3888.51 105
3888.65 104
3888.79 101
3888.94 97
3889.08 94
3889.22 90
3889.37 86
3889.51 83
3889.65 81
3889.80 80
3889.94 80
3890.08 81
3890.22 84
3890.37 87
3890.51 91
3890.65 93
3890.80 93
3890.94 91
3891.08 87
3891.23 82
3891.37 77
3891.51 73
3891.66 70
3891.80 69
3891.94 68
3892.08 67
3892.23 63
3892.37 57
3892.51 49
3892.66 40
3892.80 30
3892.94 23
3893.09 19
3893.23 19
3893.37 22
3893.52 26
3893.66 30
3893.80 32
3893.94 31
3894.09 28
3894.23 23
3894.37 18
3894.52 14
3894.66 11
3894.80 12
3894.95 16
3895.09 23
3895.23 31
3895.38 39
3895.52 47
3895.66 54
3895.81 58
3895.95 59
3896.09 58
3896.23 56
3896.38 54
3896.52 52
3896.66 51
3896.81 53
3896.95 56
3897.09 61
3897.24 67
3897.38 73
3897.52 80
3897.67 85
3897.81 90
3897.95 93
3898.10 96
3898.24 99
3898.38 101
3898.53 103
3898.67 103
3898.81 101
3898.96 97
3899.10 91
3899.24 82
3899.39 72
3899.53 62
3899.67 51
3899.81 43
3899.96 36
3900.10 33
3900.24 32
3900.39 34
3900.53 37
3900.67 42
3900.82 47
3900.96 51
3901.10 54
3901.25 56
3901.39 57
3901.53 57
3901.68 57
3901.82 58
3901.96 60
3902.11 63
3902.25 67
3902.39 71
3902.54 75
3902.68 79
3902.82 82
3902.97 85
3903.11 87
3903.25 89
3903.40 90
3903.54 89
3903.68 86
3903.83 81
3903.97 74
3904.11 65
3904.26 56
3904.40 47
3904.54 39
3904.69 33
3904.83 30
3904.97 29
3905.12 30
3905.26 33
3905.40 37
3905.55 41
3905.69 45
3905.83 48
3905.98 50
3906.12 50
3906.26 50
3906.41 49
3906.55 46
3906.69 41
3906.84 35
3906.98 27
3907.12 19
3907.27 11
3907.41 4
3907.55 0
3907.70 0
3907.84 0
3907.98 4
3908.13 10
3908.27 15
3908.41 19
3908.56 21
3908.70 21
3908.84 19
3908.99 16
3909.13 12
3909.27 9
3909.42 7
3909.56 4
3909.70 2
3909.85 0
3909.99 0
3910.13 0
3910.28 0
3910.42 0
3910.56 0
3910.71 0
3910.85 0
3910.99 5
3911.14 13
3911.28 22
3911.42 30
3911.57 39
3911.71 47
3911.85 55
3912.00 62
3912.14 67
3912.29 71
3912.43 72
3912.57 71
3912.72 68
3912.86 63
3913.00 58
3913.15 53
3913.29 48
3913.43 44
3913.58 39
3913.72 34
3913.86 27
3914.01 19
3914.15 9
3914.29 0
3914.44 0
3914.58 0
3914.72 0
3914.87 0
3915.01 0
3915.15 0
3915.30 2
3915.44 12
3915.59 20
3915.73 26
3915.87 31
3916.02 34
3916.16 37
3916.30 40
3916.45 44
3916.59 47
3916.73 51
3916.88 55
3917.02 58
3917.16 61
3917.31 63
3917.45 65
3917.59 66
3917.74 66
3917.88 65
3918.03 62
3918.17 58
3918.31 52
3918.46 46
3918.60 39
3918.74 32
3918.89 25
3919.03 18
3919.17 11
3919.32 4
3919.46 0
3919.60 0
3919.75 0
3919.89 0
3920.04 0
3920.18 0
3920.32 0
3920.47 0
3920.61 1
3920.75 6
3920.90 12
3921.04 18
3921.18 26
3921.33 34
3921.47 43
3921.62 52
3921.76 61
3921.90 69
3922.05 75
3922.19 80
3922.33 82
3922.48 81
3922.62 78
3922.76 72
3922.91 64
3923.05 56
3923.20 48
3923.34 41
3923.48 35
3923.63 30
3923.77 28
3923.91 29
3924.06 31
3924.20 35
3924.34 40
3924.49 46
3924.63 53
3924.78 59
3924.92 64
3925.06 67
3925.21 69
3925.35 69
3925.49 67
3925.64 62
3925.78 54
3925.92 45
3926.07 34
3926.21 23
3926.36 12
3926.50 2
3926.64 0
3926.79 0
3926.93 0
3927.07 0
3927.22 0
3927.36 1
3927.51 6
3927.65 9
3927.79 10
3927.94 8
3928.08 5
3928.22 1
3928.37 0
3928.51 0
3928.66 2
3928.80 7
3928.94 15
3929.09 22
3929.23 30
3929.37 36
3929.52 40
3929.66 43
3929.81 43
3929.95 42
3930.09 39
3930.24 34
3930.38 29
3930.52 22
3930.67 16
3930.81 10
3930.96 7
3931.10 5
3931.24 6
3931.39 8
3931.53 12
3931.68 16
3931.82 19
3931.96 22
3932.11 24
3932.25 26
3932.39 27
3932.54 29
3932.68 30
3932.83 31
3932.97 31
3933.11 31
3933.26 29
3933.40 27
3933.54 25
3933.69 25
3933.83 27
3933.98 30
3934.12 36
3934.26 42
3934.41 49
3934.55 56
3934.70 61
3934.84 64
3934.98 64
3935.13 63
3935.27 60
3935.42 57
3935.56 54
3935.70 51
3935.85 49
3935.99 48
3936.13 48
3936.28 49
3936.42 50
3936.57 51
3936.71 52
3936.85 53
3937.00 52
3937.14 52
3937.29 51
3937.43 50
3937.57 49
3937.72 49
3937.86 50
3938.01 52
3938.15 54
3938.29 56
3938.44 59
3938.58 60
3938.72 61
3938.87 62
3939.01 63
3939.16 63
3939.30 65
3939.44 67
3939.59 71
3939.73 75
3939.88 81
3940.02 88
3940.16 96
3940.31 105
3940.45 113
3940.60 122
3940.74 128
3940.88 132
3941.03 133
3941.17 130
3941.32 126
3941.46 119
3941.60 111
3941.75 103
3941.89 96
3942.04 89
3942.18 84
3942.32 80
3942.47 77
3942.61 76
3942.76 75
3942.90 74
3943.04 73
3943.19 71
3943.33 68
3943.48 65
3943.62 61
3943.76 59
3943.91 57
3944.05 58
3944.20 60
3944.34 63
3944.48 66
3944.63 67
3944.77 68
3944.92 66
3945.06 62
3945.20 57
3945.35 52
3945.49 48
3945.64 46
3945.78 45
3945.93 45
3946.07 45
3946.21 45
3946.36 45
3946.50 45
3946.65 45
3946.79 47
3946.93 50
3947.08 56
3947.22 64
3947.37 73
3947.51 82
3947.65 90
3947.80 95
3947.94 96
3948.09 95
3948.23 90
3948.37 83
3948.52 75
3948.66 69
3948.81 64
3948.95 60
3949.10 58
3949.24 57
3949.38 54
3949.53 51
3949.67 46
3949.82 40
3949.96 34
3950.10 29
3950.25 26
3950.39 26
3950.54 28
3950.68 31
3950.82 36
3950.97 40
3951.11 42
3951.26 42
3951.40 40
3951.55 36
3951.69 31
3951.83 26
3951.98 21
3952.12 19
3952.27 19
3952.41 20
3952.55 24
3952.70 29
3952.84 35
3952.99 41
3953.13 47
3953.28 52
3953.42 56
3953.56 59
3953.71 62
3953.85 65
3954.00 68
3954.14 72
3954.29 75
3954.43 77
3954.57 78
3954.72 78
3954.86 75
3955.01 72
3955.15 67
3955.30 63
3955.44 60
3955.58 58
3955.73 59
3955.87 62
3956.02 68
3956.16 74
3956.30 80
3956.45 83
3956.59 85
3956.74 83
3956.88 79
3957.03 73
3957.17 67
3957.31 61
3957.46 57
3957.60 55
3957.75 54
3957.89 53
3958.04 52
3958.18 51
3958.32 49
3958.47 45
3958.61 41
3958.76 36
3958.90 31
3959.05 27
3959.19 22
3959.33 19
3959.48 16
3959.62 14
3959.77 13
3959.91 12
3960.06 12
3960.20 12
3960.35 11
3960.49 11
3960.63 11
3960.78 12
3960.92 14
3961.07 17
3961.21 22
3961.36 30
3961.50 40
3961.64 52
3961.79 65
3961.93 78
3962.08 89
3962.22 98
3962.37 104
3962.51 106
3962.65 105
3962.80 101
3962.94 97
3963.09 92
3963.23 88
3963.38 85
3963.52 82
3963.67 80
3963.81 77
3963.95 73
3964.10 68
3964.24 62
3964.39 56
3964.53 51
3964.68 48
3964.82 46
3964.96 46
3965.11 46
3965.25 47
3965.40 46
3965.54 44
3965.69 39
3965.83 33
3965.98 26
3966.12 19
3966.26 14
3966.41 12
3966.55 12
3966.70 14
3966.84 18
3966.99 21
3967.13 23
3967.28 24
3967.42 24
3967.56 24
3967.71 23
3967.85 23
3968.00 24
3968.14 27
3968.29 31
3968.43 34
3968.58 38
3968.72 42
3968.87 44
3969.01 46
3969.15 47
3969.30 46
3969.44 43
3969.59 37
3969.73 30
3969.88 21
3970.02 11
3970.17 3
3970.31 0
3970.45 0
3970.60 0
3970.74 0
3970.89 3
3971.03 9
3971.18 15
3971.32 19
3971.47 22
3971.61 24
3971.76 24
3971.90 23
3972.04 21
3972.19 18
3972.33 15
3972.48 13
3972.62 10
3972.77 9
3972.91 10
3973.06 13
3973.20 18
3973.35 25
3973.49 33
3973.63 43
3973.78 51
3973.92 59
3974.07 64
3974.21 67
3974.36 66
3974.50 63
3974.65 58
3974.79 52
3974.94 46
3975.08 40
3975.23 35
3975.37 33
3975.51 31
3975.66 31
3975.80 30
3975.95 29
3976.09 26
3976.24 21
3976.38 14
3976.53 7
3976.67 0
3976.82 0
3976.96 0
3977.11 0
3977.25 0
3977.39 0
3977.54 0
3977.68 2
3977.83 5
3977.97 7
3978.12 7
3978.26 7
3978.41 6
3978.55 6
3978.70 7
3978.84 8
3978.99 10
3979.13 12
3979.28 15
3979.42 17
3979.56 20
3979.71 22
3979.85 25
3980.00 27
3980.14 29
3980.29 32
3980.43 34
3980.58 37
3980.72 39
3980.87 42
3981.01 44
3981.16 45
3981.30 46
3981.45 45
3981.59 44
3981.73 42
3981.88 39
3982.02 36
3982.17 34
3982.31 32
3982.46 31
3982.60 33
3982.75 36
3982.89 40
3983.04 46
3983.18 52
3983.33 57
3983.47 61
3983.62 63
3983.76 65
3983.91 66
3984.05 68
3984.20 70
3984.34 74
3984.49 79
3984.63 83
3984.77 86
3984.92 87
3985.06 86
3985.21 82
3985.35 75
3985.50 67
3985.64 57
3985.79 47
3985.93 37
3986.08 29
3986.22 23
3986.37 18
3986.51 15
3986.66 13
3986.80 11
3986.95 10
3987.09 8
3987.24 6
3987.38 5
3987.53 4
3987.67 4
3987.82 5
3987.96 7
3988.11 11
3988.25 15
3988.39 19
3988.54 23
3988.68 26
3988.83 28
3988.97 29
3989.12 29
3989.26 29
3989.41 29
3989.55 29
3989.70 30
3989.84 32
3989.99 35
3990.13 37
3990.28 39
3990.42 41
3990.57 41
3990.71 41
3990.86 39
3991.00 36
3991.15 33
3991.29 30
3991.44 28
3991.58 27
3991.73 27
3991.87 28
3992.02 30
3992.16 32
3992.31 33
3992.45 34
3992.60 35
3992.74 37
3992.89 39
3993.03 42
3993.18 45
3993.32 47
3993.47 48
3993.61 47
3993.76 46
3993.90 44
3994.05 43
3994.19 43
3994.34 45
3994.48 49
3994.63 55
3994.77 61
3994.92 65
3995.06 68
3995.21 68
3995.35 65
3995.50 60
3995.64 53
3995.79 45
3995.93 36
3996.08 27
3996.22 20
3996.37 15
3996.51 11
3996.66 11
3996.80 14
3996.95 18
3997.09 25
3997.24 31
3997.38 36
3997.53 40
3997.67 40
3997.82 38
3997.96 34
3998.11 30
3998.25 26
3998.40 22
3998.54 19
3998.69 17
3998.83 14
3998.98 11
3999.12 6
3999.27 0
3999.41 0
3999.56 0
3999.70 0
3999.85 0
3999.99 0
4000.14 0
4000.28 0
4000.43 0
4000.57 6
4000.72 11
4000.86 17
4001.01 22
4001.15 25
4001.30 27
4001.44 27
4001.59 25
4001.73 22
4001.88 20
4002.02 20
4002.17 21
4002.31 25
4002.46 29
4002.60 33
4002.75 36
4002.89 37
4003.04 38
4003.18 38
4003.33 39
4003.47 42
4003.62 47
4003.76 52
4003.91 58
4004.05 64
4004.20 67
4004.34 70
4004.49 72
4004.63 74
4004.78 77
4004.92 82
4005.07 88
4005.21 96
4005.36 105
4005.50 112
4005.65 118
4005.79 121
4005.94 122
4006.09 121
4006.23 117
4006.38 111
4006.52 104
4006.67 97
4006.81 91
4006.96 88
4007.10 87
4007.25 90
4007.39 95
4007.54 103
4007.68 111
4007.83 119
4007.97 126
4008.12 129
4008.26 130
4008.41 127
4008.55 122
4008.70 115
4008.84 107
4008.99 98
4009.13 90
4009.28 83
4009.42 77
4009.57 72
4009.72 68
4009.86 66
4010.01 64
4010.15 62
4010.30 61
4010.44 61
4010.59 61
4010.73 63
4010.88 65
4011.02 67
4011.17 68
4011.31 68
4011.46 68
4011.60 66
4011.75 64
4011.89 62
4012.04 60
4012.18 58
4012.33 56
4012.47 53
4012.62 50
4012.77 47
4012.91 45
4013.06 44
4013.20 44
4013.35 47
4013.49 51
4013.64 57
4013.78 63
4013.93 69
4014.07 73
4014.22 76
4014.36 77
4014.51 76
4014.65 73
4014.80 70
4014.95 67
4015.09 65
4015.24 65
4015.38 66
4015.53 68
4015.67 71
4015.82 75
4015.96 79
4016.11 83
4016.25 87
4016.40 91
4016.54 94
4016.69 96
4016.83 97
4016.98 95
4017.13 93
4017.27 89
4017.42 85
4017.56 81
4017.71 79
4017.85 78
4018.00 79
4018.14 81
4018.29 82
4018.43 81
4018.58 79
4018.72 75
4018.87 71
4019.02 66
4019.16 62
4019.31 59
4019.45 58
4019.60 60
4019.74 62
4019.89 66
4020.03 71
4020.18 75
4020.32 80
4020.47 85
4020.61 89
4020.76 92
4020.91 95
4021.05 98
4021.20 101
4021.34 104
4021.49 108
4021.63 112
4021.78 116
4021.92 120
4022.07 123
4022.21 125
4022.36 125
4022.51 124
4022.65 122
4022.80 118
4022.94 113
4023.09 108
4023.23 103
4023.38 98
4023.52 94
4023.67 91
4023.81 87
4023.96 84
4024.11 82
4024.25 78
4024.40 75
4024.54 70
4024.69 65
4024.83 59
4024.98 54
4025.12 49
4025.27 45
4025.42 42
4025.56 40
4025.71 40
4025.85 40
4026.00 40
4026.14 40
4026.29 39
4026.43 38
4026.58 36
4026.73 35
4026.87 34
4027.02 35
4027.16 35
4027.31 36
4027.45 35
4027.60 33
4027.74 29
4027.89 25
4028.03 21
4028.18 17
4028.33 16
4028.47 16
4028.62 18
4028.76 22
4028.91 25
4029.05 29
4029.20 32
4029.35 36
4029.49 38
4029.64 41
4029.78 42
4029.93 42
4030.07 40
4030.22 36
4030.36 30
4030.51 24
4030.66 19
4030.80 15
4030.95 14
4031.09 15
4031.24 18
4031.38 22
4031.53 25
4031.67 28
4031.82 29
4031.97 29
4032.11 27
4032.26 25
4032.40 23
4032.55 22
4032.69 22
4032.84 24
4032.99 26
4033.13 29
4033.28 32
4033.42 34
4033.57 35
4033.71 35
4033.86 34
4034.01 32
4034.15 29
4034.30 25
4034.44 21
4034.59 17
4034.73 13
4034.88 10
4035.02 8
4035.17 8
4035.32 10
4035.46 12
4035.61 14
4035.75 15
4035.90 14
4036.04 12
4036.19 8
4036.34 4
4036.48 0
4036.63 0
4036.77 0
4036.92 0
4037.06 0
4037.21 0
4037.36 0
4037.50 1
4037.65 4
4037.79 7
4037.94 7
4038.08 6
4038.23 4
4038.38 2
4038.52 1
4038.67 2
4038.81 6
4038.96 13
4039.11 22
4039.25 33
4039.40 45
4039.54 54
4039.69 62
4039.83 66
4039.98 66
4040.13 64
4040.27 60
4040.42 55
4040.56 51
4040.71 50
4040.85 51
4041.00 56
4041.15 63
4041.29 72
4041.44 81
4041.58 90
4041.73 98
4041.88 104
4042.02 108
4042.17 111
4042.31 112
4042.46 113
4042.60 112
4042.75 111
4042.90 109
4043.04 107
4043.19 105
4043.33 103
4043.48 100
4043.63 98
4043.77 96
4043.92 93
4044.06 89
4044.21 85
4044.35 79
4044.50 73
4044.65 66
4044.79 60
4044.94 55
4045.08 51
4045.23 48
4045.38 45
4045.52 42
4045.67 39
4045.81 36
4045.96 32
4046.10 27
4046.25 22
4046.40 16
4046.54 10
4046.69 4
4046.83 0
4046.98 0
4047.13 0
4047.27 0
4047.42 0
4047.56 0
4047.71 0
4047.86 1
4048.00 11
4048.15 21
4048.29 31
4048.44 40
4048.59 47
4048.73 52
4048.88 55
4049.02 56
4049.17 56
4049.31 54
4049.46 51
4049.61 47
4049.75 42
4049.90 37
4050.04 32
4050.19 27
4050.34 23
4050.48 21
4050.63 19
4050.77 17
4050.92 16
4051.07 14
4051.21 11
4051.36 8
4051.50 5
4051.65 4
4051.80 5
4051.94 9
4052.09 16
4052.23 25
4052.38 35
4052.53 46
4052.67 56
4052.82 65
4052.96 73
4053.11 79
4053.26 84
4053.40 86
4053.55 87
4053.69 85
4053.84 80
4053.99 74
4054.13 66
4054.28 58
4054.42 53
4054.57 50
4054.72 51
4054.86 55
4055.01 62
4055.15 71
4055.30 81
4055.45 92
4055.59 102
4055.74 113
4055.89 123
4056.03 134
4056.18 142
4056.32 149
4056.47 152
4056.62 150
4056.76 144
4056.91 134
4057.05 120
4057.20 104
4057.35 89
4057.49 75
4057.64 65
4057.78 59
4057.93 58
4058.08 61
4058.22 67
4058.37 76
4058.51 86
4058.66 95
4058.81 103
4058.95 109
4059.10 112
4059.25 114
4059.39 113
4059.54 112
4059.68 111
4059.83 111
4059.98 112
4060.12 114
4060.27 116
4060.41 117
4060.56 115
4060.71 111
4060.85 103
4061.00 94
4061.15 84
4061.29 75
4061.44 68
4061.58 63
4061.73 62
4061.88 62
4062.02 63
4062.17 64
4062.31 64
4062.46 62
4062.61 59
4062.75 54
4062.90 49
4063.05 43
4063.19 37
4063.34 32
4063.48 27
4063.63 23
4063.78 20
4063.92 17
4064.07 14
4064.22 11
4064.36 7
4064.51 3
4064.65 0
4064.80 0
4064.95 0
4065.09 0
4065.24 0
4065.38 0
4065.53 0
4065.68 0
4065.82 5
4065.97 16
4066.12 26
4066.26 36
4066.41 46
4066.55 53
4066.70 60
4066.85 67
4066.99 75
4067.14 82
4067.29 89
4067.43 95
4067.58 99
4067.72 100
4067.87 99
4068.02 95
4068.16 89
4068.31 83
4068.46 77
4068.60 71
4068.75 66
4068.90 62
4069.04 59
4069.19 56
4069.33 54
4069.48 52
4069.63 52
4069.77 52
4069.92 53
4070.07 55
4070.21 59
4070.36 63
4070.50 69
4070.65 75
4070.80 82
4070.94 90
4071.09 97
4071.24 104
4071.38 110
4071.53 114
4071.68 116
4071.82 116
4071.97 117
4072.11 117
4072.26 119
4072.41 121
4072.55 123
4072.70 125
4072.85 127
4072.99 128
4073.14 128
4073.29 127
4073.43 126
4073.58 126
4073.72 127
4073.87 128
4074.02 129
4074.16 129
4074.31 127
4074.46 123
4074.60 117
4074.75 110
4074.90 103
4075.04 96
4075.19 92
4075.33 89
4075.48 87
4075.63 87
4075.77 87
4075.92 87
4076.07 86
4076.21 85
4076.36 82
4076.51 77
4076.65 71
4076.80 63
4076.95 55
4077.09 47
4077.24 40
4077.38 35
4077.53 32
4077.68 31
4077.82 32
4077.97 35
4078.12 38
4078.26 41
4078.41 43
4078.56 44
4078.70 42
4078.85 40
4079.00 35
4079.14 31
4079.29 27
4079.44 24
4079.58 24
4079.73 26
4079.88 30
4080.02 35
4080.17 40
4080.31 43
4080.46 46
4080.61 48
4080.75 49
4080.90 51
4081.05 53
4081.19 55
4081.34 58
4081.49 60
4081.63 61
4081.78 62
4081.93 62
4082.07 61
4082.22 60
4082.37 59
4082.51 56
4082.66 52
4082.81 47
4082.95 42
4083.10 38
4083.25 36
4083.39 38
4083.54 43
4083.68 53
4083.83 65
4083.98 77
4084.12 88
4084.27 97
4084.42 103
4084.56 108
4084.71 112
4084.86 116
4085.00 121
4085.15 126
4085.30 130
4085.44 132
4085.59 132
4085.74 128
4085.88 121
4086.03 112
4086.18 102
4086.32 91
4086.47 82
4086.62 74
4086.76 69
4086.91 66
4087.06 66
4087.20 66
4087.35 68
4087.50 70
4087.64 71
4087.79 71
4087.94 72
4088.08 75
4088.23 78
4088.38 84
4088.52 90
4088.67 97
4088.82 104
4088.96 107
4089.11 108
4089.26 106
4089.40 102
4089.55 96
4089.70 91
4089.84 86
4089.99 83
4090.14 82
4090.28 84
4090.43 88
4090.58 93
4090.72 100
4090.87 109
4091.02 118
4091.16 125
4091.31 130
4091.46 132
4091.60 129
4091.75 121
4091.90 110
4092.04 97
4092.19 84
4092.34 74
4092.48 67
4092.63 64
4092.78 66
4092.92 71
4093.07 78
4093.22 84
4093.36 91
4093.51 97
4093.66 104
4093.80 114
4093.95 127
4094.10 144
4094.24 165
4094.39 187
4094.54 207
4094.68 224
4094.83 234
4094.98 239
4095.12 239
4095.27 237
4095.42 234
4095.57 233
4095.71 234
4095.86 235
4096.01 236
4096.15 235
4096.30 232
4096.45 227
4096.59 220
4096.74 214
4096.89 208
4097.03 203
4097.18 200
4097.33 196
4097.47 191
4097.62 185
4097.77 178
4097.91 169
4098.06 160
4098.21 153
4098.35 147
4098.50 145
4098.65 145
4098.79 147
4098.94 150
4099.09 153
4099.24 154
4099.38 154
4099.53 150
4099.68 144
4099.82 136
4099.97 126
4100.12 115
4100.26 105
4100.41 96
4100.56 88
4100.70 82
4100.85 77
4101.00 74
4101.14 73
4101.29 74
4101.44 77
4101.59 81
4101.73 87
4101.88 94
4102.03 102
4102.17 109
4102.32 116
4102.47 122
4102.61 126
4102.76 128
4102.91 128
4103.05 125
4103.20 120
4103.35 113
4103.49 105
4103.64 97
4103.79 89
4103.94 84
4104.08 80
4104.23 79
4104.38 81
4104.52 86
4104.67 92
4104.82 100
4104.96 107
4105.11 114
4105.26 118
4105.41 120
4105.55 119
4105.70 115
4105.85 110
4105.99 103
4106.14 97
4106.29 90
4106.43 84
4106.58 78
4106.73 71
4106.87 65
4107.02 58
4107.17 52
4107.32 47
4107.46 44
4107.61 43
4107.76 43
4107.90 44
4108.05 45
4108.20 46
4108.34 47
4108.49 47
4108.64 46
4108.79 46
4108.93 46
4109.08 46
4109.23 48
4109.37 50
4109.52 53
4109.67 56
4109.81 59
4109.96 61
4110.11 63
4110.26 62
4110.40 60
4110.55 56
4110.70 52
4110.84 49
4110.99 47
4111.14 48
4111.29 50
4111.43 55
4111.58 60
4111.73 64
4111.87 66
4112.02 65
4112.17 63
4112.31 58
4112.46 52
4112.61 47
4112.76 42
4112.90 38
4113.05 37
4113.20 37
4113.34 39
4113.49 42
4113.64 45
4113.79 47
4113.93 48
4114.08 48
4114.23 46
4114.37 43
4114.52 38
4114.67 33
4114.82 28
4114.96 24
4115.11 20
4115.26 18
4115.40 18
4115.55 20
4115.70 24
4115.85 30
4115.99 36
4116.14 40
4116.29 43
4116.43 43
4116.58 41
4116.73 38
4116.88 35
4117.02 32
4117.17 30
4117.32 28
4117.46 27
4117.61 25
4117.76 24
4117.91 23
4118.05 21
4118.20 21
4118.35 21
4118.49 21
4118.64 22
4118.79 23
4118.94 22
4119.08 20
4119.23 17
4119.38 13
4119.52 9
4119.67 4
4119.82 0
4119.97 0
4120.11 0
4120.26 0
4120.41 0
4120.56 0
4120.70 0
4120.85 0
4121.00 0
4121.14 2
4121.29 5
4121.44 8
4121.59 11
4121.73 14
4121.88 16
4122.03 19
4122.18 21
4122.32 23
4122.47 26
4122.62 30
4122.76 35
4122.91 40
4123.06 44
4123.21 48
4123.35 51
4123.50 51
4123.65 49
4123.79 46
4123.94 41
4124.09 36
4124.24 32
4124.38 30
4124.53 28
4124.68 28
4124.83 28
4124.97 29
4125.12 30
4125.27 31
4125.42 33
4125.56 35
4125.71 38
4125.86 40
4126.00 42
4126.15 43
4126.30 43
4126.45 42
4126.59 41
4126.74 40
4126.89 39
4127.04 40
4127.18 43
4127.33 47
4127.48 52
4127.63 58
4127.77 64
4127.92 72
4128.07 79
4128.21 87
4128.36 93
4128.51 97
4128.66 98
4128.80 97
4128.95 92
4129.10 86
4129.25 80
4129.39 74
4129.54 71
4129.69 71
4129.84 74
4129.98 79
4130.13 84
4130.28 88
4130.43 89
4130.57 89
4130.72 85
4130.87 80
4131.02 74
4131.16 68
4131.31 63
4131.46 60
4131.60 59
4131.75 58
4131.90 59
4132.05 60
4132.19 60
4132.34 59
4132.49 58
4132.64 55
4132.78 52
4132.93 49
4133.08 47
4133.23 46
4133.37 47
4133.52 51
4133.67 56
4133.82 62
4133.96 68
4134.11 74
4134.26 78
4134.41 81
4134.55 82
4134.70 81
4134.85 78
4135.00 75
4135.14 71
4135.29 67
4135.44 64
4135.59 62
4135.73 61
4135.88 61
4136.03 61
4136.18 62
4136.32 63
4136.47 65
4136.62 66
4136.77 67
4136.91 67
4137.06 66
4137.21 64
4137.36 62
4137.50 59
4137.65 56
4137.80 54
4137.95 53
4138.09 53
4138.24 55
4138.39 58
4138.54 62
4138.68 66
4138.83 69
4138.98 71
4139.13 71
4139.27 71
4139.42 69
4139.57 66
4139.72 64
4139.86 61
4140.01 59
4140.16 57
4140.31 55
4140.45 54
4140.60 53
4140.75 54
4140.90 57
4141.05 64
4141.19 74
4141.34 87
4141.49 101
4141.64 114
4141.78 124
4141.93 131
4142.08 133
4142.23 131
4142.37 127
4142.52 121
4142.67 115
4142.82 108
4142.96 101
4143.11 93
4143.26 84
4143.41 73
4143.55 61
4143.70 50
4143.85 39
4144.00 31
4144.15 24
4144.29 18
4144.44 12
4144.59 7
4144.74 1
4144.88 0
4145.03 0
4145.18 0
4145.33 0
4145.47 0
4145.62 0
4145.77 0
4145.92 0
4146.06 9
4146.21 21
4146.36 33
4146.51 46
4146.66 58
4146.80 71
4146.95 82
4147.10 93
4147.25 101
4147.39 108
4147.54 112
4147.69 113
4147.84 113
4147.98 111
4148.13 107
4148.28 103
4148.43 98
4148.58 94
4148.72 90
4148.87 87
4149.02 85
4149.17 85
4149.31 86
4149.46 88
4149.61 91
4149.76 95
4149.91 100
4150.05 106
4150.20 112
4150.35 120
4150.50 128
4150.64 136
4150.79 142
4150.94 145
4151.09 145
4151.24 141
4151.38 134
4151.53 125
4151.68 115
4151.83 107
4151.97 101
4152.12 97
4152.27 96
4152.42 96
4152.57 97
4152.71 99
4152.86 100
4153.01 100
4153.16 99
4153.30 98
4153.45 97
4153.60 96
4153.75 96
4153.90 96
4154.04 98
4154.19 100
4154.34 104
4154.49 108
4154.63 112
4154.78 116
4154.93 118
4155.08 119
4155.23 120
4155.37 119
4155.52 118
4155.67 116
4155.82 114
4155.97 113
4156.11 111
4156.26 109
4156.41 107
4156.56 105
4156.70 103
4156.85 101
4157.00 98
4157.15 95
4157.30 91
4157.44 88
4157.59 86
4157.74 84
4157.89 83
4158.04 83
4158.18 82
4158.33 81
4158.48 79
4158.63 77
4158.78 75
4158.92 74
4159.07 75
4159.22 77
4159.37 80
4159.51 84
4159.66 88
4159.81 90
4159.96 90
4160.11 88
4160.25 84
4160.40 78
4160.55 71
4160.70 64
4160.85 58
4160.99 54
4161.14 50
4161.29 48
4161.44 46
4161.59 45
4161.73 44
4161.88 41
4162.03 38
4162.18 34
4162.33 29
4162.47 25
4162.62 22
4162.77 20
4162.92 19
4163.07 20
4163.21 20
4163.36 20
4163.51 19
4163.66 16
4163.81 12
4163.95 8
4164.10 3
4164.25 0
4164.40 0
4164.55 0
4164.69 0
4164.84 0
4164.99 0
4165.14 0
4165.29 0
4165.43 2
4165.58 4
4165.73 6
4165.88 7
4166.03 8
4166.17 8
4166.32 7
4166.47 6
4166.62 5
4166.77 4
4166.91 3
4167.06 2
4167.21 1
4167.36 1
4167.51 1
4167.65 4
4167.80 9
4167.95 17
4168.10 28
4168.25 43
4168.39 60
4168.54 78
4168.69 95
4168.84 110
4168.99 122
4169.13 130
4169.28 134
4169.43 134
4169.58 131
4169.73 126
4169.88 120
4170.02 113
4170.17 106
4170.32 99
4170.47 93
4170.62 87
4170.76 84
4170.91 83
4171.06 85
4171.21 88
4171.36 93
4171.50 100
4171.65 105
4171.80 110
4171.95 114
4172.10 117
4172.25 119
4172.39 121
4172.54 123
4172.69 125
4172.84 128
4172.99 132
4173.13 136
4173.28 140
4173.43 145
4173.58 151
4173.73 157
4173.88 163
4174.02 169
4174.17 174
4174.32 178
4174.47 181
4174.62 184
4174.76 186
4174.91 188
4175.06 191
4175.21 196
4175.36 201
4175.51 208
4175.65 215
4175.80 220
4175.95 224
4176.10 224
4176.25 221
4176.39 215
4176.54 206
4176.69 197
4176.84 188
4176.99 180
4177.14 174
4177.28 167
4177.43 161
4177.58 153
4177.73 143
4177.88 131
4178.03 117
4178.17 104
4178.32 91
4178.47 81
4178.62 73
4178.77 68
4178.91 65
4179.06 63
4179.21 63
4179.36 63
4179.51 65
4179.66 67
4179.80 71
4179.95 74
4180.10 77
4180.25 79
4180.40 78
4180.55 73
4180.69 66
4180.84 56
4180.99 46
4181.14 35
4181.29 25
4181.44 18
4181.58 11
4181.73 7
4181.88 3
4182.03 0
4182.18 0
4182.33 0
4182.47 3
4182.62 9
4182.77 18
4182.92 28
4183.07 40
4183.22 51
4183.36 60
4183.51 65
4183.66 67
4183.81 67
4183.96 64
4184.11 62
4184.25 61
4184.40 64
4184.55 71
4184.70 81
4184.85 94
4185.00 106
4185.14 117
4185.29 124
4185.44 127
4185.59 127
4185.74 124
4185.89 120
4186.03 116
4186.18 114
4186.33 113
4186.48 112
4186.63 110
4186.78 108
4186.92 103
4187.07 97
4187.22 89
4187.37 79
4187.52 69
4187.67 59
4187.82 49
4187.96 41
4188.11 35
4188.26 31
4188.41 30
4188.56 30
4188.71 31
4188.85 32
4189.00 33
4189.15 33
4189.30 32
4189.45 30
4189.60 29
4189.75 27
4189.89 25
4190.04 23
4190.19 20
4190.34 17
4190.49 15
4190.64 12
4190.78 10
4190.93 8
4191.08 6
4191.23 5
4191.38 4
4191.53 4
4191.68 4
4191.82 6
4191.97 8
4192.12 11
4192.27 14
4192.42 16
4192.57 19
4192.71 21
4192.86 23
4193.01 26
4193.16 29
4193.31 33
4193.46 37
4193.61 41
4193.75 44
4193.90 45
4194.05 46
4194.20 46
4194.35 46
4194.50 46
4194.65 46
4194.79 47
4194.94 47
4195.09 47
4195.24 47
4195.39 46
4195.54 43
4195.69 41
4195.83 38
4195.98 35
4196.13 33
4196.28 32
4196.43 30
4196.58 29
4196.73 28
4196.87 27
4197.02 25
4197.17 23
4197.32 22
4197.47 21
4197.62 21
4197.77 21
4197.91 21
4198.06 22
4198.21 22
4198.36 21
4198.51 21
4198.66 20
4198.81 20
4198.95 20
4199.10 22
4199.25 24
4199.40 27
4199.55 30
4199.70 32
4199.85 35
4199.99 37
4200.14 40
4200.29 43
4200.44 47
4200.59 51
4200.74 55
4200.89 58
4201.04 60
4201.18 60
4201.33 59
4201.48 56
4201.63 55
4201.78 55
4201.93 56
4202.08 60
4202.22 64
4202.37 67
4202.52 69
4202.67 69
4202.82 67
4202.97 64
4203.12 62
4203.27 61
4203.41 63
4203.56 68
4203.71 75
4203.86 82
4204.01 89
4204.16 93
4204.31 95
4204.46 94
4204.60 90
4204.75 86
4204.90 80
4205.05 76
4205.20 72
4205.35 69
4205.50 68
4205.65 67
4205.79 67
4205.94 66
4206.09 66
4206.24 65
4206.39 64
4206.54 61
4206.69 58
4206.84 54
4206.98 50
4207.13 47
4207.28 46
4207.43 46
4207.58 47
4207.73 50
4207.88 51
4208.03 52
4208.17 51
4208.32 48
4208.47 44
4208.62 39
4208.77 34
4208.92 29
4209.07 26
4209.22 24
4209.36 22
4209.51 20
4209.66 17
4209.81 12
4209.96 6
4210.11 0
4210.26 0
4210.41 0
4210.55 0
4210.70 0
4210.85 0
4211.00 0
4211.15 0
4211.30 2
4211.45 6
4211.60 10
4211.75 14
4211.89 18
4212.04 20
4212.19 23
4212.34 25
4212.49 27
4212.64 29
4212.79 32
4212.94 34
4213.09 37
4213.23 41
4213.38 45
4213.53 49
4213.68 55
4213.83 61
4213.98 67
4214.13 75
4214.28 83
4214.43 91
4214.57 100
4214.72 109
4214.87 116
4215.02 122
4215.17 125
4215.32 125
4215.47 121
4215.62 116
4215.77 108
4215.91 100
4216.06 93
4216.21 87
4216.36 83
4216.51 80
4216.66 78
4216.81 77
4216.96 75
4217.11 73
4217.25 71
4217.40 68
4217.55 64
4217.70 60
4217.85 55
4218.00 49
4218.15 44
4218.30 39
4218.45 35
4218.60 32
4218.74 30
4218.89 30
4219.04 31
4219.19 32
4219.34 33
4219.49 34
4219.64 36
4219.79 38
4219.94 39
4220.09 41
4220.23 42
4220.38 42
4220.53 40
4220.68 37
4220.83 33
4220.98 27
4221.13 20
4221.28 13
4221.43 7
4221.58 3
4221.72 3
4221.87 5
4222.02 9
4222.17 15
4222.32 21
4222.47 25
4222.62 27
4222.77 26
4222.92 23
4223.07 19
4223.21 15
4223.36 12
4223.51 11
4223.66 11
4223.81 13
4223.96 14
4224.11 16
4224.26 18
4224.41 20
4224.56 21
4224.71 22
4224.85 23
4225.00 24
4225.15 25
4225.30 26
4225.45 26
4225.60 27
4225.75 30
4225.90 34
4226.05 39
4226.20 45
4226.35 51
4226.49 56
4226.64 60
4226.79 62
4226.94 62
4227.09 61
4227.24 59
4227.39 57
4227.54 55
4227.69 54
4227.84 53
4227.99 53
4228.13 53
4228.28 52
4228.43 50
4228.58 47
4228.73 43
4228.88 38
4229.03 33
4229.18 28
4229.33 24
4229.48 21
4229.63 19
4229.78 18
4229.92 18
4230.07 20
4230.22 22
4230.37 25
4230.52 28
4230.67 30
4230.82 32
4230.97 31
4231.12 29
4231.27 25
4231.42 20
4231.57 14
4231.71 9
4231.86 5
4232.01 2
4232.16 2
4232.31 3
4232.46 5
4232.61 8
4232.76 10
4232.91 12
4233.06 12
4233.21 10
4233.36 8
4233.51 5
4233.65 1
4233.80 0
4233.95 0
4234.10 0
4234.25 0
4234.40 0
4234.55 0
4234.70 0
4234.85 0
4235.00 0
4235.15 0
4235.30 0
4235.45 2
4235.59 5
4235.74 10
4235.89 15
4236.04 19
4236.19 22
4236.34 24
4236.49 24
4236.64 22
4236.79 20
4236.94 18
4237.09 15
4237.24 13
4237.39 11
4237.54 10
4237.68 10
4237.83 9
4237.98 10
4238.13 10
4238.28 11
4238.43 12
4238.58 14
4238.73 17
4238.88 21
4239.03 27
4239.18 33
4239.33 40
4239.48 47
4239.63 52
4239.78 56
4239.92 56
4240.07 53
4240.22 47
4240.37 39
4240.52 29
4240.67 20
4240.82 12
4240.97 6
4241.12 5
4241.27 7
4241.42 12
4241.57 21
4241.72 31
4241.87 42
4242.02 51
4242.17 58
4242.31 62
4242.46 63
4242.61 63
4242.76 60
4242.91 57
4243.06 53
4243.21 50
4243.36 46
4243.51 44
4243.66 41
4243.81 38
4243.96 35
4244.11 33
4244.26 31
4244.41 29
4244.56 29
4244.71 30
4244.85 31
4245.00 34
4245.15 38
4245.30 42
4245.45 47
4245.60 53
4245.75 58
4245.90 62
4246.05 66
4246.20 68
4246.35 68
4246.50 68
4246.65 65
4246.80 62
4246.95 58
4247.10 54
4247.25 49
4247.40 45
4247.54 40
4247.69 35
4247.84 30
4247.99 26
4248.14 24
4248.29 23
4248.44 25
4248.59 28
4248.74 32
4248.89 36
4249.04 40
4249.19 43
4249.34 43
4249.49 43
4249.64 40
4249.79 35
4249.94 30
4250.09 24
4250.24 19
4250.39 15
4250.53 12
4250.68 12
4250.83 13
4250.98 17
4251.13 22
4251.28 27
4251.43 31
4251.58 34
4251.73 34
4251.88 32
4252.03 27
4252.18 21
4252.33 15
4252.48 9
4252.63 5
4252.78 4
4252.93 5
4253.08 7
4253.23 11
4253.38 15
4253.53 18
4253.68 20
4253.83 22
4253.97 22
4254.12 21
4254.27 19
4254.42 16
4254.57 14
4254.72 11
4254.87 9
4255.02 7
4255.17 6
4255.32 5
4255.47 6
4255.62 7
4255.77 8
4255.92 10
4256.07 13
4256.22 16
4256.37 18
4256.52 20
4256.67 21
4256.82 22
4256.97 21
4257.12 21
4257.27 21
4257.42 20
4257.57 20
4257.72 19
4257.87 18
4258.01 18
4258.16 19
4258.31 20
4258.46 23
4258.61 27
4258.76 33
4258.91 38
4259.06 41
4259.21 44
4259.36 43
4259.51 41
4259.66 39
4259.81 36
4259.96 34
4260.11 35
4260.26 39
4260.41 45
4260.56 54
4260.71 64
4260.86 76
4261.01 88
4261.16 102
4261.31 117
4261.46 133
4261.61 149
4261.76 165
4261.91 180
4262.06 194
4262.21 205
4262.36 214
4262.51 221
4262.66 226
4262.81 231
4262.96 236
4263.10 243
4263.25 253
4263.40 266
4263.55 281
4263.70 299
4263.85 319
4264.00 338
4264.15 357
4264.30 375
4264.45 391
4264.60 404
4264.75 414
4264.90 422
4265.05 428
4265.20 432
4265.35 434
4265.50 434
4265.65 433
4265.80 430
4265.95 426
4266.10 421
4266.25 416
4266.40 411
4266.55 407
4266.70 405
4266.85 402
4267.00 399
4267.15 394
4267.30 387
4267.45 376
4267.60 364
4267.75 350
4267.90 336
4268.05 321
4268.20 307
4268.35 292
4268.50 277
4268.65 261
4268.80 246
4268.95 231
4269.10 218
4269.25 207
4269.40 199
4269.55 194
4269.70 189
4269.85 184
4270.00 178
4270.15 170
4270.30 161
4270.45 150
4270.60 140
4270.75 132
4270.90 125
4271.05 120
4271.20 116
4271.35 112
4271.50 108
4271.65 102
4271.79 96
4271.94 89
4272.09 83
4272.24 79
4272.39 78
4272.54 78
4272.69 81
4272.84 85
4272.99 91
4273.14 97
4273.29 104
4273.44 110
4273.59 117
4273.74 124
4273.89 130
4274.04 136
4274.19 141
4274.34 144
4274.49 145
4274.64 142
4274.79 136
4274.94 127
4275.09 117
4275.24 105
4275.39 93
4275.54 82
4275.69 71
4275.84 62
4275.99 54
4276.14 47
4276.29 41
4276.44 36
4276.59 31
4276.74 27
4276.89 24
4277.04 22
4277.19 22
4277.34 22
4277.49 25
4277.64 31
4277.79 38
4277.94 48
4278.09 58
4278.24 67
4278.39 76
4278.54 82
4278.69 85
4278.84 86
4278.99 85
4279.14 83
4279.29 80
4279.44 77
4279.59 73
4279.74 68
4279.89 61
4280.04 54
4280.19 47
4280.34 40
4280.49 36
4280.64 33
4280.79 33
4280.94 36
4281.09 39
4281.24 43
4281.39 45
4281.54 45
4281.69 42
4281.84 37
4281.99 30
4282.14 23
4282.29 16
4282.44 10
4282.59 7
4282.75 5
4282.90 6
4283.05 8
4283.20 13
4283.35 19
4283.50 27
4283.65 34
4283.80 42
4283.95 48
4284.10 53
4284.25 56
4284.40 56
4284.55 54
4284.70 52
4284.85 49
4285.00 46
4285.15 44
4285.30 43
4285.45 42
4285.60 41
4285.75 40
4285.90 38
4286.05 35
4286.20 31
4286.35 25
4286.50 17
4286.65 9
4286.80 1
4286.95 0
4287.10 0
4287.25 0
4287.40 0
4287.55 0
4287.70 0
4287.85 0
4288.00 0
4288.15 7
4288.30 12
4288.45 16
4288.60 19
4288.75 20
4288.90 21
4289.05 21
4289.20 22
4289.35 25
4289.50 29
4289.65 35
4289.80 40
4289.95 44
4290.10 47
4290.25 46
4290.40 44
4290.55 39
4290.70 33
4290.85 27
4291.00 22
4291.15 17
4291.30 14
4291.46 12
4291.61 11
4291.76 12
4291.91 13
4292.06 16
4292.21 19
4292.36 23
4292.51 27
4292.66 30
4292.81 32
4292.96 34
4293.11 34
4293.26 32
4293.41 30
4293.56 26
4293.71 20
4293.86 14
4294.01 8
4294.16 3
4294.31 0
4294.46 0
4294.61 0
4294.76 0
4294.91 0
4295.06 4
4295.21 9
4295.36 13
4295.51 16
4295.66 19
4295.81 20
4295.96 21
4296.11 21
4296.26 20
4296.41 20
4296.57 21
4296.72 22
4296.87 24
4297.02 27
4297.17 29
4297.32 30
4297.47 30
4297.62 29
4297.77 28
4297.92 26
4298.07 26
4298.22 27
4298.37 31
4298.52 38
4298.67 45
4298.82 54
4298.97 61
4299.12 67
4299.27 70
4299.42 70
4299.57 69
4299.72 66
4299.87 64
4300.02 63
4300.17 62
4300.32 63
4300.47 63
4300.63 64
4300.78 64
4300.93 63
4301.08 61
4301.23 60
4301.38 58
4301.53 58
4301.68 58
4301.83 58
4301.98 59
4302.13 59
4302.28 60
4302.43 61
4302.58 61
4302.73 60
4302.88 58
4303.03 54
4303.18 50
4303.33 45
4303.48 41
4303.63 38
4303.78 37
4303.93 38
4304.09 39
4304.24 42
4304.39 43
4304.54 44
4304.69 44
4304.84 44
4304.99 44
4305.14 45
4305.29 47
4305.44 50
4305.59 53
4305.74 56
4305.89 57
4306.04 57
4306.19 55
4306.34 52
4306.49 48
4306.64 46
4306.79 44
4306.94 44
4307.10 46
4307.25 48
4307.40 51
4307.55 53
4307.70 54
4307.85 54
4308.00 54
4308.15 55
4308.30 58
4308.45 62
4308.60 68
4308.75 75
4308.90 81
4309.05 85
4309.20 85
4309.35 81
4309.50 74
4309.65 65
4309.81 55
4309.96 45
4310.11 36
4310.26 30
4310.41 26
4310.56 23
4310.71 22
4310.86 22
4311.01 22
4311.16 22
4311.31 23
4311.46 23
4311.61 24
4311.76 25
4311.91 26
4312.06 28
4312.21 30
4312.37 31
4312.52 31
4312.67 31
4312.82 31
4312.97 31
4313.12 30
4313.27 31
4313.42 31
4313.57 31
4313.72 31
4313.87 31
4314.02 30
4314.17 29
4314.32 29
4314.47 31
4314.62 33
4314.78 38
4314.93 44
4315.08 50
4315.23 56
4315.38 61
4315.53 64
4315.68 65
4315.83 63
4315.98 59
4316.13 55
4316.28 50
4316.43 45
4316.58 40
4316.73 35
4316.89 31
4317.04 27
4317.19 24
4317.34 23
4317.49 24
4317.64 27
4317.79 34
4317.94 42
4318.09 52
4318.24 61
4318.39 68
4318.54 72
4318.69 74
4318.84 73
4319.00 70
4319.15 68
4319.30 66
4319.45 66
4319.60 67
4319.75 69
4319.90 71
4320.05 72
4320.20 72
4320.35 69
4320.50 66
4320.65 62
4320.80 58
4320.95 55
4321.11 53
4321.26 54
4321.41 56
4321.56 60
4321.71 65
4321.86 70
4322.01 75
4322.16 79
4322.31 80
4322.46 80
4322.61 78
4322.76 74
4322.92 68
4323.07 62
4323.22 55
4323.37 50
4323.52 45
4323.67 41
4323.82 39
4323.97 37
4324.12 37
4324.27 37
4324.42 39
4324.57 40
4324.72 42
4324.88 44
4325.03 46
4325.18 47
4325.33 48
4325.48 48
4325.63 49
4325.78 49
4325.93 49
4326.08 49
4326.23 49
4326.38 49
4326.53 48
4326.69 46
4326.84 43
4326.99 38
4327.14 33
4327.29 26
4327.44 19
4327.59 13
4327.74 8
4327.89 5
4328.04 2
4328.19 1
4328.35 0
4328.50 0
4328.65 0
4328.80 0
4328.95 0
4329.10 0
4329.25 0
4329.40 0
4329.55 3
4329.70 8
4329.85 13
4330.01 18
4330.16 23
4330.31 26
4330.46 29
4330.61 31
4330.76 32
4330.91 33
4331.06 33
4331.21 33
4331.36 33
4331.51 33
4331.67 34
4331.82 37
4331.97 41
4332.12 45
4332.27 49
4332.42 53
4332.57 55
4332.72 56
4332.87 56
4333.02 55
4333.18 54
4333.33 52
4333.48 51
4333.63 50
4333.78 48
4333.93 46
4334.08 44
4334.23 40
4334.38 37
4334.53 34
4334.69 31
4334.84 29
4334.99 28
4335.14 29
4335.29 31
4335.44 33
4335.59 36
4335.74 39
4335.89 42
4336.04 45
4336.20 47
4336.35 50
4336.50 52
4336.65 53
4336.80 54
4336.95 54
4337.10 54
4337.25 52
4337.40 50
4337.56 48
4337.71 46
4337.86 45
4338.01 46
4338.16 48
4338.31 52
4338.46 56
4338.61 60
4338.76 64
4338.91 67
4339.07 69
4339.22 70
4339.37 70
4339.52 69
4339.67 68
4339.82 66
4339.97 64
4340.12 63
4340.27 60
4340.43 59
4340.58 58
4340.73 58
4340.88 59
4341.03 59
4341.18 59
4341.33 58
4341.48 54
4341.63 48
4341.79 39
4341.94 30
4342.09 21
4342.24 13
4342.39 7
4342.54 3
4342.69 0
4342.84 0
4342.99 0
4343.15 0
4343.30 0
4343.45 0
4343.60 0
4343.75 0
4343.90 0
4344.05 0
4344.20 4
4344.36 12
4344.51 21
4344.66 30
4344.81 38
4344.96 44
4345.11 48
4345.26 49
4345.41 47
4345.56 44
4345.72 40
4345.87 36
4346.02 32
4346.17 29
4346.32 26
4346.47 26
4346.62 27
4346.77 29
4346.93 32
4347.08 35
4347.23 39
4347.38 42
4347.53 44
4347.68 45
4347.83 46
4347.98 46
4348.14 47
4348.29 47
4348.44 46
4348.59 44
4348.74 41
4348.89 36
4349.04 28
4349.19 20
4349.35 11
4349.50 2
4349.65 0
4349.80 0
4349.95 0
4350.10 0
4350.25 0
4350.40 0
4350.56 0
4350.71 0
4350.86 2
4351.01 7
4351.16 12
4351.31 18
4351.46 25
4351.61 32
4351.77 39
4351.92 45
4352.07 51
4352.22 54
4352.37 56
4352.52 56
4352.67 53
4352.83 48
4352.98 42
4353.13 35
4353.28 29
4353.43 25
4353.58 22
4353.73 21
4353.88 21
4354.04 23
4354.19 25
4354.34 26
4354.49 27
4354.64 27
4354.79 26
4354.94 25
4355.10 24
4355.25 24
4355.40 26
4355.55 30
4355.70 35
4355.85 41
4356.00 48
4356.15 54
4356.31 59
4356.46 62
4356.61 63
4356.76 63
4356.91 60
4357.06 57
4357.21 52
4357.37 47
4357.52 41
4357.67 34
4357.82 29
4357.97 24
4358.12 20
4358.27 18
4358.43 17
4358.58 18
4358.73 20
4358.88 23
4359.03 26
4359.18 27
4359.33 29
4359.49 29
4359.64 29
4359.79 29
4359.94 30
4360.09 31
4360.24 32
4360.39 33
4360.55 35
4360.70 35
4360.85 35
4361.00 34
4361.15 32
4361.30 29
4361.45 26
4361.61 23
4361.76 20
4361.91 18
4362.06 18
4362.21 19
4362.36 22
4362.52 25
4362.67 29
4362.82 31
4362.97 31
4363.12 30
4363.27 27
4363.42 22
4363.58 18
4363.73 15
4363.88 13
4364.03 13
4364.18 15
4364.33 18
4364.48 20
4364.64 22
4364.79 24
4364.94 25
4365.09 27
4365.24 29
4365.39 32
4365.55 35
4365.70 38
4365.85 39
4366.00 39
4366.15 37
4366.30 35
4366.45 31
4366.61 27
4366.76 23
4366.91 19
4367.06 15
4367.21 11
4367.36 9
4367.52 8
4367.67 8
4367.82 10
4367.97 13
4368.12 16
4368.27 19
4368.43 21
4368.58 21
4368.73 20
4368.88 18
4369.03 15
4369.18 12
4369.33 10
4369.49 10
4369.64 10
4369.79 11
4369.94 12
4370.09 13
4370.24 15
4370.40 15
4370.55 15
4370.70 15
4370.85 15
4371.00 16
4371.15 17
4371.31 19
4371.46 20
4371.61 22
4371.76 22
4371.91 21
4372.06 19
4372.22 16
4372.37 13
4372.52 9
4372.67 4
4372.82 0
4372.97 0
4373.13 0
4373.28 0
4373.43 0
4373.58 0
4373.73 0
4373.88 0
4374.04 2
4374.19 8
4374.34 16
4374.49 26
4374.64 37
4374.79 49
4374.95 60
4375.10 69
4375.25 74
4375.40 76
4375.55 74
4375.70 71
4375.86 67
4376.01 65
4376.16 64
4376.31 65
4376.46 66
4376.62 66
4376.77 65
4376.92 61
4377.07 56
4377.22 52
4377.37 47
4377.53 45
4377.68 43
4377.83 43
4377.98 43
4378.13 44
4378.28 45
4378.44 45
4378.59 45
4378.74 44
4378.89 43
4379.04 42
4379.20 41
4379.35 40
4379.50 40
4379.65 41
4379.80 42
4379.95 43
4380.11 44
4380.26 43
4380.41 41
4380.56 38
4380.71 33
4380.86 28
4381.02 22
4381.17 18
4381.32 15
4381.47 13
4381.62 14
4381.78 15
4381.93 18
4382.08 21
4382.23 24
4382.38 27
4382.53 29
4382.69 31
4382.84 34
4382.99 38
4383.14 41
4383.29 45
4383.45 48
4383.60 50
4383.75 50
4383.90 49
4384.05 48
4384.21 47
4384.36 47
4384.51 48
4384.66 50
4384.81 55
4384.96 61
4385.12 68
4385.27 76
4385.42 83
4385.57 91
4385.72 97
4385.88 102
4386.03 106
4386.18 109
4386.33 111
4386.48 113
4386.64 115
4386.79 117
4386.94 121
4387.09 125
4387.24 130
4387.40 135
4387.55 139
4387.70 143
4387.85 144
4388.00 143
4388.15 140
4388.31 133
4388.46 125
4388.61 116
4388.76 106
4388.91 98
4389.07 92
4389.22 89
4389.37 89
4389.52 91
4389.67 93
4389.83 95
4389.98 97
4390.13 97
4390.28 96
4390.43 95
4390.59 94
4390.74 94
4390.89 95
4391.04 96
4391.19 96
4391.35 97
4391.50 96
4391.65 94
4391.80 91
4391.95 88
4392.11 83
4392.26 79
4392.41 74
4392.56 70
4392.71 67
4392.87 64
4393.02 62
4393.17 61
4393.32 60
4393.47 59
4393.63 56
4393.78 51
4393.93 44
4394.08 36
4394.23 26
4394.39 18
4394.54 10
4394.69 5
4394.84 2
4394.99 2
4395.15 4
4395.30 7
4395.45 10
4395.60 11
4395.75 11
4395.91 10
4396.06 7
4396.21 4
4396.36 1
4396.52 0
4396.67 0
4396.82 1
4396.97 2
4397.12 3
4397.28 3
4397.43 3
4397.58 1
4397.73 0
4397.88 0
4398.04 0
4398.19 0
4398.34 0
4398.49 0
4398.64 1
4398.80 4
4398.95 9
4399.10 14
4399.25 19
4399.41 26
4399.56 32
4399.71 38
4399.86 44
4400.01 49
4400.17 53
4400.32 57
4400.47 60
4400.62 64
4400.77 68
4400.93 73
4401.08 77
4401.23 81
4401.38 85
4401.54 87
4401.69 88
4401.84 88
4401.99 87
4402.14 88
4402.30 89
4402.45 92
4402.60 98
4402.75 105
4402.90 116
4403.06 128
4403.21 141
4403.36 156
4403.51 169
4403.67 180
4403.82 188
4403.97 192
4404.12 191
4404.27 186
4404.43 178
4404.58 169
4404.73 158
4404.88 148
4405.04 139
4405.19 130
4405.34 123
4405.49 115
4405.64 106
4405.80 98
4405.95 88
4406.10 78
4406.25 67
4406.41 56
4406.56 44
4406.71 33
4406.86 22
4407.02 13
4407.17 6
4407.32 2
4407.47 1
4407.62 2
4407.78 7
4407.93 13
4408.08 22
4408.23 30
4408.39 37
4408.54 43
4408.69 46
4408.84 47
4408.99 47
4409.15 45
4409.30 44
4409.45 43
4409.60 44
4409.76 45
4409.91 49
4410.06 53
4410.21 57
4410.37 61
4410.52 65
4410.67 68
4410.82 70
4410.97 71
4411.13 71
4411.28 71
4411.43 70
4411.58 70
4411.74 70
4411.89 70
4412.04 71
4412.19 71
4412.35 72
4412.50 71
4412.65 69
4412.80 66
4412.96 61
4413.11 56
4413.26 51
4413.41 47
4413.56 44
4413.72 41
4413.87 38
4414.02 35
4414.17 31
4414.33 27
4414.48 24
4414.63 21
4414.78 19
4414.94 18
4415.09 17
4415.24 16
4415.39 14
4415.55 13
4415.70 12
4415.85 13
4416.00 16
4416.16 22
4416.31 30
4416.46 40
4416.61 50
4416.77 58
4416.92 65
4417.07 71
4417.22 75
4417.37 79
4417.53 84
4417.68 90
4417.83 97
4417.98 104
4418.14 112
4418.29 118
4418.44 123
4418.59 125
4418.75 127
4418.90 126
4419.05 125
4419.20 124
4419.36 123
4419.51 124
4419.66 125
4419.81 129
4419.97 134
4420.12 140
4420.27 148
4420.42 155
4420.58 162
4420.73 168
4420.88 174
4421.03 179
4421.19 185
4421.34 192
4421.49 202
4421.64 214
4421.80 229
4421.95 247
4422.10 267
4422.25 288
4422.41 311
4422.56 336
4422.71 362
4422.86 390
4423.02 420
4423.17 452
4423.32 488
4423.47 527
4423.63 569
4423.78 613
4423.93 658
4424.08 703
4424.24 746
4424.39 787
4424.54 823
4424.70 856
4424.85 884
4425.00 908
4425.15 927
4425.31 943
4425.46 955
4425.61 967
4425.76 979
4425.92 992
4426.07 1007
4426.22 1026
4426.37 1046
4426.53 1068
4426.68 1089
4426.83 1108
4426.98 1122
4427.14 1130
4427.29 1131
4427.44 1125
4427.59 1114
4427.75 1097
4427.90 1078
4428.05 1057
4428.20 1035
4428.36 1013
4428.51 991
4428.66 969
4428.82 945
4428.97 919
4429.12 892
4429.27 864
4429.43 836
4429.58 808
4429.73 782
4429.88 758
4430.04 736
4430.19 716
4430.34 695
4430.49 674
4430.65 652
4430.80 628
4430.95 604
4431.11 579
4431.26 555
4431.41 532
4431.56 509
4431.72 487
4431.87 465
4432.02 443
4432.17 419
4432.33 395
4432.48 370
4432.63 345
4432.78 322
4432.94 300
4433.09 282
4433.24 266
4433.40 253
4433.55 244
4433.70 236
4433.85 231
4434.01 226
4434.16 223
4434.31 219
4434.46 216
4434.62 212
4434.77 208
4434.92 204
4435.08 199
4435.23 194
4435.38 188
4435.53 182
4435.69 175
4435.84 169
4435.99 163
4436.15 157
4436.30 152
4436.45 147
4436.60 141
4436.76 135
4436.91 129
4437.06 122
4437.21 114
4437.37 107
4437.52 100
4437.67 95
4437.83 91
4437.98 87
4438.13 83
4438.28 80
4438.44 78
4438.59 77
4438.74 77
4438.90 80
4439.05 85
4439.20 92
4439.35 98
4439.51 103
4439.66 107
4439.81 109
4439.97 110
4440.12 110
4440.27 110
4440.42 109
4440.58 108
4440.73 107
4440.88 104
4441.04 101
4441.19 96
4441.34 90
4441.49 85
4441.65 80
4441.80 76
4441.95 73
4442.11 72
4442.26 72
4442.41 72
4442.56 71
4442.72 70
4442.87 68
4443.02 65
4443.18 61
4443.33 56
4443.48 52
4443.63 49
4443.79 48
4443.94 47
4444.09 48
4444.25 49
4444.40 50
4444.55 51
4444.70 52
4444.86 53
4445.01 55
4445.16 58
4445.32 62
4445.47 66
4445.62 71
4445.77 76
4445.93 81
4446.08 84
4446.23 87
4446.39 89
4446.54 90
4446.69 92
4446.85 93
4447.00 92
4447.15 91
4447.30 87
4447.46 82
4447.61 76
4447.76 70
4447.92 64
4448.07 60
4448.22 58
4448.37 57
4448.53 57
4448.68 56
4448.83 53
4448.99 49
4449.14 44
4449.29 38
4449.45 33
4449.60 29
4449.75 27
4449.90 27
4450.06 27
4450.21 28
4450.36 30
4450.52 32
4450.67 34
4450.82 39
4450.98 45
4451.13 54
4451.28 64
4451.43 74
4451.59 83
4451.74 89
4451.89 91
4452.05 89
4452.20 83
4452.35 74
4452.51 64
4452.66 53
4452.81 43
4452.97 35
4453.12 28
4453.27 24
4453.42 21
4453.58 19
4453.73 18
4453.88 17
4454.04 17
4454.19 16
4454.34 17
4454.50 17
4454.65 19
4454.80 20
4454.96 22
4455.11 24
4455.26 24
4455.41 24
4455.57 23
4455.72 22
4455.87 19
4456.03 17
4456.18 16
4456.33 16
4456.49 17
4456.64 20
4456.79 24
4456.95 28
4457.10 31
4457.25 34
4457.40 36
4457.56 37
4457.71 37
4457.86 36
4458.02 36
4458.17 36
4458.32 37
4458.48 37
4458.63 37
4458.78 36
4458.94 32
4459.09 27
4459.24 20
4459.40 12
4459.55 4
4459.70 0
4459.86 0
4460.01 0
4460.16 0
4460.31 4
4460.47 10
4460.62 16
4460.77 20
4460.93 23
4461.08 23
4461.23 22
4461.39 19
4461.54 16
4461.69 12
4461.85 10
4462.00 9
4462.15 9
4462.31 10
4462.46 11
4462.61 12
4462.77 12
4462.92 11
4463.07 9
4463.23 6
4463.38 2
4463.53 0
4463.69 0
4463.84 1
4463.99 4
4464.15 9
4464.30 13
4464.45 16
4464.61 17
4464.76 17
4464.91 14
4465.06 10
4465.22 6
4465.37 3
4465.52 0
4465.68 0
4465.83 0
4465.98 0
4466.14 0
4466.29 0
4466.44 0
4466.60 0
4466.75 0
4466.90 0
4467.06 0
4467.21 0
4467.36 1
4467.52 4
4467.67 9
4467.82 15
4467.98 23
4468.13 31
4468.28 39
4468.44 46
4468.59 51
4468.74 52
4468.90 51
4469.05 47
4469.20 41
4469.36 34
4469.51 26
4469.66 19
4469.82 12
4469.97 5
4470.12 0
4470.28 0
4470.43 0
4470.58 0
4470.74 0
4470.89 0
4471.04 0
4471.20 0
4471.35 1
4471.50 7
4471.66 12
4471.81 15
4471.96 18
4472.12 19
4472.27 19
4472.42 18
4472.58 17
4472.73 15
4472.88 12
4473.04 8
4473.19 4
4473.34 1
4473.50 0
4473.65 0
4473.81 0
4473.96 3
4474.11 8
4474.27 14
4474.42 21
4474.57 27
4474.73 32
4474.88 35
4475.03 35
4475.19 33
4475.34 29
4475.49 24
4475.65 19
4475.80 17
4475.95 16
4476.11 19
4476.26 24
4476.41 29
4476.57 35
4476.72 39
4476.87 42
4477.03 43
4477.18 42
4477.33 41
4477.49 39
4477.64 36
4477.79 34
4477.95 31
4478.10 28
4478.26 25
4478.41 23
4478.56 22
4478.72 23
4478.87 24
4479.02 27
4479.18 29
4479.33 30
4479.48 30
4479.64 29
4479.79 26
4479.94 22
4480.10 18
4480.25 15
4480.40 13
4480.56 12
4480.71 13
4480.86 14
4481.02 16
4481.17 17
4481.33 18
4481.48 19
4481.63 21
4481.79 22
4481.94 25
4482.09 29
4482.25 34
4482.40 39
4482.55 43
4482.71 45
4482.86 45
4483.01 43
4483.17 38
4483.32 31
4483.48 25
4483.63 19
4483.78 16
4483.94 15
4484.09 17
4484.24 21
4484.40 26
4484.55 31
4484.70 35
4484.86 40
4485.01 44
4485.16 47
4485.32 51
4485.47 55
4485.63 58
4485.78 59
4485.93 59
4486.09 55
4486.24 50
4486.39 43
4486.55 37
4486.70 32
4486.85 29
4487.01 29
4487.16 31
4487.32 35
4487.47 39
4487.62 43
4487.78 45
4487.93 46
4488.08 44
4488.24 42
4488.39 38
4488.54 34
4488.70 30
4488.85 27
4489.01 24
4489.16 21
4489.31 20
4489.47 19
4489.62 18
4489.77 18
4489.93 19
4490.08 20
4490.24 21
4490.39 24
4490.54 27
4490.70 31
4490.85 36
4491.00 41
4491.16 46
4491.31 50
4491.47 53
4491.62 53
4491.77 51
4491.93 47
4492.08 41
4492.23 35
4492.39 29
4492.54 25
4492.69 25
4492.85 27
4493.00 31
4493.16 36
4493.31 42
4493.46 46
4493.62 47
4493.77 46
4493.92 43
4494.08 39
4494.23 35
4494.39 31
4494.54 28
4494.69 28
4494.85 29
4495.00 32
4495.15 36
4495.31 42
4495.46 48
4495.62 53
4495.77 57
4495.92 61
4496.08 63
4496.23 64
4496.39 65
4496.54 65
4496.69 64
4496.85 64
4497.00 63
4497.15 63
4497.31 64
4497.46 65
4497.62 68
4497.77 72
4497.92 77
4498.08 82
4498.23 88
4498.38 94
4498.54 97
4498.69 99
4498.85 98
4499.00 95
4499.15 89
4499.31 82
4499.46 74
4499.62 67
4499.77 60
4499.92 54
4500.08 49
4500.23 45
4500.38 41
4500.54 38
4500.69 36
4500.85 35
4501.00 36
4501.15 40
4501.31 45
4501.46 51
4501.62 58
4501.77 63
4501.92 68
4502.08 71
4502.23 72
4502.39 72
4502.54 71
4502.69 70
4502.85 68
4503.00 64
4503.16 60
4503.31 53
4503.46 46
4503.62 38
4503.77 32
4503.92 27
4504.08 25
4504.23 28
4504.39 34
4504.54 43
4504.69 55
4504.85 68
4505.00 80
4505.16 91
4505.31 98
4505.46 103
4505.62 104
4505.77 103
4505.93 100
4506.08 96
4506.23 92
4506.39 89
4506.54 86
4506.70 82
4506.85 78
4507.00 73
4507.16 66
4507.31 59
4507.47 51
4507.62 43
4507.77 36
4507.93 30
4508.08 26
4508.24 24
4508.39 24
4508.54 24
4508.70 27
4508.85 30
4509.01 34
4509.16 39
4509.31 43
4509.47 48
4509.62 52
4509.78 56
4509.93 59
4510.08 61
4510.24 63
4510.39 63
4510.55 63
4510.70 62
4510.85 60
4511.01 57
4511.16 53
4511.32 50
4511.47 48
4511.62 47
4511.78 47
4511.93 48
4512.09 51
4512.24 54
4512.39 57
4512.55 61
4512.70 63
4512.86 66
4513.01 69
4513.17 71
4513.32 75
4513.47 80
4513.63 85
4513.78 90
4513.94 94
4514.09 97
4514.24 97
4514.40 94
4514.55 90
4514.71 85
4514.86 79
4515.01 74
4515.17 71
4515.32 70
4515.48 72
4515.63 75
4515.79 80
4515.94 86
4516.09 92
4516.25 98
4516.40 104
4516.56 109
4516.71 114
4516.86 118
4517.02 120
4517.17 121
4517.33 120
4517.48 117
4517.63 113
4517.79 107
4517.94 101
4518.10 95
4518.25 90
4518.41 84
4518.56 79
4518.71 75
4518.87 70
4519.02 66
4519.18 62
4519.33 60
4519.48 59
4519.64 59
4519.79 60
4519.95 62
4520.10 64
4520.26 66
4520.41 68
4520.56 68
4520.72 69
4520.87 71
4521.03 73
4521.18 76
4521.34 80
4521.49 84
4521.64 87
4521.80 89
4521.95 90
4522.11 88
4522.26 84
4522.42 79
4522.57 73
4522.72 65
4522.88 58
4523.03 50
4523.19 43
4523.34 36
4523.49 29
4523.65 23
4523.80 18
4523.96 13
4524.11 8
4524.27 3
4524.42 0
4524.57 0
4524.73 0
4524.88 0
4525.04 0
4525.19 0
4525.35 0
4525.50 0
4525.65 2
4525.81 4
4525.96 7
4526.12 11
4526.27 16
4526.43 24
4526.58 33
4526.74 43
4526.89 53
4527.04 61
4527.20 67
4527.35 71
4527.51 72
4527.66 72
4527.82 72
4527.97 72
4528.12 72
4528.28 72
4528.43 72
4528.59 72
4528.74 71
4528.90 69
4529.05 68
4529.20 66
4529.36 65
4529.51 64
4529.67 64
4529.82 64
4529.98 64
4530.13 64
4530.29 66
4530.44 67
4530.59 69
4530.75 71
4530.90 72
4531.06 72
4531.21 69
4531.37 65
4531.52 58
4531.67 50
4531.83 42
4531.98 34
4532.14 27
4532.29 22
4532.45 19
4532.60 19
4532.76 21
4532.91 25
4533.06 30
4533.22 35
4533.37 41
4533.53 45
4533.68 49
4533.84 52
4533.99 54
4534.15 56
4534.30 56
4534.45 55
4534.61 53
4534.76 51
4534.92 48
4535.07 44
4535.23 41
4535.38 37
4535.54 33
4535.69 29
4535.84 26
4536.00 23
4536.15 21
4536.31 21
4536.46 24
4536.62 30
4536.77 37
4536.93 46
4537.08 55
4537.23 63
4537.39 69
4537.54 73
4537.70 74
4537.85 74
4538.01 72
4538.16 70
4538.32 68
4538.47 68
4538.63 68
4538.78 69
4538.93 71
4539.09 74
4539.24 75
4539.40 75
4539.55 74
4539.71 70
4539.86 64
4540.02 57
4540.17 50
4540.33 44
4540.48 40
4540.63 39
4540.79 39
4540.94 40
4541.10 42
4541.25 44
4541.41 45
4541.56 45
4541.72 45
4541.87 45
4542.03 45
4542.18 46
4542.33 47
4542.49 47
4542.64 47
4542.80 46
4542.95 45
4543.11 44
4543.26 44
4543.42 46
4543.57 51
4543.73 58
4543.88 67
4544.04 77
4544.19 87
4544.34 95
4544.50 100
4544.65 103
4544.81 103
4544.96 101
4545.12 96
4545.27 91
4545.43 87
4545.58 82
4545.74 79
4545.89 78
4546.05 78
4546.20 79
4546.35 81
4546.51 84
4546.66 86
4546.82 88
4546.97 89
4547.13 88
4547.28 88
4547.44 87
4547.59 87
4547.75 87
4547.90 87
4548.06 87
4548.21 88
4548.37 88
4548.52 89
4548.67 89
4548.83 88
4548.98 86
4549.14 82
4549.29 77
4549.45 71
4549.60 64
4549.76 58
4549.91 53
4550.07 51
4550.22 52
4550.38 54
4550.53 58
4550.69 61
4550.84 64
4551.00 64
4551.15 64
4551.31 62
4551.46 59
4551.61 57
4551.77 55
4551.92 53
4552.08 51
4552.23 51
4552.39 51
4552.54 54
4552.70 58
4552.85 65
4553.01 73
4553.16 82
4553.32 90
4553.47 95
4553.63 98
4553.78 97
4553.94 92
4554.09 85
4554.25 76
4554.40 66
4554.56 58
4554.71 50
4554.86 45
4555.02 41
4555.17 39
4555.33 38
4555.48 38
4555.64 38
4555.79 39
4555.95 40
4556.10 42
4556.26 45
4556.41 47
4556.57 49
4556.72 50
4556.88 51
4557.03 51
4557.19 51
4557.34 51
4557.50 54
4557.65 57
4557.81 62
4557.96 67
4558.12 72
4558.27 76
4558.43 79
4558.58 81
4558.74 80
4558.89 79
4559.05 77
4559.20 75
4559.35 73
4559.51 72
4559.66 73
4559.82 76
4559.97 80
4560.13 85
4560.28 90
4560.44 94
4560.59 97
4560.75 99
4560.90 101
4561.06 104
4561.21 107
4561.37 112
4561.52 119
4561.68 125
4561.83 131
4561.99 135
4562.14 135
4562.30 133
4562.45 128
4562.61 121
4562.76 116
4562.92 113
4563.07 115
4563.23 120
4563.38 130
4563.54 141
4563.69 154
4563.85 165
4564.00 173
4564.16 179
4564.31 182
4564.47 184
4564.62 185
4564.78 187
4564.93 191
4565.09 196
4565.24 202
4565.40 208
4565.55 213
4565.71 215
4565.86 215
4566.02 213
4566.17 210
4566.33 206
4566.48 203
4566.64 200
4566.79 199
4566.95 198
4567.10 196
4567.26 194
4567.41 191
4567.57 185
4567.72 178
4567.88 171
4568.03 163
4568.19 155
4568.34 148
4568.50 143
4568.65 138
4568.81 134
4568.96 130
4569.12 125
4569.27 120
4569.43 115
4569.58 109
4569.74 103
4569.89 98
4570.05 96
4570.20 96
4570.36 99
4570.51 104
4570.67 111
4570.82 120
4570.98 127
4571.13 134
4571.29 139
4571.44 141
4571.60 141
4571.75 139
4571.91 135
4572.06 131
4572.22 127
4572.37 124
4572.53 122
4572.68 122
4572.84 122
4572.99 122
4573.15 123
4573.30 123
4573.46 123
4573.61 123
4573.77 123
4573.92 123
4574.08 122
4574.24 120
4574.39 116
4574.55 111
4574.70 104
4574.86 97
4575.01 89
4575.17 82
4575.32 75
4575.48 69
4575.63 65
4575.79 61
4575.94 58
4576.10 56
4576.25 55
4576.41 56
4576.56 58
4576.72 62
4576.87 67
4577.03 71
4577.18 76
4577.34 80
4577.49 82
4577.65 84
4577.80 85
4577.96 85
4578.11 84
4578.27 83
4578.42 82
4578.58 81
4578.73 79
4578.89 77
4579.05 76
4579.20 76
4579.36 77
4579.51 81
4579.67 85
4579.82 91
4579.98 96
4580.13 98
4580.29 98
4580.44 95
4580.60 91
4580.75 85
4580.91 79
4581.06 75
4581.22 72
4581.37 70
4581.53 68
4581.68 65
4581.84 61
4581.99 54
4582.15 46
4582.31 36
4582.46 27
4582.62 17
4582.77 9
4582.93 1
4583.08 0
4583.24 0
4583.39 0
4583.55 0
4583.70 0
4583.86 0
4584.01 0
4584.17 0
4584.32 3
4584.48 9
4584.63 15
4584.79 21
4584.95 28
4585.10 36
4585.26 43
4585.41 49
4585.57 53
4585.72 56
4585.88 57
4586.03 56
4586.19 56
4586.34 55
4586.50 56
4586.65 58
4586.81 60
4586.96 64
4587.12 68
4587.28 71
4587.43 75
4587.59 79
4587.74 82
4587.90 85
4588.05 87
4588.21 89
4588.36 90
4588.52 90
4588.67 89
4588.83 88
4588.98 86
4589.14 83
4589.29 80
4589.45 77
4589.61 73
4589.76 69
4589.92 65
4590.07 62
4590.23 59
4590.38 57
4590.54 58
4590.69 59
4590.85 62
4591.00 65
4591.16 69
4591.32 71
4591.47 73
4591.63 73
4591.78 73
4591.94 73
4592.09 73
4592.25 76
4592.40 79
4592.56 85
4592.71 91
4592.87 97
4593.02 102
4593.18 105
4593.34 105
4593.49 103
4593.65 98
4593.80 92
4593.96 85
4594.11 79
4594.27 73
4594.42 68
4594.58 64
4594.73 60
4594.89 58
4595.05 56
4595.20 55
4595.36 56
4595.51 58
4595.67 63
4595.82 68
4595.98 74
4596.13 79
4596.29 83
4596.45 86
4596.60 86
4596.76 86
4596.91 84
4597.07 83
4597.22 81
4597.38 81
4597.53 80
4597.69 81
4597.84 81
4598.00 80
4598.16 78
4598.31 74
4598.47 68
4598.62 61
4598.78 55
4598.93 49
4599.09 46
4599.24 46
4599.40 51
4599.56 58
4599.71 67
4599.87 76
4600.02 83
4600.18 88
4600.33 89
4600.49 88
4600.64 84
4600.80 80
4600.96 75
4601.11 71
4601.27 67
4601.42 65
4601.58 64
4601.73 64
4601.89 64
4602.05 65
4602.20 67
4602.36 68
4602.51 70
4602.67 71
4602.82 73
4602.98 75
4603.13 78
4603.29 81
4603.45 85
4603.60 89
4603.76 92
4603.91 94
4604.07 95
4604.22 95
4604.38 94
4604.53 93
4604.69 93
4604.85 92
4605.00 92
4605.16 90
4605.31 87
4605.47 82
4605.62 76
4605.78 69
4605.94 64
4606.09 61
4606.25 61
4606.40 64
4606.56 70
4606.71 77
4606.87 83
4607.03 89
4607.18 92
4607.34 93
4607.49 91
4607.65 88
4607.80 84
4607.96 79
4608.12 74
4608.27 69
4608.43 64
4608.58 61
4608.74 58
4608.89 57
4609.05 57
4609.21 60
4609.36 65
4609.52 72
4609.67 81
4609.83 91
4609.98 101
4610.14 110
4610.30 116
4610.45 119
4610.61 119
4610.76 115
4610.92 108
4611.07 100
4611.23 91
4611.39 83
4611.54 77
4611.70 73
4611.85 71
4612.01 70
4612.16 69
4612.32 69
4612.48 67
4612.63 66
4612.79 63
4612.94 62
4613.10 61
4613.26 62
4613.41 65
4613.57 69
4613.72 74
4613.88 79
4614.03 85
4614.19 90
4614.35 96
4614.50 102
4614.66 107
4614.81 112
4614.97 115
4615.12 117
4615.28 117
4615.44 116
4615.59 115
4615.75 115
4615.90 114
4616.06 114
4616.22 112
4616.37 109
4616.53 104
4616.68 97
4616.84 88
4616.99 78
4617.15 69
4617.31 61
4617.46 56
4617.62 52
4617.77 48
4617.93 45
4618.09 40
4618.24 34
4618.40 28
4618.55 22
4618.71 17
4618.87 15
4619.02 15
4619.18 17
4619.33 20
4619.49 23
4619.64 26
4619.80 27
4619.96 28
4620.11 28
4620.27 28
4620.42 30
4620.58 33
4620.74 37
4620.89 43
4621.05 49
4621.20 56
4621.36 63
4621.52 68
4621.67 73
4621.83 77
4621.98 81
4622.14 83
4622.30 84
4622.45 86
4622.61 86
4622.76 87
4622.92 87
4623.07 86
4623.23 86
4623.39 85
4623.54 83
4623.70 81
4623.85 77
4624.01 73
4624.17 67
4624.32 62
4624.48 56
4624.63 52
4624.79 50
4624.95 50
4625.10 54
4625.26 60
4625.41 68
4625.57 77
4625.73 85
4625.88 93
4626.04 98
4626.19 103
4626.35 105
4626.51 107
4626.66 109
4626.82 109
4626.97 109
4627.13 107
4627.29 105
4627.44 102
4627.60 100
4627.75 98
4627.91 98
4628.07 99
4628.22 100
4628.38 101
4628.53 100
4628.69 99
4628.85 96
4629.00 92
4629.16 89
4629.32 87
4629.47 87
4629.63 89
4629.78 93
4629.94 98
4630.10 102
4630.25 106
4630.41 108
4630.56 107
4630.72 104
4630.88 98
4631.03 92
4631.19 87
4631.34 82
4631.50 77
4631.66 74
4631.81 71
4631.97 68
4632.12 66
4632.28 64
4632.44 63
4632.59 64
4632.75 67
4632.91 71
4633.06 76
4633.22 81
4633.37 85
4633.53 88
4633.69 90
4633.84 92
4634.00 94
4634.15 95
4634.31 97
4634.47 98
4634.62 99
4634.78 98
4634.94 96
4635.09 94
4635.25 91
4635.40 89
4635.56 89
4635.72 90
4635.87 94
4636.03 99
4636.18 105
4636.34 112
4636.50 119
4636.65 124
4636.81 128
4636.97 130
4637.12 130
4637.28 129
4637.43 126
4637.59 123
4637.75 119
4637.90 115
4638.06 110
4638.21 106
4638.37 101
4638.53 97
4638.68 93
4638.84 90
4639.00 87
4639.15 86
4639.31 85
4639.46 86
4639.62 88
4639.78 89
4639.93 91
4640.09 92
4640.25 92
4640.40 91
4640.56 88
4640.71 84
4640.87 79
4641.03 73
4641.18 66
4641.34 57
4641.50 48
4641.65 40
4641.81 32
4641.96 26
4642.12 23
4642.28 22
4642.43 25
4642.59 30
4642.75 38
4642.90 47
4643.06 56
4643.21 65
4643.37 73
4643.53 81
4643.68 87
4643.84 92
4644.00 97
4644.15 101
4644.31 104
4644.47 106
4644.62 108
4644.78 108
4644.93 108
4645.09 107
4645.25 106
4645.40 105
4645.56 104
4645.72 103
4645.87 102
4646.03 100
4646.18 96
4646.34 92
4646.50 85
4646.65 78
4646.81 71
4646.97 66
4647.12 62
4647.28 62
4647.44 65
4647.59 72
4647.75 80
4647.90 90
4648.06 100
4648.22 109
4648.37 116
4648.53 120
4648.69 122
4648.84 122
4649.00 121
4649.16 117
4649.31 113
4649.47 109
4649.63 105
4649.78 101
4649.94 98
4650.09 96
4650.25 95
4650.41 95
4650.56 97
4650.72 100
4650.88 103
4651.03 106
4651.19 109
4651.35 110
4651.50 110
4651.66 107
4651.82 104
4651.97 100
4652.13 95
4652.28 91
4652.44 87
4652.60 83
4652.75 79
4652.91 74
4653.07 68
4653.22 61
4653.38 53
4653.54 46
4653.69 39
4653.85 34
4654.01 31
4654.16 29
4654.32 29
4654.47 30
4654.63 31
4654.79 33
4654.94 34
4655.10 34
4655.26 34
4655.41 34
4655.57 34
4655.73 36
4655.88 39
4656.04 43
4656.20 48
4656.35 53
4656.51 57
4656.67 59
4656.82 59
4656.98 57
4657.14 55
4657.29 52
4657.45 51
4657.61 51
4657.76 53
4657.92 55
4658.07 57
4658.23 59
4658.39 60
4658.54 61
4658.70 62
4658.86 64
4659.01 66
4659.17 70
4659.33 75
4659.48 80
4659.64 84
4659.80 88
4659.95 90
4660.11 91
4660.27 91
4660.42 90
4660.58 89
4660.74 87
4660.89 85
4661.05 82
4661.21 79
4661.36 76
4661.52 71
4661.68 66
4661.83 60
4661.99 53
4662.15 46
4662.30 39
4662.46 31
4662.62 22
4662.77 14
4662.93 6
4663.09 0
4663.24 0
4663.40 0
4663.56 0
4663.71 0
4663.87 0
4664.03 0
4664.18 0
4664.34 2
4664.50 8
4664.65 13
4664.81 18
4664.97 22
4665.12 26
4665.28 29
4665.44 32
4665.59 35
4665.75 38
4665.91 41
4666.06 46
4666.22 51
4666.38 56
4666.53 63
4666.69 68
4666.85 73
4667.00 77
4667.16 79
4667.32 79
4667.47 79
4667.63 78
4667.79 77
4667.94 76
4668.10 74
4668.26 72
4668.41 69
4668.57 66
4668.73 63
4668.88 61
4669.04 59
4669.20 59
4669.35 59
4669.51 58
4669.67 58
4669.82 57
4669.98 55
4670.14 53
4670.29 50
4670.45 47
4670.61 43
4670.76 40
4670.92 37
4671.08 34
4671.23 33
4671.39 33
4671.55 35
4671.70 40
4671.86 46
4672.02 53
4672.17 59
4672.33 65
4672.49 70
4672.64 73
4672.80 75
4672.96 76
4673.12 78
4673.27 81
4673.43 84
4673.59 87
4673.74 91
4673.90 94
4674.06 97
4674.21 98
4674.37 99
4674.53 99
4674.68 97
4674.84 93
4675.00 88
4675.15 81
4675.31 72
4675.47 63
4675.62 55
4675.78 48
4675.94 44
4676.09 42
4676.25 42
4676.41 43
4676.57 43
4676.72 42
4676.88 38
4677.04 32
4677.19 26
4677.35 20
4677.51 15
4677.66 12
4677.82 12
4677.98 14
4678.13 17
4678.29 20
4678.45 22
4678.60 23
4678.76 23
4678.92 24
4679.08 26
4679.23 29
4679.39 33
4679.55 38
4679.70 43
4679.86 46
4680.02 48
4680.17 49
4680.33 47
4680.49 46
4680.64 44
4680.80 42
4680.96 41
4681.12 40
4681.27 39
4681.43 38
4681.59 37
4681.74 36
4681.90 35
4682.06 34
4682.21 34
4682.37 36
4682.53 38
4682.68 41
4682.84 45
4683.00 49
4683.16 53
4683.31 56
4683.47 59
4683.63 60
4683.78 59
4683.94 57
4684.10 55
4684.25 52
4684.41 50
4684.57 49
4684.73 51
4684.88 56
4685.04 62
4685.20 70
4685.35 78
4685.51 85
4685.67 89
4685.82 91
4685.98 91
4686.14 87
4686.30 81
4686.45 75
4686.61 68
4686.77 62
4686.92 58
4687.08 55
4687.24 55
4687.39 56
4687.55 58
4687.71 59
4687.87 60
4688.02 59
4688.18 58
4688.34 57
4688.49 56
4688.65 57
4688.81 60
4688.97 64
4689.12 69
4689.28 75
4689.44 80
4689.59 85
4689.75 89
4689.91 91
4690.06 93
4690.22 94
4690.38 94
4690.54 95
4690.69 97
4690.85 99
4691.01 101
4691.16 102
4691.32 101
4691.48 97
4691.64 90
4691.79 80
4691.95 68
4692.11 58
4692.26 49
4692.42 44
4692.58 43
4692.74 45
4692.89 50
4693.05 56
4693.21 62
4693.36 66
4693.52 69
4693.68 70
4693.84 71
4693.99 70
4694.15 69
4694.31 68
4694.46 66
4694.62 64
4694.78 61
4694.94 57
4695.09 53
4695.25 50
4695.41 48
4695.56 47
4695.72 47
4695.88 48
4696.04 50
4696.19 51
4696.35 51
4696.51 50
4696.66 49
4696.82 47
4696.98 44
4697.14 42
4697.29 41
4697.45 40
4697.61 39
4697.76 39
4697.92 39
4698.08 39
4698.24 40
4698.39 40
4698.55 41
4698.71 42
4698.87 42
4699.02 42
4699.18 42
4699.34 41
4699.49 39
4699.65 36
4699.81 33
4699.97 30
4700.12 26
4700.28 22
4700.44 20
4700.59 18
4700.75 17
4700.91 17
4701.07 18
4701.22 19
4701.38 20
4701.54 19
4701.70 18
4701.85 15
4702.01 12
4702.17 8
4702.32 6
4702.48 5
4702.64 6
4702.80 9
4702.95 14
4703.11 20
4703.27 25
4703.43 30
4703.58 34
4703.74 35
4703.90 34
4704.06 32
4704.21 28
4704.37 25
4704.53 22
4704.68 20
4704.84 20
4705.00 23
4705.16 27
4705.31 32
4705.47 37
4705.63 42
4705.79 46
4705.94 48
4706.10 48
4706.26 48
4706.42 47
4706.57 47
4706.73 46
4706.89 47
4707.04 49
4707.20 52
4707.36 55
4707.52 59
4707.67 63
4707.83 66
4707.99 68
4708.15 69
4708.30 66
4708.46 63
4708.62 57
4708.78 52
4708.93 48
4709.09 46
4709.25 46
4709.41 47
4709.56 50
4709.72 54
4709.88 57
4710.04 60
4710.19 61
4710.35 60
4710.51 59
4710.66 56
4710.82 53
4710.98 50
4711.14 46
4711.29 43
4711.45 40
4711.61 38
4711.77 35
4711.92 33
4712.08 30
4712.24 27
4712.40 24
4712.55 21
4712.71 17
4712.87 12
4713.03 7
4713.18 1
4713.34 0
4713.50 0
4713.66 0
4713.81 0
4713.97 0
4714.13 0
4714.29 0
4714.44 0
4714.60 3
4714.76 8
4714.92 12
4715.07 17
4715.23 21
4715.39 24
4715.55 26
4715.70 26
4715.86 26
4716.02 25
4716.18 23
4716.33 22
4716.49 21
4716.65 20
4716.81 20
4716.96 20
4717.12 21
4717.28 23
4717.44 25
4717.59 27
4717.75 29
4717.91 30
4718.07 31
4718.22 31
4718.38 31
4718.54 32
4718.70 32
4718.85 34
4719.01 37
4719.17 41
4719.33 45
4719.48 49
4719.64 52
4719.80 53
4719.96 53
4720.12 51
4720.27 49
4720.43 45
4720.59 42
4720.75 38
4720.90 35
4721.06 32
4721.22 29
4721.38 27
4721.53 25
4721.69 24
4721.85 24
4722.01 24
4722.16 26
4722.32 28
4722.48 32
4722.64 37
4722.79 44
4722.95 52
4723.11 61
4723.27 71
4723.43 80
4723.58 89
4723.74 96
4723.90 100
4724.06 103
4724.21 103
4724.37 101
4724.53 98
4724.69 93
4724.84 87
4725.00 81
4725.16 73
4725.32 66
4725.47 60
4725.63 54
4725.79 50
4725.95 46
4726.11 44
4726.26 41
4726.42 37
4726.58 32
4726.74 25
4726.89 17
4727.05 10
4727.21 5
4727.37 3
4727.52 4
4727.68 8
4727.84 16
4728.00 25
4728.16 34
4728.31 43
4728.47 50
4728.63 55
4728.79 59
4728.94 60
4729.10 60
4729.26 60
4729.42 59
4729.58 59
4729.73 59
4729.89 60
4730.05 61
4730.21 61
4730.36 61
4730.52 59
4730.68 58
4730.84 56
4730.99 55
4731.15 56
4731.31 59
4731.47 62
4731.63 66
4731.78 70
4731.94 72
4732.10 72
4732.26 71
4732.41 68
4732.57 65
4732.73 61
4732.89 58
4733.05 56
4733.20 55
4733.36 56
4733.52 58
4733.68 61
4733.84 66
4733.99 72
4734.15 78
4734.31 84
4734.47 89
4734.62 93
4734.78 94
4734.94 94
4735.10 92
4735.26 90
4735.41 88
4735.57 85
4735.73 84
4735.89 84
4736.04 84
4736.20 85
4736.36 87
4736.52 89
4736.68 91
4736.83 93
4736.99 94
4737.15 94
4737.31 93
4737.47 90
4737.62 86
4737.78 82
4737.94 78
4738.10 75
4738.25 73
4738.41 73
4738.57 73
4738.73 75
4738.89 76
4739.04 77
4739.20 76
4739.36 74
4739.52 70
4739.68 65
4739.83 59
4739.99 53
4740.15 48
4740.31 45
4740.47 43
4740.62 44
4740.78 46
4740.94 50
4741.10 53
4741.26 56
4741.41 59
4741.57 60
4741.73 61
4741.89 63
4742.04 65
4742.20 70
4742.36 76
4742.52 83
4742.68 90
4742.83 97
4742.99 102
4743.15 105
4743.31 105
4743.47 103
4743.62 99
4743.78 96
4743.94 93
4744.10 91
4744.26 90
4744.41 91
4744.57 92
4744.73 93
4744.89 94
4745.05 95
4745.20 97
4745.36 99
4745.52 101
4745.68 103
4745.84 106
4745.99 107
4746.15 108
4746.31 108
4746.47 107
4746.63 105
4746.78 103
4746.94 102
4747.10 101
4747.26 101
4747.42 102
4747.57 104
4747.73 106
4747.89 109
4748.05 113
4748.21 116
4748.37 119
4748.52 122
4748.68 123
4748.84 124
4749.00 123
4749.16 122
4749.31 119
4749.47 115
4749.63 111
4749.79 108
4749.95 105
4750.10 104
4750.26 105
4750.42 108
4750.58 112
4750.74 118
4750.89 123
4751.05 126
4751.21 127
4751.37 124
4751.53 117
4751.68 109
4751.84 99
4752.00 89
4752.16 79
4752.32 71
4752.48 66
4752.63 62
4752.79 59
4752.95 58
4753.11 57
4753.27 57
4753.42 57
4753.58 57
4753.74 57
4753.90 56
4754.06 54
4754.21 52
4754.37 48
4754.53 44
4754.69 39
4754.85 35
4755.01 32
4755.16 31
4755.32 31
4755.48 34
4755.64 38
4755.80 43
4755.95 47
4756.11 50
4756.27 50
4756.43 48
4756.59 43
4756.75 39
4756.90 35
4757.06 33
4757.22 34
4757.38 38
4757.54 43
4757.69 50
4757.85 56
4758.01 60
4758.17 62
4758.33 62
4758.49 60
4758.64 56
4758.80 52
4758.96 49
4759.12 45
4759.28 41
4759.44 37
4759.59 33
4759.75 29
4759.91 24
4760.07 19
4760.23 16
4760.38 14
4760.54 13
4760.70 14
4760.86 15
4761.02 17
4761.18 18
4761.33 19
4761.49 18
4761.65 16
4761.81 12
4761.97 8
4762.13 3
4762.28 0
4762.44 0
4762.60 0
4762.76 0
4762.92 3
4763.08 8
4763.23 13
4763.39 17
4763.55 20
4763.71 20
4763.87 19
4764.03 16
4764.18 13
4764.34 10
4764.50 8
4764.66 8
4764.82 8
4764.98 10
4765.13 12
4765.29 14
4765.45 16
4765.61 17
4765.77 16
4765.93 15
4766.08 13
4766.24 10
4766.40 6
4766.56 2
4766.72 0
4766.88 0
4767.03 0
4767.19 0
4767.35 0
4767.51 0
4767.67 0
4767.83 0
4767.98 3
4768.14 10
4768.30 15
4768.46 20
4768.62 22
4768.78 23
4768.93 23
4769.09 21
4769.25 19
4769.41 18
4769.57 17
4769.73 16
4769.88 16
4770.04 16
4770.20 16
4770.36 16
4770.52 16
4770.68 17
4770.84 20
4770.99 24
4771.15 30
4771.31 38
4771.47 46
4771.63 55
4771.79 62
4771.94 68
4772.10 73
4772.26 76
4772.42 77
4772.58 77
4772.74 76
4772.90 73
4773.05 70
4773.21 67
4773.37 64
4773.53 62
4773.69 61
4773.85 61
4774.00 62
4774.16 63
4774.32 64
4774.48 65
4774.64 66
4774.80 66
4774.96 67
4775.11 67
4775.27 66
4775.43 65
4775.59 63
4775.75 59
4775.91 55
4776.07 49
4776.22 44
4776.38 40
4776.54 37
4776.70 37
4776.86 38
4777.02 41
4777.17 45
4777.33 47
4777.49 49
4777.65 49
4777.81 48
4777.97 46
4778.13 45
4778.28 44
4778.44 43
4778.60 44
4778.76 45
4778.92 46
4779.08 47
4779.24 48
4779.39 50
4779.55 52
4779.71 55
4779.87 58
4780.03 61
4780.19 65
4780.35 68
4780.50 71
4780.66 74
4780.82 78
4780.98 81
4781.14 84
4781.30 87
4781.46 90
4781.61 92
4781.77 93
4781.93 94
4782.09 95
4782.25 95
4782.41 95
4782.57 95
4782.73 93
4782.88 90
4783.04 85
4783.20 79
4783.36 71
4783.52 63
4783.68 55
4783.84 49
4783.99 45
4784.15 46
4784.31 50
4784.47 58
4784.63 68
4784.79 80
4784.95 91
4785.10 100
4785.26 106
4785.42 109
4785.58 109
4785.74 108
4785.90 106
4786.06 104
4786.22 103
4786.37 102
4786.53 101
4786.69 99
4786.85 98
4787.01 95
4787.17 91
4787.33 88
4787.49 85
4787.64 84
4787.80 82
4787.96 82
4788.12 83
4788.28 83
4788.44 82
4788.60 80
4788.75 77
4788.91 73
4789.07 68
4789.23 64
4789.39 61
4789.55 60
4789.71 60
4789.87 62
4790.02 65
4790.18 67
4790.34 69
4790.50 69
4790.66 69
4790.82 68
4790.98 67
4791.14 66
4791.29 66
4791.45 67
4791.61 69
4791.77 72
4791.93 75
4792.09 78
4792.25 79
4792.41 79
4792.57 77
4792.72 74
4792.88 70
4793.04 68
4793.20 67
4793.36 70
4793.52 75
4793.68 83
4793.84 91
4793.99 98
4794.15 103
4794.31 104
4794.47 102
4794.63 97
4794.79 89
4794.95 79
4795.11 70
4795.26 60
4795.42 53
4795.58 47
4795.74 44
4795.90 44
4796.06 45
4796.22 48
4796.38 51
4796.54 54
4796.69 57
4796.85 59
4797.01 61
4797.17 64
4797.33 67
4797.49 72
4797.65 79
4797.81 86
4797.97 94
4798.12 102
4798.28 108
4798.44 112
4798.60 114
4798.76 115
4798.92 112
4799.08 109
4799.24 103
4799.40 97
4799.55 90
4799.71 84
4799.87 77
4800.03 72
4800.19 68
4800.35 65
4800.51 64
4800.67 64
4800.83 64
4800.98 64
4801.14 65
4801.30 66
4801.46 66
4801.62 67
4801.78 68
4801.94 69
4802.10 71
4802.26 72
4802.42 73
4802.57 72
4802.73 70
4802.89 66
4803.05 61
4803.21 56
4803.37 51
4803.53 48
4803.69 46
4803.85 46
4804.00 47
4804.16 50
4804.32 54
4804.48 58
4804.64 62
4804.80 67
4804.96 71
4805.12 75
4805.28 76
4805.44 76
4805.59 74
4805.75 70
4805.91 66
4806.07 61
4806.23 56
4806.39 53
4806.55 51
4806.71 51
4806.87 52
4807.03 54
4807.19 57
4807.34 60
4807.50 62
4807.66 65
4807.82 67
4807.98 70
4808.14 74
4808.30 78
4808.46 83
4808.62 88
4808.78 93
4808.93 97
4809.09 99
4809.25 99
4809.41 96
4809.57 92
4809.73 86
4809.89 80
4810.05 73
4810.21 67
4810.37 62
4810.53 59
4810.68 58
4810.84 57
4811.00 58
4811.16 59
4811.32 61
4811.48 63
4811.64 65
4811.80 68
4811.96 70
4812.12 72
4812.28 73
4812.43 73
4812.59 71
4812.75 68
4812.91 65
4813.07 61
4813.23 58
4813.39 56
4813.55 54
4813.71 53
4813.87 53
4814.03 52
4814.19 50
4814.34 48
4814.50 44
4814.66 40
4814.82 35
4814.98 31
4815.14 28
4815.30 26
4815.46 27
4815.62 29
4815.78 33
4815.94 38
4816.09 42
4816.25 45
4816.41 46
4816.57 45
4816.73 41
4816.89 36
4817.05 30
4817.21 25
4817.37 21
4817.53 19
4817.69 18
4817.85 18
4818.01 17
4818.16 16
4818.32 14
4818.48 12
4818.64 9
4818.80 7
4818.96 7
4819.12 7
4819.28 9
4819.44 11
4819.60 14
4819.76 18
4819.92 23
4820.08 27
4820.23 31
4820.39 36
4820.55 39
4820.71 42
4820.87 43
4821.03 44
4821.19 42
4821.35 40
4821.51 37
4821.67 34
4821.83 31
4821.99 28
4822.15 26
4822.31 23
4822.46 20
4822.62 17
4822.78 14
4822.94 11
4823.10 9
4823.26 6
4823.42 4
4823.58 3
4823.74 1
4823.90 1
4824.06 1
4824.22 2
4824.38 4
4824.54 7
4824.69 11
4824.85 15
4825.01 19
4825.17 22
4825.33 23
4825.49 23
4825.65 22
4825.81 20
4825.97 19
4826.13 19
4826.29 21
4826.45 24
4826.61 28
4826.77 32
4826.93 36
4827.08 38
4827.24 40
4827.40 40
4827.56 40
4827.72 40
4827.88 39
4828.04 38
4828.20 37
4828.36 35
4828.52 33
4828.68 31
4828.84 29
4829.00 27
4829.16 26
4829.32 25
4829.48 25
4829.63 26
4829.79 27
4829.95 30
4830.11 34
4830.27 39
4830.43 45
4830.59 52
4830.75 58
4830.91 63
4831.07 66
4831.23 68
4831.39 67
4831.55 65
4831.71 61
4831.87 56
4832.03 50
4832.19 44
4832.35 37
4832.50 31
4832.66 25
4832.82 20
4832.98 15
4833.14 12
4833.30 10
4833.46 10
4833.62 11
4833.78 14
4833.94 18
4834.10 22
4834.26 25
4834.42 27
4834.58 28
4834.74 27
4834.90 25
4835.06 22
4835.22 20
4835.38 17
4835.53 16
4835.69 15
4835.85 16
4836.01 19
4836.17 23
4836.33 30
4836.49 37
4836.65 44
4836.81 50
4836.97 53
4837.13 54
4837.29 52
4837.45 49
4837.61 44
4837.77 40
4837.93 35
4838.09 32
4838.25 28
4838.41 24
4838.57 20
4838.73 15
4838.88 9
4839.04 4
4839.20 0
4839.36 0
4839.52 0
4839.68 0
4839.84 0
4840.00 2
4840.16 6
4840.32 11
4840.48 16
4840.64 21
4840.80 26
4840.96 31
4841.12 36
4841.28 40
4841.44 43
4841.60 45
4841.76 46
4841.92 46
4842.08 45
4842.24 42
4842.40 38
4842.56 33
4842.71 29
4842.87 25
4843.03 23
4843.19 23
4843.35 25
4843.51 28
4843.67 31
4843.83 33
4843.99 33
4844.15 31
4844.31 25
4844.47 18
4844.63 10
4844.79 3
4844.95 0
4845.11 0
4845.27 0
4845.43 0
4845.59 1
4845.75 4
4845.91 6
4846.07 8
4846.23 10
4846.39 12
4846.55 13
4846.71 15
4846.87 16
4847.03 15
4847.19 14
4847.34 11
4847.50 7
4847.66 4
4847.82 2
4847.98 2
4848.14 4
4848.30 7
4848.46 10
4848.62 13
4848.78 14
4848.94 14
4849.10 11
4849.26 7
4849.42 1
4849.58 0
4849.74 0
4849.90 0
4850.06 0
4850.22 0
4850.38 0
4850.54 0
4850.70 3
4850.86 10
4851.02 17
4851.18 21
4851.34 22
4851.50 22
4851.66 20
4851.82 19
4851.98 18
4852.14 19
4852.30 20
4852.46 23
4852.62 25
4852.78 26
4852.94 26
4853.10 25
4853.26 24
4853.42 22
4853.58 20
4853.73 18
4853.89 17
4854.05 16
4854.21 16
4854.37 16
4854.53 17
4854.69 18
4854.85 20
4855.01 22
4855.17 24
4855.33 27
4855.49 29
4855.65 31
4855.81 32
4855.97 33
4856.13 33
4856.29 34
4856.45 34
4856.61 35
4856.77 36
4856.93 38
4857.09 40
4857.25 43
4857.41 46
4857.57 51
4857.73 55
4857.89 59
4858.05 61
4858.21 62
4858.37 61
4858.53 59
4858.69 57
4858.85 55
4859.01 55
4859.17 56
4859.33 58
4859.49 60
4859.65 61
4859.81 61
4859.97 60
4860.13 57
4860.29 54
4860.45 50
4860.61 46
4860.77 42
4860.93 40
4861.09 40
4861.25 41
4861.41 45
4861.57 51
4861.73 59
4861.89 69
4862.05 80
4862.21 92
4862.37 102
4862.53 110
4862.69 117
4862.85 121
4863.01 123
4863.17 123
4863.33 122
4863.49 119
4863.65 116
4863.81 112
4863.97 108
4864.13 105
4864.29 101
4864.45 99
4864.61 97
4864.77 96
4864.93 96
4865.09 96
4865.25 96
4865.41 96
4865.57 95
4865.73 93
4865.89 90
4866.05 84
4866.21 76
4866.37 66
4866.53 56
4866.69 46
4866.85 36
4867.01 27
4867.17 20
4867.33 14
4867.49 8
4867.65 4
4867.81 0
4867.97 0
4868.13 0
4868.29 0
4868.45 0
4868.61 0
4868.77 0
4868.93 0
4869.09 0
4869.25 4
4869.41 7
4869.57 10
4869.73 11
4869.89 12
4870.05 12
4870.21 11
4870.37 11
4870.53 10
4870.69 10
4870.85 10
4871.01 11
4871.17 11
4871.33 12
4871.49 12
4871.65 12
4871.81 12
4871.97 11
4872.13 9
4872.29 7
4872.45 4
4872.61 1
4872.77 0
4872.93 0
4873.09 0
4873.25 0
4873.41 0
4873.57 2
4873.73 6
4873.89 12
4874.05 17
4874.21 21
4874.37 24
4874.53 26
4874.69 27
4874.85 28
4875.01 29
4875.17 31
4875.33 34
4875.49 38
4875.65 44
4875.81 52
4875.97 60
4876.13 69
4876.29 78
4876.45 86
4876.61 93
4876.77 98
4876.93 101
4877.09 102
4877.25 100
4877.41 97
4877.57 93
4877.73 90
4877.90 87
4878.06 86
4878.22 86
4878.38 88
4878.54 89
4878.70 90
4878.86 88
4879.02 85
4879.18 80
4879.34 72
4879.50 65
4879.66 57
4879.82 51
4879.98 47
4880.14 45
4880.30 46
4880.46 48
4880.62 52
4880.78 55
4880.94 56
4881.10 56
4881.26 55
4881.42 52
4881.58 48
4881.74 45
4881.90 43
4882.06 42
4882.22 42
4882.38 43
4882.54 46
4882.70 50
4882.86 54
4883.02 59
4883.18 65
4883.34 71
4883.50 76
4883.66 81
4883.82 83
4883.98 85
4884.14 84
4884.31 83
4884.47 81
4884.63 79
4884.79 77
4884.95 74
4885.11 70
4885.27 65
4885.43 58
4885.59 50
4885.75 42
4885.91 33
4886.07 24
4886.23 17
4886.39 11
4886.55 7
4886.71 4
4886.87 3
4887.03 3
4887.19 4
4887.35 6
4887.51 9
4887.67 14
4887.83 20
4887.99 27
4888.15 34
4888.31 41
4888.47 47
4888.63 50
4888.79 51
4888.96 50
4889.12 47
4889.28 42
4889.44 36
4889.60 30
4889.76 24
4889.92 18
4890.08 14
4890.24 11
4890.40 9
4890.56 7
4890.72 7
4890.88 8
4891.04 10
4891.20 13
4891.36 17
4891.52 22
4891.68 28
4891.84 33
4892.00 39
4892.16 43
4892.32 47
4892.48 50
4892.64 52
4892.81 52
4892.97 53
4893.13 54
4893.29 56
4893.45 58
4893.61 61
4893.77 65
4893.93 68
4894.09 71
4894.25 74
4894.41 76
4894.57 77
4894.73 79
4894.89 80
4895.05 82
4895.21 84
4895.37 84
4895.53 84
4895.69 83
4895.85 82
4896.01 81
4896.17 81
4896.34 83
4896.50 88
4896.66 97
4896.82 109
4896.98 122
4897.14 136
4897.30 149
4897.46 161
4897.62 169
4897.78 174
4897.94 176
4898.10 174
4898.26 169
4898.42 161
4898.58 152
4898.74 142
4898.90 134
4899.06 127
4899.22 124
4899.39 123
4899.55 124
4899.71 125
4899.87 126
4900.03 126
4900.19 123
4900.35 120
4900.51 115
4900.67 110
4900.83 106
4900.99 102
4901.15 99
4901.31 96
4901.47 93
4901.63 90
4901.79 87
4901.95 84
4902.12 81
4902.28 78
4902.44 74
4902.60 71
4902.76 67
4902.92 64
4903.08 61
4903.24 59
4903.40 58
4903.56 57
4903.72 55
4903.88 53
4904.04 49
4904.20 44
4904.36 38
4904.52 32
4904.69 26
4904.85 22
4905.01 19
4905.17 17
4905.33 16
4905.49 16
4905.65 18
4905.81 20
4905.97 23
4906.13 26
4906.29 30
4906.45 34
4906.61 36
4906.77 38
4906.93 38
4907.10 36
4907.26 34
4907.42 32
4907.58 31
4907.74 31
4907.90 34
4908.06 39
4908.22 46
4908.38 53
4908.54 60
4908.70 66
4908.86 69
4909.02 70
4909.18 68
4909.34 63
4909.51 56
4909.67 49
4909.83 41
4909.99 35
4910.15 29
4910.31 25
4910.47 23
4910.63 23
4910.79 26
4910.95 31
4911.11 38
4911.27 47
4911.43 56
4911.60 64
4911.76 69
4911.92 71
4912.08 71
4912.24 69
4912.40 66
4912.56 64
4912.72 62
4912.88 62
4913.04 63
4913.20 64
4913.36 66
4913.52 67
4913.69 68
4913.85 68
4914.01 67
4914.17 65
4914.33 62
4914.49 57
4914.65 52
4914.81 45
4914.97 38
4915.13 31
4915.29 24
4915.45 18
4915.61 12
4915.78 7
4915.94 4
4916.10 2
4916.26 2
4916.42 4
4916.58 6
4916.74 10
4916.90 14
4917.06 18
4917.22 21
4917.38 24
4917.54 27
4917.71 30
4917.87 33
4918.03 36
4918.19 38
4918.35 40
4918.51 42
4918.67 42
4918.83 42
4918.99 42
4919.15 43
4919.31 44
4919.48 45
4919.64 47
4919.80 49
4919.96 51
4920.12 51
4920.28 51
4920.44 50
4920.60 48
4920.76 46
4920.92 45
4921.08 43
4921.25 42
4921.41 41
4921.57 40
4921.73 40
4921.89 40
4922.05 41
4922.21 42
4922.37 43
4922.53 45
4922.69 47
[truncated: 724,715 more chars]
