# Supplementary material for: Methylobacterium Species Promoting Rice and Barley Growth and Interaction Specificity Revealed with Whole-Cell Matrix-Assisted Laser Desorption / Ionization-Time-of-Flight Mass Spectrometry (MALDI-TOF/MS) Analysis
Source: PLoS One. 2015 Jun 8;10(6):e0129509. doi: 10.1371/journal.pone.0129509 (PMC4460032; doi:10.1371/journal.pone.0129509)
Supplement: S3 Data — (ZIP) [file pone.0129509.s003.zip › Supplementary data 3 (ms from barley)/39c.txt]

778.67 0
778.74 0
778.80 0
778.86 0
778.93 0
778.99 0
779.06 0
779.12 0
779.18 0
779.25 0
779.31 0
779.38 0
779.44 0
779.50 0
779.57 0
779.63 0
779.70 0
779.76 0
779.82 0
779.89 0
779.95 0
780.02 0
780.08 0
780.14 0
780.21 0
780.27 0
780.34 0
780.40 0
780.47 0
780.53 0
780.59 0
780.66 0
780.72 0
780.79 0
780.85 0
780.91 0
780.98 0
781.04 0
781.11 0
781.17 0
781.23 0
781.30 0
781.36 0
781.43 0
781.49 0
781.56 0
781.62 0
781.68 0
781.75 0
781.81 0
781.88 0
781.94 0
782.00 0
782.07 0
782.13 0
782.20 0
782.26 0
782.33 0
782.39 0
782.45 0
782.52 0
782.58 0
782.65 0
782.71 0
782.77 0
782.84 0
782.90 0
782.97 0
783.03 0
783.10 0
783.16 0
783.22 0
783.29 0
783.35 0
783.42 0
783.48 0
783.54 0
783.61 0
783.67 0
783.74 0
783.80 0
783.87 0
783.93 0
783.99 0
784.06 0
784.12 0
784.19 0
784.25 0
784.32 0
784.38 0
784.44 0
784.51 0
784.57 0
784.64 0
784.70 0
784.77 0
784.83 0
784.89 0
784.96 0
785.02 0
785.09 0
785.15 0
785.22 0
785.28 0
785.34 0
785.41 0
785.47 0
785.54 0
785.60 0
785.67 0
785.73 0
785.79 0
785.86 0
785.92 0
785.99 0
786.05 0
786.12 0
786.18 0
786.24 0
786.31 0
786.37 0
786.44 0
786.50 0
786.57 0
786.63 0
786.69 0
786.76 0
786.82 0
786.89 0
786.95 0
787.02 0
787.08 0
787.15 0
787.21 0
787.27 0
787.34 0
787.40 0
787.47 0
787.53 0
787.60 0
787.66 0
787.72 0
787.79 0
787.85 0
787.92 0
787.98 0
788.05 0
788.11 0
788.18 0
788.24 0
788.30 0
788.37 0
788.43 0
788.50 0
788.56 0
788.63 0
788.69 0
788.76 0
788.82 0
788.88 0
788.95 0
789.01 0
789.08 0
789.14 0
789.21 0
789.27 0
789.34 0
789.40 0
789.46 0
789.53 0
789.59 0
789.66 0
789.72 0
789.79 0
789.85 0
789.92 0
789.98 0
790.04 0
790.11 0
790.17 0
790.24 0
790.30 0
790.37 0
790.43 0
790.50 0
790.56 0
790.62 0
790.69 0
790.75 0
790.82 0
790.88 0
790.95 0
791.01 0
791.08 0
791.14 0
791.21 0
791.27 0
791.33 0
791.40 0
791.46 0
791.53 0
791.59 0
791.66 0
791.72 0
791.79 0
791.85 0
791.92 0
791.98 0
792.04 0
792.11 0
792.17 0
792.24 0
792.30 0
792.37 0
792.43 0
792.50 0
792.56 0
792.63 0
792.69 0
792.75 0
792.82 0
792.88 0
792.95 0
793.01 0
793.08 0
793.14 0
793.21 0
793.27 0
793.34 0
793.40 0
793.47 0
793.53 0
793.59 0
793.66 0
793.72 0
793.79 0
793.85 0
793.92 0
793.98 0
794.05 0
794.11 0
794.18 0
794.24 0
794.31 0
794.37 0
794.44 0
794.50 0
794.56 0
794.63 0
794.69 0
794.76 0
794.82 0
794.89 0
794.95 0
795.02 0
795.08 0
795.15 0
795.21 0
795.28 0
795.34 0
795.41 0
795.47 0
795.53 0
795.60 0
795.66 0
795.73 0
795.79 0
795.86 0
795.92 0
795.99 0
796.05 0
796.12 0
796.18 0
796.25 0
796.31 0
796.38 0
796.44 0
796.51 0
796.57 0
796.64 0
796.70 0
796.76 0
796.83 0
796.89 0
796.96 0
797.02 0
797.09 0
797.15 0
797.22 0
797.28 0
797.35 0
797.41 0
797.48 0
797.54 0
797.61 0
797.67 0
797.74 0
797.80 0
797.87 0
797.93 0
798.00 0
798.06 0
798.13 0
798.19 0
798.25 0
798.32 0
798.38 0
798.45 0
798.51 0
798.58 0
798.64 0
798.71 0
798.77 0
798.84 0
798.90 0
798.97 0
799.03 0
799.10 0
799.16 0
799.23 0
799.29 0
799.36 0
799.42 0
799.49 0
799.55 0
799.62 0
799.68 0
799.75 0
799.81 0
799.88 0
799.94 0
800.01 0
800.07 0
800.14 0
800.20 0
800.27 0
800.33 0
800.40 0
800.46 0
800.53 0
800.59 0
800.66 0
800.72 0
800.78 0
800.85 0
800.91 0
800.98 0
801.04 0
801.11 0
801.17 0
801.24 0
801.30 0
801.37 0
801.43 0
801.50 0
801.56 0
801.63 0
801.69 0
801.76 0
801.82 0
801.89 0
801.95 0
802.02 0
802.08 0
802.15 0
802.21 0
802.28 0
802.34 0
802.41 0
802.47 0
802.54 0
802.60 0
802.67 0
802.73 0
802.80 0
802.86 0
802.93 0
802.99 0
803.06 0
803.12 0
803.19 0
803.25 0
803.32 0
803.38 0
803.45 0
803.51 0
803.58 0
803.64 0
803.71 0
803.77 0
803.84 0
803.90 0
803.97 0
804.03 0
804.10 0
804.16 0
804.23 0
804.29 0
804.36 0
804.42 0
804.49 0
804.55 0
804.62 0
804.68 0
804.75 0
804.82 0
804.88 0
804.95 0
805.01 0
805.08 0
805.14 0
805.21 0
805.27 0
805.34 0
805.40 0
805.47 0
805.53 0
805.60 0
805.66 0
805.73 0
805.79 0
805.86 0
805.92 0
805.99 0
806.05 0
806.12 0
806.18 0
806.25 0
806.31 0
806.38 0
806.44 0
806.51 0
806.57 0
806.64 0
806.70 0
806.77 0
806.83 0
806.90 0
806.96 0
807.03 0
807.09 0
807.16 0
807.22 0
807.29 0
807.36 0
807.42 0
807.49 0
807.55 0
807.62 0
807.68 0
807.75 0
807.81 0
807.88 0
807.94 0
808.01 0
808.07 0
808.14 0
808.20 0
808.27 0
808.33 0
808.40 0
808.46 0
808.53 0
808.59 0
808.66 0
808.72 0
808.79 0
808.86 0
808.92 0
808.99 0
809.05 0
809.12 0
809.18 0
809.25 0
809.31 0
809.38 0
809.44 0
809.51 0
809.57 0
809.64 0
809.70 0
809.77 0
809.83 0
809.90 0
809.96 0
810.03 0
810.10 0
810.16 0
810.23 0
810.29 0
810.36 0
810.42 0
810.49 0
810.55 0
810.62 0
810.68 0
810.75 0
810.81 0
810.88 0
810.94 0
811.01 0
811.08 0
811.14 0
811.21 0
811.27 0
811.34 0
811.40 0
811.47 0
811.53 0
811.60 0
811.66 0
811.73 0
811.79 0
811.86 0
811.92 0
811.99 0
812.06 0
812.12 0
812.19 0
812.25 0
812.32 0
812.38 0
812.45 0
812.51 0
812.58 0
812.64 0
812.71 0
812.77 0
812.84 0
812.91 0
812.97 0
813.04 0
813.10 0
813.17 0
813.23 0
813.30 0
813.36 0
813.43 0
813.49 0
813.56 0
813.63 0
813.69 0
813.76 0
813.82 0
813.89 0
813.95 0
814.02 0
814.08 0
814.15 0
814.21 0
814.28 0
814.35 0
814.41 0
814.48 0
814.54 0
814.61 0
814.67 0
814.74 0
814.80 0
814.87 0
814.93 0
815.00 0
815.07 0
815.13 0
815.20 0
815.26 0
815.33 0
815.39 0
815.46 0
815.52 0
815.59 0
815.66 0
815.72 0
815.79 0
815.85 0
815.92 0
815.98 0
816.05 0
816.11 0
816.18 0
816.25 0
816.31 0
816.38 0
816.44 0
816.51 0
816.57 0
816.64 0
816.70 0
816.77 0
816.84 0
816.90 0
816.97 0
817.03 0
817.10 0
817.16 0
817.23 0
817.29 0
817.36 0
817.43 0
817.49 0
817.56 0
817.62 0
817.69 0
817.75 0
817.82 0
817.88 0
817.95 0
818.02 0
818.08 0
818.15 0
818.21 0
818.28 0
818.34 0
818.41 0
818.48 0
818.54 0
818.61 0
818.67 0
818.74 0
818.80 0
818.87 0
818.93 0
819.00 0
819.07 0
819.13 0
819.20 0
819.26 0
819.33 0
819.39 0
819.46 0
819.53 0
819.59 0
819.66 0
819.72 0
819.79 0
819.85 0
819.92 0
819.99 0
820.05 0
820.12 0
820.18 0
820.25 0
820.31 0
820.38 0
820.45 0
820.51 0
820.58 0
820.64 0
820.71 0
820.77 0
820.84 0
820.91 0
820.97 0
821.04 0
821.10 0
821.17 0
821.23 0
821.30 0
821.37 0
821.43 0
821.50 0
821.56 0
821.63 0
821.69 0
821.76 0
821.83 0
821.89 0
821.96 0
822.02 0
822.09 0
822.15 0
822.22 0
822.29 0
822.35 0
822.42 0
822.48 0
822.55 0
822.62 0
822.68 0
822.75 0
822.81 0
822.88 0
822.94 0
823.01 0
823.08 0
823.14 0
823.21 0
823.27 0
823.34 0
823.41 0
823.47 0
823.54 0
823.60 0
823.67 0
823.73 0
823.80 0
823.87 0
823.93 0
824.00 0
824.06 0
824.13 0
824.20 0
824.26 0
824.33 0
824.39 0
824.46 0
824.52 0
824.59 0
824.66 0
824.72 0
824.79 0
824.85 0
824.92 0
824.99 0
825.05 0
825.12 0
825.18 0
825.25 0
825.32 0
825.38 0
825.45 0
825.51 0
825.58 0
825.64 0
825.71 0
825.78 0
825.84 0
825.91 0
825.97 0
826.04 0
826.11 0
826.17 0
826.24 0
826.30 0
826.37 0
826.44 0
826.50 0
826.57 0
826.63 0
826.70 0
826.77 0
826.83 0
826.90 0
826.96 0
827.03 0
827.10 0
827.16 0
827.23 0
827.29 0
827.36 0
827.43 0
827.49 0
827.56 0
827.62 0
827.69 0
827.76 0
827.82 0
827.89 0
827.95 0
828.02 0
828.09 0
828.15 0
828.22 0
828.28 0
828.35 0
828.42 0
828.48 0
828.55 0
828.61 0
828.68 0
828.75 0
828.81 0
828.88 0
828.94 0
829.01 0
829.08 0
829.14 0
829.21 0
829.27 0
829.34 0
829.41 0
829.47 0
829.54 0
829.60 0
829.67 0
829.74 0
829.80 0
829.87 0
829.94 0
830.00 0
830.07 0
830.13 0
830.20 0
830.27 0
830.33 0
830.40 0
830.46 0
830.53 0
830.60 0
830.66 0
830.73 0
830.79 0
830.86 0
830.93 0
830.99 0
831.06 0
831.13 0
831.19 0
831.26 0
831.32 0
831.39 0
831.46 0
831.52 0
831.59 0
831.65 0
831.72 0
831.79 0
831.85 0
831.92 0
831.99 0
832.05 0
832.12 0
832.18 0
832.25 0
832.32 0
832.38 0
832.45 0
832.51 0
832.58 0
832.65 0
832.71 0
832.78 0
832.85 0
832.91 0
832.98 0
833.04 0
833.11 0
833.18 0
833.24 0
833.31 0
833.38 0
833.44 0
833.51 0
833.57 0
833.64 0
833.71 0
833.77 0
833.84 0
833.91 0
833.97 0
834.04 0
834.10 0
834.17 0
834.24 0
834.30 0
834.37 0
834.44 0
834.50 0
834.57 0
834.63 0
834.70 0
834.77 0
834.83 0
834.90 0
834.97 0
835.03 0
835.10 0
835.16 0
835.23 0
835.30 0
835.36 0
835.43 0
835.50 0
835.56 0
835.63 0
835.70 0
835.76 0
835.83 0
835.89 0
835.96 0
836.03 0
836.09 0
836.16 0
836.23 0
836.29 0
836.36 0
836.43 0
836.49 0
836.56 0
836.62 0
836.69 0
836.76 0
836.82 0
836.89 0
836.96 0
837.02 0
837.09 0
837.16 0
837.22 0
837.29 0
837.35 0
837.42 0
837.49 0
837.55 0
837.62 0
837.69 0
837.75 0
837.82 0
837.89 0
837.95 0
838.02 0
838.08 0
838.15 0
838.22 0
838.28 0
838.35 0
838.42 0
838.48 0
838.55 0
838.62 0
838.68 0
838.75 0
838.82 0
838.88 0
838.95 0
839.01 0
839.08 0
839.15 0
839.21 0
839.28 0
839.35 0
839.41 0
839.48 0
839.55 0
839.61 0
839.68 0
839.75 0
839.81 0
839.88 0
839.95 0
840.01 0
840.08 0
840.14 0
840.21 0
840.28 0
840.34 0
840.41 0
840.48 0
840.54 0
840.61 0
840.68 0
840.74 0
840.81 0
840.88 0
840.94 0
841.01 0
841.08 0
841.14 0
841.21 0
841.28 0
841.34 0
841.41 0
841.48 0
841.54 0
841.61 0
841.67 0
841.74 0
841.81 0
841.87 0
841.94 0
842.01 0
842.07 0
842.14 0
842.21 0
842.27 0
842.34 0
842.41 0
842.47 0
842.54 0
842.61 0
842.67 0
842.74 0
842.81 0
842.87 0
842.94 0
843.01 0
843.07 0
843.14 0
843.21 0
843.27 0
843.34 0
843.41 0
843.47 0
843.54 0
843.61 0
843.67 0
843.74 0
843.81 0
843.87 0
843.94 0
844.01 0
844.07 0
844.14 0
844.21 0
844.27 0
844.34 0
844.41 0
844.47 0
844.54 0
844.61 0
844.67 0
844.74 0
844.81 0
844.87 0
844.94 0
845.01 0
845.07 0
845.14 0
845.21 0
845.27 0
845.34 0
845.41 0
845.47 0
845.54 0
845.61 0
845.67 0
845.74 0
845.81 0
845.87 0
845.94 0
846.01 0
846.07 0
846.14 0
846.21 0
846.27 0
846.34 0
846.41 0
846.47 0
846.54 0
846.61 0
846.67 0
846.74 0
846.81 0
846.87 0
846.94 0
847.01 0
847.07 0
847.14 0
847.21 0
847.28 0
847.34 0
847.41 0
847.48 0
847.54 0
847.61 0
847.68 0
847.74 0
847.81 0
847.88 0
847.94 0
848.01 0
848.08 0
848.14 0
848.21 0
848.28 0
848.34 0
848.41 0
848.48 0
848.54 0
848.61 0
848.68 0
848.74 0
848.81 0
848.88 0
848.95 0
849.01 0
849.08 0
849.15 0
849.21 0
849.28 0
849.35 0
849.41 0
849.48 0
849.55 0
849.61 0
849.68 0
849.75 0
849.81 0
849.88 0
849.95 0
850.02 0
850.08 0
850.15 0
850.22 0
850.28 0
850.35 0
850.42 0
850.48 0
850.55 0
850.62 0
850.68 0
850.75 0
850.82 0
850.88 0
850.95 0
851.02 0
851.09 0
851.15 0
851.22 0
851.29 0
851.35 0
851.42 0
851.49 0
851.55 0
851.62 0
851.69 0
851.76 0
851.82 0
851.89 0
851.96 0
852.02 0
852.09 0
852.16 0
852.22 0
852.29 0
852.36 0
852.42 0
852.49 0
852.56 0
852.63 0
852.69 0
852.76 0
852.83 0
852.89 0
852.96 0
853.03 0
853.09 0
853.16 0
853.23 0
853.30 0
853.36 0
853.43 0
853.50 0
853.56 0
853.63 0
853.70 0
853.76 0
853.83 0
853.90 0
853.97 0
854.03 0
854.10 0
854.17 0
854.23 0
854.30 0
854.37 0
854.44 0
854.50 0
854.57 0
854.64 0
854.70 0
854.77 0
854.84 0
854.90 0
854.97 0
855.04 0
855.11 0
855.17 0
855.24 0
855.31 0
855.37 0
855.44 0
855.51 0
855.58 0
855.64 0
855.71 0
855.78 0
855.84 0
855.91 0
855.98 0
856.05 0
856.11 0
856.18 0
856.25 0
856.31 0
856.38 0
856.45 0
856.52 0
856.58 0
856.65 0
856.72 0
856.78 0
856.85 0
856.92 0
856.99 0
857.05 0
857.12 0
857.19 0
857.25 0
857.32 0
857.39 0
857.46 0
857.52 0
857.59 0
857.66 0
857.72 0
857.79 0
857.86 0
857.93 0
857.99 0
858.06 0
858.13 0
858.19 0
858.26 0
858.33 0
858.40 0
858.46 0
858.53 0
858.60 0
858.67 0
858.73 0
858.80 0
858.87 0
858.93 0
859.00 0
859.07 0
859.14 0
859.20 0
859.27 0
859.34 0
859.41 0
859.47 0
859.54 0
859.61 0
859.67 0
859.74 0
859.81 0
859.88 0
859.94 0
860.01 0
860.08 0
860.15 0
860.21 0
860.28 0
860.35 0
860.41 0
860.48 0
860.55 0
860.62 0
860.68 0
860.75 0
860.82 0
860.89 0
860.95 0
861.02 0
861.09 0
861.15 0
861.22 0
861.29 0
861.36 0
861.42 0
861.49 0
861.56 0
861.63 0
861.69 0
861.76 0
861.83 0
861.90 0
861.96 0
862.03 0
862.10 0
862.16 0
862.23 0
862.30 0
862.37 0
862.43 0
862.50 0
862.57 0
862.64 0
862.70 0
862.77 0
862.84 0
862.91 0
862.97 0
863.04 0
863.11 0
863.18 0
863.24 0
863.31 0
863.38 0
863.45 0
863.51 0
863.58 0
863.65 0
863.71 0
863.78 0
863.85 0
863.92 0
863.98 0
864.05 0
864.12 0
864.19 0
864.25 0
864.32 0
864.39 0
864.46 0
864.52 0
864.59 0
864.66 0
864.73 0
864.79 0
864.86 0
864.93 0
865.00 0
865.06 0
865.13 0
865.20 0
865.27 0
865.33 0
865.40 0
865.47 0
865.54 0
865.60 0
865.67 0
865.74 0
865.81 0
865.87 0
865.94 0
866.01 0
866.08 0
866.14 0
866.21 0
866.28 0
866.35 0
866.41 0
866.48 0
866.55 0
866.62 0
866.68 0
866.75 0
866.82 0
866.89 0
866.95 0
867.02 0
867.09 0
867.16 0
867.22 0
867.29 0
867.36 0
867.43 0
867.49 0
867.56 0
867.63 0
867.70 0
867.76 0
867.83 0
867.90 0
867.97 0
868.04 0
868.10 0
868.17 0
868.24 0
868.31 0
868.37 0
868.44 0
868.51 0
868.58 0
868.64 0
868.71 0
868.78 0
868.85 0
868.91 0
868.98 0
869.05 0
869.12 0
869.18 0
869.25 0
869.32 0
869.39 0
869.46 0
869.52 0
869.59 0
869.66 0
869.73 0
869.79 0
869.86 0
869.93 0
870.00 0
870.06 0
870.13 0
870.20 0
870.27 0
870.33 0
870.40 0
870.47 0
870.54 0
870.61 0
870.67 0
870.74 0
870.81 0
870.88 0
870.94 0
871.01 0
871.08 0
871.15 0
871.22 0
871.28 0
871.35 0
871.42 0
871.49 0
871.55 0
871.62 0
871.69 0
871.76 0
871.82 0
871.89 0
871.96 0
872.03 0
872.10 0
872.16 0
872.23 0
872.30 0
872.37 0
872.43 0
872.50 0
872.57 0
872.64 0
872.71 0
872.77 0
872.84 0
872.91 0
872.98 0
873.04 0
873.11 0
873.18 0
873.25 0
873.32 0
873.38 0
873.45 0
873.52 0
873.59 0
873.65 0
873.72 0
873.79 0
873.86 0
873.93 0
873.99 0
874.06 0
874.13 0
874.20 0
874.26 0
874.33 0
874.40 0
874.47 0
874.54 0
874.60 0
874.67 0
874.74 0
874.81 0
874.88 0
874.94 0
875.01 0
875.08 0
875.15 0
875.21 0
875.28 0
875.35 0
875.42 0
875.49 0
875.55 0
875.62 0
875.69 0
875.76 0
875.83 0
875.89 0
875.96 0
876.03 0
876.10 0
876.17 0
876.23 0
876.30 0
876.37 0
876.44 0
876.50 0
876.57 0
876.64 0
876.71 0
876.78 0
876.84 0
876.91 0
876.98 0
877.05 0
877.12 0
877.18 0
877.25 0
877.32 0
877.39 0
877.46 0
877.52 0
877.59 0
877.66 0
877.73 0
877.80 0
877.86 0
877.93 0
878.00 0
878.07 0
878.14 0
878.20 0
878.27 0
878.34 0
878.41 0
878.48 0
878.54 0
878.61 0
878.68 0
878.75 0
878.82 0
878.88 0
878.95 0
879.02 0
879.09 0
879.16 0
879.22 0
879.29 0
879.36 0
879.43 0
879.50 0
879.56 0
879.63 0
879.70 0
879.77 0
879.84 0
879.90 0
879.97 0
880.04 0
880.11 0
880.18 0
880.24 0
880.31 0
880.38 0
880.45 0
880.52 0
880.58 0
880.65 0
880.72 0
880.79 0
880.86 0
880.93 0
880.99 0
881.06 0
881.13 0
881.20 0
881.27 0
881.33 0
881.40 0
881.47 0
881.54 0
881.61 0
881.67 0
881.74 0
881.81 0
881.88 0
881.95 0
882.02 0
882.08 0
882.15 0
882.22 0
882.29 0
882.36 0
882.42 0
882.49 0
882.56 0
882.63 0
882.70 0
882.76 0
882.83 0
882.90 0
882.97 0
883.04 0
883.11 0
883.17 0
883.24 0
883.31 0
883.38 0
883.45 0
883.51 0
883.58 0
883.65 0
883.72 0
883.79 0
883.86 0
883.92 0
883.99 0
884.06 0
884.13 0
884.20 0
884.26 0
884.33 0
884.40 0
884.47 0
884.54 0
884.61 0
884.67 0
884.74 0
884.81 0
884.88 0
884.95 0
885.02 0
885.08 0
885.15 0
885.22 0
885.29 0
885.36 0
885.43 0
885.49 0
885.56 0
885.63 0
885.70 0
885.77 0
885.83 0
885.90 0
885.97 0
886.04 0
886.11 0
886.18 0
886.24 0
886.31 0
886.38 0
886.45 0
886.52 0
886.59 0
886.65 0
886.72 0
886.79 0
886.86 0
886.93 0
887.00 0
887.06 0
887.13 0
887.20 0
887.27 0
887.34 0
887.41 0
887.47 0
887.54 0
887.61 0
887.68 0
887.75 0
887.82 0
887.88 0
887.95 0
888.02 0
888.09 0
888.16 0
888.23 0
888.29 0
888.36 0
888.43 0
888.50 0
888.57 0
888.64 0
888.70 0
888.77 0
888.84 0
888.91 0
888.98 0
889.05 0
889.12 0
889.18 0
889.25 0
889.32 0
889.39 0
889.46 0
889.53 0
889.59 0
889.66 0
889.73 0
889.80 0
889.87 0
889.94 0
890.00 0
890.07 0
890.14 0
890.21 0
890.28 0
890.35 0
890.42 0
890.48 0
890.55 0
890.62 0
890.69 0
890.76 0
890.83 0
890.89 0
890.96 0
891.03 0
891.10 0
891.17 0
891.24 0
891.31 0
891.37 0
891.44 0
891.51 0
891.58 0
891.65 0
891.72 0
891.79 0
891.85 0
891.92 0
891.99 0
892.06 0
892.13 0
892.20 0
892.26 0
892.33 0
892.40 0
892.47 0
892.54 0
892.61 0
892.68 0
892.74 0
892.81 0
892.88 0
892.95 0
893.02 0
893.09 0
893.16 0
893.22 0
893.29 0
893.36 0
893.43 0
893.50 0
893.57 0
893.64 0
893.70 0
893.77 0
893.84 0
893.91 0
893.98 0
894.05 0
894.12 0
894.18 0
894.25 0
894.32 0
894.39 0
894.46 0
894.53 0
894.60 0
894.66 0
894.73 0
894.80 0
894.87 0
894.94 0
895.01 0
895.08 0
895.15 0
895.21 0
895.28 0
895.35 0
895.42 0
895.49 0
895.56 0
895.63 0
895.69 0
895.76 0
895.83 0
895.90 0
895.97 0
896.04 0
896.11 0
896.18 0
896.24 0
896.31 0
896.38 0
896.45 0
896.52 0
896.59 0
896.66 0
896.72 0
896.79 0
896.86 0
896.93 0
897.00 0
897.07 0
897.14 0
897.21 0
897.27 0
897.34 0
897.41 0
897.48 0
897.55 0
897.62 0
897.69 0
897.76 0
897.82 0
897.89 0
897.96 0
898.03 0
898.10 0
898.17 0
898.24 0
898.31 0
898.37 0
898.44 0
898.51 0
898.58 0
898.65 0
898.72 0
898.79 0
898.86 0
898.92 0
898.99 0
899.06 0
899.13 0
899.20 0
899.27 0
899.34 0
899.41 0
899.47 0
899.54 0
899.61 0
899.68 0
899.75 0
899.82 0
899.89 0
899.96 0
900.03 0
900.09 0
900.16 0
900.23 0
900.30 0
900.37 0
900.44 0
900.51 0
900.58 0
900.64 0
900.71 0
900.78 0
900.85 0
900.92 0
900.99 0
901.06 0
901.13 0
901.20 0
901.26 0
901.33 0
901.40 0
901.47 0
901.54 0
901.61 0
901.68 0
901.75 0
901.82 0
901.88 0
901.95 0
902.02 0
902.09 0
902.16 0
902.23 0
902.30 0
902.37 0
902.44 0
902.50 0
902.57 0
902.64 0
902.71 0
902.78 0
902.85 0
902.92 0
902.99 0
903.06 0
903.13 0
903.19 0
903.26 0
903.33 0
903.40 0
903.47 0
903.54 0
903.61 0
903.68 0
903.75 0
903.81 0
903.88 0
903.95 0
904.02 0
904.09 0
904.16 0
904.23 0
904.30 0
904.37 0
904.44 0
904.50 0
904.57 0
904.64 0
904.71 0
904.78 0
904.85 0
904.92 0
904.99 0
905.06 0
905.13 0
905.19 0
905.26 0
905.33 0
905.40 0
905.47 0
905.54 0
905.61 0
905.68 0
905.75 0
905.82 0
905.89 0
905.95 0
906.02 0
906.09 0
906.16 0
906.23 0
906.30 0
906.37 0
906.44 0
906.51 0
906.58 0
906.64 0
906.71 0
906.78 0
906.85 0
906.92 0
906.99 0
907.06 0
907.13 0
907.20 0
907.27 0
907.34 0
907.40 0
907.47 0
907.54 0
907.61 0
907.68 0
907.75 0
907.82 0
907.89 0
907.96 0
908.03 0
908.10 0
908.17 0
908.23 0
908.30 0
908.37 0
908.44 0
908.51 0
908.58 0
908.65 0
908.72 0
908.79 0
908.86 0
908.93 0
908.99 0
909.06 0
909.13 0
909.20 0
909.27 0
909.34 0
909.41 0
909.48 0
909.55 0
909.62 0
909.69 0
909.76 0
909.83 0
909.89 0
909.96 0
910.03 0
910.10 0
910.17 0
910.24 0
910.31 0
910.38 0
910.45 0
910.52 0
910.59 0
910.66 0
910.72 0
910.79 0
910.86 0
910.93 0
911.00 0
911.07 0
911.14 0
911.21 0
911.28 0
911.35 0
911.42 0
911.49 0
911.56 0
911.63 0
911.69 0
911.76 0
911.83 0
911.90 0
911.97 0
912.04 0
912.11 0
912.18 0
912.25 0
912.32 0
912.39 0
912.46 0
912.53 0
912.60 0
912.66 0
912.73 0
912.80 0
912.87 0
912.94 0
913.01 0
913.08 0
913.15 0
913.22 0
913.29 0
913.36 0
913.43 0
913.50 0
913.57 0
913.64 0
913.70 0
913.77 0
913.84 0
913.91 0
913.98 0
914.05 0
914.12 0
914.19 0
914.26 0
914.33 0
914.40 0
914.47 0
914.54 0
914.61 0
914.68 0
914.74 0
914.81 0
914.88 0
914.95 0
915.02 0
915.09 0
915.16 0
915.23 0
915.30 0
915.37 0
915.44 0
915.51 0
915.58 0
915.65 0
915.72 0
915.79 0
915.86 0
915.92 0
915.99 0
916.06 0
916.13 0
916.20 0
916.27 0
916.34 0
916.41 0
916.48 0
916.55 0
916.62 0
916.69 0
916.76 0
916.83 0
916.90 0
916.97 0
917.04 0
917.11 0
917.18 0
917.24 0
917.31 0
917.38 0
917.45 0
917.52 0
917.59 0
917.66 0
917.73 0
917.80 0
917.87 0
917.94 0
918.01 0
918.08 0
918.15 0
918.22 0
918.29 0
918.36 0
918.43 0
918.50 0
918.57 0
918.63 0
918.70 0
918.77 0
918.84 0
918.91 0
918.98 0
919.05 0
919.12 0
919.19 0
919.26 0
919.33 0
919.40 0
919.47 0
919.54 0
919.61 0
919.68 0
919.75 0
919.82 0
919.89 0
919.96 0
920.03 0
920.10 0
920.17 0
920.23 0
920.30 0
920.37 0
920.44 0
920.51 0
920.58 0
920.65 0
920.72 0
920.79 0
920.86 0
920.93 0
921.00 0
921.07 0
921.14 0
921.21 0
921.28 0
921.35 0
921.42 0
921.49 0
921.56 0
921.63 0
921.70 0
921.77 0
921.84 0
921.91 0
921.98 0
922.04 0
922.11 0
922.18 0
922.25 0
922.32 0
922.39 0
922.46 0
922.53 0
922.60 0
922.67 0
922.74 0
922.81 0
922.88 0
922.95 0
923.02 0
923.09 0
923.16 0
923.23 0
923.30 0
923.37 0
923.44 0
923.51 0
923.58 0
923.65 0
923.72 0
923.79 0
923.86 0
923.93 0
924.00 0
924.07 0
924.14 0
924.21 0
924.28 0
924.35 0
924.42 0
924.48 0
924.55 0
924.62 0
924.69 0
924.76 0
924.83 0
924.90 0
924.97 0
925.04 0
925.11 0
925.18 0
925.25 0
925.32 0
925.39 0
925.46 0
925.53 0
925.60 0
925.67 0
925.74 0
925.81 0
925.88 0
925.95 0
926.02 0
926.09 0
926.16 0
926.23 0
926.30 0
926.37 0
926.44 0
926.51 0
926.58 0
926.65 0
926.72 0
926.79 0
926.86 0
926.93 0
927.00 0
927.07 0
927.14 0
927.21 0
927.28 0
927.35 0
927.42 0
927.49 0
927.56 0
927.63 0
927.70 0
927.77 0
927.84 0
927.91 0
927.98 0
928.05 0
928.12 0
928.19 0
928.26 0
928.33 0
928.40 0
928.47 0
928.53 0
928.60 0
928.67 0
928.74 0
928.81 0
928.88 0
928.95 0
929.02 0
929.09 0
929.16 0
929.23 0
929.30 0
929.37 0
929.44 0
929.51 0
929.58 0
929.65 0
929.72 0
929.79 0
929.86 0
929.93 0
930.00 0
930.07 0
930.14 0
930.21 0
930.28 0
930.35 0
930.42 0
930.49 0
930.56 0
930.63 0
930.70 0
930.77 0
930.84 0
930.91 0
930.98 0
931.05 0
931.12 0
931.19 0
931.26 0
931.33 0
931.40 0
931.47 0
931.54 0
931.61 0
931.68 0
931.75 0
931.82 0
931.89 0
931.96 0
932.03 0
932.10 0
932.17 0
932.24 0
932.31 0
932.38 0
932.45 0
932.52 0
932.59 0
932.66 0
932.73 0
932.80 0
932.87 0
932.94 0
933.01 0
933.08 0
933.15 0
933.22 0
933.29 0
933.36 0
933.43 0
933.51 0
933.58 0
933.65 0
933.72 0
933.79 0
933.86 0
933.93 0
934.00 0
934.07 0
934.14 0
934.21 0
934.28 0
934.35 0
934.42 0
934.49 0
934.56 0
934.63 0
934.70 0
934.77 0
934.84 0
934.91 0
934.98 0
935.05 0
935.12 0
935.19 0
935.26 0
935.33 0
935.40 0
935.47 0
935.54 0
935.61 0
935.68 0
935.75 0
935.82 0
935.89 0
935.96 0
936.03 0
936.10 0
936.17 0
936.24 0
936.31 0
936.38 0
936.45 0
936.52 0
936.59 0
936.66 0
936.73 0
936.80 0
936.87 0
936.94 0
937.01 0
937.08 0
937.15 0
937.22 0
937.29 0
937.36 0
937.43 0
937.50 0
937.57 0
937.65 0
937.72 0
937.79 0
937.86 0
937.93 0
938.00 0
938.07 0
938.14 0
938.21 0
938.28 0
938.35 0
938.42 0
938.49 0
938.56 0
938.63 0
938.70 0
938.77 0
938.84 0
938.91 0
938.98 0
939.05 0
939.12 0
939.19 0
939.26 0
939.33 0
939.40 0
939.47 0
939.54 0
939.61 0
939.68 0
939.75 0
939.82 0
939.89 0
939.96 0
940.04 0
940.11 0
940.18 0
940.25 0
940.32 0
940.39 0
940.46 0
940.53 0
940.60 0
940.67 0
940.74 0
940.81 0
940.88 0
940.95 0
941.02 0
941.09 0
941.16 0
941.23 0
941.30 0
941.37 0
941.44 0
941.51 0
941.58 0
941.65 0
941.72 0
941.79 0
941.86 0
941.94 0
942.01 0
942.08 0
942.15 0
942.22 0
942.29 0
942.36 0
942.43 0
942.50 0
942.57 0
942.64 0
942.71 0
942.78 0
942.85 0
942.92 0
942.99 0
943.06 0
943.13 0
943.20 0
943.27 0
943.34 0
943.41 0
943.48 0
943.56 0
943.63 0
943.70 0
943.77 0
943.84 0
943.91 0
943.98 0
944.05 0
944.12 0
944.19 0
944.26 0
944.33 0
944.40 0
944.47 0
944.54 0
944.61 0
944.68 0
944.75 0
944.82 0
944.89 0
944.97 0
945.04 0
945.11 0
945.18 0
945.25 0
945.32 0
945.39 0
945.46 0
945.53 0
945.60 0
945.67 0
945.74 0
945.81 0
945.88 0
945.95 0
946.02 0
946.09 0
946.16 0
946.24 0
946.31 0
946.38 0
946.45 0
946.52 0
946.59 0
946.66 0
946.73 0
946.80 0
946.87 0
946.94 0
947.01 0
947.08 0
947.15 0
947.22 0
947.29 0
947.36 0
947.44 0
947.51 0
947.58 0
947.65 0
947.72 0
947.79 0
947.86 0
947.93 0
948.00 0
948.07 0
948.14 0
948.21 0
948.28 0
948.35 0
948.42 0
948.49 0
948.57 0
948.64 0
948.71 0
948.78 0
948.85 0
948.92 0
948.99 0
949.06 0
949.13 0
949.20 0
949.27 0
949.34 0
949.41 0
949.48 0
949.55 0
949.63 0
949.70 0
949.77 0
949.84 0
949.91 0
949.98 0
950.05 0
950.12 0
950.19 0
950.26 0
950.33 0
950.40 0
950.47 0
950.54 0
950.62 0
950.69 0
950.76 0
950.83 0
950.90 0
950.97 0
951.04 0
951.11 0
951.18 0
951.25 0
951.32 0
951.39 0
951.46 0
951.54 0
951.61 0
951.68 0
951.75 0
951.82 0
951.89 0
951.96 0
952.03 0
952.10 0
952.17 0
952.24 0
952.31 0
952.38 0
952.46 0
952.53 0
952.60 0
952.67 0
952.74 0
952.81 0
952.88 0
952.95 0
953.02 0
953.09 0
953.16 0
953.23 0
953.31 0
953.38 0
953.45 0
953.52 0
953.59 0
953.66 0
953.73 0
953.80 0
953.87 0
953.94 0
954.01 0
954.08 0
954.16 0
954.23 0
954.30 0
954.37 0
954.44 0
954.51 0
954.58 0
954.65 0
954.72 0
954.79 0
954.86 0
954.94 0
955.01 0
955.08 0
955.15 0
955.22 0
955.29 0
955.36 0
955.43 0
955.50 0
955.57 0
955.64 0
955.72 0
955.79 0
955.86 0
955.93 0
956.00 0
956.07 0
956.14 0
956.21 0
956.28 0
956.35 0
956.42 0
956.50 0
956.57 0
956.64 0
956.71 0
956.78 0
956.85 0
956.92 0
956.99 0
957.06 0
957.13 0
957.21 0
957.28 0
957.35 0
957.42 0
957.49 0
957.56 0
957.63 0
957.70 0
957.77 0
957.84 0
957.92 0
957.99 0
958.06 0
958.13 0
958.20 0
958.27 0
958.34 0
958.41 0
958.48 0
958.55 0
958.63 0
958.70 0
958.77 0
958.84 0
958.91 0
958.98 0
959.05 0
959.12 0
959.19 0
959.26 0
959.34 0
959.41 0
959.48 0
959.55 0
959.62 0
959.69 0
959.76 0
959.83 0
959.90 0
959.98 0
960.05 0
960.12 0
960.19 0
960.26 0
960.33 0
960.40 0
960.47 0
960.54 0
960.62 0
960.69 0
960.76 0
960.83 0
960.90 0
960.97 0
961.04 0
961.11 0
961.18 0
961.26 0
961.33 0
961.40 0
961.47 0
961.54 0
961.61 0
961.68 0
961.75 0
961.82 0
961.90 0
961.97 0
962.04 0
962.11 0
962.18 0
962.25 0
962.32 0
962.39 0
962.46 0
962.54 0
962.61 0
962.68 0
962.75 0
962.82 0
962.89 0
962.96 0
963.03 0
963.11 0
963.18 0
963.25 0
963.32 0
963.39 0
963.46 0
963.53 0
963.60 0
963.68 0
963.75 0
963.82 0
963.89 0
963.96 0
964.03 0
964.10 0
964.17 0
964.24 0
964.32 0
964.39 0
964.46 0
964.53 0
964.60 0
964.67 0
964.74 0
964.81 0
964.89 0
964.96 0
965.03 0
965.10 0
965.17 0
965.24 0
965.31 0
965.39 0
965.46 0
965.53 0
965.60 0
965.67 0
965.74 0
965.81 0
965.88 0
965.96 0
966.03 0
966.10 0
966.17 0
966.24 0
966.31 0
966.38 0
966.45 0
966.53 0
966.60 0
966.67 0
966.74 0
966.81 0
966.88 0
966.95 0
967.03 0
967.10 0
967.17 0
967.24 0
967.31 0
967.38 0
967.45 0
967.52 0
967.60 0
967.67 0
967.74 0
967.81 0
967.88 0
967.95 0
968.02 0
968.10 0
968.17 0
968.24 0
968.31 0
968.38 0
968.45 0
968.52 0
968.60 0
968.67 0
968.74 0
968.81 0
968.88 0
968.95 0
969.02 0
969.10 0
969.17 0
969.24 0
969.31 0
969.38 0
969.45 0
969.52 0
969.60 0
969.67 0
969.74 0
969.81 0
969.88 0
969.95 0
970.02 0
970.10 0
970.17 0
970.24 0
970.31 0
970.38 0
970.45 0
970.52 0
970.60 0
970.67 0
970.74 0
970.81 0
970.88 0
970.95 0
971.02 0
971.10 0
971.17 0
971.24 0
971.31 0
971.38 0
971.45 0
971.52 0
971.60 0
971.67 0
971.74 0
971.81 0
971.88 0
971.95 0
972.03 0
972.10 0
972.17 0
972.24 0
972.31 0
972.38 0
972.45 0
972.53 0
972.60 0
972.67 0
972.74 0
972.81 0
972.88 0
972.96 0
973.03 0
973.10 0
973.17 0
973.24 0
973.31 0
973.39 0
973.46 0
973.53 0
973.60 0
973.67 0
973.74 0
973.81 0
973.89 0
973.96 0
974.03 0
974.10 0
974.17 0
974.24 0
974.32 0
974.39 0
974.46 0
974.53 0
974.60 0
974.67 0
974.75 0
974.82 0
974.89 0
974.96 0
975.03 0
975.10 0
975.18 0
975.25 0
975.32 0
975.39 0
975.46 0
975.53 0
975.61 0
975.68 0
975.75 0
975.82 0
975.89 0
975.96 0
976.04 0
976.11 0
976.18 0
976.25 0
976.32 0
976.39 0
976.47 0
976.54 0
976.61 0
976.68 0
976.75 0
976.82 0
976.90 0
976.97 0
977.04 0
977.11 0
977.18 0
977.25 0
977.33 0
977.40 0
977.47 0
977.54 0
977.61 0
977.68 0
977.76 0
977.83 0
977.90 0
977.97 0
978.04 0
978.11 0
978.19 0
978.26 0
978.33 0
978.40 0
978.47 0
978.55 0
978.62 0
978.69 0
978.76 0
978.83 0
978.90 0
978.98 0
979.05 0
979.12 0
979.19 0
979.26 0
979.33 0
979.41 0
979.48 0
979.55 0
979.62 0
979.69 0
979.77 0
979.84 0
979.91 0
979.98 0
980.05 0
980.12 0
980.20 0
980.27 0
980.34 0
980.41 0
980.48 0
980.56 0
980.63 0
980.70 0
980.77 0
980.84 0
980.91 0
980.99 0
981.06 0
981.13 0
981.20 0
981.27 0
981.35 0
981.42 0
981.49 0
981.56 0
981.63 0
981.71 0
981.78 0
981.85 0
981.92 0
981.99 0
982.06 0
982.14 0
982.21 0
982.28 0
982.35 0
982.42 0
982.50 0
982.57 0
982.64 0
982.71 0
982.78 0
982.86 0
982.93 0
983.00 0
983.07 0
983.14 0
983.22 0
983.29 0
983.36 0
983.43 0
983.50 0
983.58 0
983.65 0
983.72 0
983.79 0
983.86 0
983.94 0
984.01 0
984.08 0
984.15 0
984.22 0
984.29 0
984.37 0
984.44 0
984.51 0
984.58 0
984.65 0
984.73 0
984.80 0
984.87 0
984.94 0
985.01 0
985.09 0
985.16 0
985.23 0
985.30 0
985.37 0
985.45 0
985.52 0
985.59 0
985.66 0
985.73 0
985.81 0
985.88 0
985.95 0
986.02 0
986.10 0
986.17 0
986.24 0
986.31 0
986.38 0
986.46 0
986.53 0
986.60 0
986.67 0
986.74 0
986.82 0
986.89 0
986.96 0
987.03 0
987.10 0
987.18 0
987.25 0
987.32 0
987.39 0
987.46 0
987.54 0
987.61 0
987.68 0
987.75 0
987.82 0
987.90 0
987.97 0
988.04 0
988.11 0
988.19 0
988.26 0
988.33 0
988.40 0
988.47 0
988.55 0
988.62 0
988.69 0
988.76 0
988.83 0
988.91 0
988.98 0
989.05 0
989.12 0
989.20 0
989.27 0
989.34 0
989.41 0
989.48 0
989.56 0
989.63 0
989.70 0
989.77 0
989.84 0
989.92 0
989.99 0
990.06 0
990.13 0
990.21 0
990.28 0
990.35 0
990.42 0
990.49 0
990.57 0
990.64 0
990.71 0
990.78 0
990.86 0
990.93 0
991.00 0
991.07 0
991.14 0
991.22 0
991.29 0
991.36 0
991.43 0
991.51 0
991.58 0
991.65 0
991.72 0
991.79 0
991.87 0
991.94 0
992.01 0
992.08 0
992.16 0
992.23 0
992.30 0
992.37 0
992.44 0
992.52 0
992.59 0
992.66 0
992.73 0
992.81 0
992.88 0
992.95 0
993.02 0
993.10 0
993.17 0
993.24 0
993.31 0
993.38 0
993.46 0
993.53 0
993.60 0
993.67 0
993.75 0
993.82 0
993.89 0
993.96 0
994.04 0
994.11 0
994.18 0
994.25 0
994.32 0
994.40 0
994.47 0
994.54 0
994.61 0
994.69 0
994.76 0
994.83 0
994.90 0
994.98 0
995.05 0
995.12 0
995.19 0
995.27 0
995.34 0
995.41 0
995.48 0
995.56 0
995.63 0
995.70 0
995.77 0
995.84 0
995.92 0
995.99 0
996.06 0
996.13 0
996.21 0
996.28 0
996.35 0
996.42 0
996.50 0
996.57 0
996.64 0
996.71 0
996.79 0
996.86 0
996.93 0
997.00 0
997.08 0
997.15 0
997.22 0
997.29 0
997.37 0
997.44 0
997.51 0
997.58 0
997.66 0
997.73 0
997.80 0
997.87 0
997.95 0
998.02 0
998.09 0
998.16 0
998.24 0
998.31 0
998.38 0
998.45 0
998.53 0
998.60 0
998.67 0
998.74 0
998.82 0
998.89 0
998.96 0
999.03 0
999.11 0
999.18 0
999.25 0
999.32 0
999.40 0
999.47 0
999.54 0
999.61 0
999.69 0
999.76 0
999.83 0
999.90 0
999.98 0
1000.05 0
1000.12 0
1000.19 0
1000.27 0
1000.34 0
1000.41 0
1000.48 0
1000.56 0
1000.63 0
1000.70 0
1000.77 0
1000.85 0
1000.92 0
1000.99 0
1001.06 0
1001.14 0
1001.21 0
1001.28 0
1001.35 0
1001.43 0
1001.50 0
1001.57 0
1001.64 0
1001.72 0
1001.79 0
1001.86 0
1001.94 0
1002.01 0
1002.08 0
1002.15 0
1002.23 0
1002.30 0
1002.37 0
1002.44 0
1002.52 0
1002.59 0
1002.66 0
1002.73 0
1002.81 1
1002.88 1
1002.95 1
1003.02 1
1003.10 1
1003.17 1
1003.24 1
1003.32 1
1003.39 1
1003.46 1
1003.53 1
1003.61 1
1003.68 1
1003.75 1
1003.82 1
1003.90 1
1003.97 0
1004.04 0
1004.11 0
1004.19 0
1004.26 0
1004.33 0
1004.41 0
1004.48 0
1004.55 0
1004.62 1
1004.70 1
1004.77 1
1004.84 1
1004.91 1
1004.99 1
1005.06 1
1005.13 1
1005.21 1
1005.28 1
1005.35 1
1005.42 1
1005.50 1
1005.57 0
1005.64 0
1005.71 0
1005.79 0
1005.86 0
1005.93 0
1006.01 0
1006.08 0
1006.15 0
1006.22 0
1006.30 0
1006.37 0
1006.44 0
1006.52 1
1006.59 1
1006.66 1
1006.73 1
1006.81 1
1006.88 0
1006.95 0
1007.02 0
1007.10 0
1007.17 0
1007.24 0
1007.32 0
1007.39 0
1007.46 0
1007.53 0
1007.61 0
1007.68 0
1007.75 0
1007.83 0
1007.90 0
1007.97 0
1008.04 0
1008.12 0
1008.19 0
1008.26 0
1008.34 0
1008.41 1
1008.48 1
1008.55 1
1008.63 1
1008.70 1
1008.77 1
1008.85 1
1008.92 1
1008.99 1
1009.06 1
1009.14 1
1009.21 1
1009.28 1
1009.36 1
1009.43 1
1009.50 1
1009.57 1
1009.65 0
1009.72 0
1009.79 0
1009.87 0
1009.94 0
1010.01 0
1010.08 0
1010.16 0
1010.23 0
1010.30 0
1010.38 0
1010.45 0
1010.52 0
1010.60 0
1010.67 0
1010.74 0
1010.81 0
1010.89 0
1010.96 0
1011.03 0
1011.11 0
1011.18 1
1011.25 1
1011.32 1
1011.40 1
1011.47 1
1011.54 1
1011.62 1
1011.69 1
1011.76 1
1011.84 1
1011.91 0
1011.98 0
1012.05 0
1012.13 0
1012.20 0
1012.27 0
1012.35 0
1012.42 0
1012.49 0
1012.57 0
1012.64 0
1012.71 0
1012.78 0
1012.86 0
1012.93 0
1013.00 0
1013.08 0
1013.15 0
1013.22 0
1013.30 0
1013.37 0
1013.44 0
1013.51 0
1013.59 0
1013.66 0
1013.73 0
1013.81 0
1013.88 0
1013.95 0
1014.03 0
1014.10 0
1014.17 0
1014.25 0
1014.32 0
1014.39 0
1014.46 0
1014.54 0
1014.61 0
1014.68 0
1014.76 0
1014.83 0
1014.90 0
1014.98 0
1015.05 1
1015.12 1
1015.20 1
1015.27 1
1015.34 1
1015.41 1
1015.49 1
1015.56 1
1015.63 1
1015.71 0
1015.78 0
1015.85 0
1015.93 0
1016.00 0
1016.07 0
1016.15 0
1016.22 0
1016.29 0
1016.37 0
1016.44 0
1016.51 0
1016.58 0
1016.66 0
1016.73 0
1016.80 0
1016.88 0
1016.95 0
1017.02 0
1017.10 0
1017.17 1
1017.24 1
1017.32 1
1017.39 1
1017.46 1
1017.54 1
1017.61 1
1017.68 2
1017.76 2
1017.83 2
1017.90 2
1017.97 2
1018.05 2
1018.12 2
1018.19 2
1018.27 2
1018.34 3
1018.41 3
1018.49 3
1018.56 3
1018.63 2
1018.71 2
1018.78 2
1018.85 1
1018.93 1
1019.00 1
1019.07 1
1019.15 1
1019.22 1
1019.29 1
1019.37 1
1019.44 1
1019.51 1
1019.59 1
1019.66 1
1019.73 1
1019.81 1
1019.88 1
1019.95 2
1020.03 2
1020.10 2
1020.17 2
1020.25 2
1020.32 2
1020.39 2
1020.46 2
1020.54 1
1020.61 1
1020.68 1
1020.76 1
1020.83 1
1020.90 1
1020.98 1
1021.05 1
1021.12 1
1021.20 1
1021.27 2
1021.34 2
1021.42 2
1021.49 2
1021.56 2
1021.64 2
1021.71 2
1021.78 1
1021.86 1
1021.93 2
1022.00 2
1022.08 2
1022.15 2
1022.22 2
1022.30 2
1022.37 2
1022.44 2
1022.52 1
1022.59 1
1022.66 1
1022.74 1
1022.81 1
1022.88 1
1022.96 1
1023.03 1
1023.10 1
1023.18 1
1023.25 1
1023.33 1
1023.40 1
1023.47 1
1023.55 1
1023.62 1
1023.69 1
1023.77 1
1023.84 2
1023.91 2
1023.99 2
1024.06 2
1024.13 2
1024.21 2
1024.28 2
1024.35 2
1024.43 2
1024.50 2
1024.57 1
1024.65 1
1024.72 1
1024.79 1
1024.87 1
1024.94 1
1025.01 0
1025.09 0
1025.16 0
1025.23 0
1025.31 0
1025.38 0
1025.45 1
1025.53 1
1025.60 1
1025.67 1
1025.75 1
1025.82 1
1025.90 1
1025.97 0
1026.04 0
1026.12 1
1026.19 1
1026.26 1
1026.34 1
1026.41 1
1026.48 1
1026.56 1
1026.63 1
1026.70 0
1026.78 0
1026.85 0
1026.92 1
1027.00 1
1027.07 1
1027.14 1
1027.22 1
1027.29 1
1027.37 1
1027.44 1
1027.51 1
1027.59 0
1027.66 0
1027.73 0
1027.81 0
1027.88 0
1027.95 0
1028.03 0
1028.10 0
1028.17 0
1028.25 0
1028.32 0
1028.40 1
1028.47 1
1028.54 2
1028.62 2
1028.69 3
1028.76 3
1028.84 3
1028.91 3
1028.98 2
1029.06 2
1029.13 1
1029.20 1
1029.28 0
1029.35 0
1029.43 0
1029.50 1
1029.57 1
1029.65 1
1029.72 2
1029.79 2
1029.87 2
1029.94 2
1030.01 2
1030.09 2
1030.16 2
1030.24 2
1030.31 2
1030.38 2
1030.46 2
1030.53 2
1030.60 2
1030.68 2
1030.75 2
1030.82 2
1030.90 2
1030.97 2
1031.05 1
1031.12 1
1031.19 1
1031.27 1
1031.34 1
1031.41 1
1031.49 1
1031.56 1
1031.63 1
1031.71 1
1031.78 1
1031.86 1
1031.93 2
1032.00 2
1032.08 2
1032.15 2
1032.22 2
1032.30 2
1032.37 1
1032.45 1
1032.52 1
1032.59 1
1032.67 1
1032.74 1
1032.81 1
1032.89 0
1032.96 1
1033.04 1
1033.11 1
1033.18 1
1033.26 1
1033.33 1
1033.40 1
1033.48 1
1033.55 1
1033.63 1
1033.70 1
1033.77 1
1033.85 1
1033.92 1
1033.99 2
1034.07 2
1034.14 2
1034.22 2
1034.29 2
1034.36 2
1034.44 1
1034.51 1
1034.58 1
1034.66 1
1034.73 1
1034.81 2
1034.88 2
1034.95 2
1035.03 2
1035.10 2
1035.17 2
1035.25 2
1035.32 1
1035.40 1
1035.47 1
1035.54 1
1035.62 1
1035.69 1
1035.77 1
1035.84 1
1035.91 1
1035.99 1
1036.06 1
1036.13 2
1036.21 2
1036.28 3
1036.36 4
1036.43 4
1036.50 5
1036.58 5
1036.65 5
1036.73 5
1036.80 4
1036.87 4
1036.95 3
1037.02 3
1037.09 3
1037.17 3
1037.24 3
1037.32 3
1037.39 2
1037.46 2
1037.54 2
1037.61 2
1037.69 2
1037.76 2
1037.83 2
1037.91 2
1037.98 2
1038.06 2
1038.13 2
1038.20 2
1038.28 2
1038.35 2
1038.42 2
1038.50 2
1038.57 2
1038.65 2
1038.72 2
1038.79 2
1038.87 2
1038.94 2
1039.02 1
1039.09 1
1039.16 1
1039.24 1
1039.31 1
1039.39 1
1039.46 1
1039.53 1
1039.61 1
1039.68 1
1039.76 0
1039.83 0
1039.90 0
1039.98 0
1040.05 0
1040.13 0
1040.20 0
1040.27 0
1040.35 0
1040.42 0
1040.50 0
1040.57 0
1040.64 0
1040.72 0
1040.79 1
1040.87 1
1040.94 1
1041.01 1
1041.09 1
1041.16 1
1041.24 1
1041.31 1
1041.38 1
1041.46 0
1041.53 0
1041.61 0
1041.68 0
1041.75 0
1041.83 0
1041.90 0
1041.98 0
1042.05 1
1042.12 1
1042.20 1
1042.27 1
1042.35 1
1042.42 1
1042.49 2
1042.57 2
1042.64 2
1042.72 2
1042.79 2
1042.87 2
1042.94 2
1043.01 2
1043.09 2
1043.16 2
1043.24 2
1043.31 2
1043.38 2
1043.46 2
1043.53 1
1043.61 1
1043.68 1
1043.75 1
1043.83 1
1043.90 1
1043.98 1
1044.05 1
1044.13 1
1044.20 1
1044.27 2
1044.35 2
1044.42 2
1044.50 2
1044.57 1
1044.64 1
1044.72 1
1044.79 1
1044.87 1
1044.94 1
1045.01 1
1045.09 1
1045.16 1
1045.24 1
1045.31 1
1045.39 1
1045.46 1
1045.53 1
1045.61 1
1045.68 0
1045.76 0
1045.83 0
1045.91 0
1045.98 0
1046.05 1
1046.13 1
1046.20 1
1046.28 1
1046.35 2
1046.42 2
1046.50 2
1046.57 2
1046.65 2
1046.72 2
1046.80 2
1046.87 2
1046.94 2
1047.02 2
1047.09 2
1047.17 2
1047.24 1
1047.32 1
1047.39 1
1047.46 1
1047.54 1
1047.61 1
1047.69 1
1047.76 1
1047.83 1
1047.91 1
1047.98 1
1048.06 1
1048.13 1
1048.21 1
1048.28 2
1048.35 2
1048.43 3
1048.50 4
1048.58 4
1048.65 4
1048.73 5
1048.80 5
1048.87 5
1048.95 4
1049.02 4
1049.10 3
1049.17 3
1049.25 2
1049.32 2
1049.40 1
1049.47 1
1049.54 2
1049.62 2
1049.69 2
1049.77 2
1049.84 2
1049.92 3
1049.99 3
1050.06 3
1050.14 3
1050.21 3
1050.29 3
1050.36 3
1050.44 2
1050.51 2
1050.58 2
1050.66 1
1050.73 1
1050.81 1
1050.88 1
1050.96 1
1051.03 2
1051.11 2
1051.18 2
1051.25 2
1051.33 2
1051.40 1
1051.48 1
1051.55 0
1051.63 0
1051.70 0
1051.77 0
1051.85 0
1051.92 0
1052.00 0
1052.07 1
1052.15 1
1052.22 1
1052.30 1
1052.37 1
1052.44 1
1052.52 1
1052.59 1
1052.67 1
1052.74 1
1052.82 1
1052.89 1
1052.97 1
1053.04 1
1053.11 2
1053.19 2
1053.26 2
1053.34 2
1053.41 2
1053.49 1
1053.56 1
1053.64 1
1053.71 0
1053.78 0
1053.86 0
1053.93 0
1054.01 0
1054.08 0
1054.16 0
1054.23 0
1054.31 0
1054.38 0
1054.45 0
1054.53 0
1054.60 1
1054.68 1
1054.75 1
1054.83 1
1054.90 1
1054.98 1
1055.05 2
1055.13 2
1055.20 2
1055.27 2
1055.35 2
1055.42 2
1055.50 2
1055.57 2
1055.65 1
1055.72 1
1055.80 1
1055.87 1
1055.95 1
1056.02 1
1056.09 1
1056.17 1
1056.24 1
1056.32 1
1056.39 1
1056.47 1
1056.54 1
1056.62 1
1056.69 1
1056.77 1
1056.84 1
1056.91 1
1056.99 2
1057.06 2
1057.14 2
1057.21 3
1057.29 3
1057.36 3
1057.44 4
1057.51 4
1057.59 4
1057.66 4
1057.74 4
1057.81 4
1057.88 4
1057.96 4
1058.03 4
1058.11 4
1058.18 3
1058.26 3
1058.33 3
1058.41 2
1058.48 2
1058.56 2
1058.63 2
1058.71 2
1058.78 2
1058.85 2
1058.93 3
1059.00 3
1059.08 4
1059.15 4
1059.23 4
1059.30 4
1059.38 3
1059.45 3
1059.53 3
1059.60 3
1059.68 4
1059.75 4
1059.83 5
1059.90 6
1059.97 6
1060.05 7
1060.12 7
1060.20 7
1060.27 6
1060.35 5
1060.42 4
1060.50 3
1060.57 3
1060.65 2
1060.72 2
1060.80 1
1060.87 1
1060.95 1
1061.02 1
1061.10 2
1061.17 2
1061.24 2
1061.32 3
1061.39 3
1061.47 3
1061.54 3
1061.62 4
1061.69 4
1061.77 4
1061.84 4
1061.92 4
1061.99 4
1062.07 4
1062.14 5
1062.22 5
1062.29 6
1062.37 6
1062.44 6
1062.52 7
1062.59 6
1062.67 6
1062.74 6
1062.81 5
1062.89 5
1062.96 4
1063.04 4
1063.11 4
1063.19 4
1063.26 4
1063.34 3
1063.41 3
1063.49 3
1063.56 2
1063.64 2
1063.71 3
1063.79 3
1063.86 3
1063.94 3
1064.01 3
1064.09 4
1064.16 4
1064.24 5
1064.31 5
1064.39 6
1064.46 8
1064.54 9
1064.61 9
1064.69 9
1064.76 9
1064.84 8
1064.91 7
1064.98 6
1065.06 5
1065.13 4
1065.21 4
1065.28 4
1065.36 4
1065.43 5
1065.51 5
1065.58 6
1065.66 6
1065.73 6
1065.81 6
1065.88 6
1065.96 6
1066.03 5
1066.11 5
1066.18 5
1066.26 6
1066.33 6
1066.41 6
1066.48 6
1066.56 6
1066.63 6
1066.71 6
1066.78 5
1066.86 5
1066.93 4
1067.01 4
1067.08 3
1067.16 3
1067.23 2
1067.31 2
1067.38 1
1067.46 1
1067.53 0
1067.61 0
1067.68 0
1067.76 0
1067.83 0
1067.91 0
1067.98 0
1068.06 0
1068.13 0
1068.21 0
1068.28 0
1068.36 0
1068.43 0
1068.51 1
1068.58 1
1068.66 2
1068.73 2
1068.81 3
1068.88 4
1068.96 4
1069.03 4
1069.11 5
1069.18 4
1069.26 4
1069.33 3
1069.41 3
1069.48 2
1069.56 2
1069.63 2
1069.71 2
1069.78 1
1069.86 1
1069.93 2
1070.01 2
1070.08 2
1070.16 3
1070.23 3
1070.31 4
1070.38 4
1070.46 4
1070.53 4
1070.61 4
1070.68 4
1070.76 3
1070.83 3
1070.91 3
1070.98 3
1071.06 3
1071.13 3
1071.21 3
1071.28 3
1071.36 3
1071.43 3
1071.51 3
1071.58 2
1071.66 2
1071.73 2
1071.81 2
1071.88 1
1071.96 1
1072.03 2
1072.11 2
1072.18 2
1072.26 3
1072.33 3
1072.41 3
1072.48 3
1072.56 3
1072.63 3
1072.71 2
1072.79 2
1072.86 1
1072.94 1
1073.01 0
1073.09 0
1073.16 0
1073.24 0
1073.31 1
1073.39 1
1073.46 2
1073.54 3
1073.61 3
1073.69 4
1073.76 4
1073.84 4
1073.91 5
1073.99 5
1074.06 5
1074.14 5
1074.21 4
1074.29 4
1074.36 3
1074.44 3
1074.51 2
1074.59 2
1074.66 2
1074.74 3
1074.81 3
1074.89 4
1074.97 5
1075.04 5
1075.12 6
1075.19 6
1075.27 6
1075.34 7
1075.42 7
1075.49 7
1075.57 7
1075.64 7
1075.72 7
1075.79 6
1075.87 6
1075.94 5
1076.02 5
1076.09 4
1076.17 3
1076.24 2
1076.32 2
1076.39 2
1076.47 2
1076.55 2
1076.62 3
1076.70 4
1076.77 5
1076.85 6
1076.92 7
1077.00 8
1077.07 9
1077.15 10
1077.22 11
1077.30 12
1077.37 13
1077.45 13
1077.52 12
1077.60 11
1077.67 10
1077.75 9
1077.83 7
1077.90 6
1077.98 6
1078.05 5
1078.13 5
1078.20 5
1078.28 5
1078.35 6
1078.43 6
1078.50 7
1078.58 7
1078.65 6
1078.73 6
1078.80 5
1078.88 4
1078.96 3
1079.03 3
1079.11 3
1079.18 3
1079.26 3
1079.33 3
1079.41 3
1079.48 3
1079.56 2
1079.63 2
1079.71 1
1079.78 1
1079.86 1
1079.94 0
1080.01 0
1080.09 0
1080.16 0
1080.24 0
1080.31 0
1080.39 0
1080.46 0
1080.54 0
1080.61 0
1080.69 0
1080.76 1
1080.84 2
1080.92 3
1080.99 4
1081.07 5
1081.14 6
1081.22 7
1081.29 7
1081.37 7
1081.44 6
1081.52 6
1081.59 5
1081.67 4
1081.75 3
1081.82 2
1081.90 2
1081.97 2
1082.05 2
1082.12 2
1082.20 2
1082.27 2
1082.35 3
1082.42 3
1082.50 4
1082.58 5
1082.65 5
1082.73 6
1082.80 7
1082.88 8
1082.95 9
1083.03 9
1083.10 9
1083.18 9
1083.26 8
1083.33 8
1083.41 7
1083.48 6
1083.56 5
1083.63 5
1083.71 5
1083.78 4
1083.86 4
1083.93 4
1084.01 4
1084.09 4
1084.16 3
1084.24 2
1084.31 1
1084.39 1
1084.46 0
1084.54 0
1084.61 0
1084.69 0
1084.77 0
1084.84 0
1084.92 0
1084.99 1
1085.07 2
1085.14 3
1085.22 3
1085.29 4
1085.37 4
1085.45 4
1085.52 3
1085.60 3
1085.67 3
1085.75 3
1085.82 3
1085.90 2
1085.98 2
1086.05 1
1086.13 1
1086.20 0
1086.28 0
1086.35 0
1086.43 1
1086.50 2
1086.58 4
1086.66 5
1086.73 5
1086.81 6
1086.88 6
1086.96 5
1087.03 5
1087.11 4
1087.19 4
1087.26 3
1087.34 3
1087.41 2
1087.49 2
1087.56 2
1087.64 1
1087.71 1
1087.79 1
1087.87 1
1087.94 2
1088.02 2
1088.09 2
1088.17 3
1088.24 3
1088.32 4
1088.40 4
1088.47 5
1088.55 6
1088.62 6
1088.70 6
1088.77 6
1088.85 5
1088.93 5
1089.00 4
1089.08 3
1089.15 3
1089.23 3
1089.30 2
1089.38 3
1089.46 3
1089.53 4
1089.61 5
1089.68 6
1089.76 7
1089.83 7
1089.91 8
1089.99 8
1090.06 8
1090.14 9
1090.21 9
1090.29 10
1090.36 12
1090.44 13
1090.52 14
1090.59 15
1090.67 16
1090.74 16
1090.82 15
1090.89 15
1090.97 14
1091.05 13
1091.12 12
1091.20 12
1091.27 11
1091.35 11
1091.43 10
1091.50 9
1091.58 8
1091.65 7
1091.73 7
1091.80 6
1091.88 6
1091.96 7
1092.03 7
1092.11 8
1092.18 8
1092.26 8
1092.33 9
1092.41 9
1092.49 9
1092.56 9
1092.64 9
1092.71 9
1092.79 10
1092.87 11
1092.94 12
1093.02 13
1093.09 13
1093.17 14
1093.24 14
1093.32 14
1093.40 13
1093.47 12
1093.55 11
1093.62 10
1093.70 9
1093.78 8
1093.85 8
1093.93 8
1094.00 9
1094.08 10
1094.16 11
1094.23 11
1094.31 11
1094.38 11
1094.46 10
1094.53 10
1094.61 9
1094.69 8
1094.76 7
1094.84 6
1094.91 5
1094.99 4
1095.07 2
1095.14 1
1095.22 1
1095.29 0
1095.37 0
1095.45 0
1095.52 1
1095.60 1
1095.67 1
1095.75 1
1095.83 0
1095.90 0
1095.98 0
1096.05 0
1096.13 0
1096.21 0
1096.28 0
1096.36 1
1096.43 2
1096.51 3
1096.59 5
1096.66 6
1096.74 8
1096.81 9
1096.89 10
1096.96 11
1097.04 11
1097.12 11
1097.19 11
1097.27 10
1097.34 11
1097.42 11
1097.50 11
1097.57 12
1097.65 13
1097.72 13
1097.80 13
1097.88 13
1097.95 12
1098.03 11
1098.10 10
1098.18 10
1098.26 9
1098.33 8
1098.41 8
1098.49 7
1098.56 7
1098.64 7
1098.71 6
1098.79 5
1098.87 5
1098.94 4
1099.02 4
1099.09 4
1099.17 4
1099.25 4
1099.32 4
1099.40 4
1099.47 4
1099.55 3
1099.63 3
1099.70 2
1099.78 2
1099.85 3
1099.93 3
1100.01 3
1100.08 4
1100.16 4
1100.23 4
1100.31 3
1100.39 3
1100.46 2
1100.54 2
1100.62 2
1100.69 3
1100.77 4
1100.84 4
1100.92 5
1101.00 5
1101.07 5
1101.15 5
1101.22 4
1101.30 4
1101.38 3
1101.45 2
1101.53 2
1101.60 1
1101.68 1
1101.76 1
1101.83 2
1101.91 2
1101.99 3
1102.06 3
1102.14 4
1102.21 4
1102.29 4
1102.37 4
1102.44 5
1102.52 5
1102.59 6
1102.67 6
1102.75 7
1102.82 7
1102.90 7
1102.98 6
1103.05 6
1103.13 6
1103.20 6
1103.28 6
1103.36 6
1103.43 6
1103.51 6
1103.59 6
1103.66 5
1103.74 5
1103.81 4
1103.89 3
1103.97 2
1104.04 1
1104.12 0
1104.20 0
1104.27 0
1104.35 0
1104.42 1
1104.50 1
1104.58 2
1104.65 3
1104.73 4
1104.81 5
1104.88 5
1104.96 5
1105.03 5
1105.11 4
1105.19 4
1105.26 4
1105.34 4
1105.42 5
1105.49 6
1105.57 7
1105.64 8
1105.72 9
1105.80 10
1105.87 11
1105.95 11
1106.03 11
1106.10 10
1106.18 9
1106.25 8
1106.33 7
1106.41 7
1106.48 7
1106.56 8
1106.64 8
1106.71 9
1106.79 10
1106.86 11
1106.94 11
1107.02 11
1107.09 10
1107.17 10
1107.25 9
1107.32 8
1107.40 8
1107.48 8
1107.55 8
1107.63 8
1107.70 8
1107.78 9
1107.86 9
1107.93 9
1108.01 9
1108.09 9
1108.16 9
1108.24 9
1108.32 8
1108.39 8
1108.47 7
1108.54 6
1108.62 6
1108.70 5
1108.77 4
1108.85 4
1108.93 3
1109.00 3
1109.08 4
1109.16 4
1109.23 5
1109.31 5
1109.38 5
1109.46 6
1109.54 5
1109.61 5
1109.69 5
1109.77 5
1109.84 4
1109.92 4
1110.00 3
1110.07 3
1110.15 2
1110.23 2
1110.30 2
1110.38 2
1110.46 2
1110.53 3
1110.61 4
1110.68 4
1110.76 5
1110.84 5
1110.91 4
1110.99 4
1111.07 4
1111.14 3
1111.22 4
1111.30 4
1111.37 5
1111.45 6
1111.53 8
1111.60 9
1111.68 9
1111.76 9
1111.83 9
1111.91 9
1111.98 9
1112.06 10
1112.14 11
1112.21 12
1112.29 13
1112.37 14
1112.44 14
1112.52 13
1112.60 12
1112.67 11
1112.75 9
1112.83 8
1112.90 8
1112.98 8
1113.06 8
1113.13 9
1113.21 9
1113.29 9
1113.36 9
1113.44 8
1113.52 7
1113.59 5
1113.67 4
1113.74 2
1113.82 1
1113.90 0
1113.97 0
1114.05 0
1114.13 0
1114.20 1
1114.28 3
1114.36 5
1114.43 6
1114.51 8
1114.59 9
1114.66 10
1114.74 11
1114.82 12
1114.89 12
1114.97 13
1115.05 13
1115.12 14
1115.20 15
1115.28 15
1115.35 16
1115.43 15
1115.51 14
1115.58 13
1115.66 11
1115.74 8
1115.81 6
1115.89 5
1115.97 4
1116.04 4
1116.12 4
1116.20 6
1116.27 7
1116.35 9
1116.43 10
1116.50 11
1116.58 12
1116.66 12
1116.73 12
1116.81 12
1116.89 12
1116.96 12
1117.04 13
1117.12 13
1117.19 13
1117.27 13
1117.35 12
1117.42 12
1117.50 11
1117.58 11
1117.65 11
1117.73 11
1117.81 11
1117.88 12
1117.96 13
1118.04 13
1118.11 14
1118.19 14
1118.27 14
1118.34 13
1118.42 12
1118.50 11
1118.57 11
1118.65 11
1118.73 11
1118.80 11
1118.88 11
1118.96 11
1119.03 10
1119.11 10
1119.19 9
1119.26 8
1119.34 8
1119.42 7
1119.49 6
1119.57 6
1119.65 5
1119.72 5
1119.80 6
1119.88 7
1119.95 8
1120.03 9
1120.11 10
1120.19 11
1120.26 11
1120.34 11
1120.42 10
1120.49 9
1120.57 8
1120.65 6
1120.72 5
1120.80 4
1120.88 4
1120.95 3
1121.03 3
1121.11 4
1121.18 5
1121.26 5
1121.34 6
1121.41 8
1121.49 9
1121.57 11
1121.64 12
1121.72 12
1121.80 13
1121.87 12
1121.95 11
1122.03 10
1122.11 8
1122.18 6
1122.26 5
1122.34 4
1122.41 4
1122.49 4
1122.57 4
1122.64 3
1122.72 3
1122.80 2
1122.87 0
1122.95 0
1123.03 0
1123.10 0
1123.18 0
1123.26 0
1123.34 0
1123.41 0
1123.49 0
1123.57 1
1123.64 2
1123.72 4
1123.80 5
1123.87 5
1123.95 6
1124.03 6
1124.10 7
1124.18 7
1124.26 8
1124.34 9
1124.41 9
1124.49 10
1124.57 11
1124.64 12
1124.72 12
1124.80 12
1124.87 11
1124.95 10
1125.03 9
1125.10 7
1125.18 6
1125.26 4
1125.34 3
1125.41 2
1125.49 1
1125.57 1
1125.64 1
1125.72 1
1125.80 1
1125.87 1
1125.95 1
1126.03 0
1126.11 0
1126.18 0
1126.26 0
1126.34 0
1126.41 0
1126.49 1
1126.57 2
1126.64 3
1126.72 3
1126.80 3
1126.88 3
1126.95 1
1127.03 0
1127.11 0
1127.18 0
1127.26 0
1127.34 0
1127.41 0
1127.49 0
1127.57 0
1127.65 2
1127.72 3
1127.80 3
1127.88 4
1127.95 4
1128.03 3
1128.11 3
1128.18 3
1128.26 3
1128.34 4
1128.42 5
1128.49 7
1128.57 8
1128.65 10
1128.72 10
1128.80 11
1128.88 10
1128.96 9
1129.03 8
1129.11 7
1129.19 6
1129.26 5
1129.34 5
1129.42 5
1129.50 6
1129.57 7
1129.65 8
1129.73 9
1129.80 11
1129.88 12
1129.96 14
1130.03 14
1130.11 14
1130.19 14
1130.27 13
1130.34 12
1130.42 11
1130.50 11
1130.57 12
1130.65 13
1130.73 15
1130.81 17
1130.88 19
1130.96 20
1131.04 21
1131.11 20
1131.19 19
1131.27 18
1131.35 17
1131.42 16
1131.50 15
1131.58 14
1131.65 12
1131.73 11
1131.81 10
1131.89 8
1131.96 8
1132.04 8
1132.12 8
1132.20 9
1132.27 11
1132.35 12
1132.43 12
1132.50 13
1132.58 12
1132.66 11
1132.74 9
1132.81 7
1132.89 6
1132.97 5
1133.04 4
1133.12 4
1133.20 5
1133.28 6
1133.35 8
1133.43 9
1133.51 11
1133.59 12
1133.66 12
1133.74 13
1133.82 13
1133.89 12
1133.97 12
1134.05 13
1134.13 13
1134.20 14
1134.28 15
1134.36 15
1134.43 15
1134.51 14
1134.59 13
1134.67 11
1134.74 10
1134.82 8
1134.90 7
1134.98 6
1135.05 6
1135.13 6
1135.21 7
1135.29 8
1135.36 9
1135.44 11
1135.52 12
1135.59 13
1135.67 14
1135.75 14
1135.83 14
1135.90 14
1135.98 14
1136.06 14
1136.14 14
1136.21 14
1136.29 15
1136.37 17
1136.44 18
1136.52 20
1136.60 21
1136.68 22
1136.75 23
1136.83 23
1136.91 23
1136.99 22
1137.06 21
1137.14 20
1137.22 19
1137.30 18
1137.37 17
1137.45 16
1137.53 16
1137.61 15
1137.68 14
1137.76 13
1137.84 13
1137.91 12
1137.99 12
1138.07 11
1138.15 10
1138.22 9
1138.30 8
1138.38 7
1138.46 5
1138.53 4
1138.61 3
1138.69 3
1138.77 2
1138.84 2
1138.92 1
1139.00 1
1139.08 0
1139.15 0
1139.23 0
1139.31 0
1139.39 0
1139.46 0
1139.54 0
1139.62 1
1139.70 1
1139.77 2
1139.85 3
1139.93 3
1140.01 3
1140.08 4
1140.16 4
1140.24 5
1140.31 5
1140.39 6
1140.47 6
1140.55 6
1140.62 6
1140.70 5
1140.78 3
1140.86 1
1140.93 0
1141.01 0
1141.09 0
1141.17 0
1141.24 0
1141.32 0
1141.40 0
1141.48 0
1141.55 1
1141.63 1
1141.71 1
1141.79 1
1141.86 1
1141.94 2
1142.02 3
1142.10 5
1142.17 6
1142.25 8
1142.33 9
1142.41 10
1142.49 10
1142.56 9
1142.64 8
1142.72 6
1142.80 5
1142.87 4
1142.95 3
1143.03 3
1143.11 3
1143.18 4
1143.26 5
1143.34 6
1143.42 7
1143.49 8
1143.57 8
1143.65 8
1143.73 7
1143.80 6
1143.88 5
1143.96 3
1144.04 2
1144.11 0
1144.19 0
1144.27 0
1144.35 0
1144.42 0
1144.50 2
1144.58 5
1144.66 7
1144.73 9
1144.81 10
1144.89 11
1144.97 11
1145.05 10
1145.12 10
1145.20 10
1145.28 10
1145.36 10
1145.43 11
1145.51 11
1145.59 11
1145.67 10
1145.74 9
1145.82 7
1145.90 6
1145.98 5
1146.05 5
1146.13 6
1146.21 8
1146.29 9
1146.37 11
1146.44 12
1146.52 13
1146.60 13
1146.68 13
1146.75 12
1146.83 12
1146.91 11
1146.99 11
1147.06 12
1147.14 12
1147.22 13
1147.30 14
1147.38 15
1147.45 16
1147.53 17
1147.61 18
1147.69 19
1147.76 20
1147.84 22
1147.92 23
1148.00 25
1148.08 25
1148.15 24
1148.23 22
1148.31 19
1148.39 15
1148.46 12
1148.54 9
1148.62 7
1148.70 6
1148.77 7
1148.85 8
1148.93 9
1149.01 10
1149.09 10
1149.16 10
1149.24 10
1149.32 10
1149.40 10
1149.47 10
1149.55 11
1149.63 12
1149.71 13
1149.79 14
1149.86 14
1149.94 14
1150.02 13
1150.10 13
1150.17 12
1150.25 11
1150.33 11
1150.41 12
1150.49 13
1150.56 14
1150.64 15
1150.72 16
1150.80 16
1150.88 15
1150.95 13
1151.03 11
1151.11 8
1151.19 6
1151.26 5
1151.34 4
1151.42 4
1151.50 6
1151.58 7
1151.65 9
1151.73 11
1151.81 12
1151.89 13
1151.96 14
1152.04 14
1152.12 14
1152.20 14
1152.28 14
1152.35 16
1152.43 17
1152.51 18
1152.59 19
1152.67 19
1152.74 18
1152.82 16
1152.90 14
1152.98 11
1153.06 8
1153.13 6
1153.21 4
1153.29 4
1153.37 4
1153.44 4
1153.52 5
1153.60 6
1153.68 7
1153.76 8
1153.83 9
1153.91 10
1153.99 10
1154.07 11
1154.15 11
1154.22 11
1154.30 11
1154.38 12
1154.46 14
1154.54 16
1154.61 17
1154.69 18
1154.77 18
1154.85 17
1154.93 15
1155.00 14
1155.08 12
1155.16 12
1155.24 12
1155.32 12
1155.39 13
1155.47 13
1155.55 13
1155.63 12
1155.71 11
1155.78 9
1155.86 7
1155.94 6
1156.02 4
1156.10 3
1156.17 2
1156.25 1
1156.33 1
1156.41 1
1156.49 1
1156.56 2
1156.64 3
1156.72 4
1156.80 5
1156.88 6
1156.95 7
1157.03 6
1157.11 5
1157.19 4
1157.27 3
1157.34 2
1157.42 1
1157.50 1
1157.58 2
1157.66 3
1157.73 5
1157.81 6
1157.89 7
1157.97 8
1158.05 8
1158.12 9
1158.20 9
1158.28 10
1158.36 11
1158.44 12
1158.51 14
1158.59 16
1158.67 17
1158.75 18
1158.83 19
1158.91 19
1158.98 17
1159.06 15
1159.14 11
1159.22 8
1159.30 4
1159.37 1
1159.45 0
1159.53 0
1159.61 0
1159.69 0
1159.76 0
1159.84 0
1159.92 1
1160.00 1
1160.08 2
1160.16 2
1160.23 1
1160.31 1
1160.39 1
1160.47 1
1160.55 0
1160.62 1
1160.70 1
1160.78 2
1160.86 3
1160.94 4
1161.01 4
1161.09 5
1161.17 4
1161.25 3
1161.33 2
1161.41 1
1161.48 0
1161.56 0
1161.64 0
1161.72 0
1161.80 0
1161.87 0
1161.95 0
1162.03 1
1162.11 2
1162.19 4
1162.27 6
1162.34 8
1162.42 10
1162.50 11
1162.58 12
1162.66 12
1162.74 11
1162.81 10
1162.89 8
1162.97 6
1163.05 4
1163.13 2
1163.20 1
1163.28 1
1163.36 1
1163.44 2
1163.52 3
1163.60 3
1163.67 3
1163.75 2
1163.83 1
1163.91 0
1163.99 0
1164.07 0
1164.14 0
1164.22 0
1164.30 0
1164.38 0
1164.46 0
1164.54 1
1164.61 3
1164.69 4
1164.77 5
1164.85 6
1164.93 7
1165.00 9
1165.08 9
1165.16 10
1165.24 10
1165.32 9
1165.40 7
1165.47 6
1165.55 5
1165.63 5
1165.71 6
1165.79 7
1165.87 9
1165.94 11
1166.02 12
1166.10 13
1166.18 12
1166.26 11
1166.34 9
1166.41 6
1166.49 4
1166.57 3
1166.65 2
1166.73 2
1166.81 2
1166.88 3
1166.96 4
1167.04 5
1167.12 5
1167.20 5
1167.28 4
1167.36 3
1167.43 2
1167.51 1
1167.59 1
1167.67 2
1167.75 3
1167.83 4
1167.90 5
1167.98 5
1168.06 5
1168.14 4
1168.22 2
1168.30 0
1168.37 0
1168.45 0
1168.53 0
1168.61 1
1168.69 3
1168.77 6
1168.84 9
1168.92 11
1169.00 13
1169.08 13
1169.16 13
1169.24 12
1169.32 11
1169.39 9
1169.47 7
1169.55 6
1169.63 4
1169.71 3
1169.79 2
1169.86 3
1169.94 4
1170.02 7
1170.10 9
1170.18 11
1170.26 13
1170.34 13
1170.41 12
1170.49 11
1170.57 8
1170.65 6
1170.73 4
1170.81 4
1170.88 3
1170.96 4
1171.04 4
1171.12 4
1171.20 4
1171.28 4
1171.36 4
1171.43 3
1171.51 3
1171.59 3
1171.67 3
1171.75 3
1171.83 3
1171.91 3
1171.98 2
1172.06 2
1172.14 1
1172.22 2
1172.30 3
1172.38 5
1172.46 8
1172.53 11
1172.61 14
1172.69 16
1172.77 17
1172.85 18
1172.93 18
1173.01 18
1173.08 18
1173.16 18
1173.24 18
1173.32 18
1173.40 19
1173.48 19
1173.56 19
1173.63 19
1173.71 18
1173.79 18
1173.87 17
1173.95 17
1174.03 18
1174.11 18
1174.18 20
1174.26 21
1174.34 22
1174.42 23
1174.50 23
1174.58 23
1174.66 23
1174.73 23
1174.81 22
1174.89 21
1174.97 21
1175.05 20
1175.13 20
1175.21 20
1175.29 20
1175.36 20
1175.44 19
1175.52 17
1175.60 15
1175.68 12
1175.76 10
1175.84 7
1175.91 5
1175.99 5
1176.07 4
1176.15 5
1176.23 5
1176.31 5
1176.39 5
1176.47 6
1176.54 6
1176.62 6
1176.70 8
1176.78 9
1176.86 11
1176.94 13
1177.02 14
1177.09 15
1177.17 16
1177.25 16
1177.33 16
1177.41 16
1177.49 15
1177.57 15
1177.65 15
1177.72 14
1177.80 13
1177.88 12
1177.96 10
1178.04 9
1178.12 8
1178.20 7
1178.28 7
1178.35 8
1178.43 8
1178.51 9
1178.59 11
1178.67 12
1178.75 13
1178.83 15
1178.91 16
1178.98 17
1179.06 17
1179.14 18
1179.22 19
1179.30 19
1179.38 19
1179.46 18
1179.54 16
1179.61 15
1179.69 13
1179.77 12
1179.85 11
1179.93 11
1180.01 11
1180.09 11
1180.17 11
1180.25 11
1180.32 11
1180.40 11
1180.48 11
1180.56 11
1180.64 12
1180.72 14
1180.80 15
1180.88 17
1180.95 18
1181.03 19
1181.11 19
1181.19 19
1181.27 19
1181.35 19
1181.43 19
1181.51 19
1181.59 20
1181.66 19
1181.74 19
1181.82 18
1181.90 17
1181.98 15
1182.06 13
1182.14 11
1182.22 9
1182.30 7
1182.37 5
1182.45 3
1182.53 1
1182.61 0
1182.69 0
1182.77 0
1182.85 1
1182.93 2
1183.01 3
1183.08 5
1183.16 7
1183.24 9
1183.32 11
1183.40 13
1183.48 14
1183.56 16
1183.64 17
1183.72 18
1183.79 18
1183.87 18
1183.95 19
1184.03 19
1184.11 20
1184.19 20
1184.27 20
1184.35 20
1184.43 19
1184.50 19
1184.58 19
1184.66 19
1184.74 19
1184.82 20
1184.90 20
1184.98 21
1185.06 21
1185.14 20
1185.22 20
1185.29 19
1185.37 17
1185.45 16
1185.53 14
1185.61 12
1185.69 10
1185.77 8
1185.85 6
1185.93 5
1186.01 3
1186.08 2
1186.16 2
1186.24 2
1186.32 2
1186.40 2
1186.48 3
1186.56 4
1186.64 4
1186.72 5
1186.80 6
1186.87 8
1186.95 9
1187.03 11
1187.11 12
1187.19 14
1187.27 16
1187.35 18
1187.43 20
1187.51 21
1187.59 21
1187.67 21
1187.74 19
1187.82 18
1187.90 15
1187.98 12
1188.06 9
1188.14 5
1188.22 2
1188.30 0
1188.38 0
1188.46 0
1188.54 0
1188.61 0
1188.69 0
1188.77 0
1188.85 1
1188.93 2
1189.01 2
1189.09 2
1189.17 3
1189.25 3
1189.33 3
1189.41 4
1189.48 4
1189.56 4
1189.64 3
1189.72 2
1189.80 0
1189.88 0
1189.96 0
1190.04 0
1190.12 0
1190.20 0
1190.28 0
1190.35 0
1190.43 1
1190.51 2
1190.59 3
1190.67 3
1190.75 4
1190.83 4
1190.91 4
1190.99 4
1191.07 4
1191.15 5
1191.23 5
1191.30 5
1191.38 6
1191.46 6
1191.54 6
1191.62 7
1191.70 7
1191.78 6
1191.86 6
1191.94 5
1192.02 4
1192.10 4
1192.18 4
1192.26 4
1192.33 5
1192.41 7
1192.49 10
1192.57 13
1192.65 16
1192.73 19
1192.81 21
1192.89 22
1192.97 22
1193.05 21
1193.13 19
1193.21 16
1193.29 14
1193.36 11
1193.44 10
1193.52 8
1193.60 7
1193.68 7
1193.76 7
1193.84 6
1193.92 6
1194.00 7
1194.08 8
1194.16 10
1194.24 12
1194.32 15
1194.39 17
1194.47 18
1194.55 18
1194.63 18
1194.71 17
1194.79 16
1194.87 14
1194.95 14
1195.03 14
1195.11 13
1195.19 13
1195.27 12
1195.35 10
1195.43 7
1195.51 4
1195.58 0
1195.66 0
1195.74 0
1195.82 0
1195.90 0
1195.98 0
1196.06 0
1196.14 0
1196.22 1
1196.30 4
1196.38 6
1196.46 9
1196.54 12
1196.62 15
1196.70 18
1196.77 20
1196.85 23
1196.93 24
1197.01 25
1197.09 25
1197.17 25
1197.25 24
1197.33 23
1197.41 23
1197.49 22
1197.57 22
1197.65 22
1197.73 22
1197.81 22
1197.89 22
1197.97 22
1198.04 22
1198.12 22
1198.20 21
1198.28 19
1198.36 18
1198.44 16
1198.52 16
1198.60 16
1198.68 16
1198.76 17
1198.84 18
1198.92 19
1199.00 20
1199.08 21
1199.16 20
1199.24 20
1199.32 19
1199.40 18
1199.47 17
1199.55 17
1199.63 18
1199.71 20
1199.79 24
1199.87 29
1199.95 34
1200.03 39
1200.11 43
1200.19 45
1200.27 46
1200.35 45
1200.43 43
1200.51 40
1200.59 37
1200.67 34
1200.75 32
1200.83 30
1200.91 27
1200.98 25
1201.06 22
1201.14 19
1201.22 16
1201.30 13
1201.38 10
1201.46 8
1201.54 6
1201.62 6
1201.70 6
1201.78 8
1201.86 9
1201.94 11
1202.02 13
1202.10 15
1202.18 16
1202.26 17
1202.34 17
1202.42 18
1202.50 19
1202.58 20
1202.65 22
1202.73 23
1202.81 24
1202.89 25
1202.97 26
1203.05 26
1203.13 26
1203.21 25
1203.29 24
1203.37 22
1203.45 20
1203.53 19
1203.61 19
1203.69 19
1203.77 20
1203.85 21
1203.93 21
1204.01 22
1204.09 23
1204.17 25
1204.25 27
1204.33 29
1204.41 32
1204.49 34
1204.56 36
1204.64 36
1204.72 36
1204.80 36
1204.88 35
1204.96 35
1205.04 35
1205.12 36
1205.20 37
1205.28 38
1205.36 38
1205.44 38
1205.52 37
1205.60 36
1205.68 34
1205.76 33
1205.84 31
1205.92 30
1206.00 30
1206.08 29
1206.16 29
1206.24 29
1206.32 29
1206.40 29
1206.48 30
1206.56 32
1206.64 34
1206.72 37
1206.80 40
1206.87 43
1206.95 45
1207.03 47
1207.11 47
1207.19 47
1207.27 46
1207.35 45
1207.43 44
1207.51 43
1207.59 42
1207.67 42
1207.75 41
1207.83 40
1207.91 39
1207.99 37
1208.07 37
1208.15 38
1208.23 40
1208.31 44
1208.39 49
1208.47 54
1208.55 58
1208.63 62
1208.71 64
1208.79 65
1208.87 64
1208.95 63
1209.03 62
1209.11 59
1209.19 57
1209.27 55
1209.35 53
1209.43 50
1209.51 49
1209.59 47
1209.67 46
1209.75 46
1209.83 46
1209.91 45
1209.99 45
1210.06 44
1210.14 42
1210.22 39
1210.30 37
1210.38 34
1210.46 32
1210.54 30
1210.62 30
1210.70 30
1210.78 31
1210.86 32
1210.94 33
1211.02 34
1211.10 35
1211.18 35
1211.26 34
1211.34 32
1211.42 29
1211.50 27
1211.58 24
1211.66 23
1211.74 23
1211.82 24
1211.90 27
1211.98 30
1212.06 32
1212.14 33
1212.22 33
1212.30 31
1212.38 28
1212.46 25
1212.54 23
1212.62 22
1212.70 23
1212.78 24
1212.86 26
1212.94 28
1213.02 29
1213.10 29
1213.18 27
1213.26 25
1213.34 21
1213.42 17
1213.50 14
1213.58 11
1213.66 10
1213.74 9
1213.82 10
1213.90 11
1213.98 13
1214.06 14
1214.14 14
1214.22 14
1214.30 13
1214.38 13
1214.46 12
1214.54 12
1214.62 12
1214.70 13
1214.78 14
1214.86 16
1214.94 16
1215.02 15
1215.10 13
1215.18 10
1215.26 7
1215.34 3
1215.42 0
1215.50 0
1215.58 0
1215.66 0
1215.74 0
1215.82 0
1215.90 0
1215.98 0
1216.06 2
1216.14 4
1216.22 6
1216.30 7
1216.38 8
1216.46 9
1216.54 9
1216.62 10
1216.70 11
1216.78 12
1216.86 13
1216.94 15
1217.02 16
1217.10 16
1217.18 17
1217.26 18
1217.34 19
1217.42 19
1217.50 20
1217.58 21
1217.66 21
1217.74 21
1217.82 20
1217.90 19
1217.98 17
1218.06 16
1218.14 14
1218.22 12
1218.30 11
1218.38 11
1218.46 12
1218.54 14
1218.62 16
1218.70 19
1218.78 22
1218.86 24
1218.94 26
1219.02 27
1219.10 27
1219.18 26
1219.26 25
1219.34 23
1219.42 20
1219.50 17
1219.58 14
1219.66 11
1219.74 8
1219.82 7
1219.90 7
1219.98 8
1220.06 10
1220.14 12
1220.22 13
1220.30 14
1220.38 14
1220.46 13
1220.54 11
1220.62 9
1220.70 6
1220.78 4
1220.86 2
1220.94 0
1221.02 0
1221.10 0
1221.18 0
1221.26 0
1221.34 0
1221.42 0
1221.50 2
1221.58 3
1221.66 3
1221.74 3
1221.82 2
1221.90 1
1221.98 0
1222.06 0
1222.15 0
1222.23 0
1222.31 1
1222.39 2
1222.47 2
1222.55 1
1222.63 0
1222.71 0
1222.79 0
1222.87 0
1222.95 0
1223.03 1
1223.11 3
1223.19 6
1223.27 9
1223.35 11
1223.43 13
1223.51 14
1223.59 14
1223.67 12
1223.75 9
1223.83 6
1223.91 3
1223.99 1
1224.07 1
1224.15 3
1224.23 6
1224.31 10
1224.39 16
1224.47 22
1224.55 27
1224.63 32
1224.71 35
1224.79 38
1224.87 39
1224.95 40
1225.03 39
1225.11 38
1225.19 37
1225.27 35
1225.36 32
1225.44 30
1225.52 26
1225.60 23
1225.68 20
1225.76 18
1225.84 18
1225.92 20
1226.00 24
1226.08 29
1226.16 34
1226.24 39
1226.32 42
1226.40 43
1226.48 42
1226.56 38
1226.64 33
1226.72 28
1226.80 24
1226.88 22
1226.96 21
1227.04 21
1227.12 22
1227.20 23
1227.28 24
1227.36 24
1227.44 24
1227.52 24
1227.60 24
1227.69 25
1227.77 28
1227.85 31
1227.93 34
1228.01 36
1228.09 38
1228.17 38
1228.25 38
1228.33 37
1228.41 36
1228.49 36
1228.57 37
1228.65 38
1228.73 40
1228.81 41
1228.89 43
1228.97 45
1229.05 47
1229.13 49
1229.21 51
1229.29 54
1229.37 57
1229.45 59
1229.53 61
1229.62 63
1229.70 65
1229.78 66
1229.86 67
1229.94 68
1230.02 69
1230.10 69
1230.18 69
1230.26 69
1230.34 68
1230.42 67
1230.50 66
1230.58 64
1230.66 61
1230.74 58
1230.82 54
1230.90 51
1230.98 49
1231.06 48
1231.14 47
1231.22 47
1231.31 46
1231.39 45
1231.47 43
1231.55 40
1231.63 37
1231.71 34
1231.79 32
1231.87 30
1231.95 30
1232.03 29
1232.11 29
1232.19 30
1232.27 31
1232.35 32
1232.43 33
1232.51 35
1232.59 37
1232.67 40
1232.75 43
1232.84 46
1232.92 48
1233.00 50
1233.08 51
1233.16 50
1233.24 49
1233.32 47
1233.40 45
1233.48 42
1233.56 39
1233.64 37
1233.72 36
1233.80 36
1233.88 39
1233.96 42
1234.04 46
1234.12 50
1234.20 53
1234.29 55
1234.37 56
1234.45 56
1234.53 56
1234.61 56
1234.69 56
1234.77 56
1234.85 57
1234.93 56
1235.01 55
1235.09 53
1235.17 50
1235.25 46
1235.33 43
1235.41 40
1235.49 36
1235.58 34
1235.66 32
1235.74 31
1235.82 31
1235.90 31
1235.98 32
1236.06 33
1236.14 34
1236.22 35
1236.30 36
1236.38 37
1236.46 37
1236.54 36
1236.62 34
1236.70 33
1236.79 32
1236.87 31
1236.95 32
1237.03 34
1237.11 37
1237.19 39
1237.27 41
1237.35 41
1237.43 40
1237.51 38
1237.59 35
1237.67 32
1237.75 29
1237.83 27
1237.91 25
1238.00 24
1238.08 23
1238.16 22
1238.24 21
1238.32 22
1238.40 24
1238.48 27
1238.56 31
1238.64 35
1238.72 38
1238.80 42
1238.88 44
1238.96 46
1239.05 46
1239.13 47
1239.21 47
1239.29 47
1239.37 47
1239.45 48
1239.53 50
1239.61 52
1239.69 54
1239.77 55
1239.85 56
1239.93 55
1240.01 52
1240.10 48
1240.18 45
1240.26 41
1240.34 38
1240.42 36
1240.50 36
1240.58 38
1240.66 40
1240.74 43
1240.82 46
1240.90 49
1240.98 50
1241.06 49
1241.15 47
1241.23 43
1241.31 38
1241.39 32
1241.47 27
1241.55 23
1241.63 20
1241.71 19
1241.79 19
1241.87 20
1241.95 21
1242.03 23
1242.12 23
1242.20 24
1242.28 24
1242.36 23
1242.44 22
1242.52 21
1242.60 20
1242.68 19
1242.76 20
1242.84 22
1242.92 25
1243.01 29
1243.09 33
1243.17 37
1243.25 41
1243.33 43
1243.41 44
1243.49 43
1243.57 42
1243.65 41
1243.73 41
1243.81 41
1243.90 42
1243.98 45
1244.06 49
1244.14 53
1244.22 58
1244.30 62
1244.38 65
1244.46 66
1244.54 66
1244.62 65
1244.70 62
1244.79 58
1244.87 54
1244.95 50
1245.03 46
1245.11 43
1245.19 40
1245.27 38
1245.35 37
1245.43 37
1245.51 37
1245.59 38
1245.68 39
1245.76 40
1245.84 40
1245.92 40
1246.00 39
1246.08 38
1246.16 36
1246.24 35
1246.32 35
1246.40 35
1246.49 36
1246.57 37
1246.65 38
1246.73 40
1246.81 42
1246.89 44
1246.97 45
1247.05 46
1247.13 47
1247.21 46
1247.30 46
1247.38 44
1247.46 42
1247.54 40
1247.62 37
1247.70 34
1247.78 32
1247.86 30
1247.94 29
1248.02 30
1248.11 32
1248.19 34
1248.27 36
1248.35 37
1248.43 37
1248.51 36
1248.59 35
1248.67 33
1248.75 31
1248.84 30
1248.92 28
1249.00 27
1249.08 26
1249.16 24
1249.24 23
1249.32 22
1249.40 21
1249.48 21
1249.57 22
1249.65 23
1249.73 25
1249.81 28
1249.89 29
1249.97 31
1250.05 31
1250.13 31
1250.21 30
1250.30 29
1250.38 28
1250.46 26
1250.54 25
1250.62 23
1250.70 21
1250.78 20
1250.86 18
1250.94 17
1251.03 17
1251.11 16
1251.19 16
1251.27 15
1251.35 14
1251.43 12
1251.51 10
1251.59 9
1251.67 8
1251.76 7
1251.84 7
1251.92 7
1252.00 8
1252.08 8
1252.16 9
1252.24 9
1252.32 9
1252.41 9
1252.49 9
1252.57 8
1252.65 9
1252.73 11
1252.81 14
1252.89 18
1252.97 23
1253.05 28
1253.14 32
1253.22 36
1253.30 38
1253.38 38
1253.46 37
1253.54 35
1253.62 32
1253.70 29
1253.79 25
1253.87 22
1253.95 20
1254.03 18
1254.11 18
1254.19 18
1254.27 20
1254.35 21
1254.44 23
1254.52 24
1254.60 24
1254.68 25
1254.76 26
1254.84 26
1254.92 28
1255.00 30
1255.09 32
1255.17 35
1255.25 36
1255.33 37
1255.41 36
1255.49 34
1255.57 31
1255.65 27
1255.74 24
1255.82 20
1255.90 17
1255.98 15
1256.06 13
1256.14 12
1256.22 11
1256.31 11
1256.39 12
1256.47 13
1256.55 13
1256.63 14
1256.71 14
1256.79 14
1256.87 13
1256.96 13
1257.04 14
1257.12 15
1257.20 16
1257.28 18
1257.36 20
1257.44 20
1257.53 19
1257.61 17
1257.69 13
1257.77 9
1257.85 5
1257.93 1
1258.01 0
1258.09 0
1258.18 0
1258.26 2
1258.34 6
1258.42 9
1258.50 12
1258.58 15
1258.66 16
1258.75 16
1258.83 16
1258.91 15
1258.99 14
1259.07 13
1259.15 11
1259.23 10
1259.32 9
1259.40 8
1259.48 8
1259.56 9
1259.64 10
1259.72 12
1259.80 14
1259.89 16
1259.97 19
1260.05 23
1260.13 28
1260.21 33
1260.29 37
1260.37 41
1260.46 43
1260.54 43
1260.62 40
1260.70 35
1260.78 29
1260.86 23
1260.94 17
1261.03 12
1261.11 9
1261.19 8
1261.27 10
1261.35 14
1261.43 20
1261.51 27
1261.60 35
1261.68 42
1261.76 49
1261.84 54
1261.92 58
1262.00 59
1262.09 59
1262.17 56
1262.25 52
1262.33 46
1262.41 41
1262.49 36
1262.57 33
1262.66 32
1262.74 32
1262.82 33
1262.90 34
1262.98 35
1263.06 35
1263.14 34
1263.23 32
1263.31 30
1263.39 28
1263.47 26
1263.55 25
1263.63 24
1263.72 24
1263.80 25
1263.88 26
1263.96 27
1264.04 28
1264.12 29
1264.20 30
1264.29 30
1264.37 31
1264.45 32
1264.53 33
1264.61 33
1264.69 32
1264.78 29
1264.86 26
1264.94 21
1265.02 16
1265.10 10
1265.18 4
1265.27 0
1265.35 0
1265.43 0
1265.51 0
1265.59 0
1265.67 0
1265.76 0
1265.84 0
1265.92 0
1266.00 1
1266.08 3
1266.16 4
1266.24 6
1266.33 8
1266.41 10
1266.49 12
1266.57 13
1266.65 14
1266.73 15
1266.82 16
1266.90 16
1266.98 15
1267.06 15
1267.14 14
1267.22 14
1267.31 13
1267.39 12
1267.47 12
1267.55 13
1267.63 14
1267.71 16
1267.80 19
1267.88 22
1267.96 26
1268.04 31
1268.12 35
1268.20 39
1268.29 42
1268.37 44
1268.45 45
1268.53 44
1268.61 42
1268.70 39
1268.78 37
1268.86 35
1268.94 34
1269.02 33
1269.10 33
1269.19 33
1269.27 33
1269.35 33
1269.43 33
1269.51 34
1269.59 35
1269.68 37
1269.76 38
1269.84 38
1269.92 37
1270.00 36
1270.08 33
1270.17 30
1270.25 27
1270.33 25
1270.41 24
1270.49 25
1270.58 26
1270.66 27
1270.74 27
1270.82 27
1270.90 27
1270.98 26
1271.07 24
1271.15 23
1271.23 23
1271.31 23
1271.39 24
1271.47 26
1271.56 28
1271.64 32
1271.72 35
1271.80 39
1271.88 42
1271.97 44
1272.05 45
1272.13 46
1272.21 45
1272.29 44
1272.37 42
1272.46 41
1272.54 40
1272.62 40
1272.70 41
1272.78 42
1272.87 44
1272.95 47
1273.03 49
1273.11 52
1273.19 55
1273.28 58
1273.36 61
1273.44 63
1273.52 65
1273.60 66
1273.68 67
1273.77 68
1273.85 68
1273.93 69
1274.01 70
1274.09 70
1274.18 70
1274.26 68
1274.34 65
1274.42 61
1274.50 56
1274.59 51
1274.67 45
1274.75 40
1274.83 36
1274.91 33
1274.99 30
1275.08 28
1275.16 25
1275.24 23
1275.32 20
1275.40 18
1275.49 16
1275.57 15
1275.65 15
1275.73 16
1275.81 17
1275.90 18
1275.98 20
1276.06 21
1276.14 21
1276.22 21
1276.31 20
1276.39 19
1276.47 19
1276.55 19
1276.63 19
1276.72 20
1276.80 21
1276.88 22
1276.96 22
1277.04 21
1277.13 20
1277.21 19
1277.29 17
1277.37 15
1277.45 14
1277.54 13
1277.62 12
1277.70 11
1277.78 11
1277.86 11
1277.95 13
1278.03 15
1278.11 17
1278.19 19
1278.27 21
1278.36 22
1278.44 22
1278.52 22
1278.60 20
1278.68 19
1278.77 18
1278.85 17
1278.93 16
1279.01 15
1279.09 14
1279.18 13
1279.26 12
1279.34 11
1279.42 10
1279.50 10
1279.59 11
1279.67 13
1279.75 16
1279.83 20
1279.91 25
1280.00 30
1280.08 35
1280.16 40
1280.24 43
1280.32 44
1280.41 44
1280.49 41
1280.57 37
1280.65 33
1280.74 30
1280.82 27
1280.90 27
1280.98 28
1281.06 30
1281.15 32
1281.23 33
1281.31 34
1281.39 34
1281.47 34
1281.56 34
1281.64 34
1281.72 36
1281.80 40
1281.88 45
1281.97 50
1282.05 56
1282.13 61
1282.21 65
1282.30 68
1282.38 70
1282.46 71
1282.54 72
1282.62 73
1282.71 74
1282.79 75
1282.87 76
1282.95 76
1283.04 74
1283.12 71
1283.20 67
1283.28 60
1283.36 53
1283.45 46
1283.53 39
1283.61 33
1283.69 30
1283.77 27
1283.86 27
1283.94 27
1284.02 28
1284.10 30
1284.19 31
1284.27 33
1284.35 35
1284.43 37
1284.51 39
1284.60 41
1284.68 43
1284.76 44
1284.84 45
1284.93 46
1285.01 46
1285.09 47
1285.17 47
1285.25 46
1285.34 45
1285.42 43
1285.50 41
1285.58 38
1285.67 35
1285.75 33
1285.83 31
1285.91 29
1286.00 28
1286.08 28
1286.16 28
1286.24 28
1286.32 28
1286.41 28
1286.49 29
1286.57 30
1286.65 32
1286.74 33
1286.82 35
1286.90 35
1286.98 35
1287.06 32
1287.15 29
1287.23 24
1287.31 18
1287.39 12
1287.48 6
1287.56 2
1287.64 0
1287.72 0
1287.81 0
1287.89 0
1287.97 0
1288.05 0
1288.13 0
1288.22 0
1288.30 0
1288.38 0
1288.46 0
1288.55 2
1288.63 4
1288.71 8
1288.79 12
1288.88 17
1288.96 22
1289.04 28
1289.12 34
1289.21 39
1289.29 44
1289.37 48
1289.45 51
1289.54 52
1289.62 51
1289.70 49
1289.78 46
1289.86 43
1289.95 39
1290.03 36
1290.11 33
1290.19 31
1290.28 30
1290.36 31
1290.44 32
1290.52 34
1290.61 36
1290.69 36
1290.77 36
1290.85 34
1290.94 32
1291.02 29
1291.10 27
1291.18 25
1291.27 25
1291.35 25
1291.43 25
1291.51 25
1291.60 24
1291.68 23
1291.76 22
1291.84 20
1291.93 19
1292.01 18
1292.09 19
1292.17 21
1292.26 24
1292.34 28
1292.42 33
1292.50 37
1292.58 41
1292.67 45
1292.75 48
1292.83 50
1292.91 51
1293.00 52
1293.08 53
1293.16 53
1293.24 53
1293.33 52
1293.41 49
1293.49 46
1293.57 41
1293.66 35
1293.74 29
1293.82 23
1293.90 18
1293.99 14
1294.07 12
1294.15 11
1294.24 11
1294.32 12
1294.40 14
1294.48 16
1294.57 18
1294.65 20
1294.73 22
1294.81 24
1294.90 25
1294.98 26
1295.06 27
1295.14 28
1295.23 31
1295.31 34
1295.39 38
1295.47 42
1295.56 44
1295.64 44
1295.72 41
1295.80 36
1295.89 28
1295.97 20
1296.05 13
1296.13 8
1296.22 5
1296.30 6
1296.38 8
1296.46 12
1296.55 16
1296.63 21
1296.71 25
1296.79 28
1296.88 30
1296.96 32
1297.04 33
1297.13 34
1297.21 34
1297.29 34
1297.37 33
1297.46 31
1297.54 30
1297.62 29
1297.70 28
1297.79 29
1297.87 29
1297.95 30
1298.03 31
1298.12 32
1298.20 33
1298.28 33
1298.36 32
1298.45 31
1298.53 30
1298.61 30
1298.70 29
1298.78 29
1298.86 29
1298.94 29
1299.03 28
1299.11 26
1299.19 23
1299.27 20
1299.36 16
1299.44 12
1299.52 9
1299.61 7
1299.69 7
1299.77 7
1299.85 8
1299.94 9
1300.02 10
1300.10 12
1300.18 15
1300.27 19
1300.35 24
1300.43 30
1300.51 36
1300.60 42
1300.68 47
1300.76 51
1300.85 54
1300.93 55
1301.01 56
1301.09 55
1301.18 55
1301.26 54
1301.34 53
1301.43 52
1301.51 52
1301.59 51
1301.67 51
1301.76 51
1301.84 52
1301.92 53
1302.00 54
1302.09 55
1302.17 56
1302.25 56
1302.34 55
1302.42 54
1302.50 51
1302.58 47
1302.67 44
1302.75 42
1302.83 41
1302.92 42
1303.00 44
1303.08 47
1303.16 49
1303.25 52
1303.33 54
1303.41 56
1303.49 57
1303.58 57
1303.66 57
1303.74 55
1303.83 52
1303.91 48
1303.99 42
1304.07 36
1304.16 30
1304.24 24
1304.32 20
1304.41 17
1304.49 17
1304.57 18
1304.65 20
1304.74 23
1304.82 26
1304.90 28
1304.99 31
1305.07 32
1305.15 32
1305.23 31
1305.32 28
1305.40 24
1305.48 20
1305.57 16
1305.65 13
1305.73 13
1305.82 14
1305.90 18
1305.98 23
1306.06 28
1306.15 33
1306.23 35
1306.31 36
1306.40 35
1306.48 33
1306.56 30
1306.64 28
1306.73 26
1306.81 26
1306.89 27
1306.98 30
1307.06 32
1307.14 35
1307.22 38
1307.31 41
1307.39 44
1307.47 46
1307.56 48
1307.64 49
1307.72 50
1307.81 49
1307.89 47
1307.97 44
1308.05 40
1308.14 36
1308.22 33
1308.30 31
1308.39 29
1308.47 30
1308.55 32
1308.64 34
1308.72 37
1308.80 41
1308.88 44
1308.97 47
1309.05 49
1309.13 51
1309.22 51
1309.30 50
1309.38 49
1309.47 46
1309.55 42
1309.63 38
1309.71 34
1309.80 30
1309.88 26
1309.96 23
1310.05 19
1310.13 17
1310.21 15
1310.30 14
1310.38 14
1310.46 15
1310.54 16
1310.63 18
1310.71 21
1310.79 24
1310.88 28
1310.96 32
1311.04 35
1311.13 38
1311.21 39
1311.29 40
1311.38 39
1311.46 37
1311.54 34
1311.62 30
1311.71 24
1311.79 17
1311.87 9
1311.96 1
1312.04 0
1312.12 0
1312.21 0
1312.29 0
1312.37 0
1312.46 0
1312.54 0
1312.62 0
1312.70 4
1312.79 8
1312.87 13
1312.95 17
1313.04 22
1313.12 27
1313.20 32
1313.29 35
1313.37 37
1313.45 36
1313.54 34
1313.62 31
1313.70 27
1313.79 24
1313.87 23
1313.95 23
1314.04 24
1314.12 27
1314.20 29
1314.28 30
1314.37 31
1314.45 31
1314.53 29
1314.62 28
1314.70 28
1314.78 29
1314.87 31
1314.95 34
1315.03 37
1315.12 41
1315.20 43
1315.28 44
1315.37 44
1315.45 43
1315.53 43
1315.62 44
1315.70 47
1315.78 51
1315.87 55
1315.95 60
1316.03 64
1316.11 67
1316.20 67
1316.28 67
1316.36 65
1316.45 62
1316.53 58
1316.61 53
1316.70 48
1316.78 43
1316.86 39
1316.95 35
1317.03 33
1317.11 33
1317.20 33
1317.28 35
1317.36 36
1317.45 37
1317.53 37
1317.61 37
1317.70 37
1317.78 38
1317.86 40
1317.95 43
1318.03 47
1318.11 51
1318.20 53
1318.28 54
1318.36 54
1318.45 52
1318.53 50
1318.61 47
1318.70 46
1318.78 45
1318.86 46
1318.95 48
1319.03 50
1319.11 53
1319.20 57
1319.28 60
1319.36 62
1319.45 64
1319.53 64
1319.61 63
1319.70 61
1319.78 57
1319.86 53
1319.95 49
1320.03 45
1320.11 42
1320.20 40
1320.28 39
1320.36 38
1320.45 38
1320.53 37
1320.61 36
1320.70 34
1320.78 33
1320.86 33
1320.95 34
1321.03 36
1321.11 40
1321.20 44
1321.28 48
1321.36 52
1321.45 54
1321.53 56
1321.61 57
1321.70 57
1321.78 58
1321.86 57
1321.95 57
1322.03 57
1322.11 57
1322.20 57
1322.28 58
1322.36 59
1322.45 61
1322.53 64
1322.61 66
1322.70 66
1322.78 66
1322.86 63
1322.95 59
1323.03 53
1323.12 48
1323.20 43
1323.28 40
1323.37 38
1323.45 37
1323.53 36
1323.62 36
1323.70 36
1323.78 35
1323.87 33
1323.95 31
1324.03 28
1324.12 26
1324.20 23
1324.28 21
1324.37 18
1324.45 15
1324.53 12
1324.62 10
1324.70 8
1324.78 8
1324.87 9
1324.95 13
1325.04 19
1325.12 25
1325.20 32
1325.29 37
1325.37 40
1325.45 41
1325.54 40
1325.62 39
1325.70 38
1325.79 37
1325.87 39
1325.95 42
1326.04 46
1326.12 50
1326.20 54
1326.29 56
1326.37 56
1326.46 54
1326.54 51
1326.62 46
1326.71 41
1326.79 37
1326.87 34
1326.96 33
1327.04 32
1327.12 32
1327.21 32
1327.29 30
1327.37 28
1327.46 26
1327.54 24
1327.63 23
1327.71 23
1327.79 25
1327.88 28
1327.96 31
1328.04 33
1328.13 32
1328.21 30
1328.29 26
1328.38 21
1328.46 16
1328.54 13
1328.63 12
1328.71 12
1328.80 14
1328.88 17
1328.96 20
1329.05 22
1329.13 23
1329.21 23
1329.30 24
1329.38 25
1329.46 26
1329.55 29
1329.63 32
1329.72 35
1329.80 38
1329.88 40
1329.97 43
1330.05 45
1330.13 46
1330.22 48
1330.30 48
1330.38 48
1330.47 47
1330.55 46
1330.64 44
1330.72 42
1330.80 40
1330.89 38
1330.97 37
1331.05 37
1331.14 38
1331.22 38
1331.31 39
1331.39 40
1331.47 39
1331.56 38
1331.64 37
1331.72 35
1331.81 34
1331.89 33
1331.98 33
1332.06 34
1332.14 35
1332.23 35
1332.31 34
1332.39 33
1332.48 31
1332.56 29
1332.65 28
1332.73 28
1332.81 31
1332.90 35
1332.98 40
1333.06 46
1333.15 51
1333.23 54
1333.32 54
1333.40 52
1333.48 49
1333.57 44
1333.65 40
1333.73 36
1333.82 34
1333.90 32
1333.99 31
1334.07 31
1334.15 31
1334.24 31
1334.32 31
1334.40 31
1334.49 31
1334.57 30
1334.66 29
1334.74 29
1334.82 28
1334.91 26
1334.99 25
1335.07 24
1335.16 23
1335.24 22
1335.33 21
1335.41 21
1335.49 22
1335.58 23
1335.66 25
1335.75 28
1335.83 31
1335.91 33
1336.00 35
1336.08 36
1336.16 36
1336.25 37
1336.33 38
1336.42 39
1336.50 40
1336.58 42
1336.67 44
1336.75 47
1336.84 50
1336.92 53
1337.00 56
1337.09 59
1337.17 61
1337.26 64
1337.34 66
1337.42 68
1337.51 70
1337.59 70
1337.67 71
1337.76 69
1337.84 67
1337.93 64
1338.01 61
1338.09 57
1338.18 55
1338.26 54
1338.35 55
1338.43 58
1338.51 62
1338.60 66
1338.68 71
1338.77 75
1338.85 77
1338.93 77
1339.02 75
1339.10 71
1339.19 65
1339.27 58
1339.35 51
1339.44 44
1339.52 38
1339.61 33
1339.69 30
1339.77 27
1339.86 25
1339.94 23
1340.02 22
1340.11 22
1340.19 22
1340.28 23
1340.36 25
1340.44 27
1340.53 30
1340.61 34
1340.70 37
1340.78 41
1340.86 44
1340.95 46
1341.03 48
1341.12 49
1341.20 49
1341.28 50
1341.37 50
1341.45 51
1341.54 53
1341.62 54
1341.71 56
1341.79 58
1341.87 60
1341.96 62
1342.04 64
1342.13 66
1342.21 68
1342.29 71
1342.38 74
1342.46 77
1342.55 80
1342.63 83
1342.71 86
1342.80 88
1342.88 91
1342.97 93
1343.05 96
1343.13 99
1343.22 104
1343.30 108
1343.39 113
1343.47 116
1343.55 119
1343.64 121
1343.72 122
1343.81 121
1343.89 120
1343.97 117
1344.06 113
1344.14 107
1344.23 100
1344.31 93
1344.40 86
1344.48 80
1344.56 76
1344.65 72
1344.73 70
1344.82 69
1344.90 67
1344.98 64
1345.07 60
1345.15 57
1345.24 53
1345.32 51
1345.40 50
1345.49 50
1345.57 53
1345.66 56
1345.74 58
1345.83 60
1345.91 61
1345.99 60
1346.08 58
1346.16 56
1346.25 54
1346.33 53
1346.41 51
1346.50 50
1346.58 48
1346.67 45
1346.75 42
1346.84 39
1346.92 37
1347.00 36
1347.09 38
1347.17 41
1347.26 47
1347.34 53
1347.43 59
1347.51 65
1347.59 68
1347.68 70
1347.76 71
1347.85 70
1347.93 68
1348.01 65
1348.10 63
1348.18 61
1348.27 59
1348.35 57
1348.44 56
1348.52 54
1348.60 53
1348.69 52
1348.77 51
1348.86 50
1348.94 47
1349.03 45
1349.11 41
1349.19 37
1349.28 34
1349.36 31
1349.45 29
1349.53 28
1349.62 27
1349.70 26
1349.78 25
1349.87 23
1349.95 19
1350.04 14
1350.12 8
1350.21 3
1350.29 0
1350.37 0
1350.46 0
1350.54 0
1350.63 0
1350.71 0
1350.80 0
1350.88 0
1350.96 0
1351.05 1
1351.13 4
1351.22 7
1351.30 11
1351.39 15
1351.47 19
1351.55 23
1351.64 27
1351.72 31
1351.81 34
1351.89 36
1351.98 37
1352.06 37
1352.15 35
1352.23 32
1352.31 29
1352.40 26
1352.48 23
1352.57 20
1352.65 18
1352.74 16
1352.82 15
1352.90 13
1352.99 11
1353.07 10
1353.16 8
1353.24 7
1353.33 7
1353.41 7
1353.50 9
1353.58 14
1353.66 20
1353.75 27
1353.83 35
1353.92 43
1354.00 49
1354.09 52
1354.17 53
1354.25 50
1354.34 46
1354.42 41
1354.51 35
1354.59 30
1354.68 24
1354.76 19
1354.85 13
1354.93 8
1355.01 3
1355.10 0
1355.18 0
1355.27 1
1355.35 5
1355.44 11
1355.52 19
1355.61 28
1355.69 35
1355.77 42
1355.86 47
1355.94 49
1356.03 50
1356.11 51
1356.20 51
1356.28 51
1356.37 53
1356.45 56
1356.54 61
1356.62 66
1356.70 70
1356.79 74
1356.87 77
1356.96 79
1357.04 78
1357.13 76
1357.21 72
1357.30 67
1357.38 61
1357.46 54
1357.55 48
1357.63 43
1357.72 41
1357.80 41
1357.89 44
1357.97 48
1358.06 54
1358.14 59
1358.23 64
1358.31 67
1358.39 69
1358.48 69
1358.56 67
1358.65 63
1358.73 58
1358.82 54
1358.90 51
1358.99 49
1359.07 50
1359.16 52
1359.24 56
1359.32 60
1359.41 64
1359.49 67
1359.58 69
1359.66 71
1359.75 73
1359.83 76
1359.92 79
1360.00 83
1360.09 87
1360.17 91
1360.26 95
1360.34 99
1360.42 102
1360.51 104
1360.59 105
1360.68 106
1360.76 105
1360.85 103
1360.93 101
1361.02 98
1361.10 94
1361.19 91
1361.27 88
1361.36 85
1361.44 82
1361.52 79
1361.61 75
1361.69 71
1361.78 67
1361.86 63
1361.95 59
1362.03 55
1362.12 51
1362.20 47
1362.29 44
1362.37 40
1362.46 37
1362.54 35
1362.63 32
1362.71 31
1362.79 30
1362.88 29
1362.96 27
1363.05 26
1363.13 24
1363.22 24
1363.30 24
1363.39 24
1363.47 26
1363.56 28
1363.64 31
1363.73 33
1363.81 35
1363.90 36
1363.98 35
1364.07 34
1364.15 31
1364.24 28
1364.32 24
1364.40 21
1364.49 18
1364.57 17
1364.66 18
1364.74 20
1364.83 23
1364.91 27
1365.00 30
1365.08 31
1365.17 31
1365.25 29
1365.34 27
1365.42 25
1365.51 24
1365.59 25
1365.68 26
1365.76 28
1365.85 30
1365.93 31
1366.02 32
1366.10 32
1366.18 31
1366.27 32
1366.35 33
1366.44 34
1366.52 37
1366.61 42
1366.69 47
1366.78 53
1366.86 59
1366.95 65
1367.03 70
1367.12 74
1367.20 76
1367.29 77
1367.37 75
1367.46 72
1367.54 69
1367.63 65
1367.71 62
1367.80 59
1367.88 57
1367.97 56
1368.05 55
1368.14 54
1368.22 53
1368.31 53
1368.39 52
1368.47 51
1368.56 48
1368.64 45
1368.73 41
1368.81 37
1368.90 33
1368.98 29
1369.07 26
1369.15 24
1369.24 23
1369.32 23
1369.41 23
1369.49 23
1369.58 22
1369.66 20
1369.75 17
1369.83 14
1369.92 12
1370.00 12
1370.09 13
1370.17 16
1370.26 21
1370.34 26
1370.43 31
1370.51 34
1370.60 37
1370.68 38
1370.77 39
1370.85 39
1370.94 39
1371.02 41
1371.11 42
1371.19 45
1371.28 47
1371.36 50
1371.45 51
1371.53 52
1371.62 53
1371.70 54
1371.79 55
1371.87 56
1371.96 58
1372.04 60
1372.13 61
1372.21 62
1372.30 61
1372.38 59
1372.47 55
1372.55 50
1372.64 44
1372.72 37
1372.81 30
1372.89 23
1372.98 17
1373.06 13
1373.15 10
1373.23 9
1373.32 9
1373.40 10
1373.49 11
1373.57 13
1373.66 15
1373.74 18
1373.83 22
1373.91 27
1374.00 33
1374.08 40
1374.17 46
1374.25 52
1374.34 57
1374.42 60
1374.51 62
1374.59 63
1374.68 63
1374.76 62
1374.85 61
1374.93 58
1375.02 55
1375.10 51
1375.19 47
1375.27 43
1375.36 38
1375.44 34
1375.53 29
1375.61 25
1375.70 22
1375.78 19
1375.87 16
1375.95 14
1376.04 14
1376.12 15
1376.21 18
1376.29 22
1376.38 26
1376.46 32
1376.55 37
1376.63 41
1376.72 45
1376.80 47
1376.89 49
1376.97 50
1377.06 50
1377.14 49
1377.23 47
1377.32 44
1377.40 39
1377.49 35
1377.57 30
1377.66 25
1377.74 20
1377.83 15
1377.91 12
1378.00 9
1378.08 9
1378.17 11
1378.25 15
1378.34 21
1378.42 29
1378.51 38
1378.59 45
1378.68 50
1378.76 53
1378.85 54
1378.93 55
1379.02 55
1379.10 57
1379.19 60
1379.27 64
1379.36 68
1379.44 70
1379.53 72
1379.61 71
1379.70 70
1379.79 67
1379.87 65
1379.96 63
1380.04 60
1380.13 58
1380.21 55
1380.30 51
1380.38 47
1380.47 42
1380.55 38
1380.64 34
1380.72 31
1380.81 30
1380.89 30
1380.98 31
1381.06 33
1381.15 36
1381.23 40
1381.32 44
1381.40 48
1381.49 51
1381.58 53
1381.66 55
1381.75 56
1381.83 56
1381.92 55
1382.00 55
1382.09 55
1382.17 55
1382.26 55
1382.34 54
1382.43 54
1382.51 53
1382.60 52
1382.68 50
1382.77 48
1382.85 44
1382.94 40
1383.03 35
1383.11 30
1383.20 27
1383.28 24
1383.37 24
1383.45 26
1383.54 29
1383.62 33
1383.71 37
1383.79 40
1383.88 42
1383.96 42
1384.05 40
1384.13 36
1384.22 31
1384.31 24
1384.39 18
1384.48 12
1384.56 6
1384.65 2
1384.73 0
1384.82 0
1384.90 0
1384.99 0
1385.07 0
1385.16 0
1385.24 0
1385.33 0
1385.42 0
1385.50 5
1385.59 12
1385.67 18
1385.76 23
1385.84 28
1385.93 32
1386.01 36
1386.10 40
1386.18 45
1386.27 51
1386.35 57
1386.44 64
1386.53 70
1386.61 74
1386.70 78
1386.78 79
1386.87 80
1386.95 79
1387.04 78
1387.12 76
1387.21 74
1387.29 72
1387.38 70
1387.47 67
1387.55 65
1387.64 63
1387.72 62
1387.81 60
1387.89 58
1387.98 55
1388.06 50
1388.15 44
1388.23 38
1388.32 31
1388.41 26
1388.49 22
1388.58 20
1388.66 19
1388.75 19
1388.83 20
1388.92 21
1389.00 22
1389.09 23
1389.17 25
1389.26 27
1389.35 30
1389.43 33
1389.52 38
1389.60 42
1389.69 46
1389.77 51
1389.86 54
1389.94 57
1390.03 58
1390.12 57
1390.20 55
1390.29 51
1390.37 47
1390.46 43
1390.54 41
1390.63 40
1390.71 41
1390.80 44
1390.89 47
1390.97 50
1391.06 53
1391.14 55
1391.23 57
1391.31 58
1391.40 58
1391.48 57
1391.57 56
1391.66 53
1391.74 50
1391.83 46
1391.91 41
1392.00 37
1392.08 33
1392.17 30
1392.25 28
1392.34 27
1392.43 28
1392.51 30
1392.60 33
1392.68 37
1392.77 41
1392.85 46
1392.94 49
1393.03 51
1393.11 51
1393.20 50
1393.28 47
1393.37 43
1393.45 38
1393.54 33
1393.62 28
1393.71 23
1393.80 19
1393.88 17
1393.97 15
1394.05 15
1394.14 15
1394.22 17
1394.31 19
1394.40 21
1394.48 23
1394.57 26
1394.65 28
1394.74 30
1394.82 33
1394.91 35
1395.00 38
1395.08 40
1395.17 43
1395.25 45
1395.34 46
1395.42 47
1395.51 47
1395.59 48
1395.68 48
1395.77 49
1395.85 50
1395.94 52
1396.02 54
1396.11 55
1396.19 56
1396.28 56
1396.37 55
1396.45 52
1396.54 48
1396.62 44
1396.71 40
1396.80 38
1396.88 37
1396.97 37
1397.05 38
1397.14 41
1397.22 45
1397.31 50
1397.40 55
1397.48 60
1397.57 65
1397.65 70
1397.74 74
1397.82 76
1397.91 78
1398.00 79
1398.08 80
1398.17 81
1398.25 82
1398.34 84
1398.42 86
1398.51 87
1398.60 88
1398.68 88
1398.77 87
1398.85 85
1398.94 82
1399.03 80
1399.11 78
1399.20 77
1399.28 78
1399.37 79
1399.45 81
1399.54 84
1399.63 87
1399.71 89
1399.80 90
1399.88 89
1399.97 88
1400.05 84
1400.14 80
1400.23 76
1400.31 71
1400.40 67
1400.48 63
1400.57 59
1400.66 56
1400.74 53
1400.83 50
1400.91 47
1401.00 44
1401.09 42
1401.17 40
1401.26 39
1401.34 39
1401.43 39
1401.51 40
1401.60 40
1401.69 40
1401.77 39
1401.86 38
1401.94 36
1402.03 34
1402.12 33
1402.20 34
1402.29 35
1402.37 39
1402.46 43
1402.55 49
1402.63 55
1402.72 61
1402.80 66
1402.89 70
1402.97 73
1403.06 75
1403.15 74
1403.23 72
1403.32 68
1403.40 62
1403.49 55
1403.58 48
1403.66 40
1403.75 34
1403.83 29
1403.92 25
1404.01 24
1404.09 24
1404.18 26
1404.26 28
1404.35 30
1404.44 32
1404.52 33
1404.61 34
1404.69 34
1404.78 32
1404.87 30
1404.95 28
1405.04 25
1405.12 23
1405.21 22
1405.30 22
1405.38 24
1405.47 27
1405.55 31
1405.64 35
1405.73 40
1405.81 43
1405.90 46
1405.98 49
1406.07 51
1406.16 54
1406.24 57
1406.33 59
1406.41 61
1406.50 61
1406.59 60
1406.67 56
1406.76 52
1406.84 47
1406.93 41
1407.02 36
1407.10 31
1407.19 27
1407.27 25
1407.36 26
1407.45 29
1407.53 35
1407.62 43
1407.70 53
1407.79 62
1407.88 70
1407.96 74
1408.05 75
1408.14 70
1408.22 62
1408.31 50
1408.39 38
1408.48 27
1408.57 18
1408.65 11
1408.74 8
1408.82 8
1408.91 10
1409.00 14
1409.08 19
1409.17 24
1409.25 30
1409.34 35
1409.43 40
1409.51 44
1409.60 46
1409.69 47
1409.77 47
1409.86 46
1409.94 45
1410.03 44
1410.12 44
1410.20 43
1410.29 42
1410.37 41
1410.46 39
1410.55 36
1410.63 33
1410.72 30
1410.81 26
1410.89 24
1410.98 22
1411.06 22
1411.15 22
1411.24 24
1411.32 27
1411.41 30
1411.49 34
1411.58 37
1411.67 39
1411.75 40
1411.84 41
1411.93 41
1412.01 40
1412.10 40
1412.18 39
1412.27 39
1412.36 39
1412.44 40
1412.53 41
1412.62 43
1412.70 46
1412.79 49
1412.87 52
1412.96 56
1413.05 59
1413.13 62
1413.22 64
1413.31 66
1413.39 67
1413.48 67
1413.56 65
1413.65 62
1413.74 59
1413.82 55
1413.91 52
1414.00 49
1414.08 47
1414.17 45
1414.25 43
1414.34 41
1414.43 40
1414.51 38
1414.60 38
1414.69 39
1414.77 41
1414.86 44
1414.94 48
1415.03 51
1415.12 53
1415.20 53
1415.29 52
1415.38 49
1415.46 46
1415.55 43
1415.63 41
1415.72 40
1415.81 41
1415.89 43
1415.98 45
1416.07 47
1416.15 48
1416.24 47
1416.33 45
1416.41 41
1416.50 36
1416.58 29
1416.67 23
1416.76 18
1416.84 13
1416.93 10
1417.02 8
1417.10 8
1417.19 10
1417.28 14
1417.36 20
1417.45 26
1417.53 32
1417.62 37
1417.71 41
1417.79 42
1417.88 42
1417.97 41
1418.05 39
1418.14 37
1418.23 35
1418.31 34
1418.40 33
1418.48 33
1418.57 34
1418.66 36
1418.74 38
1418.83 40
1418.92 42
1419.00 43
1419.09 43
1419.18 42
1419.26 40
1419.35 38
1419.44 37
1419.52 36
1419.61 37
1419.69 40
1419.78 42
1419.87 45
1419.95 48
1420.04 51
1420.13 54
1420.21 57
1420.30 62
1420.39 67
1420.47 72
1420.56 77
1420.65 82
1420.73 85
1420.82 87
1420.90 88
1420.99 88
1421.08 87
1421.16 87
1421.25 87
1421.34 88
1421.42 90
1421.51 92
1421.60 94
1421.68 96
1421.77 98
1421.86 99
1421.94 100
1422.03 101
1422.12 103
1422.20 103
1422.29 101
1422.38 98
1422.46 93
1422.55 85
1422.63 77
1422.72 69
1422.81 63
1422.89 59
1422.98 58
1423.07 59
1423.15 62
1423.24 67
1423.33 71
1423.41 75
1423.50 77
1423.59 77
1423.67 76
1423.76 74
1423.85 71
1423.93 69
1424.02 66
1424.11 64
1424.19 63
1424.28 63
1424.37 64
1424.45 65
1424.54 66
1424.63 66
1424.71 64
1424.80 59
1424.89 53
1424.97 44
1425.06 35
1425.15 26
1425.23 17
1425.32 11
1425.41 6
1425.49 3
1425.58 1
1425.66 0
1425.75 0
1425.84 0
1425.92 0
1426.01 0
1426.10 0
1426.18 0
1426.27 0
1426.36 2
1426.44 8
1426.53 14
1426.62 19
1426.70 23
1426.79 26
1426.88 29
1426.96 31
1427.05 34
1427.14 37
1427.22 41
1427.31 47
1427.40 52
1427.48 56
1427.57 59
1427.66 60
1427.74 58
1427.83 55
1427.92 50
1428.00 45
1428.09 42
1428.18 39
1428.26 38
1428.35 38
1428.44 38
1428.52 38
1428.61 38
1428.70 38
1428.78 39
1428.87 40
1428.96 43
1429.05 48
1429.13 55
1429.22 63
1429.31 72
1429.39 80
1429.48 88
1429.57 94
1429.65 99
1429.74 103
1429.83 106
1429.91 108
1430.00 109
1430.09 110
1430.17 110
1430.26 108
1430.35 106
1430.43 103
1430.52 102
1430.61 102
1430.69 103
1430.78 106
1430.87 109
1430.95 112
1431.04 113
1431.13 112
1431.21 109
1431.30 103
1431.39 97
1431.47 90
1431.56 84
1431.65 80
1431.73 78
1431.82 77
1431.91 77
1432.00 78
1432.08 78
1432.17 79
1432.26 80
1432.34 80
1432.43 80
1432.52 80
1432.60 81
1432.69 81
1432.78 81
1432.86 81
1432.95 81
1433.04 82
1433.12 83
1433.21 84
1433.30 86
1433.38 88
1433.47 90
1433.56 93
1433.64 95
1433.73 97
1433.82 100
1433.91 102
1433.99 104
1434.08 105
1434.17 103
1434.25 99
1434.34 92
1434.43 82
1434.51 71
1434.60 60
1434.69 51
1434.77 44
1434.86 41
1434.95 41
1435.04 43
1435.12 48
1435.21 53
1435.30 58
1435.38 62
1435.47 66
1435.56 68
1435.64 70
1435.73 70
1435.82 70
1435.90 69
1435.99 69
1436.08 70
1436.17 73
1436.25 79
1436.34 86
1436.43 95
1436.51 104
1436.60 111
1436.69 115
1436.77 117
1436.86 116
1436.95 114
1437.03 110
1437.12 106
1437.21 102
1437.30 99
1437.38 95
1437.47 90
1437.56 85
1437.64 79
1437.73 72
1437.82 65
1437.90 57
1437.99 50
1438.08 42
1438.17 36
1438.25 30
1438.34 26
1438.43 23
1438.51 22
1438.60 21
1438.69 22
1438.77 23
1438.86 23
1438.95 23
1439.04 22
1439.12 21
1439.21 20
1439.30 20
1439.38 21
1439.47 25
1439.56 29
1439.64 35
1439.73 42
1439.82 49
1439.91 55
1439.99 60
1440.08 64
1440.17 67
1440.25 69
1440.34 71
1440.43 72
1440.52 73
1440.60 73
1440.69 73
1440.78 71
1440.86 68
1440.95 64
1441.04 60
1441.12 56
1441.21 54
1441.30 54
1441.39 56
1441.47 59
1441.56 62
1441.65 64
1441.73 64
1441.82 62
1441.91 59
1442.00 55
1442.08 51
1442.17 46
1442.26 42
1442.34 38
1442.43 33
1442.52 28
1442.61 22
1442.69 16
1442.78 12
1442.87 9
1442.95 9
1443.04 11
1443.13 15
1443.22 20
1443.30 24
1443.39 28
1443.48 30
1443.56 29
1443.65 27
1443.74 24
1443.83 21
1443.91 19
1444.00 18
1444.09 18
1444.17 20
1444.26 22
1444.35 24
1444.44 26
1444.52 26
1444.61 25
1444.70 23
1444.78 21
1444.87 20
1444.96 20
1445.05 21
1445.13 24
1445.22 28
1445.31 31
1445.40 33
1445.48 34
1445.57 33
1445.66 32
1445.74 31
1445.83 29
1445.92 28
1446.01 27
1446.09 26
1446.18 25
1446.27 25
1446.35 26
1446.44 27
1446.53 29
1446.62 32
1446.70 35
1446.79 38
1446.88 41
1446.97 43
1447.05 43
1447.14 43
1447.23 43
1447.31 43
1447.40 43
1447.49 44
1447.58 45
1447.66 46
1447.75 48
1447.84 50
1447.93 51
1448.01 52
1448.10 53
1448.19 53
1448.27 52
1448.36 51
1448.45 48
1448.54 44
1448.62 40
1448.71 36
1448.80 33
1448.89 33
1448.97 37
1449.06 45
1449.15 55
1449.24 66
1449.32 76
1449.41 83
1449.50 87
1449.58 87
1449.67 84
1449.76 81
1449.85 78
1449.93 77
1450.02 78
1450.11 81
1450.20 84
1450.28 87
1450.37 88
1450.46 86
1450.55 82
1450.63 76
1450.72 68
1450.81 60
1450.90 51
1450.98 44
1451.07 38
1451.16 34
1451.24 32
1451.33 34
1451.42 37
1451.51 43
1451.59 50
1451.68 59
1451.77 68
1451.86 76
1451.94 85
1452.03 94
1452.12 101
1452.21 108
1452.29 114
1452.38 118
1452.47 119
1452.56 117
1452.64 113
1452.73 107
1452.82 100
1452.91 93
1452.99 88
1453.08 83
1453.17 79
1453.26 76
1453.34 73
1453.43 69
1453.52 65
1453.61 61
1453.69 58
1453.78 56
1453.87 56
1453.96 57
1454.04 58
1454.13 60
1454.22 61
1454.31 61
1454.39 61
1454.48 61
1454.57 61
1454.65 63
1454.74 64
1454.83 66
1454.92 67
1455.00 67
1455.09 64
1455.18 59
1455.27 52
1455.36 45
1455.44 37
1455.53 32
1455.62 29
1455.71 30
1455.79 33
1455.88 38
1455.97 43
1456.06 48
1456.14 51
1456.23 53
1456.32 54
1456.41 55
1456.49 56
1456.58 58
1456.67 61
1456.76 64
1456.84 69
1456.93 74
1457.02 78
1457.11 82
1457.19 85
1457.28 86
1457.37 84
1457.46 80
1457.54 74
1457.63 67
1457.72 59
1457.81 51
1457.89 44
1457.98 40
1458.07 37
1458.16 36
1458.24 37
1458.33 40
1458.42 43
1458.51 46
1458.59 49
1458.68 52
1458.77 53
1458.86 52
1458.95 50
1459.03 47
1459.12 41
1459.21 35
1459.30 28
1459.38 21
1459.47 15
1459.56 11
1459.65 9
1459.73 8
1459.82 9
1459.91 11
1460.00 13
1460.08 16
1460.17 18
1460.26 21
1460.35 24
1460.44 27
1460.52 31
1460.61 34
1460.70 37
1460.79 40
1460.87 42
1460.96 43
1461.05 45
1461.14 47
1461.22 49
1461.31 51
1461.40 52
1461.49 53
1461.58 54
1461.66 55
1461.75 55
1461.84 56
1461.93 57
1462.01 58
1462.10 57
1462.19 54
1462.28 49
1462.36 44
1462.45 38
1462.54 33
1462.63 30
1462.72 29
1462.80 31
1462.89 34
1462.98 38
1463.07 42
1463.15 44
1463.24 46
1463.33 46
1463.42 46
1463.51 46
1463.59 48
1463.68 51
1463.77 56
1463.86 61
1463.94 68
1464.03 74
1464.12 80
1464.21 84
1464.30 87
1464.38 89
1464.47 89
1464.56 87
1464.65 85
1464.73 82
1464.82 79
1464.91 76
1465.00 73
1465.09 71
1465.17 69
1465.26 68
1465.35 67
1465.44 68
1465.52 69
1465.61 69
1465.70 69
1465.79 66
1465.88 62
1465.96 56
1466.05 49
1466.14 40
1466.23 31
1466.32 23
1466.40 15
1466.49 9
1466.58 3
1466.67 0
1466.75 0
1466.84 0
1466.93 0
1467.02 2
1467.11 8
1467.19 15
1467.28 23
1467.37 31
1467.46 37
1467.55 42
1467.63 44
1467.72 44
1467.81 42
1467.90 39
1467.98 37
1468.07 37
1468.16 38
1468.25 40
1468.34 43
1468.42 45
1468.51 47
1468.60 47
1468.69 46
1468.78 43
1468.86 41
1468.95 38
1469.04 37
1469.13 37
1469.22 38
1469.30 39
1469.39 40
1469.48 41
1469.57 41
1469.66 40
1469.74 38
1469.83 35
1469.92 32
1470.01 30
1470.09 30
1470.18 30
1470.27 31
1470.36 34
1470.45 36
1470.53 37
1470.62 36
1470.71 34
1470.80 30
1470.89 24
1470.97 18
1471.06 10
1471.15 4
1471.24 0
1471.33 0
1471.41 0
1471.50 0
1471.59 3
1471.68 8
1471.77 15
1471.85 21
1471.94 26
1472.03 30
1472.12 34
1472.21 37
1472.29 39
1472.38 41
1472.47 41
1472.56 39
1472.65 36
1472.73 31
1472.82 27
1472.91 24
1473.00 23
1473.09 24
1473.18 27
1473.26 30
1473.35 32
1473.44 32
1473.53 30
1473.62 26
1473.70 20
1473.79 15
1473.88 10
1473.97 6
1474.06 4
1474.14 4
1474.23 5
1474.32 8
1474.41 13
1474.50 18
1474.58 23
1474.67 28
1474.76 32
1474.85 33
1474.94 33
1475.02 32
1475.11 30
1475.20 27
1475.29 25
1475.38 25
1475.47 26
1475.55 28
1475.64 31
1475.73 35
1475.82 38
1475.91 40
1475.99 41
1476.08 42
1476.17 42
1476.26 41
1476.35 40
1476.43 39
1476.52 37
1476.61 34
1476.70 32
1476.79 29
1476.88 26
1476.96 23
1477.05 20
1477.14 17
1477.23 14
1477.32 11
1477.40 7
1477.49 3
1477.58 0
1477.67 0
1477.76 0
1477.85 0
1477.93 0
1478.02 0
1478.11 0
1478.20 0
1478.29 5
1478.37 12
1478.46 17
1478.55 20
1478.64 22
1478.73 22
1478.82 21
1478.90 18
1478.99 15
1479.08 13
1479.17 12
1479.26 11
1479.35 11
1479.43 12
1479.52 14
1479.61 16
1479.70 18
1479.79 19
1479.87 20
1479.96 20
1480.05 20
1480.14 19
1480.23 19
1480.32 20
1480.40 22
1480.49 26
1480.58 32
1480.67 39
1480.76 47
1480.85 55
1480.93 63
1481.02 70
1481.11 75
1481.20 78
1481.29 80
1481.38 80
1481.46 79
1481.55 78
1481.64 78
1481.73 78
1481.82 79
1481.90 80
1481.99 82
1482.08 83
1482.17 83
1482.26 80
1482.35 76
1482.43 70
1482.52 64
1482.61 58
1482.70 53
1482.79 51
1482.88 53
1482.96 60
1483.05 70
1483.14 82
1483.23 96
1483.32 110
1483.41 122
1483.50 130
1483.58 133
1483.67 131
1483.76 125
1483.85 115
1483.94 102
1484.03 88
1484.11 74
1484.20 60
1484.29 47
1484.38 36
1484.47 28
1484.56 22
1484.64 19
1484.73 20
1484.82 23
1484.91 28
1485.00 35
1485.09 41
1485.17 47
1485.26 52
1485.35 55
1485.44 56
1485.53 55
1485.62 53
1485.70 48
1485.79 43
1485.88 38
1485.97 33
1486.06 30
1486.15 29
1486.24 30
1486.32 33
1486.41 39
1486.50 45
1486.59 51
1486.68 56
1486.77 60
1486.85 62
1486.94 63
1487.03 62
1487.12 61
1487.21 61
1487.30 60
1487.39 59
1487.47 58
1487.56 57
1487.65 54
1487.74 51
1487.83 47
1487.92 45
1488.00 44
1488.09 46
1488.18 51
1488.27 59
1488.36 68
1488.45 79
1488.54 89
1488.62 98
1488.71 106
1488.80 113
1488.89 119
1488.98 124
1489.07 127
1489.16 130
1489.24 130
1489.33 128
1489.42 124
1489.51 119
1489.60 112
1489.69 105
1489.78 99
1489.86 94
1489.95 89
1490.04 85
1490.13 81
1490.22 77
1490.31 72
1490.39 67
1490.48 61
1490.57 54
1490.66 47
1490.75 40
1490.84 35
1490.93 31
1491.01 31
1491.10 33
1491.19 38
1491.28 46
1491.37 55
1491.46 65
1491.55 73
1491.64 79
1491.72 82
1491.81 82
1491.90 81
1491.99 78
1492.08 74
1492.17 71
1492.26 68
1492.34 67
1492.43 66
1492.52 66
1492.61 67
1492.70 69
1492.79 71
1492.88 75
1492.96 79
1493.05 83
1493.14 89
1493.23 94
1493.32 99
1493.41 103
1493.50 107
1493.58 109
1493.67 110
1493.76 110
1493.85 109
1493.94 108
1494.03 107
1494.12 107
1494.21 106
1494.29 105
1494.38 103
1494.47 101
1494.56 97
1494.65 92
1494.74 87
1494.83 82
1494.92 77
1495.00 74
1495.09 72
1495.18 72
1495.27 74
1495.36 76
1495.45 77
1495.54 78
1495.62 76
1495.71 72
1495.80 66
1495.89 59
1495.98 53
1496.07 47
1496.16 43
1496.25 41
1496.33 42
1496.42 43
1496.51 45
1496.60 47
1496.69 48
1496.78 48
1496.87 48
1496.96 46
1497.04 44
1497.13 43
1497.22 44
1497.31 46
1497.40 51
1497.49 58
1497.58 68
1497.67 78
1497.75 88
1497.84 98
1497.93 105
1498.02 109
1498.11 110
1498.20 109
1498.29 105
1498.38 100
1498.47 95
1498.55 90
1498.64 87
1498.73 84
1498.82 82
1498.91 80
1499.00 78
1499.09 76
1499.18 74
1499.26 73
1499.35 72
1499.44 71
1499.53 71
1499.62 71
1499.71 72
1499.80 74
1499.89 79
1499.98 87
1500.06 97
1500.15 108
1500.24 119
1500.33 127
1500.42 133
1500.51 134
1500.60 131
1500.69 126
1500.77 117
1500.86 108
1500.95 99
1501.04 91
1501.13 83
1501.22 77
1501.31 71
1501.40 67
1501.49 65
1501.57 64
1501.66 66
1501.75 70
1501.84 74
1501.93 80
1502.02 85
1502.11 90
1502.20 95
1502.29 100
1502.38 106
1502.46 112
1502.55 120
1502.64 127
1502.73 133
1502.82 137
1502.91 138
1503.00 136
1503.09 131
1503.18 125
1503.26 118
1503.35 113
1503.44 108
1503.53 106
1503.62 104
1503.71 104
1503.80 103
1503.89 102
1503.98 100
1504.06 99
1504.15 100
1504.24 104
1504.33 111
1504.42 121
1504.51 134
1504.60 149
1504.69 163
1504.78 175
1504.87 182
1504.95 185
1505.04 182
1505.13 175
1505.22 162
1505.31 147
1505.40 129
1505.49 110
1505.58 92
1505.67 76
1505.76 62
1505.84 53
1505.93 47
1506.02 45
1506.11 46
1506.20 49
1506.29 53
1506.38 59
1506.47 66
1506.56 74
1506.65 84
1506.74 94
1506.82 104
1506.91 113
1507.00 121
1507.09 126
1507.18 129
1507.27 130
1507.36 129
1507.45 127
1507.54 123
1507.63 119
1507.71 114
1507.80 109
1507.89 104
1507.98 99
1508.07 94
1508.16 90
1508.25 87
1508.34 85
1508.43 84
1508.52 85
1508.61 87
1508.69 91
1508.78 96
1508.87 102
1508.96 108
1509.05 115
1509.14 121
1509.23 125
1509.32 128
1509.41 128
1509.50 125
1509.59 119
1509.68 112
1509.76 104
1509.85 96
1509.94 89
1510.03 83
1510.12 78
1510.21 75
1510.30 71
1510.39 68
1510.48 65
1510.57 62
1510.66 59
1510.74 56
1510.83 54
1510.92 53
1511.01 53
1511.10 54
1511.19 55
1511.28 57
1511.37 59
1511.46 61
1511.55 63
1511.64 66
1511.73 71
1511.82 76
1511.90 84
1511.99 91
1512.08 99
1512.17 104
1512.26 108
1512.35 108
1512.44 106
1512.53 102
1512.62 96
1512.71 89
1512.80 84
1512.89 81
1512.97 79
1513.06 80
1513.15 82
1513.24 85
1513.33 88
1513.42 90
1513.51 90
1513.60 89
1513.69 87
1513.78 83
1513.87 80
1513.96 77
1514.05 75
1514.14 74
1514.22 74
1514.31 74
1514.40 74
1514.49 76
1514.58 78
1514.67 82
1514.76 86
1514.85 91
1514.94 97
1515.03 103
1515.12 109
1515.21 115
1515.30 119
1515.39 121
1515.47 121
1515.56 118
1515.65 113
1515.74 106
1515.83 98
1515.92 90
1516.01 83
1516.10 79
1516.19 77
1516.28 78
1516.37 82
1516.46 88
1516.55 95
1516.64 101
1516.73 104
1516.81 104
1516.90 101
1516.99 96
1517.08 90
1517.17 84
1517.26 79
1517.35 75
1517.44 71
1517.53 68
1517.62 64
1517.71 59
1517.80 53
1517.89 47
1517.98 42
1518.07 38
1518.15 35
1518.24 35
1518.33 35
1518.42 35
1518.51 35
1518.60 34
1518.69 33
1518.78 33
1518.87 36
1518.96 41
1519.05 50
1519.14 60
1519.23 72
1519.32 82
1519.41 90
1519.50 95
1519.59 95
1519.67 93
1519.76 89
1519.85 85
1519.94 82
1520.03 81
1520.12 83
1520.21 87
1520.30 92
1520.39 95
1520.48 97
1520.57 97
1520.66 93
1520.75 89
1520.84 83
1520.93 78
1521.02 75
1521.11 75
1521.20 76
1521.28 79
1521.37 83
1521.46 88
1521.55 93
1521.64 98
1521.73 103
1521.82 108
1521.91 114
1522.00 119
1522.09 122
1522.18 124
1522.27 123
1522.36 120
1522.45 116
1522.54 111
1522.63 107
1522.72 105
1522.81 106
1522.90 109
1522.99 113
1523.07 117
1523.16 119
1523.25 119
1523.34 114
1523.43 107
1523.52 98
1523.61 87
1523.70 77
1523.79 69
1523.88 61
1523.97 56
1524.06 52
1524.15 49
1524.24 46
1524.33 44
1524.42 41
1524.51 38
1524.60 36
1524.69 34
1524.78 33
1524.87 34
1524.96 37
1525.05 41
1525.13 46
1525.22 52
1525.31 56
1525.40 59
1525.49 60
1525.58 59
1525.67 56
1525.76 53
1525.85 49
1525.94 46
1526.03 44
1526.12 42
1526.21 41
1526.30 40
1526.39 39
1526.48 37
1526.57 33
1526.66 28
1526.75 22
1526.84 14
1526.93 5
1527.02 0
1527.11 0
1527.20 0
1527.29 0
1527.38 0
1527.47 0
1527.55 0
1527.64 0
1527.73 5
1527.82 11
1527.91 16
1528.00 21
1528.09 24
1528.18 27
1528.27 31
1528.36 34
1528.45 38
1528.54 41
1528.63 43
1528.72 43
1528.81 40
1528.90 36
1528.99 32
1529.08 27
1529.17 24
1529.26 24
1529.35 25
1529.44 28
1529.53 32
1529.62 36
1529.71 41
1529.80 46
1529.89 51
1529.98 57
1530.07 63
1530.16 68
1530.25 73
1530.34 75
1530.43 74
1530.51 72
1530.60 67
1530.69 60
1530.78 54
1530.87 48
1530.96 44
1531.05 41
1531.14 40
1531.23 40
1531.32 40
1531.41 41
1531.50 44
1531.59 47
1531.68 50
1531.77 53
1531.86 56
1531.95 58
1532.04 58
1532.13 56
1532.22 54
1532.31 51
1532.40 49
1532.49 48
1532.58 49
1532.67 51
1532.76 54
1532.85 58
1532.94 64
1533.03 72
1533.12 80
1533.21 88
1533.30 96
1533.39 102
1533.48 105
1533.57 105
1533.66 102
1533.75 97
1533.84 89
1533.93 81
1534.02 73
1534.11 66
1534.20 60
1534.29 55
1534.38 51
1534.47 50
1534.56 51
1534.65 54
1534.74 60
1534.83 66
1534.92 74
1535.01 81
1535.10 88
1535.19 94
1535.28 98
1535.37 103
1535.46 107
1535.54 111
1535.63 115
1535.72 119
1535.81 123
1535.90 126
1535.99 127
1536.08 126
1536.17 122
1536.26 116
1536.35 106
1536.44 95
1536.53 83
1536.62 70
1536.71 59
1536.80 50
1536.89 44
1536.98 42
1537.07 42
1537.16 46
1537.25 51
1537.34 57
1537.43 63
1537.52 69
1537.61 75
1537.70 80
1537.79 85
1537.88 89
1537.97 91
1538.06 92
1538.15 91
1538.24 89
1538.33 86
1538.42 83
1538.51 82
1538.60 82
1538.69 85
1538.78 88
1538.87 92
1538.96 95
1539.05 97
1539.14 98
1539.23 96
1539.32 93
1539.41 90
1539.50 87
1539.59 84
1539.68 81
1539.77 80
1539.86 79
1539.95 77
1540.04 75
1540.13 72
1540.22 68
1540.31 62
1540.40 56
1540.49 49
1540.58 42
1540.67 36
1540.76 33
1540.85 31
1540.94 31
1541.03 32
1541.12 34
1541.21 36
1541.30 38
1541.39 39
1541.48 40
1541.57 40
1541.66 39
1541.75 38
1541.84 36
1541.93 35
1542.02 35
1542.11 36
1542.20 39
1542.29 41
1542.38 45
1542.47 48
1542.56 50
1542.65 52
1542.74 53
1542.83 53
1542.93 53
1543.02 53
1543.11 54
1543.20 54
1543.29 55
1543.38 54
1543.47 53
1543.56 51
1543.65 49
1543.74 47
1543.83 45
1543.92 45
1544.01 44
1544.10 44
1544.19 44
1544.28 44
1544.37 44
1544.46 44
1544.55 44
1544.64 45
1544.73 46
1544.82 48
1544.91 51
1545.00 54
1545.09 57
1545.18 59
1545.27 59
1545.36 60
1545.45 60
1545.54 63
1545.63 68
1545.72 75
1545.81 86
1545.90 98
1545.99 110
1546.08 120
1546.17 127
1546.26 129
1546.35 128
1546.44 123
1546.53 117
1546.62 110
1546.71 104
1546.80 99
1546.89 95
1546.98 93
1547.07 92
1547.16 92
1547.25 92
1547.34 93
1547.43 93
1547.52 91
1547.61 88
1547.70 83
1547.79 77
1547.89 71
1547.98 66
1548.07 62
1548.16 60
1548.25 60
1548.34 61
1548.43 63
1548.52 64
1548.61 64
1548.70 62
1548.79 60
1548.88 57
1548.97 56
1549.06 55
1549.15 56
1549.24 57
1549.33 59
1549.42 61
1549.51 62
1549.60 62
1549.69 59
1549.78 56
1549.87 51
1549.96 45
1550.05 40
1550.14 35
1550.23 32
1550.32 32
1550.41 33
1550.50 36
1550.59 40
1550.68 44
1550.77 47
1550.87 50
1550.96 51
1551.05 51
1551.14 51
1551.23 49
1551.32 47
1551.41 43
1551.50 39
1551.59 34
1551.68 29
1551.77 25
1551.86 21
1551.95 18
1552.04 15
1552.13 13
1552.22 11
1552.31 8
1552.40 4
1552.49 0
1552.58 0
1552.67 0
1552.76 0
1552.85 0
1552.94 0
1553.03 0
1553.12 0
1553.21 1
1553.31 2
1553.40 3
1553.49 5
1553.58 8
1553.67 12
1553.76 17
1553.85 22
1553.94 27
1554.03 30
1554.12 32
1554.21 31
1554.30 28
1554.39 24
1554.48 19
1554.57 15
1554.66 14
1554.75 15
1554.84 19
1554.93 26
1555.02 36
1555.11 48
1555.20 60
1555.29 73
1555.39 84
1555.48 94
1555.57 102
1555.66 109
1555.75 114
1555.84 117
1555.93 118
1556.02 119
1556.11 119
1556.20 119
1556.29 119
1556.38 119
1556.47 118
1556.56 117
1556.65 114
1556.74 110
1556.83 105
1556.92 100
1557.01 95
1557.10 89
1557.20 85
1557.29 82
1557.38 80
1557.47 79
1557.56 79
1557.65 80
1557.74 80
1557.83 81
1557.92 80
1558.01 78
1558.10 76
1558.19 72
1558.28 68
1558.37 64
1558.46 61
1558.55 58
1558.64 57
1558.73 58
1558.83 61
1558.92 65
1559.01 69
1559.10 73
1559.19 75
1559.28 75
1559.37 72
1559.46 67
1559.55 61
1559.64 55
1559.73 51
1559.82 49
1559.91 49
1560.00 51
1560.09 55
1560.18 58
1560.27 61
1560.37 63
1560.46 63
1560.55 62
1560.64 61
1560.73 59
1560.82 58
1560.91 58
1561.00 58
1561.09 59
1561.18 59
1561.27 58
1561.36 56
1561.45 53
1561.54 50
1561.63 47
1561.72 44
1561.82 43
1561.91 42
1562.00 43
1562.09 44
1562.18 47
1562.27 51
1562.36 56
1562.45 61
1562.54 66
1562.63 70
1562.72 71
1562.81 70
1562.90 67
1562.99 62
1563.09 57
1563.18 53
1563.27 51
1563.36 52
1563.45 55
1563.54 58
1563.63 63
1563.72 67
1563.81 69
1563.90 70
1563.99 70
1564.08 70
1564.17 69
1564.26 68
1564.36 69
1564.45 72
1564.54 77
1564.63 85
1564.72 95
1564.81 105
1564.90 114
1564.99 121
1565.08 125
1565.17 125
1565.26 121
1565.35 115
1565.44 108
1565.53 101
1565.63 94
1565.72 88
1565.81 82
1565.90 76
1565.99 69
1566.08 61
1566.17 54
1566.26 47
1566.35 44
1566.44 43
1566.53 46
1566.62 51
1566.72 59
1566.81 67
1566.90 74
1566.99 81
1567.08 87
1567.17 92
1567.26 95
1567.35 98
1567.44 99
1567.53 99
1567.62 98
1567.71 95
1567.80 91
1567.90 87
1567.99 83
1568.08 80
1568.17 77
1568.26 76
1568.35 76
1568.44 77
1568.53 78
1568.62 79
1568.71 79
1568.80 77
1568.90 73
1568.99 68
1569.08 63
1569.17 57
1569.26 53
1569.35 51
1569.44 51
1569.53 54
1569.62 58
1569.71 62
1569.80 65
1569.89 67
1569.99 67
1570.08 66
1570.17 64
1570.26 61
1570.35 59
1570.44 57
1570.53 56
1570.62 55
1570.71 56
1570.80 57
1570.89 60
1570.99 65
1571.08 70
1571.17 75
1571.26 78
1571.35 79
1571.44 77
1571.53 73
1571.62 67
1571.71 61
1571.80 57
1571.90 56
1571.99 57
1572.08 61
1572.17 66
1572.26 71
1572.35 75
1572.44 78
1572.53 78
1572.62 76
1572.71 74
1572.80 71
1572.90 68
1572.99 66
1573.08 64
1573.17 63
1573.26 63
1573.35 62
1573.44 61
1573.53 60
1573.62 58
1573.71 55
1573.81 53
1573.90 51
1573.99 49
1574.08 49
1574.17 51
1574.26 54
1574.35 58
1574.44 63
1574.53 67
1574.62 71
1574.72 74
1574.81 76
1574.90 78
1574.99 80
1575.08 82
1575.17 86
1575.26 90
1575.35 94
1575.44 97
1575.54 99
1575.63 100
1575.72 98
1575.81 95
1575.90 89
1575.99 84
1576.08 79
1576.17 74
1576.26 72
1576.35 72
1576.45 74
1576.54 78
1576.63 83
1576.72 89
1576.81 94
1576.90 98
1576.99 100
1577.08 100
1577.17 98
1577.27 95
1577.36 90
1577.45 85
1577.54 80
1577.63 75
1577.72 71
1577.81 69
1577.90 67
1577.99 66
1578.09 65
1578.18 66
1578.27 67
1578.36 69
1578.45 71
1578.54 73
1578.63 76
1578.72 77
1578.82 78
1578.91 77
1579.00 75
1579.09 72
1579.18 69
1579.27 67
1579.36 65
1579.45 65
1579.54 67
1579.64 70
1579.73 74
1579.82 79
1579.91 84
1580.00 89
1580.09 93
1580.18 97
1580.27 100
1580.37 104
1580.46 109
1580.55 116
1580.64 126
1580.73 138
1580.82 152
1580.91 168
1581.00 183
1581.09 195
1581.19 203
1581.28 204
1581.37 200
1581.46 192
1581.55 180
1581.64 167
1581.73 155
1581.82 147
1581.92 141
1582.01 140
1582.10 141
1582.19 143
1582.28 147
1582.37 150
1582.46 153
1582.55 155
1582.65 155
1582.74 155
1582.83 154
1582.92 152
1583.01 150
1583.10 148
1583.19 147
1583.28 147
1583.38 149
1583.47 153
1583.56 159
1583.65 167
1583.74 176
1583.83 185
1583.92 194
1584.02 202
1584.11 207
1584.20 209
1584.29 208
1584.38 204
1584.47 197
1584.56 187
1584.65 176
1584.75 163
1584.84 150
1584.93 137
1585.02 127
1585.11 119
1585.20 115
1585.29 113
1585.38 112
1585.48 114
1585.57 116
1585.66 118
1585.75 119
1585.84 120
1585.93 121
1586.02 121
1586.12 120
1586.21 119
1586.30 117
1586.39 114
1586.48 111
1586.57 107
1586.66 103
1586.76 100
1586.85 97
1586.94 94
1587.03 91
1587.12 89
1587.21 87
1587.30 85
1587.40 83
1587.49 81
1587.58 78
1587.67 75
1587.76 73
1587.85 71
1587.94 71
1588.03 72
1588.13 74
1588.22 76
1588.31 78
1588.40 78
1588.49 76
1588.58 72
1588.67 68
1588.77 65
1588.86 64
1588.95 65
1589.04 68
1589.13 71
1589.22 74
1589.32 76
1589.41 76
1589.50 75
1589.59 73
1589.68 73
1589.77 73
1589.86 74
1589.96 76
1590.05 79
1590.14 80
1590.23 80
1590.32 78
1590.41 75
1590.50 70
1590.60 66
1590.69 63
1590.78 62
1590.87 63
1590.96 69
1591.05 77
1591.14 88
1591.24 101
1591.33 114
1591.42 126
1591.51 136
1591.60 142
1591.69 145
1591.79 144
1591.88 139
1591.97 132
1592.06 121
1592.15 109
1592.24 95
1592.33 81
1592.43 68
1592.52 56
1592.61 46
1592.70 39
1592.79 34
1592.88 32
1592.98 30
1593.07 29
1593.16 28
1593.25 28
1593.34 28
1593.43 30
1593.52 33
1593.62 38
1593.71 43
1593.80 50
1593.89 56
1593.98 60
1594.07 63
1594.17 63
1594.26 63
1594.35 61
1594.44 59
1594.53 57
1594.62 56
1594.72 56
1594.81 56
1594.90 56
1594.99 56
1595.08 57
1595.17 59
1595.27 61
1595.36 62
1595.45 64
1595.54 64
1595.63 62
1595.72 57
1595.81 50
1595.91 40
1596.00 29
1596.09 18
1596.18 7
1596.27 0
1596.36 0
1596.46 0
1596.55 0
1596.64 0
1596.73 0
1596.82 0
1596.91 0
1597.01 2
1597.10 3
1597.19 5
1597.28 6
1597.37 8
1597.46 10
1597.56 13
1597.65 15
1597.74 17
1597.83 18
1597.92 18
1598.02 16
1598.11 13
1598.20 10
1598.29 7
1598.38 7
1598.47 8
1598.57 12
1598.66 17
1598.75 24
1598.84 30
1598.93 36
1599.02 40
1599.12 42
1599.21 42
1599.30 41
1599.39 37
1599.48 33
1599.57 29
1599.67 27
1599.76 26
1599.85 27
1599.94 31
1600.03 36
1600.12 42
1600.22 49
1600.31 55
1600.40 61
1600.49 65
1600.58 69
1600.68 71
1600.77 72
1600.86 72
1600.95 70
1601.04 68
1601.13 67
1601.23 67
1601.32 69
1601.41 73
1601.50 78
1601.59 82
1601.69 84
1601.78 84
1601.87 80
1601.96 74
1602.05 66
1602.14 60
1602.24 57
1602.33 57
1602.42 62
1602.51 70
1602.60 79
1602.70 88
1602.79 93
1602.88 94
1602.97 91
1603.06 83
1603.15 73
1603.25 62
1603.34 51
1603.43 43
1603.52 38
1603.61 35
1603.71 33
1603.80 33
1603.89 34
1603.98 35
1604.07 37
1604.17 39
1604.26 43
1604.35 49
1604.44 56
1604.53 63
1604.62 69
1604.72 72
1604.81 74
1604.90 73
1604.99 70
1605.08 66
1605.18 62
1605.27 59
1605.36 57
1605.45 54
1605.54 51
1605.64 48
1605.73 43
1605.82 39
1605.91 34
1606.00 31
1606.10 30
1606.19 30
1606.28 33
1606.37 36
1606.46 38
1606.55 40
1606.65 39
1606.74 37
1606.83 32
1606.92 27
1607.01 21
1607.11 15
1607.20 11
1607.29 7
1607.38 5
1607.47 4
1607.57 3
1607.66 3
1607.75 3
1607.84 3
1607.93 2
1608.03 1
1608.12 0
1608.21 0
1608.30 0
1608.39 0
1608.49 0
1608.58 0
1608.67 0
1608.76 7
1608.85 15
1608.95 24
1609.04 34
1609.13 43
1609.22 51
1609.31 59
1609.41 67
1609.50 75
1609.59 83
1609.68 90
1609.77 96
1609.87 99
1609.96 100
1610.05 99
1610.14 97
1610.24 94
1610.33 91
1610.42 89
1610.51 88
1610.60 88
1610.70 88
1610.79 88
1610.88 89
1610.97 90
1611.06 91
1611.16 92
1611.25 92
1611.34 91
1611.43 89
1611.52 85
1611.62 79
1611.71 74
1611.80 70
1611.89 68
1611.98 68
1612.08 71
1612.17 75
1612.26 79
1612.35 82
1612.45 82
1612.54 79
1612.63 74
1612.72 66
1612.81 58
1612.91 51
1613.00 46
1613.09 45
1613.18 46
1613.27 49
1613.37 52
1613.46 55
1613.55 57
1613.64 57
1613.74 54
1613.83 51
1613.92 47
1614.01 44
1614.10 42
1614.20 42
1614.29 45
1614.38 49
1614.47 55
1614.56 60
1614.66 64
1614.75 67
1614.84 67
1614.93 66
1615.03 62
1615.12 58
1615.21 54
1615.30 50
1615.39 46
1615.49 43
1615.58 39
1615.67 35
1615.76 32
1615.86 29
1615.95 29
1616.04 32
1616.13 38
1616.22 47
1616.32 57
1616.41 67
1616.50 76
1616.59 81
1616.69 83
1616.78 81
1616.87 77
1616.96 71
1617.05 65
1617.15 59
1617.24 55
1617.33 53
1617.42 54
1617.52 58
1617.61 63
1617.70 69
1617.79 75
1617.88 82
1617.98 88
1618.07 93
1618.16 98
1618.25 102
1618.35 106
1618.44 109
1618.53 110
1618.62 109
1618.72 105
1618.81 99
1618.90 90
1618.99 79
1619.08 69
1619.18 60
1619.27 53
1619.36 49
1619.45 46
1619.55 45
1619.64 45
1619.73 45
1619.82 45
1619.92 47
1620.01 49
1620.10 53
1620.19 58
1620.28 64
1620.38 70
1620.47 76
1620.56 81
1620.65 85
1620.75 89
1620.84 93
1620.93 96
1621.02 99
1621.12 101
1621.21 101
1621.30 98
1621.39 92
1621.49 83
1621.58 72
1621.67 61
1621.76 50
1621.85 43
1621.95 39
1622.04 39
1622.13 43
1622.22 50
1622.32 59
1622.41 68
1622.50 77
1622.59 84
1622.69 89
1622.78 92
1622.87 92
1622.96 91
1623.06 89
1623.15 87
1623.24 84
1623.33 81
1623.43 77
1623.52 72
1623.61 65
1623.70 56
1623.80 47
1623.89 38
1623.98 29
1624.07 22
1624.17 15
1624.26 9
1624.35 3
1624.44 0
1624.54 0
1624.63 0
1624.72 0
1624.81 0
1624.90 0
1625.00 0
1625.09 0
1625.18 2
1625.27 10
1625.37 18
1625.46 25
1625.55 31
1625.64 38
1625.74 43
1625.83 48
1625.92 52
1626.01 55
1626.11 57
1626.20 56
1626.29 54
1626.38 49
1626.48 44
1626.57 39
1626.66 34
1626.75 31
1626.85 29
1626.94 29
1627.03 29
1627.13 29
1627.22 28
1627.31 27
1627.40 25
1627.50 24
1627.59 22
1627.68 20
1627.77 19
1627.87 19
1627.96 20
1628.05 24
1628.14 31
1628.24 41
1628.33 53
1628.42 67
1628.51 82
1628.61 94
1628.70 103
1628.79 107
1628.88 107
1628.98 103
1629.07 96
1629.16 90
1629.25 85
1629.35 83
1629.44 84
1629.53 89
1629.62 95
1629.72 101
1629.81 105
1629.90 108
1629.99 108
1630.09 106
1630.18 103
1630.27 99
1630.37 93
1630.46 88
1630.55 81
1630.64 75
1630.74 68
1630.83 61
1630.92 55
1631.01 49
1631.11 45
1631.20 43
1631.29 42
1631.38 44
1631.48 48
1631.57 53
1631.66 58
1631.76 64
1631.85 67
1631.94 69
1632.03 68
1632.13 64
1632.22 59
1632.31 53
1632.40 47
1632.50 42
1632.59 38
1632.68 35
1632.77 33
1632.87 31
1632.96 29
1633.05 27
1633.15 24
1633.24 21
1633.33 19
1633.42 18
1633.52 17
1633.61 16
1633.70 17
1633.79 17
1633.89 18
1633.98 19
1634.07 19
1634.17 20
1634.26 20
1634.35 21
1634.44 21
1634.54 21
1634.63 22
1634.72 23
1634.81 25
1634.91 27
1635.00 30
1635.09 33
1635.19 34
1635.28 36
1635.37 36
1635.46 36
1635.56 34
1635.65 31
1635.74 28
1635.84 24
1635.93 19
1636.02 17
1636.11 16
1636.21 18
1636.30 23
1636.39 31
1636.48 39
1636.58 46
1636.67 50
1636.76 50
1636.86 47
1636.95 40
1637.04 32
1637.13 24
1637.23 16
1637.32 11
1637.41 8
1637.51 8
1637.60 11
1637.69 16
1637.78 22
1637.88 29
1637.97 35
1638.06 39
1638.16 42
1638.25 43
1638.34 41
1638.43 38
1638.53 34
1638.62 29
1638.71 23
1638.81 18
1638.90 15
1638.99 13
1639.08 13
1639.18 15
1639.27 18
1639.36 23
1639.46 28
1639.55 34
1639.64 40
1639.73 45
1639.83 51
1639.92 56
1640.01 59
1640.11 61
1640.20 62
1640.29 60
1640.38 57
1640.48 53
1640.57 47
1640.66 42
1640.76 36
1640.85 32
1640.94 28
1641.04 25
1641.13 23
1641.22 21
1641.31 20
1641.41 18
1641.50 15
1641.59 12
1641.69 9
1641.78 7
1641.87 6
1641.96 8
1642.06 12
1642.15 18
1642.24 26
1642.34 34
1642.43 42
1642.52 49
1642.62 54
1642.71 56
1642.80 57
1642.89 56
1642.99 54
1643.08 52
1643.17 49
1643.27 48
1643.36 46
1643.45 44
1643.55 41
1643.64 38
1643.73 33
1643.82 28
1643.92 21
1644.01 15
1644.10 9
1644.20 5
1644.29 2
1644.38 0
1644.48 0
1644.57 1
1644.66 3
1644.75 5
1644.85 7
1644.94 11
1645.03 17
1645.13 25
1645.22 36
1645.31 50
1645.41 65
1645.50 80
1645.59 94
1645.68 105
1645.78 113
1645.87 117
1645.96 117
1646.06 115
1646.15 113
1646.24 110
1646.34 108
1646.43 108
1646.52 110
1646.62 112
1646.71 115
1646.80 116
1646.89 116
1646.99 115
1647.08 113
1647.17 111
1647.27 110
1647.36 111
1647.45 113
1647.55 117
1647.64 120
1647.73 122
1647.83 121
1647.92 117
1648.01 109
1648.11 98
1648.20 85
1648.29 71
1648.38 58
1648.48 46
1648.57 37
1648.66 32
1648.76 30
1648.85 31
1648.94 35
1649.04 40
1649.13 46
1649.22 53
1649.32 60
1649.41 66
1649.50 70
1649.60 73
1649.69 72
1649.78 67
1649.88 59
1649.97 48
1650.06 35
1650.15 22
1650.25 10
1650.34 1
1650.43 0
1650.53 0
1650.62 0
1650.71 0
1650.81 0
1650.90 0
1650.99 2
1651.09 9
1651.18 17
1651.27 25
1651.37 34
1651.46 42
1651.55 48
1651.65 52
1651.74 54
1651.83 53
1651.93 50
1652.02 46
1652.11 42
1652.21 38
1652.30 35
1652.39 34
1652.49 34
1652.58 35
1652.67 38
1652.77 43
1652.86 50
1652.95 60
1653.05 70
1653.14 81
1653.23 91
1653.32 100
1653.42 105
1653.51 108
1653.60 110
1653.70 110
1653.79 110
1653.88 110
1653.98 111
1654.07 111
1654.16 110
1654.26 108
1654.35 107
1654.44 105
1654.54 105
1654.63 104
1654.72 104
1654.82 102
1654.91 98
1655.00 92
1655.10 84
1655.19 73
1655.28 62
1655.38 52
1655.47 42
1655.56 33
1655.66 26
1655.75 19
1655.84 12
1655.94 6
1656.03 1
1656.12 0
1656.22 0
1656.31 0
1656.40 0
1656.50 0
1656.59 0
1656.68 0
1656.78 0
1656.87 2
1656.96 8
1657.06 14
1657.15 19
1657.24 21
1657.34 19
1657.43 16
1657.53 11
1657.62 7
1657.71 5
1657.81 6
1657.90 10
1657.99 17
1658.09 26
1658.18 35
1658.27 44
1658.37 50
1658.46 54
1658.55 54
1658.65 50
1658.74 44
1658.83 35
1658.93 24
1659.02 12
1659.11 0
1659.21 0
1659.30 0
1659.39 0
1659.49 0
1659.58 0
1659.67 0
1659.77 2
1659.86 9
1659.95 14
1660.05 16
1660.14 16
1660.23 12
1660.33 8
1660.42 4
1660.52 1
1660.61 0
1660.70 3
1660.80 8
1660.89 15
1660.98 24
1661.08 31
1661.17 37
1661.26 42
1661.36 44
1661.45 45
1661.54 47
1661.64 49
1661.73 53
1661.82 57
1661.92 61
1662.01 65
1662.10 68
1662.20 69
1662.29 68
1662.39 67
1662.48 65
1662.57 64
1662.67 62
1662.76 60
1662.85 58
1662.95 55
1663.04 53
1663.13 50
1663.23 49
1663.32 49
1663.41 52
1663.51 58
1663.60 66
1663.69 75
1663.79 86
1663.88 97
1663.98 106
1664.07 114
1664.16 118
1664.26 121
1664.35 122
1664.44 123
1664.54 125
1664.63 126
1664.72 127
1664.82 128
1664.91 127
1665.01 124
1665.10 118
1665.19 111
1665.29 104
1665.38 96
1665.47 90
1665.57 85
1665.66 83
1665.75 83
1665.85 84
1665.94 86
1666.03 86
1666.13 86
1666.22 83
1666.32 80
1666.41 75
1666.50 71
1666.60 69
1666.69 68
1666.78 68
1666.88 68
1666.97 69
1667.07 70
1667.16 70
1667.25 70
1667.35 69
1667.44 69
1667.53 67
1667.63 65
1667.72 62
1667.81 58
1667.91 52
1668.00 45
1668.10 38
1668.19 30
1668.28 23
1668.38 15
1668.47 9
1668.56 3
1668.66 0
1668.75 0
1668.85 0
1668.94 0
1669.03 1
1669.13 6
1669.22 14
1669.31 22
1669.41 32
1669.50 43
1669.60 54
1669.69 64
1669.78 73
1669.88 81
1669.97 86
1670.06 89
1670.16 90
1670.25 89
1670.34 88
1670.44 87
1670.53 85
1670.63 82
1670.72 79
1670.81 75
1670.91 69
1671.00 63
1671.10 57
1671.19 52
1671.28 48
1671.38 47
1671.47 48
1671.56 53
1671.66 59
1671.75 67
1671.85 76
1671.94 85
1672.03 94
1672.13 103
1672.22 110
1672.31 116
1672.41 119
1672.50 119
1672.60 116
1672.69 109
1672.78 99
1672.88 88
1672.97 77
1673.07 67
1673.16 60
1673.25 54
1673.35 50
1673.44 47
1673.53 46
1673.63 45
1673.72 46
1673.82 49
1673.91 54
1674.00 62
1674.10 73
1674.19 84
1674.29 95
1674.38 105
1674.47 113
1674.57 117
1674.66 117
1674.75 115
1674.85 109
1674.94 102
1675.04 93
1675.13 84
1675.22 74
1675.32 63
1675.41 53
1675.51 45
1675.60 38
1675.69 34
1675.79 33
1675.88 35
1675.98 40
1676.07 45
1676.16 51
1676.26 57
1676.35 62
1676.44 66
1676.54 71
1676.63 75
1676.73 80
1676.82 84
1676.91 88
1677.01 91
1677.10 93
1677.20 93
1677.29 93
1677.38 92
1677.48 91
1677.57 90
1677.67 89
1677.76 88
1677.85 84
1677.95 78
1678.04 70
1678.14 60
1678.23 49
1678.32 38
1678.42 29
1678.51 22
1678.61 18
1678.70 16
1678.79 16
1678.89 15
1678.98 14
1679.08 12
1679.17 10
1679.26 8
1679.36 8
1679.45 11
1679.55 16
1679.64 23
1679.73 31
1679.83 39
1679.92 46
1680.02 50
1680.11 51
1680.20 49
1680.30 46
1680.39 41
1680.49 37
1680.58 33
1680.67 31
1680.77 31
1680.86 32
1680.96 35
1681.05 40
1681.14 45
1681.24 50
1681.33 55
1681.43 58
1681.52 60
1681.61 59
1681.71 56
1681.80 51
1681.90 44
1681.99 37
1682.09 31
1682.18 25
1682.27 19
1682.37 14
1682.46 8
1682.56 3
1682.65 0
1682.74 0
1682.84 0
1682.93 0
1683.03 0
1683.12 0
1683.21 1
1683.31 4
1683.40 6
1683.50 6
1683.59 6
1683.68 4
1683.78 3
1683.87 3
1683.97 4
1684.06 7
1684.16 11
1684.25 16
1684.34 22
1684.44 28
1684.53 34
1684.63 39
1684.72 44
1684.81 48
1684.91 52
1685.00 56
1685.10 60
1685.19 66
1685.29 72
1685.38 80
1685.47 89
1685.57 99
1685.66 109
1685.76 118
1685.85 127
1685.94 133
1686.04 138
1686.13 142
1686.23 146
1686.32 150
1686.42 155
1686.51 162
1686.60 169
1686.70 175
1686.79 181
1686.89 183
1686.98 183
1687.08 179
1687.17 172
1687.26 162
1687.36 151
1687.45 139
1687.55 127
1687.64 116
1687.73 106
1687.83 97
1687.92 88
1688.02 80
1688.11 73
1688.21 66
1688.30 62
1688.39 59
1688.49 60
1688.58 63
1688.68 68
1688.77 76
1688.87 84
1688.96 94
1689.05 105
1689.15 116
1689.24 129
1689.34 142
1689.43 157
1689.53 171
1689.62 183
1689.71 192
1689.81 197
1689.90 198
1690.00 195
1690.09 191
1690.19 185
1690.28 180
1690.37 177
1690.47 174
1690.56 173
1690.66 171
1690.75 169
1690.85 168
1690.94 166
1691.04 163
1691.13 161
1691.22 160
1691.32 158
1691.41 156
1691.51 153
1691.60 150
1691.70 146
1691.79 142
1691.88 138
1691.98 133
1692.07 129
1692.17 126
1692.26 125
1692.36 125
1692.45 127
1692.54 129
1692.64 131
1692.73 131
1692.83 127
1692.92 121
1693.02 113
1693.11 103
1693.21 93
1693.30 83
1693.39 76
1693.49 70
1693.58 66
1693.68 62
1693.77 59
1693.87 55
1693.96 50
1694.06 45
1694.15 41
1694.24 39
1694.34 38
1694.43 40
1694.53 44
1694.62 49
1694.72 54
1694.81 58
1694.91 61
1695.00 62
1695.09 62
1695.19 62
1695.28 62
1695.38 62
1695.47 62
1695.57 63
1695.66 63
1695.76 62
1695.85 60
1695.94 57
1696.04 53
1696.13 48
1696.23 42
1696.32 36
1696.42 31
1696.51 26
1696.61 23
1696.70 22
1696.79 22
1696.89 24
1696.98 25
1697.08 25
1697.17 22
1697.27 15
1697.36 6
1697.46 0
1697.55 0
1697.65 0
1697.74 0
1697.83 0
1697.93 0
1698.02 0
1698.12 0
1698.21 10
1698.31 18
1698.40 25
1698.50 33
1698.59 40
1698.68 50
1698.78 62
1698.87 75
1698.97 90
1699.06 105
1699.16 120
1699.25 134
1699.35 147
1699.44 157
1699.54 164
1699.63 169
1699.73 169
1699.82 165
1699.91 157
1700.01 146
1700.10 132
1700.20 118
1700.29 104
1700.39 92
1700.48 84
1700.58 78
1700.67 76
1700.77 75
1700.86 75
1700.95 74
1701.05 72
1701.14 68
1701.24 64
1701.33 61
1701.43 59
1701.52 59
1701.62 61
1701.71 64
1701.81 68
1701.90 69
1702.00 69
1702.09 66
1702.18 62
1702.28 58
1702.37 56
1702.47 58
1702.56 63
1702.66 71
1702.75 81
1702.85 90
1702.94 97
1703.04 102
1703.13 105
1703.23 106
1703.32 108
1703.42 111
1703.51 115
1703.60 122
1703.70 130
1703.79 138
1703.89 144
1703.98 148
1704.08 150
1704.17 150
1704.27 147
1704.36 143
1704.46 137
1704.55 131
1704.65 124
1704.74 115
1704.84 106
1704.93 95
1705.03 84
1705.12 75
1705.22 66
1705.31 60
1705.40 58
1705.50 58
1705.59 62
1705.69 69
1705.78 77
1705.88 85
1705.97 94
1706.07 101
1706.16 106
1706.26 107
1706.35 106
1706.45 102
1706.54 96
1706.64 88
1706.73 78
1706.83 68
1706.92 59
1707.02 51
1707.11 45
1707.20 41
1707.30 39
1707.39 40
1707.49 42
1707.58 45
1707.68 49
1707.77 52
1707.87 55
1707.96 57
1708.06 58
1708.15 58
1708.25 58
1708.34 59
1708.44 60
1708.53 62
1708.63 65
1708.72 67
1708.82 69
1708.91 70
1709.01 70
1709.10 68
1709.20 67
1709.29 65
1709.39 64
1709.48 62
1709.58 61
1709.67 60
1709.77 59
1709.86 60
1709.95 61
1710.05 64
1710.14 68
1710.24 74
1710.33 80
1710.43 86
1710.52 90
1710.62 92
1710.71 91
1710.81 89
1710.90 87
1711.00 86
1711.09 86
1711.19 89
1711.28 92
1711.38 96
1711.47 100
1711.57 102
1711.66 102
1711.76 100
1711.85 98
1711.95 96
1712.04 95
1712.14 97
1712.23 102
1712.33 109
1712.42 117
1712.52 126
1712.61 132
1712.71 136
1712.80 135
1712.90 130
1712.99 122
1713.09 111
1713.18 98
1713.28 86
1713.37 75
1713.47 67
1713.56 61
1713.66 60
1713.75 61
1713.85 64
1713.94 67
1714.04 70
1714.13 71
1714.23 69
1714.32 64
1714.42 58
1714.51 52
1714.61 46
1714.70 43
1714.80 43
1714.89 45
1714.99 51
1715.08 59
1715.18 68
1715.27 77
1715.37 85
1715.46 90
1715.56 93
1715.65 94
1715.75 91
1715.84 85
1715.94 78
1716.03 71
1716.13 64
1716.22 60
1716.32 58
1716.41 59
1716.51 62
1716.60 65
1716.70 69
1716.79 71
1716.89 72
1716.98 72
1717.08 71
1717.17 71
1717.27 71
1717.36 72
1717.46 73
1717.55 75
1717.65 75
1717.74 73
1717.84 71
1717.93 67
1718.03 64
1718.12 61
1718.22 59
1718.31 58
1718.41 56
1718.50 54
1718.60 51
1718.69 46
1718.79 40
1718.88 35
1718.98 32
1719.07 30
1719.17 30
1719.26 32
1719.36 36
1719.45 40
1719.55 44
1719.64 49
1719.74 54
1719.83 60
1719.93 67
1720.02 75
1720.12 84
1720.22 93
1720.31 101
1720.41 108
1720.50 114
1720.60 117
1720.69 120
1720.79 123
1720.88 125
1720.98 128
1721.07 130
1721.17 131
1721.26 131
1721.36 130
1721.45 128
1721.55 125
1721.64 123
1721.74 122
1721.83 120
1721.93 117
1722.02 113
1722.12 105
1722.21 95
1722.31 84
1722.40 72
1722.50 62
1722.59 56
1722.69 54
1722.79 56
1722.88 61
1722.98 67
1723.07 74
1723.17 79
1723.26 83
1723.36 86
1723.45 89
1723.55 93
1723.64 97
1723.74 103
1723.83 109
1723.93 115
1724.02 121
1724.12 125
1724.21 128
1724.31 131
1724.40 132
1724.50 133
1724.59 133
1724.69 133
1724.79 131
1724.88 128
1724.98 123
1725.07 116
1725.17 107
1725.26 96
1725.36 86
1725.45 77
1725.55 71
1725.64 68
1725.74 69
1725.83 74
1725.93 82
1726.02 91
1726.12 101
1726.21 108
1726.31 113
1726.41 114
1726.50 112
1726.60 106
1726.69 98
1726.79 89
1726.88 81
1726.98 76
1727.07 75
1727.17 77
1727.26 85
1727.36 95
1727.45 106
1727.55 117
1727.64 125
1727.74 129
1727.84 132
1727.93 133
1728.03 134
1728.12 136
1728.22 140
1728.31 146
1728.41 153
1728.50 159
1728.60 164
1728.69 165
1728.79 164
1728.88 160
1728.98 155
1729.08 150
1729.17 144
1729.27 140
1729.36 136
1729.46 133
1729.55 132
1729.65 132
1729.74 133
1729.84 134
1729.93 137
1730.03 141
1730.12 144
1730.22 145
1730.32 145
1730.41 140
1730.51 133
1730.60 123
1730.70 112
1730.79 102
1730.89 93
1730.98 86
1731.08 82
1731.17 80
1731.27 79
1731.37 79
1731.46 80
1731.56 80
1731.65 81
1731.75 81
1731.84 81
1731.94 79
1732.03 75
1732.13 70
1732.22 65
1732.32 60
1732.42 57
1732.51 58
1732.61 62
1732.70 68
1732.80 76
1732.89 83
1732.99 89
1733.08 91
1733.18 90
1733.27 86
1733.37 79
1733.47 71
1733.56 62
1733.66 52
1733.75 42
1733.85 33
1733.94 24
1734.04 16
1734.13 10
1734.23 4
1734.33 0
1734.42 0
1734.52 0
1734.61 0
1734.71 0
1734.80 0
1734.90 0
1734.99 0
1735.09 0
1735.19 6
1735.28 14
1735.38 24
1735.47 34
1735.57 43
1735.66 51
1735.76 57
1735.85 60
1735.95 62
1736.05 61
1736.14 60
1736.24 60
1736.33 60
1736.43 63
1736.52 68
1736.62 72
1736.71 76
1736.81 78
1736.91 78
1737.00 74
1737.10 69
1737.19 63
1737.29 57
1737.38 53
1737.48 50
1737.58 49
1737.67 49
1737.77 50
1737.86 52
1737.96 55
1738.05 59
1738.15 64
1738.24 71
1738.34 80
1738.44 90
1738.53 99
1738.63 106
1738.72 111
1738.82 114
1738.91 115
1739.01 115
1739.11 114
1739.20 112
1739.30 111
1739.39 110
1739.49 110
1739.58 110
1739.68 113
1739.78 117
1739.87 122
1739.97 128
1740.06 134
1740.16 139
1740.25 144
1740.35 148
1740.45 152
1740.54 156
1740.64 159
1740.73 161
1740.83 161
1740.92 159
1741.02 153
1741.12 145
1741.21 135
1741.31 125
1741.40 117
1741.50 111
1741.59 108
1741.69 108
1741.79 109
1741.88 110
1741.98 112
1742.07 115
1742.17 119
1742.26 124
1742.36 131
1742.46 140
1742.55 150
1742.65 159
1742.74 167
1742.84 172
1742.93 174
1743.03 175
1743.13 174
1743.22 174
1743.32 175
1743.41 177
1743.51 180
1743.60 181
1743.70 181
1743.80 176
1743.89 168
1743.99 158
1744.08 148
1744.18 139
1744.28 135
1744.37 134
1744.47 137
1744.56 142
1744.66 148
1744.75 153
1744.85 156
1744.95 158
1745.04 158
1745.14 159
1745.23 160
1745.33 161
1745.43 162
1745.52 163
1745.62 163
1745.71 163
1745.81 162
1745.90 161
1746.00 161
1746.10 163
1746.19 168
1746.29 174
1746.38 182
1746.48 191
1746.58 201
1746.67 211
1746.77 222
1746.86 233
1746.96 248
1747.05 266
1747.15 288
1747.25 314
1747.34 343
1747.44 371
1747.53 398
1747.63 419
1747.73 435
1747.82 445
1747.92 451
1748.01 455
1748.11 459
1748.21 465
1748.30 474
1748.40 485
1748.49 497
1748.59 509
1748.69 518
1748.78 522
1748.88 523
1748.97 518
1749.07 512
1749.17 504
1749.26 496
1749.36 489
1749.45 482
1749.55 475
1749.64 466
1749.74 453
1749.84 437
1749.93 418
1750.03 397
1750.12 377
1750.22 358
1750.32 342
1750.41 328
1750.51 316
1750.60 305
1750.70 292
1750.80 279
1750.89 265
1750.99 251
1751.08 237
1751.18 225
1751.28 215
1751.37 207
1751.47 201
1751.56 196
1751.66 190
1751.76 185
1751.85 178
1751.95 170
1752.04 160
1752.14 149
1752.24 137
1752.33 126
1752.43 115
1752.52 105
1752.62 97
1752.72 92
1752.81 90
1752.91 90
1753.00 91
1753.10 94
1753.20 99
1753.29 104
1753.39 110
1753.49 117
1753.58 125
1753.68 133
1753.77 139
1753.87 143
1753.97 144
1754.06 143
1754.16 139
1754.25 134
1754.35 129
1754.45 124
1754.54 119
1754.64 116
1754.73 113
1754.83 110
1754.93 107
1755.02 105
1755.12 103
1755.21 102
1755.31 101
1755.41 100
1755.50 98
1755.60 95
1755.70 92
1755.79 89
1755.89 88
1755.98 88
1756.08 90
1756.18 93
1756.27 97
1756.37 101
1756.46 103
1756.56 104
1756.66 104
1756.75 105
1756.85 106
1756.95 110
1757.04 116
1757.14 123
1757.23 131
1757.33 138
1757.43 143
1757.52 145
1757.62 147
1757.71 148
1757.81 149
1757.91 152
1758.00 158
1758.10 165
1758.20 173
1758.29 181
1758.39 187
1758.48 192
1758.58 194
1758.68 193
1758.77 190
1758.87 185
1758.96 179
1759.06 171
1759.16 164
1759.25 157
1759.35 152
1759.45 149
1759.54 149
1759.64 151
1759.73 155
1759.83 159
1759.93 161
1760.02 160
1760.12 154
1760.22 145
1760.31 135
1760.41 124
1760.50 116
1760.60 111
1760.70 109
1760.79 112
1760.89 117
1760.99 125
1761.08 133
1761.18 142
1761.27 148
1761.37 153
1761.47 156
1761.56 158
1761.66 159
1761.76 160
1761.85 163
1761.95 169
1762.05 176
1762.14 184
1762.24 192
1762.33 198
1762.43 203
1762.53 204
1762.62 203
1762.72 200
1762.82 196
1762.91 190
1763.01 182
1763.10 174
1763.20 165
1763.30 155
1763.39 145
1763.49 136
1763.59 128
1763.68 123
1763.78 120
1763.88 120
1763.97 121
1764.07 124
1764.16 127
1764.26 128
1764.36 127
1764.45 124
1764.55 120
1764.65 114
1764.74 108
1764.84 101
1764.94 95
1765.03 89
1765.13 84
1765.22 80
1765.32 78
1765.42 77
1765.51 78
1765.61 81
1765.71 86
1765.80 92
1765.90 100
1766.00 108
1766.09 117
1766.19 125
1766.28 132
1766.38 136
1766.48 139
1766.57 139
1766.67 137
1766.77 135
1766.86 133
1766.96 132
1767.06 134
1767.15 137
1767.25 141
1767.35 145
1767.44 149
1767.54 152
1767.63 152
1767.73 151
1767.83 148
1767.92 144
1768.02 138
1768.12 130
1768.21 121
1768.31 111
1768.41 101
1768.50 93
1768.60 86
1768.70 82
1768.79 79
1768.89 79
1768.99 78
1769.08 76
1769.18 72
1769.27 65
1769.37 55
1769.47 43
1769.56 30
1769.66 19
1769.76 10
1769.85 5
1769.95 5
1770.05 10
1770.14 20
1770.24 33
1770.34 47
1770.43 61
1770.53 73
1770.63 81
1770.72 86
1770.82 87
1770.92 85
1771.01 82
1771.11 77
1771.20 72
1771.30 67
1771.40 62
1771.49 57
1771.59 52
1771.69 49
1771.78 46
1771.88 46
1771.98 47
1772.07 50
1772.17 55
1772.27 61
1772.36 68
1772.46 76
1772.56 83
1772.65 91
1772.75 98
1772.85 104
1772.94 110
1773.04 115
1773.14 120
1773.23 124
1773.33 128
1773.43 129
1773.52 128
1773.62 122
1773.72 113
1773.81 100
1773.91 85
1774.01 69
1774.10 55
1774.20 43
1774.30 36
1774.39 32
1774.49 31
1774.59 32
1774.68 34
1774.78 37
1774.88 40
1774.97 43
1775.07 46
1775.17 49
1775.26 53
1775.36 57
1775.46 62
1775.55 67
1775.65 73
1775.75 80
1775.84 87
1775.94 92
1776.04 96
1776.13 98
1776.23 96
1776.33 93
1776.42 89
1776.52 86
1776.62 84
1776.71 83
1776.81 82
1776.91 82
1777.00 81
1777.10 78
1777.20 72
1777.29 65
1777.39 56
1777.49 47
1777.58 38
1777.68 28
1777.78 19
1777.87 10
1777.97 1
1778.07 0
1778.16 0
1778.26 0
1778.36 0
1778.45 0
1778.55 0
1778.65 0
1778.74 0
1778.84 7
1778.94 14
1779.03 19
1779.13 23
1779.23 27
1779.32 31
1779.42 36
1779.52 41
1779.61 47
1779.71 53
1779.81 57
1779.90 60
1780.00 60
1780.10 58
1780.19 53
1780.29 48
1780.39 42
1780.49 39
1780.58 39
1780.68 43
1780.78 51
1780.87 62
1780.97 74
1781.07 85
1781.16 94
1781.26 99
1781.36 102
1781.45 102
1781.55 101
1781.65 101
1781.74 101
1781.84 101
1781.94 103
1782.03 105
1782.13 108
1782.23 111
1782.33 115
1782.42 120
1782.52 124
1782.62 129
1782.71 134
1782.81 138
1782.91 140
1783.00 141
1783.10 140
1783.20 138
1783.29 135
1783.39 131
1783.49 128
1783.58 125
1783.68 122
1783.78 118
1783.87 113
1783.97 106
1784.07 98
1784.17 87
1784.26 74
1784.36 60
1784.46 46
1784.55 32
1784.65 19
1784.75 8
1784.84 0
1784.94 0
1785.04 0
1785.13 0
1785.23 0
1785.33 0
1785.43 6
1785.52 14
1785.62 22
1785.72 30
1785.81 38
1785.91 45
1786.01 53
1786.10 59
1786.20 66
1786.30 74
1786.39 83
1786.49 93
1786.59 105
1786.69 118
1786.78 130
1786.88 142
1786.98 152
1787.07 157
1787.17 159
1787.27 156
1787.36 149
1787.46 140
1787.56 128
1787.66 116
1787.75 105
1787.85 96
1787.95 90
1788.04 87
1788.14 87
1788.24 88
1788.33 91
1788.43 92
1788.53 93
1788.63 93
1788.72 93
1788.82 94
1788.92 97
1789.01 103
1789.11 111
1789.21 120
1789.30 127
1789.40 132
1789.50 132
1789.60 127
1789.69 120
1789.79 111
1789.89 104
1789.98 99
1790.08 98
1790.18 100
1790.28 104
1790.37 109
1790.47 112
1790.57 113
1790.66 112
1790.76 110
1790.86 107
1790.95 105
1791.05 105
1791.15 108
1791.25 111
1791.34 115
1791.44 119
1791.54 121
1791.63 122
1791.73 124
1791.83 125
1791.93 128
1792.02 132
1792.12 137
1792.22 142
1792.31 144
1792.41 145
1792.51 142
1792.61 138
1792.70 132
1792.80 125
1792.90 118
1792.99 110
1793.09 103
1793.19 96
1793.29 89
1793.38 85
1793.48 82
1793.58 82
1793.67 83
1793.77 85
1793.87 88
1793.97 90
1794.06 92
1794.16 93
1794.26 94
1794.35 94
1794.45 94
1794.55 95
1794.65 96
1794.74 97
1794.84 97
1794.94 97
1795.03 95
1795.13 92
1795.23 88
1795.33 84
1795.42 80
1795.52 76
1795.62 73
1795.72 70
1795.81 69
1795.91 70
1796.01 73
1796.10 79
1796.20 88
1796.30 99
1796.40 111
1796.49 124
1796.59 137
1796.69 146
1796.78 153
1796.88 154
1796.98 151
1797.08 142
1797.17 130
1797.27 115
1797.37 98
1797.47 82
1797.56 68
1797.66 57
1797.76 49
1797.85 44
1797.95 42
1798.05 40
1798.15 39
1798.24 37
1798.34 34
1798.44 31
1798.54 29
1798.63 29
1798.73 32
1798.83 39
1798.92 49
1799.02 60
1799.12 72
1799.22 82
1799.31 89
1799.41 92
1799.51 91
1799.61 86
1799.70 79
1799.80 70
1799.90 60
1799.99 52
1800.09 44
1800.19 39
1800.29 36
1800.38 36
1800.48 39
1800.58 45
1800.68 52
1800.77 61
1800.87 69
1800.97 76
1801.07 82
1801.16 87
1801.26 89
1801.36 90
1801.46 90
1801.55 88
1801.65 86
1801.75 83
1801.84 79
1801.94 74
1802.04 69
1802.14 63
1802.23 57
1802.33 52
1802.43 46
1802.53 42
1802.62 38
1802.72 37
1802.82 38
1802.92 42
1803.01 50
1803.11 60
1803.21 72
1803.31 85
1803.40 98
1803.50 110
1803.60 120
1803.70 127
1803.79 132
1803.89 133
1803.99 131
1804.08 127
1804.18 121
1804.28 116
1804.38 113
1804.47 113
1804.57 117
1804.67 125
1804.77 137
1804.86 150
1804.96 165
1805.06 178
1805.16 191
1805.25 204
1805.35 216
1805.45 229
1805.55 242
1805.64 255
1805.74 266
1805.84 275
1805.94 280
1806.03 282
1806.13 281
1806.23 277
1806.33 273
1806.42 269
1806.52 267
1806.62 267
1806.72 270
1806.81 273
1806.91 277
1807.01 279
1807.11 279
1807.20 276
1807.30 269
1807.40 259
1807.50 246
1807.59 232
1807.69 217
1807.79 204
1807.89 194
1807.98 186
1808.08 183
1808.18 182
1808.28 183
1808.37 184
1808.47 185
1808.57 183
1808.67 178
1808.76 171
1808.86 162
1808.96 153
1809.06 145
1809.16 140
1809.25 139
1809.35 142
1809.45 148
1809.55 155
1809.64 164
1809.74 171
1809.84 176
1809.94 178
1810.03 176
1810.13 171
1810.23 164
1810.33 157
1810.42 150
1810.52 144
1810.62 138
1810.72 133
1810.81 128
1810.91 122
1811.01 115
1811.11 107
1811.20 99
1811.30 93
1811.40 91
1811.50 93
1811.60 98
1811.69 105
1811.79 113
1811.89 120
1811.99 124
1812.08 126
1812.18 126
1812.28 125
1812.38 124
1812.47 123
1812.57 123
1812.67 122
1812.77 120
1812.86 116
1812.96 109
1813.06 101
1813.16 93
1813.26 85
1813.35 79
1813.45 75
1813.55 71
1813.65 68
1813.74 65
1813.84 62
1813.94 58
1814.04 53
1814.13 49
1814.23 45
1814.33 42
1814.43 38
1814.53 34
1814.62 30
1814.72 25
1814.82 20
1814.92 17
1815.01 16
1815.11 18
1815.21 23
1815.31 30
1815.41 38
1815.50 46
1815.60 52
1815.70 54
1815.80 52
1815.89 47
1815.99 40
1816.09 31
1816.19 22
1816.29 13
1816.38 6
1816.48 0
1816.58 0
1816.68 0
1816.77 0
1816.87 0
1816.97 0
1817.07 0
1817.17 0
1817.26 0
1817.36 2
1817.46 6
1817.56 11
1817.65 16
1817.75 21
1817.85 25
1817.95 28
1818.05 28
1818.14 27
1818.24 24
1818.34 20
1818.44 17
1818.53 16
1818.63 18
1818.73 23
1818.83 32
1818.93 42
1819.02 54
1819.12 64
1819.22 71
1819.32 76
1819.41 78
1819.51 77
1819.61 74
1819.71 69
1819.81 63
1819.90 59
1820.00 55
1820.10 54
1820.20 55
1820.30 59
1820.39 66
1820.49 75
1820.59 86
1820.69 97
1820.79 108
1820.88 117
1820.98 123
1821.08 125
1821.18 123
1821.27 116
1821.37 106
1821.47 94
1821.57 80
1821.67 68
1821.76 58
1821.86 51
1821.96 47
1822.06 46
1822.16 46
1822.25 47
1822.35 48
1822.45 49
1822.55 52
1822.65 56
1822.74 61
1822.84 67
1822.94 74
1823.04 80
1823.14 85
1823.23 88
1823.33 89
1823.43 88
1823.53 86
1823.62 83
1823.72 80
1823.82 77
1823.92 75
1824.02 73
1824.11 72
1824.21 70
1824.31 68
1824.41 67
1824.51 67
1824.60 68
1824.70 71
1824.80 76
1824.90 82
1825.00 88
1825.09 93
1825.19 97
1825.29 99
1825.39 100
1825.49 100
1825.58 99
1825.68 99
1825.78 100
1825.88 100
1825.98 101
1826.07 101
1826.17 101
1826.27 100
1826.37 99
1826.47 96
1826.56 92
1826.66 87
1826.76 80
1826.86 72
1826.96 64
1827.06 58
1827.15 53
1827.25 51
1827.35 52
1827.45 54
1827.55 57
1827.64 60
1827.74 62
1827.84 63
1827.94 63
1828.04 65
1828.13 68
1828.23 74
1828.33 82
1828.43 92
1828.53 103
1828.62 112
1828.72 119
1828.82 122
1828.92 120
1829.02 113
1829.11 103
1829.21 91
1829.31 79
1829.41 69
1829.51 61
1829.61 57
1829.70 56
1829.80 58
1829.90 60
1830.00 61
1830.10 61
1830.19 58
1830.29 54
1830.39 48
1830.49 42
1830.59 37
1830.69 33
1830.78 32
1830.88 33
1830.98 36
1831.08 40
1831.18 45
1831.27 49
1831.37 52
1831.47 53
1831.57 52
1831.67 49
1831.76 43
1831.86 35
1831.96 26
1832.06 15
1832.16 6
1832.26 0
1832.35 0
1832.45 0
1832.55 0
1832.65 0
1832.75 0
1832.85 0
1832.94 1
1833.04 2
1833.14 2
1833.24 2
1833.34 5
1833.43 10
1833.53 17
1833.63 26
1833.73 35
1833.83 43
1833.93 49
1834.02 54
1834.12 58
1834.22 61
1834.32 65
1834.42 70
1834.51 75
1834.61 79
1834.71 80
1834.81 79
1834.91 74
1835.01 65
1835.10 54
1835.20 42
1835.30 32
1835.40 26
1835.50 24
1835.60 26
1835.69 33
1835.79 43
1835.89 54
1835.99 64
1836.09 73
1836.19 78
1836.28 81
1836.38 81
1836.48 80
1836.58 79
1836.68 78
1836.78 77
1836.87 77
1836.97 77
1837.07 77
1837.17 77
1837.27 78
1837.37 78
1837.46 77
1837.56 76
1837.66 75
1837.76 73
1837.86 71
1837.96 68
1838.05 66
1838.15 64
1838.25 60
1838.35 56
1838.45 49
1838.55 41
1838.64 32
1838.74 23
1838.84 15
1838.94 7
1839.04 2
1839.14 0
1839.23 0
1839.33 0
1839.43 0
1839.53 0
1839.63 3
1839.73 9
1839.82 15
1839.92 21
1840.02 24
1840.12 26
1840.22 25
1840.32 23
1840.42 21
1840.51 21
1840.61 22
1840.71 24
1840.81 27
1840.91 29
1841.01 30
1841.10 28
1841.20 26
1841.30 22
1841.40 20
1841.50 20
1841.60 23
1841.69 28
1841.79 35
1841.89 42
1841.99 48
1842.09 50
1842.19 49
1842.29 46
1842.38 40
1842.48 34
1842.58 30
1842.68 29
1842.78 30
1842.88 35
1842.97 40
1843.07 45
1843.17 49
1843.27 51
1843.37 51
1843.47 49
1843.57 45
1843.66 42
1843.76 39
1843.86 37
1843.96 35
1844.06 33
1844.16 32
1844.26 31
1844.35 30
1844.45 29
1844.55 28
1844.65 27
1844.75 25
1844.85 21
1844.94 16
1845.04 10
1845.14 6
1845.24 4
1845.34 5
1845.44 11
1845.54 21
1845.63 33
1845.73 47
1845.83 60
1845.93 71
1846.03 79
1846.13 85
1846.23 87
1846.32 87
1846.42 85
1846.52 81
1846.62 77
1846.72 73
1846.82 71
1846.92 69
1847.01 68
1847.11 68
1847.21 68
1847.31 67
1847.41 64
1847.51 60
1847.61 55
1847.70 51
1847.80 49
1847.90 48
1848.00 49
1848.10 51
1848.20 54
1848.30 56
1848.40 57
1848.49 56
1848.59 54
1848.69 50
1848.79 47
1848.89 44
1848.99 42
1849.09 40
1849.18 40
1849.28 41
1849.38 40
1849.48 39
1849.58 35
1849.68 30
1849.78 23
1849.87 16
1849.97 9
1850.07 4
1850.17 3
1850.27 5
1850.37 11
1850.47 21
1850.57 33
1850.66 46
1850.76 59
1850.86 70
1850.96 78
1851.06 81
1851.16 81
1851.26 78
1851.36 72
1851.45 66
1851.55 59
1851.65 53
1851.75 48
1851.85 44
1851.95 42
1852.05 40
1852.14 39
1852.24 40
1852.34 41
1852.44 43
1852.54 45
1852.64 46
1852.74 47
1852.84 47
1852.93 45
1853.03 41
1853.13 36
1853.23 31
1853.33 25
1853.43 19
1853.53 13
1853.63 8
1853.72 4
1853.82 0
1853.92 0
1854.02 0
1854.12 0
1854.22 0
1854.32 0
1854.42 0
1854.51 0
1854.61 0
1854.71 0
1854.81 4
1854.91 9
1855.01 13
1855.11 16
1855.21 17
1855.31 16
1855.40 13
1855.50 9
1855.60 6
1855.70 5
1855.80 6
1855.90 10
1856.00 16
1856.10 22
1856.19 28
1856.29 32
1856.39 33
1856.49 33
1856.59 31
1856.69 28
1856.79 23
1856.89 19
1856.99 14
1857.08 9
1857.18 5
1857.28 2
1857.38 2
1857.48 3
1857.58 5
1857.68 9
1857.78 14
1857.88 17
1857.97 19
1858.07 19
1858.17 18
1858.27 17
1858.37 17
1858.47 21
1858.57 28
1858.67 41
1858.77 58
1858.86 77
1858.96 97
1859.06 116
1859.16 131
1859.26 142
1859.36 147
1859.46 147
1859.56 142
1859.66 132
1859.75 117
1859.85 100
1859.95 81
1860.05 62
1860.15 44
1860.25 30
1860.35 21
1860.45 17
1860.55 17
1860.64 20
1860.74 25
1860.84 29
1860.94 33
1861.04 35
1861.14 36
1861.24 38
1861.34 39
1861.44 42
1861.54 45
1861.63 48
1861.73 51
1861.83 52
1861.93 52
1862.03 50
1862.13 48
1862.23 46
1862.33 45
1862.43 45
1862.53 46
1862.62 47
1862.72 48
1862.82 47
1862.92 44
1863.02 41
1863.12 38
1863.22 38
1863.32 40
1863.42 45
1863.52 52
1863.61 59
1863.71 63
1863.81 62
1863.91 56
1864.01 45
1864.11 31
1864.21 17
1864.31 4
1864.41 0
1864.51 0
1864.61 0
1864.70 0
1864.80 8
1864.90 16
1865.00 24
1865.10 33
1865.20 42
1865.30 51
1865.40 59
1865.50 65
1865.60 69
1865.69 71
1865.79 69
1865.89 67
1865.99 65
1866.09 63
1866.19 63
1866.29 66
1866.39 70
1866.49 74
1866.59 79
1866.69 84
1866.79 87
1866.88 90
1866.98 92
1867.08 94
1867.18 95
1867.28 97
1867.38 98
1867.48 99
1867.58 99
1867.68 97
1867.78 94
1867.88 90
1867.97 85
1868.07 79
1868.17 75
1868.27 72
1868.37 72
1868.47 74
1868.57 78
1868.67 84
1868.77 92
1868.87 99
1868.97 105
1869.07 110
1869.16 113
1869.26 114
1869.36 114
1869.46 114
1869.56 114
1869.66 113
1869.76 114
1869.86 114
1869.96 114
1870.06 113
1870.16 111
1870.26 107
1870.35 101
1870.45 94
1870.55 85
1870.65 76
1870.75 67
1870.85 58
1870.95 52
1871.05 47
1871.15 44
1871.25 43
1871.35 44
1871.45 46
1871.55 48
1871.64 51
1871.74 54
1871.84 57
1871.94 61
1872.04 64
1872.14 67
1872.24 69
1872.34 70
1872.44 69
1872.54 68
1872.64 67
1872.74 66
1872.84 65
1872.94 65
1873.03 64
1873.13 62
1873.23 58
1873.33 52
1873.43 44
1873.53 36
1873.63 28
1873.73 23
1873.83 20
1873.93 21
1874.03 25
1874.13 33
1874.23 43
1874.33 55
1874.42 67
1874.52 78
1874.62 87
1874.72 92
1874.82 94
1874.92 92
1875.02 86
1875.12 76
1875.22 64
1875.32 49
1875.42 35
1875.52 21
1875.62 9
1875.72 0
1875.82 0
1875.91 0
1876.01 0
1876.11 0
1876.21 0
1876.31 4
1876.41 14
1876.51 25
1876.61 36
1876.71 46
1876.81 55
1876.91 62
1877.01 67
1877.11 70
1877.21 71
1877.31 73
1877.41 75
1877.50 78
1877.60 82
1877.70 87
1877.80 92
1877.90 95
1878.00 96
1878.10 94
1878.20 89
1878.30 83
1878.40 76
1878.50 71
1878.60 68
1878.70 70
1878.80 75
1878.90 84
1879.00 93
1879.10 101
1879.19 107
1879.29 109
1879.39 106
1879.49 100
1879.59 93
1879.69 84
1879.79 76
1879.89 68
1879.99 60
1880.09 53
1880.19 46
1880.29 39
1880.39 34
1880.49 32
1880.59 33
1880.69 38
1880.79 47
1880.89 58
1880.99 71
1881.08 83
1881.18 93
1881.28 101
1881.38 104
1881.48 102
1881.58 97
1881.68 88
1881.78 77
1881.88 65
1881.98 54
1882.08 45
1882.18 39
1882.28 38
1882.38 41
1882.48 48
1882.58 56
1882.68 64
1882.78 69
1882.88 71
1882.98 69
1883.08 62
1883.17 52
1883.27 40
1883.37 29
1883.47 19
1883.57 12
1883.67 8
1883.77 7
1883.87 9
1883.97 13
1884.07 17
1884.17 22
1884.27 25
1884.37 28
1884.47 29
1884.57 28
1884.67 25
1884.77 21
1884.87 15
1884.97 8
1885.07 0
1885.17 0
1885.27 0
1885.37 0
1885.47 0
1885.56 0
1885.66 0
1885.76 0
1885.86 12
1885.96 27
1886.06 41
1886.16 53
1886.26 62
1886.36 67
1886.46 68
1886.56 65
1886.66 57
1886.76 47
1886.86 36
1886.96 24
1887.06 14
1887.16 5
1887.26 0
1887.36 0
1887.46 0
1887.56 0
1887.66 0
1887.76 0
1887.86 0
1887.96 0
1888.06 0
1888.16 4
1888.26 8
1888.35 13
1888.45 18
1888.55 25
1888.65 34
1888.75 44
1888.85 55
1888.95 66
1889.05 76
1889.15 85
1889.25 91
1889.35 95
1889.45 97
1889.55 96
1889.65 95
1889.75 92
1889.85 89
1889.95 85
1890.05 81
1890.15 77
1890.25 73
1890.35 70
1890.45 68
1890.55 65
1890.65 61
1890.75 55
1890.85 47
1890.95 37
1891.05 26
1891.15 17
1891.25 11
1891.35 10
1891.45 13
1891.55 21
1891.65 31
1891.75 41
1891.85 48
1891.95 53
1892.05 53
1892.14 50
1892.24 44
1892.34 39
1892.44 34
1892.54 30
1892.64 30
1892.74 32
1892.84 38
1892.94 47
1893.04 59
1893.14 73
1893.24 88
1893.34 102
1893.44 113
1893.54 121
1893.64 123
1893.74 120
1893.84 112
1893.94 102
1894.04 91
1894.14 80
1894.24 70
1894.34 62
1894.44 57
1894.54 55
1894.64 56
1894.74 60
1894.84 65
1894.94 72
1895.04 78
1895.14 83
1895.24 84
1895.34 82
1895.44 77
1895.54 69
1895.64 59
1895.74 50
1895.84 42
1895.94 36
1896.04 33
1896.14 32
1896.24 32
1896.34 33
1896.44 33
1896.54 32
1896.64 31
1896.74 29
1896.84 30
1896.94 33
1897.04 40
1897.14 51
1897.24 65
1897.34 80
1897.44 94
1897.54 105
1897.64 112
1897.74 115
1897.84 115
1897.94 113
1898.04 111
1898.14 109
1898.24 108
1898.34 107
1898.44 106
1898.54 104
1898.64 100
1898.74 96
1898.84 90
1898.94 83
1899.04 75
1899.14 67
1899.24 58
1899.34 51
1899.44 45
1899.54 41
1899.64 39
1899.74 40
1899.84 44
1899.94 48
1900.04 53
1900.14 58
1900.24 62
1900.34 67
1900.44 72
1900.54 79
1900.64 87
1900.74 97
1900.84 106
1900.94 114
1901.04 117
1901.14 116
1901.24 111
1901.34 102
1901.44 92
1901.54 83
1901.64 77
1901.74 73
1901.84 73
1901.94 73
1902.04 74
1902.14 74
1902.24 72
1902.34 69
1902.44 66
1902.54 64
1902.64 65
1902.74 70
1902.84 79
1902.94 91
1903.04 104
1903.14 116
1903.24 126
1903.34 129
1903.44 127
1903.54 119
1903.64 106
1903.74 92
1903.84 79
1903.94 68
1904.04 61
1904.14 57
1904.24 57
1904.34 59
1904.44 61
1904.54 62
1904.64 62
1904.74 61
1904.84 61
1904.94 62
1905.04 66
1905.14 71
1905.24 77
1905.34 85
1905.44 92
1905.54 98
1905.64 103
1905.74 105
1905.84 106
1905.94 106
1906.04 104
1906.14 103
1906.24 101
1906.34 101
1906.44 102
1906.54 106
1906.64 111
1906.74 118
1906.84 125
1906.94 132
1907.04 137
1907.14 141
1907.24 144
1907.34 146
1907.44 146
1907.54 147
1907.64 146
1907.74 145
1907.84 143
1907.94 140
1908.04 136
1908.14 132
1908.24 130
1908.34 130
1908.44 132
1908.55 135
1908.65 137
1908.75 138
1908.85 137
1908.95 133
1909.05 128
1909.15 122
1909.25 118
1909.35 114
1909.45 113
1909.55 112
1909.65 110
1909.75 107
1909.85 100
1909.95 90
1910.05 77
1910.15 62
1910.25 47
1910.35 33
1910.45 22
1910.55 13
1910.65 7
1910.75 4
1910.85 3
1910.95 2
1911.05 1
1911.15 0
1911.25 0
1911.35 0
1911.45 0
1911.55 0
1911.65 0
1911.75 0
1911.85 0
1911.95 11
1912.05 23
1912.15 36
1912.26 49
1912.36 58
1912.46 63
1912.56 64
1912.66 61
1912.76 56
1912.86 50
1912.96 45
1913.06 42
1913.16 43
1913.26 47
1913.36 54
1913.46 63
1913.56 75
1913.66 88
1913.76 101
1913.86 112
1913.96 120
1914.06 122
1914.16 119
1914.26 110
1914.36 96
1914.46 80
1914.56 64
1914.66 48
1914.76 36
1914.86 26
1914.96 20
1915.06 19
1915.17 22
1915.27 30
1915.37 42
1915.47 59
1915.57 77
1915.67 96
1915.77 112
1915.87 124
1915.97 130
1916.07 131
1916.17 128
1916.27 121
1916.37 113
1916.47 105
1916.57 98
1916.67 92
1916.77 88
1916.87 84
1916.97 82
1917.07 81
1917.17 81
1917.27 81
1917.37 83
1917.47 86
1917.58 89
1917.68 92
1917.78 95
1917.88 99
1917.98 101
1918.08 105
1918.18 108
1918.28 112
1918.38 118
1918.48 125
1918.58 134
1918.68 144
1918.78 154
1918.88 163
1918.98 171
1919.08 176
1919.18 178
1919.28 176
1919.38 171
1919.48 164
1919.59 157
1919.69 149
1919.79 143
1919.89 138
1919.99 135
1920.09 135
1920.19 135
1920.29 137
1920.39 138
1920.49 137
1920.59 135
1920.69 131
1920.79 126
1920.89 121
1920.99 117
1921.09 116
1921.19 116
1921.29 118
1921.39 122
1921.50 126
1921.60 129
1921.70 132
1921.80 131
1921.90 128
1922.00 123
1922.10 115
1922.20 106
1922.30 97
1922.40 90
1922.50 85
1922.60 82
1922.70 80
1922.80 78
1922.90 76
1923.00 71
1923.10 65
1923.20 58
1923.31 52
1923.41 47
1923.51 46
1923.61 48
1923.71 55
1923.81 66
1923.91 79
1924.01 93
1924.11 108
1924.21 121
1924.31 131
1924.41 138
1924.51 139
1924.61 136
1924.71 129
1924.81 119
1924.92 108
1925.02 98
1925.12 91
1925.22 86
1925.32 85
1925.42 86
1925.52 88
1925.62 91
1925.72 94
1925.82 97
1925.92 99
1926.02 101
1926.12 102
1926.22 101
1926.32 100
1926.43 98
1926.53 96
1926.63 94
1926.73 94
1926.83 95
1926.93 97
1927.03 99
1927.13 101
1927.23 101
1927.33 99
1927.43 95
1927.53 90
1927.63 83
1927.73 77
1927.84 72
1927.94 68
1928.04 66
1928.14 66
1928.24 67
1928.34 71
1928.44 76
1928.54 82
1928.64 87
1928.74 92
1928.84 94
1928.94 94
1929.04 91
1929.15 87
1929.25 82
1929.35 79
1929.45 78
1929.55 80
1929.65 83
1929.75 87
1929.85 91
1929.95 93
1930.05 92
1930.15 89
1930.25 84
1930.35 78
1930.46 71
1930.56 64
1930.66 58
1930.76 53
1930.86 48
1930.96 45
1931.06 44
1931.16 44
1931.26 47
1931.36 53
1931.46 61
1931.56 70
1931.66 81
1931.77 92
1931.87 103
1931.97 114
1932.07 125
1932.17 135
1932.27 143
1932.37 151
1932.47 158
1932.57 163
1932.67 167
1932.77 168
1932.87 167
1932.98 164
1933.08 159
1933.18 151
1933.28 142
1933.38 134
1933.48 128
1933.58 125
1933.68 124
1933.78 125
1933.88 127
1933.98 128
1934.09 127
1934.19 122
1934.29 115
1934.39 107
1934.49 100
1934.59 95
1934.69 95
1934.79 99
1934.89 108
1934.99 120
1935.09 133
1935.20 145
1935.30 154
1935.40 160
1935.50 162
1935.60 160
1935.70 155
1935.80 148
1935.90 140
1936.00 133
1936.10 127
1936.20 123
1936.31 122
1936.41 125
1936.51 129
1936.61 135
1936.71 142
1936.81 147
1936.91 149
1937.01 148
1937.11 145
1937.21 139
1937.31 131
1937.42 123
1937.52 115
1937.62 107
1937.72 98
1937.82 89
1937.92 79
1938.02 68
1938.12 57
1938.22 46
1938.32 38
1938.43 31
1938.53 27
1938.63 25
1938.73 25
1938.83 25
1938.93 25
1939.03 25
1939.13 24
1939.23 23
1939.33 21
1939.44 19
1939.54 19
1939.64 19
1939.74 22
1939.84 27
1939.94 33
1940.04 39
1940.14 46
1940.24 50
1940.35 52
1940.45 51
1940.55 50
1940.65 48
1940.75 47
1940.85 47
1940.95 48
1941.05 48
1941.15 48
1941.25 46
1941.36 41
1941.46 35
1941.56 28
1941.66 20
1941.76 15
1941.86 11
1941.96 9
1942.06 10
1942.16 11
1942.27 14
1942.37 17
1942.47 20
1942.57 25
1942.67 29
1942.77 34
1942.87 37
1942.97 40
1943.07 40
1943.18 40
1943.28 38
1943.38 36
1943.48 34
1943.58 32
1943.68 31
1943.78 31
1943.88 31
1943.98 31
1944.09 31
1944.19 30
1944.29 28
1944.39 24
1944.49 20
1944.59 15
1944.69 10
1944.79 8
1944.90 7
1945.00 11
1945.10 17
1945.20 27
1945.30 37
1945.40 47
1945.50 55
1945.60 61
1945.70 65
1945.81 66
1945.91 65
1946.01 64
1946.11 61
1946.21 57
1946.31 52
1946.41 45
1946.51 37
1946.62 29
1946.72 22
1946.82 18
1946.92 15
1947.02 15
1947.12 16
1947.22 16
1947.32 14
1947.43 9
1947.53 2
1947.63 0
1947.73 0
1947.83 0
1947.93 0
1948.03 0
1948.13 0
1948.24 0
1948.34 8
1948.44 19
1948.54 31
1948.64 42
1948.74 52
1948.84 63
1948.94 72
1949.05 80
1949.15 85
1949.25 88
1949.35 87
1949.45 83
1949.55 76
1949.65 68
1949.75 59
1949.86 51
1949.96 43
1950.06 37
1950.16 33
1950.26 31
1950.36 31
1950.46 33
1950.56 36
1950.67 40
1950.77 45
1950.87 50
1950.97 53
1951.07 56
1951.17 60
1951.27 64
1951.38 69
1951.48 77
1951.58 87
1951.68 99
1951.78 112
1951.88 123
1951.98 133
1952.08 141
1952.19 145
1952.29 147
1952.39 148
1952.49 148
1952.59 147
1952.69 145
1952.79 141
1952.90 134
1953.00 123
1953.10 110
1953.20 96
1953.30 83
1953.40 73
1953.50 69
1953.61 70
1953.71 76
1953.81 86
1953.91 97
1954.01 108
1954.11 116
1954.21 121
1954.32 121
1954.42 118
1954.52 113
1954.62 106
1954.72 100
1954.82 94
1954.92 89
1955.02 85
1955.13 82
1955.23 78
1955.33 74
1955.43 70
1955.53 68
1955.63 68
1955.74 70
1955.84 73
1955.94 77
1956.04 80
1956.14 83
1956.24 84
1956.34 83
1956.45 82
1956.55 81
1956.65 80
1956.75 80
1956.85 80
1956.95 80
1957.05 80
1957.16 80
1957.26 81
1957.36 82
1957.46 83
1957.56 85
1957.66 87
1957.76 89
1957.87 90
1957.97 91
1958.07 91
1958.17 90
1958.27 89
1958.37 88
1958.48 88
1958.58 89
1958.68 90
1958.78 90
1958.88 90
1958.98 87
1959.08 82
1959.19 74
1959.29 63
1959.39 50
1959.49 36
1959.59 21
1959.69 6
1959.80 0
1959.90 0
1960.00 0
1960.10 0
1960.20 0
1960.30 0
1960.40 0
1960.51 0
1960.61 9
1960.71 17
1960.81 24
1960.91 27
1961.01 28
1961.12 27
1961.22 23
1961.32 19
1961.42 14
1961.52 10
1961.62 7
1961.73 6
1961.83 7
1961.93 8
1962.03 10
1962.13 12
1962.23 12
1962.33 11
1962.44 8
1962.54 5
1962.64 2
1962.74 0
1962.84 0
1962.94 2
1963.05 6
1963.15 12
1963.25 18
1963.35 25
1963.45 32
1963.55 39
1963.66 47
1963.76 53
1963.86 59
1963.96 64
1964.06 68
1964.16 71
1964.27 75
1964.37 79
1964.47 86
1964.57 94
1964.67 104
1964.77 115
1964.88 127
1964.98 136
1965.08 144
1965.18 150
1965.28 153
1965.38 154
1965.49 154
1965.59 154
1965.69 152
1965.79 151
1965.89 148
1965.99 145
1966.10 142
1966.20 137
1966.30 132
1966.40 127
1966.50 124
1966.61 123
1966.71 125
1966.81 131
1966.91 139
1967.01 148
1967.11 159
1967.22 169
1967.32 177
1967.42 183
1967.52 186
1967.62 187
1967.72 184
1967.83 179
1967.93 170
1968.03 157
1968.13 141
1968.23 122
1968.33 101
1968.44 80
1968.54 61
1968.64 44
1968.74 32
1968.84 23
1968.95 18
1969.05 15
1969.15 14
1969.25 13
1969.35 14
1969.45 14
1969.56 16
1969.66 18
1969.76 21
1969.86 25
1969.96 31
1970.07 38
1970.17 46
1970.27 55
1970.37 65
1970.47 75
1970.57 83
1970.68 90
1970.78 94
1970.88 95
1970.98 93
1971.08 90
1971.19 85
1971.29 81
1971.39 78
1971.49 76
1971.59 75
1971.69 74
1971.80 72
1971.90 67
1972.00 61
1972.10 52
1972.20 43
1972.31 33
1972.41 24
1972.51 17
1972.61 13
1972.71 10
1972.82 9
1972.92 8
1973.02 8
1973.12 7
1973.22 6
1973.33 6
1973.43 7
1973.53 10
1973.63 15
1973.73 23
1973.83 32
1973.94 40
1974.04 46
1974.14 51
1974.24 53
1974.34 54
1974.45 55
1974.55 56
1974.65 59
1974.75 63
1974.85 69
1974.96 75
1975.06 79
1975.16 82
1975.26 81
1975.36 78
1975.47 71
1975.57 61
1975.67 49
1975.77 37
1975.87 25
1975.98 15
1976.08 7
1976.18 3
1976.28 2
1976.38 3
1976.49 4
1976.59 4
1976.69 3
1976.79 2
1976.89 0
1977.00 0
1977.10 0
1977.20 0
1977.30 0
1977.40 0
1977.51 0
1977.61 6
1977.71 14
1977.81 22
1977.91 29
1978.02 36
1978.12 41
1978.22 44
1978.32 46
1978.42 46
1978.53 45
1978.63 43
1978.73 38
1978.83 30
1978.93 21
1979.04 11
1979.14 2
1979.24 0
1979.34 0
1979.44 0
1979.55 0
1979.65 1
1979.75 10
1979.85 19
1979.95 28
1980.06 35
1980.16 40
1980.26 42
1980.36 42
1980.46 39
1980.57 36
1980.67 33
1980.77 32
1980.87 33
1980.98 36
1981.08 42
1981.18 50
1981.28 59
1981.38 68
1981.49 76
1981.59 83
1981.69 89
1981.79 91
1981.89 91
1982.00 89
1982.10 85
1982.20 81
1982.30 77
1982.40 76
1982.51 78
1982.61 83
1982.71 90
1982.81 98
1982.92 104
1983.02 107
1983.12 107
1983.22 104
1983.32 99
1983.43 93
1983.53 88
1983.63 84
1983.73 83
1983.84 83
1983.94 84
1984.04 85
1984.14 87
1984.24 87
1984.35 87
1984.45 87
1984.55 87
1984.65 87
1984.75 87
1984.86 87
1984.96 85
1985.06 82
1985.16 77
1985.27 70
1985.37 64
1985.47 59
1985.57 54
1985.67 52
1985.78 51
1985.88 50
1985.98 50
1986.08 50
1986.19 49
1986.29 48
1986.39 47
1986.49 45
1986.59 44
1986.70 44
1986.80 43
1986.90 42
1987.00 40
1987.11 38
1987.21 35
1987.31 32
1987.41 30
1987.52 27
1987.62 26
1987.72 25
1987.82 25
1987.92 26
1988.03 27
1988.13 29
1988.23 32
1988.33 38
1988.44 46
1988.54 56
1988.64 68
1988.74 81
1988.84 91
1988.95 100
1989.05 103
1989.15 102
1989.25 96
1989.36 86
1989.46 73
1989.56 58
1989.66 45
1989.77 34
1989.87 27
1989.97 25
1990.07 28
1990.17 33
1990.28 42
1990.38 51
1990.48 61
1990.58 69
1990.69 76
1990.79 82
1990.89 86
1990.99 88
1991.10 87
1991.20 83
1991.30 78
1991.40 71
1991.51 64
1991.61 58
1991.71 53
1991.81 50
1991.92 49
1992.02 50
1992.12 50
1992.22 49
1992.32 47
1992.43 43
1992.53 39
1992.63 35
1992.73 33
1992.84 31
1992.94 32
1993.04 33
1993.14 33
1993.25 33
1993.35 32
1993.45 29
1993.55 25
1993.66 20
1993.76 15
1993.86 10
1993.96 3
1994.07 0
1994.17 0
1994.27 0
1994.37 0
1994.48 0
1994.58 0
1994.68 0
1994.78 0
1994.89 10
1994.99 22
1995.09 34
1995.19 44
1995.30 52
1995.40 57
1995.50 60
1995.60 60
1995.71 58
1995.81 55
1995.91 51
1996.01 48
1996.11 47
1996.22 48
1996.32 50
1996.42 53
1996.52 56
1996.63 58
1996.73 58
1996.83 56
1996.93 52
1997.04 46
1997.14 40
1997.24 35
1997.35 33
1997.45 34
1997.55 38
1997.65 48
1997.76 60
1997.86 74
1997.96 87
1998.06 98
1998.17 105
1998.27 108
1998.37 108
1998.47 104
1998.58 98
1998.68 92
1998.78 87
1998.88 81
1998.99 77
1999.09 73
1999.19 70
1999.29 66
1999.40 62
1999.50 57
1999.60 50
1999.70 42
1999.81 33
1999.91 25
2000.01 19
2000.11 18
2000.22 23
2000.32 34
2000.42 51
2000.52 70
2000.63 90
2000.73 107
2000.83 121
2000.93 132
2001.04 138
2001.14 143
2001.24 146
2001.35 149
2001.45 154
2001.55 158
2001.65 161
2001.76 162
2001.86 161
2001.96 155
2002.06 147
2002.17 136
2002.27 123
2002.37 112
2002.47 102
2002.58 94
2002.68 90
2002.78 87
2002.89 85
2002.99 84
2003.09 82
2003.19 80
2003.30 76
2003.40 73
2003.50 70
2003.60 68
2003.71 67
2003.81 69
2003.91 73
2004.01 79
2004.12 85
2004.22 91
2004.32 96
2004.43 99
2004.53 99
2004.63 97
2004.73 93
2004.84 88
2004.94 83
2005.04 79
2005.14 77
2005.25 76
2005.35 75
2005.45 74
2005.56 72
2005.66 69
2005.76 64
2005.86 59
2005.97 51
2006.07 43
2006.17 34
2006.27 25
2006.38 16
2006.48 8
2006.58 1
2006.69 0
2006.79 0
2006.89 0
2006.99 0
2007.10 0
2007.20 0
2007.30 0
2007.40 1
2007.51 2
2007.61 3
2007.71 3
2007.82 4
2007.92 5
2008.02 8
2008.12 11
2008.23 16
2008.33 22
2008.43 28
2008.54 33
2008.64 36
2008.74 36
2008.84 36
2008.95 34
2009.05 34
2009.15 36
2009.26 42
2009.36 50
2009.46 59
2009.56 69
2009.67 76
2009.77 80
2009.87 81
2009.98 78
2010.08 72
2010.18 65
2010.28 58
2010.39 50
2010.49 43
2010.59 36
2010.70 29
2010.80 22
2010.90 17
2011.00 13
2011.11 12
2011.21 14
2011.31 17
2011.42 22
2011.52 26
2011.62 31
2011.72 35
2011.83 40
2011.93 45
2012.03 50
2012.14 55
2012.24 60
2012.34 63
2012.44 65
2012.55 63
2012.65 60
2012.75 55
2012.86 50
2012.96 45
2013.06 41
2013.16 39
2013.27 40
2013.37 43
2013.47 49
2013.58 57
2013.68 65
2013.78 71
2013.89 75
2013.99 76
2014.09 74
2014.19 71
2014.30 66
2014.40 62
2014.50 60
2014.61 59
2014.71 58
2014.81 57
2014.91 54
2015.02 50
2015.12 45
2015.22 40
2015.33 35
2015.43 31
2015.53 30
2015.64 30
2015.74 31
2015.84 33
2015.94 35
2016.05 37
2016.15 39
2016.25 43
2016.36 47
2016.46 52
2016.56 59
2016.67 67
2016.77 74
2016.87 79
2016.97 83
2017.08 84
2017.18 83
2017.28 80
2017.39 76
2017.49 73
2017.59 70
2017.70 68
2017.80 68
2017.90 68
2018.01 67
2018.11 65
2018.21 62
2018.31 57
2018.42 50
2018.52 44
2018.62 37
2018.73 32
2018.83 30
2018.93 30
2019.04 31
2019.14 35
2019.24 40
2019.34 45
2019.45 50
2019.55 54
2019.65 57
2019.76 58
2019.86 57
2019.96 53
2020.07 47
2020.17 38
2020.27 28
2020.38 18
2020.48 7
2020.58 0
2020.69 0
2020.79 0
2020.89 0
2020.99 0
2021.10 0
2021.20 0
2021.30 0
2021.41 0
2021.51 7
2021.61 22
2021.72 38
2021.82 54
2021.92 68
2022.03 78
2022.13 85
2022.23 88
2022.34 89
2022.44 88
2022.54 87
2022.64 85
2022.75 82
2022.85 77
2022.95 71
2023.06 63
2023.16 56
2023.26 50
2023.37 46
2023.47 46
2023.57 50
2023.68 57
2023.78 65
2023.88 72
2023.99 77
2024.09 81
2024.19 82
2024.30 80
2024.40 78
2024.50 75
2024.61 71
2024.71 67
2024.81 63
2024.92 58
2025.02 53
2025.12 49
2025.23 44
2025.33 39
2025.43 34
2025.53 30
2025.64 25
2025.74 22
2025.84 19
2025.95 19
2026.05 23
2026.15 30
2026.26 41
2026.36 53
2026.46 67
2026.57 80
2026.67 92
2026.77 102
2026.88 111
2026.98 120
2027.08 129
2027.19 139
2027.29 149
2027.39 157
2027.50 162
2027.60 162
2027.70 157
2027.81 148
2027.91 136
2028.01 123
2028.12 112
2028.22 105
2028.32 102
2028.43 102
2028.53 106
2028.63 110
2028.74 115
2028.84 120
2028.94 122
2029.05 123
2029.15 121
2029.25 117
2029.36 111
2029.46 102
2029.56 91
2029.67 80
2029.77 70
2029.87 63
2029.98 60
2030.08 60
2030.18 63
2030.29 67
2030.39 71
2030.49 72
2030.60 71
2030.70 67
2030.80 61
2030.91 55
2031.01 48
2031.11 43
2031.22 40
2031.32 39
2031.42 39
2031.53 42
2031.63 46
2031.73 50
2031.84 53
2031.94 55
2032.04 55
2032.15 52
2032.25 47
2032.35 40
2032.46 33
2032.56 26
2032.66 21
2032.77 18
2032.87 18
2032.98 21
2033.08 25
2033.18 31
2033.29 38
2033.39 45
2033.49 53
2033.60 61
2033.70 70
2033.80 78
2033.91 85
2034.01 91
2034.11 95
2034.22 98
2034.32 100
2034.42 101
2034.53 101
2034.63 102
2034.73 104
2034.84 106
2034.94 109
2035.04 111
2035.15 112
2035.25 112
2035.35 111
2035.46 109
2035.56 108
2035.67 108
2035.77 111
2035.87 116
2035.98 123
2036.08 132
2036.18 140
2036.29 145
2036.39 148
2036.49 146
2036.60 140
2036.70 130
2036.80 116
2036.91 101
2037.01 86
2037.11 70
2037.22 55
2037.32 42
2037.43 32
2037.53 26
2037.63 24
2037.74 27
2037.84 34
2037.94 45
2038.05 57
2038.15 67
2038.25 76
2038.36 81
2038.46 84
2038.56 86
2038.67 88
2038.77 91
2038.87 96
2038.98 101
2039.08 107
2039.19 111
2039.29 111
2039.39 109
2039.50 103
2039.60 95
2039.70 86
2039.81 76
2039.91 68
2040.01 63
2040.12 61
2040.22 63
2040.33 69
2040.43 77
2040.53 86
2040.64 94
2040.74 101
2040.84 105
2040.95 105
2041.05 104
2041.15 102
2041.26 99
2041.36 96
2041.47 94
2041.57 91
2041.67 87
2041.78 82
2041.88 75
2041.98 69
2042.09 63
2042.19 59
2042.29 58
2042.40 59
2042.50 62
2042.61 65
2042.71 69
2042.81 72
2042.92 72
2043.02 71
2043.12 69
2043.23 66
2043.33 62
2043.44 60
2043.54 58
2043.64 58
2043.75 58
2043.85 60
2043.95 62
2044.06 65
2044.16 67
2044.26 70
2044.37 71
2044.47 72
2044.58 71
2044.68 70
2044.78 70
2044.89 71
2044.99 73
2045.09 79
2045.20 87
2045.30 97
2045.41 108
2045.51 119
2045.61 130
2045.72 140
2045.82 148
2045.92 154
2046.03 158
2046.13 160
2046.24 161
2046.34 159
2046.44 157
2046.55 154
2046.65 150
2046.75 145
2046.86 140
2046.96 132
2047.07 123
2047.17 112
2047.27 101
2047.38 91
2047.48 83
2047.59 77
2047.69 76
2047.79 77
2047.90 82
2048.00 88
2048.10 94
2048.21 100
2048.31 105
2048.42 109
2048.52 112
2048.62 113
2048.73 114
2048.83 114
2048.93 114
2049.04 113
2049.14 111
2049.25 110
2049.35 108
2049.45 106
2049.56 104
2049.66 103
2049.77 102
2049.87 101
2049.97 100
2050.08 100
2050.18 100
2050.28 100
2050.39 100
2050.49 100
2050.60 99
2050.70 97
2050.80 95
2050.91 93
2051.01 92
2051.12 92
2051.22 96
2051.32 102
2051.43 111
2051.53 120
2051.64 130
2051.74 137
2051.84 142
2051.95 144
2052.05 142
2052.15 139
2052.26 135
2052.36 132
2052.47 131
2052.57 133
2052.67 138
2052.78 146
2052.88 154
2052.99 161
2053.09 167
2053.19 171
2053.30 171
2053.40 170
2053.51 168
2053.61 163
2053.71 157
2053.82 148
2053.92 136
2054.03 119
2054.13 99
2054.23 76
2054.34 52
2054.44 30
2054.55 13
2054.65 3
2054.75 0
2054.86 5
2054.96 17
2055.07 34
2055.17 53
2055.27 72
2055.38 90
2055.48 104
2055.59 114
2055.69 120
2055.79 123
2055.90 124
2056.00 124
2056.11 124
2056.21 124
2056.31 122
2056.42 119
2056.52 114
2056.63 106
2056.73 96
2056.83 84
2056.94 73
2057.04 62
2057.15 53
2057.25 46
2057.35 40
2057.46 35
2057.56 30
2057.67 27
2057.77 26
2057.87 26
2057.98 29
2058.08 34
2058.19 40
2058.29 48
2058.39 54
2058.50 59
2058.60 61
2058.71 60
2058.81 56
2058.92 51
2059.02 45
2059.12 41
2059.23 37
2059.33 35
2059.44 33
2059.54 31
2059.64 29
2059.75 27
2059.85 25
2059.96 24
2060.06 26
2060.16 30
2060.27 36
2060.37 42
2060.48 49
2060.58 55
2060.69 61
2060.79 66
2060.89 72
2061.00 79
2061.10 87
2061.21 96
2061.31 105
2061.41 112
2061.52 117
2061.62 118
2061.73 115
2061.83 110
2061.93 102
2062.04 94
2062.14 86
2062.25 79
2062.35 73
2062.46 67
2062.56 64
2062.66 62
2062.77 62
2062.87 64
2062.98 68
2063.08 73
2063.19 76
2063.29 76
2063.39 74
2063.50 67
2063.60 58
2063.71 47
2063.81 35
2063.91 26
2064.02 19
2064.12 16
2064.23 15
2064.33 17
2064.44 20
2064.54 21
2064.64 21
2064.75 19
2064.85 14
2064.96 7
2065.06 0
2065.17 0
2065.27 0
2065.37 0
2065.48 0
2065.58 0
2065.69 0
2065.79 0
2065.90 0
2066.00 2
2066.10 3
2066.21 6
2066.31 10
2066.42 14
2066.52 18
2066.63 21
2066.73 23
2066.83 24
2066.94 26
2067.04 28
2067.15 32
2067.25 39
2067.36 47
2067.46 56
2067.56 66
2067.67 75
2067.77 83
2067.88 89
2067.98 92
2068.09 92
2068.19 90
2068.29 87
2068.40 83
2068.50 80
2068.61 78
2068.71 78
2068.82 79
2068.92 81
2069.02 84
2069.13 88
2069.23 92
2069.34 96
2069.44 100
2069.55 104
2069.65 106
2069.75 107
2069.86 106
2069.96 104
2070.07 102
2070.17 102
2070.28 103
2070.38 106
2070.49 111
2070.59 116
2070.69 120
2070.80 124
2070.90 125
2071.01 123
2071.11 121
2071.22 117
2071.32 111
2071.42 106
2071.53 99
2071.63 92
2071.74 84
2071.84 75
2071.95 65
2072.05 53
2072.16 41
2072.26 29
2072.36 18
2072.47 7
2072.57 0
2072.68 0
2072.78 0
2072.89 0
2072.99 0
2073.10 0
2073.20 8
2073.30 20
2073.41 34
2073.51 49
2073.62 64
2073.72 78
2073.83 90
2073.93 100
2074.04 107
2074.14 112
2074.24 116
2074.35 118
2074.45 119
2074.56 120
2074.66 120
2074.77 120
2074.87 118
2074.98 115
2075.08 110
2075.19 105
2075.29 98
2075.39 93
2075.50 88
2075.60 85
2075.71 84
2075.81 83
2075.92 84
2076.02 85
2076.13 86
2076.23 88
2076.33 90
2076.44 95
2076.54 101
2076.65 109
2076.75 120
2076.86 132
2076.96 145
2077.07 158
2077.17 170
2077.28 178
2077.38 183
2077.48 185
2077.59 182
2077.69 177
2077.80 170
2077.90 164
2078.01 159
2078.11 154
2078.22 148
2078.32 142
2078.43 133
2078.53 123
2078.64 112
2078.74 102
2078.84 94
2078.95 90
2079.05 90
2079.16 92
2079.26 95
2079.37 98
2079.47 99
2079.58 98
2079.68 97
2079.79 97
2079.89 98
2079.99 101
2080.10 104
2080.20 107
2080.31 108
2080.41 107
2080.52 104
2080.62 101
2080.73 97
2080.83 95
2080.94 96
2081.04 99
2081.15 104
2081.25 111
2081.36 119
2081.46 126
2081.56 130
2081.67 130
2081.77 126
2081.88 119
2081.98 110
2082.09 101
2082.19 95
2082.30 94
2082.40 98
2082.51 105
2082.61 114
2082.72 122
2082.82 128
2082.93 131
2083.03 129
2083.13 124
2083.24 117
2083.34 109
2083.45 101
2083.55 93
2083.66 85
2083.76 78
2083.87 72
2083.97 68
2084.08 65
2084.18 62
2084.29 61
2084.39 58
2084.50 55
2084.60 51
2084.71 44
2084.81 37
2084.92 29
2085.02 21
2085.12 15
2085.23 9
2085.33 5
2085.44 2
2085.54 0
2085.65 0
2085.75 0
2085.86 1
2085.96 2
2086.07 3
2086.17 2
2086.28 0
2086.38 0
2086.49 0
2086.59 0
2086.70 0
2086.80 2
2086.91 9
2087.01 18
2087.12 27
2087.22 35
2087.32 42
2087.43 47
2087.53 50
2087.64 53
2087.74 56
2087.85 59
2087.95 64
2088.06 69
2088.16 74
2088.27 79
2088.37 82
2088.48 82
2088.58 79
2088.69 72
2088.79 63
2088.90 54
2089.00 46
2089.11 41
2089.21 40
2089.32 43
2089.42 49
2089.53 57
2089.63 64
2089.74 69
2089.84 71
2089.95 70
2090.05 66
2090.16 60
2090.26 54
2090.37 47
2090.47 40
2090.58 34
2090.68 29
2090.78 24
2090.89 20
2090.99 16
2091.10 14
2091.20 12
2091.31 12
2091.41 13
2091.52 14
2091.62 17
2091.73 20
2091.83 23
2091.94 26
2092.04 30
2092.15 34
2092.25 38
2092.36 42
2092.46 46
2092.57 50
2092.67 55
2092.78 59
2092.88 63
2092.99 67
2093.09 69
2093.20 68
2093.30 65
2093.41 59
2093.51 52
2093.62 45
2093.72 39
2093.83 35
2093.93 33
2094.04 33
2094.14 33
2094.25 33
2094.35 31
2094.46 28
2094.56 23
2094.67 19
2094.77 16
2094.88 15
2094.98 17
2095.09 20
2095.19 24
2095.30 27
2095.40 31
2095.51 33
2095.61 35
2095.72 36
2095.82 37
2095.93 37
2096.03 38
2096.14 38
2096.24 38
2096.35 37
2096.45 36
2096.56 33
2096.66 28
2096.77 22
2096.87 15
2096.98 9
2097.08 3
2097.19 0
2097.29 1
2097.40 6
2097.50 14
2097.61 26
2097.71 39
2097.82 52
2097.92 62
2098.03 68
2098.13 71
2098.24 71
2098.34 70
2098.45 69
2098.55 71
2098.66 75
2098.76 83
2098.87 91
2098.97 99
2099.08 105
2099.18 108
2099.29 106
2099.39 101
2099.50 93
2099.61 84
2099.71 76
2099.82 70
2099.92 66
2100.03 65
2100.13 67
2100.24 71
2100.34 76
2100.45 81
2100.55 84
2100.66 86
2100.76 84
2100.87 79
2100.97 71
2101.08 61
2101.18 50
2101.29 39
2101.39 30
2101.50 22
2101.60 17
2101.71 13
2101.81 12
2101.92 12
2102.02 15
2102.13 20
2102.23 28
2102.34 39
2102.44 51
2102.55 63
2102.65 72
2102.76 78
2102.86 78
2102.97 74
2103.08 66
2103.18 56
2103.29 45
2103.39 37
2103.50 30
2103.60 27
2103.71 26
2103.81 27
2103.92 30
2104.02 36
2104.13 44
2104.23 54
2104.34 66
2104.44 80
2104.55 92
2104.65 101
2104.76 106
2104.86 107
2104.97 103
2105.07 97
2105.18 91
2105.29 86
2105.39 84
2105.50 85
2105.60 87
2105.71 89
2105.81 89
2105.92 88
2106.02 85
2106.13 81
2106.23 77
2106.34 74
2106.44 73
2106.55 72
2106.65 72
2106.76 70
2106.86 67
2106.97 63
2107.07 57
2107.18 51
2107.29 47
2107.39 43
2107.50 42
2107.60 42
2107.71 42
2107.81 44
2107.92 45
2108.02 47
2108.13 47
2108.23 45
2108.34 43
2108.44 39
2108.55 34
2108.65 30
2108.76 28
2108.87 28
2108.97 31
2109.08 37
2109.18 46
2109.29 54
2109.39 60
2109.50 63
2109.60 62
2109.71 56
2109.81 48
2109.92 38
2110.02 29
2110.13 20
2110.23 14
2110.34 9
2110.45 5
2110.55 2
2110.66 0
2110.76 0
2110.87 0
2110.97 0
2111.08 0
2111.18 0
2111.29 0
2111.39 0
2111.50 3
2111.61 7
2111.71 11
2111.82 14
2111.92 14
2112.03 13
2112.13 11
2112.24 8
2112.34 7
2112.45 8
2112.55 11
2112.66 16
2112.76 22
2112.87 27
2112.98 31
2113.08 33
2113.19 32
2113.29 29
2113.40 24
2113.50 21
2113.61 18
2113.71 17
2113.82 17
2113.92 19
2114.03 21
2114.14 24
2114.24 25
2114.35 26
2114.45 27
2114.56 29
2114.66 31
2114.77 34
2114.87 38
2114.98 43
2115.09 48
2115.19 53
2115.30 57
2115.40 58
2115.51 57
2115.61 54
2115.72 48
2115.82 40
2115.93 33
2116.03 25
2116.14 19
2116.25 14
2116.35 10
2116.46 6
2116.56 3
2116.67 1
2116.77 0
2116.88 1
2116.98 4
2117.09 9
2117.20 15
2117.30 20
2117.41 24
2117.51 26
2117.62 25
2117.72 22
2117.83 17
2117.93 13
2118.04 10
2118.15 9
2118.25 9
2118.36 10
2118.46 12
2118.57 13
2118.67 14
2118.78 15
2118.88 16
2118.99 19
2119.10 24
2119.20 30
2119.31 39
2119.41 48
2119.52 57
2119.62 66
2119.73 74
2119.84 80
2119.94 86
2120.05 90
2120.15 95
2120.26 101
2120.36 105
2120.47 109
2120.57 111
2120.68 110
2120.79 107
2120.89 103
2121.00 97
2121.10 92
2121.21 87
2121.31 83
2121.42 79
2121.53 75
2121.63 71
2121.74 67
2121.84 64
2121.95 62
2122.05 61
2122.16 62
2122.27 65
2122.37 69
2122.48 72
2122.58 74
2122.69 75
2122.79 74
2122.90 72
2123.00 70
2123.11 69
2123.22 71
2123.32 76
2123.43 84
2123.53 94
2123.64 104
2123.74 113
2123.85 118
2123.96 120
2124.06 119
2124.17 116
2124.27 112
2124.38 109
2124.48 106
2124.59 105
2124.70 103
2124.80 102
2124.91 100
2125.01 96
2125.12 90
2125.23 83
2125.33 74
2125.44 63
2125.54 52
2125.65 40
2125.75 30
2125.86 22
2125.97 17
2126.07 15
2126.18 16
2126.28 18
2126.39 19
2126.49 19
2126.60 18
2126.71 15
2126.81 12
2126.92 9
2127.02 9
2127.13 9
2127.23 11
2127.34 12
2127.45 12
2127.55 10
2127.66 6
2127.76 2
2127.87 0
2127.98 0
2128.08 0
2128.19 3
2128.29 7
2128.40 11
2128.50 14
2128.61 15
2128.72 14
2128.82 12
2128.93 9
2129.03 4
2129.14 0
2129.25 0
2129.35 0
2129.46 0
2129.56 0
2129.67 0
2129.77 0
2129.88 0
2129.99 3
2130.09 10
2130.20 16
2130.30 21
2130.41 24
2130.52 26
2130.62 29
2130.73 32
2130.83 37
2130.94 43
2131.05 48
2131.15 53
2131.26 55
2131.36 55
2131.47 53
2131.58 49
2131.68 42
2131.79 35
2131.89 28
2132.00 21
2132.10 15
2132.21 11
2132.32 8
2132.42 7
2132.53 7
2132.63 7
2132.74 7
2132.85 7
2132.95 5
2133.06 4
2133.16 4
2133.27 6
2133.38 11
2133.48 19
2133.59 30
2133.69 41
2133.80 52
2133.91 61
2134.01 66
2134.12 69
2134.22 67
2134.33 64
2134.44 58
2134.54 52
2134.65 45
2134.75 37
2134.86 30
2134.97 24
2135.07 18
2135.18 15
2135.28 13
2135.39 13
2135.50 17
2135.60 23
2135.71 32
2135.81 44
2135.92 59
2136.03 75
2136.13 93
2136.24 109
2136.34 124
2136.45 134
2136.56 140
2136.66 142
2136.77 138
2136.87 132
2136.98 123
2137.09 113
2137.19 104
2137.30 96
2137.40 90
2137.51 86
2137.62 84
2137.72 84
2137.83 87
2137.93 91
2138.04 98
2138.15 105
2138.25 111
2138.36 116
2138.46 117
2138.57 115
2138.68 109
2138.78 100
2138.89 90
2139.00 81
2139.10 74
2139.21 70
2139.31 69
2139.42 70
2139.53 72
2139.63 74
2139.74 76
2139.84 76
2139.95 74
2140.06 71
2140.16 66
2140.27 60
2140.37 55
2140.48 48
2140.59 42
2140.69 34
2140.80 26
2140.91 18
2141.01 10
2141.12 3
2141.22 0
2141.33 0
2141.44 0
2141.54 3
2141.65 12
2141.75 23
2141.86 36
2141.97 49
2142.07 63
2142.18 76
2142.29 88
2142.39 98
2142.50 106
2142.60 112
2142.71 115
2142.82 117
2142.92 117
2143.03 114
2143.13 110
2143.24 104
2143.35 96
2143.45 87
2143.56 76
2143.67 66
2143.77 56
2143.88 48
2143.98 40
2144.09 35
2144.20 30
2144.30 27
2144.41 25
2144.52 25
2144.62 26
2144.73 29
2144.83 35
2144.94 41
2145.05 47
2145.15 53
2145.26 57
2145.37 60
2145.47 61
2145.58 61
2145.68 61
2145.79 61
2145.90 62
2146.00 64
2146.11 68
2146.22 72
2146.32 77
2146.43 82
2146.53 87
2146.64 92
2146.75 97
2146.85 101
2146.96 104
2147.07 106
2147.17 108
2147.28 109
2147.38 111
2147.49 113
2147.60 116
2147.70 119
2147.81 121
2147.92 121
2148.02 119
2148.13 114
2148.24 107
2148.34 98
2148.45 90
2148.55 82
2148.66 76
2148.77 72
2148.87 68
2148.98 66
2149.09 65
2149.19 65
2149.30 65
2149.41 66
2149.51 66
2149.62 64
2149.72 59
2149.83 52
2149.94 43
2150.04 34
2150.15 24
2150.26 17
2150.36 13
2150.47 11
2150.58 12
2150.68 13
2150.79 15
2150.89 15
2151.00 13
2151.11 10
2151.21 7
2151.32 4
2151.43 1
2151.53 0
2151.64 0
2151.75 0
2151.85 0
2151.96 1
2152.06 6
2152.17 14
2152.28 26
2152.38 40
2152.49 55
2152.60 69
2152.70 80
2152.81 88
2152.92 91
2153.02 89
2153.13 83
2153.24 74
2153.34 64
2153.45 54
2153.55 44
2153.66 34
2153.77 26
2153.87 19
2153.98 13
2154.09 9
2154.19 7
2154.30 6
2154.41 6
2154.51 7
2154.62 8
2154.73 7
2154.83 4
2154.94 0
2155.05 0
2155.15 0
2155.26 0
2155.36 0
2155.47 0
2155.58 0
2155.68 1
2155.79 6
2155.90 12
2156.00 20
2156.11 30
2156.22 43
2156.32 57
2156.43 72
2156.54 85
2156.64 95
2156.75 100
2156.86 99
2156.96 94
2157.07 87
2157.18 80
2157.28 75
2157.39 72
2157.50 72
2157.60 73
2157.71 75
2157.82 75
2157.92 72
2158.03 65
2158.13 54
2158.24 41
2158.35 27
2158.45 13
2158.56 3
2158.67 0
2158.77 0
2158.88 2
2158.99 11
2159.09 22
2159.20 32
2159.31 40
2159.41 43
2159.52 42
2159.63 37
2159.73 30
2159.84 24
2159.95 22
2160.05 24
2160.16 33
2160.27 47
2160.37 63
2160.48 80
2160.59 95
2160.69 106
2160.80 114
2160.91 119
2161.01 122
2161.12 125
2161.23 127
2161.33 127
2161.44 125
2161.55 119
2161.65 109
2161.76 95
2161.87 79
2161.97 63
2162.08 51
2162.19 44
2162.29 43
2162.40 48
2162.51 57
2162.61 69
2162.72 81
2162.83 92
2162.93 99
2163.04 104
2163.15 104
2163.25 101
2163.36 94
2163.47 85
2163.57 74
2163.68 63
2163.79 54
2163.89 48
2164.00 44
2164.11 44
2164.21 46
2164.32 50
2164.43 55
2164.53 59
2164.64 63
2164.75 66
2164.85 70
2164.96 72
2165.07 75
2165.17 77
2165.28 78
2165.39 78
2165.49 77
2165.60 74
2165.71 70
2165.81 65
2165.92 61
2166.03 58
2166.13 56
2166.24 55
2166.35 55
2166.45 56
2166.56 56
2166.67 56
2166.78 56
2166.88 55
2166.99 55
2167.10 56
2167.20 59
2167.31 64
2167.42 72
2167.52 82
2167.63 91
2167.74 99
2167.84 106
2167.95 109
2168.06 110
2168.16 107
2168.27 102
2168.38 95
2168.48 89
2168.59 83
2168.70 79
2168.80 76
2168.91 77
2169.02 79
2169.13 83
2169.23 88
2169.34 93
2169.45 97
2169.55 100
2169.66 101
2169.77 102
2169.87 103
2169.98 104
2170.09 106
2170.19 108
2170.30 111
2170.41 113
2170.51 114
2170.62 113
2170.73 110
2170.83 104
2170.94 97
2171.05 89
2171.16 81
2171.26 75
2171.37 71
2171.48 70
2171.58 74
2171.69 81
2171.80 92
2171.90 104
2172.01 117
2172.12 128
2172.22 138
2172.33 144
2172.44 146
2172.55 143
2172.65 136
2172.76 126
2172.87 113
2172.97 100
2173.08 89
2173.19 79
2173.29 72
2173.40 68
2173.51 64
2173.61 62
2173.72 59
2173.83 56
2173.94 52
2174.04 47
2174.15 41
2174.26 35
2174.36 28
2174.47 20
2174.58 14
2174.68 8
2174.79 4
2174.90 1
2175.01 0
2175.11 0
2175.22 0
2175.33 0
2175.43 0
2175.54 0
2175.65 0
2175.75 0
2175.86 0
2175.97 8
2176.08 20
2176.18 33
2176.29 45
2176.40 52
2176.50 56
2176.61 56
2176.72 55
2176.82 53
2176.93 53
2177.04 55
2177.15 57
2177.25 59
2177.36 61
2177.47 60
2177.57 57
2177.68 52
2177.79 46
2177.89 39
2178.00 33
2178.11 28
2178.22 24
2178.32 24
2178.43 26
2178.54 31
2178.64 38
2178.75 46
2178.86 54
2178.97 61
2179.07 66
2179.18 69
2179.29 69
2179.39 68
2179.50 66
2179.61 61
2179.72 55
2179.82 48
2179.93 40
2180.04 33
2180.14 27
2180.25 25
2180.36 26
2180.46 32
2180.57 41
2180.68 54
2180.79 68
2180.89 83
2181.00 98
2181.11 111
2181.21 122
2181.32 130
2181.43 134
2181.54 134
2181.64 129
2181.75 120
2181.86 109
2181.96 96
2182.07 84
2182.18 73
2182.29 63
2182.39 55
2182.50 48
2182.61 41
2182.71 35
2182.82 31
2182.93 28
2183.04 27
2183.14 30
2183.25 35
2183.36 42
2183.47 50
2183.57 56
2183.68 60
2183.79 61
2183.89 57
2184.00 51
2184.11 43
2184.22 35
2184.32 28
2184.43 24
2184.54 22
2184.64 24
2184.75 29
2184.86 37
2184.97 45
2185.07 53
2185.18 62
2185.29 69
2185.39 75
2185.50 79
2185.61 82
2185.72 81
2185.82 79
2185.93 74
2186.04 69
2186.15 64
2186.25 60
2186.36 58
2186.47 59
2186.57 62
2186.68 65
2186.79 69
2186.90 72
2187.00 73
2187.11 73
2187.22 72
2187.33 70
2187.43 68
2187.54 64
2187.65 60
2187.75 56
2187.86 52
2187.97 49
2188.08 48
2188.18 50
2188.29 54
2188.40 60
2188.51 68
2188.61 76
2188.72 85
2188.83 93
2188.94 99
2189.04 102
2189.15 102
2189.26 100
2189.36 96
2189.47 91
2189.58 87
2189.69 83
2189.79 83
2189.90 85
2190.01 89
2190.12 95
2190.22 103
2190.33 111
2190.44 120
2190.55 128
2190.65 137
2190.76 145
2190.87 152
2190.97 159
2191.08 164
2191.19 168
2191.30 169
2191.40 168
2191.51 165
2191.62 161
2191.73 156
2191.83 149
2191.94 142
2192.05 134
2192.16 125
2192.26 114
2192.37 103
2192.48 91
2192.59 80
2192.69 70
2192.80 62
2192.91 56
2193.02 50
2193.12 45
2193.23 40
2193.34 36
2193.45 33
2193.55 29
2193.66 27
2193.77 25
2193.87 23
2193.98 21
2194.09 19
2194.20 18
2194.30 18
2194.41 20
2194.52 23
2194.63 28
2194.73 33
2194.84 37
2194.95 40
2195.06 41
2195.16 41
2195.27 41
2195.38 39
2195.49 37
2195.59 35
2195.70 33
2195.81 31
2195.92 30
2196.02 30
2196.13 30
2196.24 32
2196.35 34
2196.45 37
2196.56 40
2196.67 43
2196.78 46
2196.88 49
2196.99 53
2197.10 57
2197.21 62
2197.31 67
2197.42 72
2197.53 77
2197.64 82
2197.74 87
2197.85 92
2197.96 96
2198.07 99
2198.17 102
2198.28 105
2198.39 106
2198.50 106
2198.61 104
2198.71 101
2198.82 96
2198.93 89
2199.04 81
2199.14 72
2199.25 62
2199.36 53
2199.47 44
2199.57 36
2199.68 29
2199.79 23
2199.90 18
2200.00 14
2200.11 12
2200.22 11
2200.33 13
2200.43 16
2200.54 20
2200.65 25
2200.76 31
2200.86 35
2200.97 38
2201.08 41
2201.19 43
2201.30 44
2201.40 44
2201.51 43
2201.62 39
2201.73 31
2201.83 21
2201.94 9
2202.05 0
2202.16 0
2202.26 0
2202.37 0
2202.48 0
2202.59 0
2202.69 0
2202.80 0
2202.91 8
2203.02 20
2203.13 30
2203.23 39
2203.34 44
2203.45 47
2203.56 48
2203.66 48
2203.77 48
2203.88 50
2203.99 55
2204.09 63
2204.20 73
2204.31 84
2204.42 95
2204.53 103
2204.63 109
2204.74 112
2204.85 112
2204.96 109
2205.06 106
2205.17 103
2205.28 102
2205.39 102
2205.49 104
2205.60 108
2205.71 114
2205.82 120
2205.93 126
2206.03 131
2206.14 132
2206.25 129
2206.36 123
2206.46 113
2206.57 101
2206.68 89
2206.79 77
2206.90 69
2207.00 64
2207.11 64
2207.22 69
2207.33 77
2207.43 88
2207.54 100
2207.65 112
2207.76 121
2207.87 127
2207.97 131
2208.08 131
2208.19 130
2208.30 129
2208.40 127
2208.51 125
2208.62 124
2208.73 123
2208.84 122
2208.94 121
2209.05 121
2209.16 122
2209.27 124
2209.37 127
2209.48 131
2209.59 134
2209.70 137
2209.81 138
2209.91 137
2210.02 135
2210.13 133
2210.24 130
2210.35 128
2210.45 125
2210.56 122
2210.67 117
2210.78 110
2210.88 102
2210.99 93
2211.10 85
2211.21 79
2211.32 78
2211.42 81
2211.53 88
2211.64 97
2211.75 105
2211.86 112
2211.96 115
2212.07 113
2212.18 109
2212.29 102
2212.39 94
2212.50 88
2212.61 84
2212.72 81
2212.83 79
2212.93 79
2213.04 78
2213.15 78
2213.26 77
2213.37 78
2213.47 79
2213.58 82
2213.69 87
2213.80 92
2213.91 97
2214.01 101
2214.12 104
2214.23 104
2214.34 104
2214.45 104
2214.55 105
2214.66 107
2214.77 111
2214.88 116
2214.98 121
2215.09 124
2215.20 126
2215.31 127
2215.42 126
2215.52 124
2215.63 122
2215.74 122
2215.85 123
2215.96 126
2216.06 129
2216.17 132
2216.28 133
2216.39 133
2216.50 129
2216.60 124
2216.71 118
2216.82 114
2216.93 112
2217.04 113
2217.14 119
2217.25 129
2217.36 140
2217.47 152
2217.58 161
2217.68 168
2217.79 170
2217.90 168
2218.01 162
2218.12 152
2218.22 141
2218.33 130
2218.44 120
2218.55 112
2218.66 107
2218.77 105
2218.87 106
2218.98 108
2219.09 111
2219.20 114
2219.31 115
2219.41 116
2219.52 115
2219.63 114
2219.74 112
2219.85 110
2219.95 108
2220.06 107
2220.17 107
2220.28 107
2220.39 107
2220.49 107
2220.60 106
2220.71 104
2220.82 100
2220.93 96
2221.03 91
2221.14 87
2221.25 84
2221.36 84
2221.47 85
2221.58 88
2221.68 93
2221.79 98
2221.90 104
2222.01 111
2222.12 118
2222.22 125
2222.33 133
2222.44 140
2222.55 147
2222.66 153
2222.77 157
2222.87 158
2222.98 156
2223.09 151
2223.20 144
2223.31 135
2223.41 126
2223.52 118
2223.63 112
2223.74 107
2223.85 104
2223.95 101
2224.06 98
2224.17 95
2224.28 91
2224.39 88
2224.50 85
2224.60 85
2224.71 86
2224.82 88
2224.93 90
2225.04 91
2225.14 89
2225.25 83
2225.36 76
2225.47 66
2225.58 58
2225.69 51
2225.79 48
2225.90 48
2226.01 52
2226.12 57
2226.23 62
2226.34 65
2226.44 66
2226.55 63
2226.66 58
2226.77 50
2226.88 42
2226.98 34
2227.09 28
2227.20 23
2227.31 20
2227.42 21
2227.53 23
2227.63 26
2227.74 30
2227.85 35
2227.96 39
2228.07 43
2228.18 46
2228.28 49
2228.39 51
2228.50 54
2228.61 57
2228.72 60
2228.83 65
2228.93 69
2229.04 74
2229.15 78
2229.26 80
2229.37 80
2229.48 79
2229.58 76
2229.69 72
2229.80 67
2229.91 63
2230.02 59
2230.13 56
2230.23 54
2230.34 54
2230.45 54
2230.56 55
2230.67 58
2230.78 61
2230.88 64
2230.99 68
2231.10 71
2231.21 73
2231.32 75
2231.43 76
2231.53 76
2231.64 77
2231.75 77
2231.86 78
2231.97 81
2232.08 86
2232.18 92
2232.29 99
2232.40 105
2232.51 111
2232.62 115
2232.73 117
2232.83 118
2232.94 119
2233.05 120
2233.16 122
2233.27 126
2233.38 132
2233.48 139
2233.59 145
2233.70 150
2233.81 153
2233.92 153
2234.03 150
2234.14 144
2234.24 136
2234.35 129
2234.46 124
2234.57 123
2234.68 124
2234.79 130
2234.89 137
2235.00 144
2235.11 150
2235.22 153
2235.33 154
2235.44 152
2235.55 147
2235.65 142
2235.76 136
2235.87 130
2235.98 125
2236.09 121
2236.20 119
2236.30 117
2236.41 116
2236.52 116
2236.63 114
2236.74 111
2236.85 107
2236.96 102
2237.06 97
2237.17 94
2237.28 94
2237.39 95
2237.50 99
2237.61 104
2237.71 109
2237.82 113
2237.93 116
2238.04 118
2238.15 119
2238.26 120
2238.37 122
2238.47 125
2238.58 128
2238.69 130
2238.80 132
2238.91 133
2239.02 133
2239.13 133
2239.23 132
2239.34 132
2239.45 134
2239.56 137
2239.67 141
2239.78 145
2239.89 149
2239.99 152
2240.10 154
2240.21 154
2240.32 153
2240.43 153
2240.54 154
2240.65 157
2240.75 161
2240.86 166
2240.97 172
2241.08 177
2241.19 182
2241.30 186
2241.41 189
2241.51 190
2241.62 190
2241.73 189
2241.84 187
2241.95 184
2242.06 182
2242.17 180
2242.27 181
2242.38 182
2242.49 186
2242.60 190
2242.71 194
2242.82 197
2242.93 197
2243.04 195
2243.14 192
2243.25 188
2243.36 185
2243.47 184
2243.58 184
2243.69 186
2243.80 188
2243.90 189
2244.01 186
2244.12 179
2244.23 168
2244.34 154
2244.45 138
2244.56 122
2244.67 108
2244.77 96
2244.88 87
2244.99 81
2245.10 77
2245.21 74
2245.32 70
2245.43 67
2245.53 63
2245.64 58
2245.75 55
2245.86 53
2245.97 52
2246.08 52
2246.19 54
2246.30 56
2246.40 58
2246.51 60
2246.62 62
2246.73 63
2246.84 63
2246.95 63
2247.06 61
2247.17 58
2247.27 54
2247.38 49
2247.49 43
2247.60 36
2247.71 28
2247.82 20
2247.93 12
2248.04 4
2248.14 0
2248.25 0
2248.36 0
2248.47 0
2248.58 0
2248.69 0
2248.80 0
2248.91 0
2249.01 0
2249.12 2
2249.23 5
2249.34 11
2249.45 20
2249.56 34
2249.67 52
2249.78 72
2249.88 93
2249.99 112
2250.10 127
2250.21 138
2250.32 144
2250.43 146
2250.54 144
2250.65 139
2250.76 131
2250.86 121
2250.97 109
2251.08 97
2251.19 85
2251.30 77
2251.41 71
2251.52 69
2251.63 70
2251.74 74
2251.84 79
2251.95 84
2252.06 87
2252.17 89
2252.28 91
2252.39 92
2252.50 94
2252.61 97
2252.71 99
2252.82 101
2252.93 103
2253.04 104
2253.15 104
2253.26 104
2253.37 103
2253.48 103
2253.59 101
2253.69 98
2253.80 93
2253.91 87
2254.02 80
2254.13 73
2254.24 68
2254.35 65
2254.46 64
2254.57 66
2254.68 70
2254.78 75
2254.89 81
2255.00 86
2255.11 91
2255.22 94
2255.33 97
2255.44 99
2255.55 100
2255.66 101
2255.76 101
2255.87 103
2255.98 105
2256.09 107
2256.20 109
2256.31 111
2256.42 111
2256.53 109
2256.64 105
2256.75 100
2256.85 94
2256.96 88
2257.07 83
2257.18 80
2257.29 79
2257.40 79
2257.51 81
2257.62 84
2257.73 87
2257.84 89
2257.94 90
2258.05 90
2258.16 88
2258.27 83
2258.38 75
2258.49 65
2258.60 54
2258.71 44
2258.82 38
2258.93 38
2259.03 44
2259.14 56
2259.25 71
2259.36 86
2259.47 98
2259.58 106
2259.69 108
2259.80 106
2259.91 102
2260.02 99
2260.12 97
2260.23 98
2260.34 101
2260.45 107
2260.56 114
2260.67 122
2260.78 130
2260.89 138
2261.00 148
2261.11 157
2261.22 167
2261.32 177
2261.43 186
2261.54 193
2261.65 196
2261.76 197
2261.87 194
2261.98 189
2262.09 181
2262.20 172
2262.31 163
2262.42 154
2262.52 145
2262.63 135
2262.74 126
2262.85 117
2262.96 108
2263.07 100
2263.18 93
2263.29 88
2263.40 85
2263.51 84
2263.62 83
2263.72 83
2263.83 83
2263.94 83
2264.05 84
2264.16 83
2264.27 81
2264.38 79
2264.49 75
2264.60 70
2264.71 66
2264.82 62
2264.93 62
2265.03 64
2265.14 68
2265.25 73
2265.36 78
2265.47 82
2265.58 85
2265.69 89
2265.80 95
2265.91 105
2266.02 119
2266.13 136
2266.24 155
2266.35 172
2266.45 185
2266.56 193
2266.67 194
2266.78 190
2266.89 183
2267.00 174
2267.11 166
2267.22 158
2267.33 152
2267.44 147
2267.55 142
2267.66 137
2267.76 131
2267.87 124
2267.98 118
2268.09 111
2268.20 104
2268.31 97
2268.42 91
2268.53 87
2268.64 83
2268.75 80
2268.86 78
2268.97 77
2269.08 77
2269.19 77
2269.29 78
2269.40 81
2269.51 85
2269.62 91
2269.73 97
2269.84 102
2269.95 108
2270.06 112
2270.17 116
2270.28 119
2270.39 124
2270.50 130
2270.61 139
2270.72 150
2270.82 163
2270.93 177
2271.04 191
2271.15 203
2271.26 213
2271.37 219
2271.48 221
2271.59 220
2271.70 217
2271.81 212
2271.92 208
2272.03 204
2272.14 203
2272.25 203
2272.36 204
2272.46 204
2272.57 204
2272.68 202
2272.79 198
2272.90 194
2273.01 189
2273.12 185
2273.23 181
2273.34 176
2273.45 171
2273.56 165
2273.67 158
2273.78 151
2273.89 144
2274.00 137
2274.11 132
2274.21 130
2274.32 129
2274.43 130
2274.54 133
2274.65 137
2274.76 142
2274.87 148
2274.98 153
2275.09 155
2275.20 154
2275.31 149
2275.42 139
2275.53 126
2275.64 109
2275.75 92
2275.86 77
2275.97 65
2276.07 58
2276.18 55
2276.29 56
2276.40 60
2276.51 66
2276.62 73
2276.73 78
2276.84 82
2276.95 84
2277.06 84
2277.17 83
2277.28 81
2277.39 78
2277.50 76
2277.61 74
2277.72 72
2277.83 69
2277.94 65
2278.05 59
2278.15 54
2278.26 51
2278.37 51
2278.48 56
2278.59 66
2278.70 79
2278.81 96
2278.92 113
2279.03 130
2279.14 146
2279.25 161
2279.36 177
2279.47 193
2279.58 209
2279.69 225
2279.80 239
2279.91 250
2280.02 257
2280.13 259
2280.24 258
2280.34 253
2280.45 248
2280.56 245
2280.67 243
2280.78 245
2280.89 247
2281.00 250
2281.11 252
2281.22 251
2281.33 247
2281.44 239
2281.55 231
2281.66 221
2281.77 212
2281.88 204
2281.99 197
2282.10 192
2282.21 190
2282.32 188
2282.43 188
2282.54 189
2282.65 189
2282.76 188
2282.87 185
2282.97 180
2283.08 173
2283.19 163
2283.30 153
2283.41 143
2283.52 135
2283.63 129
2283.74 127
2283.85 128
2283.96 130
2284.07 134
2284.18 138
2284.29 142
2284.40 145
2284.51 148
2284.62 152
2284.73 156
2284.84 162
2284.95 169
2285.06 177
2285.17 184
2285.28 191
2285.39 197
2285.50 201
2285.61 203
2285.72 202
2285.83 200
2285.94 196
2286.04 190
2286.15 183
2286.26 177
2286.37 169
2286.48 162
2286.59 154
2286.70 146
2286.81 138
2286.92 129
2287.03 121
2287.14 114
2287.25 109
2287.36 105
2287.47 104
2287.58 103
2287.69 102
2287.80 100
2287.91 97
2288.02 92
2288.13 86
2288.24 81
2288.35 77
2288.46 75
2288.57 77
2288.68 83
2288.79 90
2288.90 99
2289.01 107
2289.12 113
2289.23 116
2289.34 117
2289.45 117
2289.56 115
2289.67 113
2289.78 111
2289.89 107
2289.99 103
2290.10 95
2290.21 86
2290.32 75
2290.43 63
2290.54 52
2290.65 43
2290.76 37
2290.87 32
2290.98 29
2291.09 25
2291.20 21
2291.31 16
2291.42 9
2291.53 1
2291.64 0
2291.75 0
2291.86 0
2291.97 0
2292.08 0
2292.19 0
2292.30 0
2292.41 0
2292.52 4
2292.63 11
2292.74 21
2292.85 31
2292.96 42
2293.07 53
2293.18 61
2293.29 67
2293.40 69
2293.51 68
2293.62 66
2293.73 64
2293.84 64
2293.95 67
2294.06 74
2294.17 83
2294.28 93
2294.39 102
2294.50 107
2294.61 109
2294.72 106
2294.83 100
2294.94 92
2295.05 83
2295.16 74
2295.27 66
2295.38 58
2295.49 51
2295.60 45
2295.71 38
2295.82 32
2295.93 27
2296.04 24
2296.15 21
2296.26 19
2296.37 17
2296.48 13
2296.59 7
2296.70 0
2296.81 0
2296.92 0
2297.03 0
2297.14 0
2297.25 0
2297.36 11
2297.47 24
2297.58 37
2297.69 46
2297.80 51
2297.91 52
2298.02 50
2298.13 45
2298.24 39
2298.35 32
2298.46 27
2298.57 22
2298.68 17
2298.79 13
2298.90 8
2299.01 5
2299.12 3
2299.23 3
2299.34 5
2299.45 9
2299.56 16
2299.67 25
2299.78 34
2299.89 42
2300.00 50
2300.11 56
2300.22 59
2300.33 60
2300.44 59
2300.55 57
2300.66 54
2300.77 52
2300.88 52
2300.99 52
2301.10 54
2301.21 56
2301.32 57
2301.43 57
2301.54 53
2301.65 48
2301.76 43
2301.87 37
2301.98 33
2302.09 33
2302.20 35
2302.31 40
2302.42 47
2302.53 53
2302.64 59
2302.75 62
2302.86 64
2302.97 64
2303.08 64
2303.19 66
2303.30 69
2303.41 74
2303.52 79
2303.63 85
2303.74 89
2303.85 91
2303.96 91
2304.07 90
2304.18 90
2304.29 90
2304.40 91
2304.51 94
2304.62 97
2304.73 101
2304.84 106
2304.95 110
2305.06 113
2305.17 117
2305.28 119
2305.39 119
2305.50 117
2305.61 113
2305.72 107
2305.83 99
2305.94 92
2306.05 85
2306.16 81
2306.27 78
2306.38 78
2306.49 79
2306.60 81
2306.71 82
2306.82 84
2306.93 84
2307.04 84
2307.15 83
2307.26 83
2307.37 83
2307.48 85
2307.59 88
2307.70 94
2307.81 101
2307.92 110
2308.03 119
2308.14 127
2308.25 132
2308.36 135
2308.47 133
2308.58 128
2308.69 118
2308.80 106
2308.91 93
2309.03 80
2309.14 69
2309.25 59
2309.36 52
2309.47 48
2309.58 45
2309.69 44
2309.80 43
2309.91 42
2310.02 42
2310.13 41
2310.24 40
2310.35 38
2310.46 35
2310.57 32
2310.68 28
2310.79 24
2310.90 19
2311.01 15
2311.12 11
2311.23 9
2311.34 7
2311.45 8
2311.56 10
2311.67 14
2311.78 19
2311.89 24
2312.00 28
2312.11 31
2312.22 31
2312.33 29
2312.44 25
2312.55 20
2312.66 14
2312.77 10
2312.88 6
2313.00 4
2313.11 5
2313.22 10
2313.33 18
2313.44 31
2313.55 47
2313.66 67
2313.77 86
2313.88 105
2313.99 120
2314.10 130
2314.21 135
2314.32 136
2314.43 132
2314.54 127
2314.65 119
2314.76 111
2314.87 102
2314.98 93
2315.09 84
2315.20 76
2315.31 69
2315.42 64
2315.53 61
2315.64 61
2315.75 63
2315.86 65
2315.97 68
2316.09 70
2316.20 72
2316.31 72
2316.42 73
2316.53 73
2316.64 72
2316.75 72
2316.86 71
2316.97 69
2317.08 68
2317.19 66
2317.30 66
2317.41 66
2317.52 69
2317.63 72
2317.74 78
2317.85 84
2317.96 91
2318.07 98
2318.18 104
2318.29 109
2318.40 113
2318.51 115
2318.63 116
2318.74 116
2318.85 116
2318.96 117
2319.07 120
2319.18 123
2319.29 128
2319.40 133
2319.51 138
2319.62 140
2319.73 140
2319.84 137
2319.95 131
2320.06 124
2320.17 115
2320.28 106
2320.39 97
2320.50 91
2320.61 88
2320.72 89
2320.83 92
2320.95 99
2321.06 106
2321.17 112
2321.28 114
2321.39 112
2321.50 106
2321.61 95
2321.72 83
2321.83 69
2321.94 56
2322.05 43
2322.16 32
2322.27 21
2322.38 12
2322.49 4
2322.60 0
2322.71 0
2322.82 0
2322.93 0
2323.05 0
2323.16 4
2323.27 6
2323.38 7
2323.49 5
2323.60 3
2323.71 0
2323.82 0
2323.93 0
2324.04 0
2324.15 0
2324.26 2
2324.37 6
2324.48 11
2324.59 17
2324.70 22
2324.81 27
2324.93 31
2325.04 32
2325.15 32
2325.26 30
2325.37 28
2325.48 26
2325.59 26
2325.70 29
2325.81 34
2325.92 39
2326.03 45
2326.14 49
2326.25 52
2326.36 53
2326.47 54
2326.58 56
2326.70 59
2326.81 65
2326.92 73
2327.03 83
2327.14 93
2327.25 102
2327.36 108
2327.47 110
2327.58 109
2327.69 105
2327.80 100
2327.91 95
2328.02 91
2328.13 90
2328.24 92
2328.36 96
2328.47 102
2328.58 107
2328.69 112
2328.80 115
2328.91 116
2329.02 117
2329.13 118
2329.24 119
2329.35 121
2329.46 124
2329.57 126
2329.68 127
2329.79 126
2329.91 122
2330.02 116
2330.13 107
2330.24 97
2330.35 86
2330.46 76
2330.57 68
2330.68 63
2330.79 62
2330.90 63
2331.01 68
2331.12 75
2331.23 84
2331.35 93
2331.46 101
2331.57 108
2331.68 113
2331.79 116
2331.90 116
2332.01 113
2332.12 107
2332.23 99
2332.34 88
2332.45 76
2332.56 64
2332.67 53
2332.79 46
2332.90 42
2333.01 42
2333.12 45
2333.23 51
2333.34 57
2333.45 63
2333.56 68
2333.67 73
2333.78 78
2333.89 85
2334.00 94
2334.11 104
2334.23 116
2334.34 127
2334.45 136
2334.56 142
2334.67 144
2334.78 143
2334.89 138
2335.00 130
2335.11 122
2335.22 114
2335.33 107
2335.45 100
2335.56 94
2335.67 88
2335.78 84
2335.89 80
2336.00 78
2336.11 78
2336.22 81
2336.33 85
2336.44 91
2336.55 97
2336.66 102
2336.78 105
2336.89 106
2337.00 106
2337.11 104
2337.22 104
2337.33 105
2337.44 110
2337.55 118
2337.66 127
2337.77 138
2337.88 148
2338.00 156
2338.11 163
2338.22 166
2338.33 167
2338.44 167
2338.55 165
2338.66 162
2338.77 159
2338.88 155
2338.99 152
2339.10 150
2339.22 150
2339.33 152
2339.44 157
2339.55 165
2339.66 173
2339.77 181
2339.88 187
2339.99 191
2340.10 191
2340.21 188
2340.33 179
2340.44 168
2340.55 154
2340.66 140
2340.77 125
2340.88 113
2340.99 105
2341.10 101
2341.21 101
2341.32 104
2341.44 108
2341.55 112
2341.66 115
2341.77 118
2341.88 119
2341.99 121
2342.10 124
2342.21 128
2342.32 133
2342.43 139
2342.55 145
2342.66 149
2342.77 152
2342.88 152
2342.99 152
2343.10 150
2343.21 148
2343.32 147
2343.43 145
2343.54 144
2343.66 143
2343.77 141
2343.88 140
2343.99 139
2344.10 139
2344.21 139
2344.32 140
2344.43 140
2344.54 138
2344.66 135
2344.77 129
2344.88 121
2344.99 111
2345.10 100
2345.21 90
2345.32 81
2345.43 75
2345.54 72
2345.66 73
2345.77 75
2345.88 79
2345.99 83
2346.10 85
2346.21 85
2346.32 82
2346.43 75
2346.54 66
2346.66 56
2346.77 47
2346.88 40
2346.99 37
2347.10 37
2347.21 42
2347.32 48
2347.43 56
2347.54 64
2347.66 71
2347.77 76
2347.88 79
2347.99 81
2348.10 82
2348.21 83
2348.32 83
2348.43 81
2348.54 78
2348.66 72
2348.77 64
2348.88 55
2348.99 46
2349.10 40
2349.21 37
2349.32 38
2349.43 41
2349.55 46
2349.66 51
2349.77 55
2349.88 56
2349.99 54
2350.10 51
2350.21 46
2350.32 40
2350.43 33
2350.55 26
2350.66 19
2350.77 11
2350.88 4
2350.99 0
2351.10 0
2351.21 0
2351.32 0
2351.44 0
2351.55 0
2351.66 0
2351.77 0
2351.88 7
2351.99 20
2352.10 33
2352.21 46
2352.33 57
2352.44 68
2352.55 77
2352.66 84
2352.77 88
2352.88 89
2352.99 88
2353.10 86
2353.22 83
2353.33 80
2353.44 78
2353.55 78
2353.66 77
2353.77 76
2353.88 73
2353.99 70
2354.11 66
2354.22 63
2354.33 62
2354.44 64
2354.55 69
2354.66 76
2354.77 83
2354.89 90
2355.00 93
2355.11 93
2355.22 90
2355.33 83
2355.44 73
2355.55 61
2355.66 48
2355.78 35
2355.89 21
2356.00 9
2356.11 0
2356.22 0
2356.33 0
2356.44 0
2356.56 3
2356.67 15
2356.78 28
2356.89 40
2357.00 51
2357.11 58
2357.22 62
2357.34 63
2357.45 62
2357.56 58
2357.67 53
2357.78 47
2357.89 41
2358.00 35
2358.11 31
2358.23 28
2358.34 28
2358.45 30
2358.56 34
2358.67 39
2358.78 44
2358.89 48
2359.01 51
2359.12 52
2359.23 50
2359.34 47
2359.45 41
2359.56 35
2359.67 27
2359.79 19
2359.90 11
2360.01 3
2360.12 0
2360.23 0
2360.34 0
2360.45 0
2360.57 5
2360.68 17
2360.79 30
2360.90 42
2361.01 52
2361.12 58
2361.23 59
2361.35 55
2361.46 48
2361.57 40
2361.68 31
2361.79 23
2361.90 18
2362.02 15
2362.13 14
2362.24 16
2362.35 21
2362.46 29
2362.57 39
2362.68 53
2362.80 68
2362.91 84
2363.02 100
2363.13 113
2363.24 124
2363.35 131
2363.46 134
2363.58 133
2363.69 129
2363.80 123
2363.91 115
2364.02 106
2364.13 98
2364.25 91
2364.36 86
2364.47 84
2364.58 87
2364.69 93
2364.80 102
2364.91 115
2365.03 128
2365.14 142
2365.25 155
2365.36 166
2365.47 174
2365.58 181
2365.70 185
2365.81 186
2365.92 186
2366.03 183
2366.14 178
2366.25 171
2366.37 162
2366.48 150
2366.59 138
2366.70 126
2366.81 115
2366.92 105
2367.03 98
2367.15 93
2367.26 90
2367.37 87
2367.48 86
2367.59 87
2367.70 88
2367.82 92
2367.93 97
2368.04 104
2368.15 111
2368.26 118
2368.37 122
2368.49 122
2368.60 119
2368.71 112
2368.82 101
2368.93 88
2369.04 73
2369.16 59
2369.27 46
2369.38 36
2369.49 29
2369.60 24
2369.71 22
2369.83 21
2369.94 20
2370.05 19
2370.16 16
2370.27 13
2370.38 8
2370.50 4
2370.61 1
2370.72 0
2370.83 0
2370.94 0
2371.05 0
2371.17 0
2371.28 0
2371.39 0
2371.50 0
2371.61 2
2371.72 8
2371.84 16
2371.95 25
2372.06 34
2372.17 43
2372.28 52
2372.39 61
2372.51 71
2372.62 81
2372.73 92
2372.84 105
2372.95 117
2373.07 130
2373.18 142
2373.29 152
2373.40 159
2373.51 161
2373.62 160
2373.74 155
2373.85 147
2373.96 137
2374.07 128
2374.18 118
2374.29 108
2374.41 97
2374.52 86
2374.63 73
2374.74 59
2374.85 44
2374.97 31
2375.08 21
2375.19 17
2375.30 18
2375.41 24
2375.52 34
2375.64 47
2375.75 58
2375.86 68
2375.97 73
2376.08 75
2376.20 74
2376.31 70
2376.42 65
2376.53 59
2376.64 53
2376.75 45
2376.87 37
2376.98 29
2377.09 21
2377.20 15
2377.31 13
2377.43 14
2377.54 18
2377.65 25
2377.76 34
2377.87 43
2377.98 50
2378.10 56
2378.21 58
2378.32 58
2378.43 54
2378.54 49
2378.66 42
2378.77 36
2378.88 31
2378.99 27
2379.10 27
2379.22 29
2379.33 33
2379.44 39
2379.55 45
2379.66 52
2379.77 58
2379.89 65
2380.00 71
2380.11 78
2380.22 85
2380.33 92
2380.45 99
2380.56 106
2380.67 110
2380.78 113
2380.89 112
2381.01 107
2381.12 99
2381.23 87
2381.34 74
2381.45 60
2381.57 46
2381.68 34
2381.79 25
2381.90 18
2382.01 13
2382.13 9
2382.24 5
2382.35 2
2382.46 0
2382.57 0
2382.69 0
2382.80 3
2382.91 10
2383.02 20
2383.13 31
2383.25 42
2383.36 52
2383.47 59
2383.58 62
2383.69 61
2383.80 56
2383.92 49
2384.03 41
2384.14 33
2384.25 28
2384.37 26
2384.48 26
2384.59 27
2384.70 29
2384.81 29
2384.93 30
2385.04 30
2385.15 31
2385.26 34
2385.37 40
2385.49 49
2385.60 60
2385.71 72
2385.82 84
2385.93 95
2386.05 104
2386.16 111
2386.27 116
2386.38 120
2386.49 122
2386.61 123
2386.72 124
2386.83 125
2386.94 128
2387.05 134
2387.17 142
2387.28 153
2387.39 166
2387.50 181
2387.61 196
2387.73 209
2387.84 220
2387.95 227
2388.06 231
2388.17 232
2388.29 230
2388.40 226
2388.51 222
2388.62 219
2388.74 217
2388.85 217
2388.96 220
2389.07 225
2389.18 231
2389.30 238
2389.41 245
2389.52 251
2389.63 255
2389.74 255
2389.86 250
2389.97 240
2390.08 227
2390.19 211
2390.31 196
2390.42 183
2390.53 173
2390.64 168
2390.75 166
2390.87 167
2390.98 168
2391.09 169
2391.20 169
2391.31 167
2391.43 165
2391.54 162
2391.65 158
2391.76 156
2391.88 153
2391.99 151
2392.10 150
2392.21 148
2392.32 147
2392.44 144
2392.55 141
2392.66 135
2392.77 128
2392.89 120
2393.00 112
2393.11 105
2393.22 100
2393.33 97
2393.45 96
2393.56 95
2393.67 93
2393.78 89
2393.90 83
2394.01 74
2394.12 64
2394.23 54
2394.34 44
2394.46 36
2394.57 29
2394.68 25
2394.79 22
2394.91 21
2395.02 22
2395.13 25
2395.24 29
2395.35 34
2395.47 39
2395.58 43
2395.69 46
2395.80 46
2395.92 44
2396.03 42
2396.14 41
2396.25 41
2396.37 43
2396.48 48
2396.59 53
2396.70 59
2396.81 64
2396.93 67
2397.04 68
2397.15 67
2397.26 67
2397.38 68
2397.49 71
2397.60 77
2397.71 86
2397.83 95
2397.94 105
2398.05 112
2398.16 115
2398.27 115
2398.39 112
2398.50 108
2398.61 102
2398.72 97
2398.84 91
2398.95 86
2399.06 81
2399.17 77
2399.29 74
2399.40 72
2399.51 72
2399.62 74
2399.74 78
2399.85 81
2399.96 84
2400.07 87
2400.18 88
2400.30 89
2400.41 90
2400.52 90
2400.63 89
2400.75 87
2400.86 82
2400.97 76
2401.08 68
2401.20 60
2401.31 52
2401.42 48
2401.53 45
2401.65 44
2401.76 43
2401.87 42
2401.98 38
2402.10 32
2402.21 24
2402.32 15
2402.43 7
2402.55 1
2402.66 0
2402.77 0
2402.88 0
2403.00 0
2403.11 2
2403.22 4
2403.33 5
2403.45 4
2403.56 1
2403.67 0
2403.78 0
2403.90 0
2404.01 0
2404.12 4
2404.23 11
2404.34 18
2404.46 25
2404.57 30
2404.68 34
2404.79 37
2404.91 40
2405.02 45
2405.13 52
2405.24 62
2405.36 72
2405.47 82
2405.58 91
2405.69 99
2405.81 104
2405.92 108
2406.03 111
2406.14 114
2406.26 116
2406.37 117
2406.48 116
2406.60 115
2406.71 112
2406.82 109
2406.93 106
2407.05 104
2407.16 103
2407.27 103
2407.38 104
2407.50 106
2407.61 107
2407.72 107
2407.83 107
2407.95 106
2408.06 103
2408.17 98
2408.28 92
2408.40 85
2408.51 76
2408.62 68
2408.73 60
2408.85 54
2408.96 50
2409.07 48
2409.18 47
2409.30 47
2409.41 47
2409.52 47
2409.63 48
2409.75 50
2409.86 55
2409.97 62
2410.08 72
2410.20 85
2410.31 99
2410.42 111
2410.54 119
2410.65 121
2410.76 117
2410.87 108
2410.99 96
2411.10 84
2411.21 74
2411.32 69
2411.44 69
2411.55 75
2411.66 84
2411.77 94
2411.89 103
2412.00 109
2412.11 110
2412.22 106
2412.34 99
2412.45 89
2412.56 79
2412.68 70
2412.79 63
2412.90 59
2413.01 58
2413.13 58
2413.24 58
2413.35 58
2413.46 57
2413.58 56
2413.69 55
2413.80 56
2413.92 57
2414.03 59
2414.14 62
2414.25 65
2414.37 68
2414.48 70
2414.59 72
2414.70 74
2414.82 75
2414.93 75
2415.04 73
2415.16 71
2415.27 69
2415.38 66
2415.49 63
2415.61 61
2415.72 60
2415.83 59
2415.94 58
2416.06 57
2416.17 54
2416.28 50
2416.40 46
2416.51 41
2416.62 37
2416.73 33
2416.85 32
2416.96 33
2417.07 37
2417.18 42
2417.30 48
2417.41 52
2417.52 54
2417.64 53
2417.75 49
2417.86 42
2417.97 33
2418.09 22
2418.20 13
2418.31 4
2418.43 0
2418.54 0
2418.65 0
2418.76 0
2418.88 0
2418.99 0
2419.10 0
2419.22 0
2419.33 1
2419.44 7
2419.55 12
2419.67 19
2419.78 26
2419.89 33
2420.01 42
2420.12 50
2420.23 57
2420.34 63
2420.46 66
2420.57 66
2420.68 64
2420.80 60
2420.91 55
2421.02 51
2421.13 47
2421.25 46
2421.36 46
2421.47 46
2421.59 47
2421.70 47
2421.81 47
2421.92 47
2422.04 46
2422.15 47
2422.26 49
2422.38 53
2422.49 59
2422.60 64
2422.71 69
2422.83 71
2422.94 71
2423.05 67
2423.17 61
2423.28 53
2423.39 44
2423.50 35
2423.62 28
2423.73 22
2423.84 18
2423.96 15
2424.07 13
2424.18 12
2424.30 10
2424.41 9
2424.52 9
2424.63 10
2424.75 13
2424.86 20
2424.97 30
2425.09 44
2425.20 63
2425.31 84
2425.42 108
2425.54 131
2425.65 153
2425.76 171
2425.88 184
2425.99 192
2426.10 193
2426.22 191
2426.33 185
2426.44 178
2426.55 172
2426.67 168
2426.78 166
2426.89 166
2427.01 168
2427.12 170
2427.23 172
2427.35 174
2427.46 175
2427.57 176
2427.68 177
2427.80 177
2427.91 176
2428.02 173
2428.14 168
2428.25 161
2428.36 152
2428.48 142
2428.59 133
2428.70 126
2428.82 121
2428.93 119
2429.04 119
2429.15 122
2429.27 126
2429.38 132
2429.49 138
2429.61 145
2429.72 152
2429.83 158
2429.95 164
2430.06 167
2430.17 168
2430.29 167
2430.40 163
2430.51 156
2430.62 147
2430.74 136
2430.85 124
2430.96 111
2431.08 98
2431.19 85
2431.30 72
2431.42 59
2431.53 46
2431.64 33
2431.76 19
2431.87 6
2431.98 0
2432.09 0
2432.21 0
2432.32 0
2432.43 0
2432.55 0
2432.66 0
2432.77 0
2432.89 2
2433.00 8
2433.11 14
2433.23 23
2433.34 33
2433.45 46
2433.57 59
2433.68 73
2433.79 86
2433.91 97
2434.02 107
2434.13 114
2434.24 121
2434.36 125
2434.47 128
2434.58 129
2434.70 127
2434.81 121
2434.92 112
2435.04 101
2435.15 87
2435.26 73
2435.38 61
2435.49 50
2435.60 42
2435.72 38
2435.83 37
2435.94 40
2436.06 46
2436.17 54
2436.28 63
2436.40 73
2436.51 82
2436.62 89
2436.74 95
2436.85 99
2436.96 101
2437.07 103
2437.19 105
2437.30 109
2437.41 112
2437.53 116
2437.64 119
2437.75 120
2437.87 117
2437.98 113
2438.09 107
2438.21 101
2438.32 98
2438.43 98
2438.55 100
2438.66 105
2438.77 112
2438.89 118
2439.00 125
2439.11 130
2439.23 135
2439.34 139
2439.45 141
2439.57 143
2439.68 143
2439.79 143
2439.91 143
2440.02 143
2440.13 146
2440.25 150
2440.36 155
2440.47 160
2440.59 163
2440.70 163
2440.81 160
2440.93 153
2441.04 145
2441.15 138
2441.27 133
2441.38 132
2441.49 134
2441.61 140
2441.72 148
2441.83 154
2441.95 159
2442.06 161
2442.17 159
2442.29 156
2442.40 151
2442.51 145
2442.63 139
2442.74 133
2442.85 127
2442.97 120
2443.08 111
2443.19 101
2443.31 91
2443.42 80
2443.53 69
2443.65 61
2443.76 54
2443.87 51
2443.99 50
2444.10 50
2444.21 50
2444.33 50
2444.44 50
2444.55 49
2444.67 49
2444.78 51
2444.89 56
2445.01 63
2445.12 72
2445.24 81
2445.35 90
2445.46 97
2445.58 103
2445.69 109
2445.80 115
2445.92 123
2446.03 135
2446.14 149
2446.26 166
2446.37 185
2446.48 203
2446.60 221
2446.71 236
2446.82 247
2446.94 251
2447.05 250
2447.16 241
2447.28 226
2447.39 206
2447.50 183
2447.62 159
2447.73 137
2447.84 119
2447.96 106
2448.07 99
2448.19 98
2448.30 101
2448.41 107
2448.53 114
2448.64 122
2448.75 129
2448.87 134
2448.98 138
2449.09 140
2449.21 140
2449.32 140
2449.43 139
2449.55 137
2449.66 135
2449.77 133
2449.89 130
2450.00 127
2450.12 125
2450.23 122
2450.34 120
2450.46 118
2450.57 114
2450.68 111
2450.80 106
2450.91 100
2451.02 95
2451.14 92
2451.25 90
2451.36 90
2451.48 92
2451.59 94
2451.71 96
2451.82 95
2451.93 92
2452.05 85
2452.16 76
2452.27 65
2452.39 53
2452.50 41
2452.61 32
2452.73 25
2452.84 22
2452.95 24
2453.07 31
2453.18 42
2453.30 55
2453.41 69
2453.52 82
2453.64 93
2453.75 101
2453.86 107
2453.98 112
2454.09 115
2454.20 119
2454.32 123
2454.43 127
2454.55 130
2454.66 131
2454.77 131
2454.89 128
2455.00 125
2455.11 123
2455.23 121
2455.34 121
2455.45 121
2455.57 120
2455.68 117
2455.80 111
2455.91 102
2456.02 90
2456.14 77
2456.25 64
2456.36 53
2456.48 42
2456.59 34
2456.71 27
2456.82 22
2456.93 19
2457.05 18
2457.16 19
2457.27 22
2457.39 26
2457.50 30
2457.62 32
2457.73 31
2457.84 26
2457.96 19
2458.07 8
2458.18 0
2458.30 0
2458.41 0
2458.52 0
2458.64 0
2458.75 0
2458.87 0
2458.98 0
2459.09 6
2459.21 15
2459.32 24
2459.43 31
2459.55 36
2459.66 41
2459.78 45
2459.89 49
2460.00 53
2460.12 56
2460.23 59
2460.35 59
2460.46 58
2460.57 54
2460.69 48
2460.80 40
2460.91 32
2461.03 25
2461.14 20
2461.26 16
2461.37 15
2461.48 15
2461.60 16
2461.71 18
2461.82 20
2461.94 21
2462.05 21
2462.17 19
2462.28 16
2462.39 13
2462.51 9
2462.62 7
2462.74 5
2462.85 6
2462.96 8
2463.08 11
2463.19 15
2463.30 19
2463.42 24
2463.53 28
2463.65 34
2463.76 39
2463.87 43
2463.99 47
2464.10 48
2464.22 47
2464.33 43
2464.44 37
2464.56 29
2464.67 21
2464.78 14
2464.90 7
2465.01 3
2465.13 0
2465.24 0
2465.35 0
2465.47 3
2465.58 8
2465.70 15
2465.81 23
2465.92 32
2466.04 41
2466.15 49
2466.27 55
2466.38 57
2466.49 55
2466.61 51
2466.72 45
2466.83 37
2466.95 30
2467.06 25
2467.18 21
2467.29 18
2467.40 15
2467.52 13
2467.63 10
2467.75 7
2467.86 3
2467.97 1
2468.09 1
2468.20 4
2468.32 10
2468.43 19
2468.54 31
2468.66 46
2468.77 62
2468.89 77
2469.00 90
2469.11 100
2469.23 106
2469.34 108
2469.46 107
2469.57 103
2469.68 98
2469.80 92
2469.91 88
2470.03 84
2470.14 82
2470.25 82
2470.37 82
2470.48 84
2470.60 87
2470.71 90
2470.82 94
2470.94 96
2471.05 98
2471.17 97
2471.28 95
2471.39 92
2471.51 89
2471.62 89
2471.74 93
2471.85 101
2471.96 114
2472.08 130
2472.19 146
2472.31 160
2472.42 170
2472.53 174
2472.65 172
2472.76 164
2472.88 153
2472.99 141
2473.11 128
2473.22 117
2473.33 107
2473.45 101
2473.56 96
2473.68 94
2473.79 94
2473.90 95
2474.02 96
2474.13 96
2474.25 96
2474.36 95
2474.47 92
2474.59 88
2474.70 84
2474.82 80
2474.93 78
2475.04 78
2475.16 80
2475.27 84
2475.39 88
2475.50 91
2475.62 92
2475.73 90
2475.84 86
2475.96 79
2476.07 71
2476.19 64
2476.30 57
2476.41 53
2476.53 51
2476.64 52
2476.76 54
2476.87 57
2476.99 59
2477.10 61
2477.21 61
2477.33 61
2477.44 61
2477.56 62
2477.67 63
2477.78 66
2477.90 70
2478.01 74
2478.13 75
2478.24 73
2478.36 68
2478.47 60
2478.58 49
2478.70 38
2478.81 29
2478.93 24
2479.04 23
2479.16 26
2479.27 31
2479.38 38
2479.50 44
2479.61 48
2479.73 49
2479.84 48
2479.95 47
2480.07 47
2480.18 49
2480.30 53
2480.41 60
2480.53 67
2480.64 74
2480.75 81
2480.87 86
2480.98 90
2481.10 93
2481.21 96
2481.33 100
2481.44 106
2481.55 114
2481.67 124
2481.78 135
2481.90 145
2482.01 153
2482.13 157
2482.24 158
2482.35 155
2482.47 152
2482.58 150
2482.70 151
2482.81 155
2482.93 161
2483.04 169
2483.15 177
2483.27 184
2483.38 187
2483.50 187
2483.61 185
2483.73 181
2483.84 174
2483.95 165
2484.07 154
2484.18 141
2484.30 127
2484.41 111
2484.53 95
2484.64 80
2484.75 67
2484.87 56
2484.98 47
2485.10 40
2485.21 33
2485.33 27
2485.44 20
2485.56 14
2485.67 8
2485.78 3
2485.90 0
2486.01 0
2486.13 0
2486.24 0
2486.36 3
2486.47 8
2486.58 15
2486.70 22
2486.81 28
2486.93 32
2487.04 33
2487.16 31
2487.27 26
2487.39 19
2487.50 12
2487.61 6
2487.73 1
2487.84 0
2487.96 0
2488.07 0
2488.19 0
2488.30 0
2488.42 0
2488.53 0
2488.64 0
2488.76 0
2488.87 5
2488.99 10
2489.10 14
2489.22 15
2489.33 14
2489.45 10
2489.56 4
2489.67 0
2489.79 0
2489.90 0
2490.02 0
2490.13 0
2490.25 1
2490.36 10
2490.48 20
2490.59 31
2490.70 43
2490.82 55
2490.93 66
2491.05 76
2491.16 83
2491.28 86
2491.39 85
2491.51 79
2491.62 69
2491.73 56
2491.85 43
2491.96 32
2492.08 23
2492.19 20
2492.31 22
2492.42 29
2492.54 40
2492.65 53
2492.77 67
2492.88 80
2492.99 89
2493.11 95
2493.22 96
2493.34 94
2493.45 89
2493.57 82
2493.68 77
2493.80 74
2493.91 74
2494.03 77
2494.14 81
2494.25 86
2494.37 90
2494.48 94
2494.60 97
2494.71 99
2494.83 99
2494.94 100
2495.06 98
2495.17 96
2495.29 92
2495.40 87
2495.51 82
2495.63 77
2495.74 74
2495.86 73
2495.97 73
2496.09 76
2496.20 78
2496.32 81
2496.43 84
2496.55 87
2496.66 92
2496.78 98
2496.89 107
2497.00 119
2497.12 131
2497.23 144
2497.35 155
2497.46 164
2497.58 169
2497.69 170
2497.81 169
2497.92 165
2498.04 161
2498.15 158
2498.27 154
2498.38 152
2498.50 149
2498.61 145
2498.72 141
2498.84 136
2498.95 132
2499.07 128
2499.18 126
2499.30 127
2499.41 129
2499.53 133
2499.64 139
2499.76 144
2499.87 149
2499.99 151
2500.10 151
2500.22 147
2500.33 141
2500.44 132
2500.56 122
2500.67 113
2500.79 107
2500.90 103
2501.02 103
2501.13 106
2501.25 110
2501.36 114
2501.48 116
2501.59 116
2501.71 112
2501.82 104
2501.94 95
2502.05 84
2502.17 74
2502.28 65
2502.40 57
2502.51 53
2502.62 50
2502.74 50
2502.85 51
2502.97 52
2503.08 54
2503.20 56
2503.31 57
2503.43 58
2503.54 61
2503.66 64
2503.77 69
2503.89 75
2504.00 83
2504.12 91
2504.23 101
2504.35 111
2504.46 121
2504.58 132
2504.69 142
2504.81 152
2504.92 159
2505.04 161
2505.15 157
2505.26 146
2505.38 129
2505.49 107
2505.61 83
2505.72 59
2505.84 36
2505.95 18
2506.07 5
2506.18 0
2506.30 0
2506.41 0
2506.53 0
2506.64 2
2506.76 9
2506.87 17
2506.99 23
2507.10 27
2507.22 28
2507.33 27
2507.45 23
2507.56 19
2507.68 16
2507.79 15
2507.91 15
2508.02 17
2508.14 20
2508.25 22
2508.37 23
2508.48 22
2508.60 19
2508.71 16
2508.83 15
2508.94 15
2509.06 16
2509.17 20
2509.28 26
2509.40 33
2509.51 39
2509.63 46
2509.74 53
2509.86 60
2509.97 68
2510.09 75
2510.20 83
2510.32 88
2510.43 91
2510.55 89
2510.66 83
2510.78 72
2510.89 57
2511.01 40
2511.12 22
2511.24 6
2511.35 0
2511.47 0
2511.58 0
2511.70 0
2511.81 0
2511.93 3
2512.04 18
2512.16 34
2512.27 48
2512.39 61
2512.50 70
2512.62 76
2512.73 81
2512.85 84
2512.96 87
2513.08 91
2513.19 94
2513.31 97
2513.42 98
2513.54 97
2513.65 94
2513.77 88
2513.88 81
2514.00 75
2514.11 70
2514.23 68
2514.34 67
2514.46 67
2514.57 67
2514.69 66
2514.80 62
2514.92 57
2515.03 50
2515.15 43
2515.26 37
2515.38 32
2515.49 29
2515.61 26
2515.72 23
2515.84 18
2515.95 12
2516.07 4
2516.18 0
2516.30 0
2516.41 0
2516.53 0
2516.64 0
2516.76 0
2516.87 0
2516.99 2
2517.10 20
2517.22 40
2517.33 60
2517.45 78
2517.57 93
2517.68 103
2517.80 108
2517.91 110
2518.03 109
2518.14 108
2518.26 108
2518.37 111
2518.49 117
2518.60 126
2518.72 135
2518.83 144
2518.95 151
2519.06 155
2519.18 157
2519.29 155
2519.41 152
2519.52 146
2519.64 140
2519.75 133
2519.87 126
2519.98 119
2520.10 113
2520.21 107
2520.33 104
2520.44 103
2520.56 104
2520.67 107
2520.79 113
2520.90 119
2521.02 126
2521.13 132
2521.25 137
2521.36 139
2521.48 138
2521.60 134
2521.71 128
2521.83 121
2521.94 114
2522.06 107
2522.17 102
2522.29 99
2522.40 98
2522.52 98
2522.63 98
2522.75 99
2522.86 101
2522.98 103
2523.09 106
2523.21 109
2523.32 112
2523.44 114
2523.55 115
2523.67 116
2523.78 117
2523.90 117
2524.01 118
2524.13 118
2524.25 117
2524.36 114
2524.48 110
2524.59 104
2524.71 96
2524.82 88
2524.94 82
2525.05 78
2525.17 78
2525.28 81
2525.40 88
2525.51 97
2525.63 107
2525.74 116
2525.86 123
2525.97 128
2526.09 131
2526.20 132
2526.32 132
2526.44 131
2526.55 130
2526.67 129
2526.78 129
2526.90 130
2527.01 132
2527.13 135
2527.24 139
2527.36 144
2527.47 148
2527.59 151
2527.70 152
2527.82 151
2527.93 148
2528.05 145
2528.17 142
2528.28 138
2528.40 135
2528.51 131
2528.63 126
2528.74 122
2528.86 118
2528.97 115
2529.09 116
2529.20 120
2529.32 125
2529.43 132
2529.55 137
2529.66 138
2529.78 136
2529.90 131
2530.01 122
2530.13 114
2530.24 107
2530.36 103
2530.47 103
2530.59 107
2530.70 115
2530.82 124
2530.93 133
2531.05 141
2531.17 147
2531.28 150
2531.40 152
2531.51 153
2531.63 156
2531.74 161
2531.86 170
2531.97 182
2532.09 198
2532.20 214
2532.32 229
2532.43 241
2532.55 250
2532.67 254
2532.78 256
2532.90 255
2533.01 254
2533.13 254
2533.24 253
2533.36 253
2533.47 252
2533.59 251
2533.70 248
2533.82 244
2533.94 239
2534.05 235
2534.17 231
2534.28 229
2534.40 228
2534.51 230
2534.63 233
2534.74 236
2534.86 239
2534.97 240
2535.09 239
2535.21 237
2535.32 234
2535.44 230
2535.55 227
2535.67 223
2535.78 220
2535.90 217
2536.01 215
2536.13 213
2536.25 212
2536.36 213
2536.48 217
2536.59 223
2536.71 233
2536.82 245
2536.94 259
2537.05 272
2537.17 284
2537.29 294
2537.40 300
2537.52 304
2537.63 307
2537.75 312
2537.86 320
2537.98 333
2538.09 353
2538.21 378
2538.33 408
2538.44 439
2538.56 470
2538.67 501
2538.79 529
2538.90 555
2539.02 581
2539.13 610
2539.25 641
2539.37 678
2539.48 718
2539.60 762
2539.71 807
2539.83 850
2539.94 890
2540.06 923
2540.17 951
2540.29 972
2540.41 987
2540.52 999
2540.64 1009
2540.75 1018
2540.87 1026
2540.98 1031
2541.10 1033
2541.22 1030
2541.33 1021
2541.45 1006
2541.56 987
2541.68 966
2541.79 946
2541.91 931
2542.03 920
2542.14 913
2542.26 909
2542.37 904
2542.49 895
2542.60 881
2542.72 860
2542.83 835
2542.95 806
2543.07 775
2543.18 745
2543.30 716
2543.41 688
2543.53 662
2543.64 638
2543.76 615
2543.88 594
2543.99 576
2544.11 562
2544.22 550
2544.34 540
2544.45 532
2544.57 522
2544.69 511
2544.80 497
2544.92 481
2545.03 463
2545.15 444
2545.26 425
2545.38 405
2545.50 386
2545.61 368
2545.73 349
2545.84 331
2545.96 313
2546.07 295
2546.19 278
2546.31 265
2546.42 255
2546.54 248
2546.65 244
2546.77 243
2546.88 242
2547.00 240
2547.12 237
2547.23 233
2547.35 230
2547.46 226
2547.58 223
2547.70 221
2547.81 217
2547.93 212
2548.04 204
2548.16 194
2548.27 182
2548.39 169
2548.51 158
2548.62 149
2548.74 144
2548.85 142
2548.97 142
2549.08 143
2549.20 144
2549.32 144
2549.43 143
2549.55 140
2549.66 137
2549.78 133
2549.90 129
2550.01 125
2550.13 122
2550.24 119
2550.36 115
2550.47 111
2550.59 106
2550.71 100
2550.82 94
2550.94 89
2551.05 85
2551.17 84
2551.29 85
2551.40 89
2551.52 94
2551.63 99
2551.75 104
2551.87 108
2551.98 110
2552.10 111
2552.21 111
2552.33 112
2552.44 112
2552.56 112
2552.68 111
2552.79 108
2552.91 102
2553.02 94
2553.14 84
2553.26 74
2553.37 66
2553.49 60
2553.60 57
2553.72 58
2553.84 62
2553.95 70
2554.07 79
2554.18 91
2554.30 103
2554.42 114
2554.53 123
2554.65 128
2554.76 129
2554.88 126
2554.99 119
2555.11 109
2555.23 97
2555.34 84
2555.46 72
2555.57 61
2555.69 52
2555.81 45
2555.92 39
2556.04 34
2556.15 31
2556.27 29
2556.39 28
2556.50 29
2556.62 31
2556.73 35
2556.85 39
2556.97 41
2557.08 42
2557.20 40
2557.31 34
2557.43 26
2557.55 16
2557.66 7
2557.78 0
2557.89 0
2558.01 0
2558.13 0
2558.24 0
2558.36 0
2558.47 0
2558.59 0
2558.71 3
2558.82 7
2558.94 11
2559.05 14
2559.17 17
2559.29 19
2559.40 21
2559.52 24
2559.64 28
2559.75 34
2559.87 40
2559.98 47
2560.10 55
2560.22 63
2560.33 71
2560.45 77
2560.56 83
2560.68 87
2560.80 91
2560.91 94
2561.03 97
2561.14 99
2561.26 99
2561.38 98
2561.49 95
2561.61 90
2561.72 84
2561.84 78
2561.96 75
2562.07 75
2562.19 79
2562.31 86
2562.42 94
2562.54 102
2562.65 108
2562.77 110
2562.89 108
2563.00 104
2563.12 99
2563.23 95
2563.35 93
2563.47 94
2563.58 97
2563.70 102
2563.81 107
2563.93 112
2564.05 115
2564.16 116
2564.28 118
2564.40 119
2564.51 120
2564.63 122
2564.74 123
2564.86 124
2564.98 124
2565.09 124
2565.21 123
2565.32 123
2565.44 121
2565.56 119
2565.67 115
2565.79 109
2565.91 101
2566.02 92
2566.14 83
2566.25 77
2566.37 73
2566.49 74
2566.60 77
2566.72 84
2566.84 92
2566.95 103
2567.07 114
2567.18 126
2567.30 139
2567.42 153
2567.53 167
2567.65 181
2567.77 192
2567.88 202
2568.00 208
2568.11 212
2568.23 212
2568.35 208
2568.46 201
2568.58 190
2568.70 176
2568.81 159
2568.93 140
2569.04 121
2569.16 104
2569.28 88
2569.39 75
2569.51 64
2569.63 56
2569.74 48
2569.86 42
2569.97 37
2570.09 33
2570.21 31
2570.32 32
2570.44 34
2570.56 38
2570.67 40
2570.79 41
2570.90 39
2571.02 34
2571.14 28
2571.25 23
2571.37 18
2571.49 16
2571.60 15
2571.72 14
2571.84 13
2571.95 10
2572.07 4
2572.18 0
2572.30 0
2572.42 0
2572.53 0
2572.65 0
2572.77 0
2572.88 0
2573.00 4
2573.12 13
2573.23 20
2573.35 24
2573.46 26
2573.58 26
2573.70 25
2573.81 26
2573.93 28
2574.05 32
2574.16 36
2574.28 39
2574.40 40
2574.51 38
2574.63 33
2574.74 26
2574.86 19
2574.98 12
2575.09 7
2575.21 4
2575.33 3
2575.44 5
2575.56 7
2575.68 11
2575.79 15
2575.91 21
2576.02 26
2576.14 32
2576.26 35
2576.37 37
2576.49 37
2576.61 34
2576.72 30
2576.84 26
2576.96 25
2577.07 26
2577.19 33
2577.31 44
2577.42 58
2577.54 76
2577.66 95
2577.77 114
2577.89 131
2578.00 146
2578.12 157
2578.24 165
2578.35 169
2578.47 168
2578.59 163
2578.70 154
2578.82 141
2578.94 126
2579.05 110
2579.17 94
2579.29 80
2579.40 70
2579.52 63
2579.64 59
2579.75 58
2579.87 60
2579.98 63
2580.10 68
2580.22 73
2580.33 78
2580.45 82
2580.57 84
2580.68 85
2580.80 85
2580.92 87
2581.03 90
2581.15 97
2581.27 105
2581.38 116
2581.50 126
2581.62 133
2581.73 137
2581.85 136
2581.97 131
2582.08 123
2582.20 115
2582.32 107
2582.43 101
2582.55 96
2582.67 92
2582.78 88
2582.90 83
2583.02 78
2583.13 74
2583.25 69
2583.37 65
2583.48 62
2583.60 59
2583.71 57
2583.83 56
2583.95 56
2584.06 57
2584.18 59
2584.30 62
2584.41 66
2584.53 70
2584.65 74
2584.76 76
2584.88 77
2585.00 75
2585.11 71
2585.23 66
2585.35 58
2585.46 49
2585.58 39
2585.70 28
2585.81 16
2585.93 4
2586.05 0
2586.16 0
2586.28 0
2586.40 0
2586.51 0
2586.63 0
2586.75 0
2586.86 0
2586.98 7
2587.10 15
2587.21 21
2587.33 25
2587.45 28
2587.56 30
2587.68 33
2587.80 36
2587.91 40
2588.03 43
2588.15 45
2588.26 45
2588.38 44
2588.50 41
2588.61 37
2588.73 32
2588.85 29
2588.96 28
2589.08 29
2589.20 31
2589.31 35
2589.43 38
2589.55 42
2589.66 45
2589.78 48
2589.90 51
2590.02 53
2590.13 55
2590.25 57
2590.37 60
2590.48 63
2590.60 66
2590.72 69
2590.83 73
2590.95 78
2591.07 82
2591.18 87
2591.30 92
2591.42 96
2591.53 100
2591.65 102
2591.77 103
2591.88 103
2592.00 101
2592.12 98
2592.23 95
2592.35 90
2592.47 85
2592.58 80
2592.70 74
2592.82 68
2592.93 63
2593.05 58
2593.17 54
2593.28 51
2593.40 49
2593.52 48
2593.64 47
2593.75 46
2593.87 46
2593.99 47
2594.10 50
2594.22 53
2594.34 56
2594.45 60
2594.57 64
2594.69 68
2594.80 70
2594.92 72
2595.04 73
2595.15 76
2595.27 79
2595.39 84
2595.50 89
2595.62 95
2595.74 100
2595.86 104
2595.97 107
2596.09 109
2596.21 110
2596.32 112
2596.44 113
2596.56 115
2596.67 115
2596.79 115
2596.91 112
2597.02 108
2597.14 101
2597.26 94
2597.37 87
2597.49 81
2597.61 78
2597.73 78
2597.84 79
2597.96 82
2598.08 85
2598.19 88
2598.31 91
2598.43 95
2598.54 99
2598.66 105
2598.78 112
2598.90 119
2599.01 127
2599.13 134
2599.25 140
2599.36 144
2599.48 145
2599.60 143
2599.71 139
2599.83 132
2599.95 123
2600.06 115
2600.18 108
2600.30 103
2600.42 101
2600.53 102
2600.65 103
2600.77 106
2600.88 107
2601.00 108
2601.12 108
2601.23 106
2601.35 104
2601.47 101
2601.59 99
2601.70 97
2601.82 97
2601.94 99
2602.05 104
2602.17 112
2602.29 124
2602.40 139
2602.52 156
2602.64 173
2602.76 189
2602.87 201
2602.99 209
2603.11 212
2603.22 211
2603.34 206
2603.46 200
2603.57 194
2603.69 189
2603.81 184
2603.93 180
2604.04 176
2604.16 173
2604.28 170
2604.39 166
2604.51 162
2604.63 157
2604.75 150
2604.86 141
2604.98 130
2605.10 118
2605.21 106
2605.33 95
2605.45 87
2605.56 84
2605.68 85
2605.80 90
2605.92 100
2606.03 112
2606.15 126
2606.27 141
2606.38 155
2606.50 168
2606.62 178
2606.74 188
2606.85 196
2606.97 204
2607.09 212
2607.20 222
2607.32 234
2607.44 247
2607.56 262
2607.67 278
2607.79 296
2607.91 315
2608.02 334
2608.14 354
2608.26 372
2608.38 389
2608.49 404
2608.61 417
2608.73 427
2608.84 434
2608.96 437
2609.08 438
2609.20 436
2609.31 432
2609.43 427
2609.55 423
2609.66 420
2609.78 419
2609.90 421
2610.02 426
2610.13 432
2610.25 438
2610.37 444
2610.49 446
2610.60 446
2610.72 441
2610.84 433
2610.95 422
2611.07 410
2611.19 398
2611.31 387
2611.42 377
2611.54 368
2611.66 360
2611.77 352
2611.89 344
2612.01 337
2612.13 331
2612.24 328
2612.36 328
2612.48 329
2612.60 330
2612.71 330
2612.83 327
2612.95 321
2613.06 312
2613.18 300
2613.30 287
2613.42 275
2613.53 265
2613.65 259
2613.77 255
2613.89 255
2614.00 259
2614.12 265
2614.24 272
2614.35 281
2614.47 290
2614.59 299
2614.71 306
2614.82 313
2614.94 319
2615.06 323
2615.18 327
2615.29 330
2615.41 330
2615.53 326
2615.64 318
2615.76 306
2615.88 290
2616.00 273
2616.11 254
2616.23 236
2616.35 220
2616.47 205
2616.58 190
2616.70 174
2616.82 158
2616.94 141
2617.05 124
2617.17 110
2617.29 100
2617.40 96
2617.52 100
2617.64 111
2617.76 128
2617.87 148
2617.99 170
2618.11 191
2618.23 208
2618.34 221
2618.46 227
2618.58 228
2618.70 224
2618.81 217
2618.93 208
2619.05 200
2619.17 195
2619.28 192
2619.40 193
2619.52 196
2619.63 201
2619.75 207
2619.87 213
2619.99 218
2620.10 222
2620.22 225
2620.34 225
2620.46 223
2620.57 219
2620.69 215
2620.81 209
2620.93 203
2621.04 196
2621.16 188
2621.28 179
2621.40 169
2621.51 160
2621.63 151
2621.75 147
2621.87 148
2621.98 155
2622.10 167
2622.22 182
2622.34 198
2622.45 213
2622.57 223
2622.69 229
2622.81 231
2622.92 230
2623.04 227
2623.16 223
2623.28 219
2623.39 215
2623.51 211
2623.63 207
2623.75 202
2623.86 199
2623.98 196
2624.10 196
2624.22 196
2624.33 198
2624.45 198
2624.57 197
2624.69 194
2624.80 187
2624.92 178
2625.04 166
2625.16 154
2625.27 143
2625.39 133
2625.51 125
2625.63 120
2625.74 116
2625.86 114
2625.98 111
2626.10 108
2626.21 105
2626.33 101
2626.45 98
2626.57 98
2626.68 100
2626.80 106
2626.92 114
2627.04 125
2627.15 138
2627.27 151
2627.39 163
2627.51 174
2627.62 183
2627.74 190
2627.86 194
2627.98 194
2628.10 190
2628.21 182
2628.33 172
2628.45 161
2628.57 150
2628.68 139
2628.80 129
2628.92 121
2629.04 115
2629.15 109
2629.27 103
2629.39 99
2629.51 97
2629.62 96
2629.74 98
2629.86 101
2629.98 104
2630.09 108
2630.21 111
2630.33 114
2630.45 118
2630.57 122
2630.68 128
2630.80 134
2630.92 141
2631.04 148
2631.15 152
2631.27 153
2631.39 151
2631.51 147
2631.62 143
2631.74 139
2631.86 138
2631.98 138
2632.09 139
2632.21 142
2632.33 143
2632.45 141
2632.57 137
2632.68 131
2632.80 123
2632.92 116
2633.04 109
2633.15 103
2633.27 99
2633.39 97
2633.51 95
2633.62 93
2633.74 90
2633.86 86
2633.98 81
2634.10 76
2634.21 71
2634.33 67
2634.45 64
2634.57 63
2634.68 63
2634.80 63
2634.92 63
2635.04 62
2635.16 59
2635.27 53
2635.39 45
2635.51 35
2635.63 24
2635.74 10
2635.86 0
2635.98 0
2636.10 0
2636.22 0
2636.33 0
2636.45 0
2636.57 0
2636.69 0
2636.80 3
2636.92 19
2637.04 37
2637.16 54
2637.28 70
2637.39 84
2637.51 94
2637.63 99
2637.75 100
2637.86 97
2637.98 91
2638.10 83
2638.22 77
2638.34 74
2638.45 76
2638.57 84
2638.69 97
2638.81 114
2638.93 132
2639.04 148
2639.16 161
2639.28 167
2639.40 167
2639.51 162
2639.63 153
2639.75 140
2639.87 126
2639.99 112
2640.10 97
2640.22 83
2640.34 70
2640.46 58
2640.58 47
2640.69 39
2640.81 34
2640.93 32
2641.05 33
2641.16 39
2641.28 47
2641.40 59
2641.52 71
2641.64 84
2641.75 96
2641.87 107
2641.99 116
2642.11 122
2642.23 126
2642.34 127
2642.46 125
2642.58 120
2642.70 114
2642.82 106
2642.93 100
2643.05 95
2643.17 93
2643.29 95
2643.40 100
2643.52 108
2643.64 118
2643.76 127
2643.88 135
2643.99 139
2644.11 140
2644.23 138
2644.35 134
2644.47 129
2644.58 124
2644.70 120
2644.82 116
2644.94 113
2645.06 109
2645.17 105
2645.29 99
2645.41 93
2645.53 87
2645.65 84
2645.76 82
2645.88 84
2646.00 87
2646.12 92
2646.24 98
2646.35 103
2646.47 108
2646.59 112
2646.71 115
2646.83 118
2646.94 120
2647.06 121
2647.18 121
2647.30 121
2647.42 121
2647.53 121
2647.65 120
2647.77 120
2647.89 121
2648.01 122
2648.12 124
2648.24 126
2648.36 127
2648.48 127
2648.60 126
2648.71 124
2648.83 121
2648.95 119
2649.07 118
2649.19 120
2649.31 125
2649.42 133
2649.54 145
2649.66 157
2649.78 168
2649.90 176
2650.01 178
2650.13 176
2650.25 168
2650.37 158
2650.49 146
2650.60 135
2650.72 125
2650.84 117
2650.96 111
2651.08 105
2651.19 99
2651.31 93
2651.43 89
2651.55 86
2651.67 86
2651.79 90
2651.90 98
2652.02 108
2652.14 120
2652.26 130
2652.38 139
2652.49 146
2652.61 151
2652.73 154
2652.85 157
2652.97 161
2653.08 166
2653.20 171
2653.32 176
2653.44 180
2653.56 181
2653.68 181
2653.79 179
2653.91 176
2654.03 175
2654.15 173
2654.27 173
2654.38 172
2654.50 169
2654.62 165
2654.74 159
2654.86 151
2654.98 144
2655.09 137
2655.21 133
2655.33 131
2655.45 130
2655.57 131
2655.68 132
2655.80 132
2655.92 130
2656.04 128
2656.16 126
2656.28 125
2656.39 126
2656.51 129
2656.63 134
2656.75 139
2656.87 144
2656.99 148
2657.10 148
2657.22 147
2657.34 144
2657.46 139
2657.58 134
2657.69 130
2657.81 126
2657.93 122
2658.05 119
2658.17 117
2658.29 116
2658.40 116
2658.52 118
2658.64 120
2658.76 122
2658.88 122
2659.00 120
2659.11 117
2659.23 112
2659.35 108
2659.47 106
2659.59 109
2659.71 117
2659.82 129
2659.94 144
2660.06 158
2660.18 170
2660.30 177
2660.42 178
2660.53 174
2660.65 165
2660.77 152
2660.89 137
2661.01 122
2661.13 110
2661.24 101
2661.36 95
2661.48 93
2661.60 92
2661.72 93
2661.84 93
2661.95 92
2662.07 90
2662.19 87
2662.31 84
2662.43 81
2662.55 77
2662.66 74
2662.78 70
2662.90 65
2663.02 60
2663.14 54
2663.26 48
2663.37 43
2663.49 40
2663.61 39
2663.73 40
2663.85 42
2663.97 45
2664.08 47
2664.20 48
2664.32 46
2664.44 44
2664.56 42
2664.68 41
2664.79 43
2664.91 47
2665.03 54
2665.15 61
2665.27 66
2665.39 70
2665.51 71
2665.62 68
2665.74 65
2665.86 60
2665.98 56
2666.10 53
2666.22 52
2666.33 52
2666.45 53
2666.57 55
2666.69 58
2666.81 62
2666.93 66
2667.05 71
2667.16 75
2667.28 79
2667.40 82
2667.52 84
2667.64 85
2667.76 85
2667.87 85
2667.99 84
2668.11 84
2668.23 82
2668.35 79
2668.47 72
2668.59 62
2668.70 48
2668.82 31
2668.94 11
2669.06 0
2669.18 0
2669.30 0
2669.41 0
2669.53 0
2669.65 0
2669.77 0
2669.89 0
2670.01 13
2670.13 23
2670.24 30
2670.36 35
2670.48 37
2670.60 38
2670.72 39
2670.84 40
2670.96 43
2671.07 46
2671.19 50
2671.31 55
2671.43 60
2671.55 64
2671.67 66
2671.79 68
2671.90 69
2672.02 71
2672.14 74
2672.26 79
2672.38 88
2672.50 98
2672.62 109
2672.73 120
2672.85 129
2672.97 136
2673.09 140
2673.21 142
2673.33 143
2673.45 143
2673.56 142
2673.68 140
2673.80 138
2673.92 134
2674.04 130
2674.16 126
2674.28 124
2674.39 125
2674.51 131
2674.63 142
2674.75 158
2674.87 177
2674.99 197
2675.11 215
2675.23 230
2675.34 240
2675.46 243
2675.58 241
2675.70 234
2675.82 226
2675.94 219
2676.06 215
2676.17 213
2676.29 214
2676.41 216
2676.53 215
2676.65 212
2676.77 204
2676.89 193
2677.01 179
2677.12 166
2677.24 153
2677.36 142
2677.48 134
2677.60 129
2677.72 127
2677.84 126
2677.95 126
2678.07 126
2678.19 125
2678.31 124
2678.43 122
2678.55 121
2678.67 122
2678.79 126
2678.90 135
2679.02 147
2679.14 162
2679.26 177
2679.38 192
2679.50 203
2679.62 212
2679.74 216
2679.85 218
2679.97 218
2680.09 216
2680.21 214
2680.33 211
2680.45 207
2680.57 203
2680.69 197
2680.80 190
2680.92 183
2681.04 176
2681.16 169
2681.28 163
2681.40 157
2681.52 150
2681.64 143
2681.75 134
2681.87 124
2681.99 113
2682.11 101
2682.23 91
2682.35 85
2682.47 82
2682.59 85
2682.71 92
2682.82 103
2682.94 116
2683.06 128
2683.18 139
2683.30 147
2683.42 151
2683.54 152
2683.66 148
2683.77 142
2683.89 134
2684.01 125
2684.13 118
2684.25 113
2684.37 112
2684.49 115
2684.61 121
2684.73 129
2684.84 136
2684.96 142
2685.08 146
2685.20 147
2685.32 146
2685.44 143
2685.56 142
2685.68 144
2685.80 150
2685.91 161
2686.03 176
2686.15 195
2686.27 216
2686.39 235
2686.51 253
2686.63 266
2686.75 277
2686.87 285
2686.98 293
2687.10 302
2687.22 314
2687.34 329
2687.46 347
2687.58 367
2687.70 386
2687.82 402
2687.94 416
2688.05 425
2688.17 432
2688.29 436
2688.41 441
2688.53 446
2688.65 454
2688.77 463
2688.89 473
2689.01 483
2689.12 491
2689.24 495
2689.36 494
2689.48 489
2689.60 480
2689.72 469
2689.84 457
2689.96 447
2690.08 440
2690.20 438
2690.31 441
2690.43 448
2690.55 456
2690.67 466
2690.79 474
2690.91 480
2691.03 484
2691.15 487
2691.27 490
2691.39 493
2691.50 497
2691.62 502
2691.74 509
2691.86 518
2691.98 529
2692.10 541
2692.22 556
2692.34 573
2692.46 593
2692.58 616
2692.69 642
2692.81 673
2692.93 708
2693.05 747
2693.17 790
2693.29 836
2693.41 884
2693.53 933
2693.65 984
2693.77 1037
2693.89 1095
2694.00 1160
2694.12 1234
2694.24 1318
2694.36 1410
2694.48 1508
2694.60 1609
2694.72 1710
2694.84 1809
2694.96 1902
2695.08 1989
2695.20 2069
2695.31 2142
2695.43 2204
2695.55 2254
2695.67 2291
2695.79 2314
2695.91 2324
2696.03 2324
2696.15 2318
2696.27 2310
2696.39 2303
2696.51 2299
2696.62 2296
2696.74 2295
2696.86 2294
2696.98 2290
2697.10 2283
2697.22 2271
2697.34 2253
2697.46 2228
2697.58 2195
2697.70 2154
2697.82 2105
2697.93 2049
2698.05 1987
2698.17 1920
2698.29 1851
2698.41 1781
2698.53 1712
2698.65 1645
2698.77 1582
2698.89 1524
2699.01 1471
2699.13 1424
2699.25 1382
2699.36 1343
2699.48 1306
2699.60 1268
2699.72 1228
2699.84 1185
2699.96 1138
2700.08 1089
2700.20 1040
2700.32 991
2700.44 945
2700.56 902
2700.68 863
2700.80 827
2700.91 793
2701.03 761
2701.15 731
2701.27 702
2701.39 675
2701.51 649
2701.63 625
2701.75 600
2701.87 574
2701.99 546
2702.11 515
2702.23 483
2702.35 450
2702.46 420
2702.58 395
2702.70 377
2702.82 365
2702.94 359
2703.06 357
2703.18 356
2703.30 355
2703.42 353
2703.54 350
2703.66 345
2703.78 339
2703.90 332
2704.01 324
2704.13 315
2704.25 305
2704.37 294
2704.49 283
2704.61 271
2704.73 258
2704.85 245
2704.97 232
2705.09 219
2705.21 208
2705.33 199
2705.45 193
2705.57 191
2705.68 193
2705.80 197
2705.92 201
2706.04 204
2706.16 203
2706.28 196
2706.40 185
2706.52 168
2706.64 150
2706.76 133
2706.88 118
2707.00 108
2707.12 101
2707.24 98
2707.36 96
2707.48 93
2707.59 87
2707.71 78
2707.83 68
2707.95 57
2708.07 48
2708.19 42
2708.31 39
2708.43 40
2708.55 45
2708.67 50
2708.79 55
2708.91 59
2709.03 60
2709.15 58
2709.27 54
2709.39 48
2709.50 43
2709.62 39
2709.74 37
2709.86 38
2709.98 41
2710.10 45
2710.22 50
2710.34 54
2710.46 58
2710.58 61
2710.70 65
2710.82 68
2710.94 72
2711.06 74
2711.18 73
2711.30 69
2711.42 62
2711.53 52
2711.65 41
2711.77 32
2711.89 26
2712.01 26
2712.13 31
2712.25 39
2712.37 50
2712.49 60
2712.61 69
2712.73 73
2712.85 73
2712.97 68
2713.09 61
2713.21 52
2713.33 45
2713.45 40
2713.57 39
2713.69 43
2713.80 50
2713.92 60
2714.04 72
2714.16 85
2714.28 99
2714.40 112
2714.52 124
2714.64 137
2714.76 149
2714.88 159
2715.00 166
2715.12 168
2715.24 167
2715.36 161
2715.48 151
2715.60 141
2715.72 131
2715.84 124
2715.96 118
2716.08 115
2716.20 111
2716.31 106
2716.43 99
2716.55 89
2716.67 79
2716.79 68
2716.91 58
2717.03 51
2717.15 46
2717.27 44
2717.39 43
2717.51 43
2717.63 44
2717.75 46
2717.87 49
2717.99 54
2718.11 59
2718.23 67
2718.35 75
2718.47 84
2718.59 93
2718.71 102
2718.83 110
2718.95 117
2719.07 123
2719.18 127
2719.30 131
2719.42 134
2719.54 139
2719.66 147
2719.78 157
2719.90 169
2720.02 183
2720.14 198
2720.26 211
2720.38 221
2720.50 229
2720.62 234
2720.74 239
2720.86 243
2720.98 249
2721.10 256
2721.22 264
2721.34 275
2721.46 287
2721.58 300
2721.70 312
2721.82 325
2721.94 336
2722.06 347
2722.18 355
2722.30 362
2722.42 369
2722.54 375
2722.65 380
2722.77 385
2722.89 387
2723.01 385
2723.13 380
2723.25 369
2723.37 354
2723.49 337
2723.61 318
2723.73 300
2723.85 285
2723.97 272
2724.09 263
2724.21 256
2724.33 253
2724.45 251
2724.57 251
2724.69 250
2724.81 247
2724.93 241
2725.05 231
2725.17 218
2725.29 201
2725.41 182
2725.53 163
2725.65 146
2725.77 131
2725.89 119
2726.01 110
2726.13 105
2726.25 103
2726.37 104
2726.49 108
2726.61 114
2726.73 121
2726.85 128
2726.97 134
2727.09 138
2727.21 137
2727.32 134
2727.44 127
2727.56 118
2727.68 108
2727.80 97
2727.92 87
2728.04 78
2728.16 71
2728.28 66
2728.40 63
2728.52 61
2728.64 61
2728.76 61
2728.88 62
2729.00 62
2729.12 63
2729.24 64
2729.36 66
2729.48 67
2729.60 68
2729.72 67
2729.84 64
2729.96 60
2730.08 54
2730.20 48
2730.32 42
2730.44 38
2730.56 34
2730.68 32
2730.80 31
2730.92 29
2731.04 26
2731.16 23
2731.28 20
2731.40 17
2731.52 15
2731.64 12
2731.76 9
2731.88 6
2732.00 1
2732.12 0
2732.24 0
2732.36 0
2732.48 0
2732.60 0
2732.72 0
2732.84 0
2732.96 7
2733.08 23
2733.20 41
2733.32 57
2733.44 71
2733.56 80
2733.68 85
2733.80 87
2733.92 88
2734.04 88
2734.16 89
2734.28 92
2734.40 94
2734.52 97
2734.64 98
2734.76 98
2734.88 97
2735.00 97
2735.12 97
2735.24 99
2735.36 102
2735.48 104
2735.60 105
2735.72 105
2735.84 102
2735.96 98
2736.08 93
2736.20 87
2736.32 80
2736.44 74
2736.56 68
2736.68 62
2736.80 57
2736.92 53
2737.04 51
2737.16 50
2737.28 50
2737.40 50
2737.52 50
2737.64 48
2737.76 44
2737.88 39
2738.00 33
2738.12 28
2738.24 25
2738.36 23
2738.48 25
2738.60 28
2738.72 34
2738.84 41
2738.96 49
2739.08 56
2739.20 61
2739.32 65
2739.44 65
2739.56 62
2739.68 56
2739.80 48
2739.92 38
2740.04 27
2740.16 17
2740.28 9
2740.40 3
2740.52 1
2740.64 3
2740.76 7
2740.88 15
2741.00 23
2741.12 33
2741.24 42
2741.36 49
2741.48 55
2741.60 59
2741.72 62
2741.84 63
2741.96 62
2742.08 60
2742.20 56
2742.32 51
2742.44 45
2742.56 38
2742.68 32
2742.80 27
2742.92 25
2743.04 25
2743.16 29
2743.28 35
2743.40 43
2743.52 53
2743.64 63
2743.76 72
2743.88 79
2744.00 83
2744.12 83
2744.24 80
2744.36 73
2744.48 64
2744.60 53
2744.72 42
2744.84 32
2744.96 24
2745.08 17
2745.20 12
2745.32 9
2745.44 9
2745.56 12
2745.68 18
2745.80 28
2745.92 43
2746.04 60
2746.17 79
2746.29 97
2746.41 112
2746.53 122
2746.65 127
2746.77 125
2746.89 119
2747.01 110
2747.13 100
2747.25 91
2747.37 84
2747.49 79
2747.61 77
2747.73 76
2747.85 76
2747.97 76
2748.09 75
2748.21 74
2748.33 73
2748.45 72
2748.57 72
2748.69 75
2748.81 80
2748.93 87
2749.05 97
2749.17 107
2749.29 118
2749.41 128
2749.53 136
2749.65 142
2749.77 147
2749.89 150
2750.01 152
2750.13 154
2750.25 155
2750.37 156
2750.49 157
2750.61 158
2750.73 159
2750.86 161
2750.98 163
2751.10 166
2751.22 169
2751.34 174
2751.46 180
2751.58 187
2751.70 194
2751.82 200
2751.94 205
2752.06 207
2752.18 206
2752.30 201
2752.42 191
2752.54 177
2752.66 160
2752.78 142
2752.90 125
2753.02 108
2753.14 94
2753.26 83
2753.38 76
2753.50 71
2753.62 70
2753.74 70
2753.86 71
2753.98 72
2754.10 72
2754.23 71
2754.35 68
2754.47 62
2754.59 54
2754.71 44
2754.83 33
2754.95 24
2755.07 17
2755.19 15
2755.31 18
2755.43 26
2755.55 38
2755.67 52
2755.79 65
2755.91 77
2756.03 84
2756.15 88
2756.27 88
2756.39 86
2756.51 82
2756.63 78
2756.75 73
2756.87 68
2756.99 63
2757.12 56
2757.24 47
2757.36 38
2757.48 29
2757.60 21
2757.72 15
2757.84 11
2757.96 9
2758.08 7
2758.20 6
2758.32 4
2758.44 1
2758.56 0
2758.68 0
2758.80 0
2758.92 0
2759.04 0
2759.16 0
2759.28 0
2759.40 5
2759.52 15
2759.64 25
2759.77 36
2759.89 45
2760.01 53
2760.13 59
2760.25 65
2760.37 70
2760.49 76
2760.61 83
2760.73 91
2760.85 99
2760.97 106
2761.09 112
2761.21 115
2761.33 115
2761.45 114
2761.57 112
2761.69 111
2761.81 112
2761.94 115
2762.06 120
2762.18 126
2762.30 132
2762.42 137
2762.54 138
2762.66 135
2762.78 129
2762.90 120
2763.02 108
2763.14 95
2763.26 82
2763.38 70
2763.50 61
2763.62 55
2763.74 53
2763.86 53
2763.98 58
2764.11 65
2764.23 75
2764.35 86
2764.47 96
2764.59 106
2764.71 113
2764.83 118
2764.95 121
2765.07 123
2765.19 124
2765.31 124
2765.43 125
2765.55 125
2765.67 125
2765.79 125
2765.91 124
2766.04 124
2766.16 126
2766.28 132
2766.40 144
2766.52 162
2766.64 187
2766.76 218
2766.88 254
2767.00 293
2767.12 331
2767.24 366
2767.36 397
2767.48 423
2767.60 442
2767.72 457
2767.85 468
2767.97 478
2768.09 487
2768.21 496
2768.33 504
2768.45 511
2768.57 513
2768.69 511
2768.81 502
2768.93 486
2769.05 465
2769.17 442
2769.29 419
2769.41 398
2769.54 382
2769.66 370
2769.78 361
2769.90 353
2770.02 345
2770.14 335
2770.26 322
2770.38 306
2770.50 290
2770.62 275
2770.74 262
2770.86 251
2770.98 242
2771.10 233
2771.23 223
2771.35 211
2771.47 194
2771.59 174
2771.71 150
2771.83 124
2771.95 99
2772.07 78
2772.19 62
2772.31 52
2772.43 51
2772.55 56
2772.67 66
2772.80 77
2772.92 88
2773.04 97
2773.16 101
2773.28 101
2773.40 98
2773.52 93
2773.64 87
2773.76 80
2773.88 74
2774.00 67
2774.12 61
2774.25 55
2774.37 49
2774.49 45
2774.61 43
2774.73 42
2774.85 42
2774.97 44
2775.09 45
2775.21 46
2775.33 45
2775.45 43
2775.57 39
2775.70 33
2775.82 27
2775.94 19
2776.06 11
2776.18 4
2776.30 0
2776.42 0
2776.54 0
2776.66 0
2776.78 0
2776.90 0
2777.02 0
2777.15 0
2777.27 2
2777.39 8
2777.51 14
2777.63 19
2777.75 22
2777.87 23
2777.99 23
2778.11 23
2778.23 22
2778.35 23
2778.48 24
2778.60 26
2778.72 28
2778.84 29
2778.96 28
2779.08 26
2779.20 22
2779.32 18
2779.44 15
2779.56 15
2779.68 18
2779.81 24
2779.93 35
2780.05 47
2780.17 60
2780.29 70
2780.41 77
2780.53 79
2780.65 74
2780.77 66
2780.89 55
2781.02 44
2781.14 35
2781.26 30
2781.38 30
2781.50 33
2781.62 38
2781.74 43
2781.86 47
2781.98 49
2782.10 50
2782.23 50
2782.35 51
2782.47 54
2782.59 59
2782.71 67
2782.83 76
2782.95 85
2783.07 92
2783.19 97
2783.31 100
2783.44 101
2783.56 100
2783.68 99
2783.80 97
2783.92 96
2784.04 94
2784.16 91
2784.28 88
2784.40 85
2784.52 80
2784.65 75
2784.77 70
2784.89 64
2785.01 59
2785.13 53
2785.25 50
2785.37 49
2785.49 50
2785.61 55
2785.73 63
2785.86 72
2785.98 79
2786.10 85
2786.22 87
2786.34 85
2786.46 79
2786.58 71
2786.70 62
2786.82 53
2786.95 47
2787.07 44
2787.19 45
2787.31 49
2787.43 57
2787.55 68
2787.67 79
2787.79 90
2787.91 98
2788.04 102
2788.16 101
2788.28 93
2788.40 79
2788.52 62
2788.64 43
2788.76 25
2788.88 11
2789.00 2
2789.13 0
2789.25 5
2789.37 13
2789.49 24
2789.61 35
2789.73 43
2789.85 48
2789.97 49
2790.10 48
2790.22 47
2790.34 45
2790.46 45
2790.58 47
2790.70 49
2790.82 52
2790.94 55
2791.06 58
2791.19 62
2791.31 68
2791.43 76
2791.55 86
2791.67 96
2791.79 105
2791.91 111
2792.03 113
2792.16 111
2792.28 106
2792.40 99
2792.52 91
2792.64 83
2792.76 76
2792.88 71
2793.00 67
2793.13 64
2793.25 62
2793.37 63
2793.49 66
2793.61 70
2793.73 76
2793.85 83
2793.97 90
2794.10 97
2794.22 103
2794.34 108
2794.46 111
2794.58 114
2794.70 116
2794.82 116
2794.94 116
2795.07 115
2795.19 112
2795.31 110
2795.43 106
2795.55 103
2795.67 99
2795.79 94
2795.91 89
2796.04 82
2796.16 75
2796.28 66
2796.40 56
2796.52 45
2796.64 34
2796.76 23
2796.88 14
2797.01 8
2797.13 3
2797.25 0
2797.37 0
2797.49 0
2797.61 0
2797.73 0
2797.86 0
2797.98 0
2798.10 0
2798.22 0
2798.34 2
2798.46 5
2798.58 8
2798.70 11
2798.83 12
2798.95 14
2799.07 17
2799.19 22
2799.31 29
2799.43 36
2799.55 44
2799.68 50
2799.80 53
2799.92 56
2800.04 58
2800.16 60
2800.28 65
2800.40 72
2800.53 79
2800.65 85
2800.77 88
2800.89 85
2801.01 76
2801.13 63
2801.25 47
2801.38 32
2801.50 20
2801.62 12
2801.74 10
2801.86 13
2801.98 20
2802.10 29
2802.22 39
2802.35 49
2802.47 58
2802.59 67
2802.71 76
2802.83 83
2802.95 89
2803.08 94
2803.20 97
2803.32 99
2803.44 100
2803.56 102
2803.68 103
2803.80 106
2803.93 108
2804.05 110
2804.17 110
2804.29 107
2804.41 103
2804.53 98
2804.65 93
2804.78 90
2804.90 90
2805.02 92
2805.14 95
2805.26 99
2805.38 101
2805.50 101
2805.63 99
2805.75 97
2805.87 95
2805.99 95
2806.11 99
2806.23 105
2806.36 114
2806.48 123
2806.60 131
2806.72 138
2806.84 141
2806.96 142
2807.08 141
2807.21 138
2807.33 133
2807.45 128
2807.57 123
2807.69 116
2807.81 108
2807.94 100
2808.06 90
2808.18 81
2808.30 73
2808.42 67
2808.54 64
2808.66 63
2808.79 65
2808.91 68
2809.03 70
2809.15 69
2809.27 66
2809.39 60
2809.52 53
2809.64 45
2809.76 40
2809.88 37
2810.00 39
2810.12 45
2810.25 54
2810.37 65
2810.49 77
2810.61 87
2810.73 95
2810.85 101
2810.97 103
2811.10 104
2811.22 102
2811.34 100
2811.46 98
2811.58 96
2811.70 94
2811.83 93
2811.95 91
2812.07 89
2812.19 87
2812.31 84
2812.43 80
2812.56 75
2812.68 71
2812.80 68
2812.92 65
2813.04 65
2813.16 67
2813.29 71
2813.41 78
2813.53 86
2813.65 96
2813.77 107
2813.89 117
2814.02 125
2814.14 132
2814.26 136
2814.38 138
2814.50 139
2814.62 139
2814.75 138
2814.87 137
2814.99 135
2815.11 132
2815.23 128
2815.35 123
2815.48 118
2815.60 112
2815.72 106
2815.84 102
2815.96 99
2816.08 98
2816.21 100
2816.33 104
2816.45 111
2816.57 120
2816.69 130
2816.82 139
2816.94 145
2817.06 149
2817.18 148
2817.30 143
2817.42 135
2817.55 125
2817.67 114
2817.79 104
2817.91 96
2818.03 91
2818.15 88
2818.28 87
2818.40 87
2818.52 88
2818.64 88
2818.76 87
2818.89 84
2819.01 80
2819.13 75
2819.25 72
2819.37 71
2819.49 73
2819.62 78
2819.74 84
2819.86 92
2819.98 98
2820.10 100
2820.23 99
2820.35 94
2820.47 87
2820.59 80
2820.71 75
2820.83 75
2820.96 79
2821.08 88
2821.20 99
2821.32 109
2821.44 115
2821.57 115
2821.69 108
2821.81 93
2821.93 72
2822.05 47
2822.17 20
2822.30 0
2822.42 0
2822.54 0
2822.66 0
2822.78 0
2822.91 0
2823.03 0
2823.15 0
2823.27 4
2823.39 23
2823.52 40
2823.64 54
2823.76 65
2823.88 72
2824.00 76
2824.12 77
2824.25 76
2824.37 74
2824.49 70
2824.61 65
2824.73 59
2824.86 52
2824.98 44
2825.10 38
2825.22 32
2825.34 27
2825.47 22
2825.59 18
2825.71 15
2825.83 12
2825.95 11
2826.08 13
2826.20 17
2826.32 22
2826.44 29
2826.56 34
2826.69 37
2826.81 37
2826.93 35
2827.05 33
2827.17 32
2827.30 33
2827.42 37
2827.54 44
2827.66 52
2827.78 60
2827.91 68
2828.03 75
2828.15 81
2828.27 87
2828.39 92
2828.51 97
2828.64 101
2828.76 103
2828.88 102
2829.00 99
2829.12 94
2829.25 89
2829.37 84
2829.49 81
2829.61 80
2829.74 82
2829.86 84
2829.98 87
2830.10 90
2830.22 91
2830.35 92
2830.47 92
2830.59 93
2830.71 94
2830.83 95
2830.96 97
2831.08 100
2831.20 102
2831.32 103
2831.44 104
2831.57 103
2831.69 103
2831.81 101
2831.93 100
2832.05 99
2832.18 97
2832.30 95
2832.42 91
2832.54 86
2832.66 78
2832.79 68
2832.91 57
2833.03 46
2833.15 37
2833.27 30
2833.40 26
2833.52 25
2833.64 25
2833.76 25
2833.89 24
2834.01 21
2834.13 16
2834.25 9
2834.37 2
2834.50 0
2834.62 0
2834.74 0
2834.86 0
2834.98 0
2835.11 0
2835.23 0
2835.35 0
2835.47 5
2835.60 15
2835.72 26
2835.84 36
2835.96 44
2836.08 49
2836.21 50
2836.33 49
2836.45 46
2836.57 42
2836.69 38
2836.82 35
2836.94 33
2837.06 31
2837.18 29
2837.31 26
2837.43 22
2837.55 18
2837.67 14
2837.79 11
2837.92 10
2838.04 12
2838.16 16
2838.28 22
2838.41 32
2838.53 43
2838.65 55
2838.77 67
2838.89 79
2839.02 90
2839.14 99
2839.26 107
2839.38 112
2839.51 116
2839.63 119
2839.75 122
2839.87 123
2839.99 123
2840.12 121
2840.24 118
2840.36 112
2840.48 104
2840.61 95
2840.73 86
2840.85 75
2840.97 65
2841.09 53
2841.22 42
2841.34 30
2841.46 18
2841.58 7
2841.71 0
2841.83 0
2841.95 0
2842.07 0
2842.20 0
2842.32 0
2842.44 0
2842.56 0
2842.68 1
2842.81 10
2842.93 18
2843.05 24
2843.17 26
2843.30 26
2843.42 24
2843.54 21
2843.66 19
2843.79 20
2843.91 24
2844.03 30
2844.15 37
2844.27 44
2844.40 49
2844.52 52
2844.64 52
2844.76 49
2844.89 45
2845.01 41
2845.13 38
2845.25 36
2845.38 35
2845.50 34
2845.62 34
2845.74 34
2845.87 33
2845.99 34
2846.11 34
2846.23 35
2846.35 36
2846.48 36
2846.60 37
2846.72 37
2846.84 37
2846.97 39
2847.09 43
2847.21 49
2847.33 60
2847.46 72
2847.58 85
2847.70 98
2847.82 108
2847.95 114
2848.07 115
2848.19 111
2848.31 103
2848.44 94
2848.56 83
2848.68 72
2848.80 61
2848.93 51
2849.05 41
2849.17 31
2849.29 22
2849.41 13
2849.54 7
2849.66 3
2849.78 0
2849.90 0
2850.03 0
2850.15 1
2850.27 3
2850.39 6
2850.52 10
2850.64 17
2850.76 25
2850.88 36
2851.01 47
2851.13 57
2851.25 66
2851.37 71
2851.50 74
2851.62 75
2851.74 75
2851.86 74
2851.99 74
2852.11 74
2852.23 74
2852.35 76
2852.48 77
2852.60 78
2852.72 78
2852.84 75
2852.97 69
2853.09 61
2853.21 51
2853.33 40
2853.46 29
2853.58 21
2853.70 16
2853.82 12
2853.95 12
2854.07 12
2854.19 14
2854.31 17
2854.44 19
2854.56 21
2854.68 23
2854.81 24
2854.93 24
2855.05 23
2855.17 21
2855.30 18
2855.42 15
2855.54 10
2855.66 5
2855.79 0
2855.91 0
2856.03 0
2856.15 0
2856.28 0
2856.40 0
2856.52 0
2856.64 0
2856.77 1
2856.89 9
2857.01 16
2857.13 22
2857.26 27
2857.38 32
2857.50 35
2857.62 36
2857.75 37
2857.87 35
2857.99 33
2858.12 29
2858.24 24
2858.36 21
2858.48 20
2858.61 23
2858.73 30
2858.85 42
2858.97 56
2859.10 72
2859.22 86
2859.34 96
2859.46 101
2859.59 101
2859.71 96
2859.83 88
2859.96 81
2860.08 75
2860.20 72
2860.32 71
2860.45 73
2860.57 75
2860.69 76
2860.81 73
2860.94 68
2861.06 61
2861.18 54
2861.30 47
2861.43 43
2861.55 42
2861.67 46
2861.80 52
2861.92 60
2862.04 70
2862.16 80
2862.29 89
2862.41 97
2862.53 103
2862.65 107
2862.78 109
2862.90 109
2863.02 107
2863.15 102
2863.27 97
2863.39 91
2863.51 87
2863.64 86
2863.76 88
2863.88 93
2864.00 100
2864.13 107
2864.25 113
2864.37 115
2864.50 112
2864.62 105
2864.74 95
2864.86 83
2864.99 71
2865.11 62
2865.23 57
2865.36 57
2865.48 61
2865.60 68
2865.72 75
2865.85 81
2865.97 84
2866.09 84
2866.21 81
2866.34 77
2866.46 73
2866.58 72
2866.71 74
2866.83 78
2866.95 83
2867.07 87
2867.20 89
2867.32 87
2867.44 83
2867.57 75
2867.69 66
2867.81 56
2867.93 44
2868.06 33
2868.18 21
2868.30 9
2868.43 0
2868.55 0
2868.67 0
2868.79 0
2868.92 0
2869.04 7
2869.16 19
2869.29 34
2869.41 49
2869.53 64
2869.65 78
2869.78 92
2869.90 105
2870.02 117
2870.15 128
2870.27 136
2870.39 143
2870.51 147
2870.64 148
2870.76 148
2870.88 146
2871.01 143
2871.13 139
2871.25 135
2871.37 132
2871.50 129
2871.62 129
2871.74 131
2871.87 134
2871.99 139
2872.11 145
2872.24 150
2872.36 155
2872.48 159
2872.60 161
2872.73 163
2872.85 164
2872.97 164
2873.10 163
2873.22 162
2873.34 159
2873.46 155
2873.59 149
2873.71 142
2873.83 135
2873.96 128
2874.08 121
2874.20 115
2874.33 111
2874.45 110
2874.57 113
2874.69 119
2874.82 130
2874.94 144
2875.06 160
2875.19 177
2875.31 193
2875.43 205
2875.56 213
2875.68 215
2875.80 212
2875.92 206
2876.05 197
2876.17 188
2876.29 179
2876.42 172
2876.54 166
2876.66 161
2876.79 156
2876.91 150
2877.03 144
2877.15 136
2877.28 129
2877.40 122
2877.52 114
2877.65 107
2877.77 101
2877.89 93
2878.02 86
2878.14 79
2878.26 73
2878.39 70
2878.51 68
2878.63 69
2878.75 72
2878.88 77
2879.00 81
2879.12 85
2879.25 88
2879.37 88
2879.49 86
2879.62 81
2879.74 73
2879.86 64
2879.99 54
2880.11 44
2880.23 36
2880.35 28
2880.48 22
2880.60 18
2880.72 14
2880.85 11
2880.97 8
2881.09 5
2881.22 1
2881.34 0
2881.46 0
2881.59 0
2881.71 0
2881.83 0
2881.96 0
2882.08 0
2882.20 0
2882.33 2
2882.45 8
2882.57 14
2882.69 22
2882.82 31
2882.94 41
2883.06 53
2883.19 65
2883.31 77
2883.43 87
2883.56 94
2883.68 98
2883.80 100
2883.93 100
2884.05 100
2884.17 102
2884.30 105
2884.42 108
2884.54 110
2884.67 109
2884.79 105
2884.91 98
2885.04 89
2885.16 80
2885.28 74
2885.40 71
2885.53 71
2885.65 74
2885.77 78
2885.90 81
2886.02 83
2886.14 84
2886.27 82
2886.39 79
2886.51 75
2886.64 70
2886.76 65
2886.88 61
2887.01 58
2887.13 57
2887.25 59
2887.38 62
2887.50 67
2887.62 72
2887.75 75
2887.87 76
2887.99 75
2888.12 72
2888.24 69
2888.36 66
2888.49 64
2888.61 63
2888.73 63
2888.86 64
2888.98 65
2889.10 66
2889.23 65
2889.35 64
2889.47 62
2889.60 58
2889.72 54
2889.84 49
2889.97 45
2890.09 43
2890.21 45
2890.34 52
2890.46 62
2890.58 75
2890.71 87
2890.83 96
2890.95 100
2891.08 97
2891.20 89
2891.32 77
2891.45 65
2891.57 56
2891.69 51
2891.82 52
2891.94 57
2892.06 64
2892.19 70
2892.31 73
2892.43 71
2892.56 66
2892.68 59
2892.80 52
2892.93 47
2893.05 46
2893.17 49
2893.30 54
2893.42 61
2893.54 67
2893.67 71
2893.79 71
2893.91 70
2894.04 67
2894.16 65
2894.28 66
2894.41 71
2894.53 79
2894.65 89
2894.78 100
2894.90 108
2895.02 111
2895.15 110
2895.27 105
2895.39 98
2895.52 90
2895.64 83
2895.76 80
2895.89 79
2896.01 82
2896.13 87
2896.26 94
2896.38 102
2896.50 110
2896.63 116
2896.75 121
2896.88 125
2897.00 126
2897.12 126
2897.25 124
2897.37 121
2897.49 117
2897.62 113
2897.74 109
2897.86 104
2897.99 101
2898.11 100
2898.23 101
2898.36 106
2898.48 112
2898.60 119
2898.73 125
2898.85 127
2898.97 124
2899.10 118
2899.22 109
2899.34 101
2899.47 95
2899.59 94
2899.72 97
2899.84 104
2899.96 113
2900.09 120
2900.21 123
2900.33 123
2900.46 118
2900.58 110
2900.70 101
2900.83 93
2900.95 87
2901.07 84
2901.20 85
2901.32 89
2901.45 95
2901.57 102
2901.69 110
2901.82 116
2901.94 121
2902.06 122
2902.19 122
2902.31 118
2902.43 113
2902.56 106
2902.68 100
2902.80 94
2902.93 90
2903.05 87
2903.18 87
2903.30 89
2903.42 94
2903.55 101
2903.67 110
2903.79 121
2903.92 132
2904.04 142
2904.16 149
2904.29 153
2904.41 153
2904.53 150
2904.66 144
2904.78 135
2904.91 125
2905.03 116
2905.15 107
2905.28 100
2905.40 95
2905.52 93
2905.65 95
2905.77 99
2905.89 106
2906.02 112
2906.14 118
2906.27 121
2906.39 122
2906.51 120
2906.64 117
2906.76 114
2906.88 114
2907.01 116
2907.13 121
2907.26 126
2907.38 131
2907.50 134
2907.63 135
2907.75 132
2907.87 128
2908.00 123
2908.12 118
2908.24 115
2908.37 113
2908.49 111
2908.62 110
2908.74 109
2908.86 108
2908.99 106
2909.11 103
2909.23 100
2909.36 97
2909.48 94
2909.61 91
2909.73 88
2909.85 85
2909.98 82
2910.10 80
2910.22 77
2910.35 75
2910.47 75
2910.60 76
2910.72 80
2910.84 85
2910.97 91
2911.09 95
2911.21 98
2911.34 98
2911.46 96
2911.59 91
2911.71 84
2911.83 77
2911.96 71
2912.08 65
2912.20 61
2912.33 56
2912.45 50
2912.58 44
2912.70 37
2912.82 31
2912.95 24
2913.07 19
2913.20 15
2913.32 14
2913.44 14
2913.57 14
2913.69 15
2913.81 16
2913.94 17
2914.06 18
2914.19 19
2914.31 19
2914.43 18
2914.56 16
2914.68 12
2914.80 7
2914.93 0
2915.05 0
2915.18 0
2915.30 0
2915.42 0
2915.55 0
2915.67 0
2915.80 0
2915.92 2
2916.04 8
2916.17 13
2916.29 16
2916.42 18
2916.54 20
2916.66 22
2916.79 27
2916.91 36
2917.03 47
2917.16 60
2917.28 74
2917.41 88
2917.53 100
2917.65 110
2917.78 119
2917.90 128
2918.03 137
2918.15 146
2918.27 157
2918.40 168
2918.52 178
2918.65 188
2918.77 197
2918.89 205
2919.02 213
2919.14 220
2919.26 229
2919.39 237
2919.51 246
2919.64 254
2919.76 260
2919.88 265
2920.01 269
2920.13 270
2920.26 269
2920.38 268
2920.50 268
2920.63 270
2920.75 277
2920.88 290
2921.00 308
2921.12 329
2921.25 352
2921.37 371
2921.50 384
2921.62 388
2921.74 384
2921.87 372
2921.99 355
2922.12 337
2922.24 321
2922.36 309
2922.49 302
2922.61 301
2922.74 303
2922.86 307
2922.98 310
2923.11 310
2923.23 306
2923.36 297
2923.48 285
2923.60 269
2923.73 251
2923.85 234
2923.98 219
2924.10 204
2924.22 191
2924.35 179
2924.47 166
2924.60 152
2924.72 137
2924.84 121
2924.97 106
2925.09 92
2925.22 80
2925.34 70
2925.47 64
2925.59 60
2925.71 60
2925.84 62
2925.96 68
2926.09 76
2926.21 85
2926.33 95
2926.46 104
2926.58 110
2926.71 115
2926.83 117
2926.95 117
2927.08 115
2927.20 110
2927.33 105
2927.45 98
2927.57 90
2927.70 83
2927.82 78
2927.95 76
2928.07 77
2928.20 82
2928.32 89
2928.44 97
2928.57 104
2928.69 110
2928.82 113
2928.94 114
2929.06 116
2929.19 119
2929.31 124
2929.44 132
2929.56 141
2929.68 150
2929.81 155
2929.93 156
2930.06 151
2930.18 140
2930.31 124
2930.43 106
2930.55 87
2930.68 70
2930.80 56
2930.93 48
2931.05 45
2931.18 47
2931.30 51
2931.42 57
2931.55 62
2931.67 66
2931.80 69
2931.92 71
2932.04 71
2932.17 72
2932.29 73
2932.42 76
2932.54 80
2932.67 84
2932.79 88
2932.91 92
2933.04 96
2933.16 100
2933.29 104
2933.41 108
2933.54 114
2933.66 121
2933.78 129
2933.91 138
2934.03 149
2934.16 161
2934.28 176
2934.40 192
2934.53 210
2934.65 228
2934.78 247
2934.90 265
2935.03 284
2935.15 304
2935.27 326
2935.40 351
2935.52 376
2935.65 402
2935.77 427
2935.90 448
2936.02 464
2936.14 477
2936.27 487
2936.39 496
2936.52 506
2936.64 517
2936.77 531
2936.89 546
2937.01 562
2937.14 578
2937.26 593
2937.39 608
2937.51 622
2937.64 636
2937.76 649
2937.89 661
2938.01 673
2938.13 684
2938.26 693
2938.38 701
2938.51 707
2938.63 710
2938.76 711
2938.88 709
2939.00 703
2939.13 693
2939.25 679
2939.38 662
2939.50 643
2939.63 622
2939.75 603
2939.87 586
2940.00 572
2940.12 563
2940.25 556
2940.37 552
2940.50 550
2940.62 548
2940.75 546
2940.87 544
2940.99 540
2941.12 534
2941.24 525
2941.37 514
2941.49 499
2941.62 481
2941.74 460
2941.87 436
2941.99 410
2942.11 383
2942.24 356
2942.36 329
2942.49 302
2942.61 278
2942.74 257
2942.86 241
2942.99 230
2943.11 224
2943.23 223
2943.36 225
2943.48 227
2943.61 227
2943.73 226
2943.86 222
2943.98 216
2944.11 209
2944.23 203
2944.35 198
2944.48 195
2944.60 193
2944.73 192
2944.85 192
2944.98 192
2945.10 190
2945.23 188
2945.35 185
2945.47 180
2945.60 174
2945.72 168
2945.85 159
2945.97 150
2946.10 138
2946.22 126
2946.35 112
2946.47 100
2946.59 89
2946.72 82
2946.84 78
2946.97 76
2947.09 77
2947.22 78
2947.34 78
2947.47 76
2947.59 73
2947.72 69
2947.84 66
2947.96 65
2948.09 67
2948.21 71
2948.34 78
2948.46 85
2948.59 92
2948.71 97
2948.84 99
2948.96 98
2949.09 93
2949.21 84
2949.33 72
2949.46 57
2949.58 42
2949.71 28
2949.83 16
2949.96 8
2950.08 5
2950.21 8
2950.33 14
2950.46 23
2950.58 35
2950.71 48
2950.83 61
2950.95 74
2951.08 86
2951.20 98
2951.33 107
2951.45 114
2951.58 118
2951.70 119
2951.83 116
2951.95 110
2952.08 102
2952.20 93
2952.33 82
2952.45 72
2952.57 60
2952.70 49
2952.82 39
2952.95 32
2953.07 27
2953.20 27
2953.32 31
2953.45 39
2953.57 50
2953.70 61
2953.82 71
2953.95 76
2954.07 78
2954.20 75
2954.32 69
2954.44 63
2954.57 57
2954.69 54
2954.82 55
2954.94 60
2955.07 67
2955.19 74
2955.32 79
2955.44 82
2955.57 81
2955.69 75
2955.82 66
2955.94 55
2956.07 43
2956.19 33
2956.32 25
2956.44 20
2956.56 18
2956.69 20
2956.81 24
2956.94 31
2957.06 38
2957.19 45
2957.31 51
2957.44 55
2957.56 56
2957.69 53
2957.81 48
2957.94 39
2958.06 30
2958.19 22
2958.31 16
2958.44 15
2958.56 19
2958.69 26
2958.81 37
2958.93 50
2959.06 62
2959.18 75
2959.31 87
2959.43 100
2959.56 115
2959.68 130
2959.81 147
2959.93 162
2960.06 176
2960.18 187
2960.31 194
2960.43 198
2960.56 199
2960.68 198
2960.81 196
2960.93 194
2961.06 191
2961.18 187
2961.31 181
2961.43 173
2961.56 163
2961.68 152
2961.81 139
2961.93 126
2962.06 114
2962.18 104
2962.30 96
2962.43 91
2962.55 89
2962.68 90
2962.80 94
2962.93 100
2963.05 108
2963.18 115
2963.30 123
2963.43 128
2963.55 132
2963.68 133
2963.80 133
2963.93 133
2964.05 132
2964.18 131
2964.30 130
2964.43 130
2964.55 129
2964.68 128
2964.80 127
2964.93 127
2965.05 128
2965.18 131
2965.30 135
2965.43 140
2965.55 145
2965.68 148
2965.80 149
2965.93 146
2966.05 139
2966.18 130
2966.30 119
2966.43 108
2966.55 99
2966.68 93
2966.80 90
2966.93 89
2967.05 88
2967.18 87
2967.30 83
2967.43 77
2967.55 68
2967.68 59
2967.80 51
2967.93 44
2968.05 40
2968.18 39
2968.30 40
2968.43 43
2968.55 46
2968.68 49
2968.80 51
2968.93 52
2969.05 52
2969.18 51
2969.30 49
2969.43 48
2969.55 48
2969.68 50
2969.80 54
2969.93 59
2970.05 66
2970.18 73
2970.30 78
2970.43 81
2970.55 80
2970.68 75
2970.80 67
2970.93 56
2971.05 45
2971.18 34
2971.30 26
2971.43 19
2971.55 13
2971.68 8
2971.80 2
2971.93 0
2972.05 0
2972.18 0
2972.30 0
2972.43 0
2972.55 0
2972.68 0
2972.80 2
2972.93 15
2973.05 27
2973.18 37
2973.30 44
2973.43 48
2973.55 49
2973.68 48
2973.80 45
2973.93 40
2974.05 34
2974.18 28
2974.30 24
2974.43 23
2974.55 25
2974.68 31
2974.80 42
2974.93 56
2975.05 73
2975.18 91
2975.30 108
2975.43 123
2975.55 136
2975.68 146
2975.80 154
2975.93 160
2976.05 164
2976.18 166
2976.30 167
2976.43 167
2976.55 166
2976.68 165
2976.80 164
2976.93 163
2977.06 163
2977.18 163
2977.31 163
2977.43 160
2977.56 156
2977.68 149
2977.81 140
2977.93 130
2978.06 119
2978.18 108
2978.31 97
2978.43 86
2978.56 76
2978.68 66
2978.81 57
2978.93 49
2979.06 44
2979.18 40
2979.31 39
2979.43 40
2979.56 43
2979.68 48
2979.81 53
2979.93 59
2980.06 65
2980.19 71
2980.31 78
2980.44 84
2980.56 88
2980.69 92
2980.81 93
2980.94 92
2981.06 89
2981.19 84
2981.31 77
2981.44 69
2981.56 61
2981.69 52
2981.81 43
2981.94 37
2982.06 32
2982.19 29
2982.31 27
2982.44 26
2982.56 25
2982.69 25
2982.82 24
2982.94 24
2983.07 27
2983.19 32
2983.32 39
2983.44 48
2983.57 57
2983.69 65
2983.82 72
2983.94 78
2984.07 83
2984.19 89
2984.32 96
2984.44 104
2984.57 110
2984.69 115
2984.82 116
2984.95 113
2985.07 107
2985.20 99
2985.32 91
2985.45 84
2985.57 81
2985.70 81
2985.82 84
2985.95 88
2986.07 91
2986.20 93
2986.32 93
2986.45 90
2986.57 85
2986.70 77
2986.83 68
2986.95 59
2987.08 51
2987.20 45
2987.33 41
2987.45 40
2987.58 42
2987.70 45
2987.83 48
2987.95 51
2988.08 53
2988.20 53
2988.33 51
2988.46 47
2988.58 42
2988.71 35
2988.83 28
2988.96 20
2989.08 12
2989.21 4
2989.33 0
2989.46 0
2989.58 0
2989.71 0
2989.84 0
2989.96 0
2990.09 1
2990.21 4
2990.34 7
2990.46 8
2990.59 7
2990.71 5
2990.84 3
2990.96 0
2991.09 0
2991.21 0
2991.34 0
2991.47 0
2991.59 0
2991.72 0
2991.84 0
2991.97 0
2992.09 4
2992.22 10
2992.34 17
2992.47 23
2992.60 28
2992.72 31
2992.85 32
2992.97 32
2993.10 33
2993.22 36
2993.35 42
2993.47 51
2993.60 62
2993.72 75
2993.85 88
2993.98 101
2994.10 111
2994.23 119
2994.35 126
2994.48 131
2994.60 137
2994.73 142
2994.85 148
2994.98 156
2995.11 167
2995.23 179
2995.36 193
2995.48 207
2995.61 222
2995.73 236
2995.86 247
2995.98 255
2996.11 259
2996.24 259
2996.36 255
2996.49 247
2996.61 238
2996.74 229
2996.86 219
2996.99 211
2997.11 202
2997.24 194
2997.37 186
2997.49 177
2997.62 168
2997.74 158
2997.87 151
2997.99 146
2998.12 145
2998.24 147
2998.37 152
2998.50 158
2998.62 164
2998.75 171
2998.87 177
2999.00 181
2999.12 184
2999.25 186
2999.38 186
2999.50 185
2999.63 182
2999.75 179
2999.88 178
3000.00 180
3000.13 183
3000.25 187
3000.38 192
3000.51 196
3000.63 198
3000.76 197
3000.88 194
3001.01 189
3001.13 183
3001.26 178
3001.39 174
3001.51 170
3001.64 168
3001.76 166
3001.89 163
3002.01 158
3002.14 150
3002.27 140
3002.39 129
3002.52 117
3002.64 107
3002.77 100
3002.89 96
3003.02 96
3003.15 98
3003.27 102
3003.40 106
3003.52 109
3003.65 110
3003.77 108
3003.90 105
3004.03 102
3004.15 98
3004.28 94
3004.40 91
3004.53 89
3004.65 88
3004.78 87
3004.91 85
3005.03 82
3005.16 79
3005.28 76
3005.41 72
3005.53 69
3005.66 67
3005.79 66
3005.91 65
3006.04 64
3006.16 64
3006.29 63
3006.41 62
3006.54 60
3006.67 59
3006.79 57
3006.92 57
3007.04 58
3007.17 59
3007.29 62
3007.42 64
3007.55 64
3007.67 62
3007.80 56
3007.92 48
3008.05 37
3008.18 26
3008.30 15
3008.43 7
3008.55 2
3008.68 0
3008.80 0
3008.93 0
3009.06 0
3009.18 0
3009.31 0
3009.43 0
3009.56 0
3009.69 0
3009.81 8
3009.94 22
3010.06 37
3010.19 50
3010.31 61
3010.44 67
3010.57 69
3010.69 69
3010.82 66
3010.94 62
3011.07 57
3011.20 52
3011.32 47
3011.45 41
3011.57 37
3011.70 32
3011.82 29
3011.95 28
3012.08 28
3012.20 30
3012.33 33
3012.45 35
3012.58 39
3012.71 42
3012.83 46
3012.96 51
3013.08 56
3013.21 63
3013.34 69
3013.46 76
3013.59 82
3013.71 87
3013.84 90
3013.97 92
3014.09 92
3014.22 91
3014.34 88
3014.47 86
3014.60 84
3014.72 83
3014.85 84
3014.97 87
3015.10 91
3015.22 95
3015.35 99
3015.48 103
3015.60 107
3015.73 111
3015.85 115
3015.98 120
3016.11 124
3016.23 129
3016.36 133
3016.48 136
3016.61 138
3016.74 140
3016.86 142
3016.99 144
3017.11 147
3017.24 149
3017.37 148
3017.49 145
3017.62 139
3017.74 131
3017.87 121
3018.00 113
3018.12 106
3018.25 103
3018.37 102
3018.50 103
3018.63 106
3018.75 109
3018.88 113
3019.00 118
3019.13 125
3019.26 133
3019.38 145
3019.51 158
3019.64 171
3019.76 183
3019.89 192
3020.01 197
3020.14 196
3020.27 192
3020.39 184
3020.52 174
3020.64 164
3020.77 154
3020.90 145
3021.02 136
3021.15 128
3021.27 120
3021.40 112
3021.53 105
3021.65 98
3021.78 94
3021.90 92
3022.03 93
3022.16 95
3022.28 98
3022.41 103
3022.53 108
3022.66 113
3022.79 119
3022.91 126
3023.04 133
3023.17 141
3023.29 148
3023.42 156
3023.54 163
3023.67 170
3023.80 175
3023.92 179
3024.05 181
3024.17 179
3024.30 174
3024.43 165
3024.55 154
3024.68 142
3024.81 131
3024.93 121
3025.06 114
3025.18 109
3025.31 104
3025.44 99
3025.56 94
3025.69 89
3025.81 85
3025.94 83
3026.07 84
3026.19 87
3026.32 92
3026.45 95
3026.57 97
3026.70 94
3026.82 89
3026.95 80
3027.08 70
3027.20 60
3027.33 51
3027.46 44
3027.58 38
3027.71 35
3027.83 34
3027.96 34
3028.09 37
3028.21 40
3028.34 44
3028.46 47
3028.59 48
3028.72 48
3028.84 45
3028.97 41
3029.10 34
3029.22 28
3029.35 22
3029.47 17
3029.60 14
3029.73 12
3029.85 13
3029.98 14
3030.11 17
3030.23 20
3030.36 23
3030.49 27
3030.61 32
3030.74 35
3030.86 36
3030.99 36
3031.12 33
3031.24 29
3031.37 23
3031.50 20
3031.62 19
3031.75 22
3031.87 30
3032.00 39
3032.13 50
3032.25 59
3032.38 66
3032.51 70
3032.63 73
3032.76 75
3032.88 78
3033.01 82
3033.14 87
3033.26 90
3033.39 92
3033.52 91
3033.64 89
3033.77 86
3033.90 85
3034.02 85
3034.15 88
3034.27 91
3034.40 94
3034.53 94
3034.65 91
3034.78 85
3034.91 77
3035.03 68
3035.16 59
3035.29 53
3035.41 48
3035.54 47
3035.66 47
3035.79 50
3035.92 54
3036.04 59
3036.17 65
3036.30 70
3036.42 73
3036.55 75
3036.68 74
3036.80 71
3036.93 67
3037.05 62
3037.18 57
3037.31 52
3037.43 47
3037.56 43
3037.69 37
3037.81 31
3037.94 25
3038.07 20
3038.19 16
3038.32 15
3038.45 16
3038.57 19
3038.70 23
3038.82 25
3038.95 25
3039.08 22
3039.20 18
3039.33 13
3039.46 10
3039.58 8
3039.71 9
3039.84 11
3039.96 13
3040.09 13
3040.22 12
3040.34 9
3040.47 3
3040.60 0
3040.72 0
3040.85 0
3040.98 0
3041.10 0
3041.23 0
3041.35 0
3041.48 2
3041.61 9
3041.73 15
3041.86 19
3041.99 21
3042.11 22
3042.24 23
3042.37 25
3042.49 30
3042.62 37
3042.75 46
3042.87 56
3043.00 66
3043.13 74
3043.25 79
3043.38 80
3043.51 77
3043.63 71
3043.76 62
3043.89 54
3044.01 46
3044.14 41
3044.26 38
3044.39 38
3044.52 40
3044.64 43
3044.77 47
3044.90 51
3045.02 54
3045.15 58
3045.28 62
3045.40 66
3045.53 69
3045.66 70
3045.78 68
3045.91 64
3046.04 59
3046.16 53
3046.29 48
3046.42 47
3046.54 49
3046.67 55
3046.80 62
3046.92 68
3047.05 72
3047.18 72
3047.30 68
3047.43 61
3047.56 54
3047.68 46
3047.81 41
3047.94 39
3048.06 38
3048.19 39
3048.32 39
3048.44 39
3048.57 38
3048.70 36
3048.82 33
3048.95 29
3049.08 25
3049.20 21
3049.33 17
3049.46 15
3049.58 15
3049.71 18
3049.84 23
3049.96 30
3050.09 39
3050.22 46
3050.34 53
3050.47 58
3050.60 63
3050.72 69
3050.85 76
3050.98 85
3051.10 97
3051.23 110
3051.36 124
3051.48 138
3051.61 151
3051.74 162
3051.86 171
3051.99 177
3052.12 179
3052.24 176
3052.37 168
3052.50 157
3052.62 143
3052.75 128
3052.88 113
3053.00 101
3053.13 94
3053.26 91
3053.38 94
3053.51 102
3053.64 113
3053.76 127
3053.89 140
3054.02 151
3054.14 160
3054.27 167
3054.40 171
3054.52 174
3054.65 177
3054.78 182
3054.91 189
3055.03 197
3055.16 205
3055.29 211
3055.41 215
3055.54 216
3055.67 212
3055.79 206
3055.92 197
3056.05 187
3056.17 177
3056.30 168
3056.43 159
3056.55 152
3056.68 146
3056.81 142
3056.93 138
3057.06 136
3057.19 135
3057.31 134
3057.44 133
3057.57 132
3057.70 132
3057.82 132
3057.95 133
3058.08 135
3058.20 140
3058.33 146
3058.46 152
3058.58 157
3058.71 160
3058.84 159
3058.96 154
3059.09 147
3059.22 137
3059.34 127
3059.47 117
3059.60 108
3059.72 100
3059.85 92
3059.98 85
3060.11 79
3060.23 73
3060.36 67
3060.49 62
3060.61 56
3060.74 52
3060.87 49
3060.99 47
3061.12 46
3061.25 47
3061.37 50
3061.50 55
3061.63 62
3061.76 71
3061.88 83
3062.01 96
3062.14 110
3062.26 124
3062.39 136
3062.52 144
3062.64 149
3062.77 149
3062.90 146
3063.02 140
3063.15 132
3063.28 122
3063.41 111
3063.53 100
3063.66 90
3063.79 82
3063.91 77
3064.04 75
3064.17 75
3064.29 77
3064.42 79
3064.55 80
3064.68 81
3064.80 82
3064.93 83
3065.06 86
3065.18 90
3065.31 95
3065.44 100
3065.56 103
3065.69 104
3065.82 102
3065.95 97
3066.07 90
3066.20 83
3066.33 74
3066.45 64
3066.58 54
3066.71 45
3066.83 36
3066.96 30
3067.09 27
3067.22 27
3067.34 30
3067.47 34
3067.60 37
3067.72 38
3067.85 36
3067.98 32
3068.11 27
3068.23 22
3068.36 20
3068.49 20
3068.61 21
3068.74 23
3068.87 26
3068.99 31
3069.12 38
3069.25 48
3069.38 62
3069.50 79
3069.63 98
3069.76 116
3069.88 132
3070.01 144
3070.14 151
3070.27 154
3070.39 154
3070.52 152
3070.65 150
3070.77 148
3070.90 147
3071.03 145
3071.16 143
3071.28 140
3071.41 136
3071.54 130
3071.66 124
3071.79 116
3071.92 109
3072.05 101
3072.17 94
3072.30 87
3072.43 82
3072.55 79
3072.68 78
3072.81 79
3072.94 81
3073.06 84
3073.19 84
3073.32 83
3073.44 80
3073.57 74
3073.70 69
3073.83 63
3073.95 59
3074.08 57
3074.21 58
3074.33 60
3074.46 64
3074.59 70
3074.72 76
3074.84 82
3074.97 88
3075.10 93
3075.22 99
3075.35 105
3075.48 112
3075.61 121
3075.73 133
3075.86 148
3075.99 163
3076.11 178
3076.24 191
3076.37 199
3076.50 202
3076.62 197
3076.75 187
3076.88 171
3077.01 151
3077.13 131
3077.26 113
3077.39 99
3077.51 89
3077.64 85
3077.77 85
3077.90 89
3078.02 94
3078.15 100
3078.28 105
3078.41 109
3078.53 112
3078.66 115
3078.79 117
3078.91 120
3079.04 123
3079.17 128
3079.30 133
3079.42 138
3079.55 142
3079.68 144
3079.81 144
3079.93 142
3080.06 138
3080.19 136
3080.31 135
3080.44 136
3080.57 141
3080.70 147
3080.82 153
3080.95 160
3081.08 165
3081.21 168
3081.33 170
3081.46 171
3081.59 171
3081.72 172
3081.84 171
3081.97 171
3082.10 170
3082.22 168
3082.35 167
3082.48 166
3082.61 166
3082.73 167
3082.86 170
3082.99 174
3083.12 179
3083.24 185
3083.37 191
3083.50 196
3083.63 202
3083.75 207
3083.88 210
3084.01 212
3084.14 212
3084.26 210
3084.39 206
3084.52 201
3084.64 195
3084.77 189
3084.90 183
3085.03 178
3085.15 173
3085.28 169
3085.41 165
3085.54 160
3085.66 154
3085.79 147
3085.92 139
3086.05 129
3086.17 118
3086.30 108
3086.43 99
3086.56 93
3086.68 91
3086.81 91
3086.94 93
3087.07 96
3087.19 98
3087.32 97
3087.45 93
3087.58 86
3087.70 77
3087.83 68
3087.96 62
3088.09 59
3088.21 60
3088.34 63
3088.47 68
3088.60 73
3088.72 75
3088.85 76
3088.98 76
3089.11 77
3089.23 80
3089.36 85
3089.49 93
3089.62 102
3089.74 109
3089.87 111
3090.00 107
3090.13 97
3090.25 80
3090.38 59
3090.51 37
3090.64 16
3090.76 0
3090.89 0
3091.02 0
3091.15 0
3091.27 0
3091.40 0
3091.53 0
3091.66 0
3091.78 0
3091.91 4
3092.04 11
3092.17 19
3092.29 27
3092.42 37
3092.55 46
3092.68 56
3092.80 67
3092.93 79
3093.06 93
3093.19 108
3093.31 125
3093.44 143
3093.57 161
3093.70 178
3093.82 193
3093.95 206
3094.08 215
3094.21 222
3094.33 227
3094.46 232
3094.59 236
3094.72 241
3094.85 248
3094.97 255
3095.10 263
3095.23 270
3095.36 275
3095.48 277
3095.61 275
3095.74 271
3095.87 262
3095.99 251
3096.12 237
3096.25 221
3096.38 203
3096.50 185
3096.63 168
3096.76 153
3096.89 142
3097.01 135
3097.14 131
3097.27 132
3097.40 135
3097.53 140
3097.65 144
3097.78 148
3097.91 150
3098.04 149
3098.16 147
3098.29 142
3098.42 136
3098.55 130
3098.67 125
3098.80 122
3098.93 122
3099.06 123
3099.19 128
3099.31 133
3099.44 141
3099.57 148
3099.70 156
3099.82 165
3099.95 173
3100.08 183
3100.21 193
3100.33 203
3100.46 213
3100.59 221
3100.72 226
3100.85 227
3100.97 223
3101.10 214
3101.23 203
3101.36 191
3101.48 179
3101.61 170
3101.74 163
3101.87 159
3102.00 158
3102.12 159
3102.25 162
3102.38 166
3102.51 170
3102.63 175
3102.76 179
3102.89 182
3103.02 184
3103.15 184
3103.27 183
3103.40 181
3103.53 179
3103.66 177
3103.78 177
3103.91 177
3104.04 177
3104.17 177
3104.30 178
3104.42 178
3104.55 179
3104.68 181
3104.81 185
3104.93 190
3105.06 196
3105.19 201
3105.32 205
3105.45 207
3105.57 208
3105.70 207
3105.83 206
3105.96 203
3106.08 201
3106.21 198
3106.34 194
3106.47 190
3106.60 185
3106.72 179
3106.85 172
3106.98 162
3107.11 152
3107.24 141
3107.36 131
3107.49 122
3107.62 117
3107.75 115
3107.87 117
3108.00 122
3108.13 128
3108.26 134
3108.39 139
3108.51 143
3108.64 146
3108.77 148
3108.90 149
3109.03 149
3109.15 149
3109.28 147
3109.41 143
3109.54 137
3109.67 129
3109.79 121
3109.92 114
3110.05 110
3110.18 111
3110.31 116
3110.43 125
3110.56 136
3110.69 149
3110.82 160
3110.94 168
3111.07 173
3111.20 176
3111.33 176
3111.46 174
3111.58 171
3111.71 166
3111.84 162
3111.97 157
3112.10 152
3112.22 147
3112.35 144
3112.48 142
3112.61 140
3112.74 138
3112.86 135
3112.99 130
3113.12 124
3113.25 116
3113.38 106
3113.50 97
3113.63 87
3113.76 76
3113.89 66
3114.02 56
3114.14 47
3114.27 39
3114.40 36
3114.53 36
3114.66 40
3114.78 49
3114.91 59
3115.04 70
3115.17 80
3115.30 87
3115.42 91
3115.55 93
3115.68 93
3115.81 93
3115.94 92
3116.06 93
3116.19 95
3116.32 100
3116.45 105
3116.58 111
3116.70 118
3116.83 125
3116.96 131
3117.09 138
3117.22 145
3117.35 154
3117.47 165
3117.60 177
3117.73 191
3117.86 204
3117.99 217
3118.11 229
3118.24 239
3118.37 249
3118.50 259
3118.63 271
3118.75 284
3118.88 298
3119.01 311
3119.14 321
3119.27 326
3119.39 326
3119.52 321
3119.65 312
3119.78 302
3119.91 292
3120.04 284
3120.16 279
3120.29 275
3120.42 274
3120.55 273
3120.68 272
3120.80 269
3120.93 267
3121.06 263
3121.19 259
3121.32 255
3121.44 252
3121.57 248
3121.70 244
3121.83 239
3121.96 232
3122.09 221
3122.21 209
3122.34 195
3122.47 182
3122.60 171
3122.73 163
3122.85 159
3122.98 159
3123.11 160
3123.24 162
3123.37 162
3123.50 160
3123.62 156
3123.75 150
3123.88 144
3124.01 138
3124.14 134
3124.26 130
3124.39 128
3124.52 126
3124.65 124
3124.78 122
3124.91 119
3125.03 115
3125.16 110
3125.29 105
3125.42 101
3125.55 98
3125.68 97
3125.80 98
3125.93 102
3126.06 109
3126.19 119
3126.32 132
3126.44 145
3126.57 156
3126.70 165
3126.83 168
3126.96 165
3127.09 157
3127.21 145
3127.34 131
3127.47 118
3127.60 107
3127.73 100
3127.86 96
3127.98 94
3128.11 92
3128.24 91
3128.37 89
3128.50 87
3128.63 87
3128.75 88
3128.88 92
3129.01 100
3129.14 112
3129.27 126
3129.40 141
3129.52 154
3129.65 163
3129.78 168
3129.91 169
3130.04 164
3130.17 157
3130.29 149
3130.42 140
3130.55 132
3130.68 126
3130.81 120
3130.94 116
3131.06 112
3131.19 108
3131.32 106
3131.45 104
3131.58 105
3131.71 106
3131.83 109
3131.96 111
3132.09 112
3132.22 112
3132.35 109
3132.48 104
3132.60 98
3132.73 92
3132.86 87
3132.99 84
3133.12 82
3133.25 81
3133.37 81
3133.50 82
3133.63 83
3133.76 85
3133.89 90
3134.02 96
3134.15 103
3134.27 111
3134.40 117
3134.53 121
3134.66 122
3134.79 119
3134.92 114
3135.04 106
3135.17 97
3135.30 89
3135.43 83
3135.56 79
3135.69 79
3135.81 81
3135.94 84
3136.07 89
3136.20 92
3136.33 95
3136.46 96
3136.59 95
3136.71 93
3136.84 91
3136.97 88
3137.10 84
3137.23 79
3137.36 74
3137.48 70
3137.61 67
3137.74 66
3137.87 68
3138.00 73
3138.13 79
3138.26 87
3138.38 95
3138.51 103
3138.64 111
3138.77 119
3138.90 127
3139.03 135
3139.16 143
3139.28 152
3139.41 159
3139.54 164
3139.67 167
3139.80 167
3139.93 162
3140.06 153
3140.18 140
3140.31 123
3140.44 105
3140.57 86
3140.70 67
3140.83 51
3140.95 36
3141.08 23
3141.21 12
3141.34 3
3141.47 0
3141.60 0
3141.73 0
3141.85 0
3141.98 0
3142.11 0
3142.24 0
3142.37 0
3142.50 3
3142.63 13
3142.75 22
3142.88 30
3143.01 37
3143.14 41
3143.27 42
3143.40 42
3143.53 42
3143.66 41
3143.78 42
3143.91 44
3144.04 48
3144.17 53
3144.30 59
3144.43 66
3144.56 72
3144.68 77
3144.81 80
3144.94 81
3145.07 80
3145.20 78
3145.33 75
3145.46 73
3145.58 73
3145.71 76
3145.84 83
3145.97 93
3146.10 105
3146.23 118
3146.36 131
3146.49 142
3146.61 150
3146.74 155
3146.87 156
3147.00 156
3147.13 155
3147.26 155
3147.39 158
3147.51 162
3147.64 167
3147.77 173
3147.90 179
3148.03 182
3148.16 183
3148.29 180
3148.42 175
3148.54 166
3148.67 155
3148.80 143
3148.93 131
3149.06 121
3149.19 114
3149.32 109
3149.45 107
3149.57 107
3149.70 107
3149.83 107
3149.96 107
3150.09 108
3150.22 110
3150.35 113
3150.48 118
3150.60 125
3150.73 132
3150.86 138
3150.99 143
3151.12 144
3151.25 143
3151.38 139
3151.51 132
3151.63 123
3151.76 114
3151.89 105
3152.02 97
3152.15 92
3152.28 88
3152.41 86
3152.54 85
3152.66 82
3152.79 78
3152.92 72
3153.05 65
3153.18 57
3153.31 49
3153.44 44
3153.57 42
3153.69 43
3153.82 48
3153.95 55
3154.08 64
3154.21 74
3154.34 84
3154.47 93
3154.60 101
3154.73 108
3154.85 114
3154.98 120
3155.11 125
3155.24 128
3155.37 130
3155.50 129
3155.63 126
3155.76 120
3155.89 112
3156.01 103
3156.14 94
3156.27 85
3156.40 78
3156.53 72
3156.66 67
3156.79 65
3156.92 64
3157.05 66
3157.17 70
3157.30 77
3157.43 85
3157.56 94
3157.69 102
3157.82 108
3157.95 111
3158.08 112
3158.21 110
3158.33 108
3158.46 106
3158.59 107
3158.72 111
3158.85 118
3158.98 128
3159.11 138
3159.24 148
3159.37 156
3159.49 164
3159.62 170
3159.75 178
3159.88 187
3160.01 200
3160.14 216
3160.27 235
3160.40 255
3160.53 275
3160.65 292
3160.78 306
3160.91 317
3161.04 327
3161.17 339
3161.30 353
3161.43 373
3161.56 398
3161.69 426
3161.82 457
3161.94 487
3162.07 516
3162.20 543
3162.33 566
3162.46 588
3162.59 609
3162.72 631
3162.85 656
3162.98 685
3163.11 716
3163.23 750
3163.36 786
3163.49 824
3163.62 863
3163.75 904
3163.88 948
3164.01 996
3164.14 1049
3164.27 1105
3164.40 1164
3164.52 1222
3164.65 1278
3164.78 1329
3164.91 1374
3165.04 1414
3165.17 1449
3165.30 1478
3165.43 1503
3165.56 1523
3165.69 1538
3165.82 1549
3165.94 1555
3166.07 1558
3166.20 1558
3166.33 1558
3166.46 1558
3166.59 1557
3166.72 1555
3166.85 1549
3166.98 1539
3167.11 1523
3167.24 1501
3167.36 1474
3167.49 1444
3167.62 1412
3167.75 1381
3167.88 1351
3168.01 1321
3168.14 1292
3168.27 1261
3168.40 1229
3168.53 1191
3168.66 1150
3168.78 1104
3168.91 1055
3169.04 1008
3169.17 964
3169.30 926
3169.43 896
3169.56 873
3169.69 856
3169.82 842
3169.95 828
3170.08 813
3170.20 795
3170.33 776
3170.46 754
3170.59 733
3170.72 712
3170.85 693
3170.98 675
3171.11 657
3171.24 639
3171.37 620
3171.50 597
3171.63 573
3171.76 545
3171.88 517
3172.01 488
3172.14 461
3172.27 436
3172.40 415
3172.53 397
3172.66 382
3172.79 367
3172.92 353
3173.05 339
3173.18 325
3173.31 312
3173.43 300
3173.56 291
3173.69 285
3173.82 282
3173.95 281
3174.08 282
3174.21 284
3174.34 286
3174.47 288
3174.60 289
3174.73 290
3174.86 290
3174.99 290
3175.11 290
3175.24 290
3175.37 289
3175.50 288
3175.63 287
3175.76 285
3175.89 282
3176.02 278
3176.15 273
3176.28 268
3176.41 264
3176.54 260
3176.67 256
3176.80 254
3176.92 252
3177.05 251
3177.18 249
3177.31 246
3177.44 244
3177.57 243
3177.70 243
3177.83 244
3177.96 248
3178.09 252
3178.22 257
3178.35 260
3178.48 262
3178.61 260
3178.73 256
3178.86 249
3178.99 240
3179.12 231
3179.25 222
3179.38 214
3179.51 207
3179.64 201
3179.77 198
3179.90 198
3180.03 200
3180.16 205
3180.29 211
3180.42 215
3180.55 216
3180.68 212
3180.80 204
3180.93 193
3181.06 180
3181.19 168
3181.32 158
3181.45 152
3181.58 150
3181.71 149
3181.84 150
3181.97 150
3182.10 149
3182.23 146
3182.36 144
3182.49 143
3182.62 143
3182.75 145
3182.87 149
3183.00 155
3183.13 160
3183.26 164
3183.39 165
3183.52 164
3183.65 161
3183.78 157
3183.91 153
3184.04 151
3184.17 152
3184.30 155
3184.43 160
3184.56 165
3184.69 168
3184.82 169
3184.95 168
3185.07 165
3185.20 160
3185.33 154
3185.46 149
3185.59 144
3185.72 139
3185.85 134
3185.98 127
3186.11 119
3186.24 110
3186.37 102
3186.50 95
3186.63 89
3186.76 86
3186.89 84
3187.02 83
3187.15 82
3187.28 82
3187.41 83
3187.54 84
3187.66 87
3187.79 90
3187.92 92
3188.05 92
3188.18 90
3188.31 85
3188.44 78
3188.57 70
3188.70 62
3188.83 55
3188.96 49
3189.09 45
3189.22 41
3189.35 38
3189.48 35
3189.61 33
3189.74 32
3189.87 31
3190.00 32
3190.13 33
3190.26 34
3190.38 35
3190.51 34
3190.64 33
3190.77 30
3190.90 27
3191.03 23
3191.16 19
3191.29 14
3191.42 7
3191.55 0
3191.68 0
3191.81 0
3191.94 0
3192.07 0
3192.20 0
3192.33 0
3192.46 0
3192.59 12
3192.72 31
3192.85 49
3192.98 64
3193.11 77
3193.24 87
3193.37 93
3193.50 95
3193.62 95
3193.75 93
3193.88 89
3194.01 84
3194.14 78
3194.27 70
3194.40 63
3194.53 55
3194.66 47
3194.79 40
3194.92 35
3195.05 32
3195.18 33
3195.31 39
3195.44 49
3195.57 62
3195.70 78
3195.83 95
3195.96 111
3196.09 124
3196.22 134
3196.35 141
3196.48 143
3196.61 142
3196.74 136
3196.87 128
3197.00 119
3197.13 109
3197.26 99
3197.39 91
3197.51 86
3197.64 83
3197.77 83
3197.90 83
3198.03 84
3198.16 85
3198.29 85
3198.42 84
3198.55 82
3198.68 80
3198.81 78
3198.94 77
3199.07 77
3199.20 78
3199.33 79
3199.46 79
3199.59 78
3199.72 75
3199.85 70
3199.98 63
3200.11 55
3200.24 48
3200.37 43
3200.50 41
3200.63 42
3200.76 47
3200.89 53
3201.02 59
3201.15 64
3201.28 68
3201.41 71
3201.54 73
3201.67 77
3201.80 83
3201.93 91
3202.06 99
3202.19 107
3202.32 111
3202.45 112
3202.58 109
3202.71 104
3202.84 97
3202.96 91
3203.09 87
3203.22 87
3203.35 90
3203.48 95
3203.61 101
3203.74 107
3203.87 110
3204.00 110
3204.13 107
3204.26 102
3204.39 95
3204.52 89
3204.65 83
3204.78 80
3204.91 78
3205.04 77
3205.17 77
3205.30 78
3205.43 80
3205.56 84
3205.69 90
3205.82 98
3205.95 105
3206.08 110
3206.21 113
3206.34 113
3206.47 110
3206.60 106
3206.73 102
3206.86 100
3206.99 101
3207.12 103
3207.25 106
3207.38 109
3207.51 111
3207.64 110
3207.77 107
3207.90 102
3208.03 96
3208.16 91
3208.29 87
3208.42 84
3208.55 83
3208.68 82
3208.81 82
3208.94 82
3209.07 82
3209.20 83
3209.33 84
3209.46 86
3209.59 89
3209.72 94
3209.85 99
3209.98 105
3210.11 111
3210.24 115
3210.37 118
3210.50 120
3210.63 121
3210.76 121
3210.89 120
3211.02 119
3211.15 119
3211.28 118
3211.41 118
3211.54 119
3211.67 121
3211.80 123
3211.93 125
3212.06 129
3212.19 134
3212.32 140
3212.45 147
3212.58 154
3212.71 160
3212.84 166
3212.97 170
3213.10 172
3213.23 172
3213.36 172
3213.49 173
3213.62 174
3213.75 178
3213.88 186
3214.01 197
3214.14 211
3214.27 228
3214.40 247
3214.53 267
3214.66 287
3214.79 306
3214.92 324
3215.05 340
3215.18 354
3215.31 366
3215.44 375
3215.57 381
3215.70 384
3215.83 383
3215.96 379
3216.09 371
3216.22 361
3216.35 351
3216.48 340
3216.61 331
3216.74 322
3216.87 315
3217.00 310
3217.13 306
3217.26 303
3217.39 299
3217.52 297
3217.65 295
3217.78 293
3217.91 291
3218.04 288
3218.17 285
3218.30 280
3218.43 274
3218.56 266
3218.69 257
3218.82 246
3218.95 235
3219.08 224
3219.21 213
3219.34 202
3219.47 190
3219.60 178
3219.73 164
3219.86 148
3219.99 130
3220.12 110
3220.25 91
3220.38 73
3220.51 58
3220.64 48
3220.77 45
3220.90 47
3221.04 55
3221.17 66
3221.30 78
3221.43 89
3221.56 97
3221.69 102
3221.82 104
3221.95 103
3222.08 100
3222.21 96
3222.34 91
3222.47 86
3222.60 79
3222.73 71
3222.86 63
3222.99 56
3223.12 50
3223.25 45
3223.38 44
3223.51 45
3223.64 50
3223.77 56
3223.90 64
3224.03 72
3224.16 82
3224.29 91
3224.42 101
3224.55 109
3224.68 115
3224.81 118
3224.94 118
3225.07 116
3225.20 112
3225.33 107
3225.46 105
3225.59 105
3225.72 108
3225.85 114
3225.98 121
3226.11 129
3226.24 136
3226.37 143
3226.51 148
3226.64 151
3226.77 153
3226.90 153
3227.03 150
3227.16 145
3227.29 139
3227.42 131
3227.55 123
3227.68 114
3227.81 107
3227.94 103
3228.07 100
3228.20 101
3228.33 105
3228.46 113
3228.59 123
3228.72 133
3228.85 143
3228.98 148
3229.11 147
3229.24 139
3229.37 124
3229.50 104
3229.63 81
3229.76 60
3229.89 42
3230.02 31
3230.15 26
3230.28 27
3230.42 33
3230.55 41
3230.68 50
3230.81 57
3230.94 60
3231.07 61
3231.20 58
3231.33 53
3231.46 46
3231.59 39
3231.72 31
3231.85 24
3231.98 19
3232.11 15
3232.24 13
3232.37 14
3232.50 17
3232.63 23
3232.76 30
3232.89 37
3233.02 42
3233.15 43
3233.28 39
3233.41 29
3233.54 15
3233.68 0
3233.81 0
3233.94 0
3234.07 0
3234.20 0
3234.33 0
3234.46 0
3234.59 0
3234.72 11
3234.85 25
3234.98 35
3235.11 43
3235.24 50
3235.37 55
3235.50 61
3235.63 68
3235.76 74
3235.89 81
3236.02 86
3236.15 90
3236.28 93
3236.42 94
3236.55 94
3236.68 93
3236.81 90
3236.94 86
3237.07 80
3237.20 74
3237.33 68
3237.46 62
3237.59 56
3237.72 51
3237.85 47
3237.98 45
3238.11 46
3238.24 50
3238.37 56
3238.50 66
3238.63 76
3238.76 86
3238.90 95
3239.03 99
3239.16 100
3239.29 98
3239.42 93
3239.55 87
3239.68 81
3239.81 75
3239.94 70
3240.07 66
3240.20 62
3240.33 58
3240.46 54
3240.59 50
3240.72 48
3240.85 46
3240.98 47
3241.11 50
3241.25 54
3241.38 58
3241.51 62
3241.64 64
3241.77 63
3241.90 62
3242.03 60
3242.16 61
3242.29 65
3242.42 71
3242.55 80
3242.68 89
3242.81 96
3242.94 99
3243.07 98
3243.20 95
3243.34 91
3243.47 88
3243.60 89
3243.73 92
3243.86 98
3243.99 103
3244.12 108
3244.25 109
3244.38 108
3244.51 105
3244.64 100
3244.77 95
3244.90 90
3245.03 85
3245.16 79
3245.29 72
3245.43 66
3245.56 60
3245.69 56
3245.82 54
3245.95 55
3246.08 60
3246.21 67
3246.34 77
3246.47 91
3246.60 106
3246.73 124
3246.86 143
3246.99 161
3247.12 177
3247.26 190
3247.39 200
3247.52 206
3247.65 210
3247.78 214
3247.91 219
3248.04 227
3248.17 238
3248.30 252
3248.43 267
3248.56 283
3248.69 298
3248.82 313
3248.95 327
3249.09 341
3249.22 354
3249.35 367
3249.48 380
3249.61 393
3249.74 406
3249.87 421
3250.00 438
3250.13 458
3250.26 480
3250.39 504
3250.52 528
3250.65 551
3250.79 573
3250.92 591
3251.05 607
3251.18 622
3251.31 634
3251.44 645
3251.57 654
3251.70 661
3251.83 666
3251.96 669
3252.09 669
3252.22 668
3252.36 666
3252.49 663
3252.62 661
3252.75 657
3252.88 653
3253.01 647
3253.14 638
3253.27 626
3253.40 609
3253.53 589
3253.66 568
3253.79 548
3253.93 531
3254.06 519
3254.19 513
3254.32 511
3254.45 512
3254.58 512
3254.71 511
3254.84 506
3254.97 498
3255.10 489
3255.23 480
3255.36 471
3255.50 464
3255.63 457
3255.76 447
3255.89 433
3256.02 415
3256.15 392
3256.28 366
3256.41 340
3256.54 317
3256.67 297
3256.80 283
3256.94 271
3257.07 262
3257.20 253
3257.33 243
3257.46 232
3257.59 218
3257.72 204
3257.85 190
3257.98 178
3258.11 170
3258.24 164
3258.38 161
3258.51 160
3258.64 160
3258.77 160
3258.90 159
3259.03 158
3259.16 158
3259.29 158
3259.42 159
3259.55 163
3259.68 168
3259.82 174
3259.95 180
3260.08 184
3260.21 185
3260.34 182
3260.47 174
3260.60 162
3260.73 146
3260.86 129
3260.99 113
3261.13 99
3261.26 90
3261.39 86
3261.52 88
3261.65 94
3261.78 105
3261.91 119
3262.04 134
3262.17 149
3262.30 163
3262.44 176
3262.57 186
3262.70 194
3262.83 199
3262.96 201
3263.09 202
3263.22 202
3263.35 202
3263.48 206
3263.62 213
3263.75 224
3263.88 239
3264.01 258
3264.14 279
3264.27 300
3264.40 321
3264.53 341
3264.66 358
3264.79 373
3264.93 385
3265.06 396
3265.19 407
3265.32 419
3265.45 434
3265.58 452
3265.71 473
3265.84 497
3265.97 523
3266.11 550
3266.24 578
3266.37 606
3266.50 635
3266.63 666
3266.76 701
3266.89 741
3267.02 785
3267.15 833
3267.29 884
3267.42 938
3267.55 993
3267.68 1052
3267.81 1113
3267.94 1177
3268.07 1245
3268.20 1314
3268.33 1384
3268.47 1451
3268.60 1515
3268.73 1575
3268.86 1630
3268.99 1681
3269.12 1732
3269.25 1784
3269.38 1836
3269.51 1889
3269.65 1940
3269.78 1986
3269.91 2024
3270.04 2052
3270.17 2069
3270.30 2077
3270.43 2078
3270.56 2074
3270.70 2068
3270.83 2060
3270.96 2049
3271.09 2035
3271.22 2017
3271.35 1992
3271.48 1960
3271.61 1922
3271.74 1879
3271.88 1833
3272.01 1785
3272.14 1737
3272.27 1687
3272.40 1638
3272.53 1588
3272.66 1538
3272.79 1487
3272.93 1436
3273.06 1387
3273.19 1340
3273.32 1296
3273.45 1254
3273.58 1215
3273.71 1176
3273.84 1136
3273.98 1094
3274.11 1048
3274.24 999
3274.37 947
3274.50 896
3274.63 846
3274.76 802
3274.89 762
3275.03 729
3275.16 701
3275.29 677
3275.42 655
3275.55 633
3275.68 610
3275.81 586
3275.94 562
3276.08 537
3276.21 512
3276.34 487
3276.47 464
3276.60 441
3276.73 418
3276.86 396
3276.99 374
3277.13 353
3277.26 334
3277.39 317
3277.52 305
3277.65 296
3277.78 290
3277.91 287
3278.05 286
3278.18 285
3278.31 283
3278.44 280
3278.57 276
3278.70 271
3278.83 264
3278.96 257
3279.10 249
3279.23 239
3279.36 228
3279.49 215
3279.62 201
3279.75 187
3279.88 174
3280.02 163
3280.15 155
3280.28 151
3280.41 151
3280.54 153
3280.67 158
3280.80 165
3280.94 174
3281.07 183
3281.20 192
3281.33 200
3281.46 206
3281.59 210
3281.72 209
3281.86 207
3281.99 202
3282.12 198
3282.25 195
3282.38 194
3282.51 196
3282.64 199
3282.78 202
3282.91 204
3283.04 203
3283.17 200
3283.30 194
3283.43 187
3283.56 179
3283.70 171
3283.83 163
3283.96 156
3284.09 151
3284.22 145
3284.35 140
3284.48 134
3284.62 128
3284.75 122
3284.88 115
3285.01 106
3285.14 96
3285.27 85
3285.40 72
3285.54 60
3285.67 49
3285.80 41
3285.93 37
3286.06 38
3286.19 43
3286.32 50
3286.46 59
3286.59 68
3286.72 75
3286.85 80
3286.98 83
3287.11 87
3287.25 91
3287.38 97
3287.51 104
3287.64 112
3287.77 120
3287.90 126
3288.03 130
3288.17 131
3288.30 128
3288.43 121
3288.56 112
3288.69 101
3288.82 91
3288.96 83
3289.09 78
3289.22 77
3289.35 78
3289.48 82
3289.61 86
3289.74 91
3289.88 94
3290.01 95
3290.14 94
3290.27 92
3290.40 89
3290.53 86
3290.67 83
3290.80 80
3290.93 79
3291.06 79
3291.19 80
3291.32 82
3291.45 84
3291.59 86
3291.72 89
3291.85 90
3291.98 90
3292.11 88
3292.24 84
3292.38 76
3292.51 66
3292.64 53
3292.77 40
3292.90 27
3293.03 16
3293.17 7
3293.30 1
3293.43 0
3293.56 0
3293.69 0
3293.82 0
3293.96 2
3294.09 6
3294.22 11
3294.35 18
3294.48 26
3294.61 35
3294.75 44
3294.88 52
3295.01 58
3295.14 63
3295.27 65
3295.40 66
3295.54 65
3295.67 64
3295.80 61
3295.93 57
3296.06 52
3296.19 46
3296.33 39
3296.46 34
3296.59 30
3296.72 28
3296.85 27
3296.98 28
3297.12 30
3297.25 31
3297.38 32
3297.51 33
3297.64 34
3297.77 36
3297.91 38
3298.04 42
3298.17 45
3298.30 47
3298.43 47
3298.57 45
3298.70 40
3298.83 32
3298.96 23
3299.09 15
3299.22 7
3299.36 1
3299.49 0
3299.62 0
3299.75 2
3299.88 7
3300.01 15
3300.15 24
3300.28 34
3300.41 43
3300.54 51
3300.67 57
3300.81 60
3300.94 61
3301.07 61
3301.20 60
3301.33 60
3301.46 62
3301.60 66
3301.73 73
3301.86 82
3301.99 91
3302.12 101
3302.25 109
3302.39 116
3302.52 121
3302.65 123
3302.78 122
3302.91 120
3303.05 116
3303.18 112
3303.31 107
3303.44 101
3303.57 96
3303.71 91
3303.84 84
3303.97 78
3304.10 71
3304.23 65
3304.36 60
3304.50 56
3304.63 55
3304.76 54
3304.89 54
3305.02 53
3305.16 50
3305.29 44
3305.42 35
3305.55 25
3305.68 14
3305.81 5
3305.95 0
3306.08 0
3306.21 0
3306.34 0
3306.47 0
3306.61 0
3306.74 0
3306.87 0
3307.00 0
3307.13 6
3307.27 13
3307.40 19
3307.53 23
3307.66 25
3307.79 24
3307.93 21
3308.06 17
3308.19 14
3308.32 14
3308.45 17
3308.59 22
3308.72 29
3308.85 36
3308.98 41
3309.11 45
3309.24 47
3309.38 47
3309.51 47
3309.64 47
3309.77 46
3309.90 45
3310.04 43
3310.17 42
3310.30 40
3310.43 39
3310.56 39
3310.70 40
3310.83 41
3310.96 42
3311.09 43
3311.22 44
3311.36 46
3311.49 51
3311.62 59
3311.75 69
3311.88 80
3312.02 91
3312.15 99
3312.28 102
3312.41 100
3312.54 93
3312.68 85
3312.81 76
3312.94 71
3313.07 72
3313.20 79
3313.34 90
3313.47 106
3313.60 124
3313.73 140
3313.86 154
3314.00 163
3314.13 168
3314.26 170
3314.39 170
3314.53 169
3314.66 171
3314.79 174
3314.92 181
3315.05 187
3315.19 192
3315.32 192
3315.45 186
3315.58 173
3315.71 155
3315.85 134
3315.98 112
3316.11 93
3316.24 78
3316.37 68
3316.51 64
3316.64 62
3316.77 63
3316.90 65
3317.03 67
3317.17 67
3317.30 65
3317.43 60
3317.56 54
3317.70 45
3317.83 35
3317.96 24
3318.09 15
3318.22 8
3318.36 5
3318.49 5
3318.62 8
3318.75 13
3318.88 20
3319.02 25
3319.15 29
3319.28 29
3319.41 25
3319.55 18
3319.68 9
3319.81 0
3319.94 0
3320.07 0
3320.21 0
3320.34 0
3320.47 0
3320.60 0
3320.73 0
3320.87 3
3321.00 13
3321.13 22
3321.26 29
3321.40 34
3321.53 37
3321.66 38
3321.79 38
3321.92 37
3322.06 37
3322.19 36
3322.32 36
3322.45 37
3322.59 39
3322.72 41
3322.85 42
3322.98 43
3323.11 42
3323.25 40
3323.38 36
3323.51 31
3323.64 26
3323.78 21
3323.91 19
3324.04 20
3324.17 25
3324.30 33
3324.44 45
3324.57 60
3324.70 75
3324.83 89
3324.97 102
3325.10 113
3325.23 120
3325.36 125
3325.50 129
3325.63 133
3325.76 138
3325.89 147
3326.02 158
3326.16 171
3326.29 186
3326.42 201
3326.55 213
3326.69 222
3326.82 225
3326.95 223
3327.08 217
3327.21 208
3327.35 197
3327.48 188
3327.61 182
3327.74 180
3327.88 183
3328.01 190
3328.14 199
3328.27 209
3328.41 219
3328.54 227
3328.67 233
3328.80 238
3328.94 242
3329.07 245
3329.20 247
3329.33 248
3329.46 249
3329.60 249
3329.73 249
3329.86 248
3329.99 247
3330.13 246
3330.26 245
3330.39 244
3330.52 242
3330.66 240
3330.79 238
3330.92 235
3331.05 231
3331.19 227
3331.32 223
3331.45 218
3331.58 213
3331.72 209
3331.85 207
3331.98 205
3332.11 205
3332.24 207
3332.38 209
3332.51 212
3332.64 214
3332.77 216
3332.91 217
3333.04 216
3333.17 215
3333.30 211
3333.44 206
3333.57 198
3333.70 189
3333.83 178
3333.97 167
3334.10 156
3334.23 147
3334.36 139
3334.50 132
3334.63 128
3334.76 124
3334.89 122
3335.03 122
3335.16 122
3335.29 124
3335.42 126
3335.56 130
3335.69 133
3335.82 135
3335.95 137
3336.09 138
3336.22 137
3336.35 135
3336.48 132
3336.62 128
3336.75 124
3336.88 120
3337.01 117
3337.15 115
3337.28 115
3337.41 118
3337.54 122
3337.68 129
3337.81 137
3337.94 144
3338.07 151
3338.21 156
3338.34 159
3338.47 161
3338.60 161
3338.74 161
3338.87 161
3339.00 159
3339.13 157
3339.27 153
3339.40 148
3339.53 142
3339.66 136
3339.80 131
3339.93 127
3340.06 124
3340.19 121
3340.33 117
3340.46 111
3340.59 102
3340.72 90
3340.86 77
3340.99 65
3341.12 56
3341.25 50
3341.39 49
3341.52 53
3341.65 61
3341.79 72
3341.92 81
3342.05 89
3342.18 93
3342.32 93
3342.45 88
3342.58 79
3342.71 66
3342.85 52
3342.98 39
3343.11 28
3343.24 22
3343.38 20
3343.51 23
3343.64 31
3343.77 41
3343.91 50
3344.04 57
3344.17 60
3344.31 58
3344.44 52
3344.57 43
3344.70 34
3344.84 28
3344.97 25
3345.10 25
3345.23 28
3345.37 33
3345.50 36
3345.63 38
3345.76 36
3345.90 31
3346.03 24
3346.16 17
3346.30 11
3346.43 7
3346.56 5
3346.69 5
3346.83 6
3346.96 7
3347.09 7
3347.22 6
3347.36 3
3347.49 0
3347.62 0
3347.75 0
3347.89 0
3348.02 0
3348.15 0
3348.29 0
3348.42 7
3348.55 12
3348.68 15
3348.82 15
3348.95 12
3349.08 7
3349.21 3
3349.35 0
3349.48 0
3349.61 0
3349.75 0
3349.88 2
3350.01 7
3350.14 13
3350.28 19
3350.41 27
3350.54 34
3350.68 40
3350.81 45
3350.94 48
3351.07 50
3351.21 51
3351.34 52
3351.47 52
3351.60 51
3351.74 50
3351.87 49
3352.00 48
3352.14 46
3352.27 45
3352.40 46
3352.53 48
3352.67 53
3352.80 60
3352.93 69
3353.07 77
3353.20 84
3353.33 88
3353.46 88
3353.60 83
3353.73 74
3353.86 63
3354.00 52
3354.13 42
3354.26 35
3354.39 32
3354.53 32
3354.66 36
3354.79 40
3354.93 45
3355.06 49
3355.19 51
3355.32 50
3355.46 49
3355.59 46
3355.72 43
3355.86 42
3355.99 42
3356.12 44
3356.25 50
3356.39 58
3356.52 70
3356.65 83
3356.79 98
3356.92 112
3357.05 125
3357.18 134
3357.32 141
3357.45 144
3357.58 144
3357.72 143
3357.85 140
3357.98 138
3358.12 137
3358.25 135
3358.38 131
3358.51 126
3358.65 118
3358.78 107
3358.91 94
3359.05 82
3359.18 71
3359.31 65
3359.44 64
3359.58 67
3359.71 72
3359.84 78
3359.98 82
3360.11 83
3360.24 80
3360.38 75
3360.51 71
3360.64 69
3360.77 71
3360.91 76
3361.04 85
3361.17 95
3361.31 103
3361.44 109
3361.57 112
3361.70 113
3361.84 113
3361.97 114
3362.10 117
3362.24 122
3362.37 129
3362.50 136
3362.64 143
3362.77 149
3362.90 152
3363.04 151
3363.17 147
3363.30 138
3363.43 125
3363.57 109
3363.70 93
3363.83 78
3363.97 65
3364.10 56
3364.23 51
3364.37 48
3364.50 46
3364.63 44
3364.76 41
3364.90 38
3365.03 34
3365.16 32
3365.30 31
3365.43 32
3365.56 34
3365.70 36
3365.83 37
3365.96 37
3366.10 35
3366.23 32
3366.36 28
3366.49 24
3366.63 22
3366.76 21
3366.89 23
3367.03 27
3367.16 32
3367.29 38
3367.43 43
3367.56 46
3367.69 47
3367.83 46
3367.96 43
3368.09 39
3368.22 37
3368.36 37
3368.49 39
3368.62 42
3368.76 47
3368.89 53
3369.02 60
3369.16 68
3369.29 76
3369.42 87
3369.56 98
3369.69 111
3369.82 122
3369.96 133
3370.09 142
3370.22 150
3370.36 155
3370.49 161
3370.62 165
3370.75 169
3370.89 172
3371.02 171
3371.15 166
3371.29 157
3371.42 144
3371.55 130
3371.69 117
3371.82 107
3371.95 103
3372.09 105
3372.22 115
3372.35 130
3372.49 147
3372.62 164
3372.75 178
3372.89 187
3373.02 188
3373.15 182
3373.29 171
3373.42 156
3373.55 141
3373.69 128
3373.82 117
3373.95 110
3374.08 107
3374.22 105
3374.35 104
3374.48 102
3374.62 99
3374.75 95
3374.88 90
3375.02 86
3375.15 82
3375.28 80
3375.42 81
3375.55 83
3375.68 87
3375.82 91
3375.95 96
3376.08 99
3376.22 100
3376.35 100
3376.48 97
3376.62 94
3376.75 89
3376.88 86
3377.02 83
3377.15 82
3377.28 82
3377.42 83
3377.55 84
3377.68 83
3377.82 81
3377.95 76
3378.08 69
3378.22 60
3378.35 50
3378.48 39
3378.62 28
3378.75 19
3378.88 11
3379.02 6
3379.15 2
3379.28 0
3379.42 0
3379.55 3
3379.68 8
3379.82 16
3379.95 28
3380.08 41
3380.22 56
3380.35 70
3380.48 83
3380.62 93
3380.75 99
3380.88 101
3381.02 99
3381.15 93
3381.28 83
3381.42 73
3381.55 62
3381.68 54
3381.82 50
3381.95 50
3382.08 55
3382.22 64
3382.35 75
3382.48 86
3382.62 95
3382.75 100
3382.88 103
3383.02 103
3383.15 102
3383.28 101
3383.42 102
3383.55 105
3383.69 108
3383.82 112
3383.95 113
3384.09 112
3384.22 108
3384.35 100
3384.49 92
3384.62 83
3384.75 75
3384.89 71
3385.02 69
3385.15 70
3385.29 72
3385.42 76
3385.55 78
3385.69 81
3385.82 83
3385.95 85
3386.09 87
3386.22 88
3386.35 87
3386.49 85
3386.62 78
3386.75 69
3386.89 58
3387.02 47
3387.16 37
3387.29 30
3387.42 27
3387.56 27
3387.69 30
3387.82 34
3387.96 38
3388.09 42
3388.22 44
3388.36 45
3388.49 47
3388.62 48
3388.76 50
3388.89 51
3389.02 53
3389.16 56
3389.29 58
3389.42 62
3389.56 66
3389.69 71
3389.83 76
3389.96 81
3390.09 85
3390.23 88
3390.36 91
3390.49 92
3390.63 93
3390.76 91
3390.89 86
3391.03 78
3391.16 67
3391.29 52
3391.43 36
3391.56 21
3391.70 9
3391.83 0
3391.96 0
3392.10 0
3392.23 3
3392.36 11
3392.50 22
3392.63 36
3392.76 51
3392.90 68
3393.03 84
3393.17 98
3393.30 108
3393.43 114
3393.57 114
3393.70 110
3393.83 103
3393.97 94
3394.10 85
3394.23 77
3394.37 70
3394.50 66
3394.64 64
3394.77 64
3394.90 68
3395.04 73
3395.17 81
3395.30 89
3395.44 95
3395.57 98
3395.70 97
3395.84 91
3395.97 81
3396.11 67
3396.24 52
3396.37 38
3396.51 26
3396.64 17
3396.77 12
3396.91 9
3397.04 8
3397.17 8
3397.31 8
3397.44 6
3397.58 3
3397.71 0
3397.84 0
3397.98 0
3398.11 0
3398.24 0
3398.38 0
3398.51 0
3398.65 3
3398.78 9
3398.91 13
3399.05 15
3399.18 14
3399.31 13
3399.45 13
3399.58 15
3399.72 21
3399.85 31
3399.98 43
3400.12 56
3400.25 67
3400.38 74
3400.52 75
3400.65 71
3400.79 62
3400.92 50
3401.05 38
3401.19 28
3401.32 23
3401.45 23
3401.59 28
3401.72 38
3401.86 51
3401.99 65
3402.12 80
3402.26 93
3402.39 104
3402.52 112
3402.66 116
3402.79 118
3402.93 117
3403.06 114
3403.19 111
3403.33 107
3403.46 104
3403.60 101
3403.73 100
3403.86 99
3404.00 99
3404.13 100
3404.26 101
3404.40 101
3404.53 102
3404.67 104
3404.80 106
3404.93 111
3405.07 119
3405.20 130
3405.34 143
3405.47 157
3405.60 171
3405.74 182
3405.87 191
3406.00 195
3406.14 196
3406.27 192
3406.41 186
3406.54 177
3406.67 167
3406.81 156
3406.94 146
3407.08 137
3407.21 131
3407.34 129
3407.48 131
3407.61 137
3407.75 146
3407.88 159
3408.01 172
3408.15 186
3408.28 200
3408.41 211
3408.55 220
3408.68 226
3408.82 228
3408.95 225
3409.08 218
3409.22 208
3409.35 195
3409.49 181
3409.62 167
3409.75 154
3409.89 143
3410.02 134
3410.16 128
3410.29 123
3410.42 118
3410.56 115
3410.69 111
3410.83 106
3410.96 99
3411.09 92
3411.23 82
3411.36 70
3411.50 56
3411.63 40
3411.76 23
3411.90 8
3412.03 0
3412.17 0
3412.30 0
3412.43 0
3412.57 0
3412.70 0
3412.84 0
3412.97 0
3413.10 3
3413.24 8
3413.37 12
3413.51 18
3413.64 27
3413.77 37
3413.91 49
3414.04 61
3414.18 71
3414.31 80
3414.44 86
3414.58 89
3414.71 90
3414.85 90
3414.98 91
3415.11 92
3415.25 94
3415.38 97
3415.52 98
3415.65 99
3415.78 98
3415.92 95
3416.05 92
3416.19 90
3416.32 89
3416.45 90
3416.59 93
3416.72 98
3416.86 103
3416.99 108
3417.12 112
3417.26 114
3417.39 114
3417.53 112
3417.66 110
3417.80 107
3417.93 106
3418.06 107
3418.20 111
3418.33 117
3418.47 125
3418.60 135
3418.73 144
3418.87 152
3419.00 158
3419.14 160
3419.27 157
3419.40 150
3419.54 139
3419.67 125
3419.81 110
3419.94 94
3420.08 81
3420.21 72
3420.34 68
3420.48 70
3420.61 76
3420.75 88
3420.88 101
3421.01 116
3421.15 128
3421.28 138
3421.42 143
3421.55 145
3421.69 145
3421.82 143
3421.95 141
3422.09 140
3422.22 140
3422.36 141
3422.49 142
3422.62 140
3422.76 135
3422.89 126
3423.03 114
3423.16 98
3423.30 82
3423.43 66
3423.56 51
3423.70 40
3423.83 32
3423.97 28
3424.10 25
3424.23 25
3424.37 25
3424.50 26
3424.64 25
3424.77 24
3424.91 23
3425.04 22
3425.17 21
3425.31 19
3425.44 18
3425.58 15
3425.71 12
3425.85 7
3425.98 0
3426.11 0
3426.25 0
3426.38 0
3426.52 0
3426.65 0
3426.79 0
3426.92 0
3427.05 5
3427.19 12
3427.32 16
3427.46 18
3427.59 17
3427.73 15
3427.86 12
3427.99 10
3428.13 8
3428.26 9
3428.40 10
3428.53 12
3428.67 14
3428.80 16
3428.93 17
3429.07 17
3429.20 18
3429.34 19
3429.47 24
3429.61 31
3429.74 41
3429.87 54
3430.01 69
3430.14 87
3430.28 107
3430.41 127
3430.55 148
3430.68 170
3430.82 191
3430.95 211
3431.08 230
3431.22 248
3431.35 264
3431.49 277
3431.62 289
3431.76 299
3431.89 307
3432.02 315
3432.16 324
3432.29 335
3432.43 348
3432.56 362
3432.70 376
3432.83 389
3432.97 399
3433.10 405
3433.23 408
3433.37 408
3433.50 406
3433.64 405
3433.77 406
3433.91 408
3434.04 413
3434.17 418
3434.31 423
3434.44 427
3434.58 429
3434.71 429
3434.85 426
3434.98 421
3435.12 413
3435.25 403
3435.38 390
3435.52 376
3435.65 360
3435.79 344
3435.92 328
3436.06 312
3436.19 298
3436.33 285
3436.46 274
3436.59 265
3436.73 259
3436.86 256
3437.00 255
3437.13 254
3437.27 254
3437.40 253
3437.54 250
3437.67 246
3437.81 241
3437.94 234
3438.07 228
3438.21 221
3438.34 214
3438.48 206
3438.61 199
3438.75 192
3438.88 185
3439.02 180
3439.15 176
3439.28 172
3439.42 169
3439.55 166
3439.69 162
3439.82 156
3439.96 149
3440.09 141
3440.23 132
3440.36 123
3440.50 116
3440.63 110
3440.76 108
3440.90 110
3441.03 115
3441.17 124
3441.30 135
3441.44 147
3441.57 157
3441.71 164
3441.84 167
3441.98 165
3442.11 157
3442.24 146
3442.38 132
3442.51 119
3442.65 108
3442.78 102
3442.92 99
3443.05 100
3443.19 103
3443.32 106
3443.46 108
3443.59 108
3443.73 107
3443.86 105
3443.99 105
3444.13 106
3444.26 108
3444.40 110
3444.53 113
3444.67 115
3444.80 116
3444.94 115
3445.07 115
3445.21 115
3445.34 115
3445.48 114
3445.61 112
3445.74 108
3445.88 101
3446.01 91
3446.15 78
3446.28 63
3446.42 48
3446.55 34
3446.69 22
3446.82 13
3446.96 5
3447.09 0
3447.23 0
3447.36 0
3447.50 0
3447.63 0
3447.76 0
3447.90 0
3448.03 0
3448.17 0
3448.30 3
3448.44 6
3448.57 9
3448.71 12
3448.84 16
3448.98 22
3449.11 29
3449.25 37
3449.38 45
3449.52 51
3449.65 54
3449.79 54
3449.92 49
3450.05 42
3450.19 34
3450.32 26
3450.46 20
3450.59 19
3450.73 23
3450.86 31
3451.00 43
3451.13 57
3451.27 70
3451.40 80
3451.54 86
3451.67 88
3451.81 86
3451.94 81
3452.08 74
3452.21 65
3452.35 55
3452.48 45
3452.62 35
3452.75 26
3452.88 19
3453.02 15
3453.15 13
3453.29 12
3453.42 12
3453.56 10
3453.69 7
3453.83 1
3453.96 0
3454.10 0
3454.23 0
3454.37 0
3454.50 0
3454.64 0
3454.77 0
3454.91 6
3455.04 15
3455.18 21
3455.31 25
3455.45 27
3455.58 26
3455.72 24
3455.85 19
3455.99 15
3456.12 10
3456.26 8
3456.39 7
3456.53 8
3456.66 11
3456.79 15
3456.93 19
3457.06 23
3457.20 27
3457.33 31
3457.47 35
3457.60 39
3457.74 43
3457.87 49
3458.01 53
3458.14 57
3458.28 57
3458.41 54
3458.55 48
3458.68 38
3458.82 26
3458.95 15
3459.09 5
3459.22 0
3459.36 0
3459.49 1
3459.63 7
3459.76 12
3459.90 16
3460.03 17
3460.17 14
3460.30 9
3460.44 1
3460.57 0
3460.71 0
3460.84 0
3460.98 0
3461.11 0
3461.25 0
3461.38 6
3461.52 18
3461.65 30
3461.79 38
3461.92 42
3462.06 42
3462.19 36
3462.33 26
3462.46 14
3462.60 2
3462.73 0
3462.87 0
3463.00 0
3463.14 0
3463.27 4
3463.41 16
3463.54 28
3463.68 39
3463.81 48
3463.95 54
3464.08 58
3464.22 60
3464.35 60
3464.49 59
3464.62 56
3464.76 52
3464.89 47
3465.03 43
3465.16 38
3465.30 35
3465.43 32
3465.57 29
3465.70 26
3465.84 24
3465.97 21
3466.11 18
3466.24 15
3466.38 14
3466.51 14
3466.65 17
3466.78 20
3466.92 25
3467.05 29
3467.19 32
3467.32 34
3467.46 32
3467.59 29
3467.73 24
3467.86 20
3468.00 18
3468.13 21
3468.27 28
3468.40 39
3468.54 53
3468.67 69
3468.81 83
3468.94 96
3469.08 105
3469.21 112
3469.35 116
3469.48 117
3469.62 117
3469.75 114
3469.89 109
3470.02 102
3470.16 94
3470.29 83
3470.43 73
3470.56 62
3470.70 52
3470.83 43
3470.97 34
3471.11 27
3471.24 20
3471.38 13
3471.51 8
3471.65 4
3471.78 1
3471.92 0
3472.05 0
3472.19 2
3472.32 5
3472.46 11
3472.59 19
3472.73 30
3472.86 43
3473.00 59
3473.13 77
3473.27 95
3473.40 111
3473.54 125
3473.67 135
3473.81 141
3473.94 144
3474.08 144
3474.21 144
3474.35 144
3474.48 146
3474.62 148
3474.75 151
3474.89 153
3475.03 155
3475.16 154
3475.30 153
3475.43 152
3475.57 152
3475.70 153
3475.84 157
3475.97 162
3476.11 165
3476.24 166
3476.38 161
3476.51 152
3476.65 139
3476.78 123
3476.92 108
3477.05 96
3477.19 89
3477.32 88
3477.46 91
3477.59 97
3477.73 104
3477.87 110
3478.00 114
3478.14 116
3478.27 117
3478.41 116
3478.54 115
3478.68 114
3478.81 113
3478.95 112
3479.08 110
3479.22 107
3479.35 104
3479.49 101
3479.62 97
3479.76 94
3479.89 93
3480.03 93
3480.17 94
3480.30 97
3480.44 100
3480.57 104
3480.71 106
3480.84 106
3480.98 103
3481.11 98
3481.25 92
3481.38 84
3481.52 77
3481.65 71
3481.79 66
3481.92 64
3482.06 64
3482.20 65
3482.33 67
3482.47 70
3482.60 71
3482.74 72
3482.87 70
3483.01 66
3483.14 60
3483.28 53
3483.41 45
3483.55 39
3483.68 34
3483.82 33
3483.96 35
3484.09 38
3484.23 42
3484.36 45
3484.50 45
3484.63 43
3484.77 38
3484.90 34
3485.04 30
3485.17 30
3485.31 32
3485.44 38
3485.58 46
3485.72 54
3485.85 59
3485.99 59
3486.12 55
3486.26 46
3486.39 34
3486.53 22
3486.66 11
3486.80 2
3486.93 0
3487.07 0
3487.21 0
3487.34 0
3487.48 0
3487.61 0
3487.75 0
3487.88 0
3488.02 0
3488.15 0
3488.29 4
3488.42 8
3488.56 9
3488.70 8
3488.83 4
3488.97 1
3489.10 0
3489.24 0
3489.37 5
3489.51 15
3489.64 30
3489.78 47
3489.92 66
3490.05 84
3490.19 100
3490.32 113
3490.46 121
3490.59 125
3490.73 124
3490.86 121
3491.00 116
3491.13 113
3491.27 112
3491.41 115
3491.54 120
3491.68 128
3491.81 137
3491.95 145
3492.08 153
3492.22 157
3492.35 159
3492.49 157
3492.63 151
3492.76 141
3492.90 130
3493.03 117
3493.17 104
3493.30 93
3493.44 83
3493.57 76
3493.71 72
3493.85 70
3493.98 70
3494.12 71
3494.25 74
3494.39 76
3494.52 79
3494.66 83
3494.80 86
3494.93 90
3495.07 94
3495.20 99
3495.34 105
3495.47 111
3495.61 118
3495.74 123
3495.88 127
3496.02 130
3496.15 130
3496.29 130
3496.42 129
3496.56 129
3496.69 131
3496.83 136
3496.97 142
3497.10 150
3497.24 156
3497.37 161
3497.51 162
3497.64 159
3497.78 154
3497.91 146
3498.05 139
3498.19 133
3498.32 130
3498.46 130
3498.59 132
3498.73 135
3498.86 137
3499.00 138
3499.14 136
3499.27 131
3499.41 122
3499.54 113
3499.68 102
3499.81 92
3499.95 83
3500.09 75
3500.22 68
3500.36 63
3500.49 59
3500.63 57
3500.76 56
3500.90 57
3501.04 59
3501.17 62
3501.31 65
3501.44 66
3501.58 65
3501.71 64
3501.85 61
3501.99 58
3502.12 55
3502.26 52
3502.39 49
3502.53 47
3502.66 45
3502.80 43
3502.94 42
3503.07 42
3503.21 44
3503.34 47
3503.48 52
3503.61 59
3503.75 65
3503.89 73
3504.02 80
3504.16 88
3504.29 96
3504.43 105
3504.57 114
3504.70 123
3504.84 131
3504.97 137
3505.11 140
3505.24 140
3505.38 135
3505.52 127
3505.65 118
3505.79 108
3505.92 101
3506.06 96
3506.20 94
3506.33 92
3506.47 89
3506.60 85
3506.74 79
3506.87 71
3507.01 63
3507.15 57
3507.28 53
3507.42 54
3507.55 57
3507.69 63
3507.83 68
3507.96 71
3508.10 70
3508.23 67
3508.37 60
3508.50 52
3508.64 44
3508.78 39
3508.91 38
3509.05 42
3509.18 50
3509.32 62
3509.46 77
3509.59 92
3509.73 107
3509.86 120
3510.00 129
3510.13 134
3510.27 135
3510.41 132
3510.54 127
3510.68 121
3510.81 116
3510.95 111
3511.09 107
3511.22 104
3511.36 99
3511.49 94
3511.63 87
3511.77 78
3511.90 68
3512.04 58
3512.17 48
3512.31 40
3512.45 35
3512.58 32
3512.72 31
3512.85 33
3512.99 35
3513.13 37
3513.26 37
3513.40 37
3513.53 35
3513.67 33
3513.81 31
3513.94 32
3514.08 37
3514.21 46
3514.35 58
3514.49 75
3514.62 95
3514.76 118
3514.89 143
3515.03 169
3515.17 195
3515.30 220
3515.44 245
3515.57 266
3515.71 284
3515.85 299
3515.98 310
3516.12 319
3516.25 326
3516.39 334
3516.53 345
3516.66 357
3516.80 371
3516.93 386
3517.07 401
3517.21 414
3517.34 424
3517.48 431
3517.61 436
3517.75 439
3517.89 440
3518.02 441
3518.16 440
3518.29 438
3518.43 435
3518.57 432
3518.70 428
3518.84 424
3518.97 420
3519.11 417
3519.25 414
3519.38 411
3519.52 407
3519.65 402
3519.79 397
3519.93 392
3520.06 386
3520.20 379
3520.33 371
3520.47 361
3520.61 350
3520.74 337
3520.88 324
3521.02 311
3521.15 300
3521.29 290
3521.42 282
3521.56 273
3521.70 264
3521.83 254
3521.97 242
3522.10 231
3522.24 222
3522.38 216
3522.51 215
3522.65 219
3522.78 226
3522.92 237
3523.06 249
3523.19 261
3523.33 272
3523.47 280
3523.60 286
3523.74 291
3523.87 293
3524.01 293
3524.15 293
3524.28 293
3524.42 293
3524.56 294
3524.69 296
3524.83 300
3524.96 306
3525.10 313
3525.24 320
3525.37 325
3525.51 330
3525.64 333
3525.78 334
3525.92 334
3526.05 332
3526.19 329
3526.33 324
3526.46 317
3526.60 307
3526.73 297
3526.87 288
3527.01 280
3527.14 275
3527.28 274
3527.42 275
3527.55 277
3527.69 279
3527.82 279
3527.96 274
3528.10 266
3528.23 253
3528.37 238
3528.51 222
3528.64 207
3528.78 194
3528.91 184
3529.05 176
3529.19 171
3529.32 166
3529.46 163
3529.60 158
3529.73 151
3529.87 144
3530.00 134
3530.14 124
3530.28 113
3530.41 103
3530.55 95
3530.69 90
3530.82 87
3530.96 89
3531.09 95
3531.23 105
3531.37 118
3531.50 134
3531.64 151
3531.78 167
3531.91 182
3532.05 193
3532.19 199
3532.32 202
3532.46 201
3532.59 197
3532.73 192
3532.87 188
3533.00 184
3533.14 182
3533.28 182
3533.41 184
3533.55 186
3533.68 189
3533.82 191
3533.96 192
3534.09 192
3534.23 193
3534.37 195
3534.50 200
3534.64 210
3534.78 222
3534.91 237
3535.05 250
3535.18 261
3535.32 266
3535.46 264
3535.59 256
3535.73 244
3535.87 229
3536.00 214
3536.14 201
3536.28 190
3536.41 181
3536.55 173
3536.69 166
3536.82 157
3536.96 146
3537.09 135
3537.23 123
3537.37 113
3537.50 107
3537.64 105
3537.78 107
3537.91 113
3538.05 120
3538.19 127
3538.32 132
3538.46 134
3538.60 134
3538.73 133
3538.87 132
3539.00 133
3539.14 135
3539.28 139
3539.41 142
3539.55 143
3539.69 142
3539.82 136
3539.96 129
3540.10 119
3540.23 110
3540.37 102
3540.51 96
3540.64 93
3540.78 92
3540.92 94
3541.05 97
3541.19 102
3541.32 108
3541.46 117
3541.60 127
3541.73 140
3541.87 154
3542.01 167
3542.14 179
3542.28 189
3542.42 195
3542.55 198
3542.69 197
3542.83 193
3542.96 187
3543.10 179
3543.24 171
3543.37 163
3543.51 156
3543.65 151
3543.78 149
3543.92 151
3544.06 155
3544.19 161
3544.33 168
3544.47 174
3544.60 179
3544.74 182
3544.87 184
3545.01 186
3545.15 188
3545.28 191
3545.42 195
3545.56 200
3545.69 204
3545.83 207
3545.97 208
3546.10 206
3546.24 201
3546.38 194
3546.51 186
3546.65 177
3546.79 168
3546.92 159
3547.06 152
3547.20 147
3547.33 144
3547.47 143
3547.61 145
3547.74 149
3547.88 154
3548.02 158
3548.15 160
3548.29 159
3548.43 152
3548.56 141
3548.70 127
3548.84 110
3548.97 94
3549.11 81
3549.25 72
3549.38 68
3549.52 70
3549.66 77
3549.79 86
3549.93 95
3550.07 103
3550.20 107
3550.34 107
3550.48 104
3550.61 98
3550.75 90
3550.89 82
3551.02 72
3551.16 62
3551.30 52
3551.43 42
3551.57 34
3551.71 27
3551.84 23
3551.98 21
3552.12 22
3552.25 25
3552.39 30
3552.53 35
3552.66 40
3552.80 43
3552.94 45
3553.07 44
3553.21 41
3553.35 36
3553.48 30
3553.62 24
3553.76 20
3553.89 18
3554.03 18
3554.17 21
3554.30 24
3554.44 27
3554.58 29
3554.71 32
3554.85 34
3554.99 38
3555.12 43
3555.26 50
3555.40 59
3555.54 68
3555.67 76
3555.81 82
3555.95 85
3556.08 86
3556.22 85
3556.36 82
3556.49 78
3556.63 71
3556.77 63
3556.90 53
3557.04 44
3557.18 35
3557.31 31
3557.45 32
3557.59 38
3557.72 50
3557.86 65
3558.00 81
3558.13 94
3558.27 103
3558.41 108
3558.54 108
3558.68 106
3558.82 102
3558.96 98
3559.09 94
3559.23 90
3559.37 85
3559.50 79
3559.64 71
3559.78 61
3559.91 51
3560.05 41
3560.19 33
3560.32 26
3560.46 21
3560.60 16
3560.73 12
3560.87 7
3561.01 2
3561.15 0
3561.28 0
3561.42 0
3561.56 0
3561.69 0
3561.83 0
3561.97 0
3562.10 1
3562.24 13
3562.38 26
3562.51 37
3562.65 46
3562.79 51
3562.92 52
3563.06 50
3563.20 46
3563.34 42
3563.47 39
3563.61 38
3563.75 37
3563.88 38
3564.02 38
3564.16 38
3564.29 38
3564.43 38
3564.57 39
3564.71 41
3564.84 43
3564.98 47
3565.12 53
3565.25 59
3565.39 68
3565.53 77
3565.66 87
3565.80 97
3565.94 106
3566.07 113
3566.21 117
3566.35 118
3566.49 116
3566.62 113
3566.76 109
3566.90 105
3567.03 102
3567.17 100
3567.31 100
3567.44 102
3567.58 105
3567.72 111
3567.86 118
3567.99 127
3568.13 136
3568.27 146
3568.40 154
3568.54 159
3568.68 162
3568.81 162
3568.95 160
3569.09 157
3569.23 153
3569.36 151
3569.50 150
3569.64 151
3569.77 154
3569.91 157
3570.05 160
3570.19 162
3570.32 163
3570.46 164
3570.60 164
3570.73 164
3570.87 162
3571.01 158
3571.14 152
3571.28 144
3571.42 134
3571.56 123
3571.69 112
3571.83 102
3571.97 94
3572.10 86
3572.24 79
3572.38 71
3572.52 62
3572.65 52
3572.79 42
3572.93 35
3573.06 30
3573.20 28
3573.34 31
3573.48 37
3573.61 46
3573.75 55
3573.89 64
3574.02 72
3574.16 78
3574.30 84
3574.44 89
3574.57 95
3574.71 101
3574.85 108
3574.98 114
3575.12 120
3575.26 124
3575.40 125
3575.53 123
3575.67 120
3575.81 117
3575.94 115
3576.08 116
3576.22 122
3576.36 131
3576.49 142
3576.63 153
3576.77 163
3576.90 169
3577.04 170
3577.18 168
3577.32 162
3577.45 155
3577.59 149
3577.73 144
3577.86 140
3578.00 137
3578.14 136
3578.28 134
3578.41 132
3578.55 128
3578.69 124
3578.83 120
3578.96 115
3579.10 111
3579.24 107
3579.37 102
3579.51 97
3579.65 91
3579.79 82
3579.92 70
3580.06 56
3580.20 42
3580.33 31
3580.47 22
3580.61 18
3580.75 19
3580.88 25
3581.02 32
3581.16 41
3581.30 49
3581.43 57
3581.57 64
3581.71 71
3581.84 79
3581.98 89
3582.12 100
3582.26 112
3582.39 125
3582.53 137
3582.67 149
3582.81 159
3582.94 168
3583.08 175
3583.22 180
3583.35 184
3583.49 185
3583.63 184
3583.77 181
3583.90 177
3584.04 173
3584.18 171
3584.32 173
3584.45 179
3584.59 191
3584.73 207
3584.87 226
3585.00 246
3585.14 267
3585.28 286
3585.41 304
3585.55 320
3585.69 333
3585.83 344
3585.96 353
3586.10 359
3586.24 365
3586.38 370
3586.51 376
3586.65 383
3586.79 392
3586.93 401
3587.06 409
3587.20 414
3587.34 414
3587.48 410
3587.61 400
3587.75 387
3587.89 372
3588.02 357
3588.16 346
3588.30 339
3588.44 336
3588.57 337
3588.71 340
3588.85 344
3588.99 347
3589.12 347
3589.26 343
3589.40 337
3589.54 327
3589.67 315
3589.81 303
3589.95 290
3590.09 278
3590.22 268
3590.36 258
3590.50 250
3590.64 243
3590.77 237
3590.91 233
3591.05 230
3591.19 227
3591.32 224
3591.46 220
3591.60 217
3591.74 214
3591.87 213
3592.01 213
3592.15 217
3592.29 223
3592.42 231
3592.56 240
3592.70 247
3592.84 251
3592.97 251
3593.11 247
3593.25 241
3593.39 234
3593.52 229
3593.66 226
3593.80 225
3593.94 226
3594.07 228
3594.21 228
3594.35 226
3594.49 222
3594.62 217
3594.76 212
3594.90 207
3595.04 204
3595.17 201
3595.31 197
3595.45 193
3595.59 188
3595.72 182
3595.86 176
3596.00 171
3596.14 167
3596.27 167
3596.41 169
3596.55 173
3596.69 177
3596.82 180
3596.96 180
3597.10 178
3597.24 172
3597.37 164
3597.51 155
3597.65 144
3597.79 134
3597.92 123
3598.06 113
3598.20 103
3598.34 93
3598.47 85
3598.61 79
3598.75 73
3598.89 69
3599.03 65
3599.16 60
3599.30 54
3599.44 47
3599.58 40
3599.71 34
3599.85 32
3599.99 34
3600.13 41
3600.26 50
3600.40 60
3600.54 68
3600.68 73
3600.81 74
3600.95 70
3601.09 65
3601.23 61
3601.36 61
3601.50 65
3601.64 74
3601.78 87
3601.92 100
3602.05 112
3602.19 121
3602.33 126
3602.47 128
3602.60 128
3602.74 128
3602.88 128
3603.02 128
3603.15 127
3603.29 126
3603.43 123
3603.57 119
3603.71 113
3603.84 108
3603.98 104
3604.12 101
3604.26 100
3604.39 101
3604.53 102
3604.67 104
3604.81 106
3604.94 109
3605.08 112
3605.22 117
3605.36 121
3605.50 126
3605.63 129
3605.77 131
3605.91 129
3606.05 125
3606.18 117
3606.32 108
3606.46 97
3606.60 86
3606.74 77
3606.87 71
3607.01 68
3607.15 68
3607.29 71
3607.42 75
3607.56 78
3607.70 81
3607.84 82
3607.98 82
3608.11 80
3608.25 77
3608.39 73
3608.53 70
3608.66 66
3608.80 63
3608.94 59
3609.08 54
3609.22 50
3609.35 45
3609.49 39
3609.63 33
3609.77 27
3609.90 22
3610.04 17
3610.18 13
3610.32 10
3610.46 7
3610.59 5
3610.73 3
3610.87 0
3611.01 0
3611.14 0
3611.28 0
3611.42 0
3611.56 0
3611.70 0
3611.83 0
3611.97 0
3612.11 3
3612.25 9
3612.39 14
3612.52 19
3612.66 24
3612.80 30
3612.94 37
3613.07 46
3613.21 56
3613.35 67
3613.49 79
3613.63 90
3613.76 101
3613.90 111
3614.04 121
3614.18 132
3614.32 143
3614.45 155
3614.59 168
3614.73 180
3614.87 190
3615.01 198
3615.14 203
3615.28 204
3615.42 201
3615.56 195
3615.69 187
3615.83 176
3615.97 165
3616.11 154
3616.25 144
3616.38 136
3616.52 132
3616.66 130
3616.80 130
3616.94 131
3617.07 132
3617.21 131
3617.35 128
3617.49 124
3617.63 118
3617.76 111
3617.90 104
3618.04 97
3618.18 90
3618.32 83
3618.45 75
3618.59 67
3618.73 60
3618.87 52
3619.01 45
3619.14 40
3619.28 37
3619.42 37
3619.56 39
3619.70 44
3619.83 51
3619.97 61
3620.11 73
3620.25 86
3620.39 98
3620.52 109
3620.66 117
3620.80 122
3620.94 123
3621.08 119
3621.21 113
3621.35 105
3621.49 96
3621.63 88
3621.77 82
3621.90 80
3622.04 80
3622.18 84
3622.32 89
3622.46 95
3622.59 102
3622.73 106
3622.87 109
3623.01 109
3623.15 107
3623.28 104
3623.42 99
3623.56 94
3623.70 89
3623.84 84
3623.98 78
3624.11 71
3624.25 63
3624.39 54
3624.53 44
3624.67 34
3624.80 27
3624.94 22
3625.08 22
3625.22 26
3625.36 33
3625.49 40
3625.63 46
3625.77 49
3625.91 48
3626.05 43
3626.18 36
3626.32 28
3626.46 20
3626.60 12
3626.74 6
3626.88 1
3627.01 0
3627.15 0
3627.29 1
3627.43 7
3627.57 15
3627.70 24
3627.84 33
3627.98 40
3628.12 43
3628.26 42
3628.40 37
3628.53 29
3628.67 20
3628.81 13
3628.95 6
3629.09 1
3629.22 0
3629.36 0
3629.50 0
3629.64 0
3629.78 0
3629.92 0
3630.05 0
3630.19 0
3630.33 0
3630.47 1
3630.61 7
3630.74 15
3630.88 24
3631.02 33
3631.16 41
3631.30 48
3631.44 52
3631.57 54
3631.71 54
3631.85 53
3631.99 52
3632.13 51
3632.27 51
3632.40 54
3632.54 59
3632.68 66
3632.82 75
3632.96 87
3633.09 98
3633.23 108
3633.37 115
3633.51 116
3633.65 112
3633.79 101
3633.92 86
3634.06 69
3634.20 52
3634.34 38
3634.48 28
3634.62 25
3634.75 26
3634.89 33
3635.03 44
3635.17 57
3635.31 70
3635.45 83
3635.58 95
3635.72 103
3635.86 108
3636.00 110
3636.14 108
3636.28 104
3636.41 97
3636.55 89
3636.69 79
3636.83 69
3636.97 60
3637.11 53
3637.24 47
3637.38 43
3637.52 39
3637.66 36
3637.80 32
3637.94 28
3638.07 23
3638.21 19
3638.35 16
3638.49 16
3638.63 20
3638.77 26
3638.90 33
3639.04 40
3639.18 47
3639.32 52
3639.46 55
3639.60 59
3639.73 63
3639.87 67
3640.01 71
3640.15 76
3640.29 78
3640.43 77
3640.56 72
3640.70 65
3640.84 57
3640.98 49
3641.12 44
3641.26 43
3641.39 46
3641.53 52
3641.67 60
3641.81 67
3641.95 73
3642.09 76
3642.23 77
3642.36 76
3642.50 73
3642.64 71
3642.78 69
3642.92 69
3643.06 71
3643.19 74
3643.33 79
3643.47 85
3643.61 91
3643.75 95
3643.89 98
3644.03 98
3644.16 95
3644.30 91
3644.44 85
3644.58 80
3644.72 77
3644.86 77
3644.99 82
3645.13 90
3645.27 100
3645.41 113
3645.55 125
3645.69 136
3645.83 145
3645.96 151
3646.10 152
3646.24 150
3646.38 144
3646.52 134
3646.66 122
3646.80 108
3646.93 95
3647.07 85
3647.21 78
3647.35 76
3647.49 77
3647.63 80
3647.76 84
3647.90 86
3648.04 86
3648.18 83
3648.32 76
3648.46 68
3648.60 59
3648.73 52
3648.87 47
3649.01 45
3649.15 46
3649.29 51
3649.43 56
3649.57 62
3649.70 66
3649.84 68
3649.98 68
3650.12 66
3650.26 63
3650.40 62
3650.54 62
3650.67 65
3650.81 68
3650.95 73
3651.09 77
3651.23 79
3651.37 80
3651.51 80
3651.64 78
3651.78 77
3651.92 75
3652.06 74
3652.20 72
3652.34 69
3652.48 64
3652.62 57
3652.75 48
3652.89 39
3653.03 30
3653.17 23
3653.31 19
3653.45 19
3653.59 22
3653.72 28
3653.86 35
3654.00 40
3654.14 44
3654.28 45
3654.42 44
3654.56 43
3654.69 41
3654.83 41
3654.97 42
3655.11 44
3655.25 47
3655.39 49
3655.53 50
3655.67 49
3655.80 46
3655.94 42
3656.08 38
3656.22 36
3656.36 37
3656.50 41
3656.64 49
3656.78 59
3656.91 71
3657.05 81
3657.19 89
3657.33 93
3657.47 93
3657.61 91
3657.75 87
3657.88 84
3658.02 83
3658.16 84
3658.30 87
3658.44 90
3658.58 93
3658.72 93
3658.86 92
3658.99 88
3659.13 84
3659.27 80
3659.41 77
3659.55 76
3659.69 76
3659.83 76
3659.97 76
3660.10 75
3660.24 73
3660.38 70
3660.52 67
3660.66 66
3660.80 67
3660.94 69
3661.08 73
3661.22 78
3661.35 84
3661.49 89
3661.63 94
3661.77 98
3661.91 102
3662.05 107
3662.19 114
3662.33 123
3662.46 135
3662.60 149
3662.74 164
3662.88 179
3663.02 192
3663.16 202
3663.30 208
3663.44 211
3663.58 210
3663.71 207
3663.85 202
3663.99 197
3664.13 192
3664.27 185
3664.41 178
3664.55 168
3664.69 157
3664.82 146
3664.96 135
3665.10 125
3665.24 116
3665.38 109
3665.52 102
3665.66 95
3665.80 88
3665.94 79
3666.07 71
3666.21 63
3666.35 58
3666.49 56
3666.63 57
3666.77 62
3666.91 69
3667.05 78
3667.19 85
3667.32 91
3667.46 94
3667.60 95
3667.74 93
3667.88 90
3668.02 87
3668.16 83
3668.30 80
3668.44 76
3668.57 71
3668.71 66
3668.85 61
3668.99 55
3669.13 51
3669.27 48
3669.41 47
3669.55 48
3669.69 52
3669.83 59
3669.96 68
3670.10 79
3670.24 92
3670.38 107
3670.52 120
3670.66 133
3670.80 142
3670.94 147
3671.08 147
3671.22 145
3671.35 139
3671.49 133
3671.63 126
3671.77 119
3671.91 114
3672.05 109
3672.19 104
3672.33 99
3672.47 95
3672.61 91
3672.74 86
3672.88 82
3673.02 77
3673.16 71
3673.30 66
3673.44 60
3673.58 56
3673.72 55
3673.86 57
3674.00 63
3674.13 72
3674.27 83
3674.41 94
3674.55 104
3674.69 111
3674.83 113
3674.97 113
3675.11 111
3675.25 107
3675.39 104
3675.52 101
3675.66 99
3675.80 98
3675.94 96
3676.08 93
3676.22 89
3676.36 85
3676.50 81
3676.64 78
3676.78 76
3676.92 76
3677.05 78
3677.19 81
3677.33 85
3677.47 90
3677.61 94
3677.75 97
3677.89 99
3678.03 98
3678.17 95
3678.31 87
3678.45 76
3678.58 63
3678.72 47
3678.86 30
3679.00 15
3679.14 2
3679.28 0
3679.42 0
3679.56 0
3679.70 0
3679.84 0
3679.98 0
3680.12 0
3680.25 0
3680.39 0
3680.53 6
3680.67 13
3680.81 21
3680.95 30
3681.09 40
3681.23 51
3681.37 63
3681.51 76
3681.65 91
3681.79 106
3681.92 120
3682.06 133
3682.20 142
3682.34 147
3682.48 148
3682.62 145
3682.76 138
3682.90 129
3683.04 118
3683.18 106
3683.32 93
3683.46 81
3683.59 70
3683.73 63
3683.87 62
3684.01 66
3684.15 75
3684.29 89
3684.43 106
3684.57 122
3684.71 137
3684.85 148
3684.99 156
3685.13 162
3685.27 167
3685.40 173
3685.54 180
3685.68 187
3685.82 194
3685.96 200
3686.10 205
3686.24 206
3686.38 205
3686.52 203
3686.66 199
3686.80 195
3686.94 190
3687.08 186
3687.22 183
3687.35 180
3687.49 177
3687.63 175
3687.77 175
3687.91 177
3688.05 181
3688.19 189
3688.33 200
3688.47 213
3688.61 228
3688.75 242
3688.89 253
3689.03 261
3689.17 264
3689.30 262
3689.44 257
3689.58 250
3689.72 241
3689.86 233
3690.00 225
3690.14 218
3690.28 209
3690.42 200
3690.56 188
3690.70 174
3690.84 161
3690.98 148
3691.12 137
3691.26 130
3691.40 127
3691.53 127
3691.67 132
3691.81 138
3691.95 147
3692.09 155
3692.23 163
3692.37 171
3692.51 177
3692.65 181
3692.79 184
3692.93 184
3693.07 183
3693.21 180
3693.35 176
3693.49 171
3693.63 166
3693.76 161
3693.90 155
3694.04 149
3694.18 143
3694.32 136
3694.46 130
3694.60 123
3694.74 116
3694.88 110
3695.02 106
3695.16 104
3695.30 105
3695.44 109
3695.58 116
3695.72 127
3695.86 139
3696.00 153
3696.13 166
3696.27 177
3696.41 186
3696.55 191
3696.69 192
3696.83 189
3696.97 183
3697.11 173
3697.25 162
3697.39 150
3697.53 140
3697.67 132
3697.81 127
3697.95 126
3698.09 127
3698.23 129
3698.37 132
3698.51 135
3698.65 137
3698.78 140
3698.92 143
3699.06 148
3699.20 155
3699.34 164
3699.48 174
3699.62 184
3699.76 193
3699.90 200
3700.04 207
3700.18 212
3700.32 218
3700.46 225
3700.60 234
3700.74 244
3700.88 254
3701.02 263
3701.16 270
3701.30 274
3701.44 276
3701.58 275
3701.72 272
3701.85 269
3701.99 266
3702.13 265
3702.27 264
3702.41 264
3702.55 265
3702.69 269
3702.83 273
3702.97 280
3703.11 289
3703.25 298
3703.39 308
3703.53 316
3703.67 321
3703.81 323
3703.95 322
3704.09 318
3704.23 314
3704.37 310
3704.51 307
3704.65 306
3704.79 304
3704.93 302
3705.07 298
3705.20 291
3705.34 282
3705.48 271
3705.62 259
3705.76 249
3705.90 241
3706.04 235
3706.18 231
3706.32 227
3706.46 225
3706.60 222
3706.74 219
3706.88 217
3707.02 216
3707.16 216
3707.30 216
3707.44 216
3707.58 215
3707.72 213
3707.86 210
3708.00 208
3708.14 205
3708.28 202
3708.42 200
3708.56 199
3708.70 198
3708.84 199
3708.98 200
3709.12 203
3709.26 206
3709.39 208
3709.53 210
3709.67 209
3709.81 207
3709.95 203
3710.09 199
3710.23 195
3710.37 192
3710.51 191
3710.65 191
3710.79 191
3710.93 190
3711.07 187
3711.21 181
3711.35 172
3711.49 160
3711.63 147
3711.77 133
3711.91 120
3712.05 109
3712.19 102
3712.33 99
3712.47 100
3712.61 104
3712.75 109
3712.89 115
3713.03 118
3713.17 119
3713.31 116
3713.45 110
3713.59 101
3713.73 89
3713.87 76
3714.01 62
3714.15 50
3714.29 41
3714.43 35
3714.57 32
3714.71 32
3714.85 35
3714.98 39
3715.12 45
3715.26 52
3715.40 57
3715.54 62
3715.68 66
3715.82 69
3715.96 70
3716.10 70
3716.24 68
3716.38 66
3716.52 62
3716.66 57
3716.80 52
3716.94 46
3717.08 42
3717.22 39
3717.36 40
3717.50 44
3717.64 52
3717.78 63
3717.92 75
3718.06 87
3718.20 97
3718.34 105
3718.48 110
3718.62 112
3718.76 115
3718.90 118
3719.04 122
3719.18 129
3719.32 136
3719.46 142
3719.60 146
3719.74 145
3719.88 139
3720.02 129
3720.16 115
3720.30 99
3720.44 83
3720.58 69
3720.72 57
3720.86 47
3721.00 40
3721.14 35
3721.28 31
3721.42 29
3721.56 27
3721.70 25
3721.84 24
3721.98 24
3722.12 23
3722.26 24
3722.40 25
3722.54 29
3722.68 36
3722.82 47
3722.96 63
3723.10 84
3723.24 108
3723.38 133
3723.52 156
3723.66 174
3723.80 184
3723.94 184
3724.08 176
3724.22 161
3724.36 142
3724.50 125
3724.64 110
3724.78 99
3724.92 93
3725.06 90
3725.20 89
3725.34 89
3725.48 88
3725.62 86
3725.76 83
3725.90 80
3726.04 76
3726.18 72
3726.32 69
3726.46 67
3726.60 68
3726.74 72
3726.88 77
3727.02 85
3727.16 92
3727.30 98
3727.44 102
3727.58 102
3727.72 99
3727.86 93
3728.00 85
3728.14 76
3728.28 66
3728.42 56
3728.56 47
3728.70 40
3728.84 34
3728.98 32
3729.12 34
3729.26 41
3729.40 51
3729.54 66
3729.68 83
3729.82 99
3729.96 114
3730.10 125
3730.24 131
3730.38 132
3730.52 129
3730.66 120
3730.80 109
3730.94 95
3731.08 79
3731.22 61
3731.36 43
3731.50 25
3731.64 9
3731.78 0
3731.92 0
3732.06 0
3732.20 0
3732.34 0
3732.48 0
3732.62 0
3732.76 0
3732.90 3
3733.04 7
3733.18 10
3733.32 15
3733.46 19
3733.60 24
3733.74 29
3733.88 34
3734.02 40
3734.16 46
3734.30 53
3734.44 61
3734.58 68
3734.72 74
3734.86 78
3735.00 77
3735.14 73
3735.28 67
3735.42 58
3735.56 50
3735.71 44
3735.85 41
3735.99 40
3736.13 40
3736.27 40
3736.41 40
3736.55 38
3736.69 36
3736.83 34
3736.97 33
3737.11 35
3737.25 41
3737.39 50
3737.53 61
3737.67 74
3737.81 86
3737.95 96
3738.09 103
3738.23 106
3738.37 104
3738.51 99
3738.65 92
3738.79 84
3738.93 77
3739.07 73
3739.21 72
3739.35 74
3739.49 80
3739.63 89
3739.77 100
3739.91 111
3740.05 123
3740.19 134
3740.33 145
3740.47 154
3740.61 162
3740.75 168
3740.89 172
3741.03 173
3741.17 172
3741.32 169
3741.46 164
3741.60 158
3741.74 152
3741.88 145
3742.02 139
3742.16 133
3742.30 127
3742.44 122
3742.58 118
3742.72 113
3742.86 108
3743.00 103
3743.14 97
3743.28 92
3743.42 86
3743.56 81
3743.70 77
3743.84 73
3743.98 71
3744.12 69
3744.26 67
3744.40 66
3744.54 66
3744.68 67
3744.82 70
3744.96 75
3745.10 81
3745.24 87
3745.38 93
3745.53 98
3745.67 102
3745.81 103
3745.95 103
3746.09 102
3746.23 101
3746.37 100
3746.51 100
3746.65 101
3746.79 103
3746.93 106
3747.07 109
3747.21 114
3747.35 121
3747.49 128
3747.63 137
3747.77 144
3747.91 150
3748.05 153
3748.19 153
3748.33 149
3748.47 141
3748.61 132
3748.75 123
3748.90 115
3749.04 108
3749.18 105
3749.32 104
3749.46 105
3749.60 106
3749.74 107
3749.88 107
3750.02 104
3750.16 100
3750.30 95
3750.44 88
3750.58 83
3750.72 78
3750.86 75
3751.00 73
3751.14 73
3751.28 74
3751.42 76
3751.56 78
3751.70 80
3751.85 82
3751.99 83
3752.13 83
3752.27 81
3752.41 77
3752.55 72
3752.69 67
3752.83 61
3752.97 55
3753.11 49
3753.25 43
3753.39 37
3753.53 30
3753.67 23
3753.81 16
3753.95 10
3754.09 6
3754.23 4
3754.37 4
3754.52 5
3754.66 8
3754.80 10
3754.94 13
3755.08 16
3755.22 21
3755.36 27
3755.50 35
3755.64 44
3755.78 52
3755.92 60
3756.06 65
3756.20 68
3756.34 68
3756.48 68
3756.62 68
3756.76 68
3756.90 71
3757.05 75
3757.19 79
3757.33 83
3757.47 86
3757.61 85
3757.75 83
3757.89 79
3758.03 74
3758.17 68
3758.31 63
3758.45 57
3758.59 51
3758.73 43
3758.87 34
3759.01 23
3759.15 13
3759.30 3
3759.44 0
3759.58 0
3759.72 0
3759.86 0
3760.00 0
3760.14 0
3760.28 0
3760.42 0
3760.56 0
3760.70 2
3760.84 7
3760.98 15
3761.12 24
3761.26 34
3761.41 43
3761.55 50
3761.69 55
3761.83 56
3761.97 55
3762.11 52
3762.25 50
3762.39 49
3762.53 51
3762.67 55
3762.81 61
3762.95 66
3763.09 70
3763.23 71
3763.37 70
3763.52 66
3763.66 63
3763.80 60
3763.94 60
3764.08 63
3764.22 70
3764.36 79
3764.50 89
3764.64 100
3764.78 110
3764.92 119
3765.06 126
3765.20 132
3765.35 136
3765.49 138
3765.63 138
3765.77 135
3765.91 131
3766.05 124
3766.19 117
3766.33 110
3766.47 104
3766.61 100
3766.75 99
3766.89 99
3767.03 99
3767.18 100
3767.32 101
3767.46 101
3767.60 103
3767.74 105
3767.88 108
3768.02 110
3768.16 111
3768.30 111
3768.44 110
3768.58 108
3768.72 105
3768.86 104
3769.01 103
3769.15 104
3769.29 105
3769.43 105
3769.57 105
3769.71 105
3769.85 105
3769.99 107
3770.13 111
3770.27 117
3770.41 123
3770.55 130
3770.70 137
3770.84 141
3770.98 142
3771.12 141
3771.26 137
3771.40 130
3771.54 121
3771.68 111
3771.82 101
3771.96 92
3772.10 85
3772.25 80
3772.39 77
3772.53 76
3772.67 76
3772.81 76
3772.95 75
3773.09 73
3773.23 70
3773.37 66
3773.51 63
3773.65 60
3773.79 60
3773.94 62
3774.08 66
3774.22 72
3774.36 77
3774.50 82
3774.64 83
3774.78 81
3774.92 74
3775.06 63
3775.20 49
3775.35 32
3775.49 16
3775.63 1
3775.77 0
3775.91 0
3776.05 0
3776.19 0
3776.33 0
3776.47 0
3776.61 0
3776.75 0
3776.90 7
3777.04 16
3777.18 25
3777.32 33
3777.46 40
3777.60 44
3777.74 48
3777.88 50
3778.02 52
3778.16 54
3778.31 58
3778.45 62
3778.59 67
3778.73 73
3778.87 77
3779.01 80
3779.15 81
3779.29 81
3779.43 78
3779.57 73
3779.72 68
3779.86 64
3780.00 60
3780.14 58
3780.28 56
3780.42 55
3780.56 53
3780.70 49
3780.84 43
3780.98 35
3781.13 26
3781.27 17
3781.41 9
3781.55 1
3781.69 0
3781.83 0
3781.97 0
3782.11 0
3782.25 0
3782.40 0
3782.54 0
3782.68 0
3782.82 12
3782.96 35
3783.10 59
3783.24 83
3783.38 103
3783.52 117
3783.67 126
3783.81 127
3783.95 123
3784.09 116
3784.23 105
3784.37 94
3784.51 83
3784.65 74
3784.79 66
3784.93 60
3785.08 56
3785.22 55
3785.36 54
3785.50 56
3785.64 57
3785.78 57
3785.92 56
3786.06 53
3786.21 49
3786.35 42
3786.49 34
3786.63 26
3786.77 19
3786.91 13
3787.05 10
3787.19 10
3787.33 12
3787.48 18
3787.62 26
3787.76 36
3787.90 47
3788.04 56
3788.18 64
3788.32 68
3788.46 70
3788.60 69
3788.75 65
3788.89 60
3789.03 56
3789.17 52
3789.31 49
3789.45 48
3789.59 47
3789.73 46
3789.88 44
3790.02 42
3790.16 39
3790.30 36
3790.44 33
3790.58 31
3790.72 30
3790.86 32
3791.01 35
3791.15 40
3791.29 44
3791.43 48
3791.57 51
3791.71 51
3791.85 49
3791.99 45
3792.14 40
3792.28 34
3792.42 29
3792.56 24
3792.70 20
3792.84 17
3792.98 15
3793.12 13
3793.27 11
3793.41 10
3793.55 10
3793.69 12
3793.83 17
3793.97 25
3794.11 34
3794.25 44
3794.40 53
3794.54 59
3794.68 63
3794.82 65
3794.96 66
3795.10 68
3795.24 73
3795.38 80
3795.53 88
3795.67 96
3795.81 102
3795.95 106
3796.09 107
3796.23 106
3796.37 104
3796.52 104
3796.66 106
3796.80 111
3796.94 117
3797.08 125
3797.22 132
3797.36 138
3797.50 141
3797.65 140
3797.79 137
3797.93 131
3798.07 125
3798.21 118
3798.35 113
3798.49 109
3798.64 108
3798.78 109
3798.92 110
3799.06 110
3799.20 110
3799.34 108
3799.48 105
3799.63 101
3799.77 99
3799.91 97
3800.05 99
3800.19 102
3800.33 108
3800.47 114
3800.62 120
3800.76 125
3800.90 128
3801.04 128
3801.18 127
3801.32 123
3801.46 119
3801.61 116
3801.75 113
3801.89 113
3802.03 114
3802.17 117
3802.31 122
3802.45 126
3802.60 130
3802.74 132
3802.88 132
3803.02 128
3803.16 122
3803.30 114
3803.44 103
3803.59 90
3803.73 78
3803.87 66
3804.01 55
3804.15 46
3804.29 39
3804.43 34
3804.58 32
3804.72 32
3804.86 34
3805.00 37
3805.14 40
3805.28 44
3805.42 47
3805.57 49
3805.71 49
3805.85 48
3805.99 47
3806.13 44
3806.27 41
3806.42 39
3806.56 36
3806.70 35
3806.84 35
3806.98 37
3807.12 40
3807.26 45
3807.41 52
3807.55 61
3807.69 73
3807.83 86
3807.97 100
3808.11 115
3808.26 127
3808.40 137
3808.54 145
3808.68 150
3808.82 153
3808.96 156
3809.10 159
3809.25 164
3809.39 171
3809.53 182
3809.67 195
3809.81 212
3809.95 231
3810.10 254
3810.24 279
3810.38 305
3810.52 330
3810.66 354
3810.80 376
3810.94 396
3811.09 414
3811.23 433
3811.37 455
3811.51 481
3811.65 513
3811.79 550
3811.94 590
3812.08 633
3812.22 676
3812.36 716
3812.50 753
3812.64 787
3812.79 819
3812.93 849
3813.07 880
3813.21 912
3813.35 945
3813.49 978
3813.64 1010
3813.78 1039
3813.92 1064
3814.06 1084
3814.20 1099
3814.34 1109
3814.49 1113
3814.63 1112
3814.77 1107
3814.91 1100
3815.05 1090
3815.19 1080
3815.34 1070
3815.48 1063
3815.62 1058
3815.76 1056
3815.90 1057
3816.04 1059
3816.19 1060
3816.33 1057
3816.47 1051
3816.61 1038
3816.75 1019
3816.89 994
3817.04 965
3817.18 933
3817.32 900
3817.46 867
3817.60 835
3817.74 804
3817.89 773
3818.03 743
3818.17 713
3818.31 683
3818.45 654
3818.60 625
3818.74 597
3818.88 568
3819.02 540
3819.16 510
3819.30 479
3819.45 447
3819.59 415
3819.73 383
3819.87 353
3820.01 328
3820.15 306
3820.30 289
3820.44 275
3820.58 265
3820.72 256
3820.86 249
3821.01 242
3821.15 234
3821.29 227
3821.43 219
3821.57 209
3821.71 198
3821.86 183
3822.00 165
3822.14 145
3822.28 121
3822.42 96
3822.57 72
3822.71 49
3822.85 29
3822.99 14
3823.13 4
3823.27 0
3823.42 0
3823.56 0
3823.70 6
3823.84 13
3823.98 21
3824.13 31
3824.27 42
3824.41 54
3824.55 66
3824.69 78
3824.83 88
3824.98 95
3825.12 101
3825.26 105
3825.40 109
3825.54 113
3825.69 119
3825.83 126
3825.97 131
3826.11 134
3826.25 133
3826.40 127
3826.54 117
3826.68 105
3826.82 92
3826.96 80
3827.10 71
3827.25 66
3827.39 63
3827.53 61
3827.67 60
3827.81 58
3827.96 56
3828.10 54
3828.24 52
3828.38 52
3828.52 53
3828.67 57
3828.81 61
3828.95 65
3829.09 69
3829.23 71
3829.38 73
3829.52 74
3829.66 76
3829.80 78
3829.94 82
3830.09 86
3830.23 89
3830.37 91
3830.51 90
3830.65 86
3830.79 80
3830.94 71
3831.08 60
3831.22 49
3831.36 38
3831.50 28
3831.65 21
3831.79 15
3831.93 10
3832.07 7
3832.21 4
3832.36 0
3832.50 0
3832.64 0
3832.78 0
3832.92 0
3833.07 0
3833.21 0
3833.35 0
3833.49 2
3833.63 9
3833.78 16
3833.92 22
3834.06 26
3834.20 28
3834.34 28
3834.49 24
3834.63 18
3834.77 11
3834.91 2
3835.06 0
3835.20 0
3835.34 0
3835.48 0
3835.62 0
3835.77 0
3835.91 0
3836.05 0
3836.19 6
3836.33 10
3836.48 14
3836.62 17
3836.76 18
3836.90 18
3837.04 17
3837.19 15
3837.33 11
3837.47 6
3837.61 0
3837.75 0
3837.90 0
3838.04 0
3838.18 0
3838.32 0
3838.47 5
3838.61 21
3838.75 40
3838.89 59
3839.03 78
3839.18 93
3839.32 104
3839.46 110
3839.60 112
3839.74 110
3839.89 107
3840.03 102
3840.17 98
3840.31 94
3840.45 91
3840.60 89
3840.74 88
3840.88 88
3841.02 89
3841.17 90
3841.31 90
3841.45 90
3841.59 88
3841.73 85
3841.88 79
3842.02 73
3842.16 67
3842.30 60
3842.45 55
3842.59 52
3842.73 52
3842.87 55
3843.01 60
3843.16 66
3843.30 73
3843.44 81
3843.58 89
3843.72 97
3843.87 105
3844.01 113
3844.15 119
3844.29 124
3844.44 126
3844.58 126
3844.72 123
3844.86 117
3845.00 110
3845.15 102
3845.29 94
3845.43 87
3845.57 81
3845.72 77
3845.86 75
3846.00 74
3846.14 73
3846.29 73
3846.43 73
3846.57 71
3846.71 67
3846.85 62
3847.00 57
3847.14 53
3847.28 49
3847.42 48
3847.57 48
3847.71 50
3847.85 52
3847.99 54
3848.13 57
3848.28 60
3848.42 64
3848.56 69
3848.70 75
3848.85 80
3848.99 85
3849.13 89
3849.27 91
3849.42 91
3849.56 90
3849.70 88
3849.84 86
3849.98 84
3850.13 85
3850.27 87
3850.41 91
3850.55 97
3850.70 102
3850.84 108
3850.98 112
3851.12 115
3851.27 116
3851.41 117
3851.55 117
3851.69 117
3851.84 117
3851.98 118
3852.12 119
3852.26 122
3852.40 124
3852.55 128
3852.69 132
3852.83 137
3852.97 141
3853.12 146
3853.26 151
3853.40 156
3853.54 161
3853.69 165
3853.83 170
3853.97 174
3854.11 177
3854.26 177
3854.40 175
3854.54 170
3854.68 162
3854.83 151
3854.97 139
3855.11 127
3855.25 116
3855.39 106
3855.54 98
3855.68 92
3855.82 89
3855.96 87
3856.11 87
3856.25 87
3856.39 89
3856.53 90
3856.68 91
3856.82 91
3856.96 89
3857.10 84
3857.25 77
3857.39 68
3857.53 59
3857.67 50
3857.82 41
3857.96 33
3858.10 25
3858.24 16
3858.39 7
3858.53 0
3858.67 0
3858.81 0
3858.96 0
3859.10 0
3859.24 0
3859.38 0
3859.53 0
3859.67 6
3859.81 13
3859.95 19
3860.10 23
3860.24 24
3860.38 25
3860.52 26
3860.67 27
3860.81 30
3860.95 33
3861.09 38
3861.24 45
3861.38 52
3861.52 59
3861.66 65
3861.81 71
3861.95 77
3862.09 82
3862.23 88
3862.38 94
3862.52 99
3862.66 104
3862.80 108
3862.95 109
3863.09 108
3863.23 105
3863.37 101
3863.52 99
3863.66 98
3863.80 101
3863.95 106
3864.09 114
3864.23 123
3864.37 131
3864.52 137
3864.66 140
3864.80 140
3864.94 138
3865.09 135
3865.23 133
3865.37 132
3865.51 132
3865.66 132
3865.80 131
3865.94 127
3866.08 120
3866.23 108
3866.37 94
3866.51 76
3866.65 58
3866.80 41
3866.94 26
3867.08 13
3867.23 4
3867.37 0
3867.51 0
3867.65 3
3867.80 11
3867.94 24
3868.08 40
3868.22 60
3868.37 80
3868.51 101
3868.65 120
3868.79 136
3868.94 148
3869.08 154
3869.22 154
3869.37 149
3869.51 141
3869.65 131
3869.79 122
3869.94 116
3870.08 114
3870.22 116
3870.36 121
3870.51 127
3870.65 132
3870.79 133
3870.93 130
3871.08 124
3871.22 115
3871.36 104
3871.51 95
3871.65 89
3871.79 86
3871.93 87
3872.08 92
3872.22 100
3872.36 108
3872.50 116
3872.65 122
3872.79 125
3872.93 125
3873.08 122
3873.22 116
3873.36 109
3873.50 101
3873.65 95
3873.79 90
3873.93 87
3874.07 88
3874.22 91
3874.36 97
3874.50 104
3874.65 111
3874.79 118
3874.93 123
3875.07 126
3875.22 125
3875.36 122
3875.50 117
3875.65 110
3875.79 102
3875.93 94
3876.07 86
3876.22 80
3876.36 74
3876.50 70
3876.65 67
3876.79 64
3876.93 61
3877.07 59
3877.22 56
3877.36 53
3877.50 50
3877.64 47
3877.79 45
3877.93 44
3878.07 44
3878.22 44
3878.36 44
3878.50 43
3878.64 41
3878.79 38
3878.93 34
3879.07 31
3879.22 29
3879.36 29
3879.50 31
3879.64 35
3879.79 40
3879.93 47
3880.07 53
3880.22 60
3880.36 67
3880.50 75
3880.65 84
3880.79 93
3880.93 101
3881.07 107
3881.22 110
3881.36 110
3881.50 106
3881.65 100
3881.79 91
3881.93 83
3882.07 75
3882.22 70
3882.36 67
3882.50 69
3882.65 73
3882.79 80
3882.93 89
3883.07 98
3883.22 106
3883.36 112
3883.50 117
3883.65 118
3883.79 119
3883.93 118
3884.08 117
3884.22 115
3884.36 113
3884.50 109
3884.65 105
3884.79 99
3884.93 93
3885.08 88
3885.22 86
3885.36 87
3885.50 92
3885.65 99
3885.79 106
3885.93 113
3886.08 118
3886.22 120
3886.36 121
3886.51 122
3886.65 124
3886.79 127
3886.93 133
3887.08 139
3887.22 146
3887.36 152
3887.51 156
3887.65 160
3887.79 163
3887.94 165
3888.08 167
3888.22 169
3888.36 170
3888.51 169
3888.65 167
3888.79 164
3888.94 159
3889.08 154
3889.22 149
3889.37 144
3889.51 137
3889.65 129
3889.80 120
3889.94 108
3890.08 96
3890.22 85
3890.37 75
3890.51 69
3890.65 66
3890.80 68
3890.94 74
3891.08 82
3891.23 92
3891.37 101
3891.51 110
3891.66 118
3891.80 125
3891.94 130
3892.08 134
3892.23 137
3892.37 140
3892.51 140
3892.66 139
3892.80 136
3892.94 129
3893.09 119
3893.23 106
3893.37 90
3893.52 73
3893.66 57
3893.80 43
3893.95 33
3894.09 27
3894.23 27
3894.37 31
3894.52 39
3894.66 49
3894.80 61
3894.95 73
3895.09 84
3895.23 94
3895.38 101
3895.52 105
3895.66 105
3895.81 103
3895.95 98
3896.09 92
3896.24 86
3896.38 81
3896.52 79
3896.67 78
3896.81 81
3896.95 86
3897.09 91
3897.24 96
3897.38 98
3897.52 97
3897.67 94
3897.81 89
3897.95 83
3898.10 78
3898.24 74
3898.38 73
3898.53 72
3898.67 72
3898.81 71
3898.96 70
3899.10 69
3899.24 68
3899.39 69
3899.53 71
3899.67 75
3899.82 80
3899.96 86
3900.10 94
3900.25 104
3900.39 116
3900.53 130
3900.68 143
3900.82 156
3900.96 165
3901.11 169
3901.25 168
3901.39 163
3901.53 155
3901.68 146
3901.82 137
3901.96 129
3902.11 124
3902.25 121
3902.39 120
3902.54 119
3902.68 117
3902.82 113
3902.97 106
3903.11 98
3903.25 88
3903.40 79
3903.54 72
3903.68 68
3903.83 69
3903.97 73
3904.11 80
3904.26 88
3904.40 96
3904.54 103
3904.69 108
3904.83 112
3904.97 115
3905.12 117
3905.26 120
3905.40 123
3905.55 126
3905.69 128
3905.83 128
3905.98 126
3906.12 121
3906.26 114
3906.41 104
3906.55 95
3906.69 86
3906.84 79
3906.98 74
3907.12 73
3907.27 75
3907.41 78
3907.55 82
3907.70 85
3907.84 88
3907.98 89
3908.13 89
3908.27 88
3908.42 85
3908.56 81
3908.70 77
3908.85 73
3908.99 69
3909.13 65
3909.28 63
3909.42 61
3909.56 60
3909.71 60
3909.85 60
3909.99 60
3910.14 61
3910.28 61
3910.42 61
3910.57 61
3910.71 62
3910.85 63
3911.00 65
3911.14 68
3911.28 72
3911.43 77
3911.57 83
3911.71 90
3911.86 98
3912.00 106
3912.14 115
3912.29 124
3912.43 132
3912.57 136
3912.72 137
3912.86 134
3913.01 127
3913.15 118
3913.29 110
3913.44 104
3913.58 102
3913.72 104
3913.87 110
3914.01 117
3914.15 124
3914.30 127
3914.44 126
3914.58 120
3914.73 112
3914.87 101
3915.01 92
3915.16 84
3915.30 80
3915.44 79
3915.59 79
3915.73 80
3915.88 80
3916.02 79
3916.16 75
3916.31 70
3916.45 67
3916.59 67
3916.74 70
3916.88 77
3917.02 88
3917.17 100
3917.31 111
3917.45 119
3917.60 123
3917.74 123
3917.89 120
3918.03 115
3918.17 110
3918.32 105
3918.46 101
3918.60 97
3918.75 94
3918.89 90
3919.03 86
3919.18 81
3919.32 76
3919.46 71
3919.61 66
3919.75 61
3919.90 59
3920.04 58
3920.18 60
3920.33 64
3920.47 70
3920.61 77
3920.76 84
3920.90 88
3921.04 88
3921.19 85
3921.33 76
3921.48 64
3921.62 48
3921.76 31
3921.91 15
3922.05 0
3922.19 0
3922.34 0
3922.48 0
3922.62 0
3922.77 0
3922.91 0
3923.06 0
3923.20 0
3923.34 6
3923.49 15
3923.63 26
3923.77 37
3923.92 47
3924.06 55
3924.20 61
3924.35 65
3924.49 66
3924.64 66
3924.78 65
3924.92 64
3925.07 65
3925.21 66
3925.35 67
3925.50 68
3925.64 68
3925.79 67
3925.93 65
3926.07 63
3926.22 62
3926.36 63
3926.50 65
3926.65 71
3926.79 79
3926.94 90
3927.08 103
3927.22 119
3927.37 135
3927.51 151
3927.65 164
3927.80 174
3927.94 179
3928.09 177
3928.23 171
3928.37 159
3928.52 144
3928.66 128
3928.80 111
3928.95 96
3929.09 83
3929.24 73
3929.38 65
3929.52 59
3929.67 54
3929.81 51
3929.95 49
3930.10 48
3930.24 48
3930.39 50
3930.53 54
3930.67 60
3930.82 68
3930.96 78
3931.11 89
3931.25 100
3931.39 111
3931.54 121
3931.68 130
3931.82 136
3931.97 140
3932.11 142
3932.26 142
3932.40 142
3932.54 142
3932.69 142
3932.83 142
3932.97 143
3933.12 145
3933.26 146
3933.41 147
3933.55 147
3933.69 148
3933.84 148
3933.98 149
3934.13 150
3934.27 150
3934.41 148
3934.56 146
3934.70 143
3934.85 140
3934.99 136
3935.13 132
3935.28 129
3935.42 126
3935.56 123
3935.71 121
3935.85 119
3936.00 118
3936.14 117
3936.28 116
3936.43 116
3936.57 115
3936.72 115
3936.86 114
3937.00 113
3937.15 112
3937.29 110
3937.44 108
3937.58 106
3937.72 105
3937.87 104
3938.01 105
3938.16 107
3938.30 109
3938.44 111
3938.59 113
3938.73 114
3938.87 115
3939.02 115
3939.16 115
3939.31 113
3939.45 110
3939.59 105
3939.74 98
3939.88 88
3940.03 78
3940.17 67
3940.31 57
3940.46 49
3940.60 44
3940.75 41
3940.89 42
3941.03 46
3941.18 51
3941.32 59
3941.47 69
3941.61 80
3941.75 93
3941.90 105
3942.04 115
3942.19 121
3942.33 123
3942.47 119
3942.62 111
3942.76 100
3942.91 89
3943.05 78
3943.19 69
3943.34 63
3943.48 60
3943.63 59
3943.77 58
3943.91 57
3944.06 55
3944.20 51
3944.35 47
3944.49 42
3944.64 37
3944.78 34
3944.92 34
3945.07 35
3945.21 38
3945.36 42
3945.50 46
3945.64 49
3945.79 51
3945.93 52
3946.08 54
3946.22 56
3946.36 60
3946.51 66
3946.65 74
3946.80 83
3946.94 92
3947.08 98
3947.23 103
3947.37 104
3947.52 101
3947.66 96
3947.81 88
3947.95 79
3948.09 69
3948.24 61
3948.38 56
3948.53 54
3948.67 56
3948.81 62
3948.96 70
3949.10 78
3949.25 84
3949.39 86
3949.53 83
3949.68 76
3949.82 67
3949.97 56
3950.11 47
3950.26 41
3950.40 40
3950.54 45
3950.69 55
3950.83 70
3950.98 88
3951.12 106
3951.26 123
3951.41 138
3951.55 149
3951.70 157
3951.84 164
3951.99 169
3952.13 174
3952.27 180
3952.42 186
3952.56 192
3952.71 198
3952.85 205
3953.00 212
3953.14 220
3953.28 227
3953.43 234
3953.57 239
3953.72 241
3953.86 240
3954.00 236
3954.15 228
3954.29 218
3954.44 206
3954.58 194
3954.73 182
3954.87 171
3955.01 160
3955.16 150
3955.30 140
3955.45 130
3955.59 120
3955.74 111
3955.88 103
3956.02 98
3956.17 95
3956.31 95
3956.46 95
3956.60 97
3956.75 98
3956.89 100
3957.03 102
3957.18 105
3957.32 109
3957.47 116
3957.61 126
3957.76 139
3957.90 155
3958.04 171
3958.19 187
3958.33 202
3958.48 213
3958.62 220
3958.77 223
3958.91 222
3959.05 217
3959.20 210
3959.34 201
3959.49 191
3959.63 182
3959.78 172
3959.92 164
3960.06 157
3960.21 152
3960.35 150
3960.50 149
3960.64 150
3960.79 153
3960.93 159
3961.08 165
3961.22 172
3961.36 179
3961.51 185
3961.65 189
3961.80 191
3961.94 189
3962.09 183
3962.23 176
3962.37 168
3962.52 159
3962.66 152
3962.81 146
3962.95 140
3963.10 137
3963.24 134
3963.39 132
3963.53 129
3963.67 126
3963.82 122
3963.96 116
3964.11 109
3964.25 101
3964.40 92
3964.54 83
3964.69 75
3964.83 68
3964.97 62
3965.12 57
3965.26 53
3965.41 49
3965.55 45
3965.70 42
3965.84 40
3965.99 40
3966.13 43
3966.27 48
3966.42 56
3966.56 64
3966.71 71
3966.85 74
3967.00 74
3967.14 70
3967.29 63
3967.43 57
3967.57 53
3967.72 53
3967.86 56
3968.01 64
3968.15 73
3968.30 83
3968.44 91
3968.59 97
3968.73 100
3968.87 101
3969.02 103
3969.16 104
3969.31 107
3969.45 111
3969.60 114
3969.74 116
3969.89 115
3970.03 111
3970.18 106
3970.32 98
3970.46 90
3970.61 82
3970.75 75
3970.90 69
3971.04 63
3971.19 57
3971.33 53
3971.48 49
3971.62 47
3971.77 47
3971.91 48
3972.05 50
3972.20 53
3972.34 56
3972.49 58
3972.63 61
3972.78 63
3972.92 65
3973.07 66
3973.21 66
3973.36 65
3973.50 61
3973.64 54
3973.79 46
3973.93 36
3974.08 25
3974.22 14
3974.37 4
3974.51 0
3974.66 0
3974.80 0
3974.95 0
3975.09 0
3975.24 0
3975.38 0
3975.52 0
3975.67 2
3975.81 5
3975.96 8
3976.10 11
3976.25 13
3976.39 14
3976.54 13
3976.68 10
3976.83 8
3976.97 5
3977.12 4
3977.26 6
3977.41 11
3977.55 20
3977.69 30
3977.84 42
3977.98 55
3978.13 67
3978.27 78
3978.42 88
3978.56 95
3978.71 102
3978.85 107
3979.00 112
3979.14 117
3979.29 123
3979.43 130
3979.58 138
3979.72 148
3979.86 157
3980.01 165
3980.15 170
3980.30 172
3980.44 171
3980.59 166
3980.73 160
3980.88 155
3981.02 151
3981.17 149
3981.31 151
3981.46 154
3981.60 158
3981.75 161
3981.89 161
3982.04 157
3982.18 149
3982.33 138
3982.47 124
3982.61 111
3982.76 98
3982.90 88
3983.05 81
3983.19 76
3983.34 73
3983.48 70
3983.63 68
3983.77 65
3983.92 63
3984.06 61
3984.21 59
3984.35 59
3984.50 58
3984.64 58
3984.79 57
3984.93 55
3985.08 51
3985.22 45
3985.37 39
3985.51 34
3985.65 29
3985.80 27
3985.94 27
3986.09 30
3986.23 34
3986.38 40
3986.52 46
3986.67 52
3986.81 56
3986.96 58
3987.10 58
3987.25 56
3987.39 53
3987.54 51
3987.68 51
3987.83 52
3987.97 56
3988.12 62
3988.26 67
3988.41 72
3988.55 74
3988.70 74
3988.84 72
3988.99 70
3989.13 67
3989.28 66
3989.42 66
3989.57 68
3989.71 70
3989.86 71
3990.00 69
3990.15 65
3990.29 58
3990.44 48
3990.58 37
3990.72 26
3990.87 15
3991.01 6
3991.16 0
3991.30 0
3991.45 0
3991.59 0
3991.74 0
3991.88 0
3992.03 0
3992.17 0
3992.32 0
3992.46 4
3992.61 12
3992.75 18
3992.90 22
3993.04 24
3993.19 23
3993.33 20
3993.48 16
3993.62 12
3993.77 9
3993.91 8
3994.06 10
3994.20 13
3994.35 17
3994.49 22
3994.64 27
3994.78 32
3994.93 37
3995.07 42
3995.22 45
3995.36 48
3995.51 49
3995.65 49
3995.80 47
3995.94 43
3996.09 38
3996.23 34
3996.38 30
3996.52 27
3996.67 26
3996.81 27
3996.96 28
3997.10 28
3997.25 28
3997.39 25
3997.54 21
3997.68 17
3997.83 12
3997.97 8
3998.12 6
3998.26 7
3998.41 9
3998.55 11
3998.70 14
3998.84 16
3998.99 16
3999.13 15
3999.28 13
3999.42 11
3999.57 10
3999.71 11
3999.86 13
4000.00 17
4000.15 22
4000.29 27
4000.44 32
4000.58 37
4000.73 41
4000.87 45
4001.02 50
4001.16 54
4001.31 57
4001.45 60
4001.60 61
4001.74 62
4001.89 61
4002.04 59
4002.18 58
4002.33 57
4002.47 57
4002.62 57
4002.76 59
4002.91 59
4003.05 60
4003.20 60
4003.34 59
4003.49 58
4003.63 57
4003.78 57
4003.92 59
4004.07 62
4004.21 66
4004.36 70
4004.50 73
4004.65 75
4004.79 74
4004.94 70
4005.08 64
4005.23 58
4005.37 52
4005.52 48
4005.66 47
4005.81 47
4005.95 49
4006.10 50
4006.24 50
4006.39 48
4006.53 43
4006.68 37
4006.83 31
4006.97 25
4007.12 20
4007.26 15
4007.41 12
4007.55 9
4007.70 7
4007.84 6
4007.99 5
4008.13 5
4008.28 4
4008.42 2
4008.57 0
4008.71 0
4008.86 0
4009.00 0
4009.15 0
4009.29 0
4009.44 0
4009.58 5
4009.73 12
4009.87 17
4010.02 22
4010.17 27
4010.31 33
4010.46 41
4010.60 51
4010.75 63
4010.89 77
4011.04 90
4011.18 103
4011.33 115
4011.47 123
4011.62 129
4011.76 131
4011.91 131
4012.05 128
4012.20 124
4012.34 119
4012.49 113
4012.63 107
4012.78 101
4012.93 95
4013.07 90
4013.22 86
4013.36 82
4013.51 80
4013.65 79
4013.80 78
4013.94 79
4014.09 81
4014.23 83
4014.38 87
4014.52 91
4014.67 95
4014.81 98
4014.96 100
4015.11 100
4015.25 99
4015.40 98
4015.54 97
4015.69 97
4015.83 98
4015.98 101
4016.12 104
4016.27 108
4016.41 113
4016.56 118
4016.70 124
4016.85 131
4017.00 137
4017.14 143
4017.29 148
4017.43 150
4017.58 151
4017.72 151
4017.87 150
4018.01 149
4018.16 151
4018.30 154
4018.45 158
4018.59 164
4018.74 170
4018.89 175
4019.03 180
4019.18 182
4019.32 184
4019.47 184
4019.61 182
4019.76 180
4019.90 177
4020.05 173
4020.19 170
4020.34 166
4020.48 163
4020.63 161
4020.78 161
4020.92 161
4021.07 163
4021.21 164
4021.36 166
4021.50 167
4021.65 168
4021.79 168
4021.94 168
4022.08 168
4022.23 168
4022.38 168
4022.52 168
4022.67 168
4022.81 169
4022.96 170
4023.10 171
4023.25 171
4023.39 170
4023.54 168
4023.69 165
4023.83 161
4023.98 157
4024.12 153
4024.27 150
4024.41 148
4024.56 148
4024.70 149
4024.85 151
4024.99 155
4025.14 161
4025.29 166
4025.43 171
4025.58 174
4025.72 175
4025.87 173
4026.01 170
4026.16 165
4026.30 161
4026.45 156
4026.60 153
4026.74 150
4026.89 146
4027.03 142
4027.18 136
4027.32 131
4027.47 127
4027.61 124
4027.76 123
4027.91 124
4028.05 126
4028.20 127
4028.34 126
4028.49 124
4028.63 119
4028.78 113
4028.92 107
4029.07 101
4029.22 96
4029.36 93
4029.51 90
4029.65 88
4029.80 86
4029.94 85
4030.09 84
4030.24 84
4030.38 85
4030.53 87
4030.67 89
4030.82 92
4030.96 93
4031.11 93
4031.25 91
4031.40 87
4031.55 83
4031.69 78
4031.84 73
4031.98 68
4032.13 63
4032.27 56
4032.42 47
4032.57 37
4032.71 26
4032.86 14
4033.00 4
4033.15 0
4033.29 0
4033.44 0
4033.59 0
4033.73 0
4033.88 0
4034.02 0
4034.17 0
4034.31 0
4034.46 4
4034.60 14
4034.75 27
4034.90 41
4035.04 57
4035.19 70
4035.33 81
4035.48 87
4035.62 89
4035.77 87
4035.92 83
4036.06 79
4036.21 76
4036.35 74
4036.50 75
4036.64 76
4036.79 79
4036.94 83
4037.08 88
4037.23 94
4037.37 102
4037.52 111
4037.67 120
4037.81 130
4037.96 139
4038.10 147
4038.25 154
4038.39 160
4038.54 165
4038.69 171
4038.83 176
4038.98 182
4039.12 188
4039.27 193
4039.41 197
4039.56 200
4039.71 203
4039.85 205
4040.00 208
4040.14 212
4040.29 218
4040.43 224
4040.58 231
4040.73 238
4040.87 244
4041.02 248
4041.16 250
4041.31 248
4041.46 244
4041.60 237
4041.75 229
4041.89 219
4042.04 210
4042.18 201
4042.33 195
4042.48 190
4042.62 188
4042.77 186
4042.91 186
4043.06 186
4043.21 186
4043.35 185
4043.50 184
4043.64 182
4043.79 180
4043.93 178
4044.08 175
4044.23 172
4044.37 169
4044.52 164
4044.66 159
4044.81 151
4044.96 142
4045.10 132
4045.25 122
4045.39 112
4045.54 103
4045.69 95
4045.83 91
4045.98 88
4046.12 89
4046.27 93
4046.41 99
4046.56 106
4046.71 114
4046.85 121
4047.00 127
4047.14 130
4047.29 130
4047.44 129
4047.58 125
4047.73 121
4047.87 117
4048.02 114
4048.17 112
4048.31 112
4048.46 115
4048.60 119
4048.75 125
4048.90 130
4049.04 132
4049.19 132
4049.33 128
4049.48 121
4049.63 112
4049.77 104
4049.92 96
4050.06 92
4050.21 90
4050.36 90
4050.50 91
4050.65 92
4050.79 93
4050.94 94
4051.09 94
4051.23 94
4051.38 94
4051.52 94
4051.67 92
4051.82 88
4051.96 82
4052.11 73
4052.25 62
4052.40 49
4052.55 36
4052.69 23
4052.84 11
4052.98 1
4053.13 0
4053.28 0
4053.42 0
4053.57 0
4053.71 0
4053.86 0
4054.01 0
4054.15 0
4054.30 7
4054.44 14
4054.59 21
4054.74 27
4054.88 31
4055.03 34
4055.17 36
4055.32 39
4055.47 43
4055.61 47
4055.76 54
4055.90 61
4056.05 70
4056.20 80
4056.34 91
4056.49 101
4056.63 111
4056.78 121
4056.93 130
4057.07 138
4057.22 146
4057.37 153
4057.51 159
4057.66 164
4057.80 167
4057.95 168
4058.10 165
4058.24 159
4058.39 150
4058.53 138
4058.68 125
4058.83 112
4058.97 99
4059.12 88
4059.26 78
4059.41 71
4059.56 66
4059.70 64
4059.85 64
4060.00 67
4060.14 72
4060.29 79
4060.43 88
4060.58 96
4060.73 104
4060.87 111
4061.02 115
4061.17 117
4061.31 118
4061.46 119
4061.60 121
4061.75 124
4061.90 130
4062.04 138
4062.19 147
4062.33 155
4062.48 161
4062.63 164
4062.77 161
4062.92 153
4063.07 141
4063.21 127
4063.36 114
4063.50 102
4063.65 93
4063.80 87
4063.94 84
4064.09 82
4064.24 79
4064.38 75
4064.53 70
4064.67 63
4064.82 57
4064.97 52
4065.11 47
4065.26 45
4065.41 43
4065.55 43
4065.70 43
4065.84 44
4065.99 44
4066.14 45
4066.28 47
4066.43 49
4066.58 53
4066.72 57
4066.87 62
4067.01 68
4067.16 75
4067.31 81
4067.45 88
4067.60 93
4067.75 97
4067.89 100
4068.04 102
4068.18 101
4068.33 99
4068.48 96
4068.62 93
4068.77 88
4068.92 83
4069.06 78
4069.21 73
4069.35 69
4069.50 67
4069.65 69
4069.79 75
4069.94 85
4070.09 97
4070.23 111
4070.38 123
4070.53 131
4070.67 134
4070.82 132
4070.96 124
4071.11 112
4071.26 97
4071.40 80
4071.55 64
4071.70 49
4071.84 36
4071.99 27
4072.14 21
4072.28 20
4072.43 21
4072.57 24
4072.72 29
4072.87 35
4073.01 39
4073.16 41
4073.31 43
4073.45 43
4073.60 42
4073.75 41
4073.89 41
4074.04 41
4074.18 43
4074.33 45
4074.48 48
4074.62 53
4074.77 58
4074.92 65
4075.06 72
4075.21 79
4075.36 86
4075.50 92
4075.65 97
4075.80 100
4075.94 101
4076.09 99
4076.23 94
4076.38 86
4076.53 76
4076.67 66
4076.82 56
4076.97 47
4077.11 42
4077.26 39
4077.41 39
4077.55 41
4077.70 45
4077.85 48
4077.99 51
4078.14 54
4078.29 55
4078.43 55
4078.58 53
4078.72 50
4078.87 46
4079.02 42
4079.16 37
4079.31 32
4079.46 28
4079.60 26
4079.75 25
4079.90 26
4080.04 28
4080.19 31
4080.34 33
4080.48 36
4080.63 37
4080.78 38
4080.92 37
4081.07 35
4081.22 31
4081.36 25
4081.51 19
4081.66 12
4081.80 5
4081.95 0
4082.09 0
4082.24 0
4082.39 0
4082.53 0
4082.68 0
4082.83 0
4082.97 0
4083.12 0
4083.27 5
4083.41 10
4083.56 15
4083.71 19
4083.85 22
4084.00 24
4084.15 25
4084.29 25
4084.44 25
4084.59 26
4084.73 27
4084.88 30
4085.03 34
4085.17 39
4085.32 45
4085.47 52
4085.61 59
4085.76 67
4085.91 75
4086.05 83
4086.20 91
4086.35 98
4086.49 105
4086.64 111
4086.79 117
4086.93 121
4087.08 125
4087.23 127
4087.37 127
4087.52 123
4087.67 116
4087.81 105
4087.96 93
4088.11 81
4088.25 72
4088.40 68
4088.55 70
4088.69 76
4088.84 85
4088.99 94
4089.13 101
4089.28 105
4089.43 106
4089.57 104
4089.72 102
4089.87 102
4090.01 104
4090.16 110
4090.31 118
4090.45 127
4090.60 135
4090.75 142
4090.89 145
4091.04 145
4091.19 141
4091.33 135
4091.48 125
4091.63 113
4091.77 99
4091.92 85
4092.07 69
4092.21 54
4092.36 40
4092.51 28
4092.65 19
4092.80 13
4092.95 10
4093.09 9
4093.24 12
4093.39 18
4093.53 27
4093.68 37
4093.83 49
4093.97 61
4094.12 72
4094.27 82
4094.41 90
4094.56 98
4094.71 105
4094.85 113
4095.00 122
4095.15 132
4095.29 144
4095.44 156
4095.59 168
4095.74 178
4095.88 187
4096.03 193
4096.18 197
4096.32 197
4096.47 196
4096.62 193
4096.76 190
4096.91 189
4097.06 189
4097.20 191
4097.35 195
4097.50 199
4097.64 203
4097.79 205
4097.94 203
4098.08 197
4098.23 188
4098.38 176
4098.52 163
4098.67 151
4098.82 141
4098.97 135
4099.11 131
4099.26 131
4099.41 132
4099.55 134
4099.70 135
4099.85 135
4099.99 133
4100.14 130
4100.29 126
4100.43 122
4100.58 119
4100.73 117
4100.87 117
4101.02 118
4101.17 120
4101.32 123
4101.46 127
4101.61 129
4101.76 131
4101.90 131
4102.05 130
4102.20 128
4102.34 126
4102.49 122
4102.64 119
4102.78 116
4102.93 113
4103.08 110
4103.23 108
4103.37 106
4103.52 103
4103.67 100
4103.81 96
4103.96 93
4104.11 90
4104.25 88
4104.40 87
4104.55 87
4104.69 89
4104.84 92
4104.99 96
4105.14 100
4105.28 104
4105.43 107
4105.58 110
4105.72 112
4105.87 113
4106.02 113
4106.16 114
4106.31 114
4106.46 114
4106.61 114
4106.75 113
4106.90 112
4107.05 110
4107.19 106
4107.34 103
4107.49 99
4107.63 95
4107.78 92
4107.93 90
4108.08 88
4108.22 88
4108.37 88
4108.52 90
4108.66 94
4108.81 97
4108.96 101
4109.10 104
4109.25 105
4109.40 105
4109.55 102
4109.69 97
4109.84 91
4109.99 85
4110.13 80
4110.28 76
4110.43 74
4110.57 72
4110.72 71
4110.87 70
4111.02 69
4111.16 68
4111.31 66
4111.46 66
4111.60 66
4111.75 67
4111.90 69
4112.05 70
4112.19 70
4112.34 68
4112.49 64
4112.63 57
4112.78 50
4112.93 43
4113.08 37
4113.22 33
4113.37 30
4113.52 27
4113.66 26
4113.81 24
4113.96 21
4114.11 17
4114.25 12
4114.40 7
4114.55 2
4114.69 0
4114.84 0
4114.99 0
4115.14 0
4115.28 0
4115.43 0
4115.58 3
4115.72 5
4115.87 5
4116.02 4
4116.17 2
4116.31 0
4116.46 0
4116.61 0
4116.75 2
4116.90 7
4117.05 15
4117.20 23
4117.34 33
4117.49 42
4117.64 50
4117.78 56
4117.93 61
4118.08 64
4118.23 65
4118.37 66
4118.52 67
4118.67 70
4118.81 74
4118.96 79
4119.11 86
4119.26 94
4119.40 102
4119.55 111
4119.70 120
4119.84 131
4119.99 142
4120.14 154
4120.29 165
4120.43 175
4120.58 181
4120.73 183
4120.88 179
4121.02 170
4121.17 156
4121.32 140
4121.46 123
4121.61 107
4121.76 93
4121.91 81
4122.05 73
4122.20 67
4122.35 63
4122.50 62
4122.64 62
4122.79 64
4122.94 69
4123.08 75
4123.23 84
4123.38 95
4123.53 106
4123.67 118
4123.82 129
4123.97 138
4124.12 145
4124.26 151
4124.41 154
4124.56 156
4124.70 157
4124.85 159
4125.00 160
4125.15 163
4125.29 166
4125.44 170
4125.59 174
4125.74 178
4125.88 180
4126.03 179
4126.18 176
4126.33 170
4126.47 162
4126.62 154
4126.77 145
4126.91 139
4127.06 136
4127.21 136
4127.36 139
4127.50 142
4127.65 145
4127.80 146
4127.95 144
4128.09 139
4128.24 134
4128.39 129
4128.54 126
4128.68 124
4128.83 125
4128.98 128
4129.13 132
4129.27 137
4129.42 140
4129.57 142
4129.71 143
4129.86 141
4130.01 138
4130.16 132
4130.30 125
4130.45 116
4130.60 107
4130.75 99
4130.89 91
4131.04 86
4131.19 83
4131.34 82
4131.48 81
4131.63 81
4131.78 79
4131.93 76
4132.07 72
4132.22 68
4132.37 65
4132.52 63
4132.66 62
4132.81 62
4132.96 63
4133.11 63
4133.25 63
4133.40 62
4133.55 60
4133.70 58
4133.84 57
4133.99 57
4134.14 59
4134.29 62
4134.43 66
4134.58 71
4134.73 74
4134.88 76
4135.02 75
4135.17 72
4135.32 67
4135.47 61
4135.61 57
4135.76 55
4135.91 55
4136.06 59
4136.20 64
4136.35 71
4136.50 76
4136.65 79
4136.79 79
4136.94 75
4137.09 68
4137.24 60
4137.38 52
4137.53 47
4137.68 43
4137.83 43
4137.97 44
4138.12 47
4138.27 50
4138.42 52
4138.56 53
4138.71 53
4138.86 53
4139.01 53
4139.15 54
4139.30 54
4139.45 54
4139.60 53
4139.74 52
4139.89 50
4140.04 50
4140.19 50
4140.33 52
4140.48 56
4140.63 60
4140.78 65
4140.93 70
4141.07 73
4141.22 74
4141.37 72
4141.52 68
4141.66 62
4141.81 56
4141.96 49
4142.11 44
4142.25 40
4142.40 38
4142.55 36
4142.70 35
4142.84 32
4142.99 29
4143.14 23
4143.29 17
4143.43 9
4143.58 1
4143.73 0
4143.88 0
4144.03 0
4144.17 0
4144.32 0
4144.47 0
4144.62 0
4144.76 0
4144.91 12
4145.06 28
4145.21 45
4145.35 60
4145.50 74
4145.65 85
4145.80 92
4145.95 95
4146.09 95
4146.24 91
4146.39 85
4146.54 77
4146.68 69
4146.83 63
4146.98 58
4147.13 55
4147.27 54
4147.42 54
4147.57 54
4147.72 55
4147.87 56
4148.01 59
4148.16 64
4148.31 72
4148.46 82
4148.60 94
4148.75 106
4148.90 116
4149.05 123
4149.19 126
4149.34 125
4149.49 121
4149.64 115
4149.79 109
4149.93 104
4150.08 101
4150.23 101
4150.38 104
4150.52 109
4150.67 116
4150.82 123
4150.97 131
4151.12 138
4151.26 142
4151.41 143
4151.56 142
4151.71 138
4151.85 133
4152.00 127
4152.15 121
4152.30 117
4152.45 114
4152.59 113
4152.74 114
4152.89 117
4153.04 122
4153.19 128
4153.33 135
4153.48 142
4153.63 150
4153.78 157
4153.92 163
4154.07 167
4154.22 167
4154.37 164
4154.52 158
4154.66 148
4154.81 138
4154.96 128
4155.11 119
4155.25 113
4155.40 109
4155.55 109
4155.70 109
4155.85 110
4155.99 110
4156.14 110
4156.29 109
4156.44 109
4156.59 108
4156.73 110
4156.88 113
4157.03 118
4157.18 124
4157.33 130
4157.47 136
4157.62 140
4157.77 142
4157.92 143
4158.06 144
4158.21 145
4158.36 147
4158.51 150
4158.66 155
4158.80 160
4158.95 165
4159.10 169
4159.25 171
4159.40 171
4159.54 168
4159.69 161
4159.84 152
4159.99 140
4160.14 126
4160.28 112
4160.43 99
4160.58 87
4160.73 79
4160.88 73
4161.02 70
4161.17 69
4161.32 67
4161.47 65
4161.62 61
4161.76 57
4161.91 52
4162.06 48
4162.21 45
4162.36 44
4162.50 43
4162.65 43
4162.80 43
4162.95 43
4163.09 42
4163.24 41
4163.39 39
4163.54 39
4163.69 39
4163.83 42
4163.98 47
4164.13 53
4164.28 60
4164.43 68
4164.58 77
4164.72 87
4164.87 96
4165.02 106
4165.17 117
4165.32 128
4165.46 141
4165.61 152
4165.76 163
4165.91 172
4166.06 179
4166.20 181
4166.35 180
4166.50 174
4166.65 165
4166.80 154
4166.94 141
4167.09 127
4167.24 113
4167.39 100
4167.54 89
4167.68 79
4167.83 71
4167.98 66
4168.13 62
4168.28 60
4168.42 60
4168.57 61
4168.72 63
4168.87 68
4169.02 75
4169.17 84
4169.31 96
4169.46 109
4169.61 123
4169.76 136
4169.91 147
4170.05 155
4170.20 160
4170.35 163
4170.50 165
4170.65 167
4170.79 171
4170.94 178
4171.09 186
4171.24 195
4171.39 205
4171.54 214
4171.68 220
4171.83 222
4171.98 220
4172.13 214
4172.28 206
4172.42 194
4172.57 181
4172.72 169
4172.87 158
4173.02 150
4173.16 144
4173.31 142
4173.46 143
4173.61 145
4173.76 148
4173.91 150
4174.05 150
4174.20 149
4174.35 146
4174.50 143
4174.65 139
4174.79 136
4174.94 134
4175.09 134
4175.24 135
4175.39 138
4175.54 143
4175.68 149
4175.83 154
4175.98 157
4176.13 156
4176.28 151
4176.43 142
4176.57 130
4176.72 117
4176.87 106
4177.02 99
4177.17 96
4177.31 98
4177.46 102
4177.61 107
4177.76 109
4177.91 108
4178.06 102
4178.20 93
4178.35 81
4178.50 69
4178.65 58
4178.80 49
4178.95 43
4179.09 40
4179.24 39
4179.39 40
4179.54 41
4179.69 42
4179.84 43
4179.98 43
4180.13 42
4180.28 39
4180.43 36
4180.58 32
4180.73 27
4180.87 22
4181.02 17
4181.17 12
4181.32 6
4181.47 1
4181.62 0
4181.76 0
4181.91 0
4182.06 0
4182.21 0
4182.36 0
4182.51 0
4182.65 0
4182.80 1
4182.95 7
4183.10 16
4183.25 25
4183.40 37
4183.54 48
4183.69 59
4183.84 69
4183.99 77
4184.14 83
4184.29 88
4184.43 91
4184.58 94
4184.73 97
4184.88 100
4185.03 103
4185.18 104
4185.32 105
4185.47 106
4185.62 106
4185.77 106
4185.92 106
4186.07 107
4186.21 108
4186.36 109
4186.51 110
4186.66 112
4186.81 113
4186.96 114
4187.10 113
4187.25 112
4187.40 111
4187.55 110
4187.70 110
4187.85 112
4188.00 115
4188.14 120
4188.29 126
4188.44 131
4188.59 133
4188.74 132
4188.89 126
4189.03 116
4189.18 105
4189.33 94
4189.48 86
4189.63 82
4189.78 82
4189.93 86
4190.07 92
4190.22 98
4190.37 103
4190.52 105
4190.67 104
4190.82 102
4190.96 100
4191.11 98
4191.26 96
4191.41 96
4191.56 99
4191.71 103
4191.86 109
4192.00 118
4192.15 128
4192.30 139
4192.45 149
4192.60 156
4192.75 159
4192.90 157
4193.04 151
4193.19 142
4193.34 131
4193.49 121
4193.64 112
4193.79 106
4193.94 101
4194.08 97
4194.23 94
4194.38 90
4194.53 87
4194.68 83
4194.83 81
4194.97 80
4195.12 81
4195.27 82
4195.42 83
4195.57 83
4195.72 82
4195.87 79
4196.01 76
4196.16 72
4196.31 68
4196.46 64
4196.61 60
4196.76 56
4196.91 52
4197.06 49
4197.20 48
4197.35 50
4197.50 54
4197.65 63
4197.80 74
4197.95 86
4198.10 99
4198.24 109
4198.39 115
4198.54 118
4198.69 116
4198.84 111
4198.99 106
4199.14 102
4199.28 100
4199.43 103
4199.58 109
4199.73 117
4199.88 127
4200.03 136
4200.18 145
4200.32 151
4200.47 156
4200.62 159
4200.77 159
4200.92 157
4201.07 151
4201.22 142
4201.37 130
4201.51 117
4201.66 102
4201.81 90
4201.96 80
4202.11 75
4202.26 74
4202.41 77
4202.55 83
4202.70 91
4202.85 99
4203.00 107
4203.15 114
4203.30 120
4203.45 126
4203.60 131
4203.74 137
4203.89 143
4204.04 148
4204.19 151
4204.34 153
4204.49 152
4204.64 149
4204.79 144
4204.93 137
4205.08 128
4205.23 119
4205.38 110
4205.53 101
4205.68 94
4205.83 88
4205.98 84
4206.12 82
4206.27 83
4206.42 85
4206.57 87
4206.72 87
4206.87 85
4207.02 81
4207.17 74
4207.31 66
4207.46 59
4207.61 55
4207.76 54
4207.91 58
4208.06 66
4208.21 77
4208.36 91
4208.50 107
4208.65 123
4208.80 140
4208.95 158
4209.10 175
4209.25 192
4209.40 209
4209.55 225
4209.70 238
4209.84 248
4209.99 254
4210.14 256
4210.29 253
4210.44 246
4210.59 236
4210.74 225
4210.89 213
4211.03 201
4211.18 189
4211.33 176
4211.48 162
4211.63 146
4211.78 131
4211.93 119
4212.08 110
4212.23 106
4212.37 109
4212.52 117
4212.67 128
4212.82 140
4212.97 150
4213.12 156
4213.27 158
4213.42 156
4213.57 152
4213.71 147
4213.86 143
4214.01 140
4214.16 139
4214.31 138
4214.46 136
4214.61 135
4214.76 134
4214.91 135
4215.05 138
4215.20 143
4215.35 151
4215.50 161
4215.65 171
4215.80 180
4215.95 187
4216.10 190
4216.25 192
4216.40 191
4216.54 190
4216.69 188
4216.84 187
4216.99 185
4217.14 183
4217.29 179
4217.44 172
4217.59 164
4217.74 156
4217.88 147
4218.03 141
4218.18 138
4218.33 140
4218.48 145
4218.63 153
4218.78 162
4218.93 171
4219.08 178
4219.23 181
4219.37 180
4219.52 173
4219.67 161
4219.82 142
4219.97 119
4220.12 92
4220.27 65
4220.42 40
4220.57 19
4220.72 4
4220.86 0
4221.01 0
4221.16 0
4221.31 0
4221.46 3
4221.61 6
4221.76 8
4221.91 9
4222.06 10
4222.21 11
4222.35 12
4222.50 13
4222.65 14
4222.80 14
4222.95 13
4223.10 11
4223.25 8
4223.40 5
4223.55 2
4223.70 0
4223.85 0
4223.99 0
4224.14 0
4224.29 0
4224.44 0
4224.59 0
4224.74 0
4224.89 4
4225.04 14
4225.19 26
4225.34 40
4225.49 55
4225.63 70
4225.78 82
4225.93 91
4226.08 96
4226.23 98
4226.38 96
4226.53 94
4226.68 92
4226.83 91
4226.98 93
4227.13 96
4227.27 99
4227.42 103
4227.57 105
4227.72 105
4227.87 104
4228.02 101
4228.17 97
4228.32 92
4228.47 86
4228.62 81
4228.77 75
4228.92 68
4229.06 62
4229.21 56
4229.36 50
4229.51 47
4229.66 46
4229.81 48
4229.96 52
4230.11 58
4230.26 65
4230.41 70
4230.56 74
4230.71 77
4230.85 78
4231.00 78
4231.15 78
4231.30 79
4231.45 81
4231.60 81
4231.75 80
4231.90 78
4232.05 74
4232.20 70
4232.35 65
4232.50 61
4232.65 58
4232.79 56
4232.94 55
4233.09 54
4233.24 53
4233.39 54
4233.54 55
4233.69 57
4233.84 61
4233.99 66
4234.14 72
4234.29 78
4234.44 83
4234.59 89
4234.73 94
4234.88 100
4235.03 106
4235.18 111
4235.33 114
4235.48 114
4235.63 111
4235.78 105
4235.93 95
4236.08 84
4236.23 74
4236.38 64
4236.53 57
4236.68 51
4236.82 48
4236.97 46
4237.12 44
4237.27 42
4237.42 41
4237.57 39
4237.72 37
4237.87 36
4238.02 36
4238.17 36
4238.32 37
4238.47 38
4238.62 38
4238.77 38
4238.92 38
4239.06 39
4239.21 40
4239.36 43
4239.51 47
4239.66 55
4239.81 65
4239.96 76
4240.11 88
4240.26 100
4240.41 110
4240.56 118
4240.71 124
4240.86 128
4241.01 129
4241.16 129
4241.30 127
4241.45 123
4241.60 117
4241.75 110
4241.90 103
4242.05 97
4242.20 94
4242.35 92
4242.50 93
4242.65 94
4242.80 94
4242.95 92
4243.10 86
4243.25 77
4243.40 66
4243.55 54
4243.70 43
4243.84 35
4243.99 30
4244.14 28
4244.29 30
4244.44 33
4244.59 37
4244.74 41
4244.89 44
4245.04 46
4245.19 45
4245.34 43
4245.49 39
4245.64 34
4245.79 28
4245.94 22
4246.09 16
4246.24 10
4246.39 6
4246.53 1
4246.68 0
4246.83 0
4246.98 0
4247.13 0
4247.28 0
4247.43 1
4247.58 3
4247.73 5
4247.88 5
4248.03 4
4248.18 1
4248.33 0
4248.48 0
4248.63 0
4248.78 0
4248.93 0
4249.08 0
4249.23 3
4249.38 9
4249.52 16
4249.67 23
4249.82 30
4249.97 36
4250.12 43
4250.27 49
4250.42 54
4250.57 59
4250.72 61
4250.87 61
4251.02 58
4251.17 54
4251.32 50
4251.47 47
4251.62 46
4251.77 48
4251.92 53
4252.07 59
4252.22 64
4252.37 66
4252.52 65
4252.67 61
4252.81 55
4252.96 49
4253.11 43
4253.26 40
4253.41 41
4253.56 45
4253.71 51
4253.86 59
4254.01 68
4254.16 77
4254.31 86
4254.46 95
4254.61 105
4254.76 115
4254.91 125
4255.06 136
4255.21 146
4255.36 156
4255.51 165
4255.66 175
4255.81 185
4255.96 195
4256.11 207
4256.26 218
4256.41 226
4256.56 231
4256.70 232
4256.85 226
4257.00 216
4257.15 201
4257.30 183
4257.45 165
4257.60 147
4257.75 130
4257.90 116
4258.05 105
4258.20 96
4258.35 92
4258.50 91
4258.65 94
4258.80 101
4258.95 109
4259.10 118
4259.25 125
4259.40 129
4259.55 128
4259.70 123
4259.85 115
4260.00 105
4260.15 95
4260.30 88
4260.45 83
4260.60 82
4260.75 84
4260.90 87
4261.05 91
4261.20 96
4261.35 100
4261.49 106
4261.64 112
4261.79 119
4261.94 126
4262.09 134
4262.24 141
4262.39 146
4262.54 151
4262.69 153
4262.84 155
4262.99 157
4263.14 159
4263.29 162
4263.44 168
4263.59 175
4263.74 184
4263.89 193
4264.04 202
4264.19 208
4264.34 211
4264.49 210
4264.64 205
4264.79 199
4264.94 191
4265.09 183
4265.24 175
4265.39 169
4265.54 163
4265.69 156
4265.84 150
4265.99 145
4266.14 140
4266.29 136
4266.44 133
4266.59 131
4266.74 129
4266.89 128
4267.04 126
4267.19 124
4267.34 122
4267.49 121
4267.64 122
4267.79 124
4267.94 127
4268.09 132
4268.24 137
4268.39 144
4268.54 151
4268.69 158
4268.84 165
4268.98 169
4269.13 170
4269.28 166
4269.43 158
4269.58 147
4269.73 133
4269.88 119
4270.03 108
4270.18 99
4270.33 94
4270.48 91
4270.63 91
4270.78 92
4270.93 92
4271.08 90
4271.23 87
4271.38 81
4271.53 73
4271.68 63
4271.83 53
4271.98 44
4272.13 37
4272.28 33
4272.43 34
4272.58 39
4272.73 47
4272.88 57
4273.03 68
4273.18 78
4273.33 87
4273.48 93
4273.63 97
4273.78 98
4273.93 97
4274.08 92
4274.23 86
4274.38 78
4274.53 70
4274.68 62
4274.83 56
4274.98 52
4275.13 50
4275.28 49
4275.43 49
4275.58 50
4275.73 52
4275.88 55
4276.03 60
4276.18 65
4276.33 71
4276.48 78
4276.63 84
4276.78 90
4276.93 95
4277.08 101
4277.23 106
4277.38 112
4277.53 118
4277.68 125
4277.83 133
4277.98 140
4278.13 147
4278.28 152
4278.43 156
4278.58 157
4278.73 155
4278.88 151
4279.03 145
4279.18 137
4279.33 129
4279.48 122
4279.63 117
4279.78 115
4279.93 118
4280.08 123
4280.23 131
4280.38 140
4280.53 149
4280.68 156
4280.83 160
4280.98 163
4281.13 165
4281.28 167
4281.43 169
4281.58 172
4281.73 175
4281.88 177
4282.03 179
4282.18 178
4282.33 176
4282.48 173
4282.63 169
4282.78 165
4282.93 161
4283.08 156
4283.23 150
4283.38 143
4283.53 134
4283.68 124
4283.83 113
4283.98 103
4284.13 93
4284.28 84
4284.44 77
4284.59 73
4284.74 71
4284.89 72
4285.04 75
4285.19 80
4285.34 87
4285.49 96
4285.64 105
4285.79 114
4285.94 123
4286.09 133
4286.24 143
4286.39 152
4286.54 161
4286.69 169
4286.84 174
4286.99 176
4287.14 174
4287.29 167
4287.44 158
4287.59 145
4287.74 132
4287.89 119
4288.04 109
4288.19 103
4288.34 101
4288.49 102
4288.64 106
4288.79 110
4288.94 115
4289.09 120
4289.24 126
4289.39 132
4289.54 140
4289.69 149
4289.84 158
4289.99 167
4290.14 173
4290.29 176
4290.44 174
4290.59 168
4290.74 158
4290.89 145
4291.04 131
4291.19 116
4291.34 102
4291.49 88
4291.64 75
4291.79 63
4291.95 52
4292.10 41
4292.25 31
4292.40 22
4292.55 14
4292.70 8
4292.85 4
4293.00 3
4293.15 6
4293.30 12
4293.45 21
4293.60 32
4293.75 44
4293.90 53
4294.05 60
4294.20 64
4294.35 63
4294.50 60
4294.65 54
4294.80 48
4294.95 42
4295.10 38
4295.25 37
4295.40 37
4295.55 38
4295.70 41
4295.85 43
4296.00 46
4296.15 47
4296.30 48
4296.45 47
4296.60 46
4296.76 43
4296.91 40
4297.06 35
4297.21 31
4297.36 27
4297.51 23
4297.66 20
4297.81 19
4297.96 17
4298.11 17
4298.26 16
4298.41 16
4298.56 17
4298.71 19
4298.86 22
4299.01 25
4299.16 27
4299.31 28
4299.46 27
4299.61 24
4299.76 20
4299.91 15
4300.06 11
4300.21 7
4300.36 5
4300.51 3
4300.67 0
4300.82 0
4300.97 0
4301.12 0
4301.27 0
4301.42 0
4301.57 0
4301.72 0
4301.87 0
4302.02 6
4302.17 15
4302.32 25
4302.47 37
4302.62 49
4302.77 63
4302.92 76
4303.07 90
4303.22 102
4303.37 113
4303.52 120
4303.67 124
4303.82 124
4303.98 120
4304.13 112
4304.28 101
4304.43 89
4304.58 77
4304.73 67
4304.88 60
4305.03 55
4305.18 52
4305.33 51
4305.48 51
4305.63 50
4305.78 48
4305.93 45
4306.08 42
4306.23 39
4306.38 36
4306.53 36
4306.68 38
4306.83 42
4306.99 47
4307.14 54
4307.29 61
4307.44 67
4307.59 72
4307.74 73
4307.89 72
4308.04 68
4308.19 63
4308.34 58
4308.49 54
4308.64 51
4308.79 50
4308.94 51
4309.09 52
4309.24 52
4309.39 51
4309.54 48
4309.70 43
4309.85 38
4310.00 32
4310.15 27
4310.30 24
4310.45 23
4310.60 25
4310.75 28
4310.90 34
4311.05 41
4311.20 47
4311.35 52
4311.50 55
4311.65 54
4311.80 50
4311.95 41
4312.10 30
4312.26 18
4312.41 6
4312.56 0
4312.71 0
4312.86 0
4313.01 0
4313.16 0
4313.31 4
4313.46 14
4313.61 26
4313.76 39
4313.91 52
4314.06 65
4314.21 77
4314.36 87
4314.52 94
4314.67 99
4314.82 102
4314.97 101
4315.12 98
4315.27 93
4315.42 87
4315.57 79
4315.72 70
4315.87 61
4316.02 51
4316.17 43
4316.32 34
4316.47 27
4316.62 21
4316.78 15
4316.93 11
4317.08 9
4317.23 9
4317.38 12
4317.53 18
4317.68 27
4317.83 39
4317.98 51
4318.13 64
4318.28 75
4318.43 84
4318.58 91
4318.73 95
4318.89 96
4319.04 94
4319.19 90
4319.34 84
4319.49 76
4319.64 68
4319.79 60
4319.94 54
4320.09 49
4320.24 47
4320.39 46
4320.54 45
4320.69 46
4320.85 47
4321.00 48
4321.15 49
4321.30 50
4321.45 51
4321.60 50
4321.75 48
4321.90 45
4322.05 40
4322.20 36
4322.35 33
4322.50 33
4322.65 34
4322.81 37
4322.96 41
4323.11 44
4323.26 45
4323.41 43
4323.56 40
4323.71 35
4323.86 30
4324.01 26
4324.16 23
4324.31 22
4324.46 23
4324.62 24
4324.77 27
4324.92 31
4325.07 36
4325.22 41
4325.37 46
4325.52 51
4325.67 56
4325.82 59
4325.97 61
4326.12 63
4326.27 65
4326.43 68
4326.58 71
4326.73 73
4326.88 73
4327.03 71
4327.18 65
4327.33 57
4327.48 47
4327.63 36
4327.78 28
4327.93 24
4328.09 24
4328.24 28
4328.39 37
4328.54 49
4328.69 61
4328.84 73
4328.99 83
4329.14 88
4329.29 90
4329.44 87
4329.59 81
4329.75 73
4329.90 66
4330.05 61
4330.20 59
4330.35 60
4330.50 63
4330.65 67
4330.80 70
4330.95 72
4331.10 70
4331.25 66
4331.41 60
4331.56 52
4331.71 45
4331.86 37
4332.01 31
4332.16 25
4332.31 21
4332.46 17
4332.61 14
4332.76 13
4332.92 13
4333.07 13
4333.22 13
4333.37 13
4333.52 13
4333.67 13
4333.82 14
4333.97 16
4334.12 20
4334.27 26
4334.43 33
4334.58 39
4334.73 45
4334.88 48
4335.03 48
4335.18 46
4335.33 42
4335.48 36
4335.63 28
4335.78 20
4335.94 11
4336.09 2
4336.24 0
4336.39 0
4336.54 0
4336.69 0
4336.84 0
4336.99 0
4337.14 0
4337.30 0
4337.45 10
4337.60 24
4337.75 38
4337.90 51
4338.05 62
4338.20 71
4338.35 77
4338.50 79
4338.65 78
4338.81 73
4338.96 67
4339.11 61
4339.26 56
4339.41 54
4339.56 55
4339.71 58
4339.86 62
4340.01 68
4340.17 73
4340.32 76
4340.47 77
4340.62 77
4340.77 74
4340.92 70
4341.07 62
4341.22 54
4341.37 44
4341.53 34
4341.68 25
4341.83 18
4341.98 14
4342.13 13
4342.28 15
4342.43 18
4342.58 22
4342.73 24
4342.89 25
4343.04 22
4343.19 17
4343.34 8
4343.49 0
4343.64 0
4343.79 0
4343.94 0
4344.10 0
4344.25 0
4344.40 0
4344.55 0
4344.70 5
4344.85 14
4345.00 22
4345.15 27
4345.30 30
4345.46 31
4345.61 31
4345.76 30
4345.91 31
4346.06 33
4346.21 35
4346.36 39
4346.51 43
4346.67 49
4346.82 55
4346.97 62
4347.12 69
4347.27 77
4347.42 83
4347.57 88
4347.72 91
4347.88 91
4348.03 90
4348.18 86
4348.33 81
4348.48 75
4348.63 70
4348.78 65
4348.93 62
4349.09 59
4349.24 57
4349.39 56
4349.54 56
4349.69 55
4349.84 54
4349.99 53
4350.14 51
4350.30 49
4350.45 46
4350.60 44
4350.75 42
4350.90 40
4351.05 39
4351.20 38
4351.36 38
4351.51 37
4351.66 36
4351.81 33
4351.96 29
4352.11 24
4352.26 17
4352.41 11
4352.57 7
4352.72 6
4352.87 9
4353.02 13
4353.17 20
4353.32 26
4353.47 32
4353.62 36
4353.78 38
4353.93 38
4354.08 37
4354.23 34
4354.38 31
4354.53 27
4354.68 23
4354.84 21
4354.99 22
4355.14 26
4355.29 34
4355.44 45
4355.59 58
4355.74 71
4355.90 85
4356.05 97
4356.20 110
4356.35 122
4356.50 134
4356.65 145
4356.80 155
4356.96 162
4357.11 165
4357.26 164
4357.41 159
4357.56 151
4357.71 142
4357.86 134
4358.01 127
4358.17 122
4358.32 119
4358.47 115
4358.62 111
4358.77 105
4358.92 96
4359.07 84
4359.23 71
4359.38 56
4359.53 42
4359.68 30
4359.83 19
4359.98 12
4360.14 9
4360.29 9
4360.44 12
4360.59 18
4360.74 24
4360.89 31
4361.04 38
4361.20 45
4361.35 51
4361.50 58
4361.65 63
4361.80 68
4361.95 71
4362.10 73
4362.26 73
4362.41 71
4362.56 68
4362.71 66
4362.86 64
4363.01 63
4363.16 64
4363.32 66
4363.47 68
4363.62 72
4363.77 75
4363.92 76
4364.07 76
4364.23 74
4364.38 69
4364.53 63
4364.68 57
4364.83 52
4364.98 48
4365.13 47
4365.29 48
4365.44 51
4365.59 54
4365.74 56
4365.89 57
4366.04 57
4366.20 56
4366.35 53
4366.50 50
4366.65 47
4366.80 43
4366.95 38
4367.10 35
4367.26 33
4367.41 33
4367.56 37
4367.71 42
4367.86 50
4368.01 58
4368.17 65
4368.32 72
4368.47 77
4368.62 81
4368.77 84
4368.92 87
4369.08 90
4369.23 92
4369.38 94
4369.53 96
4369.68 98
4369.83 100
4369.99 102
4370.14 106
4370.29 110
4370.44 114
4370.59 119
4370.74 124
4370.90 129
4371.05 132
4371.20 134
4371.35 133
4371.50 130
4371.65 124
4371.81 116
4371.96 108
4372.11 100
4372.26 94
4372.41 91
4372.56 91
4372.72 92
4372.87 93
4373.02 94
4373.17 93
4373.32 90
4373.47 85
4373.63 81
4373.78 78
4373.93 77
4374.08 78
4374.23 80
4374.38 82
4374.54 82
4374.69 80
4374.84 76
4374.99 69
4375.14 61
4375.29 55
4375.45 51
4375.60 52
4375.75 56
4375.90 64
4376.05 73
4376.20 81
4376.36 87
4376.51 90
4376.66 90
4376.81 87
4376.96 84
4377.11 80
4377.27 75
4377.42 69
4377.57 61
4377.72 51
4377.87 40
4378.03 29
4378.18 19
4378.33 12
4378.48 10
4378.63 11
4378.78 17
4378.94 24
4379.09 31
4379.24 37
4379.39 41
4379.54 43
4379.69 43
4379.85 43
4380.00 44
4380.15 46
4380.30 50
4380.45 55
4380.61 60
4380.76 64
4380.91 68
4381.06 72
4381.21 75
4381.36 80
4381.52 86
4381.67 93
4381.82 100
4381.97 107
4382.12 114
4382.28 119
4382.43 124
4382.58 127
4382.73 129
4382.88 129
4383.04 127
4383.19 122
4383.34 116
4383.49 108
4383.64 100
4383.79 94
4383.95 89
4384.10 88
4384.25 89
4384.40 91
4384.55 93
4384.71 94
4384.86 93
4385.01 90
4385.16 87
4385.31 84
4385.47 81
4385.62 80
4385.77 80
4385.92 82
4386.07 83
4386.22 85
4386.38 87
4386.53 89
4386.68 90
4386.83 89
4386.98 87
4387.14 83
4387.29 76
4387.44 68
4387.59 59
4387.74 51
4387.90 46
4388.05 44
4388.20 45
4388.35 50
4388.50 57
4388.66 63
4388.81 67
4388.96 69
4389.11 66
4389.26 59
4389.42 50
4389.57 41
4389.72 33
4389.87 28
4390.02 27
4390.18 29
4390.33 32
4390.48 35
4390.63 36
4390.78 33
4390.94 28
4391.09 21
4391.24 11
4391.39 2
4391.54 0
4391.69 0
4391.85 0
4392.00 0
4392.15 0
4392.30 0
4392.46 0
4392.61 0
4392.76 2
4392.91 12
4393.06 23
4393.22 34
4393.37 44
4393.52 52
4393.67 57
4393.82 62
4393.98 67
4394.13 73
4394.28 80
4394.43 89
4394.58 99
4394.74 107
4394.89 113
4395.04 116
4395.19 114
4395.34 111
4395.50 107
4395.65 104
4395.80 103
4395.95 105
4396.10 108
4396.26 111
4396.41 114
4396.56 115
4396.71 114
4396.86 111
4397.02 107
4397.17 103
4397.32 100
4397.47 98
4397.63 97
4397.78 99
4397.93 102
4398.08 107
4398.23 112
4398.39 118
4398.54 124
4398.69 129
4398.84 133
4398.99 136
4399.15 138
4399.30 141
4399.45 145
4399.60 149
4399.75 154
4399.91 159
4400.06 163
4400.21 166
4400.36 168
4400.52 167
4400.67 166
4400.82 164
4400.97 162
4401.12 161
4401.28 162
4401.43 163
4401.58 165
4401.73 168
4401.89 170
4402.04 171
4402.19 172
4402.34 171
4402.49 170
4402.65 168
4402.80 166
4402.95 165
4403.10 164
4403.25 165
4403.41 166
4403.56 167
4403.71 168
4403.86 169
4404.02 168
4404.17 166
4404.32 161
4404.47 155
4404.62 147
4404.78 137
4404.93 127
4405.08 116
4405.23 107
4405.39 99
4405.54 95
4405.69 94
4405.84 96
4405.99 99
4406.15 101
4406.30 101
4406.45 97
4406.60 90
4406.76 78
4406.91 65
4407.06 52
4407.21 40
4407.37 31
4407.52 24
4407.67 21
4407.82 20
4407.97 20
4408.13 21
4408.28 23
4408.43 26
4408.58 31
4408.74 37
4408.89 44
4409.04 52
4409.19 58
4409.35 63
4409.50 65
4409.65 66
4409.80 65
4409.95 63
4410.11 61
4410.26 60
4410.41 59
4410.56 58
4410.72 56
4410.87 53
4411.02 48
4411.17 43
4411.33 37
4411.48 33
4411.63 30
4411.78 29
4411.93 31
4412.09 33
4412.24 36
4412.39 38
4412.54 39
4412.70 38
4412.85 35
4413.00 32
4413.15 27
4413.31 24
4413.46 20
4413.61 16
4413.76 12
4413.92 8
4414.07 3
4414.22 0
4414.37 0
4414.53 0
4414.68 0
4414.83 0
4414.98 0
4415.13 0
4415.29 0
4415.44 2
4415.59 7
4415.74 11
4415.90 13
4416.05 15
4416.20 15
4416.35 14
4416.51 12
4416.66 10
4416.81 9
4416.96 8
4417.12 10
4417.27 13
4417.42 17
4417.57 22
4417.73 25
4417.88 26
4418.03 24
4418.18 20
4418.34 14
4418.49 9
4418.64 6
4418.79 6
4418.95 10
4419.10 19
4419.25 31
4419.40 47
4419.56 65
4419.71 84
4419.86 102
4420.01 120
4420.17 136
4420.32 151
4420.47 164
4420.62 176
4420.78 185
4420.93 192
4421.08 198
4421.23 202
4421.39 206
4421.54 211
4421.69 217
4421.84 225
4422.00 234
4422.15 245
4422.30 254
4422.45 263
4422.61 270
4422.76 275
4422.91 281
4423.06 287
4423.22 297
4423.37 309
4423.52 326
4423.67 347
4423.83 372
4423.98 399
4424.13 429
4424.28 460
4424.44 489
4424.59 516
4424.74 538
4424.89 554
4425.05 563
4425.20 566
4425.35 565
4425.50 562
4425.66 561
4425.81 564
4425.96 572
4426.12 584
4426.27 598
4426.42 611
4426.57 620
4426.73 626
4426.88 627
4427.03 625
4427.18 622
4427.34 619
4427.49 616
4427.64 614
4427.79 609
4427.95 601
4428.10 588
4428.25 572
4428.40 553
4428.56 533
4428.71 514
4428.86 497
4429.01 482
4429.17 471
4429.32 463
4429.47 458
4429.63 454
4429.78 452
4429.93 450
4430.08 447
4430.24 442
4430.39 434
4430.54 423
4430.69 408
4430.85 390
4431.00 372
4431.15 354
4431.30 338
4431.46 324
4431.61 312
4431.76 303
4431.92 294
4432.07 286
4432.22 279
4432.37 273
4432.53 268
4432.68 263
4432.83 258
4432.98 252
4433.14 246
4433.29 238
4433.44 230
4433.60 223
4433.75 217
4433.90 213
4434.05 211
4434.21 209
4434.36 206
4434.51 200
4434.66 191
4434.82 178
4434.97 162
4435.12 146
4435.28 132
4435.43 120
4435.58 112
4435.73 108
4435.89 106
4436.04 106
4436.19 106
4436.34 104
4436.50 100
4436.65 93
4436.80 85
4436.96 75
4437.11 66
4437.26 57
4437.41 50
4437.57 45
4437.72 41
4437.87 38
4438.03 36
4438.18 33
4438.33 31
4438.48 29
4438.64 27
4438.79 26
4438.94 25
4439.10 27
4439.25 30
4439.40 35
4439.55 42
4439.71 50
4439.86 60
4440.01 68
4440.17 76
4440.32 81
4440.47 82
4440.62 80
4440.78 75
4440.93 69
4441.08 63
4441.24 58
4441.39 56
4441.54 57
4441.69 61
4441.85 65
4442.00 69
4442.15 70
4442.31 68
4442.46 62
4442.61 53
4442.76 43
4442.92 33
4443.07 26
4443.22 23
4443.38 23
4443.53 26
4443.68 31
4443.83 36
4443.99 38
4444.14 38
4444.29 35
4444.45 29
4444.60 23
4444.75 16
4444.90 11
4445.06 7
4445.21 6
4445.36 8
4445.52 13
4445.67 21
4445.82 32
4445.97 44
4446.13 58
4446.28 72
4446.43 84
4446.59 96
4446.74 104
4446.89 111
4447.05 115
4447.20 117
4447.35 118
4447.50 119
4447.66 118
4447.81 117
4447.96 114
4448.12 110
4448.27 105
4448.42 99
4448.58 93
4448.73 86
4448.88 78
4449.03 72
4449.19 66
4449.34 62
4449.49 61
4449.65 63
4449.80 67
4449.95 74
4450.11 83
4450.26 90
4450.41 96
4450.56 100
4450.72 101
4450.87 100
4451.02 98
4451.18 96
4451.33 95
4451.48 95
4451.64 97
4451.79 101
4451.94 105
4452.09 109
4452.25 112
4452.40 114
4452.55 112
4452.71 108
4452.86 102
4453.01 93
4453.17 85
4453.32 77
4453.47 73
4453.63 71
4453.78 74
4453.93 79
4454.08 85
4454.24 91
4454.39 94
4454.54 94
4454.70 90
4454.85 83
4455.00 76
4455.16 69
4455.31 65
4455.46 64
4455.62 66
4455.77 71
4455.92 77
4456.07 82
4456.23 85
4456.38 86
4456.53 84
4456.69 81
4456.84 78
4456.99 76
4457.15 75
4457.30 75
4457.45 76
4457.61 75
4457.76 71
4457.91 65
4458.07 56
4458.22 46
4458.37 37
4458.52 30
4458.68 27
4458.83 30
4458.98 36
4459.14 46
4459.29 58
4459.44 69
4459.60 79
4459.75 88
4459.90 94
4460.06 98
4460.21 100
4460.36 101
4460.52 100
4460.67 97
4460.82 92
4460.98 85
4461.13 77
4461.28 67
4461.44 58
4461.59 50
4461.74 43
4461.89 39
4462.05 37
4462.20 37
4462.35 38
4462.51 40
4462.66 42
4462.81 45
4462.97 48
4463.12 51
4463.27 56
4463.43 60
4463.58 64
4463.73 67
4463.89 69
4464.04 68
4464.19 66
4464.35 63
4464.50 60
4464.65 58
4464.81 57
4464.96 58
4465.11 60
4465.27 61
4465.42 62
4465.57 61
4465.73 60
4465.88 58
4466.03 57
4466.19 58
4466.34 62
4466.49 67
4466.65 74
4466.80 82
4466.95 90
4467.11 97
4467.26 104
4467.41 110
4467.57 116
4467.72 119
4467.87 120
4468.03 118
4468.18 112
4468.33 103
4468.49 90
4468.64 76
4468.79 61
4468.95 47
4469.10 34
4469.25 22
4469.41 12
4469.56 4
4469.71 0
4469.87 0
4470.02 0
4470.17 0
4470.33 8
4470.48 19
4470.63 33
4470.79 48
4470.94 64
4471.09 78
4471.25 90
4471.40 99
4471.55 105
4471.71 108
4471.86 109
4472.01 109
4472.17 107
4472.32 106
4472.47 104
4472.63 100
4472.78 96
4472.93 91
4473.09 84
4473.24 76
4473.39 67
4473.55 57
4473.70 46
4473.85 35
4474.01 24
4474.16 13
4474.31 3
4474.47 0
4474.62 0
4474.77 0
4474.93 0
4475.08 0
4475.23 0
4475.39 0
4475.54 1
4475.69 6
4475.85 10
4476.00 13
4476.16 14
4476.31 14
4476.46 12
4476.62 11
4476.77 11
4476.92 12
4477.08 16
4477.23 22
4477.38 30
4477.54 38
4477.69 45
4477.84 52
4478.00 57
4478.15 61
4478.30 67
4478.46 74
4478.61 84
4478.76 96
4478.92 111
4479.07 127
4479.22 143
4479.38 158
4479.53 170
4479.69 177
4479.84 181
4479.99 180
4480.15 175
4480.30 168
4480.45 159
4480.61 148
4480.76 137
4480.91 127
4481.07 119
4481.22 113
4481.37 112
4481.53 115
4481.68 122
4481.83 133
4481.99 146
4482.14 159
4482.30 171
4482.45 181
4482.60 187
4482.76 188
4482.91 184
4483.06 175
4483.22 160
4483.37 141
4483.52 119
4483.68 97
4483.83 77
4483.98 62
4484.14 51
4484.29 45
4484.45 44
4484.60 46
4484.75 50
4484.91 54
4485.06 59
4485.21 62
4485.37 66
4485.52 70
4485.67 74
4485.83 77
4485.98 79
4486.14 80
4486.29 79
4486.44 76
4486.60 71
4486.75 66
4486.90 59
4487.06 51
4487.21 43
4487.36 36
4487.52 29
4487.67 23
4487.83 20
4487.98 20
4488.13 24
4488.29 31
4488.44 40
4488.59 50
4488.75 59
4488.90 65
4489.05 67
4489.21 66
4489.36 62
4489.52 56
4489.67 52
4489.82 51
4489.98 53
4490.13 59
4490.28 68
4490.44 76
4490.59 84
4490.75 88
4490.90 90
4491.05 89
4491.21 88
4491.36 88
4491.51 89
4491.67 94
4491.82 101
4491.98 109
4492.13 116
4492.28 121
4492.44 123
4492.59 122
4492.74 119
4492.90 114
4493.05 109
4493.21 105
4493.36 104
4493.51 105
4493.67 107
4493.82 108
4493.97 107
4494.13 105
4494.28 100
4494.44 93
4494.59 86
4494.74 80
4494.90 76
4495.05 74
4495.20 73
4495.36 73
4495.51 71
4495.67 68
4495.82 61
4495.97 53
4496.13 43
4496.28 34
4496.43 27
4496.59 23
4496.74 23
4496.90 25
4497.05 29
4497.20 34
4497.36 38
4497.51 43
4497.67 47
4497.82 51
4497.97 56
4498.13 63
4498.28 71
4498.43 80
4498.59 88
4498.74 95
4498.90 100
4499.05 103
4499.20 105
4499.36 106
4499.51 106
4499.67 108
4499.82 109
4499.97 110
4500.13 111
4500.28 111
4500.43 110
4500.59 107
4500.74 104
4500.90 99
4501.05 95
4501.20 90
4501.36 86
4501.51 83
4501.67 79
4501.82 77
4501.97 76
4502.13 76
4502.28 76
4502.43 77
4502.59 78
4502.74 78
4502.90 76
4503.05 73
4503.20 68
4503.36 62
4503.51 56
4503.67 50
4503.82 44
4503.97 38
4504.13 33
4504.28 27
4504.44 21
4504.59 14
4504.74 7
4504.90 1
4505.05 0
4505.21 0
4505.36 0
4505.51 0
4505.67 0
4505.82 0
4505.98 0
4506.13 0
4506.28 4
4506.44 10
4506.59 16
4506.75 20
4506.90 23
4507.05 24
4507.21 24
4507.36 22
4507.52 21
4507.67 20
4507.82 20
4507.98 22
4508.13 25
4508.29 30
4508.44 36
4508.59 43
4508.75 49
4508.90 54
4509.06 57
4509.21 58
4509.36 56
4509.52 53
4509.67 48
4509.83 44
4509.98 42
4510.13 43
4510.29 47
4510.44 53
4510.60 61
4510.75 68
4510.90 73
4511.06 75
4511.21 75
4511.37 72
4511.52 68
4511.67 64
4511.83 61
4511.98 58
4512.14 56
4512.29 53
4512.44 49
4512.60 44
4512.75 37
4512.91 31
4513.06 24
4513.21 18
4513.37 12
4513.52 8
4513.68 5
4513.83 1
4513.99 0
4514.14 0
4514.29 0
4514.45 0
4514.60 0
4514.76 0
4514.91 0
4515.06 0
4515.22 5
4515.37 15
4515.53 25
4515.68 34
4515.83 39
4515.99 39
4516.14 34
4516.30 25
4516.45 12
4516.61 0
4516.76 0
4516.91 0
4517.07 0
4517.22 0
4517.38 0
4517.53 0
4517.68 2
4517.84 15
4517.99 25
4518.15 33
4518.30 37
4518.46 40
4518.61 40
4518.76 40
4518.92 42
4519.07 45
4519.23 51
4519.38 59
4519.53 68
4519.69 78
4519.84 87
4520.00 93
4520.15 97
4520.31 97
4520.46 94
4520.61 89
4520.77 83
4520.92 77
4521.08 72
4521.23 70
4521.39 69
4521.54 69
4521.69 71
4521.85 72
4522.00 73
4522.16 73
4522.31 72
4522.47 71
4522.62 72
4522.77 75
4522.93 82
4523.08 91
4523.24 102
4523.39 113
4523.54 122
4523.70 128
4523.85 129
4524.01 127
4524.16 120
4524.32 112
4524.47 102
4524.62 92
4524.78 83
4524.93 76
4525.09 71
4525.24 69
4525.40 69
4525.55 71
4525.70 73
4525.86 75
4526.01 76
4526.17 74
4526.32 69
4526.48 62
4526.63 53
4526.79 44
4526.94 34
4527.09 26
4527.25 19
4527.40 13
4527.56 9
4527.71 7
4527.87 7
4528.02 9
4528.17 13
4528.33 18
4528.48 26
4528.64 34
4528.79 41
4528.95 46
4529.10 48
4529.25 47
4529.41 43
4529.56 37
4529.72 30
4529.87 24
4530.03 20
4530.18 19
4530.34 21
4530.49 24
4530.64 29
4530.80 33
4530.95 36
4531.11 38
4531.26 38
4531.42 37
4531.57 35
4531.72 31
4531.88 27
4532.03 22
4532.19 17
4532.34 13
4532.50 11
4532.65 9
4532.81 9
4532.96 11
4533.11 13
4533.27 15
4533.42 17
4533.58 19
4533.73 20
4533.89 21
4534.04 20
4534.20 17
4534.35 12
4534.50 4
4534.66 0
4534.81 0
4534.97 0
4535.12 0
4535.28 0
4535.43 0
4535.59 0
4535.74 4
4535.89 19
4536.05 33
4536.20 46
4536.36 57
4536.51 66
4536.67 73
4536.82 79
4536.98 84
4537.13 88
4537.29 89
4537.44 89
4537.59 85
4537.75 78
4537.90 68
4538.06 57
4538.21 46
4538.37 36
4538.52 27
4538.68 20
4538.83 16
4538.98 13
4539.14 12
4539.29 13
4539.45 16
4539.60 22
4539.76 28
4539.91 35
4540.07 42
4540.22 46
4540.38 47
4540.53 46
4540.68 41
4540.84 36
4540.99 31
4541.15 27
4541.30 26
4541.46 28
4541.61 32
4541.77 36
4541.92 40
4542.08 42
4542.23 41
4542.39 39
4542.54 35
4542.69 31
4542.85 29
4543.00 29
4543.16 31
4543.31 35
4543.47 40
4543.62 44
4543.78 47
4543.93 48
4544.09 49
4544.24 49
4544.40 50
4544.55 52
4544.70 54
4544.86 57
4545.01 59
4545.17 61
4545.32 60
4545.48 58
4545.63 55
4545.79 50
4545.94 46
4546.10 42
4546.25 39
4546.41 37
4546.56 36
4546.71 36
4546.87 37
4547.02 38
4547.18 40
4547.33 43
4547.49 46
4547.64 50
4547.80 53
4547.95 56
4548.11 58
4548.26 58
4548.42 57
4548.57 53
4548.73 48
4548.88 42
4549.03 35
4549.19 31
4549.34 28
4549.50 29
4549.65 33
4549.81 42
4549.96 53
4550.12 67
4550.27 83
4550.43 99
4550.58 114
4550.74 127
4550.89 139
4551.05 148
4551.20 155
4551.36 158
4551.51 159
4551.67 157
4551.82 152
4551.97 145
4552.13 134
4552.28 120
4552.44 104
4552.59 86
4552.75 68
4552.90 51
4553.06 38
4553.21 29
4553.37 24
4553.52 24
4553.68 27
4553.83 33
4553.99 41
4554.14 52
4554.30 65
4554.45 81
4554.61 101
4554.76 122
4554.92 143
4555.07 162
4555.23 177
4555.38 185
4555.53 187
4555.69 183
4555.84 174
4556.00 161
4556.15 148
4556.31 135
4556.46 124
4556.62 116
4556.77 111
4556.93 111
4557.08 115
4557.24 121
4557.39 129
4557.55 137
4557.70 143
4557.86 145
4558.01 143
4558.17 137
4558.32 127
4558.48 117
4558.63 107
4558.79 98
4558.94 90
4559.10 85
4559.25 80
4559.41 76
4559.56 72
4559.72 69
4559.87 67
4560.03 67
4560.18 71
4560.34 79
4560.49 91
4560.64 106
4560.80 123
4560.95 140
4561.11 156
4561.26 170
4561.42 180
4561.57 186
4561.73 189
4561.88 189
4562.04 187
4562.19 184
4562.35 181
4562.50 179
4562.66 179
4562.81 181
4562.97 186
4563.12 192
4563.28 200
4563.43 210
4563.59 219
4563.74 228
4563.90 237
4564.05 245
4564.21 252
4564.36 259
4564.52 264
4564.67 266
4564.83 266
4564.98 263
4565.14 257
4565.29 249
4565.45 241
4565.60 234
4565.76 229
4565.91 227
4566.07 225
4566.22 225
4566.38 225
4566.53 226
4566.69 227
4566.84 229
4567.00 231
4567.15 233
4567.31 234
4567.46 232
4567.62 227
4567.77 219
4567.93 209
4568.08 197
4568.24 186
4568.39 177
4568.55 169
4568.70 164
4568.86 161
4569.01 158
4569.17 156
4569.32 152
4569.48 146
4569.63 137
4569.79 125
4569.94 111
4570.10 95
4570.25 80
4570.41 66
4570.56 56
4570.72 50
4570.87 48
4571.03 51
4571.18 57
4571.34 64
4571.49 70
4571.65 73
4571.80 71
4571.96 64
4572.11 53
4572.27 40
4572.42 25
4572.58 12
4572.74 3
4572.89 0
4573.05 0
4573.20 4
4573.36 13
4573.51 25
4573.67 39
4573.82 51
4573.98 62
4574.13 70
4574.29 75
4574.44 78
4574.60 79
4574.75 79
4574.91 78
4575.06 76
4575.22 75
4575.37 73
4575.53 72
4575.68 73
4575.84 75
4575.99 80
4576.15 86
4576.30 93
4576.46 98
4576.61 101
4576.77 101
4576.92 98
4577.08 92
4577.23 86
4577.39 79
4577.54 74
4577.70 69
4577.85 63
4578.01 57
4578.17 49
4578.32 39
4578.48 27
4578.63 15
4578.79 3
4578.94 0
4579.10 0
4579.25 0
4579.41 0
4579.56 0
4579.72 0
4579.87 0
4580.03 0
4580.18 8
4580.34 17
4580.49 24
4580.65 30
4580.80 33
4580.96 34
4581.11 33
4581.27 31
4581.43 29
4581.58 28
4581.74 28
4581.89 29
4582.05 31
4582.20 35
4582.36 40
4582.51 46
4582.67 51
4582.82 55
4582.98 56
4583.13 56
4583.29 55
4583.44 54
4583.60 54
4583.75 56
4583.91 60
4584.06 67
4584.22 73
4584.38 79
4584.53 83
4584.69 84
4584.84 82
4585.00 79
4585.15 75
4585.31 72
4585.46 69
4585.62 68
4585.77 67
4585.93 67
4586.08 67
4586.24 66
4586.39 64
4586.55 62
4586.71 60
4586.86 58
4587.02 58
4587.17 59
4587.33 60
4587.48 62
4587.64 65
4587.79 67
4587.95 68
4588.10 68
4588.26 66
4588.41 65
4588.57 64
4588.72 64
4588.88 65
4589.04 69
4589.19 73
4589.35 78
4589.50 80
4589.66 80
4589.81 76
4589.97 70
4590.12 62
4590.28 55
4590.43 51
4590.59 52
4590.74 57
4590.90 66
4591.06 77
4591.21 88
4591.37 99
4591.52 108
4591.68 114
4591.83 119
4591.99 121
4592.14 123
4592.30 124
4592.45 123
4592.61 122
4592.77 119
4592.92 114
4593.08 107
4593.23 99
4593.39 90
4593.54 81
4593.70 71
4593.85 63
4594.01 57
4594.16 52
4594.32 49
4594.48 47
4594.63 45
4594.79 42
4594.94 38
4595.10 32
4595.25 26
4595.41 20
4595.56 16
4595.72 14
4595.87 13
4596.03 15
4596.19 18
4596.34 22
4596.50 26
4596.65 30
4596.81 33
4596.96 36
4597.12 39
4597.27 43
4597.43 46
4597.59 49
4597.74 50
4597.90 51
4598.05 51
4598.21 50
4598.36 47
4598.52 44
4598.67 39
4598.83 33
4598.99 27
4599.14 21
4599.30 15
4599.45 11
4599.61 7
4599.76 4
4599.92 2
4600.07 0
4600.23 0
4600.39 0
4600.54 0
4600.70 0
4600.85 0
4601.01 0
4601.16 0
4601.32 0
4601.47 4
4601.63 8
4601.79 13
4601.94 18
4602.10 23
4602.25 30
4602.41 37
4602.56 44
4602.72 52
4602.87 58
4603.03 63
4603.19 66
4603.34 68
4603.50 69
4603.65 70
4603.81 71
4603.96 71
4604.12 72
4604.28 72
4604.43 70
4604.59 68
4604.74 66
4604.90 64
4605.05 65
4605.21 68
4605.36 74
4605.52 81
4605.68 88
4605.83 93
4605.99 96
4606.14 95
4606.30 93
4606.45 89
4606.61 86
4606.77 85
4606.92 86
4607.08 90
4607.23 95
4607.39 101
4607.54 108
4607.70 115
4607.86 121
4608.01 127
4608.17 132
4608.32 135
4608.48 136
4608.63 136
4608.79 133
4608.95 128
4609.10 121
4609.26 114
4609.41 106
4609.57 99
4609.72 94
4609.88 91
4610.04 92
4610.19 95
4610.35 101
4610.50 107
4610.66 112
4610.81 116
4610.97 119
4611.13 120
4611.28 119
4611.44 116
4611.59 113
4611.75 108
4611.90 103
4612.06 97
4612.22 90
4612.37 83
4612.53 75
4612.68 65
4612.84 54
4613.00 41
4613.15 26
4613.31 10
4613.46 0
4613.62 0
4613.77 0
4613.93 0
4614.09 0
4614.24 0
4614.40 0
4614.55 0
4614.71 6
4614.86 17
4615.02 26
4615.18 34
4615.33 41
4615.49 48
4615.64 55
4615.80 62
4615.96 70
4616.11 77
4616.27 83
4616.42 90
4616.58 96
4616.73 104
4616.89 111
4617.05 120
4617.20 129
4617.36 136
4617.51 140
4617.67 142
4617.83 141
4617.98 137
4618.14 131
4618.29 125
4618.45 119
4618.61 115
4618.76 114
4618.92 115
4619.07 117
4619.23 121
4619.38 126
4619.54 129
4619.70 131
4619.85 132
4620.01 131
4620.16 128
4620.32 124
4620.48 118
4620.63 111
4620.79 103
4620.94 94
4621.10 85
4621.26 78
4621.41 72
4621.57 67
4621.72 65
4621.88 63
4622.04 61
4622.19 59
4622.35 56
4622.50 52
4622.66 48
4622.81 45
4622.97 43
4623.13 45
4623.28 49
4623.44 56
4623.59 66
4623.75 76
4623.91 86
4624.06 95
4624.22 101
4624.37 104
4624.53 104
4624.69 101
4624.84 96
4625.00 90
4625.15 84
4625.31 81
4625.47 80
4625.62 82
4625.78 87
4625.93 92
4626.09 97
4626.25 101
4626.40 103
4626.56 102
4626.71 101
4626.87 100
4627.03 100
4627.18 101
4627.34 103
4627.49 105
4627.65 105
4627.81 104
4627.96 100
4628.12 96
4628.27 92
4628.43 89
4628.59 87
4628.74 87
4628.90 88
4629.06 90
4629.21 92
4629.37 94
4629.52 96
4629.68 98
4629.84 100
4629.99 102
4630.15 102
4630.30 102
4630.46 101
4630.62 98
4630.77 95
4630.93 92
4631.08 91
4631.24 91
4631.40 92
4631.55 94
4631.71 96
4631.86 97
4632.02 95
4632.18 92
4632.33 87
4632.49 83
4632.65 80
4632.80 80
4632.96 83
4633.11 89
4633.27 96
4633.43 104
4633.58 112
4633.74 119
4633.89 125
4634.05 131
4634.21 137
4634.36 143
4634.52 149
4634.67 155
4634.83 160
4634.99 163
4635.14 165
4635.30 165
4635.46 162
4635.61 158
4635.77 152
4635.92 145
4636.08 137
4636.24 128
4636.39 120
4636.55 113
4636.70 107
4636.86 103
4637.02 99
4637.17 97
4637.33 95
4637.49 92
4637.64 89
4637.80 85
4637.95 81
4638.11 77
4638.27 74
4638.42 71
4638.58 68
4638.74 67
4638.89 66
4639.05 67
4639.20 68
4639.36 71
4639.52 76
4639.67 81
4639.83 88
4639.99 93
4640.14 98
4640.30 100
4640.45 100
4640.61 97
4640.77 94
4640.92 90
4641.08 87
4641.24 86
4641.39 88
4641.55 91
4641.70 95
4641.86 98
4642.02 101
4642.17 103
4642.33 104
4642.49 104
4642.64 105
4642.80 106
4642.95 108
4643.11 111
4643.27 113
4643.42 116
4643.58 118
4643.74 121
4643.89 125
4644.05 129
4644.20 133
4644.36 137
4644.52 141
4644.67 143
4644.83 144
4644.99 143
4645.14 142
4645.30 140
4645.46 139
4645.61 139
4645.77 141
4645.92 145
4646.08 150
4646.24 157
4646.39 165
4646.55 173
4646.71 179
4646.86 183
4647.02 183
4647.18 181
4647.33 176
4647.49 170
4647.64 164
4647.80 161
4647.96 161
4648.11 165
4648.27 171
4648.43 180
4648.58 190
4648.74 199
4648.90 206
4649.05 211
4649.21 214
4649.36 213
4649.52 210
4649.68 204
4649.83 196
4649.99 187
4650.15 177
4650.30 168
4650.46 160
4650.62 152
4650.77 146
4650.93 140
4651.09 135
4651.24 131
4651.40 130
4651.55 131
4651.71 134
4651.87 139
4652.02 145
4652.18 150
4652.34 153
4652.49 153
4652.65 150
4652.81 146
4652.96 139
4653.12 132
4653.28 125
4653.43 119
4653.59 114
4653.74 111
4653.90 109
4654.06 110
4654.21 111
4654.37 112
4654.53 113
4654.68 113
4654.84 112
4655.00 108
4655.15 103
4655.31 96
4655.47 91
4655.62 87
4655.78 86
4655.94 89
4656.09 95
4656.25 105
4656.41 116
4656.56 128
4656.72 140
4656.87 150
4657.03 160
4657.19 169
4657.34 178
4657.50 186
4657.66 193
4657.81 198
4657.97 201
4658.13 201
4658.28 200
4658.44 197
4658.60 195
4658.75 195
4658.91 196
4659.07 199
4659.22 203
4659.38 206
4659.54 207
4659.69 204
4659.85 195
4660.01 183
4660.16 166
4660.32 149
4660.48 133
4660.63 120
4660.79 112
4660.95 106
4661.10 104
4661.26 102
4661.41 99
4661.57 94
4661.73 87
4661.88 81
4662.04 74
4662.20 69
4662.35 65
4662.51 61
4662.67 57
4662.82 50
4662.98 41
4663.14 31
4663.29 19
4663.45 9
4663.61 1
4663.76 0
4663.92 0
4664.08 0
4664.23 0
4664.39 0
4664.55 0
4664.70 0
4664.86 0
4665.02 0
4665.17 4
4665.33 9
4665.49 14
4665.64 20
4665.80 25
4665.96 30
4666.11 33
4666.27 35
4666.43 36
4666.58 37
4666.74 37
4666.90 37
4667.05 38
4667.21 38
4667.37 39
4667.52 39
4667.68 39
4667.84 37
4667.99 35
4668.15 32
4668.31 28
4668.46 25
4668.62 22
4668.78 21
4668.93 21
4669.09 22
4669.25 23
4669.40 26
4669.56 29
4669.72 32
4669.88 34
4670.03 37
4670.19 41
4670.35 47
4670.50 54
4670.66 64
4670.82 75
4670.97 86
4671.13 96
4671.29 103
4671.44 108
4671.60 111
4671.76 111
4671.91 109
4672.07 108
4672.23 106
4672.38 106
4672.54 107
4672.70 110
4672.85 114
4673.01 118
4673.17 123
4673.32 127
4673.48 131
4673.64 134
4673.79 137
4673.95 138
4674.11 139
4674.27 140
4674.42 139
4674.58 138
4674.74 135
4674.89 131
4675.05 126
4675.21 119
4675.36 112
4675.52 105
4675.68 99
4675.83 95
4675.99 91
4676.15 88
4676.30 85
4676.46 80
4676.62 75
4676.77 68
4676.93 60
4677.09 53
4677.24 47
4677.40 43
4677.56 41
4677.72 41
4677.87 44
4678.03 50
4678.19 57
4678.34 64
4678.50 70
4678.66 74
4678.81 75
4678.97 72
4679.13 67
4679.28 60
4679.44 54
4679.60 49
4679.76 47
4679.91 47
4680.07 49
4680.23 53
4680.38 57
4680.54 60
4680.70 63
4680.85 66
4681.01 68
4681.17 71
4681.32 73
4681.48 75
4681.64 77
4681.80 79
4681.95 80
4682.11 80
4682.27 79
4682.42 79
4682.58 77
4682.74 75
4682.89 72
4683.05 69
4683.21 65
4683.36 62
4683.52 58
4683.68 54
4683.84 49
4683.99 44
4684.15 38
4684.31 32
4684.46 28
4684.62 25
4684.78 24
4684.93 28
4685.09 35
4685.25 46
4685.41 61
4685.56 77
4685.72 94
4685.88 110
4686.03 124
4686.19 135
4686.35 141
4686.50 143
4686.66 140
4686.82 134
4686.98 125
4687.13 115
4687.29 107
4687.45 100
4687.60 97
4687.76 96
4687.92 98
4688.07 103
4688.23 108
4688.39 114
4688.55 119
4688.70 125
4688.86 130
4689.02 137
4689.17 144
4689.33 152
4689.49 161
4689.65 170
4689.80 179
4689.96 185
4690.12 190
4690.27 191
4690.43 190
4690.59 187
4690.75 182
4690.90 178
4691.06 174
4691.22 174
4691.37 175
4691.53 179
4691.69 183
4691.84 187
4692.00 188
4692.16 186
4692.32 179
4692.47 170
4692.63 160
4692.79 150
4692.94 142
4693.10 136
4693.26 132
4693.42 129
4693.57 128
4693.73 126
4693.89 124
4694.04 121
4694.20 117
4694.36 113
4694.52 106
4694.67 99
4694.83 90
4694.99 81
4695.14 72
4695.30 66
4695.46 61
4695.62 59
4695.77 59
4695.93 60
4696.09 63
4696.24 66
4696.40 69
4696.56 72
4696.72 75
4696.87 78
4697.03 82
4697.19 87
4697.35 93
4697.50 99
4697.66 105
4697.82 110
4697.97 113
4698.13 113
4698.29 108
4698.45 99
4698.60 85
4698.76 70
4698.92 55
4699.07 43
4699.23 36
4699.39 34
4699.55 38
4699.70 46
4699.86 56
4700.02 64
4700.18 70
4700.33 71
4700.49 68
4700.65 61
4700.80 53
4700.96 45
4701.12 38
4701.28 34
4701.43 31
4701.59 30
4701.75 30
4701.91 30
4702.06 30
4702.22 30
4702.38 30
4702.53 30
4702.69 31
4702.85 33
4703.01 36
4703.16 39
4703.32 44
4703.48 49
4703.64 55
4703.79 63
4703.95 70
4704.11 77
4704.26 84
4704.42 88
4704.58 90
4704.74 89
4704.89 85
4705.05 80
4705.21 75
4705.37 72
4705.52 70
4705.68 73
4705.84 78
4706.00 86
4706.15 97
4706.31 107
4706.47 117
4706.62 125
4706.78 130
4706.94 133
4707.10 134
4707.25 133
4707.41 131
4707.57 128
4707.73 124
4707.88 121
4708.04 118
4708.20 117
4708.36 116
4708.51 117
4708.67 118
4708.83 119
4708.99 119
4709.14 116
4709.30 112
4709.46 105
4709.62 97
4709.77 90
4709.93 83
4710.09 79
4710.24 78
4710.40 80
4710.56 85
4710.72 90
4710.87 97
4711.03 102
4711.19 106
4711.35 108
4711.50 108
4711.66 108
4711.82 106
4711.98 105
4712.13 105
4712.29 105
4712.45 105
4712.61 106
4712.76 105
4712.92 104
4713.08 100
4713.24 96
4713.39 91
4713.55 87
4713.71 84
4713.87 83
4714.02 85
4714.18 91
4714.34 98
4714.50 107
4714.65 116
4714.81 124
4714.97 129
4715.13 130
4715.28 128
4715.44 122
4715.60 114
4715.76 106
4715.91 97
4716.07 89
4716.23 82
4716.39 76
4716.54 70
4716.70 63
4716.86 55
4717.02 46
4717.17 36
4717.33 26
4717.49 19
4717.65 14
4717.80 12
4717.96 13
4718.12 17
4718.28 21
4718.43 25
4718.59 28
4718.75 28
4718.91 28
4719.06 26
4719.22 25
4719.38 24
4719.54 24
4719.69 24
4719.85 24
4720.01 23
4720.17 20
4720.32 17
4720.48 13
4720.64 9
4720.80 5
4720.96 2
4721.11 0
4721.27 0
4721.43 0
4721.59 0
4721.74 0
4721.90 0
4722.06 0
4722.22 0
4722.37 0
4722.53 4
4722.69 9
4722.85 13
4723.00 18
4723.16 23
4723.32 27
4723.48 31
4723.63 34
4723.79 36
4723.95 35
4724.11 33
4724.27 28
4724.42 22
4724.58 16
4724.74 11
4724.90 6
4725.05 4
4725.21 4
4725.37 5
4725.53 6
4725.68 9
4725.84 12
4726.00 15
4726.16 19
4726.32 23
4726.47 28
4726.63 33
4726.79 37
4726.95 39
4727.10 40
4727.26 40
4727.42 39
4727.58 39
4727.73 41
4727.89 44
4728.05 49
4728.21 54
4728.37 58
4728.52 60
4728.68 59
4728.84 57
4729.00 54
4729.15 51
4729.31 49
4729.47 49
4729.63 52
4729.78 56
4729.94 60
4730.10 65
4730.26 70
4730.42 75
4730.57 80
4730.73 85
4730.89 90
4731.05 96
4731.20 101
4731.36 106
4731.52 111
4731.68 115
4731.84 119
4731.99 122
4732.15 124
4732.31 126
4732.47 127
4732.62 127
4732.78 126
4732.94 124
4733.10 123
4733.26 120
4733.41 117
4733.57 112
4733.73 107
4733.89 100
4734.04 94
4734.20 89
4734.36 86
4734.52 86
4734.68 90
4734.83 98
4734.99 107
4735.15 117
4735.31 125
4735.47 132
4735.62 136
4735.78 138
4735.94 140
4736.10 144
4736.25 149
4736.41 154
4736.57 160
4736.73 163
4736.89 164
4737.04 162
4737.20 156
4737.36 150
4737.52 143
4737.68 138
4737.83 135
4737.99 134
4738.15 134
4738.31 133
4738.46 131
4738.62 125
4738.78 117
4738.94 107
4739.10 95
4739.25 83
4739.41 72
4739.57 63
4739.73 57
4739.89 54
4740.04 52
4740.20 53
4740.36 54
4740.52 55
4740.68 55
4740.83 55
4740.99 52
4741.15 49
4741.31 44
4741.47 40
4741.62 37
4741.78 35
4741.94 36
4742.10 40
4742.25 46
4742.41 53
4742.57 61
4742.73 67
4742.89 71
4743.04 72
4743.20 70
4743.36 67
4743.52 63
4743.68 58
4743.83 55
4743.99 54
4744.15 55
4744.31 58
4744.47 64
4744.62 72
4744.78 81
4744.94 92
4745.10 102
4745.26 111
4745.41 117
4745.57 119
4745.73 118
4745.89 115
4746.05 110
4746.20 104
4746.36 100
4746.52 97
4746.68 95
4746.84 95
4746.99 94
4747.15 94
4747.31 93
4747.47 92
4747.63 91
4747.78 90
4747.94 90
4748.10 90
4748.26 91
4748.42 91
4748.57 91
4748.73 89
4748.89 86
4749.05 81
4749.21 76
4749.37 70
4749.52 67
4749.68 65
4749.84 67
4750.00 73
4750.16 82
4750.31 94
4750.47 106
4750.63 117
4750.79 127
4750.95 133
4751.10 136
4751.26 136
4751.42 133
4751.58 128
4751.74 122
4751.89 116
4752.05 109
4752.21 101
4752.37 93
4752.53 84
4752.69 73
4752.84 62
4753.00 48
4753.16 34
4753.32 19
4753.48 5
4753.63 0
4753.79 0
4753.95 0
4754.11 0
4754.27 0
4754.42 0
4754.58 0
4754.74 0
4754.90 4
4755.06 12
4755.22 20
4755.37 28
4755.53 34
4755.69 39
4755.85 41
4756.01 41
4756.16 39
4756.32 34
4756.48 28
4756.64 22
4756.80 19
4756.96 19
4757.11 23
4757.27 33
4757.43 46
4757.59 62
4757.75 78
4757.90 93
4758.06 104
4758.22 110
4758.38 112
4758.54 108
4758.70 100
4758.85 89
4759.01 77
4759.17 65
4759.33 54
4759.49 46
4759.65 41
4759.80 38
4759.96 38
4760.12 38
4760.28 37
4760.44 35
4760.59 31
4760.75 27
4760.91 22
4761.07 18
4761.23 17
4761.39 17
4761.54 21
4761.70 26
4761.86 34
4762.02 42
4762.18 49
4762.34 53
4762.49 55
4762.65 55
4762.81 51
4762.97 46
4763.13 42
4763.29 40
4763.44 40
4763.60 45
4763.76 52
4763.92 61
4764.08 70
4764.24 76
4764.39 79
4764.55 78
4764.71 74
4764.87 67
4765.03 59
4765.19 51
4765.34 46
4765.50 42
4765.66 38
4765.82 35
4765.98 32
4766.14 28
4766.29 24
4766.45 18
4766.61 13
4766.77 6
4766.93 0
4767.09 0
4767.24 0
4767.40 0
4767.56 0
4767.72 0
4767.88 0
4768.04 0
4768.19 7
4768.35 25
4768.51 43
4768.67 60
4768.83 75
4768.99 86
4769.14 95
4769.30 101
4769.46 106
4769.62 110
4769.78 115
4769.94 118
4770.10 120
4770.25 121
4770.41 120
4770.57 119
4770.73 116
4770.89 115
4771.05 116
4771.20 119
4771.36 124
4771.52 130
4771.68 136
4771.84 139
4772.00 140
4772.15 138
4772.31 134
4772.47 128
4772.63 121
4772.79 114
4772.95 108
4773.11 102
4773.26 96
4773.42 90
4773.58 84
4773.74 78
4773.90 73
4774.06 69
4774.21 68
4774.37 69
4774.53 73
4774.69 79
4774.85 88
4775.01 98
4775.17 109
4775.32 119
4775.48 126
4775.64 131
4775.80 133
4775.96 133
4776.12 130
4776.28 126
4776.43 123
4776.59 120
4776.75 119
4776.91 120
4777.07 122
4777.23 126
4777.38 132
4777.54 137
4777.70 143
4777.86 147
4778.02 149
4778.18 149
4778.34 147
4778.49 142
4778.65 135
4778.81 129
4778.97 124
4779.13 122
4779.29 123
4779.45 128
4779.60 136
4779.76 147
4779.92 159
4780.08 171
4780.24 180
4780.40 187
4780.56 191
4780.71 192
4780.87 192
4781.03 189
4781.19 187
4781.35 184
4781.51 183
4781.67 182
4781.82 183
4781.98 185
4782.14 189
4782.30 194
4782.46 199
4782.62 203
4782.78 205
4782.94 206
4783.09 205
4783.25 204
4783.41 202
4783.57 201
4783.73 200
4783.89 198
4784.05 195
4784.20 189
4784.36 180
4784.52 169
4784.68 157
4784.84 145
4785.00 135
4785.16 129
4785.31 126
4785.47 127
4785.63 131
4785.79 137
4785.95 143
4786.11 150
4786.27 157
4786.43 165
4786.58 175
4786.74 187
4786.90 201
4787.06 216
4787.22 234
4787.38 251
4787.54 266
4787.70 279
4787.85 288
4788.01 292
4788.17 292
4788.33 289
4788.49 285
4788.65 281
4788.81 279
4788.97 277
4789.12 275
4789.28 271
4789.44 264
4789.60 254
4789.76 240
4789.92 223
4790.08 206
4790.23 190
4790.39 176
4790.55 167
4790.71 161
4790.87 158
4791.03 158
4791.19 159
4791.35 160
4791.50 159
4791.66 156
4791.82 149
4791.98 139
4792.14 127
4792.30 112
4792.46 97
4792.62 81
4792.78 66
4792.93 53
4793.09 43
4793.25 36
4793.41 33
4793.57 33
4793.73 36
4793.89 42
4794.05 48
4794.20 54
4794.36 59
4794.52 63
4794.68 65
4794.84 66
4795.00 66
4795.16 64
4795.32 62
4795.48 58
4795.63 51
4795.79 43
4795.95 35
4796.11 27
4796.27 23
4796.43 24
4796.59 28
4796.75 36
4796.90 46
4797.06 55
4797.22 61
4797.38 63
4797.54 59
4797.70 52
4797.86 41
4798.02 28
4798.18 15
4798.33 3
4798.49 0
4798.65 0
4798.81 0
4798.97 0
4799.13 0
4799.29 0
4799.45 1
4799.61 6
4799.76 9
4799.92 10
4800.08 10
4800.24 9
4800.40 8
4800.56 9
4800.72 12
4800.88 17
4801.04 24
4801.19 33
4801.35 41
4801.51 49
4801.67 56
4801.83 62
4801.99 66
4802.15 69
4802.31 71
4802.47 73
4802.63 74
4802.78 75
4802.94 75
4803.10 73
4803.26 70
4803.42 67
4803.58 63
4803.74 60
4803.90 59
4804.06 61
4804.21 65
4804.37 71
4804.53 78
4804.69 84
4804.85 89
4805.01 92
4805.17 93
4805.33 93
4805.49 92
4805.65 91
4805.80 90
4805.96 89
4806.12 88
4806.28 88
4806.44 89
4806.60 90
4806.76 91
4806.92 92
4807.08 93
4807.24 93
4807.40 92
4807.55 90
4807.71 89
4807.87 89
4808.03 89
4808.19 89
4808.35 90
4808.51 91
4808.67 91
4808.83 91
4808.99 92
4809.14 96
4809.30 102
4809.46 112
4809.62 124
4809.78 135
4809.94 144
4810.10 148
4810.26 145
4810.42 136
4810.58 121
4810.74 104
4810.89 86
4811.05 71
4811.21 59
4811.37 52
4811.53 49
4811.69 49
4811.85 50
4812.01 52
4812.17 52
4812.33 51
4812.49 48
4812.64 43
4812.80 39
4812.96 34
4813.12 31
4813.28 30
4813.44 31
4813.60 35
4813.76 40
4813.92 45
4814.08 50
4814.24 52
4814.40 52
4814.55 49
4814.71 44
4814.87 37
4815.03 31
4815.19 26
4815.35 24
4815.51 25
4815.67 30
4815.83 36
4815.99 43
4816.15 50
4816.31 55
4816.46 59
4816.62 59
4816.78 58
4816.94 55
4817.10 52
4817.26 48
4817.42 45
4817.58 44
4817.74 45
4817.90 48
4818.06 53
4818.22 62
4818.37 72
4818.53 84
4818.69 97
4818.85 108
4819.01 116
4819.17 121
4819.33 122
4819.49 119
4819.65 113
4819.81 106
4819.97 99
4820.13 93
4820.29 89
4820.44 85
4820.60 82
4820.76 80
4820.92 78
4821.08 76
4821.24 75
4821.40 76
4821.56 79
4821.72 84
4821.88 89
4822.04 92
4822.20 93
4822.36 91
4822.52 84
4822.67 73
4822.83 61
4822.99 49
4823.15 38
4823.31 30
4823.47 24
4823.63 21
4823.79 18
4823.95 17
4824.11 15
4824.27 15
4824.43 15
4824.59 17
4824.75 20
4824.90 24
4825.06 28
4825.22 31
4825.38 32
4825.54 31
4825.70 30
4825.86 29
4826.02 31
4826.18 35
4826.34 42
4826.50 50
4826.66 58
4826.82 64
4826.98 68
4827.14 70
4827.29 70
4827.45 70
4827.61 71
4827.77 73
4827.93 78
4828.09 84
4828.25 91
4828.41 100
4828.57 110
4828.73 120
4828.89 130
4829.05 139
4829.21 148
4829.37 155
4829.53 159
4829.69 161
4829.84 159
4830.00 153
4830.16 143
4830.32 130
4830.48 115
4830.64 98
4830.80 81
4830.96 65
4831.12 51
4831.28 39
4831.44 32
4831.60 27
4831.76 27
4831.92 31
4832.08 37
4832.24 45
4832.40 54
4832.56 64
4832.71 73
4832.87 81
4833.03 87
4833.19 93
4833.35 97
4833.51 101
4833.67 103
4833.83 104
4833.99 104
4834.15 101
4834.31 98
4834.47 93
4834.63 88
4834.79 85
4834.95 84
4835.11 85
4835.27 87
4835.43 90
4835.59 92
4835.74 92
4835.90 88
4836.06 83
4836.22 75
4836.38 67
4836.54 60
4836.70 54
4836.86 51
4837.02 50
4837.18 52
4837.34 55
4837.50 59
4837.66 63
4837.82 66
4837.98 68
4838.14 68
4838.30 66
4838.46 61
4838.62 55
4838.78 48
4838.94 42
4839.09 37
4839.25 33
4839.41 31
4839.57 31
4839.73 31
4839.89 31
4840.05 31
4840.21 31
4840.37 30
4840.53 29
4840.69 29
4840.85 29
4841.01 31
4841.17 33
4841.33 36
4841.49 39
4841.65 41
4841.81 44
4841.97 46
4842.13 47
4842.29 49
4842.45 51
4842.61 54
4842.77 57
4842.92 60
4843.08 63
4843.24 65
4843.40 65
4843.56 63
4843.72 60
4843.88 56
4844.04 51
4844.20 47
4844.36 44
4844.52 43
4844.68 44
4844.84 47
4845.00 51
4845.16 57
4845.32 62
4845.48 67
4845.64 72
4845.80 77
4845.96 81
[truncated: 751,707 more chars]
