# Supplementary material for: Methylobacterium Species Promoting Rice and Barley Growth and Interaction Specificity Revealed with Whole-Cell Matrix-Assisted Laser Desorption / Ionization-Time-of-Flight Mass Spectrometry (MALDI-TOF/MS) Analysis
Source: PLoS One. 2015 Jun 8;10(6):e0129509. doi: 10.1371/journal.pone.0129509 (PMC4460032; doi:10.1371/journal.pone.0129509)
Supplement: S3 Data — (ZIP) [file pone.0129509.s003.zip › Supplementary data 3 (ms from barley)/3a.txt]

780.49 0
780.55 0
780.61 0
780.68 0
780.74 0
780.81 0
780.87 0
780.93 0
781.00 0
781.06 0
781.13 0
781.19 0
781.25 0
781.32 0
781.38 0
781.45 0
781.51 0
781.58 0
781.64 0
781.70 0
781.77 0
781.83 0
781.90 0
781.96 0
782.02 0
782.09 0
782.15 0
782.22 0
782.28 0
782.34 0
782.41 0
782.47 0
782.54 0
782.60 0
782.66 0
782.73 0
782.79 0
782.86 0
782.92 0
782.99 0
783.05 0
783.11 0
783.18 0
783.24 0
783.31 0
783.37 0
783.43 0
783.50 0
783.56 0
783.63 0
783.69 0
783.75 0
783.82 0
783.88 0
783.95 0
784.01 0
784.08 0
784.14 0
784.20 0
784.27 0
784.33 0
784.40 0
784.46 0
784.52 0
784.59 0
784.65 0
784.72 0
784.78 0
784.85 0
784.91 0
784.97 0
785.04 0
785.10 0
785.17 0
785.23 0
785.30 0
785.36 0
785.42 0
785.49 0
785.55 0
785.62 0
785.68 0
785.74 0
785.81 0
785.87 0
785.94 0
786.00 0
786.07 0
786.13 0
786.19 0
786.26 0
786.32 0
786.39 0
786.45 0
786.52 0
786.58 0
786.64 0
786.71 0
786.77 0
786.84 0
786.90 0
786.97 0
787.03 0
787.09 0
787.16 0
787.22 0
787.29 0
787.35 0
787.42 0
787.48 0
787.54 0
787.61 0
787.67 0
787.74 0
787.80 0
787.87 0
787.93 0
787.99 0
788.06 0
788.12 0
788.19 0
788.25 0
788.32 0
788.38 0
788.45 0
788.51 0
788.57 0
788.64 0
788.70 0
788.77 0
788.83 0
788.90 0
788.96 0
789.02 0
789.09 0
789.15 0
789.22 0
789.28 0
789.35 0
789.41 0
789.48 0
789.54 0
789.60 0
789.67 0
789.73 0
789.80 0
789.86 0
789.93 0
789.99 0
790.05 0
790.12 0
790.18 0
790.25 0
790.31 0
790.38 0
790.44 0
790.51 0
790.57 0
790.63 0
790.70 0
790.76 0
790.83 0
790.89 0
790.96 0
791.02 0
791.09 0
791.15 0
791.21 0
791.28 0
791.34 0
791.41 0
791.47 0
791.54 0
791.60 0
791.67 0
791.73 0
791.79 0
791.86 0
791.92 0
791.99 0
792.05 0
792.12 0
792.18 0
792.25 0
792.31 0
792.38 0
792.44 0
792.50 0
792.57 0
792.63 0
792.70 0
792.76 0
792.83 0
792.89 0
792.96 0
793.02 0
793.09 0
793.15 0
793.21 0
793.28 0
793.34 0
793.41 0
793.47 0
793.54 0
793.60 0
793.67 0
793.73 0
793.80 0
793.86 0
793.92 0
793.99 0
794.05 0
794.12 0
794.18 0
794.25 0
794.31 0
794.38 0
794.44 0
794.51 0
794.57 0
794.63 0
794.70 0
794.76 0
794.83 0
794.89 0
794.96 0
795.02 0
795.09 0
795.15 0
795.22 0
795.28 0
795.35 0
795.41 0
795.47 0
795.54 0
795.60 0
795.67 0
795.73 0
795.80 0
795.86 0
795.93 0
795.99 0
796.06 0
796.12 0
796.19 0
796.25 0
796.32 0
796.38 0
796.44 0
796.51 0
796.57 0
796.64 0
796.70 0
796.77 0
796.83 0
796.90 0
796.96 0
797.03 0
797.09 0
797.16 0
797.22 0
797.29 0
797.35 0
797.42 0
797.48 0
797.54 0
797.61 0
797.67 0
797.74 0
797.80 0
797.87 0
797.93 0
798.00 0
798.06 0
798.13 0
798.19 0
798.26 0
798.32 0
798.39 0
798.45 0
798.52 0
798.58 0
798.65 0
798.71 0
798.77 0
798.84 0
798.90 0
798.97 0
799.03 0
799.10 0
799.16 0
799.23 0
799.29 0
799.36 0
799.42 0
799.49 0
799.55 0
799.62 0
799.68 0
799.75 0
799.81 0
799.88 0
799.94 0
800.01 0
800.07 0
800.14 0
800.20 0
800.26 0
800.33 0
800.39 0
800.46 0
800.52 0
800.59 0
800.65 0
800.72 0
800.78 0
800.85 0
800.91 0
800.98 0
801.04 0
801.11 0
801.17 0
801.24 0
801.30 0
801.37 0
801.43 0
801.50 0
801.56 0
801.63 0
801.69 0
801.76 0
801.82 0
801.89 0
801.95 0
802.02 0
802.08 0
802.15 0
802.21 0
802.28 0
802.34 0
802.41 0
802.47 0
802.54 0
802.60 0
802.67 0
802.73 0
802.80 0
802.86 0
802.93 0
802.99 0
803.06 0
803.12 0
803.18 0
803.25 0
803.31 0
803.38 0
803.44 0
803.51 0
803.57 0
803.64 0
803.70 0
803.77 0
803.83 0
803.90 0
803.96 0
804.03 0
804.09 0
804.16 0
804.22 0
804.29 0
804.35 0
804.42 0
804.48 0
804.55 0
804.61 0
804.68 0
804.74 0
804.81 0
804.87 0
804.94 0
805.00 0
805.07 0
805.13 0
805.20 0
805.26 0
805.33 0
805.39 0
805.46 0
805.52 0
805.59 0
805.65 0
805.72 0
805.78 0
805.85 0
805.92 0
805.98 0
806.05 0
806.11 0
806.18 0
806.24 0
806.31 0
806.37 0
806.44 0
806.50 0
806.57 0
806.63 0
806.70 0
806.76 0
806.83 0
806.89 0
806.96 0
807.02 0
807.09 0
807.15 0
807.22 0
807.28 0
807.35 0
807.41 0
807.48 0
807.54 0
807.61 0
807.67 0
807.74 0
807.80 0
807.87 0
807.93 0
808.00 0
808.06 0
808.13 0
808.19 0
808.26 0
808.32 0
808.39 0
808.45 0
808.52 0
808.58 0
808.65 0
808.71 0
808.78 0
808.85 0
808.91 0
808.98 0
809.04 0
809.11 0
809.17 0
809.24 0
809.30 0
809.37 0
809.43 0
809.50 0
809.56 0
809.63 0
809.69 0
809.76 0
809.82 0
809.89 0
809.95 0
810.02 0
810.08 0
810.15 0
810.21 0
810.28 0
810.34 0
810.41 0
810.48 0
810.54 0
810.61 0
810.67 0
810.74 0
810.80 0
810.87 0
810.93 0
811.00 0
811.06 0
811.13 0
811.19 0
811.26 0
811.32 0
811.39 0
811.45 0
811.52 0
811.58 0
811.65 0
811.72 0
811.78 0
811.85 0
811.91 0
811.98 0
812.04 0
812.11 0
812.17 0
812.24 0
812.30 0
812.37 0
812.43 0
812.50 0
812.56 0
812.63 0
812.70 0
812.76 0
812.83 0
812.89 0
812.96 0
813.02 0
813.09 0
813.15 0
813.22 0
813.28 0
813.35 0
813.41 0
813.48 0
813.54 0
813.61 0
813.68 0
813.74 0
813.81 0
813.87 0
813.94 0
814.00 0
814.07 0
814.13 0
814.20 0
814.26 0
814.33 0
814.39 0
814.46 0
814.53 0
814.59 0
814.66 0
814.72 0
814.79 0
814.85 0
814.92 0
814.98 0
815.05 0
815.11 0
815.18 0
815.25 0
815.31 0
815.38 0
815.44 0
815.51 0
815.57 0
815.64 0
815.70 0
815.77 0
815.83 0
815.90 0
815.97 0
816.03 0
816.10 0
816.16 0
816.23 0
816.29 0
816.36 0
816.42 0
816.49 0
816.55 0
816.62 0
816.69 0
816.75 0
816.82 0
816.88 0
816.95 0
817.01 0
817.08 0
817.14 0
817.21 0
817.27 0
817.34 0
817.41 0
817.47 0
817.54 0
817.60 0
817.67 0
817.73 0
817.80 0
817.86 0
817.93 0
818.00 0
818.06 0
818.13 0
818.19 0
818.26 0
818.32 0
818.39 0
818.45 0
818.52 0
818.59 0
818.65 0
818.72 0
818.78 0
818.85 0
818.91 0
818.98 0
819.04 0
819.11 0
819.18 0
819.24 0
819.31 0
819.37 0
819.44 0
819.50 0
819.57 0
819.64 0
819.70 0
819.77 0
819.83 0
819.90 0
819.96 0
820.03 0
820.09 0
820.16 0
820.23 0
820.29 0
820.36 0
820.42 0
820.49 0
820.55 0
820.62 0
820.69 0
820.75 0
820.82 0
820.88 0
820.95 0
821.01 0
821.08 0
821.14 0
821.21 0
821.28 0
821.34 0
821.41 0
821.47 0
821.54 0
821.60 0
821.67 0
821.74 0
821.80 0
821.87 0
821.93 0
822.00 0
822.06 0
822.13 0
822.20 0
822.26 0
822.33 0
822.39 0
822.46 0
822.52 0
822.59 0
822.66 0
822.72 0
822.79 0
822.85 0
822.92 0
822.98 0
823.05 0
823.12 0
823.18 0
823.25 0
823.31 0
823.38 0
823.44 0
823.51 0
823.58 0
823.64 0
823.71 0
823.77 0
823.84 0
823.91 0
823.97 0
824.04 0
824.10 0
824.17 0
824.23 0
824.30 0
824.37 0
824.43 0
824.50 0
824.56 0
824.63 0
824.69 0
824.76 0
824.83 0
824.89 0
824.96 0
825.02 0
825.09 0
825.16 0
825.22 0
825.29 0
825.35 0
825.42 0
825.48 0
825.55 0
825.62 0
825.68 0
825.75 0
825.81 0
825.88 0
825.95 0
826.01 0
826.08 0
826.14 0
826.21 0
826.27 0
826.34 0
826.41 0
826.47 0
826.54 0
826.60 0
826.67 0
826.74 0
826.80 0
826.87 0
826.93 0
827.00 0
827.07 0
827.13 0
827.20 0
827.26 0
827.33 0
827.40 0
827.46 0
827.53 0
827.59 0
827.66 0
827.72 0
827.79 0
827.86 0
827.92 0
827.99 0
828.05 0
828.12 0
828.19 0
828.25 0
828.32 0
828.38 0
828.45 0
828.52 0
828.58 0
828.65 0
828.71 0
828.78 0
828.85 0
828.91 0
828.98 0
829.04 0
829.11 0
829.18 0
829.24 0
829.31 0
829.37 0
829.44 0
829.51 0
829.57 0
829.64 0
829.70 0
829.77 0
829.84 0
829.90 0
829.97 0
830.03 0
830.10 0
830.17 0
830.23 0
830.30 0
830.36 0
830.43 0
830.50 0
830.56 0
830.63 0
830.69 0
830.76 0
830.83 0
830.89 0
830.96 0
831.02 0
831.09 0
831.16 0
831.22 0
831.29 0
831.36 0
831.42 0
831.49 0
831.55 0
831.62 0
831.69 0
831.75 0
831.82 0
831.88 0
831.95 0
832.02 0
832.08 0
832.15 0
832.21 0
832.28 0
832.35 0
832.41 0
832.48 0
832.54 0
832.61 0
832.68 0
832.74 0
832.81 0
832.88 0
832.94 0
833.01 0
833.07 0
833.14 0
833.21 0
833.27 0
833.34 0
833.40 0
833.47 0
833.54 0
833.60 0
833.67 0
833.74 0
833.80 0
833.87 0
833.93 0
834.00 0
834.07 0
834.13 0
834.20 0
834.27 0
834.33 0
834.40 0
834.46 0
834.53 0
834.60 0
834.66 0
834.73 0
834.79 0
834.86 0
834.93 0
834.99 0
835.06 0
835.13 0
835.19 0
835.26 0
835.32 0
835.39 0
835.46 0
835.52 0
835.59 0
835.66 0
835.72 0
835.79 0
835.85 0
835.92 0
835.99 0
836.05 0
836.12 0
836.19 0
836.25 0
836.32 0
836.38 0
836.45 0
836.52 0
836.58 0
836.65 0
836.72 0
836.78 0
836.85 0
836.91 0
836.98 0
837.05 0
837.11 0
837.18 0
837.25 0
837.31 0
837.38 0
837.45 0
837.51 0
837.58 0
837.64 0
837.71 0
837.78 0
837.84 0
837.91 0
837.98 0
838.04 0
838.11 0
838.17 0
838.24 0
838.31 0
838.37 0
838.44 0
838.51 0
838.57 0
838.64 0
838.71 0
838.77 0
838.84 0
838.90 0
838.97 0
839.04 0
839.10 0
839.17 0
839.24 0
839.30 0
839.37 0
839.44 0
839.50 0
839.57 0
839.64 0
839.70 0
839.77 0
839.83 0
839.90 0
839.97 0
840.03 0
840.10 0
840.17 0
840.23 0
840.30 0
840.37 0
840.43 0
840.50 0
840.57 0
840.63 0
840.70 0
840.76 0
840.83 0
840.90 0
840.96 0
841.03 0
841.10 0
841.16 0
841.23 0
841.30 0
841.36 0
841.43 0
841.50 0
841.56 0
841.63 0
841.70 0
841.76 0
841.83 0
841.89 0
841.96 0
842.03 0
842.09 0
842.16 0
842.23 0
842.29 0
842.36 0
842.43 0
842.49 0
842.56 0
842.63 0
842.69 0
842.76 0
842.83 0
842.89 0
842.96 0
843.03 0
843.09 0
843.16 0
843.22 0
843.29 0
843.36 0
843.42 0
843.49 0
843.56 0
843.62 0
843.69 0
843.76 0
843.82 0
843.89 0
843.96 0
844.02 0
844.09 0
844.16 0
844.22 0
844.29 0
844.36 0
844.42 0
844.49 0
844.56 0
844.62 0
844.69 0
844.76 0
844.82 0
844.89 0
844.96 0
845.02 0
845.09 0
845.16 0
845.22 0
845.29 0
845.36 0
845.42 0
845.49 0
845.56 0
845.62 0
845.69 0
845.76 0
845.82 0
845.89 0
845.96 0
846.02 0
846.09 0
846.16 0
846.22 0
846.29 0
846.36 0
846.42 0
846.49 0
846.56 0
846.62 0
846.69 0
846.76 0
846.82 0
846.89 0
846.96 0
847.02 0
847.09 0
847.16 0
847.22 0
847.29 0
847.36 0
847.42 0
847.49 0
847.56 0
847.62 0
847.69 0
847.76 0
847.82 0
847.89 0
847.96 0
848.02 0
848.09 0
848.16 0
848.22 0
848.29 0
848.36 0
848.42 0
848.49 0
848.56 0
848.62 0
848.69 0
848.76 0
848.82 0
848.89 0
848.96 0
849.02 0
849.09 0
849.16 0
849.22 0
849.29 0
849.36 0
849.43 0
849.49 0
849.56 0
849.63 0
849.69 0
849.76 0
849.83 0
849.89 0
849.96 0
850.03 0
850.09 0
850.16 0
850.23 0
850.29 0
850.36 0
850.43 0
850.49 0
850.56 0
850.63 0
850.69 0
850.76 0
850.83 0
850.90 0
850.96 0
851.03 0
851.10 0
851.16 0
851.23 0
851.30 0
851.36 0
851.43 0
851.50 0
851.56 0
851.63 0
851.70 0
851.76 0
851.83 0
851.90 0
851.97 0
852.03 0
852.10 0
852.17 0
852.23 0
852.30 0
852.37 0
852.43 0
852.50 0
852.57 0
852.63 0
852.70 0
852.77 0
852.83 0
852.90 0
852.97 0
853.04 0
853.10 0
853.17 0
853.24 0
853.30 0
853.37 0
853.44 0
853.50 0
853.57 0
853.64 0
853.71 0
853.77 0
853.84 0
853.91 0
853.97 0
854.04 0
854.11 0
854.17 0
854.24 0
854.31 0
854.37 0
854.44 0
854.51 0
854.58 0
854.64 0
854.71 0
854.78 0
854.84 0
854.91 0
854.98 0
855.04 0
855.11 0
855.18 0
855.25 0
855.31 0
855.38 0
855.45 0
855.51 0
855.58 0
855.65 0
855.72 0
855.78 0
855.85 0
855.92 0
855.98 0
856.05 0
856.12 0
856.18 0
856.25 0
856.32 0
856.39 0
856.45 0
856.52 0
856.59 0
856.65 0
856.72 0
856.79 0
856.86 0
856.92 0
856.99 0
857.06 0
857.12 0
857.19 0
857.26 0
857.32 0
857.39 0
857.46 0
857.53 0
857.59 0
857.66 0
857.73 0
857.79 0
857.86 0
857.93 0
858.00 0
858.06 0
858.13 0
858.20 0
858.26 0
858.33 0
858.40 0
858.47 0
858.53 0
858.60 0
858.67 0
858.73 0
858.80 0
858.87 0
858.94 0
859.00 0
859.07 0
859.14 0
859.20 0
859.27 0
859.34 0
859.41 0
859.47 0
859.54 0
859.61 0
859.68 0
859.74 0
859.81 0
859.88 0
859.94 0
860.01 0
860.08 0
860.15 0
860.21 0
860.28 0
860.35 0
860.41 0
860.48 0
860.55 0
860.62 0
860.68 0
860.75 0
860.82 0
860.88 0
860.95 0
861.02 0
861.09 0
861.15 0
861.22 0
861.29 0
861.36 0
861.42 0
861.49 0
861.56 0
861.62 0
861.69 0
861.76 0
861.83 0
861.89 0
861.96 0
862.03 0
862.10 0
862.16 0
862.23 0
862.30 0
862.36 0
862.43 0
862.50 0
862.57 0
862.63 0
862.70 0
862.77 0
862.84 0
862.90 0
862.97 0
863.04 0
863.11 0
863.17 0
863.24 0
863.31 0
863.37 0
863.44 0
863.51 0
863.58 0
863.64 0
863.71 0
863.78 0
863.85 0
863.91 0
863.98 0
864.05 0
864.12 0
864.18 0
864.25 0
864.32 0
864.39 0
864.45 0
864.52 0
864.59 0
864.65 0
864.72 0
864.79 0
864.86 0
864.92 0
864.99 0
865.06 0
865.13 0
865.19 0
865.26 0
865.33 0
865.40 0
865.46 0
865.53 0
865.60 0
865.67 0
865.73 0
865.80 0
865.87 0
865.94 0
866.00 0
866.07 0
866.14 0
866.21 0
866.27 0
866.34 0
866.41 0
866.47 0
866.54 0
866.61 0
866.68 0
866.74 0
866.81 0
866.88 0
866.95 0
867.01 0
867.08 0
867.15 0
867.22 0
867.28 0
867.35 0
867.42 0
867.49 0
867.55 0
867.62 0
867.69 0
867.76 0
867.82 0
867.89 0
867.96 0
868.03 0
868.09 0
868.16 0
868.23 0
868.30 0
868.36 0
868.43 0
868.50 0
868.57 0
868.64 0
868.70 0
868.77 0
868.84 0
868.91 0
868.97 0
869.04 0
869.11 0
869.18 0
869.24 0
869.31 0
869.38 0
869.45 0
869.51 0
869.58 0
869.65 0
869.72 0
869.78 0
869.85 0
869.92 0
869.99 0
870.05 0
870.12 0
870.19 0
870.26 0
870.32 0
870.39 0
870.46 0
870.53 0
870.59 0
870.66 0
870.73 0
870.80 0
870.87 0
870.93 0
871.00 0
871.07 0
871.14 0
871.20 0
871.27 0
871.34 0
871.41 0
871.47 0
871.54 0
871.61 0
871.68 0
871.74 0
871.81 0
871.88 0
871.95 0
872.02 0
872.08 0
872.15 0
872.22 0
872.29 0
872.35 0
872.42 0
872.49 0
872.56 0
872.62 0
872.69 0
872.76 0
872.83 0
872.90 0
872.96 0
873.03 0
873.10 0
873.17 0
873.23 0
873.30 0
873.37 0
873.44 0
873.50 0
873.57 0
873.64 0
873.71 0
873.78 0
873.84 0
873.91 0
873.98 0
874.05 0
874.11 0
874.18 0
874.25 0
874.32 0
874.39 0
874.45 0
874.52 0
874.59 0
874.66 0
874.72 0
874.79 0
874.86 0
874.93 0
875.00 0
875.06 0
875.13 0
875.20 0
875.27 0
875.33 0
875.40 0
875.47 0
875.54 0
875.61 0
875.67 0
875.74 0
875.81 0
875.88 0
875.94 0
876.01 0
876.08 0
876.15 0
876.22 0
876.28 0
876.35 0
876.42 0
876.49 0
876.56 0
876.62 0
876.69 0
876.76 0
876.83 0
876.89 0
876.96 0
877.03 0
877.10 0
877.17 0
877.23 0
877.30 0
877.37 0
877.44 0
877.51 0
877.57 0
877.64 0
877.71 0
877.78 0
877.85 0
877.91 0
877.98 0
878.05 0
878.12 0
878.18 0
878.25 0
878.32 0
878.39 0
878.46 0
878.52 0
878.59 0
878.66 0
878.73 0
878.80 0
878.86 0
878.93 0
879.00 0
879.07 0
879.14 0
879.20 0
879.27 0
879.34 0
879.41 0
879.48 0
879.54 0
879.61 0
879.68 0
879.75 0
879.82 0
879.88 0
879.95 0
880.02 0
880.09 0
880.16 0
880.22 0
880.29 0
880.36 0
880.43 0
880.50 0
880.56 0
880.63 0
880.70 0
880.77 0
880.84 0
880.90 0
880.97 0
881.04 0
881.11 0
881.18 0
881.24 0
881.31 0
881.38 0
881.45 0
881.52 0
881.58 0
881.65 0
881.72 0
881.79 0
881.86 0
881.92 0
881.99 0
882.06 0
882.13 0
882.20 0
882.26 0
882.33 0
882.40 0
882.47 0
882.54 0
882.60 0
882.67 0
882.74 0
882.81 0
882.88 0
882.95 0
883.01 0
883.08 0
883.15 0
883.22 0
883.29 0
883.35 0
883.42 0
883.49 0
883.56 0
883.63 0
883.69 0
883.76 0
883.83 0
883.90 0
883.97 0
884.03 0
884.10 0
884.17 0
884.24 0
884.31 0
884.38 0
884.44 0
884.51 0
884.58 0
884.65 0
884.72 0
884.78 0
884.85 0
884.92 0
884.99 0
885.06 0
885.13 0
885.19 0
885.26 0
885.33 0
885.40 0
885.47 0
885.53 0
885.60 0
885.67 0
885.74 0
885.81 0
885.88 0
885.94 0
886.01 0
886.08 0
886.15 0
886.22 0
886.28 0
886.35 0
886.42 0
886.49 0
886.56 0
886.63 0
886.69 0
886.76 0
886.83 0
886.90 0
886.97 0
887.04 0
887.10 0
887.17 0
887.24 0
887.31 0
887.38 0
887.45 0
887.51 0
887.58 0
887.65 0
887.72 0
887.79 0
887.85 0
887.92 0
887.99 0
888.06 0
888.13 0
888.20 0
888.26 0
888.33 0
888.40 0
888.47 0
888.54 0
888.61 0
888.67 0
888.74 0
888.81 0
888.88 0
888.95 0
889.02 0
889.08 0
889.15 0
889.22 0
889.29 0
889.36 0
889.43 0
889.49 0
889.56 0
889.63 0
889.70 0
889.77 0
889.84 0
889.90 0
889.97 0
890.04 0
890.11 0
890.18 0
890.25 0
890.31 0
890.38 0
890.45 0
890.52 0
890.59 0
890.66 0
890.73 0
890.79 0
890.86 0
890.93 0
891.00 0
891.07 0
891.14 0
891.20 0
891.27 0
891.34 0
891.41 0
891.48 0
891.55 0
891.61 0
891.68 0
891.75 0
891.82 0
891.89 0
891.96 0
892.03 0
892.09 0
892.16 0
892.23 0
892.30 0
892.37 0
892.44 0
892.50 0
892.57 0
892.64 0
892.71 0
892.78 0
892.85 0
892.92 0
892.98 0
893.05 0
893.12 0
893.19 0
893.26 0
893.33 0
893.39 0
893.46 0
893.53 0
893.60 0
893.67 0
893.74 0
893.81 0
893.87 0
893.94 0
894.01 0
894.08 0
894.15 0
894.22 0
894.29 0
894.35 0
894.42 0
894.49 0
894.56 0
894.63 0
894.70 0
894.77 0
894.83 0
894.90 0
894.97 0
895.04 0
895.11 0
895.18 0
895.25 0
895.31 0
895.38 0
895.45 0
895.52 0
895.59 0
895.66 0
895.73 0
895.79 0
895.86 0
895.93 0
896.00 0
896.07 0
896.14 0
896.21 1
896.27 1
896.34 1
896.41 1
896.48 1
896.55 1
896.62 1
896.69 1
896.75 1
896.82 1
896.89 1
896.96 1
897.03 1
897.10 1
897.17 1
897.23 1
897.30 1
897.37 1
897.44 1
897.51 1
897.58 1
897.65 1
897.72 1
897.78 1
897.85 1
897.92 1
897.99 1
898.06 1
898.13 1
898.20 1
898.26 1
898.33 1
898.40 1
898.47 1
898.54 1
898.61 1
898.68 1
898.75 1
898.81 1
898.88 1
898.95 1
899.02 1
899.09 1
899.16 1
899.23 1
899.30 1
899.36 1
899.43 1
899.50 1
899.57 1
899.64 1
899.71 1
899.78 1
899.85 1
899.91 1
899.98 1
900.05 1
900.12 1
900.19 1
900.26 1
900.33 1
900.40 1
900.46 1
900.53 1
900.60 1
900.67 1
900.74 1
900.81 1
900.88 1
900.95 1
901.01 1
901.08 1
901.15 1
901.22 1
901.29 1
901.36 1
901.43 1
901.50 1
901.56 1
901.63 1
901.70 1
901.77 1
901.84 1
901.91 1
901.98 1
902.05 1
902.12 1
902.18 1
902.25 1
902.32 1
902.39 1
902.46 1
902.53 1
902.60 1
902.67 1
902.73 1
902.80 1
902.87 1
902.94 1
903.01 1
903.08 1
903.15 1
903.22 1
903.29 1
903.35 1
903.42 1
903.49 1
903.56 1
903.63 1
903.70 1
903.77 1
903.84 1
903.91 1
903.97 1
904.04 1
904.11 1
904.18 1
904.25 1
904.32 1
904.39 1
904.46 1
904.53 1
904.60 1
904.66 1
904.73 1
904.80 1
904.87 1
904.94 1
905.01 1
905.08 1
905.15 1
905.22 1
905.28 1
905.35 1
905.42 1
905.49 1
905.56 1
905.63 1
905.70 1
905.77 1
905.84 1
905.91 1
905.97 1
906.04 1
906.11 1
906.18 1
906.25 1
906.32 1
906.39 1
906.46 1
906.53 1
906.60 1
906.66 1
906.73 1
906.80 1
906.87 1
906.94 1
907.01 1
907.08 1
907.15 1
907.22 1
907.29 1
907.35 1
907.42 1
907.49 1
907.56 1
907.63 1
907.70 1
907.77 1
907.84 1
907.91 1
907.98 1
908.04 1
908.11 1
908.18 1
908.25 1
908.32 1
908.39 1
908.46 1
908.53 1
908.60 1
908.67 1
908.74 1
908.80 1
908.87 1
908.94 1
909.01 1
909.08 1
909.15 1
909.22 1
909.29 1
909.36 1
909.43 1
909.50 1
909.56 1
909.63 1
909.70 1
909.77 1
909.84 1
909.91 1
909.98 1
910.05 1
910.12 1
910.19 1
910.26 1
910.33 1
910.39 1
910.46 1
910.53 1
910.60 1
910.67 1
910.74 1
910.81 1
910.88 1
910.95 1
911.02 1
911.09 1
911.16 1
911.22 1
911.29 1
911.36 1
911.43 1
911.50 1
911.57 1
911.64 1
911.71 1
911.78 1
911.85 1
911.92 1
911.99 1
912.05 1
912.12 1
912.19 1
912.26 1
912.33 1
912.40 1
912.47 1
912.54 1
912.61 1
912.68 1
912.75 1
912.82 1
912.89 1
912.95 1
913.02 1
913.09 1
913.16 1
913.23 1
913.30 1
913.37 1
913.44 1
913.51 1
913.58 1
913.65 1
913.72 1
913.79 1
913.85 1
913.92 1
913.99 1
914.06 1
914.13 1
914.20 1
914.27 1
914.34 1
914.41 1
914.48 1
914.55 1
914.62 1
914.69 1
914.76 1
914.83 1
914.89 1
914.96 1
915.03 1
915.10 1
915.17 1
915.24 1
915.31 1
915.38 1
915.45 1
915.52 1
915.59 1
915.66 1
915.73 1
915.80 1
915.87 1
915.93 1
916.00 1
916.07 1
916.14 1
916.21 1
916.28 1
916.35 1
916.42 1
916.49 1
916.56 1
916.63 1
916.70 1
916.77 1
916.84 1
916.91 1
916.98 1
917.04 1
917.11 1
917.18 1
917.25 1
917.32 1
917.39 1
917.46 1
917.53 1
917.60 1
917.67 1
917.74 1
917.81 1
917.88 1
917.95 1
918.02 1
918.09 1
918.16 1
918.22 1
918.29 1
918.36 1
918.43 1
918.50 1
918.57 1
918.64 1
918.71 1
918.78 1
918.85 1
918.92 1
918.99 1
919.06 1
919.13 1
919.20 1
919.27 1
919.34 1
919.41 1
919.48 1
919.54 1
919.61 1
919.68 1
919.75 1
919.82 1
919.89 1
919.96 1
920.03 1
920.10 1
920.17 1
920.24 1
920.31 1
920.38 1
920.45 1
920.52 1
920.59 1
920.66 1
920.73 1
920.80 1
920.87 1
920.94 1
921.00 1
921.07 1
921.14 1
921.21 1
921.28 1
921.35 1
921.42 1
921.49 1
921.56 1
921.63 1
921.70 1
921.77 1
921.84 1
921.91 1
921.98 1
922.05 1
922.12 1
922.19 1
922.26 1
922.33 1
922.40 1
922.47 1
922.54 1
922.61 1
922.67 1
922.74 1
922.81 1
922.88 1
922.95 1
923.02 1
923.09 1
923.16 1
923.23 1
923.30 1
923.37 1
923.44 1
923.51 1
923.58 1
923.65 1
923.72 1
923.79 1
923.86 1
923.93 1
924.00 1
924.07 1
924.14 1
924.21 1
924.28 1
924.35 1
924.42 1
924.49 1
924.56 1
924.62 1
924.69 1
924.76 1
924.83 1
924.90 1
924.97 1
925.04 1
925.11 1
925.18 1
925.25 1
925.32 1
925.39 1
925.46 1
925.53 1
925.60 1
925.67 1
925.74 1
925.81 1
925.88 1
925.95 1
926.02 1
926.09 1
926.16 1
926.23 1
926.30 1
926.37 1
926.44 1
926.51 1
926.58 1
926.65 1
926.72 1
926.79 1
926.86 1
926.93 1
927.00 1
927.07 1
927.14 1
927.21 1
927.27 1
927.34 1
927.41 1
927.48 1
927.55 1
927.62 1
927.69 1
927.76 1
927.83 1
927.90 1
927.97 1
928.04 1
928.11 1
928.18 1
928.25 1
928.32 1
928.39 1
928.46 1
928.53 1
928.60 1
928.67 1
928.74 1
928.81 1
928.88 1
928.95 1
929.02 1
929.09 1
929.16 1
929.23 1
929.30 1
929.37 1
929.44 1
929.51 1
929.58 1
929.65 1
929.72 1
929.79 1
929.86 1
929.93 1
930.00 1
930.07 1
930.14 1
930.21 1
930.28 1
930.35 1
930.42 1
930.49 1
930.56 1
930.63 1
930.70 1
930.77 1
930.84 1
930.91 1
930.98 1
931.05 1
931.12 1
931.19 1
931.26 1
931.33 1
931.40 1
931.47 1
931.54 1
931.61 1
931.68 1
931.75 1
931.82 1
931.89 1
931.96 1
932.03 1
932.10 1
932.17 1
932.24 1
932.31 1
932.38 1
932.45 1
932.52 1
932.59 1
932.66 1
932.73 1
932.80 1
932.87 1
932.94 1
933.01 1
933.08 1
933.15 1
933.22 1
933.29 1
933.36 1
933.43 1
933.50 1
933.57 1
933.64 1
933.71 1
933.78 1
933.85 1
933.92 1
933.99 1
934.06 1
934.13 1
934.20 1
934.27 1
934.34 1
934.41 1
934.48 1
934.55 1
934.62 1
934.69 1
934.76 1
934.83 1
934.90 1
934.97 1
935.04 1
935.11 1
935.18 1
935.25 1
935.32 1
935.39 1
935.46 1
935.53 1
935.60 1
935.67 1
935.74 1
935.81 1
935.88 1
935.95 1
936.02 1
936.09 1
936.16 1
936.23 1
936.30 1
936.37 1
936.44 1
936.51 1
936.58 1
936.65 1
936.72 1
936.79 1
936.86 1
936.93 1
937.00 1
937.07 1
937.14 1
937.21 1
937.28 1
937.35 1
937.42 1
937.49 1
937.56 1
937.63 1
937.70 1
937.77 1
937.84 1
937.91 1
937.98 1
938.05 1
938.12 1
938.19 1
938.26 1
938.33 1
938.40 1
938.47 1
938.54 1
938.61 1
938.69 1
938.76 1
938.83 1
938.90 1
938.97 1
939.04 1
939.11 1
939.18 1
939.25 1
939.32 1
939.39 1
939.46 1
939.53 1
939.60 1
939.67 1
939.74 1
939.81 1
939.88 1
939.95 1
940.02 1
940.09 1
940.16 1
940.23 1
940.30 1
940.37 1
940.44 1
940.51 1
940.58 1
940.65 1
940.72 1
940.79 1
940.86 1
940.93 1
941.00 1
941.07 1
941.14 1
941.21 1
941.28 1
941.36 1
941.43 1
941.50 1
941.57 1
941.64 1
941.71 1
941.78 1
941.85 1
941.92 1
941.99 1
942.06 1
942.13 1
942.20 1
942.27 1
942.34 1
942.41 1
942.48 1
942.55 1
942.62 1
942.69 1
942.76 1
942.83 1
942.90 1
942.97 1
943.04 1
943.11 1
943.18 1
943.25 1
943.32 1
943.40 1
943.47 1
943.54 1
943.61 1
943.68 1
943.75 1
943.82 1
943.89 1
943.96 1
944.03 1
944.10 1
944.17 1
944.24 1
944.31 1
944.38 1
944.45 1
944.52 1
944.59 1
944.66 1
944.73 1
944.80 1
944.87 1
944.94 1
945.02 1
945.09 1
945.16 1
945.23 1
945.30 1
945.37 1
945.44 1
945.51 1
945.58 1
945.65 1
945.72 1
945.79 1
945.86 1
945.93 1
946.00 1
946.07 1
946.14 1
946.21 1
946.28 1
946.35 1
946.42 1
946.50 1
946.57 1
946.64 1
946.71 1
946.78 1
946.85 1
946.92 1
946.99 1
947.06 1
947.13 1
947.20 1
947.27 1
947.34 1
947.41 1
947.48 1
947.55 1
947.62 1
947.69 1
947.76 1
947.84 1
947.91 1
947.98 1
948.05 1
948.12 1
948.19 1
948.26 1
948.33 1
948.40 1
948.47 1
948.54 1
948.61 1
948.68 1
948.75 1
948.82 1
948.89 1
948.96 1
949.04 1
949.11 1
949.18 1
949.25 1
949.32 1
949.39 1
949.46 1
949.53 1
949.60 1
949.67 1
949.74 1
949.81 1
949.88 1
949.95 1
950.02 1
950.09 1
950.16 1
950.24 1
950.31 1
950.38 1
950.45 1
950.52 1
950.59 1
950.66 1
950.73 1
950.80 1
950.87 1
950.94 1
951.01 1
951.08 1
951.15 1
951.22 1
951.30 1
951.37 1
951.44 1
951.51 1
951.58 1
951.65 1
951.72 1
951.79 1
951.86 1
951.93 1
952.00 1
952.07 1
952.14 1
952.21 1
952.29 1
952.36 1
952.43 1
952.50 1
952.57 1
952.64 1
952.71 1
952.78 1
952.85 1
952.92 1
952.99 1
953.06 1
953.13 1
953.21 1
953.28 1
953.35 1
953.42 1
953.49 1
953.56 1
953.63 1
953.70 1
953.77 1
953.84 1
953.91 1
953.98 1
954.05 1
954.13 1
954.20 1
954.27 1
954.34 1
954.41 1
954.48 1
954.55 1
954.62 1
954.69 1
954.76 1
954.83 1
954.90 1
954.97 1
955.05 1
955.12 1
955.19 1
955.26 1
955.33 1
955.40 1
955.47 1
955.54 1
955.61 1
955.68 1
955.75 1
955.82 1
955.90 1
955.97 1
956.04 1
956.11 1
956.18 1
956.25 1
956.32 1
956.39 1
956.46 1
956.53 1
956.60 1
956.68 1
956.75 1
956.82 1
956.89 1
956.96 1
957.03 1
957.10 1
957.17 1
957.24 1
957.31 1
957.38 1
957.46 1
957.53 1
957.60 1
957.67 1
957.74 1
957.81 1
957.88 1
957.95 1
958.02 1
958.09 1
958.16 1
958.24 1
958.31 1
958.38 1
958.45 1
958.52 1
958.59 1
958.66 1
958.73 1
958.80 1
958.87 1
958.94 1
959.02 1
959.09 1
959.16 1
959.23 1
959.30 1
959.37 1
959.44 1
959.51 1
959.58 1
959.65 1
959.73 1
959.80 1
959.87 1
959.94 1
960.01 1
960.08 1
960.15 1
960.22 1
960.29 1
960.36 1
960.44 1
960.51 1
960.58 1
960.65 1
960.72 1
960.79 1
960.86 1
960.93 1
961.00 1
961.08 1
961.15 1
961.22 1
961.29 1
961.36 1
961.43 1
961.50 1
961.57 1
961.64 1
961.71 1
961.79 1
961.86 1
961.93 1
962.00 1
962.07 1
962.14 1
962.21 1
962.28 1
962.35 1
962.43 1
962.50 1
962.57 1
962.64 1
962.71 1
962.78 1
962.85 1
962.92 1
962.99 1
963.07 1
963.14 1
963.21 1
963.28 1
963.35 1
963.42 1
963.49 1
963.56 1
963.63 1
963.71 1
963.78 1
963.85 1
963.92 1
963.99 1
964.06 1
964.13 1
964.20 1
964.28 1
964.35 1
964.42 1
964.49 1
964.56 1
964.63 1
964.70 1
964.77 1
964.84 1
964.92 1
964.99 1
965.06 1
965.13 1
965.20 1
965.27 1
965.34 1
965.41 1
965.49 1
965.56 1
965.63 1
965.70 1
965.77 1
965.84 1
965.91 1
965.98 1
966.06 1
966.13 1
966.20 1
966.27 1
966.34 1
966.41 1
966.48 1
966.55 1
966.62 1
966.70 1
966.77 1
966.84 1
966.91 1
966.98 1
967.05 1
967.12 1
967.20 1
967.27 1
967.34 1
967.41 1
967.48 1
967.55 1
967.62 1
967.69 1
967.77 1
967.84 1
967.91 1
967.98 1
968.05 1
968.12 1
968.19 1
968.26 1
968.34 1
968.41 1
968.48 1
968.55 1
968.62 1
968.69 1
968.76 1
968.84 1
968.91 1
968.98 1
969.05 1
969.12 1
969.19 1
969.26 1
969.33 1
969.41 1
969.48 1
969.55 1
969.62 1
969.69 1
969.76 1
969.83 1
969.91 1
969.98 1
970.05 1
970.12 1
970.19 1
970.26 1
970.33 1
970.41 1
970.48 1
970.55 1
970.62 1
970.69 1
970.76 1
970.83 1
970.90 1
970.98 1
971.05 1
971.12 1
971.19 1
971.26 1
971.33 1
971.40 1
971.48 1
971.55 1
971.62 1
971.69 1
971.76 1
971.83 1
971.90 1
971.98 1
972.05 1
972.12 1
972.19 1
972.26 1
972.33 1
972.41 1
972.48 1
972.55 1
972.62 1
972.69 1
972.76 1
972.83 1
972.91 1
972.98 1
973.05 1
973.12 1
973.19 1
973.26 1
973.33 1
973.41 1
973.48 1
973.55 1
973.62 1
973.69 1
973.76 1
973.83 1
973.91 1
973.98 1
974.05 1
974.12 1
974.19 1
974.26 1
974.34 1
974.41 1
974.48 1
974.55 1
974.62 1
974.69 1
974.76 1
974.84 1
974.91 1
974.98 1
975.05 1
975.12 1
975.19 1
975.27 1
975.34 1
975.41 1
975.48 1
975.55 1
975.62 1
975.70 1
975.77 1
975.84 1
975.91 1
975.98 1
976.05 1
976.12 1
976.20 1
976.27 1
976.34 1
976.41 1
976.48 1
976.55 1
976.63 1
976.70 1
976.77 1
976.84 1
976.91 1
976.98 1
977.06 1
977.13 1
977.20 1
977.27 1
977.34 1
977.41 1
977.49 1
977.56 1
977.63 1
977.70 1
977.77 1
977.84 1
977.92 1
977.99 1
978.06 1
978.13 1
978.20 1
978.27 1
978.35 1
978.42 1
978.49 1
978.56 1
978.63 1
978.70 1
978.78 1
978.85 1
978.92 1
978.99 1
979.06 1
979.13 1
979.21 1
979.28 1
979.35 1
979.42 1
979.49 1
979.56 1
979.64 1
979.71 1
979.78 1
979.85 1
979.92 1
980.00 1
980.07 1
980.14 1
980.21 1
980.28 1
980.35 1
980.43 1
980.50 1
980.57 1
980.64 1
980.71 1
980.78 1
980.86 1
980.93 1
981.00 1
981.07 1
981.14 1
981.22 1
981.29 1
981.36 1
981.43 1
981.50 1
981.57 1
981.65 1
981.72 1
981.79 1
981.86 1
981.93 1
982.01 1
982.08 1
982.15 1
982.22 1
982.29 1
982.36 1
982.44 1
982.51 1
982.58 1
982.65 1
982.72 1
982.80 1
982.87 1
982.94 1
983.01 1
983.08 1
983.15 1
983.23 1
983.30 1
983.37 1
983.44 1
983.51 1
983.59 1
983.66 1
983.73 1
983.80 1
983.87 1
983.95 1
984.02 1
984.09 1
984.16 1
984.23 1
984.30 1
984.38 1
984.45 1
984.52 1
984.59 1
984.66 1
984.74 1
984.81 1
984.88 1
984.95 1
985.02 1
985.10 1
985.17 1
985.24 1
985.31 1
985.38 1
985.46 1
985.53 1
985.60 1
985.67 1
985.74 1
985.82 1
985.89 1
985.96 1
986.03 1
986.10 1
986.17 1
986.25 1
986.32 1
986.39 1
986.46 1
986.53 1
986.61 1
986.68 1
986.75 1
986.82 1
986.89 1
986.97 1
987.04 1
987.11 1
987.18 1
987.25 1
987.33 1
987.40 1
987.47 1
987.54 1
987.61 1
987.69 1
987.76 1
987.83 1
987.90 1
987.98 1
988.05 1
988.12 1
988.19 1
988.26 1
988.34 1
988.41 1
988.48 1
988.55 1
988.62 1
988.70 1
988.77 1
988.84 1
988.91 1
988.98 1
989.06 1
989.13 1
989.20 1
989.27 1
989.34 1
989.42 1
989.49 1
989.56 1
989.63 1
989.70 1
989.78 1
989.85 1
989.92 1
989.99 1
990.07 1
990.14 1
990.21 1
990.28 1
990.35 1
990.43 1
990.50 1
990.57 1
990.64 0
990.71 0
990.79 0
990.86 0
990.93 0
991.00 1
991.08 1
991.15 1
991.22 1
991.29 1
991.36 1
991.44 1
991.51 1
991.58 1
991.65 1
991.72 1
991.80 0
991.87 0
991.94 0
992.01 0
992.09 0
992.16 0
992.23 0
992.30 0
992.37 0
992.45 0
992.52 0
992.59 0
992.66 1
992.74 1
992.81 1
992.88 1
992.95 1
993.02 1
993.10 1
993.17 1
993.24 1
993.31 0
993.39 0
993.46 0
993.53 1
993.60 1
993.67 1
993.75 1
993.82 1
993.89 1
993.96 1
994.04 1
994.11 1
994.18 0
994.25 0
994.32 0
994.40 0
994.47 0
994.54 0
994.61 0
994.69 0
994.76 0
994.83 0
994.90 0
994.97 0
995.05 0
995.12 0
995.19 0
995.26 0
995.34 0
995.41 0
995.48 0
995.55 0
995.63 0
995.70 0
995.77 0
995.84 0
995.91 0
995.99 0
996.06 0
996.13 0
996.20 0
996.28 0
996.35 0
996.42 0
996.49 0
996.57 0
996.64 0
996.71 0
996.78 0
996.86 0
996.93 0
997.00 0
997.07 0
997.14 0
997.22 0
997.29 0
997.36 0
997.43 0
997.51 0
997.58 0
997.65 0
997.72 0
997.80 0
997.87 0
997.94 0
998.01 0
998.09 0
998.16 0
998.23 1
998.30 1
998.38 1
998.45 1
998.52 1
998.59 1
998.67 1
998.74 0
998.81 0
998.88 0
998.95 0
999.03 0
999.10 0
999.17 0
999.24 0
999.32 0
999.39 0
999.46 0
999.53 0
999.61 0
999.68 0
999.75 0
999.82 0
999.90 0
999.97 0
1000.04 0
1000.11 0
1000.19 0
1000.26 0
1000.33 0
1000.40 0
1000.48 0
1000.55 0
1000.62 0
1000.69 0
1000.77 0
1000.84 0
1000.91 0
1000.98 0
1001.06 0
1001.13 0
1001.20 0
1001.27 0
1001.35 0
1001.42 0
1001.49 0
1001.56 0
1001.64 0
1001.71 0
1001.78 0
1001.85 0
1001.93 0
1002.00 1
1002.07 1
1002.14 1
1002.22 1
1002.29 0
1002.36 0
1002.43 0
1002.51 0
1002.58 0
1002.65 0
1002.73 0
1002.80 0
1002.87 0
1002.94 0
1003.02 0
1003.09 0
1003.16 0
1003.23 0
1003.31 0
1003.38 0
1003.45 0
1003.52 0
1003.60 0
1003.67 0
1003.74 0
1003.81 0
1003.89 0
1003.96 1
1004.03 1
1004.10 1
1004.18 0
1004.25 0
1004.32 0
1004.39 0
1004.47 0
1004.54 0
1004.61 0
1004.69 0
1004.76 0
1004.83 0
1004.90 0
1004.98 0
1005.05 0
1005.12 0
1005.19 0
1005.27 0
1005.34 0
1005.41 0
1005.48 0
1005.56 0
1005.63 0
1005.70 0
1005.78 0
1005.85 0
1005.92 0
1005.99 0
1006.07 0
1006.14 0
1006.21 0
1006.28 0
1006.36 0
1006.43 0
1006.50 0
1006.58 0
1006.65 0
1006.72 0
1006.79 0
1006.87 0
1006.94 0
1007.01 0
1007.08 0
1007.16 0
1007.23 0
1007.30 0
1007.38 0
1007.45 0
1007.52 0
1007.59 0
1007.67 0
1007.74 0
1007.81 0
1007.88 0
1007.96 0
1008.03 0
1008.10 0
1008.18 0
1008.25 0
1008.32 0
1008.39 0
1008.47 0
1008.54 0
1008.61 0
1008.68 0
1008.76 0
1008.83 0
1008.90 0
1008.98 0
1009.05 0
1009.12 0
1009.19 0
1009.27 0
1009.34 0
1009.41 0
1009.49 0
1009.56 0
1009.63 0
1009.70 0
1009.78 0
1009.85 0
1009.92 0
1010.00 0
1010.07 0
1010.14 0
1010.21 0
1010.29 0
1010.36 0
1010.43 0
1010.51 0
1010.58 0
1010.65 0
1010.72 0
1010.80 0
1010.87 0
1010.94 0
1011.02 0
1011.09 0
1011.16 1
1011.23 1
1011.31 1
1011.38 1
1011.45 1
1011.53 1
1011.60 1
1011.67 1
1011.74 1
1011.82 0
1011.89 0
1011.96 0
1012.04 0
1012.11 0
1012.18 0
1012.25 0
1012.33 0
1012.40 0
1012.47 0
1012.55 0
1012.62 0
1012.69 0
1012.77 0
1012.84 0
1012.91 0
1012.98 0
1013.06 0
1013.13 0
1013.20 0
1013.28 0
1013.35 0
1013.42 0
1013.49 0
1013.57 0
1013.64 0
1013.71 0
1013.79 0
1013.86 0
1013.93 0
1014.01 0
1014.08 0
1014.15 0
1014.22 0
1014.30 0
1014.37 0
1014.44 0
1014.52 0
1014.59 0
1014.66 0
1014.74 0
1014.81 0
1014.88 1
1014.95 1
1015.03 1
1015.10 1
1015.17 1
1015.25 1
1015.32 0
1015.39 0
1015.47 0
1015.54 0
1015.61 0
1015.68 0
1015.76 0
1015.83 0
1015.90 0
1015.98 0
1016.05 0
1016.12 0
1016.20 0
1016.27 0
1016.34 0
1016.42 0
1016.49 0
1016.56 0
1016.63 0
1016.71 0
1016.78 0
1016.85 0
1016.93 0
1017.00 0
1017.07 0
1017.15 0
1017.22 0
1017.29 0
1017.37 0
1017.44 0
1017.51 0
1017.58 0
1017.66 0
1017.73 0
1017.80 0
1017.88 0
1017.95 0
1018.02 0
1018.10 0
1018.17 0
1018.24 0
1018.32 0
1018.39 0
1018.46 0
1018.54 0
1018.61 1
1018.68 1
1018.75 1
1018.83 1
1018.90 1
1018.97 1
1019.05 0
1019.12 0
1019.19 0
1019.27 0
1019.34 0
1019.41 0
1019.49 0
1019.56 0
1019.63 0
1019.71 0
1019.78 0
1019.85 0
1019.93 0
1020.00 0
1020.07 0
1020.14 0
1020.22 0
1020.29 0
1020.36 0
1020.44 0
1020.51 1
1020.58 1
1020.66 1
1020.73 1
1020.80 1
1020.88 1
1020.95 1
1021.02 1
1021.10 1
1021.17 0
1021.24 0
1021.32 0
1021.39 0
1021.46 0
1021.54 0
1021.61 0
1021.68 0
1021.76 0
1021.83 0
1021.90 0
1021.98 0
1022.05 0
1022.12 0
1022.20 0
1022.27 0
1022.34 0
1022.42 0
1022.49 0
1022.56 0
1022.64 0
1022.71 0
1022.78 1
1022.86 1
1022.93 1
1023.00 1
1023.08 1
1023.15 1
1023.22 1
1023.29 1
1023.37 1
1023.44 1
1023.51 0
1023.59 0
1023.66 0
1023.73 0
1023.81 0
1023.88 0
1023.95 0
1024.03 0
1024.10 0
1024.17 0
1024.25 0
1024.32 0
1024.39 0
1024.47 0
1024.54 0
1024.62 0
1024.69 0
1024.76 0
1024.84 0
1024.91 0
1024.98 0
1025.06 0
1025.13 0
1025.20 0
1025.28 0
1025.35 0
1025.42 0
1025.50 0
1025.57 0
1025.64 0
1025.72 0
1025.79 0
1025.86 0
1025.94 0
1026.01 1
1026.08 1
1026.16 1
1026.23 1
1026.30 1
1026.38 0
1026.45 0
1026.52 0
1026.60 0
1026.67 0
1026.74 0
1026.82 0
1026.89 0
1026.96 0
1027.04 0
1027.11 0
1027.18 0
1027.26 0
1027.33 0
1027.40 0
1027.48 0
1027.55 0
1027.63 1
1027.70 1
1027.77 1
1027.85 1
1027.92 1
1027.99 0
1028.07 0
1028.14 0
1028.21 0
1028.29 0
1028.36 0
1028.43 0
1028.51 0
1028.58 0
1028.65 0
1028.73 1
1028.80 1
1028.87 1
1028.95 1
1029.02 1
1029.09 1
1029.17 1
1029.24 1
1029.32 1
1029.39 1
1029.46 0
1029.54 0
1029.61 0
1029.68 0
1029.76 0
1029.83 0
1029.90 0
1029.98 0
1030.05 0
1030.12 0
1030.20 0
1030.27 0
1030.35 0
1030.42 0
1030.49 0
1030.57 0
1030.64 0
1030.71 0
1030.79 0
1030.86 0
1030.93 0
1031.01 0
1031.08 0
1031.15 0
1031.23 0
1031.30 0
1031.38 0
1031.45 0
1031.52 0
1031.60 0
1031.67 0
1031.74 0
1031.82 0
1031.89 0
1031.96 0
1032.04 0
1032.11 0
1032.19 0
1032.26 0
1032.33 0
1032.41 0
1032.48 0
1032.55 0
1032.63 0
1032.70 0
1032.77 0
1032.85 0
1032.92 0
1033.00 1
1033.07 1
1033.14 1
1033.22 1
1033.29 2
1033.36 2
1033.44 2
1033.51 2
1033.58 2
1033.66 2
1033.73 1
1033.81 1
1033.88 1
1033.95 1
1034.03 1
1034.10 1
1034.17 1
1034.25 0
1034.32 0
1034.40 0
1034.47 0
1034.54 0
1034.62 0
1034.69 0
1034.76 0
1034.84 0
1034.91 0
1034.98 0
1035.06 0
1035.13 0
1035.21 0
1035.28 0
1035.35 0
1035.43 0
1035.50 0
1035.57 0
1035.65 0
1035.72 0
1035.80 0
1035.87 0
1035.94 0
1036.02 0
1036.09 0
1036.17 0
1036.24 0
1036.31 0
1036.39 0
1036.46 0
1036.53 0
1036.61 0
1036.68 1
1036.76 1
1036.83 2
1036.90 2
1036.98 2
1037.05 2
1037.12 2
1037.20 2
1037.27 2
1037.35 1
1037.42 1
1037.49 1
1037.57 1
1037.64 1
1037.71 1
1037.79 1
1037.86 1
1037.94 1
1038.01 1
1038.08 1
1038.16 1
1038.23 1
1038.31 1
1038.38 1
1038.45 1
1038.53 1
1038.60 1
1038.67 1
1038.75 1
1038.82 1
1038.90 1
1038.97 1
1039.04 1
1039.12 0
1039.19 0
1039.27 0
1039.34 0
1039.41 0
1039.49 0
1039.56 0
1039.64 0
1039.71 0
1039.78 0
1039.86 0
1039.93 0
1040.00 1
1040.08 1
1040.15 1
1040.23 2
1040.30 2
1040.37 2
1040.45 2
1040.52 2
1040.60 2
1040.67 2
1040.74 2
1040.82 2
1040.89 2
1040.97 2
1041.04 2
1041.11 2
1041.19 1
1041.26 1
1041.34 1
1041.41 1
1041.48 0
1041.56 0
1041.63 0
1041.71 0
1041.78 0
1041.85 0
1041.93 0
1042.00 0
1042.08 0
1042.15 1
1042.22 1
1042.30 1
1042.37 2
1042.45 2
1042.52 2
1042.59 2
1042.67 2
1042.74 2
1042.82 2
1042.89 1
1042.96 1
1043.04 1
1043.11 1
1043.19 1
1043.26 1
1043.33 2
1043.41 2
1043.48 2
1043.56 2
1043.63 2
1043.70 2
1043.78 2
1043.85 2
1043.93 2
1044.00 2
1044.07 2
1044.15 2
1044.22 2
1044.30 2
1044.37 2
1044.44 2
1044.52 2
1044.59 2
1044.67 2
1044.74 2
1044.81 1
1044.89 1
1044.96 1
1045.04 1
1045.11 1
1045.18 1
1045.26 1
1045.33 0
1045.41 0
1045.48 0
1045.56 0
1045.63 0
1045.70 1
1045.78 1
1045.85 1
1045.93 1
1046.00 2
1046.07 2
1046.15 2
1046.22 2
1046.30 1
1046.37 1
1046.44 1
1046.52 1
1046.59 1
1046.67 1
1046.74 1
1046.82 2
1046.89 2
1046.96 2
1047.04 2
1047.11 2
1047.19 1
1047.26 1
1047.33 1
1047.41 2
1047.48 2
1047.56 2
1047.63 2
1047.71 2
1047.78 2
1047.85 3
1047.93 3
1048.00 3
1048.08 2
1048.15 2
1048.22 2
1048.30 2
1048.37 1
1048.45 1
1048.52 1
1048.60 0
1048.67 0
1048.74 0
1048.82 0
1048.89 0
1048.97 0
1049.04 0
1049.12 0
1049.19 0
1049.26 0
1049.34 0
1049.41 0
1049.49 0
1049.56 0
1049.64 0
1049.71 0
1049.78 1
1049.86 1
1049.93 1
1050.01 1
1050.08 1
1050.16 1
1050.23 0
1050.30 0
1050.38 0
1050.45 1
1050.53 1
1050.60 2
1050.68 2
1050.75 3
1050.82 4
1050.90 4
1050.97 5
1051.05 5
1051.12 6
1051.20 6
1051.27 6
1051.34 5
1051.42 5
1051.49 4
1051.57 4
1051.64 4
1051.72 4
1051.79 4
1051.86 4
1051.94 4
1052.01 4
1052.09 4
1052.16 4
1052.24 4
1052.31 3
1052.38 3
1052.46 3
1052.53 3
1052.61 2
1052.68 2
1052.76 2
1052.83 2
1052.90 2
1052.98 2
1053.05 2
1053.13 2
1053.20 2
1053.28 2
1053.35 2
1053.43 2
1053.50 2
1053.57 2
1053.65 2
1053.72 2
1053.80 2
1053.87 2
1053.95 2
1054.02 2
1054.10 3
1054.17 3
1054.24 2
1054.32 2
1054.39 2
1054.47 2
1054.54 2
1054.62 3
1054.69 3
1054.76 3
1054.84 3
1054.91 3
1054.99 3
1055.06 3
1055.14 3
1055.21 3
1055.29 3
1055.36 3
1055.43 3
1055.51 3
1055.58 3
1055.66 3
1055.73 3
1055.81 3
1055.88 3
1055.96 3
1056.03 3
1056.11 3
1056.18 3
1056.25 3
1056.33 4
1056.40 4
1056.48 4
1056.55 4
1056.63 3
1056.70 3
1056.78 3
1056.85 2
1056.92 1
1057.00 1
1057.07 1
1057.15 1
1057.22 1
1057.30 1
1057.37 1
1057.45 2
1057.52 2
1057.60 2
1057.67 2
1057.74 2
1057.82 2
1057.89 1
1057.97 1
1058.04 1
1058.12 0
1058.19 0
1058.27 0
1058.34 0
1058.42 0
1058.49 0
1058.56 0
1058.64 0
1058.71 0
1058.79 0
1058.86 1
1058.94 1
1059.01 1
1059.09 1
1059.16 1
1059.24 0
1059.31 0
1059.38 0
1059.46 0
1059.53 0
1059.61 0
1059.68 1
1059.76 1
1059.83 1
1059.91 2
1059.98 2
1060.06 2
1060.13 2
1060.21 2
1060.28 2
1060.35 1
1060.43 1
1060.50 1
1060.58 1
1060.65 1
1060.73 1
1060.80 1
1060.88 1
1060.95 1
1061.03 2
1061.10 2
1061.18 2
1061.25 2
1061.33 2
1061.40 2
1061.47 2
1061.55 2
1061.62 1
1061.70 1
1061.77 1
1061.85 1
1061.92 1
1062.00 1
1062.07 1
1062.15 1
1062.22 0
1062.30 0
1062.37 0
1062.45 0
1062.52 0
1062.59 0
1062.67 0
1062.74 0
1062.82 0
1062.89 0
1062.97 0
1063.04 0
1063.12 0
1063.19 1
1063.27 1
1063.34 2
1063.42 2
1063.49 2
1063.57 2
1063.64 2
1063.72 2
1063.79 2
1063.87 2
1063.94 2
1064.01 2
1064.09 2
1064.16 3
1064.24 3
1064.31 3
1064.39 3
1064.46 3
1064.54 2
1064.61 2
1064.69 1
1064.76 1
1064.84 1
1064.91 1
1064.99 2
1065.06 2
1065.14 3
1065.21 3
1065.29 4
1065.36 4
1065.44 5
1065.51 5
1065.59 4
1065.66 4
1065.73 4
1065.81 3
1065.88 3
1065.96 3
1066.03 3
1066.11 3
1066.18 3
1066.26 3
1066.33 3
1066.41 3
1066.48 3
1066.56 3
1066.63 3
1066.71 4
1066.78 4
1066.86 4
1066.93 4
1067.01 3
1067.08 3
1067.16 3
1067.23 2
1067.31 2
1067.38 1
1067.46 1
1067.53 1
1067.61 2
1067.68 2
1067.76 3
1067.83 3
1067.91 3
1067.98 3
1068.06 3
1068.13 3
1068.21 2
1068.28 2
1068.36 1
1068.43 1
1068.50 1
1068.58 1
1068.65 1
1068.73 1
1068.80 1
1068.88 1
1068.95 1
1069.03 2
1069.10 2
1069.18 2
1069.25 2
1069.33 2
1069.40 2
1069.48 2
1069.55 2
1069.63 1
1069.70 1
1069.78 1
1069.85 0
1069.93 0
1070.00 0
1070.08 0
1070.15 0
1070.23 0
1070.30 0
1070.38 0
1070.45 0
1070.53 0
1070.60 0
1070.68 0
1070.75 1
1070.83 1
1070.90 2
1070.98 2
1071.05 3
1071.13 4
1071.20 4
1071.28 4
1071.35 4
1071.43 4
1071.50 3
1071.58 3
1071.65 2
1071.73 1
1071.80 1
1071.88 1
1071.95 1
1072.03 1
1072.10 1
1072.18 1
1072.25 1
1072.33 1
1072.40 1
1072.48 1
1072.55 1
1072.63 1
1072.70 2
1072.78 2
1072.85 3
1072.93 3
1073.00 4
1073.08 4
1073.15 5
1073.23 5
1073.30 5
1073.38 5
1073.46 5
1073.53 4
1073.61 3
1073.68 2
1073.76 2
1073.83 1
1073.91 1
1073.98 2
1074.06 2
1074.13 2
1074.21 3
1074.28 3
1074.36 3
1074.43 2
1074.51 2
1074.58 1
1074.66 1
1074.73 1
1074.81 2
1074.88 2
1074.96 3
1075.03 4
1075.11 5
1075.18 5
1075.26 5
1075.33 5
1075.41 5
1075.48 4
1075.56 4
1075.63 3
1075.71 3
1075.78 2
1075.86 2
1075.93 2
1076.01 2
1076.08 1
1076.16 1
1076.24 1
1076.31 0
1076.39 0
1076.46 0
1076.54 0
1076.61 1
1076.69 1
1076.76 1
1076.84 1
1076.91 2
1076.99 2
1077.06 2
1077.14 2
1077.21 2
1077.29 2
1077.36 1
1077.44 1
1077.51 1
1077.59 1
1077.66 0
1077.74 0
1077.81 0
1077.89 1
1077.97 1
1078.04 1
1078.12 1
1078.19 2
1078.27 2
1078.34 2
1078.42 2
1078.49 2
1078.57 2
1078.64 2
1078.72 3
1078.79 3
1078.87 4
1078.94 4
1079.02 4
1079.09 5
1079.17 5
1079.24 5
1079.32 5
1079.40 5
1079.47 5
1079.55 4
1079.62 4
1079.70 4
1079.77 3
1079.85 3
1079.92 2
1080.00 2
1080.07 2
1080.15 1
1080.22 1
1080.30 1
1080.37 1
1080.45 1
1080.53 1
1080.60 1
1080.68 1
1080.75 0
1080.83 0
1080.90 0
1080.98 0
1081.05 0
1081.13 0
1081.20 1
1081.28 2
1081.35 3
1081.43 3
1081.50 4
1081.58 4
1081.66 4
1081.73 4
1081.81 4
1081.88 4
1081.96 4
1082.03 5
1082.11 5
1082.18 5
1082.26 5
1082.33 5
1082.41 4
1082.48 4
1082.56 4
1082.64 3
1082.71 3
1082.79 3
1082.86 3
1082.94 3
1083.01 2
1083.09 2
1083.16 2
1083.24 2
1083.31 2
1083.39 2
1083.47 3
1083.54 3
1083.62 3
1083.69 3
1083.77 2
1083.84 2
1083.92 1
1083.99 1
1084.07 1
1084.14 1
1084.22 1
1084.30 2
1084.37 2
1084.45 3
1084.52 3
1084.60 3
1084.67 2
1084.75 2
1084.82 2
1084.90 2
1084.97 3
1085.05 3
1085.13 3
1085.20 3
1085.28 3
1085.35 3
1085.43 3
1085.50 3
1085.58 3
1085.65 4
1085.73 5
1085.81 6
1085.88 7
1085.96 7
1086.03 8
1086.11 7
1086.18 7
1086.26 6
1086.33 4
1086.41 3
1086.48 2
1086.56 1
1086.64 1
1086.71 1
1086.79 1
1086.86 1
1086.94 2
1087.01 2
1087.09 2
1087.16 2
1087.24 2
1087.32 1
1087.39 0
1087.47 0
1087.54 0
1087.62 0
1087.69 0
1087.77 0
1087.85 1
1087.92 2
1088.00 2
1088.07 3
1088.15 3
1088.22 3
1088.30 3
1088.37 3
1088.45 3
1088.53 2
1088.60 2
1088.68 2
1088.75 1
1088.83 1
1088.90 1
1088.98 2
1089.05 2
1089.13 3
1089.21 3
1089.28 3
1089.36 2
1089.43 2
1089.51 1
1089.58 0
1089.66 0
1089.74 0
1089.81 0
1089.89 0
1089.96 0
1090.04 1
1090.11 1
1090.19 1
1090.27 1
1090.34 0
1090.42 0
1090.49 0
1090.57 0
1090.64 0
1090.72 0
1090.80 0
1090.87 0
1090.95 1
1091.02 2
1091.10 3
1091.17 4
1091.25 4
1091.33 5
1091.40 6
1091.48 6
1091.55 6
1091.63 6
1091.70 5
1091.78 4
1091.86 4
1091.93 3
1092.01 3
1092.08 3
1092.16 3
1092.23 4
1092.31 4
1092.39 4
1092.46 4
1092.54 5
1092.61 5
1092.69 5
1092.76 5
1092.84 5
1092.92 6
1092.99 7
1093.07 7
1093.14 8
1093.22 8
1093.29 9
1093.37 9
1093.45 9
1093.52 9
1093.60 9
1093.67 9
1093.75 8
1093.83 7
1093.90 6
1093.98 5
1094.05 5
1094.13 4
1094.20 3
1094.28 3
1094.36 3
1094.43 3
1094.51 4
1094.58 4
1094.66 5
1094.73 6
1094.81 7
1094.89 8
1094.96 8
1095.04 7
1095.11 7
1095.19 6
1095.27 5
1095.34 5
1095.42 4
1095.49 4
1095.57 4
1095.65 4
1095.72 4
1095.80 4
1095.87 4
1095.95 4
1096.02 4
1096.10 4
1096.18 4
1096.25 3
1096.33 3
1096.40 2
1096.48 2
1096.56 2
1096.63 1
1096.71 1
1096.78 1
1096.86 2
1096.94 2
1097.01 2
1097.09 3
1097.16 3
1097.24 4
1097.31 5
1097.39 5
1097.47 6
1097.54 7
1097.62 7
1097.69 7
1097.77 6
1097.85 6
1097.92 5
1098.00 5
1098.07 5
1098.15 5
1098.23 5
1098.30 6
1098.38 7
1098.45 7
1098.53 8
1098.61 8
1098.68 8
1098.76 7
1098.83 7
1098.91 6
1098.99 5
1099.06 5
1099.14 4
1099.21 5
1099.29 5
1099.37 6
1099.44 8
1099.52 9
1099.59 11
1099.67 12
1099.75 12
1099.82 12
1099.90 11
1099.97 11
1100.05 10
1100.13 9
1100.20 8
1100.28 7
1100.35 6
1100.43 6
1100.51 5
1100.58 3
1100.66 2
1100.73 1
1100.81 0
1100.89 0
1100.96 0
1101.04 0
1101.11 0
1101.19 0
1101.27 0
1101.34 1
1101.42 2
1101.49 2
1101.57 2
1101.65 2
1101.72 1
1101.80 0
1101.87 0
1101.95 0
1102.03 0
1102.10 0
1102.18 1
1102.26 1
1102.33 1
1102.41 1
1102.48 1
1102.56 1
1102.64 1
1102.71 1
1102.79 2
1102.86 3
1102.94 4
1103.02 5
1103.09 6
1103.17 7
1103.24 8
1103.32 9
1103.40 9
1103.47 9
1103.55 9
1103.63 9
1103.70 8
1103.78 7
1103.85 6
1103.93 5
1104.01 5
1104.08 4
1104.16 4
1104.23 4
1104.31 4
1104.39 4
1104.46 4
1104.54 3
1104.62 3
1104.69 3
1104.77 3
1104.84 3
1104.92 4
1105.00 5
1105.07 6
1105.15 6
1105.22 6
1105.30 6
1105.38 5
1105.45 5
1105.53 4
1105.61 4
1105.68 4
1105.76 4
1105.83 5
1105.91 6
1105.99 8
1106.06 9
1106.14 10
1106.22 10
1106.29 10
1106.37 10
1106.44 9
1106.52 8
1106.60 6
1106.67 5
1106.75 5
1106.83 5
1106.90 5
1106.98 6
1107.05 8
1107.13 9
1107.21 11
1107.28 12
1107.36 13
1107.44 13
1107.51 13
1107.59 13
1107.66 13
1107.74 12
1107.82 12
1107.89 11
1107.97 11
1108.05 10
1108.12 10
1108.20 9
1108.27 9
1108.35 8
1108.43 7
1108.50 7
1108.58 6
1108.66 5
1108.73 4
1108.81 3
1108.88 1
1108.96 0
1109.04 0
1109.11 0
1109.19 0
1109.27 0
1109.34 0
1109.42 0
1109.50 0
1109.57 1
1109.65 1
1109.72 2
1109.80 3
1109.88 4
1109.95 4
1110.03 4
1110.11 4
1110.18 3
1110.26 3
1110.34 4
1110.41 4
1110.49 5
1110.56 5
1110.64 6
1110.72 7
1110.79 7
1110.87 7
1110.95 8
1111.02 9
1111.10 9
1111.18 10
1111.25 11
1111.33 11
1111.40 11
1111.48 10
1111.56 9
1111.63 7
1111.71 6
1111.79 4
1111.86 3
1111.94 3
1112.02 3
1112.09 3
1112.17 4
1112.25 5
1112.32 7
1112.40 9
1112.47 11
1112.55 13
1112.63 14
1112.70 15
1112.78 14
1112.86 13
1112.93 12
1113.01 10
1113.09 9
1113.16 8
1113.24 8
1113.32 9
1113.39 10
1113.47 10
1113.55 11
1113.62 11
1113.70 11
1113.77 10
1113.85 9
1113.93 8
1114.00 7
1114.08 6
1114.16 6
1114.23 6
1114.31 6
1114.39 6
1114.46 6
1114.54 5
1114.62 5
1114.69 4
1114.77 4
1114.85 4
1114.92 4
1115.00 4
1115.08 4
1115.15 5
1115.23 6
1115.30 6
1115.38 6
1115.46 6
1115.53 6
1115.61 6
1115.69 5
1115.76 4
1115.84 4
1115.92 4
1115.99 4
1116.07 4
1116.15 5
1116.22 6
1116.30 7
1116.38 8
1116.45 9
1116.53 11
1116.61 11
1116.68 12
1116.76 12
1116.84 11
1116.91 10
1116.99 9
1117.07 8
1117.14 8
1117.22 7
1117.30 7
1117.37 8
1117.45 8
1117.53 9
1117.60 9
1117.68 9
1117.76 10
1117.83 9
1117.91 9
1117.99 9
1118.06 8
1118.14 8
1118.22 7
1118.29 6
1118.37 6
1118.45 5
1118.52 4
1118.60 4
1118.68 4
1118.75 4
1118.83 5
1118.91 6
1118.98 6
1119.06 6
1119.14 5
1119.21 5
1119.29 4
1119.37 4
1119.44 3
1119.52 4
1119.60 5
1119.67 6
1119.75 6
1119.83 7
1119.90 7
1119.98 7
1120.06 6
1120.13 4
1120.21 3
1120.29 1
1120.36 0
1120.44 0
1120.52 0
1120.59 0
1120.67 0
1120.75 0
1120.82 0
1120.90 0
1120.98 0
1121.05 0
1121.13 1
1121.21 2
1121.28 3
1121.36 4
1121.44 5
1121.51 6
1121.59 6
1121.67 6
1121.74 6
1121.82 6
1121.90 5
1121.97 5
1122.05 5
1122.13 6
1122.20 6
1122.28 6
1122.36 7
1122.43 8
1122.51 8
1122.59 9
1122.66 9
1122.74 9
1122.82 9
1122.90 8
1122.97 8
1123.05 8
1123.13 7
1123.20 7
1123.28 7
1123.36 6
1123.43 6
1123.51 6
1123.59 7
1123.66 7
1123.74 7
1123.82 7
1123.89 7
1123.97 6
1124.05 5
1124.12 5
1124.20 4
1124.28 4
1124.36 4
1124.43 5
1124.51 6
1124.59 7
1124.66 7
1124.74 8
1124.82 8
1124.89 8
1124.97 8
1125.05 8
1125.12 8
1125.20 8
1125.28 9
1125.35 9
1125.43 10
1125.51 9
1125.58 9
1125.66 7
1125.74 6
1125.82 4
1125.89 2
1125.97 1
1126.05 0
1126.12 0
1126.20 1
1126.28 2
1126.35 3
1126.43 4
1126.51 5
1126.58 6
1126.66 6
1126.74 7
1126.82 7
1126.89 7
1126.97 7
1127.05 7
1127.12 7
1127.20 7
1127.28 7
1127.35 8
1127.43 8
1127.51 8
1127.59 9
1127.66 8
1127.74 8
1127.82 7
1127.89 7
1127.97 6
1128.05 6
1128.12 6
1128.20 7
1128.28 9
1128.35 10
1128.43 11
1128.51 12
1128.59 12
1128.66 12
1128.74 12
1128.82 11
1128.89 11
1128.97 10
1129.05 9
1129.12 8
1129.20 7
1129.28 6
1129.36 4
1129.43 2
1129.51 0
1129.59 0
1129.66 0
1129.74 0
1129.82 0
1129.90 0
1129.97 0
1130.05 0
1130.13 0
1130.20 3
1130.28 5
1130.36 6
1130.43 7
1130.51 7
1130.59 7
1130.67 7
1130.74 6
1130.82 6
1130.90 6
1130.97 7
1131.05 7
1131.13 8
1131.21 8
1131.28 8
1131.36 7
1131.44 6
1131.51 4
1131.59 3
1131.67 2
1131.74 1
1131.82 0
1131.90 0
1131.98 0
1132.05 0
1132.13 1
1132.21 1
1132.28 1
1132.36 2
1132.44 2
1132.52 2
1132.59 3
1132.67 3
1132.75 3
1132.82 4
1132.90 4
1132.98 4
1133.06 4
1133.13 4
1133.21 3
1133.29 3
1133.36 2
1133.44 2
1133.52 2
1133.60 2
1133.67 2
1133.75 2
1133.83 3
1133.90 3
1133.98 3
1134.06 3
1134.14 4
1134.21 3
1134.29 3
1134.37 3
1134.45 3
1134.52 3
1134.60 4
1134.68 5
1134.75 6
1134.83 7
1134.91 9
1134.99 12
1135.06 14
1135.14 16
1135.22 19
1135.29 21
1135.37 23
1135.45 23
1135.53 24
1135.60 23
1135.68 22
1135.76 20
1135.83 17
1135.91 15
1135.99 13
1136.07 12
1136.14 12
1136.22 12
1136.30 14
1136.38 15
1136.45 17
1136.53 19
1136.61 20
1136.68 20
1136.76 20
1136.84 20
1136.92 19
1136.99 19
1137.07 18
1137.15 18
1137.23 18
1137.30 18
1137.38 18
1137.46 16
1137.53 14
1137.61 11
1137.69 8
1137.77 6
1137.84 3
1137.92 1
1138.00 0
1138.08 0
1138.15 0
1138.23 0
1138.31 0
1138.39 1
1138.46 3
1138.54 5
1138.62 8
1138.69 10
1138.77 13
1138.85 15
1138.93 16
1139.00 17
1139.08 18
1139.16 19
1139.24 19
1139.31 19
1139.39 19
1139.47 19
1139.55 19
1139.62 19
1139.70 19
1139.78 18
1139.86 18
1139.93 17
1140.01 16
1140.09 14
1140.16 13
1140.24 11
1140.32 10
1140.40 8
1140.47 7
1140.55 7
1140.63 7
1140.71 7
1140.78 7
1140.86 8
1140.94 8
1141.02 8
1141.09 7
1141.17 7
1141.25 7
1141.33 6
1141.40 6
1141.48 6
1141.56 7
1141.64 7
1141.71 7
1141.79 7
1141.87 7
1141.95 7
1142.02 8
1142.10 9
1142.18 10
1142.26 12
1142.33 13
1142.41 14
1142.49 15
1142.56 15
1142.64 15
1142.72 14
1142.80 13
1142.87 12
1142.95 11
1143.03 11
1143.11 11
1143.18 12
1143.26 13
1143.34 15
1143.42 16
1143.49 18
1143.57 19
1143.65 19
1143.73 19
1143.80 18
1143.88 16
1143.96 15
1144.04 13
1144.11 11
1144.19 10
1144.27 9
1144.35 8
1144.42 7
1144.50 6
1144.58 5
1144.66 5
1144.74 4
1144.81 3
1144.89 4
1144.97 4
1145.05 5
1145.12 7
1145.20 8
1145.28 9
1145.36 10
1145.43 10
1145.51 10
1145.59 11
1145.67 11
1145.74 12
1145.82 12
1145.90 13
1145.98 13
1146.05 14
1146.13 14
1146.21 15
1146.29 15
1146.36 16
1146.44 16
1146.52 17
1146.60 17
1146.67 17
1146.75 17
1146.83 17
1146.91 16
1146.99 15
1147.06 14
1147.14 13
1147.22 12
1147.30 11
1147.37 9
1147.45 8
1147.53 7
1147.61 6
1147.68 6
1147.76 6
1147.84 7
1147.92 9
1147.99 10
1148.07 11
1148.15 13
1148.23 13
1148.30 13
1148.38 13
1148.46 13
1148.54 12
1148.62 11
1148.69 11
1148.77 11
1148.85 10
1148.93 10
1149.00 10
1149.08 10
1149.16 10
1149.24 10
1149.31 10
1149.39 9
1149.47 9
1149.55 8
1149.63 8
1149.70 8
1149.78 9
1149.86 10
1149.94 13
1150.01 16
1150.09 19
1150.17 23
1150.25 27
1150.33 31
1150.40 34
1150.48 36
1150.56 36
1150.64 36
1150.71 35
1150.79 33
1150.87 30
1150.95 28
1151.02 27
1151.10 26
1151.18 26
1151.26 26
1151.34 27
1151.41 27
1151.49 28
1151.57 28
1151.65 29
1151.72 29
1151.80 29
1151.88 30
1151.96 30
1152.04 31
1152.11 31
1152.19 31
1152.27 31
1152.35 30
1152.42 30
1152.50 29
1152.58 29
1152.66 29
1152.74 30
1152.81 30
1152.89 31
1152.97 31
1153.05 31
1153.13 31
1153.20 30
1153.28 29
1153.36 28
1153.44 27
1153.51 26
1153.59 25
1153.67 24
1153.75 24
1153.83 24
1153.90 24
1153.98 23
1154.06 22
1154.14 21
1154.22 18
1154.29 16
1154.37 13
1154.45 10
1154.53 8
1154.60 7
1154.68 6
1154.76 7
1154.84 8
1154.92 9
1154.99 11
1155.07 13
1155.15 16
1155.23 18
1155.31 20
1155.38 22
1155.46 24
1155.54 25
1155.62 26
1155.69 27
1155.77 27
1155.85 28
1155.93 28
1156.01 27
1156.08 26
1156.16 25
1156.24 24
1156.32 23
1156.40 21
1156.47 20
1156.55 20
1156.63 19
1156.71 19
1156.79 18
1156.86 17
1156.94 16
1157.02 15
1157.10 13
1157.18 12
1157.25 11
1157.33 10
1157.41 10
1157.49 9
1157.57 9
1157.64 9
1157.72 8
1157.80 6
1157.88 5
1157.96 3
1158.03 2
1158.11 1
1158.19 1
1158.27 1
1158.35 2
1158.42 4
1158.50 5
1158.58 6
1158.66 6
1158.74 6
1158.81 6
1158.89 6
1158.97 7
1159.05 8
1159.13 9
1159.20 11
1159.28 13
1159.36 15
1159.44 17
1159.52 19
1159.59 21
1159.67 22
1159.75 23
1159.83 23
1159.91 23
1159.98 22
1160.06 21
1160.14 19
1160.22 18
1160.30 17
1160.37 16
1160.45 17
1160.53 18
1160.61 19
1160.69 20
1160.77 21
1160.84 20
1160.92 19
1161.00 17
1161.08 15
1161.16 13
1161.23 11
1161.31 10
1161.39 10
1161.47 10
1161.55 10
1161.62 11
1161.70 12
1161.78 13
1161.86 14
1161.94 16
1162.01 18
1162.09 19
1162.17 20
1162.25 21
1162.33 20
1162.41 19
1162.48 17
1162.56 15
1162.64 13
1162.72 11
1162.80 10
1162.87 9
1162.95 9
1163.03 9
1163.11 9
1163.19 10
1163.27 10
1163.34 11
1163.42 12
1163.50 13
1163.58 14
1163.66 15
1163.73 17
1163.81 18
1163.89 19
1163.97 20
1164.05 21
1164.13 21
1164.20 22
1164.28 22
1164.36 21
1164.44 21
1164.52 20
1164.59 18
1164.67 17
1164.75 15
1164.83 13
1164.91 11
1164.99 9
1165.06 8
1165.14 7
1165.22 6
1165.30 6
1165.38 5
1165.45 5
1165.53 5
1165.61 5
1165.69 5
1165.77 5
1165.85 5
1165.92 6
1166.00 7
1166.08 8
1166.16 10
1166.24 11
1166.32 13
1166.39 14
1166.47 15
1166.55 16
1166.63 16
1166.71 15
1166.79 14
1166.86 13
1166.94 11
1167.02 10
1167.10 8
1167.18 7
1167.26 7
1167.33 7
1167.41 7
1167.49 8
1167.57 9
1167.65 10
1167.73 9
1167.80 8
1167.88 7
1167.96 5
1168.04 3
1168.12 1
1168.19 0
1168.27 0
1168.35 0
1168.43 0
1168.51 0
1168.59 0
1168.67 0
1168.74 0
1168.82 0
1168.90 0
1168.98 1
1169.06 2
1169.14 3
1169.21 4
1169.29 5
1169.37 7
1169.45 8
1169.53 9
1169.61 10
1169.68 11
1169.76 11
1169.84 10
1169.92 9
1170.00 7
1170.08 4
1170.15 1
1170.23 0
1170.31 0
1170.39 0
1170.47 0
1170.55 0
1170.62 1
1170.70 2
1170.78 4
1170.86 5
1170.94 5
1171.02 6
1171.10 6
1171.17 6
1171.25 6
1171.33 6
1171.41 7
1171.49 9
1171.57 10
1171.64 12
1171.72 13
1171.80 15
1171.88 15
1171.96 15
1172.04 15
1172.12 14
1172.19 13
1172.27 12
1172.35 11
1172.43 10
1172.51 10
1172.59 11
1172.66 11
1172.74 13
1172.82 14
1172.90 16
1172.98 18
1173.06 21
1173.14 23
1173.21 25
1173.29 26
1173.37 27
1173.45 28
1173.53 28
1173.61 28
1173.68 28
1173.76 27
1173.84 27
1173.92 25
1174.00 24
1174.08 23
1174.16 22
1174.23 21
1174.31 21
1174.39 22
1174.47 23
1174.55 24
1174.63 25
1174.71 26
1174.78 27
1174.86 27
1174.94 28
1175.02 29
1175.10 30
1175.18 31
1175.26 33
1175.33 34
1175.41 36
1175.49 37
1175.57 38
1175.65 38
1175.73 37
1175.81 36
1175.88 35
1175.96 35
1176.04 34
1176.12 34
1176.20 33
1176.28 32
1176.36 31
1176.43 29
1176.51 26
1176.59 24
1176.67 21
1176.75 19
1176.83 17
1176.91 15
1176.99 13
1177.06 12
1177.14 12
1177.22 11
1177.30 12
1177.38 13
1177.46 14
1177.54 15
1177.61 16
1177.69 16
1177.77 17
1177.85 17
1177.93 17
1178.01 17
1178.09 17
1178.16 18
1178.24 19
1178.32 20
1178.40 22
1178.48 23
1178.56 25
1178.64 27
1178.72 29
1178.79 30
1178.87 31
1178.95 31
1179.03 31
1179.11 30
1179.19 30
1179.27 30
1179.35 29
1179.42 30
1179.50 30
1179.58 30
1179.66 30
1179.74 30
1179.82 30
1179.90 29
1179.97 28
1180.05 27
1180.13 26
1180.21 24
1180.29 22
1180.37 20
1180.45 19
1180.53 17
1180.60 17
1180.68 16
1180.76 15
1180.84 14
1180.92 13
1181.00 12
1181.08 10
1181.16 9
1181.23 7
1181.31 6
1181.39 6
1181.47 6
1181.55 6
1181.63 7
1181.71 7
1181.79 9
1181.87 10
1181.94 11
1182.02 12
1182.10 13
1182.18 13
1182.26 12
1182.34 11
1182.42 10
1182.50 9
1182.57 9
1182.65 10
1182.73 11
1182.81 14
1182.89 18
1182.97 22
1183.05 26
1183.13 29
1183.20 32
1183.28 34
1183.36 35
1183.44 35
1183.52 35
1183.60 33
1183.68 32
1183.76 30
1183.84 28
1183.91 25
1183.99 23
1184.07 20
1184.15 18
1184.23 17
1184.31 15
1184.39 14
1184.47 13
1184.55 12
1184.62 12
1184.70 11
1184.78 12
1184.86 12
1184.94 13
1185.02 14
1185.10 15
1185.18 15
1185.26 15
1185.33 15
1185.41 14
1185.49 13
1185.57 12
1185.65 11
1185.73 10
1185.81 10
1185.89 9
1185.97 8
1186.04 8
1186.12 7
1186.20 7
1186.28 6
1186.36 5
1186.44 4
1186.52 2
1186.60 1
1186.68 0
1186.76 0
1186.83 0
1186.91 0
1186.99 0
1187.07 0
1187.15 0
1187.23 0
1187.31 1
1187.39 1
1187.47 2
1187.54 3
1187.62 5
1187.70 7
1187.78 8
1187.86 10
1187.94 11
1188.02 11
1188.10 11
1188.18 11
1188.26 11
1188.33 12
1188.41 14
1188.49 17
1188.57 20
1188.65 23
1188.73 26
1188.81 28
1188.89 30
1188.97 32
1189.05 33
1189.13 34
1189.20 34
1189.28 35
1189.36 35
1189.44 34
1189.52 33
1189.60 31
1189.68 30
1189.76 28
1189.84 26
1189.92 25
1189.99 23
1190.07 21
1190.15 19
1190.23 17
1190.31 14
1190.39 10
1190.47 8
1190.55 6
1190.63 5
1190.71 6
1190.79 7
1190.86 9
1190.94 11
1191.02 13
1191.10 14
1191.18 15
1191.26 15
1191.34 14
1191.42 14
1191.50 14
1191.58 14
1191.66 15
1191.73 16
1191.81 16
1191.89 17
1191.97 17
1192.05 16
1192.13 16
1192.21 15
1192.29 13
1192.37 12
1192.45 12
1192.53 12
1192.61 13
1192.68 14
1192.76 15
1192.84 16
1192.92 16
1193.00 14
1193.08 12
1193.16 10
1193.24 7
1193.32 6
1193.40 4
1193.48 4
1193.56 4
1193.63 5
1193.71 6
1193.79 7
1193.87 7
1193.95 7
1194.03 7
1194.11 7
1194.19 8
1194.27 9
1194.35 10
1194.43 10
1194.51 10
1194.58 9
1194.66 8
1194.74 5
1194.82 3
1194.90 1
1194.98 0
1195.06 1
1195.14 2
1195.22 4
1195.30 6
1195.38 7
1195.46 7
1195.54 7
1195.61 6
1195.69 4
1195.77 3
1195.85 1
1195.93 0
1196.01 0
1196.09 0
1196.17 0
1196.25 0
1196.33 0
1196.41 0
1196.49 0
1196.57 0
1196.65 1
1196.72 2
1196.80 3
1196.88 4
1196.96 5
1197.04 5
1197.12 6
1197.20 6
1197.28 6
1197.36 5
1197.44 5
1197.52 4
1197.60 4
1197.68 4
1197.76 5
1197.83 7
1197.91 9
1197.99 11
1198.07 14
1198.15 16
1198.23 17
1198.31 18
1198.39 19
1198.47 19
1198.55 18
1198.63 18
1198.71 17
1198.79 16
1198.87 15
1198.95 14
1199.02 13
1199.10 12
1199.18 12
1199.26 12
1199.34 13
1199.42 13
1199.50 13
1199.58 13
1199.66 13
1199.74 13
1199.82 14
1199.90 16
1199.98 18
1200.06 20
1200.14 22
1200.22 24
1200.30 25
1200.37 25
1200.45 25
1200.53 24
1200.61 23
1200.69 22
1200.77 21
1200.85 20
1200.93 18
1201.01 17
1201.09 16
1201.17 14
1201.25 14
1201.33 13
1201.41 13
1201.49 14
1201.57 15
1201.65 15
1201.72 16
1201.80 16
1201.88 15
1201.96 15
1202.04 14
1202.12 14
1202.20 14
1202.28 15
1202.36 15
1202.44 16
1202.52 17
1202.60 19
1202.68 20
1202.76 22
1202.84 24
1202.92 26
1203.00 27
1203.08 28
1203.16 27
1203.23 26
1203.31 23
1203.39 20
1203.47 17
1203.55 14
1203.63 11
1203.71 9
1203.79 7
1203.87 6
1203.95 6
1204.03 5
1204.11 5
1204.19 5
1204.27 4
1204.35 4
1204.43 4
1204.51 5
1204.59 5
1204.67 6
1204.75 7
1204.83 8
1204.91 9
1204.98 10
1205.06 10
1205.14 10
1205.22 10
1205.30 11
1205.38 12
1205.46 13
1205.54 16
1205.62 20
1205.70 23
1205.78 27
1205.86 29
1205.94 31
1206.02 31
1206.10 30
1206.18 28
1206.26 25
1206.34 23
1206.42 20
1206.50 18
1206.58 16
1206.66 15
1206.74 15
1206.82 15
1206.89 15
1206.97 16
1207.05 17
1207.13 18
1207.21 19
1207.29 20
1207.37 21
1207.45 21
1207.53 22
1207.61 23
1207.69 23
1207.77 24
1207.85 23
1207.93 23
1208.01 22
1208.09 21
1208.17 19
1208.25 17
1208.33 15
1208.41 14
1208.49 13
1208.57 13
1208.65 13
1208.73 13
1208.81 14
1208.89 14
1208.97 14
1209.05 14
1209.13 13
1209.20 14
1209.28 15
1209.36 17
1209.44 20
1209.52 22
1209.60 25
1209.68 26
1209.76 27
1209.84 27
1209.92 27
1210.00 26
1210.08 26
1210.16 27
1210.24 28
1210.32 30
1210.40 30
1210.48 31
1210.56 30
1210.64 29
1210.72 28
1210.80 26
1210.88 25
1210.96 25
1211.04 26
1211.12 27
1211.20 29
1211.28 30
1211.36 31
1211.44 30
1211.52 29
1211.60 27
1211.68 24
1211.76 22
1211.84 20
1211.92 18
1212.00 18
1212.08 19
1212.16 20
1212.24 22
1212.32 23
1212.40 24
1212.47 24
1212.55 22
1212.63 19
1212.71 16
1212.79 12
1212.87 10
1212.95 9
1213.03 9
1213.11 10
1213.19 12
1213.27 14
1213.35 15
1213.43 16
1213.51 16
1213.59 16
1213.67 16
1213.75 16
1213.83 17
1213.91 19
1213.99 20
1214.07 22
1214.15 24
1214.23 26
1214.31 28
1214.39 31
1214.47 33
1214.55 35
1214.63 36
1214.71 35
1214.79 33
1214.87 30
1214.95 26
1215.03 21
1215.11 18
1215.19 15
1215.27 13
1215.35 12
1215.43 12
1215.51 13
1215.59 14
1215.67 14
1215.75 14
1215.83 14
1215.91 14
1215.99 13
1216.07 11
1216.15 10
1216.23 8
1216.31 6
1216.39 4
1216.47 2
1216.55 0
1216.63 0
1216.71 0
1216.79 1
1216.87 3
1216.95 6
1217.03 10
1217.11 14
1217.19 19
1217.27 23
1217.35 27
1217.43 30
1217.51 32
1217.59 33
1217.67 33
1217.75 32
1217.83 31
1217.91 29
1217.99 28
1218.07 27
1218.15 25
1218.23 23
1218.31 21
1218.39 18
1218.47 15
1218.55 12
1218.63 10
1218.71 8
1218.79 6
1218.87 5
1218.95 4
1219.03 4
1219.11 3
1219.19 3
1219.27 2
1219.35 3
1219.43 3
1219.51 5
1219.59 7
1219.67 8
1219.75 10
1219.83 11
1219.91 12
1219.99 13
1220.07 13
1220.15 13
1220.23 13
1220.31 12
1220.39 11
1220.47 10
1220.55 9
1220.63 8
1220.71 7
1220.79 7
1220.87 7
1220.95 9
1221.03 11
1221.11 12
1221.19 13
1221.27 14
1221.35 13
1221.43 12
1221.51 11
1221.59 9
1221.67 8
1221.75 8
1221.83 8
1221.91 8
1221.99 8
1222.07 7
1222.15 6
1222.23 4
1222.31 2
1222.39 0
1222.47 0
1222.55 0
1222.63 0
1222.71 0
1222.79 0
1222.87 0
1222.95 0
1223.03 4
1223.11 10
1223.19 15
1223.27 20
1223.35 24
1223.43 27
1223.51 30
1223.59 31
1223.67 30
1223.75 29
1223.83 27
1223.91 24
1223.99 21
1224.07 19
1224.15 17
1224.23 15
1224.32 14
1224.40 14
1224.48 14
1224.56 14
1224.64 15
1224.72 16
1224.80 16
1224.88 17
1224.96 17
1225.04 17
1225.12 17
1225.20 17
1225.28 17
1225.36 17
1225.44 17
1225.52 17
1225.60 18
1225.68 18
1225.76 19
1225.84 20
1225.92 21
1226.00 21
1226.08 21
1226.16 20
1226.24 19
1226.32 18
1226.40 17
1226.48 16
1226.56 16
1226.64 16
1226.72 17
1226.80 18
1226.88 19
1226.96 20
1227.04 21
1227.12 21
1227.20 22
1227.28 23
1227.36 24
1227.44 25
1227.53 25
1227.61 26
1227.69 26
1227.77 25
1227.85 25
1227.93 24
1228.01 24
1228.09 24
1228.17 25
1228.25 27
1228.33 29
1228.41 31
1228.49 33
1228.57 33
1228.65 33
1228.73 32
1228.81 30
1228.89 28
1228.97 27
1229.05 26
1229.13 26
1229.21 28
1229.29 30
1229.37 33
1229.45 36
1229.53 38
1229.61 39
1229.69 39
1229.77 38
1229.85 36
1229.94 34
1230.02 32
1230.10 29
1230.18 28
1230.26 26
1230.34 26
1230.42 25
1230.50 25
1230.58 25
1230.66 24
1230.74 23
1230.82 22
1230.90 20
1230.98 17
1231.06 15
1231.14 13
1231.22 13
1231.30 13
1231.38 14
1231.46 15
1231.54 17
1231.62 18
1231.70 18
1231.78 17
1231.87 15
1231.95 12
1232.03 10
1232.11 7
1232.19 6
1232.27 6
1232.35 6
1232.43 8
1232.51 9
1232.59 11
1232.67 14
1232.75 16
1232.83 19
1232.91 21
1232.99 24
1233.07 27
1233.15 29
1233.23 31
1233.31 32
1233.39 32
1233.47 32
1233.55 32
1233.64 31
1233.72 29
1233.80 28
1233.88 26
1233.96 24
1234.04 23
1234.12 21
1234.20 20
1234.28 20
1234.36 19
1234.44 19
1234.52 19
1234.60 20
1234.68 19
1234.76 19
1234.84 17
1234.92 15
1235.00 12
1235.08 9
1235.17 5
1235.25 2
1235.33 0
1235.41 0
1235.49 0
1235.57 0
1235.65 0
1235.73 0
1235.81 0
1235.89 0
1235.97 2
1236.05 5
1236.13 8
1236.21 12
1236.29 15
1236.37 17
1236.45 18
1236.54 18
1236.62 18
1236.70 17
1236.78 16
1236.86 15
1236.94 15
1237.02 16
1237.10 17
1237.18 19
1237.26 20
1237.34 22
1237.42 23
1237.50 24
1237.58 25
1237.66 25
1237.74 26
1237.83 26
1237.91 26
1237.99 26
1238.07 26
1238.15 26
1238.23 27
1238.31 28
1238.39 29
1238.47 30
1238.55 30
1238.63 30
1238.71 30
1238.79 29
1238.87 27
1238.95 26
1239.03 24
1239.12 22
1239.20 20
1239.28 18
1239.36 16
1239.44 13
1239.52 10
1239.60 7
1239.68 4
1239.76 2
1239.84 0
1239.92 0
1240.00 0
1240.08 0
1240.16 0
1240.25 0
1240.33 0
1240.41 0
1240.49 0
1240.57 0
1240.65 3
1240.73 7
1240.81 12
1240.89 17
1240.97 22
1241.05 26
1241.13 28
1241.21 29
1241.29 28
1241.38 26
1241.46 23
1241.54 19
1241.62 15
1241.70 12
1241.78 9
1241.86 8
1241.94 7
1242.02 8
1242.10 9
1242.18 12
1242.26 15
1242.34 18
1242.43 22
1242.51 25
1242.59 28
1242.67 31
1242.75 33
1242.83 35
1242.91 36
1242.99 36
1243.07 36
1243.15 35
1243.23 33
1243.31 31
1243.40 29
1243.48 27
1243.56 25
1243.64 24
1243.72 24
1243.80 24
1243.88 24
1243.96 23
1244.04 23
1244.12 22
1244.20 21
1244.28 21
1244.37 20
1244.45 19
1244.53 17
1244.61 16
1244.69 15
1244.77 14
1244.85 13
1244.93 13
1245.01 12
1245.09 12
1245.17 11
1245.25 9
1245.34 8
1245.42 6
1245.50 5
1245.58 4
1245.66 4
1245.74 4
1245.82 5
1245.90 7
1245.98 8
1246.06 9
1246.14 9
1246.23 10
1246.31 10
1246.39 11
1246.47 11
1246.55 11
1246.63 12
1246.71 12
1246.79 13
1246.87 13
1246.95 12
1247.03 12
1247.12 11
1247.20 10
1247.28 9
1247.36 8
1247.44 8
1247.52 8
1247.60 10
1247.68 12
1247.76 14
1247.84 16
1247.93 18
1248.01 20
1248.09 21
1248.17 21
1248.25 20
1248.33 20
1248.41 20
1248.49 20
1248.57 20
1248.65 21
1248.74 22
1248.82 22
1248.90 22
1248.98 21
1249.06 19
1249.14 17
1249.22 16
1249.30 14
1249.38 14
1249.46 14
1249.55 14
1249.63 15
1249.71 15
1249.79 16
1249.87 16
1249.95 17
1250.03 18
1250.11 20
1250.19 23
1250.27 26
1250.36 29
1250.44 31
1250.52 33
1250.60 33
1250.68 32
1250.76 30
1250.84 28
1250.92 26
1251.00 26
1251.09 26
1251.17 27
1251.25 29
1251.33 31
1251.41 33
1251.49 34
1251.57 34
1251.65 32
1251.73 30
1251.81 27
1251.90 24
1251.98 23
1252.06 22
1252.14 22
1252.22 23
1252.30 25
1252.38 27
1252.46 29
1252.54 30
1252.63 31
1252.71 30
1252.79 29
1252.87 28
1252.95 26
1253.03 25
1253.11 24
1253.19 24
1253.27 25
1253.36 27
1253.44 30
1253.52 34
1253.60 37
1253.68 39
1253.76 40
1253.84 39
1253.92 37
1254.01 33
1254.09 30
1254.17 26
1254.25 24
1254.33 24
1254.41 25
1254.49 28
1254.57 31
1254.65 34
1254.74 37
1254.82 38
1254.90 39
1254.98 38
1255.06 36
1255.14 33
1255.22 31
1255.30 28
1255.39 24
1255.47 21
1255.55 17
1255.63 13
1255.71 9
1255.79 4
1255.87 0
1255.95 0
1256.04 0
1256.12 0
1256.20 0
1256.28 0
1256.36 0
1256.44 0
1256.52 0
1256.60 0
1256.68 3
1256.77 6
1256.85 11
1256.93 16
1257.01 21
1257.09 25
1257.17 28
1257.25 29
1257.34 28
1257.42 26
1257.50 24
1257.58 22
1257.66 22
1257.74 22
1257.82 24
1257.90 26
1257.99 29
1258.07 32
1258.15 34
1258.23 35
1258.31 37
1258.39 37
1258.47 38
1258.55 39
1258.64 39
1258.72 39
1258.80 39
1258.88 39
1258.96 39
1259.04 38
1259.12 37
1259.21 36
1259.29 34
1259.37 33
1259.45 31
1259.53 29
1259.61 28
1259.69 26
1259.77 25
1259.86 24
1259.94 23
1260.02 22
1260.10 22
1260.18 22
1260.26 22
1260.34 22
1260.43 21
1260.51 19
1260.59 17
1260.67 15
1260.75 13
1260.83 12
1260.91 13
1260.99 14
1261.08 17
1261.16 20
1261.24 24
1261.32 28
1261.40 31
1261.48 33
1261.56 35
1261.65 36
1261.73 37
1261.81 37
1261.89 38
1261.97 39
1262.05 39
1262.13 40
1262.22 40
1262.30 39
1262.38 37
1262.46 35
1262.54 32
1262.62 30
1262.70 27
1262.79 24
1262.87 22
1262.95 20
1263.03 18
1263.11 16
1263.19 15
1263.27 14
1263.36 13
1263.44 13
1263.52 14
1263.60 15
1263.68 16
1263.76 17
1263.85 19
1263.93 21
1264.01 23
1264.09 24
1264.17 25
1264.25 25
1264.33 23
1264.42 21
1264.50 19
1264.58 17
1264.66 15
1264.74 14
1264.82 13
1264.90 13
1264.99 14
1265.07 14
1265.15 16
1265.23 17
1265.31 20
1265.39 22
1265.48 24
1265.56 25
1265.64 25
1265.72 24
1265.80 22
1265.88 20
1265.96 18
1266.05 16
1266.13 15
1266.21 14
1266.29 13
1266.37 14
1266.45 15
1266.54 17
1266.62 20
1266.70 24
1266.78 30
1266.86 36
1266.94 42
1267.02 48
1267.11 53
1267.19 57
1267.27 60
1267.35 62
1267.43 62
1267.51 61
1267.60 60
1267.68 57
1267.76 54
1267.84 51
1267.92 47
1268.00 44
1268.09 41
1268.17 37
1268.25 34
1268.33 32
1268.41 29
1268.49 27
1268.58 24
1268.66 23
1268.74 21
1268.82 19
1268.90 17
1268.98 15
1269.07 13
1269.15 12
1269.23 13
1269.31 14
1269.39 17
1269.47 21
1269.56 26
1269.64 30
1269.72 32
1269.80 34
1269.88 36
1269.96 36
1270.05 38
1270.13 39
1270.21 42
1270.29 46
1270.37 49
1270.45 52
1270.54 54
1270.62 54
1270.70 51
1270.78 48
1270.86 43
1270.94 38
1271.03 34
1271.11 30
1271.19 28
1271.27 27
1271.35 26
1271.43 27
1271.52 28
1271.60 30
1271.68 32
1271.76 36
1271.84 40
1271.92 45
1272.01 50
1272.09 54
1272.17 57
1272.25 59
1272.33 59
1272.42 59
1272.50 58
1272.58 58
1272.66 57
1272.74 57
1272.82 58
1272.91 58
1272.99 59
1273.07 59
1273.15 58
1273.23 57
1273.31 55
1273.40 53
1273.48 50
1273.56 47
1273.64 43
1273.72 40
1273.81 36
1273.89 33
1273.97 31
1274.05 29
1274.13 27
1274.21 27
1274.30 27
1274.38 28
1274.46 29
1274.54 30
1274.62 31
1274.71 32
1274.79 32
1274.87 32
1274.95 32
1275.03 33
1275.11 34
1275.20 35
1275.28 37
1275.36 38
1275.44 38
1275.52 38
1275.61 36
1275.69 34
1275.77 33
1275.85 31
1275.93 31
1276.02 32
1276.10 34
1276.18 37
1276.26 39
1276.34 40
1276.42 40
1276.51 39
1276.59 37
1276.67 35
1276.75 33
1276.83 32
1276.92 31
1277.00 31
1277.08 31
1277.16 30
1277.24 29
1277.33 28
1277.41 26
1277.49 25
1277.57 25
1277.65 26
1277.73 28
1277.82 31
1277.90 34
1277.98 36
1278.06 36
1278.14 35
1278.23 33
1278.31 31
1278.39 29
1278.47 28
1278.55 28
1278.64 29
1278.72 29
1278.80 29
1278.88 29
1278.96 27
1279.05 26
1279.13 25
1279.21 25
1279.29 27
1279.37 29
1279.46 32
1279.54 34
1279.62 36
1279.70 36
1279.78 34
1279.87 32
1279.95 29
1280.03 27
1280.11 25
1280.19 23
1280.28 22
1280.36 22
1280.44 21
1280.52 20
1280.60 20
1280.69 20
1280.77 21
1280.85 22
1280.93 25
1281.01 27
1281.10 29
1281.18 32
1281.26 33
1281.34 35
1281.42 35
1281.51 35
1281.59 34
1281.67 33
1281.75 30
1281.83 27
1281.92 24
1282.00 21
1282.08 18
1282.16 16
1282.24 16
1282.33 16
1282.41 18
1282.49 20
1282.57 23
1282.66 25
1282.74 28
1282.82 30
1282.90 31
1282.98 31
1283.07 30
1283.15 28
1283.23 25
1283.31 22
1283.39 19
1283.48 16
1283.56 14
1283.64 13
1283.72 13
1283.80 15
1283.89 17
1283.97 21
1284.05 25
1284.13 29
1284.22 34
1284.30 39
1284.38 43
1284.46 47
1284.54 51
1284.63 52
1284.71 52
1284.79 50
1284.87 48
1284.95 45
1285.04 41
1285.12 39
1285.20 38
1285.28 38
1285.37 38
1285.45 38
1285.53 38
1285.61 36
1285.69 34
1285.78 31
1285.86 27
1285.94 23
1286.02 19
1286.11 16
1286.19 14
1286.27 13
1286.35 12
1286.43 12
1286.52 12
1286.60 12
1286.68 12
1286.76 11
1286.85 11
1286.93 10
1287.01 9
1287.09 8
1287.17 6
1287.26 5
1287.34 2
1287.42 0
1287.50 0
1287.59 0
1287.67 0
1287.75 0
1287.83 0
1287.91 0
1288.00 0
1288.08 1
1288.16 4
1288.24 7
1288.33 9
1288.41 11
1288.49 11
1288.57 11
1288.65 12
1288.74 13
1288.82 16
1288.90 20
1288.98 24
1289.07 29
1289.15 34
1289.23 38
1289.31 41
1289.40 43
1289.48 44
1289.56 45
1289.64 47
1289.72 48
1289.81 48
1289.89 48
1289.97 46
1290.05 44
1290.14 40
1290.22 36
1290.30 32
1290.38 28
1290.47 26
1290.55 25
1290.63 25
1290.71 26
1290.79 27
1290.88 28
1290.96 30
1291.04 30
1291.12 30
1291.21 31
1291.29 31
1291.37 32
1291.45 34
1291.54 37
1291.62 41
1291.70 46
1291.78 51
1291.87 55
1291.95 58
1292.03 61
1292.11 62
1292.20 63
1292.28 63
1292.36 63
1292.44 63
1292.52 63
1292.61 62
1292.69 60
1292.77 57
1292.85 53
1292.94 48
1293.02 43
1293.10 38
1293.18 33
1293.27 29
1293.35 26
1293.43 24
1293.51 24
1293.60 24
1293.68 24
1293.76 25
1293.84 26
1293.93 26
1294.01 26
1294.09 25
1294.17 23
1294.26 22
1294.34 20
1294.42 19
1294.50 19
1294.59 19
1294.67 20
1294.75 21
1294.83 23
1294.92 25
1295.00 26
1295.08 27
1295.16 27
1295.25 27
1295.33 26
1295.41 25
1295.49 24
1295.58 24
1295.66 24
1295.74 25
1295.82 27
1295.91 30
1295.99 32
1296.07 35
1296.15 38
1296.24 40
1296.32 41
1296.40 41
1296.48 41
1296.57 40
1296.65 39
1296.73 38
1296.81 37
1296.90 37
1296.98 39
1297.06 41
1297.14 44
1297.23 48
1297.31 53
1297.39 58
1297.47 63
1297.56 68
1297.64 72
1297.72 75
1297.80 78
1297.89 79
1297.97 79
1298.05 78
1298.13 76
1298.22 74
1298.30 71
1298.38 68
1298.46 65
1298.55 63
1298.63 61
1298.71 60
1298.79 59
1298.88 58
1298.96 56
1299.04 54
1299.13 51
1299.21 47
1299.29 43
1299.37 39
1299.46 36
1299.54 33
1299.62 31
1299.70 29
1299.79 28
1299.87 27
1299.95 27
1300.03 27
1300.12 28
1300.20 28
1300.28 29
1300.36 29
1300.45 29
1300.53 29
1300.61 28
1300.70 28
1300.78 28
1300.86 30
1300.94 33
1301.03 37
1301.11 42
1301.19 46
1301.27 51
1301.36 54
1301.44 56
1301.52 57
1301.60 57
1301.69 56
1301.77 54
1301.85 52
1301.94 50
1302.02 48
1302.10 46
1302.18 45
1302.27 44
1302.35 43
1302.43 44
1302.51 44
1302.60 45
1302.68 47
1302.76 49
1302.85 52
1302.93 55
1303.01 58
1303.09 60
1303.18 62
1303.26 63
1303.34 63
1303.42 63
1303.51 63
1303.59 63
1303.67 64
1303.76 66
1303.84 67
1303.92 69
1304.00 69
1304.09 69
1304.17 66
1304.25 63
1304.33 58
1304.42 52
1304.50 45
1304.58 40
1304.67 35
1304.75 31
1304.83 30
1304.91 29
1305.00 30
1305.08 32
1305.16 33
1305.25 34
1305.33 34
1305.41 34
1305.49 32
1305.58 30
1305.66 28
1305.74 25
1305.83 22
1305.91 18
1305.99 15
1306.07 13
1306.16 12
1306.24 13
1306.32 15
1306.41 19
1306.49 23
1306.57 28
1306.65 31
1306.74 34
1306.82 35
1306.90 36
1306.99 36
1307.07 37
1307.15 38
1307.23 41
1307.32 44
1307.40 48
1307.48 52
1307.57 55
1307.65 59
1307.73 62
1307.81 65
1307.90 67
1307.98 68
1308.06 69
1308.15 68
1308.23 67
1308.31 66
1308.39 63
1308.48 60
1308.56 56
1308.64 52
1308.73 48
1308.81 45
1308.89 41
1308.97 39
1309.06 37
1309.14 37
1309.22 37
1309.31 38
1309.39 39
1309.47 40
1309.56 39
1309.64 37
1309.72 34
1309.80 28
1309.89 21
1309.97 13
1310.05 6
1310.14 0
1310.22 0
1310.30 0
1310.38 0
1310.47 0
1310.55 0
1310.63 0
1310.72 0
1310.80 2
1310.88 3
1310.97 3
1311.05 4
1311.13 4
1311.21 5
1311.30 6
1311.38 8
1311.46 10
1311.55 12
1311.63 13
1311.71 14
1311.80 15
1311.88 16
1311.96 16
1312.04 16
1312.13 15
1312.21 15
1312.29 14
1312.38 13
1312.46 11
1312.54 10
1312.63 10
1312.71 11
1312.79 14
1312.87 18
1312.96 24
1313.04 29
1313.12 35
1313.21 39
1313.29 41
1313.37 42
1313.46 41
1313.54 40
1313.62 38
1313.71 37
1313.79 35
1313.87 33
1313.95 31
1314.04 28
1314.12 26
1314.20 23
1314.29 20
1314.37 19
1314.45 18
1314.54 18
1314.62 19
1314.70 22
1314.79 26
1314.87 31
1314.95 37
1315.03 43
1315.12 48
1315.20 52
1315.28 55
1315.37 55
1315.45 54
1315.53 53
1315.62 51
1315.70 49
1315.78 48
1315.87 47
1315.95 47
1316.03 47
1316.12 48
1316.20 50
1316.28 52
1316.37 55
1316.45 59
1316.53 64
1316.61 68
1316.70 72
1316.78 76
1316.86 79
1316.95 81
1317.03 82
1317.11 81
1317.20 80
1317.28 78
1317.36 75
1317.45 71
1317.53 67
1317.61 63
1317.70 59
1317.78 56
1317.86 53
1317.95 50
1318.03 47
1318.11 44
1318.20 42
1318.28 40
1318.36 38
1318.44 36
1318.53 36
1318.61 36
1318.69 37
1318.78 39
1318.86 43
1318.94 47
1319.03 51
1319.11 54
1319.19 55
1319.28 55
1319.36 53
1319.44 51
1319.53 48
1319.61 45
1319.69 42
1319.78 41
1319.86 40
1319.94 40
1320.03 40
1320.11 41
1320.19 42
1320.28 43
1320.36 43
1320.44 44
1320.53 43
1320.61 43
1320.69 42
1320.78 42
1320.86 42
1320.94 43
1321.03 45
1321.11 48
1321.19 51
1321.28 55
1321.36 59
1321.44 62
1321.53 65
1321.61 68
1321.69 70
1321.78 72
1321.86 73
1321.94 73
1322.03 73
1322.11 72
1322.19 70
1322.28 67
1322.36 65
1322.44 63
1322.53 62
1322.61 63
1322.69 67
1322.78 72
1322.86 78
1322.94 85
1323.03 90
1323.11 93
1323.19 93
1323.28 91
1323.36 87
1323.44 83
1323.53 79
1323.61 76
1323.69 75
1323.78 76
1323.86 77
1323.94 78
1324.03 78
1324.11 77
1324.19 75
1324.28 73
1324.36 70
1324.44 68
1324.53 65
1324.61 63
1324.69 61
1324.78 59
1324.86 58
1324.94 56
1325.03 54
1325.11 51
1325.19 47
1325.28 44
1325.36 40
1325.44 37
1325.53 34
1325.61 32
1325.70 31
1325.78 31
1325.86 31
1325.95 31
1326.03 32
1326.11 33
1326.20 33
1326.28 34
1326.36 34
1326.45 33
1326.53 32
1326.61 28
1326.70 24
1326.78 20
1326.86 15
1326.95 12
1327.03 11
1327.11 11
1327.20 13
1327.28 15
1327.36 17
1327.45 18
1327.53 18
1327.62 18
1327.70 18
1327.78 18
1327.87 19
1327.95 21
1328.03 24
1328.12 26
1328.20 28
1328.28 30
1328.37 30
1328.45 30
1328.53 29
1328.62 28
1328.70 27
1328.78 27
1328.87 26
1328.95 26
1329.04 27
1329.12 27
1329.20 28
1329.29 30
1329.37 31
1329.45 32
1329.54 33
1329.62 33
1329.70 32
1329.79 30
1329.87 29
1329.95 28
1330.04 28
1330.12 30
1330.21 32
1330.29 37
1330.37 41
1330.46 46
1330.54 51
1330.62 54
1330.71 54
1330.79 54
1330.87 51
1330.96 47
1331.04 43
1331.13 39
1331.21 35
1331.29 34
1331.38 33
1331.46 33
1331.54 34
1331.63 36
1331.71 37
1331.79 38
1331.88 38
1331.96 37
1332.05 36
1332.13 35
1332.21 34
1332.30 32
1332.38 31
1332.46 30
1332.55 30
1332.63 30
1332.71 30
1332.80 30
1332.88 30
1332.97 29
1333.05 27
1333.13 25
1333.22 23
1333.30 21
1333.38 20
1333.47 21
1333.55 23
1333.64 26
1333.72 29
1333.80 32
1333.89 35
1333.97 35
1334.05 35
1334.14 33
1334.22 30
1334.30 27
1334.39 25
1334.47 23
1334.56 22
1334.64 20
1334.72 20
1334.81 19
1334.89 18
1334.97 17
1335.06 17
1335.14 18
1335.23 19
1335.31 21
1335.39 24
1335.48 27
1335.56 30
1335.64 33
1335.73 36
1335.81 38
1335.90 41
1335.98 44
1336.06 47
1336.15 50
1336.23 54
1336.32 58
1336.40 61
1336.48 63
1336.57 63
1336.65 62
1336.73 60
1336.82 58
1336.90 55
1336.99 54
1337.07 53
1337.15 54
1337.24 54
1337.32 55
1337.40 56
1337.49 56
1337.57 56
1337.66 55
1337.74 54
1337.82 53
1337.91 51
1337.99 49
1338.08 47
1338.16 45
1338.24 43
1338.33 41
1338.41 39
1338.49 39
1338.58 39
1338.66 41
1338.75 45
1338.83 48
1338.91 52
1339.00 55
1339.08 57
1339.17 57
1339.25 55
1339.33 53
1339.42 50
1339.50 47
1339.58 44
1339.67 42
1339.75 41
1339.84 40
1339.92 40
1340.00 39
1340.09 39
1340.17 39
1340.26 40
1340.34 40
1340.42 39
1340.51 39
1340.59 38
1340.68 36
1340.76 34
1340.84 31
1340.93 28
1341.01 25
1341.10 21
1341.18 16
1341.26 11
1341.35 5
1341.43 0
1341.51 0
1341.60 0
1341.68 0
1341.77 0
1341.85 0
1341.93 0
1342.02 0
1342.10 2
1342.19 8
1342.27 15
1342.35 21
1342.44 26
1342.52 32
1342.61 36
1342.69 41
1342.77 45
1342.86 47
1342.94 49
1343.03 48
1343.11 46
1343.19 43
1343.28 40
1343.36 38
1343.45 37
1343.53 37
1343.61 40
1343.70 43
1343.78 46
1343.87 49
1343.95 51
1344.03 52
1344.12 51
1344.20 50
1344.29 49
1344.37 47
1344.45 45
1344.54 44
1344.62 43
1344.71 43
1344.79 43
1344.87 44
1344.96 45
1345.04 45
1345.13 44
1345.21 43
1345.30 40
1345.38 37
1345.46 34
1345.55 30
1345.63 28
1345.72 26
1345.80 25
1345.88 25
1345.97 26
1346.05 26
1346.14 27
1346.22 27
1346.30 27
1346.39 27
1346.47 26
1346.56 26
1346.64 25
1346.72 24
1346.81 24
1346.89 23
1346.98 23
1347.06 22
1347.15 20
1347.23 19
1347.31 16
1347.40 13
1347.48 10
1347.57 6
1347.65 3
1347.73 1
1347.82 0
1347.90 0
1347.99 0
1348.07 4
1348.16 8
1348.24 13
1348.32 18
1348.41 22
1348.49 24
1348.58 25
1348.66 25
1348.74 22
1348.83 19
1348.91 15
1349.00 12
1349.08 9
1349.17 7
1349.25 6
1349.33 5
1349.42 4
1349.50 3
1349.59 3
1349.67 4
1349.75 5
1349.84 6
1349.92 9
1350.01 12
1350.09 15
1350.18 18
1350.26 19
1350.34 20
1350.43 20
1350.51 19
1350.60 19
1350.68 20
1350.77 21
1350.85 25
1350.93 29
1351.02 35
1351.10 40
1351.19 45
1351.27 49
1351.35 52
1351.44 54
1351.52 54
1351.61 54
1351.69 53
1351.78 53
1351.86 53
1351.94 55
1352.03 56
1352.11 59
1352.20 61
1352.28 62
1352.37 62
1352.45 60
1352.53 57
1352.62 51
1352.70 43
1352.79 36
1352.87 29
1352.96 23
1353.04 20
1353.12 19
1353.21 20
1353.29 23
1353.38 26
1353.46 29
1353.55 32
1353.63 33
1353.72 34
1353.80 32
1353.88 30
1353.97 28
1354.05 27
1354.14 26
1354.22 27
1354.31 29
1354.39 33
1354.47 36
1354.56 40
1354.64 41
1354.73 41
1354.81 40
1354.90 36
1354.98 32
1355.06 27
1355.15 23
1355.23 21
1355.32 20
1355.40 21
1355.49 23
1355.57 25
1355.66 28
1355.74 32
1355.82 35
1355.91 38
1355.99 42
1356.08 45
1356.16 47
1356.25 48
1356.33 47
1356.42 45
1356.50 42
1356.58 38
1356.67 34
1356.75 32
1356.84 31
1356.92 31
1357.01 32
1357.09 34
1357.17 35
1357.26 36
1357.34 36
1357.43 37
1357.51 39
1357.60 42
1357.68 45
1357.77 50
1357.85 55
1357.93 59
1358.02 62
1358.10 63
1358.19 63
1358.27 61
1358.36 57
1358.44 54
1358.53 50
1358.61 46
1358.70 42
1358.78 39
1358.86 37
1358.95 34
1359.03 33
1359.12 31
1359.20 30
1359.29 30
1359.37 29
1359.46 28
1359.54 28
1359.62 28
1359.71 29
1359.79 30
1359.88 32
1359.96 34
1360.05 36
1360.13 39
1360.22 40
1360.30 40
1360.39 39
1360.47 37
1360.55 34
1360.64 31
1360.72 28
1360.81 25
1360.89 22
1360.98 20
1361.06 18
1361.15 18
1361.23 18
1361.32 20
1361.40 23
1361.48 27
1361.57 31
1361.65 34
1361.74 37
1361.82 38
1361.91 39
1361.99 39
1362.08 39
1362.16 40
1362.25 41
1362.33 43
1362.42 47
1362.50 51
1362.58 55
1362.67 59
1362.75 62
1362.84 63
1362.92 62
1363.01 59
1363.09 55
1363.18 49
1363.26 44
1363.35 39
1363.43 36
1363.52 34
1363.60 33
1363.68 33
1363.77 35
1363.85 36
1363.94 37
1364.02 38
1364.11 39
1364.19 38
1364.28 37
1364.36 36
1364.45 35
1364.53 33
1364.62 31
1364.70 29
1364.78 26
1364.87 23
1364.95 19
1365.04 15
1365.12 11
1365.21 8
1365.29 5
1365.38 3
1365.46 1
1365.55 0
1365.63 0
1365.72 0
1365.80 0
1365.89 0
1365.97 0
1366.06 0
1366.14 0
1366.22 2
1366.31 6
1366.39 9
1366.48 11
1366.56 13
1366.65 14
1366.73 16
1366.82 18
1366.90 21
1366.99 25
1367.07 30
1367.16 36
1367.24 40
1367.33 44
1367.41 46
1367.50 48
1367.58 48
1367.67 48
1367.75 47
1367.83 45
1367.92 44
1368.00 43
1368.09 42
1368.17 41
1368.26 40
1368.34 39
1368.43 38
1368.51 37
1368.60 35
1368.68 33
1368.77 30
1368.85 27
1368.94 24
1369.02 23
1369.11 22
1369.19 23
1369.28 26
1369.36 30
1369.45 33
1369.53 36
1369.62 37
1369.70 37
1369.79 35
1369.87 31
1369.96 27
1370.04 24
1370.12 22
1370.21 21
1370.29 21
1370.38 22
1370.46 23
1370.55 23
1370.63 22
1370.72 20
1370.80 16
1370.89 12
1370.97 8
1371.06 5
1371.14 3
1371.23 2
1371.31 3
1371.40 5
1371.48 7
1371.57 9
1371.65 10
1371.74 11
1371.82 11
1371.91 12
1371.99 13
1372.08 14
1372.16 16
1372.25 19
1372.33 21
1372.42 22
1372.50 23
1372.59 21
1372.67 19
1372.76 16
1372.84 13
1372.93 10
1373.01 8
1373.10 7
1373.18 7
1373.27 7
1373.35 9
1373.44 11
1373.52 13
1373.61 16
1373.69 18
1373.78 20
1373.86 21
1373.95 20
1374.03 17
1374.12 12
1374.20 7
1374.29 1
1374.37 0
1374.45 0
1374.54 0
1374.62 0
1374.71 0
1374.79 0
1374.88 0
1374.96 1
1375.05 4
1375.13 8
1375.22 11
1375.30 14
1375.39 17
1375.47 20
1375.56 24
1375.64 29
1375.73 35
1375.81 42
1375.90 48
1375.98 55
1376.07 61
1376.15 65
1376.24 69
1376.33 71
1376.41 71
1376.50 72
1376.58 72
1376.67 72
1376.75 72
1376.84 73
1376.92 72
1377.01 71
1377.09 68
1377.18 63
1377.26 58
1377.35 52
1377.43 46
1377.52 42
1377.60 38
1377.69 37
1377.77 36
1377.86 37
1377.94 37
1378.03 38
1378.11 39
1378.20 39
1378.28 39
1378.37 38
1378.45 38
1378.54 37
1378.62 36
1378.71 36
1378.79 36
1378.88 37
1378.96 37
1379.05 38
1379.13 38
1379.22 37
1379.30 36
1379.39 35
1379.47 34
1379.56 33
1379.64 32
1379.73 31
1379.81 30
1379.90 29
1379.98 28
1380.07 26
1380.15 25
1380.24 25
1380.32 25
1380.41 26
1380.49 27
1380.58 28
1380.67 29
1380.75 29
1380.84 28
1380.92 28
1381.01 29
1381.09 30
1381.18 32
1381.26 35
1381.35 39
1381.43 43
1381.52 48
1381.60 53
1381.69 58
1381.77 63
1381.86 69
1381.94 74
1382.03 79
1382.11 83
1382.20 86
1382.28 87
1382.37 87
1382.45 85
1382.54 81
1382.62 76
1382.71 70
1382.80 63
1382.88 56
1382.97 49
1383.05 42
1383.14 36
1383.22 31
1383.31 28
1383.39 26
1383.48 27
1383.56 29
1383.65 32
1383.73 35
1383.82 38
1383.90 39
1383.99 40
1384.07 40
1384.16 40
1384.24 41
1384.33 42
1384.41 44
1384.50 46
1384.59 48
1384.67 49
1384.76 47
1384.84 44
1384.93 39
1385.01 32
1385.10 25
1385.18 17
1385.27 11
1385.35 7
1385.44 6
1385.52 9
1385.61 14
1385.69 21
1385.78 29
1385.87 36
1385.95 42
1386.04 46
1386.12 49
1386.21 50
1386.29 50
1386.38 50
1386.46 49
1386.55 49
1386.63 50
1386.72 50
1386.80 51
1386.89 53
1386.97 55
1387.06 57
1387.15 58
1387.23 58
1387.32 56
1387.40 53
1387.49 48
1387.57 42
1387.66 36
1387.74 32
1387.83 29
1387.91 29
1388.00 30
1388.08 33
1388.17 36
1388.26 40
1388.34 42
1388.43 42
1388.51 41
1388.60 39
1388.68 35
1388.77 30
1388.85 24
1388.94 19
1389.02 15
1389.11 12
1389.19 11
1389.28 12
1389.37 13
1389.45 16
1389.54 19
1389.62 21
1389.71 22
1389.79 23
1389.88 23
1389.96 23
1390.05 22
1390.13 20
1390.22 19
1390.31 17
1390.39 16
1390.48 14
1390.56 12
1390.65 10
1390.73 8
1390.82 5
1390.90 1
1390.99 0
1391.07 0
1391.16 0
1391.25 0
1391.33 0
1391.42 0
1391.50 0
1391.59 2
1391.67 5
1391.76 7
1391.84 9
1391.93 9
1392.02 10
1392.10 12
1392.19 15
1392.27 19
1392.36 25
1392.44 30
1392.53 35
1392.61 38
1392.70 39
1392.79 38
1392.87 36
1392.96 34
1393.04 32
1393.13 33
1393.21 35
1393.30 39
1393.38 44
1393.47 49
1393.56 53
1393.64 54
1393.73 54
1393.81 53
1393.90 50
1393.98 48
1394.07 47
1394.15 47
1394.24 49
1394.33 52
1394.41 55
1394.50 58
1394.58 60
1394.67 62
1394.75 62
1394.84 62
1394.92 62
1395.01 62
1395.10 62
1395.18 62
1395.27 61
1395.35 60
1395.44 58
1395.52 57
1395.61 55
1395.70 55
1395.78 57
1395.87 61
1395.95 67
1396.04 72
1396.12 77
1396.21 81
1396.29 81
1396.38 79
1396.47 75
1396.55 69
1396.64 63
1396.72 57
1396.81 53
1396.89 51
1396.98 50
1397.07 51
1397.15 53
1397.24 56
1397.32 59
1397.41 62
1397.49 64
1397.58 66
1397.67 66
1397.75 64
1397.84 61
1397.92 56
1398.01 52
1398.09 49
1398.18 46
1398.27 46
1398.35 46
1398.44 47
1398.52 47
1398.61 46
1398.69 43
1398.78 39
1398.87 34
1398.95 29
1399.04 24
1399.12 20
1399.21 16
1399.29 13
1399.38 11
1399.47 9
1399.55 9
1399.64 9
1399.72 11
1399.81 13
1399.89 15
1399.98 16
1400.07 17
1400.15 17
1400.24 15
1400.32 12
1400.41 9
1400.49 5
1400.58 3
1400.67 0
1400.75 0
1400.84 0
1400.92 0
1401.01 0
1401.09 0
1401.18 0
1401.27 0
1401.35 0
1401.44 0
1401.52 3
1401.61 6
1401.70 10
1401.78 14
1401.87 18
1401.95 22
1402.04 25
1402.12 28
1402.21 31
1402.30 33
1402.38 36
1402.47 40
1402.55 45
1402.64 51
1402.73 58
1402.81 65
1402.90 72
1402.98 77
1403.07 80
1403.15 80
1403.24 77
1403.33 72
1403.41 66
1403.50 59
1403.58 53
1403.67 48
1403.76 45
1403.84 44
1403.93 46
1404.01 48
1404.10 52
1404.19 55
1404.27 58
1404.36 58
1404.44 57
1404.53 53
1404.61 48
1404.70 41
1404.79 35
1404.87 29
1404.96 23
1405.04 20
1405.13 18
1405.22 18
1405.30 20
1405.39 24
1405.47 30
1405.56 39
1405.65 47
1405.73 56
1405.82 62
1405.90 67
1405.99 68
1406.08 67
1406.16 63
1406.25 59
1406.33 53
1406.42 49
1406.51 45
1406.59 41
1406.68 39
1406.76 38
1406.85 38
1406.94 40
1407.02 43
1407.11 47
1407.19 53
1407.28 58
1407.36 63
1407.45 67
1407.54 70
1407.62 71
1407.71 69
1407.79 67
1407.88 63
1407.97 58
1408.05 54
1408.14 49
1408.22 45
1408.31 41
1408.40 37
1408.48 34
1408.57 32
1408.66 32
1408.74 33
1408.83 35
1408.91 38
1409.00 41
1409.09 44
1409.17 47
1409.26 48
1409.34 48
1409.43 47
1409.52 45
1409.60 43
1409.69 41
1409.77 39
1409.86 38
1409.95 37
1410.03 36
1410.12 35
1410.20 34
1410.29 33
1410.38 31
1410.46 29
1410.55 28
1410.63 27
1410.72 26
1410.81 27
1410.89 29
1410.98 31
1411.06 34
1411.15 36
1411.24 37
1411.32 39
1411.41 39
1411.50 40
1411.58 40
1411.67 39
1411.75 38
1411.84 37
1411.93 35
1412.01 34
1412.10 34
1412.18 35
1412.27 36
1412.36 38
1412.44 39
1412.53 40
1412.62 41
1412.70 41
1412.79 40
1412.87 40
1412.96 39
1413.05 39
1413.13 38
1413.22 35
1413.30 31
1413.39 26
1413.48 21
1413.56 14
1413.65 8
1413.74 3
1413.82 0
1413.91 0
1413.99 0
1414.08 0
1414.17 0
1414.25 2
1414.34 6
1414.42 12
1414.51 17
1414.60 23
1414.68 28
1414.77 33
1414.86 36
1414.94 39
1415.03 42
1415.11 43
1415.20 46
1415.29 48
1415.37 51
1415.46 55
1415.55 58
1415.63 62
1415.72 65
1415.80 67
1415.89 69
1415.98 70
1416.06 70
1416.15 69
1416.24 68
1416.32 67
1416.41 65
1416.49 62
1416.58 60
1416.67 57
1416.75 55
1416.84 54
1416.93 53
1417.01 52
1417.10 52
1417.18 51
1417.27 49
1417.36 47
1417.44 43
1417.53 39
1417.62 34
1417.70 29
1417.79 25
1417.87 22
1417.96 20
1418.05 19
1418.13 19
1418.22 20
1418.31 23
1418.39 26
1418.48 30
1418.57 35
1418.65 40
1418.74 44
1418.82 48
1418.91 51
1419.00 53
1419.08 53
1419.17 52
1419.26 50
1419.34 48
1419.43 46
1419.52 45
1419.60 45
1419.69 47
1419.77 50
1419.86 54
1419.95 57
1420.03 57
1420.12 55
1420.21 49
1420.29 42
1420.38 34
1420.47 26
1420.55 19
1420.64 13
1420.72 8
1420.81 4
1420.90 1
1420.98 0
1421.07 0
1421.16 0
1421.24 0
1421.33 0
1421.42 0
1421.50 0
1421.59 1
1421.67 4
1421.76 7
1421.85 10
1421.93 13
1422.02 17
1422.11 20
1422.19 22
1422.28 23
1422.37 24
1422.45 23
1422.54 22
1422.63 20
1422.71 18
1422.80 16
1422.89 14
1422.97 12
1423.06 11
1423.14 10
1423.23 10
1423.32 11
1423.40 14
1423.49 17
1423.58 21
1423.66 25
1423.75 29
1423.84 32
1423.92 34
1424.01 34
1424.10 32
1424.18 30
1424.27 27
1424.36 26
1424.44 25
1424.53 26
1424.61 28
1424.70 30
1424.79 32
1424.87 33
1424.96 32
1425.05 29
1425.13 24
1425.22 18
1425.31 11
1425.39 5
1425.48 0
1425.57 0
1425.65 0
1425.74 0
1425.83 0
1425.91 0
1426.00 0
1426.09 0
1426.17 2
1426.26 4
1426.35 7
1426.43 9
1426.52 10
1426.61 10
1426.69 10
1426.78 10
1426.87 9
1426.95 9
1427.04 9
1427.12 10
1427.21 11
1427.30 13
1427.38 16
1427.47 20
1427.56 23
1427.64 26
1427.73 28
1427.82 30
1427.90 32
1427.99 35
1428.08 38
1428.16 42
1428.25 46
1428.34 48
1428.42 49
1428.51 48
1428.60 46
1428.68 43
1428.77 41
1428.86 40
1428.94 40
1429.03 43
1429.12 46
1429.20 50
1429.29 54
1429.38 56
1429.46 57
1429.55 56
1429.64 55
1429.72 53
1429.81 51
1429.90 51
1429.98 51
1430.07 52
1430.16 54
1430.24 56
1430.33 56
1430.42 56
1430.50 54
1430.59 50
1430.68 46
1430.76 41
1430.85 36
1430.94 30
1431.02 25
1431.11 20
1431.20 16
1431.28 12
1431.37 9
1431.46 7
1431.54 7
1431.63 7
1431.72 7
1431.80 6
1431.89 5
1431.98 2
1432.06 0
1432.15 0
1432.24 0
1432.32 0
1432.41 0
1432.50 5
1432.59 12
1432.67 20
1432.76 26
1432.85 30
1432.93 32
1433.02 31
1433.11 30
1433.19 28
1433.28 28
1433.37 29
1433.45 31
1433.54 35
1433.63 39
1433.71 42
1433.80 43
1433.89 43
1433.97 42
1434.06 40
1434.15 37
1434.23 35
1434.32 33
1434.41 32
1434.49 31
1434.58 31
1434.67 32
1434.75 32
1434.84 34
1434.93 35
1435.02 38
1435.10 41
1435.19 44
1435.28 48
1435.36 51
1435.45 54
1435.54 55
1435.62 55
1435.71 54
1435.80 53
1435.88 52
1435.97 54
1436.06 57
1436.14 63
1436.23 71
1436.32 79
1436.40 87
1436.49 93
1436.58 97
1436.67 98
1436.75 97
1436.84 93
1436.93 88
1437.01 82
1437.10 76
1437.19 69
1437.27 62
1437.36 56
1437.45 53
1437.53 52
1437.62 54
1437.71 59
1437.80 67
1437.88 76
1437.97 85
1438.06 94
1438.14 100
1438.23 105
1438.32 107
1438.40 108
1438.49 107
1438.58 105
1438.66 103
1438.75 99
1438.84 95
1438.93 90
1439.01 84
1439.10 77
1439.19 69
1439.27 62
1439.36 55
1439.45 50
1439.53 45
1439.62 43
1439.71 41
1439.79 40
1439.88 38
1439.97 37
1440.06 35
1440.14 33
1440.23 31
1440.32 30
1440.40 30
1440.49 30
1440.58 31
1440.66 30
1440.75 30
1440.84 29
1440.93 28
1441.01 28
1441.10 29
1441.19 32
1441.27 35
1441.36 40
1441.45 45
1441.53 49
1441.62 52
1441.71 54
1441.80 56
1441.88 57
1441.97 58
1442.06 58
1442.14 57
1442.23 57
1442.32 55
1442.41 54
1442.49 53
1442.58 52
1442.67 51
1442.75 51
1442.84 51
1442.93 51
1443.01 51
1443.10 51
1443.19 50
1443.28 49
1443.36 47
1443.45 44
1443.54 41
1443.62 38
1443.71 35
1443.80 31
1443.89 26
1443.97 22
1444.06 18
1444.15 15
1444.23 12
1444.32 10
1444.41 10
1444.50 12
1444.58 14
1444.67 16
1444.76 18
1444.84 19
1444.93 19
1445.02 16
1445.10 13
1445.19 8
1445.28 3
1445.37 0
1445.45 0
1445.54 0
1445.63 0
1445.71 0
1445.80 0
1445.89 0
1445.98 0
1446.06 2
1446.15 6
1446.24 9
1446.32 13
1446.41 15
1446.50 18
1446.59 19
1446.67 19
1446.76 18
1446.85 16
1446.94 13
1447.02 10
1447.11 6
1447.20 2
1447.28 0
1447.37 0
1447.46 0
1447.55 0
1447.63 0
1447.72 0
1447.81 0
1447.89 1
1447.98 3
1448.07 6
1448.16 8
1448.24 11
1448.33 13
1448.42 16
1448.51 19
1448.59 23
1448.68 25
1448.77 28
1448.85 30
1448.94 31
1449.03 32
1449.12 34
1449.20 36
1449.29 37
1449.38 38
1449.46 39
1449.55 40
1449.64 39
1449.73 38
1449.81 37
1449.90 36
1449.99 35
1450.08 34
1450.16 33
1450.25 33
1450.34 33
1450.42 35
1450.51 37
1450.60 40
1450.69 43
1450.77 47
1450.86 50
1450.95 53
1451.04 57
1451.12 60
1451.21 64
1451.30 68
1451.39 71
1451.47 74
1451.56 74
1451.65 72
1451.73 67
1451.82 61
1451.91 54
1452.00 48
1452.08 42
1452.17 39
1452.26 37
1452.35 38
1452.43 39
1452.52 42
1452.61 46
1452.70 50
1452.78 54
1452.87 56
1452.96 58
1453.04 59
1453.13 58
1453.22 57
1453.31 56
1453.39 56
1453.48 58
1453.57 62
1453.66 67
1453.74 72
1453.83 77
1453.92 81
1454.01 83
1454.09 82
1454.18 80
1454.27 77
1454.36 74
1454.44 71
1454.53 68
1454.62 65
1454.71 62
1454.79 58
1454.88 52
1454.97 46
1455.06 40
1455.14 36
1455.23 33
1455.32 33
1455.40 36
1455.49 41
1455.58 48
1455.67 54
1455.75 59
1455.84 63
1455.93 65
1456.02 66
1456.10 66
1456.19 65
1456.28 63
1456.37 61
1456.45 59
1456.54 57
1456.63 56
1456.72 55
1456.80 56
1456.89 60
1456.98 65
1457.07 70
1457.15 77
1457.24 82
1457.33 85
1457.42 87
1457.50 86
1457.59 83
1457.68 80
1457.77 77
1457.85 74
1457.94 72
1458.03 71
1458.12 71
1458.20 71
1458.29 71
1458.38 70
1458.47 67
1458.55 63
1458.64 58
1458.73 50
1458.82 42
1458.90 33
1458.99 23
1459.08 15
1459.17 7
1459.25 1
1459.34 0
1459.43 0
1459.52 0
1459.61 0
1459.69 0
1459.78 0
1459.87 0
1459.96 0
1460.04 0
1460.13 3
1460.22 7
1460.31 14
1460.39 22
1460.48 32
1460.57 43
1460.66 53
1460.74 62
1460.83 68
1460.92 71
1461.01 72
1461.09 71
1461.18 68
1461.27 65
1461.36 62
1461.44 59
1461.53 57
1461.62 55
1461.71 53
1461.80 51
1461.88 50
1461.97 49
1462.06 48
1462.15 49
1462.23 51
1462.32 53
1462.41 55
1462.50 56
1462.58 56
1462.67 54
1462.76 50
1462.85 44
1462.93 39
1463.02 34
1463.11 32
1463.20 32
1463.29 35
1463.37 39
1463.46 43
1463.55 47
1463.64 48
1463.72 48
1463.81 45
1463.90 41
1463.99 38
1464.07 34
1464.16 32
1464.25 30
1464.34 29
1464.43 29
1464.51 29
1464.60 31
1464.69 33
1464.78 36
1464.86 40
1464.95 45
1465.04 50
1465.13 54
1465.21 57
1465.30 59
1465.39 60
1465.48 60
1465.57 58
1465.65 55
1465.74 51
1465.83 47
1465.92 44
1466.00 40
1466.09 38
1466.18 36
1466.27 34
1466.36 33
1466.44 31
1466.53 30
1466.62 28
1466.71 26
1466.79 25
1466.88 25
1466.97 26
1467.06 30
1467.15 35
1467.23 41
1467.32 47
1467.41 52
1467.50 54
1467.58 55
1467.67 54
1467.76 51
1467.85 48
1467.94 43
1468.02 39
1468.11 35
1468.20 32
1468.29 30
1468.38 29
1468.46 30
1468.55 32
1468.64 35
1468.73 39
1468.81 42
1468.90 44
1468.99 46
1469.08 47
1469.17 49
1469.25 51
1469.34 54
1469.43 58
1469.52 63
1469.61 70
1469.69 77
1469.78 83
1469.87 89
1469.96 93
1470.04 96
1470.13 97
1470.22 96
1470.31 93
1470.40 88
1470.48 82
1470.57 74
1470.66 67
1470.75 62
1470.84 58
1470.92 57
1471.01 58
1471.10 61
1471.19 65
1471.28 70
1471.36 75
1471.45 79
1471.54 82
1471.63 86
1471.71 89
1471.80 92
1471.89 94
1471.98 97
1472.07 99
1472.15 100
1472.24 102
1472.33 104
1472.42 106
1472.51 107
1472.59 108
1472.68 108
1472.77 106
1472.86 104
1472.95 101
1473.03 97
1473.12 94
1473.21 90
1473.30 86
1473.39 82
1473.47 77
1473.56 73
1473.65 68
1473.74 64
1473.83 60
1473.91 57
1474.00 56
1474.09 56
1474.18 57
1474.27 60
1474.35 62
1474.44 65
1474.53 68
1474.62 70
1474.71 71
1474.79 71
1474.88 70
1474.97 69
1475.06 67
1475.15 64
1475.23 62
1475.32 60
1475.41 58
1475.50 57
1475.59 56
1475.67 56
1475.76 56
1475.85 55
1475.94 53
1476.03 51
1476.11 50
1476.20 48
1476.29 47
1476.38 46
1476.47 46
1476.55 45
1476.64 43
1476.73 40
1476.82 36
1476.91 30
1477.00 23
1477.08 16
1477.17 9
1477.26 3
1477.35 0
1477.44 0
1477.52 0
1477.61 0
1477.70 0
1477.79 0
1477.88 0
1477.96 0
1478.05 0
1478.14 1
1478.23 4
1478.32 9
1478.41 16
1478.49 24
1478.58 32
1478.67 39
1478.76 45
1478.85 47
1478.93 47
1479.02 45
1479.11 42
1479.20 39
1479.29 37
1479.37 36
1479.46 37
1479.55 37
1479.64 38
1479.73 38
1479.82 38
1479.90 37
1479.99 36
1480.08 35
1480.17 33
1480.26 30
1480.34 26
1480.43 20
1480.52 14
1480.61 7
1480.70 1
1480.79 0
1480.87 0
1480.96 0
1481.05 0
1481.14 0
1481.23 3
1481.31 6
1481.40 9
1481.49 13
1481.58 18
1481.67 23
1481.76 30
1481.84 37
1481.93 46
1482.02 55
1482.11 64
1482.20 72
1482.29 80
1482.37 84
1482.46 86
1482.55 84
1482.64 79
1482.73 71
1482.81 62
1482.90 53
1482.99 46
1483.08 40
1483.17 37
1483.26 34
1483.34 33
1483.43 33
1483.52 33
1483.61 35
1483.70 39
1483.79 45
1483.87 52
1483.96 59
1484.05 66
1484.14 70
1484.23 71
1484.32 68
1484.40 63
1484.49 55
1484.58 47
1484.67 40
1484.76 33
1484.85 29
1484.93 26
1485.02 25
1485.11 24
1485.20 24
1485.29 24
1485.38 24
1485.46 24
1485.55 26
1485.64 27
1485.73 30
1485.82 33
1485.91 36
1485.99 38
1486.08 39
1486.17 40
1486.26 39
1486.35 38
1486.44 36
1486.52 35
1486.61 35
1486.70 36
1486.79 38
1486.88 41
1486.97 45
1487.05 50
1487.14 55
1487.23 60
1487.32 65
1487.41 70
1487.50 73
1487.58 75
1487.67 76
1487.76 75
1487.85 73
1487.94 70
1488.03 65
1488.12 59
1488.20 52
1488.29 45
1488.38 38
1488.47 30
1488.56 23
1488.65 17
1488.73 11
1488.82 7
1488.91 3
1489.00 1
1489.09 1
1489.18 1
1489.27 3
1489.35 5
1489.44 9
1489.53 13
1489.62 17
1489.71 23
1489.80 29
1489.88 35
1489.97 40
1490.06 44
1490.15 46
1490.24 47
1490.33 45
1490.42 41
1490.50 37
1490.59 33
1490.68 29
1490.77 27
1490.86 26
1490.95 25
1491.03 25
1491.12 25
1491.21 24
1491.30 23
1491.39 23
1491.48 24
1491.57 27
1491.65 31
1491.74 36
1491.83 42
1491.92 46
1492.01 49
1492.10 49
1492.19 48
1492.27 44
1492.36 39
1492.45 33
1492.54 29
1492.63 25
1492.72 24
1492.81 24
1492.89 26
1492.98 30
1493.07 36
1493.16 41
1493.25 47
1493.34 52
1493.43 56
1493.51 59
1493.60 60
1493.69 59
1493.78 58
1493.87 55
1493.96 53
1494.05 50
1494.13 47
1494.22 45
1494.31 42
1494.40 38
1494.49 34
1494.58 29
1494.67 24
1494.75 18
1494.84 13
1494.93 9
1495.02 5
1495.11 3
1495.20 3
1495.29 5
1495.37 7
1495.46 11
1495.55 16
1495.64 21
1495.73 26
1495.82 30
1495.91 34
1496.00 36
1496.08 37
1496.17 36
1496.26 35
1496.35 33
1496.44 30
1496.53 28
1496.62 27
1496.70 26
1496.79 26
1496.88 27
1496.97 30
1497.06 32
1497.15 35
1497.24 38
1497.33 40
1497.41 42
1497.50 42
1497.59 42
1497.68 40
1497.77 37
1497.86 33
1497.95 30
1498.04 26
1498.12 23
1498.21 21
1498.30 20
1498.39 20
1498.48 20
1498.57 19
1498.66 19
1498.74 18
1498.83 17
1498.92 16
1499.01 16
1499.10 16
1499.19 15
1499.28 13
1499.37 9
1499.45 6
1499.54 3
1499.63 1
1499.72 1
1499.81 4
1499.90 10
1499.99 16
1500.08 23
1500.16 28
1500.25 31
1500.34 32
1500.43 30
1500.52 27
1500.61 23
1500.70 19
1500.79 16
1500.88 14
1500.96 13
1501.05 13
1501.14 15
1501.23 18
1501.32 21
1501.41 24
1501.50 27
1501.59 28
1501.67 27
1501.76 25
1501.85 22
1501.94 18
1502.03 14
1502.12 10
1502.21 8
1502.30 7
1502.39 8
1502.47 11
1502.56 16
1502.65 21
1502.74 25
1502.83 29
1502.92 32
1503.01 33
1503.10 33
1503.18 33
1503.27 33
1503.36 34
1503.45 36
1503.54 39
1503.63 43
1503.72 47
1503.81 51
1503.90 53
1503.98 54
1504.07 54
1504.16 54
1504.25 54
1504.34 56
1504.43 58
1504.52 62
1504.61 67
1504.70 72
1504.78 76
1504.87 80
1504.96 83
1505.05 86
1505.14 86
1505.23 86
1505.32 84
1505.41 81
1505.50 76
1505.59 71
1505.67 65
1505.76 60
1505.85 57
1505.94 56
1506.03 58
1506.12 62
1506.21 68
1506.30 74
1506.39 81
1506.47 86
1506.56 91
1506.65 95
1506.74 98
1506.83 101
1506.92 103
1507.01 105
1507.10 106
1507.19 106
1507.28 104
1507.36 99
1507.45 94
1507.54 88
1507.63 81
1507.72 74
1507.81 68
1507.90 61
1507.99 54
1508.08 47
1508.17 39
1508.25 31
1508.34 23
1508.43 17
1508.52 12
1508.61 10
1508.70 11
1508.79 14
1508.88 17
1508.97 21
1509.06 23
1509.14 23
1509.23 22
1509.32 19
1509.41 14
1509.50 10
1509.59 6
1509.68 3
1509.77 1
1509.86 1
1509.95 1
1510.04 1
1510.12 0
1510.21 0
1510.30 0
1510.39 0
1510.48 0
1510.57 0
1510.66 4
1510.75 13
1510.84 23
1510.93 33
1511.02 42
1511.10 48
1511.19 48
1511.28 44
1511.37 35
1511.46 24
1511.55 13
1511.64 2
1511.73 0
1511.82 0
1511.91 0
1512.00 0
1512.08 0
1512.17 0
1512.26 0
1512.35 1
1512.44 5
1512.53 8
1512.62 11
1512.71 13
1512.80 15
1512.89 15
1512.98 15
1513.07 14
1513.15 13
1513.24 13
1513.33 14
1513.42 16
1513.51 19
1513.60 24
1513.69 30
1513.78 36
1513.87 42
1513.96 48
1514.05 53
1514.14 57
1514.22 60
1514.31 62
1514.40 64
1514.49 65
1514.58 66
1514.67 67
1514.76 68
1514.85 69
1514.94 70
1515.03 71
1515.12 72
1515.21 73
1515.30 75
1515.38 77
1515.47 79
1515.56 80
1515.65 80
1515.74 79
1515.83 78
1515.92 75
1516.01 73
1516.10 72
1516.19 72
1516.28 73
1516.37 73
1516.46 72
1516.54 69
1516.63 64
1516.72 57
1516.81 50
1516.90 42
1516.99 35
1517.08 29
1517.17 24
1517.26 21
1517.35 18
1517.44 16
1517.53 13
1517.62 11
1517.71 10
1517.79 9
1517.88 10
1517.97 12
1518.06 16
1518.15 23
1518.24 30
1518.33 39
1518.42 47
1518.51 53
1518.60 57
1518.69 58
1518.78 57
1518.87 53
1518.96 49
1519.04 46
1519.13 43
1519.22 42
1519.31 42
1519.40 41
1519.49 41
1519.58 40
1519.67 38
1519.76 36
1519.85 35
1519.94 33
1520.03 32
1520.12 29
1520.21 26
1520.30 22
1520.39 18
1520.47 13
1520.56 9
1520.65 6
1520.74 5
1520.83 5
1520.92 6
1521.01 7
1521.10 7
1521.19 7
1521.28 7
1521.37 8
1521.46 10
1521.55 13
1521.64 19
1521.73 25
1521.82 33
1521.91 40
1521.99 47
1522.08 54
1522.17 59
1522.26 63
1522.35 64
1522.44 65
1522.53 63
1522.62 60
1522.71 57
1522.80 53
1522.89 50
1522.98 47
1523.07 45
1523.16 45
1523.25 46
1523.34 47
1523.43 49
1523.52 52
1523.60 54
1523.69 56
1523.78 59
1523.87 62
1523.96 65
1524.05 69
1524.14 73
1524.23 77
1524.32 81
1524.41 84
1524.50 85
1524.59 86
1524.68 86
1524.77 85
1524.86 84
1524.95 83
1525.04 82
1525.13 80
1525.22 79
1525.30 77
1525.39 75
1525.48 71
1525.57 67
1525.66 62
1525.75 57
1525.84 53
1525.93 49
1526.02 46
1526.11 43
1526.20 39
1526.29 35
1526.38 30
1526.47 25
1526.56 21
1526.65 18
1526.74 17
1526.83 17
1526.92 19
1527.01 21
1527.10 21
1527.19 21
1527.27 19
1527.36 16
1527.45 13
1527.54 10
1527.63 8
1527.72 7
1527.81 6
1527.90 5
1527.99 3
1528.08 1
1528.17 0
1528.26 0
1528.35 0
1528.44 0
1528.53 0
1528.62 0
1528.71 0
1528.80 5
1528.89 14
1528.98 23
1529.07 33
1529.16 42
1529.25 49
1529.34 55
1529.43 57
1529.52 58
1529.60 56
1529.69 52
1529.78 49
1529.87 47
1529.96 47
1530.05 48
1530.14 50
1530.23 54
1530.32 57
1530.41 60
1530.50 62
1530.59 64
1530.68 65
1530.77 67
1530.86 70
1530.95 72
1531.04 73
1531.13 74
1531.22 73
1531.31 71
1531.40 69
1531.49 66
1531.58 63
1531.67 62
1531.76 62
1531.85 62
1531.94 63
1532.03 63
1532.12 63
1532.21 61
1532.30 57
1532.39 52
1532.47 45
1532.56 37
1532.65 28
1532.74 18
1532.83 9
1532.92 0
1533.01 0
1533.10 0
1533.19 0
1533.28 0
1533.37 0
1533.46 0
1533.55 0
1533.64 5
1533.73 9
1533.82 11
1533.91 12
1534.00 11
1534.09 10
1534.18 10
1534.27 11
1534.36 13
1534.45 16
1534.54 19
1534.63 22
1534.72 24
1534.81 24
1534.90 23
1534.99 22
1535.08 21
1535.17 20
1535.26 19
1535.35 19
1535.44 20
1535.53 21
1535.62 22
1535.71 24
1535.80 26
1535.89 29
1535.98 32
1536.07 36
1536.16 41
1536.25 46
1536.34 50
1536.43 54
1536.52 58
1536.61 60
1536.70 62
1536.78 62
1536.87 63
1536.96 63
1537.05 65
1537.14 67
1537.23 70
1537.32 74
1537.41 78
1537.50 81
1537.59 84
1537.68 85
1537.77 84
1537.86 81
1537.95 75
1538.04 68
1538.13 61
1538.22 53
1538.31 45
1538.40 39
1538.49 35
1538.58 33
1538.67 34
1538.76 36
1538.85 41
1538.94 46
1539.03 53
1539.12 59
1539.21 64
1539.30 69
1539.39 72
1539.48 73
1539.57 73
1539.66 70
1539.75 67
1539.84 62
1539.93 57
1540.02 52
1540.11 47
1540.20 42
1540.29 38
1540.38 34
1540.47 32
1540.56 30
1540.65 31
1540.74 33
1540.83 38
1540.92 45
1541.01 54
1541.10 65
1541.19 76
1541.28 87
1541.37 96
1541.46 103
1541.55 107
1541.64 109
1541.73 109
1541.82 107
1541.91 104
1542.00 100
1542.09 95
1542.18 89
1542.27 82
1542.36 74
1542.45 66
1542.54 57
1542.63 48
1542.72 39
1542.81 30
1542.90 23
1542.99 18
1543.08 15
1543.17 14
1543.26 16
1543.35 21
1543.44 27
1543.53 34
1543.62 39
1543.71 44
1543.80 47
1543.89 49
1543.98 50
1544.07 51
1544.16 53
1544.25 56
1544.34 59
1544.43 62
1544.52 65
1544.61 67
1544.70 67
1544.79 65
1544.88 61
1544.97 57
1545.06 52
1545.15 48
1545.24 43
1545.33 39
1545.42 36
1545.51 33
1545.60 31
1545.69 28
1545.78 25
1545.87 22
1545.96 20
1546.05 18
1546.14 17
1546.23 18
1546.32 21
1546.41 24
1546.50 27
1546.59 30
1546.68 33
1546.78 34
1546.87 35
1546.96 35
1547.05 35
1547.14 35
1547.23 35
1547.32 36
1547.41 37
1547.50 38
1547.59 40
1547.68 41
1547.77 41
1547.86 40
1547.95 38
1548.04 35
1548.13 32
1548.22 29
1548.31 25
1548.40 21
1548.49 18
1548.58 14
1548.67 10
1548.76 8
1548.85 6
1548.94 7
1549.03 9
1549.12 13
1549.21 20
1549.30 27
1549.39 35
1549.48 44
1549.57 52
1549.66 59
1549.75 66
1549.84 72
1549.93 76
1550.02 79
1550.11 80
1550.20 79
1550.29 75
1550.38 69
1550.47 60
1550.56 51
1550.65 40
1550.74 30
1550.83 20
1550.92 12
1551.01 5
1551.11 0
1551.20 0
1551.29 0
1551.38 0
1551.47 0
1551.56 0
1551.65 1
1551.74 9
1551.83 18
1551.92 28
1552.01 37
1552.10 45
1552.19 51
1552.28 54
1552.37 54
1552.46 53
1552.55 51
1552.64 48
1552.73 46
1552.82 46
1552.91 47
1553.00 48
1553.09 49
1553.18 49
1553.27 48
1553.36 44
1553.45 39
1553.54 33
1553.63 26
1553.72 20
1553.81 14
1553.91 10
1554.00 8
1554.09 7
1554.18 7
1554.27 8
1554.36 10
1554.45 11
1554.54 12
1554.63 12
1554.72 10
1554.81 7
1554.90 3
1554.99 0
1555.08 0
1555.17 0
1555.26 0
1555.35 0
1555.44 0
1555.53 0
1555.62 1
1555.71 3
1555.80 3
1555.89 3
1555.98 2
1556.07 2
1556.16 2
1556.26 3
1556.35 8
1556.44 15
1556.53 25
1556.62 38
1556.71 52
1556.80 66
1556.89 78
1556.98 86
1557.07 90
1557.16 91
1557.25 89
1557.34 85
1557.43 81
1557.52 78
1557.61 77
1557.70 78
1557.79 78
1557.88 79
1557.97 78
1558.06 76
1558.15 73
1558.25 68
1558.34 64
1558.43 61
1558.52 59
1558.61 59
1558.70 59
1558.79 60
1558.88 60
1558.97 59
1559.06 56
1559.15 54
1559.24 51
1559.33 50
1559.42 50
1559.51 51
1559.60 54
1559.69 58
1559.78 64
1559.87 71
1559.96 77
1560.06 84
1560.15 88
1560.24 91
1560.33 91
1560.42 89
1560.51 85
1560.60 80
1560.69 76
1560.78 74
1560.87 76
1560.96 79
1561.05 85
1561.14 91
1561.23 96
1561.32 100
1561.41 101
1561.50 100
1561.59 97
1561.69 94
1561.78 91
1561.87 89
1561.96 88
1562.05 88
1562.14 89
1562.23 91
1562.32 92
1562.41 93
1562.50 93
1562.59 92
1562.68 91
1562.77 89
1562.86 88
1562.95 87
1563.04 87
1563.13 87
1563.23 88
1563.32 88
1563.41 87
1563.50 86
1563.59 85
1563.68 83
1563.77 80
1563.86 77
1563.95 75
1564.04 74
1564.13 73
1564.22 73
1564.31 72
1564.40 71
1564.49 68
1564.59 65
1564.68 60
1564.77 54
1564.86 49
1564.95 44
1565.04 40
1565.13 37
1565.22 34
1565.31 33
1565.40 32
1565.49 33
1565.58 34
1565.67 37
1565.76 41
1565.85 46
1565.95 51
1566.04 57
1566.13 61
1566.22 65
1566.31 68
1566.40 70
1566.49 70
1566.58 70
1566.67 70
1566.76 71
1566.85 73
1566.94 76
1567.03 81
1567.12 87
1567.22 94
1567.31 100
1567.40 105
1567.49 109
1567.58 110
1567.67 109
1567.76 107
1567.85 103
1567.94 97
1568.03 91
1568.12 85
1568.21 79
1568.30 73
1568.40 69
1568.49 66
1568.58 65
1568.67 67
1568.76 70
1568.85 74
1568.94 79
1569.03 82
1569.12 84
1569.21 84
1569.30 82
1569.39 79
1569.49 74
1569.58 69
1569.67 64
1569.76 58
1569.85 52
1569.94 47
1570.03 41
1570.12 36
1570.21 31
1570.30 27
1570.39 24
1570.48 23
1570.57 24
1570.67 26
1570.76 28
1570.85 29
1570.94 30
1571.03 30
1571.12 28
1571.21 26
1571.30 23
1571.39 21
1571.48 19
1571.57 17
1571.67 15
1571.76 13
1571.85 12
1571.94 12
1572.03 13
1572.12 15
1572.21 18
1572.30 23
1572.39 27
1572.48 32
1572.57 37
1572.66 42
1572.76 46
1572.85 50
1572.94 54
1573.03 57
1573.12 60
1573.21 63
1573.30 65
1573.39 67
1573.48 69
1573.57 70
1573.66 70
1573.76 70
1573.85 70
1573.94 70
1574.03 71
1574.12 74
1574.21 77
1574.30 81
1574.39 84
1574.48 86
1574.57 85
1574.67 81
1574.76 75
1574.85 68
1574.94 59
1575.03 50
1575.12 41
1575.21 33
1575.30 24
1575.39 16
1575.48 9
1575.58 1
1575.67 0
1575.76 0
1575.85 0
1575.94 0
1576.03 0
1576.12 0
1576.21 0
1576.30 0
1576.39 5
1576.49 10
1576.58 13
1576.67 16
1576.76 18
1576.85 21
1576.94 24
1577.03 28
1577.12 34
1577.21 40
1577.30 47
1577.40 52
1577.49 56
1577.58 57
1577.67 55
1577.76 51
1577.85 45
1577.94 38
1578.03 30
1578.12 23
1578.21 16
1578.31 9
1578.40 4
1578.49 0
1578.58 0
1578.67 0
1578.76 0
1578.85 4
1578.94 8
1579.03 13
1579.13 17
1579.22 20
1579.31 22
1579.40 25
1579.49 28
1579.58 33
1579.67 40
1579.76 50
1579.85 61
1579.95 73
1580.04 85
1580.13 97
1580.22 107
1580.31 116
1580.40 124
1580.49 130
1580.58 136
1580.67 140
1580.77 143
1580.86 144
1580.95 144
1581.04 142
1581.13 139
1581.22 135
1581.31 130
1581.40 124
1581.49 118
1581.59 111
1581.68 104
1581.77 97
1581.86 91
1581.95 86
1582.04 82
1582.13 79
1582.22 77
1582.32 75
1582.41 74
1582.50 73
1582.59 72
1582.68 70
1582.77 69
1582.86 67
1582.95 66
1583.04 65
1583.14 65
1583.23 65
1583.32 66
1583.41 67
1583.50 68
1583.59 68
1583.68 67
1583.77 66
1583.87 63
1583.96 61
1584.05 58
1584.14 56
1584.23 56
1584.32 56
1584.41 58
1584.50 60
1584.60 63
1584.69 65
1584.78 66
1584.87 65
1584.96 64
1585.05 61
1585.14 56
1585.23 51
1585.33 46
1585.42 41
1585.51 37
1585.60 35
1585.69 34
1585.78 35
1585.87 38
1585.96 42
1586.06 46
1586.15 49
1586.24 51
1586.33 51
1586.42 49
1586.51 47
1586.60 45
1586.69 44
1586.79 45
1586.88 48
1586.97 51
1587.06 55
1587.15 59
1587.24 61
1587.33 61
1587.43 59
1587.52 56
1587.61 52
1587.70 48
1587.79 44
1587.88 41
1587.97 38
1588.06 36
1588.16 34
1588.25 33
1588.34 32
1588.43 32
1588.52 33
1588.61 34
1588.70 35
1588.80 37
1588.89 38
1588.98 40
1589.07 42
1589.16 44
1589.25 46
1589.34 47
1589.43 48
1589.53 48
1589.62 46
1589.71 44
1589.80 41
1589.89 37
1589.98 35
1590.07 33
1590.17 34
1590.26 38
1590.35 45
1590.44 53
1590.53 61
1590.62 68
1590.71 72
1590.81 73
1590.90 72
1590.99 69
1591.08 68
1591.17 69
1591.26 73
1591.35 81
1591.45 91
1591.54 102
1591.63 111
1591.72 119
1591.81 124
1591.90 126
1591.99 126
1592.09 122
1592.18 117
1592.27 108
1592.36 97
1592.45 84
1592.54 69
1592.63 54
1592.73 39
1592.82 26
1592.91 15
1593.00 6
1593.09 0
1593.18 0
1593.28 0
1593.37 0
1593.46 0
1593.55 0
1593.64 0
1593.73 0
1593.82 0
1593.92 4
1594.01 9
1594.10 13
1594.19 16
1594.28 17
1594.37 18
1594.47 18
1594.56 17
1594.65 18
1594.74 21
1594.83 26
1594.92 33
1595.01 42
1595.11 51
1595.20 61
1595.29 69
1595.38 75
1595.47 78
1595.56 80
1595.66 80
1595.75 80
1595.84 79
1595.93 78
1596.02 77
1596.11 76
1596.20 75
1596.30 73
1596.39 70
1596.48 67
1596.57 64
1596.66 62
1596.75 61
1596.85 60
1596.94 60
1597.03 60
1597.12 59
1597.21 57
1597.30 53
1597.40 47
1597.49 42
1597.58 36
1597.67 31
1597.76 28
1597.85 27
1597.94 27
1598.04 28
1598.13 30
1598.22 31
1598.31 31
1598.40 31
1598.49 31
1598.59 31
1598.68 30
1598.77 30
1598.86 30
1598.95 30
1599.04 29
1599.14 27
1599.23 23
1599.32 19
1599.41 14
1599.50 8
1599.59 1
1599.69 0
1599.78 0
1599.87 0
1599.96 0
1600.05 0
1600.14 0
1600.24 0
1600.33 0
1600.42 7
1600.51 14
1600.60 20
1600.70 26
1600.79 30
1600.88 35
1600.97 40
1601.06 45
1601.15 50
1601.25 56
1601.34 62
1601.43 68
1601.52 75
1601.61 80
1601.70 84
1601.80 85
1601.89 85
1601.98 82
1602.07 77
1602.16 71
1602.25 64
1602.35 58
1602.44 51
1602.53 45
1602.62 40
1602.71 35
1602.80 32
1602.90 29
1602.99 27
1603.08 26
1603.17 25
1603.26 24
1603.36 23
1603.45 23
1603.54 23
1603.63 25
1603.72 28
1603.81 33
1603.91 40
1604.00 47
1604.09 53
1604.18 59
1604.27 64
1604.37 67
1604.46 69
1604.55 67
1604.64 64
1604.73 60
1604.82 54
1604.92 47
1605.01 41
1605.10 36
1605.19 33
1605.28 31
1605.38 32
1605.47 34
1605.56 38
1605.65 42
1605.74 48
1605.83 53
1605.93 59
1606.02 64
1606.11 69
1606.20 73
1606.29 76
1606.39 77
1606.48 76
1606.57 74
1606.66 70
1606.75 66
1606.85 60
1606.94 54
1607.03 47
1607.12 41
1607.21 35
1607.30 32
1607.40 30
1607.49 31
1607.58 35
1607.67 40
1607.76 46
1607.86 52
1607.95 57
1608.04 60
1608.13 63
1608.22 64
1608.32 65
1608.41 66
1608.50 68
1608.59 71
1608.68 74
1608.78 78
1608.87 83
1608.96 87
1609.05 90
1609.14 93
1609.24 94
1609.33 96
1609.42 96
1609.51 98
1609.60 100
1609.69 102
1609.79 105
1609.88 107
1609.97 109
1610.06 110
1610.15 110
1610.25 109
1610.34 109
1610.43 109
1610.52 110
1610.61 111
1610.71 113
1610.80 114
1610.89 114
1610.98 113
1611.07 111
1611.17 107
1611.26 103
1611.35 98
1611.44 92
1611.53 86
1611.63 78
1611.72 70
1611.81 61
1611.90 51
1611.99 43
1612.09 38
1612.18 35
1612.27 36
1612.36 40
1612.46 48
1612.55 56
1612.64 64
1612.73 71
1612.82 76
1612.92 79
1613.01 80
1613.10 80
1613.19 82
1613.28 84
1613.38 88
1613.47 94
1613.56 101
1613.65 108
1613.74 115
1613.84 121
1613.93 126
1614.02 129
1614.11 131
1614.20 131
1614.30 129
1614.39 125
1614.48 118
1614.57 110
1614.66 102
1614.76 94
1614.85 87
1614.94 82
1615.03 77
1615.13 72
1615.22 68
1615.31 62
1615.40 56
1615.49 50
1615.59 44
1615.68 39
1615.77 35
1615.86 32
1615.95 31
1616.05 30
1616.14 28
1616.23 25
1616.32 19
1616.42 12
1616.51 5
1616.60 0
1616.69 0
1616.78 0
1616.88 0
1616.97 0
1617.06 0
1617.15 0
1617.24 6
1617.34 13
1617.43 21
1617.52 28
1617.61 35
1617.71 42
1617.80 47
1617.89 52
1617.98 56
1618.07 58
1618.17 60
1618.26 62
1618.35 65
1618.44 68
1618.54 72
1618.63 76
1618.72 79
1618.81 80
1618.90 80
1619.00 77
1619.09 73
1619.18 67
1619.27 61
1619.37 54
1619.46 48
1619.55 44
1619.64 41
1619.73 39
1619.83 38
1619.92 39
1620.01 39
1620.10 39
1620.20 38
1620.29 36
1620.38 34
1620.47 31
1620.56 28
1620.66 27
1620.75 26
1620.84 26
1620.93 26
1621.03 28
1621.12 29
1621.21 31
1621.30 33
1621.40 34
1621.49 35
1621.58 37
1621.67 38
1621.76 40
1621.86 42
1621.95 44
1622.04 46
1622.13 48
1622.23 49
1622.32 49
1622.41 48
1622.50 47
1622.60 46
1622.69 44
1622.78 44
1622.87 44
1622.97 46
1623.06 47
1623.15 50
1623.24 52
1623.33 54
1623.43 55
1623.52 56
1623.61 57
1623.70 58
1623.80 59
1623.89 60
1623.98 61
1624.07 61
1624.17 60
1624.26 58
1624.35 53
1624.44 46
1624.54 37
1624.63 26
1624.72 16
1624.81 5
1624.90 0
1625.00 0
1625.09 0
1625.18 0
1625.27 0
1625.37 0
1625.46 0
1625.55 0
1625.64 0
1625.74 9
1625.83 21
1625.92 33
1626.01 46
1626.11 56
1626.20 64
1626.29 70
1626.38 72
1626.48 73
1626.57 72
1626.66 72
1626.75 71
1626.85 71
1626.94 71
1627.03 71
1627.12 70
1627.22 68
1627.31 66
1627.40 63
1627.49 61
1627.59 59
1627.68 59
1627.77 58
1627.86 58
1627.96 58
1628.05 58
1628.14 59
1628.23 61
1628.33 64
1628.42 68
1628.51 73
1628.60 78
1628.70 80
1628.79 81
1628.88 79
1628.97 74
1629.07 68
1629.16 61
1629.25 56
1629.34 54
1629.44 54
1629.53 58
1629.62 66
1629.71 76
1629.81 88
1629.90 100
1629.99 112
1630.08 122
1630.18 129
1630.27 131
1630.36 129
1630.45 122
1630.55 113
1630.64 102
1630.73 90
1630.82 79
1630.92 69
1631.01 61
1631.10 54
1631.19 49
1631.29 45
1631.38 43
1631.47 41
1631.56 39
1631.66 38
1631.75 37
1631.84 37
1631.93 37
1632.03 37
1632.12 37
1632.21 39
1632.31 41
1632.40 44
1632.49 47
1632.58 50
1632.68 54
1632.77 56
1632.86 58
1632.95 59
1633.05 60
1633.14 60
1633.23 59
1633.32 58
1633.42 55
1633.51 51
1633.60 46
1633.69 40
1633.79 34
1633.88 27
1633.97 21
1634.07 17
1634.16 14
1634.25 13
1634.34 13
1634.44 14
1634.53 15
1634.62 16
1634.71 16
1634.81 17
1634.90 18
1634.99 21
1635.08 25
1635.18 31
1635.27 38
1635.36 46
1635.46 53
1635.55 59
1635.64 63
1635.73 65
1635.83 65
1635.92 65
1636.01 63
1636.10 61
1636.20 60
1636.29 59
1636.38 58
1636.48 57
1636.57 57
1636.66 56
1636.75 56
1636.85 56
1636.94 56
1637.03 55
1637.12 55
1637.22 54
1637.31 54
1637.40 54
1637.50 55
1637.59 56
1637.68 56
1637.77 56
1637.87 54
1637.96 51
1638.05 47
1638.14 42
1638.24 37
1638.33 32
1638.42 28
1638.52 26
1638.61 27
1638.70 30
1638.79 34
1638.89 40
1638.98 46
1639.07 51
1639.17 54
1639.26 55
1639.35 55
1639.44 54
1639.54 54
1639.63 54
1639.72 56
1639.81 59
1639.91 64
1640.00 68
1640.09 72
1640.19 75
1640.28 76
1640.37 75
1640.46 73
1640.56 70
1640.65 66
1640.74 62
1640.84 58
1640.93 53
1641.02 47
1641.11 42
1641.21 36
1641.30 31
1641.39 28
1641.49 26
1641.58 26
1641.67 27
1641.76 30
1641.86 33
1641.95 36
1642.04 41
1642.14 46
1642.23 53
1642.32 62
1642.42 72
1642.51 82
1642.60 91
1642.69 99
1642.79 103
1642.88 104
1642.97 102
1643.07 98
1643.16 94
1643.25 90
1643.34 88
1643.44 88
1643.53 89
1643.62 92
1643.72 94
1643.81 96
1643.90 96
1643.99 96
1644.09 94
1644.18 91
1644.27 87
1644.37 83
1644.46 77
1644.55 71
1644.65 65
1644.74 60
1644.83 55
1644.92 52
1645.02 50
1645.11 50
1645.20 51
1645.30 52
1645.39 53
1645.48 54
1645.57 55
1645.67 56
1645.76 56
1645.85 56
1645.95 56
1646.04 56
1646.13 56
1646.23 58
1646.32 60
1646.41 64
1646.50 69
1646.60 75
1646.69 83
1646.78 92
1646.88 101
1646.97 110
1647.06 119
1647.16 127
1647.25 134
1647.34 140
1647.44 145
1647.53 148
1647.62 150
1647.71 151
1647.81 150
1647.90 148
1647.99 144
1648.09 138
1648.18 131
1648.27 123
1648.37 114
1648.46 105
1648.55 97
1648.64 89
1648.74 82
1648.83 76
1648.92 70
1649.02 66
1649.11 63
1649.20 61
1649.30 61
1649.39 62
1649.48 64
1649.58 67
1649.67 69
1649.76 71
1649.86 72
1649.95 73
1650.04 74
1650.13 76
1650.23 80
1650.32 86
1650.41 93
1650.51 102
1650.60 111
1650.69 119
1650.79 125
1650.88 128
1650.97 129
1651.07 129
1651.16 127
1651.25 125
1651.35 124
1651.44 122
1651.53 121
1651.62 117
1651.72 113
1651.81 107
1651.90 101
1652.00 95
1652.09 92
1652.18 91
1652.28 92
1652.37 95
1652.46 97
1652.56 99
1652.65 99
1652.74 98
1652.84 96
1652.93 96
1653.02 97
1653.12 98
1653.21 99
1653.30 98
1653.39 94
1653.49 86
1653.58 75
1653.67 62
1653.77 47
1653.86 35
1653.95 25
1654.05 20
1654.14 20
1654.23 22
1654.33 28
1654.42 35
1654.51 43
1654.61 51
1654.70 59
1654.79 66
1654.89 73
1654.98 78
1655.07 83
1655.17 86
1655.26 87
1655.35 87
1655.45 85
1655.54 82
1655.63 79
1655.73 77
1655.82 75
1655.91 75
1656.01 76
1656.10 80
1656.19 85
1656.29 89
1656.38 93
1656.47 96
1656.57 96
1656.66 93
1656.75 89
1656.85 83
1656.94 77
1657.03 72
1657.13 68
1657.22 64
1657.31 61
1657.41 57
1657.50 54
1657.59 51
1657.69 48
1657.78 46
1657.87 45
1657.97 46
1658.06 48
1658.15 53
1658.25 60
1658.34 68
1658.43 76
1658.53 84
1658.62 89
1658.71 92
1658.81 91
1658.90 85
1658.99 77
1659.09 66
1659.18 54
1659.27 43
1659.37 33
1659.46 28
1659.55 26
1659.65 29
1659.74 36
1659.83 46
1659.93 57
1660.02 69
1660.11 79
1660.21 88
1660.30 93
1660.39 96
1660.49 97
1660.58 96
1660.67 95
1660.77 93
1660.86 91
1660.95 89
1661.05 86
1661.14 83
1661.23 79
1661.33 75
1661.42 72
1661.51 69
1661.61 69
1661.70 71
1661.79 76
1661.89 83
1661.98 92
1662.07 101
1662.17 109
1662.26 115
1662.35 119
1662.45 119
1662.54 118
1662.64 114
1662.73 110
1662.82 105
1662.92 100
1663.01 95
1663.10 92
1663.20 90
1663.29 90
1663.38 93
1663.48 98
1663.57 104
1663.66 111
1663.76 118
1663.85 124
1663.94 128
1664.04 130
1664.13 130
1664.22 129
1664.32 127
1664.41 126
1664.50 124
1664.60 124
1664.69 125
1664.79 125
1664.88 126
1664.97 125
1665.07 122
1665.16 118
1665.25 111
1665.35 103
1665.44 94
1665.53 85
1665.63 76
1665.72 68
1665.81 61
1665.91 55
1666.00 50
1666.10 45
1666.19 41
1666.28 38
1666.38 35
1666.47 33
1666.56 32
1666.66 31
1666.75 31
1666.84 31
1666.94 31
1667.03 31
1667.12 30
1667.22 30
1667.31 29
1667.41 29
1667.50 30
1667.59 31
1667.69 32
1667.78 33
1667.87 33
1667.97 31
1668.06 30
1668.15 28
1668.25 27
1668.34 28
1668.44 31
1668.53 38
1668.62 47
1668.72 58
1668.81 69
1668.90 80
1669.00 88
1669.09 94
1669.18 97
1669.28 96
1669.37 92
1669.47 86
1669.56 78
1669.65 70
1669.75 63
1669.84 56
1669.93 52
1670.03 51
1670.12 52
1670.21 56
1670.31 62
1670.40 70
1670.50 78
1670.59 85
1670.68 92
1670.78 97
1670.87 101
1670.96 103
1671.06 105
1671.15 106
1671.25 106
1671.34 105
1671.43 106
1671.53 107
1671.62 109
1671.71 112
1671.81 117
1671.90 122
1671.99 125
1672.09 126
1672.18 123
1672.28 118
1672.37 109
1672.46 99
1672.56 88
1672.65 80
1672.74 73
1672.84 69
1672.93 67
1673.03 66
1673.12 66
1673.21 66
1673.31 64
1673.40 61
1673.49 57
1673.59 52
1673.68 47
1673.78 43
1673.87 40
1673.96 40
1674.06 43
1674.15 48
1674.25 57
1674.34 68
1674.43 80
1674.53 92
1674.62 101
1674.71 108
1674.81 112
1674.90 112
1675.00 109
1675.09 105
1675.18 99
1675.28 94
1675.37 88
1675.46 82
1675.56 77
1675.65 73
1675.75 69
1675.84 65
1675.93 64
1676.03 64
1676.12 66
1676.22 71
1676.31 77
1676.40 85
1676.50 93
1676.59 100
1676.68 105
1676.78 107
1676.87 107
1676.97 106
1677.06 103
1677.15 101
1677.25 99
1677.34 99
1677.44 100
1677.53 102
1677.62 102
1677.72 102
1677.81 99
1677.90 96
1678.00 91
1678.09 85
1678.19 80
1678.28 74
1678.37 68
1678.47 62
1678.56 57
1678.66 52
1678.75 48
1678.84 43
1678.94 40
1679.03 36
1679.13 33
1679.22 30
1679.31 27
1679.41 24
1679.50 20
1679.60 17
1679.69 14
1679.78 11
1679.88 8
1679.97 5
1680.07 3
1680.16 0
1680.25 0
1680.35 0
1680.44 0
1680.54 0
1680.63 0
1680.72 0
1680.82 0
1680.91 0
1681.00 0
1681.10 0
1681.19 3
1681.29 10
1681.38 19
1681.47 31
1681.57 43
1681.66 56
1681.76 67
1681.85 74
1681.94 79
1682.04 79
1682.13 76
1682.23 72
1682.32 67
1682.41 63
1682.51 62
1682.60 62
1682.70 65
1682.79 70
1682.89 75
1682.98 80
1683.07 85
1683.17 89
1683.26 92
1683.36 94
1683.45 96
1683.54 98
1683.64 100
1683.73 103
1683.83 106
1683.92 109
1684.01 111
1684.11 112
1684.20 112
1684.30 110
1684.39 108
1684.48 105
1684.58 103
1684.67 101
1684.77 99
1684.86 98
1684.95 96
1685.05 93
1685.14 88
1685.24 83
1685.33 77
1685.42 72
1685.52 67
1685.61 64
1685.71 64
1685.80 65
1685.90 68
1685.99 73
1686.08 79
1686.18 86
1686.27 95
1686.37 103
1686.46 111
1686.55 118
1686.65 122
1686.74 125
1686.84 124
1686.93 121
1687.03 116
1687.12 110
1687.21 104
1687.31 97
1687.40 91
1687.50 86
1687.59 81
1687.68 77
1687.78 73
1687.87 71
1687.97 71
1688.06 73
1688.16 79
1688.25 86
1688.34 95
1688.44 103
1688.53 110
1688.63 114
1688.72 113
1688.81 110
1688.91 105
1689.00 99
1689.10 94
1689.19 91
1689.29 89
1689.38 89
1689.47 89
1689.57 89
1689.66 89
1689.76 88
1689.85 86
1689.94 84
1690.04 82
1690.13 79
1690.23 76
1690.32 73
1690.42 69
1690.51 66
1690.60 64
1690.70 63
1690.79 63
1690.89 63
1690.98 64
1691.08 65
1691.17 65
1691.26 63
1691.36 59
1691.45 55
1691.55 50
1691.64 45
1691.74 40
1691.83 37
1691.92 36
1692.02 35
1692.11 36
1692.21 37
1692.30 39
1692.40 41
1692.49 43
1692.58 45
1692.68 46
1692.77 47
1692.87 46
1692.96 44
1693.06 41
1693.15 37
1693.24 33
1693.34 31
1693.43 30
1693.53 31
1693.62 34
1693.72 37
1693.81 41
1693.90 45
1694.00 49
1694.09 51
1694.19 53
1694.28 55
1694.38 58
1694.47 61
1694.57 63
1694.66 66
1694.75 68
1694.85 69
1694.94 68
1695.04 65
1695.13 61
1695.23 57
1695.32 53
1695.41 49
1695.51 47
1695.60 45
1695.70 44
1695.79 42
1695.89 40
1695.98 37
1696.08 33
1696.17 29
1696.26 24
1696.36 19
1696.45 14
1696.55 10
1696.64 7
1696.74 6
1696.83 7
1696.93 9
1697.02 13
1697.11 17
1697.21 21
1697.30 24
1697.40 26
1697.49 27
1697.59 26
1697.68 25
1697.78 23
1697.87 23
1697.96 23
1698.06 23
1698.15 25
1698.25 27
1698.34 29
1698.44 32
1698.53 35
1698.63 39
1698.72 43
1698.81 45
1698.91 47
1699.00 48
1699.10 49
1699.19 48
1699.29 48
1699.38 47
1699.48 45
1699.57 43
1699.66 41
1699.76 37
1699.85 32
1699.95 27
1700.04 20
1700.14 14
1700.23 7
1700.33 2
1700.42 0
1700.52 0
1700.61 0
1700.70 0
1700.80 1
1700.89 3
1700.99 5
1701.08 5
1701.18 5
1701.27 4
1701.37 1
1701.46 0
1701.56 0
1701.65 0
1701.74 0
1701.84 0
1701.93 2
1702.03 8
1702.12 17
1702.22 27
1702.31 38
1702.41 50
1702.50 63
1702.60 74
1702.69 84
1702.78 93
1702.88 99
1702.97 101
1703.07 101
1703.16 97
1703.26 93
1703.35 87
1703.45 82
1703.54 78
1703.64 75
1703.73 74
1703.83 74
1703.92 73
1704.01 72
1704.11 70
1704.20 67
1704.30 65
1704.39 64
1704.49 65
1704.58 70
1704.68 78
1704.77 88
1704.87 99
1704.96 109
1705.06 116
1705.15 120
1705.24 121
1705.34 119
1705.43 116
1705.53 113
1705.62 109
1705.72 106
1705.81 103
1705.91 100
1706.00 97
1706.10 93
1706.19 88
1706.29 81
1706.38 75
1706.48 69
1706.57 63
1706.66 58
1706.76 55
1706.85 54
1706.95 54
1707.04 55
1707.14 57
1707.23 60
1707.33 62
1707.42 63
1707.52 63
1707.61 63
1707.71 64
1707.80 64
1707.90 66
1707.99 70
1708.09 73
1708.18 77
1708.28 80
1708.37 81
1708.46 80
1708.56 77
1708.65 74
1708.75 72
1708.84 71
1708.94 72
1709.03 74
1709.13 77
1709.22 79
1709.32 79
1709.41 76
1709.51 70
1709.60 62
1709.70 54
1709.79 45
1709.89 39
1709.98 36
1710.08 36
1710.17 37
1710.27 39
1710.36 40
1710.45 41
1710.55 39
1710.64 36
1710.74 32
1710.83 29
1710.93 25
1711.02 22
1711.12 18
1711.21 14
1711.31 11
1711.40 8
1711.50 7
1711.59 8
1711.69 11
1711.78 16
1711.88 23
1711.97 30
1712.07 36
1712.16 40
1712.26 42
1712.35 41
1712.45 38
1712.54 34
1712.64 30
1712.73 27
1712.83 25
1712.92 24
1713.02 22
1713.11 21
1713.21 20
1713.30 20
1713.39 22
1713.49 25
1713.58 30
1713.68 35
1713.77 41
1713.87 47
1713.96 52
1714.06 56
1714.15 58
1714.25 60
1714.34 61
1714.44 63
1714.53 63
1714.63 64
1714.72 64
1714.82 63
1714.91 62
1715.01 62
1715.10 62
1715.20 63
1715.29 65
1715.39 67
1715.48 70
1715.58 72
1715.67 73
1715.77 74
1715.86 75
1715.96 75
1716.05 76
1716.15 77
1716.24 77
1716.34 78
1716.43 78
1716.53 77
1716.62 75
1716.72 72
1716.81 68
1716.91 65
1717.00 62
1717.10 60
1717.19 59
1717.29 58
1717.38 57
1717.48 56
1717.57 54
1717.67 50
1717.76 45
1717.86 39
1717.95 33
1718.05 27
1718.14 23
1718.24 21
1718.33 22
1718.43 25
1718.52 29
1718.62 35
1718.71 40
1718.81 43
1718.90 44
1719.00 42
1719.09 38
1719.19 32
1719.28 26
1719.38 21
1719.47 17
1719.57 15
1719.66 15
1719.76 17
1719.85 19
1719.95 21
1720.04 22
1720.14 22
1720.23 19
1720.33 15
1720.42 11
1720.52 7
1720.61 4
1720.71 3
1720.80 5
1720.90 9
1720.99 15
1721.09 23
1721.18 33
1721.28 43
1721.37 53
1721.47 61
1721.56 67
1721.66 71
1721.75 73
1721.85 73
1721.95 73
1722.04 73
1722.14 73
1722.23 74
1722.33 75
1722.42 76
1722.52 77
1722.61 78
1722.71 77
1722.80 76
1722.90 75
1722.99 72
1723.09 69
1723.18 65
1723.28 60
1723.37 56
1723.47 54
1723.56 52
1723.66 52
1723.75 54
1723.85 56
1723.94 58
1724.04 58
1724.13 56
1724.23 53
1724.32 48
1724.42 42
1724.51 35
1724.61 29
1724.70 25
1724.80 22
1724.90 21
1724.99 22
1725.09 24
1725.18 28
1725.28 34
1725.37 41
1725.47 48
1725.56 57
1725.66 65
1725.75 72
1725.85 76
1725.94 78
1726.04 75
1726.13 69
1726.23 61
1726.32 51
1726.42 41
1726.51 33
1726.61 29
1726.70 27
1726.80 29
1726.89 34
1726.99 40
1727.09 46
1727.18 50
1727.28 53
1727.37 53
1727.47 51
1727.56 48
1727.66 44
1727.75 40
1727.85 36
1727.94 32
1728.04 28
1728.13 23
1728.23 19
1728.32 15
1728.42 11
1728.51 8
1728.61 7
1728.71 7
1728.80 8
1728.90 10
1728.99 12
1729.09 15
1729.18 16
1729.28 17
1729.37 17
1729.47 17
1729.56 16
1729.66 17
1729.75 18
1729.85 21
1729.94 25
1730.04 30
1730.14 35
1730.23 41
1730.33 47
1730.42 52
1730.52 57
1730.61 63
1730.71 68
1730.80 74
1730.90 80
1730.99 85
1731.09 90
1731.18 92
1731.28 92
1731.37 90
1731.47 85
1731.57 80
1731.66 75
1731.76 71
1731.85 70
1731.95 72
1732.04 75
1732.14 78
1732.23 80
1732.33 78
1732.42 73
1732.52 66
1732.61 56
1732.71 46
1732.81 38
1732.90 32
1733.00 29
1733.09 27
1733.19 27
1733.28 27
1733.38 26
1733.47 23
1733.57 18
1733.66 13
1733.76 8
1733.86 3
1733.95 0
1734.05 0
1734.14 0
1734.24 0
1734.33 0
1734.43 0
1734.52 2
1734.62 6
1734.71 9
1734.81 11
1734.91 12
1735.00 11
1735.10 8
1735.19 5
1735.29 2
1735.38 0
1735.48 0
1735.57 0
1735.67 1
1735.77 2
1735.86 4
1735.96 5
1736.05 5
1736.15 4
1736.24 2
1736.34 0
1736.43 0
1736.53 0
1736.62 0
1736.72 0
1736.82 0
1736.91 5
1737.01 11
1737.10 17
1737.20 22
1737.29 27
1737.39 31
1737.48 35
1737.58 40
1737.68 46
1737.77 52
1737.87 58
1737.96 62
1738.06 65
1738.15 66
1738.25 66
1738.34 65
1738.44 65
1738.54 66
1738.63 68
1738.73 72
1738.82 75
1738.92 78
1739.01 80
1739.11 81
1739.20 82
1739.30 83
1739.40 85
1739.49 89
1739.59 95
1739.68 101
1739.78 106
1739.87 109
1739.97 109
1740.07 106
1740.16 99
1740.26 91
1740.35 81
1740.45 71
1740.54 63
1740.64 56
1740.73 52
1740.83 49
1740.93 48
1741.02 47
1741.12 45
1741.21 44
1741.31 42
1741.40 40
1741.50 38
1741.60 37
1741.69 37
1741.79 37
1741.88 39
1741.98 43
1742.07 47
1742.17 53
1742.27 59
1742.36 65
1742.46 72
1742.55 78
1742.65 82
1742.74 86
1742.84 88
1742.93 89
1743.03 89
1743.13 88
1743.22 86
1743.32 84
1743.41 82
1743.51 81
1743.60 81
1743.70 82
1743.80 83
1743.89 85
1743.99 87
1744.08 90
1744.18 95
1744.27 99
1744.37 104
1744.47 110
1744.56 115
1744.66 118
1744.75 121
1744.85 122
1744.95 121
1745.04 120
1745.14 119
1745.23 117
1745.33 114
1745.42 111
1745.52 106
1745.62 101
1745.71 96
1745.81 91
1745.90 89
1746.00 89
1746.09 92
1746.19 96
1746.29 99
1746.38 101
1746.48 99
1746.57 95
1746.67 88
1746.76 81
1746.86 76
1746.96 74
1747.05 75
1747.15 78
1747.24 83
1747.34 88
1747.44 90
1747.53 90
1747.63 88
1747.72 84
1747.82 82
1747.91 81
1748.01 82
1748.11 85
1748.20 90
1748.30 97
1748.39 104
1748.49 112
1748.59 119
1748.68 127
1748.78 135
1748.87 142
1748.97 148
1749.06 154
1749.16 158
1749.26 161
1749.35 162
1749.45 161
1749.54 159
1749.64 155
1749.74 151
1749.83 146
1749.93 142
1750.02 139
1750.12 136
1750.22 135
1750.31 135
1750.41 137
1750.50 140
1750.60 145
1750.70 151
1750.79 158
1750.89 163
1750.98 166
1751.08 166
1751.17 163
1751.27 156
1751.37 146
1751.46 134
1751.56 120
1751.65 106
1751.75 93
1751.85 81
1751.94 70
1752.04 63
1752.13 58
1752.23 55
1752.33 54
1752.42 56
1752.52 59
1752.61 63
1752.71 68
1752.81 73
1752.90 79
1753.00 83
1753.09 85
1753.19 85
1753.29 83
1753.38 79
1753.48 75
1753.57 72
1753.67 71
1753.77 71
1753.86 74
1753.96 78
1754.05 83
1754.15 87
1754.25 90
1754.34 92
1754.44 92
1754.53 91
1754.63 87
1754.73 82
1754.82 75
1754.92 67
1755.01 58
1755.11 49
1755.21 41
1755.30 36
1755.40 33
1755.49 33
1755.59 36
1755.69 40
1755.78 43
1755.88 46
1755.97 46
1756.07 47
1756.17 47
1756.26 48
1756.36 52
1756.45 57
1756.55 64
1756.65 71
1756.74 76
1756.84 79
1756.93 77
1757.03 73
1757.13 66
1757.22 59
1757.32 52
1757.42 47
1757.51 45
1757.61 45
1757.70 46
1757.80 49
1757.90 52
1757.99 54
1758.09 54
1758.18 52
1758.28 48
1758.38 42
1758.47 34
1758.57 25
1758.66 17
1758.76 11
1758.86 8
1758.95 9
1759.05 13
1759.15 19
1759.24 26
1759.34 32
1759.43 39
1759.53 43
1759.63 46
1759.72 48
1759.82 49
1759.91 49
1760.01 48
1760.11 47
1760.20 46
1760.30 47
1760.40 48
1760.49 51
1760.59 55
1760.68 58
1760.78 61
1760.88 61
1760.97 58
1761.07 53
1761.16 46
1761.26 40
1761.36 34
1761.45 32
1761.55 32
1761.65 36
1761.74 42
1761.84 50
1761.93 58
1762.03 65
1762.13 69
1762.22 70
1762.32 67
1762.42 62
1762.51 54
1762.61 46
1762.70 38
1762.80 30
1762.90 24
1762.99 18
1763.09 14
1763.19 12
1763.28 11
1763.38 12
1763.47 14
1763.57 17
1763.67 20
1763.76 22
1763.86 22
1763.96 21
1764.05 19
1764.15 18
1764.24 17
1764.34 18
1764.44 21
1764.53 26
1764.63 30
1764.73 33
1764.82 35
1764.92 34
1765.01 31
1765.11 28
1765.21 23
1765.30 20
1765.40 17
1765.50 15
1765.59 14
1765.69 14
1765.79 14
1765.88 14
1765.98 15
1766.07 16
1766.17 16
1766.27 17
1766.36 17
1766.46 17
1766.56 15
1766.65 12
1766.75 9
1766.85 7
1766.94 7
1767.04 8
1767.13 10
1767.23 14
1767.33 19
1767.42 24
1767.52 28
1767.62 32
1767.71 35
1767.81 39
1767.91 42
1768.00 45
1768.10 49
1768.19 52
1768.29 54
1768.39 54
1768.48 52
1768.58 48
1768.68 43
1768.77 38
1768.87 35
1768.97 33
1769.06 34
1769.16 37
1769.25 42
1769.35 47
1769.45 53
1769.54 57
1769.64 59
1769.74 60
1769.83 59
1769.93 57
1770.03 54
1770.12 52
1770.22 51
1770.32 51
1770.41 53
1770.51 56
1770.60 60
1770.70 63
1770.80 66
1770.89 66
1770.99 64
1771.09 59
1771.18 53
1771.28 46
1771.38 39
1771.47 33
1771.57 29
1771.67 26
1771.76 25
1771.86 24
1771.96 24
1772.05 23
1772.15 23
1772.25 22
1772.34 22
1772.44 21
1772.53 19
1772.63 17
1772.73 13
1772.82 8
1772.92 4
1773.02 0
1773.11 0
1773.21 0
1773.31 0
1773.40 0
1773.50 0
1773.60 0
1773.69 0
1773.79 1
1773.89 3
1773.98 5
1774.08 6
1774.18 8
1774.27 9
1774.37 12
1774.47 16
1774.56 22
1774.66 30
1774.75 38
1774.85 46
1774.95 52
1775.04 57
1775.14 59
1775.24 59
1775.33 58
1775.43 58
1775.53 59
1775.62 59
1775.72 59
1775.82 58
1775.91 54
1776.01 48
1776.11 41
1776.20 33
1776.30 28
1776.40 25
1776.49 27
1776.59 33
1776.69 43
1776.78 56
1776.88 69
1776.98 82
1777.07 92
1777.17 99
1777.27 103
1777.36 103
1777.46 100
1777.56 95
1777.65 89
1777.75 81
1777.85 73
1777.94 64
1778.04 55
1778.14 46
1778.23 38
1778.33 30
1778.43 24
1778.52 20
1778.62 18
1778.72 18
1778.81 21
1778.91 26
1779.01 33
1779.10 40
1779.20 48
1779.30 54
1779.39 58
1779.49 59
1779.59 59
1779.68 57
1779.78 54
1779.88 51
1779.97 48
1780.07 46
1780.17 45
1780.26 44
1780.36 43
1780.46 41
1780.55 40
1780.65 38
1780.75 36
1780.84 35
1780.94 33
1781.04 31
1781.13 29
1781.23 27
1781.33 25
1781.42 24
1781.52 23
1781.62 23
1781.71 22
1781.81 21
1781.91 18
1782.00 15
1782.10 12
1782.20 9
1782.30 7
1782.39 7
1782.49 7
1782.59 8
1782.68 10
1782.78 13
1782.88 16
1782.97 20
1783.07 24
1783.17 29
1783.26 32
1783.36 35
1783.46 35
1783.55 33
1783.65 31
1783.75 28
1783.84 27
1783.94 28
1784.04 30
1784.13 33
1784.23 35
1784.33 36
1784.42 35
1784.52 33
1784.62 30
1784.72 27
1784.81 26
1784.91 25
1785.01 25
1785.10 26
1785.20 26
1785.30 25
1785.39 23
1785.49 21
1785.59 18
1785.68 15
1785.78 13
1785.88 12
1785.97 10
1786.07 9
1786.17 8
1786.27 8
1786.36 7
1786.46 8
1786.56 9
1786.65 11
1786.75 14
1786.85 19
1786.94 26
1787.04 35
1787.14 44
1787.23 53
1787.33 62
1787.43 69
1787.52 73
1787.62 75
1787.72 74
1787.82 72
1787.91 70
1788.01 69
1788.11 70
1788.20 72
1788.30 76
1788.40 80
1788.49 84
1788.59 87
1788.69 88
1788.78 86
1788.88 82
1788.98 76
1789.08 68
1789.17 61
1789.27 54
1789.37 49
1789.46 45
1789.56 43
1789.66 42
1789.75 42
1789.85 43
1789.95 43
1790.05 43
1790.14 42
1790.24 42
1790.34 41
1790.43 39
1790.53 37
1790.63 34
1790.72 30
1790.82 26
1790.92 21
1791.02 16
1791.11 12
1791.21 10
1791.31 9
1791.40 11
1791.50 14
1791.60 18
1791.69 22
1791.79 25
1791.89 26
1791.99 25
1792.08 23
1792.18 21
1792.28 20
1792.37 22
1792.47 27
1792.57 35
1792.67 45
1792.76 55
1792.86 64
1792.96 70
1793.05 73
1793.15 73
1793.25 70
1793.34 66
1793.44 61
1793.54 56
1793.64 51
1793.73 45
1793.83 39
1793.93 34
1794.02 30
1794.12 27
1794.22 26
1794.32 28
1794.41 32
1794.51 37
1794.61 43
1794.70 49
1794.80 55
1794.90 60
1795.00 64
1795.09 66
1795.19 67
1795.29 66
1795.38 62
1795.48 56
1795.58 47
1795.67 37
1795.77 26
1795.87 16
1795.97 7
1796.06 0
1796.16 0
1796.26 0
1796.35 0
1796.45 0
1796.55 0
1796.65 0
1796.74 0
1796.84 0
1796.94 0
1797.04 11
1797.13 23
1797.23 35
1797.33 44
1797.42 50
1797.52 52
1797.62 50
1797.72 47
1797.81 44
1797.91 42
1798.01 41
1798.10 43
1798.20 46
1798.30 49
1798.40 51
1798.49 52
1798.59 51
1798.69 50
1798.78 49
1798.88 50
1798.98 53
1799.08 57
1799.17 64
1799.27 71
1799.37 80
1799.47 88
1799.56 96
1799.66 102
1799.76 107
1799.85 110
1799.95 110
1800.05 106
1800.15 100
1800.24 91
1800.34 81
1800.44 71
1800.54 62
1800.63 56
1800.73 53
1800.83 52
1800.92 53
1801.02 56
1801.12 59
1801.22 63
1801.31 68
1801.41 73
1801.51 78
1801.61 84
1801.70 90
1801.80 94
1801.90 96
1801.99 95
1802.09 93
1802.19 89
1802.29 84
1802.38 78
1802.48 73
1802.58 70
1802.68 67
1802.77 65
1802.87 64
1802.97 64
1803.06 65
1803.16 66
1803.26 67
1803.36 67
1803.45 67
1803.55 68
1803.65 69
1803.75 71
1803.84 75
1803.94 81
1804.04 89
1804.14 97
1804.23 105
1804.33 111
1804.43 114
1804.53 114
1804.62 110
1804.72 105
1804.82 100
1804.91 95
1805.01 92
1805.11 91
1805.21 94
1805.30 98
1805.40 105
1805.50 112
1805.60 121
1805.69 131
1805.79 140
1805.89 151
1805.99 161
1806.08 170
1806.18 178
1806.28 186
1806.38 192
1806.47 199
1806.57 204
1806.67 209
1806.77 213
1806.86 216
1806.96 216
1807.06 213
1807.16 206
1807.25 196
1807.35 184
1807.45 172
1807.55 160
1807.64 150
1807.74 144
1807.84 141
1807.93 141
1808.03 143
1808.13 147
1808.23 151
1808.32 153
1808.42 153
1808.52 150
1808.62 144
1808.71 134
1808.81 123
1808.91 110
1809.01 98
1809.10 88
1809.20 80
1809.30 76
1809.40 74
1809.49 76
1809.59 80
1809.69 85
1809.79 90
1809.88 95
1809.98 100
1810.08 103
1810.18 104
1810.27 104
1810.37 102
1810.47 99
1810.57 95
1810.67 91
1810.76 87
1810.86 85
1810.96 85
1811.06 86
1811.15 88
1811.25 91
1811.35 93
1811.45 94
1811.54 93
1811.64 90
1811.74 85
1811.84 80
1811.93 76
1812.03 73
1812.13 73
1812.23 73
1812.32 75
1812.42 77
1812.52 78
1812.62 78
1812.71 75
1812.81 70
1812.91 64
1813.01 57
1813.10 49
1813.20 42
1813.30 37
1813.40 32
1813.49 28
1813.59 25
1813.69 23
1813.79 22
1813.89 20
1813.98 17
1814.08 14
1814.18 9
1814.28 4
1814.37 0
1814.47 0
1814.57 0
1814.67 0
1814.76 0
1814.86 0
1814.96 0
1815.06 0
1815.15 0
1815.25 6
1815.35 14
1815.45 21
1815.55 28
1815.64 35
1815.74 41
1815.84 46
1815.94 49
1816.03 51
1816.13 51
1816.23 50
1816.33 47
1816.42 44
1816.52 40
1816.62 35
1816.72 30
1816.82 24
1816.91 18
1817.01 12
1817.11 8
1817.21 6
1817.30 7
1817.40 12
1817.50 21
1817.60 31
1817.69 43
1817.79 54
1817.89 63
1817.99 70
1818.09 76
1818.18 80
1818.28 85
1818.38 91
1818.48 97
1818.57 102
1818.67 107
1818.77 108
1818.87 107
1818.97 104
1819.06 99
1819.16 94
1819.26 89
1819.36 87
1819.45 86
1819.55 87
1819.65 88
1819.75 89
1819.85 90
1819.94 89
1820.04 87
1820.14 84
1820.24 80
1820.33 75
1820.43 69
1820.53 64
1820.63 58
1820.73 53
1820.82 49
1820.92 46
1821.02 45
1821.12 47
1821.21 51
1821.31 57
1821.41 65
1821.51 73
1821.61 81
1821.70 87
1821.80 90
1821.90 90
1822.00 88
1822.10 84
1822.19 80
1822.29 76
1822.39 73
1822.49 71
1822.58 71
1822.68 70
1822.78 69
1822.88 66
1822.98 63
1823.07 59
1823.17 55
1823.27 53
1823.37 52
1823.47 54
1823.56 57
1823.66 63
1823.76 68
1823.86 74
1823.95 79
1824.05 83
1824.15 86
1824.25 89
1824.35 91
1824.44 92
1824.54 92
1824.64 91
1824.74 88
1824.84 83
1824.93 75
1825.03 65
1825.13 55
1825.23 45
1825.33 36
1825.42 31
1825.52 31
1825.62 34
1825.72 43
1825.82 54
1825.91 67
1826.01 81
1826.11 94
1826.21 105
1826.31 111
1826.40 115
1826.50 115
1826.60 113
1826.70 109
1826.80 103
1826.89 96
1826.99 88
1827.09 80
1827.19 73
1827.29 67
1827.38 63
1827.48 60
1827.58 59
1827.68 59
1827.78 59
1827.87 59
1827.97 58
1828.07 59
1828.17 60
1828.27 62
1828.36 65
1828.46 69
1828.56 75
1828.66 81
1828.76 88
1828.85 96
1828.95 103
1829.05 111
1829.15 118
1829.25 123
1829.34 125
1829.44 124
1829.54 121
1829.64 115
1829.74 107
1829.83 99
1829.93 91
1830.03 84
1830.13 78
1830.23 73
1830.32 68
1830.42 63
1830.52 58
1830.62 51
1830.72 43
1830.81 34
1830.91 23
1831.01 13
1831.11 3
1831.21 0
1831.30 0
1831.40 0
1831.50 5
1831.60 17
1831.70 31
1831.80 46
1831.89 60
1831.99 71
1832.09 78
1832.19 79
1832.29 77
1832.38 71
1832.48 63
1832.58 55
1832.68 48
1832.78 44
1832.87 42
1832.97 42
1833.07 44
1833.17 47
1833.27 50
1833.37 52
1833.46 54
1833.56 56
1833.66 57
1833.76 58
1833.86 59
1833.95 60
1834.05 59
1834.15 58
1834.25 55
1834.35 53
1834.45 50
1834.54 48
1834.64 48
1834.74 48
1834.84 48
1834.94 49
1835.03 49
1835.13 49
1835.23 48
1835.33 47
1835.43 47
1835.53 48
1835.62 51
1835.72 54
1835.82 57
1835.92 58
1836.02 57
1836.11 53
1836.21 47
1836.31 39
1836.41 31
1836.51 24
1836.61 20
1836.70 17
1836.80 17
1836.90 17
1837.00 16
1837.10 16
1837.20 15
1837.29 14
1837.39 14
1837.49 16
1837.59 19
1837.69 24
1837.78 30
1837.88 36
1837.98 42
1838.08 47
1838.18 51
1838.28 52
1838.37 53
1838.47 52
1838.57 51
1838.67 51
1838.77 53
1838.87 55
1838.96 58
1839.06 62
1839.16 65
1839.26 67
1839.36 68
1839.46 66
1839.55 64
1839.65 63
1839.75 62
1839.85 64
1839.95 69
1840.05 76
1840.14 85
1840.24 95
1840.34 103
1840.44 110
1840.54 113
1840.64 113
1840.73 109
1840.83 102
1840.93 92
1841.03 82
1841.13 71
1841.23 62
1841.32 55
1841.42 51
1841.52 49
1841.62 50
1841.72 52
1841.82 54
1841.91 55
1842.01 53
1842.11 50
1842.21 46
1842.31 40
1842.41 35
1842.50 30
1842.60 27
1842.70 25
1842.80 25
1842.90 26
1843.00 27
1843.10 27
1843.19 27
1843.29 26
1843.39 24
1843.49 23
1843.59 22
1843.69 24
1843.78 28
1843.88 34
1843.98 41
1844.08 48
1844.18 54
1844.28 58
1844.37 59
1844.47 57
1844.57 52
1844.67 46
1844.77 38
1844.87 30
1844.97 24
1845.06 20
1845.16 18
1845.26 18
1845.36 19
1845.46 20
1845.56 21
1845.65 20
1845.75 20
1845.85 19
1845.95 18
1846.05 17
1846.15 17
1846.25 18
1846.34 19
1846.44 20
1846.54 20
1846.64 20
1846.74 21
1846.84 22
1846.94 25
1847.03 29
1847.13 34
1847.23 39
1847.33 45
1847.43 49
1847.53 52
1847.62 53
1847.72 53
1847.82 51
1847.92 47
1848.02 41
1848.12 35
1848.22 29
1848.31 23
1848.41 18
1848.51 15
1848.61 14
1848.71 15
1848.81 16
1848.91 19
1849.00 21
1849.10 24
1849.20 27
1849.30 31
1849.40 34
1849.50 38
1849.60 40
1849.69 41
1849.79 40
1849.89 36
1849.99 30
1850.09 23
1850.19 17
1850.29 12
1850.38 9
1850.48 9
1850.58 12
1850.68 15
1850.78 20
1850.88 23
1850.98 26
1851.08 28
1851.17 29
1851.27 29
1851.37 29
1851.47 30
1851.57 32
1851.67 35
1851.77 38
1851.86 41
1851.96 45
1852.06 47
1852.16 50
1852.26 51
1852.36 53
1852.46 55
1852.55 58
1852.65 61
1852.75 64
1852.85 67
1852.95 69
1853.05 69
1853.15 69
1853.25 66
1853.34 63
1853.44 59
1853.54 55
1853.64 52
1853.74 50
1853.84 49
1853.94 50
1854.04 52
1854.13 54
1854.23 57
1854.33 59
1854.43 59
1854.53 59
1854.63 58
1854.73 56
1854.82 55
1854.92 55
1855.02 55
1855.12 55
1855.22 56
1855.32 58
1855.42 59
1855.52 61
1855.61 62
1855.71 64
1855.81 66
1855.91 68
1856.01 70
1856.11 71
1856.21 72
1856.31 73
1856.40 73
1856.50 73
1856.60 74
1856.70 76
1856.80 79
1856.90 83
1857.00 87
1857.10 92
1857.19 95
1857.29 97
1857.39 95
1857.49 91
1857.59 83
1857.69 73
1857.79 62
1857.89 50
1857.99 38
1858.08 27
1858.18 17
1858.28 10
1858.38 5
1858.48 3
1858.58 3
1858.68 5
1858.78 7
1858.87 8
1858.97 8
1859.07 5
1859.17 2
1859.27 0
1859.37 0
1859.47 0
1859.57 0
1859.67 0
1859.76 0
1859.86 1
1859.96 7
1860.06 13
1860.16 20
1860.26 25
1860.36 30
1860.46 34
1860.56 35
1860.65 35
1860.75 32
1860.85 26
1860.95 20
1861.05 14
1861.15 10
1861.25 9
1861.35 11
1861.45 17
1861.54 24
1861.64 31
1861.74 36
1861.84 38
1861.94 36
1862.04 32
1862.14 26
1862.24 21
1862.34 18
1862.43 19
1862.53 24
1862.63 33
1862.73 44
1862.83 55
1862.93 65
1863.03 73
1863.13 77
1863.23 78
1863.32 77
1863.42 73
1863.52 69
1863.62 64
1863.72 59
1863.82 55
1863.92 51
1864.02 48
1864.12 45
1864.22 44
1864.31 42
1864.41 41
1864.51 40
1864.61 40
1864.71 41
1864.81 44
1864.91 48
1865.01 54
1865.11 59
1865.21 65
1865.30 70
1865.40 73
1865.50 75
1865.60 75
1865.70 76
1865.80 77
1865.90 78
1866.00 79
1866.10 80
1866.20 81
1866.29 81
1866.39 80
1866.49 78
1866.59 75
1866.69 72
1866.79 68
1866.89 64
1866.99 60
1867.09 56
1867.19 53
1867.28 52
1867.38 51
1867.48 52
1867.58 53
1867.68 55
1867.78 56
1867.88 56
1867.98 55
1868.08 53
1868.18 51
1868.28 48
1868.37 46
1868.47 44
1868.57 41
1868.67 38
1868.77 35
1868.87 32
1868.97 30
1869.07 30
1869.17 32
1869.27 37
1869.37 44
1869.46 52
1869.56 61
1869.66 70
1869.76 76
1869.86 80
1869.96 80
1870.06 77
1870.16 71
1870.26 63
1870.36 54
1870.46 45
1870.56 38
1870.65 32
1870.75 30
1870.85 30
1870.95 32
1871.05 35
1871.15 39
1871.25 43
1871.35 47
1871.45 51
1871.55 56
1871.65 63
1871.74 70
1871.84 78
1871.94 85
1872.04 90
1872.14 94
1872.24 94
1872.34 92
1872.44 87
1872.54 82
1872.64 77
1872.74 72
1872.84 67
1872.94 64
1873.03 61
1873.13 57
1873.23 53
1873.33 49
1873.43 44
1873.53 40
1873.63 37
1873.73 34
1873.83 32
1873.93 30
1874.03 27
1874.13 25
1874.23 22
1874.32 19
1874.42 18
1874.52 17
1874.62 18
1874.72 21
1874.82 24
1874.92 27
1875.02 29
1875.12 30
1875.22 30
1875.32 29
1875.42 28
1875.52 29
1875.61 31
1875.71 35
1875.81 39
1875.91 44
1876.01 48
1876.11 52
1876.21 55
1876.31 59
1876.41 64
1876.51 69
1876.61 74
1876.71 80
1876.81 86
1876.91 91
1877.00 95
1877.10 98
1877.20 100
1877.30 100
1877.40 100
1877.50 98
1877.60 95
1877.70 91
1877.80 85
1877.90 78
1878.00 71
1878.10 64
1878.20 59
1878.30 54
1878.40 50
1878.49 47
1878.59 45
1878.69 44
1878.79 43
1878.89 44
1878.99 46
1879.09 48
1879.19 51
1879.29 51
1879.39 50
1879.49 46
1879.59 39
1879.69 30
1879.79 20
1879.89 11
1879.99 3
1880.08 0
1880.18 0
1880.28 0
1880.38 0
1880.48 0
1880.58 0
1880.68 0
1880.78 0
1880.88 0
1880.98 8
1881.08 19
1881.18 30
1881.28 38
1881.38 43
1881.48 44
1881.58 41
1881.68 37
1881.77 32
1881.87 28
1881.97 27
1882.07 27
1882.17 29
1882.27 32
1882.37 34
1882.47 35
1882.57 35
1882.67 33
1882.77 30
1882.87 25
1882.97 20
1883.07 15
1883.17 10
1883.27 7
1883.37 7
1883.47 8
1883.57 13
1883.66 19
1883.76 27
1883.86 36
1883.96 45
1884.06 52
1884.16 58
1884.26 63
1884.36 66
1884.46 69
1884.56 71
1884.66 72
1884.76 73
1884.86 73
1884.96 71
1885.06 68
1885.16 63
1885.26 58
1885.36 53
1885.46 50
1885.56 49
1885.66 51
1885.75 56
1885.85 63
1885.95 72
1886.05 81
1886.15 91
1886.25 99
1886.35 107
1886.45 114
1886.55 119
1886.65 122
1886.75 122
1886.85 120
1886.95 115
1887.05 107
1887.15 97
1887.25 86
1887.35 74
1887.45 62
1887.55 52
1887.65 45
1887.75 40
1887.85 36
1887.95 34
1888.04 32
1888.14 31
1888.24 29
1888.34 29
1888.44 28
1888.54 30
1888.64 33
1888.74 37
1888.84 42
1888.94 47
1889.04 52
1889.14 55
1889.24 57
1889.34 59
1889.44 61
1889.54 64
1889.64 67
1889.74 71
1889.84 74
1889.94 76
1890.04 75
1890.14 72
1890.24 67
1890.34 60
1890.44 52
1890.54 45
1890.64 38
1890.74 33
1890.83 30
1890.93 27
1891.03 25
1891.13 22
1891.23 19
1891.33 16
1891.43 12
1891.53 9
1891.63 6
1891.73 4
1891.83 3
1891.93 4
1892.03 5
1892.13 7
1892.23 8
1892.33 10
1892.43 10
1892.53 9
1892.63 6
1892.73 1
1892.83 0
1892.93 0
1893.03 0
1893.13 0
1893.23 0
1893.33 0
1893.43 0
1893.53 8
1893.63 17
1893.73 26
1893.83 35
1893.93 43
1894.03 51
1894.13 58
1894.23 64
1894.33 68
1894.42 71
1894.52 72
1894.62 71
1894.72 68
1894.82 64
1894.92 60
1895.02 54
1895.12 49
1895.22 44
1895.32 39
1895.42 36
1895.52 33
1895.62 32
1895.72 32
1895.82 34
1895.92 36
1896.02 40
1896.12 43
1896.22 46
1896.32 49
1896.42 51
1896.52 52
1896.62 52
1896.72 50
1896.82 47
1896.92 44
1897.02 40
1897.12 36
1897.22 32
1897.32 30
1897.42 30
1897.52 30
1897.62 31
1897.72 32
1897.82 31
1897.92 29
1898.02 26
1898.12 21
1898.22 16
1898.32 9
1898.42 3
1898.52 0
1898.62 0
1898.72 0
1898.82 0
1898.92 0
1899.02 0
1899.12 0
1899.22 2
1899.32 7
1899.42 12
1899.52 16
1899.62 18
1899.72 19
1899.82 20
1899.92 22
1900.02 24
1900.12 29
1900.22 36
1900.32 45
1900.42 54
1900.52 62
1900.62 69
1900.72 73
1900.82 74
1900.92 73
1901.02 71
1901.12 69
1901.22 68
1901.32 67
1901.42 67
1901.52 68
1901.62 68
1901.72 67
1901.82 65
1901.92 63
1902.02 60
1902.12 58
1902.22 55
1902.32 52
1902.42 48
1902.52 44
1902.62 39
1902.72 33
1902.82 27
1902.92 23
1903.02 19
1903.12 17
1903.22 16
1903.32 17
1903.42 19
1903.52 22
1903.62 25
1903.72 29
1903.82 33
1903.92 36
1904.02 39
1904.12 40
1904.22 39
1904.32 36
1904.42 32
1904.52 27
1904.62 22
1904.72 18
1904.82 14
1904.92 11
1905.02 9
1905.12 7
1905.22 5
1905.32 3
1905.42 0
1905.52 0
1905.62 0
1905.72 0
1905.82 0
1905.92 2
1906.02 7
1906.12 13
1906.22 17
1906.32 20
1906.42 21
1906.52 23
1906.62 25
1906.72 30
1906.82 37
1906.92 47
1907.02 58
1907.12 69
1907.22 78
1907.32 85
1907.42 89
1907.52 89
1907.62 86
1907.72 80
1907.82 73
1907.92 65
1908.02 58
1908.12 50
1908.22 44
1908.32 39
1908.42 34
1908.52 30
1908.62 26
1908.72 21
1908.82 16
1908.92 10
1909.02 4
1909.12 0
1909.22 0
1909.32 0
1909.42 0
1909.52 0
1909.62 0
1909.72 0
1909.82 0
1909.92 9
1910.02 19
1910.12 28
1910.22 37
1910.32 44
1910.42 49
1910.52 53
1910.62 56
1910.72 57
1910.82 57
1910.92 56
1911.02 53
1911.12 50
1911.22 46
1911.32 43
1911.42 41
1911.52 41
1911.62 43
1911.73 47
1911.83 51
1911.93 57
1912.03 62
1912.13 67
1912.23 71
1912.33 74
1912.43 75
1912.53 76
1912.63 77
1912.73 78
1912.83 80
1912.93 82
1913.03 84
1913.13 86
1913.23 85
1913.33 82
1913.43 77
1913.53 69
1913.63 60
1913.73 49
1913.83 37
1913.93 27
1914.03 17
1914.13 11
1914.23 7
1914.33 6
1914.43 8
1914.53 14
1914.63 22
1914.73 32
1914.83 42
1914.93 54
1915.03 66
1915.13 78
1915.23 91
1915.33 103
1915.44 115
1915.54 123
1915.64 128
1915.74 130
1915.84 128
1915.94 123
1916.04 117
1916.14 111
1916.24 106
1916.34 102
1916.44 100
1916.54 97
1916.64 94
1916.74 90
1916.84 85
1916.94 78
1917.04 71
1917.14 65
1917.24 61
1917.34 60
1917.44 63
1917.54 69
1917.64 77
1917.74 87
1917.84 96
1917.94 104
1918.04 109
1918.15 111
1918.25 110
1918.35 106
1918.45 99
1918.55 90
1918.65 79
1918.75 68
1918.85 56
1918.95 45
1919.05 35
1919.15 28
1919.25 25
1919.35 24
1919.45 27
1919.55 33
1919.65 41
1919.75 50
1919.85 59
1919.95 68
1920.05 76
1920.15 83
1920.25 88
1920.35 91
1920.45 91
1920.56 89
1920.66 85
1920.76 80
1920.86 74
1920.96 69
1921.06 66
1921.16 63
1921.26 63
1921.36 64
1921.46 65
1921.56 67
1921.66 70
1921.76 72
1921.86 75
1921.96 79
1922.06 82
1922.16 85
1922.26 86
1922.36 86
1922.46 84
1922.57 80
1922.67 76
1922.77 71
1922.87 66
1922.97 62
1923.07 57
1923.17 53
1923.27 50
1923.37 48
1923.47 47
1923.57 49
1923.67 54
1923.77 62
1923.87 70
1923.97 79
1924.07 86
1924.17 90
1924.27 91
1924.37 88
1924.48 84
1924.58 78
1924.68 72
1924.78 68
1924.88 65
1924.98 65
1925.08 66
1925.18 68
1925.28 72
1925.38 75
1925.48 77
1925.58 77
1925.68 76
1925.78 74
1925.88 71
1925.98 67
1926.08 63
1926.19 59
1926.29 56
1926.39 53
1926.49 51
1926.59 49
1926.69 48
1926.79 47
1926.89 48
1926.99 49
1927.09 51
1927.19 53
1927.29 55
1927.39 56
1927.49 56
1927.59 55
1927.69 52
1927.80 48
1927.90 43
1928.00 38
1928.10 33
1928.20 29
1928.30 26
1928.40 25
1928.50 25
1928.60 26
1928.70 27
1928.80 28
1928.90 28
1929.00 28
1929.10 28
1929.20 28
1929.31 29
1929.41 32
1929.51 34
1929.61 37
1929.71 38
1929.81 38
1929.91 35
1930.01 30
1930.11 23
1930.21 17
1930.31 13
1930.41 11
1930.51 13
1930.61 18
1930.72 27
1930.82 37
1930.92 47
1931.02 56
1931.12 63
1931.22 68
1931.32 71
1931.42 71
1931.52 70
1931.62 66
1931.72 62
1931.82 57
1931.92 51
1932.02 44
1932.13 38
1932.23 33
1932.33 30
1932.43 29
1932.53 31
1932.63 34
1932.73 39
1932.83 44
1932.93 49
1933.03 53
1933.13 55
1933.23 56
1933.33 57
1933.44 58
1933.54 59
1933.64 61
1933.74 63
1933.84 66
1933.94 69
1934.04 71
1934.14 73
1934.24 75
1934.34 75
1934.44 74
1934.54 72
1934.65 69
1934.75 66
1934.85 64
1934.95 61
1935.05 60
1935.15 59
1935.25 60
1935.35 61
1935.45 63
1935.55 66
1935.65 69
1935.75 72
1935.86 74
1935.96 75
1936.06 74
1936.16 71
1936.26 66
1936.36 61
1936.46 56
1936.56 53
1936.66 51
1936.76 51
1936.86 50
1936.97 49
1937.07 46
1937.17 41
1937.27 33
1937.37 23
1937.47 12
1937.57 1
1937.67 0
1937.77 0
1937.87 0
1937.97 0
1938.08 0
1938.18 0
1938.28 0
1938.38 1
1938.48 8
1938.58 15
1938.68 20
1938.78 24
1938.88 26
1938.98 28
1939.08 30
1939.19 32
1939.29 35
1939.39 39
1939.49 43
1939.59 49
1939.69 56
1939.79 61
1939.89 65
1939.99 68
1940.09 70
1940.19 70
1940.30 70
1940.40 71
1940.50 74
1940.60 77
1940.70 82
1940.80 87
1940.90 91
1941.00 94
1941.10 94
1941.20 92
1941.31 89
1941.41 85
1941.51 81
1941.61 78
1941.71 76
1941.81 77
1941.91 81
1942.01 86
1942.11 92
1942.21 98
1942.32 104
1942.42 106
1942.52 106
1942.62 102
1942.72 93
1942.82 80
1942.92 64
1943.02 46
1943.12 28
1943.23 11
1943.33 0
1943.43 0
1943.53 0
1943.63 0
1943.73 0
1943.83 0
1943.93 0
1944.03 10
1944.13 20
1944.24 28
1944.34 33
1944.44 35
1944.54 34
1944.64 31
1944.74 28
1944.84 24
1944.94 22
1945.04 20
1945.15 19
1945.25 19
1945.35 20
1945.45 22
1945.55 24
1945.65 26
1945.75 29
1945.85 31
1945.95 33
1946.06 34
1946.16 35
1946.26 36
1946.36 37
1946.46 39
1946.56 42
1946.66 44
1946.76 46
1946.86 46
1946.97 44
1947.07 41
1947.17 38
1947.27 34
1947.37 29
1947.47 23
1947.57 18
1947.67 12
1947.78 7
1947.88 5
1947.98 6
1948.08 12
1948.18 21
1948.28 34
1948.38 47
1948.48 59
1948.58 68
1948.69 73
1948.79 75
1948.89 73
1948.99 70
1949.09 66
1949.19 61
1949.29 57
1949.39 54
1949.50 52
1949.60 51
1949.70 51
1949.80 53
1949.90 56
1950.00 61
1950.10 68
1950.20 75
1950.31 82
1950.41 89
1950.51 94
1950.61 97
1950.71 97
1950.81 94
1950.91 88
1951.01 79
1951.12 68
1951.22 55
1951.32 42
1951.42 29
1951.52 17
1951.62 8
1951.72 2
1951.82 0
1951.93 0
1952.03 0
1952.13 0
1952.23 0
1952.33 2
1952.43 4
1952.53 7
1952.63 9
1952.74 11
1952.84 12
1952.94 13
1953.04 15
1953.14 18
1953.24 23
1953.34 30
1953.44 39
1953.55 49
1953.65 59
1953.75 69
1953.85 77
1953.95 83
1954.05 86
1954.15 87
1954.26 87
1954.36 87
1954.46 86
1954.56 85
1954.66 84
1954.76 83
1954.86 82
1954.96 79
1955.07 75
1955.17 71
1955.27 66
1955.37 62
1955.47 59
1955.57 58
1955.67 58
1955.78 60
1955.88 63
1955.98 65
1956.08 67
1956.18 68
1956.28 69
1956.38 70
1956.49 72
1956.59 77
1956.69 83
1956.79 91
1956.89 100
1956.99 109
1957.09 117
1957.20 124
1957.30 128
1957.40 129
1957.50 128
1957.60 124
1957.70 118
1957.80 112
1957.91 105
1958.01 98
1958.11 92
1958.21 87
1958.31 83
1958.41 78
1958.51 74
1958.62 69
1958.72 63
1958.82 57
1958.92 51
1959.02 44
1959.12 38
1959.22 33
1959.33 29
1959.43 26
1959.53 23
1959.63 21
1959.73 18
1959.83 15
1959.93 12
1960.04 9
1960.14 6
1960.24 3
1960.34 1
1960.44 0
1960.54 0
1960.65 0
1960.75 0
1960.85 0
1960.95 0
1961.05 1
1961.15 2
1961.25 4
1961.36 7
1961.46 11
1961.56 16
1961.66 23
1961.76 32
1961.86 43
1961.96 55
1962.07 66
1962.17 74
1962.27 80
1962.37 80
1962.47 75
1962.57 66
1962.68 53
1962.78 39
1962.88 26
1962.98 14
1963.08 6
1963.18 0
1963.28 0
1963.39 0
1963.49 0
1963.59 0
1963.69 0
1963.79 0
1963.89 0
1964.00 0
1964.10 0
1964.20 6
1964.30 12
1964.40 19
1964.50 24
1964.61 29
1964.71 32
1964.81 33
1964.91 33
1965.01 32
1965.11 31
1965.22 31
1965.32 33
1965.42 38
1965.52 44
1965.62 51
1965.72 57
1965.83 60
1965.93 60
1966.03 56
1966.13 48
1966.23 39
1966.33 30
1966.43 21
1966.54 16
1966.64 13
1966.74 13
1966.84 16
1966.94 22
1967.04 29
1967.15 38
1967.25 47
1967.35 56
1967.45 66
1967.55 75
1967.66 83
1967.76 90
1967.86 96
1967.96 101
1968.06 103
1968.16 103
1968.27 100
1968.37 95
1968.47 87
1968.57 78
1968.67 69
1968.77 61
1968.88 54
1968.98 49
1969.08 44
1969.18 40
1969.28 35
1969.38 30
1969.49 26
1969.59 22
1969.69 19
1969.79 18
1969.89 18
1969.99 21
1970.10 25
1970.20 29
1970.30 34
1970.40 39
1970.50 44
1970.60 49
1970.71 55
1970.81 62
1970.91 69
1971.01 76
1971.11 83
1971.22 90
1971.32 96
1971.42 100
1971.52 104
1971.62 107
1971.72 110
1971.83 112
1971.93 115
1972.03 117
1972.13 120
1972.23 121
1972.34 121
1972.44 119
1972.54 117
1972.64 113
1972.74 108
1972.84 103
1972.95 98
1973.05 94
1973.15 90
1973.25 87
1973.35 84
1973.46 83
1973.56 83
1973.66 85
1973.76 88
1973.86 94
1973.96 101
1974.07 111
1974.17 122
1974.27 133
1974.37 142
1974.47 150
1974.58 154
1974.68 155
1974.78 151
1974.88 144
1974.98 133
1975.09 120
1975.19 105
1975.29 89
1975.39 72
1975.49 57
1975.59 43
1975.70 31
1975.80 22
1975.90 16
1976.00 12
1976.10 12
1976.21 14
1976.31 20
1976.41 28
1976.51 38
1976.61 48
1976.72 57
1976.82 65
1976.92 71
1977.02 77
1977.12 81
1977.23 85
1977.33 88
1977.43 90
1977.53 90
1977.63 89
1977.73 87
1977.84 83
1977.94 78
1978.04 75
1978.14 72
1978.24 71
1978.35 70
1978.45 68
1978.55 65
1978.65 60
1978.75 54
1978.86 46
1978.96 40
1979.06 36
1979.16 34
1979.26 35
1979.37 38
1979.47 42
1979.57 45
1979.67 45
1979.77 44
1979.88 39
1979.98 34
1980.08 28
1980.18 22
1980.28 17
1980.39 15
1980.49 14
1980.59 16
1980.69 19
1980.79 23
1980.90 26
1981.00 29
1981.10 30
1981.20 29
1981.30 27
1981.41 24
1981.51 20
1981.61 15
1981.71 9
1981.81 3
1981.92 0
1982.02 0
1982.12 0
1982.22 0
1982.32 0
1982.43 0
1982.53 0
1982.63 1
1982.73 17
1982.84 34
1982.94 51
1983.04 65
1983.14 76
1983.24 83
1983.35 86
1983.45 86
1983.55 85
1983.65 81
1983.75 78
1983.86 76
1983.96 74
1984.06 73
1984.16 72
1984.26 71
1984.37 71
1984.47 70
1984.57 69
1984.67 68
1984.78 68
1984.88 68
1984.98 70
1985.08 72
1985.18 74
1985.29 77
1985.39 80
1985.49 82
1985.59 84
1985.69 86
1985.80 87
1985.90 89
1986.00 90
1986.10 92
1986.21 93
1986.31 94
1986.41 94
1986.51 94
1986.61 92
1986.72 90
1986.82 86
1986.92 81
1987.02 75
1987.12 69
1987.23 62
1987.33 56
1987.43 50
1987.53 45
1987.64 43
1987.74 43
1987.84 44
1987.94 46
1988.04 51
1988.15 56
1988.25 64
1988.35 74
1988.45 86
1988.56 99
1988.66 113
1988.76 126
1988.86 136
1988.96 143
1989.07 145
1989.17 142
1989.27 136
1989.37 127
1989.48 116
1989.58 106
1989.68 97
1989.78 88
1989.88 81
1989.99 74
1990.09 69
1990.19 64
1990.29 61
1990.40 58
1990.50 58
1990.60 60
1990.70 63
1990.81 69
1990.91 74
1991.01 80
1991.11 84
1991.21 87
1991.32 88
1991.42 90
1991.52 92
1991.62 95
1991.73 100
1991.83 105
1991.93 111
1992.03 115
1992.14 117
1992.24 116
1992.34 113
1992.44 108
1992.54 103
1992.65 98
1992.75 95
1992.85 93
1992.95 91
1993.06 89
1993.16 86
1993.26 83
1993.36 80
1993.47 76
1993.57 73
1993.67 72
1993.77 71
1993.87 72
1993.98 73
1994.08 74
1994.18 76
1994.28 77
1994.39 78
1994.49 79
1994.59 80
1994.69 81
1994.80 81
1994.90 81
1995.00 80
1995.10 77
1995.21 74
1995.31 70
1995.41 66
1995.51 62
1995.62 58
1995.72 55
1995.82 52
1995.92 48
1996.03 44
1996.13 40
1996.23 36
1996.33 33
1996.43 31
1996.54 31
1996.64 34
1996.74 39
1996.84 46
1996.95 55
1997.05 66
1997.15 77
1997.25 90
1997.36 103
1997.46 117
1997.56 131
1997.66 145
1997.77 157
1997.87 165
1997.97 169
1998.07 167
1998.18 159
1998.28 146
1998.38 129
1998.48 109
1998.59 90
1998.69 72
1998.79 57
1998.89 46
1999.00 38
1999.10 36
1999.20 37
1999.30 41
1999.41 47
1999.51 55
1999.61 63
1999.71 72
1999.82 81
1999.92 89
2000.02 96
2000.12 101
2000.23 104
2000.33 103
2000.43 100
2000.53 95
2000.64 90
2000.74 84
2000.84 80
2000.94 76
2001.05 73
2001.15 71
2001.25 69
2001.35 68
2001.46 67
2001.56 68
2001.66 69
2001.76 70
2001.87 71
2001.97 71
2002.07 69
2002.17 66
2002.28 61
2002.38 56
2002.48 51
2002.59 47
2002.69 42
2002.79 38
2002.89 35
2003.00 32
2003.10 30
2003.20 29
2003.30 29
2003.41 29
2003.51 30
2003.61 31
2003.71 32
2003.82 33
2003.92 34
2004.02 35
2004.12 37
2004.23 40
2004.33 45
2004.43 51
2004.53 59
2004.64 67
2004.74 76
2004.84 84
2004.95 90
2005.05 94
2005.15 95
2005.25 95
2005.36 93
2005.46 90
2005.56 87
2005.66 83
2005.77 80
2005.87 76
2005.97 72
2006.07 68
2006.18 63
2006.28 59
2006.38 56
2006.49 54
2006.59 52
2006.69 52
2006.79 52
2006.90 53
2007.00 55
2007.10 57
2007.20 61
2007.31 66
2007.41 74
2007.51 82
2007.61 90
2007.72 98
2007.82 105
2007.92 110
2008.03 114
2008.13 116
2008.23 117
2008.33 116
2008.44 115
2008.54 112
2008.64 109
2008.74 104
2008.85 99
2008.95 94
2009.05 90
2009.16 87
2009.26 85
2009.36 85
2009.46 85
2009.57 88
2009.67 91
2009.77 95
2009.88 98
2009.98 99
2010.08 98
2010.18 94
2010.29 85
2010.39 74
2010.49 60
2010.59 46
2010.70 33
2010.80 23
2010.90 17
2011.01 15
2011.11 17
2011.21 24
2011.31 34
2011.42 46
2011.52 57
2011.62 66
2011.73 72
2011.83 74
2011.93 72
2012.03 67
2012.14 61
2012.24 55
2012.34 50
2012.45 48
2012.55 47
2012.65 48
2012.75 50
2012.86 52
2012.96 53
2013.06 53
2013.17 53
2013.27 53
2013.37 53
2013.47 53
2013.58 54
2013.68 57
2013.78 60
2013.89 65
2013.99 72
2014.09 80
2014.19 88
2014.30 96
2014.40 104
2014.50 109
2014.61 112
2014.71 111
2014.81 106
2014.91 98
2015.02 87
2015.12 74
2015.22 61
2015.33 50
2015.43 41
2015.53 35
2015.63 32
2015.74 33
2015.84 35
2015.94 40
2016.05 45
2016.15 50
2016.25 55
2016.35 62
2016.46 69
2016.56 78
2016.66 87
2016.77 97
2016.87 105
2016.97 112
2017.08 117
2017.18 118
2017.28 117
2017.38 114
2017.49 110
2017.59 107
2017.69 104
2017.80 102
2017.90 100
2018.00 97
2018.11 93
2018.21 88
2018.31 82
2018.41 76
2018.52 72
2018.62 69
2018.72 70
2018.83 73
2018.93 78
2019.03 82
2019.14 84
2019.24 84
2019.34 81
2019.44 75
2019.55 68
2019.65 61
2019.75 54
2019.86 49
2019.96 45
2020.06 41
2020.17 37
2020.27 33
2020.37 29
2020.47 24
2020.58 20
2020.68 17
2020.78 15
2020.89 16
2020.99 17
2021.09 20
2021.20 23
2021.30 26
2021.40 28
2021.51 28
2021.61 28
2021.71 27
2021.81 26
2021.92 26
2022.02 26
2022.12 26
2022.23 26
2022.33 26
2022.43 24
2022.54 22
2022.64 20
2022.74 18
2022.85 18
2022.95 18
2023.05 20
2023.15 21
2023.26 23
2023.36 24
2023.46 24
2023.57 23
2023.67 21
2023.77 18
2023.88 16
2023.98 13
2024.08 11
2024.19 10
2024.29 10
2024.39 10
2024.50 11
2024.60 13
2024.70 15
2024.80 18
2024.91 21
2025.01 24
2025.11 27
2025.22 30
2025.32 31
2025.42 32
2025.53 31
2025.63 31
2025.73 32
2025.84 35
2025.94 40
2026.04 46
2026.15 54
2026.25 62
2026.35 70
2026.46 76
2026.56 79
2026.66 80
2026.76 79
2026.87 77
2026.97 74
2027.07 70
2027.18 67
2027.28 64
2027.38 60
2027.49 56
2027.59 50
2027.69 43
2027.80 35
2027.90 26
2028.00 19
2028.11 13
2028.21 11
2028.31 13
2028.42 19
2028.52 26
2028.62 34
2028.73 41
2028.83 45
2028.93 46
2029.04 45
2029.14 43
2029.24 41
2029.35 41
2029.45 44
2029.55 49
2029.66 56
2029.76 63
2029.86 69
2029.97 74
2030.07 76
2030.17 76
2030.28 74
2030.38 71
2030.48 67
2030.59 64
2030.69 60
2030.79 58
2030.90 55
2031.00 53
2031.10 50
2031.21 47
2031.31 43
2031.41 40
2031.52 39
2031.62 40
2031.72 43
2031.83 47
2031.93 51
2032.03 54
2032.14 54
2032.24 50
2032.34 43
2032.45 33
2032.55 24
2032.65 15
2032.76 9
2032.86 6
2032.96 4
2033.07 4
2033.17 4
2033.27 2
2033.38 0
2033.48 0
2033.58 0
2033.69 0
2033.79 0
2033.89 0
2034.00 0
2034.10 2
2034.20 8
2034.31 13
2034.41 18
2034.51 21
2034.62 23
2034.72 25
2034.82 27
2034.93 30
2035.03 33
2035.13 37
2035.24 41
2035.34 45
2035.44 47
2035.55 47
2035.65 46
2035.75 43
2035.86 40
2035.96 37
2036.06 35
2036.17 34
2036.27 34
2036.37 33
2036.48 33
2036.58 33
2036.68 34
2036.79 35
2036.89 39
2036.99 44
2037.10 51
2037.20 59
2037.31 67
2037.41 75
2037.51 80
2037.62 84
2037.72 87
2037.82 88
2037.93 90
2038.03 93
2038.13 97
2038.24 103
2038.34 109
2038.44 115
2038.55 121
2038.65 125
2038.75 128
2038.86 130
2038.96 130
2039.06 130
2039.17 129
2039.27 126
2039.38 121
2039.48 114
2039.58 106
2039.69 97
2039.79 89
2039.89 81
2040.00 75
2040.10 71
2040.20 69
2040.31 67
2040.41 67
2040.51 68
2040.62 71
2040.72 75
2040.82 80
2040.93 85
2041.03 88
2041.14 90
2041.24 88
2041.34 84
2041.45 78
2041.55 72
2041.65 67
2041.76 65
2041.86 65
2041.96 69
2042.07 74
2042.17 80
2042.27 86
2042.38 89
2042.48 90
2042.59 89
2042.69 86
2042.79 82
2042.90 78
2043.00 73
2043.10 68
2043.21 63
2043.31 57
2043.41 51
2043.52 45
2043.62 40
2043.73 36
2043.83 32
2043.93 29
2044.04 26
2044.14 24
2044.24 22
2044.35 20
2044.45 19
2044.55 18
2044.66 19
2044.76 20
2044.87 22
2044.97 25
2045.07 28
2045.18 32
2045.28 35
2045.38 38
2045.49 40
2045.59 42
2045.70 43
2045.80 45
2045.90 47
2046.01 50
2046.11 55
2046.21 60
2046.32 65
2046.42 70
2046.52 73
2046.63 73
2046.73 71
2046.84 67
2046.94 62
2047.04 56
2047.15 51
2047.25 47
2047.35 43
2047.46 40
2047.56 38
2047.67 36
2047.77 34
2047.87 34
2047.98 34
2048.08 37
2048.18 42
2048.29 48
2048.39 54
2048.50 61
2048.60 68
2048.70 75
2048.81 80
2048.91 86
2049.01 90
2049.12 95
2049.22 99
2049.33 104
2049.43 108
2049.53 113
2049.64 117
2049.74 122
2049.84 126
2049.95 128
2050.05 129
2050.16 127
2050.26 122
2050.36 115
2050.47 106
2050.57 96
2050.67 85
2050.78 73
2050.88 62
2050.99 51
2051.09 42
2051.19 36
2051.30 31
2051.40 27
2051.51 24
2051.61 21
2051.71 17
2051.82 12
2051.92 6
2052.02 0
2052.13 0
2052.23 0
2052.34 0
2052.44 0
2052.54 0
2052.65 0
2052.75 0
2052.86 3
2052.96 12
2053.06 20
2053.17 27
2053.27 31
2053.37 33
2053.48 32
2053.58 28
2053.69 22
2053.79 14
2053.89 6
2054.00 0
2054.10 0
2054.21 0
2054.31 0
2054.41 2
2054.52 11
2054.62 22
2054.73 33
2054.83 44
2054.93 53
2055.04 59
2055.14 62
2055.25 62
2055.35 61
2055.45 59
2055.56 56
2055.66 54
2055.76 53
2055.87 51
2055.97 50
2056.08 48
2056.18 45
2056.28 42
2056.39 37
2056.49 31
2056.60 24
2056.70 17
2056.80 10
2056.91 5
2057.01 2
2057.12 2
2057.22 4
2057.32 7
2057.43 11
2057.53 15
2057.64 18
2057.74 20
2057.84 22
2057.95 25
2058.05 29
2058.16 35
2058.26 43
2058.36 52
2058.47 63
2058.57 72
2058.68 81
2058.78 87
2058.88 92
2058.99 94
2059.09 95
2059.20 95
2059.30 95
2059.40 94
2059.51 92
2059.61 89
2059.72 83
2059.82 75
2059.92 65
2060.03 54
2060.13 44
2060.24 36
2060.34 31
2060.44 27
2060.55 26
2060.65 27
2060.76 30
2060.86 35
2060.96 43
2061.07 54
2061.17 68
2061.28 82
2061.38 97
2061.49 110
2061.59 119
2061.69 124
2061.80 125
2061.90 122
2062.01 116
2062.11 109
2062.21 101
2062.32 93
2062.42 85
2062.53 77
2062.63 69
2062.73 61
2062.84 54
2062.94 48
2063.05 44
2063.15 42
2063.26 42
2063.36 43
2063.46 45
2063.57 46
2063.67 45
2063.78 43
2063.88 39
2063.98 34
2064.09 29
2064.19 27
2064.30 27
2064.40 29
2064.50 34
2064.61 39
2064.71 43
2064.82 45
2064.92 47
2065.03 47
2065.13 47
2065.23 49
2065.34 51
2065.44 55
2065.55 59
2065.65 61
2065.75 61
2065.86 59
2065.96 54
2066.07 48
2066.17 43
2066.28 40
2066.38 39
2066.48 41
2066.59 45
2066.69 49
2066.80 53
2066.90 56
2067.01 58
2067.11 59
2067.21 61
2067.32 64
2067.42 69
2067.53 76
2067.63 84
2067.74 93
2067.84 102
2067.94 109
2068.05 115
2068.15 119
2068.26 122
2068.36 123
2068.46 125
2068.57 128
2068.67 131
2068.78 134
2068.88 136
2068.99 139
2069.09 139
2069.19 139
2069.30 136
2069.40 133
2069.51 127
2069.61 120
2069.72 111
2069.82 101
2069.92 91
2070.03 81
2070.13 73
2070.24 68
2070.34 67
2070.45 69
2070.55 74
2070.65 79
2070.76 85
2070.86 89
2070.97 92
2071.07 92
2071.18 91
2071.28 90
2071.39 90
2071.49 90
2071.59 91
2071.70 91
2071.80 91
2071.91 90
2072.01 87
2072.12 86
2072.22 85
2072.32 88
2072.43 93
2072.53 100
2072.64 108
2072.74 115
2072.85 119
2072.95 120
2073.05 119
2073.16 115
2073.26 112
2073.37 109
2073.47 109
2073.58 111
2073.68 115
2073.79 118
2073.89 120
2073.99 118
2074.10 113
2074.20 105
2074.31 94
2074.41 83
2074.52 73
2074.62 65
2074.73 61
2074.83 59
2074.93 60
2075.04 63
2075.14 67
2075.25 71
2075.35 75
2075.46 78
2075.56 80
2075.66 79
2075.77 77
2075.87 73
2075.98 69
2076.08 65
2076.19 62
2076.29 61
2076.40 62
2076.50 64
2076.61 68
2076.71 71
2076.81 73
2076.92 75
2077.02 76
2077.13 78
2077.23 81
2077.34 86
2077.44 93
2077.55 101
2077.65 110
2077.75 119
2077.86 127
2077.96 133
2078.07 137
2078.17 139
2078.28 140
2078.38 140
2078.49 140
2078.59 140
2078.69 140
2078.80 139
2078.90 137
2079.01 135
2079.11 132
2079.22 128
2079.32 125
2079.43 120
2079.53 115
2079.64 110
2079.74 104
2079.84 98
2079.95 93
2080.05 90
2080.16 91
2080.26 95
2080.37 101
2080.47 110
2080.58 118
2080.68 126
2080.79 131
2080.89 133
2080.99 132
2081.10 128
2081.20 122
2081.31 115
2081.41 108
2081.52 102
2081.62 99
2081.73 97
2081.83 98
2081.94 101
2082.04 105
2082.15 110
2082.25 114
2082.35 118
2082.46 120
2082.56 120
2082.67 118
2082.77 114
2082.88 110
2082.98 105
2083.09 101
2083.19 99
2083.30 99
2083.40 101
2083.51 103
2083.61 104
2083.71 105
2083.82 104
2083.92 103
2084.03 102
2084.13 101
2084.24 102
2084.34 104
2084.45 106
2084.55 107
2084.66 108
2084.76 106
2084.87 103
2084.97 99
2085.08 95
2085.18 92
2085.28 90
2085.39 89
2085.49 88
2085.60 88
2085.70 87
2085.81 86
2085.91 86
2086.02 87
2086.12 89
2086.23 93
2086.33 97
2086.44 102
2086.54 106
2086.65 111
2086.75 114
2086.86 117
2086.96 120
2087.06 122
2087.17 123
2087.27 124
2087.38 125
2087.48 126
2087.59 127
2087.69 128
2087.80 128
2087.90 128
2088.01 127
2088.11 124
2088.22 120
2088.32 113
2088.43 106
2088.53 100
2088.64 95
2088.74 91
2088.85 89
2088.95 88
2089.05 87
2089.16 86
2089.26 83
2089.37 80
2089.47 77
2089.58 76
2089.68 76
2089.79 78
2089.89 82
2090.00 87
2090.10 93
2090.21 98
2090.31 103
2090.42 106
2090.52 107
2090.63 107
2090.73 104
2090.84 100
2090.94 96
2091.05 92
2091.15 89
2091.26 87
2091.36 86
2091.47 86
2091.57 87
2091.68 88
2091.78 89
2091.88 90
2091.99 91
2092.09 93
2092.20 94
2092.30 94
2092.41 93
2092.51 89
2092.62 82
2092.72 75
2092.83 66
2092.93 59
2093.04 53
2093.14 49
2093.25 48
2093.35 49
2093.46 50
2093.56 52
2093.67 53
2093.77 54
2093.88 55
2093.98 55
2094.09 55
2094.19 56
2094.30 58
2094.40 59
2094.51 61
2094.61 62
2094.72 63
2094.82 63
2094.93 64
2095.03 64
2095.14 66
2095.24 68
2095.35 70
2095.45 72
2095.56 73
2095.66 72
2095.77 69
2095.87 65
2095.98 58
2096.08 52
2096.19 45
2096.29 40
2096.40 36
2096.50 33
2096.61 31
2096.71 30
2096.82 29
2096.92 30
2097.03 32
2097.13 35
2097.24 39
2097.34 44
2097.45 48
2097.55 50
2097.66 52
2097.76 52
2097.87 52
2097.97 52
2098.08 54
2098.18 56
2098.29 60
2098.39 63
2098.50 65
2098.60 67
2098.71 67
2098.81 67
2098.92 67
2099.02 68
2099.13 70
2099.23 72
2099.34 75
2099.44 77
2099.55 78
2099.65 79
2099.76 78
2099.86 76
2099.97 74
2100.07 73
2100.18 71
2100.28 70
2100.39 68
2100.49 65
2100.60 60
2100.70 53
2100.81 44
2100.91 33
2101.02 21
2101.12 9
2101.23 0
2101.33 0
2101.44 0
2101.54 0
2101.65 0
2101.75 0
2101.86 0
2101.96 0
2102.07 1
2102.17 10
2102.28 19
2102.38 27
2102.49 33
2102.59 38
2102.70 43
2102.80 46
2102.91 48
2103.01 50
2103.12 52
2103.22 52
2103.33 51
2103.43 50
2103.54 49
2103.64 49
2103.75 50
2103.85 50
2103.96 51
2104.07 52
2104.17 51
2104.28 49
2104.38 46
2104.49 43
2104.59 43
2104.70 45
2104.80 51
2104.91 60
2105.01 71
2105.12 83
2105.22 93
2105.33 100
2105.43 103
2105.54 104
2105.64 103
2105.75 101
2105.85 100
2105.96 102
2106.06 105
2106.17 111
2106.27 117
2106.38 123
2106.48 128
2106.59 132
2106.69 134
2106.80 135
2106.91 135
2107.01 135
2107.12 133
2107.22 131
2107.33 126
2107.43 120
2107.54 113
2107.64 104
2107.75 95
2107.85 87
2107.96 78
2108.06 71
2108.17 65
2108.27 60
2108.38 56
2108.48 54
2108.59 53
2108.69 54
2108.80 56
2108.90 59
2109.01 62
2109.12 64
2109.22 66
2109.33 66
2109.43 64
2109.54 60
2109.64 56
2109.75 52
2109.85 50
2109.96 51
2110.06 55
2110.17 61
2110.27 69
2110.38 75
2110.48 79
2110.59 80
2110.69 77
2110.80 73
2110.91 68
2111.01 63
2111.12 61
2111.22 61
2111.33 64
2111.43 67
2111.54 70
2111.64 71
2111.75 71
2111.85 68
2111.96 64
2112.06 59
2112.17 54
2112.27 49
2112.38 46
2112.49 43
2112.59 41
2112.70 40
2112.80 38
2112.91 36
2113.01 34
2113.12 31
2113.22 29
2113.33 27
2113.43 26
2113.54 27
2113.64 28
2113.75 30
2113.86 34
2113.96 38
2114.07 43
2114.17 48
2114.28 54
2114.38 59
2114.49 62
2114.59 65
2114.70 66
2114.80 67
2114.91 66
2115.02 65
2115.12 65
2115.23 64
2115.33 64
2115.44 63
2115.54 62
2115.65 60
2115.75 57
2115.86 54
2115.96 50
2116.07 47
2116.18 45
2116.28 43
2116.39 42
2116.49 41
2116.60 40
2116.70 38
2116.81 37
2116.91 35
2117.02 35
2117.12 35
2117.23 37
2117.34 40
2117.44 44
2117.55 48
2117.65 52
2117.76 55
2117.86 57
2117.97 60
2118.07 62
2118.18 67
2118.28 72
2118.39 78
2118.50 84
2118.60 88
2118.71 90
2118.81 88
2118.92 83
2119.02 76
2119.13 66
2119.23 56
2119.34 47
2119.45 40
2119.55 36
2119.66 36
2119.76 38
2119.87 43
2119.97 47
2120.08 50
2120.18 50
2120.29 47
2120.40 42
2120.50 36
2120.61 30
2120.71 25
2120.82 21
2120.92 19
2121.03 18
2121.13 17
2121.24 17
2121.35 18
2121.45 20
2121.56 25
2121.66 31
2121.77 40
2121.87 50
2121.98 60
2122.08 70
2122.19 78
2122.30 83
2122.40 85
2122.51 85
2122.61 83
2122.72 79
2122.82 75
2122.93 70
2123.04 64
2123.14 58
2123.25 51
2123.35 44
2123.46 38
2123.56 32
2123.67 29
2123.77 28
2123.88 29
2123.99 33
2124.09 38
2124.20 42
2124.30 43
2124.41 42
2124.51 37
2124.62 29
2124.73 19
2124.83 8
2124.94 0
2125.04 0
2125.15 0
2125.25 0
2125.36 0
2125.47 0
2125.57 0
2125.68 0
2125.78 6
2125.89 14
2125.99 20
2126.10 22
2126.21 22
2126.31 19
2126.42 15
2126.52 13
2126.63 13
2126.73 16
2126.84 21
2126.95 28
2127.05 36
2127.16 44
2127.26 51
2127.37 58
2127.47 63
2127.58 66
2127.69 68
2127.79 68
2127.90 66
2128.00 63
2128.11 59
2128.21 57
2128.32 56
2128.43 56
2128.53 59
2128.64 62
2128.74 64
2128.85 66
2128.95 67
2129.06 67
2129.17 66
2129.27 64
2129.38 63
2129.48 63
2129.59 63
2129.69 62
2129.80 62
2129.91 61
2130.01 59
2130.12 57
2130.22 54
2130.33 52
2130.44 50
2130.54 48
2130.65 46
2130.75 44
2130.86 42
2130.96 38
2131.07 34
2131.18 29
2131.28 23
2131.39 17
2131.49 11
2131.60 6
2131.71 4
2131.81 5
2131.92 8
2132.02 15
2132.13 25
2132.23 36
2132.34 47
2132.45 58
2132.55 67
2132.66 73
2132.76 76
2132.87 75
2132.98 72
2133.08 68
2133.19 64
2133.29 60
2133.40 58
2133.51 56
2133.61 56
2133.72 56
2133.82 58
2133.93 60
2134.03 62
2134.14 66
2134.25 71
2134.35 76
2134.46 81
2134.56 85
2134.67 89
2134.78 90
2134.88 90
2134.99 88
2135.09 84
2135.20 81
2135.31 77
2135.41 74
2135.52 71
2135.62 69
2135.73 68
2135.84 66
2135.94 65
2136.05 63
2136.15 63
2136.26 64
2136.37 66
2136.47 70
2136.58 76
2136.68 82
2136.79 88
2136.89 93
2137.00 98
2137.11 103
2137.21 106
2137.32 108
2137.42 108
2137.53 106
2137.64 103
2137.74 99
2137.85 93
2137.95 87
2138.06 81
2138.17 75
2138.27 69
2138.38 63
2138.48 57
2138.59 51
2138.70 46
2138.80 41
2138.91 39
2139.01 39
2139.12 40
2139.23 44
2139.33 49
2139.44 53
2139.55 57
2139.65 60
2139.76 62
2139.86 63
2139.97 64
2140.08 63
2140.18 62
2140.29 61
2140.39 59
2140.50 58
2140.61 56
2140.71 55
2140.82 54
2140.92 52
2141.03 50
2141.14 48
2141.24 44
2141.35 40
2141.45 36
2141.56 31
2141.67 27
2141.77 23
2141.88 22
2141.98 22
2142.09 24
2142.20 28
2142.30 33
2142.41 39
2142.52 46
2142.62 52
2142.73 57
2142.83 61
2142.94 64
2143.05 65
2143.15 66
2143.26 64
2143.36 63
2143.47 60
2143.58 58
2143.68 55
2143.79 53
2143.89 52
2144.00 51
2144.11 52
2144.21 54
2144.32 57
2144.43 60
2144.53 64
2144.64 68
2144.74 72
2144.85 75
2144.96 78
2145.06 82
2145.17 86
2145.27 92
2145.38 99
2145.49 107
2145.59 116
2145.70 124
2145.81 132
2145.91 139
2146.02 143
2146.12 146
2146.23 147
2146.34 145
2146.44 142
2146.55 137
2146.66 131
2146.76 122
2146.87 112
2146.97 102
2147.08 92
2147.19 82
2147.29 73
2147.40 65
2147.51 59
2147.61 53
2147.72 49
2147.82 45
2147.93 42
2148.04 39
2148.14 38
2148.25 37
2148.36 36
2148.46 34
2148.57 32
2148.67 29
2148.78 24
2148.89 19
2148.99 13
2149.10 9
2149.21 5
2149.31 4
2149.42 4
2149.52 6
2149.63 9
2149.74 13
2149.84 19
2149.95 26
2150.06 35
2150.16 46
2150.27 58
2150.37 71
2150.48 84
2150.59 95
2150.69 105
2150.80 113
2150.91 117
2151.01 119
2151.12 119
2151.23 116
2151.33 111
2151.44 105
2151.54 98
2151.65 91
2151.76 85
2151.86 81
2151.97 78
2152.08 77
2152.18 76
2152.29 75
2152.39 72
2152.50 68
2152.61 64
2152.71 59
2152.82 57
2152.93 55
2153.03 55
2153.14 56
2153.25 58
2153.35 59
2153.46 60
2153.56 63
2153.67 67
2153.78 74
2153.88 83
2153.99 94
2154.10 107
2154.20 119
2154.31 131
2154.42 140
2154.52 146
2154.63 151
2154.74 153
2154.84 155
2154.95 157
2155.05 158
2155.16 160
2155.27 160
2155.37 158
2155.48 153
2155.59 143
2155.69 128
2155.80 110
2155.91 90
2156.01 71
2156.12 54
2156.23 43
2156.33 38
2156.44 40
2156.54 48
2156.65 60
2156.76 74
2156.86 89
2156.97 102
2157.08 111
2157.18 117
2157.29 118
2157.40 116
2157.50 111
2157.61 104
2157.72 96
2157.82 87
2157.93 78
2158.04 70
2158.14 63
2158.25 57
2158.35 53
2158.46 52
2158.57 53
2158.67 56
2158.78 59
2158.89 62
2158.99 64
2159.10 64
2159.21 62
2159.31 57
2159.42 51
2159.53 44
2159.63 37
2159.74 30
2159.85 23
2159.95 16
2160.06 8
2160.17 2
2160.27 0
2160.38 0
2160.49 0
2160.59 0
2160.70 0
2160.81 0
2160.91 0
2161.02 0
2161.12 0
2161.23 5
2161.34 12
2161.44 23
2161.55 37
2161.66 53
2161.76 71
2161.87 87
2161.98 101
2162.08 112
2162.19 119
2162.30 122
2162.40 122
2162.51 120
2162.62 117
2162.72 113
2162.83 109
2162.94 104
2163.04 98
2163.15 90
2163.26 82
2163.36 72
2163.47 63
2163.58 54
2163.68 46
2163.79 40
2163.90 35
2164.00 32
2164.11 29
2164.22 29
2164.32 29
2164.43 30
2164.54 32
2164.64 34
2164.75 35
2164.86 35
2164.96 34
2165.07 31
2165.18 29
2165.28 27
2165.39 27
2165.50 29
2165.60 32
2165.71 37
2165.82 42
2165.92 46
2166.03 49
2166.14 51
2166.24 51
2166.35 51
2166.46 49
2166.56 48
2166.67 47
2166.78 45
2166.88 44
2166.99 43
2167.10 43
2167.20 45
2167.31 49
2167.42 55
2167.52 62
2167.63 70
2167.74 78
2167.84 84
2167.95 88
2168.06 90
2168.16 89
2168.27 85
2168.38 80
2168.48 75
2168.59 70
2168.70 67
2168.80 67
2168.91 69
2169.02 74
2169.13 81
2169.23 88
2169.34 94
2169.45 98
2169.55 101
2169.66 102
2169.77 101
2169.87 101
2169.98 101
2170.09 102
2170.19 104
2170.30 105
2170.41 106
2170.51 103
2170.62 97
2170.73 88
2170.83 77
2170.94 65
2171.05 53
2171.15 42
2171.26 34
2171.37 28
2171.47 23
2171.58 18
2171.69 12
2171.80 6
2171.90 0
2172.01 0
2172.12 0
2172.22 0
2172.33 0
2172.44 0
2172.54 10
2172.65 20
2172.76 30
2172.86 37
2172.97 42
2173.08 44
2173.18 45
2173.29 45
2173.40 45
2173.50 45
2173.61 47
2173.72 48
2173.83 49
2173.93 50
2174.04 49
2174.15 47
2174.25 44
2174.36 39
2174.47 34
2174.57 29
2174.68 24
2174.79 20
2174.89 17
2175.00 17
2175.11 18
2175.22 22
2175.32 27
2175.43 32
2175.54 38
2175.64 42
2175.75 46
2175.86 49
2175.96 50
2176.07 52
2176.18 52
2176.28 53
2176.39 53
2176.50 53
2176.61 52
2176.71 51
2176.82 49
2176.93 47
2177.03 46
2177.14 45
2177.25 45
2177.35 45
2177.46 47
2177.57 49
2177.67 53
2177.78 57
2177.89 63
2178.00 69
2178.10 75
2178.21 81
2178.32 86
2178.42 87
2178.53 86
2178.64 82
2178.74 76
2178.85 69
2178.96 62
2179.07 56
2179.17 51
2179.28 48
2179.39 45
2179.49 43
2179.60 41
2179.71 38
2179.82 34
2179.92 30
2180.03 26
2180.14 21
2180.24 17
2180.35 13
2180.46 9
2180.56 6
2180.67 4
2180.78 1
2180.89 0
2180.99 0
2181.10 0
2181.21 0
2181.31 0
2181.42 0
2181.53 0
2181.63 0
2181.74 1
2181.85 3
2181.96 4
2182.06 6
2182.17 8
2182.28 11
2182.38 14
2182.49 19
2182.60 23
2182.71 29
2182.81 34
2182.92 38
2183.03 42
2183.13 46
2183.24 49
2183.35 52
2183.46 55
2183.56 58
2183.67 62
2183.78 67
2183.88 71
2183.99 76
2184.10 81
2184.21 85
2184.31 90
2184.42 94
2184.53 98
2184.63 101
2184.74 104
2184.85 105
2184.96 103
2185.06 99
2185.17 92
2185.28 84
2185.38 74
2185.49 63
2185.60 53
2185.71 44
2185.81 36
2185.92 29
2186.03 26
2186.13 24
2186.24 26
2186.35 32
2186.46 41
2186.56 53
2186.67 65
2186.78 78
2186.88 88
2186.99 96
2187.10 101
2187.21 104
2187.31 103
2187.42 101
2187.53 97
2187.64 92
2187.74 85
2187.85 78
2187.96 70
2188.06 62
2188.17 54
2188.28 46
2188.39 39
2188.49 32
2188.60 27
2188.71 24
2188.81 22
2188.92 23
2189.03 27
2189.14 32
2189.24 38
2189.35 44
2189.46 47
2189.57 49
2189.67 47
2189.78 44
2189.89 40
2189.99 37
2190.10 35
2190.21 37
2190.32 40
2190.42 46
2190.53 54
2190.64 61
2190.75 67
2190.85 71
2190.96 74
2191.07 76
2191.18 77
2191.28 79
2191.39 83
2191.50 89
2191.60 95
2191.71 101
2191.82 106
2191.93 108
2192.03 107
2192.14 101
2192.25 93
2192.36 82
2192.46 71
2192.57 60
2192.68 50
2192.79 44
2192.89 40
2193.00 39
2193.11 39
2193.21 40
2193.32 41
2193.43 41
2193.54 39
2193.64 37
2193.75 34
2193.86 32
2193.97 29
2194.07 28
2194.18 27
2194.29 28
2194.40 29
2194.50 31
2194.61 34
2194.72 38
2194.83 41
2194.93 43
2195.04 44
2195.15 44
2195.25 44
2195.36 45
2195.47 46
2195.58 49
2195.68 54
2195.79 60
2195.90 65
2196.01 69
2196.11 71
2196.22 71
2196.33 69
2196.44 66
2196.54 63
2196.65 60
2196.76 58
2196.87 56
2196.97 54
2197.08 52
2197.19 50
2197.30 49
2197.40 48
2197.51 50
2197.62 52
2197.73 56
2197.83 60
2197.94 63
2198.05 67
2198.16 69
2198.26 72
2198.37 75
2198.48 78
2198.59 81
2198.69 83
2198.80 86
2198.91 88
2199.02 88
2199.12 86
2199.23 83
2199.34 79
2199.45 75
2199.55 70
2199.66 65
2199.77 62
2199.88 59
2199.98 58
2200.09 56
2200.20 55
2200.31 53
2200.41 50
2200.52 46
2200.63 41
2200.74 36
2200.84 30
2200.95 25
2201.06 22
2201.17 21
2201.27 21
2201.38 24
2201.49 28
2201.60 34
2201.70 41
2201.81 48
2201.92 55
2202.03 60
2202.13 63
2202.24 64
2202.35 61
2202.46 57
2202.56 50
2202.67 43
2202.78 36
2202.89 30
2203.00 25
2203.10 22
2203.21 20
2203.32 19
2203.43 19
2203.53 21
2203.64 23
2203.75 26
2203.86 30
2203.96 33
2204.07 36
2204.18 37
2204.29 36
2204.39 34
2204.50 33
2204.61 32
2204.72 33
2204.82 36
2204.93 41
2205.04 47
2205.15 53
2205.26 57
2205.36 59
2205.47 57
2205.58 53
2205.69 48
2205.79 42
2205.90 36
2206.01 32
2206.12 29
2206.22 28
2206.33 28
2206.44 28
2206.55 30
2206.66 31
2206.76 33
2206.87 34
2206.98 35
2207.09 35
2207.19 33
2207.30 30
2207.41 27
2207.52 24
2207.62 22
2207.73 23
2207.84 26
2207.95 32
2208.06 41
2208.16 53
2208.27 65
2208.38 78
2208.49 90
2208.59 101
2208.70 110
2208.81 118
2208.92 125
2209.02 133
2209.13 140
2209.24 146
2209.35 152
2209.46 155
2209.56 156
2209.67 154
2209.78 148
2209.89 141
2209.99 132
2210.10 122
2210.21 113
2210.32 103
2210.43 93
2210.53 83
2210.64 73
2210.75 62
2210.86 52
2210.96 42
2211.07 34
2211.18 28
2211.29 24
2211.40 21
2211.50 20
2211.61 20
2211.72 19
2211.83 18
2211.93 16
2212.04 14
2212.15 13
2212.26 12
2212.37 11
2212.47 12
2212.58 12
2212.69 13
2212.80 12
2212.91 10
2213.01 7
2213.12 3
2213.23 0
2213.34 0
2213.44 0
2213.55 0
2213.66 0
2213.77 0
2213.88 0
2213.98 0
2214.09 4
2214.20 12
2214.31 21
2214.42 30
2214.52 37
2214.63 43
2214.74 45
2214.85 46
2214.95 46
2215.06 45
2215.17 46
2215.28 48
2215.39 53
2215.49 60
2215.60 69
2215.71 79
2215.82 88
2215.93 96
2216.03 102
2216.14 106
2216.25 109
2216.36 111
2216.47 112
2216.57 112
2216.68 110
2216.79 107
2216.90 101
2217.01 93
2217.11 83
2217.22 72
2217.33 61
2217.44 51
2217.55 43
2217.65 39
2217.76 37
2217.87 39
2217.98 44
2218.08 51
2218.19 58
2218.30 67
2218.41 76
2218.52 86
2218.62 95
2218.73 104
2218.84 111
2218.95 117
2219.06 119
2219.16 118
2219.27 114
2219.38 107
2219.49 98
2219.60 87
2219.70 78
2219.81 70
2219.92 63
2220.03 59
2220.14 57
2220.24 57
2220.35 58
2220.46 61
2220.57 65
2220.68 68
2220.78 71
2220.89 72
2221.00 70
2221.11 66
2221.22 60
2221.33 53
2221.43 46
2221.54 39
2221.65 33
2221.76 29
2221.87 26
2221.97 25
2222.08 25
2222.19 25
2222.30 26
2222.41 27
2222.51 27
2222.62 28
2222.73 30
2222.84 32
2222.95 35
2223.05 40
2223.16 46
2223.27 53
2223.38 61
2223.49 68
2223.59 75
2223.70 80
2223.81 84
2223.92 85
2224.03 85
2224.14 84
2224.24 82
2224.35 80
2224.46 79
2224.57 80
2224.68 82
2224.78 86
2224.89 93
2225.00 101
2225.11 110
2225.22 119
2225.32 128
2225.43 134
2225.54 138
2225.65 138
2225.76 135
2225.87 129
2225.97 121
2226.08 113
2226.19 106
2226.30 100
2226.41 97
2226.51 95
2226.62 94
2226.73 95
2226.84 95
2226.95 95
2227.06 94
2227.16 92
2227.27 89
2227.38 85
2227.49 81
2227.60 78
2227.70 74
2227.81 72
2227.92 71
2228.03 71
2228.14 74
2228.25 78
2228.35 82
2228.46 85
2228.57 86
2228.68 83
2228.79 77
2228.89 69
2229.00 61
2229.11 56
2229.22 54
2229.33 58
2229.44 66
2229.54 76
2229.65 87
2229.76 97
2229.87 103
2229.98 107
2230.09 109
2230.19 111
2230.30 114
2230.41 120
2230.52 129
2230.63 138
2230.74 147
2230.84 154
2230.95 156
2231.06 153
2231.17 145
2231.28 133
2231.38 119
2231.49 104
2231.60 90
2231.71 78
2231.82 68
2231.93 61
2232.03 57
2232.14 55
2232.25 55
2232.36 57
2232.47 59
2232.58 61
2232.68 63
2232.79 65
2232.90 67
2233.01 69
2233.12 71
2233.23 72
2233.33 72
2233.44 70
2233.55 67
2233.66 62
2233.77 55
2233.88 49
2233.98 44
2234.09 41
2234.20 41
2234.31 43
2234.42 46
2234.53 50
2234.63 54
2234.74 56
2234.85 57
2234.96 57
2235.07 56
2235.18 54
2235.28 51
2235.39 48
2235.50 45
2235.61 41
2235.72 38
2235.83 36
2235.94 37
2236.04 39
2236.15 43
2236.26 49
2236.37 54
2236.48 59
2236.59 63
2236.69 65
2236.80 66
2236.91 66
2237.02 66
2237.13 67
2237.24 68
2237.34 70
2237.45 72
2237.56 74
2237.67 76
2237.78 79
2237.89 82
2238.00 85
2238.10 88
2238.21 91
2238.32 92
2238.43 93
2238.54 93
2238.65 91
2238.75 89
2238.86 85
2238.97 80
2239.08 76
2239.19 71
2239.30 68
2239.41 66
2239.51 65
2239.62 65
2239.73 64
2239.84 62
2239.95 58
2240.06 53
2240.16 47
2240.27 43
2240.38 42
2240.49 44
2240.60 52
2240.71 63
2240.82 77
2240.92 91
2241.03 103
2241.14 112
2241.25 117
2241.36 118
2241.47 116
2241.58 113
2241.68 109
2241.79 105
2241.90 101
2242.01 97
2242.12 92
2242.23 87
2242.34 82
2242.44 77
2242.55 74
2242.66 72
2242.77 70
2242.88 70
2242.99 69
2243.10 69
2243.20 69
2243.31 68
2243.42 67
2243.53 65
2243.64 62
2243.75 58
2243.86 54
2243.96 48
2244.07 43
2244.18 38
2244.29 34
2244.40 31
2244.51 28
2244.62 27
2244.72 28
2244.83 30
2244.94 34
2245.05 41
2245.16 49
2245.27 57
2245.38 65
2245.48 72
2245.59 76
2245.70 78
2245.81 76
2245.92 72
2246.03 66
2246.14 59
2246.25 53
2246.35 46
2246.46 41
2246.57 37
2246.68 35
2246.79 36
2246.90 38
2247.01 43
2247.11 50
2247.22 58
2247.33 65
2247.44 72
2247.55 76
2247.66 79
2247.77 79
2247.88 79
2247.98 78
2248.09 78
2248.20 79
2248.31 82
2248.42 85
2248.53 89
2248.64 92
2248.75 95
2248.85 97
2248.96 98
2249.07 99
2249.18 99
2249.29 99
2249.40 98
2249.51 96
2249.61 94
2249.72 91
2249.83 88
2249.94 85
2250.05 84
2250.16 83
2250.27 84
2250.38 86
2250.48 89
2250.59 93
2250.70 97
2250.81 101
2250.92 105
2251.03 108
2251.14 111
2251.25 114
2251.35 117
2251.46 120
2251.57 122
2251.68 125
2251.79 126
2251.90 126
2252.01 124
2252.12 120
2252.23 115
2252.33 108
2252.44 100
2252.55 91
2252.66 82
2252.77 72
2252.88 62
2252.99 52
2253.10 43
2253.20 35
2253.31 28
2253.42 23
2253.53 18
2253.64 15
2253.75 13
2253.86 12
2253.97 13
2254.08 15
2254.18 19
2254.29 25
2254.40 32
2254.51 40
2254.62 50
2254.73 59
2254.84 68
2254.95 74
2255.05 77
2255.16 77
2255.27 72
2255.38 66
2255.49 60
2255.60 55
2255.71 53
2255.82 55
2255.93 59
2256.03 64
2256.14 68
2256.25 70
2256.36 67
2256.47 62
2256.58 54
2256.69 46
2256.80 40
2256.91 35
2257.01 33
2257.12 32
2257.23 31
2257.34 28
2257.45 23
2257.56 16
2257.67 8
2257.78 0
2257.89 0
2258.00 0
2258.10 0
2258.21 0
2258.32 0
2258.43 0
2258.54 0
2258.65 0
2258.76 13
2258.87 28
2258.98 43
2259.08 57
2259.19 68
2259.30 74
2259.41 76
2259.52 74
2259.63 69
2259.74 62
2259.85 55
2259.96 49
2260.07 44
2260.17 40
2260.28 39
2260.39 39
2260.50 40
2260.61 40
2260.72 38
2260.83 36
2260.94 32
2261.05 27
2261.16 23
2261.26 19
2261.37 17
2261.48 16
2261.59 17
2261.70 19
2261.81 23
2261.92 27
2262.03 33
2262.14 39
2262.25 45
2262.35 51
2262.46 56
2262.57 58
2262.68 59
2262.79 59
2262.90 58
2263.01 56
2263.12 54
2263.23 52
2263.34 50
2263.45 47
2263.55 43
2263.66 39
2263.77 35
2263.88 32
2263.99 31
2264.10 33
2264.21 38
2264.32 46
2264.43 57
2264.54 69
2264.64 80
2264.75 90
2264.86 96
2264.97 100
2265.08 99
2265.19 96
2265.30 92
2265.41 87
2265.52 84
2265.63 82
2265.74 81
2265.85 81
2265.95 81
2266.06 81
2266.17 81
2266.28 81
2266.39 81
2266.50 82
2266.61 84
2266.72 87
2266.83 90
2266.94 93
2267.05 95
2267.15 95
2267.26 93
2267.37 88
2267.48 82
2267.59 75
2267.70 67
2267.81 58
2267.92 50
2268.03 42
2268.14 37
2268.25 34
2268.36 34
2268.46 37
2268.57 43
2268.68 51
2268.79 61
2268.90 72
2269.01 83
2269.12 95
2269.23 105
2269.34 115
2269.45 123
2269.56 129
2269.67 133
2269.78 135
2269.88 135
2269.99 134
2270.10 131
2270.21 128
2270.32 125
2270.43 121
2270.54 118
2270.65 113
2270.76 109
2270.87 104
2270.98 99
2271.09 95
2271.20 90
2271.30 86
2271.41 81
2271.52 76
2271.63 71
2271.74 65
2271.85 57
2271.96 49
2272.07 41
2272.18 32
2272.29 23
2272.40 14
2272.51 6
2272.62 0
2272.73 0
2272.83 0
2272.94 0
2273.05 0
2273.16 0
2273.27 0
2273.38 0
2273.49 0
2273.60 10
2273.71 25
2273.82 41
2273.93 56
2274.04 69
2274.15 77
2274.26 82
2274.36 82
2274.47 79
2274.58 73
2274.69 67
2274.80 62
2274.91 59
2275.02 58
2275.13 60
2275.24 62
2275.35 66
2275.46 69
2275.57 72
2275.68 75
2275.79 76
2275.90 77
2276.01 78
2276.11 78
2276.22 78
2276.33 77
2276.44 76
2276.55 73
2276.66 69
2276.77 63
2276.88 57
2276.99 51
2277.10 45
2277.21 41
2277.32 38
2277.43 37
2277.54 38
2277.65 41
2277.76 46
2277.86 52
2277.97 58
2278.08 64
2278.19 70
2278.30 77
2278.41 83
2278.52 90
2278.63 97
2278.74 104
2278.85 111
2278.96 118
2279.07 124
2279.18 130
2279.29 136
2279.40 141
2279.51 145
2279.62 148
2279.73 150
2279.83 150
2279.94 149
2280.05 147
2280.16 145
2280.27 142
2280.38 139
2280.49 135
2280.60 131
2280.71 129
2280.82 128
2280.93 129
2281.04 133
2281.15 138
2281.26 143
2281.37 148
2281.48 150
2281.59 150
2281.70 147
2281.81 141
2281.91 133
2282.02 124
2282.13 115
2282.24 107
2282.35 99
2282.46 94
2282.57 93
2282.68 94
2282.79 98
2282.90 105
2283.01 113
2283.12 120
2283.23 125
2283.34 128
2283.45 129
2283.56 128
2283.67 126
2283.78 123
2283.89 121
2284.00 119
2284.11 117
2284.22 114
2284.32 111
2284.43 106
2284.54 99
2284.65 90
2284.76 81
2284.87 72
2284.98 65
2285.09 61
2285.20 60
2285.31 61
2285.42 64
2285.53 68
2285.64 72
2285.75 74
2285.86 74
2285.97 74
2286.08 74
2286.19 76
2286.30 79
2286.41 86
2286.52 94
2286.63 103
2286.74 111
2286.85 116
2286.96 119
2287.06 118
2287.17 116
2287.28 113
2287.39 112
2287.50 113
2287.61 117
2287.72 121
2287.83 126
2287.94 130
2288.05 130
2288.16 128
2288.27 123
2288.38 117
2288.49 112
2288.60 107
2288.71 105
2288.82 104
2288.93 104
2289.04 104
2289.15 104
2289.26 103
2289.37 100
2289.48 96
2289.59 92
2289.70 87
2289.81 84
2289.92 82
2290.03 81
2290.14 82
2290.25 85
2290.36 88
2290.46 91
2290.57 92
2290.68 91
2290.79 86
2290.90 79
2291.01 69
2291.12 58
2291.23 47
2291.34 39
2291.45 34
2291.56 34
2291.67 39
2291.78 46
2291.89 56
2292.00 65
2292.11 73
2292.22 78
2292.33 82
2292.44 83
2292.55 82
2292.66 81
2292.77 79
2292.88 77
2292.99 75
2293.10 72
2293.21 69
2293.32 67
2293.43 64
2293.54 61
2293.65 58
2293.76 57
2293.87 58
2293.98 60
2294.09 62
2294.20 65
2294.31 67
2294.42 67
2294.53 65
2294.64 61
2294.75 55
2294.86 49
2294.97 44
2295.08 39
2295.19 35
2295.29 31
2295.40 27
2295.51 23
2295.62 20
2295.73 19
2295.84 21
2295.95 26
2296.06 36
2296.17 50
2296.28 65
2296.39 81
2296.50 95
2296.61 105
2296.72 112
2296.83 115
2296.94 114
2297.05 110
2297.16 104
2297.27 98
2297.38 93
2297.49 88
2297.60 85
2297.71 83
2297.82 81
2297.93 80
2298.04 80
2298.15 80
2298.26 80
2298.37 81
2298.48 84
2298.59 87
2298.70 91
2298.81 95
2298.92 100
2299.03 105
2299.14 110
2299.25 116
2299.36 122
2299.47 129
2299.58 134
2299.69 137
2299.80 137
2299.91 134
2300.02 128
2300.13 120
2300.24 111
2300.35 101
2300.46 94
2300.57 89
2300.68 87
2300.79 88
2300.90 91
2301.01 96
2301.12 100
2301.23 104
2301.34 106
2301.45 106
2301.56 104
2301.67 100
2301.78 94
2301.89 87
2302.00 80
2302.11 74
2302.22 68
2302.33 63
2302.44 59
2302.55 58
2302.66 58
2302.77 62
2302.88 67
2302.99 75
2303.10 85
2303.21 97
2303.32 109
2303.43 120
2303.54 129
2303.65 135
2303.76 138
2303.87 136
2303.98 131
2304.09 122
2304.20 113
2304.31 103
2304.42 95
2304.53 89
2304.64 86
2304.75 85
2304.86 86
2304.97 89
2305.08 94
2305.19 99
2305.30 106
2305.41 114
2305.52 121
2305.63 129
2305.74 136
2305.85 142
2305.96 147
2306.07 151
2306.18 154
2306.29 155
2306.40 154
2306.51 151
2306.62 145
2306.73 136
2306.84 125
2306.95 113
2307.06 101
2307.17 90
2307.28 81
2307.39 74
2307.50 69
2307.61 66
2307.72 63
2307.83 61
2307.94 60
2308.05 60
2308.16 61
2308.27 64
2308.38 70
2308.49 76
2308.60 83
2308.71 88
2308.82 92
2308.93 93
2309.04 91
2309.15 87
2309.26 81
2309.38 75
2309.49 70
2309.60 65
2309.71 61
2309.82 59
2309.93 56
2310.04 54
2310.15 52
2310.26 50
2310.37 48
2310.48 46
2310.59 43
2310.70 40
2310.81 38
2310.92 37
2311.03 38
2311.14 40
2311.25 45
2311.36 51
2311.47 57
2311.58 63
2311.69 68
2311.80 71
2311.91 73
2312.02 73
2312.13 72
2312.24 71
2312.35 71
2312.46 71
2312.57 72
2312.68 72
2312.79 71
2312.90 69
2313.01 66
2313.12 61
2313.23 55
2313.34 51
2313.45 47
2313.56 45
2313.67 44
2313.78 44
2313.89 44
2314.00 45
2314.11 46
2314.23 46
2314.34 47
2314.45 47
2314.56 47
2314.67 46
2314.78 44
2314.89 40
2315.00 36
2315.11 32
2315.22 28
2315.33 26
2315.44 26
2315.55 28
2315.66 31
2315.77 35
2315.88 40
2315.99 43
2316.10 46
2316.21 46
2316.32 45
2316.43 42
2316.54 39
2316.65 35
2316.76 31
2316.87 29
2316.98 29
2317.09 30
2317.20 32
2317.31 36
2317.42 40
2317.53 45
2317.65 51
2317.76 57
2317.87 64
2317.98 71
2318.09 79
2318.20 85
2318.31 89
2318.42 91
2318.53 89
2318.64 84
2318.75 77
2318.86 69
2318.97 61
2319.08 54
2319.19 50
2319.30 49
2319.41 51
2319.52 55
2319.63 59
2319.74 63
2319.85 65
2319.96 66
2320.07 64
2320.18 61
2320.29 56
2320.41 51
2320.52 44
2320.63 36
2320.74 28
2320.85 20
2320.96 12
2321.07 6
2321.18 3
2321.29 4
2321.40 8
2321.51 15
2321.62 24
2321.73 32
2321.84 37
2321.95 39
2322.06 37
2322.17 32
2322.28 26
2322.39 19
2322.50 13
2322.61 10
2322.72 10
2322.84 12
2322.95 17
2323.06 24
2323.17 33
2323.28 43
2323.39 54
2323.50 66
2323.61 77
2323.72 88
2323.83 95
2323.94 100
2324.05 100
2324.16 97
2324.27 91
2324.38 84
2324.49 77
2324.60 71
2324.71 66
2324.82 63
2324.94 62
2325.05 62
2325.16 61
2325.27 60
2325.38 58
2325.49 55
2325.60 50
2325.71 45
2325.82 38
2325.93 32
2326.04 25
2326.15 19
2326.26 14
2326.37 10
2326.48 7
2326.59 6
2326.70 4
2326.81 4
2326.93 3
2327.04 3
2327.15 2
2327.26 2
2327.37 3
2327.48 5
2327.59 7
2327.70 10
2327.81 14
2327.92 16
2328.03 17
2328.14 15
2328.25 11
2328.36 6
2328.47 0
2328.58 0
2328.69 0
2328.81 0
2328.92 0
2329.03 0
2329.14 0
2329.25 0
2329.36 3
2329.47 10
2329.58 18
2329.69 28
2329.80 40
2329.91 53
2330.02 66
2330.13 77
2330.24 86
2330.35 90
2330.47 88
2330.58 82
2330.69 71
2330.80 58
2330.91 44
2331.02 32
2331.13 23
2331.24 17
2331.35 16
2331.46 17
2331.57 21
2331.68 24
2331.79 27
2331.90 26
2332.01 23
2332.13 17
2332.24 9
2332.35 1
2332.46 0
2332.57 0
2332.68 0
2332.79 0
2332.90 3
2333.01 16
2333.12 29
2333.23 42
2333.34 54
2333.45 62
2333.57 67
2333.68 68
2333.79 69
2333.90 68
2334.01 67
2334.12 66
2334.23 67
2334.34 68
2334.45 69
2334.56 69
2334.67 67
2334.78 65
2334.89 61
2335.01 57
2335.12 54
2335.23 51
2335.34 51
2335.45 52
2335.56 53
2335.67 53
2335.78 52
2335.89 50
2336.00 47
2336.11 43
2336.22 41
2336.33 41
2336.45 43
2336.56 48
2336.67 56
2336.78 64
2336.89 74
2337.00 84
2337.11 93
2337.22 103
2337.33 111
2337.44 117
2337.55 120
2337.66 121
2337.78 119
2337.89 116
2338.00 111
2338.11 107
2338.22 104
2338.33 102
2338.44 102
2338.55 102
2338.66 102
2338.77 102
2338.88 100
2338.99 98
2339.11 95
2339.22 92
2339.33 90
2339.44 88
2339.55 87
2339.66 87
2339.77 88
2339.88 88
2339.99 89
2340.10 89
2340.21 88
2340.33 86
2340.44 82
2340.55 78
2340.66 73
2340.77 69
2340.88 65
2340.99 61
2341.10 59
2341.21 57
2341.32 55
2341.43 53
2341.55 49
2341.66 44
2341.77 37
2341.88 31
2341.99 26
2342.10 22
2342.21 21
2342.32 23
2342.43 26
2342.54 31
2342.66 35
2342.77 39
2342.88 42
2342.99 45
2343.10 46
2343.21 47
2343.32 47
2343.43 46
2343.54 45
2343.65 43
2343.76 41
2343.88 38
2343.99 35
2344.10 32
2344.21 30
2344.32 26
2344.43 23
2344.54 20
2344.65 18
2344.76 17
2344.87 17
2344.99 18
2345.10 20
2345.21 21
2345.32 20
2345.43 19
2345.54 16
2345.65 14
2345.76 13
2345.87 13
2345.99 15
2346.10 18
2346.21 21
2346.32 22
2346.43 21
2346.54 17
2346.65 12
2346.76 6
2346.87 0
2346.98 0
2347.10 0
2347.21 0
2347.32 0
2347.43 0
2347.54 0
2347.65 0
2347.76 0
2347.87 0
2347.98 2
2348.10 8
2348.21 17
2348.32 27
2348.43 37
2348.54 47
2348.65 55
2348.76 61
2348.87 66
2348.98 70
2349.10 72
2349.21 75
2349.32 78
2349.43 80
2349.54 82
2349.65 83
2349.76 83
2349.87 83
2349.98 82
2350.10 81
2350.21 78
2350.32 76
2350.43 73
2350.54 70
2350.65 68
2350.76 67
2350.87 66
2350.98 68
2351.10 71
2351.21 74
2351.32 78
2351.43 82
2351.54 85
2351.65 86
2351.76 86
2351.87 84
2351.99 82
2352.10 81
2352.21 81
2352.32 84
2352.43 88
2352.54 95
2352.65 104
2352.76 113
2352.87 122
2352.99 128
2353.10 131
2353.21 131
2353.32 126
2353.43 118
2353.54 106
2353.65 93
2353.76 81
2353.88 70
2353.99 63
2354.10 61
2354.21 63
2354.32 70
2354.43 79
2354.54 90
2354.65 100
2354.77 110
2354.88 117
2354.99 124
2355.10 130
2355.21 136
2355.32 142
2355.43 146
2355.54 150
2355.66 151
2355.77 150
2355.88 146
2355.99 140
2356.10 133
2356.21 125
2356.32 117
2356.43 110
2356.55 103
2356.66 98
2356.77 92
2356.88 88
2356.99 85
2357.10 84
2357.21 84
2357.32 87
2357.44 92
2357.55 97
2357.66 102
2357.77 105
2357.88 107
2357.99 107
2358.10 105
2358.22 103
2358.33 102
2358.44 102
2358.55 101
2358.66 99
2358.77 95
2358.88 88
2358.99 77
2359.11 64
2359.22 51
2359.33 38
2359.44 28
2359.55 21
2359.66 19
2359.77 19
2359.89 22
2360.00 27
2360.11 31
2360.22 36
2360.33 42
2360.44 47
2360.55 53
2360.67 59
2360.78 65
2360.89 70
2361.00 74
2361.11 75
2361.22 72
2361.33 67
2361.44 59
2361.56 50
2361.67 40
2361.78 30
2361.89 22
2362.00 15
2362.11 11
2362.22 8
2362.34 6
2362.45 6
2362.56 5
2362.67 5
2362.78 4
2362.89 3
2363.00 0
2363.12 0
2363.23 0
2363.34 0
2363.45 0
2363.56 0
2363.67 0
2363.79 3
2363.90 9
2364.01 15
2364.12 19
2364.23 21
2364.34 20
2364.45 18
2364.57 14
2364.68 12
2364.79 11
2364.90 12
2365.01 17
2365.12 23
2365.23 29
2365.35 35
2365.46 39
2365.57 39
2365.68 38
2365.79 35
2365.90 32
2366.01 31
2366.13 31
2366.24 35
2366.35 41
2366.46 48
2366.57 57
2366.68 65
2366.80 72
2366.91 78
2367.02 81
2367.13 82
2367.24 81
2367.35 78
2367.46 74
2367.58 71
2367.69 69
2367.80 70
2367.91 74
2368.02 81
2368.13 90
2368.25 99
2368.36 107
2368.47 112
2368.58 114
2368.69 112
2368.80 108
2368.92 101
2369.03 93
2369.14 86
2369.25 80
2369.36 77
2369.47 76
2369.58 80
2369.70 88
2369.81 99
2369.92 111
2370.03 122
2370.14 130
2370.25 133
2370.37 130
2370.48 122
2370.59 110
2370.70 97
2370.81 86
2370.92 78
2371.04 74
2371.15 72
2371.26 73
2371.37 74
2371.48 75
2371.59 73
2371.71 70
2371.82 65
2371.93 60
2372.04 55
2372.15 51
2372.26 49
2372.38 47
2372.49 47
2372.60 46
2372.71 45
2372.82 42
2372.93 39
2373.05 34
2373.16 30
2373.27 25
2373.38 21
2373.49 18
2373.60 15
2373.72 13
2373.83 12
2373.94 10
2374.05 8
2374.16 5
2374.27 3
2374.39 0
2374.50 0
2374.61 0
2374.72 0
2374.83 0
2374.94 0
2375.06 0
2375.17 2
2375.28 4
2375.39 5
2375.50 4
2375.61 3
2375.73 1
2375.84 0
2375.95 0
2376.06 2
2376.17 6
2376.29 13
2376.40 21
2376.51 29
2376.62 37
2376.73 43
2376.84 46
2376.96 47
2377.07 46
2377.18 44
2377.29 43
2377.40 42
2377.51 43
2377.63 46
2377.74 50
2377.85 55
2377.96 60
2378.07 64
2378.19 67
2378.30 68
2378.41 67
2378.52 65
2378.63 62
2378.74 57
2378.86 52
2378.97 48
2379.08 45
2379.19 44
2379.30 44
2379.42 46
2379.53 49
2379.64 53
2379.75 57
2379.86 59
2379.97 60
2380.09 61
2380.20 61
2380.31 61
2380.42 61
2380.53 62
2380.65 62
2380.76 62
2380.87 61
2380.98 61
2381.09 61
2381.20 61
2381.32 62
2381.43 64
2381.54 64
2381.65 63
2381.76 60
2381.88 53
2381.99 44
2382.10 35
2382.21 26
2382.32 20
2382.44 16
2382.55 16
2382.66 18
2382.77 22
2382.88 27
2383.00 32
2383.11 36
2383.22 41
2383.33 46
2383.44 51
2383.55 57
2383.67 63
2383.78 70
2383.89 76
2384.00 82
2384.11 86
2384.23 88
2384.34 87
2384.45 83
2384.56 77
2384.67 69
2384.79 60
2384.90 51
2385.01 43
2385.12 38
2385.23 37
2385.35 38
2385.46 40
2385.57 44
2385.68 46
2385.79 48
2385.91 47
2386.02 44
2386.13 39
2386.24 34
2386.35 29
2386.47 25
2386.58 22
2386.69 20
2386.80 20
2386.91 20
2387.03 21
2387.14 23
2387.25 25
2387.36 26
2387.47 28
2387.59 30
2387.70 33
2387.81 38
2387.92 45
2388.03 55
2388.15 66
2388.26 78
2388.37 90
2388.48 101
2388.59 108
2388.71 113
2388.82 115
2388.93 116
2389.04 115
2389.15 115
2389.27 118
2389.38 122
2389.49 128
2389.60 136
2389.71 144
2389.83 151
2389.94 156
2390.05 158
2390.16 157
2390.28 153
2390.39 147
2390.50 138
2390.61 129
2390.72 118
2390.84 106
2390.95 95
2391.06 85
2391.17 76
2391.28 69
2391.40 65
2391.51 63
2391.62 63
2391.73 65
2391.84 67
2391.96 69
2392.07 70
2392.18 71
2392.29 71
2392.41 69
2392.52 67
2392.63 65
2392.74 61
2392.85 58
2392.97 54
2393.08 50
2393.19 47
2393.30 44
2393.41 41
2393.53 39
2393.64 37
2393.75 35
2393.86 34
2393.98 33
2394.09 32
2394.20 32
2394.31 31
2394.42 31
2394.54 32
2394.65 33
2394.76 34
2394.87 37
2394.98 40
2395.10 45
2395.21 49
2395.32 55
2395.43 59
2395.55 63
2395.66 67
2395.77 71
2395.88 74
2395.99 76
2396.11 77
2396.22 77
2396.33 75
2396.44 73
2396.56 71
2396.67 68
2396.78 66
2396.89 65
2397.00 65
2397.12 65
2397.23 67
2397.34 68
2397.45 68
2397.57 67
2397.68 66
2397.79 64
2397.90 62
2398.02 61
2398.13 61
2398.24 63
2398.35 66
2398.46 70
2398.58 74
2398.69 78
2398.80 81
2398.91 82
2399.03 81
2399.14 79
2399.25 77
2399.36 75
2399.47 74
2399.59 75
2399.70 79
2399.81 86
2399.92 94
2400.04 103
2400.15 110
2400.26 116
2400.37 119
2400.49 119
2400.60 118
2400.71 115
2400.82 113
2400.93 111
2401.05 110
2401.16 109
2401.27 108
2401.38 104
2401.50 98
2401.61 89
2401.72 78
2401.83 65
2401.95 53
2402.06 44
2402.17 37
2402.28 32
2402.40 29
2402.51 27
2402.62 26
2402.73 25
2402.84 24
2402.96 23
2403.07 24
2403.18 25
2403.29 27
2403.41 29
2403.52 31
2403.63 31
2403.74 30
2403.86 28
2403.97 24
2404.08 21
2404.19 18
2404.31 16
2404.42 15
2404.53 17
2404.64 20
2404.76 24
2404.87 28
2404.98 30
2405.09 32
2405.21 32
2405.32 30
2405.43 28
2405.54 27
2405.66 26
2405.77 26
2405.88 28
2405.99 33
2406.11 39
2406.22 47
2406.33 56
2406.44 65
2406.55 74
2406.67 81
2406.78 87
2406.89 90
2407.00 91
2407.12 90
2407.23 88
2407.34 84
2407.45 79
2407.57 73
2407.68 66
2407.79 60
2407.90 54
2408.02 48
2408.13 42
2408.24 38
2408.35 33
2408.47 30
2408.58 28
2408.69 28
2408.80 29
2408.92 33
2409.03 39
2409.14 46
2409.25 52
2409.37 57
2409.48 60
2409.59 59
2409.70 57
2409.82 54
2409.93 51
2410.04 48
2410.16 45
2410.27 43
2410.38 40
2410.49 36
2410.61 32
2410.72 28
2410.83 25
2410.94 24
2411.06 25
2411.17 28
2411.28 32
2411.39 36
2411.51 39
2411.62 39
2411.73 36
2411.84 32
2411.96 26
2412.07 19
2412.18 12
2412.29 6
2412.41 1
2412.52 0
2412.63 0
2412.74 0
2412.86 0
2412.97 0
2413.08 0
2413.19 0
2413.31 0
2413.42 0
2413.53 8
2413.65 17
2413.76 28
2413.87 38
2413.98 48
2414.10 57
2414.21 66
2414.32 74
2414.43 81
2414.55 87
2414.66 91
2414.77 94
2414.88 93
2415.00 89
2415.11 81
2415.22 71
2415.34 60
2415.45 48
2415.56 38
2415.67 31
2415.79 28
2415.90 30
2416.01 35
2416.12 43
2416.24 50
2416.35 56
2416.46 59
2416.57 58
2416.69 53
2416.80 44
2416.91 34
2417.03 23
2417.14 12
2417.25 2
2417.36 0
2417.48 0
2417.59 0
2417.70 0
2417.81 0
2417.93 0
2418.04 0
2418.15 0
2418.27 3
2418.38 14
2418.49 27
2418.60 41
2418.72 56
2418.83 70
2418.94 82
2419.05 92
2419.17 99
2419.28 103
2419.39 104
2419.51 102
2419.62 97
2419.73 91
2419.84 83
2419.96 75
2420.07 66
2420.18 58
2420.30 51
2420.41 45
2420.52 41
2420.63 38
2420.75 38
2420.86 39
2420.97 41
2421.08 45
2421.20 50
2421.31 54
2421.42 58
2421.54 62
2421.65 64
2421.76 64
2421.87 62
2421.99 59
2422.10 55
2422.21 51
2422.33 48
2422.44 47
2422.55 48
2422.66 50
2422.78 53
2422.89 56
2423.00 57
2423.12 56
2423.23 54
2423.34 49
2423.45 43
2423.57 37
2423.68 32
2423.79 28
2423.91 27
2424.02 27
2424.13 29
2424.24 32
2424.36 35
2424.47 39
2424.58 42
2424.70 45
2424.81 48
2424.92 52
2425.03 56
2425.15 61
2425.26 65
2425.37 69
2425.49 70
2425.60 70
2425.71 67
2425.82 62
2425.94 59
2426.05 57
2426.16 59
2426.28 64
2426.39 72
2426.50 82
2426.62 90
2426.73 96
2426.84 97
2426.95 94
2427.07 87
2427.18 78
2427.29 67
2427.41 56
2427.52 46
2427.63 37
2427.74 31
2427.86 26
2427.97 22
2428.08 19
2428.20 18
2428.31 17
2428.42 17
2428.54 18
2428.65 20
2428.76 24
2428.87 28
2428.99 34
2429.10 40
2429.21 46
2429.33 51
2429.44 56
2429.55 59
2429.67 62
2429.78 65
2429.89 67
2430.00 70
2430.12 72
2430.23 74
2430.34 75
2430.46 72
2430.57 67
2430.68 59
2430.80 49
2430.91 39
2431.02 32
2431.13 28
2431.25 27
2431.36 31
2431.47 37
2431.59 43
2431.70 49
2431.81 54
2431.93 56
2432.04 57
2432.15 57
2432.27 57
2432.38 56
2432.49 54
2432.60 52
2432.72 48
2432.83 43
2432.94 37
2433.06 31
2433.17 26
2433.28 24
2433.40 23
2433.51 26
2433.62 31
2433.74 38
2433.85 47
2433.96 56
2434.07 65
2434.19 72
2434.30 77
2434.41 79
2434.53 79
2434.64 79
2434.75 79
2434.87 82
2434.98 88
2435.09 97
2435.21 108
2435.32 118
2435.43 127
2435.55 134
2435.66 138
2435.77 141
2435.88 142
2436.00 144
2436.11 147
2436.22 151
2436.34 156
2436.45 160
2436.56 162
2436.68 160
2436.79 155
2436.90 146
2437.02 136
2437.13 124
2437.24 112
2437.36 102
2437.47 94
2437.58 88
2437.70 83
2437.81 79
2437.92 77
2438.04 75
2438.15 73
2438.26 70
2438.37 67
2438.49 64
2438.60 61
2438.71 59
2438.83 57
2438.94 57
2439.05 56
2439.17 55
2439.28 53
2439.39 49
2439.51 43
2439.62 36
2439.73 29
2439.85 23
2439.96 20
2440.07 20
2440.19 23
2440.30 28
2440.41 34
2440.53 41
2440.64 46
2440.75 51
2440.87 54
2440.98 58
2441.09 61
2441.21 65
2441.32 68
2441.43 71
2441.55 74
2441.66 75
2441.77 76
2441.89 76
2442.00 76
2442.11 76
2442.23 76
2442.34 75
2442.45 72
2442.57 68
2442.68 63
2442.79 57
2442.91 53
2443.02 49
2443.13 48
2443.24 49
2443.36 51
2443.47 53
2443.58 56
2443.70 57
2443.81 56
2443.92 54
2444.04 50
2444.15 46
2444.26 42
2444.38 40
2444.49 41
2444.61 44
2444.72 49
2444.83 57
2444.95 65
2445.06 73
2445.17 80
2445.29 85
2445.40 87
2445.51 88
2445.63 88
2445.74 88
2445.85 90
2445.97 93
2446.08 97
2446.19 103
2446.31 108
2446.42 113
2446.53 115
2446.65 116
2446.76 114
2446.87 111
2446.99 107
2447.10 103
2447.21 100
2447.33 98
2447.44 97
2447.55 97
2447.67 97
2447.78 97
2447.89 96
2448.01 95
2448.12 95
2448.23 97
2448.35 101
2448.46 107
2448.57 115
2448.69 124
2448.80 133
2448.91 143
2449.03 152
2449.14 160
2449.25 166
2449.37 171
2449.48 174
2449.60 175
2449.71 175
2449.82 175
2449.94 177
2450.05 181
2450.16 186
2450.28 193
2450.39 199
2450.50 203
2450.62 203
2450.73 198
2450.84 189
2450.96 177
2451.07 164
2451.18 151
2451.30 140
2451.41 131
2451.52 124
2451.64 117
2451.75 110
2451.86 102
2451.98 92
2452.09 81
2452.21 70
2452.32 58
2452.43 46
2452.55 36
2452.66 26
2452.77 18
2452.89 12
2453.00 7
2453.11 5
2453.23 6
2453.34 8
2453.45 12
2453.57 16
2453.68 21
2453.80 25
2453.91 29
2454.02 32
2454.14 34
2454.25 37
2454.36 40
2454.48 43
2454.59 46
2454.70 50
2454.82 54
2454.93 59
2455.04 64
2455.16 68
2455.27 72
2455.39 73
2455.50 72
2455.61 69
2455.73 64
2455.84 58
2455.95 52
2456.07 47
2456.18 42
2456.29 38
2456.41 33
2456.52 29
2456.64 25
2456.75 23
2456.86 21
2456.98 21
2457.09 23
2457.20 27
2457.32 31
2457.43 37
2457.54 42
2457.66 49
2457.77 56
2457.89 63
2458.00 70
2458.11 75
2458.23 79
2458.34 80
2458.45 79
2458.57 77
2458.68 75
2458.79 74
2458.91 74
2459.02 75
2459.14 77
2459.25 77
2459.36 77
2459.48 74
2459.59 69
2459.70 63
2459.82 58
2459.93 53
2460.05 50
2460.16 50
2460.27 52
2460.39 57
2460.50 64
2460.61 71
2460.73 77
2460.84 82
2460.95 84
2461.07 85
2461.18 83
2461.30 79
2461.41 73
2461.52 65
2461.64 55
2461.75 43
2461.86 31
2461.98 18
2462.09 7
2462.21 0
2462.32 0
2462.43 0
2462.55 0
2462.66 0
2462.77 0
2462.89 0
2463.00 0
2463.12 1
2463.23 7
2463.34 14
2463.46 19
2463.57 24
2463.69 27
2463.80 28
2463.91 30
2464.03 31
2464.14 32
2464.25 35
2464.37 39
2464.48 44
2464.60 49
2464.71 55
2464.82 61
2464.94 65
2465.05 68
2465.16 69
2465.28 67
2465.39 64
2465.51 60
2465.62 56
2465.73 52
2465.85 50
2465.96 51
2466.08 53
2466.19 58
2466.30 63
2466.42 69
2466.53 74
2466.64 79
2466.76 82
2466.87 85
2466.99 88
2467.10 91
2467.21 93
2467.33 94
2467.44 94
2467.56 91
2467.67 86
2467.78 79
2467.90 70
2468.01 61
2468.13 53
2468.24 46
2468.35 41
2468.47 37
2468.58 35
2468.69 32
2468.81 30
2468.92 27
2469.04 24
2469.15 21
2469.26 19
2469.38 19
2469.49 21
2469.61 24
2469.72 30
2469.83 35
2469.95 39
2470.06 42
2470.18 43
2470.29 43
2470.40 41
2470.52 41
2470.63 40
2470.75 42
2470.86 44
2470.97 46
2471.09 49
2471.20 51
2471.32 51
2471.43 51
2471.54 49
2471.66 46
2471.77 43
2471.89 41
2472.00 38
2472.11 37
2472.23 36
2472.34 35
2472.46 35
2472.57 36
2472.68 38
2472.80 42
2472.91 48
2473.03 55
2473.14 64
2473.25 72
2473.37 79
2473.48 83
2473.60 86
2473.71 87
2473.82 86
2473.94 84
2474.05 83
2474.17 81
2474.28 79
2474.39 77
2474.51 74
2474.62 70
2474.74 66
2474.85 60
2474.96 53
2475.08 46
2475.19 38
2475.31 30
2475.42 23
2475.53 16
2475.65 10
2475.76 6
2475.88 5
2475.99 7
2476.10 11
2476.22 17
2476.33 25
2476.45 33
2476.56 40
2476.67 46
2476.79 51
2476.90 55
2477.02 56
2477.13 57
2477.25 57
2477.36 57
2477.47 57
2477.59 58
2477.70 60
2477.82 63
2477.93 66
2478.04 68
2478.16 69
2478.27 68
2478.39 66
2478.50 62
2478.61 59
2478.73 57
2478.84 56
2478.96 56
2479.07 57
2479.19 58
2479.30 57
2479.41 53
2479.53 47
2479.64 37
2479.76 26
2479.87 15
2479.98 5
2480.10 0
2480.21 0
2480.33 0
2480.44 0
2480.56 0
2480.67 0
2480.78 0
2480.90 0
2481.01 0
2481.13 1
2481.24 6
2481.35 12
2481.47 18
2481.58 26
2481.70 34
2481.81 42
2481.93 49
2482.04 54
2482.15 57
2482.27 58
2482.38 56
2482.50 52
2482.61 46
2482.73 39
2482.84 32
2482.95 24
2483.07 17
2483.18 11
2483.30 6
2483.41 2
2483.53 0
2483.64 0
2483.75 0
2483.87 0
2483.98 0
2484.10 2
2484.21 6
2484.32 10
2484.44 14
2484.55 19
2484.67 24
2484.78 29
2484.90 33
2485.01 35
2485.12 35
2485.24 33
2485.35 30
2485.47 27
2485.58 26
2485.70 27
2485.81 30
2485.92 35
2486.04 41
2486.15 47
2486.27 53
2486.38 58
2486.50 61
2486.61 63
2486.73 63
2486.84 62
2486.95 60
2487.07 56
2487.18 52
2487.30 47
2487.41 42
2487.53 38
2487.64 35
2487.75 32
2487.87 30
2487.98 29
2488.10 29
2488.21 29
2488.33 28
2488.44 28
2488.55 26
2488.67 24
2488.78 21
2488.90 18
2489.01 15
2489.13 14
2489.24 16
2489.36 19
2489.47 26
2489.58 33
2489.70 41
2489.81 48
2489.93 52
2490.04 55
2490.16 55
2490.27 54
2490.38 52
2490.50 50
2490.61 49
2490.73 49
2490.84 48
2490.96 47
2491.07 45
2491.19 43
2491.30 41
2491.41 40
2491.53 40
2491.64 44
2491.76 50
2491.87 59
2491.99 70
2492.10 81
2492.22 90
2492.33 96
2492.44 97
2492.56 94
2492.67 87
2492.79 78
2492.90 68
2493.02 60
2493.13 53
2493.25 49
2493.36 45
2493.47 43
2493.59 41
2493.70 39
2493.82 38
2493.93 38
2494.05 38
2494.16 40
2494.28 42
2494.39 43
2494.51 44
2494.62 44
2494.73 43
2494.85 43
2494.96 43
2495.08 45
2495.19 49
2495.31 53
2495.42 57
2495.54 59
2495.65 60
2495.77 59
2495.88 56
2495.99 53
2496.11 48
2496.22 44
2496.34 42
2496.45 41
2496.57 42
2496.68 45
2496.80 50
2496.91 57
2497.03 64
2497.14 71
2497.25 77
2497.37 80
2497.48 82
2497.60 82
2497.71 82
2497.83 82
2497.94 85
2498.06 89
2498.17 95
2498.29 102
2498.40 108
2498.51 113
2498.63 114
2498.74 114
2498.86 111
2498.97 107
2499.09 103
2499.20 100
2499.32 96
2499.43 91
2499.55 85
2499.66 77
2499.78 69
2499.89 61
2500.00 54
2500.12 48
2500.23 45
2500.35 46
2500.46 49
2500.58 54
2500.69 60
2500.81 67
2500.92 73
2501.04 78
2501.15 81
2501.27 83
2501.38 83
2501.49 82
2501.61 81
2501.72 81
2501.84 82
2501.95 84
2502.07 88
2502.18 92
2502.30 95
2502.41 97
2502.53 98
2502.64 96
2502.76 92
2502.87 87
2502.99 83
2503.10 80
2503.22 80
2503.33 85
2503.44 93
2503.56 104
2503.67 116
2503.79 129
2503.90 139
2504.02 144
2504.13 144
2504.25 139
2504.36 130
2504.48 117
2504.59 104
2504.71 93
2504.82 84
2504.94 79
2505.05 77
2505.17 78
2505.28 79
2505.40 80
2505.51 80
2505.62 78
2505.74 75
2505.85 71
2505.97 68
2506.08 66
2506.20 64
2506.31 63
2506.43 63
2506.54 63
2506.66 62
2506.77 61
2506.89 58
2507.00 55
2507.12 51
2507.23 47
2507.35 42
2507.46 38
2507.58 33
2507.69 29
2507.81 26
2507.92 24
2508.04 23
2508.15 24
2508.26 28
2508.38 32
2508.49 37
2508.61 42
2508.72 47
2508.84 51
2508.95 54
2509.07 57
2509.18 58
2509.30 60
2509.41 61
2509.53 62
2509.64 61
2509.76 60
2509.87 58
2509.99 55
2510.10 52
2510.22 49
2510.33 48
2510.45 48
2510.56 50
2510.68 51
2510.79 52
2510.91 51
2511.02 48
2511.14 43
2511.25 38
2511.37 34
2511.48 33
2511.60 35
2511.71 40
2511.83 47
2511.94 54
2512.06 60
2512.17 65
2512.29 67
2512.40 68
2512.51 69
2512.63 69
2512.74 71
2512.86 74
2512.97 77
2513.09 81
2513.20 84
2513.32 86
2513.43 86
2513.55 85
2513.66 80
2513.78 74
2513.89 66
2514.01 58
2514.12 50
2514.24 44
2514.35 41
2514.47 40
2514.58 42
2514.70 45
2514.81 50
2514.93 55
2515.04 60
2515.16 63
2515.27 64
2515.39 64
2515.50 63
2515.62 62
2515.73 61
2515.85 60
2515.96 61
2516.08 63
2516.19 67
2516.31 72
2516.42 77
2516.54 83
2516.65 87
2516.77 89
2516.88 90
2517.00 89
2517.11 86
2517.23 81
2517.34 74
2517.46 66
2517.57 57
2517.69 47
2517.80 38
2517.92 30
2518.03 25
2518.15 24
2518.26 25
2518.38 28
2518.49 32
2518.61 34
2518.72 33
2518.84 29
2518.95 22
2519.07 13
2519.18 3
2519.30 0
2519.41 0
2519.53 0
2519.64 0
2519.76 0
2519.87 0
2519.99 0
2520.11 0
2520.22 3
2520.34 14
2520.45 27
2520.57 39
2520.68 52
2520.80 62
2520.91 69
2521.03 73
2521.14 75
2521.26 76
2521.37 78
2521.49 81
2521.60 86
2521.72 93
2521.83 102
2521.95 112
2522.06 121
2522.18 128
2522.29 133
2522.41 137
2522.52 139
2522.64 139
2522.75 140
2522.87 140
2522.98 141
2523.10 143
2523.21 146
2523.33 150
2523.44 154
2523.56 157
2523.67 159
2523.79 158
2523.90 155
2524.02 148
2524.13 140
2524.25 130
2524.37 119
2524.48 110
2524.60 102
2524.71 96
2524.83 91
2524.94 86
2525.06 81
2525.17 75
2525.29 67
2525.40 59
2525.52 51
2525.63 43
2525.75 36
2525.86 29
2525.98 25
2526.09 21
2526.21 20
2526.32 20
2526.44 22
2526.55 25
2526.67 30
2526.78 35
2526.90 40
2527.02 46
2527.13 51
2527.25 56
2527.36 61
2527.48 66
2527.59 71
2527.71 75
2527.82 79
2527.94 82
2528.05 82
2528.17 81
2528.28 78
2528.40 72
2528.51 65
2528.63 56
2528.74 47
2528.86 39
2528.97 33
2529.09 29
2529.21 29
2529.32 32
2529.44 39
2529.55 48
2529.67 59
2529.78 71
2529.90 81
2530.01 89
2530.13 95
2530.24 98
2530.36 99
2530.47 99
2530.59 98
2530.70 97
2530.82 97
2530.94 96
2531.05 94
2531.17 92
2531.28 90
2531.40 88
2531.51 88
2531.63 90
2531.74 94
2531.86 99
2531.97 103
2532.09 105
2532.20 105
2532.32 102
2532.43 97
2532.55 91
2532.67 87
2532.78 84
2532.90 84
2533.01 87
2533.13 93
2533.24 99
2533.36 105
2533.47 110
2533.59 114
2533.70 116
2533.82 117
2533.93 118
2534.05 118
2534.17 118
2534.28 118
2534.40 119
2534.51 119
2534.63 119
2534.74 119
2534.86 120
2534.97 120
2535.09 121
2535.20 121
2535.32 121
2535.44 119
2535.55 116
2535.67 111
2535.78 105
2535.90 100
2536.01 95
2536.13 92
2536.24 92
2536.36 94
2536.47 99
2536.59 105
2536.71 112
2536.82 120
2536.94 129
2537.05 140
2537.17 153
2537.28 169
2537.40 188
2537.51 210
2537.63 233
2537.74 256
2537.86 278
2537.98 298
2538.09 317
2538.21 336
2538.32 357
2538.44 379
2538.55 405
2538.67 435
2538.78 468
2538.90 502
2539.02 538
2539.13 573
2539.25 608
2539.36 641
2539.48 672
2539.59 701
2539.71 728
2539.82 753
2539.94 779
2540.06 806
2540.17 836
2540.29 868
2540.40 902
2540.52 935
2540.63 965
2540.75 990
2540.86 1008
2540.98 1019
2541.10 1022
2541.21 1019
2541.33 1009
2541.44 995
2541.56 977
2541.67 956
2541.79 935
2541.90 916
2542.02 901
2542.14 889
2542.25 882
2542.37 877
2542.48 872
2542.60 865
2542.71 852
2542.83 833
2542.94 806
2543.06 774
2543.18 737
2543.29 697
2543.41 656
2543.52 616
2543.64 577
2543.75 541
2543.87 509
2543.99 480
2544.10 456
2544.22 436
2544.33 421
2544.45 408
2544.56 398
2544.68 389
2544.79 380
2544.91 370
2545.03 358
2545.14 346
2545.26 334
2545.37 323
2545.49 312
2545.60 304
2545.72 297
2545.84 292
2545.95 288
2546.07 285
2546.18 281
2546.30 277
2546.41 271
2546.53 264
2546.65 256
2546.76 246
2546.88 234
2546.99 221
2547.11 206
2547.22 190
2547.34 174
2547.46 160
2547.57 148
2547.69 140
2547.80 136
2547.92 135
2548.03 135
2548.15 135
2548.27 134
2548.38 130
2548.50 123
2548.61 113
2548.73 103
2548.84 93
2548.96 84
2549.08 78
2549.19 74
2549.31 71
2549.42 70
2549.54 68
2549.65 65
2549.77 61
2549.89 56
2550.00 51
2550.12 45
2550.23 41
2550.35 37
2550.46 36
2550.58 37
2550.70 41
2550.81 47
2550.93 56
2551.04 67
2551.16 79
2551.28 91
2551.39 102
2551.51 111
2551.62 117
2551.74 120
2551.85 120
2551.97 115
2552.09 109
2552.20 100
2552.32 92
2552.43 84
2552.55 79
2552.67 76
2552.78 75
2552.90 77
2553.01 79
2553.13 83
2553.24 88
2553.36 95
2553.48 102
2553.59 111
2553.71 120
2553.82 128
2553.94 135
2554.06 139
2554.17 140
2554.29 137
2554.40 132
2554.52 124
2554.63 115
2554.75 106
2554.87 99
2554.98 93
2555.10 90
2555.21 88
2555.33 89
2555.45 91
2555.56 94
2555.68 95
2555.79 94
2555.91 90
2556.03 82
2556.14 71
2556.26 58
2556.37 44
2556.49 31
2556.61 22
2556.72 17
2556.84 18
2556.95 23
2557.07 32
2557.18 43
2557.30 55
2557.42 65
2557.53 73
2557.65 79
2557.76 81
2557.88 82
2558.00 81
2558.11 79
2558.23 76
2558.34 75
2558.46 75
2558.58 76
2558.69 77
2558.81 79
2558.92 82
2559.04 84
2559.16 87
2559.27 90
2559.39 93
2559.50 98
2559.62 103
2559.74 109
2559.85 115
2559.97 118
2560.08 119
2560.20 117
2560.32 111
2560.43 102
2560.55 91
2560.66 81
2560.78 72
2560.90 65
2561.01 59
2561.13 55
2561.24 51
2561.36 47
2561.48 42
2561.59 39
2561.71 36
2561.82 35
2561.94 36
2562.06 39
2562.17 42
2562.29 46
2562.40 49
2562.52 51
2562.64 52
2562.75 53
2562.87 55
2562.98 57
2563.10 62
2563.22 68
2563.33 76
2563.45 86
2563.57 97
2563.68 107
2563.80 117
2563.91 123
2564.03 127
2564.15 128
2564.26 127
2564.38 125
2564.49 124
2564.61 125
2564.73 129
2564.84 135
2564.96 142
2565.07 149
2565.19 154
2565.31 159
2565.42 163
2565.54 167
2565.65 173
2565.77 181
2565.89 192
2566.00 203
2566.12 214
2566.24 223
2566.35 228
2566.47 231
2566.58 231
2566.70 229
2566.82 227
2566.93 225
2567.05 223
2567.16 222
2567.28 221
2567.40 220
2567.51 218
2567.63 214
2567.75 209
2567.86 203
2567.98 194
2568.09 184
2568.21 172
2568.33 158
2568.44 143
2568.56 128
2568.68 115
2568.79 104
2568.91 98
2569.02 96
2569.14 97
2569.26 102
2569.37 107
2569.49 111
2569.60 113
2569.72 112
2569.84 108
2569.95 101
2570.07 93
2570.19 84
2570.30 77
2570.42 69
2570.53 63
2570.65 57
2570.77 52
2570.88 47
2571.00 43
2571.12 40
2571.23 38
2571.35 38
2571.46 40
2571.58 44
2571.70 51
2571.81 58
2571.93 67
2572.05 75
2572.16 83
2572.28 88
2572.39 90
2572.51 91
2572.63 90
2572.74 88
2572.86 85
2572.98 83
2573.09 79
2573.21 76
2573.33 71
2573.44 66
2573.56 61
2573.67 57
2573.79 56
2573.91 58
2574.02 64
2574.14 74
2574.26 86
2574.37 98
2574.49 110
2574.60 120
2574.72 128
2574.84 133
2574.95 136
2575.07 138
2575.19 138
2575.30 137
2575.42 134
2575.54 129
2575.65 124
2575.77 118
2575.88 113
2576.00 111
2576.12 111
2576.23 113
2576.35 118
2576.47 124
2576.58 130
2576.70 134
2576.82 135
2576.93 133
2577.05 129
2577.16 123
2577.28 116
2577.40 108
2577.51 100
2577.63 92
2577.75 84
2577.86 77
2577.98 72
2578.10 68
2578.21 65
2578.33 62
2578.44 60
2578.56 58
2578.68 56
2578.79 53
2578.91 52
2579.03 53
2579.14 57
2579.26 64
2579.38 75
2579.49 87
2579.61 100
2579.73 111
2579.84 120
2579.96 127
2580.07 131
2580.19 133
2580.31 134
2580.42 134
2580.54 135
2580.66 136
2580.77 136
2580.89 136
2581.01 134
2581.12 131
2581.24 126
2581.36 120
2581.47 113
2581.59 107
2581.71 101
2581.82 96
2581.94 93
2582.05 91
2582.17 90
2582.29 91
2582.40 93
2582.52 98
2582.64 104
2582.75 112
2582.87 121
2582.99 130
2583.10 137
2583.22 142
2583.34 145
2583.45 143
2583.57 138
2583.69 131
2583.80 123
2583.92 114
2584.04 107
2584.15 103
2584.27 100
2584.39 99
2584.50 99
2584.62 99
2584.74 100
2584.85 100
2584.97 101
2585.08 101
2585.20 102
2585.32 104
2585.43 106
2585.55 109
2585.67 111
2585.78 113
2585.90 115
2586.02 117
2586.13 118
2586.25 119
2586.37 121
2586.48 122
2586.60 123
2586.72 123
2586.83 121
2586.95 117
2587.07 110
2587.18 101
2587.30 91
2587.42 80
2587.53 70
2587.65 63
2587.77 57
2587.88 54
2588.00 53
2588.12 52
2588.23 52
2588.35 52
2588.47 51
2588.58 51
2588.70 50
2588.82 48
2588.93 47
2589.05 44
2589.17 40
2589.28 36
2589.40 33
2589.52 32
2589.63 33
2589.75 37
2589.87 42
2589.98 48
2590.10 52
2590.22 53
2590.33 50
2590.45 44
2590.57 36
2590.68 26
2590.80 17
2590.92 8
2591.03 0
2591.15 0
2591.27 0
2591.38 0
2591.50 0
2591.62 0
2591.73 0
2591.85 0
2591.97 1
2592.08 11
2592.20 19
2592.32 26
2592.43 31
2592.55 34
2592.67 38
2592.78 43
2592.90 48
2593.02 54
2593.13 60
2593.25 64
2593.37 67
2593.48 67
2593.60 66
2593.72 62
2593.83 57
2593.95 51
2594.07 44
2594.18 38
2594.30 32
2594.42 28
2594.54 26
2594.65 28
2594.77 35
2594.89 45
2595.00 59
2595.12 74
2595.24 89
2595.35 102
2595.47 111
2595.59 116
2595.70 118
2595.82 119
2595.94 119
2596.05 119
2596.17 118
2596.29 117
2596.40 114
2596.52 111
2596.64 106
2596.75 103
2596.87 101
2596.99 101
2597.11 102
2597.22 105
2597.34 107
2597.46 108
2597.57 105
2597.69 100
2597.81 93
2597.92 86
2598.04 81
2598.16 79
2598.27 79
2598.39 81
2598.51 85
2598.62 89
2598.74 91
2598.86 91
2598.97 89
2599.09 85
2599.21 80
2599.33 75
2599.44 70
2599.56 66
2599.68 64
2599.79 64
2599.91 65
2600.03 67
2600.14 70
2600.26 71
2600.38 72
2600.49 71
2600.61 68
2600.73 66
2600.85 64
2600.96 66
2601.08 70
2601.20 77
2601.31 87
2601.43 96
2601.55 104
2601.66 109
2601.78 110
2601.90 106
2602.01 100
2602.13 93
2602.25 85
2602.37 79
2602.48 74
2602.60 73
2602.72 73
2602.83 76
2602.95 79
2603.07 83
2603.18 85
2603.30 85
2603.42 84
2603.54 81
2603.65 78
2603.77 74
2603.89 72
2604.00 72
2604.12 75
2604.24 79
2604.35 84
2604.47 90
2604.59 94
2604.70 97
2604.82 98
2604.94 96
2605.06 92
2605.17 86
2605.29 79
2605.41 73
2605.52 68
2605.64 64
2605.76 61
2605.88 60
2605.99 59
2606.11 57
2606.23 54
2606.34 51
2606.46 47
2606.58 44
2606.69 43
2606.81 43
2606.93 47
2607.05 53
2607.16 64
2607.28 77
2607.40 94
2607.51 114
2607.63 137
2607.75 161
2607.87 187
2607.98 212
2608.10 235
2608.22 255
2608.33 272
2608.45 285
2608.57 295
2608.68 303
2608.80 308
2608.92 312
2609.04 316
2609.15 320
2609.27 325
2609.39 330
2609.50 335
2609.62 340
2609.74 344
2609.86 348
2609.97 350
2610.09 352
2610.21 354
2610.32 357
2610.44 362
2610.56 368
2610.68 374
2610.79 380
2610.91 384
2611.03 388
2611.14 391
2611.26 393
2611.38 394
2611.50 395
2611.61 395
2611.73 394
2611.85 390
2611.96 383
2612.08 373
2612.20 360
2612.32 345
2612.43 329
2612.55 315
2612.67 303
2612.78 294
2612.90 287
2613.02 282
2613.14 278
2613.25 272
2613.37 266
2613.49 257
2613.61 247
2613.72 236
2613.84 224
2613.96 213
2614.07 203
2614.19 193
2614.31 185
2614.43 177
2614.54 170
2614.66 164
2614.78 157
2614.89 151
2615.01 145
2615.13 140
2615.25 135
2615.36 131
2615.48 127
2615.60 123
2615.72 118
2615.83 113
2615.95 107
2616.07 101
2616.18 96
2616.30 92
2616.42 89
2616.54 86
2616.65 84
2616.77 83
2616.89 81
2617.01 79
2617.12 78
2617.24 78
2617.36 80
2617.47 84
2617.59 87
2617.71 90
2617.83 92
2617.94 91
2618.06 88
2618.18 85
2618.30 82
2618.41 79
2618.53 79
2618.65 80
2618.76 82
2618.88 86
2619.00 89
2619.12 92
2619.23 96
2619.35 101
2619.47 105
2619.59 109
2619.70 113
2619.82 115
2619.94 116
2620.06 115
2620.17 115
2620.29 115
2620.41 115
2620.53 116
2620.64 117
2620.76 118
2620.88 118
2620.99 117
2621.11 113
2621.23 108
2621.35 101
2621.46 92
2621.58 81
2621.70 69
2621.82 58
2621.93 47
2622.05 38
2622.17 33
2622.29 31
2622.40 32
2622.52 37
2622.64 43
2622.76 50
2622.87 58
2622.99 65
2623.11 72
2623.23 78
2623.34 85
2623.46 91
2623.58 97
2623.69 103
2623.81 108
2623.93 112
2624.05 113
2624.16 114
2624.28 113
2624.40 111
2624.52 109
2624.63 107
2624.75 104
2624.87 101
2624.99 96
2625.10 91
2625.22 85
2625.34 79
2625.46 74
2625.57 72
2625.69 72
2625.81 73
2625.93 76
2626.04 79
2626.16 81
2626.28 82
2626.40 82
2626.51 81
2626.63 81
2626.75 82
2626.87 85
2626.98 90
2627.10 95
2627.22 101
2627.34 105
2627.45 107
2627.57 106
2627.69 102
2627.81 97
2627.92 90
2628.04 84
2628.16 81
2628.28 82
2628.39 86
2628.51 92
2628.63 100
2628.75 108
2628.86 114
2628.98 118
2629.10 119
2629.22 118
2629.33 116
2629.45 113
2629.57 110
2629.69 107
2629.80 103
2629.92 100
2630.04 97
2630.16 95
2630.28 93
2630.39 91
2630.51 90
2630.63 88
2630.75 85
2630.86 79
2630.98 71
2631.10 62
2631.22 53
2631.33 46
2631.45 41
2631.57 39
2631.69 39
2631.80 41
2631.92 43
2632.04 45
2632.16 46
2632.27 47
2632.39 49
2632.51 52
2632.63 57
2632.75 61
2632.86 66
2632.98 69
2633.10 70
2633.22 67
2633.33 62
2633.45 56
2633.57 49
2633.69 44
2633.80 40
2633.92 36
2634.04 34
2634.16 32
2634.27 29
2634.39 25
2634.51 21
2634.63 17
2634.75 13
2634.86 11
2634.98 9
2635.10 7
2635.22 6
2635.33 4
2635.45 2
2635.57 1
2635.69 1
2635.80 2
2635.92 5
2636.04 8
2636.16 10
2636.28 11
2636.39 10
2636.51 7
2636.63 2
2636.75 0
2636.86 0
2636.98 0
2637.10 0
2637.22 0
2637.33 0
2637.45 0
2637.57 8
2637.69 18
2637.81 29
2637.92 40
2638.04 49
2638.16 55
2638.28 57
2638.39 56
2638.51 52
2638.63 46
2638.75 39
2638.87 33
2638.98 29
2639.10 27
2639.22 28
2639.34 32
2639.45 37
2639.57 43
2639.69 48
2639.81 51
2639.93 49
2640.04 44
2640.16 36
2640.28 26
2640.40 16
2640.51 8
2640.63 3
2640.75 1
2640.87 3
2640.99 7
2641.10 13
2641.22 19
2641.34 27
2641.46 36
2641.58 47
2641.69 59
2641.81 71
2641.93 82
2642.05 90
2642.16 95
2642.28 95
2642.40 91
2642.52 86
2642.64 81
2642.75 78
2642.87 76
2642.99 76
2643.11 77
2643.23 77
2643.34 75
2643.46 72
2643.58 67
2643.70 63
2643.81 60
2643.93 58
2644.05 57
2644.17 57
2644.29 56
2644.40 53
2644.52 48
2644.64 41
2644.76 34
2644.88 27
2644.99 21
2645.11 17
2645.23 15
2645.35 14
2645.47 15
2645.58 15
2645.70 15
2645.82 15
2645.94 15
2646.05 16
2646.17 16
2646.29 17
2646.41 18
2646.53 19
2646.64 19
2646.76 19
2646.88 17
2647.00 15
2647.12 13
2647.23 10
2647.35 8
2647.47 5
2647.59 3
2647.71 1
2647.82 0
2647.94 0
2648.06 0
2648.18 1
2648.30 4
2648.41 6
2648.53 9
2648.65 10
2648.77 11
2648.89 11
2649.00 10
2649.12 9
2649.24 8
2649.36 8
2649.48 9
2649.59 11
2649.71 12
2649.83 14
2649.95 15
2650.07 16
2650.18 18
2650.30 21
2650.42 25
2650.54 31
2650.66 37
2650.77 43
2650.89 48
2651.01 52
2651.13 54
2651.25 55
2651.36 54
2651.48 52
2651.60 51
2651.72 50
2651.84 50
2651.95 51
2652.07 54
2652.19 58
2652.31 62
2652.43 66
2652.55 68
2652.66 69
2652.78 68
2652.90 64
2653.02 59
2653.14 52
2653.25 45
2653.37 39
2653.49 32
2653.61 27
2653.73 22
2653.84 18
2653.96 16
2654.08 15
2654.20 15
2654.32 16
2654.43 19
2654.55 23
2654.67 28
2654.79 33
2654.91 39
2655.03 44
2655.14 49
2655.26 53
2655.38 55
2655.50 55
2655.62 52
2655.73 47
2655.85 41
2655.97 34
2656.09 27
2656.21 20
2656.33 15
2656.44 10
2656.56 6
2656.68 1
2656.80 0
2656.92 0
2657.03 0
2657.15 0
2657.27 0
2657.39 0
2657.51 6
2657.62 19
2657.74 33
2657.86 46
2657.98 58
2658.10 68
2658.22 75
2658.33 79
2658.45 81
2658.57 81
2658.69 79
2658.81 77
2658.93 74
2659.04 72
2659.16 70
2659.28 68
2659.40 68
2659.52 70
2659.63 73
2659.75 78
2659.87 83
2659.99 90
2660.11 95
2660.23 99
2660.34 100
2660.46 99
2660.58 94
2660.70 87
2660.82 77
2660.94 66
2661.05 55
2661.17 43
2661.29 32
2661.41 22
2661.53 13
2661.65 6
2661.76 0
2661.88 0
2662.00 0
2662.12 0
2662.24 0
2662.35 0
2662.47 0
2662.59 1
2662.71 3
2662.83 4
2662.95 5
2663.06 5
2663.18 6
2663.30 8
2663.42 11
2663.54 15
2663.66 19
2663.77 23
2663.89 25
2664.01 25
2664.13 23
2664.25 20
2664.37 17
2664.48 15
2664.60 16
2664.72 19
2664.84 24
2664.96 30
2665.08 36
2665.19 41
2665.31 44
2665.43 45
2665.55 44
2665.67 43
2665.79 42
2665.90 41
2666.02 41
2666.14 40
2666.26 38
2666.38 37
2666.50 36
2666.62 37
2666.73 39
2666.85 44
2666.97 50
2667.09 58
2667.21 65
2667.33 70
2667.44 73
2667.56 74
2667.68 72
2667.80 68
2667.92 63
2668.04 56
2668.15 49
2668.27 41
2668.39 35
2668.51 30
2668.63 27
2668.75 27
2668.87 30
2668.98 36
2669.10 44
2669.22 52
2669.34 59
2669.46 65
2669.58 66
2669.69 65
2669.81 60
2669.93 54
2670.05 47
2670.17 40
2670.29 33
2670.41 27
2670.52 21
2670.64 18
2670.76 16
2670.88 17
2671.00 20
2671.12 26
2671.23 32
2671.35 39
2671.47 44
2671.59 48
2671.71 51
2671.83 53
2671.95 54
2672.06 56
2672.18 58
2672.30 60
2672.42 63
2672.54 65
2672.66 68
2672.78 71
2672.89 74
2673.01 78
2673.13 82
2673.25 87
2673.37 92
2673.49 95
2673.60 96
2673.72 95
2673.84 92
2673.96 88
2674.08 83
2674.20 79
2674.32 76
2674.43 74
2674.55 72
2674.67 70
2674.79 68
2674.91 66
2675.03 65
2675.15 64
2675.26 63
2675.38 63
2675.50 63
2675.62 63
2675.74 64
2675.86 65
2675.98 67
2676.09 70
2676.21 75
2676.33 81
2676.45 87
2676.57 91
2676.69 94
2676.81 95
2676.93 94
2677.04 92
2677.16 91
2677.28 91
2677.40 93
2677.52 96
2677.64 100
2677.76 103
2677.87 104
2677.99 105
2678.11 104
2678.23 104
2678.35 104
2678.47 107
2678.59 112
2678.70 119
2678.82 128
2678.94 136
2679.06 143
2679.18 149
2679.30 154
2679.42 155
2679.54 155
2679.65 152
2679.77 147
2679.89 139
2680.01 130
2680.13 120
2680.25 110
2680.37 101
2680.48 93
2680.60 87
2680.72 82
2680.84 78
2680.96 75
2681.08 74
2681.20 74
2681.32 77
2681.43 83
2681.55 90
2681.67 100
2681.79 109
2681.91 118
2682.03 124
2682.15 126
2682.27 126
2682.38 122
2682.50 116
2682.62 110
2682.74 104
2682.86 99
2682.98 95
2683.10 92
2683.22 89
2683.33 85
2683.45 80
2683.57 75
2683.69 69
2683.81 63
2683.93 60
2684.05 58
2684.17 59
2684.28 61
2684.40 65
2684.52 69
2684.64 72
2684.76 73
2684.88 73
2685.00 70
2685.12 66
2685.24 62
2685.35 58
2685.47 56
2685.59 56
2685.71 59
2685.83 64
2685.95 72
2686.07 79
2686.19 87
2686.30 94
2686.42 100
2686.54 106
2686.66 113
2686.78 122
2686.90 134
2687.02 148
2687.14 164
2687.26 179
2687.37 193
2687.49 203
2687.61 211
2687.73 215
2687.85 218
2687.97 221
2688.09 224
2688.21 230
2688.32 237
2688.44 247
2688.56 258
2688.68 270
2688.80 283
2688.92 296
2689.04 308
2689.16 318
2689.28 324
2689.39 326
2689.51 323
2689.63 315
2689.75 302
2689.87 288
2689.99 273
2690.11 259
2690.23 248
2690.35 238
2690.47 231
2690.58 225
2690.70 221
2690.82 219
2690.94 218
2691.06 220
2691.18 223
2691.30 227
2691.42 231
2691.54 235
2691.65 237
2691.77 240
2691.89 241
2692.01 243
2692.13 246
2692.25 249
2692.37 253
2692.49 256
2692.61 259
2692.73 261
2692.84 262
2692.96 264
2693.08 267
2693.20 272
2693.32 279
2693.44 287
2693.56 297
2693.68 308
2693.80 320
2693.91 333
2694.03 346
2694.15 359
2694.27 373
2694.39 387
2694.51 401
2694.63 416
2694.75 433
2694.87 451
2694.99 472
2695.10 494
2695.22 519
2695.34 545
2695.46 571
2695.58 595
2695.70 616
2695.82 634
2695.94 647
2696.06 655
2696.18 659
2696.30 661
2696.41 661
2696.53 661
2696.65 660
2696.77 660
2696.89 661
2697.01 661
2697.13 661
2697.25 659
2697.37 655
2697.49 649
2697.61 639
2697.72 627
2697.84 614
2697.96 599
2698.08 585
2698.20 570
2698.32 556
2698.44 541
2698.56 526
2698.68 510
2698.80 492
2698.92 473
2699.03 453
2699.15 432
2699.27 411
2699.39 390
2699.51 369
2699.63 351
2699.75 334
2699.87 319
2699.99 306
2700.11 293
2700.23 281
2700.34 269
2700.46 256
2700.58 244
2700.70 233
2700.82 224
2700.94 219
2701.06 217
2701.18 218
2701.30 222
2701.42 226
2701.54 230
2701.66 232
2701.77 231
2701.89 227
2702.01 221
2702.13 213
2702.25 204
2702.37 196
2702.49 189
2702.61 182
2702.73 177
2702.85 173
2702.97 171
2703.09 170
2703.20 171
2703.32 175
2703.44 181
2703.56 188
2703.68 195
2703.80 200
2703.92 203
2704.04 202
2704.16 197
2704.28 188
2704.40 177
2704.52 165
2704.64 153
2704.75 142
2704.87 132
2704.99 124
2705.11 117
2705.23 111
2705.35 107
2705.47 103
2705.59 100
2705.71 98
2705.83 96
2705.95 93
2706.07 90
2706.19 87
2706.30 83
2706.42 78
2706.54 75
2706.66 74
2706.78 74
2706.90 78
2707.02 83
2707.14 90
2707.26 97
2707.38 102
2707.50 103
2707.62 100
2707.74 93
2707.86 82
2707.97 69
2708.09 56
2708.21 44
2708.33 34
2708.45 29
2708.57 27
2708.69 28
2708.81 33
2708.93 39
2709.05 46
2709.17 53
2709.29 58
2709.41 61
2709.53 64
2709.65 65
2709.76 65
2709.88 64
2710.00 62
2710.12 59
2710.24 56
2710.36 53
2710.48 52
2710.60 51
2710.72 53
2710.84 57
2710.96 61
2711.08 65
2711.20 67
2711.32 66
2711.44 62
2711.56 56
2711.67 47
2711.79 39
2711.91 32
2712.03 28
2712.15 28
2712.27 30
2712.39 36
2712.51 45
2712.63 55
2712.75 67
2712.87 79
2712.99 92
2713.11 104
2713.23 114
2713.35 122
2713.47 127
2713.59 129
2713.70 128
2713.82 126
2713.94 122
2714.06 117
2714.18 113
2714.30 110
2714.42 107
2714.54 105
2714.66 103
2714.78 100
2714.90 97
2715.02 94
2715.14 91
2715.26 88
2715.38 86
2715.50 85
2715.62 84
2715.74 83
2715.85 82
2715.97 80
2716.09 79
2716.21 79
2716.33 81
2716.45 85
2716.57 91
2716.69 99
2716.81 107
2716.93 114
2717.05 118
2717.17 120
2717.29 118
2717.41 114
2717.53 110
2717.65 107
2717.77 107
2717.89 110
2718.01 117
2718.13 127
2718.24 139
2718.36 151
2718.48 162
2718.60 170
2718.72 173
2718.84 173
2718.96 168
2719.08 161
2719.20 153
2719.32 144
2719.44 137
2719.56 133
2719.68 130
2719.80 129
2719.92 129
2720.04 131
2720.16 132
2720.28 133
2720.40 134
2720.52 135
2720.64 136
2720.76 135
2720.88 134
2720.99 131
2721.11 126
2721.23 119
2721.35 111
2721.47 100
2721.59 89
2721.71 79
2721.83 70
2721.95 64
2722.07 61
2722.19 60
2722.31 61
2722.43 61
2722.55 60
2722.67 58
2722.79 55
2722.91 52
2723.03 52
2723.15 54
2723.27 60
2723.39 68
2723.51 78
2723.63 87
2723.75 95
2723.87 100
2723.99 102
2724.11 102
2724.22 100
2724.34 97
2724.46 94
2724.58 91
2724.70 88
2724.82 86
2724.94 84
2725.06 83
2725.18 81
2725.30 78
2725.42 75
2725.54 71
2725.66 66
2725.78 62
2725.90 59
2726.02 58
2726.14 59
2726.26 61
2726.38 64
2726.50 67
2726.62 68
2726.74 68
2726.86 66
2726.98 64
2727.10 62
2727.22 61
2727.34 60
2727.46 60
2727.58 60
2727.70 59
2727.82 58
2727.94 54
2728.06 49
2728.18 42
2728.30 33
2728.41 23
2728.53 13
2728.65 5
2728.77 0
2728.89 0
2729.01 0
2729.13 0
2729.25 0
2729.37 0
2729.49 1
2729.61 1
2729.73 1
2729.85 0
2729.97 0
2730.09 1
2730.21 4
2730.33 6
2730.45 9
2730.57 12
2730.69 14
2730.81 17
2730.93 21
2731.05 27
2731.17 36
2731.29 46
2731.41 58
2731.53 70
2731.65 81
2731.77 89
2731.89 94
2732.01 95
2732.13 93
2732.25 88
2732.37 82
2732.49 76
2732.61 71
2732.73 66
2732.85 61
2732.97 57
2733.09 52
2733.21 47
2733.33 42
2733.45 38
2733.57 34
2733.69 32
2733.81 32
2733.93 33
2734.05 35
2734.17 37
2734.29 40
2734.41 42
2734.53 43
2734.65 44
2734.77 43
2734.89 41
2735.01 38
2735.13 33
2735.25 28
2735.37 23
2735.49 20
2735.60 18
2735.72 20
2735.84 23
2735.96 29
2736.08 35
2736.20 41
2736.32 46
2736.44 48
2736.56 48
2736.68 45
2736.80 40
2736.92 34
2737.04 30
2737.16 28
2737.28 28
2737.40 31
2737.52 35
2737.64 39
2737.76 42
2737.88 42
2738.00 40
2738.12 36
2738.24 30
2738.36 24
2738.48 20
2738.60 18
2738.72 19
2738.84 22
2738.96 27
2739.08 33
2739.20 38
2739.32 41
2739.44 42
2739.56 41
2739.68 38
2739.80 34
2739.92 28
2740.04 22
2740.16 17
2740.28 12
2740.40 9
2740.52 8
2740.64 10
2740.76 13
2740.88 18
2741.00 24
2741.12 30
2741.24 36
2741.36 41
2741.48 46
2741.60 50
2741.72 55
2741.84 59
2741.96 63
2742.08 66
2742.20 68
2742.32 69
2742.44 67
2742.56 65
2742.68 61
2742.80 55
2742.92 49
2743.04 43
2743.16 36
2743.28 29
2743.40 22
2743.53 17
2743.65 13
2743.77 10
2743.89 9
2744.01 9
2744.13 11
2744.25 14
2744.37 18
2744.49 22
2744.61 28
2744.73 34
2744.85 39
2744.97 42
2745.09 43
2745.21 41
2745.33 37
2745.45 31
2745.57 24
2745.69 19
2745.81 15
2745.93 13
2746.05 15
2746.17 18
2746.29 23
2746.41 28
2746.53 34
2746.65 40
2746.77 46
2746.89 52
2747.01 57
2747.13 62
2747.25 66
2747.37 69
2747.49 71
2747.61 71
2747.73 70
2747.85 69
2747.97 67
2748.09 66
2748.21 67
2748.33 68
2748.45 71
2748.57 75
2748.69 78
2748.81 81
2748.93 84
2749.05 86
2749.17 87
2749.29 88
2749.41 90
2749.53 91
2749.65 93
2749.77 93
2749.89 93
2750.01 92
2750.13 90
2750.25 86
2750.37 81
2750.49 74
2750.61 66
2750.74 57
2750.86 50
2750.98 44
2751.10 41
2751.22 41
2751.34 43
2751.46 47
2751.58 52
2751.70 56
2751.82 59
2751.94 62
2752.06 64
2752.18 67
2752.30 71
2752.42 75
2752.54 79
2752.66 83
2752.78 86
2752.90 88
2753.02 89
2753.14 91
2753.26 93
2753.38 95
2753.50 97
2753.62 100
2753.74 103
2753.86 105
2753.98 106
2754.10 108
2754.22 109
2754.34 112
2754.46 115
2754.58 119
2754.70 123
2754.83 128
2754.95 131
2755.07 133
2755.19 132
2755.31 129
2755.43 124
2755.55 118
2755.67 111
2755.79 104
2755.91 96
2756.03 88
2756.15 78
2756.27 67
2756.39 54
2756.51 42
2756.63 31
2756.75 24
2756.87 21
2756.99 21
2757.11 24
2757.23 28
2757.35 31
2757.47 32
2757.59 31
2757.71 28
2757.83 25
2757.95 23
2758.08 23
2758.20 26
2758.32 33
2758.44 43
2758.56 54
2758.68 65
2758.80 74
2758.92 81
2759.04 83
2759.16 82
2759.28 78
2759.40 71
2759.52 62
2759.64 52
2759.76 42
2759.88 31
2760.00 21
2760.12 12
2760.24 5
2760.36 0
2760.48 0
2760.60 0
2760.72 2
2760.85 6
2760.97 11
2761.09 16
2761.21 20
2761.33 22
2761.45 24
2761.57 25
2761.69 26
2761.81 28
2761.93 30
2762.05 33
2762.17 36
2762.29 39
2762.41 42
2762.53 44
2762.65 46
2762.77 46
2762.89 45
2763.01 44
2763.13 41
2763.25 38
2763.38 35
2763.50 33
2763.62 33
2763.74 36
2763.86 41
2763.98 48
2764.10 57
2764.22 66
2764.34 73
2764.46 77
2764.58 80
2764.70 80
2764.82 78
2764.94 75
2765.06 73
2765.18 70
2765.30 67
2765.42 64
2765.55 59
2765.67 54
2765.79 46
2765.91 38
2766.03 31
2766.15 25
2766.27 24
2766.39 27
2766.51 34
2766.63 46
2766.75 59
2766.87 72
2766.99 83
2767.11 89
2767.23 92
2767.35 92
2767.47 91
2767.60 90
2767.72 91
2767.84 94
2767.96 100
2768.08 105
2768.20 109
2768.32 111
2768.44 110
2768.56 106
2768.68 102
2768.80 97
2768.92 94
2769.04 93
2769.16 96
2769.28 100
2769.40 106
2769.53 113
2769.65 117
2769.77 120
2769.89 121
2770.01 120
2770.13 117
2770.25 113
2770.37 109
2770.49 105
2770.61 102
2770.73 99
2770.85 97
2770.97 95
2771.09 94
2771.22 93
2771.34 92
2771.46 91
2771.58 90
2771.70 87
2771.82 82
2771.94 75
2772.06 66
2772.18 55
2772.30 43
2772.42 34
2772.54 27
2772.66 24
2772.78 25
2772.91 29
2773.03 35
2773.15 40
2773.27 44
2773.39 46
2773.51 45
2773.63 43
2773.75 40
2773.87 37
2773.99 35
2774.11 35
2774.23 36
2774.35 37
2774.47 38
2774.60 38
2774.72 36
2774.84 32
2774.96 26
2775.08 18
2775.20 10
2775.32 3
2775.44 0
2775.56 0
2775.68 0
2775.80 0
2775.92 0
2776.04 3
2776.17 5
2776.29 5
2776.41 4
2776.53 1
2776.65 0
2776.77 0
2776.89 0
2777.01 1
2777.13 5
2777.25 11
2777.37 18
2777.49 25
2777.62 33
2777.74 40
2777.86 46
2777.98 51
2778.10 55
2778.22 57
2778.34 57
2778.46 54
2778.58 51
2778.70 47
2778.82 43
2778.94 41
2779.07 41
2779.19 44
2779.31 49
2779.43 56
2779.55 64
2779.67 71
2779.79 77
2779.91 81
2780.03 82
2780.15 81
2780.27 78
2780.40 75
2780.52 71
2780.64 67
2780.76 64
2780.88 62
2781.00 59
2781.12 57
2781.24 55
2781.36 53
2781.48 50
2781.60 47
2781.73 43
2781.85 39
2781.97 34
2782.09 29
2782.21 22
2782.33 15
2782.45 9
2782.57 4
2782.69 1
2782.81 2
2782.93 7
2783.06 16
2783.18 26
2783.30 37
2783.42 46
2783.54 50
2783.66 50
2783.78 44
2783.90 35
2784.02 23
2784.14 11
2784.27 0
2784.39 0
2784.51 0
2784.63 0
2784.75 0
2784.87 0
2784.99 0
2785.11 0
2785.23 0
2785.35 1
2785.48 9
2785.60 19
2785.72 29
2785.84 39
2785.96 48
2786.08 54
2786.20 57
2786.32 55
2786.44 49
2786.56 39
2786.69 29
2786.81 20
2786.93 13
2787.05 10
2787.17 11
2787.29 16
2787.41 22
2787.53 29
2787.65 35
2787.77 38
2787.90 40
2788.02 40
2788.14 40
2788.26 38
2788.38 38
2788.50 37
2788.62 39
2788.74 41
2788.86 46
2788.99 52
2789.11 61
2789.23 71
2789.35 80
2789.47 88
2789.59 93
2789.71 94
2789.83 92
2789.95 87
2790.08 82
2790.20 78
2790.32 76
2790.44 77
2790.56 80
2790.68 85
2790.80 91
2790.92 97
2791.04 101
2791.17 104
2791.29 105
2791.41 103
2791.53 99
2791.65 93
2791.77 86
2791.89 79
2792.01 70
2792.13 61
2792.26 51
2792.38 41
2792.50 32
2792.62 23
2792.74 17
2792.86 13
2792.98 12
2793.10 15
2793.22 20
2793.35 26
2793.47 33
2793.59 38
2793.71 41
2793.83 41
2793.95 38
2794.07 33
2794.19 28
2794.32 25
2794.44 23
2794.56 25
2794.68 30
2794.80 36
2794.92 43
2795.04 49
2795.16 52
2795.29 52
2795.41 50
2795.53 46
2795.65 41
2795.77 36
2795.89 32
2796.01 28
2796.13 25
2796.26 22
2796.38 20
2796.50 18
2796.62 16
2796.74 14
2796.86 13
2796.98 12
2797.10 12
2797.22 13
2797.35 14
2797.47 15
2797.59 17
2797.71 19
2797.83 22
2797.95 26
2798.07 30
2798.20 36
2798.32 42
2798.44 49
2798.56 55
2798.68 61
2798.80 65
2798.92 68
2799.04 68
2799.17 68
2799.29 66
2799.41 63
2799.53 58
2799.65 52
2799.77 44
2799.89 34
2800.01 23
2800.14 12
2800.26 0
2800.38 0
2800.50 0
2800.62 0
2800.74 0
2800.86 0
2800.99 0
2801.11 0
2801.23 0
2801.35 9
2801.47 17
2801.59 23
2801.71 28
2801.83 31
2801.96 33
2802.08 34
2802.20 35
2802.32 35
2802.44 35
2802.56 34
2802.68 33
2802.81 31
2802.93 29
2803.05 27
2803.17 26
2803.29 24
2803.41 24
2803.53 24
2803.66 24
2803.78 25
2803.90 27
2804.02 29
2804.14 31
2804.26 34
2804.38 38
2804.51 43
2804.63 48
2804.75 53
2804.87 58
2804.99 63
2805.11 67
2805.23 70
2805.36 71
2805.48 71
2805.60 70
2805.72 69
2805.84 68
2805.96 69
2806.08 71
2806.21 75
2806.33 80
2806.45 87
2806.57 95
2806.69 103
2806.81 109
2806.93 114
2807.06 117
2807.18 118
2807.30 118
2807.42 118
2807.54 118
2807.66 118
2807.78 117
2807.91 116
2808.03 114
2808.15 111
2808.27 109
2808.39 107
2808.51 106
2808.63 105
2808.76 105
2808.88 103
2809.00 100
2809.12 96
2809.24 90
2809.36 84
2809.49 78
2809.61 74
2809.73 71
2809.85 69
2809.97 67
2810.09 67
2810.21 66
2810.34 64
2810.46 63
2810.58 61
2810.70 58
2810.82 54
2810.94 50
2811.07 45
2811.19 40
2811.31 34
2811.43 29
2811.55 26
2811.67 26
2811.80 27
2811.92 31
2812.04 38
2812.16 46
2812.28 55
2812.40 64
2812.52 73
2812.65 81
2812.77 88
2812.89 95
2813.01 101
2813.13 106
2813.25 109
2813.38 111
2813.50 111
2813.62 108
2813.74 103
2813.86 98
2813.98 91
2814.11 86
2814.23 81
2814.35 78
2814.47 76
2814.59 74
2814.71 73
2814.84 72
2814.96 72
2815.08 71
2815.20 72
2815.32 74
2815.44 77
2815.57 82
2815.69 89
2815.81 95
2815.93 100
2816.05 102
2816.17 101
2816.30 97
2816.42 91
2816.54 84
2816.66 76
2816.78 70
2816.90 67
2817.03 65
2817.15 64
2817.27 64
2817.39 64
2817.51 64
2817.63 62
2817.76 61
2817.88 61
2818.00 62
2818.12 65
2818.24 69
2818.36 73
2818.49 77
2818.61 80
2818.73 81
2818.85 80
2818.97 77
2819.09 73
2819.22 68
2819.34 61
2819.46 54
2819.58 47
2819.70 41
2819.82 35
2819.95 33
2820.07 33
2820.19 37
2820.31 44
2820.43 51
2820.56 58
2820.68 64
2820.80 68
2820.92 69
2821.04 68
2821.16 66
2821.29 64
2821.41 63
2821.53 63
2821.65 63
2821.77 66
2821.89 70
2822.02 75
2822.14 82
2822.26 88
2822.38 93
2822.50 96
2822.63 98
2822.75 97
2822.87 93
2822.99 86
2823.11 79
2823.23 70
2823.36 62
2823.48 54
2823.60 49
2823.72 47
2823.84 46
2823.97 48
2824.09 50
2824.21 53
2824.33 53
2824.45 52
2824.57 49
2824.70 44
2824.82 38
2824.94 33
2825.06 30
2825.18 31
2825.31 34
2825.43 39
2825.55 46
2825.67 53
2825.79 58
2825.92 61
2826.04 62
2826.16 62
2826.28 61
2826.40 60
2826.52 58
2826.65 56
2826.77 54
2826.89 52
2827.01 51
2827.13 52
2827.26 55
2827.38 61
2827.50 70
2827.62 81
2827.74 93
2827.87 105
2827.99 115
2828.11 122
2828.23 126
2828.35 126
2828.48 123
2828.60 119
2828.72 115
2828.84 110
2828.96 106
2829.09 102
2829.21 99
2829.33 95
2829.45 92
2829.57 89
2829.70 87
2829.82 85
2829.94 83
2830.06 81
2830.18 79
2830.30 76
2830.43 71
2830.55 64
2830.67 56
2830.79 47
2830.91 37
2831.04 27
2831.16 18
2831.28 10
2831.40 4
2831.52 1
2831.65 0
2831.77 0
2831.89 0
2832.01 0
2832.13 0
2832.26 0
2832.38 0
2832.50 0
2832.62 0
2832.74 0
2832.87 7
2832.99 18
2833.11 32
2833.23 47
2833.36 61
2833.48 74
2833.60 83
2833.72 89
2833.84 89
2833.97 87
2834.09 81
2834.21 74
2834.33 67
2834.45 60
2834.58 54
2834.70 50
2834.82 48
2834.94 46
2835.06 44
2835.19 41
2835.31 38
2835.43 34
2835.55 29
2835.67 26
2835.80 24
2835.92 26
2836.04 30
2836.16 36
2836.28 43
2836.41 52
2836.53 61
2836.65 70
2836.77 78
2836.90 86
2837.02 94
2837.14 102
2837.26 109
2837.38 116
2837.51 121
2837.63 124
2837.75 126
2837.87 125
2837.99 122
2838.12 117
2838.24 111
2838.36 106
2838.48 101
2838.61 97
2838.73 96
2838.85 96
2838.97 98
2839.09 102
2839.22 106
2839.34 111
2839.46 116
2839.58 121
2839.70 124
2839.83 126
2839.95 126
2840.07 124
2840.19 120
2840.32 114
2840.44 108
2840.56 102
2840.68 97
2840.80 94
2840.93 92
2841.05 90
2841.17 87
2841.29 84
2841.42 80
2841.54 76
2841.66 71
2841.78 67
2841.90 65
2842.03 65
2842.15 66
2842.27 68
2842.39 69
2842.52 69
2842.64 67
2842.76 63
2842.88 58
2843.00 54
2843.13 51
2843.25 52
2843.37 55
2843.49 61
2843.62 69
2843.74 78
2843.86 86
2843.98 93
2844.10 98
2844.23 101
2844.35 101
2844.47 101
2844.59 98
2844.72 94
2844.84 90
2844.96 85
2845.08 80
2845.21 76
2845.33 72
2845.45 69
2845.57 66
2845.69 64
2845.82 62
2845.94 58
2846.06 54
2846.18 50
2846.31 44
2846.43 39
2846.55 33
2846.67 28
2846.80 24
2846.92 22
2847.04 22
2847.16 24
2847.28 28
2847.41 33
2847.53 39
2847.65 45
2847.77 51
2847.90 56
2848.02 60
2848.14 63
2848.26 65
2848.39 65
2848.51 65
2848.63 64
2848.75 63
2848.88 62
2849.00 60
2849.12 58
2849.24 56
2849.36 53
2849.49 50
2849.61 46
2849.73 43
2849.85 40
2849.98 38
2850.10 38
2850.22 39
2850.34 42
2850.47 45
2850.59 50
2850.71 54
2850.83 58
2850.96 59
2851.08 58
2851.20 56
2851.32 52
2851.45 48
2851.57 45
2851.69 44
2851.81 46
2851.94 49
2852.06 54
2852.18 59
2852.30 63
2852.43 66
2852.55 66
2852.67 63
2852.79 60
2852.92 55
2853.04 50
2853.16 46
2853.28 43
2853.41 39
2853.53 37
2853.65 34
2853.77 32
2853.90 30
2854.02 30
2854.14 31
2854.26 33
2854.38 35
2854.51 37
2854.63 37
2854.75 34
2854.87 29
2855.00 21
2855.12 12
2855.24 2
2855.37 0
2855.49 0
2855.61 0
2855.73 0
2855.86 0
2855.98 0
2856.10 0
2856.22 0
2856.35 5
2856.47 9
2856.59 14
2856.71 19
2856.84 23
2856.96 28
2857.08 32
2857.20 36
2857.33 39
2857.45 39
2857.57 38
2857.69 35
2857.82 31
2857.94 29
2858.06 29
2858.18 32
2858.31 38
2858.43 45
2858.55 53
2858.67 60
2858.80 64
2858.92 66
2859.04 66
2859.16 64
2859.29 60
2859.41 57
2859.53 52
2859.65 48
2859.78 43
2859.90 37
2860.02 31
2860.15 25
2860.27 19
2860.39 15
2860.51 12
2860.64 12
2860.76 14
2860.88 18
2861.00 25
2861.13 32
2861.25 39
2861.37 45
2861.49 50
2861.62 52
2861.74 51
2861.86 47
2861.98 42
2862.11 35
2862.23 29
2862.35 24
2862.48 21
2862.60 20
2862.72 21
2862.84 23
2862.97 24
2863.09 26
2863.21 26
2863.33 26
2863.46 26
2863.58 25
2863.70 24
2863.82 23
2863.95 21
2864.07 20
2864.19 21
2864.32 23
2864.44 27
2864.56 34
2864.68 43
2864.81 52
2864.93 60
2865.05 66
2865.17 69
2865.30 70
2865.42 69
2865.54 70
2865.67 71
2865.79 75
2865.91 81
2866.03 87
2866.16 92
2866.28 97
2866.40 99
2866.52 99
2866.65 97
2866.77 93
2866.89 87
2867.02 80
2867.14 71
2867.26 60
2867.38 50
2867.51 40
2867.63 32
2867.75 26
2867.88 24
2868.00 25
2868.12 29
2868.24 36
2868.37 44
2868.49 52
2868.61 60
2868.73 66
2868.86 70
2868.98 73
2869.10 73
2869.23 72
2869.35 68
2869.47 63
2869.59 56
2869.72 50
2869.84 46
2869.96 46
2870.09 49
2870.21 57
2870.33 69
2870.45 84
2870.58 98
2870.70 111
2870.82 121
2870.95 127
2871.07 130
2871.19 130
2871.31 128
2871.44 126
2871.56 125
2871.68 126
2871.81 128
2871.93 133
2872.05 139
2872.17 146
2872.30 152
2872.42 158
2872.54 163
2872.67 167
2872.79 170
2872.91 173
2873.03 176
2873.16 178
2873.28 179
2873.40 179
2873.53 177
2873.65 174
2873.77 169
2873.89 163
2874.02 157
2874.14 150
2874.26 144
2874.39 137
2874.51 130
2874.63 123
2874.76 117
2874.88 113
2875.00 112
2875.12 113
2875.25 115
2875.37 118
2875.49 120
2875.62 120
2875.74 118
2875.86 113
2875.98 107
2876.11 101
2876.23 96
2876.35 93
2876.48 91
2876.60 90
2876.72 88
2876.85 85
2876.97 80
2877.09 75
2877.21 70
2877.34 66
2877.46 64
2877.58 62
2877.71 61
2877.83 60
2877.95 59
2878.08 56
2878.20 52
2878.32 48
2878.44 44
2878.57 40
2878.69 38
2878.81 38
2878.94 38
2879.06 37
2879.18 35
2879.31 31
2879.43 24
2879.55 15
2879.67 4
2879.80 0
2879.92 0
2880.04 0
2880.17 0
2880.29 0
2880.41 0
2880.54 0
2880.66 0
2880.78 8
2880.90 16
2881.03 24
2881.15 30
2881.27 33
2881.40 34
2881.52 32
2881.64 29
2881.77 24
2881.89 18
2882.01 12
2882.14 7
2882.26 3
2882.38 0
2882.50 0
2882.63 0
2882.75 0
2882.87 1
2883.00 4
2883.12 9
2883.24 14
2883.37 21
2883.49 27
2883.61 32
2883.74 35
2883.86 37
2883.98 38
2884.11 36
2884.23 34
2884.35 32
2884.47 30
2884.60 28
2884.72 27
2884.84 25
2884.97 23
2885.09 22
2885.21 20
2885.34 20
2885.46 21
2885.58 23
2885.71 27
2885.83 32
2885.95 37
2886.08 42
2886.20 46
2886.32 50
2886.45 52
2886.57 53
2886.69 54
2886.81 53
2886.94 51
2887.06 49
2887.18 45
2887.31 42
2887.43 40
2887.55 39
2887.68 40
2887.80 42
2887.92 46
2888.05 49
2888.17 51
2888.29 51
2888.42 48
2888.54 44
2888.66 40
2888.79 36
2888.91 33
2889.03 31
2889.16 32
2889.28 34
2889.40 38
2889.53 44
2889.65 51
2889.77 57
2889.90 64
2890.02 68
2890.14 71
2890.27 71
2890.39 68
2890.51 64
2890.63 60
2890.76 57
2890.88 55
2891.00 56
2891.13 58
2891.25 62
2891.37 65
2891.50 67
2891.62 69
2891.74 69
2891.87 70
2891.99 72
2892.11 75
2892.24 80
2892.36 84
2892.48 88
2892.61 89
2892.73 88
2892.85 85
2892.98 80
2893.10 76
2893.22 74
2893.35 73
2893.47 74
2893.59 76
2893.72 79
2893.84 81
2893.96 82
2894.09 82
2894.21 81
2894.33 78
2894.46 75
2894.58 71
2894.70 67
2894.83 63
2894.95 60
2895.07 56
2895.20 53
2895.32 51
2895.44 51
2895.57 52
2895.69 54
2895.81 58
2895.94 63
2896.06 68
2896.18 73
2896.31 78
2896.43 80
2896.55 81
2896.68 79
2896.80 76
2896.93 73
2897.05 71
2897.17 71
2897.30 74
2897.42 80
2897.54 87
2897.67 96
2897.79 104
2897.91 112
2898.04 118
2898.16 122
2898.28 124
2898.41 125
2898.53 123
2898.65 120
2898.78 115
2898.90 109
2899.02 103
2899.15 97
2899.27 93
2899.39 91
2899.52 91
2899.64 92
2899.76 94
2899.89 95
2900.01 95
2900.13 93
2900.26 89
2900.38 84
2900.50 80
2900.63 76
2900.75 73
2900.88 72
2901.00 73
2901.12 73
2901.25 73
2901.37 73
2901.49 71
2901.62 69
2901.74 68
2901.86 68
2901.99 70
2902.11 76
2902.23 84
2902.36 94
2902.48 103
2902.60 111
2902.73 117
2902.85 119
2902.98 117
2903.10 113
2903.22 108
2903.35 102
2903.47 98
2903.59 95
2903.72 94
2903.84 94
2903.96 95
2904.09 96
2904.21 97
2904.33 99
2904.46 100
2904.58 100
2904.70 98
2904.83 95
2904.95 90
2905.08 85
2905.20 81
2905.32 78
2905.45 77
2905.57 79
2905.69 83
2905.82 88
2905.94 92
2906.06 95
2906.19 97
2906.31 99
2906.43 103
2906.56 107
2906.68 113
2906.81 119
2906.93 123
2907.05 124
2907.18 122
2907.30 116
2907.42 108
2907.55 99
2907.67 91
2907.79 84
2907.92 79
2908.04 75
2908.17 73
2908.29 72
2908.41 72
2908.54 72
2908.66 73
2908.78 74
2908.91 76
2909.03 76
2909.15 76
2909.28 76
2909.40 75
2909.53 75
2909.65 76
2909.77 78
2909.90 83
2910.02 89
2910.14 97
2910.27 106
2910.39 116
2910.52 126
2910.64 136
2910.76 144
2910.89 150
2911.01 154
2911.13 155
2911.26 153
2911.38 149
2911.51 144
2911.63 138
2911.75 133
2911.88 128
2912.00 124
2912.12 121
2912.25 119
2912.37 117
2912.49 115
2912.62 112
2912.74 108
2912.87 103
2912.99 98
2913.11 93
2913.24 89
2913.36 87
2913.48 86
2913.61 87
2913.73 89
2913.86 90
2913.98 91
2914.10 91
2914.23 90
2914.35 87
2914.47 83
2914.60 78
2914.72 73
2914.85 67
2914.97 62
2915.09 57
2915.22 53
2915.34 48
2915.47 44
2915.59 40
2915.71 37
2915.84 35
2915.96 34
2916.08 34
2916.21 35
2916.33 37
2916.46 40
2916.58 44
2916.70 49
2916.83 55
2916.95 62
2917.07 69
2917.20 78
2917.32 86
2917.45 94
2917.57 101
2917.69 108
2917.82 114
2917.94 119
2918.07 124
2918.19 128
2918.31 132
2918.44 135
2918.56 137
2918.68 135
2918.81 132
2918.93 127
2919.06 120
2919.18 114
2919.30 109
2919.43 106
2919.55 104
2919.68 105
2919.80 106
2919.92 108
2920.05 110
2920.17 113
2920.30 117
2920.42 122
2920.54 128
2920.67 135
2920.79 143
2920.91 151
2921.04 157
2921.16 161
2921.29 163
2921.41 163
2921.53 160
2921.66 157
2921.78 154
2921.91 151
2922.03 150
2922.15 148
2922.28 146
2922.40 143
2922.53 139
2922.65 133
2922.77 127
2922.90 121
2923.02 116
2923.15 113
2923.27 111
2923.39 111
2923.52 112
2923.64 114
2923.77 117
2923.89 120
2924.01 125
2924.14 130
2924.26 135
2924.39 141
2924.51 146
2924.63 150
2924.76 152
2924.88 152
2925.01 150
2925.13 147
2925.25 144
2925.38 141
2925.50 138
2925.63 137
2925.75 136
2925.87 135
2926.00 134
2926.12 132
2926.25 129
2926.37 125
2926.49 121
2926.62 118
2926.74 116
2926.87 116
2926.99 117
2927.11 120
2927.24 124
2927.36 129
2927.49 132
2927.61 135
2927.73 136
2927.86 135
2927.98 132
2928.11 127
2928.23 120
2928.35 114
2928.48 108
2928.60 105
2928.73 103
2928.85 103
2928.97 105
2929.10 107
2929.22 110
2929.35 113
2929.47 117
2929.60 121
2929.72 126
2929.84 132
2929.97 139
2930.09 147
2930.22 154
2930.34 161
2930.46 167
2930.59 172
2930.71 176
2930.84 177
2930.96 176
2931.08 173
2931.21 168
2931.33 161
2931.46 152
2931.58 143
2931.71 134
2931.83 127
2931.95 121
2932.08 117
2932.20 113
2932.33 110
2932.45 107
2932.57 103
2932.70 98
2932.82 92
2932.95 87
2933.07 81
2933.20 76
2933.32 72
2933.44 68
2933.57 64
2933.69 61
2933.82 57
2933.94 53
2934.06 51
2934.19 51
2934.31 55
2934.44 61
2934.56 70
2934.69 80
2934.81 91
2934.93 100
2935.06 107
2935.18 111
2935.31 112
2935.43 110
2935.56 107
2935.68 102
2935.80 98
2935.93 95
2936.05 94
2936.18 95
2936.30 100
2936.42 107
2936.55 116
2936.67 127
2936.80 139
2936.92 150
2937.05 160
2937.17 169
2937.29 177
2937.42 186
2937.54 194
2937.67 203
2937.79 212
2937.92 222
2938.04 231
2938.16 239
2938.29 246
2938.41 253
2938.54 260
2938.66 266
2938.79 272
2938.91 277
2939.03 282
2939.16 286
2939.28 287
2939.41 286
2939.53 284
2939.66 282
2939.78 280
2939.90 278
2940.03 279
2940.15 280
2940.28 282
2940.40 283
2940.53 284
2940.65 283
2940.77 280
2940.90 276
2941.02 271
2941.15 267
2941.27 262
2941.40 257
2941.52 253
2941.65 250
2941.77 246
2941.89 244
2942.02 242
2942.14 240
2942.27 238
2942.39 235
2942.52 230
2942.64 221
2942.76 210
2942.89 197
2943.01 182
2943.14 169
2943.26 159
2943.39 152
2943.51 149
2943.64 149
2943.76 151
2943.88 153
2944.01 155
2944.13 156
2944.26 154
2944.38 151
2944.51 147
2944.63 143
2944.75 139
2944.88 135
2945.00 130
2945.13 125
2945.25 118
2945.38 108
2945.50 97
2945.63 85
2945.75 72
2945.87 60
2946.00 49
2946.12 40
2946.25 32
2946.37 26
2946.50 21
2946.62 17
2946.75 14
2946.87 13
2946.99 15
2947.12 20
2947.24 28
2947.37 40
2947.49 54
2947.62 70
2947.74 86
2947.87 101
2947.99 114
2948.12 125
2948.24 133
2948.36 136
2948.49 135
2948.61 130
2948.74 120
2948.86 107
2948.99 92
2949.11 78
2949.24 66
2949.36 57
2949.48 52
2949.61 50
2949.73 50
2949.86 49
2949.98 47
2950.11 44
2950.23 40
2950.36 36
2950.48 32
2950.61 30
2950.73 31
2950.85 35
2950.98 42
2951.10 51
2951.23 61
2951.35 70
2951.48 77
2951.60 81
2951.73 82
2951.85 79
2951.98 73
2952.10 68
2952.22 64
2952.35 63
2952.47 65
2952.60 71
2952.72 78
2952.85 86
2952.97 93
2953.10 98
2953.22 101
2953.35 102
2953.47 104
2953.60 107
2953.72 111
2953.84 116
2953.97 120
2954.09 124
2954.22 125
2954.34 125
2954.47 122
2954.59 119
2954.72 117
2954.84 116
2954.97 117
2955.09 118
2955.22 119
2955.34 119
2955.46 117
2955.59 112
2955.71 106
2955.84 100
2955.96 94
2956.09 89
2956.21 86
2956.34 83
2956.46 81
2956.59 78
2956.71 74
2956.84 69
2956.96 62
2957.09 55
2957.21 47
2957.33 41
2957.46 34
2957.58 29
2957.71 25
2957.83 21
2957.96 17
2958.08 12
2958.21 7
2958.33 2
2958.46 0
2958.58 0
2958.71 0
2958.83 0
2958.96 0
2959.08 0
2959.21 0
2959.33 0
2959.45 4
2959.58 10
2959.70 17
2959.83 24
2959.95 31
2960.08 39
2960.20 45
2960.33 51
2960.45 56
2960.58 58
2960.70 59
2960.83 58
2960.95 58
2961.08 58
2961.20 61
2961.33 65
2961.45 69
2961.58 75
2961.70 79
2961.83 81
2961.95 81
2962.07 78
2962.20 74
2962.32 69
2962.45 64
2962.57 60
2962.70 57
2962.82 55
2962.95 56
2963.07 59
2963.20 63
2963.32 70
2963.45 78
2963.57 85
2963.70 92
2963.82 96
2963.95 97
2964.07 94
2964.20 87
2964.32 78
2964.45 68
2964.57 58
2964.70 50
2964.82 45
2964.95 42
2965.07 43
2965.20 45
2965.32 49
2965.44 53
2965.57 56
2965.69 58
2965.82 57
2965.94 53
2966.07 46
2966.19 37
2966.32 26
2966.44 15
2966.57 4
2966.69 0
2966.82 0
2966.94 0
2967.07 0
2967.19 0
2967.32 0
2967.44 0
2967.57 0
2967.69 3
2967.82 7
2967.94 12
2968.07 16
2968.19 19
2968.32 22
2968.44 23
2968.57 22
2968.69 21
2968.82 20
2968.94 20
2969.07 22
2969.19 25
2969.32 29
2969.44 34
2969.57 40
2969.69 44
2969.82 48
2969.94 51
2970.07 54
2970.19 57
2970.32 61
2970.44 66
2970.57 72
2970.69 77
2970.82 82
2970.94 84
2971.07 86
2971.19 86
2971.32 87
2971.44 88
2971.57 90
2971.69 92
2971.82 94
2971.94 94
2972.07 93
2972.19 90
2972.32 84
2972.44 78
2972.57 71
2972.69 64
2972.82 57
2972.94 50
2973.07 43
2973.19 38
2973.32 35
2973.44 34
2973.57 36
2973.69 41
2973.82 49
2973.94 60
2974.07 71
2974.19 83
2974.32 94
2974.44 103
2974.57 109
2974.69 113
2974.82 115
2974.94 114
2975.07 110
2975.19 105
2975.32 97
2975.44 89
2975.57 79
2975.69 70
2975.82 63
2975.94 57
2976.07 55
2976.19 55
2976.32 58
2976.44 64
2976.57 71
2976.69 80
2976.82 89
2976.94 100
2977.07 110
2977.19 120
2977.32 129
2977.44 137
2977.57 142
2977.69 144
2977.82 143
2977.94 140
2978.07 134
2978.19 129
2978.32 123
2978.44 118
2978.57 113
2978.69 108
2978.82 102
2978.94 95
2979.07 88
2979.19 81
2979.32 76
2979.45 73
2979.57 73
2979.70 75
2979.82 78
2979.95 80
2980.07 81
2980.20 79
2980.32 75
2980.45 70
2980.57 64
2980.70 58
2980.82 54
2980.95 52
2981.07 51
2981.20 52
2981.32 54
2981.45 57
2981.57 60
2981.70 62
2981.82 63
2981.95 63
2982.07 62
2982.20 60
2982.32 59
2982.45 58
2982.57 57
2982.70 56
2982.83 55
2982.95 54
2983.08 53
2983.20 51
2983.33 50
2983.45 51
2983.58 53
2983.70 56
2983.83 60
2983.95 63
2984.08 65
2984.20 64
2984.33 61
2984.45 57
2984.58 52
2984.70 48
2984.83 46
2984.95 46
2985.08 48
2985.20 50
2985.33 53
2985.46 54
2985.58 53
2985.71 50
2985.83 47
2985.96 44
2986.08 41
2986.21 38
2986.33 36
2986.46 33
2986.58 29
2986.71 25
2986.83 19
2986.96 15
2987.08 12
2987.21 11
2987.33 13
2987.46 17
2987.59 24
2987.71 31
2987.84 37
2987.96 41
2988.09 43
2988.21 43
2988.34 42
2988.46 40
2988.59 39
2988.71 39
2988.84 42
2988.96 47
2989.09 52
2989.21 58
2989.34 63
2989.47 66
2989.59 68
2989.72 67
2989.84 66
2989.97 65
2990.09 65
2990.22 66
2990.34 68
2990.47 70
2990.59 74
2990.72 77
2990.84 81
2990.97 85
2991.10 89
2991.22 92
2991.35 96
2991.47 101
2991.60 106
2991.72 112
2991.85 117
2991.97 122
2992.10 125
2992.22 127
2992.35 126
2992.48 123
2992.60 118
2992.73 111
2992.85 103
2992.98 95
2993.10 87
2993.23 80
2993.35 75
2993.48 73
2993.60 72
2993.73 75
2993.85 79
2993.98 85
2994.11 91
2994.23 97
2994.36 101
2994.48 104
2994.61 106
2994.73 108
2994.86 111
2994.98 115
2995.11 121
2995.23 126
2995.36 131
2995.49 133
2995.61 132
2995.74 128
2995.86 122
2995.99 115
2996.11 109
2996.24 105
2996.36 105
2996.49 107
2996.62 111
2996.74 114
2996.87 117
2996.99 118
2997.12 117
2997.24 115
2997.37 114
2997.49 113
2997.62 115
2997.75 118
2997.87 122
2998.00 127
2998.12 130
2998.25 133
2998.37 135
2998.50 137
2998.62 139
2998.75 141
2998.88 143
2999.00 146
2999.13 149
2999.25 149
2999.38 147
2999.50 142
2999.63 134
2999.75 123
2999.88 111
3000.01 99
3000.13 89
3000.26 82
3000.38 78
3000.51 77
3000.63 79
3000.76 82
3000.88 85
3001.01 88
3001.14 91
3001.26 94
3001.39 96
3001.51 98
3001.64 98
3001.76 97
3001.89 94
3002.01 89
3002.14 82
3002.27 76
3002.39 70
3002.52 66
3002.64 66
3002.77 69
3002.89 75
3003.02 84
3003.15 94
3003.27 104
3003.40 112
3003.52 117
3003.65 119
3003.77 118
3003.90 115
3004.03 112
3004.15 109
3004.28 105
3004.40 100
3004.53 94
3004.65 85
3004.78 74
3004.90 62
3005.03 48
3005.16 34
3005.28 23
3005.41 13
3005.53 6
3005.66 0
3005.78 0
3005.91 0
3006.04 0
3006.16 0
3006.29 0
3006.41 0
3006.54 0
3006.66 0
3006.79 1
3006.92 4
3007.04 6
3007.17 9
3007.29 13
3007.42 17
3007.54 22
3007.67 28
3007.80 34
3007.92 41
3008.05 48
3008.17 53
3008.30 57
3008.43 58
3008.55 58
3008.68 55
3008.80 52
3008.93 50
3009.05 50
3009.18 52
3009.31 57
3009.43 64
3009.56 70
3009.68 75
3009.81 78
3009.93 78
3010.06 74
3010.19 70
3010.31 67
3010.44 65
3010.56 68
3010.69 76
3010.81 89
3010.94 105
3011.07 121
3011.19 137
3011.32 149
3011.44 156
3011.57 159
3011.70 156
3011.82 151
3011.95 145
3012.07 139
3012.20 133
3012.32 128
3012.45 123
3012.58 118
3012.70 110
3012.83 101
3012.95 90
3013.08 80
3013.21 70
3013.33 61
3013.46 54
3013.58 49
3013.71 44
3013.84 40
3013.96 36
3014.09 33
3014.21 31
3014.34 31
3014.46 33
3014.59 36
3014.72 40
3014.84 43
3014.97 45
3015.09 45
3015.22 44
3015.35 41
3015.47 37
3015.60 32
3015.72 27
3015.85 22
3015.98 17
3016.10 12
3016.23 7
3016.35 3
3016.48 0
3016.60 0
3016.73 2
3016.86 6
3016.98 13
3017.11 24
3017.23 36
3017.36 50
3017.49 64
3017.61 78
3017.74 89
3017.86 98
3017.99 102
3018.12 104
3018.24 103
3018.37 101
3018.49 99
3018.62 98
3018.75 99
3018.87 101
3019.00 105
3019.12 108
3019.25 111
3019.38 113
3019.50 115
3019.63 115
3019.75 114
3019.88 112
3020.01 109
3020.13 105
3020.26 100
3020.38 95
3020.51 90
3020.64 86
3020.76 83
3020.89 82
3021.01 81
3021.14 79
3021.27 76
3021.39 71
3021.52 65
3021.64 59
3021.77 54
3021.90 51
3022.02 51
3022.15 55
3022.27 61
3022.40 68
3022.53 76
3022.65 83
3022.78 88
3022.90 92
3023.03 94
3023.16 95
3023.28 96
3023.41 96
3023.54 96
3023.66 94
3023.79 91
3023.91 88
3024.04 83
3024.17 79
3024.29 75
3024.42 73
3024.54 74
3024.67 78
3024.80 85
3024.92 94
3025.05 104
3025.17 112
3025.30 118
3025.43 120
3025.55 119
3025.68 114
3025.80 108
3025.93 102
3026.06 98
3026.18 96
3026.31 96
3026.44 96
3026.56 95
3026.69 93
3026.81 89
3026.94 84
3027.07 78
3027.19 73
3027.32 70
3027.44 70
3027.57 72
3027.70 75
3027.82 79
3027.95 84
3028.08 87
3028.20 88
3028.33 86
3028.45 83
3028.58 79
3028.71 74
3028.83 70
3028.96 67
3029.08 65
3029.21 64
3029.34 64
3029.46 62
3029.59 59
3029.72 55
3029.84 49
3029.97 42
3030.09 34
3030.22 26
3030.35 18
3030.47 11
3030.60 5
3030.73 1
3030.85 0
3030.98 0
3031.10 0
3031.23 0
3031.36 1
3031.48 2
3031.61 1
3031.74 0
3031.86 0
3031.99 0
3032.11 0
3032.24 0
3032.37 5
3032.49 12
3032.62 20
3032.75 28
3032.87 36
3033.00 42
3033.12 46
3033.25 48
3033.38 49
3033.50 48
3033.63 48
3033.76 49
3033.88 52
3034.01 56
3034.13 61
3034.26 66
3034.39 70
3034.51 72
3034.64 71
3034.77 68
3034.89 64
3035.02 60
3035.15 57
3035.27 56
3035.40 57
3035.52 61
3035.65 67
3035.78 75
3035.90 83
3036.03 90
3036.16 97
3036.28 102
3036.41 106
3036.53 107
3036.66 108
3036.79 107
3036.91 105
3037.04 102
3037.17 99
3037.29 96
3037.42 93
3037.55 91
3037.67 88
3037.80 85
3037.92 83
3038.05 80
3038.18 77
3038.30 72
3038.43 67
3038.56 62
3038.68 58
3038.81 54
3038.94 52
3039.06 51
3039.19 51
3039.31 51
3039.44 51
3039.57 49
3039.69 47
3039.82 45
3039.95 42
3040.07 40
3040.20 39
3040.33 38
3040.45 36
3040.58 34
3040.71 31
3040.83 27
3040.96 24
3041.08 21
3041.21 21
3041.34 23
3041.46 27
3041.59 32
3041.72 38
3041.84 44
3041.97 50
3042.10 55
3042.22 60
3042.35 65
3042.48 70
3042.60 75
3042.73 80
3042.86 84
3042.98 89
3043.11 93
3043.23 98
3043.36 103
3043.49 108
3043.61 113
3043.74 116
3043.87 117
3043.99 114
3044.12 108
3044.25 98
3044.37 87
3044.50 76
3044.63 66
3044.75 57
3044.88 50
3045.01 45
3045.13 42
3045.26 39
3045.39 36
3045.51 34
3045.64 31
3045.76 29
3045.89 28
3046.02 26
3046.14 26
3046.27 27
3046.40 28
3046.52 31
3046.65 35
3046.78 40
3046.90 47
3047.03 56
3047.16 67
3047.28 78
3047.41 90
3047.54 102
3047.66 111
3047.79 117
3047.92 119
3048.04 117
3048.17 111
3048.30 101
3048.42 90
3048.55 79
3048.68 69
3048.80 62
3048.93 58
3049.06 57
3049.18 60
3049.31 65
3049.44 71
3049.56 78
3049.69 84
3049.82 89
3049.94 92
3050.07 92
3050.20 89
3050.32 84
3050.45 77
3050.58 70
3050.70 64
3050.83 59
3050.96 57
3051.08 57
3051.21 58
3051.34 60
3051.46 62
3051.59 63
3051.72 62
3051.84 61
3051.97 58
3052.10 56
3052.22 54
3052.35 52
3052.48 51
3052.60 51
3052.73 52
3052.86 54
3052.98 57
3053.11 63
3053.24 71
3053.36 80
3053.49 91
3053.62 103
3053.74 115
3053.87 125
3054.00 135
3054.12 143
3054.25 150
3054.38 155
3054.50 159
3054.63 161
3054.76 162
3054.88 161
3055.01 159
3055.14 155
3055.26 150
3055.39 144
3055.52 136
3055.64 127
3055.77 117
3055.90 105
3056.02 94
3056.15 82
3056.28 70
3056.40 60
3056.53 51
3056.66 45
3056.78 41
3056.91 41
3057.04 44
3057.16 51
3057.29 59
3057.42 69
3057.54 79
3057.67 87
3057.80 93
3057.92 96
3058.05 96
3058.18 95
3058.30 93
3058.43 90
3058.56 87
3058.69 85
3058.81 83
3058.94 81
3059.07 79
3059.19 78
3059.32 77
3059.45 78
3059.57 82
3059.70 87
3059.83 95
3059.95 105
3060.08 116
3060.21 126
3060.33 135
3060.46 141
3060.59 144
3060.71 143
3060.84 137
3060.97 129
3061.10 119
3061.22 108
3061.35 99
3061.48 92
3061.60 88
3061.73 87
3061.86 89
3061.98 92
3062.11 95
3062.24 99
3062.36 101
3062.49 102
3062.62 101
3062.74 100
3062.87 99
3063.00 97
3063.13 95
3063.25 91
3063.38 86
3063.51 79
3063.63 70
3063.76 61
3063.89 51
3064.01 42
3064.14 35
3064.27 28
3064.39 23
3064.52 20
3064.65 19
3064.78 19
3064.90 21
3065.03 23
3065.16 26
3065.28 28
3065.41 30
3065.54 30
3065.66 29
3065.79 28
3065.92 28
3066.04 28
3066.17 29
3066.30 30
3066.43 31
3066.55 31
3066.68 31
3066.81 29
3066.93 27
3067.06 26
3067.19 27
3067.31 31
3067.44 36
3067.57 44
3067.70 52
3067.82 60
3067.95 65
3068.08 68
3068.20 69
3068.33 66
3068.46 62
3068.58 58
3068.71 54
3068.84 51
3068.97 50
3069.09 48
3069.22 46
3069.35 44
3069.47 40
3069.60 34
3069.73 29
3069.85 23
3069.98 19
3070.11 18
3070.24 19
3070.36 24
3070.49 31
3070.62 40
3070.74 50
3070.87 60
3071.00 69
3071.12 76
3071.25 82
3071.38 85
3071.51 87
3071.63 88
3071.76 87
3071.89 85
3072.01 83
3072.14 80
3072.27 77
3072.40 74
3072.52 71
3072.65 68
3072.78 66
3072.90 64
3073.03 62
3073.16 60
3073.29 58
3073.41 55
3073.54 51
3073.67 47
3073.79 44
3073.92 43
3074.05 43
3074.18 45
3074.30 49
3074.43 54
3074.56 60
3074.68 66
3074.81 71
3074.94 76
3075.07 80
3075.19 83
3075.32 86
3075.45 89
3075.57 93
3075.70 98
3075.83 105
3075.96 113
3076.08 121
3076.21 129
3076.34 136
3076.46 140
3076.59 141
3076.72 139
3076.85 135
3076.97 128
3077.10 121
3077.23 113
3077.35 105
3077.48 98
3077.61 93
3077.74 88
3077.86 87
3077.99 89
3078.12 95
3078.24 104
3078.37 116
3078.50 129
3078.63 141
3078.75 151
3078.88 157
3079.01 160
3079.14 160
3079.26 157
3079.39 153
3079.52 148
3079.64 142
3079.77 137
3079.90 133
3080.03 129
3080.15 127
3080.28 127
3080.41 128
3080.53 129
3080.66 131
3080.79 132
3080.92 133
3081.04 132
3081.17 130
3081.30 127
3081.43 124
3081.55 120
3081.68 115
3081.81 110
3081.93 103
3082.06 96
3082.19 87
3082.32 79
3082.44 71
3082.57 64
3082.70 60
3082.83 59
3082.95 60
3083.08 62
3083.21 64
3083.34 66
3083.46 66
3083.59 66
3083.72 65
3083.84 65
3083.97 66
3084.10 69
3084.23 74
3084.35 79
3084.48 84
3084.61 87
3084.74 88
3084.86 86
3084.99 83
3085.12 78
3085.25 74
3085.37 72
3085.50 72
3085.63 74
3085.75 77
3085.88 80
3086.01 81
3086.14 81
3086.26 80
3086.39 79
3086.52 80
3086.65 82
3086.77 86
3086.90 91
3087.03 96
3087.16 98
3087.28 96
3087.41 91
3087.54 82
3087.67 71
3087.79 61
3087.92 52
3088.05 46
3088.18 42
3088.30 40
3088.43 38
3088.56 35
3088.68 31
3088.81 26
3088.94 19
3089.07 12
3089.19 5
3089.32 0
3089.45 0
3089.58 0
3089.70 0
3089.83 0
3089.96 0
3090.09 0
3090.21 0
3090.34 0
3090.47 8
3090.60 17
3090.72 26
3090.85 33
3090.98 38
3091.11 40
3091.23 40
3091.36 38
3091.49 35
3091.62 31
3091.74 28
3091.87 26
3092.00 26
3092.13 28
3092.25 33
3092.38 41
3092.51 49
3092.64 58
3092.76 67
3092.89 75
3093.02 80
3093.15 83
3093.27 83
3093.40 81
3093.53 76
3093.66 69
3093.78 62
3093.91 56
3094.04 51
3094.17 47
3094.29 44
3094.42 43
3094.55 43
3094.68 43
3094.80 45
3094.93 47
3095.06 48
3095.19 49
3095.31 49
3095.44 48
3095.57 45
3095.70 41
3095.82 36
3095.95 33
3096.08 31
3096.21 32
3096.34 36
3096.46 42
3096.59 49
3096.72 57
3096.85 65
3096.97 72
3097.10 78
3097.23 83
3097.36 87
3097.48 90
3097.61 92
3097.74 94
3097.87 96
3097.99 97
3098.12 98
3098.25 98
3098.38 98
3098.50 97
3098.63 95
3098.76 93
3098.89 91
3099.01 90
3099.14 88
3099.27 86
3099.40 84
3099.53 81
3099.65 76
3099.78 69
3099.91 62
3100.04 54
3100.16 48
3100.29 44
3100.42 42
3100.55 43
3100.67 46
3100.80 51
3100.93 55
3101.06 60
3101.19 64
3101.31 67
3101.44 69
3101.57 71
3101.70 73
3101.82 75
3101.95 75
3102.08 73
3102.21 69
3102.33 62
3102.46 53
3102.59 45
3102.72 37
3102.85 32
3102.97 30
3103.10 31
3103.23 35
3103.36 39
3103.48 42
3103.61 45
3103.74 45
3103.87 44
3103.99 42
3104.12 40
3104.25 38
3104.38 38
3104.51 39
3104.63 42
3104.76 47
3104.89 53
3105.02 61
3105.14 71
3105.27 81
3105.40 92
3105.53 102
3105.66 111
3105.78 116
3105.91 118
3106.04 116
3106.17 111
3106.29 102
3106.42 90
3106.55 78
3106.68 65
3106.81 53
3106.93 42
3107.06 34
3107.19 29
3107.32 26
3107.44 27
3107.57 29
3107.70 33
3107.83 38
3107.96 44
3108.08 50
3108.21 57
3108.34 65
3108.47 76
3108.60 89
3108.72 105
3108.85 124
3108.98 142
3109.11 161
3109.23 176
3109.36 186
3109.49 191
3109.62 190
3109.75 183
3109.87 172
3110.00 156
3110.13 140
3110.26 124
3110.39 111
3110.51 103
3110.64 100
3110.77 103
3110.90 110
3111.02 120
3111.15 131
3111.28 139
3111.41 145
3111.54 146
3111.66 144
3111.79 139
3111.92 133
3112.05 127
3112.18 122
3112.30 118
3112.43 114
3112.56 109
3112.69 103
3112.82 94
3112.94 84
3113.07 72
3113.20 61
3113.33 52
3113.46 45
3113.58 42
3113.71 42
3113.84 42
3113.97 43
3114.09 42
3114.22 38
3114.35 32
3114.48 23
3114.61 15
3114.73 8
3114.86 5
3114.99 7
3115.12 13
3115.25 24
3115.37 38
3115.50 52
3115.63 66
3115.76 76
3115.89 83
3116.01 87
3116.14 88
3116.27 89
3116.40 89
3116.53 91
3116.65 94
3116.78 98
3116.91 102
3117.04 106
3117.17 108
3117.29 109
3117.42 109
3117.55 107
3117.68 104
3117.81 101
3117.93 99
3118.06 97
3118.19 96
3118.32 96
3118.45 97
3118.57 98
3118.70 100
3118.83 102
3118.96 103
3119.09 102
3119.21 99
3119.34 94
3119.47 86
3119.60 76
3119.73 64
3119.86 50
3119.98 37
3120.11 24
3120.24 13
3120.37 5
3120.50 0
3120.62 0
3120.75 0
3120.88 0
3121.01 0
3121.14 0
3121.26 0
3121.39 0
3121.52 0
3121.65 5
3121.78 12
3121.90 17
3122.03 21
3122.16 24
3122.29 25
3122.42 24
3122.55 22
3122.67 22
3122.80 23
3122.93 26
3123.06 31
3123.19 38
3123.31 46
3123.44 55
3123.57 62
3123.70 67
3123.83 71
3123.95 73
3124.08 73
3124.21 72
3124.34 70
3124.47 69
3124.60 68
3124.72 68
3124.85 71
3124.98 75
3125.11 80
3125.24 84
3125.36 88
3125.49 88
3125.62 86
3125.75 81
3125.88 74
3126.01 66
3126.13 59
3126.26 51
3126.39 44
3126.52 38
3126.65 31
3126.77 24
3126.90 17
3127.03 10
3127.16 4
3127.29 0
3127.42 0
3127.54 0
3127.67 3
3127.80 9
3127.93 14
3128.06 19
3128.19 21
3128.31 19
3128.44 13
3128.57 5
3128.70 0
3128.83 0
3128.95 0
3129.08 0
3129.21 0
3129.34 0
3129.47 0
3129.60 8
3129.72 20
3129.85 31
3129.98 40
3130.11 47
3130.24 52
3130.37 56
3130.49 59
3130.62 62
3130.75 65
3130.88 67
3131.01 69
3131.14 69
3131.26 69
3131.39 67
3131.52 64
3131.65 61
3131.78 59
3131.91 58
3132.03 59
3132.16 60
3132.29 63
3132.42 65
3132.55 67
3132.68 68
3132.80 69
3132.93 69
3133.06 68
3133.19 67
3133.32 65
3133.45 63
3133.57 62
3133.70 62
3133.83 64
3133.96 69
3134.09 75
3134.22 84
3134.34 93
3134.47 101
3134.60 109
3134.73 115
3134.86 119
3134.99 121
3135.11 122
3135.24 120
3135.37 118
3135.50 113
3135.63 105
3135.76 95
3135.88 83
3136.01 70
3136.14 58
3136.27 47
3136.40 40
3136.53 38
3136.65 39
3136.78 43
3136.91 50
3137.04 57
3137.17 63
3137.30 69
3137.43 74
3137.55 79
3137.68 84
3137.81 89
3137.94 93
3138.07 97
3138.20 100
3138.32 101
3138.45 101
3138.58 101
3138.71 101
3138.84 100
3138.97 99
3139.10 97
3139.22 94
3139.35 90
3139.48 84
3139.61 77
3139.74 70
3139.87 63
3139.99 58
3140.12 54
3140.25 52
3140.38 51
3140.51 50
3140.64 50
3140.77 51
3140.89 51
3141.02 52
3141.15 55
3141.28 60
3141.41 66
3141.54 75
3141.66 84
3141.79 93
3141.92 100
3142.05 104
3142.18 104
3142.31 101
3142.44 94
3142.56 85
3142.69 76
3142.82 67
3142.95 60
3143.08 53
3143.21 49
3143.34 45
3143.46 43
3143.59 41
3143.72 40
3143.85 40
3143.98 40
3144.11 40
3144.24 39
3144.36 38
3144.49 37
3144.62 36
3144.75 36
3144.88 36
3145.01 38
3145.14 39
3145.26 39
3145.39 37
3145.52 34
3145.65 30
3145.78 25
3145.91 20
3146.04 16
3146.16 14
3146.29 13
3146.42 15
3146.55 17
3146.68 20
3146.81 24
3146.94 28
3147.06 33
3147.19 38
3147.32 43
3147.45 49
3147.58 53
3147.71 57
3147.84 59
3147.97 59
3148.09 57
3148.22 54
3148.35 51
3148.48 49
3148.61 47
3148.74 46
3148.87 46
3148.99 46
3149.12 46
3149.25 46
3149.38 45
3149.51 44
3149.64 44
3149.77 45
3149.90 48
3150.02 52
3150.15 58
3150.28 65
3150.41 73
3150.54 81
3150.67 89
3150.80 94
3150.92 96
3151.05 93
3151.18 86
3151.31 75
3151.44 62
3151.57 50
3151.70 40
3151.83 35
3151.95 34
3152.08 37
3152.21 43
3152.34 51
3152.47 58
3152.60 63
3152.73 66
3152.86 67
3152.98 66
3153.11 63
3153.24 58
3153.37 52
3153.50 46
3153.63 41
3153.76 39
3153.89 39
3154.01 43
3154.14 50
3154.27 59
3154.40 70
3154.53 80
3154.66 88
3154.79 93
3154.92 96
3155.04 95
3155.17 90
3155.30 83
3155.43 74
3155.56 63
3155.69 51
3155.82 40
3155.95 31
3156.08 24
3156.20 19
3156.33 17
3156.46 18
3156.59 20
3156.72 23
3156.85 27
3156.98 31
3157.11 34
3157.23 37
3157.36 39
3157.49 40
3157.62 41
3157.75 42
3157.88 44
3158.01 47
3158.14 51
3158.27 55
3158.39 59
3158.52 61
3158.65 62
3158.78 61
3158.91 58
3159.04 56
3159.17 55
3159.30 56
3159.43 59
3159.55 65
3159.68 73
3159.81 82
3159.94 92
3160.07 102
3160.20 114
3160.33 126
3160.46 138
3160.59 150
3160.71 160
3160.84 168
3160.97 172
3161.10 174
3161.23 175
3161.36 175
3161.49 177
3161.62 182
3161.75 190
3161.87 200
3162.00 212
3162.13 225
3162.26 237
3162.39 248
3162.52 259
3162.65 271
3162.78 285
3162.91 302
3163.03 324
3163.16 349
3163.29 378
3163.42 408
3163.55 438
3163.68 466
3163.81 490
3163.94 510
3164.07 524
3164.20 534
3164.32 540
3164.45 545
3164.58 551
3164.71 561
3164.84 577
3164.97 600
3165.10 627
3165.23 659
3165.36 690
3165.49 719
3165.61 742
3165.74 757
3165.87 763
3166.00 760
3166.13 750
3166.26 733
3166.39 713
3166.52 689
3166.65 664
3166.78 639
3166.90 617
3167.03 597
3167.16 582
3167.29 570
3167.42 563
3167.55 559
3167.68 557
3167.81 556
3167.94 555
3168.07 553
3168.19 549
3168.32 543
3168.45 535
3168.58 523
3168.71 509
3168.84 491
3168.97 471
3169.10 449
3169.23 425
3169.36 401
3169.49 377
3169.61 354
3169.74 333
3169.87 315
3170.00 301
3170.13 291
3170.26 285
3170.39 283
3170.52 284
3170.65 285
3170.78 285
3170.91 282
3171.03 276
3171.16 267
3171.29 255
3171.42 240
3171.55 226
3171.68 212
3171.81 199
3171.94 189
3172.07 181
3172.20 175
3172.33 171
3172.46 169
3172.58 166
3172.71 163
3172.84 159
3172.97 153
3173.10 144
3173.23 133
3173.36 121
3173.49 108
3173.62 96
3173.75 86
3173.88 78
3174.01 73
3174.13 72
3174.26 73
3174.39 76
3174.52 81
3174.65 88
3174.78 96
3174.91 106
3175.04 118
3175.17 130
3175.30 142
3175.43 153
3175.56 162
3175.68 168
3175.81 170
3175.94 171
3176.07 169
3176.20 166
3176.33 162
3176.46 159
3176.59 156
3176.72 153
3176.85 151
3176.98 149
3177.11 146
3177.24 142
3177.36 136
3177.49 129
3177.62 120
3177.75 111
3177.88 102
3178.01 93
3178.14 86
3178.27 81
3178.40 78
3178.53 76
3178.66 74
3178.79 72
3178.92 70
3179.05 66
3179.17 62
3179.30 58
3179.43 55
3179.56 53
3179.69 51
3179.82 49
3179.95 46
3180.08 43
3180.21 40
3180.34 37
3180.47 35
3180.60 34
3180.73 34
3180.86 36
3180.98 37
3181.11 38
3181.24 37
3181.37 34
3181.50 29
3181.63 22
3181.76 14
3181.89 6
3182.02 0
3182.15 0
3182.28 0
3182.41 0
3182.54 4
3182.67 10
3182.80 17
3182.92 22
3183.05 26
3183.18 27
3183.31 27
3183.44 26
3183.57 25
3183.70 26
3183.83 28
3183.96 32
3184.09 37
3184.22 39
3184.35 39
3184.48 36
3184.61 29
3184.74 19
3184.87 8
3184.99 0
3185.12 0
3185.25 0
3185.38 0
3185.51 0
3185.64 0
3185.77 0
3185.90 0
3186.03 4
3186.16 13
3186.29 22
3186.42 29
3186.55 35
3186.68 40
3186.81 44
3186.94 47
3187.07 49
3187.19 51
3187.32 50
3187.45 48
3187.58 44
3187.71 38
3187.84 32
3187.97 27
3188.10 22
3188.23 19
3188.36 18
3188.49 17
3188.62 17
3188.75 17
3188.88 17
3189.01 19
3189.14 21
3189.27 26
3189.40 32
3189.53 40
3189.65 48
3189.78 55
3189.91 59
3190.04 62
3190.17 61
3190.30 58
3190.43 53
3190.56 47
3190.69 42
3190.82 37
3190.95 35
3191.08 34
3191.21 36
3191.34 39
3191.47 44
3191.60 50
3191.73 56
3191.86 62
3191.99 67
3192.12 72
3192.25 76
3192.37 80
3192.50 83
3192.63 88
3192.76 94
3192.89 100
3193.02 107
3193.15 114
3193.28 120
3193.41 126
3193.54 131
3193.67 135
3193.80 139
3193.93 143
3194.06 147
3194.19 151
3194.32 154
3194.45 155
3194.58 154
3194.71 151
3194.84 147
3194.97 141
3195.10 134
3195.23 127
3195.36 120
3195.48 113
3195.61 105
3195.74 97
3195.87 88
3196.00 79
3196.13 70
3196.26 60
3196.39 50
3196.52 41
3196.65 33
3196.78 26
3196.91 21
3197.04 19
3197.17 19
3197.30 20
3197.43 23
3197.56 26
3197.69 28
3197.82 29
3197.95 30
3198.08 30
3198.21 32
3198.34 35
3198.47 40
3198.60 45
3198.73 52
3198.86 57
3198.99 61
3199.12 62
3199.24 60
3199.37 55
3199.50 49
3199.63 41
3199.76 34
3199.89 28
3200.02 23
3200.15 19
3200.28 16
3200.41 15
3200.54 13
3200.67 13
3200.80 13
3200.93 14
3201.06 17
3201.19 21
3201.32 25
3201.45 31
3201.58 36
3201.71 41
3201.84 45
3201.97 48
3202.10 51
3202.23 52
3202.36 53
3202.49 53
3202.62 52
3202.75 50
3202.88 47
3203.01 44
3203.14 41
3203.27 38
3203.40 36
3203.53 36
3203.66 37
3203.79 38
3203.92 40
3204.05 42
3204.17 43
3204.30 43
3204.43 42
3204.56 40
3204.69 36
3204.82 33
3204.95 30
3205.08 28
3205.21 27
3205.34 27
3205.47 28
3205.60 30
3205.73 32
3205.86 32
3205.99 31
3206.12 30
3206.25 27
3206.38 25
3206.51 25
3206.64 28
3206.77 33
3206.90 40
3207.03 48
3207.16 55
3207.29 61
3207.42 64
3207.55 66
3207.68 66
3207.81 66
3207.94 67
3208.07 68
3208.20 70
3208.33 74
3208.46 78
3208.59 84
3208.72 90
3208.85 95
3208.98 100
3209.11 101
3209.24 100
3209.37 95
3209.50 86
3209.63 75
3209.76 65
3209.89 56
3210.02 50
3210.15 49
3210.28 50
3210.41 54
3210.54 59
3210.67 64
3210.80 67
3210.93 69
3211.06 69
3211.19 69
3211.32 68
3211.45 66
3211.58 65
3211.71 64
3211.84 64
3211.97 63
3212.10 63
3212.23 62
3212.36 61
3212.49 60
3212.62 61
3212.75 63
3212.88 69
3213.01 77
3213.14 88
3213.27 101
3213.40 114
3213.53 126
3213.66 136
3213.79 143
3213.92 147
3214.05 147
3214.18 145
3214.31 141
3214.44 136
3214.57 131
3214.70 126
3214.83 122
3214.96 119
3215.09 116
3215.22 113
3215.35 109
3215.48 104
3215.61 98
3215.74 92
3215.87 85
3216.00 78
3216.13 71
3216.26 65
3216.39 60
3216.52 58
3216.65 57
3216.78 57
3216.91 59
3217.04 61
3217.17 65
3217.30 69
3217.43 74
3217.56 81
3217.69 88
3217.82 95
3217.95 102
3218.08 108
3218.21 113
3218.34 116
3218.47 118
3218.60 120
3218.73 120
3218.86 120
3218.99 119
3219.12 116
3219.25 110
3219.38 102
3219.51 90
3219.64 77
3219.77 62
3219.90 46
3220.03 32
3220.16 19
3220.29 10
3220.42 4
3220.55 0
3220.68 0
3220.81 0
3220.94 0
3221.07 0
3221.20 0
3221.33 0
3221.46 0
3221.59 0
3221.72 0
3221.85 1
3221.98 4
3222.11 8
3222.24 12
3222.37 17
3222.50 23
3222.63 27
3222.76 31
3222.89 34
3223.02 36
3223.15 37
3223.28 37
3223.41 37
3223.54 37
3223.67 37
3223.80 35
3223.93 32
3224.06 27
3224.19 20
3224.32 12
3224.45 4
3224.58 0
3224.71 0
3224.84 0
3224.97 0
3225.11 0
3225.24 0
3225.37 0
3225.50 4
3225.63 7
3225.76 9
3225.89 9
3226.02 8
3226.15 5
3226.28 2
3226.41 0
3226.54 0
3226.67 0
3226.80 0
3226.93 0
3227.06 0
3227.19 0
3227.32 9
3227.45 21
3227.58 34
3227.71 49
3227.84 63
3227.97 77
3228.10 89
3228.23 98
3228.36 105
3228.49 107
3228.62 105
3228.75 99
3228.88 89
3229.01 76
3229.14 62
3229.27 49
3229.40 39
3229.53 32
3229.66 29
3229.79 29
3229.92 32
3230.06 37
3230.19 42
3230.32 48
3230.45 51
3230.58 53
3230.71 51
3230.84 46
3230.97 39
3231.10 31
3231.23 23
3231.36 16
3231.49 11
3231.62 9
3231.75 10
3231.88 13
3232.01 19
3232.14 26
3232.27 34
3232.40 42
3232.53 49
3232.66 54
3232.79 56
3232.92 55
3233.05 50
3233.18 43
3233.31 36
3233.44 29
3233.57 24
3233.70 22
3233.84 24
3233.97 29
3234.10 36
3234.23 43
3234.36 51
3234.49 57
3234.62 63
3234.75 66
3234.88 68
3235.01 67
3235.14 64
3235.27 59
3235.40 52
3235.53 44
3235.66 36
3235.79 29
3235.92 24
3236.05 21
3236.18 20
3236.31 20
3236.44 20
3236.57 19
3236.70 16
3236.83 13
3236.97 9
3237.10 6
3237.23 4
3237.36 3
3237.49 5
3237.62 7
3237.75 10
3237.88 12
3238.01 14
3238.14 14
3238.27 14
3238.40 14
3238.53 15
3238.66 17
3238.79 20
3238.92 26
3239.05 33
3239.18 42
3239.31 51
3239.44 62
3239.57 71
3239.71 79
3239.84 84
3239.97 87
3240.10 86
3240.23 84
3240.36 81
3240.49 77
3240.62 73
3240.75 69
3240.88 65
3241.01 59
3241.14 51
3241.27 42
3241.40 31
3241.53 20
3241.66 10
3241.79 3
3241.92 0
3242.05 0
3242.19 0
3242.32 3
3242.45 5
3242.58 6
3242.71 6
3242.84 4
3242.97 1
3243.10 0
3243.23 0
3243.36 0
3243.49 0
3243.62 0
3243.75 0
3243.88 4
3244.01 12
3244.14 23
3244.27 35
3244.41 47
3244.54 59
3244.67 70
3244.80 77
3244.93 80
3245.06 80
3245.19 78
3245.32 74
3245.45 69
3245.58 63
3245.71 58
3245.84 52
3245.97 46
3246.10 39
3246.23 34
3246.36 29
3246.50 26
3246.63 24
3246.76 24
3246.89 26
3247.02 28
3247.15 30
3247.28 31
3247.41 32
3247.54 32
3247.67 33
3247.80 35
3247.93 38
3248.06 43
3248.19 50
3248.32 58
3248.46 66
3248.59 74
3248.72 81
3248.85 85
3248.98 87
3249.11 87
3249.24 87
3249.37 85
3249.50 85
3249.63 87
3249.76 92
3249.89 101
3250.02 113
3250.15 127
3250.29 144
3250.42 160
3250.55 175
3250.68 187
3250.81 197
3250.94 204
3251.07 210
3251.20 217
3251.33 224
3251.46 233
3251.59 243
3251.72 254
3251.85 264
3251.98 271
3252.12 274
3252.25 273
3252.38 266
3252.51 256
3252.64 244
3252.77 230
3252.90 217
3253.03 207
3253.16 199
3253.29 195
3253.42 192
3253.55 192
3253.68 193
3253.82 195
3253.95 197
3254.08 201
3254.21 205
3254.34 210
3254.47 215
3254.60 218
3254.73 219
3254.86 217
3254.99 214
3255.12 208
3255.25 201
3255.39 194
3255.52 186
3255.65 179
3255.78 171
3255.91 163
3256.04 154
3256.17 146
3256.30 138
3256.43 131
3256.56 124
3256.69 117
3256.82 112
3256.96 108
3257.09 104
3257.22 101
3257.35 99
3257.48 98
3257.61 97
3257.74 97
3257.87 99
3258.00 101
3258.13 103
3258.26 107
3258.39 110
3258.53 113
3258.66 116
3258.79 118
3258.92 119
3259.05 120
3259.18 120
3259.31 119
3259.44 118
3259.57 116
3259.70 113
3259.83 109
3259.97 104
3260.10 99
3260.23 95
3260.36 92
3260.49 91
3260.62 94
3260.75 99
3260.88 106
3261.01 114
3261.14 121
3261.28 127
3261.41 130
3261.54 130
3261.67 127
3261.80 121
3261.93 113
3262.06 102
3262.19 91
3262.32 79
3262.45 68
3262.58 57
3262.72 49
3262.85 43
3262.98 39
3263.11 38
3263.24 39
3263.37 41
3263.50 44
3263.63 47
3263.76 50
3263.89 52
3264.03 54
3264.16 55
3264.29 56
3264.42 55
3264.55 52
3264.68 49
3264.81 45
3264.94 42
3265.07 40
3265.20 40
3265.34 43
3265.47 47
3265.60 53
3265.73 59
3265.86 64
3265.99 69
3266.12 73
3266.25 79
3266.38 88
3266.51 102
3266.65 120
3266.78 141
3266.91 164
3267.04 185
3267.17 203
3267.30 216
3267.43 224
3267.56 228
3267.69 230
3267.83 231
3267.96 232
3268.09 234
3268.22 236
3268.35 239
3268.48 242
3268.61 246
3268.74 252
3268.87 258
3269.01 265
3269.14 271
3269.27 277
3269.40 283
3269.53 288
3269.66 294
3269.79 301
3269.92 310
3270.05 320
3270.19 330
3270.32 339
3270.45 346
3270.58 349
3270.71 348
3270.84 343
3270.97 335
3271.10 325
3271.23 316
3271.37 308
3271.50 301
3271.63 295
3271.76 287
3271.89 277
3272.02 264
3272.15 248
3272.28 231
3272.41 215
3272.55 202
3272.68 191
3272.81 184
3272.94 179
3273.07 174
3273.20 169
3273.33 163
3273.46 155
3273.60 146
3273.73 137
3273.86 129
3273.99 122
3274.12 117
3274.25 114
3274.38 112
3274.51 111
3274.64 110
3274.78 109
3274.91 108
3275.04 106
3275.17 103
3275.30 99
3275.43 94
3275.56 87
3275.69 81
3275.83 74
3275.96 68
3276.09 61
3276.22 55
3276.35 49
3276.48 44
3276.61 39
3276.74 36
3276.88 35
3277.01 38
3277.14 43
3277.27 50
3277.40 60
3277.53 69
3277.66 77
3277.79 84
3277.93 87
3278.06 86
3278.19 83
3278.32 78
3278.45 72
3278.58 65
3278.71 58
3278.84 52
3278.98 48
3279.11 45
3279.24 43
3279.37 42
3279.50 41
3279.63 40
3279.76 39
3279.90 37
3280.03 34
3280.16 32
3280.29 30
3280.42 30
3280.55 30
3280.68 31
3280.81 34
3280.95 36
3281.08 39
3281.21 41
3281.34 43
3281.47 45
3281.60 45
3281.73 44
3281.87 40
3282.00 34
3282.13 26
3282.26 16
3282.39 6
3282.52 0
3282.65 0
3282.78 0
3282.92 0
3283.05 0
3283.18 0
3283.31 0
3283.44 0
3283.57 0
3283.70 2
3283.84 4
3283.97 7
3284.10 12
3284.23 18
3284.36 26
3284.49 34
3284.62 43
3284.76 52
3284.89 61
3285.02 69
3285.15 78
3285.28 87
3285.41 97
3285.54 106
3285.68 114
3285.81 121
3285.94 126
3286.07 128
3286.20 128
3286.33 123
3286.46 117
3286.60 108
3286.73 99
3286.86 92
3286.99 87
3287.12 85
3287.25 87
3287.38 90
3287.52 95
3287.65 100
3287.78 104
3287.91 109
3288.04 114
3288.17 119
3288.30 123
3288.44 127
3288.57 130
3288.70 131
3288.83 130
3288.96 127
3289.09 123
3289.23 119
3289.36 116
3289.49 114
3289.62 112
3289.75 112
3289.88 112
3290.01 111
3290.15 110
3290.28 106
3290.41 102
3290.54 95
3290.67 87
3290.80 77
3290.94 66
3291.07 55
3291.20 44
3291.33 36
3291.46 30
3291.59 27
3291.72 27
3291.86 29
3291.99 32
3292.12 36
3292.25 40
3292.38 43
3292.51 46
3292.65 47
3292.78 47
3292.91 46
3293.04 43
3293.17 39
3293.30 33
3293.43 26
3293.57 19
3293.70 11
3293.83 4
3293.96 0
3294.09 0
3294.22 0
3294.36 0
3294.49 0
3294.62 0
3294.75 3
3294.88 6
3295.01 6
3295.15 5
3295.28 3
3295.41 0
3295.54 0
3295.67 0
3295.80 1
3295.94 6
3296.07 12
3296.20 20
3296.33 26
3296.46 31
3296.59 35
3296.73 38
3296.86 40
3296.99 42
3297.12 45
3297.25 49
3297.38 54
3297.52 61
3297.65 68
3297.78 76
3297.91 83
3298.04 88
3298.17 91
3298.31 92
3298.44 91
3298.57 90
3298.70 89
3298.83 89
3298.96 91
3299.10 96
3299.23 103
3299.36 112
3299.49 122
3299.62 132
3299.75 141
3299.89 149
3300.02 156
3300.15 163
3300.28 170
3300.41 176
3300.54 183
3300.68 189
3300.81 194
3300.94 197
3301.07 198
3301.20 196
3301.33 193
3301.47 188
3301.60 182
3301.73 177
3301.86 173
3301.99 171
3302.13 171
3302.26 173
3302.39 177
3302.52 181
3302.65 186
3302.78 190
3302.92 193
3303.05 193
3303.18 190
3303.31 186
3303.44 180
3303.57 174
3303.71 169
3303.84 166
3303.97 163
3304.10 161
3304.23 157
3304.37 152
3304.50 144
3304.63 134
3304.76 124
3304.89 113
3305.02 104
3305.16 97
3305.29 90
3305.42 85
3305.55 80
3305.68 74
3305.82 67
3305.95 60
3306.08 52
3306.21 44
3306.34 37
3306.47 30
3306.61 25
3306.74 21
3306.87 18
3307.00 16
3307.13 15
3307.27 16
3307.40 20
3307.53 26
3307.66 35
3307.79 45
3307.93 57
3308.06 69
3308.19 80
3308.32 90
3308.45 98
3308.58 103
3308.72 105
3308.85 104
3308.98 100
3309.11 95
3309.24 88
3309.38 81
3309.51 74
3309.64 67
3309.77 60
3309.90 54
3310.04 47
3310.17 42
3310.30 37
3310.43 34
3310.56 33
3310.70 34
3310.83 36
3310.96 39
3311.09 42
3311.22 46
3311.36 50
3311.49 54
3311.62 57
3311.75 60
3311.88 62
3312.01 63
3312.15 65
3312.28 66
3312.41 68
3312.54 70
3312.67 72
3312.81 74
3312.94 76
3313.07 78
3313.20 81
3313.33 85
3313.47 89
3313.60 94
3313.73 98
3313.86 102
3313.99 102
3314.13 100
3314.26 94
3314.39 86
3314.52 74
3314.65 61
3314.79 48
3314.92 37
3315.05 28
3315.18 22
3315.31 19
3315.45 18
3315.58 21
3315.71 25
3315.84 30
3315.97 35
3316.11 39
3316.24 42
3316.37 45
3316.50 45
3316.63 44
3316.77 43
3316.90 41
3317.03 40
3317.16 40
3317.30 40
3317.43 41
3317.56 42
3317.69 42
3317.82 42
3317.96 40
3318.09 38
3318.22 35
3318.35 31
3318.48 28
3318.62 25
3318.75 23
3318.88 23
3319.01 25
3319.14 30
3319.28 35
3319.41 42
3319.54 50
3319.67 57
3319.80 63
3319.94 67
3320.07 69
3320.20 70
3320.33 70
3320.47 70
3320.60 69
3320.73 69
3320.86 70
3320.99 71
3321.13 74
3321.26 78
3321.39 82
3321.52 87
3321.65 91
3321.79 95
3321.92 97
3322.05 97
3322.18 96
3322.32 92
3322.45 87
3322.58 82
3322.71 77
3322.84 74
3322.98 74
3323.11 77
3323.24 82
3323.37 88
3323.51 94
3323.64 99
3323.77 102
3323.90 102
3324.03 99
3324.17 95
3324.30 89
3324.43 83
3324.56 78
3324.69 73
3324.83 70
3324.96 69
3325.09 68
3325.22 69
3325.36 70
3325.49 71
3325.62 70
3325.75 68
3325.88 65
3326.02 62
3326.15 59
3326.28 57
3326.41 56
3326.55 58
3326.68 63
3326.81 70
3326.94 77
3327.08 84
3327.21 90
3327.34 95
3327.47 98
3327.60 100
3327.74 102
3327.87 106
3328.00 111
3328.13 119
3328.27 129
3328.40 138
3328.53 145
3328.66 149
3328.79 150
3328.93 149
3329.06 145
3329.19 142
3329.32 140
3329.46 140
3329.59 141
3329.72 143
3329.85 146
3329.99 147
3330.12 148
3330.25 147
3330.38 147
3330.51 146
3330.65 148
3330.78 152
3330.91 158
3331.04 167
3331.18 177
3331.31 187
3331.44 195
3331.57 201
3331.71 202
3331.84 199
3331.97 193
3332.10 185
3332.24 176
3332.37 167
3332.50 159
3332.63 152
3332.76 146
3332.90 142
3333.03 139
3333.16 137
3333.29 137
3333.43 138
3333.56 140
3333.69 141
3333.82 141
3333.96 139
3334.09 136
3334.22 131
3334.35 126
3334.49 120
3334.62 115
3334.75 111
3334.88 109
3335.02 108
3335.15 107
3335.28 108
3335.41 109
3335.54 111
3335.68 113
3335.81 114
3335.94 113
3336.07 110
3336.21 105
3336.34 98
3336.47 89
3336.60 82
3336.74 76
3336.87 74
3337.00 74
3337.13 78
3337.27 83
3337.40 89
3337.53 95
3337.66 98
3337.80 100
3337.93 99
3338.06 97
3338.19 93
3338.33 89
3338.46 85
3338.59 82
3338.72 80
3338.86 81
3338.99 85
3339.12 91
3339.25 99
3339.39 108
3339.52 116
3339.65 121
3339.78 123
3339.92 121
3340.05 116
3340.18 108
3340.31 100
3340.45 93
3340.58 89
3340.71 86
3340.84 85
3340.98 86
3341.11 87
3341.24 88
3341.37 89
3341.51 89
3341.64 90
3341.77 90
3341.90 90
3342.04 88
3342.17 85
3342.30 80
3342.43 74
3342.57 67
3342.70 61
3342.83 57
3342.96 55
3343.10 56
3343.23 58
3343.36 61
3343.50 64
3343.63 66
3343.76 66
3343.89 66
3344.03 63
3344.16 60
3344.29 55
3344.42 49
3344.56 42
3344.69 36
3344.82 31
3344.95 27
3345.09 24
3345.22 23
3345.35 22
3345.48 21
3345.62 18
3345.75 14
3345.88 9
3346.01 2
3346.15 0
3346.28 0
3346.41 0
3346.55 0
3346.68 0
3346.81 0
3346.94 0
3347.08 0
3347.21 5
3347.34 15
3347.47 26
3347.61 37
3347.74 47
3347.87 56
3348.00 63
3348.14 69
3348.27 73
3348.40 77
3348.54 80
3348.67 84
3348.80 87
3348.93 92
3349.07 96
3349.20 101
3349.33 106
3349.46 110
3349.60 113
3349.73 114
3349.86 114
3350.00 112
3350.13 109
3350.26 106
3350.39 103
3350.53 101
3350.66 100
3350.79 100
3350.92 102
3351.06 106
3351.19 111
3351.32 117
3351.46 123
3351.59 129
3351.72 132
3351.85 133
3351.99 130
3352.12 125
3352.25 118
3352.38 113
3352.52 108
3352.65 106
3352.78 106
3352.92 107
3353.05 107
3353.18 107
3353.31 104
3353.45 100
3353.58 96
3353.71 92
3353.84 89
3353.98 89
3354.11 90
3354.24 92
3354.38 94
3354.51 94
3354.64 92
3354.77 87
3354.91 81
3355.04 74
3355.17 69
3355.31 67
3355.44 68
3355.57 71
3355.70 77
3355.84 82
3355.97 86
3356.10 88
3356.24 88
3356.37 85
3356.50 82
3356.63 78
3356.77 76
3356.90 74
3357.03 75
3357.17 76
3357.30 78
3357.43 80
3357.56 81
3357.70 80
3357.83 76
3357.96 71
3358.10 64
3358.23 56
3358.36 49
3358.49 42
3358.63 38
3358.76 36
3358.89 35
3359.03 35
3359.16 36
3359.29 36
3359.42 35
3359.56 34
3359.69 33
3359.82 33
3359.96 33
3360.09 35
3360.22 37
3360.35 41
3360.49 44
3360.62 47
3360.75 48
3360.89 49
3361.02 48
3361.15 47
3361.29 47
3361.42 48
3361.55 50
3361.68 54
3361.82 60
3361.95 67
3362.08 74
3362.22 83
3362.35 92
3362.48 102
3362.61 113
3362.75 123
3362.88 131
3363.01 136
3363.15 138
3363.28 135
3363.41 128
3363.55 118
3363.68 106
3363.81 94
3363.94 82
3364.08 72
3364.21 63
3364.34 55
3364.48 46
3364.61 37
3364.74 27
3364.88 16
3365.01 4
3365.14 0
3365.27 0
3365.41 0
3365.54 0
3365.67 0
3365.81 0
3365.94 0
3366.07 0
3366.21 10
3366.34 23
3366.47 35
3366.60 46
3366.74 55
3366.87 64
3367.00 71
3367.14 77
3367.27 81
3367.40 84
3367.54 86
3367.67 88
3367.80 91
3367.94 96
3368.07 103
3368.20 111
3368.33 120
3368.47 128
3368.60 133
3368.73 137
3368.87 138
3369.00 137
3369.13 135
3369.27 134
3369.40 133
3369.53 134
3369.67 137
3369.80 142
3369.93 149
3370.06 157
3370.20 166
3370.33 174
3370.46 181
3370.60 184
3370.73 185
3370.86 182
3371.00 177
3371.13 169
3371.26 160
3371.40 150
3371.53 140
3371.66 130
3371.80 121
3371.93 113
3372.06 107
3372.19 101
3372.33 96
3372.46 91
3372.59 86
3372.73 81
3372.86 77
3372.99 72
3373.13 69
3373.26 67
3373.39 65
3373.53 65
3373.66 64
3373.79 64
3373.93 64
3374.06 65
3374.19 67
3374.33 71
3374.46 77
3374.59 84
3374.73 90
3374.86 95
3374.99 95
3375.12 92
3375.26 86
3375.39 77
3375.52 69
3375.66 63
3375.79 60
3375.92 61
3376.06 64
3376.19 68
3376.32 71
3376.46 72
3376.59 70
3376.72 67
3376.86 61
3376.99 56
3377.12 51
3377.26 47
3377.39 46
3377.52 46
3377.66 49
3377.79 52
3377.92 57
3378.06 61
3378.19 65
3378.32 68
3378.46 70
3378.59 71
3378.72 73
3378.86 74
3378.99 75
3379.12 75
3379.26 74
3379.39 70
3379.52 64
3379.66 55
3379.79 46
3379.92 37
3380.06 31
3380.19 28
3380.32 29
3380.46 33
3380.59 40
3380.72 48
3380.86 56
3380.99 62
3381.12 67
3381.26 71
3381.39 73
3381.52 73
3381.66 71
3381.79 69
3381.92 65
3382.06 61
3382.19 57
3382.32 53
3382.46 50
3382.59 48
3382.72 48
3382.86 47
3382.99 46
3383.12 44
3383.26 41
3383.39 36
3383.52 32
3383.66 28
3383.79 28
3383.92 33
3384.06 43
3384.19 58
3384.32 78
3384.46 100
3384.59 120
3384.72 135
3384.86 144
3384.99 145
3385.12 138
3385.26 125
3385.39 108
3385.52 93
3385.66 80
3385.79 71
3385.92 69
3386.06 71
3386.19 76
3386.32 82
3386.46 88
3386.59 91
3386.72 92
3386.86 90
3386.99 88
3387.12 85
3387.26 83
3387.39 84
3387.52 86
3387.66 90
3387.79 94
3387.93 98
3388.06 100
3388.19 100
3388.33 99
3388.46 96
3388.59 92
3388.73 87
3388.86 81
3388.99 75
3389.13 69
3389.26 64
3389.39 60
3389.53 58
3389.66 59
3389.79 61
3389.93 64
3390.06 68
3390.19 71
3390.33 75
3390.46 77
3390.60 78
3390.73 78
3390.86 77
3391.00 75
3391.13 73
3391.26 69
3391.40 65
3391.53 61
3391.66 59
3391.80 59
3391.93 61
3392.06 67
3392.20 76
3392.33 87
3392.46 97
3392.60 105
3392.73 110
3392.87 111
3393.00 109
3393.13 103
3393.27 97
3393.40 90
3393.53 85
3393.67 81
3393.80 77
3393.93 72
3394.07 65
3394.20 56
3394.33 46
3394.47 35
3394.60 24
3394.74 15
3394.87 9
3395.00 5
3395.14 4
3395.27 4
3395.40 4
3395.54 4
3395.67 2
3395.80 0
3395.94 0
3396.07 0
3396.20 0
3396.34 5
3396.47 15
3396.61 29
3396.74 45
3396.87 59
3397.01 71
3397.14 79
3397.27 81
3397.41 78
3397.54 71
3397.68 63
3397.81 55
3397.94 50
3398.08 47
3398.21 47
3398.34 49
3398.48 51
3398.61 51
3398.74 49
3398.88 45
3399.01 37
3399.15 28
3399.28 18
3399.41 9
3399.55 3
3399.68 0
3399.81 0
3399.95 0
3400.08 0
3400.21 0
3400.35 0
3400.48 0
3400.62 0
3400.75 0
3400.88 0
3401.02 6
3401.15 15
3401.28 26
3401.42 40
3401.55 54
3401.69 70
3401.82 84
3401.95 97
3402.09 106
3402.22 112
3402.35 114
3402.49 112
3402.62 109
3402.76 104
3402.89 100
3403.02 95
3403.16 92
3403.29 91
3403.42 90
3403.56 91
3403.69 93
3403.83 97
3403.96 104
3404.09 114
3404.23 128
3404.36 147
3404.49 171
3404.63 198
3404.76 226
3404.90 254
3405.03 279
3405.16 300
3405.30 317
3405.43 332
3405.57 344
3405.70 356
3405.83 368
3405.97 380
3406.10 391
3406.23 399
3406.37 405
3406.50 410
3406.64 413
3406.77 416
3406.90 418
3407.04 421
3407.17 421
3407.31 419
3407.44 413
3407.57 403
3407.71 391
3407.84 379
3407.97 368
3408.11 361
3408.24 357
3408.38 357
3408.51 359
3408.64 360
3408.78 359
3408.91 354
3409.05 345
3409.18 332
3409.31 316
3409.45 298
3409.58 281
3409.71 264
3409.85 248
3409.98 234
3410.12 221
3410.25 208
3410.38 194
3410.52 179
3410.65 163
3410.79 147
3410.92 131
3411.05 118
3411.19 107
3411.32 100
3411.46 95
3411.59 94
3411.72 93
3411.86 93
3411.99 92
3412.13 91
3412.26 88
3412.39 85
3412.53 83
3412.66 83
3412.79 84
3412.93 88
3413.06 94
3413.20 102
3413.33 111
3413.46 119
3413.60 125
3413.73 130
3413.87 133
3414.00 135
3414.13 137
3414.27 140
3414.40 144
3414.54 149
3414.67 154
3414.80 159
3414.94 163
3415.07 166
3415.21 167
3415.34 169
3415.47 170
3415.61 171
3415.74 170
3415.88 168
3416.01 163
3416.14 154
3416.28 140
3416.41 124
3416.55 106
3416.68 89
3416.81 74
3416.95 62
3417.08 55
3417.22 51
3417.35 49
3417.48 48
3417.62 49
3417.75 49
3417.89 50
3418.02 50
3418.16 49
3418.29 48
3418.42 46
3418.56 42
3418.69 36
3418.83 29
3418.96 21
3419.09 13
3419.23 7
3419.36 3
3419.50 2
3419.63 4
3419.76 10
3419.90 18
3420.03 27
3420.17 36
3420.30 43
3420.43 48
3420.57 51
3420.70 51
3420.84 49
3420.97 47
3421.11 45
3421.24 43
3421.37 41
3421.51 40
3421.64 39
3421.78 39
3421.91 38
3422.04 37
3422.18 35
3422.31 33
3422.45 31
3422.58 30
3422.71 31
3422.85 34
3422.98 38
3423.12 42
3423.25 45
3423.39 47
3423.52 46
3423.65 43
3423.79 38
3423.92 33
3424.06 29
3424.19 26
3424.32 24
3424.46 24
3424.59 25
3424.73 26
3424.86 26
3425.00 26
3425.13 24
3425.26 22
3425.40 20
3425.53 19
3425.67 19
3425.80 19
3425.93 21
3426.07 23
3426.20 25
3426.34 26
3426.47 26
3426.61 25
3426.74 23
3426.87 20
3427.01 17
3427.14 13
3427.28 9
3427.41 6
3427.55 4
3427.68 2
3427.81 1
3427.95 1
3428.08 0
3428.22 0
3428.35 0
3428.49 0
3428.62 1
3428.75 2
3428.89 3
3429.02 4
3429.16 4
3429.29 2
3429.43 0
3429.56 0
3429.69 0
3429.83 0
3429.96 0
3430.10 3
3430.23 10
3430.37 15
3430.50 20
3430.63 24
3430.77 27
3430.90 32
3431.04 40
3431.17 53
3431.31 68
3431.44 86
3431.57 104
3431.71 119
3431.84 131
3431.98 137
3432.11 140
3432.25 141
3432.38 142
3432.51 145
3432.65 149
3432.78 156
3432.92 163
3433.05 169
3433.19 172
3433.32 173
3433.45 172
3433.59 171
3433.72 171
3433.86 174
3433.99 180
3434.13 190
3434.26 202
3434.40 213
3434.53 224
3434.66 231
3434.80 234
3434.93 233
3435.07 228
3435.20 219
3435.34 208
3435.47 194
3435.60 179
3435.74 165
3435.87 152
3436.01 141
3436.14 134
3436.28 130
3436.41 129
3436.55 130
3436.68 133
3436.81 136
3436.95 138
3437.08 139
3437.22 138
3437.35 135
3437.49 130
3437.62 123
3437.76 116
3437.89 109
3438.02 104
3438.16 100
3438.29 99
3438.43 99
3438.56 101
3438.70 103
3438.83 105
3438.97 107
3439.10 109
3439.23 111
3439.37 115
3439.50 120
3439.64 126
3439.77 135
3439.91 146
3440.04 159
3440.18 173
3440.31 188
3440.44 202
3440.58 214
3440.71 224
3440.85 230
3440.98 233
3441.12 235
3441.25 238
3441.39 243
3441.52 250
3441.66 260
3441.79 271
3441.92 281
3442.06 289
3442.19 292
3442.33 291
3442.46 285
3442.60 276
3442.73 266
3442.87 258
3443.00 254
3443.14 255
3443.27 260
3443.40 267
3443.54 275
3443.67 281
3443.81 283
3443.94 281
3444.08 276
3444.21 269
3444.35 261
3444.48 253
3444.62 245
3444.75 237
3444.88 227
3445.02 215
3445.15 200
3445.29 182
3445.42 161
3445.56 139
3445.69 118
3445.83 98
3445.96 82
3446.10 68
3446.23 58
3446.37 51
3446.50 46
3446.63 43
3446.77 42
3446.90 41
3447.04 41
3447.17 41
3447.31 41
3447.44 42
3447.58 43
3447.71 42
3447.85 41
3447.98 38
3448.12 34
3448.25 28
3448.38 21
3448.52 15
3448.65 9
3448.79 6
3448.92 5
3449.06 7
3449.19 12
3449.33 18
3449.46 26
3449.60 33
3449.73 38
3449.87 41
3450.00 41
3450.14 38
3450.27 33
3450.40 28
3450.54 23
3450.67 19
3450.81 16
3450.94 13
3451.08 10
3451.21 8
3451.35 7
3451.48 6
3451.62 7
3451.75 9
3451.89 11
3452.02 13
3452.16 13
3452.29 10
3452.43 5
3452.56 0
3452.69 0
3452.83 0
3452.96 0
3453.10 0
3453.23 0
3453.37 0
3453.50 0
3453.64 7
3453.77 14
3453.91 20
3454.04 26
3454.18 31
3454.31 34
3454.45 37
3454.58 38
3454.72 38
3454.85 38
3454.99 39
3455.12 42
3455.26 45
3455.39 50
3455.52 56
3455.66 62
3455.79 68
3455.93 74
3456.06 79
3456.20 83
3456.33 85
3456.47 85
3456.60 83
3456.74 80
3456.87 75
3457.01 70
3457.14 66
3457.28 65
3457.41 68
3457.55 74
3457.68 83
3457.82 93
3457.95 103
3458.09 109
3458.22 112
3458.36 111
3458.49 107
3458.63 101
3458.76 93
3458.90 86
3459.03 80
3459.17 75
3459.30 72
3459.43 69
3459.57 67
3459.70 65
3459.84 62
3459.97 58
3460.11 51
3460.24 43
3460.38 33
3460.51 23
3460.65 13
3460.78 5
3460.92 0
3461.05 0
3461.19 0
3461.32 2
3461.46 9
3461.59 18
3461.73 26
3461.86 32
3462.00 35
3462.13 36
3462.27 34
3462.40 31
3462.54 28
3462.67 26
3462.81 25
3462.94 25
3463.08 24
3463.21 23
3463.35 20
3463.48 15
3463.62 10
3463.75 5
3463.89 3
3464.02 4
3464.16 9
3464.29 18
3464.43 29
3464.56 43
3464.70 56
3464.83 68
3464.97 77
3465.10 84
3465.24 88
3465.37 90
3465.51 89
3465.64 87
3465.78 84
3465.91 81
3466.05 79
3466.18 78
3466.32 77
3466.45 78
3466.59 79
3466.72 80
3466.86 80
3466.99 80
3467.13 81
3467.26 81
3467.40 82
3467.53 84
3467.67 85
3467.80 84
3467.94 82
3468.07 79
3468.21 76
3468.34 73
3468.48 71
3468.61 73
3468.75 77
3468.88 83
3469.02 89
3469.15 96
3469.29 101
3469.42 104
3469.56 106
3469.69 105
3469.83 104
3469.96 103
3470.10 103
3470.23 104
3470.37 106
3470.50 109
3470.64 112
3470.77 114
3470.91 113
3471.04 110
3471.18 104
3471.31 96
3471.45 87
3471.58 78
3471.72 69
3471.85 62
3471.99 57
3472.12 55
3472.26 56
3472.39 59
3472.53 65
3472.66 72
3472.80 81
3472.93 89
3473.07 95
3473.20 100
3473.34 101
3473.48 100
3473.61 96
3473.75 89
3473.88 82
3474.02 75
3474.15 69
3474.29 66
3474.42 67
3474.56 70
3474.69 77
3474.83 84
3474.96 92
3475.10 98
3475.23 102
3475.37 105
3475.50 104
3475.64 102
3475.77 98
3475.91 94
3476.04 89
3476.18 85
3476.31 82
3476.45 80
3476.58 80
3476.72 82
3476.85 86
3476.99 90
3477.12 95
3477.26 100
3477.40 104
3477.53 107
3477.67 109
3477.80 109
3477.94 108
3478.07 105
3478.21 101
3478.34 94
3478.48 87
3478.61 79
3478.75 72
3478.88 67
3479.02 62
3479.15 59
3479.29 57
3479.42 54
3479.56 50
3479.69 45
3479.83 38
3479.96 30
3480.10 22
3480.24 16
3480.37 12
3480.51 11
3480.64 13
3480.78 18
3480.91 24
3481.05 30
3481.18 35
3481.32 38
3481.45 39
3481.59 37
3481.72 33
3481.86 27
3481.99 20
3482.13 13
3482.26 7
3482.40 1
3482.54 0
3482.67 0
3482.81 0
3482.94 0
3483.08 0
3483.21 0
3483.35 0
3483.48 0
3483.62 0
3483.75 8
3483.89 18
3484.02 28
3484.16 36
3484.29 43
3484.43 49
3484.57 54
3484.70 59
3484.84 64
3484.97 71
3485.11 77
3485.24 83
3485.38 87
3485.51 90
3485.65 93
3485.78 95
3485.92 99
3486.05 105
3486.19 113
3486.33 121
3486.46 128
3486.60 131
3486.73 131
3486.87 127
3487.00 119
3487.14 109
3487.27 98
3487.41 87
3487.54 79
3487.68 73
3487.81 72
3487.95 74
3488.09 80
3488.22 89
3488.36 100
3488.49 111
3488.63 120
3488.76 126
3488.90 128
3489.03 127
3489.17 123
3489.30 117
3489.44 110
3489.58 103
3489.71 97
3489.85 92
3489.98 88
3490.12 84
3490.25 81
3490.39 79
3490.52 76
3490.66 75
3490.79 74
3490.93 74
3491.07 74
3491.20 74
3491.34 72
3491.47 69
3491.61 64
3491.74 59
3491.88 55
3492.01 52
3492.15 54
3492.29 59
3492.42 68
3492.56 78
3492.69 89
3492.83 98
3492.96 104
3493.10 106
3493.23 105
3493.37 103
3493.50 99
3493.64 95
3493.78 91
3493.91 88
3494.05 85
3494.18 84
3494.32 84
3494.45 85
3494.59 87
3494.72 92
3494.86 98
3495.00 105
3495.13 111
3495.27 116
3495.40 119
3495.54 120
3495.67 119
3495.81 118
3495.94 118
3496.08 118
3496.22 120
3496.35 122
3496.49 124
3496.62 126
3496.76 127
3496.89 126
3497.03 123
3497.16 119
3497.30 115
3497.44 110
3497.57 105
3497.71 100
3497.84 95
3497.98 91
3498.11 87
3498.25 83
3498.39 80
3498.52 79
3498.66 79
3498.79 81
3498.93 85
3499.06 93
3499.20 102
3499.33 113
3499.47 124
3499.61 135
3499.74 143
3499.88 148
3500.01 149
3500.15 147
3500.28 141
3500.42 133
3500.56 125
3500.69 117
3500.83 110
3500.96 106
3501.10 104
3501.23 105
3501.37 107
3501.51 111
3501.64 116
3501.78 121
3501.91 127
3502.05 132
3502.18 138
3502.32 143
3502.46 147
3502.59 151
3502.73 154
3502.86 156
3503.00 157
3503.13 157
3503.27 158
3503.41 159
3503.54 161
3503.68 164
3503.81 168
3503.95 172
3504.08 176
3504.22 179
3504.36 181
3504.49 181
3504.63 181
3504.76 180
3504.90 179
3505.03 179
3505.17 180
3505.31 181
3505.44 184
3505.58 187
3505.71 188
3505.85 188
3505.98 186
3506.12 180
3506.26 172
3506.39 163
3506.53 155
3506.66 150
3506.80 150
3506.93 154
3507.07 161
3507.21 170
3507.34 178
3507.48 185
3507.61 189
3507.75 191
3507.89 192
3508.02 191
3508.16 191
3508.29 191
3508.43 191
3508.56 190
3508.70 190
3508.84 189
3508.97 187
3509.11 186
3509.24 185
3509.38 184
3509.52 185
3509.65 186
3509.79 189
3509.92 193
3510.06 199
3510.19 208
3510.33 219
3510.47 231
3510.60 245
3510.74 257
3510.87 267
3511.01 273
3511.15 276
3511.28 276
3511.42 274
3511.55 270
3511.69 265
3511.83 260
3511.96 254
3512.10 249
3512.23 243
3512.37 236
3512.50 230
3512.64 225
3512.78 221
3512.91 219
3513.05 218
3513.18 217
3513.32 217
3513.46 216
3513.59 214
3513.73 211
3513.86 208
3514.00 206
3514.14 205
3514.27 205
3514.41 208
3514.54 210
3514.68 213
3514.82 215
3514.95 216
3515.09 218
3515.22 219
3515.36 223
3515.49 228
3515.63 234
3515.77 243
3515.90 251
3516.04 259
3516.17 265
3516.31 268
3516.45 269
3516.58 266
3516.72 261
3516.85 253
3516.99 245
3517.13 238
3517.26 233
3517.40 231
3517.53 233
3517.67 240
3517.81 251
3517.94 265
3518.08 280
3518.21 295
3518.35 308
3518.49 317
3518.62 322
3518.76 323
3518.89 319
3519.03 313
3519.17 305
3519.30 295
3519.44 286
3519.57 278
3519.71 271
3519.85 266
3519.98 264
3520.12 263
3520.26 263
3520.39 263
3520.53 263
3520.66 259
3520.80 253
3520.94 243
3521.07 230
3521.21 215
3521.34 200
3521.48 187
3521.62 177
3521.75 170
3521.89 167
3522.02 166
3522.16 166
3522.30 167
3522.43 167
3522.57 168
3522.70 170
3522.84 173
3522.98 178
3523.11 185
3523.25 195
3523.38 205
3523.52 215
3523.66 223
3523.79 230
3523.93 234
3524.07 236
3524.20 235
3524.34 232
3524.47 229
3524.61 224
3524.75 220
3524.88 216
3525.02 214
3525.15 214
3525.29 217
3525.43 223
3525.56 230
3525.70 239
3525.84 249
3525.97 258
3526.11 265
3526.24 270
3526.38 273
3526.52 273
3526.65 271
3526.79 268
3526.92 263
3527.06 258
3527.20 253
3527.33 249
3527.47 245
3527.61 242
3527.74 238
3527.88 233
3528.01 226
3528.15 219
3528.29 210
3528.42 202
3528.56 196
3528.70 191
3528.83 189
3528.97 188
3529.10 188
3529.24 188
3529.38 188
3529.51 188
3529.65 186
3529.78 185
3529.92 184
3530.06 184
3530.19 183
3530.33 182
3530.47 180
3530.60 176
3530.74 171
3530.87 165
3531.01 159
3531.15 155
3531.28 152
3531.42 152
3531.56 154
3531.69 157
3531.83 162
3531.96 167
3532.10 172
3532.24 177
3532.37 182
3532.51 187
3532.65 194
3532.78 201
3532.92 209
3533.06 216
3533.19 222
3533.33 228
3533.46 231
3533.60 233
3533.74 233
3533.87 233
3534.01 232
3534.15 233
3534.28 233
3534.42 233
3534.55 233
3534.69 233
3534.83 230
3534.96 226
3535.10 219
3535.24 210
3535.37 199
3535.51 187
3535.65 176
3535.78 166
3535.92 157
3536.05 151
3536.19 146
3536.33 144
3536.46 143
3536.60 142
3536.74 143
3536.87 146
3537.01 149
3537.15 153
3537.28 158
3537.42 163
3537.55 168
3537.69 171
3537.83 174
3537.96 174
3538.10 173
3538.24 171
3538.37 168
3538.51 165
3538.65 162
3538.78 159
3538.92 157
3539.05 155
3539.19 154
3539.33 153
3539.46 154
3539.60 156
3539.74 159
3539.87 162
3540.01 164
3540.15 166
3540.28 165
3540.42 163
3540.56 159
3540.69 154
3540.83 146
3540.96 137
3541.10 127
3541.24 116
3541.37 104
3541.51 92
3541.65 79
3541.78 66
3541.92 54
3542.06 44
3542.19 37
3542.33 33
3542.47 34
3542.60 39
3542.74 47
3542.88 58
3543.01 71
3543.15 83
3543.28 95
3543.42 106
3543.56 115
3543.69 122
3543.83 126
3543.97 128
3544.10 127
3544.24 126
3544.38 125
3544.51 125
3544.65 126
3544.79 131
3544.92 137
3545.06 144
3545.20 150
3545.33 154
3545.47 155
3545.61 151
3545.74 146
3545.88 139
3546.02 133
3546.15 127
3546.29 124
3546.42 121
3546.56 120
3546.70 119
3546.83 117
3546.97 117
3547.11 117
3547.24 120
3547.38 126
3547.52 135
3547.65 145
3547.79 155
3547.93 164
3548.06 170
3548.20 173
3548.34 173
3548.47 170
3548.61 164
3548.75 156
3548.88 147
3549.02 136
3549.16 124
3549.29 113
3549.43 104
3549.57 97
3549.70 93
3549.84 93
3549.98 95
3550.11 97
3550.25 99
3550.39 100
3550.52 97
3550.66 92
3550.80 84
3550.93 74
3551.07 62
3551.21 49
3551.34 36
3551.48 25
3551.62 15
3551.75 8
3551.89 5
3552.03 4
3552.16 5
3552.30 6
3552.44 6
3552.57 4
3552.71 1
3552.85 0
3552.98 0
3553.12 0
3553.26 0
3553.39 0
3553.53 0
3553.67 3
3553.80 8
3553.94 13
3554.08 16
3554.21 20
3554.35 23
3554.49 27
3554.62 32
3554.76 37
3554.90 41
3555.03 44
3555.17 47
3555.31 50
3555.44 54
3555.58 61
3555.72 70
3555.85 81
3555.99 94
3556.13 106
3556.26 116
3556.40 122
3556.54 125
3556.67 125
3556.81 122
3556.95 117
3557.08 111
3557.22 105
3557.36 98
3557.49 92
3557.63 85
3557.77 78
3557.90 72
3558.04 67
3558.18 62
3558.31 59
3558.45 57
3558.59 57
3558.73 57
3558.86 56
3559.00 55
3559.14 53
3559.27 50
3559.41 45
3559.55 39
3559.68 33
3559.82 28
3559.96 25
3560.09 23
3560.23 23
3560.37 25
3560.50 28
3560.64 32
3560.78 34
3560.91 36
3561.05 35
3561.19 34
3561.32 32
3561.46 30
3561.60 29
3561.74 30
3561.87 33
3562.01 36
3562.15 41
3562.28 45
3562.42 50
3562.56 54
3562.69 57
3562.83 59
3562.97 61
3563.10 62
3563.24 61
3563.38 59
3563.51 56
3563.65 52
3563.79 47
3563.92 44
3564.06 41
3564.20 41
3564.34 43
3564.47 45
3564.61 48
3564.75 51
3564.88 51
3565.02 50
3565.16 47
3565.29 41
3565.43 35
3565.57 27
3565.70 20
3565.84 13
3565.98 6
3566.12 1
3566.25 0
3566.39 0
3566.53 0
3566.66 0
3566.80 0
3566.94 1
3567.07 6
3567.21 10
3567.35 15
3567.49 20
3567.62 24
3567.76 28
3567.90 31
3568.03 34
3568.17 34
3568.31 34
3568.44 32
3568.58 29
3568.72 25
3568.85 22
3568.99 20
3569.13 18
3569.27 17
3569.40 15
3569.54 12
3569.68 8
3569.81 3
3569.95 0
3570.09 0
3570.22 0
3570.36 0
3570.50 0
3570.64 0
3570.77 0
3570.91 0
3571.05 10
3571.18 22
3571.32 34
3571.46 46
3571.59 58
3571.73 69
3571.87 79
3572.01 87
3572.14 95
3572.28 101
3572.42 106
3572.55 110
3572.69 113
3572.83 114
3572.97 114
3573.10 111
3573.24 106
3573.38 98
3573.51 87
3573.65 76
3573.79 65
3573.92 56
3574.06 51
3574.20 49
3574.34 51
3574.47 56
3574.61 63
3574.75 70
3574.88 75
3575.02 77
3575.16 77
3575.30 74
3575.43 67
3575.57 59
3575.71 51
3575.84 43
3575.98 38
3576.12 36
3576.26 37
3576.39 41
3576.53 45
3576.67 49
3576.80 51
3576.94 50
3577.08 46
3577.22 39
3577.35 32
3577.49 26
3577.63 21
3577.76 19
3577.90 19
3578.04 20
3578.18 21
3578.31 22
3578.45 20
3578.59 18
3578.72 14
3578.86 11
3579.00 9
3579.14 11
3579.27 15
3579.41 22
3579.55 31
3579.68 40
3579.82 50
3579.96 57
3580.10 62
3580.23 64
3580.37 64
3580.51 62
3580.65 60
3580.78 58
3580.92 58
3581.06 60
3581.19 63
3581.33 68
3581.47 72
3581.61 77
3581.74 80
3581.88 83
3582.02 85
3582.15 87
3582.29 89
3582.43 90
3582.57 90
3582.70 89
3582.84 87
3582.98 85
3583.12 83
3583.25 83
3583.39 85
3583.53 90
3583.66 97
3583.80 105
3583.94 114
3584.08 122
3584.21 129
3584.35 135
3584.49 141
3584.63 146
3584.76 152
3584.90 157
3585.04 163
3585.17 166
3585.31 169
3585.45 169
3585.59 167
3585.72 164
3585.86 160
3586.00 156
3586.14 154
3586.27 155
3586.41 159
3586.55 166
3586.68 175
3586.82 184
3586.96 194
3587.10 201
3587.23 205
3587.37 205
3587.51 202
3587.65 197
3587.78 191
3587.92 185
3588.06 181
3588.20 179
3588.33 178
3588.47 178
3588.61 179
3588.75 178
3588.88 176
3589.02 172
3589.16 166
3589.29 158
3589.43 149
3589.57 139
3589.71 131
3589.84 123
3589.98 117
3590.12 114
3590.26 112
3590.39 110
3590.53 109
3590.67 108
3590.81 106
3590.94 103
3591.08 101
3591.22 100
3591.36 101
3591.49 104
3591.63 109
3591.77 114
3591.91 119
3592.04 123
3592.18 124
3592.32 124
3592.46 121
3592.59 117
3592.73 112
3592.87 106
3593.00 101
3593.14 96
3593.28 93
3593.42 91
3593.55 90
3593.69 89
3593.83 88
3593.97 86
3594.10 83
3594.24 80
3594.38 77
3594.52 75
3594.65 74
3594.79 76
3594.93 80
3595.07 85
3595.20 90
3595.34 95
3595.48 100
3595.62 103
3595.75 104
3595.89 104
3596.03 103
3596.17 102
3596.30 100
3596.44 98
3596.58 96
3596.72 96
3596.85 96
3596.99 98
3597.13 101
3597.27 103
3597.40 105
3597.54 105
3597.68 104
3597.82 100
3597.95 95
3598.09 88
3598.23 82
3598.37 77
3598.50 73
3598.64 71
3598.78 71
3598.92 73
3599.06 76
3599.19 79
3599.33 82
3599.47 85
3599.61 87
3599.74 88
3599.88 87
3600.02 87
3600.16 85
3600.29 84
3600.43 82
3600.57 80
3600.71 78
3600.84 78
3600.98 78
3601.12 80
3601.26 82
3601.39 86
3601.53 89
3601.67 93
3601.81 96
3601.94 100
3602.08 104
3602.22 110
3602.36 118
3602.49 128
3602.63 138
3602.77 148
3602.91 156
3603.05 162
3603.18 164
3603.32 164
3603.46 164
3603.60 163
3603.73 164
3603.87 167
3604.01 171
3604.15 176
3604.28 181
3604.42 185
3604.56 187
3604.70 187
3604.84 184
3604.97 179
3605.11 173
3605.25 165
3605.39 156
3605.52 147
3605.66 139
3605.80 132
3605.94 124
3606.07 118
3606.21 111
3606.35 104
3606.49 97
3606.63 90
3606.76 85
3606.90 81
3607.04 77
3607.18 75
3607.31 73
3607.45 71
3607.59 69
3607.73 67
3607.86 65
3608.00 64
3608.14 65
3608.28 68
3608.42 71
3608.55 74
3608.69 74
3608.83 72
3608.97 67
3609.10 59
3609.24 50
3609.38 40
3609.52 31
3609.66 23
3609.79 17
3609.93 11
3610.07 5
3610.21 0
3610.34 0
3610.48 0
3610.62 0
3610.76 0
3610.90 0
3611.03 0
3611.17 0
3611.31 0
3611.45 5
3611.58 11
3611.72 18
3611.86 25
3612.00 31
3612.14 36
3612.27 39
3612.41 40
3612.55 39
3612.69 37
3612.82 34
3612.96 31
3613.10 30
3613.24 32
3613.38 36
3613.51 42
3613.65 49
3613.79 55
3613.93 61
3614.07 64
3614.20 65
3614.34 62
3614.48 58
3614.62 52
3614.75 44
3614.89 36
3615.03 29
3615.17 24
3615.31 22
3615.44 23
3615.58 27
3615.72 35
3615.86 45
3616.00 56
3616.13 67
3616.27 76
3616.41 82
3616.55 85
3616.68 85
3616.82 81
3616.96 75
3617.10 69
3617.24 63
3617.37 60
3617.51 59
3617.65 60
3617.79 63
3617.93 65
3618.06 66
3618.20 65
3618.34 61
3618.48 55
3618.62 47
3618.75 40
3618.89 35
3619.03 31
3619.17 30
3619.31 30
3619.44 30
3619.58 31
3619.72 31
3619.86 31
3620.00 32
3620.13 34
3620.27 37
3620.41 40
3620.55 41
3620.68 41
3620.82 38
3620.96 33
3621.10 27
3621.24 22
3621.37 20
3621.51 22
3621.65 29
3621.79 39
3621.93 52
3622.06 64
3622.20 74
3622.34 81
3622.48 83
3622.62 81
3622.75 77
3622.89 72
3623.03 67
3623.17 64
3623.31 63
3623.45 64
3623.58 66
3623.72 69
3623.86 71
3624.00 72
3624.14 73
3624.27 72
3624.41 72
3624.55 71
3624.69 70
3624.83 68
3624.96 67
3625.10 65
3625.24 64
3625.38 64
3625.52 64
3625.65 65
3625.79 67
3625.93 68
3626.07 68
3626.21 67
3626.34 65
3626.48 63
3626.62 63
3626.76 64
3626.90 67
3627.03 71
3627.17 73
3627.31 73
3627.45 70
3627.59 63
3627.73 53
3627.86 41
3628.00 29
3628.14 19
3628.28 11
3628.42 6
3628.55 4
3628.69 5
3628.83 7
3628.97 8
3629.11 10
3629.24 10
3629.38 9
3629.52 7
3629.66 4
3629.80 2
3629.94 0
3630.07 0
3630.21 0
3630.35 0
3630.49 0
3630.63 0
3630.76 0
3630.90 0
3631.04 5
3631.18 14
3631.32 23
3631.46 32
3631.59 40
3631.73 47
3631.87 53
3632.01 57
3632.15 60
3632.28 61
3632.42 61
3632.56 61
3632.70 61
3632.84 61
3632.98 62
3633.11 64
3633.25 66
3633.39 67
3633.53 68
3633.67 67
3633.80 64
3633.94 61
3634.08 56
3634.22 51
3634.36 45
3634.50 40
3634.63 36
3634.77 33
3634.91 33
3635.05 34
3635.19 37
3635.33 41
3635.46 45
3635.60 48
3635.74 51
3635.88 53
3636.02 55
3636.15 58
3636.29 63
3636.43 69
3636.57 76
3636.71 83
3636.85 88
3636.98 91
3637.12 91
3637.26 89
3637.40 83
3637.54 77
3637.68 69
3637.81 64
3637.95 60
3638.09 59
3638.23 61
3638.37 65
3638.51 70
3638.64 75
3638.78 79
3638.92 81
3639.06 82
3639.20 83
3639.34 84
3639.47 85
3639.61 86
3639.75 86
3639.89 84
3640.03 79
3640.17 73
3640.30 66
3640.44 58
3640.58 53
3640.72 49
3640.86 49
3641.00 50
3641.13 54
3641.27 57
3641.41 60
3641.55 61
3641.69 59
3641.83 54
3641.96 48
3642.10 39
3642.24 29
3642.38 21
3642.52 14
3642.66 10
3642.79 9
3642.93 10
3643.07 14
3643.21 19
3643.35 24
3643.49 28
3643.63 32
3643.76 35
3643.90 37
3644.04 39
3644.18 41
3644.32 44
3644.46 48
3644.59 53
3644.73 61
3644.87 71
3645.01 83
3645.15 96
3645.29 108
3645.42 119
3645.56 128
3645.70 135
3645.84 139
3645.98 141
3646.12 141
3646.26 140
3646.39 137
3646.53 132
3646.67 126
3646.81 121
3646.95 117
3647.09 115
3647.22 116
3647.36 119
3647.50 124
3647.64 130
3647.78 135
3647.92 139
3648.06 142
3648.19 143
3648.33 142
3648.47 142
3648.61 140
3648.75 137
3648.89 134
3649.03 130
3649.16 124
3649.30 117
3649.44 110
3649.58 103
3649.72 99
3649.86 97
3650.00 98
3650.13 103
3650.27 110
3650.41 117
3650.55 124
3650.69 129
3650.83 131
3650.96 130
3651.10 128
3651.24 123
3651.38 119
3651.52 114
3651.66 110
3651.80 105
3651.93 100
3652.07 94
3652.21 87
3652.35 81
3652.49 75
3652.63 71
3652.77 69
3652.90 69
3653.04 71
3653.18 75
3653.32 79
3653.46 82
3653.60 84
3653.74 86
3653.88 86
3654.01 86
3654.15 86
3654.29 84
3654.43 81
3654.57 78
3654.71 73
3654.85 68
3654.98 64
3655.12 61
3655.26 61
3655.40 63
3655.54 66
3655.68 71
3655.82 76
3655.95 80
3656.09 82
3656.23 84
3656.37 84
3656.51 84
3656.65 84
3656.79 84
3656.93 84
3657.06 83
3657.20 82
3657.34 82
3657.48 82
3657.62 83
3657.76 86
3657.90 90
3658.03 96
3658.17 102
3658.31 109
3658.45 116
3658.59 121
3658.73 125
3658.87 128
3659.01 129
3659.14 129
3659.28 129
3659.42 131
3659.56 134
3659.70 140
3659.84 149
3659.98 161
3660.12 174
3660.25 189
3660.39 202
3660.53 213
3660.67 221
3660.81 224
3660.95 222
3661.09 215
3661.23 204
3661.36 189
3661.50 175
3661.64 161
3661.78 151
3661.92 144
3662.06 140
3662.20 138
3662.34 135
3662.47 131
3662.61 124
3662.75 115
3662.89 105
3663.03 98
3663.17 93
3663.31 93
3663.45 96
3663.58 102
3663.72 108
3663.86 113
3664.00 115
3664.14 113
3664.28 108
3664.42 102
3664.56 95
3664.69 88
3664.83 82
3664.97 76
3665.11 70
3665.25 63
3665.39 55
3665.53 46
3665.67 36
3665.81 27
3665.94 19
3666.08 13
3666.22 8
3666.36 4
3666.50 1
3666.64 0
3666.78 0
3666.92 0
3667.05 0
3667.19 0
3667.33 0
3667.47 0
3667.61 0
3667.75 2
3667.89 8
3668.03 15
3668.17 22
3668.30 29
3668.44 36
3668.58 41
3668.72 46
3668.86 49
3669.00 52
3669.14 53
3669.28 53
3669.42 53
3669.55 53
3669.69 53
3669.83 54
3669.97 55
3670.11 57
3670.25 60
3670.39 63
3670.53 67
3670.67 72
3670.80 78
3670.94 85
3671.08 93
3671.22 100
3671.36 107
3671.50 111
3671.64 114
3671.78 115
3671.92 114
3672.06 111
3672.19 108
3672.33 103
3672.47 98
3672.61 92
3672.75 86
3672.89 80
3673.03 74
3673.17 70
3673.31 66
3673.45 64
3673.58 62
3673.72 60
3673.86 59
3674.00 58
3674.14 57
3674.28 55
3674.42 53
3674.56 50
3674.70 45
3674.84 39
3674.97 32
3675.11 25
3675.25 19
3675.39 14
3675.53 12
3675.67 12
3675.81 16
3675.95 20
3676.09 26
3676.23 30
3676.36 32
3676.50 32
3676.64 30
3676.78 27
3676.92 23
3677.06 20
3677.20 18
3677.34 15
3677.48 13
3677.62 11
3677.75 9
3677.89 7
3678.03 5
3678.17 6
3678.31 7
3678.45 9
3678.59 11
3678.73 13
3678.87 12
3679.01 11
3679.15 7
3679.28 3
3679.42 0
3679.56 0
3679.70 0
3679.84 0
3679.98 0
3680.12 0
3680.26 0
3680.40 0
3680.54 0
3680.68 3
3680.81 8
3680.95 16
3681.09 24
3681.23 32
3681.37 38
3681.51 43
3681.65 46
3681.79 49
3681.93 51
3682.07 53
3682.21 57
3682.35 61
3682.48 64
3682.62 66
3682.76 65
3682.90 63
3683.04 60
3683.18 55
3683.32 51
3683.46 49
3683.60 47
3683.74 47
3683.88 48
3684.02 51
3684.15 55
3684.29 60
3684.43 64
3684.57 68
3684.71 70
3684.85 71
3684.99 70
3685.13 68
3685.27 65
3685.41 63
3685.55 62
3685.69 62
3685.82 62
3685.96 61
3686.10 61
3686.24 60
3686.38 58
3686.52 56
3686.66 56
3686.80 56
3686.94 57
3687.08 59
3687.22 62
3687.36 65
3687.50 69
3687.63 73
3687.77 78
3687.91 84
3688.05 90
3688.19 97
3688.33 104
3688.47 110
3688.61 115
3688.75 119
3688.89 121
3689.03 122
3689.17 123
3689.31 123
3689.45 123
3689.58 123
3689.72 122
3689.86 121
3690.00 120
3690.14 118
3690.28 117
3690.42 117
3690.56 118
3690.70 119
3690.84 122
3690.98 124
3691.12 127
3691.26 128
3691.40 127
3691.53 124
3691.67 119
3691.81 111
3691.95 103
3692.09 96
3692.23 89
3692.37 84
3692.51 81
3692.65 80
3692.79 79
3692.93 78
3693.07 78
3693.21 78
3693.35 78
3693.49 79
3693.62 78
3693.76 77
3693.90 74
3694.04 70
3694.18 64
3694.32 58
3694.46 53
3694.60 49
3694.74 48
3694.88 48
3695.02 48
3695.16 49
3695.30 48
3695.44 46
3695.58 44
3695.72 42
3695.85 42
3695.99 42
3696.13 45
3696.27 47
3696.41 49
3696.55 50
3696.69 49
3696.83 46
3696.97 43
3697.11 40
3697.25 40
3697.39 41
3697.53 44
3697.67 48
3697.81 52
3697.95 56
3698.09 59
3698.23 61
3698.36 63
3698.50 63
3698.64 63
3698.78 61
3698.92 59
3699.06 56
3699.20 51
3699.34 46
3699.48 42
3699.62 38
3699.76 36
3699.90 37
3700.04 40
3700.18 45
3700.32 52
3700.46 61
3700.60 70
3700.74 79
3700.88 87
3701.01 94
3701.15 100
3701.29 107
3701.43 113
3701.57 119
3701.71 126
3701.85 132
3701.99 137
3702.13 141
3702.27 142
3702.41 143
3702.55 144
3702.69 146
3702.83 149
3702.97 153
3703.11 157
3703.25 160
3703.39 161
3703.53 160
3703.67 157
3703.81 154
3703.94 152
3704.08 151
3704.22 152
3704.36 155
3704.50 159
3704.64 163
3704.78 166
3704.92 169
3705.06 172
3705.20 174
3705.34 176
3705.48 177
3705.62 179
3705.76 179
3705.90 179
3706.04 178
3706.18 176
3706.32 173
3706.46 168
3706.60 162
3706.74 157
3706.88 153
3707.02 149
3707.16 148
3707.29 147
3707.43 148
3707.57 149
3707.71 149
3707.85 149
3707.99 148
3708.13 148
3708.27 147
3708.41 147
3708.55 146
3708.69 144
3708.83 141
3708.97 135
3709.11 128
3709.25 119
3709.39 110
3709.53 100
3709.67 91
3709.81 82
3709.95 75
3710.09 68
3710.23 64
3710.37 60
3710.51 58
3710.65 57
3710.79 56
3710.93 55
3711.07 54
3711.21 53
3711.34 52
3711.48 53
3711.62 54
3711.76 56
3711.90 60
3712.04 64
3712.18 70
3712.32 76
3712.46 81
3712.60 86
3712.74 89
3712.88 90
3713.02 88
3713.16 82
3713.30 73
3713.44 59
3713.58 43
3713.72 26
3713.86 10
3714.00 0
3714.14 0
3714.28 0
3714.42 0
3714.56 0
3714.70 0
3714.84 0
3714.98 4
3715.12 8
3715.26 10
3715.40 11
3715.54 11
3715.68 10
3715.82 9
3715.96 10
3716.10 14
3716.24 19
3716.38 27
3716.52 37
3716.66 48
3716.80 60
3716.93 71
3717.07 81
3717.21 90
3717.35 96
3717.49 101
3717.63 104
3717.77 105
3717.91 104
3718.05 102
3718.19 99
3718.33 96
3718.47 92
3718.61 89
3718.75 88
3718.89 87
3719.03 87
3719.17 87
3719.31 87
3719.45 86
3719.59 85
3719.73 82
3719.87 78
3720.01 74
3720.15 68
3720.29 62
3720.43 55
3720.57 48
3720.71 42
3720.85 38
3720.99 35
3721.13 36
3721.27 38
3721.41 43
3721.55 48
3721.69 54
3721.83 57
3721.97 59
3722.11 57
3722.25 53
3722.39 47
3722.53 40
3722.67 33
3722.81 27
3722.95 22
3723.09 18
3723.23 17
3723.37 17
3723.51 18
3723.65 21
3723.79 26
3723.93 31
3724.07 37
3724.21 42
3724.35 46
3724.49 49
3724.63 50
3724.77 51
3724.91 52
3725.05 53
3725.19 55
3725.33 59
3725.47 64
3725.61 69
3725.75 75
3725.89 81
3726.03 88
3726.17 96
3726.31 104
3726.45 111
3726.59 118
3726.73 121
3726.87 121
3727.01 118
3727.15 110
3727.29 102
3727.43 93
3727.57 85
3727.71 80
3727.85 77
3727.99 76
3728.13 75
3728.27 74
3728.41 73
3728.55 71
3728.69 69
3728.83 68
3728.97 67
3729.11 66
3729.25 64
3729.39 62
3729.53 58
3729.67 53
3729.81 47
3729.95 41
3730.09 34
3730.23 27
3730.37 20
3730.51 15
3730.65 10
3730.79 7
3730.93 6
3731.07 7
3731.21 9
3731.35 12
3731.49 15
3731.63 18
3731.77 22
3731.91 26
3732.05 30
3732.19 33
3732.33 37
3732.47 39
3732.61 39
3732.75 37
3732.89 33
3733.03 28
3733.17 22
3733.31 18
3733.45 15
3733.59 14
3733.73 15
3733.87 17
3734.01 21
3734.15 24
3734.29 27
3734.43 30
3734.57 32
3734.71 34
3734.85 34
3734.99 32
3735.13 29
3735.27 23
3735.41 15
3735.55 7
3735.69 0
3735.83 0
3735.97 0
3736.11 0
3736.25 0
3736.39 10
3736.53 23
3736.67 35
3736.81 46
3736.95 55
3737.09 62
3737.23 68
3737.37 74
3737.51 81
3737.65 89
3737.79 97
3737.93 106
3738.07 113
3738.21 119
3738.36 123
3738.50 127
3738.64 130
3738.78 135
3738.92 142
3739.06 150
3739.20 160
3739.34 169
3739.48 178
3739.62 185
3739.76 189
3739.90 193
3740.04 196
3740.18 200
3740.32 206
3740.46 213
3740.60 222
3740.74 233
3740.88 243
3741.02 253
3741.16 260
3741.30 266
3741.44 269
3741.58 270
3741.72 269
3741.86 268
3742.00 267
3742.14 268
3742.28 271
3742.42 276
3742.56 282
3742.70 287
3742.84 291
3742.98 292
3743.12 289
3743.26 282
3743.40 271
3743.54 258
3743.68 245
3743.83 232
3743.97 221
3744.11 212
3744.25 206
3744.39 200
3744.53 196
3744.67 191
3744.81 186
3744.95 179
3745.09 170
3745.23 159
3745.37 148
3745.51 136
3745.65 125
3745.79 117
3745.93 112
3746.07 109
3746.21 108
3746.35 107
3746.49 106
3746.63 105
3746.77 104
3746.91 104
3747.05 106
3747.19 111
3747.33 119
3747.47 130
3747.61 141
3747.75 151
3747.90 159
3748.04 161
3748.18 160
3748.32 153
3748.46 142
3748.60 129
3748.74 115
3748.88 103
3749.02 92
3749.16 84
3749.30 79
3749.44 76
3749.58 75
3749.72 75
3749.86 75
3750.00 75
3750.14 75
3750.28 73
3750.42 70
3750.56 66
3750.70 61
3750.84 55
3750.98 48
3751.12 40
3751.27 34
3751.41 28
3751.55 25
3751.69 23
3751.83 22
3751.97 22
3752.11 21
3752.25 20
3752.39 17
3752.53 15
3752.67 12
3752.81 11
3752.95 12
3753.09 16
3753.23 20
3753.37 26
3753.51 32
3753.65 37
3753.79 40
3753.93 42
3754.07 43
3754.21 44
3754.36 45
3754.50 48
3754.64 52
3754.78 58
3754.92 64
3755.06 69
3755.20 73
3755.34 73
3755.48 70
3755.62 65
3755.76 57
3755.90 48
3756.04 41
3756.18 37
3756.32 36
3756.46 41
3756.60 49
3756.74 61
3756.88 77
3757.03 95
3757.17 114
3757.31 134
3757.45 154
3757.59 173
3757.73 190
3757.87 204
3758.01 215
3758.15 221
3758.29 223
3758.43 222
3758.57 218
3758.71 212
3758.85 205
3758.99 198
3759.13 192
3759.27 187
3759.42 182
3759.56 179
3759.70 176
3759.84 174
3759.98 172
3760.12 172
3760.26 173
3760.40 175
3760.54 177
3760.68 178
3760.82 178
3760.96 177
3761.10 175
3761.24 173
3761.38 171
3761.52 170
3761.67 169
3761.81 168
3761.95 166
3762.09 162
3762.23 155
3762.37 146
3762.51 136
3762.65 125
3762.79 114
3762.93 103
3763.07 92
3763.21 82
3763.35 72
3763.49 63
3763.63 55
3763.78 50
3763.92 47
3764.06 47
3764.20 50
3764.34 55
3764.48 62
3764.62 70
3764.76 79
3764.90 87
3765.04 96
3765.18 104
3765.32 111
3765.46 118
3765.60 124
3765.74 129
3765.89 132
3766.03 133
3766.17 131
3766.31 127
3766.45 122
3766.59 115
3766.73 109
3766.87 104
3767.01 100
3767.15 98
3767.29 98
3767.43 98
3767.57 98
3767.72 97
3767.86 93
3768.00 87
3768.14 80
3768.28 70
3768.42 61
3768.56 51
3768.70 43
3768.84 37
3768.98 34
3769.12 35
3769.26 39
3769.40 46
3769.55 55
3769.69 64
3769.83 73
3769.97 81
3770.11 86
3770.25 88
3770.39 89
3770.53 88
3770.67 86
3770.81 85
3770.95 86
3771.09 88
3771.23 91
3771.38 96
3771.52 101
3771.66 104
3771.80 107
3771.94 108
3772.08 107
3772.22 106
3772.36 105
3772.50 104
3772.64 103
3772.78 103
3772.92 101
3773.07 98
3773.21 94
3773.35 89
3773.49 83
3773.63 78
3773.77 73
3773.91 71
3774.05 69
3774.19 69
3774.33 69
3774.47 69
3774.62 70
3774.76 72
3774.90 75
3775.04 79
3775.18 84
3775.32 88
3775.46 92
3775.60 92
3775.74 90
3775.88 86
3776.02 80
3776.17 73
3776.31 66
3776.45 61
3776.59 57
3776.73 55
3776.87 53
3777.01 53
3777.15 52
3777.29 52
3777.43 51
3777.57 52
3777.72 53
3777.86 54
3778.00 55
3778.14 56
3778.28 58
3778.42 58
3778.56 59
3778.70 58
3778.84 58
3778.98 57
3779.12 55
3779.27 54
3779.41 54
3779.55 56
3779.69 60
3779.83 64
3779.97 70
3780.11 75
3780.25 80
3780.39 83
3780.53 85
3780.68 85
3780.82 84
3780.96 83
3781.10 80
3781.24 76
3781.38 71
3781.52 65
3781.66 58
3781.80 52
3781.94 45
3782.09 38
3782.23 30
3782.37 23
3782.51 16
3782.65 11
3782.79 7
3782.93 7
3783.07 10
3783.21 16
3783.36 24
3783.50 33
3783.64 41
3783.78 47
3783.92 50
3784.06 51
3784.20 49
3784.34 47
3784.48 45
3784.62 44
3784.77 45
3784.91 46
3785.05 48
3785.19 51
3785.33 53
3785.47 54
3785.61 55
3785.75 56
3785.89 56
3786.04 56
3786.18 56
3786.32 56
3786.46 55
3786.60 54
3786.74 51
3786.88 48
3787.02 42
3787.16 35
3787.31 26
3787.45 15
3787.59 5
3787.73 0
3787.87 0
3788.01 0
3788.15 0
3788.29 0
3788.43 0
3788.58 0
3788.72 0
3788.86 2
3789.00 8
3789.14 14
3789.28 21
3789.42 28
3789.56 36
3789.70 44
3789.85 49
3789.99 52
3790.13 53
3790.27 50
3790.41 46
3790.55 41
3790.69 36
3790.83 33
3790.98 32
3791.12 33
3791.26 34
3791.40 36
3791.54 36
3791.68 34
3791.82 30
3791.96 25
3792.10 17
3792.25 9
3792.39 2
3792.53 0
3792.67 0
3792.81 0
3792.95 0
3793.09 0
3793.23 0
3793.38 0
3793.52 0
3793.66 3
3793.80 15
3793.94 28
3794.08 41
3794.22 54
3794.36 66
3794.51 75
3794.65 80
3794.79 82
3794.93 80
3795.07 75
3795.21 68
3795.35 61
3795.49 53
3795.64 48
3795.78 44
3795.92 42
3796.06 42
3796.20 43
3796.34 45
3796.48 48
3796.62 50
3796.77 53
3796.91 55
3797.05 57
3797.19 59
3797.33 61
3797.47 62
3797.61 64
3797.76 66
3797.90 67
3798.04 67
3798.18 67
3798.32 66
3798.46 64
3798.60 61
3798.74 58
3798.89 54
3799.03 49
3799.17 43
3799.31 36
3799.45 28
3799.59 20
3799.73 14
3799.88 11
3800.02 10
3800.16 11
3800.30 14
3800.44 17
3800.58 19
3800.72 18
3800.86 15
3801.01 9
3801.15 3
3801.29 0
3801.43 0
3801.57 0
3801.71 0
3801.85 0
3802.00 0
3802.14 0
3802.28 0
3802.42 5
3802.56 14
3802.70 24
3802.84 36
3802.99 49
3803.13 61
3803.27 72
3803.41 81
3803.55 88
3803.69 92
3803.83 94
3803.98 94
3804.12 92
3804.26 89
3804.40 85
3804.54 80
3804.68 74
3804.82 69
3804.97 64
3805.11 60
3805.25 56
3805.39 54
3805.53 53
3805.67 52
3805.81 53
3805.96 54
3806.10 56
3806.24 60
3806.38 63
3806.52 66
3806.66 67
3806.80 67
3806.95 64
3807.09 61
3807.23 57
3807.37 53
3807.51 51
3807.65 50
3807.80 51
3807.94 53
3808.08 57
3808.22 63
3808.36 68
3808.50 73
3808.64 76
3808.79 78
3808.93 78
3809.07 77
3809.21 75
3809.35 76
3809.49 79
3809.64 86
3809.78 95
3809.92 108
3810.06 121
3810.20 133
3810.34 145
3810.48 156
3810.63 165
3810.77 175
3810.91 185
3811.05 197
3811.19 210
3811.33 224
3811.48 238
3811.62 252
3811.76 266
3811.90 279
3812.04 290
3812.18 298
3812.32 305
3812.47 310
3812.61 313
3812.75 316
3812.89 318
3813.03 321
3813.17 324
3813.32 330
3813.46 337
3813.60 344
3813.74 352
3813.88 358
3814.02 362
3814.17 363
3814.31 359
3814.45 353
3814.59 345
3814.73 336
3814.87 327
3815.02 320
3815.16 314
3815.30 309
3815.44 304
3815.58 299
3815.72 290
3815.87 280
3816.01 267
3816.15 252
3816.29 237
3816.43 223
3816.57 210
3816.72 199
3816.86 191
3817.00 184
3817.14 179
3817.28 175
3817.42 172
3817.57 169
3817.71 164
3817.85 159
3817.99 152
3818.13 143
3818.27 135
3818.42 127
3818.56 121
3818.70 117
3818.84 116
3818.98 117
3819.12 120
3819.27 124
3819.41 129
3819.55 135
3819.69 140
3819.83 146
3819.97 151
3820.12 156
3820.26 160
3820.40 162
3820.54 162
3820.68 160
3820.82 155
3820.97 148
3821.11 139
3821.25 130
3821.39 120
3821.53 111
3821.68 104
3821.82 99
3821.96 96
3822.10 95
3822.24 96
3822.38 99
3822.53 102
3822.67 106
3822.81 112
3822.95 117
3823.09 124
3823.23 130
3823.38 134
3823.52 136
3823.66 136
3823.80 132
3823.94 126
3824.09 119
3824.23 112
3824.37 106
3824.51 102
3824.65 101
3824.79 102
3824.94 104
3825.08 107
3825.22 109
3825.36 110
3825.50 108
3825.65 105
3825.79 100
3825.93 94
3826.07 88
3826.21 82
3826.35 78
3826.50 75
3826.64 73
3826.78 72
3826.92 69
3827.06 66
3827.21 62
3827.35 56
3827.49 51
3827.63 45
3827.77 41
3827.92 39
3828.06 39
3828.20 41
3828.34 44
3828.48 49
3828.62 53
3828.77 58
3828.91 62
3829.05 63
3829.19 63
3829.33 60
3829.48 54
3829.62 48
3829.76 41
3829.90 37
3830.04 34
3830.19 35
3830.33 37
3830.47 42
3830.61 47
3830.75 52
3830.90 55
3831.04 56
3831.18 56
3831.32 54
3831.46 51
3831.60 48
3831.75 46
3831.89 45
3832.03 46
3832.17 48
3832.31 50
3832.46 51
3832.60 51
3832.74 49
3832.88 44
3833.02 38
3833.17 32
3833.31 26
3833.45 22
3833.59 21
3833.73 21
3833.88 23
3834.02 25
3834.16 28
3834.30 30
3834.44 31
3834.59 31
3834.73 29
3834.87 25
3835.01 19
3835.15 12
3835.30 5
3835.44 0
3835.58 0
3835.72 0
3835.86 4
3836.01 12
3836.15 23
3836.29 34
3836.43 45
3836.57 54
3836.72 61
3836.86 65
3837.00 66
3837.14 65
3837.28 63
3837.43 60
3837.57 58
3837.71 55
3837.85 53
3837.99 51
3838.14 49
3838.28 47
3838.42 44
3838.56 40
3838.71 35
3838.85 30
3838.99 26
3839.13 23
3839.27 21
3839.42 21
3839.56 23
3839.70 27
3839.84 32
3839.98 35
3840.13 37
3840.27 35
3840.41 31
3840.55 23
3840.69 13
3840.84 2
3840.98 0
3841.12 0
3841.26 0
3841.41 0
3841.55 0
3841.69 0
3841.83 0
3841.97 3
3842.12 9
3842.26 14
3842.40 17
3842.54 17
3842.68 16
3842.83 15
3842.97 14
3843.11 15
3843.25 16
3843.40 18
3843.54 19
3843.68 19
3843.82 17
3843.96 14
3844.11 9
3844.25 5
3844.39 2
3844.53 2
3844.67 4
3844.82 8
3844.96 14
3845.10 20
3845.24 25
3845.39 28
3845.53 30
3845.67 30
3845.81 30
3845.95 31
3846.10 33
3846.24 37
3846.38 44
3846.52 53
3846.67 64
3846.81 77
3846.95 89
3847.09 103
3847.23 115
3847.38 127
3847.52 138
3847.66 149
3847.80 157
3847.95 165
3848.09 171
3848.23 176
3848.37 181
3848.51 186
3848.66 191
3848.80 196
3848.94 200
3849.08 203
3849.23 203
3849.37 201
3849.51 196
3849.65 190
3849.80 182
3849.94 174
3850.08 167
3850.22 163
3850.36 162
3850.51 163
3850.65 166
3850.79 170
3850.93 173
3851.08 174
3851.22 172
3851.36 168
3851.50 161
3851.64 153
3851.79 145
3851.93 138
3852.07 133
3852.21 128
3852.36 123
3852.50 118
3852.64 112
3852.78 105
3852.93 97
3853.07 90
3853.21 84
3853.35 79
3853.50 77
3853.64 78
3853.78 80
3853.92 84
3854.06 89
3854.21 95
3854.35 100
3854.49 103
3854.63 104
3854.78 103
3854.92 100
3855.06 96
3855.20 91
3855.35 85
3855.49 78
3855.63 71
3855.77 63
3855.92 56
3856.06 48
3856.20 42
3856.34 36
3856.49 31
3856.63 28
3856.77 26
3856.91 23
3857.05 21
3857.20 19
3857.34 17
3857.48 14
3857.62 12
3857.77 11
3857.91 11
3858.05 12
3858.19 14
3858.34 18
3858.48 21
3858.62 25
3858.76 28
3858.91 29
3859.05 28
3859.19 25
3859.33 21
3859.48 15
3859.62 10
3859.76 6
3859.90 5
3860.05 7
3860.19 13
3860.33 22
3860.47 35
3860.62 48
3860.76 63
3860.90 76
3861.04 88
3861.19 97
3861.33 103
3861.47 107
3861.61 108
3861.76 106
3861.90 101
3862.04 94
3862.18 86
3862.33 78
3862.47 70
3862.61 63
3862.75 58
3862.90 56
3863.04 57
3863.18 61
3863.32 67
3863.47 74
3863.61 80
3863.75 85
3863.89 87
3864.04 86
3864.18 84
3864.32 80
3864.46 76
3864.61 72
3864.75 70
3864.89 68
3865.03 67
3865.18 67
3865.32 66
3865.46 65
3865.60 65
3865.75 66
3865.89 67
3866.03 70
3866.17 72
3866.32 75
3866.46 76
3866.60 75
3866.75 71
3866.89 66
3867.03 58
3867.17 50
3867.32 42
3867.46 35
3867.60 29
3867.74 25
3867.89 22
3868.03 20
3868.17 19
3868.31 18
3868.46 17
3868.60 17
3868.74 18
3868.88 18
3869.03 20
3869.17 21
3869.31 23
3869.45 25
3869.60 27
3869.74 28
3869.88 28
3870.03 28
3870.17 28
3870.31 29
3870.45 30
3870.60 32
3870.74 35
3870.88 37
3871.02 39
3871.17 39
3871.31 38
3871.45 37
3871.59 36
3871.74 36
3871.88 37
3872.02 39
3872.17 42
3872.31 45
3872.45 49
3872.59 53
3872.74 57
3872.88 62
3873.02 67
3873.16 72
3873.31 76
3873.45 79
3873.59 79
3873.74 78
3873.88 75
3874.02 71
3874.16 68
3874.31 64
3874.45 62
3874.59 61
3874.73 61
3874.88 61
3875.02 62
3875.16 63
3875.31 62
3875.45 61
3875.59 59
3875.73 57
3875.88 55
3876.02 54
3876.16 55
3876.30 57
3876.45 61
3876.59 65
3876.73 68
3876.88 72
3877.02 74
3877.16 74
3877.30 73
3877.45 69
3877.59 64
3877.73 57
3877.88 48
3878.02 38
3878.16 29
3878.30 20
3878.45 14
3878.59 9
3878.73 7
3878.87 5
3879.02 3
3879.16 1
3879.30 0
3879.45 0
3879.59 0
3879.73 0
3879.87 0
3880.02 1
3880.16 5
3880.30 9
3880.45 12
3880.59 12
3880.73 11
3880.87 9
3881.02 6
3881.16 3
3881.30 1
3881.45 0
3881.59 0
3881.73 0
3881.87 0
3882.02 0
3882.16 0
3882.30 0
3882.45 0
3882.59 0
3882.73 0
3882.87 3
3883.02 8
3883.16 13
3883.30 18
3883.45 23
3883.59 27
3883.73 30
3883.88 30
3884.02 30
3884.16 29
3884.30 27
3884.45 25
3884.59 24
3884.73 24
3884.88 24
3885.02 24
3885.16 26
3885.30 29
3885.45 33
3885.59 39
3885.73 46
3885.88 55
3886.02 65
3886.16 75
3886.31 84
3886.45 91
3886.59 98
3886.73 102
3886.88 105
3887.02 105
3887.16 103
3887.31 100
3887.45 94
3887.59 88
3887.73 81
3887.88 76
3888.02 71
3888.16 69
3888.31 68
3888.45 69
3888.59 71
3888.74 74
3888.88 77
3889.02 81
3889.16 83
3889.31 85
3889.45 86
3889.59 85
3889.74 84
3889.88 83
3890.02 82
3890.17 81
3890.31 82
3890.45 85
3890.59 88
3890.74 92
3890.88 96
3891.02 98
3891.17 99
3891.31 97
3891.45 93
3891.60 89
3891.74 84
3891.88 80
3892.03 77
3892.17 75
3892.31 74
3892.45 72
3892.60 70
3892.74 66
3892.88 61
3893.03 55
3893.17 48
3893.31 42
3893.46 37
3893.60 33
3893.74 30
3893.89 28
3894.03 28
3894.17 28
3894.31 29
3894.46 31
3894.60 35
3894.74 38
3894.89 43
3895.03 46
3895.17 49
3895.32 51
3895.46 52
3895.60 52
3895.75 51
3895.89 49
3896.03 48
3896.18 47
3896.32 45
3896.46 44
3896.60 43
3896.75 42
3896.89 41
3897.03 41
3897.18 40
3897.32 38
3897.46 36
3897.61 33
3897.75 28
3897.89 23
3898.04 19
3898.18 14
3898.32 11
3898.47 8
3898.61 5
3898.75 3
3898.90 0
3899.04 0
3899.18 0
3899.32 0
3899.47 0
3899.61 0
3899.75 0
3899.90 0
3900.04 0
3900.18 6
3900.33 14
3900.47 23
3900.61 34
3900.76 45
3900.90 54
3901.04 63
3901.19 69
3901.33 73
3901.47 76
3901.62 78
3901.76 79
3901.90 78
3902.05 77
3902.19 75
3902.33 71
3902.48 67
3902.62 64
3902.76 61
3902.91 59
3903.05 60
3903.19 62
3903.34 66
3903.48 71
3903.62 75
3903.77 78
3903.91 80
3904.05 81
3904.19 80
3904.34 78
3904.48 74
3904.62 69
3904.77 63
3904.91 56
3905.05 47
3905.20 39
3905.34 30
3905.48 22
3905.63 14
3905.77 8
3905.91 4
3906.06 0
3906.20 0
3906.34 0
3906.49 0
3906.63 0
3906.77 4
3906.92 9
3907.06 13
3907.20 17
3907.35 20
3907.49 21
3907.63 22
3907.78 21
3907.92 20
3908.06 20
3908.21 19
3908.35 18
3908.49 18
3908.64 17
3908.78 17
3908.92 17
3909.07 19
3909.21 21
3909.35 24
3909.50 28
3909.64 31
3909.78 35
3909.93 39
3910.07 42
3910.22 44
3910.36 46
3910.50 46
3910.65 45
3910.79 43
3910.93 40
3911.08 37
3911.22 34
3911.36 33
3911.51 34
3911.65 36
3911.79 40
3911.94 45
3912.08 50
3912.22 54
3912.37 55
3912.51 54
3912.65 50
3912.80 43
3912.94 35
3913.08 27
3913.23 20
3913.37 16
3913.51 15
3913.66 17
3913.80 22
3913.94 27
3914.09 33
3914.23 37
3914.37 40
3914.52 43
3914.66 45
3914.81 47
3914.95 51
3915.09 55
3915.24 60
3915.38 64
3915.52 66
3915.67 67
3915.81 65
3915.95 62
3916.10 58
3916.24 54
3916.38 49
3916.53 45
3916.67 42
3916.81 40
3916.96 37
3917.10 35
3917.24 33
3917.39 32
3917.53 30
3917.68 30
3917.82 30
3917.96 32
3918.11 35
3918.25 40
3918.39 45
3918.54 51
3918.68 56
3918.82 61
3918.97 64
3919.11 67
3919.25 69
3919.40 72
3919.54 74
3919.68 78
3919.83 81
3919.97 84
3920.12 85
3920.26 84
3920.40 81
3920.55 76
3920.69 68
3920.83 60
3920.98 51
3921.12 43
3921.26 37
3921.41 35
3921.55 35
3921.69 39
3921.84 45
3921.98 51
3922.13 56
3922.27 58
3922.41 59
3922.56 57
3922.70 53
3922.84 50
3922.99 45
3923.13 41
3923.27 37
3923.42 33
3923.56 28
3923.71 24
3923.85 22
3923.99 20
3924.14 21
3924.28 23
3924.42 26
3924.57 29
3924.71 32
3924.85 34
3925.00 34
3925.14 33
3925.29 32
3925.43 31
3925.57 32
3925.72 35
3925.86 39
3926.00 45
3926.15 50
3926.29 55
3926.44 58
3926.58 58
3926.72 58
3926.87 56
3927.01 55
3927.15 55
3927.30 57
3927.44 60
3927.58 65
3927.73 70
3927.87 74
3928.02 77
3928.16 79
3928.30 79
3928.45 80
3928.59 81
3928.73 82
3928.88 84
3929.02 87
3929.17 90
3929.31 92
3929.45 94
3929.60 94
3929.74 92
3929.88 90
3930.03 87
3930.17 83
3930.32 80
3930.46 78
3930.60 76
3930.75 76
3930.89 77
3931.03 79
3931.18 81
3931.32 83
3931.47 85
3931.61 85
3931.75 84
3931.90 82
3932.04 80
3932.19 80
3932.33 80
3932.47 82
3932.62 85
3932.76 88
3932.90 91
3933.05 93
3933.19 93
3933.34 92
3933.48 90
3933.62 87
3933.77 84
3933.91 81
3934.05 78
3934.20 77
3934.34 76
3934.49 75
3934.63 75
3934.77 75
3934.92 73
3935.06 71
3935.21 67
3935.35 63
3935.49 59
3935.64 55
3935.78 52
3935.92 50
3936.07 48
3936.21 45
3936.36 42
3936.50 38
3936.64 35
3936.79 31
3936.93 30
3937.08 32
3937.22 37
3937.36 45
3937.51 55
3937.65 66
3937.80 75
3937.94 83
3938.08 87
3938.23 87
3938.37 85
3938.51 80
3938.66 75
3938.80 69
3938.95 63
3939.09 58
3939.23 54
3939.38 50
3939.52 45
3939.67 40
3939.81 34
3939.95 27
3940.10 20
3940.24 13
3940.39 6
3940.53 1
3940.67 0
3940.82 0
3940.96 0
3941.11 0
3941.25 0
3941.39 0
3941.54 0
3941.68 0
3941.83 0
3941.97 1
3942.11 3
3942.26 7
3942.40 13
3942.55 19
3942.69 25
3942.83 31
3942.98 34
3943.12 36
3943.27 35
3943.41 33
3943.55 30
3943.70 27
3943.84 26
3943.99 27
3944.13 30
3944.27 35
3944.42 41
3944.56 48
3944.71 53
3944.85 56
3944.99 58
3945.14 57
3945.28 53
3945.43 49
3945.57 43
3945.71 38
3945.86 33
3946.00 30
3946.15 28
3946.29 28
3946.43 29
3946.58 31
3946.72 34
3946.87 37
3947.01 40
3947.15 41
3947.30 42
3947.44 42
3947.59 43
3947.73 43
3947.87 45
3948.02 48
3948.16 53
3948.31 59
3948.45 66
3948.60 72
3948.74 77
3948.88 80
3949.03 82
3949.17 82
3949.32 81
3949.46 81
3949.60 81
3949.75 83
3949.89 87
3950.04 90
3950.18 94
3950.32 98
3950.47 99
3950.61 100
3950.76 99
3950.90 97
3951.05 94
3951.19 91
3951.33 87
3951.48 82
3951.62 77
3951.77 72
3951.91 67
3952.05 62
3952.20 59
3952.34 57
3952.49 57
3952.63 59
3952.77 63
3952.92 68
3953.06 74
3953.21 80
3953.35 86
3953.50 92
3953.64 97
3953.78 100
3953.93 102
3954.07 100
3954.22 97
3954.36 91
3954.51 84
3954.65 77
3954.79 70
3954.94 66
3955.08 64
3955.23 66
3955.37 71
3955.51 78
3955.66 87
3955.80 98
3955.95 108
3956.09 116
3956.24 123
3956.38 128
3956.52 130
3956.67 130
3956.81 128
3956.96 125
3957.10 122
3957.25 118
3957.39 114
3957.53 109
3957.68 104
3957.82 97
3957.97 90
3958.11 82
3958.26 74
3958.40 68
3958.54 64
3958.69 62
3958.83 62
3958.98 64
3959.12 66
3959.27 67
3959.41 68
3959.55 69
3959.70 69
3959.84 68
3959.99 68
3960.13 69
3960.28 69
3960.42 69
3960.56 69
3960.71 69
3960.85 69
3961.00 70
3961.14 73
3961.29 76
3961.43 80
3961.57 84
3961.72 86
3961.86 85
3962.01 82
3962.15 76
3962.30 68
3962.44 59
3962.58 51
3962.73 46
3962.87 45
3963.02 46
3963.16 51
3963.31 58
3963.45 65
3963.60 71
3963.74 75
3963.88 77
3964.03 76
3964.17 74
3964.32 72
3964.46 70
3964.61 69
3964.75 69
3964.89 70
3965.04 73
3965.18 75
3965.33 77
3965.47 77
3965.62 75
3965.76 72
3965.91 68
3966.05 64
3966.19 61
3966.34 59
3966.48 57
3966.63 56
3966.77 55
3966.92 53
3967.06 50
3967.21 47
3967.35 44
3967.49 42
3967.64 41
3967.78 41
3967.93 43
3968.07 46
3968.22 48
3968.36 49
3968.51 50
3968.65 49
3968.79 48
3968.94 48
3969.08 49
3969.23 52
3969.37 56
3969.52 62
3969.66 68
3969.81 74
3969.95 78
3970.09 79
3970.24 79
3970.38 77
3970.53 73
3970.67 70
3970.82 69
3970.96 69
3971.11 70
3971.25 73
3971.40 75
3971.54 77
3971.68 77
3971.83 75
3971.97 72
3972.12 68
3972.26 65
3972.41 64
3972.55 65
3972.70 67
3972.84 71
3972.98 75
3973.13 79
3973.27 83
3973.42 86
3973.56 89
3973.71 92
3973.85 95
3974.00 97
3974.14 98
3974.29 98
3974.43 98
3974.58 99
3974.72 101
3974.86 106
3975.01 112
3975.15 118
3975.30 124
3975.44 127
3975.59 127
3975.73 124
3975.88 120
3976.02 115
3976.17 111
3976.31 110
3976.45 111
3976.60 114
3976.74 118
3976.89 121
3977.03 122
3977.18 120
3977.32 116
3977.47 110
3977.61 102
3977.76 94
3977.90 86
3978.05 80
3978.19 74
3978.33 71
3978.48 68
3978.62 66
3978.77 65
3978.91 63
3979.06 61
3979.20 59
3979.35 56
3979.49 53
3979.64 51
3979.78 49
3979.93 47
3980.07 47
3980.22 48
3980.36 49
3980.50 51
3980.65 51
3980.79 51
3980.94 49
3981.08 47
3981.23 44
3981.37 42
3981.52 40
3981.66 38
3981.81 38
3981.95 39
3982.10 41
3982.24 43
3982.39 45
3982.53 48
3982.68 50
3982.82 52
3982.96 53
3983.11 53
3983.25 52
3983.40 50
3983.54 47
3983.69 44
3983.83 41
3983.98 38
3984.12 35
3984.27 33
3984.41 31
3984.56 28
3984.70 27
3984.85 25
3984.99 25
3985.14 24
3985.28 24
3985.43 23
3985.57 22
3985.71 21
3985.86 21
3986.00 21
3986.15 23
3986.29 26
3986.44 32
3986.58 38
3986.73 45
3986.87 51
3987.02 56
3987.16 60
3987.31 61
3987.45 62
3987.60 61
3987.74 61
3987.89 60
3988.03 59
3988.18 57
3988.32 55
3988.47 52
3988.61 48
3988.76 44
3988.90 39
3989.05 35
3989.19 32
3989.33 30
3989.48 30
3989.62 32
3989.77 36
3989.91 41
3990.06 46
3990.20 51
3990.35 56
3990.49 59
3990.64 60
3990.78 61
3990.93 61
3991.07 61
3991.22 62
3991.36 63
3991.51 65
3991.65 65
3991.80 65
3991.94 63
3992.09 59
3992.23 53
3992.38 46
3992.52 38
3992.67 31
3992.81 26
3992.96 22
3993.10 20
3993.25 19
3993.39 20
3993.54 22
3993.68 25
3993.83 30
3993.97 36
3994.12 42
3994.26 49
3994.41 55
3994.55 60
3994.70 64
3994.84 67
3994.99 68
3995.13 68
3995.28 69
3995.42 70
3995.57 71
3995.71 72
3995.86 72
3996.00 71
3996.15 68
3996.29 63
3996.44 56
3996.58 50
3996.73 44
3996.87 40
3997.02 38
3997.16 38
3997.31 40
3997.45 43
3997.60 46
3997.74 48
3997.88 47
3998.03 43
3998.17 37
3998.32 29
3998.46 20
3998.61 10
3998.76 2
3998.90 0
3999.05 0
3999.19 0
3999.34 0
3999.48 0
3999.63 0
3999.77 0
3999.92 0
4000.06 4
4000.21 12
4000.35 21
4000.50 29
4000.64 36
4000.79 42
4000.93 46
4001.08 50
4001.22 52
4001.37 53
4001.51 53
4001.66 52
4001.80 51
4001.95 50
4002.09 50
4002.24 52
4002.38 56
4002.53 62
4002.67 71
4002.82 82
4002.96 94
4003.11 108
4003.25 121
4003.40 133
4003.54 145
4003.69 156
4003.83 167
4003.98 180
4004.12 194
4004.27 212
4004.41 232
4004.56 255
4004.70 277
4004.85 300
4004.99 319
4005.14 335
4005.28 347
4005.43 355
4005.57 360
4005.72 361
4005.86 361
4006.01 359
4006.15 358
4006.30 355
4006.44 352
4006.59 348
4006.73 344
4006.88 339
4007.02 333
4007.17 328
4007.32 323
4007.46 320
4007.61 318
4007.75 316
4007.90 314
4008.04 312
4008.19 309
4008.33 307
4008.48 305
4008.62 303
4008.77 300
4008.91 295
4009.06 286
4009.20 273
4009.35 254
4009.49 232
4009.64 208
4009.78 184
4009.93 163
4010.07 146
4010.22 136
4010.36 132
4010.51 132
4010.65 135
4010.80 138
4010.95 139
4011.09 138
4011.24 133
4011.38 126
4011.53 119
4011.67 113
4011.82 109
4011.96 109
4012.11 112
4012.25 118
4012.40 125
4012.54 132
4012.69 136
4012.83 137
4012.98 134
4013.12 128
4013.27 121
4013.41 113
4013.56 107
4013.70 103
4013.85 103
4014.00 104
4014.14 108
4014.29 113
4014.43 117
4014.58 122
4014.72 126
4014.87 130
4015.01 135
4015.16 139
4015.30 143
4015.45 146
4015.59 146
4015.74 144
4015.88 140
4016.03 134
4016.18 127
4016.32 122
4016.47 119
4016.61 118
4016.76 119
4016.90 121
4017.05 123
4017.19 124
4017.34 121
4017.48 116
4017.63 108
4017.77 100
4017.92 92
4018.06 86
4018.21 83
4018.36 84
4018.50 86
4018.65 90
4018.79 93
4018.94 95
4019.08 96
4019.23 97
4019.37 98
4019.52 101
4019.66 104
4019.81 109
4019.95 113
4020.10 116
4020.25 118
4020.39 117
4020.54 115
4020.68 111
4020.83 108
4020.97 106
4021.12 104
4021.26 104
4021.41 105
4021.55 106
4021.70 106
4021.84 106
4021.99 105
4022.14 102
4022.28 98
4022.43 92
4022.57 84
4022.72 76
4022.86 66
4023.01 57
4023.15 48
4023.30 41
4023.44 34
4023.59 29
4023.74 25
4023.88 23
4024.03 21
4024.17 20
4024.32 19
4024.46 20
4024.61 21
4024.75 23
4024.90 24
4025.04 26
4025.19 28
4025.34 30
4025.48 33
4025.63 38
4025.77 45
4025.92 54
4026.06 64
4026.21 73
4026.35 82
4026.50 89
4026.65 94
4026.79 97
4026.94 100
4027.08 103
4027.23 106
4027.37 108
4027.52 110
4027.66 111
4027.81 111
4027.96 109
4028.10 108
4028.25 106
4028.39 105
4028.54 104
4028.68 103
4028.83 100
4028.97 95
4029.12 89
4029.27 82
4029.41 75
4029.56 70
4029.70 68
4029.85 70
4029.99 74
4030.14 80
4030.28 87
4030.43 93
4030.58 99
4030.72 102
4030.87 104
4031.01 104
4031.16 103
4031.30 102
4031.45 100
4031.59 98
4031.74 96
4031.89 95
4032.03 94
4032.18 93
4032.32 92
4032.47 90
4032.61 89
4032.76 87
4032.91 84
4033.05 80
4033.20 75
4033.34 69
4033.49 63
4033.63 55
4033.78 47
4033.92 39
4034.07 33
4034.22 28
4034.36 24
4034.51 23
4034.65 23
4034.80 24
4034.94 25
4035.09 26
4035.24 27
4035.38 26
4035.53 25
4035.67 23
4035.82 20
4035.96 17
4036.11 14
4036.26 12
4036.40 11
4036.55 11
4036.69 12
4036.84 15
4036.98 18
4037.13 21
4037.28 25
4037.42 29
4037.57 33
4037.71 37
4037.86 42
4038.00 48
4038.15 55
4038.30 61
4038.44 68
4038.59 73
4038.73 76
4038.88 77
4039.02 77
4039.17 75
4039.32 73
4039.46 69
4039.61 66
4039.75 63
4039.90 61
4040.04 60
4040.19 60
4040.34 61
4040.48 64
4040.63 69
4040.77 75
4040.92 82
4041.06 90
4041.21 98
4041.36 105
4041.50 110
4041.65 113
4041.79 113
4041.94 111
4042.08 108
4042.23 104
4042.38 99
4042.52 96
4042.67 95
4042.81 95
4042.96 96
4043.11 97
4043.25 97
4043.40 96
4043.54 93
4043.69 87
4043.83 80
4043.98 73
4044.13 65
4044.27 59
4044.42 55
4044.56 52
4044.71 51
4044.86 51
4045.00 53
4045.15 54
4045.29 56
4045.44 58
4045.58 59
4045.73 59
4045.88 58
4046.02 55
4046.17 51
4046.31 45
4046.46 38
4046.61 31
4046.75 25
4046.90 20
4047.04 16
4047.19 14
4047.34 13
4047.48 14
4047.63 16
4047.77 20
4047.92 27
4048.06 36
4048.21 46
4048.36 56
4048.50 65
4048.65 72
4048.79 75
4048.94 74
4049.09 70
4049.23 65
4049.38 61
4049.52 58
4049.67 59
4049.82 62
4049.96 66
4050.11 70
4050.25 74
4050.40 74
4050.55 73
4050.69 69
4050.84 63
4050.98 58
4051.13 54
4051.28 52
4051.42 51
4051.57 51
4051.71 52
4051.86 52
4052.00 51
4052.15 48
4052.30 44
4052.44 38
4052.59 31
4052.73 24
4052.88 18
4053.03 13
4053.17 11
4053.32 10
4053.46 12
4053.61 15
4053.76 20
4053.90 26
4054.05 32
4054.19 37
4054.34 43
4054.49 47
4054.63 52
4054.78 56
4054.92 59
4055.07 63
4055.22 66
4055.36 68
4055.51 70
4055.66 72
4055.80 75
4055.95 79
4056.09 84
4056.24 92
4056.39 100
4056.53 108
4056.68 115
4056.82 120
4056.97 122
4057.12 121
4057.26 118
4057.41 114
4057.55 110
4057.70 106
4057.85 103
4057.99 100
4058.14 97
4058.28 93
4058.43 88
4058.58 82
4058.72 75
4058.87 69
4059.01 64
4059.16 60
4059.31 57
4059.45 56
4059.60 57
4059.75 59
4059.89 62
4060.04 67
4060.18 74
4060.33 82
4060.48 91
4060.62 99
4060.77 107
4060.91 113
4061.06 116
4061.21 116
4061.35 113
4061.50 108
4061.64 101
4061.79 92
4061.94 84
4062.08 75
4062.23 68
4062.38 61
4062.52 53
4062.67 46
4062.81 38
4062.96 29
4063.11 22
4063.25 15
4063.40 9
4063.55 4
4063.69 1
4063.84 0
4063.98 0
4064.13 0
4064.28 0
4064.42 0
4064.57 0
4064.71 0
4064.86 0
4065.01 4
4065.15 13
4065.30 22
4065.45 29
4065.59 36
4065.74 42
4065.88 47
4066.03 51
4066.18 56
4066.32 61
4066.47 65
4066.62 69
4066.76 70
4066.91 70
4067.05 67
4067.20 64
4067.35 60
4067.49 56
4067.64 54
4067.79 52
4067.93 52
4068.08 53
4068.22 55
4068.37 56
4068.52 57
4068.66 59
4068.81 61
4068.96 63
4069.10 66
4069.25 69
4069.39 71
4069.54 73
4069.69 74
4069.83 73
4069.98 72
4070.13 69
4070.27 67
4070.42 65
4070.56 65
4070.71 66
4070.86 68
4071.00 72
4071.15 77
4071.30 81
4071.44 83
4071.59 83
4071.74 79
4071.88 72
4072.03 63
4072.17 52
4072.32 42
4072.47 34
4072.61 30
4072.76 29
4072.91 33
4073.05 41
4073.20 51
4073.35 62
4073.49 75
4073.64 87
4073.78 98
4073.93 108
4074.08 117
4074.22 125
4074.37 131
4074.52 135
4074.66 136
4074.81 134
4074.96 129
4075.10 122
4075.25 114
4075.39 106
4075.54 100
4075.69 94
4075.83 91
4075.98 90
4076.13 90
4076.27 92
4076.42 94
4076.57 97
4076.71 101
4076.86 104
4077.00 105
4077.15 105
4077.30 103
4077.44 99
4077.59 95
4077.74 91
4077.88 89
4078.03 88
4078.18 88
4078.32 89
4078.47 89
4078.62 88
4078.76 85
4078.91 80
4079.06 75
4079.20 71
4079.35 67
4079.49 65
4079.64 65
4079.79 65
4079.93 64
4080.08 63
4080.23 61
4080.37 58
4080.52 55
4080.67 53
4080.81 51
4080.96 50
4081.11 51
4081.25 52
4081.40 53
4081.55 54
4081.69 54
4081.84 53
4081.98 51
4082.13 50
4082.28 49
4082.42 50
4082.57 54
4082.72 60
4082.86 68
4083.01 77
4083.16 85
4083.30 93
4083.45 98
4083.60 101
4083.74 102
4083.89 102
4084.04 100
4084.18 98
4084.33 94
4084.48 91
4084.62 88
4084.77 85
4084.92 82
4085.06 80
4085.21 77
4085.36 74
4085.50 71
4085.65 67
4085.80 64
4085.94 60
4086.09 57
4086.23 55
4086.38 54
4086.53 53
4086.67 53
4086.82 54
4086.97 55
4087.11 57
4087.26 60
4087.41 64
4087.55 69
4087.70 75
4087.85 80
4087.99 84
4088.14 86
4088.29 86
4088.43 85
4088.58 82
4088.73 79
4088.87 76
4089.02 73
4089.17 71
4089.31 72
4089.46 74
4089.61 77
4089.75 82
4089.90 88
4090.05 94
4090.19 101
4090.34 107
4090.49 114
4090.63 122
4090.78 131
4090.93 140
4091.07 150
4091.22 158
4091.37 164
4091.51 167
4091.66 169
4091.81 169
4091.95 170
4092.10 172
4092.25 177
4092.39 185
4092.54 195
4092.69 205
4092.83 214
4092.98 221
4093.13 225
4093.27 227
4093.42 225
4093.57 220
4093.71 214
4093.86 207
4094.01 200
4094.15 194
4094.30 189
4094.45 186
4094.59 186
4094.74 188
4094.89 192
4095.03 197
4095.18 203
4095.33 209
4095.48 215
4095.62 222
4095.77 229
4095.92 236
4096.06 243
4096.21 248
4096.36 251
4096.50 251
4096.65 247
4096.80 239
4096.94 228
4097.09 215
4097.24 201
4097.38 188
4097.53 175
4097.68 164
4097.82 155
4097.97 148
4098.12 142
4098.26 137
4098.41 134
4098.56 134
4098.70 134
4098.85 136
4099.00 138
4099.14 140
4099.29 141
4099.44 139
4099.59 134
4099.73 126
4099.88 115
4100.03 102
4100.17 90
4100.32 79
4100.47 72
4100.61 70
4100.76 73
4100.91 79
4101.05 87
4101.20 95
4101.35 102
4101.49 105
4101.64 106
4101.79 105
4101.93 103
4102.08 103
4102.23 106
4102.38 110
4102.52 116
4102.67 123
4102.82 128
4102.96 132
4103.11 134
4103.26 134
4103.40 133
4103.55 131
4103.70 128
4103.84 125
4103.99 121
4104.14 117
4104.29 113
4104.43 109
4104.58 106
4104.73 104
4104.87 104
4105.02 107
4105.17 111
4105.31 117
4105.46 124
4105.61 132
4105.75 139
4105.90 144
4106.05 146
4106.20 146
4106.34 143
4106.49 138
4106.64 132
4106.78 126
4106.93 122
4107.08 119
4107.22 118
4107.37 119
4107.52 122
4107.66 126
4107.81 131
4107.96 137
4108.11 142
4108.25 145
4108.40 147
4108.55 145
4108.69 140
4108.84 132
4108.99 122
4109.13 111
4109.28 100
4109.43 90
4109.58 83
4109.72 78
4109.87 75
4110.02 72
4110.16 70
4110.31 67
4110.46 63
4110.60 58
4110.75 54
4110.90 49
4111.05 44
4111.19 40
4111.34 36
4111.49 32
4111.63 29
4111.78 27
4111.93 25
4112.08 25
4112.22 27
4112.37 31
4112.52 37
4112.66 44
4112.81 53
4112.96 61
4113.10 69
4113.25 74
4113.40 78
4113.55 79
4113.69 79
4113.84 76
4113.99 72
4114.13 67
4114.28 61
4114.43 55
4114.58 48
4114.72 42
4114.87 36
4115.02 30
4115.16 25
4115.31 20
4115.46 16
4115.61 12
4115.75 9
4115.90 6
4116.05 4
4116.19 2
4116.34 1
4116.49 0
4116.64 0
4116.78 0
4116.93 0
4117.08 0
4117.22 0
4117.37 0
4117.52 0
4117.67 0
4117.81 1
4117.96 3
4118.11 6
4118.25 10
4118.40 14
4118.55 18
4118.70 21
4118.84 24
4118.99 26
4119.14 26
4119.28 26
4119.43 26
4119.58 27
4119.73 30
4119.87 34
4120.02 38
4120.17 43
4120.31 46
4120.46 47
4120.61 45
4120.76 42
4120.90 37
4121.05 32
4121.20 29
4121.34 27
4121.49 28
4121.64 30
4121.79 33
4121.93 36
4122.08 38
4122.23 40
4122.38 41
4122.52 42
4122.67 44
4122.82 47
4122.96 51
4123.11 57
4123.26 62
4123.41 67
4123.55 71
4123.70 74
4123.85 75
4124.00 74
4124.14 73
4124.29 71
4124.44 68
4124.58 65
4124.73 62
4124.88 57
4125.03 52
4125.17 46
4125.32 41
4125.47 37
4125.62 34
4125.76 35
4125.91 38
4126.06 44
4126.20 50
4126.35 57
4126.50 62
4126.65 64
4126.79 63
4126.94 59
4127.09 53
4127.24 46
4127.38 39
4127.53 34
4127.68 31
4127.83 30
4127.97 31
4128.12 33
4128.27 37
4128.41 42
4128.56 48
4128.71 53
4128.86 59
4129.00 64
4129.15 68
4129.30 71
4129.45 73
4129.59 73
4129.74 73
4129.89 73
4130.04 73
4130.18 73
4130.33 74
4130.48 76
4130.62 77
4130.77 78
4130.92 78
4131.07 76
4131.21 74
4131.36 72
4131.51 69
4131.66 66
4131.80 63
4131.95 59
4132.10 56
4132.25 54
4132.39 52
4132.54 52
4132.69 55
4132.84 60
4132.98 67
4133.13 75
4133.28 83
4133.43 92
4133.57 98
4133.72 103
4133.87 106
4134.02 105
4134.16 102
4134.31 97
4134.46 89
4134.61 80
4134.75 70
4134.90 61
4135.05 53
4135.20 47
4135.34 43
4135.49 41
4135.64 41
4135.78 42
4135.93 42
4136.08 42
4136.23 41
4136.37 38
4136.52 34
4136.67 28
4136.82 22
4136.96 16
4137.11 12
4137.26 10
4137.41 9
4137.55 9
4137.70 10
4137.85 10
4138.00 9
4138.14 7
4138.29 3
4138.44 0
4138.59 0
4138.74 0
4138.88 0
4139.03 0
4139.18 0
4139.33 0
4139.47 0
4139.62 7
4139.77 16
4139.92 26
4140.06 37
4140.21 47
4140.36 55
4140.51 61
4140.65 65
4140.80 65
4140.95 64
4141.10 62
4141.24 59
4141.39 57
4141.54 55
4141.69 54
4141.83 53
4141.98 53
4142.13 53
4142.28 54
4142.42 54
4142.57 55
4142.72 56
4142.87 58
4143.01 60
4143.16 62
4143.31 63
4143.46 63
4143.60 62
4143.75 60
4143.90 59
4144.05 58
4144.20 59
4144.34 63
4144.49 68
4144.64 76
4144.79 85
4144.93 95
4145.08 104
4145.23 112
4145.38 118
4145.52 123
4145.67 126
4145.82 130
4145.97 134
4146.11 140
4146.26 147
4146.41 154
4146.56 162
4146.71 169
4146.85 174
4147.00 177
4147.15 178
4147.30 177
4147.44 175
4147.59 175
4147.74 175
4147.89 177
4148.03 182
4148.18 189
4148.33 197
4148.48 206
4148.63 214
4148.77 221
4148.92 226
4149.07 228
4149.22 227
4149.36 221
4149.51 214
4149.66 205
4149.81 196
4149.95 190
4150.10 186
4150.25 184
4150.40 185
4150.55 186
4150.69 186
4150.84 185
4150.99 181
4151.14 175
4151.28 169
4151.43 163
4151.58 158
4151.73 153
4151.88 149
4152.02 145
4152.17 140
4152.32 133
4152.47 125
4152.61 115
4152.76 106
4152.91 97
4153.06 91
4153.21 85
4153.35 82
4153.50 79
4153.65 77
4153.80 75
4153.94 74
4154.09 72
4154.24 70
4154.39 69
4154.54 68
4154.68 68
4154.83 69
4154.98 70
4155.13 71
4155.27 73
4155.42 73
4155.57 72
4155.72 70
4155.87 66
4156.01 62
4156.16 56
4156.31 52
4156.46 50
4156.61 51
4156.75 54
4156.90 61
4157.05 69
4157.20 77
4157.34 83
4157.49 88
4157.64 89
4157.79 88
4157.94 87
4158.08 85
4158.23 84
4158.38 85
4158.53 87
4158.68 87
4158.82 87
4158.97 84
4159.12 79
4159.27 73
4159.41 67
4159.56 62
4159.71 61
4159.86 63
4160.01 69
4160.15 79
4160.30 90
4160.45 103
4160.60 115
4160.75 125
4160.89 133
4161.04 138
4161.19 140
4161.34 139
4161.49 136
4161.63 131
4161.78 125
4161.93 117
4162.08 109
4162.23 99
4162.37 90
4162.52 80
4162.67 72
4162.82 64
4162.97 59
4163.11 54
4163.26 52
4163.41 50
4163.56 47
4163.71 43
4163.85 37
4164.00 31
4164.15 24
4164.30 18
4164.44 13
4164.59 11
4164.74 12
4164.89 14
4165.04 17
4165.18 21
4165.33 23
4165.48 26
4165.63 28
4165.78 32
4165.92 37
4166.07 43
4166.22 51
4166.37 59
4166.52 67
4166.67 73
4166.81 77
4166.96 78
4167.11 75
4167.26 70
4167.41 63
4167.55 55
4167.70 47
4167.85 39
4168.00 31
4168.15 25
4168.29 19
4168.44 14
4168.59 9
4168.74 4
4168.89 0
4169.03 0
4169.18 0
4169.33 0
4169.48 0
4169.63 0
4169.77 0
4169.92 0
4170.07 0
4170.22 12
4170.37 25
4170.51 38
4170.66 51
4170.81 60
4170.96 68
4171.11 73
4171.26 77
4171.40 80
4171.55 83
4171.70 86
4171.85 89
4172.00 91
4172.14 92
4172.29 92
4172.44 90
4172.59 88
4172.74 85
4172.88 81
4173.03 77
4173.18 74
4173.33 71
4173.48 70
4173.63 72
4173.77 77
4173.92 84
4174.07 93
4174.22 101
4174.37 107
4174.51 109
4174.66 107
4174.81 100
4174.96 90
4175.11 78
4175.26 66
4175.40 55
4175.55 45
4175.70 37
4175.85 31
4176.00 25
4176.14 21
4176.29 19
4176.44 18
4176.59 20
4176.74 23
4176.89 28
4177.03 34
4177.18 40
4177.33 45
4177.48 49
4177.63 51
4177.77 52
4177.92 52
4178.07 53
4178.22 54
4178.37 56
4178.52 58
4178.66 59
4178.81 59
4178.96 58
4179.11 54
4179.26 50
4179.41 45
4179.55 42
4179.70 40
4179.85 40
4180.00 41
4180.15 43
4180.29 45
4180.44 48
4180.59 50
4180.74 52
4180.89 54
4181.04 58
4181.18 61
4181.33 65
4181.48 69
4181.63 72
4181.78 75
4181.93 77
4182.07 79
4182.22 81
4182.37 86
4182.52 93
4182.67 102
4182.82 113
4182.96 125
4183.11 135
4183.26 142
4183.41 146
4183.56 146
4183.71 143
4183.85 139
4184.00 135
4184.15 132
4184.30 131
4184.45 131
4184.60 131
4184.74 130
4184.89 126
4185.04 120
4185.19 112
4185.34 104
4185.49 97
4185.63 94
4185.78 94
4185.93 98
4186.08 105
4186.23 115
4186.38 124
4186.52 133
4186.67 140
4186.82 143
4186.97 144
4187.12 142
4187.27 137
4187.41 131
4187.56 124
4187.71 116
4187.86 107
4188.01 98
4188.16 89
4188.31 79
4188.45 71
4188.60 63
4188.75 57
4188.90 53
4189.05 52
4189.20 53
4189.34 57
4189.49 63
4189.64 69
4189.79 76
4189.94 83
4190.09 88
4190.23 92
4190.38 95
4190.53 96
4190.68 97
4190.83 96
4190.98 96
4191.13 95
4191.27 94
4191.42 93
4191.57 93
4191.72 95
4191.87 99
4192.02 105
4192.16 114
4192.31 124
4192.46 135
4192.61 144
4192.76 149
4192.91 150
4193.06 146
4193.20 137
4193.35 124
4193.50 109
4193.65 95
4193.80 84
4193.95 76
4194.10 72
4194.24 72
4194.39 73
4194.54 76
4194.69 79
4194.84 82
4194.99 86
4195.13 90
4195.28 96
4195.43 103
4195.58 111
4195.73 119
4195.88 126
4196.03 131
4196.17 134
4196.32 134
4196.47 131
4196.62 126
4196.77 118
4196.92 110
4197.07 101
4197.21 93
4197.36 88
4197.51 87
4197.66 89
4197.81 95
4197.96 103
4198.11 111
4198.25 116
4198.40 118
4198.55 116
4198.70 110
4198.85 101
4199.00 91
4199.15 82
4199.29 74
4199.44 68
4199.59 64
4199.74 63
4199.89 62
4200.04 63
4200.19 65
4200.34 67
4200.48 70
4200.63 72
4200.78 73
4200.93 72
4201.08 68
4201.23 64
4201.38 59
4201.52 55
4201.67 52
4201.82 52
4201.97 54
4202.12 58
4202.27 61
4202.42 63
4202.56 64
4202.71 63
4202.86 61
4203.01 58
4203.16 56
4203.31 56
4203.46 56
4203.61 58
4203.75 60
4203.90 61
4204.05 62
4204.20 61
4204.35 60
4204.50 59
4204.65 59
4204.79 58
4204.94 58
4205.09 59
4205.24 60
4205.39 61
4205.54 62
4205.69 65
4205.84 67
4205.98 71
4206.13 74
4206.28 77
4206.43 79
4206.58 79
4206.73 78
4206.88 76
4207.03 74
4207.17 72
4207.32 71
4207.47 71
4207.62 72
4207.77 73
4207.92 75
4208.07 77
4208.22 79
4208.36 81
4208.51 82
4208.66 82
4208.81 81
4208.96 80
4209.11 78
4209.26 77
4209.41 78
4209.55 81
4209.70 88
4209.85 97
4210.00 109
4210.15 122
4210.30 135
4210.45 147
4210.60 158
4210.75 168
4210.89 176
4211.04 184
4211.19 191
4211.34 198
4211.49 204
4211.64 210
4211.79 215
4211.94 221
4212.08 226
4212.23 231
4212.38 234
4212.53 235
4212.68 235
4212.83 234
4212.98 231
4213.13 229
4213.28 228
4213.42 229
4213.57 231
4213.72 234
4213.87 238
4214.02 242
4214.17 244
4214.32 246
4214.47 246
4214.62 244
4214.76 242
4214.91 237
4215.06 231
4215.21 223
4215.36 214
4215.51 203
4215.66 191
4215.81 180
4215.96 169
4216.10 158
4216.25 148
4216.40 138
4216.55 129
4216.70 121
4216.85 115
4217.00 111
4217.15 110
4217.30 112
4217.44 114
4217.59 116
4217.74 116
4217.89 114
4218.04 111
4218.19 107
4218.34 103
4218.49 100
4218.64 100
4218.78 100
4218.93 101
4219.08 101
4219.23 99
4219.38 96
4219.53 91
4219.68 84
4219.83 78
4219.98 72
4220.13 68
4220.27 66
4220.42 66
4220.57 68
4220.72 73
4220.87 81
4221.02 92
4221.17 107
4221.32 124
4221.47 141
4221.62 156
4221.76 167
4221.91 173
4222.06 172
4222.21 166
4222.36 156
4222.51 144
4222.66 132
4222.81 120
4222.96 110
4223.11 103
4223.25 98
4223.40 96
4223.55 96
4223.70 99
4223.85 103
4224.00 108
4224.15 112
4224.30 115
4224.45 115
4224.60 112
4224.74 108
4224.89 102
4225.04 95
4225.19 90
4225.34 88
4225.49 87
4225.64 89
4225.79 93
4225.94 98
4226.09 103
4226.24 107
4226.38 110
4226.53 111
4226.68 111
4226.83 110
4226.98 108
4227.13 106
4227.28 104
4227.43 103
4227.58 102
4227.73 103
4227.88 105
4228.02 106
4228.17 107
4228.32 107
4228.47 106
4228.62 103
4228.77 100
4228.92 96
4229.07 94
4229.22 94
4229.37 95
4229.52 98
4229.67 100
4229.81 101
4229.96 99
4230.11 96
4230.26 91
4230.41 87
4230.56 83
4230.71 82
4230.86 83
4231.01 87
4231.16 93
4231.31 99
4231.46 104
4231.60 109
4231.75 111
4231.90 113
4232.05 113
4232.20 112
4232.35 111
4232.50 108
4232.65 104
4232.80 99
4232.95 93
4233.10 87
4233.25 82
4233.39 77
4233.54 73
4233.69 69
4233.84 66
4233.99 63
4234.14 60
4234.29 58
4234.44 56
4234.59 54
4234.74 53
4234.89 53
4235.04 53
4235.19 52
4235.33 51
4235.48 49
4235.63 48
4235.78 46
4235.93 46
4236.08 46
4236.23 48
4236.38 51
4236.53 53
4236.68 53
4236.83 52
4236.98 48
4237.13 41
4237.27 33
4237.42 25
4237.57 18
4237.72 14
4237.87 12
4238.02 14
4238.17 19
4238.32 25
4238.47 33
4238.62 40
4238.77 47
4238.92 52
4239.07 57
4239.22 63
4239.36 71
4239.51 83
4239.66 97
4239.81 115
4239.96 134
4240.11 155
4240.26 175
4240.41 192
4240.56 207
4240.71 218
4240.86 227
4241.01 232
4241.16 236
4241.31 239
4241.46 242
4241.60 245
4241.75 249
4241.90 255
4242.05 261
4242.20 269
4242.35 278
4242.50 287
4242.65 295
4242.80 302
4242.95 307
4243.10 308
4243.25 306
4243.40 300
4243.55 291
4243.70 281
4243.85 272
4243.99 265
4244.14 261
4244.29 260
4244.44 262
4244.59 266
4244.74 269
4244.89 272
4245.04 272
4245.19 270
4245.34 265
4245.49 258
4245.64 249
4245.79 239
4245.94 227
4246.09 216
4246.24 204
4246.39 192
4246.54 180
4246.68 169
4246.83 157
4246.98 146
4247.13 134
4247.28 123
4247.43 112
4247.58 102
4247.73 95
4247.88 89
4248.03 87
4248.18 87
4248.33 89
4248.48 92
4248.63 96
4248.78 99
4248.93 102
4249.08 105
4249.23 107
4249.37 109
4249.52 110
4249.67 110
4249.82 108
4249.97 104
4250.12 99
4250.27 93
4250.42 87
4250.57 81
4250.72 78
4250.87 75
4251.02 75
4251.17 76
4251.32 77
4251.47 79
4251.62 80
4251.77 81
4251.92 82
4252.07 83
4252.22 84
4252.37 84
4252.51 84
4252.66 84
4252.81 81
4252.96 77
4253.11 71
4253.26 63
4253.41 55
4253.56 47
4253.71 39
4253.86 33
4254.01 27
4254.16 22
4254.31 17
4254.46 11
4254.61 6
4254.76 0
4254.91 0
4255.06 0
4255.21 0
4255.36 0
4255.51 0
4255.66 0
4255.81 0
4255.96 0
4256.10 5
4256.25 13
4256.40 22
4256.55 29
4256.70 36
4256.85 40
4257.00 41
4257.15 41
4257.30 39
4257.45 37
4257.60 35
4257.75 35
4257.90 35
4258.05 34
4258.20 33
4258.35 31
4258.50 28
4258.65 26
4258.80 24
4258.95 26
4259.10 30
4259.25 35
4259.40 42
4259.55 47
4259.70 51
4259.85 52
4260.00 51
4260.15 50
4260.29 50
4260.44 52
4260.59 57
4260.74 64
4260.89 72
4261.04 79
4261.19 85
4261.34 89
4261.49 92
4261.64 96
4261.79 100
4261.94 105
4262.09 113
4262.24 121
4262.39 129
4262.54 136
4262.69 139
4262.84 140
4262.99 136
4263.14 128
4263.29 118
4263.44 106
4263.59 95
4263.74 85
4263.89 78
4264.04 74
4264.19 74
4264.34 76
4264.49 80
4264.64 85
4264.79 90
4264.94 93
4265.09 96
4265.24 96
4265.39 94
4265.54 89
4265.69 82
4265.83 74
4265.98 66
4266.13 59
4266.28 55
4266.43 54
4266.58 56
4266.73 61
4266.88 68
4267.03 75
4267.18 80
4267.33 84
4267.48 86
4267.63 86
4267.78 84
4267.93 81
4268.08 77
4268.23 72
4268.38 68
4268.53 64
4268.68 62
4268.83 61
4268.98 63
4269.13 66
4269.28 69
4269.43 73
4269.58 76
4269.73 78
4269.88 78
4270.03 77
4270.18 76
4270.33 75
4270.48 74
4270.63 75
4270.78 75
4270.93 75
4271.08 75
4271.23 74
4271.38 72
4271.53 69
4271.68 66
4271.83 62
4271.98 57
4272.13 53
4272.28 49
4272.43 44
4272.58 40
4272.73 35
4272.88 32
4273.03 29
4273.18 26
4273.33 23
4273.48 20
4273.63 17
4273.78 13
4273.93 9
4274.08 7
4274.23 6
4274.38 8
4274.53 12
4274.68 19
4274.83 26
4274.98 34
4275.13 40
4275.28 44
4275.43 46
4275.58 47
4275.73 45
4275.88 41
4276.03 36
4276.18 30
4276.33 23
4276.48 14
4276.63 5
4276.78 0
4276.93 0
4277.08 0
4277.23 0
4277.38 0
4277.53 0
4277.68 0
4277.83 0
4277.98 5
4278.13 13
4278.28 20
4278.43 27
4278.58 32
4278.73 35
4278.88 38
4279.03 41
4279.18 42
4279.33 43
4279.48 43
4279.63 43
4279.78 42
4279.93 42
4280.08 42
4280.23 42
4280.38 42
4280.53 41
4280.68 39
4280.83 35
4280.98 31
4281.13 26
4281.28 22
4281.43 20
4281.58 19
4281.73 20
4281.88 22
4282.03 24
4282.18 26
4282.33 26
4282.48 24
4282.63 23
4282.78 21
4282.93 21
4283.08 22
4283.23 25
4283.38 28
4283.53 32
4283.68 35
4283.83 36
4283.98 36
4284.13 34
4284.28 31
4284.43 28
4284.58 25
4284.73 22
4284.88 20
4285.03 18
4285.18 18
4285.33 19
4285.48 20
4285.63 22
4285.78 24
4285.93 26
4286.08 28
4286.23 29
4286.38 30
4286.53 30
4286.68 29
4286.83 27
4286.98 25
4287.13 23
4287.28 21
4287.43 20
4287.58 18
4287.73 15
4287.88 11
4288.03 7
4288.18 2
4288.33 0
4288.48 0
4288.63 0
4288.78 0
4288.93 0
4289.08 0
4289.23 0
4289.38 0
4289.53 3
4289.68 5
4289.83 7
4289.98 10
4290.13 14
4290.28 19
4290.43 24
4290.58 29
4290.73 33
4290.88 35
4291.04 34
4291.19 33
4291.34 29
4291.49 25
4291.64 19
4291.79 14
4291.94 9
4292.09 6
4292.24 6
4292.39 8
4292.54 13
4292.69 21
4292.84 30
4292.99 40
4293.14 48
4293.29 53
4293.44 57
4293.59 57
4293.74 57
4293.89 55
4294.04 54
4294.19 53
4294.34 54
4294.49 54
4294.64 55
4294.79 56
4294.94 55
4295.09 54
4295.24 53
4295.39 52
4295.54 52
4295.69 54
4295.84 57
4295.99 62
4296.14 68
4296.29 73
4296.44 77
4296.60 79
4296.75 80
4296.90 79
4297.05 77
4297.20 76
4297.35 76
4297.50 77
4297.65 79
4297.80 82
4297.95 84
4298.10 85
4298.25 84
4298.40 81
4298.55 76
4298.70 70
4298.85 63
4299.00 57
4299.15 51
4299.30 48
4299.45 46
4299.60 46
4299.75 48
4299.90 50
4300.05 53
4300.20 56
4300.35 60
4300.50 64
4300.65 69
4300.81 73
4300.96 76
4301.11 78
4301.26 76
4301.41 72
4301.56 66
4301.71 59
4301.86 53
4302.01 49
4302.16 48
4302.31 48
4302.46 50
4302.61 53
4302.76 57
4302.91 60
4303.06 64
4303.21 67
4303.36 72
4303.51 77
4303.66 83
4303.81 89
4303.96 93
4304.11 95
4304.26 94
4304.42 91
4304.57 87
4304.72 82
4304.87 78
4305.02 74
4305.17 72
4305.32 71
4305.47 71
4305.62 70
4305.77 68
4305.92 64
4306.07 59
4306.22 52
4306.37 45
4306.52 38
4306.67 33
4306.82 29
4306.97 26
4307.12 26
4307.27 26
4307.42 27
4307.58 27
4307.73 27
4307.88 26
4308.03 25
4308.18 23
4308.33 22
4308.48 21
4308.63 21
4308.78 21
4308.93 21
4309.08 20
4309.23 18
4309.38 15
4309.53 12
4309.68 10
4309.83 9
4309.98 9
4310.13 10
4310.29 12
4310.44 14
4310.59 14
4310.74 13
4310.89 9
4311.04 3
4311.19 0
4311.34 0
4311.49 0
4311.64 0
4311.79 0
4311.94 0
4312.09 0
4312.24 0
4312.39 5
4312.54 9
4312.69 12
4312.84 15
4313.00 18
4313.15 21
4313.30 23
4313.45 26
4313.60 28
4313.75 30
4313.90 32
4314.05 33
4314.20 34
4314.35 37
4314.50 41
4314.65 46
4314.80 53
4314.95 62
4315.10 71
4315.26 80
4315.41 88
4315.56 95
4315.71 100
4315.86 103
4316.01 104
4316.16 102
4316.31 99
4316.46 95
4316.61 90
4316.76 85
4316.91 80
4317.06 75
4317.21 70
4317.36 66
4317.51 62
4317.67 60
4317.82 59
4317.97 59
4318.12 61
4318.27 64
4318.42 68
4318.57 72
4318.72 76
4318.87 79
4319.02 81
4319.17 81
4319.32 82
4319.47 81
4319.62 81
4319.78 80
4319.93 78
4320.08 76
4320.23 71
4320.38 64
4320.53 55
4320.68 44
4320.83 31
4320.98 20
4321.13 11
4321.28 6
4321.43 4
4321.58 5
4321.74 9
4321.89 12
4322.04 16
4322.19 17
4322.34 18
4322.49 19
4322.64 20
4322.79 23
4322.94 28
4323.09 33
4323.24 39
4323.39 44
4323.54 46
4323.70 47
4323.85 47
4324.00 46
4324.15 45
4324.30 46
4324.45 47
4324.60 49
4324.75 51
4324.90 52
4325.05 52
4325.20 50
4325.35 48
4325.51 45
4325.66 43
4325.81 40
4325.96 39
4326.11 37
4326.26 36
4326.41 34
4326.56 33
4326.71 33
4326.86 34
4327.01 35
4327.16 37
4327.32 39
4327.47 40
4327.62 41
4327.77 41
4327.92 40
4328.07 41
4328.22 43
4328.37 47
4328.52 54
4328.67 62
4328.82 71
4328.97 79
4329.13 85
4329.28 87
4329.43 85
4329.58 81
4329.73 74
4329.88 65
4330.03 57
4330.18 49
4330.33 43
4330.48 39
4330.63 36
4330.79 35
4330.94 34
4331.09 34
4331.24 33
4331.39 30
4331.54 25
4331.69 18
4331.84 10
4331.99 2
4332.14 0
4332.29 0
4332.45 0
4332.60 0
4332.75 0
4332.90 1
4333.05 10
4333.20 19
4333.35 28
4333.50 34
4333.65 39
4333.80 42
4333.96 44
4334.11 47
4334.26 49
4334.41 52
4334.56 56
4334.71 59
4334.86 61
4335.01 62
4335.16 60
4335.31 57
4335.47 54
4335.62 51
4335.77 50
4335.92 52
4336.07 55
4336.22 60
4336.37 65
4336.52 69
4336.67 71
4336.82 71
4336.98 71
4337.13 69
4337.28 66
4337.43 64
4337.58 62
4337.73 61
4337.88 60
4338.03 59
4338.18 58
4338.33 57
4338.49 56
4338.64 55
4338.79 54
4338.94 54
4339.09 54
4339.24 55
4339.39 56
4339.54 58
4339.69 58
4339.85 58
4340.00 57
4340.15 55
4340.30 52
4340.45 50
4340.60 48
4340.75 47
4340.90 47
4341.05 47
4341.21 46
4341.36 43
4341.51 38
4341.66 32
4341.81 24
4341.96 16
4342.11 8
4342.26 1
4342.41 0
4342.57 0
4342.72 0
4342.87 0
4343.02 0
4343.17 0
4343.32 0
4343.47 0
4343.62 0
4343.77 6
4343.93 13
4344.08 19
4344.23 25
4344.38 29
4344.53 32
4344.68 33
4344.83 34
4344.98 33
4345.13 33
4345.29 33
4345.44 33
4345.59 33
4345.74 33
4345.89 32
4346.04 30
4346.19 27
4346.34 23
4346.50 18
4346.65 13
4346.80 9
4346.95 6
4347.10 4
4347.25 5
4347.40 7
4347.55 11
4347.70 15
4347.86 20
4348.01 24
4348.16 27
4348.31 29
4348.46 30
4348.61 30
4348.76 30
4348.91 30
4349.07 31
4349.22 33
4349.37 36
4349.52 39
4349.67 44
4349.82 49
4349.97 54
4350.12 59
4350.28 63
4350.43 67
4350.58 69
4350.73 69
4350.88 67
4351.03 63
4351.18 58
4351.33 53
4351.49 49
4351.64 46
4351.79 44
4351.94 45
4352.09 46
4352.24 49
4352.39 51
4352.54 52
4352.70 53
4352.85 54
4353.00 54
4353.15 55
4353.30 56
4353.45 57
4353.60 57
4353.76 56
4353.91 52
4354.06 48
4354.21 42
4354.36 36
4354.51 32
4354.66 31
4354.81 32
4354.97 36
4355.12 41
4355.27 46
4355.42 51
4355.57 54
4355.72 55
4355.87 55
4356.03 53
4356.18 52
4356.33 52
4356.48 53
4356.63 55
4356.78 58
4356.93 61
4357.09 64
4357.24 67
4357.39 68
4357.54 68
4357.69 68
4357.84 66
4357.99 65
4358.14 63
4358.30 62
4358.45 61
4358.60 60
4358.75 60
4358.90 60
4359.05 62
4359.20 65
4359.36 69
4359.51 74
4359.66 79
4359.81 84
4359.96 89
4360.11 93
4360.26 95
4360.42 96
4360.57 96
4360.72 95
4360.87 93
4361.02 91
4361.17 88
4361.32 86
4361.48 84
4361.63 83
4361.78 84
4361.93 85
4362.08 87
4362.23 89
4362.38 91
4362.54 92
4362.69 92
4362.84 92
4362.99 91
4363.14 90
4363.29 87
4363.45 85
4363.60 83
4363.75 80
4363.90 77
4364.05 74
4364.20 71
4364.35 69
4364.51 68
4364.66 67
4364.81 67
4364.96 68
4365.11 69
4365.26 70
4365.41 70
4365.57 69
4365.72 67
4365.87 63
4366.02 58
4366.17 53
4366.32 47
4366.48 42
4366.63 39
4366.78 38
4366.93 39
4367.08 42
4367.23 46
4367.38 52
4367.54 58
4367.69 64
4367.84 69
4367.99 73
4368.14 75
4368.29 77
4368.45 76
4368.60 75
4368.75 71
4368.90 66
4369.05 59
4369.20 50
4369.36 41
4369.51 31
4369.66 21
4369.81 13
4369.96 8
4370.11 6
4370.26 8
4370.42 13
4370.57 21
4370.72 31
4370.87 41
4371.02 51
4371.17 59
4371.33 66
4371.48 69
4371.63 71
4371.78 69
4371.93 66
4372.08 61
4372.24 55
4372.39 48
4372.54 41
4372.69 35
4372.84 30
4372.99 27
4373.15 26
4373.30 27
4373.45 29
4373.60 32
4373.75 34
4373.90 35
4374.06 35
4374.21 34
4374.36 31
4374.51 28
4374.66 26
4374.81 23
4374.97 22
4375.12 22
4375.27 22
4375.42 23
4375.57 23
4375.72 23
4375.88 23
4376.03 22
4376.18 22
4376.33 22
4376.48 23
4376.63 24
4376.79 25
4376.94 25
4377.09 23
4377.24 19
4377.39 15
4377.54 9
4377.70 3
4377.85 0
4378.00 0
4378.15 0
4378.30 0
4378.46 0
4378.61 0
4378.76 0
4378.91 0
4379.06 3
4379.21 7
4379.37 11
4379.52 12
4379.67 11
4379.82 8
4379.97 4
4380.12 0
4380.28 0
4380.43 0
4380.58 0
4380.73 0
4380.88 0
4381.04 7
4381.19 18
4381.34 30
4381.49 41
4381.64 52
4381.79 60
4381.95 66
4382.10 69
4382.25 70
4382.40 69
4382.55 68
4382.71 66
4382.86 64
4383.01 65
4383.16 66
4383.31 68
4383.46 71
4383.62 72
4383.77 72
4383.92 71
4384.07 68
4384.22 65
4384.38 64
4384.53 64
4384.68 67
4384.83 74
4384.98 82
4385.13 93
4385.29 103
4385.44 112
4385.59 119
4385.74 123
4385.89 123
4386.05 121
4386.20 116
4386.35 110
4386.50 103
4386.65 96
4386.81 89
4386.96 82
4387.11 77
4387.26 72
4387.41 68
4387.56 65
4387.72 63
4387.87 62
4388.02 62
4388.17 62
4388.32 64
4388.48 66
4388.63 69
4388.78 74
4388.93 78
4389.08 83
4389.24 88
4389.39 91
4389.54 93
4389.69 94
4389.84 92
4390.00 90
4390.15 88
4390.30 86
4390.45 84
4390.60 84
4390.76 85
4390.91 86
4391.06 86
4391.21 86
4391.36 84
4391.52 80
4391.67 74
4391.82 66
4391.97 57
4392.12 47
4392.28 37
4392.43 28
4392.58 21
4392.73 16
4392.88 14
4393.04 13
4393.19 13
4393.34 15
4393.49 17
4393.64 20
4393.80 23
4393.95 25
4394.10 28
4394.25 30
4394.40 33
4394.56 35
4394.71 39
4394.86 42
4395.01 46
4395.16 51
4395.32 55
4395.47 59
4395.62 62
4395.77 65
4395.92 69
4396.08 73
4396.23 77
4396.38 82
4396.53 87
4396.68 91
4396.84 94
4396.99 97
4397.14 101
4397.29 104
4397.44 109
4397.60 114
4397.75 119
4397.90 124
4398.05 129
4398.20 132
4398.36 135
4398.51 138
4398.66 142
4398.81 147
4398.97 154
4399.12 162
4399.27 170
4399.42 178
4399.57 184
4399.73 188
4399.88 191
4400.03 192
4400.18 193
4400.33 196
4400.49 200
4400.64 207
4400.79 217
4400.94 230
4401.09 244
4401.25 259
4401.40 272
4401.55 284
4401.70 292
4401.86 296
4402.01 297
4402.16 294
4402.31 289
4402.46 282
4402.62 274
4402.77 266
4402.92 256
4403.07 247
4403.22 238
4403.38 229
4403.53 222
4403.68 215
4403.83 209
4403.99 204
4404.14 198
4404.29 191
4404.44 183
4404.59 173
4404.75 162
4404.90 150
4405.05 140
4405.20 131
4405.36 124
4405.51 121
4405.66 120
4405.81 121
4405.96 124
4406.12 128
4406.27 132
4406.42 135
4406.57 137
4406.73 136
4406.88 134
4407.03 130
4407.18 125
4407.33 120
4407.49 115
4407.64 111
4407.79 108
4407.94 106
4408.10 104
4408.25 102
4408.40 100
4408.55 97
4408.70 95
4408.86 92
4409.01 88
4409.16 85
4409.31 81
4409.47 78
4409.62 75
4409.77 72
4409.92 71
4410.08 69
4410.23 68
4410.38 67
4410.53 66
4410.68 65
4410.84 65
4410.99 67
4411.14 70
4411.29 76
4411.45 83
4411.60 90
4411.75 97
4411.90 104
4412.06 110
4412.21 115
4412.36 120
4412.51 123
4412.66 125
4412.82 125
4412.97 123
4413.12 119
4413.27 112
4413.43 104
4413.58 96
4413.73 89
4413.88 84
4414.04 80
4414.19 77
4414.34 74
4414.49 70
4414.65 63
4414.80 55
4414.95 46
4415.10 37
4415.26 31
4415.41 29
4415.56 30
4415.71 36
4415.86 45
4416.02 56
4416.17 68
4416.32 81
4416.47 93
4416.63 103
4416.78 112
4416.93 120
4417.08 126
4417.24 131
4417.39 135
4417.54 139
4417.69 143
4417.85 146
4418.00 150
4418.15 152
4418.30 155
4418.46 158
4418.61 161
4418.76 166
4418.91 172
4419.07 180
4419.22 187
4419.37 195
4419.52 201
4419.68 206
4419.83 209
4419.98 211
4420.13 211
4420.29 211
4420.44 212
4420.59 216
4420.74 224
4420.90 237
4421.05 254
4421.20 276
4421.35 301
4421.50 326
4421.66 351
4421.81 374
4421.96 393
4422.11 409
4422.27 423
4422.42 435
4422.57 447
4422.73 460
4422.88 472
4423.03 485
4423.18 496
4423.34 507
4423.49 515
4423.64 521
4423.79 524
4423.95 526
4424.10 527
4424.25 528
4424.40 529
4424.56 529
4424.71 529
4424.86 528
4425.01 526
4425.17 523
4425.32 518
4425.47 513
4425.62 508
4425.78 504
4425.93 502
4426.08 500
4426.23 500
4426.39 500
4426.54 499
4426.69 498
4426.84 497
4427.00 494
4427.15 491
4427.30 487
4427.45 482
4427.61 475
4427.76 465
4427.91 454
4428.06 442
4428.22 429
4428.37 417
4428.52 406
4428.68 395
4428.83 383
4428.98 370
4429.13 355
4429.29 339
4429.44 323
4429.59 309
4429.74 297
4429.90 288
4430.05 283
4430.20 280
4430.35 278
4430.51 275
4430.66 269
4430.81 261
4430.96 250
4431.12 236
4431.27 221
4431.42 205
4431.58 190
4431.73 176
4431.88 166
4432.03 158
4432.19 152
4432.34 148
4432.49 144
4432.64 140
4432.80 135
4432.95 129
4433.10 122
4433.25 113
4433.41 105
4433.56 96
4433.71 89
4433.87 81
4434.02 75
4434.17 71
4434.32 68
4434.48 67
4434.63 68
4434.78 71
4434.93 74
4435.09 79
4435.24 83
4435.39 86
4435.55 87
4435.70 88
4435.85 88
4436.00 89
4436.16 91
4436.31 94
4436.46 98
4436.61 103
4436.77 108
4436.92 113
4437.07 116
4437.23 117
4437.38 116
4437.53 113
4437.68 107
4437.84 99
4437.99 89
4438.14 78
4438.30 65
4438.45 51
4438.60 39
4438.75 28
4438.91 21
4439.06 17
4439.21 16
4439.36 18
4439.52 21
4439.67 26
4439.82 31
4439.98 35
4440.13 39
4440.28 42
4440.43 44
4440.59 46
4440.74 47
4440.89 48
4441.05 47
4441.20 46
4441.35 43
4441.50 40
4441.66 37
4441.81 35
4441.96 33
4442.12 33
4442.27 33
4442.42 34
4442.57 35
4442.73 35
4442.88 35
4443.03 35
4443.19 36
4443.34 38
4443.49 42
4443.64 48
4443.80 56
4443.95 65
4444.10 75
4444.26 85
4444.41 95
4444.56 104
4444.71 113
4444.87 120
4445.02 126
4445.17 129
4445.33 129
4445.48 126
4445.63 119
4445.78 110
4445.94 100
4446.09 89
4446.24 79
4446.40 71
4446.55 65
4446.70 62
4446.85 61
4447.01 61
4447.16 64
4447.31 67
4447.47 71
4447.62 75
4447.77 78
4447.93 80
4448.08 80
4448.23 80
4448.38 79
4448.54 78
4448.69 78
4448.84 79
4449.00 81
4449.15 84
4449.30 86
4449.46 88
4449.61 89
4449.76 89
4449.91 87
4450.07 85
4450.22 83
4450.37 81
4450.53 79
4450.68 78
4450.83 77
4450.98 77
4451.14 77
4451.29 77
4451.44 77
4451.60 76
4451.75 73
4451.90 70
4452.06 66
4452.21 61
4452.36 56
4452.52 52
4452.67 49
4452.82 48
4452.97 47
4453.13 46
4453.28 44
4453.43 40
4453.59 34
4453.74 26
4453.89 17
4454.05 9
4454.20 2
4454.35 0
4454.50 1
4454.66 7
4454.81 16
4454.96 27
4455.12 39
4455.27 49
4455.42 56
4455.58 58
4455.73 57
4455.88 52
4456.04 45
4456.19 38
4456.34 30
4456.49 24
4456.65 20
4456.80 18
4456.95 17
4457.11 19
4457.26 23
4457.41 28
4457.57 33
4457.72 38
4457.87 42
4458.03 44
4458.18 44
4458.33 41
4458.49 37
4458.64 31
4458.79 25
4458.94 19
4459.10 15
4459.25 11
4459.40 9
4459.56 8
4459.71 9
4459.86 9
4460.02 10
4460.17 11
4460.32 12
4460.48 12
4460.63 12
4460.78 10
4460.94 9
4461.09 9
4461.24 9
4461.40 10
4461.55 12
4461.70 15
4461.85 18
4462.01 21
4462.16 24
4462.31 26
4462.47 28
4462.62 29
4462.77 31
4462.93 32
4463.08 33
4463.23 34
4463.39 34
4463.54 34
4463.69 32
4463.85 29
4464.00 25
4464.15 21
4464.31 16
4464.46 12
4464.61 9
4464.77 7
4464.92 7
4465.07 9
4465.23 15
4465.38 23
4465.53 33
4465.69 45
4465.84 57
4465.99 68
4466.14 76
4466.30 81
4466.45 82
4466.60 80
4466.76 76
4466.91 71
4467.06 66
4467.22 62
4467.37 61
4467.52 61
4467.68 63
4467.83 66
4467.98 67
4468.14 69
4468.29 69
4468.44 69
4468.60 69
4468.75 69
4468.90 70
4469.06 72
4469.21 74
4469.36 75
4469.52 76
4469.67 75
4469.82 72
4469.98 70
4470.13 68
4470.28 66
4470.44 67
4470.59 70
4470.74 75
4470.90 82
4471.05 90
4471.20 97
4471.36 103
4471.51 107
4471.66 109
4471.82 108
4471.97 105
4472.12 101
4472.28 97
4472.43 93
4472.58 90
4472.74 88
4472.89 88
4473.04 88
4473.20 89
4473.35 88
4473.50 87
4473.66 84
4473.81 81
4473.96 77
4474.12 73
4474.27 70
4474.42 68
4474.58 66
4474.73 64
4474.89 61
4475.04 58
4475.19 53
4475.35 48
4475.50 43
4475.65 37
4475.81 33
4475.96 30
4476.11 30
4476.27 33
4476.42 38
4476.57 45
4476.73 53
4476.88 60
4477.03 65
4477.19 68
4477.34 69
4477.49 68
4477.65 65
4477.80 61
4477.95 57
4478.11 52
4478.26 48
4478.41 44
4478.57 40
4478.72 36
4478.87 33
4479.03 29
4479.18 25
4479.34 21
4479.49 18
4479.64 14
4479.80 12
4479.95 10
4480.10 9
4480.26 8
4480.41 7
4480.56 5
4480.72 3
4480.87 1
4481.02 0
4481.18 0
4481.33 0
4481.48 0
4481.64 0
4481.79 0
4481.94 0
4482.10 0
4482.25 0
4482.41 0
4482.56 0
4482.71 0
4482.87 0
4483.02 1
4483.17 3
4483.33 5
4483.48 8
4483.63 11
4483.79 13
4483.94 16
4484.09 19
4484.25 21
4484.40 23
4484.56 25
4484.71 28
4484.86 31
4485.02 34
4485.17 37
4485.32 39
4485.48 40
4485.63 39
4485.78 36
4485.94 32
4486.09 26
4486.24 21
4486.40 17
4486.55 14
4486.71 13
4486.86 14
4487.01 17
4487.17 22
4487.32 28
4487.47 35
4487.63 42
4487.78 50
4487.93 56
4488.09 62
4488.24 68
4488.40 72
4488.55 76
4488.70 79
4488.86 80
4489.01 80
4489.16 79
4489.32 76
4489.47 72
4489.62 67
4489.78 62
4489.93 57
4490.09 54
4490.24 53
4490.39 55
4490.55 59
4490.70 65
4490.85 71
4491.01 76
4491.16 77
4491.32 76
4491.47 71
4491.62 66
4491.78 61
4491.93 59
4492.08 59
4492.24 61
4492.39 63
4492.54 65
4492.70 63
4492.85 59
4493.01 51
4493.16 41
4493.31 32
4493.47 24
4493.62 20
4493.77 20
4493.93 24
4494.08 31
4494.24 40
4494.39 48
4494.54 53
4494.70 56
4494.85 55
4495.00 52
4495.16 46
4495.31 41
4495.47 36
4495.62 33
4495.77 32
4495.93 33
4496.08 36
4496.23 40
4496.39 44
4496.54 46
4496.70 47
4496.85 46
4497.00 43
4497.16 38
4497.31 33
4497.46 29
4497.62 26
4497.77 26
4497.93 27
4498.08 30
4498.23 33
4498.39 37
4498.54 40
4498.70 44
4498.85 50
4499.00 57
4499.16 66
4499.31 77
4499.46 88
4499.62 97
4499.77 104
4499.93 106
4500.08 103
4500.23 97
4500.39 88
4500.54 78
4500.70 69
4500.85 62
4501.00 58
4501.16 55
4501.31 54
4501.46 52
4501.62 50
4501.77 47
4501.93 44
4502.08 41
4502.23 40
4502.39 40
4502.54 42
4502.70 45
4502.85 47
4503.00 48
4503.16 47
4503.31 43
4503.47 38
4503.62 31
4503.77 24
4503.93 18
4504.08 14
4504.23 12
4504.39 12
4504.54 14
4504.70 16
4504.85 19
4505.00 21
4505.16 21
4505.31 19
4505.47 16
4505.62 12
4505.77 8
4505.93 4
4506.08 1
4506.24 0
4506.39 0
4506.54 0
4506.70 0
4506.85 0
4507.01 0
4507.16 0
4507.31 0
4507.47 2
4507.62 4
4507.78 5
4507.93 6
4508.08 5
4508.24 4
4508.39 1
4508.55 0
4508.70 0
4508.85 0
4509.01 0
4509.16 0
4509.32 0
4509.47 3
4509.62 9
4509.78 16
4509.93 22
4510.09 27
4510.24 31
4510.39 35
4510.55 37
4510.70 38
4510.86 38
4511.01 36
4511.16 34
4511.32 31
4511.47 28
4511.63 25
4511.78 23
4511.93 23
4512.09 24
4512.24 27
4512.40 30
4512.55 34
4512.70 36
4512.86 38
4513.01 37
4513.17 35
4513.32 33
4513.47 29
4513.63 27
4513.78 26
4513.94 27
4514.09 30
4514.24 37
4514.40 45
4514.55 56
4514.71 66
4514.86 76
4515.01 85
4515.17 92
4515.32 96
4515.48 98
4515.63 99
4515.79 97
4515.94 94
4516.09 89
4516.25 84
4516.40 78
4516.56 71
4516.71 63
4516.86 55
4517.02 48
4517.17 40
4517.33 33
4517.48 28
4517.64 24
4517.79 22
4517.94 22
4518.10 26
4518.25 31
4518.41 37
4518.56 43
4518.71 48
4518.87 50
4519.02 49
4519.18 46
4519.33 42
4519.48 37
4519.64 34
4519.79 32
4519.95 33
4520.10 37
4520.26 42
4520.41 49
4520.56 54
4520.72 58
4520.87 60
4521.03 59
4521.18 56
4521.34 51
4521.49 45
4521.64 39
4521.80 34
4521.95 31
4522.11 28
4522.26 27
4522.41 25
4522.57 24
4522.72 22
4522.88 21
4523.03 20
4523.19 21
4523.34 23
4523.49 28
4523.65 34
4523.80 39
4523.96 44
4524.11 46
4524.27 46
4524.42 43
4524.57 38
4524.73 31
4524.88 25
4525.04 19
4525.19 14
4525.35 11
4525.50 11
4525.65 12
4525.81 15
4525.96 19
4526.12 24
4526.27 30
4526.43 36
4526.58 42
4526.73 48
4526.89 53
4527.04 59
4527.20 63
4527.35 67
4527.51 69
4527.66 70
4527.81 68
4527.97 64
4528.12 59
4528.28 52
4528.43 45
4528.59 40
4528.74 36
4528.89 34
4529.05 35
4529.20 38
4529.36 43
4529.51 47
4529.67 50
4529.82 52
4529.97 51
4530.13 48
4530.28 44
4530.44 39
4530.59 34
4530.75 31
4530.90 30
4531.06 31
4531.21 33
4531.36 36
4531.52 38
4531.67 39
4531.83 38
4531.98 35
4532.14 31
4532.29 27
4532.44 24
4532.60 23
4532.75 25
4532.91 30
4533.06 37
4533.22 44
4533.37 51
4533.53 57
4533.68 60
4533.83 61
4533.99 61
4534.14 59
4534.30 57
4534.45 56
4534.61 54
4534.76 52
4534.92 51
4535.07 48
4535.22 45
4535.38 41
4535.53 37
4535.69 34
4535.84 30
4536.00 28
4536.15 27
4536.31 26
4536.46 27
4536.61 28
4536.77 30
4536.92 31
4537.08 32
4537.23 30
4537.39 27
4537.54 23
4537.70 18
4537.85 13
4538.00 9
4538.16 6
4538.31 5
4538.47 7
4538.62 10
4538.78 14
4538.93 19
4539.09 25
4539.24 30
4539.40 34
4539.55 37
4539.70 37
4539.86 36
4540.01 33
4540.17 29
4540.32 24
4540.48 20
4540.63 18
4540.79 17
4540.94 16
4541.10 16
4541.25 16
4541.40 14
4541.56 10
4541.71 6
4541.87 0
4542.02 0
4542.18 0
4542.33 0
4542.49 0
4542.64 0
4542.80 0
4542.95 0
4543.10 4
4543.26 16
4543.41 30
4543.57 43
4543.72 56
4543.88 68
4544.03 76
4544.19 81
4544.34 83
4544.50 81
4544.65 78
4544.80 72
4544.96 67
4545.11 61
4545.27 57
4545.42 55
4545.58 55
4545.73 58
4545.89 63
4546.04 69
4546.20 76
4546.35 82
4546.51 86
4546.66 88
4546.82 87
4546.97 85
4547.12 81
4547.28 77
4547.43 73
4547.59 70
4547.74 67
4547.90 64
4548.05 60
4548.21 57
4548.36 53
4548.52 49
4548.67 47
4548.83 46
4548.98 47
4549.13 50
4549.29 54
4549.44 59
4549.60 65
4549.75 70
4549.91 73
4550.06 76
4550.22 77
4550.37 76
4550.53 73
4550.68 70
4550.84 67
4550.99 64
4551.15 62
4551.30 61
4551.46 60
4551.61 59
4551.76 59
4551.92 58
4552.07 57
4552.23 55
4552.38 52
4552.54 49
4552.69 45
4552.85 40
4553.00 36
4553.16 30
4553.31 25
4553.47 21
4553.62 17
4553.78 15
4553.93 15
4554.09 16
4554.24 19
4554.40 24
4554.55 31
4554.71 38
4554.86 44
4555.01 50
4555.17 53
4555.32 54
4555.48 54
4555.63 52
4555.79 50
4555.94 50
4556.10 53
4556.25 57
4556.41 63
4556.56 70
4556.72 77
4556.87 83
4557.03 88
4557.18 92
4557.34 94
4557.49 97
4557.65 99
4557.80 101
4557.96 104
4558.11 106
4558.27 108
4558.42 110
4558.58 111
4558.73 112
4558.89 113
4559.04 115
4559.19 119
4559.35 124
4559.50 128
4559.66 132
4559.81 133
4559.97 132
4560.12 126
4560.28 118
4560.43 107
4560.59 96
4560.74 87
4560.90 83
4561.05 82
4561.21 86
4561.36 94
4561.52 105
4561.67 115
4561.83 125
4561.98 132
4562.14 138
4562.29 144
4562.45 149
4562.60 156
4562.76 164
4562.91 175
4563.07 189
4563.22 203
4563.38 218
4563.53 231
4563.69 241
4563.84 248
4564.00 251
4564.15 250
4564.31 246
4564.46 239
4564.62 232
4564.77 224
4564.93 215
4565.08 207
4565.24 198
4565.39 189
4565.55 180
4565.70 173
4565.86 168
4566.01 165
4566.17 165
4566.32 167
4566.48 172
4566.63 178
4566.79 184
4566.94 191
4567.10 197
4567.25 201
4567.41 205
4567.56 206
4567.72 204
4567.87 200
4568.03 192
4568.18 184
4568.34 174
4568.49 165
4568.65 157
4568.80 151
4568.96 147
4569.11 145
4569.27 144
4569.42 143
4569.58 141
4569.73 140
4569.89 138
4570.04 137
4570.20 137
4570.35 138
4570.51 139
4570.66 140
4570.82 140
4570.97 139
4571.13 135
4571.28 129
4571.44 122
4571.59 114
4571.75 106
4571.90 100
4572.06 96
4572.21 94
4572.37 93
4572.52 93
4572.68 92
4572.83 89
4572.99 84
4573.14 78
4573.30 70
4573.45 63
4573.61 57
4573.76 54
4573.92 53
4574.07 55
4574.23 58
4574.38 61
4574.54 63
4574.69 62
4574.85 60
4575.00 56
4575.16 51
4575.31 46
4575.47 42
4575.62 40
4575.78 40
4575.93 42
4576.09 45
4576.24 47
4576.40 48
4576.55 46
4576.71 42
4576.86 35
4577.02 27
4577.18 19
4577.33 10
4577.49 3
4577.64 0
4577.80 0
4577.95 0
4578.11 0
4578.26 0
4578.42 0
4578.57 0
4578.73 0
4578.88 3
4579.04 6
4579.19 8
4579.35 9
4579.50 9
4579.66 10
4579.81 10
4579.97 11
4580.12 12
4580.28 14
4580.43 15
4580.59 16
4580.74 17
4580.90 17
4581.05 16
4581.21 14
4581.37 12
4581.52 11
4581.68 9
4581.83 8
4581.99 8
4582.14 8
4582.30 8
4582.45 9
4582.61 9
4582.76 9
4582.92 9
4583.07 9
4583.23 9
4583.38 9
4583.54 10
4583.69 11
4583.85 13
4584.00 14
4584.16 15
4584.32 16
4584.47 17
4584.63 18
4584.78 19
4584.94 20
4585.09 22
4585.25 24
4585.40 27
4585.56 29
4585.71 32
4585.87 35
4586.02 39
4586.18 42
4586.33 46
4586.49 49
4586.64 51
4586.80 51
4586.96 48
4587.11 43
4587.27 36
4587.42 28
4587.58 21
4587.73 15
4587.89 12
4588.04 13
4588.20 16
4588.35 20
4588.51 25
4588.66 29
4588.82 33
4588.97 34
4589.13 34
4589.29 34
4589.44 34
4589.60 35
4589.75 36
4589.91 38
4590.06 41
4590.22 42
4590.37 43
4590.53 43
4590.68 42
4590.84 41
4590.99 39
4591.15 37
4591.31 35
4591.46 33
4591.62 30
4591.77 27
4591.93 25
4592.08 23
4592.24 22
4592.39 23
4592.55 26
4592.70 30
4592.86 34
4593.01 38
4593.17 40
4593.33 40
4593.48 39
4593.64 40
4593.79 42
4593.95 46
4594.10 54
4594.26 63
4594.41 73
4594.57 81
4594.72 86
4594.88 87
4595.04 85
4595.19 79
4595.35 71
4595.50 64
4595.66 57
4595.81 51
4595.97 47
4596.12 45
4596.28 43
4596.43 43
4596.59 42
4596.75 41
4596.90 39
4597.06 38
4597.21 37
4597.37 36
4597.52 38
4597.68 41
4597.83 47
4597.99 55
4598.15 65
4598.30 76
4598.46 85
4598.61 93
4598.77 98
4598.92 100
4599.08 99
4599.23 95
4599.39 90
4599.55 84
4599.70 77
4599.86 70
4600.01 63
4600.17 57
4600.32 51
4600.48 46
4600.63 42
4600.79 38
4600.94 34
4601.10 31
4601.26 27
4601.41 24
4601.57 23
4601.72 24
4601.88 28
4602.03 34
4602.19 41
4602.35 47
4602.50 51
4602.66 53
4602.81 50
4602.97 45
4603.12 39
4603.28 33
4603.43 29
4603.59 29
4603.75 33
4603.90 42
4604.06 55
4604.21 70
4604.37 85
4604.52 101
4604.68 114
4604.83 124
4604.99 131
4605.15 134
4605.30 132
4605.46 127
4605.61 120
4605.77 111
4605.92 104
4606.08 99
4606.24 97
4606.39 99
4606.55 104
4606.70 112
4606.86 120
4607.01 127
4607.17 132
4607.33 134
4607.48 133
4607.64 128
4607.79 121
4607.95 112
4608.10 103
4608.26 96
4608.41 91
4608.57 90
4608.73 92
4608.88 96
4609.04 101
4609.19 105
4609.35 108
4609.50 108
4609.66 106
4609.82 102
4609.97 97
4610.13 92
4610.28 87
4610.44 82
4610.59 77
4610.75 71
4610.91 65
4611.06 57
4611.22 48
4611.37 38
4611.53 29
4611.68 20
4611.84 12
4612.00 7
4612.15 4
4612.31 5
4612.46 8
4612.62 14
4612.78 22
4612.93 32
4613.09 43
4613.24 54
4613.40 63
4613.55 72
4613.71 78
4613.87 83
4614.02 85
4614.18 84
4614.33 82
4614.49 79
4614.64 76
4614.80 72
4614.96 69
4615.11 67
4615.27 65
4615.42 63
4615.58 62
4615.73 60
4615.89 60
4616.05 59
4616.20 59
4616.36 59
4616.51 60
4616.67 60
4616.83 61
4616.98 62
4617.14 63
4617.29 64
4617.45 66
4617.60 68
4617.76 72
4617.92 75
4618.07 78
4618.23 81
4618.38 83
4618.54 84
4618.70 84
4618.85 83
4619.01 82
4619.16 82
4619.32 81
4619.48 81
4619.63 82
4619.79 82
4619.94 82
4620.10 82
4620.25 81
4620.41 79
4620.57 77
4620.72 74
4620.88 72
4621.03 71
4621.19 69
4621.35 68
4621.50 66
4621.66 63
4621.81 60
4621.97 57
4622.13 53
4622.28 51
4622.44 49
4622.59 50
4622.75 52
4622.90 54
4623.06 57
4623.22 59
4623.37 61
4623.53 62
4623.68 62
4623.84 62
4624.00 62
4624.15 60
4624.31 58
4624.46 55
4624.62 51
4624.78 47
4624.93 42
4625.09 38
4625.24 35
4625.40 32
4625.56 29
4625.71 27
4625.87 25
4626.02 22
4626.18 19
4626.34 16
4626.49 13
4626.65 10
4626.80 8
4626.96 5
4627.12 2
4627.27 0
4627.43 0
4627.58 0
4627.74 0
4627.90 0
4628.05 0
4628.21 0
4628.36 0
4628.52 6
4628.68 16
4628.83 28
4628.99 42
4629.14 58
4629.30 74
4629.46 90
4629.61 105
4629.77 117
4629.92 126
4630.08 132
4630.24 134
4630.39 134
4630.55 132
4630.70 127
4630.86 122
4631.02 116
4631.17 109
4631.33 102
4631.49 96
4631.64 91
4631.80 89
4631.95 89
4632.11 92
4632.27 98
4632.42 105
4632.58 113
4632.73 121
4632.89 128
4633.05 133
4633.20 136
4633.36 136
4633.51 133
4633.67 127
4633.83 120
4633.98 110
4634.14 101
4634.29 91
4634.45 82
4634.61 76
4634.76 71
4634.92 68
4635.08 67
4635.23 65
4635.39 62
4635.54 59
4635.70 56
4635.86 52
4636.01 50
4636.17 50
4636.32 53
4636.48 57
4636.64 63
4636.79 69
4636.95 73
4637.11 76
4637.26 77
4637.42 76
4637.57 74
4637.73 71
4637.89 68
4638.04 66
4638.20 65
4638.36 64
4638.51 64
4638.67 64
4638.82 64
4638.98 63
4639.14 63
4639.29 63
4639.45 63
4639.60 64
4639.76 65
4639.92 67
4640.07 69
4640.23 71
4640.39 74
4640.54 76
4640.70 78
4640.85 79
4641.01 80
4641.17 81
4641.32 80
4641.48 77
4641.64 74
4641.79 70
4641.95 67
4642.10 65
4642.26 63
4642.42 63
4642.57 62
4642.73 62
4642.89 61
4643.04 59
4643.20 56
4643.35 54
4643.51 52
4643.67 50
4643.82 49
4643.98 50
4644.14 51
4644.29 53
4644.45 57
4644.60 60
4644.76 65
4644.92 70
4645.07 74
4645.23 79
4645.39 84
4645.54 89
4645.70 95
4645.86 101
4646.01 108
4646.17 114
4646.32 121
4646.48 125
4646.64 128
4646.79 128
4646.95 127
4647.11 125
4647.26 123
4647.42 122
4647.57 123
4647.73 127
4647.89 131
4648.04 136
4648.20 140
4648.36 141
4648.51 140
4648.67 135
4648.83 126
4648.98 116
4649.14 105
4649.29 94
4649.45 85
4649.61 78
4649.76 73
4649.92 71
4650.08 71
4650.23 73
4650.39 77
4650.55 82
4650.70 87
4650.86 93
4651.02 97
4651.17 100
4651.33 100
4651.48 99
4651.64 96
4651.80 92
4651.95 89
4652.11 87
4652.27 86
4652.42 86
4652.58 88
4652.74 89
4652.89 90
4653.05 90
4653.21 90
4653.36 90
4653.52 89
4653.67 88
4653.83 85
4653.99 81
4654.14 76
4654.30 70
4654.46 64
4654.61 59
4654.77 56
4654.93 57
4655.08 62
4655.24 70
4655.40 80
4655.55 91
4655.71 101
4655.86 109
4656.02 114
4656.18 118
4656.33 119
4656.49 118
4656.65 117
4656.80 113
4656.96 108
4657.12 101
4657.27 92
4657.43 82
4657.59 71
4657.74 61
4657.90 52
4658.06 46
4658.21 43
4658.37 44
4658.53 48
4658.68 55
4658.84 63
4659.00 71
4659.15 78
4659.31 83
4659.46 87
4659.62 88
4659.78 88
4659.93 87
4660.09 84
4660.25 82
4660.40 79
4660.56 76
4660.72 75
4660.87 74
4661.03 74
4661.19 76
4661.34 78
4661.50 80
4661.66 81
4661.81 82
4661.97 80
4662.13 76
4662.28 70
4662.44 63
4662.60 55
4662.75 47
4662.91 40
4663.07 34
4663.22 30
4663.38 28
4663.54 28
4663.69 28
4663.85 28
4664.01 28
4664.16 26
4664.32 24
4664.48 21
4664.63 17
4664.79 13
4664.95 8
4665.10 4
4665.26 0
4665.42 0
4665.57 0
4665.73 0
4665.89 0
4666.04 0
4666.20 0
4666.36 0
4666.51 2
4666.67 8
4666.83 14
4666.98 20
4667.14 25
4667.30 29
4667.45 34
4667.61 38
4667.77 42
4667.92 47
4668.08 52
4668.24 56
4668.39 60
4668.55 63
4668.71 65
4668.86 66
4669.02 65
4669.18 62
4669.33 59
4669.49 54
4669.65 49
4669.80 45
4669.96 41
4670.12 38
4670.27 38
4670.43 39
4670.59 41
4670.74 45
4670.90 49
4671.06 53
4671.21 57
4671.37 61
4671.53 65
4671.68 69
4671.84 73
4672.00 76
4672.15 80
4672.31 84
4672.47 86
4672.62 88
4672.78 89
4672.94 90
4673.09 89
4673.25 89
4673.41 88
4673.56 87
4673.72 86
4673.88 85
4674.04 84
4674.19 83
4674.35 82
4674.51 80
4674.66 78
4674.82 77
4674.98 76
4675.13 76
4675.29 76
4675.45 76
4675.60 76
4675.76 74
4675.92 72
4676.07 69
4676.23 65
4676.39 62
4676.54 59
4676.70 58
4676.86 58
4677.01 60
4677.17 62
4677.33 64
4677.49 65
4677.64 65
4677.80 63
4677.96 61
4678.11 57
4678.27 54
4678.43 50
4678.58 47
4678.74 44
4678.90 42
4679.05 41
4679.21 40
4679.37 38
4679.52 36
4679.68 33
4679.84 30
4680.00 28
4680.15 27
4680.31 28
4680.47 31
4680.62 35
4680.78 40
4680.94 45
4681.09 49
4681.25 52
4681.41 52
4681.56 52
4681.72 50
4681.88 47
4682.03 44
4682.19 41
4682.35 39
4682.51 36
4682.66 33
4682.82 30
4682.98 27
4683.13 25
4683.29 23
4683.45 23
4683.60 25
4683.76 29
4683.92 34
4684.08 41
4684.23 49
4684.39 55
4684.55 61
4684.70 64
4684.86 65
4685.02 63
4685.17 59
4685.33 55
4685.49 51
4685.64 49
4685.80 48
4685.96 50
4686.12 53
4686.27 56
4686.43 60
4686.59 62
4686.74 64
4686.90 65
4687.06 65
4687.21 64
4687.37 63
4687.53 62
4687.69 61
4687.84 59
4688.00 58
4688.16 57
4688.31 57
4688.47 58
4688.63 59
4688.79 60
4688.94 60
4689.10 60
4689.26 57
4689.41 53
4689.57 49
4689.73 45
4689.88 42
4690.04 41
4690.20 43
4690.36 46
4690.51 51
4690.67 55
4690.83 60
4690.98 63
4691.14 64
4691.30 64
4691.46 63
4691.61 60
4691.77 56
4691.93 51
4692.08 45
4692.24 39
4692.40 32
4692.55 24
4692.71 15
4692.87 7
4693.03 0
4693.18 0
4693.34 0
4693.50 0
4693.65 0
4693.81 0
4693.97 0
4694.13 0
4694.28 4
4694.44 9
4694.60 13
4694.75 15
4694.91 15
4695.07 13
4695.23 10
4695.38 8
4695.54 6
4695.70 5
4695.85 6
4696.01 7
4696.17 9
4696.33 12
4696.48 14
4696.64 16
4696.80 17
4696.95 18
4697.11 19
4697.27 19
4697.43 19
4697.58 18
4697.74 17
4697.90 15
4698.06 14
4698.21 14
4698.37 15
4698.53 17
4698.68 20
4698.84 23
4699.00 27
4699.16 31
4699.31 35
4699.47 38
4699.63 40
4699.78 41
4699.94 43
4700.10 44
4700.26 46
4700.41 47
4700.57 49
4700.73 51
4700.88 53
4701.04 55
4701.20 57
4701.36 58
4701.51 60
4701.67 61
4701.83 63
4701.99 65
4702.14 65
4702.30 65
4702.46 63
4702.61 59
4702.77 55
4702.93 49
4703.09 43
4703.24 38
4703.40 34
4703.56 31
4703.72 30
4703.87 31
4704.03 35
4704.19 39
4704.34 46
4704.50 52
4704.66 59
4704.82 63
4704.97 66
4705.13 66
4705.29 63
4705.45 58
4705.60 51
4705.76 44
4705.92 38
4706.08 34
4706.23 32
4706.39 34
4706.55 37
4706.70 43
4706.86 49
4707.02 54
4707.18 56
4707.33 55
4707.49 51
4707.65 44
4707.81 36
4707.96 29
4708.12 23
4708.28 20
4708.44 19
4708.59 19
4708.75 21
4708.91 22
4709.07 22
4709.22 21
4709.38 19
4709.54 16
4709.69 15
4709.85 14
4710.01 14
4710.17 15
4710.32 18
4710.48 20
4710.64 23
4710.80 25
4710.95 27
4711.11 29
4711.27 31
4711.43 34
4711.58 37
4711.74 42
4711.90 49
4712.06 57
4712.21 66
4712.37 74
4712.53 82
4712.69 88
4712.84 90
4713.00 89
4713.16 85
4713.32 78
4713.47 71
4713.63 64
4713.79 60
4713.95 58
4714.10 59
4714.26 62
4714.42 66
4714.58 71
4714.73 75
4714.89 78
4715.05 79
4715.20 78
4715.36 76
4715.52 72
4715.68 68
4715.83 64
4715.99 59
4716.15 55
4716.31 51
4716.46 48
4716.62 47
4716.78 48
4716.94 51
4717.09 56
4717.25 62
4717.41 68
4717.57 74
4717.72 79
4717.88 82
4718.04 83
4718.20 84
4718.36 84
4718.51 85
4718.67 86
4718.83 87
4718.99 88
4719.14 89
4719.30 88
4719.46 86
4719.62 84
4719.77 82
4719.93 81
4720.09 81
4720.25 82
4720.40 84
4720.56 85
4720.72 83
4720.88 80
4721.03 73
4721.19 63
4721.35 52
4721.51 39
4721.66 28
4721.82 17
4721.98 10
4722.14 5
4722.29 2
4722.45 2
4722.61 4
4722.77 8
4722.92 12
4723.08 16
4723.24 21
4723.40 24
4723.56 28
4723.71 30
4723.87 31
4724.03 31
4724.19 30
4724.34 29
4724.50 28
4724.66 26
4724.82 25
4724.97 24
4725.13 24
4725.29 24
4725.45 25
4725.60 26
4725.76 28
4725.92 29
4726.08 30
4726.24 30
4726.39 29
4726.55 28
4726.71 26
4726.87 25
4727.02 23
4727.18 22
4727.34 22
4727.50 22
4727.65 22
4727.81 23
4727.97 24
4728.13 25
4728.28 25
4728.44 25
4728.60 25
4728.76 24
4728.92 23
4729.07 22
4729.23 20
4729.39 18
4729.55 15
4729.70 11
4729.86 7
4730.02 4
4730.18 0
4730.34 0
4730.49 0
4730.65 0
4730.81 1
4730.97 2
4731.12 3
4731.28 3
4731.44 1
4731.60 0
4731.76 0
4731.91 0
4732.07 0
4732.23 2
4732.39 10
4732.54 20
4732.70 31
4732.86 41
4733.02 49
4733.17 55
4733.33 58
4733.49 58
4733.65 57
4733.81 55
4733.96 53
4734.12 52
4734.28 50
4734.44 48
4734.60 45
4734.75 42
4734.91 39
4735.07 36
4735.23 34
4735.38 33
4735.54 33
4735.70 34
4735.86 36
4736.02 38
4736.17 40
4736.33 41
4736.49 42
4736.65 42
4736.80 42
4736.96 41
4737.12 40
4737.28 38
4737.44 36
4737.59 34
4737.75 33
4737.91 32
4738.07 33
4738.23 35
4738.38 39
4738.54 45
4738.70 50
4738.86 55
4739.01 57
4739.17 57
4739.33 55
4739.49 51
4739.65 47
4739.80 43
4739.96 40
4740.12 40
4740.28 41
4740.44 44
4740.59 48
4740.75 51
4740.91 53
4741.07 54
4741.23 53
4741.38 52
4741.54 49
4741.70 47
4741.86 46
4742.01 45
4742.17 44
4742.33 43
4742.49 43
4742.65 44
4742.80 48
4742.96 54
4743.12 63
4743.28 74
4743.44 85
4743.59 96
4743.75 103
4743.91 106
4744.07 104
4744.23 99
4744.38 91
4744.54 82
4744.70 73
4744.86 65
4745.02 59
4745.17 56
4745.33 53
4745.49 52
4745.65 51
4745.81 50
4745.96 50
4746.12 50
4746.28 51
4746.44 53
4746.60 58
4746.75 65
4746.91 74
4747.07 83
4747.23 92
4747.39 100
4747.54 106
4747.70 110
4747.86 112
4748.02 113
4748.18 111
4748.33 107
4748.49 102
4748.65 95
4748.81 88
4748.97 80
4749.12 74
4749.28 69
4749.44 66
4749.60 64
4749.76 64
4749.91 64
4750.07 64
4750.23 63
4750.39 61
4750.55 59
4750.70 57
4750.86 55
4751.02 54
4751.18 54
4751.34 53
4751.50 53
4751.65 52
4751.81 50
4751.97 47
4752.13 42
4752.29 37
4752.44 31
4752.60 24
4752.76 18
4752.92 12
4753.08 7
4753.23 2
4753.39 0
4753.55 0
4753.71 0
4753.87 0
4754.03 0
4754.18 2
4754.34 6
4754.50 8
4754.66 8
4754.82 6
4754.97 2
4755.13 0
4755.29 0
4755.45 0
4755.61 0
4755.76 0
4755.92 4
4756.08 8
4756.24 11
4756.40 13
4756.56 14
4756.71 15
4756.87 17
4757.03 20
4757.19 25
4757.35 32
4757.50 40
4757.66 47
4757.82 53
4757.98 59
4758.14 62
4758.30 64
4758.45 64
4758.61 65
4758.77 67
4758.93 70
4759.09 76
4759.24 84
4759.40 93
4759.56 101
4759.72 109
4759.88 114
4760.04 116
4760.19 114
4760.35 110
4760.51 103
4760.67 94
4760.83 84
4760.99 73
4761.14 62
4761.30 51
4761.46 42
4761.62 35
4761.78 31
4761.93 28
4762.09 27
4762.25 27
4762.41 28
4762.57 28
4762.73 28
4762.88 29
4763.04 29
4763.20 29
4763.36 30
4763.52 30
4763.68 30
4763.83 29
4763.99 27
4764.15 25
4764.31 21
4764.47 18
4764.63 14
4764.78 10
4764.94 7
4765.10 6
4765.26 6
4765.42 8
4765.58 12
4765.73 17
4765.89 23
4766.05 29
4766.21 34
4766.37 37
4766.53 38
4766.68 38
4766.84 36
4767.00 33
4767.16 29
4767.32 24
4767.48 20
4767.63 16
4767.79 12
4767.95 9
4768.11 7
4768.27 6
4768.43 8
4768.58 11
4768.74 18
4768.90 26
4769.06 37
4769.22 49
4769.38 61
4769.53 72
4769.69 80
4769.85 84
4770.01 84
4770.17 82
4770.33 76
4770.48 70
4770.64 63
4770.80 58
4770.96 55
4771.12 53
4771.28 54
4771.44 55
4771.59 59
4771.75 64
4771.91 71
4772.07 80
4772.23 89
4772.39 100
4772.54 111
4772.70 121
4772.86 130
4773.02 136
4773.18 141
4773.34 143
4773.49 142
4773.65 139
4773.81 136
4773.97 132
4774.13 128
4774.29 126
4774.45 125
4774.60 125
4774.76 127
4774.92 130
4775.08 133
4775.24 137
4775.40 140
4775.56 143
4775.71 144
4775.87 144
4776.03 143
4776.19 142
4776.35 140
4776.51 139
4776.66 137
4776.82 136
4776.98 134
4777.14 131
4777.30 126
4777.46 122
4777.62 117
4777.77 112
4777.93 107
4778.09 104
4778.25 103
4778.41 103
4778.57 104
4778.73 107
4778.88 109
4779.04 111
4779.20 112
4779.36 111
4779.52 109
4779.68 105
4779.84 102
4779.99 99
4780.15 96
4780.31 93
4780.47 90
4780.63 87
4780.79 85
4780.95 84
4781.10 86
4781.26 90
4781.42 97
4781.58 107
4781.74 117
4781.90 126
4782.06 133
4782.21 137
4782.37 138
4782.53 136
4782.69 133
4782.85 131
4783.01 128
4783.17 127
4783.32 127
4783.48 128
4783.64 131
4783.80 133
4783.96 137
4784.12 140
4784.28 144
4784.43 148
4784.59 152
4784.75 155
4784.91 159
4785.07 163
4785.23 167
4785.39 170
4785.54 172
4785.70 174
4785.86 174
4786.02 173
4786.18 171
4786.34 168
4786.50 165
4786.66 162
4786.81 159
4786.97 156
4787.13 154
4787.29 152
4787.45 150
4787.61 147
4787.77 142
4787.93 137
4788.08 132
4788.24 126
4788.40 121
4788.56 118
4788.72 115
4788.88 115
4789.04 116
4789.19 117
4789.35 118
4789.51 119
4789.67 118
4789.83 115
4789.99 112
4790.15 108
4790.31 105
4790.46 102
4790.62 100
4790.78 99
4790.94 98
4791.10 97
4791.26 95
4791.42 93
4791.58 90
4791.73 86
4791.89 82
4792.05 77
4792.21 71
4792.37 66
4792.53 63
4792.69 61
4792.85 63
4793.00 68
4793.16 75
4793.32 86
4793.48 98
4793.64 111
4793.80 123
4793.96 134
4794.12 143
4794.27 149
4794.43 153
4794.59 154
4794.75 155
4794.91 154
4795.07 152
4795.23 149
4795.39 145
4795.55 139
4795.70 132
4795.86 123
4796.02 115
4796.18 108
4796.34 102
4796.50 98
4796.66 94
4796.82 90
4796.97 85
4797.13 78
4797.29 70
4797.45 62
4797.61 55
4797.77 49
4797.93 47
4798.09 47
4798.25 49
4798.40 52
4798.56 55
4798.72 57
4798.88 57
4799.04 57
4799.20 56
4799.36 55
4799.52 55
4799.68 57
4799.83 61
4799.99 66
4800.15 73
4800.31 80
4800.47 87
4800.63 93
4800.79 96
4800.95 96
4801.11 92
4801.26 85
4801.42 76
4801.58 65
4801.74 56
4801.90 48
4802.06 42
4802.22 39
4802.38 39
4802.54 41
4802.69 44
4802.85 49
4803.01 54
4803.17 60
4803.33 65
4803.49 71
4803.65 77
4803.81 82
4803.97 87
4804.13 91
4804.28 94
4804.44 98
4804.60 101
4804.76 104
4804.92 107
4805.08 110
4805.24 112
4805.40 114
4805.56 114
4805.72 114
4805.87 112
4806.03 109
4806.19 104
4806.35 98
4806.51 91
4806.67 81
4806.83 71
4806.99 61
4807.15 52
4807.31 44
4807.46 39
4807.62 36
4807.78 36
4807.94 38
4808.10 41
4808.26 44
4808.42 47
4808.58 49
4808.74 51
4808.90 53
4809.05 56
4809.21 60
4809.37 65
4809.53 72
4809.69 78
4809.85 84
4810.01 89
4810.17 92
4810.33 93
4810.49 94
4810.65 95
4810.80 95
4810.96 96
4811.12 96
4811.28 96
4811.44 95
4811.60 93
4811.76 92
4811.92 91
4812.08 91
4812.24 93
4812.40 96
4812.55 101
4812.71 107
4812.87 113
4813.03 119
4813.19 124
4813.35 128
4813.51 130
4813.67 130
4813.83 129
4813.99 127
4814.15 123
4814.30 120
4814.46 116
4814.62 113
4814.78 111
4814.94 109
4815.10 109
4815.26 109
4815.42 110
4815.58 112
4815.74 113
4815.90 116
4816.05 118
4816.21 120
4816.37 123
4816.53 125
4816.69 126
4816.85 127
4817.01 127
4817.17 125
4817.33 122
4817.49 116
4817.65 108
4817.81 97
4817.97 85
4818.12 73
4818.28 60
4818.44 48
4818.60 38
4818.76 31
4818.92 26
4819.08 24
4819.24 26
4819.40 30
4819.56 36
4819.72 43
4819.88 50
4820.03 57
4820.19 63
4820.35 68
4820.51 70
4820.67 72
4820.83 72
4820.99 72
4821.15 72
4821.31 72
4821.47 72
4821.63 71
4821.79 69
4821.95 65
4822.10 60
4822.26 56
4822.42 52
4822.58 49
4822.74 47
4822.90 47
4823.06 47
4823.22 46
4823.38 44
4823.54 39
4823.70 34
4823.86 27
4824.02 21
4824.18 17
4824.33 15
4824.49 17
4824.65 22
4824.81 30
4824.97 40
4825.13 50
4825.29 60
4825.45 69
4825.61 77
4825.77 85
4825.93 91
4826.09 97
4826.25 103
4826.41 108
4826.57 112
4826.72 116
4826.88 119
4827.04 122
4827.20 125
4827.36 128
4827.52 131
4827.68 133
4827.84 136
4828.00 137
4828.16 138
4828.32 139
4828.48 140
4828.64 142
4828.80 144
4828.96 147
4829.11 150
4829.27 153
4829.43 154
4829.59 154
4829.75 152
4829.91 148
4830.07 143
4830.23 135
4830.39 125
4830.55 115
4830.71 104
4830.87 93
4831.03 85
4831.19 79
4831.35 75
4831.51 74
4831.67 75
4831.82 76
4831.98 77
4832.14 76
4832.30 74
4832.46 70
4832.62 67
4832.78 64
4832.94 63
4833.10 65
4833.26 68
4833.42 72
4833.58 78
4833.74 83
4833.90 88
4834.06 92
4834.22 94
4834.38 95
4834.54 95
4834.69 95
4834.85 96
4835.01 97
4835.17 99
4835.33 102
4835.49 104
4835.65 106
4835.81 106
4835.97 105
4836.13 102
4836.29 99
4836.45 96
4836.61 93
4836.77 91
4836.93 90
4837.09 91
4837.25 91
4837.41 91
4837.57 91
4837.72 89
4837.88 86
4838.04 82
4838.20 76
4838.36 69
4838.52 63
4838.68 56
4838.84 50
4839.00 45
4839.16 40
4839.32 35
4839.48 30
4839.64 24
4839.80 17
4839.96 10
4840.12 3
4840.28 0
4840.44 0
4840.60 0
4840.76 0
4840.92 0
4841.08 0
4841.23 0
4841.39 0
4841.55 0
4841.71 6
4841.87 14
4842.03 24
4842.19 34
4842.35 44
4842.51 53
4842.67 61
4842.83 67
4842.99 72
4843.15 76
4843.31 80
4843.47 83
4843.63 87
4843.79 92
4843.95 96
4844.11 101
4844.27 104
4844.43 106
4844.59 105
4844.75 102
4844.91 97
4845.07 90
4845.23 82
4845.38 75
4845.54 69
4845.70 65
4845.86 63
4846.02 63
4846.18 65
4846.34 67
4846.50 68
4846.66 68
4846.82 67
4846.98 63
4847.14 59
4847.30 53
4847.46 46
4847.62 39
4847.78 34
4847.94 30
4848.10 30
4848.26 31
4848.42 36
4848.58 42
4848.74 48
4848.90 54
4849.06 58
4849.22 61
4849.38 61
4849.54 59
4849.70 56
4849.86 53
4850.02 49
4850.18 45
4850.34 41
4850.49 38
4850.65 34
4850.81 32
4850.97 30
4851.13 30
4851.29 32
4851.45 34
4851.61 36
4851.77 38
4851.93 38
4852.09 36
4852.25 32
4852.41 27
4852.57 22
4852.73 18
4852.89 14
4853.05 11
4853.21 8
4853.37 6
4853.53 3
4853.69 0
4853.85 0
4854.01 0
4854.17 0
4854.33 0
4854.49 0
4854.65 0
4854.81 0
4854.97 3
4855.13 11
4855.29 19
4855.45 27
4855.61 35
4855.77 42
4855.93 47
4856.09 52
4856.25 57
4856.41 62
4856.57 67
4856.73 71
4856.89 75
4857.05 77
4857.21 79
4857.37 79
4857.53 79
4857.69 79
4857.85 80
4858.00 81
4858.16 82
4858.32 84
4858.48 86
4858.64 90
4858.80 94
4858.96 101
4859.12 109
4859.28 118
4859.44 129
4859.60 139
4859.76 148
4859.92 155
4860.08 159
4860.24 162
4860.40 162
4860.56 160
4860.72 158
4860.88 156
4861.04 156
4861.20 157
4861.36 159
4861.52 163
4861.68 168
4861.84 172
4862.00 175
4862.16 177
4862.32 176
4862.48 173
4862.64 167
4862.80 159
4862.96 150
4863.12 140
4863.28 130
4863.44 122
4863.60 116
4863.76 112
4863.92 110
4864.08 110
4864.24 112
4864.40 113
4864.56 113
4864.72 111
4864.88 108
4865.04 103
4865.20 98
4865.36 93
4865.52 89
4865.68 87
4865.84 88
4866.00 89
4866.16 91
4866.32 93
4866.48 95
4866.64 96
4866.80 96
4866.96 96
4867.12 95
4867.28 94
4867.44 94
4867.60 95
4867.76 97
4867.92 101
4868.08 104
4868.24 108
4868.40 110
4868.56 110
4868.72 108
4868.88 105
4869.04 99
4869.20 93
4869.36 87
4869.52 81
4869.68 76
4869.84 73
4870.00 71
4870.16 70
4870.32 71
4870.48 72
4870.64 73
4870.80 74
4870.96 75
4871.12 77
4871.28 79
4871.44 82
4871.60 88
4871.76 95
4871.92 103
4872.08 111
4872.24 118
4872.40 123
4872.56 125
4872.72 126
4872.88 126
4873.04 126
4873.20 128
4873.36 131
4873.52 137
4873.68 143
4873.84 148
4874.00 153
4874.16 156
4874.32 158
4874.48 159
4874.64 161
4874.80 164
4874.96 169
4875.12 175
4875.28 183
4875.44 190
4875.60 197
4875.76 203
4875.92 206
4876.08 207
4876.25 205
4876.41 202
4876.57 198
4876.73 193
4876.89 188
4877.05 185
4877.21 183
4877.37 182
4877.53 183
4877.69 184
4877.85 186
4878.01 187
4878.17 187
4878.33 185
4878.49 181
4878.65 175
4878.81 169
4878.97 162
4879.13 155
4879.29 148
4879.45 142
4879.61 138
4879.77 135
4879.93 133
4880.09 133
4880.25 134
4880.41 138
4880.57 142
4880.73 148
4880.89 154
4881.05 160
4881.21 164
4881.37 167
4881.53 168
4881.69 166
4881.85 163
4882.01 158
4882.17 153
4882.33 147
4882.49 142
4882.65 137
4882.81 132
4882.97 128
4883.13 122
4883.29 116
4883.45 111
4883.61 106
4883.78 103
4883.94 101
4884.10 102
4884.26 103
4884.42 106
4884.58 108
4884.74 109
4884.90 109
4885.06 108
4885.22 107
4885.38 106
4885.54 104
4885.70 103
4885.86 103
4886.02 102
4886.18 101
4886.34 99
4886.50 98
4886.66 96
4886.82 93
4886.98 90
4887.14 87
4887.30 83
4887.46 79
4887.62 76
4887.78 75
4887.94 76
4888.10 79
4888.26 83
4888.42 90
4888.58 97
4888.74 105
4888.91 113
4889.07 123
4889.23 133
4889.39 143
4889.55 153
4889.71 161
4889.87 166
4890.03 170
4890.19 172
4890.35 174
4890.51 176
4890.67 180
4890.83 184
4890.99 190
4891.15 196
4891.31 200
4891.47 204
4891.63 206
4891.79 207
4891.95 208
4892.11 209
4892.27 210
4892.43 211
4892.59 212
4892.75 213
4892.92 214
4893.08 215
4893.24 217
4893.40 220
4893.56 225
4893.72 232
4893.88 240
4894.04 251
4894.20 263
4894.36 276
4894.52 287
4894.68 297
4894.84 304
4895.00 307
4895.16 308
4895.32 305
4895.48 300
4895.64 294
4895.80 286
4895.96 278
4896.12 269
4896.28 260
4896.45 252
4896.61 243
4896.77 236
4896.93 230
4897.09 225
4897.25 223
4897.41 223
4897.57 224
4897.73 225
4897.89 227
4898.05 228
4898.21 229
4898.37 230
4898.53 230
4898.69 230
4898.85 229
4899.01 226
4899.17 222
4899.33 216
4899.49 207
4899.66 198
4899.82 188
4899.98 179
4900.14 171
4900.30 164
4900.46 159
4900.62 155
4900.78 151
4900.94 147
4901.10 143
4901.26 140
4901.42 136
4901.58 132
4901.74 129
4901.90 126
4902.06 124
4902.22 122
4902.38 120
4902.55 119
4902.71 119
4902.87 120
4903.03 123
4903.19 127
4903.35 134
4903.51 142
4903.67 151
4903.83 157
4903.99 161
4904.15 160
4904.31 155
4904.47 146
4904.63 135
4904.79 124
4904.95 115
4905.12 110
4905.28 108
4905.44 111
4905.60 117
4905.76 125
4905.92 133
4906.08 139
4906.24 143
4906.40 144
4906.56 143
4906.72 139
4906.88 133
4907.04 127
4907.20 121
4907.36 116
4907.52 112
4907.69 108
4907.85 105
4908.01 101
4908.17 97
4908.33 91
4908.49 84
4908.65 77
4908.81 70
4908.97 64
4909.13 59
4909.29 55
4909.45 53
4909.61 51
4909.77 49
4909.93 47
4910.10 46
4910.26 46
4910.42 46
4910.58 47
4910.74 49
4910.90 51
4911.06 52
4911.22 53
4911.38 53
4911.54 52
4911.70 51
4911.86 51
4912.02 51
4912.19 52
4912.35 54
4912.51 58
4912.67 62
4912.83 67
4912.99 72
4913.15 77
4913.31 81
4913.47 85
4913.63 88
4913.79 89
4913.95 89
4914.11 87
[truncated: 725,619 more chars]
