# Supplementary material for: Methylobacterium Species Promoting Rice and Barley Growth and Interaction Specificity Revealed with Whole-Cell Matrix-Assisted Laser Desorption / Ionization-Time-of-Flight Mass Spectrometry (MALDI-TOF/MS) Analysis
Source: PLoS One. 2015 Jun 8;10(6):e0129509. doi: 10.1371/journal.pone.0129509 (PMC4460032; doi:10.1371/journal.pone.0129509)
Supplement: S3 Data — (ZIP) [file pone.0129509.s003.zip › Supplementary data 3 (ms from barley)/3b.txt]

780.49 0
780.55 0
780.61 0
780.68 0
780.74 0
780.81 0
780.87 0
780.93 0
781.00 0
781.06 0
781.13 0
781.19 0
781.25 0
781.32 0
781.38 0
781.45 0
781.51 0
781.58 0
781.64 0
781.70 0
781.77 0
781.83 0
781.90 0
781.96 0
782.02 0
782.09 0
782.15 0
782.22 0
782.28 0
782.34 0
782.41 0
782.47 0
782.54 0
782.60 0
782.66 0
782.73 0
782.79 0
782.86 0
782.92 0
782.99 0
783.05 0
783.11 0
783.18 0
783.24 0
783.31 0
783.37 0
783.43 0
783.50 0
783.56 0
783.63 0
783.69 0
783.75 0
783.82 0
783.88 0
783.95 0
784.01 0
784.08 0
784.14 0
784.20 0
784.27 0
784.33 0
784.40 0
784.46 0
784.52 0
784.59 0
784.65 0
784.72 0
784.78 0
784.85 0
784.91 0
784.97 0
785.04 0
785.10 0
785.17 0
785.23 0
785.30 0
785.36 0
785.42 0
785.49 0
785.55 0
785.62 0
785.68 0
785.74 0
785.81 0
785.87 0
785.94 0
786.00 0
786.07 0
786.13 0
786.19 0
786.26 0
786.32 0
786.39 0
786.45 0
786.52 0
786.58 0
786.64 0
786.71 0
786.77 0
786.84 0
786.90 0
786.97 0
787.03 0
787.09 0
787.16 0
787.22 0
787.29 0
787.35 0
787.42 0
787.48 0
787.54 0
787.61 0
787.67 0
787.74 0
787.80 0
787.87 0
787.93 0
787.99 0
788.06 0
788.12 0
788.19 0
788.25 0
788.32 0
788.38 0
788.45 0
788.51 0
788.57 0
788.64 0
788.70 0
788.77 0
788.83 0
788.90 0
788.96 0
789.02 0
789.09 0
789.15 0
789.22 0
789.28 0
789.35 0
789.41 0
789.48 0
789.54 0
789.60 0
789.67 0
789.73 0
789.80 0
789.86 0
789.93 0
789.99 0
790.05 0
790.12 0
790.18 0
790.25 0
790.31 0
790.38 0
790.44 0
790.51 0
790.57 0
790.63 0
790.70 0
790.76 0
790.83 0
790.89 0
790.96 0
791.02 0
791.09 0
791.15 0
791.21 0
791.28 0
791.34 0
791.41 0
791.47 0
791.54 0
791.60 0
791.67 0
791.73 0
791.79 0
791.86 0
791.92 0
791.99 0
792.05 0
792.12 0
792.18 0
792.25 0
792.31 0
792.38 0
792.44 0
792.50 0
792.57 0
792.63 0
792.70 0
792.76 0
792.83 0
792.89 0
792.96 0
793.02 0
793.09 0
793.15 0
793.21 0
793.28 0
793.34 0
793.41 0
793.47 0
793.54 0
793.60 0
793.67 0
793.73 0
793.80 0
793.86 0
793.92 0
793.99 0
794.05 0
794.12 0
794.18 0
794.25 0
794.31 0
794.38 0
794.44 0
794.51 0
794.57 0
794.63 0
794.70 0
794.76 0
794.83 0
794.89 0
794.96 0
795.02 0
795.09 0
795.15 0
795.22 0
795.28 0
795.35 0
795.41 0
795.47 0
795.54 0
795.60 0
795.67 0
795.73 0
795.80 0
795.86 0
795.93 0
795.99 0
796.06 0
796.12 0
796.19 0
796.25 0
796.32 0
796.38 0
796.44 0
796.51 0
796.57 0
796.64 0
796.70 0
796.77 0
796.83 0
796.90 0
796.96 0
797.03 0
797.09 0
797.16 0
797.22 0
797.29 0
797.35 0
797.42 0
797.48 0
797.54 0
797.61 0
797.67 0
797.74 0
797.80 0
797.87 0
797.93 0
798.00 0
798.06 0
798.13 0
798.19 0
798.26 0
798.32 0
798.39 0
798.45 0
798.52 0
798.58 0
798.65 0
798.71 0
798.77 0
798.84 0
798.90 0
798.97 0
799.03 0
799.10 0
799.16 0
799.23 0
799.29 0
799.36 0
799.42 0
799.49 0
799.55 0
799.62 0
799.68 0
799.75 0
799.81 0
799.88 0
799.94 0
800.01 0
800.07 0
800.14 0
800.20 0
800.26 0
800.33 0
800.39 0
800.46 0
800.52 0
800.59 0
800.65 0
800.72 0
800.78 0
800.85 0
800.91 0
800.98 0
801.04 0
801.11 0
801.17 0
801.24 0
801.30 0
801.37 0
801.43 0
801.50 0
801.56 0
801.63 0
801.69 0
801.76 0
801.82 0
801.89 0
801.95 0
802.02 0
802.08 0
802.15 0
802.21 0
802.28 0
802.34 0
802.41 0
802.47 0
802.54 0
802.60 0
802.67 0
802.73 0
802.80 0
802.86 0
802.93 0
802.99 0
803.06 0
803.12 0
803.18 0
803.25 0
803.31 0
803.38 0
803.44 0
803.51 0
803.57 0
803.64 0
803.70 0
803.77 0
803.83 0
803.90 0
803.96 0
804.03 0
804.09 0
804.16 0
804.22 0
804.29 0
804.35 0
804.42 0
804.48 0
804.55 0
804.61 0
804.68 0
804.74 0
804.81 0
804.87 0
804.94 0
805.00 0
805.07 0
805.13 0
805.20 0
805.26 0
805.33 0
805.39 0
805.46 0
805.52 0
805.59 0
805.65 0
805.72 0
805.78 0
805.85 0
805.92 0
805.98 0
806.05 0
806.11 0
806.18 0
806.24 0
806.31 0
806.37 0
806.44 0
806.50 0
806.57 0
806.63 0
806.70 0
806.76 0
806.83 0
806.89 0
806.96 0
807.02 0
807.09 0
807.15 0
807.22 0
807.28 0
807.35 0
807.41 0
807.48 0
807.54 0
807.61 0
807.67 0
807.74 0
807.80 0
807.87 0
807.93 0
808.00 0
808.06 0
808.13 0
808.19 0
808.26 0
808.32 0
808.39 0
808.45 0
808.52 0
808.58 0
808.65 0
808.71 0
808.78 0
808.85 0
808.91 0
808.98 0
809.04 0
809.11 0
809.17 0
809.24 0
809.30 0
809.37 0
809.43 0
809.50 0
809.56 0
809.63 0
809.69 0
809.76 0
809.82 0
809.89 0
809.95 0
810.02 0
810.08 0
810.15 0
810.21 0
810.28 0
810.34 0
810.41 0
810.48 0
810.54 0
810.61 0
810.67 0
810.74 0
810.80 0
810.87 0
810.93 0
811.00 0
811.06 0
811.13 0
811.19 0
811.26 0
811.32 0
811.39 0
811.45 0
811.52 0
811.58 0
811.65 0
811.72 0
811.78 0
811.85 0
811.91 0
811.98 0
812.04 0
812.11 0
812.17 0
812.24 0
812.30 0
812.37 0
812.43 0
812.50 0
812.56 0
812.63 0
812.70 0
812.76 0
812.83 0
812.89 0
812.96 0
813.02 0
813.09 0
813.15 0
813.22 0
813.28 0
813.35 0
813.41 0
813.48 0
813.54 0
813.61 0
813.68 0
813.74 0
813.81 0
813.87 0
813.94 0
814.00 0
814.07 0
814.13 0
814.20 0
814.26 0
814.33 0
814.39 0
814.46 0
814.53 0
814.59 0
814.66 0
814.72 0
814.79 0
814.85 0
814.92 0
814.98 0
815.05 0
815.11 0
815.18 0
815.25 0
815.31 0
815.38 0
815.44 0
815.51 0
815.57 0
815.64 0
815.70 0
815.77 0
815.83 0
815.90 0
815.97 0
816.03 0
816.10 0
816.16 0
816.23 0
816.29 0
816.36 0
816.42 0
816.49 0
816.55 0
816.62 0
816.69 0
816.75 0
816.82 0
816.88 0
816.95 0
817.01 0
817.08 0
817.14 0
817.21 0
817.27 0
817.34 0
817.41 0
817.47 0
817.54 0
817.60 0
817.67 0
817.73 0
817.80 0
817.86 0
817.93 0
818.00 0
818.06 0
818.13 0
818.19 0
818.26 0
818.32 0
818.39 0
818.45 0
818.52 0
818.59 0
818.65 0
818.72 0
818.78 0
818.85 0
818.91 0
818.98 0
819.04 0
819.11 0
819.18 0
819.24 0
819.31 0
819.37 0
819.44 0
819.50 0
819.57 0
819.64 0
819.70 0
819.77 0
819.83 0
819.90 0
819.96 0
820.03 0
820.09 0
820.16 0
820.23 0
820.29 0
820.36 0
820.42 0
820.49 0
820.55 0
820.62 0
820.69 0
820.75 0
820.82 0
820.88 0
820.95 0
821.01 0
821.08 0
821.14 0
821.21 0
821.28 0
821.34 0
821.41 0
821.47 0
821.54 0
821.60 0
821.67 0
821.74 0
821.80 0
821.87 0
821.93 0
822.00 0
822.06 0
822.13 0
822.20 0
822.26 0
822.33 0
822.39 0
822.46 0
822.52 0
822.59 0
822.66 0
822.72 0
822.79 0
822.85 0
822.92 0
822.98 0
823.05 0
823.12 0
823.18 0
823.25 0
823.31 0
823.38 0
823.44 0
823.51 0
823.58 0
823.64 0
823.71 0
823.77 0
823.84 0
823.91 0
823.97 0
824.04 0
824.10 0
824.17 0
824.23 0
824.30 0
824.37 0
824.43 0
824.50 0
824.56 0
824.63 0
824.69 0
824.76 0
824.83 0
824.89 0
824.96 0
825.02 0
825.09 0
825.16 0
825.22 0
825.29 0
825.35 0
825.42 0
825.48 0
825.55 0
825.62 0
825.68 0
825.75 0
825.81 0
825.88 0
825.95 0
826.01 0
826.08 0
826.14 0
826.21 0
826.27 0
826.34 0
826.41 0
826.47 0
826.54 0
826.60 0
826.67 0
826.74 0
826.80 0
826.87 0
826.93 0
827.00 0
827.07 0
827.13 0
827.20 0
827.26 0
827.33 0
827.40 0
827.46 0
827.53 0
827.59 0
827.66 0
827.72 0
827.79 0
827.86 0
827.92 0
827.99 0
828.05 0
828.12 0
828.19 0
828.25 0
828.32 0
828.38 0
828.45 0
828.52 0
828.58 0
828.65 0
828.71 0
828.78 0
828.85 0
828.91 0
828.98 0
829.04 0
829.11 0
829.18 0
829.24 0
829.31 0
829.37 0
829.44 0
829.51 0
829.57 0
829.64 0
829.70 0
829.77 0
829.84 0
829.90 0
829.97 0
830.03 0
830.10 0
830.17 0
830.23 0
830.30 0
830.36 0
830.43 0
830.50 0
830.56 0
830.63 0
830.69 0
830.76 0
830.83 0
830.89 0
830.96 0
831.02 0
831.09 0
831.16 0
831.22 0
831.29 0
831.36 0
831.42 0
831.49 0
831.55 0
831.62 0
831.69 0
831.75 0
831.82 0
831.88 0
831.95 0
832.02 0
832.08 0
832.15 0
832.21 0
832.28 0
832.35 0
832.41 0
832.48 0
832.54 0
832.61 0
832.68 0
832.74 0
832.81 0
832.88 0
832.94 0
833.01 0
833.07 0
833.14 0
833.21 0
833.27 0
833.34 0
833.40 0
833.47 0
833.54 0
833.60 0
833.67 0
833.74 0
833.80 0
833.87 0
833.93 0
834.00 0
834.07 0
834.13 0
834.20 0
834.27 0
834.33 0
834.40 0
834.46 0
834.53 0
834.60 0
834.66 0
834.73 0
834.79 0
834.86 0
834.93 0
834.99 0
835.06 0
835.13 0
835.19 0
835.26 0
835.32 0
835.39 0
835.46 0
835.52 0
835.59 0
835.66 0
835.72 0
835.79 0
835.85 0
835.92 0
835.99 0
836.05 0
836.12 0
836.19 0
836.25 0
836.32 0
836.38 0
836.45 0
836.52 0
836.58 0
836.65 0
836.72 0
836.78 0
836.85 0
836.91 0
836.98 0
837.05 0
837.11 0
837.18 0
837.25 0
837.31 0
837.38 0
837.45 0
837.51 0
837.58 0
837.64 0
837.71 0
837.78 0
837.84 0
837.91 0
837.98 0
838.04 0
838.11 0
838.17 0
838.24 0
838.31 0
838.37 0
838.44 0
838.51 0
838.57 0
838.64 0
838.71 0
838.77 0
838.84 0
838.90 0
838.97 0
839.04 0
839.10 0
839.17 0
839.24 0
839.30 0
839.37 0
839.44 0
839.50 0
839.57 0
839.64 0
839.70 0
839.77 0
839.83 0
839.90 0
839.97 0
840.03 0
840.10 0
840.17 0
840.23 0
840.30 0
840.37 0
840.43 0
840.50 0
840.57 0
840.63 0
840.70 0
840.76 0
840.83 0
840.90 0
840.96 0
841.03 0
841.10 0
841.16 0
841.23 0
841.30 0
841.36 0
841.43 0
841.50 0
841.56 0
841.63 0
841.70 0
841.76 0
841.83 0
841.89 0
841.96 0
842.03 0
842.09 0
842.16 0
842.23 0
842.29 0
842.36 0
842.43 0
842.49 0
842.56 0
842.63 0
842.69 0
842.76 0
842.83 0
842.89 0
842.96 0
843.03 0
843.09 0
843.16 0
843.22 0
843.29 0
843.36 0
843.42 0
843.49 0
843.56 0
843.62 0
843.69 0
843.76 0
843.82 0
843.89 0
843.96 0
844.02 0
844.09 0
844.16 0
844.22 0
844.29 0
844.36 0
844.42 0
844.49 0
844.56 0
844.62 0
844.69 0
844.76 0
844.82 0
844.89 0
844.96 0
845.02 0
845.09 0
845.16 0
845.22 0
845.29 0
845.36 0
845.42 0
845.49 0
845.56 0
845.62 0
845.69 0
845.76 0
845.82 0
845.89 0
845.96 0
846.02 0
846.09 0
846.16 0
846.22 0
846.29 0
846.36 0
846.42 0
846.49 0
846.56 0
846.62 0
846.69 0
846.76 0
846.82 0
846.89 0
846.96 0
847.02 0
847.09 0
847.16 0
847.22 0
847.29 0
847.36 0
847.42 0
847.49 0
847.56 0
847.62 0
847.69 0
847.76 0
847.82 0
847.89 0
847.96 0
848.02 0
848.09 0
848.16 0
848.22 0
848.29 0
848.36 0
848.42 0
848.49 0
848.56 0
848.62 0
848.69 0
848.76 0
848.82 0
848.89 0
848.96 0
849.02 0
849.09 0
849.16 0
849.22 0
849.29 0
849.36 0
849.43 0
849.49 0
849.56 0
849.63 0
849.69 0
849.76 0
849.83 0
849.89 0
849.96 0
850.03 0
850.09 0
850.16 0
850.23 0
850.29 0
850.36 0
850.43 0
850.49 0
850.56 0
850.63 0
850.69 0
850.76 0
850.83 0
850.90 0
850.96 0
851.03 0
851.10 0
851.16 0
851.23 0
851.30 0
851.36 0
851.43 0
851.50 0
851.56 0
851.63 0
851.70 0
851.76 0
851.83 0
851.90 0
851.97 0
852.03 0
852.10 0
852.17 0
852.23 0
852.30 0
852.37 0
852.43 0
852.50 0
852.57 0
852.63 0
852.70 0
852.77 0
852.83 0
852.90 0
852.97 0
853.04 0
853.10 0
853.17 0
853.24 0
853.30 0
853.37 0
853.44 0
853.50 0
853.57 0
853.64 0
853.71 0
853.77 0
853.84 0
853.91 0
853.97 0
854.04 0
854.11 0
854.17 0
854.24 0
854.31 0
854.37 0
854.44 0
854.51 0
854.58 0
854.64 0
854.71 0
854.78 0
854.84 0
854.91 0
854.98 0
855.04 0
855.11 0
855.18 0
855.25 0
855.31 0
855.38 0
855.45 0
855.51 0
855.58 0
855.65 0
855.72 0
855.78 0
855.85 0
855.92 0
855.98 0
856.05 0
856.12 0
856.18 0
856.25 0
856.32 0
856.39 0
856.45 0
856.52 0
856.59 0
856.65 0
856.72 0
856.79 0
856.86 0
856.92 0
856.99 0
857.06 0
857.12 0
857.19 0
857.26 0
857.32 0
857.39 0
857.46 0
857.53 0
857.59 0
857.66 0
857.73 0
857.79 0
857.86 0
857.93 0
858.00 0
858.06 0
858.13 0
858.20 0
858.26 0
858.33 0
858.40 0
858.47 0
858.53 0
858.60 0
858.67 0
858.73 0
858.80 0
858.87 0
858.94 0
859.00 0
859.07 0
859.14 0
859.20 0
859.27 0
859.34 0
859.41 0
859.47 0
859.54 0
859.61 0
859.68 0
859.74 0
859.81 0
859.88 0
859.94 0
860.01 0
860.08 0
860.15 0
860.21 0
860.28 0
860.35 0
860.41 0
860.48 0
860.55 0
860.62 0
860.68 0
860.75 0
860.82 0
860.88 0
860.95 0
861.02 0
861.09 0
861.15 0
861.22 0
861.29 0
861.36 0
861.42 0
861.49 0
861.56 0
861.62 0
861.69 0
861.76 0
861.83 0
861.89 0
861.96 0
862.03 0
862.10 0
862.16 0
862.23 0
862.30 0
862.36 0
862.43 0
862.50 0
862.57 0
862.63 0
862.70 0
862.77 0
862.84 0
862.90 0
862.97 0
863.04 0
863.11 0
863.17 0
863.24 0
863.31 0
863.37 0
863.44 0
863.51 0
863.58 0
863.64 0
863.71 0
863.78 0
863.85 0
863.91 0
863.98 0
864.05 0
864.12 0
864.18 0
864.25 0
864.32 0
864.39 0
864.45 0
864.52 0
864.59 0
864.65 0
864.72 0
864.79 0
864.86 0
864.92 0
864.99 0
865.06 0
865.13 0
865.19 0
865.26 0
865.33 0
865.40 0
865.46 0
865.53 0
865.60 0
865.67 0
865.73 0
865.80 0
865.87 0
865.94 0
866.00 0
866.07 0
866.14 0
866.21 0
866.27 0
866.34 0
866.41 0
866.47 0
866.54 0
866.61 0
866.68 0
866.74 0
866.81 0
866.88 0
866.95 0
867.01 0
867.08 0
867.15 0
867.22 0
867.28 0
867.35 0
867.42 0
867.49 0
867.55 0
867.62 0
867.69 0
867.76 0
867.82 0
867.89 0
867.96 0
868.03 0
868.09 0
868.16 0
868.23 0
868.30 0
868.36 0
868.43 0
868.50 0
868.57 0
868.64 0
868.70 0
868.77 0
868.84 0
868.91 0
868.97 0
869.04 0
869.11 0
869.18 0
869.24 0
869.31 0
869.38 0
869.45 0
869.51 0
869.58 0
869.65 0
869.72 0
869.78 0
869.85 0
869.92 0
869.99 0
870.05 0
870.12 0
870.19 0
870.26 0
870.32 0
870.39 0
870.46 0
870.53 0
870.59 0
870.66 0
870.73 0
870.80 0
870.87 0
870.93 0
871.00 0
871.07 0
871.14 0
871.20 0
871.27 0
871.34 0
871.41 0
871.47 0
871.54 0
871.61 0
871.68 0
871.74 0
871.81 0
871.88 0
871.95 0
872.02 0
872.08 0
872.15 0
872.22 0
872.29 0
872.35 0
872.42 0
872.49 0
872.56 0
872.62 0
872.69 0
872.76 0
872.83 0
872.90 0
872.96 0
873.03 0
873.10 0
873.17 0
873.23 0
873.30 0
873.37 0
873.44 0
873.50 0
873.57 0
873.64 0
873.71 0
873.78 0
873.84 0
873.91 0
873.98 0
874.05 0
874.11 0
874.18 0
874.25 0
874.32 0
874.39 0
874.45 0
874.52 0
874.59 0
874.66 0
874.72 0
874.79 0
874.86 0
874.93 0
875.00 0
875.06 0
875.13 0
875.20 0
875.27 0
875.33 0
875.40 0
875.47 0
875.54 0
875.61 0
875.67 0
875.74 0
875.81 0
875.88 0
875.94 0
876.01 0
876.08 0
876.15 0
876.22 0
876.28 0
876.35 0
876.42 0
876.49 0
876.56 0
876.62 0
876.69 0
876.76 0
876.83 0
876.89 0
876.96 0
877.03 0
877.10 0
877.17 0
877.23 0
877.30 0
877.37 0
877.44 0
877.51 0
877.57 0
877.64 0
877.71 0
877.78 0
877.85 0
877.91 0
877.98 0
878.05 0
878.12 0
878.18 0
878.25 0
878.32 0
878.39 0
878.46 0
878.52 0
878.59 0
878.66 0
878.73 0
878.80 0
878.86 0
878.93 0
879.00 0
879.07 0
879.14 0
879.20 0
879.27 0
879.34 0
879.41 0
879.48 0
879.54 0
879.61 0
879.68 0
879.75 0
879.82 0
879.88 0
879.95 0
880.02 0
880.09 0
880.16 0
880.22 0
880.29 0
880.36 0
880.43 0
880.50 0
880.56 0
880.63 0
880.70 0
880.77 0
880.84 0
880.90 0
880.97 0
881.04 0
881.11 0
881.18 0
881.24 0
881.31 0
881.38 0
881.45 0
881.52 0
881.58 0
881.65 0
881.72 0
881.79 0
881.86 0
881.92 0
881.99 0
882.06 0
882.13 0
882.20 0
882.26 0
882.33 0
882.40 0
882.47 0
882.54 0
882.60 0
882.67 0
882.74 0
882.81 0
882.88 0
882.95 0
883.01 0
883.08 0
883.15 0
883.22 0
883.29 0
883.35 0
883.42 0
883.49 0
883.56 0
883.63 0
883.69 0
883.76 0
883.83 0
883.90 0
883.97 0
884.03 0
884.10 0
884.17 0
884.24 0
884.31 0
884.38 0
884.44 0
884.51 0
884.58 0
884.65 0
884.72 0
884.78 0
884.85 0
884.92 0
884.99 0
885.06 0
885.13 0
885.19 0
885.26 0
885.33 0
885.40 0
885.47 0
885.53 0
885.60 0
885.67 0
885.74 0
885.81 0
885.88 0
885.94 0
886.01 0
886.08 0
886.15 0
886.22 0
886.28 0
886.35 0
886.42 0
886.49 0
886.56 0
886.63 0
886.69 0
886.76 0
886.83 0
886.90 0
886.97 0
887.04 0
887.10 0
887.17 0
887.24 0
887.31 0
887.38 0
887.45 0
887.51 0
887.58 0
887.65 0
887.72 0
887.79 0
887.85 0
887.92 0
887.99 0
888.06 0
888.13 0
888.20 0
888.26 0
888.33 0
888.40 0
888.47 0
888.54 0
888.61 0
888.67 0
888.74 0
888.81 0
888.88 0
888.95 0
889.02 0
889.08 0
889.15 0
889.22 0
889.29 0
889.36 0
889.43 0
889.49 0
889.56 0
889.63 0
889.70 0
889.77 0
889.84 0
889.90 0
889.97 0
890.04 0
890.11 0
890.18 0
890.25 0
890.31 0
890.38 0
890.45 0
890.52 0
890.59 0
890.66 0
890.73 0
890.79 0
890.86 0
890.93 0
891.00 0
891.07 0
891.14 0
891.20 0
891.27 0
891.34 0
891.41 0
891.48 0
891.55 0
891.61 0
891.68 0
891.75 0
891.82 0
891.89 0
891.96 0
892.03 0
892.09 0
892.16 0
892.23 0
892.30 0
892.37 0
892.44 0
892.50 0
892.57 0
892.64 0
892.71 0
892.78 0
892.85 0
892.92 0
892.98 0
893.05 0
893.12 0
893.19 0
893.26 0
893.33 0
893.39 0
893.46 0
893.53 0
893.60 0
893.67 0
893.74 0
893.81 0
893.87 0
893.94 0
894.01 0
894.08 0
894.15 0
894.22 0
894.29 0
894.35 0
894.42 0
894.49 0
894.56 0
894.63 0
894.70 0
894.77 0
894.83 0
894.90 0
894.97 0
895.04 0
895.11 0
895.18 0
895.25 0
895.31 0
895.38 0
895.45 0
895.52 0
895.59 0
895.66 0
895.73 0
895.79 0
895.86 0
895.93 0
896.00 0
896.07 0
896.14 0
896.21 0
896.27 0
896.34 0
896.41 0
896.48 0
896.55 0
896.62 0
896.69 0
896.75 0
896.82 0
896.89 0
896.96 0
897.03 0
897.10 0
897.17 0
897.23 0
897.30 0
897.37 0
897.44 0
897.51 0
897.58 0
897.65 0
897.72 0
897.78 0
897.85 0
897.92 0
897.99 0
898.06 0
898.13 0
898.20 0
898.26 0
898.33 0
898.40 0
898.47 0
898.54 0
898.61 0
898.68 0
898.75 0
898.81 0
898.88 0
898.95 0
899.02 0
899.09 0
899.16 0
899.23 0
899.30 0
899.36 0
899.43 0
899.50 0
899.57 0
899.64 0
899.71 0
899.78 0
899.85 0
899.91 0
899.98 0
900.05 0
900.12 0
900.19 0
900.26 0
900.33 0
900.40 0
900.46 0
900.53 0
900.60 0
900.67 0
900.74 0
900.81 0
900.88 0
900.95 0
901.01 0
901.08 0
901.15 0
901.22 0
901.29 0
901.36 0
901.43 0
901.50 0
901.56 0
901.63 0
901.70 0
901.77 0
901.84 0
901.91 0
901.98 0
902.05 0
902.12 0
902.18 0
902.25 0
902.32 0
902.39 0
902.46 0
902.53 0
902.60 0
902.67 0
902.73 0
902.80 0
902.87 0
902.94 0
903.01 0
903.08 0
903.15 0
903.22 0
903.29 0
903.35 0
903.42 0
903.49 0
903.56 0
903.63 0
903.70 0
903.77 0
903.84 0
903.91 0
903.97 0
904.04 0
904.11 0
904.18 0
904.25 0
904.32 0
904.39 0
904.46 0
904.53 0
904.60 0
904.66 0
904.73 0
904.80 0
904.87 0
904.94 0
905.01 0
905.08 0
905.15 0
905.22 0
905.28 0
905.35 0
905.42 0
905.49 0
905.56 0
905.63 0
905.70 0
905.77 0
905.84 0
905.91 0
905.97 0
906.04 0
906.11 0
906.18 0
906.25 0
906.32 0
906.39 0
906.46 0
906.53 0
906.60 0
906.66 0
906.73 0
906.80 0
906.87 0
906.94 0
907.01 0
907.08 0
907.15 0
907.22 0
907.29 0
907.35 0
907.42 0
907.49 0
907.56 0
907.63 0
907.70 0
907.77 0
907.84 0
907.91 0
907.98 0
908.04 0
908.11 0
908.18 0
908.25 0
908.32 0
908.39 0
908.46 0
908.53 0
908.60 0
908.67 0
908.74 0
908.80 0
908.87 0
908.94 0
909.01 0
909.08 0
909.15 0
909.22 0
909.29 0
909.36 0
909.43 0
909.50 0
909.56 0
909.63 0
909.70 0
909.77 0
909.84 0
909.91 0
909.98 0
910.05 0
910.12 0
910.19 0
910.26 0
910.33 0
910.39 0
910.46 0
910.53 0
910.60 0
910.67 0
910.74 0
910.81 0
910.88 0
910.95 0
911.02 0
911.09 0
911.16 0
911.22 0
911.29 0
911.36 0
911.43 0
911.50 0
911.57 0
911.64 0
911.71 0
911.78 0
911.85 0
911.92 0
911.99 0
912.05 0
912.12 0
912.19 0
912.26 0
912.33 0
912.40 0
912.47 0
912.54 0
912.61 0
912.68 0
912.75 0
912.82 0
912.89 0
912.95 0
913.02 0
913.09 0
913.16 0
913.23 0
913.30 0
913.37 0
913.44 0
913.51 0
913.58 0
913.65 0
913.72 0
913.79 0
913.85 0
913.92 0
913.99 0
914.06 0
914.13 0
914.20 0
914.27 0
914.34 0
914.41 0
914.48 0
914.55 0
914.62 0
914.69 0
914.76 0
914.83 0
914.89 0
914.96 0
915.03 0
915.10 0
915.17 0
915.24 0
915.31 0
915.38 0
915.45 0
915.52 0
915.59 0
915.66 0
915.73 0
915.80 0
915.87 0
915.93 0
916.00 0
916.07 0
916.14 0
916.21 0
916.28 0
916.35 0
916.42 0
916.49 0
916.56 0
916.63 0
916.70 0
916.77 0
916.84 0
916.91 0
916.98 0
917.04 0
917.11 0
917.18 0
917.25 0
917.32 0
917.39 0
917.46 0
917.53 0
917.60 0
917.67 0
917.74 0
917.81 0
917.88 0
917.95 0
918.02 0
918.09 0
918.16 0
918.22 0
918.29 0
918.36 0
918.43 0
918.50 0
918.57 0
918.64 0
918.71 0
918.78 0
918.85 0
918.92 0
918.99 0
919.06 0
919.13 0
919.20 0
919.27 0
919.34 0
919.41 0
919.48 0
919.54 0
919.61 0
919.68 0
919.75 0
919.82 0
919.89 0
919.96 0
920.03 0
920.10 0
920.17 0
920.24 0
920.31 0
920.38 0
920.45 0
920.52 0
920.59 0
920.66 0
920.73 0
920.80 0
920.87 0
920.94 0
921.00 0
921.07 0
921.14 0
921.21 0
921.28 0
921.35 0
921.42 0
921.49 0
921.56 0
921.63 0
921.70 0
921.77 0
921.84 0
921.91 0
921.98 0
922.05 0
922.12 0
922.19 0
922.26 0
922.33 0
922.40 0
922.47 0
922.54 0
922.61 0
922.67 0
922.74 0
922.81 0
922.88 0
922.95 0
923.02 0
923.09 0
923.16 0
923.23 0
923.30 0
923.37 0
923.44 0
923.51 0
923.58 0
923.65 0
923.72 0
923.79 0
923.86 0
923.93 0
924.00 0
924.07 0
924.14 0
924.21 0
924.28 0
924.35 0
924.42 0
924.49 0
924.56 0
924.62 0
924.69 0
924.76 0
924.83 0
924.90 0
924.97 0
925.04 0
925.11 0
925.18 0
925.25 0
925.32 0
925.39 0
925.46 0
925.53 0
925.60 0
925.67 0
925.74 0
925.81 0
925.88 0
925.95 0
926.02 0
926.09 0
926.16 0
926.23 0
926.30 0
926.37 0
926.44 0
926.51 0
926.58 0
926.65 0
926.72 0
926.79 0
926.86 0
926.93 0
927.00 0
927.07 0
927.14 0
927.21 0
927.27 0
927.34 0
927.41 0
927.48 0
927.55 0
927.62 0
927.69 0
927.76 0
927.83 0
927.90 0
927.97 0
928.04 0
928.11 0
928.18 0
928.25 0
928.32 0
928.39 0
928.46 0
928.53 0
928.60 0
928.67 0
928.74 0
928.81 0
928.88 0
928.95 0
929.02 0
929.09 0
929.16 0
929.23 0
929.30 0
929.37 0
929.44 0
929.51 0
929.58 0
929.65 0
929.72 0
929.79 0
929.86 0
929.93 0
930.00 0
930.07 0
930.14 0
930.21 0
930.28 0
930.35 0
930.42 0
930.49 0
930.56 0
930.63 0
930.70 0
930.77 0
930.84 0
930.91 0
930.98 0
931.05 0
931.12 0
931.19 0
931.26 0
931.33 0
931.40 0
931.47 0
931.54 0
931.61 0
931.68 0
931.75 0
931.82 0
931.89 0
931.96 0
932.03 0
932.10 0
932.17 0
932.24 0
932.31 0
932.38 0
932.45 0
932.52 0
932.59 0
932.66 0
932.73 0
932.80 0
932.87 0
932.94 0
933.01 0
933.08 0
933.15 0
933.22 0
933.29 0
933.36 0
933.43 0
933.50 0
933.57 0
933.64 0
933.71 0
933.78 0
933.85 0
933.92 0
933.99 0
934.06 0
934.13 0
934.20 0
934.27 0
934.34 0
934.41 0
934.48 0
934.55 0
934.62 0
934.69 0
934.76 0
934.83 0
934.90 0
934.97 0
935.04 0
935.11 0
935.18 0
935.25 0
935.32 0
935.39 0
935.46 0
935.53 0
935.60 0
935.67 0
935.74 0
935.81 0
935.88 0
935.95 0
936.02 0
936.09 0
936.16 0
936.23 0
936.30 0
936.37 0
936.44 0
936.51 0
936.58 0
936.65 0
936.72 0
936.79 0
936.86 0
936.93 0
937.00 0
937.07 0
937.14 0
937.21 0
937.28 0
937.35 0
937.42 0
937.49 0
937.56 0
937.63 0
937.70 0
937.77 0
937.84 0
937.91 0
937.98 0
938.05 0
938.12 0
938.19 0
938.26 0
938.33 0
938.40 0
938.47 0
938.54 0
938.61 0
938.69 0
938.76 0
938.83 0
938.90 0
938.97 0
939.04 0
939.11 0
939.18 0
939.25 0
939.32 0
939.39 0
939.46 0
939.53 0
939.60 0
939.67 0
939.74 0
939.81 0
939.88 0
939.95 0
940.02 0
940.09 0
940.16 0
940.23 0
940.30 0
940.37 0
940.44 0
940.51 0
940.58 0
940.65 0
940.72 0
940.79 0
940.86 0
940.93 0
941.00 0
941.07 0
941.14 0
941.21 0
941.28 0
941.36 0
941.43 0
941.50 0
941.57 0
941.64 0
941.71 0
941.78 0
941.85 0
941.92 0
941.99 0
942.06 0
942.13 0
942.20 0
942.27 0
942.34 0
942.41 0
942.48 0
942.55 0
942.62 0
942.69 0
942.76 0
942.83 0
942.90 0
942.97 0
943.04 0
943.11 0
943.18 0
943.25 0
943.32 0
943.40 0
943.47 0
943.54 0
943.61 0
943.68 0
943.75 0
943.82 0
943.89 0
943.96 0
944.03 0
944.10 0
944.17 0
944.24 0
944.31 0
944.38 0
944.45 0
944.52 0
944.59 0
944.66 0
944.73 0
944.80 0
944.87 0
944.94 0
945.02 0
945.09 0
945.16 0
945.23 0
945.30 0
945.37 0
945.44 0
945.51 0
945.58 0
945.65 0
945.72 0
945.79 0
945.86 0
945.93 0
946.00 0
946.07 0
946.14 0
946.21 0
946.28 0
946.35 0
946.42 0
946.50 0
946.57 0
946.64 0
946.71 0
946.78 0
946.85 0
946.92 0
946.99 0
947.06 0
947.13 0
947.20 0
947.27 0
947.34 0
947.41 0
947.48 0
947.55 0
947.62 0
947.69 0
947.76 0
947.84 0
947.91 0
947.98 0
948.05 0
948.12 0
948.19 0
948.26 0
948.33 0
948.40 0
948.47 0
948.54 0
948.61 0
948.68 0
948.75 0
948.82 0
948.89 0
948.96 0
949.04 0
949.11 0
949.18 0
949.25 0
949.32 0
949.39 0
949.46 0
949.53 0
949.60 0
949.67 0
949.74 0
949.81 0
949.88 0
949.95 0
950.02 0
950.09 0
950.16 0
950.24 0
950.31 0
950.38 0
950.45 0
950.52 0
950.59 0
950.66 0
950.73 0
950.80 0
950.87 0
950.94 0
951.01 0
951.08 0
951.15 0
951.22 0
951.30 0
951.37 0
951.44 0
951.51 0
951.58 0
951.65 0
951.72 0
951.79 0
951.86 0
951.93 0
952.00 0
952.07 0
952.14 0
952.21 0
952.29 0
952.36 0
952.43 0
952.50 0
952.57 0
952.64 0
952.71 0
952.78 0
952.85 0
952.92 0
952.99 0
953.06 0
953.13 0
953.21 0
953.28 0
953.35 0
953.42 0
953.49 0
953.56 0
953.63 0
953.70 0
953.77 0
953.84 0
953.91 0
953.98 0
954.05 0
954.13 0
954.20 0
954.27 0
954.34 0
954.41 0
954.48 0
954.55 0
954.62 0
954.69 0
954.76 0
954.83 0
954.90 0
954.97 0
955.05 0
955.12 0
955.19 0
955.26 0
955.33 0
955.40 0
955.47 0
955.54 0
955.61 0
955.68 0
955.75 0
955.82 0
955.90 0
955.97 0
956.04 0
956.11 0
956.18 0
956.25 0
956.32 0
956.39 0
956.46 0
956.53 0
956.60 0
956.68 0
956.75 0
956.82 0
956.89 0
956.96 0
957.03 0
957.10 0
957.17 0
957.24 0
957.31 0
957.38 0
957.46 0
957.53 0
957.60 0
957.67 0
957.74 0
957.81 0
957.88 0
957.95 0
958.02 0
958.09 0
958.16 0
958.24 0
958.31 0
958.38 0
958.45 0
958.52 0
958.59 0
958.66 0
958.73 0
958.80 0
958.87 0
958.94 0
959.02 0
959.09 0
959.16 0
959.23 0
959.30 0
959.37 0
959.44 0
959.51 0
959.58 0
959.65 0
959.73 0
959.80 0
959.87 0
959.94 0
960.01 0
960.08 0
960.15 0
960.22 0
960.29 0
960.36 0
960.44 0
960.51 0
960.58 0
960.65 0
960.72 0
960.79 0
960.86 0
960.93 0
961.00 0
961.08 0
961.15 0
961.22 0
961.29 0
961.36 0
961.43 0
961.50 0
961.57 0
961.64 0
961.71 0
961.79 0
961.86 0
961.93 0
962.00 0
962.07 0
962.14 0
962.21 0
962.28 0
962.35 0
962.43 0
962.50 0
962.57 0
962.64 0
962.71 0
962.78 0
962.85 0
962.92 0
962.99 0
963.07 0
963.14 0
963.21 0
963.28 0
963.35 0
963.42 0
963.49 0
963.56 0
963.63 0
963.71 0
963.78 0
963.85 0
963.92 0
963.99 0
964.06 0
964.13 0
964.20 0
964.28 0
964.35 0
964.42 0
964.49 0
964.56 0
964.63 0
964.70 0
964.77 0
964.84 0
964.92 0
964.99 0
965.06 0
965.13 0
965.20 0
965.27 0
965.34 0
965.41 0
965.49 0
965.56 0
965.63 0
965.70 0
965.77 0
965.84 0
965.91 0
965.98 0
966.06 0
966.13 0
966.20 0
966.27 0
966.34 0
966.41 0
966.48 0
966.55 0
966.62 0
966.70 0
966.77 0
966.84 0
966.91 0
966.98 0
967.05 0
967.12 0
967.20 0
967.27 0
967.34 0
967.41 0
967.48 0
967.55 0
967.62 0
967.69 0
967.77 0
967.84 0
967.91 0
967.98 0
968.05 0
968.12 0
968.19 0
968.26 0
968.34 0
968.41 0
968.48 0
968.55 0
968.62 0
968.69 0
968.76 0
968.84 0
968.91 0
968.98 0
969.05 0
969.12 0
969.19 0
969.26 0
969.33 0
969.41 0
969.48 0
969.55 0
969.62 0
969.69 0
969.76 0
969.83 0
969.91 0
969.98 0
970.05 0
970.12 0
970.19 0
970.26 0
970.33 0
970.41 0
970.48 0
970.55 0
970.62 0
970.69 0
970.76 0
970.83 0
970.90 0
970.98 0
971.05 0
971.12 0
971.19 0
971.26 0
971.33 0
971.40 0
971.48 0
971.55 0
971.62 0
971.69 0
971.76 0
971.83 0
971.90 0
971.98 0
972.05 0
972.12 0
972.19 0
972.26 0
972.33 0
972.41 0
972.48 0
972.55 0
972.62 0
972.69 0
972.76 0
972.83 0
972.91 0
972.98 0
973.05 0
973.12 0
973.19 0
973.26 0
973.33 0
973.41 0
973.48 0
973.55 0
973.62 0
973.69 0
973.76 0
973.83 0
973.91 0
973.98 0
974.05 0
974.12 0
974.19 0
974.26 0
974.34 0
974.41 0
974.48 0
974.55 0
974.62 0
974.69 0
974.76 0
974.84 0
974.91 0
974.98 0
975.05 0
975.12 0
975.19 0
975.27 0
975.34 0
975.41 0
975.48 0
975.55 0
975.62 0
975.70 0
975.77 0
975.84 0
975.91 0
975.98 0
976.05 0
976.12 0
976.20 0
976.27 0
976.34 0
976.41 0
976.48 0
976.55 0
976.63 0
976.70 0
976.77 0
976.84 0
976.91 0
976.98 0
977.06 0
977.13 0
977.20 0
977.27 0
977.34 0
977.41 0
977.49 0
977.56 0
977.63 0
977.70 0
977.77 0
977.84 0
977.92 0
977.99 0
978.06 0
978.13 0
978.20 0
978.27 0
978.35 0
978.42 0
978.49 0
978.56 0
978.63 0
978.70 0
978.78 0
978.85 0
978.92 0
978.99 0
979.06 0
979.13 0
979.21 0
979.28 0
979.35 0
979.42 0
979.49 0
979.56 0
979.64 0
979.71 0
979.78 0
979.85 0
979.92 0
980.00 0
980.07 0
980.14 0
980.21 0
980.28 0
980.35 0
980.43 0
980.50 0
980.57 0
980.64 0
980.71 0
980.78 0
980.86 0
980.93 0
981.00 0
981.07 0
981.14 0
981.22 0
981.29 0
981.36 0
981.43 0
981.50 0
981.57 0
981.65 0
981.72 0
981.79 0
981.86 0
981.93 0
982.01 0
982.08 0
982.15 0
982.22 0
982.29 0
982.36 0
982.44 0
982.51 0
982.58 0
982.65 0
982.72 0
982.80 0
982.87 0
982.94 0
983.01 0
983.08 0
983.15 0
983.23 0
983.30 0
983.37 0
983.44 0
983.51 0
983.59 0
983.66 0
983.73 0
983.80 0
983.87 0
983.95 0
984.02 0
984.09 0
984.16 0
984.23 0
984.30 0
984.38 0
984.45 0
984.52 0
984.59 0
984.66 0
984.74 0
984.81 0
984.88 0
984.95 0
985.02 0
985.10 0
985.17 0
985.24 0
985.31 0
985.38 0
985.46 0
985.53 0
985.60 0
985.67 0
985.74 0
985.82 0
985.89 0
985.96 0
986.03 0
986.10 0
986.17 0
986.25 0
986.32 0
986.39 0
986.46 0
986.53 0
986.61 0
986.68 0
986.75 0
986.82 0
986.89 0
986.97 0
987.04 0
987.11 0
987.18 0
987.25 0
987.33 0
987.40 0
987.47 0
987.54 0
987.61 0
987.69 0
987.76 0
987.83 0
987.90 0
987.98 0
988.05 0
988.12 0
988.19 0
988.26 0
988.34 0
988.41 0
988.48 0
988.55 0
988.62 0
988.70 0
988.77 0
988.84 0
988.91 0
988.98 0
989.06 0
989.13 0
989.20 0
989.27 0
989.34 0
989.42 0
989.49 0
989.56 0
989.63 0
989.70 0
989.78 0
989.85 0
989.92 0
989.99 0
990.07 0
990.14 0
990.21 0
990.28 0
990.35 0
990.43 0
990.50 0
990.57 0
990.64 0
990.71 0
990.79 0
990.86 0
990.93 0
991.00 0
991.08 0
991.15 0
991.22 0
991.29 0
991.36 0
991.44 0
991.51 0
991.58 0
991.65 0
991.72 0
991.80 0
991.87 0
991.94 0
992.01 0
992.09 0
992.16 0
992.23 0
992.30 0
992.37 0
992.45 0
992.52 0
992.59 0
992.66 0
992.74 0
992.81 0
992.88 0
992.95 0
993.02 0
993.10 0
993.17 0
993.24 0
993.31 0
993.39 0
993.46 0
993.53 0
993.60 0
993.67 0
993.75 0
993.82 0
993.89 0
993.96 0
994.04 0
994.11 0
994.18 0
994.25 0
994.32 0
994.40 0
994.47 0
994.54 0
994.61 0
994.69 0
994.76 0
994.83 0
994.90 0
994.97 0
995.05 0
995.12 0
995.19 0
995.26 0
995.34 0
995.41 0
995.48 0
995.55 0
995.63 0
995.70 0
995.77 0
995.84 0
995.91 0
995.99 0
996.06 0
996.13 0
996.20 0
996.28 0
996.35 0
996.42 0
996.49 0
996.57 0
996.64 0
996.71 0
996.78 0
996.86 0
996.93 0
997.00 0
997.07 0
997.14 0
997.22 0
997.29 0
997.36 0
997.43 0
997.51 0
997.58 0
997.65 0
997.72 0
997.80 0
997.87 0
997.94 0
998.01 0
998.09 0
998.16 0
998.23 0
998.30 0
998.38 0
998.45 0
998.52 0
998.59 0
998.67 0
998.74 0
998.81 0
998.88 0
998.95 0
999.03 0
999.10 0
999.17 0
999.24 0
999.32 0
999.39 0
999.46 0
999.53 0
999.61 0
999.68 0
999.75 0
999.82 0
999.90 0
999.97 0
1000.04 0
1000.11 0
1000.19 0
1000.26 0
1000.33 0
1000.40 0
1000.48 0
1000.55 0
1000.62 0
1000.69 0
1000.77 0
1000.84 0
1000.91 0
1000.98 0
1001.06 0
1001.13 0
1001.20 0
1001.27 0
1001.35 0
1001.42 0
1001.49 0
1001.56 0
1001.64 0
1001.71 0
1001.78 0
1001.85 0
1001.93 0
1002.00 0
1002.07 0
1002.14 0
1002.22 0
1002.29 0
1002.36 0
1002.43 0
1002.51 0
1002.58 0
1002.65 0
1002.73 0
1002.80 0
1002.87 0
1002.94 0
1003.02 0
1003.09 0
1003.16 0
1003.23 0
1003.31 0
1003.38 0
1003.45 0
1003.52 0
1003.60 0
1003.67 0
1003.74 0
1003.81 0
1003.89 0
1003.96 0
1004.03 0
1004.10 0
1004.18 0
1004.25 0
1004.32 0
1004.39 0
1004.47 0
1004.54 0
1004.61 0
1004.69 0
1004.76 0
1004.83 0
1004.90 0
1004.98 0
1005.05 0
1005.12 0
1005.19 0
1005.27 0
1005.34 0
1005.41 0
1005.48 0
1005.56 0
1005.63 0
1005.70 0
1005.78 0
1005.85 0
1005.92 0
1005.99 0
1006.07 0
1006.14 0
1006.21 0
1006.28 0
1006.36 0
1006.43 0
1006.50 0
1006.58 0
1006.65 0
1006.72 0
1006.79 0
1006.87 1
1006.94 1
1007.01 1
1007.08 1
1007.16 1
1007.23 1
1007.30 1
1007.38 1
1007.45 0
1007.52 0
1007.59 0
1007.67 0
1007.74 0
1007.81 0
1007.88 0
1007.96 0
1008.03 0
1008.10 0
1008.18 0
1008.25 0
1008.32 0
1008.39 0
1008.47 0
1008.54 0
1008.61 0
1008.68 0
1008.76 0
1008.83 0
1008.90 0
1008.98 0
1009.05 0
1009.12 0
1009.19 0
1009.27 0
1009.34 0
1009.41 0
1009.49 0
1009.56 0
1009.63 0
1009.70 0
1009.78 0
1009.85 0
1009.92 0
1010.00 0
1010.07 0
1010.14 0
1010.21 0
1010.29 0
1010.36 0
1010.43 0
1010.51 0
1010.58 0
1010.65 0
1010.72 0
1010.80 0
1010.87 0
1010.94 0
1011.02 0
1011.09 0
1011.16 0
1011.23 0
1011.31 0
1011.38 0
1011.45 0
1011.53 0
1011.60 0
1011.67 0
1011.74 1
1011.82 1
1011.89 1
1011.96 1
1012.04 1
1012.11 1
1012.18 1
1012.25 1
1012.33 1
1012.40 1
1012.47 1
1012.55 1
1012.62 1
1012.69 1
1012.77 1
1012.84 1
1012.91 1
1012.98 1
1013.06 1
1013.13 1
1013.20 0
1013.28 0
1013.35 0
1013.42 0
1013.49 0
1013.57 0
1013.64 0
1013.71 0
1013.79 0
1013.86 0
1013.93 0
1014.01 0
1014.08 0
1014.15 0
1014.22 0
1014.30 0
1014.37 0
1014.44 0
1014.52 0
1014.59 1
1014.66 1
1014.74 1
1014.81 1
1014.88 1
1014.95 1
1015.03 0
1015.10 0
1015.17 0
1015.25 0
1015.32 0
1015.39 0
1015.47 0
1015.54 0
1015.61 0
1015.68 0
1015.76 0
1015.83 0
1015.90 0
1015.98 0
1016.05 0
1016.12 0
1016.20 0
1016.27 1
1016.34 1
1016.42 1
1016.49 1
1016.56 1
1016.63 1
1016.71 2
1016.78 2
1016.85 2
1016.93 2
1017.00 2
1017.07 2
1017.15 2
1017.22 1
1017.29 1
1017.37 1
1017.44 1
1017.51 1
1017.58 1
1017.66 1
1017.73 0
1017.80 0
1017.88 0
1017.95 0
1018.02 0
1018.10 1
1018.17 1
1018.24 1
1018.32 1
1018.39 1
1018.46 0
1018.54 0
1018.61 0
1018.68 0
1018.75 0
1018.83 0
1018.90 1
1018.97 1
1019.05 1
1019.12 1
1019.19 0
1019.27 0
1019.34 0
1019.41 0
1019.49 0
1019.56 0
1019.63 0
1019.71 0
1019.78 0
1019.85 0
1019.93 0
1020.00 0
1020.07 0
1020.14 0
1020.22 0
1020.29 0
1020.36 0
1020.44 0
1020.51 1
1020.58 1
1020.66 1
1020.73 1
1020.80 1
1020.88 1
1020.95 1
1021.02 1
1021.10 1
1021.17 1
1021.24 1
1021.32 1
1021.39 1
1021.46 1
1021.54 1
1021.61 1
1021.68 1
1021.76 1
1021.83 1
1021.90 1
1021.98 1
1022.05 1
1022.12 1
1022.20 1
1022.27 1
1022.34 1
1022.42 0
1022.49 0
1022.56 0
1022.64 0
1022.71 0
1022.78 1
1022.86 1
1022.93 1
1023.00 1
1023.08 1
1023.15 1
1023.22 1
1023.29 1
1023.37 1
1023.44 1
1023.51 1
1023.59 1
1023.66 1
1023.73 1
1023.81 1
1023.88 1
1023.95 1
1024.03 1
1024.10 1
1024.17 1
1024.25 1
1024.32 1
1024.39 0
1024.47 0
1024.54 0
1024.62 0
1024.69 0
1024.76 0
1024.84 0
1024.91 0
1024.98 0
1025.06 0
1025.13 0
1025.20 0
1025.28 0
1025.35 0
1025.42 0
1025.50 0
1025.57 0
1025.64 0
1025.72 0
1025.79 0
1025.86 0
1025.94 0
1026.01 0
1026.08 0
1026.16 0
1026.23 0
1026.30 0
1026.38 0
1026.45 0
1026.52 0
1026.60 0
1026.67 0
1026.74 0
1026.82 0
1026.89 0
1026.96 0
1027.04 0
1027.11 0
1027.18 0
1027.26 0
1027.33 0
1027.40 0
1027.48 0
1027.55 0
1027.63 0
1027.70 0
1027.77 0
1027.85 0
1027.92 0
1027.99 0
1028.07 0
1028.14 0
1028.21 0
1028.29 0
1028.36 0
1028.43 0
1028.51 0
1028.58 0
1028.65 1
1028.73 1
1028.80 1
1028.87 1
1028.95 1
1029.02 1
1029.09 1
1029.17 1
1029.24 1
1029.32 1
1029.39 1
1029.46 1
1029.54 1
1029.61 1
1029.68 1
1029.76 1
1029.83 1
1029.90 1
1029.98 1
1030.05 1
1030.12 1
1030.20 1
1030.27 1
1030.35 1
1030.42 1
1030.49 1
1030.57 1
1030.64 1
1030.71 1
1030.79 1
1030.86 1
1030.93 1
1031.01 2
1031.08 2
1031.15 2
1031.23 2
1031.30 1
1031.38 1
1031.45 1
1031.52 1
1031.60 1
1031.67 1
1031.74 0
1031.82 0
1031.89 0
1031.96 0
1032.04 1
1032.11 1
1032.19 1
1032.26 1
1032.33 1
1032.41 1
1032.48 1
1032.55 0
1032.63 0
1032.70 0
1032.77 0
1032.85 0
1032.92 0
1033.00 0
1033.07 0
1033.14 0
1033.22 0
1033.29 0
1033.36 0
1033.44 0
1033.51 0
1033.58 0
1033.66 0
1033.73 0
1033.81 0
1033.88 0
1033.95 0
1034.03 0
1034.10 0
1034.17 0
1034.25 0
1034.32 0
1034.40 0
1034.47 0
1034.54 1
1034.62 1
1034.69 1
1034.76 1
1034.84 1
1034.91 1
1034.98 1
1035.06 0
1035.13 0
1035.21 0
1035.28 1
1035.35 1
1035.43 1
1035.50 1
1035.57 1
1035.65 1
1035.72 1
1035.80 1
1035.87 1
1035.94 0
1036.02 0
1036.09 0
1036.17 0
1036.24 0
1036.31 0
1036.39 1
1036.46 1
1036.53 1
1036.61 1
1036.68 1
1036.76 1
1036.83 1
1036.90 1
1036.98 1
1037.05 0
1037.12 0
1037.20 0
1037.27 0
1037.35 1
1037.42 1
1037.49 1
1037.57 1
1037.64 1
1037.71 1
1037.79 1
1037.86 1
1037.94 1
1038.01 1
1038.08 0
1038.16 0
1038.23 0
1038.31 0
1038.38 0
1038.45 0
1038.53 0
1038.60 0
1038.67 0
1038.75 0
1038.82 0
1038.90 0
1038.97 0
1039.04 0
1039.12 0
1039.19 0
1039.27 0
1039.34 0
1039.41 0
1039.49 0
1039.56 0
1039.64 0
1039.71 0
1039.78 0
1039.86 0
1039.93 0
1040.00 0
1040.08 0
1040.15 0
1040.23 0
1040.30 0
1040.37 1
1040.45 1
1040.52 1
1040.60 1
1040.67 1
1040.74 1
1040.82 1
1040.89 1
1040.97 1
1041.04 1
1041.11 1
1041.19 1
1041.26 1
1041.34 1
1041.41 1
1041.48 1
1041.56 1
1041.63 1
1041.71 1
1041.78 1
1041.85 1
1041.93 1
1042.00 1
1042.08 1
1042.15 1
1042.22 1
1042.30 1
1042.37 1
1042.45 1
1042.52 2
1042.59 2
1042.67 2
1042.74 3
1042.82 3
1042.89 3
1042.96 3
1043.04 3
1043.11 3
1043.19 2
1043.26 2
1043.33 2
1043.41 2
1043.48 2
1043.56 2
1043.63 2
1043.70 2
1043.78 2
1043.85 2
1043.93 2
1044.00 1
1044.07 1
1044.15 1
1044.22 1
1044.30 1
1044.37 1
1044.44 1
1044.52 1
1044.59 1
1044.67 1
1044.74 1
1044.81 1
1044.89 2
1044.96 2
1045.04 2
1045.11 2
1045.18 2
1045.26 2
1045.33 2
1045.41 1
1045.48 1
1045.56 1
1045.63 1
1045.70 0
1045.78 0
1045.85 0
1045.93 0
1046.00 0
1046.07 0
1046.15 1
1046.22 1
1046.30 1
1046.37 1
1046.44 1
1046.52 1
1046.59 0
1046.67 0
1046.74 1
1046.82 1
1046.89 1
1046.96 1
1047.04 2
1047.11 2
1047.19 3
1047.26 3
1047.33 3
1047.41 2
1047.48 2
1047.56 2
1047.63 1
1047.71 1
1047.78 1
1047.85 1
1047.93 1
1048.00 1
1048.08 2
1048.15 2
1048.22 2
1048.30 2
1048.37 2
1048.45 1
1048.52 1
1048.60 1
1048.67 1
1048.74 0
1048.82 0
1048.89 0
1048.97 0
1049.04 0
1049.12 0
1049.19 0
1049.26 0
1049.34 0
1049.41 0
1049.49 0
1049.56 0
1049.64 0
1049.71 0
1049.78 0
1049.86 0
1049.93 1
1050.01 1
1050.08 1
1050.16 1
1050.23 1
1050.30 1
1050.38 1
1050.45 1
1050.53 1
1050.60 1
1050.68 1
1050.75 1
1050.82 1
1050.90 1
1050.97 1
1051.05 1
1051.12 1
1051.20 1
1051.27 1
1051.34 1
1051.42 1
1051.49 1
1051.57 1
1051.64 1
1051.72 2
1051.79 2
1051.86 2
1051.94 2
1052.01 2
1052.09 2
1052.16 2
1052.24 1
1052.31 1
1052.38 1
1052.46 1
1052.53 1
1052.61 1
1052.68 1
1052.76 2
1052.83 2
1052.90 2
1052.98 2
1053.05 2
1053.13 2
1053.20 2
1053.28 2
1053.35 2
1053.43 2
1053.50 2
1053.57 2
1053.65 2
1053.72 2
1053.80 2
1053.87 2
1053.95 2
1054.02 2
1054.10 2
1054.17 2
1054.24 2
1054.32 2
1054.39 2
1054.47 3
1054.54 3
1054.62 3
1054.69 3
1054.76 4
1054.84 4
1054.91 4
1054.99 4
1055.06 4
1055.14 4
1055.21 5
1055.29 5
1055.36 5
1055.43 5
1055.51 5
1055.58 5
1055.66 4
1055.73 4
1055.81 4
1055.88 3
1055.96 3
1056.03 3
1056.11 2
1056.18 2
1056.25 2
1056.33 2
1056.40 2
1056.48 2
1056.55 2
1056.63 2
1056.70 2
1056.78 1
1056.85 1
1056.92 2
1057.00 2
1057.07 2
1057.15 2
1057.22 2
1057.30 2
1057.37 2
1057.45 3
1057.52 3
1057.60 3
1057.67 3
1057.74 3
1057.82 3
1057.89 3
1057.97 3
1058.04 3
1058.12 3
1058.19 4
1058.27 4
1058.34 4
1058.42 4
1058.49 4
1058.56 4
1058.64 4
1058.71 3
1058.79 3
1058.86 3
1058.94 3
1059.01 3
1059.09 2
1059.16 2
1059.24 2
1059.31 2
1059.38 2
1059.46 2
1059.53 2
1059.61 2
1059.68 2
1059.76 2
1059.83 2
1059.91 1
1059.98 1
1060.06 1
1060.13 2
1060.21 2
1060.28 2
1060.35 3
1060.43 3
1060.50 3
1060.58 4
1060.65 4
1060.73 4
1060.80 4
1060.88 4
1060.95 3
1061.03 3
1061.10 3
1061.18 2
1061.25 2
1061.33 3
1061.40 3
1061.47 4
1061.55 4
1061.62 4
1061.70 4
1061.77 4
1061.85 3
1061.92 2
1062.00 2
1062.07 1
1062.15 1
1062.22 1
1062.30 1
1062.37 2
1062.45 2
1062.52 3
1062.59 3
1062.67 4
1062.74 4
1062.82 4
1062.89 4
1062.97 4
1063.04 4
1063.12 4
1063.19 3
1063.27 3
1063.34 2
1063.42 2
1063.49 1
1063.57 1
1063.64 0
1063.72 0
1063.79 0
1063.87 0
1063.94 1
1064.01 1
1064.09 1
1064.16 2
1064.24 2
1064.31 2
1064.39 2
1064.46 2
1064.54 2
1064.61 2
1064.69 2
1064.76 2
1064.84 2
1064.91 2
1064.99 2
1065.06 2
1065.14 2
1065.21 2
1065.29 2
1065.36 2
1065.44 1
1065.51 1
1065.59 1
1065.66 1
1065.73 1
1065.81 1
1065.88 1
1065.96 1
1066.03 1
1066.11 1
1066.18 1
1066.26 1
1066.33 1
1066.41 1
1066.48 1
1066.56 2
1066.63 2
1066.71 3
1066.78 3
1066.86 3
1066.93 3
1067.01 3
1067.08 3
1067.16 2
1067.23 2
1067.31 2
1067.38 2
1067.46 2
1067.53 2
1067.61 2
1067.68 2
1067.76 2
1067.83 3
1067.91 3
1067.98 3
1068.06 4
1068.13 4
1068.21 4
1068.28 3
1068.36 3
1068.43 2
1068.50 2
1068.58 2
1068.65 2
1068.73 2
1068.80 2
1068.88 3
1068.95 3
1069.03 3
1069.10 3
1069.18 3
1069.25 4
1069.33 4
1069.40 4
1069.48 5
1069.55 5
1069.63 5
1069.70 5
1069.78 4
1069.85 4
1069.93 3
1070.00 2
1070.08 2
1070.15 2
1070.23 2
1070.30 1
1070.38 1
1070.45 1
1070.53 1
1070.60 0
1070.68 0
1070.75 1
1070.83 1
1070.90 1
1070.98 2
1071.05 2
1071.13 2
1071.20 2
1071.28 2
1071.35 2
1071.43 2
1071.50 1
1071.58 1
1071.65 1
1071.73 0
1071.80 0
1071.88 0
1071.95 0
1072.03 0
1072.10 0
1072.18 0
1072.25 0
1072.33 0
1072.40 0
1072.48 0
1072.55 0
1072.63 1
1072.70 2
1072.78 2
1072.85 3
1072.93 3
1073.00 3
1073.08 2
1073.15 2
1073.23 2
1073.30 2
1073.38 2
1073.46 2
1073.53 1
1073.61 1
1073.68 1
1073.76 1
1073.83 1
1073.91 1
1073.98 1
1074.06 2
1074.13 3
1074.21 4
1074.28 4
1074.36 5
1074.43 5
1074.51 6
1074.58 6
1074.66 6
1074.73 6
1074.81 7
1074.88 7
1074.96 7
1075.03 7
1075.11 6
1075.18 6
1075.26 5
1075.33 5
1075.41 4
1075.48 4
1075.56 4
1075.63 4
1075.71 3
1075.78 3
1075.86 3
1075.93 2
1076.01 2
1076.08 2
1076.16 2
1076.24 2
1076.31 2
1076.39 3
1076.46 3
1076.54 4
1076.61 4
1076.69 4
1076.76 4
1076.84 4
1076.91 4
1076.99 4
1077.06 3
1077.14 3
1077.21 3
1077.29 2
1077.36 2
1077.44 1
1077.51 1
1077.59 1
1077.66 1
1077.74 1
1077.81 1
1077.89 1
1077.97 2
1078.04 2
1078.12 3
1078.19 3
1078.27 4
1078.34 4
1078.42 4
1078.49 4
1078.57 4
1078.64 4
1078.72 4
1078.79 3
1078.87 3
1078.94 3
1079.02 3
1079.09 3
1079.17 3
1079.24 3
1079.32 2
1079.40 2
1079.47 2
1079.55 2
1079.62 2
1079.70 2
1079.77 3
1079.85 3
1079.92 3
1080.00 3
1080.07 3
1080.15 3
1080.22 3
1080.30 3
1080.37 3
1080.45 3
1080.53 3
1080.60 3
1080.68 2
1080.75 2
1080.83 2
1080.90 1
1080.98 1
1081.05 1
1081.13 1
1081.20 2
1081.28 2
1081.35 2
1081.43 3
1081.50 3
1081.58 3
1081.66 3
1081.73 3
1081.81 3
1081.88 3
1081.96 3
1082.03 3
1082.11 3
1082.18 3
1082.26 2
1082.33 2
1082.41 2
1082.48 1
1082.56 1
1082.64 1
1082.71 1
1082.79 2
1082.86 2
1082.94 3
1083.01 3
1083.09 3
1083.16 4
1083.24 4
1083.31 4
1083.39 4
1083.47 4
1083.54 5
1083.62 5
1083.69 5
1083.77 5
1083.84 5
1083.92 5
1083.99 4
1084.07 4
1084.14 4
1084.22 4
1084.30 5
1084.37 5
1084.45 5
1084.52 5
1084.60 5
1084.67 5
1084.75 5
1084.82 5
1084.90 4
1084.97 4
1085.05 3
1085.13 3
1085.20 3
1085.28 3
1085.35 3
1085.43 3
1085.50 3
1085.58 3
1085.65 4
1085.73 4
1085.81 4
1085.88 3
1085.96 3
1086.03 3
1086.11 4
1086.18 4
1086.26 4
1086.33 4
1086.41 4
1086.48 4
1086.56 4
1086.64 3
1086.71 3
1086.79 2
1086.86 2
1086.94 2
1087.01 3
1087.09 3
1087.16 3
1087.24 2
1087.32 2
1087.39 1
1087.47 1
1087.54 0
1087.62 0
1087.69 0
1087.77 0
1087.85 0
1087.92 0
1088.00 0
1088.07 0
1088.15 0
1088.22 0
1088.30 0
1088.37 0
1088.45 0
1088.53 0
1088.60 0
1088.68 0
1088.75 1
1088.83 1
1088.90 1
1088.98 1
1089.05 1
1089.13 1
1089.21 1
1089.28 1
1089.36 1
1089.43 1
1089.51 1
1089.58 1
1089.66 2
1089.74 2
1089.81 2
1089.89 2
1089.96 3
1090.04 3
1090.11 3
1090.19 3
1090.27 2
1090.34 2
1090.42 2
1090.49 1
1090.57 1
1090.64 2
1090.72 2
1090.80 3
1090.87 3
1090.95 3
1091.02 3
1091.10 3
1091.17 4
1091.25 4
1091.33 5
1091.40 7
1091.48 7
1091.55 8
1091.63 8
1091.70 8
1091.78 8
1091.86 7
1091.93 6
1092.01 6
1092.08 5
1092.16 4
1092.23 4
1092.31 3
1092.39 3
1092.46 3
1092.54 2
1092.61 2
1092.69 2
1092.76 2
1092.84 3
1092.92 3
1092.99 3
1093.07 4
1093.14 4
1093.22 4
1093.29 4
1093.37 4
1093.45 4
1093.52 4
1093.60 4
1093.67 4
1093.75 4
1093.83 4
1093.90 4
1093.98 4
1094.05 5
1094.13 5
1094.20 5
1094.28 5
1094.36 5
1094.43 5
1094.51 4
1094.58 4
1094.66 4
1094.73 3
1094.81 3
1094.89 3
1094.96 3
1095.04 3
1095.11 4
1095.19 4
1095.27 5
1095.34 5
1095.42 5
1095.49 5
1095.57 5
1095.65 5
1095.72 4
1095.80 4
1095.87 3
1095.95 3
1096.02 3
1096.10 4
1096.18 4
1096.25 4
1096.33 5
1096.40 5
1096.48 6
1096.56 6
1096.63 6
1096.71 6
1096.78 6
1096.86 6
1096.94 7
1097.01 7
1097.09 7
1097.16 7
1097.24 7
1097.31 7
1097.39 7
1097.47 8
1097.54 8
1097.62 9
1097.69 9
1097.77 10
1097.85 11
1097.92 11
1098.00 12
1098.07 11
1098.15 11
1098.23 10
1098.30 9
1098.38 8
1098.45 7
1098.53 5
1098.61 4
1098.68 2
1098.76 1
1098.83 1
1098.91 1
1098.99 1
1099.06 2
1099.14 3
1099.21 3
1099.29 4
1099.37 5
1099.44 5
1099.52 5
1099.59 5
1099.67 5
1099.75 6
1099.82 6
1099.90 6
1099.97 7
1100.05 7
1100.13 7
1100.20 7
1100.28 7
1100.35 7
1100.43 7
1100.51 7
1100.58 7
1100.66 6
1100.73 6
1100.81 5
1100.89 5
1100.96 4
1101.04 5
1101.11 5
1101.19 6
1101.27 7
1101.34 8
1101.42 8
1101.49 9
1101.57 9
1101.65 8
1101.72 8
1101.80 8
1101.87 8
1101.95 8
1102.03 9
1102.10 9
1102.18 9
1102.26 9
1102.33 9
1102.41 9
1102.48 10
1102.56 10
1102.64 10
1102.71 10
1102.79 10
1102.86 10
1102.94 10
1103.02 9
1103.09 9
1103.17 8
1103.24 8
1103.32 7
1103.40 7
1103.47 7
1103.55 7
1103.63 6
1103.70 6
1103.78 5
1103.85 5
1103.93 4
1104.01 4
1104.08 4
1104.16 4
1104.23 5
1104.31 6
1104.39 6
1104.46 7
1104.54 8
1104.62 8
1104.69 8
1104.77 8
1104.84 8
1104.92 7
1105.00 6
1105.07 6
1105.15 5
1105.22 5
1105.30 4
1105.38 4
1105.45 5
1105.53 5
1105.61 5
1105.68 5
1105.76 5
1105.83 5
1105.91 6
1105.99 6
1106.06 7
1106.14 9
1106.22 10
1106.29 11
1106.37 11
1106.44 12
1106.52 11
1106.60 11
1106.67 10
1106.75 9
1106.83 8
1106.90 7
1106.98 7
1107.05 6
1107.13 5
1107.21 5
1107.28 4
1107.36 4
1107.44 4
1107.51 5
1107.59 5
1107.66 6
1107.74 7
1107.82 8
1107.89 8
1107.97 8
1108.05 7
1108.12 6
1108.20 5
1108.27 4
1108.35 3
1108.43 2
1108.50 2
1108.58 1
1108.66 2
1108.73 2
1108.81 2
1108.88 3
1108.96 3
1109.04 3
1109.11 3
1109.19 4
1109.27 4
1109.34 4
1109.42 3
1109.50 3
1109.57 4
1109.65 4
1109.72 4
1109.80 4
1109.88 5
1109.95 5
1110.03 5
1110.11 5
1110.18 5
1110.26 5
1110.34 5
1110.41 5
1110.49 6
1110.56 6
1110.64 7
1110.72 7
1110.79 8
1110.87 9
1110.95 9
1111.02 9
1111.10 9
1111.18 9
1111.25 8
1111.33 7
1111.40 6
1111.48 5
1111.56 4
1111.63 3
1111.71 2
1111.79 2
1111.86 1
1111.94 1
1112.02 1
1112.09 2
1112.17 2
1112.25 3
1112.32 4
1112.40 4
1112.47 5
1112.55 5
1112.63 5
1112.70 6
1112.78 6
1112.86 6
1112.93 6
1113.01 5
1113.09 5
1113.16 4
1113.24 3
1113.32 2
1113.39 2
1113.47 2
1113.55 2
1113.62 2
1113.70 3
1113.77 4
1113.85 4
1113.93 5
1114.00 5
1114.08 5
1114.16 4
1114.23 5
1114.31 5
1114.39 5
1114.46 6
1114.54 6
1114.62 6
1114.69 6
1114.77 6
1114.85 6
1114.92 6
1115.00 6
1115.08 7
1115.15 8
1115.23 9
1115.30 9
1115.38 10
1115.46 9
1115.53 9
1115.61 8
1115.69 7
1115.76 7
1115.84 7
1115.92 7
1115.99 8
1116.07 9
1116.15 9
1116.22 9
1116.30 9
1116.38 9
1116.45 8
1116.53 8
1116.61 8
1116.68 7
1116.76 8
1116.84 8
1116.91 8
1116.99 8
1117.07 8
1117.14 8
1117.22 8
1117.30 8
1117.37 7
1117.45 7
1117.53 7
1117.60 6
1117.68 5
1117.76 5
1117.83 4
1117.91 3
1117.99 3
1118.06 2
1118.14 2
1118.22 2
1118.29 2
1118.37 1
1118.45 1
1118.52 1
1118.60 0
1118.68 0
1118.75 0
1118.83 1
1118.91 1
1118.98 1
1119.06 2
1119.14 2
1119.21 2
1119.29 3
1119.37 4
1119.44 5
1119.52 7
1119.60 9
1119.67 10
1119.75 11
1119.83 12
1119.90 12
1119.98 12
1120.06 12
1120.13 11
1120.21 10
1120.29 10
1120.36 9
1120.44 10
1120.52 10
1120.59 11
1120.67 12
1120.75 13
1120.82 14
1120.90 14
1120.98 14
1121.05 14
1121.13 13
1121.21 12
1121.28 11
1121.36 10
1121.44 9
1121.51 8
1121.59 8
1121.67 7
1121.74 7
1121.82 7
1121.90 7
1121.97 6
1122.05 6
1122.13 5
1122.20 4
1122.28 4
1122.36 3
1122.43 2
1122.51 2
1122.59 2
1122.66 1
1122.74 1
1122.82 0
1122.90 0
1122.97 0
1123.05 0
1123.13 0
1123.20 0
1123.28 0
1123.36 0
1123.43 0
1123.51 0
1123.59 0
1123.66 1
1123.74 1
1123.82 2
1123.89 3
1123.97 5
1124.05 6
1124.12 8
1124.20 9
1124.28 11
1124.36 11
1124.43 12
1124.51 12
1124.59 11
1124.66 10
1124.74 9
1124.82 7
1124.89 6
1124.97 5
1125.05 4
1125.12 3
1125.20 4
1125.28 4
1125.35 5
1125.43 6
1125.51 7
1125.58 8
1125.66 8
1125.74 7
1125.82 6
1125.89 5
1125.97 3
1126.05 2
1126.12 1
1126.20 0
1126.28 0
1126.35 0
1126.43 0
1126.51 0
1126.58 1
1126.66 2
1126.74 3
1126.82 5
1126.89 6
1126.97 7
1127.05 7
1127.12 7
1127.20 7
1127.28 7
1127.35 8
1127.43 8
1127.51 9
1127.59 10
1127.66 10
1127.74 9
1127.82 8
1127.89 6
1127.97 4
1128.05 3
1128.12 2
1128.20 3
1128.28 4
1128.35 5
1128.43 7
1128.51 9
1128.59 11
1128.66 12
1128.74 13
1128.82 12
1128.89 11
1128.97 10
1129.05 9
1129.12 8
1129.20 7
1129.28 7
1129.36 7
1129.43 7
1129.51 7
1129.59 7
1129.66 7
1129.74 7
1129.82 7
1129.90 7
1129.97 6
1130.05 6
1130.13 5
1130.20 4
1130.28 4
1130.36 4
1130.43 4
1130.51 4
1130.59 5
1130.67 5
1130.74 6
1130.82 7
1130.90 7
1130.97 7
1131.05 6
1131.13 6
1131.21 5
1131.28 5
1131.36 5
1131.44 5
1131.51 5
1131.59 5
1131.67 4
1131.74 4
1131.82 3
1131.90 2
1131.98 0
1132.05 0
1132.13 0
1132.21 0
1132.28 0
1132.36 0
1132.44 0
1132.52 1
1132.59 2
1132.67 4
1132.75 4
1132.82 5
1132.90 5
1132.98 4
1133.06 4
1133.13 3
1133.21 3
1133.29 3
1133.36 3
1133.44 4
1133.52 4
1133.60 4
1133.67 4
1133.75 4
1133.83 3
1133.90 3
1133.98 3
1134.06 4
1134.14 4
1134.21 5
1134.29 5
1134.37 6
1134.45 6
1134.52 7
1134.60 8
1134.68 9
1134.75 10
1134.83 10
1134.91 11
1134.99 10
1135.06 10
1135.14 9
1135.22 9
1135.29 9
1135.37 9
1135.45 10
1135.53 11
1135.60 13
1135.68 14
1135.76 15
1135.83 16
1135.91 16
1135.99 16
1136.07 16
1136.14 15
1136.22 15
1136.30 14
1136.38 12
1136.45 11
1136.53 10
1136.61 9
1136.68 8
1136.76 7
1136.84 6
1136.92 6
1136.99 5
1137.07 4
1137.15 4
1137.23 4
1137.30 4
1137.38 4
1137.46 4
1137.53 4
1137.61 4
1137.69 4
1137.77 3
1137.84 2
1137.92 1
1138.00 0
1138.08 0
1138.15 0
1138.23 0
1138.31 0
1138.39 0
1138.46 1
1138.54 2
1138.62 3
1138.69 4
1138.77 4
1138.85 4
1138.93 4
1139.00 4
1139.08 5
1139.16 6
1139.24 7
1139.31 9
1139.39 10
1139.47 11
1139.55 12
1139.62 12
1139.70 13
1139.78 13
1139.86 12
1139.93 12
1140.01 12
1140.09 13
1140.16 13
1140.24 13
1140.32 13
1140.40 13
1140.47 12
1140.55 10
1140.63 9
1140.71 7
1140.78 6
1140.86 4
1140.94 4
1141.02 4
1141.09 4
1141.17 4
1141.25 4
1141.33 4
1141.40 3
1141.48 2
1141.56 1
1141.64 1
1141.71 1
1141.79 2
1141.87 4
1141.95 7
1142.02 9
1142.10 12
1142.18 14
1142.26 15
1142.33 15
1142.41 15
1142.49 14
1142.56 13
1142.64 13
1142.72 12
1142.80 11
1142.87 11
1142.95 10
1143.03 10
1143.11 9
1143.18 8
1143.26 8
1143.34 8
1143.42 8
1143.49 9
1143.57 9
1143.65 10
1143.73 10
1143.80 10
1143.88 9
1143.96 8
1144.04 7
1144.11 5
1144.19 5
1144.27 4
1144.35 4
1144.42 4
1144.50 5
1144.58 5
1144.66 6
1144.74 6
1144.81 6
1144.89 6
1144.97 6
1145.05 6
1145.12 6
1145.20 7
1145.28 7
1145.36 6
1145.43 6
1145.51 6
1145.59 6
1145.67 6
1145.74 6
1145.82 6
1145.90 6
1145.98 6
1146.05 7
1146.13 7
1146.21 7
1146.29 7
1146.36 8
1146.44 8
1146.52 9
1146.60 9
1146.67 10
1146.75 11
1146.83 11
1146.91 11
1146.99 11
1147.06 10
1147.14 8
1147.22 6
1147.30 5
1147.37 3
1147.45 3
1147.53 3
1147.61 4
1147.68 6
1147.76 7
1147.84 9
1147.92 11
1147.99 12
1148.07 13
1148.15 14
1148.23 15
1148.30 16
1148.38 16
1148.46 16
1148.54 15
1148.62 14
1148.69 12
1148.77 10
1148.85 9
1148.93 7
1149.00 7
1149.08 6
1149.16 6
1149.24 6
1149.31 7
1149.39 7
1149.47 7
1149.55 8
1149.63 8
1149.70 9
1149.78 10
1149.86 11
1149.94 13
1150.01 14
1150.09 15
1150.17 16
1150.25 17
1150.33 17
1150.40 17
1150.48 18
1150.56 18
1150.64 18
1150.71 18
1150.79 17
1150.87 16
1150.95 15
1151.02 13
1151.10 12
1151.18 10
1151.26 10
1151.34 9
1151.41 9
1151.49 9
1151.57 9
1151.65 9
1151.72 9
1151.80 9
1151.88 9
1151.96 10
1152.04 11
1152.11 12
1152.19 12
1152.27 13
1152.35 13
1152.42 13
1152.50 13
1152.58 13
1152.66 13
1152.74 12
1152.81 12
1152.89 12
1152.97 11
1153.05 11
1153.13 12
1153.20 12
1153.28 13
1153.36 13
1153.44 14
1153.51 14
1153.59 13
1153.67 13
1153.75 12
1153.83 11
1153.90 10
1153.98 10
1154.06 10
1154.14 10
1154.22 10
1154.29 10
1154.37 10
1154.45 10
1154.53 9
1154.60 9
1154.68 8
1154.76 7
1154.84 6
1154.92 5
1154.99 5
1155.07 5
1155.15 4
1155.23 4
1155.31 4
1155.38 3
1155.46 3
1155.54 2
1155.62 2
1155.69 2
1155.77 2
1155.85 3
1155.93 4
1156.01 5
1156.08 7
1156.16 9
1156.24 11
1156.32 12
1156.40 14
1156.47 15
1156.55 15
1156.63 15
1156.71 15
1156.79 14
1156.86 13
1156.94 12
1157.02 11
1157.10 11
1157.18 10
1157.25 10
1157.33 10
1157.41 10
1157.49 10
1157.57 9
1157.64 9
1157.72 9
1157.80 9
1157.88 9
1157.96 9
1158.03 9
1158.11 9
1158.19 9
1158.27 9
1158.35 8
1158.42 7
1158.50 7
1158.58 6
1158.66 6
1158.74 7
1158.81 8
1158.89 8
1158.97 9
1159.05 10
1159.13 9
1159.20 9
1159.28 7
1159.36 5
1159.44 3
1159.52 1
1159.59 0
1159.67 0
1159.75 0
1159.83 0
1159.91 0
1159.98 0
1160.06 0
1160.14 1
1160.22 2
1160.30 3
1160.37 4
1160.45 4
1160.53 4
1160.61 4
1160.69 4
1160.77 4
1160.84 5
1160.92 6
1161.00 7
1161.08 9
1161.16 10
1161.23 12
1161.31 13
1161.39 13
1161.47 13
1161.55 13
1161.62 13
1161.70 13
1161.78 13
1161.86 14
1161.94 14
1162.01 14
1162.09 15
1162.17 15
1162.25 15
1162.33 15
1162.41 14
1162.48 14
1162.56 13
1162.64 12
1162.72 11
1162.80 10
1162.87 9
1162.95 8
1163.03 7
1163.11 7
1163.19 7
1163.27 7
1163.34 8
1163.42 9
1163.50 10
1163.58 12
1163.66 13
1163.73 14
1163.81 15
1163.89 15
1163.97 15
1164.05 14
1164.13 14
1164.20 14
1164.28 14
1164.36 14
1164.44 14
1164.52 15
1164.59 15
1164.67 16
1164.75 16
1164.83 16
1164.91 15
1164.99 15
1165.06 14
1165.14 13
1165.22 13
1165.30 12
1165.38 12
1165.45 11
1165.53 11
1165.61 10
1165.69 10
1165.77 10
1165.85 11
1165.92 11
1166.00 12
1166.08 14
1166.16 15
1166.24 17
1166.32 18
1166.39 19
1166.47 21
1166.55 21
1166.63 21
1166.71 21
1166.79 21
1166.86 20
1166.94 20
1167.02 20
1167.10 19
1167.18 19
1167.26 18
1167.33 17
1167.41 16
1167.49 15
1167.57 14
1167.65 13
1167.73 12
1167.80 11
1167.88 10
1167.96 10
1168.04 9
1168.12 9
1168.19 9
1168.27 9
1168.35 9
1168.43 9
1168.51 10
1168.59 11
1168.67 12
1168.74 13
1168.82 14
1168.90 15
1168.98 17
1169.06 18
1169.14 20
1169.21 21
1169.29 23
1169.37 25
1169.45 26
1169.53 27
1169.61 27
1169.68 27
1169.76 26
1169.84 25
1169.92 23
1170.00 22
1170.08 20
1170.15 19
1170.23 18
1170.31 18
1170.39 19
1170.47 20
1170.55 22
1170.62 25
1170.70 27
1170.78 29
1170.86 30
1170.94 32
1171.02 33
1171.10 33
1171.17 33
1171.25 32
1171.33 31
1171.41 29
1171.49 27
1171.57 24
1171.64 21
1171.72 19
1171.80 17
1171.88 15
1171.96 14
1172.04 14
1172.12 15
1172.19 17
1172.27 18
1172.35 20
1172.43 21
1172.51 22
1172.59 21
1172.66 21
1172.74 19
1172.82 17
1172.90 15
1172.98 14
1173.06 12
1173.14 10
1173.21 8
1173.29 6
1173.37 4
1173.45 3
1173.53 2
1173.61 2
1173.68 2
1173.76 4
1173.84 5
1173.92 7
1174.00 9
1174.08 10
1174.16 11
1174.23 12
1174.31 12
1174.39 12
1174.47 12
1174.55 12
1174.63 12
1174.71 12
1174.78 12
1174.86 12
1174.94 12
1175.02 12
1175.10 13
1175.18 13
1175.26 14
1175.33 15
1175.41 16
1175.49 16
1175.57 17
1175.65 17
1175.73 17
1175.81 17
1175.88 17
1175.96 17
1176.04 17
1176.12 17
1176.20 17
1176.28 16
1176.36 15
1176.43 14
1176.51 12
1176.59 10
1176.67 9
1176.75 8
1176.83 7
1176.91 8
1176.99 9
1177.06 11
1177.14 12
1177.22 14
1177.30 15
1177.38 16
1177.46 16
1177.54 16
1177.61 16
1177.69 15
1177.77 14
1177.85 14
1177.93 13
1178.01 14
1178.09 14
1178.16 15
1178.24 17
1178.32 18
1178.40 20
1178.48 21
1178.56 22
1178.64 22
1178.72 22
1178.79 22
1178.87 22
1178.95 21
1179.03 21
1179.11 20
1179.19 20
1179.27 19
1179.35 18
1179.42 16
1179.50 14
1179.58 13
1179.66 12
1179.74 11
1179.82 11
1179.90 12
1179.97 13
1180.05 14
1180.13 14
1180.21 14
1180.29 15
1180.37 14
1180.45 14
1180.53 13
1180.60 12
1180.68 11
1180.76 10
1180.84 8
1180.92 7
1181.00 6
1181.08 5
1181.16 5
1181.23 4
1181.31 5
1181.39 5
1181.47 6
1181.55 7
1181.63 8
1181.71 9
1181.79 10
1181.87 12
1181.94 13
1182.02 15
1182.10 17
1182.18 18
1182.26 19
1182.34 20
1182.42 21
1182.50 22
1182.57 22
1182.65 21
1182.73 20
1182.81 19
1182.89 18
1182.97 17
1183.05 16
1183.13 15
1183.20 15
1183.28 16
1183.36 17
1183.44 18
1183.52 18
1183.60 18
1183.68 18
1183.76 16
1183.84 14
1183.91 12
1183.99 10
1184.07 8
1184.15 6
1184.23 5
1184.31 5
1184.39 6
1184.47 7
1184.55 9
1184.62 11
1184.70 12
1184.78 13
1184.86 14
1184.94 13
1185.02 12
1185.10 11
1185.18 10
1185.26 10
1185.33 9
1185.41 10
1185.49 10
1185.57 11
1185.65 12
1185.73 13
1185.81 13
1185.89 13
1185.97 13
1186.04 12
1186.12 11
1186.20 9
1186.28 8
1186.36 7
1186.44 6
1186.52 6
1186.60 7
1186.68 7
1186.76 8
1186.83 9
1186.91 9
1186.99 10
1187.07 10
1187.15 9
1187.23 9
1187.31 8
1187.39 7
1187.47 6
1187.54 5
1187.62 5
1187.70 5
1187.78 5
1187.86 6
1187.94 7
1188.02 8
1188.10 9
1188.18 11
1188.26 11
1188.33 12
1188.41 12
1188.49 12
1188.57 11
1188.65 11
1188.73 10
1188.81 8
1188.89 7
1188.97 5
1189.05 4
1189.13 4
1189.20 3
1189.28 4
1189.36 4
1189.44 6
1189.52 7
1189.60 9
1189.68 10
1189.76 11
1189.84 11
1189.92 12
1189.99 12
1190.07 11
1190.15 11
1190.23 10
1190.31 10
1190.39 11
1190.47 11
1190.55 12
1190.63 12
1190.71 12
1190.79 12
1190.86 12
1190.94 11
1191.02 11
1191.10 11
1191.18 12
1191.26 12
1191.34 13
1191.42 15
1191.50 16
1191.58 17
1191.66 19
1191.73 19
1191.81 19
1191.89 19
1191.97 18
1192.05 16
1192.13 14
1192.21 12
1192.29 9
1192.37 8
1192.45 7
1192.53 7
1192.61 8
1192.68 10
1192.76 12
1192.84 15
1192.92 17
1193.00 19
1193.08 20
1193.16 21
1193.24 21
1193.32 22
1193.40 22
1193.48 22
1193.56 23
1193.63 23
1193.71 24
1193.79 25
1193.87 25
1193.95 25
1194.03 25
1194.11 24
1194.19 23
1194.27 21
1194.35 19
1194.43 18
1194.51 16
1194.58 15
1194.66 14
1194.74 13
1194.82 12
1194.90 12
1194.98 11
1195.06 10
1195.14 9
1195.22 9
1195.30 8
1195.38 7
1195.46 7
1195.54 7
1195.61 7
1195.69 7
1195.77 7
1195.85 7
1195.93 7
1196.01 7
1196.09 7
1196.17 7
1196.25 7
1196.33 7
1196.41 7
1196.49 6
1196.57 6
1196.65 7
1196.72 7
1196.80 9
1196.88 10
1196.96 11
1197.04 12
1197.12 12
1197.20 12
1197.28 12
1197.36 11
1197.44 11
1197.52 12
1197.60 12
1197.68 13
1197.76 14
1197.83 14
1197.91 13
1197.99 11
1198.07 8
1198.15 5
1198.23 3
1198.31 1
1198.39 0
1198.47 0
1198.55 1
1198.63 3
1198.71 5
1198.79 6
1198.87 8
1198.95 9
1199.02 9
1199.10 9
1199.18 9
1199.26 10
1199.34 10
1199.42 10
1199.50 10
1199.58 10
1199.66 10
1199.74 9
1199.82 8
1199.90 7
1199.98 6
1200.06 4
1200.14 3
1200.22 2
1200.30 1
1200.37 1
1200.45 1
1200.53 2
1200.61 4
1200.69 5
1200.77 7
1200.85 9
1200.93 10
1201.01 11
1201.09 13
1201.17 14
1201.25 15
1201.33 17
1201.41 19
1201.49 20
1201.57 21
1201.65 22
1201.72 21
1201.80 20
1201.88 19
1201.96 18
1202.04 17
1202.12 16
1202.20 15
1202.28 14
1202.36 13
1202.44 10
1202.52 7
1202.60 4
1202.68 0
1202.76 0
1202.84 0
1202.92 0
1203.00 0
1203.08 0
1203.16 0
1203.23 0
1203.31 0
1203.39 4
1203.47 8
1203.55 12
1203.63 15
1203.71 18
1203.79 21
1203.87 22
1203.95 23
1204.03 24
1204.11 24
1204.19 23
1204.27 23
1204.35 22
1204.43 21
1204.51 20
1204.59 19
1204.67 18
1204.75 17
1204.83 17
1204.91 16
1204.98 16
1205.06 17
1205.14 17
1205.22 17
1205.30 18
1205.38 19
1205.46 20
1205.54 20
1205.62 20
1205.70 19
1205.78 18
1205.86 16
1205.94 13
1206.02 10
1206.10 7
1206.18 6
1206.26 5
1206.34 5
1206.42 6
1206.50 8
1206.58 11
1206.66 13
1206.74 15
1206.82 17
1206.89 18
1206.97 20
1207.05 21
1207.13 22
1207.21 22
1207.29 22
1207.37 23
1207.45 23
1207.53 23
1207.61 24
1207.69 24
1207.77 24
1207.85 24
1207.93 24
1208.01 23
1208.09 22
1208.17 20
1208.25 19
1208.33 18
1208.41 18
1208.49 18
1208.57 19
1208.65 19
1208.73 19
1208.81 20
1208.89 19
1208.97 19
1209.05 18
1209.13 17
1209.20 17
1209.28 16
1209.36 16
1209.44 15
1209.52 15
1209.60 15
1209.68 14
1209.76 14
1209.84 13
1209.92 12
1210.00 10
1210.08 9
1210.16 8
1210.24 7
1210.32 7
1210.40 7
1210.48 7
1210.56 8
1210.64 8
1210.72 8
1210.80 7
1210.88 6
1210.96 5
1211.04 3
1211.12 2
1211.20 0
1211.28 0
1211.36 0
1211.44 0
1211.52 0
1211.60 1
1211.68 1
1211.76 1
1211.84 1
1211.92 1
1212.00 0
1212.08 0
1212.16 0
1212.24 0
1212.32 0
1212.40 0
1212.47 0
1212.55 1
1212.63 1
1212.71 2
1212.79 3
1212.87 4
1212.95 6
1213.03 8
1213.11 11
1213.19 13
1213.27 16
1213.35 18
1213.43 19
1213.51 20
1213.59 20
1213.67 19
1213.75 19
1213.83 18
1213.91 18
1213.99 17
1214.07 16
1214.15 15
1214.23 14
1214.31 12
1214.39 12
1214.47 11
1214.55 12
1214.63 12
1214.71 13
1214.79 14
1214.87 15
1214.95 16
1215.03 17
1215.11 17
1215.19 18
1215.27 18
1215.35 18
1215.43 18
1215.51 17
1215.59 17
1215.67 17
1215.75 17
1215.83 18
1215.91 18
1215.99 17
1216.07 17
1216.15 16
1216.23 15
1216.31 14
1216.39 13
1216.47 12
1216.55 11
1216.63 10
1216.71 9
1216.79 9
1216.87 8
1216.95 9
1217.03 9
1217.11 11
1217.19 13
1217.27 15
1217.35 17
1217.43 19
1217.51 21
1217.59 21
1217.67 20
1217.75 19
1217.83 16
1217.91 13
1217.99 11
1218.07 8
1218.15 7
1218.23 6
1218.31 6
1218.39 7
1218.47 7
1218.55 8
1218.63 9
1218.71 11
1218.79 13
1218.87 14
1218.95 16
1219.03 17
1219.11 18
1219.19 18
1219.27 18
1219.35 18
1219.43 18
1219.51 19
1219.59 20
1219.67 21
1219.75 23
1219.83 25
1219.91 26
1219.99 28
1220.07 29
1220.15 29
1220.23 29
1220.31 28
1220.39 28
1220.47 27
1220.55 27
1220.63 28
1220.71 30
1220.79 32
1220.87 35
1220.95 38
1221.03 40
1221.11 41
1221.19 41
1221.27 40
1221.35 39
1221.43 37
1221.51 35
1221.59 33
1221.67 31
1221.75 29
1221.83 27
1221.91 25
1221.99 24
1222.07 23
1222.15 23
1222.23 22
1222.31 22
1222.39 21
1222.47 21
1222.55 20
1222.63 20
1222.71 20
1222.79 21
1222.87 22
1222.95 24
1223.03 26
1223.11 28
1223.19 30
1223.27 31
1223.35 31
1223.43 31
1223.51 30
1223.59 29
1223.67 28
1223.75 27
1223.83 25
1223.91 24
1223.99 22
1224.07 20
1224.15 19
1224.23 17
1224.32 16
1224.40 14
1224.48 13
1224.56 12
1224.64 11
1224.72 10
1224.80 9
1224.88 8
1224.96 7
1225.04 6
1225.12 6
1225.20 6
1225.28 7
1225.36 7
1225.44 8
1225.52 10
1225.60 12
1225.68 14
1225.76 17
1225.84 19
1225.92 22
1226.00 23
1226.08 24
1226.16 24
1226.24 23
1226.32 21
1226.40 19
1226.48 17
1226.56 16
1226.64 15
1226.72 15
1226.80 16
1226.88 17
1226.96 18
1227.04 19
1227.12 19
1227.20 18
1227.28 17
1227.36 16
1227.44 15
1227.53 15
1227.61 15
1227.69 15
1227.77 15
1227.85 15
1227.93 14
1228.01 13
1228.09 11
1228.17 10
1228.25 9
1228.33 8
1228.41 7
1228.49 7
1228.57 7
1228.65 7
1228.73 7
1228.81 7
1228.89 8
1228.97 8
1229.05 9
1229.13 11
1229.21 13
1229.29 14
1229.37 16
1229.45 18
1229.53 18
1229.61 19
1229.69 18
1229.77 17
1229.85 15
1229.94 13
1230.02 11
1230.10 10
1230.18 9
1230.26 10
1230.34 11
1230.42 12
1230.50 13
1230.58 14
1230.66 15
1230.74 14
1230.82 14
1230.90 13
1230.98 13
1231.06 12
1231.14 11
1231.22 11
1231.30 10
1231.38 10
1231.46 10
1231.54 10
1231.62 11
1231.70 12
1231.78 14
1231.87 15
1231.95 17
1232.03 18
1232.11 19
1232.19 20
1232.27 22
1232.35 23
1232.43 25
1232.51 26
1232.59 27
1232.67 27
1232.75 27
1232.83 25
1232.91 22
1232.99 18
1233.07 14
1233.15 11
1233.23 8
1233.31 5
1233.39 3
1233.47 2
1233.55 1
1233.64 0
1233.72 0
1233.80 0
1233.88 0
1233.96 0
1234.04 0
1234.12 0
1234.20 0
1234.28 0
1234.36 0
1234.44 1
1234.52 1
1234.60 2
1234.68 2
1234.76 3
1234.84 3
1234.92 3
1235.00 3
1235.08 3
1235.17 3
1235.25 3
1235.33 3
1235.41 5
1235.49 7
1235.57 10
1235.65 12
1235.73 15
1235.81 16
1235.89 16
1235.97 15
1236.05 14
1236.13 12
1236.21 10
1236.29 8
1236.37 6
1236.45 5
1236.54 5
1236.62 5
1236.70 6
1236.78 7
1236.86 8
1236.94 9
1237.02 10
1237.10 11
1237.18 11
1237.26 12
1237.34 12
1237.42 13
1237.50 13
1237.58 14
1237.66 13
1237.74 13
1237.83 12
1237.91 10
1237.99 9
1238.07 7
1238.15 5
1238.23 4
1238.31 4
1238.39 4
1238.47 4
1238.55 4
1238.63 4
1238.71 4
1238.79 4
1238.87 4
1238.95 3
1239.03 3
1239.12 3
1239.20 3
1239.28 3
1239.36 4
1239.44 4
1239.52 4
1239.60 5
1239.68 5
1239.76 5
1239.84 4
1239.92 4
1240.00 4
1240.08 4
1240.16 4
1240.25 4
1240.33 5
1240.41 6
1240.49 7
1240.57 9
1240.65 12
1240.73 15
1240.81 18
1240.89 21
1240.97 23
1241.05 24
1241.13 23
1241.21 21
1241.29 17
1241.38 13
1241.46 9
1241.54 6
1241.62 4
1241.70 3
1241.78 2
1241.86 3
1241.94 3
1242.02 3
1242.10 3
1242.18 3
1242.26 4
1242.34 4
1242.43 6
1242.51 7
1242.59 9
1242.67 9
1242.75 9
1242.83 8
1242.91 7
1242.99 4
1243.07 1
1243.15 0
1243.23 0
1243.31 0
1243.40 0
1243.48 0
1243.56 0
1243.64 0
1243.72 0
1243.80 1
1243.88 4
1243.96 7
1244.04 10
1244.12 13
1244.20 17
1244.28 22
1244.37 26
1244.45 30
1244.53 33
1244.61 35
1244.69 37
1244.77 37
1244.85 36
1244.93 34
1245.01 32
1245.09 30
1245.17 27
1245.25 26
1245.34 25
1245.42 24
1245.50 26
1245.58 28
1245.66 31
1245.74 36
1245.82 41
1245.90 46
1245.98 50
1246.06 55
1246.14 58
1246.23 61
1246.31 63
1246.39 64
1246.47 64
1246.55 64
1246.63 62
1246.71 60
1246.79 56
1246.87 51
1246.95 46
1247.03 41
1247.12 36
1247.20 32
1247.28 28
1247.36 26
1247.44 25
1247.52 25
1247.60 25
1247.68 24
1247.76 24
1247.84 22
1247.93 20
1248.01 17
1248.09 15
1248.17 14
1248.25 14
1248.33 16
1248.41 18
1248.49 22
1248.57 26
1248.65 29
1248.74 32
1248.82 35
1248.90 37
1248.98 39
1249.06 41
1249.14 42
1249.22 44
1249.30 45
1249.38 45
1249.46 45
1249.55 44
1249.63 43
1249.71 41
1249.79 39
1249.87 37
1249.95 35
1250.03 33
1250.11 31
1250.19 30
1250.27 30
1250.36 31
1250.44 34
1250.52 38
1250.60 42
1250.68 46
1250.76 48
1250.84 50
1250.92 50
1251.00 49
1251.09 48
1251.17 46
1251.25 44
1251.33 43
1251.41 41
1251.49 39
1251.57 37
1251.65 35
1251.73 33
1251.81 32
1251.90 31
1251.98 30
1252.06 30
1252.14 30
1252.22 29
1252.30 29
1252.38 28
1252.46 27
1252.54 26
1252.63 25
1252.71 25
1252.79 27
1252.87 29
1252.95 32
1253.03 34
1253.11 36
1253.19 36
1253.27 34
1253.36 31
1253.44 26
1253.52 21
1253.60 15
1253.68 10
1253.76 5
1253.84 0
1253.92 0
1254.01 0
1254.09 0
1254.17 0
1254.25 2
1254.33 5
1254.41 7
1254.49 9
1254.57 9
1254.65 9
1254.74 7
1254.82 6
1254.90 5
1254.98 5
1255.06 5
1255.14 6
1255.22 8
1255.30 9
1255.39 9
1255.47 8
1255.55 6
1255.63 5
1255.71 3
1255.79 1
1255.87 0
1255.95 0
1256.04 0
1256.12 0
1256.20 0
1256.28 0
1256.36 0
1256.44 0
1256.52 0
1256.60 2
1256.68 7
1256.77 12
1256.85 18
1256.93 23
1257.01 28
1257.09 31
1257.17 32
1257.25 32
1257.34 30
1257.42 27
1257.50 23
1257.58 19
1257.66 15
1257.74 13
1257.82 11
1257.90 11
1257.99 11
1258.07 13
1258.15 14
1258.23 16
1258.31 18
1258.39 19
1258.47 21
1258.55 22
1258.64 23
1258.72 23
1258.80 22
1258.88 21
1258.96 19
1259.04 16
1259.12 13
1259.21 10
1259.29 7
1259.37 5
1259.45 4
1259.53 5
1259.61 6
1259.69 8
1259.77 10
1259.86 12
1259.94 14
1260.02 16
1260.10 17
1260.18 18
1260.26 18
1260.34 18
1260.43 17
1260.51 16
1260.59 13
1260.67 11
1260.75 8
1260.83 6
1260.91 4
1260.99 3
1261.08 2
1261.16 3
1261.24 4
1261.32 5
1261.40 7
1261.48 9
1261.56 10
1261.65 11
1261.73 12
1261.81 13
1261.89 14
1261.97 15
1262.05 17
1262.13 19
1262.22 21
1262.30 25
1262.38 28
1262.46 33
1262.54 38
1262.62 43
1262.70 48
1262.79 52
1262.87 55
1262.95 56
1263.03 57
1263.11 56
1263.19 55
1263.27 55
1263.36 55
1263.44 55
1263.52 57
1263.60 59
1263.68 61
1263.76 63
1263.85 65
1263.93 67
1264.01 69
1264.09 72
1264.17 76
1264.25 81
1264.33 88
1264.42 95
1264.50 102
1264.58 107
1264.66 111
1264.74 113
1264.82 113
1264.90 111
1264.99 109
1265.07 106
1265.15 104
1265.23 101
1265.31 100
1265.39 99
1265.48 97
1265.56 95
1265.64 93
1265.72 89
1265.80 85
1265.88 80
1265.96 76
1266.05 72
1266.13 68
1266.21 65
1266.29 63
1266.37 60
1266.45 57
1266.54 53
1266.62 48
1266.70 44
1266.78 40
1266.86 38
1266.94 37
1267.02 38
1267.11 39
1267.19 41
1267.27 42
1267.35 43
1267.43 42
1267.51 41
1267.60 40
1267.68 38
1267.76 37
1267.84 36
1267.92 36
1268.00 36
1268.09 36
1268.17 37
1268.25 37
1268.33 37
1268.41 36
1268.49 34
1268.58 32
1268.66 30
1268.74 27
1268.82 26
1268.90 24
1268.98 24
1269.07 23
1269.15 23
1269.23 23
1269.31 23
1269.39 23
1269.47 22
1269.56 22
1269.64 21
1269.72 20
1269.80 19
1269.88 18
1269.96 16
1270.05 13
1270.13 10
1270.21 8
1270.29 7
1270.37 7
1270.45 9
1270.54 12
1270.62 17
1270.70 23
1270.78 29
1270.86 37
1270.94 44
1271.03 50
1271.11 55
1271.19 58
1271.27 60
1271.35 60
1271.43 59
1271.52 56
1271.60 53
1271.68 49
1271.76 44
1271.84 39
1271.92 33
1272.01 27
1272.09 21
1272.17 16
1272.25 11
1272.33 8
1272.42 6
1272.50 6
1272.58 7
1272.66 8
1272.74 10
1272.82 12
1272.91 14
1272.99 15
1273.07 15
1273.15 15
1273.23 14
1273.31 11
1273.40 9
1273.48 6
1273.56 3
1273.64 0
1273.72 0
1273.81 0
1273.89 0
1273.97 0
1274.05 0
1274.13 0
1274.21 1
1274.30 2
1274.38 4
1274.46 7
1274.54 10
1274.62 13
1274.71 18
1274.79 22
1274.87 27
1274.95 31
1275.03 35
1275.11 37
1275.20 39
1275.28 40
1275.36 41
1275.44 41
1275.52 41
1275.61 41
1275.69 42
1275.77 43
1275.85 43
1275.93 43
1276.02 42
1276.10 39
1276.18 35
1276.26 31
1276.34 26
1276.42 22
1276.51 20
1276.59 18
1276.67 18
1276.75 19
1276.83 20
1276.92 21
1277.00 21
1277.08 21
1277.16 19
1277.24 17
1277.33 15
1277.41 13
1277.49 11
1277.57 9
1277.65 9
1277.73 9
1277.82 9
1277.90 9
1277.98 9
1278.06 9
1278.14 9
1278.23 9
1278.31 9
1278.39 11
1278.47 13
1278.55 15
1278.64 16
1278.72 17
1278.80 16
1278.88 14
1278.96 12
1279.05 10
1279.13 8
1279.21 6
1279.29 6
1279.37 6
1279.46 7
1279.54 7
1279.62 7
1279.70 6
1279.78 4
1279.87 1
1279.95 0
1280.03 0
1280.11 0
1280.19 0
1280.28 0
1280.36 0
1280.44 0
1280.52 0
1280.60 1
1280.69 4
1280.77 7
1280.85 10
1280.93 13
1281.01 16
1281.10 19
1281.18 22
1281.26 25
1281.34 28
1281.42 31
1281.51 34
1281.59 38
1281.67 41
1281.75 43
1281.83 44
1281.92 43
1282.00 42
1282.08 41
1282.16 39
1282.24 38
1282.33 37
1282.41 37
1282.49 37
1282.57 37
1282.66 37
1282.74 38
1282.82 38
1282.90 39
1282.98 40
1283.07 41
1283.15 42
1283.23 42
1283.31 42
1283.39 42
1283.48 41
1283.56 42
1283.64 43
1283.72 44
1283.80 45
1283.89 46
1283.97 46
1284.05 46
1284.13 45
1284.22 43
1284.30 42
1284.38 40
1284.46 38
1284.54 36
1284.63 34
1284.71 32
1284.79 31
1284.87 30
1284.95 29
1285.04 29
1285.12 30
1285.20 32
1285.28 34
1285.37 36
1285.45 39
1285.53 42
1285.61 45
1285.69 47
1285.78 50
1285.86 54
1285.94 57
1286.02 60
1286.11 63
1286.19 66
1286.27 67
1286.35 66
1286.43 65
1286.52 61
1286.60 58
1286.68 53
1286.76 48
1286.85 44
1286.93 40
1287.01 37
1287.09 35
1287.17 33
1287.26 33
1287.34 34
1287.42 35
1287.50 36
1287.59 38
1287.67 39
1287.75 40
1287.83 42
1287.91 44
1288.00 46
1288.08 48
1288.16 49
1288.24 49
1288.33 48
1288.41 46
1288.49 43
1288.57 40
1288.65 37
1288.74 36
1288.82 36
1288.90 38
1288.98 41
1289.07 44
1289.15 46
1289.23 48
1289.31 49
1289.40 49
1289.48 48
1289.56 46
1289.64 44
1289.72 41
1289.81 39
1289.89 37
1289.97 34
1290.05 32
1290.14 29
1290.22 27
1290.30 25
1290.38 23
1290.47 22
1290.55 20
1290.63 18
1290.71 16
1290.79 13
1290.88 10
1290.96 7
1291.04 5
1291.12 3
1291.21 1
1291.29 1
1291.37 1
1291.45 2
1291.54 5
1291.62 8
1291.70 12
1291.78 17
1291.87 22
1291.95 27
1292.03 30
1292.11 33
1292.20 34
1292.28 35
1292.36 34
1292.44 34
1292.52 34
1292.61 34
1292.69 34
1292.77 35
1292.85 36
1292.94 37
1293.02 37
1293.10 37
1293.18 36
1293.27 35
1293.35 33
1293.43 31
1293.51 30
1293.60 28
1293.68 28
1293.76 27
1293.84 27
1293.93 26
1294.01 25
1294.09 25
1294.17 25
1294.26 27
1294.34 29
1294.42 33
1294.50 37
1294.59 41
1294.67 44
1294.75 46
1294.83 47
1294.92 45
1295.00 43
1295.08 39
1295.16 35
1295.25 31
1295.33 27
1295.41 25
1295.49 23
1295.58 23
1295.66 25
1295.74 27
1295.82 29
1295.91 30
1295.99 31
1296.07 31
1296.15 29
1296.24 27
1296.32 24
1296.40 21
1296.48 19
1296.57 16
1296.65 14
1296.73 13
1296.81 12
1296.90 11
1296.98 9
1297.06 8
1297.14 6
1297.23 4
1297.31 3
1297.39 2
1297.47 2
1297.56 3
1297.64 6
1297.72 9
1297.80 14
1297.89 19
1297.97 24
1298.05 30
1298.13 35
1298.22 39
1298.30 42
1298.38 45
1298.46 48
1298.55 49
1298.63 50
1298.71 51
1298.79 52
1298.88 53
1298.96 53
1299.04 53
1299.13 52
1299.21 50
1299.29 48
1299.37 45
1299.46 41
1299.54 36
1299.62 31
1299.70 26
1299.79 22
1299.87 19
1299.95 16
1300.03 14
1300.12 13
1300.20 12
1300.28 12
1300.36 13
1300.45 14
1300.53 16
1300.61 19
1300.70 21
1300.78 24
1300.86 26
1300.94 28
1301.03 29
1301.11 30
1301.19 30
1301.27 31
1301.36 31
1301.44 32
1301.52 32
1301.60 32
1301.69 31
1301.77 29
1301.85 27
1301.94 25
1302.02 23
1302.10 22
1302.18 21
1302.27 20
1302.35 20
1302.43 20
1302.51 20
1302.60 20
1302.68 19
1302.76 18
1302.85 17
1302.93 16
1303.01 14
1303.09 14
1303.18 14
1303.26 14
1303.34 16
1303.42 19
1303.51 22
1303.59 25
1303.67 27
1303.76 29
1303.84 29
1303.92 28
1304.00 26
1304.09 24
1304.17 22
1304.25 20
1304.33 19
1304.42 19
1304.50 20
1304.58 20
1304.67 21
1304.75 23
1304.83 24
1304.91 26
1305.00 28
1305.08 30
1305.16 33
1305.25 36
1305.33 39
1305.41 42
1305.49 44
1305.58 45
1305.66 45
1305.74 44
1305.83 41
1305.91 37
1305.99 32
1306.07 26
1306.16 22
1306.24 18
1306.32 16
1306.41 17
1306.49 19
1306.57 22
1306.65 25
1306.74 28
1306.82 31
1306.90 32
1306.99 32
1307.07 31
1307.15 30
1307.23 28
1307.32 25
1307.40 22
1307.48 19
1307.57 15
1307.65 11
1307.73 6
1307.81 2
1307.90 0
1307.98 0
1308.06 0
1308.15 0
1308.23 0
1308.31 0
1308.39 0
1308.48 0
1308.56 0
1308.64 2
1308.73 4
1308.81 6
1308.89 10
1308.97 14
1309.06 18
1309.14 21
1309.22 23
1309.31 24
1309.39 24
1309.47 22
1309.56 20
1309.64 18
1309.72 16
1309.80 14
1309.89 14
1309.97 13
1310.05 12
1310.14 12
1310.22 11
1310.30 11
1310.38 11
1310.47 12
1310.55 13
1310.63 15
1310.72 17
1310.80 20
1310.88 23
1310.97 25
1311.05 28
1311.13 29
1311.21 29
1311.30 28
1311.38 27
1311.46 25
1311.55 22
1311.63 19
1311.71 16
1311.80 13
1311.88 10
1311.96 7
1312.04 4
1312.13 2
1312.21 0
1312.29 0
1312.38 0
1312.46 0
1312.54 0
1312.63 0
1312.71 0
1312.79 1
1312.87 4
1312.96 8
1313.04 12
1313.12 15
1313.21 17
1313.29 18
1313.37 18
1313.46 17
1313.54 16
1313.62 13
1313.71 11
1313.79 10
1313.87 10
1313.95 10
1314.04 13
1314.12 16
1314.20 20
1314.29 24
1314.37 27
1314.45 30
1314.54 32
1314.62 33
1314.70 33
1314.79 32
1314.87 30
1314.95 28
1315.03 25
1315.12 21
1315.20 17
1315.28 14
1315.37 11
1315.45 9
1315.53 7
1315.62 6
1315.70 7
1315.78 8
1315.87 10
1315.95 13
1316.03 17
1316.12 22
1316.20 27
1316.28 32
1316.37 36
1316.45 38
1316.53 39
1316.61 39
1316.70 37
1316.78 34
1316.86 32
1316.95 30
1317.03 30
1317.11 30
1317.20 32
1317.28 35
1317.36 36
1317.45 37
1317.53 35
1317.61 32
1317.70 27
1317.78 22
1317.86 17
1317.95 12
1318.03 8
1318.11 5
1318.20 3
1318.28 2
1318.36 3
1318.44 5
1318.53 8
1318.61 12
1318.69 16
1318.78 19
1318.86 22
1318.94 25
1319.03 26
1319.11 28
1319.19 28
1319.28 29
1319.36 29
1319.44 29
1319.53 28
1319.61 28
1319.69 28
1319.78 29
1319.86 29
1319.94 30
1320.03 30
1320.11 29
1320.19 27
1320.28 25
1320.36 23
1320.44 20
1320.53 20
1320.61 21
1320.69 24
1320.78 29
1320.86 35
1320.94 43
1321.03 50
1321.11 56
1321.19 59
1321.28 59
1321.36 58
1321.44 54
1321.53 49
1321.61 44
1321.69 39
1321.78 34
1321.86 30
1321.94 26
1322.03 23
1322.11 20
1322.19 19
1322.28 18
1322.36 19
1322.44 22
1322.53 25
1322.61 29
1322.69 32
1322.78 35
1322.86 37
1322.94 39
1323.03 39
1323.11 39
1323.19 39
1323.28 38
1323.36 37
1323.44 35
1323.53 33
1323.61 31
1323.69 29
1323.78 28
1323.86 29
1323.94 32
1324.03 37
1324.11 42
1324.19 49
1324.28 54
1324.36 59
1324.44 63
1324.53 64
1324.61 64
1324.69 62
1324.78 60
1324.86 57
1324.94 54
1325.03 52
1325.11 52
1325.19 52
1325.28 54
1325.36 57
1325.44 60
1325.53 63
1325.61 65
1325.70 65
1325.78 63
1325.86 61
1325.95 57
1326.03 54
1326.11 51
1326.20 47
1326.28 44
1326.36 41
1326.45 37
1326.53 33
1326.61 29
1326.70 26
1326.78 24
1326.86 23
1326.95 23
1327.03 23
1327.11 23
1327.20 22
1327.28 20
1327.36 17
1327.45 14
1327.53 12
1327.62 10
1327.70 9
1327.78 8
1327.87 9
1327.95 8
1328.03 8
1328.12 7
1328.20 6
1328.28 4
1328.37 3
1328.45 2
1328.53 2
1328.62 1
1328.70 0
1328.78 0
1328.87 0
1328.95 0
1329.04 0
1329.12 0
1329.20 2
1329.29 4
1329.37 6
1329.45 9
1329.54 12
1329.62 15
1329.70 18
1329.79 20
1329.87 21
1329.95 22
1330.04 21
1330.12 20
1330.21 17
1330.29 13
1330.37 10
1330.46 7
1330.54 4
1330.62 1
1330.71 0
1330.79 0
1330.87 0
1330.96 0
1331.04 0
1331.13 0
1331.21 0
1331.29 0
1331.38 1
1331.46 4
1331.54 6
1331.63 7
1331.71 7
1331.79 6
1331.88 5
1331.96 4
1332.05 3
1332.13 2
1332.21 2
1332.30 3
1332.38 5
1332.46 7
1332.55 10
1332.63 13
1332.71 16
1332.80 19
1332.88 21
1332.97 23
1333.05 24
1333.13 26
1333.22 29
1333.30 32
1333.38 36
1333.47 39
1333.55 42
1333.64 44
1333.72 45
1333.80 46
1333.89 46
1333.97 46
1334.05 46
1334.14 45
1334.22 44
1334.30 44
1334.39 42
1334.47 41
1334.56 39
1334.64 38
1334.72 35
1334.81 33
1334.89 30
1334.97 26
1335.06 22
1335.14 19
1335.23 15
1335.31 13
1335.39 11
1335.48 10
1335.56 9
1335.64 9
1335.73 10
1335.81 10
1335.90 10
1335.98 9
1336.06 7
1336.15 4
1336.23 0
1336.32 0
1336.40 0
1336.48 0
1336.57 0
1336.65 0
1336.73 0
1336.82 2
1336.90 4
1336.99 5
1337.07 5
1337.15 4
1337.24 3
1337.32 1
1337.40 0
1337.49 0
1337.57 0
1337.66 1
1337.74 1
1337.82 2
1337.91 2
1337.99 2
1338.08 3
1338.16 4
1338.24 6
1338.33 8
1338.41 11
1338.49 13
1338.58 15
1338.66 16
1338.75 17
1338.83 16
1338.91 16
1339.00 16
1339.08 17
1339.17 18
1339.25 20
1339.33 23
1339.42 26
1339.50 28
1339.58 30
1339.67 31
1339.75 31
1339.84 30
1339.92 29
1340.00 27
1340.09 25
1340.17 22
1340.26 19
1340.34 17
1340.42 16
1340.51 16
1340.59 18
1340.68 22
1340.76 25
1340.84 29
1340.93 31
1341.01 31
1341.10 29
1341.18 26
1341.26 22
1341.35 19
1341.43 17
1341.51 16
1341.60 18
1341.68 21
1341.77 26
1341.85 30
1341.93 33
1342.02 35
1342.10 36
1342.19 35
1342.27 34
1342.35 33
1342.44 31
1342.52 31
1342.61 30
1342.69 30
1342.77 31
1342.86 33
1342.94 37
1343.03 41
1343.11 46
1343.19 51
1343.28 55
1343.36 60
1343.45 63
1343.53 64
1343.61 65
1343.70 64
1343.78 62
1343.87 58
1343.95 55
1344.03 51
1344.12 47
1344.20 44
1344.29 43
1344.37 41
1344.45 40
1344.54 40
1344.62 39
1344.71 39
1344.79 38
1344.87 37
1344.96 37
1345.04 38
1345.13 39
1345.21 41
1345.30 43
1345.38 44
1345.46 44
1345.55 43
1345.63 41
1345.72 38
1345.80 35
1345.88 32
1345.97 30
1346.05 28
1346.14 28
1346.22 28
1346.30 28
1346.39 29
1346.47 30
1346.56 31
1346.64 32
1346.72 32
1346.81 31
1346.89 30
1346.98 30
1347.06 30
1347.15 31
1347.23 33
1347.31 35
1347.40 38
1347.48 39
1347.57 40
1347.65 39
1347.73 36
1347.82 32
1347.90 27
1347.99 22
1348.07 16
1348.16 10
1348.24 6
1348.32 2
1348.41 0
1348.49 1
1348.58 3
1348.66 8
1348.74 14
1348.83 21
1348.91 26
1349.00 31
1349.08 34
1349.17 35
1349.25 36
1349.33 36
1349.42 37
1349.50 38
1349.59 38
1349.67 38
1349.75 37
1349.84 34
1349.92 30
1350.01 26
1350.09 22
1350.18 18
1350.26 15
1350.34 13
1350.43 11
1350.51 10
1350.60 9
1350.68 7
1350.77 6
1350.85 5
1350.93 5
1351.02 4
1351.10 2
1351.19 0
1351.27 0
1351.35 0
1351.44 0
1351.52 0
1351.61 0
1351.69 0
1351.78 0
1351.86 6
1351.94 13
1352.03 21
1352.11 29
1352.20 36
1352.28 42
1352.37 47
1352.45 49
1352.53 48
1352.62 45
1352.70 40
1352.79 33
1352.87 27
1352.96 22
1353.04 19
1353.12 18
1353.21 20
1353.29 22
1353.38 24
1353.46 26
1353.55 25
1353.63 23
1353.72 20
1353.80 15
1353.88 11
1353.97 7
1354.05 5
1354.14 4
1354.22 4
1354.31 6
1354.39 9
1354.47 13
1354.56 17
1354.64 21
1354.73 26
1354.81 30
1354.90 34
1354.98 38
1355.06 42
1355.15 47
1355.23 51
1355.32 54
1355.40 56
1355.49 57
1355.57 56
1355.66 53
1355.74 49
1355.82 45
1355.91 40
1355.99 36
1356.08 32
1356.16 29
1356.25 28
1356.33 27
1356.42 28
1356.50 30
1356.58 33
1356.67 36
1356.75 39
1356.84 41
1356.92 42
1357.01 42
1357.09 42
1357.17 41
1357.26 41
1357.34 42
1357.43 43
1357.51 45
1357.60 46
1357.68 46
1357.77 45
1357.85 43
1357.93 41
1358.02 38
1358.10 37
1358.19 37
1358.27 38
1358.36 42
1358.44 47
1358.53 52
1358.61 59
1358.70 64
1358.78 69
1358.86 73
1358.95 75
1359.03 76
1359.12 75
1359.20 74
1359.29 72
1359.37 70
1359.46 68
1359.54 66
1359.62 65
1359.71 63
1359.79 60
1359.88 57
1359.96 52
1360.05 48
1360.13 43
1360.22 38
1360.30 33
1360.39 28
1360.47 24
1360.55 21
1360.64 18
1360.72 16
1360.81 16
1360.89 18
1360.98 20
1361.06 24
1361.15 27
1361.23 30
1361.32 32
1361.40 32
1361.48 32
1361.57 32
1361.65 33
1361.74 35
1361.82 40
1361.91 44
1361.99 50
1362.08 54
1362.16 56
1362.25 56
1362.33 54
1362.42 50
1362.50 46
1362.58 42
1362.67 40
1362.75 38
1362.84 39
1362.92 41
1363.01 44
1363.09 48
1363.18 51
1363.26 54
1363.35 57
1363.43 58
1363.52 59
1363.60 59
1363.68 58
1363.77 57
1363.85 55
1363.94 53
1364.02 51
1364.11 48
1364.19 44
1364.28 40
1364.36 36
1364.45 33
1364.53 31
1364.62 31
1364.70 31
1364.78 32
1364.87 33
1364.95 34
1365.04 34
1365.12 34
1365.21 33
1365.29 31
1365.38 29
1365.46 27
1365.55 26
1365.63 25
1365.72 26
1365.80 27
1365.89 30
1365.97 33
1366.06 36
1366.14 38
1366.22 39
1366.31 38
1366.39 35
1366.48 31
1366.56 26
1366.65 20
1366.73 15
1366.82 12
1366.90 10
1366.99 10
1367.07 11
1367.16 14
1367.24 17
1367.33 21
1367.41 25
1367.50 29
1367.58 33
1367.67 36
1367.75 39
1367.83 41
1367.92 42
1368.00 43
1368.09 42
1368.17 40
1368.26 39
1368.34 37
1368.43 36
1368.51 34
1368.60 32
1368.68 30
1368.77 27
1368.85 24
1368.94 22
1369.02 20
1369.11 19
1369.19 19
1369.28 21
1369.36 23
1369.45 27
1369.53 31
1369.62 35
1369.70 38
1369.79 41
1369.87 43
1369.96 43
1370.04 42
1370.12 40
1370.21 37
1370.29 34
1370.38 31
1370.46 29
1370.55 27
1370.63 27
1370.72 26
1370.80 26
1370.89 26
1370.97 25
1371.06 25
1371.14 25
1371.23 26
1371.31 27
1371.40 29
1371.48 32
1371.57 34
1371.65 35
1371.74 35
1371.82 35
1371.91 35
1371.99 35
1372.08 36
1372.16 37
1372.25 38
1372.33 38
1372.42 35
1372.50 30
1372.59 23
1372.67 14
1372.76 4
1372.84 0
1372.93 0
1373.01 0
1373.10 0
1373.18 0
1373.27 0
1373.35 0
1373.44 0
1373.52 6
1373.61 12
1373.69 17
1373.78 20
1373.86 23
1373.95 25
1374.03 27
1374.12 29
1374.20 31
1374.29 32
1374.37 31
1374.45 30
1374.54 28
1374.62 26
1374.71 25
1374.79 26
1374.88 28
1374.96 31
1375.05 35
1375.13 40
1375.22 45
1375.30 49
1375.39 53
1375.47 56
1375.56 59
1375.64 60
1375.73 61
1375.81 60
1375.90 58
1375.98 55
1376.07 52
1376.15 49
1376.24 48
1376.33 49
1376.41 52
1376.50 55
1376.58 59
1376.67 63
1376.75 65
1376.84 66
1376.92 67
1377.01 68
1377.09 69
1377.18 71
1377.26 74
1377.35 78
1377.43 82
1377.52 85
1377.60 87
1377.69 88
1377.77 86
1377.86 83
1377.94 79
1378.03 74
1378.11 70
1378.20 67
1378.28 65
1378.37 65
1378.45 67
1378.54 71
1378.62 75
1378.71 80
1378.79 84
1378.88 86
1378.96 85
1379.05 83
1379.13 78
1379.22 72
1379.30 66
1379.39 60
1379.47 56
1379.56 53
1379.64 51
1379.73 51
1379.81 51
1379.90 51
1379.98 50
1380.07 48
1380.15 45
1380.24 40
1380.32 35
1380.41 29
1380.49 23
1380.58 17
1380.67 11
1380.75 6
1380.84 2
1380.92 1
1381.01 0
1381.09 2
1381.18 4
1381.26 7
1381.35 10
1381.43 14
1381.52 16
1381.60 19
1381.69 23
1381.77 26
1381.86 30
1381.94 33
1382.03 36
1382.11 38
1382.20 39
1382.28 39
1382.37 38
1382.45 38
1382.54 39
1382.62 41
1382.71 44
1382.80 48
1382.88 52
1382.97 56
1383.05 59
1383.14 61
1383.22 62
1383.31 62
1383.39 63
1383.48 62
1383.56 62
1383.65 60
1383.73 58
1383.82 55
1383.90 52
1383.99 49
1384.07 46
1384.16 45
1384.24 44
1384.33 44
1384.41 44
1384.50 43
1384.59 42
1384.67 40
1384.76 38
1384.84 37
1384.93 36
1385.01 36
1385.10 36
1385.18 37
1385.27 37
1385.35 35
1385.44 33
1385.52 29
1385.61 25
1385.69 22
1385.78 21
1385.87 22
1385.95 26
1386.04 31
1386.12 38
1386.21 44
1386.29 49
1386.38 51
1386.46 51
1386.55 49
1386.63 44
1386.72 40
1386.80 35
1386.89 32
1386.97 30
1387.06 29
1387.15 29
1387.23 28
1387.32 26
1387.40 24
1387.49 21
1387.57 19
1387.66 18
1387.74 18
1387.83 21
1387.91 25
1388.00 30
1388.08 35
1388.17 39
1388.26 42
1388.34 43
1388.43 42
1388.51 41
1388.60 39
1388.68 37
1388.77 34
1388.85 33
1388.94 32
1389.02 33
1389.11 36
1389.19 41
1389.28 47
1389.37 54
1389.45 61
1389.54 66
1389.62 70
1389.71 72
1389.79 72
1389.88 70
1389.96 67
1390.05 64
1390.13 61
1390.22 58
1390.31 56
1390.39 53
1390.48 52
1390.56 50
1390.65 49
1390.73 48
1390.82 47
1390.90 45
1390.99 44
1391.07 44
1391.16 44
1391.25 45
1391.33 48
1391.42 51
1391.50 54
1391.59 58
1391.67 60
1391.76 61
1391.84 61
1391.93 58
1392.02 54
1392.10 49
1392.19 43
1392.27 37
1392.36 32
1392.44 30
1392.53 29
1392.61 31
1392.70 34
1392.79 39
1392.87 43
1392.96 47
1393.04 51
1393.13 53
1393.21 54
1393.30 54
1393.38 53
1393.47 52
1393.56 50
1393.64 48
1393.73 46
1393.81 43
1393.90 41
1393.98 38
1394.07 36
1394.15 35
1394.24 34
1394.33 34
1394.41 34
1394.50 35
1394.58 36
1394.67 38
1394.75 40
1394.84 42
1394.92 44
1395.01 46
1395.10 49
1395.18 52
1395.27 55
1395.35 59
1395.44 63
1395.52 67
1395.61 71
1395.70 74
1395.78 75
1395.87 73
1395.95 69
1396.04 63
1396.12 56
1396.21 47
1396.29 39
1396.38 32
1396.47 26
1396.55 21
1396.64 17
1396.72 14
1396.81 12
1396.89 10
1396.98 8
1397.07 7
1397.15 7
1397.24 7
1397.32 8
1397.41 12
1397.49 17
1397.58 24
1397.67 32
1397.75 40
1397.84 48
1397.92 54
1398.01 56
1398.09 55
1398.18 51
1398.27 45
1398.35 38
1398.44 34
1398.52 31
1398.61 31
1398.69 33
1398.78 37
1398.87 42
1398.95 47
1399.04 50
1399.12 52
1399.21 52
1399.29 51
1399.38 48
1399.47 45
1399.55 42
1399.64 40
1399.72 39
1399.81 40
1399.89 43
1399.98 46
1400.07 50
1400.15 54
1400.24 56
1400.32 58
1400.41 57
1400.49 56
1400.58 53
1400.67 50
1400.75 47
1400.84 43
1400.92 39
1401.01 35
1401.09 31
1401.18 28
1401.27 25
1401.35 23
1401.44 22
1401.52 21
1401.61 19
1401.70 18
1401.78 15
1401.87 12
1401.95 9
1402.04 7
1402.12 5
1402.21 3
1402.30 3
1402.38 2
1402.47 2
1402.55 1
1402.64 0
1402.73 0
1402.81 0
1402.90 0
1402.98 0
1403.07 0
1403.15 0
1403.24 3
1403.33 8
1403.41 12
1403.50 15
1403.58 16
1403.67 17
1403.76 17
1403.84 17
1403.93 18
1404.01 19
1404.10 21
1404.19 22
1404.27 23
1404.36 23
1404.44 21
1404.53 18
1404.61 15
1404.70 11
1404.79 8
1404.87 7
1404.96 8
1405.04 11
1405.13 16
1405.22 22
1405.30 29
1405.39 36
1405.47 43
1405.56 49
1405.65 54
1405.73 59
1405.82 63
1405.90 67
1405.99 70
1406.08 72
1406.16 72
1406.25 72
1406.33 71
1406.42 70
1406.51 69
1406.59 69
1406.68 71
1406.76 74
1406.85 77
1406.94 79
1407.02 81
1407.11 81
1407.19 80
1407.28 77
1407.36 72
1407.45 66
1407.54 60
1407.62 53
1407.71 47
1407.79 42
1407.88 38
1407.97 34
1408.05 33
1408.14 32
1408.22 34
1408.31 37
1408.40 41
1408.48 45
1408.57 50
1408.66 54
1408.74 57
1408.83 59
1408.91 60
1409.00 60
1409.09 60
1409.17 61
1409.26 62
1409.34 64
1409.43 67
1409.52 69
1409.60 72
1409.69 74
1409.77 75
1409.86 74
1409.95 72
1410.03 69
1410.12 64
1410.20 59
1410.29 54
1410.38 50
1410.46 47
1410.55 46
1410.63 47
1410.72 50
1410.81 53
1410.89 56
1410.98 59
1411.06 61
1411.15 61
1411.24 60
1411.32 59
1411.41 57
1411.50 54
1411.58 52
1411.67 50
1411.75 49
1411.84 48
1411.93 48
1412.01 49
1412.10 49
1412.18 50
1412.27 50
1412.36 49
1412.44 48
1412.53 45
1412.62 43
1412.70 40
1412.79 37
1412.87 34
1412.96 31
1413.05 29
1413.13 28
1413.22 27
1413.30 27
1413.39 28
1413.48 30
1413.56 33
1413.65 36
1413.74 40
1413.82 44
1413.91 48
1413.99 51
1414.08 53
1414.17 55
1414.25 56
1414.34 57
1414.42 57
1414.51 56
1414.60 55
1414.68 52
1414.77 48
1414.86 43
1414.94 36
1415.03 29
1415.11 22
1415.20 16
1415.29 11
1415.37 6
1415.46 3
1415.55 0
1415.63 0
1415.72 0
1415.80 0
1415.89 0
1415.98 0
1416.06 0
1416.15 0
1416.24 0
1416.32 0
1416.41 3
1416.49 7
1416.58 11
1416.67 15
1416.75 19
1416.84 23
1416.93 26
1417.01 28
1417.10 28
1417.18 28
1417.27 27
1417.36 26
1417.44 26
1417.53 28
1417.62 30
1417.70 32
1417.79 35
1417.87 38
1417.96 40
1418.05 40
1418.13 40
1418.22 39
1418.31 37
1418.39 36
1418.48 35
1418.57 36
1418.65 39
1418.74 44
1418.82 51
1418.91 58
1419.00 66
1419.08 73
1419.17 78
1419.26 81
1419.34 80
1419.43 77
1419.52 72
1419.60 65
1419.69 59
1419.77 52
1419.86 46
1419.95 41
1420.03 36
1420.12 32
1420.21 29
1420.29 26
1420.38 23
1420.47 22
1420.55 22
1420.64 23
1420.72 25
1420.81 28
1420.90 31
1420.98 35
1421.07 38
1421.16 41
1421.24 44
1421.33 46
1421.42 47
1421.50 49
1421.59 50
1421.67 49
1421.76 48
1421.85 45
1421.93 41
1422.02 35
1422.11 28
1422.19 21
1422.28 15
1422.37 10
1422.45 6
1422.54 4
1422.63 3
1422.71 4
1422.80 4
1422.89 5
1422.97 5
1423.06 6
1423.14 6
1423.23 8
1423.32 10
1423.40 14
1423.49 18
1423.58 24
1423.66 31
1423.75 38
1423.84 44
1423.92 51
1424.01 56
1424.10 61
1424.18 66
1424.27 70
1424.36 74
1424.44 77
1424.53 80
1424.61 83
1424.70 86
1424.79 88
1424.87 90
1424.96 92
1425.05 93
1425.13 94
1425.22 94
1425.31 93
1425.39 91
1425.48 88
1425.57 85
1425.65 81
1425.74 77
1425.83 73
1425.91 69
1426.00 65
1426.09 62
1426.17 59
1426.26 58
1426.35 58
1426.43 59
1426.52 61
1426.61 64
1426.69 66
1426.78 69
1426.87 70
1426.95 71
1427.04 70
1427.12 69
1427.21 66
1427.30 63
1427.38 61
1427.47 60
1427.56 60
1427.64 61
1427.73 64
1427.82 68
1427.90 70
1427.99 71
1428.08 70
1428.16 68
1428.25 64
1428.34 60
1428.42 58
1428.51 59
1428.60 61
1428.68 64
1428.77 69
1428.86 72
1428.94 75
1429.03 77
1429.12 78
1429.20 80
1429.29 82
1429.38 85
1429.46 89
1429.55 93
1429.64 97
1429.72 100
1429.81 101
1429.90 102
1429.98 102
1430.07 101
1430.16 98
1430.24 94
1430.33 89
1430.42 82
1430.50 74
1430.59 66
1430.68 58
1430.76 52
1430.85 49
1430.94 49
1431.02 50
1431.11 53
1431.20 57
1431.28 59
1431.37 59
1431.46 57
1431.54 54
1431.63 50
1431.72 47
1431.80 44
1431.89 43
1431.98 43
1432.06 45
1432.15 48
1432.24 51
1432.32 54
1432.41 55
1432.50 56
1432.59 55
1432.67 54
1432.76 53
1432.85 53
1432.93 54
1433.02 56
1433.11 58
1433.19 60
1433.28 63
1433.37 64
1433.45 65
1433.54 66
1433.63 67
1433.71 68
1433.80 69
1433.89 71
1433.97 73
1434.06 74
1434.15 73
1434.23 71
1434.32 67
1434.41 62
1434.49 56
1434.58 51
1434.67 47
1434.75 45
1434.84 44
1434.93 44
1435.02 44
1435.10 44
1435.19 43
1435.28 43
1435.36 42
1435.45 43
1435.54 45
1435.62 48
1435.71 53
1435.80 57
1435.88 60
1435.97 61
1436.06 61
1436.14 59
1436.23 56
1436.32 52
1436.40 48
1436.49 45
1436.58 44
1436.67 44
1436.75 45
1436.84 45
1436.93 44
1437.01 43
1437.10 40
1437.19 36
1437.27 32
1437.36 29
1437.45 26
1437.53 25
1437.62 25
1437.71 25
1437.80 26
1437.88 27
1437.97 27
1438.06 28
1438.14 28
1438.23 28
1438.32 26
1438.40 24
1438.49 19
1438.58 14
1438.66 8
1438.75 3
1438.84 0
1438.93 0
1439.01 0
1439.10 0
1439.19 0
1439.27 3
1439.36 8
1439.45 13
1439.53 17
1439.62 20
1439.71 23
1439.79 25
1439.88 28
1439.97 30
1440.06 33
1440.14 36
1440.23 40
1440.32 44
1440.40 48
1440.49 52
1440.58 56
1440.66 59
1440.75 62
1440.84 64
1440.93 64
1441.01 63
1441.10 62
1441.19 59
1441.27 57
1441.36 54
1441.45 51
1441.53 49
1441.62 46
1441.71 42
1441.80 38
1441.88 34
1441.97 30
1442.06 26
1442.14 23
1442.23 20
1442.32 18
1442.41 16
1442.49 15
1442.58 13
1442.67 12
1442.75 11
1442.84 11
1442.93 12
1443.01 13
1443.10 15
1443.19 17
1443.28 18
1443.36 18
1443.45 18
1443.54 18
1443.62 18
1443.71 17
1443.80 17
1443.89 17
1443.97 17
1444.06 17
1444.15 17
1444.23 17
1444.32 17
1444.41 19
1444.50 22
1444.58 26
1444.67 30
1444.76 36
1444.84 40
1444.93 44
1445.02 47
1445.10 47
1445.19 46
1445.28 43
1445.37 38
1445.45 32
1445.54 25
1445.63 18
1445.71 11
1445.80 5
1445.89 1
1445.98 0
1446.06 0
1446.15 0
1446.24 0
1446.32 0
1446.41 0
1446.50 0
1446.59 0
1446.67 0
1446.76 0
1446.85 1
1446.94 2
1447.02 3
1447.11 5
1447.20 7
1447.28 10
1447.37 12
1447.46 15
1447.55 17
1447.63 20
1447.72 25
1447.81 30
1447.89 37
1447.98 45
1448.07 53
1448.16 61
1448.24 68
1448.33 73
1448.42 75
1448.51 75
1448.59 74
1448.68 71
1448.77 69
1448.85 67
1448.94 66
1449.03 66
1449.12 66
1449.20 66
1449.29 65
1449.38 63
1449.46 61
1449.55 59
1449.64 57
1449.73 55
1449.81 53
1449.90 52
1449.99 51
1450.08 50
1450.16 50
1450.25 50
1450.34 52
1450.42 54
1450.51 57
1450.60 61
1450.69 64
1450.77 65
1450.86 65
1450.95 63
1451.04 60
1451.12 57
1451.21 53
1451.30 49
1451.39 47
1451.47 46
1451.56 47
1451.65 48
1451.73 51
1451.82 53
1451.91 56
1452.00 58
1452.08 59
1452.17 58
1452.26 57
1452.35 56
1452.43 54
1452.52 52
1452.61 51
1452.70 50
1452.78 49
1452.87 50
1452.96 51
1453.04 52
1453.13 54
1453.22 56
1453.31 58
1453.39 59
1453.48 60
1453.57 59
1453.66 57
1453.74 54
1453.83 49
1453.92 44
1454.01 38
1454.09 34
1454.18 31
1454.27 29
1454.36 29
1454.44 30
1454.53 32
1454.62 33
1454.71 33
1454.79 34
1454.88 34
1454.97 35
1455.06 38
1455.14 43
1455.23 49
1455.32 55
1455.40 61
1455.49 66
1455.58 68
1455.67 68
1455.75 66
1455.84 61
1455.93 55
1456.02 49
1456.10 44
1456.19 39
1456.28 34
1456.37 31
1456.45 28
1456.54 26
1456.63 24
1456.72 23
1456.80 23
1456.89 24
1456.98 27
1457.07 30
1457.15 34
1457.24 38
1457.33 42
1457.42 45
1457.50 48
1457.59 50
1457.68 51
1457.77 51
1457.85 49
1457.94 44
1458.03 39
1458.12 31
1458.20 23
1458.29 15
1458.38 8
1458.47 2
1458.55 0
1458.64 0
1458.73 2
1458.82 6
1458.90 12
1458.99 19
1459.08 26
1459.17 32
1459.25 38
1459.34 44
1459.43 50
1459.52 55
1459.61 60
1459.69 64
1459.78 68
1459.87 72
1459.96 75
1460.04 76
1460.13 76
1460.22 75
1460.31 74
1460.39 71
1460.48 67
1460.57 64
1460.66 60
1460.74 57
1460.83 53
1460.92 49
1461.01 45
1461.09 40
1461.18 35
1461.27 30
1461.36 27
1461.44 25
1461.53 26
1461.62 27
1461.71 31
1461.80 34
1461.88 37
1461.97 39
1462.06 40
1462.15 39
1462.23 38
1462.32 37
1462.41 37
1462.50 38
1462.58 40
1462.67 43
1462.76 47
1462.85 50
1462.93 52
1463.02 51
1463.11 49
1463.20 44
1463.29 38
1463.37 30
1463.46 21
1463.55 12
1463.64 5
1463.72 0
1463.81 0
1463.90 0
1463.99 0
1464.07 2
1464.16 8
1464.25 16
1464.34 26
1464.43 36
1464.51 46
1464.60 55
1464.69 63
1464.78 70
1464.86 76
1464.95 81
1465.04 84
1465.13 86
1465.21 85
1465.30 82
1465.39 76
1465.48 68
1465.57 59
1465.65 50
1465.74 43
1465.83 37
1465.92 32
1466.00 29
1466.09 27
1466.18 24
1466.27 20
1466.36 16
1466.44 12
1466.53 9
1466.62 9
1466.71 10
1466.79 13
1466.88 18
1466.97 24
1467.06 29
1467.15 33
1467.23 36
1467.32 39
1467.41 43
1467.50 46
1467.58 50
1467.67 54
1467.76 58
1467.85 60
1467.94 60
1468.02 59
1468.11 56
1468.20 52
1468.29 47
1468.38 43
1468.46 39
1468.55 35
1468.64 31
1468.73 28
1468.81 24
1468.90 20
1468.99 15
1469.08 10
1469.17 5
1469.25 0
1469.34 0
1469.43 0
1469.52 0
1469.61 0
1469.69 0
1469.78 0
1469.87 0
1469.96 4
1470.04 15
1470.13 26
1470.22 37
1470.31 46
1470.40 53
1470.48 58
1470.57 60
1470.66 60
1470.75 57
1470.84 51
1470.92 43
1471.01 35
1471.10 26
1471.19 19
1471.28 14
1471.36 11
1471.45 12
1471.54 16
1471.63 22
1471.71 29
1471.80 37
1471.89 45
1471.98 53
1472.07 61
1472.15 69
1472.24 76
1472.33 83
1472.42 89
1472.51 94
1472.59 98
1472.68 101
1472.77 102
1472.86 102
1472.95 102
1473.03 101
1473.12 101
1473.21 99
1473.30 97
1473.39 93
1473.47 89
1473.56 84
1473.65 78
1473.74 72
1473.83 66
1473.91 62
1474.00 59
1474.09 57
1474.18 56
1474.27 55
1474.35 55
1474.44 54
1474.53 54
1474.62 54
1474.71 54
1474.79 55
1474.88 55
1474.97 55
1475.06 54
1475.15 54
1475.23 53
1475.32 52
1475.41 50
1475.50 47
1475.59 43
1475.67 38
1475.76 33
1475.85 29
1475.94 27
1476.03 28
1476.11 31
1476.20 36
1476.29 42
1476.38 47
1476.47 51
1476.55 53
1476.64 52
1476.73 50
1476.82 46
1476.91 42
1477.00 38
1477.08 34
1477.17 30
1477.26 29
1477.35 29
1477.44 30
1477.52 34
1477.61 38
1477.70 42
1477.79 45
1477.88 47
1477.96 46
1478.05 44
1478.14 41
1478.23 38
1478.32 36
1478.41 35
1478.49 35
1478.58 36
1478.67 37
1478.76 38
1478.85 37
1478.93 34
1479.02 29
1479.11 23
1479.20 18
1479.29 13
1479.37 11
1479.46 11
1479.55 15
1479.64 21
1479.73 29
1479.82 39
1479.90 48
1479.99 57
1480.08 65
1480.17 70
1480.26 75
1480.34 77
1480.43 78
1480.52 78
1480.61 76
1480.70 73
1480.79 69
1480.87 63
1480.96 57
1481.05 51
1481.14 46
1481.23 43
1481.31 41
1481.40 39
1481.49 38
1481.58 36
1481.67 34
1481.76 31
1481.84 27
1481.93 24
1482.02 23
1482.11 23
1482.20 26
1482.29 30
1482.37 35
1482.46 40
1482.55 44
1482.64 48
1482.73 51
1482.81 52
1482.90 52
1482.99 50
1483.08 47
1483.17 43
1483.26 38
1483.34 32
1483.43 26
1483.52 20
1483.61 15
1483.70 11
1483.79 8
1483.87 7
1483.96 6
1484.05 5
1484.14 5
1484.23 6
1484.32 6
1484.40 8
1484.49 11
1484.58 16
1484.67 21
1484.76 28
1484.85 36
1484.93 44
1485.02 50
1485.11 56
1485.20 59
1485.29 59
1485.38 57
1485.46 52
1485.55 46
1485.64 39
1485.73 34
1485.82 30
1485.91 28
1485.99 29
1486.08 32
1486.17 36
1486.26 40
1486.35 43
1486.44 46
1486.52 49
1486.61 52
1486.70 54
1486.79 55
1486.88 56
1486.97 55
1487.05 53
1487.14 49
1487.23 44
1487.32 39
1487.41 33
1487.50 27
1487.58 22
1487.67 18
1487.76 14
1487.85 13
1487.94 13
1488.03 14
1488.12 18
1488.20 22
1488.29 28
1488.38 32
1488.47 36
1488.56 39
1488.65 41
1488.73 42
1488.82 42
1488.91 42
1489.00 42
1489.09 43
1489.18 44
1489.27 46
1489.35 49
1489.44 52
1489.53 56
1489.62 59
1489.71 61
1489.80 61
1489.88 60
1489.97 57
1490.06 53
1490.15 49
1490.24 45
1490.33 41
1490.42 37
1490.50 33
1490.59 28
1490.68 24
1490.77 19
1490.86 15
1490.95 12
1491.03 11
1491.12 12
1491.21 14
1491.30 17
1491.39 21
1491.48 23
1491.57 25
1491.65 25
1491.74 26
1491.83 27
1491.92 30
1492.01 33
1492.10 37
1492.19 42
1492.27 46
1492.36 51
1492.45 54
1492.54 55
1492.63 56
1492.72 56
1492.81 54
1492.89 53
1492.98 51
1493.07 50
1493.16 49
1493.25 49
1493.34 48
1493.43 47
1493.51 45
1493.60 43
1493.69 39
1493.78 35
1493.87 32
1493.96 29
1494.05 27
1494.13 26
1494.22 25
1494.31 23
1494.40 21
1494.49 17
1494.58 13
1494.67 9
1494.75 6
1494.84 4
1494.93 4
1495.02 6
1495.11 10
1495.20 16
1495.29 24
1495.37 32
1495.46 39
1495.55 44
1495.64 48
1495.73 49
1495.82 49
1495.91 47
1496.00 46
1496.08 44
1496.17 43
1496.26 43
1496.35 42
1496.44 42
1496.53 42
1496.62 42
1496.70 43
1496.79 45
1496.88 47
1496.97 49
1497.06 50
1497.15 50
1497.24 49
1497.33 47
1497.41 44
1497.50 40
1497.59 37
1497.68 35
1497.77 35
1497.86 35
1497.95 37
1498.04 39
1498.12 41
1498.21 44
1498.30 47
1498.39 51
1498.48 55
1498.57 59
1498.66 63
1498.74 66
1498.83 68
1498.92 69
1499.01 70
1499.10 69
1499.19 68
1499.28 66
1499.37 63
1499.45 59
1499.54 54
1499.63 48
1499.72 43
1499.81 38
1499.90 35
1499.99 33
1500.08 34
1500.16 35
1500.25 37
1500.34 37
1500.43 35
1500.52 32
1500.61 26
1500.70 19
1500.79 12
1500.88 5
1500.96 0
1501.05 0
1501.14 0
1501.23 0
1501.32 0
1501.41 0
1501.50 0
1501.59 0
1501.67 0
1501.76 1
1501.85 1
1501.94 3
1502.03 4
1502.12 5
1502.21 7
1502.30 8
1502.39 8
1502.47 8
1502.56 7
1502.65 6
1502.74 4
1502.83 2
1502.92 0
1503.01 0
1503.10 1
1503.18 5
1503.27 11
1503.36 20
1503.45 29
1503.54 39
1503.63 47
1503.72 52
1503.81 53
1503.90 51
1503.98 44
1504.07 36
1504.16 26
1504.25 17
1504.34 10
1504.43 5
1504.52 4
1504.61 5
1504.70 8
1504.78 11
1504.87 13
1504.96 14
1505.05 13
1505.14 11
1505.23 9
1505.32 7
1505.41 6
1505.50 6
1505.59 8
1505.67 12
1505.76 15
1505.85 18
1505.94 21
1506.03 24
1506.12 27
1506.21 31
1506.30 36
1506.39 42
1506.47 49
1506.56 54
1506.65 58
1506.74 59
1506.83 57
1506.92 54
1507.01 49
1507.10 44
1507.19 40
1507.28 37
1507.36 37
1507.45 38
1507.54 40
1507.63 43
1507.72 47
1507.81 50
1507.90 54
1507.99 57
1508.08 58
1508.17 59
1508.25 57
1508.34 55
1508.43 53
1508.52 51
1508.61 50
1508.70 51
1508.79 54
1508.88 57
1508.97 61
1509.06 64
1509.14 67
1509.23 69
1509.32 70
1509.41 70
1509.50 68
1509.59 65
1509.68 62
1509.77 59
1509.86 55
1509.95 53
1510.04 51
1510.12 50
1510.21 49
1510.30 48
1510.39 47
1510.48 45
1510.57 42
1510.66 40
1510.75 40
1510.84 40
1510.93 42
1511.02 46
1511.10 52
1511.19 58
1511.28 65
1511.37 71
1511.46 77
1511.55 82
1511.64 85
1511.73 87
1511.82 87
1511.91 87
1512.00 85
1512.08 83
1512.17 81
1512.26 79
1512.35 76
1512.44 73
1512.53 70
1512.62 66
1512.71 62
1512.80 58
1512.89 53
1512.98 49
1513.07 45
1513.15 41
1513.24 37
1513.33 34
1513.42 32
1513.51 31
1513.60 32
1513.69 34
1513.78 37
1513.87 41
1513.96 46
1514.05 52
1514.14 57
1514.22 63
1514.31 68
1514.40 72
1514.49 76
1514.58 79
1514.67 81
1514.76 81
1514.85 80
1514.94 77
1515.03 72
1515.12 66
1515.21 60
1515.30 54
1515.38 49
1515.47 45
1515.56 43
1515.65 42
1515.74 43
1515.83 45
1515.92 46
1516.01 48
1516.10 48
1516.19 47
1516.28 45
1516.37 42
1516.46 38
1516.54 34
1516.63 30
1516.72 26
1516.81 23
1516.90 21
1516.99 19
1517.08 18
1517.17 18
1517.26 18
1517.35 19
1517.44 20
1517.53 20
1517.62 20
1517.71 19
1517.79 18
1517.88 16
1517.97 14
1518.06 13
1518.15 11
1518.24 10
1518.33 10
1518.42 9
1518.51 9
1518.60 8
1518.69 7
1518.78 6
1518.87 5
1518.96 4
1519.04 3
1519.13 4
1519.22 5
1519.31 7
1519.40 9
1519.49 12
1519.58 16
1519.67 18
1519.76 21
1519.85 22
1519.94 24
1520.03 25
1520.12 26
1520.21 27
1520.30 28
1520.39 29
1520.47 29
1520.56 30
1520.65 30
1520.74 30
1520.83 30
1520.92 30
1521.01 29
1521.10 29
1521.19 28
1521.28 26
1521.37 24
1521.46 23
1521.55 21
1521.64 21
1521.73 22
1521.82 24
1521.91 26
1521.99 30
1522.08 34
1522.17 39
1522.26 44
1522.35 48
1522.44 51
1522.53 52
1522.62 53
1522.71 53
1522.80 54
1522.89 56
1522.98 59
1523.07 65
1523.16 71
1523.25 77
1523.34 81
1523.43 84
1523.52 84
1523.60 83
1523.69 81
1523.78 79
1523.87 78
1523.96 77
1524.05 76
1524.14 73
1524.23 69
1524.32 63
1524.41 56
1524.50 48
1524.59 40
1524.68 31
1524.77 23
1524.86 16
1524.95 10
1525.04 6
1525.13 3
1525.22 2
1525.30 3
1525.39 4
1525.48 6
1525.57 7
1525.66 8
1525.75 8
1525.84 8
1525.93 9
1526.02 11
1526.11 12
1526.20 14
1526.29 15
1526.38 14
1526.47 13
1526.56 11
1526.65 9
1526.74 9
1526.83 10
1526.92 13
1527.01 17
1527.10 21
1527.19 25
1527.27 27
1527.36 27
1527.45 26
1527.54 23
1527.63 20
1527.72 17
1527.81 13
1527.90 10
1527.99 6
1528.08 1
1528.17 0
1528.26 0
1528.35 0
1528.44 0
1528.53 0
1528.62 0
1528.71 0
1528.80 0
1528.89 10
1528.98 20
1529.07 31
1529.16 40
1529.25 48
1529.34 54
1529.43 57
1529.52 58
1529.60 57
1529.69 55
1529.78 52
1529.87 49
1529.96 45
1530.05 41
1530.14 37
1530.23 33
1530.32 30
1530.41 28
1530.50 27
1530.59 27
1530.68 28
1530.77 30
1530.86 32
1530.95 35
1531.04 39
1531.13 43
1531.22 49
1531.31 56
1531.40 63
1531.49 70
1531.58 77
1531.67 82
1531.76 86
1531.85 89
1531.94 90
1532.03 90
1532.12 89
1532.21 87
1532.30 84
1532.39 80
1532.47 76
1532.56 71
1532.65 67
1532.74 63
1532.83 61
1532.92 59
1533.01 58
1533.10 59
1533.19 59
1533.28 60
1533.37 62
1533.46 63
1533.55 63
1533.64 62
1533.73 59
1533.82 55
1533.91 50
1534.00 44
1534.09 39
1534.18 35
1534.27 33
1534.36 35
1534.45 39
1534.54 46
1534.63 53
1534.72 61
1534.81 68
1534.90 74
1534.99 78
1535.08 80
1535.17 80
1535.26 78
1535.35 74
1535.44 68
1535.53 61
1535.62 55
1535.71 49
1535.80 44
1535.89 40
1535.98 38
1536.07 38
1536.16 38
1536.25 38
1536.34 38
1536.43 38
1536.52 38
1536.61 37
1536.70 35
1536.78 33
1536.87 30
1536.96 28
1537.05 26
1537.14 25
1537.23 26
1537.32 28
1537.41 31
1537.50 36
1537.59 41
1537.68 46
1537.77 51
1537.86 56
1537.95 61
1538.04 66
1538.13 69
1538.22 71
1538.31 72
1538.40 71
1538.49 69
1538.58 66
1538.67 62
1538.76 59
1538.85 56
1538.94 54
1539.03 52
1539.12 51
1539.21 49
1539.30 48
1539.39 46
1539.48 44
1539.57 41
1539.66 38
1539.75 34
1539.84 29
1539.93 25
1540.02 21
1540.11 17
1540.20 14
1540.29 12
1540.38 10
1540.47 11
1540.56 12
1540.65 16
1540.74 22
1540.83 29
1540.92 37
1541.01 46
1541.10 53
1541.19 58
1541.28 62
1541.37 63
1541.46 62
1541.55 60
1541.64 57
1541.73 52
1541.82 47
1541.91 41
1542.00 34
1542.09 27
1542.18 19
1542.27 12
1542.36 7
1542.45 4
1542.54 2
1542.63 1
1542.72 2
1542.81 2
1542.90 2
1542.99 2
1543.08 1
1543.17 0
1543.26 0
1543.35 0
1543.44 0
1543.53 0
1543.62 0
1543.71 0
1543.80 1
1543.89 4
1543.98 7
1544.07 12
1544.16 17
1544.25 23
1544.34 29
1544.43 34
1544.52 38
1544.61 41
1544.70 41
1544.79 38
1544.88 34
1544.97 29
1545.06 25
1545.15 22
1545.24 24
1545.33 28
1545.42 35
1545.51 44
1545.60 52
1545.69 60
1545.78 65
1545.87 68
1545.96 68
1546.05 66
1546.14 62
1546.23 57
1546.32 51
1546.41 44
1546.50 38
1546.59 32
1546.68 26
1546.78 21
1546.87 17
1546.96 13
1547.05 11
1547.14 10
1547.23 10
1547.32 12
1547.41 15
1547.50 18
1547.59 21
1547.68 24
1547.77 27
1547.86 29
1547.95 30
1548.04 31
1548.13 32
1548.22 34
1548.31 37
1548.40 40
1548.49 44
1548.58 48
1548.67 52
1548.76 57
1548.85 63
1548.94 70
1549.03 77
1549.12 84
1549.21 91
1549.30 96
1549.39 100
1549.48 102
1549.57 103
1549.66 103
1549.75 102
1549.84 100
1549.93 97
1550.02 93
1550.11 89
1550.20 84
1550.29 81
1550.38 80
1550.47 79
1550.56 78
1550.65 76
1550.74 72
1550.83 66
1550.92 57
1551.01 45
1551.11 33
1551.20 20
1551.29 10
1551.38 3
1551.47 0
1551.56 0
1551.65 2
1551.74 9
1551.83 16
1551.92 24
1552.01 31
1552.10 35
1552.19 37
1552.28 37
1552.37 34
1552.46 29
1552.55 25
1552.64 21
1552.73 18
1552.82 16
1552.91 16
1553.00 17
1553.09 19
1553.18 22
1553.27 25
1553.36 29
1553.45 32
1553.54 35
1553.63 37
1553.72 39
1553.81 40
1553.91 41
1554.00 43
1554.09 45
1554.18 48
1554.27 52
1554.36 55
1554.45 58
1554.54 59
1554.63 58
1554.72 55
1554.81 51
1554.90 45
1554.99 39
1555.08 34
1555.17 31
1555.26 28
1555.35 27
1555.44 27
1555.53 29
1555.62 32
1555.71 36
1555.80 41
1555.89 49
1555.98 58
1556.07 68
1556.16 79
1556.26 89
1556.35 97
1556.44 101
1556.53 102
1556.62 100
1556.71 94
1556.80 86
1556.89 77
1556.98 68
1557.07 60
1557.16 53
1557.25 48
1557.34 44
1557.43 42
1557.52 41
1557.61 41
1557.70 42
1557.79 44
1557.88 47
1557.97 51
1558.06 56
1558.15 62
1558.25 68
1558.34 73
1558.43 78
1558.52 81
1558.61 83
1558.70 82
1558.79 79
1558.88 75
1558.97 69
1559.06 63
1559.15 56
1559.24 49
1559.33 41
1559.42 32
1559.51 23
1559.60 13
1559.69 3
1559.78 0
1559.87 0
1559.96 0
1560.06 0
1560.15 0
1560.24 0
1560.33 0
1560.42 0
1560.51 6
1560.60 14
1560.69 21
1560.78 27
1560.87 31
1560.96 34
1561.05 36
1561.14 37
1561.23 36
1561.32 35
1561.41 34
1561.50 32
1561.59 31
1561.69 31
1561.78 32
1561.87 35
1561.96 39
1562.05 43
1562.14 47
1562.23 50
1562.32 53
1562.41 55
1562.50 56
1562.59 58
1562.68 59
1562.77 61
1562.86 64
1562.95 68
1563.04 72
1563.13 77
1563.23 82
1563.32 85
1563.41 87
1563.50 88
1563.59 86
1563.68 82
1563.77 78
1563.86 73
1563.95 68
1564.04 64
1564.13 61
1564.22 58
1564.31 57
1564.40 57
1564.49 58
1564.59 58
1564.68 57
1564.77 56
1564.86 54
1564.95 50
1565.04 46
1565.13 42
1565.22 39
1565.31 36
1565.40 33
1565.49 30
1565.58 28
1565.67 25
1565.76 22
1565.85 21
1565.95 21
1566.04 24
1566.13 29
1566.22 35
1566.31 41
1566.40 46
1566.49 50
1566.58 52
1566.67 53
1566.76 52
1566.85 52
1566.94 52
1567.03 53
1567.12 56
1567.22 60
1567.31 66
1567.40 72
1567.49 79
1567.58 86
1567.67 94
1567.76 102
1567.85 109
1567.94 116
1568.03 120
1568.12 123
1568.21 122
1568.30 119
1568.40 114
1568.49 107
1568.58 100
1568.67 91
1568.76 82
1568.85 72
1568.94 63
1569.03 53
1569.12 46
1569.21 41
1569.30 40
1569.39 43
1569.49 48
1569.58 55
1569.67 61
1569.76 64
1569.85 66
1569.94 64
1570.03 61
1570.12 57
1570.21 54
1570.30 51
1570.39 50
1570.48 50
1570.57 51
1570.67 52
1570.76 54
1570.85 55
1570.94 56
1571.03 55
1571.12 54
1571.21 53
1571.30 51
1571.39 50
1571.48 49
1571.57 50
1571.67 53
1571.76 57
1571.85 62
1571.94 66
1572.03 70
1572.12 73
1572.21 74
1572.30 73
1572.39 71
1572.48 69
1572.57 66
1572.66 63
1572.76 60
1572.85 56
1572.94 52
1573.03 48
1573.12 44
1573.21 40
1573.30 38
1573.39 35
1573.48 34
1573.57 32
1573.66 29
1573.76 26
1573.85 23
1573.94 21
1574.03 20
1574.12 21
1574.21 23
1574.30 28
1574.39 32
1574.48 36
1574.57 39
1574.67 39
1574.76 38
1574.85 36
1574.94 34
1575.03 34
1575.12 36
1575.21 39
1575.30 43
1575.39 47
1575.48 49
1575.58 49
1575.67 48
1575.76 45
1575.85 42
1575.94 42
1576.03 43
1576.12 47
1576.21 52
1576.30 56
1576.39 59
1576.49 60
1576.58 58
1576.67 54
1576.76 48
1576.85 42
1576.94 36
1577.03 30
1577.12 25
1577.21 21
1577.30 19
1577.40 18
1577.49 19
1577.58 22
1577.67 27
1577.76 31
1577.85 35
1577.94 37
1578.03 37
1578.12 36
1578.21 34
1578.31 32
1578.40 32
1578.49 32
1578.58 32
1578.67 32
1578.76 31
1578.85 29
1578.94 25
1579.03 21
1579.13 17
1579.22 13
1579.31 9
1579.40 7
1579.49 6
1579.58 5
1579.67 5
1579.76 6
1579.85 7
1579.95 10
1580.04 13
1580.13 17
1580.22 20
1580.31 23
1580.40 25
1580.49 26
1580.58 27
1580.67 27
1580.77 27
1580.86 27
1580.95 26
1581.04 25
1581.13 25
1581.22 26
1581.31 28
1581.40 32
1581.49 38
1581.59 46
1581.68 54
1581.77 61
1581.86 66
1581.95 68
1582.04 68
1582.13 63
1582.22 56
1582.32 47
1582.41 38
1582.50 30
1582.59 23
1582.68 20
1582.77 19
1582.86 22
1582.95 27
1583.04 35
1583.14 43
1583.23 52
1583.32 60
1583.41 67
1583.50 72
1583.59 75
1583.68 75
1583.77 73
1583.87 69
1583.96 64
1584.05 58
1584.14 53
1584.23 49
1584.32 46
1584.41 46
1584.50 46
1584.60 47
1584.69 48
1584.78 48
1584.87 47
1584.96 46
1585.05 45
1585.14 43
1585.23 41
1585.33 39
1585.42 38
1585.51 39
1585.60 40
1585.69 42
1585.78 45
1585.87 49
1585.96 53
1586.06 57
1586.15 61
1586.24 63
1586.33 63
1586.42 62
1586.51 59
1586.60 56
1586.69 53
1586.79 51
1586.88 51
1586.97 52
1587.06 56
1587.15 61
1587.24 67
1587.33 73
1587.43 78
1587.52 82
1587.61 85
1587.70 86
1587.79 86
1587.88 85
1587.97 83
1588.06 80
1588.16 77
1588.25 74
1588.34 72
1588.43 71
1588.52 72
1588.61 73
1588.70 75
1588.80 79
1588.89 83
1588.98 88
1589.07 92
1589.16 96
1589.25 100
1589.34 101
1589.43 101
1589.53 99
1589.62 95
1589.71 90
1589.80 83
1589.89 76
1589.98 67
1590.07 58
1590.17 48
1590.26 38
1590.35 30
1590.44 23
1590.53 19
1590.62 19
1590.71 21
1590.81 26
1590.90 33
1590.99 39
1591.08 43
1591.17 45
1591.26 44
1591.35 40
1591.45 36
1591.54 31
1591.63 27
1591.72 25
1591.81 25
1591.90 27
1591.99 31
1592.09 35
1592.18 40
1592.27 43
1592.36 46
1592.45 48
1592.54 49
1592.63 49
1592.73 49
1592.82 49
1592.91 50
1593.00 51
1593.09 53
1593.18 54
1593.28 55
1593.37 56
1593.46 56
1593.55 56
1593.64 55
1593.73 54
1593.82 52
1593.92 49
1594.01 47
1594.10 44
1594.19 40
1594.28 37
1594.37 35
1594.47 33
1594.56 31
1594.65 29
1594.74 27
1594.83 25
1594.92 22
1595.01 19
1595.11 16
1595.20 14
1595.29 14
1595.38 15
1595.47 19
1595.56 25
1595.66 32
1595.75 40
1595.84 47
1595.93 54
1596.02 59
1596.11 61
1596.20 61
1596.30 59
1596.39 54
1596.48 49
1596.57 44
1596.66 41
1596.75 38
1596.85 38
1596.94 39
1597.03 40
1597.12 41
1597.21 41
1597.30 40
1597.40 37
1597.49 34
1597.58 32
1597.67 31
1597.76 32
1597.85 36
1597.94 41
1598.04 48
1598.13 56
1598.22 64
1598.31 70
1598.40 76
1598.49 80
1598.59 83
1598.68 86
1598.77 90
1598.86 93
1598.95 95
1599.04 96
1599.14 95
1599.23 92
1599.32 85
1599.41 75
1599.50 63
1599.59 49
1599.69 35
1599.78 22
1599.87 10
1599.96 0
1600.05 0
1600.14 0
1600.24 0
1600.33 0
1600.42 0
1600.51 0
1600.60 0
1600.70 0
1600.79 8
1600.88 19
1600.97 30
1601.06 38
1601.15 44
1601.25 46
1601.34 45
1601.43 41
1601.52 35
1601.61 29
1601.70 24
1601.80 21
1601.89 19
1601.98 19
1602.07 21
1602.16 24
1602.25 27
1602.35 32
1602.44 37
1602.53 42
1602.62 47
1602.71 52
1602.80 57
1602.90 61
1602.99 64
1603.08 66
1603.17 67
1603.26 68
1603.36 69
1603.45 69
1603.54 70
1603.63 70
1603.72 71
1603.81 72
1603.91 73
1604.00 75
1604.09 76
1604.18 77
1604.27 76
1604.37 74
1604.46 69
1604.55 62
1604.64 54
1604.73 46
1604.82 39
1604.92 34
1605.01 30
1605.10 29
1605.19 29
1605.28 30
1605.38 31
1605.47 33
1605.56 35
1605.65 37
1605.74 39
1605.83 40
1605.93 41
1606.02 40
1606.11 37
1606.20 33
1606.29 28
1606.39 23
1606.48 19
1606.57 16
1606.66 16
1606.75 18
1606.85 22
1606.94 28
1607.03 34
1607.12 40
1607.21 46
1607.30 51
1607.40 56
1607.49 60
1607.58 63
1607.67 66
1607.76 67
1607.86 66
1607.95 64
1608.04 60
1608.13 56
1608.22 51
1608.32 48
1608.41 46
1608.50 45
1608.59 44
1608.68 45
1608.78 46
1608.87 47
1608.96 48
1609.05 48
1609.14 48
1609.24 48
1609.33 46
1609.42 44
1609.51 42
1609.60 40
1609.69 39
1609.79 39
1609.88 40
1609.97 41
1610.06 41
1610.15 38
1610.25 34
1610.34 27
1610.43 19
1610.52 13
1610.61 8
1610.71 6
1610.80 8
1610.89 14
1610.98 23
1611.07 33
1611.17 44
1611.26 55
1611.35 65
1611.44 75
1611.53 85
1611.63 94
1611.72 103
1611.81 111
1611.90 118
1611.99 125
1612.09 130
1612.18 133
1612.27 134
1612.36 134
1612.46 132
1612.55 128
1612.64 123
1612.73 116
1612.82 109
1612.92 101
1613.01 92
1613.10 84
1613.19 77
1613.28 70
1613.38 65
1613.47 62
1613.56 60
1613.65 59
1613.74 58
1613.84 58
1613.93 57
1614.02 57
1614.11 56
1614.20 55
1614.30 54
1614.39 53
1614.48 53
1614.57 54
1614.66 56
1614.76 59
1614.85 63
1614.94 66
1615.03 68
1615.13 67
1615.22 64
1615.31 59
1615.40 52
1615.49 44
1615.59 36
1615.68 28
1615.77 23
1615.86 20
1615.95 18
1616.05 18
1616.14 19
1616.23 20
1616.32 20
1616.42 20
1616.51 19
1616.60 19
1616.69 20
1616.78 22
1616.88 25
1616.97 29
1617.06 33
1617.15 36
1617.24 38
1617.34 38
1617.43 39
1617.52 39
1617.61 40
1617.71 43
1617.80 48
1617.89 54
1617.98 61
1618.07 68
1618.17 75
1618.26 81
1618.35 86
1618.44 92
1618.54 97
1618.63 103
1618.72 110
1618.81 117
1618.90 123
1619.00 129
1619.09 133
1619.18 135
1619.27 134
1619.37 131
1619.46 126
1619.55 118
1619.64 111
1619.73 103
1619.83 95
1619.92 89
1620.01 85
1620.10 82
1620.20 82
1620.29 83
1620.38 86
1620.47 90
1620.56 95
1620.66 99
1620.75 101
1620.84 101
1620.93 97
1621.03 90
1621.12 81
1621.21 70
1621.30 60
1621.40 50
1621.49 42
1621.58 38
1621.67 36
1621.76 36
1621.86 38
1621.95 40
1622.04 43
1622.13 45
1622.23 46
1622.32 46
1622.41 44
1622.50 42
1622.60 40
1622.69 38
1622.78 37
1622.87 38
1622.97 40
1623.06 42
1623.15 45
1623.24 45
1623.33 44
1623.43 40
1623.52 34
1623.61 27
1623.70 21
1623.80 16
1623.89 13
1623.98 13
1624.07 16
1624.17 20
1624.26 26
1624.35 32
1624.44 38
1624.54 44
1624.63 48
1624.72 51
1624.81 52
1624.90 50
1625.00 46
1625.09 39
1625.18 30
1625.27 21
1625.37 13
1625.46 8
1625.55 5
1625.64 6
1625.74 10
1625.83 16
1625.92 23
1626.01 29
1626.11 34
1626.20 37
1626.29 38
1626.38 38
1626.48 36
1626.57 33
1626.66 29
1626.75 25
1626.85 22
1626.94 19
1627.03 17
1627.12 15
1627.22 15
1627.31 15
1627.40 15
1627.49 14
1627.59 13
1627.68 12
1627.77 10
1627.86 9
1627.96 9
1628.05 10
1628.14 13
1628.23 18
1628.33 23
1628.42 27
1628.51 30
1628.60 30
1628.70 29
1628.79 26
1628.88 20
1628.97 15
1629.07 10
1629.16 7
1629.25 7
1629.34 10
1629.44 17
1629.53 27
1629.62 38
1629.71 50
1629.81 61
1629.90 69
1629.99 74
1630.08 76
1630.18 76
1630.27 73
1630.36 69
1630.45 64
1630.55 58
1630.64 51
1630.73 44
1630.82 37
1630.92 30
1631.01 25
1631.10 20
1631.19 16
1631.29 13
1631.38 10
1631.47 6
1631.56 1
1631.66 0
1631.75 0
1631.84 0
1631.93 0
1632.03 0
1632.12 0
1632.21 0
1632.31 3
1632.40 13
1632.49 23
1632.58 32
1632.68 38
1632.77 41
1632.86 42
1632.95 41
1633.05 39
1633.14 39
1633.23 39
1633.32 42
1633.42 46
1633.51 50
1633.60 54
1633.69 57
1633.79 56
1633.88 54
1633.97 49
1634.07 42
1634.16 35
1634.25 28
1634.34 23
1634.44 19
1634.53 17
1634.62 17
1634.71 17
1634.81 16
1634.90 15
1634.99 13
1635.08 9
1635.18 6
1635.27 2
1635.36 0
1635.46 0
1635.55 0
1635.64 1
1635.73 5
1635.83 10
1635.92 15
1636.01 18
1636.10 18
1636.20 17
1636.29 12
1636.38 7
1636.48 1
1636.57 0
1636.66 0
1636.75 0
1636.85 0
1636.94 6
1637.03 16
1637.12 26
1637.22 35
1637.31 42
1637.40 46
1637.50 48
1637.59 47
1637.68 44
1637.77 40
1637.87 36
1637.96 34
1638.05 31
1638.14 30
1638.24 28
1638.33 27
1638.42 25
1638.52 22
1638.61 19
1638.70 16
1638.79 14
1638.89 13
1638.98 15
1639.07 18
1639.17 24
1639.26 30
1639.35 37
1639.44 44
1639.54 50
1639.63 53
1639.72 55
1639.81 55
1639.91 53
1640.00 50
1640.09 45
1640.19 41
1640.28 36
1640.37 33
1640.46 30
1640.56 29
1640.65 29
1640.74 29
1640.84 30
1640.93 31
1641.02 32
1641.11 32
1641.21 32
1641.30 31
1641.39 30
1641.49 29
1641.58 29
1641.67 30
1641.76 32
1641.86 35
1641.95 38
1642.04 40
1642.14 41
1642.23 40
1642.32 35
1642.42 29
1642.51 22
1642.60 15
1642.69 9
1642.79 5
1642.88 3
1642.97 2
1643.07 2
1643.16 2
1643.25 3
1643.34 3
1643.44 4
1643.53 6
1643.62 8
1643.72 11
1643.81 14
1643.90 16
1643.99 17
1644.09 17
1644.18 18
1644.27 18
1644.37 18
1644.46 19
1644.55 22
1644.65 25
1644.74 30
1644.83 36
1644.92 43
1645.02 50
1645.11 56
1645.20 62
1645.30 66
1645.39 67
1645.48 65
1645.57 62
1645.67 58
1645.76 55
1645.85 54
1645.95 55
1646.04 58
1646.13 63
1646.23 69
1646.32 74
1646.41 77
1646.50 79
1646.60 77
1646.69 74
1646.78 71
1646.88 68
1646.97 66
1647.06 66
1647.16 66
1647.25 68
1647.34 69
1647.44 69
1647.53 66
1647.62 61
1647.71 54
1647.81 44
1647.90 32
1647.99 20
1648.09 9
1648.18 0
1648.27 0
1648.37 0
1648.46 0
1648.55 0
1648.64 0
1648.74 0
1648.83 6
1648.92 12
1649.02 18
1649.11 26
1649.20 34
1649.30 43
1649.39 51
1649.48 58
1649.58 63
1649.67 66
1649.76 68
1649.86 69
1649.95 70
1650.04 71
1650.13 74
1650.23 78
1650.32 82
1650.41 85
1650.51 86
1650.60 84
1650.69 79
1650.79 72
1650.88 64
1650.97 56
1651.07 50
1651.16 46
1651.25 45
1651.35 45
1651.44 48
1651.53 53
1651.62 58
1651.72 65
1651.81 71
1651.90 75
1652.00 77
1652.09 77
1652.18 72
1652.28 65
1652.37 57
1652.46 48
1652.56 40
1652.65 34
1652.74 31
1652.84 30
1652.93 30
1653.02 31
1653.12 31
1653.21 30
1653.30 28
1653.39 25
1653.49 21
1653.58 18
1653.67 16
1653.77 14
1653.86 13
1653.95 13
1654.05 13
1654.14 12
1654.23 10
1654.33 8
1654.42 5
1654.51 1
1654.61 0
1654.70 0
1654.79 0
1654.89 0
1654.98 0
1655.07 0
1655.17 0
1655.26 0
1655.35 2
1655.45 9
1655.54 18
1655.63 28
1655.73 38
1655.82 49
1655.91 58
1656.01 67
1656.10 73
1656.19 78
1656.29 81
1656.38 82
1656.47 82
1656.57 81
1656.66 79
1656.75 76
1656.85 72
1656.94 68
1657.03 64
1657.13 59
1657.22 54
1657.31 50
1657.41 45
1657.50 40
1657.59 36
1657.69 31
1657.78 27
1657.87 22
1657.97 19
1658.06 16
1658.15 14
1658.25 14
1658.34 16
1658.43 21
1658.53 27
1658.62 35
1658.71 42
1658.81 49
1658.90 55
1658.99 59
1659.09 62
1659.18 65
1659.27 67
1659.37 69
1659.46 70
1659.55 71
1659.65 71
1659.74 71
1659.83 69
1659.93 66
1660.02 62
1660.11 56
1660.21 49
1660.30 41
1660.39 33
1660.49 26
1660.58 22
1660.67 19
1660.77 19
1660.86 20
1660.95 22
1661.05 24
1661.14 24
1661.23 22
1661.33 19
1661.42 15
1661.51 12
1661.61 11
1661.70 11
1661.79 13
1661.89 18
1661.98 24
1662.07 31
1662.17 37
1662.26 42
1662.35 46
1662.45 48
1662.54 49
1662.64 47
1662.73 45
1662.82 42
1662.92 40
1663.01 38
1663.10 36
1663.20 36
1663.29 36
1663.38 38
1663.48 40
1663.57 42
1663.66 45
1663.76 47
1663.85 48
1663.94 48
1664.04 46
1664.13 43
1664.22 40
1664.32 37
1664.41 37
1664.50 40
1664.60 46
1664.69 55
1664.79 65
1664.88 74
1664.97 82
1665.07 88
1665.16 91
1665.25 92
1665.35 91
1665.44 90
1665.53 88
1665.63 88
1665.72 88
1665.81 89
1665.91 89
1666.00 90
1666.10 89
1666.19 87
1666.28 83
1666.38 77
1666.47 70
1666.56 62
1666.66 55
1666.75 50
1666.84 48
1666.94 48
1667.03 51
1667.12 55
1667.22 59
1667.31 61
1667.41 61
1667.50 60
1667.59 57
1667.69 54
1667.78 51
1667.87 49
1667.97 49
1668.06 49
1668.15 48
1668.25 47
1668.34 44
1668.44 41
1668.53 38
1668.62 36
1668.72 36
1668.81 39
1668.90 45
1669.00 52
1669.09 59
1669.18 66
1669.28 72
1669.37 77
1669.47 81
1669.56 84
1669.65 88
1669.75 92
1669.84 96
1669.93 101
1670.03 104
1670.12 107
1670.21 108
1670.31 107
1670.40 106
1670.50 103
1670.59 101
1670.68 97
1670.78 93
1670.87 89
1670.96 83
1671.06 77
1671.15 69
1671.25 60
1671.34 51
1671.43 42
1671.53 34
1671.62 26
1671.71 19
1671.81 13
1671.90 9
1671.99 5
1672.09 2
1672.18 0
1672.28 0
1672.37 1
1672.46 2
1672.56 5
1672.65 8
1672.74 12
1672.84 16
1672.93 20
1673.03 25
1673.12 30
1673.21 36
1673.31 41
1673.40 45
1673.49 47
1673.59 48
1673.68 46
1673.78 43
1673.87 39
1673.96 36
1674.06 34
1674.15 35
1674.25 37
1674.34 41
1674.43 46
1674.53 51
1674.62 54
1674.71 57
1674.81 59
1674.90 60
1675.00 62
1675.09 66
1675.18 71
1675.28 76
1675.37 82
1675.46 86
1675.56 89
1675.65 90
1675.75 91
1675.84 90
1675.93 90
1676.03 90
1676.12 89
1676.22 90
1676.31 89
1676.40 89
1676.50 87
1676.59 84
1676.68 81
1676.78 77
1676.87 72
1676.97 65
1677.06 58
1677.15 50
1677.25 42
1677.34 35
1677.44 30
1677.53 27
1677.62 26
1677.72 27
1677.81 27
1677.90 27
1678.00 27
1678.09 26
1678.19 25
1678.28 25
1678.37 28
1678.47 33
1678.56 39
1678.66 45
1678.75 51
1678.84 53
1678.94 54
1679.03 51
1679.13 47
1679.22 43
1679.31 39
1679.41 38
1679.50 39
1679.60 41
1679.69 44
1679.78 45
1679.88 44
1679.97 42
1680.07 37
1680.16 31
1680.25 25
1680.35 20
1680.44 16
1680.54 14
1680.63 13
1680.72 14
1680.82 16
1680.91 18
1681.00 22
1681.10 25
1681.19 30
1681.29 34
1681.38 39
1681.47 42
1681.57 45
1681.66 45
1681.76 43
1681.85 40
1681.94 35
1682.04 29
1682.13 24
1682.23 19
1682.32 15
1682.41 13
1682.51 11
1682.60 11
1682.70 12
1682.79 14
1682.89 17
1682.98 22
1683.07 28
1683.17 34
1683.26 42
1683.36 48
1683.45 54
1683.54 57
1683.64 57
1683.73 56
1683.83 53
1683.92 49
1684.01 45
1684.11 42
1684.20 40
1684.30 39
1684.39 40
1684.48 42
1684.58 45
1684.67 47
1684.77 49
1684.86 50
1684.95 49
1685.05 46
1685.14 42
1685.24 35
1685.33 28
1685.42 19
1685.52 11
1685.61 4
1685.71 0
1685.80 0
1685.90 0
1685.99 0
1686.08 0
1686.18 0
1686.27 0
1686.37 0
1686.46 0
1686.55 4
1686.65 9
1686.74 14
1686.84 19
1686.93 22
1687.03 25
1687.12 27
1687.21 29
1687.31 31
1687.40 32
1687.50 34
1687.59 36
1687.68 37
1687.78 37
1687.87 37
1687.97 36
1688.06 34
1688.16 32
1688.25 31
1688.34 30
1688.44 31
1688.53 34
1688.63 37
1688.72 41
1688.81 44
1688.91 46
1689.00 45
1689.10 43
1689.19 40
1689.29 36
1689.38 33
1689.47 32
1689.57 32
1689.66 36
1689.76 41
1689.85 47
1689.94 55
1690.04 61
1690.13 67
1690.23 71
1690.32 72
1690.42 72
1690.51 70
1690.60 67
1690.70 65
1690.79 63
1690.89 61
1690.98 61
1691.08 61
1691.17 61
1691.26 61
1691.36 60
1691.45 59
1691.55 56
1691.64 52
1691.74 47
1691.83 42
1691.92 37
1692.02 32
1692.11 28
1692.21 24
1692.30 22
1692.40 22
1692.49 22
1692.58 23
1692.68 25
1692.77 28
1692.87 29
1692.96 31
1693.06 31
1693.15 30
1693.24 30
1693.34 29
1693.43 29
1693.53 30
1693.62 31
1693.72 32
1693.81 33
1693.90 34
1694.00 34
1694.09 33
1694.19 32
1694.28 32
1694.38 32
1694.47 33
1694.57 35
1694.66 37
1694.75 40
1694.85 43
1694.94 45
1695.04 47
1695.13 47
1695.23 46
1695.32 44
1695.41 42
1695.51 40
1695.60 39
1695.70 39
1695.79 40
1695.89 40
1695.98 41
1696.08 40
1696.17 40
1696.26 38
1696.36 36
1696.45 33
1696.55 30
1696.64 27
1696.74 25
1696.83 23
1696.93 22
1697.02 22
1697.11 23
1697.21 25
1697.30 26
1697.40 26
1697.49 26
1697.59 26
1697.68 25
1697.78 25
1697.87 25
1697.96 25
1698.06 27
1698.15 29
1698.25 33
1698.34 39
1698.44 48
1698.53 58
1698.63 69
1698.72 80
1698.81 90
1698.91 96
1699.00 99
1699.10 98
1699.19 95
1699.29 90
1699.38 84
1699.48 79
1699.57 75
1699.66 72
1699.76 70
1699.85 69
1699.95 67
1700.04 64
1700.14 60
1700.23 55
1700.33 50
1700.42 45
1700.52 40
1700.61 37
1700.70 34
1700.80 34
1700.89 34
1700.99 36
1701.08 40
1701.18 45
1701.27 52
1701.37 59
1701.46 66
1701.56 71
1701.65 76
1701.74 80
1701.84 83
1701.93 85
1702.03 87
1702.12 89
1702.22 92
1702.31 93
1702.41 95
1702.50 96
1702.60 97
1702.69 97
1702.78 98
1702.88 99
1702.97 101
1703.07 102
1703.16 103
1703.26 105
1703.35 105
1703.45 104
1703.54 103
1703.64 99
1703.73 95
1703.83 90
1703.92 86
1704.01 82
1704.11 80
1704.20 80
1704.30 81
1704.39 83
1704.49 84
1704.58 84
1704.68 83
1704.77 80
1704.87 77
1704.96 74
1705.06 71
1705.15 69
1705.24 68
1705.34 67
1705.43 65
1705.53 63
1705.62 61
1705.72 57
1705.81 52
1705.91 47
1706.00 42
1706.10 38
1706.19 35
1706.29 33
1706.38 31
1706.48 30
1706.57 29
1706.66 26
1706.76 23
1706.85 19
1706.95 16
1707.04 13
1707.14 11
1707.23 10
1707.33 10
1707.42 9
1707.52 7
1707.61 4
1707.71 0
1707.80 0
1707.90 0
1707.99 0
1708.09 0
1708.18 0
1708.28 0
1708.37 0
1708.46 8
1708.56 17
1708.65 27
1708.75 37
1708.84 46
1708.94 54
1709.03 63
1709.13 70
1709.22 76
1709.32 81
1709.41 83
1709.51 84
1709.60 83
1709.70 82
1709.79 82
1709.89 83
1709.98 86
1710.08 89
1710.17 92
1710.27 92
1710.36 90
1710.45 84
1710.55 76
1710.64 67
1710.74 60
1710.83 55
1710.93 55
1711.02 59
1711.12 67
1711.21 77
1711.31 86
1711.40 93
1711.50 97
1711.59 97
1711.69 93
1711.78 87
1711.88 80
1711.97 73
1712.07 68
1712.16 65
1712.26 64
1712.35 66
1712.45 70
1712.54 74
1712.64 80
1712.73 84
1712.83 88
1712.92 91
1713.02 92
1713.11 92
1713.21 92
1713.30 91
1713.39 90
1713.49 90
1713.58 90
1713.68 91
1713.77 92
1713.87 93
1713.96 94
1714.06 95
1714.15 97
1714.25 99
1714.34 101
1714.44 102
1714.53 100
1714.63 95
1714.72 88
1714.82 80
1714.91 72
1715.01 66
1715.10 63
1715.20 64
1715.29 68
1715.39 74
1715.48 80
1715.58 86
1715.67 90
1715.77 94
1715.86 99
1715.96 103
1716.05 109
1716.15 115
1716.24 121
1716.34 127
1716.43 133
1716.53 137
1716.62 139
1716.72 139
1716.81 137
1716.91 132
1717.00 125
1717.10 115
1717.19 103
1717.29 90
1717.38 78
1717.48 66
1717.57 57
1717.67 49
1717.76 44
1717.86 42
1717.95 42
1718.05 45
1718.14 51
1718.24 57
1718.33 64
1718.43 68
1718.52 71
1718.62 70
1718.71 66
1718.81 61
1718.90 56
1719.00 53
1719.09 53
1719.19 54
1719.28 57
1719.38 60
1719.47 62
1719.57 63
1719.66 62
1719.76 62
1719.85 62
1719.95 65
1720.04 69
1720.14 74
1720.23 80
1720.33 84
1720.42 87
1720.52 87
1720.61 86
1720.71 84
1720.80 81
1720.90 78
1720.99 76
1721.09 73
1721.18 69
1721.28 66
1721.37 63
1721.47 61
1721.56 60
1721.66 60
1721.75 61
1721.85 62
1721.95 64
1722.04 66
1722.14 68
1722.23 71
1722.33 74
1722.42 78
1722.52 81
1722.61 84
1722.71 84
1722.80 83
1722.90 80
1722.99 76
1723.09 70
1723.18 65
1723.28 60
1723.37 55
1723.47 51
1723.56 48
1723.66 47
1723.75 47
1723.85 48
1723.94 49
1724.04 51
1724.13 52
1724.23 53
1724.32 52
1724.42 50
1724.51 48
1724.61 46
1724.70 44
1724.80 42
1724.90 41
1724.99 41
1725.09 40
1725.18 41
1725.28 41
1725.37 42
1725.47 44
1725.56 46
1725.66 48
1725.75 51
1725.85 55
1725.94 58
1726.04 61
1726.13 64
1726.23 67
1726.32 69
1726.42 71
1726.51 75
1726.61 79
1726.70 84
1726.80 90
1726.89 96
1726.99 101
1727.09 103
1727.18 103
1727.28 100
1727.37 93
1727.47 85
1727.56 75
1727.66 65
1727.75 55
1727.85 47
1727.94 40
1728.04 34
1728.13 30
1728.23 28
1728.32 28
1728.42 29
1728.51 33
1728.61 38
1728.71 45
1728.80 51
1728.90 56
1728.99 58
1729.09 58
1729.18 54
1729.28 48
1729.37 41
1729.47 34
1729.56 29
1729.66 28
1729.75 30
1729.85 36
1729.94 45
1730.04 55
1730.14 66
1730.23 75
1730.33 82
1730.42 87
1730.52 90
1730.61 92
1730.71 91
1730.80 90
1730.90 88
1730.99 85
1731.09 81
1731.18 77
1731.28 71
1731.37 65
1731.47 59
1731.57 53
1731.66 49
1731.76 45
1731.85 44
1731.95 46
1732.04 49
1732.14 54
1732.23 60
1732.33 67
1732.42 72
1732.52 75
1732.61 77
1732.71 76
1732.81 74
1732.90 71
1733.00 67
1733.09 63
1733.19 61
1733.28 60
1733.38 60
1733.47 62
1733.57 64
1733.66 67
1733.76 69
1733.86 70
1733.95 71
1734.05 71
1734.14 70
1734.24 70
1734.33 70
1734.43 72
1734.52 77
1734.62 83
1734.71 90
1734.81 99
1734.91 108
1735.00 116
1735.10 123
1735.19 128
1735.29 132
1735.38 133
1735.48 133
1735.57 131
1735.67 127
1735.77 123
1735.86 119
1735.96 115
1736.05 114
1736.15 114
1736.24 116
1736.34 118
1736.43 121
1736.53 123
1736.62 124
1736.72 124
1736.82 123
1736.91 123
1737.01 122
1737.10 122
1737.20 123
1737.29 122
1737.39 121
1737.48 118
1737.58 113
1737.68 106
1737.77 97
1737.87 86
1737.96 75
1738.06 62
1738.15 50
1738.25 39
1738.34 28
1738.44 19
1738.54 11
1738.63 5
1738.73 0
1738.82 0
1738.92 0
1739.01 0
1739.11 0
1739.20 0
1739.30 0
1739.40 0
1739.49 0
1739.59 1
1739.68 7
1739.78 15
1739.87 24
1739.97 35
1740.07 47
1740.16 58
1740.26 68
1740.35 77
1740.45 83
1740.54 86
1740.64 88
1740.73 89
1740.83 89
1740.93 90
1741.02 92
1741.12 96
1741.21 101
1741.31 106
1741.40 112
1741.50 118
1741.60 121
1741.69 122
1741.79 121
1741.88 118
1741.98 114
1742.07 109
1742.17 105
1742.27 102
1742.36 100
1742.46 98
1742.55 98
1742.65 97
1742.74 96
1742.84 96
1742.93 97
1743.03 98
1743.13 100
1743.22 102
1743.32 105
1743.41 107
1743.51 108
1743.60 108
1743.70 106
1743.80 104
1743.89 101
1743.99 98
1744.08 94
1744.18 90
1744.27 86
1744.37 81
1744.47 75
1744.56 69
1744.66 64
1744.75 60
1744.85 60
1744.95 62
1745.04 67
1745.14 74
1745.23 82
1745.33 89
1745.42 95
1745.52 98
1745.62 99
1745.71 99
1745.81 99
1745.90 98
1746.00 98
1746.09 99
1746.19 100
1746.29 103
1746.38 106
1746.48 110
1746.57 116
1746.67 122
1746.76 130
1746.86 138
1746.96 145
1747.05 152
1747.15 156
1747.24 157
1747.34 154
1747.44 147
1747.53 136
1747.63 123
1747.72 110
1747.82 97
1747.91 85
1748.01 77
1748.11 71
1748.20 67
1748.30 65
1748.39 63
1748.49 62
1748.59 62
1748.68 62
1748.78 64
1748.87 67
1748.97 71
1749.06 76
1749.16 81
1749.26 84
1749.35 88
1749.45 90
1749.54 93
1749.64 96
1749.74 99
1749.83 104
1749.93 108
1750.02 112
1750.12 114
1750.22 114
1750.31 112
1750.41 108
1750.50 104
1750.60 100
1750.70 95
1750.79 91
1750.89 88
1750.98 84
1751.08 80
1751.17 76
1751.27 74
1751.37 73
1751.46 74
1751.56 75
1751.65 77
1751.75 79
1751.85 78
1751.94 76
1752.04 71
1752.13 65
1752.23 58
1752.33 52
1752.42 47
1752.52 44
1752.61 44
1752.71 45
1752.81 47
1752.90 51
1753.00 56
1753.09 63
1753.19 70
1753.29 77
1753.38 83
1753.48 87
1753.57 89
1753.67 88
1753.77 86
1753.86 84
1753.96 81
1754.05 80
1754.15 81
1754.25 83
1754.34 86
1754.44 89
1754.53 91
1754.63 91
1754.73 91
1754.82 90
1754.92 88
1755.01 88
1755.11 89
1755.21 91
1755.30 95
1755.40 99
1755.49 103
1755.59 105
1755.69 106
1755.78 104
1755.88 100
1755.97 94
1756.07 87
1756.17 80
1756.26 75
1756.36 71
1756.45 69
1756.55 68
1756.65 68
1756.74 69
1756.84 68
1756.93 65
1757.03 61
1757.13 55
1757.22 48
1757.32 41
1757.42 33
1757.51 26
1757.61 18
1757.70 11
1757.80 5
1757.90 0
1757.99 0
1758.09 0
1758.18 0
1758.28 0
1758.38 0
1758.47 4
1758.57 13
1758.66 24
1758.76 35
1758.86 45
1758.95 54
1759.05 61
1759.15 65
1759.24 67
1759.34 66
1759.43 65
1759.53 63
1759.63 61
1759.72 61
1759.82 60
1759.91 60
1760.01 60
1760.11 59
1760.20 58
1760.30 57
1760.40 56
1760.49 56
1760.59 56
1760.68 56
1760.78 56
1760.88 56
1760.97 55
1761.07 53
1761.16 51
1761.26 49
1761.36 46
1761.45 43
1761.55 39
1761.65 35
1761.74 29
1761.84 24
1761.93 18
1762.03 15
1762.13 14
1762.22 16
1762.32 21
1762.42 29
1762.51 38
1762.61 48
1762.70 58
1762.80 67
1762.90 76
1762.99 85
1763.09 92
1763.19 100
1763.28 105
1763.38 109
1763.47 110
1763.57 109
1763.67 106
1763.76 101
1763.86 98
1763.96 95
1764.05 95
1764.15 97
1764.24 100
1764.34 104
1764.44 107
1764.53 109
1764.63 110
1764.73 108
1764.82 105
1764.92 102
1765.01 99
1765.11 97
1765.21 94
1765.30 92
1765.40 89
1765.50 87
1765.59 86
1765.69 85
1765.79 87
1765.88 91
1765.98 95
1766.07 100
1766.17 103
1766.27 104
1766.36 100
1766.46 94
1766.56 85
1766.65 77
1766.75 69
1766.85 64
1766.94 61
1767.04 61
1767.13 62
1767.23 62
1767.33 60
1767.42 55
1767.52 47
1767.62 38
1767.71 28
1767.81 18
1767.91 10
1768.00 4
1768.10 1
1768.19 1
1768.29 3
1768.39 5
1768.48 8
1768.58 9
1768.68 9
1768.77 6
1768.87 2
1768.97 0
1769.06 0
1769.16 0
1769.25 0
1769.35 0
1769.45 0
1769.54 1
1769.64 8
1769.74 16
1769.83 24
1769.93 30
1770.03 37
1770.12 42
1770.22 46
1770.32 51
1770.41 55
1770.51 59
1770.60 63
1770.70 66
1770.80 68
1770.89 68
1770.99 68
1771.09 66
1771.18 63
1771.28 60
1771.38 58
1771.47 57
1771.57 57
1771.67 60
1771.76 63
1771.86 68
1771.96 72
1772.05 75
1772.15 77
1772.25 77
1772.34 76
1772.44 73
1772.53 70
1772.63 67
1772.73 64
1772.82 63
1772.92 63
1773.02 65
1773.11 67
1773.21 69
1773.31 71
1773.40 71
1773.50 70
1773.60 67
1773.69 63
1773.79 58
1773.89 54
1773.98 51
1774.08 50
1774.18 50
1774.27 50
1774.37 51
1774.47 50
1774.56 47
1774.66 42
1774.75 36
1774.85 29
1774.95 22
1775.04 16
1775.14 12
1775.24 10
1775.33 10
1775.43 13
1775.53 17
1775.62 23
1775.72 29
1775.82 35
1775.91 41
1776.01 47
1776.11 52
1776.20 58
1776.30 64
1776.40 69
1776.49 74
1776.59 78
1776.69 81
1776.78 82
1776.88 82
1776.98 81
1777.07 79
1777.17 78
1777.27 77
1777.36 77
1777.46 78
1777.56 79
1777.65 81
1777.75 83
1777.85 84
1777.94 85
1778.04 85
1778.14 83
1778.23 79
1778.33 74
1778.43 68
1778.52 63
1778.62 61
1778.72 62
1778.81 66
1778.91 74
1779.01 84
1779.10 95
1779.20 105
1779.30 113
1779.39 118
1779.49 122
1779.59 124
1779.68 125
1779.78 124
1779.88 122
1779.97 119
1780.07 114
1780.17 107
1780.26 98
1780.36 88
1780.46 78
1780.55 68
1780.65 59
1780.75 52
1780.84 46
1780.94 40
1781.04 34
1781.13 28
1781.23 21
1781.33 13
1781.42 5
1781.52 0
1781.62 0
1781.71 0
1781.81 0
1781.91 0
1782.00 0
1782.10 0
1782.20 0
1782.30 3
1782.39 14
1782.49 23
1782.59 33
1782.68 40
1782.78 46
1782.88 51
1782.97 53
1783.07 54
1783.17 53
1783.26 51
1783.36 49
1783.46 47
1783.55 44
1783.65 42
1783.75 40
1783.84 38
1783.94 35
1784.04 33
1784.13 31
1784.23 30
1784.33 31
1784.42 34
1784.52 40
1784.62 47
1784.72 55
1784.81 63
1784.91 69
1785.01 73
1785.10 75
1785.20 76
1785.30 75
1785.39 74
1785.49 73
1785.59 73
1785.68 75
1785.78 76
1785.88 78
1785.97 79
1786.07 78
1786.17 75
1786.27 71
1786.36 66
1786.46 61
1786.56 57
1786.65 54
1786.75 53
1786.85 54
1786.94 57
1787.04 61
1787.14 66
1787.23 71
1787.33 76
1787.43 81
1787.52 85
1787.62 88
1787.72 89
1787.82 89
1787.91 88
1788.01 88
1788.11 88
1788.20 91
1788.30 96
1788.40 104
1788.49 112
1788.59 120
1788.69 127
1788.78 132
1788.88 134
1788.98 134
1789.08 131
1789.17 128
1789.27 124
1789.37 121
1789.46 118
1789.56 115
1789.66 114
1789.75 113
1789.85 114
1789.95 117
1790.05 120
1790.14 124
1790.24 128
1790.34 131
1790.43 133
1790.53 133
1790.63 132
1790.72 129
1790.82 125
1790.92 121
1791.02 115
1791.11 109
1791.21 105
1791.31 101
1791.40 99
1791.50 100
1791.60 104
1791.69 111
1791.79 119
1791.89 126
1791.99 132
1792.08 136
1792.18 136
1792.28 134
1792.37 130
1792.47 125
1792.57 121
1792.67 118
1792.76 118
1792.86 119
1792.96 121
1793.05 123
1793.15 123
1793.25 121
1793.34 117
1793.44 112
1793.54 109
1793.64 108
1793.73 109
1793.83 114
1793.93 122
1794.02 131
1794.12 139
1794.22 147
1794.32 153
1794.41 156
1794.51 157
1794.61 154
1794.70 149
1794.80 141
1794.90 132
1795.00 121
1795.09 110
1795.19 99
1795.29 91
1795.38 85
1795.48 81
1795.58 78
1795.67 75
1795.77 73
1795.87 71
1795.97 69
1796.06 68
1796.16 70
1796.26 75
1796.35 85
1796.45 98
1796.55 113
1796.65 128
1796.74 142
1796.84 152
1796.94 158
1797.04 159
1797.13 157
1797.23 151
1797.33 144
1797.42 137
1797.52 130
1797.62 124
1797.72 119
1797.81 115
1797.91 110
1798.01 104
1798.10 97
1798.20 89
1798.30 80
1798.40 71
1798.49 65
1798.59 62
1798.69 63
1798.78 66
1798.88 70
1798.98 74
1799.08 76
1799.17 75
1799.27 71
1799.37 65
1799.47 58
1799.56 53
1799.66 50
1799.76 50
1799.85 54
1799.95 60
1800.05 66
1800.15 73
1800.24 78
1800.34 81
1800.44 82
1800.54 79
1800.63 74
1800.73 66
1800.83 57
1800.92 48
1801.02 40
1801.12 34
1801.22 30
1801.31 29
1801.41 29
1801.51 30
1801.61 31
1801.70 33
1801.80 34
1801.90 34
1801.99 34
1802.09 33
1802.19 32
1802.29 31
1802.38 28
1802.48 26
1802.58 23
1802.68 22
1802.77 23
1802.87 25
1802.97 28
1803.06 32
1803.16 36
1803.26 39
1803.36 40
1803.45 39
1803.55 37
1803.65 34
1803.75 31
1803.84 29
1803.94 28
1804.04 28
1804.14 28
1804.23 30
1804.33 31
1804.43 33
1804.53 35
1804.62 37
1804.72 38
1804.82 40
1804.91 41
1805.01 42
1805.11 42
1805.21 42
1805.30 41
1805.40 40
1805.50 38
1805.60 37
1805.69 36
1805.79 37
1805.89 38
1805.99 39
1806.08 41
1806.18 44
1806.28 45
1806.38 46
1806.47 44
1806.57 41
1806.67 36
1806.77 30
1806.86 23
1806.96 17
1807.06 13
1807.16 10
1807.25 9
1807.35 9
1807.45 9
1807.55 8
1807.64 6
1807.74 2
1807.84 0
1807.93 0
1808.03 0
1808.13 0
1808.23 0
1808.32 0
1808.42 0
1808.52 0
1808.62 5
1808.71 10
1808.81 15
1808.91 20
1809.01 26
1809.10 31
1809.20 37
1809.30 43
1809.40 47
1809.49 51
1809.59 53
1809.69 55
1809.79 56
1809.88 57
1809.98 59
1810.08 62
1810.18 66
1810.27 71
1810.37 76
1810.47 80
1810.57 83
1810.67 86
1810.76 88
1810.86 90
1810.96 93
1811.06 96
1811.15 101
1811.25 105
1811.35 110
1811.45 114
1811.54 118
1811.64 121
1811.74 123
1811.84 123
1811.93 121
1812.03 119
1812.13 115
1812.23 112
1812.32 108
1812.42 106
1812.52 103
1812.62 102
1812.71 100
1812.81 99
1812.91 97
1813.01 95
1813.10 92
1813.20 89
1813.30 86
1813.40 83
1813.49 79
1813.59 76
1813.69 74
1813.79 71
1813.89 68
1813.98 66
1814.08 63
1814.18 61
1814.28 58
1814.37 54
1814.47 50
1814.57 44
1814.67 39
1814.76 33
1814.86 27
1814.96 22
1815.06 17
1815.15 13
1815.25 9
1815.35 5
1815.45 1
1815.55 0
1815.64 0
1815.74 0
1815.84 0
1815.94 0
1816.03 0
1816.13 0
1816.23 4
1816.33 11
1816.42 18
1816.52 24
1816.62 29
1816.72 33
1816.82 35
1816.91 35
1817.01 34
1817.11 33
1817.21 32
1817.30 31
1817.40 33
1817.50 36
1817.60 41
1817.69 47
1817.79 53
1817.89 60
1817.99 66
1818.09 70
1818.18 73
1818.28 75
1818.38 74
1818.48 73
1818.57 72
1818.67 71
1818.77 72
1818.87 74
1818.97 77
1819.06 82
1819.16 86
1819.26 91
1819.36 95
1819.45 98
1819.55 100
1819.65 102
1819.75 104
1819.85 105
1819.94 107
1820.04 110
1820.14 114
1820.24 118
1820.33 121
1820.43 122
1820.53 122
1820.63 119
1820.73 115
1820.82 109
1820.92 104
1821.02 100
1821.12 99
1821.21 100
1821.31 103
1821.41 108
1821.51 112
1821.61 116
1821.70 119
1821.80 119
1821.90 119
1822.00 117
1822.10 114
1822.19 111
1822.29 107
1822.39 103
1822.49 97
1822.58 91
1822.68 84
1822.78 78
1822.88 72
1822.98 67
1823.07 63
1823.17 61
1823.27 59
1823.37 57
1823.47 56
1823.56 56
1823.66 57
1823.76 58
1823.86 60
1823.95 62
1824.05 63
1824.15 65
1824.25 66
1824.35 66
1824.44 67
1824.54 69
1824.64 71
1824.74 74
1824.84 77
1824.93 81
1825.03 84
1825.13 89
1825.23 93
1825.33 98
1825.42 103
1825.52 106
1825.62 108
1825.72 106
1825.82 101
1825.91 94
1826.01 86
1826.11 78
1826.21 71
1826.31 66
1826.40 63
1826.50 60
1826.60 59
1826.70 57
1826.80 55
1826.89 53
1826.99 52
1827.09 52
1827.19 53
1827.29 55
1827.38 57
1827.48 59
1827.58 60
1827.68 61
1827.78 60
1827.87 58
1827.97 55
1828.07 53
1828.17 51
1828.27 50
1828.36 49
1828.46 49
1828.56 49
1828.66 48
1828.76 46
1828.85 44
1828.95 43
1829.05 42
1829.15 42
1829.25 44
1829.34 49
1829.44 55
1829.54 62
1829.64 67
1829.74 71
1829.83 73
1829.93 72
1830.03 69
1830.13 65
1830.23 60
1830.32 57
1830.42 56
1830.52 58
1830.62 63
1830.72 70
1830.81 80
1830.91 90
1831.01 100
1831.11 108
1831.21 112
1831.30 112
1831.40 107
1831.50 98
1831.60 85
1831.70 71
1831.80 57
1831.89 45
1831.99 37
1832.09 34
1832.19 33
1832.29 35
1832.38 38
1832.48 39
1832.58 38
1832.68 34
1832.78 28
1832.87 19
1832.97 10
1833.07 2
1833.17 0
1833.27 0
1833.37 0
1833.46 0
1833.56 0
1833.66 0
1833.76 0
1833.86 1
1833.95 6
1834.05 10
1834.15 13
1834.25 14
1834.35 15
1834.45 15
1834.54 16
1834.64 16
1834.74 17
1834.84 20
1834.94 24
1835.03 30
1835.13 39
1835.23 49
1835.33 61
1835.43 73
1835.53 84
1835.62 95
1835.72 103
1835.82 111
1835.92 117
1836.02 122
1836.11 124
1836.21 125
1836.31 123
1836.41 118
1836.51 112
1836.61 104
1836.70 96
1836.80 89
1836.90 85
1837.00 82
1837.10 81
1837.20 82
1837.29 83
1837.39 83
1837.49 82
1837.59 79
1837.69 74
1837.78 69
1837.88 62
1837.98 56
1838.08 50
1838.18 46
1838.28 44
1838.37 44
1838.47 45
1838.57 48
1838.67 53
1838.77 59
1838.87 65
1838.96 72
1839.06 78
1839.16 83
1839.26 87
1839.36 89
1839.46 91
1839.55 92
1839.65 93
1839.75 93
1839.85 93
1839.95 91
1840.05 86
1840.14 79
1840.24 68
1840.34 56
1840.44 43
1840.54 32
1840.64 24
1840.73 21
1840.83 22
1840.93 27
1841.03 35
1841.13 44
1841.23 54
1841.32 64
1841.42 73
1841.52 82
1841.62 88
1841.72 92
1841.82 95
1841.91 94
1842.01 92
1842.11 89
1842.21 85
1842.31 82
1842.41 80
1842.50 79
1842.60 80
1842.70 82
1842.80 85
1842.90 87
1843.00 89
1843.10 89
1843.19 89
1843.29 88
1843.39 86
1843.49 85
1843.59 84
1843.69 83
1843.78 82
1843.88 82
1843.98 82
1844.08 82
1844.18 83
1844.28 86
1844.37 89
1844.47 94
1844.57 98
1844.67 102
1844.77 104
1844.87 104
1844.97 102
1845.06 98
1845.16 93
1845.26 87
1845.36 82
1845.46 76
1845.56 71
1845.65 67
1845.75 64
1845.85 62
1845.95 61
1846.05 62
1846.15 64
1846.25 67
1846.34 72
1846.44 77
1846.54 82
1846.64 87
1846.74 90
1846.84 93
1846.94 95
1847.03 97
1847.13 99
1847.23 102
1847.33 104
1847.43 106
1847.53 108
1847.62 109
1847.72 109
1847.82 108
1847.92 105
1848.02 101
1848.12 95
1848.22 88
1848.31 81
1848.41 73
1848.51 65
1848.61 59
1848.71 54
1848.81 50
1848.91 47
1849.00 45
1849.10 43
1849.20 40
1849.30 36
1849.40 31
1849.50 26
1849.60 22
1849.69 19
1849.79 18
1849.89 19
1849.99 23
1850.09 27
1850.19 32
1850.29 36
1850.38 39
1850.48 39
1850.58 38
1850.68 34
1850.78 29
1850.88 23
1850.98 18
1851.08 15
1851.17 13
1851.27 13
1851.37 17
1851.47 23
1851.57 31
1851.67 40
1851.77 52
1851.86 63
1851.96 75
1852.06 85
1852.16 94
1852.26 100
1852.36 104
1852.46 104
1852.55 102
1852.65 98
1852.75 92
1852.85 87
1852.95 82
1853.05 78
1853.15 77
1853.25 78
1853.34 82
1853.44 88
1853.54 95
1853.64 102
1853.74 109
1853.84 114
1853.94 117
1854.04 117
1854.13 114
1854.23 111
1854.33 107
1854.43 105
1854.53 104
1854.63 104
1854.73 104
1854.82 103
1854.92 98
1855.02 91
1855.12 81
1855.22 68
1855.32 56
1855.42 46
1855.52 39
1855.61 36
1855.71 38
1855.81 43
1855.91 51
1856.01 59
1856.11 66
1856.21 72
1856.31 76
1856.40 77
1856.50 75
1856.60 72
1856.70 68
1856.80 63
1856.90 59
1857.00 55
1857.10 51
1857.19 48
1857.29 44
1857.39 41
1857.49 37
1857.59 34
1857.69 31
1857.79 29
1857.89 28
1857.99 28
1858.08 27
1858.18 27
1858.28 25
1858.38 22
1858.48 17
1858.58 11
1858.68 4
1858.78 0
1858.87 0
1858.97 0
1859.07 0
1859.17 0
1859.27 0
1859.37 0
1859.47 0
1859.57 5
1859.67 14
1859.76 23
1859.86 31
1859.96 39
1860.06 47
1860.16 54
1860.26 61
1860.36 68
1860.46 73
1860.56 78
1860.65 81
1860.75 83
1860.85 84
1860.95 86
1861.05 87
1861.15 90
1861.25 92
1861.35 94
1861.45 96
1861.54 96
1861.64 94
1861.74 91
1861.84 89
1861.94 88
1862.04 88
1862.14 89
1862.24 92
1862.34 95
1862.43 98
1862.53 99
1862.63 99
1862.73 99
1862.83 97
1862.93 94
1863.03 90
1863.13 85
1863.23 79
1863.32 70
1863.42 61
1863.52 53
1863.62 46
1863.72 42
1863.82 42
1863.92 46
1864.02 52
1864.12 61
1864.22 69
1864.31 76
1864.41 81
1864.51 84
1864.61 86
1864.71 88
1864.81 90
1864.91 94
1865.01 98
1865.11 101
1865.21 102
1865.30 100
1865.40 96
1865.50 90
1865.60 83
1865.70 78
1865.80 74
1865.90 73
1866.00 76
1866.10 81
1866.20 87
1866.29 95
1866.39 102
1866.49 108
1866.59 114
1866.69 118
1866.79 122
1866.89 124
1866.99 126
1867.09 127
1867.19 127
1867.28 125
1867.38 123
1867.48 118
1867.58 113
1867.68 107
1867.78 101
1867.88 96
1867.98 93
1868.08 93
1868.18 97
1868.28 105
1868.37 117
1868.47 131
1868.57 144
1868.67 156
1868.77 164
1868.87 166
1868.97 163
1869.07 156
1869.17 145
1869.27 134
1869.37 123
1869.46 116
1869.56 112
1869.66 111
1869.76 113
1869.86 114
1869.96 115
1870.06 112
1870.16 107
1870.26 98
1870.36 87
1870.46 76
1870.56 67
1870.65 60
1870.75 57
1870.85 57
1870.95 60
1871.05 64
1871.15 68
1871.25 70
1871.35 70
1871.45 68
1871.55 65
1871.65 62
1871.74 60
1871.84 61
1871.94 64
1872.04 68
1872.14 74
1872.24 80
1872.34 86
1872.44 92
1872.54 97
1872.64 102
1872.74 106
1872.84 110
1872.94 114
1873.03 116
1873.13 118
1873.23 117
1873.33 115
1873.43 110
1873.53 104
1873.63 96
1873.73 87
1873.83 79
1873.93 73
1874.03 68
1874.13 66
1874.23 66
1874.32 68
1874.42 69
1874.52 70
1874.62 69
1874.72 66
1874.82 61
1874.92 55
1875.02 48
1875.12 40
1875.22 31
1875.32 23
1875.42 16
1875.52 9
1875.61 3
1875.71 0
1875.81 0
1875.91 0
1876.01 0
1876.11 0
1876.21 0
1876.31 0
1876.41 0
1876.51 0
1876.61 7
1876.71 16
1876.81 25
1876.91 34
1877.00 40
1877.10 44
1877.20 46
1877.30 46
1877.40 46
1877.50 45
1877.60 45
1877.70 45
1877.80 45
1877.90 43
1878.00 41
1878.10 38
1878.20 35
1878.30 33
1878.40 33
1878.49 37
1878.59 43
1878.69 52
1878.79 63
1878.89 73
1878.99 83
1879.09 90
1879.19 96
1879.29 99
1879.39 100
1879.49 101
1879.59 100
1879.69 100
1879.79 100
1879.89 100
1879.99 100
1880.08 98
1880.18 95
1880.28 91
1880.38 86
1880.48 80
1880.58 75
1880.68 72
1880.78 72
1880.88 74
1880.98 77
1881.08 82
1881.18 85
1881.28 87
1881.38 86
1881.48 85
1881.58 83
1881.68 81
1881.77 82
1881.87 85
1881.97 90
1882.07 96
1882.17 101
1882.27 106
1882.37 110
1882.47 112
1882.57 111
1882.67 109
1882.77 105
1882.87 100
1882.97 95
1883.07 88
1883.17 81
1883.27 74
1883.37 68
1883.47 62
1883.57 57
1883.66 52
1883.76 49
1883.86 46
1883.96 43
1884.06 40
1884.16 37
1884.26 32
1884.36 27
1884.46 20
1884.56 13
1884.66 6
1884.76 0
1884.86 0
1884.96 0
1885.06 0
1885.16 0
1885.26 0
1885.36 2
1885.46 4
1885.56 6
1885.66 6
1885.75 5
1885.85 3
1885.95 1
1886.05 0
1886.15 0
1886.25 0
1886.35 0
1886.45 0
1886.55 4
1886.65 11
1886.75 19
1886.85 28
1886.95 37
1887.05 45
1887.15 51
1887.25 54
1887.35 54
1887.45 53
1887.55 50
1887.65 47
1887.75 45
1887.85 43
1887.95 42
1888.04 40
1888.14 39
1888.24 36
1888.34 34
1888.44 32
1888.54 31
1888.64 32
1888.74 35
1888.84 40
1888.94 46
1889.04 51
1889.14 56
1889.24 59
1889.34 61
1889.44 61
1889.54 62
1889.64 62
1889.74 63
1889.84 65
1889.94 67
1890.04 69
1890.14 71
1890.24 71
1890.34 69
1890.44 65
1890.54 58
1890.64 49
1890.74 38
1890.83 27
1890.93 19
1891.03 13
1891.13 10
1891.23 10
1891.33 11
1891.43 12
1891.53 13
1891.63 12
1891.73 11
1891.83 10
1891.93 12
1892.03 16
1892.13 23
1892.23 31
1892.33 40
1892.43 48
1892.53 52
1892.63 53
1892.73 50
1892.83 45
1892.93 38
1893.03 33
1893.13 32
1893.23 34
1893.33 42
1893.43 54
1893.53 69
1893.63 86
1893.73 103
1893.83 118
1893.93 131
1894.03 139
1894.13 144
1894.23 146
1894.33 145
1894.42 143
1894.52 139
1894.62 135
1894.72 130
1894.82 124
1894.92 118
1895.02 113
1895.12 108
1895.22 104
1895.32 103
1895.42 104
1895.52 107
1895.62 111
1895.72 116
1895.82 121
1895.92 125
1896.02 128
1896.12 128
1896.22 128
1896.32 127
1896.42 125
1896.52 122
1896.62 117
1896.72 110
1896.82 102
1896.92 91
1897.02 80
1897.12 68
1897.22 57
1897.32 49
1897.42 44
1897.52 43
1897.62 45
1897.72 50
1897.82 56
1897.92 63
1898.02 69
1898.12 73
1898.22 76
1898.32 77
1898.42 76
1898.52 76
1898.62 76
1898.72 76
1898.82 76
1898.92 76
1899.02 75
1899.12 73
1899.22 70
1899.32 67
1899.42 63
1899.52 59
1899.62 57
1899.72 55
1899.82 54
1899.92 53
1900.02 51
1900.12 48
1900.22 45
1900.32 41
1900.42 37
1900.52 32
1900.62 28
1900.72 25
1900.82 22
1900.92 19
1901.02 17
1901.12 15
1901.22 14
1901.32 13
1901.42 12
1901.52 11
1901.62 9
1901.72 8
1901.82 6
1901.92 5
1902.02 3
1902.12 3
1902.22 5
1902.32 8
1902.42 13
1902.52 19
1902.62 26
1902.72 32
1902.82 37
1902.92 40
1903.02 43
1903.12 45
1903.22 48
1903.32 51
1903.42 56
1903.52 61
1903.62 66
1903.72 70
1903.82 72
1903.92 72
1904.02 69
1904.12 65
1904.22 59
1904.32 52
1904.42 45
1904.52 38
1904.62 31
1904.72 24
1904.82 18
1904.92 14
1905.02 11
1905.12 9
1905.22 9
1905.32 8
1905.42 8
1905.52 6
1905.62 3
1905.72 0
1905.82 0
1905.92 0
1906.02 0
1906.12 0
1906.22 0
1906.32 0
1906.42 3
1906.52 9
1906.62 14
1906.72 15
1906.82 14
1906.92 9
1907.02 4
1907.12 0
1907.22 0
1907.32 0
1907.42 0
1907.52 3
1907.62 9
1907.72 13
1907.82 16
1907.92 17
1908.02 16
1908.12 14
1908.22 11
1908.32 9
1908.42 8
1908.52 8
1908.62 10
1908.72 11
1908.82 12
1908.92 12
1909.02 10
1909.12 6
1909.22 2
1909.32 0
1909.42 0
1909.52 0
1909.62 0
1909.72 0
1909.82 0
1909.92 0
1910.02 0
1910.12 4
1910.22 11
1910.32 19
1910.42 27
1910.52 35
1910.62 42
1910.72 47
1910.82 50
1910.92 50
1911.02 48
1911.12 45
1911.22 42
1911.32 39
1911.42 38
1911.52 39
1911.62 42
1911.73 46
1911.83 51
1911.93 57
1912.03 64
1912.13 71
1912.23 77
1912.33 83
1912.43 89
1912.53 93
1912.63 97
1912.73 100
1912.83 103
1912.93 106
1913.03 109
1913.13 112
1913.23 114
1913.33 116
1913.43 117
1913.53 120
1913.63 124
1913.73 130
1913.83 137
1913.93 145
1914.03 153
1914.13 159
1914.23 162
1914.33 162
1914.43 160
1914.53 155
1914.63 149
1914.73 143
1914.83 136
1914.93 131
1915.03 125
1915.13 121
1915.23 119
1915.33 117
1915.44 118
1915.54 120
1915.64 123
1915.74 128
1915.84 133
1915.94 138
1916.04 143
1916.14 148
1916.24 152
1916.34 157
1916.44 161
1916.54 165
1916.64 169
1916.74 173
1916.84 178
1916.94 182
1917.04 186
1917.14 189
1917.24 191
1917.34 193
1917.44 194
1917.54 194
1917.64 196
1917.74 199
1917.84 203
1917.94 209
1918.04 216
1918.15 225
1918.25 234
1918.35 242
1918.45 250
1918.55 256
1918.65 262
1918.75 265
1918.85 267
1918.95 267
1919.05 265
1919.15 260
1919.25 251
1919.35 239
1919.45 224
1919.55 207
1919.65 190
1919.75 176
1919.85 167
1919.95 163
1920.05 166
1920.15 174
1920.25 185
1920.35 196
1920.45 205
1920.56 210
1920.66 211
1920.76 209
1920.86 203
1920.96 196
1921.06 189
1921.16 183
1921.26 177
1921.36 172
1921.46 166
1921.56 161
1921.66 153
1921.76 144
1921.86 133
1921.96 121
1922.06 107
1922.16 94
1922.26 81
1922.36 71
1922.46 64
1922.57 59
1922.67 58
1922.77 59
1922.87 61
1922.97 65
1923.07 68
1923.17 73
1923.27 78
1923.37 84
1923.47 91
1923.57 99
1923.67 107
1923.77 114
1923.87 121
1923.97 124
1924.07 126
1924.17 125
1924.27 123
1924.37 121
1924.48 119
1924.58 118
1924.68 116
1924.78 114
1924.88 112
1924.98 110
1925.08 108
1925.18 106
1925.28 106
1925.38 106
1925.48 107
1925.58 107
1925.68 105
1925.78 103
1925.88 99
1925.98 96
1926.08 94
1926.19 93
1926.29 94
1926.39 95
1926.49 95
1926.59 95
1926.69 93
1926.79 89
1926.89 83
1926.99 77
1927.09 71
1927.19 66
1927.29 63
1927.39 62
1927.49 64
1927.59 68
1927.69 73
1927.80 78
1927.90 82
1928.00 84
1928.10 85
1928.20 83
1928.30 81
1928.40 78
1928.50 75
1928.60 74
1928.70 73
1928.80 72
1928.90 72
1929.00 72
1929.10 71
1929.20 68
1929.31 64
1929.41 59
1929.51 53
1929.61 47
1929.71 41
1929.81 37
1929.91 34
1930.01 34
1930.11 35
1930.21 38
1930.31 41
1930.41 45
1930.51 47
1930.61 47
1930.72 46
1930.82 44
1930.92 41
1931.02 37
1931.12 34
1931.22 32
1931.32 31
1931.42 31
1931.52 31
1931.62 31
1931.72 31
1931.82 32
1931.92 34
1932.02 36
1932.13 38
1932.23 39
1932.33 40
1932.43 41
1932.53 40
1932.63 39
1932.73 37
1932.83 35
1932.93 33
1933.03 30
1933.13 26
1933.23 21
1933.33 16
1933.44 10
1933.54 6
1933.64 3
1933.74 4
1933.84 7
1933.94 13
1934.04 21
1934.14 30
1934.24 39
1934.34 49
1934.44 58
1934.54 68
1934.65 77
1934.75 86
1934.85 95
1934.95 103
1935.05 111
1935.15 117
1935.25 123
1935.35 129
1935.45 135
1935.55 141
1935.65 146
1935.75 151
1935.86 154
1935.96 156
1936.06 155
1936.16 152
1936.26 147
1936.36 142
1936.46 136
1936.56 130
1936.66 126
1936.76 121
1936.86 117
1936.97 111
1937.07 104
1937.17 95
1937.27 84
1937.37 72
1937.47 61
1937.57 51
1937.67 42
1937.77 37
1937.87 35
1937.97 35
1938.08 37
1938.18 41
1938.28 45
1938.38 48
1938.48 49
1938.58 47
1938.68 43
1938.78 37
1938.88 30
1938.98 24
1939.08 20
1939.19 18
1939.29 19
1939.39 21
1939.49 23
1939.59 24
1939.69 24
1939.79 22
1939.89 19
1939.99 14
1940.09 8
1940.19 3
1940.30 0
1940.40 0
1940.50 0
1940.60 0
1940.70 0
1940.80 0
1940.90 0
1941.00 0
1941.10 1
1941.20 8
1941.31 15
1941.41 23
1941.51 30
1941.61 37
1941.71 44
1941.81 50
1941.91 57
1942.01 63
1942.11 69
1942.21 74
1942.32 77
1942.42 79
1942.52 78
1942.62 75
1942.72 73
1942.82 71
1942.92 70
1943.02 72
1943.12 76
1943.23 82
1943.33 87
1943.43 92
1943.53 96
1943.63 97
1943.73 98
1943.83 97
1943.93 95
1944.03 92
1944.13 88
1944.24 83
1944.34 75
1944.44 67
1944.54 59
1944.64 52
1944.74 45
1944.84 41
1944.94 38
1945.04 37
1945.15 37
1945.25 37
1945.35 37
1945.45 37
1945.55 38
1945.65 39
1945.75 41
1945.85 43
1945.95 45
1946.06 46
1946.16 46
1946.26 45
1946.36 41
1946.46 35
1946.56 26
1946.66 16
1946.76 5
1946.86 0
1946.97 0
1947.07 0
1947.17 0
1947.27 0
1947.37 0
1947.47 0
1947.57 0
1947.67 8
1947.78 18
1947.88 27
1947.98 35
1948.08 42
1948.18 49
1948.28 57
1948.38 66
1948.48 77
1948.58 88
1948.69 98
1948.79 106
1948.89 110
1948.99 111
1949.09 109
1949.19 106
1949.29 102
1949.39 99
1949.50 99
1949.60 100
1949.70 103
1949.80 106
1949.90 107
1950.00 105
1950.10 99
1950.20 90
1950.31 79
1950.41 68
1950.51 59
1950.61 52
1950.71 49
1950.81 49
1950.91 53
1951.01 57
1951.12 62
1951.22 66
1951.32 69
1951.42 68
1951.52 66
1951.62 62
1951.72 57
1951.82 53
1951.93 51
1952.03 50
1952.13 52
1952.23 56
1952.33 61
1952.43 67
1952.53 74
1952.63 80
1952.74 85
1952.84 88
1952.94 88
1953.04 86
1953.14 81
1953.24 72
1953.34 62
1953.44 51
1953.55 39
1953.65 28
1953.75 19
1953.85 13
1953.95 10
1954.05 9
1954.15 10
1954.26 13
1954.36 17
1954.46 21
1954.56 23
1954.66 24
1954.76 23
1954.86 20
1954.96 15
1955.07 10
1955.17 6
1955.27 2
1955.37 1
1955.47 2
1955.57 5
1955.67 12
1955.78 20
1955.88 30
1955.98 40
1956.08 49
1956.18 57
1956.28 63
1956.38 67
1956.49 71
1956.59 74
1956.69 78
1956.79 83
1956.89 91
1956.99 99
1957.09 108
1957.20 117
1957.30 125
1957.40 130
1957.50 133
1957.60 132
1957.70 128
1957.80 119
1957.91 107
1958.01 91
1958.11 75
1958.21 59
1958.31 45
1958.41 35
1958.51 30
1958.62 27
1958.72 28
1958.82 30
1958.92 32
1959.02 35
1959.12 40
1959.22 45
1959.33 52
1959.43 60
1959.53 68
1959.63 75
1959.73 79
1959.83 80
1959.93 78
1960.04 75
1960.14 70
1960.24 66
1960.34 63
1960.44 61
1960.54 60
1960.65 59
1960.75 57
1960.85 55
1960.95 53
1961.05 51
1961.15 48
1961.25 45
1961.36 42
1961.46 38
1961.56 33
1961.66 27
1961.76 20
1961.86 14
1961.96 9
1962.07 6
1962.17 6
1962.27 9
1962.37 14
1962.47 21
1962.57 28
1962.68 35
1962.78 39
1962.88 42
1962.98 42
1963.08 40
1963.18 37
1963.28 35
1963.39 34
1963.49 37
1963.59 43
1963.69 52
1963.79 63
1963.89 75
1964.00 85
1964.10 91
1964.20 93
1964.30 90
1964.40 83
1964.50 75
1964.61 66
1964.71 58
1964.81 53
1964.91 49
1965.01 47
1965.11 46
1965.22 43
1965.32 40
1965.42 35
1965.52 28
1965.62 19
1965.72 9
1965.83 0
1965.93 0
1966.03 0
1966.13 0
1966.23 0
1966.33 0
1966.43 0
1966.54 0
1966.64 1
1966.74 13
1966.84 24
1966.94 35
1967.04 44
1967.15 53
1967.25 61
1967.35 68
1967.45 75
1967.55 81
1967.66 86
1967.76 91
1967.86 95
1967.96 99
1968.06 102
1968.16 103
1968.27 103
1968.37 101
1968.47 97
1968.57 92
1968.67 87
1968.77 82
1968.88 79
1968.98 78
1969.08 80
1969.18 85
1969.28 92
1969.38 101
1969.49 109
1969.59 115
1969.69 121
1969.79 125
1969.89 127
1969.99 130
1970.10 134
1970.20 139
1970.30 145
1970.40 153
1970.50 160
1970.60 167
1970.71 170
1970.81 171
1970.91 167
1971.01 161
1971.11 153
1971.22 147
1971.32 143
1971.42 143
1971.52 147
1971.62 154
1971.72 162
1971.83 169
1971.93 174
1972.03 175
1972.13 173
1972.23 170
1972.34 165
1972.44 161
1972.54 157
1972.64 152
1972.74 147
1972.84 141
1972.95 132
1973.05 123
1973.15 112
1973.25 102
1973.35 94
1973.46 87
1973.56 83
1973.66 81
1973.76 82
1973.86 85
1973.96 89
1974.07 95
1974.17 101
1974.27 107
1974.37 112
1974.47 114
1974.58 114
1974.68 111
1974.78 106
1974.88 99
1974.98 91
1975.09 84
1975.19 78
1975.29 76
1975.39 76
1975.49 80
1975.59 86
1975.70 94
1975.80 101
1975.90 106
1976.00 108
1976.10 107
1976.21 104
1976.31 98
1976.41 91
1976.51 84
1976.61 76
1976.72 68
1976.82 60
1976.92 53
1977.02 46
1977.12 41
1977.23 38
1977.33 38
1977.43 40
1977.53 46
1977.63 54
1977.73 63
1977.84 73
1977.94 83
1978.04 92
1978.14 99
1978.24 105
1978.35 110
1978.45 113
1978.55 116
1978.65 118
1978.75 120
1978.86 122
1978.96 124
1979.06 125
1979.16 125
1979.26 123
1979.37 118
1979.47 111
1979.57 101
1979.67 90
1979.77 79
1979.88 69
1979.98 62
1980.08 58
1980.18 57
1980.28 59
1980.39 63
1980.49 66
1980.59 69
1980.69 71
1980.79 72
1980.90 71
1981.00 69
1981.10 65
1981.20 61
1981.30 56
1981.41 50
1981.51 45
1981.61 41
1981.71 38
1981.81 35
1981.92 33
1982.02 30
1982.12 28
1982.22 26
1982.32 24
1982.43 23
1982.53 25
1982.63 27
1982.73 31
1982.84 36
1982.94 41
1983.04 45
1983.14 48
1983.24 51
1983.35 54
1983.45 57
1983.55 62
1983.65 67
1983.75 72
1983.86 76
1983.96 79
1984.06 80
1984.16 79
1984.26 75
1984.37 70
1984.47 64
1984.57 58
1984.67 52
1984.78 47
1984.88 42
1984.98 38
1985.08 33
1985.18 30
1985.29 27
1985.39 26
1985.49 26
1985.59 28
1985.69 30
1985.80 31
1985.90 32
1986.00 29
1986.10 25
1986.21 20
1986.31 14
1986.41 10
1986.51 8
1986.61 9
1986.72 12
1986.82 17
1986.92 22
1987.02 27
1987.12 30
1987.23 31
1987.33 30
1987.43 28
1987.53 27
1987.64 26
1987.74 27
1987.84 30
1987.94 35
1988.04 42
1988.15 50
1988.25 57
1988.35 63
1988.45 68
1988.56 70
1988.66 71
1988.76 69
1988.86 66
1988.96 61
1989.07 56
1989.17 50
1989.27 44
1989.37 39
1989.48 35
1989.58 33
1989.68 31
1989.78 30
1989.88 29
1989.99 27
1990.09 25
1990.19 23
1990.29 21
1990.40 21
1990.50 22
1990.60 27
1990.70 34
1990.81 45
1990.91 58
1991.01 71
1991.11 83
1991.21 92
1991.32 99
1991.42 101
1991.52 101
1991.62 98
1991.73 94
1991.83 88
1991.93 81
1992.03 73
1992.14 65
1992.24 55
1992.34 46
1992.44 38
1992.54 31
1992.65 27
1992.75 24
1992.85 23
1992.95 23
1993.06 24
1993.16 25
1993.26 28
1993.36 33
1993.47 39
1993.57 46
1993.67 53
1993.77 58
1993.87 61
1993.98 62
1994.08 60
1994.18 56
1994.28 53
1994.39 51
1994.49 52
1994.59 56
1994.69 61
1994.80 68
1994.90 75
1995.00 82
1995.10 88
1995.21 92
1995.31 95
1995.41 97
1995.51 97
1995.62 96
1995.72 93
1995.82 87
1995.92 79
1996.03 68
1996.13 56
1996.23 43
1996.33 32
1996.43 25
1996.54 21
1996.64 21
1996.74 25
1996.84 30
1996.95 36
1997.05 39
1997.15 41
1997.25 41
1997.36 39
1997.46 37
1997.56 37
1997.66 37
1997.77 39
1997.87 41
1997.97 42
1998.07 41
1998.18 38
1998.28 34
1998.38 29
1998.48 24
1998.59 20
1998.69 17
1998.79 15
1998.89 13
1999.00 10
1999.10 7
1999.20 3
1999.30 0
1999.41 0
1999.51 0
1999.61 0
1999.71 0
1999.82 0
1999.92 0
2000.02 0
2000.12 2
2000.23 9
2000.33 16
2000.43 24
2000.53 31
2000.64 39
2000.74 47
2000.84 55
2000.94 63
2001.05 70
2001.15 76
2001.25 81
2001.35 83
2001.46 83
2001.56 82
2001.66 78
2001.76 75
2001.87 70
2001.97 65
2002.07 59
2002.17 53
2002.28 47
2002.38 40
2002.48 33
2002.59 26
2002.69 20
2002.79 15
2002.89 9
2003.00 4
2003.10 0
2003.20 0
2003.30 0
2003.41 0
2003.51 0
2003.61 0
2003.71 0
2003.82 9
2003.92 20
2004.02 30
2004.12 37
2004.23 40
2004.33 40
2004.43 35
2004.53 28
2004.64 21
2004.74 14
2004.84 9
2004.95 6
2005.05 5
2005.15 6
2005.25 7
2005.36 7
2005.46 8
2005.56 7
2005.66 6
2005.77 5
2005.87 4
2005.97 3
2006.07 2
2006.18 0
2006.28 0
2006.38 0
2006.49 0
2006.59 0
2006.69 0
2006.79 0
2006.90 0
2007.00 6
2007.10 11
2007.20 16
2007.31 20
2007.41 24
2007.51 27
2007.61 32
2007.72 38
2007.82 45
2007.92 52
2008.03 58
2008.13 62
2008.23 62
2008.33 59
2008.44 53
2008.54 45
2008.64 35
2008.74 26
2008.85 18
2008.95 11
2009.05 6
2009.16 2
2009.26 0
2009.36 0
2009.46 0
2009.57 0
2009.67 0
2009.77 0
2009.88 0
2009.98 0
2010.08 0
2010.18 0
2010.29 1
2010.39 2
2010.49 4
2010.59 6
2010.70 8
2010.80 9
2010.90 10
2011.01 9
2011.11 7
2011.21 5
2011.31 1
2011.42 0
2011.52 0
2011.62 0
2011.73 0
2011.83 1
2011.93 5
2012.03 10
2012.14 14
2012.24 19
2012.34 22
2012.45 25
2012.55 28
2012.65 31
2012.75 33
2012.86 34
2012.96 34
2013.06 33
2013.17 32
2013.27 31
2013.37 30
2013.47 29
2013.58 28
2013.68 29
2013.78 31
2013.89 33
2013.99 36
2014.09 40
2014.19 43
2014.30 47
2014.40 50
2014.50 52
2014.61 53
2014.71 55
2014.81 56
2014.91 59
2015.02 62
2015.12 66
2015.22 70
2015.33 72
2015.43 73
2015.53 71
2015.63 67
2015.74 61
2015.84 55
2015.94 50
2016.05 47
2016.15 47
2016.25 49
2016.35 52
2016.46 56
2016.56 58
2016.66 58
2016.77 55
2016.87 51
2016.97 45
2017.08 39
2017.18 34
2017.28 29
2017.38 25
2017.49 22
2017.59 18
2017.69 15
2017.80 12
2017.90 9
2018.00 7
2018.11 5
2018.21 6
2018.31 8
2018.41 11
2018.52 16
2018.62 22
2018.72 27
2018.83 32
2018.93 36
2019.03 39
2019.14 40
2019.24 40
2019.34 39
2019.44 38
2019.55 37
2019.65 37
2019.75 39
2019.86 43
2019.96 49
2020.06 57
2020.17 66
2020.27 76
2020.37 85
2020.47 93
2020.58 101
2020.68 105
2020.78 108
2020.89 107
2020.99 102
2021.09 95
2021.20 85
2021.30 74
2021.40 64
2021.51 56
2021.61 52
2021.71 51
2021.81 55
2021.92 61
2022.02 69
2022.12 76
2022.23 81
2022.33 84
2022.43 83
2022.54 80
2022.64 73
2022.74 64
2022.85 54
2022.95 42
2023.05 31
2023.15 22
2023.26 15
2023.36 13
2023.46 15
2023.57 21
2023.67 28
2023.77 37
2023.88 44
2023.98 48
2024.08 49
2024.19 47
2024.29 41
2024.39 32
2024.50 22
2024.60 11
2024.70 1
2024.80 0
2024.91 0
2025.01 0
2025.11 0
2025.22 0
2025.32 0
2025.42 7
2025.53 19
2025.63 32
2025.73 45
2025.84 57
2025.94 68
2026.04 76
2026.15 80
2026.25 79
2026.35 75
2026.46 67
2026.56 59
2026.66 52
2026.76 47
2026.87 46
2026.97 49
2027.07 55
2027.18 62
2027.28 68
2027.38 73
2027.49 77
2027.59 79
2027.69 80
2027.80 81
2027.90 83
2028.00 85
2028.11 86
2028.21 87
2028.31 86
2028.42 84
2028.52 81
2028.62 76
2028.73 71
2028.83 65
2028.93 58
2029.04 53
2029.14 49
2029.24 47
2029.35 47
2029.45 51
2029.55 56
2029.66 65
2029.76 75
2029.86 86
2029.97 96
2030.07 106
2030.17 114
2030.28 120
2030.38 123
2030.48 125
2030.59 125
2030.69 124
2030.79 121
2030.90 118
2031.00 114
2031.10 109
2031.21 104
2031.31 100
2031.41 97
2031.52 96
2031.62 97
2031.72 100
2031.83 106
2031.93 113
2032.03 120
2032.14 127
2032.24 132
2032.34 136
2032.45 137
2032.55 136
2032.65 134
2032.76 131
2032.86 127
2032.96 121
2033.07 115
2033.17 107
2033.27 98
2033.38 88
2033.48 79
2033.58 70
2033.69 63
2033.79 59
2033.89 58
2034.00 58
2034.10 58
2034.20 59
2034.31 59
2034.41 58
2034.51 56
2034.62 54
2034.72 52
2034.82 49
2034.93 47
2035.03 43
2035.13 38
2035.24 31
2035.34 23
2035.44 15
2035.55 7
2035.65 0
2035.75 0
2035.86 0
2035.96 0
2036.06 0
2036.17 0
2036.27 0
2036.37 0
2036.48 0
2036.58 3
2036.68 13
2036.79 26
2036.89 38
2036.99 49
2037.10 58
2037.20 64
2037.31 67
2037.41 67
2037.51 66
2037.62 64
2037.72 62
2037.82 61
2037.93 60
2038.03 60
2038.13 60
2038.24 60
2038.34 60
2038.44 61
2038.55 62
2038.65 64
2038.75 67
2038.86 72
2038.96 77
2039.06 81
2039.17 84
2039.27 87
2039.38 91
2039.48 94
2039.58 100
2039.69 107
2039.79 115
2039.89 123
2040.00 128
2040.10 130
2040.20 128
2040.31 122
2040.41 114
2040.51 106
2040.62 100
2040.72 97
2040.82 98
2040.93 102
2041.03 108
2041.14 116
2041.24 124
2041.34 133
2041.45 142
2041.55 153
2041.65 164
2041.76 178
2041.86 193
2041.96 210
2042.07 229
2042.17 248
2042.27 266
2042.38 284
2042.48 300
2042.59 314
2042.69 325
2042.79 335
2042.90 342
2043.00 347
2043.10 349
2043.21 350
2043.31 348
2043.41 345
2043.52 342
2043.62 340
2043.73 340
2043.83 344
2043.93 353
2044.04 365
2044.14 380
2044.24 397
2044.35 414
2044.45 428
2044.55 438
2044.66 443
2044.76 442
2044.87 435
2044.97 424
2045.07 409
2045.18 392
2045.28 375
2045.38 359
2045.49 344
2045.59 329
2045.70 314
2045.80 298
2045.90 282
2046.01 265
2046.11 248
2046.21 231
2046.32 215
2046.42 201
2046.52 190
2046.63 183
2046.73 180
2046.84 180
2046.94 182
2047.04 185
2047.15 187
2047.25 188
2047.35 187
2047.46 185
2047.56 181
2047.67 177
2047.77 173
2047.87 170
2047.98 166
2048.08 162
2048.18 158
2048.29 154
2048.39 149
2048.50 143
2048.60 138
2048.70 132
2048.81 125
2048.91 118
2049.01 109
2049.12 100
2049.22 90
2049.33 80
2049.43 70
2049.53 59
2049.64 49
2049.74 40
2049.84 34
2049.95 31
2050.05 34
2050.16 43
2050.26 58
2050.36 78
2050.47 101
2050.57 123
2050.67 142
2050.78 154
2050.88 160
2050.99 160
2051.09 155
2051.19 149
2051.30 142
2051.40 136
2051.51 131
2051.61 128
2051.71 125
2051.82 121
2051.92 115
2052.02 108
2052.13 99
2052.23 89
2052.34 80
2052.44 73
2052.54 69
2052.65 68
2052.75 70
2052.86 75
2052.96 80
2053.06 85
2053.17 87
2053.27 87
2053.37 84
2053.48 79
2053.58 72
2053.69 66
2053.79 60
2053.89 57
2054.00 57
2054.10 60
2054.21 64
2054.31 70
2054.41 75
2054.52 79
2054.62 82
2054.73 83
2054.83 83
2054.93 83
2055.04 83
2055.14 86
2055.25 89
2055.35 95
2055.45 101
2055.56 108
2055.66 115
2055.76 122
2055.87 126
2055.97 130
2056.08 130
2056.18 128
2056.28 124
2056.39 117
2056.49 109
2056.60 98
2056.70 87
2056.80 77
2056.91 67
2057.01 58
2057.12 51
2057.22 47
2057.32 44
2057.43 42
2057.53 41
2057.64 38
2057.74 34
2057.84 28
2057.95 22
2058.05 17
2058.16 13
2058.26 13
2058.36 16
2058.47 22
2058.57 31
2058.68 39
2058.78 47
2058.88 52
2058.99 55
2059.09 55
2059.20 54
2059.30 52
2059.40 50
2059.51 49
2059.61 48
2059.72 47
2059.82 46
2059.92 45
2060.03 44
2060.13 45
2060.24 48
2060.34 53
2060.44 59
2060.55 67
2060.65 74
2060.76 80
2060.86 84
2060.96 87
2061.07 87
2061.17 86
2061.28 85
2061.38 83
2061.49 81
2061.59 79
2061.69 75
2061.80 70
2061.90 64
2062.01 58
2062.11 53
2062.21 50
2062.32 49
2062.42 51
2062.53 55
2062.63 61
2062.73 68
2062.84 73
2062.94 78
2063.05 80
2063.15 80
2063.26 79
2063.36 76
2063.46 72
2063.57 68
2063.67 64
2063.78 62
2063.88 60
2063.98 61
2064.09 64
2064.19 69
2064.30 76
2064.40 85
2064.50 94
2064.61 103
2064.71 114
2064.82 124
2064.92 134
2065.03 144
2065.13 153
2065.23 160
2065.34 167
2065.44 172
2065.55 176
2065.65 180
2065.75 185
2065.86 191
2065.96 196
2066.07 199
2066.17 200
2066.28 197
2066.38 190
2066.48 179
2066.59 166
2066.69 152
2066.80 141
2066.90 132
2067.01 128
2067.11 128
2067.21 130
2067.32 133
2067.42 136
2067.53 137
2067.63 136
2067.74 131
2067.84 124
2067.94 115
2068.05 106
2068.15 99
2068.26 95
2068.36 93
2068.46 95
2068.57 97
2068.67 100
2068.78 100
2068.88 98
2068.99 93
2069.09 87
2069.19 82
2069.30 78
2069.40 78
2069.51 81
2069.61 87
2069.72 94
2069.82 102
2069.92 110
2070.03 118
2070.13 126
2070.24 134
2070.34 143
2070.45 153
2070.55 162
2070.65 170
2070.76 177
2070.86 180
2070.97 180
2071.07 176
2071.18 168
2071.28 158
2071.39 146
2071.49 134
2071.59 123
2071.70 114
2071.80 107
2071.91 103
2072.01 102
2072.12 103
2072.22 105
2072.32 108
2072.43 110
2072.53 111
2072.64 110
2072.74 108
2072.85 104
2072.95 100
2073.05 95
2073.16 90
2073.26 85
2073.37 80
2073.47 75
2073.58 71
2073.68 67
2073.79 64
2073.89 62
2073.99 62
2074.10 64
2074.20 66
2074.31 69
2074.41 70
2074.52 70
2074.62 68
2074.73 65
2074.83 62
2074.93 60
2075.04 58
2075.14 58
2075.25 58
2075.35 58
2075.46 57
2075.56 55
2075.66 53
2075.77 50
2075.87 47
2075.98 45
2076.08 42
2076.19 38
2076.29 32
2076.40 24
2076.50 15
2076.61 5
2076.71 0
2076.81 0
2076.92 0
2077.02 0
2077.13 0
2077.23 0
2077.34 0
2077.44 15
2077.55 32
2077.65 50
2077.75 66
2077.86 80
2077.96 91
2078.07 97
2078.17 100
2078.28 100
2078.38 98
2078.49 95
2078.59 92
2078.69 87
2078.80 82
2078.90 74
2079.01 65
2079.11 54
2079.22 41
2079.32 28
2079.43 15
2079.53 2
2079.64 0
2079.74 0
2079.84 0
2079.95 0
2080.05 0
2080.16 0
2080.26 0
2080.37 0
2080.47 7
2080.58 19
2080.68 31
2080.79 41
2080.89 51
2080.99 58
2081.10 64
2081.20 67
2081.31 68
2081.41 67
2081.52 63
2081.62 58
2081.73 52
2081.83 45
2081.94 39
2082.04 34
2082.15 30
2082.25 26
2082.35 23
2082.46 20
2082.56 15
2082.67 10
2082.77 4
2082.88 0
2082.98 0
2083.09 0
2083.19 0
2083.30 0
2083.40 0
2083.51 0
2083.61 6
2083.71 12
2083.82 19
2083.92 28
2084.03 37
2084.13 48
2084.24 60
2084.34 71
2084.45 82
2084.55 91
2084.66 97
2084.76 100
2084.87 101
2084.97 99
2085.08 96
2085.18 91
2085.28 86
2085.39 82
2085.49 79
2085.60 79
2085.70 82
2085.81 88
2085.91 97
2086.02 108
2086.12 120
2086.23 132
2086.33 142
2086.44 148
2086.54 151
2086.65 151
2086.75 147
2086.86 140
2086.96 131
2087.06 121
2087.17 111
2087.27 101
2087.38 93
2087.48 87
2087.59 84
2087.69 85
2087.80 88
2087.90 93
2088.01 98
2088.11 103
2088.22 107
2088.32 109
2088.43 110
2088.53 108
2088.64 105
2088.74 100
2088.85 94
2088.95 86
2089.05 78
2089.16 70
2089.26 63
2089.37 57
2089.47 55
2089.58 54
2089.68 56
2089.79 57
2089.89 58
2090.00 56
2090.10 51
2090.21 42
2090.31 32
2090.42 20
2090.52 10
2090.63 3
2090.73 0
2090.84 2
2090.94 7
2091.05 16
2091.15 25
2091.26 35
2091.36 43
2091.47 50
2091.57 55
2091.68 59
2091.78 61
2091.88 63
2091.99 64
2092.09 63
2092.20 61
2092.30 56
2092.41 49
2092.51 42
2092.62 34
2092.72 26
2092.83 21
2092.93 18
2093.04 17
2093.14 18
2093.25 20
2093.35 22
2093.46 25
2093.56 28
2093.67 32
2093.77 37
2093.88 41
2093.98 45
2094.09 47
2094.19 46
2094.30 44
2094.40 39
2094.51 32
2094.61 25
2094.72 17
2094.82 10
2094.93 3
2095.03 0
2095.14 0
2095.24 0
2095.35 0
2095.45 0
2095.56 0
2095.66 0
2095.77 0
2095.87 3
2095.98 14
2096.08 27
2096.19 39
2096.29 50
2096.40 60
2096.50 69
2096.61 76
2096.71 83
2096.82 89
2096.92 95
2097.03 100
2097.13 104
2097.24 107
2097.34 109
2097.45 110
2097.55 110
2097.66 110
2097.76 110
2097.87 110
2097.97 110
2098.08 110
2098.18 108
2098.29 105
2098.39 99
2098.50 91
2098.60 81
2098.71 72
2098.81 65
2098.92 60
2099.02 60
2099.13 62
2099.23 66
2099.34 70
2099.44 74
2099.55 75
2099.65 74
2099.76 72
2099.86 69
2099.97 67
2100.07 66
2100.18 66
2100.28 68
2100.39 70
2100.49 72
2100.60 74
2100.70 75
2100.81 77
2100.91 79
2101.02 81
2101.12 84
2101.23 87
2101.33 91
2101.44 94
2101.54 97
2101.65 100
2101.75 103
2101.86 106
2101.96 109
2102.07 112
2102.17 115
2102.28 117
2102.38 118
2102.49 117
2102.59 114
2102.70 110
2102.80 104
2102.91 97
2103.01 89
2103.12 82
2103.22 74
2103.33 68
2103.43 63
2103.54 59
2103.64 57
2103.75 56
2103.85 55
2103.96 56
2104.07 56
2104.17 56
2104.28 57
2104.38 57
2104.49 58
2104.59 59
2104.70 61
2104.80 65
2104.91 70
2105.01 75
2105.12 82
2105.22 89
2105.33 95
2105.43 99
2105.54 101
2105.64 99
2105.75 96
2105.85 90
2105.96 82
2106.06 74
2106.17 65
2106.27 57
2106.38 50
2106.48 45
2106.59 41
2106.69 39
2106.80 39
2106.91 42
2107.01 46
2107.12 52
2107.22 59
2107.33 65
2107.43 70
2107.54 72
2107.64 73
2107.75 72
2107.85 70
2107.96 69
2108.06 68
2108.17 68
2108.27 69
2108.38 72
2108.48 75
2108.59 77
2108.69 78
2108.80 79
2108.90 79
2109.01 78
2109.12 77
2109.22 77
2109.33 78
2109.43 79
2109.54 81
2109.64 81
2109.75 80
2109.85 78
2109.96 73
2110.06 66
2110.17 59
2110.27 53
2110.38 47
2110.48 43
2110.59 39
2110.69 36
2110.80 33
2110.91 30
2111.01 29
2111.12 28
2111.22 30
2111.33 34
2111.43 40
2111.54 48
2111.64 55
2111.75 62
2111.85 68
2111.96 73
2112.06 75
2112.17 76
2112.27 75
2112.38 72
2112.49 68
2112.59 63
2112.70 60
2112.80 57
2112.91 57
2113.01 60
2113.12 64
2113.22 69
2113.33 76
2113.43 81
2113.54 86
2113.64 89
2113.75 91
2113.86 93
2113.96 94
2114.07 94
2114.17 95
2114.28 96
2114.38 95
2114.49 94
2114.59 91
2114.70 87
2114.80 83
2114.91 78
2115.02 75
2115.12 75
2115.23 76
2115.33 80
2115.44 85
2115.54 91
2115.65 97
2115.75 101
2115.86 102
2115.96 102
2116.07 100
2116.18 98
2116.28 95
2116.39 92
2116.49 89
2116.60 88
2116.70 86
2116.81 85
2116.91 83
2117.02 81
2117.12 78
2117.23 73
2117.34 67
2117.44 62
2117.55 56
2117.65 52
2117.76 50
2117.86 50
2117.97 52
2118.07 56
2118.18 59
2118.28 61
2118.39 61
2118.50 59
2118.60 54
2118.71 48
2118.81 42
2118.92 37
2119.02 32
2119.13 30
2119.23 30
2119.34 32
2119.45 35
2119.55 38
2119.66 41
2119.76 42
2119.87 42
2119.97 38
2120.08 33
2120.18 26
2120.29 19
2120.40 12
2120.50 5
2120.61 0
2120.71 0
2120.82 0
2120.92 0
2121.03 0
2121.13 0
2121.24 0
2121.35 0
2121.45 1
2121.56 5
2121.66 8
2121.77 11
2121.87 13
2121.98 16
2122.08 19
2122.19 24
2122.30 30
2122.40 38
2122.51 46
2122.61 54
2122.72 62
2122.82 70
2122.93 78
2123.04 87
2123.14 96
2123.25 106
2123.35 116
2123.46 126
2123.56 135
2123.67 141
2123.77 145
2123.88 147
2123.99 146
2124.09 144
2124.20 140
2124.30 135
2124.41 130
2124.51 123
2124.62 116
2124.73 109
2124.83 102
2124.94 95
2125.04 89
2125.15 82
2125.25 77
2125.36 72
2125.47 67
2125.57 65
2125.68 64
2125.78 67
2125.89 72
2125.99 79
2126.10 87
2126.21 95
2126.31 102
2126.42 106
2126.52 106
2126.63 104
2126.73 99
2126.84 92
2126.95 84
2127.05 74
2127.16 62
2127.26 50
2127.37 38
2127.47 27
2127.58 19
2127.69 14
2127.79 13
2127.90 15
2128.00 21
2128.11 28
2128.21 35
2128.32 43
2128.43 51
2128.53 59
2128.64 68
2128.74 77
2128.85 88
2128.95 98
2129.06 107
2129.17 114
2129.27 120
2129.38 124
2129.48 126
2129.59 125
2129.69 122
2129.80 118
2129.91 112
2130.01 105
2130.12 99
2130.22 93
2130.33 88
2130.44 85
2130.54 82
2130.65 79
2130.75 75
2130.86 71
2130.96 66
2131.07 60
2131.18 55
2131.28 50
2131.39 46
2131.49 43
2131.60 41
2131.71 38
2131.81 36
2131.92 32
2132.02 29
2132.13 25
2132.23 20
2132.34 17
2132.45 14
2132.55 12
2132.66 12
2132.76 12
2132.87 13
2132.98 15
2133.08 16
2133.19 17
2133.29 18
2133.40 19
2133.51 20
2133.61 22
2133.72 24
2133.82 25
2133.93 27
2134.03 28
2134.14 29
2134.25 32
2134.35 36
2134.46 41
2134.56 49
2134.67 57
2134.78 64
2134.88 70
2134.99 72
2135.09 72
2135.20 68
2135.31 64
2135.41 59
2135.52 57
2135.62 58
2135.73 63
2135.84 70
2135.94 79
2136.05 88
2136.15 96
2136.26 103
2136.37 107
2136.47 110
2136.58 112
2136.68 114
2136.79 114
2136.89 114
2137.00 111
2137.11 107
2137.21 102
2137.32 95
2137.42 86
2137.53 77
2137.64 69
2137.74 60
2137.85 53
2137.95 46
2138.06 40
2138.17 36
2138.27 32
2138.38 30
2138.48 27
2138.59 25
2138.70 24
2138.80 24
2138.91 25
2139.01 26
2139.12 27
2139.23 29
2139.33 30
2139.44 29
2139.55 28
2139.65 26
2139.76 25
2139.86 25
2139.97 26
2140.08 28
2140.18 30
2140.29 31
2140.39 31
2140.50 29
2140.61 26
2140.71 21
2140.82 17
2140.92 13
2141.03 12
2141.14 13
2141.24 16
2141.35 21
2141.45 27
2141.56 32
2141.67 35
2141.77 37
2141.88 37
2141.98 38
2142.09 38
2142.20 39
2142.30 41
2142.41 43
2142.52 45
2142.62 47
2142.73 48
2142.83 50
2142.94 53
2143.05 58
2143.15 62
2143.26 67
2143.36 71
2143.47 74
2143.58 74
2143.68 72
2143.79 69
2143.89 66
2144.00 65
2144.11 64
2144.21 65
2144.32 67
2144.43 68
2144.53 69
2144.64 68
2144.74 66
2144.85 63
2144.96 61
2145.06 60
2145.17 60
2145.27 62
2145.38 66
2145.49 71
2145.59 76
2145.70 82
2145.81 88
2145.91 93
2146.02 95
2146.12 96
2146.23 93
2146.34 87
2146.44 79
2146.55 70
2146.66 59
2146.76 49
2146.87 41
2146.97 33
2147.08 28
2147.19 24
2147.29 23
2147.40 25
2147.51 30
2147.61 39
2147.72 51
2147.82 65
2147.93 79
2148.04 90
2148.14 98
2148.25 101
2148.36 100
2148.46 95
2148.57 87
2148.67 79
2148.78 70
2148.89 63
2148.99 56
2149.10 51
2149.21 48
2149.31 46
2149.42 47
2149.52 50
2149.63 55
2149.74 61
2149.84 67
2149.95 73
2150.06 76
2150.16 78
2150.27 77
2150.37 73
2150.48 68
2150.59 61
2150.69 54
2150.80 47
2150.91 41
2151.01 35
2151.12 32
2151.23 30
2151.33 30
2151.44 32
2151.54 37
2151.65 43
2151.76 50
2151.86 57
2151.97 63
2152.08 67
2152.18 69
2152.29 69
2152.39 67
2152.50 66
2152.61 64
2152.71 63
2152.82 63
2152.93 62
2153.03 60
2153.14 58
2153.25 55
2153.35 54
2153.46 55
2153.56 60
2153.67 68
2153.78 80
2153.88 93
2153.99 106
2154.10 117
2154.20 123
2154.31 124
2154.42 121
2154.52 114
2154.63 106
2154.74 98
2154.84 92
2154.95 88
2155.05 85
2155.16 83
2155.27 81
2155.37 78
2155.48 75
2155.59 70
2155.69 66
2155.80 62
2155.91 58
2156.01 55
2156.12 52
2156.23 47
2156.33 41
2156.44 32
2156.54 22
2156.65 11
2156.76 1
2156.86 0
2156.97 0
2157.08 0
2157.18 0
2157.29 1
2157.40 8
2157.50 15
2157.61 21
2157.72 25
2157.82 27
2157.93 28
2158.04 28
2158.14 28
2158.25 28
2158.35 28
2158.46 29
2158.57 31
2158.67 34
2158.78 38
2158.89 43
2158.99 48
2159.10 52
2159.21 55
2159.31 57
2159.42 56
2159.53 54
2159.63 50
2159.74 45
2159.85 38
2159.95 31
2160.06 22
2160.17 13
2160.27 4
2160.38 0
2160.49 0
2160.59 0
2160.70 0
2160.81 0
2160.91 0
2161.02 0
2161.12 3
2161.23 9
2161.34 12
2161.44 14
2161.55 13
2161.66 12
2161.76 13
2161.87 15
2161.98 19
2162.08 26
2162.19 36
2162.30 46
2162.40 56
2162.51 66
2162.62 73
2162.72 80
2162.83 84
2162.94 87
2163.04 89
2163.15 90
2163.26 89
2163.36 87
2163.47 83
2163.58 78
2163.68 73
2163.79 68
2163.90 65
2164.00 64
2164.11 67
2164.22 71
2164.32 77
2164.43 83
2164.54 87
2164.64 90
2164.75 90
2164.86 87
2164.96 82
2165.07 76
2165.18 70
2165.28 63
2165.39 57
2165.50 53
2165.60 52
2165.71 53
2165.82 55
2165.92 58
2166.03 61
2166.14 62
2166.24 62
2166.35 60
2166.46 58
2166.56 56
2166.67 55
2166.78 55
2166.88 55
2166.99 55
2167.10 57
2167.20 59
2167.31 62
2167.42 66
2167.52 72
2167.63 78
2167.74 85
2167.84 92
2167.95 97
2168.06 100
2168.16 103
2168.27 105
2168.38 106
2168.48 108
2168.59 110
2168.70 111
2168.80 111
2168.91 111
2169.02 108
2169.13 104
2169.23 99
2169.34 92
2169.45 84
2169.55 75
2169.66 66
2169.77 58
2169.87 50
2169.98 44
2170.09 40
2170.19 39
2170.30 40
2170.41 44
2170.51 50
2170.62 58
2170.73 66
2170.83 73
2170.94 78
2171.05 81
2171.15 82
2171.26 82
2171.37 83
2171.47 84
2171.58 87
2171.69 91
2171.80 97
2171.90 104
2172.01 111
2172.12 116
2172.22 120
2172.33 122
2172.44 121
2172.54 117
2172.65 110
2172.76 100
2172.86 88
2172.97 73
2173.08 58
2173.18 42
2173.29 27
2173.40 12
2173.50 0
2173.61 0
2173.72 0
2173.83 0
2173.93 0
2174.04 0
2174.15 0
2174.25 0
2174.36 0
2174.47 12
2174.57 25
2174.68 37
2174.79 48
2174.89 57
2175.00 64
2175.11 69
2175.22 72
2175.32 74
2175.43 75
2175.54 74
2175.64 74
2175.75 73
2175.86 72
2175.96 71
2176.07 69
2176.18 68
2176.28 65
2176.39 63
2176.50 61
2176.61 61
2176.71 62
2176.82 65
2176.93 69
2177.03 74
2177.14 77
2177.25 79
2177.35 79
2177.46 76
2177.57 72
2177.67 66
2177.78 59
2177.89 51
2178.00 42
2178.10 33
2178.21 23
2178.32 14
2178.42 7
2178.53 3
2178.64 2
2178.74 5
2178.85 12
2178.96 21
2179.07 31
2179.17 40
2179.28 48
2179.39 54
2179.49 59
2179.60 62
2179.71 64
2179.82 67
2179.92 71
2180.03 75
2180.14 79
2180.24 82
2180.35 84
2180.46 84
2180.56 82
2180.67 78
2180.78 72
2180.89 67
2180.99 62
2181.10 59
2181.21 58
2181.31 60
2181.42 64
2181.53 69
2181.63 74
2181.74 80
2181.85 84
2181.96 87
2182.06 89
2182.17 90
2182.28 90
2182.38 90
2182.49 89
2182.60 87
2182.71 85
2182.81 82
2182.92 79
2183.03 77
2183.13 76
2183.24 76
2183.35 78
2183.46 81
2183.56 85
2183.67 87
2183.78 89
2183.88 90
2183.99 89
2184.10 87
2184.21 84
2184.31 80
2184.42 77
2184.53 73
2184.63 71
2184.74 69
2184.85 68
2184.96 68
2185.06 69
2185.17 70
2185.28 71
2185.38 71
2185.49 71
2185.60 71
2185.71 72
2185.81 73
2185.92 75
2186.03 78
2186.13 80
2186.24 81
2186.35 80
2186.46 77
2186.56 72
2186.67 68
2186.78 65
2186.88 63
2186.99 64
2187.10 67
2187.21 69
2187.31 71
2187.42 71
2187.53 68
2187.64 63
2187.74 57
2187.85 51
2187.96 47
2188.06 44
2188.17 44
2188.28 46
2188.39 50
2188.49 55
2188.60 61
2188.71 67
2188.81 72
2188.92 76
2189.03 76
2189.14 74
2189.24 68
2189.35 60
2189.46 52
2189.57 45
2189.67 41
2189.78 42
2189.89 48
2189.99 57
2190.10 70
2190.21 85
2190.32 100
2190.42 113
2190.53 124
2190.64 132
2190.75 135
2190.85 135
2190.96 131
2191.07 125
2191.18 118
2191.28 111
2191.39 107
2191.50 105
2191.60 105
2191.71 107
2191.82 110
2191.93 113
2192.03 114
2192.14 114
2192.25 112
2192.36 109
2192.46 104
2192.57 99
2192.68 93
2192.79 85
2192.89 77
2193.00 68
2193.11 59
2193.21 51
2193.32 44
2193.43 39
2193.54 37
2193.64 38
2193.75 42
2193.86 48
2193.97 54
2194.07 60
2194.18 65
2194.29 67
2194.40 68
2194.50 66
2194.61 64
2194.72 62
2194.83 60
2194.93 58
2195.04 56
2195.15 52
2195.25 48
2195.36 42
2195.47 37
2195.58 31
2195.68 27
2195.79 26
2195.90 28
2196.01 33
2196.11 40
2196.22 48
2196.33 55
2196.44 60
2196.54 62
2196.65 61
2196.76 58
2196.87 53
2196.97 47
2197.08 41
2197.19 36
2197.30 32
2197.40 29
2197.51 29
2197.62 31
2197.73 34
2197.83 39
2197.94 43
2198.05 48
2198.16 51
2198.26 52
2198.37 52
2198.48 52
2198.59 52
2198.69 52
2198.80 54
2198.91 57
2199.02 59
2199.12 62
2199.23 62
2199.34 61
2199.45 58
2199.55 52
2199.66 44
2199.77 35
2199.88 25
2199.98 16
2200.09 8
2200.20 2
2200.31 0
2200.41 0
2200.52 0
2200.63 3
2200.74 7
2200.84 12
2200.95 17
2201.06 24
2201.17 33
2201.27 44
2201.38 57
2201.49 69
2201.60 81
2201.70 89
2201.81 94
2201.92 93
2202.03 88
2202.13 81
2202.24 72
2202.35 63
2202.46 56
2202.56 51
2202.67 47
2202.78 45
2202.89 45
2203.00 44
2203.10 44
2203.21 45
2203.32 45
2203.43 46
2203.53 48
2203.64 51
2203.75 56
2203.86 61
2203.96 66
2204.07 70
2204.18 71
2204.29 69
2204.39 64
2204.50 55
2204.61 44
2204.72 34
2204.82 24
2204.93 15
2205.04 10
2205.15 7
2205.26 6
2205.36 8
2205.47 11
2205.58 16
2205.69 21
2205.79 26
2205.90 30
2206.01 34
2206.12 37
2206.22 40
2206.33 43
2206.44 47
2206.55 51
2206.66 56
2206.76 60
2206.87 64
2206.98 68
2207.09 73
2207.19 79
2207.30 86
2207.41 95
2207.52 104
2207.62 113
2207.73 122
2207.84 128
2207.95 130
2208.06 129
2208.16 125
2208.27 117
2208.38 108
2208.49 98
2208.59 87
2208.70 78
2208.81 69
2208.92 60
2209.02 51
2209.13 42
2209.24 34
2209.35 26
2209.46 20
2209.56 16
2209.67 14
2209.78 14
2209.89 16
2209.99 18
2210.10 21
2210.21 24
2210.32 28
2210.43 33
2210.53 39
2210.64 46
2210.75 55
2210.86 64
2210.96 72
2211.07 79
2211.18 84
2211.29 87
2211.40 87
2211.50 85
2211.61 80
2211.72 74
2211.83 66
2211.93 58
2212.04 50
2212.15 45
2212.26 43
2212.37 44
2212.47 48
2212.58 56
2212.69 67
2212.80 80
2212.91 93
2213.01 107
2213.12 121
2213.23 134
2213.34 146
2213.44 154
2213.55 160
2213.66 162
2213.77 161
2213.88 157
2213.98 153
2214.09 148
2214.20 144
2214.31 142
2214.42 141
2214.52 140
2214.63 140
2214.74 138
2214.85 134
2214.95 130
2215.06 125
2215.17 120
2215.28 115
2215.39 111
2215.49 106
2215.60 101
2215.71 94
2215.82 86
2215.93 76
2216.03 66
2216.14 56
2216.25 47
2216.36 40
2216.47 34
2216.57 30
2216.68 27
2216.79 24
2216.90 23
2217.01 23
2217.11 23
2217.22 25
2217.33 27
2217.44 30
2217.55 34
2217.65 38
2217.76 43
2217.87 49
2217.98 55
2218.08 61
2218.19 67
2218.30 74
2218.41 79
2218.52 83
2218.62 86
2218.73 88
2218.84 89
2218.95 90
2219.06 90
2219.16 91
2219.27 90
2219.38 89
2219.49 85
2219.60 78
2219.70 68
2219.81 56
2219.92 43
2220.03 32
2220.14 22
2220.24 18
2220.35 18
2220.46 23
2220.57 33
2220.68 44
2220.78 54
2220.89 63
2221.00 68
2221.11 69
2221.22 67
2221.33 64
2221.43 61
2221.54 59
2221.65 57
2221.76 56
2221.87 55
2221.97 52
2222.08 47
2222.19 39
2222.30 30
2222.41 21
2222.51 12
2222.62 5
2222.73 1
2222.84 0
2222.95 0
2223.05 0
2223.16 0
2223.27 0
2223.38 0
2223.49 0
2223.59 0
2223.70 0
2223.81 3
2223.92 15
2224.03 29
2224.14 45
2224.24 59
2224.35 71
2224.46 80
2224.57 86
2224.68 90
2224.78 93
2224.89 96
2225.00 98
2225.11 100
2225.22 101
2225.32 102
2225.43 103
2225.54 104
2225.65 108
2225.76 113
2225.87 119
2225.97 127
2226.08 134
2226.19 141
2226.30 145
2226.41 147
2226.51 146
2226.62 145
2226.73 142
2226.84 138
2226.95 135
2227.06 131
2227.16 126
2227.27 121
2227.38 116
2227.49 111
2227.60 107
2227.70 104
2227.81 102
2227.92 100
2228.03 98
2228.14 96
2228.25 93
2228.35 90
2228.46 86
2228.57 84
2228.68 82
2228.79 81
2228.89 81
2229.00 81
2229.11 82
2229.22 83
2229.33 85
2229.44 88
2229.54 93
2229.65 99
2229.76 107
2229.87 115
2229.98 123
2230.09 129
2230.19 132
2230.30 132
2230.41 129
2230.52 123
2230.63 115
2230.74 105
2230.84 95
2230.95 85
2231.06 77
2231.17 71
2231.28 68
2231.38 68
2231.49 72
2231.60 79
2231.71 89
2231.82 100
2231.93 111
2232.03 119
2232.14 125
2232.25 129
2232.36 130
2232.47 129
2232.58 129
2232.68 128
2232.79 129
2232.90 130
2233.01 132
2233.12 135
2233.23 138
2233.33 141
2233.44 145
2233.55 148
2233.66 150
2233.77 151
2233.88 152
2233.98 153
2234.09 153
2234.20 152
2234.31 149
2234.42 146
2234.53 140
2234.63 133
2234.74 125
2234.85 118
2234.96 112
2235.07 107
2235.18 105
2235.28 104
2235.39 104
2235.50 102
2235.61 98
2235.72 93
2235.83 87
2235.94 81
2236.04 77
2236.15 74
2236.26 73
2236.37 72
2236.48 72
2236.59 71
2236.69 70
2236.80 68
2236.91 68
2237.02 68
2237.13 70
2237.24 73
2237.34 76
2237.45 80
2237.56 84
2237.67 88
2237.78 90
2237.89 92
2238.00 94
2238.10 95
2238.21 96
2238.32 97
2238.43 99
2238.54 103
2238.65 108
2238.75 115
2238.86 123
2238.97 132
2239.08 142
2239.19 150
2239.30 158
2239.41 164
2239.51 169
2239.62 173
2239.73 177
2239.84 181
2239.95 187
2240.06 194
2240.16 204
2240.27 216
2240.38 230
2240.49 244
2240.60 257
2240.71 268
2240.82 276
2240.92 279
2241.03 277
2241.14 271
2241.25 263
2241.36 254
2241.47 246
2241.58 242
2241.68 242
2241.79 246
2241.90 254
2242.01 263
2242.12 273
2242.23 281
2242.34 287
2242.44 289
2242.55 288
2242.66 283
2242.77 276
2242.88 267
2242.99 257
2243.10 248
2243.20 240
2243.31 233
2243.42 226
2243.53 221
2243.64 217
2243.75 214
2243.86 212
2243.96 211
2244.07 212
2244.18 214
2244.29 217
2244.40 219
2244.51 221
2244.62 222
2244.72 222
2244.83 220
2244.94 217
2245.05 212
2245.16 204
2245.27 194
2245.38 183
2245.48 170
2245.59 158
2245.70 146
2245.81 136
2245.92 127
2246.03 120
2246.14 114
2246.25 110
2246.35 107
2246.46 106
2246.57 106
2246.68 107
2246.79 108
2246.90 109
2247.01 109
2247.11 108
2247.22 106
2247.33 105
2247.44 106
2247.55 108
2247.66 111
2247.77 115
2247.88 118
2247.98 119
2248.09 118
2248.20 114
2248.31 110
2248.42 105
2248.53 101
2248.64 100
2248.75 102
2248.85 106
2248.96 113
2249.07 120
2249.18 127
2249.29 132
2249.40 135
2249.51 135
2249.61 131
2249.72 124
2249.83 114
2249.94 102
2250.05 90
2250.16 80
2250.27 74
2250.38 71
2250.48 73
2250.59 78
2250.70 87
2250.81 97
2250.92 108
2251.03 118
2251.14 127
2251.25 133
2251.35 136
2251.46 137
2251.57 135
2251.68 132
2251.79 130
2251.90 130
2252.01 134
2252.12 142
2252.23 154
2252.33 167
2252.44 179
2252.55 187
2252.66 190
2252.77 188
2252.88 182
2252.99 173
2253.10 163
2253.20 154
2253.31 145
2253.42 137
2253.53 129
2253.64 121
2253.75 113
2253.86 105
2253.97 98
2254.08 94
2254.18 92
2254.29 94
2254.40 98
2254.51 104
2254.62 112
2254.73 121
2254.84 128
2254.95 135
2255.05 140
2255.16 144
2255.27 146
2255.38 148
2255.49 150
2255.60 151
2255.71 152
2255.82 153
2255.93 152
2256.03 150
2256.14 146
2256.25 140
2256.36 133
2256.47 127
2256.58 123
2256.69 120
2256.80 119
2256.91 118
2257.01 118
2257.12 118
2257.23 118
2257.34 118
2257.45 119
2257.56 120
2257.67 122
2257.78 125
2257.89 128
2258.00 129
2258.10 127
2258.21 124
2258.32 119
2258.43 114
2258.54 109
2258.65 105
2258.76 103
2258.87 105
2258.98 108
2259.08 114
2259.19 120
2259.30 127
2259.41 132
2259.52 134
2259.63 133
2259.74 130
2259.85 125
2259.96 119
2260.07 113
2260.17 108
2260.28 104
2260.39 101
2260.50 99
2260.61 98
2260.72 97
2260.83 95
2260.94 94
2261.05 93
2261.16 91
2261.26 89
2261.37 86
2261.48 82
2261.59 77
2261.70 71
2261.81 65
2261.92 59
2262.03 55
2262.14 53
2262.25 53
2262.35 54
2262.46 56
2262.57 57
2262.68 58
2262.79 57
2262.90 56
2263.01 55
2263.12 54
2263.23 54
2263.34 55
2263.45 58
2263.55 62
2263.66 68
2263.77 74
2263.88 80
2263.99 85
2264.10 89
2264.21 91
2264.32 91
2264.43 88
2264.54 84
2264.64 78
2264.75 72
2264.86 66
2264.97 60
2265.08 55
2265.19 51
2265.30 47
2265.41 43
2265.52 39
2265.63 34
2265.74 28
2265.85 22
2265.95 17
2266.06 15
2266.17 18
2266.28 26
2266.39 40
2266.50 59
2266.61 80
2266.72 101
2266.83 119
2266.94 132
2267.05 137
2267.15 136
2267.26 130
2267.37 119
2267.48 108
2267.59 97
2267.70 89
2267.81 86
2267.92 86
2268.03 91
2268.14 98
2268.25 107
2268.36 117
2268.46 125
2268.57 132
2268.68 137
2268.79 138
2268.90 138
2269.01 136
2269.12 133
2269.23 130
2269.34 129
2269.45 129
2269.56 131
2269.67 135
2269.78 140
2269.88 144
2269.99 148
2270.10 149
2270.21 147
2270.32 142
2270.43 134
2270.54 124
2270.65 116
2270.76 109
2270.87 106
2270.98 106
2271.09 110
2271.20 115
2271.30 120
2271.41 125
2271.52 128
2271.63 131
2271.74 133
2271.85 136
2271.96 140
2272.07 144
2272.18 147
2272.29 149
2272.40 150
2272.51 149
2272.62 147
2272.73 145
2272.83 144
2272.94 145
2273.05 147
2273.16 150
2273.27 152
2273.38 152
2273.49 149
2273.60 141
2273.71 131
2273.82 118
2273.93 105
2274.04 95
2274.15 87
2274.26 83
2274.36 81
2274.47 82
2274.58 83
2274.69 83
2274.80 81
2274.91 79
2275.02 76
2275.13 73
2275.24 71
2275.35 70
2275.46 70
2275.57 71
2275.68 72
2275.79 74
2275.90 76
2276.01 77
2276.11 78
2276.22 78
2276.33 76
2276.44 72
2276.55 65
2276.66 56
2276.77 45
2276.88 35
2276.99 26
2277.10 19
2277.21 15
2277.32 12
2277.43 11
2277.54 10
2277.65 8
2277.76 6
2277.86 4
2277.97 1
2278.08 0
2278.19 0
2278.30 0
2278.41 0
2278.52 0
2278.63 0
2278.74 0
2278.85 0
2278.96 0
2279.07 5
2279.18 10
2279.29 15
2279.40 19
2279.51 23
2279.62 24
2279.73 24
2279.83 24
2279.94 23
2280.05 23
2280.16 24
2280.27 26
2280.38 28
2280.49 29
2280.60 30
2280.71 30
2280.82 30
2280.93 30
2281.04 31
2281.15 35
2281.26 40
2281.37 46
2281.48 51
2281.59 54
2281.70 54
2281.81 51
2281.91 46
2282.02 41
2282.13 38
2282.24 38
2282.35 42
2282.46 49
2282.57 58
2282.68 68
2282.79 78
2282.90 87
2283.01 95
2283.12 101
2283.23 107
2283.34 112
2283.45 116
2283.56 118
2283.67 118
2283.78 117
2283.89 115
2284.00 112
2284.11 110
2284.22 109
2284.32 109
2284.43 108
2284.54 108
2284.65 105
2284.76 102
2284.87 98
2284.98 94
2285.09 92
2285.20 94
2285.31 99
2285.42 107
2285.53 117
2285.64 127
2285.75 135
2285.86 139
2285.97 138
2286.08 134
2286.19 127
2286.30 120
2286.41 113
2286.52 108
2286.63 105
2286.74 104
2286.85 104
2286.96 104
2287.06 104
2287.17 104
2287.28 103
2287.39 101
2287.50 99
2287.61 97
2287.72 95
2287.83 93
2287.94 93
2288.05 93
2288.16 94
2288.27 95
2288.38 95
2288.49 94
2288.60 91
2288.71 87
2288.82 82
2288.93 76
2289.04 71
2289.15 67
2289.26 64
2289.37 62
2289.48 60
2289.59 60
2289.70 59
2289.81 58
2289.92 58
2290.03 59
2290.14 60
2290.25 63
2290.36 68
2290.46 74
2290.57 82
2290.68 90
2290.79 97
2290.90 104
2291.01 108
2291.12 110
2291.23 109
2291.34 106
2291.45 102
2291.56 97
2291.67 94
2291.78 93
2291.89 94
2292.00 99
2292.11 105
2292.22 113
2292.33 121
2292.44 128
2292.55 134
2292.66 139
2292.77 142
2292.88 145
2292.99 149
2293.10 152
2293.21 156
2293.32 158
2293.43 158
2293.54 156
2293.65 151
2293.76 143
2293.87 134
2293.98 125
2294.09 117
2294.20 111
2294.31 109
2294.42 109
2294.53 111
2294.64 115
2294.75 119
2294.86 123
2294.97 125
2295.08 125
2295.19 123
2295.29 119
2295.40 113
2295.51 107
2295.62 101
2295.73 97
2295.84 94
2295.95 92
2296.06 91
2296.17 89
2296.28 87
2296.39 82
2296.50 75
2296.61 67
2296.72 58
2296.83 50
2296.94 44
2297.05 41
2297.16 42
2297.27 47
2297.38 55
2297.49 63
2297.60 71
2297.71 77
2297.82 79
2297.93 77
2298.04 73
2298.15 67
2298.26 61
2298.37 56
2298.48 52
2298.59 50
2298.70 49
2298.81 48
2298.92 48
2299.03 48
2299.14 50
2299.25 53
2299.36 58
2299.47 66
2299.58 75
2299.69 86
2299.80 98
2299.91 108
2300.02 117
2300.13 123
2300.24 126
2300.35 127
2300.46 124
2300.57 120
2300.68 115
2300.79 108
2300.90 102
2301.01 96
2301.12 91
2301.23 86
2301.34 81
2301.45 75
2301.56 68
2301.67 60
2301.78 50
2301.89 39
2302.00 28
2302.11 18
2302.22 10
2302.33 5
2302.44 4
2302.55 7
2302.66 13
2302.77 20
2302.88 29
2302.99 37
2303.10 45
2303.21 50
2303.32 54
2303.43 56
2303.54 58
2303.65 58
2303.76 59
2303.87 59
2303.98 59
2304.09 60
2304.20 61
2304.31 62
2304.42 64
2304.53 66
2304.64 69
2304.75 72
2304.86 75
2304.97 76
2305.08 75
2305.19 73
2305.30 70
2305.41 66
2305.52 63
2305.63 63
2305.74 64
2305.85 68
2305.96 74
2306.07 82
2306.18 89
2306.29 94
2306.40 97
2306.51 96
2306.62 91
2306.73 84
2306.84 77
2306.95 71
2307.06 67
2307.17 68
2307.28 72
2307.39 78
2307.50 86
2307.61 94
2307.72 100
2307.83 106
2307.94 110
2308.05 114
2308.16 118
2308.27 122
2308.38 126
2308.49 130
2308.60 133
2308.71 135
2308.82 135
2308.93 133
2309.04 130
2309.15 126
2309.26 121
2309.38 117
2309.49 114
2309.60 114
2309.71 118
2309.82 125
2309.93 134
2310.04 145
2310.15 155
2310.26 162
2310.37 165
2310.48 164
2310.59 159
2310.70 152
2310.81 146
2310.92 141
2311.03 139
2311.14 139
2311.25 140
2311.36 141
2311.47 141
2311.58 137
2311.69 130
2311.80 121
2311.91 109
2312.02 96
2312.13 83
2312.24 71
2312.35 59
2312.46 48
2312.57 38
2312.68 29
2312.79 22
2312.90 19
2313.01 19
2313.12 24
2313.23 31
2313.34 41
2313.45 51
2313.56 60
2313.67 66
2313.78 68
2313.89 68
2314.00 67
2314.11 66
2314.23 67
2314.34 70
2314.45 75
2314.56 82
2314.67 89
2314.78 94
2314.89 96
2315.00 95
2315.11 92
2315.22 87
2315.33 82
2315.44 78
2315.55 75
2315.66 72
2315.77 68
2315.88 65
2315.99 62
2316.10 58
2316.21 56
2316.32 55
2316.43 56
2316.54 57
2316.65 58
2316.76 58
2316.87 56
2316.98 52
2317.09 47
2317.20 41
2317.31 37
2317.42 34
2317.53 34
2317.65 35
2317.76 37
2317.87 39
2317.98 39
2318.09 38
2318.20 34
2318.31 30
2318.42 26
2318.53 22
2318.64 21
2318.75 22
2318.86 26
2318.97 30
2319.08 35
2319.19 40
2319.30 43
2319.41 44
2319.52 44
2319.63 43
2319.74 40
2319.85 37
2319.96 33
2320.07 30
2320.18 26
2320.29 22
2320.41 19
2320.52 14
2320.63 10
2320.74 6
2320.85 3
2320.96 1
2321.07 0
2321.18 0
2321.29 0
2321.40 1
2321.51 2
2321.62 4
2321.73 8
2321.84 12
2321.95 19
2322.06 27
2322.17 35
2322.28 43
2322.39 47
2322.50 48
2322.61 45
2322.72 37
2322.84 26
2322.95 14
2323.06 1
2323.17 0
2323.28 0
2323.39 0
2323.50 0
2323.61 0
2323.72 0
2323.83 0
2323.94 0
2324.05 11
2324.16 21
2324.27 30
2324.38 37
2324.49 42
2324.60 45
2324.71 46
2324.82 46
2324.94 45
2325.05 43
2325.16 40
2325.27 37
2325.38 35
2325.49 34
2325.60 35
2325.71 38
2325.82 44
2325.93 50
2326.04 57
2326.15 62
2326.26 64
2326.37 64
2326.48 63
2326.59 61
2326.70 60
2326.81 61
2326.93 64
2327.04 70
2327.15 75
2327.26 79
2327.37 81
2327.48 80
2327.59 76
2327.70 70
2327.81 62
2327.92 55
2328.03 48
2328.14 42
2328.25 38
2328.36 36
2328.47 37
2328.58 39
2328.69 44
2328.81 50
2328.92 56
2329.03 61
2329.14 65
2329.25 66
2329.36 64
2329.47 59
2329.58 51
2329.69 42
2329.80 32
2329.91 22
2330.02 16
2330.13 12
2330.24 12
2330.35 17
2330.47 24
2330.58 32
2330.69 42
2330.80 51
2330.91 58
2331.02 65
2331.13 70
2331.24 73
2331.35 75
2331.46 76
2331.57 75
2331.68 72
2331.79 67
2331.90 62
2332.01 57
2332.13 52
2332.24 50
2332.35 49
2332.46 49
2332.57 50
2332.68 52
2332.79 55
2332.90 57
2333.01 59
2333.12 60
2333.23 62
2333.34 63
2333.45 63
2333.57 62
2333.68 61
2333.79 60
2333.90 59
2334.01 60
2334.12 64
2334.23 69
2334.34 77
2334.45 87
2334.56 96
2334.67 105
2334.78 113
2334.89 119
2335.01 122
2335.12 123
2335.23 122
2335.34 120
2335.45 118
2335.56 116
2335.67 115
2335.78 115
2335.89 117
2336.00 120
2336.11 122
2336.22 125
2336.33 127
2336.45 129
2336.56 129
2336.67 128
2336.78 125
2336.89 120
2337.00 114
2337.11 106
2337.22 98
2337.33 89
2337.44 80
2337.55 70
2337.66 61
2337.78 52
2337.89 44
2338.00 36
2338.11 29
2338.22 23
2338.33 19
2338.44 16
2338.55 15
2338.66 14
2338.77 15
2338.88 16
2338.99 18
2339.11 20
2339.22 23
2339.33 26
2339.44 30
2339.55 34
2339.66 40
2339.77 47
2339.88 56
2339.99 66
2340.10 77
2340.21 88
2340.33 98
2340.44 106
2340.55 113
2340.66 117
2340.77 119
2340.88 120
2340.99 118
2341.10 114
2341.21 108
2341.32 100
2341.43 90
2341.55 79
2341.66 67
2341.77 57
2341.88 48
2341.99 43
2342.10 39
2342.21 38
2342.32 38
2342.43 38
2342.54 35
2342.66 31
2342.77 24
2342.88 16
2342.99 7
2343.10 0
2343.21 0
2343.32 0
2343.43 0
2343.54 1
2343.65 10
2343.76 20
2343.88 29
2343.99 35
2344.10 38
2344.21 37
2344.32 33
2344.43 28
2344.54 21
2344.65 15
2344.76 8
2344.87 2
2344.99 0
2345.10 0
2345.21 0
2345.32 0
2345.43 0
2345.54 0
2345.65 0
2345.76 0
2345.87 10
2345.99 26
2346.10 43
2346.21 56
2346.32 64
2346.43 67
2346.54 64
2346.65 57
2346.76 49
2346.87 42
2346.98 37
2347.10 36
2347.21 39
2347.32 45
2347.43 52
2347.54 59
2347.65 64
2347.76 66
2347.87 66
2347.98 63
2348.10 59
2348.21 54
2348.32 49
2348.43 44
2348.54 40
2348.65 36
2348.76 32
2348.87 29
2348.98 26
2349.10 23
2349.21 21
2349.32 20
2349.43 21
2349.54 22
2349.65 25
2349.76 27
2349.87 31
2349.98 34
2350.10 39
2350.21 44
2350.32 51
2350.43 59
2350.54 69
2350.65 81
2350.76 93
2350.87 105
2350.98 116
2351.10 124
2351.21 130
2351.32 133
2351.43 135
2351.54 136
2351.65 137
2351.76 140
2351.87 144
2351.99 149
2352.10 154
2352.21 159
2352.32 163
2352.43 165
2352.54 164
2352.65 161
2352.76 155
2352.87 148
2352.99 139
2353.10 130
2353.21 122
2353.32 115
2353.43 109
2353.54 107
2353.65 108
2353.76 111
2353.88 116
2353.99 122
2354.10 128
2354.21 132
2354.32 133
2354.43 132
2354.54 127
2354.65 120
2354.77 111
2354.88 102
2354.99 91
2355.10 80
2355.21 70
2355.32 61
2355.43 54
2355.54 50
2355.66 48
2355.77 48
2355.88 51
2355.99 54
2356.10 57
2356.21 58
2356.32 56
2356.43 51
2356.55 45
2356.66 39
2356.77 33
2356.88 29
2356.99 28
2357.10 28
2357.21 31
2357.32 35
2357.44 40
2357.55 46
2357.66 51
2357.77 56
2357.88 59
2357.99 62
2358.10 63
2358.22 64
2358.33 65
2358.44 67
2358.55 69
2358.66 73
2358.77 78
2358.88 84
2358.99 89
2359.11 94
2359.22 97
2359.33 98
2359.44 96
2359.55 91
2359.66 83
2359.77 74
2359.89 64
2360.00 54
2360.11 47
2360.22 43
2360.33 41
2360.44 42
2360.55 42
2360.67 42
2360.78 40
2360.89 34
2361.00 26
2361.11 17
2361.22 8
2361.33 3
2361.44 2
2361.56 5
2361.67 13
2361.78 24
2361.89 36
2362.00 47
2362.11 56
2362.22 60
2362.34 61
2362.45 58
2362.56 53
2362.67 46
2362.78 39
2362.89 33
2363.00 28
2363.12 25
2363.23 24
2363.34 23
2363.45 24
2363.56 25
2363.67 27
2363.79 29
2363.90 31
2364.01 33
2364.12 35
2364.23 37
2364.34 39
2364.45 42
2364.57 44
2364.68 47
2364.79 50
2364.90 52
2365.01 53
2365.12 54
2365.23 54
2365.35 56
2365.46 59
2365.57 64
2365.68 72
2365.79 83
2365.90 94
2366.01 104
2366.13 112
2366.24 117
2366.35 119
2366.46 119
2366.57 116
2366.68 113
2366.80 111
2366.91 108
2367.02 105
2367.13 102
2367.24 98
2367.35 94
2367.46 90
2367.58 87
2367.69 84
2367.80 81
2367.91 79
2368.02 77
2368.13 75
2368.25 72
2368.36 70
2368.47 69
2368.58 68
2368.69 70
2368.80 73
2368.92 76
2369.03 81
2369.14 86
2369.25 91
2369.36 97
2369.47 103
2369.58 110
2369.70 116
2369.81 122
2369.92 126
2370.03 126
2370.14 122
2370.25 115
2370.37 104
2370.48 92
2370.59 80
2370.70 70
2370.81 63
2370.92 58
2371.04 56
2371.15 55
2371.26 55
2371.37 56
2371.48 57
2371.59 58
2371.71 60
2371.82 63
2371.93 64
2372.04 64
2372.15 63
2372.26 61
2372.38 59
2372.49 59
2372.60 60
2372.71 64
2372.82 70
2372.93 77
2373.05 82
2373.16 86
2373.27 87
2373.38 86
2373.49 85
2373.60 85
2373.72 88
2373.83 95
2373.94 104
2374.05 114
2374.16 123
2374.27 130
2374.39 133
2374.50 131
2374.61 124
2374.72 114
2374.83 103
2374.94 91
2375.06 82
2375.17 77
2375.28 77
2375.39 83
2375.50 94
2375.61 108
2375.73 124
2375.84 138
2375.95 149
2376.06 154
2376.17 155
2376.29 150
2376.40 142
2376.51 132
2376.62 123
2376.73 114
2376.84 106
2376.96 99
2377.07 93
2377.18 87
2377.29 80
2377.40 72
2377.51 63
2377.63 54
2377.74 46
2377.85 38
2377.96 32
2378.07 28
2378.19 26
2378.30 27
2378.41 30
2378.52 34
2378.63 38
2378.74 41
2378.86 41
2378.97 40
2379.08 36
2379.19 32
2379.30 27
2379.42 23
2379.53 20
2379.64 19
2379.75 19
2379.86 19
2379.97 19
2380.09 20
2380.20 21
2380.31 22
2380.42 25
2380.53 29
2380.65 33
2380.76 38
2380.87 43
2380.98 48
2381.09 52
2381.20 55
2381.32 57
2381.43 57
2381.54 56
2381.65 52
2381.76 47
2381.88 41
2381.99 36
2382.10 32
2382.21 32
2382.32 35
2382.44 41
2382.55 48
2382.66 55
2382.77 61
2382.88 65
2383.00 66
2383.11 66
2383.22 64
2383.33 62
2383.44 59
2383.55 57
2383.67 57
2383.78 57
2383.89 58
2384.00 60
2384.11 63
2384.23 66
2384.34 71
2384.45 75
2384.56 78
2384.67 78
2384.79 76
2384.90 73
2385.01 68
2385.12 63
2385.23 59
2385.35 57
2385.46 58
2385.57 58
2385.68 58
2385.79 54
2385.91 47
2386.02 36
2386.13 24
2386.24 12
2386.35 2
2386.47 0
2386.58 0
2386.69 0
2386.80 8
2386.91 18
2387.03 29
2387.14 40
2387.25 49
2387.36 57
2387.47 62
2387.59 67
2387.70 70
2387.81 72
2387.92 76
2388.03 80
2388.15 87
2388.26 95
2388.37 104
2388.48 114
2388.59 124
2388.71 132
2388.82 140
2388.93 147
2389.04 154
2389.15 162
2389.27 169
2389.38 176
2389.49 182
2389.60 185
2389.71 186
2389.83 182
2389.94 175
2390.05 164
2390.16 151
2390.28 136
2390.39 120
2390.50 104
2390.61 89
2390.72 75
2390.84 64
2390.95 54
2391.06 47
2391.17 41
2391.28 37
2391.40 35
2391.51 35
2391.62 36
2391.73 38
2391.84 40
2391.96 43
2392.07 45
2392.18 46
2392.29 47
2392.41 47
2392.52 47
2392.63 48
2392.74 50
2392.85 52
2392.97 53
2393.08 54
2393.19 54
2393.30 53
2393.41 51
2393.53 50
2393.64 50
2393.75 52
2393.86 54
2393.98 56
2394.09 58
2394.20 57
2394.31 54
2394.42 48
2394.54 40
2394.65 30
2394.76 21
2394.87 13
2394.98 7
2395.10 5
2395.21 7
2395.32 12
2395.43 19
2395.55 26
2395.66 33
2395.77 39
2395.88 43
2395.99 45
2396.11 46
2396.22 46
2396.33 46
2396.44 47
2396.56 48
2396.67 51
2396.78 55
2396.89 59
2397.00 63
2397.12 67
2397.23 71
2397.34 75
2397.45 78
2397.57 79
2397.68 79
2397.79 77
2397.90 72
2398.02 65
2398.13 56
2398.24 46
2398.35 35
2398.46 25
2398.58 18
2398.69 13
2398.80 11
2398.91 12
2399.03 16
2399.14 20
2399.25 24
2399.36 27
2399.47 29
2399.59 29
2399.70 28
2399.81 26
2399.92 24
2400.04 20
2400.15 16
2400.26 10
2400.37 2
2400.49 0
2400.60 0
2400.71 0
2400.82 0
2400.93 0
2401.05 0
2401.16 0
2401.27 2
2401.38 14
2401.50 26
2401.61 37
2401.72 46
2401.83 54
2401.95 61
2402.06 69
2402.17 78
2402.28 87
2402.40 96
2402.51 104
2402.62 110
2402.73 114
2402.84 114
2402.96 111
2403.07 104
2403.18 96
2403.29 86
2403.41 75
2403.52 64
2403.63 55
2403.74 49
2403.86 47
2403.97 50
2404.08 57
2404.19 67
2404.31 78
2404.42 89
2404.53 98
2404.64 104
2404.76 106
2404.87 105
2404.98 100
2405.09 93
2405.21 86
2405.32 78
2405.43 72
2405.54 68
2405.66 67
2405.77 67
2405.88 69
2405.99 71
2406.11 72
2406.22 74
2406.33 74
2406.44 72
2406.55 70
2406.67 68
2406.78 65
2406.89 62
2407.00 59
2407.12 56
2407.23 54
2407.34 54
2407.45 55
2407.57 56
2407.68 58
2407.79 60
2407.90 62
2408.02 63
2408.13 64
2408.24 66
2408.35 69
2408.47 72
2408.58 74
2408.69 74
2408.80 70
2408.92 62
2409.03 51
2409.14 37
2409.25 22
2409.37 11
2409.48 3
2409.59 0
2409.70 2
2409.82 7
2409.93 13
2410.04 18
2410.16 20
2410.27 20
2410.38 18
2410.49 15
2410.61 15
2410.72 18
2410.83 24
2410.94 34
2411.06 46
2411.17 58
2411.28 68
2411.39 75
2411.51 80
2411.62 83
2411.73 84
2411.84 86
2411.96 87
2412.07 89
2412.18 92
2412.29 94
2412.41 95
2412.52 95
2412.63 94
2412.74 92
2412.86 91
2412.97 89
2413.08 88
2413.19 87
2413.31 87
2413.42 85
2413.53 83
2413.65 78
2413.76 73
2413.87 67
2413.98 61
2414.10 56
2414.21 54
2414.32 52
2414.43 52
2414.55 52
2414.66 52
2414.77 53
2414.88 53
2415.00 55
2415.11 59
2415.22 63
2415.34 67
2415.45 70
2415.56 71
2415.67 68
2415.79 63
2415.90 56
2416.01 49
2416.12 43
2416.24 39
2416.35 38
2416.46 40
2416.57 43
2416.69 46
2416.80 50
2416.91 52
2417.03 54
2417.14 53
2417.25 51
2417.36 47
2417.48 41
2417.59 34
2417.70 26
2417.81 18
2417.93 12
2418.04 8
2418.15 6
2418.27 6
2418.38 7
2418.49 9
2418.60 11
2418.72 13
2418.83 13
2418.94 13
2419.05 12
2419.17 11
2419.28 10
2419.39 8
2419.51 7
2419.62 6
2419.73 6
2419.84 6
2419.96 7
2420.07 8
2420.18 9
2420.30 10
2420.41 11
2420.52 10
2420.63 9
2420.75 6
2420.86 3
2420.97 0
2421.08 0
2421.20 0
2421.31 0
2421.42 0
2421.54 0
2421.65 0
2421.76 1
2421.87 12
2421.99 24
2422.10 37
2422.21 51
2422.33 65
2422.44 77
2422.55 88
2422.66 97
2422.78 103
2422.89 107
2423.00 108
2423.12 107
2423.23 103
2423.34 97
2423.45 90
2423.57 84
2423.68 79
2423.79 78
2423.91 81
2424.02 86
2424.13 94
2424.24 102
2424.36 109
2424.47 115
2424.58 118
2424.70 121
2424.81 123
2424.92 127
2425.03 132
2425.15 139
2425.26 146
2425.37 152
2425.49 156
2425.60 156
2425.71 151
2425.82 143
2425.94 131
2426.05 117
2426.16 102
2426.28 87
2426.39 71
2426.50 56
2426.62 42
2426.73 27
2426.84 14
2426.95 3
2427.07 0
2427.18 0
2427.29 0
2427.41 0
2427.52 0
2427.63 4
2427.74 13
2427.86 21
2427.97 28
2428.08 33
2428.20 36
2428.31 38
2428.42 39
2428.54 40
2428.65 43
2428.76 46
2428.87 53
2428.99 61
2429.10 72
2429.21 83
2429.33 93
2429.44 99
2429.55 99
2429.67 94
2429.78 83
2429.89 67
2430.00 49
2430.12 31
2430.23 16
2430.34 5
2430.46 0
2430.57 0
2430.68 0
2430.80 2
2430.91 7
2431.02 13
2431.13 19
2431.25 24
2431.36 28
2431.47 30
2431.59 31
2431.70 30
2431.81 27
2431.93 22
2432.04 18
2432.15 15
2432.27 15
2432.38 19
2432.49 28
2432.60 41
2432.72 56
2432.83 71
2432.94 82
2433.06 89
2433.17 90
2433.28 86
2433.40 78
2433.51 70
2433.62 62
2433.74 58
2433.85 57
2433.96 59
2434.07 63
2434.19 67
2434.30 71
2434.41 74
2434.53 77
2434.64 80
2434.75 84
2434.87 89
2434.98 96
2435.09 102
2435.21 108
2435.32 113
2435.43 115
2435.55 114
2435.66 110
2435.77 104
2435.88 96
2436.00 87
2436.11 78
2436.22 68
2436.34 60
2436.45 52
2436.56 47
2436.68 43
2436.79 39
2436.90 36
2437.02 33
2437.13 28
2437.24 22
2437.36 16
2437.47 9
2437.58 4
2437.70 1
2437.81 1
2437.92 4
2438.04 9
2438.15 17
2438.26 27
2438.37 40
2438.49 54
2438.60 68
2438.71 80
2438.83 89
2438.94 92
2439.05 90
2439.17 81
2439.28 68
2439.39 51
2439.51 34
2439.62 18
2439.73 5
2439.85 0
2439.96 0
2440.07 0
2440.19 0
2440.30 0
2440.41 0
2440.53 0
2440.64 0
2440.75 3
2440.87 9
2440.98 15
2441.09 21
2441.21 25
2441.32 30
2441.43 34
2441.55 37
2441.66 39
2441.77 41
2441.89 41
2442.00 41
2442.11 40
2442.23 38
2442.34 37
2442.45 37
2442.57 38
2442.68 39
2442.79 40
2442.91 41
2443.02 40
2443.13 37
2443.24 33
2443.36 29
2443.47 25
2443.58 23
2443.70 24
2443.81 27
2443.92 32
2444.04 38
2444.15 43
2444.26 45
2444.38 44
2444.49 38
2444.61 29
2444.72 18
2444.83 5
2444.95 0
2445.06 0
2445.17 0
2445.29 0
2445.40 0
2445.51 0
2445.63 0
2445.74 3
2445.85 7
2445.97 10
2446.08 12
2446.19 14
2446.31 18
2446.42 24
2446.53 32
2446.65 39
2446.76 45
2446.87 48
2446.99 49
2447.10 49
2447.21 49
2447.33 51
2447.44 56
2447.55 65
2447.67 77
2447.78 89
2447.89 99
2448.01 105
2448.12 105
2448.23 101
2448.35 92
2448.46 81
2448.57 70
2448.69 60
2448.80 53
2448.91 50
2449.03 49
2449.14 51
2449.25 55
2449.37 60
2449.48 66
2449.60 70
2449.71 74
2449.82 76
2449.94 78
2450.05 79
2450.16 80
2450.28 81
2450.39 81
2450.50 81
2450.62 79
2450.73 75
2450.84 69
2450.96 61
2451.07 52
2451.18 43
2451.30 34
2451.41 26
2451.52 19
2451.64 14
2451.75 11
2451.86 10
2451.98 13
2452.09 19
2452.21 27
2452.32 38
2452.43 49
2452.55 61
2452.66 71
2452.77 79
2452.89 83
2453.00 82
2453.11 78
2453.23 70
2453.34 59
2453.45 49
2453.57 40
2453.68 35
2453.80 34
2453.91 39
2454.02 49
2454.14 61
2454.25 74
2454.36 86
2454.48 94
2454.59 97
2454.70 96
2454.82 91
2454.93 85
2455.04 78
2455.16 74
2455.27 72
2455.39 74
2455.50 78
2455.61 84
2455.73 89
2455.84 94
2455.95 96
2456.07 96
2456.18 93
2456.29 89
2456.41 84
2456.52 79
2456.64 74
2456.75 68
2456.86 63
2456.98 58
2457.09 54
2457.20 49
2457.32 45
2457.43 42
2457.54 40
2457.66 40
2457.77 42
2457.89 45
2458.00 48
2458.11 51
2458.23 53
2458.34 53
2458.45 52
2458.57 50
2458.68 48
2458.79 47
2458.91 48
2459.02 49
2459.14 49
2459.25 49
2459.36 47
2459.48 43
2459.59 38
2459.70 33
2459.82 27
2459.93 22
2460.05 17
2460.16 14
2460.27 14
2460.39 15
2460.50 19
2460.61 25
2460.73 32
2460.84 39
2460.95 45
2461.07 48
2461.18 47
2461.30 44
2461.41 38
2461.52 32
2461.64 26
2461.75 21
2461.86 18
2461.98 18
2462.09 21
2462.21 26
2462.32 32
2462.43 39
2462.55 47
2462.66 55
2462.77 62
2462.89 69
2463.00 76
2463.12 81
2463.23 87
2463.34 92
2463.46 96
2463.57 98
2463.69 100
2463.80 101
2463.91 101
2464.03 101
2464.14 102
2464.25 103
2464.37 105
2464.48 107
2464.60 109
2464.71 108
2464.82 106
2464.94 100
2465.05 93
2465.16 85
2465.28 77
2465.39 71
2465.51 68
2465.62 67
2465.73 68
2465.85 72
2465.96 76
2466.08 80
2466.19 84
2466.30 88
2466.42 90
2466.53 91
2466.64 90
2466.76 86
2466.87 80
2466.99 72
2467.10 63
2467.21 53
2467.33 44
2467.44 37
2467.56 32
2467.67 27
2467.78 24
2467.90 20
2468.01 14
2468.13 8
2468.24 1
2468.35 0
2468.47 0
2468.58 0
2468.69 0
2468.81 0
2468.92 0
2469.04 4
2469.15 11
2469.26 17
2469.38 19
2469.49 18
2469.61 13
2469.72 7
2469.83 1
2469.95 0
2470.06 0
2470.18 0
2470.29 1
2470.40 4
2470.52 6
2470.63 5
2470.75 2
2470.86 0
2470.97 0
2471.09 0
2471.20 0
2471.32 0
2471.43 7
2471.54 15
2471.66 24
2471.77 32
2471.89 38
2472.00 41
2472.11 42
2472.23 41
2472.34 38
2472.46 36
2472.57 35
2472.68 36
2472.80 39
2472.91 44
2473.03 50
2473.14 56
2473.25 61
2473.37 65
2473.48 68
2473.60 70
2473.71 74
2473.82 79
2473.94 85
2474.05 93
2474.17 100
2474.28 108
2474.39 114
2474.51 120
2474.62 124
2474.74 127
2474.85 130
2474.96 131
2475.08 130
2475.19 128
2475.31 124
2475.42 118
2475.53 110
2475.65 100
2475.76 90
2475.88 80
2475.99 72
2476.10 66
2476.22 63
2476.33 61
2476.45 62
2476.56 62
2476.67 61
2476.79 59
2476.90 55
2477.02 50
2477.13 45
2477.25 39
2477.36 35
2477.47 32
2477.59 29
2477.70 26
2477.82 23
2477.93 20
2478.04 18
2478.16 16
2478.27 16
2478.39 18
2478.50 22
2478.61 28
2478.73 35
2478.84 43
2478.96 50
2479.07 55
2479.19 57
2479.30 57
2479.41 54
2479.53 50
2479.64 45
2479.76 40
2479.87 36
2479.98 34
2480.10 33
2480.21 34
2480.33 34
2480.44 36
2480.56 36
2480.67 36
2480.78 35
2480.90 34
2481.01 32
2481.13 29
2481.24 27
2481.35 25
2481.47 24
2481.58 24
2481.70 26
2481.81 28
2481.93 31
2482.04 33
2482.15 35
2482.27 34
2482.38 31
2482.50 27
2482.61 23
2482.73 18
2482.84 15
2482.95 15
2483.07 17
2483.18 21
2483.30 28
2483.41 35
2483.53 42
2483.64 47
2483.75 49
2483.87 47
2483.98 42
2484.10 34
2484.21 26
2484.32 18
2484.44 12
2484.55 9
2484.67 6
2484.78 5
2484.90 3
2485.01 0
2485.12 0
2485.24 0
2485.35 0
2485.47 0
2485.58 0
2485.70 0
2485.81 0
2485.92 9
2486.04 18
2486.15 26
2486.27 31
2486.38 34
2486.50 35
2486.61 34
2486.73 31
2486.84 28
2486.95 24
2487.07 20
2487.18 15
2487.30 10
2487.41 6
2487.53 3
2487.64 0
2487.75 0
2487.87 0
2487.98 0
2488.10 0
2488.21 0
2488.33 0
2488.44 0
2488.55 0
2488.67 2
2488.78 10
2488.90 18
2489.01 25
2489.13 31
2489.24 33
2489.36 33
2489.47 31
2489.58 29
2489.70 27
2489.81 25
2489.93 26
2490.04 27
2490.16 31
2490.27 36
2490.38 42
2490.50 48
2490.61 55
2490.73 63
2490.84 69
2490.96 75
2491.07 79
2491.19 81
2491.30 80
2491.41 77
2491.53 72
2491.64 66
2491.76 60
2491.87 55
2491.99 51
2492.10 48
2492.22 47
2492.33 46
2492.44 45
2492.56 43
2492.67 42
2492.79 40
2492.90 39
2493.02 39
2493.13 39
2493.25 40
2493.36 42
2493.47 44
2493.59 48
2493.70 54
2493.82 63
2493.93 75
2494.05 90
2494.16 106
2494.28 122
2494.39 137
2494.51 150
2494.62 159
2494.73 163
2494.85 164
2494.96 161
2495.08 155
2495.19 147
2495.31 137
2495.42 128
2495.54 120
2495.65 112
2495.77 106
2495.88 101
2495.99 97
2496.11 93
2496.22 89
2496.34 85
2496.45 82
2496.57 79
2496.68 76
2496.80 74
2496.91 72
2497.03 72
2497.14 73
2497.25 76
2497.37 81
2497.48 88
2497.60 95
2497.71 101
2497.83 106
2497.94 108
2498.06 108
2498.17 106
2498.29 103
2498.40 102
2498.51 104
2498.63 110
2498.74 121
2498.86 136
2498.97 153
2499.09 171
2499.20 190
2499.32 208
2499.43 224
2499.55 237
2499.66 248
2499.78 256
2499.89 262
2500.00 264
2500.12 264
2500.23 262
2500.35 258
2500.46 253
2500.58 249
2500.69 244
2500.81 241
2500.92 237
2501.04 234
2501.15 230
2501.27 223
2501.38 213
2501.49 200
2501.61 185
2501.72 167
2501.84 151
2501.95 137
2502.07 127
2502.18 123
2502.30 123
2502.41 127
2502.53 132
2502.64 135
2502.76 135
2502.87 132
2502.99 125
2503.10 117
2503.22 108
2503.33 102
2503.44 98
2503.56 97
2503.67 98
2503.79 101
2503.90 104
2504.02 108
2504.13 111
2504.25 114
2504.36 118
2504.48 122
2504.59 126
2504.71 131
2504.82 136
2504.94 141
2505.05 147
2505.17 153
2505.28 159
2505.40 163
2505.51 165
2505.62 164
2505.74 158
2505.85 148
2505.97 135
2506.08 120
2506.20 107
2506.31 96
2506.43 90
2506.54 87
2506.66 87
2506.77 90
2506.89 92
2507.00 93
2507.12 92
2507.23 92
2507.35 93
2507.46 97
2507.58 104
2507.69 113
2507.81 124
2507.92 133
2508.04 139
2508.15 140
2508.26 137
2508.38 130
2508.49 121
2508.61 112
2508.72 106
2508.84 103
2508.95 102
2509.07 102
2509.18 103
2509.30 101
2509.41 98
2509.53 94
2509.64 89
2509.76 87
2509.87 89
2509.99 96
2510.10 106
2510.22 118
2510.33 128
2510.45 136
2510.56 138
2510.68 136
2510.79 129
2510.91 120
2511.02 111
2511.14 103
2511.25 98
2511.37 96
2511.48 95
2511.60 93
2511.71 91
2511.83 87
2511.94 81
2512.06 75
2512.17 69
2512.29 64
2512.40 60
2512.51 57
2512.63 54
2512.74 52
2512.86 50
2512.97 48
2513.09 46
2513.20 46
2513.32 48
2513.43 52
2513.55 58
2513.66 63
2513.78 69
2513.89 73
2514.01 75
2514.12 77
2514.24 79
2514.35 82
2514.47 85
2514.58 88
2514.70 90
2514.81 90
2514.93 87
2515.04 81
2515.16 72
2515.27 61
2515.39 50
2515.50 40
2515.62 31
2515.73 23
2515.85 16
2515.96 10
2516.08 5
2516.19 2
2516.31 0
2516.42 0
2516.54 0
2516.65 2
2516.77 4
2516.88 7
2517.00 9
2517.11 12
2517.23 17
2517.34 24
2517.46 34
2517.57 47
2517.69 61
2517.80 75
2517.92 86
2518.03 94
2518.15 96
2518.26 95
2518.38 90
2518.49 84
2518.61 77
2518.72 71
2518.84 65
2518.95 61
2519.07 56
2519.18 50
2519.30 44
2519.41 36
2519.53 28
2519.64 20
2519.76 12
2519.87 5
2519.99 0
2520.11 0
2520.22 0
2520.34 0
2520.45 0
2520.57 0
2520.68 0
2520.80 0
2520.91 0
2521.03 4
2521.14 8
2521.26 12
2521.37 16
2521.49 19
2521.60 23
2521.72 27
2521.83 33
2521.95 41
2522.06 52
2522.18 63
2522.29 76
2522.41 87
2522.52 95
2522.64 100
2522.75 101
2522.87 98
2522.98 91
2523.10 82
2523.21 72
2523.33 61
2523.44 51
2523.56 41
2523.67 33
2523.79 28
2523.90 25
2524.02 24
2524.13 25
2524.25 26
2524.37 27
2524.48 27
2524.60 27
2524.71 28
2524.83 29
2524.94 32
2525.06 37
2525.17 44
2525.29 52
2525.40 60
2525.52 68
2525.63 75
2525.75 80
2525.86 84
2525.98 86
2526.09 87
2526.21 86
2526.32 83
2526.44 77
2526.55 69
2526.67 61
2526.78 53
2526.90 48
2527.02 45
2527.13 46
2527.25 49
2527.36 55
2527.48 63
2527.59 71
2527.71 80
2527.82 89
2527.94 98
2528.05 107
2528.17 114
2528.28 119
2528.40 122
2528.51 121
2528.63 117
2528.74 111
2528.86 104
2528.97 98
2529.09 95
2529.21 96
2529.32 100
2529.44 106
2529.55 113
2529.67 120
2529.78 125
2529.90 127
2530.01 127
2530.13 125
2530.24 122
2530.36 118
2530.47 113
2530.59 108
2530.70 101
2530.82 93
2530.94 83
2531.05 72
2531.17 61
2531.28 52
2531.40 45
2531.51 40
2531.63 39
2531.74 40
2531.86 44
2531.97 48
2532.09 53
2532.20 56
2532.32 58
2532.43 58
2532.55 56
2532.67 52
2532.78 48
2532.90 45
2533.01 43
2533.13 44
2533.24 47
2533.36 52
2533.47 58
2533.59 65
2533.70 71
2533.82 76
2533.93 80
2534.05 82
2534.17 82
2534.28 81
2534.40 80
2534.51 78
2534.63 76
2534.74 74
2534.86 74
2534.97 76
2535.09 80
2535.20 85
2535.32 93
2535.44 101
2535.55 109
2535.67 116
2535.78 121
2535.90 124
2536.01 125
2536.13 124
2536.24 122
2536.36 119
2536.47 115
2536.59 111
2536.71 108
2536.82 106
2536.94 105
2537.05 105
2537.17 106
2537.28 106
2537.40 106
2537.51 104
2537.63 99
2537.74 93
2537.86 84
2537.98 73
2538.09 63
2538.21 53
2538.32 46
2538.44 42
2538.55 41
2538.67 43
2538.78 46
2538.90 50
2539.02 54
2539.13 58
2539.25 62
2539.36 67
2539.48 74
2539.59 82
2539.71 92
2539.82 101
2539.94 108
2540.06 113
2540.17 114
2540.29 113
2540.40 109
2540.52 104
2540.63 100
2540.75 96
2540.86 92
2540.98 89
2541.10 87
2541.21 84
2541.33 80
2541.44 76
2541.56 73
2541.67 69
2541.79 67
2541.90 65
2542.02 65
2542.14 67
2542.25 71
2542.37 77
2542.48 83
2542.60 90
2542.71 97
2542.83 101
2542.94 104
2543.06 104
2543.18 101
2543.29 96
2543.41 89
2543.52 81
2543.64 74
2543.75 69
2543.87 66
2543.99 64
2544.10 65
2544.22 67
2544.33 69
2544.45 71
2544.56 74
2544.68 77
2544.79 80
2544.91 83
2545.03 86
2545.14 89
2545.26 90
2545.37 90
2545.49 87
2545.60 82
2545.72 76
2545.84 68
2545.95 60
2546.07 53
2546.18 47
2546.30 42
2546.41 39
2546.53 38
2546.65 38
2546.76 38
2546.88 39
2546.99 39
2547.11 39
2547.22 36
2547.34 32
2547.46 27
2547.57 22
2547.69 16
2547.80 11
2547.92 8
2548.03 6
2548.15 5
2548.27 6
2548.38 7
2548.50 8
2548.61 11
2548.73 13
2548.84 17
2548.96 21
2549.08 25
2549.19 27
2549.31 28
2549.42 27
2549.54 24
2549.65 19
2549.77 15
2549.89 12
2550.00 11
2550.12 12
2550.23 15
2550.35 18
2550.46 21
2550.58 25
2550.70 27
2550.81 27
2550.93 27
2551.04 25
2551.16 23
2551.28 20
2551.39 16
2551.51 11
2551.62 8
2551.74 7
2551.85 8
2551.97 12
2552.09 19
2552.20 27
2552.32 36
2552.43 44
2552.55 52
2552.67 58
2552.78 63
2552.90 67
2553.01 69
2553.13 71
2553.24 72
2553.36 72
2553.48 72
2553.59 71
2553.71 69
2553.82 66
2553.94 62
2554.06 57
2554.17 50
2554.29 42
2554.40 33
2554.52 24
2554.63 17
2554.75 12
2554.87 10
2554.98 10
2555.10 12
2555.21 15
2555.33 16
2555.45 16
2555.56 12
2555.68 6
2555.79 0
2555.91 0
2556.03 0
2556.14 0
2556.26 0
2556.37 0
2556.49 0
2556.61 0
2556.72 5
2556.84 10
2556.95 14
2557.07 16
2557.18 16
2557.30 16
2557.42 16
2557.53 18
2557.65 22
2557.76 27
2557.88 34
2558.00 40
2558.11 44
2558.23 47
2558.34 46
2558.46 42
2558.58 35
2558.69 27
2558.81 19
2558.92 11
2559.04 6
2559.16 3
2559.27 2
2559.39 4
2559.50 8
2559.62 12
2559.74 16
2559.85 21
2559.97 26
2560.08 31
2560.20 38
2560.32 46
2560.43 57
2560.55 70
2560.66 84
2560.78 98
2560.90 112
2561.01 124
2561.13 133
2561.24 138
2561.36 141
2561.48 139
2561.59 135
2561.71 127
2561.82 116
2561.94 104
2562.06 91
2562.17 79
2562.29 69
2562.40 62
2562.52 58
2562.64 56
2562.75 55
2562.87 55
2562.98 54
2563.10 51
2563.22 45
2563.33 36
2563.45 26
2563.57 15
2563.68 4
2563.80 0
2563.91 0
2564.03 0
2564.15 0
2564.26 0
2564.38 0
2564.49 1
2564.61 7
2564.73 14
2564.84 20
2564.96 25
2565.07 30
2565.19 33
2565.31 36
2565.42 37
2565.54 37
2565.65 37
2565.77 37
2565.89 39
2566.00 42
2566.12 48
2566.24 56
2566.35 65
2566.47 77
2566.58 88
2566.70 100
2566.82 110
2566.93 119
2567.05 126
2567.16 132
2567.28 137
2567.40 141
2567.51 144
2567.63 146
2567.75 146
2567.86 146
2567.98 144
2568.09 140
2568.21 137
2568.33 134
2568.44 133
2568.56 135
2568.68 139
2568.79 147
2568.91 158
2569.02 170
2569.14 183
2569.26 195
2569.37 206
2569.49 214
2569.60 220
2569.72 223
2569.84 224
2569.95 223
2570.07 221
2570.19 219
2570.30 216
2570.42 213
2570.53 210
2570.65 207
2570.77 205
2570.88 203
2571.00 200
2571.12 198
2571.23 195
2571.35 191
2571.46 188
2571.58 185
2571.70 182
2571.81 179
2571.93 178
2572.05 178
2572.16 180
2572.28 183
2572.39 186
2572.51 190
2572.63 191
2572.74 189
2572.86 183
2572.98 172
2573.09 159
2573.21 143
2573.33 127
2573.44 114
2573.56 103
2573.67 96
2573.79 92
2573.91 91
2574.02 93
2574.14 97
2574.26 102
2574.37 108
2574.49 114
2574.60 120
2574.72 126
2574.84 130
2574.95 132
2575.07 133
2575.19 131
2575.30 127
2575.42 122
2575.54 117
2575.65 111
2575.77 106
2575.88 104
2576.00 103
2576.12 105
2576.23 107
2576.35 110
2576.47 112
2576.58 111
2576.70 107
2576.82 101
2576.93 93
2577.05 84
2577.16 75
2577.28 67
2577.40 60
2577.51 54
2577.63 49
2577.75 44
2577.86 39
2577.98 34
2578.10 29
2578.21 25
2578.33 20
2578.44 15
2578.56 11
2578.68 6
2578.79 2
2578.91 0
2579.03 0
2579.14 0
2579.26 0
2579.38 0
2579.49 0
2579.61 0
2579.73 0
2579.84 3
2579.96 7
2580.07 12
2580.19 15
2580.31 18
2580.42 21
2580.54 22
2580.66 23
2580.77 23
2580.89 23
2581.01 21
2581.12 19
2581.24 17
2581.36 14
2581.47 11
2581.59 8
2581.71 6
2581.82 4
2581.94 3
2582.05 4
2582.17 5
2582.29 8
2582.40 11
2582.52 15
2582.64 19
2582.75 24
2582.87 28
2582.99 34
2583.10 40
2583.22 48
2583.34 57
2583.45 68
2583.57 79
2583.69 92
2583.80 104
2583.92 116
2584.04 128
2584.15 139
2584.27 149
2584.39 155
2584.50 158
2584.62 158
2584.74 155
2584.85 150
2584.97 144
2585.08 138
2585.20 134
2585.32 131
2585.43 129
2585.55 129
2585.67 128
2585.78 127
2585.90 126
2586.02 123
2586.13 120
2586.25 117
2586.37 114
2586.48 111
2586.60 110
2586.72 111
2586.83 114
2586.95 119
2587.07 127
2587.18 136
2587.30 145
2587.42 153
2587.53 159
2587.65 160
2587.77 157
2587.88 151
2588.00 143
2588.12 135
2588.23 127
2588.35 120
2588.47 116
2588.58 113
2588.70 111
2588.82 108
2588.93 105
2589.05 102
2589.17 99
2589.28 98
2589.40 100
2589.52 105
2589.63 113
2589.75 123
2589.87 135
2589.98 148
2590.10 158
2590.22 166
2590.33 171
2590.45 171
2590.57 168
2590.68 161
2590.80 152
2590.92 142
2591.03 130
2591.15 119
2591.27 107
2591.38 95
2591.50 83
2591.62 73
2591.73 64
2591.85 57
2591.97 53
2592.08 51
2592.20 50
2592.32 52
2592.43 54
2592.55 57
2592.67 60
2592.78 62
2592.90 64
2593.02 66
2593.13 67
2593.25 68
2593.37 69
2593.48 69
2593.60 69
2593.72 68
2593.83 66
2593.95 63
2594.07 60
2594.18 56
2594.30 51
2594.42 47
2594.54 42
2594.65 38
2594.77 35
2594.89 30
2595.00 27
2595.12 24
2595.24 24
2595.35 26
2595.47 30
2595.59 37
2595.70 47
2595.82 57
2595.94 67
2596.05 76
2596.17 84
2596.29 90
2596.40 96
2596.52 101
2596.64 105
2596.75 109
2596.87 111
2596.99 111
2597.11 110
2597.22 106
2597.34 101
2597.46 97
2597.57 93
2597.69 92
2597.81 92
2597.92 94
2598.04 97
2598.16 99
2598.27 99
2598.39 96
2598.51 91
2598.62 84
2598.74 76
2598.86 69
2598.97 62
2599.09 56
2599.21 52
2599.33 50
2599.44 50
2599.56 52
2599.68 55
2599.79 59
2599.91 63
2600.03 67
2600.14 69
2600.26 69
2600.38 67
2600.49 62
2600.61 56
2600.73 48
2600.85 40
2600.96 32
2601.08 24
2601.20 18
2601.31 12
2601.43 8
2601.55 4
2601.66 1
2601.78 0
2601.90 0
2602.01 0
2602.13 0
2602.25 0
2602.37 0
2602.48 0
2602.60 0
2602.72 2
2602.83 4
2602.95 6
2603.07 7
2603.18 6
2603.30 6
2603.42 5
2603.54 6
2603.65 8
2603.77 12
2603.89 16
2604.00 21
2604.12 26
2604.24 28
2604.35 29
2604.47 28
2604.59 26
2604.70 25
2604.82 26
2604.94 29
2605.06 33
2605.17 39
2605.29 45
2605.41 50
2605.52 52
2605.64 53
2605.76 51
2605.88 47
2605.99 41
2606.11 35
2606.23 28
2606.34 21
2606.46 15
2606.58 9
2606.69 4
2606.81 1
2606.93 0
2607.05 0
2607.16 0
2607.28 0
2607.40 0
2607.51 0
2607.63 0
2607.75 0
2607.87 0
2607.98 0
2608.10 3
2608.22 11
2608.33 23
2608.45 39
2608.57 56
2608.68 72
2608.80 85
2608.92 92
2609.04 93
2609.15 89
2609.27 82
2609.39 73
2609.50 65
2609.62 59
2609.74 56
2609.86 56
2609.97 57
2610.09 60
2610.21 62
2610.32 65
2610.44 68
2610.56 70
2610.68 74
2610.79 76
2610.91 78
2611.03 79
2611.14 78
2611.26 75
2611.38 71
2611.50 66
2611.61 60
2611.73 54
2611.85 48
2611.96 42
2612.08 35
2612.20 29
2612.32 23
2612.43 18
2612.55 13
2612.67 9
2612.78 6
2612.90 4
2613.02 2
2613.14 1
2613.25 0
2613.37 0
2613.49 0
2613.61 0
2613.72 0
2613.84 0
2613.96 0
2614.07 0
2614.19 0
2614.31 1
2614.43 4
2614.54 8
2614.66 12
2614.78 17
2614.89 23
2615.01 28
2615.13 32
2615.25 36
2615.36 40
2615.48 44
2615.60 48
2615.72 52
2615.83 55
2615.95 58
2616.07 60
2616.18 62
2616.30 64
2616.42 67
2616.54 71
2616.65 76
2616.77 83
2616.89 90
2617.01 96
2617.12 101
2617.24 104
2617.36 105
2617.47 103
2617.59 101
2617.71 98
2617.83 96
2617.94 95
2618.06 95
2618.18 96
2618.30 97
2618.41 97
2618.53 97
2618.65 97
2618.76 97
2618.88 98
2619.00 101
2619.12 106
2619.23 112
2619.35 117
2619.47 120
2619.59 120
2619.70 116
2619.82 109
2619.94 99
2620.06 89
2620.17 79
2620.29 71
2620.41 67
2620.53 67
2620.64 71
2620.76 76
2620.88 82
2620.99 86
2621.11 88
2621.23 87
2621.35 82
2621.46 75
2621.58 68
2621.70 62
2621.82 61
2621.93 65
2622.05 75
2622.17 90
2622.29 106
2622.40 121
2622.52 133
2622.64 137
2622.76 136
2622.87 129
2622.99 119
2623.11 108
2623.23 99
2623.34 93
2623.46 90
2623.58 89
2623.69 88
2623.81 87
2623.93 85
2624.05 82
2624.16 79
2624.28 78
2624.40 79
2624.52 81
2624.63 85
2624.75 89
2624.87 92
2624.99 93
2625.10 93
2625.22 92
2625.34 91
2625.46 90
2625.57 90
2625.69 90
2625.81 90
2625.93 90
2626.04 90
2626.16 90
2626.28 90
2626.40 89
2626.51 88
2626.63 85
2626.75 80
2626.87 71
2626.98 60
2627.10 47
2627.22 35
2627.34 24
2627.45 17
2627.57 13
2627.69 13
2627.81 16
2627.92 18
2628.04 20
2628.16 21
2628.28 21
2628.39 20
2628.51 20
2628.63 20
2628.75 20
2628.86 21
2628.98 22
2629.10 22
2629.22 23
2629.33 24
2629.45 26
2629.57 29
2629.69 33
2629.80 36
2629.92 38
2630.04 38
2630.16 36
2630.28 33
2630.39 27
2630.51 21
2630.63 14
2630.75 7
2630.86 0
2630.98 0
2631.10 0
2631.22 0
2631.33 0
2631.45 0
2631.57 0
2631.69 0
2631.80 3
2631.92 11
2632.04 17
2632.16 21
2632.27 23
2632.39 22
2632.51 20
2632.63 19
2632.75 19
2632.86 23
2632.98 31
2633.10 43
2633.22 59
2633.33 74
2633.45 88
2633.57 96
2633.69 99
2633.80 96
2633.92 89
2634.04 80
2634.16 73
2634.27 70
2634.39 72
2634.51 79
2634.63 90
2634.75 102
2634.86 114
2634.98 126
2635.10 137
2635.22 147
2635.33 157
2635.45 168
2635.57 182
2635.69 199
2635.80 219
2635.92 243
2636.04 269
2636.16 297
2636.28 325
2636.39 350
2636.51 372
2636.63 389
2636.75 401
2636.86 410
2636.98 418
2637.10 425
2637.22 433
2637.33 442
2637.45 453
2637.57 465
2637.69 478
2637.81 489
2637.92 499
2638.04 508
2638.16 515
2638.28 520
2638.39 524
2638.51 528
2638.63 531
2638.75 534
2638.87 536
2638.98 538
2639.10 538
2639.22 536
2639.34 533
2639.45 527
2639.57 518
2639.69 508
2639.81 495
2639.93 480
2640.04 465
2640.16 448
2640.28 433
2640.40 419
2640.51 408
2640.63 400
2640.75 395
2640.87 393
2640.99 392
2641.10 391
2641.22 389
2641.34 385
2641.46 378
2641.58 368
2641.69 355
2641.81 340
2641.93 324
2642.05 307
2642.16 291
2642.28 274
2642.40 259
2642.52 245
2642.64 234
2642.75 226
2642.87 222
2642.99 221
2643.11 224
2643.23 228
2643.34 232
2643.46 234
2643.58 230
2643.70 220
2643.81 206
2643.93 189
2644.05 171
2644.17 156
2644.29 147
2644.40 144
2644.52 146
2644.64 151
2644.76 156
2644.88 159
2644.99 157
2645.11 150
2645.23 138
2645.35 124
2645.47 109
2645.58 96
2645.70 86
2645.82 79
2645.94 74
2646.05 71
2646.17 68
2646.29 65
2646.41 61
2646.53 57
2646.64 53
2646.76 50
2646.88 48
2647.00 46
2647.12 44
2647.23 41
2647.35 39
2647.47 36
2647.59 36
2647.71 39
2647.82 45
2647.94 54
2648.06 66
2648.18 79
2648.30 90
2648.41 99
2648.53 103
2648.65 104
2648.77 101
2648.89 96
2649.00 91
2649.12 85
2649.24 80
2649.36 76
2649.48 73
2649.59 70
2649.71 68
2649.83 66
2649.95 66
2650.07 68
2650.18 73
2650.30 80
2650.42 89
2650.54 97
2650.66 104
2650.77 109
2650.89 110
2651.01 108
2651.13 102
2651.25 94
2651.36 85
2651.48 75
2651.60 67
2651.72 60
2651.84 56
2651.95 53
2652.07 52
2652.19 51
2652.31 49
2652.43 45
2652.55 39
2652.66 32
2652.78 24
2652.90 15
2653.02 7
2653.14 1
2653.25 0
2653.37 0
2653.49 0
2653.61 0
2653.73 0
2653.84 0
2653.96 0
2654.08 0
2654.20 2
2654.32 12
2654.43 24
2654.55 37
2654.67 49
2654.79 59
2654.91 67
2655.03 73
2655.14 76
2655.26 77
2655.38 78
2655.50 78
2655.62 78
2655.73 78
2655.85 79
2655.97 79
2656.09 79
2656.21 78
2656.33 74
2656.44 70
2656.56 64
2656.68 58
2656.80 54
2656.92 52
2657.03 55
2657.15 62
2657.27 73
2657.39 85
2657.51 97
2657.62 106
2657.74 112
2657.86 113
2657.98 110
2658.10 104
2658.22 98
2658.33 93
2658.45 89
2658.57 86
2658.69 85
2658.81 84
2658.93 83
2659.04 81
2659.16 77
2659.28 72
2659.40 66
2659.52 61
2659.63 58
2659.75 56
2659.87 56
2659.99 58
2660.11 62
2660.23 66
2660.34 70
2660.46 73
2660.58 74
2660.70 74
2660.82 72
2660.94 70
2661.05 67
2661.17 65
2661.29 64
2661.41 65
2661.53 66
2661.65 69
2661.76 72
2661.88 74
2662.00 74
2662.12 74
2662.24 71
2662.35 67
2662.47 62
2662.59 56
2662.71 49
2662.83 42
2662.95 36
2663.06 31
2663.18 28
2663.30 28
2663.42 33
2663.54 43
2663.66 57
2663.77 74
2663.89 92
2664.01 110
2664.13 123
2664.25 132
2664.37 134
2664.48 131
2664.60 124
2664.72 115
2664.84 106
2664.96 99
2665.08 96
2665.19 96
2665.31 99
2665.43 104
2665.55 109
2665.67 112
2665.79 114
2665.90 113
2666.02 110
2666.14 105
2666.26 99
2666.38 95
2666.50 93
2666.62 94
2666.73 98
2666.85 105
2666.97 112
2667.09 119
2667.21 123
2667.33 123
2667.44 121
2667.56 116
2667.68 110
2667.80 104
2667.92 100
2668.04 97
2668.15 94
2668.27 92
2668.39 89
2668.51 85
2668.63 80
2668.75 76
2668.87 72
2668.98 72
2669.10 75
2669.22 81
2669.34 89
2669.46 98
2669.58 107
2669.69 113
2669.81 116
2669.93 117
2670.05 115
2670.17 113
2670.29 111
2670.41 111
2670.52 113
2670.64 116
2670.76 119
2670.88 120
2671.00 117
2671.12 108
2671.23 94
2671.35 76
2671.47 58
2671.59 40
2671.71 27
2671.83 18
2671.95 15
2672.06 17
2672.18 22
2672.30 29
2672.42 36
2672.54 43
2672.66 50
2672.78 57
2672.89 65
2673.01 76
2673.13 88
2673.25 102
2673.37 117
2673.49 131
2673.60 144
2673.72 153
2673.84 159
2673.96 161
2674.08 159
2674.20 152
2674.32 142
2674.43 130
2674.55 117
2674.67 105
2674.79 93
2674.91 83
2675.03 73
2675.15 65
2675.26 57
2675.38 49
2675.50 43
2675.62 39
2675.74 36
2675.86 36
2675.98 37
2676.09 39
2676.21 42
2676.33 45
2676.45 47
2676.57 48
2676.69 48
2676.81 47
2676.93 43
2677.04 37
2677.16 30
2677.28 20
2677.40 10
2677.52 0
2677.64 0
2677.76 0
2677.87 0
2677.99 0
2678.11 0
2678.23 0
2678.35 0
2678.47 0
2678.59 5
2678.70 9
2678.82 13
2678.94 17
2679.06 20
2679.18 22
2679.30 21
2679.42 20
2679.54 18
2679.65 16
2679.77 17
2679.89 20
2680.01 24
2680.13 31
2680.25 36
2680.37 41
2680.48 42
2680.60 41
2680.72 37
2680.84 31
2680.96 24
2681.08 17
2681.20 12
2681.32 9
2681.43 9
2681.55 13
2681.67 19
2681.79 27
2681.91 35
2682.03 41
2682.15 45
2682.27 45
2682.38 44
2682.50 41
2682.62 38
2682.74 35
2682.86 33
2682.98 31
2683.10 30
2683.22 29
2683.33 29
2683.45 30
2683.57 32
2683.69 34
2683.81 37
2683.93 40
2684.05 43
2684.17 45
2684.28 47
2684.40 47
2684.52 48
2684.64 49
2684.76 52
2684.88 56
2685.00 62
2685.12 70
2685.24 78
2685.35 86
2685.47 91
2685.59 95
2685.71 96
2685.83 95
2685.95 92
2686.07 88
2686.19 83
2686.30 78
2686.42 73
2686.54 67
2686.66 60
2686.78 54
2686.90 47
2687.02 40
2687.14 33
2687.26 26
2687.37 19
2687.49 12
2687.61 6
2687.73 0
2687.85 0
2687.97 0
2688.09 0
2688.21 0
2688.32 0
2688.44 0
2688.56 0
2688.68 0
2688.80 4
2688.92 9
2689.04 12
2689.16 15
2689.28 17
2689.39 18
2689.51 18
2689.63 19
2689.75 21
2689.87 25
2689.99 31
2690.11 40
2690.23 49
2690.35 59
2690.47 68
2690.58 75
2690.70 80
2690.82 83
2690.94 85
2691.06 87
2691.18 88
2691.30 90
2691.42 91
2691.54 93
2691.65 94
2691.77 94
2691.89 94
2692.01 94
2692.13 95
2692.25 96
2692.37 99
2692.49 103
2692.61 107
2692.73 112
2692.84 115
2692.96 117
2693.08 116
2693.20 113
2693.32 107
2693.44 100
2693.56 92
2693.68 84
2693.80 78
2693.91 73
2694.03 70
2694.15 69
2694.27 70
2694.39 71
2694.51 72
2694.63 73
2694.75 73
2694.87 72
2694.99 69
2695.10 65
2695.22 59
2695.34 51
2695.46 40
2695.58 28
2695.70 15
2695.82 5
2695.94 0
2696.06 0
2696.18 5
2696.30 18
2696.41 34
2696.53 51
2696.65 66
2696.77 78
2696.89 83
2697.01 84
2697.13 80
2697.25 73
2697.37 65
2697.49 59
2697.61 54
2697.72 52
2697.84 50
2697.96 49
2698.08 48
2698.20 46
2698.32 43
2698.44 39
2698.56 36
2698.68 34
2698.80 33
2698.92 35
2699.03 38
2699.15 43
2699.27 49
2699.39 56
2699.51 64
2699.63 72
2699.75 79
2699.87 86
2699.99 91
2700.11 93
2700.23 92
2700.34 87
2700.46 80
2700.58 72
2700.70 64
2700.82 58
2700.94 54
2701.06 53
2701.18 53
2701.30 54
2701.42 55
2701.54 54
2701.66 53
2701.77 51
2701.89 49
2702.01 47
2702.13 45
2702.25 43
2702.37 42
2702.49 39
2702.61 36
2702.73 32
2702.85 27
2702.97 21
2703.09 16
2703.20 11
2703.32 8
2703.44 6
2703.56 6
2703.68 7
2703.80 8
2703.92 10
2704.04 11
2704.16 12
2704.28 13
2704.40 14
2704.52 16
2704.64 19
2704.75 22
2704.87 25
2704.99 27
2705.11 26
2705.23 23
2705.35 17
2705.47 10
2705.59 2
2705.71 0
2705.83 0
2705.95 0
2706.07 0
2706.19 0
2706.30 0
2706.42 4
2706.54 7
2706.66 8
2706.78 8
2706.90 7
2707.02 4
2707.14 2
2707.26 0
2707.38 0
2707.50 0
2707.62 0
2707.74 0
2707.86 0
2707.97 0
2708.09 0
2708.21 0
2708.33 3
2708.45 7
2708.57 10
2708.69 13
2708.81 15
2708.93 17
2709.05 18
2709.17 20
2709.29 22
2709.41 24
2709.53 28
2709.65 33
2709.76 39
2709.88 47
2710.00 57
2710.12 69
2710.24 83
2710.36 96
2710.48 109
2710.60 118
2710.72 124
2710.84 124
2710.96 121
2711.08 113
2711.20 104
2711.32 94
2711.44 85
2711.56 78
2711.67 74
2711.79 74
2711.91 76
2712.03 81
2712.15 87
2712.27 92
2712.39 97
2712.51 100
2712.63 101
2712.75 99
2712.87 96
2712.99 90
2713.11 85
2713.23 79
2713.35 73
2713.47 70
2713.59 69
2713.70 70
2713.82 73
2713.94 78
2714.06 82
2714.18 86
2714.30 89
2714.42 90
2714.54 91
2714.66 92
2714.78 94
2714.90 96
2715.02 99
2715.14 101
2715.26 102
2715.38 100
2715.50 95
2715.62 88
2715.74 77
2715.85 64
2715.97 48
2716.09 31
2716.21 14
2716.33 0
2716.45 0
2716.57 0
2716.69 0
2716.81 0
2716.93 0
2717.05 0
2717.17 0
2717.29 4
2717.41 15
2717.53 24
2717.65 32
2717.77 39
2717.89 44
2718.01 47
2718.13 50
2718.24 54
2718.36 57
2718.48 62
2718.60 67
2718.72 73
2718.84 78
2718.96 82
2719.08 84
2719.20 84
2719.32 81
2719.44 77
2719.56 70
2719.68 62
2719.80 52
2719.92 42
2720.04 31
2720.16 19
2720.28 8
2720.40 0
2720.52 0
2720.64 0
2720.76 0
2720.88 0
2720.99 9
2721.11 19
2721.23 29
2721.35 38
2721.47 45
2721.59 50
2721.71 53
2721.83 55
2721.95 56
2722.07 57
2722.19 58
2722.31 59
2722.43 60
2722.55 61
2722.67 62
2722.79 64
2722.91 68
2723.03 74
2723.15 82
2723.27 92
2723.39 103
2723.51 115
2723.63 126
2723.75 136
2723.87 144
2723.99 149
2724.11 152
2724.22 154
2724.34 155
2724.46 156
2724.58 156
2724.70 155
2724.82 153
2724.94 149
2725.06 145
2725.18 139
2725.30 133
2725.42 126
2725.54 121
2725.66 116
2725.78 113
2725.90 111
2726.02 110
2726.14 111
2726.26 113
2726.38 117
2726.50 121
2726.62 124
2726.74 125
2726.86 124
2726.98 118
2727.10 110
2727.22 97
2727.34 83
2727.46 67
2727.58 52
2727.70 40
2727.82 31
2727.94 28
2728.06 30
2728.18 37
2728.30 49
2728.41 62
2728.53 76
2728.65 87
2728.77 97
2728.89 103
2729.01 107
2729.13 108
2729.25 108
2729.37 107
2729.49 105
2729.61 103
2729.73 100
2729.85 98
2729.97 95
2730.09 94
2730.21 93
2730.33 93
2730.45 94
2730.57 93
2730.69 92
2730.81 89
2730.93 84
2731.05 76
2731.17 66
2731.29 53
2731.41 39
2731.53 25
2731.65 10
2731.77 0
2731.89 0
2732.01 0
2732.13 0
2732.25 0
2732.37 0
2732.49 0
2732.61 0
2732.73 5
2732.85 14
2732.97 21
2733.09 26
2733.21 30
2733.33 33
2733.45 35
2733.57 38
2733.69 40
2733.81 43
2733.93 47
2734.05 50
2734.17 54
2734.29 57
2734.41 59
2734.53 60
2734.65 60
2734.77 58
2734.89 55
2735.01 52
2735.13 48
2735.25 43
2735.37 39
2735.49 35
2735.60 31
2735.72 28
2735.84 27
2735.96 28
2736.08 33
2736.20 42
2736.32 54
2736.44 69
2736.56 83
2736.68 97
2736.80 107
2736.92 113
2737.04 115
2737.16 114
2737.28 110
2737.40 104
2737.52 97
2737.64 88
2737.76 78
2737.88 68
2738.00 58
2738.12 49
2738.24 43
2738.36 41
2738.48 42
2738.60 48
2738.72 55
2738.84 64
2738.96 72
2739.08 78
2739.20 82
2739.32 83
2739.44 82
2739.56 81
2739.68 78
2739.80 77
2739.92 75
2740.04 74
2740.16 73
2740.28 73
2740.40 74
2740.52 76
2740.64 80
2740.76 85
2740.88 90
2741.00 96
2741.12 100
2741.24 103
2741.36 105
2741.48 106
2741.60 108
2741.72 110
2741.84 114
2741.96 119
2742.08 125
2742.20 133
2742.32 140
2742.44 147
2742.56 154
2742.68 159
2742.80 164
2742.92 168
2743.04 171
2743.16 173
2743.28 175
2743.40 174
2743.53 173
2743.65 170
2743.77 165
2743.89 161
2744.01 157
2744.13 154
2744.25 151
2744.37 147
2744.49 143
2744.61 137
2744.73 130
2744.85 123
2744.97 116
2745.09 111
2745.21 109
2745.33 109
2745.45 111
2745.57 113
2745.69 114
2745.81 113
2745.93 110
2746.05 103
2746.17 95
2746.29 85
2746.41 77
2746.53 71
2746.65 69
2746.77 70
2746.89 76
2747.01 86
2747.13 97
2747.25 109
2747.37 119
2747.49 125
2747.61 129
2747.73 128
2747.85 125
2747.97 120
2748.09 115
2748.21 110
2748.33 106
2748.45 104
2748.57 104
2748.69 106
2748.81 110
2748.93 115
2749.05 119
2749.17 124
2749.29 127
2749.41 130
2749.53 133
2749.65 136
2749.77 139
2749.89 144
2750.01 151
2750.13 159
2750.25 167
2750.37 176
2750.49 184
2750.61 191
2750.74 196
2750.86 198
2750.98 196
2751.10 192
2751.22 184
2751.34 175
2751.46 166
2751.58 157
2751.70 150
2751.82 145
2751.94 142
2752.06 141
2752.18 142
2752.30 145
2752.42 149
2752.54 153
2752.66 156
2752.78 157
2752.90 155
2753.02 150
2753.14 142
2753.26 131
2753.38 121
2753.50 111
2753.62 103
2753.74 98
2753.86 93
2753.98 88
2754.10 81
2754.22 73
2754.34 63
2754.46 53
2754.58 45
2754.70 40
2754.83 39
2754.95 43
2755.07 50
2755.19 58
2755.31 69
2755.43 79
2755.55 89
2755.67 99
2755.79 108
2755.91 117
2756.03 124
2756.15 130
2756.27 132
2756.39 132
2756.51 130
2756.63 126
2756.75 122
2756.87 119
2756.99 117
2757.11 118
2757.23 122
2757.35 127
2757.47 132
2757.59 137
2757.71 141
2757.83 142
2757.95 141
2758.08 138
2758.20 135
2758.32 131
2758.44 127
2758.56 124
2758.68 123
2758.80 123
2758.92 124
2759.04 126
2759.16 129
2759.28 134
2759.40 140
2759.52 145
2759.64 151
2759.76 155
2759.88 157
2760.00 158
2760.12 158
2760.24 157
2760.36 155
2760.48 153
2760.60 150
2760.72 146
2760.85 140
2760.97 132
2761.09 124
2761.21 116
2761.33 109
2761.45 105
2761.57 105
2761.69 108
2761.81 113
2761.93 119
2762.05 124
2762.17 127
2762.29 127
2762.41 122
2762.53 115
2762.65 105
2762.77 96
2762.89 87
2763.01 81
2763.13 80
2763.25 83
2763.38 90
2763.50 100
2763.62 112
2763.74 122
2763.86 130
2763.98 136
2764.10 139
2764.22 141
2764.34 143
2764.46 146
2764.58 153
2764.70 161
2764.82 173
2764.94 186
2765.06 200
2765.18 213
2765.30 227
2765.42 239
2765.55 252
2765.67 264
2765.79 277
2765.91 291
2766.03 304
2766.15 317
2766.27 327
2766.39 336
2766.51 342
2766.63 346
2766.75 347
2766.87 347
2766.99 345
2767.11 340
2767.23 332
2767.35 321
2767.47 307
2767.60 291
2767.72 273
2767.84 257
2767.96 243
2768.08 232
2768.20 226
2768.32 223
2768.44 224
2768.56 227
2768.68 231
2768.80 234
2768.92 234
2769.04 231
2769.16 223
2769.28 212
2769.40 198
2769.53 183
2769.65 170
2769.77 161
2769.89 159
2770.01 163
2770.13 174
2770.25 190
2770.37 208
2770.49 226
2770.61 241
2770.73 250
2770.85 255
2770.97 253
2771.09 247
2771.22 238
2771.34 227
2771.46 217
2771.58 209
2771.70 203
2771.82 200
2771.94 199
2772.06 201
2772.18 204
2772.30 208
2772.42 212
2772.54 217
2772.66 221
2772.78 225
2772.91 228
2773.03 232
2773.15 235
2773.27 238
2773.39 242
2773.51 246
2773.63 250
2773.75 254
2773.87 258
2773.99 260
2774.11 260
2774.23 258
2774.35 253
2774.47 244
2774.60 234
2774.72 221
2774.84 206
2774.96 190
2775.08 172
2775.20 155
2775.32 138
2775.44 124
2775.56 115
2775.68 112
2775.80 115
2775.92 124
2776.04 138
2776.17 154
2776.29 171
2776.41 185
2776.53 196
2776.65 203
2776.77 207
2776.89 207
2777.01 204
2777.13 199
2777.25 192
2777.37 182
2777.49 170
2777.62 157
2777.74 145
2777.86 135
2777.98 127
2778.10 123
2778.22 121
2778.34 120
2778.46 118
2778.58 115
2778.70 110
2778.82 103
2778.94 96
2779.07 90
2779.19 88
2779.31 90
2779.43 97
2779.55 109
2779.67 124
2779.79 139
2779.91 154
2780.03 168
2780.15 179
2780.27 186
2780.40 189
2780.52 189
2780.64 186
2780.76 180
2780.88 174
2781.00 169
2781.12 165
2781.24 163
2781.36 163
2781.48 165
2781.60 165
2781.73 164
2781.85 161
2781.97 154
2782.09 147
2782.21 139
2782.33 132
2782.45 127
2782.57 124
2782.69 123
2782.81 124
2782.93 125
2783.06 127
2783.18 130
2783.30 134
2783.42 139
2783.54 145
2783.66 151
2783.78 156
2783.90 161
2784.02 163
2784.14 163
2784.27 161
2784.39 158
2784.51 155
2784.63 152
2784.75 149
2784.87 147
2784.99 146
2785.11 146
2785.23 146
2785.35 146
2785.48 145
2785.60 144
2785.72 142
2785.84 140
2785.96 136
2786.08 132
2786.20 129
2786.32 126
2786.44 124
2786.56 123
2786.69 122
2786.81 121
2786.93 120
2787.05 116
2787.17 112
2787.29 105
2787.41 98
2787.53 91
2787.65 85
2787.77 79
2787.90 76
2788.02 73
2788.14 72
2788.26 72
2788.38 71
2788.50 70
2788.62 69
2788.74 67
2788.86 65
2788.99 63
2789.11 62
2789.23 62
2789.35 61
2789.47 61
2789.59 59
2789.71 56
2789.83 50
2789.95 43
2790.08 34
2790.20 25
2790.32 16
2790.44 8
2790.56 2
2790.68 0
2790.80 0
2790.92 0
2791.04 0
2791.17 0
2791.29 0
2791.41 0
2791.53 1
2791.65 1
2791.77 2
2791.89 2
2792.01 3
2792.13 5
2792.26 8
2792.38 11
2792.50 15
2792.62 18
2792.74 21
2792.86 21
2792.98 21
2793.10 20
2793.22 19
2793.35 20
2793.47 21
2793.59 24
2793.71 28
2793.83 31
2793.95 33
2794.07 34
2794.19 34
2794.32 35
2794.44 37
2794.56 41
2794.68 46
2794.80 53
2794.92 59
2795.04 65
2795.16 68
2795.29 69
2795.41 68
2795.53 64
2795.65 58
2795.77 52
2795.89 46
2796.01 41
2796.13 37
2796.26 34
2796.38 34
2796.50 34
2796.62 34
2796.74 35
2796.86 35
2796.98 34
2797.10 33
2797.22 31
2797.35 30
2797.47 30
2797.59 32
2797.71 36
2797.83 42
2797.95 49
2798.07 56
2798.20 63
2798.32 69
2798.44 76
2798.56 82
2798.68 87
2798.80 91
2798.92 93
2799.04 92
2799.17 88
2799.29 81
2799.41 74
2799.53 66
2799.65 60
2799.77 56
2799.89 54
2800.01 54
2800.14 54
2800.26 55
2800.38 55
2800.50 55
2800.62 55
2800.74 55
2800.86 55
2800.99 56
2801.11 58
2801.23 60
2801.35 63
2801.47 67
2801.59 72
2801.71 77
2801.83 81
2801.96 83
2802.08 83
2802.20 80
2802.32 74
2802.44 67
2802.56 58
2802.68 51
2802.81 46
2802.93 43
2803.05 45
2803.17 50
2803.29 57
2803.41 67
2803.53 78
2803.66 88
2803.78 98
2803.90 107
2804.02 114
2804.14 119
2804.26 123
2804.38 126
2804.51 128
2804.63 130
2804.75 133
2804.87 137
2804.99 143
2805.11 149
2805.23 155
2805.36 161
2805.48 164
2805.60 165
2805.72 163
2805.84 157
2805.96 149
2806.08 140
2806.21 129
2806.33 118
2806.45 107
2806.57 96
2806.69 85
2806.81 75
2806.93 67
2807.06 61
2807.18 57
2807.30 55
2807.42 54
2807.54 53
2807.66 50
2807.78 47
2807.91 42
2808.03 35
2808.15 28
2808.27 21
2808.39 14
2808.51 8
2808.63 3
2808.76 0
2808.88 0
2809.00 0
2809.12 0
2809.24 0
2809.36 0
2809.49 0
2809.61 0
2809.73 4
2809.85 16
2809.97 28
2810.09 37
2810.21 43
2810.34 44
2810.46 41
2810.58 35
2810.70 28
2810.82 22
2810.94 18
2811.07 18
2811.19 21
2811.31 29
2811.43 38
2811.55 49
2811.67 59
2811.80 68
2811.92 74
2812.04 80
2812.16 84
2812.28 89
2812.40 95
2812.52 102
2812.65 111
2812.77 118
2812.89 125
2813.01 130
2813.13 131
2813.25 130
2813.38 127
2813.50 121
2813.62 115
2813.74 108
2813.86 102
2813.98 96
2814.11 92
2814.23 90
2814.35 89
2814.47 89
2814.59 90
2814.71 91
2814.84 93
2814.96 94
2815.08 96
2815.20 100
2815.32 105
2815.44 113
2815.57 124
2815.69 135
2815.81 148
2815.93 159
2816.05 170
2816.17 179
2816.30 185
2816.42 190
2816.54 193
2816.66 194
2816.78 193
2816.90 189
2817.03 182
2817.15 171
2817.27 156
2817.39 138
2817.51 118
2817.63 97
2817.76 78
2817.88 61
2818.00 48
2818.12 40
2818.24 37
2818.36 38
2818.49 44
2818.61 53
2818.73 64
2818.85 77
2818.97 90
2819.09 104
2819.22 119
2819.34 133
2819.46 149
2819.58 164
2819.70 181
2819.82 197
2819.95 213
2820.07 229
2820.19 244
2820.31 259
2820.43 273
2820.56 288
2820.68 304
2820.80 320
2820.92 336
2821.04 351
2821.16 364
2821.29 375
2821.41 384
2821.53 392
2821.65 401
2821.77 411
2821.89 422
2822.02 433
2822.14 445
2822.26 455
2822.38 464
2822.50 470
2822.63 473
2822.75 474
2822.87 471
2822.99 465
2823.11 456
2823.23 444
2823.36 430
2823.48 417
2823.60 404
2823.72 393
2823.84 384
2823.97 377
2824.09 371
2824.21 364
2824.33 357
2824.45 348
2824.57 336
2824.70 323
2824.82 308
2824.94 291
2825.06 273
2825.18 254
2825.31 234
2825.43 215
2825.55 198
2825.67 182
2825.79 169
2825.92 159
2826.04 153
2826.16 149
2826.28 146
2826.40 144
2826.52 141
2826.65 136
2826.77 130
2826.89 122
2827.01 113
2827.13 107
2827.26 103
2827.38 105
2827.50 112
2827.62 124
2827.74 140
2827.87 157
2827.99 173
2828.11 185
2828.23 191
2828.35 191
2828.48 186
2828.60 177
2828.72 166
2828.84 156
2828.96 148
2829.09 143
2829.21 140
2829.33 139
2829.45 139
2829.57 139
2829.70 138
2829.82 136
2829.94 133
2830.06 129
2830.18 124
2830.30 120
2830.43 117
2830.55 116
2830.67 118
2830.79 123
2830.91 129
2831.04 135
2831.16 140
2831.28 142
2831.40 142
2831.52 140
2831.65 136
2831.77 133
2831.89 130
2832.01 129
2832.13 129
2832.26 129
2832.38 127
2832.50 124
2832.62 119
2832.74 113
2832.87 106
2832.99 101
2833.11 99
2833.23 101
2833.36 105
2833.48 112
2833.60 121
2833.72 129
2833.84 135
2833.97 137
2834.09 135
2834.21 129
2834.33 120
2834.45 109
2834.58 96
2834.70 83
2834.82 70
2834.94 59
2835.06 49
2835.19 39
2835.31 31
2835.43 24
2835.55 20
2835.67 19
2835.80 23
2835.92 33
2836.04 50
2836.16 71
2836.28 95
2836.41 119
2836.53 139
2836.65 156
2836.77 166
2836.90 172
2837.02 174
2837.14 174
2837.26 174
2837.38 173
2837.51 172
2837.63 171
2837.75 168
2837.87 164
2837.99 159
2838.12 151
2838.24 143
2838.36 135
2838.48 126
2838.61 117
2838.73 109
2838.85 101
2838.97 94
2839.09 90
2839.22 88
2839.34 89
2839.46 92
2839.58 97
2839.70 103
2839.83 109
2839.95 116
2840.07 123
2840.19 130
2840.32 136
2840.44 143
2840.56 149
2840.68 154
2840.80 156
2840.93 157
2841.05 155
2841.17 150
2841.29 145
2841.42 138
2841.54 131
2841.66 124
2841.78 118
2841.90 114
2842.03 112
2842.15 112
2842.27 113
2842.39 116
2842.52 119
2842.64 123
2842.76 128
2842.88 132
2843.00 137
2843.13 143
2843.25 148
2843.37 155
2843.49 161
2843.62 168
2843.74 174
2843.86 181
2843.98 187
2844.10 193
2844.23 198
2844.35 200
2844.47 200
2844.59 196
2844.72 189
2844.84 179
2844.96 168
2845.08 158
2845.21 149
2845.33 145
2845.45 144
2845.57 147
2845.69 153
2845.82 160
2845.94 165
2846.06 167
2846.18 165
2846.31 159
2846.43 150
2846.55 139
2846.67 126
2846.80 113
2846.92 101
2847.04 90
2847.16 82
2847.28 77
2847.41 74
2847.53 75
2847.65 79
2847.77 86
2847.90 94
2848.02 103
2848.14 111
2848.26 117
2848.39 118
2848.51 115
2848.63 109
2848.75 101
2848.88 92
2849.00 85
2849.12 82
2849.24 82
2849.36 86
2849.49 93
2849.61 100
2849.73 105
2849.85 108
2849.98 106
2850.10 102
2850.22 95
2850.34 88
2850.47 83
2850.59 81
2850.71 82
2850.83 85
2850.96 90
2851.08 93
2851.20 94
2851.32 92
2851.45 87
2851.57 79
2851.69 71
2851.81 64
2851.94 60
2852.06 61
2852.18 66
2852.30 76
2852.43 89
2852.55 103
2852.67 116
2852.79 126
2852.92 131
2853.04 133
2853.16 130
2853.28 124
2853.41 115
2853.53 104
2853.65 92
2853.77 80
2853.90 68
2854.02 60
2854.14 54
2854.26 53
2854.38 57
2854.51 64
2854.63 73
2854.75 81
2854.87 88
2855.00 93
2855.12 95
2855.24 97
2855.37 100
2855.49 105
2855.61 114
2855.73 125
2855.86 136
2855.98 146
2856.10 152
2856.22 153
2856.35 149
2856.47 139
2856.59 126
2856.71 111
2856.84 96
2856.96 83
2857.08 72
2857.20 64
2857.33 58
2857.45 57
2857.57 58
2857.69 63
2857.82 70
2857.94 79
2858.06 90
2858.18 100
2858.31 108
2858.43 112
2858.55 113
2858.67 109
2858.80 102
2858.92 92
2859.04 82
2859.16 73
2859.29 66
2859.41 63
2859.53 63
2859.65 66
2859.78 70
2859.90 74
2860.02 77
2860.15 80
2860.27 81
2860.39 81
2860.51 81
2860.64 82
2860.76 84
2860.88 88
2861.00 94
2861.13 101
2861.25 109
2861.37 116
2861.49 121
2861.62 124
2861.74 125
2861.86 126
2861.98 125
2862.11 125
2862.23 126
2862.35 127
2862.48 130
2862.60 133
2862.72 136
2862.84 137
2862.97 135
2863.09 132
2863.21 127
2863.33 120
2863.46 112
2863.58 105
2863.70 99
2863.82 95
2863.95 92
2864.07 92
2864.19 94
2864.32 97
2864.44 103
2864.56 108
2864.68 114
2864.81 119
2864.93 122
2865.05 122
2865.17 119
2865.30 114
2865.42 105
2865.54 93
2865.67 81
2865.79 68
2865.91 57
2866.03 48
2866.16 42
2866.28 38
2866.40 36
2866.52 34
2866.65 31
2866.77 26
2866.89 20
2867.02 11
2867.14 2
2867.26 0
2867.38 0
2867.51 0
2867.63 0
2867.75 0
2867.88 0
2868.00 5
2868.12 12
2868.24 16
2868.37 16
2868.49 13
2868.61 7
2868.73 1
2868.86 0
2868.98 0
2869.10 0
2869.23 0
2869.35 1
2869.47 5
2869.59 8
2869.72 10
2869.84 11
2869.96 13
2870.09 17
2870.21 22
2870.33 30
2870.45 39
2870.58 49
2870.70 58
2870.82 65
2870.95 70
2871.07 74
2871.19 76
2871.31 78
2871.44 78
2871.56 79
2871.68 78
2871.81 77
2871.93 75
2872.05 71
2872.17 65
2872.30 59
2872.42 53
2872.54 47
2872.67 43
2872.79 41
2872.91 42
2873.03 47
2873.16 54
2873.28 63
2873.40 74
2873.53 84
2873.65 93
2873.77 100
2873.89 104
2874.02 105
2874.14 105
2874.26 103
2874.39 100
2874.51 97
2874.63 95
2874.76 92
2874.88 89
2875.00 87
2875.12 85
2875.25 84
2875.37 83
2875.49 83
2875.62 83
2875.74 83
2875.86 83
2875.98 82
2876.11 81
2876.23 79
2876.35 77
2876.48 75
2876.60 73
2876.72 70
2876.85 65
2876.97 58
2877.09 48
2877.21 37
2877.34 26
2877.46 15
2877.58 7
2877.71 1
2877.83 0
2877.95 0
2878.08 0
2878.20 2
2878.32 4
2878.44 3
2878.57 1
2878.69 0
2878.81 0
2878.94 0
2879.06 0
2879.18 0
2879.31 2
2879.43 7
2879.55 12
2879.67 15
2879.80 17
2879.92 17
2880.04 17
2880.17 17
2880.29 19
2880.41 24
2880.54 30
2880.66 37
2880.78 45
2880.90 52
2881.03 57
2881.15 61
2881.27 63
2881.40 65
2881.52 65
2881.64 66
2881.77 65
2881.89 65
2882.01 64
2882.14 63
2882.26 61
2882.38 61
2882.50 60
2882.63 61
2882.75 62
2882.87 63
2883.00 65
2883.12 66
2883.24 69
2883.37 71
2883.49 74
2883.61 77
2883.74 81
2883.86 85
2883.98 90
2884.11 93
2884.23 95
2884.35 95
2884.47 92
2884.60 87
2884.72 80
2884.84 74
2884.97 68
2885.09 66
2885.21 66
2885.34 68
2885.46 71
2885.58 74
2885.71 75
2885.83 74
2885.95 71
2886.08 65
2886.20 58
2886.32 50
2886.45 42
2886.57 35
2886.69 30
2886.81 25
2886.94 22
2887.06 19
2887.18 16
2887.31 12
2887.43 6
2887.55 0
2887.68 0
2887.80 0
2887.92 0
2888.05 0
2888.17 0
2888.29 0
2888.42 0
2888.54 2
2888.66 7
2888.79 11
2888.91 15
2889.03 19
2889.16 22
2889.28 24
2889.40 25
2889.53 25
2889.65 25
2889.77 24
2889.90 24
2890.02 27
2890.14 32
2890.27 39
2890.39 48
2890.51 57
2890.63 65
2890.76 71
2890.88 73
2891.00 71
2891.13 66
2891.25 59
2891.37 52
2891.50 46
2891.62 42
2891.74 41
2891.87 42
2891.99 45
2892.11 49
2892.24 54
2892.36 59
2892.48 64
2892.61 69
2892.73 75
2892.85 79
2892.98 81
2893.10 81
2893.22 77
2893.35 68
2893.47 58
2893.59 46
2893.72 35
2893.84 29
2893.96 28
2894.09 33
2894.21 44
2894.33 58
2894.46 74
2894.58 90
2894.70 102
2894.83 112
2894.95 118
2895.07 122
2895.20 125
2895.32 126
2895.44 127
2895.57 127
2895.69 126
2895.81 124
2895.94 119
2896.06 114
2896.18 109
2896.31 103
2896.43 99
2896.55 95
2896.68 93
2896.80 93
2896.93 95
2897.05 99
2897.17 104
2897.30 111
2897.42 119
2897.54 125
2897.67 129
2897.79 129
2897.91 125
2898.04 117
2898.16 107
2898.28 96
2898.41 86
2898.53 79
2898.65 74
2898.78 72
2898.90 72
2899.02 72
2899.15 72
2899.27 72
2899.39 72
2899.52 72
2899.64 73
2899.76 75
2899.89 78
2900.01 81
2900.13 84
2900.26 84
2900.38 83
2900.50 78
2900.63 72
2900.75 63
2900.88 53
2901.00 43
2901.12 35
2901.25 29
2901.37 26
2901.49 25
2901.62 27
2901.74 31
2901.86 36
2901.99 41
2902.11 46
2902.23 51
2902.36 55
2902.48 59
2902.60 63
2902.73 67
2902.85 70
2902.98 71
2903.10 71
2903.22 68
2903.35 64
2903.47 60
2903.59 55
2903.72 53
2903.84 54
2903.96 58
2904.09 65
2904.21 74
2904.33 83
2904.46 90
2904.58 96
2904.70 98
2904.83 99
2904.95 97
2905.08 94
2905.20 91
2905.32 89
2905.45 86
2905.57 82
2905.69 77
2905.82 71
2905.94 64
2906.06 57
2906.19 50
2906.31 45
2906.43 41
2906.56 40
2906.68 40
2906.81 40
2906.93 40
2907.05 41
2907.18 41
2907.30 41
2907.42 41
2907.55 42
2907.67 44
2907.79 47
2907.92 50
2908.04 53
2908.17 55
2908.29 57
2908.41 58
2908.54 57
2908.66 53
2908.78 47
2908.91 38
2909.03 27
2909.15 15
2909.28 5
2909.40 0
2909.53 0
2909.65 0
2909.77 0
2909.90 0
2910.02 0
2910.14 0
2910.27 0
2910.39 0
2910.52 2
2910.64 7
2910.76 12
2910.89 19
2911.01 27
2911.13 36
2911.26 44
2911.38 52
2911.51 60
2911.63 68
2911.75 75
2911.88 81
2912.00 86
2912.12 88
2912.25 88
2912.37 87
2912.49 85
2912.62 82
2912.74 79
2912.87 74
2912.99 70
2913.11 66
2913.24 62
2913.36 59
2913.48 58
2913.61 59
2913.73 62
2913.86 65
2913.98 69
2914.10 72
2914.23 75
2914.35 77
2914.47 79
2914.60 81
2914.72 84
2914.85 87
2914.97 92
2915.09 96
2915.22 101
2915.34 106
2915.47 109
2915.59 110
2915.71 109
2915.84 103
2915.96 94
2916.08 81
2916.21 66
2916.33 49
2916.46 33
2916.58 20
2916.70 11
2916.83 8
2916.95 9
2917.07 15
2917.20 23
2917.32 31
2917.45 38
2917.57 41
2917.69 40
2917.82 35
2917.94 25
2918.07 14
2918.19 1
2918.31 0
2918.44 0
2918.56 0
2918.68 0
2918.81 0
2918.93 0
2919.06 0
2919.18 2
2919.30 8
2919.43 14
2919.55 20
2919.68 26
2919.80 33
2919.92 40
2920.05 48
2920.17 55
2920.30 60
2920.42 65
2920.54 67
2920.67 67
2920.79 66
2920.91 63
2921.04 58
2921.16 53
2921.29 47
2921.41 41
2921.53 36
2921.66 31
2921.78 28
2921.91 27
2922.03 27
2922.15 29
2922.28 32
2922.40 35
2922.53 38
2922.65 42
2922.77 44
2922.90 47
2923.02 48
2923.15 49
2923.27 49
2923.39 48
2923.52 45
2923.64 42
2923.77 38
2923.89 35
2924.01 32
2924.14 30
2924.26 29
2924.39 31
2924.51 34
2924.63 39
2924.76 46
2924.88 57
2925.01 69
2925.13 84
2925.25 99
2925.38 114
2925.50 126
2925.63 135
2925.75 139
2925.87 138
2926.00 135
2926.12 131
2926.25 127
2926.37 124
2926.49 123
2926.62 123
2926.74 122
2926.87 119
2926.99 114
2927.11 107
2927.24 98
2927.36 90
2927.49 84
2927.61 80
2927.73 78
2927.86 77
2927.98 77
2928.11 76
2928.23 73
2928.35 69
2928.48 63
2928.60 57
2928.73 52
2928.85 49
2928.97 47
2929.10 48
2929.22 50
2929.35 53
2929.47 58
2929.60 62
2929.72 66
2929.84 69
2929.97 70
2930.09 69
2930.22 66
2930.34 62
2930.46 59
2930.59 56
2930.71 56
2930.84 58
2930.96 63
2931.08 68
2931.21 74
2931.33 78
2931.46 80
2931.58 80
2931.71 79
2931.83 76
2931.95 73
2932.08 71
2932.20 69
2932.33 67
2932.45 66
2932.57 65
2932.70 63
2932.82 61
2932.95 58
2933.07 55
2933.20 51
2933.32 46
2933.44 42
2933.57 38
2933.69 35
2933.82 31
2933.94 28
2934.06 23
2934.19 19
2934.31 13
2934.44 6
2934.56 0
2934.69 0
2934.81 0
2934.93 0
2935.06 0
2935.18 0
2935.31 0
2935.43 0
2935.56 5
2935.68 17
2935.80 28
2935.93 36
2936.05 42
2936.18 45
2936.30 45
2936.42 44
2936.55 42
2936.67 42
2936.80 42
2936.92 44
2937.05 46
2937.17 49
2937.29 51
2937.42 53
2937.54 53
2937.67 53
2937.79 53
2937.92 52
2938.04 53
2938.16 54
2938.29 55
2938.41 57
2938.54 60
2938.66 63
2938.79 65
2938.91 66
2939.03 64
2939.16 60
2939.28 52
2939.41 41
2939.53 27
2939.66 14
2939.78 1
2939.90 0
2940.03 0
2940.15 0
2940.28 0
2940.40 0
2940.53 0
2940.65 5
2940.77 9
2940.90 13
2941.02 17
2941.15 21
2941.27 27
2941.40 34
2941.52 42
2941.65 50
2941.77 57
2941.89 61
2942.02 62
2942.14 61
2942.27 57
2942.39 50
2942.52 43
2942.64 34
2942.76 25
2942.89 16
2943.01 7
2943.14 0
2943.26 0
2943.39 0
2943.51 0
2943.64 0
2943.76 0
2943.88 1
2944.01 15
2944.13 30
2944.26 47
2944.38 62
2944.51 74
2944.63 82
2944.75 86
2944.88 87
2945.00 84
2945.13 78
2945.25 71
2945.38 63
2945.50 55
2945.63 46
2945.75 38
2945.87 30
2946.00 24
2946.12 18
2946.25 14
2946.37 12
2946.50 12
2946.62 14
2946.75 17
2946.87 22
2946.99 26
2947.12 32
2947.24 39
2947.37 47
2947.49 55
2947.62 64
2947.74 72
2947.87 77
2947.99 79
2948.12 78
2948.24 73
2948.36 67
2948.49 60
2948.61 54
2948.74 51
2948.86 51
2948.99 53
2949.11 58
2949.24 65
2949.36 72
2949.48 79
2949.61 86
2949.73 92
2949.86 99
2949.98 104
2950.11 109
2950.23 112
2950.36 114
2950.48 114
2950.61 112
2950.73 110
2950.85 108
2950.98 105
2951.10 104
2951.23 103
2951.35 102
2951.48 102
2951.60 100
2951.73 96
2951.85 91
2951.98 83
2952.10 74
2952.22 66
2952.35 58
2952.47 51
2952.60 47
2952.72 44
2952.85 43
2952.97 41
2953.10 39
2953.22 37
2953.35 35
2953.47 33
2953.60 31
2953.72 31
2953.84 32
2953.97 36
2954.09 41
2954.22 48
2954.34 56
2954.47 66
2954.59 75
2954.72 82
2954.84 88
2954.97 92
2955.09 93
2955.22 92
2955.34 89
2955.46 84
2955.59 79
2955.71 74
2955.84 69
2955.96 65
2956.09 63
2956.21 62
2956.34 62
2956.46 64
2956.59 66
2956.71 68
2956.84 70
2956.96 72
2957.09 74
2957.21 77
2957.33 80
2957.46 83
2957.58 84
2957.71 84
2957.83 82
2957.96 79
2958.08 76
2958.21 73
2958.33 71
2958.46 69
2958.58 67
2958.71 64
2958.83 60
2958.96 54
2959.08 48
2959.21 41
2959.33 36
2959.45 32
2959.58 32
2959.70 35
2959.83 41
2959.95 49
2960.08 59
2960.20 70
2960.33 81
2960.45 92
2960.58 101
2960.70 108
2960.83 113
2960.95 116
2961.08 117
2961.20 117
2961.33 117
2961.45 117
2961.58 119
2961.70 121
2961.83 123
2961.95 125
2962.07 125
2962.20 124
2962.32 120
2962.45 116
2962.57 111
2962.70 107
2962.82 103
2962.95 99
2963.07 95
2963.20 89
2963.32 82
2963.45 74
2963.57 64
2963.70 53
2963.82 41
2963.95 29
2964.07 17
2964.20 4
2964.32 0
2964.45 0
2964.57 0
2964.70 0
2964.82 0
2964.95 0
2965.07 0
2965.20 6
2965.32 25
2965.44 44
2965.57 59
2965.69 71
2965.82 78
2965.94 81
2966.07 83
2966.19 84
2966.32 86
2966.44 91
2966.57 98
2966.69 105
2966.82 112
2966.94 116
2967.07 118
2967.19 115
2967.32 109
2967.44 100
2967.57 90
2967.69 80
2967.82 70
2967.94 61
2968.07 55
2968.19 49
2968.32 46
2968.44 43
2968.57 40
2968.69 38
2968.82 35
2968.94 31
2969.07 27
2969.19 22
2969.32 16
2969.44 10
2969.57 3
2969.69 0
2969.82 0
2969.94 0
2970.07 0
2970.19 0
2970.32 0
2970.44 0
2970.57 0
2970.69 8
2970.82 18
2970.94 25
2971.07 31
2971.19 34
2971.32 36
2971.44 38
2971.57 38
2971.69 38
2971.82 38
2971.94 37
2972.07 37
2972.19 37
2972.32 39
2972.44 41
2972.57 46
2972.69 52
2972.82 57
2972.94 62
2973.07 65
2973.19 66
2973.32 64
2973.44 60
2973.57 55
2973.69 48
2973.82 42
2973.94 36
2974.07 31
2974.19 27
2974.32 25
2974.44 25
2974.57 27
2974.69 32
2974.82 39
2974.94 48
2975.07 58
2975.19 67
2975.32 75
2975.44 81
2975.57 86
2975.69 89
2975.82 91
2975.94 94
2976.07 97
2976.19 101
2976.32 104
2976.44 107
2976.57 109
2976.69 109
2976.82 108
2976.94 105
2977.07 101
2977.19 94
2977.32 84
2977.44 72
2977.57 57
2977.69 41
2977.82 25
2977.94 12
2978.07 1
2978.19 0
2978.32 0
2978.44 0
2978.57 0
2978.69 1
2978.82 2
2978.94 3
2979.07 1
2979.19 0
2979.32 0
2979.45 0
2979.57 0
2979.70 3
2979.82 7
2979.95 11
2980.07 14
2980.20 16
2980.32 15
2980.45 11
2980.57 6
2980.70 0
2980.82 0
2980.95 0
2981.07 0
2981.20 0
2981.32 0
2981.45 1
2981.57 6
2981.70 10
2981.82 12
2981.95 10
2982.07 7
2982.20 2
2982.32 0
2982.45 0
2982.57 0
2982.70 3
2982.83 11
2982.95 21
2983.08 32
2983.20 42
2983.33 50
2983.45 55
2983.58 56
2983.70 55
2983.83 52
2983.95 47
2984.08 43
2984.20 38
2984.33 34
2984.45 30
2984.58 26
2984.70 22
2984.83 19
2984.95 18
2985.08 18
2985.20 21
2985.33 25
2985.46 32
2985.58 39
2985.71 48
2985.83 57
2985.96 67
2986.08 78
2986.21 88
2986.33 98
2986.46 106
2986.58 111
2986.71 115
2986.83 115
2986.96 114
2987.08 112
2987.21 111
2987.33 112
2987.46 113
2987.59 116
2987.71 118
2987.84 119
2987.96 117
2988.09 112
2988.21 105
2988.34 96
2988.46 86
2988.59 77
2988.71 71
2988.84 68
2988.96 69
2989.09 73
2989.21 80
2989.34 89
2989.47 98
2989.59 106
2989.72 112
2989.84 116
2989.97 117
2990.09 117
2990.22 115
2990.34 113
2990.47 112
2990.59 112
2990.72 113
2990.84 114
2990.97 115
2991.10 114
2991.22 111
2991.35 108
2991.47 104
2991.60 100
2991.72 97
2991.85 96
2991.97 95
2992.10 95
2992.22 95
2992.35 95
2992.48 96
2992.60 98
2992.73 102
2992.85 109
2992.98 119
2993.10 131
2993.23 145
2993.35 159
2993.48 172
2993.60 183
2993.73 192
2993.85 197
2993.98 200
2994.11 200
2994.23 197
2994.36 193
2994.48 186
2994.61 177
2994.73 167
2994.86 156
2994.98 144
2995.11 133
2995.23 122
2995.36 114
2995.49 108
2995.61 104
2995.74 102
2995.86 102
2995.99 104
2996.11 106
2996.24 108
2996.36 108
2996.49 107
2996.62 103
2996.74 97
2996.87 89
2996.99 79
2997.12 70
2997.24 62
2997.37 56
2997.49 52
2997.62 50
2997.75 49
2997.87 49
2998.00 49
2998.12 50
2998.25 50
2998.37 52
2998.50 55
2998.62 60
2998.75 65
2998.88 70
2999.00 75
2999.13 79
2999.25 81
2999.38 81
2999.50 78
2999.63 74
2999.75 67
2999.88 59
3000.01 49
3000.13 38
3000.26 28
3000.38 20
3000.51 14
3000.63 11
3000.76 10
3000.88 11
3001.01 14
3001.14 16
3001.26 20
3001.39 25
3001.51 33
3001.64 41
3001.76 52
3001.89 63
3002.01 73
3002.14 82
3002.27 88
3002.39 92
3002.52 95
3002.64 97
3002.77 98
3002.89 99
3003.02 101
3003.15 104
3003.27 108
3003.40 112
3003.52 118
3003.65 124
3003.77 129
3003.90 134
3004.03 138
3004.15 140
3004.28 141
3004.40 140
3004.53 139
3004.65 137
3004.78 135
3004.90 133
3005.03 130
3005.16 126
3005.28 122
3005.41 119
3005.53 117
3005.66 118
3005.78 120
3005.91 123
3006.04 127
3006.16 128
3006.29 127
3006.41 121
3006.54 112
3006.66 100
3006.79 88
3006.92 78
3007.04 70
3007.17 67
3007.29 68
3007.42 72
3007.54 78
3007.67 85
3007.80 92
3007.92 99
3008.05 105
3008.17 109
3008.30 113
3008.43 117
3008.55 119
3008.68 120
3008.80 120
3008.93 118
3009.05 113
3009.18 107
3009.31 98
3009.43 90
3009.56 82
3009.68 75
3009.81 70
3009.93 68
3010.06 68
3010.19 68
3010.31 70
3010.44 71
3010.56 73
3010.69 75
3010.81 77
3010.94 81
3011.07 86
3011.19 92
3011.32 99
3011.44 107
3011.57 113
3011.70 119
3011.82 121
3011.95 121
3012.07 119
3012.20 115
3012.32 109
3012.45 104
3012.58 99
3012.70 95
3012.83 92
3012.95 89
3013.08 85
3013.21 82
3013.33 80
3013.46 77
3013.58 76
3013.71 77
3013.84 79
3013.96 82
3014.09 84
3014.21 85
3014.34 84
3014.46 82
3014.59 79
3014.72 75
3014.84 73
3014.97 73
3015.09 76
3015.22 81
3015.35 88
3015.47 94
3015.60 99
3015.72 102
3015.85 103
3015.98 101
3016.10 98
3016.23 95
3016.35 91
3016.48 88
3016.60 86
3016.73 85
3016.86 85
3016.98 87
3017.11 91
3017.23 98
3017.36 108
3017.49 118
3017.61 129
3017.74 137
3017.86 143
3017.99 144
3018.12 141
3018.24 136
3018.37 130
3018.49 123
3018.62 119
3018.75 116
3018.87 115
3019.00 115
3019.12 116
3019.25 115
3019.38 114
3019.50 111
3019.63 108
3019.75 107
3019.88 108
3020.01 112
3020.13 118
3020.26 127
3020.38 136
3020.51 143
3020.64 147
3020.76 147
3020.89 144
3021.01 137
3021.14 128
3021.27 120
3021.39 112
3021.52 107
3021.64 104
3021.77 101
3021.90 99
3022.02 96
3022.15 94
3022.27 93
3022.40 94
3022.53 97
3022.65 103
3022.78 111
3022.90 119
3023.03 125
3023.16 128
3023.28 129
3023.41 128
3023.54 125
3023.66 123
3023.79 122
3023.91 122
3024.04 122
3024.17 120
3024.29 116
3024.42 109
3024.54 99
3024.67 88
3024.80 78
3024.92 70
3025.05 67
3025.17 68
3025.30 73
3025.43 80
3025.55 87
3025.68 93
3025.80 95
3025.93 94
3026.06 89
3026.18 84
3026.31 80
3026.44 79
3026.56 81
3026.69 85
3026.81 90
3026.94 94
3027.07 95
3027.19 94
3027.32 90
3027.44 86
3027.57 83
3027.70 82
3027.82 84
3027.95 89
3028.08 97
3028.20 105
3028.33 113
3028.45 118
3028.58 121
3028.71 121
3028.83 117
3028.96 111
3029.08 103
3029.21 96
3029.34 89
3029.46 86
3029.59 85
3029.72 88
3029.84 93
3029.97 101
3030.09 109
3030.22 117
3030.35 124
3030.47 129
3030.60 132
3030.73 133
3030.85 133
3030.98 133
3031.10 132
3031.23 131
3031.36 129
3031.48 127
3031.61 124
3031.74 119
3031.86 112
3031.99 104
3032.11 95
3032.24 86
3032.37 78
3032.49 71
3032.62 65
3032.75 61
3032.87 58
3033.00 58
3033.12 59
3033.25 63
3033.38 70
3033.50 79
3033.63 89
3033.76 100
3033.88 110
3034.01 117
3034.13 120
3034.26 117
3034.39 110
3034.51 99
3034.64 87
3034.77 74
3034.89 65
3035.02 58
3035.15 56
3035.27 57
3035.40 61
3035.52 66
3035.65 70
3035.78 74
3035.90 75
3036.03 75
3036.16 72
3036.28 68
3036.41 63
3036.53 59
3036.66 55
3036.79 52
3036.91 50
3037.04 49
3037.17 49
3037.29 50
3037.42 53
3037.55 56
3037.67 59
3037.80 63
3037.92 65
3038.05 66
3038.18 65
3038.30 63
3038.43 59
3038.56 56
3038.68 52
3038.81 49
3038.94 47
3039.06 46
3039.19 45
3039.31 43
3039.44 40
3039.57 35
3039.69 28
3039.82 20
3039.95 10
3040.07 1
3040.20 0
3040.33 0
3040.45 0
3040.58 0
3040.71 0
3040.83 0
3040.96 0
3041.08 3
3041.21 7
3041.34 9
3041.46 11
3041.59 14
3041.72 19
3041.84 29
3041.97 41
3042.10 55
3042.22 70
3042.35 82
3042.48 91
3042.60 96
3042.73 98
3042.86 98
3042.98 97
3043.11 96
3043.23 97
3043.36 98
3043.49 100
3043.61 101
3043.74 102
3043.87 102
3043.99 101
3044.12 100
3044.25 99
3044.37 98
3044.50 97
3044.63 96
3044.75 97
3044.88 97
3045.01 99
3045.13 101
3045.26 104
3045.39 107
3045.51 110
3045.64 113
3045.76 116
3045.89 119
3046.02 122
3046.14 126
3046.27 130
3046.40 133
3046.52 136
3046.65 138
3046.78 139
3046.90 139
3047.03 139
3047.16 139
3047.28 140
3047.41 142
3047.54 144
3047.66 145
3047.79 144
3047.92 140
3048.04 135
3048.17 128
3048.30 120
3048.42 113
3048.55 108
3048.68 106
3048.80 105
3048.93 106
3049.06 107
3049.18 109
3049.31 110
3049.44 110
3049.56 110
3049.69 109
3049.82 109
3049.94 110
3050.07 112
3050.20 115
3050.32 119
3050.45 123
3050.58 125
3050.70 125
3050.83 122
3050.96 118
3051.08 112
3051.21 105
3051.34 99
3051.46 95
3051.59 92
3051.72 91
3051.84 92
3051.97 95
3052.10 99
3052.22 104
3052.35 110
3052.48 114
3052.60 117
3052.73 119
3052.86 119
3052.98 118
3053.11 118
3053.24 117
3053.36 118
3053.49 119
3053.62 120
3053.74 121
3053.87 121
3054.00 119
3054.12 118
3054.25 116
3054.38 114
3054.50 113
3054.63 112
3054.76 112
3054.88 112
3055.01 112
3055.14 112
3055.26 112
3055.39 112
3055.52 113
3055.64 115
3055.77 118
3055.90 124
3056.02 132
3056.15 142
3056.28 154
3056.40 167
3056.53 178
3056.66 188
3056.78 195
3056.91 198
3057.04 196
3057.16 192
3057.29 185
3057.42 177
3057.54 171
3057.67 167
3057.80 167
3057.92 170
3058.05 176
3058.18 184
3058.30 192
3058.43 199
3058.56 201
3058.69 198
3058.81 191
3058.94 179
3059.07 163
3059.19 145
3059.32 128
3059.45 111
3059.57 96
3059.70 84
3059.83 77
3059.95 74
3060.08 76
3060.21 83
3060.33 93
3060.46 105
3060.59 117
3060.71 128
3060.84 137
3060.97 143
3061.10 147
3061.22 150
3061.35 150
3061.48 149
3061.60 146
3061.73 142
3061.86 136
3061.98 129
3062.11 121
3062.24 114
3062.36 107
3062.49 101
3062.62 96
3062.74 90
3062.87 85
3063.00 80
3063.13 76
3063.25 72
3063.38 71
3063.51 71
3063.63 72
3063.76 74
3063.89 75
3064.01 74
3064.14 70
3064.27 64
3064.39 57
3064.52 50
3064.65 45
3064.78 43
3064.90 45
3065.03 50
3065.16 57
3065.28 65
3065.41 71
3065.54 77
3065.66 80
3065.79 84
3065.92 86
3066.04 89
3066.17 92
3066.30 93
3066.43 92
3066.55 89
3066.68 83
3066.81 76
3066.93 68
3067.06 61
3067.19 57
3067.31 55
3067.44 57
3067.57 62
3067.70 69
3067.82 77
3067.95 87
3068.08 96
3068.20 105
3068.33 114
3068.46 121
3068.58 125
3068.71 127
3068.84 126
3068.97 121
3069.09 113
3069.22 102
3069.35 91
3069.47 80
3069.60 71
3069.73 66
3069.85 65
3069.98 69
3070.11 76
3070.24 87
3070.36 98
3070.49 110
3070.62 120
3070.74 128
3070.87 134
3071.00 138
3071.12 140
3071.25 141
3071.38 141
3071.51 142
3071.63 144
3071.76 148
3071.89 153
3072.01 160
3072.14 168
3072.27 174
3072.40 177
3072.52 177
3072.65 173
3072.78 165
3072.90 154
3073.03 144
3073.16 135
3073.29 129
3073.41 127
3073.54 127
3073.67 129
3073.79 130
3073.92 130
3074.05 127
3074.18 122
3074.30 117
3074.43 112
3074.56 108
3074.68 106
3074.81 106
3074.94 107
3075.07 108
3075.19 110
3075.32 112
3075.45 114
3075.57 116
3075.70 119
3075.83 121
3075.96 123
3076.08 124
3076.21 123
3076.34 120
3076.46 116
3076.59 110
3076.72 104
3076.85 98
3076.97 93
3077.10 89
3077.23 86
3077.35 84
3077.48 82
3077.61 81
3077.74 80
3077.86 78
3077.99 76
3078.12 73
3078.24 71
3078.37 68
3078.50 67
3078.63 66
3078.75 67
3078.88 68
3079.01 71
3079.14 74
3079.26 76
3079.39 78
3079.52 78
3079.64 77
3079.77 76
3079.90 76
3080.03 77
3080.15 78
3080.28 81
3080.41 84
3080.53 86
3080.66 86
3080.79 83
3080.92 78
3081.04 72
3081.17 67
3081.30 63
3081.43 63
3081.55 67
3081.68 75
3081.81 85
3081.93 96
3082.06 106
3082.19 113
3082.32 117
3082.44 118
3082.57 116
3082.70 113
3082.83 110
3082.95 108
3083.08 108
3083.21 109
3083.34 111
3083.46 113
3083.59 115
3083.72 116
3083.84 116
3083.97 117
3084.10 117
3084.23 119
3084.35 122
3084.48 126
3084.61 130
3084.74 133
3084.86 133
3084.99 131
3085.12 126
3085.25 119
3085.37 111
3085.50 102
3085.63 94
3085.75 87
3085.88 81
3086.01 76
3086.14 72
3086.26 69
3086.39 66
3086.52 65
3086.65 65
3086.77 68
3086.90 71
3087.03 77
3087.16 82
3087.28 88
3087.41 93
3087.54 97
3087.67 99
3087.79 101
3087.92 102
3088.05 104
3088.18 105
3088.30 108
3088.43 113
3088.56 119
3088.68 126
3088.81 133
3088.94 140
3089.07 144
3089.19 145
3089.32 142
3089.45 135
3089.58 124
3089.70 111
3089.83 97
3089.96 85
3090.09 75
3090.21 68
3090.34 65
3090.47 64
3090.60 66
3090.72 69
3090.85 73
3090.98 78
3091.11 82
3091.23 87
3091.36 92
3091.49 96
3091.62 101
3091.74 105
3091.87 108
3092.00 112
3092.13 114
3092.25 114
3092.38 112
3092.51 108
3092.64 100
3092.76 89
3092.89 76
3093.02 61
3093.15 47
3093.27 33
3093.40 21
3093.53 11
3093.66 3
3093.78 0
3093.91 0
3094.04 0
3094.17 0
3094.29 0
3094.42 0
3094.55 0
3094.68 0
3094.80 2
3094.93 5
3095.06 8
3095.19 11
3095.31 14
3095.44 18
3095.57 23
3095.70 30
3095.82 38
3095.95 47
3096.08 57
3096.21 66
3096.34 76
3096.46 85
3096.59 93
3096.72 97
3096.85 96
3096.97 91
3097.10 81
3097.23 66
3097.36 49
3097.48 31
3097.61 15
3097.74 1
3097.87 0
3097.99 0
3098.12 0
3098.25 0
3098.38 0
3098.50 7
3098.63 16
3098.76 24
3098.89 31
3099.01 35
3099.14 37
3099.27 37
3099.40 36
3099.53 36
3099.65 36
3099.78 39
3099.91 42
3100.04 46
3100.16 50
3100.29 52
3100.42 53
3100.55 52
3100.67 50
3100.80 48
3100.93 48
3101.06 49
3101.19 53
3101.31 58
3101.44 65
3101.57 73
3101.70 80
3101.82 86
3101.95 92
3102.08 96
3102.21 100
3102.33 104
3102.46 108
3102.59 112
3102.72 117
3102.85 122
3102.97 126
3103.10 130
3103.23 132
3103.36 134
3103.48 136
3103.61 139
3103.74 142
3103.87 146
3103.99 150
3104.12 154
3104.25 158
3104.38 161
3104.51 163
3104.63 164
3104.76 163
3104.89 161
3105.02 157
3105.14 150
3105.27 141
3105.40 129
3105.53 114
3105.66 98
3105.78 81
3105.91 65
3106.04 51
3106.17 39
3106.29 31
3106.42 27
3106.55 27
3106.68 29
3106.81 34
3106.93 41
3107.06 47
3107.19 53
3107.32 58
3107.44 61
3107.57 62
3107.70 63
3107.83 63
3107.96 63
3108.08 63
3108.21 63
3108.34 62
3108.47 59
3108.60 53
3108.72 45
3108.85 35
3108.98 26
3109.11 18
3109.23 12
3109.36 9
3109.49 9
3109.62 9
3109.75 10
3109.87 9
3110.00 7
3110.13 4
3110.26 0
3110.39 0
3110.51 0
3110.64 0
3110.77 0
3110.90 0
3111.02 0
3111.15 0
3111.28 3
3111.41 7
3111.54 9
3111.66 10
3111.79 10
3111.92 8
3112.05 6
3112.18 4
3112.30 2
3112.43 1
3112.56 1
3112.69 3
3112.82 6
3112.94 9
3113.07 12
3113.20 15
3113.33 16
3113.46 18
3113.58 20
3113.71 23
3113.84 29
3113.97 36
3114.09 46
3114.22 56
3114.35 67
3114.48 77
3114.61 85
3114.73 92
3114.86 96
3114.99 98
3115.12 98
3115.25 96
3115.37 92
3115.50 87
3115.63 80
3115.76 73
3115.89 66
3116.01 60
3116.14 57
3116.27 57
3116.40 60
3116.53 65
3116.65 71
3116.78 78
3116.91 84
3117.04 89
3117.17 91
3117.29 92
3117.42 91
3117.55 91
3117.68 91
3117.81 93
3117.93 97
3118.06 103
3118.19 110
3118.32 117
3118.45 122
3118.57 126
3118.70 127
3118.83 125
3118.96 122
3119.09 116
3119.21 110
3119.34 104
3119.47 97
3119.60 91
3119.73 86
3119.86 82
3119.98 80
3120.11 79
3120.24 79
3120.37 80
3120.50 81
3120.62 82
3120.75 81
3120.88 79
3121.01 75
3121.14 68
3121.26 61
3121.39 53
3121.52 46
3121.65 41
3121.78 39
3121.90 41
3122.03 47
3122.16 56
3122.29 67
3122.42 79
3122.55 91
3122.67 101
3122.80 109
3122.93 115
3123.06 119
3123.19 121
3123.31 121
3123.44 119
3123.57 115
3123.70 109
3123.83 102
3123.95 94
3124.08 84
3124.21 74
3124.34 64
3124.47 54
3124.60 45
3124.72 36
3124.85 29
3124.98 23
3125.11 17
3125.24 12
3125.36 6
3125.49 0
3125.62 0
3125.75 0
3125.88 0
3126.01 0
3126.13 0
3126.26 0
3126.39 0
3126.52 3
3126.65 7
3126.77 9
3126.90 10
3127.03 10
3127.16 10
3127.29 9
3127.42 8
3127.54 6
3127.67 3
3127.80 1
3127.93 1
3128.06 3
3128.19 9
3128.31 17
3128.44 28
3128.57 40
3128.70 53
3128.83 65
3128.95 75
3129.08 82
3129.21 86
3129.34 89
3129.47 89
3129.60 89
3129.72 89
3129.85 91
3129.98 94
3130.11 99
3130.24 104
3130.37 110
3130.49 114
3130.62 116
3130.75 116
3130.88 114
3131.01 110
3131.14 105
3131.26 100
3131.39 94
3131.52 89
3131.65 85
3131.78 83
3131.91 82
3132.03 82
3132.16 83
3132.29 85
3132.42 87
3132.55 88
3132.68 87
3132.80 86
3132.93 85
3133.06 83
3133.19 83
3133.32 83
3133.45 86
3133.57 91
3133.70 97
3133.83 105
3133.96 113
3134.09 119
3134.22 122
3134.34 122
3134.47 117
3134.60 109
3134.73 100
3134.86 91
3134.99 84
3135.11 80
3135.24 77
3135.37 76
3135.50 73
3135.63 67
3135.76 58
3135.88 46
3136.01 33
3136.14 20
3136.27 9
3136.40 2
3136.53 0
3136.65 0
3136.78 4
3136.91 9
3137.04 14
3137.17 18
3137.30 21
3137.43 22
3137.55 21
3137.68 18
3137.81 13
3137.94 6
3138.07 0
3138.20 0
3138.32 0
3138.45 0
3138.58 0
3138.71 0
3138.84 0
3138.97 0
3139.10 0
3139.22 4
3139.35 9
3139.48 17
3139.61 26
3139.74 36
3139.87 46
3139.99 55
3140.12 61
3140.25 62
3140.38 57
3140.51 48
3140.64 35
3140.77 20
3140.89 7
3141.02 0
3141.15 0
3141.28 0
3141.41 0
3141.54 0
3141.66 0
3141.79 0
3141.92 0
3142.05 0
3142.18 0
3142.31 2
3142.44 6
3142.56 13
3142.69 21
3142.82 31
3142.95 43
3143.08 56
3143.21 71
3143.34 86
3143.46 101
3143.59 115
3143.72 128
3143.85 140
3143.98 148
3144.11 154
3144.24 157
3144.36 156
3144.49 152
3144.62 145
3144.75 135
3144.88 122
3145.01 109
3145.14 95
3145.26 82
3145.39 69
3145.52 59
3145.65 51
3145.78 47
3145.91 46
3146.04 49
3146.16 54
3146.29 61
3146.42 68
3146.55 74
3146.68 78
3146.81 79
3146.94 77
3147.06 71
3147.19 64
3147.32 55
3147.45 48
3147.58 41
3147.71 37
3147.84 37
3147.97 39
3148.09 43
3148.22 48
3148.35 53
3148.48 58
3148.61 62
3148.74 64
3148.87 65
3148.99 65
3149.12 65
3149.25 66
3149.38 69
3149.51 74
3149.64 80
3149.77 89
3149.90 97
3150.02 105
3150.15 111
3150.28 115
3150.41 115
3150.54 111
3150.67 106
3150.80 101
3150.92 96
3151.05 93
3151.18 94
3151.31 98
3151.44 106
3151.57 115
3151.70 125
3151.83 133
3151.95 137
3152.08 138
3152.21 134
3152.34 127
3152.47 120
3152.60 113
3152.73 108
3152.86 106
3152.98 106
3153.11 107
3153.24 108
3153.37 107
3153.50 103
3153.63 97
3153.76 89
3153.89 81
3154.01 73
3154.14 69
3154.27 66
3154.40 66
3154.53 68
3154.66 69
3154.79 69
3154.92 68
3155.04 66
3155.17 63
3155.30 60
3155.43 58
3155.56 59
3155.69 61
3155.82 66
3155.95 72
3156.08 79
3156.20 86
3156.33 91
3156.46 94
3156.59 95
3156.72 93
3156.85 89
3156.98 84
3157.11 77
3157.23 69
3157.36 60
3157.49 51
3157.62 42
3157.75 34
3157.88 29
3158.01 28
3158.14 30
3158.27 36
3158.39 44
3158.52 53
3158.65 60
3158.78 65
3158.91 66
3159.04 65
3159.17 63
3159.30 61
3159.43 61
3159.55 64
3159.68 69
3159.81 74
3159.94 78
3160.07 80
3160.20 79
3160.33 76
3160.46 72
3160.59 68
3160.71 67
3160.84 67
3160.97 70
3161.10 73
3161.23 77
3161.36 81
3161.49 85
3161.62 90
3161.75 94
3161.87 101
3162.00 108
3162.13 116
3162.26 123
3162.39 128
3162.52 131
3162.65 129
3162.78 124
3162.91 116
3163.03 106
3163.16 95
3163.29 86
3163.42 80
3163.55 78
3163.68 79
3163.81 82
3163.94 86
3164.07 90
3164.20 91
3164.32 91
3164.45 89
3164.58 86
3164.71 84
3164.84 81
3164.97 78
3165.10 73
3165.23 67
3165.36 60
3165.49 52
3165.61 43
3165.74 35
3165.87 29
3166.00 24
3166.13 20
3166.26 17
3166.39 14
3166.52 12
3166.65 11
3166.78 13
3166.90 16
3167.03 21
3167.16 28
3167.29 34
3167.42 38
3167.55 39
3167.68 38
3167.81 36
3167.94 33
3168.07 31
3168.19 31
3168.32 35
3168.45 41
3168.58 49
3168.71 56
3168.84 62
3168.97 64
3169.10 64
3169.23 60
3169.36 54
3169.49 47
3169.61 40
3169.74 35
3169.87 32
3170.00 31
3170.13 32
3170.26 34
3170.39 38
3170.52 42
3170.65 47
3170.78 51
3170.91 55
3171.03 60
3171.16 65
3171.29 70
3171.42 76
3171.55 83
3171.68 88
3171.81 93
3171.94 96
3172.07 97
3172.20 95
3172.33 92
3172.46 87
3172.58 81
3172.71 77
3172.84 73
3172.97 70
3173.10 68
3173.23 66
3173.36 65
3173.49 63
3173.62 62
3173.75 60
3173.88 60
3174.01 62
3174.13 67
3174.26 75
3174.39 86
3174.52 97
3174.65 108
3174.78 116
3174.91 121
3175.04 121
3175.17 118
3175.30 112
3175.43 104
3175.56 98
3175.68 94
3175.81 92
3175.94 94
3176.07 98
3176.20 103
3176.33 109
3176.46 114
3176.59 118
3176.72 119
3176.85 118
3176.98 115
3177.11 111
3177.24 107
3177.36 105
3177.49 106
3177.62 109
3177.75 115
3177.88 121
3178.01 125
3178.14 128
3178.27 127
3178.40 123
3178.53 118
3178.66 113
3178.79 110
3178.92 109
3179.05 112
3179.17 118
3179.30 128
3179.43 139
3179.56 152
3179.69 164
3179.82 174
3179.95 182
3180.08 187
3180.21 189
3180.34 189
3180.47 188
3180.60 186
3180.73 183
3180.86 181
3180.98 178
3181.11 176
3181.24 175
3181.37 173
3181.50 172
3181.63 170
3181.76 167
3181.89 162
3182.02 156
3182.15 148
3182.28 140
3182.41 131
3182.54 125
3182.67 120
3182.80 118
3182.92 118
3183.05 121
3183.18 125
3183.31 129
3183.44 132
3183.57 133
3183.70 131
3183.83 128
3183.96 124
3184.09 119
3184.22 116
3184.35 114
3184.48 113
3184.61 113
3184.74 113
3184.87 112
3184.99 112
3185.12 111
3185.25 110
3185.38 110
3185.51 111
3185.64 113
3185.77 115
3185.90 116
3186.03 114
3186.16 112
3186.29 107
3186.42 101
3186.55 94
3186.68 87
3186.81 79
3186.94 72
3187.07 65
3187.19 60
3187.32 56
3187.45 55
3187.58 56
3187.71 59
3187.84 63
3187.97 68
3188.10 73
3188.23 77
3188.36 80
3188.49 82
3188.62 83
3188.75 82
3188.88 81
3189.01 78
3189.14 74
3189.27 68
3189.40 60
3189.53 51
3189.65 40
3189.78 30
3189.91 20
3190.04 11
3190.17 6
3190.30 5
3190.43 8
3190.56 14
3190.69 24
3190.82 34
3190.95 43
3191.08 52
3191.21 58
3191.34 62
3191.47 65
3191.60 67
3191.73 69
3191.86 71
3191.99 71
3192.12 70
3192.25 66
3192.37 60
3192.50 53
3192.63 45
3192.76 38
3192.89 33
3193.02 30
3193.15 28
3193.28 27
3193.41 27
3193.54 27
3193.67 26
3193.80 26
3193.93 26
3194.06 28
3194.19 30
3194.32 33
3194.45 36
3194.58 38
3194.71 40
3194.84 40
3194.97 41
3195.10 42
3195.23 43
3195.36 44
3195.48 45
3195.61 46
3195.74 45
3195.87 44
3196.00 42
3196.13 39
3196.26 35
3196.39 30
3196.52 24
3196.65 17
3196.78 8
3196.91 0
3197.04 0
3197.17 0
3197.30 0
3197.43 0
3197.56 0
3197.69 4
3197.82 15
3197.95 27
3198.08 40
3198.21 52
3198.34 62
3198.47 70
3198.60 76
3198.73 79
3198.86 78
3198.99 73
3199.12 65
3199.24 55
3199.37 43
3199.50 32
3199.63 22
3199.76 14
3199.89 9
3200.02 6
3200.15 4
3200.28 2
3200.41 0
3200.54 0
3200.67 0
3200.80 0
3200.93 0
3201.06 0
3201.19 0
3201.32 0
3201.45 6
3201.58 16
3201.71 26
3201.84 35
3201.97 44
3202.10 52
3202.23 58
3202.36 63
3202.49 68
3202.62 71
3202.75 72
3202.88 71
3203.01 68
3203.14 63
3203.27 56
3203.40 48
3203.53 40
3203.66 33
3203.79 27
3203.92 23
3204.05 20
3204.17 19
3204.30 17
3204.43 15
3204.56 13
3204.69 12
3204.82 11
3204.95 11
3205.08 13
3205.21 16
3205.34 19
3205.47 21
3205.60 22
3205.73 21
3205.86 19
3205.99 15
3206.12 10
3206.25 5
3206.38 2
3206.51 0
3206.64 0
3206.77 1
3206.90 4
3207.03 8
3207.16 13
3207.29 19
3207.42 25
3207.55 30
3207.68 35
3207.81 39
3207.94 42
3208.07 45
3208.20 47
3208.33 51
3208.46 55
3208.59 60
3208.72 65
3208.85 70
3208.98 73
3209.11 74
3209.24 73
3209.37 69
3209.50 63
3209.63 56
3209.76 49
3209.89 44
3210.02 40
3210.15 40
3210.28 41
3210.41 44
3210.54 48
3210.67 50
3210.80 51
3210.93 49
3211.06 44
3211.19 37
3211.32 29
3211.45 22
3211.58 16
3211.71 12
3211.84 10
3211.97 11
3212.10 14
3212.23 17
3212.36 21
3212.49 25
3212.62 28
3212.75 30
3212.88 31
3213.01 33
3213.14 34
3213.27 36
3213.40 39
3213.53 43
3213.66 47
3213.79 52
3213.92 58
3214.05 66
3214.18 76
3214.31 87
3214.44 99
3214.57 111
3214.70 120
3214.83 127
3214.96 131
3215.09 133
3215.22 133
3215.35 132
3215.48 132
3215.61 132
3215.74 132
3215.87 133
3216.00 134
3216.13 135
3216.26 136
3216.39 136
3216.52 136
3216.65 135
3216.78 133
3216.91 130
3217.04 127
3217.17 122
3217.30 115
3217.43 108
3217.56 100
3217.69 91
3217.82 82
3217.95 72
3218.08 63
3218.21 56
3218.34 51
3218.47 49
3218.60 50
3218.73 54
3218.86 61
3218.99 70
3219.12 80
3219.25 90
3219.38 100
3219.51 108
3219.64 114
3219.77 118
3219.90 119
3220.03 117
3220.16 112
3220.29 106
3220.42 100
3220.55 95
3220.68 92
3220.81 93
3220.94 98
3221.07 104
3221.20 112
3221.33 120
3221.46 126
3221.59 129
3221.72 129
3221.85 126
3221.98 120
3222.11 112
3222.24 103
3222.37 93
3222.50 84
3222.63 77
3222.76 72
3222.89 70
3223.02 70
3223.15 70
3223.28 71
3223.41 71
3223.54 70
3223.67 69
3223.80 67
3223.93 65
3224.06 65
3224.19 66
3224.32 68
3224.45 71
3224.58 73
3224.71 76
3224.84 78
3224.97 79
3225.11 79
3225.24 77
3225.37 74
3225.50 69
3225.63 64
3225.76 59
3225.89 58
3226.02 60
3226.15 66
3226.28 76
3226.41 89
3226.54 101
3226.67 110
3226.80 116
3226.93 118
3227.06 117
3227.19 115
3227.32 114
3227.45 116
3227.58 120
3227.71 127
3227.84 136
3227.97 146
3228.10 156
3228.23 165
3228.36 174
3228.49 183
3228.62 191
3228.75 199
3228.88 206
3229.01 211
3229.14 214
3229.27 216
3229.40 217
3229.53 216
3229.66 215
3229.79 212
3229.92 208
3230.06 202
3230.19 195
3230.32 186
3230.45 177
3230.58 169
3230.71 163
3230.84 159
3230.97 157
3231.10 157
3231.23 158
3231.36 158
3231.49 158
3231.62 157
3231.75 155
3231.88 152
3232.01 148
3232.14 145
3232.27 143
3232.40 142
3232.53 142
3232.66 143
3232.79 145
3232.92 148
3233.05 151
3233.18 154
3233.31 157
3233.44 160
3233.57 163
3233.70 165
3233.84 167
3233.97 169
3234.10 169
3234.23 168
3234.36 166
3234.49 163
3234.62 160
3234.75 157
3234.88 156
3235.01 155
3235.14 155
3235.27 157
3235.40 158
3235.53 160
3235.66 160
3235.79 158
3235.92 153
3236.05 147
3236.18 139
3236.31 129
3236.44 120
3236.57 111
3236.70 103
3236.83 96
3236.97 92
3237.10 88
3237.23 87
3237.36 88
3237.49 91
3237.62 96
3237.75 101
3237.88 107
3238.01 111
3238.14 113
3238.27 113
3238.40 109
3238.53 101
3238.66 91
3238.79 79
3238.92 68
3239.05 57
3239.18 49
3239.31 44
3239.44 43
3239.57 45
3239.71 50
3239.84 56
3239.97 62
3240.10 68
3240.23 73
3240.36 76
3240.49 78
3240.62 80
3240.75 81
3240.88 81
3241.01 79
3241.14 76
3241.27 69
3241.40 61
3241.53 50
3241.66 38
3241.79 27
3241.92 19
3242.05 14
3242.19 13
3242.32 15
3242.45 19
3242.58 22
3242.71 24
3242.84 24
3242.97 21
3243.10 16
3243.23 11
3243.36 5
3243.49 0
3243.62 0
3243.75 0
3243.88 0
3244.01 0
3244.14 0
3244.27 0
3244.41 0
3244.54 0
3244.67 2
3244.80 11
3244.93 22
3245.06 34
3245.19 47
3245.32 58
3245.45 67
3245.58 72
3245.71 74
3245.84 74
3245.97 72
3246.10 69
3246.23 66
3246.36 63
3246.50 62
3246.63 61
3246.76 61
3246.89 60
3247.02 60
3247.15 58
3247.28 54
3247.41 49
3247.54 43
3247.67 37
3247.80 30
3247.93 25
3248.06 22
3248.19 20
3248.32 19
3248.46 19
3248.59 20
3248.72 19
3248.85 18
3248.98 16
3249.11 14
3249.24 10
3249.37 7
3249.50 3
3249.63 0
3249.76 0
3249.89 0
3250.02 0
3250.15 0
3250.29 0
3250.42 0
3250.55 0
3250.68 0
3250.81 8
3250.94 19
3251.07 31
3251.20 44
3251.33 56
3251.46 66
3251.59 73
3251.72 77
3251.85 77
3251.98 75
3252.12 71
3252.25 66
3252.38 60
3252.51 55
3252.64 50
3252.77 45
3252.90 39
3253.03 33
3253.16 27
3253.29 21
3253.42 17
3253.55 14
3253.68 13
3253.82 13
3253.95 15
3254.08 17
3254.21 19
3254.34 20
3254.47 22
3254.60 22
3254.73 24
3254.86 26
3254.99 28
3255.12 32
3255.25 36
3255.39 41
3255.52 47
3255.65 52
3255.78 57
3255.91 62
3256.04 64
3256.17 65
3256.30 63
3256.43 58
3256.56 52
3256.69 44
3256.82 36
3256.96 30
3257.09 25
3257.22 21
3257.35 17
3257.48 13
3257.61 9
3257.74 4
3257.87 0
3258.00 0
3258.13 0
3258.26 0
3258.39 0
3258.53 0
3258.66 0
3258.79 0
3258.92 2
3259.05 12
3259.18 23
3259.31 35
3259.44 47
3259.57 58
3259.70 68
3259.83 78
3259.97 87
3260.10 97
3260.23 107
3260.36 118
3260.49 127
3260.62 134
3260.75 139
3260.88 140
3261.01 139
3261.14 135
3261.28 130
3261.41 124
3261.54 118
3261.67 113
3261.80 109
3261.93 105
3262.06 104
3262.19 104
3262.32 104
3262.45 106
3262.58 108
3262.72 110
3262.85 110
3262.98 109
3263.11 107
3263.24 103
3263.37 97
3263.50 91
3263.63 84
3263.76 78
3263.89 74
3264.03 71
3264.16 69
3264.29 68
3264.42 68
3264.55 67
3264.68 65
3264.81 63
3264.94 61
3265.07 60
3265.20 60
3265.34 61
3265.47 63
3265.60 64
3265.73 64
3265.86 63
3265.99 59
3266.12 55
3266.25 51
3266.38 48
3266.51 47
3266.65 48
3266.78 51
3266.91 54
3267.04 57
3267.17 59
3267.30 59
3267.43 58
3267.56 56
3267.69 53
3267.83 50
3267.96 47
3268.09 45
3268.22 45
3268.35 45
3268.48 47
3268.61 49
3268.74 52
3268.87 53
3269.01 52
3269.14 51
3269.27 48
3269.40 45
3269.53 42
3269.66 41
3269.79 40
3269.92 40
3270.05 41
3270.19 43
3270.32 43
3270.45 44
3270.58 44
3270.71 45
3270.84 46
3270.97 49
3271.10 53
3271.23 59
3271.37 66
3271.50 74
3271.63 80
3271.76 85
3271.89 87
3272.02 85
3272.15 80
3272.28 71
3272.41 61
3272.55 51
3272.68 43
3272.81 38
3272.94 36
3273.07 37
3273.20 41
3273.33 45
3273.46 50
3273.60 53
3273.73 56
3273.86 58
3273.99 60
3274.12 63
3274.25 67
3274.38 72
3274.51 79
3274.64 87
3274.78 96
3274.91 106
3275.04 116
3275.17 125
3275.30 133
3275.43 139
3275.56 144
3275.69 147
3275.83 147
3275.96 146
3276.09 143
3276.22 138
3276.35 131
3276.48 123
3276.61 114
3276.74 105
3276.88 96
3277.01 90
3277.14 84
3277.27 78
3277.40 72
3277.53 66
3277.66 59
3277.79 51
3277.93 43
3278.06 37
3278.19 33
3278.32 31
3278.45 32
3278.58 35
3278.71 41
3278.84 47
3278.98 54
3279.11 61
3279.24 66
3279.37 72
3279.50 76
3279.63 81
3279.76 84
3279.90 87
3280.03 90
3280.16 91
3280.29 92
3280.42 93
3280.55 94
3280.68 95
3280.81 97
3280.95 98
3281.08 97
3281.21 95
3281.34 90
3281.47 84
3281.60 76
3281.73 67
3281.87 60
3282.00 54
3282.13 52
3282.26 51
3282.39 54
3282.52 57
3282.65 62
3282.78 66
3282.92 69
3283.05 71
3283.18 71
3283.31 70
3283.44 67
3283.57 64
3283.70 60
3283.84 56
3283.97 52
3284.10 48
3284.23 44
3284.36 42
3284.49 42
3284.62 44
3284.76 46
3284.89 50
3285.02 53
3285.15 56
3285.28 58
3285.41 60
3285.54 61
3285.68 63
3285.81 63
3285.94 63
3286.07 61
3286.20 58
3286.33 55
3286.46 51
3286.60 50
3286.73 53
3286.86 60
3286.99 71
3287.12 85
3287.25 100
3287.38 113
3287.52 124
3287.65 132
3287.78 136
3287.91 138
3288.04 139
3288.17 140
3288.30 142
3288.44 145
3288.57 148
3288.70 150
3288.83 151
3288.96 149
3289.09 144
3289.23 137
3289.36 128
3289.49 120
3289.62 112
3289.75 107
3289.88 106
3290.01 108
3290.15 112
3290.28 118
3290.41 124
3290.54 129
3290.67 131
3290.80 129
3290.94 125
3291.07 118
3291.20 110
3291.33 103
3291.46 97
3291.59 92
3291.72 89
3291.86 89
3291.99 89
3292.12 90
3292.25 91
3292.38 92
3292.51 93
3292.65 95
3292.78 97
3292.91 100
3293.04 104
3293.17 109
3293.30 113
3293.43 116
3293.57 117
3293.70 116
3293.83 112
3293.96 107
3294.09 101
3294.22 94
3294.36 87
3294.49 81
3294.62 76
3294.75 71
3294.88 66
3295.01 62
3295.15 59
3295.28 58
3295.41 59
3295.54 61
3295.67 65
3295.80 70
3295.94 75
3296.07 80
3296.20 83
3296.33 84
3296.46 83
3296.59 81
3296.73 78
3296.86 74
3296.99 69
3297.12 63
3297.25 56
3297.38 48
3297.52 39
3297.65 30
3297.78 21
3297.91 15
3298.04 10
3298.17 8
3298.31 9
3298.44 10
3298.57 12
3298.70 12
3298.83 9
3298.96 5
3299.10 0
3299.23 0
3299.36 0
3299.49 0
3299.62 0
3299.75 0
3299.89 0
3300.02 0
3300.15 8
3300.28 18
3300.41 29
3300.54 42
3300.68 55
3300.81 67
3300.94 78
3301.07 87
3301.20 93
3301.33 96
3301.47 97
3301.60 97
3301.73 95
3301.86 93
3301.99 90
3302.13 86
3302.26 81
3302.39 76
3302.52 70
3302.65 64
3302.78 58
3302.92 53
3303.05 48
3303.18 44
3303.31 42
3303.44 42
3303.57 44
3303.71 48
3303.84 53
3303.97 58
3304.10 63
3304.23 68
3304.37 72
3304.50 76
3304.63 80
3304.76 84
3304.89 89
3305.02 92
3305.16 94
3305.29 94
3305.42 91
3305.55 86
3305.68 79
3305.82 72
3305.95 66
3306.08 61
3306.21 57
3306.34 55
3306.47 53
3306.61 52
3306.74 51
3306.87 50
3307.00 49
3307.13 49
3307.27 52
3307.40 56
3307.53 62
3307.66 69
3307.79 77
3307.93 85
3308.06 92
3308.19 98
3308.32 103
3308.45 106
3308.58 107
3308.72 105
3308.85 101
3308.98 92
3309.11 81
3309.24 68
3309.38 53
3309.51 40
3309.64 29
3309.77 23
3309.90 20
3310.04 21
3310.17 26
3310.30 31
3310.43 37
3310.56 41
3310.70 44
3310.83 45
3310.96 45
3311.09 45
3311.22 45
3311.36 45
3311.49 44
3311.62 42
3311.75 37
3311.88 31
3312.01 23
3312.15 15
3312.28 8
3312.41 4
3312.54 4
3312.67 9
3312.81 16
3312.94 26
3313.07 36
3313.20 45
3313.33 51
3313.47 54
3313.60 54
3313.73 52
3313.86 48
3313.99 45
3314.13 43
3314.26 45
3314.39 51
3314.52 59
3314.65 69
3314.79 78
3314.92 86
3315.05 90
3315.18 92
3315.31 90
3315.45 88
3315.58 86
3315.71 85
3315.84 84
3315.97 84
3316.11 83
3316.24 82
3316.37 80
3316.50 79
3316.63 80
3316.77 82
3316.90 86
3317.03 92
3317.16 98
3317.30 106
3317.43 114
3317.56 123
3317.69 132
3317.82 140
3317.96 147
3318.09 152
3318.22 154
3318.35 153
3318.48 149
3318.62 143
3318.75 135
3318.88 126
3319.01 117
3319.14 109
3319.28 102
3319.41 95
3319.54 90
3319.67 85
3319.80 82
3319.94 79
3320.07 78
3320.20 77
3320.33 79
3320.47 82
3320.60 85
3320.73 89
3320.86 92
3320.99 93
3321.13 92
3321.26 89
3321.39 85
3321.52 79
3321.65 74
3321.79 69
3321.92 63
3322.05 57
3322.18 51
3322.32 43
3322.45 35
3322.58 29
3322.71 25
3322.84 25
3322.98 27
3323.11 33
3323.24 40
3323.37 47
3323.51 54
3323.64 59
3323.77 61
3323.90 61
3324.03 59
3324.17 55
3324.30 51
3324.43 46
3324.56 42
3324.69 38
3324.83 34
3324.96 31
3325.09 30
3325.22 30
3325.36 31
3325.49 34
3325.62 38
3325.75 42
3325.88 47
3326.02 53
3326.15 57
3326.28 62
3326.41 65
3326.55 66
3326.68 66
3326.81 63
3326.94 59
3327.08 53
3327.21 47
3327.34 41
3327.47 36
3327.60 32
3327.74 30
3327.87 29
3328.00 29
3328.13 29
3328.27 30
3328.40 32
3328.53 34
3328.66 38
3328.79 42
3328.93 47
3329.06 52
3329.19 56
3329.32 59
3329.46 61
3329.59 61
3329.72 60
3329.85 58
3329.99 56
3330.12 53
3330.25 49
3330.38 46
3330.51 43
3330.65 39
3330.78 37
3330.91 34
3331.04 32
3331.18 31
3331.31 30
3331.44 30
3331.57 32
3331.71 35
3331.84 40
3331.97 47
3332.10 56
3332.24 65
3332.37 74
3332.50 79
3332.63 82
3332.76 80
3332.90 75
3333.03 66
3333.16 57
3333.29 47
3333.43 38
3333.56 30
3333.69 25
3333.82 20
3333.96 18
3334.09 17
3334.22 18
3334.35 20
3334.49 24
3334.62 30
3334.75 35
3334.88 39
3335.02 41
3335.15 41
3335.28 38
3335.41 35
3335.54 31
3335.68 28
3335.81 26
3335.94 24
3336.07 23
3336.21 21
3336.34 18
3336.47 15
3336.60 13
3336.74 12
3336.87 12
3337.00 13
3337.13 14
3337.27 14
3337.40 13
3337.53 9
3337.66 6
3337.80 3
3337.93 3
3338.06 8
3338.19 16
3338.33 27
3338.46 39
3338.59 50
3338.72 58
3338.86 61
3338.99 59
3339.12 54
3339.25 46
3339.39 37
3339.52 29
3339.65 24
3339.78 21
3339.92 22
3340.05 25
3340.18 29
3340.31 31
3340.45 32
3340.58 30
3340.71 25
3340.84 19
3340.98 12
3341.11 6
3341.24 0
3341.37 0
3341.51 0
3341.64 0
3341.77 0
3341.90 1
3342.04 8
3342.17 16
3342.30 24
3342.43 30
3342.57 35
3342.70 37
3342.83 37
3342.96 36
3343.10 36
3343.23 36
3343.36 37
3343.50 40
3343.63 43
3343.76 47
3343.89 52
3344.03 58
3344.16 66
3344.29 75
3344.42 84
3344.56 94
3344.69 103
3344.82 109
3344.95 113
3345.09 113
3345.22 110
3345.35 104
3345.48 96
3345.62 88
3345.75 79
3345.88 71
3346.01 64
3346.15 59
3346.28 57
3346.41 58
3346.55 63
3346.68 70
3346.81 80
3346.94 90
3347.08 99
3347.21 106
3347.34 109
3347.47 108
3347.61 104
3347.74 98
3347.87 92
3348.00 86
3348.14 81
3348.27 78
3348.40 75
3348.54 72
3348.67 69
3348.80 67
3348.93 64
3349.07 64
3349.20 64
3349.33 66
3349.46 69
3349.60 72
3349.73 73
3349.86 74
3350.00 73
3350.13 70
3350.26 67
3350.39 65
3350.53 64
3350.66 64
3350.79 65
3350.92 68
3351.06 70
3351.19 72
3351.32 71
3351.46 69
3351.59 64
3351.72 58
3351.85 49
3351.99 41
3352.12 33
3352.25 26
3352.38 21
3352.52 17
3352.65 13
3352.78 10
3352.92 7
3353.05 3
3353.18 0
3353.31 0
3353.45 0
3353.58 0
3353.71 0
3353.84 4
3353.98 9
3354.11 15
3354.24 20
3354.38 24
3354.51 28
3354.64 32
3354.77 35
3354.91 36
3355.04 36
3355.17 34
3355.31 30
3355.44 25
3355.57 20
3355.70 17
3355.84 18
3355.97 24
3356.10 35
3356.24 49
3356.37 67
3356.50 84
3356.63 101
3356.77 115
3356.90 126
3357.03 133
3357.17 136
3357.30 136
3357.43 134
3357.56 129
3357.70 123
3357.83 118
3357.96 115
3358.10 115
3358.23 118
3358.36 123
3358.49 129
3358.63 134
3358.76 135
3358.89 131
3359.03 122
3359.16 110
3359.29 94
3359.42 78
3359.56 62
3359.69 48
3359.82 37
3359.96 28
3360.09 20
3360.22 14
3360.35 7
3360.49 0
3360.62 0
3360.75 0
3360.89 0
3361.02 0
3361.15 0
3361.29 0
3361.42 0
3361.55 0
3361.68 9
3361.82 17
3361.95 25
3362.08 31
3362.22 35
3362.35 37
3362.48 38
3362.61 38
3362.75 38
3362.88 37
3363.01 37
3363.15 37
3363.28 37
3363.41 38
3363.55 38
3363.68 38
3363.81 37
3363.94 35
3364.08 33
3364.21 29
3364.34 27
3364.48 24
3364.61 23
3364.74 22
3364.88 22
3365.01 22
3365.14 23
3365.27 23
3365.41 22
3365.54 21
3365.67 18
3365.81 15
3365.94 11
3366.07 5
3366.21 0
3366.34 0
3366.47 0
3366.60 0
3366.74 0
3366.87 0
3367.00 0
3367.14 0
3367.27 1
3367.40 11
3367.54 22
3367.67 32
3367.80 42
3367.94 49
3368.07 54
3368.20 55
3368.33 54
3368.47 51
3368.60 47
3368.73 43
3368.87 41
3369.00 42
3369.13 47
3369.27 55
3369.40 67
3369.53 79
3369.67 92
3369.80 102
3369.93 109
3370.06 113
3370.20 115
3370.33 116
3370.46 119
3370.60 123
3370.73 128
3370.86 134
3371.00 139
3371.13 141
3371.26 138
3371.40 132
3371.53 123
3371.66 111
3371.80 100
3371.93 89
3372.06 80
3372.19 71
3372.33 64
3372.46 57
3372.59 52
3372.73 49
3372.86 48
3372.99 50
3373.13 55
3373.26 60
3373.39 66
3373.53 69
3373.66 69
3373.79 67
3373.93 64
3374.06 62
3374.19 62
3374.33 67
3374.46 77
3374.59 92
3374.73 108
3374.86 126
3374.99 142
3375.12 155
3375.26 166
3375.39 172
3375.52 176
3375.66 177
3375.79 176
3375.92 173
3376.06 168
3376.19 161
3376.32 152
3376.46 142
3376.59 131
3376.72 120
3376.86 109
3376.99 99
3377.12 90
3377.26 82
3377.39 76
3377.52 71
3377.66 68
3377.79 66
3377.92 66
3378.06 66
3378.19 68
3378.32 69
3378.46 70
3378.59 70
3378.72 69
3378.86 68
3378.99 66
3379.12 65
3379.26 65
3379.39 65
3379.52 66
3379.66 67
3379.79 66
3379.92 64
3380.06 60
3380.19 57
3380.32 54
3380.46 54
3380.59 57
3380.72 62
3380.86 70
3380.99 79
3381.12 88
3381.26 97
3381.39 105
3381.52 112
3381.66 120
3381.79 128
3381.92 135
3382.06 140
3382.19 142
3382.32 139
3382.46 132
3382.59 122
3382.72 109
3382.86 97
3382.99 86
3383.12 78
3383.26 73
3383.39 70
3383.52 67
3383.66 62
3383.79 56
3383.92 47
3384.06 36
3384.19 24
3384.32 13
3384.46 4
3384.59 0
3384.72 0
3384.86 0
3384.99 0
3385.12 0
3385.26 0
3385.39 0
3385.52 2
3385.66 10
3385.79 19
3385.92 28
3386.06 36
3386.19 40
3386.32 41
3386.46 40
3386.59 37
3386.72 33
3386.86 31
3386.99 30
3387.12 32
3387.26 35
3387.39 39
3387.52 43
3387.66 47
3387.79 51
3387.93 52
3388.06 53
3388.19 52
3388.33 50
3388.46 46
3388.59 43
3388.73 40
3388.86 39
3388.99 39
3389.13 41
3389.26 45
3389.39 51
3389.53 57
3389.66 64
3389.79 70
3389.93 74
3390.06 77
3390.19 78
3390.33 77
3390.46 74
3390.60 71
3390.73 68
3390.86 67
3391.00 67
3391.13 71
3391.26 77
3391.40 86
3391.53 96
3391.66 106
3391.80 116
3391.93 123
3392.06 127
3392.20 128
3392.33 127
3392.46 123
3392.60 119
3392.73 113
3392.87 108
3393.00 104
3393.13 101
3393.27 99
3393.40 99
3393.53 101
3393.67 105
3393.80 109
3393.93 114
3394.07 119
3394.20 123
3394.33 125
3394.47 126
3394.60 123
3394.74 118
3394.87 111
3395.00 103
3395.14 95
3395.27 90
3395.40 88
3395.54 92
3395.67 100
3395.80 112
3395.94 127
3396.07 142
3396.20 155
3396.34 164
3396.47 168
3396.61 166
3396.74 158
3396.87 146
3397.01 130
3397.14 114
3397.27 99
3397.41 86
3397.54 76
3397.68 70
3397.81 67
3397.94 67
3398.08 70
3398.21 76
3398.34 82
3398.48 89
3398.61 95
3398.74 99
3398.88 101
3399.01 100
3399.15 96
3399.28 90
3399.41 82
3399.55 73
3399.68 63
3399.81 55
3399.95 48
3400.08 46
3400.21 47
3400.35 52
3400.48 61
3400.62 73
3400.75 85
3400.88 96
3401.02 105
3401.15 111
3401.28 114
3401.42 114
3401.55 114
3401.69 113
3401.82 112
3401.95 110
3402.09 107
3402.22 101
3402.35 92
3402.49 81
3402.62 68
3402.76 55
3402.89 44
3403.02 35
3403.16 31
3403.29 30
3403.42 32
3403.56 36
3403.69 41
3403.83 46
3403.96 50
3404.09 53
3404.23 55
3404.36 54
3404.49 52
3404.63 50
3404.76 47
3404.90 45
3405.03 45
3405.16 47
3405.30 50
3405.43 55
3405.57 59
3405.70 63
3405.83 65
3405.97 65
3406.10 63
3406.23 59
3406.37 54
3406.50 50
3406.64 46
3406.77 45
3406.90 45
3407.04 47
3407.17 50
3407.31 52
3407.44 53
3407.57 50
3407.71 46
3407.84 41
3407.97 35
3408.11 30
3408.24 27
3408.38 26
3408.51 26
3408.64 26
3408.78 27
3408.91 27
3409.05 27
3409.18 28
3409.31 30
3409.45 32
3409.58 33
3409.71 33
3409.85 33
3409.98 31
3410.12 28
3410.25 26
3410.38 24
3410.52 23
3410.65 22
3410.79 20
3410.92 18
3411.05 14
3411.19 9
3411.32 5
3411.46 1
3411.59 0
3411.72 0
3411.86 1
3411.99 4
3412.13 8
3412.26 12
3412.39 15
3412.53 16
3412.66 17
3412.79 17
3412.93 16
3413.06 14
3413.20 13
3413.33 13
3413.46 14
3413.60 17
3413.73 20
3413.87 23
3414.00 26
3414.13 28
3414.27 29
3414.40 30
3414.54 31
3414.67 32
3414.80 33
3414.94 33
3415.07 34
3415.21 33
3415.34 33
3415.47 31
3415.61 29
3415.74 26
3415.88 23
3416.01 18
3416.14 14
3416.28 8
3416.41 3
3416.55 0
3416.68 0
3416.81 0
3416.95 0
3417.08 0
3417.22 0
3417.35 0
3417.48 0
3417.62 0
3417.75 1
3417.89 5
3418.02 10
3418.16 17
3418.29 25
3418.42 33
3418.56 42
3418.69 51
3418.83 59
3418.96 65
3419.09 70
3419.23 73
3419.36 73
3419.50 70
3419.63 63
3419.76 54
3419.90 44
3420.03 35
3420.17 29
3420.30 26
3420.43 26
3420.57 30
3420.70 36
3420.84 41
3420.97 44
3421.11 45
3421.24 41
3421.37 35
3421.51 27
3421.64 18
3421.78 10
3421.91 3
3422.04 0
3422.18 0
3422.31 0
3422.45 0
3422.58 0
3422.71 0
3422.85 0
3422.98 0
3423.12 0
3423.25 0
3423.39 2
3423.52 5
3423.65 7
3423.79 10
3423.92 13
3424.06 17
3424.19 21
3424.32 25
3424.46 28
3424.59 31
3424.73 31
3424.86 30
3425.00 27
3425.13 24
3425.26 22
3425.40 22
3425.53 25
3425.67 30
3425.80 36
3425.93 42
3426.07 47
3426.20 51
3426.34 53
3426.47 55
3426.61 57
3426.74 61
3426.87 64
3427.01 67
3427.14 68
3427.28 68
3427.41 66
3427.55 63
3427.68 60
3427.81 57
3427.95 56
3428.08 55
3428.22 55
3428.35 55
3428.49 54
3428.62 53
3428.75 53
3428.89 53
3429.02 54
3429.16 54
3429.29 55
3429.43 57
3429.56 58
3429.69 60
3429.83 62
3429.96 64
3430.10 66
3430.23 67
3430.37 66
3430.50 63
3430.63 58
3430.77 51
3430.90 43
3431.04 33
3431.17 25
3431.31 18
3431.44 13
3431.57 11
3431.71 11
3431.84 13
3431.98 17
3432.11 21
3432.25 27
3432.38 33
3432.51 40
3432.65 47
3432.78 54
3432.92 62
3433.05 69
3433.19 77
3433.32 83
3433.45 89
3433.59 94
3433.72 98
3433.86 101
3433.99 104
3434.13 108
3434.26 113
3434.40 118
3434.53 124
3434.66 130
3434.80 137
3434.93 144
3435.07 150
3435.20 156
3435.34 162
3435.47 166
3435.60 168
3435.74 166
3435.87 161
3436.01 151
3436.14 138
3436.28 122
3436.41 107
3436.55 93
3436.68 83
3436.81 76
3436.95 72
3437.08 71
3437.22 71
3437.35 71
3437.49 72
3437.62 72
3437.76 72
3437.89 72
3438.02 72
3438.16 73
3438.29 73
3438.43 72
3438.56 70
3438.70 66
3438.83 63
3438.97 60
3439.10 57
3439.23 56
3439.37 57
3439.50 58
3439.64 60
3439.77 62
3439.91 63
3440.04 64
3440.18 64
3440.31 63
3440.44 63
3440.58 62
3440.71 61
3440.85 59
3440.98 56
3441.12 53
3441.25 47
3441.39 41
3441.52 33
3441.66 26
3441.79 21
3441.92 18
3442.06 18
3442.19 22
3442.33 28
3442.46 35
3442.60 43
3442.73 51
3442.87 57
3443.00 63
3443.14 69
3443.27 74
3443.40 80
3443.54 86
3443.67 92
3443.81 97
3443.94 101
3444.08 104
3444.21 104
3444.35 101
3444.48 97
3444.62 90
3444.75 82
3444.88 75
3445.02 67
3445.15 62
3445.29 59
3445.42 59
3445.56 61
3445.69 64
3445.83 67
3445.96 69
3446.10 70
3446.23 71
3446.37 71
3446.50 72
3446.63 74
3446.77 77
3446.90 81
3447.04 84
3447.17 87
3447.31 90
3447.44 93
3447.58 96
3447.71 100
3447.85 104
3447.98 108
3448.12 110
3448.25 109
3448.38 105
3448.52 98
3448.65 88
3448.79 77
3448.92 65
3449.06 55
3449.19 45
3449.33 36
3449.46 28
3449.60 20
3449.73 15
3449.87 11
3450.00 9
3450.14 10
3450.27 14
3450.40 20
3450.54 28
3450.67 37
3450.81 47
3450.94 57
3451.08 67
3451.21 75
3451.35 83
3451.48 87
3451.62 88
3451.75 85
3451.89 80
3452.02 74
3452.16 70
3452.29 68
3452.43 69
3452.56 74
3452.69 81
3452.83 89
3452.96 96
3453.10 103
3453.23 108
3453.37 112
3453.50 116
3453.64 119
3453.77 122
3453.91 123
3454.04 121
3454.18 115
3454.31 106
3454.45 95
3454.58 83
3454.72 71
3454.85 63
3454.99 58
3455.12 57
3455.26 60
3455.39 67
3455.52 75
3455.66 85
3455.79 97
3455.93 110
3456.06 126
3456.20 144
3456.33 164
3456.47 186
3456.60 207
3456.74 226
3456.87 242
3457.01 254
3457.14 263
3457.28 269
3457.41 274
3457.55 279
3457.68 284
3457.82 290
3457.95 298
3458.09 307
3458.22 318
3458.36 329
3458.49 340
3458.63 350
3458.76 359
3458.90 366
3459.03 369
3459.17 368
3459.30 363
3459.43 355
3459.57 343
3459.70 331
3459.84 319
3459.97 308
3460.11 298
3460.24 290
3460.38 283
3460.51 275
3460.65 266
3460.78 256
3460.92 244
3461.05 231
3461.19 218
3461.32 205
3461.46 194
3461.59 183
3461.73 172
3461.86 160
3462.00 149
3462.13 137
3462.27 125
3462.40 112
3462.54 98
3462.67 83
3462.81 66
3462.94 48
3463.08 29
3463.21 12
3463.35 0
3463.48 0
3463.62 0
3463.75 0
3463.89 0
3464.02 8
3464.16 19
3464.29 29
3464.43 36
3464.56 43
3464.70 48
3464.83 52
3464.97 55
3465.10 58
3465.24 60
3465.37 61
3465.51 60
3465.64 58
3465.78 56
3465.91 53
3466.05 52
3466.18 52
3466.32 54
3466.45 55
3466.59 57
3466.72 56
3466.86 54
3466.99 50
3467.13 45
3467.26 40
3467.40 37
3467.53 37
3467.67 39
3467.80 43
3467.94 49
3468.07 56
3468.21 61
3468.34 65
3468.48 67
3468.61 67
3468.75 67
3468.88 66
3469.02 65
3469.15 65
3469.29 64
3469.42 62
3469.56 59
3469.69 55
3469.83 47
3469.96 37
3470.10 26
3470.23 14
3470.37 4
3470.50 0
3470.64 0
3470.77 0
3470.91 0
3471.04 0
3471.18 2
3471.31 9
3471.45 15
3471.58 21
3471.72 27
3471.85 33
3471.99 40
3472.12 46
3472.26 52
3472.39 56
3472.53 58
3472.66 57
3472.80 53
3472.93 48
3473.07 43
3473.20 39
3473.34 37
3473.48 37
3473.61 38
3473.75 40
3473.88 40
3474.02 38
3474.15 34
3474.29 28
3474.42 21
3474.56 12
3474.69 4
3474.83 0
3474.96 0
3475.10 0
3475.23 0
3475.37 0
3475.50 0
3475.64 0
3475.77 0
3475.91 1
3476.04 6
3476.18 12
3476.31 18
3476.45 24
3476.58 32
3476.72 39
3476.85 46
3476.99 51
3477.12 55
3477.26 55
3477.40 53
3477.53 48
3477.67 41
3477.80 33
3477.94 26
3478.07 19
3478.21 13
3478.34 10
3478.48 9
3478.61 11
3478.75 15
3478.88 21
3479.02 27
3479.15 35
3479.29 42
3479.42 48
3479.56 53
3479.69 58
3479.83 61
3479.96 64
3480.10 65
3480.24 65
3480.37 64
3480.51 62
3480.64 61
3480.78 60
3480.91 60
3481.05 61
3481.18 63
3481.32 65
3481.45 66
3481.59 68
3481.72 70
3481.86 71
3481.99 73
3482.13 75
3482.26 78
3482.40 80
3482.54 81
3482.67 82
3482.81 82
3482.94 81
3483.08 81
3483.21 81
3483.35 82
3483.48 83
3483.62 84
3483.75 84
3483.89 84
3484.02 83
3484.16 81
3484.29 78
3484.43 74
3484.57 68
3484.70 62
3484.84 53
3484.97 44
3485.11 35
3485.24 27
3485.38 20
3485.51 15
3485.65 13
3485.78 13
3485.92 16
3486.05 20
3486.19 26
3486.33 33
3486.46 42
3486.60 51
3486.73 59
3486.87 67
3487.00 72
3487.14 75
3487.27 76
3487.41 75
3487.54 72
3487.68 68
3487.81 64
3487.95 60
3488.09 58
3488.22 58
3488.36 60
3488.49 64
3488.63 70
3488.76 75
3488.90 79
3489.03 80
3489.17 78
3489.30 73
3489.44 66
3489.58 57
3489.71 48
3489.85 40
3489.98 34
3490.12 30
3490.25 28
3490.39 27
3490.52 25
3490.66 22
3490.79 18
3490.93 12
3491.07 5
3491.20 0
3491.34 0
3491.47 0
3491.61 0
3491.74 1
3491.88 7
3492.01 13
3492.15 17
3492.29 19
3492.42 17
3492.56 14
3492.69 9
3492.83 5
3492.96 3
3493.10 2
3493.23 1
3493.37 2
3493.50 1
3493.64 1
3493.78 0
3493.91 0
3494.05 0
3494.18 0
3494.32 0
3494.45 0
3494.59 0
3494.72 3
3494.86 6
3495.00 9
3495.13 13
3495.27 17
3495.40 22
3495.54 27
3495.67 32
3495.81 37
3495.94 40
3496.08 42
3496.22 43
3496.35 43
3496.49 44
3496.62 45
3496.76 46
3496.89 46
3497.03 47
3497.16 47
3497.30 46
3497.44 44
3497.57 41
3497.71 39
3497.84 38
3497.98 39
3498.11 42
3498.25 47
3498.39 55
3498.52 62
3498.66 69
3498.79 73
3498.93 73
3499.06 70
3499.20 64
3499.33 57
3499.47 50
3499.61 45
3499.74 41
3499.88 41
3500.01 43
3500.15 47
3500.28 54
3500.42 62
3500.56 70
3500.69 77
3500.83 82
3500.96 83
3501.10 81
3501.23 75
3501.37 67
3501.51 58
3501.64 50
3501.78 44
3501.91 40
3502.05 39
3502.18 40
3502.32 44
3502.46 49
3502.59 56
3502.73 63
3502.86 71
3503.00 77
3503.13 81
3503.27 82
3503.41 81
3503.54 76
3503.68 69
3503.81 59
3503.95 48
3504.08 35
3504.22 23
3504.36 12
3504.49 4
3504.63 0
3504.76 0
3504.90 0
3505.03 0
3505.17 1
3505.31 2
3505.44 2
3505.58 0
3505.71 0
3505.85 0
3505.98 0
3506.12 0
3506.26 4
3506.39 14
3506.53 26
3506.66 39
3506.80 51
3506.93 61
3507.07 70
3507.21 78
3507.34 86
3507.48 94
3507.61 103
3507.75 111
3507.89 118
3508.02 123
3508.16 125
3508.29 125
3508.43 121
3508.56 116
3508.70 110
3508.84 104
3508.97 99
3509.11 94
3509.24 90
3509.38 87
3509.52 85
3509.65 84
3509.79 83
3509.92 83
3510.06 84
3510.19 85
3510.33 86
3510.47 86
3510.60 85
3510.74 83
3510.87 80
3511.01 78
3511.15 75
3511.28 74
3511.42 74
3511.55 76
3511.69 78
3511.83 80
3511.96 80
3512.10 78
3512.23 73
3512.37 65
3512.50 56
3512.64 48
3512.78 42
3512.91 42
3513.05 47
3513.18 59
3513.32 75
3513.46 93
3513.59 110
3513.73 124
3513.86 133
3514.00 138
3514.14 139
3514.27 138
3514.41 137
3514.54 137
3514.68 140
3514.82 145
3514.95 151
3515.09 157
3515.22 161
3515.36 163
3515.49 162
3515.63 161
3515.77 157
3515.90 153
3516.04 149
3516.17 145
3516.31 141
3516.45 138
3516.58 137
3516.72 137
3516.85 139
3516.99 142
3517.13 147
3517.26 150
3517.40 153
3517.53 154
3517.67 154
3517.81 152
3517.94 149
3518.08 145
3518.21 141
3518.35 137
3518.49 133
3518.62 128
3518.76 123
3518.89 118
3519.03 113
3519.17 109
3519.30 106
3519.44 105
3519.57 106
3519.71 109
3519.85 113
3519.98 118
3520.12 122
3520.26 126
3520.39 128
3520.53 129
3520.66 128
3520.80 126
3520.94 121
3521.07 116
3521.21 109
3521.34 102
3521.48 97
3521.62 92
3521.75 89
3521.89 87
3522.02 85
3522.16 83
3522.30 80
3522.43 75
3522.57 70
3522.70 65
3522.84 61
3522.98 58
3523.11 57
3523.25 55
3523.38 52
3523.52 48
3523.66 43
3523.79 37
3523.93 32
3524.07 31
3524.20 32
3524.34 37
3524.47 44
3524.61 53
3524.75 62
3524.88 71
3525.02 80
3525.15 91
3525.29 102
3525.43 114
3525.56 127
3525.70 140
3525.84 151
3525.97 159
3526.11 165
3526.24 167
3526.38 166
3526.52 164
3526.65 161
3526.79 157
3526.92 153
3527.06 148
3527.20 142
3527.33 135
3527.47 125
3527.61 113
3527.74 99
3527.88 85
3528.01 70
3528.15 57
3528.29 46
3528.42 36
3528.56 28
3528.70 21
3528.83 15
3528.97 10
3529.10 6
3529.24 2
3529.38 0
3529.51 0
3529.65 0
3529.78 0
3529.92 0
3530.06 0
3530.19 0
3530.33 0
3530.47 0
3530.60 0
3530.74 2
3530.87 5
3531.01 7
3531.15 10
3531.28 13
3531.42 16
3531.56 19
3531.69 22
3531.83 26
3531.96 29
3532.10 33
3532.24 39
3532.37 46
3532.51 55
3532.65 64
3532.78 73
3532.92 80
3533.06 82
3533.19 80
3533.33 74
3533.46 63
3533.60 51
3533.74 39
3533.87 30
3534.01 24
3534.15 22
3534.28 23
3534.42 28
3534.55 33
3534.69 38
3534.83 43
3534.96 46
3535.10 48
3535.24 49
3535.37 50
3535.51 52
3535.65 55
3535.78 59
3535.92 64
3536.05 70
3536.19 76
3536.33 81
3536.46 86
3536.60 91
3536.74 95
3536.87 99
3537.01 102
3537.15 106
3537.28 110
3537.42 115
3537.55 119
3537.69 123
3537.83 128
3537.96 132
3538.10 136
3538.24 140
3538.37 143
3538.51 145
3538.65 145
3538.78 141
3538.92 134
3539.05 124
3539.19 112
3539.33 99
3539.46 88
3539.60 81
3539.74 79
3539.87 83
3540.01 91
3540.15 102
3540.28 115
3540.42 127
3540.56 137
3540.69 145
3540.83 149
3540.96 151
3541.10 152
3541.24 151
3541.37 150
3541.51 147
3541.65 143
3541.78 138
3541.92 131
3542.06 124
3542.19 116
3542.33 108
3542.47 102
3542.60 96
3542.74 93
3542.88 92
3543.01 94
3543.15 99
3543.28 106
3543.42 114
3543.56 122
3543.69 128
3543.83 130
3543.97 130
3544.10 126
3544.24 122
3544.38 118
3544.51 115
3544.65 116
3544.79 119
3544.92 123
3545.06 128
3545.20 132
3545.33 133
3545.47 130
3545.61 125
3545.74 118
3545.88 110
3546.02 103
3546.15 97
3546.29 94
3546.42 92
3546.56 91
3546.70 91
3546.83 90
3546.97 88
3547.11 85
3547.24 81
3547.38 77
3547.52 74
3547.65 71
3547.79 69
3547.93 66
3548.06 62
3548.20 57
3548.34 50
3548.47 41
3548.61 31
3548.75 19
3548.88 7
3549.02 0
3549.16 0
3549.29 0
3549.43 0
3549.57 0
3549.70 0
3549.84 0
3549.98 0
3550.11 6
3550.25 14
3550.39 20
3550.52 26
3550.66 31
3550.80 36
3550.93 42
3551.07 49
3551.21 57
3551.34 66
3551.48 74
3551.62 81
3551.75 86
3551.89 88
3552.03 88
3552.16 84
3552.30 78
3552.44 71
3552.57 63
3552.71 57
3552.85 53
3552.98 54
3553.12 59
3553.26 67
3553.39 77
3553.53 85
3553.67 90
3553.80 90
3553.94 85
3554.08 74
3554.21 60
3554.35 45
3554.49 30
3554.62 16
3554.76 5
3554.90 0
3555.03 0
3555.17 0
3555.31 0
3555.44 0
3555.58 2
3555.72 12
3555.85 24
3555.99 36
3556.13 48
3556.26 57
3556.40 63
3556.54 64
3556.67 61
3556.81 53
3556.95 44
3557.08 32
3557.22 22
3557.36 13
3557.49 7
3557.63 3
3557.77 1
3557.90 0
3558.04 0
3558.18 0
3558.31 0
3558.45 0
3558.59 0
3558.73 0
3558.86 0
3559.00 0
3559.14 7
3559.27 15
3559.41 22
3559.55 27
3559.68 29
3559.82 27
3559.96 22
3560.09 14
3560.23 5
3560.37 0
3560.50 0
3560.64 0
3560.78 0
3560.91 0
3561.05 0
3561.19 8
3561.32 21
3561.46 34
3561.60 47
3561.74 60
3561.87 72
3562.01 85
3562.15 97
3562.28 109
3562.42 120
3562.56 128
3562.69 133
3562.83 134
3562.97 132
3563.10 128
3563.24 123
3563.38 116
3563.51 109
3563.65 101
3563.79 92
3563.92 82
3564.06 70
3564.20 58
3564.34 47
3564.47 37
3564.61 31
3564.75 28
3564.88 29
3565.02 32
3565.16 36
3565.29 41
3565.43 46
3565.57 49
3565.70 51
3565.84 51
3565.98 51
3566.12 49
3566.25 47
3566.39 42
3566.53 36
3566.66 28
3566.80 19
3566.94 10
3567.07 3
3567.21 0
3567.35 0
3567.49 1
3567.62 8
3567.76 16
3567.90 24
3568.03 32
3568.17 39
3568.31 45
3568.44 50
3568.58 55
3568.72 60
3568.85 65
3568.99 69
3569.13 72
3569.27 74
3569.40 74
3569.54 72
3569.68 69
3569.81 63
3569.95 55
3570.09 46
3570.22 35
3570.36 24
3570.50 14
3570.64 7
3570.77 2
3570.91 1
3571.05 4
3571.18 9
3571.32 15
3571.46 22
3571.59 30
3571.73 39
3571.87 50
3572.01 62
3572.14 77
3572.28 94
3572.42 110
3572.55 125
3572.69 136
3572.83 141
3572.97 139
3573.10 132
3573.24 120
3573.38 105
3573.51 90
3573.65 77
3573.79 68
3573.92 63
3574.06 61
3574.20 61
3574.34 63
3574.47 66
3574.61 68
3574.75 71
3574.88 74
3575.02 77
3575.16 80
3575.30 82
3575.43 82
3575.57 81
3575.71 78
3575.84 74
3575.98 71
3576.12 68
3576.26 67
3576.39 68
3576.53 70
3576.67 71
3576.80 70
3576.94 66
3577.08 57
3577.22 45
3577.35 32
3577.49 19
3577.63 9
3577.76 4
3577.90 4
3578.04 9
3578.18 18
3578.31 30
3578.45 41
3578.59 51
3578.72 58
3578.86 62
3579.00 62
3579.14 60
3579.27 54
3579.41 47
3579.55 41
3579.68 35
3579.82 33
3579.96 35
3580.10 41
3580.23 50
3580.37 62
3580.51 73
3580.65 81
3580.78 83
3580.92 79
3581.06 69
3581.19 55
3581.33 40
3581.47 27
3581.61 17
3581.74 14
3581.88 15
3582.02 20
3582.15 26
3582.29 33
3582.43 39
3582.57 42
3582.70 44
3582.84 43
3582.98 41
3583.12 39
3583.25 37
3583.39 35
3583.53 36
3583.66 39
3583.80 45
3583.94 53
3584.08 63
3584.21 72
3584.35 79
3584.49 84
3584.63 84
3584.76 81
3584.90 74
3585.04 65
3585.17 54
3585.31 43
3585.45 32
3585.59 23
3585.72 15
3585.86 9
3586.00 4
3586.14 1
3586.27 0
3586.41 1
3586.55 4
3586.68 8
3586.82 13
3586.96 17
3587.10 21
3587.23 23
3587.37 23
3587.51 22
3587.65 20
3587.78 18
3587.92 15
3588.06 12
3588.20 9
3588.33 4
3588.47 0
3588.61 0
3588.75 0
3588.88 0
3589.02 0
3589.16 0
3589.29 0
3589.43 0
3589.57 9
3589.71 20
3589.84 30
3589.98 39
3590.12 44
3590.26 47
3590.39 46
3590.53 42
3590.67 37
3590.81 30
3590.94 24
3591.08 18
3591.22 15
3591.36 13
3591.49 13
3591.63 14
3591.77 15
3591.91 17
3592.04 19
3592.18 21
3592.32 23
3592.46 25
3592.59 26
3592.73 27
3592.87 27
3593.00 26
3593.14 25
3593.28 23
3593.42 22
3593.55 22
3593.69 25
3593.83 29
3593.97 35
3594.10 41
3594.24 46
3594.38 49
3594.52 50
3594.65 47
3594.79 41
3594.93 33
3595.07 26
3595.20 21
3595.34 19
3595.48 20
3595.62 23
3595.75 29
3595.89 35
3596.03 42
3596.17 49
3596.30 57
3596.44 66
3596.58 77
3596.72 90
3596.85 103
3596.99 118
3597.13 133
3597.27 147
3597.40 161
3597.54 173
3597.68 182
3597.82 187
3597.95 188
3598.09 184
3598.23 176
3598.37 166
3598.50 154
3598.64 143
3598.78 132
3598.92 124
3599.06 117
3599.19 112
3599.33 108
3599.47 106
3599.61 104
3599.74 102
3599.88 102
3600.02 102
3600.16 101
3600.29 101
3600.43 99
3600.57 98
3600.71 97
3600.84 97
3600.98 100
3601.12 106
3601.26 115
3601.39 125
3601.53 136
3601.67 146
3601.81 153
3601.94 155
3602.08 154
3602.22 149
3602.36 142
3602.49 134
3602.63 126
3602.77 120
3602.91 114
3603.05 110
3603.18 107
3603.32 103
3603.46 99
3603.60 93
3603.73 86
3603.87 77
3604.01 68
3604.15 58
3604.28 48
3604.42 39
3604.56 31
3604.70 24
3604.84 17
3604.97 12
3605.11 8
3605.25 6
3605.39 5
3605.52 6
3605.66 9
3605.80 14
3605.94 19
3606.07 24
3606.21 29
3606.35 32
3606.49 34
3606.63 35
3606.76 37
3606.90 40
3607.04 45
3607.18 53
3607.31 63
3607.45 75
3607.59 86
3607.73 96
3607.86 103
3608.00 105
3608.14 101
3608.28 93
3608.42 82
3608.55 70
3608.69 58
3608.83 48
3608.97 41
3609.10 38
3609.24 37
3609.38 38
3609.52 40
3609.66 42
3609.79 43
3609.93 43
3610.07 42
3610.21 39
3610.34 34
3610.48 28
3610.62 21
3610.76 15
3610.90 10
3611.03 6
3611.17 4
3611.31 3
3611.45 3
3611.58 3
3611.72 1
3611.86 0
3612.00 0
3612.14 0
3612.27 0
3612.41 0
3612.55 0
3612.69 0
3612.82 7
3612.96 20
3613.10 36
3613.24 55
3613.38 75
3613.51 95
3613.65 114
3613.79 129
3613.93 140
3614.07 147
3614.20 148
3614.34 144
3614.48 138
3614.62 129
3614.75 118
3614.89 106
3615.03 94
3615.17 80
3615.31 67
3615.44 54
3615.58 42
3615.72 32
3615.86 25
3616.00 21
3616.13 20
3616.27 21
3616.41 24
3616.55 28
3616.68 33
3616.82 38
3616.96 42
3617.10 46
3617.24 49
3617.37 50
3617.51 51
3617.65 52
3617.79 53
3617.93 55
3618.06 59
3618.20 63
3618.34 67
3618.48 69
3618.62 69
3618.75 66
3618.89 62
3619.03 55
3619.17 48
3619.31 41
3619.44 35
3619.58 29
3619.72 23
3619.86 16
3620.00 9
3620.13 2
3620.27 0
3620.41 0
3620.55 0
3620.68 0
3620.82 0
3620.96 0
3621.10 0
3621.24 0
3621.37 5
3621.51 9
3621.65 13
3621.79 18
3621.93 22
3622.06 27
3622.20 32
3622.34 36
3622.48 38
3622.62 39
3622.75 39
3622.89 38
3623.03 38
3623.17 39
3623.31 40
3623.45 42
3623.58 44
3623.72 47
3623.86 49
3624.00 52
3624.14 55
3624.27 60
3624.41 65
3624.55 71
3624.69 78
3624.83 85
3624.96 91
3625.10 97
3625.24 102
3625.38 106
3625.52 108
3625.65 109
3625.79 108
3625.93 106
3626.07 102
3626.21 97
3626.34 92
3626.48 88
3626.62 83
3626.76 79
3626.90 74
3627.03 69
3627.17 62
3627.31 54
3627.45 46
3627.59 38
3627.73 32
3627.86 27
3628.00 24
3628.14 23
3628.28 24
3628.42 26
3628.55 30
3628.69 35
3628.83 41
3628.97 47
3629.11 55
3629.24 62
3629.38 68
3629.52 74
3629.66 78
3629.80 80
3629.94 82
3630.07 83
3630.21 84
3630.35 84
3630.49 84
3630.63 83
3630.76 80
3630.90 77
3631.04 72
3631.18 66
3631.32 59
3631.46 53
3631.59 47
3631.73 43
3631.87 40
3632.01 38
3632.15 38
3632.28 39
3632.42 39
3632.56 40
3632.70 40
3632.84 39
3632.98 38
3633.11 36
3633.25 33
3633.39 30
3633.53 26
3633.67 22
3633.80 17
3633.94 11
3634.08 4
3634.22 0
3634.36 0
3634.50 0
3634.63 0
3634.77 0
3634.91 0
3635.05 0
3635.19 0
3635.33 12
3635.46 25
3635.60 37
3635.74 47
3635.88 55
3636.02 59
3636.15 61
3636.29 60
3636.43 57
3636.57 52
3636.71 47
3636.85 40
3636.98 34
3637.12 29
3637.26 24
3637.40 22
3637.54 21
3637.68 22
3637.81 24
3637.95 27
3638.09 30
3638.23 33
3638.37 35
3638.51 36
3638.64 38
3638.78 39
3638.92 40
3639.06 42
3639.20 45
3639.34 49
3639.47 53
3639.61 58
3639.75 63
3639.89 70
3640.03 77
3640.17 85
3640.30 95
3640.44 105
3640.58 116
3640.72 128
3640.86 140
3641.00 154
3641.13 167
3641.27 179
3641.41 190
3641.55 198
3641.69 203
3641.83 205
3641.96 204
3642.10 200
3642.24 194
3642.38 186
3642.52 179
3642.66 172
3642.79 167
3642.93 164
3643.07 162
3643.21 163
3643.35 165
3643.49 168
3643.63 172
3643.76 176
3643.90 178
3644.04 180
3644.18 180
3644.32 177
3644.46 171
3644.59 162
3644.73 150
3644.87 135
3645.01 120
3645.15 105
3645.29 93
3645.42 85
3645.56 81
3645.70 80
3645.84 82
3645.98 85
3646.12 89
3646.26 93
3646.39 96
3646.53 100
3646.67 104
3646.81 109
3646.95 115
3647.09 121
3647.22 128
3647.36 135
3647.50 141
3647.64 144
3647.78 145
3647.92 144
3648.06 140
3648.19 134
3648.33 129
3648.47 125
3648.61 124
3648.75 125
3648.89 128
3649.03 133
3649.16 137
3649.30 139
3649.44 137
3649.58 133
3649.72 126
3649.86 118
3650.00 111
3650.13 105
3650.27 101
3650.41 100
3650.55 100
3650.69 101
3650.83 101
3650.96 99
3651.10 95
3651.24 89
3651.38 80
3651.52 70
3651.66 59
3651.80 50
3651.93 43
3652.07 38
3652.21 35
3652.35 35
3652.49 36
3652.63 38
3652.77 40
3652.90 42
3653.04 42
3653.18 42
3653.32 40
3653.46 38
3653.60 36
3653.74 34
3653.88 32
3654.01 29
3654.15 25
3654.29 18
3654.43 8
3654.57 0
3654.71 0
3654.85 0
3654.98 0
3655.12 0
3655.26 0
3655.40 0
3655.54 0
3655.68 9
3655.82 19
3655.95 26
3656.09 29
3656.23 30
3656.37 30
3656.51 29
3656.65 29
3656.79 29
3656.93 30
3657.06 31
3657.20 31
3657.34 30
3657.48 30
3657.62 29
3657.76 28
3657.90 28
3658.03 30
3658.17 33
3658.31 37
3658.45 44
3658.59 51
3658.73 59
3658.87 66
3659.01 72
3659.14 76
3659.28 78
3659.42 78
3659.56 77
3659.70 76
3659.84 74
3659.98 73
3660.12 72
3660.25 72
3660.39 73
3660.53 74
3660.67 74
3660.81 74
3660.95 73
3661.09 72
3661.23 70
3661.36 68
3661.50 66
3661.64 63
3661.78 60
3661.92 57
3662.06 54
3662.20 50
3662.34 46
3662.47 42
3662.61 39
3662.75 37
3662.89 36
3663.03 37
3663.17 39
3663.31 43
3663.45 49
3663.58 55
3663.72 62
3663.86 67
3664.00 71
3664.14 74
3664.28 75
3664.42 75
3664.56 75
3664.69 74
3664.83 74
3664.97 75
3665.11 76
3665.25 76
3665.39 74
3665.53 71
3665.67 66
3665.81 59
3665.94 49
3666.08 38
3666.22 27
3666.36 17
3666.50 8
3666.64 1
3666.78 0
3666.92 0
3667.05 0
3667.19 0
3667.33 5
3667.47 11
3667.61 18
3667.75 26
3667.89 34
3668.03 44
3668.17 55
3668.30 67
3668.44 81
3668.58 95
3668.72 109
3668.86 122
3669.00 131
3669.14 136
3669.28 137
3669.42 134
3669.55 128
3669.69 121
3669.83 114
3669.97 110
3670.11 108
3670.25 108
3670.39 109
3670.53 109
3670.67 109
3670.80 106
3670.94 102
3671.08 95
3671.22 88
3671.36 79
3671.50 72
3671.64 66
3671.78 62
3671.92 62
3672.06 66
3672.19 71
3672.33 78
3672.47 85
3672.61 89
3672.75 91
3672.89 89
3673.03 84
3673.17 77
3673.31 66
3673.45 55
3673.58 43
3673.72 31
3673.86 22
3674.00 16
3674.14 14
3674.28 16
3674.42 21
3674.56 28
3674.70 34
3674.84 40
3674.97 44
3675.11 45
3675.25 45
3675.39 44
3675.53 42
3675.67 38
3675.81 34
3675.95 27
3676.09 19
3676.23 10
3676.36 0
3676.50 0
3676.64 0
3676.78 0
3676.92 0
3677.06 0
3677.20 0
3677.34 7
3677.48 17
3677.62 25
3677.75 32
3677.89 36
3678.03 39
3678.17 42
3678.31 44
3678.45 46
3678.59 49
3678.73 51
3678.87 51
3679.01 50
3679.15 46
3679.28 40
3679.42 31
3679.56 21
3679.70 11
3679.84 2
3679.98 0
3680.12 0
3680.26 0
3680.40 0
3680.54 0
3680.68 0
3680.81 0
3680.95 2
3681.09 5
3681.23 7
3681.37 8
3681.51 9
3681.65 10
3681.79 11
3681.93 12
3682.07 15
3682.21 18
3682.35 22
3682.48 26
3682.62 32
3682.76 38
3682.90 45
3683.04 53
3683.18 61
3683.32 69
3683.46 78
3683.60 86
3683.74 95
3683.88 103
3684.02 110
3684.15 115
3684.29 118
3684.43 116
3684.57 110
3684.71 100
3684.85 87
3684.99 73
3685.13 58
3685.27 44
3685.41 34
3685.55 25
3685.69 20
3685.82 17
3685.96 16
3686.10 15
3686.24 15
3686.38 15
3686.52 16
3686.66 15
3686.80 15
3686.94 14
3687.08 13
3687.22 12
3687.36 10
3687.50 7
3687.63 5
3687.77 4
3687.91 4
3688.05 5
3688.19 8
3688.33 11
3688.47 16
3688.61 20
3688.75 23
3688.89 25
3689.03 26
3689.17 27
3689.31 28
3689.45 30
3689.58 34
3689.72 38
3689.86 42
3690.00 45
3690.14 47
3690.28 47
3690.42 46
3690.56 45
3690.70 44
3690.84 44
3690.98 45
3691.12 44
3691.26 42
3691.40 38
3691.53 32
3691.67 25
3691.81 18
3691.95 13
3692.09 8
3692.23 6
3692.37 6
3692.51 6
3692.65 7
3692.79 6
3692.93 5
3693.07 3
3693.21 0
3693.35 0
3693.49 0
3693.62 0
3693.76 0
3693.90 0
3694.04 1
3694.18 3
3694.32 3
3694.46 3
3694.60 2
3694.74 1
3694.88 1
3695.02 3
3695.16 7
3695.30 14
3695.44 22
3695.58 30
3695.72 38
3695.85 44
3695.99 49
3696.13 53
3696.27 57
3696.41 61
3696.55 65
3696.69 69
3696.83 73
3696.97 77
3697.11 80
3697.25 83
3697.39 85
3697.53 87
3697.67 90
3697.81 94
3697.95 100
3698.09 107
3698.23 114
3698.36 121
3698.50 127
3698.64 131
3698.78 131
3698.92 128
3699.06 120
3699.20 109
3699.34 95
3699.48 80
3699.62 66
3699.76 53
3699.90 43
3700.04 35
3700.18 31
3700.32 29
3700.46 29
3700.60 29
3700.74 29
3700.88 30
3701.01 31
3701.15 33
3701.29 36
3701.43 40
3701.57 45
3701.71 50
3701.85 56
3701.99 61
3702.13 65
3702.27 69
3702.41 72
3702.55 76
3702.69 80
3702.83 84
3702.97 88
3703.11 94
3703.25 99
3703.39 105
3703.53 111
3703.67 116
3703.81 120
3703.94 124
3704.08 126
3704.22 127
3704.36 127
3704.50 127
3704.64 127
3704.78 127
3704.92 127
3705.06 127
3705.20 126
3705.34 125
3705.48 123
3705.62 120
3705.76 114
3705.90 107
3706.04 98
3706.18 87
3706.32 75
3706.46 61
3706.60 48
3706.74 36
3706.88 27
3707.02 20
3707.16 17
3707.29 18
3707.43 22
3707.57 30
3707.71 39
3707.85 49
3707.99 60
3708.13 71
3708.27 80
3708.41 87
3708.55 92
3708.69 94
3708.83 94
3708.97 93
3709.11 90
3709.25 88
3709.39 86
3709.53 86
3709.67 88
3709.81 91
3709.95 96
3710.09 103
3710.23 112
3710.37 122
3710.51 133
3710.65 143
3710.79 152
3710.93 158
3711.07 159
3711.21 155
3711.34 147
3711.48 136
3711.62 123
3711.76 110
3711.90 98
3712.04 88
3712.18 81
3712.32 78
3712.46 78
3712.60 81
3712.74 87
3712.88 95
3713.02 106
3713.16 117
3713.30 128
3713.44 137
3713.58 145
3713.72 150
3713.86 152
3714.00 151
3714.14 148
3714.28 143
3714.42 135
3714.56 127
3714.70 119
3714.84 112
3714.98 105
3715.12 100
3715.26 97
3715.40 96
3715.54 97
3715.68 99
3715.82 102
3715.96 105
3716.10 107
3716.24 107
3716.38 105
3716.52 100
3716.66 94
3716.80 87
3716.93 80
3717.07 73
3717.21 68
3717.35 66
3717.49 68
3717.63 72
3717.77 78
3717.91 85
3718.05 91
3718.19 95
3718.33 97
3718.47 98
3718.61 98
3718.75 97
3718.89 97
3719.03 96
3719.17 95
3719.31 92
3719.45 88
3719.59 81
3719.73 73
3719.87 64
3720.01 55
3720.15 47
3720.29 42
3720.43 40
3720.57 41
3720.71 43
3720.85 48
3720.99 52
3721.13 56
3721.27 57
3721.41 57
3721.55 55
3721.69 52
3721.83 47
3721.97 44
3722.11 40
3722.25 38
3722.39 36
3722.53 34
3722.67 32
3722.81 30
3722.95 28
3723.09 26
3723.23 24
3723.37 21
3723.51 17
3723.65 13
3723.79 7
3723.93 1
3724.07 0
3724.21 0
3724.35 0
3724.49 0
3724.63 0
3724.77 0
3724.91 0
3725.05 1
3725.19 7
3725.33 13
3725.47 16
3725.61 17
3725.75 16
3725.89 12
3726.03 6
3726.17 1
3726.31 0
3726.45 0
3726.59 0
3726.73 0
3726.87 0
3727.01 0
3727.15 0
3727.29 2
3727.43 8
3727.57 15
3727.71 23
3727.85 32
3727.99 42
3728.13 50
3728.27 56
3728.41 61
3728.55 64
3728.69 67
3728.83 70
3728.97 73
3729.11 76
3729.25 79
3729.39 79
3729.53 76
3729.67 69
3729.81 61
3729.95 50
3730.09 40
3730.23 31
3730.37 24
3730.51 21
3730.65 20
3730.79 23
3730.93 28
3731.07 35
3731.21 43
3731.35 51
3731.49 57
3731.63 62
3731.77 64
3731.91 63
3732.05 60
3732.19 55
3732.33 50
3732.47 46
3732.61 44
3732.75 46
3732.89 51
3733.03 58
3733.17 69
3733.31 80
3733.45 91
3733.59 102
3733.73 111
3733.87 120
3734.01 127
3734.15 132
3734.29 135
3734.43 136
3734.57 132
3734.71 125
3734.85 113
3734.99 98
3735.13 80
3735.27 62
3735.41 46
3735.55 35
3735.69 28
3735.83 29
3735.97 35
3736.11 46
3736.25 60
3736.39 77
3736.53 95
3736.67 113
3736.81 131
3736.95 149
3737.09 166
3737.23 183
3737.37 197
3737.51 210
3737.65 220
3737.79 227
3737.93 231
3738.07 233
3738.21 232
3738.36 227
3738.50 220
3738.64 211
3738.78 200
3738.92 190
3739.06 181
3739.20 175
3739.34 172
3739.48 172
3739.62 174
3739.76 177
3739.90 177
3740.04 175
3740.18 169
3740.32 160
3740.46 151
3740.60 142
3740.74 135
3740.88 133
3741.02 134
3741.16 137
3741.30 142
3741.44 145
3741.58 145
3741.72 142
3741.86 136
3742.00 127
3742.14 117
3742.28 108
3742.42 101
3742.56 96
3742.70 94
3742.84 94
3742.98 94
3743.12 94
3743.26 91
3743.40 87
3743.54 81
3743.68 75
3743.83 68
3743.97 63
3744.11 61
3744.25 61
3744.39 62
3744.53 65
3744.67 68
3744.81 71
3744.95 73
3745.09 74
3745.23 73
3745.37 71
3745.51 68
3745.65 64
3745.79 60
3745.93 57
3746.07 55
3746.21 52
3746.35 50
3746.49 48
3746.63 45
3746.77 42
3746.91 40
3747.05 40
3747.19 42
3747.33 47
3747.47 54
3747.61 64
3747.75 76
3747.90 87
3748.04 98
3748.18 106
3748.32 110
3748.46 112
3748.60 111
3748.74 109
3748.88 108
3749.02 107
3749.16 108
3749.30 109
3749.44 111
3749.58 111
3749.72 109
3749.86 104
3750.00 96
3750.14 86
3750.28 74
3750.42 60
3750.56 47
3750.70 33
3750.84 21
3750.98 9
3751.12 0
3751.27 0
3751.41 0
3751.55 0
3751.69 0
3751.83 1
3751.97 5
3752.11 7
3752.25 7
3752.39 5
3752.53 4
3752.67 4
3752.81 6
3752.95 12
3753.09 19
3753.23 28
3753.37 35
3753.51 40
3753.65 41
3753.79 38
3753.93 33
3754.07 25
3754.21 18
3754.36 11
3754.50 6
3754.64 4
3754.78 3
3754.92 5
3755.06 7
3755.20 10
3755.34 12
3755.48 12
3755.62 10
3755.76 6
3755.90 0
3756.04 0
3756.18 0
3756.32 0
3756.46 0
3756.60 0
3756.74 0
3756.88 0
3757.03 5
3757.17 9
3757.31 11
3757.45 11
3757.59 10
3757.73 8
3757.87 7
3758.01 7
3758.15 10
3758.29 14
3758.43 19
3758.57 26
3758.71 34
3758.85 43
3758.99 51
3759.13 58
3759.27 64
3759.42 68
3759.56 70
3759.70 70
3759.84 67
3759.98 63
3760.12 58
3760.26 53
3760.40 48
3760.54 44
3760.68 42
3760.82 42
3760.96 45
3761.10 51
3761.24 59
3761.38 70
3761.52 81
3761.67 91
3761.81 99
3761.95 104
3762.09 106
3762.23 105
3762.37 102
3762.51 99
3762.65 96
3762.79 93
3762.93 91
3763.07 89
3763.21 87
3763.35 83
3763.49 78
3763.63 73
3763.78 67
3763.92 61
3764.06 55
3764.20 52
3764.34 50
3764.48 51
3764.62 54
3764.76 58
3764.90 63
3765.04 67
3765.18 70
3765.32 68
3765.46 64
3765.60 56
3765.74 47
3765.89 36
3766.03 26
3766.17 18
3766.31 12
3766.45 8
3766.59 7
3766.73 7
3766.87 8
3767.01 9
3767.15 10
3767.29 11
3767.43 9
3767.57 7
3767.72 2
3767.86 0
3768.00 0
3768.14 0
3768.28 0
3768.42 0
3768.56 0
3768.70 1
3768.84 12
3768.98 22
3769.12 31
3769.26 37
3769.40 38
3769.55 36
3769.69 31
3769.83 25
3769.97 19
3770.11 16
3770.25 15
3770.39 17
3770.53 22
3770.67 28
3770.81 34
3770.95 40
3771.09 45
3771.23 49
3771.38 52
3771.52 54
3771.66 57
3771.80 60
3771.94 65
3772.08 73
3772.22 83
3772.36 94
3772.50 105
3772.64 116
3772.78 123
3772.92 128
3773.07 129
3773.21 128
3773.35 125
3773.49 123
3773.63 123
3773.77 124
3773.91 127
3774.05 130
3774.19 132
3774.33 131
3774.47 126
3774.62 116
3774.76 102
3774.90 85
3775.04 68
3775.18 51
3775.32 37
3775.46 28
3775.60 22
3775.74 21
3775.88 24
3776.02 30
3776.17 38
3776.31 47
3776.45 56
3776.59 64
3776.73 71
3776.87 76
3777.01 79
3777.15 80
3777.29 79
3777.43 76
3777.57 73
3777.72 71
3777.86 71
3778.00 74
3778.14 79
3778.28 86
3778.42 94
3778.56 100
3778.70 103
3778.84 102
3778.98 97
3779.12 88
3779.27 76
3779.41 64
3779.55 54
3779.69 47
3779.83 44
3779.97 45
3780.11 49
3780.25 57
3780.39 67
3780.53 78
3780.68 87
3780.82 96
3780.96 102
3781.10 107
3781.24 110
3781.38 113
3781.52 114
3781.66 115
3781.80 114
3781.94 110
3782.09 105
3782.23 98
3782.37 91
3782.51 84
3782.65 80
3782.79 80
3782.93 82
3783.07 86
3783.21 91
3783.36 95
3783.50 97
3783.64 97
3783.78 96
3783.92 94
3784.06 95
3784.20 99
3784.34 107
3784.48 119
3784.62 134
3784.77 150
3784.91 166
3785.05 178
3785.19 187
3785.33 191
3785.47 191
3785.61 189
3785.75 184
3785.89 178
3786.04 173
3786.18 168
3786.32 166
3786.46 167
3786.60 171
3786.74 180
3786.88 194
3787.02 211
3787.16 233
3787.31 258
3787.45 287
3787.59 320
3787.73 357
3787.87 397
3788.01 439
3788.15 481
3788.29 523
3788.43 563
3788.58 598
3788.72 630
3788.86 660
3789.00 689
3789.14 720
3789.28 755
3789.42 794
3789.56 838
3789.70 884
3789.85 928
3789.99 966
3790.13 997
3790.27 1017
3790.41 1028
3790.55 1030
3790.69 1026
3790.83 1020
3790.98 1015
3791.12 1011
3791.26 1010
3791.40 1009
3791.54 1007
3791.68 1002
3791.82 993
3791.96 979
3792.10 959
3792.25 934
3792.39 906
3792.53 876
3792.67 847
3792.81 820
3792.95 796
3793.09 775
3793.23 756
3793.38 738
3793.52 719
3793.66 700
3793.80 678
3793.94 656
3794.08 632
3794.22 609
3794.36 587
3794.51 566
3794.65 547
3794.79 528
3794.93 510
3795.07 493
3795.21 474
3795.35 454
3795.49 433
3795.64 410
3795.78 387
3795.92 364
3796.06 342
3796.20 322
3796.34 304
3796.48 288
3796.62 275
3796.77 263
3796.91 253
3797.05 244
3797.19 235
3797.33 227
3797.47 220
3797.61 212
3797.76 204
3797.90 196
3798.04 188
3798.18 180
3798.32 173
3798.46 169
3798.60 167
3798.74 168
3798.89 171
3799.03 177
3799.17 184
3799.31 190
3799.45 195
3799.59 198
3799.73 197
3799.88 193
3800.02 187
3800.16 178
3800.30 168
3800.44 159
3800.58 149
3800.72 141
3800.86 134
3801.01 127
3801.15 121
3801.29 115
3801.43 108
3801.57 103
3801.71 99
3801.85 96
3802.00 97
3802.14 100
3802.28 105
3802.42 110
3802.56 116
3802.70 120
3802.84 122
3802.99 121
3803.13 118
3803.27 113
3803.41 108
3803.55 104
3803.69 102
3803.83 103
3803.98 106
3804.12 112
3804.26 119
3804.40 126
3804.54 132
3804.68 136
3804.82 135
3804.97 131
3805.11 122
3805.25 109
3805.39 94
3805.53 79
3805.67 64
3805.81 51
3805.96 41
3806.10 35
3806.24 32
3806.38 32
3806.52 35
3806.66 40
3806.80 46
3806.95 53
3807.09 61
3807.23 69
3807.37 76
3807.51 82
3807.65 84
3807.80 84
3807.94 80
3808.08 72
3808.22 60
3808.36 47
3808.50 34
3808.64 21
3808.79 11
3808.93 5
3809.07 3
3809.21 7
3809.35 16
3809.49 28
3809.64 43
3809.78 59
3809.92 75
3810.06 90
3810.20 104
3810.34 116
3810.48 127
3810.63 135
3810.77 140
3810.91 141
3811.05 138
3811.19 132
3811.33 123
3811.48 113
3811.62 101
3811.76 89
3811.90 78
3812.04 68
3812.18 58
3812.32 50
3812.47 44
3812.61 38
3812.75 34
3812.89 30
3813.03 27
3813.17 24
3813.32 22
3813.46 21
3813.60 21
3813.74 24
3813.88 28
3814.02 35
3814.17 42
3814.31 47
3814.45 52
3814.59 53
3814.73 52
3814.87 50
3815.02 47
3815.16 46
3815.30 46
3815.44 47
3815.58 47
3815.72 46
3815.87 42
3816.01 35
3816.15 27
3816.29 20
3816.43 14
3816.57 12
3816.72 14
3816.86 19
3817.00 27
3817.14 34
3817.28 40
3817.42 44
3817.57 46
3817.71 48
3817.85 49
3817.99 52
3818.13 55
3818.27 60
3818.42 64
3818.56 68
3818.70 70
3818.84 70
3818.98 68
3819.12 65
3819.27 61
3819.41 58
3819.55 56
3819.69 56
3819.83 58
3819.97 61
3820.12 67
3820.26 72
3820.40 78
3820.54 83
3820.68 88
3820.82 92
3820.97 95
3821.11 99
3821.25 104
3821.39 111
3821.53 119
3821.68 127
3821.82 135
3821.96 141
3822.10 145
3822.24 146
3822.38 145
3822.53 142
3822.67 138
3822.81 134
3822.95 131
3823.09 128
3823.23 126
3823.38 122
3823.52 116
3823.66 108
3823.80 97
3823.94 83
3824.09 66
3824.23 47
3824.37 27
3824.51 9
3824.65 0
3824.79 0
3824.94 0
3825.08 0
3825.22 0
3825.36 0
3825.50 0
3825.65 0
3825.79 3
3825.93 11
3826.07 20
3826.21 30
3826.35 40
3826.50 49
3826.64 57
3826.78 62
3826.92 63
3827.06 60
3827.21 52
3827.35 42
3827.49 30
3827.63 17
3827.77 6
3827.92 0
3828.06 0
3828.20 0
3828.34 0
3828.48 0
3828.62 0
3828.77 0
3828.91 0
3829.05 0
3829.19 7
3829.33 16
3829.48 25
3829.62 32
3829.76 37
3829.90 40
3830.04 39
3830.19 35
3830.33 29
3830.47 21
3830.61 13
3830.75 5
3830.90 0
3831.04 0
3831.18 0
3831.32 0
3831.46 0
3831.60 4
3831.75 9
3831.89 12
3832.03 12
3832.17 10
3832.31 6
3832.46 1
3832.60 0
3832.74 0
3832.88 0
3833.02 0
3833.17 0
3833.31 0
3833.45 4
3833.59 15
3833.73 28
3833.88 44
3834.02 59
3834.16 74
3834.30 85
3834.44 93
3834.59 95
3834.73 94
3834.87 90
3835.01 86
3835.15 83
3835.30 83
3835.44 85
3835.58 88
3835.72 92
3835.86 95
3836.01 97
3836.15 101
3836.29 106
3836.43 115
3836.57 128
3836.72 144
3836.86 162
3837.00 180
3837.14 196
3837.28 208
3837.43 215
3837.57 216
3837.71 212
3837.85 205
3837.99 197
3838.14 190
3838.28 186
3838.42 186
3838.56 189
3838.71 195
3838.85 202
3838.99 208
3839.13 212
3839.27 213
3839.42 212
3839.56 211
3839.70 209
3839.84 208
3839.98 210
3840.13 213
3840.27 219
3840.41 225
3840.55 233
3840.69 241
3840.84 249
3840.98 258
3841.12 267
3841.26 275
3841.41 283
3841.55 287
3841.69 289
3841.83 287
3841.97 282
3842.12 273
3842.26 263
3842.40 252
3842.54 242
3842.68 234
3842.83 226
3842.97 220
3843.11 212
3843.25 203
3843.40 192
3843.54 179
3843.68 165
3843.82 150
3843.96 135
3844.11 122
3844.25 109
3844.39 97
3844.53 87
3844.67 79
3844.82 73
3844.96 70
3845.10 69
3845.24 70
3845.39 72
3845.53 75
3845.67 76
3845.81 76
3845.95 74
3846.10 71
3846.24 68
3846.38 66
3846.52 66
3846.67 70
3846.81 77
3846.95 88
3847.09 101
3847.23 114
3847.38 126
3847.52 135
3847.66 140
3847.80 140
3847.95 138
3848.09 133
3848.23 129
3848.37 127
3848.51 128
3848.66 132
3848.80 140
3848.94 148
3849.08 156
3849.23 161
3849.37 161
3849.51 158
3849.65 150
3849.80 140
3849.94 128
3850.08 117
3850.22 108
3850.36 101
3850.51 97
3850.65 96
3850.79 97
3850.93 98
3851.08 98
3851.22 97
3851.36 94
3851.50 88
3851.64 81
3851.79 73
3851.93 65
3852.07 58
3852.21 52
3852.36 47
3852.50 42
3852.64 38
3852.78 34
3852.93 32
3853.07 32
3853.21 34
3853.35 37
3853.50 42
3853.64 47
3853.78 51
3853.92 54
3854.06 56
3854.21 57
3854.35 57
3854.49 59
3854.63 60
3854.78 62
3854.92 63
3855.06 64
3855.20 65
3855.35 66
3855.49 68
3855.63 70
3855.77 74
3855.92 78
3856.06 83
3856.20 89
3856.34 93
3856.49 96
3856.63 98
3856.77 98
3856.91 98
3857.05 95
3857.20 92
3857.34 87
3857.48 79
3857.62 70
3857.77 58
3857.91 46
3858.05 33
3858.19 22
3858.34 13
3858.48 6
3858.62 1
3858.76 0
3858.91 0
3859.05 0
3859.19 0
3859.33 0
3859.48 0
3859.62 0
3859.76 0
3859.90 0
3860.05 3
3860.19 10
3860.33 19
3860.47 28
3860.62 36
3860.76 44
3860.90 49
3861.04 52
3861.19 54
3861.33 54
3861.47 53
3861.61 51
3861.76 48
3861.90 44
3862.04 40
3862.18 36
3862.33 32
3862.47 29
3862.61 26
3862.75 23
3862.90 21
3863.04 18
3863.18 16
3863.32 13
3863.47 12
3863.61 11
3863.75 12
3863.89 15
3864.04 19
3864.18 23
3864.32 27
3864.46 29
3864.61 30
3864.75 28
3864.89 24
3865.03 18
3865.18 12
3865.32 7
3865.46 3
3865.60 0
3865.75 0
3865.89 2
3866.03 7
3866.17 15
3866.32 25
3866.46 36
3866.60 47
3866.75 57
3866.89 66
3867.03 74
3867.17 79
3867.32 83
3867.46 86
3867.60 86
3867.74 85
3867.89 81
3868.03 75
3868.17 67
3868.31 59
3868.46 50
3868.60 41
3868.74 34
3868.88 29
3869.03 26
3869.17 26
3869.31 27
3869.45 29
3869.60 34
3869.74 38
3869.88 43
3870.03 48
3870.17 52
3870.31 54
3870.45 54
3870.60 52
3870.74 48
3870.88 43
3871.02 38
3871.17 32
3871.31 26
3871.45 20
3871.59 14
3871.74 8
3871.88 1
3872.02 0
3872.17 0
3872.31 0
3872.45 0
3872.59 0
3872.74 0
3872.88 0
3873.02 1
3873.16 9
3873.31 15
3873.45 19
3873.59 20
3873.74 19
3873.88 17
3874.02 15
3874.16 13
3874.31 14
3874.45 15
3874.59 18
3874.73 22
3874.88 24
3875.02 26
3875.16 26
3875.31 26
3875.45 26
3875.59 28
3875.73 30
3875.88 34
3876.02 38
3876.16 43
3876.30 47
3876.45 50
3876.59 52
3876.73 53
3876.88 54
3877.02 55
3877.16 56
3877.30 57
3877.45 59
3877.59 60
3877.73 60
3877.88 57
3878.02 53
3878.16 45
3878.30 36
3878.45 26
3878.59 17
3878.73 9
3878.87 4
3879.02 3
3879.16 5
3879.30 11
3879.45 18
3879.59 28
3879.73 38
3879.87 48
3880.02 57
3880.16 64
3880.30 68
3880.45 69
3880.59 67
3880.73 63
3880.87 60
3881.02 57
3881.16 55
3881.30 56
3881.45 59
3881.59 62
3881.73 66
3881.87 68
3882.02 71
3882.16 72
3882.30 75
3882.45 78
3882.59 82
3882.73 86
3882.87 89
3883.02 90
3883.16 89
3883.30 86
3883.45 81
3883.59 75
3883.73 70
3883.88 66
3884.02 63
3884.16 62
3884.30 62
3884.45 63
3884.59 63
3884.73 64
3884.88 63
3885.02 60
3885.16 56
3885.30 51
3885.45 46
3885.59 42
3885.73 40
3885.88 40
3886.02 44
3886.16 50
3886.31 57
3886.45 64
3886.59 71
3886.73 77
3886.88 81
3887.02 83
3887.16 84
3887.31 84
3887.45 85
3887.59 85
3887.73 86
3887.88 88
3888.02 90
3888.16 92
3888.31 94
3888.45 98
3888.59 103
3888.74 109
3888.88 115
3889.02 122
3889.16 127
3889.31 131
3889.45 135
3889.59 139
3889.74 143
3889.88 148
3890.02 154
3890.17 160
3890.31 166
3890.45 170
3890.59 171
3890.74 171
3890.88 168
3891.02 165
3891.17 161
3891.31 156
3891.45 152
3891.60 147
3891.74 141
3891.88 134
3892.03 128
3892.17 123
3892.31 120
3892.45 120
3892.60 123
3892.74 129
3892.88 136
3893.03 144
3893.17 149
3893.31 153
3893.46 153
3893.60 151
3893.74 146
3893.89 142
3894.03 137
3894.17 133
3894.31 130
3894.46 128
3894.60 126
3894.74 123
3894.89 118
3895.03 111
3895.17 103
3895.32 94
3895.46 84
3895.60 74
3895.75 66
3895.89 58
3896.03 52
3896.18 47
3896.32 42
3896.46 38
3896.60 32
3896.75 26
3896.89 19
3897.03 13
3897.18 7
3897.32 4
3897.46 4
3897.61 7
3897.75 13
3897.89 22
3898.04 31
3898.18 41
3898.32 51
3898.47 60
3898.61 69
3898.75 75
3898.90 80
3899.04 84
3899.18 85
3899.32 85
3899.47 84
3899.61 80
3899.75 74
3899.90 67
3900.04 58
3900.18 48
3900.33 39
3900.47 31
3900.61 26
3900.76 24
3900.90 26
3901.04 30
3901.19 36
3901.33 43
3901.47 50
3901.62 57
3901.76 63
3901.90 70
3902.05 78
3902.19 88
3902.33 99
3902.48 110
3902.62 121
3902.76 129
3902.91 134
3903.05 135
3903.19 133
3903.34 129
3903.48 126
3903.62 125
3903.77 126
3903.91 131
3904.05 136
3904.19 142
3904.34 145
3904.48 145
3904.62 142
3904.77 136
3904.91 128
3905.05 121
3905.20 116
3905.34 112
3905.48 110
3905.63 108
3905.77 105
3905.91 99
3906.06 92
3906.20 83
3906.34 75
3906.49 70
3906.63 67
3906.77 69
3906.92 73
3907.06 80
3907.20 87
3907.35 93
3907.49 98
3907.63 99
3907.78 98
3907.92 93
3908.06 85
3908.21 75
3908.35 64
3908.49 52
3908.64 40
3908.78 30
3908.92 23
3909.07 20
3909.21 21
3909.35 25
3909.50 32
3909.64 42
3909.78 53
3909.93 66
3910.07 79
3910.22 91
3910.36 102
3910.50 112
3910.65 119
3910.79 124
3910.93 126
3911.08 128
3911.22 128
3911.36 128
3911.51 129
3911.65 129
3911.79 130
3911.94 131
3912.08 131
3912.22 129
3912.37 126
3912.51 121
3912.65 114
3912.80 108
3912.94 101
3913.08 96
3913.23 93
3913.37 91
3913.51 92
3913.66 93
3913.80 94
3913.94 95
3914.09 94
3914.23 92
3914.37 90
3914.52 88
3914.66 88
3914.81 88
3914.95 90
3915.09 92
3915.24 94
3915.38 96
3915.52 99
3915.67 102
3915.81 106
3915.95 111
3916.10 118
3916.24 126
3916.38 132
3916.53 135
3916.67 136
3916.81 133
3916.96 127
3917.10 120
3917.24 113
3917.39 107
3917.53 102
3917.68 97
3917.82 92
3917.96 86
3918.11 77
3918.25 67
3918.39 56
3918.54 45
3918.68 35
3918.82 27
3918.97 21
3919.11 18
3919.25 16
3919.40 16
3919.54 17
3919.68 18
3919.83 19
3919.97 19
3920.12 20
3920.26 21
3920.40 21
3920.55 21
3920.69 21
3920.83 21
3920.98 21
3921.12 20
3921.26 20
3921.41 19
3921.55 19
3921.69 19
3921.84 19
3921.98 21
3922.13 23
3922.27 25
3922.41 27
3922.56 27
3922.70 27
3922.84 24
3922.99 21
3923.13 16
3923.27 12
3923.42 7
3923.56 4
3923.71 2
3923.85 0
3923.99 0
3924.14 0
3924.28 1
3924.42 1
3924.57 2
3924.71 4
3924.85 5
3925.00 6
3925.14 7
3925.29 6
3925.43 5
3925.57 1
3925.72 0
3925.86 0
3926.00 0
3926.15 0
3926.29 0
3926.44 0
3926.58 0
3926.72 6
3926.87 15
3927.01 24
3927.15 34
3927.30 42
3927.44 48
3927.58 51
3927.73 49
3927.87 44
3928.02 36
3928.16 26
3928.30 17
3928.45 11
3928.59 9
3928.73 11
3928.88 17
3929.02 25
3929.17 34
3929.31 43
3929.45 51
3929.60 57
3929.74 63
3929.88 67
3930.03 71
3930.17 74
3930.32 76
3930.46 77
3930.60 75
3930.75 73
3930.89 69
3931.03 66
3931.18 63
3931.32 62
3931.47 62
3931.61 63
3931.75 66
3931.90 69
3932.04 73
3932.19 78
3932.33 83
3932.47 88
3932.62 94
3932.76 100
3932.90 106
3933.05 111
3933.19 115
3933.34 117
3933.48 119
3933.62 121
3933.77 122
3933.91 124
3934.05 127
3934.20 130
3934.34 135
3934.49 140
3934.63 144
3934.77 148
3934.92 149
3935.06 149
3935.21 146
3935.35 141
3935.49 135
3935.64 128
3935.78 123
3935.92 119
3936.07 116
3936.21 115
3936.36 114
3936.50 112
3936.64 109
3936.79 105
3936.93 99
3937.08 93
3937.22 88
3937.36 82
3937.51 77
3937.65 72
3937.80 67
3937.94 61
3938.08 53
3938.23 46
3938.37 40
3938.51 36
3938.66 36
3938.80 39
3938.95 45
3939.09 53
3939.23 63
3939.38 73
3939.52 84
3939.67 95
3939.81 105
3939.95 114
3940.10 122
3940.24 128
3940.39 132
3940.53 133
3940.67 131
3940.82 126
3940.96 119
3941.11 110
3941.25 101
3941.39 92
3941.54 85
3941.68 80
3941.83 77
3941.97 76
3942.11 77
3942.26 79
3942.40 81
3942.55 81
3942.69 81
3942.83 79
3942.98 76
3943.12 72
3943.27 68
3943.41 65
3943.55 63
3943.70 62
3943.84 61
3943.99 60
3944.13 58
3944.27 54
3944.42 49
3944.56 42
3944.71 34
3944.85 25
3944.99 15
3945.14 6
3945.28 0
3945.43 0
3945.57 0
3945.71 0
3945.86 0
3946.00 0
3946.15 0
3946.29 0
3946.43 0
3946.58 9
3946.72 18
3946.87 27
3947.01 34
3947.15 40
3947.30 43
3947.44 45
3947.59 45
3947.73 45
3947.87 47
3948.02 50
3948.16 55
3948.31 61
3948.45 68
3948.60 75
3948.74 79
3948.88 81
3949.03 79
3949.17 73
3949.32 66
3949.46 58
3949.60 51
3949.75 47
3949.89 46
3950.04 49
3950.18 56
3950.32 65
3950.47 76
3950.61 89
3950.76 102
3950.90 114
3951.05 127
3951.19 138
3951.33 148
3951.48 157
3951.62 167
3951.77 178
3951.91 192
3952.05 208
3952.20 227
3952.34 249
3952.49 271
3952.63 292
3952.77 311
3952.92 327
3953.06 340
3953.21 350
3953.35 356
3953.50 359
3953.64 358
3953.78 354
3953.93 348
3954.07 339
3954.22 328
3954.36 318
3954.51 309
3954.65 300
3954.79 292
3954.94 285
3955.08 277
3955.23 267
3955.37 255
3955.51 241
3955.66 226
3955.80 210
3955.95 194
3956.09 180
3956.24 168
3956.38 159
3956.52 153
3956.67 148
3956.81 145
3956.96 142
3957.10 138
3957.25 131
3957.39 123
3957.53 114
3957.68 105
3957.82 99
3957.97 96
3958.11 97
3958.26 100
3958.40 104
3958.54 108
3958.69 109
3958.83 108
3958.98 103
3959.12 96
3959.27 86
3959.41 75
3959.55 63
3959.70 52
3959.84 41
3959.99 31
3960.13 24
3960.28 20
3960.42 20
3960.56 24
3960.71 30
3960.85 38
3961.00 46
3961.14 52
3961.29 57
3961.43 59
3961.57 60
3961.72 59
3961.86 58
3962.01 58
3962.15 59
3962.30 61
3962.44 63
3962.58 65
3962.73 64
3962.87 60
3963.02 52
3963.16 41
3963.31 27
3963.45 14
3963.60 3
3963.74 0
3963.88 0
3964.03 0
3964.17 0
3964.32 0
3964.46 3
3964.61 6
3964.75 9
3964.89 11
3965.04 12
3965.18 15
3965.33 18
3965.47 23
3965.62 27
3965.76 30
3965.91 33
3966.05 34
3966.19 34
3966.34 34
3966.48 33
3966.63 32
3966.77 30
3966.92 29
3967.06 27
3967.21 25
3967.35 23
3967.49 22
3967.64 22
3967.78 22
3967.93 20
3968.07 17
3968.22 11
3968.36 2
3968.51 0
3968.65 0
3968.79 0
3968.94 0
3969.08 0
3969.23 0
3969.37 0
3969.52 9
3969.66 22
3969.81 32
3969.95 38
3970.09 41
3970.24 42
3970.38 42
3970.53 41
3970.67 38
3970.82 34
3970.96 28
3971.11 20
3971.25 12
3971.40 4
3971.54 0
3971.68 0
3971.83 0
3971.97 1
3972.12 5
3972.26 9
3972.41 12
3972.55 15
3972.70 18
3972.84 22
3972.98 27
3973.13 33
3973.27 39
3973.42 45
3973.56 50
3973.71 54
3973.85 57
3974.00 60
3974.14 63
3974.29 65
3974.43 68
3974.58 70
3974.72 72
3974.86 74
3975.01 76
3975.15 77
3975.30 77
3975.44 76
3975.59 74
3975.73 71
3975.88 67
3976.02 63
3976.17 61
3976.31 60
3976.45 61
3976.60 64
3976.74 68
3976.89 71
3977.03 73
3977.18 74
3977.32 73
3977.47 72
3977.61 70
3977.76 69
3977.90 69
3978.05 70
3978.19 71
3978.33 73
3978.48 75
3978.62 78
3978.77 81
3978.91 85
3979.06 89
3979.20 93
3979.35 97
3979.49 100
3979.64 101
3979.78 99
3979.93 96
3980.07 89
3980.22 79
3980.36 67
3980.50 53
3980.65 38
3980.79 24
3980.94 13
3981.08 4
3981.23 0
3981.37 0
3981.52 5
3981.66 14
3981.81 26
3981.95 41
3982.10 56
3982.24 71
3982.39 82
3982.53 88
3982.68 87
3982.82 80
3982.96 68
3983.11 52
3983.25 35
3983.40 19
3983.54 7
3983.69 0
3983.83 0
3983.98 0
3984.12 0
3984.27 3
3984.41 8
3984.56 13
3984.70 19
3984.85 24
3984.99 28
3985.14 31
3985.28 32
3985.43 33
3985.57 31
3985.71 29
3985.86 27
3986.00 25
3986.15 24
3986.29 24
3986.44 27
3986.58 32
3986.73 38
3986.87 47
3987.02 55
3987.16 61
3987.31 66
3987.45 67
3987.60 64
3987.74 59
3987.89 52
3988.03 43
3988.18 34
3988.32 25
3988.47 15
3988.61 7
3988.76 0
3988.90 0
3989.05 0
3989.19 0
3989.33 0
3989.48 0
3989.62 2
3989.77 5
3989.91 8
3990.06 9
3990.20 10
3990.35 9
3990.49 8
3990.64 7
3990.78 6
3990.93 5
3991.07 4
3991.22 3
3991.36 2
3991.51 1
3991.65 0
3991.80 0
3991.94 0
3992.09 0
3992.23 0
3992.38 0
3992.52 2
3992.67 5
3992.81 9
3992.96 13
3993.10 18
3993.25 23
3993.39 28
3993.54 32
3993.68 36
3993.83 40
3993.97 44
3994.12 50
3994.26 55
3994.41 61
3994.55 65
3994.70 68
3994.84 68
3994.99 65
3995.13 60
3995.28 55
3995.42 51
3995.57 48
3995.71 47
3995.86 47
3996.00 48
3996.15 50
3996.29 51
3996.44 51
3996.58 51
3996.73 50
3996.87 49
3997.02 49
3997.16 50
3997.31 52
3997.45 56
3997.60 60
3997.74 64
3997.88 66
3998.03 66
3998.17 63
3998.32 57
3998.46 48
3998.61 38
3998.76 27
3998.90 18
3999.05 10
3999.19 4
3999.34 0
3999.48 0
3999.63 0
3999.77 0
3999.92 0
4000.06 0
4000.21 3
4000.35 9
4000.50 18
4000.64 30
4000.79 42
4000.93 55
4001.08 65
4001.22 71
4001.37 73
4001.51 69
4001.66 61
4001.80 51
4001.95 42
4002.09 35
4002.24 31
4002.38 29
4002.53 28
4002.67 27
4002.82 25
4002.96 22
4003.11 20
4003.25 18
4003.40 19
4003.54 24
4003.69 32
4003.83 41
4003.98 50
4004.12 58
4004.27 63
4004.41 67
4004.56 69
4004.70 72
4004.85 76
4004.99 82
4005.14 89
4005.28 97
4005.43 103
4005.57 107
4005.72 107
4005.86 103
4006.01 98
4006.15 92
4006.30 88
4006.44 87
4006.59 91
4006.73 99
4006.88 109
4007.02 121
4007.17 131
4007.32 139
4007.46 144
4007.61 145
4007.75 143
4007.90 138
4008.04 131
4008.19 123
4008.33 114
4008.48 105
4008.62 97
4008.77 91
4008.91 87
4009.06 85
4009.20 83
4009.35 81
4009.49 77
4009.64 72
4009.78 64
4009.93 56
4010.07 48
4010.22 40
4010.36 34
4010.51 28
4010.65 24
4010.80 21
4010.95 21
4011.09 23
4011.24 27
4011.38 32
4011.53 37
4011.67 41
4011.82 42
4011.96 40
4012.11 36
4012.25 30
4012.40 26
4012.54 24
4012.69 26
4012.83 30
4012.98 37
4013.12 44
4013.27 49
4013.41 51
4013.56 50
4013.70 45
4013.85 38
4014.00 29
4014.14 20
4014.29 12
4014.43 5
4014.58 0
4014.72 0
4014.87 0
4015.01 0
4015.16 0
4015.30 0
4015.45 0
4015.59 0
4015.74 0
4015.88 2
4016.03 6
4016.18 9
4016.32 10
4016.47 9
4016.61 8
4016.76 7
4016.90 8
4017.05 11
4017.19 17
4017.34 23
4017.48 30
4017.63 34
4017.77 35
4017.92 35
4018.06 32
4018.21 29
4018.36 26
4018.50 25
4018.65 25
4018.79 27
4018.94 30
4019.08 33
4019.23 36
4019.37 40
4019.52 42
4019.66 44
4019.81 46
4019.95 45
4020.10 44
4020.25 41
4020.39 37
4020.54 34
4020.68 32
4020.83 32
4020.97 34
4021.12 38
4021.26 43
4021.41 48
4021.55 53
4021.70 56
4021.84 59
4021.99 62
4022.14 65
4022.28 69
4022.43 75
4022.57 81
4022.72 89
4022.86 95
4023.01 101
4023.15 106
4023.30 109
4023.44 110
4023.59 110
4023.74 109
4023.88 109
4024.03 109
4024.17 109
4024.32 110
4024.46 109
4024.61 108
4024.75 105
4024.90 99
4025.04 93
4025.19 84
4025.34 76
4025.48 67
4025.63 59
4025.77 53
4025.92 48
4026.06 45
4026.21 42
4026.35 40
4026.50 39
4026.65 38
4026.79 39
4026.94 41
4027.08 44
4027.23 49
4027.37 53
4027.52 56
4027.66 59
4027.81 59
4027.96 59
4028.10 57
4028.25 55
4028.39 53
4028.54 52
4028.68 52
4028.83 54
4028.97 57
4029.12 60
4029.27 64
4029.41 69
4029.56 75
4029.70 81
4029.85 88
4029.99 96
4030.14 103
4030.28 109
4030.43 112
4030.58 113
4030.72 111
4030.87 107
4031.01 102
4031.16 97
4031.30 92
4031.45 89
4031.59 85
4031.74 81
4031.89 76
4032.03 71
4032.18 67
4032.32 64
4032.47 63
4032.61 66
4032.76 71
4032.91 79
4033.05 87
4033.20 96
4033.34 104
4033.49 111
4033.63 117
4033.78 123
4033.92 127
4034.07 131
4034.22 133
4034.36 136
4034.51 139
4034.65 143
4034.80 147
4034.94 153
4035.09 159
4035.24 164
4035.38 168
4035.53 170
4035.67 169
4035.82 165
4035.96 158
4036.11 147
4036.26 132
4036.40 114
4036.55 94
4036.69 73
4036.84 53
4036.98 35
4037.13 22
4037.28 12
4037.42 6
4037.57 3
4037.71 1
4037.86 0
4038.00 0
4038.15 0
4038.30 0
4038.44 0
4038.59 0
4038.73 0
4038.88 0
4039.02 9
4039.17 19
4039.32 29
4039.46 38
4039.61 45
4039.75 50
4039.90 54
4040.04 57
4040.19 59
4040.34 60
4040.48 60
4040.63 58
4040.77 55
4040.92 52
4041.06 48
4041.21 45
4041.36 41
4041.50 37
4041.65 32
4041.79 26
4041.94 18
4042.08 9
4042.23 1
4042.38 0
4042.52 0
4042.67 0
4042.81 0
4042.96 0
4043.11 4
4043.25 14
4043.40 25
4043.54 34
4043.69 40
4043.83 44
4043.98 45
4044.13 45
4044.27 45
4044.42 48
4044.56 55
4044.71 66
4044.86 80
4045.00 97
4045.15 114
4045.29 129
4045.44 140
4045.58 147
4045.73 150
4045.88 152
4046.02 154
4046.17 158
4046.31 164
4046.46 171
4046.61 179
4046.75 186
4046.90 189
4047.04 189
4047.19 186
4047.34 179
4047.48 171
4047.63 161
4047.77 152
4047.92 143
4048.06 134
4048.21 125
4048.36 118
4048.50 112
4048.65 108
4048.79 107
4048.94 109
4049.09 114
4049.23 122
4049.38 130
4049.52 138
4049.67 143
4049.82 146
4049.96 145
4050.11 140
4050.25 134
4050.40 126
4050.55 119
4050.69 113
4050.84 109
4050.98 107
4051.13 106
4051.28 107
4051.42 110
4051.57 114
4051.71 119
4051.86 125
4052.00 132
4052.15 139
4052.30 146
4052.44 152
4052.59 157
4052.73 162
4052.88 165
4053.03 166
4053.17 167
4053.32 166
4053.46 162
4053.61 155
4053.76 146
4053.90 136
4054.05 125
4054.19 115
4054.34 109
4054.49 107
4054.63 109
4054.78 116
4054.92 124
4055.07 133
4055.22 139
4055.36 142
4055.51 140
4055.66 134
4055.80 125
4055.95 115
4056.09 105
4056.24 98
4056.39 92
4056.53 88
4056.68 84
4056.82 80
4056.97 76
4057.12 72
4057.26 69
4057.41 67
4057.55 68
4057.70 70
4057.85 75
4057.99 79
4058.14 82
4058.28 84
4058.43 84
4058.58 83
4058.72 82
4058.87 80
4059.01 80
4059.16 82
4059.31 83
4059.45 84
4059.60 84
4059.75 83
4059.89 80
4060.04 78
4060.18 77
4060.33 79
4060.48 83
4060.62 88
4060.77 93
4060.91 96
4061.06 96
4061.21 92
4061.35 85
4061.50 76
4061.64 67
4061.79 57
4061.94 50
4062.08 45
4062.23 43
4062.38 44
4062.52 48
4062.67 53
4062.81 60
4062.96 66
4063.11 71
4063.25 74
4063.40 74
4063.55 73
4063.69 68
4063.84 62
4063.98 54
4064.13 46
4064.28 37
4064.42 28
4064.57 21
4064.71 16
4064.86 14
4065.01 16
4065.15 22
4065.30 32
4065.45 45
4065.59 60
4065.74 74
4065.88 87
4066.03 98
4066.18 104
4066.32 107
4066.47 106
4066.62 104
4066.76 100
4066.91 95
4067.05 89
4067.20 84
4067.35 77
4067.49 71
4067.64 64
4067.79 58
4067.93 52
4068.08 47
4068.22 42
4068.37 38
4068.52 34
4068.66 31
4068.81 29
4068.96 29
4069.10 32
4069.25 37
4069.39 46
4069.54 59
4069.69 73
4069.83 89
4069.98 105
4070.13 119
4070.27 131
4070.42 140
4070.56 145
4070.71 147
4070.86 144
4071.00 140
4071.15 133
4071.30 125
4071.44 117
4071.59 111
4071.74 105
4071.88 101
4072.03 98
4072.17 94
4072.32 90
4072.47 85
4072.61 80
4072.76 73
4072.91 65
4073.05 58
4073.20 51
4073.35 46
4073.49 43
4073.64 43
4073.78 44
4073.93 47
4074.08 51
4074.22 55
4074.37 58
4074.52 60
4074.66 62
4074.81 65
4074.96 69
4075.10 75
4075.25 83
4075.39 94
4075.54 105
4075.69 117
4075.83 128
4075.98 140
4076.13 151
4076.27 161
4076.42 171
4076.57 180
4076.71 188
4076.86 194
4077.00 198
4077.15 199
4077.30 197
4077.44 192
4077.59 185
4077.74 175
4077.88 164
4078.03 152
4078.18 142
4078.32 132
4078.47 124
4078.62 118
4078.76 113
4078.91 109
4079.06 106
4079.20 103
4079.35 101
4079.49 100
4079.64 100
4079.79 101
4079.93 101
4080.08 101
4080.23 98
4080.37 92
4080.52 84
4080.67 75
4080.81 66
4080.96 56
4081.11 48
4081.25 39
4081.40 31
4081.55 22
4081.69 12
4081.84 1
4081.98 0
4082.13 0
4082.28 0
4082.42 0
4082.57 0
4082.72 3
4082.86 15
4083.01 28
4083.16 40
4083.30 49
4083.45 57
4083.60 62
4083.74 64
4083.89 65
4084.04 64
4084.18 62
4084.33 58
4084.48 54
4084.62 50
4084.77 45
4084.92 41
4085.06 36
4085.21 31
4085.36 27
4085.50 23
4085.65 19
4085.80 18
4085.94 18
4086.09 21
4086.23 24
4086.38 28
4086.53 31
4086.67 32
4086.82 31
4086.97 28
4087.11 23
4087.26 18
4087.41 11
4087.55 3
4087.70 0
4087.85 0
4087.99 0
4088.14 0
4088.29 0
4088.43 0
4088.58 0
4088.73 0
4088.87 10
4089.02 24
4089.17 38
4089.31 51
4089.46 63
4089.61 74
4089.75 83
4089.90 92
4090.05 99
4090.19 106
4090.34 111
4090.49 114
4090.63 115
4090.78 115
4090.93 113
4091.07 112
4091.22 113
4091.37 116
4091.51 121
4091.66 127
4091.81 133
4091.95 136
4092.10 135
4092.25 129
4092.39 118
4092.54 105
4092.69 91
4092.83 80
4092.98 71
4093.13 67
4093.27 66
4093.42 67
4093.57 68
4093.71 68
4093.86 67
4094.01 65
4094.15 61
4094.30 58
4094.45 55
4094.59 53
4094.74 52
4094.89 51
4095.03 49
4095.18 46
4095.33 41
4095.48 35
4095.62 28
4095.77 21
4095.92 15
4096.06 10
4096.21 6
4096.36 2
4096.50 0
4096.65 0
4096.80 0
4096.94 0
4097.09 0
4097.24 0
4097.38 0
4097.53 0
4097.68 1
4097.82 6
4097.97 11
4098.12 16
4098.26 19
4098.41 21
4098.56 23
4098.70 24
4098.85 25
4099.00 28
4099.14 31
4099.29 37
4099.44 45
4099.59 54
4099.73 63
4099.88 72
4100.03 80
4100.17 85
4100.32 88
4100.47 87
4100.61 84
4100.76 78
4100.91 71
4101.05 64
4101.20 58
4101.35 54
4101.49 52
4101.64 53
4101.79 54
4101.93 56
4102.08 59
4102.23 61
4102.38 63
4102.52 66
4102.67 69
4102.82 73
4102.96 78
4103.11 84
4103.26 90
4103.40 94
4103.55 97
4103.70 97
4103.84 95
4103.99 91
4104.14 84
4104.29 77
4104.43 70
4104.58 63
4104.73 56
4104.87 52
4105.02 50
4105.17 50
4105.31 54
4105.46 60
4105.61 68
4105.75 76
4105.90 82
4106.05 86
4106.20 86
4106.34 85
4106.49 82
4106.64 80
4106.78 80
4106.93 82
4107.08 88
4107.22 94
4107.37 102
4107.52 109
4107.66 114
4107.81 117
4107.96 119
4108.11 119
4108.25 120
4108.40 122
4108.55 124
4108.69 128
4108.84 133
4108.99 137
4109.13 140
4109.28 141
4109.43 141
4109.58 141
4109.72 141
4109.87 143
4110.02 146
4110.16 152
4110.31 160
4110.46 169
4110.60 179
4110.75 189
4110.90 201
4111.05 213
4111.19 227
4111.34 242
4111.49 258
4111.63 273
4111.78 288
4111.93 300
4112.08 309
4112.22 317
4112.37 323
4112.52 329
4112.66 335
4112.81 342
4112.96 349
4113.10 357
4113.25 366
4113.40 373
4113.55 379
4113.69 384
4113.84 386
4113.99 388
4114.13 391
4114.28 394
4114.43 400
4114.58 408
4114.72 418
4114.87 431
4115.02 445
4115.16 459
4115.31 474
4115.46 488
4115.61 500
4115.75 512
4115.90 521
4116.05 526
4116.19 529
4116.34 528
4116.49 525
4116.64 521
4116.78 517
4116.93 512
4117.08 508
4117.22 503
4117.37 498
4117.52 492
4117.67 485
4117.81 479
4117.96 474
4118.11 470
4118.25 466
4118.40 461
4118.55 455
4118.70 446
4118.84 435
4118.99 423
4119.14 412
4119.28 402
4119.43 395
4119.58 392
4119.73 391
4119.87 390
4120.02 388
4120.17 383
4120.31 374
4120.46 361
4120.61 344
4120.76 326
4120.90 307
4121.05 289
4121.20 272
4121.34 257
4121.49 244
4121.64 233
4121.79 223
4121.93 216
4122.08 211
4122.23 210
4122.38 211
4122.52 215
4122.67 219
4122.82 224
4122.96 226
4123.11 225
4123.26 220
4123.41 212
4123.55 201
4123.70 189
4123.85 177
4124.00 165
4124.14 155
4124.29 145
4124.44 137
4124.58 130
4124.73 124
4124.88 118
4125.03 112
4125.17 107
4125.32 102
4125.47 97
4125.62 94
4125.76 91
4125.91 89
4126.06 89
4126.20 90
4126.35 91
4126.50 91
4126.65 91
4126.79 90
4126.94 87
4127.09 82
4127.24 75
4127.38 66
4127.53 57
4127.68 47
4127.83 39
4127.97 34
4128.12 32
4128.27 33
4128.41 37
4128.56 43
4128.71 49
4128.86 52
4129.00 53
4129.15 51
4129.30 47
4129.45 42
4129.59 39
4129.74 38
4129.89 41
4130.04 47
4130.18 57
4130.33 68
4130.48 80
4130.62 92
4130.77 102
4130.92 110
4131.07 115
4131.21 117
4131.36 117
4131.51 115
4131.66 113
4131.80 111
4131.95 109
4132.10 108
4132.25 109
4132.39 111
4132.54 113
4132.69 114
4132.84 116
4132.98 118
4133.13 120
4133.28 121
4133.43 122
4133.57 122
4133.72 120
4133.87 117
4134.02 111
4134.16 105
4134.31 99
4134.46 94
4134.61 91
4134.75 92
4134.90 95
4135.05 102
4135.20 110
4135.34 120
4135.49 130
4135.64 140
4135.78 150
4135.93 158
4136.08 165
4136.23 171
4136.37 176
4136.52 180
4136.67 183
4136.82 184
4136.96 184
4137.11 182
4137.26 175
4137.41 166
4137.55 152
4137.70 137
4137.85 121
4138.00 107
4138.14 94
4138.29 85
4138.44 80
4138.59 79
4138.74 81
4138.88 86
4139.03 91
4139.18 96
4139.33 99
4139.47 98
4139.62 92
4139.77 83
4139.92 71
4140.06 60
4140.21 50
4140.36 44
4140.51 42
4140.65 43
4140.80 48
4140.95 55
4141.10 61
4141.24 67
4141.39 71
4141.54 74
4141.69 76
4141.83 76
4141.98 77
4142.13 77
4142.28 76
4142.42 75
4142.57 71
4142.72 66
4142.87 60
4143.01 52
4143.16 43
4143.31 35
4143.46 29
4143.60 26
4143.75 26
4143.90 29
4144.05 35
4144.20 44
4144.34 56
4144.49 69
4144.64 84
4144.79 98
4144.93 110
4145.08 119
4145.23 124
4145.38 124
4145.52 120
4145.67 112
4145.82 104
4145.97 95
4146.11 88
4146.26 83
4146.41 80
4146.56 77
4146.71 75
4146.85 71
4147.00 67
4147.15 62
4147.30 58
4147.44 55
4147.59 55
4147.74 57
4147.89 63
4148.03 71
4148.18 81
4148.33 92
4148.48 102
4148.63 112
4148.77 119
4148.92 125
4149.07 128
4149.22 129
4149.36 128
4149.51 125
4149.66 122
4149.81 119
4149.95 114
4150.10 109
4150.25 102
4150.40 93
4150.55 83
4150.69 72
4150.84 63
4150.99 55
4151.14 50
4151.28 49
4151.43 50
4151.58 51
4151.73 52
4151.88 51
4152.02 46
4152.17 38
4152.32 28
4152.47 18
4152.61 10
4152.76 4
4152.91 2
4153.06 3
4153.21 6
4153.35 12
4153.50 17
4153.65 23
4153.80 27
4153.94 31
4154.09 34
4154.24 36
4154.39 35
4154.54 33
4154.68 29
4154.83 23
4154.98 16
4155.13 9
4155.27 2
4155.42 0
4155.57 0
4155.72 0
4155.87 0
4156.01 0
4156.16 4
4156.31 10
4156.46 17
4156.61 26
4156.75 34
4156.90 42
4157.05 49
4157.20 53
4157.34 54
4157.49 52
4157.64 47
4157.79 42
4157.94 37
4158.08 33
4158.23 30
4158.38 28
4158.53 26
4158.68 22
4158.82 16
4158.97 8
4159.12 0
4159.27 0
4159.41 0
4159.56 0
4159.71 0
4159.86 0
4160.01 0
4160.15 0
4160.30 5
4160.45 10
4160.60 13
4160.75 15
4160.89 16
4161.04 16
4161.19 16
4161.34 16
4161.49 16
4161.63 17
4161.78 18
4161.93 19
4162.08 20
4162.23 21
4162.37 22
4162.52 22
4162.67 23
4162.82 23
4162.97 23
4163.11 24
4163.26 23
4163.41 21
4163.56 18
4163.71 15
4163.85 10
4164.00 7
4164.15 5
4164.30 5
4164.44 7
4164.59 11
4164.74 17
4164.89 23
4165.04 30
4165.18 37
4165.33 45
4165.48 54
4165.63 62
4165.78 71
4165.92 78
4166.07 83
4166.22 85
4166.37 83
4166.52 77
4166.67 69
4166.81 59
4166.96 48
4167.11 39
4167.26 32
4167.41 28
4167.55 26
4167.70 27
4167.85 29
4168.00 31
4168.15 34
4168.29 37
4168.44 39
4168.59 41
4168.74 43
4168.89 46
4169.03 48
4169.18 50
4169.33 51
4169.48 53
4169.63 54
4169.77 55
4169.92 56
4170.07 57
4170.22 57
4170.37 56
4170.51 56
4170.66 56
4170.81 56
4170.96 56
4171.11 58
4171.26 61
4171.40 64
4171.55 68
4171.70 74
4171.85 82
4172.00 92
4172.14 102
4172.29 113
4172.44 123
4172.59 130
4172.74 132
4172.88 131
4173.03 126
4173.18 118
4173.33 109
4173.48 100
4173.63 91
4173.77 82
4173.92 73
4174.07 64
4174.22 55
4174.37 46
4174.51 37
4174.66 30
4174.81 26
4174.96 26
4175.11 28
4175.26 32
4175.40 37
4175.55 40
4175.70 41
4175.85 39
4176.00 35
4176.14 31
4176.29 28
4176.44 27
4176.59 28
4176.74 31
4176.89 35
4177.03 39
4177.18 42
4177.33 44
4177.48 44
4177.63 42
4177.77 39
4177.92 36
4178.07 35
4178.22 35
4178.37 38
4178.52 42
4178.66 47
4178.81 51
4178.96 53
4179.11 54
4179.26 53
4179.41 53
4179.55 54
4179.70 57
4179.85 63
4180.00 71
4180.15 81
4180.29 91
4180.44 99
4180.59 104
4180.74 108
4180.89 108
4181.04 107
4181.18 105
4181.33 103
4181.48 100
4181.63 97
4181.78 93
4181.93 88
4182.07 82
4182.22 74
4182.37 66
4182.52 57
4182.67 50
4182.82 44
4182.96 40
4183.11 39
4183.26 39
4183.41 41
4183.56 42
4183.71 45
4183.85 47
4184.00 49
4184.15 51
4184.30 54
4184.45 58
4184.60 62
4184.74 67
4184.89 73
4185.04 80
4185.19 89
4185.34 101
4185.49 113
4185.63 126
4185.78 139
4185.93 151
4186.08 159
4186.23 163
4186.38 164
4186.52 161
4186.67 157
4186.82 152
4186.97 147
4187.12 143
4187.27 140
4187.41 139
4187.56 140
4187.71 142
4187.86 144
4188.01 148
4188.16 151
4188.31 154
4188.45 156
4188.60 157
4188.75 155
4188.90 152
4189.05 147
4189.20 140
4189.34 132
4189.49 123
4189.64 115
4189.79 107
4189.94 99
4190.09 92
4190.23 85
4190.38 76
4190.53 67
4190.68 57
4190.83 48
4190.98 39
4191.13 33
4191.27 31
4191.42 31
4191.57 35
4191.72 42
4191.87 51
4192.02 62
4192.16 73
4192.31 83
4192.46 92
4192.61 99
4192.76 101
4192.91 99
4193.06 94
4193.20 87
4193.35 79
4193.50 72
4193.65 66
4193.80 61
4193.95 57
4194.10 53
4194.24 46
4194.39 38
4194.54 27
4194.69 16
4194.84 6
4194.99 0
4195.13 0
4195.28 0
4195.43 4
4195.58 13
4195.73 24
4195.88 36
4196.03 47
4196.17 58
4196.32 66
4196.47 72
4196.62 75
4196.77 75
4196.92 71
4197.07 65
4197.21 56
4197.36 45
4197.51 35
4197.66 25
4197.81 16
4197.96 9
4198.11 3
4198.25 0
4198.40 0
4198.55 0
4198.70 0
4198.85 0
4199.00 0
4199.15 0
4199.29 0
4199.44 0
4199.59 5
4199.74 14
4199.89 25
4200.04 38
4200.19 51
4200.34 65
4200.48 79
4200.63 90
4200.78 100
4200.93 107
4201.08 112
4201.23 117
4201.38 121
4201.52 124
4201.67 127
4201.82 130
4201.97 133
4202.12 134
4202.27 134
4202.42 132
4202.56 129
4202.71 125
4202.86 121
4203.01 118
4203.16 116
4203.31 117
4203.46 120
4203.61 126
4203.75 134
4203.90 143
4204.05 153
4204.20 162
4204.35 170
4204.50 176
4204.65 180
4204.79 182
4204.94 181
4205.09 178
4205.24 175
4205.39 171
4205.54 168
4205.69 166
4205.84 165
4205.98 166
4206.13 169
4206.28 174
4206.43 178
4206.58 183
4206.73 187
4206.88 191
4207.03 194
4207.17 197
4207.32 200
4207.47 204
4207.62 208
4207.77 212
4207.92 216
4208.07 219
4208.22 223
4208.36 227
4208.51 232
4208.66 238
4208.81 245
4208.96 253
4209.11 261
4209.26 268
4209.41 274
4209.55 278
4209.70 281
4209.85 282
4210.00 280
4210.15 277
4210.30 271
4210.45 264
4210.60 256
4210.75 248
4210.89 241
4211.04 236
4211.19 232
4211.34 231
4211.49 230
4211.64 230
4211.79 230
4211.94 229
4212.08 228
4212.23 226
4212.38 224
4212.53 223
4212.68 222
4212.83 222
4212.98 222
4213.13 221
4213.28 220
4213.42 216
4213.57 212
4213.72 207
4213.87 202
4214.02 197
4214.17 192
4214.32 189
4214.47 187
4214.62 186
4214.76 186
4214.91 187
4215.06 189
4215.21 192
4215.36 194
4215.51 196
4215.66 197
4215.81 196
4215.96 193
4216.10 187
4216.25 180
4216.40 171
4216.55 162
4216.70 154
4216.85 147
4217.00 142
4217.15 139
4217.30 138
4217.44 137
4217.59 135
4217.74 132
4217.89 127
4218.04 120
4218.19 114
4218.34 107
4218.49 102
4218.64 100
4218.78 99
4218.93 101
4219.08 104
4219.23 109
4219.38 115
4219.53 121
4219.68 128
4219.83 136
4219.98 143
4220.13 150
4220.27 155
4220.42 157
4220.57 157
4220.72 154
4220.87 149
4221.02 142
4221.17 133
4221.32 125
4221.47 116
4221.62 109
4221.76 104
4221.91 101
4222.06 99
4222.21 101
4222.36 105
4222.51 112
4222.66 121
4222.81 131
4222.96 143
4223.11 155
4223.25 167
4223.40 177
4223.55 186
4223.70 193
4223.85 198
4224.00 200
4224.15 201
4224.30 201
4224.45 199
4224.60 196
4224.74 192
4224.89 188
4225.04 182
4225.19 176
4225.34 169
4225.49 162
4225.64 157
4225.79 151
4225.94 146
4226.09 141
4226.24 135
4226.38 130
4226.53 125
4226.68 121
4226.83 118
4226.98 117
4227.13 117
4227.28 119
4227.43 122
4227.58 125
4227.73 129
4227.88 132
4228.02 134
4228.17 135
4228.32 134
4228.47 132
4228.62 130
4228.77 128
4228.92 127
4229.07 127
4229.22 130
4229.37 134
4229.52 139
4229.67 145
4229.81 152
4229.96 159
4230.11 164
4230.26 168
4230.41 168
4230.56 166
4230.71 160
4230.86 152
4231.01 142
4231.16 132
4231.31 123
4231.46 115
4231.60 108
4231.75 103
4231.90 98
4232.05 93
4232.20 89
4232.35 85
4232.50 82
4232.65 82
4232.80 85
4232.95 92
4233.10 100
4233.25 109
4233.39 117
4233.54 122
4233.69 124
4233.84 122
4233.99 118
4234.14 113
4234.29 108
4234.44 104
4234.59 103
4234.74 104
4234.89 107
4235.04 113
4235.19 121
4235.33 131
4235.48 141
4235.63 150
4235.78 158
4235.93 162
4236.08 163
4236.23 161
4236.38 157
4236.53 152
4236.68 147
4236.83 145
4236.98 146
4237.13 148
4237.27 152
4237.42 156
4237.57 158
4237.72 158
4237.87 155
4238.02 152
4238.17 149
4238.32 148
4238.47 151
4238.62 156
4238.77 164
4238.92 173
4239.07 180
4239.22 184
4239.36 186
4239.51 184
4239.66 180
4239.81 175
4239.96 171
4240.11 168
4240.26 167
4240.41 168
4240.56 170
4240.71 174
4240.86 178
4241.01 181
4241.16 182
4241.31 180
4241.46 175
4241.60 168
4241.75 159
4241.90 150
4242.05 142
4242.20 137
4242.35 135
4242.50 134
4242.65 136
4242.80 138
4242.95 141
4243.10 144
4243.25 147
4243.40 151
4243.55 155
4243.70 160
4243.85 164
4243.99 167
4244.14 168
4244.29 169
4244.44 167
4244.59 165
4244.74 162
4244.89 159
4245.04 155
4245.19 151
4245.34 146
4245.49 139
4245.64 131
4245.79 121
4245.94 110
4246.09 97
4246.24 84
4246.39 71
4246.54 60
4246.68 52
4246.83 48
4246.98 48
4247.13 52
4247.28 60
4247.43 70
4247.58 81
4247.73 91
4247.88 99
4248.03 105
4248.18 108
4248.33 111
4248.48 113
4248.63 115
4248.78 118
4248.93 120
4249.08 122
4249.23 123
4249.37 122
4249.52 119
4249.67 116
4249.82 111
4249.97 107
4250.12 104
4250.27 101
4250.42 99
4250.57 97
4250.72 95
4250.87 93
4251.02 91
4251.17 89
4251.32 85
4251.47 82
4251.62 78
4251.77 74
4251.92 71
4252.07 69
4252.22 68
4252.37 68
4252.51 68
4252.66 67
4252.81 63
4252.96 57
4253.11 48
4253.26 38
4253.41 27
4253.56 17
4253.71 10
4253.86 5
4254.01 3
4254.16 2
4254.31 2
4254.46 2
4254.61 2
4254.76 3
4254.91 6
4255.06 12
4255.21 21
4255.36 32
4255.51 45
4255.66 58
4255.81 69
4255.96 76
4256.10 80
4256.25 81
4256.40 77
4256.55 71
4256.70 62
4256.85 51
4257.00 39
4257.15 27
4257.30 15
4257.45 6
4257.60 0
4257.75 0
4257.90 0
4258.05 0
4258.20 0
4258.35 0
4258.50 0
4258.65 0
4258.80 0
4258.95 1
4259.10 9
4259.25 20
4259.40 33
4259.55 46
4259.70 58
4259.85 69
4260.00 77
4260.15 82
4260.29 85
4260.44 86
4260.59 88
4260.74 91
4260.89 95
4261.04 101
4261.19 109
4261.34 117
4261.49 123
4261.64 128
4261.79 131
4261.94 132
4262.09 132
4262.24 131
4262.39 129
4262.54 127
4262.69 125
4262.84 122
4262.99 119
4263.14 114
4263.29 109
4263.44 104
4263.59 98
4263.74 94
4263.89 91
4264.04 91
4264.19 94
4264.34 101
4264.49 111
4264.64 124
4264.79 138
4264.94 154
4265.09 170
4265.24 185
4265.39 199
4265.54 211
4265.69 221
4265.83 230
4265.98 238
4266.13 244
4266.28 249
4266.43 254
4266.58 259
4266.73 263
4266.88 268
4267.03 273
4267.18 278
4267.33 284
4267.48 291
4267.63 300
4267.78 310
4267.93 322
4268.08 334
4268.23 346
4268.38 357
4268.53 367
4268.68 374
4268.83 380
4268.98 383
4269.13 384
4269.28 382
4269.43 379
4269.58 372
4269.73 364
4269.88 355
4270.03 345
4270.18 335
4270.33 326
4270.48 318
4270.63 311
4270.78 305
4270.93 299
4271.08 293
4271.23 287
4271.38 280
4271.53 274
4271.68 269
4271.83 265
4271.98 265
4272.13 266
4272.28 270
4272.43 275
4272.58 279
4272.73 281
4272.88 281
4273.03 277
4273.18 269
4273.33 260
4273.48 250
4273.63 240
4273.78 231
4273.93 225
4274.08 220
4274.23 216
4274.38 214
4274.53 213
4274.68 213
4274.83 214
4274.98 218
4275.13 222
4275.28 228
4275.43 233
4275.58 237
4275.73 239
4275.88 239
4276.03 237
4276.18 235
4276.33 234
4276.48 235
4276.63 237
4276.78 243
4276.93 251
4277.08 262
4277.23 274
4277.38 287
4277.53 300
4277.68 313
4277.83 325
4277.98 335
4278.13 345
4278.28 353
4278.43 361
4278.58 369
4278.73 377
4278.88 385
4279.03 397
4279.18 412
4279.33 432
4279.48 457
4279.63 489
4279.78 526
4279.93 569
4280.08 615
4280.23 665
4280.38 717
4280.53 771
4280.68 825
4280.83 878
4280.98 928
4281.13 976
4281.28 1020
4281.43 1061
4281.58 1100
4281.73 1139
4281.88 1181
4282.03 1226
4282.18 1277
4282.33 1333
4282.48 1393
4282.63 1456
4282.78 1519
4282.93 1579
4283.08 1633
4283.23 1679
4283.38 1717
4283.53 1747
4283.68 1771
4283.83 1791
4283.98 1808
4284.13 1824
4284.28 1839
4284.43 1852
4284.58 1860
4284.73 1864
4284.88 1863
4285.03 1856
4285.18 1846
4285.33 1832
4285.48 1815
4285.63 1795
4285.78 1772
4285.93 1743
4286.08 1708
4286.23 1668
4286.38 1624
4286.53 1577
4286.68 1529
4286.83 1482
4286.98 1435
4287.13 1389
4287.28 1342
4287.43 1294
4287.58 1244
4287.73 1192
4287.88 1140
4288.03 1090
4288.18 1043
4288.33 1000
4288.48 962
4288.63 930
4288.78 901
4288.93 875
4289.08 850
4289.23 824
4289.38 796
4289.53 766
4289.68 733
4289.83 698
4289.98 662
4290.13 626
4290.28 592
4290.43 560
4290.58 531
4290.73 506
4290.88 485
4291.04 469
4291.19 456
4291.34 447
4291.49 441
4291.64 438
4291.79 435
4291.94 434
4292.09 433
4292.24 432
4292.39 431
4292.54 430
4292.69 430
4292.84 432
4292.99 436
4293.14 443
4293.29 452
4293.44 464
4293.59 475
4293.74 486
4293.89 493
4294.04 497
4294.19 498
4294.34 496
4294.49 493
4294.64 490
4294.79 490
4294.94 492
4295.09 500
4295.24 511
4295.39 525
4295.54 540
4295.69 555
4295.84 569
4295.99 580
4296.14 588
4296.29 592
4296.44 593
4296.60 592
4296.75 589
4296.90 585
4297.05 579
4297.20 573
4297.35 566
4297.50 558
4297.65 550
4297.80 542
4297.95 535
4298.10 528
4298.25 522
4298.40 517
4298.55 513
4298.70 510
4298.85 506
4299.00 501
4299.15 493
4299.30 482
4299.45 467
4299.60 449
4299.75 428
4299.90 407
4300.05 385
4300.20 365
4300.35 345
4300.50 325
4300.65 305
4300.81 286
4300.96 269
4301.11 255
4301.26 244
4301.41 239
4301.56 238
4301.71 240
4301.86 245
4302.01 251
4302.16 255
4302.31 259
4302.46 260
4302.61 261
4302.76 261
4302.91 262
4303.06 264
4303.21 268
4303.36 272
4303.51 278
4303.66 283
4303.81 288
4303.96 292
4304.11 295
4304.26 295
4304.42 293
4304.57 287
4304.72 279
4304.87 268
4305.02 255
4305.17 242
4305.32 229
4305.47 217
4305.62 206
4305.77 197
4305.92 189
4306.07 181
4306.22 172
4306.37 163
4306.52 155
4306.67 146
4306.82 140
4306.97 136
4307.12 135
4307.27 137
4307.42 141
4307.58 147
4307.73 152
4307.88 156
4308.03 158
4308.18 156
4308.33 151
4308.48 144
4308.63 135
4308.78 125
4308.93 115
4309.08 107
4309.23 99
4309.38 92
4309.53 86
4309.68 81
4309.83 75
4309.98 69
4310.13 64
4310.29 59
4310.44 55
4310.59 54
4310.74 54
4310.89 57
4311.04 62
4311.19 69
4311.34 77
4311.49 85
4311.64 93
4311.79 98
4311.94 102
4312.09 103
4312.24 101
4312.39 98
4312.54 94
4312.69 89
4312.84 83
4313.00 75
4313.15 67
4313.30 57
4313.45 47
4313.60 36
4313.75 25
4313.90 16
4314.05 7
4314.20 0
4314.35 0
4314.50 0
4314.65 0
4314.80 0
4314.95 0
4315.10 0
4315.26 0
4315.41 2
4315.56 6
4315.71 8
4315.86 10
4316.01 11
4316.16 13
4316.31 17
4316.46 22
4316.61 28
4316.76 33
4316.91 36
4317.06 37
4317.21 34
4317.36 29
4317.51 23
4317.67 19
4317.82 18
4317.97 20
4318.12 27
4318.27 38
4318.42 51
4318.57 64
4318.72 75
4318.87 83
4319.02 88
4319.17 90
4319.32 90
4319.47 88
4319.62 85
4319.78 82
4319.93 78
4320.08 73
4320.23 67
4320.38 61
4320.53 53
4320.68 46
4320.83 40
4320.98 36
4321.13 34
4321.28 33
4321.43 34
4321.58 35
4321.74 36
4321.89 36
4322.04 35
4322.19 34
4322.34 33
4322.49 33
4322.64 36
4322.79 40
4322.94 46
4323.09 52
4323.24 58
4323.39 62
4323.54 64
4323.70 63
4323.85 59
4324.00 53
4324.15 47
4324.30 40
4324.45 34
4324.60 29
4324.75 25
4324.90 21
4325.05 19
4325.20 16
4325.35 12
4325.51 8
4325.66 3
4325.81 0
4325.96 0
4326.11 0
4326.26 0
4326.41 0
4326.56 0
4326.71 0
4326.86 1
4327.01 15
4327.16 31
4327.32 47
4327.47 63
4327.62 76
4327.77 84
4327.92 89
4328.07 89
4328.22 86
4328.37 80
4328.52 73
4328.67 65
4328.82 59
4328.97 55
4329.13 52
4329.28 52
4329.43 52
4329.58 54
4329.73 56
4329.88 59
4330.03 61
4330.18 64
4330.33 68
4330.48 72
4330.63 76
4330.79 79
4330.94 81
4331.09 82
4331.24 82
4331.39 80
4331.54 79
4331.69 78
4331.84 77
4331.99 77
4332.14 76
4332.29 75
4332.45 73
4332.60 70
4332.75 68
4332.90 68
4333.05 67
4333.20 68
4333.35 68
4333.50 68
4333.65 66
4333.80 63
4333.96 60
4334.11 57
4334.26 56
4334.41 58
4334.56 61
4334.71 66
4334.86 72
4335.01 78
4335.16 81
4335.31 81
4335.47 77
4335.62 68
4335.77 56
4335.92 43
4336.07 30
4336.22 22
4336.37 21
4336.52 27
4336.67 40
4336.82 58
4336.98 77
4337.13 95
4337.28 110
4337.43 120
4337.58 126
4337.73 129
4337.88 129
4338.03 128
4338.18 127
4338.33 125
4338.49 124
4338.64 124
4338.79 123
4338.94 123
4339.09 122
4339.24 122
4339.39 120
4339.54 117
4339.69 113
4339.85 107
4340.00 101
4340.15 95
4340.30 90
4340.45 87
4340.60 87
4340.75 90
4340.90 96
4341.05 104
4341.21 112
4341.36 120
4341.51 126
4341.66 130
4341.81 133
4341.96 134
4342.11 134
4342.26 135
4342.41 138
4342.57 143
4342.72 149
4342.87 157
4343.02 166
4343.17 175
4343.32 185
4343.47 195
4343.62 204
4343.77 213
4343.93 219
4344.08 224
4344.23 226
4344.38 224
4344.53 219
4344.68 212
4344.83 203
4344.98 193
4345.13 182
4345.29 171
4345.44 161
4345.59 150
4345.74 141
4345.89 132
4346.04 124
4346.19 116
4346.34 108
4346.50 100
4346.65 93
4346.80 85
4346.95 79
4347.10 72
4347.25 67
4347.40 63
4347.55 59
4347.70 55
4347.86 51
4348.01 46
4348.16 40
4348.31 33
4348.46 26
4348.61 19
4348.76 12
4348.91 7
4349.07 3
4349.22 0
4349.37 0
4349.52 0
4349.67 0
4349.82 1
4349.97 2
4350.12 4
4350.28 5
4350.43 6
4350.58 7
4350.73 7
4350.88 7
4351.03 5
4351.18 3
4351.33 0
4351.49 0
4351.64 0
4351.79 0
4351.94 0
4352.09 0
4352.24 2
4352.39 14
4352.54 28
4352.70 42
4352.85 54
4353.00 63
4353.15 68
4353.30 70
4353.45 68
4353.60 64
4353.76 59
4353.91 53
4354.06 48
4354.21 45
4354.36 44
4354.51 46
4354.66 50
4354.81 56
4354.97 62
4355.12 68
4355.27 71
4355.42 73
4355.57 71
4355.72 67
4355.87 62
4356.03 56
4356.18 50
4356.33 46
4356.48 44
4356.63 44
4356.78 46
4356.93 48
4357.09 50
4357.24 50
4357.39 47
4357.54 43
4357.69 36
4357.84 29
4357.99 22
4358.14 17
4358.30 13
4358.45 11
4358.60 10
4358.75 10
4358.90 11
4359.05 12
4359.20 14
4359.36 17
4359.51 19
4359.66 21
4359.81 22
4359.96 24
4360.11 26
4360.26 31
4360.42 38
4360.57 49
4360.72 64
4360.87 81
4361.02 99
4361.17 118
4361.32 137
4361.48 153
4361.63 167
4361.78 179
4361.93 187
4362.08 192
4362.23 194
4362.38 193
4362.54 188
4362.69 182
4362.84 176
4362.99 171
4363.14 167
4363.29 165
4363.45 164
4363.60 164
4363.75 164
4363.90 161
4364.05 157
4364.20 150
4364.35 142
4364.51 131
4364.66 120
4364.81 109
4364.96 98
4365.11 88
4365.26 80
4365.41 73
4365.57 68
4365.72 64
4365.87 62
4366.02 60
4366.17 59
4366.32 60
4366.48 62
4366.63 66
4366.78 72
4366.93 79
4367.08 86
4367.23 91
4367.38 93
4367.54 91
4367.69 85
4367.84 76
4367.99 64
4368.14 53
4368.29 43
4368.45 37
4368.60 35
4368.75 37
4368.90 42
4369.05 50
4369.20 58
4369.36 66
4369.51 72
4369.66 76
4369.81 79
4369.96 81
4370.11 82
4370.26 84
4370.42 85
4370.57 85
4370.72 85
4370.87 83
4371.02 80
4371.17 77
4371.33 76
4371.48 77
4371.63 81
4371.78 86
4371.93 92
4372.08 98
4372.24 100
4372.39 100
4372.54 95
4372.69 88
4372.84 79
4372.99 69
4373.15 59
4373.30 50
4373.45 43
4373.60 37
4373.75 32
4373.90 30
4374.06 28
4374.21 28
4374.36 29
4374.51 31
4374.66 33
4374.81 35
4374.97 36
4375.12 37
4375.27 38
4375.42 40
4375.57 42
4375.72 45
4375.88 49
4376.03 52
4376.18 55
4376.33 57
4376.48 57
4376.63 56
4376.79 54
4376.94 53
4377.09 51
4377.24 50
4377.39 50
4377.54 49
4377.70 49
4377.85 48
4378.00 47
4378.15 45
4378.30 44
4378.46 44
4378.61 44
4378.76 44
4378.91 44
4379.06 42
4379.21 39
4379.37 34
4379.52 28
4379.67 21
4379.82 16
4379.97 12
4380.12 11
4380.28 11
4380.43 12
4380.58 13
4380.73 14
4380.88 13
4381.04 11
4381.19 9
4381.34 7
4381.49 7
4381.64 8
4381.79 11
4381.95 14
4382.10 17
4382.25 19
4382.40 19
4382.55 18
4382.71 17
4382.86 16
4383.01 18
4383.16 23
4383.31 32
4383.46 45
4383.62 61
4383.77 79
4383.92 98
4384.07 114
4384.22 128
4384.38 137
4384.53 140
4384.68 139
4384.83 134
4384.98 127
4385.13 119
4385.29 111
4385.44 104
4385.59 96
4385.74 89
4385.89 81
4386.05 74
4386.20 68
4386.35 63
4386.50 60
4386.65 60
4386.81 60
4386.96 60
4387.11 58
4387.26 55
4387.41 48
4387.56 39
4387.72 28
4387.87 17
4388.02 5
4388.17 0
4388.32 0
4388.48 0
4388.63 0
4388.78 0
4388.93 0
4389.08 0
4389.24 0
4389.39 4
4389.54 14
4389.69 23
4389.84 31
4390.00 37
4390.15 42
4390.30 47
4390.45 51
4390.60 55
4390.76 59
4390.91 62
4391.06 65
4391.21 67
4391.36 68
4391.52 68
4391.67 67
4391.82 66
4391.97 65
4392.12 62
4392.28 57
4392.43 51
4392.58 43
4392.73 35
4392.88 28
4393.04 22
4393.19 19
4393.34 18
4393.49 20
4393.64 24
4393.80 29
4393.95 35
4394.10 41
4394.25 47
4394.40 53
4394.56 59
4394.71 66
4394.86 71
4395.01 76
4395.16 78
4395.32 79
4395.47 77
4395.62 74
4395.77 69
4395.92 64
4396.08 59
4396.23 55
4396.38 52
4396.53 49
4396.68 47
4396.84 46
4396.99 45
4397.14 44
4397.29 44
4397.44 45
4397.60 48
4397.75 51
4397.90 55
4398.05 59
4398.20 62
4398.36 63
4398.51 63
4398.66 62
4398.81 59
4398.97 55
4399.12 50
4399.27 46
4399.42 41
4399.57 36
4399.73 32
4399.88 28
4400.03 26
4400.18 24
4400.33 23
4400.49 23
4400.64 22
4400.79 22
4400.94 21
4401.09 22
4401.25 24
4401.40 27
4401.55 31
4401.70 34
4401.86 37
4402.01 38
4402.16 37
4402.31 35
4402.46 33
4402.62 33
4402.77 35
4402.92 40
4403.07 47
4403.22 55
4403.38 62
4403.53 68
4403.68 73
4403.83 76
4403.99 78
4404.14 79
4404.29 79
4404.44 79
4404.59 80
4404.75 80
4404.90 81
4405.05 83
4405.20 87
4405.36 94
4405.51 104
4405.66 117
4405.81 133
4405.96 153
4406.12 174
4406.27 198
4406.42 222
4406.57 245
4406.73 269
4406.88 291
4407.03 312
4407.18 332
4407.33 350
4407.49 366
4407.64 379
4407.79 387
4407.94 389
4408.10 386
4408.25 378
4408.40 367
4408.55 354
4408.70 343
4408.86 334
4409.01 330
4409.16 329
4409.31 330
4409.47 333
4409.62 336
4409.77 338
4409.92 339
4410.08 339
4410.23 336
4410.38 331
4410.53 324
4410.68 314
4410.84 303
4410.99 291
4411.14 279
4411.29 268
4411.45 259
4411.60 251
4411.75 244
4411.90 237
4412.06 229
4412.21 222
4412.36 214
4412.51 208
4412.66 204
4412.82 203
4412.97 204
4413.12 206
4413.27 207
4413.43 206
4413.58 203
4413.73 198
4413.88 191
4414.04 184
4414.19 179
4414.34 175
4414.49 174
4414.65 175
4414.80 175
4414.95 174
4415.10 170
4415.26 162
4415.41 151
4415.56 137
4415.71 123
4415.86 109
4416.02 97
4416.17 88
4416.32 83
4416.47 81
4416.63 80
4416.78 80
4416.93 78
4417.08 75
4417.24 70
4417.39 65
4417.54 61
4417.69 58
4417.85 58
4418.00 60
4418.15 64
4418.30 68
4418.46 70
4418.61 71
4418.76 71
4418.91 68
4419.07 66
4419.22 66
4419.37 68
4419.52 74
4419.68 83
4419.83 93
4419.98 104
4420.13 114
4420.29 121
4420.44 123
4420.59 122
4420.74 116
4420.90 107
4421.05 96
4421.20 83
4421.35 71
4421.50 59
4421.66 49
4421.81 41
4421.96 36
4422.11 33
4422.27 33
4422.42 35
4422.57 38
4422.73 41
4422.88 45
4423.03 48
4423.18 51
4423.34 54
4423.49 58
4423.64 62
4423.79 66
4423.95 71
4424.10 75
4424.25 79
4424.40 81
4424.56 83
4424.71 85
4424.86 85
4425.01 86
4425.17 85
4425.32 83
4425.47 78
4425.62 70
4425.78 59
4425.93 46
4426.08 31
4426.23 16
4426.39 5
4426.54 0
4426.69 0
4426.84 0
4427.00 6
4427.15 15
4427.30 24
4427.45 31
4427.61 34
4427.76 33
4427.91 28
4428.06 21
4428.22 14
4428.37 7
4428.52 1
4428.68 0
4428.83 0
4428.98 0
4429.13 0
4429.29 0
4429.44 0
4429.59 0
4429.74 0
4429.90 0
4430.05 0
4430.20 2
4430.35 7
4430.51 13
4430.66 19
4430.81 24
4430.96 29
4431.12 33
4431.27 36
4431.42 38
4431.58 39
4431.73 38
4431.88 37
4432.03 35
4432.19 32
4432.34 28
4432.49 23
4432.64 16
4432.80 9
4432.95 2
4433.10 0
4433.25 0
4433.41 0
4433.56 0
4433.71 0
4433.87 0
4434.02 0
4434.17 0
4434.32 4
4434.48 13
4434.63 22
4434.78 32
4434.93 40
4435.09 48
4435.24 53
4435.39 56
4435.55 57
4435.70 56
4435.85 53
4436.00 51
4436.16 50
4436.31 49
4436.46 50
4436.61 50
4436.77 51
4436.92 51
4437.07 49
4437.23 46
4437.38 42
4437.53 37
4437.68 33
4437.84 29
4437.99 28
4438.14 29
4438.30 31
4438.45 36
4438.60 41
4438.75 46
4438.91 50
4439.06 54
4439.21 56
4439.36 57
4439.52 56
4439.67 53
4439.82 50
4439.98 45
4440.13 41
4440.28 36
4440.43 33
4440.59 31
4440.74 32
4440.89 35
4441.05 39
4441.20 43
4441.35 47
4441.50 50
4441.66 53
4441.81 56
4441.96 58
4442.12 60
4442.27 61
4442.42 62
4442.57 62
4442.73 60
4442.88 59
4443.03 58
4443.19 59
4443.34 63
4443.49 69
4443.64 78
4443.80 87
4443.95 95
4444.10 102
4444.26 106
4444.41 107
4444.56 105
4444.71 103
4444.87 101
4445.02 100
4445.17 100
4445.33 103
4445.48 106
4445.63 110
4445.78 114
4445.94 119
4446.09 124
4446.24 129
4446.40 134
4446.55 138
4446.70 141
4446.85 140
4447.01 135
4447.16 125
4447.31 111
4447.47 94
4447.62 77
4447.77 60
4447.93 45
4448.08 34
4448.23 25
4448.38 19
4448.54 15
4448.69 11
4448.84 8
4449.00 5
4449.15 2
4449.30 0
4449.46 0
4449.61 0
4449.76 0
4449.91 0
4450.07 0
4450.22 0
4450.37 0
4450.53 0
4450.68 4
4450.83 7
4450.98 9
4451.14 10
4451.29 11
4451.44 11
4451.60 11
4451.75 10
4451.90 10
4452.06 9
4452.21 10
4452.36 13
4452.52 19
4452.67 26
4452.82 34
4452.97 43
4453.13 52
4453.28 59
4453.43 65
4453.59 69
4453.74 73
4453.89 76
4454.05 80
4454.20 84
4454.35 89
4454.50 93
4454.66 97
4454.81 99
4454.96 100
4455.12 99
4455.27 97
4455.42 93
4455.58 90
4455.73 86
4455.88 83
4456.04 80
4456.19 78
4456.34 77
4456.49 76
4456.65 74
4456.80 72
4456.95 70
4457.11 67
4457.26 64
4457.41 61
4457.57 58
4457.72 56
4457.87 53
4458.03 49
4458.18 44
4458.33 38
4458.49 30
4458.64 22
4458.79 15
4458.94 9
4459.10 4
4459.25 2
4459.40 2
4459.56 4
4459.71 7
4459.86 12
4460.02 19
4460.17 29
4460.32 42
4460.48 58
4460.63 77
4460.78 97
4460.94 116
4461.09 131
4461.24 141
4461.40 145
4461.55 144
4461.70 138
4461.85 131
4462.01 125
4462.16 120
4462.31 119
4462.47 120
4462.62 124
4462.77 130
4462.93 137
4463.08 144
4463.23 151
4463.39 156
4463.54 158
4463.69 157
4463.85 153
4464.00 145
4464.15 136
4464.31 126
4464.46 118
4464.61 113
4464.77 109
4464.92 107
4465.07 105
4465.23 104
4465.38 102
4465.53 99
4465.69 97
4465.84 96
4465.99 97
4466.14 100
4466.30 103
4466.45 106
4466.60 108
4466.76 108
4466.91 106
4467.06 103
4467.22 99
4467.37 96
4467.52 93
4467.68 92
4467.83 92
4467.98 92
4468.14 90
4468.29 86
4468.44 79
4468.60 70
4468.75 57
4468.90 42
4469.06 27
4469.21 13
4469.36 0
4469.52 0
4469.67 0
4469.82 0
4469.98 0
4470.13 0
4470.28 0
4470.44 0
4470.59 0
4470.74 6
4470.90 14
4471.05 22
4471.20 30
4471.36 38
4471.51 46
4471.66 53
4471.82 59
4471.97 62
4472.12 61
4472.28 56
4472.43 47
4472.58 36
4472.74 24
4472.89 12
4473.04 2
4473.20 0
4473.35 0
4473.50 0
4473.66 0
4473.81 0
4473.96 0
4474.12 0
4474.27 3
4474.42 11
4474.58 21
4474.73 33
4474.89 45
4475.04 58
4475.19 68
4475.35 76
4475.50 80
4475.65 80
4475.81 77
4475.96 73
4476.11 69
4476.27 66
4476.42 67
4476.57 70
4476.73 75
4476.88 80
4477.03 84
4477.19 85
4477.34 82
4477.49 77
4477.65 70
4477.80 63
4477.95 57
4478.11 53
4478.26 50
4478.41 49
4478.57 48
4478.72 47
4478.87 45
4479.03 42
4479.18 37
4479.34 33
4479.49 28
4479.64 24
4479.80 20
4479.95 16
4480.10 13
4480.26 10
4480.41 7
4480.56 4
4480.72 0
4480.87 0
4481.02 0
4481.18 0
4481.33 0
4481.48 0
4481.64 0
4481.79 0
4481.94 7
4482.10 23
4482.25 40
4482.41 56
4482.56 68
4482.71 76
4482.87 79
4483.02 79
4483.17 77
4483.33 74
4483.48 71
4483.63 70
4483.79 70
4483.94 71
4484.09 73
4484.25 75
4484.40 78
4484.56 83
4484.71 89
4484.86 97
4485.02 105
4485.17 113
4485.32 119
4485.48 122
4485.63 123
4485.78 122
4485.94 120
4486.09 119
4486.24 120
4486.40 122
4486.55 127
4486.71 131
4486.86 135
4487.01 139
4487.17 142
4487.32 146
4487.47 149
4487.63 155
4487.78 161
4487.93 168
4488.09 175
4488.24 181
4488.40 186
4488.55 190
4488.70 196
4488.86 202
4489.01 210
4489.16 220
4489.32 231
4489.47 243
4489.62 253
4489.78 262
4489.93 267
4490.09 270
4490.24 271
4490.39 268
4490.55 263
4490.70 256
4490.85 248
4491.01 240
4491.16 232
4491.32 225
4491.47 221
4491.62 221
4491.78 222
4491.93 226
4492.08 231
4492.24 236
4492.39 240
4492.54 242
4492.70 242
4492.85 240
4493.01 236
4493.16 231
4493.31 224
4493.47 214
4493.62 203
4493.77 191
4493.93 177
4494.08 162
4494.24 147
4494.39 132
4494.54 118
4494.70 106
4494.85 95
4495.00 85
4495.16 78
4495.31 73
4495.47 71
4495.62 72
4495.77 75
4495.93 80
4496.08 86
4496.23 91
4496.39 96
4496.54 101
4496.70 104
4496.85 107
4497.00 109
4497.16 112
4497.31 115
4497.46 118
4497.62 120
4497.77 123
4497.93 125
4498.08 126
4498.23 125
4498.39 122
4498.54 118
4498.70 113
4498.85 107
4499.00 100
4499.16 93
4499.31 87
4499.46 81
4499.62 76
4499.77 71
4499.93 67
4500.08 63
4500.23 60
4500.39 57
4500.54 54
4500.70 50
4500.85 47
4501.00 44
4501.16 42
4501.31 42
4501.46 45
4501.62 51
4501.77 60
4501.93 72
4502.08 85
4502.23 98
4502.39 109
4502.54 116
4502.70 118
4502.85 118
4503.00 116
4503.16 114
4503.31 114
4503.47 119
4503.62 127
4503.77 139
4503.93 152
4504.08 165
4504.23 175
4504.39 181
4504.54 183
4504.70 181
4504.85 176
4505.00 170
4505.16 164
4505.31 159
4505.47 156
4505.62 154
4505.77 153
4505.93 152
4506.08 152
4506.24 153
4506.39 154
4506.54 158
4506.70 164
4506.85 172
4507.01 181
4507.16 191
4507.31 201
4507.47 209
4507.62 215
4507.78 218
4507.93 217
4508.08 214
4508.24 209
4508.39 203
4508.55 197
4508.70 192
4508.85 189
4509.01 188
4509.16 190
4509.32 194
4509.47 200
4509.62 208
4509.78 217
4509.93 227
4510.09 236
4510.24 243
4510.39 249
4510.55 251
4510.70 249
4510.86 245
4511.01 238
4511.16 230
4511.32 223
4511.47 216
4511.63 211
4511.78 208
4511.93 206
4512.09 204
4512.24 202
4512.40 201
4512.55 202
4512.70 204
4512.86 211
4513.01 221
4513.17 235
4513.32 251
4513.47 269
4513.63 286
4513.78 302
4513.94 315
4514.09 325
4514.24 332
4514.40 337
4514.55 339
4514.71 339
4514.86 337
4515.01 335
4515.17 333
4515.32 333
4515.48 335
4515.63 340
4515.79 348
4515.94 357
4516.09 366
4516.25 372
4516.40 375
4516.56 373
4516.71 367
4516.86 359
4517.02 350
4517.17 341
4517.33 335
4517.48 330
4517.64 328
4517.79 327
4517.94 327
4518.10 327
4518.25 326
4518.41 325
4518.56 322
4518.71 318
4518.87 311
4519.02 302
4519.18 292
4519.33 280
4519.48 267
4519.64 254
4519.79 243
4519.95 233
4520.10 225
4520.26 219
4520.41 215
4520.56 212
4520.72 211
4520.87 209
4521.03 207
4521.18 203
4521.34 198
4521.49 189
4521.64 179
4521.80 167
4521.95 153
4522.11 140
4522.26 129
4522.41 120
4522.57 114
4522.72 110
4522.88 110
4523.03 112
4523.19 115
4523.34 120
4523.49 124
4523.65 127
4523.80 130
4523.96 131
4524.11 132
4524.27 131
4524.42 128
4524.57 125
4524.73 121
4524.88 117
4525.04 112
4525.19 108
4525.35 104
4525.50 101
4525.65 97
4525.81 95
4525.96 93
4526.12 92
4526.27 92
4526.43 94
4526.58 98
4526.73 102
4526.89 106
4527.04 110
4527.20 112
4527.35 112
4527.51 112
4527.66 111
4527.81 112
4527.97 115
4528.12 121
4528.28 129
4528.43 138
4528.59 148
4528.74 158
4528.89 166
4529.05 172
4529.20 176
4529.36 179
4529.51 181
4529.67 183
4529.82 185
4529.97 188
4530.13 191
4530.28 194
4530.44 194
4530.59 193
4530.75 188
4530.90 182
4531.06 173
4531.21 165
4531.36 159
4531.52 156
4531.67 157
4531.83 161
4531.98 167
4532.14 173
4532.29 178
4532.44 181
4532.60 182
4532.75 180
4532.91 175
4533.06 169
4533.22 162
4533.37 155
4533.53 149
4533.68 145
4533.83 143
4533.99 143
4534.14 146
4534.30 149
4534.45 151
4534.61 152
4534.76 149
4534.92 143
4535.07 135
4535.22 125
4535.38 114
4535.53 104
4535.69 95
4535.84 88
4536.00 81
4536.15 76
4536.31 70
4536.46 65
4536.61 59
4536.77 54
4536.92 50
4537.08 46
4537.23 44
4537.39 44
4537.54 46
4537.70 50
4537.85 56
4538.00 63
4538.16 70
4538.31 78
4538.47 85
4538.62 91
4538.78 96
4538.93 101
4539.09 105
4539.24 109
4539.40 111
4539.55 113
4539.70 113
4539.86 113
4540.01 110
4540.17 107
4540.32 103
4540.48 99
4540.63 93
4540.79 87
4540.94 78
4541.10 68
4541.25 56
4541.40 44
4541.56 34
4541.71 26
4541.87 22
4542.02 20
4542.18 20
4542.33 21
4542.49 21
4542.64 18
4542.80 13
4542.95 6
4543.10 0
4543.26 0
4543.41 0
4543.57 0
4543.72 0
4543.88 0
4544.03 0
4544.19 0
4544.34 6
4544.50 14
4544.65 21
4544.80 28
4544.96 36
4545.11 44
4545.27 52
4545.42 60
4545.58 68
4545.73 76
4545.89 82
4546.04 88
4546.20 95
4546.35 103
4546.51 114
4546.66 128
4546.82 144
4546.97 160
4547.12 175
4547.28 186
4547.43 192
4547.59 193
4547.74 189
4547.90 182
4548.05 174
4548.21 167
4548.36 162
4548.52 160
4548.67 160
4548.83 161
4548.98 163
4549.13 165
4549.29 166
4549.44 167
4549.60 168
4549.75 168
4549.91 167
4550.06 167
4550.22 166
4550.37 165
4550.53 165
4550.68 167
4550.84 170
4550.99 174
4551.15 179
4551.30 185
4551.46 190
4551.61 194
4551.76 197
4551.92 198
4552.07 197
4552.23 193
4552.38 186
4552.54 176
4552.69 164
4552.85 151
4553.00 138
4553.16 126
4553.31 116
4553.47 109
4553.62 105
4553.78 103
4553.93 104
4554.09 106
4554.24 109
4554.40 112
4554.55 114
4554.71 114
4554.86 112
4555.01 109
4555.17 105
4555.32 100
4555.48 97
4555.63 94
4555.79 93
4555.94 93
4556.10 93
4556.25 93
4556.41 93
4556.56 92
4556.72 91
4556.87 89
4557.03 88
4557.18 87
4557.34 85
4557.49 82
4557.65 77
4557.80 72
4557.96 67
4558.11 61
4558.27 56
4558.42 53
4558.58 52
4558.73 53
4558.89 55
4559.04 59
4559.19 64
4559.35 70
4559.50 75
4559.66 80
4559.81 82
4559.97 84
4560.12 83
4560.28 81
4560.43 78
4560.59 74
4560.74 72
4560.90 71
4561.05 72
4561.21 76
4561.36 81
4561.52 89
4561.67 97
4561.83 106
4561.98 115
4562.14 122
4562.29 129
4562.45 133
4562.60 134
4562.76 134
4562.91 131
4563.07 126
4563.22 119
4563.38 110
4563.53 100
4563.69 89
4563.84 77
4564.00 65
4564.15 53
4564.31 43
4564.46 33
4564.62 25
4564.77 17
4564.93 10
4565.08 2
4565.24 0
4565.39 0
4565.55 0
4565.70 0
4565.86 0
4566.01 0
4566.17 0
4566.32 0
4566.48 8
4566.63 16
4566.79 22
4566.94 25
4567.10 26
4567.25 24
4567.41 22
4567.56 19
4567.72 17
4567.87 15
4568.03 14
4568.18 14
4568.34 16
4568.49 18
4568.65 20
4568.80 23
4568.96 25
4569.11 27
4569.27 28
4569.42 28
4569.58 26
4569.73 22
4569.89 18
4570.04 13
4570.20 8
4570.35 4
4570.51 3
4570.66 4
4570.82 7
4570.97 12
4571.13 18
4571.28 22
4571.44 25
4571.59 25
4571.75 22
4571.90 17
4572.06 11
4572.21 6
4572.37 2
4572.52 1
4572.68 1
4572.83 4
4572.99 7
4573.14 10
4573.30 13
4573.45 16
4573.61 19
4573.76 23
4573.92 29
4574.07 38
4574.23 48
4574.38 60
4574.54 73
4574.69 85
4574.85 98
4575.00 109
4575.16 120
4575.31 129
4575.47 137
4575.62 144
4575.78 147
4575.93 148
4576.09 144
4576.24 137
4576.40 128
4576.55 118
4576.71 109
4576.86 102
4577.02 98
4577.18 97
4577.33 99
4577.49 102
4577.64 105
4577.80 108
4577.95 108
4578.11 106
4578.26 101
4578.42 93
4578.57 83
4578.73 71
4578.88 59
4579.04 49
4579.19 40
4579.35 34
4579.50 31
4579.66 31
4579.81 32
4579.97 34
4580.12 37
4580.28 40
4580.43 41
4580.59 42
4580.74 42
4580.90 41
4581.05 38
4581.21 34
4581.37 30
4581.52 26
4581.68 22
4581.83 19
4581.99 18
4582.14 16
4582.30 16
4582.45 15
4582.61 14
4582.76 12
4582.92 10
4583.07 8
4583.23 7
4583.38 7
4583.54 7
4583.69 8
4583.85 9
4584.00 11
4584.16 13
4584.32 15
4584.47 17
4584.63 20
4584.78 22
4584.94 25
4585.09 28
4585.25 32
4585.40 35
4585.56 38
4585.71 40
4585.87 42
4586.02 44
4586.18 46
4586.33 47
4586.49 49
4586.64 52
4586.80 55
4586.96 59
4587.11 63
4587.27 66
4587.42 68
4587.58 69
4587.73 69
4587.89 69
4588.04 69
4588.20 72
4588.35 76
4588.51 82
4588.66 90
4588.82 98
4588.97 106
4589.13 112
4589.29 116
4589.44 117
4589.60 116
4589.75 114
4589.91 112
4590.06 110
4590.22 110
4590.37 111
4590.53 114
4590.68 119
4590.84 125
4590.99 131
4591.15 137
4591.31 143
4591.46 150
4591.62 156
4591.77 162
4591.93 167
4592.08 172
4592.24 175
4592.39 179
4592.55 183
4592.70 188
4592.86 193
4593.01 199
4593.17 202
4593.33 202
4593.48 198
4593.64 191
4593.79 182
4593.95 175
4594.10 169
4594.26 168
4594.41 170
4594.57 174
4594.72 177
4594.88 178
4595.04 174
4595.19 165
4595.35 155
4595.50 143
4595.66 134
4595.81 127
4595.97 124
4596.12 124
4596.28 126
4596.43 129
4596.59 131
4596.75 133
4596.90 134
4597.06 134
4597.21 133
4597.37 131
4597.52 128
4597.68 123
4597.83 118
4597.99 112
4598.15 107
4598.30 103
4598.46 102
4598.61 104
4598.77 108
4598.92 113
4599.08 118
4599.23 121
4599.39 122
4599.55 119
4599.70 113
4599.86 106
4600.01 98
4600.17 92
4600.32 88
4600.48 86
4600.63 87
4600.79 88
4600.94 89
4601.10 90
4601.26 90
4601.41 89
4601.57 87
4601.72 85
4601.88 83
4602.03 80
4602.19 77
4602.35 73
4602.50 69
4602.66 64
4602.81 59
4602.97 56
4603.12 53
4603.28 52
4603.43 50
4603.59 48
4603.75 44
4603.90 39
4604.06 33
4604.21 28
4604.37 24
4604.52 23
4604.68 25
4604.83 31
4604.99 40
4605.15 51
4605.30 61
4605.46 71
4605.61 79
4605.77 85
4605.92 89
4606.08 90
4606.24 89
4606.39 88
4606.55 86
4606.70 85
4606.86 85
4607.01 86
4607.17 89
4607.33 92
4607.48 94
4607.64 95
4607.79 95
4607.95 93
4608.10 89
4608.26 84
4608.41 80
4608.57 77
4608.73 77
4608.88 80
4609.04 85
4609.19 92
4609.35 99
4609.50 106
4609.66 110
4609.82 111
4609.97 110
4610.13 105
4610.28 99
4610.44 92
4610.59 87
4610.75 83
4610.91 82
4611.06 85
4611.22 89
4611.37 95
4611.53 101
4611.68 107
4611.84 111
4612.00 115
4612.15 118
4612.31 122
4612.46 125
4612.62 129
4612.78 133
4612.93 138
4613.09 143
4613.24 147
4613.40 151
4613.55 155
4613.71 158
4613.87 162
4614.02 165
4614.18 168
4614.33 172
4614.49 177
4614.64 184
4614.80 192
4614.96 200
4615.11 208
4615.27 215
4615.42 220
4615.58 222
4615.73 223
4615.89 224
4616.05 227
4616.20 233
4616.36 244
4616.51 258
4616.67 277
4616.83 296
4616.98 314
4617.14 328
4617.29 337
4617.45 341
4617.60 340
4617.76 337
4617.92 334
4618.07 332
4618.23 332
4618.38 336
4618.54 343
4618.70 352
4618.85 361
4619.01 369
4619.16 376
4619.32 381
4619.48 384
4619.63 387
4619.79 390
4619.94 394
4620.10 399
4620.25 407
4620.41 417
4620.57 429
4620.72 443
4620.88 458
4621.03 473
4621.19 488
4621.35 501
4621.50 511
4621.66 517
4621.81 519
4621.97 517
4622.13 511
4622.28 505
4622.44 498
4622.59 493
4622.75 491
4622.90 492
4623.06 496
4623.22 502
4623.37 508
4623.53 513
4623.68 516
4623.84 515
4624.00 511
4624.15 504
4624.31 497
4624.46 490
4624.62 487
4624.78 486
4624.93 488
4625.09 490
4625.24 491
4625.40 489
4625.56 481
4625.71 470
4625.87 455
4626.02 439
4626.18 425
4626.34 414
4626.49 406
4626.65 402
4626.80 402
4626.96 403
4627.12 406
4627.27 410
4627.43 414
4627.58 419
4627.74 424
4627.90 430
4628.05 438
4628.21 447
4628.36 457
4628.52 468
4628.68 480
4628.83 492
4628.99 503
4629.14 511
4629.30 516
4629.46 519
4629.61 520
4629.77 521
4629.92 522
4630.08 525
4630.24 530
4630.39 536
4630.55 544
4630.70 554
4630.86 566
4631.02 581
4631.17 598
4631.33 621
4631.49 648
4631.64 679
4631.80 715
4631.95 753
4632.11 793
4632.27 835
4632.42 879
4632.58 926
4632.73 978
4632.89 1036
4633.05 1101
4633.20 1172
4633.36 1250
4633.51 1332
4633.67 1416
4633.83 1500
4633.98 1582
4634.14 1662
4634.29 1739
4634.45 1812
4634.61 1883
4634.76 1952
4634.92 2020
4635.08 2087
4635.23 2156
4635.39 2226
4635.54 2297
4635.70 2368
4635.86 2438
4636.01 2505
4636.17 2568
4636.32 2623
4636.48 2669
4636.64 2704
4636.79 2728
4636.95 2740
4637.11 2743
4637.26 2737
4637.42 2725
4637.57 2708
4637.73 2688
4637.89 2665
4638.04 2640
4638.20 2611
4638.36 2578
4638.51 2542
4638.67 2501
4638.82 2458
4638.98 2411
4639.14 2364
4639.29 2316
4639.45 2269
4639.60 2224
4639.76 2182
4639.92 2142
4640.07 2104
4640.23 2067
4640.39 2031
4640.54 1994
4640.70 1956
4640.85 1918
4641.01 1879
4641.17 1840
4641.32 1800
4641.48 1759
4641.64 1717
4641.79 1674
4641.95 1629
4642.10 1584
4642.26 1539
4642.42 1495
4642.57 1451
4642.73 1408
4642.89 1364
4643.04 1320
4643.20 1277
4643.35 1234
4643.51 1194
4643.67 1155
4643.82 1119
4643.98 1085
4644.14 1051
4644.29 1017
4644.45 982
4644.60 946
4644.76 910
4644.92 875
4645.07 843
4645.23 814
4645.39 789
4645.54 766
4645.70 746
4645.86 729
4646.01 714
4646.17 701
4646.32 689
4646.48 680
4646.64 672
4646.79 665
4646.95 657
4647.11 649
4647.26 641
4647.42 631
4647.57 621
4647.73 609
4647.89 598
4648.04 586
4648.20 574
4648.36 562
4648.51 551
4648.67 541
4648.83 530
4648.98 519
4649.14 507
4649.29 494
4649.45 479
4649.61 463
4649.76 448
4649.92 435
4650.08 422
4650.23 412
4650.39 404
4650.55 396
4650.70 390
4650.86 383
4651.02 375
4651.17 366
4651.33 355
4651.48 343
4651.64 328
4651.80 311
4651.95 293
4652.11 275
4652.27 256
4652.42 239
4652.58 223
4652.74 210
4652.89 200
4653.05 195
4653.21 193
4653.36 195
4653.52 199
4653.67 205
4653.83 209
4653.99 210
4654.14 208
4654.30 202
4654.46 191
4654.61 179
4654.77 165
4654.93 151
4655.08 140
4655.24 130
4655.40 123
4655.55 117
4655.71 111
4655.86 104
4656.02 96
4656.18 86
4656.33 76
4656.49 65
4656.65 55
4656.80 46
4656.96 39
4657.12 32
4657.27 28
4657.43 24
4657.59 23
4657.74 25
4657.90 29
4658.06 35
4658.21 42
4658.37 50
4658.53 58
4658.68 63
4658.84 67
4659.00 68
4659.15 69
4659.31 69
4659.46 71
4659.62 74
4659.78 80
4659.93 88
4660.09 97
4660.25 106
4660.40 112
4660.56 116
4660.72 116
4660.87 113
4661.03 107
4661.19 101
4661.34 93
4661.50 86
4661.66 79
4661.81 73
4661.97 66
4662.13 59
4662.28 53
4662.44 48
4662.60 46
4662.75 47
4662.91 52
4663.07 60
4663.22 68
4663.38 77
4663.54 84
4663.69 89
4663.85 92
4664.01 94
4664.16 95
4664.32 97
4664.48 99
4664.63 99
4664.79 98
4664.95 95
4665.10 90
4665.26 83
4665.42 77
4665.57 73
4665.73 72
4665.89 74
4666.04 79
4666.20 87
4666.36 95
4666.51 103
4666.67 108
4666.83 110
4666.98 109
4667.14 104
4667.30 97
4667.45 90
4667.61 84
4667.77 80
4667.92 78
4668.08 76
4668.24 75
4668.39 74
4668.55 71
4668.71 67
4668.86 62
4669.02 55
4669.18 49
4669.33 43
4669.49 39
4669.65 35
4669.80 33
4669.96 32
4670.12 32
4670.27 33
4670.43 34
4670.59 35
4670.74 36
4670.90 36
4671.06 37
4671.21 39
4671.37 41
4671.53 44
4671.68 48
4671.84 52
4672.00 57
4672.15 62
4672.31 66
4672.47 69
4672.62 71
4672.78 73
4672.94 76
4673.09 79
4673.25 84
4673.41 89
4673.56 94
4673.72 98
4673.88 101
4674.04 101
4674.19 100
4674.35 98
4674.51 96
4674.66 95
4674.82 97
4674.98 99
4675.13 102
4675.29 104
4675.45 105
4675.60 103
4675.76 99
4675.92 95
4676.07 91
4676.23 89
4676.39 90
4676.54 91
4676.70 94
4676.86 96
4677.01 98
4677.17 96
4677.33 93
4677.49 87
4677.64 80
4677.80 73
4677.96 66
4678.11 60
4678.27 53
4678.43 47
4678.58 41
4678.74 37
4678.90 34
4679.05 32
4679.21 32
4679.37 34
4679.52 38
4679.68 43
4679.84 49
4680.00 55
4680.15 63
4680.31 70
4680.47 75
4680.62 78
4680.78 77
4680.94 74
4681.09 67
4681.25 58
4681.41 48
4681.56 39
4681.72 31
4681.88 24
4682.03 18
4682.19 13
4682.35 7
4682.51 2
4682.66 0
4682.82 0
4682.98 0
4683.13 0
4683.29 0
4683.45 0
4683.60 0
4683.76 0
4683.92 1
4684.08 6
4684.23 11
4684.39 18
4684.55 27
4684.70 38
4684.86 49
4685.02 61
4685.17 70
4685.33 77
4685.49 80
4685.64 80
4685.80 78
4685.96 77
4686.12 79
4686.27 84
4686.43 94
4686.59 107
4686.74 121
4686.90 136
4687.06 149
4687.21 161
4687.37 171
4687.53 180
4687.69 190
4687.84 199
4688.00 208
4688.16 215
4688.31 218
4688.47 216
4688.63 209
4688.79 198
4688.94 182
4689.10 165
4689.26 148
4689.41 133
4689.57 120
4689.73 110
4689.88 103
4690.04 99
4690.20 96
4690.36 94
4690.51 90
4690.67 86
4690.83 82
4690.98 77
4691.14 74
4691.30 73
4691.46 75
4691.61 80
4691.77 88
4691.93 96
4692.08 104
4692.24 109
4692.40 110
4692.55 107
4692.71 100
4692.87 91
4693.03 80
4693.18 70
4693.34 62
4693.50 56
4693.65 54
4693.81 52
4693.97 52
4694.13 51
4694.28 49
4694.44 45
4694.60 39
4694.75 32
4694.91 26
4695.07 20
4695.23 16
4695.38 14
4695.54 13
4695.70 12
4695.85 10
4696.01 7
4696.17 2
4696.33 0
4696.48 0
4696.64 0
4696.80 0
4696.95 0
4697.11 0
4697.27 0
4697.43 6
4697.58 16
4697.74 25
4697.90 33
4698.06 38
4698.21 41
4698.37 42
4698.53 41
4698.68 40
4698.84 38
4699.00 36
4699.16 33
4699.31 29
4699.47 25
4699.63 20
4699.78 15
4699.94 10
4700.10 5
4700.26 2
4700.41 0
4700.57 0
4700.73 0
4700.88 0
4701.04 2
4701.20 6
4701.36 11
4701.51 18
4701.67 26
4701.83 37
4701.99 48
4702.14 59
4702.30 69
4702.46 80
4702.61 89
4702.77 97
4702.93 105
4703.09 112
4703.24 118
4703.40 124
4703.56 130
4703.72 136
4703.87 140
4704.03 142
4704.19 143
4704.34 141
4704.50 137
4704.66 132
4704.82 126
4704.97 121
4705.13 119
4705.29 118
4705.45 121
4705.60 124
4705.76 128
4705.92 131
4706.08 131
4706.23 129
4706.39 124
4706.55 118
4706.70 112
4706.86 105
4707.02 99
4707.18 94
4707.33 89
4707.49 83
4707.65 76
4707.81 69
4707.96 60
4708.12 51
4708.28 42
4708.44 33
4708.59 24
4708.75 16
4708.91 8
4709.07 0
4709.22 0
4709.38 0
4709.54 0
4709.69 0
4709.85 0
4710.01 0
4710.17 0
4710.32 4
4710.48 8
4710.64 10
4710.80 11
4710.95 11
4711.11 9
4711.27 8
4711.43 7
4711.58 9
4711.74 13
4711.90 19
4712.06 27
4712.21 35
4712.37 42
4712.53 48
4712.69 51
4712.84 51
4713.00 49
4713.16 46
4713.32 43
4713.47 41
4713.63 41
4713.79 42
4713.95 44
4714.10 47
4714.26 49
4714.42 51
4714.58 52
4714.73 51
4714.89 49
4715.05 47
4715.20 45
4715.36 43
4715.52 41
4715.68 38
4715.83 35
4715.99 32
4716.15 28
4716.31 24
4716.46 20
4716.62 17
4716.78 14
4716.94 13
4717.09 14
4717.25 17
4717.41 23
4717.57 30
4717.72 39
4717.88 49
4718.04 60
4718.20 70
4718.36 79
4718.51 87
4718.67 94
4718.83 100
4718.99 105
4719.14 109
4719.30 111
4719.46 109
4719.62 105
4719.77 96
4719.93 85
4720.09 71
4720.25 57
4720.40 44
4720.56 34
4720.72 27
4720.88 23
4721.03 21
4721.19 20
4721.35 20
4721.51 20
4721.66 20
4721.82 19
4721.98 19
4722.14 21
4722.29 26
4722.45 33
4722.61 41
4722.77 50
4722.92 58
4723.08 64
4723.24 68
4723.40 69
4723.56 70
4723.71 70
4723.87 72
4724.03 75
4724.19 81
4724.34 88
4724.50 95
4724.66 101
4724.82 104
4724.97 103
4725.13 100
4725.29 93
4725.45 85
4725.60 77
4725.76 70
4725.92 65
4726.08 64
4726.24 65
4726.39 69
4726.55 74
4726.71 79
4726.87 82
4727.02 83
4727.18 81
4727.34 75
4727.50 67
4727.65 57
4727.81 47
4727.97 38
4728.13 30
4728.28 24
4728.44 19
4728.60 16
4728.76 14
4728.92 14
4729.07 14
4729.23 15
4729.39 15
4729.55 16
4729.70 15
4729.86 14
4730.02 13
4730.18 12
4730.34 10
4730.49 10
4730.65 10
4730.81 11
4730.97 12
4731.12 13
4731.28 14
4731.44 16
4731.60 19
4731.76 23
4731.91 29
4732.07 37
4732.23 46
4732.39 56
4732.54 66
4732.70 75
4732.86 82
4733.02 86
4733.17 88
4733.33 88
4733.49 87
4733.65 84
4733.81 81
4733.96 77
4734.12 73
4734.28 68
4734.44 63
4734.60 59
4734.75 54
4734.91 51
4735.07 49
4735.23 48
4735.38 49
4735.54 51
4735.70 54
4735.86 58
4736.02 61
4736.17 65
4736.33 68
4736.49 69
4736.65 68
4736.80 64
4736.96 60
4737.12 55
4737.28 51
4737.44 50
4737.59 50
4737.75 54
4737.91 58
4738.07 63
4738.23 66
4738.38 68
4738.54 67
4738.70 64
4738.86 60
4739.01 56
4739.17 52
4739.33 50
4739.49 49
4739.65 50
4739.80 52
4739.96 55
4740.12 60
4740.28 64
4740.44 69
4740.59 73
4740.75 76
4740.91 76
4741.07 73
4741.23 67
4741.38 59
4741.54 49
4741.70 39
4741.86 30
4742.01 25
4742.17 22
4742.33 24
4742.49 28
4742.65 34
4742.80 42
4742.96 49
4743.12 56
4743.28 60
4743.44 63
4743.59 64
4743.75 62
4743.91 58
4744.07 51
4744.23 42
4744.38 32
4744.54 22
4744.70 13
4744.86 5
4745.02 0
4745.17 0
4745.33 0
4745.49 0
4745.65 0
4745.81 0
4745.96 0
4746.12 0
4746.28 0
4746.44 0
4746.60 8
4746.75 18
4746.91 31
4747.07 46
4747.23 61
4747.39 76
4747.54 91
4747.70 106
4747.86 121
4748.02 134
4748.18 147
4748.33 158
4748.49 166
4748.65 170
4748.81 172
4748.97 171
4749.12 168
4749.28 165
4749.44 163
4749.60 162
4749.76 162
4749.91 162
4750.07 163
4750.23 162
4750.39 160
4750.55 156
4750.70 151
4750.86 146
4751.02 141
4751.18 138
4751.34 138
4751.50 139
4751.65 143
4751.81 148
4751.97 155
4752.13 161
4752.29 168
4752.44 173
4752.60 178
4752.76 182
4752.92 187
4753.08 192
4753.23 199
4753.39 205
4753.55 211
4753.71 214
4753.87 213
4754.03 208
4754.18 199
4754.34 187
4754.50 174
4754.66 161
4754.82 151
4754.97 143
4755.13 137
4755.29 133
4755.45 128
4755.61 123
4755.76 117
4755.92 110
4756.08 102
4756.24 96
4756.40 93
4756.56 93
4756.71 97
4756.87 106
4757.03 118
4757.19 131
4757.35 144
4757.50 156
4757.66 165
4757.82 171
4757.98 174
4758.14 175
4758.30 176
4758.45 175
4758.61 175
4758.77 175
4758.93 174
4759.09 171
4759.24 166
4759.40 158
4759.56 149
4759.72 139
4759.88 130
4760.04 123
4760.19 119
4760.35 116
4760.51 116
4760.67 115
4760.83 114
4760.99 113
4761.14 111
4761.30 109
4761.46 107
4761.62 106
4761.78 106
4761.93 106
4762.09 107
4762.25 107
4762.41 107
4762.57 107
4762.73 108
4762.88 109
4763.04 111
4763.20 113
4763.36 117
4763.52 121
4763.68 124
4763.83 126
4763.99 128
4764.15 129
4764.31 130
4764.47 133
4764.63 138
4764.78 147
4764.94 159
4765.10 174
4765.26 191
4765.42 209
4765.58 226
4765.73 243
4765.89 258
4766.05 270
4766.21 280
4766.37 287
4766.53 293
4766.68 299
4766.84 305
4767.00 311
4767.16 319
4767.32 327
4767.48 335
4767.63 339
4767.79 340
4767.95 335
4768.11 325
4768.27 311
4768.43 296
4768.58 281
4768.74 269
4768.90 261
4769.06 259
4769.22 263
4769.38 270
4769.53 279
4769.69 289
4769.85 299
4770.01 307
4770.17 313
4770.33 318
4770.48 321
4770.64 321
4770.80 319
4770.96 313
4771.12 302
4771.28 287
4771.44 270
4771.59 253
4771.75 237
4771.91 223
4772.07 214
4772.23 207
4772.39 203
4772.54 199
4772.70 194
4772.86 188
4773.02 180
4773.18 172
4773.34 164
4773.49 156
4773.65 148
4773.81 142
4773.97 137
4774.13 134
4774.29 133
4774.45 133
4774.60 136
4774.76 139
4774.92 143
4775.08 146
4775.24 147
4775.40 145
4775.56 141
4775.71 134
4775.87 126
4776.03 118
4776.19 112
4776.35 109
4776.51 108
4776.66 110
4776.82 113
4776.98 116
4777.14 117
4777.30 116
4777.46 113
4777.62 108
4777.77 101
4777.93 93
4778.09 86
4778.25 79
4778.41 75
4778.57 73
4778.73 74
4778.88 79
4779.04 87
4779.20 96
4779.36 107
4779.52 117
4779.68 127
4779.84 137
4779.99 146
4780.15 155
4780.31 165
4780.47 174
4780.63 183
4780.79 191
4780.95 197
4781.10 202
4781.26 205
4781.42 207
4781.58 208
4781.74 208
4781.90 207
4782.06 204
4782.21 200
4782.37 194
4782.53 188
4782.69 182
4782.85 177
4783.01 174
4783.17 172
4783.32 173
4783.48 176
4783.64 182
4783.80 190
4783.96 199
4784.12 210
4784.28 222
4784.43 233
4784.59 243
4784.75 252
4784.91 258
4785.07 261
4785.23 262
4785.39 260
4785.54 255
4785.70 249
4785.86 241
4786.02 231
4786.18 221
4786.34 211
4786.50 201
4786.66 192
4786.81 184
4786.97 175
4787.13 167
4787.29 159
4787.45 152
4787.61 145
4787.77 141
4787.93 138
4788.08 136
4788.24 136
4788.40 138
4788.56 140
4788.72 143
4788.88 148
4789.04 155
4789.19 164
4789.35 173
4789.51 184
4789.67 193
4789.83 200
4789.99 203
4790.15 200
4790.31 192
4790.46 179
4790.62 164
4790.78 147
4790.94 132
4791.10 119
4791.26 112
4791.42 108
4791.58 109
4791.73 114
4791.89 122
4792.05 132
4792.21 143
4792.37 154
4792.53 163
4792.69 171
4792.85 175
4793.00 177
4793.16 176
4793.32 172
4793.48 167
4793.64 161
4793.80 155
4793.96 151
4794.12 148
4794.27 148
4794.43 149
4794.59 151
4794.75 154
4794.91 156
4795.07 158
4795.23 158
4795.39 156
4795.55 153
4795.70 147
4795.86 140
4796.02 132
4796.18 122
4796.34 112
4796.50 102
4796.66 93
4796.82 86
4796.97 82
4797.13 80
4797.29 82
4797.45 88
4797.61 96
4797.77 107
4797.93 118
4798.09 130
4798.25 140
4798.40 149
4798.56 155
4798.72 159
4798.88 159
4799.04 157
4799.20 152
4799.36 147
4799.52 141
4799.68 135
4799.83 131
4799.99 129
4800.15 129
4800.31 128
4800.47 127
4800.63 125
4800.79 122
4800.95 116
4801.11 109
4801.26 101
4801.42 93
4801.58 88
4801.74 84
4801.90 84
4802.06 85
4802.22 89
4802.38 92
4802.54 94
4802.69 92
4802.85 88
4803.01 80
4803.17 71
4803.33 60
4803.49 51
4803.65 44
4803.81 41
4803.97 41
4804.13 44
4804.28 50
4804.44 57
4804.60 64
4804.76 71
4804.92 78
4805.08 84
4805.24 91
4805.40 96
4805.56 101
4805.72 104
4805.87 104
4806.03 103
4806.19 99
4806.35 95
4806.51 91
4806.67 88
4806.83 86
4806.99 87
4807.15 87
4807.31 88
4807.46 88
4807.62 87
4807.78 85
4807.94 83
4808.10 82
4808.26 80
4808.42 79
4808.58 78
4808.74 74
4808.90 69
4809.05 60
4809.21 49
4809.37 36
4809.53 23
4809.69 12
4809.85 2
4810.01 0
4810.17 0
4810.33 0
4810.49 0
4810.65 0
4810.80 0
4810.96 0
4811.12 0
4811.28 3
4811.44 9
4811.60 14
4811.76 19
4811.92 23
4812.08 26
4812.24 28
4812.40 31
4812.55 35
4812.71 39
4812.87 45
4813.03 51
4813.19 57
4813.35 62
4813.51 66
4813.67 68
4813.83 69
4813.99 69
4814.15 69
4814.30 70
4814.46 72
4814.62 77
4814.78 83
4814.94 90
4815.10 96
4815.26 102
4815.42 108
4815.58 112
4815.74 117
4815.90 121
4816.05 125
4816.21 129
4816.37 132
4816.53 133
4816.69 131
4816.85 127
4817.01 121
4817.17 113
4817.33 106
4817.49 101
4817.65 99
4817.81 100
4817.97 103
4818.12 108
4818.28 112
4818.44 115
4818.60 115
4818.76 113
4818.92 109
4819.08 104
4819.24 99
4819.40 93
4819.56 88
4819.72 82
4819.88 76
4820.03 70
4820.19 63
4820.35 57
4820.51 52
4820.67 49
4820.83 46
4820.99 46
4821.15 46
4821.31 48
4821.47 52
4821.63 56
4821.79 61
4821.95 66
4822.10 70
4822.26 74
4822.42 75
4822.58 74
4822.74 70
4822.90 65
4823.06 58
4823.22 51
4823.38 43
4823.54 37
4823.70 32
4823.86 28
4824.02 27
4824.18 28
4824.33 31
4824.49 36
4824.65 40
4824.81 44
4824.97 46
4825.13 46
4825.29 44
4825.45 40
4825.61 36
4825.77 30
4825.93 25
4826.09 18
4826.25 12
4826.41 5
4826.57 0
4826.72 0
4826.88 0
4827.04 0
4827.20 0
4827.36 0
4827.52 0
4827.68 0
4827.84 5
4828.00 9
4828.16 13
4828.32 16
4828.48 18
4828.64 22
4828.80 27
4828.96 33
4829.11 42
4829.27 51
4829.43 61
4829.59 69
4829.75 75
4829.91 79
4830.07 81
4830.23 79
4830.39 76
4830.55 71
4830.71 64
4830.87 56
4831.03 48
4831.19 41
4831.35 35
4831.51 31
4831.67 28
4831.82 27
4831.98 27
4832.14 29
4832.30 32
4832.46 35
4832.62 39
4832.78 44
4832.94 48
4833.10 52
4833.26 55
4833.42 57
4833.58 57
4833.74 54
4833.90 51
4834.06 47
4834.22 44
4834.38 41
4834.54 40
4834.69 39
4834.85 39
4835.01 37
4835.17 34
4835.33 29
4835.49 24
4835.65 17
4835.81 11
4835.97 7
4836.13 6
4836.29 7
4836.45 10
4836.61 15
4836.77 20
4836.93 26
4837.09 30
4837.25 33
4837.41 36
4837.57 37
4837.72 39
4837.88 41
4838.04 43
4838.20 45
4838.36 48
4838.52 49
4838.68 50
4838.84 51
4839.00 50
4839.16 51
4839.32 53
4839.48 58
4839.64 66
4839.80 76
4839.96 87
4840.12 99
4840.28 108
4840.44 115
4840.60 119
4840.76 121
4840.92 121
4841.08 121
4841.23 122
4841.39 125
4841.55 129
4841.71 135
4841.87 141
4842.03 147
4842.19 153
4842.35 158
4842.51 164
4842.67 170
4842.83 176
4842.99 184
4843.15 192
4843.31 201
4843.47 210
4843.63 218
4843.79 225
4843.95 231
4844.11 234
4844.27 236
4844.43 236
4844.59 236
4844.75 234
4844.91 232
4845.07 230
4845.23 226
4845.38 221
4845.54 215
4845.70 208
4845.86 201
4846.02 196
4846.18 192
4846.34 192
4846.50 195
4846.66 200
4846.82 207
4846.98 214
4847.14 223
4847.30 232
4847.46 241
4847.62 251
4847.78 260
4847.94 269
4848.10 277
4848.26 282
4848.42 284
4848.58 284
4848.74 282
4848.90 278
4849.06 273
4849.22 269
4849.38 265
4849.54 261
4849.70 256
4849.86 248
4850.02 237
4850.18 222
4850.34 204
4850.49 184
4850.65 165
4850.81 149
4850.97 136
4851.13 128
4851.29 124
4851.45 124
4851.61 126
4851.77 129
4851.93 132
4852.09 136
4852.25 139
4852.41 141
4852.57 141
4852.73 139
4852.89 135
4853.05 128
4853.21 120
4853.37 111
4853.53 102
4853.69 94
4853.85 88
4854.01 82
4854.17 76
4854.33 71
4854.49 66
4854.65 63
4854.81 61
4854.97 60
4855.13 60
4855.29 59
4855.45 58
4855.61 55
4855.77 49
4855.93 42
4856.09 33
4856.25 24
4856.41 17
4856.57 13
4856.73 12
4856.89 15
4857.05 22
4857.21 31
4857.37 41
4857.53 50
4857.69 58
4857.85 62
4858.00 64
4858.16 64
4858.32 63
4858.48 62
4858.64 61
4858.80 61
4858.96 62
4859.12 63
4859.28 63
4859.44 62
4859.60 59
4859.76 54
4859.92 48
4860.08 42
4860.24 37
4860.40 35
4860.56 36
4860.72 42
4860.88 51
4861.04 62
4861.20 73
4861.36 82
4861.52 88
4861.68 89
4861.84 87
4862.00 81
4862.16 74
4862.32 65
4862.48 56
4862.64 47
4862.80 37
4862.96 26
4863.12 14
4863.28 3
4863.44 0
4863.60 0
4863.76 0
4863.92 0
4864.08 0
4864.24 0
4864.40 0
4864.56 0
4864.72 3
4864.88 10
4865.04 18
4865.20 29
4865.36 41
4865.52 55
4865.68 69
4865.84 82
4866.00 92
4866.16 99
4866.32 103
4866.48 103
4866.64 101
4866.80 98
4866.96 92
4867.12 87
4867.28 80
4867.44 72
4867.60 64
4867.76 55
4867.92 46
4868.08 37
4868.24 30
4868.40 24
4868.56 20
4868.72 18
4868.88 17
4869.04 18
4869.20 18
4869.36 18
4869.52 17
4869.68 17
4869.84 16
4870.00 15
4870.16 15
4870.32 17
4870.48 20
4870.64 23
4870.80 28
4870.96 33
4871.12 39
4871.28 43
4871.44 47
4871.60 49
4871.76 50
4871.92 48
4872.08 45
4872.24 41
4872.40 37
4872.56 34
4872.72 32
4872.88 31
4873.04 33
4873.20 36
4873.36 41
4873.52 47
4873.68 53
4873.84 58
4874.00 61
4874.16 64
4874.32 65
4874.48 66
4874.64 68
4874.80 70
4874.96 75
4875.12 80
4875.28 86
4875.44 93
4875.60 100
4875.76 107
4875.92 112
4876.08 117
4876.25 121
4876.41 123
4876.57 122
4876.73 118
4876.89 110
4877.05 99
4877.21 85
4877.37 70
4877.53 55
4877.69 43
4877.85 33
4878.01 28
4878.17 27
4878.33 28
4878.49 29
4878.65 30
4878.81 30
4878.97 28
4879.13 24
4879.29 19
4879.45 14
4879.61 11
4879.77 8
4879.93 6
4880.09 5
4880.25 3
4880.41 0
4880.57 0
4880.73 0
4880.89 0
4881.05 0
4881.21 0
4881.37 0
4881.53 0
4881.69 2
4881.85 3
4882.01 3
4882.17 4
4882.33 6
4882.49 9
4882.65 13
4882.81 18
4882.97 24
4883.13 29
4883.29 33
4883.45 36
4883.61 38
4883.78 39
4883.94 42
4884.10 45
4884.26 51
4884.42 59
4884.58 68
4884.74 78
4884.90 86
4885.06 91
4885.22 94
4885.38 94
4885.54 92
4885.70 89
4885.86 87
4886.02 88
4886.18 93
4886.34 100
4886.50 108
4886.66 116
4886.82 123
4886.98 128
4887.14 131
4887.30 133
4887.46 135
4887.62 139
4887.78 144
4887.94 150
4888.10 156
4888.26 163
4888.42 169
4888.58 175
4888.74 180
4888.91 183
4889.07 186
4889.23 189
4889.39 191
4889.55 193
4889.71 194
4889.87 194
4890.03 194
4890.19 193
4890.35 191
4890.51 188
4890.67 185
4890.83 182
4890.99 180
4891.15 180
4891.31 182
4891.47 185
4891.63 189
4891.79 192
4891.95 195
4892.11 197
4892.27 197
4892.43 198
4892.59 200
4892.75 202
4892.92 206
4893.08 210
4893.24 213
4893.40 213
4893.56 210
4893.72 204
4893.88 195
4894.04 185
4894.20 174
4894.36 165
4894.52 156
4894.68 149
4894.84 143
4895.00 137
4895.16 132
4895.32 126
4895.48 120
4895.64 114
4895.80 109
4895.96 103
4896.12 98
4896.28 93
4896.45 88
4896.61 83
4896.77 78
4896.93 74
4897.09 71
4897.25 69
4897.41 68
4897.57 68
4897.73 68
4897.89 68
4898.05 66
4898.21 64
4898.37 59
4898.53 53
4898.69 45
4898.85 36
4899.01 26
4899.17 18
4899.33 11
4899.49 6
4899.66 5
4899.82 7
[truncated: 741,719 more chars]
