# Supplementary material for: Methylobacterium Species Promoting Rice and Barley Growth and Interaction Specificity Revealed with Whole-Cell Matrix-Assisted Laser Desorption / Ionization-Time-of-Flight Mass Spectrometry (MALDI-TOF/MS) Analysis
Source: PLoS One. 2015 Jun 8;10(6):e0129509. doi: 10.1371/journal.pone.0129509 (PMC4460032; doi:10.1371/journal.pone.0129509)
Supplement: S3 Data — (ZIP) [file pone.0129509.s003.zip › Supplementary data 3 (ms from barley)/3c.txt]

780.49 0
780.55 0
780.61 0
780.68 0
780.74 0
780.81 0
780.87 0
780.93 0
781.00 0
781.06 0
781.13 0
781.19 0
781.25 0
781.32 0
781.38 0
781.45 0
781.51 0
781.58 0
781.64 0
781.70 0
781.77 0
781.83 0
781.90 0
781.96 0
782.02 0
782.09 0
782.15 0
782.22 0
782.28 0
782.34 0
782.41 0
782.47 0
782.54 0
782.60 0
782.66 0
782.73 0
782.79 0
782.86 0
782.92 0
782.99 0
783.05 0
783.11 0
783.18 0
783.24 0
783.31 0
783.37 0
783.43 0
783.50 0
783.56 0
783.63 0
783.69 0
783.75 0
783.82 0
783.88 0
783.95 0
784.01 0
784.08 0
784.14 0
784.20 0
784.27 0
784.33 0
784.40 0
784.46 0
784.52 0
784.59 0
784.65 0
784.72 0
784.78 0
784.85 0
784.91 0
784.97 0
785.04 0
785.10 0
785.17 0
785.23 0
785.30 0
785.36 0
785.42 0
785.49 0
785.55 0
785.62 0
785.68 0
785.74 0
785.81 0
785.87 0
785.94 0
786.00 0
786.07 0
786.13 0
786.19 0
786.26 0
786.32 0
786.39 0
786.45 0
786.52 0
786.58 0
786.64 0
786.71 0
786.77 0
786.84 0
786.90 0
786.97 0
787.03 0
787.09 0
787.16 0
787.22 0
787.29 0
787.35 0
787.42 0
787.48 0
787.54 0
787.61 0
787.67 0
787.74 0
787.80 0
787.87 0
787.93 0
787.99 0
788.06 0
788.12 0
788.19 0
788.25 0
788.32 0
788.38 0
788.45 0
788.51 0
788.57 0
788.64 0
788.70 0
788.77 0
788.83 0
788.90 0
788.96 0
789.02 0
789.09 0
789.15 0
789.22 0
789.28 0
789.35 0
789.41 0
789.48 0
789.54 0
789.60 0
789.67 0
789.73 0
789.80 0
789.86 0
789.93 0
789.99 0
790.05 0
790.12 0
790.18 0
790.25 0
790.31 0
790.38 0
790.44 0
790.51 0
790.57 0
790.63 0
790.70 0
790.76 0
790.83 0
790.89 0
790.96 0
791.02 0
791.09 0
791.15 0
791.21 0
791.28 0
791.34 0
791.41 0
791.47 0
791.54 0
791.60 0
791.67 0
791.73 0
791.79 0
791.86 0
791.92 0
791.99 0
792.05 0
792.12 0
792.18 0
792.25 0
792.31 0
792.38 0
792.44 0
792.50 0
792.57 0
792.63 0
792.70 0
792.76 0
792.83 0
792.89 0
792.96 0
793.02 0
793.09 0
793.15 0
793.21 0
793.28 0
793.34 0
793.41 0
793.47 0
793.54 0
793.60 0
793.67 0
793.73 0
793.80 0
793.86 0
793.92 0
793.99 0
794.05 0
794.12 0
794.18 0
794.25 0
794.31 0
794.38 0
794.44 0
794.51 0
794.57 0
794.63 0
794.70 0
794.76 0
794.83 0
794.89 0
794.96 0
795.02 0
795.09 0
795.15 0
795.22 0
795.28 0
795.35 0
795.41 0
795.47 0
795.54 0
795.60 0
795.67 0
795.73 0
795.80 0
795.86 0
795.93 0
795.99 0
796.06 0
796.12 0
796.19 0
796.25 0
796.32 0
796.38 0
796.44 0
796.51 0
796.57 0
796.64 0
796.70 0
796.77 0
796.83 0
796.90 0
796.96 0
797.03 0
797.09 0
797.16 0
797.22 0
797.29 0
797.35 0
797.42 0
797.48 0
797.54 0
797.61 0
797.67 0
797.74 0
797.80 0
797.87 0
797.93 0
798.00 0
798.06 0
798.13 0
798.19 0
798.26 0
798.32 0
798.39 0
798.45 0
798.52 0
798.58 0
798.65 0
798.71 0
798.77 0
798.84 0
798.90 0
798.97 0
799.03 0
799.10 0
799.16 0
799.23 0
799.29 0
799.36 0
799.42 0
799.49 0
799.55 0
799.62 0
799.68 0
799.75 0
799.81 0
799.88 0
799.94 0
800.01 0
800.07 0
800.14 0
800.20 0
800.26 0
800.33 0
800.39 0
800.46 0
800.52 0
800.59 0
800.65 0
800.72 0
800.78 0
800.85 0
800.91 0
800.98 0
801.04 0
801.11 0
801.17 0
801.24 0
801.30 0
801.37 0
801.43 0
801.50 0
801.56 0
801.63 0
801.69 0
801.76 0
801.82 0
801.89 0
801.95 0
802.02 0
802.08 0
802.15 0
802.21 0
802.28 0
802.34 0
802.41 0
802.47 0
802.54 0
802.60 0
802.67 0
802.73 0
802.80 0
802.86 0
802.93 0
802.99 0
803.06 0
803.12 0
803.18 0
803.25 0
803.31 0
803.38 0
803.44 0
803.51 0
803.57 0
803.64 0
803.70 0
803.77 0
803.83 0
803.90 0
803.96 0
804.03 0
804.09 0
804.16 0
804.22 0
804.29 0
804.35 0
804.42 0
804.48 0
804.55 0
804.61 0
804.68 0
804.74 0
804.81 0
804.87 0
804.94 0
805.00 0
805.07 0
805.13 0
805.20 0
805.26 0
805.33 0
805.39 0
805.46 0
805.52 0
805.59 0
805.65 0
805.72 0
805.78 0
805.85 0
805.92 0
805.98 0
806.05 0
806.11 0
806.18 0
806.24 0
806.31 0
806.37 0
806.44 0
806.50 0
806.57 0
806.63 0
806.70 0
806.76 0
806.83 0
806.89 0
806.96 0
807.02 0
807.09 0
807.15 0
807.22 0
807.28 0
807.35 0
807.41 0
807.48 0
807.54 0
807.61 0
807.67 0
807.74 0
807.80 0
807.87 0
807.93 0
808.00 0
808.06 0
808.13 0
808.19 0
808.26 0
808.32 0
808.39 0
808.45 0
808.52 0
808.58 0
808.65 0
808.71 0
808.78 0
808.85 0
808.91 0
808.98 0
809.04 0
809.11 0
809.17 0
809.24 0
809.30 0
809.37 0
809.43 0
809.50 0
809.56 0
809.63 0
809.69 0
809.76 0
809.82 0
809.89 0
809.95 0
810.02 0
810.08 0
810.15 0
810.21 0
810.28 0
810.34 0
810.41 0
810.48 0
810.54 0
810.61 0
810.67 0
810.74 0
810.80 0
810.87 0
810.93 0
811.00 0
811.06 0
811.13 0
811.19 0
811.26 0
811.32 0
811.39 0
811.45 0
811.52 0
811.58 0
811.65 0
811.72 0
811.78 0
811.85 0
811.91 0
811.98 0
812.04 0
812.11 0
812.17 0
812.24 0
812.30 0
812.37 0
812.43 0
812.50 0
812.56 0
812.63 0
812.70 0
812.76 0
812.83 0
812.89 0
812.96 0
813.02 0
813.09 0
813.15 0
813.22 0
813.28 0
813.35 0
813.41 0
813.48 0
813.54 0
813.61 0
813.68 0
813.74 0
813.81 0
813.87 0
813.94 0
814.00 0
814.07 0
814.13 0
814.20 0
814.26 0
814.33 0
814.39 0
814.46 0
814.53 0
814.59 0
814.66 0
814.72 0
814.79 0
814.85 0
814.92 0
814.98 0
815.05 0
815.11 0
815.18 0
815.25 0
815.31 0
815.38 0
815.44 0
815.51 0
815.57 0
815.64 0
815.70 0
815.77 0
815.83 0
815.90 0
815.97 0
816.03 0
816.10 0
816.16 0
816.23 0
816.29 0
816.36 0
816.42 0
816.49 0
816.55 0
816.62 0
816.69 0
816.75 0
816.82 0
816.88 0
816.95 0
817.01 0
817.08 0
817.14 0
817.21 0
817.27 0
817.34 0
817.41 0
817.47 0
817.54 0
817.60 0
817.67 0
817.73 0
817.80 0
817.86 0
817.93 0
818.00 0
818.06 0
818.13 0
818.19 0
818.26 0
818.32 0
818.39 0
818.45 0
818.52 0
818.59 0
818.65 0
818.72 0
818.78 0
818.85 0
818.91 0
818.98 0
819.04 0
819.11 0
819.18 0
819.24 0
819.31 0
819.37 0
819.44 0
819.50 0
819.57 0
819.64 0
819.70 0
819.77 0
819.83 0
819.90 0
819.96 0
820.03 0
820.09 0
820.16 0
820.23 0
820.29 0
820.36 0
820.42 0
820.49 0
820.55 0
820.62 0
820.69 0
820.75 0
820.82 0
820.88 0
820.95 0
821.01 0
821.08 0
821.14 0
821.21 0
821.28 0
821.34 0
821.41 0
821.47 0
821.54 0
821.60 0
821.67 0
821.74 0
821.80 0
821.87 0
821.93 0
822.00 0
822.06 0
822.13 0
822.20 0
822.26 0
822.33 0
822.39 0
822.46 0
822.52 0
822.59 0
822.66 0
822.72 0
822.79 0
822.85 0
822.92 0
822.98 0
823.05 0
823.12 0
823.18 0
823.25 0
823.31 0
823.38 0
823.44 0
823.51 0
823.58 0
823.64 0
823.71 0
823.77 0
823.84 0
823.91 0
823.97 0
824.04 0
824.10 0
824.17 0
824.23 0
824.30 0
824.37 0
824.43 0
824.50 0
824.56 0
824.63 0
824.69 0
824.76 0
824.83 0
824.89 0
824.96 0
825.02 0
825.09 0
825.16 0
825.22 0
825.29 0
825.35 0
825.42 0
825.48 0
825.55 0
825.62 0
825.68 0
825.75 0
825.81 0
825.88 0
825.95 0
826.01 0
826.08 0
826.14 0
826.21 0
826.27 0
826.34 0
826.41 0
826.47 0
826.54 0
826.60 0
826.67 0
826.74 0
826.80 0
826.87 0
826.93 0
827.00 0
827.07 0
827.13 0
827.20 0
827.26 0
827.33 0
827.40 0
827.46 0
827.53 0
827.59 0
827.66 0
827.72 0
827.79 0
827.86 0
827.92 0
827.99 0
828.05 0
828.12 0
828.19 0
828.25 0
828.32 0
828.38 0
828.45 0
828.52 0
828.58 0
828.65 0
828.71 0
828.78 0
828.85 0
828.91 0
828.98 0
829.04 0
829.11 0
829.18 0
829.24 0
829.31 0
829.37 0
829.44 0
829.51 0
829.57 0
829.64 0
829.70 0
829.77 0
829.84 0
829.90 0
829.97 0
830.03 0
830.10 0
830.17 0
830.23 0
830.30 0
830.36 0
830.43 0
830.50 0
830.56 0
830.63 0
830.69 0
830.76 0
830.83 0
830.89 0
830.96 0
831.02 0
831.09 0
831.16 0
831.22 0
831.29 0
831.36 0
831.42 0
831.49 0
831.55 0
831.62 0
831.69 0
831.75 0
831.82 0
831.88 0
831.95 0
832.02 0
832.08 0
832.15 0
832.21 0
832.28 0
832.35 0
832.41 0
832.48 0
832.54 0
832.61 0
832.68 0
832.74 0
832.81 0
832.88 0
832.94 0
833.01 0
833.07 0
833.14 0
833.21 0
833.27 0
833.34 0
833.40 0
833.47 0
833.54 0
833.60 0
833.67 0
833.74 0
833.80 0
833.87 0
833.93 0
834.00 0
834.07 0
834.13 0
834.20 0
834.27 0
834.33 0
834.40 0
834.46 0
834.53 0
834.60 0
834.66 0
834.73 0
834.79 0
834.86 0
834.93 0
834.99 0
835.06 0
835.13 0
835.19 0
835.26 0
835.32 0
835.39 0
835.46 0
835.52 0
835.59 0
835.66 0
835.72 0
835.79 0
835.85 0
835.92 0
835.99 0
836.05 0
836.12 0
836.19 0
836.25 0
836.32 0
836.38 0
836.45 0
836.52 0
836.58 0
836.65 0
836.72 0
836.78 0
836.85 0
836.91 0
836.98 0
837.05 0
837.11 0
837.18 0
837.25 0
837.31 0
837.38 0
837.45 0
837.51 0
837.58 0
837.64 0
837.71 0
837.78 0
837.84 0
837.91 0
837.98 0
838.04 0
838.11 0
838.17 0
838.24 0
838.31 0
838.37 0
838.44 0
838.51 0
838.57 0
838.64 0
838.71 0
838.77 0
838.84 0
838.90 0
838.97 0
839.04 0
839.10 0
839.17 0
839.24 0
839.30 0
839.37 0
839.44 0
839.50 0
839.57 0
839.64 0
839.70 0
839.77 0
839.83 0
839.90 0
839.97 0
840.03 0
840.10 0
840.17 0
840.23 0
840.30 0
840.37 0
840.43 0
840.50 0
840.57 0
840.63 0
840.70 0
840.76 0
840.83 0
840.90 0
840.96 0
841.03 0
841.10 0
841.16 0
841.23 0
841.30 0
841.36 0
841.43 0
841.50 0
841.56 0
841.63 0
841.70 0
841.76 0
841.83 0
841.89 0
841.96 0
842.03 0
842.09 0
842.16 0
842.23 0
842.29 0
842.36 0
842.43 0
842.49 0
842.56 0
842.63 0
842.69 0
842.76 0
842.83 0
842.89 0
842.96 0
843.03 0
843.09 0
843.16 0
843.22 0
843.29 0
843.36 0
843.42 0
843.49 0
843.56 0
843.62 0
843.69 0
843.76 0
843.82 0
843.89 0
843.96 0
844.02 0
844.09 0
844.16 0
844.22 0
844.29 0
844.36 0
844.42 0
844.49 0
844.56 0
844.62 0
844.69 0
844.76 0
844.82 0
844.89 0
844.96 0
845.02 0
845.09 0
845.16 0
845.22 0
845.29 0
845.36 0
845.42 0
845.49 0
845.56 0
845.62 0
845.69 0
845.76 0
845.82 0
845.89 0
845.96 0
846.02 0
846.09 0
846.16 0
846.22 0
846.29 0
846.36 0
846.42 0
846.49 0
846.56 0
846.62 0
846.69 0
846.76 0
846.82 0
846.89 0
846.96 0
847.02 0
847.09 0
847.16 0
847.22 0
847.29 0
847.36 0
847.42 0
847.49 0
847.56 0
847.62 0
847.69 0
847.76 0
847.82 0
847.89 0
847.96 0
848.02 0
848.09 0
848.16 0
848.22 0
848.29 0
848.36 0
848.42 0
848.49 0
848.56 0
848.62 0
848.69 0
848.76 0
848.82 0
848.89 0
848.96 0
849.02 0
849.09 0
849.16 0
849.22 0
849.29 0
849.36 0
849.43 0
849.49 0
849.56 0
849.63 0
849.69 0
849.76 0
849.83 0
849.89 0
849.96 0
850.03 0
850.09 0
850.16 0
850.23 0
850.29 0
850.36 0
850.43 0
850.49 0
850.56 0
850.63 0
850.69 0
850.76 0
850.83 0
850.90 0
850.96 0
851.03 0
851.10 0
851.16 0
851.23 0
851.30 0
851.36 0
851.43 0
851.50 0
851.56 0
851.63 0
851.70 0
851.76 0
851.83 0
851.90 0
851.97 0
852.03 0
852.10 0
852.17 0
852.23 0
852.30 0
852.37 0
852.43 0
852.50 0
852.57 0
852.63 0
852.70 0
852.77 0
852.83 0
852.90 0
852.97 0
853.04 0
853.10 0
853.17 0
853.24 0
853.30 0
853.37 0
853.44 0
853.50 0
853.57 0
853.64 0
853.71 0
853.77 0
853.84 0
853.91 0
853.97 0
854.04 0
854.11 0
854.17 0
854.24 0
854.31 0
854.37 0
854.44 0
854.51 0
854.58 0
854.64 0
854.71 0
854.78 0
854.84 0
854.91 0
854.98 0
855.04 0
855.11 0
855.18 0
855.25 0
855.31 0
855.38 0
855.45 0
855.51 0
855.58 0
855.65 0
855.72 0
855.78 0
855.85 0
855.92 0
855.98 0
856.05 0
856.12 0
856.18 0
856.25 0
856.32 0
856.39 0
856.45 0
856.52 0
856.59 0
856.65 0
856.72 0
856.79 0
856.86 0
856.92 0
856.99 0
857.06 0
857.12 0
857.19 0
857.26 0
857.32 0
857.39 0
857.46 0
857.53 0
857.59 0
857.66 0
857.73 0
857.79 0
857.86 0
857.93 0
858.00 0
858.06 0
858.13 0
858.20 0
858.26 0
858.33 0
858.40 0
858.47 0
858.53 0
858.60 0
858.67 0
858.73 0
858.80 0
858.87 0
858.94 0
859.00 0
859.07 0
859.14 0
859.20 0
859.27 0
859.34 0
859.41 0
859.47 0
859.54 0
859.61 0
859.68 0
859.74 0
859.81 0
859.88 0
859.94 0
860.01 0
860.08 0
860.15 0
860.21 0
860.28 0
860.35 0
860.41 0
860.48 0
860.55 0
860.62 0
860.68 0
860.75 0
860.82 0
860.88 0
860.95 0
861.02 0
861.09 0
861.15 0
861.22 0
861.29 0
861.36 0
861.42 0
861.49 0
861.56 0
861.62 0
861.69 0
861.76 0
861.83 0
861.89 0
861.96 0
862.03 0
862.10 0
862.16 0
862.23 0
862.30 0
862.36 0
862.43 0
862.50 0
862.57 0
862.63 0
862.70 0
862.77 0
862.84 0
862.90 0
862.97 0
863.04 0
863.11 0
863.17 0
863.24 0
863.31 0
863.37 0
863.44 0
863.51 0
863.58 0
863.64 0
863.71 0
863.78 0
863.85 0
863.91 0
863.98 0
864.05 0
864.12 0
864.18 0
864.25 0
864.32 0
864.39 0
864.45 0
864.52 0
864.59 0
864.65 0
864.72 0
864.79 0
864.86 0
864.92 0
864.99 0
865.06 0
865.13 0
865.19 0
865.26 0
865.33 0
865.40 0
865.46 0
865.53 0
865.60 0
865.67 0
865.73 0
865.80 0
865.87 0
865.94 0
866.00 0
866.07 0
866.14 0
866.21 0
866.27 0
866.34 0
866.41 0
866.47 0
866.54 0
866.61 0
866.68 0
866.74 0
866.81 0
866.88 0
866.95 0
867.01 0
867.08 0
867.15 0
867.22 0
867.28 0
867.35 0
867.42 0
867.49 0
867.55 0
867.62 0
867.69 0
867.76 0
867.82 0
867.89 0
867.96 0
868.03 0
868.09 0
868.16 0
868.23 0
868.30 0
868.36 0
868.43 0
868.50 0
868.57 0
868.64 0
868.70 0
868.77 0
868.84 0
868.91 0
868.97 0
869.04 0
869.11 0
869.18 0
869.24 0
869.31 0
869.38 0
869.45 0
869.51 0
869.58 0
869.65 0
869.72 0
869.78 0
869.85 0
869.92 0
869.99 0
870.05 0
870.12 0
870.19 0
870.26 0
870.32 0
870.39 0
870.46 0
870.53 0
870.59 0
870.66 0
870.73 0
870.80 0
870.87 0
870.93 0
871.00 0
871.07 0
871.14 0
871.20 0
871.27 0
871.34 0
871.41 0
871.47 0
871.54 0
871.61 0
871.68 0
871.74 0
871.81 0
871.88 0
871.95 0
872.02 0
872.08 0
872.15 0
872.22 0
872.29 0
872.35 0
872.42 0
872.49 0
872.56 0
872.62 0
872.69 0
872.76 0
872.83 0
872.90 0
872.96 0
873.03 0
873.10 0
873.17 0
873.23 0
873.30 0
873.37 0
873.44 0
873.50 0
873.57 0
873.64 0
873.71 0
873.78 0
873.84 0
873.91 0
873.98 0
874.05 0
874.11 0
874.18 0
874.25 0
874.32 0
874.39 0
874.45 0
874.52 0
874.59 0
874.66 0
874.72 0
874.79 0
874.86 0
874.93 0
875.00 0
875.06 0
875.13 0
875.20 0
875.27 0
875.33 0
875.40 0
875.47 0
875.54 0
875.61 0
875.67 0
875.74 0
875.81 0
875.88 0
875.94 0
876.01 0
876.08 0
876.15 0
876.22 0
876.28 0
876.35 0
876.42 0
876.49 0
876.56 0
876.62 0
876.69 0
876.76 0
876.83 0
876.89 0
876.96 0
877.03 0
877.10 0
877.17 0
877.23 0
877.30 0
877.37 0
877.44 0
877.51 0
877.57 0
877.64 0
877.71 0
877.78 0
877.85 0
877.91 0
877.98 0
878.05 0
878.12 0
878.18 0
878.25 0
878.32 0
878.39 0
878.46 0
878.52 0
878.59 0
878.66 0
878.73 0
878.80 0
878.86 0
878.93 0
879.00 0
879.07 0
879.14 0
879.20 0
879.27 0
879.34 0
879.41 0
879.48 0
879.54 0
879.61 0
879.68 0
879.75 0
879.82 0
879.88 0
879.95 0
880.02 0
880.09 0
880.16 0
880.22 0
880.29 0
880.36 0
880.43 0
880.50 0
880.56 0
880.63 0
880.70 0
880.77 0
880.84 0
880.90 0
880.97 0
881.04 0
881.11 0
881.18 0
881.24 0
881.31 0
881.38 0
881.45 0
881.52 0
881.58 0
881.65 0
881.72 0
881.79 0
881.86 0
881.92 0
881.99 0
882.06 0
882.13 0
882.20 0
882.26 0
882.33 0
882.40 0
882.47 0
882.54 0
882.60 0
882.67 0
882.74 0
882.81 0
882.88 0
882.95 0
883.01 0
883.08 0
883.15 0
883.22 0
883.29 0
883.35 0
883.42 0
883.49 0
883.56 0
883.63 0
883.69 0
883.76 0
883.83 0
883.90 0
883.97 0
884.03 0
884.10 0
884.17 0
884.24 0
884.31 0
884.38 0
884.44 0
884.51 0
884.58 0
884.65 0
884.72 0
884.78 0
884.85 0
884.92 0
884.99 0
885.06 0
885.13 0
885.19 0
885.26 0
885.33 0
885.40 0
885.47 0
885.53 0
885.60 0
885.67 0
885.74 0
885.81 0
885.88 0
885.94 0
886.01 0
886.08 0
886.15 0
886.22 0
886.28 0
886.35 0
886.42 0
886.49 0
886.56 0
886.63 0
886.69 0
886.76 0
886.83 0
886.90 0
886.97 0
887.04 0
887.10 0
887.17 0
887.24 0
887.31 0
887.38 0
887.45 0
887.51 0
887.58 0
887.65 0
887.72 0
887.79 0
887.85 0
887.92 0
887.99 0
888.06 0
888.13 0
888.20 0
888.26 0
888.33 0
888.40 0
888.47 0
888.54 0
888.61 0
888.67 0
888.74 0
888.81 0
888.88 0
888.95 0
889.02 0
889.08 0
889.15 0
889.22 0
889.29 0
889.36 0
889.43 0
889.49 0
889.56 0
889.63 0
889.70 0
889.77 0
889.84 0
889.90 0
889.97 0
890.04 0
890.11 0
890.18 0
890.25 0
890.31 0
890.38 0
890.45 0
890.52 0
890.59 0
890.66 0
890.73 0
890.79 0
890.86 0
890.93 0
891.00 0
891.07 0
891.14 0
891.20 0
891.27 0
891.34 0
891.41 0
891.48 0
891.55 0
891.61 0
891.68 0
891.75 0
891.82 0
891.89 0
891.96 0
892.03 0
892.09 0
892.16 0
892.23 0
892.30 0
892.37 0
892.44 0
892.50 0
892.57 0
892.64 0
892.71 0
892.78 0
892.85 0
892.92 0
892.98 0
893.05 0
893.12 0
893.19 0
893.26 0
893.33 0
893.39 0
893.46 0
893.53 0
893.60 0
893.67 0
893.74 0
893.81 0
893.87 0
893.94 0
894.01 0
894.08 0
894.15 0
894.22 0
894.29 0
894.35 0
894.42 0
894.49 0
894.56 0
894.63 0
894.70 0
894.77 0
894.83 0
894.90 0
894.97 0
895.04 0
895.11 0
895.18 0
895.25 0
895.31 0
895.38 0
895.45 0
895.52 0
895.59 0
895.66 0
895.73 0
895.79 0
895.86 0
895.93 0
896.00 0
896.07 0
896.14 0
896.21 0
896.27 0
896.34 0
896.41 0
896.48 0
896.55 0
896.62 0
896.69 0
896.75 0
896.82 0
896.89 0
896.96 0
897.03 0
897.10 0
897.17 0
897.23 0
897.30 0
897.37 0
897.44 0
897.51 0
897.58 0
897.65 0
897.72 0
897.78 0
897.85 0
897.92 0
897.99 0
898.06 0
898.13 0
898.20 0
898.26 0
898.33 0
898.40 0
898.47 0
898.54 0
898.61 0
898.68 0
898.75 0
898.81 0
898.88 0
898.95 0
899.02 0
899.09 0
899.16 0
899.23 0
899.30 0
899.36 0
899.43 0
899.50 0
899.57 0
899.64 0
899.71 0
899.78 0
899.85 0
899.91 0
899.98 0
900.05 0
900.12 0
900.19 0
900.26 0
900.33 0
900.40 0
900.46 0
900.53 0
900.60 0
900.67 0
900.74 0
900.81 0
900.88 0
900.95 0
901.01 0
901.08 0
901.15 0
901.22 0
901.29 0
901.36 0
901.43 0
901.50 0
901.56 0
901.63 0
901.70 0
901.77 0
901.84 0
901.91 0
901.98 0
902.05 0
902.12 0
902.18 0
902.25 0
902.32 0
902.39 0
902.46 0
902.53 0
902.60 0
902.67 0
902.73 0
902.80 0
902.87 0
902.94 0
903.01 0
903.08 0
903.15 0
903.22 0
903.29 0
903.35 0
903.42 0
903.49 0
903.56 0
903.63 0
903.70 0
903.77 0
903.84 0
903.91 0
903.97 0
904.04 0
904.11 0
904.18 0
904.25 0
904.32 0
904.39 0
904.46 0
904.53 0
904.60 0
904.66 0
904.73 0
904.80 0
904.87 0
904.94 0
905.01 0
905.08 0
905.15 0
905.22 0
905.28 0
905.35 0
905.42 0
905.49 0
905.56 0
905.63 0
905.70 0
905.77 0
905.84 0
905.91 0
905.97 0
906.04 0
906.11 0
906.18 0
906.25 0
906.32 0
906.39 0
906.46 0
906.53 0
906.60 0
906.66 0
906.73 0
906.80 0
906.87 0
906.94 0
907.01 0
907.08 0
907.15 0
907.22 0
907.29 0
907.35 0
907.42 0
907.49 0
907.56 0
907.63 0
907.70 0
907.77 0
907.84 0
907.91 0
907.98 0
908.04 0
908.11 0
908.18 0
908.25 0
908.32 0
908.39 0
908.46 0
908.53 0
908.60 0
908.67 0
908.74 0
908.80 0
908.87 0
908.94 0
909.01 0
909.08 0
909.15 0
909.22 0
909.29 0
909.36 0
909.43 0
909.50 0
909.56 0
909.63 0
909.70 0
909.77 0
909.84 0
909.91 0
909.98 0
910.05 0
910.12 0
910.19 0
910.26 0
910.33 0
910.39 0
910.46 0
910.53 0
910.60 0
910.67 0
910.74 0
910.81 0
910.88 0
910.95 0
911.02 0
911.09 0
911.16 0
911.22 0
911.29 0
911.36 0
911.43 0
911.50 0
911.57 0
911.64 0
911.71 0
911.78 0
911.85 0
911.92 0
911.99 0
912.05 0
912.12 0
912.19 0
912.26 0
912.33 0
912.40 0
912.47 0
912.54 0
912.61 0
912.68 0
912.75 0
912.82 0
912.89 0
912.95 0
913.02 0
913.09 0
913.16 0
913.23 0
913.30 0
913.37 0
913.44 0
913.51 0
913.58 0
913.65 0
913.72 0
913.79 0
913.85 0
913.92 0
913.99 0
914.06 0
914.13 0
914.20 0
914.27 0
914.34 0
914.41 0
914.48 0
914.55 0
914.62 0
914.69 0
914.76 0
914.83 0
914.89 0
914.96 0
915.03 0
915.10 0
915.17 0
915.24 0
915.31 0
915.38 0
915.45 0
915.52 0
915.59 0
915.66 0
915.73 0
915.80 0
915.87 0
915.93 0
916.00 0
916.07 0
916.14 0
916.21 0
916.28 0
916.35 0
916.42 0
916.49 0
916.56 0
916.63 0
916.70 0
916.77 0
916.84 0
916.91 0
916.98 0
917.04 0
917.11 0
917.18 0
917.25 0
917.32 0
917.39 0
917.46 0
917.53 0
917.60 0
917.67 0
917.74 0
917.81 0
917.88 0
917.95 0
918.02 0
918.09 0
918.16 0
918.22 0
918.29 0
918.36 0
918.43 0
918.50 0
918.57 0
918.64 0
918.71 0
918.78 0
918.85 0
918.92 0
918.99 0
919.06 0
919.13 0
919.20 0
919.27 0
919.34 0
919.41 0
919.48 0
919.54 0
919.61 0
919.68 0
919.75 0
919.82 0
919.89 0
919.96 0
920.03 0
920.10 0
920.17 0
920.24 0
920.31 0
920.38 0
920.45 0
920.52 0
920.59 0
920.66 0
920.73 0
920.80 0
920.87 0
920.94 0
921.00 0
921.07 0
921.14 0
921.21 0
921.28 0
921.35 0
921.42 0
921.49 0
921.56 0
921.63 0
921.70 0
921.77 0
921.84 0
921.91 0
921.98 0
922.05 0
922.12 0
922.19 0
922.26 0
922.33 0
922.40 0
922.47 0
922.54 0
922.61 0
922.67 0
922.74 0
922.81 0
922.88 0
922.95 0
923.02 0
923.09 0
923.16 0
923.23 0
923.30 0
923.37 0
923.44 0
923.51 0
923.58 0
923.65 0
923.72 0
923.79 0
923.86 0
923.93 0
924.00 0
924.07 0
924.14 0
924.21 0
924.28 0
924.35 0
924.42 0
924.49 0
924.56 0
924.62 0
924.69 0
924.76 0
924.83 0
924.90 0
924.97 0
925.04 0
925.11 0
925.18 0
925.25 0
925.32 0
925.39 0
925.46 0
925.53 0
925.60 0
925.67 0
925.74 0
925.81 0
925.88 0
925.95 0
926.02 0
926.09 0
926.16 0
926.23 0
926.30 0
926.37 0
926.44 0
926.51 0
926.58 0
926.65 0
926.72 0
926.79 0
926.86 0
926.93 0
927.00 0
927.07 0
927.14 0
927.21 0
927.27 0
927.34 0
927.41 0
927.48 0
927.55 0
927.62 0
927.69 0
927.76 0
927.83 0
927.90 0
927.97 0
928.04 0
928.11 0
928.18 0
928.25 0
928.32 0
928.39 0
928.46 0
928.53 0
928.60 0
928.67 0
928.74 0
928.81 0
928.88 0
928.95 0
929.02 0
929.09 0
929.16 0
929.23 0
929.30 0
929.37 0
929.44 0
929.51 0
929.58 0
929.65 0
929.72 0
929.79 0
929.86 0
929.93 0
930.00 0
930.07 0
930.14 0
930.21 0
930.28 0
930.35 0
930.42 0
930.49 0
930.56 0
930.63 0
930.70 0
930.77 0
930.84 0
930.91 0
930.98 0
931.05 0
931.12 0
931.19 0
931.26 0
931.33 0
931.40 0
931.47 0
931.54 0
931.61 0
931.68 0
931.75 0
931.82 0
931.89 0
931.96 0
932.03 0
932.10 0
932.17 0
932.24 0
932.31 0
932.38 0
932.45 0
932.52 0
932.59 0
932.66 0
932.73 0
932.80 0
932.87 0
932.94 0
933.01 0
933.08 0
933.15 0
933.22 0
933.29 0
933.36 0
933.43 0
933.50 0
933.57 0
933.64 0
933.71 0
933.78 0
933.85 0
933.92 0
933.99 0
934.06 0
934.13 0
934.20 0
934.27 0
934.34 0
934.41 0
934.48 0
934.55 0
934.62 0
934.69 0
934.76 0
934.83 0
934.90 0
934.97 0
935.04 0
935.11 0
935.18 0
935.25 0
935.32 0
935.39 0
935.46 0
935.53 0
935.60 0
935.67 0
935.74 0
935.81 0
935.88 0
935.95 0
936.02 0
936.09 0
936.16 0
936.23 0
936.30 0
936.37 0
936.44 0
936.51 0
936.58 0
936.65 0
936.72 0
936.79 0
936.86 0
936.93 0
937.00 0
937.07 0
937.14 0
937.21 0
937.28 0
937.35 0
937.42 0
937.49 0
937.56 0
937.63 0
937.70 0
937.77 0
937.84 0
937.91 0
937.98 0
938.05 0
938.12 0
938.19 0
938.26 0
938.33 0
938.40 0
938.47 0
938.54 0
938.61 0
938.69 0
938.76 0
938.83 0
938.90 0
938.97 0
939.04 0
939.11 0
939.18 0
939.25 0
939.32 0
939.39 0
939.46 0
939.53 0
939.60 0
939.67 0
939.74 0
939.81 0
939.88 0
939.95 0
940.02 0
940.09 0
940.16 0
940.23 0
940.30 0
940.37 0
940.44 0
940.51 0
940.58 0
940.65 0
940.72 0
940.79 0
940.86 0
940.93 0
941.00 0
941.07 0
941.14 0
941.21 0
941.28 0
941.36 0
941.43 0
941.50 0
941.57 0
941.64 0
941.71 0
941.78 0
941.85 0
941.92 0
941.99 0
942.06 0
942.13 0
942.20 0
942.27 0
942.34 0
942.41 0
942.48 0
942.55 0
942.62 0
942.69 0
942.76 0
942.83 0
942.90 0
942.97 0
943.04 0
943.11 0
943.18 0
943.25 0
943.32 0
943.40 0
943.47 0
943.54 0
943.61 0
943.68 0
943.75 0
943.82 0
943.89 0
943.96 0
944.03 0
944.10 0
944.17 0
944.24 0
944.31 0
944.38 0
944.45 0
944.52 0
944.59 0
944.66 0
944.73 0
944.80 0
944.87 0
944.94 0
945.02 0
945.09 0
945.16 0
945.23 0
945.30 0
945.37 0
945.44 0
945.51 0
945.58 0
945.65 0
945.72 0
945.79 0
945.86 0
945.93 0
946.00 0
946.07 0
946.14 0
946.21 0
946.28 0
946.35 0
946.42 0
946.50 0
946.57 0
946.64 0
946.71 0
946.78 0
946.85 0
946.92 0
946.99 0
947.06 0
947.13 0
947.20 0
947.27 0
947.34 0
947.41 0
947.48 0
947.55 0
947.62 0
947.69 0
947.76 0
947.84 0
947.91 0
947.98 0
948.05 0
948.12 0
948.19 0
948.26 0
948.33 0
948.40 0
948.47 0
948.54 0
948.61 0
948.68 0
948.75 0
948.82 0
948.89 0
948.96 0
949.04 0
949.11 0
949.18 0
949.25 0
949.32 0
949.39 0
949.46 0
949.53 0
949.60 0
949.67 0
949.74 0
949.81 0
949.88 0
949.95 0
950.02 0
950.09 0
950.16 0
950.24 0
950.31 0
950.38 0
950.45 0
950.52 0
950.59 0
950.66 0
950.73 0
950.80 0
950.87 0
950.94 0
951.01 0
951.08 0
951.15 0
951.22 0
951.30 0
951.37 0
951.44 0
951.51 0
951.58 0
951.65 0
951.72 0
951.79 0
951.86 0
951.93 0
952.00 0
952.07 0
952.14 0
952.21 0
952.29 0
952.36 0
952.43 0
952.50 0
952.57 0
952.64 0
952.71 0
952.78 0
952.85 0
952.92 0
952.99 0
953.06 0
953.13 0
953.21 0
953.28 0
953.35 0
953.42 0
953.49 0
953.56 0
953.63 0
953.70 0
953.77 0
953.84 0
953.91 0
953.98 0
954.05 0
954.13 0
954.20 0
954.27 0
954.34 0
954.41 0
954.48 0
954.55 0
954.62 0
954.69 0
954.76 0
954.83 0
954.90 0
954.97 0
955.05 0
955.12 0
955.19 0
955.26 0
955.33 0
955.40 0
955.47 0
955.54 0
955.61 0
955.68 0
955.75 0
955.82 0
955.90 0
955.97 0
956.04 0
956.11 0
956.18 0
956.25 0
956.32 0
956.39 0
956.46 0
956.53 0
956.60 0
956.68 0
956.75 0
956.82 0
956.89 0
956.96 0
957.03 0
957.10 0
957.17 0
957.24 0
957.31 0
957.38 0
957.46 0
957.53 0
957.60 0
957.67 0
957.74 0
957.81 0
957.88 0
957.95 0
958.02 0
958.09 0
958.16 0
958.24 0
958.31 0
958.38 0
958.45 0
958.52 0
958.59 0
958.66 0
958.73 0
958.80 0
958.87 0
958.94 0
959.02 0
959.09 0
959.16 0
959.23 0
959.30 0
959.37 0
959.44 0
959.51 0
959.58 0
959.65 0
959.73 0
959.80 0
959.87 0
959.94 0
960.01 0
960.08 0
960.15 0
960.22 0
960.29 0
960.36 0
960.44 0
960.51 0
960.58 0
960.65 0
960.72 0
960.79 0
960.86 0
960.93 0
961.00 0
961.08 0
961.15 0
961.22 0
961.29 0
961.36 0
961.43 0
961.50 0
961.57 0
961.64 0
961.71 0
961.79 0
961.86 0
961.93 0
962.00 0
962.07 0
962.14 0
962.21 0
962.28 0
962.35 0
962.43 0
962.50 0
962.57 0
962.64 0
962.71 0
962.78 0
962.85 0
962.92 0
962.99 0
963.07 0
963.14 0
963.21 0
963.28 0
963.35 0
963.42 0
963.49 0
963.56 0
963.63 0
963.71 0
963.78 0
963.85 0
963.92 0
963.99 0
964.06 0
964.13 0
964.20 0
964.28 0
964.35 0
964.42 0
964.49 0
964.56 0
964.63 0
964.70 0
964.77 0
964.84 0
964.92 0
964.99 0
965.06 0
965.13 0
965.20 0
965.27 0
965.34 0
965.41 0
965.49 0
965.56 0
965.63 0
965.70 0
965.77 0
965.84 0
965.91 0
965.98 0
966.06 0
966.13 0
966.20 0
966.27 0
966.34 0
966.41 0
966.48 0
966.55 0
966.62 0
966.70 0
966.77 0
966.84 0
966.91 0
966.98 0
967.05 0
967.12 0
967.20 0
967.27 0
967.34 0
967.41 0
967.48 0
967.55 0
967.62 0
967.69 0
967.77 0
967.84 0
967.91 0
967.98 0
968.05 0
968.12 0
968.19 0
968.26 0
968.34 0
968.41 0
968.48 0
968.55 0
968.62 0
968.69 0
968.76 0
968.84 0
968.91 0
968.98 0
969.05 0
969.12 0
969.19 0
969.26 0
969.33 0
969.41 0
969.48 0
969.55 0
969.62 0
969.69 0
969.76 0
969.83 0
969.91 0
969.98 0
970.05 0
970.12 0
970.19 0
970.26 0
970.33 0
970.41 0
970.48 0
970.55 0
970.62 0
970.69 0
970.76 0
970.83 0
970.90 0
970.98 0
971.05 0
971.12 0
971.19 0
971.26 0
971.33 0
971.40 0
971.48 0
971.55 0
971.62 0
971.69 0
971.76 0
971.83 0
971.90 0
971.98 0
972.05 0
972.12 0
972.19 0
972.26 0
972.33 0
972.41 0
972.48 0
972.55 0
972.62 0
972.69 0
972.76 0
972.83 0
972.91 0
972.98 0
973.05 0
973.12 0
973.19 0
973.26 0
973.33 0
973.41 0
973.48 0
973.55 0
973.62 0
973.69 0
973.76 0
973.83 0
973.91 0
973.98 0
974.05 0
974.12 0
974.19 0
974.26 0
974.34 0
974.41 0
974.48 0
974.55 0
974.62 0
974.69 0
974.76 0
974.84 0
974.91 0
974.98 0
975.05 0
975.12 0
975.19 0
975.27 0
975.34 0
975.41 0
975.48 0
975.55 0
975.62 0
975.70 0
975.77 0
975.84 0
975.91 0
975.98 0
976.05 0
976.12 0
976.20 0
976.27 0
976.34 0
976.41 0
976.48 0
976.55 0
976.63 0
976.70 0
976.77 0
976.84 0
976.91 0
976.98 0
977.06 0
977.13 0
977.20 0
977.27 0
977.34 0
977.41 0
977.49 0
977.56 0
977.63 0
977.70 0
977.77 0
977.84 0
977.92 0
977.99 0
978.06 0
978.13 0
978.20 0
978.27 0
978.35 0
978.42 0
978.49 0
978.56 0
978.63 0
978.70 0
978.78 0
978.85 0
978.92 0
978.99 0
979.06 0
979.13 0
979.21 0
979.28 0
979.35 0
979.42 0
979.49 0
979.56 0
979.64 0
979.71 0
979.78 0
979.85 0
979.92 0
980.00 0
980.07 0
980.14 0
980.21 0
980.28 0
980.35 0
980.43 0
980.50 0
980.57 0
980.64 0
980.71 0
980.78 0
980.86 0
980.93 0
981.00 0
981.07 0
981.14 0
981.22 0
981.29 0
981.36 0
981.43 0
981.50 0
981.57 0
981.65 0
981.72 0
981.79 0
981.86 0
981.93 0
982.01 0
982.08 0
982.15 0
982.22 0
982.29 0
982.36 0
982.44 0
982.51 0
982.58 0
982.65 0
982.72 0
982.80 0
982.87 0
982.94 0
983.01 0
983.08 0
983.15 0
983.23 0
983.30 0
983.37 0
983.44 0
983.51 0
983.59 0
983.66 0
983.73 0
983.80 0
983.87 0
983.95 0
984.02 0
984.09 0
984.16 0
984.23 0
984.30 0
984.38 0
984.45 0
984.52 0
984.59 0
984.66 0
984.74 0
984.81 0
984.88 0
984.95 0
985.02 0
985.10 0
985.17 0
985.24 0
985.31 0
985.38 0
985.46 0
985.53 0
985.60 0
985.67 0
985.74 0
985.82 0
985.89 0
985.96 0
986.03 0
986.10 0
986.17 0
986.25 0
986.32 0
986.39 0
986.46 0
986.53 0
986.61 0
986.68 0
986.75 0
986.82 0
986.89 0
986.97 0
987.04 0
987.11 0
987.18 0
987.25 0
987.33 0
987.40 0
987.47 0
987.54 0
987.61 0
987.69 0
987.76 0
987.83 0
987.90 0
987.98 0
988.05 0
988.12 0
988.19 0
988.26 0
988.34 0
988.41 0
988.48 0
988.55 0
988.62 0
988.70 0
988.77 0
988.84 0
988.91 0
988.98 0
989.06 0
989.13 0
989.20 0
989.27 0
989.34 0
989.42 0
989.49 0
989.56 0
989.63 0
989.70 0
989.78 0
989.85 0
989.92 0
989.99 0
990.07 0
990.14 0
990.21 0
990.28 0
990.35 0
990.43 0
990.50 0
990.57 0
990.64 0
990.71 0
990.79 0
990.86 0
990.93 0
991.00 0
991.08 0
991.15 0
991.22 0
991.29 0
991.36 0
991.44 0
991.51 0
991.58 0
991.65 0
991.72 0
991.80 0
991.87 0
991.94 0
992.01 0
992.09 0
992.16 0
992.23 0
992.30 0
992.37 0
992.45 0
992.52 0
992.59 0
992.66 0
992.74 0
992.81 0
992.88 0
992.95 0
993.02 0
993.10 0
993.17 0
993.24 0
993.31 0
993.39 0
993.46 0
993.53 0
993.60 0
993.67 0
993.75 0
993.82 0
993.89 0
993.96 0
994.04 0
994.11 0
994.18 0
994.25 0
994.32 0
994.40 0
994.47 0
994.54 0
994.61 0
994.69 0
994.76 0
994.83 0
994.90 0
994.97 0
995.05 0
995.12 0
995.19 0
995.26 0
995.34 0
995.41 0
995.48 0
995.55 0
995.63 0
995.70 0
995.77 0
995.84 0
995.91 0
995.99 0
996.06 0
996.13 0
996.20 0
996.28 0
996.35 0
996.42 0
996.49 0
996.57 0
996.64 0
996.71 0
996.78 0
996.86 0
996.93 0
997.00 0
997.07 0
997.14 0
997.22 0
997.29 0
997.36 0
997.43 0
997.51 0
997.58 0
997.65 0
997.72 0
997.80 0
997.87 0
997.94 0
998.01 0
998.09 0
998.16 0
998.23 0
998.30 0
998.38 1
998.45 1
998.52 1
998.59 1
998.67 1
998.74 1
998.81 1
998.88 1
998.95 1
999.03 1
999.10 0
999.17 0
999.24 0
999.32 0
999.39 0
999.46 0
999.53 0
999.61 0
999.68 0
999.75 0
999.82 0
999.90 0
999.97 0
1000.04 0
1000.11 0
1000.19 0
1000.26 0
1000.33 0
1000.40 0
1000.48 0
1000.55 0
1000.62 0
1000.69 0
1000.77 0
1000.84 0
1000.91 0
1000.98 0
1001.06 0
1001.13 0
1001.20 0
1001.27 0
1001.35 0
1001.42 0
1001.49 0
1001.56 0
1001.64 0
1001.71 0
1001.78 0
1001.85 0
1001.93 0
1002.00 0
1002.07 0
1002.14 0
1002.22 0
1002.29 0
1002.36 0
1002.43 0
1002.51 0
1002.58 0
1002.65 0
1002.73 0
1002.80 0
1002.87 0
1002.94 0
1003.02 0
1003.09 0
1003.16 0
1003.23 0
1003.31 0
1003.38 0
1003.45 0
1003.52 0
1003.60 0
1003.67 0
1003.74 0
1003.81 0
1003.89 0
1003.96 0
1004.03 0
1004.10 0
1004.18 0
1004.25 0
1004.32 1
1004.39 1
1004.47 1
1004.54 0
1004.61 0
1004.69 0
1004.76 0
1004.83 0
1004.90 0
1004.98 0
1005.05 0
1005.12 0
1005.19 0
1005.27 0
1005.34 0
1005.41 0
1005.48 0
1005.56 0
1005.63 0
1005.70 0
1005.78 0
1005.85 0
1005.92 0
1005.99 0
1006.07 0
1006.14 0
1006.21 0
1006.28 0
1006.36 0
1006.43 0
1006.50 0
1006.58 0
1006.65 0
1006.72 0
1006.79 0
1006.87 0
1006.94 0
1007.01 0
1007.08 0
1007.16 0
1007.23 0
1007.30 0
1007.38 0
1007.45 0
1007.52 0
1007.59 0
1007.67 0
1007.74 0
1007.81 0
1007.88 0
1007.96 1
1008.03 1
1008.10 1
1008.18 2
1008.25 2
1008.32 2
1008.39 1
1008.47 1
1008.54 1
1008.61 1
1008.68 1
1008.76 1
1008.83 1
1008.90 1
1008.98 0
1009.05 0
1009.12 0
1009.19 0
1009.27 0
1009.34 0
1009.41 0
1009.49 0
1009.56 0
1009.63 0
1009.70 0
1009.78 0
1009.85 0
1009.92 0
1010.00 0
1010.07 0
1010.14 0
1010.21 0
1010.29 0
1010.36 0
1010.43 1
1010.51 1
1010.58 1
1010.65 1
1010.72 1
1010.80 0
1010.87 0
1010.94 0
1011.02 0
1011.09 0
1011.16 0
1011.23 0
1011.31 0
1011.38 0
1011.45 1
1011.53 0
1011.60 0
1011.67 0
1011.74 0
1011.82 0
1011.89 0
1011.96 0
1012.04 0
1012.11 0
1012.18 0
1012.25 0
1012.33 0
1012.40 0
1012.47 0
1012.55 0
1012.62 0
1012.69 0
1012.77 0
1012.84 0
1012.91 0
1012.98 0
1013.06 0
1013.13 0
1013.20 0
1013.28 1
1013.35 1
1013.42 1
1013.49 1
1013.57 1
1013.64 1
1013.71 1
1013.79 1
1013.86 1
1013.93 1
1014.01 1
1014.08 1
1014.15 0
1014.22 0
1014.30 0
1014.37 0
1014.44 1
1014.52 1
1014.59 1
1014.66 1
1014.74 2
1014.81 2
1014.88 2
1014.95 3
1015.03 3
1015.10 3
1015.17 3
1015.25 2
1015.32 2
1015.39 2
1015.47 1
1015.54 1
1015.61 1
1015.68 0
1015.76 1
1015.83 1
1015.90 1
1015.98 1
1016.05 2
1016.12 2
1016.20 2
1016.27 2
1016.34 2
1016.42 2
1016.49 2
1016.56 1
1016.63 1
1016.71 1
1016.78 0
1016.85 0
1016.93 0
1017.00 0
1017.07 0
1017.15 0
1017.22 0
1017.29 0
1017.37 0
1017.44 0
1017.51 0
1017.58 0
1017.66 0
1017.73 0
1017.80 0
1017.88 1
1017.95 1
1018.02 2
1018.10 2
1018.17 2
1018.24 2
1018.32 2
1018.39 2
1018.46 2
1018.54 2
1018.61 2
1018.68 2
1018.75 2
1018.83 2
1018.90 2
1018.97 2
1019.05 2
1019.12 1
1019.19 1
1019.27 1
1019.34 1
1019.41 1
1019.49 1
1019.56 1
1019.63 2
1019.71 2
1019.78 2
1019.85 2
1019.93 2
1020.00 1
1020.07 1
1020.14 1
1020.22 1
1020.29 1
1020.36 1
1020.44 0
1020.51 0
1020.58 0
1020.66 0
1020.73 0
1020.80 0
1020.88 0
1020.95 0
1021.02 0
1021.10 0
1021.17 0
1021.24 1
1021.32 1
1021.39 1
1021.46 2
1021.54 2
1021.61 3
1021.68 3
1021.76 3
1021.83 3
1021.90 4
1021.98 3
1022.05 3
1022.12 3
1022.20 3
1022.27 2
1022.34 2
1022.42 2
1022.49 1
1022.56 1
1022.64 1
1022.71 1
1022.78 0
1022.86 0
1022.93 0
1023.00 0
1023.08 0
1023.15 0
1023.22 0
1023.29 0
1023.37 0
1023.44 0
1023.51 0
1023.59 0
1023.66 1
1023.73 1
1023.81 1
1023.88 1
1023.95 2
1024.03 2
1024.10 2
1024.17 1
1024.25 1
1024.32 1
1024.39 1
1024.47 0
1024.54 0
1024.62 0
1024.69 0
1024.76 0
1024.84 0
1024.91 0
1024.98 0
1025.06 0
1025.13 0
1025.20 0
1025.28 0
1025.35 0
1025.42 0
1025.50 1
1025.57 1
1025.64 1
1025.72 1
1025.79 1
1025.86 1
1025.94 2
1026.01 2
1026.08 2
1026.16 2
1026.23 1
1026.30 1
1026.38 1
1026.45 0
1026.52 0
1026.60 0
1026.67 0
1026.74 0
1026.82 0
1026.89 0
1026.96 0
1027.04 0
1027.11 1
1027.18 1
1027.26 1
1027.33 1
1027.40 1
1027.48 1
1027.55 1
1027.63 1
1027.70 1
1027.77 2
1027.85 2
1027.92 2
1027.99 2
1028.07 1
1028.14 1
1028.21 1
1028.29 1
1028.36 1
1028.43 1
1028.51 1
1028.58 1
1028.65 1
1028.73 1
1028.80 1
1028.87 0
1028.95 0
1029.02 0
1029.09 0
1029.17 0
1029.24 0
1029.32 0
1029.39 0
1029.46 0
1029.54 0
1029.61 0
1029.68 1
1029.76 1
1029.83 1
1029.90 1
1029.98 1
1030.05 0
1030.12 0
1030.20 0
1030.27 0
1030.35 0
1030.42 0
1030.49 1
1030.57 1
1030.64 1
1030.71 2
1030.79 2
1030.86 3
1030.93 3
1031.01 3
1031.08 3
1031.15 3
1031.23 3
1031.30 3
1031.38 3
1031.45 3
1031.52 3
1031.60 3
1031.67 2
1031.74 2
1031.82 2
1031.89 1
1031.96 1
1032.04 1
1032.11 0
1032.19 0
1032.26 0
1032.33 0
1032.41 0
1032.48 0
1032.55 0
1032.63 0
1032.70 0
1032.77 0
1032.85 1
1032.92 1
1033.00 1
1033.07 1
1033.14 1
1033.22 1
1033.29 1
1033.36 1
1033.44 1
1033.51 1
1033.58 1
1033.66 1
1033.73 1
1033.81 1
1033.88 1
1033.95 1
1034.03 1
1034.10 1
1034.17 1
1034.25 2
1034.32 2
1034.40 2
1034.47 2
1034.54 2
1034.62 2
1034.69 1
1034.76 1
1034.84 1
1034.91 1
1034.98 1
1035.06 1
1035.13 1
1035.21 2
1035.28 2
1035.35 2
1035.43 1
1035.50 1
1035.57 1
1035.65 1
1035.72 0
1035.80 0
1035.87 0
1035.94 0
1036.02 1
1036.09 1
1036.17 2
1036.24 2
1036.31 2
1036.39 3
1036.46 3
1036.53 3
1036.61 3
1036.68 3
1036.76 3
1036.83 3
1036.90 3
1036.98 3
1037.05 3
1037.12 3
1037.20 3
1037.27 3
1037.35 3
1037.42 3
1037.49 3
1037.57 3
1037.64 3
1037.71 3
1037.79 3
1037.86 2
1037.94 2
1038.01 2
1038.08 2
1038.16 2
1038.23 2
1038.31 2
1038.38 2
1038.45 2
1038.53 2
1038.60 2
1038.67 2
1038.75 2
1038.82 3
1038.90 3
1038.97 4
1039.04 4
1039.12 4
1039.19 4
1039.27 4
1039.34 4
1039.41 3
1039.49 3
1039.56 3
1039.64 3
1039.71 2
1039.78 2
1039.86 2
1039.93 2
1040.00 2
1040.08 2
1040.15 2
1040.23 2
1040.30 3
1040.37 3
1040.45 3
1040.52 3
1040.60 4
1040.67 4
1040.74 4
1040.82 5
1040.89 5
1040.97 6
1041.04 6
1041.11 6
1041.19 7
1041.26 6
1041.34 6
1041.41 5
1041.48 5
1041.56 4
1041.63 3
1041.71 2
1041.78 2
1041.85 2
1041.93 2
1042.00 2
1042.08 2
1042.15 3
1042.22 3
1042.30 3
1042.37 3
1042.45 3
1042.52 2
1042.59 2
1042.67 2
1042.74 2
1042.82 2
1042.89 2
1042.96 2
1043.04 2
1043.11 2
1043.19 2
1043.26 3
1043.33 3
1043.41 3
1043.48 4
1043.56 4
1043.63 4
1043.70 4
1043.78 4
1043.85 4
1043.93 4
1044.00 4
1044.07 3
1044.15 3
1044.22 4
1044.30 4
1044.37 4
1044.44 4
1044.52 4
1044.59 4
1044.67 4
1044.74 4
1044.81 4
1044.89 5
1044.96 5
1045.04 6
1045.11 6
1045.18 7
1045.26 8
1045.33 8
1045.41 9
1045.48 9
1045.56 8
1045.63 8
1045.70 8
1045.78 7
1045.85 7
1045.93 7
1046.00 7
1046.07 6
1046.15 6
1046.22 6
1046.30 5
1046.37 5
1046.44 4
1046.52 4
1046.59 4
1046.67 4
1046.74 4
1046.82 4
1046.89 4
1046.96 4
1047.04 4
1047.11 5
1047.19 5
1047.26 5
1047.33 5
1047.41 5
1047.48 5
1047.56 5
1047.63 4
1047.71 4
1047.78 3
1047.85 3
1047.93 3
1048.00 3
1048.08 4
1048.15 4
1048.22 5
1048.30 5
1048.37 6
1048.45 6
1048.52 7
1048.60 7
1048.67 7
1048.74 6
1048.82 6
1048.89 6
1048.97 5
1049.04 5
1049.12 4
1049.19 4
1049.26 4
1049.34 4
1049.41 4
1049.49 4
1049.56 5
1049.64 5
1049.71 5
1049.78 5
1049.86 5
1049.93 6
1050.01 6
1050.08 6
1050.16 7
1050.23 8
1050.30 8
1050.38 8
1050.45 8
1050.53 8
1050.60 7
1050.68 7
1050.75 6
1050.82 6
1050.90 6
1050.97 6
1051.05 5
1051.12 5
1051.20 5
1051.27 4
1051.34 3
1051.42 3
1051.49 2
1051.57 2
1051.64 1
1051.72 2
1051.79 2
1051.86 2
1051.94 3
1052.01 4
1052.09 5
1052.16 6
1052.24 8
1052.31 8
1052.38 9
1052.46 9
1052.53 9
1052.61 8
1052.68 7
1052.76 6
1052.83 5
1052.90 4
1052.98 3
1053.05 3
1053.13 3
1053.20 3
1053.28 4
1053.35 5
1053.43 5
1053.50 6
1053.57 6
1053.65 6
1053.72 6
1053.80 5
1053.87 5
1053.95 5
1054.02 4
1054.10 4
1054.17 4
1054.24 4
1054.32 4
1054.39 4
1054.47 4
1054.54 5
1054.62 5
1054.69 6
1054.76 7
1054.84 8
1054.91 7
1054.99 7
1055.06 6
1055.14 4
1055.21 3
1055.29 2
1055.36 2
1055.43 2
1055.51 1
1055.58 1
1055.66 1
1055.73 1
1055.81 1
1055.88 0
1055.96 0
1056.03 0
1056.11 0
1056.18 0
1056.25 0
1056.33 0
1056.40 0
1056.48 0
1056.55 0
1056.63 0
1056.70 0
1056.78 0
1056.85 1
1056.92 1
1057.00 1
1057.07 1
1057.15 1
1057.22 1
1057.30 1
1057.37 0
1057.45 1
1057.52 1
1057.60 2
1057.67 3
1057.74 4
1057.82 6
1057.89 6
1057.97 7
1058.04 7
1058.12 7
1058.19 6
1058.27 5
1058.34 5
1058.42 4
1058.49 4
1058.56 4
1058.64 4
1058.71 5
1058.79 6
1058.86 7
1058.94 8
1059.01 9
1059.09 9
1059.16 9
1059.24 9
1059.31 9
1059.38 9
1059.46 9
1059.53 9
1059.61 10
1059.68 9
1059.76 9
1059.83 9
1059.91 8
1059.98 7
1060.06 6
1060.13 5
1060.21 4
1060.28 4
1060.35 3
1060.43 3
1060.50 3
1060.58 4
1060.65 4
1060.73 4
1060.80 5
1060.88 5
1060.95 6
1061.03 7
1061.10 8
1061.18 9
1061.25 10
1061.33 10
1061.40 11
1061.47 11
1061.55 11
1061.62 11
1061.70 11
1061.77 12
1061.85 12
1061.92 12
1062.00 12
1062.07 13
1062.15 13
1062.22 13
1062.30 14
1062.37 14
1062.45 14
1062.52 14
1062.59 14
1062.67 14
1062.74 14
1062.82 13
1062.89 11
1062.97 10
1063.04 8
1063.12 6
1063.19 4
1063.27 2
1063.34 1
1063.42 0
1063.49 0
1063.57 0
1063.64 1
1063.72 3
1063.79 4
1063.87 6
1063.94 8
1064.01 9
1064.09 10
1064.16 11
1064.24 11
1064.31 10
1064.39 10
1064.46 8
1064.54 7
1064.61 6
1064.69 5
1064.76 4
1064.84 3
1064.91 3
1064.99 3
1065.06 4
1065.14 5
1065.21 6
1065.29 7
1065.36 8
1065.44 9
1065.51 10
1065.59 9
1065.66 9
1065.73 9
1065.81 8
1065.88 8
1065.96 8
1066.03 8
1066.11 8
1066.18 9
1066.26 9
1066.33 10
1066.41 11
1066.48 11
1066.56 12
1066.63 12
1066.71 12
1066.78 11
1066.86 11
1066.93 10
1067.01 10
1067.08 9
1067.16 9
1067.23 9
1067.31 8
1067.38 8
1067.46 7
1067.53 6
1067.61 5
1067.68 5
1067.76 4
1067.83 4
1067.91 4
1067.98 5
1068.06 5
1068.13 5
1068.21 5
1068.28 5
1068.36 5
1068.43 4
1068.50 4
1068.58 3
1068.65 3
1068.73 2
1068.80 2
1068.88 1
1068.95 1
1069.03 0
1069.10 0
1069.18 0
1069.25 1
1069.33 2
1069.40 2
1069.48 3
1069.55 3
1069.63 3
1069.70 3
1069.78 3
1069.85 3
1069.93 3
1070.00 3
1070.08 2
1070.15 2
1070.23 2
1070.30 1
1070.38 0
1070.45 0
1070.53 0
1070.60 0
1070.68 0
1070.75 0
1070.83 0
1070.90 0
1070.98 1
1071.05 1
1071.13 1
1071.20 1
1071.28 2
1071.35 2
1071.43 2
1071.50 3
1071.58 4
1071.65 4
1071.73 5
1071.80 5
1071.88 5
1071.95 5
1072.03 4
1072.10 4
1072.18 3
1072.25 3
1072.33 2
1072.40 2
1072.48 2
1072.55 2
1072.63 3
1072.70 4
1072.78 5
1072.85 6
1072.93 7
1073.00 7
1073.08 7
1073.15 7
1073.23 7
1073.30 6
1073.38 6
1073.46 6
1073.53 6
1073.61 6
1073.68 7
1073.76 7
1073.83 6
1073.91 5
1073.98 4
1074.06 3
1074.13 1
1074.21 0
1074.28 0
1074.36 0
1074.43 0
1074.51 1
1074.58 3
1074.66 4
1074.73 6
1074.81 8
1074.88 10
1074.96 12
1075.03 14
1075.11 15
1075.18 16
1075.26 16
1075.33 16
1075.41 15
1075.48 15
1075.56 14
1075.63 13
1075.71 12
1075.78 11
1075.86 10
1075.93 9
1076.01 9
1076.08 8
1076.16 7
1076.24 6
1076.31 5
1076.39 4
1076.46 3
1076.54 2
1076.61 1
1076.69 0
1076.76 0
1076.84 0
1076.91 0
1076.99 0
1077.06 0
1077.14 1
1077.21 1
1077.29 1
1077.36 1
1077.44 1
1077.51 0
1077.59 0
1077.66 0
1077.74 0
1077.81 1
1077.89 2
1077.97 4
1078.04 5
1078.12 6
1078.19 7
1078.27 8
1078.34 8
1078.42 8
1078.49 8
1078.57 8
1078.64 9
1078.72 9
1078.79 10
1078.87 10
1078.94 11
1079.02 12
1079.09 12
1079.17 12
1079.24 11
1079.32 11
1079.40 10
1079.47 10
1079.55 9
1079.62 9
1079.70 8
1079.77 8
1079.85 7
1079.92 7
1080.00 6
1080.07 5
1080.15 5
1080.22 4
1080.30 3
1080.37 1
1080.45 0
1080.53 0
1080.60 0
1080.68 0
1080.75 0
1080.83 0
1080.90 0
1080.98 0
1081.05 1
1081.13 2
1081.20 3
1081.28 4
1081.35 5
1081.43 6
1081.50 7
1081.58 7
1081.66 8
1081.73 9
1081.81 9
1081.88 9
1081.96 9
1082.03 9
1082.11 8
1082.18 8
1082.26 8
1082.33 8
1082.41 8
1082.48 8
1082.56 8
1082.64 7
1082.71 7
1082.79 7
1082.86 6
1082.94 5
1083.01 4
1083.09 4
1083.16 3
1083.24 2
1083.31 1
1083.39 1
1083.47 1
1083.54 1
1083.62 2
1083.69 3
1083.77 3
1083.84 4
1083.92 4
1083.99 4
1084.07 3
1084.14 3
1084.22 3
1084.30 2
1084.37 2
1084.45 3
1084.52 3
1084.60 4
1084.67 4
1084.75 4
1084.82 4
1084.90 3
1084.97 3
1085.05 3
1085.13 3
1085.20 4
1085.28 5
1085.35 6
1085.43 7
1085.50 8
1085.58 9
1085.65 10
1085.73 11
1085.81 12
1085.88 13
1085.96 13
1086.03 12
1086.11 11
1086.18 9
1086.26 8
1086.33 6
1086.41 5
1086.48 4
1086.56 3
1086.64 2
1086.71 1
1086.79 0
1086.86 0
1086.94 0
1087.01 0
1087.09 0
1087.16 0
1087.24 0
1087.32 2
1087.39 4
1087.47 5
1087.54 6
1087.62 6
1087.69 5
1087.77 4
1087.85 2
1087.92 1
1088.00 0
1088.07 0
1088.15 0
1088.22 0
1088.30 0
1088.37 1
1088.45 2
1088.53 4
1088.60 5
1088.68 6
1088.75 8
1088.83 9
1088.90 11
1088.98 12
1089.05 14
1089.13 16
1089.21 17
1089.28 18
1089.36 18
1089.43 18
1089.51 18
1089.58 18
1089.66 18
1089.74 18
1089.81 18
1089.89 17
1089.96 17
1090.04 17
1090.11 16
1090.19 16
1090.27 16
1090.34 16
1090.42 17
1090.49 17
1090.57 17
1090.64 17
1090.72 17
1090.80 16
1090.87 16
1090.95 16
1091.02 16
1091.10 16
1091.17 16
1091.25 16
1091.33 16
1091.40 15
1091.48 14
1091.55 13
1091.63 12
1091.70 11
1091.78 10
1091.86 9
1091.93 8
1092.01 8
1092.08 8
1092.16 7
1092.23 7
1092.31 7
1092.39 7
1092.46 7
1092.54 7
1092.61 6
1092.69 6
1092.76 6
1092.84 7
1092.92 8
1092.99 10
1093.07 13
1093.14 17
1093.22 20
1093.29 23
1093.37 26
1093.45 28
1093.52 29
1093.60 30
1093.67 30
1093.75 31
1093.83 31
1093.90 32
1093.98 32
1094.05 32
1094.13 31
1094.20 30
1094.28 28
1094.36 25
1094.43 22
1094.51 19
1094.58 16
1094.66 14
1094.73 12
1094.81 11
1094.89 9
1094.96 8
1095.04 7
1095.11 7
1095.19 6
1095.27 6
1095.34 5
1095.42 5
1095.49 4
1095.57 4
1095.65 4
1095.72 4
1095.80 4
1095.87 4
1095.95 5
1096.02 6
1096.10 6
1096.18 7
1096.25 8
1096.33 9
1096.40 10
1096.48 11
1096.56 11
1096.63 11
1096.71 12
1096.78 12
1096.86 12
1096.94 12
1097.01 12
1097.09 12
1097.16 11
1097.24 10
1097.31 8
1097.39 7
1097.47 6
1097.54 6
1097.62 6
1097.69 8
1097.77 9
1097.85 11
1097.92 13
1098.00 15
1098.07 17
1098.15 18
1098.23 19
1098.30 19
1098.38 20
1098.45 20
1098.53 20
1098.61 20
1098.68 20
1098.76 19
1098.83 18
1098.91 17
1098.99 16
1099.06 15
1099.14 14
1099.21 14
1099.29 13
1099.37 12
1099.44 12
1099.52 11
1099.59 9
1099.67 7
1099.75 5
1099.82 3
1099.90 1
1099.97 0
1100.05 0
1100.13 0
1100.20 0
1100.28 0
1100.35 0
1100.43 0
1100.51 1
1100.58 3
1100.66 4
1100.73 5
1100.81 6
1100.89 7
1100.96 7
1101.04 8
1101.11 8
1101.19 8
1101.27 7
1101.34 7
1101.42 7
1101.49 6
1101.57 6
1101.65 6
1101.72 6
1101.80 6
1101.87 5
1101.95 5
1102.03 4
1102.10 3
1102.18 2
1102.26 1
1102.33 0
1102.41 0
1102.48 0
1102.56 0
1102.64 0
1102.71 0
1102.79 0
1102.86 0
1102.94 1
1103.02 2
1103.09 4
1103.17 5
1103.24 6
1103.32 6
1103.40 6
1103.47 5
1103.55 4
1103.63 3
1103.70 2
1103.78 2
1103.85 2
1103.93 3
1104.01 4
1104.08 6
1104.16 8
1104.23 10
1104.31 12
1104.39 13
1104.46 15
1104.54 16
1104.62 16
1104.69 16
1104.77 16
1104.84 15
1104.92 15
1105.00 14
1105.07 13
1105.15 12
1105.22 11
1105.30 10
1105.38 9
1105.45 8
1105.53 8
1105.61 8
1105.68 8
1105.76 8
1105.83 9
1105.91 8
1105.99 8
1106.06 8
1106.14 8
1106.22 9
1106.29 9
1106.37 10
1106.44 11
1106.52 13
1106.60 14
1106.67 14
1106.75 15
1106.83 15
1106.90 15
1106.98 14
1107.05 14
1107.13 13
1107.21 13
1107.28 14
1107.36 15
1107.44 16
1107.51 17
1107.59 19
1107.66 21
1107.74 23
1107.82 25
1107.89 27
1107.97 28
1108.05 28
1108.12 28
1108.20 28
1108.27 27
1108.35 25
1108.43 24
1108.50 22
1108.58 20
1108.66 18
1108.73 16
1108.81 15
1108.88 14
1108.96 14
1109.04 13
1109.11 13
1109.19 13
1109.27 12
1109.34 11
1109.42 11
1109.50 10
1109.57 10
1109.65 11
1109.72 11
1109.80 12
1109.88 12
1109.95 12
1110.03 12
1110.11 11
1110.18 10
1110.26 8
1110.34 7
1110.41 7
1110.49 6
1110.56 6
1110.64 7
1110.72 7
1110.79 8
1110.87 9
1110.95 10
1111.02 11
1111.10 12
1111.18 14
1111.25 15
1111.33 16
1111.40 18
1111.48 19
1111.56 20
1111.63 21
1111.71 21
1111.79 21
1111.86 21
1111.94 20
1112.02 18
1112.09 16
1112.17 13
1112.25 11
1112.32 8
1112.40 5
1112.47 3
1112.55 1
1112.63 0
1112.70 0
1112.78 0
1112.86 0
1112.93 0
1113.01 0
1113.09 0
1113.16 0
1113.24 0
1113.32 1
1113.39 3
1113.47 4
1113.55 5
1113.62 6
1113.70 7
1113.77 7
1113.85 7
1113.93 8
1114.00 8
1114.08 8
1114.16 9
1114.23 10
1114.31 12
1114.39 14
1114.46 17
1114.54 20
1114.62 23
1114.69 26
1114.77 27
1114.85 28
1114.92 28
1115.00 27
1115.08 26
1115.15 25
1115.23 23
1115.30 22
1115.38 21
1115.46 20
1115.53 20
1115.61 20
1115.69 20
1115.76 21
1115.84 22
1115.92 23
1115.99 24
1116.07 25
1116.15 27
1116.22 28
1116.30 28
1116.38 29
1116.45 29
1116.53 28
1116.61 27
1116.68 25
1116.76 22
1116.84 20
1116.91 18
1116.99 16
1117.07 16
1117.14 16
1117.22 17
1117.30 19
1117.37 20
1117.45 22
1117.53 23
1117.60 24
1117.68 24
1117.76 25
1117.83 26
1117.91 27
1117.99 28
1118.06 29
1118.14 29
1118.22 29
1118.29 28
1118.37 27
1118.45 25
1118.52 23
1118.60 21
1118.68 19
1118.75 18
1118.83 18
1118.91 19
1118.98 20
1119.06 21
1119.14 22
1119.21 23
1119.29 23
1119.37 22
1119.44 21
1119.52 19
1119.60 17
1119.67 15
1119.75 14
1119.83 12
1119.90 11
1119.98 11
1120.06 11
1120.13 12
1120.21 13
1120.29 13
1120.36 14
1120.44 14
1120.52 15
1120.59 15
1120.67 15
1120.75 16
1120.82 16
1120.90 17
1120.98 18
1121.05 20
1121.13 21
1121.21 23
1121.28 25
1121.36 26
1121.44 28
1121.51 29
1121.59 31
1121.67 31
1121.74 31
1121.82 31
1121.90 31
1121.97 31
1122.05 30
1122.13 30
1122.20 29
1122.28 27
1122.36 26
1122.43 26
1122.51 25
1122.59 26
1122.66 26
1122.74 27
1122.82 28
1122.90 28
1122.97 28
1123.05 28
1123.13 28
1123.20 27
1123.28 27
1123.36 26
1123.43 24
1123.51 22
1123.59 19
1123.66 17
1123.74 14
1123.82 12
1123.89 11
1123.97 11
1124.05 12
1124.12 12
1124.20 13
1124.28 13
1124.36 12
1124.43 11
1124.51 10
1124.59 9
1124.66 9
1124.74 8
1124.82 9
1124.89 9
1124.97 9
1125.05 9
1125.12 8
1125.20 7
1125.28 6
1125.35 5
1125.43 5
1125.51 4
1125.58 4
1125.66 4
1125.74 4
1125.82 4
1125.89 4
1125.97 3
1126.05 3
1126.12 3
1126.20 3
1126.28 5
1126.35 6
1126.43 8
1126.51 10
1126.58 12
1126.66 14
1126.74 15
1126.82 15
1126.89 15
1126.97 15
1127.05 14
1127.12 13
1127.20 12
1127.28 10
1127.35 9
1127.43 8
1127.51 7
1127.59 6
1127.66 7
1127.74 7
1127.82 9
1127.89 10
1127.97 12
1128.05 13
1128.12 13
1128.20 14
1128.28 13
1128.35 13
1128.43 12
1128.51 11
1128.59 9
1128.66 7
1128.74 4
1128.82 2
1128.89 1
1128.97 0
1129.05 1
1129.12 2
1129.20 3
1129.28 5
1129.36 6
1129.43 7
1129.51 6
1129.59 5
1129.66 3
1129.74 2
1129.82 1
1129.90 1
1129.97 2
1130.05 4
1130.13 6
1130.20 8
1130.28 10
1130.36 10
1130.43 9
1130.51 6
1130.59 3
1130.67 0
1130.74 0
1130.82 0
1130.90 0
1130.97 0
1131.05 0
1131.13 0
1131.21 0
1131.28 1
1131.36 2
1131.44 3
1131.51 4
1131.59 4
1131.67 4
1131.74 4
1131.82 3
1131.90 1
1131.98 0
1132.05 0
1132.13 0
1132.21 0
1132.28 0
1132.36 0
1132.44 0
1132.52 0
1132.59 1
1132.67 4
1132.75 6
1132.82 8
1132.90 10
1132.98 11
1133.06 13
1133.13 16
1133.21 19
1133.29 22
1133.36 27
1133.44 32
1133.52 36
1133.60 40
1133.67 44
1133.75 45
1133.83 46
1133.90 45
1133.98 44
1134.06 42
1134.14 41
1134.21 39
1134.29 38
1134.37 36
1134.45 35
1134.52 33
1134.60 31
1134.68 29
1134.75 27
1134.83 26
1134.91 26
1134.99 27
1135.06 27
1135.14 28
1135.22 28
1135.29 28
1135.37 27
1135.45 26
1135.53 26
1135.60 25
1135.68 25
1135.76 26
1135.83 28
1135.91 31
1135.99 34
1136.07 38
1136.14 42
1136.22 45
1136.30 48
1136.38 49
1136.45 49
1136.53 48
1136.61 46
1136.68 44
1136.76 42
1136.84 40
1136.92 38
1136.99 37
1137.07 36
1137.15 34
1137.23 34
1137.30 33
1137.38 34
1137.46 35
1137.53 37
1137.61 40
1137.69 42
1137.77 44
1137.84 45
1137.92 45
1138.00 43
1138.08 41
1138.15 38
1138.23 36
1138.31 34
1138.39 33
1138.46 33
1138.54 33
1138.62 34
1138.69 35
1138.77 35
1138.85 36
1138.93 37
1139.00 37
1139.08 38
1139.16 39
1139.24 40
1139.31 40
1139.39 41
1139.47 40
1139.55 39
1139.62 37
1139.70 35
1139.78 33
1139.86 31
1139.93 29
1140.01 28
1140.09 28
1140.16 28
1140.24 28
1140.32 28
1140.40 28
1140.47 28
1140.55 27
1140.63 27
1140.71 27
1140.78 27
1140.86 27
1140.94 26
1141.02 24
1141.09 22
1141.17 20
1141.25 18
1141.33 16
1141.40 15
1141.48 14
1141.56 14
1141.64 13
1141.71 13
1141.79 12
1141.87 12
1141.95 11
1142.02 11
1142.10 11
1142.18 10
1142.26 10
1142.33 9
1142.41 9
1142.49 8
1142.56 7
1142.64 5
1142.72 4
1142.80 3
1142.87 2
1142.95 2
1143.03 2
1143.11 2
1143.18 2
1143.26 2
1143.34 1
1143.42 0
1143.49 0
1143.57 0
1143.65 0
1143.73 0
1143.80 1
1143.88 3
1143.96 5
1144.04 6
1144.11 8
1144.19 8
1144.27 8
1144.35 7
1144.42 5
1144.50 3
1144.58 1
1144.66 0
1144.74 0
1144.81 1
1144.89 2
1144.97 4
1145.05 7
1145.12 10
1145.20 13
1145.28 16
1145.36 18
1145.43 20
1145.51 20
1145.59 20
1145.67 18
1145.74 15
1145.82 11
1145.90 7
1145.98 4
1146.05 1
1146.13 0
1146.21 0
1146.29 0
1146.36 0
1146.44 0
1146.52 0
1146.60 0
1146.67 1
1146.75 1
1146.83 2
1146.91 2
1146.99 2
1147.06 2
1147.14 2
1147.22 2
1147.30 2
1147.37 2
1147.45 2
1147.53 3
1147.61 4
1147.68 5
1147.76 7
1147.84 9
1147.92 12
1147.99 14
1148.07 17
1148.15 18
1148.23 18
1148.30 17
1148.38 16
1148.46 14
1148.54 12
1148.62 11
1148.69 10
1148.77 11
1148.85 12
1148.93 14
1149.00 16
1149.08 17
1149.16 18
1149.24 18
1149.31 17
1149.39 15
1149.47 12
1149.55 9
1149.63 7
1149.70 4
1149.78 4
1149.86 4
1149.94 7
1150.01 10
1150.09 14
1150.17 19
1150.25 22
1150.33 25
1150.40 28
1150.48 30
1150.56 32
1150.64 34
1150.71 37
1150.79 40
1150.87 43
1150.95 46
1151.02 49
1151.10 50
1151.18 50
1151.26 49
1151.34 47
1151.41 45
1151.49 43
1151.57 43
1151.65 44
1151.72 47
1151.80 50
1151.88 54
1151.96 58
1152.04 61
1152.11 64
1152.19 65
1152.27 66
1152.35 68
1152.42 70
1152.50 72
1152.58 74
1152.66 77
1152.74 79
1152.81 80
1152.89 80
1152.97 79
1153.05 76
1153.13 73
1153.20 70
1153.28 68
1153.36 67
1153.44 66
1153.51 67
1153.59 69
1153.67 72
1153.75 75
1153.83 77
1153.90 79
1153.98 80
1154.06 79
1154.14 78
1154.22 76
1154.29 73
1154.37 70
1154.45 66
1154.53 63
1154.60 60
1154.68 56
1154.76 53
1154.84 50
1154.92 46
1154.99 43
1155.07 41
1155.15 39
1155.23 38
1155.31 37
1155.38 37
1155.46 38
1155.54 38
1155.62 39
1155.69 38
1155.77 37
1155.85 36
1155.93 35
1156.01 34
1156.08 34
1156.16 35
1156.24 37
1156.32 39
1156.40 42
1156.47 45
1156.55 47
1156.63 48
1156.71 48
1156.79 47
1156.86 47
1156.94 46
1157.02 44
1157.10 42
1157.18 39
1157.25 35
1157.33 31
1157.41 26
1157.49 21
1157.57 18
1157.64 15
1157.72 14
1157.80 13
1157.88 13
1157.96 14
1158.03 14
1158.11 16
1158.19 17
1158.27 20
1158.35 24
1158.42 28
1158.50 33
1158.58 37
1158.66 40
1158.74 42
1158.81 42
1158.89 41
1158.97 37
1159.05 33
1159.13 28
1159.20 23
1159.28 20
1159.36 18
1159.44 17
1159.52 19
1159.59 22
1159.67 26
1159.75 31
1159.83 35
1159.91 39
1159.98 43
1160.06 46
1160.14 49
1160.22 53
1160.30 57
1160.37 62
1160.45 67
1160.53 73
1160.61 78
1160.69 82
1160.77 84
1160.84 84
1160.92 82
1161.00 78
1161.08 73
1161.16 68
1161.23 62
1161.31 58
1161.39 55
1161.47 54
1161.55 54
1161.62 55
1161.70 56
1161.78 58
1161.86 60
1161.94 63
1162.01 65
1162.09 67
1162.17 68
1162.25 69
1162.33 70
1162.41 69
1162.48 67
1162.56 65
1162.64 62
1162.72 59
1162.80 56
1162.87 54
1162.95 52
1163.03 52
1163.11 53
1163.19 54
1163.27 55
1163.34 56
1163.42 57
1163.50 57
1163.58 56
1163.66 55
1163.73 54
1163.81 52
1163.89 51
1163.97 48
1164.05 46
1164.13 43
1164.20 40
1164.28 38
1164.36 37
1164.44 37
1164.52 38
1164.59 38
1164.67 38
1164.75 37
1164.83 34
1164.91 31
1164.99 27
1165.06 22
1165.14 18
1165.22 14
1165.30 11
1165.38 8
1165.45 5
1165.53 4
1165.61 2
1165.69 2
1165.77 2
1165.85 5
1165.92 8
1166.00 13
1166.08 18
1166.16 23
1166.24 28
1166.32 31
1166.39 32
1166.47 32
1166.55 31
1166.63 29
1166.71 28
1166.79 27
1166.86 27
1166.94 28
1167.02 28
1167.10 27
1167.18 26
1167.26 25
1167.33 22
1167.41 20
1167.49 18
1167.57 16
1167.65 16
1167.73 16
1167.80 17
1167.88 19
1167.96 21
1168.04 23
1168.12 24
1168.19 24
1168.27 24
1168.35 22
1168.43 20
1168.51 18
1168.59 16
1168.67 15
1168.74 15
1168.82 15
1168.90 15
1168.98 15
1169.06 15
1169.14 14
1169.21 13
1169.29 10
1169.37 7
1169.45 3
1169.53 0
1169.61 0
1169.68 0
1169.76 0
1169.84 0
1169.92 0
1170.00 0
1170.08 0
1170.15 4
1170.23 10
1170.31 15
1170.39 19
1170.47 21
1170.55 21
1170.62 20
1170.70 17
1170.78 15
1170.86 13
1170.94 12
1171.02 12
1171.10 13
1171.17 15
1171.25 17
1171.33 19
1171.41 21
1171.49 22
1171.57 22
1171.64 21
1171.72 19
1171.80 17
1171.88 15
1171.96 12
1172.04 10
1172.12 9
1172.19 8
1172.27 8
1172.35 8
1172.43 10
1172.51 12
1172.59 15
1172.66 18
1172.74 21
1172.82 22
1172.90 23
1172.98 24
1173.06 24
1173.14 25
1173.21 27
1173.29 29
1173.37 31
1173.45 33
1173.53 34
1173.61 34
1173.68 32
1173.76 28
1173.84 25
1173.92 21
1174.00 19
1174.08 17
1174.16 18
1174.23 19
1174.31 22
1174.39 24
1174.47 27
1174.55 30
1174.63 32
1174.71 33
1174.78 33
1174.86 33
1174.94 31
1175.02 29
1175.10 26
1175.18 24
1175.26 22
1175.33 20
1175.41 18
1175.49 17
1175.57 16
1175.65 14
1175.73 12
1175.81 10
1175.88 9
1175.96 7
1176.04 7
1176.12 7
1176.20 9
1176.28 11
1176.36 13
1176.43 16
1176.51 19
1176.59 21
1176.67 24
1176.75 27
1176.83 30
1176.91 32
1176.99 33
1177.06 34
1177.14 33
1177.22 31
1177.30 28
1177.38 26
1177.46 25
1177.54 25
1177.61 26
1177.69 28
1177.77 31
1177.85 33
1177.93 36
1178.01 38
1178.09 40
1178.16 40
1178.24 41
1178.32 41
1178.40 40
1178.48 39
1178.56 38
1178.64 36
1178.72 35
1178.79 34
1178.87 34
1178.95 34
1179.03 35
1179.11 35
1179.19 36
1179.27 35
1179.35 35
1179.42 34
1179.50 33
1179.58 32
1179.66 32
1179.74 33
1179.82 35
1179.90 38
1179.97 41
1180.05 44
1180.13 47
1180.21 49
1180.29 50
1180.37 52
1180.45 53
1180.53 53
1180.60 54
1180.68 53
1180.76 52
1180.84 50
1180.92 47
1181.00 43
1181.08 39
1181.16 35
1181.23 32
1181.31 30
1181.39 29
1181.47 28
1181.55 26
1181.63 24
1181.71 22
1181.79 18
1181.87 14
1181.94 11
1182.02 9
1182.10 9
1182.18 10
1182.26 13
1182.34 17
1182.42 22
1182.50 26
1182.57 31
1182.65 35
1182.73 39
1182.81 42
1182.89 44
1182.97 46
1183.05 47
1183.13 47
1183.20 47
1183.28 46
1183.36 45
1183.44 44
1183.52 43
1183.60 42
1183.68 41
1183.76 41
1183.84 40
1183.91 38
1183.99 36
1184.07 33
1184.15 29
1184.23 25
1184.31 20
1184.39 16
1184.47 13
1184.55 12
1184.62 12
1184.70 14
1184.78 18
1184.86 21
1184.94 25
1185.02 27
1185.10 29
1185.18 29
1185.26 28
1185.33 26
1185.41 23
1185.49 20
1185.57 17
1185.65 14
1185.73 11
1185.81 8
1185.89 5
1185.97 3
1186.04 1
1186.12 0
1186.20 0
1186.28 0
1186.36 0
1186.44 0
1186.52 0
1186.60 1
1186.68 2
1186.76 2
1186.83 2
1186.91 1
1186.99 0
1187.07 0
1187.15 0
1187.23 1
1187.31 3
1187.39 6
1187.47 9
1187.54 12
1187.62 16
1187.70 20
1187.78 24
1187.86 27
1187.94 30
1188.02 32
1188.10 33
1188.18 32
1188.26 30
1188.33 28
1188.41 25
1188.49 23
1188.57 21
1188.65 19
1188.73 19
1188.81 20
1188.89 21
1188.97 23
1189.05 25
1189.13 26
1189.20 27
1189.28 26
1189.36 24
1189.44 21
1189.52 17
1189.60 14
1189.68 11
1189.76 10
1189.84 10
1189.92 12
1189.99 14
1190.07 17
1190.15 19
1190.23 21
1190.31 22
1190.39 22
1190.47 22
1190.55 23
1190.63 24
1190.71 25
1190.79 28
1190.86 30
1190.94 32
1191.02 34
1191.10 35
1191.18 34
1191.26 32
1191.34 29
1191.42 26
1191.50 22
1191.58 20
1191.66 18
1191.73 18
1191.81 20
1191.89 23
1191.97 27
1192.05 31
1192.13 35
1192.21 37
1192.29 39
1192.37 40
1192.45 40
1192.53 40
1192.61 39
1192.68 39
1192.76 38
1192.84 38
1192.92 37
1193.00 36
1193.08 35
1193.16 34
1193.24 32
1193.32 30
1193.40 29
1193.48 29
1193.56 29
1193.63 30
1193.71 32
1193.79 35
1193.87 38
1193.95 40
1194.03 41
1194.11 41
1194.19 39
1194.27 37
1194.35 35
1194.43 33
1194.51 32
1194.58 33
1194.66 35
1194.74 38
1194.82 40
1194.90 41
1194.98 40
1195.06 37
1195.14 34
1195.22 30
1195.30 26
1195.38 22
1195.46 20
1195.54 19
1195.61 20
1195.69 21
1195.77 23
1195.85 26
1195.93 29
1196.01 33
1196.09 37
1196.17 40
1196.25 43
1196.33 44
1196.41 44
1196.49 43
1196.57 42
1196.65 41
1196.72 40
1196.80 40
1196.88 39
1196.96 38
1197.04 36
1197.12 32
1197.20 27
1197.28 21
1197.36 15
1197.44 9
1197.52 4
1197.60 2
1197.68 1
1197.76 2
1197.83 5
1197.91 8
1197.99 11
1198.07 14
1198.15 17
1198.23 21
1198.31 24
1198.39 27
1198.47 31
1198.55 34
1198.63 36
1198.71 38
1198.79 39
1198.87 40
1198.95 39
1199.02 38
1199.10 37
1199.18 36
1199.26 36
1199.34 37
1199.42 38
1199.50 41
1199.58 44
1199.66 47
1199.74 48
1199.82 49
1199.90 48
1199.98 46
1200.06 44
1200.14 42
1200.22 40
1200.30 39
1200.37 39
1200.45 40
1200.53 42
1200.61 45
1200.69 48
1200.77 52
1200.85 56
1200.93 58
1201.01 59
1201.09 59
1201.17 58
1201.25 56
1201.33 53
1201.41 51
1201.49 49
1201.57 48
1201.65 47
1201.72 46
1201.80 46
1201.88 46
1201.96 46
1202.04 46
1202.12 47
1202.20 47
1202.28 49
1202.36 50
1202.44 51
1202.52 52
1202.60 52
1202.68 51
1202.76 49
1202.84 46
1202.92 42
1203.00 37
1203.08 32
1203.16 27
1203.23 23
1203.31 20
1203.39 18
1203.47 17
1203.55 17
1203.63 17
1203.71 17
1203.79 16
1203.87 14
1203.95 11
1204.03 7
1204.11 4
1204.19 2
1204.27 1
1204.35 1
1204.43 2
1204.51 5
1204.59 8
1204.67 11
1204.75 14
1204.83 15
1204.91 16
1204.98 17
1205.06 18
1205.14 19
1205.22 20
1205.30 22
1205.38 24
1205.46 26
1205.54 28
1205.62 30
1205.70 31
1205.78 32
1205.86 32
1205.94 32
1206.02 31
1206.10 30
1206.18 28
1206.26 26
1206.34 23
1206.42 19
1206.50 15
1206.58 11
1206.66 8
1206.74 5
1206.82 2
1206.89 0
1206.97 0
1207.05 0
1207.13 0
1207.21 0
1207.29 0
1207.37 0
1207.45 0
1207.53 0
1207.61 4
1207.69 8
1207.77 11
1207.85 14
1207.93 15
1208.01 15
1208.09 15
1208.17 14
1208.25 12
1208.33 11
1208.41 11
1208.49 11
1208.57 11
1208.65 11
1208.73 12
1208.81 13
1208.89 14
1208.97 15
1209.05 18
1209.13 22
1209.20 27
1209.28 33
1209.36 39
1209.44 45
1209.52 51
1209.60 54
1209.68 56
1209.76 55
1209.84 52
1209.92 47
1210.00 41
1210.08 36
1210.16 31
1210.24 27
1210.32 25
1210.40 24
1210.48 24
1210.56 23
1210.64 23
1210.72 22
1210.80 20
1210.88 17
1210.96 15
1211.04 12
1211.12 10
1211.20 9
1211.28 9
1211.36 11
1211.44 13
1211.52 17
1211.60 21
1211.68 25
1211.76 28
1211.84 29
1211.92 30
1212.00 30
1212.08 30
1212.16 31
1212.24 31
1212.32 32
1212.40 33
1212.47 33
1212.55 33
1212.63 32
1212.71 30
1212.79 28
1212.87 26
1212.95 24
1213.03 22
1213.11 20
1213.19 18
1213.27 16
1213.35 14
1213.43 13
1213.51 13
1213.59 14
1213.67 15
1213.75 17
1213.83 20
1213.91 24
1213.99 29
1214.07 35
1214.15 43
1214.23 51
1214.31 60
1214.39 69
1214.47 76
1214.55 81
1214.63 84
1214.71 85
1214.79 83
1214.87 79
1214.95 75
1215.03 71
1215.11 68
1215.19 66
1215.27 66
1215.35 68
1215.43 69
1215.51 70
1215.59 70
1215.67 68
1215.75 65
1215.83 60
1215.91 56
1215.99 53
1216.07 52
1216.15 52
1216.23 53
1216.31 54
1216.39 55
1216.47 55
1216.55 53
1216.63 51
1216.71 49
1216.79 48
1216.87 50
1216.95 54
1217.03 60
1217.11 67
1217.19 73
1217.27 76
1217.35 77
1217.43 76
1217.51 72
1217.59 68
1217.67 63
1217.75 59
1217.83 55
1217.91 51
1217.99 46
1218.07 40
1218.15 33
1218.23 26
1218.31 19
1218.39 15
1218.47 13
1218.55 15
1218.63 19
1218.71 26
1218.79 33
1218.87 40
1218.95 48
1219.03 54
1219.11 59
1219.19 62
1219.27 63
1219.35 63
1219.43 62
1219.51 59
1219.59 56
1219.67 52
1219.75 50
1219.83 48
1219.91 48
1219.99 49
1220.07 50
1220.15 51
1220.23 52
1220.31 51
1220.39 49
1220.47 46
1220.55 43
1220.63 39
1220.71 36
1220.79 35
1220.87 35
1220.95 37
1221.03 41
1221.11 45
1221.19 49
1221.27 53
1221.35 55
1221.43 57
1221.51 57
1221.59 56
1221.67 55
1221.75 52
1221.83 49
1221.91 45
1221.99 41
1222.07 37
1222.15 34
1222.23 31
1222.31 30
1222.39 31
1222.47 33
1222.55 37
1222.63 40
1222.71 44
1222.79 48
1222.87 51
1222.95 54
1223.03 56
1223.11 58
1223.19 59
1223.27 59
1223.35 58
1223.43 57
1223.51 54
1223.59 51
1223.67 47
1223.75 43
1223.83 39
1223.91 36
1223.99 32
1224.07 29
1224.15 27
1224.23 25
1224.32 24
1224.40 24
1224.48 25
1224.56 26
1224.64 28
1224.72 29
1224.80 30
1224.88 29
1224.96 28
1225.04 26
1225.12 23
1225.20 20
1225.28 19
1225.36 18
1225.44 20
1225.52 22
1225.60 26
1225.68 29
1225.76 32
1225.84 34
1225.92 35
1226.00 35
1226.08 34
1226.16 34
1226.24 33
1226.32 34
1226.40 35
1226.48 36
1226.56 38
1226.64 40
1226.72 42
1226.80 43
1226.88 44
1226.96 45
1227.04 44
1227.12 42
1227.20 40
1227.28 36
1227.36 32
1227.44 28
1227.53 24
1227.61 20
1227.69 17
1227.77 15
1227.85 13
1227.93 13
1228.01 13
1228.09 14
1228.17 15
1228.25 17
1228.33 18
1228.41 20
1228.49 21
1228.57 22
1228.65 23
1228.73 23
1228.81 22
1228.89 21
1228.97 20
1229.05 19
1229.13 19
1229.21 21
1229.29 23
1229.37 26
1229.45 30
1229.53 33
1229.61 35
1229.69 37
1229.77 37
1229.85 35
1229.94 32
1230.02 28
1230.10 23
1230.18 18
1230.26 13
1230.34 8
1230.42 5
1230.50 2
1230.58 1
1230.66 0
1230.74 0
1230.82 0
1230.90 0
1230.98 0
1231.06 0
1231.14 0
1231.22 0
1231.30 0
1231.38 3
1231.46 7
1231.54 10
1231.62 13
1231.70 14
1231.78 14
1231.87 14
1231.95 13
1232.03 14
1232.11 15
1232.19 17
1232.27 20
1232.35 23
1232.43 26
1232.51 28
1232.59 29
1232.67 27
1232.75 25
1232.83 21
1232.91 17
1232.99 14
1233.07 12
1233.15 11
1233.23 12
1233.31 13
1233.39 14
1233.47 16
1233.55 18
1233.64 19
1233.72 21
1233.80 22
1233.88 24
1233.96 27
1234.04 30
1234.12 33
1234.20 36
1234.28 38
1234.36 40
1234.44 42
1234.52 43
1234.60 44
1234.68 45
1234.76 46
1234.84 46
1234.92 45
1235.00 42
1235.08 38
1235.17 34
1235.25 31
1235.33 28
1235.41 27
1235.49 28
1235.57 31
1235.65 34
1235.73 37
1235.81 39
1235.89 40
1235.97 41
1236.05 41
1236.13 40
1236.21 40
1236.29 40
1236.37 40
1236.45 41
1236.54 43
1236.62 44
1236.70 46
1236.78 48
1236.86 49
1236.94 49
1237.02 49
1237.10 49
1237.18 48
1237.26 47
1237.34 46
1237.42 45
1237.50 43
1237.58 42
1237.66 40
1237.74 40
1237.83 41
1237.91 44
1237.99 48
1238.07 51
1238.15 54
1238.23 55
1238.31 52
1238.39 46
1238.47 38
1238.55 29
1238.63 21
1238.71 15
1238.79 12
1238.87 13
1238.95 16
1239.03 22
1239.12 29
1239.20 36
1239.28 40
1239.36 43
1239.44 44
1239.52 44
1239.60 42
1239.68 40
1239.76 38
1239.84 37
1239.92 36
1240.00 37
1240.08 39
1240.16 40
1240.25 41
1240.33 40
1240.41 39
1240.49 36
1240.57 32
1240.65 27
1240.73 23
1240.81 19
1240.89 16
1240.97 14
1241.05 11
1241.13 9
1241.21 6
1241.29 4
1241.38 1
1241.46 0
1241.54 0
1241.62 1
1241.70 3
1241.78 6
1241.86 10
1241.94 14
1242.02 16
1242.10 18
1242.18 18
1242.26 18
1242.34 17
1242.43 15
1242.51 14
1242.59 14
1242.67 15
1242.75 16
1242.83 19
1242.91 22
1242.99 26
1243.07 30
1243.15 34
1243.23 38
1243.31 42
1243.40 44
1243.48 45
1243.56 45
1243.64 44
1243.72 43
1243.80 43
1243.88 43
1243.96 44
1244.04 44
1244.12 45
1244.20 45
1244.28 45
1244.37 44
1244.45 44
1244.53 44
1244.61 45
1244.69 45
1244.77 45
1244.85 44
1244.93 42
1245.01 39
1245.09 35
1245.17 31
1245.25 27
1245.34 25
1245.42 24
1245.50 25
1245.58 26
1245.66 28
1245.74 30
1245.82 33
1245.90 35
1245.98 38
1246.06 40
1246.14 41
1246.23 41
1246.31 40
1246.39 38
1246.47 36
1246.55 34
1246.63 33
1246.71 33
1246.79 34
1246.87 36
1246.95 39
1247.03 41
1247.12 43
1247.20 44
1247.28 43
1247.36 40
1247.44 36
1247.52 31
1247.60 25
1247.68 19
1247.76 13
1247.84 8
1247.93 5
1248.01 3
1248.09 3
1248.17 4
1248.25 7
1248.33 10
1248.41 15
1248.49 19
1248.57 22
1248.65 25
1248.74 26
1248.82 25
1248.90 23
1248.98 19
1249.06 14
1249.14 10
1249.22 7
1249.30 6
1249.38 6
1249.46 7
1249.55 9
1249.63 10
1249.71 11
1249.79 11
1249.87 10
1249.95 9
1250.03 9
1250.11 9
1250.19 9
1250.27 10
1250.36 12
1250.44 13
1250.52 14
1250.60 14
1250.68 14
1250.76 13
1250.84 13
1250.92 13
1251.00 13
1251.09 14
1251.17 15
1251.25 16
1251.33 17
1251.41 18
1251.49 18
1251.57 19
1251.65 21
1251.73 24
1251.81 28
1251.90 33
1251.98 38
1252.06 43
1252.14 45
1252.22 45
1252.30 42
1252.38 37
1252.46 31
1252.54 26
1252.63 23
1252.71 23
1252.79 26
1252.87 32
1252.95 39
1253.03 46
1253.11 50
1253.19 52
1253.27 52
1253.36 49
1253.44 45
1253.52 41
1253.60 37
1253.68 35
1253.76 35
1253.84 35
1253.92 35
1254.01 35
1254.09 34
1254.17 34
1254.25 34
1254.33 36
1254.41 37
1254.49 40
1254.57 42
1254.65 43
1254.74 43
1254.82 42
1254.90 39
1254.98 36
1255.06 33
1255.14 29
1255.22 26
1255.30 22
1255.39 19
1255.47 14
1255.55 9
1255.63 4
1255.71 0
1255.79 0
1255.87 0
1255.95 0
1256.04 0
1256.12 0
1256.20 0
1256.28 0
1256.36 0
1256.44 6
1256.52 12
1256.60 19
1256.68 26
1256.77 33
1256.85 39
1256.93 43
1257.01 46
1257.09 47
1257.17 47
1257.25 46
1257.34 45
1257.42 44
1257.50 44
1257.58 44
1257.66 44
1257.74 44
1257.82 43
1257.90 41
1257.99 37
1258.07 31
1258.15 24
1258.23 17
1258.31 10
1258.39 5
1258.47 1
1258.55 1
1258.64 3
1258.72 6
1258.80 10
1258.88 13
1258.96 16
1259.04 17
1259.12 17
1259.21 16
1259.29 13
1259.37 11
1259.45 9
1259.53 8
1259.61 9
1259.69 10
1259.77 12
1259.86 14
1259.94 16
1260.02 17
1260.10 16
1260.18 15
1260.26 14
1260.34 13
1260.43 13
1260.51 13
1260.59 14
1260.67 15
1260.75 17
1260.83 17
1260.91 18
1260.99 17
1261.08 16
1261.16 15
1261.24 14
1261.32 12
1261.40 11
1261.48 9
1261.56 8
1261.65 6
1261.73 4
1261.81 2
1261.89 1
1261.97 0
1262.05 0
1262.13 0
1262.22 0
1262.30 0
1262.38 0
1262.46 0
1262.54 0
1262.62 0
1262.70 0
1262.79 0
1262.87 1
1262.95 4
1263.03 7
1263.11 13
1263.19 21
1263.27 30
1263.36 40
1263.44 50
1263.52 60
1263.60 69
1263.68 78
1263.76 84
1263.85 90
1263.93 94
1264.01 97
1264.09 101
1264.17 104
1264.25 107
1264.33 110
1264.42 114
1264.50 117
1264.58 119
1264.66 121
1264.74 122
1264.82 123
1264.90 123
1264.99 124
1265.07 126
1265.15 128
1265.23 130
1265.31 131
1265.39 130
1265.48 127
1265.56 122
1265.64 114
1265.72 107
1265.80 99
1265.88 94
1265.96 90
1266.05 88
1266.13 86
1266.21 85
1266.29 84
1266.37 82
1266.45 79
1266.54 75
1266.62 72
1266.70 68
1266.78 66
1266.86 63
1266.94 61
1267.02 59
1267.11 56
1267.19 53
1267.27 50
1267.35 46
1267.43 42
1267.51 39
1267.60 38
1267.68 38
1267.76 40
1267.84 44
1267.92 50
1268.00 56
1268.09 63
1268.17 68
1268.25 73
1268.33 76
1268.41 76
1268.49 75
1268.58 73
1268.66 70
1268.74 66
1268.82 63
1268.90 61
1268.98 61
1269.07 62
1269.15 64
1269.23 67
1269.31 69
1269.39 70
1269.47 69
1269.56 68
1269.64 66
1269.72 64
1269.80 61
1269.88 58
1269.96 55
1270.05 52
1270.13 49
1270.21 45
1270.29 41
1270.37 38
1270.45 34
1270.54 31
1270.62 27
1270.70 24
1270.78 20
1270.86 15
1270.94 11
1271.03 7
1271.11 4
1271.19 3
1271.27 3
1271.35 5
1271.43 9
1271.52 12
1271.60 16
1271.68 18
1271.76 19
1271.84 19
1271.92 19
1272.01 18
1272.09 18
1272.17 19
1272.25 22
1272.33 26
1272.42 32
1272.50 37
1272.58 43
1272.66 48
1272.74 51
1272.82 52
1272.91 51
1272.99 48
1273.07 44
1273.15 40
1273.23 36
1273.31 32
1273.40 28
1273.48 24
1273.56 20
1273.64 16
1273.72 11
1273.81 5
1273.89 0
1273.97 0
1274.05 0
1274.13 0
1274.21 0
1274.30 0
1274.38 0
1274.46 0
1274.54 0
1274.62 3
1274.71 7
1274.79 10
1274.87 13
1274.95 17
1275.03 21
1275.11 25
1275.20 28
1275.28 31
1275.36 33
1275.44 33
1275.52 32
1275.61 30
1275.69 29
1275.77 29
1275.85 29
1275.93 31
1276.02 34
1276.10 36
1276.18 38
1276.26 39
1276.34 38
1276.42 35
1276.51 31
1276.59 26
1276.67 21
1276.75 16
1276.83 12
1276.92 9
1277.00 8
1277.08 8
1277.16 11
1277.24 15
1277.33 19
1277.41 24
1277.49 30
1277.57 35
1277.65 40
1277.73 44
1277.82 49
1277.90 53
1277.98 56
1278.06 57
1278.14 56
1278.23 53
1278.31 48
1278.39 40
1278.47 33
1278.55 25
1278.64 20
1278.72 17
1278.80 16
1278.88 18
1278.96 20
1279.05 22
1279.13 25
1279.21 27
1279.29 29
1279.37 31
1279.46 34
1279.54 35
1279.62 37
1279.70 37
1279.78 36
1279.87 34
1279.95 32
1280.03 30
1280.11 29
1280.19 28
1280.28 27
1280.36 25
1280.44 23
1280.52 20
1280.60 16
1280.69 15
1280.77 15
1280.85 17
1280.93 22
1281.01 28
1281.10 34
1281.18 38
1281.26 40
1281.34 40
1281.42 39
1281.51 36
1281.59 34
1281.67 33
1281.75 32
1281.83 33
1281.92 34
1282.00 36
1282.08 37
1282.16 36
1282.24 36
1282.33 34
1282.41 32
1282.49 29
1282.57 27
1282.66 26
1282.74 25
1282.82 24
1282.90 25
1282.98 28
1283.07 32
1283.15 37
1283.23 43
1283.31 50
1283.39 55
1283.48 57
1283.56 58
1283.64 56
1283.72 52
1283.80 48
1283.89 46
1283.97 45
1284.05 46
1284.13 49
1284.22 52
1284.30 55
1284.38 55
1284.46 54
1284.54 51
1284.63 47
1284.71 42
1284.79 38
1284.87 35
1284.95 33
1285.04 31
1285.12 30
1285.20 30
1285.28 30
1285.37 29
1285.45 29
1285.53 29
1285.61 29
1285.69 30
1285.78 30
1285.86 31
1285.94 32
1286.02 32
1286.11 33
1286.19 34
1286.27 35
1286.35 37
1286.43 40
1286.52 44
1286.60 49
1286.68 55
1286.76 61
1286.85 68
1286.93 74
1287.01 79
1287.09 84
1287.17 86
1287.26 87
1287.34 87
1287.42 84
1287.50 81
1287.59 76
1287.67 70
1287.75 64
1287.83 58
1287.91 52
1288.00 47
1288.08 43
1288.16 41
1288.24 41
1288.33 43
1288.41 46
1288.49 50
1288.57 54
1288.65 56
1288.74 57
1288.82 57
1288.90 54
1288.98 51
1289.07 46
1289.15 40
1289.23 35
1289.31 31
1289.40 28
1289.48 27
1289.56 29
1289.64 33
1289.72 39
1289.81 47
1289.89 56
1289.97 65
1290.05 72
1290.14 78
1290.22 82
1290.30 84
1290.38 83
1290.47 80
1290.55 77
1290.63 72
1290.71 67
1290.79 63
1290.88 60
1290.96 59
1291.04 59
1291.12 61
1291.21 62
1291.29 62
1291.37 60
1291.45 56
1291.54 50
1291.62 43
1291.70 37
1291.78 32
1291.87 30
1291.95 31
1292.03 33
1292.11 38
1292.20 42
1292.28 47
1292.36 51
1292.44 55
1292.52 58
1292.61 62
1292.69 65
1292.77 69
1292.85 72
1292.94 76
1293.02 79
1293.10 82
1293.18 84
1293.27 86
1293.35 88
1293.43 88
1293.51 87
1293.60 85
1293.68 80
1293.76 75
1293.84 68
1293.93 60
1294.01 53
1294.09 47
1294.17 43
1294.26 40
1294.34 38
1294.42 38
1294.50 38
1294.59 39
1294.67 39
1294.75 40
1294.83 41
1294.92 42
1295.00 42
1295.08 42
1295.16 41
1295.25 40
1295.33 39
1295.41 39
1295.49 40
1295.58 41
1295.66 42
1295.74 44
1295.82 44
1295.91 44
1295.99 44
1296.07 43
1296.15 43
1296.24 44
1296.32 46
1296.40 49
1296.48 52
1296.57 56
1296.65 59
1296.73 61
1296.81 63
1296.90 65
1296.98 68
1297.06 71
1297.14 75
1297.23 80
1297.31 85
1297.39 89
1297.47 91
1297.56 92
1297.64 91
1297.72 88
1297.80 86
1297.89 83
1297.97 81
1298.05 79
1298.13 78
1298.22 76
1298.30 75
1298.38 73
1298.46 71
1298.55 70
1298.63 69
1298.71 70
1298.79 72
1298.88 75
1298.96 77
1299.04 79
1299.13 79
1299.21 79
1299.29 77
1299.37 75
1299.46 73
1299.54 71
1299.62 68
1299.70 66
1299.79 63
1299.87 61
1299.95 58
1300.03 57
1300.12 55
1300.20 54
1300.28 52
1300.36 50
1300.45 48
1300.53 45
1300.61 42
1300.70 41
1300.78 41
1300.86 43
1300.94 47
1301.03 52
1301.11 58
1301.19 63
1301.27 68
1301.36 72
1301.44 76
1301.52 81
1301.60 86
1301.69 92
1301.77 98
1301.85 104
1301.94 109
1302.02 111
1302.10 110
1302.18 106
1302.27 101
1302.35 95
1302.43 89
1302.51 85
1302.60 83
1302.68 82
1302.76 82
1302.85 82
1302.93 80
1303.01 76
1303.09 70
1303.18 63
1303.26 56
1303.34 51
1303.42 47
1303.51 46
1303.59 48
1303.67 52
1303.76 57
1303.84 62
1303.92 67
1304.00 71
1304.09 75
1304.17 77
1304.25 78
1304.33 79
1304.42 80
1304.50 80
1304.58 81
1304.67 82
1304.75 84
1304.83 84
1304.91 84
1305.00 83
1305.08 82
1305.16 79
1305.25 77
1305.33 75
1305.41 73
1305.49 73
1305.58 73
1305.66 74
1305.74 76
1305.83 79
1305.91 82
1305.99 86
1306.07 90
1306.16 94
1306.24 98
1306.32 103
1306.41 106
1306.49 110
1306.57 112
1306.65 114
1306.74 116
1306.82 117
1306.90 118
1306.99 118
1307.07 118
1307.15 117
1307.23 114
1307.32 109
1307.40 102
1307.48 94
1307.57 85
1307.65 75
1307.73 64
1307.81 55
1307.90 48
1307.98 43
1308.06 39
1308.15 38
1308.23 38
1308.31 39
1308.39 41
1308.48 42
1308.56 42
1308.64 41
1308.73 39
1308.81 37
1308.89 34
1308.97 32
1309.06 30
1309.14 29
1309.22 29
1309.31 29
1309.39 29
1309.47 28
1309.56 25
1309.64 20
1309.72 13
1309.80 5
1309.89 0
1309.97 0
1310.05 0
1310.14 0
1310.22 0
1310.30 0
1310.38 0
1310.47 0
1310.55 4
1310.63 8
1310.72 12
1310.80 16
1310.88 20
1310.97 23
1311.05 28
1311.13 32
1311.21 36
1311.30 39
1311.38 41
1311.46 42
1311.55 42
1311.63 42
1311.71 42
1311.80 42
1311.88 43
1311.96 46
1312.04 48
1312.13 50
1312.21 51
1312.29 51
1312.38 49
1312.46 46
1312.54 42
1312.63 39
1312.71 36
1312.79 33
1312.87 31
1312.96 29
1313.04 26
1313.12 24
1313.21 23
1313.29 23
1313.37 24
1313.46 27
1313.54 32
1313.62 36
1313.71 40
1313.79 43
1313.87 43
1313.95 43
1314.04 41
1314.12 39
1314.20 38
1314.29 38
1314.37 38
1314.45 40
1314.54 42
1314.62 45
1314.70 48
1314.79 51
1314.87 54
1314.95 57
1315.03 59
1315.12 60
1315.20 61
1315.28 62
1315.37 62
1315.45 63
1315.53 65
1315.62 68
1315.70 71
1315.78 75
1315.87 78
1315.95 80
1316.03 80
1316.12 79
1316.20 77
1316.28 74
1316.37 72
1316.45 71
1316.53 72
1316.61 76
1316.70 83
1316.78 92
1316.86 104
1316.95 118
1317.03 132
1317.11 146
1317.20 158
1317.28 166
1317.36 170
1317.45 168
1317.53 163
1317.61 153
1317.70 142
1317.78 129
1317.86 117
1317.95 107
1318.03 98
1318.11 92
1318.20 87
1318.28 84
1318.36 83
1318.44 84
1318.53 85
1318.61 87
1318.69 88
1318.78 89
1318.86 88
1318.94 86
1319.03 82
1319.11 79
1319.19 75
1319.28 72
1319.36 70
1319.44 69
1319.53 68
1319.61 69
1319.69 69
1319.78 70
1319.86 71
1319.94 73
1320.03 75
1320.11 78
1320.19 81
1320.28 85
1320.36 89
1320.44 93
1320.53 95
1320.61 96
1320.69 94
1320.78 90
1320.86 85
1320.94 79
1321.03 72
1321.11 66
1321.19 61
1321.28 57
1321.36 55
1321.44 53
1321.53 51
1321.61 50
1321.69 49
1321.78 47
1321.86 45
1321.94 44
1322.03 42
1322.11 41
1322.19 42
1322.28 43
1322.36 47
1322.44 51
1322.53 57
1322.61 63
1322.69 69
1322.78 74
1322.86 79
1322.94 81
1323.03 82
1323.11 80
1323.19 78
1323.28 74
1323.36 70
1323.44 66
1323.53 64
1323.61 64
1323.69 65
1323.78 69
1323.86 73
1323.94 78
1324.03 82
1324.11 85
1324.19 88
1324.28 90
1324.36 93
1324.44 96
1324.53 99
1324.61 102
1324.69 103
1324.78 105
1324.86 107
1324.94 109
1325.03 114
1325.11 120
1325.19 129
1325.28 138
1325.36 146
1325.44 152
1325.53 154
1325.61 152
1325.70 145
1325.78 136
1325.86 126
1325.95 115
1326.03 106
1326.11 99
1326.20 93
1326.28 89
1326.36 85
1326.45 80
1326.53 75
1326.61 70
1326.70 65
1326.78 60
1326.86 56
1326.95 54
1327.03 53
1327.11 54
1327.20 55
1327.28 56
1327.36 57
1327.45 57
1327.53 56
1327.62 55
1327.70 54
1327.78 54
1327.87 57
1327.95 61
1328.03 66
1328.12 72
1328.20 79
1328.28 85
1328.37 90
1328.45 94
1328.53 96
1328.62 97
1328.70 98
1328.78 99
1328.87 99
1328.95 100
1329.04 99
1329.12 97
1329.20 93
1329.29 87
1329.37 79
1329.45 71
1329.54 62
1329.62 54
1329.70 48
1329.79 42
1329.87 38
1329.95 35
1330.04 35
1330.12 36
1330.21 39
1330.29 45
1330.37 52
1330.46 60
1330.54 68
1330.62 75
1330.71 81
1330.79 85
1330.87 88
1330.96 90
1331.04 91
1331.13 90
1331.21 89
1331.29 87
1331.38 85
1331.46 81
1331.54 78
1331.63 74
1331.71 70
1331.79 66
1331.88 62
1331.96 58
1332.05 53
1332.13 49
1332.21 45
1332.30 43
1332.38 43
1332.46 43
1332.55 45
1332.63 46
1332.71 47
1332.80 45
1332.88 41
1332.97 34
1333.05 27
1333.13 19
1333.22 13
1333.30 10
1333.38 10
1333.47 15
1333.55 22
1333.64 30
1333.72 39
1333.80 47
1333.89 53
1333.97 58
1334.05 60
1334.14 61
1334.22 61
1334.30 59
1334.39 56
1334.47 52
1334.56 48
1334.64 44
1334.72 41
1334.81 39
1334.89 39
1334.97 40
1335.06 42
1335.14 43
1335.23 42
1335.31 40
1335.39 37
1335.48 34
1335.56 32
1335.64 32
1335.73 34
1335.81 37
1335.90 41
1335.98 45
1336.06 48
1336.15 49
1336.23 49
1336.32 48
1336.40 48
1336.48 47
1336.57 48
1336.65 49
1336.73 51
1336.82 53
1336.90 54
1336.99 54
1337.07 51
1337.15 48
1337.24 43
1337.32 38
1337.40 35
1337.49 33
1337.57 33
1337.66 35
1337.74 36
1337.82 37
1337.91 36
1337.99 34
1338.08 31
1338.16 28
1338.24 24
1338.33 22
1338.41 20
1338.49 19
1338.58 16
1338.66 13
1338.75 8
1338.83 2
1338.91 0
1339.00 0
1339.08 0
1339.17 0
1339.25 0
1339.33 0
1339.42 1
1339.50 5
1339.58 7
1339.67 7
1339.75 6
1339.84 5
1339.92 5
1340.00 8
1340.09 13
1340.17 21
1340.26 30
1340.34 40
1340.42 48
1340.51 55
1340.59 58
1340.68 60
1340.76 59
1340.84 58
1340.93 57
1341.01 57
1341.10 58
1341.18 61
1341.26 66
1341.35 73
1341.43 81
1341.51 89
1341.60 97
1341.68 104
1341.77 109
1341.85 112
1341.93 112
1342.02 110
1342.10 107
1342.19 102
1342.27 98
1342.35 93
1342.44 90
1342.52 86
1342.61 84
1342.69 81
1342.77 79
1342.86 76
1342.94 72
1343.03 67
1343.11 62
1343.19 56
1343.28 50
1343.36 43
1343.45 38
1343.53 34
1343.61 30
1343.70 28
1343.78 27
1343.87 27
1343.95 28
1344.03 30
1344.12 32
1344.20 35
1344.29 39
1344.37 44
1344.45 48
1344.54 52
1344.62 54
1344.71 54
1344.79 51
1344.87 46
1344.96 40
1345.04 32
1345.13 25
1345.21 18
1345.30 12
1345.38 7
1345.46 4
1345.55 2
1345.63 0
1345.72 0
1345.80 0
1345.88 0
1345.97 0
1346.05 0
1346.14 0
1346.22 0
1346.30 0
1346.39 2
1346.47 9
1346.56 18
1346.64 28
1346.72 39
1346.81 51
1346.89 62
1346.98 70
1347.06 76
1347.15 79
1347.23 79
1347.31 76
1347.40 72
1347.48 68
1347.57 66
1347.65 66
1347.73 69
1347.82 73
1347.90 78
1347.99 83
1348.07 86
1348.16 87
1348.24 86
1348.32 84
1348.41 80
1348.49 76
1348.58 71
1348.66 67
1348.74 63
1348.83 59
1348.91 56
1349.00 54
1349.08 53
1349.17 53
1349.25 53
1349.33 52
1349.42 51
1349.50 49
1349.59 46
1349.67 42
1349.75 37
1349.84 31
1349.92 26
1350.01 20
1350.09 16
1350.18 12
1350.26 9
1350.34 8
1350.43 8
1350.51 9
1350.60 12
1350.68 16
1350.77 20
1350.85 25
1350.93 30
1351.02 35
1351.10 40
1351.19 45
1351.27 48
1351.35 51
1351.44 53
1351.52 55
1351.61 56
1351.69 57
1351.78 59
1351.86 59
1351.94 60
1352.03 59
1352.11 58
1352.20 55
1352.28 52
1352.37 49
1352.45 46
1352.53 45
1352.62 47
1352.70 51
1352.79 58
1352.87 67
1352.96 77
1353.04 87
1353.12 96
1353.21 103
1353.29 106
1353.38 107
1353.46 105
1353.55 101
1353.63 96
1353.72 89
1353.80 82
1353.88 75
1353.97 67
1354.05 60
1354.14 54
1354.22 49
1354.31 47
1354.39 46
1354.47 48
1354.56 51
1354.64 54
1354.73 58
1354.81 62
1354.90 64
1354.98 65
1355.06 64
1355.15 61
1355.23 58
1355.32 54
1355.40 50
1355.49 49
1355.57 49
1355.66 53
1355.74 59
1355.82 66
1355.91 73
1355.99 79
1356.08 82
1356.16 83
1356.25 81
1356.33 78
1356.42 75
1356.50 71
1356.58 68
1356.67 66
1356.75 64
1356.84 63
1356.92 63
1357.01 64
1357.09 65
1357.17 67
1357.26 69
1357.34 71
1357.43 73
1357.51 75
1357.60 77
1357.68 78
1357.77 79
1357.85 80
1357.93 82
1358.02 84
1358.10 87
1358.19 93
1358.27 100
1358.36 108
1358.44 116
1358.53 123
1358.61 128
1358.70 129
1358.78 126
1358.86 120
1358.95 111
1359.03 102
1359.12 92
1359.20 83
1359.29 76
1359.37 71
1359.46 68
1359.54 69
1359.62 74
1359.71 82
1359.79 92
1359.88 104
1359.96 116
1360.05 126
1360.13 131
1360.22 132
1360.30 128
1360.39 120
1360.47 109
1360.55 96
1360.64 84
1360.72 74
1360.81 67
1360.89 61
1360.98 58
1361.06 55
1361.15 53
1361.23 50
1361.32 47
1361.40 42
1361.48 37
1361.57 31
1361.65 26
1361.74 21
1361.82 18
1361.91 15
1361.99 15
1362.08 17
1362.16 21
1362.25 27
1362.33 34
1362.42 42
1362.50 50
1362.58 58
1362.67 66
1362.75 72
1362.84 78
1362.92 83
1363.01 88
1363.09 91
1363.18 92
1363.26 92
1363.35 89
1363.43 83
1363.52 76
1363.60 67
1363.68 58
1363.77 49
1363.85 41
1363.94 36
1364.02 33
1364.11 34
1364.19 37
1364.28 42
1364.36 48
1364.45 55
1364.53 59
1364.62 63
1364.70 63
1364.78 60
1364.87 55
1364.95 49
1365.04 41
1365.12 34
1365.21 26
1365.29 19
1365.38 13
1365.46 7
1365.55 2
1365.63 0
1365.72 0
1365.80 0
1365.89 0
1365.97 0
1366.06 0
1366.14 0
1366.22 0
1366.31 0
1366.39 2
1366.48 5
1366.56 9
1366.65 15
1366.73 22
1366.82 28
1366.90 34
1366.99 39
1367.07 43
1367.16 46
1367.24 49
1367.33 52
1367.41 55
1367.50 56
1367.58 57
1367.67 56
1367.75 54
1367.83 52
1367.92 49
1368.00 48
1368.09 47
1368.17 47
1368.26 48
1368.34 49
1368.43 50
1368.51 51
1368.60 52
1368.68 52
1368.77 53
1368.85 55
1368.94 57
1369.02 60
1369.11 62
1369.19 63
1369.28 62
1369.36 59
1369.45 54
1369.53 48
1369.62 41
1369.70 34
1369.79 27
1369.87 22
1369.96 17
1370.04 13
1370.12 10
1370.21 5
1370.29 0
1370.38 0
1370.46 0
1370.55 0
1370.63 0
1370.72 0
1370.80 0
1370.89 0
1370.97 3
1371.06 12
1371.14 20
1371.23 25
1371.31 28
1371.40 28
1371.48 26
1371.57 24
1371.65 21
1371.74 19
1371.82 18
1371.91 18
1371.99 20
1372.08 22
1372.16 24
1372.25 25
1372.33 24
1372.42 23
1372.50 20
1372.59 15
1372.67 11
1372.76 7
1372.84 5
1372.93 4
1373.01 5
1373.10 7
1373.18 10
1373.27 13
1373.35 15
1373.44 17
1373.52 19
1373.61 20
1373.69 22
1373.78 23
1373.86 24
1373.95 24
1374.03 24
1374.12 22
1374.20 21
1374.29 19
1374.37 17
1374.45 15
1374.54 13
1374.62 12
1374.71 11
1374.79 12
1374.88 13
1374.96 16
1375.05 19
1375.13 23
1375.22 27
1375.30 31
1375.39 35
1375.47 40
1375.56 45
1375.64 51
1375.73 56
1375.81 62
1375.90 67
1375.98 71
1376.07 74
1376.15 76
1376.24 79
1376.33 81
1376.41 84
1376.50 87
1376.58 91
1376.67 95
1376.75 97
1376.84 100
1376.92 100
1377.01 99
1377.09 97
1377.18 95
1377.26 92
1377.35 89
1377.43 87
1377.52 85
1377.60 83
1377.69 83
1377.77 82
1377.86 82
1377.94 83
1378.03 86
1378.11 90
1378.20 97
1378.28 105
1378.37 115
1378.45 125
1378.54 132
1378.62 137
1378.71 138
1378.79 136
1378.88 132
1378.96 127
1379.05 124
1379.13 121
1379.22 120
1379.30 119
1379.39 118
1379.47 115
1379.56 112
1379.64 107
1379.73 103
1379.81 101
1379.90 99
1379.98 100
1380.07 102
1380.15 104
1380.24 106
1380.32 108
1380.41 110
1380.49 112
1380.58 115
1380.67 117
1380.75 120
1380.84 122
1380.92 125
1381.01 126
1381.09 126
1381.18 125
1381.26 121
1381.35 115
1381.43 108
1381.52 99
1381.60 89
1381.69 80
1381.77 73
1381.86 69
1381.94 66
1382.03 67
1382.11 69
1382.20 72
1382.28 76
1382.37 81
1382.45 85
1382.54 89
1382.62 94
1382.71 101
1382.80 108
1382.88 116
1382.97 125
1383.05 132
1383.14 137
1383.22 139
1383.31 136
1383.39 131
1383.48 124
1383.56 118
1383.65 115
1383.73 117
1383.82 125
1383.90 138
1383.99 155
1384.07 172
1384.16 187
1384.24 200
1384.33 208
1384.41 211
1384.50 211
1384.59 209
1384.67 205
1384.76 201
1384.84 199
1384.93 198
1385.01 200
1385.10 204
1385.18 208
1385.27 212
1385.35 215
1385.44 215
1385.52 211
1385.61 204
1385.69 196
1385.78 186
1385.87 178
1385.95 172
1386.04 168
1386.12 166
1386.21 165
1386.29 164
1386.38 163
1386.46 160
1386.55 156
1386.63 151
1386.72 146
1386.80 141
1386.89 137
1386.97 132
1387.06 128
1387.15 124
1387.23 120
1387.32 114
1387.40 109
1387.49 102
1387.57 96
1387.66 90
1387.74 85
1387.83 81
1387.91 78
1388.00 75
1388.08 73
1388.17 71
1388.26 69
1388.34 68
1388.43 68
1388.51 68
1388.60 69
1388.68 71
1388.77 73
1388.85 75
1388.94 77
1389.02 80
1389.11 83
1389.19 86
1389.28 90
1389.37 93
1389.45 96
1389.54 99
1389.62 102
1389.71 105
1389.79 107
1389.88 109
1389.96 109
1390.05 108
1390.13 105
1390.22 101
1390.31 96
1390.39 91
1390.48 85
1390.56 79
1390.65 74
1390.73 68
1390.82 63
1390.90 58
1390.99 52
1391.07 48
1391.16 44
1391.25 41
1391.33 40
1391.42 39
1391.50 41
1391.59 43
1391.67 45
1391.76 48
1391.84 51
1391.93 53
1392.02 54
1392.10 55
1392.19 55
1392.27 54
1392.36 53
1392.44 50
1392.53 46
1392.61 41
1392.70 37
1392.79 33
1392.87 30
1392.96 28
1393.04 27
1393.13 25
1393.21 22
1393.30 19
1393.38 15
1393.47 11
1393.56 10
1393.64 11
1393.73 16
1393.81 22
1393.90 31
1393.98 39
1394.07 47
1394.15 53
1394.24 58
1394.33 62
1394.41 66
1394.50 69
1394.58 73
1394.67 76
1394.75 79
1394.84 80
1394.92 80
1395.01 79
1395.10 76
1395.18 71
1395.27 66
1395.35 60
1395.44 53
1395.52 47
1395.61 40
1395.70 32
1395.78 23
1395.87 14
1395.95 4
1396.04 0
1396.12 0
1396.21 0
1396.29 0
1396.38 0
1396.47 0
1396.55 0
1396.64 0
1396.72 5
1396.81 15
1396.89 24
1396.98 32
1397.07 37
1397.15 40
1397.24 41
1397.32 39
1397.41 38
1397.49 37
1397.58 38
1397.67 39
1397.75 41
1397.84 41
1397.92 40
1398.01 36
1398.09 29
1398.18 20
1398.27 12
1398.35 6
1398.44 2
1398.52 3
1398.61 7
1398.69 16
1398.78 27
1398.87 39
1398.95 50
1399.04 61
1399.12 68
1399.21 72
1399.29 71
1399.38 66
1399.47 58
1399.55 48
1399.64 37
1399.72 26
1399.81 17
1399.89 11
1399.98 9
1400.07 11
1400.15 16
1400.24 24
1400.32 33
1400.41 43
1400.49 53
1400.58 61
1400.67 68
1400.75 74
1400.84 79
1400.92 83
1401.01 87
1401.09 90
1401.18 93
1401.27 94
1401.35 92
1401.44 86
1401.52 78
1401.61 69
1401.70 59
1401.78 51
1401.87 47
1401.95 48
1402.04 54
1402.12 64
1402.21 77
1402.30 90
1402.38 103
1402.47 113
1402.55 120
1402.64 123
1402.73 122
1402.81 119
1402.90 114
1402.98 110
1403.07 108
1403.15 107
1403.24 110
1403.33 114
1403.41 117
1403.50 119
1403.58 118
1403.67 114
1403.76 106
1403.84 96
1403.93 85
1404.01 74
1404.10 65
1404.19 59
1404.27 54
1404.36 52
1404.44 49
1404.53 47
1404.61 43
1404.70 40
1404.79 36
1404.87 34
1404.96 34
1405.04 37
1405.13 43
1405.22 50
1405.30 58
1405.39 65
1405.47 71
1405.56 76
1405.65 79
1405.73 82
1405.82 85
1405.90 88
1405.99 93
1406.08 99
1406.16 106
1406.25 113
1406.33 118
1406.42 122
1406.51 122
1406.59 120
1406.68 115
1406.76 108
1406.85 100
1406.94 93
1407.02 87
1407.11 83
1407.19 82
1407.28 83
1407.36 86
1407.45 90
1407.54 95
1407.62 99
1407.71 102
1407.79 104
1407.88 106
1407.97 106
1408.05 106
1408.14 107
1408.22 107
1408.31 108
1408.40 108
1408.48 108
1408.57 106
1408.66 105
1408.74 103
1408.83 101
1408.91 101
1409.00 102
1409.09 102
1409.17 103
1409.26 101
1409.34 96
1409.43 88
1409.52 78
1409.60 66
1409.69 55
1409.77 45
1409.86 38
1409.95 36
1410.03 37
1410.12 40
1410.20 46
1410.29 52
1410.38 56
1410.46 58
1410.55 55
1410.63 49
1410.72 39
1410.81 27
1410.89 16
1410.98 7
1411.06 3
1411.15 3
1411.24 8
1411.32 17
1411.41 28
1411.50 39
1411.58 49
1411.67 57
1411.75 62
1411.84 65
1411.93 67
1412.01 69
1412.10 70
1412.18 70
1412.27 71
1412.36 72
1412.44 73
1412.53 75
1412.62 77
1412.70 79
1412.79 79
1412.87 78
1412.96 76
1413.05 72
1413.13 67
1413.22 63
1413.30 58
1413.39 54
1413.48 50
1413.56 45
1413.65 40
1413.74 35
1413.82 30
1413.91 25
1413.99 21
1414.08 18
1414.17 16
1414.25 14
1414.34 13
1414.42 13
1414.51 12
1414.60 12
1414.68 11
1414.77 10
1414.86 8
1414.94 6
1415.03 4
1415.11 2
1415.20 0
1415.29 0
1415.37 0
1415.46 0
1415.55 0
1415.63 0
1415.72 0
1415.80 0
1415.89 0
1415.98 4
1416.06 10
1416.15 15
1416.24 18
1416.32 21
1416.41 22
1416.49 22
1416.58 23
1416.67 24
1416.75 26
1416.84 30
1416.93 34
1417.01 38
1417.10 41
1417.18 44
1417.27 45
1417.36 45
1417.44 45
1417.53 44
1417.62 43
1417.70 41
1417.79 39
1417.87 36
1417.96 32
1418.05 27
1418.13 22
1418.22 17
1418.31 13
1418.39 11
1418.48 11
1418.57 13
1418.65 15
1418.74 19
1418.82 23
1418.91 28
1419.00 34
1419.08 41
1419.17 50
1419.26 59
1419.34 69
1419.43 77
1419.52 84
1419.60 90
1419.69 93
1419.77 95
1419.86 95
1419.95 95
1420.03 93
1420.12 90
1420.21 85
1420.29 80
1420.38 73
1420.47 68
1420.55 64
1420.64 63
1420.72 66
1420.81 72
1420.90 79
1420.98 87
1421.07 93
1421.16 96
1421.24 95
1421.33 92
1421.42 86
1421.50 80
1421.59 74
1421.67 69
1421.76 67
1421.85 66
1421.93 66
1422.02 67
1422.11 69
1422.19 71
1422.28 74
1422.37 76
1422.45 79
1422.54 81
1422.63 82
1422.71 82
1422.80 81
1422.89 78
1422.97 76
1423.06 74
1423.14 73
1423.23 73
1423.32 74
1423.40 74
1423.49 75
1423.58 75
1423.66 74
1423.75 73
1423.84 73
1423.92 73
1424.01 75
1424.10 79
1424.18 85
1424.27 92
1424.36 98
1424.44 102
1424.53 104
1424.61 101
1424.70 95
1424.79 86
1424.87 75
1424.96 64
1425.05 54
1425.13 46
1425.22 39
1425.31 35
1425.39 33
1425.48 32
1425.57 32
1425.65 32
1425.74 32
1425.83 32
1425.91 32
1426.00 32
1426.09 32
1426.17 34
1426.26 37
1426.35 41
1426.43 47
1426.52 53
1426.61 60
1426.69 68
1426.78 75
1426.87 83
1426.95 90
1427.04 97
1427.12 105
1427.21 113
1427.30 123
1427.38 136
1427.47 150
1427.56 166
1427.64 181
1427.73 194
1427.82 202
1427.90 206
1427.99 204
1428.08 198
1428.16 191
1428.25 184
1428.34 179
1428.42 177
1428.51 179
1428.60 182
1428.68 186
1428.77 190
1428.86 193
1428.94 195
1429.03 196
1429.12 198
1429.20 201
1429.29 203
1429.38 205
1429.46 205
1429.55 203
1429.64 197
1429.72 188
1429.81 178
1429.90 169
1429.98 162
1430.07 158
1430.16 157
1430.24 159
1430.33 160
1430.42 161
1430.50 159
1430.59 155
1430.68 150
1430.76 145
1430.85 141
1430.94 138
1431.02 135
1431.11 132
1431.20 127
1431.28 119
1431.37 108
1431.46 96
1431.54 82
1431.63 68
1431.72 56
1431.80 46
1431.89 39
1431.98 33
1432.06 29
1432.15 26
1432.24 23
1432.32 21
1432.41 19
1432.50 18
1432.59 18
1432.67 19
1432.76 20
1432.85 23
1432.93 26
1433.02 31
1433.11 36
1433.19 41
1433.28 46
1433.37 50
1433.45 54
1433.54 57
1433.63 59
1433.71 61
1433.80 63
1433.89 65
1433.97 66
1434.06 66
1434.15 64
1434.23 61
1434.32 58
1434.41 54
1434.49 52
1434.58 52
1434.67 53
1434.75 57
1434.84 61
1434.93 67
1435.02 72
1435.10 78
1435.19 83
1435.28 87
1435.36 90
1435.45 93
1435.54 93
1435.62 92
1435.71 87
1435.80 81
1435.88 74
1435.97 66
1436.06 59
1436.14 53
1436.23 49
1436.32 47
1436.40 47
1436.49 49
1436.58 52
1436.67 58
1436.75 66
1436.84 74
1436.93 81
1437.01 87
1437.10 90
1437.19 90
1437.27 87
1437.36 83
1437.45 77
1437.53 72
1437.62 68
1437.71 66
1437.80 66
1437.88 68
1437.97 70
1438.06 73
1438.14 74
1438.23 74
1438.32 72
1438.40 67
1438.49 60
1438.58 51
1438.66 42
1438.75 33
1438.84 25
1438.93 17
1439.01 11
1439.10 6
1439.19 1
1439.27 0
1439.36 0
1439.45 0
1439.53 0
1439.62 6
1439.71 13
1439.79 22
1439.88 31
1439.97 40
1440.06 47
1440.14 53
1440.23 57
1440.32 61
1440.40 63
1440.49 65
1440.58 67
1440.66 67
1440.75 66
1440.84 63
1440.93 58
1441.01 52
1441.10 46
1441.19 40
1441.27 35
1441.36 31
1441.45 30
1441.53 30
1441.62 32
1441.71 34
1441.80 36
1441.88 38
1441.97 38
1442.06 36
1442.14 34
1442.23 30
1442.32 27
1442.41 23
1442.49 21
1442.58 19
1442.67 19
1442.75 20
1442.84 20
1442.93 20
1443.01 19
1443.10 16
1443.19 12
1443.28 8
1443.36 3
1443.45 0
1443.54 0
1443.62 0
1443.71 0
1443.80 0
1443.89 0
1443.97 0
1444.06 0
1444.15 0
1444.23 0
1444.32 0
1444.41 3
1444.50 7
1444.58 13
1444.67 21
1444.76 30
1444.84 39
1444.93 49
1445.02 56
1445.10 61
1445.19 62
1445.28 60
1445.37 55
1445.45 48
1445.54 42
1445.63 38
1445.71 37
1445.80 39
1445.89 44
1445.98 51
1446.06 57
1446.15 61
1446.24 63
1446.32 62
1446.41 59
1446.50 54
1446.59 48
1446.67 43
1446.76 37
1446.85 32
1446.94 28
1447.02 24
1447.11 22
1447.20 21
1447.28 23
1447.37 27
1447.46 32
1447.55 39
1447.63 45
1447.72 52
1447.81 58
1447.89 64
1447.98 70
1448.07 78
1448.16 88
1448.24 100
1448.33 113
1448.42 126
1448.51 139
1448.59 150
1448.68 159
1448.77 165
1448.85 170
1448.94 173
1449.03 176
1449.12 180
1449.20 185
1449.29 190
1449.38 196
1449.46 201
1449.55 204
1449.64 205
1449.73 204
1449.81 202
1449.90 198
1449.99 192
1450.08 186
1450.16 179
1450.25 172
1450.34 166
1450.42 162
1450.51 162
1450.60 166
1450.69 173
1450.77 181
1450.86 189
1450.95 195
1451.04 198
1451.12 196
1451.21 190
1451.30 182
1451.39 172
1451.47 161
1451.56 151
1451.65 141
1451.73 132
1451.82 125
1451.91 119
1452.00 114
1452.08 109
1452.17 105
1452.26 100
1452.35 95
1452.43 89
1452.52 83
1452.61 78
1452.70 72
1452.78 68
1452.87 64
1452.96 61
1453.04 59
1453.13 58
1453.22 59
1453.31 62
1453.39 66
1453.48 71
1453.57 77
1453.66 82
1453.74 84
1453.83 82
1453.92 77
1454.01 69
1454.09 60
1454.18 51
1454.27 43
1454.36 37
1454.44 35
1454.53 35
1454.62 36
1454.71 39
1454.79 43
1454.88 46
1454.97 49
1455.06 50
1455.14 51
1455.23 50
1455.32 49
1455.40 49
1455.49 50
1455.58 53
1455.67 57
1455.75 62
1455.84 67
1455.93 69
1456.02 67
1456.10 63
1456.19 56
1456.28 49
1456.37 44
1456.45 40
1456.54 40
1456.63 41
1456.72 44
1456.80 48
1456.89 52
1456.98 55
1457.07 57
1457.15 57
1457.24 54
1457.33 49
1457.42 40
1457.50 29
1457.59 17
1457.68 4
1457.77 0
1457.85 0
1457.94 0
1458.03 0
1458.12 0
1458.20 0
1458.29 0
1458.38 0
1458.47 3
1458.55 9
1458.64 14
1458.73 20
1458.82 26
1458.90 32
1458.99 36
1459.08 40
1459.17 43
1459.25 45
1459.34 47
1459.43 48
1459.52 49
1459.61 50
1459.69 50
1459.78 49
1459.87 48
1459.96 47
1460.04 45
1460.13 42
1460.22 39
1460.31 36
1460.39 35
1460.48 36
1460.57 41
1460.66 48
1460.74 58
1460.83 69
1460.92 79
1461.01 89
1461.09 95
1461.18 97
1461.27 95
1461.36 89
1461.44 81
1461.53 70
1461.62 59
1461.71 50
1461.80 44
1461.88 42
1461.97 44
1462.06 48
1462.15 54
1462.23 60
1462.32 66
1462.41 70
1462.50 73
1462.58 75
1462.67 76
1462.76 76
1462.85 77
1462.93 77
1463.02 78
1463.11 79
1463.20 79
1463.29 79
1463.37 79
1463.46 78
1463.55 75
1463.64 72
1463.72 70
1463.81 69
1463.90 69
1463.99 71
1464.07 73
1464.16 76
1464.25 77
1464.34 78
1464.43 76
1464.51 74
1464.60 71
1464.69 68
1464.78 66
1464.86 64
1464.95 61
1465.04 59
1465.13 55
1465.21 50
1465.30 44
1465.39 39
1465.48 34
1465.57 31
1465.65 30
1465.74 32
1465.83 35
1465.92 39
1466.00 44
1466.09 47
1466.18 49
1466.27 49
1466.36 46
1466.44 43
1466.53 39
1466.62 35
1466.71 33
1466.79 32
1466.88 33
1466.97 35
1467.06 37
1467.15 39
1467.23 40
1467.32 41
1467.41 42
1467.50 42
1467.58 43
1467.67 44
1467.76 45
1467.85 48
1467.94 51
1468.02 56
1468.11 62
1468.20 69
1468.29 75
1468.38 79
1468.46 82
1468.55 81
1468.64 78
1468.73 72
1468.81 64
1468.90 56
1468.99 49
1469.08 44
1469.17 41
1469.25 42
1469.34 45
1469.43 50
1469.52 58
1469.61 66
1469.69 73
1469.78 80
1469.87 85
1469.96 88
1470.04 88
1470.13 86
1470.22 82
1470.31 75
1470.40 68
1470.48 59
1470.57 50
1470.66 41
1470.75 33
1470.84 26
1470.92 21
1471.01 18
1471.10 17
1471.19 16
1471.28 16
1471.36 17
1471.45 18
1471.54 21
1471.63 24
1471.71 28
1471.80 35
1471.89 42
1471.98 51
1472.07 60
1472.15 69
1472.24 78
1472.33 86
1472.42 92
1472.51 97
1472.59 100
1472.68 101
1472.77 102
1472.86 102
1472.95 103
1473.03 103
1473.12 103
1473.21 104
1473.30 105
1473.39 106
1473.47 108
1473.56 110
1473.65 111
1473.74 111
1473.83 109
1473.91 104
1474.00 96
1474.09 88
1474.18 78
1474.27 69
1474.35 62
1474.44 58
1474.53 55
1474.62 53
1474.71 51
1474.79 47
1474.88 42
1474.97 36
1475.06 29
1475.15 22
1475.23 17
1475.32 15
1475.41 17
1475.50 22
1475.59 30
1475.67 42
1475.76 55
1475.85 70
1475.94 85
1476.03 100
1476.11 114
1476.20 126
1476.29 136
1476.38 143
1476.47 145
1476.55 144
1476.64 140
1476.73 133
1476.82 126
1476.91 120
1477.00 117
1477.08 117
1477.17 121
1477.26 127
1477.35 133
1477.44 138
1477.52 139
1477.61 136
1477.70 130
1477.79 122
1477.88 115
1477.96 110
1478.05 108
1478.14 109
1478.23 113
1478.32 116
1478.41 119
1478.49 120
1478.58 118
1478.67 116
1478.76 114
1478.85 113
1478.93 114
1479.02 115
1479.11 115
1479.20 113
1479.29 108
1479.37 99
1479.46 89
1479.55 77
1479.64 65
1479.73 55
1479.82 46
1479.90 38
1479.99 31
1480.08 24
1480.17 17
1480.26 10
1480.34 5
1480.43 1
1480.52 0
1480.61 0
1480.70 2
1480.79 6
1480.87 9
1480.96 11
1481.05 11
1481.14 10
1481.23 6
1481.31 2
1481.40 0
1481.49 0
1481.58 0
1481.67 0
1481.76 0
1481.84 0
1481.93 0
1482.02 0
1482.11 6
1482.20 15
1482.29 26
1482.37 39
1482.46 51
1482.55 62
1482.64 71
1482.73 78
1482.81 81
1482.90 81
1482.99 78
1483.08 73
1483.17 67
1483.26 60
1483.34 54
1483.43 49
1483.52 47
1483.61 48
1483.70 53
1483.79 61
1483.87 72
1483.96 82
1484.05 91
1484.14 98
1484.23 101
1484.32 101
1484.40 97
1484.49 91
1484.58 83
1484.67 76
1484.76 68
1484.85 62
1484.93 57
1485.02 53
1485.11 51
1485.20 50
1485.29 51
1485.38 54
1485.46 57
1485.55 61
1485.64 64
1485.73 68
1485.82 70
1485.91 72
1485.99 72
1486.08 71
1486.17 68
1486.26 64
1486.35 60
1486.44 54
1486.52 47
1486.61 40
1486.70 32
1486.79 24
1486.88 16
1486.97 8
1487.05 2
1487.14 0
1487.23 0
1487.32 0
1487.41 0
1487.50 0
1487.58 0
1487.67 6
1487.76 13
1487.85 21
1487.94 29
1488.03 36
1488.12 41
1488.20 43
1488.29 42
1488.38 38
1488.47 31
1488.56 22
1488.65 12
1488.73 2
1488.82 0
1488.91 0
1489.00 0
1489.09 0
1489.18 0
1489.27 0
1489.35 2
1489.44 7
1489.53 10
1489.62 12
1489.71 12
1489.80 10
1489.88 7
1489.97 3
1490.06 0
1490.15 0
1490.24 0
1490.33 0
1490.42 0
1490.50 0
1490.59 3
1490.68 7
1490.77 11
1490.86 15
1490.95 17
1491.03 18
1491.12 19
1491.21 20
1491.30 21
1491.39 23
1491.48 25
1491.57 27
1491.65 28
1491.74 28
1491.83 25
1491.92 21
1492.01 16
1492.10 12
1492.19 9
1492.27 8
1492.36 10
1492.45 14
1492.54 21
1492.63 29
1492.72 38
1492.81 48
1492.89 58
1492.98 66
1493.07 72
1493.16 75
1493.25 76
1493.34 74
1493.43 70
1493.51 66
1493.60 62
1493.69 60
1493.78 60
1493.87 61
1493.96 64
1494.05 68
1494.13 72
1494.22 76
1494.31 79
1494.40 84
1494.49 88
1494.58 93
1494.67 98
1494.75 102
1494.84 104
1494.93 105
1495.02 105
1495.11 102
1495.20 98
1495.29 94
1495.37 88
1495.46 82
1495.55 75
1495.64 67
1495.73 57
1495.82 45
1495.91 33
1496.00 19
1496.08 7
1496.17 0
1496.26 0
1496.35 0
1496.44 0
1496.53 0
1496.62 0
1496.70 0
1496.79 0
1496.88 2
1496.97 9
1497.06 16
1497.15 24
1497.24 33
1497.33 42
1497.41 52
1497.50 60
1497.59 66
1497.68 70
1497.77 71
1497.86 71
1497.95 72
1498.04 72
1498.12 73
1498.21 74
1498.30 73
1498.39 71
1498.48 66
1498.57 60
1498.66 52
1498.74 46
1498.83 41
1498.92 38
1499.01 38
1499.10 39
1499.19 42
1499.28 45
1499.37 49
1499.45 52
1499.54 54
1499.63 56
1499.72 58
1499.81 60
1499.90 62
1499.99 64
1500.08 65
1500.16 67
1500.25 67
1500.34 68
1500.43 67
1500.52 68
1500.61 68
1500.70 70
1500.79 71
1500.88 73
1500.96 73
1501.05 71
1501.14 67
1501.23 60
1501.32 52
1501.41 44
1501.50 35
1501.59 29
1501.67 24
1501.76 20
1501.85 17
1501.94 14
1502.03 12
1502.12 10
1502.21 8
1502.30 7
1502.39 8
1502.47 12
1502.56 19
1502.65 29
1502.74 42
1502.83 56
1502.92 69
1503.01 81
1503.10 90
1503.18 95
1503.27 97
1503.36 97
1503.45 95
1503.54 93
1503.63 91
1503.72 90
1503.81 89
1503.90 88
1503.98 86
1504.07 84
1504.16 83
1504.25 82
1504.34 82
1504.43 83
1504.52 83
1504.61 82
1504.70 79
1504.78 75
1504.87 71
1504.96 67
1505.05 65
1505.14 66
1505.23 70
1505.32 75
1505.41 82
1505.50 88
1505.59 93
1505.67 96
1505.76 97
1505.85 97
1505.94 97
1506.03 98
1506.12 101
1506.21 105
1506.30 110
1506.39 115
1506.47 118
1506.56 119
1506.65 116
1506.74 110
1506.83 101
1506.92 92
1507.01 83
1507.10 77
1507.19 73
1507.28 73
1507.36 76
1507.45 81
1507.54 87
1507.63 92
1507.72 95
1507.81 97
1507.90 96
1507.99 94
1508.08 92
1508.17 91
1508.25 92
1508.34 93
1508.43 95
1508.52 97
1508.61 99
1508.70 100
1508.79 100
1508.88 99
1508.97 99
1509.06 100
1509.14 101
1509.23 102
1509.32 102
1509.41 101
1509.50 98
1509.59 92
1509.68 85
1509.77 77
1509.86 69
1509.95 63
1510.04 61
1510.12 62
1510.21 67
1510.30 74
1510.39 83
1510.48 93
1510.57 102
1510.66 109
1510.75 115
1510.84 118
1510.93 120
1511.02 120
1511.10 119
1511.19 116
1511.28 113
1511.37 109
1511.46 105
1511.55 100
1511.64 96
1511.73 93
1511.82 91
1511.91 91
1512.00 93
1512.08 96
1512.17 100
1512.26 104
1512.35 107
1512.44 108
1512.53 110
1512.62 111
1512.71 112
1512.80 116
1512.89 120
1512.98 125
1513.07 129
1513.15 131
1513.24 130
1513.33 125
1513.42 116
1513.51 104
1513.60 91
1513.69 78
1513.78 67
1513.87 59
1513.96 54
1514.05 52
1514.14 54
1514.22 58
1514.31 62
1514.40 67
1514.49 70
1514.58 70
1514.67 68
1514.76 64
1514.85 59
1514.94 55
1515.03 54
1515.12 56
1515.21 62
1515.30 71
1515.38 81
1515.47 90
1515.56 95
1515.65 96
1515.74 91
1515.83 82
1515.92 71
1516.01 61
1516.10 54
1516.19 51
1516.28 53
1516.37 59
1516.46 65
1516.54 71
1516.63 75
1516.72 76
1516.81 75
1516.90 73
1516.99 71
1517.08 70
1517.17 70
1517.26 70
1517.35 71
1517.44 70
1517.53 66
1517.62 60
1517.71 52
1517.79 41
1517.88 29
1517.97 17
1518.06 5
1518.15 0
1518.24 0
1518.33 0
1518.42 0
1518.51 0
1518.60 0
1518.69 0
1518.78 0
1518.87 1
1518.96 10
1519.04 20
1519.13 31
1519.22 43
1519.31 55
1519.40 67
1519.49 77
1519.58 85
1519.67 89
1519.76 90
1519.85 88
1519.94 83
1520.03 77
1520.12 71
1520.21 67
1520.30 65
1520.39 66
1520.47 68
1520.56 70
1520.65 72
1520.74 73
1520.83 74
1520.92 75
1521.01 77
1521.10 81
1521.19 88
1521.28 96
1521.37 104
1521.46 111
1521.55 114
1521.64 115
1521.73 112
1521.82 107
1521.91 100
1521.99 93
1522.08 87
1522.17 81
1522.26 75
1522.35 71
1522.44 66
1522.53 63
1522.62 62
1522.71 64
1522.80 69
1522.89 77
1522.98 88
1523.07 100
1523.16 112
1523.25 122
1523.34 130
1523.43 136
1523.52 140
1523.60 142
1523.69 144
1523.78 145
1523.87 146
1523.96 146
1524.05 144
1524.14 139
1524.23 133
1524.32 125
1524.41 116
1524.50 109
1524.59 104
1524.68 101
1524.77 100
1524.86 101
1524.95 102
1525.04 103
1525.13 104
1525.22 104
1525.30 106
1525.39 109
1525.48 114
1525.57 119
1525.66 123
1525.75 126
1525.84 125
1525.93 121
1526.02 114
1526.11 104
1526.20 93
1526.29 83
1526.38 74
1526.47 68
1526.56 64
1526.65 63
1526.74 65
1526.83 70
1526.92 77
1527.01 87
1527.10 99
1527.19 111
1527.27 122
1527.36 130
1527.45 134
1527.54 134
1527.63 131
1527.72 125
1527.81 118
1527.90 111
1527.99 104
1528.08 99
1528.17 94
1528.26 90
1528.35 85
1528.44 82
1528.53 79
1528.62 79
1528.71 80
1528.80 83
1528.89 88
1528.98 93
1529.07 97
1529.16 99
1529.25 100
1529.34 99
1529.43 98
1529.52 96
1529.60 95
1529.69 95
1529.78 95
1529.87 94
1529.96 93
1530.05 90
1530.14 86
1530.23 81
1530.32 75
1530.41 68
1530.50 60
1530.59 52
1530.68 44
1530.77 37
1530.86 30
1530.95 24
1531.04 19
1531.13 15
1531.22 11
1531.31 8
1531.40 4
1531.49 2
1531.58 2
1531.67 5
1531.76 12
1531.85 23
1531.94 36
1532.03 50
1532.12 61
1532.21 69
1532.30 72
1532.39 70
1532.47 65
1532.56 58
1532.65 53
1532.74 49
1532.83 47
1532.92 47
1533.01 49
1533.10 52
1533.19 56
1533.28 63
1533.37 72
1533.46 84
1533.55 100
1533.64 118
1533.73 136
1533.82 153
1533.91 168
1534.00 178
1534.09 183
1534.18 184
1534.27 180
1534.36 175
1534.45 169
1534.54 163
1534.63 158
1534.72 154
1534.81 149
1534.90 146
1534.99 142
1535.08 139
1535.17 138
1535.26 139
1535.35 143
1535.44 150
1535.53 158
1535.62 167
1535.71 175
1535.80 180
1535.89 181
1535.98 178
1536.07 171
1536.16 160
1536.25 147
1536.34 133
1536.43 119
1536.52 107
1536.61 98
1536.70 93
1536.78 91
1536.87 94
1536.96 99
1537.05 106
1537.14 115
1537.23 125
1537.32 136
1537.41 147
1537.50 157
1537.59 167
1537.68 175
1537.77 181
1537.86 183
1537.95 182
1538.04 180
1538.13 177
1538.22 175
1538.31 175
1538.40 177
1538.49 182
1538.58 188
1538.67 195
1538.76 201
1538.85 205
1538.94 207
1539.03 205
1539.12 201
1539.21 195
1539.30 186
1539.39 176
1539.48 165
1539.57 154
1539.66 144
1539.75 134
1539.84 126
1539.93 119
1540.02 114
1540.11 109
1540.20 105
1540.29 101
1540.38 96
1540.47 91
1540.56 84
1540.65 77
1540.74 70
1540.83 64
1540.92 60
1541.01 58
1541.10 58
1541.19 60
1541.28 63
1541.37 65
1541.46 66
1541.55 65
1541.64 63
1541.73 61
1541.82 60
1541.91 62
1542.00 65
1542.09 71
1542.18 79
1542.27 87
1542.36 94
1542.45 99
1542.54 102
1542.63 104
1542.72 105
1542.81 107
1542.90 109
1542.99 112
1543.08 115
1543.17 117
1543.26 117
1543.35 114
1543.44 107
1543.53 98
1543.62 85
1543.71 71
1543.80 56
1543.89 42
1543.98 29
1544.07 20
1544.16 13
1544.25 9
1544.34 7
1544.43 7
1544.52 9
1544.61 13
1544.70 18
1544.79 26
1544.88 34
1544.97 43
1545.06 52
1545.15 59
1545.24 65
1545.33 67
1545.42 69
1545.51 69
1545.60 69
1545.69 69
1545.78 69
1545.87 69
1545.96 69
1546.05 69
1546.14 66
1546.23 63
1546.32 58
1546.41 52
1546.50 45
1546.59 36
1546.68 26
1546.78 15
1546.87 3
1546.96 0
1547.05 0
1547.14 0
1547.23 0
1547.32 0
1547.41 0
1547.50 0
1547.59 2
1547.68 12
1547.77 20
1547.86 24
1547.95 26
1548.04 26
1548.13 26
1548.22 28
1548.31 31
1548.40 35
1548.49 40
1548.58 45
1548.67 49
1548.76 54
1548.85 60
1548.94 67
1549.03 77
1549.12 89
1549.21 101
1549.30 114
1549.39 126
1549.48 135
1549.57 143
1549.66 147
1549.75 150
1549.84 151
1549.93 149
1550.02 147
1550.11 145
1550.20 142
1550.29 140
1550.38 140
1550.47 142
1550.56 144
1550.65 146
1550.74 146
1550.83 144
1550.92 138
1551.01 129
1551.11 117
1551.20 104
1551.29 91
1551.38 80
1551.47 72
1551.56 66
1551.65 63
1551.74 61
1551.83 61
1551.92 61
1552.01 63
1552.10 67
1552.19 73
1552.28 81
1552.37 93
1552.46 105
1552.55 118
1552.64 129
1552.73 137
1552.82 142
1552.91 142
1553.00 138
1553.09 131
1553.18 124
1553.27 117
1553.36 113
1553.45 111
1553.54 113
1553.63 118
1553.72 123
1553.81 128
1553.91 131
1554.00 132
1554.09 132
1554.18 129
1554.27 127
1554.36 125
1554.45 125
1554.54 126
1554.63 130
1554.72 134
1554.81 141
1554.90 148
1554.99 157
1555.08 167
1555.17 177
1555.26 186
1555.35 193
1555.44 198
1555.53 199
1555.62 197
1555.71 191
1555.80 181
1555.89 170
1555.98 157
1556.07 144
1556.16 132
1556.26 122
1556.35 113
1556.44 107
1556.53 103
1556.62 101
1556.71 101
1556.80 103
1556.89 105
1556.98 106
1557.07 107
1557.16 108
1557.25 109
1557.34 111
1557.43 114
1557.52 119
1557.61 126
1557.70 134
1557.79 143
1557.88 152
1557.97 160
1558.06 168
1558.15 173
1558.25 176
1558.34 176
1558.43 173
1558.52 167
1558.61 161
1558.70 154
1558.79 148
1558.88 145
1558.97 144
1559.06 146
1559.15 148
1559.24 151
1559.33 151
1559.42 150
1559.51 146
1559.60 139
1559.69 131
1559.78 123
1559.87 114
1559.96 108
1560.06 104
1560.15 102
1560.24 103
1560.33 105
1560.42 108
1560.51 110
1560.60 112
1560.69 112
1560.78 112
1560.87 112
1560.96 113
1561.05 116
1561.14 121
1561.23 127
1561.32 135
1561.41 143
1561.50 151
1561.59 156
1561.69 159
1561.78 158
1561.87 152
1561.96 143
1562.05 131
1562.14 118
1562.23 106
1562.32 97
1562.41 90
1562.50 88
1562.59 87
1562.68 88
1562.77 88
1562.86 87
1562.95 84
1563.04 80
1563.13 76
1563.23 72
1563.32 69
1563.41 68
1563.50 67
1563.59 67
1563.68 67
1563.77 66
1563.86 64
1563.95 61
1564.04 59
1564.13 58
1564.22 58
1564.31 60
1564.40 62
1564.49 62
1564.59 62
1564.68 60
1564.77 57
1564.86 54
1564.95 53
1565.04 55
1565.13 62
1565.22 72
1565.31 84
1565.40 97
1565.49 110
1565.58 120
1565.67 127
1565.76 131
1565.85 134
1565.95 137
1566.04 140
1566.13 146
1566.22 154
1566.31 164
1566.40 173
1566.49 183
1566.58 190
1566.67 196
1566.76 198
1566.85 198
1566.94 196
1567.03 193
1567.12 190
1567.22 189
1567.31 191
1567.40 195
1567.49 201
1567.58 209
1567.67 217
1567.76 223
1567.85 225
1567.94 224
1568.03 218
1568.12 209
1568.21 196
1568.30 183
1568.40 170
1568.49 160
1568.58 153
1568.67 149
1568.76 148
1568.85 148
1568.94 149
1569.03 148
1569.12 146
1569.21 144
1569.30 141
1569.39 140
1569.49 140
1569.58 142
1569.67 142
1569.76 141
1569.85 138
1569.94 130
1570.03 121
1570.12 110
1570.21 101
1570.30 96
1570.39 96
1570.48 99
1570.57 104
1570.67 111
1570.76 116
1570.85 118
1570.94 118
1571.03 116
1571.12 113
1571.21 110
1571.30 106
1571.39 103
1571.48 101
1571.57 100
1571.67 102
1571.76 106
1571.85 113
1571.94 123
1572.03 133
1572.12 142
1572.21 148
1572.30 149
1572.39 145
1572.48 136
1572.57 124
1572.66 111
1572.76 99
1572.85 89
1572.94 83
1573.03 80
1573.12 80
1573.21 81
1573.30 82
1573.39 82
1573.48 80
1573.57 76
1573.66 71
1573.76 65
1573.85 58
1573.94 54
1574.03 51
1574.12 50
1574.21 52
1574.30 55
1574.39 59
1574.48 61
1574.57 63
1574.67 63
1574.76 63
1574.85 61
1574.94 60
1575.03 58
1575.12 56
1575.21 56
1575.30 56
1575.39 58
1575.48 61
1575.58 63
1575.67 65
1575.76 66
1575.85 64
1575.94 59
1576.03 52
1576.12 44
1576.21 37
1576.30 30
1576.39 24
1576.49 20
1576.58 15
1576.67 10
1576.76 3
1576.85 0
1576.94 0
1577.03 0
1577.12 0
1577.21 0
1577.30 0
1577.40 0
1577.49 5
1577.58 23
1577.67 40
1577.76 54
1577.85 62
1577.94 63
1578.03 58
1578.12 47
1578.21 33
1578.31 17
1578.40 1
1578.49 0
1578.58 0
1578.67 0
1578.76 0
1578.85 0
1578.94 0
1579.03 0
1579.13 0
1579.22 9
1579.31 22
1579.40 35
1579.49 48
1579.58 60
1579.67 70
1579.76 79
1579.85 86
1579.95 93
1580.04 98
1580.13 102
1580.22 106
1580.31 109
1580.40 113
1580.49 116
1580.58 119
1580.67 122
1580.77 125
1580.86 126
1580.95 126
1581.04 125
1581.13 122
1581.22 120
1581.31 117
1581.40 114
1581.49 111
1581.59 106
1581.68 98
1581.77 88
1581.86 76
1581.95 62
1582.04 49
1582.13 38
1582.22 29
1582.32 24
1582.41 22
1582.50 24
1582.59 27
1582.68 32
1582.77 38
1582.86 45
1582.95 52
1583.04 59
1583.14 64
1583.23 67
1583.32 68
1583.41 67
1583.50 64
1583.59 62
1583.68 60
1583.77 60
1583.87 63
1583.96 68
1584.05 74
1584.14 82
1584.23 91
1584.32 100
1584.41 109
1584.50 117
1584.60 125
1584.69 132
1584.78 138
1584.87 141
1584.96 143
1585.05 143
1585.14 142
1585.23 139
1585.33 135
1585.42 129
1585.51 122
1585.60 114
1585.69 106
1585.78 99
1585.87 92
1585.96 86
1586.06 80
1586.15 76
1586.24 72
1586.33 68
1586.42 66
1586.51 66
1586.60 69
1586.69 74
1586.79 82
1586.88 91
1586.97 100
1587.06 109
1587.15 115
1587.24 119
1587.33 120
1587.43 118
1587.52 114
1587.61 107
1587.70 99
1587.79 90
1587.88 82
1587.97 75
1588.06 70
1588.16 70
1588.25 72
1588.34 77
1588.43 83
1588.52 89
1588.61 93
1588.70 95
1588.80 95
1588.89 94
1588.98 93
1589.07 91
1589.16 90
1589.25 88
1589.34 85
1589.43 81
1589.53 76
1589.62 68
1589.71 59
1589.80 49
1589.89 40
1589.98 32
1590.07 26
1590.17 23
1590.26 21
1590.35 23
1590.44 25
1590.53 29
1590.62 34
1590.71 39
1590.81 46
1590.90 53
1590.99 60
1591.08 68
1591.17 74
1591.26 79
1591.35 82
1591.45 82
1591.54 79
1591.63 72
1591.72 64
1591.81 54
1591.90 45
1591.99 37
1592.09 32
1592.18 31
1592.27 33
1592.36 37
1592.45 44
1592.54 53
1592.63 63
1592.73 73
1592.82 83
1592.91 92
1593.00 99
1593.09 102
1593.18 101
1593.28 95
1593.37 85
1593.46 72
1593.55 59
1593.64 47
1593.73 37
1593.82 31
1593.92 28
1594.01 30
1594.10 34
1594.19 39
1594.28 44
1594.37 49
1594.47 52
1594.56 53
1594.65 52
1594.74 50
1594.83 48
1594.92 45
1595.01 43
1595.11 40
1595.20 38
1595.29 37
1595.38 37
1595.47 38
1595.56 39
1595.66 42
1595.75 44
1595.84 46
1595.93 46
1596.02 44
1596.11 40
1596.20 36
1596.30 33
1596.39 31
1596.48 32
1596.57 36
1596.66 44
1596.75 53
1596.85 63
1596.94 73
1597.03 81
1597.12 88
1597.21 94
1597.30 98
1597.40 101
1597.49 103
1597.58 104
1597.67 104
1597.76 104
1597.85 104
1597.94 105
1598.04 107
1598.13 110
1598.22 113
1598.31 116
1598.40 116
1598.49 114
1598.59 109
1598.68 101
1598.77 91
1598.86 81
1598.95 72
1599.04 65
1599.14 61
1599.23 59
1599.32 58
1599.41 58
1599.50 59
1599.59 58
1599.69 58
1599.78 57
1599.87 55
1599.96 54
1600.05 53
1600.14 52
1600.24 52
1600.33 51
1600.42 49
1600.51 47
1600.60 46
1600.70 44
1600.79 43
1600.88 44
1600.97 45
1601.06 48
1601.15 51
1601.25 55
1601.34 60
1601.43 65
1601.52 71
1601.61 75
1601.70 79
1601.80 81
1601.89 82
1601.98 82
1602.07 80
1602.16 77
1602.25 73
1602.35 68
1602.44 64
1602.53 59
1602.62 53
1602.71 48
1602.80 44
1602.90 40
1602.99 38
1603.08 38
1603.17 40
1603.26 44
1603.36 50
1603.45 56
1603.54 63
1603.63 68
1603.72 72
1603.81 74
1603.91 75
1604.00 76
1604.09 78
1604.18 80
1604.27 83
1604.37 85
1604.46 86
1604.55 84
1604.64 81
1604.73 76
1604.82 72
1604.92 69
1605.01 70
1605.10 72
1605.19 76
1605.28 79
1605.38 80
1605.47 80
1605.56 78
1605.65 76
1605.74 76
1605.83 79
1605.93 85
1606.02 92
1606.11 99
1606.20 105
1606.29 109
1606.39 111
1606.48 111
1606.57 112
1606.66 113
1606.75 115
1606.85 118
1606.94 120
1607.03 121
1607.12 120
1607.21 116
1607.30 111
1607.40 105
1607.49 98
1607.58 91
1607.67 87
1607.76 84
1607.86 84
1607.95 86
1608.04 92
1608.13 99
1608.22 108
1608.32 119
1608.41 129
1608.50 139
1608.59 147
1608.68 152
1608.78 153
1608.87 151
1608.96 146
1609.05 140
1609.14 135
1609.24 134
1609.33 136
1609.42 142
1609.51 149
1609.60 157
1609.69 164
1609.79 168
1609.88 169
1609.97 170
1610.06 171
1610.15 174
1610.25 178
1610.34 184
1610.43 190
1610.52 194
1610.61 196
1610.71 195
1610.80 192
1610.89 187
1610.98 181
1611.07 177
1611.17 174
1611.26 173
1611.35 175
1611.44 179
1611.53 184
1611.63 188
1611.72 192
1611.81 194
1611.90 193
1611.99 189
1612.09 183
1612.18 176
1612.27 167
1612.36 158
1612.46 150
1612.55 141
1612.64 133
1612.73 124
1612.82 116
1612.92 108
1613.01 102
1613.10 98
1613.19 97
1613.28 98
1613.38 103
1613.47 108
1613.56 115
1613.65 120
1613.74 124
1613.84 126
1613.93 126
1614.02 124
1614.11 119
1614.20 112
1614.30 102
1614.39 90
1614.48 77
1614.57 63
1614.66 53
1614.76 46
1614.85 43
1614.94 46
1615.03 52
1615.13 61
1615.22 69
1615.31 76
1615.40 81
1615.49 85
1615.59 87
1615.68 89
1615.77 90
1615.86 90
1615.95 91
1616.05 91
1616.14 90
1616.23 89
1616.32 86
1616.42 82
1616.51 76
1616.60 67
1616.69 55
1616.78 40
1616.88 23
1616.97 7
1617.06 0
1617.15 0
1617.24 0
1617.34 0
1617.43 0
1617.52 0
1617.61 0
1617.71 4
1617.80 10
1617.89 13
1617.98 14
1618.07 14
1618.17 15
1618.26 16
1618.35 19
1618.44 25
1618.54 32
1618.63 41
1618.72 49
1618.81 56
1618.90 61
1619.00 63
1619.09 63
1619.18 61
1619.27 57
1619.37 54
1619.46 51
1619.55 49
1619.64 47
1619.73 47
1619.83 47
1619.92 49
1620.01 53
1620.10 58
1620.20 65
1620.29 75
1620.38 87
1620.47 99
1620.56 110
1620.66 120
1620.75 128
1620.84 134
1620.93 139
1621.03 144
1621.12 151
1621.21 160
1621.30 169
1621.40 178
1621.49 186
1621.58 192
1621.67 193
1621.76 192
1621.86 186
1621.95 179
1622.04 171
1622.13 162
1622.23 153
1622.32 145
1622.41 138
1622.50 131
1622.60 125
1622.69 119
1622.78 114
1622.87 108
1622.97 102
1623.06 97
1623.15 92
1623.24 88
1623.33 85
1623.43 84
1623.52 85
1623.61 88
1623.70 93
1623.80 101
1623.89 111
1623.98 124
1624.07 138
1624.17 153
1624.26 167
1624.35 177
1624.44 181
1624.54 180
1624.63 173
1624.72 162
1624.81 149
1624.90 135
1625.00 123
1625.09 114
1625.18 109
1625.27 107
1625.37 109
1625.46 112
1625.55 117
1625.64 121
1625.74 124
1625.83 124
1625.92 120
1626.01 114
1626.11 105
1626.20 95
1626.29 85
1626.38 76
1626.48 69
1626.57 64
1626.66 61
1626.75 60
1626.85 61
1626.94 63
1627.03 66
1627.12 70
1627.22 73
1627.31 75
1627.40 74
1627.49 72
1627.59 69
1627.68 65
1627.77 63
1627.86 63
1627.96 65
1628.05 70
1628.14 78
1628.23 87
1628.33 97
1628.42 106
1628.51 115
1628.60 123
1628.70 130
1628.79 136
1628.88 141
1628.97 146
1629.07 148
1629.16 148
1629.25 145
1629.34 139
1629.44 130
1629.53 119
1629.62 108
1629.71 98
1629.81 89
1629.90 83
1629.99 78
1630.08 75
1630.18 71
1630.27 67
1630.36 63
1630.45 60
1630.55 57
1630.64 56
1630.73 57
1630.82 62
1630.92 69
1631.01 78
1631.10 91
1631.19 105
1631.29 120
1631.38 134
1631.47 147
1631.56 157
1631.66 164
1631.75 167
1631.84 166
1631.93 162
1632.03 157
1632.12 151
1632.21 146
1632.31 142
1632.40 138
1632.49 136
1632.58 135
1632.68 135
1632.77 135
1632.86 135
1632.95 137
1633.05 140
1633.14 145
1633.23 151
1633.32 159
1633.42 167
1633.51 174
1633.60 180
1633.69 182
1633.79 181
1633.88 176
1633.97 168
1634.07 157
1634.16 144
1634.25 128
1634.34 111
1634.44 92
1634.53 74
1634.62 57
1634.71 43
1634.81 33
1634.90 27
1634.99 25
1635.08 26
1635.18 29
1635.27 33
1635.36 37
1635.46 42
1635.55 46
1635.64 51
1635.73 56
1635.83 62
1635.92 69
1636.01 77
1636.10 85
1636.20 93
1636.29 102
1636.38 111
1636.48 121
1636.57 130
1636.66 140
1636.75 150
1636.85 160
1636.94 170
1637.03 179
1637.12 187
1637.22 195
1637.31 201
1637.40 205
1637.50 207
1637.59 208
1637.68 208
1637.77 207
1637.87 205
1637.96 204
1638.05 203
1638.14 204
1638.24 206
1638.33 208
1638.42 212
1638.52 215
1638.61 217
1638.70 217
1638.79 214
1638.89 209
1638.98 203
1639.07 196
1639.17 187
1639.26 178
1639.35 169
1639.44 159
1639.54 148
1639.63 137
1639.72 127
1639.81 118
1639.91 110
1640.00 102
1640.09 94
1640.19 85
1640.28 75
1640.37 67
1640.46 60
1640.56 57
1640.65 57
1640.74 60
1640.84 65
1640.93 69
1641.02 70
1641.11 67
1641.21 61
1641.30 53
1641.39 44
1641.49 36
1641.58 31
1641.67 28
1641.76 27
1641.86 27
1641.95 27
1642.04 24
1642.14 19
1642.23 12
1642.32 3
1642.42 0
1642.51 0
1642.60 0
1642.69 0
1642.79 0
1642.88 0
1642.97 0
1643.07 0
1643.16 11
1643.25 24
1643.34 37
1643.44 50
1643.53 61
1643.62 69
1643.72 74
1643.81 76
1643.90 74
1643.99 68
1644.09 58
1644.18 47
1644.27 35
1644.37 25
1644.46 18
1644.55 15
1644.65 16
1644.74 22
1644.83 31
1644.92 40
1645.02 49
1645.11 55
1645.20 59
1645.30 59
1645.39 59
1645.48 58
1645.57 59
1645.67 63
1645.76 70
1645.85 80
1645.95 91
1646.04 101
1646.13 110
1646.23 116
1646.32 120
1646.41 121
1646.50 121
1646.60 121
1646.69 121
1646.78 122
1646.88 123
1646.97 123
1647.06 123
1647.16 121
1647.25 117
1647.34 112
1647.44 104
1647.53 95
1647.62 85
1647.71 73
1647.81 61
1647.90 49
1647.99 39
1648.09 31
1648.18 26
1648.27 25
1648.37 26
1648.46 30
1648.55 34
1648.64 38
1648.74 40
1648.83 39
1648.92 37
1649.02 35
1649.11 34
1649.20 36
1649.30 41
1649.39 49
1649.48 59
1649.58 69
1649.67 79
1649.76 86
1649.86 90
1649.95 92
1650.04 92
1650.13 90
1650.23 87
1650.32 84
1650.41 80
1650.51 76
1650.60 72
1650.69 68
1650.79 63
1650.88 57
1650.97 52
1651.07 46
1651.16 40
1651.25 36
1651.35 33
1651.44 32
1651.53 33
1651.62 35
1651.72 39
1651.81 42
1651.90 46
1652.00 49
1652.09 51
1652.18 54
1652.28 58
1652.37 63
1652.46 70
1652.56 78
1652.65 87
1652.74 95
1652.84 101
1652.93 103
1653.02 102
1653.12 97
1653.21 87
1653.30 76
1653.39 63
1653.49 52
1653.58 41
1653.67 34
1653.77 29
1653.86 27
1653.95 27
1654.05 29
1654.14 30
1654.23 31
1654.33 30
1654.42 25
1654.51 19
1654.61 10
1654.70 1
1654.79 0
1654.89 0
1654.98 0
1655.07 0
1655.17 0
1655.26 0
1655.35 0
1655.45 0
1655.54 11
1655.63 23
1655.73 35
1655.82 46
1655.91 55
1656.01 62
1656.10 65
1656.19 63
1656.29 58
1656.38 49
1656.47 40
1656.57 31
1656.66 27
1656.75 28
1656.85 34
1656.94 46
1657.03 60
1657.13 74
1657.22 87
1657.31 97
1657.41 103
1657.50 108
1657.59 113
1657.69 119
1657.78 128
1657.87 140
1657.97 153
1658.06 166
1658.15 176
1658.25 183
1658.34 184
1658.43 181
1658.53 173
1658.62 163
1658.71 152
1658.81 141
1658.90 129
1658.99 117
1659.09 105
1659.18 93
1659.27 82
1659.37 73
1659.46 67
1659.55 64
1659.65 65
1659.74 68
1659.83 72
1659.93 74
1660.02 74
1660.11 71
1660.21 64
1660.30 57
1660.39 49
1660.49 43
1660.58 38
1660.67 34
1660.77 32
1660.86 31
1660.95 29
1661.05 27
1661.14 23
1661.23 18
1661.33 14
1661.42 9
1661.51 4
1661.61 0
1661.70 0
1661.79 0
1661.89 0
1661.98 0
1662.07 0
1662.17 0
1662.26 0
1662.35 0
1662.45 0
1662.54 0
1662.64 4
1662.73 10
1662.82 19
1662.92 29
1663.01 40
1663.10 52
1663.20 63
1663.29 72
1663.38 79
1663.48 83
1663.57 86
1663.66 87
1663.76 89
1663.85 92
1663.94 96
1664.04 102
1664.13 109
1664.22 117
1664.32 125
1664.41 133
1664.50 139
1664.60 144
1664.69 148
1664.79 149
1664.88 149
1664.97 146
1665.07 141
1665.16 135
1665.25 127
1665.35 120
1665.44 114
1665.53 110
1665.63 108
1665.72 109
1665.81 110
1665.91 112
1666.00 113
1666.10 112
1666.19 109
1666.28 105
1666.38 99
1666.47 93
1666.56 87
1666.66 81
1666.75 77
1666.84 75
1666.94 76
1667.03 79
1667.12 86
1667.22 96
1667.31 109
1667.41 123
1667.50 137
1667.59 149
1667.69 157
1667.78 161
1667.87 160
1667.97 155
1668.06 148
1668.15 140
1668.25 135
1668.34 131
1668.44 130
1668.53 130
1668.62 130
1668.72 128
1668.81 124
1668.90 118
1669.00 109
1669.09 101
1669.18 94
1669.28 89
1669.37 86
1669.47 87
1669.56 89
1669.65 93
1669.75 98
1669.84 102
1669.93 107
1670.03 110
1670.12 112
1670.21 113
1670.31 112
1670.40 109
1670.50 106
1670.59 102
1670.68 98
1670.78 95
1670.87 93
1670.96 93
1671.06 95
1671.15 100
1671.25 107
1671.34 115
1671.43 124
1671.53 133
1671.62 142
1671.71 148
1671.81 152
1671.90 153
1671.99 150
1672.09 144
1672.18 135
1672.28 122
1672.37 108
1672.46 93
1672.56 79
1672.65 66
1672.74 55
1672.84 45
1672.93 39
1673.03 36
1673.12 36
1673.21 41
1673.31 50
1673.40 62
1673.49 76
1673.59 89
1673.68 99
1673.78 107
1673.87 110
1673.96 112
1674.06 112
1674.15 113
1674.25 116
1674.34 121
1674.43 130
1674.53 140
1674.62 152
1674.71 162
1674.81 172
1674.90 179
1675.00 184
1675.09 184
1675.18 180
1675.28 173
1675.37 163
1675.46 152
1675.56 143
1675.65 135
1675.75 129
1675.84 127
1675.93 127
1676.03 129
1676.12 133
1676.22 139
1676.31 146
1676.40 155
1676.50 166
1676.59 177
1676.68 189
1676.78 198
1676.87 203
1676.97 204
1677.06 200
1677.15 192
1677.25 182
1677.34 171
1677.44 160
1677.53 149
1677.62 141
1677.72 135
1677.81 131
1677.90 130
1678.00 132
1678.09 136
1678.19 142
1678.28 149
1678.37 155
1678.47 159
1678.56 161
1678.66 159
1678.75 155
1678.84 149
1678.94 141
1679.03 131
1679.13 122
1679.22 111
1679.31 101
1679.41 91
1679.50 82
1679.60 73
1679.69 67
1679.78 61
1679.88 58
1679.97 55
1680.07 54
1680.16 55
1680.25 59
1680.35 66
1680.44 76
1680.54 89
1680.63 104
1680.72 119
1680.82 133
1680.91 144
1681.00 151
1681.10 155
1681.19 156
1681.29 156
1681.38 157
1681.47 160
1681.57 165
1681.66 173
1681.76 181
1681.85 188
1681.94 191
1682.04 190
1682.13 182
1682.23 170
1682.32 156
1682.41 141
1682.51 128
1682.60 120
1682.70 114
1682.79 112
1682.89 111
1682.98 111
1683.07 111
1683.17 111
1683.26 112
1683.36 116
1683.45 122
1683.54 131
1683.64 141
1683.73 149
1683.83 155
1683.92 158
1684.01 156
1684.11 150
1684.20 140
1684.30 128
1684.39 114
1684.48 98
1684.58 81
1684.67 64
1684.77 49
1684.86 40
1684.95 37
1685.05 43
1685.14 55
1685.24 73
1685.33 94
1685.42 114
1685.52 132
1685.61 144
1685.71 151
1685.80 153
1685.90 152
1685.99 147
1686.08 141
1686.18 133
1686.27 124
1686.37 113
1686.46 103
1686.55 93
1686.65 85
1686.74 79
1686.84 77
1686.93 78
1687.03 82
1687.12 88
1687.21 95
1687.31 101
1687.40 104
1687.50 105
1687.59 103
1687.68 98
1687.78 93
1687.87 89
1687.97 85
1688.06 83
1688.16 83
1688.25 85
1688.34 88
1688.44 93
1688.53 97
1688.63 101
1688.72 104
1688.81 106
1688.91 106
1689.00 107
1689.10 107
1689.19 107
1689.29 107
1689.38 106
1689.47 105
1689.57 101
1689.66 97
1689.76 91
1689.85 85
1689.94 81
1690.04 80
1690.13 81
1690.23 85
1690.32 91
1690.42 98
1690.51 105
1690.60 109
1690.70 111
1690.79 109
1690.89 104
1690.98 97
1691.08 89
1691.17 82
1691.26 79
1691.36 80
1691.45 85
1691.55 92
1691.64 101
1691.74 109
1691.83 114
1691.92 115
1692.02 113
1692.11 110
1692.21 106
1692.30 104
1692.40 105
1692.49 108
1692.58 112
1692.68 115
1692.77 116
1692.87 114
1692.96 108
1693.06 100
1693.15 91
1693.24 82
1693.34 74
1693.43 68
1693.53 62
1693.62 56
1693.72 48
1693.81 38
1693.90 27
1694.00 15
1694.09 3
1694.19 0
1694.28 0
1694.38 0
1694.47 0
1694.57 0
1694.66 0
1694.75 0
1694.85 0
1694.94 1
1695.04 15
1695.13 32
1695.23 50
1695.32 69
1695.41 85
1695.51 96
1695.60 102
1695.70 102
1695.79 98
1695.89 90
1695.98 82
1696.08 76
1696.17 72
1696.26 71
1696.36 72
1696.45 75
1696.55 79
1696.64 85
1696.74 92
1696.83 99
1696.93 107
1697.02 114
1697.11 119
1697.21 120
1697.30 118
1697.40 112
1697.49 104
1697.59 95
1697.68 86
1697.78 80
1697.87 75
1697.96 72
1698.06 71
1698.15 71
1698.25 71
1698.34 72
1698.44 74
1698.53 75
1698.63 75
1698.72 74
1698.81 70
1698.91 65
1699.00 58
1699.10 50
1699.19 43
1699.29 37
1699.38 34
1699.48 35
1699.57 40
1699.66 48
1699.76 59
1699.85 73
1699.95 86
1700.04 99
1700.14 109
1700.23 115
1700.33 117
1700.42 116
1700.52 113
1700.61 107
1700.70 101
1700.80 94
1700.89 86
1700.99 79
1701.08 70
1701.18 62
1701.27 54
1701.37 46
1701.46 41
1701.56 36
1701.65 34
1701.74 33
1701.84 31
1701.93 29
1702.03 25
1702.12 19
1702.22 11
1702.31 2
1702.41 0
1702.50 0
1702.60 0
1702.69 0
1702.78 12
1702.88 28
1702.97 45
1703.07 62
1703.16 75
1703.26 82
1703.35 83
1703.45 79
1703.54 72
1703.64 65
1703.73 59
1703.83 56
1703.92 57
1704.01 60
1704.11 66
1704.20 70
1704.30 73
1704.39 73
1704.49 70
1704.58 67
1704.68 65
1704.77 67
1704.87 74
1704.96 85
1705.06 99
1705.15 113
1705.24 122
1705.34 126
1705.43 123
1705.53 115
1705.62 103
1705.72 90
1705.81 79
1705.91 73
1706.00 70
1706.10 71
1706.19 72
1706.29 74
1706.38 73
1706.48 69
1706.57 63
1706.66 55
1706.76 47
1706.85 41
1706.95 39
1707.04 40
1707.14 46
1707.23 53
1707.33 62
1707.42 70
1707.52 75
1707.61 77
1707.71 75
1707.80 72
1707.90 67
1707.99 61
1708.09 56
1708.18 52
1708.28 51
1708.37 51
1708.46 52
1708.56 53
1708.65 54
1708.75 52
1708.84 47
1708.94 39
1709.03 28
1709.13 16
1709.22 4
1709.32 0
1709.41 0
1709.51 0
1709.60 0
1709.70 0
1709.79 0
1709.89 0
1709.98 0
1710.08 0
1710.17 5
1710.27 15
1710.36 28
1710.45 45
1710.55 65
1710.64 84
1710.74 100
1710.83 111
1710.93 116
1711.02 116
1711.12 111
1711.21 105
1711.31 99
1711.40 95
1711.50 94
1711.59 94
1711.69 96
1711.78 98
1711.88 99
1711.97 100
1712.07 100
1712.16 99
1712.26 98
1712.35 96
1712.45 94
1712.54 91
1712.64 87
1712.73 81
1712.83 74
1712.92 66
1713.02 58
1713.11 51
1713.21 46
1713.30 42
1713.39 42
1713.49 45
1713.58 50
1713.68 57
1713.77 65
1713.87 75
1713.96 86
1714.06 98
1714.15 112
1714.25 125
1714.34 136
1714.44 144
1714.53 148
1714.63 147
1714.72 141
1714.82 133
1714.91 124
1715.01 116
1715.10 110
1715.20 108
1715.29 111
1715.39 118
1715.48 129
1715.58 144
1715.67 161
1715.77 178
1715.86 195
1715.96 208
1716.05 218
1716.15 225
1716.24 227
1716.34 225
1716.43 220
1716.53 211
1716.62 201
1716.72 189
1716.81 177
1716.91 166
1717.00 156
1717.10 148
1717.19 142
1717.29 139
1717.38 137
1717.48 139
1717.57 145
1717.67 156
1717.76 171
1717.86 190
1717.95 209
1718.05 227
1718.14 239
1718.24 243
1718.33 238
1718.43 226
1718.52 209
1718.62 190
1718.71 171
1718.81 154
1718.90 140
1719.00 129
1719.09 120
1719.19 114
1719.28 110
1719.38 109
1719.47 109
1719.57 113
1719.66 117
1719.76 121
1719.85 125
1719.95 126
1720.04 123
1720.14 117
1720.23 108
1720.33 96
1720.42 83
1720.52 70
1720.61 57
1720.71 45
1720.80 36
1720.90 29
1720.99 23
1721.09 19
1721.18 15
1721.28 11
1721.37 7
1721.47 2
1721.56 0
1721.66 0
1721.75 0
1721.85 0
1721.95 0
1722.04 0
1722.14 0
1722.23 0
1722.33 0
1722.42 0
1722.52 0
1722.61 4
1722.71 11
1722.80 22
1722.90 37
1722.99 54
1723.09 72
1723.18 88
1723.28 101
1723.37 109
1723.47 114
1723.56 115
1723.66 113
1723.75 109
1723.85 104
1723.94 97
1724.04 89
1724.13 81
1724.23 73
1724.32 67
1724.42 63
1724.51 60
1724.61 60
1724.70 61
1724.80 64
1724.90 68
1724.99 72
1725.09 78
1725.18 84
1725.28 90
1725.37 95
1725.47 98
1725.56 98
1725.66 97
1725.75 94
1725.85 90
1725.94 86
1726.04 83
1726.13 82
1726.23 83
1726.32 86
1726.42 92
1726.51 102
1726.61 115
1726.70 130
1726.80 144
1726.89 156
1726.99 163
1727.09 164
1727.18 159
1727.28 150
1727.37 139
1727.47 128
1727.56 119
1727.66 113
1727.75 110
1727.85 107
1727.94 105
1728.04 102
1728.13 96
1728.23 88
1728.32 79
1728.42 68
1728.51 57
1728.61 48
1728.71 41
1728.80 37
1728.90 36
1728.99 38
1729.09 40
1729.18 43
1729.28 44
1729.37 44
1729.47 43
1729.56 42
1729.66 43
1729.75 46
1729.85 52
1729.94 61
1730.04 71
1730.14 82
1730.23 92
1730.33 101
1730.42 109
1730.52 115
1730.61 121
1730.71 126
1730.80 130
1730.90 133
1730.99 133
1731.09 132
1731.18 127
1731.28 121
1731.37 114
1731.47 106
1731.57 100
1731.66 96
1731.76 94
1731.85 94
1731.95 94
1732.04 93
1732.14 89
1732.23 82
1732.33 71
1732.42 56
1732.52 40
1732.61 22
1732.71 6
1732.81 0
1732.90 0
1733.00 0
1733.09 0
1733.19 0
1733.28 0
1733.38 1
1733.47 18
1733.57 38
1733.66 58
1733.76 77
1733.86 93
1733.95 106
1734.05 115
1734.14 122
1734.24 127
1734.33 130
1734.43 131
1734.52 130
1734.62 127
1734.71 120
1734.81 111
1734.91 99
1735.00 85
1735.10 72
1735.19 61
1735.29 52
1735.38 47
1735.48 44
1735.57 44
1735.67 45
1735.77 47
1735.86 48
1735.96 48
1736.05 47
1736.15 45
1736.24 43
1736.34 42
1736.43 41
1736.53 42
1736.62 44
1736.72 46
1736.82 49
1736.91 53
1737.01 57
1737.10 63
1737.20 71
1737.29 79
1737.39 87
1737.48 94
1737.58 98
1737.68 98
1737.77 96
1737.87 91
1737.96 85
1738.06 80
1738.15 76
1738.25 72
1738.34 68
1738.44 63
1738.54 57
1738.63 50
1738.73 44
1738.82 39
1738.92 38
1739.01 40
1739.11 43
1739.20 47
1739.30 51
1739.40 55
1739.49 59
1739.59 65
1739.68 73
1739.78 85
1739.87 100
1739.97 115
1740.07 128
1740.16 138
1740.26 143
1740.35 143
1740.45 140
1740.54 134
1740.64 129
1740.73 125
1740.83 122
1740.93 120
1741.02 118
1741.12 114
1741.21 108
1741.31 99
1741.40 86
1741.50 71
1741.60 54
1741.69 36
1741.79 19
1741.88 4
1741.98 0
1742.07 0
1742.17 0
1742.27 0
1742.36 0
1742.46 10
1742.55 24
1742.65 37
1742.74 47
1742.84 53
1742.93 54
1743.03 51
1743.13 44
1743.22 35
1743.32 26
1743.41 19
1743.51 15
1743.60 15
1743.70 18
1743.80 23
1743.89 30
1743.99 36
1744.08 41
1744.18 44
1744.27 44
1744.37 42
1744.47 39
1744.56 35
1744.66 31
1744.75 27
1744.85 23
1744.95 19
1745.04 16
1745.14 14
1745.23 12
1745.33 12
1745.42 12
1745.52 12
1745.62 11
1745.71 10
1745.81 8
1745.90 6
1746.00 6
1746.09 9
1746.19 16
1746.29 26
1746.38 41
1746.48 60
1746.57 80
1746.67 101
1746.76 119
1746.86 134
1746.96 143
1747.05 146
1747.15 143
1747.24 136
1747.34 127
1747.44 117
1747.53 108
1747.63 102
1747.72 99
1747.82 99
1747.91 99
1748.01 99
1748.11 98
1748.20 94
1748.30 87
1748.39 77
1748.49 64
1748.59 49
1748.68 32
1748.78 14
1748.87 0
1748.97 0
1749.06 0
1749.16 0
1749.26 0
1749.35 0
1749.45 0
1749.54 0
1749.64 2
1749.74 15
1749.83 28
1749.93 39
1750.02 48
1750.12 55
1750.22 59
1750.31 61
1750.41 62
1750.50 61
1750.60 60
1750.70 60
1750.79 62
1750.89 66
1750.98 72
1751.08 80
1751.17 89
1751.27 98
1751.37 107
1751.46 114
1751.56 120
1751.65 124
1751.75 127
1751.85 129
1751.94 130
1752.04 129
1752.13 126
1752.23 120
1752.33 112
1752.42 101
1752.52 89
1752.61 77
1752.71 67
1752.81 58
1752.90 53
1753.00 52
1753.09 54
1753.19 59
1753.29 68
1753.38 80
1753.48 92
1753.57 106
1753.67 118
1753.77 128
1753.86 134
1753.96 138
1754.05 137
1754.15 134
1754.25 129
1754.34 123
1754.44 118
1754.53 113
1754.63 109
1754.73 105
1754.82 101
1754.92 98
1755.01 95
1755.11 93
1755.21 92
1755.30 91
1755.40 91
1755.49 91
1755.59 90
1755.69 87
1755.78 82
1755.88 76
1755.97 68
1756.07 59
1756.17 48
1756.26 37
1756.36 25
1756.45 13
1756.55 2
1756.65 0
1756.74 0
1756.84 0
1756.93 0
1757.03 0
1757.13 0
1757.22 0
1757.32 1
1757.42 12
1757.51 20
1757.61 25
1757.70 27
1757.80 25
1757.90 20
1757.99 15
1758.09 10
1758.18 7
1758.28 6
1758.38 8
1758.47 14
1758.57 23
1758.66 35
1758.76 49
1758.86 64
1758.95 78
1759.05 90
1759.15 98
1759.24 101
1759.34 99
1759.43 93
1759.53 84
1759.63 72
1759.72 61
1759.82 51
1759.91 44
1760.01 43
1760.11 47
1760.20 56
1760.30 70
1760.40 88
1760.49 106
1760.59 124
1760.68 138
1760.78 150
1760.88 157
1760.97 162
1761.07 163
1761.16 162
1761.26 161
1761.36 160
1761.45 160
1761.55 162
1761.65 166
1761.74 172
1761.84 178
1761.93 184
1762.03 187
1762.13 186
1762.22 180
1762.32 170
1762.42 156
1762.51 139
1762.61 123
1762.70 107
1762.80 94
1762.90 85
1762.99 79
1763.09 77
1763.19 78
1763.28 81
1763.38 85
1763.47 90
1763.57 94
1763.67 96
1763.76 95
1763.86 93
1763.96 90
1764.05 87
1764.15 85
1764.24 84
1764.34 85
1764.44 88
1764.53 91
1764.63 94
1764.73 96
1764.82 98
1764.92 100
1765.01 100
1765.11 100
1765.21 99
1765.30 97
1765.40 94
1765.50 90
1765.59 86
1765.69 80
1765.79 73
1765.88 66
1765.98 59
1766.07 51
1766.17 45
1766.27 39
1766.36 34
1766.46 30
1766.56 28
1766.65 26
1766.75 24
1766.85 23
1766.94 21
1767.04 20
1767.13 19
1767.23 19
1767.33 21
1767.42 25
1767.52 32
1767.62 41
1767.71 52
1767.81 65
1767.91 78
1768.00 89
1768.10 99
1768.19 107
1768.29 112
1768.39 115
1768.48 115
1768.58 114
1768.68 110
1768.77 105
1768.87 97
1768.97 90
1769.06 81
1769.16 75
1769.25 70
1769.35 69
1769.45 71
1769.54 76
1769.64 81
1769.74 84
1769.83 85
1769.93 83
1770.03 77
1770.12 69
1770.22 61
1770.32 54
1770.41 51
1770.51 50
1770.60 52
1770.70 54
1770.80 57
1770.89 57
1770.99 57
1771.09 54
1771.18 51
1771.28 47
1771.38 44
1771.47 40
1771.57 37
1771.67 34
1771.76 30
1771.86 27
1771.96 25
1772.05 22
1772.15 21
1772.25 20
1772.34 21
1772.44 23
1772.53 27
1772.63 33
1772.73 39
1772.82 44
1772.92 48
1773.02 48
1773.11 45
1773.21 40
1773.31 33
1773.40 26
1773.50 21
1773.60 17
1773.69 14
1773.79 13
1773.89 11
1773.98 8
1774.08 3
1774.18 0
1774.27 0
1774.37 0
1774.47 0
1774.56 0
1774.66 0
1774.75 0
1774.85 0
1774.95 2
1775.04 4
1775.14 6
1775.24 8
1775.33 11
1775.43 12
1775.53 13
1775.62 13
1775.72 12
1775.82 11
1775.91 12
1776.01 13
1776.11 17
1776.20 21
1776.30 26
1776.40 30
1776.49 32
1776.59 33
1776.69 34
1776.78 35
1776.88 37
1776.98 39
1777.07 42
1777.17 44
1777.27 45
1777.36 44
1777.46 41
1777.56 39
1777.65 37
1777.75 38
1777.85 40
1777.94 43
1778.04 46
1778.14 47
1778.23 46
1778.33 43
1778.43 38
1778.52 33
1778.62 29
1778.72 26
1778.81 25
1778.91 27
1779.01 32
1779.10 38
1779.20 46
1779.30 54
1779.39 61
1779.49 65
1779.59 64
1779.68 59
1779.78 50
1779.88 38
1779.97 24
1780.07 11
1780.17 0
1780.26 0
1780.36 0
1780.46 0
1780.55 0
1780.65 0
1780.75 0
1780.84 0
1780.94 0
1781.04 0
1781.13 7
1781.23 15
1781.33 26
1781.42 37
1781.52 47
1781.62 54
1781.71 58
1781.81 58
1781.91 54
1782.00 47
1782.10 38
1782.20 29
1782.30 21
1782.39 16
1782.49 15
1782.59 17
1782.68 23
1782.78 30
1782.88 38
1782.97 47
1783.07 54
1783.17 59
1783.26 64
1783.36 67
1783.46 70
1783.55 71
1783.65 71
1783.75 69
1783.84 65
1783.94 61
1784.04 56
1784.13 51
1784.23 47
1784.33 44
1784.42 42
1784.52 42
1784.62 42
1784.72 43
1784.81 44
1784.91 44
1785.01 45
1785.10 46
1785.20 48
1785.30 50
1785.39 53
1785.49 57
1785.59 60
1785.68 64
1785.78 66
1785.88 66
1785.97 63
1786.07 58
1786.17 50
1786.27 40
1786.36 30
1786.46 21
1786.56 14
1786.65 10
1786.75 9
1786.85 9
1786.94 11
1787.04 11
1787.14 10
1787.23 7
1787.33 2
1787.43 0
1787.52 0
1787.62 0
1787.72 0
1787.82 0
1787.91 0
1788.01 0
1788.11 4
1788.20 13
1788.30 22
1788.40 32
1788.49 43
1788.59 53
1788.69 63
1788.78 73
1788.88 82
1788.98 93
1789.08 105
1789.17 120
1789.27 138
1789.37 159
1789.46 181
1789.56 201
1789.66 219
1789.75 232
1789.85 240
1789.95 244
1790.05 244
1790.14 245
1790.24 247
1790.34 250
1790.43 256
1790.53 261
1790.63 264
1790.72 263
1790.82 257
1790.92 246
1791.02 233
1791.11 219
1791.21 206
1791.31 196
1791.40 189
1791.50 185
1791.60 185
1791.69 188
1791.79 193
1791.89 200
1791.99 206
1792.08 211
1792.18 213
1792.28 209
1792.37 200
1792.47 187
1792.57 173
1792.67 160
1792.76 151
1792.86 149
1792.96 152
1793.05 161
1793.15 172
1793.25 183
1793.34 191
1793.44 193
1793.54 189
1793.64 179
1793.73 165
1793.83 148
1793.93 132
1794.02 118
1794.12 108
1794.22 102
1794.32 101
1794.41 104
1794.51 111
1794.61 121
1794.70 132
1794.80 142
1794.90 151
1795.00 157
1795.09 160
1795.19 159
1795.29 155
1795.38 149
1795.48 143
1795.58 137
1795.67 133
1795.77 130
1795.87 130
1795.97 131
1796.06 134
1796.16 137
1796.26 139
1796.35 139
1796.45 136
1796.55 130
1796.65 122
1796.74 114
1796.84 105
1796.94 99
1797.04 94
1797.13 91
1797.23 89
1797.33 86
1797.42 83
1797.52 80
1797.62 76
1797.72 75
1797.81 76
1797.91 80
1798.01 86
1798.10 93
1798.20 98
1798.30 102
1798.40 102
1798.49 100
1798.59 96
1798.69 92
1798.78 90
1798.88 91
1798.98 95
1799.08 102
1799.17 110
1799.27 120
1799.37 130
1799.47 137
1799.56 141
1799.66 143
1799.76 142
1799.85 140
1799.95 135
1800.05 130
1800.15 124
1800.24 118
1800.34 111
1800.44 104
1800.54 97
1800.63 91
1800.73 87
1800.83 85
1800.92 84
1801.02 84
1801.12 83
1801.22 79
1801.31 72
1801.41 61
1801.51 50
1801.61 40
1801.70 33
1801.80 32
1801.90 38
1801.99 50
1802.09 67
1802.19 86
1802.29 104
1802.38 121
1802.48 133
1802.58 141
1802.68 146
1802.77 148
1802.87 148
1802.97 148
1803.06 148
1803.16 149
1803.26 149
1803.36 148
1803.45 147
1803.55 146
1803.65 147
1803.75 150
1803.84 157
1803.94 165
1804.04 174
1804.14 181
1804.23 184
1804.33 180
1804.43 169
1804.53 153
1804.62 134
1804.72 114
1804.82 98
1804.91 86
1805.01 80
1805.11 78
1805.21 81
1805.30 86
1805.40 92
1805.50 97
1805.60 101
1805.69 102
1805.79 100
1805.89 94
1805.99 85
1806.08 72
1806.18 59
1806.28 44
1806.38 32
1806.47 21
1806.57 13
1806.67 7
1806.77 2
1806.86 0
1806.96 0
1807.06 0
1807.16 0
1807.25 0
1807.35 0
1807.45 0
1807.55 0
1807.64 4
1807.74 18
1807.84 32
1807.93 43
1808.03 51
1808.13 54
1808.23 54
1808.32 51
1808.42 47
1808.52 43
1808.62 40
1808.71 37
1808.81 35
1808.91 33
1809.01 31
1809.10 27
1809.20 23
1809.30 18
1809.40 14
1809.49 11
1809.59 9
1809.69 9
1809.79 10
1809.88 11
1809.98 13
1810.08 15
1810.18 18
1810.27 22
1810.37 27
1810.47 33
1810.57 41
1810.67 50
1810.76 61
1810.86 72
1810.96 84
1811.06 96
1811.15 108
1811.25 119
1811.35 129
1811.45 137
1811.54 142
1811.64 144
1811.74 143
1811.84 139
1811.93 133
1812.03 124
1812.13 114
1812.23 103
1812.32 92
1812.42 83
1812.52 77
1812.62 73
1812.71 72
1812.81 73
1812.91 74
1813.01 73
1813.10 69
1813.20 62
1813.30 53
1813.40 43
1813.49 34
1813.59 27
1813.69 23
1813.79 25
1813.89 31
1813.98 39
1814.08 48
1814.18 56
1814.28 62
1814.37 64
1814.47 62
1814.57 58
1814.67 52
1814.76 48
1814.86 46
1814.96 47
1815.06 54
1815.15 64
1815.25 77
1815.35 90
1815.45 102
1815.55 110
1815.64 113
1815.74 110
1815.84 103
1815.94 94
1816.03 84
1816.13 75
1816.23 69
1816.33 66
1816.42 65
1816.52 66
1816.62 67
1816.72 68
1816.82 67
1816.91 64
1817.01 60
1817.11 54
1817.21 48
1817.30 42
1817.40 37
1817.50 33
1817.60 32
1817.69 31
1817.79 32
1817.89 33
1817.99 34
1818.09 37
1818.18 43
1818.28 53
1818.38 65
1818.48 79
1818.57 94
1818.67 108
1818.77 121
1818.87 131
1818.97 138
1819.06 143
1819.16 146
1819.26 148
1819.36 148
1819.45 148
1819.55 148
1819.65 148
1819.75 148
1819.85 148
1819.94 148
1820.04 148
1820.14 147
1820.24 147
1820.33 147
1820.43 149
1820.53 152
1820.63 156
1820.73 161
1820.82 166
1820.92 171
1821.02 174
1821.12 178
1821.21 183
1821.31 190
1821.41 197
1821.51 204
1821.61 209
1821.70 210
1821.80 206
1821.90 196
1822.00 183
1822.10 167
1822.19 150
1822.29 134
1822.39 122
1822.49 114
1822.58 110
1822.68 113
1822.78 122
1822.88 136
1822.98 154
1823.07 174
1823.17 191
1823.27 203
1823.37 206
1823.47 200
1823.56 184
1823.66 161
1823.76 135
1823.86 109
1823.95 87
1824.05 68
1824.15 54
1824.25 43
1824.35 35
1824.44 27
1824.54 22
1824.64 19
1824.74 20
1824.84 25
1824.93 36
1825.03 51
1825.13 70
1825.23 91
1825.33 111
1825.42 128
1825.52 141
1825.62 149
1825.72 151
1825.82 148
1825.91 140
1826.01 128
1826.11 115
1826.21 101
1826.31 87
1826.40 76
1826.50 68
1826.60 64
1826.70 64
1826.80 68
1826.89 75
1826.99 85
1827.09 94
1827.19 101
1827.29 105
1827.38 102
1827.48 95
1827.58 81
1827.68 64
1827.78 45
1827.87 27
1827.97 10
1828.07 0
1828.17 0
1828.27 0
1828.36 0
1828.46 0
1828.56 0
1828.66 0
1828.76 7
1828.85 19
1828.95 31
1829.05 43
1829.15 53
1829.25 60
1829.34 62
1829.44 58
1829.54 48
1829.64 35
1829.74 20
1829.83 6
1829.93 0
1830.03 0
1830.13 0
1830.23 0
1830.32 0
1830.42 2
1830.52 3
1830.62 2
1830.72 0
1830.81 0
1830.91 0
1831.01 1
1831.11 7
1831.21 15
1831.30 22
1831.40 28
1831.50 32
1831.60 35
1831.70 38
1831.80 42
1831.89 49
1831.99 58
1832.09 68
1832.19 77
1832.29 83
1832.38 86
1832.48 84
1832.58 80
1832.68 75
1832.78 70
1832.87 67
1832.97 66
1833.07 67
1833.17 69
1833.27 73
1833.37 76
1833.46 80
1833.56 83
1833.66 87
1833.76 92
1833.86 97
1833.95 103
1834.05 108
1834.15 112
1834.25 113
1834.35 112
1834.45 110
1834.54 108
1834.64 106
1834.74 105
1834.84 106
1834.94 107
1835.03 107
1835.13 106
1835.23 102
1835.33 98
1835.43 94
1835.53 91
1835.62 89
1835.72 90
1835.82 93
1835.92 96
1836.02 99
1836.11 100
1836.21 100
1836.31 99
1836.41 98
1836.51 98
1836.61 98
1836.70 99
1836.80 101
1836.90 103
1837.00 105
1837.10 106
1837.20 107
1837.29 108
1837.39 109
1837.49 109
1837.59 108
1837.69 108
1837.78 109
1837.88 111
1837.98 114
1838.08 119
1838.18 126
1838.28 134
1838.37 142
1838.47 148
1838.57 153
1838.67 157
1838.77 159
1838.87 160
1838.96 161
1839.06 161
1839.16 162
1839.26 164
1839.36 166
1839.46 168
1839.55 171
1839.65 173
1839.75 174
1839.85 172
1839.95 168
1840.05 161
1840.14 153
1840.24 144
1840.34 136
1840.44 129
1840.54 124
1840.64 118
1840.73 110
1840.83 102
1840.93 91
1841.03 81
1841.13 72
1841.23 66
1841.32 65
1841.42 68
1841.52 75
1841.62 85
1841.72 96
1841.82 108
1841.91 120
1842.01 131
1842.11 142
1842.21 150
1842.31 156
1842.41 158
1842.50 157
1842.60 151
1842.70 142
1842.80 132
1842.90 122
1843.00 113
1843.10 106
1843.19 103
1843.29 102
1843.39 104
1843.49 106
1843.59 110
1843.69 113
1843.78 116
1843.88 118
1843.98 120
1844.08 123
1844.18 127
1844.28 133
1844.37 139
1844.47 147
1844.57 155
1844.67 163
1844.77 170
1844.87 175
1844.97 177
1845.06 177
1845.16 174
1845.26 169
1845.36 163
1845.46 158
1845.56 153
1845.65 151
1845.75 150
1845.85 152
1845.95 155
1846.05 158
1846.15 160
1846.25 159
1846.34 154
1846.44 145
1846.54 129
1846.64 110
1846.74 87
1846.84 64
1846.94 43
1847.03 28
1847.13 21
1847.23 21
1847.33 27
1847.43 37
1847.53 49
1847.62 59
1847.72 67
1847.82 71
1847.92 72
1848.02 71
1848.12 70
1848.22 69
1848.31 70
1848.41 74
1848.51 80
1848.61 88
1848.71 98
1848.81 109
1848.91 119
1849.00 129
1849.10 136
1849.20 142
1849.30 146
1849.40 149
1849.50 150
1849.60 151
1849.69 151
1849.79 152
1849.89 152
1849.99 153
1850.09 155
1850.19 156
1850.29 157
1850.38 159
1850.48 159
1850.58 160
1850.68 160
1850.78 161
1850.88 162
1850.98 163
1851.08 163
1851.17 163
1851.27 161
1851.37 158
1851.47 155
1851.57 154
1851.67 156
1851.77 161
1851.86 171
1851.96 183
1852.06 196
1852.16 207
1852.26 216
1852.36 221
1852.46 222
1852.55 221
1852.65 218
1852.75 215
1852.85 212
1852.95 207
1853.05 202
1853.15 194
1853.25 184
1853.34 171
1853.44 157
1853.54 142
1853.64 128
1853.74 114
1853.84 103
1853.94 93
1854.04 85
1854.13 79
1854.23 74
1854.33 70
1854.43 65
1854.53 59
1854.63 49
1854.73 36
1854.82 20
1854.92 3
1855.02 0
1855.12 0
1855.22 0
1855.32 0
1855.42 0
1855.52 0
1855.61 0
1855.71 0
1855.81 15
1855.91 28
1856.01 40
1856.11 49
1856.21 58
1856.31 66
1856.40 76
1856.50 89
1856.60 105
1856.70 123
1856.80 142
1856.90 161
1857.00 178
1857.10 192
1857.19 202
1857.29 209
1857.39 212
1857.49 214
1857.59 215
1857.69 214
1857.79 212
1857.89 207
1857.99 200
1858.08 191
1858.18 180
1858.28 168
1858.38 157
1858.48 147
1858.58 139
1858.68 132
1858.78 127
1858.87 122
1858.97 118
1859.07 114
1859.17 110
1859.27 108
1859.37 106
1859.47 107
1859.57 109
1859.67 113
1859.76 117
1859.86 119
1859.96 119
1860.06 115
1860.16 108
1860.26 100
1860.36 92
1860.46 87
1860.56 87
1860.65 91
1860.75 98
1860.85 106
1860.95 115
1861.05 120
1861.15 122
1861.25 121
1861.35 117
1861.45 112
1861.54 108
1861.64 104
1861.74 100
1861.84 96
1861.94 90
1862.04 82
1862.14 72
1862.24 58
1862.34 44
1862.43 31
1862.53 20
1862.63 14
1862.73 13
1862.83 18
1862.93 30
1863.03 48
1863.13 71
1863.23 96
1863.32 123
1863.42 148
1863.52 169
1863.62 184
1863.72 193
1863.82 194
1863.92 190
1864.02 183
1864.12 174
1864.22 166
1864.31 160
1864.41 156
1864.51 154
1864.61 154
1864.71 154
1864.81 154
1864.91 156
1865.01 158
1865.11 161
1865.21 164
1865.30 168
1865.40 170
1865.50 169
1865.60 164
1865.70 156
1865.80 145
1865.90 132
1866.00 120
1866.10 109
1866.20 103
1866.29 101
1866.39 104
1866.49 111
1866.59 120
1866.69 129
1866.79 136
1866.89 140
1866.99 140
1867.09 138
1867.19 135
1867.28 134
1867.38 134
1867.48 137
1867.58 142
1867.68 147
1867.78 150
1867.88 151
1867.98 148
1868.08 142
1868.18 133
1868.28 125
1868.37 118
1868.47 116
1868.57 117
1868.67 122
1868.77 131
1868.87 139
1868.97 146
1869.07 150
1869.17 150
1869.27 146
1869.37 138
1869.46 129
1869.56 119
1869.66 110
1869.76 104
1869.86 99
1869.96 96
1870.06 96
1870.16 97
1870.26 99
1870.36 101
1870.46 104
1870.56 106
1870.65 108
1870.75 109
1870.85 108
1870.95 104
1871.05 99
1871.15 93
1871.25 85
1871.35 78
1871.45 71
1871.55 65
1871.65 62
1871.74 61
1871.84 62
1871.94 65
1872.04 70
1872.14 77
1872.24 84
1872.34 92
1872.44 98
1872.54 105
1872.64 110
1872.74 114
1872.84 118
1872.94 121
1873.03 123
1873.13 126
1873.23 129
1873.33 132
1873.43 133
1873.53 134
1873.63 132
1873.73 129
1873.83 123
1873.93 118
1874.03 114
1874.13 112
1874.23 112
1874.32 113
1874.42 115
1874.52 116
1874.62 114
1874.72 110
1874.82 106
1874.92 101
1875.02 98
1875.12 96
1875.22 96
1875.32 96
1875.42 94
1875.52 91
1875.61 86
1875.71 80
1875.81 75
1875.91 71
1876.01 68
1876.11 69
1876.21 72
1876.31 77
1876.41 85
1876.51 95
1876.61 106
1876.71 120
1876.81 133
1876.91 145
1877.00 155
1877.10 160
1877.20 160
1877.30 156
1877.40 150
1877.50 142
1877.60 136
1877.70 131
1877.80 129
1877.90 130
1878.00 134
1878.10 139
1878.20 145
1878.30 151
1878.40 157
1878.49 163
1878.59 169
1878.69 175
1878.79 183
1878.89 193
1878.99 205
1879.09 217
1879.19 229
1879.29 238
1879.39 242
1879.49 241
1879.59 235
1879.69 223
1879.79 210
1879.89 196
1879.99 183
1880.08 173
1880.18 167
1880.28 164
1880.38 163
1880.48 162
1880.58 161
1880.68 159
1880.78 155
1880.88 151
1880.98 146
1881.08 141
1881.18 136
1881.28 132
1881.38 129
1881.48 126
1881.58 123
1881.68 121
1881.77 120
1881.87 120
1881.97 121
1882.07 123
1882.17 126
1882.27 128
1882.37 129
1882.47 128
1882.57 125
1882.67 121
1882.77 116
1882.87 111
1882.97 108
1883.07 106
1883.17 107
1883.27 110
1883.37 114
1883.47 118
1883.57 122
1883.66 124
1883.76 124
1883.86 121
1883.96 117
1884.06 110
1884.16 103
1884.26 95
1884.36 87
1884.46 82
1884.56 79
1884.66 80
1884.76 84
1884.86 92
1884.96 101
1885.06 110
1885.16 117
1885.26 121
1885.36 120
1885.46 114
1885.56 102
1885.66 87
1885.75 71
1885.85 54
1885.95 40
1886.05 28
1886.15 18
1886.25 10
1886.35 4
1886.45 0
1886.55 0
1886.65 0
1886.75 0
1886.85 0
1886.95 0
1887.05 0
1887.15 0
1887.25 1
1887.35 10
1887.45 19
1887.55 27
1887.65 34
1887.75 38
1887.85 40
1887.95 38
1888.04 33
1888.14 26
1888.24 19
1888.34 11
1888.44 5
1888.54 2
1888.64 0
1888.74 0
1888.84 0
1888.94 0
1889.04 2
1889.14 5
1889.24 11
1889.34 20
1889.44 32
1889.54 45
1889.64 58
1889.74 67
1889.84 72
1889.94 71
1890.04 66
1890.14 58
1890.24 48
1890.34 40
1890.44 34
1890.54 31
1890.64 30
1890.74 31
1890.83 34
1890.93 37
1891.03 41
1891.13 47
1891.23 54
1891.33 63
1891.43 74
1891.53 87
1891.63 100
1891.73 112
1891.83 121
1891.93 126
1892.03 126
1892.13 121
1892.23 111
1892.33 98
1892.43 82
1892.53 66
1892.63 51
1892.73 38
1892.83 30
1892.93 26
1893.03 28
1893.13 35
1893.23 46
1893.33 60
1893.43 76
1893.53 91
1893.63 106
1893.73 119
1893.83 130
1893.93 139
1894.03 146
1894.13 149
1894.23 148
1894.33 144
1894.42 136
1894.52 126
1894.62 114
1894.72 102
1894.82 90
1894.92 80
1895.02 72
1895.12 66
1895.22 63
1895.32 64
1895.42 67
1895.52 72
1895.62 81
1895.72 91
1895.82 103
1895.92 116
1896.02 130
1896.12 143
1896.22 155
1896.32 165
1896.42 172
1896.52 176
1896.62 176
1896.72 174
1896.82 171
1896.92 168
1897.02 166
1897.12 167
1897.22 169
1897.32 173
1897.42 176
1897.52 177
1897.62 175
1897.72 170
1897.82 162
1897.92 154
1898.02 146
1898.12 140
1898.22 137
1898.32 138
1898.42 140
1898.52 144
1898.62 147
1898.72 148
1898.82 146
1898.92 142
1899.02 136
1899.12 129
1899.22 123
1899.32 118
1899.42 115
1899.52 114
1899.62 113
1899.72 112
1899.82 110
1899.92 106
1900.02 100
1900.12 93
1900.22 87
1900.32 82
1900.42 79
1900.52 80
1900.62 84
1900.72 91
1900.82 100
1900.92 110
1901.02 119
1901.12 126
1901.22 130
1901.32 130
1901.42 127
1901.52 123
1901.62 116
1901.72 108
1901.82 100
1901.92 90
1902.02 78
1902.12 65
1902.22 51
1902.32 36
1902.42 20
1902.52 5
1902.62 0
1902.72 0
1902.82 0
1902.92 0
1903.02 0
1903.12 0
1903.22 0
1903.32 0
1903.42 10
1903.52 29
1903.62 47
1903.72 61
1903.82 72
1903.92 77
1904.02 77
1904.12 74
1904.22 67
1904.32 58
1904.42 48
1904.52 38
1904.62 29
1904.72 23
1904.82 19
1904.92 19
1905.02 22
1905.12 26
1905.22 31
1905.32 34
1905.42 37
1905.52 38
1905.62 38
1905.72 38
1905.82 39
1905.92 41
1906.02 44
1906.12 47
1906.22 50
1906.32 50
1906.42 49
1906.52 46
1906.62 41
1906.72 35
1906.82 30
1906.92 26
1907.02 24
1907.12 24
1907.22 27
1907.32 30
1907.42 33
1907.52 35
1907.62 34
1907.72 30
1907.82 23
1907.92 13
1908.02 2
1908.12 0
1908.22 0
1908.32 0
1908.42 0
1908.52 0
1908.62 0
1908.72 0
1908.82 0
1908.92 11
1909.02 26
1909.12 42
1909.22 61
1909.32 80
1909.42 101
1909.52 121
1909.62 141
1909.72 160
1909.82 177
1909.92 192
1910.02 205
1910.12 215
1910.22 221
1910.32 223
1910.42 221
1910.52 214
1910.62 205
1910.72 194
1910.82 182
1910.92 169
1911.02 157
1911.12 144
1911.22 132
1911.32 119
1911.42 108
1911.52 98
1911.62 92
1911.73 89
1911.83 90
1911.93 93
1912.03 97
1912.13 101
1912.23 105
1912.33 108
1912.43 112
1912.53 119
1912.63 130
1912.73 145
1912.83 163
1912.93 182
1913.03 198
1913.13 210
1913.23 215
1913.33 214
1913.43 207
1913.53 196
1913.63 182
1913.73 169
1913.83 156
1913.93 143
1914.03 130
1914.13 117
1914.23 103
1914.33 87
1914.43 72
1914.53 58
1914.63 48
1914.73 43
1914.83 44
1914.93 51
1915.03 63
1915.13 78
1915.23 93
1915.33 107
1915.44 117
1915.54 124
1915.64 126
1915.74 125
1915.84 122
1915.94 118
1916.04 116
1916.14 117
1916.24 120
1916.34 124
1916.44 131
1916.54 137
1916.64 141
1916.74 145
1916.84 147
1916.94 149
1917.04 153
1917.14 159
1917.24 168
1917.34 181
1917.44 199
1917.54 222
1917.64 250
1917.74 281
1917.84 316
1917.94 353
1918.04 389
1918.15 422
1918.25 451
1918.35 475
1918.45 494
1918.55 509
1918.65 521
1918.75 532
1918.85 540
1918.95 547
1919.05 551
1919.15 552
1919.25 551
1919.35 548
1919.45 544
1919.55 539
1919.65 534
1919.75 527
1919.85 518
1919.95 508
1920.05 496
1920.15 485
1920.25 477
1920.35 474
1920.45 476
1920.56 484
1920.66 496
1920.76 509
1920.86 520
1920.96 527
1921.06 529
1921.16 524
1921.26 514
1921.36 500
1921.46 483
1921.56 464
1921.66 444
1921.76 422
1921.86 400
1921.96 377
1922.06 353
1922.16 327
1922.26 301
1922.36 276
1922.46 251
1922.57 228
1922.67 208
1922.77 190
1922.87 175
1922.97 162
1923.07 152
1923.17 144
1923.27 137
1923.37 132
1923.47 130
1923.57 131
1923.67 136
1923.77 145
1923.87 158
1923.97 174
1924.07 192
1924.17 209
1924.27 224
1924.37 237
1924.48 244
1924.58 246
1924.68 241
1924.78 231
1924.88 216
1924.98 197
1925.08 177
1925.18 156
1925.28 138
1925.38 124
1925.48 114
1925.58 108
1925.68 104
1925.78 102
1925.88 98
1925.98 92
1926.08 82
1926.19 69
1926.29 53
1926.39 36
1926.49 19
1926.59 5
1926.69 0
1926.79 0
1926.89 0
1926.99 0
1927.09 0
1927.19 0
1927.29 5
1927.39 16
1927.49 28
1927.59 40
1927.69 50
1927.80 58
1927.90 61
1928.00 59
1928.10 54
1928.20 47
1928.30 41
1928.40 36
1928.50 34
1928.60 36
1928.70 40
1928.80 47
1928.90 55
1929.00 63
1929.10 71
1929.20 77
1929.31 81
1929.41 81
1929.51 75
1929.61 65
1929.71 50
1929.81 32
1929.91 13
1930.01 0
1930.11 0
1930.21 0
1930.31 0
1930.41 0
1930.51 0
1930.61 0
1930.72 0
1930.82 2
1930.92 15
1931.02 28
1931.12 42
1931.22 57
1931.32 71
1931.42 85
1931.52 98
1931.62 109
1931.72 118
1931.82 126
1931.92 133
1932.02 140
1932.13 145
1932.23 150
1932.33 151
1932.43 149
1932.53 141
1932.63 129
1932.73 114
1932.83 97
1932.93 82
1933.03 70
1933.13 63
1933.23 61
1933.33 63
1933.44 69
1933.54 75
1933.64 82
1933.74 88
1933.84 94
1933.94 98
1934.04 101
1934.14 102
1934.24 103
1934.34 101
1934.44 98
1934.54 94
1934.65 91
1934.75 90
1934.85 94
1934.95 103
1935.05 117
1935.15 135
1935.25 155
1935.35 173
1935.45 187
1935.55 194
1935.65 196
1935.75 191
1935.86 182
1935.96 172
1936.06 164
1936.16 158
1936.26 156
1936.36 159
1936.46 165
1936.56 172
1936.66 180
1936.76 186
1936.86 188
1936.97 186
1937.07 180
1937.17 171
1937.27 160
1937.37 149
1937.47 137
1937.57 126
1937.67 116
1937.77 108
1937.87 101
1937.97 96
1938.08 95
1938.18 96
1938.28 102
1938.38 109
1938.48 117
1938.58 125
1938.68 129
1938.78 130
1938.88 126
1938.98 118
1939.08 107
1939.19 93
1939.29 78
1939.39 62
1939.49 49
1939.59 38
1939.69 33
1939.79 33
1939.89 40
1939.99 52
1940.09 67
1940.19 85
1940.30 102
1940.40 116
1940.50 127
1940.60 135
1940.70 140
1940.80 142
1940.90 142
1941.00 139
1941.10 134
1941.20 128
1941.31 123
1941.41 119
1941.51 119
1941.61 123
1941.71 131
1941.81 143
1941.91 157
1942.01 170
1942.11 182
1942.21 190
1942.32 195
1942.42 196
1942.52 194
1942.62 190
1942.72 185
1942.82 178
1942.92 171
1943.02 162
1943.12 153
1943.23 143
1943.33 132
1943.43 121
1943.53 110
1943.63 101
1943.73 93
1943.83 87
1943.93 84
1944.03 84
1944.13 86
1944.24 90
1944.34 95
1944.44 102
1944.54 110
1944.64 119
1944.74 128
1944.84 137
1944.94 146
1945.04 152
1945.15 154
1945.25 152
1945.35 145
1945.45 132
1945.55 115
1945.65 95
1945.75 76
1945.85 58
1945.95 45
1946.06 36
1946.16 33
1946.26 34
1946.36 37
1946.46 40
1946.56 43
1946.66 44
1946.76 44
1946.86 41
1946.97 39
1947.07 36
1947.17 34
1947.27 33
1947.37 33
1947.47 32
1947.57 30
1947.67 28
1947.78 25
1947.88 21
1947.98 17
1948.08 14
1948.18 12
1948.28 9
1948.38 7
1948.48 4
1948.58 0
1948.69 0
1948.79 0
1948.89 0
1948.99 0
1949.09 0
1949.19 0
1949.29 0
1949.39 7
1949.50 17
1949.60 28
1949.70 38
1949.80 49
1949.90 58
1950.00 67
1950.10 74
1950.20 80
1950.31 84
1950.41 88
1950.51 92
1950.61 97
1950.71 101
1950.81 106
1950.91 108
1951.01 108
1951.12 104
1951.22 97
1951.32 89
1951.42 82
1951.52 79
1951.62 80
1951.72 85
1951.82 94
1951.93 103
1952.03 112
1952.13 117
1952.23 119
1952.33 119
1952.43 119
1952.53 120
1952.63 122
1952.74 125
1952.84 128
1952.94 130
1953.04 132
1953.14 132
1953.24 134
1953.34 137
1953.44 144
1953.55 152
1953.65 163
1953.75 173
1953.85 182
1953.95 187
1954.05 190
1954.15 189
1954.26 186
1954.36 184
1954.46 181
1954.56 180
1954.66 180
1954.76 180
1954.86 180
1954.96 178
1955.07 173
1955.17 165
1955.27 155
1955.37 142
1955.47 128
1955.57 115
1955.67 103
1955.78 95
1955.88 91
1955.98 93
1956.08 100
1956.18 113
1956.28 131
1956.38 151
1956.49 172
1956.59 192
1956.69 210
1956.79 223
1956.89 230
1956.99 233
1957.09 231
1957.20 227
1957.30 221
1957.40 217
1957.50 214
1957.60 213
1957.70 213
1957.80 213
1957.91 214
1958.01 213
1958.11 211
1958.21 207
1958.31 203
1958.41 199
1958.51 193
1958.62 188
1958.72 180
1958.82 171
1958.92 160
1959.02 146
1959.12 131
1959.22 116
1959.33 101
1959.43 87
1959.53 76
1959.63 67
1959.73 58
1959.83 48
1959.93 38
1960.04 26
1960.14 16
1960.24 7
1960.34 3
1960.44 4
1960.54 11
1960.65 22
1960.75 35
1960.85 49
1960.95 61
1961.05 72
1961.15 80
1961.25 85
1961.36 89
1961.46 91
1961.56 93
1961.66 93
1961.76 92
1961.86 91
1961.96 88
1962.07 84
1962.17 80
1962.27 76
1962.37 73
1962.47 70
1962.57 70
1962.68 72
1962.78 77
1962.88 83
1962.98 90
1963.08 96
1963.18 99
1963.28 98
1963.39 92
1963.49 81
1963.59 66
1963.69 48
1963.79 30
1963.89 14
1964.00 0
1964.10 0
1964.20 0
1964.30 0
1964.40 0
1964.50 0
1964.61 0
1964.71 0
1964.81 0
1964.91 7
1965.01 13
1965.11 18
1965.22 23
1965.32 28
1965.42 33
1965.52 38
1965.62 43
1965.72 48
1965.83 55
1965.93 63
1966.03 73
1966.13 85
1966.23 97
1966.33 110
1966.43 122
1966.54 132
1966.64 140
1966.74 145
1966.84 149
1966.94 151
1967.04 152
1967.15 151
1967.25 149
1967.35 145
1967.45 139
1967.55 132
1967.66 124
1967.76 116
1967.86 107
1967.96 98
1968.06 90
1968.16 81
1968.27 73
1968.37 66
1968.47 60
1968.57 56
1968.67 54
1968.77 54
1968.88 54
1968.98 53
1969.08 52
1969.18 50
1969.28 47
1969.38 45
1969.49 45
1969.59 47
1969.69 53
1969.79 61
1969.89 72
1969.99 83
1970.10 94
1970.20 105
1970.30 114
1970.40 124
1970.50 134
1970.60 144
1970.71 155
1970.81 165
1970.91 174
1971.01 179
1971.11 181
1971.22 180
1971.32 176
1971.42 170
1971.52 166
1971.62 162
1971.72 162
1971.83 165
1971.93 171
1972.03 179
1972.13 189
1972.23 197
1972.34 203
1972.44 205
1972.54 201
1972.64 189
1972.74 171
1972.84 148
1972.95 121
1973.05 94
1973.15 69
1973.25 47
1973.35 29
1973.46 16
1973.56 7
1973.66 3
1973.76 3
1973.86 7
1973.96 16
1974.07 27
1974.17 41
1974.27 55
1974.37 69
1974.47 82
1974.58 93
1974.68 102
1974.78 109
1974.88 115
1974.98 120
1975.09 121
1975.19 119
1975.29 114
1975.39 106
1975.49 96
1975.59 84
1975.70 72
1975.80 60
1975.90 48
1976.00 38
1976.10 30
1976.21 25
1976.31 24
1976.41 27
1976.51 34
1976.61 45
1976.72 57
1976.82 69
1976.92 80
1977.02 88
1977.12 92
1977.23 94
1977.33 94
1977.43 95
1977.53 96
1977.63 100
1977.73 106
1977.84 113
1977.94 121
1978.04 129
1978.14 137
1978.24 144
1978.35 151
1978.45 157
1978.55 163
1978.65 169
1978.75 175
1978.86 180
1978.96 184
1979.06 186
1979.16 185
1979.26 181
1979.37 174
1979.47 163
1979.57 149
1979.67 134
1979.77 118
1979.88 102
1979.98 87
1980.08 72
1980.18 58
1980.28 46
1980.39 36
1980.49 31
1980.59 32
1980.69 39
1980.79 52
1980.90 70
1981.00 88
1981.10 103
1981.20 112
1981.30 115
1981.41 112
1981.51 105
1981.61 97
1981.71 90
1981.81 87
1981.92 88
1982.02 92
1982.12 99
1982.22 107
1982.32 114
1982.43 120
1982.53 123
1982.63 125
1982.73 126
1982.84 127
1982.94 129
1983.04 133
1983.14 137
1983.24 143
1983.35 149
1983.45 154
1983.55 159
1983.65 162
1983.75 166
1983.86 169
1983.96 172
1984.06 177
1984.16 181
1984.26 185
1984.37 188
1984.47 187
1984.57 183
1984.67 176
1984.78 164
1984.88 151
1984.98 136
1985.08 120
1985.18 106
1985.29 93
1985.39 82
1985.49 75
1985.59 72
1985.69 73
1985.80 81
1985.90 93
1986.00 108
1986.10 125
1986.21 140
1986.31 153
1986.41 160
1986.51 162
1986.61 160
1986.72 155
1986.82 150
1986.92 146
1987.02 143
1987.12 141
1987.23 139
1987.33 135
1987.43 129
1987.53 121
1987.64 110
1987.74 97
1987.84 85
1987.94 75
1988.04 67
1988.15 62
1988.25 61
1988.35 63
1988.45 67
1988.56 72
1988.66 76
1988.76 80
1988.86 83
1988.96 84
1989.07 85
1989.17 84
1989.27 84
1989.37 83
1989.48 83
1989.58 82
1989.68 82
1989.78 83
1989.88 83
1989.99 84
1990.09 86
1990.19 87
1990.29 89
1990.40 89
1990.50 89
1990.60 89
1990.70 88
1990.81 87
1990.91 85
1991.01 85
1991.11 86
1991.21 89
1991.32 93
1991.42 98
1991.52 103
1991.62 107
1991.73 111
1991.83 113
1991.93 114
1992.03 116
1992.14 119
1992.24 125
1992.34 133
1992.44 143
1992.54 153
1992.65 161
1992.75 169
1992.85 174
1992.95 177
1993.06 179
1993.16 180
1993.26 179
1993.36 176
1993.47 172
1993.57 165
1993.67 158
1993.77 150
1993.87 144
1993.98 141
1994.08 141
1994.18 142
1994.28 144
1994.39 145
1994.49 142
1994.59 135
1994.69 125
1994.80 112
1994.90 98
1995.00 84
1995.10 72
1995.21 61
1995.31 53
1995.41 47
1995.51 43
1995.62 41
1995.72 42
1995.82 44
1995.92 47
1996.03 50
1996.13 53
1996.23 55
1996.33 55
1996.43 55
1996.54 54
1996.64 53
1996.74 53
1996.84 55
1996.95 57
1997.05 60
1997.15 60
1997.25 59
1997.36 54
1997.46 46
1997.56 34
1997.66 20
1997.77 4
1997.87 0
1997.97 0
1998.07 0
1998.18 0
1998.28 0
1998.38 0
1998.48 0
1998.59 0
1998.69 13
1998.79 26
1998.89 38
1999.00 46
1999.10 51
1999.20 53
1999.30 53
1999.41 52
1999.51 49
1999.61 45
1999.71 40
1999.82 34
1999.92 27
2000.02 21
2000.12 15
2000.23 11
2000.33 9
2000.43 6
2000.53 4
2000.64 2
2000.74 0
2000.84 0
2000.94 0
2001.05 5
2001.15 14
2001.25 26
2001.35 41
2001.46 57
2001.56 74
2001.66 91
2001.76 107
2001.87 121
2001.97 134
2002.07 143
2002.17 146
2002.28 144
2002.38 136
2002.48 123
2002.59 108
2002.69 91
2002.79 76
2002.89 64
2003.00 55
2003.10 49
2003.20 46
2003.30 44
2003.41 44
2003.51 46
2003.61 48
2003.71 51
2003.82 55
2003.92 61
2004.02 68
2004.12 77
2004.23 87
2004.33 99
2004.43 111
2004.53 121
2004.64 130
2004.74 136
2004.84 139
2004.95 140
2005.05 140
2005.15 139
2005.25 137
2005.36 135
2005.46 133
2005.56 129
2005.66 124
2005.77 119
2005.87 114
2005.97 113
2006.07 115
2006.18 120
2006.28 130
2006.38 141
2006.49 152
2006.59 159
2006.69 162
2006.79 159
2006.90 151
2007.00 139
2007.10 125
2007.20 111
2007.31 98
2007.41 88
2007.51 81
2007.61 78
2007.72 78
2007.82 82
2007.92 88
2008.03 96
2008.13 105
2008.23 113
2008.33 120
2008.44 124
2008.54 125
2008.64 123
2008.74 118
2008.85 111
2008.95 105
2009.05 98
2009.16 94
2009.26 91
2009.36 90
2009.46 90
2009.57 89
2009.67 87
2009.77 81
2009.88 73
2009.98 61
2010.08 46
2010.18 31
2010.29 17
2010.39 5
2010.49 0
2010.59 0
2010.70 0
2010.80 0
2010.90 0
2011.01 0
2011.11 2
2011.21 5
2011.31 6
2011.42 7
2011.52 6
2011.62 3
2011.73 1
2011.83 1
2011.93 5
2012.03 15
2012.14 31
2012.24 53
2012.34 79
2012.45 105
2012.55 128
2012.65 143
2012.75 151
2012.86 150
2012.96 143
2013.06 131
2013.17 118
2013.27 105
2013.37 94
2013.47 85
2013.58 79
2013.68 76
2013.78 76
2013.89 79
2013.99 86
2014.09 95
2014.19 107
2014.30 119
2014.40 130
2014.50 138
2014.61 143
2014.71 144
2014.81 140
2014.91 132
2015.02 122
2015.12 112
2015.22 103
2015.33 96
2015.43 93
2015.53 93
2015.63 96
2015.74 101
2015.84 104
2015.94 105
2016.05 103
2016.15 98
2016.25 89
2016.35 79
2016.46 70
2016.56 61
2016.66 56
2016.77 55
2016.87 57
2016.97 62
2017.08 70
2017.18 80
2017.28 91
2017.38 101
2017.49 110
2017.59 115
2017.69 118
2017.80 116
2017.90 110
2018.00 102
2018.11 93
2018.21 87
2018.31 85
2018.41 90
2018.52 102
2018.62 122
2018.72 147
2018.83 174
2018.93 198
2019.03 217
2019.14 229
2019.24 233
2019.34 229
2019.44 220
2019.55 207
2019.65 194
2019.75 183
2019.86 175
2019.96 169
2020.06 166
2020.17 165
2020.27 166
2020.37 168
2020.47 171
2020.58 175
2020.68 181
2020.78 190
2020.89 199
2020.99 210
2021.09 220
2021.20 230
2021.30 238
2021.40 245
2021.51 250
2021.61 254
2021.71 257
2021.81 260
2021.92 262
2022.02 262
2022.12 260
2022.23 255
2022.33 246
2022.43 234
2022.54 219
2022.64 202
2022.74 184
2022.85 167
2022.95 151
2023.05 138
2023.15 127
2023.26 120
2023.36 113
2023.46 106
2023.57 98
2023.67 88
2023.77 76
2023.88 64
2023.98 51
2024.08 40
2024.19 32
2024.29 25
2024.39 20
2024.50 16
2024.60 12
2024.70 7
2024.80 2
2024.91 0
2025.01 0
2025.11 0
2025.22 0
2025.32 0
2025.42 0
2025.53 0
2025.63 0
2025.73 7
2025.84 18
2025.94 30
2026.04 41
2026.15 50
2026.25 58
2026.35 62
2026.46 64
2026.56 64
2026.66 62
2026.76 58
2026.87 53
2026.97 47
2027.07 43
2027.18 41
2027.28 43
2027.38 49
2027.49 60
2027.59 75
2027.69 92
2027.80 109
2027.90 125
2028.00 137
2028.11 145
2028.21 148
2028.31 147
2028.42 143
2028.52 138
2028.62 133
2028.73 129
2028.83 129
2028.93 131
2029.04 136
2029.14 143
2029.24 151
2029.35 158
2029.45 164
2029.55 169
2029.66 174
2029.76 179
2029.86 187
2029.97 196
2030.07 205
2030.17 214
2030.28 220
2030.38 223
2030.48 221
2030.59 216
2030.69 209
2030.79 201
2030.90 195
2031.00 191
2031.10 189
2031.21 189
2031.31 188
2031.41 185
2031.52 179
2031.62 168
2031.72 154
2031.83 138
2031.93 123
2032.03 112
2032.14 105
2032.24 104
2032.34 107
2032.45 112
2032.55 115
2032.65 114
2032.76 108
2032.86 96
2032.96 82
2033.07 66
2033.17 53
2033.27 45
2033.38 41
2033.48 42
2033.58 46
2033.69 51
2033.79 56
2033.89 59
2034.00 59
2034.10 59
2034.20 57
2034.31 58
2034.41 60
2034.51 66
2034.62 75
2034.72 87
2034.82 99
2034.93 109
2035.03 116
2035.13 116
2035.24 110
2035.34 99
2035.44 82
2035.55 64
2035.65 47
2035.75 34
2035.86 26
2035.96 24
2036.06 26
2036.17 31
2036.27 37
2036.37 41
2036.48 42
2036.58 40
2036.68 35
2036.79 28
2036.89 21
2036.99 15
2037.10 11
2037.20 9
2037.31 9
2037.41 11
2037.51 15
2037.62 22
2037.72 32
2037.82 43
2037.93 56
2038.03 68
2038.13 80
2038.24 89
2038.34 95
2038.44 100
2038.55 103
2038.65 106
2038.75 110
2038.86 116
2038.96 122
2039.06 128
2039.17 131
2039.27 130
2039.38 124
2039.48 111
2039.58 93
2039.69 71
2039.79 48
2039.89 27
2040.00 12
2040.10 5
2040.20 7
2040.31 18
2040.41 37
2040.51 62
2040.62 88
2040.72 114
2040.82 137
2040.93 156
2041.03 173
2041.14 188
2041.24 203
2041.34 222
2041.45 244
2041.55 270
2041.65 301
2041.76 336
2041.86 372
2041.96 410
2042.07 447
2042.17 483
2042.27 517
2042.38 547
2042.48 572
2042.59 592
2042.69 607
2042.79 619
2042.90 630
2043.00 641
2043.10 654
2043.21 670
2043.31 687
2043.41 707
2043.52 727
2043.62 749
2043.73 770
2043.83 791
2043.93 812
2044.04 833
2044.14 853
2044.24 871
2044.35 886
2044.45 898
2044.55 906
2044.66 911
2044.76 913
2044.87 912
2044.97 908
2045.07 902
2045.18 891
2045.28 876
2045.38 857
2045.49 835
2045.59 812
2045.70 790
2045.80 769
2045.90 749
2046.01 731
2046.11 712
2046.21 690
2046.32 663
2046.42 631
2046.52 594
2046.63 553
2046.73 511
2046.84 471
2046.94 436
2047.04 407
2047.15 386
2047.25 372
2047.35 365
2047.46 363
2047.56 364
2047.67 367
2047.77 371
2047.87 376
2047.98 381
2048.08 385
2048.18 389
2048.29 392
2048.39 393
2048.50 390
2048.60 383
2048.70 372
2048.81 356
2048.91 337
2049.01 316
2049.12 296
2049.22 279
2049.33 266
2049.43 259
2049.53 259
2049.64 263
2049.74 272
2049.84 282
2049.95 291
2050.05 298
2050.16 300
2050.26 296
2050.36 288
2050.47 274
2050.57 257
2050.67 237
2050.78 217
2050.88 199
2050.99 182
2051.09 169
2051.19 159
2051.30 152
2051.40 147
2051.51 143
2051.61 140
2051.71 139
2051.82 138
2051.92 139
2052.02 141
2052.13 143
2052.23 146
2052.34 148
2052.44 149
2052.54 149
2052.65 148
2052.75 146
2052.86 142
2052.96 136
2053.06 128
2053.17 120
2053.27 111
2053.37 103
2053.48 97
2053.58 95
2053.69 97
2053.79 103
2053.89 111
2054.00 121
2054.10 130
2054.21 137
2054.31 142
2054.41 145
2054.52 146
2054.62 147
2054.73 147
2054.83 147
2054.93 147
2055.04 147
2055.14 147
2055.25 149
2055.35 153
2055.45 160
2055.56 172
2055.66 187
2055.76 203
2055.87 218
2055.97 228
2056.08 230
2056.18 223
2056.28 208
2056.39 188
2056.49 167
2056.60 148
2056.70 134
2056.80 126
2056.91 126
2057.01 131
2057.12 140
2057.22 151
2057.32 162
2057.43 171
2057.53 177
2057.64 179
2057.74 177
2057.84 171
2057.95 161
2058.05 149
2058.16 137
2058.26 124
2058.36 113
2058.47 103
2058.57 94
2058.68 85
2058.78 77
2058.88 69
2058.99 63
2059.09 57
2059.20 54
2059.30 52
2059.40 51
2059.51 51
2059.61 49
2059.72 46
2059.82 41
2059.92 36
2060.03 30
2060.13 25
2060.24 20
2060.34 15
2060.44 10
2060.55 3
2060.65 0
2060.76 0
2060.86 0
2060.96 0
2061.07 0
2061.17 0
2061.28 0
2061.38 4
2061.49 19
2061.59 34
2061.69 46
2061.80 56
2061.90 65
2062.01 73
2062.11 82
2062.21 92
2062.32 100
2062.42 108
2062.53 113
2062.63 116
2062.73 116
2062.84 115
2062.94 112
2063.05 110
2063.15 109
2063.26 108
2063.36 108
2063.46 110
2063.57 113
2063.67 118
2063.78 126
2063.88 135
2063.98 146
2064.09 157
2064.19 167
2064.30 174
2064.40 180
2064.50 182
2064.61 182
2064.71 179
2064.82 176
2064.92 172
2065.03 171
2065.13 173
2065.23 180
2065.34 193
2065.44 212
2065.55 235
2065.65 260
2065.75 284
2065.86 305
2065.96 320
2066.07 329
2066.17 334
2066.28 335
2066.38 336
2066.48 337
2066.59 339
2066.69 342
2066.80 345
2066.90 346
2067.01 344
2067.11 337
2067.21 326
2067.32 313
2067.42 299
2067.53 288
2067.63 280
2067.74 276
2067.84 275
2067.94 276
2068.05 275
2068.15 270
2068.26 260
2068.36 245
2068.46 224
2068.57 201
2068.67 177
2068.78 154
2068.88 135
2068.99 121
2069.09 113
2069.19 112
2069.30 116
2069.40 123
2069.51 133
2069.61 143
2069.72 151
2069.82 156
2069.92 157
2070.03 154
2070.13 147
2070.24 137
2070.34 126
2070.45 116
2070.55 109
2070.65 106
2070.76 108
2070.86 113
2070.97 120
2071.07 127
2071.18 131
2071.28 133
2071.39 133
2071.49 131
2071.59 131
2071.70 132
2071.80 135
2071.91 139
2072.01 141
2072.12 140
2072.22 136
2072.32 129
2072.43 121
2072.53 112
2072.64 105
2072.74 99
2072.85 93
2072.95 89
2073.05 84
2073.16 80
2073.26 76
2073.37 74
2073.47 74
2073.58 76
2073.68 80
2073.79 85
2073.89 89
2073.99 91
2074.10 93
2074.20 95
2074.31 99
2074.41 105
2074.52 114
2074.62 125
2074.73 136
2074.83 145
2074.93 150
2075.04 149
2075.14 143
2075.25 133
2075.35 123
2075.46 114
2075.56 110
2075.66 109
2075.77 112
2075.87 116
2075.98 122
2076.08 126
2076.19 129
2076.29 132
2076.40 136
2076.50 142
2076.61 150
2076.71 160
2076.81 170
2076.92 178
2077.02 183
2077.13 185
2077.23 182
2077.34 176
2077.44 168
2077.55 159
2077.65 150
2077.75 141
2077.86 132
2077.96 123
2078.07 114
2078.17 105
2078.28 96
2078.38 89
2078.49 82
2078.59 78
2078.69 77
2078.80 78
2078.90 82
2079.01 89
2079.11 96
2079.22 104
2079.32 109
2079.43 113
2079.53 114
2079.64 114
2079.74 113
2079.84 112
2079.95 113
2080.05 118
2080.16 125
2080.26 135
2080.37 146
2080.47 158
2080.58 167
2080.68 175
2080.79 180
2080.89 184
2080.99 188
2081.10 191
2081.20 196
2081.31 200
2081.41 204
2081.52 205
2081.62 203
2081.73 198
2081.83 190
2081.94 182
2082.04 174
2082.15 168
2082.25 166
2082.35 167
2082.46 171
2082.56 178
2082.67 185
2082.77 193
2082.88 202
2082.98 209
2083.09 216
2083.19 219
2083.30 220
2083.40 217
2083.51 211
2083.61 202
2083.71 192
2083.82 183
2083.92 175
2084.03 169
2084.13 166
2084.24 165
2084.34 164
2084.45 162
2084.55 157
2084.66 150
2084.76 139
2084.87 124
2084.97 106
2085.08 85
2085.18 63
2085.28 42
2085.39 26
2085.49 15
2085.60 12
2085.70 17
2085.81 27
2085.91 42
2086.02 58
2086.12 72
2086.23 84
2086.33 94
2086.44 102
2086.54 109
2086.65 115
2086.75 122
2086.86 127
2086.96 132
2087.06 134
2087.17 135
2087.27 135
2087.38 133
2087.48 131
2087.59 128
2087.69 123
2087.80 116
2087.90 107
2088.01 95
2088.11 81
2088.22 67
2088.32 53
2088.43 39
2088.53 26
2088.64 14
2088.74 2
2088.85 0
2088.95 0
2089.05 0
2089.16 0
2089.26 0
2089.37 0
2089.47 0
2089.58 0
2089.68 9
2089.79 30
2089.89 53
2090.00 74
2090.10 93
2090.21 106
2090.31 110
2090.42 105
2090.52 92
2090.63 72
2090.73 50
2090.84 28
2090.94 10
2091.05 1
2091.15 1
2091.26 10
2091.36 26
2091.47 45
2091.57 64
2091.68 82
2091.78 95
2091.88 104
2091.99 109
2092.09 112
2092.20 114
2092.30 114
2092.41 115
2092.51 113
2092.62 110
2092.72 105
2092.83 97
2092.93 87
2093.04 75
2093.14 63
2093.25 52
2093.35 43
2093.46 37
2093.56 34
2093.67 37
2093.77 45
2093.88 57
2093.98 73
2094.09 90
2094.19 106
2094.30 118
2094.40 126
2094.51 130
2094.61 130
2094.72 130
2094.82 131
2094.93 135
2095.03 142
2095.14 151
2095.24 160
2095.35 167
2095.45 169
2095.56 166
2095.66 159
2095.77 149
2095.87 138
2095.98 128
2096.08 121
2096.19 117
2096.29 118
2096.40 122
2096.50 130
2096.61 140
2096.71 151
2096.82 161
2096.92 171
2097.03 181
2097.13 189
2097.24 196
2097.34 203
2097.45 209
2097.55 215
2097.66 221
2097.76 226
2097.87 229
2097.97 231
2098.08 230
2098.18 228
2098.29 223
2098.39 216
2098.50 207
2098.60 198
2098.71 188
2098.81 181
2098.92 177
2099.02 176
2099.13 181
2099.23 190
2099.34 201
2099.44 214
2099.55 226
2099.65 238
2099.76 247
2099.86 254
2099.97 258
2100.07 260
2100.18 260
2100.28 259
2100.39 257
2100.49 255
2100.60 253
2100.70 252
2100.81 251
2100.91 250
2101.02 249
2101.12 246
2101.23 243
2101.33 240
2101.44 237
2101.54 236
2101.65 237
2101.75 239
2101.86 242
2101.96 244
2102.07 244
2102.17 242
2102.28 238
2102.38 232
2102.49 226
2102.59 220
2102.70 216
2102.80 213
2102.91 211
2103.01 212
2103.12 215
2103.22 218
2103.33 223
2103.43 228
2103.54 232
2103.64 235
2103.75 237
2103.85 238
2103.96 236
2104.07 234
2104.17 230
2104.28 225
2104.38 220
2104.49 213
2104.59 206
2104.70 199
2104.80 192
2104.91 185
2105.01 178
2105.12 172
2105.22 165
2105.33 159
2105.43 151
2105.54 145
2105.64 139
2105.75 137
2105.85 139
2105.96 145
2106.06 154
2106.17 166
2106.27 179
2106.38 191
2106.48 201
2106.59 209
2106.69 215
2106.80 218
2106.91 218
2107.01 216
2107.12 212
2107.22 206
2107.33 200
2107.43 193
2107.54 188
2107.64 184
2107.75 184
2107.85 186
2107.96 192
2108.06 200
2108.17 210
2108.27 220
2108.38 228
2108.48 234
2108.59 235
2108.69 232
2108.80 224
2108.90 212
2109.01 199
2109.12 186
2109.22 175
2109.33 167
2109.43 163
2109.54 161
2109.64 160
2109.75 157
2109.85 151
2109.96 142
2110.06 130
2110.17 118
2110.27 109
2110.38 103
2110.48 104
2110.59 109
2110.69 118
2110.80 129
2110.91 138
2111.01 144
2111.12 146
2111.22 144
2111.33 139
2111.43 133
2111.54 127
2111.64 124
2111.75 124
2111.85 127
2111.96 132
2112.06 138
2112.17 142
2112.27 143
2112.38 140
2112.49 133
2112.59 123
2112.70 113
2112.80 104
2112.91 101
2113.01 106
2113.12 119
2113.22 141
2113.33 170
2113.43 203
2113.54 237
2113.64 269
2113.75 296
2113.86 317
2113.96 329
2114.07 332
2114.17 327
2114.28 314
2114.38 294
2114.49 270
2114.59 245
2114.70 219
2114.80 195
2114.91 174
2115.02 156
2115.12 142
2115.23 133
2115.33 128
2115.44 128
2115.54 130
2115.65 134
2115.75 138
2115.86 138
2115.96 134
2116.07 127
2116.18 116
2116.28 105
2116.39 96
2116.49 90
2116.60 89
2116.70 92
2116.81 98
2116.91 103
2117.02 107
2117.12 109
2117.23 108
2117.34 106
2117.44 103
2117.55 100
2117.65 97
2117.76 97
2117.86 97
2117.97 99
2118.07 101
2118.18 103
2118.28 105
2118.39 107
2118.50 107
2118.60 107
2118.71 105
2118.81 103
2118.92 99
2119.02 95
2119.13 90
2119.23 84
2119.34 77
2119.45 71
2119.55 66
2119.66 61
2119.76 58
2119.87 54
2119.97 49
2120.08 41
2120.18 29
2120.29 14
2120.40 0
2120.50 0
2120.61 0
2120.71 0
2120.82 0
2120.92 0
2121.03 0
2121.13 0
2121.24 7
2121.35 23
2121.45 37
2121.56 49
2121.66 58
2121.77 64
2121.87 67
2121.98 66
2122.08 63
2122.19 58
2122.30 53
2122.40 47
2122.51 41
2122.61 37
2122.72 35
2122.82 34
2122.93 35
2123.04 37
2123.14 42
2123.25 47
2123.35 53
2123.46 58
2123.56 62
2123.67 65
2123.77 67
2123.88 68
2123.99 69
2124.09 70
2124.20 71
2124.30 72
2124.41 71
2124.51 69
2124.62 65
2124.73 61
2124.83 56
2124.94 54
2125.04 56
2125.15 61
2125.25 69
2125.36 79
2125.47 90
2125.57 98
2125.68 104
2125.78 106
2125.89 107
2125.99 106
2126.10 107
2126.21 109
2126.31 114
2126.42 119
2126.52 124
2126.63 127
2126.73 126
2126.84 122
2126.95 114
2127.05 106
2127.16 98
2127.26 94
2127.37 94
2127.47 99
2127.58 109
2127.69 121
2127.79 133
2127.90 143
2128.00 150
2128.11 152
2128.21 150
2128.32 143
2128.43 132
2128.53 119
2128.64 105
2128.74 92
2128.85 80
2128.95 72
2129.06 67
2129.17 66
2129.27 69
2129.38 73
2129.48 78
2129.59 83
2129.69 87
2129.80 91
2129.91 93
2130.01 94
2130.12 95
2130.22 95
2130.33 95
2130.44 96
2130.54 97
2130.65 99
2130.75 102
2130.86 108
2130.96 116
2131.07 128
2131.18 143
2131.28 160
2131.39 179
2131.49 195
2131.60 209
2131.71 216
2131.81 218
2131.92 212
2132.02 201
2132.13 187
2132.23 171
2132.34 155
2132.45 141
2132.55 128
2132.66 116
2132.76 104
2132.87 92
2132.98 78
2133.08 63
2133.19 48
2133.29 33
2133.40 19
2133.51 6
2133.61 0
2133.72 0
2133.82 0
2133.93 0
2134.03 4
2134.14 15
2134.25 29
2134.35 43
2134.46 58
2134.56 73
2134.67 87
2134.78 101
2134.88 114
2134.99 126
2135.09 135
2135.20 141
2135.31 143
2135.41 140
2135.52 132
2135.62 121
2135.73 109
2135.84 97
2135.94 87
2136.05 80
2136.15 75
2136.26 73
2136.37 70
2136.47 66
2136.58 61
2136.68 53
2136.79 44
2136.89 35
2137.00 28
2137.11 23
2137.21 22
2137.32 23
2137.42 27
2137.53 30
2137.64 33
2137.74 34
2137.85 34
2137.95 32
2138.06 28
2138.17 23
2138.27 19
2138.38 15
2138.48 13
2138.59 14
2138.70 20
2138.80 31
2138.91 47
2139.01 67
2139.12 89
2139.23 111
2139.33 130
2139.44 145
2139.55 155
2139.65 160
2139.76 161
2139.86 158
2139.97 154
2140.08 149
2140.18 143
2140.29 136
2140.39 127
2140.50 117
2140.61 106
2140.71 94
2140.82 83
2140.92 74
2141.03 69
2141.14 69
2141.24 72
2141.35 78
2141.45 85
2141.56 92
2141.67 95
2141.77 96
2141.88 95
2141.98 92
2142.09 91
2142.20 92
2142.30 97
2142.41 106
2142.52 119
2142.62 134
2142.73 148
2142.83 160
2142.94 168
2143.05 172
2143.15 172
2143.26 168
2143.36 164
2143.47 160
2143.58 156
2143.68 153
2143.79 150
2143.89 146
2144.00 139
2144.11 130
2144.21 119
2144.32 108
2144.43 96
2144.53 86
2144.64 78
2144.74 72
2144.85 67
2144.96 64
2145.06 63
2145.17 65
2145.27 68
2145.38 73
2145.49 79
2145.59 84
2145.70 87
2145.81 89
2145.91 89
2146.02 89
2146.12 89
2146.23 90
2146.34 94
2146.44 98
2146.55 102
2146.66 105
2146.76 104
2146.87 99
2146.97 91
2147.08 81
2147.19 69
2147.29 60
2147.40 55
2147.51 53
2147.61 56
2147.72 62
2147.82 70
2147.93 78
2148.04 86
2148.14 92
2148.25 96
2148.36 100
2148.46 104
2148.57 107
2148.67 111
2148.78 115
2148.89 119
2148.99 122
2149.10 124
2149.21 125
2149.31 125
2149.42 123
2149.52 118
2149.63 111
2149.74 101
2149.84 89
2149.95 75
2150.06 61
2150.16 50
2150.27 41
2150.37 35
2150.48 33
2150.59 33
2150.69 35
2150.80 38
2150.91 41
2151.01 45
2151.12 50
2151.23 56
2151.33 62
2151.44 69
2151.54 74
2151.65 77
2151.76 77
2151.86 73
2151.97 67
2152.08 61
2152.18 54
2152.29 48
2152.39 43
2152.50 40
2152.61 40
2152.71 43
2152.82 48
2152.93 56
2153.03 65
2153.14 75
2153.25 82
2153.35 86
2153.46 85
2153.56 80
2153.67 70
2153.78 59
2153.88 49
2153.99 40
2154.10 35
2154.20 34
2154.31 35
2154.42 39
2154.52 42
2154.63 46
2154.74 48
2154.84 50
2154.95 51
2155.05 52
2155.16 52
2155.27 52
2155.37 52
2155.48 51
2155.59 50
2155.69 49
2155.80 49
2155.91 51
2156.01 55
2156.12 63
2156.23 74
2156.33 87
2156.44 102
2156.54 116
2156.65 127
2156.76 135
2156.86 139
2156.97 137
2157.08 130
2157.18 120
2157.29 106
2157.40 92
2157.50 77
2157.61 65
2157.72 55
2157.82 49
2157.93 46
2158.04 46
2158.14 48
2158.25 51
2158.35 53
2158.46 56
2158.57 58
2158.67 59
2158.78 59
2158.89 58
2158.99 56
2159.10 52
2159.21 46
2159.31 39
2159.42 29
2159.53 18
2159.63 6
2159.74 0
2159.85 0
2159.95 0
2160.06 0
2160.17 0
2160.27 0
2160.38 0
2160.49 0
2160.59 9
2160.70 24
2160.81 38
2160.91 48
2161.02 55
2161.12 59
2161.23 58
2161.34 54
2161.44 47
2161.55 39
2161.66 31
2161.76 24
2161.87 18
2161.98 14
2162.08 13
2162.19 14
2162.30 17
2162.40 20
2162.51 25
2162.62 30
2162.72 34
2162.83 37
2162.94 39
2163.04 41
2163.15 43
2163.26 46
2163.36 51
2163.47 58
2163.58 68
2163.68 81
2163.79 94
2163.90 106
2164.00 116
2164.11 121
2164.22 121
2164.32 115
2164.43 105
2164.54 91
2164.64 77
2164.75 63
2164.86 54
2164.96 50
2165.07 53
2165.18 64
2165.28 81
2165.39 102
2165.50 126
2165.60 150
2165.71 172
2165.82 188
2165.92 198
2166.03 200
2166.14 195
2166.24 185
2166.35 170
2166.46 154
2166.56 140
2166.67 128
2166.78 122
2166.88 122
2166.99 127
2167.10 136
2167.20 148
2167.31 160
2167.42 172
2167.52 182
2167.63 191
2167.74 198
2167.84 203
2167.95 207
2168.06 208
2168.16 208
2168.27 206
2168.38 203
2168.48 198
2168.59 191
2168.70 181
2168.80 169
2168.91 155
2169.02 140
2169.13 124
2169.23 108
2169.34 93
2169.45 80
2169.55 68
2169.66 56
2169.77 45
2169.87 35
2169.98 25
2170.09 16
2170.19 10
2170.30 7
2170.41 6
2170.51 7
2170.62 9
2170.73 11
2170.83 13
2170.94 13
2171.05 13
2171.15 11
2171.26 7
2171.37 3
2171.47 0
2171.58 0
2171.69 0
2171.80 0
2171.90 0
2172.01 0
2172.12 0
2172.22 0
2172.33 3
2172.44 7
2172.54 8
2172.65 8
2172.76 8
2172.86 8
2172.97 7
2173.08 7
2173.18 6
2173.29 3
2173.40 0
2173.50 0
2173.61 0
2173.72 0
2173.83 0
2173.93 0
2174.04 5
2174.15 19
2174.25 33
2174.36 45
2174.47 53
2174.57 56
2174.68 56
2174.79 53
2174.89 50
2175.00 46
2175.11 42
2175.22 38
2175.32 34
2175.43 30
2175.54 26
2175.64 23
2175.75 20
2175.86 20
2175.96 22
2176.07 28
2176.18 36
2176.28 46
2176.39 57
2176.50 68
2176.61 76
2176.71 81
2176.82 83
2176.93 81
2177.03 75
2177.14 69
2177.25 62
2177.35 56
2177.46 51
2177.57 48
2177.67 48
2177.78 50
2177.89 55
2178.00 63
2178.10 72
2178.21 81
2178.32 90
2178.42 97
2178.53 100
2178.64 99
2178.74 94
2178.85 84
2178.96 72
2179.07 58
2179.17 44
2179.28 32
2179.39 23
2179.49 17
2179.60 14
2179.71 16
2179.82 20
2179.92 27
2180.03 35
2180.14 44
2180.24 52
2180.35 59
2180.46 66
2180.56 71
2180.67 77
2180.78 84
2180.89 92
2180.99 101
2181.10 110
2181.21 117
2181.31 122
2181.42 124
2181.53 124
2181.63 122
2181.74 121
2181.85 123
2181.96 129
2182.06 139
2182.17 153
2182.28 169
2182.38 186
2182.49 202
2182.60 216
2182.71 226
2182.81 233
2182.92 238
2183.03 240
2183.13 241
2183.24 239
2183.35 234
2183.46 227
2183.56 217
2183.67 205
2183.78 190
2183.88 174
2183.99 158
2184.10 143
2184.21 129
2184.31 119
2184.42 114
2184.53 115
2184.63 121
2184.74 131
2184.85 144
2184.96 159
2185.06 173
2185.17 185
2185.28 194
2185.38 199
2185.49 201
2185.60 199
2185.71 194
2185.81 186
2185.92 176
2186.03 164
2186.13 154
2186.24 145
2186.35 139
2186.46 135
2186.56 133
2186.67 133
2186.78 133
2186.88 132
2186.99 132
2187.10 132
2187.21 133
2187.31 135
2187.42 137
2187.53 138
2187.64 139
2187.74 137
2187.85 134
2187.96 128
2188.06 123
2188.17 118
2188.28 114
2188.39 113
2188.49 116
2188.60 121
2188.71 128
2188.81 137
2188.92 145
2189.03 151
2189.14 154
2189.24 153
2189.35 148
2189.46 140
2189.57 129
2189.67 117
2189.78 105
2189.89 92
2189.99 79
2190.10 65
2190.21 51
2190.32 37
2190.42 26
2190.53 19
2190.64 16
2190.75 18
2190.85 26
2190.96 38
2191.07 53
2191.18 71
2191.28 91
2191.39 110
2191.50 127
2191.60 143
2191.71 156
2191.82 166
2191.93 173
2192.03 177
2192.14 179
2192.25 179
2192.36 177
2192.46 172
2192.57 166
2192.68 158
2192.79 148
2192.89 138
2193.00 129
2193.11 123
2193.21 119
2193.32 117
2193.43 118
2193.54 119
2193.64 120
2193.75 120
2193.86 118
2193.97 115
2194.07 112
2194.18 110
2194.29 110
2194.40 113
2194.50 118
2194.61 126
2194.72 135
2194.83 145
2194.93 155
2195.04 164
2195.15 173
2195.25 179
2195.36 184
2195.47 187
2195.58 187
2195.68 185
2195.79 179
2195.90 169
2196.01 156
2196.11 141
2196.22 125
2196.33 110
2196.44 100
2196.54 95
2196.65 96
2196.76 101
2196.87 110
2196.97 120
2197.08 127
2197.19 132
2197.30 132
2197.40 128
2197.51 121
2197.62 112
2197.73 103
2197.83 95
2197.94 89
2198.05 84
2198.16 81
2198.26 79
2198.37 77
2198.48 75
2198.59 70
2198.69 62
2198.80 51
2198.91 38
2199.02 23
2199.12 9
2199.23 0
2199.34 0
2199.45 0
2199.55 0
2199.66 9
2199.77 22
2199.88 37
2199.98 50
2200.09 58
2200.20 62
2200.31 62
2200.41 57
2200.52 50
2200.63 42
2200.74 35
2200.84 29
2200.95 26
2201.06 25
2201.17 26
2201.27 29
2201.38 32
2201.49 34
2201.60 35
2201.70 33
2201.81 29
2201.92 23
2202.03 15
2202.13 6
2202.24 0
2202.35 0
2202.46 0
2202.56 0
2202.67 0
2202.78 0
2202.89 0
2203.00 0
2203.10 4
2203.21 14
2203.32 23
2203.43 29
2203.53 32
2203.64 31
2203.75 27
2203.86 19
2203.96 10
2204.07 1
2204.18 0
2204.29 0
2204.39 0
2204.50 0
2204.61 8
2204.72 16
2204.82 24
2204.93 29
2205.04 30
2205.15 28
2205.26 23
2205.36 18
2205.47 13
2205.58 11
2205.69 12
2205.79 17
2205.90 24
2206.01 32
2206.12 41
2206.22 49
2206.33 56
2206.44 62
2206.55 68
2206.66 73
2206.76 78
2206.87 83
2206.98 87
2207.09 91
2207.19 94
2207.30 98
2207.41 102
2207.52 107
2207.62 113
2207.73 119
2207.84 127
2207.95 134
2208.06 143
2208.16 151
2208.27 158
2208.38 164
2208.49 169
2208.59 171
2208.70 171
2208.81 168
2208.92 161
2209.02 151
2209.13 138
2209.24 123
2209.35 106
2209.46 90
2209.56 76
2209.67 66
2209.78 60
2209.89 58
2209.99 61
2210.10 67
2210.21 77
2210.32 88
2210.43 101
2210.53 113
2210.64 124
2210.75 132
2210.86 136
2210.96 135
2211.07 131
2211.18 124
2211.29 115
2211.40 106
2211.50 99
2211.61 94
2211.72 93
2211.83 94
2211.93 98
2212.04 103
2212.15 109
2212.26 114
2212.37 118
2212.47 119
2212.58 118
2212.69 115
2212.80 109
2212.91 103
2213.01 97
2213.12 92
2213.23 89
2213.34 86
2213.44 84
2213.55 81
2213.66 77
2213.77 72
2213.88 68
2213.98 65
2214.09 65
2214.20 68
2214.31 74
2214.42 81
2214.52 88
2214.63 91
2214.74 90
2214.85 84
2214.95 75
2215.06 65
2215.17 55
2215.28 46
2215.39 41
2215.49 39
2215.60 39
2215.71 42
2215.82 46
2215.93 53
2216.03 62
2216.14 72
2216.25 83
2216.36 92
2216.47 98
2216.57 100
2216.68 99
2216.79 96
2216.90 92
2217.01 90
2217.11 91
2217.22 94
2217.33 99
2217.44 105
2217.55 109
2217.65 109
2217.76 105
2217.87 96
2217.98 84
2218.08 69
2218.19 52
2218.30 36
2218.41 20
2218.52 5
2218.62 0
2218.73 0
2218.84 0
2218.95 0
2219.06 0
2219.16 0
2219.27 0
2219.38 0
2219.49 8
2219.60 15
2219.70 19
2219.81 21
2219.92 21
2220.03 20
2220.14 18
2220.24 15
2220.35 12
2220.46 8
2220.57 4
2220.68 0
2220.78 0
2220.89 0
2221.00 0
2221.11 0
2221.22 3
2221.33 7
2221.43 11
2221.54 14
2221.65 14
2221.76 12
2221.87 7
2221.97 1
2222.08 0
2222.19 0
2222.30 0
2222.41 0
2222.51 0
2222.62 0
2222.73 7
2222.84 18
2222.95 29
2223.05 37
2223.16 43
2223.27 48
2223.38 53
2223.49 58
2223.59 64
2223.70 70
2223.81 76
2223.92 79
2224.03 80
2224.14 78
2224.24 73
2224.35 67
2224.46 62
2224.57 58
2224.68 57
2224.78 60
2224.89 65
2225.00 71
2225.11 78
2225.22 84
2225.32 88
2225.43 92
2225.54 95
2225.65 98
2225.76 103
2225.87 108
2225.97 114
2226.08 118
2226.19 121
2226.30 121
2226.41 118
2226.51 112
2226.62 105
2226.73 99
2226.84 95
2226.95 94
2227.06 97
2227.16 105
2227.27 117
2227.38 131
2227.49 148
2227.60 166
2227.70 184
2227.81 201
2227.92 217
2228.03 229
2228.14 238
2228.25 243
2228.35 245
2228.46 244
2228.57 241
2228.68 237
2228.79 232
2228.89 226
2229.00 218
2229.11 209
2229.22 196
2229.33 181
2229.44 165
2229.54 150
2229.65 135
2229.76 124
2229.87 115
2229.98 110
2230.09 108
2230.19 106
2230.30 103
2230.41 99
2230.52 94
2230.63 88
2230.74 83
2230.84 79
2230.95 76
2231.06 74
2231.17 73
2231.28 71
2231.38 67
2231.49 61
2231.60 54
2231.71 46
2231.82 38
2231.93 28
2232.03 18
2232.14 7
2232.25 0
2232.36 0
2232.47 0
2232.58 0
2232.68 0
2232.79 0
2232.90 12
2233.01 27
2233.12 41
2233.23 53
2233.33 61
2233.44 66
2233.55 71
2233.66 76
2233.77 83
2233.88 92
2233.98 103
2234.09 114
2234.20 125
2234.31 134
2234.42 142
2234.53 149
2234.63 155
2234.74 161
2234.85 168
2234.96 176
2235.07 184
2235.18 193
2235.28 202
2235.39 212
2235.50 223
2235.61 232
2235.72 240
2235.83 244
2235.94 244
2236.04 237
2236.15 226
2236.26 210
2236.37 194
2236.48 177
2236.59 163
2236.69 153
2236.80 145
2236.91 139
2237.02 134
2237.13 129
2237.24 124
2237.34 118
2237.45 113
2237.56 110
2237.67 108
2237.78 108
2237.89 110
2238.00 112
2238.10 113
2238.21 112
2238.32 110
2238.43 107
2238.54 104
2238.65 103
2238.75 103
2238.86 106
2238.97 110
2239.08 116
2239.19 122
2239.30 127
2239.41 131
2239.51 134
2239.62 136
2239.73 138
2239.84 140
2239.95 141
2240.06 143
2240.16 143
2240.27 143
2240.38 142
2240.49 141
2240.60 140
2240.71 142
2240.82 146
2240.92 155
2241.03 168
2241.14 186
2241.25 207
2241.36 229
2241.47 252
2241.58 273
2241.68 291
2241.79 306
2241.90 319
2242.01 329
2242.12 339
2242.23 347
2242.34 355
2242.44 363
2242.55 369
2242.66 373
2242.77 377
2242.88 379
2242.99 381
2243.10 382
2243.20 383
2243.31 383
2243.42 383
2243.53 381
2243.64 377
2243.75 371
2243.86 364
2243.96 355
2244.07 346
2244.18 338
2244.29 330
2244.40 323
2244.51 316
2244.62 308
2244.72 297
2244.83 284
2244.94 267
2245.05 249
2245.16 230
2245.27 211
2245.38 195
2245.48 183
2245.59 176
2245.70 174
2245.81 176
2245.92 180
2246.03 186
2246.14 191
2246.25 193
2246.35 192
2246.46 187
2246.57 177
2246.68 162
2246.79 144
2246.90 123
2247.01 102
2247.11 83
2247.22 66
2247.33 53
2247.44 44
2247.55 38
2247.66 35
2247.77 33
2247.88 32
2247.98 31
2248.09 32
2248.20 33
2248.31 38
2248.42 45
2248.53 55
2248.64 68
2248.75 82
2248.85 94
2248.96 104
2249.07 110
2249.18 111
2249.29 110
2249.40 107
2249.51 105
2249.61 105
2249.72 107
2249.83 112
2249.94 117
2250.05 121
2250.16 123
2250.27 121
2250.38 115
2250.48 105
2250.59 92
2250.70 77
2250.81 60
2250.92 43
2251.03 27
2251.14 13
2251.25 1
2251.35 0
2251.46 0
2251.57 0
2251.68 0
2251.79 0
2251.90 7
2252.01 21
2252.12 37
2252.23 53
2252.33 67
2252.44 78
2252.55 84
2252.66 86
2252.77 84
2252.88 80
2252.99 74
2253.10 69
2253.20 64
2253.31 60
2253.42 57
2253.53 56
2253.64 58
2253.75 65
2253.86 76
2253.97 91
2254.08 108
2254.18 126
2254.29 141
2254.40 149
2254.51 150
2254.62 142
2254.73 128
2254.84 110
2254.95 92
2255.05 75
2255.16 61
2255.27 53
2255.38 49
2255.49 49
2255.60 51
2255.71 56
2255.82 61
2255.93 66
2256.03 71
2256.14 74
2256.25 76
2256.36 78
2256.47 78
2256.58 78
2256.69 78
2256.80 78
2256.91 78
2257.01 76
2257.12 73
2257.23 68
2257.34 61
2257.45 51
2257.56 40
2257.67 28
2257.78 17
2257.89 9
2258.00 4
2258.10 2
2258.21 4
2258.32 8
2258.43 12
2258.54 15
2258.65 16
2258.76 16
2258.87 15
2258.98 14
2259.08 13
2259.19 13
2259.30 13
2259.41 14
2259.52 12
2259.63 9
2259.74 2
2259.85 0
2259.96 0
2260.07 0
2260.17 0
2260.28 0
2260.39 0
2260.50 5
2260.61 25
2260.72 47
2260.83 66
2260.94 81
2261.05 90
2261.16 92
2261.26 88
2261.37 80
2261.48 68
2261.59 54
2261.70 40
2261.81 24
2261.92 10
2262.03 0
2262.14 0
2262.25 0
2262.35 0
2262.46 0
2262.57 0
2262.68 0
2262.79 9
2262.90 18
2263.01 23
2263.12 25
2263.23 24
2263.34 20
2263.45 16
2263.55 12
2263.66 10
2263.77 9
2263.88 8
2263.99 8
2264.10 9
2264.21 9
2264.32 10
2264.43 11
2264.54 14
2264.64 18
2264.75 25
2264.86 33
2264.97 43
2265.08 54
2265.19 65
2265.30 76
2265.41 85
2265.52 94
2265.63 100
2265.74 103
2265.85 103
2265.95 100
2266.06 93
2266.17 83
2266.28 71
2266.39 60
2266.50 51
2266.61 47
2266.72 49
2266.83 57
2266.94 71
2267.05 88
2267.15 106
2267.26 123
2267.37 137
2267.48 147
2267.59 154
2267.70 157
2267.81 159
2267.92 159
2268.03 159
2268.14 160
2268.25 161
2268.36 163
2268.46 165
2268.57 166
2268.68 166
2268.79 165
2268.90 163
2269.01 160
2269.12 156
2269.23 153
2269.34 150
2269.45 148
2269.56 146
2269.67 147
2269.78 149
2269.88 154
2269.99 160
2270.10 165
2270.21 168
2270.32 168
2270.43 161
2270.54 149
2270.65 131
2270.76 112
2270.87 94
2270.98 80
2271.09 73
2271.20 73
2271.30 79
2271.41 88
2271.52 97
2271.63 103
2271.74 105
2271.85 101
2271.96 92
2272.07 81
2272.18 70
2272.29 60
2272.40 53
2272.51 51
2272.62 53
2272.73 60
2272.83 70
2272.94 83
2273.05 98
2273.16 114
2273.27 130
2273.38 144
2273.49 156
2273.60 163
2273.71 166
2273.82 164
2273.93 157
2274.04 147
2274.15 134
2274.26 119
2274.36 105
2274.47 91
2274.58 78
2274.69 67
2274.80 57
2274.91 48
2275.02 40
2275.13 32
2275.24 24
2275.35 18
2275.46 13
2275.57 9
2275.68 8
2275.79 10
2275.90 13
2276.01 18
2276.11 24
2276.22 28
2276.33 31
2276.44 32
2276.55 30
2276.66 25
2276.77 17
2276.88 9
2276.99 2
2277.10 0
2277.21 0
2277.32 0
2277.43 2
2277.54 7
2277.65 11
2277.76 11
2277.86 8
2277.97 3
2278.08 0
2278.19 0
2278.30 0
2278.41 0
2278.52 0
2278.63 2
2278.74 10
2278.85 18
2278.96 28
2279.07 39
2279.18 52
2279.29 67
2279.40 83
2279.51 99
2279.62 111
2279.73 120
2279.83 123
2279.94 121
2280.05 116
2280.16 107
2280.27 98
2280.38 90
2280.49 82
2280.60 75
2280.71 70
2280.82 65
2280.93 62
2281.04 59
2281.15 57
2281.26 54
2281.37 51
2281.48 47
2281.59 42
2281.70 36
2281.81 29
2281.91 22
2282.02 17
2282.13 13
2282.24 10
2282.35 10
2282.46 12
2282.57 16
2282.68 21
2282.79 30
2282.90 42
2283.01 57
2283.12 74
2283.23 91
2283.34 109
2283.45 125
2283.56 140
2283.67 151
2283.78 159
2283.89 163
2284.00 164
2284.11 162
2284.22 156
2284.32 148
2284.43 138
2284.54 127
2284.65 117
2284.76 107
2284.87 97
2284.98 88
2285.09 79
2285.20 71
2285.31 63
2285.42 59
2285.53 59
2285.64 64
2285.75 74
2285.86 87
2285.97 102
2286.08 114
2286.19 122
2286.30 126
2286.41 124
2286.52 118
2286.63 108
2286.74 97
2286.85 85
2286.96 73
2287.06 63
2287.17 54
2287.28 49
2287.39 48
2287.50 50
2287.61 56
2287.72 63
2287.83 71
2287.94 79
2288.05 89
2288.16 99
2288.27 109
2288.38 120
2288.49 130
2288.60 137
2288.71 141
2288.82 141
2288.93 137
2289.04 131
2289.15 124
2289.26 117
2289.37 112
2289.48 107
2289.59 103
2289.70 98
2289.81 94
2289.92 90
2290.03 89
2290.14 91
2290.25 97
2290.36 106
2290.46 116
2290.57 124
2290.68 128
2290.79 126
2290.90 119
2291.01 109
2291.12 97
2291.23 89
2291.34 84
2291.45 85
2291.56 91
2291.67 99
2291.78 107
2291.89 112
2292.00 115
2292.11 116
2292.22 114
2292.33 114
2292.44 114
2292.55 115
2292.66 118
2292.77 121
2292.88 124
2292.99 127
2293.10 128
2293.21 127
2293.32 125
2293.43 121
2293.54 116
2293.65 108
2293.76 99
2293.87 90
2293.98 82
2294.09 77
2294.20 74
2294.31 74
2294.42 76
2294.53 79
2294.64 82
2294.75 84
2294.86 86
2294.97 88
2295.08 90
2295.19 92
2295.29 94
2295.40 92
2295.51 88
2295.62 79
2295.73 66
2295.84 51
2295.95 35
2296.06 21
2296.17 11
2296.28 7
2296.39 9
2296.50 17
2296.61 27
2296.72 38
2296.83 46
2296.94 50
2297.05 49
2297.16 43
2297.27 34
2297.38 24
2297.49 16
2297.60 10
2297.71 8
2297.82 9
2297.93 14
2298.04 23
2298.15 37
2298.26 53
2298.37 72
2298.48 90
2298.59 106
2298.70 115
2298.81 118
2298.92 113
2299.03 103
2299.14 90
2299.25 78
2299.36 68
2299.47 63
2299.58 62
2299.69 63
2299.80 64
2299.91 62
2300.02 57
2300.13 48
2300.24 35
2300.35 20
2300.46 4
2300.57 0
2300.68 0
2300.79 0
2300.90 0
2301.01 0
2301.12 0
2301.23 0
2301.34 0
2301.45 13
2301.56 31
2301.67 46
2301.78 59
2301.89 68
2302.00 74
2302.11 77
2302.22 78
2302.33 77
2302.44 77
2302.55 78
2302.66 80
2302.77 82
2302.88 86
2302.99 91
2303.10 95
2303.21 100
2303.32 104
2303.43 109
2303.54 113
2303.65 118
2303.76 122
2303.87 127
2303.98 132
2304.09 138
2304.20 143
2304.31 148
2304.42 153
2304.53 157
2304.64 161
2304.75 165
2304.86 169
2304.97 175
2305.08 183
2305.19 191
2305.30 200
2305.41 209
2305.52 215
2305.63 220
2305.74 220
2305.85 215
2305.96 206
2306.07 193
2306.18 176
2306.29 158
2306.40 140
2306.51 125
2306.62 112
2306.73 103
2306.84 97
2306.95 95
2307.06 95
2307.17 97
2307.28 101
2307.39 106
2307.50 114
2307.61 122
2307.72 132
2307.83 142
2307.94 152
2308.05 161
2308.16 167
2308.27 170
2308.38 169
2308.49 165
2308.60 157
2308.71 145
2308.82 130
2308.93 112
2309.04 92
2309.15 71
2309.26 52
2309.38 34
2309.49 19
2309.60 8
2309.71 0
2309.82 0
2309.93 0
2310.04 0
2310.15 0
2310.26 0
2310.37 0
2310.48 0
2310.59 0
2310.70 1
2310.81 12
2310.92 24
2311.03 35
2311.14 43
2311.25 48
2311.36 50
2311.47 50
2311.58 51
2311.69 53
2311.80 57
2311.91 64
2312.02 74
2312.13 84
2312.24 94
2312.35 102
2312.46 108
2312.57 111
2312.68 110
2312.79 108
2312.90 105
2313.01 101
2313.12 99
2313.23 98
2313.34 99
2313.45 101
2313.56 104
2313.67 108
2313.78 110
2313.89 111
2314.00 111
2314.11 109
2314.23 106
2314.34 102
2314.45 99
2314.56 98
2314.67 99
2314.78 102
2314.89 106
2315.00 109
2315.11 110
2315.22 110
2315.33 106
2315.44 99
2315.55 91
2315.66 81
2315.77 71
2315.88 64
2315.99 58
2316.10 55
2316.21 55
2316.32 56
2316.43 59
2316.54 63
2316.65 66
2316.76 70
2316.87 75
2316.98 79
2317.09 84
2317.20 87
2317.31 87
2317.42 84
2317.53 77
2317.65 66
2317.76 52
2317.87 38
2317.98 24
2318.09 14
2318.20 8
2318.31 7
2318.42 10
2318.53 16
2318.64 23
2318.75 30
2318.86 37
2318.97 42
2319.08 45
2319.19 46
2319.30 45
2319.41 43
2319.52 40
2319.63 37
2319.74 34
2319.85 31
2319.96 29
2320.07 28
2320.18 27
2320.29 27
2320.41 29
2320.52 34
2320.63 41
2320.74 51
2320.85 62
2320.96 73
2321.07 83
2321.18 90
2321.29 95
2321.40 97
2321.51 97
2321.62 95
2321.73 91
2321.84 86
2321.95 81
2322.06 75
2322.17 70
2322.28 65
2322.39 62
2322.50 61
2322.61 60
2322.72 61
2322.84 62
2322.95 61
2323.06 59
2323.17 56
2323.28 52
2323.39 48
2323.50 44
2323.61 42
2323.72 42
2323.83 45
2323.94 50
2324.05 56
2324.16 63
2324.27 69
2324.38 73
2324.49 74
2324.60 71
2324.71 67
2324.82 61
2324.94 56
2325.05 53
2325.16 53
2325.27 57
2325.38 63
2325.49 70
2325.60 77
2325.71 84
2325.82 89
2325.93 91
2326.04 92
2326.15 90
2326.26 86
2326.37 81
2326.48 75
2326.59 67
2326.70 59
2326.81 52
2326.93 46
2327.04 41
2327.15 37
2327.26 35
2327.37 33
2327.48 31
2327.59 28
2327.70 26
2327.81 24
2327.92 22
2328.03 22
2328.14 23
2328.25 26
2328.36 31
2328.47 37
2328.58 45
2328.69 55
2328.81 65
2328.92 75
2329.03 85
2329.14 94
2329.25 101
2329.36 106
2329.47 107
2329.58 105
2329.69 100
2329.80 92
2329.91 83
2330.02 74
2330.13 65
2330.24 56
2330.35 49
2330.47 43
2330.58 37
2330.69 30
2330.80 23
2330.91 15
2331.02 6
2331.13 0
2331.24 0
2331.35 0
2331.46 0
2331.57 0
2331.68 0
2331.79 0
2331.90 0
2332.01 1
2332.13 6
2332.24 11
2332.35 15
2332.46 18
2332.57 20
2332.68 22
2332.79 25
2332.90 33
2333.01 47
2333.12 69
2333.23 98
2333.34 129
2333.45 159
2333.57 183
2333.68 195
2333.79 195
2333.90 183
2334.01 162
2334.12 135
2334.23 108
2334.34 83
2334.45 64
2334.56 50
2334.67 42
2334.78 39
2334.89 38
2335.01 39
2335.12 42
2335.23 47
2335.34 53
2335.45 61
2335.56 71
2335.67 82
2335.78 94
2335.89 106
2336.00 116
2336.11 123
2336.22 126
2336.33 125
2336.45 120
2336.56 112
2336.67 102
2336.78 92
2336.89 83
2337.00 76
2337.11 74
2337.22 75
2337.33 81
2337.44 90
2337.55 99
2337.66 109
2337.78 117
2337.89 123
2338.00 126
2338.11 125
2338.22 120
2338.33 112
2338.44 102
2338.55 92
2338.66 82
2338.77 75
2338.88 72
2338.99 74
2339.11 81
2339.22 91
2339.33 104
2339.44 116
2339.55 128
2339.66 137
2339.77 143
2339.88 147
2339.99 149
2340.10 150
2340.21 151
2340.33 151
2340.44 151
2340.55 151
2340.66 150
2340.77 148
2340.88 144
2340.99 139
2341.10 134
2341.21 130
2341.32 128
2341.43 129
2341.55 132
2341.66 135
2341.77 137
2341.88 137
2341.99 134
2342.10 127
2342.21 118
2342.32 109
2342.43 102
2342.54 98
2342.66 96
2342.77 96
2342.88 97
2342.99 97
2343.10 95
2343.21 90
2343.32 82
2343.43 73
2343.54 64
2343.65 53
2343.76 42
2343.88 31
2343.99 20
2344.10 11
2344.21 6
2344.32 6
2344.43 13
2344.54 27
2344.65 48
2344.76 72
2344.87 96
2344.99 118
2345.10 135
2345.21 146
2345.32 153
2345.43 155
2345.54 156
2345.65 157
2345.76 158
2345.87 160
2345.99 162
2346.10 162
2346.21 161
2346.32 158
2346.43 153
2346.54 146
2346.65 139
2346.76 132
2346.87 128
2346.98 125
2347.10 126
2347.21 128
2347.32 131
2347.43 134
2347.54 135
2347.65 133
2347.76 128
2347.87 121
2347.98 112
2348.10 104
2348.21 96
2348.32 90
2348.43 85
2348.54 82
2348.65 81
2348.76 81
2348.87 83
2348.98 86
2349.10 91
2349.21 99
2349.32 110
2349.43 121
2349.54 133
2349.65 145
2349.76 155
2349.87 163
2349.98 170
2350.10 177
2350.21 185
2350.32 195
2350.43 209
2350.54 225
2350.65 244
2350.76 264
2350.87 282
2350.98 296
2351.10 307
2351.21 314
2351.32 318
2351.43 321
2351.54 323
2351.65 324
2351.76 324
2351.87 323
2351.99 317
2352.10 307
2352.21 295
2352.32 282
2352.43 272
2352.54 267
2352.65 268
2352.76 275
2352.87 285
2352.99 294
2353.10 300
2353.21 301
2353.32 295
2353.43 284
2353.54 271
2353.65 258
2353.76 249
2353.88 243
2353.99 242
2354.10 244
2354.21 248
2354.32 251
2354.43 252
2354.54 251
2354.65 246
2354.77 239
2354.88 228
2354.99 216
2355.10 203
2355.21 192
2355.32 182
2355.43 174
2355.54 169
2355.66 167
2355.77 168
2355.88 170
2355.99 174
2356.10 178
2356.21 182
2356.32 185
2356.43 187
2356.55 185
2356.66 182
2356.77 175
2356.88 168
2356.99 159
2357.10 151
2357.21 143
2357.32 137
2357.44 132
2357.55 128
2357.66 126
2357.77 123
2357.88 122
2357.99 120
2358.10 119
2358.22 117
2358.33 116
2358.44 114
2358.55 113
2358.66 111
2358.77 110
2358.88 111
2358.99 114
2359.11 120
2359.22 128
2359.33 138
2359.44 150
2359.55 162
2359.66 174
2359.77 183
2359.89 189
2360.00 191
2360.11 187
2360.22 179
2360.33 166
2360.44 150
2360.55 133
2360.67 116
2360.78 102
2360.89 90
2361.00 81
2361.11 74
2361.22 69
2361.33 63
2361.44 56
2361.56 50
2361.67 44
2361.78 40
2361.89 36
2362.00 34
2362.11 31
2362.22 29
2362.34 25
2362.45 21
2362.56 15
2362.67 9
2362.78 4
2362.89 1
2363.00 1
2363.12 4
2363.23 8
2363.34 13
2363.45 17
2363.56 19
2363.67 18
2363.79 15
2363.90 10
2364.01 4
2364.12 0
2364.23 0
2364.34 0
2364.45 0
2364.57 0
2364.68 0
2364.79 0
2364.90 0
2365.01 4
2365.12 17
2365.23 31
2365.35 46
2365.46 60
2365.57 73
2365.68 84
2365.79 94
2365.90 104
2366.01 114
2366.13 125
2366.24 135
2366.35 143
2366.46 147
2366.57 145
2366.68 136
2366.80 122
2366.91 103
2367.02 82
2367.13 62
2367.24 47
2367.35 38
2367.46 35
2367.58 40
2367.69 50
2367.80 63
2367.91 79
2368.02 94
2368.13 108
2368.25 119
2368.36 128
2368.47 133
2368.58 136
2368.69 136
2368.80 135
2368.92 133
2369.03 131
2369.14 131
2369.25 132
2369.36 134
2369.47 135
2369.58 135
2369.70 132
2369.81 126
2369.92 118
2370.03 110
2370.14 102
2370.25 96
2370.37 91
2370.48 89
2370.59 89
2370.70 89
2370.81 90
2370.92 90
2371.04 89
2371.15 87
2371.26 83
2371.37 78
2371.48 73
2371.59 68
2371.71 64
2371.82 64
2371.93 68
2372.04 77
2372.15 90
2372.26 105
2372.38 122
2372.49 137
2372.60 149
2372.71 157
2372.82 162
2372.93 162
2373.05 160
2373.16 154
2373.27 146
2373.38 137
2373.49 128
2373.60 120
2373.72 115
2373.83 113
2373.94 116
2374.05 123
2374.16 135
2374.27 148
2374.39 160
2374.50 171
2374.61 177
2374.72 178
2374.83 174
2374.94 168
2375.06 160
2375.17 151
2375.28 142
2375.39 132
2375.50 121
2375.61 108
2375.73 93
2375.84 76
2375.95 59
2376.06 43
2376.17 28
2376.29 16
2376.40 8
2376.51 2
2376.62 0
2376.73 2
2376.84 7
2376.96 17
2377.07 31
2377.18 49
2377.29 71
2377.40 95
2377.51 120
2377.63 143
2377.74 162
2377.85 176
2377.96 184
2378.07 186
2378.19 182
2378.30 174
2378.41 163
2378.52 151
2378.63 140
2378.74 130
2378.86 123
2378.97 118
2379.08 115
2379.19 111
2379.30 108
2379.42 106
2379.53 104
2379.64 104
2379.75 106
2379.86 110
2379.97 114
2380.09 119
2380.20 121
2380.31 119
2380.42 114
2380.53 105
2380.65 94
2380.76 81
2380.87 69
2380.98 59
2381.09 52
2381.20 47
2381.32 46
2381.43 48
2381.54 52
2381.65 57
2381.76 63
2381.88 69
2381.99 76
2382.10 84
2382.21 91
2382.32 98
2382.44 104
2382.55 109
2382.66 114
2382.77 118
2382.88 122
2383.00 128
2383.11 138
2383.22 151
2383.33 167
2383.44 187
2383.55 207
2383.67 226
2383.78 242
2383.89 254
2384.00 262
2384.11 266
2384.23 268
2384.34 269
2384.45 273
2384.56 278
2384.67 286
2384.79 296
2384.90 306
2385.01 314
2385.12 320
2385.23 321
2385.35 318
2385.46 310
2385.57 301
2385.68 291
2385.79 282
2385.91 276
2386.02 275
2386.13 277
2386.24 283
2386.35 290
2386.47 296
2386.58 298
2386.69 296
2386.80 291
2386.91 281
2387.03 270
2387.14 259
2387.25 249
2387.36 242
2387.47 238
2387.59 234
2387.70 230
2387.81 226
2387.92 219
2388.03 210
2388.15 200
2388.26 188
2388.37 177
2388.48 169
2388.59 164
2388.71 164
2388.82 168
2388.93 175
2389.04 182
2389.15 186
2389.27 185
2389.38 179
2389.49 166
2389.60 148
2389.71 128
2389.83 107
2389.94 88
2390.05 74
2390.16 64
2390.28 59
2390.39 58
2390.50 60
2390.61 62
2390.72 64
2390.84 65
2390.95 64
2391.06 63
2391.17 61
2391.28 60
2391.40 60
2391.51 60
2391.62 59
2391.73 56
2391.84 52
2391.96 47
2392.07 42
2392.18 38
2392.29 36
2392.41 37
2392.52 41
2392.63 47
2392.74 55
2392.85 63
2392.97 71
2393.08 77
2393.19 79
2393.30 77
2393.41 71
2393.53 61
2393.64 49
2393.75 35
2393.86 22
2393.98 10
2394.09 0
2394.20 0
2394.31 0
2394.42 0
2394.54 0
2394.65 0
2394.76 0
2394.87 2
2394.98 5
2395.10 7
2395.21 7
2395.32 6
2395.43 5
2395.55 6
2395.66 10
2395.77 16
2395.88 23
2395.99 30
2396.11 36
2396.22 40
2396.33 41
2396.44 41
2396.56 41
2396.67 42
2396.78 47
2396.89 54
2397.00 64
2397.12 76
2397.23 89
2397.34 100
2397.45 110
2397.57 117
2397.68 121
2397.79 122
2397.90 122
2398.02 121
2398.13 123
2398.24 128
2398.35 137
2398.46 149
2398.58 161
2398.69 172
2398.80 179
2398.91 180
2399.03 176
2399.14 169
2399.25 160
2399.36 152
2399.47 149
2399.59 150
2399.70 155
2399.81 164
2399.92 175
2400.04 186
2400.15 196
2400.26 205
2400.37 212
2400.49 217
2400.60 221
2400.71 223
2400.82 223
2400.93 221
2401.05 217
2401.16 212
2401.27 206
2401.38 200
2401.50 194
2401.61 190
2401.72 187
2401.83 184
2401.95 183
2402.06 183
2402.17 184
2402.28 187
2402.40 192
2402.51 199
2402.62 208
2402.73 217
2402.84 226
2402.96 231
2403.07 232
2403.18 227
2403.29 216
2403.41 200
2403.52 182
2403.63 164
2403.74 148
2403.86 136
2403.97 130
2404.08 127
2404.19 127
2404.31 128
2404.42 127
2404.53 124
2404.64 117
2404.76 110
2404.87 103
2404.98 98
2405.09 96
2405.21 98
2405.32 103
2405.43 110
2405.54 117
2405.66 124
2405.77 131
2405.88 137
2405.99 143
2406.11 150
2406.22 156
2406.33 161
2406.44 166
2406.55 169
2406.67 171
2406.78 172
2406.89 173
2407.00 173
2407.12 175
2407.23 176
2407.34 176
2407.45 176
2407.57 174
2407.68 171
2407.79 165
2407.90 157
2408.02 147
2408.13 136
2408.24 124
2408.35 113
2408.47 102
2408.58 94
2408.69 88
2408.80 84
2408.92 82
2409.03 81
2409.14 82
2409.25 83
2409.37 85
2409.48 87
2409.59 90
2409.70 93
2409.82 97
2409.93 101
2410.04 105
2410.16 109
2410.27 114
2410.38 119
2410.49 123
2410.61 127
2410.72 130
2410.83 131
2410.94 130
2411.06 126
2411.17 122
2411.28 115
2411.39 109
2411.51 102
2411.62 96
2411.73 90
2411.84 86
2411.96 83
2412.07 82
2412.18 84
2412.29 90
2412.41 98
2412.52 110
2412.63 124
2412.74 139
2412.86 154
2412.97 166
2413.08 175
2413.19 178
2413.31 176
2413.42 168
2413.53 154
2413.65 137
2413.76 119
2413.87 101
2413.98 85
2414.10 73
2414.21 65
2414.32 59
2414.43 55
2414.55 51
2414.66 46
2414.77 40
2414.88 32
2415.00 25
2415.11 18
2415.22 14
2415.34 11
2415.45 11
2415.56 13
2415.67 16
2415.79 19
2415.90 23
2416.01 26
2416.12 29
2416.24 31
2416.35 32
2416.46 33
2416.57 34
2416.69 36
2416.80 39
2416.91 44
2417.03 49
2417.14 55
2417.25 59
2417.36 62
2417.48 63
2417.59 62
2417.70 59
2417.81 57
2417.93 55
2418.04 57
2418.15 62
2418.27 70
2418.38 80
2418.49 88
2418.60 92
2418.72 91
2418.83 84
2418.94 71
2419.05 56
2419.17 41
2419.28 29
2419.39 22
2419.51 19
2419.62 20
2419.73 24
2419.84 27
2419.96 28
2420.07 25
2420.18 20
2420.30 12
2420.41 4
2420.52 0
2420.63 0
2420.75 0
2420.86 0
2420.97 0
2421.08 0
2421.20 0
2421.31 0
2421.42 0
2421.54 0
2421.65 7
2421.76 25
2421.87 51
2421.99 82
2422.10 117
2422.21 150
2422.33 178
2422.44 198
2422.55 210
2422.66 216
2422.78 218
2422.89 220
2423.00 224
2423.12 231
2423.23 239
2423.34 246
2423.45 249
2423.57 246
2423.68 237
2423.79 223
2423.91 206
2424.02 191
2424.13 178
2424.24 171
2424.36 170
2424.47 174
2424.58 182
2424.70 191
2424.81 198
2424.92 202
2425.03 202
2425.15 199
2425.26 195
2425.37 190
2425.49 188
2425.60 187
2425.71 189
2425.82 192
2425.94 194
2426.05 195
2426.16 195
2426.28 193
2426.39 190
2426.50 187
2426.62 183
2426.73 180
2426.84 175
2426.95 169
2427.07 162
2427.18 154
2427.29 146
2427.41 139
2427.52 134
2427.63 131
2427.74 130
2427.86 131
2427.97 133
2428.08 137
2428.20 142
2428.31 149
2428.42 157
2428.54 165
2428.65 173
2428.76 180
2428.87 185
2428.99 187
2429.10 187
2429.21 185
2429.33 183
2429.44 182
2429.55 182
2429.67 183
2429.78 186
2429.89 190
2430.00 195
2430.12 201
2430.23 209
2430.34 219
2430.46 230
2430.57 240
2430.68 248
2430.80 253
2430.91 253
2431.02 249
2431.13 240
2431.25 228
2431.36 215
2431.47 201
2431.59 188
2431.70 177
2431.81 168
2431.93 162
2432.04 158
2432.15 158
2432.27 160
2432.38 165
2432.49 172
2432.60 180
2432.72 188
2432.83 194
2432.94 199
2433.06 202
2433.17 203
2433.28 202
2433.40 199
2433.51 196
2433.62 193
2433.74 189
2433.85 186
2433.96 182
2434.07 178
2434.19 174
2434.30 169
2434.41 163
2434.53 156
2434.64 149
2434.75 143
2434.87 139
2434.98 136
2435.09 136
2435.21 137
2435.32 140
2435.43 143
2435.55 144
2435.66 145
2435.77 143
2435.88 138
2436.00 129
2436.11 117
2436.22 103
2436.34 87
2436.45 73
2436.56 63
2436.68 59
2436.79 62
2436.90 72
2437.02 86
2437.13 101
2437.24 113
2437.36 119
2437.47 119
2437.58 111
2437.70 99
2437.81 84
2437.92 70
2438.04 59
2438.15 52
2438.26 48
2438.37 46
2438.49 45
2438.60 43
2438.71 41
2438.83 40
2438.94 39
2439.05 40
2439.17 43
2439.28 47
2439.39 51
2439.51 54
2439.62 53
2439.73 50
2439.85 44
2439.96 37
2440.07 30
2440.19 23
2440.30 16
2440.41 8
2440.53 0
2440.64 0
2440.75 0
2440.87 0
2440.98 0
2441.09 0
2441.21 0
2441.32 0
2441.43 8
2441.55 24
2441.66 37
2441.77 46
2441.89 52
2442.00 57
2442.11 63
2442.23 73
2442.34 87
2442.45 106
2442.57 126
2442.68 145
2442.79 161
2442.91 172
2443.02 180
2443.13 183
2443.24 185
2443.36 185
2443.47 185
2443.58 183
2443.70 180
2443.81 175
2443.92 168
2444.04 160
2444.15 150
2444.26 140
2444.38 130
2444.49 121
2444.61 114
2444.72 108
2444.83 105
2444.95 105
2445.06 107
2445.17 111
2445.29 117
2445.40 123
2445.51 129
2445.63 133
2445.74 136
2445.85 137
2445.97 138
2446.08 138
2446.19 137
2446.31 134
2446.42 129
2446.53 122
2446.65 114
2446.76 105
2446.87 97
2446.99 92
2447.10 89
2447.21 89
2447.33 91
2447.44 93
2447.55 96
2447.67 99
2447.78 101
2447.89 103
2448.01 107
2448.12 113
2448.23 121
2448.35 129
2448.46 136
2448.57 141
2448.69 142
2448.80 139
2448.91 132
2449.03 123
2449.14 111
2449.25 97
2449.37 83
2449.48 68
2449.60 55
2449.71 43
2449.82 35
2449.94 31
2450.05 32
2450.16 38
2450.28 49
2450.39 61
2450.50 75
2450.62 88
2450.73 100
2450.84 110
2450.96 119
2451.07 127
2451.18 133
2451.30 139
2451.41 143
2451.52 147
2451.64 151
2451.75 157
2451.86 165
2451.98 176
2452.09 188
2452.21 202
2452.32 213
2452.43 223
2452.55 228
2452.66 231
2452.77 230
2452.89 229
2453.00 227
2453.11 226
2453.23 225
2453.34 223
2453.45 219
2453.57 212
2453.68 201
2453.80 186
2453.91 169
2454.02 152
2454.14 139
2454.25 131
2454.36 130
2454.48 136
2454.59 148
2454.70 165
2454.82 183
2454.93 199
2455.04 212
2455.16 222
2455.27 230
2455.39 237
2455.50 244
2455.61 254
2455.73 266
2455.84 279
2455.95 290
2456.07 299
2456.18 303
2456.29 302
2456.41 297
2456.52 288
2456.64 277
2456.75 265
2456.86 252
2456.98 238
2457.09 222
2457.20 204
2457.32 185
2457.43 165
2457.54 146
2457.66 130
2457.77 118
2457.89 111
2458.00 107
2458.11 106
2458.23 106
2458.34 105
2458.45 101
2458.57 95
2458.68 86
2458.79 76
2458.91 67
2459.02 58
2459.14 50
2459.25 43
2459.36 37
2459.48 31
2459.59 24
2459.70 18
2459.82 14
2459.93 12
2460.05 14
2460.16 20
2460.27 30
2460.39 44
2460.50 59
2460.61 74
2460.73 88
2460.84 99
2460.95 107
2461.07 112
2461.18 114
2461.30 114
2461.41 114
2461.52 115
2461.64 117
2461.75 120
2461.86 124
2461.98 128
2462.09 131
2462.21 134
2462.32 137
2462.43 138
2462.55 139
2462.66 140
2462.77 141
2462.89 142
2463.00 141
2463.12 138
2463.23 134
2463.34 127
2463.46 118
2463.57 107
2463.69 96
2463.80 85
2463.91 75
2464.03 65
2464.14 56
2464.25 47
2464.37 40
2464.48 36
2464.60 34
2464.71 36
2464.82 42
2464.94 52
2465.05 64
2465.16 75
2465.28 85
2465.39 92
2465.51 96
2465.62 97
2465.73 96
2465.85 95
2465.96 95
2466.08 95
2466.19 97
2466.30 98
2466.42 99
2466.53 99
2466.64 98
2466.76 96
2466.87 93
2466.99 89
2467.10 84
2467.21 80
2467.33 76
2467.44 74
2467.56 73
2467.67 73
2467.78 74
2467.90 75
2468.01 75
2468.13 74
2468.24 71
2468.35 66
2468.47 61
2468.58 56
2468.69 51
2468.81 46
2468.92 42
2469.04 38
2469.15 32
2469.26 26
2469.38 19
2469.49 10
2469.61 0
2469.72 0
2469.83 0
2469.95 0
2470.06 0
2470.18 0
2470.29 0
2470.40 0
2470.52 5
2470.63 19
2470.75 30
2470.86 35
2470.97 34
2471.09 27
2471.20 16
2471.32 3
2471.43 0
2471.54 0
2471.66 0
2471.77 0
2471.89 0
2472.00 0
2472.11 0
2472.23 0
2472.34 10
2472.46 23
2472.57 35
2472.68 44
2472.80 51
2472.91 55
2473.03 56
2473.14 54
2473.25 52
2473.37 50
2473.48 50
2473.60 51
2473.71 55
2473.82 60
2473.94 66
2474.05 73
2474.17 80
2474.28 87
2474.39 92
2474.51 96
2474.62 98
2474.74 98
2474.85 98
2474.96 97
2475.08 97
2475.19 97
2475.31 98
2475.42 99
2475.53 98
2475.65 94
2475.76 86
2475.88 74
2475.99 59
2476.10 42
2476.22 25
2476.33 12
2476.45 3
2476.56 1
2476.67 3
2476.79 8
2476.90 15
2477.02 20
2477.13 22
2477.25 19
2477.36 12
2477.47 3
2477.59 0
2477.70 0
2477.82 0
2477.93 0
2478.04 0
2478.16 0
2478.27 0
2478.39 9
2478.50 20
2478.61 30
2478.73 39
2478.84 46
2478.96 51
2479.07 56
2479.19 59
2479.30 61
2479.41 62
2479.53 62
2479.64 60
2479.76 55
2479.87 50
2479.98 44
2480.10 39
2480.21 36
2480.33 36
2480.44 39
2480.56 43
2480.67 47
2480.78 49
2480.90 49
2481.01 46
2481.13 44
2481.24 43
2481.35 48
2481.47 58
2481.58 74
2481.70 93
2481.81 113
2481.93 130
2482.04 143
2482.15 149
2482.27 149
2482.38 143
2482.50 133
2482.61 122
2482.73 112
2482.84 103
2482.95 97
2483.07 93
2483.18 90
2483.30 87
2483.41 82
2483.53 75
2483.64 66
2483.75 57
2483.87 49
2483.98 42
2484.10 38
2484.21 36
2484.32 34
2484.44 30
2484.55 24
2484.67 15
2484.78 5
2484.90 0
2485.01 0
2485.12 0
2485.24 0
2485.35 0
2485.47 0
2485.58 10
2485.70 23
2485.81 35
2485.92 47
2486.04 56
2486.15 62
2486.27 65
2486.38 63
2486.50 59
2486.61 52
2486.73 45
2486.84 38
2486.95 33
2487.07 29
2487.18 26
2487.30 23
2487.41 19
2487.53 14
2487.64 8
2487.75 2
2487.87 0
2487.98 0
2488.10 0
2488.21 1
2488.33 10
2488.44 21
2488.55 32
2488.67 41
2488.78 46
2488.90 46
2489.01 40
2489.13 32
2489.24 22
2489.36 13
2489.47 7
2489.58 4
2489.70 5
2489.81 7
2489.93 9
2490.04 10
2490.16 8
2490.27 3
2490.38 0
2490.50 0
2490.61 0
2490.73 0
2490.84 0
2490.96 0
2491.07 1
2491.19 7
2491.30 12
2491.41 16
2491.53 19
2491.64 24
2491.76 32
2491.87 44
2491.99 60
2492.10 78
2492.22 95
2492.33 111
2492.44 122
2492.56 129
2492.67 133
2492.79 133
2492.90 133
2493.02 133
2493.13 134
2493.25 137
2493.36 140
2493.47 143
2493.59 143
2493.70 141
2493.82 137
2493.93 131
2494.05 126
2494.16 123
2494.28 123
2494.39 125
2494.51 130
2494.62 138
2494.73 148
2494.85 160
2494.96 173
2495.08 186
2495.19 199
2495.31 211
2495.42 219
2495.54 224
2495.65 226
2495.77 226
2495.88 225
2495.99 225
2496.11 227
2496.22 233
2496.34 240
2496.45 249
2496.57 257
2496.68 264
2496.80 270
2496.91 275
2497.03 279
2497.14 284
2497.25 289
2497.37 296
2497.48 302
2497.60 306
2497.71 309
2497.83 309
2497.94 308
2498.06 304
2498.17 299
2498.29 294
2498.40 287
2498.51 279
2498.63 268
2498.74 255
2498.86 240
2498.97 225
2499.09 211
2499.20 199
2499.32 191
2499.43 186
2499.55 184
2499.66 184
2499.78 186
2499.89 189
2500.00 192
2500.12 194
2500.23 196
2500.35 196
2500.46 194
2500.58 190
2500.69 184
2500.81 176
2500.92 166
2501.04 155
2501.15 144
2501.27 134
2501.38 125
2501.49 118
2501.61 114
2501.72 112
2501.84 112
2501.95 113
2502.07 114
2502.18 113
2502.30 111
2502.41 106
2502.53 99
2502.64 94
2502.76 92
2502.87 93
2502.99 99
2503.10 108
2503.22 120
2503.33 131
2503.44 139
2503.56 144
2503.67 145
2503.79 143
2503.90 140
2504.02 138
2504.13 136
2504.25 136
2504.36 137
2504.48 137
2504.59 136
2504.71 133
2504.82 128
2504.94 120
2505.05 112
2505.17 103
2505.28 95
2505.40 88
2505.51 84
2505.62 81
2505.74 82
2505.85 84
2505.97 88
2506.08 95
2506.20 103
2506.31 113
2506.43 123
2506.54 132
2506.66 140
2506.77 145
2506.89 147
2507.00 146
2507.12 144
2507.23 141
2507.35 139
2507.46 139
2507.58 140
2507.69 143
2507.81 147
2507.92 150
2508.04 152
2508.15 153
2508.26 154
2508.38 157
2508.49 161
2508.61 166
2508.72 173
2508.84 180
2508.95 187
2509.07 193
2509.18 199
2509.30 205
2509.41 212
2509.53 220
2509.64 229
2509.76 239
2509.87 249
2509.99 256
2510.10 260
2510.22 260
2510.33 257
2510.45 250
2510.56 240
2510.68 230
2510.79 221
2510.91 214
2511.02 211
2511.14 212
2511.25 217
2511.37 225
2511.48 234
2511.60 243
2511.71 247
2511.83 246
2511.94 237
2512.06 221
2512.17 198
2512.29 172
2512.40 146
2512.51 124
2512.63 107
2512.74 96
2512.86 92
2512.97 92
2513.09 96
2513.20 101
2513.32 107
2513.43 113
2513.55 119
2513.66 125
2513.78 130
2513.89 134
2514.01 136
2514.12 137
2514.24 134
2514.35 128
2514.47 119
2514.58 108
2514.70 97
2514.81 86
2514.93 77
2515.04 70
2515.16 65
2515.27 62
2515.39 61
2515.50 60
2515.62 63
2515.73 68
2515.85 76
2515.96 89
2516.08 103
2516.19 116
2516.31 127
2516.42 132
2516.54 131
2516.65 124
2516.77 113
2516.88 102
2517.00 92
2517.11 85
2517.23 80
2517.34 78
2517.46 76
2517.57 74
2517.69 70
2517.80 67
2517.92 64
2518.03 62
2518.15 62
2518.26 63
2518.38 64
2518.49 63
2518.61 59
2518.72 52
2518.84 43
2518.95 33
2519.07 27
2519.18 25
2519.30 29
2519.41 40
2519.53 57
2519.64 78
2519.76 99
2519.87 117
2519.99 129
2520.11 134
2520.22 133
2520.34 127
2520.45 120
2520.57 114
2520.68 113
2520.80 117
2520.91 126
2521.03 138
2521.14 150
2521.26 159
2521.37 163
2521.49 162
2521.60 155
2521.72 142
2521.83 126
2521.95 106
2522.06 85
2522.18 64
2522.29 43
2522.41 25
2522.52 8
2522.64 0
2522.75 0
2522.87 0
2522.98 0
2523.10 0
2523.21 0
2523.33 0
2523.44 0
2523.56 12
2523.67 25
2523.79 38
2523.90 50
2524.02 59
2524.13 65
2524.25 68
2524.37 67
2524.48 63
2524.60 55
2524.71 44
2524.83 31
2524.94 15
2525.06 0
2525.17 0
2525.29 0
2525.40 0
2525.52 0
2525.63 0
2525.75 0
2525.86 0
2525.98 5
2526.09 24
2526.21 41
2526.32 55
2526.44 65
2526.55 72
2526.67 77
2526.78 81
2526.90 85
2527.02 90
2527.13 95
2527.25 102
2527.36 108
2527.48 114
2527.59 119
2527.71 123
2527.82 125
2527.94 125
2528.05 124
2528.17 121
2528.28 116
2528.40 111
2528.51 106
2528.63 101
2528.74 97
2528.86 93
2528.97 90
2529.09 87
2529.21 83
2529.32 78
2529.44 71
2529.55 63
2529.67 53
2529.78 42
2529.90 32
2530.01 22
2530.13 15
2530.24 10
2530.36 8
2530.47 9
2530.59 12
2530.70 16
2530.82 21
2530.94 25
2531.05 29
2531.17 31
2531.28 32
2531.40 31
2531.51 30
2531.63 29
2531.74 29
2531.86 29
2531.97 29
2532.09 29
2532.20 27
2532.32 24
2532.43 18
2532.55 9
2532.67 0
2532.78 0
2532.90 0
2533.01 0
2533.13 0
2533.24 0
2533.36 0
2533.47 0
2533.59 13
2533.70 29
2533.82 42
2533.93 50
2534.05 53
2534.17 51
2534.28 47
2534.40 42
2534.51 38
2534.63 35
2534.74 34
2534.86 35
2534.97 36
2535.09 38
2535.20 39
2535.32 40
2535.44 42
2535.55 44
2535.67 48
2535.78 53
2535.90 59
2536.01 68
2536.13 78
2536.24 91
2536.36 106
2536.47 123
2536.59 141
2536.71 159
2536.82 175
2536.94 187
2537.05 194
2537.17 195
2537.28 192
2537.40 186
2537.51 177
2537.63 168
2537.74 160
2537.86 154
2537.98 149
2538.09 144
2538.21 138
2538.32 130
2538.44 119
2538.55 107
2538.67 94
2538.78 83
2538.90 75
2539.02 72
2539.13 73
2539.25 79
2539.36 87
2539.48 96
2539.59 104
2539.71 109
2539.82 112
2539.94 111
2540.06 108
2540.17 103
2540.29 97
2540.40 91
2540.52 84
2540.63 78
2540.75 72
2540.86 67
2540.98 62
2541.10 59
2541.21 57
2541.33 55
2541.44 54
2541.56 53
2541.67 51
2541.79 46
2541.90 39
2542.02 30
2542.14 19
2542.25 9
2542.37 0
2542.48 0
2542.60 0
2542.71 0
2542.83 0
2542.94 0
2543.06 0
2543.18 0
2543.29 3
2543.41 7
2543.52 10
2543.64 12
2543.75 13
2543.87 14
2543.99 17
2544.10 23
2544.22 33
2544.33 47
2544.45 64
2544.56 80
2544.68 96
2544.79 108
2544.91 116
2545.03 120
2545.14 122
2545.26 123
2545.37 123
2545.49 121
2545.60 117
2545.72 110
2545.84 100
2545.95 87
2546.07 73
2546.18 60
2546.30 48
2546.41 39
2546.53 33
2546.65 29
2546.76 28
2546.88 29
2546.99 30
2547.11 32
2547.22 36
2547.34 40
2547.46 46
2547.57 52
2547.69 58
2547.80 63
2547.92 67
2548.03 68
2548.15 68
2548.27 67
2548.38 65
2548.50 63
2548.61 61
2548.73 60
2548.84 59
2548.96 58
2549.08 57
2549.19 55
2549.31 54
2549.42 53
2549.54 52
2549.65 51
2549.77 50
2549.89 50
2550.00 48
2550.12 45
2550.23 40
2550.35 34
2550.46 29
2550.58 25
2550.70 24
2550.81 28
2550.93 36
2551.04 48
2551.16 60
2551.28 72
2551.39 82
2551.51 88
2551.62 91
2551.74 93
2551.85 94
2551.97 95
2552.09 99
2552.20 103
2552.32 109
2552.43 115
2552.55 120
2552.67 124
2552.78 127
2552.90 129
2553.01 130
2553.13 131
2553.24 132
2553.36 134
2553.48 135
2553.59 136
2553.71 134
2553.82 129
2553.94 121
2554.06 109
2554.17 94
2554.29 78
2554.40 61
2554.52 45
2554.63 32
2554.75 21
2554.87 13
2554.98 8
2555.10 5
2555.21 3
2555.33 2
2555.45 0
2555.56 0
2555.68 0
2555.79 0
2555.91 0
2556.03 0
2556.14 0
2556.26 0
2556.37 5
2556.49 14
2556.61 23
2556.72 31
2556.84 37
2556.95 41
2557.07 45
2557.18 49
2557.30 56
2557.42 68
2557.53 83
2557.65 101
2557.76 119
2557.88 134
2558.00 144
2558.11 148
2558.23 147
2558.34 142
2558.46 136
2558.58 132
2558.69 132
2558.81 135
2558.92 142
2559.04 152
2559.16 162
2559.27 172
2559.39 180
2559.50 185
2559.62 186
2559.74 184
2559.85 179
2559.97 170
2560.08 160
2560.20 148
2560.32 136
2560.43 126
2560.55 116
2560.66 108
2560.78 101
2560.90 94
2561.01 87
2561.13 80
2561.24 72
2561.36 65
2561.48 58
2561.59 52
2561.71 47
2561.82 43
2561.94 41
2562.06 42
2562.17 46
2562.29 52
2562.40 61
2562.52 71
2562.64 79
2562.75 85
2562.87 87
2562.98 84
2563.10 79
2563.22 74
2563.33 69
2563.45 67
2563.57 69
2563.68 73
2563.80 81
2563.91 90
2564.03 102
2564.15 114
2564.26 127
2564.38 140
2564.49 151
2564.61 159
2564.73 162
2564.84 161
2564.96 157
2565.07 149
2565.19 140
2565.31 130
2565.42 120
2565.54 111
2565.65 100
2565.77 90
2565.89 79
2566.00 70
2566.12 62
2566.24 59
2566.35 58
2566.47 61
2566.58 65
2566.70 67
2566.82 68
2566.93 67
2567.05 64
2567.16 60
2567.28 57
2567.40 56
2567.51 58
2567.63 63
2567.75 68
2567.86 74
2567.98 78
2568.09 80
2568.21 80
2568.33 78
2568.44 75
2568.56 74
2568.68 75
2568.79 80
2568.91 89
2569.02 101
2569.14 114
2569.26 128
2569.37 140
2569.49 148
2569.60 154
2569.72 157
2569.84 159
2569.95 161
2570.07 163
2570.19 166
2570.30 168
2570.42 169
2570.53 168
2570.65 166
2570.77 162
2570.88 159
2571.00 155
2571.12 153
2571.23 151
2571.35 147
2571.46 142
2571.58 133
2571.70 121
2571.81 106
2571.93 89
2572.05 74
2572.16 60
2572.28 49
2572.39 42
2572.51 36
2572.63 32
2572.74 30
2572.86 27
2572.98 26
2573.09 27
2573.21 31
2573.33 38
2573.44 48
2573.56 61
2573.67 74
2573.79 87
2573.91 98
2574.02 106
2574.14 112
2574.26 115
2574.37 119
2574.49 122
2574.60 125
2574.72 126
2574.84 125
2574.95 120
2575.07 111
2575.19 98
2575.30 82
2575.42 68
2575.54 57
2575.65 52
2575.77 54
2575.88 62
2576.00 74
2576.12 85
2576.23 92
2576.35 94
2576.47 90
2576.58 80
2576.70 67
2576.82 54
2576.93 42
2577.05 32
2577.16 25
2577.28 19
2577.40 14
2577.51 9
2577.63 4
2577.75 2
2577.86 3
2577.98 7
2578.10 15
2578.21 25
2578.33 35
2578.44 46
2578.56 56
2578.68 66
2578.79 78
2578.91 91
2579.03 107
2579.14 123
2579.26 138
2579.38 148
2579.49 153
2579.61 151
2579.73 142
2579.84 130
2579.96 116
2580.07 105
2580.19 97
2580.31 95
2580.42 99
2580.54 107
2580.66 116
2580.77 124
2580.89 129
2581.01 128
2581.12 121
2581.24 109
2581.36 94
2581.47 80
2581.59 70
2581.71 65
2581.82 67
2581.94 75
2582.05 87
2582.17 100
2582.29 112
2582.40 121
2582.52 124
2582.64 121
2582.75 111
2582.87 96
2582.99 76
2583.10 54
2583.22 32
2583.34 12
2583.45 0
2583.57 0
2583.69 0
2583.80 0
2583.92 0
2584.04 0
2584.15 0
2584.27 0
2584.39 6
2584.50 13
2584.62 17
2584.74 20
2584.85 21
2584.97 22
2585.08 22
2585.20 22
2585.32 23
2585.43 25
2585.55 28
2585.67 32
2585.78 36
2585.90 40
2586.02 43
2586.13 46
2586.25 46
2586.37 45
2586.48 41
2586.60 36
2586.72 32
2586.83 31
2586.95 34
2587.07 42
2587.18 52
2587.30 64
2587.42 74
2587.53 78
2587.65 75
2587.77 65
2587.88 51
2588.00 37
2588.12 26
2588.23 21
2588.35 24
2588.47 33
2588.58 46
2588.70 61
2588.82 76
2588.93 88
2589.05 98
2589.17 104
2589.28 106
2589.40 104
2589.52 99
2589.63 92
2589.75 84
2589.87 75
2589.98 67
2590.10 61
2590.22 57
2590.33 54
2590.45 51
2590.57 50
2590.68 49
2590.80 49
2590.92 52
2591.03 57
2591.15 63
2591.27 70
2591.38 76
2591.50 81
2591.62 83
2591.73 83
2591.85 81
2591.97 78
2592.08 75
2592.20 73
2592.32 70
2592.43 66
2592.55 59
2592.67 51
2592.78 40
2592.90 27
2593.02 15
2593.13 4
2593.25 0
2593.37 0
2593.48 0
2593.60 0
2593.72 0
2593.83 0
2593.95 1
2594.07 7
2594.18 12
2594.30 14
2594.42 14
2594.54 10
2594.65 5
2594.77 1
2594.89 0
2595.00 0
2595.12 1
2595.24 7
2595.35 14
2595.47 21
2595.59 27
2595.70 34
2595.82 41
2595.94 49
2596.05 58
2596.17 68
2596.29 79
2596.40 89
2596.52 96
2596.64 102
2596.75 106
2596.87 107
2596.99 106
2597.11 104
2597.22 101
2597.34 97
2597.46 93
2597.57 88
2597.69 84
2597.81 79
2597.92 75
2598.04 72
2598.16 69
2598.27 68
2598.39 68
2598.51 70
2598.62 72
2598.74 76
2598.86 80
2598.97 85
2599.09 90
2599.21 95
2599.33 99
2599.44 102
2599.56 104
2599.68 104
2599.79 103
2599.91 100
2600.03 98
2600.14 97
2600.26 97
2600.38 101
2600.49 106
2600.61 113
2600.73 119
2600.85 124
2600.96 127
2601.08 128
2601.20 126
2601.31 122
2601.43 116
2601.55 108
2601.66 98
2601.78 87
2601.90 73
2602.01 59
2602.13 46
2602.25 33
2602.37 24
2602.48 19
2602.60 20
2602.72 26
2602.83 38
2602.95 54
2603.07 74
2603.18 92
2603.30 108
2603.42 118
2603.54 122
2603.65 119
2603.77 110
2603.89 98
2604.00 84
2604.12 70
2604.24 58
2604.35 49
2604.47 42
2604.59 36
2604.70 31
2604.82 26
2604.94 19
2605.06 11
2605.17 3
2605.29 0
2605.41 0
2605.52 0
2605.64 0
2605.76 0
2605.88 0
2605.99 0
2606.11 0
2606.23 4
2606.34 18
2606.46 36
2606.58 56
2606.69 76
2606.81 94
2606.93 109
2607.05 120
2607.16 127
2607.28 131
2607.40 132
2607.51 133
2607.63 132
2607.75 130
2607.87 126
2607.98 121
2608.10 113
2608.22 104
2608.33 94
2608.45 84
2608.57 75
2608.68 67
2608.80 62
2608.92 57
2609.04 53
2609.15 49
2609.27 45
2609.39 40
2609.50 34
2609.62 29
2609.74 25
2609.86 23
2609.97 23
2610.09 24
2610.21 25
2610.32 25
2610.44 23
2610.56 19
2610.68 15
2610.79 10
2610.91 7
2611.03 6
2611.14 7
2611.26 9
2611.38 11
2611.50 11
2611.61 8
2611.73 2
2611.85 0
2611.96 0
2612.08 0
2612.20 0
2612.32 0
2612.43 0
2612.55 16
2612.67 36
2612.78 55
2612.90 70
2613.02 80
2613.14 84
2613.25 84
2613.37 81
2613.49 78
2613.61 78
2613.72 82
2613.84 91
2613.96 102
2614.07 115
2614.19 126
2614.31 135
2614.43 140
2614.54 141
2614.66 140
2614.78 137
2614.89 134
2615.01 133
2615.13 134
2615.25 135
2615.36 136
2615.48 136
2615.60 134
2615.72 128
2615.83 117
2615.95 102
2616.07 84
2616.18 65
2616.30 47
2616.42 31
2616.54 19
2616.65 12
2616.77 9
2616.89 11
2617.01 15
2617.12 21
2617.24 28
2617.36 34
2617.47 41
2617.59 48
2617.71 55
2617.83 63
2617.94 72
2618.06 81
2618.18 91
2618.30 101
2618.41 108
2618.53 113
2618.65 114
2618.76 111
2618.88 103
2619.00 91
2619.12 76
2619.23 61
2619.35 47
2619.47 36
2619.59 30
2619.70 29
2619.82 33
2619.94 40
2620.06 49
2620.17 58
2620.29 66
2620.41 74
2620.53 83
2620.64 91
2620.76 102
2620.88 114
2620.99 127
2621.11 139
2621.23 149
2621.35 155
2621.46 157
2621.58 153
2621.70 147
2621.82 137
2621.93 127
2622.05 115
2622.17 104
2622.29 92
2622.40 79
2622.52 66
2622.64 54
2622.76 43
2622.87 37
2622.99 37
2623.11 43
2623.23 57
2623.34 75
2623.46 97
2623.58 120
2623.69 140
2623.81 155
2623.93 165
2624.05 170
2624.16 170
2624.28 166
2624.40 160
2624.52 154
2624.63 149
2624.75 146
2624.87 144
2624.99 143
2625.10 142
2625.22 140
2625.34 136
2625.46 132
2625.57 126
2625.69 122
2625.81 119
2625.93 119
2626.04 120
2626.16 122
2626.28 123
2626.40 122
2626.51 117
2626.63 110
2626.75 99
2626.87 87
2626.98 76
2627.10 65
2627.22 54
2627.34 45
2627.45 35
2627.57 26
2627.69 18
2627.81 12
2627.92 9
2628.04 12
2628.16 20
2628.28 32
2628.39 46
2628.51 60
2628.63 72
2628.75 80
2628.86 84
2628.98 85
2629.10 84
2629.22 83
2629.33 82
2629.45 81
2629.57 81
2629.69 79
2629.80 76
2629.92 71
2630.04 63
2630.16 53
2630.28 43
2630.39 35
2630.51 32
2630.63 35
2630.75 47
2630.86 67
2630.98 93
2631.10 122
2631.22 153
2631.33 182
2631.45 206
2631.57 225
2631.69 237
2631.80 243
2631.92 243
2632.04 237
2632.16 227
2632.27 211
2632.39 190
2632.51 166
2632.63 138
2632.75 109
2632.86 80
2632.98 55
2633.10 35
2633.22 23
2633.33 20
2633.45 26
2633.57 40
2633.69 60
2633.80 85
2633.92 110
2634.04 135
2634.16 158
2634.27 177
2634.39 193
2634.51 206
2634.63 216
2634.75 224
2634.86 231
2634.98 237
2635.10 245
2635.22 254
2635.33 265
2635.45 279
2635.57 295
2635.69 314
2635.80 336
2635.92 360
2636.04 388
2636.16 420
2636.28 457
2636.39 499
2636.51 544
2636.63 592
2636.75 642
2636.86 690
2636.98 735
2637.10 775
2637.22 810
2637.33 842
2637.45 872
2637.57 903
2637.69 938
2637.81 979
2637.92 1028
2638.04 1083
2638.16 1141
2638.28 1197
2638.39 1249
2638.51 1294
2638.63 1330
2638.75 1357
2638.87 1377
2638.98 1393
2639.10 1406
2639.22 1416
2639.34 1424
2639.45 1427
2639.57 1426
2639.69 1418
2639.81 1404
2639.93 1383
2640.04 1358
2640.16 1328
2640.28 1294
2640.40 1258
2640.51 1219
2640.63 1177
2640.75 1132
2640.87 1085
2640.99 1034
2641.10 982
2641.22 930
2641.34 881
2641.46 836
2641.58 798
2641.69 766
2641.81 739
2641.93 715
2642.05 694
2642.16 674
2642.28 656
2642.40 640
2642.52 629
2642.64 621
2642.75 617
2642.87 615
2642.99 613
2643.11 609
2643.23 601
2643.34 589
2643.46 574
2643.58 557
2643.70 539
2643.81 521
2643.93 503
2644.05 486
2644.17 469
2644.29 450
2644.40 432
2644.52 414
2644.64 397
2644.76 381
2644.88 366
2644.99 353
2645.11 342
2645.23 331
2645.35 322
2645.47 315
2645.58 309
2645.70 306
2645.82 304
2645.94 303
2646.05 302
2646.17 302
2646.29 302
2646.41 301
2646.53 300
2646.64 299
2646.76 297
2646.88 294
2647.00 289
2647.12 283
2647.23 275
2647.35 265
2647.47 254
2647.59 242
2647.71 231
2647.82 221
2647.94 212
2648.06 204
2648.18 197
2648.30 191
2648.41 186
2648.53 181
2648.65 177
2648.77 173
2648.89 171
2649.00 170
2649.12 169
2649.24 167
2649.36 164
2649.48 158
2649.59 148
2649.71 134
2649.83 116
2649.95 97
2650.07 79
2650.18 64
2650.30 55
2650.42 52
2650.54 54
2650.66 60
2650.77 68
2650.89 75
2651.01 80
2651.13 81
2651.25 80
2651.36 75
2651.48 68
2651.60 59
2651.72 52
2651.84 45
2651.95 42
2652.07 43
2652.19 47
2652.31 53
2652.43 61
2652.55 66
2652.66 69
2652.78 66
2652.90 59
2653.02 49
2653.14 38
2653.25 27
2653.37 18
2653.49 10
2653.61 3
2653.73 0
2653.84 0
2653.96 0
2654.08 0
2654.20 0
2654.32 0
2654.43 0
2654.55 0
2654.67 7
2654.79 23
2654.91 38
2655.03 50
2655.14 57
2655.26 60
2655.38 60
2655.50 59
2655.62 59
2655.73 63
2655.85 71
2655.97 83
2656.09 98
2656.21 113
2656.33 126
2656.44 136
2656.56 140
2656.68 141
2656.80 137
2656.92 130
2657.03 121
2657.15 111
2657.27 102
2657.39 94
2657.51 89
2657.62 86
2657.74 87
2657.86 90
2657.98 94
2658.10 98
2658.22 102
2658.33 103
2658.45 102
2658.57 99
2658.69 94
2658.81 89
2658.93 83
2659.04 78
2659.16 74
2659.28 71
2659.40 69
2659.52 67
2659.63 66
2659.75 64
2659.87 63
2659.99 61
2660.11 60
2660.23 59
2660.34 60
2660.46 65
2660.58 73
2660.70 86
2660.82 104
2660.94 126
2661.05 151
2661.17 177
2661.29 203
2661.41 226
2661.53 243
2661.65 254
2661.76 257
2661.88 251
2662.00 238
2662.12 219
2662.24 197
2662.35 173
2662.47 152
2662.59 133
2662.71 117
2662.83 105
2662.95 95
2663.06 87
2663.18 80
2663.30 75
2663.42 72
2663.54 71
2663.66 73
2663.77 77
2663.89 82
2664.01 88
2664.13 92
2664.25 95
2664.37 95
2664.48 93
2664.60 90
2664.72 87
2664.84 84
2664.96 81
2665.08 79
2665.19 78
2665.31 77
2665.43 77
2665.55 78
2665.67 79
2665.79 81
2665.90 82
2666.02 83
2666.14 82
2666.26 81
2666.38 78
2666.50 74
2666.62 70
2666.73 65
2666.85 59
2666.97 52
2667.09 46
2667.21 41
2667.33 38
2667.44 38
2667.56 42
2667.68 48
2667.80 56
2667.92 63
2668.04 68
2668.15 70
2668.27 69
2668.39 65
2668.51 61
2668.63 59
2668.75 59
2668.87 64
2668.98 73
2669.10 86
2669.22 100
2669.34 114
2669.46 126
2669.58 134
2669.69 136
2669.81 134
2669.93 127
2670.05 119
2670.17 111
2670.29 107
2670.41 107
2670.52 112
2670.64 121
2670.76 131
2670.88 142
2671.00 152
2671.12 162
2671.23 170
2671.35 178
2671.47 186
2671.59 194
2671.71 202
2671.83 208
2671.95 213
2672.06 215
2672.18 215
2672.30 213
2672.42 210
2672.54 207
2672.66 203
2672.78 200
2672.89 196
2673.01 192
2673.13 185
2673.25 178
2673.37 168
2673.49 158
2673.60 149
2673.72 141
2673.84 137
2673.96 137
2674.08 140
2674.20 148
2674.32 158
2674.43 168
2674.55 178
2674.67 186
2674.79 191
2674.91 194
2675.03 196
2675.15 197
2675.26 199
2675.38 203
2675.50 209
2675.62 218
2675.74 229
2675.86 240
2675.98 250
2676.09 259
2676.21 265
2676.33 267
2676.45 264
2676.57 257
2676.69 245
2676.81 229
2676.93 211
2677.04 193
2677.16 175
2677.28 160
2677.40 147
2677.52 137
2677.64 129
2677.76 123
2677.87 119
2677.99 117
2678.11 120
2678.23 127
2678.35 139
2678.47 156
2678.59 178
2678.70 204
2678.82 230
2678.94 254
2679.06 272
2679.18 284
2679.30 289
2679.42 287
2679.54 280
2679.65 271
2679.77 262
2679.89 255
2680.01 250
2680.13 247
2680.25 245
2680.37 243
2680.48 240
2680.60 235
2680.72 229
2680.84 222
2680.96 214
2681.08 206
2681.20 197
2681.32 189
2681.43 179
2681.55 168
2681.67 156
2681.79 143
2681.91 130
2682.03 118
2682.15 108
2682.27 101
2682.38 96
2682.50 92
2682.62 87
2682.74 79
2682.86 69
2682.98 55
2683.10 38
2683.22 21
2683.33 4
2683.45 0
2683.57 0
2683.69 0
2683.81 0
2683.93 0
2684.05 0
2684.17 0
2684.28 0
2684.40 4
2684.52 13
2684.64 24
2684.76 38
2684.88 56
2685.00 76
2685.12 98
2685.24 120
2685.35 141
2685.47 158
2685.59 171
2685.71 178
2685.83 179
2685.95 176
2686.07 168
2686.19 158
2686.30 148
2686.42 138
2686.54 130
2686.66 123
2686.78 116
2686.90 109
2687.02 101
2687.14 93
2687.26 85
2687.37 81
2687.49 80
2687.61 84
2687.73 93
2687.85 107
2687.97 124
2688.09 144
2688.21 164
2688.32 183
2688.44 200
2688.56 213
2688.68 220
2688.80 222
2688.92 217
2689.04 208
2689.16 195
2689.28 180
2689.39 165
2689.51 151
2689.63 139
2689.75 128
2689.87 119
2689.99 109
2690.11 100
2690.23 93
2690.35 87
2690.47 83
2690.58 80
2690.70 79
2690.82 79
2690.94 78
2691.06 75
2691.18 70
2691.30 64
2691.42 58
2691.54 55
2691.65 55
2691.77 60
2691.89 69
2692.01 83
2692.13 98
2692.25 113
2692.37 125
2692.49 134
2692.61 139
2692.73 141
2692.84 140
2692.96 138
2693.08 135
2693.20 133
2693.32 131
2693.44 127
2693.56 123
2693.68 116
2693.80 108
2693.91 98
2694.03 87
2694.15 76
2694.27 67
2694.39 61
2694.51 58
2694.63 59
2694.75 63
2694.87 70
2694.99 78
2695.10 86
2695.22 91
2695.34 94
2695.46 93
2695.58 91
2695.70 87
2695.82 84
2695.94 83
2696.06 86
2696.18 93
2696.30 103
2696.41 116
2696.53 132
2696.65 148
2696.77 165
2696.89 181
2697.01 195
2697.13 205
2697.25 211
2697.37 214
2697.49 213
2697.61 211
2697.72 207
2697.84 205
2697.96 205
2698.08 208
2698.20 213
2698.32 218
2698.44 225
2698.56 230
2698.68 233
2698.80 235
2698.92 234
2699.03 234
2699.15 234
2699.27 234
2699.39 234
2699.51 234
2699.63 231
2699.75 225
2699.87 215
2699.99 201
2700.11 182
2700.23 163
2700.34 143
2700.46 126
2700.58 112
2700.70 102
2700.82 96
2700.94 93
2701.06 93
2701.18 94
2701.30 96
2701.42 100
2701.54 105
2701.66 111
2701.77 117
2701.89 123
2702.01 127
2702.13 131
2702.25 132
2702.37 131
2702.49 128
2702.61 123
2702.73 115
2702.85 106
2702.97 94
2703.09 79
2703.20 64
2703.32 49
2703.44 34
2703.56 22
2703.68 12
2703.80 4
2703.92 0
2704.04 0
2704.16 0
2704.28 0
2704.40 0
2704.52 0
2704.64 0
2704.75 0
2704.87 0
2704.99 5
2705.11 14
2705.23 24
2705.35 34
2705.47 43
2705.59 50
2705.71 53
2705.83 52
2705.95 47
2706.07 39
2706.19 30
2706.30 22
2706.42 18
2706.54 17
2706.66 21
2706.78 29
2706.90 39
2707.02 50
2707.14 61
2707.26 72
2707.38 83
2707.50 94
2707.62 107
2707.74 120
2707.86 134
2707.97 148
2708.09 160
2708.21 168
2708.33 173
2708.45 174
2708.57 173
2708.69 172
2708.81 171
2708.93 172
2709.05 175
2709.17 180
2709.29 186
2709.41 191
2709.53 196
2709.65 201
2709.76 206
2709.88 211
2710.00 216
2710.12 221
2710.24 226
2710.36 230
2710.48 232
2710.60 232
2710.72 231
2710.84 229
2710.96 228
2711.08 227
2711.20 227
2711.32 227
2711.44 228
2711.56 227
2711.67 225
2711.79 221
2711.91 216
2712.03 208
2712.15 198
2712.27 188
2712.39 178
2712.51 170
2712.63 164
2712.75 162
2712.87 162
2712.99 164
2713.11 165
2713.23 164
2713.35 159
2713.47 150
2713.59 138
2713.70 126
2713.82 116
2713.94 112
2714.06 113
2714.18 120
2714.30 131
2714.42 142
2714.54 151
2714.66 156
2714.78 156
2714.90 154
2715.02 150
2715.14 148
2715.26 149
2715.38 153
2715.50 159
2715.62 164
2715.74 167
2715.85 166
2715.97 161
2716.09 152
2716.21 140
2716.33 126
2716.45 110
2716.57 95
2716.69 80
2716.81 67
2716.93 56
2717.05 49
2717.17 45
2717.29 46
2717.41 50
2717.53 55
2717.65 60
2717.77 64
2717.89 66
2718.01 67
2718.13 69
2718.24 71
2718.36 76
2718.48 83
2718.60 89
2718.72 94
2718.84 96
2718.96 92
2719.08 83
2719.20 69
2719.32 52
2719.44 35
2719.56 19
2719.68 6
2719.80 0
2719.92 0
2720.04 0
2720.16 0
2720.28 0
2720.40 7
2720.52 18
2720.64 33
2720.76 51
2720.88 70
2720.99 89
2721.11 105
2721.23 115
2721.35 119
2721.47 114
2721.59 103
2721.71 88
2721.83 71
2721.95 55
2722.07 43
2722.19 39
2722.31 42
2722.43 53
2722.55 71
2722.67 93
2722.79 117
2722.91 139
2723.03 157
2723.15 168
2723.27 172
2723.39 169
2723.51 160
2723.63 148
2723.75 136
2723.87 124
2723.99 116
2724.11 110
2724.22 107
2724.34 105
2724.46 102
2724.58 96
2724.70 88
2724.82 78
2724.94 66
2725.06 56
2725.18 47
2725.30 42
2725.42 39
2725.54 38
2725.66 38
2725.78 38
2725.90 37
2726.02 34
2726.14 30
2726.26 27
2726.38 24
2726.50 23
2726.62 23
2726.74 26
2726.86 29
2726.98 33
2727.10 37
2727.22 40
2727.34 44
2727.46 48
2727.58 54
2727.70 61
2727.82 69
2727.94 77
2728.06 83
2728.18 86
2728.30 86
2728.41 80
2728.53 71
2728.65 59
2728.77 47
2728.89 36
2729.01 28
2729.13 22
2729.25 19
2729.37 19
2729.49 21
2729.61 24
2729.73 30
2729.85 36
2729.97 42
2730.09 49
2730.21 56
2730.33 62
2730.45 67
2730.57 71
2730.69 73
2730.81 73
2730.93 70
2731.05 63
2731.17 53
2731.29 40
2731.41 25
2731.53 9
2731.65 0
2731.77 0
2731.89 0
2732.01 0
2732.13 0
2732.25 6
2732.37 23
2732.49 40
2732.61 56
2732.73 69
2732.85 77
2732.97 81
2733.09 80
2733.21 76
2733.33 69
2733.45 60
2733.57 50
2733.69 39
2733.81 28
2733.93 16
2734.05 5
2734.17 0
2734.29 0
2734.41 0
2734.53 0
2734.65 0
2734.77 0
2734.89 0
2735.01 0
2735.13 8
2735.25 21
2735.37 35
2735.49 48
2735.60 60
2735.72 69
2735.84 77
2735.96 81
2736.08 80
2736.20 75
2736.32 66
2736.44 54
2736.56 42
2736.68 32
2736.80 27
2736.92 27
2737.04 32
2737.16 40
2737.28 50
2737.40 61
2737.52 70
2737.64 76
2737.76 80
2737.88 83
2738.00 84
2738.12 85
2738.24 85
2738.36 84
2738.48 81
2738.60 75
2738.72 66
2738.84 55
2738.96 41
2739.08 28
2739.20 16
2739.32 9
2739.44 7
2739.56 10
2739.68 18
2739.80 28
2739.92 38
2740.04 48
2740.16 54
2740.28 57
2740.40 57
2740.52 54
2740.64 48
2740.76 41
2740.88 34
2741.00 28
2741.12 23
2741.24 21
2741.36 22
2741.48 26
2741.60 33
2741.72 41
2741.84 49
2741.96 56
2742.08 62
2742.20 67
2742.32 70
2742.44 73
2742.56 75
2742.68 76
2742.80 76
2742.92 75
2743.04 72
2743.16 67
2743.28 61
2743.40 57
2743.53 55
2743.65 56
2743.77 60
2743.89 66
2744.01 70
2744.13 72
2744.25 70
2744.37 66
2744.49 59
2744.61 54
2744.73 50
2744.85 50
2744.97 53
2745.09 56
2745.21 59
2745.33 60
2745.45 57
2745.57 51
2745.69 43
2745.81 34
2745.93 25
2746.05 18
2746.17 14
2746.29 12
2746.41 13
2746.53 16
2746.65 21
2746.77 26
2746.89 33
2747.01 39
2747.13 45
2747.25 51
2747.37 56
2747.49 60
2747.61 63
2747.73 64
2747.85 65
2747.97 63
2748.09 58
2748.21 51
2748.33 41
2748.45 31
2748.57 22
2748.69 17
2748.81 16
2748.93 21
2749.05 29
2749.17 38
2749.29 47
2749.41 54
2749.53 57
2749.65 57
2749.77 57
2749.89 57
2750.01 60
2750.13 65
2750.25 72
2750.37 80
2750.49 87
2750.61 92
2750.74 96
2750.86 100
2750.98 104
2751.10 111
2751.22 121
2751.34 133
2751.46 148
2751.58 162
2751.70 176
2751.82 186
2751.94 194
2752.06 197
2752.18 195
2752.30 187
2752.42 174
2752.54 157
2752.66 136
2752.78 113
2752.90 89
2753.02 67
2753.14 47
2753.26 29
2753.38 14
2753.50 2
2753.62 0
2753.74 0
2753.86 0
2753.98 0
2754.10 0
2754.22 0
2754.34 0
2754.46 0
2754.58 0
2754.70 7
2754.83 24
2754.95 47
2755.07 76
2755.19 110
2755.31 147
2755.43 183
2755.55 217
2755.67 246
2755.79 269
2755.91 285
2756.03 294
2756.15 295
2756.27 289
2756.39 277
2756.51 260
2756.63 240
2756.75 219
2756.87 199
2756.99 184
2757.11 173
2757.23 169
2757.35 169
2757.47 173
2757.59 178
2757.71 181
2757.83 180
2757.95 174
2758.08 163
2758.20 148
2758.32 131
2758.44 113
2758.56 98
2758.68 85
2758.80 76
2758.92 70
2759.04 68
2759.16 70
2759.28 76
2759.40 84
2759.52 93
2759.64 104
2759.76 115
2759.88 124
2760.00 131
2760.12 135
2760.24 136
2760.36 136
2760.48 135
2760.60 134
2760.72 135
2760.85 137
2760.97 141
2761.09 146
2761.21 151
2761.33 153
2761.45 153
2761.57 148
2761.69 140
2761.81 128
2761.93 113
2762.05 97
2762.17 82
2762.29 68
2762.41 57
2762.53 51
2762.65 52
2762.77 59
2762.89 73
2763.01 93
2763.13 116
2763.25 138
2763.38 158
2763.50 173
2763.62 181
2763.74 183
2763.86 180
2763.98 176
2764.10 173
2764.22 174
2764.34 179
2764.46 188
2764.58 200
2764.70 212
2764.82 221
2764.94 226
2765.06 227
2765.18 225
2765.30 220
2765.42 216
2765.55 213
2765.67 212
2765.79 213
2765.91 216
2766.03 220
2766.15 223
2766.27 224
2766.39 225
2766.51 224
2766.63 224
2766.75 223
2766.87 222
2766.99 222
2767.11 222
2767.23 222
2767.35 221
2767.47 219
2767.60 217
2767.72 215
2767.84 215
2767.96 216
2768.08 219
2768.20 226
2768.32 235
2768.44 244
2768.56 253
2768.68 259
2768.80 259
2768.92 254
2769.04 242
2769.16 224
2769.28 202
2769.40 179
2769.53 154
2769.65 131
2769.77 109
2769.89 89
2770.01 70
2770.13 53
2770.25 40
2770.37 31
2770.49 28
2770.61 32
2770.73 42
2770.85 57
2770.97 75
2771.09 93
2771.22 110
2771.34 123
2771.46 132
2771.58 136
2771.70 136
2771.82 134
2771.94 132
2772.06 131
2772.18 132
2772.30 136
2772.42 143
2772.54 153
2772.66 165
2772.78 177
2772.91 188
2773.03 197
2773.15 203
2773.27 207
2773.39 207
2773.51 206
2773.63 204
2773.75 203
2773.87 203
2773.99 204
2774.11 206
2774.23 207
2774.35 205
2774.47 200
2774.60 192
2774.72 181
2774.84 171
2774.96 163
2775.08 159
2775.20 159
2775.32 163
2775.44 169
2775.56 173
2775.68 176
2775.80 175
2775.92 171
2776.04 165
2776.17 159
2776.29 155
2776.41 155
2776.53 158
2776.65 165
2776.77 176
2776.89 188
2777.01 200
2777.13 209
2777.25 214
2777.37 213
2777.49 207
2777.62 198
2777.74 188
2777.86 180
2777.98 176
2778.10 176
2778.22 180
2778.34 186
2778.46 192
2778.58 197
2778.70 200
2778.82 200
2778.94 199
2779.07 197
2779.19 195
2779.31 194
2779.43 195
2779.55 198
2779.67 202
2779.79 207
2779.91 213
2780.03 217
2780.15 218
2780.27 216
2780.40 210
2780.52 202
2780.64 192
2780.76 182
2780.88 174
2781.00 169
2781.12 167
2781.24 167
2781.36 168
2781.48 169
2781.60 170
2781.73 171
2781.85 171
2781.97 172
2782.09 173
2782.21 176
2782.33 181
2782.45 187
2782.57 194
2782.69 203
2782.81 212
2782.93 223
2783.06 234
2783.18 245
2783.30 256
2783.42 265
2783.54 273
2783.66 279
2783.78 284
2783.90 287
2784.02 288
2784.14 287
2784.27 284
2784.39 280
2784.51 275
2784.63 269
2784.75 262
2784.87 256
2784.99 250
2785.11 246
2785.23 243
2785.35 239
2785.48 233
2785.60 224
2785.72 209
2785.84 189
2785.96 164
2786.08 138
2786.20 113
2786.32 93
2786.44 78
2786.56 69
2786.69 64
2786.81 64
2786.93 64
2787.05 63
2787.17 61
2787.29 57
2787.41 51
2787.53 44
2787.65 36
2787.77 28
2787.90 22
2788.02 17
2788.14 15
2788.26 17
2788.38 22
2788.50 30
2788.62 39
2788.74 49
2788.86 57
2788.99 63
2789.11 65
2789.23 65
2789.35 61
2789.47 55
2789.59 47
2789.71 38
2789.83 28
2789.95 16
2790.08 4
2790.20 0
2790.32 0
2790.44 0
2790.56 0
2790.68 0
2790.80 0
2790.92 0
2791.04 0
2791.17 11
2791.29 21
2791.41 27
2791.53 30
2791.65 28
2791.77 23
2791.89 16
2792.01 7
2792.13 0
2792.26 0
2792.38 0
2792.50 0
2792.62 0
2792.74 0
2792.86 7
2792.98 14
2793.10 21
2793.22 26
2793.35 28
2793.47 29
2793.59 28
2793.71 27
2793.83 26
2793.95 27
2794.07 29
2794.19 34
2794.32 39
2794.44 44
2794.56 48
2794.68 50
2794.80 49
2794.92 44
2795.04 36
2795.16 26
2795.29 14
2795.41 4
2795.53 0
2795.65 0
2795.77 1
2795.89 10
2796.01 22
2796.13 35
2796.26 46
2796.38 53
2796.50 56
2796.62 54
2796.74 48
2796.86 40
2796.98 32
2797.10 23
2797.22 16
2797.35 10
2797.47 6
2797.59 3
2797.71 2
2797.83 2
2797.95 2
2798.07 3
2798.20 3
2798.32 2
2798.44 0
2798.56 0
2798.68 0
2798.80 0
2798.92 0
2799.04 0
2799.17 2
2799.29 13
2799.41 27
2799.53 44
2799.65 61
2799.77 78
2799.89 92
2800.01 100
2800.14 101
2800.26 95
2800.38 83
2800.50 67
2800.62 50
2800.74 35
2800.86 23
2800.99 16
2801.11 13
2801.23 11
2801.35 11
2801.47 9
2801.59 7
2801.71 4
2801.83 1
2801.96 0
2802.08 0
2802.20 0
2802.32 0
2802.44 1
2802.56 2
2802.68 3
2802.81 2
2802.93 0
2803.05 0
2803.17 0
2803.29 0
2803.41 3
2803.53 13
2803.66 28
2803.78 44
2803.90 61
2804.02 76
2804.14 88
2804.26 96
2804.38 99
2804.51 98
2804.63 94
2804.75 87
2804.87 78
2804.99 69
2805.11 61
2805.23 56
2805.36 56
2805.48 61
2805.60 72
2805.72 88
2805.84 105
2805.96 121
2806.08 133
2806.21 139
2806.33 140
2806.45 137
2806.57 131
2806.69 127
2806.81 124
2806.93 125
2807.06 127
2807.18 130
2807.30 132
2807.42 130
2807.54 124
2807.66 112
2807.78 94
2807.91 72
2808.03 48
2808.15 24
2808.27 2
2808.39 0
2808.51 0
2808.63 0
2808.76 0
2808.88 3
2809.00 20
2809.12 38
2809.24 52
2809.36 63
2809.49 69
2809.61 72
2809.73 72
2809.85 72
2809.97 71
2810.09 70
2810.21 70
2810.34 69
2810.46 67
2810.58 65
2810.70 61
2810.82 58
2810.94 54
2811.07 51
2811.19 49
2811.31 48
2811.43 49
2811.55 50
2811.67 50
2811.80 49
2811.92 46
2812.04 40
2812.16 31
2812.28 20
2812.40 8
2812.52 0
2812.65 0
2812.77 0
2812.89 0
2813.01 0
2813.13 0
2813.25 5
2813.38 11
2813.50 15
2813.62 16
2813.74 15
2813.86 10
2813.98 4
2814.11 0
2814.23 0
2814.35 0
2814.47 0
2814.59 0
2814.71 1
2814.84 13
2814.96 27
2815.08 40
2815.20 51
2815.32 58
2815.44 61
2815.57 60
2815.69 58
2815.81 54
2815.93 51
2816.05 50
2816.17 50
2816.30 52
2816.42 55
2816.54 60
2816.66 66
2816.78 73
2816.90 79
2817.03 85
2817.15 89
2817.27 92
2817.39 91
2817.51 89
2817.63 84
2817.76 79
2817.88 74
2818.00 69
2818.12 65
2818.24 62
2818.36 60
2818.49 59
2818.61 59
2818.73 61
2818.85 67
2818.97 77
2819.09 92
2819.22 113
2819.34 138
2819.46 165
2819.58 193
2819.70 220
2819.82 244
2819.95 268
2820.07 291
2820.19 316
2820.31 346
2820.43 380
2820.56 419
2820.68 462
2820.80 505
2820.92 547
2821.04 584
2821.16 617
2821.29 645
2821.41 670
2821.53 693
2821.65 716
2821.77 740
2821.89 764
2822.02 787
2822.14 809
2822.26 826
2822.38 838
2822.50 846
2822.63 847
2822.75 843
2822.87 836
2822.99 826
2823.11 814
2823.23 802
2823.36 788
2823.48 772
2823.60 753
2823.72 731
2823.84 707
2823.97 681
2824.09 655
2824.21 634
2824.33 617
2824.45 608
2824.57 605
2824.70 607
2824.82 611
2824.94 612
2825.06 608
2825.18 598
2825.31 581
2825.43 559
2825.55 533
2825.67 505
2825.79 477
2825.92 449
2826.04 421
2826.16 392
2826.28 363
2826.40 334
2826.52 305
2826.65 277
2826.77 252
2826.89 229
2827.01 210
2827.13 194
2827.26 182
2827.38 173
2827.50 168
2827.62 167
2827.74 169
2827.87 174
2827.99 180
2828.11 186
2828.23 191
2828.35 194
2828.48 195
2828.60 193
2828.72 189
2828.84 184
2828.96 180
2829.09 175
2829.21 170
2829.33 165
2829.45 159
2829.57 149
2829.70 137
2829.82 123
2829.94 106
2830.06 89
2830.18 73
2830.30 61
2830.43 54
2830.55 51
2830.67 52
2830.79 56
2830.91 61
2831.04 65
2831.16 70
2831.28 73
2831.40 76
2831.52 79
2831.65 81
2831.77 83
2831.89 84
2832.01 83
2832.13 82
2832.26 81
2832.38 81
2832.50 82
2832.62 85
2832.74 88
2832.87 92
2832.99 96
2833.11 99
2833.23 101
2833.36 103
2833.48 103
2833.60 103
2833.72 101
2833.84 96
2833.97 89
2834.09 80
2834.21 69
2834.33 58
2834.45 49
2834.58 42
2834.70 37
2834.82 37
2834.94 40
2835.06 48
2835.19 59
2835.31 72
2835.43 87
2835.55 101
2835.67 114
2835.80 123
2835.92 129
2836.04 133
2836.16 135
2836.28 137
2836.41 140
2836.53 145
2836.65 151
2836.77 160
2836.90 168
2837.02 177
2837.14 183
2837.26 185
2837.38 182
2837.51 174
2837.63 161
2837.75 145
2837.87 127
2837.99 109
2838.12 95
2838.24 84
2838.36 77
2838.48 73
2838.61 70
2838.73 67
2838.85 63
2838.97 57
2839.09 51
2839.22 47
2839.34 46
2839.46 49
2839.58 57
2839.70 69
2839.83 85
2839.95 102
2840.07 117
2840.19 129
2840.32 136
2840.44 137
2840.56 133
2840.68 125
2840.80 115
2840.93 105
2841.05 98
2841.17 94
2841.29 91
2841.42 90
2841.54 88
2841.66 83
2841.78 76
2841.90 65
2842.03 53
2842.15 41
2842.27 28
2842.39 17
2842.52 7
2842.64 1
2842.76 0
2842.88 0
2843.00 8
2843.13 22
2843.25 43
2843.37 69
2843.49 98
2843.62 126
2843.74 152
2843.86 173
2843.98 190
2844.10 202
2844.23 210
2844.35 216
2844.47 219
2844.59 221
2844.72 221
2844.84 220
2844.96 217
2845.08 213
2845.21 207
2845.33 199
2845.45 188
2845.57 176
2845.69 163
2845.82 150
2845.94 138
2846.06 130
2846.18 125
2846.31 125
2846.43 128
2846.55 133
2846.67 139
2846.80 144
2846.92 147
2847.04 147
2847.16 145
2847.28 140
2847.41 135
2847.53 129
2847.65 125
2847.77 123
2847.90 123
2848.02 126
2848.14 130
2848.26 134
2848.39 138
2848.51 141
2848.63 142
2848.75 143
2848.88 144
2849.00 148
2849.12 152
2849.24 156
2849.36 158
2849.49 155
2849.61 147
2849.73 134
2849.85 117
2849.98 100
2850.10 86
2850.22 78
2850.34 77
2850.47 82
2850.59 93
2850.71 105
2850.83 117
2850.96 125
2851.08 129
2851.20 130
2851.32 129
2851.45 129
2851.57 129
2851.69 132
2851.81 136
2851.94 140
2852.06 143
2852.18 144
2852.30 140
2852.43 133
2852.55 123
2852.67 110
2852.79 98
2852.92 86
2853.04 76
2853.16 69
2853.28 64
2853.41 60
2853.53 57
2853.65 54
2853.77 48
2853.90 40
2854.02 29
2854.14 17
2854.26 5
2854.38 0
2854.51 0
2854.63 0
2854.75 3
2854.87 17
2855.00 33
2855.12 49
2855.24 62
2855.37 69
2855.49 72
2855.61 71
2855.73 69
2855.86 67
2855.98 66
2856.10 67
2856.22 69
2856.35 71
2856.47 73
2856.59 74
2856.71 75
2856.84 77
2856.96 80
2857.08 83
2857.20 87
2857.33 91
2857.45 94
2857.57 94
2857.69 91
2857.82 87
2857.94 83
2858.06 79
2858.18 78
2858.31 78
2858.43 79
2858.55 80
2858.67 80
2858.80 79
2858.92 75
2859.04 70
2859.16 66
2859.29 62
2859.41 61
2859.53 61
2859.65 62
2859.78 63
2859.90 63
2860.02 60
2860.15 55
2860.27 50
2860.39 46
2860.51 44
2860.64 46
2860.76 50
2860.88 57
2861.00 64
2861.13 69
2861.25 71
2861.37 70
2861.49 67
2861.62 63
2861.74 60
2861.86 58
2861.98 59
2862.11 63
2862.23 69
2862.35 77
2862.48 85
2862.60 94
2862.72 102
2862.84 110
2862.97 117
2863.09 123
2863.21 129
2863.33 134
2863.46 139
2863.58 143
2863.70 146
2863.82 150
2863.95 152
2864.07 154
2864.19 154
2864.32 152
2864.44 149
2864.56 143
2864.68 136
2864.81 128
2864.93 120
2865.05 114
2865.17 112
2865.30 114
2865.42 121
2865.54 131
2865.67 143
2865.79 154
2865.91 160
2866.03 161
2866.16 156
2866.28 144
2866.40 128
2866.52 111
2866.65 96
2866.77 85
2866.89 81
2867.02 83
2867.14 92
2867.26 105
2867.38 120
2867.51 134
2867.63 144
2867.75 150
2867.88 151
2868.00 150
2868.12 146
2868.24 140
2868.37 133
2868.49 126
2868.61 117
2868.73 109
2868.86 101
2868.98 94
2869.10 90
2869.23 89
2869.35 90
2869.47 91
2869.59 92
2869.72 92
2869.84 89
2869.96 85
2870.09 80
2870.21 74
2870.33 71
2870.45 69
2870.58 69
2870.70 73
2870.82 80
2870.95 91
2871.07 105
2871.19 121
2871.31 137
2871.44 150
2871.56 160
2871.68 165
2871.81 165
2871.93 160
2872.05 154
2872.17 146
2872.30 138
2872.42 130
2872.54 123
2872.67 117
2872.79 110
2872.91 104
2873.03 97
2873.16 92
2873.28 88
2873.40 86
2873.53 86
2873.65 88
2873.77 92
2873.89 96
2874.02 102
2874.14 108
2874.26 113
2874.39 116
2874.51 117
2874.63 117
2874.76 116
2874.88 114
2875.00 113
2875.12 113
2875.25 113
2875.37 115
2875.49 116
2875.62 116
2875.74 115
2875.86 111
2875.98 104
2876.11 96
2876.23 85
2876.35 73
2876.48 60
2876.60 46
2876.72 34
2876.85 23
2876.97 14
2877.09 8
2877.21 4
2877.34 3
2877.46 5
2877.58 7
2877.71 10
2877.83 11
2877.95 10
2878.08 7
2878.20 1
2878.32 0
2878.44 0
2878.57 0
2878.69 0
2878.81 0
2878.94 0
2879.06 0
2879.18 4
2879.31 10
2879.43 14
2879.55 17
2879.67 19
2879.80 22
2879.92 27
2880.04 36
2880.17 48
2880.29 63
2880.41 78
2880.54 93
2880.66 106
2880.78 114
2880.90 118
2881.03 118
2881.15 112
2881.27 103
2881.40 91
2881.52 78
2881.64 66
2881.77 56
2881.89 52
2882.01 53
2882.14 60
2882.26 71
2882.38 84
2882.50 97
2882.63 106
2882.75 110
2882.87 110
2883.00 107
2883.12 105
2883.24 105
2883.37 108
2883.49 116
2883.61 126
2883.74 137
2883.86 146
2883.98 151
2884.11 152
2884.23 151
2884.35 147
2884.47 142
2884.60 135
2884.72 126
2884.84 116
2884.97 104
2885.09 90
2885.21 77
2885.34 66
2885.46 60
2885.58 60
2885.71 66
2885.83 78
2885.95 91
2886.08 105
2886.20 115
2886.32 121
2886.45 121
2886.57 116
2886.69 109
2886.81 101
2886.94 94
2887.06 89
2887.18 87
2887.31 85
2887.43 84
2887.55 82
2887.68 77
2887.80 70
2887.92 61
2888.05 50
2888.17 39
2888.29 29
2888.42 21
2888.54 16
2888.66 14
2888.79 14
2888.91 16
2889.03 18
2889.16 20
2889.28 21
2889.40 23
2889.53 26
2889.65 31
2889.77 38
2889.90 46
2890.02 57
2890.14 69
2890.27 81
2890.39 92
2890.51 102
2890.63 110
2890.76 115
2890.88 118
2891.00 118
2891.13 117
2891.25 113
2891.37 109
2891.50 105
2891.62 102
2891.74 100
2891.87 101
2891.99 105
2892.11 111
2892.24 120
2892.36 131
2892.48 144
2892.61 156
2892.73 169
2892.85 179
2892.98 188
2893.10 196
2893.22 202
2893.35 208
2893.47 214
2893.59 222
2893.72 231
2893.84 241
2893.96 250
2894.09 258
2894.21 265
2894.33 270
2894.46 273
2894.58 276
2894.70 278
2894.83 279
2894.95 278
2895.07 276
2895.20 272
2895.32 266
2895.44 260
2895.57 255
2895.69 251
2895.81 248
2895.94 248
2896.06 249
2896.18 251
2896.31 254
2896.43 256
2896.55 257
2896.68 258
2896.80 256
2896.93 252
2897.05 246
2897.17 238
2897.30 228
2897.42 218
2897.54 208
2897.67 199
2897.79 192
2897.91 187
2898.04 184
2898.16 182
2898.28 182
2898.41 182
2898.53 183
2898.65 184
2898.78 183
2898.90 181
2899.02 177
2899.15 171
2899.27 163
2899.39 156
2899.52 150
2899.64 147
2899.76 145
2899.89 145
2900.01 145
2900.13 146
2900.26 146
2900.38 143
2900.50 138
2900.63 131
2900.75 123
2900.88 113
2901.00 103
2901.12 94
2901.25 87
2901.37 82
2901.49 79
2901.62 78
2901.74 78
2901.86 78
2901.99 77
2902.11 75
2902.23 71
2902.36 65
2902.48 58
2902.60 52
2902.73 46
2902.85 42
2902.98 39
2903.10 40
2903.22 45
2903.35 53
2903.47 64
2903.59 78
2903.72 94
2903.84 110
2903.96 125
2904.09 138
2904.21 149
2904.33 160
2904.46 171
2904.58 183
2904.70 195
2904.83 206
2904.95 215
2905.08 222
2905.20 225
2905.32 226
2905.45 227
2905.57 231
2905.69 237
2905.82 245
2905.94 253
2906.06 259
2906.19 259
2906.31 252
2906.43 237
2906.56 216
2906.68 191
2906.81 167
2906.93 145
2907.05 128
2907.18 117
2907.30 112
2907.42 111
2907.55 114
2907.67 118
2907.79 124
2907.92 131
2908.04 138
2908.17 146
2908.29 155
2908.41 163
2908.54 172
2908.66 179
2908.78 184
2908.91 184
2909.03 179
2909.15 168
2909.28 151
2909.40 130
2909.53 108
2909.65 88
2909.77 71
2909.90 59
2910.02 54
2910.14 53
2910.27 56
2910.39 59
2910.52 61
2910.64 60
2910.76 57
2910.89 53
2911.01 50
2911.13 51
2911.26 58
2911.38 71
2911.51 87
2911.63 105
2911.75 121
2911.88 134
2912.00 141
2912.12 142
2912.25 139
2912.37 135
2912.49 131
2912.62 130
2912.74 131
2912.87 135
2912.99 140
2913.11 145
2913.24 148
2913.36 147
2913.48 143
2913.61 137
2913.73 130
2913.86 123
2913.98 120
2914.10 120
2914.23 124
2914.35 133
2914.47 145
2914.60 159
2914.72 173
2914.85 188
2914.97 202
2915.09 215
2915.22 226
2915.34 234
2915.47 240
2915.59 243
2915.71 242
2915.84 238
2915.96 233
2916.08 226
2916.21 220
2916.33 214
2916.46 211
2916.58 208
2916.70 205
2916.83 201
2916.95 195
2917.07 186
2917.20 176
2917.32 165
2917.45 155
2917.57 149
2917.69 145
2917.82 145
2917.94 148
2918.07 154
2918.19 160
2918.31 165
2918.44 169
2918.56 171
2918.68 170
2918.81 166
2918.93 159
2919.06 151
2919.18 142
2919.30 135
2919.43 130
2919.55 128
2919.68 130
2919.80 134
2919.92 138
2920.05 142
2920.17 141
2920.30 137
2920.42 129
2920.54 118
2920.67 106
2920.79 96
2920.91 87
2921.04 82
2921.16 80
2921.29 79
2921.41 79
2921.53 80
2921.66 81
2921.78 82
2921.91 84
2922.03 86
2922.15 89
2922.28 93
2922.40 98
2922.53 104
2922.65 112
2922.77 121
2922.90 130
2923.02 138
2923.15 144
2923.27 147
2923.39 147
2923.52 146
2923.64 143
2923.77 140
2923.89 138
2924.01 138
2924.14 140
2924.26 144
2924.39 151
2924.51 161
2924.63 175
2924.76 190
2924.88 206
2925.01 221
2925.13 233
2925.25 240
2925.38 242
2925.50 240
2925.63 234
2925.75 224
2925.87 211
2926.00 195
2926.12 178
2926.25 160
2926.37 143
2926.49 129
2926.62 118
2926.74 112
2926.87 111
2926.99 112
2927.11 114
2927.24 116
2927.36 117
2927.49 118
2927.61 121
2927.73 126
2927.86 137
2927.98 153
2928.11 173
2928.23 194
2928.35 214
2928.48 228
2928.60 235
2928.73 234
2928.85 225
2928.97 210
2929.10 192
2929.22 172
2929.35 151
2929.47 129
2929.60 107
2929.72 85
2929.84 63
2929.97 43
2930.09 27
2930.22 16
2930.34 10
2930.46 12
2930.59 19
2930.71 30
2930.84 43
2930.96 56
2931.08 66
2931.21 74
2931.33 78
2931.46 79
2931.58 78
2931.71 77
2931.83 76
2931.95 78
2932.08 81
2932.20 84
2932.33 87
2932.45 87
2932.57 84
2932.70 76
2932.82 66
2932.95 53
2933.07 41
2933.20 31
2933.32 23
2933.44 18
2933.57 16
2933.69 15
2933.82 15
2933.94 14
2934.06 11
2934.19 7
2934.31 1
2934.44 0
2934.56 0
2934.69 0
2934.81 0
2934.93 0
2935.06 0
2935.18 0
2935.31 5
2935.43 16
2935.56 26
2935.68 36
2935.80 45
2935.93 54
2936.05 63
2936.18 72
2936.30 83
2936.42 96
2936.55 109
2936.67 123
2936.80 139
2936.92 155
2937.05 171
2937.17 186
2937.29 198
2937.42 206
2937.54 209
2937.67 208
2937.79 203
2937.92 195
2938.04 186
2938.16 179
2938.29 175
2938.41 174
2938.54 176
2938.66 180
2938.79 184
2938.91 188
2939.03 189
2939.16 189
2939.28 186
2939.41 182
2939.53 176
2939.66 171
2939.78 166
2939.90 161
2940.03 155
2940.15 149
2940.28 142
2940.40 133
2940.53 123
2940.65 110
2940.77 97
2940.90 84
2941.02 72
2941.15 63
2941.27 56
2941.40 52
2941.52 52
2941.65 54
2941.77 59
2941.89 64
2942.02 71
2942.14 79
2942.27 86
2942.39 93
2942.52 100
2942.64 104
2942.76 107
2942.89 107
2943.01 105
2943.14 100
2943.26 95
2943.39 90
2943.51 86
2943.64 85
2943.76 89
2943.88 96
2944.01 106
2944.13 120
2944.26 134
2944.38 147
2944.51 157
2944.63 165
2944.75 169
2944.88 170
2945.00 170
2945.13 170
2945.25 172
2945.38 175
2945.50 180
2945.63 186
2945.75 193
2945.87 198
2946.00 201
2946.12 203
2946.25 201
2946.37 198
2946.50 192
2946.62 187
2946.75 181
2946.87 177
2946.99 175
2947.12 177
2947.24 183
2947.37 192
2947.49 205
2947.62 221
2947.74 238
2947.87 255
2947.99 272
2948.12 288
2948.24 303
2948.36 316
2948.49 326
2948.61 334
2948.74 340
2948.86 343
2948.99 345
2949.11 344
2949.24 342
2949.36 339
2949.48 334
2949.61 329
2949.73 324
2949.86 321
2949.98 321
2950.11 324
2950.23 330
2950.36 339
2950.48 350
2950.61 360
2950.73 368
2950.85 373
2950.98 375
2951.10 375
2951.23 373
2951.35 371
2951.48 370
2951.60 371
2951.73 373
2951.85 376
2951.98 378
2952.10 379
2952.22 378
2952.35 374
2952.47 368
2952.60 358
2952.72 346
2952.85 332
2952.97 317
2953.10 300
2953.22 283
2953.35 266
2953.47 250
2953.60 236
2953.72 224
2953.84 215
2953.97 209
2954.09 206
2954.22 206
2954.34 208
2954.47 211
2954.59 217
2954.72 224
2954.84 231
2954.97 238
2955.09 241
2955.22 241
2955.34 237
2955.46 226
2955.59 211
2955.71 192
2955.84 173
2955.96 156
2956.09 142
2956.21 134
2956.34 131
2956.46 133
2956.59 140
2956.71 150
2956.84 162
2956.96 176
2957.09 191
2957.21 208
2957.33 227
2957.46 246
2957.58 264
2957.71 281
2957.83 293
2957.96 302
2958.08 305
2958.21 304
2958.33 301
2958.46 296
2958.58 291
2958.71 287
2958.83 284
2958.96 284
2959.08 286
2959.21 288
2959.33 291
2959.45 293
2959.58 296
2959.70 297
2959.83 298
2959.95 298
2960.08 298
2960.20 298
2960.33 297
2960.45 296
2960.58 293
2960.70 288
2960.83 282
2960.95 275
2961.08 267
2961.20 258
2961.33 249
2961.45 242
2961.58 235
2961.70 229
2961.83 224
2961.95 220
2962.07 218
2962.20 219
2962.32 222
2962.45 228
2962.57 236
2962.70 248
2962.82 261
2962.95 274
2963.07 286
2963.20 297
2963.32 306
2963.45 311
2963.57 314
2963.70 315
2963.82 315
2963.95 315
2964.07 317
2964.20 319
2964.32 324
2964.45 329
2964.57 335
2964.70 340
2964.82 343
2964.95 344
2965.07 342
2965.20 339
2965.32 334
2965.44 328
2965.57 322
2965.69 316
2965.82 311
2965.94 306
2966.07 301
2966.19 296
2966.32 292
2966.44 289
2966.57 286
2966.69 284
2966.82 282
2966.94 281
2967.07 282
2967.19 286
2967.32 291
2967.44 299
2967.57 308
2967.69 316
2967.82 321
2967.94 322
2968.07 318
2968.19 311
2968.32 300
2968.44 287
2968.57 275
2968.69 263
2968.82 251
2968.94 237
2969.07 222
2969.19 203
2969.32 182
2969.44 158
2969.57 133
2969.69 109
2969.82 88
2969.94 72
2970.07 63
2970.19 60
2970.32 63
2970.44 71
2970.57 82
2970.69 93
2970.82 103
2970.94 110
2971.07 114
2971.19 114
2971.32 112
2971.44 110
2971.57 107
2971.69 107
2971.82 109
2971.94 114
2972.07 118
2972.19 121
2972.32 120
2972.44 114
2972.57 103
2972.69 88
2972.82 71
2972.94 55
2973.07 42
2973.19 35
2973.32 35
2973.44 42
2973.57 55
2973.69 73
2973.82 94
2973.94 114
2974.07 130
2974.19 141
2974.32 146
2974.44 145
2974.57 141
2974.69 136
2974.82 133
2974.94 134
2975.07 138
2975.19 145
2975.32 152
2975.44 156
2975.57 156
2975.69 151
2975.82 141
2975.94 129
2976.07 115
2976.19 102
2976.32 92
2976.44 85
2976.57 81
2976.69 80
2976.82 82
2976.94 85
2977.07 88
2977.19 90
2977.32 91
2977.44 88
2977.57 83
2977.69 76
2977.82 68
2977.94 61
2978.07 57
2978.19 56
2978.32 59
2978.44 66
2978.57 75
2978.69 86
2978.82 96
2978.94 102
2979.07 105
2979.19 102
2979.32 95
2979.45 84
2979.57 69
2979.70 54
2979.82 38
2979.95 23
2980.07 11
2980.20 2
2980.32 0
2980.45 0
2980.57 0
2980.70 0
2980.82 0
2980.95 0
2981.07 0
2981.20 0
2981.32 0
2981.45 4
2981.57 12
2981.70 23
2981.82 37
2981.95 52
2982.07 68
2982.20 85
2982.32 100
2982.45 114
2982.57 125
2982.70 132
2982.83 136
2982.95 136
2983.08 134
2983.20 131
2983.33 129
2983.45 128
2983.58 130
2983.70 134
2983.83 139
2983.95 144
2984.08 148
2984.20 151
2984.33 155
2984.45 158
2984.58 162
2984.70 166
2984.83 170
2984.95 172
2985.08 173
2985.20 172
2985.33 171
2985.46 171
2985.58 173
2985.71 180
2985.83 190
2985.96 203
2986.08 218
2986.21 233
2986.33 247
2986.46 260
2986.58 271
2986.71 282
2986.83 294
2986.96 307
2987.08 320
2987.21 333
2987.33 345
2987.46 354
2987.59 360
2987.71 363
2987.84 362
2987.96 358
2988.09 352
2988.21 342
2988.34 331
2988.46 317
2988.59 303
2988.71 290
2988.84 279
2988.96 270
2989.09 266
2989.21 264
2989.34 264
2989.47 265
2989.59 265
2989.72 263
2989.84 260
2989.97 254
2990.09 246
2990.22 236
2990.34 225
2990.47 213
2990.59 201
2990.72 191
2990.84 183
2990.97 178
2991.10 175
2991.22 175
2991.35 176
2991.47 177
2991.60 178
2991.72 179
2991.85 181
2991.97 183
2992.10 186
2992.22 189
2992.35 192
2992.48 194
2992.60 196
2992.73 196
2992.85 197
2992.98 200
2993.10 204
2993.23 209
2993.35 215
2993.48 221
2993.60 224
2993.73 223
2993.85 219
2993.98 211
2994.11 201
2994.23 190
2994.36 180
2994.48 172
2994.61 168
2994.73 168
2994.86 171
2994.98 177
2995.11 185
2995.23 194
2995.36 203
2995.49 211
2995.61 219
2995.74 226
2995.86 233
2995.99 240
2996.11 248
2996.24 256
2996.36 263
2996.49 268
2996.62 270
2996.74 268
2996.87 262
2996.99 252
2997.12 242
2997.24 231
2997.37 222
2997.49 215
2997.62 210
2997.75 206
2997.87 202
2998.00 196
2998.12 187
2998.25 174
2998.37 159
2998.50 141
2998.62 124
2998.75 107
2998.88 94
2999.00 84
2999.13 80
2999.25 81
2999.38 86
2999.50 94
2999.63 104
2999.75 116
2999.88 126
3000.01 135
3000.13 142
3000.26 145
3000.38 146
3000.51 144
3000.63 141
3000.76 137
3000.88 134
3001.01 132
3001.14 129
3001.26 124
3001.39 117
3001.51 105
3001.64 89
3001.76 69
3001.89 49
3002.01 31
3002.14 17
3002.27 9
3002.39 8
3002.52 13
3002.64 22
3002.77 34
3002.89 47
3003.02 60
3003.15 71
3003.27 81
3003.40 90
3003.52 97
3003.65 102
3003.77 104
3003.90 104
3004.03 103
3004.15 99
3004.28 94
3004.40 88
3004.53 83
3004.65 79
3004.78 78
3004.90 81
3005.03 89
3005.16 102
3005.28 118
3005.41 137
3005.53 156
3005.66 174
3005.78 188
3005.91 197
3006.04 201
3006.16 201
3006.29 196
3006.41 188
3006.54 180
3006.66 172
3006.79 166
3006.92 162
3007.04 160
3007.17 160
3007.29 160
3007.42 159
3007.54 157
3007.67 154
3007.80 151
3007.92 147
3008.05 144
3008.17 141
3008.30 138
3008.43 135
3008.55 129
3008.68 121
3008.80 111
3008.93 100
3009.05 89
3009.18 81
3009.31 75
3009.43 73
3009.56 72
3009.68 74
3009.81 74
3009.93 74
3010.06 72
3010.19 69
3010.31 66
3010.44 63
3010.56 62
3010.69 60
3010.81 58
3010.94 53
3011.07 46
3011.19 35
3011.32 24
3011.44 12
3011.57 3
3011.70 0
3011.82 0
3011.95 1
3012.07 7
3012.20 13
3012.32 18
3012.45 19
3012.58 17
3012.70 12
3012.83 4
3012.95 0
3013.08 0
3013.21 0
3013.33 0
3013.46 0
3013.58 0
3013.71 0
3013.84 0
3013.96 4
3014.09 7
3014.21 10
3014.34 13
3014.46 18
3014.59 24
3014.72 31
3014.84 37
3014.97 41
3015.09 41
3015.22 37
3015.35 29
3015.47 20
3015.60 12
3015.72 6
3015.85 4
3015.98 6
3016.10 10
3016.23 14
3016.35 18
3016.48 20
3016.60 20
3016.73 19
3016.86 18
3016.98 19
3017.11 22
3017.23 28
3017.36 36
3017.49 46
3017.61 57
3017.74 67
3017.86 78
3017.99 87
3018.12 95
3018.24 103
3018.37 111
3018.49 120
3018.62 130
3018.75 141
3018.87 149
3019.00 155
3019.12 155
3019.25 151
3019.38 141
3019.50 128
3019.63 114
3019.75 103
3019.88 96
3020.01 92
3020.13 93
3020.26 95
3020.38 99
3020.51 102
3020.64 105
3020.76 108
3020.89 111
3021.01 117
3021.14 123
3021.27 131
3021.39 139
3021.52 144
3021.64 146
3021.77 142
3021.90 133
3022.02 121
3022.15 107
3022.27 95
3022.40 87
3022.53 84
3022.65 86
3022.78 92
3022.90 99
3023.03 106
3023.16 111
3023.28 114
3023.41 115
3023.54 116
3023.66 118
3023.79 121
3023.91 124
3024.04 128
3024.17 131
3024.29 132
3024.42 132
3024.54 131
3024.67 129
3024.80 125
3024.92 120
3025.05 113
3025.17 103
3025.30 92
3025.43 81
3025.55 72
3025.68 69
3025.80 73
3025.93 85
3026.06 102
3026.18 123
3026.31 145
3026.44 163
3026.56 176
3026.69 183
3026.81 183
3026.94 178
3027.07 169
3027.19 160
3027.32 152
3027.44 145
3027.57 140
3027.70 135
3027.82 131
3027.95 128
3028.08 126
3028.20 125
3028.33 128
3028.45 135
3028.58 146
3028.71 161
3028.83 177
3028.96 194
3029.08 208
3029.21 219
3029.34 225
3029.46 227
3029.59 223
3029.72 214
3029.84 201
3029.97 186
3030.09 169
3030.22 152
3030.35 139
3030.47 129
3030.60 125
3030.73 125
3030.85 130
3030.98 136
3031.10 141
3031.23 144
3031.36 144
3031.48 140
3031.61 134
3031.74 126
3031.86 118
3031.99 112
3032.11 108
3032.24 104
3032.37 100
3032.49 94
3032.62 87
3032.75 79
3032.87 72
3033.00 66
3033.12 66
3033.25 70
3033.38 78
3033.50 89
3033.63 100
3033.76 110
3033.88 117
3034.01 121
3034.13 121
3034.26 120
3034.39 117
3034.51 115
3034.64 113
3034.77 113
3034.89 114
3035.02 117
3035.15 120
3035.27 125
3035.40 129
3035.52 133
3035.65 134
3035.78 132
3035.90 126
3036.03 115
3036.16 100
3036.28 81
3036.41 60
3036.53 40
3036.66 24
3036.79 13
3036.91 9
3037.04 11
3037.17 18
3037.29 27
3037.42 35
3037.55 41
3037.67 44
3037.80 43
3037.92 42
3038.05 41
3038.18 43
3038.30 48
3038.43 55
3038.56 61
3038.68 65
3038.81 66
3038.94 63
3039.06 56
3039.19 47
3039.31 38
3039.44 29
3039.57 21
3039.69 13
3039.82 5
3039.95 0
3040.07 0
3040.20 0
3040.33 0
3040.45 0
3040.58 0
3040.71 0
3040.83 0
3040.96 10
3041.08 27
3041.21 45
3041.34 62
3041.46 77
3041.59 87
3041.72 94
3041.84 97
3041.97 96
3042.10 92
3042.22 86
3042.35 80
3042.48 73
3042.60 67
3042.73 61
3042.86 56
3042.98 52
3043.11 50
3043.23 51
3043.36 54
3043.49 60
3043.61 67
3043.74 74
3043.87 80
3043.99 86
3044.12 90
3044.25 93
3044.37 97
3044.50 101
3044.63 105
3044.75 111
3044.88 117
3045.01 124
3045.13 131
3045.26 137
3045.39 142
3045.51 145
3045.64 146
3045.76 144
3045.89 139
3046.02 133
3046.14 125
3046.27 117
3046.40 109
3046.52 101
3046.65 94
3046.78 88
3046.90 84
3047.03 81
3047.16 79
3047.28 78
3047.41 78
3047.54 79
3047.66 80
3047.79 80
3047.92 81
3048.04 80
3048.17 78
3048.30 73
3048.42 67
3048.55 58
3048.68 48
3048.80 36
3048.93 25
3049.06 15
3049.18 9
3049.31 6
3049.44 6
3049.56 10
3049.69 15
3049.82 19
3049.94 21
3050.07 20
3050.20 15
3050.32 8
3050.45 0
3050.58 0
3050.70 0
3050.83 0
3050.96 0
3051.08 0
3051.21 0
3051.34 0
3051.46 4
3051.59 17
3051.72 32
3051.84 46
3051.97 59
3052.10 67
3052.22 71
3052.35 70
3052.48 65
3052.60 59
3052.73 52
3052.86 47
3052.98 41
3053.11 36
3053.24 31
3053.36 25
3053.49 19
3053.62 15
3053.74 14
3053.87 15
3054.00 20
3054.12 27
3054.25 36
3054.38 45
3054.50 53
3054.63 60
3054.76 66
3054.88 70
3055.01 73
3055.14 75
3055.26 77
3055.39 77
3055.52 77
3055.64 77
3055.77 77
3055.90 78
3056.02 81
3056.15 85
3056.28 90
3056.40 99
3056.53 109
3056.66 121
3056.78 133
3056.91 143
3057.04 150
3057.16 151
3057.29 146
3057.42 135
3057.54 121
3057.67 106
3057.80 91
3057.92 79
3058.05 70
3058.18 65
3058.30 63
3058.43 62
3058.56 61
3058.69 61
3058.81 60
3058.94 59
3059.07 59
3059.19 61
3059.32 65
3059.45 71
3059.57 79
3059.70 88
3059.83 97
3059.95 105
3060.08 111
3060.21 115
3060.33 114
3060.46 111
3060.59 106
3060.71 101
3060.84 96
3060.97 93
3061.10 93
3061.22 96
3061.35 102
3061.48 109
3061.60 119
3061.73 130
3061.86 141
3061.98 153
3062.11 163
3062.24 171
3062.36 175
3062.49 176
3062.62 174
3062.74 170
3062.87 166
3063.00 161
3063.13 158
3063.25 155
3063.38 152
3063.51 148
3063.63 142
3063.76 135
3063.89 128
3064.01 121
3064.14 116
3064.27 112
3064.39 109
3064.52 108
3064.65 106
3064.78 105
3064.90 102
3065.03 100
3065.16 96
3065.28 93
3065.41 90
3065.54 89
3065.66 88
3065.79 88
3065.92 90
3066.04 91
3066.17 91
3066.30 90
3066.43 88
3066.55 83
3066.68 78
3066.81 74
3066.93 71
3067.06 70
3067.19 73
3067.31 78
3067.44 87
3067.57 98
3067.70 111
3067.82 125
3067.95 140
3068.08 157
3068.20 175
3068.33 194
3068.46 212
3068.58 230
3068.71 248
3068.84 264
3068.97 280
3069.09 295
3069.22 310
3069.35 326
3069.47 341
3069.60 357
3069.73 370
3069.85 381
3069.98 387
3070.11 387
3070.24 381
3070.36 372
3070.49 361
3070.62 351
3070.74 344
3070.87 340
3071.00 341
3071.12 344
3071.25 348
3071.38 351
3071.51 351
3071.63 347
3071.76 342
3071.89 335
3072.01 329
3072.14 325
3072.27 324
3072.40 327
3072.52 331
3072.65 337
3072.78 342
3072.90 347
3073.03 350
3073.16 354
3073.29 357
3073.41 361
3073.54 367
3073.67 373
3073.79 378
3073.92 382
3074.05 384
3074.18 382
3074.30 377
3074.43 370
3074.56 360
3074.68 349
3074.81 338
3074.94 327
3075.07 319
3075.19 312
3075.32 306
3075.45 300
3075.57 293
3075.70 284
3075.83 272
3075.96 256
3076.08 238
3076.21 218
3076.34 198
3076.46 180
3076.59 164
3076.72 152
3076.85 141
3076.97 132
3077.10 122
3077.23 112
3077.35 101
3077.48 90
3077.61 81
3077.74 76
3077.86 75
3077.99 80
3078.12 90
3078.24 103
3078.37 118
3078.50 133
3078.63 144
3078.75 151
3078.88 154
3079.01 152
3079.14 147
3079.26 140
3079.39 133
3079.52 128
3079.64 126
3079.77 126
3079.90 127
3080.03 131
3080.15 134
3080.28 136
3080.41 136
3080.53 133
3080.66 128
3080.79 121
3080.92 115
3081.04 111
3081.17 111
3081.30 116
3081.43 125
3081.55 137
3081.68 150
3081.81 161
3081.93 169
3082.06 172
3082.19 170
3082.32 164
3082.44 156
3082.57 149
3082.70 142
3082.83 136
3082.95 130
3083.08 124
3083.21 116
3083.34 106
3083.46 95
3083.59 84
3083.72 75
3083.84 68
3083.97 66
3084.10 67
3084.23 71
3084.35 75
3084.48 79
3084.61 82
3084.74 82
3084.86 80
3084.99 76
3085.12 73
3085.25 70
3085.37 68
3085.50 67
3085.63 65
3085.75 62
3085.88 56
3086.01 48
3086.14 40
3086.26 33
3086.39 30
3086.52 34
3086.65 45
3086.77 64
3086.90 86
3087.03 110
3087.16 128
3087.28 140
3087.41 142
3087.54 137
3087.67 126
3087.79 114
3087.92 105
3088.05 102
3088.18 103
3088.30 108
3088.43 113
3088.56 117
3088.68 118
3088.81 114
3088.94 108
3089.07 101
3089.19 94
3089.32 88
3089.45 83
3089.58 77
3089.70 69
3089.83 59
3089.96 48
3090.09 38
3090.21 31
3090.34 29
3090.47 32
3090.60 42
3090.72 56
3090.85 71
3090.98 85
3091.11 95
3091.23 100
3091.36 100
3091.49 97
3091.62 90
3091.74 82
3091.87 74
3092.00 67
3092.13 60
3092.25 52
3092.38 45
3092.51 38
3092.64 31
3092.76 26
3092.89 22
3093.02 21
3093.15 24
3093.27 31
3093.40 41
3093.53 55
3093.66 71
3093.78 87
3093.91 104
3094.04 118
3094.17 130
3094.29 139
3094.42 145
3094.55 149
3094.68 151
3094.80 154
3094.93 156
3095.06 158
3095.19 159
3095.31 158
3095.44 155
3095.57 150
3095.70 144
3095.82 138
3095.95 132
3096.08 126
3096.21 121
3096.34 117
3096.46 112
3096.59 106
3096.72 98
3096.85 89
3096.97 81
3097.10 74
3097.23 69
3097.36 67
3097.48 69
3097.61 72
3097.74 77
3097.87 81
3097.99 84
3098.12 86
3098.25 87
3098.38 86
3098.50 84
3098.63 82
3098.76 79
3098.89 76
3099.01 71
3099.14 64
3099.27 55
3099.40 45
3099.53 36
3099.65 28
3099.78 22
3099.91 18
3100.04 17
3100.16 18
3100.29 20
3100.42 22
3100.55 23
3100.67 24
3100.80 24
3100.93 23
3101.06 21
3101.19 17
3101.31 12
3101.44 5
3101.57 0
3101.70 0
3101.82 0
3101.95 0
3102.08 0
3102.21 0
3102.33 0
3102.46 0
3102.59 3
3102.72 13
3102.85 23
3102.97 34
3103.10 44
3103.23 53
3103.36 61
3103.48 67
3103.61 71
3103.74 74
3103.87 77
3103.99 80
3104.12 84
3104.25 88
3104.38 93
3104.51 97
3104.63 99
3104.76 100
3104.89 99
3105.02 96
3105.14 91
3105.27 85
3105.40 79
3105.53 74
3105.66 69
3105.78 65
3105.91 63
3106.04 62
3106.17 65
3106.29 70
3106.42 77
3106.55 87
3106.68 97
3106.81 106
3106.93 113
3107.06 116
3107.19 115
3107.32 112
3107.44 108
3107.57 105
3107.70 104
3107.83 105
3107.96 107
3108.08 110
3108.21 112
3108.34 115
3108.47 118
3108.60 125
3108.72 134
3108.85 146
3108.98 159
3109.11 173
3109.23 184
3109.36 193
3109.49 199
3109.62 202
3109.75 203
3109.87 203
3110.00 204
3110.13 203
3110.26 203
3110.39 201
3110.51 200
3110.64 199
3110.77 199
3110.90 201
3111.02 204
3111.15 209
3111.28 213
3111.41 216
3111.54 217
3111.66 216
3111.79 213
3111.92 208
3112.05 202
3112.18 195
3112.30 189
3112.43 183
3112.56 177
3112.69 173
3112.82 171
3112.94 170
3113.07 170
3113.20 168
3113.33 165
3113.46 159
3113.58 149
3113.71 135
3113.84 119
3113.97 101
3114.09 86
3114.22 74
3114.35 68
3114.48 69
3114.61 77
3114.73 89
3114.86 105
3114.99 121
3115.12 136
3115.25 150
3115.37 162
3115.50 172
3115.63 180
3115.76 186
3115.89 189
3116.01 191
3116.14 192
3116.27 195
3116.40 199
3116.53 208
3116.65 220
3116.78 235
3116.91 250
3117.04 262
3117.17 268
3117.29 268
3117.42 260
3117.55 246
3117.68 228
3117.81 209
3117.93 190
3118.06 173
3118.19 159
3118.32 149
3118.45 142
3118.57 139
3118.70 139
3118.83 141
3118.96 144
3119.09 148
3119.21 150
3119.34 150
3119.47 148
3119.60 143
3119.73 135
3119.86 126
3119.98 115
3120.11 103
3120.24 92
3120.37 81
3120.50 70
3120.62 61
3120.75 54
3120.88 50
3121.01 49
3121.14 53
3121.26 61
3121.39 72
3121.52 87
3121.65 104
3121.78 123
3121.90 143
3122.03 164
3122.16 183
3122.29 201
3122.42 216
3122.55 227
3122.67 235
3122.80 237
3122.93 234
3123.06 227
3123.19 214
3123.31 199
3123.44 181
3123.57 164
3123.70 149
3123.83 138
3123.95 131
3124.08 128
3124.21 127
3124.34 128
3124.47 130
3124.60 130
3124.72 128
3124.85 124
3124.98 118
3125.11 111
3125.24 105
3125.36 100
3125.49 96
3125.62 96
3125.75 97
3125.88 99
3126.01 101
3126.13 103
3126.26 103
3126.39 103
3126.52 104
3126.65 106
3126.77 109
3126.90 113
3127.03 117
3127.16 118
3127.29 114
3127.42 105
3127.54 91
3127.67 72
3127.80 52
3127.93 32
3128.06 16
3128.19 6
3128.31 4
3128.44 8
3128.57 19
3128.70 34
3128.83 52
3128.95 69
3129.08 84
3129.21 95
3129.34 100
3129.47 100
3129.60 95
3129.72 87
3129.85 77
3129.98 70
3130.11 65
3130.24 65
3130.37 70
3130.49 79
3130.62 92
3130.75 104
3130.88 115
3131.01 121
3131.14 124
3131.26 121
3131.39 116
3131.52 109
3131.65 102
3131.78 98
3131.91 99
3132.03 103
3132.16 110
3132.29 119
3132.42 127
3132.55 134
3132.68 139
3132.80 142
3132.93 146
3133.06 150
3133.19 158
3133.32 169
3133.45 181
3133.57 195
3133.70 207
3133.83 216
3133.96 221
3134.09 223
3134.22 224
3134.34 225
3134.47 227
3134.60 230
3134.73 232
3134.86 232
3134.99 229
3135.11 222
3135.24 210
3135.37 194
3135.50 178
3135.63 162
3135.76 148
3135.88 139
3136.01 133
3136.14 132
3136.27 135
3136.40 140
3136.53 147
3136.65 152
3136.78 155
3136.91 155
3137.04 149
3137.17 138
3137.30 123
3137.43 104
3137.55 83
3137.68 62
3137.81 41
3137.94 22
3138.07 6
3138.20 0
3138.32 0
3138.45 0
3138.58 0
3138.71 0
3138.84 0
3138.97 0
3139.10 0
3139.22 4
3139.35 16
3139.48 28
3139.61 37
3139.74 43
3139.87 46
3139.99 46
3140.12 44
3140.25 41
3140.38 39
3140.51 37
3140.64 35
3140.77 32
3140.89 28
3141.02 23
3141.15 17
3141.28 10
3141.41 4
3141.54 0
3141.66 0
3141.79 0
3141.92 0
3142.05 0
3142.18 0
3142.31 0
3142.44 0
3142.56 0
3142.69 0
3142.82 0
3142.95 7
3143.08 17
3143.21 28
3143.34 39
3143.46 49
3143.59 56
3143.72 61
3143.85 65
3143.98 67
3144.11 69
3144.24 69
3144.36 69
3144.49 68
3144.62 67
3144.75 65
3144.88 64
3145.01 63
3145.14 62
3145.26 60
3145.39 58
3145.52 55
3145.65 51
3145.78 48
3145.91 46
3146.04 48
3146.16 53
3146.29 60
3146.42 69
3146.55 77
3146.68 84
3146.81 89
3146.94 92
3147.06 94
3147.19 95
3147.32 94
3147.45 93
3147.58 91
3147.71 89
3147.84 86
3147.97 84
3148.09 82
3148.22 81
3148.35 79
3148.48 76
3148.61 72
3148.74 65
3148.87 57
3148.99 48
3149.12 41
3149.25 36
3149.38 36
3149.51 40
3149.64 47
3149.77 56
3149.90 64
3150.02 69
3150.15 73
3150.28 75
3150.41 76
3150.54 77
3150.67 81
3150.80 86
3150.92 91
3151.05 97
3151.18 100
3151.31 101
3151.44 101
3151.57 101
3151.70 103
3151.83 107
3151.95 113
3152.08 119
3152.21 123
3152.34 123
3152.47 116
3152.60 105
3152.73 91
3152.86 77
3152.98 65
3153.11 57
3153.24 53
3153.37 50
3153.50 46
3153.63 41
3153.76 32
3153.89 20
3154.01 7
3154.14 0
3154.27 0
3154.40 0
3154.53 0
3154.66 0
3154.79 0
3154.92 0
3155.04 0
3155.17 6
3155.30 21
3155.43 35
3155.56 45
3155.69 52
3155.82 57
3155.95 60
3156.08 65
3156.20 71
3156.33 81
3156.46 92
3156.59 103
3156.72 112
3156.85 118
3156.98 120
3157.11 120
3157.23 118
3157.36 116
3157.49 117
3157.62 119
3157.75 123
3157.88 129
3158.01 135
3158.14 141
3158.27 145
3158.39 147
3158.52 149
3158.65 149
3158.78 148
3158.91 146
3159.04 143
3159.17 140
3159.30 137
3159.43 133
3159.55 128
3159.68 124
3159.81 118
3159.94 113
3160.07 107
3160.20 101
3160.33 97
3160.46 95
3160.59 95
3160.71 98
3160.84 104
3160.97 113
3161.10 123
3161.23 135
3161.36 146
3161.49 155
3161.62 162
3161.75 163
3161.87 159
3162.00 151
3162.13 138
3162.26 125
3162.39 111
3162.52 99
3162.65 91
3162.78 88
3162.91 90
3163.03 94
3163.16 101
3163.29 107
3163.42 112
3163.55 114
3163.68 113
3163.81 108
3163.94 102
3164.07 97
3164.20 93
3164.32 92
3164.45 95
3164.58 100
3164.71 107
3164.84 114
3164.97 118
3165.10 119
3165.23 115
3165.36 107
3165.49 95
3165.61 80
3165.74 64
3165.87 48
3166.00 37
3166.13 29
3166.26 28
3166.39 31
3166.52 39
3166.65 48
3166.78 56
3166.90 62
3167.03 63
3167.16 60
3167.29 55
3167.42 49
3167.55 44
3167.68 43
3167.81 47
3167.94 56
3168.07 68
3168.19 82
3168.32 95
3168.45 104
3168.58 109
3168.71 109
3168.84 107
3168.97 102
3169.10 98
3169.23 95
3169.36 93
3169.49 93
3169.61 92
3169.74 89
3169.87 84
3170.00 77
3170.13 67
3170.26 57
3170.39 45
3170.52 35
3170.65 26
3170.78 20
3170.91 15
3171.03 13
3171.16 12
3171.29 12
3171.42 13
3171.55 15
3171.68 16
3171.81 18
3171.94 20
3172.07 23
3172.20 27
3172.33 33
3172.46 41
3172.58 52
3172.71 64
3172.84 78
3172.97 93
3173.10 110
3173.23 127
3173.36 145
3173.49 161
3173.62 175
3173.75 187
3173.88 194
3174.01 197
3174.13 197
3174.26 195
3174.39 194
3174.52 193
3174.65 193
3174.78 195
3174.91 198
3175.04 200
3175.17 202
3175.30 202
3175.43 202
3175.56 201
3175.68 199
3175.81 196
3175.94 190
3176.07 181
3176.20 168
3176.33 151
3176.46 133
3176.59 115
3176.72 98
3176.85 86
3176.98 78
3177.11 75
3177.24 76
3177.36 78
3177.49 81
3177.62 83
3177.75 83
3177.88 79
3178.01 73
3178.14 67
3178.27 60
3178.40 56
3178.53 54
3178.66 53
3178.79 54
3178.92 55
3179.05 55
3179.17 52
3179.30 49
3179.43 45
3179.56 43
3179.69 44
3179.82 48
3179.95 55
3180.08 64
3180.21 74
3180.34 82
3180.47 89
3180.60 92
3180.73 95
3180.86 96
3180.98 97
3181.11 100
3181.24 103
3181.37 108
3181.50 115
3181.63 123
3181.76 132
3181.89 143
3182.02 153
3182.15 161
3182.28 167
3182.41 169
3182.54 166
3182.67 159
3182.80 147
3182.92 131
3183.05 112
3183.18 91
3183.31 71
3183.44 53
3183.57 37
3183.70 24
3183.83 16
3183.96 13
3184.09 13
3184.22 17
3184.35 24
3184.48 33
3184.61 43
3184.74 53
3184.87 64
3184.99 74
3185.12 84
3185.25 94
3185.38 103
3185.51 112
3185.64 120
3185.77 126
3185.90 130
3186.03 132
3186.16 131
3186.29 129
3186.42 125
3186.55 120
3186.68 117
3186.81 116
3186.94 117
3187.07 121
3187.19 129
3187.32 138
3187.45 149
3187.58 160
3187.71 169
3187.84 178
3187.97 184
3188.10 188
3188.23 191
3188.36 191
3188.49 190
3188.62 187
3188.75 181
3188.88 173
3189.01 163
3189.14 151
3189.27 138
3189.40 125
3189.53 114
3189.65 105
3189.78 99
3189.91 96
3190.04 96
3190.17 98
3190.30 103
3190.43 109
3190.56 118
3190.69 128
3190.82 138
3190.95 149
3191.08 159
3191.21 167
3191.34 175
3191.47 179
3191.60 181
3191.73 179
3191.86 172
3191.99 162
3192.12 148
3192.25 132
3192.37 114
3192.50 98
3192.63 83
3192.76 71
3192.89 60
3193.02 50
3193.15 41
3193.28 30
3193.41 19
3193.54 8
3193.67 0
3193.80 0
3193.93 0
3194.06 0
3194.19 0
3194.32 0
3194.45 0
3194.58 0
3194.71 0
3194.84 5
3194.97 16
3195.10 28
3195.23 41
3195.36 53
3195.48 61
3195.61 65
3195.74 64
3195.87 59
3196.00 50
3196.13 39
3196.26 30
3196.39 24
3196.52 22
3196.65 24
3196.78 30
3196.91 39
3197.04 48
3197.17 54
3197.30 57
3197.43 55
3197.56 49
3197.69 40
3197.82 31
3197.95 23
3198.08 19
3198.21 21
3198.34 27
3198.47 36
3198.60 48
3198.73 59
3198.86 69
3198.99 76
3199.12 80
3199.24 83
3199.37 84
3199.50 84
3199.63 84
3199.76 85
3199.89 88
3200.02 93
3200.15 103
3200.28 117
3200.41 135
3200.54 154
3200.67 174
3200.80 190
3200.93 200
3201.06 204
3201.19 201
3201.32 194
3201.45 184
3201.58 174
3201.71 168
3201.84 167
3201.97 170
3202.10 177
3202.23 187
3202.36 197
3202.49 206
3202.62 211
3202.75 214
3202.88 212
3203.01 207
3203.14 200
3203.27 190
3203.40 180
3203.53 169
3203.66 158
3203.79 148
3203.92 140
3204.05 134
3204.17 129
3204.30 126
3204.43 125
3204.56 124
3204.69 123
3204.82 122
3204.95 118
3205.08 113
3205.21 106
3205.34 97
3205.47 87
3205.60 77
3205.73 68
3205.86 61
3205.99 57
3206.12 55
3206.25 55
3206.38 55
3206.51 56
3206.64 53
3206.77 48
3206.90 38
3207.03 25
3207.16 9
3207.29 0
3207.42 0
3207.55 0
3207.68 0
3207.81 0
3207.94 0
3208.07 0
3208.20 0
3208.33 7
3208.46 19
3208.59 33
3208.72 48
3208.85 64
3208.98 80
3209.11 94
3209.24 105
3209.37 112
3209.50 115
3209.63 117
3209.76 119
3209.89 124
3210.02 131
3210.15 140
3210.28 149
3210.41 156
3210.54 159
3210.67 157
3210.80 153
3210.93 148
3211.06 145
3211.19 146
3211.32 151
3211.45 159
3211.58 167
3211.71 173
3211.84 174
3211.97 167
3212.10 155
3212.23 138
3212.36 119
3212.49 101
3212.62 86
3212.75 76
3212.88 72
3213.01 73
3213.14 77
3213.27 85
3213.40 94
3213.53 105
3213.66 117
3213.79 131
3213.92 147
3214.05 166
3214.18 185
3214.31 206
3214.44 225
3214.57 241
3214.70 255
3214.83 265
3214.96 272
3215.09 277
3215.22 281
3215.35 284
3215.48 288
3215.61 291
3215.74 294
3215.87 297
3216.00 299
3216.13 300
3216.26 299
3216.39 296
3216.52 292
3216.65 285
3216.78 277
3216.91 266
3217.04 254
3217.17 243
3217.30 232
3217.43 222
3217.56 214
3217.69 208
3217.82 204
3217.95 202
3218.08 203
3218.21 205
3218.34 208
3218.47 211
3218.60 212
3218.73 212
3218.86 208
3218.99 202
3219.12 193
3219.25 181
3219.38 169
3219.51 158
3219.64 150
3219.77 146
3219.90 147
3220.03 154
3220.16 166
3220.29 182
3220.42 200
3220.55 218
3220.68 234
3220.81 246
3220.94 254
3221.07 256
3221.20 253
3221.33 245
3221.46 234
3221.59 221
3221.72 207
3221.85 195
3221.98 184
3222.11 175
3222.24 168
3222.37 163
3222.50 160
3222.63 158
3222.76 158
3222.89 159
3223.02 161
3223.15 164
3223.28 168
3223.41 173
3223.54 178
3223.67 183
3223.80 186
3223.93 188
3224.06 189
3224.19 189
3224.32 188
3224.45 186
3224.58 185
3224.71 183
3224.84 181
3224.97 180
3225.11 178
3225.24 175
3225.37 172
3225.50 167
3225.63 163
3225.76 158
3225.89 155
3226.02 155
3226.15 158
3226.28 165
3226.41 176
3226.54 191
3226.67 207
3226.80 224
3226.93 240
3227.06 252
3227.19 262
3227.32 269
3227.45 274
3227.58 278
3227.71 281
3227.84 286
3227.97 290
3228.10 293
3228.23 295
3228.36 297
3228.49 296
3228.62 296
3228.75 295
3228.88 295
3229.01 296
3229.14 298
3229.27 300
3229.40 303
3229.53 306
3229.66 310
3229.79 314
3229.92 318
3230.06 323
3230.19 326
3230.32 329
3230.45 329
3230.58 328
3230.71 325
3230.84 320
3230.97 314
3231.10 307
3231.23 299
3231.36 290
3231.49 282
3231.62 273
3231.75 266
3231.88 260
3232.01 257
3232.14 258
3232.27 261
3232.40 269
3232.53 279
3232.66 291
3232.79 304
3232.92 316
3233.05 325
3233.18 330
3233.31 331
3233.44 327
3233.57 318
3233.70 304
3233.84 286
3233.97 265
3234.10 245
3234.23 225
3234.36 207
3234.49 194
3234.62 184
3234.75 177
3234.88 172
3235.01 166
3235.14 159
3235.27 150
3235.40 139
3235.53 128
3235.66 117
3235.79 108
3235.92 102
3236.05 99
3236.18 98
3236.31 99
3236.44 99
3236.57 97
3236.70 93
3236.83 84
3236.97 73
3237.10 61
3237.23 47
3237.36 36
3237.49 26
3237.62 21
3237.75 18
3237.88 18
3238.01 20
3238.14 23
3238.27 26
3238.40 28
3238.53 30
3238.66 32
3238.79 36
3238.92 42
3239.05 49
3239.18 59
3239.31 70
3239.44 80
3239.57 87
3239.71 91
3239.84 90
3239.97 85
3240.10 76
3240.23 66
3240.36 56
3240.49 47
3240.62 42
3240.75 39
3240.88 38
3241.01 39
3241.14 39
3241.27 40
3241.40 40
3241.53 39
3241.66 37
3241.79 34
3241.92 30
3242.05 23
3242.19 16
3242.32 8
3242.45 1
3242.58 0
3242.71 0
3242.84 0
3242.97 0
3243.10 0
3243.23 0
3243.36 0
3243.49 0
3243.62 0
3243.75 4
3243.88 12
3244.01 23
3244.14 36
3244.27 49
3244.41 61
3244.54 71
3244.67 77
3244.80 78
3244.93 76
3245.06 70
3245.19 64
3245.32 57
3245.45 52
3245.58 49
3245.71 49
3245.84 50
3245.97 53
3246.10 58
3246.23 65
3246.36 73
3246.50 81
3246.63 90
3246.76 99
3246.89 105
3247.02 110
3247.15 112
3247.28 111
3247.41 108
3247.54 103
3247.67 95
3247.80 85
3247.93 72
3248.06 56
3248.19 36
3248.32 14
3248.46 0
3248.59 0
3248.72 0
3248.85 0
3248.98 0
3249.11 0
3249.24 0
3249.37 15
3249.50 30
3249.63 40
3249.76 45
3249.89 44
3250.02 40
3250.15 35
3250.29 31
3250.42 30
3250.55 32
3250.68 35
3250.81 39
3250.94 42
3251.07 44
3251.20 43
3251.33 40
3251.46 36
3251.59 33
3251.72 34
3251.85 37
3251.98 44
3252.12 54
3252.25 65
3252.38 76
3252.51 84
3252.64 88
3252.77 88
3252.90 84
3253.03 77
3253.16 68
3253.29 59
3253.42 51
3253.55 45
3253.68 41
3253.82 38
3253.95 36
3254.08 34
3254.21 30
3254.34 25
3254.47 19
3254.60 15
3254.73 14
3254.86 18
3254.99 28
3255.12 43
3255.25 61
3255.39 79
3255.52 94
3255.65 103
3255.78 105
3255.91 101
3256.04 94
3256.17 83
3256.30 72
3256.43 59
3256.56 46
3256.69 30
3256.82 13
3256.96 0
3257.09 0
3257.22 0
3257.35 0
3257.48 0
3257.61 0
3257.74 0
3257.87 0
3258.00 8
3258.13 20
3258.26 30
3258.39 38
3258.53 45
3258.66 53
3258.79 60
3258.92 67
3259.05 73
3259.18 77
3259.31 79
3259.44 80
3259.57 81
3259.70 83
3259.83 87
3259.97 94
3260.10 104
3260.23 117
3260.36 132
3260.49 146
3260.62 157
3260.75 165
3260.88 169
3261.01 169
3261.14 165
3261.28 159
3261.41 152
3261.54 148
3261.67 146
3261.80 147
3261.93 151
3262.06 157
3262.19 163
3262.32 170
3262.45 176
3262.58 182
3262.72 187
3262.85 194
3262.98 202
3263.11 211
3263.24 222
3263.37 235
3263.50 248
3263.63 260
3263.76 270
3263.89 274
3264.03 272
3264.16 264
3264.29 249
3264.42 230
3264.55 209
3264.68 188
3264.81 168
3264.94 152
3265.07 138
3265.20 127
3265.34 119
3265.47 112
3265.60 108
3265.73 107
3265.86 109
3265.99 114
3266.12 123
3266.25 133
3266.38 143
3266.51 153
3266.65 161
3266.78 166
3266.91 167
3267.04 166
3267.17 162
3267.30 155
3267.43 146
3267.56 137
3267.69 126
3267.83 116
3267.96 107
3268.09 100
3268.22 94
3268.35 89
3268.48 86
3268.61 84
3268.74 82
3268.87 81
3269.01 80
3269.14 81
3269.27 84
3269.40 89
3269.53 94
3269.66 100
3269.79 105
3269.92 109
3270.05 111
3270.19 112
3270.32 113
3270.45 113
3270.58 115
3270.71 117
3270.84 121
3270.97 125
3271.10 129
3271.23 132
3271.37 135
3271.50 136
3271.63 137
3271.76 139
3271.89 140
3272.02 143
3272.15 147
3272.28 153
3272.41 159
3272.55 165
3272.68 170
3272.81 174
3272.94 175
3273.07 173
3273.20 168
3273.33 162
3273.46 155
3273.60 149
3273.73 145
3273.86 144
3273.99 146
3274.12 149
3274.25 151
3274.38 152
3274.51 149
3274.64 144
3274.78 135
3274.91 124
3275.04 114
3275.17 104
3275.30 97
3275.43 91
3275.56 88
3275.69 87
3275.83 88
3275.96 92
3276.09 98
3276.22 106
3276.35 114
3276.48 122
3276.61 128
3276.74 132
3276.88 134
3277.01 136
3277.14 138
3277.27 141
3277.40 147
3277.53 153
3277.66 157
3277.79 157
3277.93 152
3278.06 140
3278.19 123
3278.32 103
3278.45 82
3278.58 65
3278.71 52
3278.84 43
3278.98 40
3279.11 39
3279.24 41
3279.37 45
3279.50 48
3279.63 52
3279.76 54
3279.90 55
3280.03 55
3280.16 53
3280.29 49
3280.42 44
3280.55 39
3280.68 36
3280.81 35
3280.95 35
3281.08 37
3281.21 39
3281.34 40
3281.47 41
3281.60 39
3281.73 35
3281.87 29
3282.00 21
3282.13 11
3282.26 0
3282.39 0
3282.52 0
3282.65 0
3282.78 0
3282.92 0
3283.05 0
3283.18 0
3283.31 4
3283.44 15
3283.57 23
3283.70 28
3283.84 32
3283.97 33
3284.10 34
3284.23 36
3284.36 39
3284.49 42
3284.62 45
3284.76 47
3284.89 49
3285.02 49
3285.15 50
3285.28 51
3285.41 53
3285.54 56
3285.68 60
3285.81 65
3285.94 72
3286.07 80
3286.20 90
3286.33 102
3286.46 115
3286.60 128
3286.73 138
3286.86 144
3286.99 146
3287.12 144
3287.25 139
3287.38 132
3287.52 126
3287.65 120
3287.78 115
3287.91 111
3288.04 108
3288.17 105
3288.30 101
3288.44 98
3288.57 95
3288.70 91
3288.83 89
3288.96 86
3289.09 84
3289.23 84
3289.36 87
3289.49 95
3289.62 108
3289.75 127
3289.88 151
3290.01 178
3290.15 204
3290.28 227
3290.41 243
3290.54 252
3290.67 254
3290.80 251
3290.94 245
3291.07 239
3291.20 234
3291.33 232
3291.46 232
3291.59 234
3291.72 236
3291.86 236
3291.99 234
3292.12 229
3292.25 222
3292.38 212
3292.51 202
3292.65 191
3292.78 181
3292.91 174
3293.04 169
3293.17 166
3293.30 164
3293.43 163
3293.57 162
3293.70 160
3293.83 159
3293.96 158
3294.09 160
3294.22 164
3294.36 169
3294.49 173
3294.62 173
3294.75 168
3294.88 158
3295.01 144
3295.15 127
3295.28 111
3295.41 97
3295.54 87
3295.67 80
3295.80 74
3295.94 67
3296.07 58
3296.20 48
3296.33 35
3296.46 23
3296.59 12
3296.73 4
3296.86 0
3296.99 0
3297.12 0
3297.25 0
3297.38 0
3297.52 0
3297.65 0
3297.78 0
3297.91 0
3298.04 1
3298.17 10
3298.31 21
3298.44 32
3298.57 42
3298.70 49
3298.83 55
3298.96 58
3299.10 61
3299.23 64
3299.36 69
3299.49 74
3299.62 82
3299.75 90
3299.89 100
3300.02 109
3300.15 117
3300.28 124
3300.41 128
3300.54 131
3300.68 131
3300.81 128
3300.94 122
3301.07 114
3301.20 103
3301.33 91
3301.47 79
3301.60 68
3301.73 60
3301.86 56
3301.99 57
3302.13 62
3302.26 70
3302.39 79
3302.52 87
3302.65 91
3302.78 92
3302.92 89
3303.05 84
3303.18 76
3303.31 69
3303.44 63
3303.57 57
3303.71 52
3303.84 46
3303.97 41
3304.10 35
3304.23 29
3304.37 24
3304.50 20
3304.63 18
3304.76 19
3304.89 21
3305.02 25
3305.16 29
3305.29 34
3305.42 39
3305.55 44
3305.68 51
3305.82 59
3305.95 68
3306.08 79
3306.21 90
3306.34 101
3306.47 110
3306.61 116
3306.74 119
3306.87 119
3307.00 116
3307.13 112
3307.27 107
3307.40 102
3307.53 97
3307.66 93
3307.79 91
3307.93 90
3308.06 90
3308.19 93
3308.32 99
3308.45 106
3308.58 114
3308.72 121
3308.85 126
3308.98 126
3309.11 123
3309.24 116
3309.38 106
3309.51 94
3309.64 80
3309.77 65
3309.90 49
3310.04 34
3310.17 19
3310.30 5
3310.43 0
3310.56 0
3310.70 0
3310.83 0
3310.96 0
3311.09 0
3311.22 0
3311.36 0
3311.49 5
3311.62 10
3311.75 15
3311.88 19
3312.01 21
3312.15 23
3312.28 24
3312.41 24
3312.54 25
3312.67 27
3312.81 30
3312.94 33
3313.07 36
3313.20 39
3313.33 43
3313.47 48
3313.60 55
3313.73 63
3313.86 73
3313.99 83
3314.13 94
3314.26 105
3314.39 115
3314.52 123
3314.65 129
3314.79 133
3314.92 135
3315.05 134
3315.18 130
3315.31 122
3315.45 112
3315.58 101
3315.71 89
3315.84 79
3315.97 73
3316.11 71
3316.24 75
3316.37 84
3316.50 97
3316.63 113
3316.77 130
3316.90 147
3317.03 163
3317.16 176
3317.30 186
3317.43 192
3317.56 195
3317.69 194
3317.82 191
3317.96 187
3318.09 184
3318.22 183
3318.35 183
3318.48 185
3318.62 188
3318.75 192
3318.88 195
3319.01 198
3319.14 199
3319.28 198
3319.41 194
3319.54 189
3319.67 180
3319.80 170
3319.94 160
3320.07 149
3320.20 141
3320.33 134
3320.47 131
3320.60 131
3320.73 134
3320.86 138
3320.99 143
3321.13 148
3321.26 153
3321.39 157
3321.52 160
3321.65 164
3321.79 167
3321.92 172
3322.05 178
3322.18 184
3322.32 189
3322.45 194
3322.58 195
3322.71 192
3322.84 184
3322.98 174
3323.11 162
3323.24 150
3323.37 140
3323.51 133
3323.64 131
3323.77 132
3323.90 134
3324.03 138
3324.17 141
3324.30 142
3324.43 141
3324.56 138
3324.69 135
3324.83 133
3324.96 132
3325.09 134
3325.22 136
3325.36 137
3325.49 138
3325.62 135
3325.75 130
3325.88 124
3326.02 116
3326.15 110
3326.28 106
3326.41 105
3326.55 106
3326.68 107
3326.81 109
3326.94 110
3327.08 109
3327.21 106
3327.34 102
3327.47 97
3327.60 90
3327.74 83
3327.87 74
3328.00 65
3328.13 57
3328.27 51
3328.40 47
3328.53 45
3328.66 47
3328.79 51
3328.93 54
3329.06 57
3329.19 57
3329.32 54
3329.46 51
3329.59 47
3329.72 44
3329.85 44
3329.99 47
3330.12 51
3330.25 55
3330.38 60
3330.51 63
3330.65 65
3330.78 67
3330.91 69
3331.04 73
3331.18 78
3331.31 83
3331.44 88
3331.57 92
3331.71 92
3331.84 88
3331.97 82
3332.10 73
3332.24 63
3332.37 54
3332.50 46
3332.63 41
3332.76 38
3332.90 38
3333.03 40
3333.16 44
3333.29 50
3333.43 58
3333.56 66
3333.69 74
3333.82 80
3333.96 84
3334.09 86
3334.22 86
3334.35 86
3334.49 85
3334.62 86
3334.75 87
3334.88 89
3335.02 92
3335.15 94
3335.28 95
3335.41 95
3335.54 94
3335.68 93
3335.81 94
3335.94 96
3336.07 100
3336.21 105
3336.34 113
3336.47 122
3336.60 131
3336.74 139
3336.87 146
3337.00 151
3337.13 155
3337.27 157
3337.40 158
3337.53 158
3337.66 156
3337.80 153
3337.93 148
3338.06 143
3338.19 138
3338.33 134
3338.46 131
3338.59 130
3338.72 130
3338.86 129
3338.99 127
3339.12 123
3339.25 117
3339.39 111
3339.52 105
3339.65 101
3339.78 98
3339.92 96
3340.05 94
3340.18 92
3340.31 89
3340.45 86
3340.58 84
3340.71 84
3340.84 86
3340.98 90
3341.11 95
3341.24 99
3341.37 102
3341.51 102
3341.64 100
3341.77 97
3341.90 93
3342.04 90
3342.17 88
3342.30 89
3342.43 92
3342.57 95
3342.70 98
3342.83 99
3342.96 100
3343.10 98
3343.23 95
3343.36 90
3343.50 83
3343.63 74
3343.76 64
3343.89 52
3344.03 41
3344.16 31
3344.29 23
3344.42 20
3344.56 21
3344.69 26
3344.82 36
3344.95 47
3345.09 59
3345.22 69
3345.35 77
3345.48 80
3345.62 80
3345.75 76
3345.88 71
3346.01 67
3346.15 66
3346.28 71
3346.41 80
3346.55 94
3346.68 111
3346.81 125
3346.94 136
3347.08 139
3347.21 136
3347.34 127
3347.47 114
3347.61 101
3347.74 90
3347.87 85
3348.00 84
3348.14 87
3348.27 92
3348.40 97
3348.54 102
3348.67 104
3348.80 105
3348.93 104
3349.07 103
3349.20 101
3349.33 99
3349.46 96
3349.60 92
3349.73 87
3349.86 82
3350.00 78
3350.13 76
3350.26 75
3350.39 77
3350.53 80
3350.66 83
3350.79 85
3350.92 85
3351.06 82
3351.19 78
3351.32 74
3351.46 71
3351.59 71
3351.72 73
3351.85 77
3351.99 83
3352.12 88
3352.25 92
3352.38 93
3352.52 91
3352.65 87
3352.78 81
3352.92 72
3353.05 62
3353.18 52
3353.31 41
3353.45 29
3353.58 18
3353.71 7
3353.84 0
3353.98 0
3354.11 0
3354.24 0
3354.38 0
3354.51 0
3354.64 0
3354.77 0
3354.91 2
3355.04 15
3355.17 29
3355.31 40
3355.44 49
3355.57 54
3355.70 56
3355.84 58
3355.97 61
3356.10 66
3356.24 73
3356.37 82
3356.50 94
3356.63 107
3356.77 119
3356.90 129
3357.03 136
3357.17 139
3357.30 138
3357.43 136
3357.56 134
3357.70 134
3357.83 137
3357.96 145
3358.10 155
3358.23 166
3358.36 173
3358.49 175
3358.63 170
3358.76 158
3358.89 141
3359.03 122
3359.16 104
3359.29 88
3359.42 75
3359.56 67
3359.69 62
3359.82 60
3359.96 60
3360.09 62
3360.22 66
3360.35 70
3360.49 76
3360.62 81
3360.75 88
3360.89 96
3361.02 105
3361.15 117
3361.29 129
3361.42 140
3361.55 151
3361.68 158
3361.82 160
3361.95 159
3362.08 154
3362.22 148
3362.35 142
3362.48 137
3362.61 135
3362.75 135
3362.88 136
3363.01 139
3363.15 142
3363.28 145
3363.41 148
3363.55 151
3363.68 153
3363.81 153
3363.94 151
3364.08 147
3364.21 141
3364.34 133
3364.48 126
3364.61 120
3364.74 115
3364.88 112
3365.01 110
3365.14 109
3365.27 107
3365.41 104
3365.54 99
3365.67 93
3365.81 86
3365.94 78
3366.07 70
3366.21 61
3366.34 54
3366.47 49
3366.60 47
3366.74 46
3366.87 48
3367.00 50
3367.14 54
3367.27 58
3367.40 63
3367.54 69
3367.67 77
3367.80 86
3367.94 96
3368.07 106
3368.20 114
3368.33 119
3368.47 121
3368.60 120
3368.73 117
3368.87 113
3369.00 110
3369.13 107
3369.27 104
3369.40 101
3369.53 98
3369.67 92
3369.80 84
3369.93 74
3370.06 62
3370.20 49
3370.33 36
3370.46 24
3370.60 12
3370.73 1
3370.86 0
3371.00 0
3371.13 0
3371.26 0
3371.40 0
3371.53 0
3371.66 0
3371.80 0
3371.93 11
3372.06 30
3372.19 51
3372.33 72
3372.46 92
3372.59 110
3372.73 125
3372.86 137
3372.99 147
3373.13 154
3373.26 158
3373.39 162
3373.53 165
3373.66 167
3373.79 170
3373.93 174
3374.06 178
3374.19 183
3374.33 189
3374.46 194
3374.59 198
3374.73 199
3374.86 198
3374.99 194
3375.12 187
3375.26 178
3375.39 168
3375.52 158
3375.66 149
3375.79 144
3375.92 141
3376.06 142
3376.19 146
3376.32 152
3376.46 160
3376.59 167
3376.72 172
3376.86 176
3376.99 177
3377.12 177
3377.26 175
3377.39 172
3377.52 166
3377.66 159
3377.79 151
3377.92 142
3378.06 133
3378.19 126
3378.32 121
3378.46 119
3378.59 122
3378.72 129
3378.86 141
3378.99 155
3379.12 170
3379.26 183
3379.39 191
3379.52 194
3379.66 188
3379.79 175
3379.92 157
3380.06 137
3380.19 116
3380.32 99
3380.46 87
3380.59 81
3380.72 79
3380.86 79
3380.99 80
3381.12 81
3381.26 81
3381.39 80
3381.52 79
3381.66 77
3381.79 75
3381.92 73
3382.06 72
3382.19 70
3382.32 69
3382.46 69
3382.59 69
3382.72 70
3382.86 72
3382.99 74
3383.12 76
3383.26 78
3383.39 78
3383.52 77
3383.66 77
3383.79 77
3383.92 77
3384.06 79
3384.19 83
3384.32 88
3384.46 93
3384.59 97
3384.72 99
3384.86 100
3384.99 98
3385.12 96
3385.26 94
3385.39 94
3385.52 96
3385.66 100
3385.79 105
3385.92 111
3386.06 115
3386.19 117
3386.32 117
3386.46 117
3386.59 118
3386.72 121
3386.86 125
3386.99 131
3387.12 136
3387.26 139
3387.39 140
3387.52 138
3387.66 135
3387.79 130
3387.93 125
3388.06 120
3388.19 115
3388.33 108
3388.46 100
3388.59 91
3388.73 82
3388.86 76
3388.99 73
3389.13 75
3389.26 82
3389.39 92
3389.53 103
3389.66 113
3389.79 120
3389.93 126
3390.06 130
3390.19 135
3390.33 142
3390.46 152
3390.60 165
3390.73 180
3390.86 195
3391.00 210
3391.13 224
3391.26 234
3391.40 242
3391.53 248
3391.66 250
3391.80 251
3391.93 251
3392.06 251
3392.20 252
3392.33 255
3392.46 260
3392.60 268
3392.73 276
3392.87 282
3393.00 286
3393.13 284
3393.27 276
3393.40 262
3393.53 244
3393.67 223
3393.80 200
3393.93 177
3394.07 155
3394.20 134
3394.33 113
3394.47 93
3394.60 73
3394.74 55
3394.87 40
3395.00 29
3395.14 23
3395.27 21
3395.40 24
3395.54 29
3395.67 35
3395.80 41
3395.94 45
3396.07 49
3396.20 52
3396.34 56
3396.47 62
3396.61 70
3396.74 80
3396.87 91
3397.01 102
3397.14 112
3397.27 121
3397.41 127
3397.54 132
3397.68 136
3397.81 140
3397.94 143
3398.08 146
3398.21 147
3398.34 147
3398.48 145
3398.61 143
3398.74 142
3398.88 143
3399.01 147
3399.15 156
3399.28 169
3399.41 183
3399.55 196
3399.68 207
3399.81 213
3399.95 213
3400.08 208
3400.21 199
3400.35 188
3400.48 178
3400.62 169
3400.75 164
3400.88 160
3401.02 157
3401.15 154
3401.28 151
3401.42 145
3401.55 138
3401.69 129
3401.82 122
3401.95 116
3402.09 114
3402.22 115
3402.35 119
3402.49 126
3402.62 134
3402.76 142
3402.89 150
3403.02 156
3403.16 160
3403.29 163
3403.42 165
3403.56 165
3403.69 163
3403.83 160
3403.96 156
3404.09 151
3404.23 145
3404.36 138
3404.49 132
3404.63 126
3404.76 122
3404.90 121
3405.03 122
3405.16 126
3405.30 131
3405.43 137
3405.57 141
3405.70 142
3405.83 140
3405.97 136
3406.10 131
3406.23 124
3406.37 117
3406.50 110
3406.64 101
3406.77 90
3406.90 78
3407.04 63
3407.17 48
3407.31 31
3407.44 16
3407.57 3
3407.71 0
3407.84 0
3407.97 0
3408.11 0
3408.24 0
3408.38 0
3408.51 0
3408.64 0
3408.78 1
3408.91 7
3409.05 14
3409.18 22
3409.31 31
3409.45 40
3409.58 48
3409.71 55
3409.85 60
3409.98 65
3410.12 69
3410.25 74
3410.38 81
3410.52 88
3410.65 96
3410.79 103
3410.92 107
3411.05 107
3411.19 103
3411.32 97
3411.46 90
3411.59 84
3411.72 80
3411.86 79
3411.99 80
3412.13 81
3412.26 81
3412.39 78
3412.53 73
3412.66 67
3412.79 61
3412.93 57
3413.06 56
3413.20 58
3413.33 63
3413.46 70
3413.60 77
3413.73 81
3413.87 84
3414.00 83
3414.13 80
3414.27 74
3414.40 67
3414.54 61
3414.67 57
3414.80 54
3414.94 54
3415.07 56
3415.21 58
3415.34 60
3415.47 59
3415.61 54
3415.74 45
3415.88 32
3416.01 16
3416.14 0
3416.28 0
3416.41 0
3416.55 0
3416.68 0
3416.81 0
3416.95 0
3417.08 0
3417.22 5
3417.35 17
3417.48 28
3417.62 35
3417.75 41
3417.89 44
3418.02 46
3418.16 48
3418.29 49
3418.42 51
3418.56 53
3418.69 55
3418.83 58
3418.96 61
3419.09 66
3419.23 71
3419.36 76
3419.50 79
3419.63 79
3419.76 77
3419.90 73
3420.03 68
3420.17 64
3420.30 64
3420.43 67
3420.57 74
3420.70 81
3420.84 87
3420.97 90
3421.11 89
3421.24 85
3421.37 80
3421.51 75
3421.64 72
3421.78 71
3421.91 71
3422.04 70
3422.18 69
3422.31 66
3422.45 62
3422.58 59
3422.71 57
3422.85 57
3422.98 60
3423.12 62
3423.25 65
3423.39 65
3423.52 63
3423.65 58
3423.79 52
3423.92 45
3424.06 37
3424.19 30
3424.32 22
3424.46 13
3424.59 3
3424.73 0
3424.86 0
3425.00 0
3425.13 0
3425.26 0
3425.40 0
3425.53 0
3425.67 1
3425.80 13
3425.93 24
3426.07 33
3426.20 40
3426.34 46
3426.47 51
3426.61 56
3426.74 59
3426.87 60
3427.01 58
3427.14 54
3427.28 49
3427.41 45
3427.55 43
3427.68 46
3427.81 53
3427.95 65
3428.08 80
3428.22 94
3428.35 107
3428.49 116
3428.62 122
3428.75 125
3428.89 126
3429.02 125
3429.16 123
3429.29 119
3429.43 112
3429.56 101
3429.69 88
3429.83 72
3429.96 55
3430.10 40
3430.23 26
3430.37 14
3430.50 5
3430.63 0
3430.77 0
3430.90 0
3431.04 0
3431.17 1
3431.31 9
3431.44 20
3431.57 31
3431.71 42
3431.84 51
3431.98 58
3432.11 64
3432.25 68
3432.38 73
3432.51 80
3432.65 87
3432.78 96
3432.92 104
3433.05 110
3433.19 113
3433.32 112
3433.45 106
3433.59 97
3433.72 85
3433.86 73
3433.99 63
3434.13 58
3434.26 59
3434.40 68
3434.53 83
3434.66 103
3434.80 125
3434.93 148
3435.07 168
3435.20 186
3435.34 200
3435.47 211
3435.60 220
3435.74 226
3435.87 230
3436.01 234
3436.14 235
3436.28 236
3436.41 234
3436.55 231
3436.68 225
3436.81 218
3436.95 210
3437.08 202
3437.22 193
3437.35 186
3437.49 179
3437.62 172
3437.76 167
3437.89 161
3438.02 156
3438.16 149
3438.29 141
3438.43 133
3438.56 125
3438.70 116
3438.83 108
3438.97 100
3439.10 95
3439.23 91
3439.37 90
3439.50 91
3439.64 94
3439.77 100
3439.91 107
3440.04 115
3440.18 124
3440.31 132
3440.44 137
3440.58 139
3440.71 137
3440.85 130
3440.98 119
3441.12 106
3441.25 93
3441.39 81
3441.52 74
3441.66 71
3441.79 72
3441.92 77
3442.06 83
3442.19 89
3442.33 93
3442.46 95
3442.60 93
3442.73 91
3442.87 88
3443.00 87
3443.14 88
3443.27 92
3443.40 98
3443.54 107
3443.67 115
3443.81 122
3443.94 126
3444.08 126
3444.21 124
3444.35 121
3444.48 118
3444.62 117
3444.75 118
3444.88 121
3445.02 125
3445.15 127
3445.29 126
3445.42 121
3445.56 114
3445.69 104
3445.83 96
3445.96 91
3446.10 90
3446.23 94
3446.37 100
3446.50 106
3446.63 110
3446.77 110
3446.90 106
3447.04 98
3447.17 87
3447.31 76
3447.44 65
3447.58 57
3447.71 50
3447.85 45
3447.98 42
3448.12 41
3448.25 42
3448.38 45
3448.52 50
3448.65 56
3448.79 64
3448.92 71
3449.06 77
3449.19 81
3449.33 83
3449.46 83
3449.60 82
3449.73 80
3449.87 80
3450.00 81
3450.14 83
3450.27 85
3450.40 85
3450.54 84
3450.67 81
3450.81 75
3450.94 69
3451.08 63
3451.21 57
3451.35 53
3451.48 50
3451.62 48
3451.75 48
3451.89 48
3452.02 48
3452.16 47
3452.29 45
3452.43 41
3452.56 35
3452.69 28
3452.83 20
3452.96 14
3453.10 9
3453.23 7
3453.37 9
3453.50 14
3453.64 21
3453.77 28
3453.91 36
3454.04 42
3454.18 47
3454.31 50
3454.45 52
3454.58 52
3454.72 52
3454.85 52
3454.99 54
3455.12 59
3455.26 68
3455.39 81
3455.52 99
3455.66 119
3455.79 141
3455.93 162
3456.06 181
3456.20 196
3456.33 208
3456.47 216
3456.60 222
3456.74 226
3456.87 229
3457.01 232
3457.14 236
3457.28 240
3457.41 246
3457.55 253
3457.68 264
3457.82 277
3457.95 293
3458.09 309
3458.22 325
3458.36 339
3458.49 349
3458.63 355
3458.76 359
3458.90 362
3459.03 363
3459.17 366
3459.30 369
3459.43 372
3459.57 374
3459.70 372
3459.84 366
3459.97 355
3460.11 338
3460.24 317
3460.38 296
3460.51 275
3460.65 257
3460.78 244
3460.92 236
3461.05 233
3461.19 233
3461.32 235
3461.46 237
3461.59 239
3461.73 238
3461.86 235
3462.00 228
3462.13 218
3462.27 205
3462.40 191
3462.54 177
3462.67 166
3462.81 156
3462.94 150
3463.08 145
3463.21 141
3463.35 139
3463.48 138
3463.62 139
3463.75 143
3463.89 149
3464.02 157
3464.16 165
3464.29 171
3464.43 173
3464.56 168
3464.70 157
3464.83 140
3464.97 118
3465.10 93
3465.24 70
3465.37 49
3465.51 34
3465.64 24
3465.78 20
3465.91 20
3466.05 24
3466.18 30
3466.32 38
3466.45 48
3466.59 59
3466.72 72
3466.86 85
3466.99 98
3467.13 110
3467.26 119
3467.40 125
3467.53 127
3467.67 127
3467.80 126
3467.94 125
3468.07 124
3468.21 123
3468.34 122
3468.48 120
3468.61 116
3468.75 110
3468.88 101
3469.02 93
3469.15 84
3469.29 77
3469.42 73
3469.56 71
3469.69 72
3469.83 76
3469.96 81
3470.10 88
3470.23 96
3470.37 102
3470.50 107
3470.64 109
3470.77 107
3470.91 102
3471.04 93
3471.18 82
3471.31 70
3471.45 58
3471.58 46
3471.72 34
3471.85 24
3471.99 13
3472.12 3
3472.26 0
3472.39 0
3472.53 0
3472.66 0
3472.80 0
3472.93 0
3473.07 0
3473.20 0
3473.34 5
3473.48 18
3473.61 32
3473.75 44
3473.88 55
3474.02 63
3474.15 67
3474.29 69
3474.42 68
3474.56 65
3474.69 61
3474.83 58
3474.96 57
3475.10 57
3475.23 58
3475.37 59
3475.50 60
3475.64 60
3475.77 59
3475.91 57
3476.04 54
3476.18 50
3476.31 46
3476.45 41
3476.58 37
3476.72 33
3476.85 29
3476.99 25
3477.12 21
3477.26 18
3477.40 15
3477.53 14
3477.67 14
3477.80 17
3477.94 22
3478.07 29
3478.21 38
3478.34 48
3478.48 58
3478.61 67
3478.75 73
3478.88 77
3479.02 79
3479.15 78
3479.29 76
3479.42 73
3479.56 70
3479.69 70
3479.83 72
3479.96 79
3480.10 90
3480.24 105
3480.37 123
3480.51 142
3480.64 157
3480.78 167
3480.91 171
3481.05 166
3481.18 156
3481.32 141
3481.45 126
3481.59 113
3481.72 102
3481.86 95
3481.99 91
3482.13 88
3482.26 87
3482.40 86
3482.54 84
3482.67 83
3482.81 81
3482.94 81
3483.08 82
3483.21 86
3483.35 91
3483.48 100
3483.62 110
3483.75 121
3483.89 132
3484.02 143
3484.16 151
3484.29 158
3484.43 165
3484.57 171
3484.70 178
3484.84 186
3484.97 195
3485.11 202
3485.24 207
3485.38 208
3485.51 206
3485.65 200
3485.78 194
3485.92 186
3486.05 179
3486.19 173
3486.33 165
3486.46 158
3486.60 149
3486.73 141
3486.87 136
3487.00 134
3487.14 140
3487.27 153
3487.41 174
3487.54 199
3487.68 227
3487.81 255
3487.95 278
3488.09 295
3488.22 304
3488.36 307
3488.49 304
3488.63 297
3488.76 288
3488.90 279
3489.03 271
3489.17 264
3489.30 259
3489.44 253
3489.58 247
3489.71 239
3489.85 231
3489.98 222
3490.12 213
3490.25 206
3490.39 203
3490.52 203
3490.66 208
3490.79 215
3490.93 222
3491.07 229
3491.20 232
3491.34 231
3491.47 225
3491.61 213
3491.74 199
3491.88 182
3492.01 164
3492.15 146
3492.29 130
3492.42 115
3492.56 103
3492.69 92
3492.83 85
3492.96 80
3493.10 78
3493.23 79
3493.37 81
3493.50 84
3493.64 87
3493.78 88
3493.91 88
3494.05 88
3494.18 87
3494.32 87
3494.45 90
3494.59 94
3494.72 101
3494.86 109
3495.00 117
3495.13 123
3495.27 126
3495.40 127
3495.54 126
3495.67 124
3495.81 120
3495.94 116
3496.08 112
3496.22 108
3496.35 103
3496.49 97
3496.62 91
3496.76 83
3496.89 75
3497.03 67
3497.16 60
3497.30 56
3497.44 55
3497.57 57
3497.71 63
3497.84 70
3497.98 77
3498.11 82
3498.25 85
3498.39 85
3498.52 84
3498.66 85
3498.79 89
3498.93 97
3499.06 111
3499.20 128
3499.33 146
3499.47 161
3499.61 172
3499.74 176
3499.88 175
3500.01 170
3500.15 164
3500.28 159
3500.42 158
3500.56 159
3500.69 162
3500.83 164
3500.96 163
3501.10 158
3501.23 149
3501.37 137
3501.51 125
3501.64 114
3501.78 106
3501.91 101
3502.05 99
3502.18 96
3502.32 92
3502.46 83
3502.59 71
3502.73 55
3502.86 38
3503.00 23
3503.13 12
3503.27 7
3503.41 9
3503.54 16
3503.68 26
3503.81 35
3503.95 43
3504.08 46
3504.22 47
3504.36 45
3504.49 42
3504.63 40
3504.76 39
3504.90 38
3505.03 36
3505.17 33
3505.31 28
3505.44 20
3505.58 12
3505.71 5
3505.85 0
3505.98 0
3506.12 0
3506.26 0
3506.39 0
3506.53 0
3506.66 0
3506.80 0
3506.93 0
3507.07 0
3507.21 3
3507.34 11
3507.48 21
3507.61 30
3507.75 38
3507.89 43
3508.02 45
3508.16 44
3508.29 41
3508.43 37
3508.56 33
3508.70 31
3508.84 30
3508.97 31
3509.11 33
3509.24 35
3509.38 37
3509.52 38
3509.65 37
3509.79 35
3509.92 32
3510.06 30
3510.19 29
3510.33 32
3510.47 38
3510.60 47
3510.74 57
3510.87 65
3511.01 69
3511.15 69
3511.28 64
3511.42 56
3511.55 47
3511.69 38
3511.83 32
3511.96 29
3512.10 30
3512.23 32
3512.37 35
3512.50 39
3512.64 43
3512.78 48
3512.91 54
3513.05 61
3513.18 69
3513.32 79
3513.46 88
3513.59 97
3513.73 104
3513.86 108
3514.00 110
3514.14 110
3514.27 108
3514.41 105
3514.54 102
3514.68 99
3514.82 97
3514.95 96
3515.09 94
3515.22 92
3515.36 89
3515.49 86
3515.63 83
3515.77 80
3515.90 78
3516.04 77
3516.17 77
3516.31 80
3516.45 84
3516.58 89
3516.72 95
3516.85 100
3516.99 104
3517.13 105
3517.26 104
3517.40 101
3517.53 99
3517.67 97
3517.81 98
3517.94 100
3518.08 102
3518.21 105
3518.35 106
3518.49 106
3518.62 105
3518.76 103
3518.89 101
3519.03 98
3519.17 95
3519.30 90
3519.44 85
3519.57 81
3519.71 77
3519.85 75
3519.98 77
3520.12 81
3520.26 88
3520.39 97
3520.53 106
3520.66 114
3520.80 122
3520.94 128
3521.07 131
3521.21 132
3521.34 130
3521.48 125
3521.62 117
3521.75 108
3521.89 98
3522.02 87
3522.16 77
3522.30 69
3522.43 64
3522.57 62
3522.70 63
3522.84 69
3522.98 77
3523.11 87
3523.25 96
3523.38 104
3523.52 109
3523.66 112
3523.79 113
3523.93 114
3524.07 118
3524.20 126
3524.34 139
3524.47 156
3524.61 177
3524.75 199
3524.88 222
3525.02 244
3525.15 263
3525.29 281
3525.43 297
3525.56 311
3525.70 324
3525.84 336
3525.97 346
3526.11 353
3526.24 356
3526.38 356
3526.52 354
3526.65 351
3526.79 350
3526.92 352
3527.06 359
3527.20 373
3527.33 390
3527.47 408
3527.61 425
3527.74 435
3527.88 439
3528.01 435
3528.15 426
3528.29 414
3528.42 400
3528.56 388
3528.70 378
3528.83 368
3528.97 359
3529.10 347
3529.24 334
3529.38 319
3529.51 302
3529.65 286
3529.78 270
3529.92 256
3530.06 244
3530.19 233
3530.33 222
3530.47 211
3530.60 199
3530.74 187
3530.87 175
3531.01 164
3531.15 154
3531.28 146
3531.42 140
3531.56 134
3531.69 129
3531.83 123
3531.96 117
3532.10 110
3532.24 103
3532.37 96
3532.51 91
3532.65 86
3532.78 82
3532.92 77
3533.06 71
3533.19 64
3533.33 55
3533.46 44
3533.60 33
3533.74 23
3533.87 15
3534.01 9
3534.15 7
3534.28 7
3534.42 10
3534.55 15
3534.69 20
3534.83 26
3534.96 32
3535.10 37
3535.24 43
3535.37 50
3535.51 58
3535.65 66
3535.78 74
3535.92 82
3536.05 90
3536.19 95
3536.33 100
3536.46 103
3536.60 107
3536.74 110
3536.87 114
3537.01 118
3537.15 122
3537.28 125
3537.42 127
3537.55 127
3537.69 125
3537.83 122
3537.96 118
3538.10 115
3538.24 114
3538.37 114
3538.51 116
3538.65 119
3538.78 123
3538.92 128
3539.05 132
3539.19 136
3539.33 140
3539.46 144
3539.60 148
3539.74 154
3539.87 160
3540.01 166
3540.15 173
3540.28 180
3540.42 185
3540.56 186
3540.69 183
3540.83 176
3540.96 163
3541.10 147
3541.24 129
3541.37 110
3541.51 93
3541.65 79
3541.78 70
3541.92 63
3542.06 61
3542.19 60
3542.33 61
3542.47 62
3542.60 63
3542.74 64
3542.88 65
3543.01 65
3543.15 64
3543.28 61
3543.42 55
3543.56 46
3543.69 33
3543.83 17
3543.97 0
3544.10 0
3544.24 0
3544.38 0
3544.51 0
3544.65 0
3544.79 0
3544.92 0
3545.06 4
3545.20 27
3545.33 50
3545.47 71
3545.61 86
3545.74 96
3545.88 102
3546.02 104
3546.15 105
3546.29 106
3546.42 106
3546.56 105
3546.70 103
3546.83 99
3546.97 91
3547.11 80
3547.24 67
3547.38 54
3547.52 42
3547.65 34
3547.79 29
3547.93 29
3548.06 33
3548.20 39
3548.34 47
3548.47 55
3548.61 64
3548.75 71
3548.88 76
3549.02 79
3549.16 81
3549.29 79
3549.43 76
3549.57 70
3549.70 63
3549.84 56
3549.98 52
3550.11 50
3550.25 51
3550.39 55
3550.52 59
3550.66 62
3550.80 61
3550.93 55
3551.07 46
3551.21 34
3551.34 23
3551.48 14
3551.62 11
3551.75 14
3551.89 23
3552.03 35
3552.16 50
3552.30 64
3552.44 76
3552.57 84
3552.71 89
3552.85 90
3552.98 87
3553.12 83
3553.26 78
3553.39 73
3553.53 69
3553.67 68
3553.80 70
3553.94 75
3554.08 82
3554.21 92
3554.35 102
3554.49 111
3554.62 118
3554.76 121
3554.90 122
3555.03 119
3555.17 113
3555.31 106
3555.44 96
3555.58 87
3555.72 77
3555.85 69
3555.99 61
3556.13 55
3556.26 52
3556.40 51
3556.54 54
3556.67 58
3556.81 64
3556.95 69
3557.08 73
3557.22 76
3557.36 79
3557.49 81
3557.63 83
3557.77 87
3557.90 91
3558.04 94
3558.18 96
3558.31 96
3558.45 93
3558.59 89
3558.73 83
3558.86 77
3559.00 73
3559.14 71
3559.27 73
3559.41 77
3559.55 85
3559.68 96
3559.82 108
3559.96 121
3560.09 131
3560.23 139
3560.37 142
3560.50 139
3560.64 129
3560.78 114
3560.91 94
3561.05 71
3561.19 47
3561.32 23
3561.46 3
3561.60 0
3561.74 0
3561.87 0
3562.01 0
3562.15 0
3562.28 0
3562.42 11
3562.56 23
3562.69 33
3562.83 39
3562.97 42
3563.10 43
3563.24 42
3563.38 41
3563.51 40
3563.65 42
3563.79 46
3563.92 53
3564.06 63
3564.20 74
3564.34 86
3564.47 96
3564.61 104
3564.75 107
3564.88 105
3565.02 97
3565.16 82
3565.29 63
3565.43 39
3565.57 15
3565.70 0
3565.84 0
3565.98 0
3566.12 0
3566.25 0
3566.39 0
3566.53 0
3566.66 7
3566.80 18
3566.94 24
3567.07 27
3567.21 26
3567.35 22
3567.49 18
3567.62 14
3567.76 13
3567.90 16
3568.03 21
3568.17 30
3568.31 40
3568.44 50
3568.58 58
3568.72 65
3568.85 69
3568.99 69
3569.13 67
3569.27 61
3569.40 53
3569.54 45
3569.68 37
3569.81 30
3569.95 25
3570.09 23
3570.22 23
3570.36 24
3570.50 26
3570.64 28
3570.77 29
3570.91 30
3571.05 31
3571.18 34
3571.32 38
3571.46 43
3571.59 50
3571.73 58
3571.87 66
3572.01 72
3572.14 79
3572.28 85
3572.42 92
3572.55 101
3572.69 112
3572.83 124
3572.97 137
3573.10 150
3573.24 163
3573.38 174
3573.51 185
3573.65 194
3573.79 204
3573.92 213
3574.06 221
3574.20 228
3574.34 232
3574.47 233
3574.61 230
3574.75 224
3574.88 215
3575.02 203
3575.16 189
3575.30 175
3575.43 160
3575.57 147
3575.71 134
3575.84 123
3575.98 115
3576.12 109
3576.26 104
3576.39 101
3576.53 97
3576.67 91
3576.80 83
3576.94 72
3577.08 59
3577.22 45
3577.35 31
3577.49 17
3577.63 5
3577.76 0
3577.90 0
3578.04 0
3578.18 0
3578.31 0
3578.45 0
3578.59 0
3578.72 1
3578.86 5
3579.00 8
3579.14 10
3579.27 12
3579.41 14
3579.55 16
3579.68 20
3579.82 26
3579.96 34
3580.10 44
3580.23 55
3580.37 66
3580.51 77
3580.65 86
3580.78 92
3580.92 95
3581.06 94
3581.19 91
3581.33 85
3581.47 78
3581.61 69
3581.74 59
3581.88 49
3582.02 39
3582.15 29
3582.29 20
3582.43 13
3582.57 10
3582.70 11
3582.84 14
3582.98 20
3583.12 26
3583.25 31
3583.39 35
3583.53 37
3583.66 36
3583.80 35
3583.94 33
3584.08 31
3584.21 29
3584.35 27
3584.49 23
3584.63 17
3584.76 10
3584.90 2
3585.04 0
3585.17 0
3585.31 0
3585.45 0
3585.59 0
3585.72 1
3585.86 11
3586.00 21
3586.14 32
3586.27 42
3586.41 52
3586.55 61
3586.68 68
3586.82 73
3586.96 76
3587.10 77
3587.23 75
3587.37 71
3587.51 67
3587.65 63
3587.78 60
3587.92 59
3588.06 60
3588.20 65
3588.33 72
3588.47 81
3588.61 92
3588.75 103
3588.88 112
3589.02 117
3589.16 117
3589.29 113
3589.43 104
3589.57 92
3589.71 77
3589.84 61
3589.98 45
3590.12 28
3590.26 13
3590.39 0
3590.53 0
3590.67 0
3590.81 0
3590.94 0
3591.08 0
3591.22 0
3591.36 0
3591.49 0
3591.63 9
3591.77 24
3591.91 40
3592.04 56
3592.18 69
3592.32 81
3592.46 89
3592.59 95
3592.73 98
3592.87 102
3593.00 106
3593.14 113
3593.28 122
3593.42 134
3593.55 147
3593.69 159
3593.83 169
3593.97 174
3594.10 175
3594.24 172
3594.38 164
3594.52 154
3594.65 142
3594.79 129
3594.93 117
3595.07 107
3595.20 98
3595.34 91
3595.48 86
3595.62 85
3595.75 88
3595.89 92
3596.03 98
3596.17 103
3596.30 107
3596.44 107
3596.58 104
3596.72 96
3596.85 87
3596.99 78
3597.13 70
3597.27 65
3597.40 64
3597.54 65
3597.68 69
3597.82 73
3597.95 76
3598.09 77
3598.23 78
3598.37 77
3598.50 77
3598.64 76
3598.78 77
3598.92 80
3599.06 84
3599.19 91
3599.33 100
3599.47 112
3599.61 124
3599.74 137
3599.88 149
3600.02 158
3600.16 162
3600.29 162
3600.43 158
3600.57 150
3600.71 142
3600.84 135
3600.98 131
3601.12 130
3601.26 132
3601.39 137
3601.53 142
3601.67 146
3601.81 147
3601.94 146
3602.08 142
3602.22 136
3602.36 129
3602.49 121
3602.63 115
3602.77 110
3602.91 106
3603.05 103
3603.18 101
3603.32 100
3603.46 98
3603.60 96
3603.73 93
3603.87 88
3604.01 83
3604.15 75
3604.28 67
3604.42 57
3604.56 46
3604.70 34
3604.84 22
3604.97 9
3605.11 0
3605.25 0
3605.39 0
3605.52 0
3605.66 0
3605.80 0
3605.94 0
3606.07 2
3606.21 24
3606.35 47
3606.49 69
3606.63 87
3606.76 99
3606.90 105
3607.04 105
3607.18 102
3607.31 98
3607.45 93
3607.59 90
3607.73 87
3607.86 84
3608.00 80
3608.14 73
3608.28 63
3608.42 52
3608.55 39
3608.69 27
3608.83 17
3608.97 10
3609.10 6
3609.24 4
3609.38 4
3609.52 6
3609.66 7
3609.79 7
3609.93 5
3610.07 2
3610.21 0
3610.34 0
3610.48 0
3610.62 0
3610.76 0
3610.90 0
3611.03 0
3611.17 4
3611.31 10
3611.45 15
3611.58 20
3611.72 27
3611.86 35
3612.00 45
3612.14 55
3612.27 64
3612.41 71
3612.55 75
3612.69 75
3612.82 73
3612.96 69
3613.10 65
3613.24 64
3613.38 66
3613.51 71
3613.65 78
3613.79 85
3613.93 91
3614.07 95
3614.20 95
3614.34 91
3614.48 84
3614.62 74
3614.75 62
3614.89 49
3615.03 38
3615.17 27
3615.31 17
3615.44 10
3615.58 3
3615.72 0
3615.86 0
3616.00 0
3616.13 0
3616.27 0
3616.41 5
3616.55 13
3616.68 21
3616.82 27
3616.96 31
3617.10 31
3617.24 28
3617.37 22
3617.51 16
3617.65 13
3617.79 14
3617.93 20
3618.06 31
3618.20 46
3618.34 61
3618.48 74
3618.62 82
3618.75 85
3618.89 81
3619.03 72
3619.17 59
3619.31 44
3619.44 29
3619.58 15
3619.72 2
3619.86 0
3620.00 0
3620.13 0
3620.27 0
3620.41 0
3620.55 0
3620.68 0
3620.82 0
3620.96 10
3621.10 25
3621.24 38
3621.37 47
3621.51 51
3621.65 50
3621.79 44
3621.93 36
3622.06 25
3622.20 14
3622.34 2
3622.48 0
3622.62 0
3622.75 0
3622.89 0
3623.03 0
3623.17 0
3623.31 0
3623.45 0
3623.58 16
3623.72 32
3623.86 44
3624.00 51
3624.14 53
3624.27 53
3624.41 52
3624.55 52
3624.69 53
3624.83 57
3624.96 62
3625.10 69
3625.24 76
3625.38 82
3625.52 87
3625.65 91
3625.79 92
3625.93 90
3626.07 86
3626.21 79
3626.34 71
3626.48 63
3626.62 56
3626.76 49
3626.90 44
3627.03 39
3627.17 35
3627.31 32
3627.45 29
3627.59 27
3627.73 27
3627.86 28
3628.00 32
3628.14 38
3628.28 44
3628.42 49
3628.55 53
3628.69 55
3628.83 56
3628.97 58
3629.11 61
3629.24 68
3629.38 76
3629.52 87
3629.66 97
3629.80 106
3629.94 111
3630.07 113
3630.21 113
3630.35 111
3630.49 108
3630.63 104
3630.76 100
3630.90 94
3631.04 86
3631.18 75
3631.32 63
3631.46 49
3631.59 36
3631.73 26
3631.87 19
3632.01 17
3632.15 18
3632.28 21
3632.42 27
3632.56 33
3632.70 39
3632.84 45
3632.98 51
3633.11 57
3633.25 62
3633.39 66
3633.53 68
3633.67 67
3633.80 61
3633.94 52
3634.08 38
3634.22 23
3634.36 7
3634.50 0
3634.63 0
3634.77 0
3634.91 0
3635.05 0
3635.19 0
3635.33 0
3635.46 0
3635.60 3
3635.74 16
3635.88 28
3636.02 40
3636.15 49
3636.29 56
3636.43 60
3636.57 62
3636.71 63
3636.85 63
3636.98 62
3637.12 60
3637.26 55
3637.40 46
3637.54 34
3637.68 19
3637.81 4
3637.95 0
3638.09 0
3638.23 0
3638.37 0
3638.51 0
3638.64 6
3638.78 23
3638.92 42
3639.06 62
3639.20 81
3639.34 99
3639.47 115
3639.61 128
3639.75 139
3639.89 148
3640.03 154
3640.17 160
3640.30 165
3640.44 170
3640.58 176
3640.72 184
3640.86 193
3641.00 202
3641.13 211
3641.27 218
3641.41 223
3641.55 225
3641.69 226
3641.83 226
3641.96 226
3642.10 229
3642.24 234
3642.38 243
3642.52 254
3642.66 267
3642.79 279
3642.93 290
3643.07 299
3643.21 304
3643.35 307
3643.49 306
3643.63 303
3643.76 297
3643.90 289
3644.04 279
3644.18 269
3644.32 259
3644.46 251
3644.59 246
3644.73 243
3644.87 241
3645.01 239
3645.15 237
3645.29 233
3645.42 227
3645.56 220
3645.70 213
3645.84 208
3645.98 206
3646.12 208
3646.26 213
3646.39 220
3646.53 229
3646.67 237
3646.81 243
3646.95 247
3647.09 249
3647.22 247
3647.36 243
3647.50 237
3647.64 229
3647.78 218
3647.92 207
3648.06 195
3648.19 184
3648.33 175
3648.47 169
3648.61 167
3648.75 168
3648.89 173
3649.03 181
3649.16 190
3649.30 199
3649.44 206
3649.58 212
3649.72 216
3649.86 217
3650.00 217
3650.13 217
3650.27 216
3650.41 215
3650.55 213
3650.69 209
3650.83 202
3650.96 190
3651.10 173
3651.24 153
3651.38 130
3651.52 106
3651.66 85
3651.80 68
3651.93 56
3652.07 50
3652.21 50
3652.35 54
3652.49 63
3652.63 74
3652.77 86
3652.90 97
3653.04 106
3653.18 112
3653.32 114
3653.46 114
3653.60 111
3653.74 107
3653.88 102
3654.01 98
3654.15 94
3654.29 90
3654.43 86
3654.57 81
3654.71 76
3654.85 71
3654.98 67
3655.12 64
3655.26 63
3655.40 65
3655.54 70
3655.68 77
3655.82 86
3655.95 97
3656.09 108
3656.23 119
3656.37 129
3656.51 138
3656.65 146
3656.79 151
3656.93 153
3657.06 152
3657.20 149
3657.34 142
3657.48 134
3657.62 125
3657.76 118
3657.90 113
3658.03 110
3658.17 109
3658.31 110
3658.45 110
3658.59 109
3658.73 104
3658.87 95
3659.01 81
3659.14 65
3659.28 47
3659.42 29
3659.56 13
3659.70 0
3659.84 0
3659.98 0
3660.12 0
3660.25 0
3660.39 0
3660.53 0
3660.67 0
3660.81 1
3660.95 6
3661.09 10
3661.23 13
3661.36 15
3661.50 17
3661.64 18
3661.78 20
3661.92 24
3662.06 28
3662.20 32
3662.34 34
3662.47 34
3662.61 33
3662.75 29
3662.89 26
3663.03 25
3663.17 27
3663.31 33
3663.45 42
3663.58 53
3663.72 65
3663.86 77
3664.00 87
3664.14 95
3664.28 101
3664.42 105
3664.56 107
3664.69 108
3664.83 108
3664.97 109
3665.11 112
3665.25 116
3665.39 123
3665.53 130
3665.67 137
3665.81 140
3665.94 141
3666.08 139
3666.22 134
3666.36 128
3666.50 120
3666.64 112
3666.78 105
3666.92 99
3667.05 94
3667.19 89
3667.33 86
3667.47 83
3667.61 81
3667.75 78
3667.89 76
3668.03 73
3668.17 72
3668.30 72
3668.44 75
3668.58 80
3668.72 89
3668.86 99
3669.00 110
3669.14 121
3669.28 130
3669.42 136
3669.55 139
3669.69 138
3669.83 133
3669.97 125
3670.11 115
3670.25 106
3670.39 99
3670.53 96
3670.67 97
3670.80 102
3670.94 111
3671.08 120
3671.22 128
3671.36 133
3671.50 134
3671.64 132
3671.78 127
3671.92 120
3672.06 113
3672.19 106
3672.33 100
3672.47 94
3672.61 90
3672.75 86
3672.89 83
3673.03 81
3673.17 82
3673.31 85
3673.45 90
3673.58 98
3673.72 107
3673.86 116
3674.00 126
3674.14 134
3674.28 141
3674.42 146
3674.56 149
3674.70 151
3674.84 150
3674.97 147
3675.11 143
3675.25 137
3675.39 131
3675.53 124
3675.67 118
3675.81 113
3675.95 110
3676.09 109
3676.23 109
3676.36 110
3676.50 111
3676.64 111
3676.78 110
3676.92 106
3677.06 102
3677.20 97
3677.34 92
3677.48 87
3677.62 84
3677.75 83
3677.89 84
3678.03 88
3678.17 94
3678.31 102
3678.45 111
3678.59 121
3678.73 130
3678.87 137
3679.01 142
3679.15 142
3679.28 138
3679.42 130
3679.56 119
3679.70 105
3679.84 90
3679.98 76
3680.12 62
3680.26 51
3680.40 43
3680.54 39
3680.68 38
3680.81 40
3680.95 45
3681.09 51
3681.23 58
3681.37 64
3681.51 69
3681.65 72
3681.79 74
3681.93 75
3682.07 74
3682.21 73
3682.35 70
3682.48 67
3682.62 64
3682.76 61
3682.90 60
3683.04 60
3683.18 60
3683.32 60
3683.46 59
3683.60 56
3683.74 51
3683.88 44
3684.02 36
3684.15 27
3684.29 19
3684.43 11
3684.57 4
3684.71 0
3684.85 0
3684.99 0
3685.13 0
3685.27 0
3685.41 0
3685.55 1
3685.69 2
3685.82 2
3685.96 2
3686.10 2
3686.24 2
3686.38 3
3686.52 4
3686.66 6
3686.80 7
3686.94 9
3687.08 11
3687.22 13
3687.36 16
3687.50 20
3687.63 23
3687.77 26
3687.91 28
3688.05 30
3688.19 32
3688.33 33
3688.47 34
3688.61 35
3688.75 36
3688.89 37
3689.03 37
3689.17 38
3689.31 41
3689.45 46
3689.58 54
3689.72 64
3689.86 77
3690.00 90
3690.14 102
3690.28 111
3690.42 116
3690.56 118
3690.70 117
3690.84 114
3690.98 108
3691.12 102
3691.26 95
3691.40 87
3691.53 79
3691.67 70
3691.81 59
3691.95 48
3692.09 37
3692.23 25
3692.37 14
3692.51 5
3692.65 0
3692.79 0
3692.93 0
3693.07 0
3693.21 0
3693.35 0
3693.49 0
3693.62 0
3693.76 0
3693.90 6
3694.04 15
3694.18 25
3694.32 36
3694.46 49
3694.60 62
3694.74 75
3694.88 89
3695.02 101
3695.16 112
3695.30 122
3695.44 130
3695.58 136
3695.72 140
3695.85 142
3695.99 145
3696.13 148
3696.27 152
3696.41 156
3696.55 161
3696.69 164
3696.83 165
3696.97 163
3697.11 160
3697.25 156
3697.39 153
3697.53 151
3697.67 152
3697.81 153
3697.95 155
3698.09 155
3698.23 153
3698.36 148
3698.50 140
3698.64 131
3698.78 122
3698.92 114
3699.06 107
3699.20 102
3699.34 98
3699.48 96
3699.62 95
3699.76 95
3699.90 96
3700.04 99
3700.18 102
3700.32 108
3700.46 114
3700.60 122
3700.74 131
3700.88 141
3701.01 151
3701.15 162
3701.29 174
3701.43 185
3701.57 196
3701.71 206
3701.85 211
3701.99 212
3702.13 207
3702.27 197
3702.41 184
3702.55 170
3702.69 157
3702.83 146
3702.97 139
3703.11 137
3703.25 137
3703.39 139
3703.53 142
3703.67 145
3703.81 148
3703.94 149
3704.08 150
3704.22 148
3704.36 145
3704.50 139
3704.64 132
3704.78 123
3704.92 114
3705.06 106
3705.20 101
3705.34 100
3705.48 104
3705.62 115
3705.76 130
3705.90 149
3706.04 169
3706.18 188
3706.32 203
3706.46 215
3706.60 220
3706.74 221
3706.88 218
3707.02 212
3707.16 204
3707.29 196
3707.43 189
3707.57 184
3707.71 181
3707.85 179
3707.99 178
3708.13 177
3708.27 176
3708.41 174
3708.55 172
3708.69 168
3708.83 164
3708.97 161
3709.11 159
3709.25 159
3709.39 164
3709.53 174
3709.67 189
3709.81 206
3709.95 224
3710.09 241
3710.23 253
3710.37 261
3710.51 264
3710.65 263
3710.79 260
3710.93 257
3711.07 255
3711.21 256
3711.34 257
3711.48 260
3711.62 262
3711.76 263
3711.90 263
3712.04 261
3712.18 258
3712.32 255
3712.46 251
3712.60 249
3712.74 249
3712.88 249
3713.02 251
3713.16 251
3713.30 250
3713.44 244
3713.58 235
3713.72 222
3713.86 207
3714.00 191
3714.14 177
3714.28 167
3714.42 160
3714.56 156
3714.70 153
3714.84 150
3714.98 145
3715.12 137
3715.26 126
3715.40 113
3715.54 98
3715.68 85
3715.82 75
3715.96 69
3716.10 68
3716.24 71
3716.38 79
3716.52 90
3716.66 100
3716.80 109
3716.93 115
3717.07 118
3717.21 117
3717.35 116
3717.49 113
3717.63 110
3717.77 108
3717.91 106
3718.05 106
3718.19 105
3718.33 105
3718.47 103
3718.61 100
3718.75 95
3718.89 87
3719.03 76
3719.17 62
3719.31 48
3719.45 34
3719.59 22
3719.73 12
3719.87 6
3720.01 2
3720.15 0
3720.29 0
3720.43 0
3720.57 0
3720.71 0
3720.85 0
3720.99 0
3721.13 0
3721.27 0
3721.41 2
3721.55 11
3721.69 22
3721.83 32
3721.97 43
3722.11 54
3722.25 65
3722.39 75
3722.53 84
3722.67 92
3722.81 95
3722.95 96
3723.09 93
3723.23 87
3723.37 82
3723.51 77
3723.65 75
3723.79 75
3723.93 78
3724.07 80
3724.21 82
3724.35 82
3724.49 79
3724.63 74
3724.77 68
3724.91 63
3725.05 60
3725.19 58
3725.33 60
3725.47 64
3725.61 69
3725.75 76
3725.89 84
3726.03 92
3726.17 102
3726.31 111
3726.45 120
3726.59 129
3726.73 138
3726.87 145
3727.01 150
3727.15 153
3727.29 153
3727.43 151
3727.57 146
3727.71 137
3727.85 128
3727.99 119
3728.13 111
3728.27 106
3728.41 103
3728.55 103
3728.69 106
3728.83 110
3728.97 116
3729.11 122
3729.25 130
3729.39 139
3729.53 150
3729.67 162
3729.81 174
3729.95 183
3730.09 187
3730.23 187
3730.37 181
3730.51 169
3730.65 153
3730.79 135
3730.93 115
3731.07 96
3731.21 78
3731.35 63
3731.49 52
3731.63 46
3731.77 46
3731.91 50
3732.05 58
3732.19 69
3732.33 81
3732.47 91
3732.61 100
3732.75 107
3732.89 111
3733.03 114
3733.17 116
3733.31 119
3733.45 123
3733.59 127
3733.73 132
3733.87 138
3734.01 143
3734.15 148
3734.29 151
3734.43 153
3734.57 153
3734.71 153
3734.85 153
3734.99 152
3735.13 153
3735.27 156
3735.41 159
3735.55 162
3735.69 165
3735.83 166
3735.97 165
3736.11 163
3736.25 161
3736.39 161
3736.53 164
3736.67 171
3736.81 182
3736.95 196
3737.09 211
3737.23 224
3737.37 236
3737.51 245
3737.65 250
3737.79 252
3737.93 251
3738.07 249
3738.21 247
3738.36 246
3738.50 246
3738.64 248
3738.78 252
3738.92 258
3739.06 267
3739.20 278
3739.34 290
3739.48 303
3739.62 316
3739.76 327
3739.90 336
3740.04 341
3740.18 341
3740.32 337
3740.46 329
3740.60 318
3740.74 304
3740.88 290
3741.02 274
3741.16 259
3741.30 246
3741.44 235
3741.58 228
3741.72 226
3741.86 228
3742.00 234
3742.14 240
3742.28 244
3742.42 245
3742.56 241
3742.70 233
3742.84 222
3742.98 210
3743.12 200
3743.26 194
3743.40 192
3743.54 196
3743.68 203
3743.83 212
3743.97 222
3744.11 230
3744.25 233
3744.39 232
3744.53 224
3744.67 212
3744.81 196
3744.95 179
3745.09 164
3745.23 150
3745.37 141
3745.51 136
3745.65 133
3745.79 131
3745.93 128
3746.07 123
3746.21 115
3746.35 104
3746.49 90
3746.63 76
3746.77 62
3746.91 52
3747.05 45
3747.19 43
3747.33 46
3747.47 52
3747.61 60
3747.75 69
3747.90 78
3748.04 87
3748.18 95
3748.32 102
3748.46 108
3748.60 114
3748.74 121
3748.88 129
3749.02 138
3749.16 147
3749.30 156
3749.44 165
3749.58 172
3749.72 176
3749.86 176
3750.00 172
3750.14 164
3750.28 153
3750.42 140
3750.56 128
3750.70 116
3750.84 107
3750.98 100
3751.12 96
3751.27 93
3751.41 93
3751.55 93
3751.69 94
3751.83 94
3751.97 93
3752.11 91
3752.25 88
3752.39 83
3752.53 78
3752.67 73
3752.81 70
3752.95 68
3753.09 68
3753.23 70
3753.37 73
3753.51 78
3753.65 82
3753.79 87
3753.93 92
3754.07 98
3754.21 103
3754.36 108
3754.50 113
3754.64 116
3754.78 119
3754.92 123
3755.06 127
3755.20 134
3755.34 142
3755.48 152
3755.62 163
3755.76 174
3755.90 182
3756.04 189
3756.18 192
3756.32 194
3756.46 194
3756.60 193
3756.74 192
3756.88 190
3757.03 186
3757.17 181
3757.31 175
3757.45 167
3757.59 160
3757.73 154
3757.87 152
3758.01 154
3758.15 161
3758.29 171
3758.43 182
3758.57 192
3758.71 199
3758.85 202
3758.99 201
3759.13 197
3759.27 192
3759.42 188
3759.56 185
3759.70 185
3759.84 188
3759.98 191
3760.12 196
3760.26 199
3760.40 201
3760.54 201
3760.68 199
3760.82 195
3760.96 189
3761.10 184
3761.24 181
3761.38 182
3761.52 188
3761.67 200
3761.81 219
3761.95 241
3762.09 266
3762.23 290
3762.37 310
3762.51 323
3762.65 327
3762.79 321
3762.93 307
3763.07 286
3763.21 261
3763.35 235
3763.49 211
3763.63 192
3763.78 178
3763.92 170
3764.06 167
3764.20 167
3764.34 169
3764.48 171
3764.62 173
3764.76 172
3764.90 168
3765.04 160
3765.18 149
3765.32 135
3765.46 120
3765.60 105
3765.74 90
3765.89 77
3766.03 65
3766.17 54
3766.31 45
3766.45 35
3766.59 25
3766.73 15
3766.87 6
3767.01 0
3767.15 0
3767.29 0
3767.43 0
3767.57 0
3767.72 0
3767.86 3
3768.00 7
3768.14 10
3768.28 11
3768.42 10
3768.56 7
3768.70 2
3768.84 0
3768.98 0
3769.12 0
3769.26 0
3769.40 0
3769.55 11
3769.69 26
3769.83 42
3769.97 58
3770.11 70
3770.25 78
3770.39 82
3770.53 82
3770.67 79
3770.81 76
3770.95 74
3771.09 75
3771.23 78
3771.38 84
3771.52 92
3771.66 101
3771.80 112
3771.94 124
3772.08 138
3772.22 151
3772.36 165
3772.50 178
3772.64 188
3772.78 194
3772.92 197
3773.07 194
3773.21 188
3773.35 177
3773.49 165
3773.63 151
3773.77 136
3773.91 123
3774.05 111
3774.19 99
3774.33 87
3774.47 74
3774.62 58
3774.76 40
3774.90 18
3775.04 0
3775.18 0
3775.32 0
3775.46 0
3775.60 0
3775.74 0
3775.88 0
3776.02 0
3776.17 9
3776.31 30
3776.45 48
3776.59 61
3776.73 69
3776.87 72
3777.01 72
3777.15 73
3777.29 76
3777.43 81
3777.57 89
3777.72 100
3777.86 113
3778.00 127
3778.14 142
3778.28 157
3778.42 173
3778.56 189
3778.70 203
3778.84 214
3778.98 220
3779.12 222
3779.27 219
3779.41 212
3779.55 204
3779.69 198
3779.83 195
3779.97 195
3780.11 199
3780.25 206
3780.39 214
3780.53 221
3780.68 228
3780.82 232
3780.96 235
3781.10 235
3781.24 233
3781.38 229
3781.52 223
3781.66 213
3781.80 199
3781.94 182
3782.09 162
3782.23 140
3782.37 120
3782.51 102
3782.65 89
3782.79 83
3782.93 83
3783.07 88
3783.21 99
3783.36 111
3783.50 123
3783.64 132
3783.78 138
3783.92 138
3784.06 133
3784.20 124
3784.34 112
3784.48 99
3784.62 88
3784.77 80
3784.91 77
3785.05 77
3785.19 82
3785.33 91
3785.47 102
3785.61 115
3785.75 131
3785.89 147
3786.04 165
3786.18 183
3786.32 200
3786.46 214
3786.60 227
3786.74 237
3786.88 245
3787.02 254
3787.16 265
3787.31 281
3787.45 301
3787.59 326
3787.73 355
3787.87 384
3788.01 410
3788.15 434
3788.29 453
3788.43 471
3788.58 491
3788.72 514
3788.86 545
3789.00 583
3789.14 626
3789.28 671
3789.42 715
3789.56 755
3789.70 789
3789.85 818
3789.99 845
3790.13 871
3790.27 900
3790.41 931
3790.55 966
3790.69 1002
3790.83 1036
3790.98 1066
3791.12 1091
3791.26 1110
3791.40 1123
3791.54 1131
3791.68 1135
3791.82 1133
3791.96 1126
3792.10 1111
3792.25 1088
3792.39 1057
3792.53 1019
3792.67 980
3792.81 942
3792.95 909
3793.09 885
3793.23 868
3793.38 857
3793.52 848
3793.66 836
3793.80 816
3793.94 789
3794.08 753
3794.22 711
3794.36 666
3794.51 621
3794.65 579
3794.79 543
3794.93 511
3795.07 486
3795.21 465
3795.35 449
3795.49 435
3795.64 423
3795.78 412
3795.92 402
3796.06 394
3796.20 387
3796.34 382
3796.48 379
3796.62 378
3796.77 377
3796.91 375
3797.05 371
3797.19 366
3797.33 359
3797.47 352
3797.61 347
3797.76 344
3797.90 344
3798.04 346
3798.18 347
3798.32 347
3798.46 344
3798.60 338
3798.74 329
3798.89 320
3799.03 313
3799.17 309
3799.31 308
3799.45 310
3799.59 312
3799.73 312
3799.88 308
3800.02 298
3800.16 284
3800.30 265
3800.44 245
3800.58 225
3800.72 208
3800.86 196
3801.01 188
3801.15 183
3801.29 180
3801.43 179
3801.57 177
3801.71 174
3801.85 169
3802.00 164
3802.14 159
3802.28 153
3802.42 148
3802.56 142
3802.70 135
3802.84 128
3802.99 120
3803.13 113
3803.27 107
3803.41 103
3803.55 101
3803.69 102
3803.83 102
3803.98 103
3804.12 103
3804.26 103
3804.40 103
3804.54 103
3804.68 104
3804.82 106
3804.97 107
3805.11 106
3805.25 104
3805.39 99
3805.53 92
3805.67 85
3805.81 79
3805.96 75
3806.10 74
3806.24 76
3806.38 80
3806.52 84
3806.66 87
3806.80 88
3806.95 86
3807.09 82
3807.23 75
3807.37 68
3807.51 60
3807.65 52
3807.80 45
3807.94 39
3808.08 34
3808.22 31
3808.36 30
3808.50 32
3808.64 35
3808.79 40
3808.93 45
3809.07 52
3809.21 58
3809.35 65
3809.49 73
3809.64 81
3809.78 89
3809.92 95
3810.06 99
3810.20 99
3810.34 95
3810.48 86
3810.63 74
3810.77 60
3810.91 46
3811.05 33
3811.19 23
3811.33 16
3811.48 14
3811.62 15
3811.76 19
3811.90 24
3812.04 30
3812.18 37
3812.32 43
3812.47 50
3812.61 57
3812.75 66
3812.89 75
3813.03 84
3813.17 91
3813.32 96
3813.46 98
3813.60 97
3813.74 94
3813.88 89
3814.02 84
3814.17 78
3814.31 71
3814.45 63
3814.59 53
3814.73 43
3814.87 33
3815.02 24
3815.16 17
3815.30 14
3815.44 13
3815.58 15
3815.72 18
3815.87 22
3816.01 27
3816.15 32
3816.29 39
3816.43 46
3816.57 54
3816.72 63
3816.86 72
3817.00 80
3817.14 85
3817.28 87
3817.42 85
3817.57 81
3817.71 76
3817.85 72
3817.99 71
3818.13 75
3818.27 84
3818.42 96
3818.56 110
3818.70 124
3818.84 136
3818.98 146
3819.12 152
3819.27 155
3819.41 156
3819.55 154
3819.69 151
3819.83 147
3819.97 142
3820.12 136
3820.26 129
3820.40 122
3820.54 114
3820.68 107
3820.82 101
3820.97 98
3821.11 98
3821.25 100
3821.39 105
3821.53 111
3821.68 117
3821.82 122
3821.96 126
3822.10 129
3822.24 131
3822.38 134
3822.53 137
3822.67 139
3822.81 141
3822.95 142
3823.09 141
3823.23 138
3823.38 135
3823.52 132
3823.66 130
3823.80 128
3823.94 129
3824.09 130
3824.23 134
3824.37 138
3824.51 145
3824.65 154
3824.79 165
3824.94 178
3825.08 191
3825.22 205
3825.36 216
3825.50 225
3825.65 230
3825.79 231
3825.93 229
3826.07 224
3826.21 215
3826.35 204
3826.50 191
3826.64 178
3826.78 166
3826.92 156
3827.06 149
3827.21 148
3827.35 151
3827.49 158
3827.63 167
3827.77 176
3827.92 184
3828.06 187
3828.20 186
3828.34 179
3828.48 167
3828.62 152
3828.77 134
3828.91 117
3829.05 101
3829.19 88
3829.33 79
3829.48 72
3829.62 68
3829.76 66
3829.90 64
3830.04 61
3830.19 58
3830.33 55
3830.47 53
3830.61 51
3830.75 50
3830.90 48
3831.04 46
3831.18 43
3831.32 37
3831.46 30
3831.60 22
3831.75 15
3831.89 10
3832.03 8
3832.17 7
3832.31 8
3832.46 9
3832.60 10
3832.74 9
3832.88 9
3833.02 9
3833.17 11
3833.31 16
3833.45 23
3833.59 30
3833.73 37
3833.88 42
3834.02 44
3834.16 42
3834.30 39
3834.44 35
3834.59 31
3834.73 27
3834.87 25
3835.01 23
3835.15 21
3835.30 19
3835.44 17
3835.58 17
3835.72 18
3835.86 23
3836.01 30
3836.15 39
3836.29 50
3836.43 61
3836.57 71
3836.72 80
3836.86 87
3837.00 91
3837.14 94
3837.28 94
3837.43 92
3837.57 89
3837.71 86
3837.85 82
3837.99 80
3838.14 81
3838.28 86
3838.42 93
3838.56 105
3838.71 119
3838.85 134
3838.99 151
3839.13 168
3839.27 186
3839.42 205
3839.56 224
3839.70 242
3839.84 257
3839.98 269
3840.13 274
3840.27 274
3840.41 269
3840.55 261
3840.69 253
3840.84 247
3840.98 245
3841.12 247
3841.26 253
3841.41 262
3841.55 269
3841.69 272
3841.83 270
3841.97 259
3842.12 243
3842.26 221
3842.40 198
3842.54 176
3842.68 159
3842.83 149
3842.97 147
3843.11 150
3843.25 158
3843.40 168
3843.54 176
3843.68 182
3843.82 183
3843.96 179
3844.11 172
3844.25 162
3844.39 149
3844.53 137
3844.67 124
3844.82 112
3844.96 101
3845.10 92
3845.24 85
3845.39 78
3845.53 73
3845.67 69
3845.81 65
3845.95 61
3846.10 59
3846.24 58
3846.38 58
3846.52 58
3846.67 59
3846.81 58
3846.95 57
3847.09 54
3847.23 49
3847.38 45
3847.52 41
3847.66 39
3847.80 38
3847.95 38
3848.09 40
3848.23 43
3848.37 45
3848.51 47
3848.66 48
3848.80 49
3848.94 50
3849.08 51
3849.23 51
3849.37 52
3849.51 52
3849.65 51
3849.80 49
3849.94 45
3850.08 39
3850.22 32
3850.36 24
3850.51 15
3850.65 6
3850.79 0
3850.93 0
3851.08 0
3851.22 0
3851.36 0
3851.50 0
3851.64 0
3851.79 0
3851.93 3
3852.07 7
3852.21 9
3852.36 9
3852.50 9
3852.64 7
3852.78 6
3852.93 5
3853.07 4
3853.21 4
3853.35 5
3853.50 7
3853.64 11
3853.78 15
3853.92 20
3854.06 25
3854.21 29
3854.35 31
3854.49 33
3854.63 33
3854.78 34
3854.92 36
3855.06 40
3855.20 46
3855.35 55
3855.49 65
3855.63 77
3855.77 89
3855.92 101
3856.06 113
3856.20 125
3856.34 136
3856.49 145
3856.63 153
3856.77 156
3856.91 156
3857.05 151
3857.20 143
3857.34 133
3857.48 121
3857.62 110
3857.77 100
3857.91 93
3858.05 87
3858.19 83
3858.34 80
3858.48 76
3858.62 72
3858.76 67
3858.91 62
3859.05 57
3859.19 55
3859.33 55
3859.48 58
3859.62 62
3859.76 67
3859.90 71
3860.05 72
3860.19 71
3860.33 66
3860.47 61
3860.62 57
3860.76 55
3860.90 57
3861.04 62
3861.19 70
3861.33 79
3861.47 89
3861.61 99
3861.76 109
3861.90 119
3862.04 129
3862.18 138
3862.33 147
3862.47 153
3862.61 156
3862.75 156
3862.90 152
3863.04 145
3863.18 137
3863.32 129
3863.47 123
3863.61 119
3863.75 118
3863.89 120
3864.04 125
3864.18 130
3864.32 136
3864.46 140
3864.61 143
3864.75 144
3864.89 141
3865.03 134
3865.18 126
3865.32 115
3865.46 104
3865.60 95
3865.75 89
3865.89 87
3866.03 91
3866.17 100
3866.32 111
3866.46 124
3866.60 137
3866.75 147
3866.89 153
3867.03 153
3867.17 148
3867.32 137
3867.46 121
3867.60 102
3867.74 82
3867.89 63
3868.03 48
3868.17 38
3868.31 33
3868.46 34
3868.60 38
3868.74 46
3868.88 53
3869.03 59
3869.17 61
3869.31 60
3869.45 55
3869.60 47
3869.74 37
3869.88 26
3870.03 16
3870.17 7
3870.31 0
3870.45 0
3870.60 0
3870.74 0
3870.88 2
3871.02 10
3871.17 18
3871.31 26
3871.45 33
3871.59 37
3871.74 39
3871.88 40
3872.02 42
3872.17 45
3872.31 49
3872.45 56
3872.59 65
3872.74 74
3872.88 82
3873.02 89
3873.16 93
3873.31 93
3873.45 90
3873.59 83
3873.74 72
3873.88 59
3874.02 46
3874.16 34
3874.31 23
3874.45 15
3874.59 9
3874.73 4
3874.88 0
3875.02 0
3875.16 0
3875.31 0
3875.45 0
3875.59 0
3875.73 0
3875.88 0
3876.02 3
3876.16 9
3876.30 14
3876.45 18
3876.59 20
3876.73 20
3876.88 18
3877.02 17
3877.16 15
3877.30 14
3877.45 12
3877.59 9
3877.73 6
3877.88 1
3878.02 0
3878.16 0
3878.30 0
3878.45 0
3878.59 0
3878.73 0
3878.87 0
3879.02 0
3879.16 5
3879.30 9
3879.45 14
3879.59 18
3879.73 22
3879.87 24
3880.02 24
3880.16 22
3880.30 19
3880.45 14
3880.59 10
3880.73 8
3880.87 8
3881.02 10
3881.16 14
3881.30 17
3881.45 19
3881.59 19
3881.73 18
3881.87 17
3882.02 15
3882.16 17
3882.30 20
3882.45 27
3882.59 36
3882.73 46
3882.87 56
3883.02 65
3883.16 73
3883.30 80
3883.45 85
3883.59 89
3883.73 93
3883.88 96
3884.02 98
3884.16 99
3884.30 100
3884.45 101
3884.59 102
3884.73 105
3884.88 110
3885.02 115
3885.16 120
3885.30 124
3885.45 126
3885.59 124
3885.73 118
3885.88 111
3886.02 102
3886.16 93
3886.31 87
3886.45 85
3886.59 89
3886.73 98
3886.88 111
3887.02 126
3887.16 142
3887.31 157
3887.45 168
3887.59 177
3887.73 181
3887.88 184
3888.02 186
3888.16 189
3888.31 191
3888.45 193
3888.59 193
3888.74 192
3888.88 187
3889.02 178
3889.16 166
3889.31 154
3889.45 142
3889.59 133
3889.74 128
3889.88 127
3890.02 130
3890.17 134
3890.31 138
3890.45 141
3890.59 143
3890.74 143
3890.88 142
3891.02 142
3891.17 142
3891.31 144
3891.45 147
3891.60 149
3891.74 150
3891.88 149
3892.03 146
3892.17 141
3892.31 135
3892.45 128
3892.60 123
3892.74 119
3892.88 117
3893.03 118
3893.17 120
3893.31 123
3893.46 127
3893.60 131
3893.74 134
3893.89 136
3894.03 137
3894.17 135
3894.31 131
3894.46 124
3894.60 114
3894.74 103
3894.89 92
3895.03 81
3895.17 72
3895.32 66
3895.46 62
3895.60 60
3895.75 57
3895.89 54
3896.03 47
3896.18 38
3896.32 26
3896.46 13
3896.60 0
3896.75 0
3896.89 0
3897.03 0
3897.18 0
3897.32 0
3897.46 0
3897.61 0
3897.75 6
3897.89 12
3898.04 16
3898.18 18
3898.32 17
3898.47 15
3898.61 13
3898.75 10
3898.90 7
3899.04 5
3899.18 3
3899.32 1
3899.47 0
3899.61 0
3899.75 0
3899.90 0
3900.04 2
3900.18 4
3900.33 5
3900.47 5
3900.61 4
3900.76 1
3900.90 0
3901.04 0
3901.19 0
3901.33 0
3901.47 1
3901.62 8
3901.76 17
3901.90 27
3902.05 36
3902.19 43
3902.33 48
3902.48 50
3902.62 49
3902.76 45
3902.91 39
3903.05 32
3903.19 26
3903.34 20
3903.48 15
3903.62 12
3903.77 9
3903.91 8
3904.05 8
3904.19 9
3904.34 12
3904.48 16
3904.62 20
3904.77 24
3904.91 25
3905.05 25
3905.20 21
3905.34 16
3905.48 10
3905.63 4
3905.77 0
3905.91 0
3906.06 1
3906.20 6
3906.34 13
3906.49 20
3906.63 26
3906.77 32
3906.92 36
3907.06 41
3907.20 46
3907.35 54
3907.49 65
3907.63 76
3907.78 86
3907.92 94
3908.06 97
3908.21 96
3908.35 91
3908.49 83
3908.64 73
3908.78 64
3908.92 55
3909.07 48
3909.21 43
3909.35 39
3909.50 38
3909.64 38
3909.78 42
3909.93 48
3910.07 56
3910.22 65
3910.36 74
3910.50 80
3910.65 82
3910.79 80
3910.93 72
3911.08 59
3911.22 43
3911.36 25
3911.51 9
3911.65 0
3911.79 0
3911.94 0
3912.08 0
3912.22 0
3912.37 0
3912.51 9
3912.65 19
3912.80 30
3912.94 42
3913.08 56
3913.23 72
3913.37 88
3913.51 105
3913.66 120
3913.80 131
3913.94 137
3914.09 137
3914.23 132
3914.37 124
3914.52 113
3914.66 103
3914.81 95
3914.95 91
3915.09 91
3915.24 93
3915.38 98
3915.52 103
3915.67 108
3915.81 112
3915.95 115
3916.10 118
3916.24 120
3916.38 122
3916.53 124
3916.67 126
3916.81 128
3916.96 130
3917.10 131
3917.24 131
3917.39 128
3917.53 121
3917.68 110
3917.82 96
3917.96 79
3918.11 62
3918.25 47
3918.39 36
3918.54 29
3918.68 25
3918.82 25
3918.97 27
3919.11 30
3919.25 33
3919.40 35
3919.54 37
3919.68 39
3919.83 40
3919.97 40
3920.12 40
3920.26 39
3920.40 38
3920.55 37
3920.69 35
3920.83 32
3920.98 29
3921.12 25
3921.26 21
3921.41 18
3921.55 18
3921.69 20
3921.84 26
3921.98 34
3922.13 43
3922.27 53
3922.41 61
3922.56 68
3922.70 73
3922.84 77
3922.99 78
3923.13 79
3923.27 78
3923.42 76
3923.56 72
3923.71 68
3923.85 62
3923.99 56
3924.14 49
3924.28 42
3924.42 35
3924.57 30
3924.71 26
3924.85 25
3925.00 27
3925.14 32
3925.29 38
3925.43 46
3925.57 54
3925.72 61
3925.86 67
3926.00 71
3926.15 74
3926.29 75
3926.44 76
3926.58 78
3926.72 79
3926.87 81
3927.01 84
3927.15 88
3927.30 91
3927.44 95
3927.58 98
3927.73 99
3927.87 98
3928.02 96
3928.16 91
3928.30 86
3928.45 82
3928.59 80
3928.73 80
3928.88 83
3929.02 89
3929.17 97
3929.31 106
3929.45 114
3929.60 122
3929.74 128
3929.88 132
3930.03 135
3930.17 137
3930.32 138
3930.46 138
3930.60 137
3930.75 134
3930.89 129
3931.03 121
3931.18 111
3931.32 99
3931.47 86
3931.61 74
3931.75 64
3931.90 58
3932.04 56
3932.19 58
3932.33 66
3932.47 77
3932.62 90
3932.76 104
3932.90 117
3933.05 127
3933.19 135
3933.34 138
3933.48 137
3933.62 132
3933.77 123
3933.91 113
3934.05 101
3934.20 91
3934.34 82
3934.49 74
3934.63 66
3934.77 58
3934.92 48
3935.06 36
3935.21 22
3935.35 9
3935.49 0
3935.64 0
3935.78 0
3935.92 0
3936.07 0
3936.21 0
3936.36 0
3936.50 0
3936.64 0
3936.79 5
3936.93 11
3937.08 17
3937.22 23
3937.36 29
3937.51 33
3937.65 34
3937.80 34
3937.94 31
3938.08 27
3938.23 24
3938.37 22
3938.51 22
3938.66 26
3938.80 32
3938.95 40
3939.09 48
3939.23 54
3939.38 59
3939.52 61
3939.67 61
3939.81 60
3939.95 58
3940.10 55
3940.24 52
3940.39 50
3940.53 47
3940.67 45
3940.82 43
3940.96 42
3941.11 42
3941.25 44
3941.39 47
3941.54 50
3941.68 52
3941.83 52
3941.97 51
3942.11 49
3942.26 47
3942.40 45
3942.55 46
3942.69 48
3942.83 52
3942.98 58
3943.12 65
3943.27 72
3943.41 79
3943.55 85
3943.70 89
3943.84 90
3943.99 88
3944.13 83
3944.27 75
3944.42 65
3944.56 56
3944.71 47
3944.85 39
3944.99 34
3945.14 30
3945.28 28
3945.43 28
3945.57 29
3945.71 30
3945.86 33
3946.00 36
3946.15 40
3946.29 42
3946.43 42
3946.58 39
3946.72 33
3946.87 24
3947.01 13
3947.15 2
3947.30 0
3947.44 0
3947.59 0
3947.73 0
3947.87 0
3948.02 0
3948.16 0
3948.31 0
3948.45 3
3948.60 7
3948.74 12
3948.88 18
3949.03 24
3949.17 29
3949.32 34
3949.46 38
3949.60 43
3949.75 49
3949.89 58
3950.04 70
3950.18 85
3950.32 101
3950.47 116
3950.61 128
3950.76 137
3950.90 143
3951.05 146
3951.19 149
3951.33 151
3951.48 154
3951.62 159
3951.77 165
3951.91 172
3952.05 180
3952.20 189
3952.34 199
3952.49 211
3952.63 224
3952.77 239
3952.92 255
3953.06 271
3953.21 286
3953.35 300
3953.50 312
3953.64 322
3953.78 329
3953.93 336
3954.07 341
3954.22 346
3954.36 351
3954.51 357
3954.65 362
3954.79 367
3954.94 370
3955.08 371
3955.23 369
3955.37 365
3955.51 359
3955.66 353
3955.80 349
3955.95 347
3956.09 348
3956.24 351
3956.38 355
3956.52 359
3956.67 363
3956.81 365
3956.96 366
3957.10 367
3957.25 367
3957.39 367
3957.53 366
3957.68 364
3957.82 360
3957.97 352
3958.11 341
3958.26 328
3958.40 312
3958.54 296
3958.69 281
3958.83 268
3958.98 257
3959.12 249
3959.27 242
3959.41 238
3959.55 235
3959.70 232
3959.84 231
3959.99 229
3960.13 227
3960.28 224
3960.42 221
3960.56 216
3960.71 210
3960.85 203
3961.00 195
3961.14 187
3961.29 179
3961.43 172
3961.57 164
3961.72 157
3961.86 149
3962.01 142
3962.15 135
3962.30 128
3962.44 121
3962.58 116
3962.73 113
3962.87 112
3963.02 112
3963.16 112
3963.31 112
3963.45 110
3963.60 106
3963.74 100
3963.88 93
3964.03 85
3964.17 77
3964.32 70
3964.46 63
3964.61 57
3964.75 49
3964.89 41
3965.04 31
3965.18 21
3965.33 10
3965.47 2
3965.62 0
3965.76 0
3965.91 0
3966.05 0
3966.19 0
3966.34 0
3966.48 0
3966.63 0
3966.77 1
3966.92 7
3967.06 13
3967.21 19
3967.35 21
3967.49 20
3967.64 16
3967.78 8
3967.93 0
3968.07 0
3968.22 0
3968.36 0
3968.51 5
3968.65 17
3968.79 28
3968.94 36
3969.08 40
3969.23 41
3969.37 39
3969.52 38
3969.66 37
3969.81 39
3969.95 41
3970.09 44
3970.24 44
3970.38 42
3970.53 38
3970.67 32
3970.82 26
3970.96 22
3971.11 18
3971.25 16
3971.40 16
3971.54 16
3971.68 17
3971.83 18
3971.97 22
3972.12 28
3972.26 35
3972.41 44
3972.55 54
3972.70 64
3972.84 73
3972.98 81
3973.13 88
3973.27 93
3973.42 97
3973.56 100
3973.71 102
3973.85 103
3974.00 104
3974.14 103
3974.29 102
3974.43 100
3974.58 97
3974.72 92
3974.86 87
3975.01 82
3975.15 80
3975.30 81
3975.44 87
3975.59 95
3975.73 105
3975.88 114
3976.02 121
3976.17 124
3976.31 122
3976.45 118
3976.60 111
3976.74 104
3976.89 97
3977.03 91
3977.18 86
3977.32 82
3977.47 78
3977.61 75
3977.76 71
3977.90 67
3978.05 63
3978.19 59
3978.33 57
3978.48 56
3978.62 57
3978.77 60
3978.91 65
3979.06 70
3979.20 75
3979.35 78
3979.49 81
3979.64 81
3979.78 82
3979.93 82
3980.07 84
3980.22 87
3980.36 93
3980.50 100
3980.65 107
3980.79 113
3980.94 116
3981.08 117
3981.23 114
3981.37 109
3981.52 103
3981.66 95
3981.81 88
3981.95 82
3982.10 76
3982.24 72
3982.39 68
3982.53 66
3982.68 65
3982.82 67
3982.96 71
3983.11 77
3983.25 84
3983.40 92
3983.54 99
3983.69 103
3983.83 105
3983.98 103
3984.12 99
3984.27 94
3984.41 88
3984.56 84
3984.70 81
3984.85 81
3984.99 84
3985.14 87
3985.28 90
3985.43 92
3985.57 94
3985.71 95
3985.86 97
3986.00 102
3986.15 111
3986.29 125
3986.44 144
3986.58 165
3986.73 186
3986.87 205
3987.02 218
3987.16 225
3987.31 225
3987.45 219
3987.60 210
3987.74 200
3987.89 190
3988.03 183
3988.18 178
3988.32 176
3988.47 176
3988.61 177
3988.76 177
3988.90 177
3989.05 174
3989.19 169
3989.33 161
3989.48 151
3989.62 140
3989.77 129
3989.91 121
3990.06 116
3990.20 114
3990.35 116
3990.49 121
3990.64 127
3990.78 133
3990.93 139
3991.07 144
3991.22 148
3991.36 151
3991.51 153
3991.65 153
3991.80 151
3991.94 146
3992.09 138
3992.23 127
3992.38 116
3992.52 104
3992.67 91
3992.81 80
3992.96 69
3993.10 59
3993.25 51
3993.39 44
3993.54 40
3993.68 40
3993.83 44
3993.97 51
3994.12 61
3994.26 70
3994.41 76
3994.55 79
3994.70 78
3994.84 72
3994.99 65
3995.13 58
3995.28 54
3995.42 56
3995.57 64
3995.71 75
3995.86 89
3996.00 100
3996.15 107
3996.29 108
3996.44 103
3996.58 94
3996.73 83
3996.87 72
3997.02 65
3997.16 61
3997.31 60
3997.45 62
3997.60 64
3997.74 67
3997.88 70
3998.03 72
3998.17 74
3998.32 77
3998.46 79
3998.61 81
3998.76 82
3998.90 80
3999.05 77
3999.19 72
3999.34 66
3999.48 61
3999.63 57
3999.77 57
3999.92 60
4000.06 66
4000.21 73
4000.35 81
4000.50 88
4000.64 93
4000.79 95
4000.93 95
4001.08 95
4001.22 94
4001.37 94
4001.51 95
4001.66 97
4001.80 99
4001.95 102
4002.09 104
4002.24 106
4002.38 108
4002.53 111
4002.67 114
4002.82 117
4002.96 121
4003.11 124
4003.25 127
4003.40 128
4003.54 128
4003.69 125
4003.83 120
4003.98 114
4004.12 109
4004.27 106
4004.41 108
4004.56 115
4004.70 127
4004.85 141
4004.99 155
4005.14 168
4005.28 178
4005.43 183
4005.57 185
4005.72 185
4005.86 183
4006.01 181
4006.15 177
4006.30 171
4006.44 165
4006.59 158
4006.73 152
4006.88 149
4007.02 148
4007.17 150
4007.32 153
4007.46 154
4007.61 151
4007.75 143
4007.90 129
4008.04 112
4008.19 94
4008.33 77
4008.48 63
4008.62 54
4008.77 49
4008.91 46
4009.06 46
4009.20 47
4009.35 49
4009.49 51
4009.64 54
4009.78 58
4009.93 63
4010.07 69
4010.22 74
4010.36 77
4010.51 77
4010.65 72
4010.80 64
4010.95 54
4011.09 43
4011.24 32
4011.38 25
4011.53 19
4011.67 16
4011.82 14
4011.96 12
4012.11 9
4012.25 4
4012.40 0
4012.54 0
4012.69 0
4012.83 0
4012.98 0
4013.12 0
4013.27 0
4013.41 3
4013.56 18
4013.70 35
4013.85 53
4014.00 70
4014.14 85
4014.29 96
4014.43 104
4014.58 108
4014.72 109
4014.87 107
4015.01 103
4015.16 98
4015.30 93
4015.45 88
4015.59 82
4015.74 78
4015.88 74
4016.03 70
4016.18 67
4016.32 64
4016.47 61
4016.61 58
4016.76 54
4016.90 50
4017.05 46
4017.19 42
4017.34 40
4017.48 39
4017.63 39
4017.77 41
4017.92 44
4018.06 46
4018.21 47
4018.36 47
4018.50 46
4018.65 44
4018.79 43
4018.94 43
4019.08 44
4019.23 48
4019.37 52
4019.52 56
4019.66 58
4019.81 59
4019.95 58
4020.10 56
4020.25 53
4020.39 50
4020.54 48
4020.68 46
4020.83 42
4020.97 37
4021.12 29
4021.26 19
4021.41 8
4021.55 0
4021.70 0
4021.84 0
4021.99 0
4022.14 0
4022.28 11
4022.43 24
4022.57 37
4022.72 49
4022.86 57
4023.01 62
4023.15 63
4023.30 61
4023.44 58
4023.59 53
4023.74 47
4023.88 42
4024.03 38
4024.17 36
4024.32 35
4024.46 37
4024.61 41
4024.75 47
4024.90 53
4025.04 59
4025.19 63
4025.34 66
4025.48 66
4025.63 66
4025.77 67
4025.92 70
4026.06 76
4026.21 86
4026.35 97
4026.50 110
4026.65 122
4026.79 132
4026.94 139
4027.08 144
4027.23 146
4027.37 146
4027.52 144
4027.66 140
4027.81 136
4027.96 132
4028.10 129
4028.25 128
4028.39 128
4028.54 132
4028.68 138
4028.83 148
4028.97 159
4029.12 172
4029.27 185
4029.41 198
4029.56 210
4029.70 218
4029.85 224
4029.99 226
4030.14 223
4030.28 215
4030.43 205
4030.58 193
4030.72 181
4030.87 171
4031.01 166
4031.16 165
4031.30 170
4031.45 177
4031.59 187
4031.74 196
4031.89 204
4032.03 209
4032.18 211
4032.32 210
4032.47 209
4032.61 207
4032.76 206
4032.91 207
4033.05 209
4033.20 212
4033.34 216
4033.49 221
4033.63 226
4033.78 232
4033.92 241
4034.07 254
4034.22 270
4034.36 291
4034.51 313
4034.65 334
4034.80 351
4034.94 362
4035.09 365
4035.24 361
4035.38 351
4035.53 338
4035.67 324
4035.82 311
4035.96 300
4036.11 289
4036.26 279
4036.40 268
4036.55 255
4036.69 241
4036.84 226
4036.98 213
4037.13 202
4037.28 194
4037.42 188
4037.57 185
4037.71 183
4037.86 182
4038.00 181
4038.15 179
4038.30 174
4038.44 167
4038.59 157
4038.73 144
4038.88 128
4039.02 111
4039.17 93
4039.32 76
4039.46 60
4039.61 46
4039.75 34
4039.90 26
4040.04 19
4040.19 14
4040.34 9
4040.48 4
4040.63 0
4040.77 0
4040.92 0
4041.06 0
4041.21 0
4041.36 0
4041.50 0
4041.65 0
4041.79 6
4041.94 16
4042.08 25
4042.23 32
4042.38 35
4042.52 35
4042.67 32
4042.81 26
4042.96 19
4043.11 12
4043.25 6
4043.40 3
4043.54 2
4043.69 4
4043.83 9
4043.98 16
4044.13 22
4044.27 27
4044.42 29
4044.56 29
4044.71 27
4044.86 24
4045.00 22
4045.15 23
4045.29 26
4045.44 33
4045.58 41
4045.73 50
4045.88 60
4046.02 70
4046.17 81
4046.31 93
4046.46 107
4046.61 123
4046.75 139
4046.90 154
4047.04 165
4047.19 172
4047.34 174
4047.48 173
4047.63 170
4047.77 167
4047.92 164
4048.06 163
4048.21 161
4048.36 160
4048.50 158
4048.65 154
4048.79 151
4048.94 149
4049.09 149
4049.23 153
4049.38 160
4049.52 171
4049.67 184
4049.82 197
4049.96 210
4050.11 220
4050.25 226
4050.40 227
4050.55 225
4050.69 219
4050.84 211
4050.98 201
4051.13 192
4051.28 183
4051.42 175
4051.57 168
4051.71 162
4051.86 156
4052.00 148
4052.15 141
4052.30 133
4052.44 127
4052.59 123
4052.73 122
4052.88 123
4053.03 128
4053.17 134
4053.32 140
4053.46 144
4053.61 147
4053.76 147
4053.90 146
4054.05 143
4054.19 139
4054.34 136
4054.49 132
4054.63 127
4054.78 121
4054.92 113
4055.07 104
4055.22 94
4055.36 84
4055.51 75
4055.66 67
4055.80 61
4055.95 55
4056.09 51
4056.24 47
4056.39 44
4056.53 42
4056.68 43
4056.82 48
4056.97 58
4057.12 73
4057.26 91
4057.41 109
4057.55 125
4057.70 137
4057.85 144
4057.99 145
4058.14 141
4058.28 134
4058.43 126
4058.58 117
4058.72 110
4058.87 103
4059.01 97
4059.16 92
4059.31 88
4059.45 85
4059.60 83
4059.75 82
4059.89 82
4060.04 83
4060.18 83
4060.33 83
4060.48 85
4060.62 87
4060.77 91
4060.91 95
4061.06 101
4061.21 106
4061.35 110
4061.50 113
4061.64 114
4061.79 114
4061.94 113
4062.08 112
4062.23 111
4062.38 110
4062.52 109
4062.67 108
4062.81 107
4062.96 106
4063.11 105
4063.25 106
4063.40 108
4063.55 111
4063.69 112
4063.84 112
4063.98 109
4064.13 102
4064.28 91
4064.42 78
4064.57 64
4064.71 50
4064.86 36
4065.01 25
4065.15 15
4065.30 8
4065.45 4
4065.59 2
4065.74 3
4065.88 6
4066.03 12
4066.18 19
4066.32 27
4066.47 36
4066.62 43
4066.76 50
4066.91 55
4067.05 59
4067.20 63
4067.35 65
4067.49 67
4067.64 68
4067.79 68
4067.93 66
4068.08 61
4068.22 55
4068.37 47
4068.52 39
4068.66 33
4068.81 28
4068.96 24
4069.10 23
4069.25 23
4069.39 24
4069.54 24
4069.69 25
4069.83 26
4069.98 28
4070.13 31
4070.27 36
4070.42 42
4070.56 50
4070.71 57
4070.86 62
4071.00 65
4071.15 65
4071.30 60
4071.44 50
4071.59 37
4071.74 22
4071.88 6
4072.03 0
4072.17 0
4072.32 0
4072.47 0
4072.61 0
4072.76 0
4072.91 0
4073.05 0
4073.20 3
4073.35 15
4073.49 27
4073.64 41
4073.78 54
4073.93 67
4074.08 81
4074.22 92
4074.37 103
4074.52 111
4074.66 117
4074.81 119
4074.96 119
4075.10 116
4075.25 111
4075.39 108
4075.54 107
4075.69 110
4075.83 118
4075.98 132
4076.13 149
4076.27 168
4076.42 187
4076.57 203
4076.71 215
4076.86 221
4077.00 223
4077.15 221
4077.30 216
4077.44 208
4077.59 200
4077.74 191
4077.88 184
4078.03 177
4078.18 171
4078.32 168
4078.47 167
4078.62 168
4078.76 173
4078.91 179
4079.06 185
4079.20 190
4079.35 192
4079.49 191
4079.64 187
4079.79 181
4079.93 175
4080.08 171
4080.23 170
4080.37 171
4080.52 176
4080.67 181
4080.81 185
4080.96 186
4081.11 184
4081.25 178
4081.40 168
4081.55 154
4081.69 137
4081.84 116
4081.98 94
4082.13 73
4082.28 53
4082.42 38
4082.57 28
4082.72 24
4082.86 24
4083.01 29
4083.16 36
4083.30 44
4083.45 52
4083.60 59
4083.74 64
4083.89 68
4084.04 70
4084.18 71
4084.33 73
4084.48 76
4084.62 80
4084.77 86
4084.92 93
4085.06 100
4085.21 106
4085.36 109
4085.50 109
4085.65 105
4085.80 99
4085.94 92
4086.09 86
4086.23 82
4086.38 81
4086.53 84
4086.67 88
4086.82 94
4086.97 100
4087.11 106
4087.26 110
4087.41 111
4087.55 111
4087.70 108
4087.85 102
4087.99 94
4088.14 83
4088.29 70
4088.43 58
4088.58 47
4088.73 40
4088.87 38
4089.02 40
4089.17 48
4089.31 57
4089.46 68
4089.61 78
4089.75 86
4089.90 92
4090.05 94
4090.19 94
4090.34 92
4090.49 86
4090.63 77
4090.78 66
4090.93 53
4091.07 41
4091.22 28
4091.37 16
4091.51 5
4091.66 0
4091.81 0
4091.95 0
4092.10 0
4092.25 0
4092.39 0
4092.54 0
4092.69 0
4092.83 4
4092.98 17
4093.13 29
4093.27 40
4093.42 49
4093.57 57
4093.71 63
4093.86 68
4094.01 73
4094.15 75
4094.30 76
4094.45 73
4094.59 68
4094.74 60
4094.89 51
4095.03 44
4095.18 39
4095.33 40
4095.48 47
4095.62 59
4095.77 76
4095.92 95
4096.06 113
4096.21 128
4096.36 138
4096.50 144
4096.65 147
4096.80 147
4096.94 146
4097.09 145
4097.24 143
4097.38 140
4097.53 137
4097.68 133
4097.82 128
4097.97 123
4098.12 117
4098.26 112
4098.41 105
4098.56 96
4098.70 86
4098.85 75
4099.00 63
4099.14 52
4099.29 43
4099.44 38
4099.59 36
4099.73 38
4099.88 43
4100.03 50
4100.17 57
4100.32 62
4100.47 66
4100.61 67
4100.76 65
4100.91 62
4101.05 59
4101.20 58
4101.35 59
4101.49 63
4101.64 69
4101.79 77
4101.93 85
4102.08 94
4102.23 102
4102.38 109
4102.52 116
4102.67 120
4102.82 121
4102.96 119
4103.11 114
4103.26 105
4103.40 94
4103.55 83
4103.70 73
4103.84 65
4103.99 60
4104.14 59
4104.29 60
4104.43 63
4104.58 66
4104.73 67
4104.87 68
4105.02 67
4105.17 66
4105.31 66
4105.46 69
4105.61 74
4105.75 82
4105.90 91
4106.05 100
4106.20 107
4106.34 112
4106.49 115
4106.64 116
4106.78 116
4106.93 116
4107.08 115
4107.22 115
4107.37 115
4107.52 116
4107.66 118
4107.81 122
4107.96 129
4108.11 137
4108.25 147
4108.40 155
4108.55 162
4108.69 166
4108.84 169
4108.99 173
4109.13 179
4109.28 189
4109.43 204
4109.58 222
4109.72 244
4109.87 265
4110.02 286
4110.16 305
4110.31 322
4110.46 339
4110.60 357
4110.75 375
4110.90 394
4111.05 414
4111.19 432
4111.34 448
4111.49 462
4111.63 474
4111.78 484
4111.93 494
4112.08 503
4112.22 513
4112.37 524
4112.52 534
4112.66 542
4112.81 548
4112.96 551
4113.10 552
4113.25 550
4113.40 547
4113.55 544
4113.69 542
4113.84 542
4113.99 543
4114.13 546
4114.28 550
4114.43 554
4114.58 560
4114.72 566
4114.87 574
4115.02 584
4115.16 596
4115.31 612
4115.46 631
4115.61 651
4115.75 671
4115.90 690
4116.05 705
4116.19 716
4116.34 720
4116.49 719
4116.64 713
4116.78 706
4116.93 698
4117.08 691
4117.22 685
4117.37 680
4117.52 675
4117.67 666
4117.81 655
4117.96 641
4118.11 625
4118.25 609
4118.40 595
4118.55 583
4118.70 573
4118.84 564
4118.99 555
4119.14 543
4119.28 529
4119.43 512
4119.58 494
4119.73 479
4119.87 467
4120.02 460
4120.17 459
4120.31 462
4120.46 469
4120.61 475
4120.76 480
4120.90 480
4121.05 474
4121.20 462
4121.34 446
4121.49 426
4121.64 402
4121.79 378
4121.93 355
4122.08 332
4122.23 312
4122.38 293
4122.52 277
4122.67 263
4122.82 252
4122.96 246
4123.11 242
4123.26 241
4123.41 242
4123.55 242
4123.70 240
4123.85 234
4124.00 224
4124.14 210
4124.29 194
4124.44 179
4124.58 165
4124.73 154
4124.88 146
4125.03 140
4125.17 138
4125.32 137
4125.47 138
4125.62 141
4125.76 144
4125.91 149
4126.06 153
4126.20 156
4126.35 156
4126.50 153
4126.65 146
4126.79 138
4126.94 130
4127.09 123
4127.24 120
4127.38 121
4127.53 125
4127.68 130
4127.83 135
4127.97 139
4128.12 141
4128.27 140
4128.41 137
4128.56 133
4128.71 128
4128.86 125
4129.00 123
4129.15 123
4129.30 125
4129.45 130
4129.59 137
4129.74 145
4129.89 153
4130.04 160
4130.18 167
4130.33 172
4130.48 178
4130.62 184
4130.77 192
4130.92 202
4131.07 214
4131.21 226
4131.36 236
4131.51 244
4131.66 247
4131.80 246
4131.95 240
4132.10 230
4132.25 218
4132.39 206
4132.54 193
4132.69 180
4132.84 168
4132.98 157
4133.13 148
4133.28 141
4133.43 138
4133.57 139
4133.72 145
4133.87 155
4134.02 168
4134.16 181
4134.31 193
4134.46 201
4134.61 204
4134.75 202
4134.90 195
4135.05 185
4135.20 174
4135.34 166
4135.49 161
4135.64 162
4135.78 168
4135.93 178
4136.08 190
4136.23 203
4136.37 212
4136.52 217
4136.67 217
4136.82 211
4136.96 200
4137.11 186
4137.26 172
4137.41 159
4137.55 150
4137.70 146
4137.85 145
4138.00 148
4138.14 152
4138.29 157
4138.44 161
4138.59 164
4138.74 165
4138.88 164
4139.03 161
4139.18 157
4139.33 150
4139.47 141
4139.62 131
4139.77 120
4139.92 108
4140.06 98
4140.21 91
4140.36 86
4140.51 84
4140.65 84
4140.80 87
4140.95 91
4141.10 96
4141.24 101
4141.39 107
4141.54 112
4141.69 116
4141.83 119
4141.98 120
4142.13 118
4142.28 115
4142.42 110
4142.57 104
4142.72 98
4142.87 92
4143.01 85
4143.16 79
4143.31 72
4143.46 66
4143.60 60
4143.75 56
4143.90 54
4144.05 55
4144.20 59
4144.34 67
4144.49 76
4144.64 86
4144.79 96
4144.93 105
4145.08 111
4145.23 115
4145.38 116
4145.52 116
4145.67 115
4145.82 112
4145.97 109
4146.11 106
4146.26 103
4146.41 101
4146.56 99
4146.71 99
4146.85 99
4147.00 101
4147.15 102
4147.30 104
4147.44 105
4147.59 107
4147.74 109
4147.89 110
4148.03 112
4148.18 115
4148.33 117
4148.48 118
4148.63 120
4148.77 120
4148.92 119
4149.07 116
4149.22 112
4149.36 107
4149.51 100
4149.66 91
4149.81 81
4149.95 71
4150.10 62
4150.25 54
4150.40 49
4150.55 46
4150.69 45
4150.84 44
4150.99 43
4151.14 41
4151.28 38
4151.43 34
4151.58 29
4151.73 27
4151.88 28
4152.02 34
4152.17 44
4152.32 58
4152.47 73
4152.61 87
4152.76 98
4152.91 104
4153.06 104
4153.21 99
4153.35 91
4153.50 82
4153.65 74
4153.80 68
4153.94 67
4154.09 68
4154.24 70
4154.39 71
4154.54 70
4154.68 67
4154.83 61
4154.98 54
4155.13 47
4155.27 41
4155.42 36
4155.57 32
4155.72 28
4155.87 23
4156.01 17
4156.16 9
4156.31 2
4156.46 0
4156.61 0
4156.75 0
4156.90 0
4157.05 0
4157.20 0
4157.34 0
4157.49 0
4157.64 0
4157.79 8
4157.94 19
4158.08 32
4158.23 45
4158.38 54
4158.53 58
4158.68 58
4158.82 54
4158.97 49
4159.12 44
4159.27 42
4159.41 45
4159.56 50
4159.71 57
4159.86 64
4160.01 69
4160.15 72
4160.30 72
4160.45 71
4160.60 68
4160.75 64
4160.89 60
4161.04 55
4161.19 49
4161.34 43
4161.49 38
4161.63 34
4161.78 32
4161.93 32
4162.08 35
4162.23 39
4162.37 45
4162.52 51
4162.67 55
4162.82 56
4162.97 53
4163.11 46
4163.26 37
4163.41 28
4163.56 22
4163.71 21
4163.85 27
4164.00 39
4164.15 55
4164.30 72
4164.44 87
4164.59 97
4164.74 100
4164.89 95
4165.04 85
4165.18 72
4165.33 57
4165.48 42
4165.63 31
4165.78 21
4165.92 14
4166.07 9
4166.22 5
4166.37 3
4166.52 3
4166.67 5
4166.81 11
4166.96 20
4167.11 31
4167.26 44
4167.41 56
4167.55 68
4167.70 77
4167.85 84
4168.00 88
4168.15 90
4168.29 89
4168.44 85
4168.59 79
4168.74 70
4168.89 60
4169.03 47
4169.18 32
4169.33 18
4169.48 5
4169.63 0
4169.77 0
4169.92 0
4170.07 0
4170.22 0
4170.37 0
4170.51 0
4170.66 0
4170.81 0
4170.96 12
4171.11 29
4171.26 47
4171.40 63
4171.55 76
4171.70 85
4171.85 87
4172.00 85
4172.14 82
4172.29 78
4172.44 78
4172.59 81
4172.74 86
4172.88 94
4173.03 101
4173.18 106
4173.33 107
4173.48 103
4173.63 97
4173.77 88
4173.92 78
4174.07 67
4174.22 58
4174.37 49
4174.51 41
4174.66 35
4174.81 31
4174.96 29
4175.11 30
4175.26 33
4175.40 38
4175.55 45
4175.70 53
4175.85 62
4176.00 72
4176.14 83
4176.29 93
4176.44 103
4176.59 113
4176.74 122
4176.89 130
4177.03 135
4177.18 137
4177.33 138
4177.48 136
4177.63 132
4177.77 127
4177.92 123
4178.07 120
4178.22 118
4178.37 117
4178.52 117
4178.66 117
4178.81 117
4178.96 116
4179.11 115
4179.26 113
4179.41 110
4179.55 106
4179.70 102
4179.85 96
4180.00 90
4180.15 84
4180.29 79
4180.44 77
4180.59 78
4180.74 81
4180.89 86
4181.04 93
4181.18 98
4181.33 102
4181.48 105
4181.63 106
4181.78 108
4181.93 109
4182.07 113
4182.22 116
4182.37 120
4182.52 124
4182.67 126
4182.82 126
4182.96 127
4183.11 128
4183.26 132
4183.41 139
4183.56 148
4183.71 160
4183.85 172
4184.00 183
4184.15 192
4184.30 198
4184.45 203
4184.60 205
4184.74 204
4184.89 201
4185.04 195
4185.19 187
4185.34 178
4185.49 169
4185.63 161
4185.78 156
4185.93 153
4186.08 152
4186.23 151
4186.38 149
4186.52 144
4186.67 137
4186.82 128
4186.97 121
4187.12 116
4187.27 115
4187.41 117
4187.56 122
4187.71 129
4187.86 136
4188.01 143
4188.16 148
4188.31 153
4188.45 157
4188.60 160
4188.75 162
4188.90 162
4189.05 160
4189.20 154
4189.34 146
4189.49 136
4189.64 125
4189.79 114
4189.94 105
4190.09 97
4190.23 91
4190.38 85
4190.53 79
4190.68 72
4190.83 64
4190.98 56
4191.13 48
4191.27 41
4191.42 35
4191.57 31
4191.72 28
4191.87 24
4192.02 18
4192.16 11
4192.31 3
4192.46 0
4192.61 0
4192.76 0
4192.91 0
4193.06 0
4193.20 0
4193.35 0
4193.50 0
4193.65 1
4193.80 7
4193.95 11
4194.10 14
4194.24 17
4194.39 20
4194.54 24
4194.69 28
4194.84 32
4194.99 38
4195.13 44
4195.28 51
4195.43 59
4195.58 66
4195.73 71
4195.88 74
4196.03 73
4196.17 69
4196.32 63
4196.47 55
4196.62 48
4196.77 42
4196.92 38
4197.07 35
4197.21 33
4197.36 30
4197.51 27
4197.66 22
4197.81 18
4197.96 16
4198.11 15
4198.25 17
4198.40 21
4198.55 28
4198.70 35
4198.85 43
4199.00 50
4199.15 56
4199.29 62
4199.44 67
4199.59 73
4199.74 80
4199.89 88
4200.04 98
4200.19 108
4200.34 118
4200.48 126
4200.63 131
4200.78 134
4200.93 133
4201.08 130
4201.23 127
4201.38 125
4201.52 125
4201.67 129
4201.82 137
4201.97 145
4202.12 152
4202.27 157
4202.42 158
4202.56 154
4202.71 148
4202.86 140
4203.01 132
4203.16 124
4203.31 116
4203.46 108
4203.61 101
4203.75 95
4203.90 91
4204.05 90
4204.20 93
4204.35 101
4204.50 113
4204.65 127
4204.79 140
4204.94 151
4205.09 156
4205.24 156
4205.39 150
4205.54 142
4205.69 132
4205.84 125
4205.98 122
4206.13 123
4206.28 129
4206.43 138
4206.58 149
4206.73 158
4206.88 165
4207.03 170
4207.17 172
4207.32 173
4207.47 173
4207.62 175
4207.77 178
4207.92 186
4208.07 197
4208.22 212
4208.36 230
4208.51 252
4208.66 274
4208.81 297
4208.96 318
4209.11 339
4209.26 357
4209.41 374
4209.55 389
4209.70 401
4209.85 411
4210.00 418
4210.15 420
4210.30 419
4210.45 414
4210.60 405
4210.75 392
4210.89 375
4211.04 353
4211.19 328
4211.34 299
4211.49 268
4211.64 236
4211.79 205
4211.94 179
4212.08 158
4212.23 143
4212.38 135
4212.53 133
4212.68 136
4212.83 142
4212.98 149
4213.13 157
4213.28 163
4213.42 167
4213.57 169
4213.72 167
4213.87 162
4214.02 154
4214.17 143
4214.32 130
4214.47 117
4214.62 104
4214.76 93
4214.91 87
4215.06 85
4215.21 89
4215.36 98
4215.51 110
4215.66 125
4215.81 140
4215.96 155
4216.10 168
4216.25 181
4216.40 193
4216.55 204
4216.70 213
4216.85 220
4217.00 225
4217.15 226
4217.30 224
4217.44 221
4217.59 218
4217.74 215
4217.89 214
4218.04 213
4218.19 211
4218.34 207
4218.49 199
4218.64 186
4218.78 170
4218.93 151
4219.08 132
4219.23 115
4219.38 104
4219.53 98
4219.68 97
4219.83 99
4219.98 104
4220.13 109
4220.27 113
4220.42 117
4220.57 121
4220.72 125
4220.87 131
4221.02 139
4221.17 147
4221.32 154
4221.47 159
4221.62 161
4221.76 159
4221.91 155
4222.06 148
4222.21 140
4222.36 131
4222.51 121
4222.66 113
4222.81 106
4222.96 101
4223.11 99
4223.25 101
4223.40 107
4223.55 118
4223.70 132
4223.85 149
4224.00 167
4224.15 183
4224.30 197
4224.45 207
4224.60 212
4224.74 214
4224.89 211
4225.04 206
4225.19 198
4225.34 189
4225.49 177
4225.64 164
4225.79 151
4225.94 138
4226.09 126
4226.24 115
4226.38 107
4226.53 101
4226.68 97
4226.83 97
4226.98 99
4227.13 103
4227.28 111
4227.43 120
4227.58 130
4227.73 139
4227.88 146
4228.02 149
4228.17 150
4228.32 147
4228.47 142
4228.62 135
4228.77 127
4228.92 116
4229.07 103
4229.22 88
4229.37 71
4229.52 53
4229.67 36
4229.81 18
4229.96 3
4230.11 0
4230.26 0
4230.41 0
4230.56 0
4230.71 0
4230.86 0
4231.01 0
4231.16 0
4231.31 8
4231.46 21
4231.60 33
4231.75 43
4231.90 52
4232.05 58
4232.20 63
4232.35 67
4232.50 70
4232.65 72
4232.80 73
4232.95 71
4233.10 67
4233.25 62
4233.39 57
4233.54 53
4233.69 51
4233.84 51
4233.99 54
4234.14 58
4234.29 61
4234.44 64
4234.59 65
4234.74 65
4234.89 66
4235.04 66
4235.19 69
4235.33 73
4235.48 80
4235.63 88
4235.78 96
4235.93 104
4236.08 111
4236.23 117
4236.38 121
4236.53 125
4236.68 128
4236.83 132
4236.98 136
4237.13 140
4237.27 144
4237.42 146
4237.57 146
4237.72 144
4237.87 141
4238.02 137
4238.17 132
4238.32 128
4238.47 124
4238.62 121
4238.77 118
4238.92 116
4239.07 115
4239.22 114
4239.36 113
4239.51 113
4239.66 114
4239.81 116
4239.96 120
4240.11 125
4240.26 132
4240.41 141
4240.56 150
4240.71 159
4240.86 167
4241.01 175
4241.16 182
4241.31 188
4241.46 193
4241.60 196
4241.75 197
4241.90 195
4242.05 190
4242.20 183
4242.35 176
4242.50 170
4242.65 167
4242.80 167
4242.95 170
4243.10 174
4243.25 179
4243.40 182
4243.55 184
4243.70 185
4243.85 185
4243.99 187
4244.14 190
4244.29 196
4244.44 202
4244.59 209
4244.74 214
4244.89 220
4245.04 225
4245.19 231
4245.34 239
4245.49 249
4245.64 261
4245.79 273
4245.94 283
4246.09 290
4246.24 292
4246.39 289
4246.54 281
4246.68 271
4246.83 261
4246.98 252
4247.13 245
4247.28 241
4247.43 238
4247.58 236
4247.73 234
4247.88 229
4248.03 224
4248.18 218
4248.33 214
4248.48 214
4248.63 217
4248.78 226
4248.93 240
4249.08 258
4249.23 277
4249.37 296
4249.52 312
4249.67 322
4249.82 327
4249.97 326
4250.12 319
4250.27 307
4250.42 292
4250.57 273
4250.72 253
4250.87 232
4251.02 211
4251.17 191
4251.32 174
4251.47 161
4251.62 152
4251.77 146
4251.92 144
4252.07 144
4252.22 142
4252.37 139
4252.51 132
4252.66 123
4252.81 111
4252.96 100
4253.11 90
4253.26 82
4253.41 77
4253.56 73
4253.71 69
4253.86 65
4254.01 60
4254.16 53
4254.31 47
4254.46 41
4254.61 36
4254.76 31
4254.91 27
4255.06 23
4255.21 18
4255.36 13
4255.51 7
4255.66 2
4255.81 0
4255.96 0
4256.10 0
4256.25 0
4256.40 0
4256.55 0
4256.70 0
4256.85 0
4257.00 10
4257.15 25
4257.30 40
4257.45 54
4257.60 64
4257.75 68
4257.90 65
4258.05 56
4258.20 42
4258.35 26
4258.50 10
4258.65 0
4258.80 0
4258.95 0
4259.10 0
4259.25 0
4259.40 0
4259.55 5
4259.70 15
4259.85 24
4260.00 34
4260.15 43
4260.29 53
4260.44 64
4260.59 75
4260.74 87
4260.89 100
4261.04 112
4261.19 123
4261.34 135
4261.49 147
4261.64 158
4261.79 170
4261.94 179
4262.09 187
4262.24 192
4262.39 193
4262.54 191
4262.69 186
4262.84 180
4262.99 173
4263.14 166
4263.29 160
4263.44 154
4263.59 148
4263.74 142
4263.89 136
4264.04 131
4264.19 128
4264.34 128
4264.49 132
4264.64 140
4264.79 153
4264.94 171
4265.09 193
4265.24 217
4265.39 241
4265.54 265
4265.69 288
4265.83 309
4265.98 328
4266.13 345
4266.28 361
4266.43 375
4266.58 386
4266.73 395
4266.88 399
4267.03 400
4267.18 397
4267.33 391
4267.48 382
4267.63 371
4267.78 361
4267.93 351
4268.08 344
4268.23 340
4268.38 340
4268.53 342
4268.68 348
4268.83 353
4268.98 359
4269.13 362
4269.28 364
4269.43 363
4269.58 362
4269.73 361
4269.88 362
4270.03 365
4270.18 372
4270.33 382
4270.48 394
4270.63 407
4270.78 419
4270.93 428
4271.08 432
4271.23 430
4271.38 423
4271.53 410
4271.68 394
4271.83 376
4271.98 358
4272.13 341
4272.28 325
4272.43 312
4272.58 300
4272.73 289
4272.88 278
4273.03 268
4273.18 258
4273.33 249
4273.48 239
4273.63 230
4273.78 221
4273.93 212
4274.08 203
4274.23 193
4274.38 185
4274.53 178
4274.68 174
4274.83 174
4274.98 178
4275.13 187
4275.28 200
4275.43 216
4275.58 234
4275.73 251
4275.88 268
4276.03 282
4276.18 295
4276.33 305
4276.48 314
4276.63 322
4276.78 330
4276.93 341
4277.08 353
4277.23 369
4277.38 387
4277.53 406
4277.68 425
4277.83 441
4277.98 454
4278.13 464
4278.28 470
4278.43 473
4278.58 476
4278.73 480
4278.88 486
4279.03 495
4279.18 508
4279.33 528
4279.48 553
4279.63 585
4279.78 623
4279.93 668
4280.08 718
4280.23 773
4280.38 830
4280.53 888
4280.68 946
4280.83 1003
4280.98 1059
4281.13 1114
4281.28 1169
4281.43 1225
4281.58 1282
4281.73 1340
4281.88 1400
4282.03 1460
4282.18 1520
4282.33 1580
4282.48 1639
4282.63 1696
4282.78 1752
4282.93 1805
4283.08 1856
4283.23 1902
4283.38 1943
4283.53 1979
4283.68 2010
4283.83 2037
4283.98 2062
4284.13 2087
4284.28 2111
4284.43 2137
4284.58 2162
4284.73 2186
4284.88 2208
4285.03 2227
4285.18 2244
4285.33 2259
4285.48 2271
4285.63 2280
4285.78 2284
4285.93 2282
4286.08 2273
4286.23 2254
4286.38 2226
4286.53 2190
4286.68 2147
4286.83 2100
4286.98 2051
4287.13 2001
4287.28 1951
4287.43 1902
4287.58 1854
4287.73 1808
4287.88 1764
4288.03 1722
4288.18 1681
4288.33 1641
4288.48 1600
4288.63 1557
4288.78 1512
4288.93 1464
4289.08 1415
4289.23 1363
4289.38 1310
4289.53 1257
4289.68 1205
4289.83 1155
4289.98 1109
4290.13 1067
4290.28 1029
4290.43 994
4290.58 962
4290.73 930
4290.88 898
4291.04 867
4291.19 838
4291.34 813
4291.49 793
4291.64 779
4291.79 771
4291.94 767
4292.09 764
4292.24 759
4292.39 752
4292.54 740
4292.69 725
4292.84 708
4292.99 690
4293.14 674
4293.29 660
4293.44 651
4293.59 649
4293.74 654
4293.89 668
4294.04 689
4294.19 716
4294.34 748
4294.49 780
4294.64 812
4294.79 840
4294.94 863
4295.09 880
4295.24 892
4295.39 900
4295.54 905
4295.69 910
4295.84 915
4295.99 922
4296.14 932
4296.29 946
4296.44 963
4296.60 983
4296.75 1005
4296.90 1026
4297.05 1046
4297.20 1063
4297.35 1076
4297.50 1084
4297.65 1087
4297.80 1085
4297.95 1079
4298.10 1070
4298.25 1058
4298.40 1046
4298.55 1032
4298.70 1018
4298.85 1003
4299.00 988
4299.15 971
4299.30 952
4299.45 932
4299.60 911
4299.75 886
4299.90 858
4300.05 828
4300.20 795
4300.35 761
4300.50 727
4300.65 694
4300.81 663
4300.96 634
4301.11 608
4301.26 582
4301.41 557
4301.56 532
4301.71 507
4301.86 481
4302.01 456
4302.16 433
4302.31 413
4302.46 395
4302.61 380
4302.76 367
4302.91 357
4303.06 348
4303.21 340
4303.36 334
4303.51 329
4303.66 326
4303.81 323
4303.96 321
4304.11 318
4304.26 313
4304.42 305
4304.57 295
4304.72 283
4304.87 273
4305.02 266
4305.17 263
4305.32 266
4305.47 273
4305.62 284
4305.77 294
4305.92 301
4306.07 302
4306.22 297
4306.37 286
4306.52 271
4306.67 253
4306.82 235
4306.97 218
4307.12 204
4307.27 193
4307.42 184
4307.58 178
4307.73 173
4307.88 169
4308.03 164
4308.18 158
4308.33 149
4308.48 137
4308.63 123
4308.78 107
4308.93 92
4309.08 78
4309.23 68
4309.38 60
4309.53 56
4309.68 52
4309.83 48
4309.98 43
4310.13 36
4310.29 28
4310.44 21
4310.59 15
4310.74 14
4310.89 17
4311.04 24
4311.19 34
4311.34 44
4311.49 54
4311.64 62
4311.79 67
4311.94 70
4312.09 71
4312.24 70
4312.39 67
4312.54 62
4312.69 54
4312.84 44
4313.00 32
4313.15 20
4313.30 10
4313.45 4
4313.60 2
4313.75 5
4313.90 12
4314.05 21
4314.20 28
4314.35 32
4314.50 31
4314.65 25
4314.80 16
4314.95 5
4315.10 0
4315.26 0
4315.41 0
4315.56 0
4315.71 0
4315.86 0
4316.01 5
4316.16 11
4316.31 14
4316.46 13
4316.61 10
4316.76 5
4316.91 1
4317.06 0
4317.21 1
4317.36 8
4317.51 19
4317.67 33
4317.82 46
4317.97 58
4318.12 64
4318.27 66
4318.42 64
4318.57 58
4318.72 52
4318.87 45
4319.02 40
4319.17 36
4319.32 33
4319.47 32
4319.62 32
4319.78 33
4319.93 34
4320.08 37
4320.23 41
4320.38 44
4320.53 48
4320.68 52
4320.83 55
4320.98 59
4321.13 64
4321.28 70
4321.43 78
4321.58 86
4321.74 95
4321.89 104
4322.04 111
4322.19 116
4322.34 120
4322.49 123
4322.64 124
4322.79 125
4322.94 126
4323.09 128
4323.24 131
4323.39 136
4323.54 143
4323.70 152
4323.85 161
4324.00 169
4324.15 176
4324.30 180
4324.45 180
4324.60 178
4324.75 173
4324.90 167
4325.05 162
4325.20 156
4325.35 151
4325.51 147
4325.66 142
4325.81 137
4325.96 128
4326.11 116
4326.26 101
4326.41 83
4326.56 64
4326.71 44
4326.86 27
4327.01 12
4327.16 2
4327.32 0
4327.47 0
4327.62 0
4327.77 0
4327.92 4
4328.07 8
4328.22 12
4328.37 14
4328.52 15
4328.67 15
4328.82 16
4328.97 18
4329.13 22
4329.28 26
4329.43 30
4329.58 34
4329.73 34
4329.88 30
4330.03 22
4330.18 10
4330.33 0
4330.48 0
4330.63 0
4330.79 0
4330.94 0
4331.09 0
4331.24 0
4331.39 0
4331.54 2
4331.69 15
4331.84 28
4331.99 39
4332.14 46
4332.29 50
4332.45 50
4332.60 47
4332.75 42
4332.90 37
4333.05 33
4333.20 31
4333.35 32
4333.50 36
4333.65 42
4333.80 49
4333.96 56
4334.11 62
4334.26 67
4334.41 72
4334.56 75
4334.71 77
4334.86 77
4335.01 74
4335.16 69
4335.31 62
4335.47 53
4335.62 45
4335.77 40
4335.92 39
4336.07 42
4336.22 50
4336.37 61
4336.52 72
4336.67 83
4336.82 92
4336.98 99
4337.13 106
4337.28 112
4337.43 118
4337.58 126
4337.73 134
4337.88 142
4338.03 149
4338.18 156
4338.33 161
4338.49 164
4338.64 166
4338.79 166
4338.94 164
4339.09 159
4339.24 153
4339.39 145
4339.54 137
4339.69 130
4339.85 124
4340.00 120
4340.15 117
4340.30 116
4340.45 115
4340.60 114
4340.75 113
4340.90 113
4341.05 114
4341.21 117
4341.36 122
4341.51 131
4341.66 142
4341.81 154
4341.96 167
4342.11 178
4342.26 187
4342.41 194
4342.57 198
4342.72 200
4342.87 199
4343.02 196
4343.17 192
4343.32 187
4343.47 182
4343.62 176
4343.77 170
4343.93 165
4344.08 160
4344.23 155
4344.38 151
4344.53 146
4344.68 141
4344.83 136
4344.98 133
4345.13 132
4345.29 133
4345.44 138
4345.59 144
4345.74 153
4345.89 163
4346.04 172
4346.19 180
4346.34 186
4346.50 190
4346.65 191
4346.80 190
4346.95 186
4347.10 179
4347.25 170
4347.40 159
4347.55 146
4347.70 132
4347.86 116
4348.01 100
4348.16 84
4348.31 69
4348.46 55
4348.61 43
4348.76 33
4348.91 25
4349.07 20
4349.22 18
4349.37 17
4349.52 18
4349.67 21
4349.82 24
4349.97 27
4350.12 28
4350.28 27
4350.43 24
4350.58 19
4350.73 13
4350.88 8
4351.03 3
4351.18 1
4351.33 1
4351.49 1
4351.64 1
4351.79 0
4351.94 0
4352.09 0
4352.24 0
4352.39 0
4352.54 0
4352.70 0
4352.85 3
4353.00 9
4353.15 14
4353.30 18
4353.45 20
4353.60 20
4353.76 18
4353.91 14
4354.06 9
4354.21 4
4354.36 0
4354.51 0
4354.66 0
4354.81 0
4354.97 0
4355.12 0
4355.27 0
4355.42 0
4355.57 3
4355.72 13
4355.87 22
4356.03 29
4356.18 35
4356.33 39
4356.48 42
4356.63 47
4356.78 53
4356.93 60
4357.09 69
4357.24 76
4357.39 80
4357.54 80
4357.69 77
4357.84 71
4357.99 66
4358.14 62
4358.30 61
4358.45 63
4358.60 67
4358.75 72
4358.90 75
4359.05 75
4359.20 74
4359.36 71
4359.51 69
4359.66 68
4359.81 69
4359.96 73
4360.11 79
4360.26 87
4360.42 96
4360.57 106
4360.72 119
4360.87 133
4361.02 148
4361.17 165
4361.32 183
4361.48 201
4361.63 218
4361.78 234
4361.93 247
4362.08 259
4362.23 269
4362.38 277
4362.54 283
4362.69 287
4362.84 289
4362.99 289
4363.14 288
4363.29 286
4363.45 284
4363.60 284
4363.75 286
4363.90 291
4364.05 298
4364.20 307
4364.35 315
4364.51 323
4364.66 327
4364.81 329
4364.96 327
4365.11 324
4365.26 318
4365.41 312
4365.57 305
4365.72 299
4365.87 293
4366.02 286
4366.17 279
4366.32 270
4366.48 260
4366.63 249
4366.78 238
4366.93 230
4367.08 225
4367.23 225
4367.38 228
4367.54 233
4367.69 238
4367.84 240
4367.99 238
4368.14 231
4368.29 218
4368.45 201
4368.60 182
4368.75 163
4368.90 145
4369.05 130
4369.20 120
4369.36 114
4369.51 113
4369.66 115
4369.81 118
4369.96 121
4370.11 125
4370.26 127
4370.42 129
4370.57 132
4370.72 136
4370.87 142
4371.02 151
4371.17 161
4371.33 171
4371.48 180
4371.63 185
4371.78 186
4371.93 183
4372.08 175
4372.24 163
4372.39 149
4372.54 133
4372.69 119
4372.84 107
4372.99 98
4373.15 91
4373.30 87
4373.45 84
4373.60 81
4373.75 77
4373.90 72
4374.06 65
4374.21 58
4374.36 51
4374.51 45
4374.66 41
4374.81 38
4374.97 37
4375.12 37
4375.27 37
4375.42 38
4375.57 40
4375.72 42
4375.88 46
4376.03 51
4376.18 57
4376.33 64
4376.48 68
4376.63 68
4376.79 64
4376.94 55
4377.09 45
4377.24 35
4377.39 29
4377.54 28
4377.70 34
4377.85 47
4378.00 63
4378.15 81
4378.30 98
4378.46 111
4378.61 121
4378.76 127
4378.91 128
4379.06 126
4379.21 122
4379.37 116
4379.52 108
4379.67 99
4379.82 90
4379.97 82
4380.12 75
4380.28 71
4380.43 69
4380.58 71
4380.73 76
4380.88 84
4381.04 92
4381.19 100
4381.34 107
4381.49 110
4381.64 111
4381.79 108
4381.95 102
4382.10 95
4382.25 86
4382.40 77
4382.55 68
4382.71 60
4382.86 53
4383.01 47
4383.16 42
4383.31 37
4383.46 34
4383.62 31
4383.77 29
4383.92 29
4384.07 30
4384.22 32
4384.38 35
4384.53 36
4384.68 36
4384.83 32
4384.98 26
4385.13 17
4385.29 6
4385.44 0
4385.59 0
4385.74 0
4385.89 0
4386.05 0
4386.20 0
4386.35 8
4386.50 23
4386.65 37
4386.81 49
4386.96 57
4387.11 58
4387.26 54
4387.41 43
4387.56 29
4387.72 12
4387.87 0
4388.02 0
4388.17 0
4388.32 0
4388.48 0
4388.63 0
4388.78 0
4388.93 0
4389.08 6
4389.24 13
4389.39 19
4389.54 25
4389.69 30
4389.84 34
4390.00 38
4390.15 41
4390.30 43
4390.45 44
4390.60 44
4390.76 43
4390.91 42
4391.06 42
4391.21 41
4391.36 42
4391.52 43
4391.67 47
4391.82 51
4391.97 58
4392.12 65
4392.28 72
4392.43 78
4392.58 81
4392.73 79
4392.88 74
4393.04 66
4393.19 55
4393.34 45
4393.49 36
4393.64 29
4393.80 25
4393.95 24
4394.10 26
4394.25 30
4394.40 34
4394.56 38
4394.71 42
4394.86 47
4395.01 52
4395.16 58
4395.32 65
4395.47 73
4395.62 80
4395.77 85
4395.92 87
4396.08 84
4396.23 77
4396.38 66
4396.53 55
4396.68 44
4396.84 36
4396.99 30
4397.14 28
4397.29 28
4397.44 30
4397.60 32
4397.75 35
4397.90 36
4398.05 37
4398.20 37
4398.36 37
4398.51 36
4398.66 34
4398.81 31
4398.97 28
4399.12 23
4399.27 17
4399.42 10
4399.57 2
4399.73 0
4399.88 0
4400.03 0
4400.18 0
4400.33 0
4400.49 0
4400.64 0
4400.79 0
4400.94 12
4401.09 26
4401.25 39
4401.40 52
4401.55 62
4401.70 69
4401.86 72
4402.01 72
4402.16 68
4402.31 64
4402.46 61
4402.62 61
4402.77 65
4402.92 74
4403.07 86
4403.22 100
4403.38 114
4403.53 125
4403.68 131
4403.83 134
4403.99 133
4404.14 130
4404.29 127
4404.44 126
4404.59 128
4404.75 132
4404.90 138
4405.05 146
4405.20 155
4405.36 165
4405.51 176
4405.66 189
4405.81 204
4405.96 221
4406.12 240
4406.27 259
4406.42 278
4406.57 294
4406.73 309
4406.88 321
4407.03 329
4407.18 335
4407.33 339
4407.49 342
4407.64 344
4407.79 346
4407.94 350
4408.10 357
4408.25 369
4408.40 385
4408.55 407
4408.70 433
4408.86 460
4409.01 486
4409.16 510
4409.31 528
4409.47 539
4409.62 544
4409.77 545
4409.92 545
4410.08 546
4410.23 550
4410.38 558
4410.53 570
4410.68 584
4410.84 597
4410.99 606
4411.14 610
4411.29 608
4411.45 598
4411.60 583
4411.75 565
4411.90 545
4412.06 526
4412.21 509
4412.36 495
4412.51 483
4412.66 473
4412.82 460
4412.97 445
4413.12 427
4413.27 405
4413.43 381
4413.58 356
4413.73 334
4413.88 314
4414.04 299
4414.19 287
4414.34 277
4414.49 269
4414.65 261
4414.80 253
4414.95 243
4415.10 231
4415.26 219
4415.41 207
4415.56 195
4415.71 185
4415.86 176
4416.02 170
4416.17 166
4416.32 166
4416.47 167
4416.63 170
4416.78 173
4416.93 175
4417.08 176
4417.24 174
4417.39 170
4417.54 165
4417.69 159
4417.85 153
4418.00 148
4418.15 145
4418.30 144
4418.46 145
4418.61 147
4418.76 151
4418.91 154
4419.07 156
4419.22 157
4419.37 156
4419.52 154
4419.68 151
4419.83 147
4419.98 143
4420.13 138
4420.29 131
4420.44 123
4420.59 113
4420.74 103
4420.90 94
4421.05 88
4421.20 86
4421.35 89
4421.50 96
4421.66 106
4421.81 117
4421.96 128
4422.11 135
4422.27 138
4422.42 137
4422.57 133
4422.73 126
4422.88 120
4423.03 114
4423.18 112
4423.34 112
4423.49 115
4423.64 119
4423.79 123
4423.95 126
4424.10 126
4424.25 123
4424.40 117
4424.56 108
4424.71 99
4424.86 90
4425.01 82
4425.17 75
4425.32 68
4425.47 63
4425.62 57
4425.78 52
4425.93 48
4426.08 44
4426.23 41
4426.39 40
4426.54 40
4426.69 41
4426.84 42
4427.00 43
4427.15 43
4427.30 43
4427.45 42
4427.61 40
4427.76 37
4427.91 35
4428.06 33
4428.22 33
4428.37 35
4428.52 40
4428.68 48
4428.83 59
4428.98 72
4429.13 84
4429.29 93
4429.44 99
4429.59 101
4429.74 99
4429.90 94
4430.05 88
4430.20 81
4430.35 73
4430.51 66
4430.66 58
4430.81 50
4430.96 43
4431.12 37
4431.27 34
4431.42 33
4431.58 35
4431.73 39
4431.88 42
4432.03 43
4432.19 41
4432.34 35
4432.49 24
4432.64 11
4432.80 0
4432.95 0
4433.10 0
4433.25 0
4433.41 0
4433.56 0
4433.71 0
4433.87 0
4434.02 0
4434.17 5
4434.32 13
4434.48 21
4434.63 27
4434.78 31
4434.93 32
4435.09 28
4435.24 21
4435.39 11
4435.55 0
4435.70 0
4435.85 0
4436.00 0
4436.16 0
4436.31 0
4436.46 0
4436.61 5
4436.77 18
4436.92 31
4437.07 44
4437.23 55
4437.38 64
4437.53 72
4437.68 77
4437.84 81
4437.99 83
4438.14 83
4438.30 81
4438.45 77
4438.60 73
4438.75 70
4438.91 69
4439.06 69
4439.21 71
4439.36 74
4439.52 76
4439.67 77
4439.82 76
4439.98 73
4440.13 68
4440.28 62
4440.43 56
4440.59 52
4440.74 49
4440.89 48
4441.05 49
4441.20 52
4441.35 57
4441.50 65
4441.66 74
4441.81 85
4441.96 97
4442.12 107
4442.27 114
4442.42 118
4442.57 117
4442.73 113
4442.88 106
4443.03 99
4443.19 93
4443.34 90
4443.49 89
4443.64 91
4443.80 93
4443.95 96
4444.10 98
4444.26 99
4444.41 100
4444.56 99
4444.71 97
4444.87 94
4445.02 90
4445.17 86
4445.33 80
4445.48 75
4445.63 70
4445.78 66
4445.94 64
4446.09 63
4446.24 64
4446.40 65
4446.55 67
4446.70 69
4446.85 69
4447.01 70
4447.16 70
4447.31 70
4447.47 70
4447.62 72
4447.77 75
4447.93 78
4448.08 82
4448.23 86
4448.38 87
4448.54 87
4448.69 86
4448.84 84
4449.00 82
4449.15 81
4449.30 82
4449.46 85
4449.61 87
4449.76 90
4449.91 91
4450.07 92
4450.22 92
4450.37 92
4450.53 92
4450.68 92
4450.83 91
4450.98 89
4451.14 86
4451.29 80
4451.44 74
4451.60 69
4451.75 64
4451.90 62
4452.06 62
4452.21 64
4452.36 68
4452.52 73
4452.67 79
4452.82 85
4452.97 94
4453.13 105
4453.28 117
4453.43 131
4453.59 145
4453.74 158
4453.89 168
4454.05 174
4454.20 175
4454.35 171
4454.50 164
4454.66 154
4454.81 142
4454.96 130
4455.12 120
4455.27 112
4455.42 107
4455.58 104
4455.73 104
4455.88 105
4456.04 107
4456.19 109
4456.34 112
4456.49 114
4456.65 116
4456.80 118
4456.95 120
4457.11 123
4457.26 126
4457.41 129
4457.57 132
4457.72 137
4457.87 142
4458.03 148
4458.18 155
4458.33 162
4458.49 169
4458.64 175
4458.79 179
4458.94 182
4459.10 184
4459.25 184
4459.40 183
4459.56 181
4459.71 178
4459.86 173
4460.02 167
4460.17 160
4460.32 152
4460.48 145
4460.63 138
4460.78 133
4460.94 131
4461.09 132
4461.24 135
4461.40 140
4461.55 146
4461.70 153
4461.85 159
4462.01 164
4462.16 168
4462.31 169
4462.47 169
4462.62 167
4462.77 166
4462.93 164
4463.08 163
4463.23 162
4463.39 163
4463.54 165
4463.69 168
4463.85 174
4464.00 180
4464.15 186
4464.31 191
4464.46 194
4464.61 192
4464.77 187
4464.92 178
4465.07 168
4465.23 159
4465.38 153
4465.53 154
4465.69 160
4465.84 171
4465.99 187
4466.14 203
4466.30 219
4466.45 230
4466.60 237
4466.76 240
4466.91 238
4467.06 234
4467.22 229
4467.37 224
4467.52 221
4467.68 220
4467.83 219
4467.98 220
4468.14 219
4468.29 218
4468.44 215
4468.60 210
4468.75 203
4468.90 195
4469.06 187
4469.21 178
4469.36 169
4469.52 161
4469.67 152
4469.82 144
4469.98 136
4470.13 129
4470.28 123
4470.44 119
4470.59 116
4470.74 115
4470.90 115
4471.05 118
4471.20 123
4471.36 130
4471.51 140
4471.66 151
4471.82 163
4471.97 174
4472.12 184
4472.28 190
4472.43 194
4472.58 194
4472.74 191
4472.89 185
4473.04 176
4473.20 164
4473.35 149
4473.50 133
4473.66 117
4473.81 101
4473.96 87
4474.12 77
4474.27 70
4474.42 66
4474.58 64
4474.73 62
4474.89 60
4475.04 57
4475.19 53
4475.35 48
4475.50 43
4475.65 38
4475.81 32
4475.96 27
4476.11 21
4476.27 15
4476.42 8
4476.57 2
4476.73 0
4476.88 0
4477.03 0
4477.19 0
4477.34 0
4477.49 1
4477.65 3
4477.80 3
4477.95 1
4478.11 0
4478.26 0
4478.41 0
4478.57 2
4478.72 8
4478.87 15
4479.03 23
4479.18 30
4479.34 34
4479.49 36
4479.64 35
4479.80 31
4479.95 25
4480.10 19
4480.26 11
4480.41 4
4480.56 0
4480.72 0
4480.87 0
4481.02 0
4481.18 0
4481.33 0
4481.48 0
4481.64 0
4481.79 6
4481.94 20
4482.10 34
4482.25 46
4482.41 56
4482.56 63
4482.71 67
4482.87 69
4483.02 68
4483.17 67
4483.33 64
4483.48 61
4483.63 58
4483.79 57
4483.94 57
4484.09 59
4484.25 65
4484.40 74
4484.56 84
4484.71 95
4484.86 104
4485.02 110
4485.17 113
4485.32 113
4485.48 111
4485.63 111
4485.78 113
4485.94 120
4486.09 130
4486.24 143
4486.40 157
4486.55 169
4486.71 177
4486.86 181
4487.01 180
4487.17 177
4487.32 173
4487.47 168
4487.63 164
4487.78 159
4487.93 155
4488.09 149
4488.24 142
4488.40 136
4488.55 130
4488.70 127
4488.86 127
4489.01 131
4489.16 140
4489.32 151
4489.47 163
4489.62 175
4489.78 185
4489.93 194
4490.09 200
4490.24 205
4490.39 209
4490.55 212
4490.70 215
4490.85 216
4491.01 218
4491.16 219
4491.32 220
4491.47 222
4491.62 224
4491.78 227
4491.93 229
4492.08 233
4492.24 236
4492.39 239
4492.54 242
4492.70 246
4492.85 250
4493.01 254
4493.16 257
4493.31 258
4493.47 257
4493.62 253
4493.77 248
4493.93 243
4494.08 239
4494.24 239
4494.39 241
4494.54 247
4494.70 255
4494.85 263
4495.00 269
4495.16 272
4495.31 271
4495.47 265
4495.62 257
4495.77 248
4495.93 240
4496.08 234
4496.23 231
4496.39 229
4496.54 228
4496.70 228
4496.85 226
4497.00 223
4497.16 217
4497.31 209
4497.46 198
4497.62 185
4497.77 171
4497.93 156
4498.08 142
4498.23 129
4498.39 120
4498.54 114
4498.70 112
4498.85 112
4499.00 114
4499.16 118
4499.31 122
4499.46 127
4499.62 131
4499.77 135
4499.93 138
4500.08 140
4500.23 139
4500.39 136
4500.54 130
4500.70 122
4500.85 115
4501.00 109
4501.16 108
4501.31 112
4501.46 122
4501.62 137
4501.77 157
4501.93 178
4502.08 199
4502.23 219
4502.39 237
4502.54 253
4502.70 269
4502.85 283
4503.00 298
4503.16 311
4503.31 323
4503.47 331
4503.62 338
4503.77 344
4503.93 350
4504.08 358
4504.23 368
4504.39 380
4504.54 391
4504.70 400
4504.85 406
4505.00 409
4505.16 409
4505.31 407
4505.47 405
4505.62 403
4505.77 402
4505.93 401
4506.08 401
4506.24 399
4506.39 397
4506.54 394
4506.70 391
4506.85 389
4507.01 387
4507.16 385
4507.31 383
4507.47 381
4507.62 377
4507.78 371
4507.93 364
4508.08 357
4508.24 349
4508.39 341
4508.55 333
4508.70 324
4508.85 316
4509.01 308
4509.16 301
4509.32 295
4509.47 291
4509.62 291
4509.78 293
4509.93 296
4510.09 299
4510.24 301
4510.39 303
4510.55 304
4510.70 307
4510.86 311
4511.01 319
4511.16 330
4511.32 343
4511.47 357
4511.63 368
4511.78 374
4511.93 374
4512.09 368
4512.24 356
4512.40 343
4512.55 329
4512.70 317
4512.86 311
4513.01 310
4513.17 316
4513.32 326
4513.47 341
4513.63 359
4513.78 379
4513.94 398
4514.09 415
4514.24 429
4514.40 438
4514.55 442
4514.71 439
4514.86 431
4515.01 418
4515.17 403
4515.32 386
4515.48 369
4515.63 352
4515.79 337
4515.94 324
4516.09 312
4516.25 302
4516.40 293
4516.56 287
4516.71 284
4516.86 283
4517.02 286
4517.17 290
4517.33 296
4517.48 302
4517.64 306
4517.79 308
4517.94 306
4518.10 302
4518.25 296
4518.41 288
4518.56 280
4518.71 273
4518.87 267
4519.02 261
4519.18 256
4519.33 250
4519.48 245
4519.64 239
4519.79 233
4519.95 227
4520.10 221
4520.26 215
4520.41 210
4520.56 205
4520.72 200
4520.87 194
4521.03 188
4521.18 180
4521.34 171
4521.49 160
4521.64 148
4521.80 136
4521.95 126
4522.11 118
4522.26 115
4522.41 114
4522.57 117
4522.72 121
4522.88 125
4523.03 128
4523.19 128
4523.34 125
4523.49 121
4523.65 114
4523.80 107
4523.96 101
4524.11 94
4524.27 88
4524.42 83
4524.57 79
4524.73 75
4524.88 73
4525.04 73
4525.19 75
4525.35 80
4525.50 85
4525.65 89
4525.81 93
4525.96 94
4526.12 94
4526.27 92
4526.43 90
4526.58 88
4526.73 89
4526.89 91
4527.04 95
4527.20 100
4527.35 104
4527.51 107
4527.66 109
4527.81 110
4527.97 111
4528.12 112
4528.28 115
4528.43 119
4528.59 125
4528.74 134
4528.89 144
4529.05 156
4529.20 167
4529.36 177
4529.51 184
4529.67 189
4529.82 190
4529.97 189
4530.13 188
4530.28 187
4530.44 189
4530.59 192
4530.75 196
4530.90 199
4531.06 200
4531.21 197
4531.36 191
4531.52 182
4531.67 171
4531.83 160
4531.98 149
4532.14 140
4532.29 131
4532.44 124
4532.60 116
4532.75 109
4532.91 102
4533.06 95
4533.22 87
4533.37 79
4533.53 70
4533.68 62
4533.83 54
4533.99 47
4534.14 42
4534.30 36
4534.45 31
4534.61 26
4534.76 20
4534.92 13
4535.07 6
4535.22 0
4535.38 0
4535.53 0
4535.69 0
4535.84 0
4536.00 0
4536.15 2
4536.31 4
4536.46 5
4536.61 4
4536.77 2
4536.92 1
4537.08 3
4537.23 7
4537.39 13
4537.54 23
4537.70 35
4537.85 48
4538.00 62
4538.16 76
4538.31 89
4538.47 99
4538.62 107
4538.78 112
4538.93 114
4539.09 114
4539.24 113
4539.40 114
4539.55 116
4539.70 121
4539.86 127
4540.01 134
4540.17 139
4540.32 143
4540.48 145
4540.63 145
4540.79 145
4540.94 145
4541.10 145
4541.25 146
4541.40 145
4541.56 143
4541.71 137
4541.87 128
4542.02 116
4542.18 102
4542.33 87
4542.49 74
4542.64 65
4542.80 59
4542.95 57
4543.10 60
4543.26 66
4543.41 76
4543.57 89
4543.72 105
4543.88 123
4544.03 142
4544.19 160
4544.34 176
4544.50 188
4544.65 194
4544.80 194
4544.96 189
4545.11 180
4545.27 170
4545.42 160
4545.58 154
4545.73 152
4545.89 156
4546.04 163
4546.20 170
4546.35 176
4546.51 177
4546.66 172
4546.82 162
4546.97 149
4547.12 135
4547.28 123
4547.43 115
4547.59 112
4547.74 113
4547.90 116
4548.05 118
4548.21 118
4548.36 114
4548.52 108
4548.67 100
4548.83 92
4548.98 83
4549.13 76
4549.29 70
4549.44 64
4549.60 58
4549.75 52
4549.91 46
4550.06 41
4550.22 38
4550.37 36
4550.53 36
4550.68 38
4550.84 41
4550.99 45
4551.15 47
4551.30 49
4551.46 49
4551.61 49
4551.76 50
4551.92 52
4552.07 55
4552.23 58
4552.38 61
4552.54 62
4552.69 62
4552.85 58
4553.00 52
4553.16 46
4553.31 42
4553.47 41
4553.62 42
4553.78 47
4553.93 53
4554.09 59
4554.24 63
4554.40 63
4554.55 59
4554.71 53
4554.86 46
4555.01 40
4555.17 34
4555.32 29
4555.48 25
4555.63 21
4555.79 17
4555.94 12
4556.10 8
4556.25 5
4556.41 3
4556.56 1
4556.72 0
4556.87 0
4557.03 0
4557.18 0
4557.34 0
4557.49 0
4557.65 0
4557.80 0
4557.96 9
4558.11 23
4558.27 38
4558.42 52
4558.58 64
4558.73 71
4558.89 75
4559.04 76
4559.19 74
4559.35 71
4559.50 68
4559.66 64
4559.81 61
4559.97 58
4560.12 54
4560.28 50
4560.43 45
4560.59 39
4560.74 31
4560.90 22
4561.05 12
4561.21 2
4561.36 0
4561.52 0
4561.67 0
4561.83 0
4561.98 0
4562.14 0
4562.29 0
4562.45 0
4562.60 4
4562.76 16
4562.91 28
4563.07 41
4563.22 53
4563.38 63
4563.53 72
4563.69 79
4563.84 84
4564.00 89
4564.15 93
4564.31 96
4564.46 99
4564.62 101
4564.77 101
4564.93 99
4565.08 94
4565.24 87
4565.39 78
4565.55 67
4565.70 57
4565.86 47
4566.01 40
4566.17 35
4566.32 34
4566.48 34
4566.63 35
4566.79 35
4566.94 33
4567.10 30
4567.25 26
4567.41 21
4567.56 17
4567.72 15
4567.87 15
4568.03 18
4568.18 22
4568.34 27
4568.49 32
4568.65 35
4568.80 37
4568.96 38
4569.11 37
4569.27 37
4569.42 37
4569.58 39
4569.73 42
4569.89 47
4570.04 53
4570.20 59
4570.35 65
4570.51 69
4570.66 72
4570.82 72
4570.97 71
4571.13 69
4571.28 68
4571.44 67
4571.59 68
4571.75 70
4571.90 71
4572.06 71
4572.21 71
4572.37 69
4572.52 66
4572.68 63
4572.83 59
4572.99 56
4573.14 53
4573.30 49
4573.45 44
4573.61 39
4573.76 35
4573.92 32
4574.07 30
4574.23 30
4574.38 33
4574.54 36
4574.69 39
4574.85 41
4575.00 43
4575.16 45
4575.31 47
4575.47 51
4575.62 58
4575.78 67
4575.93 78
4576.09 90
4576.24 101
4576.40 110
4576.55 117
4576.71 120
4576.86 121
4577.02 119
4577.18 116
4577.33 113
4577.49 110
4577.64 109
4577.80 111
4577.95 114
4578.11 119
4578.26 125
4578.42 130
4578.57 133
4578.73 134
4578.88 132
4579.04 129
4579.19 124
4579.35 120
4579.50 116
4579.66 113
4579.81 110
4579.97 106
4580.12 101
4580.28 95
4580.43 90
4580.59 86
4580.74 83
4580.90 81
4581.05 81
4581.21 82
4581.37 81
4581.52 78
4581.68 72
4581.83 63
4581.99 54
4582.14 45
4582.30 38
4582.45 34
4582.61 34
4582.76 38
4582.92 44
4583.07 50
4583.23 57
4583.38 61
4583.54 62
4583.69 59
4583.85 53
4584.00 44
4584.16 32
4584.32 19
4584.47 4
4584.63 0
4584.78 0
4584.94 0
4585.09 0
4585.25 0
4585.40 0
4585.56 0
4585.71 4
4585.87 13
4586.02 19
4586.18 22
4586.33 23
4586.49 21
4586.64 19
4586.80 18
4586.96 20
4587.11 25
4587.27 32
4587.42 41
4587.58 51
4587.73 61
4587.89 68
4588.04 71
4588.20 72
4588.35 71
4588.51 69
4588.66 67
4588.82 67
4588.97 70
4589.13 75
4589.29 81
4589.44 88
4589.60 93
4589.75 96
4589.91 97
4590.06 97
4590.22 98
4590.37 99
4590.53 104
4590.68 111
4590.84 121
4590.99 131
4591.15 142
4591.31 152
4591.46 162
4591.62 171
4591.77 179
4591.93 186
4592.08 193
4592.24 200
4592.39 206
4592.55 213
4592.70 220
4592.86 227
4593.01 234
4593.17 240
4593.33 242
4593.48 241
4593.64 234
4593.79 224
4593.95 211
4594.10 198
4594.26 187
4594.41 179
4594.57 177
4594.72 178
4594.88 182
4595.04 187
4595.19 190
4595.35 191
4595.50 189
4595.66 184
4595.81 179
4595.97 174
4596.12 170
4596.28 166
4596.43 162
4596.59 158
4596.75 152
4596.90 145
4597.06 137
4597.21 129
4597.37 120
4597.52 113
4597.68 107
4597.83 101
4597.99 97
4598.15 92
4598.30 88
4598.46 84
4598.61 79
4598.77 74
4598.92 69
4599.08 64
4599.23 60
4599.39 57
4599.55 55
4599.70 56
4599.86 58
4600.01 62
4600.17 66
4600.32 72
4600.48 78
4600.63 84
4600.79 89
4600.94 91
4601.10 92
4601.26 92
4601.41 90
4601.57 89
4601.72 87
4601.88 86
4602.03 84
4602.19 81
4602.35 78
4602.50 74
4602.66 70
4602.81 70
4602.97 72
4603.12 77
4603.28 86
4603.43 95
4603.59 103
4603.75 110
4603.90 114
4604.06 117
4604.21 120
4604.37 124
4604.52 129
4604.68 134
4604.83 140
4604.99 144
4605.15 144
4605.30 142
4605.46 136
4605.61 129
4605.77 122
4605.92 115
4606.08 111
4606.24 109
4606.39 110
4606.55 111
4606.70 113
4606.86 115
4607.01 115
4607.17 113
4607.33 110
4607.48 106
4607.64 100
4607.79 94
4607.95 89
4608.10 84
4608.26 80
4608.41 76
4608.57 72
4608.73 67
4608.88 61
4609.04 53
4609.19 45
4609.35 36
4609.50 29
4609.66 22
4609.82 17
4609.97 14
4610.13 11
4610.28 9
4610.44 6
4610.59 2
4610.75 0
4610.91 0
4611.06 0
4611.22 0
4611.37 0
4611.53 0
4611.68 0
4611.84 0
4612.00 4
4612.15 10
4612.31 18
4612.46 28
4612.62 38
4612.78 50
4612.93 62
4613.09 75
4613.24 87
4613.40 99
4613.55 111
4613.71 122
4613.87 132
4614.02 141
4614.18 149
4614.33 156
4614.49 164
4614.64 172
4614.80 182
4614.96 191
4615.11 201
4615.27 210
4615.42 218
4615.58 225
4615.73 232
4615.89 239
4616.05 247
4616.20 256
4616.36 267
4616.51 277
4616.67 287
4616.83 296
4616.98 302
4617.14 307
4617.29 310
4617.45 313
4617.60 315
4617.76 316
4617.92 318
4618.07 319
4618.23 321
4618.38 324
4618.54 328
4618.70 333
4618.85 340
4619.01 349
4619.16 359
4619.32 368
4619.48 375
4619.63 381
4619.79 383
4619.94 382
4620.10 380
4620.25 376
4620.41 373
4620.57 370
4620.72 369
4620.88 369
4621.03 370
4621.19 369
4621.35 367
4621.50 363
4621.66 359
4621.81 354
4621.97 352
4622.13 352
4622.28 356
4622.44 362
4622.59 371
4622.75 380
4622.90 390
4623.06 397
4623.22 403
4623.37 407
4623.53 409
4623.68 409
4623.84 408
4624.00 405
4624.15 402
4624.31 400
4624.46 400
4624.62 404
4624.78 411
4624.93 422
4625.09 436
4625.24 452
4625.40 467
4625.56 481
4625.71 493
4625.87 502
4626.02 509
4626.18 514
4626.34 519
4626.49 524
4626.65 530
4626.80 537
4626.96 545
4627.12 555
4627.27 564
4627.43 574
4627.58 584
4627.74 594
4627.90 602
4628.05 608
4628.21 611
4628.36 610
4628.52 604
4628.68 594
4628.83 581
4628.99 565
4629.14 548
4629.30 533
4629.46 522
4629.61 516
4629.77 516
4629.92 522
4630.08 534
4630.24 549
4630.39 568
4630.55 589
4630.70 609
4630.86 630
4631.02 649
4631.17 667
4631.33 684
4631.49 703
4631.64 725
4631.80 752
4631.95 786
4632.11 826
4632.27 871
4632.42 922
4632.58 975
4632.73 1031
4632.89 1087
4633.05 1145
4633.20 1205
4633.36 1268
4633.51 1336
4633.67 1408
4633.83 1486
4633.98 1568
4634.14 1656
4634.29 1748
4634.45 1844
4634.61 1942
4634.76 2039
4634.92 2133
4635.08 2221
4635.23 2302
4635.39 2376
4635.54 2442
4635.70 2503
4635.86 2563
4636.01 2623
4636.17 2685
4636.32 2750
4636.48 2817
4636.64 2882
4636.79 2943
4636.95 2997
4637.11 3043
4637.26 3078
4637.42 3107
4637.57 3130
4637.73 3152
4637.89 3174
4638.04 3196
4638.20 3217
4638.36 3235
4638.51 3245
4638.67 3244
4638.82 3230
4638.98 3203
4639.14 3165
4639.29 3117
4639.45 3063
4639.60 3004
4639.76 2942
4639.92 2880
4640.07 2820
4640.23 2766
4640.39 2718
4640.54 2679
4640.70 2647
4640.85 2621
4641.01 2598
4641.17 2573
4641.32 2542
4641.48 2503
4641.64 2454
4641.79 2397
4641.95 2333
4642.10 2265
4642.26 2195
4642.42 2126
4642.57 2058
4642.73 1992
4642.89 1926
4643.04 1861
4643.20 1797
4643.35 1736
4643.51 1678
4643.67 1624
4643.82 1575
4643.98 1531
4644.14 1491
4644.29 1453
4644.45 1415
4644.60 1378
4644.76 1340
4644.92 1303
4645.07 1267
4645.23 1233
4645.39 1202
4645.54 1173
4645.70 1146
4645.86 1120
4646.01 1095
4646.17 1071
4646.32 1049
4646.48 1028
4646.64 1010
4646.79 992
4646.95 974
4647.11 954
4647.26 932
4647.42 908
4647.57 883
4647.73 858
4647.89 834
4648.04 813
4648.20 795
4648.36 779
4648.51 764
4648.67 749
4648.83 734
4648.98 718
4649.14 700
4649.29 681
4649.45 660
4649.61 638
4649.76 614
4649.92 589
4650.08 564
4650.23 540
4650.39 518
4650.55 500
4650.70 486
4650.86 475
4651.02 467
4651.17 459
4651.33 451
4651.48 442
4651.64 432
4651.80 419
4651.95 405
4652.11 390
4652.27 373
4652.42 354
4652.58 333
4652.74 311
4652.89 290
4653.05 269
4653.21 250
4653.36 232
4653.52 216
4653.67 202
4653.83 189
4653.99 179
4654.14 171
4654.30 167
4654.46 168
4654.61 174
4654.77 183
4654.93 194
4655.08 206
4655.24 215
4655.40 221
4655.55 222
4655.71 219
4655.86 214
4656.02 207
4656.18 200
4656.33 196
4656.49 194
4656.65 195
4656.80 196
4656.96 196
4657.12 194
4657.27 189
4657.43 182
4657.59 172
4657.74 162
4657.90 153
4658.06 146
4658.21 144
4658.37 146
4658.53 153
4658.68 164
4658.84 178
4659.00 195
4659.15 211
4659.31 225
4659.46 237
4659.62 244
4659.78 246
4659.93 243
4660.09 237
4660.25 228
4660.40 218
4660.56 207
4660.72 195
4660.87 183
4661.03 171
4661.19 159
4661.34 147
4661.50 136
4661.66 126
4661.81 118
4661.97 112
4662.13 108
4662.28 105
4662.44 103
4662.60 102
4662.75 101
4662.91 99
4663.07 96
4663.22 93
4663.38 89
4663.54 86
4663.69 83
4663.85 81
4664.01 78
4664.16 75
4664.32 71
4664.48 68
4664.63 65
4664.79 63
4664.95 62
4665.10 63
4665.26 65
4665.42 69
4665.57 73
4665.73 79
4665.89 85
4666.04 93
4666.20 101
4666.36 111
4666.51 120
4666.67 128
4666.83 135
4666.98 139
4667.14 141
4667.30 140
4667.45 137
4667.61 134
4667.77 129
4667.92 123
4668.08 116
4668.24 108
4668.39 100
4668.55 91
4668.71 82
4668.86 73
4669.02 66
4669.18 61
4669.33 58
4669.49 58
4669.65 62
4669.80 69
4669.96 79
4670.12 91
4670.27 105
4670.43 120
4670.59 134
4670.74 146
4670.90 157
4671.06 164
4671.21 168
4671.37 170
4671.53 169
4671.68 167
4671.84 164
4672.00 161
4672.15 157
4672.31 154
4672.47 151
4672.62 149
4672.78 149
4672.94 150
4673.09 154
4673.25 159
4673.41 167
4673.56 176
4673.72 186
4673.88 197
4674.04 208
4674.19 218
4674.35 227
4674.51 234
4674.66 239
4674.82 240
4674.98 239
4675.13 234
4675.29 228
4675.45 220
4675.60 212
4675.76 204
4675.92 197
4676.07 190
4676.23 182
4676.39 174
4676.54 166
4676.70 159
4676.86 153
4677.01 149
4677.17 150
4677.33 154
4677.49 160
4677.64 168
4677.80 176
4677.96 182
4678.11 185
4678.27 184
4678.43 179
4678.58 171
4678.74 161
4678.90 148
4679.05 133
4679.21 117
4679.37 101
4679.52 85
4679.68 71
4679.84 58
4680.00 47
4680.15 39
4680.31 34
4680.47 32
4680.62 33
4680.78 37
4680.94 44
4681.09 53
4681.25 63
4681.41 72
4681.56 80
4681.72 83
4681.88 83
4682.03 78
4682.19 70
4682.35 60
4682.51 48
4682.66 37
4682.82 27
4682.98 18
4683.13 11
4683.29 4
4683.45 0
4683.60 0
4683.76 0
4683.92 0
4684.08 0
4684.23 0
4684.39 1
4684.55 1
4684.70 1
4684.86 0
4685.02 0
4685.17 0
4685.33 3
4685.49 11
4685.64 22
4685.80 37
4685.96 54
4686.12 73
4686.27 91
4686.43 108
4686.59 121
4686.74 131
4686.90 136
4687.06 138
4687.21 137
4687.37 135
4687.53 133
4687.69 134
4687.84 137
4688.00 143
4688.16 152
4688.31 162
4688.47 170
4688.63 174
4688.79 174
4688.94 168
4689.10 157
4689.26 143
4689.41 128
4689.57 114
4689.73 104
4689.88 98
4690.04 96
4690.20 99
4690.36 104
4690.51 110
4690.67 116
4690.83 120
4690.98 122
4691.14 120
4691.30 115
4691.46 109
4691.61 101
4691.77 92
4691.93 83
4692.08 74
4692.24 66
4692.40 58
4692.55 52
4692.71 47
4692.87 42
4693.03 39
4693.18 36
4693.34 33
4693.50 30
4693.65 26
4693.81 22
4693.97 19
4694.13 15
4694.28 13
4694.44 11
4694.60 11
4694.75 11
4694.91 11
4695.07 12
4695.23 14
4695.38 18
4695.54 24
4695.70 32
4695.85 43
4696.01 55
4696.17 67
4696.33 78
4696.48 86
4696.64 90
4696.80 91
4696.95 89
4697.11 84
4697.27 76
4697.43 68
4697.58 60
4697.74 52
4697.90 46
4698.06 41
4698.21 37
4698.37 34
4698.53 31
4698.68 28
4698.84 26
4699.00 24
4699.16 24
4699.31 26
4699.47 29
4699.63 33
4699.78 38
4699.94 43
4700.10 46
4700.26 47
4700.41 47
4700.57 45
4700.73 41
4700.88 36
4701.04 30
4701.20 22
4701.36 12
4701.51 1
4701.67 0
4701.83 0
4701.99 0
4702.14 0
4702.30 0
4702.46 0
4702.61 0
4702.77 1
4702.93 11
4703.09 19
4703.24 26
4703.40 30
4703.56 32
4703.72 31
4703.87 28
4704.03 24
4704.19 19
4704.34 15
4704.50 15
4704.66 18
4704.82 26
4704.97 37
4705.13 50
4705.29 63
4705.45 76
4705.60 87
4705.76 94
4705.92 98
4706.08 100
4706.23 100
4706.39 99
4706.55 98
4706.70 96
4706.86 95
4707.02 95
4707.18 94
4707.33 94
4707.49 92
4707.65 88
4707.81 82
4707.96 75
4708.12 65
4708.28 55
4708.44 46
4708.59 38
4708.75 34
4708.91 34
4709.07 37
4709.22 43
4709.38 52
4709.54 61
4709.69 69
4709.85 75
4710.01 78
4710.17 79
4710.32 78
4710.48 75
4710.64 72
4710.80 70
4710.95 68
4711.11 68
4711.27 69
4711.43 70
4711.58 72
4711.74 73
4711.90 73
4712.06 71
4712.21 69
4712.37 66
4712.53 65
4712.69 65
4712.84 68
4713.00 75
4713.16 84
4713.32 97
4713.47 110
4713.63 125
4713.79 139
4713.95 151
4714.10 161
4714.26 167
4714.42 171
4714.58 171
4714.73 168
4714.89 162
4715.05 152
4715.20 141
4715.36 128
4715.52 115
4715.68 102
4715.83 91
4715.99 81
4716.15 74
4716.31 69
4716.46 66
4716.62 65
4716.78 64
4716.94 63
4717.09 62
4717.25 59
4717.41 54
4717.57 48
4717.72 39
4717.88 28
4718.04 17
4718.20 7
4718.36 0
4718.51 0
4718.67 0
4718.83 0
4718.99 0
4719.14 0
4719.30 0
4719.46 0
4719.62 0
4719.77 3
4719.93 9
4720.09 15
4720.25 21
4720.40 24
4720.56 25
4720.72 23
4720.88 18
4721.03 11
4721.19 3
4721.35 0
4721.51 0
4721.66 0
4721.82 0
4721.98 0
4722.14 2
4722.29 8
4722.45 13
4722.61 18
4722.77 22
4722.92 25
4723.08 28
4723.24 33
4723.40 41
4723.56 50
4723.71 63
4723.87 77
4724.03 92
4724.19 107
4724.34 119
4724.50 129
4724.66 136
4724.82 139
4724.97 138
4725.13 134
4725.29 126
4725.45 117
4725.60 106
4725.76 95
4725.92 85
4726.08 75
4726.24 67
4726.39 61
4726.55 57
4726.71 54
4726.87 54
4727.02 54
4727.18 54
4727.34 54
4727.50 52
4727.65 49
4727.81 43
4727.97 36
4728.13 29
4728.28 22
4728.44 16
4728.60 11
4728.76 6
4728.92 3
4729.07 0
4729.23 0
4729.39 0
4729.55 0
4729.70 0
4729.86 2
4730.02 8
4730.18 16
4730.34 25
4730.49 32
4730.65 39
4730.81 42
4730.97 43
4731.12 41
4731.28 37
4731.44 31
4731.60 24
4731.76 19
4731.91 15
4732.07 12
4732.23 11
4732.39 11
4732.54 12
4732.70 12
4732.86 11
4733.02 9
4733.17 8
4733.33 7
4733.49 7
4733.65 8
4733.81 9
4733.96 10
4734.12 11
4734.28 9
4734.44 7
4734.60 5
4734.75 3
4734.91 1
4735.07 0
4735.23 0
4735.38 0
4735.54 0
4735.70 0
4735.86 0
4736.02 0
4736.17 0
4736.33 0
4736.49 0
4736.65 4
4736.80 7
4736.96 11
4737.12 14
4737.28 16
4737.44 19
4737.59 23
4737.75 27
4737.91 33
4738.07 40
4738.23 48
4738.38 57
4738.54 66
4738.70 73
4738.86 79
4739.01 83
4739.17 84
4739.33 84
4739.49 83
4739.65 80
4739.80 77
4739.96 74
4740.12 71
4740.28 68
4740.44 66
4740.59 64
4740.75 63
4740.91 64
4741.07 65
4741.23 67
4741.38 71
4741.54 76
4741.70 82
4741.86 88
4742.01 94
4742.17 99
4742.33 101
4742.49 99
4742.65 94
4742.80 87
4742.96 78
4743.12 68
4743.28 58
4743.44 49
4743.59 41
4743.75 33
4743.91 26
4744.07 19
4744.23 14
4744.38 10
4744.54 8
4744.70 8
4744.86 8
4745.02 9
4745.17 9
4745.33 8
4745.49 5
4745.65 2
4745.81 0
4745.96 0
4746.12 0
4746.28 0
4746.44 0
4746.60 0
4746.75 0
4746.91 6
4747.07 19
4747.23 34
4747.39 50
4747.54 65
4747.70 76
4747.86 85
4748.02 89
4748.18 89
4748.33 87
4748.49 83
4748.65 79
4748.81 76
4748.97 75
4749.12 77
4749.28 81
4749.44 88
4749.60 97
4749.76 108
4749.91 120
4750.07 133
4750.23 146
4750.39 158
4750.55 168
4750.70 175
4750.86 181
4751.02 184
4751.18 185
4751.34 186
4751.50 187
4751.65 189
4751.81 191
4751.97 193
4752.13 195
4752.29 194
4752.44 191
4752.60 185
4752.76 176
4752.92 166
4753.08 156
4753.23 147
4753.39 140
4753.55 135
4753.71 131
4753.87 128
4754.03 125
4754.18 123
4754.34 120
4754.50 119
4754.66 120
4754.82 123
4754.97 129
4755.13 137
4755.29 144
4755.45 150
4755.61 152
4755.76 150
4755.92 144
4756.08 135
4756.24 125
4756.40 115
4756.56 107
4756.71 100
4756.87 95
4757.03 91
4757.19 89
4757.35 89
4757.50 89
4757.66 90
4757.82 92
4757.98 93
4758.14 93
4758.30 91
4758.45 89
4758.61 87
4758.77 87
4758.93 90
4759.09 95
4759.24 104
4759.40 113
4759.56 123
4759.72 131
4759.88 136
4760.04 137
4760.19 135
4760.35 130
4760.51 124
4760.67 118
4760.83 113
4760.99 110
4761.14 107
4761.30 106
4761.46 106
4761.62 107
4761.78 108
4761.93 108
4762.09 109
4762.25 110
4762.41 111
4762.57 114
4762.73 118
4762.88 124
4763.04 132
4763.20 141
4763.36 152
4763.52 164
4763.68 175
4763.83 185
4763.99 194
4764.15 201
4764.31 206
4764.47 210
4764.63 212
4764.78 213
4764.94 214
4765.10 216
4765.26 218
4765.42 222
4765.58 226
4765.73 230
4765.89 232
4766.05 232
4766.21 229
4766.37 222
4766.53 214
4766.68 205
4766.84 197
4767.00 193
4767.16 191
4767.32 194
4767.48 201
4767.63 211
4767.79 223
4767.95 237
4768.11 250
4768.27 261
4768.43 271
4768.58 277
4768.74 282
4768.90 286
4769.06 291
4769.22 299
4769.38 312
4769.53 328
4769.69 348
4769.85 369
4770.01 389
4770.17 404
4770.33 414
4770.48 417
4770.64 414
4770.80 405
4770.96 393
4771.12 379
4771.28 364
4771.44 351
4771.59 339
4771.75 329
4771.91 321
4772.07 317
4772.23 314
4772.39 312
4772.54 312
4772.70 310
4772.86 308
4773.02 303
4773.18 298
4773.34 292
4773.49 285
4773.65 280
4773.81 275
4773.97 272
4774.13 271
4774.29 271
4774.45 274
4774.60 278
4774.76 285
4774.92 292
4775.08 299
4775.24 303
4775.40 305
4775.56 302
4775.71 295
4775.87 285
4776.03 274
4776.19 261
4776.35 249
4776.51 238
4776.66 227
4776.82 217
4776.98 207
4777.14 197
4777.30 189
4777.46 182
4777.62 177
4777.77 175
4777.93 175
4778.09 178
4778.25 184
4778.41 190
4778.57 197
4778.73 204
4778.88 211
4779.04 217
4779.20 224
4779.36 231
4779.52 238
4779.68 243
4779.84 247
4779.99 248
4780.15 246
4780.31 241
4780.47 234
4780.63 226
4780.79 218
4780.95 211
4781.10 207
4781.26 206
4781.42 207
4781.58 209
4781.74 213
4781.90 216
4782.06 219
4782.21 222
4782.37 224
4782.53 226
4782.69 228
4782.85 231
4783.01 234
4783.17 239
4783.32 244
4783.48 249
4783.64 254
4783.80 259
4783.96 263
4784.12 267
4784.28 270
4784.43 274
4784.59 278
4784.75 283
4784.91 288
4785.07 292
4785.23 295
4785.39 297
4785.54 298
4785.70 298
4785.86 298
4786.02 299
4786.18 303
4786.34 309
4786.50 316
4786.66 324
4786.81 329
4786.97 330
4787.13 325
4787.29 315
4787.45 298
4787.61 278
4787.77 256
4787.93 234
4788.08 214
4788.24 196
4788.40 180
4788.56 167
4788.72 154
4788.88 143
4789.04 132
4789.19 123
4789.35 116
4789.51 112
4789.67 110
4789.83 110
4789.99 112
4790.15 117
4790.31 123
4790.46 131
4790.62 139
4790.78 148
4790.94 156
4791.10 163
4791.26 167
4791.42 170
4791.58 171
4791.73 172
4791.89 171
4792.05 171
4792.21 171
4792.37 169
4792.53 166
4792.69 159
4792.85 149
4793.00 137
4793.16 122
4793.32 108
4793.48 94
4793.64 81
4793.80 69
4793.96 59
4794.12 50
4794.27 42
4794.43 34
4794.59 28
4794.75 24
4794.91 23
4795.07 24
4795.23 28
4795.39 32
4795.55 36
4795.70 38
4795.86 37
[truncated: 754,980 more chars]
