# Supplementary material for: Methylobacterium Species Promoting Rice and Barley Growth and Interaction Specificity Revealed with Whole-Cell Matrix-Assisted Laser Desorption / Ionization-Time-of-Flight Mass Spectrometry (MALDI-TOF/MS) Analysis
Source: PLoS One. 2015 Jun 8;10(6):e0129509. doi: 10.1371/journal.pone.0129509 (PMC4460032; doi:10.1371/journal.pone.0129509)
Supplement: S3 Data — (ZIP) [file pone.0129509.s003.zip › Supplementary data 3 (ms from barley)/40a.txt]

780.56 0
780.63 0
780.69 0
780.76 0
780.82 0
780.88 0
780.95 0
781.01 0
781.08 0
781.14 0
781.21 0
781.27 0
781.33 0
781.40 0
781.46 0
781.53 0
781.59 0
781.65 0
781.72 0
781.78 0
781.85 0
781.91 0
781.97 0
782.04 0
782.10 0
782.17 0
782.23 0
782.29 0
782.36 0
782.42 0
782.49 0
782.55 0
782.62 0
782.68 0
782.74 0
782.81 0
782.87 0
782.94 0
783.00 0
783.06 0
783.13 0
783.19 0
783.26 0
783.32 0
783.38 0
783.45 0
783.51 0
783.58 0
783.64 0
783.71 0
783.77 0
783.83 0
783.90 0
783.96 0
784.03 0
784.09 0
784.15 0
784.22 0
784.28 0
784.35 0
784.41 0
784.48 0
784.54 0
784.60 0
784.67 0
784.73 0
784.80 0
784.86 0
784.93 0
784.99 0
785.05 0
785.12 0
785.18 0
785.25 0
785.31 0
785.37 0
785.44 0
785.50 0
785.57 0
785.63 0
785.70 0
785.76 0
785.82 0
785.89 0
785.95 0
786.02 0
786.08 0
786.15 0
786.21 0
786.27 0
786.34 0
786.40 0
786.47 0
786.53 0
786.60 0
786.66 0
786.72 0
786.79 0
786.85 0
786.92 0
786.98 0
787.05 0
787.11 0
787.17 0
787.24 0
787.30 0
787.37 0
787.43 0
787.50 0
787.56 0
787.62 0
787.69 0
787.75 0
787.82 0
787.88 0
787.95 0
788.01 0
788.07 0
788.14 0
788.20 0
788.27 0
788.33 0
788.40 0
788.46 0
788.53 0
788.59 0
788.65 0
788.72 0
788.78 0
788.85 0
788.91 0
788.98 0
789.04 0
789.10 0
789.17 0
789.23 0
789.30 0
789.36 0
789.43 0
789.49 0
789.56 0
789.62 0
789.68 0
789.75 0
789.81 0
789.88 0
789.94 0
790.01 0
790.07 0
790.14 0
790.20 0
790.26 0
790.33 0
790.39 0
790.46 0
790.52 0
790.59 0
790.65 0
790.72 0
790.78 0
790.84 0
790.91 0
790.97 0
791.04 0
791.10 0
791.17 0
791.23 0
791.30 0
791.36 0
791.42 0
791.49 0
791.55 0
791.62 0
791.68 0
791.75 0
791.81 0
791.88 0
791.94 0
792.00 0
792.07 0
792.13 0
792.20 0
792.26 0
792.33 0
792.39 0
792.46 0
792.52 0
792.59 0
792.65 0
792.71 0
792.78 0
792.84 0
792.91 0
792.97 0
793.04 0
793.10 0
793.17 0
793.23 0
793.30 0
793.36 0
793.42 0
793.49 0
793.55 0
793.62 0
793.68 0
793.75 0
793.81 0
793.88 0
793.94 0
794.01 0
794.07 0
794.14 0
794.20 0
794.26 0
794.33 0
794.39 0
794.46 0
794.52 0
794.59 0
794.65 0
794.72 0
794.78 0
794.85 0
794.91 0
794.98 0
795.04 0
795.10 0
795.17 0
795.23 0
795.30 0
795.36 0
795.43 0
795.49 0
795.56 0
795.62 0
795.69 0
795.75 0
795.82 0
795.88 0
795.94 0
796.01 0
796.07 0
796.14 0
796.20 0
796.27 0
796.33 0
796.40 0
796.46 0
796.53 0
796.59 0
796.66 0
796.72 0
796.79 0
796.85 0
796.92 0
796.98 0
797.04 0
797.11 0
797.17 0
797.24 0
797.30 0
797.37 0
797.43 0
797.50 0
797.56 0
797.63 0
797.69 0
797.76 0
797.82 0
797.89 0
797.95 0
798.02 0
798.08 0
798.14 0
798.21 0
798.27 0
798.34 0
798.40 0
798.47 0
798.53 0
798.60 0
798.66 0
798.73 0
798.79 0
798.86 0
798.92 0
798.99 0
799.05 0
799.12 0
799.18 0
799.25 0
799.31 0
799.38 0
799.44 0
799.51 0
799.57 0
799.64 0
799.70 0
799.76 0
799.83 0
799.89 0
799.96 0
800.02 0
800.09 0
800.15 0
800.22 0
800.28 0
800.35 0
800.41 0
800.48 0
800.54 0
800.61 0
800.67 0
800.74 0
800.80 0
800.87 0
800.93 0
801.00 0
801.06 0
801.13 0
801.19 0
801.26 0
801.32 0
801.39 0
801.45 0
801.52 0
801.58 0
801.65 0
801.71 0
801.78 0
801.84 0
801.91 0
801.97 0
802.04 0
802.10 0
802.16 0
802.23 0
802.29 0
802.36 0
802.42 0
802.49 0
802.55 0
802.62 0
802.68 0
802.75 0
802.81 0
802.88 0
802.94 0
803.01 0
803.07 0
803.14 0
803.20 0
803.27 0
803.33 0
803.40 0
803.46 0
803.53 0
803.59 0
803.66 0
803.72 0
803.79 0
803.85 0
803.92 0
803.98 0
804.05 0
804.11 0
804.18 0
804.24 0
804.31 0
804.37 0
804.44 0
804.50 0
804.57 0
804.63 0
804.70 0
804.76 0
804.83 0
804.89 0
804.96 0
805.02 0
805.09 0
805.15 0
805.22 0
805.28 0
805.35 0
805.41 0
805.48 0
805.54 0
805.61 0
805.67 0
805.74 0
805.80 0
805.87 0
805.93 0
806.00 0
806.06 0
806.13 0
806.19 0
806.26 0
806.33 0
806.39 0
806.46 0
806.52 0
806.59 0
806.65 0
806.72 0
806.78 0
806.85 0
806.91 0
806.98 0
807.04 0
807.11 0
807.17 0
807.24 0
807.30 0
807.37 0
807.43 0
807.50 0
807.56 0
807.63 0
807.69 0
807.76 0
807.82 0
807.89 0
807.95 0
808.02 0
808.08 0
808.15 0
808.21 0
808.28 0
808.34 0
808.41 0
808.47 0
808.54 0
808.60 0
808.67 0
808.74 0
808.80 0
808.87 0
808.93 0
809.00 0
809.06 0
809.13 0
809.19 0
809.26 0
809.32 0
809.39 0
809.45 0
809.52 0
809.58 0
809.65 0
809.71 0
809.78 0
809.84 0
809.91 0
809.97 0
810.04 0
810.10 0
810.17 0
810.24 0
810.30 0
810.37 0
810.43 0
810.50 0
810.56 0
810.63 0
810.69 0
810.76 0
810.82 0
810.89 0
810.95 0
811.02 0
811.08 0
811.15 0
811.21 0
811.28 0
811.34 0
811.41 0
811.48 0
811.54 0
811.61 0
811.67 0
811.74 0
811.80 0
811.87 0
811.93 0
812.00 0
812.06 0
812.13 0
812.19 0
812.26 0
812.32 0
812.39 0
812.45 0
812.52 0
812.59 0
812.65 0
812.72 0
812.78 0
812.85 0
812.91 0
812.98 0
813.04 0
813.11 0
813.17 0
813.24 0
813.30 0
813.37 0
813.44 0
813.50 0
813.57 0
813.63 0
813.70 0
813.76 0
813.83 0
813.89 0
813.96 0
814.02 0
814.09 0
814.15 0
814.22 0
814.29 0
814.35 0
814.42 0
814.48 0
814.55 0
814.61 0
814.68 0
814.74 0
814.81 0
814.87 0
814.94 0
815.00 0
815.07 0
815.14 0
815.20 0
815.27 0
815.33 0
815.40 0
815.46 0
815.53 0
815.59 0
815.66 0
815.72 0
815.79 0
815.86 0
815.92 0
815.99 0
816.05 0
816.12 0
816.18 0
816.25 0
816.31 0
816.38 0
816.45 0
816.51 0
816.58 0
816.64 0
816.71 0
816.77 0
816.84 0
816.90 0
816.97 0
817.03 0
817.10 0
817.17 0
817.23 0
817.30 0
817.36 0
817.43 0
817.49 0
817.56 0
817.62 0
817.69 0
817.76 0
817.82 0
817.89 0
817.95 0
818.02 0
818.08 0
818.15 0
818.21 0
818.28 0
818.35 0
818.41 0
818.48 0
818.54 0
818.61 0
818.67 0
818.74 0
818.80 0
818.87 0
818.94 0
819.00 0
819.07 0
819.13 0
819.20 0
819.26 0
819.33 0
819.40 0
819.46 0
819.53 0
819.59 0
819.66 0
819.72 0
819.79 0
819.85 0
819.92 0
819.99 0
820.05 0
820.12 0
820.18 0
820.25 0
820.31 0
820.38 0
820.45 0
820.51 0
820.58 0
820.64 0
820.71 0
820.77 0
820.84 0
820.90 0
820.97 0
821.04 0
821.10 0
821.17 0
821.23 0
821.30 0
821.36 0
821.43 0
821.50 0
821.56 0
821.63 0
821.69 0
821.76 0
821.82 0
821.89 0
821.96 0
822.02 0
822.09 0
822.15 0
822.22 0
822.28 0
822.35 0
822.42 0
822.48 0
822.55 0
822.61 0
822.68 0
822.74 0
822.81 0
822.88 0
822.94 0
823.01 0
823.07 0
823.14 0
823.21 0
823.27 0
823.34 0
823.40 0
823.47 0
823.53 0
823.60 0
823.67 0
823.73 0
823.80 0
823.86 0
823.93 0
823.99 0
824.06 0
824.13 0
824.19 0
824.26 0
824.32 0
824.39 0
824.46 0
824.52 0
824.59 0
824.65 0
824.72 0
824.78 0
824.85 0
824.92 0
824.98 0
825.05 0
825.11 0
825.18 0
825.25 0
825.31 0
825.38 0
825.44 0
825.51 0
825.57 0
825.64 0
825.71 0
825.77 0
825.84 0
825.90 0
825.97 0
826.04 0
826.10 0
826.17 0
826.23 0
826.30 0
826.36 0
826.43 0
826.50 0
826.56 0
826.63 0
826.69 0
826.76 0
826.83 0
826.89 0
826.96 0
827.02 0
827.09 0
827.16 0
827.22 0
827.29 0
827.35 0
827.42 0
827.49 0
827.55 0
827.62 0
827.68 0
827.75 0
827.82 0
827.88 0
827.95 0
828.01 0
828.08 0
828.14 0
828.21 0
828.28 0
828.34 0
828.41 0
828.47 0
828.54 0
828.61 0
828.67 0
828.74 0
828.80 0
828.87 0
828.94 0
829.00 0
829.07 0
829.13 0
829.20 0
829.27 0
829.33 0
829.40 0
829.46 0
829.53 0
829.60 0
829.66 0
829.73 0
829.79 0
829.86 0
829.93 0
829.99 0
830.06 0
830.12 0
830.19 0
830.26 0
830.32 0
830.39 0
830.46 0
830.52 0
830.59 0
830.65 0
830.72 0
830.79 0
830.85 0
830.92 0
830.98 0
831.05 0
831.12 0
831.18 0
831.25 0
831.31 0
831.38 0
831.45 0
831.51 0
831.58 0
831.64 0
831.71 0
831.78 0
831.84 0
831.91 0
831.98 0
832.04 0
832.11 0
832.17 0
832.24 0
832.31 0
832.37 0
832.44 0
832.50 0
832.57 0
832.64 0
832.70 0
832.77 0
832.83 0
832.90 0
832.97 0
833.03 0
833.10 0
833.17 0
833.23 0
833.30 0
833.36 0
833.43 0
833.50 0
833.56 0
833.63 0
833.69 0
833.76 0
833.83 0
833.89 0
833.96 0
834.03 0
834.09 0
834.16 0
834.22 0
834.29 0
834.36 0
834.42 0
834.49 0
834.56 0
834.62 0
834.69 0
834.75 0
834.82 0
834.89 0
834.95 0
835.02 0
835.09 0
835.15 0
835.22 0
835.28 0
835.35 0
835.42 0
835.48 0
835.55 0
835.62 0
835.68 0
835.75 0
835.81 0
835.88 0
835.95 0
836.01 0
836.08 0
836.15 0
836.21 0
836.28 0
836.34 0
836.41 0
836.48 0
836.54 0
836.61 0
836.68 0
836.74 0
836.81 0
836.87 0
836.94 0
837.01 0
837.07 0
837.14 0
837.21 0
837.27 0
837.34 0
837.41 0
837.47 0
837.54 0
837.60 0
837.67 0
837.74 0
837.80 0
837.87 0
837.94 0
838.00 0
838.07 0
838.14 0
838.20 0
838.27 0
838.33 0
838.40 0
838.47 0
838.53 0
838.60 0
838.67 0
838.73 0
838.80 0
838.87 0
838.93 0
839.00 0
839.06 0
839.13 0
839.20 0
839.26 0
839.33 0
839.40 0
839.46 0
839.53 0
839.60 0
839.66 0
839.73 0
839.79 0
839.86 0
839.93 0
839.99 0
840.06 0
840.13 0
840.19 0
840.26 0
840.33 0
840.39 0
840.46 0
840.53 0
840.59 0
840.66 0
840.73 0
840.79 0
840.86 0
840.92 0
840.99 0
841.06 0
841.12 0
841.19 0
841.26 0
841.32 0
841.39 0
841.46 0
841.52 0
841.59 0
841.66 0
841.72 0
841.79 0
841.86 0
841.92 0
841.99 0
842.05 0
842.12 0
842.19 0
842.25 0
842.32 0
842.39 0
842.45 0
842.52 0
842.59 0
842.65 0
842.72 0
842.79 0
842.85 0
842.92 0
842.99 0
843.05 0
843.12 0
843.19 0
843.25 0
843.32 0
843.39 0
843.45 0
843.52 0
843.59 0
843.65 0
843.72 0
843.79 0
843.85 0
843.92 0
843.98 0
844.05 0
844.12 0
844.18 0
844.25 0
844.32 0
844.38 0
844.45 0
844.52 0
844.58 0
844.65 0
844.72 0
844.78 0
844.85 0
844.92 0
844.98 0
845.05 0
845.12 0
845.18 0
845.25 0
845.32 0
845.38 0
845.45 0
845.52 0
845.58 0
845.65 0
845.72 0
845.78 0
845.85 0
845.92 0
845.98 0
846.05 0
846.12 0
846.18 0
846.25 0
846.32 0
846.38 0
846.45 0
846.52 0
846.58 0
846.65 0
846.72 0
846.78 0
846.85 0
846.92 0
846.98 0
847.05 0
847.12 0
847.18 0
847.25 0
847.32 0
847.38 0
847.45 0
847.52 0
847.58 0
847.65 0
847.72 0
847.78 0
847.85 0
847.92 0
847.99 0
848.05 0
848.12 0
848.19 0
848.25 0
848.32 0
848.39 0
848.45 0
848.52 0
848.59 0
848.65 0
848.72 0
848.79 0
848.85 0
848.92 0
848.99 0
849.05 0
849.12 0
849.19 0
849.25 0
849.32 0
849.39 0
849.45 0
849.52 0
849.59 0
849.65 0
849.72 0
849.79 0
849.86 0
849.92 0
849.99 0
850.06 0
850.12 0
850.19 0
850.26 0
850.32 0
850.39 0
850.46 0
850.52 0
850.59 0
850.66 0
850.72 0
850.79 0
850.86 0
850.92 0
850.99 0
851.06 0
851.13 0
851.19 0
851.26 0
851.33 0
851.39 0
851.46 0
851.53 0
851.59 0
851.66 0
851.73 0
851.79 0
851.86 0
851.93 0
851.99 0
852.06 0
852.13 0
852.20 0
852.26 0
852.33 0
852.40 0
852.46 0
852.53 0
852.60 0
852.66 0
852.73 0
852.80 0
852.86 0
852.93 0
853.00 0
853.07 0
853.13 0
853.20 0
853.27 0
853.33 0
853.40 0
853.47 0
853.53 0
853.60 0
853.67 0
853.74 0
853.80 0
853.87 0
853.94 0
854.00 0
854.07 0
854.14 0
854.20 0
854.27 0
854.34 0
854.41 0
854.47 0
854.54 0
854.61 0
854.67 0
854.74 0
854.81 0
854.87 0
854.94 0
855.01 0
855.08 0
855.14 0
855.21 0
855.28 0
855.34 0
855.41 0
855.48 0
855.54 0
855.61 0
855.68 0
855.75 0
855.81 0
855.88 0
855.95 0
856.01 0
856.08 0
856.15 0
856.21 0
856.28 0
856.35 0
856.42 0
856.48 0
856.55 0
856.62 0
856.68 0
856.75 0
856.82 0
856.89 0
856.95 0
857.02 0
857.09 0
857.15 0
857.22 0
857.29 0
857.36 0
857.42 0
857.49 0
857.56 0
857.62 0
857.69 0
857.76 0
857.83 0
857.89 0
857.96 0
858.03 0
858.09 0
858.16 0
858.23 0
858.30 0
858.36 0
858.43 0
858.50 0
858.56 0
858.63 0
858.70 0
858.77 0
858.83 0
858.90 0
858.97 0
859.03 0
859.10 0
859.17 0
859.24 0
859.30 0
859.37 0
859.44 0
859.50 0
859.57 0
859.64 0
859.71 0
859.77 0
859.84 0
859.91 0
859.98 0
860.04 0
860.11 0
860.18 0
860.24 0
860.31 0
860.38 0
860.45 0
860.51 0
860.58 0
860.65 0
860.71 0
860.78 0
860.85 0
860.92 0
860.98 0
861.05 0
861.12 0
861.19 0
861.25 0
861.32 0
861.39 0
861.45 0
861.52 0
861.59 0
861.66 0
861.72 0
861.79 0
861.86 0
861.93 0
861.99 0
862.06 0
862.13 0
862.19 0
862.26 0
862.33 0
862.40 0
862.46 0
862.53 0
862.60 0
862.67 0
862.73 0
862.80 0
862.87 0
862.94 0
863.00 0
863.07 0
863.14 0
863.20 0
863.27 0
863.34 0
863.41 0
863.47 0
863.54 0
863.61 0
863.68 0
863.74 0
863.81 0
863.88 0
863.95 0
864.01 0
864.08 0
864.15 0
864.22 0
864.28 0
864.35 0
864.42 0
864.48 0
864.55 0
864.62 0
864.69 0
864.75 0
864.82 0
864.89 0
864.96 0
865.02 0
865.09 0
865.16 0
865.23 0
865.29 0
865.36 0
865.43 0
865.50 0
865.56 0
865.63 0
865.70 0
865.77 0
865.83 0
865.90 0
865.97 0
866.04 0
866.10 0
866.17 0
866.24 0
866.31 0
866.37 0
866.44 0
866.51 0
866.58 0
866.64 0
866.71 0
866.78 0
866.85 0
866.91 0
866.98 0
867.05 0
867.12 0
867.18 0
867.25 0
867.32 0
867.39 0
867.45 0
867.52 0
867.59 0
867.66 0
867.72 0
867.79 0
867.86 0
867.93 0
867.99 0
868.06 0
868.13 0
868.20 0
868.26 0
868.33 0
868.40 0
868.47 0
868.53 0
868.60 0
868.67 0
868.74 0
868.80 0
868.87 0
868.94 0
869.01 0
869.07 0
869.14 0
869.21 0
869.28 0
869.34 0
869.41 0
869.48 0
869.55 0
869.61 0
869.68 0
869.75 0
869.82 0
869.88 0
869.95 0
870.02 0
870.09 0
870.16 0
870.22 0
870.29 0
870.36 0
870.43 0
870.49 0
870.56 0
870.63 0
870.70 0
870.76 0
870.83 0
870.90 0
870.97 0
871.03 0
871.10 0
871.17 0
871.24 0
871.30 0
871.37 0
871.44 0
871.51 0
871.58 0
871.64 0
871.71 0
871.78 0
871.85 0
871.91 0
871.98 0
872.05 0
872.12 0
872.18 0
872.25 0
872.32 0
872.39 0
872.46 0
872.52 0
872.59 0
872.66 0
872.73 0
872.79 0
872.86 0
872.93 0
873.00 0
873.06 0
873.13 0
873.20 0
873.27 0
873.34 0
873.40 0
873.47 0
873.54 0
873.61 0
873.67 0
873.74 0
873.81 0
873.88 0
873.95 0
874.01 0
874.08 0
874.15 0
874.22 0
874.28 0
874.35 0
874.42 0
874.49 0
874.56 0
874.62 0
874.69 0
874.76 0
874.83 0
874.89 0
874.96 0
875.03 0
875.10 0
875.17 0
875.23 0
875.30 0
875.37 0
875.44 0
875.50 0
875.57 0
875.64 0
875.71 0
875.78 0
875.84 0
875.91 0
875.98 0
876.05 0
876.12 0
876.18 0
876.25 0
876.32 0
876.39 0
876.45 0
876.52 0
876.59 0
876.66 0
876.73 0
876.79 0
876.86 0
876.93 0
877.00 0
877.07 0
877.13 0
877.20 0
877.27 0
877.34 0
877.41 0
877.47 0
877.54 0
877.61 0
877.68 0
877.74 0
877.81 0
877.88 0
877.95 0
878.02 0
878.08 0
878.15 0
878.22 0
878.29 0
878.36 0
878.42 0
878.49 0
878.56 0
878.63 0
878.70 0
878.76 0
878.83 0
878.90 0
878.97 0
879.04 0
879.10 0
879.17 0
879.24 0
879.31 0
879.38 0
879.44 0
879.51 0
879.58 0
879.65 0
879.72 0
879.78 0
879.85 0
879.92 0
879.99 0
880.05 0
880.12 0
880.19 0
880.26 0
880.33 0
880.40 0
880.46 0
880.53 0
880.60 0
880.67 0
880.74 0
880.80 0
880.87 0
880.94 0
881.01 0
881.08 0
881.14 0
881.21 0
881.28 0
881.35 0
881.42 0
881.48 0
881.55 0
881.62 0
881.69 0
881.76 0
881.82 0
881.89 0
881.96 0
882.03 0
882.10 0
882.16 0
882.23 0
882.30 0
882.37 0
882.44 0
882.50 0
882.57 0
882.64 0
882.71 0
882.78 0
882.85 0
882.91 0
882.98 0
883.05 0
883.12 0
883.19 0
883.25 0
883.32 0
883.39 0
883.46 0
883.53 0
883.59 0
883.66 0
883.73 0
883.80 0
883.87 0
883.94 0
884.00 0
884.07 0
884.14 0
884.21 0
884.28 0
884.34 0
884.41 0
884.48 0
884.55 0
884.62 0
884.69 0
884.75 0
884.82 0
884.89 0
884.96 0
885.03 0
885.09 0
885.16 0
885.23 0
885.30 0
885.37 0
885.44 0
885.50 0
885.57 0
885.64 0
885.71 0
885.78 0
885.84 0
885.91 0
885.98 0
886.05 0
886.12 0
886.19 0
886.25 0
886.32 0
886.39 0
886.46 0
886.53 0
886.60 0
886.66 0
886.73 0
886.80 0
886.87 0
886.94 0
887.00 0
887.07 0
887.14 0
887.21 0
887.28 0
887.35 0
887.41 0
887.48 0
887.55 0
887.62 0
887.69 0
887.76 0
887.82 0
887.89 0
887.96 0
888.03 0
888.10 0
888.17 0
888.23 0
888.30 0
888.37 0
888.44 0
888.51 0
888.58 0
888.64 0
888.71 0
888.78 0
888.85 0
888.92 0
888.99 0
889.05 0
889.12 0
889.19 0
889.26 0
889.33 0
889.40 0
889.46 0
889.53 0
889.60 0
889.67 0
889.74 0
889.81 0
889.87 0
889.94 0
890.01 0
890.08 0
890.15 0
890.22 0
890.28 0
890.35 0
890.42 0
890.49 0
890.56 0
890.63 0
890.69 0
890.76 0
890.83 0
890.90 0
890.97 0
891.04 0
891.11 0
891.17 0
891.24 0
891.31 0
891.38 0
891.45 0
891.52 0
891.58 0
891.65 0
891.72 0
891.79 0
891.86 0
891.93 0
892.00 0
892.06 0
892.13 0
892.20 0
892.27 0
892.34 0
892.41 0
892.47 0
892.54 0
892.61 0
892.68 0
892.75 0
892.82 0
892.89 0
892.95 0
893.02 0
893.09 0
893.16 0
893.23 0
893.30 0
893.36 0
893.43 0
893.50 0
893.57 0
893.64 0
893.71 0
893.78 0
893.84 0
893.91 0
893.98 0
894.05 0
894.12 0
894.19 0
894.26 0
894.32 0
894.39 0
894.46 0
894.53 0
894.60 0
894.67 0
894.74 0
894.80 0
894.87 0
894.94 0
895.01 0
895.08 0
895.15 0
895.22 0
895.28 0
895.35 0
895.42 0
895.49 0
895.56 0
895.63 0
895.70 0
895.76 0
895.83 0
895.90 0
895.97 0
896.04 0
896.11 0
896.18 0
896.24 0
896.31 0
896.38 0
896.45 0
896.52 0
896.59 0
896.66 0
896.73 0
896.79 0
896.86 0
896.93 0
897.00 0
897.07 0
897.14 0
897.21 0
897.27 0
897.34 0
897.41 0
897.48 0
897.55 0
897.62 0
897.69 0
897.75 0
897.82 0
897.89 0
897.96 0
898.03 0
898.10 0
898.17 0
898.24 0
898.30 0
898.37 0
898.44 0
898.51 0
898.58 0
898.65 0
898.72 0
898.79 0
898.85 0
898.92 0
898.99 0
899.06 0
899.13 0
899.20 0
899.27 0
899.34 0
899.40 0
899.47 0
899.54 0
899.61 0
899.68 0
899.75 0
899.82 0
899.89 0
899.95 0
900.02 0
900.09 0
900.16 0
900.23 0
900.30 0
900.37 0
900.44 0
900.50 0
900.57 0
900.64 0
900.71 0
900.78 0
900.85 0
900.92 0
900.99 0
901.05 0
901.12 0
901.19 0
901.26 0
901.33 0
901.40 0
901.47 0
901.54 0
901.61 0
901.67 0
901.74 0
901.81 0
901.88 0
901.95 0
902.02 0
902.09 0
902.16 0
902.22 0
902.29 0
902.36 0
902.43 0
902.50 0
902.57 0
902.64 0
902.71 0
902.78 0
902.84 0
902.91 0
902.98 0
903.05 0
903.12 0
903.19 0
903.26 0
903.33 0
903.40 0
903.46 0
903.53 0
903.60 0
903.67 0
903.74 0
903.81 0
903.88 0
903.95 0
904.02 0
904.08 0
904.15 0
904.22 0
904.29 0
904.36 0
904.43 0
904.50 0
904.57 0
904.64 0
904.71 0
904.77 0
904.84 0
904.91 0
904.98 0
905.05 0
905.12 0
905.19 0
905.26 0
905.33 0
905.39 0
905.46 0
905.53 0
905.60 0
905.67 0
905.74 0
905.81 0
905.88 0
905.95 0
906.02 0
906.08 0
906.15 0
906.22 0
906.29 0
906.36 0
906.43 0
906.50 0
906.57 0
906.64 0
906.71 0
906.77 0
906.84 0
906.91 0
906.98 0
907.05 0
907.12 0
907.19 0
907.26 0
907.33 0
907.40 0
907.46 0
907.53 0
907.60 0
907.67 0
907.74 0
907.81 0
907.88 0
907.95 0
908.02 0
908.09 0
908.16 0
908.22 0
908.29 0
908.36 0
908.43 0
908.50 0
908.57 0
908.64 0
908.71 0
908.78 0
908.85 0
908.92 0
908.98 0
909.05 0
909.12 0
909.19 0
909.26 0
909.33 0
909.40 0
909.47 0
909.54 0
909.61 0
909.68 0
909.75 0
909.81 0
909.88 0
909.95 0
910.02 0
910.09 0
910.16 0
910.23 0
910.30 0
910.37 0
910.44 0
910.51 0
910.57 0
910.64 0
910.71 0
910.78 0
910.85 0
910.92 0
910.99 0
911.06 0
911.13 0
911.20 0
911.27 0
911.34 0
911.41 0
911.47 0
911.54 0
911.61 0
911.68 0
911.75 0
911.82 0
911.89 0
911.96 0
912.03 0
912.10 0
912.17 0
912.24 0
912.30 0
912.37 0
912.44 0
912.51 0
912.58 0
912.65 0
912.72 0
912.79 0
912.86 0
912.93 0
913.00 0
913.07 0
913.14 0
913.21 0
913.27 0
913.34 0
913.41 0
913.48 0
913.55 0
913.62 0
913.69 0
913.76 0
913.83 0
913.90 0
913.97 0
914.04 0
914.11 0
914.18 0
914.24 0
914.31 0
914.38 0
914.45 0
914.52 0
914.59 0
914.66 0
914.73 0
914.80 0
914.87 0
914.94 0
915.01 0
915.08 0
915.15 0
915.22 0
915.28 0
915.35 0
915.42 0
915.49 0
915.56 0
915.63 0
915.70 0
915.77 0
915.84 0
915.91 0
915.98 0
916.05 0
916.12 0
916.19 0
916.26 0
916.33 0
916.39 0
916.46 0
916.53 0
916.60 0
916.67 0
916.74 0
916.81 0
916.88 0
916.95 0
917.02 0
917.09 0
917.16 0
917.23 0
917.30 0
917.37 0
917.44 0
917.50 0
917.57 0
917.64 0
917.71 0
917.78 0
917.85 0
917.92 0
917.99 0
918.06 0
918.13 0
918.20 0
918.27 0
918.34 0
918.41 0
918.48 0
918.55 0
918.62 0
918.69 0
918.76 0
918.82 0
918.89 0
918.96 0
919.03 0
919.10 0
919.17 0
919.24 0
919.31 0
919.38 0
919.45 0
919.52 0
919.59 0
919.66 0
919.73 0
919.80 0
919.87 0
919.94 0
920.01 0
920.08 0
920.15 0
920.21 0
920.28 0
920.35 0
920.42 0
920.49 0
920.56 0
920.63 0
920.70 0
920.77 0
920.84 0
920.91 0
920.98 0
921.05 0
921.12 0
921.19 0
921.26 0
921.33 0
921.40 0
921.47 0
921.54 0
921.61 0
921.68 0
921.75 0
921.81 0
921.88 0
921.95 0
922.02 0
922.09 0
922.16 0
922.23 0
922.30 0
922.37 0
922.44 0
922.51 0
922.58 0
922.65 0
922.72 0
922.79 0
922.86 0
922.93 0
923.00 0
923.07 0
923.14 0
923.21 0
923.28 0
923.35 0
923.42 0
923.49 0
923.56 0
923.63 0
923.69 0
923.76 0
923.83 0
923.90 0
923.97 0
924.04 0
924.11 0
924.18 0
924.25 0
924.32 0
924.39 0
924.46 0
924.53 0
924.60 0
924.67 0
924.74 0
924.81 0
924.88 0
924.95 0
925.02 0
925.09 0
925.16 0
925.23 0
925.30 0
925.37 0
925.44 0
925.51 0
925.58 0
925.65 0
925.72 0
925.79 0
925.86 0
925.93 0
926.00 0
926.06 0
926.13 0
926.20 0
926.27 0
926.34 0
926.41 0
926.48 0
926.55 0
926.62 0
926.69 0
926.76 0
926.83 0
926.90 0
926.97 0
927.04 0
927.11 0
927.18 0
927.25 0
927.32 0
927.39 0
927.46 0
927.53 0
927.60 0
927.67 0
927.74 0
927.81 0
927.88 0
927.95 0
928.02 0
928.09 0
928.16 0
928.23 0
928.30 0
928.37 0
928.44 0
928.51 0
928.58 0
928.65 0
928.72 0
928.79 0
928.86 0
928.93 0
929.00 0
929.07 0
929.14 0
929.21 0
929.28 0
929.35 0
929.42 0
929.49 0
929.56 0
929.63 0
929.70 0
929.77 0
929.84 0
929.91 0
929.98 0
930.05 0
930.12 0
930.19 0
930.26 0
930.32 0
930.39 0
930.46 0
930.53 0
930.60 0
930.67 0
930.74 0
930.81 0
930.88 0
930.95 0
931.02 0
931.09 0
931.16 0
931.23 0
931.30 0
931.37 0
931.44 0
931.51 0
931.58 0
931.65 0
931.72 0
931.79 0
931.86 0
931.93 0
932.00 0
932.07 0
932.14 0
932.21 0
932.28 0
932.35 0
932.42 0
932.49 0
932.56 0
932.63 0
932.70 0
932.77 0
932.84 0
932.91 0
932.98 0
933.05 0
933.12 0
933.19 0
933.26 0
933.33 0
933.40 0
933.47 0
933.54 0
933.61 0
933.68 0
933.75 0
933.82 0
933.89 0
933.96 0
934.03 0
934.10 0
934.17 0
934.24 0
934.31 0
934.38 0
934.45 0
934.52 0
934.59 0
934.66 0
934.73 0
934.80 0
934.87 0
934.95 0
935.02 0
935.09 0
935.16 0
935.23 0
935.30 0
935.37 0
935.44 0
935.51 0
935.58 0
935.65 0
935.72 0
935.79 0
935.86 0
935.93 0
936.00 0
936.07 0
936.14 0
936.21 0
936.28 0
936.35 0
936.42 0
936.49 0
936.56 0
936.63 0
936.70 0
936.77 0
936.84 0
936.91 0
936.98 0
937.05 0
937.12 0
937.19 0
937.26 0
937.33 0
937.40 0
937.47 0
937.54 0
937.61 0
937.68 0
937.75 0
937.82 0
937.89 0
937.96 0
938.03 0
938.10 0
938.17 0
938.24 0
938.31 0
938.38 0
938.45 0
938.52 0
938.59 0
938.66 0
938.73 0
938.80 0
938.87 0
938.94 0
939.01 0
939.08 0
939.16 0
939.23 0
939.30 0
939.37 0
939.44 0
939.51 0
939.58 0
939.65 0
939.72 0
939.79 0
939.86 0
939.93 0
940.00 0
940.07 0
940.14 0
940.21 0
940.28 0
940.35 0
940.42 0
940.49 0
940.56 0
940.63 0
940.70 0
940.77 0
940.84 0
940.91 0
940.98 0
941.05 0
941.12 0
941.19 0
941.26 0
941.33 0
941.40 0
941.47 0
941.55 0
941.62 0
941.69 0
941.76 0
941.83 0
941.90 0
941.97 0
942.04 0
942.11 0
942.18 0
942.25 0
942.32 0
942.39 0
942.46 0
942.53 0
942.60 0
942.67 0
942.74 0
942.81 0
942.88 0
942.95 0
943.02 0
943.09 0
943.16 0
943.23 0
943.30 0
943.37 0
943.45 0
943.52 0
943.59 0
943.66 0
943.73 0
943.80 0
943.87 0
943.94 0
944.01 0
944.08 0
944.15 0
944.22 0
944.29 0
944.36 0
944.43 0
944.50 0
944.57 0
944.64 0
944.71 0
944.78 0
944.85 0
944.92 0
944.99 0
945.07 0
945.14 0
945.21 0
945.28 0
945.35 0
945.42 0
945.49 0
945.56 0
945.63 0
945.70 0
945.77 0
945.84 0
945.91 0
945.98 0
946.05 0
946.12 0
946.19 0
946.26 0
946.33 0
946.40 0
946.47 0
946.55 0
946.62 0
946.69 0
946.76 0
946.83 0
946.90 0
946.97 0
947.04 0
947.11 0
947.18 0
947.25 0
947.32 0
947.39 0
947.46 0
947.53 0
947.60 0
947.67 0
947.74 0
947.82 0
947.89 0
947.96 0
948.03 0
948.10 0
948.17 0
948.24 0
948.31 0
948.38 0
948.45 0
948.52 0
948.59 0
948.66 0
948.73 0
948.80 0
948.87 0
948.94 0
949.02 0
949.09 0
949.16 0
949.23 0
949.30 0
949.37 0
949.44 0
949.51 0
949.58 0
949.65 0
949.72 0
949.79 0
949.86 0
949.93 0
950.00 0
950.07 0
950.15 0
950.22 0
950.29 0
950.36 0
950.43 0
950.50 0
950.57 0
950.64 0
950.71 0
950.78 0
950.85 0
950.92 0
950.99 0
951.06 0
951.14 0
951.21 0
951.28 0
951.35 0
951.42 0
951.49 0
951.56 0
951.63 0
951.70 0
951.77 0
951.84 0
951.91 0
951.98 0
952.05 0
952.13 0
952.20 0
952.27 0
952.34 0
952.41 0
952.48 0
952.55 0
952.62 0
952.69 0
952.76 0
952.83 0
952.90 0
952.97 0
953.04 0
953.12 0
953.19 0
953.26 0
953.33 0
953.40 0
953.47 0
953.54 0
953.61 0
953.68 0
953.75 0
953.82 0
953.89 0
953.96 0
954.04 0
954.11 0
954.18 0
954.25 0
954.32 0
954.39 0
954.46 0
954.53 0
954.60 0
954.67 0
954.74 0
954.81 0
954.89 0
954.96 0
955.03 0
955.10 0
955.17 0
955.24 0
955.31 0
955.38 0
955.45 0
955.52 0
955.59 0
955.66 0
955.74 0
955.81 0
955.88 0
955.95 0
956.02 0
956.09 0
956.16 0
956.23 0
956.30 0
956.37 0
956.44 0
956.52 0
956.59 0
956.66 0
956.73 0
956.80 0
956.87 0
956.94 0
957.01 0
957.08 0
957.15 0
957.22 0
957.30 0
957.37 0
957.44 0
957.51 0
957.58 0
957.65 0
957.72 0
957.79 0
957.86 0
957.93 0
958.00 0
958.08 0
958.15 0
958.22 0
958.29 0
958.36 0
958.43 0
958.50 0
958.57 0
958.64 0
958.71 0
958.79 0
958.86 0
958.93 0
959.00 0
959.07 0
959.14 1
959.21 1
959.28 1
959.35 1
959.42 1
959.50 1
959.57 0
959.64 0
959.71 0
959.78 0
959.85 0
959.92 0
959.99 0
960.06 1
960.13 1
960.21 1
960.28 1
960.35 1
960.42 1
960.49 1
960.56 1
960.63 1
960.70 1
960.77 1
960.84 0
960.92 0
960.99 0
961.06 0
961.13 0
961.20 0
961.27 0
961.34 0
961.41 0
961.48 0
961.56 0
961.63 0
961.70 0
961.77 0
961.84 0
961.91 0
961.98 0
962.05 0
962.12 0
962.20 0
962.27 0
962.34 0
962.41 0
962.48 0
962.55 0
962.62 0
962.69 0
962.76 0
962.84 0
962.91 0
962.98 0
963.05 0
963.12 0
963.19 0
963.26 0
963.33 0
963.40 0
963.48 0
963.55 0
963.62 0
963.69 0
963.76 0
963.83 0
963.90 0
963.97 0
964.04 0
964.12 0
964.19 0
964.26 0
964.33 0
964.40 0
964.47 0
964.54 1
964.61 1
964.69 1
964.76 1
964.83 1
964.90 1
964.97 1
965.04 1
965.11 1
965.18 1
965.26 1
965.33 0
965.40 0
965.47 0
965.54 0
965.61 0
965.68 0
965.75 0
965.82 0
965.90 0
965.97 0
966.04 0
966.11 0
966.18 0
966.25 0
966.32 0
966.39 0
966.47 0
966.54 0
966.61 0
966.68 0
966.75 0
966.82 0
966.89 0
966.97 0
967.04 0
967.11 0
967.18 0
967.25 0
967.32 0
967.39 0
967.46 0
967.54 1
967.61 1
967.68 1
967.75 1
967.82 1
967.89 0
967.96 0
968.03 0
968.11 0
968.18 0
968.25 0
968.32 0
968.39 0
968.46 0
968.53 0
968.61 0
968.68 0
968.75 0
968.82 0
968.89 0
968.96 0
969.03 0
969.10 0
969.18 0
969.25 0
969.32 0
969.39 0
969.46 0
969.53 0
969.60 0
969.68 0
969.75 0
969.82 0
969.89 0
969.96 0
970.03 0
970.10 0
970.18 0
970.25 0
970.32 0
970.39 0
970.46 0
970.53 0
970.60 0
970.68 0
970.75 0
970.82 0
970.89 0
970.96 0
971.03 0
971.10 0
971.18 0
971.25 0
971.32 0
971.39 0
971.46 0
971.53 0
971.60 0
971.68 0
971.75 0
971.82 0
971.89 0
971.96 0
972.03 0
972.10 0
972.18 0
972.25 0
972.32 0
972.39 0
972.46 0
972.53 0
972.60 0
972.68 0
972.75 0
972.82 0
972.89 0
972.96 0
973.03 0
973.10 0
973.18 0
973.25 0
973.32 0
973.39 0
973.46 1
973.53 1
973.61 1
973.68 1
973.75 1
973.82 1
973.89 1
973.96 1
974.03 1
974.11 1
974.18 1
974.25 1
974.32 1
974.39 1
974.46 1
974.54 1
974.61 1
974.68 1
974.75 1
974.82 1
974.89 1
974.96 1
975.04 1
975.11 1
975.18 1
975.25 0
975.32 0
975.39 0
975.47 0
975.54 0
975.61 0
975.68 0
975.75 0
975.82 0
975.90 0
975.97 0
976.04 0
976.11 0
976.18 0
976.25 0
976.33 0
976.40 0
976.47 0
976.54 0
976.61 0
976.68 0
976.76 0
976.83 0
976.90 0
976.97 0
977.04 0
977.11 0
977.18 0
977.26 0
977.33 0
977.40 0
977.47 0
977.54 0
977.61 0
977.69 0
977.76 0
977.83 0
977.90 0
977.97 0
978.04 1
978.12 1
978.19 1
978.26 1
978.33 1
978.40 1
978.48 1
978.55 1
978.62 1
978.69 1
978.76 1
978.83 1
978.91 1
978.98 1
979.05 1
979.12 1
979.19 1
979.26 1
979.34 1
979.41 1
979.48 0
979.55 0
979.62 0
979.69 0
979.77 0
979.84 0
979.91 0
979.98 0
980.05 0
980.13 0
980.20 0
980.27 0
980.34 0
980.41 0
980.48 0
980.56 0
980.63 0
980.70 0
980.77 0
980.84 0
980.91 0
980.99 0
981.06 0
981.13 0
981.20 0
981.27 0
981.35 0
981.42 0
981.49 0
981.56 0
981.63 0
981.70 0
981.78 0
981.85 0
981.92 0
981.99 0
982.06 0
982.14 0
982.21 0
982.28 0
982.35 0
982.42 0
982.49 0
982.57 0
982.64 0
982.71 0
982.78 0
982.85 0
982.93 0
983.00 0
983.07 0
983.14 0
983.21 0
983.29 0
983.36 0
983.43 0
983.50 0
983.57 0
983.64 0
983.72 0
983.79 0
983.86 0
983.93 0
984.00 0
984.08 0
984.15 0
984.22 0
984.29 0
984.36 0
984.44 0
984.51 0
984.58 0
984.65 0
984.72 0
984.80 0
984.87 0
984.94 0
985.01 0
985.08 0
985.15 0
985.23 0
985.30 0
985.37 0
985.44 0
985.51 0
985.59 0
985.66 0
985.73 0
985.80 0
985.87 0
985.95 0
986.02 0
986.09 0
986.16 0
986.23 0
986.31 0
986.38 0
986.45 0
986.52 0
986.59 0
986.67 0
986.74 0
986.81 0
986.88 0
986.95 0
987.03 0
987.10 0
987.17 0
987.24 0
987.31 0
987.39 0
987.46 0
987.53 1
987.60 1
987.67 1
987.75 1
987.82 1
987.89 1
987.96 1
988.03 1
988.11 1
988.18 1
988.25 1
988.32 1
988.40 1
988.47 1
988.54 1
988.61 1
988.68 1
988.76 1
988.83 1
988.90 1
988.97 1
989.04 1
989.12 1
989.19 1
989.26 1
989.33 1
989.40 1
989.48 2
989.55 2
989.62 2
989.69 2
989.76 2
989.84 2
989.91 1
989.98 1
990.05 1
990.13 1
990.20 1
990.27 1
990.34 1
990.41 1
990.49 1
990.56 1
990.63 1
990.70 1
990.77 1
990.85 1
990.92 1
990.99 1
991.06 1
991.14 1
991.21 1
991.28 1
991.35 1
991.42 1
991.50 1
991.57 1
991.64 1
991.71 1
991.79 1
991.86 1
991.93 1
992.00 0
992.07 0
992.15 0
992.22 0
992.29 0
992.36 0
992.43 1
992.51 1
992.58 1
992.65 1
992.72 1
992.80 1
992.87 1
992.94 1
993.01 2
993.08 2
993.16 2
993.23 2
993.30 2
993.37 2
993.45 2
993.52 2
993.59 2
993.66 2
993.74 2
993.81 2
993.88 2
993.95 2
994.02 2
994.10 1
994.17 1
994.24 1
994.31 1
994.39 1
994.46 2
994.53 2
994.60 2
994.67 2
994.75 2
994.82 2
994.89 2
994.96 2
995.04 1
995.11 1
995.18 1
995.25 1
995.33 1
995.40 0
995.47 0
995.54 0
995.61 0
995.69 0
995.76 0
995.83 0
995.90 0
995.98 1
996.05 1
996.12 1
996.19 1
996.27 1
996.34 1
996.41 1
996.48 1
996.56 1
996.63 1
996.70 1
996.77 1
996.84 1
996.92 1
996.99 1
997.06 1
997.13 1
997.21 1
997.28 1
997.35 1
997.42 1
997.50 1
997.57 1
997.64 1
997.71 1
997.79 1
997.86 1
997.93 1
998.00 1
998.08 1
998.15 1
998.22 1
998.29 1
998.37 1
998.44 1
998.51 1
998.58 1
998.65 1
998.73 1
998.80 1
998.87 1
998.94 1
999.02 1
999.09 0
999.16 0
999.23 0
999.31 0
999.38 0
999.45 0
999.52 0
999.60 0
999.67 0
999.74 0
999.81 0
999.89 0
999.96 0
1000.03 0
1000.10 0
1000.18 0
1000.25 0
1000.32 0
1000.39 0
1000.47 0
1000.54 0
1000.61 0
1000.68 0
1000.76 0
1000.83 0
1000.90 0
1000.97 0
1001.05 0
1001.12 0
1001.19 0
1001.26 0
1001.34 0
1001.41 0
1001.48 0
1001.55 0
1001.63 0
1001.70 0
1001.77 0
1001.84 0
1001.92 0
1001.99 0
1002.06 0
1002.14 0
1002.21 0
1002.28 0
1002.35 0
1002.43 0
1002.50 0
1002.57 0
1002.64 0
1002.72 0
1002.79 0
1002.86 0
1002.93 0
1003.01 0
1003.08 0
1003.15 0
1003.22 0
1003.30 0
1003.37 0
1003.44 0
1003.51 1
1003.59 1
1003.66 1
1003.73 1
1003.80 1
1003.88 1
1003.95 1
1004.02 1
1004.10 1
1004.17 1
1004.24 1
1004.31 1
1004.39 1
1004.46 1
1004.53 1
1004.60 1
1004.68 1
1004.75 1
1004.82 1
1004.89 2
1004.97 2
1005.04 2
1005.11 2
1005.19 2
1005.26 2
1005.33 2
1005.40 2
1005.48 2
1005.55 2
1005.62 2
1005.69 2
1005.77 2
1005.84 2
1005.91 2
1005.98 2
1006.06 2
1006.13 2
1006.20 1
1006.28 1
1006.35 1
1006.42 1
1006.49 1
1006.57 1
1006.64 1
1006.71 1
1006.78 1
1006.86 1
1006.93 1
1007.00 1
1007.08 1
1007.15 1
1007.22 1
1007.29 1
1007.37 1
1007.44 1
1007.51 1
1007.58 1
1007.66 1
1007.73 1
1007.80 1
1007.88 1
1007.95 1
1008.02 1
1008.09 1
1008.17 1
1008.24 1
1008.31 1
1008.39 1
1008.46 1
1008.53 1
1008.60 1
1008.68 1
1008.75 1
1008.82 1
1008.89 1
1008.97 1
1009.04 1
1009.11 1
1009.19 0
1009.26 0
1009.33 0
1009.40 0
1009.48 0
1009.55 0
1009.62 0
1009.70 0
1009.77 0
1009.84 1
1009.91 1
1009.99 1
1010.06 1
1010.13 1
1010.21 1
1010.28 1
1010.35 1
1010.42 1
1010.50 0
1010.57 0
1010.64 0
1010.72 0
1010.79 0
1010.86 0
1010.93 0
1011.01 0
1011.08 0
1011.15 0
1011.23 1
1011.30 1
1011.37 1
1011.44 2
1011.52 2
1011.59 2
1011.66 2
1011.74 2
1011.81 1
1011.88 1
1011.96 1
1012.03 1
1012.10 0
1012.17 0
1012.25 0
1012.32 0
1012.39 0
1012.47 0
1012.54 0
1012.61 0
1012.68 0
1012.76 0
1012.83 1
1012.90 1
1012.98 0
1013.05 0
1013.12 0
1013.20 0
1013.27 0
1013.34 0
1013.41 0
1013.49 0
1013.56 0
1013.63 0
1013.71 0
1013.78 0
1013.85 0
1013.93 0
1014.00 0
1014.07 0
1014.14 0
1014.22 0
1014.29 0
1014.36 0
1014.44 0
1014.51 0
1014.58 0
1014.66 0
1014.73 0
1014.80 0
1014.87 0
1014.95 0
1015.02 0
1015.09 0
1015.17 1
1015.24 1
1015.31 1
1015.39 1
1015.46 1
1015.53 2
1015.60 2
1015.68 2
1015.75 2
1015.82 2
1015.90 2
1015.97 2
1016.04 1
1016.12 1
1016.19 1
1016.26 1
1016.34 1
1016.41 1
1016.48 1
1016.55 1
1016.63 1
1016.70 1
1016.77 1
1016.85 1
1016.92 1
1016.99 1
1017.07 1
1017.14 2
1017.21 2
1017.29 2
1017.36 2
1017.43 1
1017.50 1
1017.58 1
1017.65 1
1017.72 1
1017.80 0
1017.87 0
1017.94 0
1018.02 1
1018.09 1
1018.16 1
1018.24 1
1018.31 1
1018.38 0
1018.46 0
1018.53 0
1018.60 0
1018.68 0
1018.75 0
1018.82 0
1018.89 0
1018.97 0
1019.04 1
1019.11 1
1019.19 1
1019.26 2
1019.33 2
1019.41 2
1019.48 3
1019.55 3
1019.63 3
1019.70 3
1019.77 3
1019.85 3
1019.92 3
1019.99 3
1020.07 3
1020.14 3
1020.21 3
1020.29 3
1020.36 2
1020.43 2
1020.50 2
1020.58 2
1020.65 2
1020.72 2
1020.80 2
1020.87 1
1020.94 1
1021.02 1
1021.09 2
1021.16 2
1021.24 2
1021.31 2
1021.38 2
1021.46 3
1021.53 3
1021.60 3
1021.68 3
1021.75 3
1021.82 3
1021.90 2
1021.97 2
1022.04 2
1022.12 2
1022.19 2
1022.26 2
1022.34 2
1022.41 2
1022.48 2
1022.56 2
1022.63 2
1022.70 2
1022.78 2
1022.85 1
1022.92 1
1023.00 1
1023.07 1
1023.14 0
1023.22 0
1023.29 0
1023.36 0
1023.44 1
1023.51 1
1023.58 1
1023.66 1
1023.73 1
1023.80 1
1023.88 1
1023.95 1
1024.02 1
1024.10 1
1024.17 1
1024.24 1
1024.32 1
1024.39 0
1024.46 0
1024.54 0
1024.61 0
1024.68 0
1024.76 0
1024.83 0
1024.90 0
1024.98 0
1025.05 0
1025.12 0
1025.20 0
1025.27 0
1025.34 0
1025.42 0
1025.49 0
1025.56 0
1025.64 0
1025.71 0
1025.78 0
1025.86 0
1025.93 0
1026.00 0
1026.08 0
1026.15 0
1026.22 0
1026.30 0
1026.37 0
1026.44 1
1026.52 1
1026.59 1
1026.67 1
1026.74 1
1026.81 1
1026.89 2
1026.96 2
1027.03 2
1027.11 2
1027.18 2
1027.25 2
1027.33 2
1027.40 2
1027.47 1
1027.55 1
1027.62 0
1027.69 0
1027.77 0
1027.84 0
1027.91 0
1027.99 0
1028.06 0
1028.13 0
1028.21 0
1028.28 0
1028.36 0
1028.43 0
1028.50 0
1028.58 1
1028.65 1
1028.72 1
1028.80 1
1028.87 1
1028.94 1
1029.02 1
1029.09 1
1029.16 1
1029.24 1
1029.31 1
1029.38 1
1029.46 1
1029.53 1
1029.61 1
1029.68 1
1029.75 1
1029.83 1
1029.90 1
1029.97 1
1030.05 1
1030.12 1
1030.19 1
1030.27 1
1030.34 1
1030.41 1
1030.49 1
1030.56 2
1030.64 2
1030.71 2
1030.78 2
1030.86 2
1030.93 2
1031.00 2
1031.08 2
1031.15 2
1031.22 2
1031.30 2
1031.37 2
1031.45 2
1031.52 2
1031.59 2
1031.67 2
1031.74 2
1031.81 2
1031.89 2
1031.96 2
1032.03 2
1032.11 2
1032.18 2
1032.25 2
1032.33 2
1032.40 2
1032.48 2
1032.55 2
1032.62 2
1032.70 2
1032.77 1
1032.84 1
1032.92 1
1032.99 1
1033.07 1
1033.14 1
1033.21 1
1033.29 1
1033.36 2
1033.43 2
1033.51 3
1033.58 3
1033.65 3
1033.73 3
1033.80 3
1033.88 3
1033.95 2
1034.02 2
1034.10 2
1034.17 2
1034.24 1
1034.32 2
1034.39 2
1034.47 2
1034.54 2
1034.61 3
1034.69 3
1034.76 3
1034.83 3
1034.91 3
1034.98 3
1035.06 3
1035.13 4
1035.20 4
1035.28 4
1035.35 4
1035.42 4
1035.50 4
1035.57 4
1035.65 4
1035.72 4
1035.79 4
1035.87 4
1035.94 4
1036.01 3
1036.09 3
1036.16 2
1036.24 1
1036.31 1
1036.38 1
1036.46 1
1036.53 1
1036.60 2
1036.68 2
1036.75 3
1036.83 3
1036.90 3
1036.97 3
1037.05 3
1037.12 3
1037.20 3
1037.27 3
1037.34 3
1037.42 3
1037.49 3
1037.56 2
1037.64 2
1037.71 2
1037.79 2
1037.86 2
1037.93 2
1038.01 2
1038.08 1
1038.16 1
1038.23 1
1038.30 1
1038.38 1
1038.45 1
1038.52 0
1038.60 1
1038.67 1
1038.75 1
1038.82 2
1038.89 2
1038.97 3
1039.04 3
1039.12 3
1039.19 3
1039.26 3
1039.34 3
1039.41 2
1039.49 2
1039.56 2
1039.63 1
1039.71 1
1039.78 1
1039.85 1
1039.93 1
1040.00 0
1040.08 0
1040.15 0
1040.22 0
1040.30 0
1040.37 0
1040.45 0
1040.52 0
1040.59 0
1040.67 0
1040.74 0
1040.82 0
1040.89 0
1040.96 0
1041.04 0
1041.11 0
1041.19 1
1041.26 1
1041.33 1
1041.41 1
1041.48 1
1041.56 1
1041.63 1
1041.70 1
1041.78 1
1041.85 1
1041.93 1
1042.00 1
1042.07 1
1042.15 1
1042.22 2
1042.30 2
1042.37 2
1042.44 2
1042.52 2
1042.59 2
1042.67 2
1042.74 2
1042.81 2
1042.89 1
1042.96 1
1043.04 1
1043.11 0
1043.18 0
1043.26 0
1043.33 0
1043.41 0
1043.48 0
1043.55 0
1043.63 0
1043.70 0
1043.78 0
1043.85 0
1043.92 0
1044.00 0
1044.07 1
1044.15 1
1044.22 1
1044.29 1
1044.37 1
1044.44 1
1044.52 1
1044.59 1
1044.66 1
1044.74 1
1044.81 2
1044.89 2
1044.96 2
1045.04 2
1045.11 2
1045.18 1
1045.26 1
1045.33 1
1045.41 1
1045.48 0
1045.55 0
1045.63 0
1045.70 0
1045.78 0
1045.85 0
1045.92 0
1046.00 1
1046.07 1
1046.15 2
1046.22 2
1046.30 3
1046.37 4
1046.44 4
1046.52 5
1046.59 5
1046.67 5
1046.74 5
1046.81 5
1046.89 5
1046.96 5
1047.04 5
1047.11 5
1047.19 5
1047.26 5
1047.33 5
1047.41 5
1047.48 5
1047.56 5
1047.63 4
1047.70 4
1047.78 4
1047.85 4
1047.93 4
1048.00 4
1048.08 4
1048.15 3
1048.22 3
1048.30 2
1048.37 2
1048.45 2
1048.52 1
1048.60 1
1048.67 2
1048.74 2
1048.82 2
1048.89 3
1048.97 3
1049.04 4
1049.12 4
1049.19 5
1049.26 5
1049.34 5
1049.41 4
1049.49 4
1049.56 4
1049.63 3
1049.71 3
1049.78 3
1049.86 3
1049.93 3
1050.01 3
1050.08 3
1050.15 3
1050.23 3
1050.30 3
1050.38 4
1050.45 4
1050.53 4
1050.60 4
1050.67 4
1050.75 4
1050.82 4
1050.90 4
1050.97 4
1051.05 4
1051.12 4
1051.20 4
1051.27 4
1051.34 4
1051.42 4
1051.49 4
1051.57 4
1051.64 5
1051.72 5
1051.79 6
1051.86 7
1051.94 8
1052.01 9
1052.09 9
1052.16 9
1052.24 9
1052.31 8
1052.38 8
1052.46 7
1052.53 7
1052.61 7
1052.68 7
1052.76 6
1052.83 6
1052.91 6
1052.98 5
1053.05 5
1053.13 5
1053.20 5
1053.28 5
1053.35 5
1053.43 5
1053.50 5
1053.57 5
1053.65 5
1053.72 5
1053.80 5
1053.87 4
1053.95 4
1054.02 4
1054.10 4
1054.17 4
1054.24 5
1054.32 5
1054.39 6
1054.47 7
1054.54 7
1054.62 7
1054.69 6
1054.77 6
1054.84 5
1054.91 5
1054.99 5
1055.06 6
1055.14 6
1055.21 6
1055.29 7
1055.36 7
1055.44 6
1055.51 6
1055.58 6
1055.66 5
1055.73 5
1055.81 4
1055.88 4
1055.96 4
1056.03 4
1056.11 4
1056.18 3
1056.25 3
1056.33 3
1056.40 3
1056.48 3
1056.55 3
1056.63 3
1056.70 3
1056.78 3
1056.85 3
1056.93 2
1057.00 2
1057.07 2
1057.15 1
1057.22 1
1057.30 1
1057.37 1
1057.45 1
1057.52 1
1057.60 2
1057.67 2
1057.75 2
1057.82 2
1057.89 3
1057.97 3
1058.04 3
1058.12 3
1058.19 3
1058.27 3
1058.34 3
1058.42 3
1058.49 3
1058.57 3
1058.64 3
1058.71 3
1058.79 3
1058.86 3
1058.94 3
1059.01 2
1059.09 2
1059.16 2
1059.24 2
1059.31 2
1059.39 2
1059.46 2
1059.54 3
1059.61 3
1059.68 3
1059.76 3
1059.83 2
1059.91 2
1059.98 1
1060.06 1
1060.13 1
1060.21 1
1060.28 1
1060.36 1
1060.43 2
1060.51 3
1060.58 3
1060.65 3
1060.73 3
1060.80 3
1060.88 3
1060.95 3
1061.03 3
1061.10 3
1061.18 3
1061.25 4
1061.33 4
1061.40 5
1061.48 5
1061.55 5
1061.63 5
1061.70 5
1061.78 5
1061.85 5
1061.92 5
1062.00 4
1062.07 4
1062.15 3
1062.22 2
1062.30 2
1062.37 1
1062.45 1
1062.52 2
1062.60 2
1062.67 3
1062.75 4
1062.82 4
1062.90 5
1062.97 5
1063.05 6
1063.12 6
1063.19 6
1063.27 6
1063.34 7
1063.42 7
1063.49 7
1063.57 7
1063.64 6
1063.72 6
1063.79 6
1063.87 6
1063.94 6
1064.02 6
1064.09 6
1064.17 6
1064.24 6
1064.32 5
1064.39 5
1064.47 5
1064.54 5
1064.62 6
1064.69 6
1064.76 7
1064.84 8
1064.91 9
1064.99 10
1065.06 10
1065.14 9
1065.21 9
1065.29 8
1065.36 7
1065.44 6
1065.51 5
1065.59 5
1065.66 4
1065.74 4
1065.81 4
1065.89 5
1065.96 5
1066.04 4
1066.11 4
1066.19 4
1066.26 3
1066.34 2
1066.41 2
1066.49 1
1066.56 1
1066.64 0
1066.71 0
1066.79 1
1066.86 1
1066.94 2
1067.01 2
1067.09 3
1067.16 3
1067.23 3
1067.31 3
1067.38 3
1067.46 3
1067.53 3
1067.61 3
1067.68 4
1067.76 4
1067.83 4
1067.91 5
1067.98 6
1068.06 7
1068.13 7
1068.21 8
1068.28 9
1068.36 9
1068.43 8
1068.51 8
1068.58 7
1068.66 7
1068.73 7
1068.81 6
1068.88 6
1068.96 6
1069.03 6
1069.11 6
1069.18 6
1069.26 5
1069.33 5
1069.41 5
1069.48 5
1069.56 5
1069.63 6
1069.71 6
1069.78 7
1069.86 7
1069.93 7
1070.01 8
1070.08 8
1070.16 9
1070.23 9
1070.31 9
1070.38 9
1070.46 8
1070.53 7
1070.61 6
1070.68 6
1070.76 5
1070.83 5
1070.91 5
1070.98 5
1071.06 6
1071.13 6
1071.21 6
1071.28 6
1071.36 5
1071.43 5
1071.51 4
1071.58 4
1071.66 3
1071.73 3
1071.81 3
1071.88 3
1071.96 3
1072.03 3
1072.11 3
1072.18 4
1072.26 4
1072.33 4
1072.41 4
1072.48 4
1072.56 3
1072.63 3
1072.71 3
1072.78 2
1072.86 2
1072.93 2
1073.01 2
1073.08 2
1073.16 2
1073.23 2
1073.31 2
1073.38 3
1073.46 3
1073.53 3
1073.61 3
1073.68 3
1073.76 2
1073.83 2
1073.91 2
1073.99 2
1074.06 3
1074.14 4
1074.21 4
1074.29 5
1074.36 6
1074.44 6
1074.51 6
1074.59 6
1074.66 6
1074.74 6
1074.81 5
1074.89 5
1074.96 5
1075.04 5
1075.11 6
1075.19 7
1075.26 7
1075.34 8
1075.41 8
1075.49 8
1075.56 8
1075.64 8
1075.71 8
1075.79 7
1075.86 7
1075.94 7
1076.01 7
1076.09 7
1076.16 7
1076.24 7
1076.32 8
1076.39 8
1076.47 8
1076.54 9
1076.62 9
1076.69 9
1076.77 9
1076.84 9
1076.92 9
1076.99 9
1077.07 8
1077.14 8
1077.22 8
1077.29 8
1077.37 7
1077.44 7
1077.52 7
1077.59 7
1077.67 7
1077.74 7
1077.82 8
1077.90 8
1077.97 8
1078.05 9
1078.12 9
1078.20 9
1078.27 9
1078.35 10
1078.42 10
1078.50 10
1078.57 10
1078.65 10
1078.72 10
1078.80 10
1078.87 9
1078.95 9
1079.02 9
1079.10 8
1079.17 8
1079.25 8
1079.33 9
1079.40 10
1079.48 10
1079.55 11
1079.63 11
1079.70 11
1079.78 11
1079.85 10
1079.93 10
1080.00 10
1080.08 10
1080.15 10
1080.23 11
1080.30 11
1080.38 12
1080.46 12
1080.53 12
1080.61 11
1080.68 11
1080.76 11
1080.83 10
1080.91 10
1080.98 10
1081.06 10
1081.13 10
1081.21 10
1081.28 9
1081.36 9
1081.44 9
1081.51 8
1081.59 7
1081.66 7
1081.74 7
1081.81 7
1081.89 7
1081.96 8
1082.04 9
1082.11 11
1082.19 12
1082.26 14
1082.34 14
1082.42 15
1082.49 15
1082.57 15
1082.64 14
1082.72 14
1082.79 13
1082.87 12
1082.94 11
1083.02 10
1083.09 10
1083.17 9
1083.25 9
1083.32 9
1083.40 9
1083.47 9
1083.55 9
1083.62 9
1083.70 8
1083.77 8
1083.85 8
1083.92 8
1084.00 8
1084.08 8
1084.15 8
1084.23 9
1084.30 9
1084.38 9
1084.45 9
1084.53 9
1084.60 8
1084.68 8
1084.75 8
1084.83 7
1084.91 7
1084.98 7
1085.06 8
1085.13 8
1085.21 8
1085.28 9
1085.36 9
1085.43 9
1085.51 9
1085.59 9
1085.66 8
1085.74 8
1085.81 8
1085.89 7
1085.96 7
1086.04 7
1086.11 7
1086.19 7
1086.27 6
1086.34 6
1086.42 6
1086.49 6
1086.57 6
1086.64 6
1086.72 6
1086.79 7
1086.87 6
1086.95 6
1087.02 6
1087.10 6
1087.17 6
1087.25 5
1087.32 5
1087.40 5
1087.47 5
1087.55 5
1087.63 4
1087.70 4
1087.78 3
1087.85 2
1087.93 2
1088.00 1
1088.08 0
1088.15 0
1088.23 0
1088.31 0
1088.38 0
1088.46 0
1088.53 0
1088.61 0
1088.68 0
1088.76 0
1088.84 1
1088.91 1
1088.99 2
1089.06 3
1089.14 4
1089.21 4
1089.29 4
1089.36 4
1089.44 4
1089.52 4
1089.59 3
1089.67 3
1089.74 3
1089.82 3
1089.89 3
1089.97 4
1090.05 4
1090.12 5
1090.20 6
1090.27 7
1090.35 7
1090.42 8
1090.50 9
1090.58 10
1090.65 10
1090.73 10
1090.80 10
1090.88 9
1090.95 8
1091.03 7
1091.11 6
1091.18 5
1091.26 4
1091.33 4
1091.41 3
1091.48 4
1091.56 4
1091.64 4
1091.71 5
1091.79 5
1091.86 6
1091.94 7
1092.01 7
1092.09 8
1092.17 8
1092.24 8
1092.32 7
1092.39 7
1092.47 6
1092.54 6
1092.62 6
1092.70 6
1092.77 7
1092.85 7
1092.92 8
1093.00 8
1093.08 9
1093.15 9
1093.23 9
1093.30 10
1093.38 11
1093.45 12
1093.53 13
1093.61 15
1093.68 16
1093.76 17
1093.83 17
1093.91 18
1093.99 17
1094.06 17
1094.14 16
1094.21 15
1094.29 15
1094.36 14
1094.44 14
1094.52 15
1094.59 16
1094.67 17
1094.74 18
1094.82 18
1094.90 18
1094.97 18
1095.05 17
1095.12 16
1095.20 14
1095.27 13
1095.35 12
1095.43 11
1095.50 12
1095.58 12
1095.65 13
1095.73 15
1095.81 16
1095.88 17
1095.96 18
1096.03 18
1096.11 17
1096.18 17
1096.26 17
1096.34 17
1096.41 17
1096.49 17
1096.56 17
1096.64 18
1096.72 18
1096.79 18
1096.87 18
1096.94 18
1097.02 18
1097.10 17
1097.17 17
1097.25 17
1097.32 17
1097.40 18
1097.48 19
1097.55 20
1097.63 21
1097.70 21
1097.78 22
1097.86 21
1097.93 21
1098.01 20
1098.08 19
1098.16 19
1098.24 19
1098.31 18
1098.39 18
1098.46 18
1098.54 18
1098.61 18
1098.69 18
1098.77 17
1098.84 16
1098.92 16
1098.99 15
1099.07 15
1099.15 15
1099.22 15
1099.30 15
1099.37 15
1099.45 14
1099.53 14
1099.60 14
1099.68 14
1099.75 14
1099.83 14
1099.91 14
1099.98 14
1100.06 14
1100.14 15
1100.21 14
1100.29 14
1100.36 14
1100.44 15
1100.52 15
1100.59 15
1100.67 15
1100.74 16
1100.82 16
1100.90 16
1100.97 16
1101.05 16
1101.12 15
1101.20 15
1101.28 14
1101.35 13
1101.43 13
1101.50 12
1101.58 11
1101.66 11
1101.73 10
1101.81 10
1101.88 10
1101.96 11
1102.04 12
1102.11 12
1102.19 13
1102.26 14
1102.34 15
1102.42 15
1102.49 15
1102.57 14
1102.65 13
1102.72 12
1102.80 10
1102.87 9
1102.95 8
1103.03 7
1103.10 6
1103.18 5
1103.25 4
1103.33 4
1103.41 4
1103.48 4
1103.56 5
1103.64 5
1103.71 6
1103.79 6
1103.86 7
1103.94 7
1104.02 7
1104.09 7
1104.17 7
1104.24 7
1104.32 8
1104.40 9
1104.47 9
1104.55 10
1104.63 11
1104.70 11
1104.78 11
1104.85 11
1104.93 11
1105.01 10
1105.08 9
1105.16 8
1105.24 7
1105.31 7
1105.39 7
1105.46 7
1105.54 7
1105.62 8
1105.69 9
1105.77 10
1105.84 10
1105.92 10
1106.00 10
1106.07 9
1106.15 9
1106.23 9
1106.30 9
1106.38 8
1106.45 8
1106.53 8
1106.61 8
1106.68 8
1106.76 9
1106.84 9
1106.91 10
1106.99 11
1107.06 12
1107.14 13
1107.22 13
1107.29 13
1107.37 13
1107.45 13
1107.52 12
1107.60 12
1107.68 11
1107.75 11
1107.83 10
1107.90 9
1107.98 9
1108.06 8
1108.13 7
1108.21 6
1108.29 5
1108.36 5
1108.44 6
1108.51 6
1108.59 7
1108.67 8
1108.74 9
1108.82 10
1108.90 10
1108.97 10
1109.05 9
1109.13 8
1109.20 7
1109.28 7
1109.35 6
1109.43 7
1109.51 8
1109.58 9
1109.66 10
1109.74 11
1109.81 12
1109.89 13
1109.97 13
1110.04 14
1110.12 15
1110.19 16
1110.27 18
1110.35 20
1110.42 21
1110.50 23
1110.58 24
1110.65 24
1110.73 24
1110.81 23
1110.88 23
1110.96 22
1111.03 22
1111.11 22
1111.19 23
1111.26 24
1111.34 25
1111.42 26
1111.49 27
1111.57 27
1111.65 26
1111.72 25
1111.80 23
1111.88 21
1111.95 19
1112.03 17
1112.10 15
1112.18 15
1112.26 15
1112.33 16
1112.41 17
1112.49 17
1112.56 18
1112.64 19
1112.72 18
1112.79 18
1112.87 17
1112.95 16
1113.02 16
1113.10 16
1113.18 17
1113.25 18
1113.33 20
1113.40 22
1113.48 24
1113.56 25
1113.63 26
1113.71 27
1113.79 27
1113.86 27
1113.94 26
1114.02 25
1114.09 24
1114.17 23
1114.25 21
1114.32 20
1114.40 19
1114.48 18
1114.55 17
1114.63 16
1114.71 16
1114.78 15
1114.86 15
1114.93 14
1115.01 14
1115.09 14
1115.16 14
1115.24 14
1115.32 13
1115.39 13
1115.47 13
1115.55 12
1115.62 13
1115.70 13
1115.78 14
1115.85 15
1115.93 17
1116.01 18
1116.08 19
1116.16 20
1116.24 20
1116.31 20
1116.39 20
1116.47 19
1116.54 19
1116.62 19
1116.70 19
1116.77 19
1116.85 19
1116.93 19
1117.00 19
1117.08 19
1117.16 18
1117.23 18
1117.31 18
1117.39 17
1117.46 17
1117.54 16
1117.62 15
1117.69 14
1117.77 13
1117.85 12
1117.92 11
1118.00 11
1118.08 11
1118.15 12
1118.23 13
1118.31 14
1118.38 15
1118.46 15
1118.54 16
1118.61 15
1118.69 15
1118.77 14
1118.84 13
1118.92 13
1119.00 13
1119.07 13
1119.15 13
1119.23 14
1119.30 15
1119.38 16
1119.46 17
1119.53 17
1119.61 17
1119.69 17
1119.76 17
1119.84 16
1119.92 15
1119.99 14
1120.07 13
1120.15 13
1120.22 13
1120.30 13
1120.38 14
1120.45 15
1120.53 15
1120.61 16
1120.68 16
1120.76 15
1120.84 15
1120.91 15
1120.99 15
1121.07 15
1121.14 16
1121.22 17
1121.30 18
1121.37 18
1121.45 18
1121.53 17
1121.60 15
1121.68 14
1121.76 12
1121.83 11
1121.91 11
1121.99 11
1122.06 12
1122.14 13
1122.22 14
1122.29 16
1122.37 16
1122.45 17
1122.53 17
1122.60 16
1122.68 15
1122.76 15
1122.83 14
1122.91 14
1122.99 14
1123.06 15
1123.14 16
1123.22 18
1123.29 19
1123.37 20
1123.45 20
1123.52 20
1123.60 20
1123.68 19
1123.75 18
1123.83 17
1123.91 16
1123.99 15
1124.06 15
1124.14 14
1124.22 12
1124.29 11
1124.37 10
1124.45 9
1124.52 8
1124.60 8
1124.68 8
1124.75 8
1124.83 9
1124.91 9
1124.98 10
1125.06 10
1125.14 11
1125.22 11
1125.29 12
1125.37 14
1125.45 15
1125.52 16
1125.60 18
1125.68 18
1125.75 19
1125.83 19
1125.91 19
1125.98 18
1126.06 17
1126.14 16
1126.21 14
1126.29 13
1126.37 11
1126.45 10
1126.52 10
1126.60 9
1126.68 10
1126.75 10
1126.83 11
1126.91 12
1126.98 14
1127.06 15
1127.14 16
1127.22 17
1127.29 17
1127.37 17
1127.45 18
1127.52 18
1127.60 18
1127.68 18
1127.75 18
1127.83 18
1127.91 17
1127.98 16
1128.06 15
1128.14 15
1128.22 14
1128.29 15
1128.37 15
1128.45 15
1128.52 15
1128.60 15
1128.68 14
1128.76 13
1128.83 12
1128.91 10
1128.99 10
1129.06 9
1129.14 10
1129.22 11
1129.29 12
1129.37 14
1129.45 15
1129.53 15
1129.60 15
1129.68 15
1129.76 14
1129.83 13
1129.91 12
1129.99 11
1130.06 10
1130.14 10
1130.22 9
1130.30 9
1130.37 9
1130.45 10
1130.53 10
1130.60 11
1130.68 12
1130.76 13
1130.84 14
1130.91 15
1130.99 15
1131.07 15
1131.14 15
1131.22 14
1131.30 14
1131.38 13
1131.45 13
1131.53 13
1131.61 12
1131.68 12
1131.76 12
1131.84 13
1131.91 14
1131.99 15
1132.07 17
1132.15 18
1132.22 20
1132.30 21
1132.38 22
1132.45 22
1132.53 22
1132.61 21
1132.69 20
1132.76 18
1132.84 17
1132.92 16
1132.99 15
1133.07 14
1133.15 14
1133.23 15
1133.30 16
1133.38 17
1133.46 18
1133.54 19
1133.61 20
1133.69 20
1133.77 20
1133.84 19
1133.92 18
1134.00 17
1134.08 17
1134.15 16
1134.23 16
1134.31 17
1134.38 17
1134.46 17
1134.54 17
1134.62 17
1134.69 17
1134.77 17
1134.85 17
1134.92 17
1135.00 18
1135.08 19
1135.16 20
1135.23 21
1135.31 21
1135.39 22
1135.47 22
1135.54 22
1135.62 21
1135.70 21
1135.77 20
1135.85 20
1135.93 20
1136.01 20
1136.08 20
1136.16 20
1136.24 20
1136.32 19
1136.39 17
1136.47 16
1136.55 15
1136.62 15
1136.70 15
1136.78 16
1136.86 16
1136.93 17
1137.01 18
1137.09 18
1137.17 18
1137.24 18
1137.32 18
1137.40 18
1137.47 18
1137.55 18
1137.63 18
1137.71 18
1137.78 17
1137.86 16
1137.94 14
1138.02 12
1138.09 10
1138.17 9
1138.25 8
1138.33 7
1138.40 7
1138.48 7
1138.56 6
1138.63 6
1138.71 5
1138.79 5
1138.87 5
1138.94 6
1139.02 7
1139.10 9
1139.18 12
1139.25 14
1139.33 16
1139.41 18
1139.49 19
1139.56 19
1139.64 18
1139.72 18
1139.80 17
1139.87 17
1139.95 16
1140.03 16
1140.10 15
1140.18 14
1140.26 13
1140.34 12
1140.41 11
1140.49 10
1140.57 11
1140.65 12
1140.72 13
1140.80 15
1140.88 17
1140.96 18
1141.03 18
1141.11 18
1141.19 17
1141.27 16
1141.34 14
1141.42 12
1141.50 10
1141.58 9
1141.65 8
1141.73 7
1141.81 8
1141.89 8
1141.96 10
1142.04 11
1142.12 13
1142.20 14
1142.27 15
1142.35 15
1142.43 15
1142.51 15
1142.58 15
1142.66 14
1142.74 14
1142.82 14
1142.89 14
1142.97 13
1143.05 13
1143.13 12
1143.20 11
1143.28 11
1143.36 11
1143.44 10
1143.51 11
1143.59 11
1143.67 12
1143.75 12
1143.82 13
1143.90 13
1143.98 13
1144.06 12
1144.13 11
1144.21 11
1144.29 11
1144.37 11
1144.44 11
1144.52 12
1144.60 13
1144.68 15
1144.75 16
1144.83 17
1144.91 17
1144.99 17
1145.06 15
1145.14 13
1145.22 11
1145.30 9
1145.37 7
1145.45 6
1145.53 4
1145.61 4
1145.68 3
1145.76 3
1145.84 2
1145.92 2
1145.99 2
1146.07 3
1146.15 3
1146.23 3
1146.31 4
1146.38 5
1146.46 5
1146.54 6
1146.62 7
1146.69 8
1146.77 9
1146.85 10
1146.93 10
1147.00 11
1147.08 12
1147.16 12
1147.24 12
1147.31 12
1147.39 11
1147.47 9
1147.55 7
1147.63 5
1147.70 3
1147.78 1
1147.86 0
1147.94 0
1148.01 0
1148.09 0
1148.17 0
1148.25 0
1148.32 1
1148.40 1
1148.48 1
1148.56 1
1148.63 0
1148.71 0
1148.79 0
1148.87 0
1148.95 0
1149.02 1
1149.10 2
1149.18 3
1149.26 4
1149.33 5
1149.41 6
1149.49 7
1149.57 8
1149.65 8
1149.72 8
1149.80 9
1149.88 9
1149.96 9
1150.03 10
1150.11 10
1150.19 12
1150.27 13
1150.34 14
1150.42 16
1150.50 17
1150.58 18
1150.66 19
1150.73 20
1150.81 21
1150.89 21
1150.97 20
1151.04 20
1151.12 19
1151.20 18
1151.28 17
1151.36 15
1151.43 15
1151.51 14
1151.59 14
1151.67 13
1151.74 13
1151.82 13
1151.90 13
1151.98 13
1152.06 13
1152.13 13
1152.21 13
1152.29 13
1152.37 12
1152.44 11
1152.52 10
1152.60 9
1152.68 9
1152.76 9
1152.83 9
1152.91 11
1152.99 13
1153.07 14
1153.15 15
1153.22 16
1153.30 15
1153.38 14
1153.46 12
1153.53 10
1153.61 9
1153.69 7
1153.77 6
1153.85 5
1153.92 4
1154.00 4
1154.08 5
1154.16 6
1154.24 7
1154.31 8
1154.39 9
1154.47 11
1154.55 12
1154.62 14
1154.70 15
1154.78 15
1154.86 16
1154.94 17
1155.01 17
1155.09 18
1155.17 18
1155.25 19
1155.33 20
1155.40 21
1155.48 22
1155.56 22
1155.64 22
1155.72 21
1155.79 20
1155.87 19
1155.95 18
1156.03 17
1156.11 17
1156.18 17
1156.26 17
1156.34 17
1156.42 17
1156.50 16
1156.57 15
1156.65 13
1156.73 11
1156.81 10
1156.88 8
1156.96 7
1157.04 6
1157.12 7
1157.20 8
1157.27 9
1157.35 11
1157.43 12
1157.51 13
1157.59 14
1157.66 15
1157.74 15
1157.82 15
1157.90 14
1157.98 13
1158.05 11
1158.13 10
1158.21 8
1158.29 6
1158.37 4
1158.44 3
1158.52 3
1158.60 4
1158.68 6
1158.76 7
1158.83 9
1158.91 11
1158.99 11
1159.07 11
1159.15 11
1159.23 10
1159.30 9
1159.38 8
1159.46 7
1159.54 6
1159.62 6
1159.69 5
1159.77 5
1159.85 4
1159.93 4
1160.01 4
1160.08 4
1160.16 5
1160.24 6
1160.32 7
1160.40 8
1160.47 9
1160.55 10
1160.63 10
1160.71 10
1160.79 9
1160.86 9
1160.94 9
1161.02 9
1161.10 10
1161.18 10
1161.26 11
1161.33 11
1161.41 12
1161.49 13
1161.57 14
1161.65 15
1161.72 15
1161.80 15
1161.88 16
1161.96 15
1162.04 15
1162.11 14
1162.19 14
1162.27 13
1162.35 13
1162.43 12
1162.51 12
1162.58 12
1162.66 11
1162.74 10
1162.82 10
1162.90 9
1162.97 8
1163.05 7
1163.13 6
1163.21 6
1163.29 5
1163.37 5
1163.44 4
1163.52 3
1163.60 1
1163.68 0
1163.76 0
1163.83 0
1163.91 0
1163.99 0
1164.07 0
1164.15 0
1164.23 0
1164.30 1
1164.38 2
1164.46 3
1164.54 4
1164.62 5
1164.69 6
1164.77 7
1164.85 8
1164.93 9
1165.01 11
1165.09 11
1165.16 12
1165.24 12
1165.32 11
1165.40 11
1165.48 10
1165.56 8
1165.63 8
1165.71 7
1165.79 7
1165.87 8
1165.95 9
1166.03 11
1166.10 14
1166.18 16
1166.26 19
1166.34 21
1166.42 23
1166.50 24
1166.57 25
1166.65 25
1166.73 25
1166.81 24
1166.89 23
1166.96 22
1167.04 21
1167.12 20
1167.20 18
1167.28 17
1167.36 16
1167.43 16
1167.51 15
1167.59 15
1167.67 14
1167.75 14
1167.83 15
1167.90 16
1167.98 18
1168.06 19
1168.14 21
1168.22 23
1168.30 23
1168.37 24
1168.45 24
1168.53 24
1168.61 23
1168.69 23
1168.77 23
1168.85 22
1168.92 21
1169.00 19
1169.08 17
1169.16 14
1169.24 11
1169.32 8
1169.39 6
1169.47 6
1169.55 6
1169.63 6
1169.71 8
1169.79 9
1169.86 10
1169.94 10
1170.02 9
1170.10 8
1170.18 8
1170.26 7
1170.33 8
1170.41 9
1170.49 10
1170.57 11
1170.65 11
1170.73 11
1170.81 11
1170.88 9
1170.96 8
1171.04 7
1171.12 5
1171.20 5
1171.28 5
1171.35 5
1171.43 6
1171.51 7
1171.59 9
1171.67 10
1171.75 11
1171.83 12
1171.90 12
1171.98 11
1172.06 10
1172.14 8
1172.22 7
1172.30 6
1172.37 5
1172.45 4
1172.53 4
1172.61 4
1172.69 4
1172.77 4
1172.85 4
1172.92 3
1173.00 3
1173.08 3
1173.16 4
1173.24 5
1173.32 7
1173.40 8
1173.47 9
1173.55 9
1173.63 9
1173.71 8
1173.79 6
1173.87 4
1173.94 3
1174.02 3
1174.10 2
1174.18 2
1174.26 2
1174.34 2
1174.42 1
1174.49 0
1174.57 0
1174.65 0
1174.73 0
1174.81 0
1174.89 0
1174.97 3
1175.04 5
1175.12 7
1175.20 8
1175.28 9
1175.36 9
1175.44 8
1175.52 8
1175.59 8
1175.67 8
1175.75 8
1175.83 8
1175.91 9
1175.99 10
1176.07 12
1176.14 13
1176.22 15
1176.30 17
1176.38 19
1176.46 21
1176.54 22
1176.62 22
1176.70 21
1176.77 20
1176.85 18
1176.93 15
1177.01 14
1177.09 12
1177.17 12
1177.25 12
1177.32 13
1177.40 13
1177.48 14
1177.56 13
1177.64 13
1177.72 12
1177.80 10
1177.88 8
1177.95 6
1178.03 4
1178.11 3
1178.19 1
1178.27 0
1178.35 0
1178.43 0
1178.50 0
1178.58 0
1178.66 0
1178.74 0
1178.82 0
1178.90 0
1178.98 0
1179.06 0
1179.13 1
1179.21 3
1179.29 4
1179.37 6
1179.45 8
1179.53 8
1179.61 9
1179.69 9
1179.76 9
1179.84 9
1179.92 9
1180.00 9
1180.08 10
1180.16 10
1180.24 11
1180.32 10
1180.39 10
1180.47 9
1180.55 8
1180.63 6
1180.71 5
1180.79 5
1180.87 5
1180.95 5
1181.02 6
1181.10 7
1181.18 7
1181.26 8
1181.34 9
1181.42 10
1181.50 12
1181.58 14
1181.65 16
1181.73 18
1181.81 18
1181.89 18
1181.97 16
1182.05 15
1182.13 13
1182.21 12
1182.29 12
1182.36 13
1182.44 14
1182.52 14
1182.60 15
1182.68 14
1182.76 13
1182.84 11
1182.92 9
1182.99 6
1183.07 4
1183.15 2
1183.23 0
1183.31 0
1183.39 0
1183.47 0
1183.55 1
1183.63 2
1183.70 3
1183.78 4
1183.86 5
1183.94 5
1184.02 6
1184.10 6
1184.18 7
1184.26 8
1184.34 8
1184.41 9
1184.49 9
1184.57 9
1184.65 8
1184.73 7
1184.81 6
1184.89 6
1184.97 6
1185.05 6
1185.12 7
1185.20 9
1185.28 10
1185.36 12
1185.44 13
1185.52 14
1185.60 14
1185.68 13
1185.76 12
1185.83 11
1185.91 9
1185.99 8
1186.07 7
1186.15 7
1186.23 6
1186.31 6
1186.39 6
1186.47 7
1186.55 8
1186.62 9
1186.70 11
1186.78 12
1186.86 14
1186.94 15
1187.02 16
1187.10 16
1187.18 16
1187.26 16
1187.34 15
1187.41 13
1187.49 12
1187.57 10
1187.65 7
1187.73 6
1187.81 4
1187.89 3
1187.97 3
1188.05 4
1188.13 6
1188.20 8
1188.28 9
1188.36 11
1188.44 11
1188.52 10
1188.60 8
1188.68 6
1188.76 4
1188.84 2
1188.92 1
1188.99 0
1189.07 0
1189.15 1
1189.23 2
1189.31 4
1189.39 5
1189.47 7
1189.55 8
1189.63 9
1189.71 9
1189.79 9
1189.86 8
1189.94 7
1190.02 5
1190.10 4
1190.18 3
1190.26 3
1190.34 2
1190.42 2
1190.50 2
1190.58 2
1190.65 2
1190.73 2
1190.81 3
1190.89 3
1190.97 4
1191.05 5
1191.13 5
1191.21 6
1191.29 5
1191.37 5
1191.45 4
1191.53 3
1191.60 1
1191.68 0
1191.76 0
1191.84 0
1191.92 0
1192.00 0
1192.08 0
1192.16 0
1192.24 0
1192.32 2
1192.40 4
1192.47 6
1192.55 7
1192.63 8
1192.71 8
1192.79 8
1192.87 7
1192.95 6
1193.03 5
1193.11 4
1193.19 4
1193.27 4
1193.35 3
1193.43 3
1193.50 2
1193.58 2
1193.66 1
1193.74 0
1193.82 0
1193.90 1
1193.98 2
1194.06 3
1194.14 5
1194.22 6
1194.30 6
1194.38 6
1194.45 5
1194.53 3
1194.61 1
1194.69 0
1194.77 0
1194.85 1
1194.93 2
1195.01 4
1195.09 6
1195.17 8
1195.25 10
1195.33 12
1195.41 13
1195.48 15
1195.56 16
1195.64 17
1195.72 17
1195.80 18
1195.88 19
1195.96 20
1196.04 22
1196.12 24
1196.20 26
1196.28 27
1196.36 29
1196.44 29
1196.52 29
1196.59 28
1196.67 26
1196.75 24
1196.83 23
1196.91 21
1196.99 20
1197.07 18
1197.15 17
1197.23 16
1197.31 16
1197.39 16
1197.47 17
1197.55 18
1197.63 20
1197.71 22
1197.78 23
1197.86 25
1197.94 25
1198.02 26
1198.10 26
1198.18 25
1198.26 25
1198.34 26
1198.42 26
1198.50 27
1198.58 27
1198.66 26
1198.74 25
1198.82 23
1198.90 20
1198.97 17
1199.05 14
1199.13 11
1199.21 9
1199.29 8
1199.37 7
1199.45 7
1199.53 8
1199.61 8
1199.69 9
1199.77 10
1199.85 12
1199.93 12
1200.01 13
1200.09 13
1200.17 13
1200.25 13
1200.32 12
1200.40 12
1200.48 12
1200.56 13
1200.64 14
1200.72 15
1200.80 16
1200.88 16
1200.96 15
1201.04 15
1201.12 14
1201.20 14
1201.28 14
1201.36 16
1201.44 17
1201.52 19
1201.60 20
1201.68 22
1201.75 23
1201.83 24
1201.91 25
1201.99 26
1202.07 26
1202.15 26
1202.23 26
1202.31 24
1202.39 22
1202.47 20
1202.55 18
1202.63 17
1202.71 17
1202.79 17
1202.87 18
1202.95 17
1203.03 16
1203.11 14
1203.19 11
1203.27 8
1203.34 5
1203.42 3
1203.50 3
1203.58 3
1203.66 5
1203.74 7
1203.82 10
1203.90 13
1203.98 16
1204.06 20
1204.14 24
1204.22 27
1204.30 29
1204.38 30
1204.46 30
1204.54 28
1204.62 25
1204.70 21
1204.78 18
1204.86 15
1204.94 13
1205.02 12
1205.09 11
1205.17 10
1205.25 10
1205.33 10
1205.41 10
1205.49 10
1205.57 10
1205.65 10
1205.73 10
1205.81 10
1205.89 9
1205.97 9
1206.05 10
1206.13 10
1206.21 10
1206.29 11
1206.37 11
1206.45 11
1206.53 11
1206.61 11
1206.69 11
1206.77 11
1206.85 12
1206.93 13
1207.01 15
1207.09 18
1207.16 20
1207.24 22
1207.32 23
1207.40 23
1207.48 22
1207.56 21
1207.64 19
1207.72 18
1207.80 18
1207.88 19
1207.96 21
1208.04 23
1208.12 25
1208.20 26
1208.28 27
1208.36 26
1208.44 25
1208.52 24
1208.60 23
1208.68 23
1208.76 23
1208.84 23
1208.92 23
1209.00 23
1209.08 23
1209.16 22
1209.24 20
1209.32 20
1209.40 19
1209.48 20
1209.56 21
1209.64 24
1209.71 27
1209.79 30
1209.87 34
1209.95 38
1210.03 41
1210.11 43
1210.19 45
1210.27 47
1210.35 48
1210.43 50
1210.51 52
1210.59 54
1210.67 56
1210.75 58
1210.83 60
1210.91 62
1210.99 65
1211.07 66
1211.15 68
1211.23 68
1211.31 67
1211.39 66
1211.47 63
1211.55 61
1211.63 59
1211.71 58
1211.79 58
1211.87 59
1211.95 60
1212.03 60
1212.11 61
1212.19 60
1212.27 59
1212.35 58
1212.43 56
1212.51 54
1212.59 53
1212.67 51
1212.75 50
1212.83 49
1212.91 48
1212.99 48
1213.07 48
1213.15 47
1213.23 47
1213.31 46
1213.39 44
1213.47 42
1213.54 41
1213.62 40
1213.70 39
1213.78 39
1213.86 38
1213.94 37
1214.02 35
1214.10 33
1214.18 31
1214.26 30
1214.34 30
1214.42 30
1214.50 31
1214.58 33
1214.66 35
1214.74 36
1214.82 37
1214.90 37
1214.98 36
1215.06 35
1215.14 33
1215.22 31
1215.30 29
1215.38 28
1215.46 26
1215.54 25
1215.62 24
1215.70 23
1215.78 23
1215.86 24
1215.94 25
1216.02 26
1216.10 27
1216.18 29
1216.26 30
1216.34 30
1216.42 30
1216.50 29
1216.58 28
1216.66 26
1216.74 25
1216.82 23
1216.90 23
1216.98 22
1217.06 22
1217.14 22
1217.22 22
1217.30 21
1217.38 20
1217.46 19
1217.54 19
1217.62 19
1217.70 20
1217.78 22
1217.86 24
1217.94 27
1218.02 28
1218.10 29
1218.18 29
1218.26 28
1218.34 25
1218.42 23
1218.50 21
1218.58 20
1218.66 19
1218.74 19
1218.82 19
1218.90 20
1218.98 21
1219.06 22
1219.14 23
1219.22 24
1219.30 24
1219.38 25
1219.46 25
1219.54 25
1219.62 25
1219.70 25
1219.78 25
1219.86 25
1219.94 26
1220.02 26
1220.10 28
1220.18 29
1220.26 31
1220.34 32
1220.42 33
1220.50 33
1220.58 33
1220.66 31
1220.74 30
1220.82 28
1220.90 26
1220.98 25
1221.06 25
1221.14 25
1221.22 25
1221.30 26
1221.38 26
1221.46 26
1221.54 25
1221.62 23
1221.70 20
1221.78 17
1221.86 13
1221.94 9
1222.02 5
1222.10 2
1222.18 1
1222.26 0
1222.35 1
1222.43 2
1222.51 2
1222.59 2
1222.67 2
1222.75 0
1222.83 0
1222.91 0
1222.99 0
1223.07 0
1223.15 0
1223.23 2
1223.31 6
1223.39 11
1223.47 14
1223.55 17
1223.63 17
1223.71 16
1223.79 14
1223.87 10
1223.95 7
1224.03 4
1224.11 2
1224.19 1
1224.27 2
1224.35 4
1224.43 7
1224.51 11
1224.59 14
1224.67 17
1224.75 20
1224.83 22
1224.91 23
1224.99 23
1225.07 22
1225.15 20
1225.23 17
1225.31 13
1225.39 9
1225.47 6
1225.55 2
1225.63 0
1225.71 0
1225.79 0
1225.87 0
1225.95 0
1226.03 0
1226.11 0
1226.20 0
1226.28 0
1226.36 0
1226.44 0
1226.52 0
1226.60 2
1226.68 5
1226.76 9
1226.84 13
1226.92 17
1227.00 19
1227.08 20
1227.16 19
1227.24 18
1227.32 16
1227.40 15
1227.48 14
1227.56 15
1227.64 18
1227.72 21
1227.80 25
1227.88 28
1227.96 30
1228.04 31
1228.12 31
1228.20 30
1228.28 29
1228.36 28
1228.44 27
1228.52 27
1228.60 27
1228.68 28
1228.77 28
1228.85 28
1228.93 27
1229.01 26
1229.09 24
1229.17 22
1229.25 21
1229.33 20
1229.41 19
1229.49 18
1229.57 17
1229.65 17
1229.73 16
1229.81 15
1229.89 15
1229.97 14
1230.05 14
1230.13 13
1230.21 12
1230.29 11
1230.37 10
1230.45 9
1230.53 8
1230.61 8
1230.69 9
1230.78 11
1230.86 14
1230.94 18
1231.02 22
1231.10 25
1231.18 29
1231.26 32
1231.34 34
1231.42 36
1231.50 38
1231.58 39
1231.66 40
1231.74 40
1231.82 40
1231.90 39
1231.98 38
1232.06 36
1232.14 33
1232.22 30
1232.30 28
1232.38 25
1232.46 22
1232.54 20
1232.63 18
1232.71 16
1232.79 15
1232.87 13
1232.95 11
1233.03 10
1233.11 9
1233.19 10
1233.27 12
1233.35 14
1233.43 17
1233.51 20
1233.59 22
1233.67 23
1233.75 23
1233.83 22
1233.91 22
1233.99 22
1234.07 22
1234.16 23
1234.24 25
1234.32 27
1234.40 28
1234.48 30
1234.56 31
1234.64 32
1234.72 32
1234.80 32
1234.88 31
1234.96 29
1235.04 26
1235.12 23
1235.20 21
1235.28 18
1235.36 16
1235.44 15
1235.52 14
1235.61 14
1235.69 14
1235.77 14
1235.85 13
1235.93 13
1236.01 12
1236.09 11
1236.17 10
1236.25 10
1236.33 9
1236.41 10
1236.49 10
1236.57 10
1236.65 10
1236.73 10
1236.81 9
1236.89 9
1236.98 9
1237.06 9
1237.14 9
1237.22 9
1237.30 10
1237.38 10
1237.46 11
1237.54 11
1237.62 12
1237.70 12
1237.78 12
1237.86 11
1237.94 10
1238.02 9
1238.10 8
1238.19 6
1238.27 5
1238.35 4
1238.43 4
1238.51 5
1238.59 6
1238.67 10
1238.75 14
1238.83 19
1238.91 24
1238.99 29
1239.07 32
1239.15 34
1239.23 35
1239.31 33
1239.40 31
1239.48 28
1239.56 26
1239.64 23
1239.72 21
1239.80 20
1239.88 20
1239.96 20
1240.04 20
1240.12 20
1240.20 20
1240.28 20
1240.36 19
1240.44 18
1240.53 17
1240.61 17
1240.69 17
1240.77 18
1240.85 20
1240.93 24
1241.01 28
1241.09 32
1241.17 35
1241.25 37
1241.33 38
1241.41 37
1241.49 35
1241.58 32
1241.66 29
1241.74 25
1241.82 23
1241.90 22
1241.98 21
1242.06 22
1242.14 23
1242.22 25
1242.30 28
1242.38 32
1242.46 36
1242.54 41
1242.63 44
1242.71 48
1242.79 50
1242.87 51
1242.95 50
1243.03 49
1243.11 47
1243.19 45
1243.27 42
1243.35 40
1243.43 37
1243.51 35
1243.60 32
1243.68 30
1243.76 28
1243.84 26
1243.92 25
1244.00 25
1244.08 24
1244.16 23
1244.24 22
1244.32 20
1244.40 19
1244.48 18
1244.57 17
1244.65 18
1244.73 21
1244.81 24
1244.89 29
1244.97 33
1245.05 36
1245.13 39
1245.21 40
1245.29 40
1245.37 40
1245.46 40
1245.54 39
1245.62 39
1245.70 40
1245.78 40
1245.86 39
1245.94 38
1246.02 36
1246.10 34
1246.18 31
1246.26 28
1246.35 25
1246.43 22
1246.51 19
1246.59 16
1246.67 13
1246.75 10
1246.83 8
1246.91 6
1246.99 5
1247.07 6
1247.16 6
1247.24 8
1247.32 9
1247.40 10
1247.48 10
1247.56 9
1247.64 8
1247.72 7
1247.80 7
1247.88 7
1247.96 7
1248.05 8
1248.13 10
1248.21 12
1248.29 14
1248.37 17
1248.45 20
1248.53 23
1248.61 25
1248.69 28
1248.77 31
1248.86 33
1248.94 36
1249.02 39
1249.10 41
1249.18 44
1249.26 46
1249.34 47
1249.42 48
1249.50 47
1249.58 45
1249.67 43
1249.75 40
1249.83 38
1249.91 35
1249.99 32
1250.07 30
1250.15 27
1250.23 24
1250.31 21
1250.40 17
1250.48 15
1250.56 12
1250.64 11
1250.72 10
1250.80 9
1250.88 10
1250.96 11
1251.04 13
1251.13 15
1251.21 17
1251.29 19
1251.37 21
1251.45 22
1251.53 22
1251.61 21
1251.69 19
1251.77 17
1251.85 15
1251.94 12
1252.02 11
1252.10 10
1252.18 10
1252.26 10
1252.34 10
1252.42 9
1252.50 9
1252.58 8
1252.67 6
1252.75 5
1252.83 4
1252.91 4
1252.99 4
1253.07 5
1253.15 5
1253.23 6
1253.32 8
1253.40 9
1253.48 11
1253.56 13
1253.64 16
1253.72 19
1253.80 21
1253.88 23
1253.96 24
1254.05 23
1254.13 21
1254.21 18
1254.29 14
1254.37 11
1254.45 9
1254.53 7
1254.61 7
1254.70 7
1254.78 9
1254.86 10
1254.94 12
1255.02 14
1255.10 16
1255.18 17
1255.26 19
1255.35 21
1255.43 22
1255.51 24
1255.59 26
1255.67 28
1255.75 29
1255.83 31
1255.91 31
1255.99 32
1256.08 31
1256.16 30
1256.24 29
1256.32 26
1256.40 24
1256.48 20
1256.56 18
1256.64 16
1256.73 15
1256.81 16
1256.89 19
1256.97 23
1257.05 28
1257.13 34
1257.21 38
1257.30 42
1257.38 43
1257.46 43
1257.54 41
1257.62 39
1257.70 36
1257.78 35
1257.86 34
1257.95 35
1258.03 36
1258.11 37
1258.19 37
1258.27 37
1258.35 35
1258.43 33
1258.51 30
1258.60 27
1258.68 25
1258.76 24
1258.84 24
1258.92 24
1259.00 26
1259.08 27
1259.17 28
1259.25 29
1259.33 29
1259.41 29
1259.49 28
1259.57 27
1259.65 26
1259.73 23
1259.82 20
1259.90 17
1259.98 15
1260.06 12
1260.14 12
1260.22 12
1260.30 14
1260.39 18
1260.47 22
1260.55 27
1260.63 33
1260.71 38
1260.79 43
1260.87 47
1260.96 50
1261.04 51
1261.12 52
1261.20 52
1261.28 50
1261.36 48
1261.44 45
1261.53 41
1261.61 38
1261.69 35
1261.77 33
1261.85 31
1261.93 30
1262.01 29
1262.10 29
1262.18 29
1262.26 30
1262.34 31
1262.42 33
1262.50 35
1262.58 38
1262.67 41
1262.75 44
1262.83 46
1262.91 47
1262.99 46
1263.07 44
1263.15 41
1263.24 38
1263.32 34
1263.40 30
1263.48 27
1263.56 25
1263.64 23
1263.72 21
1263.81 19
1263.89 17
1263.97 15
1264.05 12
1264.13 9
1264.21 7
1264.30 5
1264.38 5
1264.46 5
1264.54 6
1264.62 9
1264.70 12
1264.78 14
1264.87 17
1264.95 19
1265.03 21
1265.11 22
1265.19 23
1265.27 23
1265.36 23
1265.44 22
1265.52 20
1265.60 17
1265.68 12
1265.76 8
1265.84 3
1265.93 0
1266.01 0
1266.09 0
1266.17 0
1266.25 1
1266.33 3
1266.42 4
1266.50 4
1266.58 3
1266.66 1
1266.74 0
1266.82 0
1266.91 0
1266.99 0
1267.07 0
1267.15 0
1267.23 0
1267.31 1
1267.39 2
1267.48 2
1267.56 3
1267.64 5
1267.72 8
1267.80 12
1267.88 16
1267.97 21
1268.05 26
1268.13 30
1268.21 34
1268.29 37
1268.37 39
1268.46 40
1268.54 39
1268.62 37
1268.70 34
1268.78 31
1268.86 27
1268.95 23
1269.03 20
1269.11 19
1269.19 19
1269.27 20
1269.35 22
1269.44 24
1269.52 26
1269.60 27
1269.68 29
1269.76 30
1269.84 32
1269.93 33
1270.01 34
1270.09 36
1270.17 37
1270.25 38
1270.33 38
1270.42 39
1270.50 40
1270.58 40
1270.66 41
1270.74 41
1270.82 41
1270.91 41
1270.99 41
1271.07 41
1271.15 41
1271.23 41
1271.32 42
1271.40 44
1271.48 46
1271.56 48
1271.64 50
1271.72 52
1271.81 53
1271.89 54
1271.97 54
1272.05 54
1272.13 53
1272.21 52
1272.30 51
1272.38 49
1272.46 48
1272.54 47
1272.62 46
1272.70 46
1272.79 46
1272.87 46
1272.95 45
1273.03 44
1273.11 43
1273.20 42
1273.28 42
1273.36 41
1273.44 42
1273.52 43
1273.60 44
1273.69 45
1273.77 45
1273.85 45
1273.93 44
1274.01 42
1274.10 40
1274.18 38
1274.26 35
1274.34 33
1274.42 31
1274.50 30
1274.59 30
1274.67 31
1274.75 33
1274.83 35
1274.91 37
1275.00 39
1275.08 40
1275.16 41
1275.24 40
1275.32 39
1275.41 37
1275.49 37
1275.57 36
1275.65 36
1275.73 36
1275.81 36
1275.90 36
1275.98 35
1276.06 34
1276.14 32
1276.22 29
1276.31 26
1276.39 22
1276.47 18
1276.55 13
1276.63 9
1276.72 6
1276.80 5
1276.88 5
1276.96 8
1277.04 12
1277.13 19
1277.21 26
1277.29 34
1277.37 41
1277.45 48
1277.53 53
1277.62 56
1277.70 58
1277.78 58
1277.86 57
1277.94 54
1278.03 50
1278.11 46
1278.19 42
1278.27 38
1278.35 34
1278.44 31
1278.52 29
1278.60 27
1278.68 26
1278.76 26
1278.85 27
1278.93 29
1279.01 31
1279.09 33
1279.17 34
1279.26 35
1279.34 36
1279.42 35
1279.50 33
1279.58 30
1279.67 27
1279.75 24
1279.83 20
1279.91 16
1279.99 13
1280.08 9
1280.16 5
1280.24 2
1280.32 0
1280.40 0
1280.49 0
1280.57 0
1280.65 0
1280.73 0
1280.81 0
1280.90 0
1280.98 0
1281.06 2
1281.14 4
1281.22 5
1281.31 7
1281.39 7
1281.47 8
1281.55 7
1281.63 7
1281.72 6
1281.80 4
1281.88 3
1281.96 2
1282.05 1
1282.13 0
1282.21 0
1282.29 0
1282.37 1
1282.46 1
1282.54 2
1282.62 3
1282.70 5
1282.78 7
1282.87 8
1282.95 10
1283.03 11
1283.11 12
1283.19 13
1283.28 14
1283.36 16
1283.44 17
1283.52 19
1283.61 21
1283.69 23
1283.77 25
1283.85 26
1283.93 27
1284.02 29
1284.10 30
1284.18 31
1284.26 33
1284.34 34
1284.43 35
1284.51 36
1284.59 35
1284.67 34
1284.76 32
1284.84 30
1284.92 28
1285.00 27
1285.08 27
1285.17 28
1285.25 30
1285.33 33
1285.41 37
1285.49 40
1285.58 43
1285.66 46
1285.74 47
1285.82 48
1285.91 49
1285.99 49
1286.07 50
1286.15 51
1286.23 52
1286.32 54
1286.40 57
1286.48 61
1286.56 64
1286.65 67
1286.73 69
1286.81 69
1286.89 68
1286.97 65
1287.06 60
1287.14 54
1287.22 48
1287.30 41
1287.39 35
1287.47 31
1287.55 28
1287.63 27
1287.72 26
1287.80 27
1287.88 27
1287.96 28
1288.04 29
1288.13 30
1288.21 30
1288.29 29
1288.37 28
1288.46 25
1288.54 21
1288.62 16
1288.70 11
1288.78 7
1288.87 3
1288.95 1
1289.03 0
1289.11 0
1289.20 2
1289.28 4
1289.36 7
1289.44 11
1289.53 14
1289.61 18
1289.69 22
1289.77 24
1289.85 26
1289.94 28
1290.02 29
1290.10 30
1290.18 31
1290.27 33
1290.35 34
1290.43 36
1290.51 39
1290.60 41
1290.68 43
1290.76 44
1290.84 45
1290.93 46
1291.01 46
1291.09 46
1291.17 46
1291.25 46
1291.34 46
1291.42 44
1291.50 42
1291.58 39
1291.67 35
1291.75 31
1291.83 28
1291.91 27
1292.00 27
1292.08 28
1292.16 31
1292.24 34
1292.33 37
1292.41 39
1292.49 40
1292.57 39
1292.66 37
1292.74 33
1292.82 29
1292.90 25
1292.99 21
1293.07 18
1293.15 16
1293.23 15
1293.32 15
1293.40 15
1293.48 16
1293.56 18
1293.64 19
1293.73 21
1293.81 23
1293.89 26
1293.97 28
1294.06 29
1294.14 30
1294.22 30
1294.30 28
1294.39 26
1294.47 24
1294.55 22
1294.63 20
1294.72 20
1294.80 21
1294.88 22
1294.96 23
1295.05 23
1295.13 22
1295.21 19
1295.29 16
1295.38 13
1295.46 9
1295.54 7
1295.62 5
1295.71 4
1295.79 3
1295.87 4
1295.95 6
1296.04 9
1296.12 13
1296.20 17
1296.28 21
1296.37 25
1296.45 27
1296.53 28
1296.61 27
1296.70 25
1296.78 21
1296.86 16
1296.95 11
1297.03 6
1297.11 1
1297.19 0
1297.28 0
1297.36 0
1297.44 0
1297.52 0
1297.61 3
1297.69 7
1297.77 12
1297.85 17
1297.94 21
1298.02 24
1298.10 26
1298.18 26
1298.27 26
1298.35 25
1298.43 23
1298.51 20
1298.60 16
1298.68 13
1298.76 9
1298.84 5
1298.93 2
1299.01 0
1299.09 0
1299.18 0
1299.26 0
1299.34 0
1299.42 0
1299.51 0
1299.59 0
1299.67 0
1299.75 1
1299.84 2
1299.92 3
1300.00 4
1300.08 5
1300.17 6
1300.25 8
1300.33 11
1300.41 15
1300.50 19
1300.58 24
1300.66 30
1300.75 35
1300.83 40
1300.91 44
1300.99 46
1301.08 47
1301.16 47
1301.24 45
1301.32 43
1301.41 41
1301.49 39
1301.57 38
1301.66 38
1301.74 39
1301.82 39
1301.90 40
1301.99 42
1302.07 43
1302.15 45
1302.23 48
1302.32 52
1302.40 56
1302.48 61
1302.57 65
1302.65 68
1302.73 69
1302.81 69
1302.90 68
1302.98 65
1303.06 62
1303.14 59
1303.23 56
1303.31 54
1303.39 53
1303.48 52
1303.56 52
1303.64 52
1303.72 52
1303.81 53
1303.89 55
1303.97 57
1304.05 60
1304.14 62
1304.22 62
1304.30 61
1304.39 57
1304.47 53
1304.55 48
1304.63 43
1304.72 39
1304.80 36
1304.88 34
1304.97 33
1305.05 31
1305.13 29
1305.21 27
1305.30 24
1305.38 21
1305.46 19
1305.55 17
1305.63 17
1305.71 17
1305.79 17
1305.88 17
1305.96 17
1306.04 15
1306.13 14
1306.21 12
1306.29 11
1306.37 11
1306.46 13
1306.54 15
1306.62 19
1306.71 23
1306.79 27
1306.87 31
1306.95 33
1307.04 35
1307.12 35
1307.20 35
1307.29 34
1307.37 32
1307.45 30
1307.53 27
1307.62 24
1307.70 21
1307.78 17
1307.87 15
1307.95 13
1308.03 12
1308.11 12
1308.20 13
1308.28 15
1308.36 16
1308.45 17
1308.53 17
1308.61 15
1308.69 13
1308.78 12
1308.86 11
1308.94 11
1309.03 13
1309.11 15
1309.19 17
1309.28 19
1309.36 20
1309.44 19
1309.52 17
1309.61 15
1309.69 12
1309.77 10
1309.86 8
1309.94 7
1310.02 7
1310.10 7
1310.19 9
1310.27 11
1310.35 14
1310.44 18
1310.52 22
1310.60 25
1310.69 27
1310.77 29
1310.85 29
1310.93 27
1311.02 24
1311.10 21
1311.18 17
1311.27 13
1311.35 11
1311.43 10
1311.52 11
1311.60 14
1311.68 18
1311.76 23
1311.85 28
1311.93 32
1312.01 34
1312.10 35
1312.18 33
1312.26 31
1312.35 29
1312.43 27
1312.51 26
1312.60 26
1312.68 27
1312.76 29
1312.84 30
1312.93 31
1313.01 31
1313.09 31
1313.18 31
1313.26 31
1313.34 32
1313.43 32
1313.51 34
1313.59 35
1313.68 37
1313.76 39
1313.84 42
1313.92 45
1314.01 49
1314.09 52
1314.17 55
1314.26 57
1314.34 58
1314.42 57
1314.51 55
1314.59 52
1314.67 48
1314.76 45
1314.84 42
1314.92 41
1315.01 40
1315.09 40
1315.17 41
1315.25 43
1315.34 45
1315.42 47
1315.50 49
1315.59 50
1315.67 51
1315.75 51
1315.84 51
1315.92 50
1316.00 49
1316.09 49
1316.17 49
1316.25 50
1316.34 51
1316.42 53
1316.50 55
1316.59 56
1316.67 57
1316.75 58
1316.83 58
1316.92 58
1317.00 57
1317.08 57
1317.17 57
1317.25 58
1317.33 59
1317.42 61
1317.50 63
1317.58 64
1317.67 65
1317.75 65
1317.83 64
1317.92 61
1318.00 59
1318.08 56
1318.17 53
1318.25 51
1318.33 50
1318.42 50
1318.50 50
1318.58 51
1318.67 53
1318.75 55
1318.83 57
1318.92 58
1319.00 58
1319.08 58
1319.16 56
1319.25 54
1319.33 51
1319.41 48
1319.50 45
1319.58 44
1319.66 45
1319.75 47
1319.83 50
1319.91 55
1320.00 59
1320.08 62
1320.16 64
1320.25 64
1320.33 63
1320.41 62
1320.50 60
1320.58 59
1320.66 60
1320.75 61
1320.83 63
1320.91 64
1321.00 63
1321.08 62
1321.16 58
1321.25 55
1321.33 51
1321.41 49
1321.50 49
1321.58 50
1321.66 53
1321.75 55
1321.83 58
1321.91 59
1322.00 59
1322.08 59
1322.16 57
1322.25 56
1322.33 54
1322.41 53
1322.50 51
1322.58 50
1322.66 50
1322.75 50
1322.83 50
1322.91 51
1323.00 51
1323.08 52
1323.16 52
1323.25 51
1323.33 50
1323.41 48
1323.50 47
1323.58 46
1323.66 47
1323.75 48
1323.83 50
1323.92 54
1324.00 58
1324.08 62
1324.17 65
1324.25 69
1324.33 70
1324.42 70
1324.50 69
1324.58 65
1324.67 61
1324.75 55
1324.83 49
1324.92 44
1325.00 41
1325.08 38
1325.17 37
1325.25 37
1325.33 38
1325.42 39
1325.50 40
1325.58 41
1325.67 41
1325.75 41
1325.83 40
1325.92 40
1326.00 40
1326.08 39
1326.17 39
1326.25 37
1326.34 36
1326.42 34
1326.50 31
1326.59 29
1326.67 27
1326.75 24
1326.84 23
1326.92 21
1327.00 20
1327.09 19
1327.17 18
1327.25 18
1327.34 18
1327.42 19
1327.50 19
1327.59 20
1327.67 21
1327.75 21
1327.84 20
1327.92 19
1328.01 17
1328.09 16
1328.17 14
1328.26 13
1328.34 12
1328.42 12
1328.51 12
1328.59 11
1328.67 11
1328.76 9
1328.84 7
1328.92 4
1329.01 1
1329.09 0
1329.18 0
1329.26 0
1329.34 0
1329.43 0
1329.51 0
1329.59 0
1329.68 0
1329.76 6
1329.84 13
1329.93 20
1330.01 26
1330.09 30
1330.18 33
1330.26 34
1330.35 34
1330.43 33
1330.51 33
1330.60 32
1330.68 33
1330.76 33
1330.85 33
1330.93 33
1331.01 32
1331.10 31
1331.18 29
1331.27 26
1331.35 23
1331.43 21
1331.52 19
1331.60 17
1331.68 16
1331.77 16
1331.85 15
1331.93 14
1332.02 14
1332.10 13
1332.19 12
1332.27 13
1332.35 14
1332.44 17
1332.52 20
1332.60 24
1332.69 28
1332.77 31
1332.86 33
1332.94 35
1333.02 36
1333.11 38
1333.19 39
1333.27 40
1333.36 41
1333.44 41
1333.52 40
1333.61 39
1333.69 39
1333.78 40
1333.86 41
1333.94 43
1334.03 45
1334.11 46
1334.19 46
1334.28 45
1334.36 42
1334.45 39
1334.53 36
1334.61 33
1334.70 32
1334.78 31
1334.86 31
1334.95 31
1335.03 31
1335.12 30
1335.20 29
1335.28 27
1335.37 26
1335.45 24
1335.53 23
1335.62 22
1335.70 22
1335.79 23
1335.87 23
1335.95 24
1336.04 25
1336.12 26
1336.21 27
1336.29 28
1336.37 28
1336.46 29
1336.54 30
1336.62 31
1336.71 33
1336.79 35
1336.88 38
1336.96 41
1337.04 44
1337.13 46
1337.21 47
1337.29 46
1337.38 44
1337.46 40
1337.55 36
1337.63 34
1337.71 33
1337.80 34
1337.88 37
1337.97 43
1338.05 49
1338.13 54
1338.22 58
1338.30 60
1338.38 60
1338.47 60
1338.55 59
1338.64 59
1338.72 59
1338.80 59
1338.89 60
1338.97 60
1339.06 59
1339.14 57
1339.22 53
1339.31 48
1339.39 42
1339.48 35
1339.56 27
1339.64 19
1339.73 11
1339.81 4
1339.89 0
1339.98 0
1340.06 0
1340.15 0
1340.23 0
1340.31 0
1340.40 0
1340.48 0
1340.57 3
1340.65 9
1340.73 13
1340.82 16
1340.90 17
1340.99 16
1341.07 14
1341.15 10
1341.24 6
1341.32 3
1341.41 0
1341.49 0
1341.57 0
1341.66 0
1341.74 0
1341.83 0
1341.91 0
1341.99 0
1342.08 0
1342.16 0
1342.25 1
1342.33 4
1342.41 7
1342.50 9
1342.58 11
1342.67 13
1342.75 13
1342.83 12
1342.92 10
1343.00 8
1343.09 5
1343.17 2
1343.25 0
1343.34 0
1343.42 1
1343.51 3
1343.59 6
1343.67 10
1343.76 14
1343.84 17
1343.93 20
1344.01 22
1344.09 24
1344.18 27
1344.26 29
1344.35 32
1344.43 34
1344.51 36
1344.60 37
1344.68 37
1344.77 35
1344.85 33
1344.93 31
1345.02 29
1345.10 27
1345.19 27
1345.27 29
1345.35 32
1345.44 36
1345.52 40
1345.61 44
1345.69 48
1345.78 52
1345.86 55
1345.94 57
1346.03 58
1346.11 58
1346.20 57
1346.28 56
1346.36 54
1346.45 52
1346.53 49
1346.62 47
1346.70 45
1346.78 43
1346.87 42
1346.95 41
1347.04 40
1347.12 40
1347.21 40
1347.29 40
1347.37 40
1347.46 39
1347.54 38
1347.63 37
1347.71 36
1347.79 35
1347.88 34
1347.96 35
1348.05 36
1348.13 38
1348.22 39
1348.30 40
1348.38 40
1348.47 38
1348.55 36
1348.64 32
1348.72 28
1348.80 25
1348.89 23
1348.97 21
1349.06 20
1349.14 20
1349.23 20
1349.31 19
1349.39 19
1349.48 17
1349.56 16
1349.65 16
1349.73 16
1349.82 17
1349.90 19
1349.98 21
1350.07 24
1350.15 26
1350.24 27
1350.32 28
1350.40 27
1350.49 27
1350.57 26
1350.66 24
1350.74 23
1350.83 22
1350.91 20
1350.99 18
1351.08 17
1351.16 16
1351.25 15
1351.33 15
1351.42 16
1351.50 18
1351.58 21
1351.67 26
1351.75 31
1351.84 38
1351.92 45
1352.01 52
1352.09 57
1352.17 60
1352.26 62
1352.34 60
1352.43 57
1352.51 53
1352.60 47
1352.68 41
1352.76 35
1352.85 29
1352.93 23
1353.02 18
1353.10 15
1353.19 14
1353.27 15
1353.35 17
1353.44 20
1353.52 23
1353.61 26
1353.69 27
1353.78 26
1353.86 25
1353.95 23
1354.03 22
1354.11 22
1354.20 23
1354.28 25
1354.37 27
1354.45 29
1354.54 31
1354.62 32
1354.70 33
1354.79 35
1354.87 37
1354.96 39
1355.04 43
1355.13 47
1355.21 51
1355.30 55
1355.38 59
1355.46 61
1355.55 62
1355.63 62
1355.72 61
1355.80 59
1355.89 56
1355.97 53
1356.05 50
1356.14 48
1356.22 48
1356.31 49
1356.39 51
1356.48 54
1356.56 57
1356.65 59
1356.73 61
1356.81 61
1356.90 61
1356.98 60
1357.07 58
1357.15 56
1357.24 53
1357.32 50
1357.41 46
1357.49 43
1357.57 38
1357.66 34
1357.74 29
1357.83 24
1357.91 20
1358.00 16
1358.08 12
1358.17 10
1358.25 7
1358.34 6
1358.42 6
1358.50 6
1358.59 9
1358.67 13
1358.76 19
1358.84 26
1358.93 33
1359.01 40
1359.10 45
1359.18 49
1359.26 52
1359.35 53
1359.43 53
1359.52 54
1359.60 54
1359.69 54
1359.77 54
1359.86 51
1359.94 48
1360.03 44
1360.11 41
1360.19 38
1360.28 37
1360.36 37
1360.45 39
1360.53 41
1360.62 42
1360.70 42
1360.79 42
1360.87 41
1360.96 40
1361.04 39
1361.12 38
1361.21 37
1361.29 37
1361.38 36
1361.46 36
1361.55 36
1361.63 36
1361.72 38
1361.80 39
1361.89 41
1361.97 43
1362.06 44
1362.14 45
1362.22 44
1362.31 43
1362.39 41
1362.48 39
1362.56 37
1362.65 36
1362.73 36
1362.82 36
1362.90 37
1362.99 37
1363.07 37
1363.16 36
1363.24 34
1363.32 32
1363.41 30
1363.49 29
1363.58 29
1363.66 30
1363.75 32
1363.83 36
1363.92 39
1364.00 42
1364.09 44
1364.17 44
1364.26 41
1364.34 38
1364.43 32
1364.51 27
1364.59 22
1364.68 18
1364.76 16
1364.85 16
1364.93 17
1365.02 19
1365.10 22
1365.19 24
1365.27 27
1365.36 29
1365.44 29
1365.53 29
1365.61 27
1365.70 25
1365.78 22
1365.87 20
1365.95 16
1366.03 13
1366.12 9
1366.20 5
1366.29 0
1366.37 0
1366.46 0
1366.54 0
1366.63 0
1366.71 0
1366.80 0
1366.88 0
1366.97 3
1367.05 7
1367.14 10
1367.22 14
1367.31 17
1367.39 19
1367.48 21
1367.56 22
1367.64 22
1367.73 21
1367.81 19
1367.90 18
1367.98 18
1368.07 19
1368.15 21
1368.24 25
1368.32 29
1368.41 34
1368.49 39
1368.58 43
1368.66 45
1368.75 47
1368.83 48
1368.92 48
1369.00 48
1369.09 48
1369.17 47
1369.26 47
1369.34 46
1369.43 46
1369.51 46
1369.60 47
1369.68 48
1369.77 48
1369.85 48
1369.93 47
1370.02 46
1370.10 43
1370.19 40
1370.27 38
1370.36 37
1370.44 38
1370.53 40
1370.61 43
1370.70 46
1370.78 47
1370.87 47
1370.95 45
1371.04 41
1371.12 36
1371.21 30
1371.29 25
1371.38 21
1371.46 17
1371.55 15
1371.63 13
1371.72 11
1371.80 9
1371.89 6
1371.97 3
1372.06 0
1372.14 0
1372.23 0
1372.31 0
1372.40 0
1372.48 0
1372.57 0
1372.65 0
1372.74 0
1372.82 0
1372.91 1
1372.99 4
1373.08 9
1373.16 15
1373.25 21
1373.33 27
1373.42 32
1373.50 34
1373.59 33
1373.67 29
1373.76 24
1373.84 19
1373.93 14
1374.01 11
1374.10 11
1374.18 13
1374.27 16
1374.35 20
1374.44 23
1374.52 25
1374.61 25
1374.69 23
1374.78 19
1374.86 15
1374.95 12
1375.03 11
1375.12 13
1375.20 17
1375.29 22
1375.37 28
1375.46 34
1375.54 38
1375.63 42
1375.71 46
1375.80 48
1375.88 50
1375.97 53
1376.05 55
1376.14 57
1376.22 59
1376.31 62
1376.39 63
1376.48 64
1376.56 64
1376.65 62
1376.73 58
1376.82 53
1376.90 47
1376.99 40
1377.07 34
1377.16 29
1377.24 26
1377.33 24
1377.41 23
1377.50 22
1377.58 22
1377.67 23
1377.75 24
1377.84 25
1377.92 27
1378.01 30
1378.09 34
1378.18 38
1378.26 42
1378.35 47
1378.43 51
1378.52 53
1378.60 55
1378.69 55
1378.77 53
1378.86 51
1378.94 50
1379.03 50
1379.11 51
1379.20 53
1379.28 57
1379.37 60
1379.45 64
1379.54 66
1379.62 67
1379.71 66
1379.80 64
1379.88 62
1379.97 60
1380.05 57
1380.14 55
1380.22 54
1380.31 53
1380.39 52
1380.48 51
1380.56 51
1380.65 51
1380.73 52
1380.82 54
1380.90 56
1380.99 58
1381.07 60
1381.16 60
1381.24 60
1381.33 58
1381.41 56
1381.50 53
1381.58 50
1381.67 46
1381.75 43
1381.84 40
1381.92 38
1382.01 35
1382.10 33
1382.18 32
1382.27 33
1382.35 35
1382.44 37
1382.52 41
1382.61 45
1382.69 49
1382.78 52
1382.86 54
1382.95 54
1383.03 53
1383.12 51
1383.20 47
1383.29 41
1383.37 35
1383.46 28
1383.54 22
1383.63 18
1383.72 14
1383.80 13
1383.89 13
1383.97 15
1384.06 18
1384.14 22
1384.23 27
1384.31 33
1384.40 39
1384.48 46
1384.57 51
1384.65 56
1384.74 59
1384.82 60
1384.91 61
1384.99 60
1385.08 58
1385.17 56
1385.25 54
1385.34 51
1385.42 48
1385.51 44
1385.59 40
1385.68 36
1385.76 32
1385.85 28
1385.93 26
1386.02 25
1386.10 25
1386.19 26
1386.27 27
1386.36 30
1386.45 32
1386.53 34
1386.62 35
1386.70 35
1386.79 34
1386.87 31
1386.96 28
1387.04 27
1387.13 26
1387.21 28
1387.30 32
1387.38 38
1387.47 44
1387.56 49
1387.64 51
1387.73 50
1387.81 46
1387.90 40
1387.98 33
1388.07 26
1388.15 20
1388.24 15
1388.32 13
1388.41 12
1388.49 13
1388.58 15
1388.67 19
1388.75 23
1388.84 29
1388.92 35
1389.01 41
1389.09 47
1389.18 51
1389.26 55
1389.35 56
1389.43 56
1389.52 54
1389.61 52
1389.69 50
1389.78 48
1389.86 49
1389.95 50
1390.03 53
1390.12 57
1390.20 60
1390.29 63
1390.37 64
1390.46 64
1390.55 62
1390.63 60
1390.72 56
1390.80 53
1390.89 49
1390.97 46
1391.06 44
1391.14 43
1391.23 42
1391.32 43
1391.40 44
1391.49 45
1391.57 47
1391.66 49
1391.74 51
1391.83 55
1391.91 58
1392.00 63
1392.08 66
1392.17 69
1392.26 71
1392.34 70
1392.43 67
1392.51 64
1392.60 59
1392.68 55
1392.77 53
1392.85 52
1392.94 52
1393.03 54
1393.11 55
1393.20 57
1393.28 57
1393.37 56
1393.45 54
1393.54 50
1393.62 46
1393.71 43
1393.80 41
1393.88 41
1393.97 42
1394.05 44
1394.14 47
1394.22 49
1394.31 51
1394.40 52
1394.48 51
1394.57 49
1394.65 47
1394.74 45
1394.82 44
1394.91 45
1394.99 46
1395.08 48
1395.17 50
1395.25 51
1395.34 51
1395.42 49
1395.51 46
1395.59 42
1395.68 37
1395.77 33
1395.85 29
1395.94 26
1396.02 24
1396.11 23
1396.19 23
1396.28 23
1396.36 23
1396.45 23
1396.54 22
1396.62 21
1396.71 20
1396.79 19
1396.88 20
1396.96 21
1397.05 24
1397.14 28
1397.22 32
1397.31 36
1397.39 39
1397.48 41
1397.56 42
1397.65 42
1397.74 42
1397.82 42
1397.91 42
1397.99 42
1398.08 43
1398.16 45
1398.25 47
1398.34 49
1398.42 52
1398.51 56
1398.59 58
1398.68 60
1398.76 60
1398.85 59
1398.94 55
1399.02 50
1399.11 44
1399.19 37
1399.28 32
1399.36 28
1399.45 25
1399.54 24
1399.62 24
1399.71 23
1399.79 23
1399.88 23
1399.97 22
1400.05 21
1400.14 20
1400.22 19
1400.31 18
1400.39 17
1400.48 16
1400.57 14
1400.65 13
1400.74 12
1400.82 12
1400.91 13
1400.99 16
1401.08 18
1401.17 22
1401.25 25
1401.34 28
1401.42 29
1401.51 29
1401.60 28
1401.68 26
1401.77 23
1401.85 20
1401.94 18
1402.02 17
1402.11 16
1402.20 15
1402.28 13
1402.37 11
1402.45 9
1402.54 6
1402.63 3
1402.71 2
1402.80 2
1402.88 3
1402.97 7
1403.05 11
1403.14 16
1403.23 20
1403.31 24
1403.40 27
1403.48 28
1403.57 29
1403.66 30
1403.74 30
1403.83 30
1403.91 29
1404.00 27
1404.09 24
1404.17 20
1404.26 15
1404.34 10
1404.43 6
1404.51 2
1404.60 0
1404.69 0
1404.77 1
1404.86 3
1404.94 5
1405.03 7
1405.12 9
1405.20 10
1405.29 12
1405.37 13
1405.46 13
1405.55 14
1405.63 16
1405.72 17
1405.80 19
1405.89 21
1405.98 23
1406.06 24
1406.15 25
1406.23 24
1406.32 22
1406.41 18
1406.49 13
1406.58 8
1406.66 3
1406.75 0
1406.84 0
1406.92 0
1407.01 0
1407.09 0
1407.18 6
1407.27 13
1407.35 21
1407.44 29
1407.52 37
1407.61 44
1407.70 50
1407.78 54
1407.87 57
1407.95 57
1408.04 55
1408.13 51
1408.21 44
1408.30 36
1408.38 26
1408.47 17
1408.56 8
1408.64 1
1408.73 0
1408.81 0
1408.90 0
1408.99 0
1409.07 0
1409.16 0
1409.24 0
1409.33 0
1409.42 2
1409.50 5
1409.59 8
1409.67 11
1409.76 14
1409.85 16
1409.93 16
1410.02 15
1410.11 12
1410.19 10
1410.28 8
1410.36 8
1410.45 10
1410.54 14
1410.62 19
1410.71 24
1410.79 29
1410.88 33
1410.97 36
1411.05 38
1411.14 40
1411.22 42
1411.31 43
1411.40 44
1411.48 44
1411.57 43
1411.65 42
1411.74 40
1411.83 39
1411.91 39
1412.00 40
1412.09 42
1412.17 44
1412.26 45
1412.34 45
1412.43 43
1412.52 40
1412.60 35
1412.69 30
1412.77 26
1412.86 22
1412.95 20
1413.03 20
1413.12 20
1413.21 22
1413.29 23
1413.38 24
1413.46 25
1413.55 24
1413.64 23
1413.72 21
1413.81 19
1413.90 16
1413.98 14
1414.07 13
1414.15 12
1414.24 14
1414.33 17
1414.41 22
1414.50 29
1414.59 36
1414.67 42
1414.76 46
1414.84 48
1414.93 47
1415.02 44
1415.10 40
1415.19 35
1415.27 30
1415.36 26
1415.45 23
1415.53 21
1415.62 20
1415.71 21
1415.79 24
1415.88 29
1415.96 34
1416.05 41
1416.14 47
1416.22 53
1416.31 58
1416.40 61
1416.48 64
1416.57 66
1416.66 67
1416.74 67
1416.83 67
1416.91 65
1417.00 63
1417.09 60
1417.17 56
1417.26 51
1417.35 46
1417.43 42
1417.52 37
1417.60 33
1417.69 30
1417.78 28
1417.86 27
1417.95 25
1418.04 24
1418.12 21
1418.21 18
1418.30 14
1418.38 10
1418.47 7
1418.55 6
1418.64 6
1418.73 8
1418.81 12
1418.90 16
1418.99 20
1419.07 24
1419.16 27
1419.24 28
1419.33 28
1419.42 27
1419.50 26
1419.59 26
1419.68 26
1419.76 27
1419.85 29
1419.94 31
1420.02 33
1420.11 34
1420.20 34
1420.28 33
1420.37 31
1420.45 29
1420.54 27
1420.63 25
1420.71 25
1420.80 25
1420.89 26
1420.97 26
1421.06 26
1421.15 26
1421.23 25
1421.32 24
1421.40 23
1421.49 22
1421.58 22
1421.66 22
1421.75 23
1421.84 25
1421.92 26
1422.01 29
1422.10 32
1422.18 37
1422.27 42
1422.36 49
1422.44 55
1422.53 60
1422.62 65
1422.70 67
1422.79 68
1422.87 67
1422.96 65
1423.05 61
1423.13 57
1423.22 52
1423.31 47
1423.39 42
1423.48 36
1423.57 30
1423.65 23
1423.74 16
1423.83 10
1423.91 5
1424.00 1
1424.09 0
1424.17 2
1424.26 6
1424.35 11
1424.43 16
1424.52 20
1424.60 22
1424.69 22
1424.78 19
1424.86 16
1424.95 12
1425.04 9
1425.12 8
1425.21 8
1425.30 9
1425.38 12
1425.47 14
1425.56 16
1425.64 18
1425.73 19
1425.82 21
1425.90 23
1425.99 25
1426.08 29
1426.16 32
1426.25 35
1426.34 39
1426.42 41
1426.51 42
1426.60 43
1426.68 43
1426.77 43
1426.86 41
1426.94 38
1427.03 35
1427.12 31
1427.20 27
1427.29 23
1427.37 20
1427.46 16
1427.55 14
1427.63 11
1427.72 9
1427.81 8
1427.89 7
1427.98 7
1428.07 9
1428.15 12
1428.24 16
1428.33 22
1428.41 28
1428.50 35
1428.59 41
1428.67 48
1428.76 54
1428.85 59
1428.93 63
1429.02 65
1429.11 67
1429.19 67
1429.28 65
1429.37 62
1429.45 57
1429.54 52
1429.63 47
1429.71 43
1429.80 40
1429.89 38
1429.97 37
1430.06 37
1430.15 38
1430.23 38
1430.32 38
1430.41 38
1430.49 38
1430.58 37
1430.67 36
1430.75 35
1430.84 36
1430.93 36
1431.01 37
1431.10 37
1431.19 38
1431.28 40
1431.36 41
1431.45 43
1431.54 44
1431.62 47
1431.71 49
1431.80 52
1431.88 54
1431.97 56
1432.06 58
1432.14 60
1432.23 61
1432.32 62
1432.40 62
1432.49 62
1432.58 60
1432.66 58
1432.75 56
1432.84 54
1432.92 53
1433.01 54
1433.10 56
1433.18 59
1433.27 62
1433.36 66
1433.44 69
1433.53 70
1433.62 69
1433.70 67
1433.79 62
1433.88 56
1433.96 51
1434.05 46
1434.14 42
1434.23 41
1434.31 41
1434.40 43
1434.49 45
1434.57 48
1434.66 50
1434.75 52
1434.83 53
1434.92 53
1435.01 51
1435.09 48
1435.18 43
1435.27 36
1435.35 30
1435.44 23
1435.53 18
1435.61 15
1435.70 15
1435.79 17
1435.88 22
1435.96 29
1436.05 38
1436.14 47
1436.22 56
1436.31 66
1436.40 74
1436.48 82
1436.57 87
1436.66 92
1436.74 95
1436.83 97
1436.92 100
1437.00 102
1437.09 104
1437.18 105
1437.27 105
1437.35 105
1437.44 104
1437.53 102
1437.61 101
1437.70 101
1437.79 100
1437.87 99
1437.96 97
1438.05 93
1438.13 88
1438.22 82
1438.31 76
1438.40 70
1438.48 65
1438.57 62
1438.66 60
1438.74 60
1438.83 61
1438.92 64
1439.00 67
1439.09 71
1439.18 75
1439.27 79
1439.35 80
1439.44 80
1439.53 78
1439.61 74
1439.70 69
1439.79 63
1439.87 59
1439.96 56
1440.05 54
1440.14 53
1440.22 53
1440.31 52
1440.40 51
1440.48 49
1440.57 47
1440.66 45
1440.74 45
1440.83 46
1440.92 49
1441.01 54
1441.09 60
1441.18 67
1441.27 74
1441.35 82
1441.44 89
1441.53 96
1441.61 101
1441.70 104
1441.79 106
1441.88 104
1441.96 101
1442.05 96
1442.14 91
1442.22 87
1442.31 84
1442.40 82
1442.49 82
1442.57 84
1442.66 86
1442.75 89
1442.83 92
1442.92 94
1443.01 95
1443.09 96
1443.18 95
1443.27 93
1443.36 88
1443.44 83
1443.53 76
1443.62 69
1443.70 62
1443.79 55
1443.88 49
1443.97 43
1444.05 39
1444.14 35
1444.23 33
1444.31 31
1444.40 31
1444.49 32
1444.58 33
1444.66 36
1444.75 38
1444.84 40
1444.92 41
1445.01 42
1445.10 43
1445.19 42
1445.27 40
1445.36 38
1445.45 34
1445.53 30
1445.62 25
1445.71 22
1445.80 20
1445.88 20
1445.97 23
1446.06 28
1446.14 35
1446.23 41
1446.32 47
1446.41 52
1446.49 55
1446.58 56
1446.67 55
1446.75 53
1446.84 51
1446.93 47
1447.02 43
1447.10 39
1447.19 34
1447.28 29
1447.37 24
1447.45 20
1447.54 18
1447.63 17
1447.71 19
1447.80 23
1447.89 28
1447.98 33
1448.06 37
1448.15 40
1448.24 43
1448.32 45
1448.41 46
1448.50 49
1448.59 52
1448.67 55
1448.76 59
1448.85 62
1448.94 64
1449.02 64
1449.11 62
1449.20 59
1449.28 55
1449.37 51
1449.46 47
1449.55 45
1449.63 44
1449.72 44
1449.81 45
1449.90 46
1449.98 47
1450.07 48
1450.16 49
1450.24 50
1450.33 51
1450.42 52
1450.51 54
1450.59 55
1450.68 55
1450.77 55
1450.86 55
1450.94 55
1451.03 56
1451.12 57
1451.21 58
1451.29 60
1451.38 63
1451.47 64
1451.55 66
1451.64 65
1451.73 64
1451.82 62
1451.90 59
1451.99 56
1452.08 53
1452.17 52
1452.25 53
1452.34 54
1452.43 56
1452.52 58
1452.60 60
1452.69 61
1452.78 61
1452.87 61
1452.95 61
1453.04 61
1453.13 61
1453.21 62
1453.30 62
1453.39 62
1453.48 62
1453.56 62
1453.65 62
1453.74 63
1453.83 64
1453.91 67
1454.00 70
1454.09 73
1454.18 75
1454.26 77
1454.35 78
1454.44 79
1454.53 80
1454.61 80
1454.70 80
1454.79 79
1454.88 78
1454.96 77
1455.05 75
1455.14 72
1455.23 69
1455.31 66
1455.40 62
1455.49 57
1455.58 53
1455.66 49
1455.75 47
1455.84 46
1455.93 47
1456.01 50
1456.10 54
1456.19 59
1456.27 63
1456.36 66
1456.45 67
1456.54 66
1456.62 64
1456.71 61
1456.80 58
1456.89 54
1456.97 52
1457.06 52
1457.15 53
1457.24 56
1457.32 60
1457.41 65
1457.50 70
1457.59 74
1457.68 78
1457.76 81
1457.85 83
1457.94 85
1458.03 86
1458.11 87
1458.20 89
1458.29 90
1458.38 93
1458.46 95
1458.55 97
1458.64 100
1458.73 102
1458.81 104
1458.90 105
1458.99 105
1459.08 105
1459.16 104
1459.25 101
1459.34 99
1459.43 95
1459.51 92
1459.60 88
1459.69 84
1459.78 80
1459.86 76
1459.95 72
1460.04 69
1460.13 66
1460.21 62
1460.30 59
1460.39 56
1460.48 53
1460.56 49
1460.65 45
1460.74 40
1460.83 34
1460.92 28
1461.00 21
1461.09 13
1461.18 5
1461.27 0
1461.35 0
1461.44 0
1461.53 0
1461.62 0
1461.70 0
1461.79 0
1461.88 0
1461.97 1
1462.05 8
1462.14 15
1462.23 23
1462.32 32
1462.41 40
1462.49 47
1462.58 53
1462.67 57
1462.76 61
1462.84 65
1462.93 68
1463.02 72
1463.11 77
1463.19 81
1463.28 85
1463.37 87
1463.46 88
1463.55 86
1463.63 82
1463.72 77
1463.81 70
1463.90 63
1463.98 57
1464.07 51
1464.16 48
1464.25 45
1464.33 45
1464.42 46
1464.51 49
1464.60 54
1464.69 60
1464.77 66
1464.86 73
1464.95 78
1465.04 82
1465.12 86
1465.21 88
1465.30 89
1465.39 91
1465.48 93
1465.56 95
1465.65 98
1465.74 100
1465.83 103
1465.91 104
1466.00 105
1466.09 104
1466.18 101
1466.27 97
1466.35 91
1466.44 85
1466.53 79
1466.62 74
1466.70 71
1466.79 70
1466.88 70
1466.97 69
1467.06 68
1467.14 66
1467.23 63
1467.32 58
1467.41 54
1467.49 51
1467.58 49
1467.67 49
1467.76 50
1467.85 51
1467.93 51
1468.02 50
1468.11 48
1468.20 44
1468.29 40
1468.37 35
1468.46 31
1468.55 28
1468.64 26
1468.72 24
1468.81 22
1468.90 20
1468.99 18
1469.08 16
1469.16 14
1469.25 13
1469.34 14
1469.43 16
1469.52 20
1469.60 24
1469.69 28
1469.78 31
1469.87 34
1469.95 35
1470.04 35
1470.13 33
1470.22 32
1470.31 31
1470.39 31
1470.48 33
1470.57 35
1470.66 39
1470.75 43
1470.83 48
1470.92 51
1471.01 53
1471.10 54
1471.19 52
1471.27 49
1471.36 46
1471.45 42
1471.54 38
1471.63 36
1471.71 34
1471.80 33
1471.89 33
1471.98 33
1472.06 33
1472.15 32
1472.24 31
1472.33 30
1472.42 29
1472.50 28
1472.59 27
1472.68 26
1472.77 25
1472.86 23
1472.94 22
1473.03 22
1473.12 23
1473.21 25
1473.30 29
1473.38 35
1473.47 40
1473.56 46
1473.65 51
1473.74 54
1473.82 56
1473.91 57
1474.00 56
1474.09 54
1474.18 51
1474.26 47
1474.35 42
1474.44 37
1474.53 32
1474.62 29
1474.70 28
1474.79 28
1474.88 31
1474.97 35
1475.06 41
1475.15 46
1475.23 52
1475.32 56
1475.41 59
1475.50 61
1475.59 62
1475.67 63
1475.76 64
1475.85 64
1475.94 65
1476.03 65
1476.11 66
1476.20 67
1476.29 68
1476.38 70
1476.47 72
1476.55 75
1476.64 77
1476.73 79
1476.82 80
1476.91 79
1476.99 76
1477.08 73
1477.17 69
1477.26 65
1477.35 62
1477.44 59
1477.52 57
1477.61 56
1477.70 55
1477.79 53
1477.88 52
1477.96 49
1478.05 46
1478.14 42
1478.23 38
1478.32 32
1478.40 26
1478.49 20
1478.58 14
1478.67 9
1478.76 5
1478.85 3
1478.93 3
1479.02 6
1479.11 12
1479.20 19
1479.29 28
1479.37 38
1479.46 46
1479.55 53
1479.64 58
1479.73 60
1479.82 59
1479.90 57
1479.99 53
1480.08 48
1480.17 43
1480.26 39
1480.34 36
1480.43 34
1480.52 35
1480.61 37
1480.70 40
1480.79 44
1480.87 48
1480.96 51
1481.05 53
1481.14 55
1481.23 55
1481.32 56
1481.40 57
1481.49 57
1481.58 58
1481.67 59
1481.76 59
1481.84 60
1481.93 61
1482.02 62
1482.11 64
1482.20 67
1482.29 70
1482.37 73
1482.46 77
1482.55 81
1482.64 85
1482.73 89
1482.82 93
1482.90 96
1482.99 96
1483.08 95
1483.17 90
1483.26 82
1483.35 73
1483.43 64
1483.52 55
1483.61 48
1483.70 42
1483.79 38
1483.87 34
1483.96 29
1484.05 24
1484.14 18
1484.23 11
1484.32 4
1484.40 0
1484.49 0
1484.58 0
1484.67 5
1484.76 13
1484.85 22
1484.93 31
1485.02 38
1485.11 41
1485.20 41
1485.29 38
1485.38 34
1485.46 29
1485.55 26
1485.64 25
1485.73 25
1485.82 28
1485.91 32
1486.00 37
1486.08 40
1486.17 43
1486.26 45
1486.35 45
1486.44 44
1486.53 44
1486.61 44
1486.70 45
1486.79 46
1486.88 48
1486.97 50
1487.06 51
1487.14 52
1487.23 51
1487.32 48
1487.41 44
1487.50 39
1487.59 34
1487.67 28
1487.76 22
1487.85 16
1487.94 12
1488.03 7
1488.12 4
1488.21 3
1488.29 2
1488.38 3
1488.47 4
1488.56 7
1488.65 9
1488.74 12
1488.82 15
1488.91 16
1489.00 17
1489.09 16
1489.18 14
1489.27 11
1489.36 8
1489.44 7
1489.53 7
1489.62 9
1489.71 14
1489.80 21
1489.89 29
1489.97 37
1490.06 43
1490.15 46
1490.24 47
1490.33 45
1490.42 42
1490.51 38
1490.59 35
1490.68 35
1490.77 36
1490.86 40
1490.95 45
1491.04 50
1491.13 54
1491.21 56
1491.30 56
1491.39 55
1491.48 53
1491.57 51
1491.66 49
1491.74 48
1491.83 47
1491.92 46
1492.01 45
1492.10 45
1492.19 45
1492.28 47
1492.36 49
1492.45 54
1492.54 59
1492.63 66
1492.72 73
1492.81 80
1492.90 85
1492.98 88
1493.07 89
1493.16 87
1493.25 83
1493.34 78
1493.43 72
1493.52 67
1493.61 63
1493.69 61
1493.78 61
1493.87 62
1493.96 63
1494.05 63
1494.14 62
1494.23 59
1494.31 54
1494.40 48
1494.49 41
1494.58 35
1494.67 29
1494.76 24
1494.85 19
1494.93 15
1495.02 11
1495.11 9
1495.20 8
1495.29 7
1495.38 8
1495.47 9
1495.55 10
1495.64 11
1495.73 11
1495.82 11
1495.91 10
1496.00 9
1496.09 9
1496.18 9
1496.26 10
1496.35 12
1496.44 15
1496.53 18
1496.62 22
1496.71 27
1496.80 31
1496.89 36
1496.97 39
1497.06 42
1497.15 44
1497.24 46
1497.33 47
1497.42 49
1497.51 50
1497.59 52
1497.68 53
1497.77 54
1497.86 53
1497.95 50
1498.04 47
1498.13 42
1498.22 37
1498.30 32
1498.39 29
1498.48 27
1498.57 26
1498.66 26
1498.75 28
1498.84 30
1498.93 33
1499.01 36
1499.10 40
1499.19 43
1499.28 46
1499.37 49
1499.46 50
1499.55 50
1499.64 48
1499.72 46
1499.81 42
1499.90 38
1499.99 35
1500.08 31
1500.17 28
1500.26 25
1500.35 23
1500.44 22
1500.52 20
1500.61 20
1500.70 19
1500.79 19
1500.88 19
1500.97 19
1501.06 19
1501.15 19
1501.23 20
1501.32 21
1501.41 21
1501.50 21
1501.59 20
1501.68 19
1501.77 18
1501.86 19
1501.95 20
1502.03 22
1502.12 25
1502.21 28
1502.30 30
1502.39 30
1502.48 29
1502.57 26
1502.66 23
1502.74 20
1502.83 16
1502.92 14
1503.01 11
1503.10 9
1503.19 6
1503.28 4
1503.37 1
1503.46 0
1503.54 0
1503.63 0
1503.72 0
1503.81 0
1503.90 0
1503.99 0
1504.08 0
1504.17 1
1504.26 10
1504.34 20
1504.43 30
1504.52 40
1504.61 47
1504.70 52
1504.79 55
1504.88 56
1504.97 57
1505.06 57
1505.15 58
1505.23 60
1505.32 63
1505.41 66
1505.50 69
1505.59 72
1505.68 75
1505.77 77
1505.86 80
1505.95 81
1506.03 82
1506.12 81
1506.21 78
1506.30 74
1506.39 68
1506.48 62
1506.57 55
1506.66 48
1506.75 42
1506.84 38
1506.92 34
1507.01 31
1507.10 30
1507.19 29
1507.28 28
1507.37 27
1507.46 26
1507.55 25
1507.64 24
1507.73 23
1507.81 22
1507.90 23
1507.99 24
1508.08 26
1508.17 29
1508.26 32
1508.35 36
1508.44 38
1508.53 40
1508.62 41
1508.71 41
1508.79 40
1508.88 39
1508.97 38
1509.06 38
1509.15 38
1509.24 38
1509.33 39
1509.42 40
1509.51 41
1509.60 44
1509.68 49
1509.77 56
1509.86 64
1509.95 72
1510.04 80
1510.13 85
1510.22 88
1510.31 88
1510.40 87
1510.49 84
1510.58 82
1510.66 81
1510.75 82
1510.84 82
1510.93 84
1511.02 84
1511.11 84
1511.20 82
1511.29 79
1511.38 75
1511.47 70
1511.56 66
1511.64 63
1511.73 60
1511.82 60
1511.91 62
1512.00 65
1512.09 70
1512.18 74
1512.27 78
1512.36 80
1512.45 79
1512.54 77
1512.63 72
1512.71 67
1512.80 61
1512.89 56
1512.98 52
1513.07 49
1513.16 47
1513.25 46
1513.34 47
1513.43 48
1513.52 50
1513.61 52
1513.70 52
1513.78 51
1513.87 48
1513.96 43
1514.05 36
1514.14 28
1514.23 20
1514.32 14
1514.41 10
1514.50 8
1514.59 10
1514.68 13
1514.77 17
1514.86 21
1514.94 24
1515.03 26
1515.12 27
1515.21 28
1515.30 28
1515.39 28
1515.48 28
1515.57 29
1515.66 30
1515.75 31
1515.84 32
1515.93 32
1516.02 32
1516.10 32
1516.19 31
1516.28 29
1516.37 28
1516.46 26
1516.55 25
1516.64 24
1516.73 23
1516.82 25
1516.91 27
1517.00 31
1517.09 36
1517.18 41
1517.27 45
1517.35 49
1517.44 51
1517.53 51
1517.62 51
1517.71 50
1517.80 49
1517.89 49
1517.98 48
1518.07 48
1518.16 46
1518.25 44
1518.34 42
1518.43 39
1518.52 35
1518.61 32
1518.69 29
1518.78 25
1518.87 21
1518.96 16
1519.05 12
1519.14 8
1519.23 5
1519.32 3
1519.41 2
1519.50 3
1519.59 4
1519.68 5
1519.77 6
1519.86 6
1519.95 6
1520.04 6
1520.12 7
1520.21 8
1520.30 9
1520.39 9
1520.48 9
1520.57 8
1520.66 5
1520.75 1
1520.84 0
1520.93 0
1521.02 0
1521.11 0
1521.20 0
1521.29 0
1521.38 0
1521.47 2
1521.56 6
1521.64 9
1521.73 11
1521.82 13
1521.91 15
1522.00 17
1522.09 20
1522.18 24
1522.27 29
1522.36 34
1522.45 41
1522.54 46
1522.63 50
1522.72 51
1522.81 50
1522.90 47
1522.99 42
1523.08 38
1523.17 35
1523.25 34
1523.34 35
1523.43 37
1523.52 39
1523.61 41
1523.70 41
1523.79 42
1523.88 41
1523.97 42
1524.06 43
1524.15 45
1524.24 47
1524.33 49
1524.42 51
1524.51 52
1524.60 54
1524.69 55
1524.78 57
1524.87 59
1524.96 62
1525.04 64
1525.13 65
1525.22 65
1525.31 64
1525.40 62
1525.49 59
1525.58 56
1525.67 53
1525.76 50
1525.85 46
1525.94 41
1526.03 36
1526.12 32
1526.21 29
1526.30 29
1526.39 31
1526.48 36
1526.57 42
1526.66 50
1526.75 59
1526.84 67
1526.93 74
1527.01 81
1527.10 86
1527.19 90
1527.28 92
1527.37 92
1527.46 91
1527.55 87
1527.64 82
1527.73 76
1527.82 70
1527.91 66
1528.00 63
1528.09 62
1528.18 62
1528.27 62
1528.36 62
1528.45 61
1528.54 57
1528.63 52
1528.72 45
1528.81 39
1528.90 34
1528.99 30
1529.08 29
1529.17 29
1529.26 30
1529.35 32
1529.43 33
1529.52 34
1529.61 34
1529.70 35
1529.79 37
1529.88 40
1529.97 44
1530.06 49
1530.15 55
1530.24 60
1530.33 64
1530.42 66
1530.51 66
1530.60 65
1530.69 62
1530.78 58
1530.87 55
1530.96 52
1531.05 48
1531.14 45
1531.23 41
1531.32 38
1531.41 35
1531.50 32
1531.59 30
1531.68 28
1531.77 26
1531.86 24
1531.95 21
1532.04 18
1532.13 14
1532.22 12
1532.31 10
1532.39 10
1532.48 12
1532.57 17
1532.66 22
1532.75 28
1532.84 34
1532.93 39
1533.02 44
1533.11 48
1533.20 51
1533.29 54
1533.38 57
1533.47 58
1533.56 58
1533.65 57
1533.74 54
1533.83 50
1533.92 45
1534.01 41
1534.10 36
1534.19 31
1534.28 27
1534.37 23
1534.46 19
1534.55 16
1534.64 14
1534.73 13
1534.82 13
1534.91 13
1535.00 14
1535.09 13
1535.18 13
1535.27 11
1535.36 9
1535.45 7
1535.54 6
1535.63 5
1535.72 6
1535.81 7
1535.90 9
1535.99 10
1536.08 12
1536.17 13
1536.26 14
1536.35 14
1536.44 15
1536.53 16
1536.62 18
1536.71 19
1536.80 21
1536.89 22
1536.98 22
1537.07 22
1537.15 20
1537.24 18
1537.33 15
1537.42 12
1537.51 10
1537.60 9
1537.69 10
1537.78 13
1537.87 17
1537.96 22
1538.05 28
1538.14 33
1538.23 38
1538.32 41
1538.41 42
1538.50 42
1538.59 40
1538.68 37
1538.77 32
1538.86 27
1538.95 22
1539.04 18
1539.13 15
1539.22 13
1539.31 13
1539.40 14
1539.49 16
1539.58 18
1539.67 19
1539.76 19
1539.85 19
1539.94 17
1540.03 16
1540.12 14
1540.21 12
1540.30 10
1540.39 8
1540.48 6
1540.57 5
1540.66 4
1540.75 4
1540.84 5
1540.93 9
1541.02 13
1541.11 19
1541.20 25
1541.29 31
1541.38 35
1541.47 38
1541.56 39
1541.65 38
1541.74 37
1541.83 35
1541.92 34
1542.01 32
1542.10 31
1542.19 31
1542.28 31
1542.37 32
1542.46 34
1542.55 36
1542.64 39
1542.73 43
1542.82 46
1542.91 47
1543.00 47
1543.09 45
1543.18 40
1543.27 34
1543.36 27
1543.45 22
1543.54 18
1543.63 16
1543.72 16
1543.81 19
1543.90 22
1543.99 27
1544.08 31
1544.17 35
1544.26 38
1544.35 39
1544.44 38
1544.53 36
1544.62 32
1544.71 27
1544.80 22
1544.89 17
1544.98 13
1545.07 10
1545.16 9
1545.26 9
1545.35 10
1545.44 11
1545.53 12
1545.62 14
1545.71 15
1545.80 16
1545.89 16
1545.98 16
1546.07 16
1546.16 15
1546.25 13
1546.34 10
1546.43 8
1546.52 6
1546.61 4
1546.70 3
1546.79 3
1546.88 3
1546.97 4
1547.06 5
1547.15 7
1547.24 9
1547.33 12
1547.42 16
1547.51 20
1547.60 24
1547.69 29
1547.78 33
1547.87 37
1547.96 39
1548.05 41
1548.14 43
1548.23 44
1548.32 45
1548.41 45
1548.50 44
1548.59 42
1548.68 38
1548.77 33
1548.86 28
1548.95 22
1549.04 17
1549.13 14
1549.22 12
1549.31 12
1549.40 14
1549.49 17
1549.58 21
1549.67 24
1549.76 28
1549.85 31
1549.94 33
1550.04 34
1550.13 35
1550.22 36
1550.31 35
1550.40 34
1550.49 32
1550.58 31
1550.67 30
1550.76 29
1550.85 29
1550.94 29
1551.03 30
1551.12 30
1551.21 30
1551.30 29
1551.39 27
1551.48 26
1551.57 26
1551.66 26
1551.75 28
1551.84 30
1551.93 32
1552.02 34
1552.11 36
1552.20 38
1552.29 38
1552.38 37
1552.47 35
1552.56 31
1552.65 25
1552.74 19
1552.83 12
1552.92 5
1553.02 0
1553.11 0
1553.20 0
1553.29 0
1553.38 0
1553.47 3
1553.56 10
1553.65 17
1553.74 23
1553.83 27
1553.92 29
1554.01 28
1554.10 25
1554.19 20
1554.28 15
1554.37 10
1554.46 7
1554.55 5
1554.64 5
1554.73 5
1554.82 6
1554.91 8
1555.00 10
1555.09 13
1555.18 16
1555.27 21
1555.36 25
1555.46 29
1555.55 31
1555.64 32
1555.73 32
1555.82 31
1555.91 30
1556.00 29
1556.09 27
1556.18 27
1556.27 26
1556.36 26
1556.45 25
1556.54 24
1556.63 23
1556.72 23
1556.81 22
1556.90 23
1556.99 24
1557.08 26
1557.17 29
1557.26 31
1557.35 34
1557.45 35
1557.54 36
1557.63 35
1557.72 33
1557.81 29
1557.90 25
1557.99 20
1558.08 15
1558.17 11
1558.26 7
1558.35 4
1558.44 2
1558.53 0
1558.62 0
1558.71 0
1558.80 0
1558.89 0
1558.98 0
1559.07 0
1559.16 0
1559.26 2
1559.35 13
1559.44 26
1559.53 40
1559.62 52
1559.71 62
1559.80 69
1559.89 72
1559.98 73
1560.07 71
1560.16 69
1560.25 66
1560.34 63
1560.43 60
1560.52 57
1560.61 54
1560.70 50
1560.79 48
1560.89 46
1560.98 46
1561.07 47
1561.16 49
1561.25 53
1561.34 56
1561.43 59
1561.52 60
1561.61 60
1561.70 59
1561.79 56
1561.88 52
1561.97 46
1562.06 39
1562.15 32
1562.24 24
1562.33 18
1562.43 12
1562.52 8
1562.61 7
1562.70 7
1562.79 9
1562.88 12
1562.97 15
1563.06 17
1563.15 18
1563.24 19
1563.33 18
1563.42 16
1563.51 14
1563.60 12
1563.69 10
1563.78 8
1563.88 6
1563.97 6
1564.06 7
1564.15 8
1564.24 10
1564.33 13
1564.42 15
1564.51 15
1564.60 15
1564.69 13
1564.78 10
1564.87 7
1564.96 4
1565.05 2
1565.15 3
1565.24 5
1565.33 9
1565.42 13
1565.51 18
1565.60 21
1565.69 23
1565.78 22
1565.87 19
1565.96 16
1566.05 12
1566.14 10
1566.23 10
1566.32 12
1566.42 15
1566.51 18
1566.60 21
1566.69 23
1566.78 22
1566.87 20
1566.96 18
1567.05 14
1567.14 11
1567.23 9
1567.32 7
1567.41 6
1567.50 5
1567.59 5
1567.69 6
1567.78 7
1567.87 8
1567.96 10
1568.05 13
1568.14 16
1568.23 20
1568.32 24
1568.41 29
1568.50 34
1568.59 40
1568.68 44
1568.78 49
1568.87 52
1568.96 55
1569.05 57
1569.14 60
1569.23 62
1569.32 65
1569.41 67
1569.50 69
1569.59 69
1569.68 69
1569.77 68
1569.86 65
1569.96 62
1570.05 57
1570.14 51
1570.23 46
1570.32 41
1570.41 37
1570.50 35
1570.59 36
1570.68 37
1570.77 41
1570.86 45
1570.96 50
1571.05 54
1571.14 58
1571.23 59
1571.32 59
1571.41 56
1571.50 51
1571.59 45
1571.68 38
1571.77 32
1571.86 26
1571.95 21
1572.05 18
1572.14 16
1572.23 14
1572.32 13
1572.41 12
1572.50 11
1572.59 9
1572.68 8
1572.77 7
1572.86 6
1572.95 5
1573.05 5
1573.14 6
1573.23 9
1573.32 13
1573.41 20
1573.50 27
1573.59 36
1573.68 44
1573.77 52
1573.86 58
1573.96 62
1574.05 63
1574.14 63
1574.23 62
1574.32 60
1574.41 59
1574.50 58
1574.59 59
1574.68 61
1574.77 62
1574.86 63
1574.96 63
1575.05 62
1575.14 60
1575.23 56
1575.32 53
1575.41 50
1575.50 47
1575.59 44
1575.68 40
1575.77 37
1575.87 33
1575.96 29
1576.05 25
1576.14 22
1576.23 20
1576.32 20
1576.41 19
1576.50 20
1576.59 20
1576.69 19
1576.78 18
1576.87 16
1576.96 14
1577.05 13
1577.14 13
1577.23 13
1577.32 14
1577.41 16
1577.50 17
1577.60 17
1577.69 17
1577.78 16
1577.87 15
1577.96 14
1578.05 13
1578.14 14
1578.23 16
1578.32 20
1578.42 25
1578.51 30
1578.60 36
1578.69 42
1578.78 47
1578.87 51
1578.96 54
1579.05 56
1579.14 58
1579.23 60
1579.33 62
1579.42 64
1579.51 64
1579.60 63
1579.69 60
1579.78 55
1579.87 49
1579.96 42
1580.06 34
1580.15 27
1580.24 21
1580.33 18
1580.42 16
1580.51 16
1580.60 18
1580.69 21
1580.78 24
1580.88 26
1580.97 28
1581.06 29
1581.15 29
1581.24 30
1581.33 31
1581.42 33
1581.51 36
1581.60 38
1581.70 40
1581.79 41
1581.88 41
1581.97 40
1582.06 39
1582.15 37
1582.24 34
1582.33 32
1582.43 29
1582.52 27
1582.61 24
1582.70 22
1582.79 20
1582.88 18
1582.97 16
1583.06 15
1583.15 15
1583.25 16
1583.34 18
1583.43 23
1583.52 28
1583.61 35
1583.70 42
1583.79 50
1583.88 56
1583.98 61
1584.07 63
1584.16 64
1584.25 63
1584.34 61
1584.43 57
1584.52 54
1584.61 50
1584.71 46
1584.80 43
1584.89 41
1584.98 39
1585.07 40
1585.16 42
1585.25 46
1585.34 51
1585.44 56
1585.53 61
1585.62 64
1585.71 68
1585.80 71
1585.89 74
1585.98 78
1586.08 82
1586.17 87
1586.26 91
1586.35 94
1586.44 96
1586.53 97
1586.62 98
1586.71 98
1586.81 98
1586.90 97
1586.99 95
1587.08 93
1587.17 89
1587.26 84
1587.35 79
1587.45 75
1587.54 72
1587.63 71
1587.72 70
1587.81 71
1587.90 72
1587.99 72
1588.08 72
1588.18 71
1588.27 69
1588.36 66
1588.45 63
1588.54 60
1588.63 58
1588.72 57
1588.82 56
1588.91 56
1589.00 56
1589.09 55
1589.18 53
1589.27 51
1589.36 47
1589.46 43
1589.55 40
1589.64 37
1589.73 36
1589.82 36
1589.91 37
1590.00 38
1590.10 40
1590.19 42
1590.28 42
1590.37 43
1590.46 43
1590.55 44
1590.64 45
1590.74 47
1590.83 50
1590.92 53
1591.01 58
1591.10 62
1591.19 66
1591.28 69
1591.38 70
1591.47 71
1591.56 70
1591.65 69
1591.74 68
1591.83 68
1591.92 69
1592.02 70
1592.11 70
1592.20 69
1592.29 66
1592.38 62
1592.47 56
1592.56 50
1592.66 45
1592.75 40
1592.84 36
1592.93 33
1593.02 32
1593.11 32
1593.20 33
1593.30 36
1593.39 41
1593.48 46
1593.57 52
1593.66 57
1593.75 61
1593.85 63
1593.94 63
1594.03 62
1594.12 59
1594.21 57
1594.30 54
1594.39 51
1594.49 49
1594.58 46
1594.67 43
1594.76 39
1594.85 36
1594.94 34
1595.04 32
1595.13 32
1595.22 32
1595.31 33
1595.40 35
1595.49 36
1595.59 37
1595.68 39
1595.77 40
1595.86 41
1595.95 42
1596.04 42
1596.13 42
1596.23 41
1596.32 38
1596.41 34
1596.50 29
1596.59 24
1596.68 20
1596.78 17
1596.87 16
1596.96 17
1597.05 19
1597.14 22
1597.23 24
1597.33 26
1597.42 27
1597.51 27
1597.60 28
1597.69 29
1597.78 31
1597.88 35
1597.97 39
1598.06 43
1598.15 47
1598.24 51
1598.33 53
1598.43 54
1598.52 53
1598.61 50
1598.70 44
1598.79 37
1598.88 28
1598.98 18
1599.07 9
1599.16 1
1599.25 0
1599.34 0
1599.43 0
1599.53 0
1599.62 0
1599.71 0
1599.80 0
1599.89 0
1599.98 4
1600.08 11
1600.17 18
1600.26 24
1600.35 29
1600.44 31
1600.53 31
1600.63 29
1600.72 26
1600.81 23
1600.90 20
1600.99 18
1601.08 19
1601.18 22
1601.27 26
1601.36 32
1601.45 39
1601.54 45
1601.63 50
1601.73 54
1601.82 56
1601.91 56
1602.00 54
1602.09 53
1602.19 50
1602.28 48
1602.37 46
1602.46 44
1602.55 43
1602.64 43
1602.74 43
1602.83 45
1602.92 49
1603.01 53
1603.10 58
1603.19 62
1603.29 64
1603.38 65
1603.47 63
1603.56 60
1603.65 55
1603.75 50
1603.84 45
1603.93 40
1604.02 36
1604.11 32
1604.20 29
1604.30 27
1604.39 26
1604.48 25
1604.57 27
1604.66 29
1604.76 32
1604.85 34
1604.94 36
1605.03 37
1605.12 36
1605.22 34
1605.31 33
1605.40 31
1605.49 30
1605.58 29
1605.67 27
1605.77 25
1605.86 21
1605.95 16
1606.04 11
1606.13 6
1606.23 3
1606.32 1
1606.41 2
1606.50 3
1606.59 5
1606.69 7
1606.78 8
1606.87 7
1606.96 6
1607.05 4
1607.14 3
1607.24 3
1607.33 4
1607.42 6
1607.51 10
1607.60 15
1607.70 20
1607.79 25
1607.88 29
1607.97 32
1608.06 34
1608.16 36
1608.25 38
1608.34 39
1608.43 42
1608.52 44
1608.62 48
1608.71 52
1608.80 58
1608.89 64
1608.98 71
1609.08 78
1609.17 86
1609.26 93
1609.35 98
1609.44 102
1609.54 103
1609.63 101
1609.72 96
1609.81 90
1609.90 82
1610.00 73
1610.09 66
1610.18 60
1610.27 56
1610.36 54
1610.46 55
1610.55 56
1610.64 57
1610.73 58
1610.82 58
1610.92 56
1611.01 53
1611.10 49
1611.19 47
1611.28 46
1611.38 46
1611.47 47
1611.56 49
1611.65 50
1611.74 49
1611.84 47
1611.93 43
1612.02 38
1612.11 33
1612.20 28
1612.30 25
1612.39 24
1612.48 23
1612.57 24
1612.66 24
1612.76 25
1612.85 24
1612.94 24
1613.03 22
1613.12 21
1613.22 20
1613.31 20
1613.40 21
1613.49 23
1613.58 25
1613.68 28
1613.77 30
1613.86 33
1613.95 35
1614.05 38
1614.14 41
1614.23 46
1614.32 53
1614.41 60
1614.51 68
1614.60 75
1614.69 80
1614.78 83
1614.87 82
1614.97 78
1615.06 71
1615.15 62
1615.24 54
1615.33 46
1615.43 39
1615.52 35
1615.61 32
1615.70 30
1615.80 29
1615.89 28
1615.98 26
1616.07 23
1616.16 21
1616.26 19
1616.35 18
1616.44 18
1616.53 18
1616.63 17
1616.72 15
1616.81 12
1616.90 8
1616.99 4
1617.09 0
1617.18 0
1617.27 0
1617.36 0
1617.45 0
1617.55 0
1617.64 5
1617.73 11
1617.82 19
1617.92 26
1618.01 34
1618.10 41
1618.19 47
1618.28 51
1618.38 55
1618.47 58
1618.56 61
1618.65 65
1618.75 69
1618.84 74
1618.93 78
1619.02 82
1619.11 86
1619.21 89
1619.30 92
1619.39 95
1619.48 99
1619.58 103
1619.67 106
1619.76 108
1619.85 109
1619.95 108
1620.04 106
1620.13 103
1620.22 99
1620.31 95
1620.41 91
1620.50 88
1620.59 85
1620.68 81
1620.78 77
1620.87 73
1620.96 69
1621.05 64
1621.15 61
1621.24 58
1621.33 57
1621.42 58
1621.51 61
1621.61 66
1621.70 71
1621.79 77
1621.88 83
1621.98 87
1622.07 91
1622.16 93
1622.25 95
1622.35 95
1622.44 93
1622.53 90
1622.62 86
1622.71 80
1622.81 73
1622.90 66
1622.99 61
1623.08 57
1623.18 55
1623.27 55
1623.36 57
1623.45 59
1623.55 61
1623.64 62
1623.73 61
1623.82 59
1623.92 56
1624.01 53
1624.10 50
1624.19 47
1624.29 45
1624.38 42
1624.47 39
1624.56 35
1624.65 31
1624.75 27
1624.84 23
1624.93 20
1625.02 18
1625.12 18
1625.21 19
1625.30 23
1625.39 28
1625.49 34
1625.58 41
1625.67 48
1625.76 55
1625.86 62
1625.95 68
1626.04 74
1626.13 79
1626.23 84
1626.32 86
1626.41 87
1626.50 85
1626.60 81
1626.69 76
1626.78 69
1626.87 62
1626.97 55
1627.06 50
1627.15 46
1627.24 44
1627.34 42
1627.43 42
1627.52 43
1627.61 43
1627.71 42
1627.80 40
1627.89 37
1627.98 32
1628.08 26
1628.17 20
1628.26 12
1628.35 5
1628.45 0
1628.54 0
1628.63 0
1628.72 0
1628.82 0
1628.91 0
1629.00 0
1629.09 0
1629.19 2
1629.28 11
1629.37 20
1629.46 27
1629.56 31
1629.65 33
1629.74 32
1629.83 29
1629.93 27
1630.02 25
1630.11 24
1630.20 25
1630.30 25
1630.39 26
1630.48 27
1630.57 26
1630.67 26
1630.76 27
1630.85 28
1630.94 31
1631.04 35
1631.13 38
1631.22 40
1631.31 40
1631.41 36
1631.50 30
1631.59 24
1631.69 18
1631.78 16
1631.87 19
1631.96 26
1632.06 38
1632.15 53
1632.24 70
1632.33 85
1632.43 98
1632.52 108
1632.61 115
1632.70 119
1632.80 121
1632.89 120
1632.98 118
1633.07 114
1633.17 109
1633.26 103
1633.35 96
1633.45 89
1633.54 82
1633.63 74
1633.72 66
1633.82 58
1633.91 51
1634.00 44
1634.09 39
1634.19 37
1634.28 37
1634.37 41
1634.46 47
1634.56 54
1634.65 62
1634.74 68
1634.84 73
1634.93 76
1635.02 76
1635.11 75
1635.21 72
1635.30 68
1635.39 64
1635.48 60
1635.58 57
1635.67 53
1635.76 50
1635.86 48
1635.95 46
1636.04 45
1636.13 44
1636.23 43
1636.32 42
1636.41 40
1636.50 37
1636.60 35
1636.69 32
1636.78 29
1636.88 27
1636.97 26
1637.06 27
1637.15 30
1637.25 34
1637.34 39
1637.43 44
1637.52 49
1637.62 53
1637.71 56
1637.80 58
1637.90 58
1637.99 57
1638.08 56
1638.17 54
1638.27 52
1638.36 49
1638.45 46
1638.55 43
1638.64 40
1638.73 38
1638.82 36
1638.92 36
1639.01 37
1639.10 40
1639.20 43
1639.29 46
1639.38 48
1639.47 51
1639.57 53
1639.66 54
1639.75 54
1639.84 54
1639.94 53
1640.03 50
1640.12 46
1640.22 40
1640.31 34
1640.40 27
1640.49 20
1640.59 13
1640.68 7
1640.77 1
1640.87 0
1640.96 0
1641.05 0
1641.14 0
1641.24 0
1641.33 0
1641.42 0
1641.52 0
1641.61 2
1641.70 6
1641.80 10
1641.89 14
1641.98 17
1642.07 20
1642.17 23
1642.26 26
1642.35 29
1642.45 33
1642.54 37
1642.63 43
1642.72 48
1642.82 54
1642.91 60
1643.00 66
1643.10 71
1643.19 76
1643.28 79
1643.37 82
1643.47 84
1643.56 84
1643.65 82
1643.75 79
1643.84 74
1643.93 69
1644.03 63
1644.12 57
1644.21 51
1644.30 46
1644.40 42
1644.49 40
1644.58 39
1644.68 39
1644.77 40
1644.86 42
1644.95 43
1645.05 44
1645.14 44
1645.23 43
1645.33 42
1645.42 42
1645.51 43
1645.61 46
1645.70 50
1645.79 54
1645.88 57
1645.98 60
1646.07 61
1646.16 61
1646.26 61
1646.35 61
1646.44 64
1646.54 67
1646.63 72
1646.72 77
1646.82 81
1646.91 83
1647.00 83
1647.09 81
1647.19 77
1647.28 73
1647.37 69
1647.47 64
1647.56 58
1647.65 52
1647.75 45
1647.84 37
1647.93 30
1648.02 23
1648.12 18
1648.21 14
1648.30 12
1648.40 11
1648.49 13
1648.58 15
1648.68 19
1648.77 24
1648.86 29
1648.96 33
1649.05 35
1649.14 35
1649.24 33
1649.33 30
1649.42 26
1649.51 23
1649.61 22
1649.70 22
1649.79 25
1649.89 30
1649.98 35
1650.07 39
1650.17 42
1650.26 45
1650.35 46
1650.45 47
1650.54 48
1650.63 50
1650.73 53
1650.82 56
1650.91 60
1651.00 62
1651.10 63
1651.19 63
1651.28 61
1651.38 57
1651.47 53
1651.56 50
1651.66 47
1651.75 46
1651.84 46
1651.94 47
1652.03 49
1652.12 52
1652.22 55
1652.31 58
1652.40 60
1652.50 61
1652.59 60
1652.68 58
1652.77 55
1652.87 51
1652.96 47
1653.05 43
1653.15 39
1653.24 35
1653.33 31
1653.43 28
1653.52 26
1653.61 24
1653.71 24
1653.80 26
1653.89 29
1653.99 33
1654.08 38
1654.17 43
1654.27 46
1654.36 48
1654.45 47
1654.55 43
1654.64 39
1654.73 33
1654.83 28
1654.92 23
1655.01 20
1655.11 19
1655.20 19
1655.29 20
1655.39 23
1655.48 26
1655.57 30
1655.67 33
1655.76 34
1655.85 33
1655.95 31
1656.04 27
1656.13 24
1656.23 20
1656.32 19
1656.41 19
1656.51 21
1656.60 24
1656.69 28
1656.79 32
1656.88 36
1656.97 40
1657.07 45
1657.16 50
1657.25 56
1657.35 63
1657.44 69
1657.53 74
1657.63 78
1657.72 79
1657.81 77
1657.91 73
1658.00 67
1658.09 60
1658.19 53
1658.28 47
1658.37 40
1658.47 35
1658.56 31
1658.65 27
1658.75 23
1658.84 21
1658.93 20
1659.03 22
1659.12 26
1659.21 32
1659.31 40
1659.40 48
1659.49 56
1659.59 63
1659.68 68
1659.77 70
1659.87 70
1659.96 70
1660.05 68
1660.15 68
1660.24 69
1660.33 71
1660.43 73
1660.52 76
1660.61 77
1660.71 78
1660.80 78
1660.89 77
1660.99 75
1661.08 73
1661.17 70
1661.27 67
1661.36 62
1661.45 57
1661.55 50
1661.64 42
1661.73 34
1661.83 26
1661.92 18
1662.02 13
1662.11 9
1662.20 7
1662.30 5
1662.39 5
1662.48 4
1662.58 4
1662.67 3
1662.76 2
1662.86 1
1662.95 0
1663.04 0
1663.14 0
1663.23 0
1663.32 0
1663.42 0
1663.51 0
1663.60 0
1663.70 5
1663.79 12
1663.88 18
1663.98 24
1664.07 28
1664.17 31
1664.26 31
1664.35 31
1664.45 31
1664.54 31
1664.63 31
1664.73 33
1664.82 35
1664.91 38
1665.01 40
1665.10 43
1665.19 45
1665.29 46
1665.38 46
1665.48 46
1665.57 45
1665.66 44
1665.76 43
1665.85 43
1665.94 44
1666.04 44
1666.13 45
1666.22 44
1666.32 42
1666.41 38
1666.50 33
1666.60 27
1666.69 21
1666.79 17
1666.88 16
1666.97 18
1667.07 22
1667.16 27
1667.25 33
1667.35 37
1667.44 40
1667.53 40
1667.63 38
1667.72 36
1667.81 34
1667.91 34
1668.00 37
1668.10 41
1668.19 46
1668.28 51
1668.38 55
1668.47 57
1668.56 56
1668.66 55
1668.75 52
1668.84 49
1668.94 46
1669.03 44
1669.13 42
1669.22 42
1669.31 42
1669.41 43
1669.50 46
1669.59 50
1669.69 55
1669.78 60
1669.88 65
1669.97 69
1670.06 71
1670.16 73
1670.25 74
1670.34 75
1670.44 76
1670.53 79
1670.62 82
1670.72 85
1670.81 87
1670.91 87
1671.00 85
1671.09 80
1671.19 73
1671.28 65
1671.37 57
1671.47 50
1671.56 44
1671.66 41
1671.75 39
1671.84 39
1671.94 40
1672.03 41
1672.12 41
1672.22 41
1672.31 40
1672.41 39
1672.50 37
1672.59 36
1672.69 34
1672.78 33
1672.87 32
1672.97 31
1673.06 30
1673.16 29
1673.25 28
1673.34 27
1673.44 27
1673.53 27
1673.62 29
1673.72 30
1673.81 32
1673.91 34
1674.00 35
1674.09 36
1674.19 36
1674.28 36
1674.38 35
1674.47 35
1674.56 34
1674.66 33
1674.75 33
1674.84 32
1674.94 32
1675.03 33
1675.13 34
1675.22 37
1675.31 41
1675.41 46
1675.50 51
1675.60 56
1675.69 60
1675.78 64
1675.88 66
1675.97 68
1676.06 71
1676.16 73
1676.25 75
1676.35 78
1676.44 81
1676.53 83
1676.63 84
1676.72 83
1676.82 82
1676.91 81
1677.00 80
1677.10 80
1677.19 82
1677.28 85
1677.38 88
1677.47 91
1677.57 91
1677.66 90
1677.75 86
1677.85 81
1677.94 76
1678.04 70
1678.13 65
1678.22 61
1678.32 57
1678.41 53
1678.51 48
1678.60 44
1678.69 39
1678.79 36
1678.88 34
1678.98 35
1679.07 37
1679.16 40
1679.26 44
1679.35 48
1679.45 50
1679.54 52
1679.63 53
1679.73 53
1679.82 55
1679.91 57
1680.01 61
1680.10 64
1680.20 68
1680.29 70
1680.38 71
1680.48 70
1680.57 69
1680.67 67
1680.76 65
1680.85 63
1680.95 62
1681.04 61
1681.14 59
1681.23 58
1681.32 55
1681.42 53
1681.51 51
1681.61 49
1681.70 49
1681.79 49
1681.89 50
1681.98 51
1682.08 51
1682.17 52
1682.26 53
1682.36 54
1682.45 55
1682.55 56
1682.64 56
1682.74 54
1682.83 52
1682.92 48
1683.02 42
1683.11 36
1683.21 29
1683.30 23
1683.39 17
1683.49 10
1683.58 4
1683.68 0
1683.77 0
1683.86 0
1683.96 0
1684.05 0
1684.15 0
1684.24 0
1684.33 2
1684.43 2
1684.52 2
1684.62 1
1684.71 2
1684.80 3
1684.90 6
1684.99 12
1685.09 18
1685.18 26
1685.28 34
1685.37 42
1685.46 49
1685.56 56
1685.65 61
1685.75 65
1685.84 67
1685.93 67
1686.03 64
1686.12 61
1686.22 57
1686.31 53
1686.40 51
1686.50 50
1686.59 51
1686.69 53
1686.78 57
1686.88 62
1686.97 68
1687.06 74
1687.16 80
1687.25 84
1687.35 86
1687.44 86
1687.53 84
1687.63 81
1687.72 78
1687.82 78
1687.91 80
1688.01 84
1688.10 90
1688.19 96
1688.29 101
1688.38 104
1688.48 105
1688.57 105
1688.67 105
1688.76 105
1688.85 106
1688.95 109
1689.04 113
1689.14 116
1689.23 118
1689.32 118
1689.42 115
1689.51 110
1689.61 104
1689.70 97
1689.80 90
1689.89 85
1689.98 81
1690.08 79
1690.17 78
1690.27 77
1690.36 76
1690.46 75
1690.55 73
1690.64 71
1690.74 67
1690.83 63
1690.93 59
1691.02 55
1691.12 50
1691.21 46
1691.30 43
1691.40 41
1691.49 40
1691.59 40
1691.68 40
1691.78 42
1691.87 44
1691.96 46
1692.06 49
1692.15 51
1692.25 52
1692.34 52
1692.44 52
1692.53 50
1692.62 48
1692.72 47
1692.81 47
1692.91 48
1693.00 52
1693.10 56
1693.19 60
1693.28 64
1693.38 66
1693.47 67
1693.57 65
1693.66 61
1693.76 57
1693.85 53
1693.95 51
1694.04 49
1694.13 49
1694.23 49
1694.32 49
1694.42 49
1694.51 47
1694.61 45
1694.70 42
1694.79 40
1694.89 38
1694.98 36
1695.08 36
1695.17 36
1695.27 35
1695.36 35
1695.46 35
1695.55 35
1695.64 34
1695.74 34
1695.83 34
1695.93 34
1696.02 34
1696.12 34
1696.21 33
1696.30 32
1696.40 31
1696.49 30
1696.59 29
1696.68 29
1696.78 29
1696.87 30
1696.97 30
1697.06 31
1697.15 31
1697.25 31
1697.34 32
1697.44 33
1697.53 36
1697.63 39
1697.72 44
1697.82 50
1697.91 57
1698.01 64
1698.10 70
1698.19 75
1698.29 78
1698.38 80
1698.48 80
1698.57 78
1698.67 75
1698.76 71
1698.86 66
1698.95 62
1699.04 58
1699.14 54
1699.23 50
1699.33 47
1699.42 44
1699.52 40
1699.61 38
1699.71 36
1699.80 35
1699.89 36
1699.99 40
1700.08 46
1700.18 55
1700.27 66
1700.37 78
1700.46 90
1700.56 99
1700.65 105
1700.75 109
1700.84 108
1700.93 106
1701.03 101
1701.12 96
1701.22 92
1701.31 89
1701.41 86
1701.50 85
1701.60 85
1701.69 86
1701.79 87
1701.88 88
1701.98 89
1702.07 90
1702.16 90
1702.26 88
1702.35 85
1702.45 81
1702.54 76
1702.64 71
1702.73 66
1702.83 61
1702.92 58
1703.02 55
1703.11 52
1703.20 50
1703.30 48
1703.39 45
1703.49 42
1703.58 39
1703.68 37
1703.77 35
1703.87 33
1703.96 30
1704.06 28
1704.15 25
1704.25 22
1704.34 19
1704.44 17
1704.53 17
1704.62 17
1704.72 19
1704.81 22
1704.91 25
1705.00 27
1705.10 28
1705.19 27
1705.29 25
1705.38 23
1705.48 20
1705.57 18
1705.67 17
1705.76 16
1705.86 15
1705.95 14
1706.04 13
1706.14 11
1706.23 9
1706.33 6
1706.42 3
1706.52 0
1706.61 0
1706.71 0
1706.80 0
1706.90 0
1706.99 0
1707.09 0
1707.18 0
1707.28 1
1707.37 7
1707.47 13
1707.56 18
1707.65 22
1707.75 24
1707.84 23
1707.94 22
1708.03 19
1708.13 16
1708.22 14
1708.32 13
1708.41 14
1708.51 17
1708.60 20
1708.70 24
1708.79 28
1708.89 32
1708.98 35
1709.08 37
1709.17 39
1709.27 40
1709.36 41
1709.46 43
1709.55 45
1709.65 48
1709.74 51
1709.83 55
1709.93 60
1710.02 64
1710.12 68
1710.21 70
1710.31 72
1710.40 72
1710.50 70
1710.59 66
1710.69 61
1710.78 56
1710.88 50
1710.97 46
1711.07 43
1711.16 43
1711.26 43
1711.35 44
1711.45 46
1711.54 46
1711.64 46
1711.73 44
1711.83 42
1711.92 40
1712.02 38
1712.11 37
1712.21 35
1712.30 34
1712.40 33
1712.49 32
1712.58 30
1712.68 29
1712.77 29
1712.87 28
1712.96 29
1713.06 30
1713.15 31
1713.25 32
1713.34 33
1713.44 33
1713.53 32
1713.63 29
1713.72 26
1713.82 20
1713.91 14
1714.01 7
1714.10 0
1714.20 0
1714.29 0
1714.39 0
1714.48 0
1714.58 0
1714.67 0
1714.77 0
1714.86 1
1714.96 11
1715.05 21
1715.15 32
1715.24 41
1715.34 48
1715.43 54
1715.53 58
1715.62 61
1715.72 62
1715.81 63
1715.91 63
1716.00 63
1716.10 63
1716.19 63
1716.29 64
1716.38 65
1716.48 66
1716.57 67
1716.67 69
1716.76 71
1716.86 72
1716.95 74
1717.05 76
1717.14 78
1717.24 78
1717.33 76
1717.43 72
1717.52 64
1717.62 55
1717.71 44
1717.81 34
1717.90 26
1718.00 20
1718.09 18
1718.19 18
1718.28 20
1718.38 23
1718.47 25
1718.57 28
1718.66 29
1718.76 31
1718.85 33
1718.95 36
1719.04 40
1719.14 47
1719.23 55
1719.33 63
1719.42 72
1719.52 81
1719.61 88
1719.71 93
1719.80 97
1719.90 99
1719.99 100
1720.09 100
1720.18 100
1720.28 100
1720.37 99
1720.47 97
1720.56 94
1720.66 89
1720.75 83
1720.85 75
1720.94 67
1721.04 58
1721.13 51
1721.23 44
1721.32 39
1721.42 37
1721.52 38
1721.61 41
1721.71 46
1721.80 51
1721.90 56
1721.99 59
1722.09 60
1722.18 58
1722.28 56
1722.37 53
1722.47 50
1722.56 50
1722.66 50
1722.75 50
1722.85 50
1722.94 49
1723.04 46
1723.13 41
1723.23 33
1723.32 25
1723.42 17
1723.51 9
1723.61 3
1723.70 0
1723.80 0
1723.89 0
1723.99 0
1724.08 0
1724.18 1
1724.27 5
1724.37 9
1724.47 14
1724.56 21
1724.66 29
1724.75 37
1724.85 44
1724.94 50
1725.04 54
1725.13 57
1725.23 58
1725.32 58
1725.42 58
1725.51 58
1725.61 58
1725.70 59
1725.80 59
1725.89 59
1725.99 58
1726.08 56
1726.18 54
1726.27 52
1726.37 49
1726.47 45
1726.56 41
1726.66 38
1726.75 34
1726.85 31
1726.94 30
1727.04 30
1727.13 33
1727.23 38
1727.32 44
1727.42 51
1727.51 58
1727.61 64
1727.70 68
1727.80 70
1727.89 71
1727.99 70
1728.08 68
1728.18 65
1728.28 61
1728.37 57
1728.47 52
1728.56 47
1728.66 41
1728.75 35
1728.85 29
1728.94 24
1729.04 19
1729.13 16
1729.23 13
1729.32 11
1729.42 9
1729.51 8
1729.61 8
1729.71 8
1729.80 9
1729.90 12
1729.99 15
1730.09 20
1730.18 25
1730.28 30
1730.37 36
1730.47 41
1730.56 45
1730.66 49
1730.75 53
1730.85 55
1730.95 55
1731.04 53
1731.14 49
1731.23 43
1731.33 35
1731.42 26
1731.52 17
1731.61 9
1731.71 3
1731.80 0
1731.90 0
1731.99 1
1732.09 5
1732.19 10
1732.28 17
1732.38 25
1732.47 33
1732.57 42
1732.66 51
1732.76 58
1732.85 65
1732.95 71
1733.04 74
1733.14 75
1733.24 75
1733.33 72
1733.43 68
1733.52 65
1733.62 62
1733.71 60
1733.81 59
1733.90 60
1734.00 61
1734.09 62
1734.19 63
1734.29 63
1734.38 63
1734.48 63
1734.57 63
1734.67 65
1734.76 68
1734.86 71
1734.95 74
1735.05 75
1735.14 75
1735.24 72
1735.34 66
1735.43 57
1735.53 47
1735.62 37
1735.72 26
1735.81 16
1735.91 8
1736.00 2
1736.10 0
1736.20 0
1736.29 0
1736.39 0
1736.48 0
1736.58 0
1736.67 0
1736.77 0
1736.86 0
1736.96 4
1737.06 8
1737.15 13
1737.25 18
1737.34 23
1737.44 27
1737.53 30
1737.63 32
1737.72 32
1737.82 32
1737.92 30
1738.01 28
1738.11 26
1738.20 24
1738.30 21
1738.39 19
1738.49 17
1738.58 16
1738.68 15
1738.78 14
1738.87 14
1738.97 14
1739.06 15
1739.16 14
1739.25 14
1739.35 13
1739.44 12
1739.54 11
1739.64 11
1739.73 11
1739.83 11
1739.92 13
1740.02 14
1740.11 15
1740.21 15
1740.31 14
1740.40 12
1740.50 8
1740.59 5
1740.69 2
1740.78 1
1740.88 2
1740.98 5
1741.07 9
1741.17 12
1741.26 15
1741.36 17
1741.45 17
1741.55 17
1741.64 16
1741.74 17
1741.84 19
1741.93 21
1742.03 24
1742.12 27
1742.22 28
1742.31 28
1742.41 27
1742.51 25
1742.60 22
1742.70 18
1742.79 14
1742.89 10
1742.98 6
1743.08 3
1743.18 1
1743.27 1
1743.37 3
1743.46 8
1743.56 15
1743.65 23
1743.75 32
1743.85 40
1743.94 46
1744.04 51
1744.13 54
1744.23 57
1744.32 61
1744.42 66
1744.52 71
1744.61 77
1744.71 82
1744.80 85
1744.90 86
1745.00 85
1745.09 82
1745.19 77
1745.28 71
1745.38 65
1745.47 60
1745.57 55
1745.67 52
1745.76 51
1745.86 53
1745.95 56
1746.05 61
1746.14 64
1746.24 66
1746.34 66
1746.43 63
1746.53 58
1746.62 53
1746.72 49
1746.82 47
1746.91 47
1747.01 48
1747.10 51
1747.20 53
1747.29 54
1747.39 54
1747.49 52
1747.58 49
1747.68 46
1747.77 42
1747.87 39
1747.97 36
1748.06 34
1748.16 32
1748.25 32
1748.35 31
1748.44 31
1748.54 31
1748.64 31
1748.73 32
1748.83 33
1748.92 35
1749.02 38
1749.12 42
1749.21 47
1749.31 51
1749.40 55
1749.50 57
1749.60 59
1749.69 60
1749.79 61
1749.88 61
1749.98 63
1750.07 64
1750.17 65
1750.27 67
1750.36 70
1750.46 73
1750.55 76
1750.65 80
1750.75 83
1750.84 86
1750.94 87
1751.03 86
1751.13 82
1751.23 75
1751.32 67
1751.42 58
1751.51 49
1751.61 42
1751.71 36
1751.80 32
1751.90 29
1751.99 27
1752.09 26
1752.19 25
1752.28 24
1752.38 23
1752.47 24
1752.57 25
1752.67 28
1752.76 31
1752.86 36
1752.95 41
1753.05 47
1753.15 53
1753.24 59
1753.34 64
1753.43 69
1753.53 72
1753.63 72
1753.72 69
1753.82 63
1753.91 55
1754.01 45
1754.11 34
1754.20 24
1754.30 17
1754.39 12
1754.49 11
1754.59 13
1754.68 16
1754.78 21
1754.87 25
1754.97 27
1755.07 27
1755.16 26
1755.26 24
1755.35 22
1755.45 20
1755.55 19
1755.64 19
1755.74 20
1755.83 20
1755.93 19
1756.03 18
1756.12 15
1756.22 13
1756.31 11
1756.41 9
1756.51 9
1756.60 9
1756.70 11
1756.79 12
1756.89 12
1756.99 10
1757.08 7
1757.18 3
1757.28 0
1757.37 0
1757.47 0
1757.56 0
1757.66 0
1757.76 0
1757.85 0
1757.95 2
1758.04 9
1758.14 16
1758.24 22
1758.33 26
1758.43 29
1758.53 30
1758.62 29
1758.72 27
1758.81 25
1758.91 22
1759.01 20
1759.10 19
1759.20 19
1759.29 21
1759.39 24
1759.49 28
1759.58 30
1759.68 32
1759.78 33
1759.87 33
1759.97 33
1760.06 34
1760.16 36
1760.26 40
1760.35 44
1760.45 47
1760.54 50
1760.64 51
1760.74 51
1760.83 50
1760.93 49
1761.03 47
1761.12 45
1761.22 44
1761.31 41
1761.41 38
1761.51 34
1761.60 29
1761.70 25
1761.80 21
1761.89 18
1761.99 15
1762.08 12
1762.18 9
1762.28 5
1762.37 0
1762.47 0
1762.57 0
1762.66 0
1762.76 0
1762.85 0
1762.95 0
1763.05 0
1763.14 1
1763.24 8
1763.34 16
1763.43 25
1763.53 32
1763.62 39
1763.72 45
1763.82 48
1763.91 51
1764.01 52
1764.11 52
1764.20 51
1764.30 51
1764.39 51
1764.49 50
1764.59 49
1764.68 47
1764.78 43
1764.88 38
1764.97 33
1765.07 28
1765.17 23
1765.26 19
1765.36 16
1765.45 15
1765.55 16
1765.65 19
1765.74 24
1765.84 31
1765.94 38
1766.03 45
1766.13 50
1766.22 52
1766.32 51
1766.42 47
1766.51 40
1766.61 31
1766.71 23
1766.80 16
1766.90 12
1767.00 12
1767.09 14
1767.19 18
1767.28 24
1767.38 30
1767.48 34
1767.57 38
1767.67 40
1767.77 40
1767.86 40
1767.96 40
1768.06 39
1768.15 38
1768.25 38
1768.35 36
1768.44 35
1768.54 32
1768.63 29
1768.73 26
1768.83 23
1768.92 21
1769.02 19
1769.12 19
1769.21 21
1769.31 24
1769.41 28
1769.50 34
1769.60 40
1769.70 46
1769.79 51
1769.89 56
1769.98 60
1770.08 64
1770.18 65
1770.27 66
1770.37 64
1770.47 60
1770.56 54
1770.66 47
1770.76 37
1770.85 28
1770.95 18
1771.05 10
1771.14 4
1771.24 0
1771.34 0
1771.43 0
1771.53 2
1771.62 5
1771.72 8
1771.82 11
1771.91 15
1772.01 18
1772.11 21
1772.20 25
1772.30 29
1772.40 32
1772.49 35
1772.59 36
1772.69 36
1772.78 35
1772.88 35
1772.98 35
1773.07 36
1773.17 39
1773.27 42
1773.36 45
1773.46 48
1773.56 48
1773.65 46
1773.75 43
1773.84 39
1773.94 34
1774.04 31
1774.13 29
1774.23 29
1774.33 31
1774.42 34
1774.52 37
1774.62 38
1774.71 38
1774.81 36
1774.91 33
1775.00 29
1775.10 25
1775.20 23
1775.29 23
1775.39 25
1775.49 29
1775.58 34
1775.68 39
1775.78 43
1775.87 48
1775.97 51
1776.07 54
1776.16 57
1776.26 59
1776.36 60
1776.45 61
1776.55 61
1776.65 61
1776.74 60
1776.84 58
1776.94 55
1777.03 52
1777.13 48
1777.23 43
1777.32 38
1777.42 33
1777.52 29
1777.61 26
1777.71 24
1777.81 24
1777.90 27
1778.00 30
1778.10 34
1778.19 36
1778.29 37
1778.39 35
1778.48 32
1778.58 28
1778.68 26
1778.77 26
1778.87 28
1778.97 34
1779.06 40
1779.16 48
1779.26 54
1779.35 60
1779.45 64
1779.55 68
1779.64 71
1779.74 73
1779.84 74
1779.93 74
1780.03 73
1780.13 69
1780.22 64
1780.32 57
1780.42 50
1780.51 42
1780.61 36
1780.71 32
1780.80 30
1780.90 31
1781.00 33
1781.09 37
1781.19 41
1781.29 44
1781.38 47
1781.48 48
1781.58 49
1781.68 49
1781.77 50
1781.87 51
1781.97 53
1782.06 56
1782.16 58
1782.26 59
1782.35 59
1782.45 56
1782.55 52
1782.64 47
1782.74 41
1782.84 35
1782.93 31
1783.03 28
1783.13 29
1783.22 31
1783.32 36
1783.42 42
1783.51 49
1783.61 54
1783.71 59
1783.80 61
1783.90 62
1784.00 61
1784.10 59
1784.19 57
1784.29 54
1784.39 52
1784.48 49
1784.58 47
1784.68 46
1784.77 46
1784.87 47
1784.97 50
1785.06 55
1785.16 61
1785.26 69
1785.35 78
1785.45 87
1785.55 94
1785.64 98
1785.74 100
1785.84 99
1785.94 95
1786.03 89
1786.13 81
1786.23 71
1786.32 62
1786.42 53
1786.52 45
1786.61 38
1786.71 32
1786.81 27
1786.90 24
1787.00 22
1787.10 21
1787.20 20
1787.29 21
1787.39 22
1787.49 24
1787.58 26
1787.68 29
1787.78 32
1787.87 36
1787.97 39
1788.07 41
1788.16 42
1788.26 41
1788.36 40
1788.46 38
1788.55 38
1788.65 39
1788.75 43
1788.84 49
1788.94 55
1789.04 61
1789.13 66
1789.23 69
1789.33 69
1789.43 67
1789.52 63
1789.62 58
1789.72 53
1789.81 48
1789.91 43
1790.01 39
1790.10 37
1790.20 36
1790.30 37
1790.40 40
1790.49 45
1790.59 50
1790.69 54
1790.78 59
1790.88 62
1790.98 65
1791.07 66
1791.17 67
1791.27 67
1791.37 67
1791.46 64
1791.56 61
1791.66 55
1791.75 49
1791.85 42
1791.95 36
1792.04 31
1792.14 28
1792.24 27
1792.34 27
1792.43 29
1792.53 30
1792.63 32
1792.72 34
1792.82 37
1792.92 40
1793.02 45
1793.11 50
1793.21 57
1793.31 63
1793.40 69
1793.50 73
1793.60 73
1793.70 71
1793.79 65
1793.89 56
1793.99 45
1794.08 34
1794.18 23
1794.28 14
1794.37 8
1794.47 4
1794.57 3
1794.67 4
1794.76 6
1794.86 9
1794.96 11
1795.05 12
1795.15 12
1795.25 11
1795.35 8
1795.44 5
1795.54 2
1795.64 0
1795.73 0
1795.83 0
1795.93 0
1796.03 2
1796.12 5
1796.22 9
1796.32 11
1796.41 12
1796.51 11
1796.61 8
1796.71 6
1796.80 3
1796.90 0
1797.00 0
1797.10 0
1797.19 0
1797.29 0
1797.39 0
1797.48 0
1797.58 0
1797.68 0
1797.78 0
1797.87 0
1797.97 2
1798.07 8
1798.16 18
1798.26 29
1798.36 41
1798.46 53
1798.55 64
1798.65 74
1798.75 80
1798.85 83
1798.94 84
1799.04 83
1799.14 81
1799.23 78
1799.33 76
1799.43 75
1799.53 74
1799.62 73
1799.72 71
1799.82 69
1799.91 66
1800.01 61
1800.11 56
1800.21 49
1800.30 43
1800.40 37
1800.50 30
1800.60 25
1800.69 21
1800.79 18
1800.89 18
1800.99 19
1801.08 23
1801.18 29
1801.28 36
1801.37 42
1801.47 46
1801.57 49
1801.67 48
1801.76 45
1801.86 40
1801.96 33
1802.06 27
1802.15 21
1802.25 16
1802.35 12
1802.44 10
1802.54 9
1802.64 10
1802.74 11
1802.83 13
1802.93 15
1803.03 18
1803.13 20
1803.22 23
1803.32 25
1803.42 28
1803.52 30
1803.61 34
1803.71 38
1803.81 43
1803.91 49
1804.00 56
1804.10 61
1804.20 66
1804.29 68
1804.39 67
1804.49 62
1804.59 56
1804.68 48
1804.78 40
1804.88 33
1804.98 29
1805.07 28
1805.17 31
1805.27 36
1805.37 42
1805.46 48
1805.56 53
1805.66 57
1805.76 61
1805.85 64
1805.95 67
1806.05 71
1806.15 75
1806.24 79
1806.34 82
1806.44 82
1806.54 79
1806.63 74
1806.73 66
1806.83 58
1806.93 51
1807.02 48
1807.12 47
1807.22 50
1807.31 57
1807.41 64
1807.51 72
1807.61 78
1807.70 82
1807.80 84
1807.90 83
1808.00 79
1808.09 74
1808.19 67
1808.29 60
1808.39 54
1808.48 48
1808.58 44
1808.68 42
1808.78 43
1808.87 45
1808.97 48
1809.07 52
1809.17 55
1809.26 58
1809.36 60
1809.46 61
1809.56 62
1809.65 63
1809.75 63
1809.85 64
1809.95 64
1810.04 64
1810.14 66
1810.24 68
1810.34 71
1810.44 75
1810.53 80
1810.63 84
1810.73 86
1810.83 88
1810.92 90
1811.02 91
1811.12 93
1811.22 96
1811.31 100
1811.41 107
1811.51 114
1811.61 121
1811.70 128
1811.80 134
1811.90 137
1812.00 137
1812.09 134
1812.19 128
1812.29 121
1812.39 113
1812.48 106
1812.58 99
1812.68 92
1812.78 87
1812.87 81
1812.97 76
1813.07 72
1813.17 68
1813.27 66
1813.36 64
1813.46 62
1813.56 61
1813.66 59
1813.75 56
1813.85 52
1813.95 46
1814.05 38
1814.14 29
1814.24 20
1814.34 12
1814.44 6
1814.53 2
1814.63 1
1814.73 3
1814.83 6
1814.93 10
1815.02 14
1815.12 16
1815.22 16
1815.32 14
1815.41 10
1815.51 6
1815.61 1
1815.71 0
1815.80 0
1815.90 0
1816.00 2
1816.10 7
1816.20 12
1816.29 17
1816.39 21
1816.49 24
1816.59 27
1816.68 28
1816.78 30
1816.88 32
1816.98 34
1817.07 37
1817.17 40
1817.27 44
1817.37 47
1817.47 51
1817.56 54
1817.66 56
1817.76 59
1817.86 61
1817.95 62
1818.05 63
1818.15 63
1818.25 62
1818.35 60
1818.44 57
1818.54 55
1818.64 52
1818.74 49
1818.83 46
1818.93 42
1819.03 37
1819.13 31
1819.23 25
1819.32 19
1819.42 13
1819.52 9
1819.62 6
1819.71 5
1819.81 6
1819.91 8
1820.01 11
1820.11 12
1820.20 13
1820.30 12
1820.40 10
1820.50 8
1820.59 7
1820.69 7
1820.79 9
1820.89 14
1820.99 20
1821.08 28
1821.18 35
1821.28 42
1821.38 47
1821.48 51
1821.57 53
1821.67 53
1821.77 52
1821.87 51
1821.96 50
1822.06 50
1822.16 52
1822.26 54
1822.36 58
1822.45 62
1822.55 67
1822.65 70
1822.75 73
1822.85 75
1822.94 76
1823.04 76
1823.14 75
1823.24 73
1823.33 73
1823.43 72
1823.53 72
1823.63 72
1823.73 71
1823.82 70
1823.92 67
1824.02 63
1824.12 57
1824.22 51
1824.31 45
1824.41 38
1824.51 33
1824.61 29
1824.71 27
1824.80 28
1824.90 31
1825.00 36
1825.10 43
1825.20 50
1825.29 56
1825.39 62
1825.49 66
1825.59 68
1825.69 70
1825.78 72
1825.88 75
1825.98 79
1826.08 82
1826.18 85
1826.27 87
1826.37 86
1826.47 83
1826.57 79
1826.67 74
1826.76 70
1826.86 67
1826.96 64
1827.06 61
1827.16 59
1827.25 55
1827.35 51
1827.45 47
1827.55 42
1827.65 38
1827.74 34
1827.84 31
1827.94 28
1828.04 26
1828.14 25
1828.23 23
1828.33 22
1828.43 22
1828.53 22
1828.63 22
1828.72 23
1828.82 24
1828.92 27
1829.02 31
1829.12 36
1829.21 41
1829.31 47
1829.41 53
1829.51 57
1829.61 60
1829.70 61
1829.80 61
1829.90 60
1830.00 58
1830.10 56
1830.19 53
1830.29 50
1830.39 47
1830.49 43
1830.59 40
1830.68 35
1830.78 30
1830.88 23
1830.98 15
1831.08 6
1831.18 0
1831.27 0
1831.37 0
1831.47 0
1831.57 0
1831.67 0
1831.76 0
1831.86 0
1831.96 7
1832.06 12
1832.16 15
1832.25 17
1832.35 18
1832.45 18
1832.55 19
1832.65 21
1832.75 23
1832.84 27
1832.94 30
1833.04 34
1833.14 37
1833.24 40
1833.33 42
1833.43 42
1833.53 41
1833.63 39
1833.73 34
1833.83 28
1833.92 22
1834.02 15
1834.12 10
1834.22 7
1834.32 6
1834.41 8
1834.51 12
1834.61 17
1834.71 22
1834.81 25
1834.91 27
1835.00 27
1835.10 26
1835.20 25
1835.30 24
1835.40 22
1835.49 21
1835.59 19
1835.69 16
1835.79 14
1835.89 12
1835.99 11
1836.08 11
1836.18 13
1836.28 16
1836.38 21
1836.48 25
1836.58 28
1836.67 30
1836.77 30
1836.87 30
1836.97 28
1837.07 27
1837.16 26
1837.26 26
1837.36 26
1837.46 26
1837.56 26
1837.66 27
1837.75 28
1837.85 30
1837.95 33
1838.05 37
1838.15 40
1838.25 43
1838.34 44
1838.44 42
1838.54 39
1838.64 33
1838.74 27
1838.84 21
1838.93 16
1839.03 14
1839.13 14
1839.23 16
1839.33 21
1839.43 27
1839.52 34
1839.62 41
1839.72 48
1839.82 54
1839.92 59
1840.02 64
1840.11 68
1840.21 70
1840.31 72
1840.41 71
1840.51 67
1840.61 62
1840.70 55
1840.80 47
1840.90 39
1841.00 31
1841.10 25
1841.20 22
1841.29 21
1841.39 23
1841.49 27
1841.59 33
1841.69 38
1841.79 42
1841.88 44
1841.98 43
1842.08 41
1842.18 37
1842.28 33
1842.38 29
1842.48 26
1842.57 24
1842.67 23
1842.77 21
1842.87 18
1842.97 15
1843.07 12
1843.16 10
1843.26 10
1843.36 13
1843.46 18
1843.56 24
1843.66 30
1843.75 35
1843.85 37
1843.95 37
1844.05 35
1844.15 33
1844.25 32
1844.35 32
1844.44 36
1844.54 42
1844.64 50
1844.74 59
1844.84 68
1844.94 75
1845.03 81
1845.13 84
1845.23 86
1845.33 86
1845.43 84
1845.53 82
1845.63 80
1845.72 78
1845.82 75
1845.92 73
1846.02 71
1846.12 68
1846.22 64
1846.32 60
1846.41 57
1846.51 54
1846.61 51
1846.71 50
1846.81 50
1846.91 51
1847.01 53
1847.10 54
1847.20 56
1847.30 58
1847.40 60
1847.50 60
1847.60 59
1847.69 57
1847.79 52
1847.89 45
1847.99 37
1848.09 29
1848.19 22
1848.29 18
1848.38 18
1848.48 21
1848.58 28
1848.68 37
1848.78 47
1848.88 58
1848.98 67
1849.07 75
1849.17 81
1849.27 86
1849.37 89
1849.47 92
1849.57 93
1849.67 94
1849.76 93
1849.86 91
1849.96 87
1850.06 82
1850.16 75
1850.26 66
1850.36 56
1850.46 45
1850.55 34
1850.65 25
1850.75 18
1850.85 13
1850.95 12
1851.05 13
1851.15 15
1851.24 17
1851.34 18
1851.44 18
1851.54 17
1851.64 16
1851.74 16
1851.84 17
1851.93 21
1852.03 25
1852.13 31
1852.23 38
1852.33 44
1852.43 50
1852.53 56
1852.63 61
1852.72 64
1852.82 66
1852.92 65
1853.02 63
1853.12 58
1853.22 51
1853.32 43
1853.42 35
1853.51 27
1853.61 19
1853.71 13
1853.81 8
1853.91 3
1854.01 1
1854.11 0
1854.20 0
1854.30 2
1854.40 6
1854.50 12
1854.60 19
1854.70 28
1854.80 37
1854.90 46
1854.99 55
1855.09 62
1855.19 66
1855.29 67
1855.39 64
1855.49 60
1855.59 54
1855.69 48
1855.78 44
1855.88 41
1855.98 42
1856.08 44
1856.18 47
1856.28 51
1856.38 53
1856.48 54
1856.58 53
1856.67 50
1856.77 46
1856.87 40
1856.97 33
1857.07 27
1857.17 21
1857.27 15
1857.37 10
1857.46 6
1857.56 3
1857.66 1
1857.76 0
1857.86 0
1857.96 0
1858.06 1
1858.16 4
1858.25 7
1858.35 11
1858.45 16
1858.55 21
1858.65 27
1858.75 32
1858.85 37
1858.95 41
1859.05 44
1859.14 46
1859.24 44
1859.34 40
1859.44 33
1859.54 23
1859.64 13
1859.74 3
1859.84 0
1859.94 0
1860.03 0
1860.13 0
1860.23 0
1860.33 0
1860.43 0
1860.53 0
1860.63 1
1860.73 3
1860.83 6
1860.92 11
1861.02 18
1861.12 26
1861.22 34
1861.32 41
1861.42 47
1861.52 50
1861.62 52
1861.72 52
1861.81 50
1861.91 48
1862.01 46
1862.11 43
1862.21 41
1862.31 39
1862.41 37
1862.51 36
1862.61 36
1862.71 37
1862.80 41
1862.90 46
1863.00 53
1863.10 59
1863.20 66
1863.30 72
1863.40 77
1863.50 80
1863.60 83
1863.69 85
1863.79 85
1863.89 85
1863.99 83
1864.09 80
1864.19 75
1864.29 69
1864.39 64
1864.49 59
1864.59 57
1864.68 57
1864.78 60
1864.88 65
1864.98 70
1865.08 73
1865.18 74
1865.28 71
1865.38 66
1865.48 59
1865.58 52
1865.67 46
1865.77 41
1865.87 39
1865.97 39
1866.07 40
1866.17 41
1866.27 42
1866.37 42
1866.47 42
1866.57 41
1866.67 39
1866.76 37
1866.86 35
1866.96 33
1867.06 31
1867.16 30
1867.26 31
1867.36 33
1867.46 36
1867.56 40
1867.66 43
1867.75 45
1867.85 45
1867.95 42
1868.05 37
1868.15 31
1868.25 24
1868.35 17
1868.45 11
1868.55 7
1868.65 4
1868.75 5
1868.85 8
1868.94 12
1869.04 18
1869.14 23
1869.24 27
1869.34 30
1869.44 33
1869.54 36
1869.64 40
1869.74 47
1869.84 56
1869.94 69
1870.03 82
1870.13 95
1870.23 106
1870.33 113
1870.43 115
1870.53 112
1870.63 105
1870.73 95
1870.83 84
1870.93 73
1871.03 63
1871.13 54
1871.22 49
1871.32 45
1871.42 43
1871.52 42
1871.62 43
1871.72 44
1871.82 46
1871.92 48
1872.02 52
1872.12 57
1872.22 63
1872.32 69
1872.41 74
1872.51 78
1872.61 81
1872.71 83
1872.81 84
1872.91 84
1873.01 83
1873.11 82
1873.21 79
1873.31 76
1873.41 71
1873.51 64
1873.61 57
1873.70 49
1873.80 42
1873.90 36
1874.00 31
1874.10 27
1874.20 24
1874.30 22
1874.40 21
1874.50 19
1874.60 17
1874.70 14
1874.80 11
1874.90 7
1875.00 2
1875.09 0
1875.19 0
1875.29 0
1875.39 0
1875.49 0
1875.59 0
1875.69 0
1875.79 0
1875.89 3
1875.99 6
1876.09 9
1876.19 12
1876.29 13
1876.39 13
1876.48 13
1876.58 12
1876.68 12
1876.78 11
1876.88 12
1876.98 13
1877.08 15
1877.18 17
1877.28 18
1877.38 19
1877.48 20
1877.58 19
1877.68 18
1877.78 17
1877.88 17
1877.97 18
1878.07 21
1878.17 25
1878.27 31
1878.37 38
1878.47 46
1878.57 53
1878.67 61
1878.77 69
1878.87 76
1878.97 83
1879.07 88
1879.17 93
1879.27 96
1879.37 97
1879.47 95
1879.56 91
1879.66 85
1879.76 77
1879.86 68
1879.96 61
1880.06 55
1880.16 52
1880.26 51
1880.36 53
1880.46 58
1880.56 64
1880.66 70
1880.76 77
1880.86 82
1880.96 87
1881.06 91
1881.16 94
1881.25 95
1881.35 93
1881.45 89
1881.55 83
1881.65 75
1881.75 65
1881.85 55
1881.95 46
1882.05 38
1882.15 31
1882.25 27
1882.35 23
1882.45 19
1882.55 16
1882.65 13
1882.75 11
1882.85 9
1882.95 7
1883.05 6
1883.14 4
1883.24 3
1883.34 2
1883.44 1
1883.54 1
1883.64 2
1883.74 3
1883.84 5
1883.94 7
1884.04 9
1884.14 10
1884.24 9
1884.34 7
1884.44 5
1884.54 3
1884.64 0
1884.74 0
1884.84 0
1884.94 0
1885.04 0
1885.14 0
1885.23 0
1885.33 0
1885.43 0
1885.53 2
1885.63 6
1885.73 11
1885.83 15
1885.93 19
1886.03 22
1886.13 25
1886.23 26
1886.33 27
1886.43 27
1886.53 27
1886.63 27
1886.73 27
1886.83 27
1886.93 28
1887.03 30
1887.13 33
1887.23 36
1887.33 40
1887.43 43
1887.53 48
1887.62 52
1887.72 56
1887.82 60
1887.92 63
1888.02 65
1888.12 65
1888.22 63
1888.32 59
1888.42 55
1888.52 49
1888.62 44
1888.72 39
1888.82 34
1888.92 30
1889.02 26
1889.12 22
1889.22 18
1889.32 16
1889.42 15
1889.52 18
1889.62 25
1889.72 34
1889.82 45
1889.92 56
1890.02 65
1890.12 72
1890.22 75
1890.32 75
1890.41 71
1890.51 65
1890.61 59
1890.71 51
1890.81 43
1890.91 34
1891.01 25
1891.11 16
1891.21 8
1891.31 1
1891.41 0
1891.51 0
1891.61 0
1891.71 0
1891.81 0
1891.91 3
1892.01 10
1892.11 19
1892.21 29
1892.31 40
1892.41 52
1892.51 63
1892.61 74
1892.71 82
1892.81 89
1892.91 93
1893.01 94
1893.11 93
1893.21 90
1893.31 86
1893.41 82
1893.51 78
1893.61 75
1893.71 73
1893.81 72
1893.91 71
1894.01 70
1894.10 68
1894.20 65
1894.30 61
1894.40 57
1894.50 53
1894.60 49
1894.70 45
1894.80 41
1894.90 38
1895.00 35
1895.10 32
1895.20 30
1895.30 28
1895.40 27
1895.50 28
1895.60 31
1895.70 36
1895.80 41
1895.90 46
1896.00 50
1896.10 51
1896.20 48
1896.30 43
1896.40 35
1896.50 25
1896.60 16
1896.70 8
1896.80 3
1896.90 1
1897.00 1
1897.10 5
1897.20 10
1897.30 17
1897.40 24
1897.50 30
1897.60 36
1897.70 41
1897.80 45
1897.90 48
1898.00 53
1898.10 59
1898.20 67
1898.30 76
1898.40 86
1898.50 94
1898.60 100
1898.70 103
1898.80 104
1898.90 103
1899.00 102
1899.10 101
1899.20 101
1899.30 102
1899.40 103
1899.50 104
1899.60 104
1899.70 103
1899.80 99
1899.90 94
1900.00 87
1900.10 80
1900.20 72
1900.30 66
1900.40 60
1900.50 57
1900.60 56
1900.70 58
1900.80 61
1900.90 65
1901.00 69
1901.10 71
1901.20 72
1901.30 71
1901.40 69
1901.50 66
1901.60 63
1901.70 61
1901.80 59
1901.90 59
1902.00 58
1902.10 58
1902.20 59
1902.30 59
1902.40 59
1902.50 58
1902.60 57
1902.70 56
1902.80 55
1902.90 54
1903.00 53
1903.10 53
1903.20 53
1903.30 53
1903.40 53
1903.50 52
1903.60 52
1903.70 50
1903.80 49
1903.90 48
1904.00 47
1904.10 46
1904.20 45
1904.30 43
1904.40 41
1904.50 39
1904.60 37
1904.70 37
1904.80 37
1904.90 39
1905.00 40
1905.10 41
1905.20 41
1905.30 39
1905.40 36
1905.50 33
1905.60 30
1905.70 27
1905.80 25
1905.90 24
1906.00 24
1906.10 24
1906.20 25
1906.30 25
1906.40 27
1906.50 29
1906.60 34
1906.70 40
1906.80 48
1906.90 57
1907.00 65
1907.10 71
1907.20 76
1907.30 77
1907.40 77
1907.50 75
1907.60 72
1907.70 69
1907.80 67
1907.90 66
1908.00 65
1908.10 66
1908.20 67
1908.30 69
1908.40 71
1908.50 74
1908.60 76
1908.70 79
1908.80 80
1908.90 81
1909.00 80
1909.10 78
1909.20 74
1909.30 70
1909.40 64
1909.50 59
1909.60 53
1909.70 47
1909.80 41
1909.90 34
1910.00 27
1910.10 20
1910.20 13
1910.30 8
1910.40 5
1910.50 3
1910.60 3
1910.71 3
1910.81 4
1910.91 4
1911.01 3
1911.11 1
1911.21 0
1911.31 0
1911.41 0
1911.51 0
1911.61 0
1911.71 0
1911.81 3
1911.91 9
1912.01 17
1912.11 25
1912.21 32
1912.31 37
1912.41 41
1912.51 42
1912.61 42
1912.71 40
1912.81 38
1912.91 36
1913.01 35
1913.11 35
1913.21 36
1913.31 38
1913.41 39
1913.51 38
1913.61 36
1913.71 32
1913.81 28
1913.91 23
1914.01 18
1914.11 16
1914.21 15
1914.31 15
1914.41 17
1914.52 20
1914.62 23
1914.72 26
1914.82 28
1914.92 29
1915.02 29
1915.12 29
1915.22 30
1915.32 30
1915.42 32
1915.52 34
1915.62 36
1915.72 39
1915.82 41
1915.92 43
1916.02 45
1916.12 46
1916.22 46
1916.32 46
1916.42 45
1916.52 44
1916.62 41
1916.72 39
1916.82 37
1916.92 35
1917.02 33
1917.12 32
1917.22 32
1917.33 32
1917.43 33
1917.53 34
1917.63 35
1917.73 35
1917.83 34
1917.93 32
1918.03 29
1918.13 26
1918.23 23
1918.33 20
1918.43 18
1918.53 17
1918.63 16
1918.73 16
1918.83 16
1918.93 15
1919.03 14
1919.13 12
1919.23 10
1919.33 7
1919.43 4
1919.53 1
1919.63 0
1919.74 0
1919.84 0
1919.94 0
1920.04 0
1920.14 0
1920.24 0
1920.34 0
1920.44 5
1920.54 13
1920.64 21
1920.74 28
1920.84 34
1920.94 39
1921.04 42
1921.14 44
1921.24 45
1921.34 45
1921.44 45
1921.54 43
1921.64 40
1921.75 37
1921.85 35
1921.95 34
1922.05 35
1922.15 38
1922.25 44
1922.35 50
1922.45 56
1922.55 59
1922.65 60
1922.75 57
1922.85 52
1922.95 45
1923.05 38
1923.15 31
1923.25 26
1923.35 22
1923.45 20
1923.55 20
1923.66 20
1923.76 21
1923.86 22
1923.96 25
1924.06 27
1924.16 31
1924.26 35
1924.36 39
1924.46 44
1924.56 48
1924.66 53
1924.76 57
1924.86 62
1924.96 66
1925.06 69
1925.16 71
1925.26 72
1925.37 72
1925.47 71
1925.57 68
1925.67 64
1925.77 60
1925.87 56
1925.97 51
1926.07 47
1926.17 44
1926.27 42
1926.37 41
1926.47 41
1926.57 42
1926.67 44
1926.77 47
1926.87 51
1926.98 56
1927.08 61
1927.18 67
1927.28 72
1927.38 78
1927.48 82
1927.58 85
1927.68 87
1927.78 86
1927.88 84
1927.98 82
1928.08 79
1928.18 79
1928.28 80
1928.38 83
1928.49 87
1928.59 92
1928.69 96
1928.79 97
1928.89 96
1928.99 92
1929.09 86
1929.19 79
1929.29 71
1929.39 64
1929.49 59
1929.59 57
1929.69 57
1929.79 59
1929.89 62
1930.00 65
1930.10 68
1930.20 70
1930.30 69
1930.40 67
1930.50 64
1930.60 60
1930.70 57
1930.80 54
1930.90 53
1931.00 53
1931.10 54
1931.20 56
1931.31 58
1931.41 61
1931.51 63
1931.61 66
1931.71 69
1931.81 72
1931.91 75
1932.01 78
1932.11 80
1932.21 83
1932.31 86
1932.41 88
1932.51 90
1932.62 91
1932.72 93
1932.82 94
1932.92 94
1933.02 93
1933.12 91
1933.22 87
1933.32 82
1933.42 76
1933.52 70
1933.62 64
1933.72 59
1933.82 56
1933.93 54
1934.03 54
1934.13 54
1934.23 55
1934.33 56
1934.43 56
1934.53 57
1934.63 58
1934.73 59
1934.83 59
1934.93 59
1935.04 59
1935.14 59
1935.24 59
1935.34 60
1935.44 61
1935.54 63
1935.64 65
1935.74 66
1935.84 68
1935.94 68
1936.04 67
1936.14 65
1936.25 62
1936.35 58
1936.45 53
1936.55 47
1936.65 41
1936.75 35
1936.85 31
1936.95 29
1937.05 29
1937.15 30
1937.25 32
1937.36 34
1937.46 33
1937.56 31
1937.66 27
1937.76 21
1937.86 16
1937.96 12
1938.06 10
1938.16 10
1938.26 12
1938.36 15
1938.47 18
1938.57 21
1938.67 23
1938.77 24
1938.87 25
1938.97 24
1939.07 24
1939.17 24
1939.27 24
1939.37 25
1939.48 28
1939.58 33
1939.68 39
1939.78 45
1939.88 53
1939.98 59
1940.08 65
1940.18 68
1940.28 69
1940.38 69
1940.49 68
1940.59 67
1940.69 66
1940.79 65
1940.89 63
1940.99 62
1941.09 59
1941.19 56
1941.29 52
1941.39 46
1941.50 40
1941.60 34
1941.70 27
1941.80 20
1941.90 13
1942.00 7
1942.10 1
1942.20 0
1942.30 0
1942.40 0
1942.51 0
1942.61 0
1942.71 0
1942.81 0
1942.91 0
1943.01 2
1943.11 8
1943.21 14
1943.31 20
1943.42 26
1943.52 32
1943.62 37
1943.72 43
1943.82 48
1943.92 52
1944.02 56
1944.12 58
1944.22 59
1944.32 58
1944.43 56
1944.53 54
1944.63 52
1944.73 53
1944.83 54
1944.93 57
1945.03 59
1945.13 62
1945.23 62
1945.34 60
1945.44 56
1945.54 50
1945.64 44
1945.74 38
1945.84 33
1945.94 29
1946.04 27
1946.15 27
1946.25 29
1946.35 33
1946.45 39
1946.55 47
1946.65 56
1946.75 65
1946.85 72
1946.95 78
1947.06 80
1947.16 78
1947.26 74
1947.36 69
1947.46 63
1947.56 58
1947.66 54
1947.76 52
1947.86 51
1947.97 50
1948.07 48
1948.17 46
1948.27 43
1948.37 39
1948.47 35
1948.57 32
1948.67 31
1948.78 32
1948.88 35
1948.98 40
1949.08 48
1949.18 56
1949.28 63
1949.38 70
1949.48 74
1949.59 77
1949.69 79
1949.79 79
1949.89 81
1949.99 83
1950.09 87
1950.19 92
1950.29 97
1950.40 102
1950.50 106
1950.60 109
1950.70 110
1950.80 109
1950.90 108
1951.00 106
1951.10 105
1951.21 103
1951.31 101
1951.41 100
1951.51 97
1951.61 94
1951.71 89
1951.81 84
1951.91 78
1952.02 72
1952.12 67
1952.22 64
1952.32 63
1952.42 65
1952.52 69
1952.62 75
1952.73 80
1952.83 85
1952.93 87
1953.03 87
1953.13 84
1953.23 78
1953.33 71
1953.43 64
1953.54 58
1953.64 53
1953.74 49
1953.84 46
1953.94 44
1954.04 42
1954.14 40
1954.25 39
1954.35 39
1954.45 40
1954.55 44
1954.65 50
1954.75 58
1954.85 66
1954.95 73
1955.06 79
1955.16 82
1955.26 82
1955.36 79
1955.46 74
1955.56 67
1955.66 60
1955.77 51
1955.87 43
1955.97 37
1956.07 31
1956.17 26
1956.27 23
1956.37 20
1956.48 19
1956.58 18
1956.68 17
1956.78 16
1956.88 15
1956.98 14
1957.08 14
1957.19 14
1957.29 14
1957.39 16
1957.49 19
1957.59 22
1957.69 27
1957.79 33
1957.90 38
1958.00 42
1958.10 44
1958.20 43
1958.30 40
1958.40 35
1958.50 28
1958.61 21
1958.71 15
1958.81 11
1958.91 9
1959.01 10
1959.11 12
1959.21 16
1959.32 19
1959.42 23
1959.52 26
1959.62 29
1959.72 32
1959.82 34
1959.93 37
1960.03 41
1960.13 44
1960.23 47
1960.33 49
1960.43 51
1960.53 50
1960.64 49
1960.74 47
1960.84 44
1960.94 40
1961.04 36
1961.14 33
1961.24 30
1961.35 27
1961.45 26
1961.55 25
1961.65 25
1961.75 27
1961.85 28
1961.96 29
1962.06 29
1962.16 28
1962.26 25
1962.36 21
1962.46 17
1962.57 14
1962.67 13
1962.77 14
1962.87 19
1962.97 25
1963.07 32
1963.17 39
1963.28 44
1963.38 48
1963.48 52
1963.58 54
1963.68 57
1963.78 59
1963.89 62
1963.99 65
1964.09 67
1964.19 69
1964.29 69
1964.39 69
1964.50 67
1964.60 64
1964.70 61
1964.80 56
1964.90 51
1965.00 46
1965.11 41
1965.21 36
1965.31 31
1965.41 28
1965.51 27
1965.61 27
1965.72 29
1965.82 34
1965.92 42
1966.02 51
1966.12 62
1966.22 73
1966.32 84
1966.43 92
1966.53 97
1966.63 98
1966.73 97
1966.83 94
1966.94 91
1967.04 88
1967.14 87
1967.24 87
1967.34 87
1967.44 88
1967.55 87
1967.65 86
1967.75 84
1967.85 82
1967.95 80
1968.05 79
1968.16 77
1968.26 75
1968.36 72
1968.46 69
1968.56 65
1968.66 62
1968.77 60
1968.87 59
1968.97 60
1969.07 62
1969.17 63
1969.27 63
1969.38 62
1969.48 59
1969.58 54
1969.68 48
1969.78 42
1969.88 36
1969.99 32
1970.09 29
1970.19 29
1970.29 30
1970.39 32
1970.50 34
1970.60 35
1970.70 36
1970.80 37
1970.90 37
1971.00 38
1971.11 40
1971.21 44
1971.31 48
1971.41 53
1971.51 57
1971.62 60
1971.72 62
1971.82 62
1971.92 61
1972.02 58
1972.12 53
1972.23 48
1972.33 41
1972.43 33
1972.53 25
1972.63 19
1972.74 15
1972.84 15
1972.94 19
1973.04 25
1973.14 33
1973.24 41
1973.35 47
1973.45 52
1973.55 53
1973.65 53
1973.75 51
1973.86 49
1973.96 48
1974.06 47
1974.16 48
1974.26 50
1974.36 52
1974.47 54
1974.57 57
1974.67 59
1974.77 61
1974.87 63
1974.98 64
1975.08 64
1975.18 65
1975.28 64
1975.38 63
1975.49 63
1975.59 62
1975.69 62
1975.79 61
1975.89 60
1976.00 58
1976.10 56
1976.20 55
1976.30 55
1976.40 57
1976.50 61
1976.61 66
1976.71 72
1976.81 77
1976.91 80
1977.01 81
1977.12 80
1977.22 77
1977.32 72
1977.42 68
1977.52 66
1977.63 65
1977.73 65
1977.83 68
1977.93 70
1978.03 73
1978.14 75
1978.24 76
1978.34 75
1978.44 73
1978.54 71
1978.65 68
1978.75 64
1978.85 61
1978.95 57
1979.05 53
1979.16 49
1979.26 44
1979.36 40
1979.46 37
1979.56 35
1979.67 34
1979.77 36
1979.87 38
1979.97 42
1980.07 46
1980.18 50
1980.28 54
1980.38 58
1980.48 62
1980.58 68
1980.69 74
1980.79 82
1980.89 89
1980.99 95
1981.09 98
1981.20 98
1981.30 95
1981.40 89
1981.50 82
1981.60 75
1981.71 69
1981.81 65
1981.91 63
1982.01 61
1982.12 60
1982.22 59
1982.32 57
1982.42 54
1982.52 52
1982.63 50
1982.73 48
1982.83 47
1982.93 46
1983.03 44
1983.14 41
1983.24 37
1983.34 31
1983.44 24
1983.54 16
1983.65 9
1983.75 4
1983.85 0
1983.95 0
1984.06 0
1984.16 0
1984.26 3
1984.36 6
1984.46 9
1984.57 13
1984.67 18
1984.77 23
1984.87 28
1984.97 34
1985.08 40
1985.18 46
1985.28 51
1985.38 57
1985.49 61
1985.59 65
1985.69 68
1985.79 69
1985.89 68
1986.00 66
1986.10 61
1986.20 56
1986.30 51
1986.40 48
1986.51 48
1986.61 50
1986.71 55
1986.81 62
1986.92 68
1987.02 73
1987.12 74
1987.22 71
1987.32 65
1987.43 55
1987.53 44
1987.63 33
1987.73 25
1987.84 19
1987.94 17
1988.04 18
1988.14 22
1988.24 28
1988.35 33
1988.45 39
1988.55 43
1988.65 45
1988.76 46
1988.86 47
1988.96 48
1989.06 50
1989.16 52
1989.27 54
1989.37 57
1989.47 58
1989.57 57
1989.68 56
1989.78 53
1989.88 50
1989.98 47
1990.09 44
1990.19 42
1990.29 40
1990.39 37
1990.49 34
1990.60 29
1990.70 23
1990.80 17
1990.90 11
1991.01 6
1991.11 2
1991.21 1
1991.31 3
1991.41 7
1991.52 12
1991.62 18
1991.72 23
1991.82 26
1991.93 27
1992.03 26
1992.13 25
1992.23 24
1992.34 24
1992.44 25
1992.54 28
1992.64 32
1992.75 36
1992.85 39
1992.95 41
1993.05 42
1993.15 43
1993.26 44
1993.36 47
1993.46 49
1993.56 52
1993.67 55
1993.77 56
1993.87 55
1993.97 52
1994.08 48
1994.18 41
1994.28 35
1994.38 28
1994.49 23
1994.59 18
1994.69 17
1994.79 17
1994.90 20
1995.00 24
1995.10 29
1995.20 34
1995.30 38
1995.41 40
1995.51 40
1995.61 39
1995.71 38
1995.82 36
1995.92 35
1996.02 35
1996.12 35
1996.23 34
1996.33 32
1996.43 27
1996.53 22
1996.64 16
1996.74 10
1996.84 4
1996.94 0
1997.05 0
1997.15 0
1997.25 0
1997.35 0
1997.46 0
1997.56 0
1997.66 0
1997.76 0
1997.87 2
1997.97 9
1998.07 17
1998.17 24
1998.28 29
1998.38 34
1998.48 39
1998.58 42
1998.69 46
1998.79 50
1998.89 54
1998.99 59
1999.10 64
1999.20 68
1999.30 73
1999.40 77
1999.51 80
1999.61 83
1999.71 85
1999.81 86
1999.92 87
2000.02 88
2000.12 89
2000.22 90
2000.33 90
2000.43 90
2000.53 87
2000.63 83
2000.74 78
2000.84 70
2000.94 62
2001.04 54
2001.15 47
2001.25 41
2001.35 37
2001.45 35
2001.56 36
2001.66 38
2001.76 40
2001.86 42
2001.97 44
2002.07 46
2002.17 47
2002.28 47
2002.38 47
2002.48 45
2002.58 41
2002.69 35
2002.79 26
2002.89 15
2002.99 2
2003.10 0
2003.20 0
2003.30 0
2003.40 0
2003.51 0
2003.61 0
2003.71 0
2003.81 2
2003.92 11
2004.02 19
2004.12 25
2004.22 30
2004.33 33
2004.43 35
2004.53 37
2004.64 39
2004.74 41
2004.84 43
2004.94 45
2005.05 46
2005.15 46
2005.25 46
2005.35 46
2005.46 46
2005.56 47
2005.66 48
2005.76 49
2005.87 49
2005.97 48
2006.07 46
2006.18 43
2006.28 39
2006.38 35
2006.48 32
2006.59 30
2006.69 30
2006.79 32
2006.89 35
2007.00 40
2007.10 45
2007.20 50
2007.31 54
2007.41 58
2007.51 60
2007.61 62
2007.72 63
2007.82 64
2007.92 65
2008.02 66
2008.13 67
2008.23 66
2008.33 65
2008.44 61
2008.54 57
2008.64 52
2008.74 47
2008.85 43
2008.95 41
2009.05 40
2009.15 41
2009.26 43
2009.36 46
2009.46 48
2009.57 50
2009.67 51
2009.77 51
2009.87 52
2009.98 53
2010.08 55
2010.18 58
2010.29 61
2010.39 66
2010.49 69
2010.59 72
2010.70 72
2010.80 70
2010.90 65
2011.01 58
2011.11 50
2011.21 40
2011.31 31
2011.42 23
2011.52 17
2011.62 12
2011.72 8
2011.83 7
2011.93 7
2012.03 8
2012.14 10
2012.24 13
2012.34 16
2012.44 19
2012.55 21
2012.65 23
2012.75 25
2012.86 27
2012.96 28
2013.06 30
2013.16 31
2013.27 33
2013.37 35
2013.47 36
2013.58 36
2013.68 35
2013.78 32
2013.89 28
2013.99 23
2014.09 18
2014.19 13
2014.30 11
2014.40 9
2014.50 9
2014.61 9
2014.71 9
2014.81 8
2014.91 6
2015.02 3
2015.12 0
2015.22 0
2015.33 0
2015.43 0
2015.53 0
2015.63 0
2015.74 0
2015.84 3
2015.94 6
2016.05 7
2016.15 7
2016.25 5
2016.36 3
2016.46 3
2016.56 6
2016.66 11
2016.77 18
2016.87 26
2016.97 32
2017.08 37
2017.18 38
2017.28 36
2017.38 32
2017.49 27
2017.59 23
2017.69 20
2017.80 19
2017.90 20
2018.00 22
2018.11 25
2018.21 28
2018.31 30
2018.41 31
2018.52 31
2018.62 31
2018.72 29
2018.83 28
2018.93 26
2019.03 24
2019.14 21
2019.24 17
2019.34 14
2019.45 11
2019.55 10
2019.65 10
2019.75 12
2019.86 15
2019.96 19
2020.06 22
2020.17 24
2020.27 24
2020.37 24
2020.48 22
2020.58 20
2020.68 18
2020.78 17
2020.89 16
2020.99 15
2021.09 15
2021.20 14
2021.30 13
2021.40 12
2021.51 12
2021.61 13
2021.71 15
2021.82 18
2021.92 23
2022.02 28
2022.12 32
2022.23 36
2022.33 38
2022.43 39
2022.54 36
2022.64 33
2022.74 28
2022.85 23
2022.95 19
2023.05 15
2023.16 14
2023.26 13
2023.36 13
2023.47 13
2023.57 13
2023.67 11
2023.77 9
2023.88 6
2023.98 4
2024.08 4
2024.19 6
2024.29 11
2024.39 19
2024.50 27
2024.60 36
2024.70 44
2024.81 49
2024.91 51
2025.01 50
2025.12 47
2025.22 42
2025.32 37
2025.43 32
2025.53 29
2025.63 27
2025.74 26
2025.84 27
2025.94 27
2026.04 29
2026.15 31
2026.25 33
2026.35 36
2026.46 39
2026.56 41
2026.66 42
2026.77 41
2026.87 38
2026.97 33
2027.08 27
2027.18 22
2027.28 18
2027.39 18
2027.49 20
2027.59 26
2027.70 34
2027.80 43
2027.90 53
2028.01 61
2028.11 69
2028.21 75
2028.32 81
2028.42 85
2028.52 89
2028.63 91
2028.73 92
2028.83 90
2028.94 86
2029.04 81
2029.14 75
2029.25 70
2029.35 66
2029.45 63
2029.55 63
2029.66 63
2029.76 64
2029.86 64
2029.97 63
2030.07 61
2030.17 57
2030.28 52
2030.38 45
2030.48 39
2030.59 32
2030.69 26
2030.79 20
2030.90 16
2031.00 14
2031.10 14
2031.21 16
2031.31 19
2031.41 24
2031.52 30
2031.62 35
2031.72 38
2031.83 40
2031.93 40
2032.03 38
2032.14 35
2032.24 31
2032.34 28
2032.45 27
2032.55 27
2032.65 29
2032.76 33
2032.86 36
2032.97 39
2033.07 42
2033.17 43
2033.28 42
2033.38 41
2033.48 40
2033.59 38
2033.69 36
2033.79 34
2033.90 34
2034.00 34
2034.10 36
2034.21 39
2034.31 44
2034.41 50
2034.52 56
2034.62 62
2034.72 66
2034.83 69
2034.93 70
2035.03 69
2035.14 67
2035.24 63
2035.34 59
2035.45 53
2035.55 47
2035.65 40
2035.76 31
2035.86 22
2035.96 13
2036.07 5
2036.17 0
2036.27 0
2036.38 0
2036.48 0
2036.58 0
2036.69 0
2036.79 5
2036.90 10
2037.00 14
2037.10 16
2037.21 18
2037.31 17
2037.41 17
2037.52 16
2037.62 16
2037.72 16
2037.83 18
2037.93 20
2038.03 23
2038.14 27
2038.24 29
2038.34 31
2038.45 32
2038.55 31
2038.65 29
2038.76 27
2038.86 24
2038.97 22
2039.07 22
2039.17 22
2039.28 25
2039.38 28
2039.48 33
2039.59 37
2039.69 42
2039.79 46
2039.90 50
2040.00 51
2040.10 51
2040.21 50
2040.31 49
2040.42 47
2040.52 46
2040.62 46
2040.73 47
2040.83 49
2040.93 51
2041.04 52
2041.14 54
2041.24 55
2041.35 55
2041.45 53
2041.55 51
2041.66 48
2041.76 45
2041.87 43
2041.97 41
2042.07 40
2042.18 40
2042.28 40
2042.38 39
2042.49 37
2042.59 34
2042.69 29
2042.80 24
2042.90 19
2043.01 16
2043.11 14
2043.21 14
2043.32 15
2043.42 18
2043.52 22
2043.63 26
2043.73 30
2043.83 34
2043.94 37
2044.04 40
2044.15 42
2044.25 43
2044.35 44
2044.46 44
2044.56 44
2044.66 45
2044.77 48
2044.87 53
2044.97 61
2045.08 69
2045.18 79
2045.29 87
2045.39 95
2045.49 99
2045.60 102
2045.70 101
2045.80 98
2045.91 94
2046.01 87
2046.12 80
2046.22 74
2046.32 68
2046.43 64
2046.53 62
2046.63 61
2046.74 60
2046.84 59
2046.95 59
2047.05 58
2047.15 57
2047.26 55
2047.36 54
2047.46 53
2047.57 52
2047.67 51
2047.77 49
2047.88 48
2047.98 46
2048.09 44
2048.19 43
2048.29 43
2048.40 44
2048.50 46
2048.61 49
2048.71 53
2048.81 58
2048.92 62
2049.02 66
2049.12 67
2049.23 67
2049.33 64
2049.44 60
2049.54 56
2049.64 51
2049.75 48
2049.85 44
2049.95 41
2050.06 38
2050.16 34
2050.27 29
2050.37 25
2050.47 21
2050.58 18
2050.68 18
2050.78 20
2050.89 25
2050.99 30
2051.10 36
2051.20 40
2051.30 44
2051.41 45
2051.51 46
2051.62 46
2051.72 45
2051.82 45
2051.93 44
2052.03 44
2052.13 43
2052.24 42
2052.34 41
2052.45 39
2052.55 37
2052.65 35
2052.76 33
2052.86 32
2052.97 32
2053.07 31
2053.17 30
2053.28 28
2053.38 25
2053.49 21
2053.59 18
2053.69 16
2053.80 16
2053.90 19
2054.00 24
2054.11 30
2054.21 35
2054.32 39
2054.42 40
2054.52 40
2054.63 37
2054.73 34
2054.84 32
2054.94 30
2055.04 30
2055.15 29
2055.25 29
2055.36 27
2055.46 25
2055.56 21
2055.67 17
2055.77 13
2055.88 10
2055.98 7
2056.08 7
2056.19 8
2056.29 11
2056.40 16
2056.50 22
2056.60 29
2056.71 38
2056.81 46
2056.92 55
2057.02 62
2057.12 68
2057.23 72
2057.33 75
2057.44 77
2057.54 79
2057.64 79
2057.75 79
2057.85 79
2057.96 77
2058.06 73
2058.16 67
2058.27 61
2058.37 53
2058.48 46
2058.58 38
2058.68 31
2058.79 24
2058.89 16
2059.00 9
2059.10 1
2059.20 0
2059.31 0
2059.41 0
2059.52 0
2059.62 0
2059.72 0
2059.83 0
2059.93 0
2060.04 6
2060.14 11
2060.24 16
2060.35 22
2060.45 28
2060.56 35
2060.66 41
2060.76 45
2060.87 47
2060.97 46
2061.08 43
2061.18 37
2061.29 30
2061.39 23
2061.49 16
2061.60 12
2061.70 9
2061.81 7
2061.91 8
2062.01 10
2062.12 13
2062.22 18
2062.33 25
2062.43 33
2062.53 41
2062.64 50
2062.74 58
2062.85 64
2062.95 67
2063.06 66
2063.16 62
2063.26 56
2063.37 48
2063.47 41
2063.58 35
2063.68 31
2063.78 30
2063.89 31
2063.99 35
2064.10 40
2064.20 47
2064.31 54
2064.41 61
2064.51 68
2064.62 73
2064.72 77
2064.83 78
2064.93 76
2065.03 72
2065.14 65
2065.24 58
2065.35 49
2065.45 42
2065.56 35
2065.66 30
2065.76 27
2065.87 26
2065.97 27
2066.08 30
2066.18 34
2066.28 39
2066.39 45
2066.49 53
2066.60 61
2066.70 71
2066.81 81
2066.91 91
2067.01 99
2067.12 105
2067.22 107
2067.33 106
2067.43 102
2067.54 96
2067.64 88
2067.74 81
2067.85 75
2067.95 71
2068.06 67
2068.16 65
2068.27 65
2068.37 66
2068.47 68
2068.58 72
2068.68 77
2068.79 82
2068.89 86
2069.00 87
2069.10 86
2069.20 82
2069.31 75
2069.41 68
2069.52 61
2069.62 56
2069.73 52
2069.83 51
2069.93 51
2070.04 53
2070.14 55
2070.25 57
2070.35 59
2070.46 60
2070.56 60
2070.66 60
2070.77 60
2070.87 58
2070.98 55
2071.08 52
2071.19 48
2071.29 45
2071.39 42
2071.50 39
2071.60 37
2071.71 37
2071.81 38
2071.92 39
2072.02 42
2072.13 45
2072.23 49
2072.33 53
2072.44 57
2072.54 59
2072.65 60
2072.75 60
2072.86 57
2072.96 52
2073.06 45
2073.17 38
2073.27 31
2073.38 26
2073.48 23
2073.59 23
2073.69 26
2073.80 32
2073.90 39
2074.00 47
2074.11 53
2074.21 57
2074.32 59
2074.42 59
2074.53 58
2074.63 55
2074.74 53
2074.84 52
2074.94 51
2075.05 50
2075.15 48
2075.26 45
2075.36 41
2075.47 38
2075.57 35
2075.68 35
2075.78 39
2075.88 46
2075.99 55
2076.09 65
2076.20 72
2076.30 76
2076.41 74
2076.51 68
2076.62 58
2076.72 47
2076.82 36
2076.93 28
2077.03 23
2077.14 21
2077.24 23
2077.35 26
2077.45 30
2077.56 34
2077.66 39
2077.77 44
2077.87 50
2077.97 58
2078.08 67
2078.18 77
2078.29 87
2078.39 96
2078.50 103
2078.60 107
2078.71 109
2078.81 108
2078.92 107
2079.02 104
2079.12 102
2079.23 100
2079.33 99
2079.44 97
2079.54 95
2079.65 93
2079.75 91
2079.86 89
2079.96 87
2080.07 86
2080.17 85
2080.27 84
2080.38 83
2080.48 81
2080.59 78
2080.69 75
2080.80 71
2080.90 66
2081.01 62
2081.11 58
2081.22 54
2081.32 50
2081.42 46
2081.53 41
2081.63 35
2081.74 29
2081.84 22
2081.95 15
2082.05 8
2082.16 2
2082.26 0
2082.37 0
2082.47 0
2082.58 0
2082.68 0
2082.78 0
2082.89 0
2082.99 0
2083.10 0
2083.20 6
2083.31 15
2083.41 25
2083.52 35
2083.62 43
2083.73 49
2083.83 52
2083.94 54
2084.04 55
2084.15 56
2084.25 56
2084.35 56
2084.46 56
2084.56 55
2084.67 53
2084.77 50
2084.88 45
2084.98 39
2085.09 32
2085.19 25
2085.30 18
2085.40 11
2085.51 7
2085.61 5
2085.72 6
2085.82 10
2085.93 17
2086.03 26
2086.13 35
2086.24 45
2086.34 53
2086.45 59
2086.55 62
2086.66 63
2086.76 60
2086.87 55
2086.97 50
2087.08 45
2087.18 42
2087.29 41
2087.39 43
2087.50 46
2087.60 52
2087.71 57
2087.81 62
2087.92 65
2088.02 65
2088.12 64
2088.23 62
2088.33 59
2088.44 56
2088.54 55
2088.65 55
2088.75 56
2088.86 58
2088.96 59
2089.07 59
2089.17 57
2089.28 52
2089.38 45
2089.49 37
2089.59 29
2089.70 21
2089.80 15
2089.91 11
2090.01 9
2090.12 9
2090.22 10
2090.33 11
2090.43 14
2090.54 17
2090.64 21
2090.74 27
2090.85 35
2090.95 45
2091.06 55
2091.16 65
2091.27 74
2091.37 81
2091.48 85
2091.58 87
2091.69 88
2091.79 87
2091.90 86
2092.00 84
2092.11 81
2092.21 78
2092.32 74
2092.42 68
2092.53 63
2092.63 57
2092.74 52
2092.84 49
2092.95 47
2093.05 46
2093.16 47
2093.26 48
2093.37 49
2093.47 50
2093.58 51
2093.68 50
2093.79 49
2093.89 48
2094.00 46
2094.10 43
2094.21 39
2094.31 35
2094.42 30
2094.52 24
2094.63 17
2094.73 11
2094.84 5
2094.94 0
2095.05 0
2095.15 0
2095.26 0
2095.36 0
2095.47 0
2095.57 0
2095.68 0
2095.78 0
2095.89 4
2095.99 12
2096.10 19
2096.20 27
2096.31 34
2096.41 40
2096.52 46
2096.62 50
2096.72 55
2096.83 60
2096.93 64
2097.04 69
2097.14 72
2097.25 74
2097.35 73
2097.46 70
2097.56 66
2097.67 60
2097.78 55
2097.88 50
2097.99 48
2098.09 46
2098.20 46
2098.30 45
2098.41 45
2098.51 45
2098.62 45
2098.72 46
2098.83 47
2098.93 49
2099.04 52
2099.14 54
2099.25 54
2099.35 53
2099.46 50
2099.56 47
2099.67 42
2099.77 37
2099.88 32
2099.98 28
2100.09 24
2100.19 21
2100.30 20
2100.40 21
2100.51 25
2100.61 30
2100.72 35
2100.82 38
2100.93 39
2101.03 38
2101.14 35
2101.24 30
2101.35 25
2101.45 21
2101.56 19
2101.66 17
2101.77 16
2101.87 15
2101.98 15
2102.08 15
2102.19 17
2102.29 21
2102.40 26
2102.50 32
2102.61 38
2102.71 43
2102.82 46
2102.92 47
2103.03 47
2103.13 45
2103.24 42
2103.34 39
2103.45 35
2103.55 31
2103.66 27
2103.77 23
2103.87 20
2103.98 19
2104.08 20
2104.19 23
2104.29 26
2104.40 29
2104.50 31
2104.61 30
2104.71 27
2104.82 22
2104.92 15
2105.03 9
2105.13 5
2105.24 2
2105.34 2
2105.45 5
2105.55 10
2105.66 17
2105.76 26
2105.87 36
2105.97 47
2106.08 59
2106.18 70
2106.29 78
2106.40 84
2106.50 86
2106.61 84
2106.71 79
2106.82 70
2106.92 59
2107.03 47
2107.13 35
2107.24 25
2107.34 16
2107.45 9
2107.55 6
2107.66 5
2107.76 7
2107.87 12
2107.97 20
2108.08 28
2108.18 37
2108.29 46
2108.39 52
2108.50 56
2108.61 57
2108.71 57
2108.82 55
2108.92 54
2109.03 54
2109.13 56
2109.24 60
2109.34 67
2109.45 75
2109.55 83
2109.66 89
2109.76 93
2109.87 93
2109.97 89
2110.08 83
2110.18 75
2110.29 66
2110.40 58
2110.50 51
2110.61 45
2110.71 39
2110.82 34
2110.92 30
2111.03 26
2111.13 22
2111.24 18
2111.34 15
2111.45 11
2111.55 7
2111.66 4
2111.77 1
2111.87 0
2111.98 0
2112.08 0
2112.19 0
2112.29 0
2112.40 0
2112.50 0
2112.61 0
2112.71 1
2112.82 5
2112.92 9
2113.03 15
2113.14 20
2113.24 25
2113.35 28
2113.45 29
2113.56 28
2113.66 26
2113.77 22
2113.87 18
2113.98 16
2114.08 15
2114.19 17
2114.29 21
2114.40 26
2114.51 32
2114.61 38
2114.72 44
2114.82 47
2114.93 48
2115.03 47
2115.14 44
2115.24 38
2115.35 33
2115.45 27
2115.56 23
2115.67 20
2115.77 20
2115.88 22
2115.98 25
2116.09 29
2116.19 34
2116.30 39
2116.40 44
2116.51 49
2116.61 54
2116.72 59
2116.83 63
2116.93 66
2117.04 68
2117.14 69
2117.25 68
2117.35 66
2117.46 64
2117.56 61
2117.67 59
2117.78 58
2117.88 58
2117.99 58
2118.09 59
2118.20 61
2118.30 63
2118.41 66
2118.51 70
2118.62 74
2118.72 79
2118.83 82
2118.94 83
2119.04 81
2119.15 77
2119.25 69
2119.36 61
2119.46 53
2119.57 46
2119.67 42
2119.78 40
2119.89 41
2119.99 43
2120.10 44
2120.20 45
2120.31 43
2120.41 40
2120.52 36
2120.63 31
2120.73 28
2120.84 27
2120.94 29
2121.05 34
2121.15 40
2121.26 47
2121.36 54
2121.47 59
2121.58 62
2121.68 63
2121.79 62
2121.89 59
2122.00 55
2122.10 50
2122.21 44
2122.31 37
2122.42 31
2122.53 27
2122.63 24
2122.74 23
2122.84 23
2122.95 25
2123.05 27
2123.16 28
2123.27 28
2123.37 26
2123.48 23
2123.58 19
2123.69 14
2123.79 9
2123.90 5
2124.01 1
2124.11 0
2124.22 0
2124.32 0
2124.43 0
2124.53 2
2124.64 3
2124.74 4
2124.85 4
2124.96 4
2125.06 3
2125.17 1
2125.27 0
2125.38 0
2125.48 0
2125.59 0
2125.70 0
2125.80 0
2125.91 6
2126.01 13
2126.12 22
2126.22 29
2126.33 36
2126.44 41
2126.54 43
2126.65 44
2126.75 42
2126.86 39
2126.96 35
2127.07 29
2127.18 22
2127.28 14
2127.39 7
2127.49 2
2127.60 0
2127.71 0
2127.81 0
2127.92 0
2128.02 0
2128.13 2
2128.23 3
2128.34 5
2128.45 7
2128.55 10
2128.66 14
2128.76 17
2128.87 19
2128.97 20
2129.08 19
2129.19 17
2129.29 15
2129.40 13
2129.50 13
2129.61 15
2129.72 19
2129.82 25
2129.93 32
2130.03 40
2130.14 48
2130.24 56
2130.35 62
2130.46 67
2130.56 69
2130.67 69
2130.77 67
2130.88 64
2130.98 59
2131.09 55
2131.20 50
2131.30 47
2131.41 45
2131.51 43
2131.62 42
2131.73 42
2131.83 42
2131.94 43
2132.04 44
2132.15 45
2132.26 47
2132.36 49
2132.47 51
2132.57 53
2132.68 53
2132.78 52
2132.89 50
2133.00 47
2133.10 43
2133.21 38
2133.31 35
2133.42 32
2133.53 31
2133.63 32
2133.74 35
2133.84 39
2133.95 45
2134.06 51
2134.16 58
2134.27 65
2134.37 71
2134.48 76
2134.59 80
2134.69 82
2134.80 83
2134.90 82
2135.01 80
2135.11 77
2135.22 73
2135.33 70
2135.43 67
2135.54 66
2135.64 65
2135.75 67
2135.86 69
2135.96 73
2136.07 78
2136.17 82
2136.28 85
2136.39 88
2136.49 89
2136.60 89
2136.70 88
2136.81 86
2136.92 84
2137.02 81
2137.13 76
2137.23 70
2137.34 62
2137.45 52
2137.55 42
2137.66 32
2137.76 23
2137.87 17
2137.98 13
2138.08 12
2138.19 13
2138.29 15
2138.40 18
2138.51 21
2138.61 22
2138.72 21
2138.82 19
2138.93 15
2139.04 10
2139.14 5
2139.25 0
2139.35 0
2139.46 0
2139.57 0
2139.67 0
2139.78 0
2139.89 0
2139.99 0
2140.10 1
2140.20 6
2140.31 10
2140.42 14
2140.52 15
2140.63 15
2140.73 13
2140.84 11
2140.95 8
2141.05 5
2141.16 3
2141.26 3
2141.37 3
2141.48 5
2141.58 7
2141.69 10
2141.79 13
2141.90 16
2142.01 19
2142.11 21
2142.22 24
2142.33 27
2142.43 33
2142.54 40
2142.64 50
2142.75 62
2142.86 74
2142.96 86
2143.07 96
2143.17 103
2143.28 106
2143.39 107
2143.49 104
2143.60 100
2143.71 95
2143.81 91
2143.92 89
2144.02 87
2144.13 87
2144.24 88
2144.34 88
2144.45 87
2144.55 84
2144.66 79
2144.77 73
2144.87 65
2144.98 57
2145.09 50
2145.19 44
2145.30 38
2145.40 34
2145.51 32
2145.62 30
2145.72 29
2145.83 28
2145.93 28
2146.04 28
2146.15 28
2146.25 29
2146.36 32
2146.47 36
2146.57 41
2146.68 49
2146.78 57
2146.89 65
2147.00 72
2147.10 77
2147.21 79
2147.32 79
2147.42 77
2147.53 76
2147.63 74
2147.74 74
2147.85 74
2147.95 75
2148.06 75
2148.17 74
2148.27 73
2148.38 70
2148.48 68
2148.59 65
2148.70 64
2148.80 64
2148.91 65
2149.02 67
2149.12 70
2149.23 74
2149.34 76
2149.44 78
2149.55 77
2149.65 75
2149.76 71
2149.87 67
2149.97 63
2150.08 60
2150.19 59
2150.29 58
2150.40 57
2150.50 54
2150.61 50
2150.72 45
2150.82 40
2150.93 35
2151.04 32
2151.14 30
2151.25 31
2151.36 32
2151.46 33
2151.57 33
2151.67 32
2151.78 29
2151.89 25
2151.99 19
2152.10 14
2152.21 10
2152.31 7
2152.42 7
2152.53 11
2152.63 18
2152.74 28
2152.84 41
2152.95 54
2153.06 65
2153.16 74
2153.27 79
2153.38 81
2153.48 81
2153.59 79
2153.70 76
2153.80 73
2153.91 68
2154.01 63
2154.12 58
2154.23 52
2154.33 45
2154.44 39
2154.55 33
2154.65 28
2154.76 26
2154.87 25
2154.97 27
2155.08 29
2155.19 32
2155.29 34
2155.40 35
2155.50 33
2155.61 29
2155.72 25
2155.82 21
2155.93 19
2156.04 20
2156.14 23
2156.25 29
2156.36 35
2156.46 41
2156.57 46
2156.68 49
2156.78 51
2156.89 51
2157.00 50
2157.10 49
2157.21 48
2157.31 48
2157.42 49
2157.53 52
2157.63 56
2157.74 62
2157.85 70
2157.95 79
2158.06 88
2158.17 95
2158.27 99
2158.38 101
2158.49 99
2158.59 94
2158.70 88
2158.81 81
2158.91 73
2159.02 66
2159.13 58
2159.23 50
2159.34 41
2159.45 31
2159.55 20
2159.66 11
2159.76 2
2159.87 0
2159.98 0
2160.08 0
2160.19 5
2160.30 15
2160.40 27
2160.51 38
2160.62 48
2160.72 54
2160.83 57
2160.94 57
2161.04 54
2161.15 49
2161.26 44
2161.36 39
2161.47 34
2161.58 31
2161.68 29
2161.79 28
2161.90 28
2162.00 29
2162.11 29
2162.22 27
2162.32 25
2162.43 23
2162.54 21
2162.64 21
2162.75 24
2162.86 30
2162.96 39
2163.07 49
2163.18 59
2163.28 67
2163.39 71
2163.50 71
2163.60 67
2163.71 60
2163.82 52
2163.92 44
2164.03 37
2164.14 33
2164.24 29
2164.35 27
2164.46 26
2164.56 25
2164.67 25
2164.78 26
2164.88 28
2164.99 32
2165.10 37
2165.20 43
2165.31 48
2165.42 51
2165.52 51
2165.63 49
2165.74 45
2165.84 40
2165.95 34
2166.06 29
2166.16 26
2166.27 25
2166.38 24
2166.48 25
2166.59 26
2166.70 27
2166.80 29
2166.91 32
2167.02 36
2167.12 42
2167.23 51
2167.34 62
2167.44 74
2167.55 85
2167.66 95
2167.76 103
2167.87 108
2167.98 109
2168.08 107
2168.19 103
2168.30 98
2168.40 93
2168.51 89
2168.62 87
2168.72 87
2168.83 89
2168.94 92
2169.05 95
2169.15 97
2169.26 96
2169.37 94
2169.47 89
2169.58 84
2169.69 77
2169.79 72
2169.90 67
2170.01 65
2170.11 64
2170.22 65
2170.33 67
2170.43 69
2170.54 70
2170.65 71
2170.75 70
2170.86 68
2170.97 67
2171.07 68
2171.18 70
2171.29 74
2171.40 79
2171.50 85
2171.61 90
2171.72 94
2171.82 96
2171.93 96
2172.04 94
2172.14 92
2172.25 89
2172.36 85
2172.46 79
2172.57 73
2172.68 66
2172.78 58
2172.89 50
2173.00 42
2173.11 35
2173.21 29
2173.32 23
2173.43 18
2173.53 13
2173.64 9
2173.75 5
2173.85 3
2173.96 1
2174.07 2
2174.17 4
2174.28 8
2174.39 14
2174.49 21
2174.60 30
2174.71 39
2174.82 48
2174.92 55
2175.03 60
2175.14 63
2175.24 62
2175.35 60
2175.46 55
2175.56 50
2175.67 44
2175.78 38
2175.88 33
2175.99 28
2176.10 24
2176.21 20
2176.31 17
2176.42 14
2176.53 11
2176.63 8
2176.74 5
2176.85 3
2176.95 1
2177.06 0
2177.17 0
2177.28 0
2177.38 0
2177.49 1
2177.60 1
2177.70 1
2177.81 0
2177.92 0
2178.02 0
2178.13 0
2178.24 0
2178.35 2
2178.45 5
2178.56 10
2178.67 15
2178.77 19
2178.88 22
2178.99 24
2179.09 26
2179.20 27
2179.31 29
2179.42 31
2179.52 33
2179.63 35
2179.74 36
2179.84 37
2179.95 37
2180.06 36
2180.17 36
2180.27 37
2180.38 38
2180.49 42
2180.59 48
2180.70 56
2180.81 65
2180.91 75
2181.02 85
2181.13 93
2181.24 99
2181.34 101
2181.45 100
2181.56 97
2181.66 91
2181.77 84
2181.88 77
2181.99 70
2182.09 65
2182.20 61
2182.31 59
2182.41 58
2182.52 57
2182.63 57
2182.74 56
2182.84 55
2182.95 53
2183.06 51
2183.16 49
2183.27 47
2183.38 46
2183.49 46
2183.59 46
2183.70 47
2183.81 48
2183.91 49
2184.02 48
2184.13 45
2184.24 41
2184.34 36
2184.45 30
2184.56 25
2184.66 20
2184.77 16
2184.88 13
2184.99 11
2185.09 10
2185.20 9
2185.31 7
2185.41 6
2185.52 4
2185.63 2
2185.74 1
2185.84 0
2185.95 1
2186.06 3
2186.16 6
2186.27 11
2186.38 16
2186.49 21
2186.59 27
2186.70 32
2186.81 37
2186.91 41
2187.02 44
2187.13 47
2187.24 49
2187.34 51
2187.45 53
2187.56 54
2187.67 55
2187.77 55
2187.88 54
2187.99 51
2188.09 46
2188.20 41
2188.31 34
2188.42 27
2188.52 20
2188.63 13
2188.74 8
2188.85 4
2188.95 1
2189.06 0
2189.17 1
2189.27 5
2189.38 11
2189.49 17
2189.60 24
2189.70 30
2189.81 34
2189.92 34
2190.03 32
2190.13 28
2190.24 24
2190.35 19
2190.45 15
2190.56 12
2190.67 11
2190.78 11
2190.88 11
2190.99 13
2191.10 16
2191.21 20
2191.31 26
2191.42 33
2191.53 42
2191.64 51
2191.74 59
2191.85 66
2191.96 71
2192.06 75
2192.17 76
2192.28 75
2192.39 72
2192.49 67
2192.60 62
2192.71 55
2192.82 48
2192.92 42
2193.03 36
2193.14 31
2193.25 27
2193.35 24
2193.46 21
2193.57 20
2193.68 21
2193.78 23
2193.89 27
2194.00 31
2194.10 36
2194.21 39
2194.32 41
2194.43 42
2194.53 41
2194.64 39
2194.75 37
2194.86 35
2194.96 33
2195.07 31
2195.18 30
2195.29 28
2195.39 26
2195.50 24
2195.61 22
2195.72 20
2195.82 18
2195.93 17
2196.04 17
2196.15 19
2196.25 21
2196.36 24
2196.47 27
2196.58 30
2196.68 33
2196.79 35
2196.90 36
2197.01 37
2197.11 36
2197.22 35
2197.33 34
2197.44 32
2197.54 30
2197.65 28
2197.76 25
2197.87 20
2197.97 14
2198.08 7
2198.19 0
2198.30 0
2198.40 0
2198.51 0
2198.62 0
2198.73 0
2198.83 0
2198.94 0
2199.05 4
2199.16 9
2199.26 14
2199.37 17
2199.48 20
2199.59 23
2199.69 25
2199.80 27
2199.91 29
2200.02 30
2200.12 30
2200.23 30
2200.34 30
2200.45 29
2200.55 29
2200.66 29
2200.77 29
2200.88 29
2200.98 29
2201.09 30
2201.20 31
2201.31 31
2201.41 31
2201.52 30
2201.63 28
2201.74 25
2201.84 22
2201.95 19
2202.06 18
2202.17 20
2202.27 23
2202.38 29
2202.49 36
2202.60 45
2202.71 53
2202.81 61
2202.92 68
2203.03 74
2203.14 78
2203.24 81
2203.35 82
2203.46 82
2203.57 80
2203.67 76
2203.78 70
2203.89 63
2204.00 56
2204.10 48
2204.21 42
2204.32 38
2204.43 37
2204.54 37
2204.64 39
2204.75 42
2204.86 44
2204.97 46
2205.07 48
2205.18 50
2205.29 51
2205.40 51
2205.50 51
2205.61 49
2205.72 45
2205.83 40
2205.93 33
2206.04 26
2206.15 19
2206.26 13
2206.37 8
2206.47 4
2206.58 2
2206.69 0
2206.80 0
2206.90 0
2207.01 2
2207.12 4
2207.23 8
2207.34 12
2207.44 15
2207.55 17
2207.66 19
2207.77 20
2207.87 20
2207.98 21
2208.09 21
2208.20 21
2208.30 22
2208.41 23
2208.52 25
2208.63 29
2208.74 35
2208.84 43
2208.95 52
2209.06 62
2209.17 70
2209.27 75
2209.38 77
2209.49 76
2209.60 71
2209.71 64
2209.81 57
2209.92 49
2210.03 41
2210.14 35
2210.24 28
2210.35 23
2210.46 19
2210.57 16
2210.68 16
2210.78 18
2210.89 21
2211.00 25
2211.11 29
2211.21 31
2211.32 32
2211.43 30
2211.54 27
2211.65 22
2211.75 16
2211.86 10
2211.97 5
2212.08 1
2212.19 0
2212.29 0
2212.40 0
2212.51 0
2212.62 6
2212.72 14
2212.83 24
2212.94 35
2213.05 46
2213.16 56
2213.26 65
2213.37 72
2213.48 77
2213.59 79
2213.70 78
2213.80 76
2213.91 72
2214.02 67
2214.13 62
2214.23 59
2214.34 56
2214.45 54
2214.56 54
2214.67 52
2214.77 51
2214.88 47
2214.99 43
2215.10 39
2215.21 35
2215.31 33
2215.42 34
2215.53 37
2215.64 42
2215.75 48
2215.85 54
2215.96 57
2216.07 58
2216.18 56
2216.29 51
2216.39 44
2216.50 36
2216.61 29
2216.72 22
2216.82 16
2216.93 13
2217.04 11
2217.15 11
2217.26 14
2217.36 19
2217.47 27
2217.58 36
2217.69 47
2217.80 58
2217.90 69
2218.01 77
2218.12 83
2218.23 87
2218.34 87
2218.44 86
2218.55 83
2218.66 78
2218.77 72
2218.88 64
2218.98 56
2219.09 47
2219.20 40
2219.31 33
2219.42 28
2219.52 25
2219.63 24
2219.74 23
2219.85 23
2219.96 23
2220.06 22
2220.17 22
2220.28 22
2220.39 22
2220.50 22
2220.60 22
2220.71 21
2220.82 19
2220.93 16
2221.04 14
2221.15 12
2221.25 12
2221.36 14
2221.47 19
2221.58 26
2221.69 34
2221.79 41
2221.90 48
2222.01 52
2222.12 54
2222.23 54
2222.33 51
2222.44 48
2222.55 45
2222.66 42
2222.77 41
2222.87 41
2222.98 41
2223.09 43
2223.20 45
2223.31 47
2223.42 48
2223.52 49
2223.63 49
2223.74 47
2223.85 45
2223.96 42
2224.06 39
2224.17 37
2224.28 36
2224.39 38
2224.50 41
2224.60 45
2224.71 50
2224.82 55
2224.93 60
2225.04 62
2225.15 62
2225.25 60
2225.36 57
2225.47 53
2225.58 48
2225.69 42
2225.79 36
2225.90 30
2226.01 23
2226.12 16
2226.23 9
2226.34 2
2226.44 0
2226.55 0
2226.66 0
2226.77 0
2226.88 0
2226.98 0
2227.09 0
2227.20 0
2227.31 3
2227.42 7
2227.53 12
2227.63 15
2227.74 18
2227.85 19
2227.96 20
2228.07 19
2228.17 17
2228.28 14
2228.39 10
2228.50 7
2228.61 4
2228.72 3
2228.82 3
2228.93 5
2229.04 9
2229.15 14
2229.26 20
2229.37 26
2229.47 30
2229.58 33
2229.69 34
2229.80 34
2229.91 33
2230.02 32
2230.12 32
2230.23 33
2230.34 37
2230.45 42
2230.56 47
2230.66 52
2230.77 56
2230.88 57
2230.99 56
2231.10 53
2231.21 49
2231.31 44
2231.42 41
2231.53 38
2231.64 36
2231.75 35
2231.86 33
2231.96 32
2232.07 29
2232.18 27
2232.29 24
2232.40 21
2232.51 18
2232.61 15
2232.72 11
2232.83 7
2232.94 3
2233.05 0
2233.16 0
2233.26 0
2233.37 0
2233.48 0
2233.59 2
2233.70 8
2233.81 13
2233.91 18
2234.02 21
2234.13 23
2234.24 24
2234.35 24
2234.46 25
2234.56 25
2234.67 26
2234.78 26
2234.89 26
2235.00 25
2235.11 23
2235.22 18
2235.32 13
2235.43 6
2235.54 0
2235.65 0
2235.76 0
2235.87 0
2235.97 0
2236.08 0
2236.19 0
2236.30 4
2236.41 10
2236.52 16
2236.62 21
2236.73 25
2236.84 29
2236.95 33
2237.06 36
2237.17 39
2237.28 41
2237.38 43
2237.49 45
2237.60 46
2237.71 47
2237.82 46
2237.93 46
2238.03 44
2238.14 41
2238.25 38
2238.36 35
2238.47 32
2238.58 29
2238.69 26
2238.79 24
2238.90 23
2239.01 23
2239.12 25
2239.23 27
2239.34 31
2239.44 37
2239.55 42
2239.66 49
2239.77 54
2239.88 60
2239.99 64
2240.10 67
2240.20 68
2240.31 68
2240.42 66
2240.53 62
2240.64 58
2240.75 53
2240.86 48
2240.96 43
2241.07 39
2241.18 36
2241.29 35
2241.40 36
2241.51 38
2241.62 41
2241.72 44
2241.83 46
2241.94 48
2242.05 47
2242.16 45
2242.27 41
2242.38 37
2242.48 34
2242.59 33
2242.70 35
2242.81 40
2242.92 49
2243.03 60
2243.14 70
2243.24 79
2243.35 85
2243.46 87
2243.57 85
2243.68 81
2243.79 76
2243.90 72
2244.00 69
2244.11 68
2244.22 70
2244.33 72
2244.44 73
2244.55 73
2244.66 70
2244.76 64
2244.87 57
2244.98 49
2245.09 43
2245.20 38
2245.31 36
2245.42 37
2245.53 39
2245.63 41
2245.74 43
2245.85 45
2245.96 46
2246.07 46
2246.18 46
2246.29 45
2246.39 45
2246.50 44
2246.61 41
2246.72 38
2246.83 36
2246.94 34
2247.05 34
2247.16 36
2247.26 40
2247.37 45
2247.48 50
2247.59 53
2247.70 54
2247.81 52
2247.92 49
2248.03 43
2248.13 36
2248.24 30
2248.35 24
2248.46 19
2248.57 14
2248.68 11
2248.79 9
2248.89 8
2249.00 7
2249.11 7
2249.22 8
2249.33 9
2249.44 11
2249.55 14
2249.66 17
2249.76 21
2249.87 25
2249.98 29
2250.09 34
2250.20 40
2250.31 46
2250.42 52
2250.53 59
2250.63 66
2250.74 72
2250.85 75
2250.96 76
2251.07 75
2251.18 71
2251.29 67
2251.40 65
2251.51 64
2251.61 67
2251.72 72
2251.83 78
2251.94 84
2252.05 88
2252.16 89
2252.27 86
2252.38 81
2252.48 74
2252.59 67
2252.70 61
2252.81 57
2252.92 56
2253.03 58
2253.14 61
2253.25 66
2253.36 70
2253.46 72
2253.57 71
2253.68 66
2253.79 59
2253.90 51
2254.01 43
2254.12 37
2254.23 32
2254.33 29
2254.44 27
2254.55 26
2254.66 24
2254.77 21
2254.88 17
2254.99 14
2255.10 11
2255.21 9
2255.31 8
2255.42 8
2255.53 9
2255.64 10
2255.75 10
2255.86 10
2255.97 11
2256.08 12
2256.19 14
2256.29 17
2256.40 21
2256.51 25
2256.62 28
2256.73 30
2256.84 29
2256.95 26
2257.06 20
2257.17 13
2257.28 6
2257.38 0
2257.49 0
2257.60 0
2257.71 0
2257.82 3
2257.93 11
2258.04 18
2258.15 26
2258.26 32
2258.36 35
2258.47 36
2258.58 35
2258.69 32
2258.80 28
2258.91 23
2259.02 18
2259.13 12
2259.24 7
2259.35 1
2259.45 0
2259.56 0
2259.67 0
2259.78 0
2259.89 0
2260.00 0
2260.11 0
2260.22 0
2260.33 2
2260.44 9
2260.54 18
2260.65 28
2260.76 39
2260.87 50
2260.98 60
2261.09 69
2261.20 75
2261.31 78
2261.42 77
2261.53 75
2261.63 70
2261.74 66
2261.85 62
2261.96 60
2262.07 58
2262.18 57
2262.29 57
2262.40 56
2262.51 54
2262.62 52
2262.73 51
2262.83 49
2262.94 48
2263.05 47
2263.16 46
2263.27 44
2263.38 41
2263.49 39
2263.60 38
2263.71 39
2263.82 43
2263.93 49
2264.03 56
2264.14 65
2264.25 73
2264.36 79
2264.47 84
2264.58 87
2264.69 89
2264.80 89
2264.91 87
2265.02 86
2265.13 83
2265.23 80
2265.34 77
2265.45 76
2265.56 75
2265.67 76
2265.78 77
2265.89 78
2266.00 79
2266.11 78
2266.22 75
2266.33 71
2266.44 66
2266.54 60
2266.65 55
2266.76 51
2266.87 47
2266.98 43
2267.09 40
2267.20 37
2267.31 33
2267.42 29
2267.53 25
2267.64 20
2267.75 14
2267.85 9
2267.96 5
2268.07 1
2268.18 0
2268.29 0
2268.40 0
2268.51 0
2268.62 3
2268.73 5
2268.84 7
2268.95 9
2269.06 10
2269.16 12
2269.27 14
2269.38 16
2269.49 18
2269.60 20
2269.71 22
2269.82 24
2269.93 25
2270.04 25
2270.15 25
2270.26 26
2270.37 28
2270.48 32
2270.59 38
2270.69 45
2270.80 54
2270.91 62
2271.02 70
2271.13 76
2271.24 80
2271.35 81
2271.46 80
2271.57 78
2271.68 75
2271.79 73
2271.90 70
2272.01 68
2272.11 65
2272.22 62
2272.33 56
2272.44 50
2272.55 41
2272.66 32
2272.77 23
2272.88 15
2272.99 9
2273.10 5
2273.21 6
2273.32 9
2273.43 15
2273.54 22
2273.65 30
2273.75 37
2273.86 43
2273.97 46
2274.08 48
2274.19 47
2274.30 46
2274.41 45
2274.52 45
2274.63 47
2274.74 49
2274.85 53
2274.96 57
2275.07 60
2275.18 62
2275.29 62
2275.39 59
2275.50 56
2275.61 51
2275.72 46
2275.83 42
2275.94 38
2276.05 36
2276.16 34
2276.27 33
2276.38 31
2276.49 28
2276.60 24
2276.71 19
2276.82 13
2276.93 8
2277.04 3
2277.15 0
2277.25 0
2277.36 0
2277.47 0
2277.58 0
2277.69 0
2277.80 0
2277.91 0
2278.02 0
2278.13 3
2278.24 6
2278.35 9
2278.46 12
2278.57 14
2278.68 16
2278.79 19
2278.90 22
2279.01 26
2279.12 29
2279.22 33
2279.33 36
2279.44 38
2279.55 39
2279.66 39
2279.77 37
2279.88 35
2279.99 32
2280.10 31
2280.21 30
2280.32 32
2280.43 36
2280.54 43
2280.65 50
2280.76 56
2280.87 61
2280.98 63
2281.09 63
2281.20 61
2281.30 57
2281.41 53
2281.52 50
2281.63 50
2281.74 51
2281.85 54
2281.96 57
2282.07 61
2282.18 65
2282.29 69
2282.40 72
2282.51 76
2282.62 80
2282.73 85
2282.84 89
2282.95 92
2283.06 93
2283.17 92
2283.28 89
2283.39 84
2283.50 78
2283.61 71
2283.71 65
2283.82 60
2283.93 57
2284.04 55
2284.15 56
2284.26 59
2284.37 63
2284.48 68
2284.59 74
2284.70 80
2284.81 86
2284.92 91
2285.03 95
2285.14 97
2285.25 99
2285.36 99
2285.47 99
2285.58 98
2285.69 97
2285.80 95
2285.91 92
2286.02 88
2286.13 85
2286.24 83
2286.35 82
2286.46 83
2286.56 88
2286.67 94
2286.78 100
2286.89 105
2287.00 109
2287.11 110
2287.22 108
2287.33 104
2287.44 100
2287.55 94
2287.66 90
2287.77 86
2287.88 82
2287.99 79
2288.10 75
2288.21 71
2288.32 66
2288.43 61
2288.54 55
2288.65 50
2288.76 46
2288.87 43
2288.98 41
2289.09 39
2289.20 38
2289.31 37
2289.42 37
2289.53 37
2289.64 37
2289.75 39
2289.86 42
2289.96 46
2290.07 50
2290.18 55
2290.29 58
2290.40 61
2290.51 64
2290.62 65
2290.73 66
2290.84 67
2290.95 66
2291.06 64
2291.17 61
2291.28 56
2291.39 50
2291.50 43
2291.61 37
2291.72 32
2291.83 28
2291.94 25
2292.05 23
2292.16 21
2292.27 20
2292.38 18
2292.49 17
2292.60 15
2292.71 13
2292.82 10
2292.93 7
2293.04 4
2293.15 0
2293.26 0
2293.37 0
2293.48 0
2293.59 0
2293.70 0
2293.81 0
2293.92 0
2294.03 1
2294.14 4
2294.25 8
2294.36 10
2294.47 14
2294.58 17
2294.69 21
2294.80 27
2294.91 33
2295.01 40
2295.12 48
2295.23 56
2295.34 63
2295.45 69
2295.56 73
2295.67 75
2295.78 75
2295.89 74
2296.00 72
2296.11 70
2296.22 68
2296.33 66
2296.44 64
2296.55 63
2296.66 62
2296.77 61
2296.88 60
2296.99 58
2297.10 57
2297.21 54
2297.32 51
2297.43 47
2297.54 43
2297.65 39
2297.76 35
2297.87 33
2297.98 32
2298.09 33
2298.20 34
2298.31 37
2298.42 38
2298.53 39
2298.64 39
2298.75 37
2298.86 35
2298.97 31
2299.08 28
2299.19 24
2299.30 21
2299.41 19
2299.52 18
2299.63 18
2299.74 20
2299.85 23
2299.96 28
2300.07 32
2300.18 37
2300.29 40
2300.40 42
2300.51 42
2300.62 39
2300.73 35
2300.84 29
2300.95 23
2301.06 16
2301.17 10
2301.28 6
2301.39 3
2301.50 1
2301.61 2
2301.72 4
2301.83 7
2301.94 10
2302.05 12
2302.16 14
2302.27 14
2302.38 13
2302.49 13
2302.60 14
2302.71 17
2302.82 24
2302.93 33
2303.04 43
2303.15 53
2303.26 61
2303.37 67
2303.48 69
2303.59 69
2303.70 68
2303.81 67
2303.92 66
2304.03 67
2304.14 68
2304.25 68
2304.36 67
2304.47 64
2304.58 59
2304.69 51
2304.80 44
2304.91 36
2305.02 28
2305.13 22
2305.24 17
2305.35 14
2305.46 12
2305.57 13
2305.68 15
2305.79 20
2305.90 25
2306.01 30
2306.12 35
2306.23 38
2306.34 39
2306.45 39
2306.56 38
2306.67 37
2306.78 36
2306.89 34
2307.00 34
2307.11 33
2307.22 32
2307.33 31
2307.44 30
2307.55 29
2307.66 29
2307.77 29
2307.88 30
2307.99 31
2308.10 30
2308.22 29
2308.33 26
2308.44 22
2308.55 17
2308.66 13
2308.77 9
2308.88 7
2308.99 6
2309.10 5
2309.21 5
2309.32 6
2309.43 7
2309.54 10
2309.65 14
2309.76 19
2309.87 24
2309.98 28
2310.09 32
2310.20 33
2310.31 33
2310.42 33
2310.53 32
2310.64 34
2310.75 37
2310.86 42
2310.97 50
2311.08 58
2311.19 65
2311.30 70
2311.41 73
2311.52 71
2311.63 66
2311.74 59
2311.85 52
2311.96 45
2312.07 40
2312.18 37
2312.29 37
2312.40 38
2312.51 39
2312.62 41
2312.73 41
2312.84 41
2312.95 39
2313.06 37
2313.17 35
2313.29 33
2313.40 30
2313.51 27
2313.62 24
2313.73 21
2313.84 20
2313.95 20
2314.06 23
2314.17 28
2314.28 37
2314.39 48
2314.50 60
2314.61 73
2314.72 85
2314.83 94
2314.94 99
2315.05 101
2315.16 98
2315.27 92
2315.38 85
2315.49 77
2315.60 70
2315.71 67
2315.82 66
2315.93 68
2316.04 72
2316.15 78
2316.26 83
2316.37 86
2316.48 86
2316.59 84
2316.71 79
2316.82 71
2316.93 63
2317.04 55
2317.15 48
2317.26 42
2317.37 38
2317.48 34
2317.59 32
2317.70 29
2317.81 27
2317.92 25
2318.03 24
2318.14 24
2318.25 25
2318.36 28
2318.47 32
2318.58 37
2318.69 41
2318.80 45
2318.91 48
2319.02 48
2319.13 48
2319.24 47
2319.35 46
2319.47 47
2319.58 50
2319.69 54
2319.80 61
2319.91 68
2320.02 74
2320.13 77
2320.24 77
2320.35 74
2320.46 67
2320.57 59
2320.68 49
2320.79 40
2320.90 33
2321.01 27
2321.12 22
2321.23 19
2321.34 17
2321.45 16
2321.56 14
2321.67 13
2321.78 13
2321.90 14
2322.01 16
2322.12 19
2322.23 22
2322.34 25
2322.45 28
2322.56 29
2322.67 30
2322.78 30
2322.89 29
2323.00 26
2323.11 23
2323.22 19
2323.33 14
2323.44 10
2323.55 7
2323.66 7
2323.77 8
2323.88 11
2323.99 16
2324.11 21
2324.22 26
2324.33 30
2324.44 32
2324.55 34
2324.66 34
2324.77 33
2324.88 33
2324.99 32
2325.10 30
2325.21 28
2325.32 26
2325.43 23
2325.54 21
2325.65 19
2325.76 18
2325.87 19
2325.98 21
2326.10 23
2326.21 26
2326.32 29
2326.43 31
2326.54 34
2326.65 37
2326.76 40
2326.87 44
2326.98 48
2327.09 52
2327.20 55
2327.31 55
2327.42 54
2327.53 52
2327.64 48
2327.75 45
2327.87 44
2327.98 44
2328.09 47
2328.20 50
2328.31 55
2328.42 60
2328.53 64
2328.64 67
2328.75 68
2328.86 69
2328.97 69
2329.08 67
2329.19 65
2329.30 61
2329.41 56
2329.52 50
2329.64 43
2329.75 36
2329.86 29
2329.97 22
2330.08 16
2330.19 13
2330.30 12
2330.41 14
2330.52 19
2330.63 26
2330.74 36
2330.85 46
2330.96 56
2331.07 65
2331.19 73
2331.30 80
2331.41 86
2331.52 89
2331.63 91
2331.74 91
2331.85 89
2331.96 88
2332.07 86
2332.18 85
2332.29 85
2332.40 85
2332.51 85
2332.62 85
2332.74 83
2332.85 80
2332.96 76
2333.07 71
2333.18 67
2333.29 63
2333.40 60
2333.51 58
2333.62 56
2333.73 55
2333.84 54
2333.95 53
2334.06 53
2334.18 53
2334.29 54
2334.40 56
2334.51 58
2334.62 61
2334.73 65
2334.84 68
2334.95 71
2335.06 74
2335.17 75
2335.28 75
2335.39 73
2335.50 70
2335.62 66
2335.73 61
2335.84 55
2335.95 50
2336.06 45
2336.17 41
2336.28 37
2336.39 35
2336.50 34
2336.61 35
2336.72 36
2336.83 37
2336.95 38
2337.06 38
2337.17 38
2337.28 38
2337.39 39
2337.50 42
2337.61 47
2337.72 54
2337.83 62
2337.94 71
2338.05 79
2338.17 86
2338.28 91
2338.39 96
2338.50 99
2338.61 102
2338.72 103
2338.83 103
2338.94 100
2339.05 95
2339.16 87
2339.27 76
2339.38 63
2339.50 51
2339.61 39
2339.72 29
2339.83 22
2339.94 18
2340.05 18
2340.16 21
2340.27 27
2340.38 34
2340.49 42
2340.60 50
2340.72 57
2340.83 63
2340.94 66
2341.05 67
2341.16 66
2341.27 63
2341.38 60
2341.49 56
2341.60 52
2341.71 48
2341.83 44
2341.94 40
2342.05 37
2342.16 34
2342.27 32
2342.38 32
2342.49 34
2342.60 37
2342.71 40
2342.82 44
2342.93 47
2343.05 48
2343.16 47
2343.27 44
2343.38 39
2343.49 32
2343.60 25
2343.71 19
2343.82 13
2343.93 10
2344.04 9
2344.16 12
2344.27 17
2344.38 25
2344.49 33
2344.60 42
2344.71 49
2344.82 53
2344.93 54
2345.04 52
2345.16 47
2345.27 41
2345.38 35
2345.49 30
2345.60 26
2345.71 23
2345.82 21
2345.93 21
2346.04 22
2346.15 24
2346.27 27
2346.38 31
2346.49 34
2346.60 36
2346.71 36
2346.82 34
2346.93 31
2347.04 27
2347.15 22
2347.27 19
2347.38 18
2347.49 18
2347.60 20
2347.71 22
2347.82 24
2347.93 26
2348.04 28
2348.15 30
2348.27 33
2348.38 37
2348.49 43
2348.60 50
2348.71 57
2348.82 64
2348.93 69
2349.04 73
2349.15 74
2349.27 73
2349.38 71
2349.49 67
2349.60 62
2349.71 58
2349.82 53
2349.93 49
2350.04 46
2350.15 45
2350.27 44
2350.38 45
2350.49 47
2350.60 50
2350.71 53
2350.82 56
2350.93 58
2351.04 59
2351.16 58
2351.27 56
2351.38 53
2351.49 50
2351.60 47
2351.71 46
2351.82 45
2351.93 45
2352.04 45
2352.16 46
2352.27 47
2352.38 48
2352.49 51
2352.60 54
2352.71 59
2352.82 65
2352.93 72
2353.05 79
2353.16 85
2353.27 90
2353.38 93
2353.49 94
2353.60 93
2353.71 92
2353.82 90
2353.94 89
2354.05 89
2354.16 90
2354.27 92
2354.38 96
2354.49 99
2354.60 102
2354.71 104
2354.83 105
2354.94 103
2355.05 100
2355.16 95
2355.27 91
2355.38 87
2355.49 83
2355.60 81
2355.72 79
2355.83 77
2355.94 74
2356.05 70
2356.16 65
2356.27 59
2356.38 54
2356.49 50
2356.61 48
2356.72 48
2356.83 49
2356.94 52
2357.05 56
2357.16 59
2357.27 61
2357.39 62
2357.50 62
2357.61 60
2357.72 57
2357.83 52
2357.94 45
2358.05 38
2358.16 31
2358.28 24
2358.39 18
2358.50 15
2358.61 15
2358.72 16
2358.83 19
2358.94 22
2359.06 23
2359.17 22
2359.28 18
2359.39 12
2359.50 4
2359.61 0
2359.72 0
2359.84 0
2359.95 0
2360.06 0
2360.17 0
2360.28 0
2360.39 0
2360.50 3
2360.61 9
2360.73 15
2360.84 22
2360.95 28
2361.06 35
2361.17 41
2361.28 46
2361.39 49
2361.51 51
2361.62 52
2361.73 51
2361.84 50
2361.95 48
2362.06 47
2362.17 47
2362.29 48
2362.40 49
2362.51 50
2362.62 51
2362.73 51
2362.84 51
2362.96 50
2363.07 48
2363.18 47
2363.29 47
2363.40 48
2363.51 50
2363.62 54
2363.74 59
2363.85 65
2363.96 72
2364.07 79
2364.18 87
2364.29 95
2364.40 103
2364.52 111
2364.63 118
2364.74 123
2364.85 126
2364.96 125
2365.07 122
2365.18 115
2365.30 107
2365.41 99
2365.52 91
2365.63 86
2365.74 83
2365.85 83
2365.97 85
2366.08 90
2366.19 95
2366.30 99
2366.41 101
2366.52 101
2366.63 99
2366.75 94
2366.86 87
2366.97 79
2367.08 71
2367.19 63
2367.30 55
2367.42 49
2367.53 43
2367.64 40
2367.75 40
2367.86 43
2367.97 50
2368.08 61
2368.20 74
2368.31 89
2368.42 104
2368.53 116
2368.64 124
2368.75 128
2368.87 128
2368.98 124
2369.09 118
2369.20 110
2369.31 102
2369.42 94
2369.54 86
2369.65 80
2369.76 74
2369.87 69
2369.98 64
2370.09 60
2370.21 56
2370.32 52
2370.43 47
2370.54 43
2370.65 39
2370.76 37
2370.88 35
2370.99 35
2371.10 37
2371.21 40
2371.32 44
2371.43 49
2371.55 53
2371.66 57
2371.77 59
2371.88 60
2371.99 60
2372.10 58
2372.22 56
2372.33 53
2372.44 50
2372.55 47
2372.66 43
2372.77 39
2372.89 34
2373.00 30
2373.11 27
2373.22 24
2373.33 24
2373.44 26
2373.56 30
2373.67 35
2373.78 42
2373.89 51
2374.00 60
2374.11 70
2374.23 78
2374.34 85
2374.45 89
2374.56 90
2374.67 88
2374.78 84
2374.90 78
2375.01 72
2375.12 67
2375.23 62
2375.34 58
2375.46 55
2375.57 54
2375.68 53
2375.79 54
2375.90 54
2376.01 54
2376.13 53
2376.24 51
2376.35 50
2376.46 48
2376.57 48
2376.68 50
2376.80 54
2376.91 60
2377.02 67
2377.13 75
2377.24 82
2377.36 87
2377.47 91
2377.58 93
2377.69 95
2377.80 95
2377.91 95
2378.03 95
2378.14 94
2378.25 92
2378.36 89
2378.47 84
2378.59 80
2378.70 75
2378.81 71
2378.92 67
2379.03 65
2379.14 64
2379.26 63
2379.37 62
2379.48 61
2379.59 61
2379.70 61
2379.82 61
2379.93 62
2380.04 64
2380.15 67
2380.26 70
2380.37 74
2380.49 77
2380.60 79
2380.71 80
2380.82 80
2380.93 79
2381.05 79
2381.16 80
2381.27 81
2381.38 85
2381.49 90
2381.61 96
2381.72 103
2381.83 109
2381.94 115
2382.05 121
2382.17 125
2382.28 128
2382.39 129
2382.50 128
2382.61 125
2382.72 120
2382.84 113
2382.95 105
2383.06 96
2383.17 88
2383.28 80
2383.40 75
2383.51 71
2383.62 68
2383.73 67
2383.84 66
2383.96 66
2384.07 66
2384.18 66
2384.29 67
2384.40 68
2384.52 70
2384.63 72
2384.74 75
2384.85 78
2384.96 81
2385.08 82
2385.19 83
2385.30 83
2385.41 82
2385.52 80
2385.64 79
2385.75 78
2385.86 78
2385.97 79
2386.08 81
2386.20 84
2386.31 86
2386.42 87
2386.53 88
2386.64 87
2386.76 87
2386.87 87
2386.98 86
2387.09 86
2387.20 86
2387.32 86
2387.43 86
2387.54 86
2387.65 87
2387.76 88
2387.88 89
2387.99 90
2388.10 90
2388.21 90
2388.32 89
2388.44 89
2388.55 88
2388.66 87
2388.77 87
2388.88 85
2389.00 82
2389.11 77
2389.22 72
2389.33 65
2389.44 58
2389.56 51
2389.67 45
2389.78 42
2389.89 39
2390.01 38
2390.12 38
2390.23 39
2390.34 40
2390.45 40
2390.57 40
2390.68 39
2390.79 38
2390.90 37
2391.01 37
2391.13 37
2391.24 40
2391.35 44
2391.46 51
2391.57 58
2391.69 66
2391.80 74
2391.91 79
2392.02 82
2392.14 83
2392.25 82
2392.36 80
2392.47 77
2392.58 74
2392.70 73
2392.81 72
2392.92 72
2393.03 73
2393.15 75
2393.26 77
2393.37 80
2393.48 83
2393.59 85
2393.71 86
2393.82 86
2393.93 84
2394.04 80
2394.15 75
2394.27 68
2394.38 61
2394.49 55
2394.60 51
2394.72 49
2394.83 50
2394.94 55
2395.05 60
2395.16 67
2395.28 73
2395.39 77
2395.50 78
2395.61 77
2395.73 75
2395.84 72
2395.95 70
2396.06 70
2396.17 71
2396.29 72
2396.40 73
2396.51 73
2396.62 71
2396.74 67
2396.85 63
2396.96 58
2397.07 55
2397.18 53
2397.30 53
2397.41 53
2397.52 54
2397.63 54
2397.75 53
2397.86 50
2397.97 45
2398.08 40
2398.20 35
2398.31 32
2398.42 30
2398.53 29
2398.64 31
2398.76 35
2398.87 40
2398.98 46
2399.09 52
2399.21 59
2399.32 65
2399.43 71
2399.54 77
2399.66 84
2399.77 90
2399.88 96
2399.99 103
2400.10 110
2400.22 115
2400.33 120
2400.44 122
2400.55 123
2400.67 121
2400.78 118
2400.89 113
2401.00 108
2401.12 103
2401.23 99
2401.34 96
2401.45 95
2401.57 94
2401.68 94
2401.79 94
2401.90 93
2402.01 91
2402.13 88
2402.24 84
2402.35 82
2402.46 80
2402.58 80
2402.69 83
2402.80 87
2402.91 93
2403.03 98
2403.14 103
2403.25 105
2403.36 106
2403.48 104
2403.59 100
2403.70 95
2403.81 89
2403.93 82
2404.04 76
2404.15 70
2404.26 66
2404.38 65
2404.49 66
2404.60 68
2404.71 72
2404.82 76
2404.94 80
2405.05 82
2405.16 83
2405.27 82
2405.39 80
2405.50 78
2405.61 76
2405.72 74
2405.84 72
2405.95 70
2406.06 67
2406.17 64
2406.29 60
2406.40 56
2406.51 53
2406.62 51
2406.74 49
2406.85 49
2406.96 50
2407.07 51
2407.19 51
2407.30 50
2407.41 48
2407.52 45
2407.64 43
2407.75 43
2407.86 45
2407.97 49
2408.09 56
2408.20 63
2408.31 69
2408.42 74
2408.54 76
2408.65 76
2408.76 72
2408.87 66
2408.99 59
2409.10 52
2409.21 45
2409.32 41
2409.44 40
2409.55 42
2409.66 47
2409.77 55
2409.89 64
2410.00 73
2410.11 80
2410.23 84
2410.34 85
2410.45 82
2410.56 76
2410.68 69
2410.79 61
2410.90 54
2411.01 48
2411.13 43
2411.24 40
2411.35 37
2411.46 34
2411.58 32
2411.69 33
2411.80 35
2411.91 41
2412.03 50
2412.14 63
2412.25 77
2412.36 92
2412.48 106
2412.59 116
2412.70 122
2412.82 123
2412.93 119
2413.04 113
2413.15 105
2413.27 98
2413.38 92
2413.49 87
2413.60 84
2413.72 81
2413.83 78
2413.94 76
2414.05 73
2414.17 70
2414.28 69
2414.39 68
2414.50 69
2414.62 72
2414.73 77
2414.84 82
2414.96 87
2415.07 93
2415.18 98
2415.29 102
2415.41 104
2415.52 105
2415.63 105
2415.74 103
2415.86 100
2415.97 96
2416.08 93
2416.20 91
2416.31 91
2416.42 91
2416.53 92
2416.65 94
2416.76 96
2416.87 97
2416.98 97
2417.10 95
2417.21 92
2417.32 88
2417.44 82
2417.55 77
2417.66 72
2417.77 69
2417.89 67
2418.00 67
2418.11 67
2418.22 68
2418.34 70
2418.45 72
2418.56 76
2418.68 80
2418.79 83
2418.90 87
2419.01 88
2419.13 87
2419.24 83
2419.35 76
2419.46 66
2419.58 56
2419.69 45
2419.80 36
2419.92 28
2420.03 23
2420.14 20
2420.25 18
2420.37 18
2420.48 18
2420.59 18
2420.71 18
2420.82 17
2420.93 16
2421.04 14
2421.16 11
2421.27 9
2421.38 7
2421.50 5
2421.61 3
2421.72 1
2421.83 0
2421.95 0
2422.06 0
2422.17 0
2422.29 0
2422.40 0
2422.51 0
2422.62 2
2422.74 10
2422.85 20
2422.96 28
2423.08 36
2423.19 41
2423.30 45
2423.41 47
2423.53 48
2423.64 48
2423.75 49
2423.87 50
2423.98 50
2424.09 51
2424.20 51
2424.32 51
2424.43 50
2424.54 50
2424.66 49
2424.77 50
2424.88 52
2424.99 55
2425.11 59
2425.22 61
2425.33 63
2425.45 63
2425.56 62
2425.67 60
2425.78 58
2425.90 58
2426.01 61
2426.12 66
2426.24 72
2426.35 78
2426.46 83
2426.58 85
2426.69 84
2426.80 81
2426.91 76
2427.03 70
2427.14 65
2427.25 62
2427.37 62
2427.48 63
2427.59 67
2427.71 72
2427.82 77
2427.93 83
2428.04 89
2428.16 94
2428.27 98
2428.38 100
2428.50 101
2428.61 100
2428.72 98
2428.84 94
2428.95 90
2429.06 86
2429.17 83
2429.29 82
2429.40 83
2429.51 86
2429.63 90
2429.74 95
2429.85 100
2429.97 105
2430.08 109
2430.19 112
2430.30 114
2430.42 115
2430.53 114
2430.64 111
2430.76 106
2430.87 99
2430.98 91
2431.10 82
2431.21 73
2431.32 64
2431.43 56
2431.55 49
2431.66 44
2431.77 40
2431.89 38
2432.00 36
2432.11 35
2432.23 35
2432.34 34
2432.45 32
2432.57 30
2432.68 28
2432.79 26
2432.90 24
2433.02 24
2433.13 26
2433.24 29
2433.36 34
2433.47 40
2433.58 46
2433.70 52
2433.81 58
2433.92 63
2434.04 67
2434.15 69
2434.26 69
2434.38 67
2434.49 64
2434.60 60
2434.71 57
2434.83 54
2434.94 52
2435.05 51
2435.17 50
2435.28 48
2435.39 46
2435.51 44
2435.62 43
2435.73 42
2435.85 43
2435.96 45
2436.07 48
2436.19 51
2436.30 54
2436.41 56
2436.53 57
2436.64 56
2436.75 54
2436.86 52
2436.98 52
2437.09 52
2437.20 54
2437.32 56
2437.43 58
2437.54 59
2437.66 58
2437.77 55
2437.88 49
2438.00 42
2438.11 33
2438.22 25
2438.34 17
2438.45 10
2438.56 5
2438.68 1
2438.79 0
2438.90 0
2439.02 0
2439.13 0
2439.24 0
2439.36 0
2439.47 0
2439.58 0
2439.70 0
2439.81 5
2439.92 10
2440.04 15
2440.15 18
2440.26 22
2440.38 25
2440.49 29
2440.60 34
2440.71 39
2440.83 45
2440.94 51
2441.05 57
2441.17 63
2441.28 68
2441.39 72
2441.51 76
2441.62 80
2441.73 83
2441.85 85
2441.96 86
2442.07 86
2442.19 85
2442.30 83
2442.41 82
2442.53 81
2442.64 82
2442.75 84
2442.87 87
2442.98 90
2443.09 93
2443.21 95
2443.32 96
2443.43 96
2443.55 95
2443.66 94
2443.77 94
2443.89 94
2444.00 96
2444.11 99
2444.23 103
2444.34 106
2444.45 109
2444.57 110
2444.68 109
2444.79 107
2444.91 104
2445.02 99
2445.13 94
2445.25 87
2445.36 80
2445.48 73
2445.59 66
2445.70 60
2445.82 56
2445.93 53
2446.04 52
2446.16 52
2446.27 52
2446.38 53
2446.50 53
2446.61 53
2446.72 51
2446.84 49
2446.95 47
2447.06 44
2447.18 43
2447.29 41
2447.40 41
2447.52 43
2447.63 45
2447.74 48
2447.86 50
2447.97 52
2448.08 53
2448.20 54
2448.31 53
2448.42 53
2448.54 54
2448.65 56
2448.76 61
2448.88 67
2448.99 73
2449.10 79
2449.22 85
2449.33 89
2449.45 92
2449.56 95
2449.67 98
2449.79 101
2449.90 103
2450.01 105
2450.13 106
2450.24 104
2450.35 99
2450.47 93
2450.58 86
2450.69 78
2450.81 72
2450.92 67
2451.03 64
2451.15 64
2451.26 67
2451.37 72
2451.49 80
2451.60 88
2451.72 97
2451.83 105
2451.94 112
2452.06 118
2452.17 122
2452.28 124
2452.40 127
2452.51 129
2452.62 131
2452.74 134
2452.85 138
2452.96 141
2453.08 143
2453.19 145
2453.31 145
2453.42 145
2453.53 145
2453.65 145
2453.76 145
2453.87 147
2453.99 148
2454.10 149
2454.21 148
2454.33 146
2454.44 143
2454.55 137
2454.67 131
2454.78 124
2454.90 118
2455.01 112
2455.12 107
2455.24 103
2455.35 99
2455.46 95
2455.58 90
2455.69 86
2455.80 81
2455.92 76
2456.03 73
2456.15 71
2456.26 70
2456.37 71
2456.49 73
2456.60 75
2456.71 79
2456.83 82
2456.94 84
2457.05 86
2457.17 88
2457.28 90
2457.40 91
2457.51 90
2457.62 88
2457.74 85
2457.85 80
2457.96 75
2458.08 70
2458.19 66
2458.30 63
2458.42 62
2458.53 63
2458.65 66
2458.76 69
2458.87 73
2458.99 76
2459.10 78
2459.21 80
2459.33 80
2459.44 79
2459.56 75
2459.67 71
2459.78 67
2459.90 62
2460.01 60
2460.12 58
2460.24 59
2460.35 60
2460.47 61
2460.58 60
2460.69 57
2460.81 49
2460.92 39
2461.03 27
2461.15 15
2461.26 4
2461.38 0
2461.49 0
2461.60 0
2461.72 0
2461.83 3
2461.94 10
2462.06 18
2462.17 25
2462.29 31
2462.40 36
2462.51 40
2462.63 45
2462.74 49
2462.85 54
2462.97 59
2463.08 65
2463.20 70
2463.31 75
2463.42 79
2463.54 84
2463.65 89
2463.77 94
2463.88 100
2463.99 106
2464.11 112
2464.22 116
2464.33 119
2464.45 118
2464.56 116
2464.68 110
2464.79 102
2464.90 92
2465.02 81
2465.13 70
2465.24 58
2465.36 48
2465.47 39
2465.59 32
2465.70 27
2465.81 23
2465.93 21
2466.04 19
2466.16 17
2466.27 16
2466.38 14
2466.50 11
2466.61 8
2466.73 6
2466.84 3
2466.95 0
2467.07 0
2467.18 0
2467.29 0
2467.41 0
2467.52 0
2467.64 0
2467.75 0
2467.86 0
2467.98 6
2468.09 12
2468.21 17
2468.32 23
2468.43 28
2468.55 32
2468.66 34
2468.78 36
2468.89 36
2469.00 34
2469.12 31
2469.23 26
2469.35 21
2469.46 16
2469.57 12
2469.69 8
2469.80 6
2469.91 5
2470.03 5
2470.14 6
2470.26 6
2470.37 6
2470.48 5
2470.60 4
2470.71 2
2470.83 1
2470.94 2
2471.05 5
2471.17 9
2471.28 15
2471.40 22
2471.51 29
2471.62 34
2471.74 36
2471.85 36
2471.97 34
2472.08 32
2472.19 30
2472.31 29
2472.42 30
2472.54 31
2472.65 32
2472.76 34
2472.88 34
2472.99 34
2473.11 33
2473.22 33
2473.33 33
2473.45 33
2473.56 34
2473.68 34
2473.79 33
2473.90 33
2474.02 33
2474.13 33
2474.25 34
2474.36 36
2474.48 38
2474.59 40
2474.70 40
2474.82 39
2474.93 37
2475.05 34
2475.16 30
2475.27 26
2475.39 23
2475.50 20
2475.62 18
2475.73 17
2475.84 15
2475.96 13
2476.07 11
2476.19 8
2476.30 3
2476.41 0
2476.53 0
2476.64 0
2476.76 0
2476.87 0
2476.99 0
2477.10 0
2477.21 0
2477.33 3
2477.44 8
2477.56 10
2477.67 11
2477.78 10
2477.90 8
2478.01 7
2478.13 6
2478.24 5
2478.35 6
2478.47 7
2478.58 8
2478.70 8
2478.81 8
2478.93 8
2479.04 8
2479.15 10
2479.27 13
2479.38 16
2479.50 20
2479.61 24
2479.72 28
2479.84 31
2479.95 35
2480.07 39
2480.18 44
2480.30 49
2480.41 55
2480.52 61
2480.64 68
2480.75 73
2480.87 77
2480.98 79
2481.10 79
2481.21 78
2481.32 77
2481.44 76
2481.55 77
2481.67 79
2481.78 83
2481.89 88
2482.01 92
2482.12 95
2482.24 93
2482.35 88
2482.47 79
2482.58 67
2482.69 55
2482.81 43
2482.92 35
2483.04 31
2483.15 32
2483.27 38
2483.38 48
2483.49 61
2483.61 74
2483.72 87
2483.84 99
2483.95 108
2484.07 115
2484.18 119
2484.29 121
2484.41 122
2484.52 122
2484.64 120
2484.75 117
2484.87 113
2484.98 109
2485.09 105
2485.21 102
2485.32 101
2485.44 102
2485.55 103
2485.67 105
2485.78 107
2485.89 107
2486.01 105
2486.12 102
2486.24 99
2486.35 95
2486.47 93
2486.58 91
2486.69 91
2486.81 92
2486.92 92
2487.04 93
2487.15 93
2487.27 92
2487.38 90
2487.50 88
2487.61 85
2487.72 83
2487.84 81
2487.95 81
2488.07 82
2488.18 85
2488.30 88
2488.41 91
2488.52 93
2488.64 92
2488.75 90
2488.87 84
2488.98 77
2489.10 70
2489.21 63
2489.33 57
2489.44 54
2489.55 51
2489.67 51
2489.78 51
2489.90 52
2490.01 54
2490.13 57
2490.24 62
2490.36 66
2490.47 72
2490.58 77
2490.70 82
2490.81 86
2490.93 90
2491.04 92
2491.16 94
2491.27 96
2491.39 96
2491.50 96
2491.61 95
2491.73 93
2491.84 91
2491.96 88
2492.07 85
2492.19 82
2492.30 79
2492.42 76
2492.53 73
2492.64 72
2492.76 71
2492.87 72
2492.99 75
2493.10 77
2493.22 80
2493.33 81
2493.45 82
2493.56 81
2493.67 79
2493.79 77
2493.90 76
2494.02 75
2494.13 73
2494.25 72
2494.36 69
2494.48 63
2494.59 56
2494.71 47
2494.82 37
2494.93 28
2495.05 22
2495.16 19
2495.28 19
2495.39 24
2495.51 32
2495.62 43
2495.74 56
2495.85 69
2495.97 81
2496.08 90
2496.19 95
2496.31 96
2496.42 91
2496.54 83
2496.65 72
2496.77 61
2496.88 50
2497.00 41
2497.11 35
2497.23 32
2497.34 30
2497.45 29
2497.57 29
2497.68 30
2497.80 30
2497.91 32
2498.03 33
2498.14 35
2498.26 37
2498.37 39
2498.49 42
2498.60 44
2498.72 46
2498.83 49
2498.94 53
2499.06 57
2499.17 60
2499.29 63
2499.40 66
2499.52 67
2499.63 67
2499.75 66
2499.86 65
2499.98 64
2500.09 65
2500.21 66
2500.32 69
2500.43 72
2500.55 76
2500.66 80
2500.78 83
2500.89 86
2501.01 88
2501.12 88
2501.24 88
2501.35 86
2501.47 83
2501.58 79
2501.70 74
2501.81 69
2501.93 63
2502.04 57
2502.16 52
2502.27 47
2502.38 42
2502.50 38
2502.61 35
2502.73 32
2502.84 30
2502.96 29
2503.07 29
2503.19 30
2503.30 32
2503.42 36
2503.53 40
2503.65 44
2503.76 48
2503.88 52
2503.99 55
2504.11 58
2504.22 59
2504.33 60
2504.45 61
2504.56 61
2504.68 62
2504.79 63
2504.91 65
2505.02 67
2505.14 69
2505.25 72
2505.37 75
2505.48 77
2505.60 79
2505.71 81
2505.83 82
2505.94 82
2506.06 82
2506.17 80
2506.29 77
2506.40 72
2506.52 65
2506.63 56
2506.75 46
2506.86 37
2506.97 28
2507.09 22
2507.20 20
2507.32 20
2507.43 22
2507.55 25
2507.66 28
2507.78 30
2507.89 30
2508.01 28
2508.12 25
2508.24 22
2508.35 19
2508.47 17
2508.58 15
2508.70 14
2508.81 13
2508.93 11
2509.04 9
2509.16 8
2509.27 7
2509.39 7
2509.50 9
2509.62 13
2509.73 18
2509.85 25
2509.96 31
2510.08 35
2510.19 39
2510.31 40
2510.42 40
2510.54 39
2510.65 37
2510.76 35
2510.88 34
2510.99 34
2511.11 34
2511.22 35
2511.34 35
2511.45 34
2511.57 32
2511.68 29
2511.80 27
2511.91 25
2512.03 26
2512.14 29
2512.26 33
2512.37 38
2512.49 42
2512.60 44
2512.72 43
2512.83 38
2512.95 32
2513.06 25
2513.18 18
2513.29 13
2513.41 9
2513.52 8
2513.64 9
2513.75 12
2513.87 16
2513.98 21
2514.10 27
2514.21 33
2514.33 38
2514.44 42
2514.56 44
2514.67 45
2514.79 45
2514.90 45
2515.02 44
2515.13 44
2515.25 44
2515.36 46
2515.48 48
2515.59 49
2515.71 51
2515.82 50
2515.94 49
2516.05 46
2516.17 42
2516.28 38
2516.40 34
2516.51 31
2516.63 31
2516.74 33
2516.86 39
2516.97 47
2517.09 59
2517.20 72
2517.32 85
2517.43 96
2517.55 104
2517.66 107
2517.78 106
2517.89 101
2518.01 93
2518.12 85
2518.24 77
2518.35 72
2518.47 69
2518.58 68
2518.70 67
2518.81 64
2518.93 61
2519.04 55
2519.16 48
2519.27 41
2519.39 36
2519.50 33
2519.62 34
2519.73 37
2519.85 41
2519.96 44
2520.08 46
2520.20 45
2520.31 42
2520.43 36
2520.54 29
2520.66 21
2520.77 14
2520.89 8
2521.00 4
2521.12 2
2521.23 2
2521.35 4
2521.46 8
2521.58 14
2521.69 20
2521.81 27
2521.92 32
2522.04 37
2522.15 40
2522.27 42
2522.38 43
2522.50 44
2522.61 45
2522.73 46
2522.84 46
2522.96 47
2523.07 47
2523.19 47
2523.30 48
2523.42 51
2523.53 54
2523.65 58
2523.76 62
2523.88 64
2524.00 65
2524.11 64
2524.23 60
2524.34 54
2524.46 47
2524.57 40
2524.69 33
2524.80 26
2524.92 20
2525.03 14
2525.15 9
2525.26 4
2525.38 0
2525.49 0
2525.61 0
2525.72 0
2525.84 0
2525.95 0
2526.07 0
2526.18 0
2526.30 1
2526.42 1
2526.53 2
2526.65 4
2526.76 7
2526.88 12
2526.99 17
2527.11 24
2527.22 29
2527.34 34
2527.45 38
2527.57 41
2527.68 42
2527.80 43
2527.91 44
2528.03 44
2528.14 45
2528.26 47
2528.37 48
2528.49 50
2528.61 53
2528.72 56
2528.84 60
2528.95 65
2529.07 71
2529.18 78
2529.30 84
2529.41 90
2529.53 95
2529.64 99
2529.76 101
2529.87 103
2529.99 103
2530.10 102
2530.22 100
2530.34 98
2530.45 95
2530.57 93
2530.68 90
2530.80 88
2530.91 86
2531.03 84
2531.14 83
2531.26 82
2531.37 81
2531.49 80
2531.60 79
2531.72 79
2531.83 78
2531.95 78
2532.07 79
2532.18 80
2532.30 82
2532.41 85
2532.53 87
2532.64 88
2532.76 88
2532.87 87
2532.99 85
2533.10 83
2533.22 80
2533.33 78
2533.45 77
2533.57 75
2533.68 73
2533.80 71
2533.91 69
2534.03 67
2534.14 65
2534.26 64
2534.37 63
2534.49 64
2534.60 66
2534.72 69
2534.84 73
2534.95 77
2535.07 81
2535.18 84
2535.30 85
2535.41 85
2535.53 82
2535.64 78
2535.76 72
2535.87 65
2535.99 60
2536.11 56
2536.22 54
2536.34 54
2536.45 56
2536.57 57
2536.68 59
2536.80 59
2536.91 57
2537.03 54
2537.14 52
2537.26 51
2537.38 51
2537.49 53
2537.61 56
2537.72 59
2537.84 63
2537.95 65
2538.07 66
2538.18 66
2538.30 66
2538.42 66
2538.53 67
2538.65 69
2538.76 72
2538.88 76
2538.99 80
2539.11 84
2539.22 86
2539.34 88
2539.46 89
2539.57 90
2539.69 90
2539.80 91
2539.92 92
2540.03 94
2540.15 97
2540.26 100
2540.38 104
2540.50 107
2540.61 109
2540.73 110
2540.84 110
2540.96 110
2541.07 109
2541.19 110
2541.30 113
2541.42 119
2541.54 126
2541.65 134
2541.77 140
2541.88 146
2542.00 149
2542.11 149
2542.23 149
2542.35 149
2542.46 149
2542.58 151
2542.69 153
2542.81 154
2542.92 154
2543.04 153
2543.15 151
2543.27 148
2543.39 144
2543.50 140
2543.62 136
2543.73 132
2543.85 127
2543.96 123
2544.08 118
2544.20 114
2544.31 110
2544.43 108
2544.54 107
2544.66 108
2544.77 111
2544.89 115
2545.00 118
2545.12 121
2545.24 121
2545.35 119
2545.47 114
2545.58 106
2545.70 98
2545.81 89
2545.93 81
2546.05 75
2546.16 70
2546.28 68
2546.39 66
2546.51 65
2546.62 62
2546.74 58
2546.86 52
2546.97 45
2547.09 38
2547.20 32
2547.32 27
2547.43 25
2547.55 25
2547.67 26
2547.78 28
2547.90 30
2548.01 31
2548.13 30
2548.24 29
2548.36 26
2548.48 24
2548.59 21
2548.71 18
2548.82 16
2548.94 15
2549.06 14
2549.17 16
2549.29 20
2549.40 26
2549.52 34
2549.63 42
2549.75 50
2549.87 55
2549.98 56
2550.10 54
2550.21 49
2550.33 43
2550.44 36
2550.56 30
2550.68 28
2550.79 28
2550.91 30
2551.02 33
2551.14 36
2551.26 38
2551.37 39
2551.49 37
2551.60 35
2551.72 32
2551.83 29
2551.95 27
2552.07 26
2552.18 25
2552.30 24
2552.41 24
2552.53 24
2552.65 25
2552.76 26
2552.88 28
2552.99 31
2553.11 33
2553.22 36
2553.34 39
2553.46 41
2553.57 41
2553.69 40
2553.80 37
2553.92 33
2554.04 29
2554.15 25
2554.27 21
2554.38 19
2554.50 17
2554.62 17
2554.73 16
2554.85 16
2554.96 15
2555.08 15
2555.19 15
2555.31 18
2555.43 22
2555.54 28
2555.66 35
2555.77 43
2555.89 48
2556.01 53
2556.12 55
2556.24 55
2556.35 55
2556.47 55
2556.59 56
2556.70 59
2556.82 63
2556.93 68
2557.05 73
2557.17 77
2557.28 80
2557.40 81
2557.51 80
2557.63 77
2557.75 71
2557.86 63
2557.98 54
2558.09 44
2558.21 34
2558.33 25
2558.44 18
2558.56 14
2558.67 11
2558.79 10
2558.91 11
2559.02 12
2559.14 14
2559.25 16
2559.37 18
2559.49 20
2559.60 22
2559.72 24
2559.83 25
2559.95 25
2560.07 25
2560.18 25
2560.30 24
2560.41 24
2560.53 25
2560.65 27
2560.76 29
2560.88 31
2560.99 33
2561.11 34
2561.23 34
2561.34 33
2561.46 31
2561.57 29
2561.69 29
2561.81 29
2561.92 32
2562.04 36
2562.15 41
2562.27 45
2562.39 48
2562.50 49
2562.62 49
2562.73 46
2562.85 42
2562.97 38
2563.08 35
2563.20 34
2563.31 35
2563.43 37
2563.55 40
2563.66 43
2563.78 47
2563.90 50
2564.01 53
2564.13 56
2564.24 60
2564.36 65
2564.48 72
2564.59 80
2564.71 88
2564.82 94
2564.94 98
2565.06 99
2565.17 97
2565.29 92
2565.40 86
2565.52 82
2565.64 79
2565.75 80
2565.87 83
2565.99 87
2566.10 92
2566.22 96
2566.33 98
2566.45 100
2566.57 100
2566.68 99
2566.80 98
2566.91 97
2567.03 95
2567.15 92
2567.26 89
2567.38 85
2567.50 82
2567.61 78
2567.73 73
2567.84 69
2567.96 64
2568.08 59
2568.19 54
2568.31 50
2568.43 48
2568.54 47
2568.66 49
2568.77 52
2568.89 57
2569.01 63
2569.12 70
2569.24 76
2569.36 83
2569.47 89
2569.59 95
2569.70 101
2569.82 106
2569.94 109
2570.05 110
2570.17 110
2570.29 109
2570.40 107
2570.52 105
2570.63 102
2570.75 99
2570.87 97
2570.98 95
2571.10 93
2571.22 91
2571.33 90
2571.45 89
2571.56 87
2571.68 86
2571.80 83
2571.91 81
2572.03 79
2572.15 76
2572.26 74
2572.38 71
2572.49 69
2572.61 67
2572.73 66
2572.84 66
2572.96 66
2573.08 68
2573.19 69
2573.31 70
2573.42 70
2573.54 70
2573.66 68
2573.77 65
2573.89 63
2574.01 62
2574.12 62
2574.24 63
2574.36 65
2574.47 66
2574.59 65
2574.70 63
2574.82 60
2574.94 55
2575.05 49
2575.17 43
2575.29 38
2575.40 34
2575.52 31
2575.64 30
2575.75 31
2575.87 33
2575.98 37
2576.10 40
2576.22 43
2576.33 44
2576.45 44
2576.57 42
2576.68 38
2576.80 35
2576.92 32
2577.03 30
2577.15 30
2577.26 31
2577.38 33
2577.50 35
2577.61 35
2577.73 33
2577.85 29
2577.96 25
2578.08 20
2578.20 17
2578.31 16
2578.43 17
2578.55 20
2578.66 26
2578.78 33
2578.89 41
2579.01 48
2579.13 55
2579.24 59
2579.36 60
2579.48 59
2579.59 55
2579.71 49
2579.83 44
2579.94 39
2580.06 37
2580.18 38
2580.29 41
2580.41 45
2580.53 50
2580.64 54
2580.76 56
2580.87 55
2580.99 52
2581.11 46
2581.22 39
2581.34 32
2581.46 24
2581.57 18
2581.69 13
2581.81 11
2581.92 12
2582.04 18
2582.16 27
2582.27 39
2582.39 52
2582.51 63
2582.62 72
2582.74 77
2582.86 78
2582.97 76
2583.09 71
2583.21 64
2583.32 57
2583.44 49
2583.55 40
2583.67 31
2583.79 21
2583.90 11
2584.02 3
2584.14 0
2584.25 0
2584.37 0
2584.49 2
2584.60 7
2584.72 14
2584.84 19
2584.95 25
2585.07 30
2585.19 36
2585.30 43
2585.42 51
2585.54 60
2585.65 69
2585.77 77
2585.89 82
2586.00 84
2586.12 84
2586.24 82
2586.35 78
2586.47 74
2586.59 69
2586.70 63
2586.82 58
2586.94 53
2587.05 47
2587.17 42
2587.29 39
2587.40 36
2587.52 33
2587.64 32
2587.75 31
2587.87 30
2587.99 28
2588.10 28
2588.22 27
2588.34 27
2588.45 28
2588.57 30
2588.69 32
2588.80 35
2588.92 39
2589.04 44
2589.15 52
2589.27 61
2589.39 73
2589.50 85
2589.62 97
2589.74 107
2589.85 114
2589.97 117
2590.09 115
2590.20 110
2590.32 102
2590.44 93
2590.55 84
2590.67 75
2590.79 68
2590.90 61
2591.02 56
2591.14 51
2591.25 47
2591.37 44
2591.49 42
2591.60 41
2591.72 42
2591.84 44
2591.95 49
2592.07 54
2592.19 60
2592.30 65
2592.42 69
2592.54 71
2592.65 72
2592.77 72
2592.89 71
2593.00 69
2593.12 66
2593.24 61
2593.35 54
2593.47 46
2593.59 36
2593.70 26
2593.82 16
2593.94 7
2594.05 0
2594.17 0
2594.29 0
2594.41 0
2594.52 0
2594.64 0
2594.76 0
2594.87 0
2594.99 1
2595.11 3
2595.22 6
2595.34 8
2595.46 11
2595.57 13
2595.69 16
2595.81 19
2595.92 21
2596.04 23
2596.16 23
2596.27 22
2596.39 19
2596.51 17
2596.62 13
2596.74 9
2596.86 4
2596.98 0
2597.09 0
2597.21 0
2597.33 0
2597.44 0
2597.56 0
2597.68 0
2597.79 0
2597.91 5
2598.03 10
2598.14 15
2598.26 17
2598.38 17
2598.49 17
2598.61 17
2598.73 17
2598.85 17
2598.96 17
2599.08 18
2599.20 17
2599.31 17
2599.43 18
2599.55 19
2599.66 22
2599.78 27
2599.90 33
2600.01 39
2600.13 45
2600.25 50
2600.37 55
2600.48 58
2600.60 61
2600.72 64
2600.83 66
2600.95 68
2601.07 68
2601.18 67
2601.30 66
2601.42 66
2601.53 66
2601.65 69
2601.77 73
2601.89 79
2602.00 85
2602.12 89
2602.24 92
2602.35 91
2602.47 89
2602.59 85
2602.70 80
2602.82 75
2602.94 72
2603.06 69
2603.17 67
2603.29 65
2603.41 64
2603.52 62
2603.64 61
2603.76 59
2603.87 56
2603.99 54
2604.11 52
2604.23 50
2604.34 48
2604.46 47
2604.58 46
2604.69 44
2604.81 43
2604.93 40
2605.04 38
2605.16 36
2605.28 35
2605.40 35
2605.51 37
2605.63 40
2605.75 43
2605.86 47
2605.98 50
2606.10 53
2606.22 56
2606.33 58
2606.45 61
2606.57 65
2606.68 69
2606.80 74
2606.92 80
2607.03 86
2607.15 92
2607.27 97
2607.39 101
2607.50 105
2607.62 109
2607.74 112
2607.85 114
2607.97 115
2608.09 116
2608.21 115
2608.32 113
2608.44 110
2608.56 109
2608.67 110
2608.79 114
2608.91 121
2609.03 131
2609.14 144
2609.26 157
2609.38 169
2609.49 178
2609.61 185
2609.73 190
2609.85 191
2609.96 190
2610.08 188
2610.20 186
2610.31 183
2610.43 181
2610.55 181
2610.67 183
2610.78 188
2610.90 197
2611.02 207
2611.13 218
2611.25 228
2611.37 236
2611.49 241
2611.60 245
2611.72 247
2611.84 251
2611.95 255
2612.07 262
2612.19 270
2612.31 277
2612.42 282
2612.54 284
2612.66 281
2612.77 274
2612.89 264
2613.01 252
2613.13 240
2613.24 228
2613.36 219
2613.48 212
2613.60 207
2613.71 205
2613.83 203
2613.95 203
2614.06 203
2614.18 202
2614.30 200
2614.42 195
2614.53 188
2614.65 178
2614.77 166
2614.88 153
2615.00 140
2615.12 128
2615.24 117
2615.35 109
2615.47 103
2615.59 99
2615.71 98
2615.82 97
2615.94 97
2616.06 97
2616.17 97
2616.29 95
2616.41 93
2616.53 91
2616.64 88
2616.76 85
2616.88 83
2617.00 80
2617.11 79
2617.23 77
2617.35 74
2617.46 72
2617.58 68
2617.70 63
2617.82 56
2617.93 49
2618.05 42
2618.17 35
2618.29 29
2618.40 24
2618.52 21
2618.64 19
2618.76 18
2618.87 16
2618.99 15
2619.11 12
2619.22 9
2619.34 5
2619.46 2
2619.58 0
2619.69 0
2619.81 0
2619.93 1
2620.05 3
2620.16 5
2620.28 7
2620.40 8
2620.52 8
2620.63 8
2620.75 6
2620.87 4
2620.99 2
2621.10 0
2621.22 0
2621.34 0
2621.46 0
2621.57 0
2621.69 0
2621.81 0
2621.92 0
2622.04 0
2622.16 2
2622.28 7
2622.39 12
2622.51 18
2622.63 25
2622.75 30
2622.86 34
2622.98 35
2623.10 35
2623.22 32
2623.33 30
2623.45 28
2623.57 29
2623.69 33
2623.80 39
2623.92 47
2624.04 55
2624.16 63
2624.27 68
2624.39 69
2624.51 67
2624.63 63
2624.74 56
2624.86 49
2624.98 43
2625.10 39
2625.21 36
2625.33 36
2625.45 38
2625.57 41
2625.68 45
2625.80 49
2625.92 51
2626.04 53
2626.15 54
2626.27 53
2626.39 51
2626.51 48
2626.62 46
2626.74 44
2626.86 41
2626.98 39
2627.09 37
2627.21 35
2627.33 35
2627.45 36
2627.56 39
2627.68 42
2627.80 46
2627.92 51
2628.03 54
2628.15 56
2628.27 57
2628.39 56
2628.50 56
2628.62 55
2628.74 55
2628.86 56
2628.97 56
2629.09 57
2629.21 56
2629.33 55
2629.44 53
2629.56 52
2629.68 51
2629.80 51
2629.92 53
2630.03 55
2630.15 58
2630.27 59
2630.39 58
2630.50 55
2630.62 51
2630.74 47
2630.86 43
2630.97 40
2631.09 40
2631.21 41
2631.33 43
2631.44 44
2631.56 44
2631.68 44
2631.80 42
2631.91 41
2632.03 40
2632.15 40
2632.27 41
2632.39 43
2632.50 46
2632.62 49
2632.74 52
2632.86 55
2632.97 58
2633.09 62
2633.21 66
2633.33 69
2633.44 71
2633.56 70
2633.68 68
2633.80 62
2633.91 55
2634.03 46
2634.15 37
2634.27 28
2634.39 20
2634.50 14
2634.62 9
2634.74 5
2634.86 4
2634.97 4
2635.09 7
2635.21 11
2635.33 17
2635.44 23
2635.56 29
2635.68 35
2635.80 41
2635.92 46
2636.03 50
2636.15 55
2636.27 61
2636.39 66
2636.50 71
2636.62 76
2636.74 81
2636.86 84
2636.98 86
2637.09 87
2637.21 86
2637.33 85
2637.45 82
2637.56 78
2637.68 73
2637.80 69
2637.92 66
2638.04 62
2638.15 59
2638.27 55
2638.39 51
2638.51 47
2638.62 42
2638.74 36
2638.86 31
2638.98 27
2639.10 25
2639.21 24
2639.33 26
2639.45 31
2639.57 36
2639.68 43
2639.80 49
2639.92 53
2640.04 56
2640.16 56
2640.27 55
2640.39 52
2640.51 50
2640.63 49
2640.74 51
2640.86 56
2640.98 63
2641.10 72
2641.22 82
2641.33 93
2641.45 102
2641.57 108
2641.69 112
2641.81 114
2641.92 112
2642.04 107
2642.16 100
2642.28 92
2642.39 83
2642.51 73
2642.63 65
2642.75 59
2642.87 54
2642.98 52
2643.10 51
2643.22 50
2643.34 48
2643.46 46
2643.57 42
2643.69 37
2643.81 31
2643.93 24
2644.05 19
2644.16 14
2644.28 10
2644.40 6
2644.52 4
2644.63 2
2644.75 1
2644.87 1
2644.99 2
2645.11 3
2645.22 6
2645.34 8
2645.46 12
2645.58 15
2645.70 19
2645.81 24
2645.93 29
2646.05 34
2646.17 39
2646.29 44
2646.40 48
2646.52 50
2646.64 49
2646.76 47
2646.88 43
2646.99 38
2647.11 34
2647.23 32
2647.35 31
2647.47 31
2647.58 33
2647.70 34
2647.82 35
2647.94 36
2648.06 36
2648.17 35
2648.29 35
2648.41 36
2648.53 37
2648.65 40
2648.76 42
2648.88 45
2649.00 49
2649.12 52
2649.24 54
2649.35 56
2649.47 58
2649.59 58
2649.71 58
2649.83 56
2649.94 55
2650.06 52
2650.18 50
2650.30 48
2650.42 45
2650.53 43
2650.65 42
2650.77 41
2650.89 41
2651.01 42
2651.12 44
2651.24 46
2651.36 48
2651.48 50
2651.60 51
2651.71 51
2651.83 50
2651.95 48
2652.07 45
2652.19 41
2652.31 35
2652.42 29
2652.54 24
2652.66 21
2652.78 21
2652.90 26
2653.01 35
2653.13 47
2653.25 60
2653.37 72
2653.49 82
2653.60 89
2653.72 91
2653.84 90
2653.96 86
2654.08 80
2654.19 74
2654.31 67
2654.43 61
2654.55 55
2654.67 50
2654.79 46
2654.90 43
2655.02 39
2655.14 36
2655.26 33
2655.38 29
2655.49 25
2655.61 23
2655.73 21
2655.85 22
2655.97 25
2656.09 30
2656.20 36
2656.32 42
2656.44 47
2656.56 50
2656.68 49
2656.79 45
2656.91 38
2657.03 28
2657.15 18
2657.27 7
2657.39 0
2657.50 0
2657.62 0
2657.74 0
2657.86 0
2657.98 0
2658.09 0
2658.21 0
2658.33 3
2658.45 13
2658.57 23
2658.69 31
2658.80 38
2658.92 44
2659.04 47
2659.16 47
2659.28 46
2659.40 42
2659.51 36
2659.63 29
2659.75 21
2659.87 13
2659.99 7
2660.10 2
2660.22 0
2660.34 0
2660.46 2
2660.58 6
2660.70 10
2660.81 15
2660.93 19
2661.05 21
2661.17 22
2661.29 20
2661.41 17
2661.52 12
2661.64 7
2661.76 1
2661.88 0
2662.00 0
2662.12 0
2662.23 0
2662.35 0
2662.47 0
2662.59 0
2662.71 5
2662.83 12
2662.94 20
2663.06 29
2663.18 39
2663.30 48
2663.42 57
2663.54 65
2663.65 72
2663.77 77
2663.89 82
2664.01 86
2664.13 89
2664.25 92
2664.36 94
2664.48 95
2664.60 95
2664.72 95
2664.84 94
2664.96 93
2665.07 92
2665.19 90
2665.31 89
2665.43 87
2665.55 85
2665.67 82
2665.78 78
2665.90 73
2666.02 67
2666.14 61
2666.26 55
2666.38 48
2666.50 42
2666.61 37
2666.73 33
2666.85 29
2666.97 27
2667.09 24
2667.21 21
2667.32 17
2667.44 12
2667.56 6
2667.68 0
2667.80 0
2667.92 0
2668.03 0
2668.15 0
2668.27 0
2668.39 1
2668.51 7
2668.63 13
2668.75 17
2668.86 21
2668.98 23
2669.10 25
2669.22 27
2669.34 31
2669.46 35
2669.57 42
2669.69 49
2669.81 57
2669.93 64
2670.05 68
2670.17 69
2670.29 66
2670.40 59
2670.52 49
2670.64 38
2670.76 27
2670.88 17
2671.00 10
2671.12 5
2671.23 2
2671.35 1
2671.47 0
2671.59 0
2671.71 0
2671.83 0
2671.94 0
2672.06 0
2672.18 0
2672.30 0
2672.42 1
2672.54 4
2672.66 6
2672.77 7
2672.89 8
2673.01 7
2673.13 7
2673.25 8
2673.37 10
2673.49 13
2673.60 17
2673.72 21
2673.84 24
2673.96 27
2674.08 29
2674.20 30
2674.32 31
2674.43 31
2674.55 30
2674.67 28
2674.79 25
2674.91 20
2675.03 14
2675.15 8
2675.26 1
2675.38 0
2675.50 0
2675.62 0
2675.74 0
2675.86 0
2675.98 0
2676.09 4
2676.21 9
2676.33 12
2676.45 15
2676.57 15
2676.69 15
2676.81 13
2676.93 10
2677.04 8
2677.16 5
2677.28 3
2677.40 2
2677.52 1
2677.64 0
2677.76 0
2677.87 0
2677.99 2
2678.11 4
2678.23 8
2678.35 13
2678.47 19
2678.59 26
2678.71 33
2678.82 39
2678.94 45
2679.06 51
2679.18 57
2679.30 63
2679.42 69
2679.54 75
2679.65 82
2679.77 88
2679.89 93
2680.01 100
2680.13 106
2680.25 113
2680.37 121
2680.49 128
2680.60 134
2680.72 137
2680.84 138
2680.96 137
2681.08 134
2681.20 128
2681.32 121
2681.44 114
2681.55 105
2681.67 96
2681.79 87
2681.91 77
2682.03 67
2682.15 58
2682.27 51
2682.39 47
2682.50 46
2682.62 48
2682.74 51
2682.86 56
2682.98 61
2683.10 66
2683.22 68
2683.34 69
2683.45 68
2683.57 67
2683.69 65
2683.81 63
2683.93 63
2684.05 64
2684.17 66
2684.29 69
2684.40 72
2684.52 75
2684.64 77
2684.76 79
2684.88 79
2685.00 78
2685.12 76
2685.24 72
2685.36 67
2685.47 62
2685.59 58
2685.71 55
2685.83 55
2685.95 58
2686.07 62
2686.19 67
2686.31 72
2686.42 76
2686.54 79
2686.66 81
2686.78 83
2686.90 85
2687.02 88
2687.14 91
2687.26 94
2687.38 98
2687.49 100
2687.61 102
2687.73 104
2687.85 106
2687.97 109
2688.09 112
2688.21 117
2688.33 121
2688.45 126
2688.56 130
2688.68 132
2688.80 134
2688.92 134
2689.04 133
2689.16 131
2689.28 127
2689.40 123
2689.52 118
2689.63 113
2689.75 108
2689.87 104
2689.99 101
2690.11 101
2690.23 104
2690.35 110
2690.47 119
2690.59 131
2690.71 147
2690.82 165
2690.94 184
2691.06 204
2691.18 223
2691.30 241
2691.42 255
2691.54 264
2691.66 269
2691.78 269
2691.89 263
2692.01 255
2692.13 244
2692.25 233
2692.37 224
2692.49 217
2692.61 213
2692.73 213
2692.85 215
2692.97 219
2693.08 224
2693.20 227
2693.32 229
2693.44 229
2693.56 228
2693.68 227
2693.80 228
2693.92 232
2694.04 242
2694.16 255
2694.27 272
2694.39 291
2694.51 310
2694.63 329
2694.75 348
2694.87 366
2694.99 385
2695.11 407
2695.23 432
2695.35 462
2695.47 497
2695.58 537
2695.70 581
2695.82 629
2695.94 679
2696.06 732
2696.18 784
2696.30 835
2696.42 881
2696.54 922
2696.66 957
2696.77 986
2696.89 1010
2697.01 1031
2697.13 1052
2697.25 1073
2697.37 1096
2697.49 1121
2697.61 1147
2697.73 1173
2697.85 1198
2697.97 1220
2698.08 1238
2698.20 1250
2698.32 1258
2698.44 1261
2698.56 1261
2698.68 1257
2698.80 1251
2698.92 1242
2699.04 1231
2699.16 1217
2699.28 1200
2699.40 1179
2699.51 1154
2699.63 1127
2699.75 1097
2699.87 1064
2699.99 1029
2700.11 993
2700.23 956
2700.35 918
2700.47 880
2700.59 842
2700.71 805
2700.83 769
2700.94 732
2701.06 695
2701.18 657
2701.30 619
2701.42 581
2701.54 545
2701.66 512
2701.78 484
2701.90 462
2702.02 445
2702.14 434
2702.26 427
2702.37 422
2702.49 418
2702.61 414
2702.73 409
2702.85 402
2702.97 393
2703.09 383
2703.21 372
2703.33 359
2703.45 345
2703.57 331
2703.69 316
2703.81 302
2703.92 288
2704.04 274
2704.16 262
2704.28 250
2704.40 240
2704.52 231
2704.64 224
2704.76 218
2704.88 214
2705.00 210
2705.12 208
2705.24 206
2705.36 204
2705.47 202
2705.59 199
2705.71 196
2705.83 192
2705.95 187
2706.07 181
2706.19 174
2706.31 167
2706.43 159
2706.55 152
2706.67 145
2706.79 139
2706.91 135
2707.03 132
2707.14 130
2707.26 128
2707.38 127
2707.50 126
2707.62 125
2707.74 123
2707.86 122
2707.98 119
2708.10 117
2708.22 115
2708.34 114
2708.46 114
2708.58 115
2708.70 115
2708.82 115
2708.93 112
2709.05 107
2709.17 99
2709.29 87
2709.41 74
2709.53 61
2709.65 50
2709.77 41
2709.89 35
2710.01 34
2710.13 35
2710.25 40
2710.37 45
2710.49 51
2710.61 56
2710.73 60
2710.84 63
2710.96 65
2711.08 66
2711.20 66
2711.32 66
2711.44 66
2711.56 66
2711.68 67
2711.80 68
2711.92 69
2712.04 71
2712.16 72
2712.28 74
2712.40 77
2712.52 79
2712.64 82
2712.76 85
2712.87 88
2712.99 90
2713.11 91
2713.23 92
2713.35 93
2713.47 96
2713.59 100
2713.71 105
2713.83 111
2713.95 117
2714.07 121
2714.19 122
2714.31 121
2714.43 117
2714.55 111
2714.67 104
2714.79 97
2714.91 90
2715.02 84
2715.14 77
2715.26 71
2715.38 66
2715.50 62
2715.62 59
2715.74 56
2715.86 54
2715.98 52
2716.10 50
2716.22 47
2716.34 44
2716.46 41
2716.58 37
2716.70 33
2716.82 29
2716.94 27
2717.06 26
2717.18 27
2717.30 31
2717.41 36
2717.53 43
2717.65 49
2717.77 53
2717.89 55
2718.01 53
2718.13 48
2718.25 42
2718.37 35
2718.49 30
2718.61 26
2718.73 25
2718.85 25
2718.97 27
2719.09 28
2719.21 30
2719.33 33
2719.45 36
2719.57 41
2719.69 48
2719.81 55
2719.93 63
2720.05 70
2720.16 75
2720.28 79
2720.40 81
2720.52 83
2720.64 85
2720.76 89
2720.88 93
2721.00 98
2721.12 103
2721.24 106
2721.36 106
2721.48 104
2721.60 101
2721.72 96
2721.84 92
2721.96 89
2722.08 88
2722.20 88
2722.32 88
2722.44 88
2722.56 85
2722.68 81
2722.80 75
2722.92 69
2723.04 63
2723.16 59
2723.28 57
2723.39 57
2723.51 59
2723.63 61
2723.75 62
2723.87 60
2723.99 55
2724.11 48
2724.23 39
2724.35 29
2724.47 20
2724.59 11
2724.71 4
2724.83 0
2724.95 0
2725.07 0
2725.19 0
2725.31 0
2725.43 0
2725.55 0
2725.67 0
2725.79 0
2725.91 5
2726.03 11
2726.15 17
2726.27 21
2726.39 24
2726.51 26
2726.63 28
2726.75 30
2726.87 34
2726.99 40
2727.11 47
2727.23 54
2727.35 60
2727.47 65
2727.58 66
2727.70 64
2727.82 60
2727.94 54
2728.06 49
2728.18 45
2728.30 43
2728.42 43
2728.54 43
2728.66 45
2728.78 46
2728.90 46
2729.02 46
2729.14 46
2729.26 48
2729.38 51
2729.50 55
2729.62 60
2729.74 64
2729.86 66
2729.98 66
2730.10 64
2730.22 60
2730.34 56
2730.46 51
2730.58 48
2730.70 46
2730.82 45
2730.94 45
2731.06 45
2731.18 45
2731.30 45
2731.42 43
2731.54 41
2731.66 38
2731.78 33
2731.90 28
2732.02 22
2732.14 17
2732.26 12
2732.38 10
2732.50 9
2732.62 9
2732.74 11
2732.86 13
2732.98 15
2733.10 17
2733.22 18
2733.34 20
2733.46 23
2733.58 26
2733.70 29
2733.82 32
2733.94 34
2734.06 33
2734.18 31
2734.30 25
2734.42 18
2734.54 10
2734.66 3
2734.78 0
2734.89 0
2735.01 0
2735.13 1
2735.25 8
2735.37 17
2735.49 27
2735.61 37
2735.73 45
2735.85 51
2735.97 53
2736.09 53
2736.21 50
2736.33 45
2736.45 40
2736.57 34
2736.69 30
2736.81 26
2736.93 24
2737.05 22
2737.17 22
2737.29 23
2737.41 25
2737.53 30
2737.65 36
2737.77 44
2737.89 54
2738.01 64
2738.13 73
2738.25 80
2738.37 85
2738.49 88
2738.61 90
2738.73 91
2738.85 91
2738.97 92
2739.09 93
2739.21 94
2739.33 95
2739.45 95
2739.57 95
2739.69 95
2739.81 94
2739.93 94
2740.05 93
2740.17 91
2740.29 88
2740.41 83
2740.53 78
2740.65 72
2740.77 66
2740.89 60
2741.01 54
2741.13 48
2741.25 43
2741.37 38
2741.49 35
2741.61 34
2741.73 35
2741.85 39
2741.97 45
2742.09 52
2742.21 59
2742.33 65
2742.46 68
2742.58 67
2742.70 63
2742.82 57
2742.94 50
2743.06 44
2743.18 39
2743.30 37
2743.42 37
2743.54 39
2743.66 42
2743.78 46
2743.90 50
2744.02 54
2744.14 58
2744.26 61
2744.38 63
2744.50 64
2744.62 65
2744.74 64
2744.86 62
2744.98 59
2745.10 55
2745.22 50
2745.34 45
2745.46 40
2745.58 34
2745.70 29
2745.82 25
2745.94 20
2746.06 16
2746.18 12
2746.30 9
2746.42 7
2746.54 6
2746.66 7
2746.78 9
2746.90 12
2747.02 15
2747.14 19
2747.26 21
2747.38 22
2747.50 22
2747.62 22
2747.74 21
2747.86 21
2747.98 21
2748.10 22
2748.22 22
2748.34 23
2748.46 24
2748.58 26
2748.70 29
2748.82 34
2748.94 39
2749.06 44
2749.18 49
2749.30 52
2749.42 53
2749.54 52
2749.66 49
2749.79 44
2749.91 39
2750.03 34
2750.15 28
2750.27 23
2750.39 18
2750.51 13
2750.63 10
2750.75 7
2750.87 6
2750.99 6
2751.11 6
2751.23 6
2751.35 4
2751.47 2
2751.59 0
2751.71 0
2751.83 0
2751.95 0
2752.07 0
2752.19 0
2752.31 0
2752.43 10
2752.55 23
2752.67 37
2752.79 50
2752.91 61
2753.03 66
2753.15 67
2753.27 64
2753.39 57
2753.51 49
2753.63 40
2753.75 33
2753.87 28
2754.00 25
2754.12 23
2754.24 22
2754.36 22
2754.48 22
2754.60 22
2754.72 22
2754.84 23
2754.96 26
2755.08 32
2755.20 41
2755.32 52
2755.44 66
2755.56 80
2755.68 94
2755.80 106
2755.92 114
2756.04 119
2756.16 121
2756.28 120
2756.40 118
2756.52 116
2756.64 114
2756.76 112
2756.88 109
2757.00 105
2757.12 98
2757.25 88
2757.37 77
2757.49 63
2757.61 49
2757.73 35
2757.85 22
2757.97 12
2758.09 5
2758.21 1
2758.33 0
2758.45 3
2758.57 8
2758.69 13
2758.81 19
2758.93 23
2759.05 25
2759.17 26
2759.29 25
2759.41 23
2759.53 21
2759.65 19
2759.77 19
2759.89 19
2760.02 21
2760.14 23
2760.26 27
2760.38 31
2760.50 35
2760.62 40
2760.74 43
2760.86 46
2760.98 48
2761.10 48
2761.22 47
2761.34 46
2761.46 43
2761.58 40
2761.70 35
2761.82 28
2761.94 21
2762.06 14
2762.18 7
2762.30 2
2762.43 0
2762.55 0
2762.67 5
2762.79 13
2762.91 23
2763.03 35
2763.15 46
2763.27 55
2763.39 61
2763.51 63
2763.63 62
2763.75 58
2763.87 52
2763.99 46
2764.11 41
2764.23 37
2764.35 35
2764.47 36
2764.60 38
2764.72 42
2764.84 46
2764.96 50
2765.08 53
2765.20 56
2765.32 58
2765.44 60
2765.56 60
2765.68 59
2765.80 57
2765.92 54
2766.04 50
2766.16 47
2766.28 45
2766.40 45
2766.52 47
2766.65 52
2766.77 57
2766.89 63
2767.01 69
2767.13 75
2767.25 80
2767.37 85
2767.49 90
2767.61 96
2767.73 102
2767.85 109
2767.97 116
2768.09 123
2768.21 130
2768.33 136
2768.45 141
2768.58 144
2768.70 146
2768.82 145
2768.94 141
2769.06 135
2769.18 126
2769.30 117
2769.42 107
2769.54 98
2769.66 91
2769.78 86
2769.90 84
2770.02 83
2770.14 83
2770.26 83
2770.39 83
2770.51 84
2770.63 86
2770.75 90
2770.87 94
2770.99 100
2771.11 107
2771.23 114
2771.35 119
2771.47 121
2771.59 122
2771.71 121
2771.83 119
2771.95 118
2772.08 117
2772.20 118
2772.32 121
2772.44 124
2772.56 128
2772.68 130
2772.80 130
2772.92 127
2773.04 120
2773.16 111
2773.28 101
2773.40 90
2773.52 80
2773.65 71
2773.77 66
2773.89 62
2774.01 59
2774.13 57
2774.25 54
2774.37 51
2774.49 47
2774.61 43
2774.73 39
2774.85 35
2774.97 31
2775.09 27
2775.22 22
2775.34 17
2775.46 13
2775.58 10
2775.70 9
2775.82 11
2775.94 14
2776.06 19
2776.18 26
2776.30 33
2776.42 39
2776.54 44
2776.67 47
2776.79 49
2776.91 49
2777.03 49
2777.15 48
2777.27 47
2777.39 46
2777.51 45
2777.63 44
2777.75 42
2777.87 40
2777.99 38
2778.12 37
2778.24 37
2778.36 38
2778.48 41
2778.60 45
2778.72 50
2778.84 54
2778.96 56
2779.08 55
2779.20 51
2779.32 45
2779.44 37
2779.57 29
2779.69 23
2779.81 18
2779.93 16
2780.05 15
2780.17 16
2780.29 18
2780.41 22
2780.53 26
2780.65 32
2780.77 39
2780.90 46
2781.02 53
2781.14 58
2781.26 61
2781.38 61
2781.50 59
2781.62 54
2781.74 48
2781.86 41
2781.98 35
2782.11 30
2782.23 27
2782.35 24
2782.47 23
2782.59 23
2782.71 24
2782.83 27
2782.95 30
2783.07 34
2783.19 38
2783.31 42
2783.44 44
2783.56 44
2783.68 42
2783.80 36
2783.92 29
2784.04 19
2784.16 8
2784.28 0
2784.40 0
2784.52 0
2784.65 0
2784.77 0
2784.89 0
2785.01 0
2785.13 0
2785.25 7
2785.37 22
2785.49 37
2785.61 50
2785.73 60
2785.86 68
2785.98 73
2786.10 78
2786.22 83
2786.34 87
2786.46 92
2786.58 96
2786.70 98
2786.82 97
2786.95 94
2787.07 88
2787.19 81
2787.31 74
2787.43 69
2787.55 68
2787.67 69
2787.79 74
2787.91 82
2788.03 90
2788.16 98
2788.28 104
2788.40 109
2788.52 113
2788.64 114
2788.76 114
2788.88 113
2789.00 111
2789.12 108
2789.25 105
2789.37 102
2789.49 99
2789.61 96
2789.73 95
2789.85 94
2789.97 96
2790.09 98
2790.21 103
2790.34 109
2790.46 117
2790.58 126
2790.70 137
2790.82 148
2790.94 160
2791.06 171
2791.18 183
2791.31 195
2791.43 206
2791.55 217
2791.67 228
2791.79 239
2791.91 249
2792.03 259
2792.15 267
2792.27 275
2792.40 282
2792.52 287
2792.64 290
2792.76 290
2792.88 288
2793.00 282
2793.12 273
2793.24 261
2793.36 247
2793.49 232
2793.61 217
2793.73 203
2793.85 192
2793.97 184
2794.09 179
2794.21 176
2794.33 175
2794.46 173
2794.58 170
2794.70 165
2794.82 156
2794.94 146
2795.06 134
2795.18 122
2795.30 111
2795.43 102
2795.55 95
2795.67 89
2795.79 85
2795.91 81
2796.03 76
2796.15 72
2796.27 68
2796.40 65
2796.52 63
2796.64 63
2796.76 63
2796.88 62
2797.00 60
2797.12 56
2797.24 50
2797.37 43
2797.49 38
2797.61 35
2797.73 35
2797.85 39
2797.97 44
2798.09 49
2798.21 53
2798.34 55
2798.46 55
2798.58 52
2798.70 48
2798.82 43
2798.94 40
2799.06 39
2799.19 38
2799.31 39
2799.43 40
2799.55 41
2799.67 42
2799.79 42
2799.91 41
2800.03 41
2800.16 40
2800.28 40
2800.40 40
2800.52 40
2800.64 41
2800.76 43
2800.88 46
2801.01 49
2801.13 53
2801.25 57
2801.37 61
2801.49 63
2801.61 63
2801.73 61
2801.86 58
2801.98 54
2802.10 50
2802.22 46
2802.34 44
2802.46 44
2802.58 44
2802.70 45
2802.83 45
2802.95 46
2803.07 46
2803.19 48
2803.31 50
2803.43 53
2803.55 57
2803.68 61
2803.80 64
2803.92 65
2804.04 64
2804.16 62
2804.28 60
2804.40 58
2804.53 58
2804.65 60
2804.77 64
2804.89 69
2805.01 74
2805.13 81
2805.25 87
2805.38 93
2805.50 98
2805.62 103
2805.74 106
2805.86 109
2805.98 111
2806.10 113
2806.23 116
2806.35 121
2806.47 126
2806.59 132
2806.71 138
2806.83 142
2806.96 145
2807.08 147
2807.20 147
2807.32 148
2807.44 149
2807.56 150
2807.68 150
2807.81 148
2807.93 143
2808.05 134
2808.17 123
2808.29 110
2808.41 98
2808.53 87
2808.66 79
2808.78 74
2808.90 70
2809.02 69
2809.14 68
2809.26 68
2809.39 69
2809.51 71
2809.63 73
2809.75 77
2809.87 81
2809.99 84
2810.11 86
2810.24 87
2810.36 87
2810.48 86
2810.60 85
2810.72 85
2810.84 86
2810.97 87
2811.09 88
2811.21 88
2811.33 88
2811.45 87
2811.57 85
2811.70 84
2811.82 85
2811.94 88
2812.06 93
2812.18 101
2812.30 111
2812.43 123
2812.55 134
2812.67 145
2812.79 153
2812.91 159
2813.03 161
2813.15 161
2813.28 158
2813.40 154
2813.52 148
2813.64 142
2813.76 135
2813.88 129
2814.01 122
2814.13 116
2814.25 111
2814.37 107
2814.49 104
2814.61 103
2814.74 101
2814.86 100
2814.98 99
2815.10 97
2815.22 95
2815.34 92
2815.47 90
2815.59 88
2815.71 86
2815.83 83
2815.95 79
2816.07 74
2816.20 69
2816.32 63
2816.44 58
2816.56 55
2816.68 53
2816.80 53
2816.93 52
2817.05 52
2817.17 52
2817.29 53
2817.41 55
2817.53 59
2817.66 63
2817.78 69
2817.90 73
2818.02 76
2818.14 77
2818.27 75
2818.39 71
2818.51 67
2818.63 63
2818.75 60
2818.87 59
2819.00 61
2819.12 65
2819.24 70
2819.36 76
2819.48 82
2819.60 88
2819.73 93
2819.85 96
2819.97 97
2820.09 94
2820.21 90
2820.34 83
2820.46 76
2820.58 69
2820.70 63
2820.82 59
2820.94 58
2821.07 58
2821.19 61
2821.31 66
2821.43 73
2821.55 81
2821.67 90
2821.80 99
2821.92 106
2822.04 111
2822.16 113
2822.28 111
2822.41 106
2822.53 99
2822.65 91
2822.77 83
2822.89 76
2823.01 71
2823.14 67
2823.26 64
2823.38 61
2823.50 57
2823.62 52
2823.75 47
2823.87 42
2823.99 38
2824.11 35
2824.23 35
2824.36 37
2824.48 40
2824.60 44
2824.72 47
2824.84 50
2824.96 50
2825.09 48
2825.21 44
2825.33 39
2825.45 32
2825.57 24
2825.70 16
2825.82 8
2825.94 0
2826.06 0
2826.18 0
2826.31 0
2826.43 0
2826.55 1
2826.67 10
2826.79 20
2826.92 31
2827.04 42
2827.16 52
2827.28 59
2827.40 64
2827.52 65
2827.65 64
2827.77 61
2827.89 57
2828.01 53
2828.13 50
2828.26 48
2828.38 48
2828.50 48
2828.62 49
2828.74 51
2828.87 52
2828.99 54
2829.11 57
2829.23 62
2829.35 69
2829.48 76
2829.60 82
2829.72 86
2829.84 86
2829.96 82
2830.09 76
2830.21 67
2830.33 58
2830.45 50
2830.57 43
2830.70 37
2830.82 34
2830.94 31
2831.06 30
2831.18 30
2831.31 31
2831.43 32
2831.55 34
2831.67 36
2831.79 38
2831.92 39
2832.04 38
2832.16 35
2832.28 31
2832.40 26
2832.53 20
2832.65 14
2832.77 9
2832.89 6
2833.01 4
2833.14 4
2833.26 4
2833.38 6
2833.50 9
2833.62 13
2833.75 18
2833.87 26
2833.99 34
2834.11 43
2834.24 50
2834.36 54
2834.48 55
2834.60 53
2834.72 49
2834.85 43
2834.97 37
2835.09 33
2835.21 30
2835.33 29
2835.46 30
2835.58 31
2835.70 31
2835.82 32
2835.94 32
2836.07 32
2836.19 32
2836.31 33
2836.43 35
2836.55 38
2836.68 42
2836.80 48
2836.92 53
2837.04 58
2837.17 62
2837.29 62
2837.41 59
2837.53 53
2837.65 44
2837.78 34
2837.90 23
2838.02 13
2838.14 5
2838.27 0
2838.39 0
2838.51 0
2838.63 0
2838.75 0
2838.88 0
2839.00 0
2839.12 0
2839.24 4
2839.36 8
2839.49 10
2839.61 11
2839.73 10
2839.85 9
2839.98 8
2840.10 8
2840.22 11
2840.34 15
2840.46 20
2840.59 24
2840.71 27
2840.83 28
2840.95 28
2841.08 27
2841.20 27
2841.32 27
2841.44 28
2841.56 29
2841.69 28
2841.81 27
2841.93 23
2842.05 19
2842.18 13
2842.30 9
2842.42 6
2842.54 6
2842.66 7
2842.79 11
2842.91 16
2843.03 21
2843.15 27
2843.28 32
2843.40 36
2843.52 39
2843.64 41
2843.77 41
2843.89 41
2844.01 40
2844.13 40
2844.25 40
2844.38 42
2844.50 45
2844.62 48
2844.74 51
2844.87 54
2844.99 55
2845.11 56
2845.23 56
2845.36 55
2845.48 56
2845.60 56
2845.72 57
2845.84 58
2845.97 58
2846.09 56
2846.21 52
2846.33 47
2846.46 40
2846.58 33
2846.70 26
2846.82 20
2846.95 14
2847.07 10
2847.19 6
2847.31 4
2847.43 4
2847.56 5
2847.68 7
2847.80 9
2847.92 12
2848.05 15
2848.17 18
2848.29 22
2848.41 27
2848.54 33
2848.66 39
2848.78 46
2848.90 51
2849.03 55
2849.15 56
2849.27 54
2849.39 49
2849.52 43
2849.64 35
2849.76 28
2849.88 21
2850.01 15
2850.13 10
2850.25 6
2850.37 3
2850.49 0
2850.62 0
2850.74 0
2850.86 0
2850.98 0
2851.11 0
2851.23 0
2851.35 0
2851.47 2
2851.60 12
2851.72 23
2851.84 34
2851.96 44
2852.09 52
2852.21 59
2852.33 64
2852.45 68
2852.58 72
2852.70 75
2852.82 78
2852.94 80
2853.07 81
2853.19 79
2853.31 74
2853.43 67
2853.56 59
2853.68 49
2853.80 40
2853.92 33
2854.05 28
2854.17 25
2854.29 24
2854.41 22
2854.54 21
2854.66 17
2854.78 13
2854.90 9
2855.03 6
2855.15 5
2855.27 5
2855.39 8
2855.52 12
2855.64 16
2855.76 19
2855.88 22
2856.01 24
2856.13 27
2856.25 32
2856.37 39
2856.50 47
2856.62 56
2856.74 66
2856.86 73
2856.99 78
2857.11 81
2857.23 82
2857.35 80
2857.48 78
2857.60 76
2857.72 74
2857.85 72
2857.97 71
2858.09 69
2858.21 67
2858.34 64
2858.46 60
2858.58 56
2858.70 52
2858.83 47
2858.95 43
2859.07 40
2859.19 40
2859.32 41
2859.44 44
2859.56 50
2859.68 57
2859.81 65
2859.93 73
2860.05 79
2860.17 84
2860.30 85
2860.42 84
2860.54 81
2860.67 76
2860.79 70
2860.91 63
2861.03 55
2861.16 48
2861.28 41
2861.40 34
2861.52 29
2861.65 26
2861.77 25
2861.89 26
2862.01 30
2862.14 36
2862.26 43
2862.38 51
2862.51 59
2862.63 65
2862.75 71
2862.87 76
2863.00 81
2863.12 85
2863.24 89
2863.36 93
2863.49 97
2863.61 100
2863.73 102
2863.86 103
2863.98 102
2864.10 101
2864.22 100
2864.35 98
2864.47 95
2864.59 93
2864.71 89
2864.84 84
2864.96 79
2865.08 74
2865.21 69
2865.33 65
2865.45 61
2865.57 59
2865.70 56
2865.82 53
2865.94 50
2866.06 48
2866.19 46
2866.31 45
2866.43 46
2866.56 49
2866.68 52
2866.80 54
2866.92 54
2867.05 51
2867.17 45
2867.29 38
2867.42 31
2867.54 24
2867.66 21
2867.78 20
2867.91 21
2868.03 25
2868.15 29
2868.27 32
2868.40 34
2868.52 34
2868.64 32
2868.77 28
2868.89 24
2869.01 21
2869.13 17
2869.26 14
2869.38 12
2869.50 10
2869.63 9
2869.75 9
2869.87 10
2869.99 13
2870.12 18
2870.24 25
2870.36 33
2870.49 41
2870.61 49
2870.73 54
2870.85 57
2870.98 57
2871.10 53
2871.22 46
2871.35 37
2871.47 27
2871.59 17
2871.71 7
2871.84 0
2871.96 0
2872.08 0
2872.21 0
2872.33 1
2872.45 7
2872.57 13
2872.70 19
2872.82 24
2872.94 26
2873.07 28
2873.19 28
2873.31 28
2873.44 29
2873.56 31
2873.68 35
2873.80 41
2873.93 47
2874.05 54
2874.17 60
2874.30 64
2874.42 66
2874.54 66
2874.66 63
2874.79 58
2874.91 52
2875.03 46
2875.16 43
2875.28 42
2875.40 44
2875.53 49
2875.65 57
2875.77 65
2875.89 73
2876.02 79
2876.14 83
2876.26 84
2876.39 83
2876.51 81
2876.63 78
2876.75 76
2876.88 75
2877.00 74
2877.12 74
2877.25 74
2877.37 73
2877.49 72
2877.62 70
2877.74 67
2877.86 63
2877.98 60
2878.11 56
2878.23 53
2878.35 49
2878.48 44
2878.60 38
2878.72 31
2878.85 23
2878.97 15
2879.09 8
2879.22 1
2879.34 0
2879.46 0
2879.58 0
2879.71 0
2879.83 0
2879.95 0
2880.08 0
2880.20 1
2880.32 5
2880.45 8
2880.57 9
2880.69 9
2880.82 7
2880.94 4
2881.06 0
2881.18 0
2881.31 0
2881.43 0
2881.55 0
2881.68 0
2881.80 0
2881.92 4
2882.05 6
2882.17 8
2882.29 8
2882.42 8
2882.54 8
2882.66 9
2882.78 11
2882.91 13
2883.03 17
2883.15 20
2883.28 22
2883.40 22
2883.52 22
2883.65 20
2883.77 19
2883.89 17
2884.02 17
2884.14 18
2884.26 19
2884.39 21
2884.51 24
2884.63 26
2884.75 28
2884.88 31
2885.00 33
2885.12 36
2885.25 39
2885.37 42
2885.49 45
2885.62 48
2885.74 51
2885.86 54
2885.99 56
2886.11 59
2886.23 60
2886.36 60
2886.48 58
2886.60 53
2886.73 45
2886.85 34
2886.97 23
2887.10 11
2887.22 1
2887.34 0
2887.47 0
2887.59 0
2887.71 0
2887.83 0
2887.96 3
2888.08 8
2888.20 11
2888.33 14
2888.45 16
2888.57 18
2888.70 21
2888.82 23
2888.94 25
2889.07 26
2889.19 26
2889.31 23
2889.44 19
2889.56 15
2889.68 13
2889.81 12
2889.93 15
2890.05 21
2890.18 28
2890.30 35
2890.42 40
2890.55 43
2890.67 43
2890.79 42
2890.92 40
2891.04 39
2891.16 39
2891.29 40
2891.41 41
2891.53 42
2891.66 42
2891.78 42
2891.90 42
2892.03 42
2892.15 44
2892.27 47
2892.40 51
2892.52 55
2892.64 60
2892.77 63
2892.89 66
2893.01 68
2893.14 70
2893.26 71
2893.38 71
2893.51 71
2893.63 69
2893.75 66
2893.88 61
2894.00 53
2894.12 45
2894.25 35
2894.37 25
2894.49 17
2894.62 11
2894.74 8
2894.86 9
2894.99 13
2895.11 20
2895.23 29
2895.36 38
2895.48 45
2895.60 50
2895.73 52
2895.85 52
2895.97 52
2896.10 52
2896.22 53
2896.34 55
2896.47 56
2896.59 57
2896.71 56
2896.84 55
2896.96 54
2897.08 54
2897.21 56
2897.33 60
2897.45 66
2897.58 73
2897.70 79
2897.83 83
2897.95 84
2898.07 84
2898.20 81
2898.32 76
2898.44 71
2898.57 64
2898.69 57
2898.81 48
2898.94 40
2899.06 31
2899.18 24
2899.31 18
2899.43 14
2899.55 14
2899.68 16
2899.80 21
2899.92 28
2900.05 37
2900.17 45
2900.29 52
2900.42 58
2900.54 62
2900.66 63
2900.79 63
2900.91 63
2901.04 64
2901.16 66
2901.28 70
2901.41 78
2901.53 87
2901.65 97
2901.78 107
2901.90 116
2902.02 121
2902.15 123
2902.27 121
2902.39 116
2902.52 108
2902.64 99
2902.76 89
2902.89 80
2903.01 72
2903.14 65
2903.26 59
2903.38 55
2903.51 53
2903.63 52
2903.75 52
2903.88 53
2904.00 53
2904.12 53
2904.25 51
2904.37 48
2904.49 45
2904.62 40
2904.74 36
2904.87 32
2904.99 29
2905.11 27
2905.24 25
2905.36 25
2905.48 25
2905.61 25
2905.73 27
2905.85 29
2905.98 32
2906.10 37
2906.23 44
2906.35 53
2906.47 62
2906.60 72
2906.72 81
2906.84 90
2906.97 96
2907.09 101
2907.21 104
2907.34 107
2907.46 110
2907.59 113
2907.71 116
2907.83 118
2907.96 119
2908.08 119
2908.20 117
2908.33 113
2908.45 109
2908.57 105
2908.70 101
2908.82 96
2908.95 91
2909.07 85
2909.19 79
2909.32 72
2909.44 65
2909.56 60
2909.69 56
2909.81 54
2909.94 54
2910.06 56
2910.18 60
2910.31 66
2910.43 73
2910.55 82
2910.68 91
2910.80 100
2910.92 108
2911.05 114
2911.17 118
2911.30 120
2911.42 119
2911.54 116
2911.67 112
2911.79 107
2911.91 104
2912.04 101
2912.16 100
2912.29 101
2912.41 103
2912.53 107
2912.66 110
2912.78 114
2912.90 119
2913.03 124
2913.15 129
2913.28 134
2913.40 139
2913.52 142
2913.65 144
2913.77 143
2913.89 140
2914.02 134
2914.14 127
2914.27 118
2914.39 110
2914.51 103
2914.64 97
2914.76 92
2914.89 86
2915.01 79
2915.13 73
2915.26 66
2915.38 60
2915.50 56
2915.63 55
2915.75 56
2915.88 59
2916.00 64
2916.12 67
2916.25 70
2916.37 70
2916.49 67
2916.62 64
2916.74 59
2916.87 55
2916.99 52
2917.11 51
2917.24 52
2917.36 54
2917.49 57
2917.61 60
2917.73 61
2917.86 62
2917.98 62
2918.10 61
2918.23 61
2918.35 63
2918.48 66
2918.60 70
2918.72 75
2918.85 81
2918.97 86
2919.10 91
2919.22 95
2919.34 99
2919.47 103
2919.59 107
2919.72 112
2919.84 116
2919.96 119
2920.09 120
2920.21 119
2920.34 117
2920.46 115
2920.58 112
2920.71 110
2920.83 111
2920.95 112
2921.08 115
2921.20 119
2921.33 123
2921.45 127
2921.57 130
2921.70 132
2921.82 134
2921.95 134
2922.07 134
2922.19 133
2922.32 132
2922.44 129
2922.57 125
2922.69 119
2922.81 112
2922.94 103
2923.06 94
2923.19 86
2923.31 79
2923.43 74
2923.56 73
2923.68 75
2923.81 79
2923.93 85
2924.05 89
2924.18 92
2924.30 91
2924.43 87
2924.55 80
2924.67 70
2924.80 59
2924.92 48
2925.05 38
2925.17 32
2925.29 28
2925.42 27
2925.54 30
2925.67 34
2925.79 41
2925.91 48
2926.04 54
2926.16 58
2926.29 61
2926.41 60
2926.53 57
2926.66 52
2926.78 46
2926.91 40
2927.03 34
2927.15 30
2927.28 28
2927.40 28
2927.53 30
2927.65 34
2927.78 40
2927.90 47
2928.02 55
2928.15 63
2928.27 70
2928.40 75
2928.52 78
2928.64 79
2928.77 77
2928.89 73
2929.02 69
2929.14 65
2929.26 62
2929.39 60
2929.51 58
2929.64 56
2929.76 53
2929.88 49
2930.01 43
2930.13 38
2930.26 33
2930.38 31
2930.51 32
2930.63 35
2930.75 41
2930.88 48
2931.00 54
2931.13 59
2931.25 61
2931.37 61
2931.50 60
2931.62 56
2931.75 52
2931.87 48
2932.00 43
2932.12 39
2932.24 34
2932.37 29
2932.49 24
2932.62 19
2932.74 15
2932.86 11
2932.99 9
2933.11 8
2933.24 9
2933.36 12
2933.49 16
2933.61 23
2933.73 31
2933.86 41
2933.98 53
2934.11 66
2934.23 80
2934.36 93
2934.48 104
2934.60 114
2934.73 122
2934.85 128
2934.98 131
2935.10 134
2935.22 136
2935.35 137
2935.47 138
2935.60 139
2935.72 139
2935.85 139
2935.97 139
2936.09 138
2936.22 137
2936.34 136
2936.47 135
2936.59 134
2936.72 134
2936.84 134
2936.96 133
2937.09 133
2937.21 133
2937.34 134
2937.46 138
2937.59 145
2937.71 155
2937.83 170
2937.96 188
2938.08 208
2938.21 226
2938.33 242
2938.46 254
2938.58 262
2938.70 265
2938.83 266
2938.95 266
2939.08 267
2939.20 271
2939.33 277
2939.45 285
2939.57 295
2939.70 305
2939.82 314
2939.95 322
2940.07 328
2940.20 333
2940.32 336
2940.44 337
2940.57 337
2940.69 335
2940.82 331
2940.94 327
2941.07 322
2941.19 317
2941.32 314
2941.44 310
2941.56 307
2941.69 305
2941.81 303
2941.94 300
2942.06 298
2942.19 296
2942.31 293
2942.43 291
2942.56 287
2942.68 281
2942.81 273
2942.93 263
2943.06 251
2943.18 238
2943.31 225
2943.43 212
2943.55 201
2943.68 192
2943.80 183
2943.93 176
2944.05 168
2944.18 160
2944.30 152
2944.43 144
2944.55 138
2944.67 134
2944.80 133
2944.92 135
2945.05 140
2945.17 147
2945.30 154
2945.42 160
2945.55 164
2945.67 166
2945.79 163
2945.92 158
2946.04 149
2946.17 140
2946.29 130
2946.42 122
2946.54 115
2946.67 110
2946.79 106
2946.91 101
2947.04 96
2947.16 89
2947.29 80
2947.41 72
2947.54 64
2947.66 59
2947.79 57
2947.91 58
2948.03 61
2948.16 65
2948.28 67
2948.41 68
2948.53 66
2948.66 61
2948.78 55
2948.91 47
2949.03 38
2949.16 29
2949.28 20
2949.40 12
2949.53 4
2949.65 0
2949.78 0
2949.90 0
2950.03 0
2950.15 0
2950.28 0
2950.40 0
2950.53 3
2950.65 5
2950.77 6
2950.90 5
2951.02 5
2951.15 5
2951.27 6
2951.40 8
2951.52 11
2951.65 15
2951.77 21
2951.90 28
2952.02 37
2952.15 47
2952.27 56
2952.39 65
2952.52 70
2952.64 72
2952.77 70
2952.89 64
2953.02 55
2953.14 46
2953.27 39
2953.39 35
2953.52 34
2953.64 36
2953.77 41
2953.89 47
2954.01 53
2954.14 57
2954.26 59
2954.39 59
2954.51 58
2954.64 58
2954.76 58
2954.89 60
2955.01 63
2955.14 67
2955.26 70
2955.39 70
2955.51 66
2955.63 58
2955.76 49
2955.88 37
2956.01 27
2956.13 19
2956.26 15
2956.38 13
2956.51 13
2956.63 15
2956.76 17
2956.88 20
2957.01 23
2957.13 27
2957.26 31
2957.38 36
2957.51 41
2957.63 45
2957.75 47
2957.88 48
2958.00 48
2958.13 47
2958.25 46
2958.38 45
2958.50 45
2958.63 45
2958.75 45
2958.88 43
2959.00 41
2959.13 38
2959.25 36
2959.38 35
2959.50 37
2959.63 41
2959.75 47
2959.88 55
2960.00 63
2960.12 71
2960.25 76
2960.37 78
2960.50 78
2960.62 75
2960.75 71
2960.87 66
2961.00 61
2961.12 58
2961.25 58
2961.37 59
2961.50 61
2961.62 64
2961.75 67
2961.87 70
2962.00 72
2962.12 74
2962.25 77
2962.37 80
2962.50 83
2962.62 85
2962.75 87
2962.87 87
2962.99 85
2963.12 81
2963.24 76
2963.37 70
2963.49 63
2963.62 56
2963.74 49
2963.87 44
2963.99 39
2964.12 36
2964.24 34
2964.37 32
2964.49 29
2964.62 26
2964.74 22
2964.87 18
2964.99 14
2965.12 10
2965.24 8
2965.37 7
2965.49 7
2965.62 8
2965.74 9
2965.87 10
2965.99 11
2966.12 12
2966.24 13
2966.37 15
2966.49 19
2966.62 22
2966.74 27
2966.87 30
2966.99 33
2967.12 34
2967.24 34
2967.37 33
2967.49 32
2967.62 31
2967.74 29
2967.87 27
2967.99 26
2968.11 24
2968.24 23
2968.36 23
2968.49 24
2968.61 26
2968.74 29
2968.86 32
2968.99 34
2969.11 35
2969.24 34
2969.36 32
2969.49 28
2969.61 24
2969.74 21
2969.86 19
2969.99 19
2970.11 20
2970.24 22
2970.36 24
2970.49 24
2970.61 23
2970.74 21
2970.86 19
2970.99 18
2971.11 18
2971.24 20
2971.36 24
2971.49 29
2971.61 34
2971.74 37
2971.86 38
2971.99 35
2972.11 29
2972.24 20
2972.36 10
2972.49 1
2972.61 0
2972.74 0
2972.86 0
2972.99 2
2973.11 11
2973.24 21
2973.36 30
2973.49 36
2973.61 38
2973.74 36
2973.86 32
2973.99 26
2974.11 20
2974.24 15
2974.36 13
2974.49 14
2974.61 16
2974.74 21
2974.87 25
2974.99 29
2975.12 32
2975.24 34
2975.37 33
2975.49 31
2975.62 28
2975.74 25
2975.87 21
2975.99 18
2976.12 15
2976.24 12
2976.37 9
2976.49 7
2976.62 4
2976.74 2
2976.87 0
2976.99 0
2977.12 0
2977.24 0
2977.37 0
2977.49 0
2977.62 3
2977.74 7
2977.87 11
2977.99 17
2978.12 24
2978.24 31
2978.37 39
2978.49 46
2978.62 52
2978.74 55
2978.87 55
2978.99 52
2979.12 47
2979.24 41
2979.37 36
2979.49 32
2979.62 31
2979.74 33
2979.87 36
2980.00 40
2980.12 45
2980.25 50
2980.37 55
2980.50 59
2980.62 63
2980.75 66
2980.87 68
2981.00 68
2981.12 67
2981.25 66
2981.37 63
2981.50 62
2981.62 62
2981.75 63
2981.87 65
2982.00 68
2982.12 71
2982.25 71
2982.37 70
2982.50 65
2982.62 59
2982.75 52
2982.88 45
2983.00 38
2983.13 32
2983.25 26
2983.38 21
2983.50 17
2983.63 12
2983.75 9
2983.88 6
2984.00 5
2984.13 5
2984.25 8
2984.38 12
2984.50 18
2984.63 24
2984.75 31
2984.88 37
2985.00 42
2985.13 45
2985.26 47
2985.38 47
2985.51 45
2985.63 41
2985.76 34
2985.88 27
2986.01 19
2986.13 11
2986.26 4
2986.38 0
2986.51 0
2986.63 0
2986.76 2
2986.88 9
2987.01 18
2987.13 27
2987.26 36
2987.39 43
2987.51 48
2987.64 51
2987.76 52
2987.89 52
2988.01 52
2988.14 52
2988.26 52
2988.39 52
2988.51 52
2988.64 51
2988.76 49
2988.89 48
2989.02 48
2989.14 49
2989.27 51
2989.39 53
2989.52 55
2989.64 55
2989.77 52
2989.89 45
2990.02 36
2990.14 24
2990.27 12
2990.39 1
2990.52 0
2990.65 0
2990.77 0
2990.90 0
2991.02 0
2991.15 0
2991.27 0
2991.40 0
2991.52 3
2991.65 10
2991.77 17
2991.90 25
2992.02 34
2992.15 43
2992.28 50
2992.40 55
2992.53 57
2992.65 55
2992.78 50
2992.90 44
2993.03 37
2993.15 32
2993.28 30
2993.40 29
2993.53 30
2993.66 32
2993.78 34
2993.91 35
2994.03 36
2994.16 36
2994.28 36
2994.41 36
2994.53 36
2994.66 38
2994.79 40
2994.91 42
2995.04 43
2995.16 44
2995.29 44
2995.41 42
2995.54 38
2995.66 33
2995.79 28
2995.91 23
2996.04 20
2996.17 18
2996.29 19
2996.42 21
2996.54 23
2996.67 26
2996.79 28
2996.92 30
2997.04 32
2997.17 33
2997.30 35
2997.42 38
2997.55 42
2997.67 47
2997.80 54
2997.92 61
2998.05 69
2998.17 77
2998.30 84
2998.43 89
2998.55 94
2998.68 96
2998.80 97
2998.93 95
2999.05 93
2999.18 89
2999.30 84
2999.43 80
2999.56 76
2999.68 75
2999.81 75
2999.93 76
3000.06 79
3000.18 81
3000.31 83
3000.43 84
3000.56 84
3000.69 81
3000.81 76
3000.94 70
3001.06 63
3001.19 55
3001.31 47
3001.44 41
3001.57 37
3001.69 35
3001.82 36
3001.94 39
3002.07 44
3002.19 49
3002.32 53
3002.44 56
3002.57 57
3002.70 57
3002.82 55
3002.95 52
3003.07 49
3003.20 47
3003.32 44
3003.45 42
3003.58 40
3003.70 39
3003.83 36
3003.95 34
3004.08 30
3004.20 26
3004.33 21
3004.46 17
3004.58 13
3004.71 11
3004.83 10
3004.96 11
3005.08 12
3005.21 14
3005.34 15
3005.46 17
3005.59 17
3005.71 17
3005.84 16
3005.96 14
3006.09 12
3006.22 11
3006.34 9
3006.47 7
3006.59 6
3006.72 5
3006.84 3
3006.97 1
3007.10 0
3007.22 0
3007.35 0
3007.47 0
3007.60 0
3007.72 0
3007.85 0
3007.98 0
3008.10 4
3008.23 9
3008.35 13
3008.48 16
3008.61 17
3008.73 17
3008.86 16
3008.98 15
3009.11 15
3009.23 16
3009.36 18
3009.49 20
3009.61 21
3009.74 23
3009.86 24
3009.99 25
3010.11 27
3010.24 30
3010.37 35
3010.49 41
3010.62 48
3010.74 55
3010.87 59
3011.00 62
3011.12 62
3011.25 62
3011.37 61
3011.50 61
3011.62 63
3011.75 65
3011.88 69
3012.00 72
3012.13 73
3012.25 73
3012.38 70
3012.51 67
3012.63 64
3012.76 63
3012.88 63
3013.01 65
3013.13 70
3013.26 74
3013.39 79
3013.51 81
3013.64 83
3013.76 82
3013.89 79
3014.02 74
3014.14 69
3014.27 64
3014.39 59
3014.52 55
3014.65 52
3014.77 50
3014.90 49
3015.02 47
3015.15 46
3015.28 45
3015.40 44
3015.53 45
3015.65 47
3015.78 50
3015.90 54
3016.03 59
3016.16 64
3016.28 68
3016.41 70
3016.53 71
3016.66 71
3016.79 69
3016.91 68
3017.04 66
3017.16 64
3017.29 63
3017.42 60
3017.54 58
3017.67 55
3017.79 52
3017.92 49
3018.05 47
3018.17 47
3018.30 48
3018.42 51
3018.55 55
3018.68 59
3018.80 64
3018.93 68
3019.05 71
3019.18 74
3019.31 77
3019.43 82
3019.56 88
3019.68 95
3019.81 103
3019.94 111
3020.06 118
3020.19 121
3020.31 120
3020.44 116
3020.57 109
3020.69 101
3020.82 94
3020.94 89
3021.07 85
3021.20 83
3021.32 83
3021.45 83
3021.57 82
3021.70 81
3021.83 80
3021.95 79
3022.08 81
3022.20 84
3022.33 89
3022.46 96
3022.58 103
3022.71 109
3022.84 113
3022.96 113
3023.09 109
3023.21 103
3023.34 94
3023.47 83
3023.59 71
3023.72 61
3023.84 51
3023.97 43
3024.10 37
3024.22 33
3024.35 30
3024.47 28
3024.60 27
3024.73 25
3024.85 23
3024.98 20
3025.11 16
3025.23 12
3025.36 9
3025.48 6
3025.61 5
3025.74 6
3025.86 10
3025.99 15
3026.11 22
3026.24 29
3026.37 34
3026.49 38
3026.62 39
3026.74 38
3026.87 36
3027.00 34
3027.12 34
3027.25 34
3027.38 37
3027.50 40
3027.63 44
3027.75 48
3027.88 51
3028.01 53
3028.13 53
3028.26 53
3028.39 52
3028.51 51
3028.64 49
3028.76 47
3028.89 44
3029.02 40
3029.14 33
3029.27 26
3029.39 17
3029.52 9
3029.65 1
3029.77 0
3029.90 0
3030.03 0
3030.15 0
3030.28 2
3030.40 8
3030.53 15
3030.66 21
3030.78 26
3030.91 29
3031.04 30
3031.16 30
3031.29 28
3031.41 26
3031.54 25
3031.67 24
3031.79 24
3031.92 23
3032.05 23
3032.17 21
3032.30 18
3032.42 13
3032.55 8
3032.68 2
3032.80 0
3032.93 0
3033.06 0
3033.18 0
3033.31 0
3033.44 0
3033.56 0
3033.69 0
3033.81 3
3033.94 9
3034.07 16
3034.19 24
3034.32 32
3034.45 40
3034.57 48
3034.70 56
3034.82 63
3034.95 67
3035.08 69
3035.20 70
3035.33 70
3035.46 71
3035.58 73
3035.71 77
3035.84 82
3035.96 85
3036.09 86
3036.21 84
3036.34 78
3036.47 70
3036.59 61
3036.72 54
3036.85 50
3036.97 49
3037.10 51
3037.23 55
3037.35 59
3037.48 62
3037.60 64
3037.73 63
3037.86 62
3037.98 60
3038.11 60
3038.24 60
3038.36 61
3038.49 63
3038.62 65
3038.74 66
3038.87 67
3038.99 68
3039.12 69
3039.25 71
3039.37 73
3039.50 74
3039.63 75
3039.75 75
3039.88 74
3040.01 71
3040.13 68
3040.26 63
3040.39 59
3040.51 55
3040.64 52
3040.77 50
3040.89 48
3041.02 47
3041.14 46
3041.27 45
3041.40 43
3041.52 42
3041.65 41
3041.78 39
3041.90 37
3042.03 35
3042.16 33
3042.28 31
3042.41 28
3042.54 24
3042.66 19
3042.79 14
3042.92 7
3043.04 1
3043.17 0
3043.29 0
3043.42 0
3043.55 0
3043.67 0
3043.80 0
3043.93 0
3044.05 2
3044.18 6
3044.31 8
3044.43 10
3044.56 11
3044.69 13
3044.81 15
3044.94 19
3045.07 24
3045.19 31
3045.32 39
3045.45 46
3045.57 52
3045.70 58
3045.83 61
3045.95 64
3046.08 65
3046.20 65
3046.33 65
3046.46 64
3046.58 62
3046.71 58
3046.84 54
3046.96 49
3047.09 44
3047.22 39
3047.34 35
3047.47 32
3047.60 29
3047.72 27
3047.85 26
3047.98 26
3048.10 28
3048.23 31
3048.36 36
3048.48 41
3048.61 47
3048.74 51
3048.86 55
3048.99 58
3049.12 62
3049.24 66
3049.37 72
3049.50 79
3049.62 85
3049.75 91
3049.88 93
3050.00 94
3050.13 92
3050.26 90
3050.38 89
3050.51 90
3050.64 94
3050.76 99
3050.89 105
3051.02 110
3051.14 114
3051.27 114
3051.40 112
3051.52 107
3051.65 102
3051.78 95
3051.90 89
3052.03 85
3052.16 82
3052.28 80
3052.41 78
3052.54 76
3052.66 73
3052.79 69
3052.92 64
3053.04 60
3053.17 56
3053.30 54
3053.42 54
3053.55 55
3053.68 55
3053.80 55
3053.93 52
3054.06 46
3054.18 38
3054.31 28
3054.44 18
3054.56 9
3054.69 2
3054.82 0
3054.94 0
3055.07 5
3055.20 13
3055.32 24
3055.45 37
3055.58 53
3055.70 70
3055.83 87
3055.96 103
3056.09 116
3056.21 125
3056.34 130
3056.47 130
3056.59 126
3056.72 119
3056.85 110
3056.97 100
3057.10 90
3057.23 81
3057.35 74
3057.48 69
3057.61 65
3057.73 63
3057.86 62
3057.99 61
3058.11 60
3058.24 60
3058.37 60
3058.49 59
3058.62 58
3058.75 56
3058.87 55
3059.00 53
3059.13 51
3059.26 49
3059.38 48
3059.51 46
3059.64 43
3059.76 41
3059.89 37
3060.02 32
3060.14 27
3060.27 22
3060.40 17
3060.52 14
3060.65 12
3060.78 13
3060.90 16
3061.03 20
3061.16 25
3061.28 30
3061.41 35
3061.54 41
3061.67 47
3061.79 52
3061.92 58
3062.05 63
3062.17 66
3062.30 67
3062.43 67
3062.55 64
3062.68 61
3062.81 57
3062.93 54
3063.06 51
3063.19 50
3063.32 50
3063.44 51
3063.57 54
3063.70 59
3063.82 66
3063.95 74
3064.08 82
3064.20 90
3064.33 95
3064.46 97
3064.58 95
3064.71 90
3064.84 83
3064.97 75
3065.09 68
3065.22 64
3065.35 63
3065.47 63
3065.60 65
3065.73 67
3065.85 68
3065.98 67
3066.11 64
3066.24 59
3066.36 52
3066.49 44
3066.62 36
3066.74 30
3066.87 25
3067.00 21
3067.12 19
3067.25 18
3067.38 17
3067.51 16
3067.63 15
3067.76 15
3067.89 16
3068.01 19
3068.14 24
3068.27 30
3068.39 36
3068.52 42
3068.65 47
3068.78 49
3068.90 50
3069.03 51
3069.16 50
3069.28 51
3069.41 52
3069.54 53
3069.66 55
3069.79 57
3069.92 57
3070.05 55
3070.17 51
3070.30 44
3070.43 35
3070.55 25
3070.68 14
3070.81 5
3070.94 0
3071.06 0
3071.19 0
3071.32 0
3071.44 0
3071.57 2
3071.70 8
3071.82 16
3071.95 25
3072.08 34
3072.21 43
3072.33 51
3072.46 57
3072.59 60
3072.71 60
3072.84 55
3072.97 47
3073.10 36
3073.22 25
3073.35 15
3073.48 8
3073.60 5
3073.73 6
3073.86 10
3073.99 15
3074.11 21
3074.24 26
3074.37 30
3074.49 31
3074.62 31
3074.75 31
3074.88 32
3075.00 35
3075.13 41
3075.26 48
3075.38 58
3075.51 68
3075.64 77
3075.77 84
3075.89 89
3076.02 91
3076.15 89
3076.28 84
3076.40 78
3076.53 71
3076.66 65
3076.78 61
3076.91 60
3077.04 61
3077.17 64
3077.29 68
3077.42 72
3077.55 76
3077.67 78
3077.80 80
3077.93 81
3078.06 81
3078.18 81
3078.31 80
3078.44 78
3078.56 74
3078.69 70
3078.82 66
3078.95 63
3079.07 60
3079.20 60
3079.33 61
3079.46 64
3079.58 67
3079.71 70
3079.84 72
3079.96 72
3080.09 70
3080.22 65
3080.35 59
3080.47 52
3080.60 45
3080.73 41
3080.86 39
3080.98 40
3081.11 43
3081.24 48
3081.36 53
3081.49 58
3081.62 61
3081.75 62
3081.87 61
3082.00 59
3082.13 55
3082.26 50
3082.38 46
3082.51 42
3082.64 40
3082.77 40
3082.89 41
3083.02 44
3083.15 47
3083.27 51
3083.40 55
3083.53 58
3083.66 61
3083.78 64
3083.91 67
3084.04 70
3084.17 72
3084.29 74
3084.42 75
3084.55 75
3084.68 74
3084.80 73
3084.93 72
3085.06 70
3085.18 69
3085.31 67
3085.44 66
3085.57 66
3085.69 66
3085.82 68
3085.95 70
3086.08 73
3086.20 76
3086.33 79
3086.46 82
3086.59 86
3086.71 89
3086.84 93
3086.97 96
3087.10 98
3087.22 99
3087.35 98
3087.48 97
3087.61 94
3087.73 91
3087.86 88
3087.99 86
3088.12 85
3088.24 84
3088.37 84
3088.50 84
3088.62 84
3088.75 84
3088.88 83
3089.01 83
3089.13 83
3089.26 83
3089.39 84
3089.52 86
3089.64 88
3089.77 90
3089.90 92
3090.03 94
3090.15 96
3090.28 98
3090.41 99
3090.54 98
3090.66 96
3090.79 91
3090.92 85
3091.05 78
3091.17 69
3091.30 62
3091.43 55
3091.56 51
3091.68 49
3091.81 48
3091.94 49
3092.07 50
3092.19 50
3092.32 49
3092.45 47
3092.58 43
3092.70 40
3092.83 36
3092.96 33
3093.09 31
3093.21 30
3093.34 29
3093.47 28
3093.60 28
3093.72 26
3093.85 24
3093.98 21
3094.11 17
3094.23 12
3094.36 5
3094.49 0
3094.62 0
3094.75 0
3094.87 0
3095.00 0
3095.13 0
3095.26 0
3095.38 0
3095.51 6
3095.64 18
3095.77 30
3095.89 40
3096.02 48
3096.15 53
3096.28 55
3096.40 53
3096.53 48
3096.66 42
3096.79 35
3096.91 29
3097.04 24
3097.17 22
3097.30 23
3097.42 27
3097.55 32
3097.68 39
3097.81 47
3097.94 55
3098.06 63
3098.19 71
3098.32 79
3098.45 86
3098.57 94
3098.70 100
3098.83 106
3098.96 111
3099.08 115
3099.21 117
3099.34 118
3099.47 118
3099.59 116
3099.72 113
3099.85 109
3099.98 105
3100.11 101
3100.23 99
3100.36 97
3100.49 97
3100.62 97
3100.74 98
3100.87 99
3101.00 99
3101.13 98
3101.25 96
3101.38 93
3101.51 88
3101.64 83
3101.77 77
3101.89 70
3102.02 62
3102.15 54
3102.28 45
3102.40 37
3102.53 29
3102.66 22
3102.79 17
3102.92 13
3103.04 11
3103.17 10
3103.30 9
3103.43 7
3103.55 6
3103.68 4
3103.81 1
3103.94 0
3104.06 0
3104.19 0
3104.32 0
3104.45 0
3104.58 0
3104.70 0
3104.83 2
3104.96 11
3105.09 21
3105.21 33
3105.34 43
3105.47 51
3105.60 56
3105.73 59
3105.85 59
3105.98 57
3106.11 55
3106.24 53
3106.37 51
3106.49 50
3106.62 49
3106.75 49
3106.88 49
3107.00 49
3107.13 48
3107.26 47
3107.39 43
3107.52 38
3107.64 31
3107.77 22
3107.90 12
3108.03 4
3108.15 0
3108.28 0
3108.41 0
3108.54 4
3108.67 11
3108.79 19
3108.92 25
3109.05 29
3109.18 31
3109.31 30
3109.43 28
3109.56 24
3109.69 20
3109.82 15
3109.94 10
3110.07 5
3110.20 0
3110.33 0
3110.46 0
3110.58 0
3110.71 0
3110.84 0
3110.97 0
3111.10 0
3111.22 0
3111.35 5
3111.48 10
3111.61 16
3111.74 21
3111.86 25
3111.99 28
3112.12 30
3112.25 31
3112.38 29
3112.50 25
3112.63 20
3112.76 14
3112.89 9
3113.01 5
3113.14 5
3113.27 6
3113.40 10
3113.53 15
3113.65 20
3113.78 24
3113.91 27
3114.04 29
3114.17 30
3114.29 30
3114.42 29
3114.55 27
3114.68 23
3114.81 19
3114.93 13
3115.06 8
3115.19 4
3115.32 1
3115.45 2
3115.57 4
3115.70 10
3115.83 16
3115.96 24
3116.09 32
3116.21 40
3116.34 47
3116.47 53
3116.60 57
3116.73 60
3116.85 62
3116.98 63
3117.11 64
3117.24 65
3117.37 65
3117.49 65
3117.62 65
3117.75 63
3117.88 60
3118.01 54
3118.13 48
3118.26 41
3118.39 34
3118.52 30
3118.65 28
3118.78 29
3118.90 34
3119.03 41
3119.16 49
3119.29 59
3119.42 67
3119.54 75
3119.67 80
3119.80 83
3119.93 84
3120.06 82
3120.18 80
3120.31 78
3120.44 77
3120.57 79
3120.70 82
3120.82 87
3120.95 93
3121.08 99
3121.21 103
3121.34 104
3121.47 104
3121.59 101
3121.72 97
3121.85 90
3121.98 83
3122.11 75
3122.23 67
3122.36 58
3122.49 50
3122.62 42
3122.75 37
3122.87 32
3123.00 29
3123.13 27
3123.26 25
3123.39 22
3123.52 19
3123.64 16
3123.77 12
3123.90 10
3124.03 9
3124.16 11
3124.28 14
3124.41 19
3124.54 23
3124.67 27
3124.80 29
3124.93 30
3125.05 30
3125.18 31
3125.31 34
3125.44 39
3125.57 47
3125.69 57
3125.82 67
3125.95 77
3126.08 85
3126.21 90
3126.34 92
3126.46 91
3126.59 88
3126.72 84
3126.85 80
3126.98 76
3127.11 74
3127.23 74
3127.36 75
3127.49 77
3127.62 80
3127.75 83
3127.87 86
3128.00 88
3128.13 88
3128.26 87
3128.39 85
3128.52 82
3128.64 79
3128.77 76
3128.90 74
3129.03 73
3129.16 75
3129.29 80
3129.41 87
3129.54 96
3129.67 105
3129.80 114
3129.93 120
3130.06 123
3130.18 122
3130.31 120
3130.44 115
3130.57 111
3130.70 107
3130.82 104
3130.95 103
3131.08 103
3131.21 103
3131.34 104
3131.47 104
3131.59 104
3131.72 104
3131.85 104
3131.98 105
3132.11 107
3132.24 110
3132.36 113
3132.49 116
3132.62 119
3132.75 123
3132.88 126
3133.01 130
3133.14 132
3133.26 134
3133.39 133
3133.52 132
3133.65 128
3133.78 123
3133.91 116
3134.03 109
3134.16 103
3134.29 99
3134.42 96
3134.55 95
3134.68 95
3134.80 96
3134.93 95
3135.06 94
3135.19 90
3135.32 85
3135.45 80
3135.57 75
3135.70 70
3135.83 66
3135.96 62
3136.09 60
3136.22 59
3136.34 58
3136.47 58
3136.60 59
3136.73 61
3136.86 65
3136.99 69
3137.12 73
3137.24 77
3137.37 79
3137.50 82
3137.63 83
3137.76 84
3137.89 85
3138.01 86
3138.14 87
3138.27 89
3138.40 90
3138.53 90
3138.66 90
3138.79 88
3138.91 85
3139.04 81
3139.17 76
3139.30 71
3139.43 65
3139.56 60
3139.68 57
3139.81 54
3139.94 52
3140.07 52
3140.20 53
3140.33 55
3140.46 58
3140.58 61
3140.71 63
3140.84 65
3140.97 65
3141.10 64
3141.23 62
3141.36 58
3141.48 54
3141.61 50
3141.74 48
3141.87 47
3142.00 47
3142.13 48
3142.26 49
3142.38 50
3142.51 50
3142.64 50
3142.77 50
3142.90 50
3143.03 50
3143.16 51
3143.28 51
3143.41 52
3143.54 52
3143.67 51
3143.80 51
3143.93 51
3144.06 52
3144.18 54
3144.31 56
3144.44 59
3144.57 62
3144.70 65
3144.83 68
3144.96 71
3145.08 74
3145.21 78
3145.34 83
3145.47 88
3145.60 93
3145.73 96
3145.86 98
3145.98 98
3146.11 96
3146.24 93
3146.37 90
3146.50 88
3146.63 88
3146.76 89
3146.88 91
3147.01 96
3147.14 101
3147.27 106
3147.40 110
3147.53 114
3147.66 116
3147.79 116
3147.91 113
3148.04 108
3148.17 102
3148.30 94
3148.43 87
3148.56 80
3148.69 75
3148.81 72
3148.94 72
3149.07 75
3149.20 78
3149.33 82
3149.46 85
3149.59 87
3149.72 87
3149.84 87
3149.97 86
3150.10 86
3150.23 88
3150.36 89
3150.49 91
3150.62 90
3150.75 88
3150.87 83
3151.00 75
3151.13 66
3151.26 57
3151.39 48
3151.52 42
3151.65 38
3151.78 37
3151.90 38
3152.03 40
3152.16 44
3152.29 47
3152.42 50
3152.55 53
3152.68 55
3152.81 57
3152.93 60
3153.06 62
3153.19 64
3153.32 66
3153.45 67
3153.58 67
3153.71 68
3153.84 68
3153.96 70
3154.09 73
3154.22 79
3154.35 85
3154.48 93
3154.61 101
3154.74 107
3154.87 112
3154.99 114
3155.12 114
3155.25 112
3155.38 107
3155.51 102
3155.64 96
3155.77 89
3155.90 83
3156.03 79
3156.15 76
3156.28 75
3156.41 76
3156.54 80
3156.67 86
3156.80 93
3156.93 100
3157.06 106
3157.18 111
3157.31 115
3157.44 116
3157.57 117
3157.70 115
3157.83 113
3157.96 109
3158.09 104
3158.22 99
3158.34 94
3158.47 89
3158.60 86
3158.73 85
3158.86 85
3158.99 88
3159.12 91
3159.25 94
3159.38 97
3159.50 99
3159.63 100
3159.76 101
3159.89 101
3160.02 101
3160.15 103
3160.28 107
3160.41 114
3160.54 122
3160.66 131
3160.79 140
3160.92 147
3161.05 151
3161.18 152
3161.31 151
3161.44 147
3161.57 142
3161.70 138
3161.83 135
3161.95 134
3162.08 135
3162.21 138
3162.34 143
3162.47 149
3162.60 157
3162.73 165
3162.86 175
3162.99 186
3163.11 195
3163.24 203
3163.37 209
3163.50 211
3163.63 212
3163.76 214
3163.89 218
3164.02 227
3164.15 243
3164.28 266
3164.40 295
3164.53 328
3164.66 362
3164.79 393
3164.92 421
3165.05 444
3165.18 464
3165.31 481
3165.44 498
3165.57 516
3165.69 537
3165.82 560
3165.95 583
3166.08 605
3166.21 623
3166.34 636
3166.47 644
3166.60 649
3166.73 651
3166.86 653
3166.99 658
3167.11 666
3167.24 678
3167.37 693
3167.50 711
3167.63 729
3167.76 745
3167.89 757
3168.02 764
3168.15 765
3168.28 759
3168.40 747
3168.53 731
3168.66 713
3168.79 695
3168.92 679
3169.05 667
3169.18 659
3169.31 658
3169.44 660
3169.57 665
3169.70 670
3169.82 675
3169.95 677
3170.08 676
3170.21 670
3170.34 659
3170.47 643
3170.60 622
3170.73 595
3170.86 564
3170.99 531
3171.12 497
3171.25 464
3171.37 434
3171.50 408
3171.63 387
3171.76 369
3171.89 354
3172.02 342
3172.15 332
3172.28 322
3172.41 312
3172.54 300
3172.67 286
3172.80 270
3172.92 253
3173.05 235
3173.18 218
3173.31 202
3173.44 189
3173.57 179
3173.70 172
3173.83 167
3173.96 165
3174.09 164
3174.22 165
3174.35 166
3174.47 166
3174.60 165
3174.73 163
3174.86 158
3174.99 152
3175.12 144
3175.25 136
3175.38 126
3175.51 117
3175.64 109
3175.77 102
3175.90 97
3176.03 94
3176.15 95
3176.28 99
3176.41 105
3176.54 114
3176.67 123
3176.80 131
3176.93 139
3177.06 144
3177.19 148
3177.32 151
3177.45 153
3177.58 154
3177.71 154
3177.83 153
3177.96 152
3178.09 150
3178.22 147
3178.35 143
3178.48 139
3178.61 135
3178.74 131
3178.87 126
3179.00 122
3179.13 117
3179.26 113
3179.39 109
3179.52 106
3179.64 102
3179.77 97
3179.90 92
3180.03 85
3180.16 78
3180.29 71
3180.42 64
3180.55 58
3180.68 53
3180.81 51
3180.94 49
3181.07 48
3181.20 48
3181.33 47
3181.46 47
3181.58 46
3181.71 47
3181.84 48
3181.97 51
3182.10 54
3182.23 56
3182.36 57
3182.49 56
3182.62 51
3182.75 44
3182.88 35
3183.01 25
3183.14 14
3183.27 5
3183.40 0
3183.53 0
3183.65 0
3183.78 0
3183.91 0
3184.04 0
3184.17 0
3184.30 0
3184.43 1
3184.56 3
3184.69 6
3184.82 8
3184.95 11
3185.08 14
3185.21 17
3185.34 19
3185.47 21
3185.60 21
3185.73 22
3185.85 23
3185.98 24
3186.11 27
3186.24 31
3186.37 36
3186.50 43
3186.63 50
3186.76 57
3186.89 66
3187.02 76
3187.15 87
3187.28 98
3187.41 109
3187.54 119
3187.67 124
3187.80 124
3187.93 119
3188.06 109
3188.19 96
3188.31 83
3188.44 72
3188.57 65
3188.70 63
3188.83 65
3188.96 71
3189.09 78
3189.22 85
3189.35 92
3189.48 97
3189.61 100
3189.74 101
3189.87 101
3190.00 100
3190.13 98
3190.26 95
3190.39 92
3190.52 87
3190.65 82
3190.78 77
3190.90 72
3191.03 68
3191.16 65
3191.29 63
3191.42 62
3191.55 63
3191.68 64
3191.81 66
3191.94 68
3192.07 68
3192.20 68
3192.33 67
3192.46 66
3192.59 67
3192.72 68
3192.85 72
3192.98 78
3193.11 85
3193.24 93
3193.37 101
3193.50 108
3193.63 112
3193.76 113
3193.89 112
3194.01 107
3194.14 101
3194.27 93
3194.40 85
3194.53 78
3194.66 71
3194.79 64
3194.92 60
3195.05 56
3195.18 54
3195.31 54
3195.44 56
3195.57 60
3195.70 67
3195.83 76
3195.96 85
3196.09 94
3196.22 101
3196.35 104
3196.48 102
3196.61 96
3196.74 85
3196.87 72
3197.00 58
3197.13 45
3197.26 35
3197.39 29
3197.51 26
3197.64 25
3197.77 25
3197.90 26
3198.03 25
3198.16 25
3198.29 24
3198.42 23
3198.55 24
3198.68 26
3198.81 30
3198.94 35
3199.07 41
3199.20 47
3199.33 54
3199.46 60
3199.59 65
3199.72 69
3199.85 71
3199.98 71
3200.11 68
3200.24 64
3200.37 58
3200.50 52
3200.63 45
3200.76 38
3200.89 31
3201.02 24
3201.15 18
3201.28 13
3201.41 9
3201.54 8
3201.67 9
3201.80 14
3201.93 21
3202.06 29
3202.18 39
3202.31 49
3202.44 57
3202.57 63
3202.70 68
3202.83 70
3202.96 70
3203.09 70
3203.22 68
3203.35 65
3203.48 63
3203.61 61
3203.74 59
3203.87 57
3204.00 56
3204.13 55
3204.26 56
3204.39 57
3204.52 60
3204.65 63
3204.78 68
3204.91 73
3205.04 78
3205.17 82
3205.30 86
3205.43 88
3205.56 88
3205.69 85
3205.82 80
3205.95 73
3206.08 65
3206.21 56
3206.34 46
3206.47 38
3206.60 30
3206.73 24
3206.86 21
3206.99 20
3207.12 21
3207.25 25
3207.38 30
3207.51 35
3207.64 40
3207.77 45
3207.90 48
3208.03 50
3208.16 52
3208.29 54
3208.42 56
3208.55 58
3208.68 59
3208.81 60
3208.94 58
3209.07 55
3209.20 50
3209.33 45
3209.46 39
3209.59 33
3209.72 29
3209.85 28
3209.98 30
3210.11 34
3210.24 42
3210.37 51
3210.50 61
3210.63 70
3210.76 78
3210.89 83
3211.02 84
3211.15 83
3211.28 80
3211.41 76
3211.54 73
3211.67 70
3211.79 69
3211.92 69
3212.05 69
3212.18 69
3212.31 69
3212.44 67
3212.57 66
3212.70 66
3212.83 67
3212.96 70
3213.09 75
3213.22 80
3213.35 87
3213.48 93
3213.61 98
3213.74 101
3213.87 102
3214.00 101
3214.13 98
3214.26 94
3214.39 90
3214.52 88
3214.65 87
3214.78 89
3214.91 92
3215.04 97
3215.17 102
3215.30 106
3215.43 108
3215.57 108
3215.70 106
3215.83 104
3215.96 103
3216.09 102
3216.22 103
3216.35 105
3216.48 107
3216.61 109
3216.74 110
3216.87 112
3217.00 113
3217.13 115
3217.26 118
3217.39 122
3217.52 125
3217.65 127
3217.78 128
3217.91 128
3218.04 127
3218.17 127
3218.30 128
3218.43 131
3218.56 135
3218.69 139
3218.82 142
3218.95 142
3219.08 139
3219.21 134
3219.34 126
3219.47 118
3219.60 110
3219.73 103
3219.86 96
3219.99 90
3220.12 85
3220.25 80
3220.38 77
3220.51 74
3220.64 72
3220.77 70
3220.90 68
3221.03 65
3221.16 62
3221.29 58
3221.42 53
3221.55 49
3221.68 44
3221.81 40
3221.94 38
3222.07 36
3222.20 36
3222.33 38
3222.46 42
3222.59 47
3222.72 53
3222.85 61
3222.98 69
3223.11 77
3223.24 85
3223.37 92
3223.50 97
3223.63 99
3223.76 100
3223.89 97
3224.02 93
3224.15 87
3224.28 80
3224.41 72
3224.54 63
3224.67 54
3224.80 45
3224.93 36
3225.06 27
3225.20 20
3225.33 15
3225.46 11
3225.59 8
3225.72 6
3225.85 4
3225.98 0
3226.11 0
3226.24 0
3226.37 0
3226.50 0
3226.63 0
3226.76 0
3226.89 0
3227.02 3
3227.15 10
3227.28 17
3227.41 23
3227.54 27
3227.67 30
3227.80 30
3227.93 29
3228.06 26
3228.19 23
3228.32 20
3228.45 17
3228.58 16
3228.71 18
3228.84 21
3228.97 27
3229.10 34
3229.23 42
3229.36 49
3229.49 55
3229.62 60
3229.76 62
3229.89 62
3230.02 59
3230.15 55
3230.28 50
3230.41 45
3230.54 42
3230.67 39
3230.80 38
3230.93 38
3231.06 39
3231.19 40
3231.32 42
3231.45 44
3231.58 47
3231.71 50
3231.84 53
3231.97 57
3232.10 61
3232.23 65
3232.36 67
3232.49 68
3232.62 67
3232.75 64
3232.88 60
3233.01 56
3233.14 52
3233.27 48
3233.41 47
3233.54 46
3233.67 45
3233.80 45
3233.93 45
3234.06 44
3234.19 42
3234.32 41
3234.45 39
3234.58 37
3234.71 36
3234.84 35
3234.97 36
3235.10 39
3235.23 44
3235.36 51
3235.49 60
3235.62 69
3235.75 77
3235.88 84
3236.01 88
3236.14 88
3236.27 86
3236.41 82
3236.54 76
3236.67 69
3236.80 63
3236.93 56
3237.06 49
3237.19 42
3237.32 34
3237.45 26
3237.58 19
3237.71 13
3237.84 10
3237.97 10
3238.10 12
3238.23 17
3238.36 23
3238.49 31
3238.62 38
3238.75 45
3238.88 50
3239.01 54
3239.15 56
3239.28 57
3239.41 57
3239.54 56
3239.67 56
3239.80 55
3239.93 54
3240.06 52
3240.19 49
3240.32 46
3240.45 41
3240.58 36
3240.71 32
3240.84 29
3240.97 28
3241.10 30
3241.23 34
3241.36 40
3241.50 47
3241.63 55
3241.76 62
3241.89 69
3242.02 76
3242.15 83
3242.28 88
3242.41 92
3242.54 95
3242.67 95
3242.80 93
3242.93 90
3243.06 85
3243.19 81
3243.32 77
3243.45 75
3243.58 75
3243.72 76
3243.85 78
3243.98 80
3244.11 80
3244.24 78
3244.37 75
3244.50 69
3244.63 63
3244.76 57
3244.89 52
3245.02 49
3245.15 48
3245.28 49
3245.41 51
3245.54 53
3245.67 56
3245.81 58
3245.94 60
3246.07 61
3246.20 63
3246.33 64
3246.46 65
3246.59 65
3246.72 64
3246.85 62
3246.98 58
3247.11 52
3247.24 46
3247.37 39
3247.50 34
3247.63 31
3247.77 31
3247.90 34
3248.03 40
3248.16 49
3248.29 57
3248.42 65
3248.55 72
3248.68 76
3248.81 79
3248.94 79
3249.07 79
3249.20 78
3249.33 76
3249.46 76
3249.60 76
3249.73 77
3249.86 79
3249.99 82
3250.12 87
3250.25 92
3250.38 97
3250.51 103
3250.64 110
3250.77 117
3250.90 124
3251.03 131
3251.16 139
3251.29 148
3251.43 156
3251.56 166
3251.69 177
3251.82 190
3251.95 206
3252.08 224
3252.21 244
3252.34 265
3252.47 285
3252.60 303
3252.73 320
3252.86 334
3252.99 347
3253.13 358
3253.26 369
3253.39 379
3253.52 387
3253.65 393
3253.78 395
3253.91 395
3254.04 391
3254.17 386
3254.30 381
3254.43 377
3254.56 375
3254.70 376
3254.83 380
3254.96 384
3255.09 389
3255.22 392
3255.35 392
3255.48 389
3255.61 383
3255.74 375
3255.87 365
3256.00 354
3256.13 344
3256.27 333
3256.40 324
3256.53 315
3256.66 308
3256.79 301
3256.92 294
3257.05 287
3257.18 281
3257.31 274
3257.44 268
3257.57 262
3257.71 257
3257.84 253
3257.97 250
3258.10 247
3258.23 244
3258.36 240
3258.49 236
3258.62 231
3258.75 225
3258.88 220
3259.01 215
3259.15 213
3259.28 213
3259.41 214
3259.54 217
3259.67 220
3259.80 221
3259.93 220
3260.06 216
3260.19 210
3260.32 202
3260.45 194
3260.59 188
3260.72 183
3260.85 180
3260.98 177
3261.11 174
3261.24 169
3261.37 162
3261.50 152
3261.63 141
3261.76 129
3261.90 118
3262.03 108
3262.16 101
3262.29 98
3262.42 97
3262.55 100
3262.68 105
3262.81 111
3262.94 117
3263.07 124
3263.21 129
3263.34 134
3263.47 137
3263.60 140
3263.73 142
3263.86 143
3263.99 144
3264.12 144
3264.25 144
3264.38 144
3264.52 143
3264.65 143
3264.78 143
3264.91 142
3265.04 142
3265.17 143
3265.30 144
3265.43 145
3265.56 148
3265.69 151
3265.83 154
3265.96 157
3266.09 160
3266.22 161
3266.35 161
3266.48 161
3266.61 160
3266.74 160
3266.87 161
3267.01 164
3267.14 169
3267.27 177
3267.40 186
3267.53 195
3267.66 203
3267.79 211
3267.92 217
3268.05 224
3268.18 231
3268.32 241
3268.45 256
3268.58 275
3268.71 298
3268.84 324
3268.97 351
3269.10 376
3269.23 399
3269.36 420
3269.50 437
3269.63 451
3269.76 464
3269.89 475
3270.02 485
3270.15 493
3270.28 499
3270.41 505
3270.55 509
3270.68 514
3270.81 519
3270.94 525
3271.07 532
3271.20 540
3271.33 548
3271.46 555
3271.59 563
3271.73 569
3271.86 575
3271.99 579
3272.12 582
3272.25 583
3272.38 581
3272.51 577
3272.64 568
3272.78 558
3272.91 546
3273.04 534
3273.17 524
3273.30 516
3273.43 510
3273.56 505
3273.69 500
3273.82 493
3273.96 485
3274.09 474
3274.22 461
3274.35 448
3274.48 435
3274.61 422
3274.74 410
3274.87 398
3275.01 385
3275.14 373
3275.27 360
3275.40 346
3275.53 333
3275.66 320
3275.79 307
3275.92 294
3276.06 281
3276.19 270
3276.32 260
3276.45 251
3276.58 244
3276.71 239
3276.84 235
3276.97 230
3277.11 224
3277.24 214
3277.37 202
3277.50 187
3277.63 170
3277.76 155
3277.89 142
3278.02 134
3278.16 129
3278.29 128
3278.42 127
3278.55 126
3278.68 124
3278.81 120
3278.94 115
3279.08 110
3279.21 106
3279.34 103
3279.47 103
3279.60 104
3279.73 105
3279.86 106
3279.99 104
3280.13 100
3280.26 92
3280.39 83
3280.52 72
3280.65 62
3280.78 53
3280.91 46
3281.05 42
3281.18 40
3281.31 40
3281.44 40
3281.57 40
3281.70 37
3281.83 33
3281.97 28
3282.10 21
3282.23 15
3282.36 10
3282.49 6
3282.62 5
3282.75 6
3282.88 8
3283.02 10
3283.15 12
3283.28 14
3283.41 15
3283.54 16
3283.67 16
3283.80 17
3283.94 17
3284.07 17
3284.20 18
3284.33 19
3284.46 21
3284.59 25
3284.72 29
3284.86 36
3284.99 45
3285.12 55
3285.25 65
3285.38 74
3285.51 81
3285.64 85
3285.78 88
3285.91 88
3286.04 88
3286.17 88
3286.30 89
3286.43 91
3286.56 94
3286.70 98
3286.83 103
3286.96 109
3287.09 116
3287.22 123
3287.35 129
3287.49 135
3287.62 138
3287.75 139
3287.88 137
3288.01 132
3288.14 124
3288.27 114
3288.41 101
3288.54 87
3288.67 72
3288.80 57
3288.93 44
3289.06 32
3289.19 22
3289.33 15
3289.46 10
3289.59 7
3289.72 6
3289.85 4
3289.98 3
3290.12 1
3290.25 0
3290.38 0
3290.51 0
3290.64 0
3290.77 0
3290.90 0
3291.04 0
3291.17 0
3291.30 0
3291.43 1
3291.56 3
3291.69 6
3291.83 9
3291.96 14
3292.09 19
3292.22 24
3292.35 27
3292.48 29
3292.62 28
3292.75 26
3292.88 23
3293.01 21
3293.14 19
3293.27 18
3293.40 18
3293.54 18
3293.67 18
3293.80 18
3293.93 17
3294.06 16
3294.19 16
3294.33 16
3294.46 18
3294.59 21
3294.72 25
3294.85 29
3294.98 32
3295.12 34
3295.25 37
3295.38 39
3295.51 42
3295.64 47
3295.77 53
3295.91 61
3296.04 70
3296.17 79
3296.30 86
3296.43 91
3296.56 94
3296.70 94
3296.83 93
3296.96 92
3297.09 92
3297.22 92
3297.35 94
3297.49 96
3297.62 97
3297.75 97
3297.88 95
3298.01 91
3298.14 86
3298.28 81
3298.41 76
3298.54 73
3298.67 72
3298.80 71
3298.93 72
3299.07 74
3299.20 76
3299.33 78
3299.46 79
3299.59 80
3299.72 82
3299.86 83
3299.99 86
3300.12 90
3300.25 94
3300.38 99
3300.52 102
3300.65 104
3300.78 102
3300.91 98
3301.04 92
3301.17 85
3301.31 78
3301.44 74
3301.57 73
3301.70 75
3301.83 79
3301.96 83
3302.10 87
3302.23 89
3302.36 88
3302.49 86
3302.62 82
3302.76 79
3302.89 77
3303.02 76
3303.15 77
3303.28 78
3303.41 79
3303.55 78
3303.68 76
3303.81 73
3303.94 68
3304.07 64
3304.21 62
3304.34 61
3304.47 61
3304.60 63
3304.73 64
3304.86 65
3305.00 63
3305.13 60
3305.26 56
3305.39 52
3305.52 49
3305.66 48
3305.79 49
3305.92 52
3306.05 58
3306.18 65
3306.31 72
3306.45 78
3306.58 83
3306.71 86
3306.84 86
3306.97 85
3307.11 82
3307.24 79
3307.37 76
3307.50 75
3307.63 75
3307.77 77
3307.90 80
3308.03 84
3308.16 87
3308.29 88
3308.43 87
3308.56 83
3308.69 78
3308.82 72
3308.95 67
3309.08 64
3309.22 62
3309.35 62
3309.48 63
3309.61 65
3309.74 67
3309.88 68
3310.01 69
3310.14 70
3310.27 71
3310.40 73
3310.54 77
3310.67 81
3310.80 84
3310.93 87
3311.06 88
3311.20 86
3311.33 84
3311.46 81
3311.59 78
3311.72 76
3311.86 75
3311.99 75
3312.12 76
3312.25 77
3312.38 79
3312.52 80
3312.65 82
3312.78 83
3312.91 85
3313.04 86
3313.18 86
3313.31 84
3313.44 80
3313.57 75
3313.70 70
3313.84 65
3313.97 62
3314.10 60
3314.23 59
3314.36 60
3314.50 62
3314.63 63
3314.76 64
3314.89 65
3315.02 66
3315.16 66
3315.29 65
3315.42 64
3315.55 61
3315.68 57
3315.82 52
3315.95 47
3316.08 41
3316.21 36
3316.34 32
3316.48 29
3316.61 27
3316.74 25
3316.87 24
3317.00 21
3317.14 18
3317.27 15
3317.40 12
3317.53 10
3317.66 10
3317.80 12
3317.93 15
3318.06 19
3318.19 22
3318.33 25
3318.46 26
3318.59 26
3318.72 25
3318.85 24
3318.99 23
3319.12 22
3319.25 22
3319.38 22
3319.51 22
3319.65 24
3319.78 26
3319.91 29
3320.04 33
3320.18 37
3320.31 41
3320.44 44
3320.57 44
3320.70 42
3320.84 39
3320.97 34
3321.10 29
3321.23 24
3321.36 22
3321.50 21
3321.63 23
3321.76 25
3321.89 28
3322.03 31
3322.16 32
3322.29 31
3322.42 29
3322.55 26
3322.69 24
3322.82 22
3322.95 23
3323.08 25
3323.22 28
3323.35 32
3323.48 37
3323.61 42
3323.74 46
3323.88 50
3324.01 53
3324.14 55
3324.27 57
3324.40 58
3324.54 58
3324.67 57
3324.80 54
3324.93 51
3325.07 47
3325.20 44
3325.33 41
3325.46 38
3325.60 36
3325.73 34
3325.86 31
3325.99 28
3326.12 25
3326.26 21
3326.39 17
3326.52 13
3326.65 9
3326.79 6
3326.92 2
3327.05 0
3327.18 0
3327.31 0
3327.45 3
3327.58 9
3327.71 16
3327.84 24
3327.98 33
3328.11 41
3328.24 49
3328.37 57
3328.51 64
3328.64 71
3328.77 78
3328.90 85
3329.03 92
3329.17 99
3329.30 106
3329.43 114
3329.56 121
3329.70 128
3329.83 135
3329.96 141
3330.09 144
3330.23 146
3330.36 146
3330.49 145
3330.62 142
3330.75 140
3330.89 138
3331.02 136
3331.15 136
3331.28 136
3331.42 138
3331.55 141
3331.68 145
3331.81 149
3331.95 152
3332.08 154
3332.21 154
3332.34 152
3332.48 149
3332.61 145
3332.74 140
3332.87 136
3333.01 132
3333.14 128
3333.27 122
3333.40 113
3333.53 102
3333.67 88
3333.80 72
3333.93 56
3334.06 42
3334.20 29
3334.33 19
3334.46 11
3334.59 6
3334.73 1
3334.86 0
3334.99 0
3335.12 0
3335.26 0
3335.39 0
3335.52 0
3335.65 0
3335.79 0
3335.92 2
3336.05 5
3336.18 7
3336.32 9
3336.45 9
3336.58 9
3336.71 7
3336.85 5
3336.98 3
3337.11 1
3337.24 0
3337.38 0
3337.51 0
3337.64 0
3337.77 1
3337.91 2
3338.04 4
3338.17 5
3338.30 6
3338.44 7
3338.57 9
3338.70 11
3338.83 15
3338.97 19
3339.10 24
3339.23 28
3339.36 31
3339.50 32
3339.63 32
3339.76 29
3339.89 25
3340.03 21
3340.16 16
3340.29 11
3340.42 8
3340.56 5
3340.69 5
3340.82 7
3340.95 12
3341.09 20
3341.22 29
3341.35 39
3341.48 46
3341.62 51
3341.75 53
3341.88 52
3342.01 48
3342.15 43
3342.28 37
3342.41 32
3342.54 26
3342.68 22
3342.81 18
3342.94 14
3343.07 13
3343.21 13
3343.34 14
3343.47 17
3343.61 22
3343.74 26
3343.87 31
3344.00 35
3344.14 39
3344.27 44
3344.40 50
3344.53 57
3344.67 65
3344.80 74
3344.93 83
3345.06 91
3345.20 97
3345.33 102
3345.46 103
3345.59 102
3345.73 99
3345.86 93
3345.99 85
3346.13 77
3346.26 69
3346.39 62
3346.52 56
3346.66 52
3346.79 49
3346.92 46
3347.05 42
3347.19 36
3347.32 29
3347.45 21
3347.58 14
3347.72 8
3347.85 4
3347.98 1
3348.12 0
3348.25 0
3348.38 0
3348.51 0
3348.65 0
3348.78 0
3348.91 0
3349.04 1
3349.18 2
3349.31 2
3349.44 2
3349.58 1
3349.71 2
3349.84 4
3349.97 8
3350.11 13
3350.24 20
3350.37 28
3350.50 35
3350.64 41
3350.77 46
3350.90 49
3351.04 51
3351.17 53
3351.30 56
3351.43 60
3351.57 67
3351.70 76
3351.83 86
3351.96 98
3352.10 109
3352.23 118
3352.36 124
3352.50 128
3352.63 129
3352.76 127
3352.89 123
3353.03 118
3353.16 110
3353.29 101
3353.43 91
3353.56 79
3353.69 69
3353.82 59
3353.96 51
3354.09 47
3354.22 45
3354.36 46
3354.49 50
3354.62 55
3354.75 59
3354.89 62
3355.02 63
3355.15 62
3355.28 59
3355.42 55
3355.55 50
3355.68 46
3355.82 42
3355.95 38
3356.08 35
3356.21 32
3356.35 30
3356.48 27
3356.61 25
3356.75 24
3356.88 22
3357.01 20
3357.14 18
3357.28 16
3357.41 15
3357.54 16
3357.68 19
3357.81 24
3357.94 30
3358.07 37
3358.21 42
3358.34 46
3358.47 48
3358.61 47
3358.74 45
3358.87 42
3359.01 40
3359.14 38
3359.27 36
3359.40 36
3359.54 37
3359.67 38
3359.80 40
3359.94 41
3360.07 41
3360.20 41
3360.33 41
3360.47 40
3360.60 38
3360.73 36
3360.87 34
3361.00 31
3361.13 27
3361.27 22
3361.40 17
3361.53 12
3361.66 8
3361.80 5
3361.93 6
3362.06 9
3362.20 14
3362.33 21
3362.46 28
3362.59 34
3362.73 39
3362.86 41
3362.99 41
3363.13 39
3363.26 36
3363.39 34
3363.53 33
3363.66 34
3363.79 36
3363.92 40
3364.06 45
3364.19 50
3364.32 54
3364.46 56
3364.59 55
3364.72 52
3364.86 48
3364.99 42
3365.12 36
3365.26 30
3365.39 25
3365.52 21
3365.65 18
3365.79 16
3365.92 16
3366.05 16
3366.19 18
3366.32 20
3366.45 24
3366.59 28
3366.72 33
3366.85 39
3366.98 44
3367.12 48
3367.25 52
3367.38 55
3367.52 56
3367.65 57
3367.78 58
3367.92 57
3368.05 57
3368.18 57
3368.32 57
3368.45 58
3368.58 58
3368.71 59
3368.85 59
3368.98 59
3369.11 59
3369.25 57
3369.38 56
3369.51 53
3369.65 49
3369.78 46
3369.91 42
3370.05 39
3370.18 38
3370.31 39
3370.45 42
3370.58 48
3370.71 56
3370.84 65
3370.98 75
3371.11 86
3371.24 97
3371.38 107
3371.51 116
3371.64 125
3371.78 133
3371.91 141
3372.04 149
3372.18 157
3372.31 164
3372.44 170
3372.58 175
3372.71 178
3372.84 178
3372.98 175
3373.11 171
3373.24 166
3373.38 160
3373.51 154
3373.64 149
3373.77 144
3373.91 140
3374.04 135
3374.17 130
3374.31 125
3374.44 119
3374.57 114
3374.71 108
3374.84 103
3374.97 98
3375.11 95
3375.24 92
3375.37 91
3375.51 92
3375.64 93
3375.77 94
3375.91 95
3376.04 95
3376.17 94
3376.31 93
3376.44 93
3376.57 93
3376.71 94
3376.84 95
3376.97 95
3377.11 95
3377.24 92
3377.37 87
3377.51 79
3377.64 70
3377.77 61
3377.91 54
3378.04 49
3378.17 47
3378.31 48
3378.44 50
3378.57 52
3378.71 52
3378.84 50
3378.97 46
3379.10 39
3379.24 33
3379.37 26
3379.50 21
3379.64 19
3379.77 19
3379.90 22
3380.04 26
3380.17 30
3380.30 35
3380.44 38
3380.57 40
3380.70 41
3380.84 42
3380.97 43
3381.10 45
3381.24 49
3381.37 54
3381.50 59
3381.64 64
3381.77 67
3381.91 69
3382.04 69
3382.17 67
3382.31 65
3382.44 62
3382.57 60
3382.71 59
3382.84 59
3382.97 60
3383.11 61
3383.24 61
3383.37 62
3383.51 61
3383.64 60
3383.77 57
3383.91 53
3384.04 49
3384.17 45
3384.31 41
3384.44 37
3384.57 34
3384.71 32
3384.84 29
3384.97 25
3385.11 21
3385.24 16
3385.37 11
3385.51 7
3385.64 4
3385.77 2
3385.91 3
3386.04 5
3386.17 9
3386.31 14
3386.44 19
3386.57 25
3386.71 29
3386.84 32
3386.97 33
3387.11 32
3387.24 29
3387.38 26
3387.51 21
3387.64 17
3387.78 12
3387.91 7
3388.04 3
3388.18 0
3388.31 0
3388.44 0
3388.58 0
3388.71 0
3388.84 0
3388.98 0
3389.11 0
3389.24 3
3389.38 11
3389.51 19
3389.64 25
3389.78 31
3389.91 35
3390.05 37
3390.18 38
3390.31 39
3390.45 39
3390.58 39
3390.71 38
3390.85 36
3390.98 34
3391.11 32
3391.25 29
3391.38 27
3391.51 27
3391.65 30
3391.78 34
3391.91 39
3392.05 45
3392.18 49
3392.32 50
3392.45 49
3392.58 44
3392.72 38
3392.85 32
3392.98 26
3393.12 22
3393.25 20
3393.38 20
3393.52 22
3393.65 26
3393.78 30
3393.92 34
3394.05 37
3394.19 39
3394.32 39
3394.45 37
3394.59 35
3394.72 32
3394.85 29
3394.99 26
3395.12 23
3395.25 20
3395.39 17
3395.52 13
3395.66 9
3395.79 6
3395.92 4
3396.06 5
3396.19 8
3396.32 13
3396.46 19
3396.59 23
3396.72 25
3396.86 24
3396.99 20
3397.13 15
3397.26 9
3397.39 5
3397.53 4
3397.66 6
3397.79 10
3397.93 14
3398.06 18
3398.20 20
3398.33 20
3398.46 18
3398.60 14
3398.73 8
3398.86 3
3399.00 0
3399.13 0
3399.26 0
3399.40 0
3399.53 0
3399.67 0
3399.80 0
3399.93 0
3400.07 2
3400.20 6
3400.33 10
3400.47 13
3400.60 14
3400.74 15
3400.87 14
3401.00 14
3401.14 13
3401.27 11
3401.40 11
3401.54 10
3401.67 9
3401.81 8
3401.94 8
3402.07 7
3402.21 7
3402.34 8
3402.47 10
3402.61 12
3402.74 16
3402.88 23
3403.01 31
3403.14 41
3403.28 52
3403.41 64
3403.54 75
3403.68 84
3403.81 89
3403.95 90
3404.08 87
3404.21 81
3404.35 74
3404.48 66
3404.62 59
3404.75 54
3404.88 50
3405.02 48
3405.15 48
3405.28 49
3405.42 51
3405.55 54
3405.69 59
3405.82 63
3405.95 67
3406.09 70
3406.22 72
3406.35 72
3406.49 71
3406.62 70
3406.76 71
3406.89 76
3407.02 84
3407.16 96
3407.29 111
3407.43 128
3407.56 145
3407.69 160
3407.83 172
3407.96 181
3408.10 187
3408.23 190
3408.36 190
3408.50 187
3408.63 184
3408.76 180
3408.90 177
3409.03 176
3409.17 178
3409.30 181
3409.43 186
3409.57 191
3409.70 194
3409.84 194
3409.97 190
3410.10 183
3410.24 174
3410.37 163
3410.51 153
3410.64 143
3410.77 134
3410.91 125
3411.04 117
3411.18 110
3411.31 103
3411.44 97
3411.58 92
3411.71 88
3411.84 86
3411.98 84
3412.11 83
3412.25 82
3412.38 82
3412.51 82
3412.65 82
3412.78 84
3412.92 85
3413.05 86
3413.18 87
3413.32 85
3413.45 83
3413.59 79
3413.72 76
3413.85 73
3413.99 72
3414.12 73
3414.26 75
3414.39 76
3414.52 77
3414.66 76
3414.79 74
3414.93 71
3415.06 68
3415.19 66
3415.33 65
3415.46 65
3415.60 67
3415.73 71
3415.86 76
3416.00 84
3416.13 94
3416.27 105
3416.40 115
3416.53 123
3416.67 128
3416.80 129
3416.94 126
3417.07 118
3417.21 108
3417.34 98
3417.47 89
3417.61 82
3417.74 79
3417.88 79
3418.01 80
3418.14 81
3418.28 82
3418.41 82
3418.55 79
3418.68 75
3418.81 71
3418.95 68
3419.08 67
3419.22 67
3419.35 69
3419.48 72
3419.62 75
3419.75 77
3419.89 78
3420.02 78
3420.15 78
3420.29 80
3420.42 82
3420.56 85
3420.69 89
3420.83 94
3420.96 96
3421.09 98
3421.23 97
3421.36 94
3421.50 90
3421.63 86
3421.76 83
3421.90 81
3422.03 80
3422.17 80
3422.30 81
3422.44 81
3422.57 80
3422.70 78
3422.84 73
3422.97 65
3423.11 56
3423.24 46
3423.37 35
3423.51 27
3423.64 21
3423.78 18
3423.91 19
3424.05 22
3424.18 27
3424.31 31
3424.45 34
3424.58 35
3424.72 33
3424.85 29
3424.98 23
3425.12 17
3425.25 11
3425.39 6
3425.52 3
3425.66 0
3425.79 0
3425.92 0
3426.06 0
3426.19 0
3426.33 0
3426.46 0
3426.60 0
3426.73 0
3426.86 1
3427.00 6
3427.13 11
3427.27 16
3427.40 21
3427.54 24
3427.67 26
3427.80 27
3427.94 27
3428.07 27
3428.21 26
3428.34 27
3428.48 28
3428.61 32
3428.74 37
3428.88 44
3429.01 52
3429.15 61
3429.28 69
3429.42 77
3429.55 84
3429.68 88
3429.82 90
3429.95 89
3430.09 86
3430.22 80
3430.36 74
3430.49 66
3430.62 59
3430.76 51
3430.89 45
3431.03 40
3431.16 37
3431.30 35
3431.43 36
3431.56 39
3431.70 43
3431.83 49
3431.97 56
3432.10 63
3432.24 69
3432.37 74
3432.50 77
3432.64 78
3432.77 79
3432.91 78
3433.04 78
3433.18 80
3433.31 84
3433.45 91
3433.58 102
3433.71 115
3433.85 130
3433.98 146
3434.12 161
3434.25 175
3434.39 187
3434.52 198
3434.65 207
3434.79 216
3434.92 222
3435.06 227
3435.19 231
3435.33 232
3435.46 232
3435.60 232
3435.73 231
3435.86 230
3436.00 230
3436.13 231
3436.27 233
3436.40 234
3436.54 235
3436.67 234
3436.81 232
3436.94 228
3437.07 222
3437.21 215
3437.34 208
3437.48 202
3437.61 198
3437.75 196
3437.88 196
3438.02 199
3438.15 202
3438.28 205
3438.42 205
3438.55 202
3438.69 194
3438.82 184
3438.96 170
3439.09 157
3439.23 145
3439.36 135
3439.50 129
3439.63 126
3439.76 125
3439.90 126
3440.03 127
3440.17 127
3440.30 127
3440.44 126
3440.57 126
3440.71 125
3440.84 126
3440.97 126
3441.11 126
3441.24 125
3441.38 123
3441.51 120
3441.65 117
3441.78 114
3441.92 112
3442.05 111
3442.19 111
3442.32 110
3442.45 109
3442.59 108
3442.72 106
3442.86 104
3442.99 101
3443.13 97
3443.26 93
3443.40 87
3443.53 81
3443.67 73
3443.80 64
3443.93 55
3444.07 45
3444.20 35
3444.34 26
3444.47 17
3444.61 9
3444.74 2
3444.88 0
3445.01 0
3445.15 0
3445.28 0
3445.42 5
3445.55 14
3445.68 24
3445.82 35
3445.95 45
3446.09 54
3446.22 61
3446.36 67
3446.49 71
3446.63 73
3446.76 73
3446.90 73
3447.03 72
3447.17 71
3447.30 69
3447.44 67
3447.57 64
3447.70 60
3447.84 55
3447.97 49
3448.11 42
3448.24 36
3448.38 30
3448.51 25
3448.65 21
3448.78 18
3448.92 16
3449.05 15
3449.19 14
3449.32 13
3449.46 10
3449.59 6
3449.72 2
3449.86 0
3449.99 0
3450.13 0
3450.26 0
3450.40 0
3450.53 0
3450.67 0
3450.80 4
3450.94 16
3451.07 29
3451.21 42
3451.34 55
3451.48 65
3451.61 74
3451.75 79
3451.88 82
3452.01 81
3452.15 76
3452.28 68
3452.42 58
3452.55 46
3452.69 33
3452.82 22
3452.96 13
3453.09 7
3453.23 4
3453.36 4
3453.50 6
3453.63 10
3453.77 14
3453.90 19
3454.04 25
3454.17 32
3454.31 39
3454.44 47
3454.58 55
3454.71 61
3454.84 66
3454.98 68
3455.11 68
3455.25 66
3455.38 63
3455.52 60
3455.65 56
3455.79 53
3455.92 51
3456.06 48
3456.19 45
3456.33 42
3456.46 39
3456.60 37
3456.73 36
3456.87 37
3457.00 40
3457.14 45
3457.27 50
3457.41 54
3457.54 57
3457.68 58
3457.81 56
3457.95 53
3458.08 50
3458.22 47
3458.35 45
3458.49 45
3458.62 46
3458.76 49
3458.89 52
3459.02 55
3459.16 57
3459.29 59
3459.43 59
3459.56 58
3459.70 57
3459.83 55
3459.97 53
3460.10 51
3460.24 50
3460.37 50
3460.51 52
3460.64 56
3460.78 60
3460.91 65
3461.05 70
3461.18 73
3461.32 75
3461.45 74
3461.59 72
3461.72 69
3461.86 65
3461.99 60
3462.13 55
3462.26 50
3462.40 45
3462.53 42
3462.67 41
3462.80 43
3462.94 48
3463.07 57
3463.21 68
3463.34 80
3463.48 93
3463.61 107
3463.75 119
3463.88 129
3464.02 138
3464.15 144
3464.29 148
3464.42 148
3464.56 146
3464.69 141
3464.83 134
3464.96 125
3465.10 117
3465.23 110
3465.37 106
3465.50 104
3465.64 104
3465.77 106
3465.91 108
3466.04 110
3466.18 111
3466.31 111
3466.45 110
3466.58 108
3466.72 105
3466.85 103
3466.99 100
3467.12 96
3467.26 93
3467.39 90
3467.53 86
3467.66 83
3467.80 81
3467.93 79
3468.07 78
3468.20 79
3468.34 79
3468.47 81
3468.61 82
3468.74 84
3468.88 84
3469.01 84
3469.15 83
3469.28 82
3469.42 79
3469.55 76
3469.69 73
3469.82 70
3469.96 67
3470.09 67
3470.23 68
3470.36 70
3470.50 74
3470.63 79
3470.77 82
3470.90 84
3471.04 84
3471.17 81
3471.31 77
3471.44 74
3471.58 72
3471.71 72
3471.85 75
3471.99 81
3472.12 89
3472.26 97
3472.39 104
3472.53 110
3472.66 114
3472.80 116
3472.93 117
3473.07 116
3473.20 115
3473.34 114
3473.47 112
3473.61 109
3473.74 106
3473.88 103
3474.01 99
3474.15 96
3474.28 94
3474.42 94
3474.55 96
3474.69 99
3474.82 104
3474.96 108
3475.09 113
3475.23 117
3475.36 118
3475.50 117
3475.63 113
3475.77 107
3475.91 100
3476.04 93
3476.18 87
3476.31 84
3476.45 85
3476.58 89
3476.72 96
3476.85 103
3476.99 110
3477.12 114
3477.26 115
3477.39 113
3477.53 108
3477.66 101
3477.80 94
3477.93 87
3478.07 82
3478.20 79
3478.34 76
3478.47 75
3478.61 73
3478.75 71
3478.88 68
3479.02 65
3479.15 61
3479.29 58
3479.42 55
3479.56 51
3479.69 46
3479.83 41
3479.96 35
3480.10 29
3480.23 23
3480.37 18
3480.50 16
3480.64 16
3480.77 19
3480.91 24
3481.04 30
3481.18 36
3481.32 41
3481.45 44
3481.59 44
3481.72 42
3481.86 38
3481.99 34
3482.13 31
3482.26 29
3482.40 29
3482.53 31
3482.67 32
3482.80 33
3482.94 33
3483.07 32
3483.21 29
3483.35 26
3483.48 24
3483.62 24
3483.75 25
3483.89 28
3484.02 30
3484.16 32
3484.29 32
3484.43 30
3484.56 25
3484.70 18
3484.83 11
3484.97 3
3485.11 0
3485.24 0
3485.38 0
3485.51 0
3485.65 0
3485.78 0
3485.92 0
3486.05 0
3486.19 3
3486.32 13
3486.46 23
3486.59 32
3486.73 40
3486.87 45
3487.00 48
3487.14 50
3487.27 52
3487.41 54
3487.54 56
3487.68 58
3487.81 61
3487.95 64
3488.08 66
3488.22 67
3488.36 67
3488.49 65
3488.63 62
3488.76 56
3488.90 48
3489.03 40
3489.17 32
3489.30 26
3489.44 22
3489.57 23
3489.71 27
3489.85 35
3489.98 45
3490.12 55
3490.25 65
3490.39 72
3490.52 77
3490.66 79
3490.79 77
3490.93 74
3491.06 69
3491.20 62
3491.34 55
3491.47 47
3491.61 39
3491.74 31
3491.88 22
3492.01 14
3492.15 6
3492.28 0
3492.42 0
3492.56 0
3492.69 0
3492.83 0
3492.96 0
3493.10 4
3493.23 9
3493.37 13
3493.50 16
3493.64 17
3493.78 18
3493.91 17
3494.05 16
3494.18 16
3494.32 15
3494.45 16
3494.59 18
3494.72 22
3494.86 27
3495.00 34
3495.13 40
3495.27 46
3495.40 50
3495.54 53
3495.67 54
3495.81 54
3495.94 53
3496.08 51
3496.22 48
3496.35 44
3496.49 40
3496.62 36
3496.76 33
3496.89 30
3497.03 29
3497.17 29
3497.30 29
3497.44 28
3497.57 27
3497.71 26
3497.84 23
3497.98 20
3498.11 16
3498.25 14
3498.39 12
3498.52 11
3498.66 12
3498.79 14
3498.93 17
3499.06 22
3499.20 28
3499.34 34
3499.47 40
3499.61 44
3499.74 46
3499.88 46
3500.01 45
3500.15 42
3500.29 41
3500.42 41
3500.56 43
3500.69 47
3500.83 54
3500.96 61
3501.10 68
3501.23 74
3501.37 79
3501.51 83
3501.64 85
3501.78 87
3501.91 89
3502.05 90
3502.18 92
3502.32 94
3502.46 95
3502.59 96
3502.73 97
3502.86 99
3503.00 100
3503.13 101
3503.27 102
3503.41 103
3503.54 104
3503.68 104
3503.81 104
3503.95 105
3504.09 104
3504.22 103
3504.36 101
3504.49 96
3504.63 91
3504.76 83
3504.90 75
3505.04 67
3505.17 59
3505.31 51
3505.44 45
3505.58 41
3505.71 39
3505.85 41
3505.99 45
3506.12 51
3506.26 59
3506.39 67
3506.53 72
3506.66 76
3506.80 76
3506.94 74
3507.07 70
3507.21 67
3507.34 63
3507.48 61
3507.62 59
3507.75 58
3507.89 57
3508.02 55
3508.16 53
3508.29 50
3508.43 47
3508.57 44
3508.70 41
3508.84 38
3508.97 36
3509.11 33
3509.25 31
3509.38 29
3509.52 26
3509.65 22
3509.79 17
3509.93 11
3510.06 5
3510.20 0
3510.33 0
3510.47 0
3510.60 0
3510.74 0
3510.88 0
3511.01 0
3511.15 0
3511.28 0
3511.42 4
3511.56 9
3511.69 16
3511.83 26
3511.96 37
3512.10 50
3512.24 64
3512.37 77
3512.51 87
3512.64 93
3512.78 95
3512.91 92
3513.05 86
3513.19 76
3513.32 66
3513.46 57
3513.59 50
3513.73 47
3513.87 47
3514.00 51
3514.14 58
3514.27 68
3514.41 79
3514.55 90
3514.68 100
3514.82 110
3514.95 116
3515.09 120
3515.23 121
3515.36 119
3515.50 114
3515.63 106
3515.77 96
3515.91 85
3516.04 74
3516.18 64
3516.31 55
3516.45 48
3516.59 44
3516.72 42
3516.86 42
3516.99 44
3517.13 48
3517.27 53
3517.40 60
3517.54 69
3517.67 79
3517.81 91
3517.95 105
3518.08 121
3518.22 137
3518.35 152
3518.49 167
3518.63 180
3518.76 190
3518.90 196
3519.03 199
3519.17 197
3519.31 192
3519.44 184
3519.58 174
3519.71 164
3519.85 156
3519.99 150
3520.12 146
3520.26 145
3520.39 147
3520.53 149
3520.67 151
3520.80 153
3520.94 154
3521.08 154
3521.21 152
3521.35 150
3521.48 146
3521.62 142
3521.76 138
3521.89 134
3522.03 131
3522.16 130
3522.30 130
3522.44 131
3522.57 134
3522.71 138
3522.84 142
3522.98 145
3523.12 149
3523.25 151
3523.39 151
3523.52 150
3523.66 147
3523.80 142
3523.93 136
3524.07 128
3524.21 122
3524.34 117
3524.48 115
3524.61 118
3524.75 126
3524.89 137
3525.02 150
3525.16 162
3525.29 172
3525.43 178
3525.57 179
3525.70 175
3525.84 168
3525.98 160
3526.11 153
3526.25 149
3526.38 148
3526.52 150
3526.66 152
3526.79 155
3526.93 155
3527.07 152
3527.20 147
3527.34 140
3527.47 133
3527.61 128
3527.75 124
3527.88 124
3528.02 127
3528.15 132
3528.29 138
3528.43 145
3528.56 151
3528.70 155
3528.84 157
3528.97 155
3529.11 150
3529.24 142
3529.38 132
3529.52 119
3529.65 106
3529.79 93
3529.93 81
3530.06 71
3530.20 63
3530.33 57
3530.47 51
3530.61 47
3530.74 42
3530.88 37
3531.02 33
3531.15 28
3531.29 25
3531.42 23
3531.56 23
3531.70 24
3531.83 27
3531.97 30
3532.11 35
3532.24 39
3532.38 44
3532.52 48
3532.65 51
3532.79 53
3532.92 54
3533.06 53
3533.20 51
3533.33 49
3533.47 48
3533.61 48
3533.74 49
3533.88 53
3534.01 57
3534.15 62
3534.29 68
3534.42 73
3534.56 78
3534.70 82
3534.83 86
3534.97 90
3535.11 92
3535.24 93
3535.38 92
3535.51 90
3535.65 88
3535.79 87
3535.92 90
3536.06 95
3536.20 104
3536.33 114
3536.47 124
3536.61 132
3536.74 136
3536.88 136
3537.01 133
3537.15 128
3537.29 122
3537.42 116
3537.56 113
3537.70 110
3537.83 108
3537.97 105
3538.11 102
3538.24 97
3538.38 91
3538.52 84
3538.65 77
3538.79 70
3538.92 64
3539.06 60
3539.20 57
3539.33 56
3539.47 56
3539.61 57
3539.74 58
3539.88 60
3540.02 62
3540.15 62
3540.29 62
3540.43 62
3540.56 61
3540.70 61
3540.83 61
3540.97 62
3541.11 64
3541.24 66
3541.38 67
3541.52 68
3541.65 69
3541.79 69
3541.93 68
3542.06 67
3542.20 67
3542.34 66
3542.47 66
3542.61 66
3542.75 66
3542.88 64
3543.02 63
3543.16 61
3543.29 59
3543.43 58
3543.56 59
3543.70 61
3543.84 65
3543.97 68
3544.11 70
3544.25 71
3544.38 70
3544.52 68
3544.66 65
3544.79 62
3544.93 60
3545.07 60
3545.20 61
3545.34 63
3545.48 65
3545.61 67
3545.75 66
3545.89 65
3546.02 62
3546.16 60
3546.30 57
3546.43 54
3546.57 51
3546.71 48
3546.84 45
3546.98 40
3547.12 34
3547.25 28
3547.39 23
3547.52 19
3547.66 18
3547.80 19
3547.93 25
3548.07 33
3548.21 45
3548.34 60
3548.48 75
3548.62 90
3548.75 104
3548.89 115
3549.03 122
3549.16 125
3549.30 125
3549.44 123
3549.57 119
3549.71 115
3549.85 111
3549.98 107
3550.12 104
3550.26 101
3550.39 97
3550.53 92
3550.67 87
3550.80 82
3550.94 77
3551.08 74
3551.21 72
3551.35 72
3551.49 72
3551.62 71
3551.76 70
3551.90 66
3552.03 61
3552.17 54
3552.31 47
3552.44 40
3552.58 35
3552.72 33
3552.85 33
3552.99 35
3553.13 38
3553.26 41
3553.40 42
3553.54 41
3553.67 37
3553.81 30
3553.95 23
3554.08 15
3554.22 9
3554.36 6
3554.49 5
3554.63 8
3554.77 14
3554.90 21
3555.04 27
3555.18 31
3555.31 33
3555.45 31
3555.59 25
3555.73 17
3555.86 8
3556.00 0
3556.14 0
3556.27 0
3556.41 0
3556.55 0
3556.68 0
3556.82 0
3556.96 0
3557.09 3
3557.23 10
3557.37 15
3557.50 18
3557.64 20
3557.78 20
3557.91 19
3558.05 17
3558.19 16
3558.32 15
3558.46 16
3558.60 17
3558.73 20
3558.87 25
3559.01 31
3559.14 37
3559.28 43
3559.42 48
3559.56 51
3559.69 53
3559.83 54
3559.97 54
3560.10 55
3560.24 56
3560.38 58
3560.51 60
3560.65 63
3560.79 67
3560.92 70
3561.06 74
3561.20 78
3561.33 81
3561.47 83
3561.61 84
3561.74 82
3561.88 79
3562.02 73
3562.16 68
3562.29 62
3562.43 57
3562.57 53
3562.70 49
3562.84 46
3562.98 43
3563.11 39
3563.25 35
3563.39 30
3563.52 25
3563.66 20
3563.80 16
3563.94 12
3564.07 10
3564.21 9
3564.35 10
3564.48 11
3564.62 14
3564.76 18
3564.89 22
3565.03 27
3565.17 31
3565.30 35
3565.44 38
3565.58 41
3565.72 45
3565.85 48
3565.99 52
3566.13 57
3566.26 62
3566.40 67
3566.54 71
3566.67 73
3566.81 74
3566.95 72
3567.08 69
3567.22 64
3567.36 58
3567.50 52
3567.63 47
3567.77 42
3567.91 38
3568.04 36
3568.18 34
3568.32 33
3568.45 33
3568.59 33
3568.73 35
3568.87 38
3569.00 41
3569.14 46
3569.28 50
3569.41 55
3569.55 59
3569.69 62
3569.82 66
3569.96 70
3570.10 75
3570.24 80
3570.37 86
3570.51 92
3570.65 98
3570.78 103
3570.92 106
3571.06 108
3571.19 108
3571.33 107
3571.47 105
3571.61 101
3571.74 95
3571.88 88
3572.02 78
3572.15 67
3572.29 53
3572.43 40
3572.57 27
3572.70 16
3572.84 8
3572.98 4
3573.11 3
3573.25 5
3573.39 9
3573.53 13
3573.66 17
3573.80 19
3573.94 21
3574.07 23
3574.21 24
3574.35 27
3574.48 30
3574.62 34
3574.76 37
3574.90 39
3575.03 40
3575.17 40
3575.31 38
3575.44 36
3575.58 33
3575.72 31
3575.86 29
3575.99 28
3576.13 27
3576.27 26
3576.40 25
3576.54 23
3576.68 19
3576.82 15
3576.95 11
3577.09 6
3577.23 1
3577.36 0
3577.50 0
3577.64 0
3577.78 2
3577.91 5
3578.05 8
3578.19 10
3578.33 9
3578.46 6
3578.60 1
3578.74 0
3578.87 0
3579.01 0
3579.15 0
3579.29 0
3579.42 2
3579.56 10
3579.70 17
3579.83 22
3579.97 25
3580.11 25
3580.25 24
3580.38 21
3580.52 19
3580.66 18
3580.79 18
3580.93 20
3581.07 23
3581.21 26
3581.34 28
3581.48 29
3581.62 28
3581.76 26
3581.89 24
3582.03 20
3582.17 16
3582.30 13
3582.44 9
3582.58 7
3582.72 7
3582.85 7
3582.99 9
3583.13 13
3583.27 16
3583.40 18
3583.54 20
3583.68 20
3583.81 19
3583.95 18
3584.09 18
3584.23 20
3584.36 26
3584.50 35
3584.64 46
3584.78 58
3584.91 69
3585.05 79
3585.19 85
3585.33 89
3585.46 91
3585.60 92
3585.74 93
3585.87 95
3586.01 97
3586.15 99
3586.29 100
3586.42 99
3586.56 95
3586.70 89
3586.84 82
3586.97 75
3587.11 69
3587.25 64
3587.39 61
3587.52 60
3587.66 60
3587.80 62
3587.93 66
3588.07 70
3588.21 75
3588.35 82
3588.48 89
3588.62 96
3588.76 104
3588.90 110
3589.03 115
3589.17 119
3589.31 120
3589.45 120
3589.58 118
3589.72 115
3589.86 110
3590.00 105
3590.13 101
3590.27 98
3590.41 97
3590.55 99
3590.68 103
3590.82 109
3590.96 116
3591.09 124
3591.23 129
3591.37 132
3591.51 132
3591.64 128
3591.78 121
3591.92 112
3592.06 103
3592.19 94
3592.33 88
3592.47 85
3592.61 85
3592.74 86
3592.88 89
3593.02 91
3593.16 92
3593.29 93
3593.43 93
3593.57 93
3593.71 95
3593.84 98
3593.98 101
3594.12 105
3594.26 108
3594.39 109
3594.53 108
3594.67 106
3594.81 102
3594.94 99
3595.08 96
3595.22 93
3595.36 91
3595.49 89
3595.63 86
3595.77 83
3595.91 78
3596.04 71
3596.18 63
3596.32 53
3596.46 42
3596.59 31
3596.73 20
3596.87 11
3597.01 4
3597.14 0
3597.28 0
3597.42 0
3597.56 0
3597.69 0
3597.83 0
3597.97 0
3598.11 0
3598.24 0
3598.38 0
3598.52 3
3598.66 7
3598.80 10
3598.93 13
3599.07 16
3599.21 18
3599.35 21
3599.48 23
3599.62 25
3599.76 27
3599.90 30
3600.03 33
3600.17 36
3600.31 38
3600.45 40
3600.58 41
3600.72 41
3600.86 40
3601.00 40
3601.13 39
3601.27 39
3601.41 38
3601.55 39
3601.68 39
3601.82 40
3601.96 41
3602.10 41
3602.24 42
3602.37 43
3602.51 45
3602.65 47
3602.79 50
3602.92 53
3603.06 57
3603.20 60
3603.34 61
3603.47 62
3603.61 61
3603.75 59
3603.89 58
3604.03 58
3604.16 60
3604.30 65
3604.44 72
3604.58 80
3604.71 89
3604.85 97
3604.99 104
3605.13 110
3605.26 115
3605.40 120
3605.54 125
3605.68 130
3605.82 136
3605.95 141
3606.09 147
3606.23 153
3606.37 158
3606.50 164
3606.64 169
3606.78 174
3606.92 178
3607.05 181
3607.19 183
3607.33 184
3607.47 184
3607.61 184
3607.74 184
3607.88 182
3608.02 178
3608.16 173
3608.29 166
3608.43 159
3608.57 151
3608.71 144
3608.85 137
3608.98 131
3609.12 126
3609.26 121
3609.40 117
3609.53 115
3609.67 113
3609.81 114
3609.95 117
3610.09 122
3610.22 127
3610.36 132
3610.50 135
3610.64 135
3610.77 132
3610.91 127
3611.05 120
3611.19 113
3611.33 107
3611.46 102
3611.60 100
3611.74 99
3611.88 98
3612.01 98
3612.15 97
3612.29 95
3612.43 94
3612.57 94
3612.70 95
3612.84 97
3612.98 100
3613.12 103
3613.26 105
3613.39 106
3613.53 106
3613.67 103
3613.81 99
3613.94 93
3614.08 87
3614.22 79
3614.36 73
3614.50 67
3614.63 62
3614.77 60
3614.91 60
3615.05 62
3615.19 65
3615.32 70
3615.46 74
3615.60 78
3615.74 81
3615.88 82
3616.01 81
3616.15 78
3616.29 74
3616.43 69
3616.56 63
3616.70 58
3616.84 54
3616.98 52
3617.12 51
3617.25 52
3617.39 55
3617.53 57
3617.67 59
3617.81 59
3617.94 58
3618.08 56
3618.22 53
3618.36 51
3618.50 50
3618.63 50
3618.77 52
3618.91 55
3619.05 58
3619.19 60
3619.32 62
3619.46 62
3619.60 60
3619.74 58
3619.88 56
3620.01 54
3620.15 53
3620.29 52
3620.43 53
3620.57 54
3620.70 54
3620.84 53
3620.98 52
3621.12 50
3621.26 47
3621.39 45
3621.53 43
3621.67 41
3621.81 40
3621.95 38
3622.08 36
3622.22 32
3622.36 28
3622.50 23
3622.64 20
3622.77 18
3622.91 18
3623.05 21
3623.19 25
3623.33 30
3623.46 36
3623.60 41
3623.74 46
3623.88 48
3624.02 50
3624.15 50
3624.29 50
3624.43 51
3624.57 52
3624.71 55
3624.84 58
3624.98 61
3625.12 64
3625.26 67
3625.40 69
3625.53 69
3625.67 67
3625.81 64
3625.95 60
3626.09 55
3626.23 49
3626.36 45
3626.50 42
3626.64 42
3626.78 43
3626.92 46
3627.05 49
3627.19 53
3627.33 56
3627.47 58
3627.61 59
3627.74 58
3627.88 56
3628.02 53
3628.16 48
3628.30 43
3628.44 38
3628.57 33
3628.71 28
3628.85 23
3628.99 20
3629.13 18
3629.26 18
3629.40 19
3629.54 22
3629.68 25
3629.82 30
3629.96 34
3630.09 38
3630.23 40
3630.37 40
3630.51 38
3630.65 36
3630.78 34
3630.92 33
3631.06 34
3631.20 35
3631.34 37
3631.48 38
3631.61 37
3631.75 35
3631.89 33
3632.03 30
3632.17 29
3632.30 29
3632.44 31
3632.58 34
3632.72 37
3632.86 40
3633.00 41
3633.13 42
3633.27 41
3633.41 42
3633.55 43
3633.69 47
3633.83 52
3633.96 57
3634.10 63
3634.24 66
3634.38 68
3634.52 67
3634.65 63
3634.79 59
3634.93 53
3635.07 48
3635.21 42
3635.35 38
3635.48 35
3635.62 34
3635.76 34
3635.90 36
3636.04 39
3636.18 43
3636.31 46
3636.45 50
3636.59 52
3636.73 54
3636.87 54
3637.01 53
3637.14 51
3637.28 48
3637.42 45
3637.56 41
3637.70 35
3637.84 29
3637.97 22
3638.11 14
3638.25 7
3638.39 1
3638.53 0
3638.67 0
3638.80 0
3638.94 0
3639.08 1
3639.22 4
3639.36 5
3639.50 5
3639.63 3
3639.77 1
3639.91 0
3640.05 0
3640.19 0
3640.33 0
3640.46 3
3640.60 6
3640.74 10
3640.88 15
3641.02 19
3641.16 23
3641.29 27
3641.43 30
3641.57 33
3641.71 36
3641.85 38
3641.99 41
3642.12 44
3642.26 47
3642.40 51
3642.54 55
3642.68 59
3642.82 62
3642.96 64
3643.09 64
3643.23 62
3643.37 59
3643.51 55
3643.65 50
3643.79 47
3643.92 45
3644.06 45
3644.20 45
3644.34 47
3644.48 48
3644.62 49
3644.75 48
3644.89 48
3645.03 47
3645.17 47
3645.31 48
3645.45 49
3645.59 50
3645.72 51
3645.86 52
3646.00 51
3646.14 49
3646.28 47
3646.42 44
3646.56 43
3646.69 41
3646.83 41
3646.97 41
3647.11 41
3647.25 42
3647.39 42
3647.52 42
3647.66 40
3647.80 38
3647.94 34
3648.08 28
3648.22 22
3648.36 17
3648.49 13
3648.63 11
3648.77 11
3648.91 13
3649.05 17
3649.19 21
3649.33 25
3649.46 29
3649.60 31
3649.74 31
3649.88 31
3650.02 31
3650.16 30
3650.30 29
3650.43 28
3650.57 28
3650.71 26
3650.85 26
3650.99 25
3651.13 26
3651.27 28
3651.40 30
3651.54 34
3651.68 37
3651.82 39
3651.96 39
3652.10 36
3652.24 31
3652.37 24
3652.51 16
3652.65 8
3652.79 1
3652.93 0
3653.07 0
3653.21 0
3653.34 0
3653.48 0
3653.62 0
3653.76 0
3653.90 0
3654.04 2
3654.18 5
3654.31 7
3654.45 8
3654.59 8
3654.73 7
3654.87 5
3655.01 5
3655.15 5
3655.29 9
3655.42 16
3655.56 25
3655.70 35
3655.84 44
3655.98 51
3656.12 53
3656.26 52
3656.39 45
3656.53 36
3656.67 26
3656.81 15
3656.95 5
3657.09 0
3657.23 0
3657.37 0
3657.50 0
3657.64 0
3657.78 0
3657.92 0
3658.06 0
3658.20 5
3658.34 9
3658.47 11
3658.61 12
3658.75 10
3658.89 7
3659.03 2
3659.17 0
3659.31 0
3659.45 0
3659.58 0
3659.72 0
3659.86 0
3660.00 8
3660.14 17
3660.28 26
3660.42 35
3660.56 43
3660.69 50
3660.83 57
3660.97 63
3661.11 67
3661.25 70
3661.39 72
3661.53 72
3661.67 71
3661.80 70
3661.94 70
3662.08 70
3662.22 70
3662.36 71
3662.50 71
3662.64 71
3662.78 70
3662.92 67
3663.05 64
3663.19 60
3663.33 56
3663.47 53
3663.61 50
3663.75 48
3663.89 46
3664.03 44
3664.16 42
3664.30 40
3664.44 38
3664.58 36
3664.72 34
3664.86 33
3665.00 32
3665.14 33
3665.28 34
3665.41 36
3665.55 39
3665.69 41
3665.83 42
3665.97 42
3666.11 42
3666.25 40
3666.39 38
3666.52 36
3666.66 33
3666.80 32
3666.94 31
3667.08 29
3667.22 28
3667.36 26
3667.50 24
3667.64 22
3667.77 19
3667.91 16
3668.05 14
3668.19 13
3668.33 12
3668.47 12
3668.61 12
3668.75 11
3668.89 10
3669.02 9
3669.16 8
3669.30 6
3669.44 6
3669.58 7
3669.72 8
3669.86 11
3670.00 12
3670.14 13
3670.28 13
3670.41 12
3670.55 11
3670.69 10
3670.83 10
3670.97 12
3671.11 15
3671.25 19
3671.39 25
3671.53 31
3671.66 37
3671.80 44
3671.94 51
3672.08 60
3672.22 70
3672.36 79
3672.50 89
3672.64 96
3672.78 102
3672.92 104
3673.05 103
3673.19 100
3673.33 96
3673.47 91
3673.61 86
3673.75 83
3673.89 80
3674.03 77
3674.17 74
3674.31 69
3674.44 63
3674.58 55
3674.72 48
3674.86 40
3675.00 33
3675.14 28
3675.28 25
3675.42 22
3675.56 20
3675.70 19
3675.83 18
3675.97 18
3676.11 19
3676.25 21
3676.39 25
3676.53 29
3676.67 33
3676.81 35
3676.95 36
3677.09 37
3677.23 36
3677.36 36
3677.50 37
3677.64 40
3677.78 44
3677.92 49
3678.06 53
3678.20 57
3678.34 58
3678.48 57
3678.62 54
3678.76 49
3678.89 42
3679.03 36
3679.17 29
3679.31 22
3679.45 16
3679.59 10
3679.73 6
3679.87 3
3680.01 0
3680.15 0
3680.29 0
3680.42 0
3680.56 0
3680.70 0
3680.84 0
3680.98 0
3681.12 0
3681.26 0
3681.40 6
3681.54 12
3681.68 20
3681.82 28
3681.96 37
3682.09 45
3682.23 53
3682.37 60
3682.51 66
3682.65 71
3682.79 75
3682.93 77
3683.07 78
3683.21 77
3683.35 75
3683.49 72
3683.63 67
3683.76 61
3683.90 54
3684.04 46
3684.18 36
3684.32 27
3684.46 18
3684.60 11
3684.74 6
3684.88 4
3685.02 4
3685.16 7
3685.30 12
3685.44 16
3685.57 20
3685.71 22
3685.85 21
3685.99 19
3686.13 15
3686.27 11
3686.41 8
3686.55 6
3686.69 6
3686.83 8
3686.97 12
3687.11 18
3687.25 24
3687.38 31
3687.52 36
3687.66 41
3687.80 44
3687.94 46
3688.08 47
3688.22 49
3688.36 51
3688.50 54
3688.64 57
3688.78 60
3688.92 63
3689.06 65
3689.20 67
3689.33 68
3689.47 68
3689.61 67
3689.75 65
3689.89 64
3690.03 62
3690.17 61
3690.31 61
3690.45 63
3690.59 66
3690.73 69
3690.87 72
3691.01 73
3691.15 73
3691.29 71
3691.42 68
3691.56 64
3691.70 61
3691.84 58
3691.98 55
3692.12 53
3692.26 50
3692.40 46
3692.54 43
3692.68 38
3692.82 33
3692.96 29
3693.10 26
3693.24 23
3693.38 21
3693.51 21
3693.65 21
3693.79 22
3693.93 23
3694.07 24
3694.21 26
3694.35 27
3694.49 27
3694.63 27
3694.77 26
3694.91 25
3695.05 23
3695.19 21
3695.33 19
3695.47 17
3695.61 16
3695.75 15
3695.88 14
3696.02 14
3696.16 15
3696.30 16
3696.44 17
3696.58 18
3696.72 18
3696.86 18
3697.00 16
3697.14 14
3697.28 13
3697.42 12
3697.56 12
3697.70 14
3697.84 17
3697.98 20
3698.12 22
3698.26 23
3698.39 21
3698.53 18
3698.67 13
3698.81 8
3698.95 1
3699.09 0
3699.23 0
3699.37 0
3699.51 0
3699.65 0
3699.79 0
3699.93 0
3700.07 2
3700.21 17
3700.35 35
3700.49 54
3700.63 71
3700.77 85
3700.91 94
3701.05 99
3701.18 100
3701.32 97
3701.46 91
3701.60 85
3701.74 78
3701.88 71
3702.02 65
3702.16 59
3702.30 52
3702.44 46
3702.58 40
3702.72 35
3702.86 33
3703.00 34
3703.14 40
3703.28 50
3703.42 63
3703.56 78
3703.70 93
3703.84 106
3703.98 115
3704.12 122
3704.25 125
3704.39 125
3704.53 125
3704.67 125
3704.81 123
3704.95 121
3705.09 118
3705.23 113
3705.37 107
3705.51 100
3705.65 94
3705.79 90
3705.93 88
3706.07 90
3706.21 94
3706.35 100
3706.49 107
3706.63 113
3706.77 119
3706.91 124
3707.05 127
3707.19 128
3707.33 129
3707.47 129
3707.61 130
3707.75 131
3707.88 132
3708.02 133
3708.16 133
3708.30 132
3708.44 128
3708.58 123
3708.72 116
3708.86 107
3709.00 97
3709.14 88
3709.28 80
3709.42 72
3709.56 67
3709.70 63
3709.84 60
3709.98 58
3710.12 57
3710.26 56
3710.40 55
3710.54 53
3710.68 50
3710.82 46
3710.96 42
3711.10 38
3711.24 35
3711.38 33
3711.52 32
3711.66 33
3711.80 33
3711.94 33
3712.08 31
3712.22 28
3712.36 23
3712.49 18
3712.63 12
3712.77 7
3712.91 3
3713.05 0
3713.19 0
3713.33 0
3713.47 0
3713.61 0
3713.75 0
3713.89 0
3714.03 0
3714.17 3
3714.31 11
3714.45 19
3714.59 25
3714.73 28
3714.87 29
3715.01 29
3715.15 28
3715.29 29
3715.43 32
3715.57 36
3715.71 42
3715.85 49
3715.99 55
3716.13 59
3716.27 62
3716.41 62
3716.55 59
3716.69 54
3716.83 46
3716.97 38
3717.11 29
3717.25 22
3717.39 18
3717.53 16
3717.67 16
3717.81 18
3717.95 20
3718.09 21
3718.23 21
3718.37 19
3718.51 15
3718.65 11
3718.79 8
3718.93 6
3719.07 5
3719.21 6
3719.35 8
3719.49 11
3719.62 14
3719.76 16
3719.90 17
3720.04 18
3720.18 18
3720.32 17
3720.46 16
3720.60 14
3720.74 11
3720.88 7
3721.02 3
3721.16 1
3721.30 0
3721.44 0
3721.58 3
3721.72 8
3721.86 13
3722.00 18
3722.14 22
3722.28 24
3722.42 24
3722.56 23
3722.70 20
3722.84 18
3722.98 16
3723.12 15
3723.26 15
3723.40 17
3723.54 20
3723.68 24
3723.82 30
3723.96 35
3724.10 41
3724.24 46
3724.38 50
3724.52 52
3724.66 53
3724.80 52
3724.94 50
3725.08 47
3725.22 44
3725.36 42
3725.50 40
3725.64 39
3725.78 40
3725.92 41
3726.06 43
3726.20 46
3726.34 50
3726.48 56
3726.62 62
3726.76 70
3726.90 79
3727.04 89
3727.18 98
3727.32 106
3727.46 110
3727.60 111
3727.74 108
3727.88 102
3728.02 93
3728.16 83
3728.30 72
3728.44 61
3728.58 51
3728.72 42
3728.86 35
3729.00 29
3729.14 26
3729.28 23
3729.42 23
3729.56 23
3729.70 23
3729.84 24
3729.98 24
3730.12 23
3730.26 22
3730.40 20
3730.54 17
3730.68 15
3730.82 12
3730.96 11
3731.10 9
3731.24 8
3731.38 6
3731.52 5
3731.66 2
3731.80 0
3731.94 0
3732.08 0
3732.22 0
3732.36 0
3732.50 0
3732.64 2
3732.78 9
3732.92 16
3733.06 24
3733.20 31
3733.34 37
3733.49 43
3733.63 47
3733.77 50
3733.91 53
3734.05 54
3734.19 54
3734.33 52
3734.47 48
3734.61 42
3734.75 36
3734.89 30
3735.03 26
3735.17 23
3735.31 23
3735.45 25
3735.59 26
3735.73 27
3735.87 26
3736.01 24
3736.15 20
3736.29 16
3736.43 12
3736.57 8
3736.71 5
3736.85 2
3736.99 0
3737.13 0
3737.27 0
3737.41 0
3737.55 0
3737.69 0
3737.83 0
3737.97 0
3738.11 0
3738.25 7
3738.39 15
3738.53 24
3738.67 33
3738.81 43
3738.95 52
3739.09 60
3739.23 65
3739.37 68
3739.51 69
3739.65 67
3739.79 64
3739.93 60
3740.07 57
3740.21 57
3740.35 58
3740.49 62
3740.64 67
3740.78 74
3740.92 82
3741.06 89
3741.20 95
3741.34 99
3741.48 101
3741.62 102
3741.76 100
3741.90 97
3742.04 93
3742.18 90
3742.32 88
3742.46 88
3742.60 91
3742.74 96
3742.88 102
3743.02 108
3743.16 113
3743.30 117
3743.44 119
3743.58 121
3743.72 124
3743.86 126
3744.00 129
3744.14 132
3744.28 134
3744.42 134
3744.56 131
3744.70 127
3744.84 120
3744.98 113
3745.13 105
3745.27 99
3745.41 94
3745.55 91
3745.69 90
3745.83 89
3745.97 90
3746.11 91
3746.25 91
3746.39 92
3746.53 91
3746.67 90
3746.81 88
3746.95 87
3747.09 86
3747.23 87
3747.37 90
3747.51 96
3747.65 102
3747.79 109
3747.93 115
3748.07 119
3748.21 121
3748.35 120
3748.49 119
3748.63 117
3748.78 114
3748.92 112
3749.06 109
3749.20 105
3749.34 100
3749.48 94
3749.62 87
3749.76 79
3749.90 71
3750.04 65
3750.18 60
3750.32 58
3750.46 59
3750.60 62
3750.74 65
3750.88 68
3751.02 70
3751.16 69
3751.30 67
3751.44 64
3751.58 60
3751.72 56
3751.87 54
3752.01 53
3752.15 53
3752.29 54
3752.43 55
3752.57 57
3752.71 59
3752.85 62
3752.99 65
3753.13 67
3753.27 68
3753.41 67
3753.55 65
3753.69 61
3753.83 56
3753.97 52
3754.11 49
3754.25 47
3754.39 47
3754.53 49
3754.68 51
3754.82 52
3754.96 52
3755.10 50
3755.24 46
3755.38 40
3755.52 33
3755.66 26
3755.80 19
3755.94 12
3756.08 6
3756.22 1
3756.36 0
3756.50 0
3756.64 0
3756.78 0
3756.92 0
3757.06 0
3757.21 0
3757.35 0
3757.49 0
3757.63 5
3757.77 13
3757.91 23
3758.05 35
3758.19 48
3758.33 62
3758.47 74
3758.61 85
3758.75 94
3758.89 99
3759.03 102
3759.17 101
3759.31 98
3759.45 94
3759.60 89
3759.74 85
3759.88 82
3760.02 80
3760.16 79
3760.30 78
3760.44 75
3760.58 71
3760.72 66
3760.86 58
3761.00 50
3761.14 42
3761.28 36
3761.42 31
3761.56 28
3761.70 28
3761.85 29
3761.99 33
3762.13 37
3762.27 40
3762.41 43
3762.55 44
3762.69 43
3762.83 40
3762.97 37
3763.11 34
3763.25 30
3763.39 27
3763.53 24
3763.67 22
3763.82 19
3763.96 18
3764.10 17
3764.24 19
3764.38 23
3764.52 29
3764.66 38
3764.80 47
3764.94 55
3765.08 62
3765.22 66
3765.36 67
3765.50 65
3765.64 60
3765.79 54
3765.93 46
3766.07 39
3766.21 32
3766.35 26
3766.49 22
3766.63 20
3766.77 19
3766.91 19
3767.05 20
3767.19 20
3767.33 20
3767.47 20
3767.61 20
3767.76 21
3767.90 22
3768.04 25
3768.18 30
3768.32 34
3768.46 39
3768.60 43
3768.74 46
3768.88 49
3769.02 51
3769.16 53
3769.30 55
3769.45 55
3769.59 53
3769.73 51
3769.87 47
3770.01 44
3770.15 42
3770.29 43
3770.43 47
3770.57 52
3770.71 59
3770.85 66
3770.99 71
3771.14 74
3771.28 75
3771.42 73
3771.56 70
3771.70 66
3771.84 62
3771.98 58
3772.12 55
3772.26 53
3772.40 52
3772.54 52
3772.68 52
3772.83 52
3772.97 53
3773.11 52
3773.25 51
3773.39 49
3773.53 46
3773.67 41
3773.81 37
3773.95 32
3774.09 28
3774.23 26
3774.38 25
3774.52 25
3774.66 26
3774.80 29
3774.94 31
3775.08 34
3775.22 35
3775.36 36
3775.50 35
3775.64 33
3775.78 29
3775.93 25
3776.07 20
3776.21 16
3776.35 13
3776.49 12
3776.63 14
3776.77 16
3776.91 18
3777.05 20
3777.19 20
3777.33 18
3777.48 14
3777.62 10
3777.76 7
3777.90 5
3778.04 7
3778.18 11
3778.32 18
3778.46 26
3778.60 34
3778.74 39
3778.89 41
3779.03 41
3779.17 38
3779.31 34
3779.45 31
3779.59 29
3779.73 29
3779.87 31
3780.01 35
3780.15 39
3780.30 42
3780.44 45
3780.58 46
3780.72 47
3780.86 48
3781.00 51
3781.14 55
3781.28 60
3781.42 67
3781.56 73
3781.71 77
3781.85 79
3781.99 78
3782.13 76
3782.27 73
3782.41 71
3782.55 71
3782.69 72
3782.83 74
3782.97 76
3783.12 76
3783.26 74
3783.40 69
3783.54 63
3783.68 55
3783.82 47
3783.96 40
3784.10 34
3784.24 30
3784.39 26
3784.53 24
3784.67 22
3784.81 19
3784.95 17
3785.09 13
3785.23 8
3785.37 3
3785.51 0
3785.66 0
3785.80 0
3785.94 0
3786.08 0
3786.22 0
3786.36 0
3786.50 1
3786.64 3
3786.78 5
3786.93 6
3787.07 7
3787.21 7
3787.35 8
3787.49 10
3787.63 11
3787.77 13
3787.91 15
3788.05 16
3788.20 16
3788.34 16
3788.48 15
3788.62 13
3788.76 10
3788.90 7
3789.04 4
3789.18 0
3789.33 0
3789.47 0
3789.61 0
3789.75 0
3789.89 0
3790.03 4
3790.17 8
3790.31 12
3790.45 15
3790.60 16
3790.74 15
3790.88 13
3791.02 10
3791.16 7
3791.30 4
3791.44 2
3791.58 1
3791.73 0
3791.87 2
3792.01 4
3792.15 8
3792.29 12
3792.43 17
3792.57 22
3792.71 26
3792.86 30
3793.00 33
3793.14 36
3793.28 40
3793.42 45
3793.56 52
3793.70 60
3793.84 68
3793.99 76
3794.13 83
3794.27 88
3794.41 91
3794.55 91
3794.69 89
3794.83 85
3794.97 79
3795.12 73
3795.26 67
3795.40 61
3795.54 55
3795.68 51
3795.82 47
3795.96 43
3796.10 41
3796.25 39
3796.39 39
3796.53 41
3796.67 45
3796.81 51
3796.95 58
3797.09 66
3797.24 75
3797.38 83
3797.52 91
3797.66 98
3797.80 105
3797.94 110
3798.08 113
3798.22 115
3798.37 114
3798.51 111
3798.65 106
3798.79 99
3798.93 91
3799.07 82
3799.21 73
3799.36 64
3799.50 55
3799.64 46
3799.78 39
3799.92 32
3800.06 28
3800.20 26
3800.34 26
3800.49 28
3800.63 31
3800.77 34
3800.91 36
3801.05 37
3801.19 37
3801.33 37
3801.48 35
3801.62 33
3801.76 32
3801.90 32
3802.04 33
3802.18 36
3802.32 40
3802.47 45
3802.61 50
3802.75 55
3802.89 60
3803.03 63
3803.17 65
3803.31 66
3803.46 66
3803.60 67
3803.74 69
3803.88 71
3804.02 72
3804.16 72
3804.30 69
3804.45 65
3804.59 58
3804.73 49
3804.87 38
3805.01 29
3805.15 20
3805.29 13
3805.44 8
3805.58 6
3805.72 5
3805.86 6
3806.00 7
3806.14 9
3806.29 10
3806.43 11
3806.57 12
3806.71 13
3806.85 14
3806.99 16
3807.13 17
3807.28 19
3807.42 20
3807.56 20
3807.70 19
3807.84 18
3807.98 16
3808.12 15
3808.27 15
3808.41 16
3808.55 18
3808.69 21
3808.83 24
3808.97 28
3809.12 32
3809.26 36
3809.40 39
3809.54 42
3809.68 43
3809.82 44
3809.97 43
3810.11 43
3810.25 42
3810.39 42
3810.53 43
3810.67 45
3810.81 46
3810.96 49
3811.10 52
3811.24 56
3811.38 61
3811.52 67
3811.66 75
3811.81 84
3811.95 93
3812.09 101
3812.23 109
3812.37 115
3812.51 120
3812.66 124
3812.80 130
3812.94 137
3813.08 146
3813.22 158
3813.36 170
3813.50 183
3813.65 193
3813.79 201
3813.93 206
3814.07 210
3814.21 212
3814.35 215
3814.50 218
3814.64 222
3814.78 227
3814.92 232
3815.06 235
3815.20 237
3815.35 236
3815.49 234
3815.63 231
3815.77 228
3815.91 228
3816.05 229
3816.20 233
3816.34 239
3816.48 246
3816.62 251
3816.76 255
3816.90 256
3817.05 254
3817.19 248
3817.33 239
3817.47 228
3817.61 216
3817.75 204
3817.90 194
3818.04 187
3818.18 184
3818.32 183
3818.46 184
3818.61 186
3818.75 187
3818.89 187
3819.03 184
3819.17 180
3819.31 174
3819.46 166
3819.60 158
3819.74 148
3819.88 138
3820.02 127
3820.16 117
3820.31 109
3820.45 101
3820.59 96
3820.73 92
3820.87 90
3821.01 86
3821.16 83
3821.30 78
3821.44 73
3821.58 69
3821.72 66
3821.87 65
3822.01 66
3822.15 69
3822.29 72
3822.43 77
3822.57 81
3822.72 86
3822.86 91
3823.00 95
3823.14 100
3823.28 105
3823.43 108
3823.57 111
3823.71 113
3823.85 114
3823.99 114
3824.13 114
3824.28 115
3824.42 115
3824.56 114
3824.70 111
3824.84 107
3824.99 101
3825.13 93
3825.27 84
3825.41 76
3825.55 70
3825.69 65
3825.84 61
3825.98 58
3826.12 54
3826.26 49
3826.40 42
3826.55 33
3826.69 24
3826.83 14
3826.97 5
3827.11 0
3827.26 0
3827.40 0
3827.54 0
3827.68 0
3827.82 0
3827.96 0
3828.11 0
3828.25 3
3828.39 8
3828.53 12
3828.67 15
3828.82 15
3828.96 14
3829.10 12
3829.24 9
3829.38 6
3829.53 4
3829.67 3
3829.81 3
3829.95 4
3830.09 4
3830.24 5
3830.38 6
3830.52 7
3830.66 10
3830.80 14
3830.95 19
3831.09 26
3831.23 33
3831.37 39
3831.51 44
3831.65 46
3831.80 47
3831.94 45
3832.08 43
3832.22 41
3832.36 40
3832.51 40
3832.65 41
3832.79 44
3832.93 49
3833.07 54
3833.22 59
3833.36 64
3833.50 67
3833.64 67
3833.78 65
3833.93 59
3834.07 51
3834.21 43
3834.35 35
3834.49 29
3834.64 26
3834.78 25
3834.92 26
3835.06 28
3835.20 32
3835.35 36
3835.49 42
3835.63 49
3835.77 58
3835.91 68
3836.06 79
3836.20 88
3836.34 95
3836.48 97
3836.63 95
3836.77 88
3836.91 77
3837.05 65
3837.19 53
3837.34 43
3837.48 34
3837.62 27
3837.76 22
3837.90 17
3838.05 12
3838.19 7
3838.33 2
3838.47 0
3838.61 0
3838.76 0
3838.90 0
3839.04 0
3839.18 4
3839.32 10
3839.47 16
3839.61 22
3839.75 27
3839.89 31
3840.04 34
3840.18 36
3840.32 37
3840.46 39
3840.60 41
3840.75 45
3840.89 51
3841.03 59
3841.17 67
3841.31 76
3841.46 84
3841.60 89
3841.74 92
3841.88 91
3842.03 87
3842.17 82
3842.31 74
3842.45 66
3842.59 59
3842.74 51
3842.88 45
3843.02 41
3843.16 38
3843.30 39
3843.45 42
3843.59 47
3843.73 54
3843.87 61
3844.02 69
3844.16 75
3844.30 81
3844.44 86
3844.58 89
3844.73 92
3844.87 93
3845.01 93
3845.15 91
3845.30 89
3845.44 85
3845.58 81
3845.72 76
3845.86 73
3846.01 69
3846.15 67
3846.29 66
3846.43 64
3846.58 63
3846.72 61
3846.86 59
3847.00 56
3847.14 55
3847.29 54
3847.43 54
3847.57 56
3847.71 58
3847.86 61
3848.00 63
3848.14 64
3848.28 65
3848.43 65
3848.57 65
3848.71 66
3848.85 69
3848.99 72
3849.14 76
3849.28 79
3849.42 80
3849.56 80
3849.71 79
3849.85 76
3849.99 72
3850.13 68
3850.27 65
3850.42 62
3850.56 61
3850.70 60
3850.84 61
3850.99 62
3851.13 64
3851.27 65
3851.41 66
3851.56 66
3851.70 63
3851.84 60
3851.98 55
3852.13 50
3852.27 45
3852.41 42
3852.55 40
3852.69 39
3852.84 40
3852.98 42
3853.12 46
3853.26 50
3853.41 55
3853.55 60
3853.69 67
3853.83 74
3853.98 81
3854.12 87
3854.26 92
3854.40 94
3854.55 94
3854.69 91
3854.83 87
3854.97 84
3855.11 82
3855.26 81
3855.40 82
3855.54 83
3855.68 84
3855.83 84
3855.97 80
3856.11 74
3856.25 65
3856.40 55
3856.54 46
3856.68 37
3856.82 30
3856.97 25
3857.11 22
3857.25 21
3857.39 21
3857.54 24
3857.68 28
3857.82 34
3857.96 40
3858.11 47
3858.25 53
3858.39 59
3858.53 63
3858.68 67
3858.82 70
3858.96 74
3859.10 77
3859.25 80
3859.39 83
3859.53 84
3859.67 84
3859.82 80
3859.96 74
3860.10 65
3860.24 55
3860.39 45
3860.53 35
3860.67 27
3860.81 21
3860.96 16
3861.10 12
3861.24 9
3861.38 6
3861.53 5
3861.67 4
3861.81 6
3861.95 9
3862.10 13
3862.24 18
3862.38 24
3862.52 29
3862.67 34
3862.81 37
3862.95 38
3863.09 37
3863.24 34
3863.38 28
3863.52 22
3863.66 14
3863.81 6
3863.95 0
3864.09 0
3864.23 0
3864.38 0
3864.52 0
3864.66 0
3864.80 0
3864.95 0
3865.09 1
3865.23 6
3865.37 11
3865.52 15
3865.66 18
3865.80 20
3865.94 24
3866.09 30
3866.23 37
3866.37 47
3866.52 58
3866.66 68
3866.80 77
3866.94 81
3867.09 82
3867.23 78
3867.37 72
3867.51 64
3867.66 56
3867.80 49
3867.94 45
3868.08 45
3868.23 47
3868.37 51
3868.51 56
3868.65 59
3868.80 61
3868.94 60
3869.08 58
3869.23 53
3869.37 49
3869.51 45
3869.65 42
3869.80 41
3869.94 41
3870.08 42
3870.22 43
3870.37 43
3870.51 42
3870.65 40
3870.79 36
3870.94 32
3871.08 27
3871.22 22
3871.37 19
3871.51 16
3871.65 15
3871.79 17
3871.94 20
3872.08 24
3872.22 29
3872.36 35
3872.51 39
3872.65 43
3872.79 45
3872.94 46
3873.08 45
3873.22 45
3873.36 44
3873.51 42
3873.65 41
3873.79 41
3873.93 40
3874.08 39
3874.22 39
3874.36 38
3874.51 38
3874.65 38
3874.79 38
3874.93 39
3875.08 40
3875.22 41
3875.36 43
3875.50 45
3875.65 48
3875.79 50
3875.93 53
3876.08 56
3876.22 59
3876.36 61
3876.50 63
3876.65 64
3876.79 65
3876.93 65
3877.08 65
3877.22 65
3877.36 65
3877.50 65
3877.65 64
3877.79 61
3877.93 58
3878.08 53
3878.22 47
3878.36 42
3878.50 39
3878.65 38
3878.79 40
3878.93 45
3879.08 51
3879.22 57
3879.36 62
3879.50 65
3879.65 65
3879.79 64
3879.93 61
3880.08 59
3880.22 57
3880.36 56
3880.50 57
3880.65 58
3880.79 60
3880.93 61
3881.08 63
3881.22 64
3881.36 65
3881.50 67
3881.65 70
3881.79 72
3881.93 75
3882.08 76
3882.22 76
3882.36 74
3882.50 69
3882.65 63
3882.79 55
3882.93 47
3883.08 40
3883.22 36
3883.36 35
3883.50 38
3883.65 44
3883.79 52
3883.93 60
3884.08 66
3884.22 70
3884.36 72
3884.50 72
3884.65 70
3884.79 68
3884.93 64
3885.08 60
3885.22 55
3885.36 49
3885.51 42
3885.65 33
3885.79 25
3885.93 16
3886.08 8
3886.22 2
3886.36 0
3886.51 0
3886.65 4
3886.79 11
3886.94 20
3887.08 30
3887.22 39
3887.36 46
3887.51 52
3887.65 56
3887.79 59
3887.94 62
3888.08 64
3888.22 66
3888.37 67
3888.51 67
3888.65 66
3888.79 63
3888.94 58
3889.08 53
3889.22 47
3889.37 43
3889.51 39
3889.65 37
3889.80 37
3889.94 37
3890.08 37
3890.22 38
3890.37 40
3890.51 42
3890.65 45
3890.80 49
3890.94 52
3891.08 55
3891.23 56
3891.37 54
3891.51 51
3891.66 46
3891.80 40
3891.94 35
3892.08 32
3892.23 32
3892.37 35
3892.51 41
3892.66 48
3892.80 56
3892.94 61
3893.09 64
3893.23 63
3893.37 59
3893.52 53
3893.66 47
3893.80 42
3893.94 39
3894.09 40
3894.23 43
3894.37 49
3894.52 58
3894.66 67
3894.80 76
3894.95 85
3895.09 92
3895.23 98
3895.38 101
3895.52 102
3895.66 101
3895.81 98
3895.95 94
3896.09 89
3896.23 84
3896.38 81
3896.52 78
3896.66 77
3896.81 76
3896.95 76
3897.09 75
3897.24 74
3897.38 73
3897.52 73
3897.67 73
3897.81 73
3897.95 74
3898.10 73
3898.24 71
3898.38 67
3898.53 60
3898.67 53
3898.81 46
3898.96 39
3899.10 35
3899.24 34
3899.39 35
3899.53 38
3899.67 42
3899.81 46
3899.96 49
3900.10 51
3900.24 53
3900.39 53
3900.53 53
3900.67 52
3900.82 51
3900.96 50
3901.10 50
3901.25 52
3901.39 54
3901.53 58
3901.68 63
3901.82 70
3901.96 77
3902.11 83
3902.25 87
3902.39 90
3902.54 91
3902.68 89
3902.82 86
3902.97 82
3903.11 77
3903.25 72
3903.40 68
3903.54 64
3903.68 60
3903.83 58
3903.97 58
3904.11 60
3904.26 63
3904.40 67
3904.54 71
3904.69 73
3904.83 74
3904.97 72
3905.12 68
3905.26 64
3905.40 60
3905.55 58
3905.69 58
3905.83 61
3905.98 64
3906.12 68
3906.26 72
3906.41 75
3906.55 77
3906.69 79
3906.84 81
3906.98 82
3907.12 84
3907.27 85
3907.41 85
3907.55 84
3907.70 83
3907.84 82
3907.98 81
3908.13 83
3908.27 86
3908.41 90
3908.56 96
3908.70 102
3908.84 107
3908.99 110
3909.13 112
3909.27 111
3909.42 109
3909.56 105
3909.70 101
3909.85 95
3909.99 89
3910.13 83
3910.28 77
3910.42 72
3910.56 67
3910.71 64
3910.85 62
3910.99 61
3911.14 61
3911.28 63
3911.42 65
3911.57 67
3911.71 70
3911.85 73
3912.00 77
3912.14 80
3912.29 82
3912.43 84
3912.57 84
3912.72 84
3912.86 82
3913.00 80
3913.15 78
3913.29 74
3913.43 71
3913.58 67
3913.72 64
3913.86 61
3914.01 59
3914.15 58
3914.29 57
3914.44 58
3914.58 59
3914.72 61
3914.87 63
3915.01 65
3915.15 68
3915.30 72
3915.44 76
3915.59 81
3915.73 86
3915.87 91
3916.02 94
3916.16 96
3916.30 97
3916.45 96
3916.59 93
3916.73 89
3916.88 85
3917.02 81
3917.16 77
3917.31 74
3917.45 73
3917.59 73
3917.74 72
3917.88 72
3918.03 70
3918.17 67
3918.31 63
3918.46 57
3918.60 51
3918.74 45
3918.89 40
3919.03 35
3919.17 31
3919.32 28
3919.46 25
3919.60 24
3919.75 24
3919.89 25
3920.04 28
3920.18 31
3920.32 35
3920.47 39
3920.61 42
3920.75 44
3920.90 45
3921.04 45
3921.18 44
3921.33 43
3921.47 43
3921.62 42
3921.76 43
3921.90 44
3922.05 47
3922.19 51
3922.33 56
3922.48 61
3922.62 65
3922.76 69
3922.91 71
3923.05 72
3923.20 70
3923.34 68
3923.48 64
3923.63 60
3923.77 57
3923.91 55
3924.06 53
3924.20 53
3924.34 54
3924.49 56
3924.63 59
3924.78 63
3924.92 66
3925.06 69
3925.21 72
3925.35 73
3925.49 72
3925.64 69
3925.78 65
3925.92 58
3926.07 50
3926.21 40
3926.36 29
3926.50 18
3926.64 7
3926.79 0
3926.93 0
3927.07 0
3927.22 0
3927.36 0
3927.51 0
3927.65 0
3927.79 0
3927.94 1
3928.08 10
3928.22 20
3928.37 29
3928.51 37
3928.66 46
3928.80 54
3928.94 61
3929.09 67
3929.23 72
3929.37 76
3929.52 77
3929.66 77
3929.81 76
3929.95 75
3930.09 75
3930.24 77
3930.38 80
3930.52 85
3930.67 90
3930.81 94
3930.96 97
3931.10 96
3931.24 93
3931.39 87
3931.53 80
3931.68 72
3931.82 64
3931.96 59
3932.11 55
3932.25 53
3932.39 53
3932.54 55
3932.68 56
3932.83 57
3932.97 59
3933.11 60
3933.26 61
3933.40 62
3933.54 64
3933.69 66
3933.83 67
3933.98 68
3934.12 68
3934.26 67
3934.41 67
3934.55 66
3934.70 65
3934.84 64
3934.98 64
3935.13 62
3935.27 60
3935.42 56
3935.56 51
3935.70 45
3935.85 39
3935.99 33
3936.13 27
3936.28 23
3936.42 20
3936.57 21
3936.71 24
3936.85 31
3937.00 40
3937.14 51
3937.29 63
3937.43 76
3937.57 87
3937.72 98
3937.86 106
3938.01 113
3938.15 117
3938.29 120
3938.44 121
3938.58 122
3938.72 121
3938.87 121
3939.01 121
3939.16 121
3939.30 121
3939.44 121
3939.59 120
3939.73 119
3939.88 116
3940.02 113
3940.16 110
3940.31 107
3940.45 105
3940.60 102
3940.74 101
3940.88 99
3941.03 97
3941.17 95
3941.32 93
3941.46 90
3941.60 87
3941.75 82
3941.89 77
3942.04 71
3942.18 64
3942.32 56
3942.47 49
3942.61 41
3942.76 34
3942.90 29
3943.04 25
3943.19 22
3943.33 21
3943.48 22
3943.62 24
3943.76 28
3943.91 32
3944.05 36
3944.20 40
3944.34 44
3944.48 46
3944.63 49
3944.77 50
3944.92 52
3945.06 55
3945.20 58
3945.35 61
3945.49 63
3945.64 64
3945.78 64
3945.93 62
3946.07 59
3946.21 55
3946.36 53
3946.50 52
3946.65 53
3946.79 56
3946.93 60
3947.08 65
3947.22 70
3947.37 75
3947.51 78
3947.65 81
3947.80 84
3947.94 85
3948.09 88
3948.23 90
3948.37 92
3948.52 94
3948.66 95
3948.81 96
3948.95 97
3949.10 98
3949.24 99
3949.38 101
3949.53 104
3949.67 108
3949.82 112
3949.96 117
3950.10 120
3950.25 123
3950.39 125
3950.54 127
3950.68 128
3950.82 128
3950.97 128
3951.11 127
3951.26 125
3951.40 123
3951.55 120
3951.69 118
3951.83 116
3951.98 116
3952.12 117
3952.27 120
3952.41 122
3952.55 124
3952.70 125
3952.84 124
3952.99 121
3953.13 117
3953.28 112
3953.42 108
3953.56 104
3953.71 102
3953.85 103
3954.00 104
3954.14 108
3954.29 112
3954.43 116
3954.57 118
3954.72 120
3954.86 122
3955.01 123
3955.15 123
3955.30 125
3955.44 127
3955.58 129
3955.73 132
3955.87 134
3956.02 135
3956.16 134
3956.30 132
3956.45 129
3956.59 124
3956.74 119
3956.88 116
3957.03 115
3957.17 115
3957.31 117
3957.46 121
3957.60 125
3957.75 129
3957.89 132
3958.04 134
3958.18 135
3958.32 134
3958.47 133
3958.61 131
3958.76 128
3958.90 125
3959.05 122
3959.19 119
3959.33 117
3959.48 116
3959.62 116
3959.77 117
3959.91 117
3960.06 116
3960.20 116
3960.35 115
3960.49 115
3960.63 114
3960.78 113
3960.92 112
3961.07 111
3961.21 109
3961.36 106
3961.50 103
3961.64 100
3961.79 96
3961.93 92
3962.08 88
3962.22 84
3962.37 79
3962.51 75
3962.65 71
3962.80 67
3962.94 65
3963.09 65
3963.23 65
3963.38 66
3963.52 66
3963.67 67
3963.81 66
3963.95 65
3964.10 62
3964.24 59
3964.39 56
3964.53 52
3964.68 49
3964.82 48
3964.96 47
3965.11 48
3965.25 50
3965.40 53
3965.54 57
3965.69 61
3965.83 66
3965.98 70
3966.12 73
3966.26 77
3966.41 80
3966.55 83
3966.70 86
3966.84 89
3966.99 92
3967.13 96
3967.28 99
3967.42 102
3967.56 104
3967.71 106
3967.85 107
3968.00 108
3968.14 108
3968.29 108
3968.43 108
3968.58 110
3968.72 113
3968.87 118
3969.01 123
3969.15 127
3969.30 131
3969.44 132
3969.59 131
3969.73 128
3969.88 122
3970.02 115
3970.17 108
3970.31 102
3970.45 98
3970.60 95
3970.74 94
3970.89 93
3971.03 92
3971.18 90
3971.32 88
3971.47 87
3971.61 86
3971.76 88
3971.90 93
3972.04 100
3972.19 108
3972.33 116
3972.48 122
3972.62 124
3972.77 123
3972.91 119
3973.06 114
3973.20 109
3973.35 105
3973.49 103
3973.63 104
3973.78 105
3973.92 106
3974.07 107
3974.21 106
3974.36 104
3974.50 100
3974.65 97
3974.79 92
3974.94 88
3975.08 83
3975.23 78
3975.37 71
3975.51 63
3975.66 54
3975.80 44
3975.95 33
3976.09 24
3976.24 17
3976.38 13
3976.53 11
3976.67 11
3976.82 14
3976.96 18
3977.11 22
3977.25 26
3977.39 30
3977.54 33
3977.68 35
3977.83 38
3977.97 42
3978.12 48
3978.26 56
3978.41 65
3978.55 76
3978.70 86
3978.84 95
3978.99 102
3979.13 105
3979.28 106
3979.42 105
3979.56 103
3979.71 101
3979.85 98
3980.00 96
3980.14 94
3980.29 91
3980.43 87
3980.58 83
3980.72 79
3980.87 75
3981.01 71
3981.16 69
3981.30 67
3981.45 67
3981.59 68
3981.73 71
3981.88 74
3982.02 77
3982.17 80
3982.31 82
3982.46 84
3982.60 84
3982.75 83
3982.89 82
3983.04 82
3983.18 81
3983.33 80
3983.47 79
3983.62 77
3983.76 75
3983.91 73
3984.05 71
3984.20 69
3984.34 68
3984.49 67
3984.63 65
3984.77 64
3984.92 61
3985.06 59
3985.21 57
3985.35 56
3985.50 57
3985.64 60
3985.79 65
3985.93 73
3986.08 82
3986.22 93
3986.37 103
3986.51 113
3986.66 121
3986.80 127
3986.95 131
3987.09 133
3987.24 132
3987.38 130
3987.53 127
3987.67 123
3987.82 117
3987.96 111
3988.11 103
3988.25 94
3988.39 85
3988.54 77
3988.68 70
3988.83 66
3988.97 65
3989.12 66
3989.26 69
3989.41 71
3989.55 73
3989.70 73
3989.84 72
3989.99 68
3990.13 64
3990.28 59
3990.42 55
3990.57 51
3990.71 49
3990.86 48
3991.00 47
3991.15 47
3991.29 47
3991.44 46
3991.58 45
3991.73 44
3991.87 42
3992.02 40
3992.16 38
3992.31 35
3992.45 31
3992.60 25
3992.74 19
3992.89 11
3993.03 3
3993.18 0
3993.32 0
3993.47 0
3993.61 0
3993.76 0
3993.90 0
3994.05 0
3994.19 0
3994.34 5
3994.48 13
3994.63 20
3994.77 27
3994.92 33
3995.06 39
3995.21 44
3995.35 48
3995.50 51
3995.64 54
3995.79 56
3995.93 59
3996.08 62
3996.22 66
3996.37 71
3996.51 76
3996.66 81
3996.80 86
3996.95 90
3997.09 93
3997.24 94
3997.38 94
3997.53 92
3997.67 90
3997.82 88
3997.96 86
3998.11 87
3998.25 89
3998.40 94
3998.54 99
3998.69 105
3998.83 109
3998.98 111
3999.12 110
3999.27 107
3999.41 101
3999.56 94
3999.70 88
3999.85 82
3999.99 79
4000.14 77
4000.28 77
4000.43 78
4000.57 80
4000.72 82
4000.86 83
4001.01 84
4001.15 84
4001.30 83
4001.44 81
4001.59 79
4001.73 76
4001.88 73
4002.02 71
4002.17 69
4002.31 67
4002.46 66
4002.60 65
4002.75 64
4002.89 63
4003.04 61
4003.18 59
4003.33 57
4003.47 56
4003.62 55
4003.76 55
4003.91 55
4004.05 56
4004.20 57
4004.34 57
4004.49 55
4004.63 53
4004.78 50
4004.92 47
4005.07 44
4005.21 43
4005.36 43
4005.50 45
4005.65 48
4005.79 50
4005.94 51
4006.09 51
4006.23 49
4006.38 46
4006.52 43
4006.67 40
4006.81 38
4006.96 38
4007.10 39
4007.25 41
4007.39 45
4007.54 48
4007.68 53
4007.83 57
4007.97 61
4008.12 65
4008.26 67
4008.41 69
4008.55 69
4008.70 68
4008.84 68
4008.99 67
4009.13 67
4009.28 67
4009.42 69
4009.57 71
4009.72 74
4009.86 76
4010.01 78
4010.15 78
4010.30 78
4010.44 77
4010.59 76
4010.73 74
4010.88 73
4011.02 72
4011.17 72
4011.31 71
4011.46 69
4011.60 68
4011.75 67
4011.89 65
4012.04 64
4012.18 61
4012.33 58
4012.47 54
4012.62 49
4012.77 43
4012.91 37
4013.06 31
4013.20 25
4013.35 22
4013.49 19
4013.64 18
4013.78 18
4013.93 19
4014.07 21
4014.22 24
4014.36 28
4014.51 32
4014.65 37
4014.80 42
4014.95 47
4015.09 52
4015.24 56
4015.38 59
4015.53 62
4015.67 63
4015.82 64
4015.96 65
4016.11 64
4016.25 63
4016.40 60
4016.54 56
4016.69 52
4016.83 47
4016.98 44
4017.13 41
4017.27 39
4017.42 39
4017.56 41
4017.71 42
4017.85 44
4018.00 44
4018.14 43
4018.29 42
4018.43 40
4018.58 39
4018.72 38
4018.87 39
4019.02 40
4019.16 42
4019.31 43
4019.45 43
4019.60 43
4019.74 43
4019.89 43
4020.03 44
4020.18 47
4020.32 51
4020.47 57
4020.61 62
4020.76 67
4020.91 71
4021.05 75
4021.20 77
4021.34 79
4021.49 82
4021.63 84
4021.78 88
4021.92 91
4022.07 95
4022.21 98
4022.36 100
4022.51 100
4022.65 99
4022.80 97
4022.94 94
4023.09 91
4023.23 89
4023.38 89
4023.52 90
4023.67 92
4023.81 96
4023.96 100
4024.11 104
4024.25 109
4024.40 112
4024.54 115
4024.69 117
4024.83 117
4024.98 117
4025.12 115
4025.27 112
4025.42 108
4025.56 103
4025.71 98
4025.85 92
4026.00 85
4026.14 80
4026.29 75
4026.43 72
4026.58 70
4026.73 70
4026.87 71
4027.02 71
4027.16 70
4027.31 68
4027.45 65
4027.60 60
4027.74 54
4027.89 49
4028.03 44
4028.18 40
4028.33 39
4028.47 38
4028.62 40
4028.76 42
4028.91 45
4029.05 48
4029.20 51
4029.35 53
4029.49 56
4029.64 58
4029.78 59
4029.93 60
4030.07 61
4030.22 62
4030.36 61
4030.51 59
4030.66 56
4030.80 52
4030.95 49
4031.09 47
4031.24 47
4031.38 48
4031.53 50
4031.67 53
4031.82 55
4031.97 56
4032.11 55
4032.26 53
4032.40 51
4032.55 49
4032.69 49
4032.84 51
4032.99 55
4033.13 60
4033.28 66
4033.42 71
4033.57 76
4033.71 80
4033.86 83
4034.01 85
4034.15 87
4034.30 87
4034.44 88
4034.59 87
4034.73 84
4034.88 81
4035.02 76
4035.17 69
4035.32 62
4035.46 55
4035.61 48
4035.75 42
4035.90 37
4036.04 32
4036.19 29
4036.34 25
4036.48 22
4036.63 18
4036.77 15
4036.92 11
4037.06 7
4037.21 3
4037.36 0
4037.50 0
4037.65 0
4037.79 0
4037.94 0
4038.08 0
4038.23 0
4038.38 0
4038.52 0
4038.67 8
4038.81 18
4038.96 29
4039.11 40
4039.25 51
4039.40 60
4039.54 67
4039.69 73
4039.83 78
4039.98 80
4040.13 81
4040.27 80
4040.42 79
4040.56 77
4040.71 77
4040.85 77
4041.00 79
4041.15 82
4041.29 85
4041.44 89
4041.58 91
4041.73 90
4041.88 86
4042.02 78
4042.17 68
4042.31 56
4042.46 45
4042.60 37
4042.75 34
4042.90 36
4043.04 44
4043.19 55
4043.33 69
4043.48 84
4043.63 96
4043.77 107
4043.92 113
4044.06 117
4044.21 117
4044.35 113
4044.50 106
4044.65 96
4044.79 83
4044.94 70
4045.08 56
4045.23 43
4045.38 34
4045.52 28
4045.67 26
4045.81 27
4045.96 32
4046.10 38
4046.25 46
4046.40 54
4046.54 60
4046.69 65
4046.83 68
4046.98 69
4047.13 69
4047.27 67
4047.42 65
4047.56 62
4047.71 60
4047.86 59
4048.00 60
4048.15 61
4048.29 63
4048.44 65
4048.59 66
4048.73 67
4048.88 68
4049.02 68
4049.17 68
4049.31 68
4049.46 69
4049.61 71
4049.75 74
4049.90 78
4050.04 82
4050.19 86
4050.34 90
4050.48 93
4050.63 96
4050.77 97
4050.92 98
4051.07 97
4051.21 95
4051.36 93
4051.50 90
4051.65 87
4051.80 83
4051.94 80
4052.09 77
4052.23 74
4052.38 72
4052.53 69
4052.67 66
4052.82 64
4052.96 61
4053.11 58
4053.26 56
4053.40 53
4053.55 50
4053.69 48
4053.84 45
4053.99 43
4054.13 40
4054.28 38
4054.42 37
4054.57 37
4054.72 37
4054.86 39
4055.01 40
4055.15 41
4055.30 41
4055.45 41
4055.59 40
4055.74 39
4055.89 37
4056.03 36
4056.18 37
4056.32 39
4056.47 42
4056.62 48
4056.76 56
4056.91 65
4057.05 74
4057.20 80
4057.35 84
4057.49 83
4057.64 78
4057.78 70
4057.93 60
4058.08 49
4058.22 41
4058.37 35
4058.51 32
4058.66 31
4058.81 32
4058.95 33
4059.10 34
4059.25 34
4059.39 34
4059.54 33
4059.68 32
4059.83 32
4059.98 33
4060.12 36
4060.27 41
4060.41 47
4060.56 53
4060.71 58
4060.85 62
4061.00 63
4061.15 62
4061.29 60
4061.44 56
4061.58 53
4061.73 51
4061.88 50
4062.02 51
4062.17 52
4062.31 54
4062.46 56
4062.61 58
4062.75 59
4062.90 59
4063.05 59
4063.19 59
4063.34 59
4063.48 60
4063.63 62
4063.78 64
4063.92 66
4064.07 68
4064.22 69
4064.36 69
4064.51 68
4064.65 66
4064.80 62
4064.95 59
4065.09 54
4065.24 50
4065.38 46
4065.53 42
4065.68 38
4065.82 34
4065.97 31
4066.12 29
4066.26 28
4066.41 28
4066.55 32
4066.70 37
4066.85 46
4066.99 56
4067.14 67
4067.29 79
4067.43 88
4067.58 96
4067.72 100
4067.87 102
4068.02 102
4068.16 100
4068.31 99
4068.46 98
4068.60 98
4068.75 98
4068.90 98
4069.04 98
4069.19 97
4069.33 95
4069.48 91
4069.63 87
4069.77 83
4069.92 80
4070.07 77
4070.21 76
4070.36 75
4070.50 75
4070.65 75
4070.80 76
4070.94 78
4071.09 82
4071.24 88
4071.38 95
4071.53 102
4071.68 110
4071.82 118
4071.97 125
4072.11 130
4072.26 134
4072.41 136
4072.55 136
4072.70 134
4072.85 130
4072.99 124
4073.14 116
4073.29 108
4073.43 100
4073.58 93
4073.72 88
4073.87 84
4074.02 81
4074.16 79
4074.31 76
4074.46 71
4074.60 65
4074.75 58
4074.90 51
4075.04 44
4075.19 38
4075.33 33
4075.48 30
4075.63 28
4075.77 27
4075.92 28
4076.07 29
4076.21 32
4076.36 34
4076.51 38
4076.65 41
4076.80 44
4076.95 46
4077.09 48
4077.24 49
4077.38 49
4077.53 47
4077.68 44
4077.82 39
4077.97 33
4078.12 26
4078.26 20
4078.41 15
4078.56 13
4078.70 12
4078.85 15
4079.00 21
4079.14 28
4079.29 37
4079.44 45
4079.58 53
4079.73 59
4079.88 63
4080.02 65
4080.17 65
4080.31 63
4080.46 61
4080.61 57
4080.75 53
4080.90 49
4081.05 46
4081.19 44
4081.34 44
4081.49 46
4081.63 49
4081.78 53
4081.93 58
4082.07 62
4082.22 66
4082.37 68
4082.51 69
4082.66 70
4082.81 70
4082.95 70
4083.10 70
4083.25 70
4083.39 70
4083.54 70
4083.68 70
4083.83 70
4083.98 71
4084.12 71
4084.27 72
4084.42 73
4084.56 73
4084.71 74
4084.86 74
4085.00 74
4085.15 74
4085.30 72
4085.44 70
4085.59 67
4085.74 63
4085.88 57
4086.03 51
4086.18 44
4086.32 37
4086.47 31
4086.62 27
4086.76 24
4086.91 24
4087.06 26
4087.20 29
4087.35 34
4087.50 40
4087.64 47
4087.79 53
4087.94 58
4088.08 61
4088.23 61
4088.38 58
4088.52 52
4088.67 45
4088.82 37
4088.96 29
4089.11 22
4089.26 16
4089.40 11
4089.55 6
4089.70 1
4089.84 0
4089.99 0
4090.14 0
4090.28 0
4090.43 0
4090.58 0
4090.72 0
4090.87 0
4091.02 7
4091.16 14
4091.31 19
4091.46 24
4091.60 27
4091.75 30
4091.90 31
4092.04 33
4092.19 33
4092.34 34
4092.48 35
4092.63 36
4092.78 37
4092.92 38
4093.07 39
4093.22 39
4093.36 38
4093.51 36
4093.66 34
4093.80 30
4093.95 27
4094.10 24
4094.24 22
4094.39 22
4094.54 23
4094.68 27
4094.83 33
4094.98 41
4095.12 51
4095.27 62
4095.42 73
4095.57 83
4095.71 92
4095.86 98
4096.01 103
4096.15 107
4096.30 109
4096.45 111
4096.59 113
4096.74 115
4096.89 117
4097.03 119
4097.18 121
4097.33 122
4097.47 124
4097.62 124
4097.77 124
4097.91 123
4098.06 121
4098.21 119
4098.35 116
4098.50 113
4098.65 109
4098.79 104
4098.94 99
4099.09 93
4099.24 87
4099.38 82
4099.53 77
4099.68 74
4099.82 72
4099.97 73
4100.12 75
4100.26 78
4100.41 81
4100.56 84
4100.70 86
4100.85 87
4101.00 87
4101.14 87
4101.29 86
4101.44 85
4101.59 83
4101.73 82
4101.88 80
4102.03 77
4102.17 76
4102.32 74
4102.47 73
4102.61 73
4102.76 72
4102.91 71
4103.05 68
4103.20 66
4103.35 63
4103.49 61
4103.64 60
4103.79 62
4103.94 65
4104.08 70
4104.23 76
4104.38 80
4104.52 83
4104.67 85
4104.82 84
4104.96 81
4105.11 76
4105.26 71
4105.41 65
4105.55 59
4105.70 54
4105.85 50
4105.99 47
4106.14 46
4106.29 47
4106.43 49
4106.58 52
4106.73 56
4106.87 61
4107.02 66
4107.17 70
4107.32 74
4107.46 78
4107.61 81
4107.76 83
4107.90 84
4108.05 84
4108.20 83
4108.34 83
4108.49 83
4108.64 85
4108.79 87
4108.93 90
4109.08 93
4109.23 94
4109.37 93
4109.52 91
4109.67 87
4109.81 83
4109.96 79
4110.11 75
4110.26 72
4110.40 70
4110.55 68
4110.70 65
4110.84 62
4110.99 58
4111.14 54
4111.29 50
4111.43 46
4111.58 42
4111.73 40
4111.87 39
4112.02 40
4112.17 43
4112.31 47
4112.46 53
4112.61 59
4112.76 66
4112.90 72
4113.05 76
4113.20 77
4113.34 76
4113.49 72
4113.64 66
4113.79 57
4113.93 47
4114.08 37
4114.23 28
4114.37 20
4114.52 15
4114.67 13
4114.82 14
4114.96 17
4115.11 22
4115.26 27
4115.40 32
4115.55 36
4115.70 38
4115.85 38
4115.99 37
4116.14 36
4116.29 34
4116.43 32
4116.58 31
4116.73 31
4116.88 30
4117.02 28
4117.17 25
4117.32 22
4117.46 18
4117.61 16
4117.76 14
4117.91 14
4118.05 16
4118.20 18
4118.35 20
4118.49 21
4118.64 20
4118.79 19
4118.94 18
4119.08 16
4119.23 12
4119.38 9
4119.52 4
4119.67 0
4119.82 0
4119.97 0
4120.11 0
4120.26 0
4120.41 0
4120.56 0
4120.70 0
4120.85 10
4121.00 22
4121.14 34
4121.29 45
4121.44 52
4121.59 57
4121.73 58
4121.88 56
4122.03 52
4122.18 47
4122.32 42
4122.47 36
4122.62 30
4122.76 24
4122.91 18
4123.06 13
4123.21 8
4123.35 6
4123.50 5
4123.65 8
4123.79 13
4123.94 20
4124.09 28
4124.24 35
4124.38 42
4124.53 47
4124.68 52
4124.83 56
4124.97 61
4125.12 65
4125.27 69
4125.42 73
4125.56 74
4125.71 73
4125.86 71
4126.00 67
4126.15 62
4126.30 59
4126.45 58
4126.59 59
4126.74 63
4126.89 68
4127.04 74
4127.18 80
4127.33 85
4127.48 88
4127.63 89
4127.77 88
4127.92 85
4128.07 81
4128.21 76
4128.36 70
4128.51 66
4128.66 64
4128.80 65
4128.95 68
4129.10 75
4129.25 83
4129.39 92
4129.54 101
4129.69 107
4129.84 110
4129.98 110
4130.13 107
4130.28 102
4130.43 96
4130.57 88
4130.72 80
4130.87 71
4131.02 64
4131.16 58
4131.31 54
4131.46 52
4131.60 53
4131.75 55
4131.90 59
4132.05 63
4132.19 65
4132.34 66
4132.49 66
4132.64 64
4132.78 61
4132.93 57
4133.08 54
4133.23 50
4133.37 47
4133.52 43
4133.67 40
4133.82 37
4133.96 35
4134.11 33
4134.26 32
4134.41 32
4134.55 33
4134.70 36
4134.85 41
4135.00 48
4135.14 56
4135.29 66
4135.44 77
4135.59 86
4135.73 94
4135.88 99
4136.03 101
4136.18 101
4136.32 99
4136.47 95
4136.62 90
4136.77 84
4136.91 78
4137.06 73
4137.21 67
4137.36 62
4137.50 57
4137.65 52
4137.80 46
4137.95 39
4138.09 32
4138.24 25
4138.39 18
4138.54 12
4138.68 8
4138.83 6
4138.98 6
4139.13 8
4139.27 12
4139.42 18
4139.57 24
4139.72 31
4139.86 37
4140.01 43
4140.16 47
4140.31 49
4140.45 49
4140.60 46
4140.75 41
4140.90 34
4141.05 26
4141.19 17
4141.34 8
4141.49 0
4141.64 0
4141.78 0
4141.93 0
4142.08 0
4142.23 0
4142.37 0
4142.52 0
4142.67 1
4142.82 6
4142.96 12
4143.11 16
4143.26 19
4143.41 22
4143.55 23
4143.70 23
4143.85 23
4144.00 23
4144.15 23
4144.29 23
4144.44 22
4144.59 21
4144.74 19
4144.88 16
4145.03 13
4145.18 9
4145.33 6
4145.47 3
4145.62 0
4145.77 0
4145.92 0
4146.06 0
4146.21 0
4146.36 0
4146.51 0
4146.66 3
4146.80 8
4146.95 13
4147.10 17
4147.25 19
4147.39 18
4147.54 15
4147.69 9
4147.84 2
4147.98 0
4148.13 0
4148.28 0
4148.43 0
4148.58 0
4148.72 0
4148.87 4
4149.02 10
4149.17 15
4149.31 19
4149.46 22
4149.61 25
4149.76 26
4149.91 27
4150.05 27
4150.20 27
4150.35 26
4150.50 25
4150.64 24
4150.79 24
4150.94 25
4151.09 26
4151.24 28
4151.38 29
4151.53 29
4151.68 27
4151.83 23
4151.97 18
4152.12 12
4152.27 6
4152.42 1
4152.57 0
4152.71 0
4152.86 2
4153.01 8
4153.16 17
4153.30 26
4153.45 34
4153.60 41
4153.75 44
4153.90 44
4154.04 40
4154.19 34
4154.34 25
4154.49 17
4154.63 10
4154.78 5
4154.93 3
4155.08 4
4155.23 8
4155.37 15
4155.52 22
4155.67 30
4155.82 37
4155.97 43
4156.11 47
4156.26 49
4156.41 50
4156.56 51
4156.70 52
4156.85 54
4157.00 57
4157.15 62
4157.30 67
4157.44 72
4157.59 76
4157.74 78
4157.89 79
4158.04 77
4158.18 74
4158.33 70
4158.48 66
4158.63 61
4158.78 58
4158.92 54
4159.07 51
4159.22 48
4159.37 45
4159.51 41
4159.66 37
4159.81 31
4159.96 24
4160.11 17
4160.25 10
4160.40 4
4160.55 0
4160.70 0
4160.85 0
4160.99 0
4161.14 0
4161.29 0
4161.44 0
4161.59 0
4161.73 0
4161.88 0
4162.03 3
4162.18 7
4162.33 13
4162.47 19
4162.62 25
4162.77 30
4162.92 34
4163.07 36
4163.21 37
4163.36 37
4163.51 35
4163.66 33
4163.81 31
4163.95 29
4164.10 27
4164.25 25
4164.40 22
4164.55 18
4164.69 14
4164.84 9
4164.99 4
4165.14 0
4165.29 0
4165.43 0
4165.58 4
4165.73 10
4165.88 19
4166.03 28
4166.17 35
4166.32 41
4166.47 44
4166.62 44
4166.77 42
4166.91 38
4167.06 33
4167.21 29
4167.36 25
4167.51 22
4167.65 19
4167.80 17
4167.95 14
4168.10 13
4168.25 11
4168.39 10
4168.54 11
4168.69 13
4168.84 16
4168.99 20
4169.13 26
4169.28 31
4169.43 36
4169.58 41
4169.73 45
4169.88 46
4170.02 46
4170.17 44
4170.32 39
4170.47 34
4170.62 28
4170.76 23
4170.91 21
4171.06 21
4171.21 24
4171.36 29
4171.50 35
4171.65 41
4171.80 46
4171.95 50
4172.10 53
4172.25 56
4172.39 59
4172.54 64
4172.69 70
4172.84 77
4172.99 85
4173.13 93
4173.28 102
4173.43 110
4173.58 117
4173.73 124
4173.88 131
4174.02 135
4174.17 138
4174.32 139
4174.47 137
4174.62 133
4174.76 128
4174.91 122
4175.06 115
4175.21 109
4175.36 103
4175.51 97
4175.65 92
4175.80 87
4175.95 83
4176.10 81
4176.25 81
4176.39 83
4176.54 86
4176.69 89
4176.84 91
4176.99 90
4177.14 88
4177.28 82
4177.43 76
4177.58 69
4177.73 63
4177.88 58
4178.03 56
4178.17 56
4178.32 57
4178.47 60
4178.62 63
4178.77 66
4178.91 67
4179.06 66
4179.21 63
4179.36 57
4179.51 49
4179.66 40
4179.80 33
4179.95 28
4180.10 26
4180.25 26
4180.40 28
4180.55 31
4180.69 34
4180.84 34
4180.99 33
4181.14 31
4181.29 28
4181.44 26
4181.58 25
4181.73 25
4181.88 28
4182.03 32
4182.18 37
4182.33 42
4182.47 48
4182.62 52
4182.77 54
4182.92 53
4183.07 50
4183.22 45
4183.36 39
4183.51 33
4183.66 28
4183.81 25
4183.96 24
4184.11 24
4184.25 25
4184.40 26
4184.55 26
4184.70 26
4184.85 26
4185.00 25
4185.14 24
4185.29 23
4185.44 22
4185.59 21
4185.74 18
4185.89 14
4186.03 10
4186.18 4
4186.33 0
4186.48 0
4186.63 0
4186.78 0
4186.92 0
4187.07 0
4187.22 0
4187.37 0
4187.52 3
4187.67 8
4187.82 13
4187.96 17
4188.11 20
4188.26 23
4188.41 27
4188.56 31
4188.71 36
4188.85 41
4189.00 47
4189.15 52
4189.30 57
4189.45 60
4189.60 61
4189.75 61
4189.89 59
4190.04 55
4190.19 50
4190.34 44
4190.49 38
4190.64 32
4190.78 28
4190.93 26
4191.08 26
4191.23 29
4191.38 33
4191.53 39
4191.68 45
4191.82 52
4191.97 59
4192.12 67
4192.27 76
4192.42 84
4192.57 92
4192.71 98
4192.86 102
4193.01 103
4193.16 101
4193.31 98
4193.46 94
4193.61 90
4193.75 87
4193.90 86
4194.05 86
4194.20 86
4194.35 84
4194.50 80
4194.65 73
4194.79 65
4194.94 57
4195.09 50
4195.24 44
4195.39 41
4195.54 41
4195.69 41
4195.83 42
4195.98 41
4196.13 40
4196.28 38
4196.43 35
4196.58 33
4196.73 32
4196.87 32
4197.02 33
4197.17 35
4197.32 37
4197.47 38
4197.62 39
4197.77 39
4197.91 38
4198.06 38
4198.21 38
4198.36 38
4198.51 39
4198.66 40
4198.81 42
4198.95 43
4199.10 43
4199.25 42
4199.40 40
4199.55 36
4199.70 32
4199.85 28
4199.99 24
4200.14 22
4200.29 21
4200.44 22
4200.59 25
4200.74 30
4200.89 36
4201.04 42
4201.18 48
4201.33 54
4201.48 58
4201.63 61
4201.78 62
4201.93 62
4202.08 60
4202.22 58
4202.37 56
4202.52 54
4202.67 52
4202.82 52
4202.97 52
4203.12 54
4203.27 56
4203.41 59
4203.56 62
4203.71 65
4203.86 68
4204.01 70
4204.16 71
4204.31 71
4204.46 70
4204.60 68
4204.75 65
4204.90 62
4205.05 59
4205.20 56
4205.35 52
4205.50 47
4205.65 42
4205.79 36
4205.94 31
4206.09 27
4206.24 26
4206.39 29
4206.54 34
4206.69 41
4206.84 49
4206.98 57
4207.13 62
4207.28 67
4207.43 71
4207.58 75
4207.73 80
4207.88 87
4208.03 95
4208.17 104
4208.32 113
4208.47 120
4208.62 126
4208.77 129
4208.92 131
4209.07 132
4209.22 132
4209.36 131
4209.51 130
4209.66 128
4209.81 124
4209.96 120
4210.11 114
4210.26 108
4210.41 102
4210.55 95
4210.70 89
4210.85 83
4211.00 77
4211.15 71
4211.30 66
4211.45 62
4211.60 58
4211.75 57
4211.89 57
4212.04 59
4212.19 62
4212.34 67
4212.49 71
4212.64 75
4212.79 78
4212.94 77
4213.09 75
4213.23 71
4213.38 67
4213.53 64
4213.68 62
4213.83 62
4213.98 64
4214.13 67
4214.28 69
4214.43 70
4214.57 70
4214.72 68
4214.87 66
4215.02 65
4215.17 64
4215.32 65
4215.47 67
4215.62 71
4215.77 74
4215.91 77
4216.06 79
4216.21 80
4216.36 78
4216.51 74
4216.66 69
4216.81 61
4216.96 52
4217.11 42
4217.25 32
4217.40 23
4217.55 17
4217.70 13
4217.85 12
4218.00 14
4218.15 17
4218.30 21
4218.45 25
4218.60 29
4218.74 33
4218.89 36
4219.04 38
4219.19 41
4219.34 42
4219.49 42
4219.64 41
4219.79 36
4219.94 30
4220.09 22
4220.23 14
4220.38 8
4220.53 5
4220.68 5
4220.83 8
4220.98 13
4221.13 18
4221.28 23
4221.43 26
4221.58 28
4221.72 28
4221.87 29
4222.02 32
4222.17 36
4222.32 42
4222.47 49
4222.62 56
4222.77 62
4222.92 66
4223.07 69
4223.21 70
4223.36 71
4223.51 71
4223.66 70
4223.81 70
4223.96 70
4224.11 70
4224.26 70
4224.41 70
4224.56 71
4224.71 73
4224.85 76
4225.00 80
4225.15 85
4225.30 88
4225.45 90
4225.60 89
4225.75 85
4225.90 78
4226.05 68
4226.20 57
4226.35 44
4226.49 32
4226.64 22
4226.79 15
4226.94 10
4227.09 9
4227.24 11
4227.39 14
4227.54 19
4227.69 22
4227.84 25
4227.99 26
4228.13 26
4228.28 25
4228.43 25
4228.58 25
4228.73 26
4228.88 29
4229.03 31
4229.18 35
4229.33 37
4229.48 40
4229.63 41
4229.78 42
4229.92 43
4230.07 44
4230.22 44
4230.37 44
4230.52 42
4230.67 40
4230.82 36
4230.97 33
4231.12 29
4231.27 27
4231.42 25
4231.57 26
4231.71 28
4231.86 31
4232.01 34
4232.16 37
4232.31 39
4232.46 40
4232.61 39
4232.76 36
4232.91 31
4233.06 25
4233.21 19
4233.36 12
4233.51 6
4233.65 1
4233.80 0
4233.95 0
4234.10 0
4234.25 2
4234.40 5
4234.55 8
4234.70 9
4234.85 10
4235.00 10
4235.15 10
4235.30 10
4235.45 11
4235.59 13
4235.74 15
4235.89 18
4236.04 22
4236.19 26
4236.34 30
4236.49 35
4236.64 40
4236.79 44
4236.94 47
4237.09 49
4237.24 49
4237.39 47
4237.54 45
4237.68 41
4237.83 38
4237.98 35
4238.13 34
4238.28 32
4238.43 31
4238.58 30
4238.73 27
4238.88 24
4239.03 19
4239.18 12
4239.33 5
4239.48 0
4239.63 0
4239.78 0
4239.92 0
4240.07 0
4240.22 0
4240.37 0
4240.52 0
4240.67 1
4240.82 7
4240.97 14
4241.12 22
4241.27 30
4241.42 38
4241.57 45
4241.72 50
4241.87 53
4242.02 54
4242.17 54
4242.31 52
4242.46 50
4242.61 48
4242.76 46
4242.91 45
4243.06 45
4243.21 44
4243.36 43
4243.51 41
4243.66 37
4243.81 32
4243.96 26
4244.11 21
4244.26 17
4244.41 16
4244.56 18
4244.71 22
4244.85 28
4245.00 34
4245.15 40
4245.30 43
4245.45 44
4245.60 43
4245.75 41
4245.90 39
4246.05 37
4246.20 37
4246.35 38
4246.50 40
4246.65 43
4246.80 47
4246.95 52
4247.10 57
4247.25 64
4247.40 70
4247.54 76
4247.69 81
4247.84 84
4247.99 86
4248.14 85
4248.29 83
4248.44 80
4248.59 77
4248.74 75
4248.89 75
4249.04 76
4249.19 78
4249.34 80
4249.49 82
4249.64 82
4249.79 80
4249.94 78
4250.09 74
4250.24 70
4250.39 66
4250.53 63
4250.68 60
4250.83 59
4250.98 59
4251.13 59
4251.28 59
4251.43 60
4251.58 60
4251.73 59
4251.88 59
4252.03 57
4252.18 56
4252.33 56
4252.48 57
4252.63 60
4252.78 64
4252.93 69
4253.08 74
4253.23 79
4253.38 83
4253.53 85
4253.68 85
4253.83 84
4253.97 83
4254.12 82
4254.27 80
4254.42 78
4254.57 75
4254.72 71
4254.87 66
4255.02 61
4255.17 56
4255.32 53
4255.47 51
4255.62 51
4255.77 52
4255.92 55
4256.07 56
4256.22 57
4256.37 57
4256.52 55
4256.67 52
4256.82 48
4256.97 45
4257.12 43
4257.27 41
4257.42 41
4257.57 42
4257.72 44
4257.87 47
4258.01 52
4258.16 57
4258.31 62
4258.46 67
4258.61 72
4258.76 78
4258.91 83
4259.06 89
4259.21 95
4259.36 101
4259.51 107
4259.66 112
4259.81 117
4259.96 120
4260.11 122
4260.26 123
4260.41 123
4260.56 123
4260.71 123
4260.86 123
4261.01 124
4261.16 126
4261.31 130
4261.46 135
4261.61 140
4261.76 147
4261.91 155
4262.06 163
4262.21 171
4262.36 179
4262.51 187
4262.66 195
4262.81 202
4262.96 208
4263.10 213
4263.25 217
4263.40 222
4263.55 227
4263.70 234
4263.85 243
4264.00 254
4264.15 267
4264.30 282
4264.45 299
4264.60 316
4264.75 335
4264.90 354
4265.05 373
4265.20 393
4265.35 413
4265.50 433
4265.65 453
4265.80 473
4265.95 493
4266.10 512
4266.25 530
4266.40 546
4266.55 559
4266.70 568
4266.85 574
4267.00 575
4267.15 571
4267.30 564
4267.45 553
4267.60 541
4267.75 528
4267.90 516
4268.05 504
4268.20 493
4268.35 483
4268.50 473
4268.65 464
4268.80 455
4268.95 445
4269.10 435
4269.25 425
4269.40 415
4269.55 405
4269.70 396
4269.85 387
4270.00 379
4270.15 371
4270.30 364
4270.45 356
4270.60 349
4270.75 341
4270.90 332
4271.05 324
4271.20 315
4271.35 306
4271.50 297
4271.65 288
4271.79 280
4271.94 272
4272.09 265
4272.24 258
4272.39 249
4272.54 240
4272.69 229
4272.84 219
4272.99 209
4273.14 200
4273.29 194
4273.44 189
4273.59 185
4273.74 181
4273.89 176
4274.04 169
4274.19 160
4274.34 149
4274.49 137
4274.64 125
4274.79 114
4274.94 104
4275.09 96
4275.24 91
4275.39 89
4275.54 90
4275.69 94
4275.84 101
4275.99 109
4276.14 117
4276.29 125
4276.44 131
4276.59 136
4276.74 139
4276.89 140
4277.04 141
4277.19 142
4277.34 143
4277.49 143
4277.64 142
4277.79 141
4277.94 141
4278.09 140
4278.24 140
4278.39 141
4278.54 142
4278.69 143
4278.84 144
4278.99 144
4279.14 143
4279.29 141
4279.44 138
4279.59 135
4279.74 130
4279.89 126
4280.04 122
4280.19 119
4280.34 118
4280.49 117
4280.64 118
4280.79 121
4280.94 124
4281.09 128
4281.24 131
4281.39 134
4281.54 136
4281.69 136
4281.84 134
4281.99 130
4282.14 125
4282.29 118
4282.44 111
4282.59 105
4282.75 100
4282.90 97
4283.05 96
4283.20 97
4283.35 99
4283.50 103
4283.65 107
4283.80 111
4283.95 115
4284.10 118
4284.25 121
4284.40 122
4284.55 121
4284.70 118
4284.85 115
4285.00 111
4285.15 107
4285.30 103
4285.45 101
4285.60 100
4285.75 100
4285.90 101
4286.05 103
4286.20 104
4286.35 104
4286.50 104
4286.65 102
4286.80 100
4286.95 98
4287.10 97
4287.25 97
4287.40 98
4287.55 100
4287.70 104
4287.85 108
4288.00 112
4288.15 116
4288.30 120
4288.45 123
4288.60 125
4288.75 125
4288.90 124
4289.05 121
4289.20 118
4289.35 115
4289.50 112
4289.65 109
4289.80 106
4289.95 103
4290.10 99
4290.25 96
4290.40 92
4290.55 88
4290.70 85
4290.85 82
4291.00 80
4291.15 80
4291.30 82
4291.46 85
4291.61 90
4291.76 95
4291.91 100
4292.06 105
4292.21 108
4292.36 111
4292.51 112
4292.66 113
4292.81 114
4292.96 115
4293.11 115
4293.26 114
4293.41 114
4293.56 113
4293.71 112
4293.86 111
4294.01 112
4294.16 113
4294.31 115
4294.46 118
4294.61 122
4294.76 125
4294.91 128
4295.06 130
4295.21 131
4295.36 131
4295.51 130
4295.66 128
4295.81 125
4295.96 121
4296.11 117
4296.26 114
4296.41 111
4296.57 110
4296.72 110
4296.87 112
4297.02 115
4297.17 118
4297.32 121
4297.47 121
4297.62 120
4297.77 117
4297.92 113
4298.07 107
4298.22 102
4298.37 96
4298.52 91
4298.67 87
4298.82 85
4298.97 84
4299.12 84
4299.27 86
4299.42 88
4299.57 91
4299.72 94
4299.87 97
4300.02 98
4300.17 98
4300.32 97
4300.47 94
4300.63 90
4300.78 86
4300.93 80
4301.08 75
4301.23 70
4301.38 66
4301.53 63
4301.68 61
4301.83 61
4301.98 62
4302.13 63
4302.28 64
4302.43 64
4302.58 63
4302.73 61
4302.88 58
4303.03 54
4303.18 51
4303.33 49
4303.48 49
4303.63 52
4303.78 56
4303.93 60
4304.09 65
4304.24 69
4304.39 71
4304.54 70
4304.69 68
4304.84 64
4304.99 59
4305.14 55
4305.29 51
4305.44 49
4305.59 50
4305.74 52
4305.89 57
4306.04 62
4306.19 67
4306.34 73
4306.49 78
4306.64 83
4306.79 86
4306.94 87
4307.10 86
4307.25 81
4307.40 74
4307.55 65
4307.70 54
4307.85 44
4308.00 35
4308.15 28
4308.30 22
4308.45 18
4308.60 15
4308.75 12
4308.90 8
4309.05 5
4309.20 1
4309.35 0
4309.50 0
4309.65 0
4309.81 0
4309.96 0
4310.11 0
4310.26 0
4310.41 0
4310.56 0
4310.71 2
4310.86 6
4311.01 12
4311.16 19
4311.31 27
4311.46 35
4311.61 43
4311.76 49
4311.91 55
4312.06 59
4312.21 63
4312.37 65
4312.52 67
4312.67 67
4312.82 66
4312.97 64
4313.12 61
4313.27 59
4313.42 58
4313.57 60
4313.72 64
4313.87 70
4314.02 77
4314.17 83
4314.32 87
4314.47 88
4314.62 86
4314.78 80
4314.93 72
4315.08 64
4315.23 57
4315.38 51
4315.53 47
4315.68 42
4315.83 38
4315.98 33
4316.13 28
4316.28 24
4316.43 21
4316.58 22
4316.73 26
4316.89 34
4317.04 44
4317.19 54
4317.34 64
4317.49 71
4317.64 76
4317.79 77
4317.94 76
4318.09 73
4318.24 70
4318.39 66
4318.54 64
4318.69 63
4318.84 65
4319.00 67
4319.15 71
4319.30 75
4319.45 78
4319.60 80
4319.75 79
4319.90 77
4320.05 73
4320.20 68
4320.35 64
4320.50 61
4320.65 60
4320.80 60
4320.95 62
4321.11 64
4321.26 66
4321.41 67
4321.56 65
4321.71 61
4321.86 55
4322.01 47
4322.16 37
4322.31 28
4322.46 20
4322.61 14
4322.76 10
4322.92 10
4323.07 12
4323.22 15
4323.37 20
4323.52 26
4323.67 31
4323.82 35
4323.97 38
4324.12 40
4324.27 42
4324.42 44
4324.57 46
4324.72 50
4324.88 54
4325.03 60
4325.18 65
4325.33 71
4325.48 75
4325.63 78
4325.78 82
4325.93 84
4326.08 87
4326.23 90
4326.38 93
4326.53 95
4326.69 95
4326.84 93
4326.99 88
4327.14 82
4327.29 73
4327.44 65
4327.59 57
4327.74 50
4327.89 46
4328.04 44
4328.19 44
4328.35 45
4328.50 46
4328.65 48
4328.80 49
4328.95 49
4329.10 49
4329.25 48
4329.40 47
4329.55 45
4329.70 44
4329.85 42
4330.01 41
4330.16 41
4330.31 43
4330.46 46
4330.61 50
4330.76 55
4330.91 60
4331.06 64
4331.21 66
4331.36 66
4331.51 65
4331.67 63
4331.82 60
4331.97 59
4332.12 59
4332.27 60
4332.42 62
4332.57 64
4332.72 65
4332.87 65
4333.02 64
4333.18 62
4333.33 60
4333.48 58
4333.63 57
4333.78 57
4333.93 57
4334.08 58
4334.23 57
4334.38 56
4334.53 55
4334.69 53
4334.84 52
4334.99 52
4335.14 53
4335.29 55
4335.44 58
4335.59 59
4335.74 59
4335.89 56
4336.04 52
4336.20 46
4336.35 39
4336.50 33
4336.65 29
4336.80 27
4336.95 27
4337.10 30
4337.25 33
4337.40 38
4337.56 42
4337.71 47
4337.86 50
4338.01 53
4338.16 55
4338.31 56
4338.46 58
4338.61 60
4338.76 62
4338.91 65
4339.07 69
4339.22 72
4339.37 74
4339.52 76
4339.67 77
4339.82 78
4339.97 78
4340.12 77
4340.27 76
4340.43 74
4340.58 72
4340.73 71
4340.88 69
4341.03 69
4341.18 68
4341.33 69
4341.48 69
4341.63 69
4341.79 69
4341.94 68
4342.09 68
4342.24 67
4342.39 66
4342.54 64
4342.69 62
4342.84 59
4342.99 55
4343.15 50
4343.30 43
4343.45 34
4343.60 25
4343.75 16
4343.90 6
4344.05 0
4344.20 0
4344.36 0
4344.51 0
4344.66 0
4344.81 0
4344.96 0
4345.11 0
4345.26 3
4345.41 6
4345.56 8
4345.72 10
4345.87 11
4346.02 12
4346.17 13
4346.32 14
4346.47 15
4346.62 16
4346.77 16
4346.93 16
4347.08 16
4347.23 15
4347.38 14
4347.53 14
4347.68 13
4347.83 13
4347.98 14
4348.14 14
4348.29 15
4348.44 16
4348.59 18
4348.74 19
4348.89 21
4349.04 22
4349.19 23
4349.35 22
4349.50 21
4349.65 19
4349.80 17
4349.95 15
4350.10 14
4350.25 14
4350.40 16
4350.56 21
4350.71 26
4350.86 33
4351.01 39
4351.16 45
4351.31 50
4351.46 54
4351.61 55
4351.77 55
4351.92 54
4352.07 52
4352.22 50
4352.37 49
4352.52 50
4352.67 52
4352.83 55
4352.98 59
4353.13 64
4353.28 67
4353.43 70
4353.58 70
4353.73 69
4353.88 66
4354.04 61
4354.19 56
4354.34 50
4354.49 43
4354.64 37
4354.79 31
4354.94 25
4355.10 20
4355.25 16
4355.40 12
4355.55 10
4355.70 8
4355.85 8
4356.00 7
4356.15 8
4356.31 10
4356.46 12
4356.61 16
4356.76 20
4356.91 24
4357.06 27
4357.21 31
4357.37 33
4357.52 35
4357.67 36
4357.82 36
4357.97 36
4358.12 36
4358.27 34
4358.43 31
4358.58 28
4358.73 23
4358.88 18
4359.03 14
4359.18 11
4359.33 9
4359.49 9
4359.64 11
4359.79 13
4359.94 16
4360.09 19
4360.24 22
4360.39 24
4360.55 27
4360.70 31
4360.85 34
4361.00 36
4361.15 37
4361.30 37
4361.45 36
4361.61 33
4361.76 29
4361.91 24
4362.06 21
4362.21 18
4362.36 18
4362.52 19
4362.67 21
4362.82 24
4362.97 27
4363.12 31
4363.27 34
4363.42 38
4363.58 44
4363.73 51
4363.88 58
4364.03 66
4364.18 72
4364.33 75
4364.48 76
4364.64 73
4364.79 67
4364.94 60
4365.09 52
4365.24 44
4365.39 36
4365.55 29
4365.70 21
4365.85 14
4366.00 7
4366.15 1
4366.30 0
4366.45 0
4366.61 0
4366.76 0
4366.91 0
4367.06 3
4367.21 8
4367.36 12
4367.52 15
4367.67 17
4367.82 19
4367.97 20
4368.12 21
4368.27 22
4368.43 22
4368.58 21
4368.73 20
4368.88 18
4369.03 15
4369.18 12
4369.33 10
4369.49 9
4369.64 10
4369.79 12
4369.94 15
4370.09 19
4370.24 22
4370.40 24
4370.55 24
4370.70 21
4370.85 17
4371.00 11
4371.15 6
4371.31 2
4371.46 1
4371.61 1
4371.76 3
4371.91 7
4372.06 11
4372.22 15
4372.37 17
4372.52 19
4372.67 21
4372.82 22
4372.97 22
4373.13 23
4373.28 22
4373.43 21
4373.58 18
4373.73 14
4373.88 9
4374.04 4
4374.19 0
4374.34 0
4374.49 0
4374.64 0
4374.79 0
4374.95 3
4375.10 7
4375.25 10
4375.40 14
4375.55 18
4375.70 22
4375.86 26
4376.01 31
4376.16 35
4376.31 39
4376.46 42
4376.62 44
4376.77 44
4376.92 43
4377.07 40
4377.22 36
4377.37 30
4377.53 24
4377.68 18
4377.83 11
4377.98 7
4378.13 3
4378.28 1
4378.44 1
4378.59 1
4378.74 1
4378.89 0
4379.04 0
4379.20 0
4379.35 0
4379.50 0
4379.65 0
4379.80 0
4379.95 7
4380.11 20
4380.26 36
4380.41 52
4380.56 65
4380.71 76
4380.86 81
4381.02 83
4381.17 81
4381.32 78
4381.47 75
4381.62 73
4381.78 73
4381.93 73
4382.08 73
4382.23 73
4382.38 71
4382.53 68
4382.69 63
4382.84 58
4382.99 52
4383.14 46
4383.29 41
4383.45 36
4383.60 32
4383.75 30
4383.90 29
4384.05 29
4384.21 30
4384.36 32
4384.51 34
4384.66 36
4384.81 38
4384.96 40
4385.12 41
4385.27 42
4385.42 43
4385.57 43
4385.72 42
4385.88 40
4386.03 37
4386.18 32
4386.33 27
4386.48 22
4386.64 18
4386.79 17
4386.94 17
4387.09 20
4387.24 24
4387.40 29
4387.55 32
4387.70 35
4387.85 35
4388.00 34
4388.15 32
4388.31 31
4388.46 31
4388.61 34
4388.76 38
4388.91 44
4389.07 50
4389.22 55
4389.37 59
4389.52 61
4389.67 62
4389.83 60
4389.98 58
4390.13 54
4390.28 49
4390.43 44
4390.59 37
4390.74 30
4390.89 23
4391.04 15
4391.19 9
4391.35 4
4391.50 2
4391.65 2
4391.80 5
4391.95 8
4392.11 13
4392.26 17
4392.41 20
4392.56 23
4392.71 26
4392.87 29
4393.02 32
4393.17 36
4393.32 39
4393.47 43
4393.63 47
4393.78 50
4393.93 52
4394.08 54
4394.23 55
4394.39 55
4394.54 54
4394.69 52
4394.84 49
4394.99 46
4395.15 43
4395.30 41
4395.45 41
4395.60 43
4395.75 48
4395.91 53
4396.06 60
4396.21 66
4396.36 71
4396.52 75
4396.67 78
4396.82 80
4396.97 82
4397.12 84
4397.28 85
4397.43 86
4397.58 86
4397.73 84
4397.88 80
4398.04 75
4398.19 68
4398.34 61
4398.49 53
4398.64 46
4398.80 38
4398.95 31
4399.10 24
4399.25 19
4399.41 15
4399.56 14
4399.71 15
4399.86 18
4400.01 23
4400.17 28
4400.32 32
4400.47 35
4400.62 36
4400.77 34
4400.93 32
4401.08 29
4401.23 27
4401.38 27
4401.54 29
4401.69 34
4401.84 41
4401.99 49
4402.14 57
4402.30 64
4402.45 71
4402.60 77
4402.75 82
4402.90 87
4403.06 91
4403.21 95
4403.36 97
4403.51 97
4403.67 94
4403.82 90
4403.97 83
4404.12 76
4404.27 69
4404.43 64
4404.58 61
4404.73 60
4404.88 62
4405.04 65
4405.19 71
4405.34 77
4405.49 84
4405.64 92
4405.80 100
4405.95 107
4406.10 114
4406.25 119
4406.41 122
4406.56 123
4406.71 121
4406.86 117
4407.02 112
4407.17 108
4407.32 104
4407.47 101
4407.62 100
4407.78 99
4407.93 98
4408.08 97
4408.23 95
4408.39 94
4408.54 93
4408.69 92
4408.84 91
4408.99 91
4409.15 91
4409.30 90
4409.45 89
4409.60 88
4409.76 86
4409.91 84
4410.06 81
4410.21 76
4410.37 72
4410.52 67
4410.67 63
4410.82 60
4410.97 59
4411.13 59
4411.28 59
4411.43 59
4411.58 59
4411.74 59
4411.89 58
4412.04 58
4412.19 59
4412.35 62
4412.50 67
4412.65 72
4412.80 77
4412.96 80
4413.11 82
4413.26 82
4413.41 81
4413.56 78
4413.72 75
4413.87 72
4414.02 68
4414.17 65
4414.33 63
4414.48 60
4414.63 58
4414.78 57
4414.94 57
4415.09 57
4415.24 58
4415.39 60
4415.55 62
4415.70 64
4415.85 66
4416.00 68
4416.16 69
4416.31 69
4416.46 70
4416.61 71
4416.77 71
4416.92 71
4417.07 69
4417.22 66
4417.37 61
4417.53 55
4417.68 49
4417.83 42
4417.98 37
4418.14 34
4418.29 33
4418.44 34
4418.59 36
4418.75 39
4418.90 42
4419.05 45
4419.20 47
4419.36 47
4419.51 47
4419.66 45
4419.81 43
4419.97 40
4420.12 37
4420.27 35
4420.42 36
4420.58 38
4420.73 43
4420.88 51
4421.03 59
4421.19 68
4421.34 76
4421.49 84
4421.64 91
4421.80 97
4421.95 101
4422.10 105
4422.25 107
4422.41 108
4422.56 107
4422.71 105
4422.86 101
4423.02 97
4423.17 93
4423.32 90
4423.47 88
4423.63 89
4423.78 92
4423.93 97
4424.08 102
4424.24 108
4424.39 113
4424.54 117
4424.70 119
4424.85 120
4425.00 119
4425.15 117
4425.31 115
4425.46 113
4425.61 112
4425.76 112
4425.92 114
4426.07 118
4426.22 125
4426.37 134
4426.53 146
4426.68 158
4426.83 171
4426.98 182
4427.14 191
4427.29 198
4427.44 200
4427.59 200
4427.75 199
4427.90 196
4428.05 193
4428.20 191
4428.36 190
4428.51 188
4428.66 187
4428.82 186
4428.97 183
4429.12 180
4429.27 178
4429.43 175
4429.58 174
4429.73 174
4429.88 174
4430.04 174
4430.19 172
4430.34 168
4430.49 163
4430.65 157
4430.80 151
4430.95 146
4431.11 141
4431.26 137
4431.41 133
4431.56 129
4431.72 125
4431.87 120
4432.02 116
4432.17 113
4432.33 111
4432.48 112
4432.63 114
4432.78 118
4432.94 124
4433.09 129
4433.24 134
4433.40 137
4433.55 139
4433.70 140
4433.85 138
4434.01 135
4434.16 130
4434.31 125
4434.46 119
4434.62 114
4434.77 110
4434.92 106
4435.08 102
4435.23 98
4435.38 94
4435.53 88
4435.69 82
4435.84 76
4435.99 70
4436.15 65
4436.30 60
4436.45 57
4436.60 55
4436.76 55
4436.91 56
4437.06 58
4437.21 61
4437.37 65
4437.52 68
4437.67 70
4437.83 72
4437.98 74
4438.13 75
4438.28 75
4438.44 74
4438.59 72
4438.74 70
4438.90 66
4439.05 60
4439.20 54
4439.35 48
4439.51 42
4439.66 36
4439.81 31
4439.97 27
4440.12 25
4440.27 23
4440.42 23
4440.58 24
4440.73 25
4440.88 27
4441.04 31
4441.19 35
4441.34 41
4441.49 48
4441.65 55
4441.80 63
4441.95 69
4442.11 73
4442.26 75
4442.41 73
4442.56 68
4442.72 61
4442.87 53
4443.02 44
4443.18 37
4443.33 31
4443.48 28
4443.63 26
4443.79 26
4443.94 28
4444.09 30
4444.25 32
4444.40 34
4444.55 35
4444.70 35
4444.86 34
4445.01 33
4445.16 30
4445.32 28
4445.47 25
4445.62 22
4445.77 19
4445.93 17
4446.08 15
4446.23 13
4446.39 13
4446.54 13
4446.69 15
4446.85 17
4447.00 20
4447.15 24
4447.30 27
4447.46 29
4447.61 31
4447.76 31
4447.92 30
4448.07 27
4448.22 23
4448.37 19
4448.53 15
4448.68 12
4448.83 10
4448.99 12
4449.14 15
4449.29 21
4449.45 28
4449.60 35
4449.75 41
4449.90 46
4450.06 50
4450.21 53
4450.36 55
4450.52 56
4450.67 58
4450.82 60
4450.98 62
4451.13 65
4451.28 69
4451.43 73
4451.59 76
4451.74 78
4451.89 79
4452.05 78
4452.20 76
4452.35 72
4452.51 67
4452.66 61
4452.81 54
4452.97 48
4453.12 41
4453.27 35
4453.42 29
4453.58 23
4453.73 17
4453.88 12
4454.04 6
4454.19 1
4454.34 0
4454.50 0
4454.65 0
4454.80 0
4454.96 0
4455.11 0
4455.26 0
4455.41 0
4455.57 5
4455.72 15
4455.87 25
4456.03 36
4456.18 46
4456.33 54
4456.49 60
4456.64 63
4456.79 62
4456.95 59
4457.10 53
4457.25 45
4457.40 36
4457.56 26
4457.71 17
4457.86 9
4458.02 3
4458.17 0
4458.32 1
4458.48 5
4458.63 12
4458.78 21
4458.94 30
4459.09 38
4459.24 44
4459.40 47
4459.55 48
4459.70 46
4459.86 42
4460.01 38
4460.16 35
4460.31 33
4460.47 34
4460.62 37
4460.77 41
4460.93 48
4461.08 54
4461.23 60
4461.39 65
4461.54 68
4461.69 70
4461.85 70
4462.00 69
4462.15 67
4462.31 64
4462.46 61
4462.61 57
4462.77 54
4462.92 50
4463.07 48
4463.23 46
4463.38 44
4463.53 45
4463.69 46
4463.84 48
4463.99 51
4464.15 54
4464.30 57
4464.45 59
4464.61 61
4464.76 60
4464.91 60
4465.06 58
4465.22 58
4465.37 57
4465.52 59
4465.68 61
4465.83 65
4465.98 68
4466.14 70
4466.29 70
4466.44 69
4466.60 65
4466.75 59
4466.90 52
4467.06 44
4467.21 36
4467.36 29
4467.52 24
4467.67 21
4467.82 20
4467.98 23
4468.13 28
4468.28 35
4468.44 42
4468.59 49
4468.74 54
4468.90 57
4469.05 57
4469.20 56
4469.36 54
4469.51 50
4469.66 47
4469.82 44
4469.97 41
4470.12 41
4470.28 42
4470.43 46
4470.58 52
4470.74 59
4470.89 68
4471.04 76
4471.20 82
4471.35 86
4471.50 87
4471.66 85
4471.81 82
4471.96 78
4472.12 75
4472.27 73
4472.42 73
4472.58 74
4472.73 77
4472.88 80
4473.04 82
4473.19 83
4473.34 82
4473.50 80
4473.65 75
4473.81 69
4473.96 63
4474.11 57
4474.27 52
4474.42 48
4474.57 45
4474.73 44
4474.88 42
4475.03 40
4475.19 39
4475.34 37
4475.49 37
4475.65 37
4475.80 39
4475.95 42
4476.11 47
4476.26 53
4476.41 59
4476.57 65
4476.72 70
4476.87 73
4477.03 75
4477.18 74
4477.33 71
4477.49 66
4477.64 59
4477.79 50
4477.95 41
4478.10 33
4478.26 26
4478.41 21
4478.56 20
4478.72 21
4478.87 25
4479.02 30
4479.18 36
4479.33 41
4479.48 45
4479.64 45
4479.79 44
4479.94 40
4480.10 36
4480.25 31
4480.40 28
4480.56 26
4480.71 26
4480.86 28
4481.02 32
4481.17 36
4481.33 39
4481.48 42
4481.63 44
4481.79 44
4481.94 42
4482.09 39
4482.25 35
4482.40 30
4482.55 26
4482.71 23
4482.86 21
4483.01 22
4483.17 24
4483.32 29
4483.48 34
4483.63 41
4483.78 47
4483.94 52
4484.09 56
4484.24 57
4484.40 57
4484.55 55
4484.70 51
4484.86 46
4485.01 40
4485.16 35
4485.32 31
4485.47 28
4485.63 26
4485.78 25
4485.93 24
4486.09 23
4486.24 23
4486.39 23
4486.55 25
4486.70 28
4486.85 32
4487.01 38
4487.16 44
4487.32 49
4487.47 52
4487.62 54
4487.78 53
4487.93 51
4488.08 48
4488.24 47
4488.39 46
4488.54 47
4488.70 49
4488.85 51
4489.01 53
4489.16 53
4489.31 52
4489.47 49
4489.62 46
4489.77 41
4489.93 37
4490.08 34
4490.24 31
4490.39 30
4490.54 30
4490.70 32
4490.85 34
4491.00 36
4491.16 38
4491.31 38
4491.47 38
4491.62 36
4491.77 33
4491.93 29
4492.08 25
4492.23 22
4492.39 21
4492.54 22
4492.69 26
4492.85 33
4493.00 40
4493.16 47
4493.31 53
4493.46 56
4493.62 56
4493.77 53
4493.92 49
4494.08 45
4494.23 41
4494.39 39
4494.54 38
4494.69 39
4494.85 40
4495.00 42
4495.15 44
4495.31 45
4495.46 48
4495.62 50
4495.77 54
4495.92 58
4496.08 61
4496.23 65
4496.39 67
4496.54 70
4496.69 72
4496.85 75
4497.00 76
4497.15 77
4497.31 77
4497.46 75
4497.62 72
4497.77 67
4497.92 62
4498.08 57
4498.23 53
4498.38 49
4498.54 45
4498.69 42
4498.85 38
4499.00 35
4499.15 31
4499.31 27
4499.46 24
4499.62 23
4499.77 24
4499.92 28
4500.08 33
4500.23 40
4500.38 46
4500.54 50
4500.69 52
4500.85 50
4501.00 45
4501.15 39
4501.31 33
4501.46 28
4501.62 27
4501.77 29
4501.92 35
4502.08 45
4502.23 56
4502.39 69
4502.54 82
4502.69 92
4502.85 100
4503.00 104
4503.16 105
4503.31 103
4503.46 99
4503.62 95
4503.77 90
4503.92 87
4504.08 83
4504.23 80
4504.39 77
4504.54 72
4504.69 66
4504.85 58
4505.00 49
4505.16 40
4505.31 30
4505.46 21
4505.62 14
4505.77 10
4505.93 7
4506.08 7
4506.23 8
4506.39 9
4506.54 11
4506.70 14
4506.85 17
4507.00 20
4507.16 23
4507.31 25
4507.47 28
4507.62 30
4507.77 31
4507.93 32
4508.08 34
4508.24 36
4508.39 39
4508.54 43
4508.70 48
4508.85 54
4509.01 60
4509.16 65
4509.31 70
4509.47 73
4509.62 75
4509.78 76
4509.93 75
4510.08 73
4510.24 71
4510.39 68
4510.55 65
4510.70 60
4510.85 55
4511.01 49
4511.16 42
4511.32 35
4511.47 28
4511.62 22
4511.78 16
4511.93 11
4512.09 8
4512.24 5
4512.39 4
4512.55 4
4512.70 4
4512.86 6
4513.01 8
4513.17 10
4513.32 11
4513.47 10
4513.63 8
4513.78 4
4513.94 0
4514.09 0
4514.24 0
4514.40 0
4514.55 0
4514.71 0
4514.86 0
4515.01 0
4515.17 4
4515.32 11
4515.48 18
4515.63 26
4515.79 32
4515.94 38
4516.09 43
4516.25 46
4516.40 48
4516.56 48
4516.71 49
4516.86 49
4517.02 50
4517.17 51
4517.33 52
4517.48 52
4517.63 52
4517.79 50
4517.94 48
4518.10 46
4518.25 44
4518.41 44
4518.56 44
4518.71 45
4518.87 47
4519.02 48
4519.18 48
4519.33 47
4519.48 45
4519.64 44
4519.79 42
4519.95 41
4520.10 40
4520.26 40
4520.41 40
4520.56 42
4520.72 45
4520.87 49
4521.03 55
4521.18 61
4521.34 67
4521.49 71
4521.64 73
4521.80 71
4521.95 67
4522.11 61
4522.26 54
4522.42 48
4522.57 44
4522.72 42
4522.88 42
4523.03 43
4523.19 43
4523.34 42
4523.49 39
4523.65 33
4523.80 26
4523.96 17
4524.11 9
4524.27 2
4524.42 0
4524.57 0
4524.73 0
4524.88 1
4525.04 5
4525.19 8
4525.35 12
4525.50 15
4525.65 19
4525.81 23
4525.96 28
4526.12 34
4526.27 40
4526.43 45
4526.58 49
4526.74 50
4526.89 49
4527.04 46
4527.20 43
4527.35 41
4527.51 41
4527.66 43
4527.82 48
4527.97 54
4528.12 62
4528.28 69
4528.43 76
4528.59 81
4528.74 84
4528.90 84
4529.05 83
4529.20 79
4529.36 74
4529.51 69
4529.67 65
4529.82 62
4529.98 61
4530.13 62
4530.29 64
4530.44 66
4530.59 68
4530.75 69
4530.90 69
4531.06 67
4531.21 63
4531.37 59
4531.52 54
4531.67 50
4531.83 48
4531.98 46
4532.14 46
4532.29 47
4532.45 48
4532.60 49
4532.76 50
4532.91 50
4533.06 50
4533.22 50
4533.37 51
4533.53 52
4533.68 54
4533.84 56
4533.99 59
4534.15 61
4534.30 62
4534.45 63
4534.61 64
4534.76 63
4534.92 62
4535.07 59
4535.23 56
4535.38 51
4535.54 45
4535.69 39
4535.84 33
4536.00 27
4536.15 22
4536.31 17
4536.46 13
4536.62 10
4536.77 8
4536.93 6
4537.08 6
4537.23 6
4537.39 7
4537.54 8
4537.70 9
4537.85 11
4538.01 12
4538.16 14
4538.32 15
4538.47 17
4538.63 19
4538.78 21
4538.93 23
4539.09 25
4539.24 27
4539.40 28
4539.55 31
4539.71 34
4539.86 37
4540.02 41
4540.17 43
4540.33 45
4540.48 45
4540.63 43
4540.79 39
4540.94 34
4541.10 28
4541.25 23
4541.41 19
4541.56 15
4541.72 11
4541.87 8
4542.03 5
4542.18 1
4542.33 0
4542.49 0
4542.64 0
4542.80 0
4542.95 0
4543.11 0
4543.26 0
4543.42 0
4543.57 7
4543.73 19
4543.88 31
4544.04 43
4544.19 54
4544.34 63
4544.50 68
4544.65 71
4544.81 71
4544.96 71
4545.12 71
4545.27 72
4545.43 74
4545.58 77
4545.74 80
4545.89 84
4546.05 87
4546.20 88
4546.35 89
4546.51 89
4546.66 89
4546.82 88
4546.97 88
4547.13 89
4547.28 91
4547.44 93
4547.59 97
4547.75 100
4547.90 102
4548.06 103
4548.21 101
4548.37 98
4548.52 93
4548.67 86
4548.83 79
4548.98 72
4549.14 68
4549.29 65
4549.45 63
4549.60 63
4549.76 64
4549.91 63
4550.07 62
4550.22 60
4550.38 56
4550.53 52
4550.69 49
4550.84 46
4551.00 45
4551.15 44
4551.31 43
4551.46 43
4551.61 42
4551.77 41
4551.92 39
4552.08 36
4552.23 33
4552.39 31
4552.54 30
4552.70 31
4552.85 33
4553.01 37
4553.16 42
4553.32 47
4553.47 51
4553.63 54
4553.78 54
4553.94 52
4554.09 49
4554.25 45
4554.40 42
4554.56 40
4554.71 41
4554.86 45
4555.02 52
4555.17 61
4555.33 71
4555.48 82
4555.64 93
4555.79 103
4555.95 112
4556.10 119
4556.26 126
4556.41 132
4556.57 137
4556.72 142
4556.88 146
4557.03 148
4557.19 148
4557.34 146
4557.50 144
4557.65 140
4557.81 138
4557.96 137
4558.12 139
4558.27 143
4558.43 150
4558.58 159
4558.74 167
4558.89 173
4559.05 177
4559.20 178
4559.35 175
4559.51 170
4559.66 163
4559.82 156
4559.97 150
4560.13 145
4560.28 143
4560.44 142
4560.59 143
4560.75 145
4560.90 147
4561.06 149
4561.21 150
4561.37 150
4561.52 150
4561.68 150
4561.83 149
4561.99 149
4562.14 148
4562.30 148
4562.45 147
4562.61 145
4562.76 142
4562.92 137
4563.07 131
4563.23 124
4563.38 115
4563.54 106
4563.69 98
4563.85 91
4564.00 87
4564.16 85
4564.31 86
4564.47 90
4564.62 95
4564.78 101
4564.93 108
4565.09 113
4565.24 116
4565.40 118
4565.55 117
4565.71 116
4565.86 113
4566.02 111
4566.17 109
4566.33 108
4566.48 108
4566.64 110
4566.79 115
4566.95 122
4567.10 130
4567.26 140
4567.41 150
4567.57 159
4567.72 166
4567.88 171
4568.03 176
4568.19 180
4568.34 184
4568.50 190
4568.65 196
4568.81 202
4568.96 208
4569.12 213
4569.27 214
4569.43 214
4569.58 210
4569.74 205
4569.89 198
4570.05 191
4570.20 182
4570.36 172
4570.51 161
4570.67 148
4570.82 135
4570.98 121
4571.13 108
4571.29 96
4571.44 86
4571.60 78
4571.75 73
4571.91 70
4572.06 68
4572.22 66
4572.37 64
4572.53 60
4572.68 57
4572.84 54
4572.99 53
4573.15 54
4573.30 58
4573.46 64
4573.61 72
4573.77 79
4573.92 85
4574.08 88
4574.24 89
4574.39 87
4574.55 83
4574.70 79
4574.86 76
4575.01 74
4575.17 75
4575.32 77
4575.48 80
4575.63 84
4575.79 88
4575.94 91
4576.10 94
4576.25 95
4576.41 95
4576.56 95
4576.72 95
4576.87 96
4577.03 96
4577.18 98
4577.34 99
4577.49 100
4577.65 100
4577.80 99
4577.96 96
4578.11 93
4578.27 89
4578.42 85
4578.58 83
4578.73 81
4578.89 82
4579.05 83
4579.20 84
4579.36 86
4579.51 86
4579.67 85
4579.82 83
4579.98 79
4580.13 75
4580.29 70
4580.44 65
4580.60 61
4580.75 58
4580.91 57
4581.06 56
4581.22 58
4581.37 62
4581.53 67
4581.68 73
4581.84 79
4581.99 84
4582.15 86
4582.31 86
4582.46 83
4582.62 78
4582.77 71
4582.93 65
4583.08 59
4583.24 55
4583.39 51
4583.55 49
4583.70 45
4583.86 41
4584.01 36
4584.17 30
4584.32 24
4584.48 19
4584.63 16
4584.79 16
4584.95 19
4585.10 24
4585.26 29
4585.41 35
4585.57 39
4585.72 42
4585.88 43
4586.03 43
4586.19 42
4586.34 40
4586.50 37
4586.65 33
4586.81 30
4586.96 27
4587.12 27
4587.28 28
4587.43 33
4587.59 39
4587.74 47
4587.90 55
4588.05 61
4588.21 66
4588.36 69
4588.52 70
4588.67 72
4588.83 73
4588.98 76
4589.14 80
4589.29 84
4589.45 88
4589.61 91
4589.76 94
4589.92 94
4590.07 94
4590.23 92
4590.38 89
4590.54 86
4590.69 82
4590.85 78
4591.00 73
4591.16 68
4591.32 62
4591.47 57
4591.63 53
4591.78 50
4591.94 48
4592.09 48
4592.25 49
4592.40 51
4592.56 53
4592.71 55
4592.87 55
4593.02 54
4593.18 53
4593.34 52
4593.49 52
4593.65 54
4593.80 57
4593.96 61
4594.11 65
4594.27 69
4594.42 72
4594.58 74
4594.73 76
4594.89 77
4595.05 78
4595.20 80
4595.36 82
4595.51 85
4595.67 89
4595.82 94
4595.98 99
4596.13 105
4596.29 109
4596.45 113
4596.60 114
4596.76 112
4596.91 108
4597.07 101
4597.22 93
4597.38 83
4597.53 74
4597.69 66
4597.84 58
4598.00 50
4598.16 44
4598.31 38
4598.47 32
4598.62 28
4598.78 26
4598.93 25
4599.09 25
4599.24 26
4599.40 26
4599.56 27
4599.71 27
4599.87 25
4600.02 23
4600.18 20
4600.33 17
4600.49 15
4600.64 14
4600.80 14
4600.96 15
4601.11 18
4601.27 22
4601.42 28
4601.58 34
4601.73 42
4601.89 49
4602.05 56
4602.20 62
4602.36 67
4602.51 71
4602.67 74
4602.82 77
4602.98 82
4603.13 88
4603.29 95
4603.45 103
4603.60 111
4603.76 117
4603.91 121
4604.07 121
4604.22 118
4604.38 112
4604.53 105
4604.69 97
4604.85 90
4605.00 85
4605.16 82
4605.31 81
4605.47 82
4605.62 84
4605.78 85
4605.94 85
4606.09 84
4606.25 82
4606.40 79
4606.56 76
4606.71 74
4606.87 73
4607.03 75
4607.18 78
4607.34 83
4607.49 90
4607.65 96
4607.80 102
4607.96 106
4608.12 108
4608.27 107
4608.43 103
4608.58 97
4608.74 89
4608.89 81
4609.05 75
4609.21 71
4609.36 69
4609.52 69
4609.67 70
4609.83 70
4609.98 68
4610.14 64
4610.30 58
4610.45 50
4610.61 43
4610.76 36
4610.92 31
4611.07 28
4611.23 27
4611.39 28
4611.54 30
4611.70 33
4611.85 36
4612.01 39
4612.16 40
4612.32 41
4612.48 41
4612.63 40
4612.79 39
4612.94 37
4613.10 35
4613.26 33
4613.41 30
4613.57 26
4613.72 21
4613.88 16
4614.03 11
4614.19 7
4614.35 5
4614.50 5
4614.66 7
4614.81 10
4614.97 13
4615.12 17
4615.28 19
4615.44 21
4615.59 20
4615.75 19
4615.90 17
4616.06 16
4616.22 16
4616.37 18
4616.53 23
4616.68 32
4616.84 43
4616.99 57
4617.15 72
4617.31 86
4617.46 98
4617.62 108
4617.77 114
4617.93 117
4618.09 118
4618.24 116
4618.40 113
4618.55 110
4618.71 106
4618.87 101
4619.02 95
4619.18 89
4619.33 83
4619.49 76
4619.64 70
4619.80 65
4619.96 60
4620.11 57
4620.27 55
4620.42 54
4620.58 55
4620.74 57
4620.89 60
4621.05 64
4621.20 70
4621.36 76
4621.52 82
4621.67 88
4621.83 93
4621.98 99
4622.14 104
4622.30 109
4622.45 115
4622.61 120
4622.76 126
4622.92 131
4623.07 137
4623.23 141
4623.39 143
4623.54 143
4623.70 141
4623.85 136
4624.01 128
4624.17 118
4624.32 108
4624.48 98
4624.63 88
4624.79 80
4624.95 75
4625.10 71
4625.26 69
4625.41 68
4625.57 66
4625.73 64
4625.88 60
4626.04 55
4626.19 48
4626.35 39
4626.51 31
4626.66 22
4626.82 15
4626.97 10
4627.13 6
4627.29 3
4627.44 3
4627.60 2
4627.75 2
4627.91 1
4628.07 0
4628.22 0
4628.38 0
4628.53 0
4628.69 0
4628.85 0
4629.00 0
4629.16 0
4629.32 2
4629.47 6
4629.63 9
4629.78 12
4629.94 15
4630.10 18
4630.25 20
4630.41 23
4630.56 26
4630.72 30
4630.88 34
4631.03 39
4631.19 44
4631.34 49
4631.50 55
4631.66 60
4631.81 65
4631.97 69
4632.12 73
4632.28 77
4632.44 81
4632.59 85
4632.75 88
4632.91 90
4633.06 92
4633.22 93
4633.37 94
4633.53 94
4633.69 93
4633.84 93
4634.00 93
4634.15 93
4634.31 92
4634.47 91
4634.62 90
4634.78 88
4634.94 86
4635.09 83
4635.25 80
4635.40 77
4635.56 75
4635.72 72
4635.87 70
4636.03 67
4636.18 64
4636.34 61
4636.50 58
4636.65 57
4636.81 58
4636.97 62
4637.12 69
4637.28 78
4637.43 87
4637.59 94
4637.75 99
4637.90 99
4638.06 96
4638.21 89
4638.37 81
4638.53 72
4638.68 65
4638.84 59
4639.00 56
4639.15 54
4639.31 54
4639.46 53
4639.62 51
4639.78 48
4639.93 43
4640.09 38
4640.25 34
4640.40 32
4640.56 32
4640.71 35
4640.87 39
4641.03 44
4641.18 49
4641.34 52
4641.50 53
4641.65 51
4641.81 47
4641.96 41
4642.12 35
4642.28 31
4642.43 30
4642.59 32
4642.75 38
4642.90 45
4643.06 52
4643.21 59
4643.37 64
4643.53 66
4643.68 67
4643.84 66
4644.00 64
4644.15 63
4644.31 62
4644.47 61
4644.62 61
4644.78 62
4644.93 63
4645.09 64
4645.25 65
4645.40 65
4645.56 64
4645.72 62
4645.87 60
4646.03 58
4646.18 57
4646.34 57
4646.50 59
4646.65 63
4646.81 67
4646.97 70
4647.12 72
4647.28 74
4647.44 74
4647.59 74
4647.75 76
4647.90 78
4648.06 81
4648.22 84
4648.37 87
4648.53 89
4648.69 89
4648.84 88
4649.00 86
4649.16 85
4649.31 83
4649.47 81
4649.63 79
4649.78 76
4649.94 72
4650.09 67
4650.25 62
4650.41 56
4650.56 50
4650.72 44
4650.88 39
4651.03 34
4651.19 30
4651.35 26
4651.50 24
4651.66 23
4651.82 24
4651.97 25
4652.13 27
4652.28 29
4652.44 30
4652.60 31
4652.75 32
4652.91 33
4653.07 36
4653.22 40
4653.38 45
4653.54 50
4653.69 56
4653.85 60
4654.01 64
4654.16 67
4654.32 69
4654.47 69
4654.63 69
4654.79 69
4654.94 69
4655.10 67
4655.26 66
4655.41 63
4655.57 61
4655.73 58
4655.88 54
4656.04 51
4656.20 48
4656.35 45
4656.51 43
4656.67 40
4656.82 37
4656.98 33
4657.14 29
4657.29 26
4657.45 23
4657.61 21
4657.76 21
4657.92 23
4658.07 26
4658.23 30
4658.39 35
4658.54 39
4658.70 42
4658.86 44
4659.01 46
4659.17 47
4659.33 48
4659.48 49
4659.64 51
4659.80 53
4659.95 55
4660.11 58
4660.27 59
4660.42 59
4660.58 57
4660.74 54
4660.89 50
4661.05 46
4661.21 42
4661.36 39
4661.52 36
4661.68 33
4661.83 31
4661.99 30
4662.15 30
4662.30 31
4662.46 33
4662.62 38
4662.77 43
4662.93 49
4663.09 56
4663.24 61
4663.40 66
4663.56 70
4663.71 73
4663.87 77
4664.03 80
4664.18 84
4664.34 88
4664.50 91
4664.65 93
4664.81 94
4664.97 93
4665.12 90
4665.28 86
4665.44 79
4665.59 72
4665.75 66
4665.91 59
4666.06 54
4666.22 50
4666.38 48
4666.53 46
4666.69 44
4666.85 41
4667.00 37
4667.16 32
4667.32 25
4667.47 18
4667.63 12
4667.79 7
4667.94 5
4668.10 4
4668.26 6
4668.41 8
4668.57 11
4668.73 13
4668.88 15
4669.04 17
4669.20 20
4669.35 25
4669.51 31
4669.67 38
4669.82 47
4669.98 57
4670.14 65
4670.29 70
4670.45 73
4670.61 73
4670.76 70
4670.92 65
4671.08 58
4671.23 52
4671.39 46
4671.55 41
4671.70 37
4671.86 34
4672.02 30
4672.17 27
4672.33 25
4672.49 22
4672.64 20
4672.80 19
4672.96 19
4673.12 19
4673.27 19
4673.43 20
4673.59 20
4673.74 20
4673.90 20
4674.06 21
4674.21 22
4674.37 23
4674.53 24
4674.68 24
4674.84 23
4675.00 21
4675.15 19
4675.31 16
4675.47 13
4675.62 11
4675.78 10
4675.94 9
4676.09 9
4676.25 9
4676.41 10
4676.57 11
4676.72 12
4676.88 13
4677.04 14
4677.19 14
4677.35 14
4677.51 14
4677.66 13
4677.82 11
4677.98 9
4678.13 7
4678.29 5
4678.45 4
4678.60 4
4678.76 5
4678.92 7
4679.08 10
4679.23 13
4679.39 16
4679.55 18
4679.70 20
4679.86 22
4680.02 22
4680.17 23
4680.33 24
4680.49 26
4680.64 27
4680.80 28
4680.96 28
4681.12 28
4681.27 26
4681.43 24
4681.59 22
4681.74 20
4681.90 20
4682.06 20
4682.21 21
4682.37 23
4682.53 25
4682.68 27
4682.84 29
4683.00 31
4683.16 32
4683.31 34
4683.47 36
4683.63 37
4683.78 39
4683.94 39
4684.10 39
4684.25 37
4684.41 34
4684.57 31
4684.73 27
4684.88 23
4685.04 19
4685.20 16
4685.35 14
4685.51 12
4685.67 12
4685.82 13
4685.98 15
4686.14 18
4686.30 22
4686.45 25
4686.61 28
4686.77 29
4686.92 30
4687.08 29
4687.24 26
4687.39 24
4687.55 21
4687.71 19
4687.87 17
4688.02 16
4688.18 16
4688.34 16
4688.49 15
4688.65 14
4688.81 13
4688.97 11
4689.12 9
4689.28 8
4689.44 8
4689.59 10
4689.75 13
4689.91 18
4690.06 23
4690.22 29
4690.38 35
4690.54 41
4690.69 46
4690.85 50
4691.01 53
4691.16 55
4691.32 55
4691.48 55
4691.64 54
4691.79 53
4691.95 52
4692.11 51
4692.26 50
4692.42 49
4692.58 48
4692.74 46
4692.89 44
4693.05 41
4693.21 36
4693.36 31
4693.52 26
4693.68 20
4693.84 15
4693.99 10
4694.15 6
4694.31 3
4694.46 2
4694.62 3
4694.78 6
4694.94 12
4695.09 19
4695.25 29
4695.41 39
4695.56 48
4695.72 56
4695.88 61
4696.04 63
4696.19 63
4696.35 61
4696.51 60
4696.66 59
4696.82 59
4696.98 61
4697.14 64
4697.29 68
4697.45 70
4697.61 72
4697.76 71
4697.92 68
4698.08 64
4698.24 59
4698.39 53
4698.55 48
4698.71 44
4698.87 41
4699.02 40
4699.18 40
4699.34 40
4699.49 41
4699.65 41
4699.81 41
4699.97 41
4700.12 40
4700.28 39
4700.44 38
4700.59 36
4700.75 35
4700.91 33
4701.07 31
4701.22 28
4701.38 25
4701.54 21
4701.70 18
4701.85 14
4702.01 11
4702.17 9
4702.32 7
4702.48 5
4702.64 4
4702.80 3
4702.95 3
4703.11 4
4703.27 5
4703.43 6
4703.58 7
4703.74 6
4703.90 4
4704.06 1
4704.21 0
4704.37 0
4704.53 0
4704.68 0
4704.84 0
4705.00 0
4705.16 0
4705.31 1
4705.47 6
4705.63 11
4705.79 18
4705.94 26
4706.10 34
4706.26 41
4706.42 46
4706.57 50
4706.73 52
4706.89 52
4707.04 52
4707.20 53
4707.36 55
4707.52 58
4707.67 62
4707.83 66
4707.99 70
4708.15 72
4708.30 75
4708.46 77
4708.62 78
4708.78 80
4708.93 82
4709.09 83
4709.25 83
4709.41 82
4709.56 80
4709.72 78
4709.88 76
4710.04 74
4710.19 74
4710.35 74
4710.51 75
4710.66 76
4710.82 77
4710.98 77
4711.14 77
4711.29 78
4711.45 78
4711.61 79
4711.77 81
4711.92 83
4712.08 84
4712.24 84
4712.40 82
4712.55 79
4712.71 74
4712.87 68
4713.03 63
4713.18 58
4713.34 54
4713.50 51
4713.66 49
4713.81 47
4713.97 46
4714.13 44
4714.29 42
4714.44 39
4714.60 37
4714.76 35
4714.92 33
4715.07 33
4715.23 35
4715.39 39
4715.55 45
4715.70 51
4715.86 58
4716.02 66
4716.18 73
4716.33 78
4716.49 82
4716.65 84
4716.81 84
4716.96 81
4717.12 77
4717.28 71
4717.44 65
4717.59 59
4717.75 54
4717.91 49
4718.07 44
4718.22 40
4718.38 36
4718.54 32
4718.70 28
4718.85 26
4719.01 25
4719.17 26
4719.33 29
4719.48 33
4719.64 38
4719.80 43
4719.96 47
4720.12 49
4720.27 50
4720.43 50
4720.59 50
4720.75 50
4720.90 51
4721.06 53
4721.22 56
4721.38 60
4721.53 64
4721.69 68
4721.85 72
4722.01 76
4722.16 79
4722.32 82
4722.48 83
4722.64 84
4722.79 84
4722.95 83
4723.11 84
4723.27 85
4723.43 88
4723.58 92
4723.74 95
4723.90 98
4724.06 100
4724.21 101
4724.37 102
4724.53 102
4724.69 103
4724.84 104
4725.00 105
4725.16 106
4725.32 105
4725.47 104
4725.63 101
4725.79 98
4725.95 95
4726.11 92
4726.26 90
4726.42 88
4726.58 86
4726.74 85
4726.89 83
4727.05 82
4727.21 82
4727.37 82
4727.52 83
4727.68 85
4727.84 86
4728.00 88
4728.16 90
4728.31 92
4728.47 94
4728.63 96
4728.79 97
4728.94 97
4729.10 97
4729.26 95
4729.42 92
4729.58 89
4729.73 84
4729.89 79
4730.05 74
4730.21 69
4730.36 65
4730.52 63
4730.68 60
4730.84 59
4730.99 57
4731.15 55
4731.31 52
4731.47 48
4731.63 43
4731.78 38
4731.94 32
4732.10 27
4732.26 21
4732.41 16
4732.57 10
4732.73 4
4732.89 0
4733.05 0
4733.20 0
4733.36 0
4733.52 0
4733.68 0
4733.84 0
4733.99 0
4734.15 3
4734.31 5
4734.47 6
4734.62 6
4734.78 6
4734.94 5
4735.10 4
4735.26 4
4735.41 4
4735.57 6
4735.73 10
4735.89 16
4736.04 24
4736.20 33
4736.36 43
4736.52 53
4736.68 62
4736.83 69
4736.99 74
4737.15 78
4737.31 80
4737.47 81
4737.62 81
4737.78 81
4737.94 79
4738.10 76
4738.25 71
4738.41 65
4738.57 59
4738.73 53
4738.89 46
4739.04 41
4739.20 36
4739.36 33
4739.52 32
4739.68 32
4739.83 34
4739.99 37
4740.15 41
4740.31 48
4740.47 55
4740.62 63
4740.78 71
4740.94 79
4741.10 86
4741.26 90
4741.41 93
4741.57 92
4741.73 89
4741.89 83
4742.04 76
4742.20 68
4742.36 61
4742.52 55
4742.68 51
4742.83 48
4742.99 47
4743.15 46
4743.31 47
4743.47 49
4743.62 51
4743.78 54
4743.94 58
4744.10 63
4744.26 67
4744.41 69
4744.57 69
4744.73 68
4744.89 64
4745.05 59
4745.20 54
4745.36 50
4745.52 46
4745.68 43
4745.84 41
4745.99 39
4746.15 38
4746.31 36
4746.47 35
4746.63 34
4746.78 35
4746.94 38
4747.10 41
4747.26 45
4747.42 49
4747.57 52
4747.73 53
4747.89 52
4748.05 50
4748.21 48
4748.37 46
4748.52 46
4748.68 48
4748.84 50
4749.00 53
4749.16 54
4749.31 53
4749.47 51
4749.63 47
4749.79 43
4749.95 40
4750.10 38
4750.26 37
4750.42 38
4750.58 39
4750.74 40
4750.89 41
4751.05 42
4751.21 44
4751.37 47
4751.53 50
4751.68 54
4751.84 58
4752.00 60
4752.16 60
4752.32 59
4752.48 56
4752.63 53
4752.79 49
4752.95 46
4753.11 45
4753.27 44
4753.42 45
4753.58 47
4753.74 48
4753.90 49
4754.06 51
4754.21 51
4754.37 51
4754.53 51
4754.69 49
4754.85 46
4755.01 42
4755.16 37
4755.32 31
4755.48 23
4755.64 16
4755.80 8
4755.95 1
4756.11 0
4756.27 0
4756.43 0
4756.59 0
4756.75 0
4756.90 4
4757.06 7
4757.22 8
4757.38 9
4757.54 11
4757.69 14
4757.85 21
4758.01 31
4758.17 44
4758.33 58
4758.49 70
4758.64 79
4758.80 84
4758.96 85
4759.12 82
4759.28 77
4759.44 72
4759.59 67
4759.75 64
4759.91 63
4760.07 63
4760.23 64
4760.38 66
4760.54 70
4760.70 74
4760.86 79
4761.02 84
4761.18 88
4761.33 92
4761.49 94
4761.65 96
4761.81 98
4761.97 100
4762.13 104
4762.28 109
4762.44 113
4762.60 118
4762.76 121
4762.92 122
4763.08 121
4763.23 117
4763.39 111
4763.55 105
4763.71 98
4763.87 92
4764.03 88
4764.18 85
4764.34 83
4764.50 81
4764.66 79
4764.82 76
4764.98 72
4765.13 66
4765.29 60
4765.45 52
4765.61 43
4765.77 35
4765.93 26
4766.08 17
4766.24 8
4766.40 0
4766.56 0
4766.72 0
4766.88 0
4767.03 0
4767.19 0
4767.35 0
4767.51 0
4767.67 3
4767.83 8
4767.98 11
4768.14 15
4768.30 18
4768.46 22
4768.62 28
4768.78 35
4768.93 42
4769.09 50
4769.25 56
4769.41 60
4769.57 62
4769.73 62
4769.88 59
4770.04 54
4770.20 49
4770.36 44
4770.52 39
4770.68 35
4770.84 33
4770.99 32
4771.15 32
4771.31 34
4771.47 37
4771.63 41
4771.79 44
4771.94 47
4772.10 50
4772.26 52
4772.42 54
4772.58 54
4772.74 54
4772.90 53
4773.05 50
4773.21 46
4773.37 40
4773.53 34
4773.69 27
4773.85 21
4774.00 15
4774.16 11
4774.32 9
4774.48 9
4774.64 11
4774.80 13
4774.96 16
4775.11 18
4775.27 19
4775.43 20
4775.59 21
4775.75 23
4775.91 26
4776.07 30
4776.22 35
4776.38 40
4776.54 46
4776.70 49
4776.86 50
4777.02 49
4777.17 46
4777.33 41
4777.49 35
4777.65 29
4777.81 23
4777.97 19
4778.13 16
4778.28 15
4778.44 15
4778.60 16
4778.76 18
4778.92 19
4779.08 20
4779.24 21
4779.39 22
4779.55 23
4779.71 25
4779.87 30
4780.03 37
4780.19 45
4780.35 55
4780.50 64
4780.66 72
4780.82 78
4780.98 81
4781.14 84
4781.30 87
4781.46 91
4781.61 97
4781.77 104
4781.93 114
4782.09 124
4782.25 135
4782.41 146
4782.57 154
4782.73 162
4782.88 166
4783.04 168
4783.20 166
4783.36 161
4783.52 153
4783.68 143
4783.84 132
4783.99 121
4784.15 110
4784.31 103
4784.47 97
4784.63 94
4784.79 92
4784.95 91
4785.10 91
4785.26 89
4785.42 87
4785.58 83
4785.74 78
4785.90 73
4786.06 69
4786.22 65
4786.37 63
4786.53 61
4786.69 60
4786.85 60
4787.01 59
4787.17 58
4787.33 56
4787.49 54
4787.64 51
4787.80 47
4787.96 43
4788.12 39
4788.28 36
4788.44 33
4788.60 30
4788.75 29
4788.91 29
4789.07 30
4789.23 32
4789.39 34
4789.55 37
4789.71 40
4789.87 43
4790.02 45
4790.18 48
4790.34 51
4790.50 55
4790.66 58
4790.82 62
4790.98 65
4791.14 68
4791.29 71
4791.45 72
4791.61 71
4791.77 69
4791.93 66
4792.09 62
4792.25 59
4792.41 58
4792.57 58
4792.72 59
4792.88 62
4793.04 64
4793.20 67
4793.36 68
4793.52 67
4793.68 66
4793.84 62
4793.99 58
4794.15 54
4794.31 49
4794.47 46
4794.63 44
4794.79 45
4794.95 46
4795.11 50
4795.26 53
4795.42 57
4795.58 61
4795.74 64
4795.90 66
4796.06 68
4796.22 71
4796.38 76
4796.54 81
4796.69 88
4796.85 95
4797.01 101
4797.17 106
4797.33 108
4797.49 107
4797.65 104
4797.81 98
4797.97 91
4798.12 84
4798.28 77
4798.44 72
4798.60 67
4798.76 63
4798.92 60
4799.08 56
4799.24 52
4799.40 48
4799.55 44
4799.71 41
4799.87 39
4800.03 38
4800.19 39
4800.35 41
4800.51 44
4800.67 46
4800.83 48
4800.98 50
4801.14 50
4801.30 51
4801.46 51
4801.62 52
4801.78 53
4801.94 54
4802.10 55
4802.26 56
4802.42 55
4802.57 54
4802.73 52
4802.89 50
4803.05 49
4803.21 48
4803.37 48
4803.53 48
4803.69 48
4803.85 48
4804.00 47
4804.16 47
4804.32 47
4804.48 47
4804.64 48
4804.80 50
4804.96 51
4805.12 52
4805.28 52
4805.44 50
4805.59 48
4805.75 46
4805.91 44
4806.07 42
4806.23 41
4806.39 41
4806.55 40
4806.71 39
4806.87 38
4807.03 36
4807.19 34
4807.34 32
4807.50 32
4807.66 34
4807.82 37
4807.98 41
4808.14 45
4808.30 48
4808.46 49
4808.62 48
4808.78 47
4808.93 44
4809.09 43
4809.25 43
4809.41 44
4809.57 47
4809.73 50
4809.89 55
4810.05 59
4810.21 62
4810.37 65
4810.53 66
4810.68 67
4810.84 68
4811.00 70
4811.16 72
4811.32 76
4811.48 79
4811.64 83
4811.80 85
4811.96 85
4812.12 84
4812.28 80
4812.43 74
4812.59 66
4812.75 57
4812.91 47
4813.07 38
4813.23 31
4813.39 24
4813.55 20
4813.71 16
4813.87 14
4814.03 12
4814.19 10
4814.34 7
4814.50 5
4814.66 3
4814.82 2
4814.98 2
4815.14 1
4815.30 1
4815.46 0
4815.62 0
4815.78 0
4815.94 0
4816.09 0
4816.25 0
4816.41 0
4816.57 0
4816.73 4
4816.89 9
4817.05 14
4817.21 20
4817.37 26
4817.53 31
4817.69 37
4817.85 43
4818.01 48
4818.16 53
4818.32 59
4818.48 65
4818.64 72
4818.80 78
4818.96 83
4819.12 87
4819.28 88
4819.44 87
4819.60 84
4819.76 80
4819.92 76
4820.08 72
4820.23 69
4820.39 68
4820.55 67
4820.71 67
4820.87 65
4821.03 63
4821.19 60
4821.35 56
4821.51 51
4821.67 46
4821.83 40
4821.99 35
4822.15 31
4822.31 27
4822.46 25
4822.62 25
4822.78 26
4822.94 28
4823.10 31
4823.26 35
4823.42 37
4823.58 39
4823.74 39
4823.90 38
4824.06 35
4824.22 33
4824.38 30
4824.54 28
4824.69 27
4824.85 28
4825.01 29
4825.17 32
4825.33 35
4825.49 39
4825.65 43
4825.81 48
4825.97 54
4826.13 60
4826.29 66
4826.45 71
4826.61 74
4826.77 76
4826.93 74
4827.08 71
4827.24 65
4827.40 58
4827.56 50
4827.72 43
4827.88 37
4828.04 34
4828.20 33
4828.36 34
4828.52 37
4828.68 41
4828.84 46
4829.00 51
4829.16 55
4829.32 59
4829.48 62
4829.63 64
4829.79 64
4829.95 63
4830.11 60
4830.27 56
4830.43 50
4830.59 45
4830.75 40
4830.91 38
4831.07 38
4831.23 42
4831.39 49
4831.55 56
4831.71 63
4831.87 67
4832.03 69
4832.19 69
4832.35 66
4832.50 62
4832.66 59
4832.82 56
4832.98 55
4833.14 55
4833.30 56
4833.46 56
4833.62 56
4833.78 55
4833.94 53
4834.10 51
4834.26 49
4834.42 47
4834.58 47
4834.74 48
4834.90 49
4835.06 51
4835.22 54
4835.38 56
4835.53 59
4835.69 62
4835.85 64
4836.01 65
4836.17 65
4836.33 63
4836.49 59
4836.65 53
4836.81 45
4836.97 37
4837.13 29
4837.29 21
4837.45 15
4837.61 10
4837.77 6
4837.93 2
4838.09 0
4838.25 0
4838.41 0
4838.57 0
4838.73 2
4838.88 7
4839.04 13
4839.20 20
4839.36 27
4839.52 32
4839.68 36
4839.84 38
4840.00 38
4840.16 36
4840.32 34
4840.48 32
4840.64 31
4840.80 31
4840.96 32
4841.12 33
4841.28 35
4841.44 36
4841.60 35
4841.76 33
4841.92 29
4842.08 24
4842.24 20
4842.40 16
4842.56 16
4842.71 17
4842.87 21
4843.03 26
4843.19 31
4843.35 34
4843.51 36
4843.67 35
4843.83 32
4843.99 29
4844.15 27
4844.31 27
4844.47 29
4844.63 34
4844.79 41
4844.95 49
4845.11 56
4845.27 62
4845.43 64
4845.59 64
4845.75 60
4845.91 54
4846.07 45
4846.23 37
4846.39 28
4846.55 20
4846.71 15
4846.87 10
4847.03 8
4847.19 8
4847.34 9
4847.50 12
4847.66 17
4847.82 22
4847.98 29
4848.14 36
4848.30 43
4848.46 49
4848.62 55
4848.78 60
4848.94 64
4849.10 67
4849.26 68
4849.42 68
4849.58 67
4849.74 65
4849.90 62
4850.06 58
4850.22 54
4850.38 51
4850.54 49
4850.70 47
4850.86 46
4851.02 43
4851.18 40
4851.34 35
4851.50 28
4851.66 21
4851.82 14
4851.98 8
4852.14 3
4852.30 0
4852.46 0
4852.62 0
4852.78 0
4852.94 0
4853.10 0
4853.26 0
4853.42 0
4853.58 0
4853.73 2
4853.89 5
4854.05 8
4854.21 10
4854.37 12
4854.53 14
4854.69 15
4854.85 17
4855.01 19
4855.17 20
4855.33 20
4855.49 20
4855.65 18
4855.81 16
4855.97 13
4856.13 11
4856.29 11
4856.45 13
4856.61 18
4856.77 26
4856.93 36
4857.09 47
4857.25 60
4857.41 71
4857.57 82
4857.73 90
4857.89 98
4858.05 103
4858.21 107
4858.37 108
4858.53 108
4858.69 106
4858.85 103
4859.01 99
4859.17 96
4859.33 94
4859.49 92
4859.65 91
4859.81 90
4859.97 89
4860.13 87
4860.29 85
4860.45 84
4860.61 83
4860.77 83
4860.93 84
4861.09 85
4861.25 86
4861.41 86
4861.57 83
4861.73 78
4861.89 72
4862.05 64
4862.21 55
4862.37 47
4862.53 41
4862.69 36
4862.85 35
4863.01 37
4863.17 42
4863.33 52
4863.49 63
4863.65 77
4863.81 89
4863.97 100
4864.13 107
4864.29 110
4864.45 107
4864.61 100
4864.77 89
4864.93 76
4865.09 63
4865.25 51
4865.41 42
4865.57 36
4865.73 35
4865.89 36
4866.05 41
4866.21 46
4866.37 51
4866.53 54
4866.69 55
4866.85 52
4867.01 48
4867.17 42
4867.33 36
4867.49 31
4867.65 27
4867.81 24
4867.97 21
4868.13 19
4868.29 17
4868.45 15
4868.61 13
4868.77 12
4868.93 12
4869.09 12
4869.25 14
4869.41 17
4869.57 21
4869.73 25
4869.89 29
4870.05 33
4870.21 37
4870.37 40
4870.53 42
4870.69 45
4870.85 48
4871.01 52
4871.17 56
4871.33 59
4871.49 61
4871.65 62
4871.81 61
4871.97 59
4872.13 55
4872.29 52
4872.45 51
4872.61 50
4872.77 51
4872.93 54
4873.09 58
4873.25 63
4873.41 67
4873.57 70
4873.73 72
4873.89 72
4874.05 71
4874.21 69
4874.37 67
4874.53 64
4874.69 63
4874.85 62
4875.01 62
4875.17 63
4875.33 66
4875.49 69
4875.65 74
4875.81 78
4875.97 83
4876.13 87
4876.29 90
4876.45 92
4876.61 93
4876.77 92
4876.93 90
4877.09 87
4877.25 83
4877.41 78
4877.57 73
4877.73 67
4877.90 62
4878.06 59
4878.22 57
4878.38 57
4878.54 59
4878.70 62
4878.86 65
4879.02 70
4879.18 74
4879.34 78
4879.50 81
4879.66 82
4879.82 82
4879.98 81
4880.14 79
4880.30 76
4880.46 73
4880.62 71
4880.78 70
4880.94 70
4881.10 69
4881.26 68
4881.42 66
4881.58 63
4881.74 59
4881.90 53
4882.06 48
4882.22 42
4882.38 37
4882.54 32
4882.70 28
4882.86 25
4883.02 22
4883.18 21
4883.34 20
4883.50 19
4883.66 19
4883.82 18
4883.98 17
4884.14 15
4884.31 14
4884.47 14
4884.63 15
4884.79 17
4884.95 21
4885.11 24
4885.27 27
4885.43 30
4885.59 30
4885.75 30
4885.91 28
4886.07 26
4886.23 25
4886.39 24
4886.55 24
4886.71 24
4886.87 25
4887.03 26
4887.19 27
4887.35 28
4887.51 30
4887.67 32
4887.83 34
4887.99 35
4888.15 37
4888.31 37
4888.47 37
4888.63 35
4888.79 34
4888.96 33
4889.12 33
4889.28 35
4889.44 38
4889.60 41
4889.76 44
4889.92 46
4890.08 46
4890.24 45
4890.40 42
4890.56 38
4890.72 34
4890.88 31
4891.04 30
4891.20 30
4891.36 32
4891.52 36
4891.68 43
4891.84 50
4892.00 59
4892.16 68
4892.32 75
4892.48 81
4892.64 83
4892.81 83
4892.97 80
4893.13 75
4893.29 69
4893.45 63
4893.61 59
4893.77 56
4893.93 56
4894.09 56
4894.25 58
4894.41 60
4894.57 62
4894.73 65
4894.89 67
4895.05 68
4895.21 70
4895.37 71
4895.53 72
4895.69 73
4895.85 74
4896.01 74
4896.17 74
4896.34 72
4896.50 70
4896.66 66
4896.82 62
4896.98 57
4897.14 53
4897.30 49
4897.46 45
4897.62 41
4897.78 37
4897.94 32
4898.10 26
4898.26 19
4898.42 13
4898.58 8
4898.74 4
4898.90 3
4899.06 4
4899.22 7
4899.39 12
4899.55 19
4899.71 25
4899.87 31
4900.03 35
4900.19 37
4900.35 38
4900.51 36
4900.67 34
4900.83 32
4900.99 31
4901.15 31
4901.31 32
4901.47 34
4901.63 36
4901.79 39
4901.95 40
4902.12 42
4902.28 42
4902.44 43
4902.60 43
4902.76 42
4902.92 42
4903.08 41
4903.24 39
4903.40 36
4903.56 33
4903.72 30
4903.88 28
4904.04 27
4904.20 27
4904.36 29
4904.52 31
4904.69 33
4904.85 34
4905.01 33
4905.17 31
4905.33 27
4905.49 23
4905.65 20
4905.81 19
4905.97 20
4906.13 25
4906.29 32
4906.45 40
4906.61 48
4906.77 55
4906.93 61
4907.10 66
4907.26 70
4907.42 74
4907.58 78
4907.74 84
4907.90 90
4908.06 97
4908.22 104
4908.38 110
4908.54 114
4908.70 116
4908.86 115
4909.02 112
4909.18 108
4909.34 104
4909.51 101
4909.67 100
4909.83 101
4909.99 104
4910.15 108
4910.31 112
4910.47 116
4910.63 117
4910.79 117
4910.95 114
4911.11 108
4911.27 101
4911.43 91
4911.60 82
4911.76 73
4911.92 65
4912.08 59
4912.24 56
4912.40 56
4912.56 58
4912.72 62
4912.88 66
4913.04 69
4913.20 71
4913.36 71
4913.52 69
4913.69 65
4913.85 61
4914.01 56
4914.17 52
4914.33 50
4914.49 49
4914.65 49
4914.81 49
4914.97 49
4915.13 49
4915.29 48
4915.45 45
4915.61 43
4915.78 41
4915.94 41
4916.10 43
4916.26 47
4916.42 53
4916.58 60
4916.74 68
4916.90 73
4917.06 77
4917.22 77
4917.38 75
4917.54 72
4917.71 70
4917.87 68
4918.03 68
4918.19 71
4918.35 75
4918.51 80
4918.67 84
4918.83 88
4918.99 90
4919.15 90
4919.31 89
4919.48 86
4919.64 81
4919.80 76
4919.96 69
4920.12 61
4920.28 53
4920.44 45
4920.60 37
4920.76 30
4920.92 25
4921.08 22
4921.25 22
4921.41 24
4921.57 27
4921.73 31
4921.89 36
4922.05 40
4922.21 44
4922.37 46
4922.53 46
4922.69 45
4922.85 42
4923.02 37
4923.18 31
4923.34 24
4923.50 17
4923.66 11
4923.82 6
4923.98 4
4924.14 4
4924.30 6
4924.46 10
4924.62 15
4924.79 20
4924.95 25
4925.11 29
4925.27 31
4925.43 32
4925.59 31
4925.75 27
4925.91 22
4926.07 14
4926.23 6
4926.40 0
4926.56 0
4926.72 0
4926.88 0
4927.04 0
4927.20 0
4927.36 0
4927.52 0
4927.68 4
4927.84 14
4928.01 23
4928.17 32
4928.33 39
4928.49 44
4928.65 47
4928.81 47
4928.97 46
4929.13 45
4929.29 44
4929.45 45
4929.62 47
4929.78 51
4929.94 56
4930.10 59
4930.26 62
4930.42 62
4930.58 62
4930.74 60
4930.90 59
4931.07 59
4931.23 60
4931.39 61
4931.55 63
4931.71 64
4931.87 64
4932.03 63
4932.19 60
4932.35 56
4932.52 51
4932.68 46
4932.84 40
4933.00 33
4933.16 26
4933.32 19
4933.48 13
4933.64 9
4933.80 6
4933.97 5
4934.13 5
4934.29 5
4934.45 5
4934.61 4
4934.77 1
4934.93 0
4935.09 0
4935.25 0
4935.42 0
4935.58 0
4935.74 0
4935.90 0
4936.06 1
4936.22 4
4936.38 7
4936.54 11
4936.70 14
4936.87 19
4937.03 24
4937.19 29
4937.35 34
4937.51 39
4937.67 43
4937.83 46
4937.99 48
4938.16 50
4938.32 52
4938.48 54
4938.64 57
4938.80 61
4938.96 64
4939.12 68
4939.28 70
4939.44 72
4939.61 72
4939.77 71
4939.93 69
4940.09 67
4940.25 65
4940.41 64
4940.57 64
4940.73 64
4940.90 64
4941.06 62
4941.22 60
4941.38 56
4941.54 52
4941.70 47
4941.86 42
4942.02 38
4942.19 34
4942.35 31
4942.51 29
4942.67 27
4942.83 26
4942.99 25
4943.15 25
4943.31 25
4943.48 25
4943.64 25
4943.80 26
4943.96 26
4944.12 27
4944.28 28
4944.44 29
4944.60 31
4944.77 32
4944.93 34
4945.09 36
4945.25 39
4945.41 41
4945.57 43
4945.73 44
4945.90 46
4946.06 47
4946.22 48
4946.38 50
4946.54 54
4946.70 59
4946.86 66
4947.02 74
4947.19 81
4947.35 88
4947.51 92
4947.67 95
4947.83 96
4947.99 95
4948.15 94
4948.32 92
4948.48 91
4948.64 90
4948.80 90
4948.96 89
4949.12 88
4949.28 86
4949.44 84
4949.61 82
4949.77 79
4949.93 75
4950.09 70
4950.25 64
4950.41 58
4950.57 52
4950.74 45
4950.90 40
4951.06 36
4951.22 34
4951.38 34
4951.54 34
4951.70 36
4951.87 39
4952.03 41
4952.19 43
4952.35 45
4952.51 45
4952.67 44
4952.83 43
4953.00 40
4953.16 38
4953.32 37
4953.48 36
4953.64 36
4953.80 36
4953.96 36
4954.13 35
4954.29 33
4954.45 29
4954.61 25
4954.77 20
4954.93 14
4955.09 8
4955.26 1
4955.42 0
4955.58 0
4955.74 0
4955.90 0
4956.06 0
4956.22 0
4956.39 0
4956.55 0
4956.71 9
4956.87 18
4957.03 25
4957.19 29
4957.36 31
4957.52 31
4957.68 29
4957.84 27
4958.00 24
4958.16 22
4958.32 20
4958.49 18
4958.65 17
4958.81 14
4958.97 13
4959.13 12
4959.29 12
4959.45 13
4959.62 16
4959.78 19
4959.94 24
4960.10 28
4960.26 31
4960.42 33
4960.59 33
4960.75 31
4960.91 27
4961.07 21
4961.23 15
4961.39 10
4961.56 6
4961.72 5
4961.88 6
4962.04 10
4962.20 16
4962.36 22
4962.52 29
4962.69 34
4962.85 37
4963.01 39
4963.17 41
4963.33 43
4963.49 46
4963.66 51
4963.82 58
4963.98 65
4964.14 73
4964.30 79
4964.46 85
4964.63 88
4964.79 91
4964.95 92
[truncated: 725,522 more chars]
