# Supplementary material for: Methylobacterium Species Promoting Rice and Barley Growth and Interaction Specificity Revealed with Whole-Cell Matrix-Assisted Laser Desorption / Ionization-Time-of-Flight Mass Spectrometry (MALDI-TOF/MS) Analysis
Source: PLoS One. 2015 Jun 8;10(6):e0129509. doi: 10.1371/journal.pone.0129509 (PMC4460032; doi:10.1371/journal.pone.0129509)
Supplement: S3 Data — (ZIP) [file pone.0129509.s003.zip › Supplementary data 3 (ms from barley)/40b.txt]

777.69 0
777.75 0
777.82 0
777.88 0
777.95 0
778.01 0
778.07 0
778.14 0
778.20 0
778.27 0
778.33 0
778.39 0
778.46 0
778.52 0
778.59 0
778.65 0
778.71 0
778.78 0
778.84 0
778.91 0
778.97 0
779.03 0
779.10 0
779.16 0
779.23 0
779.29 0
779.35 0
779.42 0
779.48 0
779.55 0
779.61 0
779.67 0
779.74 0
779.80 0
779.87 0
779.93 0
779.99 0
780.06 0
780.12 0
780.19 0
780.25 0
780.31 0
780.38 0
780.44 0
780.51 0
780.57 0
780.64 0
780.70 0
780.76 0
780.83 0
780.89 0
780.96 0
781.02 0
781.08 0
781.15 0
781.21 0
781.28 0
781.34 0
781.40 0
781.47 0
781.53 0
781.60 0
781.66 0
781.72 0
781.79 0
781.85 0
781.92 0
781.98 0
782.05 0
782.11 0
782.17 0
782.24 0
782.30 0
782.37 0
782.43 0
782.49 0
782.56 0
782.62 0
782.69 0
782.75 0
782.82 0
782.88 0
782.94 0
783.01 0
783.07 0
783.14 0
783.20 0
783.26 0
783.33 0
783.39 0
783.46 0
783.52 0
783.59 0
783.65 0
783.71 0
783.78 0
783.84 0
783.91 0
783.97 0
784.04 0
784.10 0
784.16 0
784.23 0
784.29 0
784.36 0
784.42 0
784.48 0
784.55 0
784.61 0
784.68 0
784.74 0
784.81 0
784.87 0
784.93 0
785.00 0
785.06 0
785.13 0
785.19 0
785.26 0
785.32 0
785.38 0
785.45 0
785.51 0
785.58 0
785.64 0
785.71 0
785.77 0
785.83 0
785.90 0
785.96 0
786.03 0
786.09 0
786.16 0
786.22 0
786.28 0
786.35 0
786.41 0
786.48 0
786.54 0
786.61 0
786.67 0
786.73 0
786.80 0
786.86 0
786.93 0
786.99 0
787.06 0
787.12 0
787.18 0
787.25 0
787.31 0
787.38 0
787.44 0
787.51 0
787.57 0
787.64 0
787.70 0
787.76 0
787.83 0
787.89 0
787.96 0
788.02 0
788.09 0
788.15 0
788.21 0
788.28 0
788.34 0
788.41 0
788.47 0
788.54 0
788.60 0
788.67 0
788.73 0
788.79 0
788.86 0
788.92 0
788.99 0
789.05 0
789.12 0
789.18 0
789.25 0
789.31 0
789.37 0
789.44 0
789.50 0
789.57 0
789.63 0
789.70 0
789.76 0
789.83 0
789.89 0
789.95 0
790.02 0
790.08 0
790.15 0
790.21 0
790.28 0
790.34 0
790.41 0
790.47 0
790.53 0
790.60 0
790.66 0
790.73 0
790.79 0
790.86 0
790.92 0
790.99 0
791.05 0
791.12 0
791.18 0
791.24 0
791.31 0
791.37 0
791.44 0
791.50 0
791.57 0
791.63 0
791.70 0
791.76 0
791.82 0
791.89 0
791.95 0
792.02 0
792.08 0
792.15 0
792.21 0
792.28 0
792.34 0
792.41 0
792.47 0
792.53 0
792.60 0
792.66 0
792.73 0
792.79 0
792.86 0
792.92 0
792.99 0
793.05 0
793.12 0
793.18 0
793.25 0
793.31 0
793.37 0
793.44 0
793.50 0
793.57 0
793.63 0
793.70 0
793.76 0
793.83 0
793.89 0
793.96 0
794.02 0
794.09 0
794.15 0
794.21 0
794.28 0
794.34 0
794.41 0
794.47 0
794.54 0
794.60 0
794.67 0
794.73 0
794.80 0
794.86 0
794.93 0
794.99 0
795.05 0
795.12 0
795.18 0
795.25 0
795.31 0
795.38 0
795.44 0
795.51 0
795.57 0
795.64 0
795.70 0
795.77 0
795.83 0
795.90 0
795.96 0
796.03 0
796.09 0
796.15 0
796.22 0
796.28 0
796.35 0
796.41 0
796.48 0
796.54 0
796.61 0
796.67 0
796.74 0
796.80 0
796.87 0
796.93 0
797.00 0
797.06 0
797.13 0
797.19 0
797.26 0
797.32 0
797.38 0
797.45 0
797.51 0
797.58 0
797.64 0
797.71 0
797.77 0
797.84 0
797.90 0
797.97 0
798.03 0
798.10 0
798.16 0
798.23 0
798.29 0
798.36 0
798.42 0
798.49 0
798.55 0
798.62 0
798.68 0
798.75 0
798.81 0
798.87 0
798.94 0
799.00 0
799.07 0
799.13 0
799.20 0
799.26 0
799.33 0
799.39 0
799.46 0
799.52 0
799.59 0
799.65 0
799.72 0
799.78 0
799.85 0
799.91 0
799.98 0
800.04 0
800.11 0
800.17 0
800.24 0
800.30 0
800.37 0
800.43 0
800.50 0
800.56 0
800.63 0
800.69 0
800.76 0
800.82 0
800.89 0
800.95 0
801.02 0
801.08 0
801.15 0
801.21 0
801.28 0
801.34 0
801.40 0
801.47 0
801.53 0
801.60 0
801.66 0
801.73 0
801.79 0
801.86 0
801.92 0
801.99 0
802.05 0
802.12 0
802.18 0
802.25 0
802.31 0
802.38 0
802.44 0
802.51 0
802.57 0
802.64 0
802.70 0
802.77 0
802.83 0
802.90 0
802.96 0
803.03 0
803.09 0
803.16 0
803.22 0
803.29 0
803.35 0
803.42 0
803.48 0
803.55 0
803.61 0
803.68 0
803.74 0
803.81 0
803.87 0
803.94 0
804.00 0
804.07 0
804.13 0
804.20 0
804.26 0
804.33 0
804.39 0
804.46 0
804.52 0
804.59 0
804.65 0
804.72 0
804.78 0
804.85 0
804.91 0
804.98 0
805.04 0
805.11 0
805.17 0
805.24 0
805.31 0
805.37 0
805.44 0
805.50 0
805.57 0
805.63 0
805.70 0
805.76 0
805.83 0
805.89 0
805.96 0
806.02 0
806.09 0
806.15 0
806.22 0
806.28 0
806.35 0
806.41 0
806.48 0
806.54 0
806.61 0
806.67 0
806.74 0
806.80 0
806.87 1
806.93 1
807.00 1
807.06 1
807.13 1
807.19 1
807.26 1
807.32 1
807.39 0
807.45 0
807.52 0
807.58 0
807.65 0
807.72 0
807.78 0
807.85 0
807.91 0
807.98 0
808.04 0
808.11 0
808.17 0
808.24 0
808.30 0
808.37 0
808.43 0
808.50 0
808.56 0
808.63 0
808.69 0
808.76 0
808.82 1
808.89 1
808.95 1
809.02 1
809.08 1
809.15 1
809.21 0
809.28 0
809.35 0
809.41 0
809.48 0
809.54 0
809.61 0
809.67 0
809.74 0
809.80 0
809.87 0
809.93 0
810.00 0
810.06 0
810.13 0
810.19 0
810.26 0
810.32 0
810.39 0
810.45 0
810.52 0
810.59 0
810.65 0
810.72 0
810.78 0
810.85 0
810.91 0
810.98 0
811.04 0
811.11 0
811.17 0
811.24 0
811.30 0
811.37 0
811.43 1
811.50 1
811.57 0
811.63 0
811.70 0
811.76 0
811.83 0
811.89 0
811.96 0
812.02 0
812.09 0
812.15 0
812.22 0
812.28 0
812.35 0
812.41 0
812.48 0
812.55 0
812.61 0
812.68 0
812.74 0
812.81 0
812.87 0
812.94 0
813.00 0
813.07 0
813.13 0
813.20 0
813.26 0
813.33 0
813.40 0
813.46 0
813.53 0
813.59 0
813.66 0
813.72 0
813.79 0
813.85 0
813.92 0
813.98 0
814.05 0
814.12 0
814.18 1
814.25 1
814.31 1
814.38 1
814.44 1
814.51 1
814.57 1
814.64 1
814.70 1
814.77 1
814.84 1
814.90 0
814.97 0
815.03 0
815.10 0
815.16 0
815.23 0
815.29 0
815.36 0
815.42 0
815.49 0
815.56 0
815.62 0
815.69 0
815.75 0
815.82 0
815.88 0
815.95 0
816.01 0
816.08 0
816.15 0
816.21 0
816.28 0
816.34 0
816.41 0
816.47 0
816.54 0
816.60 0
816.67 0
816.73 0
816.80 0
816.87 0
816.93 1
817.00 1
817.06 1
817.13 1
817.19 1
817.26 0
817.32 0
817.39 0
817.46 0
817.52 0
817.59 0
817.65 0
817.72 0
817.78 0
817.85 0
817.92 0
817.98 0
818.05 0
818.11 0
818.18 0
818.24 0
818.31 0
818.37 0
818.44 0
818.51 0
818.57 0
818.64 0
818.70 0
818.77 0
818.83 0
818.90 0
818.96 0
819.03 0
819.10 0
819.16 0
819.23 0
819.29 0
819.36 0
819.42 0
819.49 0
819.56 0
819.62 0
819.69 0
819.75 0
819.82 0
819.88 0
819.95 0
820.02 0
820.08 0
820.15 0
820.21 0
820.28 0
820.34 0
820.41 0
820.48 0
820.54 0
820.61 0
820.67 0
820.74 0
820.80 0
820.87 0
820.94 0
821.00 0
821.07 0
821.13 0
821.20 0
821.26 0
821.33 0
821.40 0
821.46 0
821.53 0
821.59 0
821.66 0
821.72 0
821.79 0
821.86 0
821.92 0
821.99 0
822.05 0
822.12 0
822.18 0
822.25 0
822.32 0
822.38 0
822.45 0
822.51 0
822.58 0
822.64 0
822.71 0
822.78 0
822.84 0
822.91 0
822.97 0
823.04 0
823.10 0
823.17 0
823.24 0
823.30 0
823.37 0
823.43 0
823.50 0
823.57 0
823.63 0
823.70 0
823.76 0
823.83 0
823.89 0
823.96 0
824.03 0
824.09 0
824.16 0
824.22 0
824.29 0
824.36 0
824.42 0
824.49 0
824.55 0
824.62 0
824.68 0
824.75 0
824.82 0
824.88 0
824.95 0
825.01 0
825.08 0
825.15 0
825.21 0
825.28 0
825.34 0
825.41 0
825.48 0
825.54 0
825.61 0
825.67 0
825.74 0
825.80 0
825.87 0
825.94 0
826.00 0
826.07 0
826.13 0
826.20 0
826.27 0
826.33 0
826.40 0
826.46 0
826.53 0
826.60 0
826.66 0
826.73 0
826.79 0
826.86 0
826.93 0
826.99 0
827.06 0
827.12 0
827.19 0
827.26 0
827.32 0
827.39 0
827.45 0
827.52 0
827.59 0
827.65 0
827.72 0
827.78 0
827.85 0
827.92 0
827.98 0
828.05 0
828.11 0
828.18 0
828.25 0
828.31 0
828.38 0
828.44 0
828.51 0
828.58 0
828.64 0
828.71 0
828.77 0
828.84 0
828.91 0
828.97 0
829.04 0
829.10 0
829.17 0
829.24 0
829.30 0
829.37 0
829.43 0
829.50 0
829.57 0
829.63 0
829.70 0
829.76 0
829.83 0
829.90 0
829.96 0
830.03 0
830.09 0
830.16 0
830.23 0
830.29 0
830.36 0
830.42 0
830.49 0
830.56 0
830.62 0
830.69 0
830.76 0
830.82 0
830.89 0
830.95 0
831.02 0
831.09 0
831.15 0
831.22 0
831.28 0
831.35 0
831.42 0
831.48 0
831.55 0
831.61 0
831.68 0
831.75 0
831.81 0
831.88 0
831.95 0
832.01 0
832.08 0
832.14 0
832.21 0
832.28 0
832.34 0
832.41 0
832.47 0
832.54 0
832.61 0
832.67 0
832.74 0
832.81 0
832.87 0
832.94 0
833.00 0
833.07 0
833.14 0
833.20 0
833.27 0
833.34 0
833.40 0
833.47 0
833.53 0
833.60 0
833.67 0
833.73 0
833.80 0
833.86 0
833.93 0
834.00 0
834.06 0
834.13 0
834.20 0
834.26 0
834.33 0
834.39 0
834.46 0
834.53 0
834.59 0
834.66 0
834.73 0
834.79 0
834.86 0
834.92 0
834.99 0
835.06 0
835.12 0
835.19 0
835.26 0
835.32 0
835.39 0
835.46 0
835.52 0
835.59 0
835.65 0
835.72 0
835.79 0
835.85 0
835.92 0
835.99 0
836.05 0
836.12 0
836.18 0
836.25 0
836.32 0
836.38 0
836.45 0
836.52 0
836.58 0
836.65 0
836.72 0
836.78 0
836.85 0
836.91 0
836.98 0
837.05 0
837.11 0
837.18 0
837.25 0
837.31 0
837.38 0
837.44 0
837.51 0
837.58 0
837.64 0
837.71 0
837.78 0
837.84 0
837.91 0
837.98 0
838.04 0
838.11 0
838.18 0
838.24 0
838.31 0
838.37 0
838.44 0
838.51 0
838.57 0
838.64 0
838.71 0
838.77 0
838.84 0
838.91 0
838.97 0
839.04 0
839.11 0
839.17 0
839.24 0
839.30 0
839.37 0
839.44 0
839.50 0
839.57 0
839.64 0
839.70 0
839.77 0
839.84 0
839.90 0
839.97 0
840.04 0
840.10 0
840.17 0
840.23 0
840.30 0
840.37 0
840.43 0
840.50 0
840.57 0
840.63 0
840.70 0
840.77 0
840.83 0
840.90 0
840.97 0
841.03 0
841.10 0
841.17 0
841.23 0
841.30 0
841.37 0
841.43 0
841.50 0
841.56 0
841.63 0
841.70 0
841.76 0
841.83 0
841.90 0
841.96 0
842.03 0
842.10 0
842.16 0
842.23 0
842.30 0
842.36 0
842.43 0
842.50 0
842.56 0
842.63 0
842.70 0
842.76 0
842.83 0
842.90 0
842.96 0
843.03 0
843.10 0
843.16 0
843.23 0
843.30 0
843.36 0
843.43 0
843.50 0
843.56 0
843.63 0
843.70 0
843.76 0
843.83 0
843.90 0
843.96 0
844.03 0
844.09 0
844.16 0
844.23 0
844.29 0
844.36 0
844.43 0
844.49 0
844.56 0
844.63 0
844.69 0
844.76 0
844.83 0
844.89 0
844.96 0
845.03 0
845.09 0
845.16 0
845.23 0
845.29 0
845.36 0
845.43 0
845.49 0
845.56 0
845.63 0
845.69 0
845.76 0
845.83 0
845.89 0
845.96 0
846.03 0
846.10 0
846.16 0
846.23 0
846.30 0
846.36 0
846.43 0
846.50 0
846.56 0
846.63 0
846.70 0
846.76 0
846.83 0
846.90 0
846.96 0
847.03 0
847.10 0
847.16 0
847.23 0
847.30 0
847.36 0
847.43 0
847.50 0
847.56 0
847.63 0
847.70 0
847.76 0
847.83 0
847.90 0
847.96 0
848.03 0
848.10 0
848.16 0
848.23 0
848.30 0
848.36 0
848.43 0
848.50 0
848.57 0
848.63 0
848.70 0
848.77 0
848.83 0
848.90 0
848.97 0
849.03 0
849.10 0
849.17 0
849.23 0
849.30 0
849.37 0
849.43 0
849.50 0
849.57 0
849.63 0
849.70 0
849.77 0
849.83 0
849.90 0
849.97 0
850.04 0
850.10 0
850.17 0
850.24 0
850.30 0
850.37 0
850.44 0
850.50 0
850.57 0
850.64 0
850.70 0
850.77 0
850.84 0
850.91 0
850.97 0
851.04 0
851.11 0
851.17 0
851.24 0
851.31 0
851.37 0
851.44 0
851.51 0
851.57 0
851.64 0
851.71 0
851.77 0
851.84 0
851.91 0
851.98 0
852.04 0
852.11 0
852.18 0
852.24 0
852.31 0
852.38 0
852.44 0
852.51 0
852.58 0
852.65 0
852.71 0
852.78 0
852.85 0
852.91 0
852.98 0
853.05 0
853.11 0
853.18 0
853.25 0
853.32 0
853.38 0
853.45 0
853.52 0
853.58 0
853.65 0
853.72 0
853.78 0
853.85 0
853.92 0
853.99 0
854.05 0
854.12 0
854.19 0
854.25 0
854.32 0
854.39 0
854.45 0
854.52 0
854.59 0
854.66 0
854.72 0
854.79 0
854.86 0
854.92 0
854.99 0
855.06 0
855.12 0
855.19 0
855.26 0
855.33 0
855.39 0
855.46 0
855.53 0
855.59 0
855.66 0
855.73 0
855.80 0
855.86 0
855.93 0
856.00 0
856.06 0
856.13 0
856.20 0
856.27 0
856.33 0
856.40 0
856.47 0
856.53 0
856.60 0
856.67 0
856.74 0
856.80 0
856.87 0
856.94 0
857.00 0
857.07 0
857.14 0
857.21 0
857.27 0
857.34 0
857.41 0
857.47 0
857.54 0
857.61 0
857.68 0
857.74 0
857.81 0
857.88 0
857.94 0
858.01 0
858.08 0
858.15 0
858.21 0
858.28 0
858.35 0
858.41 0
858.48 0
858.55 0
858.62 0
858.68 0
858.75 0
858.82 0
858.88 0
858.95 0
859.02 0
859.09 0
859.15 0
859.22 0
859.29 0
859.36 0
859.42 0
859.49 0
859.56 0
859.62 0
859.69 0
859.76 0
859.83 0
859.89 0
859.96 0
860.03 0
860.09 0
860.16 0
860.23 0
860.30 0
860.36 0
860.43 0
860.50 0
860.57 0
860.63 0
860.70 0
860.77 0
860.83 0
860.90 0
860.97 0
861.04 0
861.10 0
861.17 0
861.24 0
861.31 0
861.37 0
861.44 0
861.51 0
861.58 0
861.64 0
861.71 0
861.78 0
861.84 0
861.91 0
861.98 0
862.05 0
862.11 0
862.18 0
862.25 0
862.32 0
862.38 0
862.45 0
862.52 0
862.59 0
862.65 0
862.72 0
862.79 0
862.85 0
862.92 0
862.99 0
863.06 0
863.12 0
863.19 0
863.26 0
863.33 0
863.39 0
863.46 0
863.53 0
863.60 0
863.66 0
863.73 0
863.80 0
863.87 0
863.93 0
864.00 0
864.07 0
864.14 0
864.20 0
864.27 0
864.34 0
864.40 0
864.47 0
864.54 0
864.61 0
864.67 0
864.74 0
864.81 0
864.88 0
864.94 0
865.01 0
865.08 0
865.15 0
865.21 0
865.28 0
865.35 0
865.42 0
865.48 0
865.55 0
865.62 0
865.69 0
865.75 0
865.82 0
865.89 0
865.96 0
866.02 0
866.09 0
866.16 0
866.23 0
866.29 0
866.36 0
866.43 0
866.50 0
866.56 0
866.63 0
866.70 0
866.77 0
866.83 0
866.90 0
866.97 0
867.04 0
867.10 0
867.17 0
867.24 0
867.31 0
867.37 0
867.44 0
867.51 0
867.58 0
867.64 0
867.71 0
867.78 0
867.85 0
867.91 0
867.98 0
868.05 0
868.12 0
868.18 0
868.25 0
868.32 0
868.39 0
868.46 0
868.52 0
868.59 0
868.66 0
868.73 0
868.79 0
868.86 0
868.93 0
869.00 0
869.06 0
869.13 0
869.20 0
869.27 0
869.33 0
869.40 0
869.47 0
869.54 0
869.60 0
869.67 0
869.74 0
869.81 0
869.88 0
869.94 0
870.01 0
870.08 0
870.15 0
870.21 0
870.28 0
870.35 0
870.42 0
870.48 0
870.55 0
870.62 0
870.69 0
870.75 0
870.82 0
870.89 0
870.96 0
871.03 0
871.09 0
871.16 0
871.23 0
871.30 0
871.36 0
871.43 0
871.50 0
871.57 0
871.63 0
871.70 0
871.77 0
871.84 0
871.91 0
871.97 0
872.04 0
872.11 0
872.18 0
872.24 0
872.31 0
872.38 0
872.45 0
872.52 0
872.58 0
872.65 0
872.72 0
872.79 0
872.85 0
872.92 0
872.99 0
873.06 0
873.12 0
873.19 0
873.26 0
873.33 0
873.40 0
873.46 0
873.53 0
873.60 0
873.67 0
873.73 0
873.80 0
873.87 0
873.94 0
874.01 0
874.07 0
874.14 0
874.21 0
874.28 0
874.35 0
874.41 0
874.48 0
874.55 0
874.62 0
874.68 0
874.75 0
874.82 0
874.89 0
874.96 0
875.02 0
875.09 0
875.16 0
875.23 0
875.29 0
875.36 0
875.43 0
875.50 0
875.57 0
875.63 0
875.70 0
875.77 0
875.84 0
875.91 0
875.97 0
876.04 0
876.11 0
876.18 0
876.24 0
876.31 0
876.38 0
876.45 0
876.52 0
876.58 0
876.65 0
876.72 0
876.79 0
876.86 0
876.92 0
876.99 0
877.06 0
877.13 0
877.20 0
877.26 0
877.33 0
877.40 0
877.47 0
877.54 0
877.60 0
877.67 0
877.74 0
877.81 0
877.88 0
877.94 0
878.01 0
878.08 0
878.15 0
878.21 0
878.28 0
878.35 0
878.42 0
878.49 0
878.55 0
878.62 0
878.69 0
878.76 0
878.83 0
878.89 0
878.96 0
879.03 0
879.10 0
879.17 0
879.23 0
879.30 0
879.37 0
879.44 0
879.51 0
879.57 0
879.64 0
879.71 0
879.78 0
879.85 0
879.91 0
879.98 0
880.05 0
880.12 0
880.19 0
880.25 0
880.32 0
880.39 0
880.46 0
880.53 0
880.60 0
880.66 0
880.73 0
880.80 0
880.87 0
880.94 0
881.00 0
881.07 0
881.14 0
881.21 0
881.28 0
881.34 0
881.41 0
881.48 0
881.55 0
881.62 0
881.68 0
881.75 0
881.82 0
881.89 0
881.96 0
882.02 0
882.09 0
882.16 0
882.23 0
882.30 0
882.37 0
882.43 0
882.50 0
882.57 0
882.64 0
882.71 0
882.77 0
882.84 0
882.91 0
882.98 0
883.05 0
883.12 0
883.18 0
883.25 0
883.32 0
883.39 0
883.46 0
883.52 0
883.59 0
883.66 0
883.73 0
883.80 0
883.86 0
883.93 0
884.00 0
884.07 0
884.14 0
884.21 0
884.27 0
884.34 0
884.41 0
884.48 0
884.55 0
884.62 0
884.68 0
884.75 0
884.82 0
884.89 0
884.96 0
885.02 0
885.09 0
885.16 0
885.23 0
885.30 0
885.37 0
885.43 0
885.50 0
885.57 0
885.64 0
885.71 0
885.77 0
885.84 0
885.91 0
885.98 0
886.05 0
886.12 0
886.18 0
886.25 0
886.32 0
886.39 0
886.46 0
886.53 0
886.59 0
886.66 0
886.73 0
886.80 0
886.87 0
886.94 0
887.00 0
887.07 0
887.14 0
887.21 0
887.28 0
887.35 0
887.41 0
887.48 0
887.55 0
887.62 0
887.69 0
887.76 0
887.82 0
887.89 0
887.96 0
888.03 0
888.10 0
888.17 0
888.23 0
888.30 0
888.37 0
888.44 0
888.51 0
888.58 0
888.64 0
888.71 0
888.78 0
888.85 0
888.92 0
888.99 0
889.05 0
889.12 0
889.19 0
889.26 0
889.33 0
889.40 0
889.46 0
889.53 0
889.60 0
889.67 0
889.74 0
889.81 0
889.88 0
889.94 0
890.01 0
890.08 0
890.15 0
890.22 0
890.29 0
890.35 0
890.42 0
890.49 0
890.56 0
890.63 0
890.70 0
890.76 0
890.83 0
890.90 0
890.97 0
891.04 0
891.11 0
891.18 0
891.24 0
891.31 0
891.38 0
891.45 0
891.52 0
891.59 0
891.65 0
891.72 0
891.79 0
891.86 0
891.93 0
892.00 0
892.07 0
892.13 0
892.20 0
892.27 0
892.34 0
892.41 0
892.48 0
892.55 0
892.61 0
892.68 0
892.75 0
892.82 0
892.89 0
892.96 0
893.02 0
893.09 0
893.16 0
893.23 0
893.30 0
893.37 0
893.44 0
893.50 0
893.57 0
893.64 0
893.71 0
893.78 0
893.85 0
893.92 0
893.98 0
894.05 0
894.12 0
894.19 0
894.26 0
894.33 0
894.40 0
894.46 0
894.53 0
894.60 0
894.67 0
894.74 0
894.81 0
894.88 0
894.94 0
895.01 0
895.08 0
895.15 0
895.22 0
895.29 0
895.36 0
895.43 0
895.49 0
895.56 0
895.63 0
895.70 0
895.77 0
895.84 0
895.91 0
895.97 0
896.04 0
896.11 0
896.18 0
896.25 0
896.32 0
896.39 0
896.45 0
896.52 0
896.59 0
896.66 0
896.73 0
896.80 0
896.87 0
896.94 0
897.00 0
897.07 0
897.14 0
897.21 0
897.28 0
897.35 0
897.42 0
897.49 0
897.55 0
897.62 0
897.69 0
897.76 0
897.83 0
897.90 0
897.97 0
898.03 0
898.10 0
898.17 0
898.24 0
898.31 0
898.38 0
898.45 0
898.52 0
898.58 0
898.65 0
898.72 0
898.79 0
898.86 0
898.93 0
899.00 0
899.07 0
899.13 0
899.20 0
899.27 0
899.34 0
899.41 0
899.48 0
899.55 0
899.62 0
899.69 0
899.75 0
899.82 0
899.89 0
899.96 0
900.03 0
900.10 0
900.17 0
900.24 0
900.30 0
900.37 0
900.44 0
900.51 0
900.58 0
900.65 0
900.72 0
900.79 0
900.85 0
900.92 0
900.99 0
901.06 0
901.13 0
901.20 0
901.27 0
901.34 0
901.41 0
901.47 0
901.54 0
901.61 0
901.68 0
901.75 0
901.82 0
901.89 0
901.96 0
902.03 0
902.09 0
902.16 0
902.23 0
902.30 0
902.37 0
902.44 0
902.51 0
902.58 0
902.65 0
902.71 0
902.78 0
902.85 0
902.92 0
902.99 0
903.06 0
903.13 0
903.20 0
903.27 0
903.33 0
903.40 0
903.47 0
903.54 0
903.61 0
903.68 0
903.75 0
903.82 0
903.89 0
903.96 0
904.02 0
904.09 0
904.16 0
904.23 0
904.30 0
904.37 0
904.44 0
904.51 0
904.58 0
904.64 0
904.71 0
904.78 0
904.85 0
904.92 0
904.99 0
905.06 0
905.13 0
905.20 0
905.27 0
905.33 0
905.40 0
905.47 0
905.54 0
905.61 0
905.68 0
905.75 0
905.82 0
905.89 0
905.96 0
906.02 0
906.09 0
906.16 0
906.23 0
906.30 0
906.37 0
906.44 0
906.51 0
906.58 0
906.65 0
906.72 0
906.78 0
906.85 0
906.92 0
906.99 0
907.06 0
907.13 0
907.20 0
907.27 0
907.34 0
907.41 0
907.47 0
907.54 0
907.61 0
907.68 0
907.75 0
907.82 0
907.89 0
907.96 0
908.03 0
908.10 0
908.17 0
908.24 0
908.30 0
908.37 0
908.44 0
908.51 0
908.58 0
908.65 0
908.72 0
908.79 0
908.86 0
908.93 0
909.00 0
909.06 0
909.13 0
909.20 0
909.27 0
909.34 0
909.41 0
909.48 0
909.55 0
909.62 0
909.69 0
909.76 0
909.83 0
909.89 0
909.96 0
910.03 0
910.10 0
910.17 0
910.24 0
910.31 0
910.38 0
910.45 0
910.52 0
910.59 0
910.66 0
910.72 0
910.79 0
910.86 0
910.93 0
911.00 0
911.07 0
911.14 0
911.21 0
911.28 0
911.35 0
911.42 0
911.49 0
911.56 0
911.62 0
911.69 0
911.76 0
911.83 0
911.90 0
911.97 0
912.04 0
912.11 0
912.18 0
912.25 0
912.32 0
912.39 0
912.46 0
912.53 0
912.59 0
912.66 0
912.73 0
912.80 0
912.87 0
912.94 0
913.01 0
913.08 0
913.15 0
913.22 0
913.29 0
913.36 0
913.43 0
913.50 0
913.56 0
913.63 0
913.70 0
913.77 0
913.84 0
913.91 0
913.98 0
914.05 0
914.12 0
914.19 0
914.26 0
914.33 0
914.40 0
914.47 0
914.54 0
914.60 0
914.67 0
914.74 0
914.81 0
914.88 0
914.95 0
915.02 0
915.09 0
915.16 0
915.23 0
915.30 0
915.37 0
915.44 0
915.51 0
915.58 0
915.65 0
915.71 0
915.78 0
915.85 0
915.92 0
915.99 0
916.06 0
916.13 0
916.20 0
916.27 0
916.34 0
916.41 0
916.48 0
916.55 0
916.62 0
916.69 0
916.76 0
916.83 0
916.90 0
916.96 0
917.03 0
917.10 0
917.17 0
917.24 0
917.31 0
917.38 0
917.45 0
917.52 0
917.59 0
917.66 0
917.73 0
917.80 0
917.87 0
917.94 0
918.01 0
918.08 0
918.15 0
918.21 0
918.28 0
918.35 0
918.42 0
918.49 0
918.56 0
918.63 0
918.70 0
918.77 0
918.84 0
918.91 0
918.98 0
919.05 0
919.12 0
919.19 0
919.26 0
919.33 0
919.40 0
919.47 0
919.54 0
919.61 0
919.67 0
919.74 0
919.81 0
919.88 0
919.95 0
920.02 0
920.09 0
920.16 0
920.23 0
920.30 0
920.37 0
920.44 0
920.51 0
920.58 0
920.65 0
920.72 0
920.79 0
920.86 0
920.93 0
921.00 0
921.07 0
921.14 0
921.21 0
921.28 0
921.34 0
921.41 0
921.48 0
921.55 0
921.62 0
921.69 0
921.76 0
921.83 0
921.90 0
921.97 0
922.04 0
922.11 0
922.18 0
922.25 0
922.32 0
922.39 0
922.46 0
922.53 0
922.60 0
922.67 0
922.74 0
922.81 0
922.88 0
922.95 0
923.02 0
923.09 0
923.16 0
923.23 0
923.29 0
923.36 0
923.43 0
923.50 0
923.57 0
923.64 0
923.71 0
923.78 0
923.85 0
923.92 0
923.99 0
924.06 0
924.13 0
924.20 0
924.27 0
924.34 0
924.41 0
924.48 0
924.55 0
924.62 0
924.69 0
924.76 0
924.83 0
924.90 0
924.97 0
925.04 0
925.11 0
925.18 0
925.25 0
925.32 0
925.39 0
925.46 0
925.53 0
925.60 0
925.67 0
925.74 0
925.81 0
925.88 0
925.94 0
926.01 0
926.08 0
926.15 0
926.22 0
926.29 0
926.36 0
926.43 0
926.50 0
926.57 0
926.64 0
926.71 0
926.78 0
926.85 0
926.92 0
926.99 0
927.06 0
927.13 0
927.20 0
927.27 0
927.34 0
927.41 0
927.48 0
927.55 0
927.62 0
927.69 0
927.76 0
927.83 0
927.90 0
927.97 0
928.04 0
928.11 0
928.18 0
928.25 0
928.32 0
928.39 0
928.46 0
928.53 0
928.60 0
928.67 0
928.74 0
928.81 0
928.88 0
928.95 0
929.02 0
929.09 0
929.16 0
929.23 0
929.30 0
929.37 0
929.44 0
929.51 0
929.58 0
929.65 0
929.72 0
929.79 0
929.86 0
929.93 0
930.00 0
930.07 0
930.14 0
930.21 0
930.28 0
930.35 0
930.42 0
930.49 0
930.56 0
930.63 0
930.70 0
930.77 0
930.84 0
930.91 0
930.98 0
931.05 0
931.12 0
931.19 0
931.26 0
931.33 0
931.40 0
931.47 0
931.54 0
931.61 0
931.68 0
931.75 0
931.82 0
931.89 0
931.96 0
932.03 0
932.10 0
932.17 0
932.24 0
932.31 0
932.38 0
932.45 0
932.52 0
932.59 0
932.66 0
932.73 0
932.80 0
932.87 0
932.94 0
933.01 0
933.08 0
933.15 0
933.22 0
933.29 0
933.36 0
933.43 0
933.50 0
933.57 0
933.64 0
933.71 0
933.78 0
933.85 0
933.92 0
933.99 0
934.06 0
934.13 0
934.20 0
934.27 0
934.34 0
934.41 0
934.48 0
934.55 0
934.62 0
934.69 0
934.76 0
934.83 0
934.90 0
934.97 0
935.04 0
935.11 0
935.18 0
935.25 0
935.32 0
935.39 0
935.46 0
935.53 0
935.60 0
935.67 0
935.74 0
935.81 0
935.88 0
935.95 0
936.02 0
936.09 0
936.16 0
936.23 0
936.30 0
936.37 0
936.44 0
936.51 0
936.58 0
936.65 0
936.72 0
936.79 0
936.86 0
936.93 0
937.00 0
937.07 0
937.14 0
937.21 0
937.28 0
937.35 0
937.43 0
937.50 0
937.57 0
937.64 0
937.71 0
937.78 0
937.85 0
937.92 0
937.99 0
938.06 0
938.13 0
938.20 0
938.27 0
938.34 0
938.41 0
938.48 0
938.55 0
938.62 0
938.69 0
938.76 0
938.83 0
938.90 0
938.97 0
939.04 0
939.11 0
939.18 0
939.25 0
939.32 0
939.39 0
939.46 0
939.53 0
939.60 0
939.67 0
939.74 0
939.81 0
939.88 0
939.95 0
940.02 0
940.10 0
940.17 0
940.24 0
940.31 0
940.38 0
940.45 0
940.52 0
940.59 0
940.66 0
940.73 0
940.80 0
940.87 0
940.94 0
941.01 0
941.08 0
941.15 0
941.22 0
941.29 0
941.36 0
941.43 0
941.50 1
941.57 1
941.64 1
941.71 1
941.78 1
941.85 1
941.92 1
941.99 1
942.07 0
942.14 0
942.21 0
942.28 0
942.35 0
942.42 0
942.49 0
942.56 0
942.63 0
942.70 0
942.77 0
942.84 0
942.91 0
942.98 1
943.05 1
943.12 0
943.19 0
943.26 0
943.33 0
943.40 0
943.47 0
943.54 0
943.61 0
943.68 0
943.76 0
943.83 0
943.90 1
943.97 1
944.04 1
944.11 1
944.18 1
944.25 1
944.32 0
944.39 0
944.46 0
944.53 0
944.60 0
944.67 0
944.74 0
944.81 0
944.88 0
944.95 0
945.02 0
945.09 0
945.16 0
945.24 0
945.31 0
945.38 0
945.45 0
945.52 0
945.59 0
945.66 0
945.73 0
945.80 0
945.87 0
945.94 0
946.01 0
946.08 0
946.15 0
946.22 0
946.29 1
946.36 1
946.43 1
946.50 1
946.58 0
946.65 0
946.72 0
946.79 0
946.86 0
946.93 0
947.00 0
947.07 0
947.14 0
947.21 0
947.28 0
947.35 0
947.42 0
947.49 0
947.56 0
947.63 0
947.70 0
947.78 0
947.85 0
947.92 0
947.99 0
948.06 0
948.13 0
948.20 0
948.27 0
948.34 0
948.41 0
948.48 0
948.55 0
948.62 0
948.69 0
948.76 0
948.83 0
948.91 0
948.98 1
949.05 1
949.12 1
949.19 1
949.26 1
949.33 1
949.40 1
949.47 1
949.54 1
949.61 1
949.68 1
949.75 1
949.82 1
949.89 1
949.97 0
950.04 0
950.11 0
950.18 0
950.25 0
950.32 0
950.39 0
950.46 0
950.53 0
950.60 0
950.67 0
950.74 0
950.81 0
950.88 0
950.96 0
951.03 0
951.10 0
951.17 0
951.24 0
951.31 0
951.38 0
951.45 0
951.52 0
951.59 0
951.66 0
951.73 0
951.80 0
951.87 0
951.95 0
952.02 0
952.09 0
952.16 0
952.23 0
952.30 0
952.37 0
952.44 0
952.51 1
952.58 1
952.65 1
952.72 1
952.79 0
952.87 0
952.94 0
953.01 0
953.08 0
953.15 0
953.22 0
953.29 0
953.36 0
953.43 0
953.50 0
953.57 0
953.64 0
953.72 1
953.79 1
953.86 1
953.93 1
954.00 1
954.07 1
954.14 1
954.21 0
954.28 0
954.35 0
954.42 0
954.49 1
954.57 1
954.64 1
954.71 1
954.78 1
954.85 1
954.92 1
954.99 1
955.06 1
955.13 1
955.20 0
955.27 0
955.34 0
955.42 0
955.49 0
955.56 0
955.63 0
955.70 0
955.77 0
955.84 0
955.91 0
955.98 0
956.05 0
956.12 0
956.20 0
956.27 0
956.34 0
956.41 0
956.48 0
956.55 0
956.62 0
956.69 0
956.76 0
956.83 1
956.90 1
956.98 1
957.05 1
957.12 1
957.19 1
957.26 1
957.33 1
957.40 1
957.47 0
957.54 0
957.61 0
957.69 0
957.76 0
957.83 0
957.90 0
957.97 0
958.04 0
958.11 0
958.18 0
958.25 0
958.32 0
958.40 0
958.47 0
958.54 0
958.61 0
958.68 0
958.75 0
958.82 0
958.89 0
958.96 0
959.03 0
959.11 0
959.18 0
959.25 0
959.32 0
959.39 0
959.46 1
959.53 1
959.60 1
959.67 1
959.74 1
959.82 1
959.89 0
959.96 0
960.03 0
960.10 0
960.17 0
960.24 0
960.31 0
960.38 0
960.46 0
960.53 0
960.60 0
960.67 0
960.74 0
960.81 0
960.88 0
960.95 0
961.02 0
961.10 0
961.17 0
961.24 0
961.31 1
961.38 1
961.45 1
961.52 1
961.59 1
961.66 1
961.74 1
961.81 1
961.88 1
961.95 1
962.02 0
962.09 0
962.16 0
962.23 0
962.30 0
962.38 0
962.45 0
962.52 1
962.59 1
962.66 1
962.73 1
962.80 1
962.87 1
962.94 0
963.02 0
963.09 0
963.16 0
963.23 0
963.30 0
963.37 0
963.44 0
963.51 0
963.59 0
963.66 0
963.73 0
963.80 0
963.87 0
963.94 0
964.01 0
964.08 0
964.15 0
964.23 0
964.30 0
964.37 0
964.44 0
964.51 0
964.58 0
964.65 0
964.72 0
964.80 0
964.87 0
964.94 1
965.01 1
965.08 1
965.15 1
965.22 1
965.29 1
965.37 1
965.44 1
965.51 1
965.58 1
965.65 1
965.72 1
965.79 1
965.86 1
965.94 1
966.01 0
966.08 0
966.15 0
966.22 0
966.29 0
966.36 0
966.43 0
966.51 0
966.58 0
966.65 0
966.72 0
966.79 0
966.86 0
966.93 0
967.01 0
967.08 0
967.15 0
967.22 0
967.29 0
967.36 0
967.43 0
967.50 0
967.58 0
967.65 0
967.72 0
967.79 0
967.86 0
967.93 0
968.00 0
968.08 0
968.15 0
968.22 0
968.29 1
968.36 1
968.43 1
968.50 1
968.57 1
968.65 1
968.72 1
968.79 1
968.86 1
968.93 1
969.00 1
969.07 1
969.15 1
969.22 0
969.29 0
969.36 0
969.43 0
969.50 0
969.57 0
969.65 0
969.72 0
969.79 0
969.86 0
969.93 0
970.00 0
970.07 0
970.15 0
970.22 0
970.29 0
970.36 0
970.43 0
970.50 0
970.57 0
970.65 0
970.72 0
970.79 0
970.86 0
970.93 0
971.00 0
971.07 0
971.15 0
971.22 0
971.29 0
971.36 0
971.43 1
971.50 1
971.57 1
971.65 1
971.72 1
971.79 1
971.86 1
971.93 0
972.00 0
972.08 0
972.15 0
972.22 0
972.29 1
972.36 1
972.43 1
972.50 1
972.58 1
972.65 1
972.72 1
972.79 1
972.86 1
972.93 1
973.00 1
973.08 1
973.15 0
973.22 0
973.29 0
973.36 0
973.43 0
973.51 0
973.58 0
973.65 0
973.72 0
973.79 0
973.86 0
973.94 0
974.01 0
974.08 0
974.15 0
974.22 0
974.29 0
974.36 0
974.44 1
974.51 1
974.58 1
974.65 1
974.72 1
974.79 1
974.87 1
974.94 1
975.01 1
975.08 2
975.15 2
975.22 2
975.30 2
975.37 2
975.44 1
975.51 1
975.58 1
975.65 1
975.73 1
975.80 1
975.87 2
975.94 2
976.01 2
976.08 2
976.16 2
976.23 2
976.30 2
976.37 1
976.44 1
976.51 1
976.58 2
976.66 2
976.73 3
976.80 3
976.87 3
976.94 3
977.02 3
977.09 3
977.16 3
977.23 2
977.30 2
977.37 2
977.45 2
977.52 2
977.59 3
977.66 3
977.73 3
977.80 3
977.88 3
977.95 3
978.02 3
978.09 3
978.16 3
978.23 3
978.31 3
978.38 3
978.45 3
978.52 3
978.59 3
978.66 3
978.74 3
978.81 3
978.88 3
978.95 3
979.02 4
979.09 4
979.17 5
979.24 5
979.31 5
979.38 5
979.45 5
979.53 4
979.60 4
979.67 4
979.74 3
979.81 3
979.88 3
979.96 3
980.03 3
980.10 3
980.17 3
980.24 3
980.32 3
980.39 3
980.46 3
980.53 3
980.60 3
980.67 4
980.75 4
980.82 4
980.89 4
980.96 3
981.03 3
981.11 3
981.18 3
981.25 2
981.32 2
981.39 2
981.46 2
981.54 2
981.61 2
981.68 2
981.75 2
981.82 2
981.90 2
981.97 2
982.04 2
982.11 3
982.18 3
982.25 3
982.33 3
982.40 3
982.47 3
982.54 3
982.61 3
982.69 3
982.76 3
982.83 3
982.90 3
982.97 2
983.05 2
983.12 2
983.19 2
983.26 2
983.33 2
983.41 2
983.48 2
983.55 1
983.62 1
983.69 1
983.76 1
983.84 1
983.91 1
983.98 1
984.05 1
984.12 1
984.20 1
984.27 1
984.34 1
984.41 1
984.48 1
984.56 1
984.63 1
984.70 1
984.77 1
984.84 2
984.92 2
984.99 2
985.06 2
985.13 1
985.20 1
985.28 1
985.35 1
985.42 1
985.49 1
985.56 1
985.64 2
985.71 2
985.78 3
985.85 3
985.92 3
986.00 3
986.07 2
986.14 2
986.21 2
986.28 1
986.36 1
986.43 1
986.50 1
986.57 1
986.64 1
986.72 1
986.79 1
986.86 1
986.93 1
987.00 1
987.08 2
987.15 2
987.22 2
987.29 3
987.36 3
987.44 4
987.51 4
987.58 5
987.65 5
987.72 4
987.80 4
987.87 3
987.94 2
988.01 1
988.09 0
988.16 0
988.23 0
988.30 0
988.37 0
988.45 0
988.52 0
988.59 1
988.66 2
988.73 2
988.81 3
988.88 3
988.95 3
989.02 3
989.09 2
989.17 2
989.24 1
989.31 1
989.38 2
989.46 2
989.53 2
989.60 2
989.67 2
989.74 2
989.82 2
989.89 1
989.96 1
990.03 1
990.10 2
990.18 2
990.25 2
990.32 2
990.39 3
990.47 3
990.54 3
990.61 3
990.68 3
990.75 3
990.83 2
990.90 2
990.97 2
991.04 2
991.12 2
991.19 2
991.26 2
991.33 3
991.40 3
991.48 4
991.55 4
991.62 4
991.69 4
991.77 4
991.84 3
991.91 3
991.98 2
992.05 2
992.13 2
992.20 2
992.27 2
992.34 2
992.42 2
992.49 2
992.56 2
992.63 1
992.70 1
992.78 1
992.85 0
992.92 0
992.99 0
993.07 0
993.14 0
993.21 0
993.28 0
993.35 0
993.43 0
993.50 0
993.57 0
993.64 1
993.72 1
993.79 2
993.86 2
993.93 2
994.01 1
994.08 1
994.15 1
994.22 1
994.29 1
994.37 2
994.44 2
994.51 3
994.58 3
994.66 3
994.73 3
994.80 2
994.87 2
994.95 2
995.02 2
995.09 2
995.16 2
995.23 2
995.31 2
995.38 2
995.45 2
995.52 3
995.60 3
995.67 3
995.74 3
995.81 3
995.89 3
995.96 3
996.03 3
996.10 3
996.18 3
996.25 3
996.32 3
996.39 3
996.47 4
996.54 4
996.61 4
996.68 3
996.75 3
996.83 2
996.90 2
996.97 1
997.04 1
997.12 2
997.19 2
997.26 2
997.33 2
997.41 2
997.48 2
997.55 2
997.62 2
997.70 2
997.77 2
997.84 2
997.91 2
997.99 2
998.06 2
998.13 2
998.20 2
998.28 2
998.35 2
998.42 2
998.49 1
998.57 1
998.64 1
998.71 1
998.78 1
998.86 1
998.93 2
999.00 2
999.07 2
999.15 2
999.22 2
999.29 2
999.36 2
999.44 1
999.51 2
999.58 2
999.65 2
999.73 2
999.80 1
999.87 1
999.94 0
1000.02 0
1000.09 0
1000.16 0
1000.23 0
1000.31 0
1000.38 0
1000.45 0
1000.52 0
1000.60 0
1000.67 0
1000.74 0
1000.81 0
1000.89 0
1000.96 0
1001.03 0
1001.10 0
1001.18 0
1001.25 0
1001.32 0
1001.39 0
1001.47 1
1001.54 1
1001.61 1
1001.68 0
1001.76 0
1001.83 0
1001.90 0
1001.97 0
1002.05 0
1002.12 1
1002.19 1
1002.27 2
1002.34 3
1002.41 3
1002.48 3
1002.56 2
1002.63 2
1002.70 2
1002.77 3
1002.85 4
1002.92 5
1002.99 6
1003.06 6
1003.14 6
1003.21 6
1003.28 5
1003.35 4
1003.43 4
1003.50 3
1003.57 3
1003.64 3
1003.72 3
1003.79 3
1003.86 3
1003.94 2
1004.01 2
1004.08 2
1004.15 1
1004.23 2
1004.30 2
1004.37 3
1004.44 4
1004.52 5
1004.59 6
1004.66 6
1004.74 6
1004.81 6
1004.88 5
1004.95 4
1005.03 4
1005.10 3
1005.17 3
1005.24 3
1005.32 3
1005.39 3
1005.46 4
1005.53 4
1005.61 5
1005.68 5
1005.75 5
1005.83 5
1005.90 5
1005.97 5
1006.04 5
1006.12 4
1006.19 4
1006.26 3
1006.33 3
1006.41 3
1006.48 3
1006.55 2
1006.63 2
1006.70 2
1006.77 1
1006.84 1
1006.92 1
1006.99 1
1007.06 0
1007.14 0
1007.21 0
1007.28 0
1007.35 0
1007.43 0
1007.50 0
1007.57 0
1007.64 1
1007.72 1
1007.79 1
1007.86 1
1007.94 0
1008.01 0
1008.08 0
1008.15 0
1008.23 0
1008.30 0
1008.37 0
1008.45 0
1008.52 1
1008.59 1
1008.66 1
1008.74 2
1008.81 2
1008.88 2
1008.96 2
1009.03 3
1009.10 3
1009.17 3
1009.25 3
1009.32 3
1009.39 3
1009.47 3
1009.54 3
1009.61 4
1009.68 3
1009.76 3
1009.83 3
1009.90 2
1009.98 1
1010.05 1
1010.12 1
1010.19 1
1010.27 1
1010.34 1
1010.41 2
1010.49 2
1010.56 2
1010.63 3
1010.70 3
1010.78 3
1010.85 3
1010.92 2
1011.00 2
1011.07 1
1011.14 1
1011.22 0
1011.29 0
1011.36 0
1011.43 0
1011.51 1
1011.58 1
1011.65 2
1011.73 2
1011.80 2
1011.87 2
1011.94 1
1012.02 1
1012.09 1
1012.16 1
1012.24 0
1012.31 0
1012.38 0
1012.46 0
1012.53 0
1012.60 0
1012.67 0
1012.75 0
1012.82 0
1012.89 1
1012.97 2
1013.04 3
1013.11 4
1013.19 5
1013.26 6
1013.33 6
1013.40 7
1013.48 7
1013.55 7
1013.62 7
1013.70 8
1013.77 7
1013.84 7
1013.92 7
1013.99 7
1014.06 6
1014.13 6
1014.21 5
1014.28 5
1014.35 4
1014.43 4
1014.50 3
1014.57 2
1014.65 2
1014.72 2
1014.79 2
1014.86 3
1014.94 3
1015.01 3
1015.08 4
1015.16 4
1015.23 4
1015.30 5
1015.38 5
1015.45 5
1015.52 6
1015.60 6
1015.67 6
1015.74 6
1015.81 6
1015.89 6
1015.96 5
1016.03 4
1016.11 4
1016.18 3
1016.25 3
1016.33 2
1016.40 2
1016.47 1
1016.55 1
1016.62 0
1016.69 0
1016.77 0
1016.84 0
1016.91 0
1016.98 0
1017.06 0
1017.13 0
1017.20 0
1017.28 0
1017.35 1
1017.42 2
1017.50 3
1017.57 3
1017.64 4
1017.72 3
1017.79 3
1017.86 3
1017.94 3
1018.01 4
1018.08 5
1018.15 6
1018.23 7
1018.30 8
1018.37 9
1018.45 9
1018.52 9
1018.59 9
1018.67 9
1018.74 8
1018.81 8
1018.89 8
1018.96 9
1019.03 9
1019.11 9
1019.18 10
1019.25 9
1019.33 9
1019.40 7
1019.47 6
1019.55 5
1019.62 4
1019.69 3
1019.77 2
1019.84 3
1019.91 3
1019.99 4
1020.06 5
1020.13 7
1020.20 8
1020.28 9
1020.35 9
1020.42 9
1020.50 8
1020.57 7
1020.64 6
1020.72 5
1020.79 4
1020.86 3
1020.94 2
1021.01 2
1021.08 3
1021.16 3
1021.23 4
1021.30 5
1021.38 6
1021.45 7
1021.52 8
1021.60 9
1021.67 10
1021.74 10
1021.82 9
1021.89 9
1021.96 7
1022.04 6
1022.11 6
1022.18 5
1022.26 5
1022.33 5
1022.40 6
1022.48 6
1022.55 6
1022.62 5
1022.70 4
1022.77 3
1022.84 2
1022.92 1
1022.99 0
1023.06 0
1023.14 0
1023.21 0
1023.28 0
1023.36 0
1023.43 0
1023.50 0
1023.58 0
1023.65 0
1023.72 1
1023.80 2
1023.87 3
1023.94 5
1024.02 6
1024.09 7
1024.16 7
1024.24 8
1024.31 8
1024.38 7
1024.46 7
1024.53 7
1024.60 6
1024.68 6
1024.75 6
1024.82 6
1024.90 5
1024.97 5
1025.05 5
1025.12 4
1025.19 4
1025.27 4
1025.34 3
1025.41 3
1025.49 3
1025.56 4
1025.63 4
1025.71 4
1025.78 4
1025.85 4
1025.93 4
1026.00 4
1026.07 4
1026.15 4
1026.22 4
1026.29 4
1026.37 4
1026.44 5
1026.51 6
1026.59 7
1026.66 8
1026.73 8
1026.81 8
1026.88 7
1026.95 6
1027.03 6
1027.10 5
1027.18 4
1027.25 4
1027.32 4
1027.40 4
1027.47 4
1027.54 4
1027.62 5
1027.69 6
1027.76 7
1027.84 8
1027.91 8
1027.98 8
1028.06 8
1028.13 8
1028.20 8
1028.28 8
1028.35 8
1028.43 8
1028.50 9
1028.57 9
1028.65 9
1028.72 9
1028.79 9
1028.87 8
1028.94 7
1029.01 6
1029.09 5
1029.16 5
1029.23 5
1029.31 5
1029.38 5
1029.46 4
1029.53 4
1029.60 4
1029.68 3
1029.75 3
1029.82 4
1029.90 4
1029.97 5
1030.04 5
1030.12 5
1030.19 6
1030.26 6
1030.34 7
1030.41 8
1030.49 8
1030.56 9
1030.63 10
1030.71 10
1030.78 10
1030.85 10
1030.93 9
1031.00 9
1031.07 9
1031.15 8
1031.22 8
1031.30 8
1031.37 7
1031.44 7
1031.52 6
1031.59 5
1031.66 5
1031.74 4
1031.81 4
1031.88 4
1031.96 3
1032.03 3
1032.11 4
1032.18 4
1032.25 4
1032.33 4
1032.40 4
1032.47 5
1032.55 6
1032.62 6
1032.70 8
1032.77 9
1032.84 10
1032.92 11
1032.99 12
1033.06 12
1033.14 13
1033.21 14
1033.28 14
1033.36 14
1033.43 14
1033.51 14
1033.58 13
1033.65 13
1033.73 13
1033.80 13
1033.87 14
1033.95 15
1034.02 16
1034.10 18
1034.17 20
1034.24 22
1034.32 24
1034.39 25
1034.46 25
1034.54 25
1034.61 25
1034.69 24
1034.76 22
1034.83 21
1034.91 19
1034.98 18
1035.05 16
1035.13 15
1035.20 15
1035.28 15
1035.35 15
1035.42 16
1035.50 17
1035.57 19
1035.65 20
1035.72 21
1035.79 22
1035.87 22
1035.94 22
1036.01 21
1036.09 20
1036.16 18
1036.24 16
1036.31 14
1036.38 12
1036.46 11
1036.53 9
1036.60 8
1036.68 8
1036.75 8
1036.83 8
1036.90 8
1036.97 8
1037.05 9
1037.12 9
1037.20 8
1037.27 8
1037.34 7
1037.42 7
1037.49 6
1037.56 6
1037.64 7
1037.71 8
1037.79 9
1037.86 10
1037.93 11
1038.01 12
1038.08 13
1038.16 13
1038.23 13
1038.30 13
1038.38 13
1038.45 12
1038.53 11
1038.60 10
1038.67 9
1038.75 9
1038.82 8
1038.90 9
1038.97 9
1039.04 9
1039.12 10
1039.19 11
1039.26 11
1039.34 11
1039.41 10
1039.49 9
1039.56 7
1039.63 6
1039.71 4
1039.78 3
1039.86 2
1039.93 1
1040.00 1
1040.08 1
1040.15 0
1040.23 0
1040.30 0
1040.37 0
1040.45 1
1040.52 1
1040.60 1
1040.67 1
1040.74 1
1040.82 1
1040.89 1
1040.97 0
1041.04 1
1041.11 1
1041.19 2
1041.26 3
1041.34 5
1041.41 5
1041.48 5
1041.56 4
1041.63 2
1041.71 0
1041.78 0
1041.85 0
1041.93 0
1042.00 0
1042.08 0
1042.15 0
1042.22 0
1042.30 0
1042.37 1
1042.45 2
1042.52 3
1042.59 5
1042.67 7
1042.74 8
1042.82 10
1042.89 12
1042.96 13
1043.04 15
1043.11 16
1043.19 17
1043.26 18
1043.33 18
1043.41 17
1043.48 16
1043.56 14
1043.63 12
1043.71 10
1043.78 8
1043.85 6
1043.93 5
1044.00 4
1044.08 4
1044.15 5
1044.22 6
1044.30 7
1044.37 7
1044.45 8
1044.52 8
1044.59 9
1044.67 8
1044.74 8
1044.82 9
1044.89 9
1044.97 10
1045.04 11
1045.11 13
1045.19 14
1045.26 16
1045.34 18
1045.41 20
1045.48 23
1045.56 25
1045.63 26
1045.71 27
1045.78 26
1045.85 25
1045.93 23
1046.00 21
1046.08 19
1046.15 18
1046.23 17
1046.30 18
1046.37 19
1046.45 20
1046.52 21
1046.60 22
1046.67 22
1046.75 21
1046.82 20
1046.89 19
1046.97 19
1047.04 19
1047.12 20
1047.19 20
1047.26 21
1047.34 22
1047.41 23
1047.49 23
1047.56 25
1047.64 26
1047.71 28
1047.78 29
1047.86 30
1047.93 31
1048.01 31
1048.08 31
1048.16 30
1048.23 30
1048.30 29
1048.38 29
1048.45 28
1048.53 27
1048.60 27
1048.68 26
1048.75 26
1048.82 26
1048.90 27
1048.97 28
1049.05 29
1049.12 29
1049.19 30
1049.27 30
1049.34 29
1049.42 28
1049.49 27
1049.57 26
1049.64 25
1049.71 24
1049.79 24
1049.86 23
1049.94 23
1050.01 23
1050.09 23
1050.16 23
1050.24 22
1050.31 22
1050.38 22
1050.46 21
1050.53 21
1050.61 21
1050.68 22
1050.76 22
1050.83 22
1050.90 22
1050.98 21
1051.05 20
1051.13 20
1051.20 19
1051.28 20
1051.35 20
1051.42 22
1051.50 24
1051.57 26
1051.65 27
1051.72 28
1051.80 27
1051.87 26
1051.95 25
1052.02 23
1052.09 21
1052.17 20
1052.24 19
1052.32 19
1052.39 19
1052.47 18
1052.54 17
1052.61 16
1052.69 15
1052.76 14
1052.84 13
1052.91 13
1052.99 14
1053.06 15
1053.14 17
1053.21 18
1053.28 18
1053.36 18
1053.43 17
1053.51 15
1053.58 14
1053.66 14
1053.73 13
1053.81 13
1053.88 14
1053.95 14
1054.03 14
1054.10 13
1054.18 12
1054.25 10
1054.33 9
1054.40 8
1054.48 7
1054.55 6
1054.62 6
1054.70 6
1054.77 6
1054.85 5
1054.92 4
1055.00 3
1055.07 2
1055.15 1
1055.22 0
1055.29 0
1055.37 0
1055.44 0
1055.52 0
1055.59 0
1055.67 0
1055.74 0
1055.82 0
1055.89 0
1055.97 2
1056.04 4
1056.11 7
1056.19 10
1056.26 12
1056.34 14
1056.41 16
1056.49 17
1056.56 17
1056.64 17
1056.71 16
1056.79 15
1056.86 13
1056.93 11
1057.01 8
1057.08 6
1057.16 4
1057.23 2
1057.31 1
1057.38 0
1057.46 0
1057.53 1
1057.61 3
1057.68 5
1057.75 7
1057.83 10
1057.90 12
1057.98 12
1058.05 12
1058.13 10
1058.20 8
1058.28 6
1058.35 4
1058.43 3
1058.50 3
1058.58 3
1058.65 4
1058.72 5
1058.80 6
1058.87 7
1058.95 8
1059.02 9
1059.10 11
1059.17 13
1059.25 15
1059.32 17
1059.40 19
1059.47 20
1059.55 20
1059.62 20
1059.69 18
1059.77 17
1059.84 15
1059.92 14
1059.99 13
1060.07 13
1060.14 14
1060.22 15
1060.29 17
1060.37 18
1060.44 19
1060.52 18
1060.59 17
1060.67 15
1060.74 12
1060.81 10
1060.89 8
1060.96 6
1061.04 6
1061.11 6
1061.19 7
1061.26 9
1061.34 10
1061.41 12
1061.49 14
1061.56 17
1061.64 20
1061.71 22
1061.79 24
1061.86 25
1061.94 25
1062.01 25
1062.09 25
1062.16 25
1062.23 25
1062.31 26
1062.38 27
1062.46 27
1062.53 28
1062.61 28
1062.68 28
1062.76 28
1062.83 28
1062.91 29
1062.98 29
1063.06 30
1063.13 30
1063.21 30
1063.28 30
1063.36 30
1063.43 30
1063.51 31
1063.58 33
1063.66 34
1063.73 35
1063.80 35
1063.88 34
1063.95 32
1064.03 29
1064.10 26
1064.18 23
1064.25 21
1064.33 19
1064.40 17
1064.48 16
1064.55 16
1064.63 16
1064.70 17
1064.78 18
1064.85 20
1064.93 22
1065.00 23
1065.08 24
1065.15 24
1065.23 23
1065.30 22
1065.38 22
1065.45 22
1065.53 23
1065.60 23
1065.68 24
1065.75 24
1065.83 23
1065.90 22
1065.97 22
1066.05 21
1066.12 21
1066.20 21
1066.27 20
1066.35 20
1066.42 19
1066.50 18
1066.57 17
1066.65 16
1066.72 15
1066.80 14
1066.87 14
1066.95 15
1067.02 15
1067.10 16
1067.17 17
1067.25 18
1067.32 18
1067.40 17
1067.47 16
1067.55 14
1067.62 12
1067.70 10
1067.77 8
1067.85 6
1067.92 4
1068.00 3
1068.07 3
1068.15 4
1068.22 6
1068.30 8
1068.37 10
1068.45 11
1068.52 11
1068.60 10
1068.67 9
1068.75 7
1068.82 5
1068.90 5
1068.97 6
1069.05 8
1069.12 12
1069.20 15
1069.27 18
1069.35 19
1069.42 18
1069.50 15
1069.57 11
1069.65 7
1069.72 3
1069.80 1
1069.87 0
1069.95 1
1070.02 2
1070.10 3
1070.17 3
1070.25 2
1070.32 1
1070.40 0
1070.47 0
1070.55 0
1070.62 0
1070.70 0
1070.77 0
1070.85 1
1070.92 2
1071.00 4
1071.07 5
1071.15 5
1071.22 6
1071.30 7
1071.37 8
1071.45 9
1071.52 10
1071.60 12
1071.67 15
1071.75 17
1071.82 18
1071.90 19
1071.97 19
1072.05 18
1072.12 17
1072.20 16
1072.27 15
1072.35 16
1072.42 18
1072.50 20
1072.57 23
1072.65 25
1072.72 27
1072.80 28
1072.87 29
1072.95 29
1073.02 30
1073.10 31
1073.17 32
1073.25 33
1073.33 33
1073.40 33
1073.48 32
1073.55 31
1073.63 30
1073.70 30
1073.78 30
1073.85 32
1073.93 33
1074.00 35
1074.08 37
1074.15 40
1074.23 42
1074.30 45
1074.38 49
1074.45 53
1074.53 57
1074.60 60
1074.68 63
1074.75 64
1074.83 63
1074.90 61
1074.98 58
1075.05 55
1075.13 53
1075.20 51
1075.28 51
1075.35 52
1075.43 52
1075.51 53
1075.58 52
1075.66 50
1075.73 48
1075.81 45
1075.88 43
1075.96 42
1076.03 42
1076.11 42
1076.18 44
1076.26 45
1076.33 47
1076.41 47
1076.48 47
1076.56 47
1076.63 46
1076.71 45
1076.78 43
1076.86 41
1076.93 39
1077.01 38
1077.09 37
1077.16 36
1077.24 36
1077.31 37
1077.39 39
1077.46 41
1077.54 44
1077.61 47
1077.69 50
1077.76 52
1077.84 55
1077.91 57
1077.99 60
1078.06 62
1078.14 64
1078.21 65
1078.29 65
1078.36 65
1078.44 64
1078.52 62
1078.59 61
1078.67 59
1078.74 58
1078.82 56
1078.89 54
1078.97 51
1079.04 48
1079.12 44
1079.19 38
1079.27 32
1079.34 26
1079.42 20
1079.49 14
1079.57 10
1079.65 7
1079.72 6
1079.80 5
1079.87 6
1079.95 5
1080.02 4
1080.10 2
1080.17 0
1080.25 0
1080.32 0
1080.40 0
1080.47 0
1080.55 0
1080.63 0
1080.70 0
1080.78 4
1080.85 7
1080.93 11
1081.00 14
1081.08 17
1081.15 20
1081.23 21
1081.30 22
1081.38 22
1081.45 21
1081.53 19
1081.61 17
1081.68 15
1081.76 14
1081.83 12
1081.91 11
1081.98 10
1082.06 10
1082.13 10
1082.21 11
1082.28 12
1082.36 15
1082.44 18
1082.51 20
1082.59 22
1082.66 22
1082.74 20
1082.81 17
1082.89 12
1082.96 7
1083.04 2
1083.11 0
1083.19 0
1083.27 0
1083.34 0
1083.42 0
1083.49 1
1083.57 4
1083.64 5
1083.72 6
1083.79 6
1083.87 6
1083.94 6
1084.02 5
1084.10 4
1084.17 3
1084.25 2
1084.32 1
1084.40 0
1084.47 0
1084.55 0
1084.62 0
1084.70 0
1084.78 0
1084.85 0
1084.93 0
1085.00 2
1085.08 5
1085.15 7
1085.23 9
1085.30 10
1085.38 9
1085.46 8
1085.53 6
1085.61 5
1085.68 4
1085.76 3
1085.83 2
1085.91 2
1085.98 2
1086.06 2
1086.14 3
1086.21 4
1086.29 5
1086.36 7
1086.44 9
1086.51 11
1086.59 13
1086.66 14
1086.74 14
1086.82 14
1086.89 14
1086.97 14
1087.04 14
1087.12 14
1087.19 15
1087.27 16
1087.35 17
1087.42 19
1087.50 21
1087.57 24
1087.65 27
1087.72 30
1087.80 31
1087.87 31
1087.95 30
1088.03 26
1088.10 22
1088.18 17
1088.25 13
1088.33 9
1088.40 5
1088.48 3
1088.56 1
1088.63 0
1088.71 0
1088.78 1
1088.86 2
1088.93 5
1089.01 9
1089.09 14
1089.16 18
1089.24 22
1089.31 24
1089.39 26
1089.46 27
1089.54 28
1089.61 28
1089.69 29
1089.77 31
1089.84 33
1089.92 35
1089.99 36
1090.07 37
1090.14 37
1090.22 36
1090.30 35
1090.37 34
1090.45 35
1090.52 39
1090.60 44
1090.67 51
1090.75 59
1090.83 67
1090.90 74
1090.98 79
1091.05 82
1091.13 84
1091.21 83
1091.28 81
1091.36 79
1091.43 76
1091.51 73
1091.58 70
1091.66 67
1091.74 66
1091.81 65
1091.89 65
1091.96 65
1092.04 66
1092.11 68
1092.19 69
1092.27 70
1092.34 71
1092.42 72
1092.49 72
1092.57 72
1092.64 72
1092.72 72
1092.80 72
1092.87 71
1092.95 70
1093.02 69
1093.10 67
1093.18 65
1093.25 64
1093.33 62
1093.40 60
1093.48 59
1093.55 58
1093.63 57
1093.71 56
1093.78 54
1093.86 51
1093.93 48
1094.01 45
1094.09 41
1094.16 38
1094.24 35
1094.31 33
1094.39 32
1094.46 31
1094.54 31
1094.62 30
1094.69 30
1094.77 29
1094.84 28
1094.92 27
1095.00 26
1095.07 25
1095.15 26
1095.22 26
1095.30 27
1095.38 28
1095.45 29
1095.53 31
1095.60 33
1095.68 35
1095.76 37
1095.83 39
1095.91 41
1095.98 41
1096.06 39
1096.13 36
1096.21 33
1096.29 29
1096.36 26
1096.44 24
1096.51 22
1096.59 21
1096.67 21
1096.74 20
1096.82 19
1096.89 17
1096.97 16
1097.05 15
1097.12 14
1097.20 13
1097.27 13
1097.35 13
1097.43 14
1097.50 14
1097.58 15
1097.65 16
1097.73 17
1097.81 18
1097.88 17
1097.96 16
1098.03 14
1098.11 11
1098.19 9
1098.26 7
1098.34 6
1098.41 7
1098.49 8
1098.57 11
1098.64 12
1098.72 13
1098.79 11
1098.87 8
1098.95 4
1099.02 0
1099.10 0
1099.17 0
1099.25 0
1099.33 0
1099.40 0
1099.48 0
1099.55 0
1099.63 0
1099.71 1
1099.78 5
1099.86 9
1099.93 14
1100.01 19
1100.09 24
1100.16 29
1100.24 33
1100.31 36
1100.39 37
1100.47 37
1100.54 37
1100.62 35
1100.69 32
1100.77 29
1100.85 25
1100.92 22
1101.00 18
1101.08 15
1101.15 11
1101.23 8
1101.30 4
1101.38 1
1101.46 0
1101.53 0
1101.61 0
1101.68 0
1101.76 0
1101.84 4
1101.91 8
1101.99 13
1102.06 16
1102.14 19
1102.22 21
1102.29 21
1102.37 21
1102.45 19
1102.52 18
1102.60 17
1102.67 16
1102.75 16
1102.83 16
1102.90 16
1102.98 15
1103.05 14
1103.13 12
1103.21 10
1103.28 9
1103.36 8
1103.44 9
1103.51 10
1103.59 11
1103.66 12
1103.74 11
1103.82 10
1103.89 8
1103.97 5
1104.05 2
1104.12 0
1104.20 0
1104.27 0
1104.35 0
1104.43 0
1104.50 0
1104.58 1
1104.65 5
1104.73 8
1104.81 12
1104.88 16
1104.96 19
1105.04 20
1105.11 21
1105.19 21
1105.26 20
1105.34 19
1105.42 17
1105.49 16
1105.57 15
1105.65 14
1105.72 13
1105.80 12
1105.87 12
1105.95 12
1106.03 13
1106.10 14
1106.18 15
1106.26 16
1106.33 15
1106.41 13
1106.48 9
1106.56 6
1106.64 2
1106.71 0
1106.79 0
1106.87 0
1106.94 1
1107.02 4
1107.10 7
1107.17 10
1107.25 12
1107.32 14
1107.40 15
1107.48 17
1107.55 20
1107.63 24
1107.71 28
1107.78 31
1107.86 34
1107.93 35
1108.01 34
1108.09 32
1108.16 27
1108.24 22
1108.32 17
1108.39 13
1108.47 10
1108.55 8
1108.62 7
1108.70 7
1108.77 8
1108.85 8
1108.93 9
1109.00 9
1109.08 10
1109.16 10
1109.23 10
1109.31 10
1109.39 11
1109.46 11
1109.54 12
1109.61 13
1109.69 14
1109.77 15
1109.84 15
1109.92 14
1110.00 12
1110.07 9
1110.15 6
1110.23 3
1110.30 1
1110.38 0
1110.46 0
1110.53 0
1110.61 0
1110.68 0
1110.76 0
1110.84 0
1110.91 0
1110.99 0
1111.07 1
1111.14 2
1111.22 3
1111.30 3
1111.37 1
1111.45 0
1111.53 0
1111.60 0
1111.68 0
1111.75 0
1111.83 0
1111.91 1
1111.98 3
1112.06 5
1112.14 8
1112.21 10
1112.29 12
1112.37 15
1112.44 16
1112.52 16
1112.60 15
1112.67 12
1112.75 10
1112.83 8
1112.90 7
1112.98 9
1113.05 12
1113.13 16
1113.21 20
1113.28 24
1113.36 26
1113.44 28
1113.51 28
1113.59 28
1113.67 26
1113.74 24
1113.82 21
1113.90 18
1113.97 16
1114.05 15
1114.13 14
1114.20 13
1114.28 14
1114.36 14
1114.43 16
1114.51 17
1114.59 19
1114.66 21
1114.74 24
1114.82 26
1114.89 28
1114.97 29
1115.04 29
1115.12 29
1115.20 28
1115.27 28
1115.35 29
1115.43 30
1115.50 32
1115.58 35
1115.66 38
1115.73 40
1115.81 42
1115.89 44
1115.96 45
1116.04 45
1116.12 46
1116.19 47
1116.27 49
1116.35 51
1116.42 55
1116.50 58
1116.58 62
1116.65 64
1116.73 65
1116.81 65
1116.88 63
1116.96 61
1117.04 59
1117.11 58
1117.19 59
1117.27 61
1117.34 65
1117.42 68
1117.50 71
1117.57 73
1117.65 75
1117.73 77
1117.80 78
1117.88 80
1117.96 82
1118.03 84
1118.11 85
1118.19 85
1118.26 84
1118.34 82
1118.42 80
1118.49 80
1118.57 82
1118.65 85
1118.72 90
1118.80 97
1118.88 103
1118.95 110
1119.03 116
1119.11 122
1119.18 129
1119.26 137
1119.34 146
1119.41 157
1119.49 168
1119.57 179
1119.64 190
1119.72 200
1119.80 209
1119.87 217
1119.95 224
1120.03 233
1120.10 243
1120.18 255
1120.26 269
1120.33 284
1120.41 301
1120.49 318
1120.57 334
1120.64 349
1120.72 361
1120.80 372
1120.87 381
1120.95 389
1121.03 396
1121.10 403
1121.18 411
1121.26 420
1121.33 430
1121.41 440
1121.49 449
1121.56 457
1121.64 464
1121.72 468
1121.79 471
1121.87 470
1121.95 467
1122.02 462
1122.10 455
1122.18 446
1122.25 436
1122.33 427
1122.41 418
1122.49 412
1122.56 407
1122.64 405
1122.72 403
1122.79 401
1122.87 399
1122.95 395
1123.02 388
1123.10 379
1123.18 368
1123.25 355
1123.33 340
1123.41 326
1123.48 313
1123.56 302
1123.64 294
1123.71 288
1123.79 284
1123.87 281
1123.95 277
1124.02 273
1124.10 268
1124.18 262
1124.25 256
1124.33 250
1124.41 244
1124.48 238
1124.56 232
1124.64 227
1124.71 222
1124.79 217
1124.87 212
1124.95 208
1125.02 204
1125.10 200
1125.18 198
1125.25 198
1125.33 199
1125.41 202
1125.48 207
1125.56 212
1125.64 216
1125.71 219
1125.79 220
1125.87 218
1125.95 212
1126.02 204
1126.10 193
1126.18 181
1126.25 168
1126.33 155
1126.41 143
1126.48 132
1126.56 122
1126.64 114
1126.71 107
1126.79 102
1126.87 98
1126.95 94
1127.02 90
1127.10 86
1127.18 81
1127.25 76
1127.33 70
1127.41 65
1127.48 61
1127.56 59
1127.64 57
1127.72 56
1127.79 56
1127.87 56
1127.95 55
1128.02 55
1128.10 54
1128.18 54
1128.25 54
1128.33 54
1128.41 54
1128.49 53
1128.56 52
1128.64 51
1128.72 49
1128.79 48
1128.87 47
1128.95 47
1129.03 47
1129.10 48
1129.18 50
1129.26 51
1129.33 53
1129.41 53
1129.49 53
1129.56 53
1129.64 52
1129.72 50
1129.80 48
1129.87 47
1129.95 46
1130.03 45
1130.10 44
1130.18 44
1130.26 43
1130.34 41
1130.41 39
1130.49 36
1130.57 33
1130.64 30
1130.72 28
1130.80 27
1130.88 28
1130.95 30
1131.03 33
1131.11 36
1131.18 40
1131.26 43
1131.34 46
1131.42 48
1131.49 49
1131.57 49
1131.65 48
1131.72 47
1131.80 46
1131.88 45
1131.96 45
1132.03 45
1132.11 47
1132.19 48
1132.26 49
1132.34 48
1132.42 46
1132.50 43
1132.57 38
1132.65 32
1132.73 26
1132.80 22
1132.88 19
1132.96 18
1133.04 19
1133.11 22
1133.19 27
1133.27 33
1133.34 37
1133.42 40
1133.50 41
1133.58 41
1133.65 40
1133.73 38
1133.81 37
1133.89 37
1133.96 39
1134.04 41
1134.12 44
1134.19 47
1134.27 49
1134.35 51
1134.43 53
1134.50 54
1134.58 55
1134.66 56
1134.73 56
1134.81 56
1134.89 54
1134.97 52
1135.04 48
1135.12 46
1135.20 44
1135.28 44
1135.35 46
1135.43 49
1135.51 54
1135.58 59
1135.66 62
1135.74 64
1135.82 65
1135.89 64
1135.97 64
1136.05 64
1136.13 63
1136.20 63
1136.28 62
1136.36 59
1136.43 55
1136.51 51
1136.59 46
1136.67 43
1136.74 41
1136.82 40
1136.90 40
1136.98 41
1137.05 43
1137.13 44
1137.21 47
1137.29 49
1137.36 53
1137.44 58
1137.52 63
1137.59 69
1137.67 74
1137.75 78
1137.83 80
1137.90 80
1137.98 78
1138.06 75
1138.14 71
1138.21 67
1138.29 63
1138.37 60
1138.45 58
1138.52 57
1138.60 56
1138.68 55
1138.76 55
1138.83 54
1138.91 54
1138.99 53
1139.06 53
1139.14 54
1139.22 55
1139.30 57
1139.37 58
1139.45 58
1139.53 58
1139.61 58
1139.68 56
1139.76 54
1139.84 52
1139.92 48
1139.99 45
1140.07 42
1140.15 40
1140.23 39
1140.30 38
1140.38 38
1140.46 39
1140.54 38
1140.61 37
1140.69 35
1140.77 32
1140.85 29
1140.92 26
1141.00 24
1141.08 24
1141.16 26
1141.23 28
1141.31 31
1141.39 34
1141.47 37
1141.54 39
1141.62 41
1141.70 42
1141.78 42
1141.85 41
1141.93 40
1142.01 39
1142.09 38
1142.16 36
1142.24 34
1142.32 31
1142.40 29
1142.47 26
1142.55 23
1142.63 19
1142.71 16
1142.78 13
1142.86 9
1142.94 6
1143.02 4
1143.09 1
1143.17 0
1143.25 0
1143.33 0
1143.40 0
1143.48 0
1143.56 0
1143.64 0
1143.71 0
1143.79 0
1143.87 0
1143.95 4
1144.02 9
1144.10 17
1144.18 24
1144.26 32
1144.33 39
1144.41 44
1144.49 46
1144.57 47
1144.64 45
1144.72 43
1144.80 41
1144.88 40
1144.95 40
1145.03 41
1145.11 42
1145.19 45
1145.26 46
1145.34 48
1145.42 48
1145.50 48
1145.58 48
1145.65 48
1145.73 47
1145.81 48
1145.89 48
1145.96 50
1146.04 51
1146.12 52
1146.20 53
1146.27 55
1146.35 56
1146.43 59
1146.51 62
1146.58 66
1146.66 70
1146.74 75
1146.82 80
1146.90 84
1146.97 86
1147.05 86
1147.13 85
1147.21 82
1147.28 79
1147.36 76
1147.44 73
1147.52 71
1147.59 69
1147.67 69
1147.75 69
1147.83 69
1147.91 70
1147.98 71
1148.06 73
1148.14 75
1148.22 77
1148.29 78
1148.37 78
1148.45 75
1148.53 71
1148.60 66
1148.68 62
1148.76 59
1148.84 58
1148.92 61
1148.99 65
1149.07 70
1149.15 75
1149.23 78
1149.30 79
1149.38 77
1149.46 73
1149.54 66
1149.61 59
1149.69 53
1149.77 47
1149.85 43
1149.93 40
1150.00 39
1150.08 39
1150.16 39
1150.24 39
1150.31 38
1150.39 36
1150.47 33
1150.55 29
1150.63 25
1150.70 22
1150.78 19
1150.86 17
1150.94 14
1151.01 12
1151.09 9
1151.17 6
1151.25 2
1151.33 0
1151.40 0
1151.48 0
1151.56 0
1151.64 0
1151.72 0
1151.79 0
1151.87 0
1151.95 6
1152.03 12
1152.10 16
1152.18 17
1152.26 18
1152.34 17
1152.42 17
1152.49 18
1152.57 21
1152.65 27
1152.73 34
1152.81 42
1152.88 50
1152.96 56
1153.04 59
1153.12 59
1153.19 56
1153.27 50
1153.35 43
1153.43 36
1153.51 31
1153.58 28
1153.66 27
1153.74 28
1153.82 30
1153.90 31
1153.97 33
1154.05 33
1154.13 32
1154.21 31
1154.28 30
1154.36 29
1154.44 30
1154.52 33
1154.60 37
1154.67 43
1154.75 49
1154.83 56
1154.91 60
1154.99 62
1155.06 61
1155.14 58
1155.22 52
1155.30 46
1155.38 41
1155.45 37
1155.53 35
1155.61 34
1155.69 34
1155.77 33
1155.84 32
1155.92 31
1156.00 28
1156.08 26
1156.16 23
1156.23 21
1156.31 19
1156.39 19
1156.47 20
1156.55 22
1156.62 25
1156.70 28
1156.78 32
1156.86 35
1156.94 37
1157.01 39
1157.09 39
1157.17 38
1157.25 36
1157.33 33
1157.40 29
1157.48 24
1157.56 20
1157.64 17
1157.72 14
1157.79 13
1157.87 13
1157.95 15
1158.03 19
1158.11 24
1158.18 29
1158.26 34
1158.34 37
1158.42 39
1158.50 38
1158.57 36
1158.65 32
1158.73 28
1158.81 24
1158.89 20
1158.96 16
1159.04 13
1159.12 10
1159.20 8
1159.28 7
1159.35 6
1159.43 7
1159.51 8
1159.59 9
1159.67 10
1159.75 9
1159.82 8
1159.90 7
1159.98 5
1160.06 4
1160.14 5
1160.21 8
1160.29 11
1160.37 16
1160.45 20
1160.53 23
1160.60 25
1160.68 26
1160.76 26
1160.84 25
1160.92 25
1161.00 27
1161.07 29
1161.15 33
1161.23 38
1161.31 42
1161.39 45
1161.46 46
1161.54 46
1161.62 43
1161.70 40
1161.78 35
1161.85 30
1161.93 25
1162.01 19
1162.09 14
1162.17 9
1162.25 5
1162.32 2
1162.40 0
1162.48 0
1162.56 0
1162.64 1
1162.71 2
1162.79 2
1162.87 1
1162.95 0
1163.03 0
1163.11 0
1163.18 0
1163.26 0
1163.34 0
1163.42 0
1163.50 4
1163.58 9
1163.65 16
1163.73 24
1163.81 32
1163.89 39
1163.97 43
1164.04 46
1164.12 46
1164.20 44
1164.28 41
1164.36 37
1164.44 34
1164.51 31
1164.59 29
1164.67 25
1164.75 22
1164.83 17
1164.91 11
1164.98 6
1165.06 1
1165.14 0
1165.22 0
1165.30 0
1165.37 0
1165.45 0
1165.53 0
1165.61 0
1165.69 2
1165.77 4
1165.84 5
1165.92 5
1166.00 5
1166.08 3
1166.16 1
1166.24 0
1166.31 0
1166.39 0
1166.47 0
1166.55 0
1166.63 1
1166.71 5
1166.78 11
1166.86 18
1166.94 26
1167.02 33
1167.10 41
1167.18 47
1167.25 53
1167.33 58
1167.41 63
1167.49 66
1167.57 69
1167.65 70
1167.72 69
1167.80 68
1167.88 64
1167.96 58
1168.04 52
1168.12 46
1168.19 39
1168.27 34
1168.35 29
1168.43 24
1168.51 20
1168.59 16
1168.67 12
1168.74 7
1168.82 2
1168.90 0
1168.98 0
1169.06 0
1169.14 0
1169.21 0
1169.29 0
1169.37 4
1169.45 10
1169.53 17
1169.61 24
1169.68 30
1169.76 35
1169.84 39
1169.92 40
1170.00 40
1170.08 38
1170.16 35
1170.23 32
1170.31 31
1170.39 33
1170.47 36
1170.55 39
1170.63 43
1170.70 46
1170.78 45
1170.86 42
1170.94 37
1171.02 30
1171.10 22
1171.18 14
1171.25 8
1171.33 3
1171.41 0
1171.49 0
1171.57 1
1171.65 4
1171.72 9
1171.80 13
1171.88 17
1171.96 19
1172.04 19
1172.12 18
1172.20 15
1172.27 12
1172.35 7
1172.43 3
1172.51 0
1172.59 0
1172.67 0
1172.75 0
1172.82 0
1172.90 0
1172.98 2
1173.06 5
1173.14 7
1173.22 7
1173.30 5
1173.37 2
1173.45 0
1173.53 0
1173.61 0
1173.69 0
1173.77 6
1173.85 14
1173.92 22
1174.00 29
1174.08 33
1174.16 34
1174.24 33
1174.32 30
1174.40 27
1174.47 25
1174.55 26
1174.63 30
1174.71 36
1174.79 43
1174.87 49
1174.95 53
1175.02 53
1175.10 49
1175.18 42
1175.26 33
1175.34 22
1175.42 13
1175.50 5
1175.57 0
1175.65 0
1175.73 0
1175.81 0
1175.89 2
1175.97 8
1176.05 17
1176.12 26
1176.20 34
1176.28 41
1176.36 45
1176.44 45
1176.52 43
1176.60 39
1176.68 34
1176.75 30
1176.83 27
1176.91 25
1176.99 24
1177.07 24
1177.15 23
1177.23 23
1177.30 23
1177.38 23
1177.46 23
1177.54 25
1177.62 28
1177.70 32
1177.78 38
1177.86 43
1177.93 50
1178.01 56
1178.09 64
1178.17 70
1178.25 76
1178.33 80
1178.41 82
1178.49 84
1178.56 85
1178.64 87
1178.72 92
1178.80 99
1178.88 109
1178.96 119
1179.04 128
1179.12 134
1179.19 137
1179.27 136
1179.35 131
1179.43 124
1179.51 117
1179.59 109
1179.67 104
1179.75 101
1179.82 101
1179.90 103
1179.98 109
1180.06 116
1180.14 124
1180.22 131
1180.30 138
1180.38 143
1180.45 146
1180.53 149
1180.61 151
1180.69 153
1180.77 155
1180.85 157
1180.93 158
1181.01 157
1181.08 154
1181.16 149
1181.24 142
1181.32 134
1181.40 125
1181.48 115
1181.56 104
1181.64 94
1181.72 85
1181.79 77
1181.87 71
1181.95 69
1182.03 69
1182.11 73
1182.19 77
1182.27 80
1182.35 82
1182.42 81
1182.50 77
1182.58 72
1182.66 67
1182.74 62
1182.82 59
1182.90 58
1182.98 58
1183.06 59
1183.13 60
1183.21 60
1183.29 61
1183.37 62
1183.45 63
1183.53 64
1183.61 63
1183.69 61
1183.77 57
1183.84 51
1183.92 44
1184.00 38
1184.08 35
1184.16 34
1184.24 34
1184.32 37
1184.40 40
1184.48 42
1184.55 44
1184.63 46
1184.71 47
1184.79 49
1184.87 50
1184.95 51
1185.03 51
1185.11 49
1185.19 45
1185.27 40
1185.34 33
1185.42 28
1185.50 26
1185.58 27
1185.66 32
1185.74 40
1185.82 51
1185.90 62
1185.98 71
1186.05 76
1186.13 77
1186.21 75
1186.29 70
1186.37 65
1186.45 61
1186.53 58
1186.61 56
1186.69 55
1186.77 53
1186.84 51
1186.92 47
1187.00 42
1187.08 38
1187.16 35
1187.24 33
1187.32 34
1187.40 37
1187.48 41
1187.56 44
1187.63 45
1187.71 44
1187.79 41
1187.87 37
1187.95 33
1188.03 31
1188.11 32
1188.19 36
1188.27 42
1188.35 49
1188.43 56
1188.50 61
1188.58 63
1188.66 62
1188.74 59
1188.82 56
1188.90 52
1188.98 49
1189.06 47
1189.14 46
1189.22 45
1189.29 45
1189.37 44
1189.45 43
1189.53 39
1189.61 34
1189.69 27
1189.77 17
1189.85 7
1189.93 0
1190.01 0
1190.09 0
1190.17 0
1190.24 0
1190.32 0
1190.40 0
1190.48 2
1190.56 7
1190.64 12
1190.72 14
1190.80 15
1190.88 16
1190.96 17
1191.04 19
1191.11 23
1191.19 29
1191.27 38
1191.35 50
1191.43 63
1191.51 79
1191.59 96
1191.67 112
1191.75 128
1191.83 141
1191.91 151
1191.99 158
1192.06 161
1192.14 163
1192.22 164
1192.30 166
1192.38 170
1192.46 178
1192.54 188
1192.62 200
1192.70 213
1192.78 224
1192.86 233
1192.94 237
1193.01 236
1193.09 232
1193.17 224
1193.25 214
1193.33 203
1193.41 194
1193.49 185
1193.57 180
1193.65 177
1193.73 176
1193.81 177
1193.89 179
1193.97 181
1194.04 182
1194.12 183
1194.20 182
1194.28 180
1194.36 177
1194.44 174
1194.52 170
1194.60 166
1194.68 162
1194.76 158
1194.84 154
1194.92 148
1195.00 140
1195.08 130
1195.15 118
1195.23 104
1195.31 89
1195.39 75
1195.47 65
1195.55 58
1195.63 56
1195.71 57
1195.79 61
1195.87 66
1195.95 70
1196.03 73
1196.11 75
1196.19 77
1196.26 79
1196.34 84
1196.42 91
1196.50 101
1196.58 111
1196.66 120
1196.74 127
1196.82 130
1196.90 128
1196.98 121
1197.06 112
1197.14 100
1197.22 88
1197.30 77
1197.38 67
1197.45 60
1197.53 55
1197.61 53
1197.69 54
1197.77 57
1197.85 63
1197.93 70
1198.01 78
1198.09 86
1198.17 94
1198.25 102
1198.33 108
1198.41 111
1198.49 114
1198.57 114
1198.65 115
1198.72 115
1198.80 116
1198.88 118
1198.96 121
1199.04 124
1199.12 125
1199.20 125
1199.28 123
1199.36 119
1199.44 113
1199.52 107
1199.60 100
1199.68 94
1199.76 88
1199.84 84
1199.92 80
1200.00 77
1200.07 74
1200.15 72
1200.23 69
1200.31 65
1200.39 59
1200.47 54
1200.55 49
1200.63 44
1200.71 40
1200.79 38
1200.87 37
1200.95 37
1201.03 38
1201.11 38
1201.19 37
1201.27 37
1201.35 38
1201.43 38
1201.50 40
1201.58 42
1201.66 44
1201.74 46
1201.82 45
1201.90 43
1201.98 38
1202.06 31
1202.14 22
1202.22 13
1202.30 4
1202.38 0
1202.46 0
1202.54 0
1202.62 0
1202.70 0
1202.78 0
1202.86 0
1202.94 0
1203.02 3
1203.10 13
1203.17 22
1203.25 31
1203.33 37
1203.41 42
1203.49 44
1203.57 46
1203.65 48
1203.73 51
1203.81 55
1203.89 59
1203.97 64
1204.05 69
1204.13 73
1204.21 76
1204.29 77
1204.37 76
1204.45 73
1204.53 68
1204.61 63
1204.69 56
1204.77 49
1204.85 44
1204.93 39
1205.01 36
1205.08 33
1205.16 30
1205.24 27
1205.32 23
1205.40 20
1205.48 18
1205.56 16
1205.64 17
1205.72 18
1205.80 21
1205.88 24
1205.96 27
1206.04 30
1206.12 34
1206.20 38
1206.28 43
1206.36 46
1206.44 49
1206.52 49
1206.60 47
1206.68 43
1206.76 39
1206.84 36
1206.92 37
1207.00 41
1207.08 50
1207.16 62
1207.23 75
1207.31 88
1207.39 99
1207.47 108
1207.55 113
1207.63 116
1207.71 116
1207.79 115
1207.87 113
1207.95 110
1208.03 107
1208.11 105
1208.19 103
1208.27 102
1208.35 101
1208.43 100
1208.51 99
1208.59 97
1208.67 95
1208.75 92
1208.83 90
1208.91 89
1208.99 89
1209.07 91
1209.15 93
1209.23 94
1209.31 94
1209.39 92
1209.47 87
1209.55 81
1209.63 75
1209.71 70
1209.79 67
1209.87 67
1209.95 68
1210.03 71
1210.11 75
1210.18 80
1210.26 84
1210.34 88
1210.42 91
1210.50 93
1210.58 95
1210.66 95
1210.74 95
1210.82 93
1210.90 91
1210.98 87
1211.06 82
1211.14 77
1211.22 70
1211.30 63
1211.38 56
1211.46 48
1211.54 41
1211.62 34
1211.70 28
1211.78 24
1211.86 23
1211.94 24
1212.02 27
1212.10 32
1212.18 36
1212.26 38
1212.34 37
1212.42 34
1212.50 28
1212.58 21
1212.66 15
1212.74 10
1212.82 8
1212.90 9
1212.98 12
1213.06 16
1213.14 22
1213.22 29
1213.30 36
1213.38 45
1213.46 57
1213.54 71
1213.62 87
1213.70 104
1213.78 120
1213.86 135
1213.94 146
1214.02 152
1214.10 153
1214.18 149
1214.26 142
1214.34 133
1214.42 122
1214.50 110
1214.58 99
1214.66 86
1214.74 72
1214.82 57
1214.90 43
1214.98 29
1215.06 19
1215.14 13
1215.22 12
1215.30 17
1215.38 25
1215.46 37
1215.54 50
1215.62 62
1215.70 74
1215.78 84
1215.86 93
1215.94 100
1216.02 107
1216.10 111
1216.18 115
1216.26 117
1216.34 118
1216.42 120
1216.50 122
1216.58 125
1216.66 131
1216.74 137
1216.82 143
1216.90 149
1216.98 153
1217.06 155
1217.14 156
1217.22 156
1217.30 155
1217.38 154
1217.46 152
1217.54 151
1217.62 150
1217.70 149
1217.78 148
1217.86 146
1217.94 145
1218.02 141
1218.10 137
1218.18 131
1218.26 125
1218.34 117
1218.42 110
1218.50 102
1218.58 95
1218.66 88
1218.74 80
1218.82 72
1218.90 63
1218.98 53
1219.06 42
1219.14 31
1219.22 20
1219.30 9
1219.38 0
1219.46 0
1219.54 0
1219.62 0
1219.70 0
1219.78 0
1219.86 0
1219.94 0
1220.02 0
1220.10 3
1220.18 8
1220.26 15
1220.34 22
1220.42 30
1220.50 40
1220.58 51
1220.66 61
1220.74 71
1220.82 77
1220.90 81
1220.98 82
1221.06 80
1221.14 76
1221.22 72
1221.30 69
1221.38 68
1221.46 68
1221.54 70
1221.62 72
1221.70 75
1221.78 76
1221.86 77
1221.94 76
1222.02 74
1222.10 72
1222.18 70
1222.26 69
1222.34 67
1222.42 66
1222.50 64
1222.58 61
1222.66 58
1222.74 53
1222.82 48
1222.90 44
1222.98 42
1223.06 42
1223.14 45
1223.22 49
1223.30 53
1223.38 56
1223.46 56
1223.54 53
1223.62 47
1223.70 40
1223.78 34
1223.86 31
1223.94 33
1224.03 39
1224.11 49
1224.19 62
1224.27 75
1224.35 86
1224.43 93
1224.51 94
1224.59 91
1224.67 85
1224.75 77
1224.83 69
1224.91 62
1224.99 59
1225.07 59
1225.15 61
1225.23 66
1225.31 72
1225.39 79
1225.47 84
1225.55 89
1225.63 91
1225.71 93
1225.79 93
1225.87 94
1225.95 95
1226.03 97
1226.11 101
1226.19 104
1226.27 107
1226.35 109
1226.43 109
1226.51 107
1226.59 104
1226.67 98
1226.75 92
1226.83 85
1226.92 80
1227.00 78
1227.08 77
1227.16 79
1227.24 83
1227.32 87
1227.40 91
1227.48 93
1227.56 94
1227.64 94
1227.72 95
1227.80 96
1227.88 96
1227.96 96
1228.04 94
1228.12 90
1228.20 83
1228.28 74
1228.36 65
1228.44 59
1228.52 57
1228.60 58
1228.68 63
1228.76 71
1228.84 80
1228.92 87
1229.00 93
1229.08 96
1229.17 99
1229.25 101
1229.33 103
1229.41 107
1229.49 112
1229.57 119
1229.65 128
1229.73 136
1229.81 144
1229.89 149
1229.97 152
1230.05 152
1230.13 149
1230.21 143
1230.29 136
1230.37 129
1230.45 123
1230.53 120
1230.61 119
1230.69 120
1230.77 123
1230.85 126
1230.93 129
1231.02 131
1231.10 132
1231.18 132
1231.26 130
1231.34 127
1231.42 123
1231.50 116
1231.58 109
1231.66 101
1231.74 94
1231.82 90
1231.90 88
1231.98 88
1232.06 89
1232.14 92
1232.22 95
1232.30 98
1232.38 101
1232.46 103
1232.54 105
1232.62 106
1232.71 105
1232.79 102
1232.87 98
1232.95 94
1233.03 91
1233.11 89
1233.19 88
1233.27 87
1233.35 87
1233.43 85
1233.51 81
1233.59 75
1233.67 69
1233.75 64
1233.83 61
1233.91 61
1233.99 63
1234.07 68
1234.15 75
1234.24 82
1234.32 88
1234.40 92
1234.48 95
1234.56 96
1234.64 95
1234.72 93
1234.80 90
1234.88 86
1234.96 82
1235.04 78
1235.12 73
1235.20 68
1235.28 62
1235.36 57
1235.44 50
1235.52 44
1235.61 38
1235.69 33
1235.77 31
1235.85 32
1235.93 35
1236.01 40
1236.09 45
1236.17 49
1236.25 49
1236.33 45
1236.41 37
1236.49 28
1236.57 18
1236.65 10
1236.73 5
1236.81 3
1236.90 5
1236.98 10
1237.06 16
1237.14 25
1237.22 35
1237.30 47
1237.38 61
1237.46 74
1237.54 87
1237.62 97
1237.70 103
1237.78 104
1237.86 99
1237.94 90
1238.02 77
1238.11 63
1238.19 50
1238.27 41
1238.35 35
1238.43 33
1238.51 33
1238.59 35
1238.67 36
1238.75 35
1238.83 32
1238.91 29
1238.99 27
1239.07 28
1239.15 32
1239.24 39
1239.32 49
1239.40 60
1239.48 69
1239.56 75
1239.64 76
1239.72 74
1239.80 70
1239.88 64
1239.96 56
1240.04 48
1240.12 39
1240.20 29
1240.29 17
1240.37 4
1240.45 0
1240.53 0
1240.61 0
1240.69 0
1240.77 0
1240.85 0
1240.93 0
1241.01 0
1241.09 12
1241.17 23
1241.25 32
1241.34 39
1241.42 45
1241.50 49
1241.58 51
1241.66 53
1241.74 53
1241.82 51
1241.90 48
1241.98 43
1242.06 37
1242.14 32
1242.22 27
1242.31 25
1242.39 26
1242.47 29
1242.55 34
1242.63 41
1242.71 48
1242.79 55
1242.87 62
1242.95 68
1243.03 74
1243.11 81
1243.19 88
1243.28 96
1243.36 104
1243.44 111
1243.52 116
1243.60 119
1243.68 119
1243.76 116
1243.84 111
1243.92 105
1244.00 98
1244.08 92
1244.16 88
1244.25 84
1244.33 81
1244.41 79
1244.49 77
1244.57 75
1244.65 73
1244.73 73
1244.81 72
1244.89 70
1244.97 67
1245.05 63
1245.14 57
1245.22 51
1245.30 45
1245.38 42
1245.46 42
1245.54 46
1245.62 52
1245.70 60
1245.78 68
1245.86 74
1245.94 78
1246.03 77
1246.11 73
1246.19 67
1246.27 59
1246.35 51
1246.43 46
1246.51 42
1246.59 42
1246.67 43
1246.75 46
1246.84 50
1246.92 53
1247.00 56
1247.08 58
1247.16 61
1247.24 64
1247.32 68
1247.40 72
1247.48 76
1247.56 80
1247.65 85
1247.73 89
1247.81 93
1247.89 98
1247.97 104
1248.05 109
1248.13 115
1248.21 119
1248.29 122
1248.37 123
1248.46 120
1248.54 114
1248.62 105
1248.70 95
1248.78 83
1248.86 71
1248.94 59
1249.02 47
1249.10 36
1249.18 26
1249.27 16
1249.35 7
1249.43 1
1249.51 0
1249.59 0
1249.67 5
1249.75 14
1249.83 26
1249.91 37
1250.00 46
1250.08 52
1250.16 54
1250.24 51
1250.32 45
1250.40 38
1250.48 30
1250.56 22
1250.64 14
1250.73 8
1250.81 3
1250.89 0
1250.97 0
1251.05 0
1251.13 4
1251.21 9
1251.29 15
1251.37 19
1251.46 22
1251.54 24
1251.62 23
1251.70 22
1251.78 19
1251.86 16
1251.94 12
1252.02 9
1252.10 5
1252.19 3
1252.27 1
1252.35 1
1252.43 4
1252.51 8
1252.59 14
1252.67 21
1252.75 26
1252.83 30
1252.92 31
1253.00 29
1253.08 25
1253.16 19
1253.24 14
1253.32 10
1253.40 8
1253.48 7
1253.57 8
1253.65 9
1253.73 10
1253.81 11
1253.89 13
1253.97 15
1254.05 19
1254.13 24
1254.21 29
1254.30 33
1254.38 36
1254.46 36
1254.54 34
1254.62 29
1254.70 22
1254.78 14
1254.86 6
1254.95 0
1255.03 0
1255.11 0
1255.19 0
1255.27 0
1255.35 0
1255.43 0
1255.51 1
1255.60 8
1255.68 14
1255.76 20
1255.84 23
1255.92 25
1256.00 26
1256.08 24
1256.16 21
1256.25 17
1256.33 13
1256.41 8
1256.49 3
1256.57 0
1256.65 0
1256.73 0
1256.81 0
1256.90 0
1256.98 0
1257.06 0
1257.14 0
1257.22 0
1257.30 4
1257.38 10
1257.47 17
1257.55 24
1257.63 29
1257.71 34
1257.79 36
1257.87 37
1257.95 36
1258.03 35
1258.12 34
1258.20 35
1258.28 37
1258.36 39
1258.44 41
1258.52 42
1258.60 43
1258.69 42
1258.77 41
1258.85 41
1258.93 42
1259.01 46
1259.09 52
1259.17 59
1259.26 67
1259.34 72
1259.42 75
1259.50 74
1259.58 70
1259.66 63
1259.74 53
1259.82 42
1259.91 33
1259.99 25
1260.07 22
1260.15 22
1260.23 28
1260.31 38
1260.39 53
1260.48 69
1260.56 86
1260.64 101
1260.72 112
1260.80 118
1260.88 120
1260.96 118
1261.05 114
1261.13 110
1261.21 106
1261.29 103
1261.37 100
1261.45 95
1261.53 87
1261.62 75
1261.70 60
1261.78 44
1261.86 30
1261.94 20
1262.02 17
1262.10 22
1262.19 34
1262.27 48
1262.35 63
1262.43 75
1262.51 84
1262.59 88
1262.68 88
1262.76 86
1262.84 84
1262.92 83
1263.00 83
1263.08 84
1263.16 85
1263.25 86
1263.33 85
1263.41 83
1263.49 78
1263.57 71
1263.65 63
1263.73 56
1263.82 51
1263.90 49
1263.98 52
1264.06 61
1264.14 74
1264.22 91
1264.31 107
1264.39 120
1264.47 127
1264.55 128
1264.63 123
1264.71 112
1264.79 99
1264.88 84
1264.96 69
1265.04 55
1265.12 42
1265.20 30
1265.28 19
1265.37 9
1265.45 2
1265.53 0
1265.61 0
1265.69 0
1265.77 0
1265.86 0
1265.94 0
1266.02 0
1266.10 0
1266.18 0
1266.26 0
1266.34 2
1266.43 6
1266.51 11
1266.59 18
1266.67 25
1266.75 30
1266.83 33
1266.92 34
1267.00 34
1267.08 33
1267.16 36
1267.24 41
1267.32 49
1267.41 60
1267.49 72
1267.57 85
1267.65 95
1267.73 102
1267.81 106
1267.90 106
1267.98 103
1268.06 98
1268.14 91
1268.22 83
1268.30 73
1268.39 61
1268.47 48
1268.55 35
1268.63 22
1268.71 11
1268.79 3
1268.88 0
1268.96 0
1269.04 0
1269.12 0
1269.20 0
1269.28 0
1269.37 0
1269.45 0
1269.53 8
1269.61 18
1269.69 29
1269.77 39
1269.86 46
1269.94 50
1270.02 51
1270.10 51
1270.18 49
1270.26 48
1270.35 47
1270.43 47
1270.51 48
1270.59 49
1270.67 51
1270.76 52
1270.84 53
1270.92 57
1271.00 62
1271.08 68
1271.16 76
1271.25 82
1271.33 87
1271.41 87
1271.49 83
1271.57 76
1271.65 66
1271.74 57
1271.82 50
1271.90 46
1271.98 46
1272.06 47
1272.15 50
1272.23 53
1272.31 53
1272.39 53
1272.47 50
1272.55 48
1272.64 46
1272.72 45
1272.80 45
1272.88 46
1272.96 47
1273.04 47
1273.13 46
1273.21 43
1273.29 39
1273.37 35
1273.45 32
1273.54 31
1273.62 32
1273.70 35
1273.78 41
1273.86 47
1273.95 53
1274.03 58
1274.11 61
1274.19 64
1274.27 65
1274.35 66
1274.44 65
1274.52 64
1274.60 61
1274.68 56
1274.76 49
1274.85 40
1274.93 32
1275.01 26
1275.09 23
1275.17 24
1275.26 28
1275.34 34
1275.42 39
1275.50 42
1275.58 42
1275.66 39
1275.75 33
1275.83 27
1275.91 21
1275.99 16
1276.07 12
1276.16 9
1276.24 6
1276.32 2
1276.40 0
1276.48 0
1276.57 0
1276.65 0
1276.73 0
1276.81 0
1276.89 0
1276.98 0
1277.06 2
1277.14 8
1277.22 16
1277.30 25
1277.39 35
1277.47 45
1277.55 53
1277.63 59
1277.71 61
1277.79 60
1277.88 56
1277.96 51
1278.04 47
1278.12 44
1278.20 42
1278.29 41
1278.37 41
1278.45 43
1278.53 45
1278.61 49
1278.70 55
1278.78 61
1278.86 67
1278.94 70
1279.02 71
1279.11 67
1279.19 61
1279.27 54
1279.35 48
1279.43 46
1279.52 50
1279.60 60
1279.68 75
1279.76 93
1279.85 111
1279.93 127
1280.01 139
1280.09 147
1280.17 151
1280.26 151
1280.34 149
1280.42 144
1280.50 136
1280.58 126
1280.67 112
1280.75 95
1280.83 77
1280.91 59
1280.99 44
1281.08 32
1281.16 24
1281.24 22
1281.32 24
1281.40 31
1281.49 41
1281.57 52
1281.65 62
1281.73 69
1281.81 72
1281.90 71
1281.98 65
1282.06 57
1282.14 47
1282.23 38
1282.31 31
1282.39 25
1282.47 21
1282.55 19
1282.64 17
1282.72 15
1282.80 13
1282.88 11
1282.96 8
1283.05 4
1283.13 0
1283.21 0
1283.29 0
1283.38 0
1283.46 0
1283.54 0
1283.62 0
1283.70 0
1283.79 5
1283.87 17
1283.95 30
1284.03 42
1284.11 53
1284.20 60
1284.28 64
1284.36 63
1284.44 59
1284.53 54
1284.61 47
1284.69 42
1284.77 38
1284.85 36
1284.94 36
1285.02 38
1285.10 41
1285.18 43
1285.27 45
1285.35 46
1285.43 47
1285.51 48
1285.59 49
1285.68 51
1285.76 53
1285.84 56
1285.92 59
1286.01 63
1286.09 67
1286.17 72
1286.25 77
1286.33 81
1286.42 83
1286.50 83
1286.58 81
1286.66 75
1286.75 67
1286.83 58
1286.91 49
1286.99 42
1287.07 38
1287.16 37
1287.24 40
1287.32 47
1287.40 57
1287.49 68
1287.57 81
1287.65 94
1287.73 106
1287.82 118
1287.90 128
1287.98 137
1288.06 144
1288.14 149
1288.23 151
1288.31 151
1288.39 150
1288.47 147
1288.56 142
1288.64 137
1288.72 131
1288.80 124
1288.89 114
1288.97 102
1289.05 89
1289.13 74
1289.21 60
1289.30 48
1289.38 40
1289.46 37
1289.54 40
1289.63 47
1289.71 59
1289.79 72
1289.87 86
1289.96 99
1290.04 110
1290.12 119
1290.20 126
1290.28 131
1290.37 135
1290.45 138
1290.53 139
1290.61 138
1290.70 135
1290.78 131
1290.86 127
1290.94 123
1291.03 120
1291.11 119
1291.19 121
1291.27 126
1291.36 132
1291.44 138
1291.52 144
1291.60 148
1291.69 149
1291.77 147
1291.85 141
1291.93 134
1292.02 125
1292.10 115
1292.18 105
1292.26 95
1292.35 84
1292.43 75
1292.51 67
1292.59 62
1292.67 62
1292.76 67
1292.84 75
1292.92 87
1293.00 100
1293.09 112
1293.17 121
1293.25 126
1293.33 129
1293.42 130
1293.50 129
1293.58 127
1293.66 124
1293.75 120
1293.83 115
1293.91 110
1293.99 103
1294.08 97
1294.16 90
1294.24 85
1294.32 80
1294.41 73
1294.49 66
1294.57 57
1294.65 46
1294.74 34
1294.82 21
1294.90 8
1294.98 0
1295.07 0
1295.15 0
1295.23 0
1295.31 0
1295.40 0
1295.48 0
1295.56 0
1295.64 0
1295.73 15
1295.81 35
1295.89 57
1295.97 80
1296.06 104
1296.14 125
1296.22 142
1296.31 155
1296.39 162
1296.47 165
1296.55 166
1296.64 165
1296.72 163
1296.80 160
1296.88 153
1296.97 144
1297.05 132
1297.13 118
1297.21 104
1297.30 93
1297.38 88
1297.46 89
1297.54 96
1297.63 106
1297.71 118
1297.79 127
1297.87 131
1297.96 131
1298.04 127
1298.12 123
1298.20 120
1298.29 121
1298.37 126
1298.45 136
1298.54 148
1298.62 161
1298.70 171
1298.78 179
1298.87 182
1298.95 183
1299.03 181
1299.11 179
1299.20 177
1299.28 176
1299.36 176
1299.44 175
1299.53 173
1299.61 169
1299.69 163
1299.78 156
1299.86 149
1299.94 143
1300.02 138
1300.11 135
1300.19 133
1300.27 132
1300.35 130
1300.44 126
1300.52 118
1300.60 108
1300.68 95
1300.77 81
1300.85 67
1300.93 54
1301.02 43
1301.10 36
1301.18 33
1301.26 34
1301.35 40
1301.43 50
1301.51 63
1301.59 77
1301.68 89
1301.76 97
1301.84 99
1301.93 97
1302.01 91
1302.09 86
1302.17 82
1302.26 83
1302.34 89
1302.42 99
1302.50 110
1302.59 121
1302.67 127
1302.75 130
1302.84 128
1302.92 123
1303.00 117
1303.08 112
1303.17 108
1303.25 107
1303.33 107
1303.42 109
1303.50 112
1303.58 114
1303.66 116
1303.75 116
1303.83 115
1303.91 113
1303.99 112
1304.08 111
1304.16 111
1304.24 111
1304.33 111
1304.41 110
1304.49 106
1304.57 98
1304.66 87
1304.74 74
1304.82 61
1304.91 49
1304.99 39
1305.07 32
1305.15 28
1305.24 27
1305.32 26
1305.40 26
1305.49 25
1305.57 24
1305.65 21
1305.73 18
1305.82 14
1305.90 10
1305.98 6
1306.07 3
1306.15 0
1306.23 0
1306.31 0
1306.40 0
1306.48 0
1306.56 0
1306.65 0
1306.73 0
1306.81 0
1306.89 8
1306.98 15
1307.06 22
1307.14 27
1307.23 28
1307.31 28
1307.39 25
1307.47 20
1307.56 15
1307.64 10
1307.72 5
1307.81 0
1307.89 0
1307.97 0
1308.06 0
1308.14 5
1308.22 14
1308.30 26
1308.39 39
1308.47 51
1308.55 59
1308.64 63
1308.72 63
1308.80 61
1308.88 56
1308.97 51
1309.05 45
1309.13 41
1309.22 37
1309.30 33
1309.38 30
1309.47 26
1309.55 25
1309.63 26
1309.71 30
1309.80 37
1309.88 48
1309.96 60
1310.05 72
1310.13 85
1310.21 97
1310.30 108
1310.38 119
1310.46 129
1310.54 139
1310.63 147
1310.71 153
1310.79 157
1310.88 157
1310.96 154
1311.04 148
1311.13 139
1311.21 128
1311.29 115
1311.38 103
1311.46 91
1311.54 82
1311.62 75
1311.71 73
1311.79 74
1311.87 79
1311.96 85
1312.04 92
1312.12 98
1312.21 101
1312.29 101
1312.37 97
1312.45 89
1312.54 80
1312.62 70
1312.70 60
1312.79 53
1312.87 48
1312.95 48
1313.04 52
1313.12 58
1313.20 65
1313.29 72
1313.37 78
1313.45 83
1313.53 85
1313.62 86
1313.70 86
1313.78 86
1313.87 86
1313.95 88
1314.03 91
1314.12 96
1314.20 102
1314.28 110
1314.37 118
1314.45 124
1314.53 128
1314.62 128
1314.70 124
1314.78 117
1314.87 107
1314.95 97
1315.03 88
1315.11 81
1315.20 75
1315.28 71
1315.36 67
1315.45 62
1315.53 54
1315.61 43
1315.70 30
1315.78 15
1315.86 2
1315.95 0
1316.03 0
1316.11 0
1316.20 0
1316.28 0
1316.36 0
1316.45 5
1316.53 9
1316.61 10
1316.70 9
1316.78 5
1316.86 0
1316.94 0
1317.03 0
1317.11 0
1317.19 0
1317.28 8
1317.36 22
1317.44 38
1317.53 56
1317.61 72
1317.69 85
1317.78 92
1317.86 94
1317.94 90
1318.03 81
1318.11 70
1318.19 58
1318.28 48
1318.36 40
1318.44 35
1318.53 34
1318.61 36
1318.69 41
1318.78 47
1318.86 55
1318.94 65
1319.03 75
1319.11 85
1319.19 95
1319.28 101
1319.36 104
1319.44 101
1319.53 93
1319.61 80
1319.69 65
1319.78 49
1319.86 36
1319.94 28
1320.03 25
1320.11 27
1320.19 34
1320.28 44
1320.36 54
1320.44 63
1320.53 68
1320.61 71
1320.69 71
1320.78 70
1320.86 67
1320.94 64
1321.03 61
1321.11 58
1321.19 55
1321.28 53
1321.36 53
1321.44 55
1321.53 59
1321.61 67
1321.69 76
1321.78 86
1321.86 96
1321.94 105
1322.03 110
1322.11 113
1322.19 113
1322.28 110
1322.36 106
1322.44 101
1322.53 98
1322.61 97
1322.69 101
1322.78 108
1322.86 119
1322.94 132
1323.03 146
1323.11 161
1323.19 173
1323.28 183
1323.36 192
1323.44 201
1323.53 212
1323.61 226
1323.69 243
1323.78 262
1323.86 281
1323.94 300
1324.03 317
1324.11 332
1324.19 347
1324.28 363
1324.36 382
1324.44 404
1324.53 430
1324.61 458
1324.70 486
1324.78 510
1324.86 529
1324.95 541
1325.03 546
1325.11 547
1325.20 545
1325.28 546
1325.36 550
1325.45 560
1325.53 575
1325.61 592
1325.70 611
1325.78 629
1325.86 643
1325.95 654
1326.03 662
1326.11 667
1326.20 672
1326.28 676
1326.36 680
1326.45 682
1326.53 683
1326.62 680
1326.70 675
1326.78 666
1326.87 655
1326.95 645
1327.03 637
1327.12 632
1327.20 631
1327.28 634
1327.37 639
1327.45 643
1327.53 644
1327.62 642
1327.70 636
1327.79 626
1327.87 616
1327.95 605
1328.04 595
1328.12 588
1328.20 583
1328.29 580
1328.37 578
1328.45 575
1328.54 573
1328.62 570
1328.70 568
1328.79 565
1328.87 561
1328.96 555
1329.04 547
1329.12 537
1329.21 523
1329.29 508
1329.37 493
1329.46 481
1329.54 473
1329.62 470
1329.71 469
1329.79 469
1329.87 466
1329.96 457
1330.04 439
1330.13 413
1330.21 381
1330.29 345
1330.38 312
1330.46 285
1330.54 268
1330.63 261
1330.71 264
1330.79 274
1330.88 287
1330.96 300
1331.05 308
1331.13 312
1331.21 309
1331.30 301
1331.38 292
1331.46 283
1331.55 277
1331.63 276
1331.72 278
1331.80 283
1331.88 288
1331.97 293
1332.05 294
1332.13 291
1332.22 283
1332.30 270
1332.38 252
1332.47 231
1332.55 208
1332.64 182
1332.72 158
1332.80 136
1332.89 118
1332.97 105
1333.05 97
1333.14 93
1333.22 92
1333.31 90
1333.39 87
1333.47 81
1333.56 73
1333.64 61
1333.72 48
1333.81 33
1333.89 18
1333.98 4
1334.06 0
1334.14 0
1334.23 0
1334.31 0
1334.39 0
1334.48 0
1334.56 0
1334.65 0
1334.73 7
1334.81 22
1334.90 36
1334.98 48
1335.06 57
1335.15 65
1335.23 69
1335.32 72
1335.40 74
1335.48 75
1335.57 77
1335.65 79
1335.74 82
1335.82 87
1335.90 94
1335.99 101
1336.07 109
1336.15 115
1336.24 120
1336.32 122
1336.41 122
1336.49 121
1336.57 119
1336.66 117
1336.74 117
1336.82 117
1336.91 118
1336.99 119
1337.08 118
1337.16 115
1337.24 109
1337.33 101
1337.41 92
1337.50 82
1337.58 72
1337.66 63
1337.75 58
1337.83 58
1337.91 64
1338.00 77
1338.08 95
1338.17 118
1338.25 144
1338.33 169
1338.42 192
1338.50 209
1338.59 219
1338.67 221
1338.75 217
1338.84 207
1338.92 194
1339.01 180
1339.09 168
1339.17 159
1339.26 153
1339.34 152
1339.43 152
1339.51 154
1339.59 155
1339.68 154
1339.76 149
1339.84 141
1339.93 129
1340.01 113
1340.10 96
1340.18 79
1340.26 63
1340.35 51
1340.43 45
1340.52 43
1340.60 46
1340.68 51
1340.77 58
1340.85 65
1340.94 72
1341.02 79
1341.10 85
1341.19 90
1341.27 95
1341.36 97
1341.44 95
1341.52 91
1341.61 84
1341.69 77
1341.78 69
1341.86 63
1341.94 60
1342.03 60
1342.11 64
1342.20 70
1342.28 79
1342.36 90
1342.45 102
1342.53 117
1342.62 131
1342.70 146
1342.78 159
1342.87 170
1342.95 177
1343.04 179
1343.12 176
1343.20 168
1343.29 157
1343.37 144
1343.46 131
1343.54 121
1343.62 115
1343.71 114
1343.79 119
1343.88 129
1343.96 140
1344.04 151
1344.13 158
1344.21 159
1344.30 155
1344.38 146
1344.47 135
1344.55 123
1344.63 113
1344.72 106
1344.80 102
1344.89 99
1344.97 95
1345.05 89
1345.14 81
1345.22 71
1345.31 60
1345.39 52
1345.47 47
1345.56 46
1345.64 47
1345.73 51
1345.81 56
1345.90 62
1345.98 68
1346.06 74
1346.15 83
1346.23 94
1346.32 107
1346.40 122
1346.48 136
1346.57 149
1346.65 160
1346.74 167
1346.82 169
1346.90 167
1346.99 163
1347.07 159
1347.16 154
1347.24 152
1347.33 151
1347.41 152
1347.49 154
1347.58 155
1347.66 155
1347.75 151
1347.83 145
1347.91 137
1348.00 127
1348.08 116
1348.17 105
1348.25 94
1348.34 84
1348.42 72
1348.50 60
1348.59 46
1348.67 32
1348.76 18
1348.84 6
1348.93 0
1349.01 0
1349.09 0
1349.18 0
1349.26 0
1349.35 0
1349.43 0
1349.51 0
1349.60 0
1349.68 10
1349.77 24
1349.85 38
1349.94 49
1350.02 56
1350.10 56
1350.19 49
1350.27 39
1350.36 25
1350.44 13
1350.53 2
1350.61 0
1350.69 0
1350.78 0
1350.86 2
1350.95 12
1351.03 25
1351.12 38
1351.20 52
1351.28 64
1351.37 74
1351.45 80
1351.54 82
1351.62 80
1351.71 75
1351.79 69
1351.87 61
1351.96 55
1352.04 50
1352.13 47
1352.21 45
1352.30 43
1352.38 39
1352.46 32
1352.55 24
1352.63 14
1352.72 5
1352.80 0
1352.89 0
1352.97 0
1353.06 4
1353.14 11
1353.22 16
1353.31 18
1353.39 17
1353.48 14
1353.56 10
1353.65 7
1353.73 5
1353.81 5
1353.90 6
1353.98 8
1354.07 9
1354.15 10
1354.24 13
1354.32 17
1354.41 22
1354.49 30
1354.57 40
1354.66 50
1354.74 59
1354.83 65
1354.91 67
1355.00 64
1355.08 57
1355.16 45
1355.25 31
1355.33 18
1355.42 8
1355.50 2
1355.59 3
1355.67 8
1355.76 15
1355.84 22
1355.92 26
1356.01 28
1356.09 29
1356.18 31
1356.26 38
1356.35 51
1356.43 70
1356.52 93
1356.60 115
1356.68 133
1356.77 144
1356.85 146
1356.94 139
1357.02 126
1357.11 109
1357.19 90
1357.28 71
1357.36 54
1357.45 41
1357.53 34
1357.61 32
1357.70 38
1357.78 50
1357.87 68
1357.95 88
1358.04 108
1358.12 125
1358.21 135
1358.29 138
1358.37 136
1358.46 130
1358.54 124
1358.63 121
1358.71 123
1358.80 131
1358.88 141
1358.97 152
1359.05 159
1359.14 159
1359.22 151
1359.30 134
1359.39 111
1359.47 85
1359.56 60
1359.64 38
1359.73 21
1359.81 8
1359.90 0
1359.98 0
1360.07 0
1360.15 0
1360.23 0
1360.32 0
1360.40 4
1360.49 18
1360.57 34
1360.66 51
1360.74 63
1360.83 69
1360.91 67
1361.00 59
1361.08 45
1361.17 30
1361.25 16
1361.33 6
1361.42 2
1361.50 3
1361.59 6
1361.67 11
1361.76 16
1361.84 20
1361.93 23
1362.01 27
1362.10 32
1362.18 39
1362.27 50
1362.35 62
1362.43 76
1362.52 89
1362.60 100
1362.69 108
1362.77 112
1362.86 113
1362.94 113
1363.03 111
1363.11 108
1363.20 106
1363.28 104
1363.37 102
1363.45 101
1363.53 98
1363.62 94
1363.70 88
1363.79 81
1363.87 72
1363.96 62
1364.04 51
1364.13 42
1364.21 33
1364.30 28
1364.38 24
1364.47 21
1364.55 19
1364.64 17
1364.72 15
1364.81 11
1364.89 6
1364.97 1
1365.06 0
1365.14 0
1365.23 0
1365.31 0
1365.40 3
1365.48 11
1365.57 19
1365.65 25
1365.74 27
1365.82 23
1365.91 14
1365.99 1
1366.08 0
1366.16 0
1366.25 0
1366.33 0
1366.42 0
1366.50 5
1366.58 28
1366.67 47
1366.75 60
1366.84 64
1366.92 58
1367.01 46
1367.09 32
1367.18 21
1367.26 14
1367.35 14
1367.43 19
1367.52 28
1367.60 38
1367.69 46
1367.77 50
1367.86 51
1367.94 48
1368.03 42
1368.11 32
1368.20 18
1368.28 3
1368.37 0
1368.45 0
1368.54 0
1368.62 0
1368.70 0
1368.79 0
1368.87 0
1368.96 4
1369.04 20
1369.13 31
1369.21 37
1369.30 38
1369.38 35
1369.47 32
1369.55 30
1369.64 30
1369.72 31
1369.81 33
1369.89 33
1369.98 33
1370.06 32
1370.15 30
1370.23 30
1370.32 31
1370.40 35
1370.49 40
1370.57 47
1370.66 54
1370.74 61
1370.83 66
1370.91 70
1371.00 73
1371.08 74
1371.17 75
1371.25 75
1371.34 73
1371.42 71
1371.51 68
1371.59 64
1371.68 59
1371.76 52
1371.85 45
1371.93 38
1372.02 31
1372.10 25
1372.19 19
1372.27 15
1372.36 10
1372.44 6
1372.53 3
1372.61 2
1372.70 2
1372.78 6
1372.87 13
1372.95 22
1373.04 33
1373.12 45
1373.20 56
1373.29 67
1373.37 77
1373.46 85
1373.54 93
1373.63 100
1373.71 106
1373.80 113
1373.88 119
1373.97 126
1374.05 131
1374.14 134
1374.22 134
1374.31 130
1374.39 123
1374.48 113
1374.56 102
1374.65 95
1374.73 92
1374.82 94
1374.91 102
1374.99 114
1375.08 125
1375.16 134
1375.25 140
1375.33 141
1375.42 140
1375.50 138
1375.59 136
1375.67 135
1375.76 135
1375.84 134
1375.93 131
1376.01 123
1376.10 110
1376.18 92
1376.27 70
1376.35 46
1376.44 22
1376.52 2
1376.61 0
1376.69 0
1376.78 0
1376.86 0
1376.95 0
1377.03 0
1377.12 0
1377.20 0
1377.29 1
1377.37 21
1377.46 44
1377.54 70
1377.63 97
1377.71 120
1377.80 139
1377.88 151
1377.97 156
1378.05 155
1378.14 151
1378.22 144
1378.31 137
1378.39 133
1378.48 130
1378.56 131
1378.65 133
1378.73 137
1378.82 141
1378.90 143
1378.99 145
1379.07 144
1379.16 142
1379.24 139
1379.33 137
1379.42 137
1379.50 139
1379.59 143
1379.67 150
1379.76 159
1379.84 166
1379.93 171
1380.01 173
1380.10 170
1380.18 163
1380.27 153
1380.35 140
1380.44 126
1380.52 114
1380.61 104
1380.69 98
1380.78 95
1380.86 97
1380.95 102
1381.03 110
1381.12 121
1381.20 133
1381.29 145
1381.37 159
1381.46 172
1381.55 185
1381.63 197
1381.72 207
1381.80 214
1381.89 217
1381.97 216
1382.06 210
1382.14 201
1382.23 190
1382.31 177
1382.40 164
1382.48 151
1382.57 140
1382.65 132
1382.74 129
1382.82 130
1382.91 138
1382.99 150
1383.08 166
1383.17 182
1383.25 194
1383.34 202
1383.42 203
1383.51 199
1383.59 191
1383.68 182
1383.76 173
1383.85 166
1383.93 161
1384.02 158
1384.10 156
1384.19 154
1384.27 151
1384.36 149
1384.44 148
1384.53 146
1384.62 145
1384.70 144
1384.79 143
1384.87 142
1384.96 142
1385.04 143
1385.13 145
1385.21 149
1385.30 154
1385.38 159
1385.47 163
1385.55 164
1385.64 161
1385.72 155
1385.81 147
1385.90 139
1385.98 132
1386.07 128
1386.15 129
1386.24 133
1386.32 141
1386.41 151
1386.49 161
1386.58 171
1386.66 179
1386.75 186
1386.83 190
1386.92 192
1387.01 191
1387.09 187
1387.18 180
1387.26 171
1387.35 160
1387.43 148
1387.52 137
1387.60 126
1387.69 115
1387.77 103
1387.86 90
1387.94 75
1388.03 59
1388.12 46
1388.20 37
1388.29 35
1388.37 39
1388.46 49
1388.54 62
1388.63 74
1388.71 83
1388.80 86
1388.88 83
1388.97 75
1389.06 63
1389.14 50
1389.23 37
1389.31 24
1389.40 12
1389.48 0
1389.57 0
1389.65 0
1389.74 0
1389.83 0
1389.91 0
1390.00 0
1390.08 0
1390.17 0
1390.25 14
1390.34 32
1390.42 51
1390.51 69
1390.59 85
1390.68 97
1390.77 105
1390.85 110
1390.94 112
1391.02 112
1391.11 110
1391.19 106
1391.28 100
1391.36 92
1391.45 82
1391.54 70
1391.62 59
1391.71 50
1391.79 46
1391.88 46
1391.96 51
1392.05 59
1392.13 69
1392.22 78
1392.31 85
1392.39 88
1392.48 87
1392.56 85
1392.65 81
1392.73 77
1392.82 74
1392.90 71
1392.99 70
1393.08 69
1393.16 67
1393.25 64
1393.33 60
1393.42 54
1393.50 48
1393.59 42
1393.67 36
1393.76 31
1393.85 29
1393.93 28
1394.02 29
1394.10 31
1394.19 33
1394.27 37
1394.36 41
1394.45 45
1394.53 50
1394.62 54
1394.70 58
1394.79 62
1394.87 65
1394.96 68
1395.04 70
1395.13 71
1395.22 73
1395.30 74
1395.39 75
1395.47 77
1395.56 80
1395.64 85
1395.73 91
1395.82 99
1395.90 109
1395.99 120
1396.07 131
1396.16 140
1396.24 148
1396.33 153
1396.42 156
1396.50 157
1396.59 157
1396.67 154
1396.76 150
1396.84 142
1396.93 131
1397.02 117
1397.10 100
1397.19 83
1397.27 67
1397.36 53
1397.44 42
1397.53 34
1397.62 28
1397.70 23
1397.79 17
1397.87 12
1397.96 6
1398.04 0
1398.13 0
1398.22 0
1398.30 0
1398.39 0
1398.47 0
1398.56 0
1398.64 0
1398.73 0
1398.82 6
1398.90 14
1398.99 23
1399.07 35
1399.16 49
1399.24 66
1399.33 84
1399.42 104
1399.50 124
1399.59 144
1399.67 165
1399.76 187
1399.85 210
1399.93 235
1400.02 259
1400.10 279
1400.19 293
1400.27 300
1400.36 300
1400.45 295
1400.53 287
1400.62 278
1400.70 270
1400.79 263
1400.87 257
1400.96 248
1401.05 235
1401.13 218
1401.22 197
1401.30 174
1401.39 151
1401.48 131
1401.56 118
1401.65 111
1401.73 112
1401.82 119
1401.90 129
1401.99 141
1402.08 151
1402.16 156
1402.25 156
1402.33 150
1402.42 139
1402.51 126
1402.59 111
1402.68 98
1402.76 87
1402.85 80
1402.94 77
1403.02 78
1403.11 81
1403.19 87
1403.28 96
1403.36 105
1403.45 115
1403.54 125
1403.62 136
1403.71 145
1403.79 153
1403.88 158
1403.97 162
1404.05 165
1404.14 167
1404.22 170
1404.31 175
1404.40 183
1404.48 193
1404.57 204
1404.65 214
1404.74 221
1404.83 224
1404.91 221
1405.00 214
1405.08 202
1405.17 187
1405.26 171
1405.34 155
1405.43 141
1405.51 131
1405.60 123
1405.69 118
1405.77 115
1405.86 112
1405.94 109
1406.03 103
1406.12 95
1406.20 84
1406.29 71
1406.37 59
1406.46 48
1406.55 38
1406.63 30
1406.72 26
1406.80 25
1406.89 28
1406.98 33
1407.06 42
1407.15 52
1407.23 64
1407.32 75
1407.41 83
1407.49 89
1407.58 93
1407.66 95
1407.75 97
1407.84 98
1407.92 101
1408.01 104
1408.09 108
1408.18 111
1408.27 113
1408.35 114
1408.44 114
1408.52 113
1408.61 111
1408.70 108
1408.78 103
1408.87 96
1408.95 87
1409.04 76
1409.13 64
1409.21 52
1409.30 43
1409.38 36
1409.47 32
1409.56 31
1409.64 31
1409.73 33
1409.81 34
1409.90 36
1409.99 38
1410.07 41
1410.16 46
1410.25 53
1410.33 62
1410.42 73
1410.50 85
1410.59 99
1410.68 114
1410.76 131
1410.85 149
1410.93 167
1411.02 185
1411.11 203
1411.19 220
1411.28 235
1411.37 248
1411.45 259
1411.54 267
1411.62 272
1411.71 275
1411.80 275
1411.88 272
1411.97 266
1412.05 257
1412.14 247
1412.23 237
1412.31 225
1412.40 214
1412.49 202
1412.57 189
1412.66 174
1412.74 157
1412.83 139
1412.92 119
1413.00 101
1413.09 85
1413.17 75
1413.26 69
1413.35 70
1413.43 74
1413.52 80
1413.61 86
1413.69 89
1413.78 88
1413.86 83
1413.95 75
1414.04 67
1414.12 60
1414.21 57
1414.30 59
1414.38 65
1414.47 74
1414.55 86
1414.64 98
1414.73 110
1414.81 120
1414.90 131
1414.99 141
1415.07 152
1415.16 164
1415.24 175
1415.33 184
1415.42 192
1415.50 196
1415.59 197
1415.68 197
1415.76 197
1415.85 197
1415.93 197
1416.02 198
1416.11 198
1416.19 196
1416.28 190
1416.37 180
1416.45 167
1416.54 150
1416.63 132
1416.71 114
1416.80 95
1416.88 78
1416.97 62
1417.06 48
1417.14 37
1417.23 28
1417.32 20
1417.40 13
1417.49 7
1417.57 0
1417.66 0
1417.75 0
1417.83 0
1417.92 0
1418.01 0
1418.09 0
1418.18 0
1418.27 1
1418.35 18
1418.44 37
1418.52 56
1418.61 72
1418.70 85
1418.78 92
1418.87 93
1418.96 89
1419.04 82
1419.13 75
1419.22 71
1419.30 70
1419.39 75
1419.47 84
1419.56 96
1419.65 110
1419.73 124
1419.82 136
1419.91 147
1419.99 154
1420.08 159
1420.17 161
1420.25 161
1420.34 158
1420.43 153
1420.51 148
1420.60 142
1420.68 138
1420.77 136
1420.86 137
1420.94 142
1421.03 150
1421.12 162
1421.20 174
1421.29 187
1421.38 197
1421.46 204
1421.55 206
1421.64 204
1421.72 198
1421.81 187
1421.89 172
1421.98 155
1422.07 137
1422.15 120
1422.24 104
1422.33 91
1422.41 82
1422.50 77
1422.59 73
1422.67 71
1422.76 68
1422.85 65
1422.93 63
1423.02 61
1423.11 61
1423.19 64
1423.28 68
1423.36 74
1423.45 80
1423.54 83
1423.62 83
1423.71 79
1423.80 70
1423.88 58
1423.97 43
1424.06 26
1424.14 7
1424.23 0
1424.32 0
1424.40 0
1424.49 0
1424.58 0
1424.66 0
1424.75 0
1424.84 0
1424.92 20
1425.01 51
1425.10 82
1425.18 111
1425.27 136
1425.36 155
1425.44 167
1425.53 172
1425.62 172
1425.70 167
1425.79 159
1425.87 152
1425.96 146
1426.05 144
1426.13 146
1426.22 150
1426.31 155
1426.39 160
1426.48 164
1426.57 164
1426.65 160
1426.74 154
1426.83 145
1426.91 134
1427.00 124
1427.09 114
1427.17 106
1427.26 100
1427.35 97
1427.43 96
1427.52 93
1427.61 89
1427.69 82
1427.78 72
1427.87 60
1427.95 47
1428.04 36
1428.13 26
1428.21 18
1428.30 12
1428.39 6
1428.47 1
1428.56 0
1428.65 0
1428.73 0
1428.82 4
1428.91 16
1428.99 31
1429.08 48
1429.17 64
1429.25 76
1429.34 85
1429.43 90
1429.51 91
1429.60 89
1429.69 87
1429.77 83
1429.86 79
1429.95 76
1430.03 72
1430.12 68
1430.21 63
1430.29 60
1430.38 59
1430.47 61
1430.55 65
1430.64 71
1430.73 80
1430.81 88
1430.90 96
1430.99 102
1431.07 105
1431.16 109
1431.25 112
1431.34 118
1431.42 125
1431.51 134
1431.60 144
1431.68 153
1431.77 158
1431.86 160
1431.94 158
1432.03 152
1432.12 143
1432.20 130
1432.29 114
1432.38 95
1432.46 72
1432.55 46
1432.64 19
1432.72 0
1432.81 0
1432.90 0
1432.98 0
1433.07 0
1433.16 0
1433.24 0
1433.33 0
1433.42 10
1433.50 28
1433.59 42
1433.68 54
1433.77 62
1433.85 69
1433.94 74
1434.03 78
1434.11 82
1434.20 85
1434.29 87
1434.37 88
1434.46 87
1434.55 85
1434.63 83
1434.72 81
1434.81 80
1434.89 81
1434.98 83
1435.07 87
1435.15 91
1435.24 94
1435.33 94
1435.42 91
1435.50 85
1435.59 77
1435.68 69
1435.76 63
1435.85 60
1435.94 62
1436.02 67
1436.11 73
1436.20 79
1436.28 83
1436.37 85
1436.46 87
1436.55 88
1436.63 91
1436.72 95
1436.81 100
1436.89 105
1436.98 108
1437.07 107
1437.15 103
1437.24 96
1437.33 87
1437.41 79
1437.50 71
1437.59 66
1437.68 62
1437.76 61
1437.85 60
1437.94 59
1438.02 56
1438.11 51
1438.20 42
1438.28 29
1438.37 13
1438.46 0
1438.54 0
1438.63 0
1438.72 0
1438.81 0
1438.89 0
1438.98 0
1439.07 0
1439.15 6
1439.24 23
1439.33 40
1439.41 56
1439.50 73
1439.59 90
1439.68 108
1439.76 126
1439.85 144
1439.94 161
1440.02 175
1440.11 185
1440.20 189
1440.28 189
1440.37 183
1440.46 173
1440.55 160
1440.63 146
1440.72 130
1440.81 115
1440.89 99
1440.98 84
1441.07 69
1441.16 55
1441.24 42
1441.33 32
1441.42 25
1441.50 22
1441.59 23
1441.68 28
1441.76 38
1441.85 51
1441.94 66
1442.03 83
1442.11 100
1442.20 117
1442.29 132
1442.37 146
1442.46 158
1442.55 168
1442.64 176
1442.72 182
1442.81 185
1442.90 186
1442.98 183
1443.07 175
1443.16 162
1443.25 144
1443.33 122
1443.42 95
1443.51 66
1443.59 37
1443.68 11
1443.77 0
1443.86 0
1443.94 0
1444.03 0
1444.12 5
1444.20 27
1444.29 49
1444.38 69
1444.47 85
1444.55 94
1444.64 98
1444.73 95
1444.81 87
1444.90 76
1444.99 64
1445.08 50
1445.16 38
1445.25 26
1445.34 17
1445.42 11
1445.51 6
1445.60 3
1445.69 1
1445.77 0
1445.86 0
1445.95 0
1446.03 0
1446.12 0
1446.21 0
1446.30 0
1446.38 0
1446.47 16
1446.56 40
1446.64 66
1446.73 93
1446.82 117
1446.91 136
1446.99 147
1447.08 151
1447.17 148
1447.26 140
1447.34 130
1447.43 120
1447.52 111
1447.60 105
1447.69 101
1447.78 100
1447.87 102
1447.95 106
1448.04 112
1448.13 118
1448.21 125
1448.30 131
1448.39 137
1448.48 143
1448.56 148
1448.65 154
1448.74 161
1448.83 169
1448.91 176
1449.00 181
1449.09 183
1449.17 181
1449.26 174
1449.35 162
1449.44 145
1449.52 126
1449.61 106
1449.70 85
1449.79 67
1449.87 53
1449.96 46
1450.05 45
1450.14 51
1450.22 63
1450.31 78
1450.40 95
1450.48 109
1450.57 119
1450.66 124
1450.75 122
1450.83 116
1450.92 104
1451.01 91
1451.10 78
1451.18 67
1451.27 61
1451.36 58
1451.45 59
1451.53 64
1451.62 71
1451.71 80
1451.79 89
1451.88 98
1451.97 107
1452.06 113
1452.14 118
1452.23 119
1452.32 116
1452.41 109
1452.49 97
1452.58 82
1452.67 65
1452.76 49
1452.84 35
1452.93 27
1453.02 26
1453.11 34
1453.19 48
1453.28 66
1453.37 85
1453.46 100
1453.54 109
1453.63 112
1453.72 107
1453.81 97
1453.89 83
1453.98 67
1454.07 51
1454.15 35
1454.24 19
1454.33 5
1454.42 0
1454.50 0
1454.59 0
1454.68 0
1454.77 0
1454.85 0
1454.94 0
1455.03 0
1455.12 7
1455.20 18
1455.29 29
1455.38 39
1455.47 48
1455.55 56
1455.64 62
1455.73 66
1455.82 68
1455.90 67
1455.99 65
1456.08 62
1456.17 59
1456.25 55
1456.34 51
1456.43 47
1456.52 43
1456.60 39
1456.69 35
1456.78 32
1456.87 32
1456.95 34
1457.04 39
1457.13 46
1457.22 55
1457.30 64
1457.39 73
1457.48 82
1457.57 90
1457.65 99
1457.74 110
1457.83 122
1457.92 134
1458.00 147
1458.09 158
1458.18 167
1458.27 170
1458.36 167
1458.44 159
1458.53 144
1458.62 125
1458.71 103
1458.79 81
1458.88 63
1458.97 50
1459.06 44
1459.14 45
1459.23 50
1459.32 59
1459.41 68
1459.49 77
1459.58 85
1459.67 93
1459.76 103
1459.84 114
1459.93 129
1460.02 145
1460.11 162
1460.19 178
1460.28 192
1460.37 201
1460.46 204
1460.55 199
1460.63 187
1460.72 167
1460.81 140
1460.90 110
1460.98 78
1461.07 49
1461.16 25
1461.25 9
1461.33 1
1461.42 1
1461.51 6
1461.60 15
1461.68 24
1461.77 32
1461.86 36
1461.95 39
1462.04 40
1462.12 40
1462.21 39
1462.30 36
1462.39 31
1462.47 23
1462.56 14
1462.65 4
1462.74 0
1462.82 0
1462.91 0
1463.00 0
1463.09 0
1463.18 3
1463.26 6
1463.35 6
1463.44 3
1463.53 0
1463.61 0
1463.70 0
1463.79 2
1463.88 14
1463.96 30
1464.05 49
1464.14 71
1464.23 93
1464.32 115
1464.40 132
1464.49 145
1464.58 153
1464.67 155
1464.75 152
1464.84 144
1464.93 134
1465.02 123
1465.11 112
1465.19 101
1465.28 91
1465.37 81
1465.46 70
1465.54 61
1465.63 52
1465.72 46
1465.81 42
1465.90 41
1465.98 41
1466.07 43
1466.16 45
1466.25 46
1466.33 48
1466.42 50
1466.51 53
1466.60 58
1466.69 64
1466.77 70
1466.86 75
1466.95 78
1467.04 78
1467.13 75
1467.21 70
1467.30 64
1467.39 57
1467.48 51
1467.56 44
1467.65 38
1467.74 29
1467.83 18
1467.92 5
1468.00 0
1468.09 0
1468.18 0
1468.27 0
1468.36 0
1468.44 0
1468.53 0
1468.62 0
1468.71 23
1468.79 47
1468.88 69
1468.97 85
1469.06 94
1469.15 96
1469.23 92
1469.32 86
1469.41 80
1469.50 78
1469.59 80
1469.67 84
1469.76 87
1469.85 88
1469.94 87
1470.02 82
1470.11 74
1470.20 67
1470.29 61
1470.38 58
1470.46 54
1470.55 49
1470.64 41
1470.73 28
1470.82 13
1470.90 0
1470.99 0
1471.08 0
1471.17 0
1471.26 0
1471.34 0
1471.43 0
1471.52 0
1471.61 8
1471.70 14
1471.78 20
1471.87 26
1471.96 33
1472.05 42
1472.14 52
1472.22 63
1472.31 72
1472.40 81
1472.49 88
1472.58 94
1472.66 100
1472.75 109
1472.84 121
1472.93 139
1473.02 161
1473.10 186
1473.19 211
1473.28 232
1473.37 245
1473.46 249
1473.54 244
1473.63 231
1473.72 214
1473.81 197
1473.90 182
1473.98 173
1474.07 169
1474.16 170
1474.25 174
1474.34 178
1474.42 182
1474.51 184
1474.60 184
1474.69 181
1474.78 175
1474.86 167
1474.95 156
1475.04 144
1475.13 131
1475.22 119
1475.30 110
1475.39 106
1475.48 107
1475.57 112
1475.66 118
1475.75 124
1475.83 127
1475.92 126
1476.01 121
1476.10 113
1476.19 106
1476.27 100
1476.36 96
1476.45 95
1476.54 93
1476.63 91
1476.71 87
1476.80 82
1476.89 79
1476.98 79
1477.07 84
1477.15 95
1477.24 112
1477.33 131
1477.42 149
1477.51 163
1477.60 171
1477.68 171
1477.77 164
1477.86 150
1477.95 134
1478.04 117
1478.12 103
1478.21 93
1478.30 89
1478.39 89
1478.48 93
1478.57 96
1478.65 96
1478.74 92
1478.83 83
1478.92 72
1479.01 61
1479.09 53
1479.18 51
1479.27 56
1479.36 67
1479.45 82
1479.54 102
1479.62 123
1479.71 144
1479.80 164
1479.89 182
1479.98 197
1480.06 207
1480.15 210
1480.24 205
1480.33 192
1480.42 172
1480.51 147
1480.59 120
1480.68 94
1480.77 72
1480.86 53
1480.95 40
1481.04 32
1481.12 28
1481.21 27
1481.30 30
1481.39 35
1481.48 40
1481.56 46
1481.65 51
1481.74 56
1481.83 61
1481.92 65
1482.01 69
1482.09 71
1482.18 72
1482.27 70
1482.36 64
1482.45 55
1482.54 43
1482.62 29
1482.71 13
1482.80 0
1482.89 0
1482.98 0
1483.07 0
1483.15 0
1483.24 0
1483.33 0
1483.42 0
1483.51 6
1483.60 22
1483.68 34
1483.77 41
1483.86 43
1483.95 41
1484.04 36
1484.13 32
1484.21 31
1484.30 34
1484.39 42
1484.48 53
1484.57 68
1484.66 83
1484.74 97
1484.83 108
1484.92 113
1485.01 113
1485.10 106
1485.19 96
1485.27 85
1485.36 74
1485.45 67
1485.54 64
1485.63 64
1485.72 66
1485.80 68
1485.89 69
1485.98 67
1486.07 64
1486.16 59
1486.25 53
1486.33 46
1486.42 39
1486.51 31
1486.60 24
1486.69 18
1486.78 13
1486.87 12
1486.95 14
1487.04 19
1487.13 26
1487.22 33
1487.31 39
1487.40 42
1487.48 42
1487.57 41
1487.66 39
1487.75 39
1487.84 42
1487.93 48
1488.01 57
1488.10 67
1488.19 77
1488.28 87
1488.37 97
1488.46 107
1488.55 117
1488.63 128
1488.72 141
1488.81 152
1488.90 162
1488.99 168
1489.08 171
1489.17 169
1489.25 164
1489.34 157
1489.43 150
1489.52 143
1489.61 138
1489.70 135
1489.78 132
1489.87 131
1489.96 131
1490.05 129
1490.14 126
1490.23 120
1490.32 110
1490.40 98
1490.49 83
1490.58 68
1490.67 55
1490.76 45
1490.85 41
1490.94 41
1491.02 45
1491.11 52
1491.20 61
1491.29 69
1491.38 75
1491.47 79
1491.56 80
1491.64 78
1491.73 74
1491.82 69
1491.91 63
1492.00 58
1492.09 56
1492.18 57
1492.26 63
1492.35 71
1492.44 81
1492.53 91
1492.62 100
1492.71 107
1492.80 114
1492.88 120
1492.97 128
1493.06 138
1493.15 149
1493.24 161
1493.33 174
1493.42 186
1493.50 197
1493.59 208
1493.68 217
1493.77 226
1493.86 234
1493.95 241
1494.04 245
1494.12 245
1494.21 242
1494.30 236
1494.39 227
1494.48 217
1494.57 207
1494.66 197
1494.74 190
1494.83 185
1494.92 181
1495.01 179
1495.10 175
1495.19 170
1495.28 161
1495.37 150
1495.45 136
1495.54 121
1495.63 106
1495.72 92
1495.81 78
1495.90 62
1495.99 45
1496.08 25
1496.16 3
1496.25 0
1496.34 0
1496.43 0
1496.52 0
1496.61 0
1496.70 0
1496.78 0
1496.87 3
1496.96 25
1497.05 47
1497.14 66
1497.23 82
1497.32 96
1497.41 107
1497.49 116
1497.58 120
1497.67 119
1497.76 113
1497.85 101
1497.94 85
1498.03 68
1498.12 51
1498.20 39
1498.29 33
1498.38 35
1498.47 42
1498.56 53
1498.65 64
1498.74 73
1498.83 79
1498.91 81
1499.00 80
1499.09 78
1499.18 77
1499.27 79
1499.36 83
1499.45 88
1499.54 94
1499.62 97
1499.71 97
1499.80 96
1499.89 94
1499.98 93
1500.07 96
1500.16 103
1500.25 114
1500.34 129
1500.42 146
1500.51 164
1500.60 182
1500.69 202
1500.78 221
1500.87 240
1500.96 256
1501.05 267
1501.13 271
1501.22 267
1501.31 256
1501.40 240
1501.49 223
1501.58 207
1501.67 197
1501.76 193
1501.85 195
1501.93 203
1502.02 213
1502.11 222
1502.20 227
1502.29 227
1502.38 220
1502.47 207
1502.56 189
1502.65 168
1502.73 148
1502.82 130
1502.91 115
1503.00 106
1503.09 102
1503.18 102
1503.27 105
1503.36 110
1503.45 117
1503.53 124
1503.62 131
1503.71 138
1503.80 142
1503.89 144
1503.98 144
1504.07 141
1504.16 136
1504.25 131
1504.33 127
1504.42 124
1504.51 123
1504.60 124
1504.69 125
1504.78 126
1504.87 127
1504.96 127
1505.05 125
1505.14 123
1505.22 119
1505.31 114
1505.40 108
1505.49 102
1505.58 98
1505.67 96
1505.76 98
1505.85 103
1505.94 110
1506.03 118
1506.11 123
1506.20 126
1506.29 124
1506.38 120
1506.47 115
1506.56 109
1506.65 105
1506.74 102
1506.83 100
1506.92 101
1507.00 103
1507.09 106
1507.18 110
1507.27 115
1507.36 118
1507.45 121
1507.54 122
1507.63 122
1507.72 121
1507.81 121
1507.89 122
1507.98 127
1508.07 133
1508.16 140
1508.25 146
1508.34 150
1508.43 152
1508.52 151
1508.61 149
1508.70 147
1508.79 146
1508.87 147
1508.96 149
1509.05 154
1509.14 160
1509.23 168
1509.32 177
1509.41 188
1509.50 199
1509.59 210
1509.68 219
1509.76 224
1509.85 226
1509.94 224
1510.03 217
1510.12 206
1510.21 191
1510.30 172
1510.39 151
1510.48 127
1510.57 104
1510.66 81
1510.75 60
1510.83 43
1510.92 30
1511.01 22
1511.10 19
1511.19 19
1511.28 22
1511.37 27
1511.46 34
1511.55 42
1511.64 50
1511.73 59
1511.81 68
1511.90 75
1511.99 80
1512.08 84
1512.17 84
1512.26 81
1512.35 74
1512.44 63
1512.53 49
1512.62 34
1512.71 20
1512.80 9
1512.88 2
1512.97 0
1513.06 0
1513.15 2
1513.24 4
1513.33 3
1513.42 0
1513.51 0
1513.60 0
1513.69 0
1513.78 0
1513.87 0
1513.96 4
1514.04 19
1514.13 37
1514.22 56
1514.31 75
1514.40 94
1514.49 113
1514.58 132
1514.67 152
1514.76 172
1514.85 191
1514.94 210
1515.03 224
1515.12 233
1515.20 234
1515.29 227
1515.38 211
1515.47 188
1515.56 162
1515.65 135
1515.74 114
1515.83 100
1515.92 95
1516.01 100
1516.10 115
1516.19 134
1516.28 156
1516.37 177
1516.45 193
1516.54 203
1516.63 207
1516.72 205
1516.81 199
1516.90 190
1516.99 180
1517.08 171
1517.17 163
1517.26 155
1517.35 147
1517.44 139
1517.53 131
1517.62 123
1517.70 117
1517.79 113
1517.88 114
1517.97 119
1518.06 131
1518.15 146
1518.24 166
1518.33 186
1518.42 206
1518.51 222
1518.60 234
1518.69 240
1518.78 240
1518.87 233
1518.96 220
1519.05 203
1519.13 183
1519.22 161
1519.31 138
1519.40 115
1519.49 93
1519.58 70
1519.67 49
1519.76 29
1519.85 10
1519.94 0
1520.03 0
1520.12 0
1520.21 0
1520.30 0
1520.39 0
1520.48 0
1520.56 0
1520.65 4
1520.74 19
1520.83 33
1520.92 46
1521.01 57
1521.10 65
1521.19 72
1521.28 76
1521.37 79
1521.46 81
1521.55 82
1521.64 83
1521.73 84
1521.82 86
1521.91 87
1522.00 88
1522.09 86
1522.17 82
1522.26 76
1522.35 67
1522.44 56
1522.53 46
1522.62 38
1522.71 32
1522.80 28
1522.89 28
1522.98 31
1523.07 38
1523.16 47
1523.25 58
1523.34 69
1523.43 79
1523.52 84
1523.61 84
1523.70 77
1523.79 65
1523.88 49
1523.96 33
1524.05 17
1524.14 4
1524.23 0
1524.32 0
1524.41 0
1524.50 0
1524.59 7
1524.68 14
1524.77 21
1524.86 27
1524.95 31
1525.04 35
1525.13 39
1525.22 44
1525.31 50
1525.40 56
1525.49 62
1525.58 67
1525.67 72
1525.76 76
1525.85 80
1525.93 85
1526.02 90
1526.11 95
1526.20 98
1526.29 98
1526.38 94
1526.47 85
1526.56 73
1526.65 59
1526.74 48
1526.83 40
1526.92 37
1527.01 40
1527.10 48
1527.19 60
1527.28 72
1527.37 81
1527.46 85
1527.55 82
1527.64 72
1527.73 57
1527.82 37
1527.91 17
1528.00 0
1528.09 0
1528.17 0
1528.26 0
1528.35 0
1528.44 0
1528.53 0
1528.62 0
1528.71 3
1528.80 13
1528.89 23
1528.98 32
1529.07 40
1529.16 45
1529.25 46
1529.34 44
1529.43 38
1529.52 32
1529.61 28
1529.70 28
1529.79 34
1529.88 47
1529.97 65
1530.06 87
1530.15 107
1530.24 124
1530.33 135
1530.42 138
1530.51 135
1530.60 127
1530.69 118
1530.78 109
1530.87 102
1530.95 97
1531.04 95
1531.13 95
1531.22 97
1531.31 101
1531.40 107
1531.49 115
1531.58 123
1531.67 132
1531.76 138
1531.85 143
1531.94 145
1532.03 144
1532.12 141
1532.21 137
1532.30 134
1532.39 134
1532.48 136
1532.57 140
1532.66 146
1532.75 150
1532.84 151
1532.93 146
1533.02 133
1533.11 110
1533.20 81
1533.29 47
1533.38 15
1533.47 0
1533.56 0
1533.65 0
1533.74 0
1533.83 0
1533.92 0
1534.01 0
1534.10 0
1534.19 2
1534.28 22
1534.37 43
1534.46 64
1534.55 80
1534.64 91
1534.73 96
1534.82 96
1534.91 95
1534.99 98
1535.08 107
1535.17 123
1535.26 146
1535.35 173
1535.44 200
1535.53 224
1535.62 241
1535.71 253
1535.80 260
1535.89 263
1535.98 265
1536.07 267
1536.16 270
1536.25 273
1536.34 275
1536.43 274
1536.52 270
1536.61 261
1536.70 247
1536.79 230
1536.88 211
1536.97 194
1537.06 181
1537.15 173
1537.24 170
1537.33 172
1537.42 175
1537.51 179
1537.60 180
1537.69 177
1537.78 172
1537.87 163
1537.96 154
1538.05 144
1538.14 136
1538.23 131
1538.32 130
1538.41 133
1538.50 141
1538.59 154
1538.68 169
1538.77 185
1538.86 200
1538.95 211
1539.04 218
1539.13 218
1539.22 214
1539.31 206
1539.40 196
1539.49 185
1539.58 175
1539.67 167
1539.76 162
1539.85 159
1539.94 158
1540.03 155
1540.12 150
1540.21 139
1540.30 122
1540.39 101
1540.48 79
1540.57 59
1540.66 46
1540.75 41
1540.84 43
1540.93 53
1541.02 66
1541.11 79
1541.20 91
1541.29 97
1541.38 99
1541.47 96
1541.56 90
1541.65 80
1541.74 71
1541.83 66
1541.92 65
1542.01 70
1542.10 81
1542.19 94
1542.28 108
1542.37 119
1542.46 126
1542.55 129
1542.64 128
1542.73 126
1542.82 124
1542.91 125
1543.00 127
1543.09 131
1543.18 135
1543.27 137
1543.36 136
1543.45 132
1543.54 126
1543.63 119
1543.72 112
1543.81 106
1543.90 104
1543.99 105
1544.08 109
1544.17 113
1544.26 116
1544.35 117
1544.44 114
1544.53 108
1544.62 100
1544.71 93
1544.80 90
1544.89 91
1544.98 98
1545.07 109
1545.16 123
1545.25 138
1545.34 149
1545.43 155
1545.52 153
1545.61 141
1545.70 122
1545.79 96
1545.88 65
1545.97 34
1546.06 7
1546.16 0
1546.25 0
1546.34 0
1546.43 0
1546.52 0
1546.61 0
1546.70 0
1546.79 2
1546.88 7
1546.97 12
1547.06 17
1547.15 22
1547.24 28
1547.33 34
1547.42 39
1547.51 42
1547.60 45
1547.69 46
1547.78 48
1547.87 51
1547.96 55
1548.05 59
1548.14 63
1548.23 66
1548.32 66
1548.41 62
1548.50 54
1548.59 43
1548.68 30
1548.77 17
1548.86 4
1548.95 0
1549.04 0
1549.13 0
1549.22 0
1549.31 0
1549.40 2
1549.49 12
1549.58 23
1549.67 34
1549.76 44
1549.85 51
1549.94 55
1550.03 56
1550.12 54
1550.22 50
1550.31 47
1550.40 44
1550.49 44
1550.58 46
1550.67 52
1550.76 61
1550.85 73
1550.94 86
1551.03 101
1551.12 115
1551.21 128
1551.30 139
1551.39 147
1551.48 150
1551.57 148
1551.66 142
1551.75 133
1551.84 124
1551.93 116
1552.02 110
1552.11 107
1552.20 106
1552.29 105
1552.38 105
1552.47 102
1552.56 98
1552.65 92
1552.74 88
1552.83 87
1552.92 90
1553.02 98
1553.11 111
1553.20 125
1553.29 137
1553.38 145
1553.47 146
1553.56 141
1553.65 133
1553.74 123
1553.83 115
1553.92 109
1554.01 106
1554.10 106
1554.19 107
1554.28 109
1554.37 111
1554.46 113
1554.55 117
1554.64 122
1554.73 128
1554.82 136
1554.91 144
1555.00 152
1555.09 157
1555.18 159
1555.28 156
1555.37 150
1555.46 140
1555.55 129
1555.64 118
1555.73 106
1555.82 96
1555.91 85
1556.00 73
1556.09 58
1556.18 41
1556.27 21
1556.36 4
1556.45 0
1556.54 0
1556.63 0
1556.72 0
1556.81 5
1556.90 22
1556.99 39
1557.08 56
1557.17 69
1557.27 81
1557.36 90
1557.45 96
1557.54 100
1557.63 99
1557.72 91
1557.81 76
1557.90 55
1557.99 29
1558.08 2
1558.17 0
1558.26 0
1558.35 0
1558.44 0
1558.53 0
1558.62 0
1558.71 0
1558.80 0
1558.89 14
1558.98 35
1559.08 55
1559.17 75
1559.26 93
1559.35 107
1559.44 115
1559.53 117
1559.62 114
1559.71 109
1559.80 102
1559.89 95
1559.98 91
1560.07 87
1560.16 85
1560.25 82
1560.34 78
1560.43 73
1560.52 67
1560.61 62
1560.71 60
1560.80 63
1560.89 72
1560.98 87
1561.07 106
1561.16 128
1561.25 148
1561.34 164
1561.43 176
1561.52 182
1561.61 184
1561.70 182
1561.79 179
1561.88 176
1561.97 172
1562.06 168
1562.16 161
1562.25 152
1562.34 140
1562.43 125
1562.52 108
1562.61 94
1562.70 84
1562.79 80
1562.88 84
1562.97 94
1563.06 110
1563.15 128
1563.24 146
1563.33 161
1563.42 173
1563.51 181
1563.61 187
1563.70 193
1563.79 199
1563.88 207
1563.97 216
1564.06 226
1564.15 235
1564.24 243
1564.33 249
1564.42 252
1564.51 253
1564.60 253
1564.69 252
1564.78 250
1564.88 248
1564.97 246
1565.06 243
1565.15 237
1565.24 229
1565.33 218
1565.42 202
1565.51 185
1565.60 165
1565.69 144
1565.78 123
1565.87 104
1565.96 88
1566.05 77
1566.15 72
1566.24 76
1566.33 87
1566.42 107
1566.51 131
1566.60 159
1566.69 185
1566.78 208
1566.87 227
1566.96 241
1567.05 249
1567.14 252
1567.23 251
1567.33 245
1567.42 236
1567.51 223
1567.60 208
1567.69 192
1567.78 178
1567.87 166
1567.96 156
1568.05 148
1568.14 139
1568.23 128
1568.32 115
1568.41 99
1568.51 83
1568.60 69
1568.69 58
1568.78 52
1568.87 50
1568.96 51
1569.05 53
1569.14 56
1569.23 59
1569.32 63
1569.41 69
1569.50 79
1569.60 93
1569.69 109
1569.78 125
1569.87 140
1569.96 150
1570.05 156
1570.14 158
1570.23 155
1570.32 151
1570.41 146
1570.50 141
1570.60 137
1570.69 134
1570.78 133
1570.87 134
1570.96 137
1571.05 142
1571.14 150
1571.23 157
1571.32 163
1571.41 164
1571.50 160
1571.59 148
1571.69 131
1571.78 109
1571.87 88
1571.96 68
1572.05 53
1572.14 43
1572.23 38
1572.32 38
1572.41 40
1572.50 45
1572.59 53
1572.69 63
1572.78 77
1572.87 94
1572.96 114
1573.05 134
1573.14 154
1573.23 171
1573.32 184
1573.41 192
1573.50 197
1573.60 198
1573.69 197
1573.78 195
1573.87 192
1573.96 189
1574.05 184
1574.14 178
1574.23 170
1574.32 160
1574.41 146
1574.51 129
1574.60 108
1574.69 87
1574.78 68
1574.87 53
1574.96 44
1575.05 44
1575.14 50
1575.23 62
1575.32 74
1575.42 83
1575.51 88
1575.60 87
1575.69 81
1575.78 73
1575.87 66
1575.96 62
1576.05 62
1576.14 66
1576.23 73
1576.33 80
1576.42 85
1576.51 86
1576.60 80
1576.69 68
1576.78 50
1576.87 28
1576.96 4
1577.05 0
1577.14 0
1577.24 0
1577.33 0
1577.42 0
1577.51 0
1577.60 0
1577.69 0
1577.78 16
1577.87 34
1577.96 51
1578.06 67
1578.15 80
1578.24 90
1578.33 97
1578.42 101
1578.51 103
1578.60 103
1578.69 102
1578.78 102
1578.88 103
1578.97 104
1579.06 106
1579.15 108
1579.24 109
1579.33 108
1579.42 104
1579.51 97
1579.60 85
1579.70 70
1579.79 54
1579.88 37
1579.97 21
1580.06 9
1580.15 2
1580.24 2
1580.33 8
1580.42 22
1580.52 42
1580.61 68
1580.70 97
1580.79 125
1580.88 150
1580.97 170
1581.06 182
1581.15 188
1581.25 186
1581.34 181
1581.43 176
1581.52 173
1581.61 174
1581.70 178
1581.79 185
1581.88 192
1581.97 198
1582.07 202
1582.16 201
1582.25 199
1582.34 194
1582.43 189
1582.52 183
1582.61 177
1582.70 171
1582.80 165
1582.89 160
1582.98 155
1583.07 150
1583.16 146
1583.25 143
1583.34 138
1583.43 130
1583.53 121
1583.62 109
1583.71 97
1583.80 84
1583.89 75
1583.98 69
1584.07 67
1584.16 69
1584.26 75
1584.35 82
1584.44 92
1584.53 104
1584.62 118
1584.71 136
1584.80 158
1584.89 182
1584.99 206
1585.08 225
1585.17 237
1585.26 238
1585.35 227
1585.44 207
1585.53 182
1585.62 156
1585.72 132
1585.81 116
1585.90 106
1585.99 102
1586.08 102
1586.17 103
1586.26 103
1586.36 101
1586.45 98
1586.54 95
1586.63 92
1586.72 93
1586.81 97
1586.90 104
1586.99 114
1587.09 126
1587.18 139
1587.27 152
1587.36 165
1587.45 178
1587.54 190
1587.63 201
1587.73 209
1587.82 214
1587.91 213
1588.00 204
1588.09 189
1588.18 166
1588.27 137
1588.37 106
1588.46 76
1588.55 53
1588.64 40
1588.73 37
1588.82 46
1588.91 62
1589.01 84
1589.10 107
1589.19 128
1589.28 143
1589.37 154
1589.46 160
1589.55 163
1589.65 165
1589.74 168
1589.83 174
1589.92 183
1590.01 195
1590.10 208
1590.19 222
1590.29 235
1590.38 246
1590.47 255
1590.56 261
1590.65 264
1590.74 262
1590.83 255
1590.93 244
1591.02 228
1591.11 210
1591.20 194
1591.29 180
1591.38 171
1591.47 166
1591.57 162
1591.66 158
1591.75 149
1591.84 134
1591.93 114
1592.02 90
1592.11 66
1592.21 48
1592.30 37
1592.39 35
1592.48 43
1592.57 56
1592.66 73
1592.75 89
1592.85 101
1592.94 106
1593.03 104
1593.12 96
1593.21 83
1593.30 69
1593.40 56
1593.49 49
1593.58 51
1593.67 64
1593.76 87
1593.85 117
1593.94 149
1594.04 176
1594.13 193
1594.22 196
1594.31 183
1594.40 159
1594.49 128
1594.59 96
1594.68 66
1594.77 43
1594.86 26
1594.95 15
1595.04 7
1595.14 2
1595.23 0
1595.32 0
1595.41 0
1595.50 0
1595.59 2
1595.68 5
1595.78 8
1595.87 7
1595.96 3
1596.05 0
1596.14 0
1596.23 0
1596.33 0
1596.42 6
1596.51 22
1596.60 40
1596.69 57
1596.78 71
1596.88 81
1596.97 87
1597.06 89
1597.15 90
1597.24 92
1597.33 97
1597.43 103
1597.52 109
1597.61 114
1597.70 114
1597.79 109
1597.88 98
1597.98 80
1598.07 59
1598.16 37
1598.25 17
1598.34 2
1598.43 0
1598.53 0
1598.62 6
1598.71 21
1598.80 37
1598.89 52
1598.98 62
1599.08 67
1599.17 67
1599.26 65
1599.35 63
1599.44 64
1599.53 70
1599.63 80
1599.72 93
1599.81 106
1599.90 115
1599.99 117
1600.08 113
1600.18 103
1600.27 88
1600.36 70
1600.45 54
1600.54 41
1600.63 33
1600.73 30
1600.82 33
1600.91 41
1601.00 55
1601.09 73
1601.19 96
1601.28 121
1601.37 147
1601.46 171
1601.55 191
1601.64 203
1601.74 207
1601.83 203
1601.92 192
1602.01 178
1602.10 163
1602.19 150
1602.29 141
1602.38 135
1602.47 131
1602.56 128
1602.65 123
1602.75 117
1602.84 108
1602.93 99
1603.02 90
1603.11 85
1603.20 85
1603.30 92
1603.39 106
1603.48 127
1603.57 152
1603.66 179
1603.76 204
1603.85 223
1603.94 236
1604.03 242
1604.12 240
1604.21 233
1604.31 221
1604.40 208
1604.49 193
1604.58 179
1604.67 167
1604.77 157
1604.86 150
1604.95 147
1605.04 147
1605.13 148
1605.22 149
1605.32 149
1605.41 146
1605.50 140
1605.59 132
1605.68 124
1605.78 118
1605.87 116
1605.96 118
1606.05 122
1606.14 127
1606.24 131
1606.33 132
1606.42 129
1606.51 121
1606.60 111
1606.70 98
1606.79 85
1606.88 74
1606.97 66
1607.06 62
1607.15 63
1607.25 69
1607.34 80
1607.43 93
1607.52 107
1607.61 120
1607.71 129
1607.80 133
1607.89 130
1607.98 122
1608.07 108
1608.17 90
1608.26 71
1608.35 53
1608.44 37
1608.53 25
1608.63 18
1608.72 14
1608.81 13
1608.90 14
1608.99 13
1609.09 11
1609.18 5
1609.27 0
1609.36 0
1609.45 0
1609.55 0
1609.64 0
1609.73 0
1609.82 0
1609.91 2
1610.01 16
1610.10 33
1610.19 52
1610.28 71
1610.37 91
1610.47 110
1610.56 126
1610.65 137
1610.74 142
1610.83 140
1610.93 132
1611.02 120
1611.11 103
1611.20 83
1611.29 63
1611.39 44
1611.48 27
1611.57 15
1611.66 8
1611.75 8
1611.85 14
1611.94 25
1612.03 39
1612.12 55
1612.21 70
1612.31 83
1612.40 93
1612.49 98
1612.58 101
1612.67 101
1612.77 100
1612.86 98
1612.95 96
1613.04 95
1613.14 94
1613.23 95
1613.32 95
1613.41 97
1613.50 99
1613.60 102
1613.69 106
1613.78 111
1613.87 117
1613.96 125
1614.06 133
1614.15 141
1614.24 145
1614.33 145
1614.42 137
1614.52 123
1614.61 102
1614.70 77
1614.79 52
1614.89 32
1614.98 19
1615.07 16
1615.16 22
1615.25 35
1615.35 53
1615.44 71
1615.53 88
1615.62 101
1615.71 112
1615.81 121
1615.90 129
1615.99 137
1616.08 144
1616.18 149
1616.27 149
1616.36 144
1616.45 134
1616.54 121
1616.64 108
1616.73 98
1616.82 94
1616.91 95
1617.01 100
1617.10 105
1617.19 105
1617.28 100
1617.37 88
1617.47 71
1617.56 53
1617.65 37
1617.74 26
1617.84 19
1617.93 17
1618.02 16
1618.11 14
1618.20 10
1618.30 3
1618.39 0
1618.48 0
1618.57 0
1618.67 0
1618.76 0
1618.85 0
1618.94 0
1619.03 0
1619.13 3
1619.22 7
1619.31 13
1619.40 19
1619.50 27
1619.59 37
1619.68 47
1619.77 55
1619.87 62
1619.96 66
1620.05 68
1620.14 69
1620.23 69
1620.33 67
1620.42 65
1620.51 63
1620.60 61
1620.70 60
1620.79 60
1620.88 62
1620.97 67
1621.07 75
1621.16 84
1621.25 92
1621.34 99
1621.43 103
1621.53 106
1621.62 108
1621.71 110
1621.80 112
1621.90 114
1621.99 116
1622.08 115
1622.17 110
1622.27 101
1622.36 88
1622.45 73
1622.54 58
1622.64 45
1622.73 37
1622.82 32
1622.91 31
1623.00 31
1623.10 30
1623.19 26
1623.28 20
1623.37 13
1623.47 7
1623.56 5
1623.65 8
1623.74 16
1623.84 27
1623.93 39
1624.02 47
1624.11 50
1624.21 48
1624.30 44
1624.39 39
1624.48 37
1624.58 39
1624.67 45
1624.76 53
1624.85 60
1624.94 64
1625.04 62
1625.13 57
1625.22 51
1625.31 49
1625.41 53
1625.50 62
1625.59 76
1625.68 92
1625.78 106
1625.87 117
1625.96 123
1626.05 125
1626.15 127
1626.24 128
1626.33 131
1626.42 134
1626.52 136
1626.61 137
1626.70 138
1626.79 138
1626.89 140
1626.98 147
1627.07 158
1627.16 172
1627.26 186
1627.35 198
1627.44 204
1627.53 204
1627.63 198
1627.72 187
1627.81 174
1627.90 163
1628.00 154
1628.09 149
1628.18 147
1628.27 149
1628.37 153
1628.46 161
1628.55 170
1628.64 180
1628.74 188
1628.83 194
1628.92 195
1629.01 189
1629.11 175
1629.20 155
1629.29 130
1629.38 105
1629.48 81
1629.57 60
1629.66 44
1629.75 32
1629.85 22
1629.94 16
1630.03 12
1630.13 13
1630.22 20
1630.31 37
1630.40 63
1630.50 97
1630.59 137
1630.68 177
1630.77 212
1630.87 237
1630.96 251
1631.05 250
1631.14 238
1631.24 215
1631.33 187
1631.42 158
1631.51 130
1631.61 105
1631.70 85
1631.79 70
1631.88 59
1631.98 50
1632.07 43
1632.16 38
1632.26 34
1632.35 32
1632.44 33
1632.53 37
1632.63 44
1632.72 55
1632.81 68
1632.90 83
1633.00 97
1633.09 109
1633.18 120
1633.27 128
1633.37 132
1633.46 134
1633.55 135
1633.65 134
1633.74 133
1633.83 130
1633.92 126
1634.02 120
1634.11 110
1634.20 99
1634.29 87
1634.39 75
1634.48 67
1634.57 64
1634.66 68
1634.76 77
1634.85 88
1634.94 100
1635.04 110
1635.13 115
1635.22 116
1635.31 112
1635.41 106
1635.50 99
1635.59 93
1635.68 89
1635.78 88
1635.87 88
1635.96 89
1636.06 91
1636.15 92
1636.24 94
1636.33 95
1636.43 96
1636.52 95
1636.61 93
1636.70 90
1636.80 86
1636.89 82
1636.98 77
1637.08 75
1637.17 75
1637.26 80
1637.35 87
1637.45 96
1637.54 104
1637.63 109
1637.73 109
1637.82 102
1637.91 89
1638.00 70
1638.10 48
1638.19 27
1638.28 9
1638.38 0
1638.47 0
1638.56 0
1638.65 0
1638.75 0
1638.84 0
1638.93 0
1639.02 0
1639.12 3
1639.21 10
1639.30 16
1639.40 19
1639.49 18
1639.58 11
1639.67 2
1639.77 0
1639.86 0
1639.95 0
1640.05 0
1640.14 0
1640.23 0
1640.32 6
1640.42 17
1640.51 27
1640.60 35
1640.70 42
1640.79 51
1640.88 62
1640.97 77
1641.07 94
1641.16 111
1641.25 126
1641.35 134
1641.44 133
1641.53 124
1641.63 107
1641.72 88
1641.81 70
1641.90 59
1642.00 57
1642.09 64
1642.18 78
1642.28 97
1642.37 117
1642.46 134
1642.55 147
1642.65 155
1642.74 159
1642.83 159
1642.93 156
1643.02 149
1643.11 140
1643.20 129
1643.30 120
1643.39 113
1643.48 111
1643.58 113
1643.67 116
1643.76 118
1643.86 115
1643.95 106
1644.04 92
1644.13 74
1644.23 58
1644.32 48
1644.41 45
1644.51 49
1644.60 58
1644.69 68
1644.79 74
1644.88 74
1644.97 67
1645.06 54
1645.16 40
1645.25 27
1645.34 18
1645.44 15
1645.53 19
1645.62 27
1645.72 39
1645.81 50
1645.90 57
1645.99 59
1646.09 54
1646.18 44
1646.27 28
1646.37 11
1646.46 0
1646.55 0
1646.65 0
1646.74 0
1646.83 0
1646.93 0
1647.02 9
1647.11 25
1647.20 40
1647.30 52
1647.39 60
1647.48 64
1647.58 62
1647.67 58
1647.76 51
1647.86 43
1647.95 38
1648.04 34
1648.13 33
1648.23 34
1648.32 36
1648.41 37
1648.51 37
1648.60 36
1648.69 36
1648.79 36
1648.88 40
1648.97 46
1649.07 55
1649.16 65
1649.25 74
1649.35 81
1649.44 84
1649.53 83
1649.62 77
1649.72 68
1649.81 58
1649.90 48
1650.00 40
1650.09 34
1650.18 29
1650.28 26
1650.37 22
1650.46 17
1650.56 13
1650.65 9
1650.74 8
1650.84 12
1650.93 24
1651.02 44
1651.12 71
1651.21 102
1651.30 133
1651.39 160
1651.49 180
1651.58 190
1651.67 193
1651.77 189
1651.86 183
1651.95 177
1652.05 174
1652.14 173
1652.23 173
1652.33 173
1652.42 170
1652.51 164
1652.61 156
1652.70 146
1652.79 138
1652.89 133
1652.98 133
1653.07 135
1653.17 137
1653.26 137
1653.35 132
1653.45 122
1653.54 104
1653.63 83
1653.72 63
1653.82 47
1653.91 41
1654.00 43
1654.10 55
1654.19 73
1654.28 93
1654.38 109
1654.47 118
1654.56 118
1654.66 110
1654.75 96
1654.84 79
1654.94 65
1655.03 56
1655.12 55
1655.22 63
1655.31 78
1655.40 99
1655.50 121
1655.59 140
1655.68 154
1655.78 162
1655.87 163
1655.96 160
1656.06 156
1656.15 154
1656.24 155
1656.34 159
1656.43 165
1656.52 171
1656.62 177
1656.71 181
1656.80 181
1656.90 178
1656.99 170
1657.08 158
1657.18 140
1657.27 117
1657.36 89
1657.46 59
1657.55 31
1657.64 7
1657.74 0
1657.83 0
1657.92 0
1658.02 0
1658.11 0
1658.20 11
1658.30 20
1658.39 27
1658.48 32
1658.58 35
1658.67 35
1658.76 35
1658.86 32
1658.95 27
1659.04 19
1659.14 9
1659.23 0
1659.32 0
1659.42 0
1659.51 0
1659.60 0
1659.70 9
1659.79 27
1659.88 45
1659.98 58
1660.07 64
1660.17 61
1660.26 52
1660.35 38
1660.45 23
1660.54 9
1660.63 0
1660.73 0
1660.82 0
1660.91 0
1661.01 0
1661.10 0
1661.19 0
1661.29 0
1661.38 0
1661.47 4
1661.57 11
1661.66 18
1661.75 26
1661.85 34
1661.94 43
1662.03 52
1662.13 63
1662.22 75
1662.31 89
1662.41 104
1662.50 118
1662.60 130
1662.69 140
1662.78 145
1662.88 145
1662.97 142
1663.06 134
1663.16 125
1663.25 115
1663.34 106
1663.44 99
1663.53 94
1663.62 91
1663.72 90
1663.81 88
1663.90 83
1664.00 76
1664.09 65
1664.18 52
1664.28 37
1664.37 22
1664.47 9
1664.56 0
1664.65 0
1664.75 0
1664.84 0
1664.93 8
1665.03 18
1665.12 28
1665.21 37
1665.31 43
1665.40 46
1665.49 46
1665.59 45
1665.68 44
1665.78 45
1665.87 48
1665.96 53
1666.06 59
1666.15 65
1666.24 70
1666.34 73
1666.43 77
1666.52 81
1666.62 86
1666.71 94
1666.81 104
1666.90 115
1666.99 124
1667.09 129
1667.18 130
1667.27 124
1667.37 114
1667.46 100
1667.55 86
1667.65 74
1667.74 66
1667.84 61
1667.93 59
1668.02 60
1668.12 60
1668.21 60
1668.30 58
1668.40 55
1668.49 52
1668.58 50
1668.68 49
1668.77 49
1668.87 49
1668.96 48
1669.05 46
1669.15 42
1669.24 38
1669.33 34
1669.43 32
1669.52 32
1669.61 36
1669.71 44
1669.80 55
1669.90 68
1669.99 82
1670.08 96
1670.18 110
1670.27 124
1670.36 137
1670.46 150
1670.55 162
1670.65 172
1670.74 180
1670.83 182
1670.93 179
1671.02 171
1671.11 158
1671.21 143
1671.30 129
1671.40 116
1671.49 106
1671.58 97
1671.68 88
1671.77 80
1671.86 70
1671.96 59
1672.05 46
1672.15 34
1672.24 22
1672.33 10
1672.43 0
1672.52 0
1672.61 0
1672.71 0
1672.80 0
1672.90 0
1672.99 0
1673.08 2
1673.18 14
1673.27 23
1673.36 26
1673.46 22
1673.55 12
1673.65 0
1673.74 0
1673.83 0
1673.93 0
1674.02 0
1674.11 8
1674.21 33
1674.30 62
1674.40 92
1674.49 118
1674.58 138
1674.68 152
1674.77 160
1674.87 163
1674.96 161
1675.05 156
1675.15 148
1675.24 138
1675.33 128
1675.43 118
1675.52 109
1675.62 104
1675.71 101
1675.80 102
1675.90 106
1675.99 112
1676.09 119
1676.18 125
1676.27 129
1676.37 132
1676.46 132
1676.56 131
1676.65 127
1676.74 120
1676.84 109
1676.93 95
1677.02 76
1677.12 53
1677.21 29
1677.31 5
1677.40 0
1677.49 0
1677.59 0
1677.68 0
1677.78 0
1677.87 0
1677.96 0
1678.06 4
1678.15 9
1678.25 13
1678.34 18
1678.43 25
1678.53 32
1678.62 39
1678.72 42
1678.81 42
1678.90 39
1679.00 34
1679.09 31
1679.18 31
1679.28 35
1679.37 45
1679.47 59
1679.56 75
1679.65 90
1679.75 104
1679.84 114
1679.94 122
1680.03 125
1680.12 126
1680.22 123
1680.31 117
1680.41 110
1680.50 101
1680.59 92
1680.69 84
1680.78 77
1680.88 71
1680.97 65
1681.06 58
1681.16 51
1681.25 43
1681.35 35
1681.44 27
1681.53 21
1681.63 16
1681.72 14
1681.82 12
1681.91 12
1682.00 15
1682.10 21
1682.19 31
1682.29 44
1682.38 59
1682.48 73
1682.57 82
1682.66 85
1682.76 77
1682.85 60
1682.95 37
1683.04 10
1683.13 0
1683.23 0
1683.32 0
1683.42 0
1683.51 0
1683.60 0
1683.70 0
1683.79 0
1683.89 14
1683.98 33
1684.07 51
1684.17 66
1684.26 80
1684.36 91
1684.45 101
1684.54 110
1684.64 118
1684.73 124
1684.83 129
1684.92 130
1685.02 130
1685.11 128
1685.20 128
1685.30 129
1685.39 131
1685.49 134
1685.58 137
1685.67 139
1685.77 138
1685.86 135
1685.96 131
1686.05 129
1686.15 128
1686.24 131
1686.33 134
1686.43 138
1686.52 140
1686.62 140
1686.71 137
1686.80 131
1686.90 123
1686.99 115
1687.09 107
1687.18 99
1687.28 91
1687.37 83
1687.46 75
1687.56 70
1687.65 69
1687.75 72
1687.84 79
1687.93 88
1688.03 98
1688.12 105
1688.22 110
1688.31 111
1688.41 111
1688.50 110
1688.59 112
1688.69 116
1688.78 122
1688.88 128
1688.97 130
1689.07 126
1689.16 115
1689.25 98
1689.35 76
1689.44 53
1689.54 31
1689.63 15
1689.73 4
1689.82 0
1689.91 0
1690.01 1
1690.10 3
1690.20 2
1690.29 0
1690.38 0
1690.48 0
1690.57 0
1690.67 0
1690.76 0
1690.86 8
1690.95 30
1691.04 55
1691.14 80
1691.23 102
1691.33 119
1691.42 130
1691.52 137
1691.61 142
1691.70 149
1691.80 160
1691.89 174
1691.99 191
1692.08 208
1692.18 224
1692.27 236
1692.37 241
1692.46 238
1692.55 227
1692.65 211
1692.74 191
1692.84 170
1692.93 150
1693.03 135
1693.12 124
1693.21 118
1693.31 115
1693.40 112
1693.50 108
1693.59 101
1693.69 92
1693.78 85
1693.87 82
1693.97 86
1694.06 99
1694.16 120
1694.25 147
1694.35 176
1694.44 203
1694.54 225
1694.63 239
1694.72 246
1694.82 244
1694.91 237
1695.01 227
1695.10 216
1695.20 209
1695.29 207
1695.39 210
1695.48 220
1695.57 234
1695.67 249
1695.76 263
1695.86 273
1695.95 278
1696.05 276
1696.14 269
1696.23 256
1696.33 239
1696.42 218
1696.52 195
1696.61 172
1696.71 151
1696.80 133
1696.90 121
1696.99 113
1697.08 110
1697.18 108
1697.27 108
1697.37 110
1697.46 114
1697.56 121
1697.65 131
1697.75 145
1697.84 159
1697.94 173
1698.03 183
1698.12 188
1698.22 189
1698.31 188
1698.41 186
1698.50 187
1698.60 191
1698.69 200
1698.79 210
1698.88 219
1698.97 225
1699.07 227
1699.16 222
1699.26 212
1699.35 198
1699.45 181
1699.54 166
1699.64 153
1699.73 145
1699.83 141
1699.92 141
1700.01 142
1700.11 142
1700.20 141
1700.30 137
1700.39 132
1700.49 129
1700.58 131
1700.68 139
1700.77 154
1700.87 174
1700.96 197
1701.05 221
1701.15 240
1701.24 252
1701.34 255
1701.43 250
1701.53 239
1701.62 225
1701.72 213
1701.81 205
1701.91 204
1702.00 209
1702.09 218
1702.19 229
1702.28 237
1702.38 242
1702.47 240
1702.57 232
1702.66 219
1702.76 202
1702.85 183
1702.95 162
1703.04 142
1703.14 125
1703.23 113
1703.32 108
1703.42 111
1703.51 121
1703.61 139
1703.70 160
1703.80 182
1703.89 201
1703.99 217
1704.08 228
1704.18 235
1704.27 239
1704.37 243
1704.46 246
1704.56 248
1704.65 248
1704.74 243
1704.84 232
1704.93 216
1705.03 194
1705.12 169
1705.22 143
1705.31 118
1705.41 96
1705.50 76
1705.60 59
1705.69 45
1705.79 35
1705.88 30
1705.98 32
1706.07 39
1706.17 53
1706.26 70
1706.35 88
1706.45 103
1706.54 112
1706.64 114
1706.73 108
1706.83 94
1706.92 75
1707.02 53
1707.11 30
1707.21 10
1707.30 0
1707.40 0
1707.49 0
1707.59 0
1707.68 0
1707.78 0
1707.87 0
1707.97 0
1708.06 1
1708.15 12
1708.25 25
1708.34 39
1708.44 55
1708.53 74
1708.63 94
1708.72 115
1708.82 132
1708.91 145
1709.01 149
1709.10 143
1709.20 127
1709.29 103
1709.39 74
1709.48 44
1709.58 17
1709.67 0
1709.77 0
1709.86 0
1709.96 0
1710.05 3
1710.15 24
1710.24 49
1710.33 75
1710.43 100
1710.52 121
1710.62 140
1710.71 154
1710.81 166
1710.90 175
1711.00 183
1711.09 188
1711.19 191
1711.28 192
1711.38 191
1711.47 188
1711.57 183
1711.66 176
1711.76 169
1711.85 164
1711.95 160
1712.04 159
1712.14 160
1712.23 163
1712.33 166
1712.42 168
1712.52 166
1712.61 161
1712.71 153
1712.80 143
1712.90 133
1712.99 124
1713.09 118
1713.18 113
1713.28 110
1713.37 107
1713.47 103
1713.56 98
1713.66 95
1713.75 93
1713.85 94
1713.94 95
1714.04 97
1714.13 95
1714.23 89
1714.32 75
1714.41 55
1714.51 31
1714.60 6
1714.70 0
1714.79 0
1714.89 0
1714.98 0
1715.08 0
1715.17 0
1715.27 12
1715.36 33
1715.46 53
1715.55 70
1715.65 83
1715.74 91
1715.84 94
1715.93 93
1716.03 87
1716.12 80
1716.22 71
1716.31 60
1716.41 47
1716.50 31
1716.60 13
1716.69 0
1716.79 0
1716.88 0
1716.98 0
1717.07 0
1717.17 0
1717.26 0
1717.36 0
1717.45 13
1717.55 27
1717.64 37
1717.74 44
1717.83 50
1717.93 55
1718.02 62
1718.12 69
1718.21 78
1718.31 86
1718.40 92
1718.50 95
1718.59 96
1718.69 97
1718.78 99
1718.88 103
1718.98 110
1719.07 119
1719.17 129
1719.26 136
1719.36 138
1719.45 134
1719.55 123
1719.64 108
1719.74 89
1719.83 72
1719.93 58
1720.02 51
1720.12 52
1720.21 60
1720.31 73
1720.40 91
1720.50 112
1720.59 133
1720.69 153
1720.78 171
1720.88 185
1720.97 195
1721.07 199
1721.16 199
1721.26 194
1721.35 186
1721.45 178
1721.54 172
1721.64 167
1721.73 165
1721.83 165
1721.92 166
1722.02 167
1722.11 165
1722.21 160
1722.30 154
1722.40 148
1722.49 143
1722.59 139
1722.68 137
1722.78 135
1722.88 133
1722.97 128
1723.07 121
1723.16 109
1723.26 94
1723.35 76
1723.45 57
1723.54 38
1723.64 20
1723.73 4
1723.83 0
1723.92 0
1724.02 0
1724.11 0
1724.21 0
1724.30 0
1724.40 2
1724.49 8
1724.59 12
1724.68 13
1724.78 13
1724.87 11
1724.97 11
1725.06 12
1725.16 16
1725.26 21
1725.35 28
1725.45 35
1725.54 43
1725.64 50
1725.73 57
1725.83 64
1725.92 72
1726.02 82
1726.11 97
1726.21 116
1726.30 139
1726.40 165
1726.49 191
1726.59 214
1726.68 230
1726.78 240
1726.87 243
1726.97 241
1727.07 239
1727.16 241
1727.26 250
1727.35 268
1727.45 292
1727.54 318
1727.64 340
1727.73 352
1727.83 348
1727.92 327
1728.02 289
1728.11 239
1728.21 186
1728.30 136
1728.40 97
1728.49 72
1728.59 65
1728.69 73
1728.78 91
1728.88 113
1728.97 135
1729.07 154
1729.16 169
1729.26 181
1729.35 192
1729.45 203
1729.54 215
1729.64 228
1729.73 238
1729.83 245
1729.93 245
1730.02 240
1730.12 230
1730.21 216
1730.31 202
1730.40 188
1730.50 175
1730.59 163
1730.69 153
1730.78 145
1730.88 138
1730.97 134
1731.07 131
1731.17 127
1731.26 123
1731.36 116
1731.45 106
1731.55 92
1731.64 74
1731.74 54
1731.83 33
1731.93 13
1732.02 0
1732.12 0
1732.21 0
1732.31 0
1732.41 0
1732.50 0
1732.60 0
1732.69 0
1732.79 1
1732.88 13
1732.98 25
1733.07 39
1733.17 55
1733.26 71
1733.36 86
1733.46 99
1733.55 109
1733.65 116
1733.74 120
1733.84 123
1733.93 128
1734.03 135
1734.12 145
1734.22 159
1734.31 173
1734.41 186
1734.51 196
1734.60 200
1734.70 197
1734.79 188
1734.89 174
1734.98 159
1735.08 146
1735.17 138
1735.27 138
1735.37 145
1735.46 157
1735.56 171
1735.65 184
1735.75 192
1735.84 194
1735.94 190
1736.03 184
1736.13 178
1736.23 177
1736.32 181
1736.42 191
1736.51 205
1736.61 220
1736.70 233
1736.80 242
1736.89 244
1736.99 242
1737.09 236
1737.18 229
1737.28 222
1737.37 216
1737.47 212
1737.56 209
1737.66 207
1737.75 206
1737.85 203
1737.95 199
1738.04 192
1738.14 184
1738.23 172
1738.33 157
1738.42 139
1738.52 119
1738.61 101
1738.71 84
1738.81 73
1738.90 67
1739.00 68
1739.09 73
1739.19 82
1739.28 91
1739.38 98
1739.48 101
1739.57 100
1739.67 97
1739.76 92
1739.86 88
1739.95 86
1740.05 87
1740.14 90
1740.24 94
1740.34 97
1740.43 99
1740.53 100
1740.62 103
1740.72 109
1740.81 120
1740.91 137
1741.01 158
1741.10 181
1741.20 202
1741.29 220
1741.39 232
1741.48 238
1741.58 239
1741.68 236
1741.77 231
1741.87 226
1741.96 221
1742.06 217
1742.15 215
1742.25 214
1742.35 215
1742.44 217
1742.54 219
1742.63 220
1742.73 218
1742.82 213
1742.92 204
1743.02 191
1743.11 176
1743.21 159
1743.30 144
1743.40 131
1743.49 121
1743.59 113
1743.69 105
1743.78 96
1743.88 87
1743.97 77
1744.07 66
1744.16 56
1744.26 48
1744.36 41
1744.45 36
1744.55 31
1744.64 26
1744.74 20
1744.83 13
1744.93 5
1745.03 0
1745.12 0
1745.22 0
1745.31 0
1745.41 0
1745.51 0
1745.60 0
1745.70 0
1745.79 6
1745.89 18
1745.98 29
1746.08 39
1746.18 49
1746.27 59
1746.37 71
1746.46 87
1746.56 108
1746.65 132
1746.75 158
1746.85 184
1746.94 207
1747.04 226
1747.13 237
1747.23 241
1747.33 236
1747.42 224
1747.52 207
1747.61 185
1747.71 161
1747.80 138
1747.90 117
1748.00 100
1748.09 85
1748.19 73
1748.28 62
1748.38 51
1748.48 40
1748.57 28
1748.67 16
1748.76 7
1748.86 3
1748.96 4
1749.05 12
1749.15 26
1749.24 44
1749.34 61
1749.43 74
1749.53 81
1749.63 81
1749.72 77
1749.82 70
1749.91 63
1750.01 59
1750.11 59
1750.20 60
1750.30 59
1750.39 53
1750.49 41
1750.59 23
1750.68 0
1750.78 0
1750.87 0
1750.97 0
1751.07 0
1751.16 0
1751.26 0
1751.35 0
1751.45 11
1751.55 36
1751.64 59
1751.74 79
1751.83 98
1751.93 115
1752.03 129
1752.12 142
1752.22 151
1752.31 158
1752.41 161
1752.51 161
1752.60 158
1752.70 153
1752.79 146
1752.89 140
1752.99 134
1753.08 129
1753.18 126
1753.27 126
1753.37 130
1753.47 138
1753.56 150
1753.66 164
1753.75 179
1753.85 191
1753.95 199
1754.04 201
1754.14 197
1754.23 190
1754.33 182
1754.43 175
1754.52 170
1754.62 167
1754.71 165
1754.81 161
1754.91 156
1755.00 148
1755.10 140
1755.19 135
1755.29 138
1755.39 148
1755.48 167
1755.58 193
1755.67 222
1755.77 251
1755.87 276
1755.96 296
1756.06 309
1756.15 315
1756.25 316
1756.35 312
1756.44 302
1756.54 288
1756.64 272
1756.73 255
1756.83 238
1756.92 221
1757.02 206
1757.12 192
1757.21 179
1757.31 167
1757.40 155
1757.50 144
1757.60 133
1757.69 126
1757.79 121
1757.88 121
1757.98 126
1758.08 135
1758.17 149
1758.27 165
1758.37 181
1758.46 193
1758.56 198
1758.65 195
1758.75 184
1758.85 166
1758.94 144
1759.04 123
1759.13 108
1759.23 99
1759.33 98
1759.42 102
1759.52 108
1759.62 114
1759.71 116
1759.81 114
1759.90 110
1760.00 105
1760.10 103
1760.19 103
1760.29 107
1760.39 112
1760.48 119
1760.58 124
1760.67 127
1760.77 129
1760.87 131
1760.96 134
1761.06 138
1761.15 146
1761.25 156
1761.35 169
1761.44 183
1761.54 198
1761.64 212
1761.73 223
1761.83 229
1761.92 230
1762.02 225
1762.12 214
1762.21 201
1762.31 185
1762.41 168
1762.50 151
1762.60 134
1762.69 117
1762.79 101
1762.89 87
1762.98 75
1763.08 68
1763.18 65
1763.27 67
1763.37 71
1763.46 77
1763.56 82
1763.66 85
1763.75 83
1763.85 75
1763.95 62
1764.04 43
1764.14 20
1764.24 0
1764.33 0
1764.43 0
1764.52 0
1764.62 0
1764.72 0
1764.81 0
1764.91 0
1765.01 12
1765.10 38
1765.20 59
1765.29 75
1765.39 84
1765.49 88
1765.58 90
1765.68 95
1765.78 108
1765.87 133
1765.97 171
1766.07 220
1766.16 275
1766.26 330
1766.35 374
1766.45 403
1766.55 412
1766.64 404
1766.74 381
1766.84 348
1766.93 312
1767.03 276
1767.13 244
1767.22 216
1767.32 192
1767.41 171
1767.51 152
1767.61 136
1767.70 123
1767.80 113
1767.90 106
1767.99 101
1768.09 98
1768.19 95
1768.28 93
1768.38 89
1768.48 83
1768.57 76
1768.67 67
1768.76 57
1768.86 48
1768.96 42
1769.05 42
1769.15 50
1769.25 67
1769.34 93
1769.44 125
1769.54 159
1769.63 191
1769.73 215
1769.83 229
1769.92 231
1770.02 221
1770.12 202
1770.21 174
1770.31 143
1770.40 111
1770.50 80
1770.60 53
1770.69 33
1770.79 19
1770.89 14
1770.98 19
1771.08 32
1771.18 53
1771.27 80
1771.37 109
1771.47 138
1771.56 162
1771.66 177
1771.76 180
1771.85 170
1771.95 148
1772.04 118
1772.14 84
1772.24 54
1772.33 31
1772.43 22
1772.53 25
1772.62 40
1772.72 63
1772.82 88
1772.91 112
1773.01 133
1773.11 149
1773.20 162
1773.30 173
1773.40 185
1773.49 198
1773.59 211
1773.69 221
1773.78 229
1773.88 234
1773.98 237
1774.07 238
1774.17 240
1774.27 244
1774.36 249
1774.46 256
1774.56 263
1774.65 270
1774.75 276
1774.85 283
1774.94 290
1775.04 298
1775.13 308
1775.23 319
1775.33 331
1775.42 343
1775.52 355
1775.62 367
1775.71 379
1775.81 390
1775.91 400
1776.00 405
1776.10 405
1776.20 397
1776.29 381
1776.39 360
1776.49 336
1776.58 315
1776.68 299
1776.78 292
1776.87 293
1776.97 300
1777.07 310
1777.16 318
1777.26 322
1777.36 320
1777.45 314
1777.55 305
1777.65 294
1777.74 282
1777.84 271
1777.94 261
1778.03 253
1778.13 245
1778.23 239
1778.32 235
1778.42 232
1778.52 230
1778.61 227
1778.71 222
1778.81 215
1778.90 209
1779.00 204
1779.10 205
1779.19 211
1779.29 224
1779.39 242
1779.48 259
1779.58 271
1779.68 275
1779.78 270
1779.87 256
1779.97 236
1780.07 215
1780.16 198
1780.26 187
1780.36 184
1780.45 190
1780.55 201
1780.65 214
1780.74 226
1780.84 233
1780.94 233
1781.03 226
1781.13 211
1781.23 191
1781.32 167
1781.42 142
1781.52 118
1781.61 96
1781.71 77
1781.81 62
1781.90 50
1782.00 44
1782.10 42
1782.19 45
1782.29 52
1782.39 63
1782.48 76
1782.58 90
1782.68 101
1782.78 109
1782.87 112
1782.97 111
1783.07 107
1783.16 102
1783.26 96
1783.36 93
1783.45 91
1783.55 92
1783.65 95
1783.74 98
1783.84 101
1783.94 105
1784.03 110
1784.13 116
1784.23 123
1784.32 131
1784.42 138
1784.52 144
1784.61 146
1784.71 142
1784.81 131
1784.91 113
1785.00 90
1785.10 63
1785.20 34
1785.29 8
1785.39 0
1785.49 0
1785.58 0
1785.68 0
1785.78 0
1785.87 0
1785.97 0
1786.07 3
1786.17 8
1786.26 12
1786.36 16
1786.46 22
1786.55 33
1786.65 50
1786.75 72
1786.84 97
1786.94 125
1787.04 151
1787.13 174
1787.23 191
1787.33 200
1787.43 202
1787.52 198
1787.62 190
1787.72 180
1787.81 170
1787.91 162
1788.01 157
1788.10 155
1788.20 154
1788.30 155
1788.39 154
1788.49 152
1788.59 148
1788.69 142
1788.78 135
1788.88 128
1788.98 123
1789.07 121
1789.17 120
1789.27 121
1789.36 123
1789.46 124
1789.56 124
1789.66 122
1789.75 120
1789.85 117
1789.95 115
1790.04 115
1790.14 115
1790.24 114
1790.33 113
1790.43 111
1790.53 110
1790.63 111
1790.72 116
1790.82 127
1790.92 144
1791.01 167
1791.11 192
1791.21 217
1791.30 240
1791.40 256
1791.50 264
1791.60 265
1791.69 260
1791.79 253
1791.89 247
1791.98 246
1792.08 250
1792.18 258
1792.28 267
1792.37 273
1792.47 273
1792.57 265
1792.66 248
1792.76 228
1792.86 209
1792.95 196
1793.05 191
1793.15 196
1793.25 209
1793.34 228
1793.44 249
1793.54 266
1793.63 280
1793.73 289
1793.83 295
1793.93 300
1794.02 304
1794.12 310
1794.22 319
1794.31 328
1794.41 337
1794.51 343
1794.61 346
1794.70 343
1794.80 333
1794.90 316
1794.99 293
1795.09 263
1795.19 228
1795.29 191
1795.38 152
1795.48 115
1795.58 82
1795.67 53
1795.77 32
1795.87 18
1795.97 10
1796.06 9
1796.16 10
1796.26 12
1796.35 13
1796.45 10
1796.55 4
1796.65 0
1796.74 0
1796.84 0
1796.94 0
1797.03 0
1797.13 0
1797.23 2
1797.33 19
1797.42 38
1797.52 56
1797.62 72
1797.72 83
1797.81 90
1797.91 92
1798.01 92
1798.10 92
1798.20 95
1798.30 101
1798.40 113
1798.49 127
1798.59 143
1798.69 157
1798.78 167
1798.88 172
1798.98 173
1799.08 171
1799.17 168
1799.27 164
1799.37 163
1799.47 163
1799.56 165
1799.66 167
1799.76 169
1799.85 169
1799.95 168
1800.05 165
1800.15 161
1800.24 154
1800.34 143
1800.44 128
1800.54 110
1800.63 89
1800.73 70
1800.83 54
1800.93 46
1801.02 46
1801.12 54
1801.22 66
1801.31 76
1801.41 81
1801.51 78
1801.61 68
1801.70 53
1801.80 36
1801.90 22
1802.00 12
1802.09 7
1802.19 3
1802.29 0
1802.38 0
1802.48 0
1802.58 0
1802.68 0
1802.77 0
1802.87 0
1802.97 0
1803.07 9
1803.16 26
1803.26 42
1803.36 54
1803.46 60
1803.55 59
1803.65 52
1803.75 40
1803.85 28
1803.94 18
1804.04 13
1804.14 12
1804.23 17
1804.33 26
1804.43 37
1804.53 48
1804.62 57
1804.72 65
1804.82 71
1804.92 75
1805.01 77
1805.11 78
1805.21 78
1805.31 80
1805.40 84
1805.50 91
1805.60 103
1805.70 120
1805.79 140
1805.89 162
1805.99 185
1806.09 207
1806.18 227
1806.28 244
1806.38 260
1806.48 272
1806.57 280
1806.67 282
1806.77 277
1806.87 264
1806.96 244
1807.06 217
1807.16 188
1807.26 160
1807.35 135
1807.45 116
1807.55 102
1807.65 92
1807.74 84
1807.84 76
1807.94 69
1808.04 63
1808.13 61
1808.23 65
1808.33 76
1808.43 93
1808.52 114
1808.62 134
1808.72 149
1808.82 157
1808.91 159
1809.01 158
1809.11 156
1809.21 158
1809.30 166
1809.40 181
1809.50 202
1809.60 225
1809.69 249
1809.79 272
1809.89 292
1809.99 307
1810.08 317
1810.18 319
1810.28 314
1810.38 300
1810.47 278
1810.57 249
1810.67 217
1810.77 187
1810.86 161
1810.96 143
1811.06 133
1811.16 132
1811.25 136
1811.35 142
1811.45 149
1811.55 153
1811.64 154
1811.74 152
1811.84 145
1811.94 133
1812.03 117
1812.13 99
1812.23 79
1812.33 60
1812.43 43
1812.52 32
1812.62 27
1812.72 30
1812.82 39
1812.91 51
1813.01 65
1813.11 77
1813.21 82
1813.30 78
1813.40 65
1813.50 43
1813.60 15
1813.69 0
1813.79 0
1813.89 0
1813.99 0
1814.09 0
1814.18 0
1814.28 0
1814.38 0
1814.48 31
1814.57 68
1814.67 99
1814.77 121
1814.87 133
1814.96 135
1815.06 129
1815.16 118
1815.26 107
1815.35 96
1815.45 88
1815.55 82
1815.65 77
1815.75 72
1815.84 66
1815.94 58
1816.04 50
1816.14 41
1816.23 32
1816.33 22
1816.43 12
1816.53 1
1816.63 0
1816.72 0
1816.82 0
1816.92 0
1817.02 0
1817.11 0
1817.21 0
1817.31 1
1817.41 11
1817.50 20
1817.60 26
1817.70 28
1817.80 27
1817.90 23
1817.99 19
1818.09 13
1818.19 8
1818.29 4
1818.38 2
1818.48 2
1818.58 5
1818.68 10
1818.78 18
1818.87 26
1818.97 35
1819.07 43
1819.17 51
1819.26 58
1819.36 64
1819.46 66
1819.56 63
1819.66 54
1819.75 38
1819.85 16
1819.95 0
1820.05 0
1820.14 0
1820.24 0
1820.34 0
1820.44 0
1820.54 0
1820.63 1
1820.73 47
1820.83 98
1820.93 151
1821.03 202
1821.12 246
1821.22 279
1821.32 299
1821.42 306
1821.51 298
1821.61 280
1821.71 255
1821.81 226
1821.91 198
1822.00 173
1822.10 154
1822.20 142
1822.30 134
1822.40 131
1822.49 128
1822.59 125
1822.69 120
1822.79 112
1822.89 102
1822.98 92
1823.08 84
1823.18 79
1823.28 78
1823.37 80
1823.47 85
1823.57 91
1823.67 98
1823.77 103
1823.86 108
1823.96 112
1824.06 118
1824.16 124
1824.26 132
1824.35 140
1824.45 145
1824.55 147
1824.65 143
1824.75 133
1824.84 118
1824.94 100
1825.04 83
1825.14 68
1825.24 59
1825.33 58
1825.43 62
1825.53 71
1825.63 81
1825.73 91
1825.82 100
1825.92 107
1826.02 112
1826.12 115
1826.21 117
1826.31 119
1826.41 120
1826.51 119
1826.61 115
1826.70 110
1826.80 102
1826.90 93
1827.00 83
1827.10 73
1827.19 63
1827.29 55
1827.39 49
1827.49 45
1827.59 44
1827.69 44
1827.78 44
1827.88 43
1827.98 41
1828.08 37
1828.18 32
1828.27 28
1828.37 28
1828.47 33
1828.57 44
1828.67 60
1828.76 82
1828.86 108
1828.96 136
1829.06 162
1829.16 183
1829.25 195
1829.35 197
1829.45 189
1829.55 173
1829.65 152
1829.74 132
1829.84 119
1829.94 115
1830.04 121
1830.14 135
1830.23 153
1830.33 171
1830.43 184
1830.53 190
1830.63 188
1830.73 180
1830.82 167
1830.92 155
1831.02 145
1831.12 138
1831.22 135
1831.31 133
1831.41 129
1831.51 122
1831.61 109
1831.71 93
1831.80 74
1831.90 58
1832.00 47
1832.10 43
1832.20 45
1832.30 52
1832.39 59
1832.49 64
1832.59 64
1832.69 58
1832.79 47
1832.88 33
1832.98 20
1833.08 14
1833.18 18
1833.28 34
1833.37 60
1833.47 94
1833.57 132
1833.67 167
1833.77 194
1833.87 210
1833.96 215
1834.06 212
1834.16 205
1834.26 197
1834.36 193
1834.45 194
1834.55 201
1834.65 211
1834.75 223
1834.85 234
1834.95 242
1835.04 247
1835.14 247
1835.24 243
1835.34 235
1835.44 221
1835.54 204
1835.63 182
1835.73 156
1835.83 127
1835.93 97
1836.03 70
1836.12 48
1836.22 34
1836.32 32
1836.42 40
1836.52 57
1836.62 81
1836.71 105
1836.81 127
1836.91 142
1837.01 149
1837.11 149
1837.21 144
1837.30 135
1837.40 124
1837.50 115
1837.60 106
1837.70 99
1837.80 91
1837.89 83
1837.99 73
1838.09 60
1838.19 44
1838.29 25
1838.39 7
1838.48 0
1838.58 0
1838.68 0
1838.78 0
1838.88 0
1838.98 0
1839.07 0
1839.17 0
1839.27 9
1839.37 20
1839.47 32
1839.57 43
1839.66 55
1839.76 66
1839.86 77
1839.96 84
1840.06 89
1840.16 91
1840.25 92
1840.35 93
1840.45 96
1840.55 101
1840.65 105
1840.75 108
1840.84 106
1840.94 98
1841.04 83
1841.14 64
1841.24 43
1841.34 23
1841.43 7
1841.53 0
1841.63 0
1841.73 0
1841.83 1
1841.93 12
1842.02 26
1842.12 43
1842.22 60
1842.32 77
1842.42 91
1842.52 101
1842.62 108
1842.71 110
1842.81 111
1842.91 111
1843.01 113
1843.11 118
1843.21 126
1843.30 138
1843.40 152
1843.50 169
1843.60 186
1843.70 203
1843.80 216
1843.89 224
1843.99 224
1844.09 215
1844.19 198
1844.29 174
1844.39 145
1844.49 115
1844.58 87
1844.68 62
1844.78 41
1844.88 23
1844.98 7
1845.08 0
1845.17 0
1845.27 0
1845.37 0
1845.47 0
1845.57 0
1845.67 0
1845.77 0
1845.86 14
1845.96 42
1846.06 68
1846.16 92
1846.26 112
1846.36 129
1846.46 143
1846.55 156
1846.65 168
1846.75 179
1846.85 188
1846.95 197
1847.05 206
1847.15 213
1847.24 219
1847.34 221
1847.44 218
1847.54 208
1847.64 190
1847.74 164
1847.84 132
1847.93 99
1848.03 67
1848.13 40
1848.23 20
1848.33 7
1848.43 0
1848.53 0
1848.62 0
1848.72 0
1848.82 0
1848.92 0
1849.02 0
1849.12 0
1849.22 0
1849.31 10
1849.41 20
1849.51 26
1849.61 26
1849.71 19
1849.81 7
1849.91 0
1850.00 0
1850.10 0
1850.20 4
1850.30 29
1850.40 61
1850.50 98
1850.60 135
1850.69 167
1850.79 194
1850.89 215
1850.99 233
1851.09 249
1851.19 264
1851.29 278
1851.39 288
1851.48 291
1851.58 285
1851.68 270
1851.78 248
1851.88 221
1851.98 195
1852.08 172
1852.17 158
1852.27 151
1852.37 154
1852.47 162
1852.57 175
1852.67 190
1852.77 203
1852.87 212
1852.96 217
1853.06 216
1853.16 211
1853.26 201
1853.36 189
1853.46 174
1853.56 156
1853.65 137
1853.75 114
1853.85 90
1853.95 66
1854.05 42
1854.15 23
1854.25 11
1854.35 8
1854.44 14
1854.54 28
1854.64 46
1854.74 66
1854.84 83
1854.94 94
1855.04 99
1855.14 96
1855.23 89
1855.33 81
1855.43 73
1855.53 70
1855.63 71
1855.73 76
1855.83 84
1855.93 93
1856.02 104
1856.12 116
1856.22 128
1856.32 142
1856.42 156
1856.52 171
1856.62 184
1856.72 192
1856.82 194
1856.91 189
1857.01 179
1857.11 169
1857.21 162
1857.31 162
1857.41 173
1857.51 194
1857.61 220
1857.70 246
1857.80 266
1857.90 273
1858.00 265
1858.10 242
1858.20 207
1858.30 166
1858.40 124
1858.50 87
1858.59 57
1858.69 36
1858.79 23
1858.89 16
1858.99 12
1859.09 7
1859.19 0
1859.29 0
1859.38 0
1859.48 0
1859.58 0
1859.68 0
1859.78 0
1859.88 0
1859.98 9
1860.08 23
1860.18 36
1860.27 48
1860.37 58
1860.47 69
1860.57 81
1860.67 94
1860.77 107
1860.87 116
1860.97 121
1861.07 119
1861.17 113
1861.26 102
1861.36 91
1861.46 81
1861.56 76
1861.66 77
1861.76 82
1861.86 91
1861.96 104
1862.06 118
1862.15 132
1862.25 145
1862.35 155
1862.45 159
1862.55 157
1862.65 147
1862.75 129
1862.85 105
1862.95 81
1863.04 60
1863.14 47
1863.24 44
1863.34 49
1863.44 60
1863.54 73
1863.64 84
1863.74 89
1863.84 86
1863.94 78
1864.03 67
1864.13 56
1864.23 46
1864.33 41
1864.43 41
1864.53 45
1864.63 53
1864.73 64
1864.83 76
1864.93 87
1865.02 98
1865.12 108
1865.22 117
1865.32 127
1865.42 138
1865.52 150
1865.62 163
1865.72 177
1865.82 189
1865.92 198
1866.02 202
1866.11 203
1866.21 201
1866.31 199
1866.41 197
1866.51 198
1866.61 201
1866.71 204
1866.81 205
1866.91 201
1867.01 191
1867.10 174
1867.20 152
1867.30 129
1867.40 106
1867.50 88
1867.60 75
1867.70 67
1867.80 61
1867.90 55
1868.00 47
1868.10 36
1868.19 24
1868.29 14
1868.39 8
1868.49 9
1868.59 19
1868.69 35
1868.79 55
1868.89 74
1868.99 88
1869.09 92
1869.19 86
1869.29 70
1869.38 47
1869.48 22
1869.58 0
1869.68 0
1869.78 0
1869.88 0
1869.98 0
1870.08 0
1870.18 3
1870.28 10
1870.38 14
1870.47 14
1870.57 11
1870.67 6
1870.77 2
1870.87 0
1870.97 0
1871.07 0
1871.17 0
1871.27 0
1871.37 2
1871.47 13
1871.57 29
1871.67 48
1871.76 68
1871.86 87
1871.96 103
1872.06 114
1872.16 119
1872.26 120
1872.36 116
1872.46 112
1872.56 106
1872.66 101
1872.76 94
1872.86 86
1872.95 74
1873.05 59
1873.15 42
1873.25 24
1873.35 8
1873.45 0
1873.55 0
1873.65 0
1873.75 0
1873.85 2
1873.95 18
1874.05 38
1874.15 59
1874.25 78
1874.34 93
1874.44 101
1874.54 101
1874.64 95
1874.74 83
1874.84 69
1874.94 57
1875.04 47
1875.14 42
1875.24 42
1875.34 46
1875.44 52
1875.54 60
1875.63 69
1875.73 78
1875.83 89
1875.93 101
1876.03 114
1876.13 130
1876.23 147
1876.33 164
1876.43 183
1876.53 201
1876.63 219
1876.73 236
1876.83 249
1876.93 257
1877.03 258
1877.12 251
1877.22 235
1877.32 208
1877.42 171
1877.52 129
1877.62 85
1877.72 45
1877.82 12
1877.92 0
1878.02 0
1878.12 0
1878.22 0
1878.32 17
1878.42 38
1878.52 59
1878.62 75
1878.71 85
1878.81 88
1878.91 86
1879.01 78
1879.11 68
1879.21 56
1879.31 45
1879.41 34
1879.51 26
1879.61 19
1879.71 15
1879.81 14
1879.91 16
1880.01 22
1880.11 33
1880.21 48
1880.31 64
1880.40 81
1880.50 97
1880.60 109
1880.70 119
1880.80 128
1880.90 137
1881.00 147
1881.10 159
1881.20 172
1881.30 185
1881.40 194
1881.50 199
1881.60 197
1881.70 189
1881.80 177
1881.90 163
1882.00 149
1882.10 139
1882.19 135
1882.29 138
1882.39 151
1882.49 172
1882.59 198
1882.69 226
1882.79 250
1882.89 266
1882.99 270
1883.09 257
1883.19 231
1883.29 193
1883.39 150
1883.49 108
1883.59 72
1883.69 45
1883.79 29
1883.89 23
1883.99 23
1884.09 26
1884.18 31
1884.28 38
1884.38 45
1884.48 55
1884.58 67
1884.68 81
1884.78 96
1884.88 109
1884.98 118
1885.08 122
1885.18 121
1885.28 119
1885.38 117
1885.48 118
1885.58 121
1885.68 126
1885.78 131
1885.88 132
1885.98 128
1886.08 119
1886.18 107
1886.28 94
1886.37 84
1886.47 78
1886.57 77
1886.67 81
1886.77 87
1886.87 96
1886.97 105
1887.07 114
1887.17 123
1887.27 129
1887.37 133
1887.47 134
1887.57 132
1887.67 126
1887.77 117
1887.87 105
1887.97 92
1888.07 77
1888.17 61
1888.27 43
1888.37 24
1888.47 5
1888.57 0
1888.67 0
1888.77 0
1888.87 0
1888.96 0
1889.06 0
1889.16 0
1889.26 0
1889.36 22
1889.46 55
1889.56 86
1889.66 111
1889.76 127
1889.86 135
1889.96 135
1890.06 129
1890.16 120
1890.26 112
1890.36 104
1890.46 99
1890.56 95
1890.66 92
1890.76 88
1890.86 82
1890.96 74
1891.06 63
1891.16 47
1891.26 26
1891.36 2
1891.46 0
1891.56 0
1891.66 0
1891.76 0
1891.86 0
1891.96 0
1892.06 0
1892.16 9
1892.25 36
1892.35 59
1892.45 77
1892.55 89
1892.65 99
1892.75 107
1892.85 117
1892.95 129
1893.05 141
1893.15 153
1893.25 162
1893.35 169
1893.45 171
1893.55 171
1893.65 171
1893.75 172
1893.85 178
1893.95 188
1894.05 204
1894.15 222
1894.25 241
1894.35 259
1894.45 273
1894.55 284
1894.65 293
1894.75 301
1894.85 312
1894.95 327
1895.05 347
1895.15 372
1895.25 400
1895.35 427
1895.45 452
1895.55 470
1895.65 479
1895.75 478
1895.85 466
1895.95 445
1896.05 417
1896.15 385
1896.25 352
1896.35 320
1896.45 291
1896.55 265
1896.65 242
1896.75 222
1896.85 205
1896.95 189
1897.05 176
1897.15 164
1897.25 154
1897.34 147
1897.44 142
1897.54 137
1897.64 135
1897.74 133
1897.84 132
1897.94 131
1898.04 130
1898.14 129
1898.24 128
1898.34 128
1898.44 128
1898.54 129
1898.64 131
1898.74 135
1898.84 140
1898.94 146
1899.04 154
1899.14 162
1899.24 172
1899.34 182
1899.44 191
1899.54 200
1899.64 208
1899.74 215
1899.84 222
1899.94 227
1900.04 230
1900.14 232
1900.24 232
1900.34 230
1900.44 227
1900.54 225
1900.64 226
1900.74 231
1900.84 239
1900.94 250
1901.04 262
1901.14 270
1901.24 275
1901.34 275
1901.44 271
1901.54 268
1901.64 267
1901.74 270
1901.84 276
1901.94 284
1902.04 290
1902.14 291
1902.24 287
1902.34 277
1902.44 264
1902.54 251
1902.64 241
1902.74 234
1902.84 229
1902.94 222
1903.04 213
1903.14 199
1903.24 184
1903.34 169
1903.44 158
1903.54 154
1903.64 158
1903.74 168
1903.84 179
1903.94 189
1904.04 194
1904.14 195
1904.24 192
1904.34 188
1904.44 186
1904.54 187
1904.64 191
1904.74 197
1904.84 203
1904.94 208
1905.04 210
1905.14 209
1905.24 206
1905.34 201
1905.44 194
1905.54 186
1905.64 177
1905.74 167
1905.84 159
1905.94 155
1906.04 157
1906.14 166
1906.24 180
1906.34 197
1906.44 214
1906.54 226
1906.64 232
1906.74 229
1906.84 220
1906.94 209
1907.05 197
1907.15 188
1907.25 184
1907.35 186
1907.45 192
1907.55 200
1907.65 207
1907.75 213
1907.85 216
1907.95 216
1908.05 215
1908.15 213
1908.25 212
1908.35 211
1908.45 210
1908.55 206
1908.65 199
1908.75 187
1908.85 173
1908.95 157
1909.05 143
1909.15 132
1909.25 126
1909.35 125
1909.45 125
1909.55 126
1909.65 125
1909.75 122
1909.85 115
1909.95 106
1910.05 94
1910.15 81
1910.25 67
1910.35 52
1910.45 37
1910.55 23
1910.65 10
1910.75 0
1910.85 0
1910.95 0
1911.05 0
1911.15 0
1911.25 0
1911.35 0
1911.45 0
1911.55 0
1911.65 0
1911.75 0
1911.85 0
1911.95 9
1912.05 24
1912.15 44
1912.26 69
1912.36 96
1912.46 121
1912.56 143
1912.66 158
1912.76 167
1912.86 170
1912.96 170
1913.06 168
1913.16 166
1913.26 166
1913.36 167
1913.46 169
1913.56 171
1913.66 171
1913.76 167
1913.86 159
1913.96 148
1914.06 134
1914.16 119
1914.26 106
1914.36 95
1914.46 88
1914.56 86
1914.66 88
1914.76 93
1914.86 99
1914.96 106
1915.06 112
1915.16 118
1915.26 123
1915.36 129
1915.47 137
1915.57 149
1915.67 163
1915.77 180
1915.87 196
1915.97 209
1916.07 219
1916.17 222
1916.27 217
1916.37 206
1916.47 189
1916.57 167
1916.67 142
1916.77 114
1916.87 86
1916.97 58
1917.07 34
1917.17 16
1917.27 6
1917.37 5
1917.47 14
1917.57 31
1917.67 54
1917.77 78
1917.87 100
1917.97 116
1918.08 124
1918.18 124
1918.28 118
1918.38 109
1918.48 100
1918.58 94
1918.68 92
1918.78 92
1918.88 93
1918.98 94
1919.08 93
1919.18 90
1919.28 85
1919.38 80
1919.48 78
1919.58 79
1919.68 85
1919.78 93
1919.88 103
1919.98 115
1920.08 128
1920.18 143
1920.28 159
1920.39 176
1920.49 193
1920.59 207
1920.69 215
1920.79 215
1920.89 205
1920.99 187
1921.09 164
1921.19 141
1921.29 124
1921.39 115
1921.49 118
1921.59 132
1921.69 155
1921.79 183
1921.89 211
1921.99 236
1922.09 256
1922.19 270
1922.29 278
1922.40 280
1922.50 278
1922.60 273
1922.70 268
1922.80 263
1922.90 259
1923.00 258
1923.10 258
1923.20 260
1923.30 262
1923.40 262
1923.50 261
1923.60 257
1923.70 251
1923.80 244
1923.90 236
1924.00 227
1924.10 219
1924.21 211
1924.31 203
1924.41 193
1924.51 183
1924.61 170
1924.71 154
1924.81 137
1924.91 117
1925.01 98
1925.11 80
1925.21 65
1925.31 55
1925.41 50
1925.51 50
1925.61 53
1925.71 57
1925.81 60
1925.92 59
1926.02 53
1926.12 41
1926.22 26
1926.32 10
1926.42 0
1926.52 0
1926.62 0
1926.72 0
1926.82 0
1926.92 0
1927.02 0
1927.12 0
1927.22 8
1927.32 15
1927.43 20
1927.53 24
1927.63 26
1927.73 27
1927.83 26
1927.93 25
1928.03 24
1928.13 22
1928.23 21
1928.33 20
1928.43 19
1928.53 17
1928.63 12
1928.73 4
1928.83 0
1928.94 0
1929.04 0
1929.14 0
1929.24 0
1929.34 0
1929.44 0
1929.54 7
1929.64 37
1929.74 70
1929.84 99
1929.94 125
1930.04 144
1930.14 159
1930.24 170
1930.35 180
1930.45 189
1930.55 197
1930.65 204
1930.75 210
1930.85 213
1930.95 212
1931.05 208
1931.15 202
1931.25 194
1931.35 187
1931.45 181
1931.55 178
1931.66 178
1931.76 182
1931.86 187
1931.96 193
1932.06 196
1932.16 195
1932.26 188
1932.36 175
1932.46 156
1932.56 134
1932.66 113
1932.76 94
1932.86 78
1932.97 65
1933.07 54
1933.17 45
1933.27 36
1933.37 27
1933.47 20
1933.57 16
1933.67 17
1933.77 22
1933.87 32
1933.97 44
1934.07 56
1934.18 68
1934.28 77
1934.38 83
1934.48 85
1934.58 83
1934.68 79
1934.78 73
1934.88 65
1934.98 58
1935.08 53
1935.18 52
1935.28 53
1935.39 58
1935.49 63
1935.59 68
1935.69 71
1935.79 70
1935.89 69
1935.99 69
1936.09 72
1936.19 80
1936.29 90
1936.39 102
1936.50 111
1936.60 116
1936.70 117
1936.80 113
1936.90 110
1937.00 110
1937.10 116
1937.20 129
1937.30 149
1937.40 173
1937.50 199
1937.61 223
1937.71 241
1937.81 250
1937.91 251
1938.01 242
1938.11 225
1938.21 203
1938.31 178
1938.41 154
1938.51 132
1938.61 112
1938.72 96
1938.82 81
1938.92 67
1939.02 56
1939.12 48
1939.22 46
1939.32 52
1939.42 65
1939.52 85
1939.62 107
1939.73 128
1939.83 145
1939.93 156
1940.03 161
1940.13 161
1940.23 161
1940.33 161
1940.43 164
1940.53 170
1940.63 177
1940.74 185
1940.84 193
1940.94 200
1941.04 208
1941.14 218
1941.24 233
1941.34 253
1941.44 279
1941.54 308
1941.64 339
1941.75 367
1941.85 390
1941.95 405
1942.05 411
1942.15 411
1942.25 406
1942.35 399
1942.45 391
1942.55 383
1942.65 375
1942.76 363
1942.86 348
1942.96 331
1943.06 311
1943.16 292
1943.26 276
1943.36 264
1943.46 256
1943.56 250
1943.67 246
1943.77 241
1943.87 235
1943.97 230
1944.07 225
1944.17 222
1944.27 222
1944.37 225
1944.47 229
1944.58 233
1944.68 236
1944.78 238
1944.88 241
1944.98 245
1945.08 251
1945.18 256
1945.28 260
1945.38 260
1945.49 254
1945.59 241
1945.69 222
1945.79 202
1945.89 182
1945.99 165
1946.09 153
1946.19 145
1946.29 141
1946.40 138
1946.50 135
1946.60 132
1946.70 130
1946.80 128
1946.90 129
1947.00 132
1947.10 139
1947.21 149
1947.31 162
1947.41 176
1947.51 190
1947.61 203
1947.71 213
1947.81 221
1947.91 226
1948.01 229
1948.12 232
1948.22 237
1948.32 242
1948.42 248
1948.52 251
1948.62 249
1948.72 242
1948.82 228
1948.93 209
1949.03 188
1949.13 168
1949.23 152
1949.33 144
1949.43 142
1949.53 147
1949.63 154
1949.74 161
1949.84 165
1949.94 163
1950.04 156
1950.14 147
1950.24 139
1950.34 138
1950.44 147
1950.55 167
1950.65 195
1950.75 227
1950.85 257
1950.95 280
1951.05 290
1951.15 286
1951.25 271
1951.36 247
1951.46 222
1951.56 200
1951.66 185
1951.76 178
1951.86 181
1951.96 190
1952.06 203
1952.17 218
1952.27 232
1952.37 245
1952.47 254
1952.57 260
1952.67 260
1952.77 254
1952.88 243
1952.98 226
1953.08 204
1953.18 179
1953.28 152
1953.38 124
1953.48 97
1953.58 71
1953.69 47
1953.79 27
1953.89 12
1953.99 2
1954.09 0
1954.19 7
1954.29 23
1954.40 46
1954.50 77
1954.60 111
1954.70 148
1954.80 183
1954.90 216
1955.00 243
1955.10 265
1955.21 280
1955.31 291
1955.41 296
1955.51 298
1955.61 296
1955.71 293
1955.81 288
1955.92 281
1956.02 275
1956.12 268
1956.22 262
1956.32 257
1956.42 254
1956.52 252
1956.63 252
1956.73 252
1956.83 252
1956.93 252
1957.03 251
1957.13 249
1957.23 246
1957.34 243
1957.44 237
1957.54 230
1957.64 220
1957.74 207
1957.84 191
1957.94 173
1958.05 155
1958.15 138
1958.25 125
1958.35 118
1958.45 116
1958.55 119
1958.65 126
1958.76 134
1958.86 144
1958.96 154
1959.06 164
1959.16 174
1959.26 184
1959.37 193
1959.47 200
1959.57 202
1959.67 199
1959.77 190
1959.87 179
1959.97 168
1960.08 159
1960.18 153
1960.28 151
1960.38 152
1960.48 154
1960.58 153
1960.68 148
1960.79 139
1960.89 124
1960.99 107
1961.09 87
1961.19 69
1961.29 54
1961.40 44
1961.50 40
1961.60 39
1961.70 43
1961.80 48
1961.90 54
1962.00 59
1962.11 62
1962.21 63
1962.31 65
1962.41 68
1962.51 72
1962.61 76
1962.72 80
1962.82 84
1962.92 86
1963.02 86
1963.12 84
1963.22 84
1963.33 86
1963.43 93
1963.53 104
1963.63 119
1963.73 135
1963.83 150
1963.94 161
1964.04 168
1964.14 168
1964.24 162
1964.34 153
1964.44 140
1964.54 124
1964.65 106
1964.75 85
1964.85 62
1964.95 37
1965.05 10
1965.15 0
1965.26 0
1965.36 0
1965.46 0
1965.56 0
1965.66 0
1965.76 0
1965.87 0
1965.97 18
1966.07 60
1966.17 104
1966.27 148
1966.37 188
1966.48 223
1966.58 252
1966.68 273
1966.78 288
1966.88 298
1966.98 304
1967.09 306
1967.19 304
1967.29 298
1967.39 287
1967.49 272
1967.59 254
1967.70 233
1967.80 213
1967.90 195
1968.00 179
1968.10 166
1968.20 155
1968.31 147
1968.41 142
1968.51 139
1968.61 139
1968.71 139
1968.82 139
1968.92 137
1969.02 133
1969.12 126
1969.22 116
1969.32 107
1969.43 102
1969.53 102
1969.63 109
1969.73 121
1969.83 135
1969.93 150
1970.04 161
1970.14 166
1970.24 165
1970.34 158
1970.44 150
1970.55 145
1970.65 144
1970.75 149
1970.85 159
1970.95 170
1971.05 181
1971.16 187
1971.26 187
1971.36 180
1971.46 167
1971.56 153
1971.66 138
1971.77 125
1971.87 114
1971.97 104
1972.07 96
1972.17 87
1972.28 77
1972.38 64
1972.48 48
1972.58 31
1972.68 16
1972.79 4
1972.89 0
1972.99 0
1973.09 3
1973.19 15
1973.29 31
1973.40 49
1973.50 66
1973.60 82
1973.70 97
1973.80 110
1973.91 123
1974.01 137
1974.11 153
1974.21 170
1974.31 190
1974.41 211
1974.52 232
1974.62 249
1974.72 261
1974.82 267
1974.92 265
1975.03 259
1975.13 249
1975.23 239
1975.33 230
1975.43 224
1975.54 218
1975.64 212
1975.74 204
1975.84 195
1975.94 183
1976.05 170
1976.15 156
1976.25 142
1976.35 126
1976.45 109
1976.55 89
1976.66 66
1976.76 41
1976.86 17
1976.96 0
1977.06 0
1977.17 0
1977.27 0
1977.37 0
1977.47 0
1977.57 0
1977.68 0
1977.78 11
1977.88 21
1977.98 28
1978.08 32
1978.19 36
1978.29 40
1978.39 47
1978.49 56
1978.59 68
1978.70 80
1978.80 92
1978.90 99
1979.00 103
1979.10 103
1979.21 100
1979.31 98
1979.41 99
1979.51 107
1979.61 123
1979.72 149
1979.82 181
1979.92 216
1980.02 249
1980.12 279
1980.23 302
1980.33 319
1980.43 333
1980.53 347
1980.63 363
1980.74 383
1980.84 405
1980.94 426
1981.04 441
1981.14 448
1981.25 443
1981.35 427
1981.45 402
1981.55 373
1981.65 343
1981.76 314
1981.86 290
1981.96 271
1982.06 257
1982.17 251
1982.27 250
1982.37 256
1982.47 267
1982.57 283
1982.68 299
1982.78 315
1982.88 327
1982.98 335
1983.08 336
1983.19 333
1983.29 326
1983.39 316
1983.49 306
1983.59 296
1983.70 288
1983.80 280
1983.90 273
1984.00 265
1984.11 255
1984.21 241
1984.31 223
1984.41 200
1984.51 173
1984.62 144
1984.72 116
1984.82 90
1984.92 70
1985.02 58
1985.13 56
1985.23 64
1985.33 81
1985.43 103
1985.54 126
1985.64 146
1985.74 159
1985.84 165
1985.94 163
1986.05 155
1986.15 144
1986.25 132
1986.35 120
1986.45 110
1986.56 100
1986.66 91
1986.76 82
1986.86 73
1986.97 68
1987.07 67
1987.17 73
1987.27 84
1987.37 100
1987.48 117
1987.58 133
1987.68 145
1987.78 151
1987.89 152
1987.99 151
1988.09 150
1988.19 151
1988.29 155
1988.40 162
1988.50 170
1988.60 177
1988.70 180
1988.81 178
1988.91 169
1989.01 154
1989.11 134
1989.22 110
1989.32 85
1989.42 63
1989.52 47
1989.62 36
1989.73 31
1989.83 31
1989.93 31
1990.03 30
1990.14 25
1990.24 16
1990.34 6
1990.44 0
1990.54 1
1990.65 15
1990.75 42
1990.85 79
1990.95 121
1991.06 160
1991.16 190
1991.26 206
1991.36 208
1991.47 197
1991.57 177
1991.67 153
1991.77 130
1991.87 107
1991.98 88
1992.08 70
1992.18 53
1992.28 38
1992.39 26
1992.49 17
1992.59 14
1992.69 18
1992.80 26
1992.90 38
1993.00 51
1993.10 65
1993.21 77
1993.31 89
1993.41 99
1993.51 107
1993.61 114
1993.72 118
1993.82 116
1993.92 108
1994.02 93
1994.13 74
1994.23 52
1994.33 30
1994.43 10
1994.54 0
1994.64 0
1994.74 0
1994.84 0
1994.95 0
1995.05 0
1995.15 0
1995.25 0
1995.36 0
1995.46 13
1995.56 27
1995.66 41
1995.77 52
1995.87 61
1995.97 67
1996.07 71
1996.17 74
1996.28 77
1996.38 80
1996.48 84
1996.58 90
1996.69 96
1996.79 104
1996.89 113
1996.99 123
1997.10 130
1997.20 134
1997.30 132
1997.40 124
1997.51 110
1997.61 92
1997.71 73
1997.81 55
1997.92 41
1998.02 32
1998.12 27
1998.22 28
1998.33 32
1998.43 39
1998.53 47
1998.63 54
1998.74 61
1998.84 66
1998.94 70
1999.04 73
1999.15 77
1999.25 83
1999.35 89
1999.45 97
1999.56 105
1999.66 114
1999.76 122
1999.86 129
1999.97 135
2000.07 139
2000.17 142
2000.27 144
2000.38 143
2000.48 142
2000.58 140
2000.68 136
2000.79 130
2000.89 120
2000.99 105
2001.09 85
2001.20 60
2001.30 33
2001.40 8
2001.51 0
2001.61 0
2001.71 0
2001.81 0
2001.92 14
2002.02 31
2002.12 44
2002.22 50
2002.33 48
2002.43 41
2002.53 32
2002.63 25
2002.74 22
2002.84 26
2002.94 35
2003.04 47
2003.15 62
2003.25 74
2003.35 81
2003.45 80
2003.56 71
2003.66 56
2003.76 37
2003.87 16
2003.97 0
2004.07 0
2004.17 0
2004.28 0
2004.38 0
2004.48 0
2004.58 0
2004.69 2
2004.79 7
2004.89 11
2004.99 13
2005.10 17
2005.20 24
2005.30 36
2005.41 53
2005.51 72
2005.61 93
2005.71 111
2005.82 125
2005.92 132
2006.02 134
2006.12 131
2006.23 125
2006.33 117
2006.43 108
2006.53 98
2006.64 87
2006.74 77
2006.84 67
2006.95 60
2007.05 56
2007.15 56
2007.25 61
2007.36 68
2007.46 76
2007.56 82
2007.66 85
2007.77 84
2007.87 80
2007.97 75
2008.08 72
2008.18 72
2008.28 76
2008.38 85
2008.49 98
2008.59 114
2008.69 132
2008.79 151
2008.90 168
2009.00 185
2009.10 199
2009.21 209
2009.31 216
2009.41 219
2009.51 217
2009.62 211
2009.72 202
2009.82 192
2009.93 182
2010.03 173
2010.13 165
2010.23 157
2010.34 147
2010.44 134
2010.54 119
2010.64 103
2010.75 90
2010.85 83
2010.95 86
2011.06 100
2011.16 122
2011.26 151
2011.36 179
2011.47 203
2011.57 219
2011.67 228
2011.78 232
2011.88 231
2011.98 230
2012.08 231
2012.19 233
2012.29 237
2012.39 240
2012.50 242
2012.60 239
2012.70 234
2012.80 227
2012.91 219
2013.01 212
2013.11 209
2013.22 209
2013.32 212
2013.42 215
2013.52 218
2013.63 218
2013.73 214
2013.83 208
2013.94 200
2014.04 192
2014.14 186
2014.24 183
2014.35 186
2014.45 194
2014.55 208
2014.66 226
2014.76 247
2014.86 268
2014.97 284
2015.07 294
2015.17 296
2015.27 291
2015.38 278
2015.48 262
2015.58 243
2015.69 224
2015.79 204
2015.89 184
2015.99 163
2016.10 142
2016.20 123
2016.30 109
2016.41 104
2016.51 109
2016.61 123
2016.72 145
2016.82 173
2016.92 200
2017.02 224
2017.13 241
2017.23 251
2017.33 253
2017.44 249
2017.54 244
2017.64 241
2017.75 242
2017.85 248
2017.95 257
2018.05 267
2018.16 272
2018.26 271
2018.36 259
2018.47 238
2018.57 207
2018.67 172
2018.78 137
2018.88 105
2018.98 79
2019.08 61
2019.19 51
2019.29 45
2019.39 40
2019.50 33
2019.60 20
2019.70 2
2019.81 0
2019.91 0
2020.01 0
2020.11 0
2020.22 0
2020.32 0
2020.42 0
2020.53 40
2020.63 90
2020.73 140
2020.84 186
2020.94 225
2021.04 257
2021.15 282
2021.25 302
2021.35 321
2021.45 338
2021.56 356
2021.66 373
2021.76 385
2021.87 392
2021.97 390
2022.07 380
2022.18 362
2022.28 341
2022.38 319
2022.49 300
2022.59 287
2022.69 280
2022.79 277
2022.90 278
2023.00 281
2023.10 282
2023.21 283
2023.31 281
2023.41 279
2023.52 276
2023.62 274
2023.72 272
2023.83 268
2023.93 263
2024.03 254
2024.14 241
2024.24 223
2024.34 202
2024.45 180
2024.55 158
2024.65 142
2024.75 132
2024.86 132
2024.96 141
2025.06 161
2025.17 188
2025.27 219
2025.37 252
2025.48 282
2025.58 306
2025.68 322
2025.79 330
2025.89 329
2025.99 325
2026.10 319
2026.20 314
2026.30 313
2026.41 317
2026.51 323
2026.61 328
2026.72 330
2026.82 327
2026.92 316
2027.02 301
2027.13 281
2027.23 262
2027.33 247
2027.44 239
2027.54 238
2027.64 242
2027.75 250
2027.85 258
2027.95 262
2028.06 260
2028.16 253
2028.26 240
2028.37 227
2028.47 215
2028.57 209
2028.68 209
2028.78 216
2028.88 229
2028.99 246
2029.09 265
2029.19 282
2029.30 297
2029.40 308
2029.50 315
2029.61 316
2029.71 314
2029.81 307
2029.92 298
2030.02 285
2030.12 272
2030.23 260
2030.33 250
2030.43 242
2030.54 236
2030.64 232
2030.74 227
2030.85 220
2030.95 208
2031.05 192
2031.16 173
2031.26 154
2031.36 137
2031.47 124
2031.57 117
2031.67 116
2031.78 120
2031.88 129
2031.98 141
2032.09 156
2032.19 171
2032.29 185
2032.40 196
2032.50 202
2032.60 204
2032.71 200
2032.81 192
2032.91 182
2033.02 172
2033.12 163
2033.22 158
2033.33 155
2033.43 152
2033.53 148
2033.64 141
2033.74 129
2033.84 116
2033.95 102
2034.05 91
2034.15 86
2034.26 90
2034.36 101
2034.46 119
2034.57 139
2034.67 158
2034.77 174
2034.88 185
2034.98 191
2035.08 191
2035.19 189
2035.29 186
2035.39 185
2035.50 187
2035.60 191
2035.71 199
2035.81 208
2035.91 217
2036.02 224
2036.12 230
2036.22 233
2036.33 235
2036.43 237
2036.53 239
2036.64 242
2036.74 244
2036.84 244
2036.95 241
2037.05 234
2037.15 226
2037.26 219
2037.36 215
2037.46 216
2037.57 223
2037.67 235
2037.77 246
2037.88 254
2037.98 254
2038.09 245
2038.19 228
2038.29 206
2038.40 184
2038.50 167
2038.60 159
2038.71 163
2038.81 179
2038.91 203
2039.02 233
2039.12 262
2039.22 287
2039.33 303
2039.43 310
2039.53 308
2039.64 297
2039.74 282
2039.85 265
2039.95 249
2040.05 233
2040.16 220
2040.26 209
2040.36 200
2040.47 193
2040.57 185
2040.67 177
2040.78 169
2040.88 160
2040.98 151
2041.09 142
2041.19 133
2041.30 125
2041.40 119
2041.50 117
2041.61 117
2041.71 122
2041.81 132
2041.92 144
2042.02 157
2042.12 170
2042.23 181
2042.33 191
2042.43 197
2042.54 200
2042.64 200
2042.75 195
2042.85 187
2042.95 172
2043.06 151
2043.16 126
2043.26 99
2043.37 72
2043.47 48
2043.57 29
2043.68 14
2043.78 4
2043.89 0
2043.99 0
2044.09 0
2044.20 0
2044.30 0
2044.40 0
2044.51 0
2044.61 0
2044.72 1
2044.82 17
2044.92 34
2045.03 48
2045.13 57
2045.23 60
2045.34 59
2045.44 55
2045.54 49
2045.65 46
2045.75 46
2045.86 51
2045.96 59
2046.06 69
2046.17 78
2046.27 83
2046.37 83
2046.48 77
2046.58 66
2046.69 51
2046.79 36
2046.89 23
2047.00 14
2047.10 11
2047.20 17
2047.31 31
2047.41 53
2047.52 83
2047.62 117
2047.72 152
2047.83 183
2047.93 208
2048.03 225
2048.14 235
2048.24 240
2048.35 244
2048.45 249
2048.55 257
2048.66 266
2048.76 276
2048.86 283
2048.97 283
2049.07 275
2049.18 259
2049.28 237
2049.38 211
2049.49 186
2049.59 166
2049.69 154
2049.80 152
2049.90 160
2050.01 176
2050.11 199
2050.21 224
2050.32 248
2050.42 269
2050.53 284
2050.63 291
2050.73 292
2050.84 288
2050.94 281
2051.04 272
2051.15 264
2051.25 259
2051.36 255
2051.46 253
2051.56 252
2051.67 249
2051.77 245
2051.88 239
2051.98 231
2052.08 220
2052.19 209
2052.29 198
2052.39 188
2052.50 178
2052.60 171
2052.71 166
2052.81 162
2052.91 159
2053.02 154
2053.12 145
2053.23 132
2053.33 114
2053.43 92
2053.54 70
2053.64 51
2053.75 38
2053.85 35
2053.95 41
2054.06 55
2054.16 73
2054.26 91
2054.37 105
2054.47 112
2054.58 112
2054.68 107
2054.78 100
2054.89 93
2054.99 91
2055.10 94
2055.20 102
2055.30 114
2055.41 128
2055.51 141
2055.62 152
2055.72 159
2055.82 163
2055.93 163
2056.03 160
2056.14 155
2056.24 148
2056.34 143
2056.45 140
2056.55 140
2056.66 145
2056.76 154
2056.86 167
2056.97 181
2057.07 192
2057.18 199
2057.28 200
2057.38 194
2057.49 183
2057.59 168
2057.70 153
2057.80 141
2057.90 134
2058.01 134
2058.11 140
2058.22 153
2058.32 170
2058.42 190
2058.53 210
2058.63 229
2058.74 243
2058.84 250
2058.94 248
2059.05 236
2059.15 215
2059.26 188
2059.36 157
2059.46 126
2059.57 100
2059.67 81
2059.78 69
2059.88 64
2059.98 62
2060.09 60
2060.19 56
2060.30 49
2060.40 41
2060.50 32
2060.61 27
2060.71 24
2060.82 25
2060.92 26
2061.02 26
2061.13 22
2061.23 13
2061.34 0
2061.44 0
2061.55 0
2061.65 0
2061.75 0
2061.86 0
2061.96 0
2062.07 6
2062.17 26
2062.27 43
2062.38 53
2062.48 56
2062.59 52
2062.69 46
2062.79 38
2062.90 32
2063.00 29
2063.11 29
2063.21 30
2063.32 31
2063.42 31
2063.52 28
2063.63 24
2063.73 21
2063.84 21
2063.94 25
2064.04 34
2064.15 49
2064.25 68
2064.36 90
2064.46 113
2064.57 135
2064.67 153
2064.77 166
2064.88 174
2064.98 176
2065.09 171
2065.19 161
2065.29 149
2065.40 137
2065.50 130
2065.61 130
2065.71 140
2065.82 161
2065.92 191
2066.02 223
2066.13 250
2066.23 265
2066.34 266
2066.44 250
2066.55 220
2066.65 181
2066.75 140
2066.86 105
2066.96 79
2067.07 65
2067.17 61
2067.27 65
2067.38 72
2067.48 81
2067.59 90
2067.69 97
2067.80 102
2067.90 106
2068.00 108
2068.11 106
2068.21 101
2068.32 92
2068.42 80
2068.53 66
2068.63 54
2068.73 47
2068.84 46
2068.94 55
2069.05 73
2069.15 101
2069.26 137
2069.36 178
2069.46 220
2069.57 263
2069.67 301
2069.78 334
2069.88 358
2069.99 373
2070.09 379
2070.19 378
2070.30 370
2070.40 356
2070.51 338
2070.61 320
2070.72 304
2070.82 290
2070.93 279
2071.03 271
2071.13 265
2071.24 257
2071.34 244
2071.45 226
2071.55 203
2071.66 177
2071.76 152
2071.86 134
2071.97 127
2072.07 133
2072.18 152
2072.28 181
2072.39 215
2072.49 249
2072.59 278
2072.70 299
2072.80 311
2072.91 315
2073.01 314
2073.12 311
2073.22 308
2073.33 307
2073.43 307
2073.53 310
2073.64 314
2073.74 316
2073.85 315
2073.95 309
2074.06 295
2074.16 275
2074.27 249
2074.37 220
2074.47 190
2074.58 163
2074.68 143
2074.79 131
2074.89 129
2075.00 135
2075.10 149
2075.21 167
2075.31 187
2075.41 204
2075.52 217
2075.62 223
2075.73 224
2075.83 219
2075.94 211
2076.04 203
2076.15 196
2076.25 192
2076.35 191
2076.46 190
2076.56 189
2076.67 186
2076.77 180
2076.88 170
2076.98 156
2077.09 138
2077.19 118
2077.29 96
2077.40 75
2077.50 56
2077.61 43
2077.71 38
2077.82 44
2077.92 63
2078.03 95
2078.13 139
2078.24 191
2078.34 245
2078.44 295
2078.55 334
2078.65 358
2078.76 364
2078.86 354
2078.97 329
2079.07 294
2079.18 254
2079.28 211
2079.39 171
2079.49 135
2079.59 104
2079.70 81
2079.80 65
2079.91 57
2080.01 55
2080.12 58
2080.22 62
2080.33 66
2080.43 68
2080.54 67
2080.64 63
2080.74 56
2080.85 50
2080.95 45
2081.06 43
2081.16 46
2081.27 53
2081.37 65
2081.48 79
2081.58 96
2081.69 112
2081.79 126
2081.90 138
2082.00 146
2082.10 151
2082.21 151
2082.31 149
2082.42 144
2082.52 138
2082.63 133
2082.73 129
2082.84 127
2082.94 128
2083.05 130
2083.15 133
2083.26 134
2083.36 132
2083.46 126
2083.57 116
2083.67 104
2083.78 90
2083.88 75
2083.99 63
2084.09 55
2084.20 54
2084.30 59
2084.41 70
2084.51 84
2084.62 100
2084.72 114
2084.83 124
2084.93 128
2085.03 128
2085.14 123
2085.24 115
2085.35 104
2085.45 91
2085.56 75
2085.66 55
2085.77 34
2085.87 12
2085.98 0
2086.08 0
2086.19 0
2086.29 0
2086.40 0
2086.50 0
2086.61 0
2086.71 0
2086.81 11
2086.92 21
2087.02 29
2087.13 36
2087.23 41
2087.34 44
2087.44 45
2087.55 45
2087.65 42
2087.76 38
2087.86 34
2087.97 31
2088.07 29
2088.18 27
2088.28 25
2088.39 22
2088.49 15
2088.60 6
2088.70 0
2088.81 0
2088.91 0
2089.01 0
2089.12 0
2089.22 0
2089.33 0
2089.43 0
2089.54 5
2089.64 12
2089.75 18
2089.85 22
2089.96 26
2090.06 31
2090.17 36
2090.27 40
2090.38 42
2090.48 42
2090.59 39
2090.69 35
2090.80 30
2090.90 27
2091.01 26
2091.11 29
2091.22 34
2091.32 39
2091.43 41
2091.53 40
2091.64 35
2091.74 25
2091.85 14
2091.95 5
2092.06 0
2092.16 3
2092.26 14
2092.37 31
2092.47 54
2092.58 79
2092.68 103
2092.79 123
2092.89 139
2093.00 148
2093.10 152
2093.21 150
2093.31 144
2093.42 134
2093.52 122
2093.63 108
2093.73 92
2093.84 75
2093.94 58
2094.05 41
2094.15 25
2094.26 11
2094.36 0
2094.47 0
2094.57 0
2094.68 0
2094.78 0
2094.89 0
2094.99 0
2095.10 0
2095.20 0
2095.31 10
2095.41 30
2095.52 51
2095.62 73
2095.73 92
2095.83 109
2095.94 122
2096.04 130
2096.15 133
2096.25 131
2096.36 125
2096.46 117
2096.57 109
2096.67 102
2096.78 98
2096.88 96
2096.99 97
2097.09 98
2097.20 99
2097.30 99
2097.41 102
2097.51 107
2097.62 117
2097.72 132
2097.83 151
2097.93 172
2098.04 193
2098.14 209
2098.25 218
2098.35 218
2098.46 210
2098.56 196
2098.67 179
2098.77 162
2098.88 149
2098.98 140
2099.09 138
2099.19 139
2099.30 144
2099.40 150
2099.51 155
2099.61 159
2099.72 162
2099.82 164
2099.93 165
2100.03 165
2100.14 165
2100.24 163
2100.35 161
2100.45 157
2100.56 153
2100.66 147
2100.77 142
2100.87 136
2100.98 131
2101.08 124
2101.19 115
2101.29 103
2101.40 88
2101.50 70
2101.61 50
2101.71 31
2101.82 14
2101.92 0
2102.03 0
2102.13 0
2102.24 0
2102.34 0
2102.45 0
2102.56 0
2102.66 0
2102.77 0
2102.87 15
2102.98 51
2103.08 90
2103.19 128
2103.29 158
2103.40 178
2103.50 186
2103.61 185
2103.71 177
2103.82 168
2103.92 160
2104.03 158
2104.13 159
2104.24 161
2104.34 163
2104.45 161
2104.55 154
2104.66 143
2104.76 127
2104.87 109
2104.97 91
2105.08 77
2105.18 66
2105.29 59
2105.39 58
2105.50 59
2105.61 63
2105.71 67
2105.82 69
2105.92 71
2106.03 72
2106.13 74
2106.24 80
2106.34 91
2106.45 109
2106.55 130
2106.66 154
2106.76 176
2106.87 191
2106.97 198
2107.08 196
2107.18 187
2107.29 173
2107.39 157
2107.50 144
2107.60 136
2107.71 134
2107.81 137
2107.92 146
2108.03 159
2108.13 174
2108.24 190
2108.34 203
2108.45 213
2108.55 219
2108.66 218
2108.76 212
2108.87 202
2108.97 190
2109.08 177
2109.18 167
2109.29 161
2109.39 160
2109.50 164
2109.60 172
2109.71 183
2109.82 196
2109.92 210
2110.03 223
2110.13 237
2110.24 251
2110.34 267
2110.45 285
2110.55 303
2110.66 321
2110.76 337
2110.87 347
2110.97 351
2111.08 345
2111.18 330
2111.29 308
2111.40 282
2111.50 255
2111.61 230
2111.71 207
2111.82 188
2111.92 170
2112.03 152
2112.13 132
2112.24 110
2112.34 87
2112.45 67
2112.55 54
2112.66 52
2112.77 63
2112.87 87
2112.98 120
2113.08 158
2113.19 193
2113.29 217
2113.40 225
2113.50 217
2113.61 192
2113.71 157
2113.82 120
2113.92 88
2114.03 66
2114.14 58
2114.24 64
2114.35 81
2114.45 106
2114.56 134
2114.66 162
2114.77 187
2114.87 208
2114.98 225
2115.08 237
2115.19 245
2115.30 250
2115.40 252
2115.51 255
2115.61 259
2115.72 264
2115.82 271
2115.93 279
2116.03 285
2116.14 288
2116.24 286
2116.35 280
2116.46 269
2116.56 256
2116.67 243
2116.77 230
2116.88 218
2116.98 208
2117.09 197
2117.19 184
2117.30 170
2117.40 157
2117.51 146
2117.62 141
2117.72 143
2117.83 153
2117.93 171
2118.04 194
2118.14 220
2118.25 244
2118.35 265
2118.46 281
2118.57 292
2118.67 296
2118.78 296
2118.88 290
2118.99 280
2119.09 268
2119.20 253
2119.30 238
2119.41 221
2119.52 205
2119.62 190
2119.73 178
2119.83 170
2119.94 165
2120.04 164
2120.15 167
2120.25 171
2120.36 173
2120.47 172
2120.57 166
2120.68 154
2120.78 136
2120.89 114
2120.99 90
2121.10 66
2121.20 44
2121.31 23
2121.42 6
2121.52 0
2121.63 0
2121.73 0
2121.84 0
2121.94 0
2122.05 0
2122.16 0
2122.26 0
2122.37 4
2122.47 20
2122.58 36
2122.68 50
2122.79 62
2122.89 71
2123.00 77
2123.11 82
2123.21 86
2123.32 92
2123.42 101
2123.53 112
2123.63 125
2123.74 139
2123.85 151
2123.95 161
2124.06 165
2124.16 164
2124.27 159
2124.37 149
2124.48 137
2124.58 125
2124.69 116
2124.80 112
2124.90 112
2125.01 118
2125.11 128
2125.22 141
2125.32 154
2125.43 167
2125.54 175
2125.64 179
2125.75 177
2125.85 170
2125.96 160
2126.06 148
2126.17 137
2126.28 129
2126.38 125
2126.49 124
2126.59 124
2126.70 122
2126.80 120
2126.91 117
2127.02 114
2127.12 116
2127.23 123
2127.33 137
2127.44 154
2127.55 172
2127.65 186
2127.76 194
2127.86 193
2127.97 184
2128.07 170
2128.18 156
2128.29 145
2128.39 140
2128.50 146
2128.60 161
2128.71 185
2128.81 216
2128.92 249
2129.03 280
2129.13 306
2129.24 322
2129.34 326
2129.45 317
2129.55 296
2129.66 265
2129.77 229
2129.87 192
2129.98 157
2130.08 128
2130.19 106
2130.30 92
2130.40 84
2130.51 81
2130.61 80
2130.72 80
2130.82 80
2130.93 77
2131.04 74
2131.14 69
2131.25 65
2131.35 62
2131.46 61
2131.57 63
2131.67 67
2131.78 74
2131.88 83
2131.99 92
2132.09 102
2132.20 110
2132.31 115
2132.41 115
2132.52 112
2132.62 105
2132.73 96
2132.84 88
2132.94 83
2133.05 83
2133.15 88
2133.26 97
2133.37 108
2133.47 120
2133.58 130
2133.68 137
2133.79 140
2133.90 140
2134.00 136
2134.11 127
2134.21 113
2134.32 96
2134.42 76
2134.53 56
2134.64 37
2134.74 23
2134.85 13
2134.95 9
2135.06 7
2135.17 6
2135.27 3
2135.38 0
2135.48 0
2135.59 0
2135.70 0
2135.80 0
2135.91 0
2136.01 0
2136.12 15
2136.23 37
2136.33 59
2136.44 78
2136.54 92
2136.65 102
2136.76 109
2136.86 115
2136.97 122
2137.07 129
2137.18 135
2137.29 142
2137.39 150
2137.50 159
2137.60 168
2137.71 178
2137.82 188
2137.92 195
2138.03 196
2138.13 190
2138.24 176
2138.35 156
2138.45 132
2138.56 108
2138.66 87
2138.77 72
2138.88 61
2138.98 56
2139.09 55
2139.19 56
2139.30 58
2139.41 61
2139.51 66
2139.62 74
2139.72 83
2139.83 92
2139.94 102
2140.04 112
2140.15 120
2140.25 124
2140.36 122
2140.47 116
2140.57 104
2140.68 88
2140.78 68
2140.89 48
2141.00 28
2141.10 12
2141.21 0
2141.32 0
2141.42 0
2141.53 0
2141.63 0
2141.74 0
2141.85 0
2141.95 0
2142.06 0
2142.16 5
2142.27 13
2142.38 21
2142.48 26
2142.59 29
2142.69 28
2142.80 23
2142.91 15
2143.01 4
2143.12 0
2143.23 0
2143.33 0
2143.44 0
2143.54 0
2143.65 12
2143.76 38
2143.86 67
2143.97 99
2144.07 129
2144.18 155
2144.29 174
2144.39 185
2144.50 190
2144.61 190
2144.71 187
2144.82 182
2144.92 176
2145.03 171
2145.14 167
2145.24 163
2145.35 161
2145.46 161
2145.56 166
2145.67 177
2145.77 191
2145.88 206
2145.99 218
2146.09 226
2146.20 227
2146.30 222
2146.41 215
2146.52 207
2146.62 204
2146.73 207
2146.84 213
2146.94 222
2147.05 230
2147.15 234
2147.26 234
2147.37 230
2147.47 224
2147.58 219
2147.69 214
2147.79 209
2147.90 201
2148.00 188
2148.11 169
2148.22 144
2148.32 114
2148.43 81
2148.54 50
2148.64 23
2148.75 2
2148.85 0
2148.96 0
2149.07 0
2149.17 0
2149.28 0
2149.39 6
2149.49 22
2149.60 38
2149.71 54
2149.81 66
2149.92 73
2150.02 73
2150.13 66
2150.24 52
2150.34 35
2150.45 18
2150.56 3
2150.66 0
2150.77 0
2150.87 4
2150.98 20
2151.09 42
2151.19 64
2151.30 82
2151.41 93
2151.51 94
2151.62 84
2151.73 66
2151.83 42
2151.94 16
2152.04 0
2152.15 0
2152.26 0
2152.36 0
2152.47 0
2152.58 2
2152.68 24
2152.79 46
2152.90 65
2153.00 78
2153.11 86
2153.21 89
2153.32 86
2153.43 80
2153.53 72
2153.64 62
2153.75 53
2153.85 46
2153.96 41
2154.07 39
2154.17 39
2154.28 40
2154.38 41
2154.49 41
2154.60 38
2154.70 31
2154.81 22
2154.92 12
2155.02 1
2155.13 0
2155.24 0
2155.34 0
2155.45 0
2155.56 0
2155.66 0
2155.77 11
2155.88 22
2155.98 32
2156.09 39
2156.19 43
2156.30 45
2156.41 48
2156.51 54
2156.62 66
2156.73 84
2156.83 110
2156.94 143
2157.05 178
2157.15 214
2157.26 247
2157.37 274
2157.47 294
2157.58 308
2157.69 316
2157.79 318
2157.90 316
2158.00 309
2158.11 297
2158.22 279
2158.32 255
2158.43 227
2158.54 197
2158.64 169
2158.75 145
2158.86 128
2158.96 120
2159.07 121
2159.18 129
2159.28 140
2159.39 154
2159.50 166
2159.60 176
2159.71 181
2159.82 181
2159.92 174
2160.03 161
2160.14 140
2160.24 113
2160.35 83
2160.46 52
2160.56 26
2160.67 7
2160.77 0
2160.88 0
2160.99 4
2161.09 17
2161.20 31
2161.31 45
2161.41 56
2161.52 62
2161.63 63
2161.73 58
2161.84 49
2161.95 36
2162.05 21
2162.16 4
2162.27 0
2162.37 0
2162.48 0
2162.59 0
2162.69 0
2162.80 0
2162.91 0
2163.01 0
2163.12 23
2163.23 61
2163.33 104
2163.44 149
2163.55 195
2163.65 238
2163.76 276
2163.87 307
2163.97 328
2164.08 338
2164.19 339
2164.29 330
2164.40 315
2164.51 296
2164.61 277
2164.72 259
2164.83 242
2164.93 227
2165.04 214
2165.15 202
2165.25 193
2165.36 187
2165.47 183
2165.57 183
2165.68 184
2165.79 187
2165.89 190
2166.00 193
2166.11 195
2166.21 197
2166.32 199
2166.43 201
2166.53 203
2166.64 204
2166.75 205
2166.85 206
2166.96 207
2167.07 209
2167.17 212
2167.28 217
2167.39 223
2167.49 228
2167.60 232
2167.71 232
2167.81 228
2167.92 219
2168.03 207
2168.13 192
2168.24 177
2168.35 162
2168.46 148
2168.56 136
2168.67 125
2168.78 114
2168.88 101
2168.99 87
2169.10 72
2169.20 57
2169.31 46
2169.42 41
2169.52 44
2169.63 55
2169.74 73
2169.84 97
2169.95 122
2170.06 145
2170.16 166
2170.27 185
2170.38 202
2170.48 217
2170.59 232
2170.70 246
2170.80 258
2170.91 266
2171.02 269
2171.12 267
2171.23 260
2171.34 251
2171.45 244
2171.55 240
2171.66 242
2171.77 252
2171.87 270
2171.98 295
2172.09 324
2172.19 353
2172.30 378
2172.41 397
2172.51 405
2172.62 403
2172.73 391
2172.83 371
2172.94 349
2173.05 326
2173.16 306
2173.26 290
2173.37 281
2173.48 276
2173.58 272
2173.69 266
2173.80 255
2173.90 237
2174.01 213
2174.12 184
2174.22 156
2174.33 133
2174.44 120
2174.54 121
2174.65 133
2174.76 154
2174.87 177
2174.97 198
2175.08 209
2175.19 210
2175.29 200
2175.40 181
2175.51 157
2175.61 134
2175.72 113
2175.83 98
2175.94 88
2176.04 83
2176.15 80
2176.26 76
2176.36 68
2176.47 55
2176.58 38
2176.68 18
2176.79 0
2176.90 0
2177.00 0
2177.11 0
2177.22 0
2177.33 0
2177.43 0
2177.54 0
2177.65 0
2177.75 9
2177.86 20
2177.97 34
2178.07 54
2178.18 81
2178.29 113
2178.40 149
2178.50 186
2178.61 220
2178.72 249
2178.82 271
2178.93 285
2179.04 291
2179.14 291
2179.25 286
2179.36 276
2179.47 262
2179.57 245
2179.68 226
2179.79 206
2179.89 188
2180.00 173
2180.11 163
2180.22 159
2180.32 161
2180.43 168
2180.54 178
2180.64 189
2180.75 199
2180.86 206
2180.96 208
2181.07 204
2181.18 194
2181.29 179
2181.39 161
2181.50 143
2181.61 127
2181.71 115
2181.82 105
2181.93 99
2182.04 94
2182.14 89
2182.25 81
2182.36 71
2182.46 59
2182.57 47
2182.68 35
2182.79 27
2182.89 25
2183.00 30
2183.11 40
2183.21 55
2183.32 72
2183.43 89
2183.54 101
2183.64 107
2183.75 106
2183.86 101
2183.96 93
2184.07 86
2184.18 82
2184.29 84
2184.39 92
2184.50 105
2184.61 120
2184.71 136
2184.82 150
2184.93 162
2185.04 170
2185.14 176
2185.25 181
2185.36 184
2185.46 187
2185.57 190
2185.68 194
2185.79 200
2185.89 208
2186.00 219
2186.11 231
2186.21 244
2186.32 255
2186.43 262
2186.54 262
2186.64 253
2186.75 234
2186.86 204
2186.96 165
2187.07 118
2187.18 66
2187.29 15
2187.39 0
2187.50 0
2187.61 0
2187.72 0
2187.82 0
2187.93 0
2188.04 0
2188.14 1
2188.25 36
2188.36 66
2188.47 89
2188.57 103
2188.68 111
2188.79 114
2188.90 116
2189.00 116
2189.11 116
2189.22 117
2189.32 117
2189.43 116
2189.54 116
2189.65 116
2189.75 118
2189.86 120
2189.97 122
2190.08 123
2190.18 121
2190.29 114
2190.40 102
2190.50 84
2190.61 63
2190.72 41
2190.83 19
2190.93 0
2191.04 0
2191.15 0
2191.26 0
2191.36 0
2191.47 0
2191.58 0
2191.68 0
2191.79 3
2191.90 27
2192.01 56
2192.11 88
2192.22 122
2192.33 154
2192.44 181
2192.54 202
2192.65 212
2192.76 211
2192.87 197
2192.97 171
2193.08 137
2193.19 99
2193.30 64
2193.40 37
2193.51 21
2193.62 20
2193.72 31
2193.83 50
2193.94 73
2194.05 95
2194.15 110
2194.26 117
2194.37 115
2194.48 105
2194.58 90
2194.69 71
2194.80 51
2194.91 32
2195.01 17
2195.12 5
2195.23 0
2195.34 0
2195.44 1
2195.55 10
2195.66 22
2195.77 34
2195.87 44
2195.98 48
2196.09 46
2196.20 36
2196.30 20
2196.41 2
2196.52 0
2196.63 0
2196.73 0
2196.84 0
2196.95 0
2197.05 0
2197.16 0
2197.27 6
2197.38 20
2197.48 31
2197.59 39
2197.70 44
2197.81 47
2197.91 49
2198.02 52
2198.13 60
2198.24 71
2198.34 86
2198.45 101
2198.56 115
2198.67 125
2198.77 127
2198.88 123
2198.99 112
2199.10 98
2199.20 85
2199.31 77
2199.42 74
2199.53 78
2199.63 88
2199.74 99
2199.85 108
2199.96 111
2200.07 108
2200.17 98
2200.28 84
2200.39 69
2200.50 55
2200.60 45
2200.71 39
2200.82 35
2200.93 32
2201.03 29
2201.14 24
2201.25 16
2201.36 8
2201.46 0
2201.57 0
2201.68 0
2201.79 0
2201.89 0
2202.00 0
2202.11 0
2202.22 0
2202.32 0
2202.43 10
2202.54 24
2202.65 37
2202.75 48
2202.86 55
2202.97 59
2203.08 62
2203.18 63
2203.29 67
2203.40 74
2203.51 87
2203.62 105
2203.72 127
2203.83 149
2203.94 169
2204.05 183
2204.15 188
2204.26 185
2204.37 175
2204.48 160
2204.58 143
2204.69 127
2204.80 114
2204.91 107
2205.01 106
2205.12 112
2205.23 124
2205.34 140
2205.45 158
2205.55 176
2205.66 193
2205.77 206
2205.88 216
2205.98 223
2206.09 226
2206.20 227
2206.31 225
2206.41 218
2206.52 206
2206.63 190
2206.74 169
2206.85 146
2206.95 123
2207.06 102
2207.17 86
2207.28 75
2207.38 71
2207.49 72
2207.60 78
2207.71 88
2207.81 98
2207.92 108
2208.03 116
2208.14 123
2208.25 128
2208.35 133
2208.46 138
2208.57 145
2208.68 153
2208.78 161
2208.89 166
2209.00 169
2209.11 168
2209.22 163
2209.32 157
2209.43 151
2209.54 149
2209.65 153
2209.75 163
2209.86 178
2209.97 196
2210.08 213
2210.19 225
2210.29 229
2210.40 223
2210.51 209
2210.62 189
2210.72 165
2210.83 143
2210.94 125
2211.05 112
2211.16 104
2211.26 98
2211.37 91
2211.48 81
2211.59 65
2211.69 45
2211.80 21
2211.91 0
2212.02 0
2212.13 0
2212.23 0
2212.34 0
2212.45 0
2212.56 0
2212.67 0
2212.77 0
2212.88 20
2212.99 46
2213.10 77
2213.20 109
2213.31 138
2213.42 162
2213.53 175
2213.64 176
2213.74 163
2213.85 137
2213.96 105
2214.07 70
2214.18 40
2214.28 19
2214.39 9
2214.50 9
2214.61 18
2214.71 31
2214.82 45
2214.93 56
2215.04 61
2215.15 60
2215.25 55
2215.36 50
2215.47 46
2215.58 48
2215.69 56
2215.79 72
2215.90 93
2216.01 115
2216.12 137
2216.23 155
2216.33 167
2216.44 173
2216.55 173
2216.66 167
2216.77 156
2216.87 144
2216.98 132
2217.09 122
2217.20 116
2217.31 115
2217.41 121
2217.52 131
2217.63 141
2217.74 148
2217.84 149
2217.95 141
2218.06 124
2218.17 99
2218.28 69
2218.38 38
2218.49 10
2218.60 0
2218.71 0
2218.82 0
2218.92 0
2219.03 0
2219.14 0
2219.25 18
2219.36 34
2219.46 45
2219.57 50
2219.68 48
2219.79 40
2219.90 27
2220.00 11
2220.11 0
2220.22 0
2220.33 0
2220.44 0
2220.55 0
2220.65 0
2220.76 0
2220.87 0
2220.98 0
2221.09 0
2221.19 15
2221.30 33
2221.41 55
2221.52 81
2221.63 108
2221.73 136
2221.84 162
2221.95 183
2222.06 197
2222.17 204
2222.27 203
2222.38 196
2222.49 185
2222.60 173
2222.71 162
2222.81 157
2222.92 159
2223.03 167
2223.14 180
2223.25 194
2223.35 209
2223.46 222
2223.57 232
2223.68 238
2223.79 244
2223.90 250
2224.00 258
2224.11 270
2224.22 287
2224.33 308
2224.44 333
2224.54 358
2224.65 380
2224.76 393
2224.87 394
2224.98 381
2225.09 353
2225.19 312
2225.30 263
2225.41 209
2225.52 157
2225.63 110
2225.73 72
2225.84 47
2225.95 34
2226.06 34
2226.17 47
2226.27 70
2226.38 101
2226.49 137
2226.60 173
2226.71 208
2226.82 240
2226.92 267
2227.03 288
2227.14 305
2227.25 317
2227.36 323
2227.46 326
2227.57 325
2227.68 321
2227.79 313
2227.90 302
2228.01 291
2228.11 280
2228.22 271
2228.33 266
2228.44 264
2228.55 266
2228.66 271
2228.76 277
2228.87 285
2228.98 293
2229.09 303
2229.20 315
2229.30 331
2229.41 350
2229.52 370
2229.63 389
2229.74 403
2229.85 407
2229.95 399
2230.06 378
2230.17 345
2230.28 304
2230.39 259
2230.50 215
2230.60 176
2230.71 145
2230.82 122
2230.93 108
2231.04 100
2231.15 96
2231.25 94
2231.36 93
2231.47 92
2231.58 89
2231.69 87
2231.80 87
2231.90 91
2232.01 101
2232.12 115
2232.23 134
2232.34 154
2232.45 173
2232.55 186
2232.66 194
2232.77 194
2232.88 190
2232.99 182
2233.10 175
2233.20 171
2233.31 170
2233.42 173
2233.53 178
2233.64 185
2233.75 192
2233.85 197
2233.96 201
2234.07 202
2234.18 202
2234.29 203
2234.40 206
2234.50 212
2234.61 222
2234.72 235
2234.83 251
2234.94 265
2235.05 277
2235.15 286
2235.26 291
2235.37 295
2235.48 301
2235.59 310
2235.70 324
2235.80 341
2235.91 359
2236.02 373
2236.13 381
2236.24 378
2236.35 364
2236.46 340
2236.56 308
2236.67 272
2236.78 236
2236.89 203
2237.00 177
2237.11 158
2237.21 150
2237.32 150
2237.43 158
2237.54 171
2237.65 189
2237.76 209
2237.86 228
2237.97 245
2238.08 259
2238.19 270
2238.30 278
2238.41 283
2238.52 285
2238.62 284
2238.73 281
2238.84 278
2238.95 275
2239.06 274
2239.17 274
2239.28 274
2239.38 271
2239.49 265
2239.60 255
2239.71 239
2239.82 221
2239.93 202
2240.03 185
2240.14 173
2240.25 166
2240.36 161
2240.47 157
2240.58 153
2240.69 145
2240.79 132
2240.90 114
2241.01 92
2241.12 68
2241.23 45
2241.34 24
2241.45 6
2241.55 0
2241.66 0
2241.77 0
2241.88 0
2241.99 0
2242.10 0
2242.21 0
2242.31 0
2242.42 0
2242.53 31
2242.64 73
2242.75 120
2242.86 170
2242.97 216
2243.07 257
2243.18 287
2243.29 307
2243.40 316
2243.51 316
2243.62 309
2243.73 298
2243.83 285
2243.94 273
2244.05 263
2244.16 255
2244.27 250
2244.38 248
2244.49 248
2244.59 250
2244.70 251
2244.81 251
2244.92 249
2245.03 244
2245.14 235
2245.25 223
2245.35 207
2245.46 188
2245.57 168
2245.68 147
2245.79 128
2245.90 112
2246.01 102
2246.12 100
2246.22 105
2246.33 115
2246.44 129
2246.55 141
2246.66 149
2246.77 152
2246.88 149
2246.98 143
2247.09 136
2247.20 129
2247.31 126
2247.42 126
2247.53 129
2247.64 133
2247.75 138
2247.85 141
2247.96 141
2248.07 139
2248.18 132
2248.29 123
2248.40 111
2248.51 99
2248.62 88
2248.72 79
2248.83 72
2248.94 68
2249.05 67
2249.16 68
2249.27 69
2249.38 69
2249.49 69
2249.59 69
2249.70 69
2249.81 70
2249.92 72
2250.03 76
2250.14 82
2250.25 89
2250.36 96
2250.46 100
2250.57 103
2250.68 104
2250.79 103
2250.90 102
2251.01 102
2251.12 102
2251.23 103
2251.33 104
2251.44 105
2251.55 105
2251.66 104
2251.77 101
2251.88 95
2251.99 85
2252.10 72
2252.20 55
2252.31 36
2252.42 17
2252.53 0
2252.64 0
2252.75 0
2252.86 0
2252.97 2
2253.07 16
2253.18 28
2253.29 37
2253.40 39
2253.51 34
2253.62 24
2253.73 10
2253.84 0
2253.95 0
2254.05 0
2254.16 0
2254.27 0
2254.38 0
2254.49 0
2254.60 0
2254.71 0
2254.82 9
2254.93 27
2255.03 48
2255.14 73
2255.25 102
2255.36 133
2255.47 162
2255.58 188
2255.69 208
2255.80 220
2255.91 226
2256.01 226
2256.12 224
2256.23 223
2256.34 224
2256.45 228
2256.56 233
2256.67 238
2256.78 240
2256.89 238
2256.99 234
2257.10 227
2257.21 220
2257.32 212
2257.43 204
2257.54 195
2257.65 185
2257.76 172
2257.87 159
2257.97 147
2258.08 137
2258.19 132
2258.30 132
2258.41 137
2258.52 146
2258.63 156
2258.74 164
2258.85 170
2258.96 172
2259.06 170
2259.17 163
2259.28 152
2259.39 139
2259.50 125
2259.61 111
2259.72 100
2259.83 95
2259.94 97
2260.05 105
2260.15 119
2260.26 134
2260.37 147
2260.48 155
2260.59 154
2260.70 146
2260.81 131
2260.92 115
2261.03 103
2261.14 98
2261.24 104
2261.35 119
2261.46 142
2261.57 168
2261.68 192
2261.79 210
2261.90 220
2262.01 221
2262.12 217
2262.23 210
2262.33 204
2262.44 201
2262.55 204
2262.66 212
2262.77 225
2262.88 240
2262.99 254
2263.10 266
2263.21 272
2263.32 271
2263.43 260
2263.53 241
2263.64 213
2263.75 179
2263.86 145
2263.97 114
2264.08 92
2264.19 83
2264.30 90
2264.41 110
2264.52 140
2264.63 175
2264.73 207
2264.84 232
2264.95 247
2265.06 250
2265.17 246
2265.28 237
2265.39 227
2265.50 217
2265.61 207
2265.72 197
2265.83 182
2265.93 163
2266.04 139
2266.15 110
2266.26 80
2266.37 52
2266.48 28
2266.59 12
2266.70 3
2266.81 3
2266.92 10
2267.03 22
2267.14 38
2267.24 57
2267.35 76
2267.46 93
2267.57 108
2267.68 121
2267.79 130
2267.90 137
2268.01 142
2268.12 144
2268.23 144
2268.34 142
2268.45 137
2268.55 129
2268.66 120
2268.77 112
2268.88 106
2268.99 105
2269.10 110
2269.21 121
2269.32 136
2269.43 154
2269.54 171
2269.65 185
2269.76 193
2269.87 197
2269.97 196
2270.08 193
2270.19 189
2270.30 187
2270.41 187
2270.52 188
2270.63 189
2270.74 186
2270.85 179
2270.96 166
2271.07 149
2271.18 128
2271.29 109
2271.39 95
2271.50 90
2271.61 98
2271.72 118
2271.83 149
2271.94 186
2272.05 222
2272.16 252
2272.27 270
2272.38 274
2272.49 265
2272.60 246
2272.71 224
2272.82 207
2272.92 199
2273.03 203
2273.14 217
2273.25 236
2273.36 255
2273.47 269
2273.58 273
2273.69 268
2273.80 255
2273.91 239
2274.02 224
2274.13 213
2274.24 208
2274.35 208
2274.46 212
2274.56 219
2274.67 226
2274.78 235
2274.89 244
2275.00 255
2275.11 267
2275.22 277
2275.33 284
2275.44 287
2275.55 283
2275.66 274
2275.77 260
2275.88 246
2275.99 236
2276.10 232
2276.21 236
2276.31 250
2276.42 271
2276.53 295
2276.64 319
2276.75 338
2276.86 349
2276.97 348
2277.08 337
2277.19 315
2277.30 287
2277.41 256
2277.52 227
2277.63 200
2277.74 176
2277.85 156
2277.96 139
2278.07 121
2278.17 102
2278.28 82
2278.39 62
2278.50 46
2278.61 34
2278.72 30
2278.83 33
2278.94 42
2279.05 55
2279.16 66
2279.27 74
2279.38 75
2279.49 70
2279.60 59
2279.71 44
2279.82 27
2279.93 9
2280.04 0
2280.14 0
2280.25 0
2280.36 0
2280.47 0
2280.58 0
2280.69 0
2280.80 0
2280.91 8
2281.02 28
2281.13 45
2281.24 59
2281.35 67
2281.46 71
2281.57 70
2281.68 66
2281.79 61
2281.90 56
2282.01 53
2282.12 52
2282.23 54
2282.33 59
2282.44 68
2282.55 79
2282.66 93
2282.77 109
2282.88 128
2282.99 150
2283.10 172
2283.21 195
2283.32 216
2283.43 233
2283.54 245
2283.65 251
2283.76 249
2283.87 242
2283.98 231
2284.09 218
2284.20 206
2284.31 196
2284.42 191
2284.53 191
2284.64 194
2284.75 198
2284.85 202
2284.96 204
2285.07 204
2285.18 201
2285.29 196
2285.40 191
2285.51 187
2285.62 186
2285.73 186
2285.84 187
2285.95 189
2286.06 192
2286.17 196
2286.28 201
2286.39 208
2286.50 216
2286.61 226
2286.72 236
2286.83 245
2286.94 253
2287.05 261
2287.16 268
2287.27 274
2287.38 280
2287.49 284
2287.60 285
2287.70 281
2287.81 274
2287.92 265
2288.03 257
2288.14 254
2288.25 258
2288.36 270
2288.47 287
2288.58 308
2288.69 327
2288.80 342
2288.91 351
2289.02 352
2289.13 346
2289.24 337
2289.35 326
2289.46 315
2289.57 305
2289.68 299
2289.79 296
2289.90 296
2290.01 297
2290.12 299
2290.23 299
2290.34 295
2290.45 287
2290.56 275
2290.67 260
2290.78 245
2290.89 230
2291.00 219
2291.11 212
2291.22 210
2291.33 214
2291.43 224
2291.54 238
2291.65 255
2291.76 275
2291.87 295
2291.98 315
2292.09 333
2292.20 348
2292.31 358
2292.42 361
2292.53 353
2292.64 332
2292.75 296
2292.86 248
2292.97 191
2293.08 132
2293.19 78
2293.30 37
2293.41 14
2293.52 11
2293.63 23
2293.74 48
2293.85 79
2293.96 112
2294.07 141
2294.18 166
2294.29 187
2294.40 206
2294.51 223
2294.62 241
2294.73 259
2294.84 277
2294.95 293
2295.06 308
2295.17 318
2295.28 323
2295.39 322
2295.50 314
2295.61 300
2295.72 282
2295.83 260
2295.94 238
2296.05 218
2296.16 200
2296.27 185
2296.38 172
2296.49 160
2296.60 149
2296.71 140
2296.82 135
2296.93 134
2297.04 140
2297.15 150
2297.26 162
2297.37 172
2297.48 176
2297.58 172
2297.69 158
2297.80 136
2297.91 109
2298.02 79
2298.13 50
2298.24 25
2298.35 5
2298.46 0
2298.57 0
2298.68 0
2298.79 0
2298.90 0
2299.01 0
2299.12 0
2299.23 0
2299.34 7
2299.45 13
2299.56 18
2299.67 22
2299.78 26
2299.89 31
2300.00 37
2300.11 44
2300.22 53
2300.33 64
2300.44 76
2300.55 88
2300.66 100
2300.77 113
2300.88 128
2300.99 143
2301.10 160
2301.21 176
2301.32 191
2301.43 201
2301.54 207
2301.65 207
2301.76 202
2301.87 193
2301.98 185
2302.09 177
2302.20 171
2302.31 168
2302.42 165
2302.53 163
2302.64 161
2302.75 157
2302.86 154
2302.97 150
2303.08 149
2303.19 148
2303.30 147
2303.41 144
2303.52 137
2303.63 125
2303.74 106
2303.85 82
2303.96 53
2304.07 22
2304.18 0
2304.29 0
2304.40 0
2304.51 0
2304.62 0
2304.73 0
2304.84 0
2304.95 0
2305.06 8
2305.17 42
2305.28 74
2305.39 102
2305.50 122
2305.61 135
2305.72 140
2305.83 140
2305.94 139
2306.05 138
2306.16 138
2306.27 141
2306.39 145
2306.50 151
2306.61 155
2306.72 158
2306.83 160
2306.94 161
2307.05 163
2307.16 168
2307.27 175
2307.38 185
2307.49 200
2307.60 219
2307.71 242
2307.82 268
2307.93 298
2308.04 330
2308.15 365
2308.26 400
2308.37 434
2308.48 464
2308.59 490
2308.70 510
2308.81 524
2308.92 532
2309.03 532
2309.14 526
2309.25 511
2309.36 488
2309.47 456
2309.58 419
2309.69 380
2309.80 343
2309.91 310
2310.02 285
2310.13 268
2310.24 260
2310.35 256
2310.46 256
2310.57 256
2310.68 257
2310.79 258
2310.90 259
2311.01 261
2311.12 264
2311.23 269
2311.34 273
2311.45 276
2311.56 274
2311.67 269
2311.78 260
2311.89 247
2312.00 233
2312.11 217
2312.22 202
2312.33 188
2312.44 176
2312.56 166
2312.67 161
2312.78 160
2312.89 164
2313.00 174
2313.11 188
2313.22 204
2313.33 220
2313.44 234
2313.55 241
2313.66 242
2313.77 237
2313.88 227
2313.99 215
2314.10 204
2314.21 195
2314.32 191
2314.43 193
2314.54 198
2314.65 206
2314.76 211
2314.87 212
2314.98 204
2315.09 187
2315.20 161
2315.31 129
2315.42 96
2315.53 66
2315.64 42
2315.75 26
2315.86 17
2315.97 12
2316.08 11
2316.19 9
2316.31 6
2316.42 0
2316.53 0
2316.64 0
2316.75 0
2316.86 0
2316.97 0
2317.08 0
2317.19 0
2317.30 10
2317.41 26
2317.52 42
2317.63 57
2317.74 68
2317.85 75
2317.96 77
2318.07 76
2318.18 73
2318.29 69
2318.40 65
2318.51 62
2318.62 57
2318.73 50
2318.84 42
2318.95 33
2319.06 26
2319.17 23
2319.29 24
2319.40 32
2319.51 44
2319.62 60
2319.73 79
2319.84 100
2319.95 123
2320.06 147
2320.17 171
2320.28 191
2320.39 203
2320.50 206
2320.61 198
2320.72 180
2320.83 157
2320.94 131
2321.05 109
2321.16 94
2321.27 87
2321.38 86
2321.49 89
2321.60 92
2321.72 94
2321.83 93
2321.94 89
2322.05 85
2322.16 81
2322.27 81
2322.38 85
2322.49 95
2322.60 109
2322.71 126
2322.82 146
2322.93 165
2323.04 181
2323.15 192
2323.26 196
2323.37 193
2323.48 183
2323.59 167
2323.70 148
2323.81 127
2323.93 105
2324.04 86
2324.15 68
2324.26 52
2324.37 37
2324.48 24
2324.59 12
2324.70 4
2324.81 0
2324.92 1
2325.03 8
2325.14 19
2325.25 33
2325.36 48
2325.47 60
2325.58 68
2325.69 72
2325.80 73
2325.91 73
2326.03 74
2326.14 79
2326.25 89
2326.36 102
2326.47 118
2326.58 132
2326.69 142
2326.80 148
2326.91 147
2327.02 141
2327.13 129
2327.24 113
2327.35 96
2327.46 77
2327.57 58
2327.68 39
2327.79 22
2327.91 6
2328.02 0
2328.13 0
2328.24 0
2328.35 0
2328.46 0
2328.57 0
2328.68 0
2328.79 0
2328.90 6
2329.01 24
2329.12 41
2329.23 56
2329.34 67
2329.45 73
2329.57 76
2329.68 77
2329.79 77
2329.90 78
2330.01 79
2330.12 80
2330.23 82
2330.34 83
2330.45 81
2330.56 77
2330.67 69
2330.78 58
2330.89 44
2331.00 30
2331.11 16
2331.23 5
2331.34 0
2331.45 0
2331.56 0
2331.67 0
2331.78 3
2331.89 11
2332.00 21
2332.11 34
2332.22 48
2332.33 62
2332.44 74
2332.55 83
2332.66 88
2332.78 88
2332.89 83
2333.00 75
2333.11 65
2333.22 54
2333.33 43
2333.44 33
2333.55 25
2333.66 19
2333.77 18
2333.88 22
2333.99 30
2334.10 43
2334.22 59
2334.33 75
2334.44 90
2334.55 102
2334.66 111
2334.77 115
2334.88 116
2334.99 113
2335.10 107
2335.21 98
2335.32 88
2335.43 75
2335.54 62
2335.66 48
2335.77 34
2335.88 21
2335.99 10
2336.10 2
2336.21 0
2336.32 0
2336.43 0
2336.54 0
2336.65 1
2336.76 0
2336.87 0
2336.99 0
2337.10 0
2337.21 0
2337.32 0
2337.43 8
2337.54 26
2337.65 49
2337.76 76
2337.87 105
2337.98 136
2338.09 169
2338.20 202
2338.32 236
2338.43 268
2338.54 294
2338.65 312
2338.76 318
2338.87 314
2338.98 300
2339.09 281
2339.20 258
2339.31 236
2339.42 215
2339.53 197
2339.65 181
2339.76 164
2339.87 148
2339.98 132
2340.09 118
2340.20 107
2340.31 100
2340.42 97
2340.53 98
2340.64 99
2340.75 98
2340.87 92
2340.98 80
2341.09 63
2341.20 42
2341.31 20
2341.42 0
2341.53 0
2341.64 0
2341.75 0
2341.86 0
2341.98 0
2342.09 0
2342.20 13
2342.31 28
2342.42 40
2342.53 48
2342.64 51
2342.75 48
2342.86 39
2342.97 25
2343.08 9
2343.20 0
2343.31 0
2343.42 0
2343.53 0
2343.64 0
2343.75 12
2343.86 28
2343.97 38
2344.08 38
2344.19 28
2344.31 11
2344.42 0
2344.53 0
2344.64 0
2344.75 0
2344.86 0
2344.97 21
2345.08 57
2345.19 94
2345.30 128
2345.42 159
2345.53 184
2345.64 204
2345.75 217
2345.86 224
2345.97 223
2346.08 216
2346.19 203
2346.30 186
2346.42 169
2346.53 154
2346.64 140
2346.75 127
2346.86 114
2346.97 98
2347.08 81
2347.19 64
2347.30 48
2347.41 39
2347.53 38
2347.64 48
2347.75 68
2347.86 94
2347.97 123
2348.08 151
2348.19 176
2348.30 196
2348.41 214
2348.53 229
2348.64 246
2348.75 264
2348.86 284
2348.97 305
2349.08 323
2349.19 337
2349.30 345
2349.41 344
2349.53 335
2349.64 319
2349.75 295
2349.86 266
2349.97 233
2350.08 197
2350.19 161
2350.30 128
2350.42 101
2350.53 80
2350.64 68
2350.75 63
2350.86 63
2350.97 65
2351.08 66
2351.19 64
2351.30 58
2351.42 51
2351.53 44
2351.64 39
2351.75 40
2351.86 46
2351.97 55
2352.08 65
2352.19 72
2352.31 72
2352.42 67
2352.53 55
2352.64 39
2352.75 21
2352.86 3
2352.97 0
2353.08 0
2353.19 0
2353.31 0
2353.42 0
2353.53 0
2353.64 0
2353.75 0
2353.86 6
2353.97 20
2354.08 37
2354.20 53
2354.31 67
2354.42 76
2354.53 79
2354.64 74
2354.75 62
2354.86 44
2354.97 22
2355.09 0
2355.20 0
2355.31 0
2355.42 0
2355.53 0
2355.64 0
2355.75 0
2355.86 0
2355.98 0
2356.09 17
2356.20 36
2356.31 52
2356.42 64
2356.53 71
2356.64 73
2356.75 72
2356.87 70
2356.98 69
2357.09 68
2357.20 68
2357.31 68
2357.42 68
2357.53 66
2357.65 62
2357.76 56
2357.87 49
2357.98 42
2358.09 36
2358.20 29
2358.31 22
2358.42 16
2358.54 10
2358.65 5
2358.76 0
2358.87 0
2358.98 0
2359.09 0
2359.20 0
2359.32 0
2359.43 0
2359.54 0
2359.65 0
2359.76 0
2359.87 15
2359.98 33
2360.10 52
2360.21 67
2360.32 75
2360.43 75
2360.54 67
2360.65 54
2360.76 40
2360.87 29
2360.99 24
2361.10 25
2361.21 32
2361.32 43
2361.43 54
2361.54 64
2361.65 71
2361.77 73
2361.88 73
2361.99 70
2362.10 67
2362.21 67
2362.32 70
2362.43 80
2362.55 96
2362.66 118
2362.77 143
2362.88 168
2362.99 189
2363.10 202
2363.21 206
2363.33 199
2363.44 182
2363.55 160
2363.66 136
2363.77 114
2363.88 97
2364.00 87
2364.11 83
2364.22 84
2364.33 87
2364.44 87
2364.55 84
2364.66 75
2364.78 62
2364.89 47
2365.00 34
2365.11 25
2365.22 22
2365.33 25
2365.44 31
2365.56 40
2365.67 45
2365.78 45
2365.89 38
2366.00 24
2366.11 6
2366.23 0
2366.34 0
2366.45 0
2366.56 0
2366.67 0
2366.78 0
2366.89 0
2367.01 14
2367.12 24
2367.23 29
2367.34 28
2367.45 24
2367.56 18
2367.68 11
2367.79 7
2367.90 5
2368.01 5
2368.12 7
2368.23 11
2368.34 15
2368.46 19
2368.57 22
2368.68 26
2368.79 31
2368.90 37
2369.01 45
2369.13 56
2369.24 68
2369.35 82
2369.46 99
2369.57 116
2369.68 132
2369.80 147
2369.91 160
2370.02 167
2370.13 169
2370.24 165
2370.35 155
2370.46 141
2370.58 126
2370.69 110
2370.80 96
2370.91 83
2371.02 74
2371.13 67
2371.25 61
2371.36 58
2371.47 56
2371.58 56
2371.69 58
2371.80 63
2371.92 68
2372.03 75
2372.14 83
2372.25 89
2372.36 95
2372.47 99
2372.59 102
2372.70 103
2372.81 104
2372.92 107
2373.03 113
2373.14 123
2373.26 136
2373.37 152
2373.48 168
2373.59 183
2373.70 193
2373.81 198
2373.93 197
2374.04 191
2374.15 180
2374.26 166
2374.37 150
2374.48 134
2374.60 118
2374.71 105
2374.82 93
2374.93 85
2375.04 78
2375.16 72
2375.27 65
2375.38 57
2375.49 48
2375.60 40
2375.71 32
2375.83 26
2375.94 22
2376.05 19
2376.16 17
2376.27 12
2376.38 4
2376.50 0
2376.61 0
2376.72 0
2376.83 0
2376.94 0
2377.06 0
2377.17 0
2377.28 41
2377.39 89
2377.50 139
2377.61 183
2377.73 216
2377.84 234
2377.95 237
2378.06 225
2378.17 204
2378.28 179
2378.40 152
2378.51 129
2378.62 110
2378.73 96
2378.84 86
2378.96 78
2379.07 71
2379.18 65
2379.29 60
2379.40 56
2379.51 55
2379.63 55
2379.74 57
2379.85 60
2379.96 64
2380.07 66
2380.19 66
2380.30 63
2380.41 57
2380.52 50
2380.63 45
2380.75 43
2380.86 48
2380.97 60
2381.08 80
2381.19 106
2381.30 137
2381.42 168
2381.53 195
2381.64 215
2381.75 224
2381.86 222
2381.98 209
2382.09 188
2382.20 161
2382.31 132
2382.42 103
2382.54 78
2382.65 58
2382.76 43
2382.87 32
2382.98 26
2383.10 24
2383.21 26
2383.32 33
2383.43 45
2383.54 65
2383.65 92
2383.77 127
2383.88 167
2383.99 210
2384.10 252
2384.21 287
2384.33 313
2384.44 327
2384.55 328
2384.66 318
2384.77 299
2384.89 272
2385.00 241
2385.11 209
2385.22 176
2385.33 146
2385.45 120
2385.56 100
2385.67 84
2385.78 75
2385.89 70
2386.01 69
2386.12 72
2386.23 78
2386.34 87
2386.45 99
2386.57 114
2386.68 131
2386.79 149
2386.90 167
2387.01 181
2387.13 189
2387.24 190
2387.35 184
2387.46 172
2387.57 154
2387.69 134
2387.80 115
2387.91 99
2388.02 86
2388.13 78
2388.25 73
2388.36 70
2388.47 68
2388.58 66
2388.69 65
2388.81 68
2388.92 75
2389.03 87
2389.14 103
2389.25 119
2389.37 132
2389.48 139
2389.59 136
2389.70 124
2389.81 107
2389.93 87
2390.04 70
2390.15 57
2390.26 51
2390.38 49
2390.49 50
2390.60 52
2390.71 53
2390.82 53
2390.94 52
2391.05 52
2391.16 53
2391.27 54
2391.38 54
2391.50 52
2391.61 47
2391.72 39
2391.83 31
2391.94 26
2392.06 26
2392.17 35
2392.28 51
2392.39 72
2392.51 95
2392.62 116
2392.73 129
2392.84 132
2392.95 124
2393.07 107
2393.18 83
2393.29 57
2393.40 33
2393.51 13
2393.63 0
2393.74 0
2393.85 0
2393.96 10
2394.08 30
2394.19 55
2394.30 81
2394.41 106
2394.52 126
2394.64 136
2394.75 135
2394.86 121
2394.97 98
2395.09 68
2395.20 36
2395.31 5
2395.42 0
2395.53 0
2395.65 0
2395.76 0
2395.87 0
2395.98 0
2396.10 0
2396.21 0
2396.32 21
2396.43 48
2396.54 71
2396.66 86
2396.77 94
2396.88 95
2396.99 93
2397.11 90
2397.22 90
2397.33 93
2397.44 101
2397.55 109
2397.67 117
2397.78 122
2397.89 125
2398.00 127
2398.12 132
2398.23 142
2398.34 161
2398.45 188
2398.57 221
2398.68 257
2398.79 289
2398.90 315
2399.01 332
2399.13 338
2399.24 337
2399.35 330
2399.46 321
2399.58 312
2399.69 304
2399.80 298
2399.91 293
2400.02 288
2400.14 281
2400.25 274
2400.36 263
2400.47 250
2400.59 236
2400.70 221
2400.81 208
2400.92 200
2401.04 198
2401.15 203
2401.26 213
2401.37 224
2401.49 233
2401.60 236
2401.71 231
2401.82 220
2401.93 204
2402.05 188
2402.16 175
2402.27 166
2402.38 163
2402.50 162
2402.61 161
2402.72 157
2402.83 148
2402.95 134
2403.06 117
2403.17 99
2403.28 82
2403.40 67
2403.51 56
2403.62 47
2403.73 40
2403.85 34
2403.96 29
2404.07 27
2404.18 28
2404.29 32
2404.41 42
2404.52 55
2404.63 71
2404.74 90
2404.86 107
2404.97 121
2405.08 130
2405.19 135
2405.31 137
2405.42 138
2405.53 140
2405.64 145
2405.76 153
2405.87 165
2405.98 180
2406.09 195
2406.21 211
2406.32 225
2406.43 238
2406.54 251
2406.66 261
2406.77 268
2406.88 269
2406.99 264
2407.11 252
2407.22 233
2407.33 209
2407.44 183
2407.56 159
2407.67 139
2407.78 124
2407.89 116
2408.01 113
2408.12 115
2408.23 120
2408.34 126
2408.46 131
2408.57 134
2408.68 133
2408.79 128
2408.91 118
2409.02 104
2409.13 87
2409.24 68
2409.36 50
2409.47 35
2409.58 24
2409.69 17
2409.81 14
2409.92 13
2410.03 12
2410.14 8
2410.26 1
2410.37 0
2410.48 0
2410.59 0
2410.71 0
2410.82 0
2410.93 0
2411.04 8
2411.16 34
2411.27 62
2411.38 89
2411.49 111
2411.61 128
2411.72 138
2411.83 143
2411.95 144
2412.06 143
2412.17 142
2412.28 144
2412.40 150
2412.51 159
2412.62 171
2412.73 183
2412.85 193
2412.96 200
2413.07 201
2413.18 198
2413.30 190
2413.41 180
2413.52 168
2413.63 157
2413.75 149
2413.86 144
2413.97 143
2414.09 145
2414.20 150
2414.31 158
2414.42 170
2414.54 186
2414.65 206
2414.76 228
2414.87 252
2414.99 273
2415.10 288
2415.21 295
2415.32 292
2415.44 281
2415.55 264
2415.66 243
2415.78 221
2415.89 201
2416.00 184
2416.11 168
2416.23 154
2416.34 142
2416.45 131
2416.56 125
2416.68 121
2416.79 121
2416.90 121
2417.01 122
2417.13 120
2417.24 115
2417.35 106
2417.47 96
2417.58 85
2417.69 76
2417.80 70
2417.92 69
2418.03 71
2418.14 76
2418.25 83
2418.37 90
2418.48 98
2418.59 105
2418.71 111
2418.82 115
2418.93 119
2419.04 122
2419.16 123
2419.27 122
2419.38 121
2419.50 118
2419.61 115
2419.72 109
2419.83 101
2419.95 90
2420.06 76
2420.17 62
2420.28 48
2420.40 37
2420.51 30
2420.62 29
2420.74 34
2420.85 44
2420.96 56
2421.07 70
2421.19 84
2421.30 97
2421.41 108
2421.53 119
2421.64 130
2421.75 141
2421.86 154
2421.98 166
2422.09 177
2422.20 186
2422.32 192
2422.43 194
2422.54 193
2422.65 188
2422.77 180
2422.88 170
2422.99 158
2423.11 145
2423.22 131
2423.33 117
2423.44 106
2423.56 99
2423.67 97
2423.78 100
2423.90 108
2424.01 118
2424.12 128
2424.23 136
2424.35 140
2424.46 140
2424.57 138
2424.69 135
2424.80 134
2424.91 135
2425.02 138
2425.14 140
2425.25 141
2425.36 136
2425.48 127
2425.59 114
2425.70 98
2425.81 81
2425.93 66
2426.04 53
2426.15 44
2426.27 39
2426.38 36
2426.49 36
2426.60 38
2426.72 42
2426.83 44
2426.94 43
2427.06 35
2427.17 21
2427.28 3
2427.40 0
2427.51 0
2427.62 0
2427.73 0
2427.85 0
2427.96 0
2428.07 0
2428.19 14
2428.30 37
2428.41 59
2428.53 79
2428.64 96
2428.75 110
2428.86 121
2428.98 129
2429.09 134
2429.20 136
2429.32 136
2429.43 136
2429.54 138
2429.66 143
2429.77 151
2429.88 161
2429.99 172
2430.11 183
2430.22 194
2430.33 205
2430.45 215
2430.56 225
2430.67 233
2430.79 237
2430.90 237
2431.01 230
2431.12 217
2431.24 200
2431.35 182
2431.46 167
2431.58 158
2431.69 157
2431.80 164
2431.92 176
2432.03 192
2432.14 207
2432.25 220
2432.37 230
2432.48 237
2432.59 241
2432.71 243
2432.82 241
2432.93 237
2433.05 228
2433.16 216
2433.27 200
2433.39 181
2433.50 162
2433.61 144
2433.73 128
2433.84 114
2433.95 102
2434.06 92
2434.18 83
2434.29 75
2434.40 68
2434.52 63
2434.63 58
2434.74 53
2434.86 48
2434.97 44
2435.08 39
2435.20 35
2435.31 33
2435.42 33
2435.54 37
2435.65 44
2435.76 52
2435.87 62
2435.99 72
2436.10 82
2436.21 90
2436.33 100
2436.44 113
2436.55 130
2436.67 150
2436.78 175
2436.89 200
2437.01 224
2437.12 244
2437.23 258
2437.35 264
2437.46 265
2437.57 261
2437.69 253
2437.80 241
2437.91 227
2438.02 209
2438.14 189
2438.25 167
2438.36 144
2438.48 123
2438.59 106
2438.70 94
2438.82 89
2438.93 91
2439.04 98
2439.16 110
2439.27 126
2439.38 143
2439.50 159
2439.61 171
2439.72 180
2439.84 186
2439.95 190
2440.06 194
2440.18 199
2440.29 208
2440.40 219
2440.52 231
2440.63 239
2440.74 242
2440.86 235
2440.97 218
2441.08 191
2441.20 157
2441.31 119
2441.42 84
2441.54 54
2441.65 31
2441.76 15
2441.88 7
2441.99 4
2442.10 5
2442.22 6
2442.33 8
2442.44 10
2442.56 13
2442.67 17
2442.78 23
2442.89 30
2443.01 38
2443.12 46
2443.23 53
2443.35 57
2443.46 57
2443.57 50
2443.69 38
2443.80 19
2443.91 0
2444.03 0
2444.14 0
2444.25 0
2444.37 0
2444.48 0
2444.59 0
2444.71 0
2444.82 9
2444.94 41
2445.05 70
2445.16 95
2445.28 117
2445.39 137
2445.50 156
2445.62 174
2445.73 192
2445.84 208
2445.96 219
2446.07 225
2446.18 226
2446.30 221
2446.41 210
2446.52 195
2446.64 177
2446.75 155
2446.86 130
2446.98 102
2447.09 73
2447.20 45
2447.32 20
2447.43 0
2447.54 0
2447.66 0
2447.77 0
2447.88 0
2448.00 2
2448.11 11
2448.22 18
2448.34 20
2448.45 18
2448.56 13
2448.68 8
2448.79 5
2448.90 7
2449.02 13
2449.13 22
2449.24 31
2449.36 38
2449.47 39
2449.59 36
2449.70 28
2449.81 21
2449.93 18
2450.04 20
2450.15 28
2450.27 42
2450.38 58
2450.49 74
2450.61 89
2450.72 102
2450.83 115
2450.95 131
2451.06 149
2451.17 170
2451.29 192
2451.40 211
2451.51 225
2451.63 231
2451.74 228
2451.86 215
2451.97 194
2452.08 169
2452.20 141
2452.31 115
2452.42 94
2452.54 78
2452.65 69
2452.76 65
2452.88 64
2452.99 65
2453.10 65
2453.22 62
2453.33 58
2453.44 51
2453.56 45
2453.67 40
2453.79 38
2453.90 38
2454.01 41
2454.13 46
2454.24 53
2454.35 61
2454.47 69
2454.58 75
2454.69 80
2454.81 82
2454.92 82
2455.03 81
2455.15 81
2455.26 86
2455.38 96
2455.49 111
2455.60 131
2455.72 153
2455.83 175
2455.94 193
2456.06 207
2456.17 215
2456.28 219
2456.40 221
2456.51 222
2456.63 224
2456.74 226
2456.85 230
2456.97 233
2457.08 235
2457.19 236
2457.31 235
2457.42 234
2457.53 232
2457.65 231
2457.76 231
2457.88 232
2457.99 233
2458.10 232
2458.22 228
2458.33 220
2458.44 210
2458.56 195
2458.67 178
2458.78 159
2458.90 141
2459.01 125
2459.13 113
2459.24 104
2459.35 97
2459.47 92
2459.58 84
2459.69 73
2459.81 58
2459.92 39
2460.04 20
2460.15 2
2460.26 0
2460.38 0
2460.49 0
2460.60 0
2460.72 0
2460.83 9
2460.95 18
2461.06 23
2461.17 24
2461.29 20
2461.40 12
2461.51 0
2461.63 0
2461.74 0
2461.86 0
2461.97 0
2462.08 0
2462.20 0
2462.31 8
2462.42 27
2462.54 45
2462.65 62
2462.77 75
2462.88 86
2462.99 93
2463.11 98
2463.22 103
2463.33 107
2463.45 111
2463.56 117
2463.68 124
2463.79 132
2463.90 137
2464.02 139
2464.13 137
2464.24 132
2464.36 126
2464.47 121
2464.59 120
2464.70 124
2464.81 133
2464.93 145
2465.04 157
2465.16 166
2465.27 171
2465.38 171
2465.50 167
2465.61 160
2465.72 152
2465.84 144
2465.95 139
2466.07 135
2466.18 134
2466.29 135
2466.41 139
2466.52 147
2466.64 157
2466.75 170
2466.86 185
2466.98 201
2467.09 217
2467.20 231
2467.32 243
2467.43 253
2467.55 264
2467.66 275
2467.77 287
2467.89 301
2468.00 316
2468.12 327
2468.23 334
2468.34 333
2468.46 322
2468.57 303
2468.69 278
2468.80 249
2468.91 221
2469.03 197
2469.14 180
2469.25 169
2469.37 164
2469.48 163
2469.60 164
2469.71 165
2469.82 164
2469.94 162
2470.05 159
2470.17 157
2470.28 158
2470.39 162
2470.51 170
2470.62 181
2470.74 194
2470.85 205
2470.96 215
2471.08 222
2471.19 227
2471.31 229
2471.42 232
2471.53 236
2471.65 243
2471.76 251
2471.88 260
2471.99 267
2472.10 271
2472.22 271
2472.33 265
2472.45 255
2472.56 242
2472.67 229
2472.79 220
2472.90 215
2473.02 217
2473.13 224
2473.24 235
2473.36 248
2473.47 260
2473.59 271
2473.70 279
2473.81 285
2473.93 292
2474.04 298
2474.16 306
2474.27 314
2474.38 321
2474.50 325
2474.61 324
2474.73 318
2474.84 305
2474.95 285
2475.07 259
2475.18 227
2475.30 191
2475.41 156
2475.52 123
2475.64 97
2475.75 81
2475.87 78
2475.98 87
2476.09 104
2476.21 127
2476.32 151
2476.44 173
2476.55 190
2476.67 203
2476.78 211
2476.89 215
2477.01 217
2477.12 216
2477.24 212
2477.35 204
2477.46 193
2477.58 178
2477.69 161
2477.81 141
2477.92 120
2478.03 99
2478.15 80
2478.26 65
2478.38 53
2478.49 45
2478.61 43
2478.72 44
2478.83 49
2478.95 56
2479.06 64
2479.18 71
2479.29 77
2479.40 80
2479.52 79
2479.63 75
2479.75 68
2479.86 59
2479.98 48
2480.09 36
2480.20 24
2480.32 12
2480.43 0
2480.55 0
2480.66 0
2480.77 0
2480.89 0
2481.00 0
2481.12 1
2481.23 13
2481.35 25
2481.46 33
2481.57 37
2481.69 36
2481.80 30
2481.92 21
2482.03 11
2482.14 1
2482.26 0
2482.37 0
2482.49 0
2482.60 0
2482.72 0
2482.83 0
2482.94 0
2483.06 0
2483.17 8
2483.29 29
2483.40 55
2483.52 87
2483.63 120
2483.74 152
2483.86 182
2483.97 205
2484.09 222
2484.20 235
2484.32 246
2484.43 257
2484.54 272
2484.66 290
2484.77 310
2484.89 329
2485.00 345
2485.12 355
2485.23 357
2485.34 352
2485.46 341
2485.57 325
2485.69 306
2485.80 286
2485.92 266
2486.03 247
2486.14 229
2486.26 211
2486.37 194
2486.49 178
2486.60 162
2486.72 146
2486.83 132
2486.94 122
2487.06 116
2487.17 115
2487.29 119
2487.40 127
2487.52 137
2487.63 146
2487.74 153
2487.86 156
2487.97 156
2488.09 155
2488.20 155
2488.32 157
2488.43 161
2488.55 166
2488.66 171
2488.77 173
2488.89 172
2489.00 167
2489.12 161
2489.23 155
2489.35 149
2489.46 145
2489.57 142
2489.69 139
2489.80 138
2489.92 136
2490.03 134
2490.15 132
2490.26 130
2490.38 129
2490.49 128
2490.60 128
2490.72 128
2490.83 130
2490.95 132
2491.06 136
2491.18 139
2491.29 140
2491.41 139
2491.52 133
2491.63 124
2491.75 110
2491.86 93
2491.98 73
2492.09 51
2492.21 29
2492.32 8
2492.44 0
2492.55 0
2492.66 0
2492.78 0
2492.89 0
2493.01 0
2493.12 0
2493.24 0
2493.35 6
2493.47 28
2493.58 51
2493.69 74
2493.81 96
2493.92 117
2494.04 135
2494.15 150
2494.27 162
2494.38 173
2494.50 182
2494.61 190
2494.72 198
2494.84 205
2494.95 212
2495.07 216
2495.18 215
2495.30 209
2495.41 196
2495.53 178
2495.64 155
2495.76 133
2495.87 113
2495.98 98
2496.10 89
2496.21 85
2496.33 82
2496.44 77
2496.56 70
2496.67 60
2496.79 49
2496.90 40
2497.02 35
2497.13 35
2497.24 41
2497.36 49
2497.47 56
2497.59 59
2497.70 57
2497.82 50
2497.93 39
2498.05 27
2498.16 15
2498.28 6
2498.39 1
2498.51 0
2498.62 1
2498.73 4
2498.85 7
2498.96 11
2499.08 13
2499.19 15
2499.31 16
2499.42 16
2499.54 16
2499.65 15
2499.77 12
2499.88 9
2500.00 6
2500.11 4
2500.22 2
2500.34 0
2500.45 0
2500.57 0
2500.68 0
2500.80 0
2500.91 0
2501.03 0
2501.14 0
2501.26 3
2501.37 10
2501.49 17
2501.60 22
2501.71 25
2501.83 27
2501.94 28
2502.06 31
2502.17 36
2502.29 44
2502.40 56
2502.52 68
2502.63 81
2502.75 90
2502.86 96
2502.98 97
2503.09 94
2503.21 86
2503.32 73
2503.44 57
2503.55 38
2503.66 18
2503.78 0
2503.89 0
2504.01 0
2504.12 0
2504.24 0
2504.35 0
2504.47 10
2504.58 28
2504.70 43
2504.81 56
2504.93 65
2505.04 71
2505.16 75
2505.27 78
2505.39 82
2505.50 89
2505.62 100
2505.73 116
2505.84 135
2505.96 157
2506.07 178
2506.19 197
2506.30 210
2506.42 215
2506.53 211
2506.65 199
2506.76 183
2506.88 164
2506.99 146
2507.11 132
2507.22 121
2507.34 113
2507.45 108
2507.57 103
2507.68 97
2507.80 91
2507.91 84
2508.03 80
2508.14 77
2508.26 79
2508.37 84
2508.49 92
2508.60 102
2508.71 110
2508.83 114
2508.94 114
2509.06 108
2509.17 98
2509.29 84
2509.40 71
2509.52 63
2509.63 63
2509.75 71
2509.86 87
2509.98 106
2510.09 125
2510.21 139
2510.32 143
2510.44 136
2510.55 121
2510.67 102
2510.78 83
2510.90 68
2511.01 60
2511.13 61
2511.24 67
2511.36 77
2511.47 88
2511.59 96
2511.70 101
2511.82 103
2511.93 103
2512.05 101
2512.16 98
2512.28 96
2512.39 94
2512.51 93
2512.62 92
2512.74 88
2512.85 81
2512.97 70
2513.08 55
2513.20 39
2513.31 23
2513.42 10
2513.54 2
2513.65 1
2513.77 5
2513.88 12
2514.00 21
2514.11 28
2514.23 31
2514.34 28
2514.46 19
2514.57 5
2514.69 0
2514.80 0
2514.92 0
2515.03 0
2515.15 0
2515.26 0
2515.38 0
2515.49 14
2515.61 39
2515.72 62
2515.84 82
2515.95 99
2516.07 112
2516.18 123
2516.30 134
2516.41 147
2516.53 161
2516.64 177
2516.76 196
2516.87 216
2516.99 236
2517.10 254
2517.22 270
2517.33 282
2517.45 289
2517.56 290
2517.68 283
2517.79 268
2517.91 245
2518.02 212
2518.14 174
2518.25 133
2518.37 96
2518.48 66
2518.60 48
2518.71 41
2518.83 44
2518.94 51
2519.06 57
2519.18 57
2519.29 50
2519.41 37
2519.52 24
2519.64 14
2519.75 11
2519.87 17
2519.98 30
2520.10 45
2520.21 58
2520.33 66
2520.44 68
2520.56 66
2520.67 64
2520.79 65
2520.90 71
2521.02 80
2521.13 91
2521.25 102
2521.36 110
2521.48 114
2521.59 116
2521.71 118
2521.82 124
2521.94 134
2522.05 146
2522.17 161
2522.28 176
2522.40 189
2522.51 201
2522.63 212
2522.74 224
2522.86 238
2522.97 255
2523.09 274
2523.20 292
2523.32 306
2523.43 315
2523.55 316
2523.66 310
2523.78 299
2523.90 284
2524.01 269
2524.13 256
2524.24 247
2524.36 240
2524.47 236
2524.59 232
2524.70 228
2524.82 221
2524.93 213
2525.05 202
2525.16 191
2525.28 178
2525.39 165
2525.51 152
2525.62 138
2525.74 124
2525.85 110
2525.97 97
2526.08 86
2526.20 79
2526.31 77
2526.43 79
2526.54 86
2526.66 95
2526.78 104
2526.89 112
2527.01 116
2527.12 116
2527.24 111
2527.35 103
2527.47 92
2527.58 82
2527.70 73
2527.81 69
2527.93 69
2528.04 75
2528.16 84
2528.27 98
2528.39 112
2528.50 127
2528.62 139
2528.73 149
2528.85 155
2528.97 159
2529.08 160
2529.20 159
2529.31 157
2529.43 154
2529.54 150
2529.66 144
2529.77 137
2529.89 129
2530.00 120
2530.12 112
2530.23 106
2530.35 100
2530.46 96
2530.58 94
2530.70 92
2530.81 92
2530.93 94
2531.04 96
2531.16 99
2531.27 101
2531.39 101
2531.50 99
2531.62 95
2531.73 89
2531.85 83
2531.96 79
2532.08 77
2532.19 79
2532.31 84
2532.43 94
2532.54 107
2532.66 125
2532.77 146
2532.89 169
2533.00 193
2533.12 214
2533.23 228
2533.35 233
2533.46 227
2533.58 210
2533.69 186
2533.81 156
2533.93 124
2534.04 93
2534.16 65
2534.27 41
2534.39 24
2534.50 14
2534.62 11
2534.73 17
2534.85 29
2534.96 48
2535.08 68
2535.19 87
2535.31 101
2535.43 107
2535.54 104
2535.66 92
2535.77 73
2535.89 49
2536.00 25
2536.12 2
2536.23 0
2536.35 0
2536.46 0
2536.58 0
2536.70 0
2536.81 0
2536.93 0
2537.04 0
2537.16 11
2537.27 23
2537.39 35
2537.50 44
2537.62 51
2537.74 54
2537.85 52
2537.97 48
2538.08 43
2538.20 38
2538.31 37
2538.43 39
2538.54 47
2538.66 59
2538.77 73
2538.89 88
2539.01 101
2539.12 113
2539.24 123
2539.35 133
2539.47 142
2539.58 153
2539.70 163
2539.81 174
2539.93 181
2540.05 185
2540.16 185
2540.28 181
2540.39 174
2540.51 166
2540.62 159
2540.74 155
2540.85 155
2540.97 161
2541.09 171
2541.20 185
2541.32 200
2541.43 214
2541.55 225
2541.66 231
2541.78 231
2541.89 228
2542.01 223
2542.13 220
2542.24 222
2542.36 233
2542.47 252
2542.59 278
2542.70 307
2542.82 334
2542.93 355
2543.05 366
2543.17 365
2543.28 352
2543.40 330
2543.51 302
2543.63 271
2543.74 242
2543.86 215
2543.98 193
2544.09 178
2544.21 169
2544.32 164
2544.44 162
2544.55 162
2544.67 161
2544.79 159
2544.90 152
2545.02 139
2545.13 121
2545.25 98
2545.36 72
2545.48 44
2545.59 16
2545.71 0
2545.83 0
2545.94 0
2546.06 0
2546.17 0
2546.29 11
2546.40 37
2546.52 65
2546.64 93
2546.75 119
2546.87 142
2546.98 160
2547.10 171
2547.21 174
2547.33 169
2547.45 159
2547.56 146
2547.68 135
2547.79 128
2547.91 126
2548.02 129
2548.14 136
2548.26 143
2548.37 146
2548.49 143
2548.60 134
2548.72 119
2548.83 102
2548.95 85
2549.07 69
2549.18 56
2549.30 46
2549.41 40
2549.53 34
2549.64 29
2549.76 22
2549.88 12
2549.99 1
2550.11 0
2550.22 0
2550.34 0
2550.46 0
2550.57 0
2550.69 0
2550.80 0
2550.92 10
2551.03 34
2551.15 58
2551.27 80
2551.38 101
2551.50 118
2551.61 134
2551.73 147
2551.84 158
2551.96 166
2552.08 171
2552.19 172
2552.31 167
2552.42 159
2552.54 147
2552.66 135
2552.77 123
2552.89 115
2553.00 112
2553.12 114
2553.23 119
2553.35 125
2553.47 129
2553.58 130
2553.70 126
2553.81 116
2553.93 102
2554.05 86
2554.16 70
2554.28 56
2554.39 45
2554.51 39
2554.62 37
2554.74 37
2554.86 38
2554.97 38
2555.09 38
2555.20 38
2555.32 40
2555.44 45
2555.55 53
2555.67 65
2555.78 79
2555.90 95
2556.02 110
2556.13 122
2556.25 132
2556.36 139
2556.48 144
2556.60 148
2556.71 150
2556.83 151
2556.94 150
2557.06 148
2557.17 144
2557.29 139
2557.41 136
2557.52 134
2557.64 135
2557.75 138
2557.87 144
2557.99 151
2558.10 158
2558.22 165
2558.33 171
2558.45 175
2558.57 178
2558.68 180
2558.80 180
2558.91 179
2559.03 178
2559.15 175
2559.26 171
2559.38 167
2559.49 162
2559.61 158
2559.73 157
2559.84 159
2559.96 164
2560.07 172
2560.19 182
2560.31 190
2560.42 195
2560.54 194
2560.65 186
2560.77 172
2560.89 156
2561.00 139
2561.12 125
2561.23 114
2561.35 109
2561.47 107
2561.58 107
2561.70 107
2561.81 106
2561.93 103
2562.05 100
2562.16 97
2562.28 94
2562.39 94
2562.51 96
2562.63 101
2562.74 107
2562.86 113
2562.97 118
2563.09 121
2563.21 122
2563.32 121
2563.44 118
2563.56 116
2563.67 115
2563.79 116
2563.90 119
2564.02 123
2564.14 126
2564.25 127
2564.37 125
2564.48 121
2564.60 114
2564.72 109
2564.83 108
2564.95 113
2565.06 126
2565.18 147
2565.30 175
2565.41 207
2565.53 240
2565.64 272
2565.76 299
2565.88 318
2565.99 329
2566.11 329
2566.23 318
2566.34 297
2566.46 269
2566.57 234
2566.69 197
2566.81 158
2566.92 122
2567.04 89
2567.15 63
2567.27 44
2567.39 32
2567.50 25
2567.62 21
2567.74 18
2567.85 12
2567.97 4
2568.08 0
2568.20 0
2568.32 0
2568.43 0
2568.55 0
2568.66 0
2568.78 0
2568.90 18
2569.01 44
2569.13 70
2569.25 91
2569.36 107
2569.48 118
2569.59 124
2569.71 128
2569.83 132
2569.94 136
2570.06 142
2570.18 150
2570.29 159
2570.41 169
2570.52 178
2570.64 185
2570.76 190
2570.87 192
2570.99 192
2571.11 189
2571.22 183
2571.34 177
2571.45 171
2571.57 168
2571.69 170
2571.80 178
2571.92 192
2572.04 209
2572.15 229
2572.27 248
2572.38 265
2572.50 278
2572.62 288
2572.73 296
2572.85 304
2572.97 312
2573.08 318
2573.20 321
2573.31 319
2573.43 309
2573.55 292
2573.66 267
2573.78 239
2573.90 209
2574.01 182
2574.13 158
2574.25 142
2574.36 132
2574.48 129
2574.59 131
2574.71 136
2574.83 141
2574.94 146
2575.06 148
2575.18 148
2575.29 147
2575.41 146
2575.52 148
2575.64 154
2575.76 164
2575.87 178
2575.99 192
2576.11 204
2576.22 209
2576.34 207
2576.46 196
2576.57 177
2576.69 152
2576.80 126
2576.92 102
2577.04 84
2577.15 74
2577.27 72
2577.39 78
2577.50 89
2577.62 104
2577.74 122
2577.85 140
2577.97 158
2578.09 175
2578.20 191
2578.32 203
2578.43 210
2578.55 211
2578.67 206
2578.78 193
2578.90 176
2579.02 154
2579.13 131
2579.25 106
2579.37 81
2579.48 57
2579.60 33
2579.72 11
2579.83 0
2579.95 0
2580.06 0
2580.18 0
2580.30 0
2580.41 0
2580.53 0
2580.65 0
2580.76 2
2580.88 18
2581.00 37
2581.11 57
2581.23 80
2581.35 102
2581.46 124
2581.58 144
2581.70 162
2581.81 175
2581.93 183
2582.04 185
2582.16 182
2582.28 173
2582.39 161
2582.51 148
2582.63 134
2582.74 123
2582.86 116
2582.98 111
2583.09 110
2583.21 110
2583.33 111
2583.44 113
2583.56 116
2583.68 121
2583.79 130
2583.91 142
2584.03 156
2584.14 172
2584.26 186
2584.37 196
2584.49 200
2584.61 197
2584.72 190
2584.84 180
2584.96 171
2585.07 164
2585.19 163
2585.31 167
2585.42 177
2585.54 191
2585.66 205
2585.77 218
2585.89 226
2586.01 227
2586.12 219
2586.24 202
2586.36 176
2586.47 144
2586.59 109
2586.71 75
2586.82 43
2586.94 17
2587.06 0
2587.17 0
2587.29 0
2587.41 0
2587.52 0
2587.64 2
2587.76 29
2587.87 63
2587.99 98
2588.11 132
2588.22 161
2588.34 185
2588.46 204
2588.57 220
2588.69 233
2588.81 245
2588.92 255
2589.04 263
2589.16 266
2589.27 264
2589.39 259
2589.51 253
2589.62 246
2589.74 241
2589.86 238
2589.97 234
2590.09 230
2590.21 220
2590.32 205
2590.44 184
2590.56 157
2590.67 130
2590.79 106
2590.91 89
2591.02 81
2591.14 81
2591.26 87
2591.37 96
2591.49 105
2591.61 111
2591.72 113
2591.84 112
2591.96 110
2592.07 109
2592.19 109
2592.31 111
2592.42 115
2592.54 120
2592.66 127
2592.77 136
2592.89 146
2593.01 156
2593.12 164
2593.24 167
2593.36 161
2593.47 146
2593.59 121
2593.71 90
2593.82 57
2593.94 27
2594.06 5
2594.17 0
2594.29 0
2594.41 0
2594.52 0
2594.64 3
2594.76 4
2594.87 2
2594.99 0
2595.11 0
2595.23 0
2595.34 0
2595.46 1
2595.58 19
2595.69 43
2595.81 72
2595.93 102
2596.04 131
2596.16 155
2596.28 175
2596.39 187
2596.51 193
2596.63 191
2596.74 181
2596.86 165
2596.98 143
2597.09 119
2597.21 97
2597.33 80
2597.44 71
2597.56 72
2597.68 80
2597.80 92
2597.91 104
2598.03 114
2598.15 122
2598.26 126
2598.38 129
2598.50 134
2598.61 141
2598.73 152
2598.85 165
2598.96 178
2599.08 190
2599.20 200
2599.31 208
2599.43 214
2599.55 216
2599.67 215
2599.78 211
2599.90 205
2600.02 196
2600.13 185
2600.25 175
2600.37 165
2600.48 158
2600.60 152
2600.72 147
2600.83 143
2600.95 139
2601.07 137
2601.18 135
2601.30 137
2601.42 141
2601.54 147
2601.65 155
2601.77 164
2601.89 173
2602.00 180
2602.12 185
2602.24 187
2602.35 187
2602.47 183
2602.59 176
2602.71 164
2602.82 146
2602.94 123
2603.06 96
2603.17 66
2603.29 35
2603.41 7
2603.52 0
2603.64 0
2603.76 0
2603.87 0
2603.99 0
2604.11 0
2604.23 0
2604.34 0
2604.46 16
2604.58 30
2604.69 42
2604.81 51
2604.93 57
2605.04 61
2605.16 65
2605.28 69
2605.40 73
2605.51 77
2605.63 78
2605.75 77
2605.86 71
2605.98 61
2606.10 48
2606.22 35
2606.33 25
2606.45 23
2606.57 31
2606.68 52
2606.80 83
2606.92 120
2607.03 159
2607.15 193
2607.27 218
2607.39 231
2607.50 232
2607.62 223
2607.74 206
2607.85 185
2607.97 163
2608.09 142
2608.21 124
2608.32 110
2608.44 100
2608.56 94
2608.67 92
2608.79 93
2608.91 97
2609.02 103
2609.14 110
2609.26 116
2609.38 122
2609.49 127
2609.61 131
2609.73 133
2609.84 133
2609.96 130
2610.08 123
2610.20 114
2610.31 102
2610.43 88
2610.55 75
2610.66 64
2610.78 54
2610.90 48
2611.02 46
2611.13 48
2611.25 53
2611.37 60
2611.48 68
2611.60 74
2611.72 80
2611.84 83
2611.95 85
2612.07 87
2612.19 90
2612.30 97
2612.42 107
2612.54 119
2612.66 133
2612.77 146
2612.89 157
2613.01 165
2613.12 169
2613.24 170
2613.36 170
2613.48 168
2613.59 167
2613.71 165
2613.83 163
2613.95 161
2614.06 158
2614.18 155
2614.30 151
2614.41 145
2614.53 137
2614.65 128
2614.77 118
2614.88 108
2615.00 99
2615.12 91
2615.23 83
2615.35 75
2615.47 68
2615.59 60
2615.70 54
2615.82 51
2615.94 52
2616.06 57
2616.17 66
2616.29 76
2616.41 85
2616.52 90
2616.64 91
2616.76 88
2616.88 84
2616.99 80
2617.11 80
2617.23 83
2617.35 87
2617.46 89
2617.58 86
2617.70 74
2617.81 55
2617.93 29
2618.05 1
2618.17 0
2618.28 0
2618.40 0
2618.52 0
2618.64 0
2618.75 0
2618.87 0
2618.99 9
2619.11 30
2619.22 49
2619.34 66
2619.46 79
2619.57 87
2619.69 90
2619.81 85
2619.93 74
2620.04 58
2620.16 38
2620.28 17
2620.40 0
2620.51 0
2620.63 0
2620.75 0
2620.87 0
2620.98 0
2621.10 0
2621.22 0
2621.33 2
2621.45 13
2621.57 21
2621.69 26
2621.80 27
2621.92 28
2622.04 29
2622.16 33
2622.27 40
2622.39 51
2622.51 65
2622.63 78
2622.74 89
2622.86 96
2622.98 98
2623.10 97
2623.21 93
2623.33 89
2623.45 88
2623.57 91
2623.68 100
2623.80 114
2623.92 132
2624.04 153
2624.15 173
2624.27 191
2624.39 205
2624.51 213
2624.62 215
2624.74 211
2624.86 200
2624.97 185
2625.09 165
2625.21 144
2625.33 125
2625.44 111
2625.56 104
2625.68 105
2625.80 113
2625.91 126
2626.03 139
2626.15 149
2626.27 153
2626.38 148
2626.50 137
2626.62 121
2626.74 102
2626.85 85
2626.97 71
2627.09 63
2627.21 59
2627.32 59
2627.44 62
2627.56 66
2627.68 69
2627.79 70
2627.91 68
2628.03 64
2628.15 59
2628.26 56
2628.38 55
2628.50 60
2628.62 69
2628.73 85
2628.85 104
2628.97 126
2629.09 147
2629.21 166
2629.32 179
2629.44 185
2629.56 183
2629.68 174
2629.79 158
2629.91 140
2630.03 122
2630.15 106
2630.26 96
2630.38 92
2630.50 92
2630.62 95
2630.73 98
2630.85 99
2630.97 98
2631.09 95
2631.20 92
2631.32 90
2631.44 90
2631.56 93
2631.67 98
2631.79 102
2631.91 106
2632.03 109
2632.14 109
2632.26 109
2632.38 108
2632.50 109
2632.62 112
2632.73 116
2632.85 120
2632.97 125
2633.09 128
2633.20 130
2633.32 129
2633.44 126
2633.56 121
2633.67 115
2633.79 108
2633.91 101
2634.03 95
2634.14 93
2634.26 94
2634.38 100
2634.50 109
2634.62 118
2634.73 125
2634.85 127
2634.97 122
2635.09 107
2635.20 86
2635.32 58
2635.44 29
2635.56 1
2635.67 0
2635.79 0
2635.91 0
2636.03 0
2636.15 0
2636.26 0
2636.38 0
2636.50 0
2636.62 12
2636.73 26
2636.85 42
2636.97 60
2637.09 80
2637.20 101
2637.32 122
2637.44 141
2637.56 156
2637.68 168
2637.79 176
2637.91 180
2638.03 181
2638.15 180
2638.26 180
2638.38 181
2638.50 185
2638.62 193
2638.74 205
2638.85 222
2638.97 241
2639.09 261
2639.21 278
2639.32 291
2639.44 300
2639.56 303
2639.68 302
2639.80 298
2639.91 292
2640.03 284
2640.15 275
2640.27 262
2640.38 243
2640.50 218
2640.62 186
2640.74 149
2640.86 110
2640.97 72
2641.09 41
2641.21 19
2641.33 8
2641.44 6
2641.56 13
2641.68 23
2641.80 35
2641.92 44
2642.03 50
2642.15 51
2642.27 48
2642.39 42
2642.51 34
2642.62 27
2642.74 23
2642.86 23
2642.98 28
2643.09 37
2643.21 47
2643.33 56
2643.45 60
2643.57 57
2643.68 49
2643.80 34
2643.92 16
2644.04 0
2644.16 0
2644.27 0
2644.39 0
2644.51 0
2644.63 0
2644.74 0
2644.86 0
2644.98 6
2645.10 27
2645.22 46
2645.33 60
2645.45 67
2645.57 67
2645.69 61
2645.81 53
2645.92 45
2646.04 40
2646.16 39
2646.28 40
2646.40 42
2646.51 43
2646.63 41
2646.75 37
2646.87 31
2646.99 27
2647.10 28
2647.22 34
2647.34 47
2647.46 65
2647.58 86
2647.69 106
2647.81 123
2647.93 135
2648.05 142
2648.17 142
2648.28 138
2648.40 131
2648.52 123
2648.64 114
2648.75 108
2648.87 105
2648.99 103
2649.11 103
2649.23 101
2649.34 97
2649.46 88
2649.58 74
2649.70 57
2649.82 38
2649.93 20
2650.05 5
2650.17 0
2650.29 0
2650.41 4
2650.53 18
2650.64 36
2650.76 55
2650.88 72
2651.00 83
2651.12 89
2651.23 88
2651.35 82
2651.47 74
2651.59 66
2651.71 60
2651.82 57
2651.94 58
2652.06 63
2652.18 70
2652.30 79
2652.41 89
2652.53 99
2652.65 109
2652.77 119
2652.89 129
2653.00 136
2653.12 141
2653.24 140
2653.36 133
2653.48 119
2653.59 101
2653.71 79
2653.83 59
2653.95 43
2654.07 34
2654.19 33
2654.30 41
2654.42 54
2654.54 72
2654.66 92
2654.78 113
2654.89 132
2655.01 149
2655.13 163
2655.25 172
2655.37 176
2655.48 176
2655.60 173
2655.72 168
2655.84 163
2655.96 159
2656.08 160
2656.19 165
2656.31 174
2656.43 187
2656.55 200
2656.67 214
2656.78 225
2656.90 234
2657.02 240
2657.14 243
2657.26 243
2657.38 240
2657.49 234
2657.61 225
2657.73 214
2657.85 201
2657.97 187
2658.08 173
2658.20 160
2658.32 148
2658.44 137
2658.56 127
2658.68 117
2658.79 108
2658.91 99
2659.03 92
2659.15 86
2659.27 81
2659.38 76
2659.50 71
2659.62 64
2659.74 56
2659.86 48
2659.98 42
2660.09 39
2660.21 40
2660.33 44
2660.45 51
2660.57 58
2660.69 65
2660.80 70
2660.92 74
2661.04 77
2661.16 81
2661.28 85
2661.39 90
2661.51 94
2661.63 96
2661.75 95
2661.87 90
2661.99 81
2662.10 69
2662.22 55
2662.34 41
2662.46 28
2662.58 17
2662.70 8
2662.81 0
2662.93 0
2663.05 0
2663.17 0
2663.29 0
2663.41 0
2663.52 0
2663.64 0
2663.76 4
2663.88 22
2664.00 38
2664.12 51
2664.23 58
2664.35 60
2664.47 59
2664.59 57
2664.71 57
2664.83 59
2664.94 66
2665.06 79
2665.18 96
2665.30 117
2665.42 140
2665.54 163
2665.65 185
2665.77 202
2665.89 213
2666.01 217
2666.13 214
2666.25 208
2666.36 200
2666.48 194
2666.60 191
2666.72 193
2666.84 198
2666.96 205
2667.07 211
2667.19 216
2667.31 218
2667.43 218
2667.55 217
2667.67 214
2667.79 213
2667.90 212
2668.02 213
2668.14 215
2668.26 217
2668.38 219
2668.50 219
2668.61 218
2668.73 217
2668.85 214
2668.97 212
2669.09 211
2669.21 211
2669.32 212
2669.44 212
2669.56 211
2669.68 206
2669.80 199
2669.92 190
2670.04 180
2670.15 171
2670.27 165
2670.39 162
2670.51 162
2670.63 161
2670.75 158
2670.86 149
2670.98 131
2671.10 106
2671.22 74
2671.34 39
2671.46 6
2671.58 0
2671.69 0
2671.81 0
2671.93 0
2672.05 0
2672.17 0
2672.29 0
2672.41 12
2672.52 22
2672.64 28
2672.76 31
2672.88 32
2673.00 33
2673.12 33
2673.23 35
2673.35 39
2673.47 44
2673.59 50
2673.71 58
2673.83 66
2673.95 72
2674.06 78
2674.18 82
2674.30 87
2674.42 92
2674.54 99
2674.66 108
2674.78 117
2674.89 126
2675.01 131
2675.13 131
2675.25 125
2675.37 114
2675.49 100
2675.61 85
2675.72 70
2675.84 57
2675.96 48
2676.08 40
2676.20 36
2676.32 33
2676.44 32
2676.55 32
2676.67 33
2676.79 32
2676.91 28
2677.03 21
2677.15 12
2677.27 1
2677.39 0
2677.50 0
2677.62 0
2677.74 0
2677.86 0
2677.98 0
2678.10 0
2678.22 0
2678.33 2
2678.45 13
2678.57 25
2678.69 37
2678.81 49
2678.93 61
2679.05 72
2679.16 82
2679.28 93
2679.40 103
2679.52 114
2679.64 125
2679.76 137
2679.88 148
2680.00 159
2680.11 169
2680.23 176
2680.35 182
2680.47 186
2680.59 187
2680.71 188
2680.83 188
2680.95 189
2681.06 188
2681.18 184
2681.30 176
2681.42 163
2681.54 144
2681.66 121
2681.78 95
2681.89 71
2682.01 51
2682.13 37
2682.25 31
2682.37 34
2682.49 43
2682.61 57
2682.73 72
2682.84 86
2682.96 97
2683.08 102
2683.20 102
2683.32 98
2683.44 93
2683.56 92
2683.68 97
2683.79 109
2683.91 127
2684.03 147
2684.15 168
2684.27 184
2684.39 193
2684.51 196
2684.63 192
2684.74 183
2684.86 171
2684.98 155
2685.10 138
2685.22 119
2685.34 99
2685.46 80
2685.58 62
2685.70 46
2685.81 32
2685.93 21
2686.05 10
2686.17 0
2686.29 0
2686.41 0
2686.53 0
2686.65 0
2686.76 0
2686.88 0
2687.00 0
2687.12 3
2687.24 20
2687.36 37
2687.48 54
2687.60 69
2687.72 83
2687.83 92
2687.95 97
2688.07 97
2688.19 91
2688.31 82
2688.43 72
2688.55 63
2688.67 56
2688.79 50
2688.90 44
2689.02 38
2689.14 31
2689.26 25
2689.38 21
2689.50 23
2689.62 33
2689.74 51
2689.86 76
2689.97 101
2690.09 123
2690.21 135
2690.33 135
2690.45 122
2690.57 99
2690.69 70
2690.81 40
2690.93 15
2691.04 0
2691.16 0
2691.28 0
2691.40 0
2691.52 5
2691.64 15
2691.76 22
2691.88 28
2692.00 33
2692.11 39
2692.23 47
2692.35 58
2692.47 70
2692.59 83
2692.71 94
2692.83 100
2692.95 102
2693.07 98
2693.19 92
2693.30 84
2693.42 78
2693.54 73
2693.66 71
2693.78 74
2693.90 82
2694.02 94
2694.14 109
2694.26 127
2694.38 146
2694.49 166
2694.61 184
2694.73 201
2694.85 215
2694.97 225
2695.09 233
2695.21 236
2695.33 234
2695.45 227
2695.57 216
2695.68 201
2695.80 184
2695.92 166
2696.04 150
2696.16 138
2696.28 131
2696.40 130
2696.52 133
2696.64 140
2696.76 150
2696.87 161
2696.99 174
2697.11 188
2697.23 204
2697.35 224
2697.47 248
2697.59 273
2697.71 300
2697.83 325
2697.95 346
2698.07 363
2698.18 376
2698.30 386
2698.42 395
2698.54 405
2698.66 415
2698.78 425
2698.90 433
2699.02 439
2699.14 440
2699.26 436
2699.38 427
2699.49 413
2699.61 398
2699.73 381
2699.85 364
2699.97 349
2700.09 336
2700.21 325
2700.33 317
2700.45 310
2700.57 307
2700.69 306
2700.80 309
2700.92 315
2701.04 324
2701.16 332
2701.28 339
2701.40 341
2701.52 336
2701.64 323
2701.76 303
2701.88 279
2702.00 255
2702.12 233
2702.23 217
2702.35 208
2702.47 206
2702.59 208
2702.71 211
2702.83 211
2702.95 208
2703.07 200
2703.19 188
2703.31 175
2703.43 164
2703.55 157
2703.67 155
2703.78 157
2703.90 161
2704.02 164
2704.14 163
2704.26 157
2704.38 144
2704.50 125
2704.62 103
2704.74 79
2704.86 56
2704.98 34
2705.10 15
2705.21 0
2705.33 0
2705.45 0
2705.57 0
2705.69 0
2705.81 0
2705.93 0
2706.05 0
2706.17 0
2706.29 22
2706.41 49
2706.53 73
2706.65 89
2706.77 95
2706.88 92
2707.00 82
2707.12 70
2707.24 59
2707.36 52
2707.48 49
2707.60 51
2707.72 55
2707.84 62
2707.96 71
2708.08 82
2708.20 94
2708.32 108
2708.44 123
2708.55 136
2708.67 144
2708.79 148
2708.91 147
2709.03 142
2709.15 136
2709.27 132
2709.39 132
2709.51 137
2709.63 147
2709.75 159
2709.87 169
2709.99 175
2710.11 173
2710.23 163
2710.34 146
2710.46 124
2710.58 102
2710.70 85
2710.82 75
2710.94 74
2711.06 81
2711.18 95
2711.30 112
2711.42 129
2711.54 144
2711.66 158
2711.78 171
2711.90 184
2712.02 199
2712.14 214
2712.25 230
2712.37 243
2712.49 252
2712.61 254
2712.73 250
2712.85 237
2712.97 215
2713.09 186
2713.21 149
2713.33 106
2713.45 61
2713.57 16
2713.69 0
2713.81 0
2713.93 0
2714.05 0
2714.17 0
2714.28 0
2714.40 0
2714.52 0
2714.64 19
2714.76 55
2714.88 90
2715.00 122
2715.12 150
2715.24 173
2715.36 189
2715.48 197
2715.60 196
2715.72 186
2715.84 167
2715.96 140
2716.08 110
2716.20 79
2716.32 52
2716.44 33
2716.55 24
2716.67 25
2716.79 36
2716.91 53
2717.03 74
2717.15 95
2717.27 115
2717.39 133
2717.51 145
2717.63 154
2717.75 158
2717.87 159
2717.99 158
2718.11 157
2718.23 159
2718.35 164
2718.47 174
2718.59 186
2718.71 199
2718.83 209
2718.94 214
2719.06 212
2719.18 202
2719.30 185
2719.42 166
2719.54 146
2719.66 129
2719.78 117
2719.90 111
2720.02 112
2720.14 117
2720.26 125
2720.38 136
2720.50 147
2720.62 157
2720.74 162
2720.86 164
2720.98 160
2721.10 152
2721.22 142
2721.34 131
2721.46 124
2721.58 120
2721.69 122
2721.81 126
2721.93 131
2722.05 134
2722.17 135
2722.29 132
2722.41 127
2722.53 122
2722.65 119
2722.77 119
2722.89 121
2723.01 127
2723.13 135
2723.25 144
2723.37 153
2723.49 161
2723.61 168
2723.73 173
2723.85 175
2723.97 173
2724.09 167
2724.21 157
2724.33 143
2724.45 126
2724.57 107
2724.69 88
2724.81 70
2724.93 53
2725.04 37
2725.16 24
2725.28 14
2725.40 7
2725.52 4
2725.64 4
2725.76 8
2725.88 13
2726.00 18
2726.12 22
2726.24 21
2726.36 15
2726.48 7
2726.60 0
2726.72 0
2726.84 0
2726.96 0
2727.08 0
2727.20 0
2727.32 0
2727.44 0
2727.56 6
2727.68 14
2727.80 24
2727.92 36
2728.04 53
2728.16 73
2728.28 97
2728.40 121
2728.52 144
2728.64 164
2728.76 180
2728.88 193
2729.00 204
2729.12 215
2729.23 226
2729.35 238
2729.47 251
2729.59 262
2729.71 268
2729.83 269
2729.95 264
2730.07 251
2730.19 233
2730.31 211
2730.43 187
2730.55 164
2730.67 144
2730.79 128
2730.91 118
2731.03 112
2731.15 112
2731.27 115
2731.39 120
2731.51 124
2731.63 126
2731.75 126
2731.87 122
2731.99 115
2732.11 105
2732.23 94
2732.35 83
2732.47 72
2732.59 63
2732.71 55
2732.83 50
2732.95 45
2733.07 42
2733.19 40
2733.31 39
2733.43 39
2733.55 41
2733.67 45
2733.79 52
2733.91 61
2734.03 71
2734.15 80
2734.27 88
2734.39 93
2734.51 97
2734.63 100
2734.75 103
2734.87 108
2734.99 115
2735.11 123
2735.23 131
2735.35 139
2735.47 144
2735.59 145
2735.71 143
2735.83 135
2735.95 124
2736.07 109
2736.19 93
2736.31 78
2736.43 66
2736.55 59
2736.67 60
2736.79 71
2736.91 92
2737.03 120
2737.15 153
2737.27 185
2737.39 211
2737.51 226
2737.63 228
2737.74 217
2737.86 196
2737.98 169
2738.10 142
2738.22 120
2738.34 105
2738.46 99
2738.58 98
2738.70 100
2738.82 100
2738.94 95
2739.06 83
2739.18 65
2739.30 42
2739.42 17
2739.54 0
2739.66 0
2739.78 0
2739.90 0
2740.02 0
2740.14 0
2740.26 0
2740.38 4
2740.50 19
2740.62 29
2740.74 35
2740.86 35
2740.98 30
2741.10 21
2741.22 10
2741.34 0
2741.46 0
2741.58 0
2741.70 0
2741.82 0
2741.94 0
2742.06 0
2742.19 0
2742.31 0
2742.43 13
2742.55 27
2742.67 40
2742.79 53
2742.91 65
2743.03 78
2743.15 92
2743.27 108
2743.39 124
2743.51 138
2743.63 149
2743.75 154
2743.87 151
2743.99 143
2744.11 130
2744.23 116
2744.35 103
2744.47 93
2744.59 87
2744.71 83
2744.83 80
2744.95 76
2745.07 70
2745.19 62
2745.31 52
2745.43 42
2745.55 34
2745.67 28
2745.79 27
2745.91 30
2746.03 37
2746.15 48
2746.27 61
2746.39 75
2746.51 90
2746.63 104
2746.75 119
2746.87 134
2746.99 150
2747.11 167
2747.23 186
2747.35 206
2747.47 225
2747.59 241
2747.71 251
2747.83 254
2747.95 248
2748.07 231
2748.19 204
2748.31 171
2748.43 135
2748.55 100
2748.67 70
2748.79 47
2748.91 33
2749.03 27
2749.15 27
2749.27 30
2749.39 34
2749.51 36
2749.63 37
2749.75 35
2749.87 32
2749.99 30
2750.11 29
2750.23 28
2750.35 28
2750.47 26
2750.59 22
2750.72 16
2750.84 8
2750.96 0
2751.08 0
2751.20 0
2751.32 0
2751.44 0
2751.56 0
2751.68 8
2751.80 20
2751.92 33
2752.04 45
2752.16 54
2752.28 61
2752.40 67
2752.52 71
2752.64 75
2752.76 78
2752.88 82
2753.00 86
2753.12 90
2753.24 95
2753.36 101
2753.48 109
2753.60 119
2753.72 130
2753.84 144
2753.96 159
2754.08 174
2754.20 188
2754.32 200
2754.44 209
2754.56 216
2754.68 220
2754.80 222
2754.93 223
2755.05 224
2755.17 224
2755.29 223
2755.41 220
2755.53 214
2755.65 204
2755.77 191
2755.89 174
2756.01 153
2756.13 129
2756.25 103
2756.37 77
2756.49 52
2756.61 32
2756.73 16
2756.85 6
2756.97 2
2757.09 3
2757.21 7
2757.33 12
2757.45 16
2757.57 18
2757.69 16
2757.81 10
2757.93 1
2758.05 0
2758.17 0
2758.30 0
2758.42 0
2758.54 0
2758.66 0
2758.78 19
2758.90 43
2759.02 67
2759.14 90
2759.26 110
2759.38 126
2759.50 138
2759.62 147
2759.74 152
2759.86 154
2759.98 151
2760.10 144
2760.22 133
2760.34 118
2760.46 101
2760.58 85
2760.70 72
2760.82 65
2760.94 64
2761.07 69
2761.19 79
2761.31 92
2761.43 105
2761.55 117
2761.67 127
2761.79 136
2761.91 144
2762.03 153
2762.15 162
2762.27 172
2762.39 182
2762.51 189
2762.63 194
2762.75 194
2762.87 191
2762.99 184
2763.11 175
2763.23 163
2763.35 149
2763.47 135
2763.60 121
2763.72 108
2763.84 98
2763.96 93
2764.08 95
2764.20 103
2764.32 118
2764.44 136
2764.56 157
2764.68 178
2764.80 197
2764.92 214
2765.04 228
2765.16 239
2765.28 248
2765.40 254
2765.52 257
2765.64 257
2765.77 254
2765.89 246
2766.01 234
2766.13 216
2766.25 194
2766.37 169
2766.49 143
2766.61 117
2766.73 94
2766.85 75
2766.97 61
2767.09 54
2767.21 51
2767.33 51
2767.45 54
2767.57 57
2767.69 60
2767.82 62
2767.94 64
2768.06 65
2768.18 67
2768.30 68
2768.42 70
2768.54 71
2768.66 70
2768.78 67
2768.90 65
2769.02 63
2769.14 67
2769.26 76
2769.38 94
2769.50 117
2769.62 145
2769.75 173
2769.87 199
2769.99 219
2770.11 233
2770.23 242
2770.35 246
2770.47 248
2770.59 249
2770.71 248
2770.83 244
2770.95 237
2771.07 227
2771.19 214
2771.31 198
2771.43 183
2771.56 168
2771.68 154
2771.80 140
2771.92 125
2772.04 108
2772.16 89
2772.28 67
2772.40 46
2772.52 27
2772.64 14
2772.76 8
2772.88 13
2773.00 26
2773.12 46
2773.25 69
2773.37 90
2773.49 105
2773.61 112
2773.73 109
2773.85 98
2773.97 82
2774.09 65
2774.21 52
2774.33 45
2774.45 46
2774.57 54
2774.69 66
2774.81 80
2774.94 90
2775.06 96
2775.18 96
2775.30 92
2775.42 84
2775.54 76
2775.66 69
2775.78 65
2775.90 62
2776.02 60
2776.14 57
2776.26 52
2776.38 46
2776.51 39
2776.63 33
2776.75 29
2776.87 28
2776.99 29
2777.11 34
2777.23 40
2777.35 46
2777.47 51
2777.59 55
2777.71 57
2777.83 61
2777.96 67
2778.08 78
2778.20 94
2778.32 115
2778.44 140
2778.56 164
2778.68 184
2778.80 197
2778.92 202
2779.04 199
2779.16 189
2779.28 174
2779.41 155
2779.53 133
2779.65 109
2779.77 85
2779.89 62
2780.01 42
2780.13 26
2780.25 14
2780.37 6
2780.49 0
2780.61 0
2780.74 0
2780.86 0
2780.98 0
2781.10 0
2781.22 0
2781.34 0
2781.46 0
2781.58 27
2781.70 61
2781.82 96
2781.94 128
2782.07 155
2782.19 176
2782.31 192
2782.43 201
2782.55 207
2782.67 210
2782.79 210
2782.91 207
2783.03 202
2783.15 194
2783.27 185
2783.40 176
2783.52 169
2783.64 166
2783.76 170
2783.88 180
2784.00 195
2784.12 213
2784.24 230
2784.36 242
2784.48 248
2784.61 250
2784.73 248
2784.85 246
2784.97 245
2785.09 247
2785.21 251
2785.33 255
2785.45 257
2785.57 255
2785.69 247
2785.82 236
2785.94 222
2786.06 207
2786.18 193
2786.30 182
2786.42 173
2786.54 167
2786.66 164
2786.78 163
2786.90 161
2787.03 157
2787.15 149
2787.27 137
2787.39 120
2787.51 99
2787.63 76
2787.75 54
2787.87 36
2787.99 22
2788.11 15
2788.24 13
2788.36 15
2788.48 20
2788.60 26
2788.72 31
2788.84 32
2788.96 29
2789.08 22
2789.20 10
2789.33 0
2789.45 0
2789.57 0
2789.69 0
2789.81 0
2789.93 0
2790.05 0
2790.17 7
2790.29 32
2790.41 56
2790.54 76
2790.66 91
2790.78 99
2790.90 101
2791.02 97
2791.14 90
2791.26 82
2791.38 75
2791.50 71
2791.63 72
2791.75 79
2791.87 91
2791.99 107
2792.11 126
2792.23 145
2792.35 163
2792.47 176
2792.60 183
2792.72 184
2792.84 179
2792.96 168
2793.08 153
2793.20 135
2793.32 117
2793.44 101
2793.56 90
2793.69 84
2793.81 82
2793.93 83
2794.05 85
2794.17 84
2794.29 77
2794.41 64
2794.53 43
2794.66 17
2794.78 0
2794.90 0
2795.02 0
2795.14 0
2795.26 0
2795.38 0
2795.50 0
2795.62 0
2795.75 25
2795.87 57
2795.99 84
2796.11 104
2796.23 113
2796.35 114
2796.47 107
2796.59 97
2796.72 85
2796.84 77
2796.96 74
2797.08 76
2797.20 82
2797.32 90
2797.44 99
2797.56 107
2797.69 115
2797.81 121
2797.93 128
2798.05 135
2798.17 143
2798.29 151
2798.41 156
2798.53 158
2798.66 156
2798.78 149
2798.90 137
2799.02 121
2799.14 103
2799.26 84
2799.38 65
2799.50 46
2799.63 29
2799.75 14
2799.87 1
2799.99 0
2800.11 0
2800.23 0
2800.35 0
2800.48 0
2800.60 0
2800.72 6
2800.84 25
2800.96 47
2801.08 69
2801.20 89
2801.32 104
2801.45 112
2801.57 112
2801.69 105
2801.81 94
2801.93 81
2802.05 68
2802.17 58
2802.30 54
2802.42 55
2802.54 61
2802.66 70
2802.78 82
2802.90 95
2803.02 107
2803.14 119
2803.27 129
2803.39 137
2803.51 143
2803.63 146
2803.75 146
2803.87 145
2803.99 142
2804.12 141
2804.24 141
2804.36 143
2804.48 147
2804.60 150
2804.72 150
2804.84 146
2804.97 136
2805.09 123
2805.21 107
2805.33 92
2805.45 82
2805.57 76
2805.69 76
2805.82 78
2805.94 81
2806.06 82
2806.18 80
2806.30 75
2806.42 65
2806.54 51
2806.67 36
2806.79 20
2806.91 3
2807.03 0
2807.15 0
2807.27 0
2807.39 0
2807.52 0
2807.64 0
2807.76 21
2807.88 57
2808.00 98
2808.12 137
2808.24 170
2808.37 194
2808.49 207
2808.61 210
2808.73 205
2808.85 196
2808.97 188
2809.10 184
2809.22 185
2809.34 193
2809.46 205
2809.58 220
2809.70 233
2809.82 242
2809.95 243
2810.07 235
2810.19 217
2810.31 191
2810.43 159
2810.55 125
2810.68 90
2810.80 58
2810.92 31
2811.04 9
2811.16 0
2811.28 0
2811.40 0
2811.53 0
2811.65 0
2811.77 0
2811.89 5
2812.01 15
2812.13 24
2812.26 33
2812.38 41
2812.50 47
2812.62 51
2812.74 51
2812.86 48
2812.98 40
2813.11 29
2813.23 17
2813.35 6
2813.47 0
2813.59 0
2813.71 8
2813.84 24
2813.96 43
2814.08 63
2814.20 78
2814.32 85
2814.44 84
2814.57 76
2814.69 64
2814.81 52
2814.93 44
2815.05 42
2815.17 45
2815.30 53
2815.42 62
2815.54 71
2815.66 79
2815.78 86
2815.90 90
2816.03 94
2816.15 96
2816.27 98
2816.39 100
2816.51 101
2816.63 101
2816.76 99
2816.88 96
2817.00 91
2817.12 84
2817.24 76
2817.36 66
2817.49 58
2817.61 52
2817.73 48
2817.85 46
2817.97 45
2818.09 43
2818.22 38
2818.34 30
2818.46 18
2818.58 5
2818.70 0
2818.82 0
2818.95 0
2819.07 0
2819.19 0
2819.31 0
2819.43 10
2819.55 22
2819.68 31
2819.80 39
2819.92 45
2820.04 50
2820.16 54
2820.28 58
2820.41 62
2820.53 66
2820.65 68
2820.77 69
2820.89 66
2821.02 61
2821.14 51
2821.26 38
2821.38 22
2821.50 5
2821.62 0
2821.75 0
2821.87 0
2821.99 0
2822.11 0
2822.23 0
2822.35 0
2822.48 0
2822.60 14
2822.72 33
2822.84 54
2822.96 76
2823.09 97
2823.21 116
2823.33 133
2823.45 145
2823.57 151
2823.69 150
2823.82 142
2823.94 127
2824.06 108
2824.18 84
2824.30 59
2824.43 35
2824.55 15
2824.67 1
2824.79 0
2824.91 0
2825.03 0
2825.16 8
2825.28 20
2825.40 33
2825.52 45
2825.64 57
2825.77 68
2825.89 80
2826.01 93
2826.13 108
2826.25 123
2826.38 140
2826.50 157
2826.62 174
2826.74 190
2826.86 205
2826.98 218
2827.11 230
2827.23 239
2827.35 245
2827.47 249
2827.59 250
2827.72 250
2827.84 250
2827.96 251
2828.08 255
2828.20 263
2828.33 275
2828.45 289
2828.57 305
2828.69 319
2828.81 330
2828.94 335
2829.06 332
2829.18 321
2829.30 303
2829.42 280
2829.55 253
2829.67 225
2829.79 201
2829.91 183
2830.03 173
2830.15 171
2830.28 175
2830.40 181
2830.52 185
2830.64 184
2830.76 176
2830.89 161
2831.01 142
2831.13 124
2831.25 111
2831.37 105
2831.50 110
2831.62 123
2831.74 145
2831.86 171
2831.98 197
2832.11 222
2832.23 241
2832.35 253
2832.47 259
2832.59 258
2832.72 253
2832.84 246
2832.96 237
2833.08 228
2833.20 217
2833.33 204
2833.45 188
2833.57 167
2833.69 145
2833.81 122
2833.94 103
2834.06 90
2834.18 84
2834.30 85
2834.43 89
2834.55 95
2834.67 98
2834.79 97
2834.91 88
2835.04 74
2835.16 56
2835.28 35
2835.40 15
2835.52 0
2835.65 0
2835.77 0
2835.89 0
2836.01 0
2836.13 0
2836.26 0
2836.38 0
2836.50 1
2836.62 17
2836.74 32
2836.87 46
2836.99 56
2837.11 63
2837.23 68
2837.36 72
2837.48 76
2837.60 81
2837.72 86
2837.84 91
2837.97 96
2838.09 100
2838.21 104
2838.33 107
2838.45 111
2838.58 119
2838.70 130
2838.82 145
2838.94 164
2839.06 186
2839.19 210
2839.31 232
2839.43 249
2839.55 258
2839.68 259
2839.80 251
2839.92 235
2840.04 215
2840.16 194
2840.29 175
2840.41 161
2840.53 153
2840.65 151
2840.78 154
2840.90 162
2841.02 173
2841.14 186
2841.26 201
2841.39 217
2841.51 235
2841.63 252
2841.75 269
2841.88 283
2842.00 295
2842.12 303
2842.24 305
2842.36 302
2842.49 293
2842.61 278
2842.73 259
2842.85 238
2842.98 217
2843.10 199
2843.22 187
2843.34 182
2843.46 182
2843.59 187
2843.71 193
2843.83 198
2843.95 199
2844.08 196
2844.20 189
2844.32 180
2844.44 172
2844.56 166
2844.69 162
2844.81 161
2844.93 160
2845.05 158
2845.18 153
2845.30 145
2845.42 134
2845.54 122
2845.66 112
2845.79 107
2845.91 109
2846.03 116
2846.15 129
2846.28 145
2846.40 160
2846.52 170
2846.64 174
2846.77 170
2846.89 158
2847.01 142
2847.13 123
2847.25 105
2847.38 91
2847.50 81
2847.62 77
2847.74 76
2847.87 79
2847.99 82
2848.11 84
2848.23 83
2848.36 78
2848.48 69
2848.60 58
2848.72 47
2848.85 38
2848.97 33
2849.09 35
2849.21 42
2849.33 56
2849.46 71
2849.58 87
2849.70 99
2849.82 105
2849.95 105
2850.07 100
2850.19 92
2850.31 84
2850.44 79
2850.56 77
2850.68 79
2850.80 84
2850.93 88
2851.05 89
2851.17 85
2851.29 75
2851.42 61
2851.54 43
2851.66 25
2851.78 8
2851.91 0
2852.03 0
2852.15 0
2852.27 0
2852.39 0
2852.52 0
2852.64 0
2852.76 0
2852.88 1
2853.01 8
2853.13 13
2853.25 18
2853.37 21
2853.50 23
2853.62 24
2853.74 26
2853.86 31
2853.99 38
2854.11 48
2854.23 62
2854.35 78
2854.48 95
2854.60 110
2854.72 124
2854.84 134
2854.97 140
2855.09 143
2855.21 144
2855.33 143
2855.46 142
2855.58 141
2855.70 141
2855.82 142
2855.95 143
2856.07 143
2856.19 144
2856.31 145
2856.44 146
2856.56 146
2856.68 146
2856.80 144
2856.93 138
2857.05 127
2857.17 113
2857.29 94
2857.42 73
2857.54 51
2857.66 29
2857.78 9
2857.91 0
2858.03 0
2858.15 0
2858.27 0
2858.40 0
2858.52 0
2858.64 0
2858.77 0
2858.89 13
2859.01 30
2859.13 43
2859.26 50
2859.38 50
2859.50 44
2859.62 32
2859.75 18
2859.87 4
2859.99 0
2860.11 0
2860.24 0
2860.36 0
2860.48 0
2860.60 4
2860.73 21
2860.85 39
2860.97 58
2861.09 74
2861.22 87
2861.34 96
2861.46 101
2861.58 102
2861.71 99
2861.83 92
2861.95 81
2862.08 70
2862.20 59
2862.32 52
2862.44 51
2862.57 55
2862.69 65
2862.81 77
2862.93 88
2863.06 96
2863.18 99
2863.30 97
2863.42 94
2863.55 92
2863.67 93
2863.79 100
2863.92 112
2864.04 126
2864.16 141
2864.28 152
2864.41 157
2864.53 156
2864.65 150
2864.77 141
2864.90 132
2865.02 127
2865.14 129
2865.27 140
2865.39 157
2865.51 178
2865.63 201
2865.76 222
2865.88 237
2866.00 244
2866.12 243
2866.25 235
2866.37 222
2866.49 206
2866.62 190
2866.74 175
2866.86 162
2866.98 150
2867.11 140
2867.23 130
2867.35 118
2867.47 107
2867.60 95
2867.72 86
2867.84 81
2867.97 80
2868.09 85
2868.21 94
2868.33 107
2868.46 121
2868.58 135
2868.70 149
2868.82 160
2868.95 170
2869.07 177
2869.19 182
2869.32 185
2869.44 186
2869.56 184
2869.68 180
2869.81 176
2869.93 173
2870.05 172
2870.18 176
2870.30 185
2870.42 201
2870.54 221
2870.67 242
2870.79 261
2870.91 274
2871.04 279
2871.16 274
2871.28 261
2871.40 243
2871.53 223
2871.65 206
2871.77 193
2871.90 187
2872.02 187
2872.14 192
2872.26 199
2872.39 206
2872.51 213
2872.63 217
2872.76 219
2872.88 219
2873.00 217
2873.12 213
2873.25 207
2873.37 202
2873.49 198
2873.62 197
2873.74 198
2873.86 203
2873.98 209
2874.11 217
2874.23 223
2874.35 228
2874.48 231
2874.60 232
2874.72 230
2874.84 226
2874.97 218
2875.09 206
2875.21 189
2875.34 167
2875.46 141
2875.58 112
2875.71 83
2875.83 57
2875.95 36
2876.07 19
2876.20 6
2876.32 0
2876.44 0
2876.57 0
2876.69 0
2876.81 0
2876.93 0
2877.06 0
2877.18 0
2877.30 0
2877.43 0
2877.55 12
2877.67 27
2877.80 44
2877.92 60
2878.04 74
2878.16 85
2878.29 91
2878.41 94
2878.53 95
2878.66 97
2878.78 100
2878.90 108
2879.03 119
2879.15 132
2879.27 147
2879.39 159
2879.52 168
2879.64 171
2879.76 168
2879.89 160
2880.01 149
2880.13 135
2880.26 122
2880.38 112
2880.50 104
2880.62 101
2880.75 101
2880.87 104
2880.99 110
2881.12 119
2881.24 129
2881.36 140
2881.49 151
2881.61 161
2881.73 170
2881.86 178
2881.98 185
2882.10 192
2882.22 199
2882.35 207
2882.47 216
2882.59 225
2882.72 232
2882.84 237
2882.96 238
2883.09 235
2883.21 228
2883.33 218
2883.46 206
2883.58 193
2883.70 180
2883.82 168
2883.95 156
2884.07 144
2884.19 134
2884.32 124
2884.44 116
2884.56 109
2884.69 103
2884.81 99
2884.93 95
2885.06 92
2885.18 91
2885.30 92
2885.43 95
2885.55 100
2885.67 105
2885.79 108
2885.92 108
2886.04 103
2886.16 95
2886.29 85
2886.41 74
2886.53 63
2886.66 54
2886.78 46
2886.90 38
2887.03 29
2887.15 17
2887.27 3
2887.40 0
2887.52 0
2887.64 0
2887.77 0
2887.89 0
2888.01 0
2888.13 0
2888.26 6
2888.38 31
2888.50 55
2888.63 72
2888.75 83
2888.87 87
2889.00 84
2889.12 79
2889.24 73
2889.37 70
2889.49 71
2889.61 78
2889.74 90
2889.86 106
2889.98 123
2890.11 140
2890.23 155
2890.35 166
2890.48 172
2890.60 172
2890.72 168
2890.85 160
2890.97 149
2891.09 135
2891.22 120
2891.34 106
2891.46 93
2891.59 84
2891.71 79
2891.83 81
2891.96 87
2892.08 99
2892.20 116
2892.33 136
2892.45 158
2892.57 179
2892.70 199
2892.82 214
2892.94 223
2893.07 226
2893.19 220
2893.31 206
2893.43 187
2893.56 167
2893.68 146
2893.80 129
2893.93 118
2894.05 112
2894.17 114
2894.30 120
2894.42 128
2894.54 138
2894.67 146
2894.79 151
2894.91 152
2895.04 150
2895.16 144
2895.28 137
2895.41 129
2895.53 123
2895.66 118
2895.78 115
2895.90 116
2896.03 119
2896.15 125
2896.27 133
2896.40 141
2896.52 151
2896.64 159
2896.77 166
2896.89 168
2897.01 167
2897.14 162
2897.26 153
2897.38 142
2897.51 129
2897.63 117
2897.75 107
2897.88 102
2898.00 102
2898.12 110
2898.25 125
2898.37 147
2898.49 176
2898.62 209
2898.74 243
2898.86 275
2898.99 303
2899.11 323
2899.23 333
2899.36 331
2899.48 319
2899.60 298
2899.73 271
2899.85 242
2899.97 214
2900.10 191
2900.22 175
2900.34 168
2900.47 169
2900.59 177
2900.72 190
2900.84 207
2900.96 224
2901.09 240
2901.21 254
2901.33 266
2901.46 275
2901.58 281
2901.70 284
2901.83 284
2901.95 281
2902.07 274
2902.20 264
2902.32 253
2902.44 239
2902.57 225
2902.69 209
2902.81 193
2902.94 175
2903.06 157
2903.18 140
2903.31 125
2903.43 115
2903.56 111
2903.68 114
2903.80 122
2903.93 135
2904.05 149
2904.17 163
2904.30 172
2904.42 178
2904.54 181
2904.67 180
2904.79 179
2904.91 179
2905.04 181
2905.16 185
2905.29 191
2905.41 197
2905.53 202
2905.66 205
2905.78 203
2905.90 197
2906.03 186
2906.15 171
2906.27 156
2906.40 142
2906.52 131
2906.64 125
2906.77 124
2906.89 126
2907.02 129
2907.14 131
2907.26 128
2907.39 121
2907.51 111
2907.63 103
2907.76 98
2907.88 100
2908.00 110
2908.13 127
2908.25 147
2908.38 167
2908.50 182
2908.62 192
2908.75 194
2908.87 190
2908.99 183
2909.12 175
2909.24 169
2909.36 166
2909.49 166
2909.61 169
2909.74 172
2909.86 173
2909.98 169
2910.11 160
2910.23 144
2910.35 124
2910.48 101
2910.60 80
2910.72 61
2910.85 46
2910.97 34
2911.10 26
2911.22 19
2911.34 12
2911.47 5
2911.59 0
2911.71 0
2911.84 0
2911.96 0
2912.09 0
2912.21 0
2912.33 0
2912.46 0
2912.58 1
2912.70 4
2912.83 7
2912.95 11
2913.07 18
2913.20 28
2913.32 41
2913.45 58
2913.57 77
2913.69 99
2913.82 122
2913.94 146
2914.06 168
2914.19 188
2914.31 205
2914.44 218
2914.56 224
2914.68 224
2914.81 217
2914.93 204
2915.05 186
2915.18 165
2915.30 143
2915.43 121
2915.55 102
2915.67 87
2915.80 79
2915.92 77
2916.05 82
2916.17 92
2916.29 105
2916.42 117
2916.54 126
2916.66 130
2916.79 128
2916.91 121
2917.04 111
2917.16 99
2917.28 89
2917.41 79
2917.53 71
2917.65 63
2917.78 56
2917.90 49
2918.03 41
2918.15 33
2918.27 24
2918.40 13
2918.52 1
2918.65 0
2918.77 0
2918.89 0
2919.02 0
2919.14 0
2919.26 0
2919.39 0
2919.51 8
2919.64 34
2919.76 59
2919.88 81
2920.01 96
2920.13 107
2920.26 113
2920.38 118
2920.50 122
2920.63 128
2920.75 137
2920.88 146
2921.00 156
2921.12 163
2921.25 167
2921.37 166
2921.49 160
2921.62 151
2921.74 139
2921.87 126
2921.99 115
2922.11 106
2922.24 101
2922.36 99
2922.49 98
2922.61 97
2922.73 94
2922.86 89
2922.98 80
2923.11 69
2923.23 58
2923.35 47
2923.48 40
2923.60 36
2923.73 35
2923.85 37
2923.97 41
2924.10 46
2924.22 52
2924.35 57
2924.47 62
2924.59 68
2924.72 75
2924.84 84
2924.97 96
2925.09 109
2925.21 125
2925.34 141
2925.46 158
2925.59 172
2925.71 183
2925.83 190
2925.96 192
2926.08 189
2926.21 181
2926.33 168
2926.45 152
2926.58 135
2926.70 121
2926.83 110
2926.95 105
2927.07 107
2927.20 118
2927.32 134
2927.45 152
2927.57 170
2927.69 184
2927.82 193
2927.94 195
2928.07 191
2928.19 183
2928.31 172
2928.44 160
2928.56 149
2928.69 139
2928.81 131
2928.93 125
2929.06 123
2929.18 123
2929.31 125
2929.43 130
2929.55 135
2929.68 141
2929.80 147
2929.93 151
2930.05 152
2930.17 150
2930.30 144
2930.42 135
2930.55 124
2930.67 111
2930.80 98
2930.92 86
2931.04 76
2931.17 69
2931.29 66
2931.42 67
2931.54 75
2931.66 89
2931.79 108
2931.91 132
2932.04 155
2932.16 173
2932.28 182
2932.41 178
2932.53 160
2932.66 130
2932.78 93
2932.91 53
2933.03 17
2933.15 0
2933.28 0
2933.40 0
2933.53 0
2933.65 0
2933.77 0
2933.90 0
2934.02 0
2934.15 1
2934.27 21
2934.40 42
2934.52 62
2934.64 81
2934.77 97
2934.89 111
2935.02 124
2935.14 136
2935.26 147
2935.39 157
2935.51 165
2935.64 171
2935.76 174
2935.89 178
2936.01 183
2936.13 194
2936.26 211
2936.38 236
2936.51 267
2936.63 300
2936.76 331
2936.88 356
2937.00 372
2937.13 378
2937.25 373
2937.38 360
2937.50 344
2937.63 326
2937.75 310
2937.87 299
2938.00 293
2938.12 291
2938.25 294
2938.37 300
2938.49 306
2938.62 312
2938.74 316
2938.87 317
2938.99 315
2939.12 312
2939.24 307
2939.36 303
2939.49 298
2939.61 293
2939.74 287
2939.86 277
2939.99 264
2940.11 246
2940.23 225
2940.36 203
2940.48 183
2940.61 166
2940.73 154
2940.86 147
2940.98 143
2941.11 139
2941.23 135
2941.35 128
2941.48 118
2941.60 107
2941.73 95
2941.85 85
2941.98 77
2942.10 72
2942.22 70
2942.35 71
2942.47 73
2942.60 78
2942.72 85
2942.85 93
2942.97 104
2943.09 115
2943.22 128
2943.34 141
2943.47 153
2943.59 164
2943.72 174
2943.84 182
2943.97 187
2944.09 189
2944.21 190
2944.34 189
2944.46 187
2944.59 184
2944.71 180
2944.84 176
2944.96 169
2945.08 160
2945.21 147
2945.33 132
2945.46 115
2945.58 100
2945.71 86
2945.83 76
2945.96 69
2946.08 65
2946.20 63
2946.33 61
2946.45 57
2946.58 52
2946.70 44
2946.83 35
2946.95 24
2947.08 11
2947.20 0
2947.32 0
2947.45 0
2947.57 0
2947.70 0
2947.82 0
2947.95 0
2948.07 0
2948.20 17
2948.32 58
2948.44 103
2948.57 148
2948.69 187
2948.82 218
2948.94 239
2949.07 249
2949.19 252
2949.32 251
2949.44 246
2949.57 240
2949.69 235
2949.81 230
2949.94 226
2950.06 222
2950.19 216
2950.31 207
2950.44 198
2950.56 188
2950.69 178
2950.81 171
2950.93 167
2951.06 166
2951.18 167
2951.31 168
2951.43 166
2951.56 162
2951.68 155
2951.81 149
2951.93 147
2952.06 151
2952.18 164
2952.30 185
2952.43 212
2952.55 243
2952.68 271
2952.80 292
2952.93 304
2953.05 306
2953.18 297
2953.30 281
2953.43 261
2953.55 242
2953.68 227
2953.80 216
2953.92 210
2954.05 205
2954.17 200
2954.30 194
2954.42 185
2954.55 176
2954.67 167
2954.80 162
2954.92 160
2955.05 159
2955.17 159
2955.30 157
2955.42 152
2955.54 144
2955.67 135
2955.79 128
2955.92 127
2956.04 131
2956.17 143
2956.29 161
2956.42 182
2956.54 202
2956.67 220
2956.79 232
2956.92 238
2957.04 238
2957.16 233
2957.29 226
2957.41 219
2957.54 214
2957.66 212
2957.79 213
2957.91 217
2958.04 224
2958.16 231
2958.29 238
2958.41 244
2958.54 250
2958.66 255
2958.79 258
2958.91 260
2959.03 259
2959.16 256
2959.28 249
2959.41 238
2959.53 226
2959.66 214
2959.78 203
2959.91 195
2960.03 191
2960.16 188
2960.28 187
2960.41 185
2960.53 180
2960.66 172
2960.78 161
2960.91 146
2961.03 130
2961.16 114
2961.28 99
2961.40 87
2961.53 78
2961.65 74
2961.78 75
2961.90 81
2962.03 92
2962.15 108
2962.28 125
2962.40 142
2962.53 155
2962.65 162
2962.78 161
2962.90 153
2963.03 140
2963.15 127
2963.28 118
2963.40 115
2963.53 118
2963.65 127
2963.78 138
2963.90 147
2964.03 150
2964.15 146
2964.27 134
2964.40 118
2964.52 98
2964.65 78
2964.77 59
2964.90 41
2965.02 27
2965.15 16
2965.27 9
2965.40 6
2965.52 8
2965.65 13
2965.77 21
2965.90 31
2966.02 42
2966.15 54
2966.27 66
2966.40 79
2966.52 94
2966.65 108
2966.77 122
2966.90 134
2967.02 141
2967.15 145
2967.27 145
2967.40 143
2967.52 139
2967.65 137
2967.77 137
2967.90 141
2968.02 149
2968.15 163
2968.27 181
2968.39 202
2968.52 223
2968.64 243
2968.77 259
2968.89 269
2969.02 273
2969.14 273
2969.27 269
2969.39 264
2969.52 258
2969.64 251
2969.77 242
2969.89 230
2970.02 214
2970.14 196
2970.27 175
2970.39 153
2970.52 132
2970.64 115
2970.77 102
2970.89 94
2971.02 90
2971.14 89
2971.27 91
2971.39 95
2971.52 100
2971.64 105
2971.77 108
2971.89 109
2972.02 105
2972.14 96
2972.27 82
2972.39 65
2972.52 47
2972.64 32
2972.77 24
2972.89 25
2973.02 35
2973.14 53
2973.27 75
2973.39 97
2973.52 114
2973.64 123
2973.77 121
2973.89 109
2974.02 91
2974.14 69
2974.27 49
2974.39 33
2974.52 24
2974.64 23
2974.77 28
2974.89 38
2975.02 52
2975.14 67
2975.27 83
2975.39 98
2975.52 111
2975.64 118
2975.77 121
2975.89 116
2976.02 106
2976.14 91
2976.27 76
2976.39 61
2976.52 48
2976.64 37
2976.77 26
2976.89 14
2977.02 1
2977.14 0
2977.27 0
2977.39 0
2977.52 0
2977.64 0
2977.77 0
2977.89 0
2978.02 10
2978.15 41
2978.27 71
2978.40 97
2978.52 117
2978.65 126
2978.77 126
2978.90 118
2979.02 102
2979.15 82
2979.27 63
2979.40 46
2979.52 33
2979.65 25
2979.77 22
2979.90 23
2980.02 27
2980.15 34
2980.27 43
2980.40 53
2980.52 64
2980.65 74
2980.77 82
2980.90 89
2981.02 92
2981.15 93
2981.27 94
2981.40 97
2981.52 103
2981.65 112
2981.77 126
2981.90 141
2982.02 156
2982.15 167
2982.27 173
2982.40 174
2982.53 168
2982.65 158
2982.78 146
2982.90 132
2983.03 120
2983.15 108
2983.28 99
2983.40 92
2983.53 89
2983.65 89
2983.78 95
2983.90 105
2984.03 121
2984.15 143
2984.28 168
2984.40 196
2984.53 224
2984.65 251
2984.78 274
2984.90 290
2985.03 298
2985.15 298
2985.28 289
2985.41 272
2985.53 250
2985.66 225
2985.78 200
2985.91 177
2986.03 157
2986.16 140
2986.28 123
2986.41 107
2986.53 89
2986.66 69
2986.78 49
2986.91 30
2987.03 14
2987.16 2
2987.28 0
2987.41 0
2987.54 0
2987.66 0
2987.79 6
2987.91 13
2988.04 19
2988.16 26
2988.29 33
2988.41 41
2988.54 48
2988.66 56
2988.79 65
2988.91 73
2989.04 80
2989.16 85
2989.29 87
2989.41 89
2989.54 90
2989.67 93
2989.79 98
2989.92 108
2990.04 121
2990.17 137
2990.29 154
2990.42 168
2990.54 177
2990.67 181
2990.79 178
2990.92 170
2991.04 157
2991.17 144
2991.30 132
2991.42 123
2991.55 119
2991.67 119
2991.80 120
2991.92 120
2992.05 117
2992.17 109
2992.30 96
2992.42 80
2992.55 64
2992.67 54
2992.80 52
2992.93 58
2993.05 71
2993.18 89
2993.30 107
2993.43 122
2993.55 132
2993.68 134
2993.80 130
2993.93 123
2994.05 113
2994.18 100
2994.31 86
2994.43 69
2994.56 49
2994.68 28
2994.81 6
2994.93 0
2995.06 0
2995.18 0
2995.31 0
2995.43 0
2995.56 0
2995.69 5
2995.81 14
2995.94 20
2996.06 21
2996.19 19
2996.31 16
2996.44 12
2996.56 8
2996.69 5
2996.81 3
2996.94 1
2997.07 1
2997.19 3
2997.32 8
2997.44 18
2997.57 31
2997.69 48
2997.82 66
2997.94 83
2998.07 98
2998.20 109
2998.32 117
2998.45 122
2998.57 125
2998.70 128
2998.82 132
2998.95 137
2999.07 141
2999.20 144
2999.33 144
2999.45 139
2999.58 132
2999.70 122
2999.83 111
2999.95 101
3000.08 93
3000.20 88
3000.33 88
3000.46 92
3000.58 101
3000.71 113
3000.83 129
3000.96 148
3001.08 169
3001.21 190
3001.33 210
3001.46 226
3001.59 237
3001.71 240
3001.84 235
3001.96 222
3002.09 202
3002.21 176
3002.34 148
3002.46 119
3002.59 92
3002.72 68
3002.84 49
3002.97 32
3003.09 20
3003.22 10
3003.34 3
3003.47 0
3003.60 0
3003.72 0
3003.85 2
3003.97 6
3004.10 11
3004.22 17
3004.35 25
3004.47 34
3004.60 43
3004.73 54
3004.85 63
3004.98 71
3005.10 75
3005.23 75
3005.35 70
3005.48 63
3005.61 55
3005.73 48
3005.86 42
3005.98 39
3006.11 37
3006.23 35
3006.36 32
3006.49 26
3006.61 18
3006.74 8
3006.86 0
3006.99 0
3007.11 0
3007.24 0
3007.37 0
3007.49 0
3007.62 0
3007.74 0
3007.87 0
3007.99 5
3008.12 16
3008.25 31
3008.37 49
3008.50 69
3008.62 91
3008.75 110
3008.87 126
3009.00 136
3009.13 140
3009.25 138
3009.38 130
3009.50 120
3009.63 109
3009.75 101
3009.88 95
3010.01 94
3010.13 97
3010.26 105
3010.38 116
3010.51 129
3010.63 144
3010.76 158
3010.89 171
3011.01 181
3011.14 189
3011.26 196
3011.39 203
3011.52 211
3011.64 222
3011.77 237
3011.89 253
3012.02 270
3012.14 283
3012.27 291
3012.40 290
3012.52 283
3012.65 271
3012.77 255
3012.90 239
3013.03 224
3013.15 210
3013.28 197
3013.40 184
3013.53 169
3013.65 154
3013.78 138
3013.91 124
3014.03 113
3014.16 106
3014.28 103
3014.41 104
3014.54 107
3014.66 112
3014.79 119
3014.91 128
3015.04 139
3015.16 152
3015.29 166
3015.42 180
3015.54 192
3015.67 199
3015.79 201
3015.92 196
3016.05 186
3016.17 172
3016.30 156
3016.42 139
3016.55 124
3016.68 111
3016.80 99
3016.93 88
3017.05 77
3017.18 65
3017.31 53
3017.43 41
3017.56 29
3017.68 18
3017.81 9
3017.93 0
3018.06 0
3018.19 0
3018.31 0
3018.44 0
3018.56 0
3018.69 0
3018.82 0
3018.94 0
3019.07 26
3019.19 59
3019.32 92
3019.45 122
3019.57 145
3019.70 161
3019.82 168
3019.95 170
3020.08 168
3020.20 163
3020.33 157
3020.45 151
3020.58 146
3020.71 141
3020.83 138
3020.96 135
3021.08 134
3021.21 135
3021.34 137
3021.46 141
3021.59 145
3021.71 152
3021.84 160
3021.97 170
3022.09 182
3022.22 196
3022.34 210
3022.47 223
3022.60 234
3022.72 241
3022.85 245
3022.97 244
3023.10 239
3023.23 232
3023.35 221
3023.48 209
3023.60 193
3023.73 177
3023.86 161
3023.98 146
3024.11 134
3024.23 127
3024.36 126
3024.49 130
3024.61 139
3024.74 150
3024.87 160
3024.99 168
3025.12 170
3025.24 166
3025.37 156
3025.50 141
3025.62 124
3025.75 106
3025.87 89
3026.00 74
3026.13 62
3026.25 51
3026.38 42
3026.50 33
3026.63 26
3026.76 19
3026.88 12
3027.01 7
3027.14 4
3027.26 3
3027.39 5
3027.51 10
3027.64 18
3027.77 31
3027.89 47
3028.02 63
3028.14 79
3028.27 91
3028.40 99
3028.52 103
3028.65 105
3028.77 105
3028.90 107
3029.03 112
3029.15 118
3029.28 126
3029.41 132
3029.53 136
3029.66 139
3029.78 141
3029.91 143
3030.04 145
3030.16 146
3030.29 148
3030.42 147
3030.54 143
3030.67 134
3030.79 122
3030.92 108
3031.05 94
3031.17 81
3031.30 72
3031.42 66
3031.55 62
3031.68 59
3031.80 56
3031.93 52
3032.06 46
3032.18 39
3032.31 32
3032.43 25
3032.56 18
3032.69 12
3032.81 6
3032.94 0
3033.07 0
3033.19 0
3033.32 0
3033.44 0
3033.57 0
3033.70 0
3033.82 0
3033.95 3
3034.08 18
3034.20 32
3034.33 44
3034.45 52
3034.58 56
3034.71 57
3034.83 56
3034.96 54
3035.09 50
3035.21 46
3035.34 40
3035.47 32
3035.59 21
3035.72 8
3035.84 0
3035.97 0
3036.10 0
3036.22 0
3036.35 0
3036.48 1
3036.60 15
3036.73 28
3036.85 39
3036.98 45
3037.11 48
3037.23 48
3037.36 48
3037.49 51
3037.61 59
3037.74 74
3037.87 96
3037.99 123
3038.12 151
3038.24 176
3038.37 194
3038.50 201
3038.62 198
3038.75 185
3038.88 166
3039.00 146
3039.13 126
3039.26 110
3039.38 99
3039.51 93
3039.63 92
3039.76 94
3039.89 99
3040.01 106
3040.14 114
3040.27 123
3040.39 130
3040.52 133
3040.65 131
3040.77 122
3040.90 108
3041.02 91
3041.15 74
3041.28 62
3041.40 57
3041.53 59
3041.66 68
3041.78 80
3041.91 91
3042.04 99
3042.16 103
3042.29 102
3042.42 98
3042.54 95
3042.67 92
3042.80 93
3042.92 95
3043.05 99
3043.17 103
3043.30 109
3043.43 115
3043.55 123
3043.68 134
3043.81 148
3043.93 165
3044.06 183
3044.19 199
3044.31 213
3044.44 221
3044.57 223
3044.69 218
3044.82 206
3044.95 188
3045.07 165
3045.20 136
3045.32 104
3045.45 72
3045.58 41
3045.70 16
3045.83 0
3045.96 0
3046.08 1
3046.21 17
3046.34 40
3046.46 65
3046.59 88
3046.72 105
3046.84 113
3046.97 112
3047.10 100
3047.22 79
3047.35 52
3047.48 21
3047.60 0
3047.73 0
3047.86 0
3047.98 0
3048.11 0
3048.23 0
3048.36 0
3048.49 0
3048.61 11
3048.74 31
3048.87 49
3048.99 65
3049.12 79
3049.25 90
3049.37 100
3049.50 109
3049.63 116
3049.75 121
3049.88 124
3050.01 124
3050.13 123
3050.26 118
3050.39 110
3050.51 99
3050.64 86
3050.77 69
3050.89 51
3051.02 32
3051.15 14
3051.27 0
3051.40 0
3051.53 0
3051.65 0
3051.78 9
3051.91 29
3052.03 54
3052.16 82
3052.29 111
3052.41 137
3052.54 160
3052.67 178
3052.79 189
3052.92 195
3053.05 195
3053.17 192
3053.30 186
3053.43 180
3053.55 174
3053.68 169
3053.81 165
3053.93 160
3054.06 153
3054.19 144
3054.31 132
3054.44 117
3054.57 99
3054.69 81
3054.82 64
3054.95 51
3055.07 43
3055.20 40
3055.33 43
3055.45 49
3055.58 56
3055.71 61
3055.83 62
3055.96 57
3056.09 46
3056.21 31
3056.34 14
3056.47 0
3056.59 0
3056.72 0
3056.85 0
3056.97 0
3057.10 0
3057.23 0
3057.35 13
3057.48 26
3057.61 35
3057.73 38
3057.86 33
3057.99 22
3058.12 5
3058.24 0
3058.37 0
3058.50 0
3058.62 0
3058.75 0
3058.88 0
3059.00 17
3059.13 35
3059.26 48
3059.38 54
3059.51 53
3059.64 48
3059.76 41
3059.89 36
3060.02 35
3060.14 38
3060.27 43
3060.40 49
3060.52 54
3060.65 57
3060.78 59
3060.90 60
3061.03 61
3061.16 62
3061.29 64
3061.41 65
3061.54 67
3061.67 68
3061.79 72
3061.92 77
3062.05 85
3062.17 96
3062.30 108
3062.43 120
3062.55 129
3062.68 135
3062.81 137
3062.93 138
3063.06 137
3063.19 136
3063.31 136
3063.44 136
3063.57 136
3063.70 135
3063.82 132
3063.95 127
3064.08 121
3064.20 113
3064.33 106
3064.46 99
3064.58 93
3064.71 89
3064.84 87
3064.96 86
3065.09 86
3065.22 86
3065.35 85
3065.47 82
3065.60 77
3065.73 72
3065.85 66
3065.98 60
3066.11 56
3066.23 53
3066.36 53
3066.49 55
3066.61 58
3066.74 63
3066.87 68
3067.00 72
3067.12 75
3067.25 73
3067.38 66
3067.50 54
3067.63 39
3067.76 21
3067.88 4
3068.01 0
3068.14 0
3068.27 0
3068.39 0
3068.52 0
3068.65 2
3068.77 12
3068.90 21
3069.03 28
3069.15 31
3069.28 30
3069.41 26
3069.54 18
3069.66 8
3069.79 0
3069.92 0
3070.04 0
3070.17 0
3070.30 0
3070.42 0
3070.55 0
3070.68 0
3070.81 4
3070.93 11
3071.06 18
3071.19 24
3071.31 33
3071.44 45
3071.57 64
3071.69 86
3071.82 110
3071.95 135
3072.08 156
3072.20 175
3072.33 191
3072.46 204
3072.58 215
3072.71 225
3072.84 231
3072.97 231
3073.09 226
3073.22 213
3073.35 195
3073.47 174
3073.60 154
3073.73 138
3073.85 127
3073.98 120
3074.11 115
3074.24 110
3074.36 104
3074.49 97
3074.62 89
3074.74 82
3074.87 78
3075.00 79
3075.13 82
3075.25 88
3075.38 91
3075.51 91
3075.63 85
3075.76 76
3075.89 65
3076.02 56
3076.14 52
3076.27 55
3076.40 63
3076.52 77
3076.65 93
3076.78 110
3076.91 126
3077.03 139
3077.16 150
3077.29 158
3077.41 162
3077.54 161
3077.67 154
3077.80 140
3077.92 121
3078.05 99
3078.18 76
3078.30 57
3078.43 44
3078.56 39
3078.69 41
3078.81 49
3078.94 59
3079.07 69
3079.20 76
3079.32 79
3079.45 76
3079.58 68
3079.70 57
3079.83 45
3079.96 33
3080.09 24
3080.21 17
3080.34 15
3080.47 16
3080.59 20
3080.72 26
3080.85 32
3080.98 37
3081.10 40
3081.23 40
3081.36 36
3081.49 28
3081.61 18
3081.74 7
3081.87 0
3081.99 0
3082.12 0
3082.25 0
3082.38 0
3082.50 0
3082.63 0
3082.76 0
3082.89 1
3083.01 2
3083.14 3
3083.27 7
3083.39 15
3083.52 28
3083.65 47
3083.78 70
3083.90 97
3084.03 123
3084.16 147
3084.29 166
3084.41 179
3084.54 186
3084.67 186
3084.79 183
3084.92 175
3085.05 166
3085.18 157
3085.30 147
3085.43 140
3085.56 134
3085.69 132
3085.81 132
3085.94 135
3086.07 138
3086.20 140
3086.32 139
3086.45 137
3086.58 133
3086.70 130
3086.83 128
3086.96 129
3087.09 133
3087.21 137
3087.34 139
3087.47 139
3087.60 135
3087.72 128
3087.85 117
3087.98 104
3088.11 90
3088.23 75
3088.36 58
3088.49 41
3088.62 21
3088.74 1
3088.87 0
3089.00 0
3089.13 0
3089.25 0
3089.38 0
3089.51 0
3089.63 0
3089.76 0
3089.89 21
3090.02 42
3090.14 60
3090.27 73
3090.40 79
3090.53 79
3090.65 73
3090.78 63
3090.91 51
3091.04 40
3091.16 31
3091.29 25
3091.42 22
3091.55 22
3091.67 26
3091.80 32
3091.93 40
3092.06 50
3092.18 62
3092.31 75
3092.44 88
3092.57 100
3092.69 110
3092.82 117
3092.95 121
3093.08 124
3093.20 127
3093.33 131
3093.46 137
3093.59 146
3093.71 158
3093.84 169
3093.97 178
3094.10 181
3094.22 177
3094.35 168
3094.48 153
3094.61 137
3094.73 122
3094.86 110
3094.99 103
3095.12 100
3095.24 102
3095.37 106
3095.50 112
3095.63 119
3095.75 124
3095.88 128
3096.01 128
3096.14 123
3096.26 114
3096.39 103
3096.52 91
3096.65 81
3096.77 76
3096.90 77
3097.03 83
3097.16 91
3097.28 100
3097.41 106
3097.54 109
3097.67 109
3097.80 108
3097.92 109
3098.05 112
3098.18 120
3098.31 131
3098.43 144
3098.56 158
3098.69 172
3098.82 183
3098.94 193
3099.07 199
3099.20 202
3099.33 201
3099.45 197
3099.58 188
3099.71 173
3099.84 152
3099.96 124
3100.09 92
3100.22 57
3100.35 21
3100.48 0
3100.60 0
3100.73 0
3100.86 0
3100.99 0
3101.11 0
3101.24 0
3101.37 11
3101.50 27
3101.62 41
3101.75 51
3101.88 60
3102.01 68
3102.13 76
3102.26 82
3102.39 88
3102.52 90
3102.65 89
3102.77 85
3102.90 79
3103.03 72
3103.16 64
3103.28 57
3103.41 51
3103.54 46
3103.67 41
3103.79 36
3103.92 32
3104.05 28
3104.18 26
3104.31 26
3104.43 27
3104.56 32
3104.69 38
3104.82 46
3104.94 55
3105.07 62
3105.20 67
3105.33 69
3105.46 67
3105.58 62
3105.71 56
3105.84 49
3105.97 45
3106.09 43
3106.22 43
3106.35 45
3106.48 50
3106.61 55
3106.73 60
3106.86 65
3106.99 71
3107.12 79
3107.24 88
3107.37 98
3107.50 107
3107.63 115
3107.76 120
3107.88 123
3108.01 120
3108.14 112
3108.27 101
3108.39 87
3108.52 72
3108.65 58
3108.78 47
3108.91 42
3109.03 42
3109.16 47
3109.29 53
3109.42 59
3109.54 61
3109.67 58
3109.80 50
3109.93 37
3110.06 22
3110.18 9
3110.31 0
3110.44 0
3110.57 0
3110.70 0
3110.82 0
3110.95 0
3111.08 0
3111.21 0
3111.33 0
3111.46 12
3111.59 28
3111.72 43
3111.85 54
3111.97 62
3112.10 66
3112.23 67
3112.36 65
3112.49 61
3112.61 57
3112.74 50
3112.87 43
3113.00 35
3113.12 28
3113.25 24
3113.38 24
3113.51 28
3113.64 36
3113.76 47
3113.89 58
3114.02 69
3114.15 79
3114.28 87
3114.40 95
3114.53 101
3114.66 106
3114.79 109
3114.92 113
3115.04 117
3115.17 121
3115.30 126
3115.43 130
3115.56 135
3115.68 140
3115.81 146
3115.94 155
3116.07 165
3116.20 179
3116.32 194
3116.45 208
3116.58 218
3116.71 223
3116.84 222
3116.96 214
3117.09 202
3117.22 189
3117.35 179
3117.48 173
3117.60 173
3117.73 179
3117.86 190
3117.99 205
3118.12 220
3118.24 236
3118.37 252
3118.50 266
3118.63 279
3118.76 289
3118.88 296
3119.01 301
3119.14 302
3119.27 301
3119.40 296
3119.52 289
3119.65 278
3119.78 266
3119.91 250
3120.04 233
3120.16 214
3120.29 197
3120.42 183
3120.55 173
3120.68 169
3120.80 170
3120.93 174
3121.06 178
3121.19 180
3121.32 178
3121.44 170
3121.57 157
3121.70 141
3121.83 125
3121.96 111
3122.08 102
3122.21 98
3122.34 100
3122.47 105
3122.60 113
3122.73 120
3122.85 125
3122.98 129
3123.11 132
3123.24 137
3123.37 144
3123.49 157
3123.62 173
3123.75 194
3123.88 215
3124.01 234
3124.13 245
3124.26 247
3124.39 239
3124.52 222
3124.65 199
3124.78 172
3124.90 147
3125.03 128
3125.16 116
3125.29 111
3125.42 114
3125.54 122
3125.67 131
3125.80 141
3125.93 148
3126.06 152
3126.18 154
3126.31 154
3126.44 154
3126.57 155
3126.70 157
3126.83 160
3126.95 164
3127.08 167
3127.21 168
3127.34 167
3127.47 163
3127.59 157
3127.72 148
3127.85 140
3127.98 133
3128.11 129
3128.24 127
3128.36 126
3128.49 127
3128.62 125
3128.75 119
3128.88 106
3129.01 89
3129.13 68
3129.26 46
3129.39 26
3129.52 12
3129.65 5
3129.77 4
3129.90 9
3130.03 16
3130.16 21
3130.29 24
3130.42 21
3130.54 15
3130.67 6
3130.80 0
3130.93 0
3131.06 0
3131.19 0
3131.31 0
3131.44 0
3131.57 0
3131.70 0
3131.83 9
3131.96 28
3132.08 49
3132.21 70
3132.34 89
3132.47 105
3132.60 119
3132.72 131
3132.85 141
3132.98 152
3133.11 163
3133.24 175
3133.37 186
3133.49 195
3133.62 201
3133.75 203
3133.88 201
3134.01 196
3134.14 190
3134.26 185
3134.39 181
3134.52 179
3134.65 179
3134.78 180
3134.91 180
3135.03 180
3135.16 180
3135.29 182
3135.42 187
3135.55 196
3135.68 207
3135.81 219
3135.93 230
3136.06 238
3136.19 244
3136.32 248
3136.45 251
3136.58 256
3136.70 262
3136.83 267
3136.96 269
3137.09 266
3137.22 259
3137.35 247
3137.47 235
3137.60 223
3137.73 215
3137.86 213
3137.99 214
3138.12 217
3138.24 220
3138.37 220
3138.50 216
3138.63 205
3138.76 190
3138.89 170
3139.02 148
3139.14 127
3139.27 109
3139.40 94
3139.53 84
3139.66 78
3139.79 74
3139.91 71
3140.04 69
3140.17 67
3140.30 66
3140.43 67
3140.56 71
3140.68 76
3140.81 81
3140.94 86
3141.07 90
3141.20 94
3141.33 99
3141.46 109
3141.58 124
3141.71 143
3141.84 165
3141.97 187
3142.10 206
3142.23 220
3142.36 229
3142.48 235
3142.61 238
3142.74 242
3142.87 246
3143.00 251
3143.13 254
3143.25 254
3143.38 248
3143.51 236
3143.64 218
3143.77 196
3143.90 173
3144.03 150
3144.15 127
3144.28 106
3144.41 87
3144.54 68
3144.67 50
3144.80 35
3144.93 23
3145.05 15
3145.18 12
3145.31 14
3145.44 20
3145.57 29
3145.70 40
3145.83 50
3145.95 60
3146.08 67
3146.21 71
3146.34 72
3146.47 69
3146.60 65
3146.73 59
3146.85 54
3146.98 49
3147.11 45
3147.24 43
3147.37 42
3147.50 43
3147.63 45
3147.75 48
3147.88 50
3148.01 50
3148.14 46
3148.27 39
3148.40 27
3148.53 13
3148.66 0
3148.78 0
3148.91 0
3149.04 0
3149.17 0
3149.30 4
3149.43 17
3149.56 28
3149.68 36
3149.81 40
3149.94 38
3150.07 34
3150.20 27
3150.33 21
3150.46 17
3150.58 16
3150.71 19
3150.84 27
3150.97 38
3151.10 52
3151.23 66
3151.36 77
3151.49 86
3151.61 89
3151.74 86
3151.87 79
3152.00 67
3152.13 53
3152.26 40
3152.39 28
3152.52 19
3152.64 12
3152.77 9
3152.90 8
3153.03 9
3153.16 10
3153.29 12
3153.42 14
3153.55 15
3153.67 17
3153.80 19
3153.93 21
3154.06 23
3154.19 25
3154.32 27
3154.45 26
3154.57 22
3154.70 15
3154.83 4
3154.96 0
3155.09 0
3155.22 0
3155.35 0
3155.48 0
3155.61 0
3155.73 0
3155.86 2
3155.99 17
3156.12 31
3156.25 44
3156.38 54
3156.51 65
3156.64 75
3156.76 84
3156.89 90
3157.02 92
3157.15 90
3157.28 84
3157.41 74
3157.54 63
3157.67 54
3157.79 50
3157.92 53
3158.05 64
3158.18 82
3158.31 106
3158.44 132
3158.57 157
3158.70 177
3158.83 188
3158.95 188
3159.08 177
3159.21 157
3159.34 129
3159.47 100
3159.60 73
3159.73 53
3159.86 41
3159.98 39
3160.11 44
3160.24 54
3160.37 67
3160.50 80
3160.63 90
3160.76 97
3160.89 101
3161.02 102
3161.14 102
3161.27 100
3161.40 97
3161.53 96
3161.66 96
3161.79 98
3161.92 102
3162.05 108
3162.18 115
3162.30 123
3162.43 130
3162.56 134
3162.69 136
3162.82 134
3162.95 128
3163.08 119
3163.21 108
3163.34 95
3163.47 82
3163.59 72
3163.72 62
3163.85 53
3163.98 44
3164.11 32
3164.24 18
3164.37 3
3164.50 0
3164.63 0
3164.75 0
3164.88 0
3165.01 0
3165.14 0
3165.27 7
3165.40 30
3165.53 53
3165.66 76
3165.79 98
3165.92 117
3166.04 134
3166.17 148
3166.30 159
3166.43 166
3166.56 167
3166.69 164
3166.82 157
3166.95 149
3167.08 141
3167.21 136
3167.33 134
3167.46 136
3167.59 139
3167.72 143
3167.85 145
3167.98 144
3168.11 140
3168.24 134
3168.37 128
3168.50 122
3168.62 118
3168.75 115
3168.88 114
3169.01 114
3169.14 113
3169.27 112
3169.40 108
3169.53 104
3169.66 100
3169.79 98
3169.92 99
3170.04 103
3170.17 111
3170.30 122
3170.43 134
3170.56 145
3170.69 154
3170.82 161
3170.95 165
3171.08 165
3171.21 161
3171.33 154
3171.46 143
3171.59 129
3171.72 111
3171.85 93
3171.98 75
3172.11 60
3172.24 49
3172.37 43
3172.50 40
3172.63 40
3172.76 40
3172.88 41
3173.01 40
3173.14 39
3173.27 38
3173.40 39
3173.53 42
3173.66 50
3173.79 60
3173.92 72
3174.05 85
3174.18 97
3174.30 109
3174.43 120
3174.56 132
3174.69 144
3174.82 158
3174.95 171
3175.08 184
3175.21 193
3175.34 197
3175.47 195
3175.60 189
3175.73 181
3175.85 174
3175.98 169
3176.11 170
3176.24 176
3176.37 184
3176.50 194
3176.63 201
3176.76 206
3176.89 206
3177.02 202
3177.15 196
3177.28 188
3177.41 182
3177.53 177
3177.66 174
3177.79 175
3177.92 177
3178.05 180
3178.18 182
3178.31 180
3178.44 174
3178.57 163
3178.70 146
3178.83 124
3178.96 99
3179.09 72
3179.21 47
3179.34 23
3179.47 2
3179.60 0
3179.73 0
3179.86 0
3179.99 0
3180.12 0
3180.25 0
3180.38 0
3180.51 0
3180.64 8
3180.77 29
3180.90 51
3181.02 72
3181.15 93
3181.28 113
3181.41 131
3181.54 149
3181.67 166
3181.80 181
3181.93 195
3182.06 206
3182.19 213
3182.32 216
3182.45 216
3182.58 216
3182.71 214
3182.83 213
3182.96 213
3183.09 212
3183.22 212
3183.35 210
3183.48 205
3183.61 198
3183.74 187
3183.87 174
3184.00 158
3184.13 140
3184.26 122
3184.39 107
3184.52 95
3184.65 88
3184.77 85
3184.90 87
3185.03 91
3185.16 96
3185.29 100
3185.42 101
3185.55 99
3185.68 96
3185.81 91
3185.94 85
3186.07 79
3186.20 74
3186.33 72
3186.46 73
3186.59 78
3186.72 87
3186.85 102
3186.97 122
3187.10 145
3187.23 170
3187.36 193
3187.49 212
3187.62 226
3187.75 234
3187.88 236
3188.01 232
3188.14 226
3188.27 218
3188.40 211
3188.53 204
3188.66 198
3188.79 194
3188.92 190
3189.05 187
3189.17 184
3189.30 180
3189.43 176
3189.56 172
3189.69 170
3189.82 169
3189.95 171
3190.08 175
3190.21 181
3190.34 187
3190.47 192
3190.60 193
3190.73 190
3190.86 184
3190.99 176
3191.12 168
3191.25 161
3191.38 157
3191.51 154
3191.63 151
3191.76 146
3191.89 140
3192.02 131
3192.15 121
3192.28 112
3192.41 106
3192.54 105
3192.67 109
3192.80 118
3192.93 128
3193.06 138
3193.19 146
3193.32 152
3193.45 158
3193.58 164
3193.71 172
3193.84 183
3193.97 196
3194.10 209
3194.23 219
3194.36 224
3194.48 222
3194.61 213
3194.74 195
3194.87 172
3195.00 145
3195.13 116
3195.26 88
3195.39 63
3195.52 42
3195.65 25
3195.78 12
3195.91 4
3196.04 0
3196.17 0
3196.30 0
3196.43 0
3196.56 0
3196.69 0
3196.82 0
3196.95 0
3197.08 0
3197.21 0
3197.34 3
3197.47 7
3197.60 8
3197.72 9
3197.85 11
3197.98 15
3198.11 22
3198.24 34
3198.37 50
3198.50 67
3198.63 85
3198.76 99
3198.89 109
3199.02 112
3199.15 109
3199.28 101
3199.41 89
3199.54 76
3199.67 65
3199.80 56
3199.93 51
3200.06 51
3200.19 54
3200.32 60
3200.45 68
3200.58 76
3200.71 85
3200.84 94
3200.97 102
3201.10 109
3201.23 117
3201.36 125
3201.49 134
3201.61 146
3201.74 162
3201.87 182
3202.00 206
3202.13 232
3202.26 258
3202.39 280
3202.52 297
3202.65 305
3202.78 307
3202.91 301
3203.04 291
3203.17 277
3203.30 264
3203.43 251
3203.56 239
3203.69 229
3203.82 221
3203.95 215
3204.08 211
3204.21 208
3204.34 207
3204.47 207
3204.60 208
3204.73 210
3204.86 212
3204.99 215
3205.12 218
3205.25 220
3205.38 221
3205.51 220
3205.64 217
3205.77 213
3205.90 206
3206.03 199
3206.16 190
3206.29 180
3206.42 169
3206.55 157
3206.68 145
3206.81 134
3206.93 125
3207.06 119
3207.19 116
3207.32 118
3207.45 121
3207.58 126
3207.71 132
3207.84 137
3207.97 141
3208.10 144
3208.23 145
3208.36 146
3208.49 148
3208.62 151
3208.75 156
3208.88 162
3209.01 170
3209.14 178
3209.27 187
3209.40 194
3209.53 201
3209.66 209
3209.79 217
3209.92 225
3210.05 233
3210.18 238
3210.31 240
3210.44 236
3210.57 224
3210.70 205
3210.83 181
3210.96 154
3211.09 127
3211.22 104
3211.35 87
3211.48 78
3211.61 76
3211.74 81
3211.87 89
3212.00 98
3212.13 104
3212.26 106
3212.39 100
3212.52 88
3212.65 71
3212.78 52
3212.91 34
3213.04 19
3213.17 10
3213.30 8
3213.43 15
3213.56 27
3213.69 42
3213.82 58
3213.95 72
3214.08 82
3214.21 86
3214.34 86
3214.47 83
3214.60 80
3214.73 81
3214.86 86
3214.99 95
3215.12 109
3215.25 125
3215.38 141
3215.51 155
3215.64 166
3215.77 172
3215.90 175
3216.03 174
3216.16 170
3216.29 162
3216.42 152
3216.55 141
3216.68 130
3216.81 121
3216.94 116
3217.07 115
3217.20 120
3217.33 129
3217.46 141
3217.59 153
3217.72 162
3217.85 169
3217.98 172
3218.11 172
3218.24 171
3218.37 169
3218.50 168
3218.63 169
3218.76 172
3218.89 178
3219.02 184
3219.15 191
3219.28 199
3219.41 207
3219.54 216
3219.67 224
3219.80 232
3219.93 238
3220.06 240
3220.19 237
3220.32 229
3220.45 217
3220.58 203
3220.71 188
3220.84 174
3220.97 162
3221.10 151
3221.23 142
3221.36 132
3221.49 121
3221.62 109
3221.75 96
3221.88 85
3222.01 79
3222.14 81
3222.27 92
3222.40 114
3222.53 144
3222.66 178
3222.79 211
3222.92 239
3223.05 257
3223.18 262
3223.31 256
3223.44 238
3223.57 212
3223.70 182
3223.83 151
3223.96 123
3224.09 101
3224.22 86
3224.35 80
3224.48 80
3224.61 85
3224.74 92
3224.87 97
3225.00 99
3225.13 97
3225.27 91
3225.40 81
3225.53 69
3225.66 57
3225.79 44
3225.92 31
3226.05 19
3226.18 6
3226.31 0
3226.44 0
3226.57 0
3226.70 0
3226.83 0
3226.96 0
3227.09 0
3227.22 0
3227.35 12
3227.48 34
3227.61 57
3227.74 76
3227.87 91
3228.00 101
3228.13 106
3228.26 110
3228.39 112
3228.52 114
3228.65 115
3228.78 114
3228.91 110
3229.04 103
3229.17 91
3229.30 76
3229.43 60
3229.56 47
3229.69 38
3229.82 36
3229.95 41
3230.08 54
3230.21 71
3230.34 89
3230.47 105
3230.60 117
3230.74 122
3230.87 123
3231.00 121
3231.13 120
3231.26 122
3231.39 130
3231.52 145
3231.65 162
3231.78 180
3231.91 194
3232.04 201
3232.17 199
3232.30 187
3232.43 167
3232.56 142
3232.69 115
3232.82 89
3232.95 67
3233.08 52
3233.21 44
3233.34 42
3233.47 45
3233.60 50
3233.73 57
3233.86 62
3233.99 66
3234.12 69
3234.25 70
3234.38 71
3234.51 72
3234.65 72
3234.78 71
3234.91 68
3235.04 64
3235.17 59
3235.30 53
3235.43 48
3235.56 44
3235.69 41
3235.82 39
3235.95 38
3236.08 38
3236.21 39
3236.34 41
3236.47 45
3236.60 50
3236.73 55
3236.86 61
3236.99 66
3237.12 70
3237.25 75
3237.38 80
3237.51 87
3237.64 96
3237.77 108
3237.91 119
3238.04 129
3238.17 134
3238.30 133
3238.43 126
3238.56 114
3238.69 99
3238.82 86
3238.95 76
3239.08 71
3239.21 72
3239.34 77
3239.47 85
3239.60 92
3239.73 99
3239.86 104
3239.99 109
3240.12 115
3240.25 123
3240.38 133
3240.51 147
3240.65 163
3240.78 180
3240.91 195
3241.04 207
3241.17 216
3241.30 224
3241.43 232
3241.56 243
3241.69 257
3241.82 275
3241.95 295
3242.08 312
3242.21 323
3242.34 325
3242.47 317
3242.60 300
3242.73 277
3242.86 252
3242.99 227
3243.13 205
3243.26 185
3243.39 167
3243.52 150
3243.65 134
3243.78 119
3243.91 106
3244.04 97
3244.17 92
3244.30 93
3244.43 98
3244.56 105
3244.69 111
3244.82 115
3244.95 115
3245.08 112
3245.21 107
3245.34 105
3245.48 106
3245.61 111
3245.74 120
3245.87 131
3246.00 139
3246.13 143
3246.26 141
3246.39 136
3246.52 128
3246.65 122
3246.78 120
3246.91 123
3247.04 131
3247.17 141
3247.30 150
3247.43 157
3247.57 159
3247.70 156
3247.83 148
3247.96 137
3248.09 124
3248.22 110
3248.35 96
3248.48 83
3248.61 72
3248.74 61
3248.87 52
3249.00 45
3249.13 39
3249.26 34
3249.39 30
3249.52 26
3249.66 24
3249.79 24
3249.92 27
3250.05 34
3250.18 44
3250.31 55
3250.44 65
3250.57 72
3250.70 74
3250.83 70
3250.96 60
3251.09 47
3251.22 34
3251.35 24
3251.49 19
3251.62 21
3251.75 29
3251.88 41
3252.01 53
3252.14 63
3252.27 68
3252.40 66
3252.53 59
3252.66 49
3252.79 38
3252.92 30
3253.05 27
3253.18 31
3253.32 40
3253.45 54
3253.58 70
3253.71 86
3253.84 100
3253.97 114
3254.10 128
3254.23 145
3254.36 166
3254.49 191
3254.62 218
3254.75 246
3254.88 270
3255.02 287
3255.15 296
3255.28 296
3255.41 287
3255.54 272
3255.67 252
3255.80 230
3255.93 209
3256.06 191
3256.19 179
3256.32 173
3256.45 172
3256.59 173
3256.72 174
3256.85 171
3256.98 164
3257.11 150
3257.24 133
3257.37 114
3257.50 96
3257.63 81
3257.76 67
3257.89 54
3258.02 39
3258.16 22
3258.29 2
3258.42 0
3258.55 0
3258.68 0
3258.81 0
3258.94 0
3259.07 0
3259.20 0
3259.33 0
3259.46 19
3259.59 38
3259.73 54
3259.86 66
3259.99 74
3260.12 79
3260.25 82
3260.38 81
3260.51 77
3260.64 71
3260.77 64
3260.90 57
3261.03 52
3261.17 50
3261.30 53
3261.43 61
3261.56 72
3261.69 86
3261.82 102
3261.95 117
3262.08 131
3262.21 141
3262.34 144
3262.47 137
3262.61 120
3262.74 94
3262.87 59
3263.00 20
3263.13 0
3263.26 0
3263.39 0
3263.52 0
3263.65 0
3263.78 0
3263.91 5
3264.05 42
3264.18 77
3264.31 106
3264.44 127
3264.57 139
3264.70 142
3264.83 138
3264.96 129
3265.09 118
3265.22 107
3265.36 99
3265.49 92
3265.62 87
3265.75 83
3265.88 80
3266.01 74
3266.14 67
3266.27 56
3266.40 42
3266.53 28
3266.67 13
3266.80 0
3266.93 0
3267.06 0
3267.19 0
3267.32 3
3267.45 23
3267.58 47
3267.71 74
3267.85 100
3267.98 123
3268.11 142
3268.24 154
3268.37 160
3268.50 162
3268.63 158
3268.76 152
3268.89 144
3269.02 136
3269.16 129
3269.29 125
3269.42 125
3269.55 127
3269.68 132
3269.81 137
3269.94 141
3270.07 144
3270.20 145
3270.34 145
3270.47 145
3270.60 145
3270.73 146
3270.86 145
3270.99 143
3271.12 137
3271.25 127
3271.38 113
3271.52 95
3271.65 74
3271.78 52
3271.91 32
3272.04 15
3272.17 5
3272.30 5
3272.43 14
3272.56 33
3272.70 59
3272.83 88
3272.96 116
3273.09 137
3273.22 148
3273.35 150
3273.48 145
3273.61 135
3273.74 124
3273.88 113
3274.01 103
3274.14 94
3274.27 84
3274.40 71
3274.53 56
3274.66 41
3274.79 28
3274.93 20
3275.06 19
3275.19 23
3275.32 32
3275.45 42
3275.58 49
3275.71 51
3275.84 47
3275.97 37
3276.11 24
3276.24 10
3276.37 0
3276.50 0
3276.63 0
3276.76 0
3276.89 0
3277.02 0
3277.16 5
3277.29 11
3277.42 14
3277.55 14
3277.68 12
3277.81 8
3277.94 2
3278.07 0
3278.21 0
3278.34 0
3278.47 0
3278.60 1
3278.73 12
3278.86 26
3278.99 44
3279.12 62
3279.26 78
3279.39 90
3279.52 95
3279.65 91
3279.78 80
3279.91 63
3280.04 43
3280.17 22
3280.31 4
3280.44 0
3280.57 0
3280.70 0
3280.83 0
3280.96 0
3281.09 7
3281.22 30
3281.36 58
3281.49 89
3281.62 118
3281.75 143
3281.88 161
3282.01 170
3282.14 171
3282.28 164
3282.41 153
3282.54 141
3282.67 131
3282.80 123
3282.93 118
3283.06 116
3283.19 115
3283.33 115
3283.46 113
3283.59 109
3283.72 100
3283.85 89
3283.98 75
3284.11 59
3284.25 45
3284.38 33
3284.51 27
3284.64 27
3284.77 32
3284.90 40
3285.03 49
3285.17 57
3285.30 62
3285.43 63
3285.56 61
3285.69 58
3285.82 54
3285.95 52
3286.09 51
3286.22 52
3286.35 54
3286.48 56
3286.61 59
3286.74 63
3286.87 67
3287.01 73
3287.14 82
3287.27 93
3287.40 106
3287.53 120
3287.66 131
3287.79 141
3287.93 148
3288.06 151
3288.19 151
3288.32 148
3288.45 142
3288.58 134
3288.71 122
3288.85 107
3288.98 91
3289.11 73
3289.24 55
3289.37 40
3289.50 26
3289.63 16
3289.77 9
3289.90 5
3290.03 3
3290.16 5
3290.29 11
3290.42 21
3290.55 33
3290.69 46
3290.82 57
3290.95 65
3291.08 68
3291.21 64
3291.34 56
3291.48 45
3291.61 34
3291.74 24
3291.87 17
3292.00 14
3292.13 14
3292.26 18
3292.40 22
3292.53 27
3292.66 31
3292.79 35
3292.92 38
3293.05 41
3293.18 42
3293.32 44
3293.45 46
3293.58 47
3293.71 47
3293.84 48
3293.97 50
3294.11 52
3294.24 54
3294.37 54
3294.50 54
3294.63 52
3294.76 48
3294.90 42
3295.03 37
3295.16 31
3295.29 29
3295.42 30
3295.55 34
3295.68 41
3295.82 49
3295.95 57
3296.08 62
3296.21 63
3296.34 61
3296.47 55
3296.61 51
3296.74 51
3296.87 55
3297.00 65
3297.13 79
3297.26 93
3297.40 105
3297.53 110
3297.66 108
3297.79 101
3297.92 92
3298.05 84
3298.19 80
3298.32 81
3298.45 86
3298.58 92
3298.71 98
3298.84 100
3298.98 100
3299.11 98
3299.24 97
3299.37 98
3299.50 103
3299.63 110
3299.77 118
3299.90 125
3300.03 130
3300.16 135
3300.29 138
3300.42 141
3300.56 145
3300.69 147
3300.82 146
3300.95 141
3301.08 129
3301.21 110
3301.35 87
3301.48 63
3301.61 40
3301.74 22
3301.87 10
3302.00 6
3302.14 10
3302.27 21
3302.40 35
3302.53 51
3302.66 69
3302.79 87
3302.93 104
3303.06 121
3303.19 137
3303.32 153
3303.45 169
3303.59 183
3303.72 195
3303.85 201
3303.98 203
3304.11 196
3304.24 182
3304.38 159
3304.51 130
3304.64 98
3304.77 64
3304.90 32
3305.03 3
3305.17 0
3305.30 0
3305.43 0
3305.56 0
3305.69 0
3305.83 0
3305.96 0
3306.09 0
3306.22 10
3306.35 24
3306.48 37
3306.62 50
3306.75 61
3306.88 72
3307.01 81
3307.14 89
3307.28 93
3307.41 93
3307.54 88
3307.67 79
3307.80 68
3307.93 56
3308.07 45
3308.20 38
3308.33 32
3308.46 27
3308.59 22
3308.73 16
3308.86 10
3308.99 6
3309.12 6
3309.25 12
3309.39 25
3309.52 45
3309.65 69
3309.78 95
3309.91 118
3310.04 136
3310.18 148
3310.31 154
3310.44 155
3310.57 151
3310.70 145
3310.84 138
3310.97 132
3311.10 126
3311.23 121
3311.36 120
3311.50 120
3311.63 122
3311.76 125
3311.89 128
3312.02 129
3312.16 127
3312.29 124
3312.42 120
3312.55 117
3312.68 118
3312.81 122
3312.95 130
3313.08 141
3313.21 152
3313.34 161
3313.47 165
3313.61 164
3313.74 157
3313.87 147
3314.00 133
3314.13 118
3314.27 101
3314.40 83
3314.53 64
3314.66 44
3314.79 24
3314.93 5
3315.06 0
3315.19 0
3315.32 0
3315.45 0
3315.59 0
3315.72 0
3315.85 0
3315.98 0
3316.11 6
3316.25 16
3316.38 27
3316.51 39
3316.64 49
3316.77 55
3316.91 55
3317.04 47
3317.17 31
3317.30 10
3317.43 0
3317.57 0
3317.70 0
3317.83 0
3317.96 0
3318.09 0
3318.23 6
3318.36 23
3318.49 33
3318.62 36
3318.75 34
3318.89 30
3319.02 27
3319.15 28
3319.28 34
3319.41 46
3319.55 62
3319.68 79
3319.81 93
3319.94 104
3320.08 110
3320.21 111
3320.34 108
3320.47 102
3320.60 95
3320.74 88
3320.87 83
3321.00 80
3321.13 78
3321.26 77
3321.40 75
3321.53 71
3321.66 63
3321.79 52
3321.92 36
3322.06 19
3322.19 1
3322.32 0
3322.45 0
3322.59 0
3322.72 0
3322.85 9
3322.98 31
3323.11 53
3323.25 70
3323.38 81
3323.51 83
3323.64 76
3323.77 65
3323.91 50
3324.04 34
3324.17 18
3324.30 3
3324.44 0
3324.57 0
3324.70 0
3324.83 0
3324.96 0
3325.10 0
3325.23 0
3325.36 0
3325.49 15
3325.63 35
3325.76 52
3325.89 65
3326.02 74
3326.15 80
3326.29 82
3326.42 81
3326.55 76
3326.68 66
3326.82 51
3326.95 32
3327.08 11
3327.21 0
3327.34 0
3327.48 0
3327.61 0
3327.74 0
3327.87 0
3328.01 8
3328.14 17
3328.27 22
3328.40 23
3328.53 19
3328.67 13
3328.80 6
3328.93 1
3329.06 0
3329.20 0
3329.33 6
3329.46 19
3329.59 35
3329.72 55
3329.86 77
3329.99 97
3330.12 114
3330.25 127
3330.39 134
3330.52 136
3330.65 133
3330.78 124
3330.92 111
3331.05 95
3331.18 78
3331.31 60
3331.44 44
3331.58 30
3331.71 21
3331.84 16
3331.97 16
3332.11 20
3332.24 29
3332.37 39
3332.50 49
3332.64 57
3332.77 61
3332.90 60
3333.03 56
3333.16 51
3333.30 51
3333.43 58
3333.56 73
3333.69 97
3333.83 126
3333.96 157
3334.09 183
3334.22 200
3334.36 204
3334.49 197
3334.62 181
3334.75 158
3334.89 134
3335.02 115
3335.15 104
3335.28 103
3335.41 110
3335.55 123
3335.68 138
3335.81 149
3335.94 153
3336.08 148
3336.21 134
3336.34 114
3336.47 92
3336.61 71
3336.74 56
3336.87 48
3337.00 47
3337.14 53
3337.27 63
3337.40 76
3337.53 89
3337.67 102
3337.80 114
3337.93 122
3338.06 127
3338.20 128
3338.33 127
3338.46 124
3338.59 121
3338.73 120
3338.86 121
3338.99 125
3339.12 130
3339.26 134
3339.39 136
3339.52 133
3339.65 126
3339.78 114
3339.92 99
3340.05 84
3340.18 71
3340.31 64
3340.45 64
3340.58 72
3340.71 89
3340.84 110
3340.98 135
3341.11 158
3341.24 176
3341.37 188
3341.51 193
3341.64 191
3341.77 187
3341.90 183
3342.04 181
3342.17 183
3342.30 190
3342.43 199
3342.57 210
3342.70 220
3342.83 226
3342.97 230
3343.10 229
3343.23 225
3343.36 217
3343.50 207
3343.63 193
3343.76 177
3343.89 161
3344.03 145
3344.16 132
3344.29 124
3344.42 123
3344.56 131
3344.69 147
3344.82 171
3344.95 200
3345.09 231
3345.22 261
3345.35 284
3345.48 300
3345.62 306
3345.75 301
3345.88 289
3346.01 272
3346.15 253
3346.28 236
3346.41 223
3346.54 215
3346.68 210
3346.81 209
3346.94 208
3347.07 207
3347.21 206
3347.34 206
3347.47 206
3347.61 207
3347.74 210
3347.87 215
3348.00 221
3348.14 227
3348.27 233
3348.40 238
3348.53 243
3348.67 247
3348.80 248
3348.93 248
3349.06 244
3349.20 237
3349.33 227
3349.46 213
3349.60 199
3349.73 184
3349.86 171
3349.99 160
3350.13 152
3350.26 147
3350.39 144
3350.52 143
3350.66 142
3350.79 141
3350.92 139
3351.05 135
3351.19 130
3351.32 125
3351.45 121
3351.59 119
3351.72 118
3351.85 119
3351.98 120
3352.12 120
3352.25 117
3352.38 110
3352.51 102
3352.65 94
3352.78 88
3352.91 88
3353.05 94
3353.18 105
3353.31 119
3353.44 133
3353.58 144
3353.71 150
3353.84 150
3353.97 144
3354.11 134
3354.24 123
3354.37 112
3354.51 104
3354.64 100
3354.77 100
3354.90 104
3355.04 112
3355.17 121
3355.30 129
3355.44 136
3355.57 140
3355.70 140
3355.83 134
3355.97 124
3356.10 110
3356.23 93
3356.36 74
3356.50 56
3356.63 40
3356.76 27
3356.90 17
3357.03 8
3357.16 0
3357.29 0
3357.43 0
3357.56 0
3357.69 0
3357.83 0
3357.96 0
3358.09 0
3358.22 4
3358.36 37
3358.49 76
3358.62 115
3358.76 150
3358.89 177
3359.02 195
3359.15 202
3359.29 200
3359.42 191
3359.55 180
3359.69 167
3359.82 157
3359.95 149
3360.08 145
3360.22 143
3360.35 143
3360.48 144
3360.62 145
3360.75 144
3360.88 143
3361.01 141
3361.15 138
3361.28 137
3361.41 138
3361.55 141
3361.68 147
3361.81 156
3361.94 165
3362.08 175
3362.21 182
3362.34 187
3362.48 191
3362.61 193
3362.74 196
3362.88 202
3363.01 212
3363.14 226
3363.27 242
3363.41 258
3363.54 271
3363.67 276
3363.81 271
3363.94 258
3364.07 238
3364.20 213
3364.34 188
3364.47 165
3364.60 146
3364.74 133
3364.87 124
3365.00 119
3365.14 117
3365.27 120
3365.40 130
3365.53 149
3365.67 176
3365.80 211
3365.93 247
3366.07 281
3366.20 307
3366.33 321
3366.47 322
3366.60 313
3366.73 296
3366.86 277
3367.00 260
3367.13 247
3367.26 237
3367.40 229
3367.53 224
3367.66 219
3367.80 214
3367.93 211
3368.06 209
3368.19 207
3368.33 207
3368.46 205
3368.59 202
3368.73 195
3368.86 186
3368.99 175
3369.13 166
3369.26 158
3369.39 155
3369.53 154
3369.66 154
3369.79 155
3369.92 155
3370.06 154
3370.19 151
3370.32 150
3370.46 150
3370.59 153
3370.72 158
3370.86 164
3370.99 167
3371.12 168
3371.26 164
3371.39 157
3371.52 147
3371.65 138
3371.79 130
3371.92 127
3372.05 129
3372.19 137
3372.32 149
3372.45 163
3372.59 177
3372.72 189
3372.85 194
3372.99 193
3373.12 184
3373.25 168
3373.38 148
3373.52 128
3373.65 109
3373.78 96
3373.92 89
3374.05 88
3374.18 93
3374.32 101
3374.45 109
3374.58 116
3374.72 119
3374.85 119
3374.98 116
3375.12 112
3375.25 108
3375.38 105
3375.52 103
3375.65 102
3375.78 100
3375.92 96
3376.05 88
3376.18 76
3376.31 60
3376.45 42
3376.58 24
3376.71 7
3376.85 0
3376.98 0
3377.11 0
3377.25 0
3377.38 0
3377.51 0
3377.65 0
3377.78 0
3377.91 0
3378.05 13
3378.18 34
3378.31 60
3378.45 91
3378.58 124
3378.71 158
3378.85 188
3378.98 212
3379.11 226
3379.25 230
3379.38 222
3379.51 205
3379.65 181
3379.78 155
3379.91 129
3380.05 107
3380.18 91
3380.31 82
3380.45 79
3380.58 83
3380.71 92
3380.84 105
3380.98 119
3381.11 132
3381.24 141
3381.38 142
3381.51 136
3381.64 123
3381.78 106
3381.91 90
3382.04 77
3382.18 69
3382.31 68
3382.44 71
3382.58 75
3382.71 77
3382.84 74
3382.98 66
3383.11 55
3383.24 43
3383.38 32
3383.51 26
3383.64 25
3383.78 29
3383.91 39
3384.04 51
3384.18 65
3384.31 79
3384.44 92
3384.58 103
3384.71 111
3384.84 117
3384.98 121
3385.11 123
3385.24 124
3385.38 123
3385.51 121
3385.64 116
3385.78 109
3385.91 99
3386.04 89
3386.18 81
3386.31 76
3386.45 77
3386.58 84
3386.71 94
3386.85 107
3386.98 119
3387.11 126
3387.25 127
3387.38 120
3387.51 107
3387.65 90
3387.78 71
3387.91 54
3388.05 43
3388.18 38
3388.31 43
3388.45 55
3388.58 72
3388.71 92
3388.85 110
3388.98 123
3389.11 129
3389.25 127
3389.38 117
3389.51 103
3389.65 87
3389.78 72
3389.91 59
3390.05 49
3390.18 41
3390.31 36
3390.45 31
3390.58 26
3390.72 20
3390.85 15
3390.98 9
3391.12 5
3391.25 1
3391.38 0
3391.52 0
3391.65 0
3391.78 0
3391.92 0
3392.05 0
3392.18 0
3392.32 0
3392.45 0
3392.58 0
3392.72 0
3392.85 0
3392.98 2
3393.12 11
3393.25 21
3393.39 31
3393.52 41
3393.65 50
3393.79 59
3393.92 67
3394.05 76
3394.19 85
3394.32 93
3394.45 100
3394.59 104
3394.72 104
3394.85 99
3394.99 89
3395.12 76
3395.26 59
3395.39 43
3395.52 28
3395.66 17
3395.79 11
3395.92 11
3396.06 17
3396.19 27
3396.32 40
3396.46 54
3396.59 69
3396.72 82
3396.86 94
3396.99 105
3397.13 114
3397.26 121
3397.39 124
3397.53 123
3397.66 117
3397.79 106
3397.93 92
3398.06 76
3398.19 60
3398.33 46
3398.46 37
3398.60 32
3398.73 32
3398.86 36
3399.00 43
3399.13 51
3399.26 62
3399.40 75
3399.53 90
3399.66 110
3399.80 133
3399.93 159
3400.07 186
3400.20 209
3400.33 226
3400.47 234
3400.60 235
3400.73 231
3400.87 228
3401.00 230
3401.13 240
3401.27 258
3401.40 281
3401.54 304
3401.67 322
3401.80 329
3401.94 325
3402.07 311
3402.20 290
3402.34 265
3402.47 238
3402.61 211
3402.74 185
3402.87 158
3403.01 131
3403.14 103
3403.27 76
3403.41 52
3403.54 31
3403.68 14
3403.81 1
3403.94 0
3404.08 0
3404.21 0
3404.34 0
3404.48 0
3404.61 0
3404.75 0
3404.88 0
3405.01 15
3405.15 33
3405.28 45
3405.41 52
3405.55 54
3405.68 54
3405.82 55
3405.95 58
3406.08 65
3406.22 73
3406.35 82
3406.48 88
3406.62 92
3406.75 95
3406.89 98
3407.02 103
3407.15 113
3407.29 128
3407.42 149
3407.55 174
3407.69 202
3407.82 230
3407.96 257
3408.09 281
3408.22 299
3408.36 309
3408.49 311
3408.63 305
3408.76 292
3408.89 272
3409.03 249
3409.16 225
3409.29 202
3409.43 181
3409.56 163
3409.70 147
3409.83 133
3409.96 120
3410.10 110
3410.23 102
3410.37 99
3410.50 100
3410.63 106
3410.77 118
3410.90 132
3411.03 145
3411.17 157
3411.30 163
3411.44 164
3411.57 159
3411.70 150
3411.84 140
3411.97 130
3412.11 123
3412.24 120
3412.37 122
3412.51 127
3412.64 135
3412.78 144
3412.91 151
3413.04 156
3413.18 157
3413.31 156
3413.44 154
3413.58 151
3413.71 150
3413.85 150
3413.98 150
3414.11 151
3414.25 149
3414.38 145
3414.52 139
3414.65 132
3414.78 126
3414.92 125
3415.05 129
3415.19 141
3415.32 158
3415.45 178
3415.59 198
3415.72 216
3415.86 231
3415.99 241
3416.12 249
3416.26 254
3416.39 260
3416.53 264
3416.66 267
3416.79 266
3416.93 259
3417.06 246
3417.20 226
3417.33 203
3417.46 179
3417.60 158
3417.73 142
3417.87 133
3418.00 129
3418.13 128
3418.27 126
3418.40 121
3418.54 113
3418.67 102
3418.80 90
3418.94 80
3419.07 73
3419.21 72
3419.34 75
3419.47 80
3419.61 86
3419.74 92
3419.88 95
3420.01 97
3420.14 98
3420.28 97
3420.41 95
3420.55 92
3420.68 87
3420.81 82
3420.95 77
3421.08 74
3421.22 74
3421.35 77
3421.48 83
3421.62 91
3421.75 97
3421.89 101
3422.02 99
3422.16 92
3422.29 82
3422.42 71
3422.56 60
3422.69 50
3422.83 42
3422.96 35
3423.09 27
3423.23 17
3423.36 7
3423.50 0
3423.63 0
3423.76 0
3423.90 0
3424.03 0
3424.17 0
3424.30 0
3424.44 0
3424.57 5
3424.70 10
3424.84 14
3424.97 15
3425.11 14
3425.24 13
3425.37 11
3425.51 12
3425.64 14
3425.78 17
3425.91 22
3426.05 27
3426.18 31
3426.31 32
3426.45 30
3426.58 26
3426.72 21
3426.85 16
3426.98 13
3427.12 11
3427.25 12
3427.39 15
3427.52 22
3427.66 31
3427.79 44
3427.92 59
3428.06 76
3428.19 92
3428.33 103
3428.46 107
3428.60 104
3428.73 94
3428.86 79
3429.00 61
3429.13 45
3429.27 32
3429.40 25
3429.53 23
3429.67 25
3429.80 29
3429.94 35
3430.07 41
3430.21 47
3430.34 51
3430.47 54
3430.61 56
3430.74 58
3430.88 60
3431.01 63
3431.15 69
3431.28 79
3431.41 91
3431.55 106
3431.68 119
3431.82 129
3431.95 133
3432.09 132
3432.22 126
3432.35 115
3432.49 101
3432.62 87
3432.76 72
3432.89 57
3433.03 43
3433.16 31
3433.29 21
3433.43 17
3433.56 18
3433.70 25
3433.83 35
3433.97 46
3434.10 54
3434.23 57
3434.37 53
3434.50 42
3434.64 25
3434.77 7
3434.91 0
3435.04 0
3435.18 0
3435.31 0
3435.44 0
3435.58 0
3435.71 0
3435.85 0
3435.98 9
3436.12 24
3436.25 40
3436.38 54
3436.52 65
3436.65 74
3436.79 81
3436.92 85
3437.06 86
3437.19 85
3437.33 82
3437.46 78
3437.59 74
3437.73 70
3437.86 65
3438.00 60
3438.13 55
3438.27 50
3438.40 46
3438.53 42
3438.67 41
3438.80 42
3438.94 45
3439.07 49
3439.21 53
3439.34 55
3439.48 56
3439.61 53
3439.74 47
3439.88 40
3440.01 31
3440.15 22
3440.28 15
3440.42 12
3440.55 14
3440.69 22
3440.82 35
3440.95 53
3441.09 73
3441.22 94
3441.36 113
3441.49 130
3441.63 143
3441.76 155
3441.90 165
3442.03 174
3442.16 182
3442.30 190
3442.43 196
3442.57 199
3442.70 197
3442.84 191
3442.97 180
3443.11 167
3443.24 153
3443.38 142
3443.51 135
3443.64 134
3443.78 136
3443.91 142
3444.05 148
3444.18 152
3444.32 152
3444.45 146
3444.59 135
3444.72 118
3444.86 99
3444.99 80
3445.12 64
3445.26 54
3445.39 53
3445.53 60
3445.66 75
3445.80 97
3445.93 121
3446.07 145
3446.20 166
3446.34 181
3446.47 190
3446.60 194
3446.74 194
3446.87 193
3447.01 191
3447.14 190
3447.28 188
3447.41 184
3447.55 175
3447.68 162
3447.82 143
3447.95 120
3448.08 94
3448.22 69
3448.35 46
3448.49 27
3448.62 13
3448.76 2
3448.89 0
3449.03 0
3449.16 0
3449.30 0
3449.43 5
3449.57 21
3449.70 44
3449.84 70
3449.97 99
3450.10 126
3450.24 151
3450.37 171
3450.51 186
3450.64 195
3450.78 199
3450.91 197
3451.05 190
3451.18 179
3451.32 165
3451.45 151
3451.59 138
3451.72 128
3451.85 121
3451.99 117
3452.12 116
3452.26 115
3452.39 114
3452.53 111
3452.66 108
3452.80 104
3452.93 100
3453.07 97
3453.20 93
3453.34 88
3453.47 82
3453.61 74
3453.74 64
3453.88 52
3454.01 40
3454.14 30
3454.28 25
3454.41 24
3454.55 31
3454.68 45
3454.82 63
3454.95 84
3455.09 104
3455.22 121
3455.36 132
3455.49 138
3455.63 137
3455.76 133
3455.90 125
3456.03 115
3456.17 102
3456.30 87
3456.44 69
3456.57 50
3456.70 30
3456.84 12
3456.97 0
3457.11 0
3457.24 0
3457.38 0
3457.51 0
3457.65 0
3457.78 0
3457.92 0
3458.05 0
3458.19 0
3458.32 14
3458.46 33
3458.59 55
3458.73 77
3458.86 97
3459.00 112
3459.13 121
3459.27 122
3459.40 118
3459.54 108
3459.67 94
3459.81 78
3459.94 59
3460.08 40
3460.21 21
3460.34 5
3460.48 0
3460.61 0
3460.75 0
3460.88 0
3461.02 0
3461.15 0
3461.29 0
3461.42 4
3461.56 6
3461.69 6
3461.83 7
3461.96 9
3462.10 13
3462.23 21
3462.37 33
3462.50 49
3462.64 67
3462.77 86
3462.91 106
3463.04 124
3463.18 139
3463.31 152
3463.45 162
3463.58 169
3463.72 173
3463.85 172
3463.99 168
3464.12 160
3464.26 149
3464.39 134
3464.53 119
3464.66 105
3464.80 92
3464.93 84
3465.07 80
3465.20 79
3465.34 80
3465.47 82
3465.61 85
3465.74 87
3465.88 90
3466.01 96
3466.15 105
3466.28 120
3466.42 138
3466.55 158
3466.69 178
3466.82 193
3466.96 201
3467.09 201
3467.23 194
3467.36 182
3467.50 168
3467.63 156
3467.76 148
3467.90 144
3468.03 145
3468.17 148
3468.30 153
3468.44 158
3468.57 163
3468.71 167
3468.84 171
3468.98 174
3469.11 176
3469.25 177
3469.39 178
3469.52 177
3469.66 176
3469.79 175
3469.93 175
3470.06 177
3470.20 181
3470.33 187
3470.47 193
3470.60 199
3470.74 204
3470.87 208
3471.01 210
3471.14 210
3471.28 209
3471.41 208
3471.55 207
3471.68 206
3471.82 205
3471.95 201
3472.09 194
3472.22 185
3472.36 172
3472.49 159
3472.63 147
3472.76 139
3472.90 138
3473.03 144
3473.17 156
3473.30 172
3473.44 192
3473.57 212
3473.71 230
3473.84 245
3473.98 256
3474.11 262
3474.25 265
3474.38 263
3474.52 259
3474.65 251
3474.79 242
3474.92 232
3475.06 221
3475.19 211
3475.33 203
3475.46 199
3475.60 198
3475.73 201
3475.87 207
3476.00 217
3476.14 227
3476.27 236
3476.41 243
3476.54 245
3476.68 243
3476.81 237
3476.95 228
3477.09 218
3477.22 209
3477.36 203
3477.49 198
3477.63 195
3477.76 191
3477.90 185
3478.03 175
3478.17 162
3478.30 147
3478.44 130
3478.57 115
3478.71 103
3478.84 95
3478.98 91
3479.11 92
3479.25 97
3479.38 103
3479.52 111
3479.65 120
3479.79 130
3479.92 139
3480.06 151
3480.19 164
3480.33 180
3480.47 197
3480.60 214
3480.74 230
3480.87 243
3481.01 252
3481.14 255
3481.28 253
3481.41 245
3481.55 233
3481.68 218
3481.82 202
3481.95 187
3482.09 175
3482.22 168
3482.36 168
3482.49 174
3482.63 185
3482.76 199
3482.90 211
3483.04 220
3483.17 225
3483.31 225
3483.44 222
3483.58 219
3483.71 217
3483.85 216
3483.98 216
3484.12 217
3484.25 217
3484.39 216
3484.52 216
3484.66 216
3484.79 219
3484.93 225
3485.06 233
3485.20 241
3485.34 248
3485.47 250
3485.61 247
3485.74 237
3485.88 220
3486.01 200
3486.15 178
3486.28 157
3486.42 139
3486.55 125
3486.69 113
3486.82 105
3486.96 98
3487.09 94
3487.23 91
3487.37 92
3487.50 96
3487.64 103
3487.77 111
3487.91 119
3488.04 123
3488.18 123
3488.31 120
3488.45 114
3488.58 109
3488.72 107
3488.85 109
3488.99 117
3489.13 129
3489.26 142
3489.40 155
3489.53 165
3489.67 173
3489.80 179
3489.94 182
3490.07 185
3490.21 188
3490.34 191
3490.48 193
3490.62 192
3490.75 188
3490.89 181
3491.02 170
3491.16 157
3491.29 142
3491.43 129
3491.56 119
3491.70 110
3491.83 104
3491.97 99
3492.11 94
3492.24 88
3492.38 81
3492.51 73
3492.65 65
3492.78 61
3492.92 61
3493.05 65
3493.19 74
3493.32 87
3493.46 104
3493.60 122
3493.73 139
3493.87 153
3494.00 163
3494.14 168
3494.27 168
3494.41 164
3494.54 158
3494.68 152
3494.81 149
3494.95 147
3495.09 146
3495.22 145
3495.36 143
3495.49 139
3495.63 133
3495.76 127
3495.90 120
3496.03 114
3496.17 108
3496.31 102
3496.44 95
3496.58 87
3496.71 79
3496.85 69
3496.98 59
3497.12 49
3497.25 41
3497.39 33
3497.53 27
3497.66 22
3497.80 19
3497.93 18
3498.07 19
3498.20 23
3498.34 29
3498.47 36
3498.61 42
3498.75 46
3498.88 48
3499.02 49
3499.15 47
3499.29 47
3499.42 48
3499.56 52
3499.69 60
3499.83 70
3499.97 83
3500.10 96
3500.24 108
3500.37 117
3500.51 124
3500.64 131
3500.78 136
3500.92 142
3501.05 149
3501.19 157
3501.32 165
3501.46 172
3501.59 176
3501.73 177
3501.86 175
3502.00 170
3502.14 163
3502.27 153
3502.41 142
3502.54 130
3502.68 116
3502.81 100
3502.95 83
3503.09 67
3503.22 52
3503.36 38
3503.49 27
3503.63 17
3503.76 10
3503.90 5
3504.04 1
3504.17 0
3504.31 0
3504.44 0
3504.58 0
3504.71 0
3504.85 0
3504.99 0
3505.12 0
3505.26 0
3505.39 7
3505.53 24
3505.66 46
3505.80 71
3505.94 95
3506.07 116
3506.21 133
3506.34 143
3506.48 147
3506.61 145
3506.75 140
3506.89 132
3507.02 122
3507.16 112
3507.29 102
3507.43 92
3507.56 82
3507.70 71
3507.84 61
3507.97 52
3508.11 43
3508.24 36
3508.38 31
3508.51 27
3508.65 25
3508.79 26
3508.92 28
3509.06 33
3509.19 40
3509.33 48
3509.47 57
3509.60 66
3509.74 76
3509.87 87
3510.01 100
3510.14 113
3510.28 127
3510.42 140
3510.55 148
3510.69 151
3510.82 149
3510.96 143
3511.10 133
3511.23 122
3511.37 113
3511.50 106
3511.64 103
3511.77 101
3511.91 98
3512.05 94
3512.18 86
3512.32 73
3512.45 57
3512.59 39
3512.73 20
3512.86 5
3513.00 0
3513.13 0
3513.27 0
3513.40 0
3513.54 0
3513.68 0
3513.81 0
3513.95 0
3514.08 3
3514.22 12
3514.36 22
3514.49 31
3514.63 39
3514.76 46
3514.90 52
3515.04 57
3515.17 62
3515.31 68
3515.44 75
3515.58 84
3515.71 93
3515.85 102
3515.99 110
3516.12 117
3516.26 121
3516.39 123
3516.53 125
3516.67 128
3516.80 133
3516.94 143
3517.07 155
3517.21 169
3517.35 182
3517.48 188
3517.62 187
3517.75 174
3517.89 151
3518.03 119
3518.16 83
3518.30 47
3518.43 14
3518.57 0
3518.71 0
3518.84 0
3518.98 0
3519.11 0
3519.25 0
3519.39 0
3519.52 0
3519.66 7
3519.79 13
3519.93 18
3520.07 26
3520.20 36
3520.34 51
3520.47 68
3520.61 88
3520.75 106
3520.88 119
3521.02 125
3521.15 122
3521.29 110
3521.43 93
3521.56 73
3521.70 54
3521.83 38
3521.97 27
3522.11 19
3522.24 15
3522.38 13
3522.51 12
3522.65 13
3522.79 16
3522.92 20
3523.06 26
3523.19 35
3523.33 45
3523.47 58
3523.60 74
3523.74 93
3523.87 114
3524.01 138
3524.15 161
3524.28 182
3524.42 198
3524.55 207
3524.69 207
3524.83 199
3524.96 185
3525.10 169
3525.24 151
3525.37 136
3525.51 123
3525.64 112
3525.78 104
3525.92 96
3526.05 91
3526.19 89
3526.32 92
3526.46 101
3526.60 117
3526.73 138
3526.87 162
3527.00 184
3527.14 203
3527.28 213
3527.41 215
3527.55 208
3527.69 192
3527.82 171
3527.96 147
3528.09 123
3528.23 104
3528.37 90
3528.50 86
3528.64 89
3528.77 99
3528.91 112
3529.05 125
3529.18 133
3529.32 136
3529.46 132
3529.59 123
3529.73 112
3529.86 103
3530.00 97
3530.14 95
3530.27 97
3530.41 101
3530.55 105
3530.68 107
3530.82 107
3530.95 105
3531.09 101
3531.23 96
3531.36 92
3531.50 90
3531.63 89
3531.77 91
3531.91 96
3532.04 106
3532.18 120
3532.32 138
3532.45 159
3532.59 182
3532.72 204
3532.86 223
3533.00 235
3533.13 240
3533.27 236
3533.41 225
3533.54 208
3533.68 187
3533.81 164
3533.95 141
3534.09 120
3534.22 101
3534.36 84
3534.50 70
3534.63 58
3534.77 48
3534.90 39
3535.04 32
3535.18 27
3535.31 25
3535.45 27
3535.59 30
3535.72 36
3535.86 42
3536.00 47
3536.13 51
3536.27 54
3536.40 55
3536.54 56
3536.68 56
3536.81 56
3536.95 55
3537.09 54
3537.22 53
3537.36 53
3537.49 53
3537.63 52
3537.77 52
3537.90 50
3538.04 45
3538.18 37
3538.31 28
3538.45 20
3538.59 15
3538.72 17
3538.86 26
3538.99 44
3539.13 68
3539.27 96
3539.40 125
3539.54 152
3539.68 175
3539.81 194
3539.95 208
3540.09 217
3540.22 223
3540.36 225
3540.49 222
3540.63 215
3540.77 203
3540.90 188
3541.04 171
3541.18 154
3541.31 139
3541.45 127
3541.59 118
3541.72 112
3541.86 108
3542.00 106
3542.13 105
3542.27 106
3542.40 109
3542.54 113
3542.68 115
3542.81 115
3542.95 111
3543.09 103
3543.22 93
3543.36 81
3543.50 71
3543.63 63
3543.77 60
3543.91 60
3544.04 62
3544.18 66
3544.31 70
3544.45 73
3544.59 72
3544.72 67
3544.86 58
3545.00 46
3545.13 30
3545.27 13
3545.41 0
3545.54 0
3545.68 0
3545.82 0
3545.95 0
3546.09 0
3546.23 0
3546.36 5
3546.50 13
3546.64 18
3546.77 20
3546.91 20
3547.04 19
3547.18 18
3547.32 17
3547.45 16
3547.59 15
3547.73 12
3547.86 10
3548.00 8
3548.14 8
3548.27 11
3548.41 19
3548.55 30
3548.68 44
3548.82 58
3548.96 71
3549.09 81
3549.23 88
3549.37 91
3549.50 93
3549.64 93
3549.78 92
3549.91 92
3550.05 90
3550.19 89
3550.32 89
3550.46 89
3550.60 90
3550.73 91
3550.87 91
3551.00 90
3551.14 86
3551.28 79
3551.41 69
3551.55 59
3551.69 48
3551.82 37
3551.96 28
3552.10 20
3552.23 14
3552.37 10
3552.51 8
3552.64 9
3552.78 12
3552.92 19
3553.05 29
3553.19 41
3553.33 56
3553.46 72
3553.60 89
3553.74 104
3553.87 116
3554.01 124
3554.15 127
3554.28 125
3554.42 118
3554.56 109
3554.69 98
3554.83 85
3554.97 72
3555.10 58
3555.24 44
3555.38 30
3555.51 18
3555.65 8
3555.79 0
3555.92 0
3556.06 0
3556.20 0
3556.33 0
3556.47 0
3556.61 0
3556.74 0
3556.88 0
3557.02 7
3557.15 25
3557.29 44
3557.43 63
3557.56 80
3557.70 92
3557.84 99
3557.97 101
3558.11 97
3558.25 90
3558.38 79
3558.52 68
3558.66 57
3558.79 49
3558.93 45
3559.07 44
3559.21 46
3559.34 49
3559.48 52
3559.62 52
3559.75 50
3559.89 47
3560.03 42
3560.16 37
3560.30 33
3560.44 28
3560.57 23
3560.71 16
3560.85 6
3560.98 0
3561.12 0
3561.26 0
3561.39 0
3561.53 0
3561.67 0
3561.80 0
3561.94 0
3562.08 19
3562.21 38
3562.35 56
3562.49 71
3562.62 84
3562.76 95
3562.90 105
3563.04 113
3563.17 119
3563.31 122
3563.45 123
3563.58 122
3563.72 118
3563.86 113
3563.99 108
3564.13 103
3564.27 100
3564.40 99
3564.54 100
3564.68 103
3564.81 108
3564.95 113
3565.09 118
3565.22 119
3565.36 118
3565.50 113
3565.64 105
3565.77 94
3565.91 83
3566.05 75
3566.18 71
3566.32 72
3566.46 79
3566.59 89
3566.73 101
3566.87 113
3567.00 123
3567.14 129
3567.28 130
3567.42 127
3567.55 120
3567.69 110
3567.83 99
3567.96 88
3568.10 78
3568.24 68
3568.37 60
3568.51 52
3568.65 45
3568.78 40
3568.92 36
3569.06 33
3569.20 31
3569.33 31
3569.47 31
3569.61 32
3569.74 32
3569.88 32
3570.02 33
3570.15 35
3570.29 39
3570.43 45
3570.56 55
3570.70 67
3570.84 81
3570.98 95
3571.11 107
3571.25 118
3571.39 126
3571.52 132
3571.66 138
3571.80 143
3571.93 147
3572.07 149
3572.21 148
3572.35 142
3572.48 131
3572.62 116
3572.76 100
3572.89 86
3573.03 77
3573.17 76
3573.30 82
3573.44 94
3573.58 111
3573.72 131
3573.85 148
3573.99 162
3574.13 170
3574.26 172
3574.40 167
3574.54 158
3574.68 144
3574.81 128
3574.95 113
3575.09 100
3575.22 91
3575.36 86
3575.50 86
3575.63 89
3575.77 96
3575.91 103
3576.05 111
3576.18 118
3576.32 123
3576.46 126
3576.59 127
3576.73 125
3576.87 121
3577.01 115
3577.14 108
3577.28 99
3577.42 89
3577.55 77
3577.69 66
3577.83 54
3577.96 44
3578.10 35
3578.24 29
3578.38 27
3578.51 28
3578.65 33
3578.79 41
3578.92 51
3579.06 63
3579.20 74
3579.34 84
3579.47 91
3579.61 94
3579.75 93
3579.88 88
3580.02 80
3580.16 71
3580.30 63
3580.43 57
3580.57 55
3580.71 56
3580.84 61
3580.98 69
3581.12 79
3581.26 92
3581.39 106
3581.53 121
3581.67 136
3581.81 150
3581.94 162
3582.08 171
3582.22 175
3582.35 177
3582.49 175
3582.63 172
3582.77 169
3582.90 168
3583.04 169
3583.18 171
3583.31 174
3583.45 176
3583.59 177
3583.73 174
3583.86 170
3584.00 164
3584.14 157
3584.27 150
3584.41 143
3584.55 135
3584.69 125
3584.82 111
3584.96 92
3585.10 71
3585.24 48
3585.37 26
3585.51 9
3585.65 0
3585.78 0
3585.92 0
3586.06 0
3586.20 0
3586.33 0
3586.47 0
3586.61 0
3586.75 0
3586.88 0
3587.02 0
3587.16 8
3587.29 22
3587.43 38
3587.57 56
3587.71 74
3587.84 91
3587.98 106
3588.12 117
3588.26 125
3588.39 129
3588.53 131
3588.67 130
3588.81 126
3588.94 121
3589.08 114
3589.22 105
3589.35 94
3589.49 81
3589.63 67
3589.77 53
3589.90 41
3590.04 31
3590.18 24
3590.32 19
3590.45 14
3590.59 9
3590.73 3
3590.87 0
3591.00 0
3591.14 0
3591.28 0
3591.41 0
3591.55 0
3591.69 0
3591.83 0
3591.96 15
3592.10 31
3592.24 49
3592.38 67
3592.51 85
3592.65 102
3592.79 118
3592.93 133
3593.06 146
3593.20 157
3593.34 166
3593.48 174
3593.61 180
3593.75 185
3593.89 187
3594.03 186
3594.16 182
3594.30 175
3594.44 167
3594.57 158
3594.71 153
3594.85 151
3594.99 153
3595.12 160
3595.26 169
3595.40 180
3595.54 190
3595.67 198
3595.81 203
3595.95 206
3596.09 205
3596.22 201
3596.36 195
3596.50 187
3596.64 177
3596.77 165
3596.91 152
3597.05 140
3597.19 127
3597.32 116
3597.46 106
3597.60 96
3597.74 87
3597.87 75
3598.01 62
3598.15 46
3598.29 31
3598.42 16
3598.56 4
3598.70 0
3598.84 0
3598.97 0
3599.11 0
3599.25 0
3599.39 0
3599.52 0
3599.66 0
3599.80 0
3599.94 4
3600.07 13
3600.21 23
3600.35 32
3600.49 39
3600.62 45
3600.76 52
3600.90 60
3601.04 71
3601.17 85
3601.31 100
3601.45 113
3601.59 122
3601.72 125
3601.86 122
3602.00 115
3602.14 107
3602.27 101
3602.41 100
3602.55 105
3602.69 115
3602.83 127
3602.96 140
3603.10 150
3603.24 156
3603.38 155
3603.51 149
3603.65 140
3603.79 128
3603.93 116
3604.06 105
3604.20 97
3604.34 92
3604.48 93
3604.61 98
3604.75 107
3604.89 121
3605.03 136
3605.16 150
3605.30 162
3605.44 169
3605.58 171
3605.72 169
3605.85 166
3605.99 162
3606.13 162
3606.27 164
3606.40 170
3606.54 177
3606.68 183
3606.82 187
3606.95 188
3607.09 186
3607.23 182
3607.37 176
3607.50 171
3607.64 166
3607.78 164
3607.92 164
3608.06 168
3608.19 175
3608.33 186
3608.47 200
3608.61 214
3608.74 227
3608.88 237
3609.02 240
3609.16 236
3609.29 227
3609.43 215
3609.57 201
3609.71 190
3609.85 184
3609.98 182
3610.12 186
3610.26 192
3610.40 199
3610.53 207
3610.67 215
3610.81 222
3610.95 229
3611.09 234
3611.22 237
3611.36 237
3611.50 234
3611.64 229
3611.77 222
3611.91 215
3612.05 212
3612.19 210
3612.33 211
3612.46 211
3612.60 208
3612.74 201
3612.88 190
3613.01 177
3613.15 166
3613.29 159
3613.43 158
3613.57 164
3613.70 174
3613.84 187
3613.98 201
3614.12 213
3614.25 224
3614.39 232
3614.53 239
3614.67 243
3614.81 244
3614.94 242
3615.08 237
3615.22 230
3615.36 222
3615.49 214
3615.63 209
3615.77 208
3615.91 211
3616.05 216
3616.18 223
3616.32 228
3616.46 232
3616.60 232
3616.74 229
3616.87 224
3617.01 217
3617.15 210
3617.29 203
3617.42 195
3617.56 186
3617.70 175
3617.84 162
3617.98 148
3618.11 133
3618.25 120
3618.39 110
3618.53 103
3618.67 98
3618.80 96
3618.94 95
3619.08 94
3619.22 94
3619.35 95
3619.49 100
3619.63 109
3619.77 120
3619.91 134
3620.04 148
3620.18 162
3620.32 174
3620.46 182
3620.60 188
3620.73 192
3620.87 195
3621.01 200
3621.15 206
3621.29 213
3621.42 222
3621.56 229
3621.70 234
3621.84 234
3621.98 229
3622.11 217
3622.25 201
3622.39 183
3622.53 163
3622.67 145
3622.80 131
3622.94 121
3623.08 116
3623.22 115
3623.35 116
3623.49 118
3623.63 120
3623.77 123
3623.91 126
3624.04 129
3624.18 134
3624.32 137
3624.46 139
3624.60 137
3624.73 131
3624.87 119
3625.01 103
3625.15 84
3625.29 66
3625.42 53
3625.56 46
3625.70 46
3625.84 52
3625.98 63
3626.12 76
3626.25 87
3626.39 95
3626.53 100
3626.67 101
3626.81 99
3626.94 95
3627.08 89
3627.22 80
3627.36 67
3627.50 51
3627.63 32
3627.77 12
3627.91 0
3628.05 0
3628.19 0
3628.32 0
3628.46 0
3628.60 0
3628.74 0
3628.88 0
3629.01 5
3629.15 17
3629.29 28
3629.43 40
3629.57 51
3629.70 60
3629.84 68
3629.98 74
3630.12 78
3630.26 81
3630.40 85
3630.53 89
3630.67 96
3630.81 105
3630.95 116
3631.09 128
3631.22 139
3631.36 147
3631.50 153
3631.64 156
3631.78 159
3631.91 160
3632.05 163
3632.19 167
3632.33 174
3632.47 182
3632.61 192
3632.74 201
3632.88 208
3633.02 212
3633.16 213
3633.30 211
3633.43 207
3633.57 203
3633.71 201
3633.85 201
3633.99 204
3634.13 206
3634.26 207
3634.40 202
3634.54 192
3634.68 177
3634.82 160
3634.95 143
3635.09 131
3635.23 126
3635.37 129
3635.51 138
3635.65 150
3635.78 162
3635.92 170
3636.06 173
3636.20 169
3636.34 159
3636.47 146
3636.61 130
3636.75 115
3636.89 101
3637.03 88
3637.17 75
3637.30 63
3637.44 50
3637.58 37
3637.72 24
3637.86 14
3638.00 8
3638.13 6
3638.27 11
3638.41 19
3638.55 32
3638.69 45
3638.83 57
3638.96 65
3639.10 69
3639.24 67
3639.38 61
3639.52 51
3639.65 40
3639.79 30
3639.93 25
3640.07 25
3640.21 32
3640.35 46
3640.48 64
3640.62 84
3640.76 102
3640.90 115
3641.04 122
3641.18 123
3641.31 119
3641.45 111
3641.59 100
3641.73 90
3641.87 79
3642.01 70
3642.14 62
3642.28 55
3642.42 50
3642.56 47
3642.70 46
3642.84 48
3642.97 52
3643.11 59
3643.25 68
3643.39 77
3643.53 85
3643.67 91
3643.80 94
3643.94 92
3644.08 86
3644.22 77
3644.36 67
3644.50 58
3644.63 51
3644.77 47
3644.91 45
3645.05 45
3645.19 44
3645.33 42
3645.47 37
3645.60 30
3645.74 21
3645.88 12
3646.02 3
3646.16 0
3646.30 0
3646.43 0
3646.57 0
3646.71 0
3646.85 3
3646.99 12
3647.13 23
3647.26 35
3647.40 47
3647.54 58
3647.68 68
3647.82 74
3647.96 76
3648.10 72
3648.23 63
3648.37 52
3648.51 40
3648.65 30
3648.79 20
3648.93 13
3649.06 5
3649.20 0
3649.34 0
3649.48 0
3649.62 0
3649.76 0
3649.90 0
3650.03 0
3650.17 0
3650.31 29
3650.45 61
3650.59 90
3650.73 115
3650.86 133
3651.00 144
3651.14 150
3651.28 151
3651.42 150
3651.56 147
3651.70 145
3651.83 144
3651.97 144
3652.11 147
3652.25 152
3652.39 159
3652.53 168
3652.67 175
3652.80 178
3652.94 175
3653.08 164
3653.22 146
3653.36 121
3653.50 94
3653.64 68
3653.77 47
3653.91 34
3654.05 29
3654.19 31
3654.33 38
3654.47 46
3654.61 52
3654.74 54
3654.88 49
3655.02 39
3655.16 24
3655.30 6
3655.44 0
3655.58 0
3655.71 0
3655.85 0
3655.99 0
3656.13 0
3656.27 0
3656.41 0
3656.55 9
3656.68 21
3656.82 34
3656.96 50
3657.10 71
3657.24 97
3657.38 127
3657.52 158
3657.65 186
3657.79 207
3657.93 219
3658.07 221
3658.21 215
3658.35 204
3658.49 188
3658.62 171
3658.76 155
3658.90 140
3659.04 127
3659.18 115
3659.32 104
3659.46 96
3659.60 89
3659.73 84
3659.87 79
3660.01 75
3660.15 71
3660.29 67
3660.43 63
3660.57 60
3660.70 58
3660.84 58
3660.98 61
3661.12 66
3661.26 74
3661.40 84
3661.54 94
3661.68 105
3661.81 114
3661.95 121
3662.09 126
3662.23 128
3662.37 127
3662.51 125
3662.65 121
3662.79 117
3662.92 114
3663.06 113
3663.20 113
3663.34 114
3663.48 115
3663.62 115
3663.76 112
3663.90 108
3664.03 102
3664.17 97
3664.31 94
3664.45 94
3664.59 98
3664.73 108
3664.87 122
3665.01 139
3665.14 156
3665.28 169
3665.42 177
3665.56 175
3665.70 166
3665.84 150
3665.98 131
3666.12 112
3666.25 96
3666.39 85
3666.53 79
3666.67 76
3666.81 75
3666.95 72
3667.09 66
3667.23 57
3667.36 45
3667.50 30
3667.64 13
3667.78 0
3667.92 0
3668.06 0
3668.20 0
3668.34 0
3668.48 0
3668.61 0
3668.75 0
3668.89 1
3669.03 24
3669.17 51
3669.31 80
3669.45 108
3669.59 133
3669.73 152
3669.86 165
3670.00 170
3670.14 168
3670.28 160
3670.42 148
3670.56 135
3670.70 123
3670.84 114
3670.97 110
3671.11 111
3671.25 117
3671.39 128
3671.53 143
3671.67 160
3671.81 176
3671.95 190
3672.09 199
3672.22 205
3672.36 207
3672.50 206
3672.64 204
3672.78 203
3672.92 202
3673.06 201
3673.20 201
3673.34 200
3673.48 199
3673.61 197
3673.75 195
3673.89 192
3674.03 188
3674.17 183
3674.31 176
3674.45 167
3674.59 155
3674.73 141
3674.86 126
3675.00 109
3675.14 89
3675.28 67
3675.42 43
3675.56 16
3675.70 0
3675.84 0
3675.98 0
3676.12 0
3676.25 0
3676.39 0
3676.53 0
3676.67 0
3676.81 13
3676.95 41
3677.09 67
3677.23 91
3677.37 111
3677.51 127
3677.64 139
3677.78 146
3677.92 150
3678.06 149
3678.20 144
3678.34 135
3678.48 123
3678.62 109
3678.76 95
3678.90 83
3679.03 73
3679.17 66
3679.31 64
3679.45 66
3679.59 70
3679.73 76
3679.87 82
3680.01 85
3680.15 84
3680.29 80
3680.42 71
3680.56 60
3680.70 48
3680.84 36
3680.98 25
3681.12 16
3681.26 10
3681.40 5
3681.54 3
3681.68 4
3681.82 7
3681.95 13
3682.09 22
3682.23 32
3682.37 42
3682.51 52
3682.65 60
3682.79 66
3682.93 68
3683.07 68
3683.21 64
3683.35 60
3683.48 55
3683.62 53
3683.76 55
3683.90 62
3684.04 74
3684.18 92
3684.32 114
3684.46 136
3684.60 157
3684.74 175
3684.88 186
3685.02 190
3685.15 188
3685.29 181
3685.43 171
3685.57 161
3685.71 151
3685.85 144
3685.99 138
3686.13 132
3686.27 123
3686.41 111
3686.55 96
3686.69 79
3686.82 61
3686.96 44
3687.10 31
3687.24 23
3687.38 18
3687.52 16
3687.66 14
3687.80 11
3687.94 7
3688.08 2
3688.22 0
3688.36 0
3688.49 0
3688.63 0
3688.77 0
3688.91 0
3689.05 0
3689.19 5
3689.33 20
3689.47 39
3689.61 58
3689.75 77
3689.89 95
3690.03 109
3690.17 121
3690.30 129
3690.44 134
3690.58 134
3690.72 130
3690.86 122
3691.00 110
3691.14 96
3691.28 82
3691.42 71
3691.56 64
3691.70 61
3691.84 61
3691.98 61
3692.12 60
3692.25 57
3692.39 53
3692.53 50
3692.67 49
3692.81 53
3692.95 62
3693.09 76
3693.23 91
3693.37 107
3693.51 120
3693.65 130
3693.79 135
3693.93 137
3694.07 135
3694.20 129
3694.34 121
3694.48 112
3694.62 102
3694.76 92
3694.90 83
3695.04 76
3695.18 71
3695.32 66
3695.46 61
3695.60 55
3695.74 49
3695.88 44
3696.02 40
3696.16 40
3696.29 44
3696.43 52
3696.57 63
3696.71 77
3696.85 90
3696.99 102
3697.13 113
3697.27 121
3697.41 127
3697.55 134
3697.69 142
3697.83 149
3697.97 156
3698.11 163
3698.25 167
3698.39 169
3698.52 168
3698.66 164
3698.80 158
3698.94 151
3699.08 142
3699.22 131
3699.36 117
3699.50 101
3699.64 82
3699.78 61
3699.92 40
3700.06 20
3700.20 4
3700.34 0
3700.48 0
3700.62 0
3700.76 0
3700.89 0
3701.03 5
3701.17 14
3701.31 23
3701.45 32
3701.59 41
3701.73 49
3701.87 57
3702.01 64
3702.15 68
3702.29 68
3702.43 65
3702.57 57
3702.71 45
3702.85 32
3702.99 19
3703.13 9
3703.27 3
3703.41 1
3703.54 3
3703.68 7
3703.82 13
3703.96 19
3704.10 25
3704.24 31
3704.38 37
3704.52 44
3704.66 51
3704.80 58
3704.94 65
3705.08 71
3705.22 78
3705.36 84
3705.50 90
3705.64 96
3705.78 101
3705.92 103
3706.06 104
3706.20 103
3706.34 100
3706.47 97
3706.61 94
3706.75 92
3706.89 91
3707.03 92
3707.17 92
3707.31 92
3707.45 91
3707.59 87
3707.73 81
3707.87 74
3708.01 65
3708.15 56
3708.29 48
3708.43 41
3708.57 36
3708.71 32
3708.85 27
3708.99 21
3709.13 11
3709.27 0
3709.41 0
3709.55 0
3709.69 0
3709.82 0
3709.96 0
3710.10 0
3710.24 0
3710.38 25
3710.52 53
3710.66 79
3710.80 100
3710.94 113
3711.08 118
3711.22 116
3711.36 107
3711.50 96
3711.64 82
3711.78 70
3711.92 61
3712.06 54
3712.20 50
3712.34 49
3712.48 49
3712.62 49
3712.76 49
3712.90 47
3713.04 44
3713.18 40
3713.32 37
3713.46 34
3713.60 33
3713.74 35
3713.87 38
3714.01 42
3714.15 46
3714.29 48
3714.43 48
3714.57 47
3714.71 46
3714.85 47
3714.99 52
3715.13 60
3715.27 71
3715.41 84
3715.55 97
3715.69 109
3715.83 118
3715.97 124
3716.11 126
3716.25 123
3716.39 116
3716.53 104
3716.67 89
3716.81 73
3716.95 58
3717.09 46
3717.23 38
3717.37 35
3717.51 35
3717.65 38
3717.79 43
3717.93 49
3718.07 55
3718.21 62
3718.35 70
3718.49 78
3718.63 85
3718.77 92
3718.91 97
3719.05 99
3719.18 98
3719.32 93
3719.46 84
3719.60 72
3719.74 60
3719.88 47
3720.02 37
3720.16 30
3720.30 28
3720.44 31
3720.58 39
3720.72 52
3720.86 67
3721.00 85
3721.14 104
3721.28 121
3721.42 137
3721.56 150
3721.70 161
3721.84 170
3721.98 178
3722.12 185
3722.26 193
3722.40 200
3722.54 207
3722.68 212
3722.82 216
3722.96 220
3723.10 223
3723.24 229
3723.38 238
3723.52 251
3723.66 270
3723.80 291
3723.94 312
3724.08 330
3724.22 342
3724.36 347
3724.50 345
3724.64 338
3724.78 329
3724.92 322
3725.06 318
3725.20 317
3725.34 319
3725.48 321
3725.62 322
3725.76 320
3725.90 314
3726.04 305
3726.18 294
3726.32 284
3726.46 275
3726.60 268
3726.74 264
3726.88 262
3727.02 262
3727.16 263
3727.30 261
3727.44 257
3727.58 249
3727.72 238
3727.86 225
3728.00 212
3728.14 199
3728.28 187
3728.42 176
3728.56 165
3728.70 154
3728.84 143
3728.98 135
3729.12 133
3729.26 137
3729.40 149
3729.54 169
3729.68 194
3729.82 220
3729.96 244
3730.10 262
3730.24 272
3730.38 273
3730.52 266
3730.66 253
3730.80 237
3730.94 220
3731.08 205
3731.22 193
3731.36 183
3731.50 175
3731.64 167
3731.78 159
3731.92 148
3732.06 135
3732.20 119
3732.34 100
3732.48 79
3732.62 56
3732.76 32
3732.90 10
3733.04 0
3733.18 0
3733.32 0
3733.46 0
3733.60 0
3733.74 0
3733.88 0
3734.02 0
3734.16 1
3734.30 10
3734.44 21
3734.58 36
3734.72 55
3734.86 81
3735.00 111
3735.14 146
3735.28 182
3735.42 218
3735.56 252
3735.70 280
3735.84 301
3735.98 315
3736.12 322
3736.26 322
3736.40 318
3736.54 311
3736.68 303
3736.82 295
3736.96 288
3737.10 283
3737.24 279
3737.38 277
3737.52 277
3737.66 278
3737.80 279
3737.94 279
3738.08 277
3738.22 274
3738.36 270
3738.50 266
3738.64 265
3738.78 265
3738.92 269
3739.06 275
3739.20 281
3739.34 285
3739.48 287
3739.62 286
3739.76 282
3739.90 277
3740.04 272
3740.18 270
3740.32 271
3740.46 275
3740.60 283
3740.74 291
3740.88 300
3741.02 306
3741.16 310
3741.30 311
3741.44 310
3741.58 308
3741.72 307
3741.87 306
3742.01 305
3742.15 302
3742.29 295
3742.43 283
3742.57 266
3742.71 244
3742.85 220
3742.99 197
3743.13 177
3743.27 163
3743.41 156
3743.55 155
3743.69 159
3743.83 168
3743.97 180
3744.11 193
3744.25 206
3744.39 216
3744.53 223
3744.67 224
3744.81 218
3744.95 204
3745.09 185
3745.23 163
3745.37 141
3745.51 122
3745.65 109
3745.79 102
3745.93 101
3746.07 106
3746.21 114
3746.35 122
3746.49 131
3746.63 139
3746.77 147
3746.91 155
3747.05 165
3747.20 176
3747.34 188
3747.48 199
3747.62 207
3747.76 210
3747.90 207
3748.04 199
3748.18 184
3748.32 166
3748.46 146
3748.60 125
3748.74 106
3748.88 90
3749.02 78
3749.16 70
3749.30 66
3749.44 64
3749.58 64
3749.72 64
3749.86 62
3750.00 59
3750.14 55
3750.28 49
3750.42 44
3750.56 41
3750.70 40
3750.84 40
3750.98 42
3751.13 45
3751.27 49
3751.41 52
3751.55 56
3751.69 59
3751.83 62
3751.97 65
3752.11 66
3752.25 67
3752.39 68
3752.53 69
3752.67 70
3752.81 74
3752.95 79
3753.09 87
3753.23 98
3753.37 111
3753.51 123
3753.65 135
3753.79 144
3753.93 149
3754.07 150
3754.21 150
3754.35 150
3754.50 152
3754.64 159
3754.78 171
3754.92 185
3755.06 200
3755.20 211
3755.34 216
3755.48 214
3755.62 204
3755.76 190
3755.90 175
3756.04 162
3756.18 151
3756.32 144
3756.46 140
3756.60 136
3756.74 131
3756.88 124
3757.02 115
3757.16 103
3757.30 92
3757.45 82
3757.59 77
3757.73 80
3757.87 92
3758.01 113
3758.15 142
3758.29 173
3758.43 202
3758.57 224
3758.71 236
3758.85 238
3758.99 230
3759.13 218
3759.27 205
3759.41 194
3759.55 186
3759.69 180
3759.83 173
3759.97 165
3760.12 151
3760.26 132
3760.40 109
3760.54 84
3760.68 59
3760.82 35
3760.96 16
3761.10 1
3761.24 0
3761.38 0
3761.52 0
3761.66 0
3761.80 0
3761.94 0
3762.08 6
3762.22 10
3762.36 10
3762.51 8
3762.65 4
3762.79 0
3762.93 0
3763.07 0
3763.21 0
3763.35 0
3763.49 5
3763.63 16
3763.77 29
3763.91 43
3764.05 58
3764.19 70
3764.33 81
3764.47 90
3764.61 98
3764.75 105
3764.90 114
3765.04 123
3765.18 133
3765.32 141
3765.46 147
3765.60 149
3765.74 145
3765.88 135
3766.02 121
3766.16 106
3766.30 93
3766.44 85
3766.58 83
3766.72 87
3766.86 95
3767.01 104
3767.15 111
3767.29 115
3767.43 113
3767.57 107
3767.71 99
3767.85 90
3767.99 83
3768.13 79
3768.27 78
3768.41 81
3768.55 86
3768.69 92
3768.83 99
3768.98 105
3769.12 108
3769.26 107
3769.40 101
3769.54 89
3769.68 72
3769.82 51
3769.96 30
3770.10 11
3770.24 0
3770.38 0
3770.52 0
3770.66 0
3770.81 5
3770.95 16
3771.09 26
3771.23 34
3771.37 39
3771.51 39
3771.65 35
3771.79 28
3771.93 20
3772.07 13
3772.21 7
3772.35 5
3772.49 7
3772.64 12
3772.78 20
3772.92 29
3773.06 38
3773.20 45
3773.34 51
3773.48 56
3773.62 60
3773.76 63
3773.90 67
3774.04 71
3774.18 75
3774.32 79
3774.47 82
3774.61 86
3774.75 90
3774.89 95
3775.03 102
3775.17 112
3775.31 124
3775.45 138
3775.59 151
3775.73 160
3775.87 164
3776.01 159
3776.16 144
3776.30 121
3776.44 90
3776.58 57
3776.72 26
3776.86 0
3777.00 0
3777.14 0
3777.28 0
3777.42 0
3777.56 0
3777.71 0
3777.85 5
3777.99 9
3778.13 11
3778.27 11
3778.41 12
3778.55 13
3778.69 18
3778.83 26
3778.97 36
3779.11 48
3779.26 60
3779.40 70
3779.54 75
3779.68 74
3779.82 66
3779.96 52
3780.10 34
3780.24 15
3780.38 0
3780.52 0
3780.66 0
3780.81 0
3780.95 22
3781.09 51
3781.23 84
3781.37 116
3781.51 145
3781.65 168
3781.79 183
3781.93 193
3782.07 198
3782.21 198
3782.36 194
3782.50 185
3782.64 171
3782.78 152
3782.92 128
3783.06 104
3783.20 83
3783.34 68
3783.48 62
3783.62 65
3783.77 74
3783.91 88
3784.05 103
3784.19 115
3784.33 124
3784.47 128
3784.61 130
3784.75 129
3784.89 126
3785.03 123
3785.18 119
3785.32 115
3785.46 110
3785.60 106
3785.74 104
3785.88 107
3786.02 114
3786.16 124
3786.30 136
3786.44 147
3786.59 156
3786.73 160
3786.87 160
3787.01 156
3787.15 151
3787.29 145
3787.43 139
3787.57 134
3787.71 127
3787.86 120
3788.00 110
3788.14 97
3788.28 84
3788.42 70
3788.56 58
3788.70 48
3788.84 41
3788.98 35
3789.13 31
3789.27 29
3789.41 29
3789.55 28
3789.69 29
3789.83 30
3789.97 31
3790.11 32
3790.25 34
3790.40 36
3790.54 40
3790.68 45
3790.82 52
3790.96 59
3791.10 67
3791.24 75
3791.38 80
3791.52 82
3791.67 79
3791.81 73
3791.95 64
3792.09 53
3792.23 41
3792.37 29
3792.51 18
3792.65 10
3792.79 4
3792.94 0
3793.08 0
3793.22 0
3793.36 0
3793.50 0
3793.64 0
3793.78 0
3793.92 0
3794.07 0
3794.21 0
3794.35 3
3794.49 9
3794.63 19
3794.77 33
3794.91 51
3795.05 71
3795.19 93
3795.34 115
3795.48 135
3795.62 153
3795.76 167
3795.90 177
3796.04 183
3796.18 186
3796.32 186
3796.47 184
3796.61 180
3796.75 176
3796.89 172
3797.03 165
3797.17 155
3797.31 141
3797.45 121
3797.60 96
3797.74 68
3797.88 39
3798.02 13
3798.16 0
3798.30 0
3798.44 0
3798.58 5
3798.73 28
3798.87 56
3799.01 87
3799.15 114
3799.29 137
3799.43 155
3799.57 167
3799.71 174
3799.86 178
3800.00 177
3800.14 173
3800.28 165
3800.42 152
3800.56 134
3800.70 115
3800.85 98
3800.99 86
3801.13 83
3801.27 90
3801.41 105
3801.55 124
3801.69 144
3801.83 158
3801.98 164
3802.12 162
3802.26 152
3802.40 136
3802.54 117
3802.68 98
3802.82 81
3802.97 64
3803.11 48
3803.25 33
3803.39 18
3803.53 4
3803.67 0
3803.81 0
3803.95 0
3804.10 0
3804.24 0
3804.38 0
3804.52 0
3804.66 0
3804.80 5
3804.94 19
3805.09 34
3805.23 49
3805.37 64
3805.51 79
3805.65 91
3805.79 99
3805.93 104
3806.08 106
3806.22 106
3806.36 107
3806.50 110
3806.64 115
3806.78 124
3806.92 134
3807.07 145
3807.21 153
3807.35 158
3807.49 157
3807.63 152
3807.77 143
3807.91 131
3808.06 119
3808.20 107
3808.34 97
3808.48 88
3808.62 81
3808.76 76
3808.90 72
3809.05 70
3809.19 71
3809.33 76
3809.47 85
3809.61 98
3809.75 115
3809.89 135
3810.04 156
3810.18 176
3810.32 193
3810.46 206
3810.60 214
3810.74 218
3810.89 218
3811.03 215
3811.17 211
3811.31 206
3811.45 202
3811.59 199
3811.73 197
3811.88 196
3812.02 196
3812.16 198
3812.30 202
3812.44 207
3812.58 214
3812.73 221
3812.87 229
3813.01 237
3813.15 244
3813.29 249
3813.43 253
3813.57 255
3813.72 256
3813.86 256
3814.00 255
3814.14 254
3814.28 253
3814.42 251
3814.57 250
3814.71 250
3814.85 250
3814.99 252
3815.13 254
3815.27 257
3815.41 261
3815.56 263
3815.70 265
3815.84 263
3815.98 259
3816.12 252
3816.26 243
3816.41 235
3816.55 227
3816.69 220
3816.83 216
3816.97 213
3817.11 209
3817.26 203
3817.40 195
3817.54 185
3817.68 174
3817.82 164
3817.96 156
3818.11 150
3818.25 147
3818.39 147
3818.53 149
3818.67 151
3818.81 153
3818.96 157
3819.10 161
3819.24 166
3819.38 171
3819.52 174
3819.66 175
3819.81 172
3819.95 164
3820.09 152
3820.23 138
3820.37 122
3820.51 106
3820.66 93
3820.80 82
3820.94 77
3821.08 76
3821.22 79
3821.36 86
3821.51 97
3821.65 110
3821.79 125
3821.93 140
3822.07 154
3822.21 168
3822.36 181
3822.50 192
3822.64 202
3822.78 211
3822.92 218
3823.06 222
3823.21 223
3823.35 221
3823.49 216
3823.63 210
3823.77 205
3823.91 201
3824.06 202
3824.20 207
3824.34 216
3824.48 227
3824.62 238
3824.76 247
3824.91 252
3825.05 253
3825.19 248
3825.33 239
3825.47 227
3825.62 214
3825.76 200
3825.90 186
3826.04 173
3826.18 160
3826.32 146
3826.47 133
3826.61 119
3826.75 104
3826.89 90
3827.03 77
3827.18 66
3827.32 56
3827.46 48
3827.60 39
3827.74 31
3827.88 21
3828.03 11
3828.17 1
3828.31 0
3828.45 0
3828.59 0
3828.74 0
3828.88 0
3829.02 0
3829.16 0
3829.30 0
3829.44 5
3829.59 13
3829.73 21
3829.87 31
3830.01 43
3830.15 57
3830.30 71
3830.44 85
3830.58 98
3830.72 108
3830.86 113
3831.00 113
3831.15 107
3831.29 95
3831.43 78
3831.57 57
3831.71 34
3831.86 12
3832.00 0
3832.14 0
3832.28 0
3832.42 0
3832.57 0
3832.71 0
3832.85 12
3832.99 31
3833.13 48
3833.28 63
3833.42 73
3833.56 79
3833.70 82
3833.84 81
3833.98 76
3834.13 68
3834.27 57
3834.41 43
3834.55 29
3834.69 15
3834.84 4
3834.98 0
3835.12 0
3835.26 0
3835.40 0
3835.55 3
3835.69 5
3835.83 5
3835.97 2
3836.11 0
3836.26 0
3836.40 0
3836.54 0
3836.68 4
3836.82 19
3836.97 36
3837.11 55
3837.25 74
3837.39 90
3837.53 102
3837.68 110
3837.82 115
3837.96 118
3838.10 119
3838.24 120
3838.39 122
3838.53 125
3838.67 128
3838.81 131
3838.95 131
3839.10 128
3839.24 122
3839.38 111
3839.52 98
3839.66 83
3839.81 69
3839.95 58
3840.09 50
3840.23 48
3840.37 52
3840.52 61
3840.66 74
3840.80 89
3840.94 104
3841.08 118
3841.23 128
3841.37 135
3841.51 139
3841.65 139
3841.79 138
3841.94 135
3842.08 132
3842.22 130
3842.36 128
3842.51 128
3842.65 128
3842.79 130
3842.93 131
3843.07 131
3843.22 129
3843.36 123
3843.50 113
3843.64 98
3843.78 80
3843.93 59
3844.07 37
3844.21 17
3844.35 1
3844.49 0
3844.64 0
3844.78 0
3844.92 0
3845.06 0
3845.21 0
3845.35 0
3845.49 0
3845.63 0
3845.77 6
3845.92 15
3846.06 27
3846.20 42
3846.34 58
3846.48 75
3846.63 90
3846.77 103
3846.91 112
3847.05 118
3847.20 119
3847.34 115
3847.48 106
3847.62 91
3847.76 73
3847.91 54
3848.05 37
3848.19 23
3848.33 14
3848.48 8
3848.62 5
3848.76 3
3848.90 0
3849.04 0
3849.19 0
3849.33 0
3849.47 0
3849.61 0
3849.75 3
3849.90 16
3850.04 30
3850.18 43
3850.32 52
3850.47 60
3850.61 66
3850.75 73
3850.89 82
3851.03 93
3851.18 103
3851.32 113
3851.46 119
3851.60 119
3851.75 113
3851.89 101
3852.03 83
3852.17 64
3852.32 45
3852.46 29
3852.60 20
3852.74 18
3852.88 27
3853.03 43
3853.17 64
3853.31 86
3853.45 103
3853.60 112
3853.74 111
3853.88 98
3854.02 75
3854.16 47
3854.31 18
3854.45 0
3854.59 0
3854.73 0
3854.88 0
3855.02 0
3855.16 0
3855.30 0
3855.45 16
3855.59 38
3855.73 57
3855.87 73
3856.02 85
3856.16 93
3856.30 99
3856.44 102
3856.58 104
3856.73 104
3856.87 102
3857.01 97
3857.15 89
3857.30 79
3857.44 68
3857.58 57
3857.72 47
3857.87 41
3858.01 37
3858.15 37
3858.29 39
3858.44 43
3858.58 48
3858.72 53
3858.86 58
3859.00 63
3859.15 66
3859.29 67
3859.43 65
3859.57 61
3859.72 53
3859.86 42
3860.00 29
3860.14 16
3860.29 3
3860.43 0
3860.57 0
3860.71 0
3860.86 0
3861.00 0
3861.14 0
3861.28 0
3861.43 0
3861.57 2
3861.71 9
3861.85 16
3862.00 24
3862.14 30
3862.28 35
3862.42 37
3862.57 37
3862.71 35
3862.85 31
3862.99 28
3863.14 26
3863.28 26
3863.42 28
3863.56 31
3863.70 35
3863.85 39
3863.99 44
3864.13 48
3864.27 55
3864.42 66
3864.56 81
3864.70 102
3864.84 127
3864.99 154
3865.13 181
3865.27 203
3865.41 218
3865.56 226
3865.70 227
3865.84 222
3865.98 215
3866.13 208
3866.27 202
3866.41 199
3866.56 197
3866.70 196
3866.84 194
3866.98 192
3867.13 190
3867.27 190
3867.41 193
3867.55 200
3867.70 212
3867.84 226
3867.98 239
3868.12 248
3868.27 253
3868.41 251
3868.55 245
3868.69 235
3868.84 224
3868.98 215
3869.12 207
3869.26 202
3869.41 198
3869.55 195
3869.69 190
3869.83 183
3869.98 175
3870.12 165
3870.26 153
3870.40 141
3870.55 128
3870.69 116
3870.83 105
3870.97 95
3871.12 87
3871.26 82
3871.40 78
3871.55 77
3871.69 77
3871.83 77
3871.97 76
3872.12 75
3872.26 71
3872.40 65
3872.54 59
3872.69 53
3872.83 47
3872.97 44
3873.11 42
3873.26 43
3873.40 45
3873.54 48
3873.68 52
3873.83 58
3873.97 66
3874.11 76
3874.26 87
3874.40 99
3874.54 111
3874.68 122
3874.83 132
3874.97 139
3875.11 144
3875.25 147
3875.40 148
3875.54 150
3875.68 153
3875.82 157
3875.97 164
3876.11 174
3876.25 183
3876.40 192
3876.54 197
3876.68 198
3876.82 193
3876.97 184
3877.11 170
3877.25 153
3877.39 137
3877.54 121
3877.68 106
3877.82 93
3877.97 82
3878.11 73
3878.25 66
3878.39 60
3878.54 54
3878.68 48
3878.82 40
3878.97 30
3879.11 19
3879.25 7
3879.39 0
3879.54 0
3879.68 0
3879.82 0
3879.96 0
3880.11 0
3880.25 0
3880.39 2
3880.54 4
3880.68 6
3880.82 8
3880.96 11
3881.11 15
3881.25 19
3881.39 23
3881.54 25
3881.68 26
3881.82 24
3881.96 21
3882.11 17
3882.25 14
3882.39 13
3882.53 14
3882.68 19
3882.82 27
3882.96 38
3883.11 49
3883.25 59
3883.39 64
3883.53 62
3883.68 54
3883.82 40
3883.96 23
3884.11 8
3884.25 0
3884.39 0
3884.53 6
3884.68 23
3884.82 49
3884.96 77
3885.11 103
3885.25 123
3885.39 133
3885.53 133
3885.68 122
3885.82 105
3885.96 86
3886.11 70
3886.25 60
3886.39 57
3886.53 62
3886.68 71
3886.82 82
3886.96 90
3887.11 93
3887.25 88
3887.39 76
3887.54 59
3887.68 41
3887.82 25
3887.96 14
3888.11 11
3888.25 18
3888.39 31
3888.54 50
3888.68 71
3888.82 90
3888.96 106
3889.11 116
3889.25 122
3889.39 124
3889.54 123
3889.68 122
3889.82 121
3889.97 121
3890.11 122
3890.25 123
3890.39 126
3890.54 128
3890.68 129
3890.82 129
3890.97 127
3891.11 123
3891.25 117
3891.39 109
3891.54 100
3891.68 92
3891.82 84
3891.97 78
3892.11 74
3892.25 71
3892.40 69
3892.54 67
3892.68 65
3892.82 64
3892.97 64
3893.11 65
3893.25 67
3893.40 70
3893.54 72
3893.68 72
3893.83 68
3893.97 60
3894.11 48
3894.26 34
3894.40 19
3894.54 6
3894.68 0
3894.83 0
3894.97 0
3895.11 0
3895.26 0
3895.40 0
3895.54 2
3895.69 9
3895.83 16
3895.97 24
3896.11 32
3896.26 40
3896.40 48
3896.54 53
3896.69 56
3896.83 57
3896.97 55
3897.12 50
3897.26 45
3897.40 39
3897.55 35
3897.69 32
3897.83 30
3897.97 28
3898.12 26
3898.26 23
3898.40 18
3898.55 11
3898.69 4
3898.83 0
3898.98 0
3899.12 0
3899.26 0
3899.41 1
3899.55 6
3899.69 11
3899.84 15
3899.98 18
3900.12 19
3900.26 18
3900.41 15
3900.55 9
3900.69 3
3900.84 0
3900.98 0
3901.12 0
3901.27 0
3901.41 0
3901.55 0
3901.70 0
3901.84 2
3901.98 12
3902.13 20
3902.27 23
3902.41 21
3902.56 16
3902.70 8
3902.84 0
3902.99 0
3903.13 0
3903.27 0
3903.41 0
3903.56 0
3903.70 0
3903.84 0
3903.99 2
3904.13 16
3904.27 32
3904.42 47
3904.56 60
3904.70 72
3904.85 82
3904.99 89
3905.13 95
3905.28 99
3905.42 102
3905.56 103
3905.71 102
3905.85 98
3905.99 91
3906.14 83
3906.28 72
3906.42 60
3906.57 48
3906.71 38
3906.85 29
3907.00 23
3907.14 21
3907.28 24
3907.43 30
3907.57 41
3907.71 55
3907.86 70
3908.00 87
3908.14 102
3908.29 117
3908.43 130
3908.57 140
3908.72 147
3908.86 150
3909.00 150
3909.15 146
3909.29 138
3909.43 127
3909.58 115
3909.72 103
3909.86 91
3910.01 80
3910.15 70
3910.29 62
3910.44 56
3910.58 51
3910.72 49
3910.87 49
3911.01 52
3911.15 57
3911.30 64
3911.44 71
3911.58 76
3911.73 79
3911.87 79
3912.01 77
3912.16 73
3912.30 69
3912.44 66
3912.59 67
3912.73 73
3912.87 83
3913.02 96
3913.16 112
3913.30 128
3913.45 142
3913.59 153
3913.73 160
3913.88 164
3914.02 164
3914.16 162
3914.31 159
3914.45 154
3914.59 149
3914.74 145
3914.88 140
3915.02 136
3915.17 134
3915.31 134
3915.45 136
3915.60 141
3915.74 148
3915.88 157
3916.03 167
3916.17 177
3916.31 187
3916.46 196
3916.60 204
3916.74 210
3916.89 213
3917.03 214
3917.17 211
3917.32 205
3917.46 194
3917.61 181
3917.75 166
3917.89 153
3918.04 143
3918.18 139
3918.32 142
3918.47 150
3918.61 162
3918.75 174
3918.90 183
3919.04 188
3919.18 187
3919.33 181
3919.47 173
3919.61 165
3919.76 159
3919.90 155
3920.04 154
3920.19 154
3920.33 151
3920.47 145
3920.62 134
3920.76 119
3920.91 101
3921.05 82
3921.19 64
3921.34 49
3921.48 39
3921.62 34
3921.77 36
3921.91 43
3922.05 55
3922.20 70
3922.34 86
3922.48 99
3922.63 108
3922.77 111
3922.92 107
3923.06 98
3923.20 86
3923.35 73
3923.49 61
3923.63 52
3923.78 48
3923.92 48
3924.06 53
3924.21 61
3924.35 72
3924.49 84
3924.64 97
3924.78 108
3924.93 118
3925.07 126
3925.21 130
3925.36 129
3925.50 126
3925.64 120
3925.79 113
3925.93 105
3926.07 98
3926.22 91
3926.36 83
3926.51 73
3926.65 59
3926.79 41
3926.94 21
3927.08 1
3927.22 0
3927.37 0
3927.51 0
3927.65 0
3927.80 0
3927.94 0
3928.09 0
3928.23 0
3928.37 12
3928.52 27
3928.66 43
3928.80 59
3928.95 73
3929.09 85
3929.23 94
3929.38 99
3929.52 101
3929.67 101
3929.81 99
3929.95 95
3930.10 92
3930.24 87
3930.38 83
3930.53 77
3930.67 69
3930.82 60
3930.96 50
3931.10 39
3931.25 29
3931.39 22
3931.53 21
3931.68 26
3931.82 37
3931.96 55
3932.11 75
3932.25 94
3932.40 110
3932.54 119
3932.68 120
3932.83 114
3932.97 104
3933.11 92
3933.26 82
3933.40 76
3933.55 75
3933.69 78
3933.83 84
3933.98 88
3934.12 89
3934.26 86
3934.41 79
3934.55 71
3934.70 62
3934.84 54
3934.98 50
3935.13 50
3935.27 54
3935.42 62
3935.56 70
3935.70 77
3935.85 80
3935.99 77
3936.13 69
3936.28 56
3936.42 41
3936.57 28
3936.71 18
3936.85 15
3937.00 19
3937.14 29
3937.28 42
3937.43 56
3937.57 69
3937.72 80
3937.86 88
3938.00 94
3938.15 99
3938.29 105
3938.44 110
3938.58 114
3938.72 115
3938.87 111
3939.01 102
3939.15 89
3939.30 74
3939.44 60
3939.59 47
3939.73 36
3939.87 27
3940.02 19
3940.16 12
3940.31 5
3940.45 0
3940.59 0
3940.74 0
3940.88 0
3941.02 3
3941.17 12
3941.31 23
3941.46 35
3941.60 45
3941.74 54
3941.89 62
3942.03 70
3942.18 76
3942.32 81
3942.46 86
3942.61 88
3942.75 89
3942.90 89
3943.04 90
3943.18 91
3943.33 94
3943.47 98
3943.62 103
3943.76 108
3943.90 112
3944.05 114
3944.19 115
3944.34 116
3944.48 117
3944.62 119
3944.77 122
3944.91 125
3945.06 128
3945.20 127
3945.34 121
3945.49 110
3945.63 92
3945.77 71
3945.92 48
3946.06 25
3946.21 6
3946.35 0
3946.49 0
3946.64 0
3946.78 0
3946.93 0
3947.07 0
3947.21 0
3947.36 5
3947.50 11
3947.65 14
3947.79 16
3947.93 16
3948.08 17
3948.22 18
3948.37 20
3948.51 22
3948.65 24
3948.80 26
3948.94 27
3949.09 30
3949.23 35
3949.38 43
3949.52 53
3949.66 63
3949.81 69
3949.95 70
3950.10 63
3950.24 48
3950.38 29
3950.53 10
3950.67 0
3950.82 0
3950.96 0
3951.10 0
3951.25 14
3951.39 32
3951.54 50
3951.68 65
3951.82 75
3951.97 81
3952.11 85
3952.26 86
3952.40 87
3952.54 87
3952.69 87
3952.83 88
3952.98 88
3953.12 88
3953.27 89
3953.41 91
3953.55 94
3953.70 99
3953.84 106
3953.99 116
3954.13 127
3954.27 138
3954.42 148
3954.56 157
3954.71 161
3954.85 162
3954.99 159
3955.14 153
3955.28 146
3955.43 139
3955.57 131
3955.72 124
3955.86 116
3956.00 107
3956.15 99
3956.29 93
3956.44 89
3956.58 90
3956.72 96
3956.87 106
3957.01 118
3957.16 127
3957.30 132
3957.45 129
3957.59 121
3957.73 107
3957.88 92
3958.02 77
3958.17 65
3958.31 59
3958.46 57
3958.60 60
3958.74 66
3958.89 73
3959.03 81
3959.18 90
3959.32 99
3959.46 109
3959.61 120
3959.75 130
3959.90 140
3960.04 148
3960.19 153
3960.33 155
3960.47 155
3960.62 152
3960.76 148
3960.91 142
3961.05 135
3961.20 127
3961.34 118
3961.48 110
3961.63 104
3961.77 101
3961.92 103
3962.06 110
3962.21 120
3962.35 132
3962.49 144
3962.64 153
3962.78 160
3962.93 162
3963.07 162
3963.22 159
3963.36 155
3963.50 150
3963.65 144
3963.79 137
3963.94 126
3964.08 113
3964.23 97
3964.37 78
3964.51 59
3964.66 41
3964.80 26
3964.95 14
3965.09 7
3965.24 2
3965.38 0
3965.52 0
3965.67 0
3965.81 0
3965.96 0
3966.10 0
3966.25 0
3966.39 0
3966.54 0
3966.68 9
3966.82 21
3966.97 32
3967.11 40
3967.26 44
3967.40 46
3967.55 46
3967.69 46
3967.83 48
3967.98 53
3968.12 62
3968.27 74
3968.41 88
3968.56 104
3968.70 120
3968.85 134
3968.99 146
3969.13 155
3969.28 160
3969.42 162
3969.57 161
3969.71 158
3969.86 154
3970.00 150
3970.15 149
3970.29 150
3970.43 154
3970.58 160
3970.72 167
3970.87 174
3971.01 179
3971.16 183
3971.30 185
3971.44 186
3971.59 186
3971.73 185
3971.88 182
3972.02 176
3972.17 166
3972.31 153
3972.46 138
3972.60 123
3972.75 110
3972.89 101
3973.03 97
3973.18 97
3973.32 99
3973.47 102
3973.61 103
3973.76 102
3973.90 98
3974.05 92
3974.19 85
3974.33 78
3974.48 74
3974.62 71
3974.77 68
3974.91 65
3975.06 60
3975.20 52
3975.35 41
3975.49 28
3975.63 15
3975.78 5
3975.92 0
3976.07 0
3976.21 0
3976.36 6
3976.50 15
3976.65 24
3976.79 33
3976.94 40
3977.08 46
3977.22 53
3977.37 58
3977.51 64
3977.66 68
3977.80 69
3977.95 66
3978.09 57
3978.24 42
3978.38 21
3978.53 0
3978.67 0
3978.82 0
3978.96 0
3979.10 0
3979.25 0
3979.39 0
3979.54 0
3979.68 15
3979.83 38
3979.97 57
3980.12 69
3980.26 75
3980.41 78
3980.55 80
3980.69 81
3980.84 84
3980.98 87
3981.13 91
3981.27 94
3981.42 95
3981.56 95
3981.71 94
3981.85 92
3982.00 89
3982.14 87
3982.29 86
3982.43 85
3982.58 84
3982.72 84
3982.86 83
3983.01 83
3983.15 83
3983.30 83
3983.44 85
3983.59 87
3983.73 90
3983.88 92
3984.02 92
3984.17 90
3984.31 87
3984.46 83
3984.60 81
3984.75 84
3984.89 92
3985.03 106
3985.18 123
3985.32 140
3985.47 154
3985.61 160
3985.76 158
3985.90 147
3986.05 130
3986.19 110
3986.34 90
3986.48 71
3986.63 54
3986.77 40
3986.92 30
3987.06 21
3987.21 13
3987.35 7
3987.49 4
3987.64 3
3987.78 5
3987.93 9
3988.07 16
3988.22 25
3988.36 35
3988.51 46
3988.65 56
3988.80 65
3988.94 75
3989.09 85
3989.23 96
3989.38 105
3989.52 114
3989.67 120
3989.81 124
3989.96 126
3990.10 125
3990.25 126
3990.39 128
3990.53 133
3990.68 140
3990.82 148
3990.97 155
3991.11 158
3991.26 155
3991.40 148
3991.55 135
3991.69 121
3991.84 107
3991.98 95
3992.13 86
3992.27 80
3992.42 77
3992.56 75
3992.71 73
3992.85 71
3993.00 68
3993.14 67
3993.29 68
3993.43 72
3993.58 79
3993.72 89
3993.87 100
3994.01 110
3994.16 119
3994.30 125
3994.45 129
3994.59 132
3994.73 134
3994.88 138
3995.02 141
3995.17 143
3995.31 144
3995.46 142
3995.60 137
3995.75 130
3995.89 123
3996.04 118
3996.18 118
3996.33 121
3996.47 129
3996.62 139
3996.76 151
3996.91 162
3997.05 171
3997.20 176
3997.34 178
3997.49 176
3997.63 170
3997.78 164
3997.92 156
3998.07 149
3998.21 142
3998.36 135
3998.50 127
3998.65 116
3998.79 103
3998.94 89
3999.08 75
3999.23 65
3999.37 60
3999.52 59
3999.66 62
3999.81 66
3999.95 69
4000.10 70
4000.24 67
4000.39 63
4000.53 58
4000.68 53
4000.82 50
4000.97 49
4001.11 49
4001.26 50
4001.40 51
4001.55 53
4001.69 56
4001.84 58
4001.98 59
4002.13 59
4002.27 58
4002.42 54
4002.56 49
4002.71 41
4002.85 31
4003.00 21
4003.14 10
4003.29 0
4003.43 0
4003.58 0
4003.72 0
4003.87 0
4004.01 0
4004.16 0
4004.30 0
4004.45 0
4004.59 4
4004.74 11
4004.88 20
4005.03 32
4005.17 46
4005.32 63
4005.46 81
4005.61 100
4005.75 118
4005.90 133
4006.04 147
4006.19 156
4006.33 162
4006.48 163
4006.62 160
4006.77 153
4006.91 142
4007.06 129
4007.20 115
4007.35 103
4007.49 94
4007.64 88
4007.78 87
4007.93 90
4008.07 95
4008.22 100
4008.36 104
4008.51 106
4008.65 104
4008.80 101
4008.94 95
4009.09 89
4009.24 84
4009.38 80
4009.53 76
4009.67 72
4009.82 66
4009.96 57
4010.11 44
4010.25 30
4010.40 17
4010.54 8
4010.69 6
4010.83 10
4010.98 20
4011.12 32
4011.27 45
4011.41 55
4011.56 60
4011.70 61
4011.85 60
4011.99 57
4012.14 55
4012.28 55
4012.43 58
4012.57 63
4012.72 70
4012.86 80
4013.01 92
4013.15 107
4013.30 125
4013.44 143
4013.59 161
4013.74 177
4013.88 190
4014.03 197
4014.17 199
4014.32 194
4014.46 185
4014.61 170
4014.75 153
4014.90 134
4015.04 115
4015.19 98
4015.33 85
4015.48 74
4015.62 67
4015.77 64
4015.91 63
4016.06 65
4016.20 69
4016.35 74
4016.49 81
4016.64 89
4016.79 96
4016.93 101
4017.08 102
4017.22 98
4017.37 90
4017.51 79
4017.66 68
4017.80 59
4017.95 55
4018.09 58
4018.24 69
4018.38 86
4018.53 109
4018.67 137
4018.82 167
4018.96 195
4019.11 221
4019.26 242
4019.40 258
4019.55 269
4019.69 274
4019.84 276
4019.98 275
4020.13 272
4020.27 268
4020.42 263
4020.56 257
4020.71 250
4020.85 242
4021.00 233
4021.14 226
4021.29 220
4021.44 215
4021.58 213
4021.73 212
4021.87 212
4022.02 212
4022.16 210
4022.31 207
4022.45 202
4022.60 194
4022.74 184
4022.89 172
4023.03 159
4023.18 147
4023.33 136
4023.47 127
4023.62 118
4023.76 111
4023.91 104
4024.05 96
4024.20 87
4024.34 77
4024.49 66
4024.63 53
4024.78 40
4024.92 27
4025.07 14
4025.22 3
4025.36 0
4025.51 0
4025.65 0
4025.80 0
4025.94 0
4026.09 0
4026.23 0
4026.38 0
4026.52 2
4026.67 4
4026.82 9
4026.96 15
4027.11 26
4027.25 39
4027.40 54
4027.54 69
4027.69 82
4027.83 93
4027.98 99
4028.12 103
4028.27 103
4028.42 101
4028.56 97
4028.71 93
4028.85 90
4029.00 89
4029.14 91
4029.29 96
4029.43 104
4029.58 113
4029.72 121
4029.87 128
4030.02 133
4030.16 134
4030.31 134
4030.45 133
4030.60 133
4030.74 136
4030.89 139
4031.03 142
4031.18 145
4031.33 144
4031.47 139
4031.62 130
4031.76 117
4031.91 102
4032.05 88
4032.20 77
4032.34 71
4032.49 71
4032.64 77
4032.78 89
4032.93 104
4033.07 119
4033.22 131
4033.36 138
4033.51 138
4033.65 132
4033.80 120
4033.95 105
4034.09 90
4034.24 76
4034.38 68
4034.53 67
4034.67 73
4034.82 87
4034.96 105
4035.11 125
4035.26 145
4035.40 160
4035.55 169
4035.69 172
4035.84 168
4035.98 159
4036.13 146
4036.28 132
4036.42 118
4036.57 104
4036.71 90
4036.86 76
4037.00 61
4037.15 45
4037.29 28
4037.44 13
4037.59 0
4037.73 0
4037.88 0
4038.02 1
4038.17 15
4038.31 34
4038.46 52
4038.61 66
4038.75 72
4038.90 68
4039.04 55
4039.19 35
4039.33 10
4039.48 0
4039.63 0
4039.77 0
4039.92 0
4040.06 0
4040.21 0
4040.35 0
4040.50 0
4040.64 17
4040.79 48
4040.94 82
4041.08 116
4041.23 146
4041.37 171
4041.52 189
4041.66 199
4041.81 203
4041.96 199
4042.10 190
4042.25 178
4042.39 162
4042.54 146
4042.68 129
4042.83 112
4042.98 98
4043.12 87
4043.27 81
4043.41 79
4043.56 81
4043.71 85
4043.85 89
4044.00 92
4044.14 90
4044.29 84
4044.43 74
4044.58 60
4044.73 45
4044.87 31
4045.02 18
4045.16 8
4045.31 1
4045.45 0
4045.60 0
4045.75 0
4045.89 0
4046.04 0
4046.18 0
4046.33 0
4046.47 0
4046.62 2
4046.77 18
4046.91 35
4047.06 52
4047.20 66
4047.35 76
4047.50 81
4047.64 82
4047.79 80
4047.93 75
4048.08 70
4048.22 64
4048.37 59
4048.52 53
4048.66 48
4048.81 42
4048.95 35
4049.10 29
4049.25 23
4049.39 19
4049.54 16
4049.68 16
4049.83 18
4049.97 20
4050.12 22
4050.27 22
4050.41 19
4050.56 13
4050.70 6
4050.85 0
4051.00 0
4051.14 0
4051.29 0
4051.43 4
4051.58 13
4051.73 22
4051.87 30
4052.02 35
4052.16 36
4052.31 34
4052.46 31
4052.60 27
4052.75 25
4052.89 26
4053.04 30
4053.18 39
4053.33 52
4053.48 68
4053.62 86
4053.77 103
4053.91 119
4054.06 131
4054.21 137
4054.35 137
4054.50 132
4054.64 122
4054.79 108
4054.94 92
4055.08 76
4055.23 62
4055.37 49
4055.52 37
4055.67 26
4055.81 15
4055.96 4
4056.10 0
4056.25 0
4056.40 0
4056.54 0
4056.69 0
4056.83 0
4056.98 0
4057.13 0
4057.27 16
4057.42 35
4057.56 49
4057.71 56
4057.86 56
4058.00 49
4058.15 36
4058.29 20
4058.44 3
4058.59 0
4058.73 0
4058.88 0
4059.02 0
4059.17 0
4059.32 0
4059.46 9
4059.61 23
4059.75 36
4059.90 46
4060.05 52
4060.19 55
4060.34 56
4060.48 54
4060.63 52
4060.78 49
4060.92 47
4061.07 46
4061.21 46
4061.36 49
4061.51 54
4061.65 61
4061.80 69
4061.94 78
4062.09 87
4062.24 94
4062.38 100
4062.53 105
4062.68 108
4062.82 112
4062.97 115
4063.11 118
4063.26 121
4063.41 122
4063.55 121
4063.70 118
4063.84 113
4063.99 109
4064.14 106
4064.28 106
4064.43 108
4064.57 111
4064.72 116
4064.87 120
4065.01 121
4065.16 119
4065.31 115
4065.45 108
4065.60 97
4065.74 83
4065.89 65
4066.04 44
4066.18 23
4066.33 2
4066.47 0
4066.62 0
4066.77 0
4066.91 0
4067.06 0
4067.21 0
4067.35 3
4067.50 12
4067.64 17
4067.79 19
4067.94 19
4068.08 18
4068.23 19
4068.38 23
4068.52 28
4068.67 34
4068.81 39
4068.96 43
4069.11 44
4069.25 43
4069.40 40
4069.54 37
4069.69 36
4069.84 39
4069.98 47
4070.13 58
4070.28 72
4070.42 85
4070.57 96
4070.71 103
4070.86 105
4071.01 102
4071.15 94
4071.30 85
4071.45 75
4071.59 66
4071.74 61
4071.88 60
4072.03 65
4072.18 74
4072.32 87
4072.47 99
4072.62 110
4072.76 116
4072.91 117
4073.05 111
4073.20 102
4073.35 90
4073.49 77
4073.64 67
4073.79 61
4073.93 60
4074.08 63
4074.23 71
4074.37 82
4074.52 95
4074.66 108
4074.81 119
4074.96 128
4075.10 133
4075.25 136
4075.40 135
4075.54 132
4075.69 127
4075.83 123
4075.98 118
4076.13 112
4076.27 104
4076.42 95
4076.57 85
4076.71 72
4076.86 58
4077.01 45
4077.15 32
4077.30 22
4077.44 15
4077.59 11
4077.74 12
4077.88 14
4078.03 18
4078.18 21
4078.32 23
4078.47 22
4078.62 20
4078.76 18
4078.91 16
4079.05 18
4079.20 22
4079.35 30
4079.49 38
4079.64 48
4079.79 56
4079.93 63
4080.08 67
4080.23 68
4080.37 68
4080.52 66
4080.66 64
4080.81 60
4080.96 55
4081.10 51
4081.25 47
4081.40 41
4081.54 35
4081.69 27
4081.84 18
4081.98 8
4082.13 0
4082.28 0
4082.42 0
4082.57 0
4082.71 0
4082.86 0
4083.01 0
4083.15 1
4083.30 3
4083.45 4
4083.59 4
4083.74 6
4083.89 10
4084.03 17
4084.18 26
4084.33 35
4084.47 43
4084.62 48
4084.77 50
4084.91 48
4085.06 45
4085.21 41
4085.35 38
4085.50 39
4085.64 44
4085.79 53
4085.94 66
4086.08 81
4086.23 94
4086.38 104
4086.52 108
4086.67 107
4086.82 100
4086.96 89
4087.11 78
4087.26 69
4087.40 64
4087.55 63
4087.70 66
4087.84 71
4087.99 76
4088.14 80
4088.28 83
4088.43 86
4088.58 88
4088.72 92
4088.87 96
4089.01 100
4089.16 103
4089.31 102
4089.45 98
4089.60 91
4089.75 81
4089.89 72
4090.04 64
4090.19 61
4090.33 61
4090.48 65
4090.63 71
4090.77 77
4090.92 82
4091.07 86
4091.21 89
4091.36 91
4091.51 92
4091.65 93
4091.80 94
4091.95 95
4092.09 96
4092.24 94
4092.39 91
4092.53 85
4092.68 77
4092.83 65
4092.97 52
4093.12 38
4093.27 25
4093.41 15
4093.56 11
4093.71 13
4093.85 22
4094.00 36
4094.15 55
4094.29 75
4094.44 94
4094.59 112
4094.73 126
4094.88 136
4095.03 142
4095.17 144
4095.32 142
4095.47 137
4095.61 128
4095.76 116
4095.91 104
4096.05 92
4096.20 84
4096.35 79
4096.49 78
4096.64 78
4096.79 79
4096.93 81
4097.08 82
4097.23 81
4097.37 80
4097.52 79
4097.67 77
4097.81 72
4097.96 65
4098.11 56
4098.25 45
4098.40 35
4098.55 27
4098.69 23
4098.84 22
4098.99 26
4099.13 33
4099.28 41
4099.43 51
4099.57 61
4099.72 72
4099.87 83
4100.01 96
4100.16 109
4100.31 120
4100.46 129
4100.60 135
4100.75 140
4100.90 142
4101.04 144
4101.19 146
4101.34 149
4101.48 151
4101.63 151
4101.78 147
4101.92 139
4102.07 126
4102.22 109
4102.36 90
4102.51 71
4102.66 57
4102.80 47
4102.95 43
4103.10 45
4103.24 49
4103.39 54
4103.54 58
4103.68 59
4103.83 59
4103.98 56
4104.13 53
4104.27 49
4104.42 45
4104.57 41
4104.71 39
4104.86 36
4105.01 34
4105.15 31
4105.30 30
4105.45 29
4105.59 29
4105.74 30
4105.89 31
4106.03 33
4106.18 34
4106.33 33
4106.48 29
4106.62 23
4106.77 15
4106.92 5
4107.06 0
4107.21 0
4107.36 0
4107.50 0
4107.65 0
4107.80 0
4107.94 0
4108.09 0
4108.24 8
4108.38 25
4108.53 43
4108.68 62
4108.83 80
4108.97 96
4109.12 107
4109.27 114
4109.41 117
4109.56 117
4109.71 115
4109.85 112
4110.00 110
4110.15 109
4110.29 109
4110.44 112
4110.59 117
4110.74 123
4110.88 129
4111.03 134
4111.18 138
4111.32 141
4111.47 143
4111.62 145
4111.76 148
4111.91 150
4112.06 152
4112.21 153
4112.35 151
4112.50 147
4112.65 140
4112.79 133
4112.94 126
4113.09 120
4113.23 115
4113.38 110
4113.53 104
4113.68 96
4113.82 88
4113.97 79
4114.12 73
4114.26 70
4114.41 72
4114.56 80
4114.70 90
4114.85 101
4115.00 111
4115.15 118
4115.29 121
4115.44 119
4115.59 115
4115.73 109
4115.88 104
4116.03 99
4116.17 95
4116.32 92
4116.47 89
4116.62 86
4116.76 80
4116.91 73
4117.06 63
4117.20 53
4117.35 43
4117.50 34
4117.65 28
4117.79 25
4117.94 25
4118.09 26
4118.23 27
4118.38 26
4118.53 22
4118.68 17
4118.82 10
4118.97 5
4119.12 2
4119.26 3
4119.41 9
4119.56 19
4119.70 31
4119.85 44
4120.00 58
4120.15 70
4120.29 82
4120.44 92
4120.59 101
4120.73 109
4120.88 114
4121.03 117
4121.18 117
4121.32 113
4121.47 107
4121.62 99
4121.76 91
4121.91 86
4122.06 85
4122.21 89
4122.35 97
4122.50 107
4122.65 119
4122.79 129
4122.94 136
4123.09 141
4123.24 143
4123.38 143
4123.53 141
4123.68 138
4123.83 132
4123.97 124
4124.12 113
4124.27 98
4124.41 81
4124.56 63
4124.71 45
4124.86 29
4125.00 18
4125.15 11
4125.30 10
4125.44 16
4125.59 25
4125.74 38
4125.89 53
4126.03 68
4126.18 80
4126.33 88
4126.47 93
4126.62 93
4126.77 91
4126.92 88
4127.06 85
4127.21 84
4127.36 85
4127.51 85
4127.65 85
4127.80 82
4127.95 76
4128.09 69
4128.24 63
4128.39 62
4128.54 68
4128.68 82
4128.83 103
4128.98 127
4129.13 150
4129.27 167
4129.42 173
4129.57 168
4129.71 153
4129.86 131
4130.01 105
4130.16 80
4130.30 57
4130.45 38
4130.60 24
4130.75 13
4130.89 5
4131.04 0
4131.19 0
4131.34 0
4131.48 0
4131.63 2
4131.78 5
4131.92 8
4132.07 10
4132.22 10
4132.37 8
4132.51 5
4132.66 0
4132.81 0
4132.96 0
4133.10 0
4133.25 0
4133.40 0
4133.55 0
4133.69 3
4133.84 9
4133.99 14
4134.13 16
4134.28 15
4134.43 11
4134.58 5
4134.72 0
4134.87 0
4135.02 0
4135.17 0
4135.31 0
4135.46 5
4135.61 19
4135.76 36
4135.90 53
4136.05 69
4136.20 80
4136.35 87
4136.49 88
4136.64 84
4136.79 76
4136.94 64
4137.08 52
4137.23 40
4137.38 30
4137.53 22
4137.67 16
4137.82 14
4137.97 13
4138.11 15
4138.26 17
4138.41 21
4138.56 24
4138.70 28
4138.85 31
4139.00 34
4139.15 36
4139.29 38
4139.44 38
4139.59 35
4139.74 29
4139.88 19
4140.03 7
4140.18 0
4140.33 0
4140.47 0
4140.62 0
4140.77 0
4140.92 0
4141.06 0
4141.21 3
4141.36 29
4141.51 57
4141.65 85
4141.80 111
4141.95 134
4142.10 152
4142.24 165
4142.39 172
4142.54 173
4142.69 170
4142.83 164
4142.98 155
4143.13 144
4143.28 133
4143.42 123
4143.57 116
4143.72 112
4143.87 112
4144.01 117
4144.16 127
4144.31 141
4144.46 157
4144.60 172
4144.75 186
4144.90 196
4145.05 203
4145.20 206
4145.34 204
4145.49 199
4145.64 191
4145.79 180
4145.93 167
4146.08 152
4146.23 138
4146.38 125
4146.52 115
4146.67 109
4146.82 107
4146.97 109
4147.11 117
4147.26 129
4147.41 146
4147.56 167
4147.70 190
4147.85 213
4148.00 235
4148.15 251
4148.29 258
4148.44 257
4148.59 245
4148.74 226
4148.89 203
4149.03 177
4149.18 153
4149.33 134
4149.48 120
4149.62 111
4149.77 108
4149.92 109
4150.07 111
4150.21 116
4150.36 121
4150.51 128
4150.66 135
4150.80 143
4150.95 152
4151.10 162
4151.25 174
4151.40 185
4151.54 194
4151.69 201
4151.84 203
4151.99 200
4152.13 191
4152.28 176
4152.43 159
4152.58 141
4152.72 125
4152.87 115
4153.02 112
4153.17 115
4153.32 125
4153.46 139
4153.61 157
4153.76 175
4153.91 191
4154.05 206
4154.20 217
4154.35 225
4154.50 230
4154.65 231
4154.79 230
4154.94 228
4155.09 224
4155.24 220
4155.38 216
4155.53 212
4155.68 208
4155.83 204
4155.97 200
4156.12 197
4156.27 195
4156.42 192
4156.57 189
4156.71 185
4156.86 178
4157.01 167
4157.16 154
4157.30 138
4157.45 122
4157.60 107
4157.75 96
4157.90 90
4158.04 90
4158.19 95
4158.34 102
4158.49 109
4158.63 114
4158.78 116
4158.93 114
4159.08 109
4159.23 103
4159.37 97
4159.52 92
4159.67 89
4159.82 88
4159.97 88
4160.11 90
4160.26 92
4160.41 95
4160.56 100
4160.70 106
4160.85 113
4161.00 121
4161.15 130
4161.30 139
4161.44 149
4161.59 160
4161.74 171
4161.89 185
4162.04 200
4162.18 215
4162.33 228
4162.48 238
4162.63 241
4162.77 235
4162.92 222
4163.07 201
4163.22 176
4163.37 151
4163.51 127
4163.66 107
4163.81 92
4163.96 84
4164.11 80
4164.25 80
4164.40 82
4164.55 88
4164.70 95
4164.85 106
4164.99 117
4165.14 129
4165.29 139
4165.44 145
4165.58 146
4165.73 141
4165.88 131
4166.03 119
4166.18 108
4166.32 99
4166.47 95
4166.62 95
4166.77 98
4166.92 103
4167.06 110
4167.21 118
4167.36 127
4167.51 137
4167.66 149
4167.80 160
4167.95 168
4168.10 173
4168.25 172
4168.40 166
4168.54 156
4168.69 145
4168.84 134
4168.99 127
4169.14 124
4169.28 126
4169.43 131
4169.58 137
4169.73 143
4169.88 147
4170.02 148
4170.17 148
4170.32 148
4170.47 149
4170.62 152
4170.76 156
4170.91 161
4171.06 166
4171.21 170
4171.36 173
4171.50 176
4171.65 179
4171.80 182
4171.95 186
4172.10 189
4172.24 189
4172.39 186
4172.54 178
4172.69 167
4172.84 154
4172.98 142
4173.13 131
4173.28 122
4173.43 114
4173.58 107
4173.73 97
4173.87 84
4174.02 65
4174.17 43
4174.32 19
4174.47 0
4174.61 0
4174.76 0
4174.91 0
4175.06 0
4175.21 0
4175.35 0
4175.50 0
4175.65 0
4175.80 23
4175.95 48
4176.09 72
4176.24 93
4176.39 108
4176.54 117
4176.69 119
4176.84 117
4176.98 111
4177.13 104
4177.28 98
4177.43 91
4177.58 86
4177.72 80
4177.87 73
4178.02 64
4178.17 54
4178.32 42
4178.46 29
4178.61 18
4178.76 9
4178.91 5
4179.06 7
4179.21 15
4179.35 27
4179.50 41
4179.65 54
4179.80 64
4179.95 70
4180.09 71
4180.24 70
4180.39 67
4180.54 64
4180.69 61
4180.84 59
4180.98 58
4181.13 58
4181.28 56
4181.43 53
4181.58 49
4181.73 42
4181.87 34
4182.02 26
4182.17 20
4182.32 17
4182.47 18
4182.61 25
4182.76 36
4182.91 49
4183.06 62
4183.21 73
4183.36 79
4183.50 81
4183.65 80
4183.80 78
4183.95 76
4184.10 77
4184.25 80
4184.39 86
4184.54 94
4184.69 103
4184.84 113
4184.99 121
4185.13 126
4185.28 129
4185.43 128
4185.58 123
4185.73 115
4185.88 104
4186.02 91
4186.17 78
4186.32 63
4186.47 49
4186.62 35
4186.77 22
4186.91 10
4187.06 0
4187.21 0
4187.36 0
4187.51 0
4187.66 0
4187.80 0
4187.95 0
4188.10 0
4188.25 0
4188.40 3
4188.55 10
4188.69 15
4188.84 17
4188.99 16
4189.14 12
4189.29 5
4189.44 0
4189.58 0
4189.73 0
4189.88 0
4190.03 0
4190.18 9
4190.33 21
4190.47 35
4190.62 48
4190.77 60
4190.92 70
4191.07 78
4191.22 84
4191.36 89
4191.51 91
4191.66 91
4191.81 88
4191.96 85
4192.11 81
4192.26 80
4192.40 81
4192.55 85
4192.70 92
4192.85 100
4193.00 109
4193.15 116
4193.29 121
4193.44 123
4193.59 124
4193.74 126
4193.89 129
4194.04 133
4194.18 139
4194.33 144
4194.48 147
4194.63 147
4194.78 144
4194.93 138
4195.08 132
4195.22 127
4195.37 124
4195.52 124
4195.67 125
4195.82 129
4195.97 133
4196.11 138
4196.26 142
4196.41 146
4196.56 147
4196.71 146
4196.86 140
4197.01 129
4197.15 112
4197.30 90
4197.45 66
4197.60 43
4197.75 22
4197.90 7
4198.04 0
4198.19 0
4198.34 0
4198.49 0
4198.64 8
4198.79 18
4198.94 30
4199.08 45
4199.23 60
4199.38 74
4199.53 86
4199.68 95
4199.83 100
4199.98 100
4200.12 96
4200.27 90
4200.42 82
4200.57 74
4200.72 66
4200.87 57
4201.02 49
4201.16 42
4201.31 38
4201.46 35
4201.61 36
4201.76 40
4201.91 47
4202.06 54
4202.20 60
4202.35 63
4202.50 60
4202.65 52
4202.80 37
4202.95 20
4203.10 3
4203.24 0
4203.39 0
4203.54 0
4203.69 3
4203.84 19
4203.99 35
4204.14 48
4204.28 54
4204.43 53
4204.58 47
4204.73 37
4204.88 25
4205.03 14
4205.18 4
4205.32 0
4205.47 0
4205.62 0
4205.77 0
4205.92 0
4206.07 0
4206.22 0
4206.37 0
4206.51 2
4206.66 17
4206.81 32
4206.96 49
4207.11 65
4207.26 79
4207.41 90
4207.55 95
4207.70 96
4207.85 92
4208.00 86
4208.15 78
4208.30 71
4208.45 66
4208.60 65
4208.74 68
4208.89 75
4209.04 82
4209.19 90
4209.34 96
4209.49 100
4209.64 102
4209.79 102
4209.93 102
4210.08 102
4210.23 102
4210.38 102
4210.53 100
4210.68 95
4210.83 87
4210.97 74
4211.12 57
4211.27 37
4211.42 17
4211.57 0
4211.72 0
4211.87 0
4212.02 0
4212.16 0
4212.31 0
4212.46 0
4212.61 9
4212.76 25
4212.91 42
4213.06 59
4213.21 76
4213.35 93
4213.50 108
4213.65 122
4213.80 135
4213.95 145
4214.10 152
4214.25 157
4214.40 159
4214.55 159
4214.69 158
4214.84 156
4214.99 154
4215.14 154
4215.29 155
4215.44 158
4215.59 162
4215.74 166
4215.88 168
4216.03 169
4216.18 169
4216.33 167
4216.48 165
4216.63 164
4216.78 165
4216.93 167
4217.08 169
4217.22 171
4217.37 172
4217.52 173
4217.67 174
4217.82 175
4217.97 178
4218.12 182
4218.27 187
4218.41 193
4218.56 198
4218.71 203
4218.86 208
4219.01 212
4219.16 215
4219.31 217
4219.46 216
4219.61 212
4219.75 204
4219.90 194
4220.05 184
4220.20 175
4220.35 169
4220.50 166
4220.65 164
4220.80 163
4220.95 162
4221.09 162
4221.24 163
4221.39 167
4221.54 176
4221.69 187
4221.84 200
4221.99 210
4222.14 215
4222.29 211
4222.44 199
4222.58 178
4222.73 151
4222.88 123
4223.03 99
4223.18 80
4223.33 71
4223.48 70
4223.63 77
4223.78 91
4223.92 107
4224.07 124
4224.22 141
4224.37 156
4224.52 170
4224.67 182
4224.82 192
4224.97 201
4225.12 208
4225.27 211
4225.41 212
4225.56 209
4225.71 204
4225.86 199
4226.01 194
4226.16 190
4226.31 188
4226.46 188
4226.61 190
4226.76 194
4226.90 198
4227.05 200
4227.20 202
4227.35 201
4227.50 200
4227.65 198
4227.80 197
4227.95 199
4228.10 205
4228.25 215
4228.39 228
4228.54 243
4228.69 258
4228.84 271
4228.99 279
4229.14 283
4229.29 282
4229.44 277
4229.59 269
4229.74 258
4229.89 246
4230.03 235
4230.18 225
4230.33 216
4230.48 211
4230.63 209
4230.78 211
4230.93 216
4231.08 224
4231.23 234
4231.38 245
4231.53 254
4231.67 260
4231.82 261
4231.97 254
4232.12 240
4232.27 220
4232.42 196
4232.57 171
4232.72 148
4232.87 130
4233.02 119
4233.17 115
4233.31 116
4233.46 120
4233.61 125
4233.76 129
4233.91 131
4234.06 131
4234.21 129
4234.36 127
4234.51 124
4234.66 123
4234.81 123
4234.96 124
4235.10 126
4235.25 129
4235.40 133
4235.55 137
4235.70 140
4235.85 141
4236.00 140
4236.15 134
4236.30 122
4236.45 104
4236.60 81
4236.75 54
4236.89 27
4237.04 3
4237.19 0
4237.34 0
4237.49 0
4237.64 0
4237.79 0
4237.94 0
4238.09 10
4238.24 19
4238.39 23
4238.54 23
4238.68 18
4238.83 10
4238.98 1
4239.13 0
4239.28 0
4239.43 0
4239.58 0
4239.73 0
4239.88 0
4240.03 0
4240.18 3
4240.33 13
4240.48 20
4240.63 23
4240.77 21
4240.92 16
4241.07 9
4241.22 4
4241.37 2
4241.52 5
4241.67 12
4241.82 24
4241.97 40
4242.12 59
4242.27 79
4242.42 101
4242.57 122
4242.71 141
4242.86 157
4243.01 167
4243.16 173
4243.31 175
4243.46 174
4243.61 172
4243.76 169
4243.91 167
4244.06 165
4244.21 162
4244.36 158
4244.51 153
4244.66 147
4244.81 140
4244.95 133
4245.10 126
4245.25 120
4245.40 115
4245.55 112
4245.70 111
4245.85 113
4246.00 118
4246.15 126
4246.30 137
4246.45 149
4246.60 163
4246.75 175
4246.90 185
4247.05 191
4247.19 193
4247.34 190
4247.49 184
4247.64 178
4247.79 173
4247.94 171
4248.09 172
4248.24 177
4248.39 183
4248.54 189
4248.69 193
4248.84 194
4248.99 192
4249.14 188
4249.29 184
4249.44 180
4249.59 177
4249.73 175
4249.88 174
4250.03 172
4250.18 171
4250.33 171
4250.48 172
4250.63 173
4250.78 176
4250.93 177
4251.08 177
4251.23 174
4251.38 168
4251.53 159
4251.68 150
4251.83 140
4251.98 130
4252.13 123
4252.28 116
4252.42 111
4252.57 107
4252.72 104
4252.87 103
4253.02 102
4253.17 102
4253.32 103
4253.47 104
4253.62 104
4253.77 104
4253.92 105
4254.07 106
4254.22 109
4254.37 114
4254.52 120
4254.67 129
4254.82 140
4254.97 152
4255.12 164
4255.26 174
4255.41 180
4255.56 182
4255.71 178
4255.86 170
4256.01 158
4256.16 145
4256.31 133
4256.46 125
4256.61 122
4256.76 126
4256.91 136
4257.06 152
4257.21 171
4257.36 192
4257.51 212
4257.66 231
4257.81 246
4257.96 256
4258.11 262
4258.26 263
4258.41 259
4258.55 252
4258.70 241
4258.85 230
4259.00 219
4259.15 209
4259.30 203
4259.45 200
4259.60 202
4259.75 206
4259.90 213
4260.05 221
4260.20 228
4260.35 233
4260.50 235
4260.65 232
4260.80 224
4260.95 210
4261.10 190
4261.25 165
4261.40 136
4261.55 106
4261.70 75
4261.85 45
4262.00 19
4262.15 0
4262.29 0
4262.44 0
4262.59 0
4262.74 0
4262.89 0
4263.04 0
4263.19 0
4263.34 0
4263.49 21
4263.64 48
4263.79 73
4263.94 95
4264.09 114
4264.24 129
4264.39 142
4264.54 152
4264.69 162
4264.84 171
4264.99 178
4265.14 182
4265.29 183
4265.44 182
4265.59 179
4265.74 176
4265.89 175
4266.04 174
4266.19 175
4266.34 175
4266.49 174
4266.64 169
4266.79 158
4266.93 144
4267.08 126
4267.23 107
4267.38 88
4267.53 70
4267.68 56
4267.83 47
4267.98 41
4268.13 40
4268.28 43
4268.43 50
4268.58 59
4268.73 70
4268.88 81
4269.03 90
4269.18 98
4269.33 105
4269.48 112
4269.63 120
4269.78 131
4269.93 143
4270.08 155
4270.23 166
4270.38 174
4270.53 175
4270.68 170
4270.83 159
4270.98 143
4271.13 125
4271.28 106
4271.43 87
4271.58 72
4271.73 59
4271.88 48
4272.03 41
4272.18 35
4272.33 31
4272.48 30
4272.63 31
4272.78 34
4272.93 38
4273.08 43
4273.23 49
4273.38 56
4273.53 62
4273.67 68
4273.82 73
4273.97 78
4274.12 82
4274.27 85
4274.42 87
4274.57 90
4274.72 94
4274.87 100
4275.02 107
4275.17 116
4275.32 125
4275.47 132
4275.62 135
4275.77 134
4275.92 128
4276.07 120
4276.22 110
4276.37 102
4276.52 97
4276.67 95
4276.82 97
4276.97 102
4277.12 107
4277.27 112
4277.42 114
4277.57 113
4277.72 110
4277.87 106
4278.02 102
4278.17 101
4278.32 101
4278.47 104
4278.62 109
4278.77 115
4278.92 121
4279.07 126
4279.22 130
4279.37 133
4279.52 136
4279.67 139
4279.82 143
4279.97 150
4280.12 161
4280.27 175
4280.42 194
4280.57 217
4280.72 241
4280.87 264
4281.02 283
4281.17 296
4281.32 303
4281.47 304
4281.62 301
4281.77 295
4281.92 287
4282.07 278
4282.22 269
4282.37 258
4282.52 247
4282.67 237
4282.82 230
4282.97 226
4283.12 227
4283.27 231
4283.42 237
4283.57 241
4283.72 241
4283.87 233
4284.02 219
4284.17 199
4284.32 176
4284.47 153
4284.62 133
4284.77 117
4284.92 106
4285.07 98
4285.22 92
4285.37 88
4285.52 85
4285.67 83
4285.82 81
4285.97 81
4286.12 81
4286.27 82
4286.42 82
4286.57 82
4286.72 81
4286.87 79
4287.02 78
4287.17 79
4287.32 84
4287.47 92
4287.62 105
4287.77 122
4287.92 139
4288.07 156
4288.22 168
4288.37 174
4288.52 172
4288.67 164
4288.82 152
4288.97 137
4289.12 122
4289.27 111
4289.42 104
4289.57 101
4289.72 98
4289.87 94
4290.02 87
4290.17 75
4290.32 60
4290.47 43
4290.62 26
4290.77 12
4290.92 2
4291.07 0
4291.22 0
4291.37 0
4291.52 0
4291.67 0
4291.82 0
4291.97 0
4292.12 0
4292.27 0
4292.43 0
4292.58 8
4292.73 17
4292.88 25
4293.03 30
4293.18 31
4293.33 29
4293.48 24
4293.63 19
4293.78 15
4293.93 15
4294.08 22
4294.23 35
4294.38 53
4294.53 76
4294.68 101
4294.83 125
4294.98 146
4295.13 161
4295.28 169
4295.43 172
4295.58 170
4295.73 164
4295.88 157
4296.03 149
4296.18 142
4296.33 136
4296.48 132
4296.63 129
4296.78 125
4296.93 120
4297.08 113
4297.23 104
4297.38 90
4297.53 74
4297.68 58
4297.83 42
4297.98 29
4298.13 17
4298.28 9
4298.43 2
4298.58 0
4298.73 0
4298.88 0
4299.03 0
4299.19 0
4299.34 0
4299.49 0
4299.64 0
4299.79 9
4299.94 22
4300.09 32
4300.24 39
4300.39 41
4300.54 42
4300.69 43
4300.84 48
4300.99 58
4301.14 73
4301.29 89
4301.44 106
4301.59 119
4301.74 127
4301.89 130
4302.04 130
4302.19 132
4302.34 137
4302.49 148
4302.64 165
4302.79 184
4302.94 203
4303.09 216
4303.24 222
4303.39 219
4303.54 207
4303.69 188
4303.85 166
4304.00 142
4304.15 120
4304.30 101
4304.45 87
4304.60 78
4304.75 75
4304.90 77
4305.05 82
4305.20 92
4305.35 103
4305.50 115
4305.65 126
4305.80 135
4305.95 142
4306.10 146
4306.25 146
4306.40 145
4306.55 142
4306.70 138
4306.85 136
4307.00 135
4307.15 136
4307.30 139
4307.45 142
4307.61 144
4307.76 143
4307.91 137
4308.06 127
4308.21 115
4308.36 102
4308.51 90
4308.66 80
4308.81 75
4308.96 73
4309.11 75
4309.26 79
4309.41 84
4309.56 89
4309.71 93
4309.86 97
4310.01 100
4310.16 103
4310.31 104
4310.46 106
4310.61 107
4310.76 107
4310.92 107
4311.07 105
4311.22 102
4311.37 97
4311.52 91
4311.67 83
4311.82 77
4311.97 71
4312.12 68
4312.27 68
4312.42 71
4312.57 77
4312.72 84
4312.87 94
4313.02 104
4313.17 115
4313.32 124
4313.47 128
4313.62 128
4313.77 121
4313.93 108
4314.08 90
4314.23 71
4314.38 54
4314.53 43
4314.68 37
4314.83 39
4314.98 47
4315.13 59
4315.28 74
4315.43 89
4315.58 102
4315.73 114
4315.88 124
4316.03 132
4316.18 138
4316.33 142
4316.49 146
4316.64 148
4316.79 149
4316.94 147
4317.09 143
4317.24 138
4317.39 132
4317.54 125
4317.69 118
4317.84 112
4317.99 106
4318.14 101
4318.29 97
4318.44 94
4318.59 93
4318.74 92
4318.89 93
4319.05 93
4319.20 92
4319.35 89
4319.50 83
4319.65 76
4319.80 67
4319.95 58
4320.10 49
4320.25 41
4320.40 34
4320.55 28
4320.70 24
4320.85 21
4321.00 19
4321.15 18
4321.31 18
4321.46 19
4321.61 20
4321.76 23
4321.91 28
4322.06 35
4322.21 44
4322.36 53
4322.51 62
4322.66 69
4322.81 73
4322.96 74
4323.11 73
4323.26 72
4323.41 71
4323.57 71
4323.72 72
4323.87 75
4324.02 80
4324.17 87
4324.32 96
4324.47 106
4324.62 118
4324.77 130
4324.92 142
4325.07 152
4325.22 162
4325.37 172
4325.52 184
4325.68 199
4325.83 218
4325.98 240
4326.13 265
4326.28 290
4326.43 313
4326.58 332
4326.73 347
4326.88 360
4327.03 370
4327.18 378
4327.33 386
4327.48 394
4327.64 399
4327.79 402
4327.94 401
4328.09 395
4328.24 385
4328.39 373
4328.54 360
4328.69 348
4328.84 341
4328.99 340
4329.14 345
4329.29 356
4329.45 372
4329.60 390
4329.75 410
4329.90 429
4330.05 447
4330.20 464
4330.35 481
4330.50 499
4330.65 518
4330.80 539
4330.95 562
4331.10 586
4331.25 610
4331.41 632
4331.56 651
4331.71 668
4331.86 681
4332.01 691
4332.16 697
4332.31 701
4332.46 702
4332.61 700
4332.76 698
4332.91 695
4333.07 694
4333.22 695
4333.37 698
4333.52 703
4333.67 711
4333.82 719
4333.97 728
4334.12 735
4334.27 738
4334.42 737
4334.57 729
4334.73 715
4334.88 695
4335.03 671
4335.18 645
4335.33 621
4335.48 602
4335.63 591
4335.78 588
4335.93 595
4336.08 608
4336.23 626
4336.39 645
4336.54 662
4336.69 674
4336.84 681
4336.99 679
4337.14 671
4337.29 655
4337.44 633
4337.59 607
4337.74 578
4337.89 550
4338.05 522
4338.20 497
4338.35 474
4338.50 452
4338.65 431
4338.80 412
4338.95 393
4339.10 377
4339.25 365
4339.40 358
4339.56 354
4339.71 353
4339.86 354
4340.01 353
4340.16 351
4340.31 345
4340.46 338
4340.61 330
4340.76 324
4340.91 320
4341.07 318
4341.22 317
4341.37 317
4341.52 315
4341.67 311
4341.82 307
4341.97 303
4342.12 300
4342.27 298
4342.42 297
4342.58 295
4342.73 291
4342.88 284
4343.03 274
4343.18 261
4343.33 247
4343.48 234
4343.63 221
4343.78 208
4343.93 195
4344.09 182
4344.24 169
4344.39 155
4344.54 143
4344.69 133
4344.84 128
4344.99 127
4345.14 132
4345.29 140
4345.45 150
4345.60 161
4345.75 171
4345.90 177
4346.05 181
4346.20 181
4346.35 179
4346.50 174
4346.65 167
4346.81 157
4346.96 145
4347.11 130
4347.26 110
4347.41 88
4347.56 63
4347.71 38
4347.86 15
4348.01 0
4348.17 0
4348.32 0
4348.47 0
4348.62 0
4348.77 0
4348.92 0
4349.07 0
4349.22 0
4349.37 2
4349.53 18
4349.68 38
4349.83 60
4349.98 81
4350.13 99
4350.28 112
4350.43 119
4350.58 123
4350.74 124
4350.89 126
4351.04 130
4351.19 136
4351.34 144
4351.49 150
4351.64 154
4351.79 154
4351.94 150
4352.10 142
4352.25 133
4352.40 123
4352.55 114
4352.70 108
4352.85 104
4353.00 102
4353.15 102
4353.31 104
4353.46 107
4353.61 113
4353.76 122
4353.91 132
4354.06 143
4354.21 154
4354.36 164
4354.52 170
4354.67 174
4354.82 175
4354.97 173
4355.12 168
4355.27 161
4355.42 154
4355.57 146
4355.73 138
4355.88 130
4356.03 121
4356.18 111
4356.33 99
4356.48 86
4356.63 73
4356.78 61
4356.94 52
4357.09 47
4357.24 48
4357.39 55
4357.54 68
4357.69 84
4357.84 101
4358.00 116
4358.15 127
4358.30 131
4358.45 128
4358.60 120
4358.75 108
4358.90 95
4359.05 83
4359.21 74
4359.36 68
4359.51 66
4359.66 67
4359.81 70
4359.96 75
4360.11 81
4360.26 88
4360.42 94
4360.57 98
4360.72 100
4360.87 97
4361.02 89
4361.17 76
4361.32 60
4361.48 43
4361.63 26
4361.78 12
4361.93 3
4362.08 0
4362.23 0
4362.38 0
4362.54 0
4362.69 0
4362.84 0
4362.99 0
4363.14 0
4363.29 0
4363.44 0
4363.60 3
4363.75 14
4363.90 26
4364.05 37
4364.20 47
4364.35 54
4364.50 61
4364.66 68
4364.81 76
4364.96 87
4365.11 97
4365.26 108
4365.41 116
4365.56 120
4365.72 120
4365.87 116
4366.02 111
4366.17 106
4366.32 101
4366.47 96
4366.62 92
4366.78 88
4366.93 84
4367.08 79
4367.23 75
4367.38 72
4367.53 70
4367.68 70
4367.84 71
4367.99 74
4368.14 79
4368.29 86
4368.44 94
4368.59 102
4368.74 110
4368.90 115
4369.05 115
4369.20 112
4369.35 103
4369.50 89
4369.65 73
4369.80 55
4369.96 37
4370.11 21
4370.26 7
4370.41 0
4370.56 0
4370.71 0
4370.87 0
4371.02 0
4371.17 5
4371.32 19
4371.47 35
4371.62 52
4371.77 67
4371.93 80
4372.08 88
4372.23 92
4372.38 90
4372.53 84
4372.68 74
4372.84 62
4372.99 47
4373.14 30
4373.29 13
4373.44 0
4373.59 0
4373.75 0
4373.90 0
4374.05 0
4374.20 0
4374.35 0
4374.50 0
4374.65 3
4374.81 20
4374.96 36
4375.11 51
4375.26 62
4375.41 70
4375.56 75
4375.72 77
4375.87 78
4376.02 80
4376.17 82
4376.32 87
4376.47 94
4376.63 103
4376.78 113
4376.93 122
4377.08 129
4377.23 135
4377.38 137
4377.54 136
4377.69 132
4377.84 126
4377.99 119
4378.14 113
4378.29 108
4378.45 105
4378.60 106
4378.75 111
4378.90 119
4379.05 129
4379.20 142
4379.36 154
4379.51 165
4379.66 172
4379.81 175
4379.96 171
4380.11 162
4380.27 149
4380.42 131
4380.57 112
4380.72 93
4380.87 78
4381.02 68
4381.18 64
4381.33 67
4381.48 77
4381.63 92
4381.78 110
4381.93 126
4382.09 139
4382.24 147
4382.39 151
4382.54 149
4382.69 143
4382.84 135
4383.00 125
4383.15 113
4383.30 102
4383.45 91
4383.60 80
4383.76 71
4383.91 64
4384.06 58
4384.21 55
4384.36 53
4384.51 53
4384.67 57
4384.82 63
4384.97 74
4385.12 89
4385.27 106
4385.42 124
4385.58 140
4385.73 152
4385.88 159
4386.03 161
4386.18 158
4386.34 150
4386.49 139
4386.64 124
4386.79 107
4386.94 88
4387.09 70
4387.25 52
4387.40 37
4387.55 25
4387.70 17
4387.85 13
4388.01 10
4388.16 9
4388.31 7
4388.46 5
4388.61 0
4388.76 0
4388.92 0
4389.07 0
4389.22 0
4389.37 0
4389.52 0
4389.68 4
4389.83 22
4389.98 42
4390.13 62
4390.28 79
4390.43 91
4390.59 100
4390.74 106
4390.89 110
4391.04 114
4391.19 117
4391.35 121
4391.50 124
4391.65 124
4391.80 122
4391.95 116
4392.11 108
4392.26 98
4392.41 88
4392.56 79
4392.71 70
4392.86 62
4393.02 56
4393.17 51
4393.32 48
4393.47 47
4393.62 48
4393.78 50
4393.93 52
4394.08 51
4394.23 48
4394.38 42
4394.54 35
4394.69 28
4394.84 21
4394.99 16
4395.14 13
4395.30 11
4395.45 10
4395.60 11
4395.75 12
4395.90 16
4396.06 22
4396.21 30
4396.36 38
4396.51 46
4396.66 52
4396.82 56
4396.97 58
4397.12 60
4397.27 62
4397.42 66
4397.58 72
4397.73 78
4397.88 84
4398.03 87
4398.18 87
4398.34 81
4398.49 72
4398.64 61
4398.79 48
4398.94 37
4399.10 28
4399.25 23
4399.40 22
4399.55 24
4399.70 30
4399.86 37
4400.01 46
4400.16 54
4400.31 62
4400.46 68
4400.62 73
4400.77 77
4400.92 81
4401.07 88
4401.22 97
4401.38 109
4401.53 123
4401.68 136
4401.83 146
4401.98 152
4402.14 150
4402.29 142
4402.44 128
4402.59 110
4402.74 92
4402.90 76
4403.05 65
4403.20 60
4403.35 59
4403.51 61
4403.66 65
4403.81 67
4403.96 67
4404.11 65
4404.27 60
4404.42 56
4404.57 53
4404.72 53
4404.87 55
4405.03 59
4405.18 61
4405.33 60
4405.48 55
4405.63 44
4405.79 29
4405.94 12
4406.09 0
4406.24 0
4406.40 0
4406.55 0
4406.70 0
4406.85 0
4407.00 0
4407.16 0
4407.31 7
4407.46 20
4407.61 31
4407.76 39
4407.92 45
4408.07 48
4408.22 49
4408.37 50
4408.53 51
4408.68 51
4408.83 52
4408.98 52
4409.13 52
4409.29 53
4409.44 55
4409.59 62
4409.74 71
4409.90 84
4410.05 99
4410.20 113
4410.35 123
4410.50 127
4410.66 126
4410.81 121
4410.96 113
4411.11 106
4411.27 101
4411.42 100
4411.57 102
4411.72 105
4411.87 108
4412.03 109
4412.18 107
4412.33 103
4412.48 98
4412.64 94
4412.79 91
4412.94 91
4413.09 94
4413.24 99
4413.40 104
4413.55 108
4413.70 109
4413.85 107
4414.01 101
4414.16 94
4414.31 86
4414.46 79
4414.61 76
4414.77 77
4414.92 80
4415.07 84
4415.22 88
4415.38 89
4415.53 87
4415.68 81
4415.83 73
4415.99 62
4416.14 51
4416.29 39
4416.44 28
4416.59 16
4416.75 5
4416.90 0
4417.05 0
4417.20 0
4417.36 0
4417.51 0
4417.66 3
4417.81 15
4417.97 28
4418.12 41
4418.27 55
4418.42 67
4418.58 79
4418.73 90
4418.88 101
4419.03 111
4419.18 119
4419.34 126
4419.49 131
4419.64 133
4419.79 135
4419.95 135
4420.10 135
4420.25 135
4420.40 137
4420.56 139
4420.71 141
4420.86 141
4421.01 140
4421.17 135
4421.32 127
4421.47 116
4421.62 102
4421.78 87
4421.93 73
4422.08 59
4422.23 46
4422.38 35
4422.54 26
4422.69 20
4422.84 16
4422.99 13
4423.15 11
4423.30 10
4423.45 9
4423.60 8
4423.76 5
4423.91 0
4424.06 0
4424.21 0
4424.37 0
4424.52 0
4424.67 0
4424.82 0
4424.98 0
4425.13 10
4425.28 21
4425.43 32
4425.59 42
4425.74 49
4425.89 53
4426.04 52
4426.20 47
4426.35 41
4426.50 35
4426.65 32
4426.81 34
4426.96 43
4427.11 57
4427.26 76
4427.42 95
4427.57 112
4427.72 125
4427.87 131
4428.03 131
4428.18 128
4428.33 125
4428.48 123
4428.64 125
4428.79 130
4428.94 139
4429.09 150
4429.25 163
4429.40 175
4429.55 184
4429.70 191
4429.86 194
4430.01 194
4430.16 190
4430.31 183
4430.47 175
4430.62 165
4430.77 155
4430.92 146
4431.08 138
4431.23 131
4431.38 127
4431.53 125
4431.69 124
4431.84 125
4431.99 127
4432.14 129
4432.30 131
4432.45 132
4432.60 133
4432.76 134
4432.91 136
4433.06 137
4433.21 138
4433.37 137
4433.52 134
4433.67 129
4433.82 122
4433.98 114
4434.13 106
4434.28 100
4434.43 97
4434.59 97
4434.74 101
4434.89 106
4435.04 113
4435.20 118
4435.35 121
4435.50 122
4435.66 119
4435.81 114
4435.96 108
4436.11 101
4436.27 94
4436.42 88
4436.57 83
4436.72 80
4436.88 78
4437.03 76
4437.18 76
4437.33 75
4437.49 75
4437.64 75
4437.79 73
4437.95 70
4438.10 66
4438.25 60
4438.40 55
4438.56 49
4438.71 43
4438.86 39
4439.01 36
4439.17 34
4439.32 33
4439.47 32
4439.62 31
4439.78 28
4439.93 24
4440.08 17
4440.24 9
4440.39 0
4440.54 0
4440.69 0
4440.85 0
4441.00 0
4441.15 0
4441.30 0
4441.46 0
4441.61 0
4441.76 9
4441.92 19
4442.07 28
4442.22 36
4442.37 42
4442.53 48
4442.68 54
4442.83 60
4442.99 67
4443.14 75
4443.29 83
4443.44 91
4443.60 97
4443.75 101
4443.90 101
4444.05 98
4444.21 91
4444.36 83
4444.51 75
4444.67 66
4444.82 58
4444.97 51
4445.12 44
4445.28 38
4445.43 31
4445.58 25
4445.74 20
4445.89 18
4446.04 19
4446.19 24
4446.35 33
4446.50 45
4446.65 59
4446.81 71
4446.96 82
4447.11 90
4447.26 93
4447.42 93
4447.57 90
4447.72 85
4447.88 79
4448.03 72
4448.18 65
4448.33 58
4448.49 52
4448.64 46
4448.79 43
4448.95 42
4449.10 45
4449.25 50
4449.40 57
4449.56 64
4449.71 70
4449.86 74
4450.02 76
4450.17 76
4450.32 75
4450.47 74
4450.63 73
4450.78 73
4450.93 72
4451.09 71
4451.24 68
4451.39 65
4451.54 60
4451.70 55
4451.85 50
4452.00 45
4452.16 41
4452.31 40
4452.46 40
4452.62 43
4452.77 47
4452.92 53
4453.07 58
4453.23 61
4453.38 62
4453.53 60
4453.69 56
4453.84 50
4453.99 42
4454.14 34
4454.30 26
4454.45 17
4454.60 7
4454.76 0
4454.91 0
4455.06 0
4455.22 0
4455.37 0
4455.52 0
4455.67 0
4455.83 0
4455.98 7
4456.13 24
4456.29 42
4456.44 59
4456.59 77
4456.75 94
4456.90 111
4457.05 129
4457.20 145
4457.36 160
4457.51 170
4457.66 175
4457.82 175
4457.97 168
4458.12 155
4458.28 137
4458.43 115
4458.58 91
4458.73 66
4458.89 41
4459.04 17
4459.19 0
4459.35 0
4459.50 0
4459.65 0
4459.81 0
4459.96 0
4460.11 0
4460.27 12
4460.42 31
4460.57 47
4460.72 57
4460.88 59
4461.03 55
4461.18 44
4461.34 30
4461.49 16
4461.64 5
4461.80 0
4461.95 0
4462.10 0
4462.26 0
4462.41 3
4462.56 7
4462.71 10
4462.87 15
4463.02 20
4463.17 28
4463.33 38
4463.48 51
4463.63 64
4463.79 76
4463.94 87
4464.09 93
4464.25 96
4464.40 95
4464.55 92
4464.71 89
4464.86 87
4465.01 86
4465.16 87
4465.32 90
4465.47 91
4465.62 92
4465.78 90
4465.93 85
4466.08 78
4466.24 69
4466.39 60
4466.54 51
4466.70 44
4466.85 38
4467.00 35
4467.16 35
4467.31 38
4467.46 43
4467.62 49
4467.77 56
4467.92 62
4468.08 67
4468.23 68
4468.38 65
4468.53 59
4468.69 51
4468.84 40
4468.99 28
4469.15 16
4469.30 5
4469.45 0
4469.61 0
4469.76 0
4469.91 0
4470.07 0
4470.22 0
4470.37 0
4470.53 0
4470.68 7
4470.83 18
4470.99 28
4471.14 33
4471.29 34
4471.45 28
4471.60 20
4471.75 9
4471.91 0
4472.06 0
4472.21 0
4472.37 0
4472.52 11
4472.67 26
4472.83 42
4472.98 56
4473.13 69
4473.29 77
4473.44 80
4473.59 78
4473.75 73
4473.90 66
4474.05 59
4474.21 53
4474.36 50
4474.51 50
4474.67 54
4474.82 59
4474.97 63
4475.13 64
4475.28 61
4475.43 54
4475.59 43
4475.74 30
4475.89 18
4476.05 12
4476.20 12
4476.35 17
4476.51 27
4476.66 38
4476.81 48
4476.97 53
4477.12 54
4477.27 51
4477.43 47
4477.58 44
4477.73 46
4477.89 55
4478.04 69
4478.19 89
4478.35 112
4478.50 134
4478.65 154
4478.81 168
4478.96 175
4479.11 175
4479.27 168
4479.42 157
4479.57 142
4479.73 126
4479.88 110
4480.03 95
4480.19 82
4480.34 69
4480.49 56
4480.65 44
4480.80 32
4480.95 23
4481.11 17
4481.26 14
4481.41 13
4481.57 12
4481.72 11
4481.87 6
4482.03 0
4482.18 0
4482.33 0
4482.49 0
4482.64 0
4482.79 0
4482.95 0
4483.10 8
4483.26 24
4483.41 39
4483.56 51
4483.72 60
4483.87 66
4484.02 71
4484.18 75
4484.33 79
4484.48 82
4484.64 83
4484.79 81
4484.94 76
4485.10 68
4485.25 58
4485.40 47
4485.56 35
4485.71 25
4485.86 16
4486.02 8
4486.17 3
4486.33 0
4486.48 0
4486.63 0
4486.79 0
4486.94 0
4487.09 0
4487.25 0
4487.40 6
4487.55 15
4487.71 26
4487.86 36
4488.01 45
4488.17 50
4488.32 52
4488.47 49
4488.63 42
4488.78 32
4488.94 21
4489.09 12
4489.24 7
4489.40 8
4489.55 15
4489.70 29
4489.86 47
4490.01 65
4490.16 81
4490.32 94
4490.47 102
4490.62 105
4490.78 104
4490.93 101
4491.09 97
4491.24 94
4491.39 91
4491.55 87
4491.70 83
4491.85 77
4492.01 70
4492.16 62
4492.31 54
4492.47 47
4492.62 42
4492.77 41
4492.93 42
4493.08 45
4493.24 49
4493.39 52
4493.54 53
4493.70 50
4493.85 45
4494.00 37
4494.16 29
4494.31 22
4494.47 19
4494.62 20
4494.77 24
4494.93 32
4495.08 41
4495.23 48
4495.39 53
4495.54 54
4495.69 51
4495.85 47
4496.00 42
4496.16 37
4496.31 33
4496.46 28
4496.62 24
4496.77 17
4496.92 8
4497.08 0
4497.23 0
4497.38 0
4497.54 0
4497.69 0
4497.85 0
4498.00 0
4498.15 0
4498.31 24
4498.46 48
4498.61 70
4498.77 88
4498.92 98
4499.08 102
4499.23 101
4499.38 97
4499.54 92
4499.69 87
4499.84 83
4500.00 81
4500.15 80
4500.31 79
4500.46 77
4500.61 75
4500.77 74
4500.92 73
4501.07 75
4501.23 79
4501.38 85
4501.54 94
4501.69 103
4501.84 113
4502.00 123
4502.15 132
4502.30 139
4502.46 145
4502.61 149
4502.77 150
4502.92 147
4503.07 142
4503.23 135
4503.38 126
4503.54 116
4503.69 106
4503.84 98
4504.00 89
4504.15 81
4504.30 72
4504.46 64
4504.61 56
4504.77 51
4504.92 47
4505.07 45
4505.23 45
4505.38 46
4505.53 47
4505.69 47
4505.84 45
4506.00 42
4506.15 38
4506.30 34
4506.46 29
4506.61 21
4506.77 12
4506.92 1
4507.07 0
4507.23 0
4507.38 0
4507.54 0
4507.69 0
4507.84 0
4508.00 0
4508.15 9
4508.30 30
4508.46 50
4508.61 67
4508.77 81
4508.92 90
4509.07 97
4509.23 102
4509.38 109
4509.54 117
4509.69 127
4509.84 139
4510.00 151
4510.15 160
4510.31 164
4510.46 162
4510.61 153
4510.77 139
4510.92 122
4511.07 105
4511.23 92
4511.38 81
4511.54 74
4511.69 68
4511.84 61
4512.00 51
4512.15 39
4512.31 27
4512.46 17
4512.61 11
4512.77 12
4512.92 19
4513.08 30
4513.23 43
4513.38 55
4513.54 64
4513.69 68
4513.85 69
4514.00 67
4514.15 63
4514.31 61
4514.46 59
4514.62 59
4514.77 59
4514.92 59
4515.08 58
4515.23 54
4515.39 48
4515.54 41
4515.69 34
4515.85 27
4516.00 22
4516.16 17
4516.31 11
4516.46 4
4516.62 0
4516.77 0
4516.93 0
4517.08 0
4517.23 0
4517.39 0
4517.54 0
4517.70 2
4517.85 15
4518.00 26
4518.16 32
4518.31 34
4518.47 30
4518.62 24
4518.78 16
4518.93 10
4519.08 5
4519.24 4
4519.39 6
4519.55 9
4519.70 12
4519.85 13
4520.01 11
4520.16 6
4520.32 0
4520.47 0
4520.62 0
4520.78 0
4520.93 0
4521.09 0
4521.24 1
4521.39 12
4521.55 24
4521.70 35
4521.86 45
4522.01 54
4522.17 62
4522.32 70
4522.47 78
4522.63 86
4522.78 94
4522.94 102
4523.09 109
4523.24 115
4523.40 120
4523.55 125
4523.71 128
4523.86 130
4524.02 130
4524.17 127
4524.32 121
4524.48 113
4524.63 103
4524.79 94
4524.94 84
4525.09 76
4525.25 66
4525.40 57
4525.56 45
4525.71 31
4525.87 16
4526.02 1
4526.17 0
4526.33 0
4526.48 0
4526.64 0
4526.79 0
4526.94 0
4527.10 0
4527.25 1
4527.41 12
4527.56 22
4527.72 29
4527.87 33
4528.02 32
4528.18 27
4528.33 20
4528.49 12
4528.64 6
4528.80 3
4528.95 5
4529.10 14
4529.26 28
4529.41 47
4529.57 69
4529.72 92
4529.87 114
4530.03 132
4530.18 147
4530.34 156
4530.49 163
4530.65 166
4530.80 167
4530.95 166
4531.11 163
4531.26 156
4531.42 147
4531.57 134
4531.73 119
4531.88 104
4532.03 90
4532.19 78
4532.34 70
4532.50 66
4532.65 64
4532.81 66
4532.96 71
4533.11 76
4533.27 83
4533.42 90
4533.58 97
4533.73 104
4533.89 111
4534.04 119
4534.20 128
4534.35 140
4534.50 152
4534.66 165
4534.81 177
4534.97 188
4535.12 198
4535.28 207
4535.43 217
4535.58 229
4535.74 242
4535.89 255
4536.05 268
4536.20 277
4536.36 281
4536.51 280
4536.66 275
4536.82 267
4536.97 258
4537.13 250
4537.28 244
4537.44 241
4537.59 238
4537.75 235
4537.90 232
4538.05 228
4538.21 222
4538.36 217
4538.52 214
4538.67 214
4538.83 218
4538.98 223
4539.14 228
4539.29 231
4539.44 233
4539.60 231
4539.75 227
4539.91 224
4540.06 224
4540.22 229
4540.37 239
4540.52 254
4540.68 271
4540.83 287
4540.99 301
4541.14 308
4541.30 307
4541.45 300
4541.61 288
4541.76 272
4541.92 255
4542.07 239
4542.22 226
4542.38 218
4542.53 213
4542.69 210
4542.84 209
4543.00 209
4543.15 208
4543.31 208
4543.46 208
4543.61 211
4543.77 216
4543.92 225
4544.08 236
4544.23 247
4544.39 257
4544.54 263
4544.70 263
4544.85 258
4545.00 248
4545.16 235
4545.31 222
4545.47 209
4545.62 197
4545.78 188
4545.93 180
4546.09 173
4546.24 167
4546.40 162
4546.55 160
4546.70 162
4546.86 167
4547.01 176
4547.17 185
4547.32 194
4547.48 198
4547.63 197
4547.79 190
4547.94 178
4548.10 162
4548.25 145
4548.40 131
4548.56 119
4548.71 111
4548.87 107
4549.02 105
4549.18 105
4549.33 105
4549.49 105
4549.64 104
4549.80 100
4549.95 95
4550.11 88
4550.26 80
4550.41 70
4550.57 60
4550.72 49
4550.88 39
4551.03 30
4551.19 22
4551.34 15
4551.50 12
4551.65 13
4551.81 18
4551.96 26
4552.12 38
4552.27 51
4552.42 64
4552.58 74
4552.73 80
4552.89 82
4553.04 82
4553.20 79
4553.35 74
4553.51 70
4553.66 65
4553.82 60
4553.97 55
4554.13 48
4554.28 40
4554.44 33
4554.59 28
4554.74 25
4554.90 27
4555.05 34
4555.21 44
4555.36 57
4555.52 71
4555.67 84
4555.83 94
4555.98 102
4556.14 106
4556.29 108
4556.45 107
4556.60 105
4556.76 103
4556.91 101
4557.06 99
4557.22 99
4557.37 99
4557.53 98
4557.68 97
4557.84 95
4557.99 91
4558.15 88
4558.30 86
4558.46 86
4558.61 89
4558.77 95
4558.92 102
4559.08 108
4559.23 111
4559.39 111
4559.54 109
4559.70 105
4559.85 103
4560.01 105
4560.16 112
4560.31 123
4560.47 137
4560.62 152
4560.78 166
4560.93 178
4561.09 187
4561.24 194
4561.40 199
4561.55 202
4561.71 203
4561.86 200
4562.02 193
4562.17 184
4562.33 172
4562.48 159
4562.64 147
4562.79 137
4562.95 128
4563.10 120
4563.26 111
4563.41 101
4563.57 89
4563.72 76
4563.88 63
4564.03 53
4564.18 45
4564.34 41
4564.49 41
4564.65 44
4564.80 48
4564.96 50
4565.11 51
4565.27 49
4565.42 45
4565.58 39
4565.73 32
4565.89 25
4566.04 17
4566.20 11
4566.35 5
4566.51 0
4566.66 0
4566.82 0
4566.97 0
4567.13 0
4567.28 0
4567.44 0
4567.59 0
4567.75 0
4567.90 5
4568.06 15
4568.21 24
4568.37 33
4568.52 39
4568.68 41
4568.83 40
4568.99 36
4569.14 31
4569.30 27
4569.45 28
4569.61 35
4569.76 49
4569.92 67
4570.07 88
4570.23 109
4570.38 128
4570.54 143
4570.69 154
4570.85 161
4571.00 166
4571.16 170
4571.31 172
4571.47 173
4571.62 172
4571.78 170
4571.93 166
4572.09 161
4572.24 158
4572.40 157
4572.55 158
4572.70 160
4572.86 163
4573.01 164
4573.17 162
4573.32 157
4573.48 151
4573.63 144
4573.79 138
4573.94 136
4574.10 137
4574.25 139
4574.41 142
4574.56 143
4574.72 140
4574.88 134
4575.03 124
4575.19 113
4575.34 101
4575.50 91
4575.65 84
4575.81 80
4575.96 80
4576.12 82
4576.27 85
4576.43 88
4576.58 90
4576.74 90
4576.89 89
4577.05 87
4577.20 84
4577.36 83
4577.51 83
4577.67 84
4577.82 87
4577.98 89
4578.13 92
4578.29 95
4578.44 100
4578.60 107
4578.75 118
4578.91 132
4579.06 148
4579.22 164
4579.37 176
4579.53 183
4579.68 182
4579.84 173
4579.99 158
4580.15 140
4580.30 120
4580.46 102
4580.61 88
4580.77 78
4580.92 72
4581.08 67
4581.23 62
4581.39 56
4581.54 47
4581.70 36
4581.85 24
4582.01 15
4582.16 8
4582.32 7
4582.47 11
4582.63 20
4582.78 34
4582.94 50
4583.09 69
4583.25 87
4583.41 104
4583.56 119
4583.72 129
4583.87 133
4584.03 131
4584.18 122
4584.34 107
4584.49 87
4584.65 65
4584.80 44
4584.96 27
4585.11 16
4585.27 12
4585.42 14
4585.58 20
4585.73 26
4585.89 30
4586.04 29
4586.20 22
4586.35 11
4586.51 0
4586.66 0
4586.82 0
4586.97 0
4587.13 0
4587.29 0
4587.44 0
4587.60 0
4587.75 14
4587.91 29
4588.06 44
4588.22 59
4588.37 73
4588.53 85
4588.68 92
4588.84 96
4588.99 96
4589.15 94
4589.30 92
4589.46 91
4589.61 95
4589.77 103
4589.92 113
4590.08 123
4590.23 130
4590.39 132
4590.55 129
4590.70 123
4590.86 116
4591.01 112
4591.17 112
4591.32 117
4591.48 127
4591.63 140
4591.79 152
4591.94 162
4592.10 167
4592.25 168
4592.41 164
4592.56 158
4592.72 151
4592.88 146
4593.03 142
4593.19 139
4593.34 139
4593.50 139
4593.65 141
4593.81 144
4593.96 149
4594.12 155
4594.27 164
4594.43 174
4594.58 183
4594.74 188
4594.89 187
4595.05 181
4595.21 168
4595.36 151
4595.52 132
4595.67 112
4595.83 95
4595.98 81
4596.14 69
4596.29 59
4596.45 50
4596.60 43
4596.76 36
4596.91 29
4597.07 22
4597.23 16
4597.38 10
4597.54 3
4597.69 0
4597.85 0
4598.00 0
4598.16 0
4598.31 0
4598.47 0
4598.62 0
4598.78 0
4598.93 6
4599.09 12
4599.25 16
4599.40 17
4599.56 16
4599.71 13
4599.87 9
4600.02 7
4600.18 7
4600.33 10
4600.49 14
4600.64 20
4600.80 28
4600.96 37
4601.11 47
4601.27 59
4601.42 71
4601.58 85
4601.73 99
4601.89 112
4602.04 123
4602.20 130
4602.35 134
4602.51 133
4602.67 129
4602.82 122
4602.98 115
4603.13 107
4603.29 101
4603.44 95
4603.60 89
4603.75 83
4603.91 76
4604.07 70
4604.22 63
4604.38 58
4604.53 56
4604.69 55
4604.84 57
4605.00 59
4605.15 60
4605.31 60
4605.47 58
4605.62 55
4605.78 51
4605.93 48
4606.09 47
4606.24 47
4606.40 47
4606.55 48
4606.71 46
4606.87 42
4607.02 35
4607.18 25
4607.33 14
4607.49 2
4607.64 0
4607.80 0
4607.95 0
4608.11 0
4608.27 0
4608.42 0
4608.58 12
4608.73 28
4608.89 47
4609.04 69
4609.20 94
4609.35 120
4609.51 147
4609.67 172
4609.82 194
4609.98 209
4610.13 216
4610.29 213
4610.44 202
4610.60 186
4610.75 166
4610.91 148
4611.07 132
4611.22 121
4611.38 113
4611.53 106
4611.69 98
4611.84 87
4612.00 72
4612.16 55
4612.31 37
4612.47 23
4612.62 13
4612.78 10
4612.93 12
4613.09 17
4613.25 24
4613.40 28
4613.56 29
4613.71 26
4613.87 21
4614.02 16
4614.18 13
4614.34 13
4614.49 19
4614.65 30
4614.80 46
4614.96 65
4615.11 86
4615.27 104
4615.42 119
4615.58 128
4615.74 130
4615.89 125
4616.05 113
4616.20 97
4616.36 76
4616.51 55
4616.67 34
4616.83 16
4616.98 3
4617.14 0
4617.29 0
4617.45 0
4617.61 0
4617.76 2
4617.92 8
4618.07 12
4618.23 14
4618.38 14
4618.54 12
4618.70 8
4618.85 4
4619.01 0
4619.16 0
4619.32 0
4619.47 0
4619.63 0
4619.79 0
4619.94 0
4620.10 0
4620.25 2
4620.41 12
4620.56 24
4620.72 35
4620.88 46
4621.03 56
4621.19 65
4621.34 72
4621.50 77
4621.66 82
4621.81 88
4621.97 94
4622.12 103
4622.28 113
4622.43 126
4622.59 142
4622.75 160
4622.90 178
4623.06 195
4623.21 209
4623.37 215
4623.53 214
4623.68 203
4623.84 184
4623.99 160
4624.15 134
4624.30 110
4624.46 93
4624.62 83
4624.77 80
4624.93 83
4625.08 88
4625.24 92
4625.40 92
4625.55 88
4625.71 81
4625.86 74
4626.02 69
4626.17 67
4626.33 68
4626.49 72
4626.64 77
4626.80 83
4626.95 86
4627.11 86
4627.27 84
4627.42 78
4627.58 69
4627.73 58
4627.89 46
4628.05 34
4628.20 22
4628.36 11
4628.51 0
4628.67 0
4628.83 0
4628.98 0
4629.14 0
4629.29 0
4629.45 0
4629.61 0
4629.76 0
4629.92 17
4630.07 33
4630.23 46
4630.38 55
4630.54 58
4630.70 58
4630.85 57
4631.01 58
4631.16 61
4631.32 68
4631.48 77
4631.63 87
4631.79 99
4631.94 110
4632.10 122
4632.26 135
4632.41 148
4632.57 161
4632.72 174
4632.88 185
4633.04 194
4633.19 202
4633.35 210
4633.50 217
4633.66 226
4633.82 234
4633.97 241
4634.13 244
4634.28 243
4634.44 235
4634.60 222
4634.75 205
4634.91 188
4635.06 175
4635.22 167
4635.38 166
4635.53 173
4635.69 185
4635.84 199
4636.00 214
4636.16 226
4636.31 235
4636.47 240
4636.63 243
4636.78 244
4636.94 244
4637.09 245
4637.25 245
4637.41 245
4637.56 242
4637.72 236
4637.87 225
4638.03 209
4638.19 190
4638.34 170
4638.50 152
4638.65 140
4638.81 135
4638.97 140
4639.12 152
4639.28 168
4639.43 186
4639.59 201
4639.75 212
4639.90 219
4640.06 221
4640.22 221
4640.37 221
4640.53 222
4640.68 225
4640.84 229
4641.00 233
4641.15 236
4641.31 237
4641.46 236
4641.62 232
4641.78 226
4641.93 218
4642.09 211
4642.25 206
4642.40 202
4642.56 200
4642.71 198
4642.87 196
4643.03 192
4643.18 185
4643.34 176
4643.49 167
4643.65 160
4643.81 157
4643.96 160
4644.12 168
4644.28 179
4644.43 192
4644.59 202
4644.74 209
4644.90 212
4645.06 210
4645.21 207
4645.37 204
4645.53 202
4645.68 201
4645.84 203
4645.99 205
4646.15 207
4646.31 206
4646.46 203
4646.62 198
4646.77 191
4646.93 185
4647.09 180
4647.24 178
4647.40 180
4647.56 185
4647.71 193
4647.87 202
4648.02 212
4648.18 221
4648.34 228
4648.49 232
4648.65 231
4648.81 227
4648.96 218
4649.12 206
4649.27 192
4649.43 177
4649.59 163
4649.74 151
4649.90 140
4650.06 132
4650.21 126
4650.37 122
4650.53 120
4650.68 119
4650.84 119
4650.99 123
4651.15 129
4651.31 137
4651.46 147
4651.62 157
4651.78 166
4651.93 173
4652.09 176
4652.24 175
4652.40 171
4652.56 165
4652.71 161
4652.87 160
4653.03 163
4653.18 170
4653.34 180
4653.50 190
4653.65 200
4653.81 205
4653.96 206
4654.12 203
4654.28 195
4654.43 184
4654.59 171
4654.75 156
4654.90 140
4655.06 122
4655.22 105
4655.37 87
4655.53 73
4655.68 63
4655.84 58
4656.00 61
4656.15 69
4656.31 83
4656.47 100
4656.62 118
4656.78 133
4656.94 144
4657.09 149
4657.25 147
4657.40 138
4657.56 124
4657.72 106
4657.87 84
4658.03 62
4658.19 41
4658.34 21
4658.50 3
4658.66 0
4658.81 0
4658.97 0
4659.13 0
4659.28 0
4659.44 0
4659.59 0
4659.75 0
4659.91 3
4660.06 20
4660.22 40
4660.38 62
4660.53 85
4660.69 108
4660.85 126
4661.00 140
4661.16 146
4661.32 144
4661.47 137
4661.63 125
4661.79 112
4661.94 102
4662.10 95
4662.25 93
4662.41 97
4662.57 105
4662.72 113
4662.88 120
4663.04 124
4663.19 125
4663.35 121
4663.51 113
4663.66 101
4663.82 88
4663.98 76
4664.13 63
4664.29 52
4664.45 42
4664.60 34
4664.76 27
4664.92 21
4665.07 15
4665.23 10
4665.39 8
4665.54 8
4665.70 11
4665.85 17
4666.01 25
4666.17 36
4666.32 46
4666.48 55
4666.64 63
4666.79 68
4666.95 70
4667.11 69
4667.26 67
4667.42 63
4667.58 59
4667.73 55
4667.89 52
4668.05 50
4668.20 51
4668.36 52
4668.52 55
4668.67 59
4668.83 64
4668.99 68
4669.14 73
4669.30 78
4669.46 82
4669.61 86
4669.77 91
4669.93 96
4670.08 101
4670.24 108
4670.40 114
4670.55 118
4670.71 119
4670.87 116
4671.02 107
4671.18 95
4671.34 80
4671.49 65
4671.65 50
4671.81 37
4671.96 27
4672.12 18
4672.28 9
4672.43 1
4672.59 0
4672.75 0
4672.90 0
4673.06 0
4673.22 0
4673.37 0
4673.53 0
4673.69 0
4673.84 9
4674.00 23
4674.16 38
4674.31 54
4674.47 71
4674.63 86
4674.78 101
4674.94 114
4675.10 125
4675.25 135
4675.41 144
4675.57 151
4675.72 158
4675.88 163
4676.04 165
4676.19 164
4676.35 160
4676.51 153
4676.66 144
4676.82 135
4676.98 128
4677.13 122
4677.29 118
4677.45 115
4677.60 112
4677.76 108
4677.92 101
4678.07 92
4678.23 82
4678.39 72
4678.54 63
4678.70 57
4678.86 54
4679.01 54
4679.17 58
4679.33 63
4679.48 70
4679.64 76
4679.80 82
4679.96 88
4680.11 93
4680.27 98
4680.43 103
4680.58 110
4680.74 119
4680.90 129
4681.05 141
4681.21 153
4681.37 163
4681.52 170
4681.68 171
4681.84 167
4681.99 156
4682.15 139
4682.31 117
4682.46 93
4682.62 70
4682.78 50
4682.93 34
4683.09 25
4683.25 23
4683.41 26
4683.56 34
4683.72 43
4683.88 54
4684.03 65
4684.19 78
4684.35 91
4684.50 104
4684.66 117
4684.82 127
4684.97 134
4685.13 135
4685.29 129
4685.44 117
4685.60 102
4685.76 85
4685.92 70
4686.07 57
4686.23 48
4686.39 42
4686.54 39
4686.70 38
4686.86 37
4687.01 35
4687.17 32
4687.33 27
4687.48 20
4687.64 11
4687.80 1
4687.95 0
4688.11 0
4688.27 0
4688.43 0
4688.58 0
4688.74 0
4688.90 0
4689.05 9
4689.21 16
4689.37 18
4689.52 17
4689.68 14
4689.84 10
4690.00 7
4690.15 6
4690.31 8
4690.47 13
4690.62 20
4690.78 28
4690.94 36
4691.09 44
4691.25 54
4691.41 62
4691.56 70
4691.72 75
4691.88 75
4692.04 70
4692.19 61
4692.35 49
4692.51 36
4692.66 27
4692.82 22
4692.98 23
4693.13 27
4693.29 33
4693.45 39
4693.61 44
4693.76 47
4693.92 48
4694.08 49
4694.23 49
4694.39 50
4694.55 52
4694.71 55
4694.86 58
4695.02 62
4695.18 66
4695.33 70
4695.49 74
4695.65 77
4695.80 79
4695.96 80
4696.12 78
4696.28 76
4696.43 72
4696.59 69
4696.75 66
4696.90 63
4697.06 63
4697.22 63
4697.38 66
4697.53 69
4697.69 74
4697.85 79
4698.00 83
4698.16 86
4698.32 88
4698.47 89
4698.63 89
4698.79 88
4698.95 86
4699.10 83
4699.26 78
4699.42 70
4699.57 61
4699.73 52
4699.89 46
4700.05 44
4700.20 47
4700.36 57
4700.52 70
4700.67 84
4700.83 95
4700.99 101
4701.15 103
4701.30 100
4701.46 95
4701.62 89
4701.77 84
4701.93 81
4702.09 78
4702.25 76
4702.40 74
4702.56 73
4702.72 73
4702.87 76
4703.03 84
4703.19 95
4703.35 110
4703.50 126
4703.66 140
4703.82 150
4703.97 156
4704.13 157
4704.29 155
4704.45 152
4704.60 149
4704.76 147
4704.92 144
4705.08 141
4705.23 136
4705.39 129
4705.55 120
4705.70 110
4705.86 100
4706.02 92
4706.18 86
4706.33 83
4706.49 82
4706.65 84
4706.80 87
4706.96 90
4707.12 93
4707.28 94
4707.43 93
4707.59 88
4707.75 81
4707.91 72
4708.06 65
4708.22 60
4708.38 59
4708.53 63
4708.69 70
4708.85 79
4709.01 87
4709.16 94
4709.32 96
4709.48 96
4709.64 91
4709.79 83
4709.95 74
4710.11 64
4710.26 55
4710.42 46
4710.58 39
4710.74 34
4710.89 31
4711.05 31
4711.21 34
4711.37 38
4711.52 43
4711.68 48
4711.84 51
4711.99 52
4712.15 48
4712.31 41
4712.47 32
4712.62 21
4712.78 8
4712.94 0
4713.10 0
4713.25 0
4713.41 0
4713.57 0
4713.73 0
4713.88 3
4714.04 12
4714.20 19
4714.36 22
4714.51 20
4714.67 14
4714.83 5
4714.98 0
4715.14 0
4715.30 0
4715.46 0
4715.61 0
4715.77 9
4715.93 23
4716.09 37
4716.24 47
4716.40 54
4716.56 57
4716.72 58
4716.87 59
4717.03 60
4717.19 62
4717.35 65
4717.50 68
4717.66 71
4717.82 73
4717.98 76
4718.13 81
4718.29 89
4718.45 99
4718.60 110
4718.76 118
4718.92 121
4719.08 118
4719.23 109
4719.39 96
4719.55 82
4719.71 70
4719.86 64
4720.02 66
4720.18 75
4720.34 90
4720.49 109
4720.65 129
4720.81 146
4720.97 161
4721.12 172
4721.28 178
4721.44 181
4721.60 181
4721.75 178
4721.91 172
4722.07 164
4722.23 152
4722.38 138
4722.54 122
4722.70 106
4722.86 91
4723.01 79
4723.17 72
4723.33 70
4723.49 73
4723.64 79
4723.80 88
4723.96 97
4724.12 107
4724.27 115
4724.43 124
4724.59 133
4724.75 144
4724.90 156
4725.06 171
4725.22 186
4725.38 201
4725.53 213
4725.69 220
4725.85 221
4726.01 215
4726.16 204
4726.32 188
4726.48 170
4726.64 154
4726.80 141
4726.95 131
4727.11 126
4727.27 122
4727.43 119
4727.58 112
4727.74 102
4727.90 88
4728.06 72
4728.21 55
4728.37 40
4728.53 30
4728.69 24
4728.84 22
4729.00 22
4729.16 22
4729.32 21
4729.47 17
4729.63 11
4729.79 4
4729.95 0
4730.10 0
4730.26 0
4730.42 0
4730.58 0
4730.74 0
4730.89 0
4731.05 0
4731.21 0
4731.37 1
4731.52 5
4731.68 11
4731.84 18
4732.00 24
4732.15 29
4732.31 31
4732.47 31
4732.63 29
4732.78 25
4732.94 20
4733.10 15
4733.26 9
4733.42 4
4733.57 0
4733.73 0
4733.89 0
4734.05 0
4734.20 1
4734.36 6
4734.52 11
4734.68 17
4734.83 24
4734.99 31
4735.15 39
4735.31 49
4735.47 59
4735.62 70
4735.78 81
4735.94 91
4736.10 100
4736.25 108
4736.41 113
4736.57 115
4736.73 115
4736.88 113
4737.04 111
4737.20 109
4737.36 109
4737.52 112
4737.67 119
4737.83 129
4737.99 142
4738.15 154
4738.30 165
4738.46 172
4738.62 176
4738.78 177
4738.94 175
4739.09 171
4739.25 168
4739.41 164
4739.57 159
4739.72 153
4739.88 144
4740.04 133
4740.20 120
4740.36 104
4740.51 87
4740.67 70
4740.83 54
4740.99 39
4741.14 26
4741.30 15
4741.46 6
4741.62 0
4741.78 0
4741.93 0
4742.09 0
4742.25 0
4742.41 0
4742.57 0
4742.72 0
4742.88 4
4743.04 6
4743.20 7
4743.35 8
4743.51 8
4743.67 7
4743.83 6
4743.99 7
4744.14 9
4744.30 13
4744.46 20
4744.62 31
4744.78 45
4744.93 61
4745.09 79
4745.25 97
4745.41 114
4745.56 129
4745.72 140
4745.88 146
4746.04 147
4746.20 143
4746.35 135
4746.51 125
4746.67 113
4746.83 102
4746.99 93
4747.14 85
4747.30 78
4747.46 74
4747.62 70
4747.78 67
4747.93 63
4748.09 60
4748.25 58
4748.41 56
4748.56 57
4748.72 61
4748.88 70
4749.04 85
4749.20 106
4749.35 131
4749.51 158
4749.67 184
4749.83 206
4749.99 221
4750.14 227
4750.30 225
4750.46 217
4750.62 206
4750.78 194
4750.93 185
4751.09 181
4751.25 181
4751.41 185
4751.57 192
4751.72 199
4751.88 207
4752.04 213
4752.20 218
4752.36 221
4752.51 224
4752.67 226
4752.83 226
4752.99 224
4753.15 220
4753.30 216
4753.46 212
4753.62 210
4753.78 211
4753.94 215
4754.09 222
4754.25 230
4754.41 238
4754.57 243
4754.73 245
4754.88 243
4755.04 238
4755.20 230
4755.36 220
4755.52 209
4755.67 197
4755.83 185
4755.99 174
4756.15 164
4756.31 154
4756.46 146
4756.62 140
4756.78 134
4756.94 130
4757.10 128
4757.26 126
4757.41 125
4757.57 125
4757.73 125
4757.89 127
4758.05 129
4758.20 132
4758.36 136
4758.52 140
4758.68 143
4758.84 146
4758.99 148
4759.15 147
4759.31 145
4759.47 140
4759.63 134
4759.78 127
4759.94 121
4760.10 117
4760.26 117
4760.42 119
4760.58 125
4760.73 133
4760.89 141
4761.05 148
4761.21 154
4761.37 158
4761.52 159
4761.68 159
4761.84 159
4762.00 159
4762.16 161
4762.31 165
4762.47 173
4762.63 184
4762.79 197
4762.95 212
4763.11 227
4763.26 240
4763.42 247
4763.58 250
4763.74 248
4763.90 243
4764.05 239
4764.21 238
4764.37 241
4764.53 249
4764.69 260
4764.85 274
4765.00 285
4765.16 294
4765.32 298
4765.48 298
4765.64 298
4765.80 300
4765.95 305
4766.11 315
4766.27 330
4766.43 347
4766.59 365
4766.74 379
4766.90 389
4767.06 395
4767.22 396
4767.38 395
4767.54 391
4767.69 387
4767.85 380
4768.01 371
4768.17 357
4768.33 338
4768.49 316
4768.64 292
4768.80 270
4768.96 252
4769.12 239
4769.28 233
4769.43 232
4769.59 237
4769.75 245
4769.91 255
4770.07 267
4770.23 278
4770.38 289
4770.54 299
4770.70 306
4770.86 309
4771.02 307
4771.18 300
4771.33 287
4771.49 270
4771.65 250
4771.81 230
4771.97 211
4772.13 197
4772.28 189
4772.44 186
4772.60 189
4772.76 195
4772.92 201
4773.08 205
4773.23 205
4773.39 199
4773.55 189
4773.71 177
4773.87 166
4774.03 158
4774.18 155
4774.34 159
4774.50 168
4774.66 181
4774.82 193
4774.98 203
4775.13 209
4775.29 209
4775.45 206
4775.61 201
4775.77 196
4775.93 194
4776.08 196
4776.24 200
4776.40 207
4776.56 215
4776.72 222
4776.88 229
4777.04 234
4777.19 239
4777.35 244
4777.51 251
4777.67 259
4777.83 268
4777.99 278
4778.14 287
4778.30 294
4778.46 299
4778.62 303
[truncated: 727,412 more chars]
