# Supplementary material for: Methylobacterium Species Promoting Rice and Barley Growth and Interaction Specificity Revealed with Whole-Cell Matrix-Assisted Laser Desorption / Ionization-Time-of-Flight Mass Spectrometry (MALDI-TOF/MS) Analysis
Source: PLoS One. 2015 Jun 8;10(6):e0129509. doi: 10.1371/journal.pone.0129509 (PMC4460032; doi:10.1371/journal.pone.0129509)
Supplement: S3 Data — (ZIP) [file pone.0129509.s003.zip › Supplementary data 3 (ms from barley)/40c.txt]

777.69 0
777.75 0
777.82 0
777.88 0
777.95 0
778.01 0
778.07 0
778.14 0
778.20 0
778.27 0
778.33 0
778.39 0
778.46 0
778.52 0
778.59 0
778.65 0
778.71 0
778.78 0
778.84 0
778.91 0
778.97 0
779.03 0
779.10 0
779.16 0
779.23 0
779.29 0
779.35 0
779.42 0
779.48 0
779.55 0
779.61 0
779.67 0
779.74 0
779.80 0
779.87 0
779.93 0
779.99 0
780.06 0
780.12 0
780.19 0
780.25 0
780.31 0
780.38 0
780.44 0
780.51 0
780.57 0
780.64 0
780.70 0
780.76 0
780.83 0
780.89 0
780.96 0
781.02 0
781.08 0
781.15 0
781.21 0
781.28 0
781.34 0
781.40 0
781.47 0
781.53 0
781.60 0
781.66 0
781.72 0
781.79 0
781.85 0
781.92 0
781.98 0
782.05 0
782.11 0
782.17 0
782.24 0
782.30 0
782.37 0
782.43 0
782.49 0
782.56 0
782.62 0
782.69 0
782.75 0
782.82 0
782.88 0
782.94 0
783.01 0
783.07 0
783.14 0
783.20 0
783.26 0
783.33 0
783.39 0
783.46 0
783.52 0
783.59 0
783.65 0
783.71 0
783.78 0
783.84 0
783.91 0
783.97 0
784.04 0
784.10 0
784.16 0
784.23 0
784.29 0
784.36 0
784.42 0
784.48 0
784.55 0
784.61 0
784.68 0
784.74 0
784.81 0
784.87 0
784.93 0
785.00 0
785.06 0
785.13 0
785.19 0
785.26 0
785.32 0
785.38 0
785.45 0
785.51 0
785.58 0
785.64 0
785.71 0
785.77 0
785.83 0
785.90 0
785.96 0
786.03 0
786.09 0
786.16 0
786.22 0
786.28 0
786.35 0
786.41 0
786.48 0
786.54 0
786.61 0
786.67 0
786.73 0
786.80 0
786.86 0
786.93 0
786.99 0
787.06 0
787.12 0
787.18 0
787.25 0
787.31 0
787.38 0
787.44 0
787.51 0
787.57 0
787.64 0
787.70 0
787.76 0
787.83 0
787.89 0
787.96 0
788.02 0
788.09 0
788.15 0
788.21 0
788.28 0
788.34 0
788.41 0
788.47 0
788.54 0
788.60 0
788.67 0
788.73 0
788.79 0
788.86 0
788.92 0
788.99 0
789.05 0
789.12 0
789.18 0
789.25 0
789.31 0
789.37 0
789.44 0
789.50 0
789.57 0
789.63 0
789.70 0
789.76 0
789.83 0
789.89 0
789.95 0
790.02 0
790.08 0
790.15 0
790.21 0
790.28 0
790.34 0
790.41 0
790.47 0
790.53 0
790.60 0
790.66 0
790.73 0
790.79 0
790.86 0
790.92 0
790.99 0
791.05 0
791.12 0
791.18 0
791.24 0
791.31 0
791.37 0
791.44 0
791.50 0
791.57 0
791.63 0
791.70 0
791.76 0
791.82 0
791.89 0
791.95 0
792.02 0
792.08 0
792.15 0
792.21 0
792.28 0
792.34 0
792.41 0
792.47 0
792.53 0
792.60 0
792.66 0
792.73 0
792.79 0
792.86 0
792.92 0
792.99 0
793.05 0
793.12 0
793.18 0
793.25 0
793.31 0
793.37 0
793.44 0
793.50 0
793.57 0
793.63 0
793.70 0
793.76 0
793.83 0
793.89 0
793.96 0
794.02 0
794.09 0
794.15 0
794.21 0
794.28 0
794.34 0
794.41 0
794.47 0
794.54 0
794.60 0
794.67 0
794.73 0
794.80 0
794.86 0
794.93 0
794.99 0
795.05 0
795.12 0
795.18 0
795.25 0
795.31 0
795.38 0
795.44 0
795.51 0
795.57 0
795.64 0
795.70 0
795.77 0
795.83 0
795.90 0
795.96 0
796.03 0
796.09 0
796.15 0
796.22 0
796.28 0
796.35 0
796.41 0
796.48 0
796.54 0
796.61 0
796.67 0
796.74 0
796.80 0
796.87 0
796.93 0
797.00 0
797.06 0
797.13 0
797.19 0
797.26 0
797.32 0
797.38 0
797.45 0
797.51 0
797.58 0
797.64 0
797.71 0
797.77 0
797.84 0
797.90 0
797.97 0
798.03 0
798.10 0
798.16 0
798.23 0
798.29 0
798.36 0
798.42 0
798.49 0
798.55 0
798.62 0
798.68 0
798.75 0
798.81 0
798.87 0
798.94 0
799.00 0
799.07 0
799.13 0
799.20 0
799.26 0
799.33 0
799.39 0
799.46 0
799.52 0
799.59 0
799.65 0
799.72 0
799.78 0
799.85 0
799.91 0
799.98 0
800.04 0
800.11 0
800.17 0
800.24 0
800.30 0
800.37 0
800.43 0
800.50 0
800.56 0
800.63 0
800.69 0
800.76 0
800.82 0
800.89 0
800.95 0
801.02 0
801.08 0
801.15 0
801.21 0
801.28 0
801.34 0
801.40 0
801.47 0
801.53 0
801.60 0
801.66 0
801.73 0
801.79 0
801.86 0
801.92 0
801.99 0
802.05 0
802.12 0
802.18 0
802.25 0
802.31 0
802.38 0
802.44 0
802.51 0
802.57 0
802.64 0
802.70 0
802.77 0
802.83 0
802.90 0
802.96 0
803.03 0
803.09 0
803.16 0
803.22 0
803.29 0
803.35 0
803.42 0
803.48 0
803.55 0
803.61 0
803.68 0
803.74 0
803.81 0
803.87 0
803.94 0
804.00 0
804.07 0
804.13 0
804.20 0
804.26 0
804.33 0
804.39 0
804.46 0
804.52 0
804.59 0
804.65 0
804.72 0
804.78 0
804.85 0
804.91 0
804.98 0
805.04 0
805.11 0
805.17 0
805.24 0
805.31 0
805.37 0
805.44 0
805.50 0
805.57 0
805.63 0
805.70 0
805.76 0
805.83 0
805.89 0
805.96 0
806.02 0
806.09 0
806.15 0
806.22 0
806.28 0
806.35 0
806.41 0
806.48 0
806.54 0
806.61 0
806.67 0
806.74 0
806.80 0
806.87 0
806.93 0
807.00 0
807.06 0
807.13 0
807.19 1
807.26 0
807.32 0
807.39 0
807.45 0
807.52 0
807.58 0
807.65 0
807.72 0
807.78 0
807.85 0
807.91 0
807.98 0
808.04 0
808.11 0
808.17 0
808.24 0
808.30 0
808.37 0
808.43 0
808.50 0
808.56 0
808.63 0
808.69 0
808.76 1
808.82 1
808.89 1
808.95 1
809.02 1
809.08 1
809.15 1
809.21 0
809.28 0
809.35 0
809.41 0
809.48 0
809.54 0
809.61 0
809.67 0
809.74 0
809.80 0
809.87 0
809.93 0
810.00 0
810.06 0
810.13 0
810.19 0
810.26 0
810.32 0
810.39 0
810.45 0
810.52 0
810.59 0
810.65 0
810.72 0
810.78 0
810.85 0
810.91 0
810.98 0
811.04 0
811.11 0
811.17 0
811.24 0
811.30 0
811.37 0
811.43 0
811.50 0
811.57 0
811.63 0
811.70 0
811.76 0
811.83 0
811.89 0
811.96 0
812.02 0
812.09 0
812.15 0
812.22 0
812.28 0
812.35 0
812.41 0
812.48 0
812.55 0
812.61 0
812.68 0
812.74 0
812.81 0
812.87 0
812.94 0
813.00 0
813.07 0
813.13 0
813.20 0
813.26 0
813.33 0
813.40 0
813.46 0
813.53 0
813.59 0
813.66 0
813.72 0
813.79 0
813.85 0
813.92 0
813.98 0
814.05 0
814.12 0
814.18 0
814.25 0
814.31 0
814.38 0
814.44 0
814.51 0
814.57 0
814.64 0
814.70 0
814.77 0
814.84 0
814.90 0
814.97 0
815.03 0
815.10 0
815.16 0
815.23 0
815.29 0
815.36 0
815.42 0
815.49 0
815.56 0
815.62 0
815.69 0
815.75 0
815.82 0
815.88 0
815.95 0
816.01 0
816.08 0
816.15 0
816.21 0
816.28 0
816.34 0
816.41 0
816.47 0
816.54 0
816.60 0
816.67 0
816.73 0
816.80 0
816.87 0
816.93 0
817.00 0
817.06 0
817.13 0
817.19 0
817.26 0
817.32 0
817.39 0
817.46 0
817.52 0
817.59 0
817.65 0
817.72 0
817.78 0
817.85 0
817.92 0
817.98 0
818.05 0
818.11 0
818.18 0
818.24 0
818.31 0
818.37 0
818.44 0
818.51 0
818.57 0
818.64 0
818.70 0
818.77 0
818.83 0
818.90 0
818.96 0
819.03 0
819.10 0
819.16 0
819.23 0
819.29 0
819.36 0
819.42 0
819.49 0
819.56 0
819.62 0
819.69 0
819.75 0
819.82 0
819.88 0
819.95 0
820.02 0
820.08 0
820.15 0
820.21 0
820.28 0
820.34 0
820.41 0
820.48 0
820.54 0
820.61 0
820.67 0
820.74 0
820.80 0
820.87 0
820.94 0
821.00 0
821.07 0
821.13 0
821.20 0
821.26 0
821.33 0
821.40 0
821.46 0
821.53 0
821.59 0
821.66 0
821.72 0
821.79 0
821.86 0
821.92 0
821.99 0
822.05 0
822.12 0
822.18 0
822.25 0
822.32 0
822.38 0
822.45 0
822.51 0
822.58 0
822.64 0
822.71 0
822.78 0
822.84 0
822.91 0
822.97 0
823.04 0
823.10 0
823.17 0
823.24 0
823.30 0
823.37 0
823.43 0
823.50 0
823.57 0
823.63 0
823.70 0
823.76 0
823.83 0
823.89 0
823.96 0
824.03 0
824.09 0
824.16 0
824.22 0
824.29 0
824.36 0
824.42 0
824.49 0
824.55 0
824.62 0
824.68 0
824.75 0
824.82 0
824.88 0
824.95 0
825.01 0
825.08 0
825.15 0
825.21 0
825.28 0
825.34 0
825.41 0
825.48 0
825.54 0
825.61 0
825.67 0
825.74 0
825.80 0
825.87 0
825.94 0
826.00 0
826.07 0
826.13 0
826.20 0
826.27 0
826.33 0
826.40 0
826.46 0
826.53 0
826.60 0
826.66 0
826.73 0
826.79 0
826.86 0
826.93 0
826.99 0
827.06 0
827.12 0
827.19 0
827.26 0
827.32 0
827.39 0
827.45 0
827.52 0
827.59 0
827.65 0
827.72 0
827.78 0
827.85 0
827.92 0
827.98 0
828.05 0
828.11 0
828.18 0
828.25 0
828.31 0
828.38 0
828.44 0
828.51 0
828.58 0
828.64 0
828.71 0
828.77 0
828.84 0
828.91 0
828.97 0
829.04 0
829.10 0
829.17 0
829.24 0
829.30 0
829.37 0
829.43 0
829.50 0
829.57 0
829.63 0
829.70 0
829.76 0
829.83 0
829.90 0
829.96 0
830.03 0
830.09 0
830.16 0
830.23 0
830.29 0
830.36 0
830.42 0
830.49 0
830.56 0
830.62 0
830.69 0
830.76 0
830.82 0
830.89 0
830.95 0
831.02 0
831.09 0
831.15 0
831.22 0
831.28 0
831.35 0
831.42 0
831.48 0
831.55 0
831.61 0
831.68 0
831.75 0
831.81 0
831.88 0
831.95 0
832.01 0
832.08 0
832.14 0
832.21 0
832.28 0
832.34 0
832.41 0
832.47 0
832.54 0
832.61 0
832.67 0
832.74 0
832.81 0
832.87 0
832.94 0
833.00 0
833.07 0
833.14 0
833.20 0
833.27 0
833.34 0
833.40 0
833.47 0
833.53 0
833.60 0
833.67 0
833.73 0
833.80 0
833.86 0
833.93 0
834.00 0
834.06 0
834.13 0
834.20 0
834.26 0
834.33 0
834.39 0
834.46 0
834.53 0
834.59 0
834.66 0
834.73 0
834.79 0
834.86 0
834.92 0
834.99 0
835.06 0
835.12 0
835.19 0
835.26 0
835.32 0
835.39 0
835.46 0
835.52 0
835.59 0
835.65 0
835.72 0
835.79 0
835.85 0
835.92 0
835.99 0
836.05 0
836.12 0
836.18 0
836.25 0
836.32 0
836.38 0
836.45 0
836.52 0
836.58 0
836.65 0
836.72 0
836.78 0
836.85 0
836.91 0
836.98 0
837.05 0
837.11 0
837.18 0
837.25 0
837.31 0
837.38 0
837.44 0
837.51 0
837.58 0
837.64 0
837.71 0
837.78 0
837.84 0
837.91 0
837.98 0
838.04 0
838.11 0
838.18 0
838.24 0
838.31 0
838.37 0
838.44 0
838.51 0
838.57 0
838.64 0
838.71 0
838.77 0
838.84 0
838.91 0
838.97 0
839.04 0
839.11 0
839.17 0
839.24 0
839.30 0
839.37 0
839.44 0
839.50 0
839.57 0
839.64 0
839.70 0
839.77 0
839.84 0
839.90 0
839.97 0
840.04 0
840.10 0
840.17 0
840.23 0
840.30 0
840.37 0
840.43 0
840.50 0
840.57 0
840.63 0
840.70 0
840.77 0
840.83 0
840.90 0
840.97 0
841.03 0
841.10 0
841.17 0
841.23 0
841.30 0
841.37 0
841.43 0
841.50 0
841.56 0
841.63 0
841.70 0
841.76 0
841.83 0
841.90 0
841.96 0
842.03 0
842.10 0
842.16 0
842.23 0
842.30 0
842.36 0
842.43 0
842.50 0
842.56 0
842.63 0
842.70 0
842.76 0
842.83 0
842.90 0
842.96 0
843.03 0
843.10 0
843.16 0
843.23 0
843.30 0
843.36 0
843.43 0
843.50 0
843.56 0
843.63 0
843.70 0
843.76 0
843.83 0
843.90 0
843.96 0
844.03 0
844.09 0
844.16 0
844.23 0
844.29 0
844.36 0
844.43 0
844.49 0
844.56 0
844.63 0
844.69 0
844.76 0
844.83 0
844.89 0
844.96 0
845.03 0
845.09 0
845.16 0
845.23 0
845.29 0
845.36 0
845.43 0
845.49 0
845.56 0
845.63 0
845.69 0
845.76 0
845.83 0
845.89 0
845.96 0
846.03 0
846.10 0
846.16 0
846.23 0
846.30 0
846.36 0
846.43 0
846.50 0
846.56 0
846.63 0
846.70 0
846.76 0
846.83 0
846.90 0
846.96 0
847.03 0
847.10 0
847.16 0
847.23 0
847.30 0
847.36 0
847.43 0
847.50 0
847.56 0
847.63 0
847.70 0
847.76 0
847.83 0
847.90 0
847.96 0
848.03 0
848.10 0
848.16 0
848.23 0
848.30 0
848.36 0
848.43 0
848.50 0
848.57 0
848.63 0
848.70 0
848.77 0
848.83 0
848.90 0
848.97 0
849.03 0
849.10 0
849.17 0
849.23 0
849.30 0
849.37 0
849.43 0
849.50 0
849.57 0
849.63 0
849.70 0
849.77 0
849.83 0
849.90 0
849.97 0
850.04 0
850.10 0
850.17 0
850.24 0
850.30 0
850.37 0
850.44 0
850.50 0
850.57 0
850.64 0
850.70 0
850.77 0
850.84 0
850.91 0
850.97 0
851.04 0
851.11 0
851.17 0
851.24 0
851.31 0
851.37 0
851.44 0
851.51 0
851.57 0
851.64 0
851.71 0
851.77 0
851.84 0
851.91 0
851.98 0
852.04 0
852.11 0
852.18 0
852.24 0
852.31 0
852.38 0
852.44 0
852.51 0
852.58 0
852.65 0
852.71 0
852.78 0
852.85 0
852.91 0
852.98 0
853.05 0
853.11 0
853.18 0
853.25 0
853.32 0
853.38 0
853.45 0
853.52 0
853.58 0
853.65 0
853.72 0
853.78 0
853.85 0
853.92 0
853.99 0
854.05 0
854.12 0
854.19 0
854.25 0
854.32 0
854.39 0
854.45 0
854.52 0
854.59 0
854.66 0
854.72 0
854.79 0
854.86 0
854.92 0
854.99 0
855.06 0
855.12 0
855.19 0
855.26 0
855.33 0
855.39 0
855.46 0
855.53 0
855.59 0
855.66 0
855.73 0
855.80 0
855.86 0
855.93 0
856.00 0
856.06 0
856.13 0
856.20 0
856.27 0
856.33 0
856.40 0
856.47 0
856.53 0
856.60 0
856.67 0
856.74 0
856.80 0
856.87 0
856.94 0
857.00 0
857.07 0
857.14 0
857.21 0
857.27 0
857.34 0
857.41 0
857.47 0
857.54 0
857.61 0
857.68 0
857.74 0
857.81 0
857.88 0
857.94 0
858.01 0
858.08 0
858.15 0
858.21 0
858.28 0
858.35 0
858.41 0
858.48 0
858.55 0
858.62 0
858.68 0
858.75 0
858.82 0
858.88 0
858.95 0
859.02 0
859.09 0
859.15 0
859.22 0
859.29 0
859.36 0
859.42 0
859.49 0
859.56 0
859.62 0
859.69 0
859.76 0
859.83 0
859.89 0
859.96 0
860.03 0
860.09 0
860.16 0
860.23 0
860.30 0
860.36 0
860.43 0
860.50 0
860.57 0
860.63 0
860.70 0
860.77 0
860.83 0
860.90 0
860.97 0
861.04 0
861.10 0
861.17 0
861.24 0
861.31 0
861.37 0
861.44 0
861.51 0
861.58 0
861.64 0
861.71 0
861.78 0
861.84 0
861.91 0
861.98 0
862.05 0
862.11 0
862.18 0
862.25 0
862.32 0
862.38 0
862.45 0
862.52 0
862.59 0
862.65 0
862.72 0
862.79 0
862.85 0
862.92 0
862.99 0
863.06 0
863.12 0
863.19 0
863.26 0
863.33 0
863.39 0
863.46 0
863.53 0
863.60 0
863.66 0
863.73 0
863.80 0
863.87 0
863.93 0
864.00 0
864.07 0
864.14 0
864.20 0
864.27 0
864.34 0
864.40 0
864.47 0
864.54 0
864.61 0
864.67 0
864.74 0
864.81 0
864.88 0
864.94 0
865.01 0
865.08 0
865.15 0
865.21 0
865.28 0
865.35 0
865.42 0
865.48 0
865.55 0
865.62 0
865.69 0
865.75 0
865.82 0
865.89 0
865.96 0
866.02 0
866.09 0
866.16 0
866.23 0
866.29 0
866.36 0
866.43 0
866.50 0
866.56 0
866.63 0
866.70 0
866.77 0
866.83 0
866.90 0
866.97 0
867.04 0
867.10 0
867.17 0
867.24 0
867.31 0
867.37 0
867.44 0
867.51 0
867.58 0
867.64 0
867.71 0
867.78 0
867.85 0
867.91 0
867.98 0
868.05 0
868.12 0
868.18 0
868.25 0
868.32 0
868.39 0
868.46 0
868.52 0
868.59 0
868.66 0
868.73 0
868.79 0
868.86 0
868.93 0
869.00 0
869.06 0
869.13 0
869.20 0
869.27 0
869.33 0
869.40 0
869.47 0
869.54 0
869.60 0
869.67 0
869.74 0
869.81 0
869.88 0
869.94 0
870.01 0
870.08 0
870.15 0
870.21 0
870.28 0
870.35 0
870.42 0
870.48 0
870.55 0
870.62 0
870.69 0
870.75 0
870.82 0
870.89 0
870.96 0
871.03 0
871.09 0
871.16 0
871.23 0
871.30 0
871.36 0
871.43 0
871.50 0
871.57 0
871.63 0
871.70 0
871.77 0
871.84 0
871.91 0
871.97 0
872.04 0
872.11 0
872.18 0
872.24 0
872.31 0
872.38 0
872.45 0
872.52 0
872.58 0
872.65 0
872.72 0
872.79 0
872.85 0
872.92 0
872.99 0
873.06 0
873.12 0
873.19 0
873.26 0
873.33 0
873.40 0
873.46 0
873.53 0
873.60 0
873.67 0
873.73 0
873.80 0
873.87 0
873.94 0
874.01 0
874.07 0
874.14 0
874.21 0
874.28 0
874.35 0
874.41 0
874.48 0
874.55 0
874.62 0
874.68 0
874.75 0
874.82 0
874.89 0
874.96 0
875.02 0
875.09 0
875.16 0
875.23 0
875.29 0
875.36 0
875.43 0
875.50 0
875.57 0
875.63 0
875.70 0
875.77 0
875.84 0
875.91 0
875.97 0
876.04 0
876.11 0
876.18 0
876.24 0
876.31 0
876.38 0
876.45 0
876.52 0
876.58 0
876.65 0
876.72 0
876.79 0
876.86 0
876.92 0
876.99 0
877.06 0
877.13 0
877.20 0
877.26 0
877.33 0
877.40 0
877.47 0
877.54 0
877.60 0
877.67 0
877.74 0
877.81 0
877.88 0
877.94 0
878.01 0
878.08 0
878.15 0
878.21 0
878.28 0
878.35 0
878.42 0
878.49 0
878.55 0
878.62 0
878.69 0
878.76 0
878.83 0
878.89 0
878.96 0
879.03 0
879.10 0
879.17 0
879.23 0
879.30 0
879.37 0
879.44 0
879.51 0
879.57 0
879.64 0
879.71 0
879.78 0
879.85 0
879.91 0
879.98 0
880.05 0
880.12 0
880.19 0
880.25 0
880.32 0
880.39 0
880.46 0
880.53 0
880.60 0
880.66 0
880.73 0
880.80 0
880.87 0
880.94 0
881.00 0
881.07 0
881.14 0
881.21 0
881.28 0
881.34 0
881.41 0
881.48 0
881.55 0
881.62 0
881.68 0
881.75 0
881.82 0
881.89 0
881.96 0
882.02 0
882.09 0
882.16 0
882.23 0
882.30 0
882.37 0
882.43 0
882.50 0
882.57 0
882.64 0
882.71 0
882.77 0
882.84 0
882.91 0
882.98 0
883.05 0
883.12 0
883.18 0
883.25 0
883.32 0
883.39 0
883.46 0
883.52 0
883.59 0
883.66 0
883.73 0
883.80 0
883.86 0
883.93 0
884.00 0
884.07 0
884.14 0
884.21 0
884.27 0
884.34 0
884.41 0
884.48 0
884.55 0
884.62 0
884.68 0
884.75 0
884.82 0
884.89 0
884.96 0
885.02 0
885.09 0
885.16 0
885.23 0
885.30 0
885.37 0
885.43 0
885.50 0
885.57 0
885.64 0
885.71 0
885.77 0
885.84 0
885.91 0
885.98 0
886.05 0
886.12 0
886.18 0
886.25 0
886.32 0
886.39 0
886.46 0
886.53 0
886.59 0
886.66 0
886.73 0
886.80 0
886.87 0
886.94 0
887.00 0
887.07 0
887.14 0
887.21 0
887.28 0
887.35 0
887.41 0
887.48 0
887.55 0
887.62 0
887.69 0
887.76 0
887.82 0
887.89 0
887.96 0
888.03 0
888.10 0
888.17 0
888.23 0
888.30 0
888.37 0
888.44 0
888.51 0
888.58 0
888.64 0
888.71 0
888.78 0
888.85 0
888.92 0
888.99 0
889.05 0
889.12 0
889.19 0
889.26 0
889.33 0
889.40 0
889.46 0
889.53 0
889.60 0
889.67 0
889.74 0
889.81 0
889.88 0
889.94 0
890.01 0
890.08 0
890.15 0
890.22 0
890.29 0
890.35 0
890.42 0
890.49 0
890.56 0
890.63 0
890.70 0
890.76 0
890.83 0
890.90 0
890.97 0
891.04 0
891.11 0
891.18 0
891.24 0
891.31 0
891.38 0
891.45 0
891.52 0
891.59 0
891.65 0
891.72 0
891.79 0
891.86 0
891.93 0
892.00 0
892.07 0
892.13 0
892.20 0
892.27 0
892.34 0
892.41 0
892.48 0
892.55 0
892.61 0
892.68 0
892.75 0
892.82 0
892.89 0
892.96 0
893.02 0
893.09 0
893.16 0
893.23 0
893.30 0
893.37 0
893.44 0
893.50 0
893.57 0
893.64 0
893.71 0
893.78 0
893.85 0
893.92 0
893.98 0
894.05 0
894.12 0
894.19 0
894.26 0
894.33 0
894.40 0
894.46 0
894.53 0
894.60 0
894.67 0
894.74 0
894.81 0
894.88 0
894.94 0
895.01 0
895.08 0
895.15 0
895.22 0
895.29 0
895.36 0
895.43 0
895.49 0
895.56 0
895.63 0
895.70 0
895.77 0
895.84 0
895.91 0
895.97 0
896.04 0
896.11 0
896.18 0
896.25 0
896.32 0
896.39 0
896.45 0
896.52 0
896.59 0
896.66 0
896.73 0
896.80 0
896.87 0
896.94 0
897.00 0
897.07 0
897.14 0
897.21 0
897.28 0
897.35 0
897.42 0
897.49 0
897.55 0
897.62 0
897.69 0
897.76 0
897.83 0
897.90 0
897.97 0
898.03 0
898.10 0
898.17 0
898.24 0
898.31 0
898.38 0
898.45 0
898.52 0
898.58 0
898.65 0
898.72 0
898.79 0
898.86 0
898.93 0
899.00 0
899.07 0
899.13 0
899.20 0
899.27 0
899.34 0
899.41 0
899.48 0
899.55 0
899.62 0
899.69 0
899.75 0
899.82 0
899.89 0
899.96 0
900.03 0
900.10 0
900.17 0
900.24 0
900.30 0
900.37 0
900.44 0
900.51 0
900.58 0
900.65 0
900.72 0
900.79 0
900.85 0
900.92 0
900.99 0
901.06 0
901.13 0
901.20 0
901.27 0
901.34 0
901.41 0
901.47 0
901.54 0
901.61 0
901.68 0
901.75 0
901.82 0
901.89 0
901.96 0
902.03 0
902.09 0
902.16 0
902.23 0
902.30 0
902.37 0
902.44 0
902.51 0
902.58 0
902.65 0
902.71 0
902.78 0
902.85 0
902.92 0
902.99 0
903.06 0
903.13 0
903.20 0
903.27 0
903.33 0
903.40 0
903.47 0
903.54 0
903.61 0
903.68 0
903.75 0
903.82 0
903.89 0
903.96 0
904.02 0
904.09 0
904.16 0
904.23 0
904.30 0
904.37 0
904.44 0
904.51 0
904.58 0
904.64 0
904.71 0
904.78 0
904.85 0
904.92 0
904.99 0
905.06 0
905.13 0
905.20 0
905.27 0
905.33 0
905.40 0
905.47 0
905.54 0
905.61 0
905.68 0
905.75 0
905.82 0
905.89 0
905.96 0
906.02 0
906.09 0
906.16 0
906.23 0
906.30 0
906.37 0
906.44 0
906.51 0
906.58 0
906.65 0
906.72 0
906.78 0
906.85 0
906.92 0
906.99 0
907.06 0
907.13 0
907.20 0
907.27 0
907.34 0
907.41 0
907.47 0
907.54 0
907.61 0
907.68 0
907.75 0
907.82 0
907.89 0
907.96 0
908.03 0
908.10 0
908.17 0
908.24 0
908.30 0
908.37 0
908.44 0
908.51 0
908.58 0
908.65 0
908.72 0
908.79 0
908.86 0
908.93 0
909.00 0
909.06 0
909.13 0
909.20 0
909.27 0
909.34 0
909.41 0
909.48 0
909.55 0
909.62 0
909.69 0
909.76 0
909.83 0
909.89 0
909.96 0
910.03 0
910.10 0
910.17 0
910.24 0
910.31 0
910.38 0
910.45 0
910.52 0
910.59 0
910.66 0
910.72 0
910.79 0
910.86 0
910.93 0
911.00 0
911.07 0
911.14 0
911.21 0
911.28 0
911.35 0
911.42 0
911.49 0
911.56 0
911.62 0
911.69 0
911.76 0
911.83 0
911.90 0
911.97 0
912.04 0
912.11 0
912.18 0
912.25 0
912.32 0
912.39 0
912.46 0
912.53 0
912.59 0
912.66 0
912.73 0
912.80 0
912.87 0
912.94 0
913.01 0
913.08 0
913.15 0
913.22 0
913.29 0
913.36 0
913.43 0
913.50 0
913.56 0
913.63 0
913.70 0
913.77 0
913.84 0
913.91 0
913.98 0
914.05 0
914.12 0
914.19 0
914.26 0
914.33 0
914.40 0
914.47 0
914.54 0
914.60 0
914.67 0
914.74 0
914.81 0
914.88 0
914.95 0
915.02 0
915.09 0
915.16 0
915.23 0
915.30 0
915.37 0
915.44 0
915.51 0
915.58 0
915.65 0
915.71 0
915.78 0
915.85 0
915.92 0
915.99 0
916.06 0
916.13 0
916.20 0
916.27 0
916.34 0
916.41 0
916.48 0
916.55 0
916.62 0
916.69 0
916.76 0
916.83 0
916.90 0
916.96 0
917.03 0
917.10 0
917.17 0
917.24 0
917.31 0
917.38 0
917.45 0
917.52 0
917.59 0
917.66 0
917.73 0
917.80 0
917.87 0
917.94 0
918.01 0
918.08 0
918.15 0
918.21 0
918.28 0
918.35 0
918.42 0
918.49 0
918.56 0
918.63 0
918.70 0
918.77 0
918.84 0
918.91 0
918.98 0
919.05 0
919.12 0
919.19 0
919.26 0
919.33 0
919.40 0
919.47 0
919.54 0
919.61 0
919.67 0
919.74 0
919.81 0
919.88 0
919.95 0
920.02 0
920.09 0
920.16 0
920.23 0
920.30 0
920.37 0
920.44 0
920.51 0
920.58 0
920.65 0
920.72 0
920.79 0
920.86 0
920.93 0
921.00 0
921.07 0
921.14 0
921.21 0
921.28 0
921.34 0
921.41 0
921.48 0
921.55 0
921.62 0
921.69 0
921.76 0
921.83 0
921.90 0
921.97 0
922.04 0
922.11 0
922.18 0
922.25 0
922.32 0
922.39 0
922.46 0
922.53 0
922.60 0
922.67 0
922.74 0
922.81 0
922.88 0
922.95 0
923.02 0
923.09 0
923.16 0
923.23 0
923.29 0
923.36 0
923.43 0
923.50 0
923.57 0
923.64 0
923.71 0
923.78 0
923.85 0
923.92 0
923.99 0
924.06 0
924.13 0
924.20 0
924.27 0
924.34 0
924.41 0
924.48 0
924.55 0
924.62 0
924.69 0
924.76 0
924.83 0
924.90 0
924.97 0
925.04 0
925.11 0
925.18 0
925.25 0
925.32 0
925.39 0
925.46 0
925.53 0
925.60 0
925.67 0
925.74 0
925.81 0
925.88 0
925.94 0
926.01 0
926.08 0
926.15 0
926.22 0
926.29 0
926.36 0
926.43 0
926.50 0
926.57 0
926.64 0
926.71 0
926.78 0
926.85 0
926.92 0
926.99 0
927.06 0
927.13 0
927.20 0
927.27 0
927.34 0
927.41 0
927.48 0
927.55 0
927.62 0
927.69 0
927.76 0
927.83 0
927.90 0
927.97 0
928.04 0
928.11 0
928.18 0
928.25 0
928.32 0
928.39 0
928.46 0
928.53 0
928.60 0
928.67 0
928.74 0
928.81 0
928.88 0
928.95 0
929.02 0
929.09 0
929.16 0
929.23 0
929.30 0
929.37 0
929.44 0
929.51 0
929.58 0
929.65 0
929.72 0
929.79 0
929.86 0
929.93 0
930.00 0
930.07 0
930.14 0
930.21 0
930.28 0
930.35 0
930.42 0
930.49 0
930.56 0
930.63 0
930.70 0
930.77 0
930.84 0
930.91 0
930.98 0
931.05 0
931.12 0
931.19 0
931.26 0
931.33 0
931.40 0
931.47 0
931.54 0
931.61 0
931.68 0
931.75 0
931.82 0
931.89 0
931.96 0
932.03 0
932.10 0
932.17 0
932.24 0
932.31 0
932.38 0
932.45 0
932.52 0
932.59 0
932.66 0
932.73 0
932.80 0
932.87 0
932.94 0
933.01 0
933.08 0
933.15 0
933.22 0
933.29 0
933.36 0
933.43 0
933.50 0
933.57 0
933.64 0
933.71 0
933.78 0
933.85 0
933.92 0
933.99 0
934.06 0
934.13 0
934.20 0
934.27 0
934.34 0
934.41 0
934.48 0
934.55 0
934.62 0
934.69 0
934.76 0
934.83 0
934.90 0
934.97 0
935.04 0
935.11 0
935.18 0
935.25 0
935.32 0
935.39 0
935.46 0
935.53 0
935.60 0
935.67 0
935.74 0
935.81 0
935.88 0
935.95 0
936.02 0
936.09 0
936.16 0
936.23 0
936.30 0
936.37 0
936.44 0
936.51 0
936.58 0
936.65 0
936.72 0
936.79 0
936.86 0
936.93 0
937.00 0
937.07 0
937.14 0
937.21 0
937.28 0
937.35 0
937.43 0
937.50 0
937.57 0
937.64 0
937.71 0
937.78 0
937.85 0
937.92 0
937.99 0
938.06 0
938.13 0
938.20 0
938.27 0
938.34 0
938.41 0
938.48 0
938.55 0
938.62 0
938.69 0
938.76 0
938.83 0
938.90 0
938.97 0
939.04 0
939.11 0
939.18 0
939.25 0
939.32 0
939.39 0
939.46 0
939.53 0
939.60 0
939.67 0
939.74 0
939.81 0
939.88 0
939.95 0
940.02 0
940.10 0
940.17 0
940.24 0
940.31 0
940.38 0
940.45 0
940.52 0
940.59 0
940.66 0
940.73 0
940.80 0
940.87 0
940.94 0
941.01 0
941.08 0
941.15 0
941.22 0
941.29 0
941.36 0
941.43 0
941.50 0
941.57 0
941.64 0
941.71 0
941.78 0
941.85 0
941.92 0
941.99 0
942.07 0
942.14 0
942.21 0
942.28 0
942.35 0
942.42 0
942.49 0
942.56 0
942.63 0
942.70 0
942.77 0
942.84 0
942.91 0
942.98 0
943.05 0
943.12 0
943.19 0
943.26 0
943.33 0
943.40 0
943.47 0
943.54 0
943.61 0
943.68 0
943.76 0
943.83 0
943.90 0
943.97 0
944.04 0
944.11 0
944.18 0
944.25 0
944.32 0
944.39 0
944.46 0
944.53 0
944.60 0
944.67 0
944.74 0
944.81 0
944.88 0
944.95 0
945.02 0
945.09 0
945.16 0
945.24 0
945.31 0
945.38 0
945.45 0
945.52 0
945.59 0
945.66 0
945.73 0
945.80 0
945.87 0
945.94 0
946.01 0
946.08 0
946.15 0
946.22 0
946.29 0
946.36 0
946.43 0
946.50 0
946.58 0
946.65 0
946.72 0
946.79 0
946.86 0
946.93 0
947.00 0
947.07 0
947.14 0
947.21 0
947.28 0
947.35 0
947.42 0
947.49 0
947.56 0
947.63 0
947.70 0
947.78 0
947.85 0
947.92 0
947.99 0
948.06 0
948.13 0
948.20 0
948.27 0
948.34 0
948.41 0
948.48 0
948.55 0
948.62 0
948.69 0
948.76 0
948.83 0
948.91 0
948.98 0
949.05 0
949.12 0
949.19 0
949.26 0
949.33 0
949.40 0
949.47 0
949.54 0
949.61 0
949.68 0
949.75 0
949.82 0
949.89 0
949.97 0
950.04 0
950.11 0
950.18 0
950.25 0
950.32 0
950.39 0
950.46 0
950.53 1
950.60 1
950.67 1
950.74 1
950.81 1
950.88 1
950.96 1
951.03 1
951.10 0
951.17 0
951.24 0
951.31 0
951.38 0
951.45 0
951.52 0
951.59 0
951.66 0
951.73 0
951.80 1
951.87 1
951.95 1
952.02 1
952.09 1
952.16 1
952.23 1
952.30 1
952.37 1
952.44 1
952.51 1
952.58 0
952.65 0
952.72 0
952.79 0
952.87 0
952.94 0
953.01 1
953.08 1
953.15 1
953.22 1
953.29 1
953.36 1
953.43 0
953.50 0
953.57 0
953.64 0
953.72 0
953.79 0
953.86 0
953.93 0
954.00 1
954.07 1
954.14 1
954.21 1
954.28 1
954.35 1
954.42 0
954.49 1
954.57 1
954.64 1
954.71 1
954.78 1
954.85 1
954.92 1
954.99 1
955.06 1
955.13 1
955.20 1
955.27 1
955.34 1
955.42 1
955.49 1
955.56 1
955.63 1
955.70 1
955.77 1
955.84 1
955.91 1
955.98 1
956.05 1
956.12 1
956.20 1
956.27 0
956.34 0
956.41 0
956.48 0
956.55 0
956.62 1
956.69 1
956.76 1
956.83 1
956.90 1
956.98 0
957.05 0
957.12 0
957.19 0
957.26 0
957.33 0
957.40 1
957.47 1
957.54 1
957.61 1
957.69 0
957.76 0
957.83 0
957.90 0
957.97 0
958.04 0
958.11 0
958.18 0
958.25 1
958.32 1
958.40 1
958.47 1
958.54 1
958.61 1
958.68 1
958.75 1
958.82 1
958.89 1
958.96 1
959.03 1
959.11 1
959.18 1
959.25 1
959.32 1
959.39 1
959.46 1
959.53 1
959.60 1
959.67 0
959.74 0
959.82 0
959.89 0
959.96 0
960.03 0
960.10 0
960.17 0
960.24 1
960.31 1
960.38 1
960.46 1
960.53 1
960.60 1
960.67 1
960.74 1
960.81 1
960.88 1
960.95 1
961.02 1
961.10 1
961.17 1
961.24 1
961.31 1
961.38 1
961.45 1
961.52 2
961.59 2
961.66 2
961.74 2
961.81 1
961.88 1
961.95 1
962.02 0
962.09 0
962.16 0
962.23 0
962.30 0
962.38 0
962.45 0
962.52 0
962.59 0
962.66 0
962.73 0
962.80 0
962.87 0
962.94 0
963.02 0
963.09 0
963.16 0
963.23 0
963.30 0
963.37 0
963.44 1
963.51 1
963.59 1
963.66 1
963.73 1
963.80 1
963.87 1
963.94 1
964.01 1
964.08 1
964.15 1
964.23 1
964.30 1
964.37 1
964.44 1
964.51 1
964.58 1
964.65 1
964.72 1
964.80 1
964.87 2
964.94 2
965.01 2
965.08 2
965.15 1
965.22 1
965.29 1
965.37 1
965.44 1
965.51 1
965.58 1
965.65 1
965.72 1
965.79 1
965.86 1
965.94 1
966.01 2
966.08 2
966.15 2
966.22 2
966.29 2
966.36 2
966.43 2
966.51 2
966.58 2
966.65 2
966.72 2
966.79 2
966.86 2
966.93 2
967.01 2
967.08 2
967.15 2
967.22 2
967.29 1
967.36 1
967.43 1
967.50 1
967.58 1
967.65 1
967.72 1
967.79 1
967.86 1
967.93 1
968.00 1
968.08 1
968.15 1
968.22 2
968.29 2
968.36 2
968.43 2
968.50 2
968.57 2
968.65 2
968.72 1
968.79 1
968.86 1
968.93 1
969.00 1
969.07 1
969.15 1
969.22 1
969.29 2
969.36 2
969.43 2
969.50 1
969.57 1
969.65 1
969.72 1
969.79 1
969.86 1
969.93 1
970.00 1
970.07 2
970.15 2
970.22 3
970.29 3
970.36 3
970.43 2
970.50 2
970.57 2
970.65 1
970.72 1
970.79 1
970.86 1
970.93 1
971.00 0
971.07 0
971.15 0
971.22 0
971.29 0
971.36 1
971.43 1
971.50 1
971.57 0
971.65 0
971.72 0
971.79 0
971.86 0
971.93 0
972.00 0
972.08 0
972.15 0
972.22 0
972.29 0
972.36 0
972.43 0
972.50 0
972.58 1
972.65 1
972.72 1
972.79 1
972.86 1
972.93 1
973.00 0
973.08 0
973.15 0
973.22 0
973.29 0
973.36 0
973.43 0
973.51 0
973.58 1
973.65 1
973.72 1
973.79 1
973.86 1
973.94 1
974.01 0
974.08 0
974.15 0
974.22 0
974.29 0
974.36 0
974.44 0
974.51 0
974.58 1
974.65 1
974.72 1
974.79 1
974.87 1
974.94 1
975.01 1
975.08 0
975.15 0
975.22 0
975.30 0
975.37 0
975.44 0
975.51 0
975.58 0
975.65 0
975.73 1
975.80 1
975.87 1
975.94 1
976.01 2
976.08 2
976.16 2
976.23 1
976.30 1
976.37 1
976.44 1
976.51 1
976.58 0
976.66 0
976.73 0
976.80 0
976.87 0
976.94 0
977.02 0
977.09 0
977.16 0
977.23 0
977.30 0
977.37 0
977.45 1
977.52 1
977.59 1
977.66 1
977.73 1
977.80 1
977.88 1
977.95 1
978.02 1
978.09 1
978.16 1
978.23 1
978.31 1
978.38 1
978.45 1
978.52 1
978.59 1
978.66 1
978.74 1
978.81 1
978.88 1
978.95 1
979.02 2
979.09 2
979.17 2
979.24 2
979.31 2
979.38 1
979.45 1
979.53 1
979.60 0
979.67 0
979.74 0
979.81 0
979.88 0
979.96 0
980.03 0
980.10 0
980.17 0
980.24 0
980.32 0
980.39 0
980.46 0
980.53 0
980.60 0
980.67 1
980.75 1
980.82 1
980.89 1
980.96 1
981.03 1
981.11 1
981.18 0
981.25 0
981.32 0
981.39 0
981.46 0
981.54 0
981.61 0
981.68 0
981.75 0
981.82 0
981.90 0
981.97 0
982.04 0
982.11 0
982.18 0
982.25 1
982.33 1
982.40 1
982.47 2
982.54 2
982.61 1
982.69 1
982.76 1
982.83 1
982.90 0
982.97 0
983.05 0
983.12 0
983.19 0
983.26 0
983.33 0
983.41 0
983.48 0
983.55 0
983.62 0
983.69 1
983.76 1
983.84 1
983.91 1
983.98 1
984.05 1
984.12 1
984.20 1
984.27 1
984.34 1
984.41 1
984.48 1
984.56 1
984.63 1
984.70 1
984.77 1
984.84 1
984.92 1
984.99 1
985.06 1
985.13 1
985.20 1
985.28 1
985.35 2
985.42 2
985.49 2
985.56 2
985.64 3
985.71 3
985.78 3
985.85 4
985.92 5
986.00 5
986.07 6
986.14 6
986.21 6
986.28 5
986.36 4
986.43 4
986.50 3
986.57 2
986.64 1
986.72 1
986.79 1
986.86 1
986.93 1
987.00 1
987.08 1
987.15 1
987.22 1
987.29 1
987.36 1
987.44 1
987.51 1
987.58 1
987.65 1
987.72 2
987.80 2
987.87 3
987.94 3
988.01 3
988.09 3
988.16 3
988.23 3
988.30 2
988.37 2
988.45 2
988.52 1
988.59 1
988.66 1
988.73 1
988.81 0
988.88 0
988.95 0
989.02 0
989.09 1
989.17 1
989.24 1
989.31 1
989.38 1
989.46 1
989.53 1
989.60 1
989.67 1
989.74 1
989.82 1
989.89 1
989.96 1
990.03 1
990.10 1
990.18 1
990.25 1
990.32 0
990.39 0
990.47 0
990.54 0
990.61 0
990.68 0
990.75 0
990.83 0
990.90 1
990.97 1
991.04 1
991.12 2
991.19 2
991.26 2
991.33 2
991.40 2
991.48 2
991.55 2
991.62 2
991.69 2
991.77 2
991.84 2
991.91 2
991.98 2
992.05 3
992.13 3
992.20 3
992.27 3
992.34 3
992.42 3
992.49 2
992.56 2
992.63 2
992.70 2
992.78 1
992.85 1
992.92 0
992.99 0
993.07 0
993.14 0
993.21 0
993.28 0
993.35 0
993.43 0
993.50 0
993.57 0
993.64 0
993.72 0
993.79 0
993.86 0
993.93 1
994.01 1
994.08 2
994.15 2
994.22 2
994.29 2
994.37 2
994.44 2
994.51 2
994.58 2
994.66 2
994.73 2
994.80 2
994.87 3
994.95 3
995.02 3
995.09 4
995.16 4
995.23 4
995.31 4
995.38 3
995.45 3
995.52 2
995.60 1
995.67 0
995.74 0
995.81 0
995.89 0
995.96 1
996.03 1
996.10 2
996.18 2
996.25 1
996.32 1
996.39 0
996.47 0
996.54 0
996.61 0
996.68 0
996.75 0
996.83 0
996.90 0
996.97 1
997.04 1
997.12 1
997.19 1
997.26 1
997.33 0
997.41 0
997.48 0
997.55 0
997.62 0
997.70 0
997.77 0
997.84 0
997.91 0
997.99 0
998.06 0
998.13 0
998.20 0
998.28 1
998.35 1
998.42 2
998.49 2
998.57 3
998.64 3
998.71 3
998.78 3
998.86 4
998.93 4
999.00 4
999.07 4
999.15 4
999.22 4
999.29 4
999.36 5
999.44 5
999.51 5
999.58 5
999.65 5
999.73 4
999.80 4
999.87 3
999.94 1
1000.02 0
1000.09 0
1000.16 0
1000.23 0
1000.31 0
1000.38 0
1000.45 0
1000.52 0
1000.60 0
1000.67 0
1000.74 1
1000.81 1
1000.89 2
1000.96 2
1001.03 2
1001.10 3
1001.18 3
1001.25 4
1001.32 4
1001.39 4
1001.47 4
1001.54 4
1001.61 4
1001.68 4
1001.76 3
1001.83 3
1001.90 3
1001.97 3
1002.05 3
1002.12 3
1002.19 2
1002.27 1
1002.34 1
1002.41 0
1002.48 0
1002.56 1
1002.63 2
1002.70 3
1002.77 4
1002.85 5
1002.92 5
1002.99 5
1003.06 5
1003.14 5
1003.21 4
1003.28 4
1003.35 3
1003.43 3
1003.50 4
1003.57 4
1003.64 5
1003.72 5
1003.79 6
1003.86 6
1003.94 7
1004.01 6
1004.08 6
1004.15 5
1004.23 5
1004.30 4
1004.37 4
1004.44 4
1004.52 4
1004.59 5
1004.66 5
1004.74 6
1004.81 6
1004.88 7
1004.95 7
1005.03 7
1005.10 7
1005.17 7
1005.24 7
1005.32 7
1005.39 6
1005.46 6
1005.53 5
1005.61 4
1005.68 4
1005.75 4
1005.83 4
1005.90 4
1005.97 4
1006.04 3
1006.12 3
1006.19 3
1006.26 3
1006.33 2
1006.41 3
1006.48 3
1006.55 3
1006.63 3
1006.70 4
1006.77 4
1006.84 4
1006.92 3
1006.99 3
1007.06 3
1007.14 3
1007.21 2
1007.28 2
1007.35 2
1007.43 2
1007.50 2
1007.57 2
1007.64 3
1007.72 3
1007.79 3
1007.86 3
1007.94 2
1008.01 2
1008.08 2
1008.15 1
1008.23 1
1008.30 0
1008.37 0
1008.45 0
1008.52 0
1008.59 0
1008.66 0
1008.74 0
1008.81 1
1008.88 1
1008.96 2
1009.03 3
1009.10 4
1009.17 5
1009.25 6
1009.32 6
1009.39 6
1009.47 6
1009.54 5
1009.61 4
1009.68 3
1009.76 3
1009.83 2
1009.90 2
1009.98 2
1010.05 1
1010.12 0
1010.19 0
1010.27 0
1010.34 0
1010.41 0
1010.49 0
1010.56 0
1010.63 0
1010.70 0
1010.78 1
1010.85 2
1010.92 3
1011.00 3
1011.07 4
1011.14 4
1011.22 4
1011.29 4
1011.36 3
1011.43 2
1011.51 1
1011.58 1
1011.65 0
1011.73 0
1011.80 0
1011.87 1
1011.94 1
1012.02 2
1012.09 2
1012.16 2
1012.24 2
1012.31 1
1012.38 1
1012.46 0
1012.53 0
1012.60 0
1012.67 0
1012.75 0
1012.82 0
1012.89 1
1012.97 1
1013.04 1
1013.11 2
1013.19 3
1013.26 4
1013.33 4
1013.40 5
1013.48 5
1013.55 4
1013.62 4
1013.70 3
1013.77 2
1013.84 2
1013.92 1
1013.99 1
1014.06 1
1014.13 1
1014.21 1
1014.28 1
1014.35 2
1014.43 2
1014.50 2
1014.57 2
1014.65 3
1014.72 3
1014.79 4
1014.86 4
1014.94 5
1015.01 6
1015.08 6
1015.16 6
1015.23 6
1015.30 6
1015.38 6
1015.45 5
1015.52 5
1015.60 5
1015.67 6
1015.74 6
1015.81 7
1015.89 8
1015.96 8
1016.03 8
1016.11 9
1016.18 9
1016.25 9
1016.33 9
1016.40 9
1016.47 8
1016.55 8
1016.62 7
1016.69 7
1016.77 6
1016.84 5
1016.91 5
1016.98 5
1017.06 6
1017.13 6
1017.20 7
1017.28 7
1017.35 6
1017.42 6
1017.50 5
1017.57 4
1017.64 3
1017.72 3
1017.79 3
1017.86 3
1017.94 4
1018.01 4
1018.08 5
1018.15 6
1018.23 6
1018.30 7
1018.37 8
1018.45 9
1018.52 9
1018.59 10
1018.67 10
1018.74 11
1018.81 11
1018.89 10
1018.96 10
1019.03 10
1019.11 10
1019.18 9
1019.25 9
1019.33 9
1019.40 9
1019.47 9
1019.55 8
1019.62 8
1019.69 8
1019.77 7
1019.84 7
1019.91 7
1019.99 8
1020.06 8
1020.13 9
1020.20 9
1020.28 10
1020.35 10
1020.42 10
1020.50 9
1020.57 9
1020.64 8
1020.72 8
1020.79 7
1020.86 7
1020.94 7
1021.01 8
1021.08 8
1021.16 9
1021.23 10
1021.30 10
1021.38 10
1021.45 10
1021.52 9
1021.60 8
1021.67 8
1021.74 7
1021.82 7
1021.89 6
1021.96 7
1022.04 7
1022.11 7
1022.18 7
1022.26 7
1022.33 7
1022.40 7
1022.48 7
1022.55 8
1022.62 8
1022.70 8
1022.77 9
1022.84 10
1022.92 10
1022.99 10
1023.06 10
1023.14 9
1023.21 8
1023.28 7
1023.36 6
1023.43 6
1023.50 6
1023.58 7
1023.65 8
1023.72 9
1023.80 9
1023.87 9
1023.94 9
1024.02 8
1024.09 8
1024.16 8
1024.24 8
1024.31 8
1024.38 8
1024.46 7
1024.53 7
1024.60 6
1024.68 6
1024.75 5
1024.82 4
1024.90 3
1024.97 2
1025.05 1
1025.12 0
1025.19 0
1025.27 0
1025.34 0
1025.41 0
1025.49 0
1025.56 0
1025.63 0
1025.71 0
1025.78 0
1025.85 1
1025.93 2
1026.00 2
1026.07 3
1026.15 4
1026.22 4
1026.29 5
1026.37 5
1026.44 5
1026.51 5
1026.59 5
1026.66 5
1026.73 5
1026.81 6
1026.88 7
1026.95 7
1027.03 8
1027.10 9
1027.18 8
1027.25 8
1027.32 7
1027.40 6
1027.47 5
1027.54 5
1027.62 4
1027.69 4
1027.76 5
1027.84 5
1027.91 5
1027.98 5
1028.06 5
1028.13 4
1028.20 4
1028.28 4
1028.35 5
1028.43 5
1028.50 6
1028.57 6
1028.65 6
1028.72 6
1028.79 6
1028.87 5
1028.94 5
1029.01 5
1029.09 5
1029.16 5
1029.23 6
1029.31 7
1029.38 7
1029.46 7
1029.53 8
1029.60 8
1029.68 8
1029.75 8
1029.82 8
1029.90 8
1029.97 9
1030.04 10
1030.12 11
1030.19 11
1030.26 12
1030.34 12
1030.41 12
1030.49 12
1030.56 12
1030.63 11
1030.71 11
1030.78 11
1030.85 11
1030.93 11
1031.00 11
1031.07 11
1031.15 11
1031.22 11
1031.30 10
1031.37 10
1031.44 9
1031.52 8
1031.59 6
1031.66 5
1031.74 4
1031.81 4
1031.88 4
1031.96 4
1032.03 5
1032.11 7
1032.18 8
1032.25 10
1032.33 11
1032.40 12
1032.47 12
1032.55 12
1032.62 12
1032.70 11
1032.77 10
1032.84 9
1032.92 8
1032.99 7
1033.06 6
1033.14 5
1033.21 4
1033.28 4
1033.36 5
1033.43 5
1033.51 6
1033.58 6
1033.65 7
1033.73 8
1033.80 9
1033.87 10
1033.95 11
1034.02 11
1034.10 12
1034.17 12
1034.24 12
1034.32 11
1034.39 10
1034.46 9
1034.54 8
1034.61 6
1034.69 5
1034.76 4
1034.83 3
1034.91 3
1034.98 2
1035.05 1
1035.13 1
1035.20 0
1035.28 0
1035.35 0
1035.42 0
1035.50 0
1035.57 0
1035.65 0
1035.72 0
1035.79 0
1035.87 1
1035.94 1
1036.01 2
1036.09 2
1036.16 2
1036.24 3
1036.31 3
1036.38 4
1036.46 5
1036.53 7
1036.60 8
1036.68 9
1036.75 10
1036.83 10
1036.90 10
1036.97 9
1037.05 8
1037.12 7
1037.20 6
1037.27 6
1037.34 6
1037.42 6
1037.49 7
1037.56 7
1037.64 7
1037.71 7
1037.79 7
1037.86 6
1037.93 5
1038.01 5
1038.08 4
1038.16 3
1038.23 3
1038.30 3
1038.38 3
1038.45 4
1038.53 4
1038.60 6
1038.67 7
1038.75 8
1038.82 8
1038.90 8
1038.97 8
1039.04 7
1039.12 6
1039.19 5
1039.26 4
1039.34 3
1039.41 2
1039.49 1
1039.56 1
1039.63 0
1039.71 0
1039.78 0
1039.86 0
1039.93 0
1040.00 0
1040.08 0
1040.15 0
1040.23 1
1040.30 1
1040.37 2
1040.45 3
1040.52 4
1040.60 5
1040.67 6
1040.74 7
1040.82 8
1040.89 8
1040.97 7
1041.04 6
1041.11 5
1041.19 4
1041.26 4
1041.34 4
1041.41 5
1041.48 6
1041.56 7
1041.63 9
1041.71 10
1041.78 11
1041.85 11
1041.93 11
1042.00 10
1042.08 9
1042.15 8
1042.22 6
1042.30 5
1042.37 5
1042.45 5
1042.52 5
1042.59 6
1042.67 6
1042.74 7
1042.82 7
1042.89 6
1042.96 5
1043.04 4
1043.11 3
1043.19 3
1043.26 3
1043.33 4
1043.41 6
1043.48 8
1043.56 10
1043.63 13
1043.71 15
1043.78 16
1043.85 17
1043.93 17
1044.00 16
1044.08 16
1044.15 15
1044.22 13
1044.30 12
1044.37 12
1044.45 12
1044.52 14
1044.59 16
1044.67 18
1044.74 20
1044.82 22
1044.89 23
1044.97 23
1045.04 22
1045.11 20
1045.19 17
1045.26 15
1045.34 13
1045.41 12
1045.48 11
1045.56 11
1045.63 11
1045.71 12
1045.78 12
1045.85 13
1045.93 15
1046.00 16
1046.08 18
1046.15 19
1046.23 20
1046.30 20
1046.37 20
1046.45 19
1046.52 17
1046.60 16
1046.67 16
1046.75 15
1046.82 15
1046.89 15
1046.97 14
1047.04 13
1047.12 12
1047.19 11
1047.26 10
1047.34 10
1047.41 10
1047.49 10
1047.56 11
1047.64 12
1047.71 13
1047.78 15
1047.86 16
1047.93 17
1048.01 18
1048.08 19
1048.16 19
1048.23 19
1048.30 19
1048.38 19
1048.45 19
1048.53 19
1048.60 20
1048.68 20
1048.75 20
1048.82 21
1048.90 21
1048.97 20
1049.05 20
1049.12 19
1049.19 19
1049.27 19
1049.34 19
1049.42 20
1049.49 20
1049.57 21
1049.64 21
1049.71 20
1049.79 20
1049.86 19
1049.94 18
1050.01 17
1050.09 17
1050.16 17
1050.24 18
1050.31 18
1050.38 18
1050.46 18
1050.53 17
1050.61 16
1050.68 14
1050.76 12
1050.83 10
1050.90 9
1050.98 7
1051.05 6
1051.13 5
1051.20 4
1051.28 3
1051.35 3
1051.42 2
1051.50 2
1051.57 3
1051.65 3
1051.72 4
1051.80 6
1051.87 7
1051.95 9
1052.02 10
1052.09 11
1052.17 11
1052.24 11
1052.32 10
1052.39 9
1052.47 8
1052.54 7
1052.61 7
1052.69 7
1052.76 8
1052.84 9
1052.91 10
1052.99 11
1053.06 11
1053.14 10
1053.21 8
1053.28 6
1053.36 4
1053.43 1
1053.51 0
1053.58 0
1053.66 1
1053.73 2
1053.81 4
1053.88 7
1053.95 9
1054.03 10
1054.10 11
1054.18 12
1054.25 12
1054.33 11
1054.40 11
1054.48 10
1054.55 10
1054.62 10
1054.70 10
1054.77 10
1054.85 11
1054.92 10
1055.00 10
1055.07 8
1055.15 7
1055.22 5
1055.29 3
1055.37 2
1055.44 0
1055.52 0
1055.59 0
1055.67 0
1055.74 0
1055.82 0
1055.89 0
1055.97 0
1056.04 0
1056.11 0
1056.19 1
1056.26 3
1056.34 5
1056.41 7
1056.49 8
1056.56 9
1056.64 9
1056.71 9
1056.79 9
1056.86 9
1056.93 9
1057.01 8
1057.08 7
1057.16 6
1057.23 5
1057.31 4
1057.38 2
1057.46 1
1057.53 0
1057.61 0
1057.68 0
1057.75 1
1057.83 3
1057.90 6
1057.98 8
1058.05 11
1058.13 13
1058.20 15
1058.28 18
1058.35 20
1058.43 22
1058.50 24
1058.58 26
1058.65 28
1058.72 30
1058.80 32
1058.87 33
1058.95 35
1059.02 37
1059.10 38
1059.17 38
1059.25 38
1059.32 36
1059.40 34
1059.47 32
1059.55 29
1059.62 26
1059.69 24
1059.77 23
1059.84 22
1059.92 22
1059.99 23
1060.07 25
1060.14 27
1060.22 30
1060.29 33
1060.37 35
1060.44 37
1060.52 38
1060.59 38
1060.67 38
1060.74 38
1060.81 37
1060.89 37
1060.96 37
1061.04 38
1061.11 40
1061.19 41
1061.26 41
1061.34 40
1061.41 38
1061.49 36
1061.56 33
1061.64 30
1061.71 27
1061.79 26
1061.86 26
1061.94 27
1062.01 28
1062.09 30
1062.16 31
1062.23 32
1062.31 33
1062.38 33
1062.46 34
1062.53 36
1062.61 38
1062.68 41
1062.76 45
1062.83 49
1062.91 52
1062.98 55
1063.06 57
1063.13 58
1063.21 58
1063.28 58
1063.36 56
1063.43 53
1063.51 50
1063.58 48
1063.66 46
1063.73 44
1063.80 42
1063.88 41
1063.95 40
1064.03 38
1064.10 35
1064.18 32
1064.25 29
1064.33 25
1064.40 22
1064.48 19
1064.55 17
1064.63 16
1064.70 16
1064.78 17
1064.85 18
1064.93 19
1065.00 20
1065.08 21
1065.15 22
1065.23 21
1065.30 21
1065.38 20
1065.45 20
1065.53 19
1065.60 19
1065.68 20
1065.75 20
1065.83 20
1065.90 20
1065.97 20
1066.05 19
1066.12 18
1066.20 17
1066.27 17
1066.35 16
1066.42 17
1066.50 17
1066.57 18
1066.65 18
1066.72 18
1066.80 18
1066.87 17
1066.95 17
1067.02 16
1067.10 15
1067.17 14
1067.25 13
1067.32 11
1067.40 10
1067.47 8
1067.55 6
1067.62 4
1067.70 3
1067.77 3
1067.85 4
1067.92 5
1068.00 7
1068.07 8
1068.15 9
1068.22 9
1068.30 8
1068.37 7
1068.45 6
1068.52 4
1068.60 4
1068.67 4
1068.75 5
1068.82 7
1068.90 10
1068.97 12
1069.05 14
1069.12 15
1069.20 15
1069.27 14
1069.35 12
1069.42 10
1069.50 8
1069.57 5
1069.65 2
1069.72 0
1069.80 0
1069.87 0
1069.95 0
1070.02 0
1070.10 0
1070.17 0
1070.25 0
1070.32 1
1070.40 4
1070.47 7
1070.55 10
1070.62 12
1070.70 13
1070.77 14
1070.85 15
1070.92 17
1071.00 19
1071.07 20
1071.15 21
1071.22 21
1071.30 18
1071.37 15
1071.45 11
1071.52 7
1071.60 3
1071.67 2
1071.75 1
1071.82 2
1071.90 4
1071.97 7
1072.05 10
1072.12 13
1072.20 17
1072.27 20
1072.35 23
1072.42 25
1072.50 27
1072.57 28
1072.65 29
1072.72 30
1072.80 32
1072.87 34
1072.95 37
1073.02 39
1073.10 40
1073.17 41
1073.25 40
1073.33 37
1073.40 35
1073.48 32
1073.55 30
1073.63 29
1073.70 30
1073.78 31
1073.85 34
1073.93 36
1074.00 38
1074.08 39
1074.15 38
1074.23 36
1074.30 33
1074.38 28
1074.45 23
1074.53 18
1074.60 14
1074.68 11
1074.75 9
1074.83 9
1074.90 10
1074.98 13
1075.05 17
1075.13 21
1075.20 24
1075.28 27
1075.35 29
1075.43 29
1075.51 29
1075.58 29
1075.66 29
1075.73 30
1075.81 31
1075.88 33
1075.96 36
1076.03 38
1076.11 41
1076.18 42
1076.26 43
1076.33 43
1076.41 42
1076.48 41
1076.56 40
1076.63 40
1076.71 41
1076.78 42
1076.86 44
1076.93 46
1077.01 48
1077.09 48
1077.16 47
1077.24 45
1077.31 42
1077.39 39
1077.46 35
1077.54 33
1077.61 31
1077.69 29
1077.76 28
1077.84 28
1077.91 27
1077.99 27
1078.06 28
1078.14 29
1078.21 31
1078.29 32
1078.36 34
1078.44 35
1078.52 36
1078.59 36
1078.67 36
1078.74 36
1078.82 37
1078.89 38
1078.97 39
1079.04 40
1079.12 40
1079.19 41
1079.27 40
1079.34 39
1079.42 38
1079.49 37
1079.57 36
1079.65 34
1079.72 33
1079.80 31
1079.87 29
1079.95 28
1080.02 27
1080.10 28
1080.17 29
1080.25 31
1080.32 33
1080.40 34
1080.47 35
1080.55 34
1080.63 31
1080.70 29
1080.78 26
1080.85 25
1080.93 24
1081.00 24
1081.08 24
1081.15 25
1081.23 26
1081.30 26
1081.38 24
1081.45 22
1081.53 19
1081.61 15
1081.68 12
1081.76 9
1081.83 7
1081.91 6
1081.98 6
1082.06 7
1082.13 7
1082.21 6
1082.28 5
1082.36 3
1082.44 2
1082.51 1
1082.59 2
1082.66 4
1082.74 7
1082.81 11
1082.89 15
1082.96 18
1083.04 20
1083.11 21
1083.19 19
1083.27 16
1083.34 12
1083.42 8
1083.49 4
1083.57 1
1083.64 0
1083.72 0
1083.79 0
1083.87 0
1083.94 0
1084.02 0
1084.10 0
1084.17 0
1084.25 0
1084.32 0
1084.40 1
1084.47 2
1084.55 5
1084.62 8
1084.70 12
1084.78 15
1084.85 19
1084.93 21
1085.00 22
1085.08 21
1085.15 18
1085.23 14
1085.30 10
1085.38 5
1085.46 2
1085.53 0
1085.61 0
1085.68 0
1085.76 0
1085.83 1
1085.91 1
1085.98 1
1086.06 1
1086.14 0
1086.21 1
1086.29 2
1086.36 4
1086.44 6
1086.51 7
1086.59 7
1086.66 6
1086.74 4
1086.82 1
1086.89 0
1086.97 0
1087.04 0
1087.12 0
1087.19 0
1087.27 0
1087.35 0
1087.42 3
1087.50 5
1087.57 8
1087.65 10
1087.72 12
1087.80 13
1087.87 14
1087.95 15
1088.03 17
1088.10 18
1088.18 20
1088.25 22
1088.33 25
1088.40 27
1088.48 29
1088.56 30
1088.63 30
1088.71 29
1088.78 28
1088.86 26
1088.93 24
1089.01 23
1089.09 23
1089.16 24
1089.24 26
1089.31 30
1089.39 35
1089.46 40
1089.54 46
1089.61 51
1089.69 55
1089.77 58
1089.84 60
1089.92 60
1089.99 59
1090.07 57
1090.14 54
1090.22 50
1090.30 45
1090.37 41
1090.45 37
1090.52 34
1090.60 33
1090.67 33
1090.75 35
1090.83 37
1090.90 41
1090.98 45
1091.05 49
1091.13 53
1091.21 56
1091.28 59
1091.36 62
1091.43 64
1091.51 67
1091.58 69
1091.66 72
1091.74 74
1091.81 75
1091.89 76
1091.96 75
1092.04 72
1092.11 67
1092.19 60
1092.27 53
1092.34 47
1092.42 41
1092.49 38
1092.57 37
1092.64 38
1092.72 40
1092.80 42
1092.87 44
1092.95 46
1093.02 45
1093.10 44
1093.18 42
1093.25 39
1093.33 35
1093.40 31
1093.48 28
1093.55 26
1093.63 24
1093.71 25
1093.78 26
1093.86 29
1093.93 32
1094.01 35
1094.09 38
1094.16 39
1094.24 39
1094.31 38
1094.39 37
1094.46 36
1094.54 35
1094.62 34
1094.69 35
1094.77 36
1094.84 37
1094.92 40
1095.00 42
1095.07 44
1095.15 45
1095.22 44
1095.30 41
1095.38 38
1095.45 33
1095.53 30
1095.60 27
1095.68 27
1095.76 28
1095.83 30
1095.91 32
1095.98 33
1096.06 31
1096.13 27
1096.21 22
1096.29 15
1096.36 8
1096.44 2
1096.51 0
1096.59 0
1096.67 0
1096.74 0
1096.82 0
1096.89 0
1096.97 0
1097.05 0
1097.12 0
1097.20 3
1097.27 7
1097.35 11
1097.43 15
1097.50 18
1097.58 19
1097.65 20
1097.73 19
1097.81 19
1097.88 18
1097.96 18
1098.03 19
1098.11 19
1098.19 20
1098.26 21
1098.34 22
1098.41 23
1098.49 24
1098.57 24
1098.64 24
1098.72 24
1098.79 24
1098.87 24
1098.95 24
1099.02 24
1099.10 24
1099.17 23
1099.25 22
1099.33 20
1099.40 18
1099.48 15
1099.55 12
1099.63 8
1099.71 5
1099.78 1
1099.86 0
1099.93 0
1100.01 0
1100.09 0
1100.16 0
1100.24 0
1100.31 0
1100.39 1
1100.47 3
1100.54 4
1100.62 4
1100.69 4
1100.77 3
1100.85 2
1100.92 1
1101.00 0
1101.08 0
1101.15 0
1101.23 0
1101.30 2
1101.38 4
1101.46 8
1101.53 12
1101.61 16
1101.68 21
1101.76 25
1101.84 29
1101.91 34
1101.99 38
1102.06 43
1102.14 48
1102.22 52
1102.29 57
1102.37 61
1102.45 63
1102.52 64
1102.60 63
1102.67 61
1102.75 59
1102.83 55
1102.90 52
1102.98 48
1103.05 45
1103.13 43
1103.21 40
1103.28 37
1103.36 35
1103.44 33
1103.51 33
1103.59 33
1103.66 36
1103.74 39
1103.82 44
1103.89 50
1103.97 56
1104.05 62
1104.12 68
1104.20 73
1104.27 77
1104.35 80
1104.43 82
1104.50 83
1104.58 84
1104.65 84
1104.73 83
1104.81 82
1104.88 81
1104.96 81
1105.04 81
1105.11 81
1105.19 83
1105.26 84
1105.34 86
1105.42 88
1105.49 89
1105.57 89
1105.65 88
1105.72 87
1105.80 87
1105.87 88
1105.95 91
1106.03 95
1106.10 102
1106.18 109
1106.26 117
1106.33 125
1106.41 132
1106.48 137
1106.56 140
1106.64 141
1106.71 139
1106.79 136
1106.87 132
1106.94 126
1107.02 120
1107.10 114
1107.17 109
1107.25 106
1107.32 105
1107.40 106
1107.48 109
1107.55 113
1107.63 117
1107.71 121
1107.78 124
1107.86 125
1107.93 125
1108.01 124
1108.09 121
1108.16 118
1108.24 114
1108.32 109
1108.39 104
1108.47 99
1108.55 94
1108.62 90
1108.70 87
1108.77 84
1108.85 84
1108.93 84
1109.00 86
1109.08 89
1109.16 93
1109.23 96
1109.31 99
1109.39 100
1109.46 101
1109.54 101
1109.61 100
1109.69 99
1109.77 98
1109.84 98
1109.92 96
1110.00 95
1110.07 93
1110.15 91
1110.23 89
1110.30 86
1110.38 84
1110.46 81
1110.53 78
1110.61 73
1110.68 67
1110.76 60
1110.84 52
1110.91 45
1110.99 39
1111.07 35
1111.14 32
1111.22 32
1111.30 32
1111.37 33
1111.45 33
1111.53 33
1111.60 32
1111.68 30
1111.75 27
1111.83 23
1111.91 19
1111.98 15
1112.06 10
1112.14 7
1112.21 3
1112.29 1
1112.37 0
1112.44 1
1112.52 4
1112.60 8
1112.67 13
1112.75 18
1112.83 21
1112.90 24
1112.98 25
1113.05 24
1113.13 24
1113.21 23
1113.28 23
1113.36 24
1113.44 25
1113.51 27
1113.59 28
1113.67 29
1113.74 30
1113.82 30
1113.90 31
1113.97 33
1114.05 34
1114.13 36
1114.20 37
1114.28 36
1114.36 35
1114.43 32
1114.51 28
1114.59 24
1114.66 20
1114.74 16
1114.82 12
1114.89 9
1114.97 6
1115.04 3
1115.12 0
1115.20 0
1115.27 0
1115.35 0
1115.43 0
1115.50 0
1115.58 0
1115.66 0
1115.73 0
1115.81 0
1115.89 3
1115.96 6
1116.04 10
1116.12 14
1116.19 17
1116.27 20
1116.35 20
1116.42 19
1116.50 16
1116.58 12
1116.65 8
1116.73 5
1116.81 3
1116.88 3
1116.96 5
1117.04 8
1117.11 11
1117.19 15
1117.27 19
1117.34 22
1117.42 27
1117.50 32
1117.57 37
1117.65 43
1117.73 48
1117.80 51
1117.88 54
1117.96 55
1118.03 55
1118.11 56
1118.19 57
1118.26 59
1118.34 62
1118.42 65
1118.49 68
1118.57 71
1118.65 72
1118.72 73
1118.80 72
1118.88 70
1118.95 67
1119.03 64
1119.11 61
1119.18 58
1119.26 57
1119.34 56
1119.41 58
1119.49 60
1119.57 63
1119.64 66
1119.72 68
1119.80 70
1119.87 71
1119.95 71
1120.03 71
1120.10 70
1120.18 70
1120.26 70
1120.33 72
1120.41 75
1120.49 79
1120.57 83
1120.64 87
1120.72 90
1120.80 91
1120.87 91
1120.95 90
1121.03 89
1121.10 89
1121.18 89
1121.26 89
1121.33 90
1121.41 90
1121.49 89
1121.56 87
1121.64 84
1121.72 82
1121.79 80
1121.87 79
1121.95 79
1122.02 80
1122.10 80
1122.18 79
1122.25 77
1122.33 74
1122.41 71
1122.49 68
1122.56 65
1122.64 64
1122.72 64
1122.79 65
1122.87 65
1122.95 66
1123.02 65
1123.10 63
1123.18 61
1123.25 58
1123.33 55
1123.41 53
1123.48 51
1123.56 50
1123.64 51
1123.71 52
1123.79 55
1123.87 58
1123.95 62
1124.02 64
1124.10 66
1124.18 66
1124.25 66
1124.33 65
1124.41 64
1124.48 62
1124.56 60
1124.64 57
1124.71 55
1124.79 52
1124.87 50
1124.95 48
1125.02 46
1125.10 46
1125.18 45
1125.25 44
1125.33 42
1125.41 37
1125.48 31
1125.56 22
1125.64 13
1125.71 3
1125.79 0
1125.87 0
1125.95 0
1126.02 0
1126.10 0
1126.18 0
1126.25 0
1126.33 0
1126.41 4
1126.48 9
1126.56 14
1126.64 18
1126.71 22
1126.79 25
1126.87 28
1126.95 29
1127.02 29
1127.10 28
1127.18 26
1127.25 23
1127.33 21
1127.41 20
1127.48 20
1127.56 21
1127.64 23
1127.72 25
1127.79 28
1127.87 30
1127.95 33
1128.02 34
1128.10 35
1128.18 35
1128.25 35
1128.33 33
1128.41 30
1128.49 27
1128.56 23
1128.64 18
1128.72 14
1128.79 10
1128.87 7
1128.95 6
1129.03 8
1129.10 13
1129.18 20
1129.26 28
1129.33 36
1129.41 43
1129.49 47
1129.56 47
1129.64 45
1129.72 40
1129.80 35
1129.87 30
1129.95 26
1130.03 25
1130.10 25
1130.18 25
1130.26 27
1130.34 28
1130.41 29
1130.49 31
1130.57 32
1130.64 33
1130.72 34
1130.80 36
1130.88 38
1130.95 41
1131.03 46
1131.11 50
1131.18 56
1131.26 61
1131.34 65
1131.42 68
1131.49 70
1131.57 72
1131.65 72
1131.72 72
1131.80 72
1131.88 72
1131.96 73
1132.03 74
1132.11 74
1132.19 75
1132.26 75
1132.34 76
1132.42 76
1132.50 77
1132.57 79
1132.65 81
1132.73 84
1132.80 87
1132.88 90
1132.96 92
1133.04 94
1133.11 97
1133.19 99
1133.27 103
1133.34 108
1133.42 115
1133.50 124
1133.58 132
1133.65 141
1133.73 148
1133.81 154
1133.89 159
1133.96 161
1134.04 163
1134.12 164
1134.19 165
1134.27 166
1134.35 167
1134.43 168
1134.50 168
1134.58 167
1134.66 165
1134.73 162
1134.81 157
1134.89 152
1134.97 147
1135.04 142
1135.12 137
1135.20 132
1135.28 127
1135.35 123
1135.43 120
1135.51 118
1135.58 117
1135.66 118
1135.74 121
1135.82 125
1135.89 130
1135.97 136
1136.05 142
1136.13 147
1136.20 152
1136.28 155
1136.36 156
1136.43 154
1136.51 150
1136.59 142
1136.67 131
1136.74 118
1136.82 105
1136.90 93
1136.98 84
1137.05 80
1137.13 80
1137.21 84
1137.29 91
1137.36 99
1137.44 107
1137.52 113
1137.59 118
1137.67 121
1137.75 123
1137.83 125
1137.90 126
1137.98 126
1138.06 126
1138.14 126
1138.21 125
1138.29 124
1138.37 123
1138.45 122
1138.52 121
1138.60 121
1138.68 120
1138.76 119
1138.83 117
1138.91 115
1138.99 114
1139.06 112
1139.14 110
1139.22 109
1139.30 106
1139.37 103
1139.45 99
1139.53 94
1139.61 89
1139.68 84
1139.76 79
1139.84 76
1139.92 74
1139.99 72
1140.07 71
1140.15 71
1140.23 70
1140.30 68
1140.38 66
1140.46 62
1140.54 58
1140.61 54
1140.69 50
1140.77 47
1140.85 44
1140.92 41
1141.00 38
1141.08 34
1141.16 29
1141.23 23
1141.31 18
1141.39 13
1141.47 8
1141.54 5
1141.62 3
1141.70 2
1141.78 1
1141.85 1
1141.93 3
1142.01 5
1142.09 9
1142.16 12
1142.24 16
1142.32 20
1142.40 24
1142.47 27
1142.55 30
1142.63 32
1142.71 35
1142.78 36
1142.86 38
1142.94 38
1143.02 37
1143.09 36
1143.17 35
1143.25 34
1143.33 33
1143.40 33
1143.48 33
1143.56 32
1143.64 31
1143.71 30
1143.79 28
1143.87 26
1143.95 22
1144.02 18
1144.10 14
1144.18 8
1144.26 3
1144.33 0
1144.41 0
1144.49 0
1144.57 0
1144.64 0
1144.72 0
1144.80 1
1144.88 7
1144.95 11
1145.03 14
1145.11 14
1145.19 12
1145.26 8
1145.34 3
1145.42 0
1145.50 0
1145.58 0
1145.65 0
1145.73 0
1145.81 0
1145.89 0
1145.96 0
1146.04 3
1146.12 5
1146.20 7
1146.27 10
1146.35 12
1146.43 15
1146.51 19
1146.58 24
1146.66 28
1146.74 31
1146.82 34
1146.90 36
1146.97 37
1147.05 36
1147.13 36
1147.21 35
1147.28 33
1147.36 32
1147.44 31
1147.52 30
1147.59 30
1147.67 31
1147.75 32
1147.83 34
1147.91 37
1147.98 39
1148.06 41
1148.14 42
1148.22 42
1148.29 42
1148.37 42
1148.45 43
1148.53 44
1148.60 46
1148.68 48
1148.76 50
1148.84 52
1148.92 52
1148.99 52
1149.07 51
1149.15 52
1149.23 53
1149.30 57
1149.38 62
1149.46 68
1149.54 76
1149.61 84
1149.69 93
1149.77 102
1149.85 113
1149.93 124
1150.00 135
1150.08 145
1150.16 154
1150.24 161
1150.31 167
1150.39 173
1150.47 178
1150.55 184
1150.63 190
1150.70 196
1150.78 201
1150.86 203
1150.94 204
1151.01 204
1151.09 203
1151.17 203
1151.25 204
1151.33 205
1151.40 207
1151.48 208
1151.56 209
1151.64 208
1151.72 205
1151.79 201
1151.87 196
1151.95 191
1152.03 186
1152.10 182
1152.18 178
1152.26 177
1152.34 176
1152.42 178
1152.49 181
1152.57 185
1152.65 191
1152.73 198
1152.81 205
1152.88 213
1152.96 219
1153.04 223
1153.12 223
1153.19 219
1153.27 211
1153.35 200
1153.43 187
1153.51 174
1153.58 161
1153.66 150
1153.74 140
1153.82 131
1153.90 123
1153.97 115
1154.05 108
1154.13 101
1154.21 96
1154.28 93
1154.36 91
1154.44 90
1154.52 90
1154.60 89
1154.67 89
1154.75 87
1154.83 85
1154.91 83
1154.99 82
1155.06 81
1155.14 80
1155.22 80
1155.30 80
1155.38 81
1155.45 82
1155.53 82
1155.61 83
1155.69 83
1155.77 84
1155.84 84
1155.92 85
1156.00 86
1156.08 87
1156.16 88
1156.23 87
1156.31 85
1156.39 80
1156.47 74
1156.55 66
1156.62 58
1156.70 51
1156.78 46
1156.86 43
1156.94 42
1157.01 42
1157.09 42
1157.17 42
1157.25 41
1157.33 40
1157.40 38
1157.48 36
1157.56 35
1157.64 35
1157.72 35
1157.79 35
1157.87 35
1157.95 35
1158.03 34
1158.11 34
1158.18 34
1158.26 34
1158.34 35
1158.42 36
1158.50 38
1158.57 39
1158.65 39
1158.73 39
1158.81 39
1158.89 37
1158.96 35
1159.04 33
1159.12 32
1159.20 32
1159.28 33
1159.35 34
1159.43 35
1159.51 35
1159.59 34
1159.67 31
1159.75 27
1159.82 23
1159.90 19
1159.98 17
1160.06 16
1160.14 17
1160.21 19
1160.29 22
1160.37 26
1160.45 29
1160.53 32
1160.60 34
1160.68 36
1160.76 36
1160.84 34
1160.92 31
1161.00 28
1161.07 23
1161.15 19
1161.23 16
1161.31 14
1161.39 13
1161.46 13
1161.54 14
1161.62 14
1161.70 13
1161.78 12
1161.85 10
1161.93 9
1162.01 8
1162.09 8
1162.17 8
1162.25 9
1162.32 9
1162.40 8
1162.48 7
1162.56 7
1162.64 6
1162.71 6
1162.79 7
1162.87 7
1162.95 6
1163.03 4
1163.11 1
1163.18 0
1163.26 0
1163.34 0
1163.42 0
1163.50 2
1163.58 7
1163.65 14
1163.73 20
1163.81 27
1163.89 33
1163.97 38
1164.04 41
1164.12 42
1164.20 42
1164.28 40
1164.36 36
1164.44 32
1164.51 27
1164.59 22
1164.67 17
1164.75 11
1164.83 6
1164.91 2
1164.98 0
1165.06 0
1165.14 0
1165.22 1
1165.30 4
1165.37 7
1165.45 10
1165.53 12
1165.61 13
1165.69 14
1165.77 14
1165.84 15
1165.92 16
1166.00 17
1166.08 19
1166.16 22
1166.24 26
1166.31 30
1166.39 34
1166.47 38
1166.55 40
1166.63 41
1166.71 41
1166.78 39
1166.86 37
1166.94 35
1167.02 34
1167.10 33
1167.18 31
1167.25 30
1167.33 29
1167.41 27
1167.49 26
1167.57 26
1167.65 27
1167.72 28
1167.80 29
1167.88 29
1167.96 29
1168.04 27
1168.12 25
1168.19 23
1168.27 20
1168.35 18
1168.43 16
1168.51 14
1168.59 12
1168.67 10
1168.74 8
1168.82 7
1168.90 7
1168.98 8
1169.06 9
1169.14 11
1169.21 12
1169.29 12
1169.37 11
1169.45 10
1169.53 7
1169.61 3
1169.68 0
1169.76 0
1169.84 0
1169.92 0
1170.00 0
1170.08 0
1170.16 0
1170.23 0
1170.31 0
1170.39 1
1170.47 8
1170.55 16
1170.63 23
1170.70 31
1170.78 36
1170.86 40
1170.94 43
1171.02 46
1171.10 49
1171.18 53
1171.25 57
1171.33 60
1171.41 61
1171.49 59
1171.57 54
1171.65 47
1171.72 39
1171.80 31
1171.88 25
1171.96 22
1172.04 20
1172.12 21
1172.20 23
1172.27 26
1172.35 28
1172.43 30
1172.51 31
1172.59 33
1172.67 33
1172.75 34
1172.82 34
1172.90 33
1172.98 32
1173.06 30
1173.14 28
1173.22 26
1173.30 25
1173.37 24
1173.45 23
1173.53 23
1173.61 24
1173.69 25
1173.77 27
1173.85 32
1173.92 38
1174.00 46
1174.08 56
1174.16 67
1174.24 77
1174.32 86
1174.40 93
1174.47 98
1174.55 101
1174.63 100
1174.71 97
1174.79 92
1174.87 84
1174.95 74
1175.02 63
1175.10 52
1175.18 43
1175.26 37
1175.34 34
1175.42 34
1175.50 36
1175.57 39
1175.65 43
1175.73 46
1175.81 48
1175.89 49
1175.97 50
1176.05 50
1176.12 49
1176.20 48
1176.28 46
1176.36 43
1176.44 40
1176.52 37
1176.60 36
1176.68 36
1176.75 38
1176.83 42
1176.91 48
1176.99 57
1177.07 66
1177.15 74
1177.23 82
1177.30 88
1177.38 91
1177.46 91
1177.54 90
1177.62 89
1177.70 88
1177.78 89
1177.86 92
1177.93 98
1178.01 104
1178.09 111
1178.17 116
1178.25 119
1178.33 119
1178.41 116
1178.49 112
1178.56 108
1178.64 103
1178.72 100
1178.80 98
1178.88 98
1178.96 98
1179.04 98
1179.12 97
1179.19 96
1179.27 94
1179.35 91
1179.43 89
1179.51 87
1179.59 87
1179.67 88
1179.75 91
1179.82 95
1179.90 99
1179.98 102
1180.06 103
1180.14 103
1180.22 102
1180.30 100
1180.38 99
1180.45 99
1180.53 101
1180.61 105
1180.69 110
1180.77 114
1180.85 116
1180.93 116
1181.01 113
1181.08 108
1181.16 102
1181.24 97
1181.32 94
1181.40 94
1181.48 97
1181.56 102
1181.64 110
1181.72 118
1181.79 125
1181.87 132
1181.95 138
1182.03 143
1182.11 149
1182.19 154
1182.27 159
1182.35 165
1182.42 169
1182.50 172
1182.58 174
1182.66 173
1182.74 172
1182.82 170
1182.90 169
1182.98 167
1183.06 166
1183.13 165
1183.21 162
1183.29 159
1183.37 155
1183.45 149
1183.53 142
1183.61 135
1183.69 128
1183.77 122
1183.84 117
1183.92 114
1184.00 113
1184.08 113
1184.16 115
1184.24 117
1184.32 118
1184.40 119
1184.48 119
1184.55 119
1184.63 119
1184.71 120
1184.79 121
1184.87 123
1184.95 125
1185.03 127
1185.11 129
1185.19 132
1185.27 136
1185.34 142
1185.42 148
1185.50 153
1185.58 158
1185.66 160
1185.74 160
1185.82 157
1185.90 151
1185.98 143
1186.05 135
1186.13 129
1186.21 124
1186.29 121
1186.37 120
1186.45 121
1186.53 123
1186.61 125
1186.69 128
1186.77 131
1186.84 135
1186.92 138
1187.00 142
1187.08 146
1187.16 148
1187.24 148
1187.32 145
1187.40 139
1187.48 130
1187.56 118
1187.63 104
1187.71 90
1187.79 77
1187.87 66
1187.95 56
1188.03 49
1188.11 44
1188.19 39
1188.27 35
1188.35 31
1188.43 26
1188.50 23
1188.58 21
1188.66 21
1188.74 24
1188.82 30
1188.90 37
1188.98 46
1189.06 54
1189.14 62
1189.22 67
1189.29 70
1189.37 71
1189.45 70
1189.53 69
1189.61 69
1189.69 69
1189.77 72
1189.85 76
1189.93 81
1190.01 85
1190.09 88
1190.17 90
1190.24 91
1190.32 90
1190.40 89
1190.48 87
1190.56 84
1190.64 82
1190.72 79
1190.80 75
1190.88 72
1190.96 69
1191.04 66
1191.11 66
1191.19 67
1191.27 71
1191.35 77
1191.43 85
1191.51 95
1191.59 104
1191.67 113
1191.75 119
1191.83 123
1191.91 123
1191.99 119
1192.06 114
1192.14 107
1192.22 100
1192.30 95
1192.38 93
1192.46 93
1192.54 95
1192.62 98
1192.70 102
1192.78 104
1192.86 104
1192.94 103
1193.01 100
1193.09 97
1193.17 95
1193.25 96
1193.33 98
1193.41 102
1193.49 106
1193.57 108
1193.65 109
1193.73 107
1193.81 105
1193.89 103
1193.97 101
1194.04 102
1194.12 104
1194.20 107
1194.28 109
1194.36 110
1194.44 110
1194.52 109
1194.60 109
1194.68 110
1194.76 112
1194.84 116
1194.92 119
1195.00 122
1195.08 123
1195.15 123
1195.23 120
1195.31 116
1195.39 111
1195.47 106
1195.55 102
1195.63 97
1195.71 94
1195.79 91
1195.87 89
1195.95 90
1196.03 92
1196.11 96
1196.19 100
1196.26 105
1196.34 108
1196.42 109
1196.50 107
1196.58 101
1196.66 94
1196.74 86
1196.82 79
1196.90 73
1196.98 69
1197.06 66
1197.14 65
1197.22 64
1197.30 62
1197.38 60
1197.45 56
1197.53 52
1197.61 48
1197.69 45
1197.77 42
1197.85 40
1197.93 39
1198.01 39
1198.09 38
1198.17 38
1198.25 36
1198.33 34
1198.41 31
1198.49 28
1198.57 26
1198.65 26
1198.72 29
1198.80 35
1198.88 43
1198.96 52
1199.04 62
1199.12 71
1199.20 78
1199.28 83
1199.36 86
1199.44 87
1199.52 84
1199.60 79
1199.68 70
1199.76 59
1199.84 47
1199.92 34
1200.00 23
1200.07 13
1200.15 6
1200.23 1
1200.31 0
1200.39 0
1200.47 0
1200.55 0
1200.63 0
1200.71 0
1200.79 0
1200.87 0
1200.95 0
1201.03 7
1201.11 15
1201.19 23
1201.27 29
1201.35 33
1201.43 34
1201.50 33
1201.58 29
1201.66 24
1201.74 19
1201.82 14
1201.90 10
1201.98 8
1202.06 7
1202.14 9
1202.22 11
1202.30 15
1202.38 19
1202.46 25
1202.54 30
1202.62 35
1202.70 38
1202.78 40
1202.86 41
1202.94 40
1203.02 40
1203.10 41
1203.17 43
1203.25 47
1203.33 52
1203.41 57
1203.49 61
1203.57 64
1203.65 66
1203.73 66
1203.81 66
1203.89 66
1203.97 66
1204.05 65
1204.13 64
1204.21 62
1204.29 59
1204.37 54
1204.45 48
1204.53 42
1204.61 36
1204.69 30
1204.77 25
1204.85 22
1204.93 20
1205.01 20
1205.08 21
1205.16 23
1205.24 24
1205.32 25
1205.40 26
1205.48 27
1205.56 29
1205.64 33
1205.72 38
1205.80 42
1205.88 45
1205.96 45
1206.04 42
1206.12 36
1206.20 29
1206.28 21
1206.36 15
1206.44 13
1206.52 13
1206.60 17
1206.68 22
1206.76 29
1206.84 36
1206.92 43
1207.00 48
1207.08 52
1207.16 55
1207.23 55
1207.31 53
1207.39 50
1207.47 44
1207.55 35
1207.63 26
1207.71 16
1207.79 6
1207.87 0
1207.95 0
1208.03 0
1208.11 0
1208.19 0
1208.27 0
1208.35 0
1208.43 0
1208.51 2
1208.59 10
1208.67 18
1208.75 24
1208.83 30
1208.91 35
1208.99 39
1209.07 43
1209.15 46
1209.23 49
1209.31 53
1209.39 55
1209.47 58
1209.55 60
1209.63 63
1209.71 66
1209.79 69
1209.87 71
1209.95 72
1210.03 72
1210.11 70
1210.18 66
1210.26 60
1210.34 53
1210.42 46
1210.50 40
1210.58 36
1210.66 33
1210.74 31
1210.82 31
1210.90 30
1210.98 28
1211.06 26
1211.14 22
1211.22 17
1211.30 12
1211.38 7
1211.46 2
1211.54 0
1211.62 0
1211.70 0
1211.78 0
1211.86 2
1211.94 7
1212.02 13
1212.10 20
1212.18 28
1212.26 35
1212.34 42
1212.42 48
1212.50 51
1212.58 53
1212.66 53
1212.74 50
1212.82 47
1212.90 43
1212.98 39
1213.06 36
1213.14 33
1213.22 30
1213.30 27
1213.38 25
1213.46 22
1213.54 19
1213.62 16
1213.70 13
1213.78 10
1213.86 5
1213.94 0
1214.02 0
1214.10 0
1214.18 0
1214.26 0
1214.34 0
1214.42 0
1214.50 0
1214.58 5
1214.66 15
1214.74 26
1214.82 36
1214.90 44
1214.98 52
1215.06 59
1215.14 65
1215.22 69
1215.30 70
1215.38 68
1215.46 64
1215.54 58
1215.62 50
1215.70 42
1215.78 35
1215.86 31
1215.94 31
1216.02 34
1216.10 40
1216.18 48
1216.26 56
1216.34 62
1216.42 67
1216.50 68
1216.58 66
1216.66 62
1216.74 56
1216.82 50
1216.90 44
1216.98 40
1217.06 38
1217.14 38
1217.22 42
1217.30 47
1217.38 55
1217.46 64
1217.54 73
1217.62 82
1217.70 89
1217.78 95
1217.86 99
1217.94 104
1218.02 108
1218.10 113
1218.18 118
1218.26 123
1218.34 127
1218.42 130
1218.50 130
1218.58 129
1218.66 125
1218.74 121
1218.82 117
1218.90 112
1218.98 107
1219.06 102
1219.14 98
1219.22 95
1219.30 91
1219.38 87
1219.46 82
1219.54 78
1219.62 73
1219.70 70
1219.78 68
1219.86 68
1219.94 72
1220.02 78
1220.10 86
1220.18 95
1220.26 103
1220.34 110
1220.42 114
1220.50 113
1220.58 109
1220.66 101
1220.74 91
1220.82 79
1220.90 67
1220.98 58
1221.06 51
1221.14 47
1221.22 46
1221.30 46
1221.38 48
1221.46 50
1221.54 51
1221.62 51
1221.70 50
1221.78 49
1221.86 49
1221.94 50
1222.02 52
1222.10 56
1222.18 62
1222.26 68
1222.34 73
1222.42 77
1222.50 80
1222.58 84
1222.66 89
1222.74 95
1222.82 105
1222.90 117
1222.98 132
1223.06 146
1223.14 159
1223.22 169
1223.30 176
1223.38 178
1223.46 177
1223.54 174
1223.62 169
1223.70 163
1223.78 157
1223.86 152
1223.94 148
1224.03 144
1224.11 142
1224.19 141
1224.27 140
1224.35 140
1224.43 140
1224.51 139
1224.59 137
1224.67 134
1224.75 129
1224.83 124
1224.91 118
1224.99 111
1225.07 104
1225.15 97
1225.23 91
1225.31 84
1225.39 78
1225.47 72
1225.55 66
1225.63 61
1225.71 59
1225.79 59
1225.87 61
1225.95 66
1226.03 71
1226.11 76
1226.19 79
1226.27 79
1226.35 77
1226.43 73
1226.51 67
1226.59 63
1226.67 60
1226.75 60
1226.83 62
1226.92 67
1227.00 73
1227.08 82
1227.16 90
1227.24 98
1227.32 103
1227.40 106
1227.48 105
1227.56 102
1227.64 97
1227.72 92
1227.80 88
1227.88 88
1227.96 90
1228.04 96
1228.12 103
1228.20 111
1228.28 119
1228.36 124
1228.44 128
1228.52 131
1228.60 131
1228.68 129
1228.76 124
1228.84 116
1228.92 106
1229.00 94
1229.08 81
1229.17 69
1229.25 58
1229.33 50
1229.41 44
1229.49 39
1229.57 36
1229.65 33
1229.73 30
1229.81 27
1229.89 23
1229.97 18
1230.05 12
1230.13 5
1230.21 0
1230.29 0
1230.37 0
1230.45 0
1230.53 0
1230.61 0
1230.69 0
1230.77 0
1230.85 4
1230.93 11
1231.02 18
1231.10 23
1231.18 27
1231.26 31
1231.34 35
1231.42 39
1231.50 42
1231.58 44
1231.66 44
1231.74 43
1231.82 41
1231.90 38
1231.98 35
1232.06 32
1232.14 31
1232.22 31
1232.30 33
1232.38 37
1232.46 42
1232.54 48
1232.62 55
1232.71 59
1232.79 61
1232.87 61
1232.95 59
1233.03 57
1233.11 57
1233.19 59
1233.27 63
1233.35 70
1233.43 77
1233.51 83
1233.59 86
1233.67 86
1233.75 85
1233.83 83
1233.91 81
1233.99 80
1234.07 80
1234.15 80
1234.24 79
1234.32 76
1234.40 72
1234.48 67
1234.56 63
1234.64 60
1234.72 61
1234.80 64
1234.88 71
1234.96 79
1235.04 87
1235.12 95
1235.20 101
1235.28 104
1235.36 105
1235.44 104
1235.52 100
1235.61 96
1235.69 92
1235.77 89
1235.85 89
1235.93 90
1236.01 93
1236.09 96
1236.17 100
1236.25 102
1236.33 106
1236.41 110
1236.49 116
1236.57 124
1236.65 133
1236.73 142
1236.81 150
1236.90 156
1236.98 160
1237.06 161
1237.14 160
1237.22 159
1237.30 156
1237.38 153
1237.46 150
1237.54 146
1237.62 142
1237.70 141
1237.78 142
1237.86 147
1237.94 157
1238.02 169
1238.11 185
1238.19 200
1238.27 213
1238.35 223
1238.43 228
1238.51 230
1238.59 228
1238.67 224
1238.75 219
1238.83 214
1238.91 210
1238.99 206
1239.07 202
1239.15 197
1239.24 191
1239.32 185
1239.40 179
1239.48 175
1239.56 172
1239.64 170
1239.72 170
1239.80 169
1239.88 169
1239.96 169
1240.04 169
1240.12 169
1240.20 170
1240.29 171
1240.37 171
1240.45 171
1240.53 170
1240.61 168
1240.69 167
1240.77 166
1240.85 169
1240.93 174
1241.01 182
1241.09 190
1241.17 198
1241.25 203
1241.34 205
1241.42 203
1241.50 199
1241.58 192
1241.66 185
1241.74 177
1241.82 170
1241.90 163
1241.98 156
1242.06 148
1242.14 141
1242.22 133
1242.31 126
1242.39 118
1242.47 109
1242.55 99
1242.63 88
1242.71 75
1242.79 62
1242.87 50
1242.95 41
1243.03 35
1243.11 33
1243.19 36
1243.28 41
1243.36 49
1243.44 60
1243.52 71
1243.60 82
1243.68 93
1243.76 103
1243.84 111
1243.92 116
1244.00 118
1244.08 115
1244.16 109
1244.25 100
1244.33 89
1244.41 78
1244.49 68
1244.57 60
1244.65 57
1244.73 56
1244.81 60
1244.89 66
1244.97 75
1245.05 82
1245.14 88
1245.22 90
1245.30 87
1245.38 77
1245.46 63
1245.54 44
1245.62 23
1245.70 3
1245.78 0
1245.86 0
1245.94 0
1246.03 0
1246.11 0
1246.19 0
1246.27 0
1246.35 1
1246.43 12
1246.51 22
1246.59 31
1246.67 38
1246.75 44
1246.84 49
1246.92 55
1247.00 59
1247.08 62
1247.16 61
1247.24 57
1247.32 49
1247.40 39
1247.48 28
1247.56 18
1247.65 11
1247.73 8
1247.81 8
1247.89 11
1247.97 16
1248.05 21
1248.13 25
1248.21 29
1248.29 31
1248.37 31
1248.46 32
1248.54 31
1248.62 31
1248.70 31
1248.78 29
1248.86 28
1248.94 25
1249.02 23
1249.10 20
1249.18 17
1249.27 13
1249.35 11
1249.43 11
1249.51 11
1249.59 13
1249.67 17
1249.75 23
1249.83 31
1249.91 38
1250.00 44
1250.08 48
1250.16 49
1250.24 47
1250.32 42
1250.40 35
1250.48 30
1250.56 27
1250.64 28
1250.73 31
1250.81 37
1250.89 45
1250.97 54
1251.05 64
1251.13 75
1251.21 85
1251.29 96
1251.37 106
1251.46 116
1251.54 125
1251.62 133
1251.70 143
1251.78 154
1251.86 168
1251.94 183
1252.02 198
1252.10 213
1252.19 226
1252.27 237
1252.35 245
1252.43 253
1252.51 262
1252.59 271
1252.67 281
1252.75 291
1252.83 301
1252.92 309
1253.00 316
1253.08 320
1253.16 323
1253.24 326
1253.32 329
1253.40 333
1253.48 337
1253.57 342
1253.65 346
1253.73 350
1253.81 353
1253.89 355
1253.97 356
1254.05 356
1254.13 356
1254.21 355
1254.30 354
1254.38 354
1254.46 353
1254.54 352
1254.62 351
1254.70 350
1254.78 349
1254.86 346
1254.95 342
1255.03 336
1255.11 329
1255.19 321
1255.27 313
1255.35 305
1255.43 297
1255.51 288
1255.60 280
1255.68 271
1255.76 261
1255.84 252
1255.92 244
1256.00 237
1256.08 231
1256.16 228
1256.25 226
1256.33 224
1256.41 223
1256.49 220
1256.57 217
1256.65 212
1256.73 206
1256.81 200
1256.90 194
1256.98 189
1257.06 184
1257.14 181
1257.22 179
1257.30 176
1257.38 172
1257.47 167
1257.55 160
1257.63 152
1257.71 143
1257.79 134
1257.87 126
1257.95 119
1258.03 112
1258.12 106
1258.20 101
1258.28 97
1258.36 94
1258.44 90
1258.52 87
1258.60 85
1258.69 82
1258.77 79
1258.85 74
1258.93 67
1259.01 59
1259.09 50
1259.17 40
1259.26 31
1259.34 23
1259.42 18
1259.50 15
1259.58 13
1259.66 11
1259.74 9
1259.82 6
1259.91 2
1259.99 0
1260.07 0
1260.15 0
1260.23 0
1260.31 0
1260.39 0
1260.48 0
1260.56 0
1260.64 6
1260.72 15
1260.80 24
1260.88 33
1260.96 38
1261.05 38
1261.13 33
1261.21 24
1261.29 12
1261.37 0
1261.45 0
1261.53 0
1261.62 0
1261.70 9
1261.78 23
1261.86 36
1261.94 46
1262.02 51
1262.10 50
1262.19 45
1262.27 38
1262.35 31
1262.43 26
1262.51 23
1262.59 24
1262.68 27
1262.76 32
1262.84 37
1262.92 41
1263.00 44
1263.08 45
1263.16 42
1263.25 37
1263.33 30
1263.41 22
1263.49 13
1263.57 6
1263.65 0
1263.73 0
1263.82 0
1263.90 0
1263.98 0
1264.06 0
1264.14 0
1264.22 0
1264.31 0
1264.39 10
1264.47 21
1264.55 31
1264.63 39
1264.71 44
1264.79 48
1264.88 50
1264.96 54
1265.04 58
1265.12 64
1265.20 72
1265.28 79
1265.37 85
1265.45 89
1265.53 90
1265.61 86
1265.69 80
1265.77 74
1265.86 68
1265.94 65
1266.02 68
1266.10 77
1266.18 92
1266.26 113
1266.34 137
1266.43 161
1266.51 184
1266.59 203
1266.67 217
1266.75 225
1266.83 227
1266.92 224
1267.00 218
1267.08 212
1267.16 207
1267.24 204
1267.32 203
1267.41 206
1267.49 209
1267.57 214
1267.65 218
1267.73 222
1267.81 226
1267.90 231
1267.98 237
1268.06 244
1268.14 252
1268.22 260
1268.30 267
1268.39 272
1268.47 277
1268.55 281
1268.63 287
1268.71 296
1268.79 307
1268.88 319
1268.96 332
1269.04 343
1269.12 352
1269.20 358
1269.28 361
1269.37 362
1269.45 361
1269.53 359
1269.61 356
1269.69 353
1269.77 349
1269.86 345
1269.94 342
1270.02 340
1270.10 339
1270.18 340
1270.26 342
1270.35 346
1270.43 351
1270.51 356
1270.59 361
1270.67 365
1270.76 368
1270.84 368
1270.92 365
1271.00 359
1271.08 350
1271.16 338
1271.25 325
1271.33 312
1271.41 300
1271.49 291
1271.57 285
1271.65 281
1271.74 278
1271.82 274
1271.90 265
1271.98 252
1272.06 234
1272.15 211
1272.23 187
1272.31 163
1272.39 142
1272.47 126
1272.55 116
1272.64 109
1272.72 105
1272.80 102
1272.88 97
1272.96 92
1273.04 83
1273.13 73
1273.21 63
1273.29 52
1273.37 44
1273.45 37
1273.54 33
1273.62 31
1273.70 33
1273.78 37
1273.86 44
1273.95 53
1274.03 63
1274.11 75
1274.19 86
1274.27 94
1274.35 97
1274.44 95
1274.52 88
1274.60 76
1274.68 61
1274.76 46
1274.85 33
1274.93 23
1275.01 16
1275.09 10
1275.17 6
1275.26 1
1275.34 0
1275.42 0
1275.50 0
1275.58 0
1275.66 0
1275.75 2
1275.83 5
1275.91 5
1275.99 4
1276.07 1
1276.16 0
1276.24 0
1276.32 0
1276.40 2
1276.48 7
1276.57 13
1276.65 19
1276.73 26
1276.81 32
1276.89 40
1276.98 47
1277.06 55
1277.14 60
1277.22 63
1277.30 63
1277.39 60
1277.47 55
1277.55 50
1277.63 47
1277.71 46
1277.79 48
1277.88 52
1277.96 55
1278.04 54
1278.12 50
1278.20 40
1278.29 28
1278.37 15
1278.45 3
1278.53 0
1278.61 0
1278.70 0
1278.78 7
1278.86 19
1278.94 32
1279.02 46
1279.11 60
1279.19 74
1279.27 88
1279.35 101
1279.43 114
1279.52 126
1279.60 136
1279.68 144
1279.76 150
1279.85 155
1279.93 160
1280.01 166
1280.09 173
1280.17 180
1280.26 187
1280.34 191
1280.42 193
1280.50 190
1280.58 184
1280.67 176
1280.75 166
1280.83 158
1280.91 152
1280.99 149
1281.08 151
1281.16 157
1281.24 166
1281.32 179
1281.40 194
1281.49 210
1281.57 226
1281.65 243
1281.73 258
1281.81 271
1281.90 284
1281.98 295
1282.06 305
1282.14 313
1282.23 321
1282.31 328
1282.39 333
1282.47 336
1282.55 337
1282.64 337
1282.72 334
1282.80 328
1282.88 321
1282.96 312
1283.05 302
1283.13 294
1283.21 289
1283.29 288
1283.38 295
1283.46 310
1283.54 331
1283.62 357
1283.70 384
1283.79 407
1283.87 424
1283.95 433
1284.03 432
1284.11 422
1284.20 406
1284.28 387
1284.36 365
1284.44 344
1284.53 325
1284.61 306
1284.69 289
1284.77 273
1284.85 259
1284.94 248
1285.02 242
1285.10 242
1285.18 248
1285.27 259
1285.35 274
1285.43 290
1285.51 304
1285.59 313
1285.68 318
1285.76 318
1285.84 315
1285.92 309
1286.01 302
1286.09 294
1286.17 286
1286.25 277
1286.33 266
1286.42 254
1286.50 241
1286.58 228
1286.66 216
1286.75 206
1286.83 198
1286.91 194
1286.99 191
1287.07 189
1287.16 186
1287.24 180
1287.32 170
1287.40 158
1287.49 144
1287.57 129
1287.65 116
1287.73 105
1287.82 97
1287.90 92
1287.98 88
1288.06 85
1288.14 82
1288.23 78
1288.31 73
1288.39 67
1288.47 61
1288.56 57
1288.64 54
1288.72 53
1288.80 55
1288.89 58
1288.97 63
1289.05 66
1289.13 67
1289.21 64
1289.30 56
1289.38 44
1289.46 28
1289.54 10
1289.63 0
1289.71 0
1289.79 0
1289.87 0
1289.96 0
1290.04 0
1290.12 8
1290.20 25
1290.28 40
1290.37 53
1290.45 63
1290.53 69
1290.61 73
1290.70 74
1290.78 74
1290.86 73
1290.94 71
1291.03 69
1291.11 66
1291.19 62
1291.27 57
1291.36 51
1291.44 43
1291.52 33
1291.60 22
1291.69 10
1291.77 0
1291.85 0
1291.93 0
1292.02 0
1292.10 0
1292.18 0
1292.26 0
1292.35 0
1292.43 3
1292.51 19
1292.59 35
1292.67 48
1292.76 56
1292.84 60
1292.92 57
1293.00 50
1293.09 40
1293.17 29
1293.25 18
1293.33 9
1293.42 1
1293.50 0
1293.58 0
1293.66 0
1293.75 0
1293.83 0
1293.91 2
1293.99 13
1294.08 25
1294.16 38
1294.24 49
1294.32 58
1294.41 64
1294.49 69
1294.57 74
1294.65 78
1294.74 83
1294.82 90
1294.90 97
1294.98 106
1295.07 114
1295.15 122
1295.23 130
1295.31 137
1295.40 142
1295.48 145
1295.56 146
1295.64 143
1295.73 139
1295.81 135
1295.89 132
1295.97 134
1296.06 142
1296.14 155
1296.22 173
1296.31 193
1296.39 212
1296.47 226
1296.55 233
1296.64 233
1296.72 225
1296.80 211
1296.88 195
1296.97 180
1297.05 167
1297.13 157
1297.21 153
1297.30 153
1297.38 158
1297.46 166
1297.54 178
1297.63 192
1297.71 207
1297.79 221
1297.87 232
1297.96 240
1298.04 242
1298.12 241
1298.20 237
1298.29 231
1298.37 225
1298.45 222
1298.54 222
1298.62 227
1298.70 234
1298.78 244
1298.87 254
1298.95 262
1299.03 266
1299.11 265
1299.20 256
1299.28 243
1299.36 226
1299.44 209
1299.53 191
1299.61 177
1299.69 165
1299.78 157
1299.86 150
1299.94 144
1300.02 138
1300.11 130
1300.19 121
1300.27 112
1300.35 103
1300.44 96
1300.52 91
1300.60 88
1300.68 86
1300.77 85
1300.85 82
1300.93 75
1301.02 64
1301.10 49
1301.18 31
1301.26 12
1301.35 0
1301.43 0
1301.51 0
1301.59 0
1301.68 0
1301.76 0
1301.84 0
1301.93 5
1302.01 11
1302.09 14
1302.17 15
1302.26 15
1302.34 14
1302.42 16
1302.50 19
1302.59 26
1302.67 36
1302.75 49
1302.84 65
1302.92 81
1303.00 96
1303.08 108
1303.17 117
1303.25 122
1303.33 125
1303.42 125
1303.50 125
1303.58 124
1303.66 122
1303.75 119
1303.83 116
1303.91 113
1303.99 110
1304.08 108
1304.16 109
1304.24 112
1304.33 116
1304.41 121
1304.49 124
1304.57 125
1304.66 123
1304.74 119
1304.82 116
1304.91 114
1304.99 116
1305.07 121
1305.15 129
1305.24 139
1305.32 148
1305.40 155
1305.49 159
1305.57 160
1305.65 158
1305.73 156
1305.82 154
1305.90 155
1305.98 158
1306.07 164
1306.15 171
1306.23 178
1306.31 183
1306.40 186
1306.48 185
1306.56 180
1306.65 173
1306.73 166
1306.81 159
1306.89 153
1306.98 148
1307.06 144
1307.14 140
1307.23 136
1307.31 132
1307.39 129
1307.47 129
1307.56 131
1307.64 138
1307.72 147
1307.81 157
1307.89 166
1307.97 172
1308.06 173
1308.14 169
1308.22 161
1308.30 151
1308.39 141
1308.47 134
1308.55 129
1308.64 129
1308.72 132
1308.80 137
1308.88 144
1308.97 152
1309.05 160
1309.13 168
1309.22 175
1309.30 181
1309.38 184
1309.47 185
1309.55 183
1309.63 180
1309.71 176
1309.80 173
1309.88 171
1309.96 173
1310.05 176
1310.13 182
1310.21 189
1310.30 196
1310.38 202
1310.46 206
1310.54 210
1310.63 212
1310.71 215
1310.79 219
1310.88 224
1310.96 230
1311.04 238
1311.13 247
1311.21 257
1311.29 267
1311.38 277
1311.46 286
1311.54 293
1311.62 298
1311.71 301
1311.79 302
1311.87 299
1311.96 295
1312.04 290
1312.12 284
1312.21 279
1312.29 275
1312.37 275
1312.45 277
1312.54 282
1312.62 290
1312.70 300
1312.79 310
1312.87 319
1312.95 324
1313.04 325
1313.12 320
1313.20 310
1313.29 295
1313.37 278
1313.45 261
1313.53 246
1313.62 235
1313.70 228
1313.78 226
1313.87 227
1313.95 232
1314.03 239
1314.12 248
1314.20 259
1314.28 270
1314.37 282
1314.45 292
1314.53 300
1314.62 305
1314.70 304
1314.78 298
1314.87 285
1314.95 266
1315.03 241
1315.11 214
1315.20 186
1315.28 161
1315.36 141
1315.45 126
1315.53 117
1315.61 111
1315.70 107
1315.78 104
1315.86 101
1315.95 98
1316.03 96
1316.11 97
1316.20 101
1316.28 109
1316.36 118
1316.45 127
1316.53 135
1316.61 138
1316.70 136
1316.78 129
1316.86 119
1316.94 106
1317.03 92
1317.11 79
1317.19 67
1317.28 56
1317.36 46
1317.44 34
1317.53 21
1317.61 6
1317.69 0
1317.78 0
1317.86 0
1317.94 0
1318.03 0
1318.11 0
1318.19 0
1318.28 0
1318.36 24
1318.44 52
1318.53 81
1318.61 108
1318.69 132
1318.78 153
1318.86 170
1318.94 183
1319.03 193
1319.11 199
1319.19 202
1319.28 203
1319.36 203
1319.44 202
1319.53 201
1319.61 200
1319.69 199
1319.78 200
1319.86 202
1319.94 207
1320.03 213
1320.11 221
1320.19 228
1320.28 233
1320.36 236
1320.44 235
1320.53 231
1320.61 227
1320.69 226
1320.78 228
1320.86 236
1320.94 249
1321.03 266
1321.11 284
1321.19 302
1321.28 317
1321.36 328
1321.44 335
1321.53 341
1321.61 347
1321.69 355
1321.78 366
1321.86 380
1321.94 395
1322.03 409
1322.11 419
1322.19 425
1322.28 427
1322.36 426
1322.44 427
1322.53 431
1322.61 442
1322.69 462
1322.78 491
1322.86 527
1322.94 569
1323.03 614
1323.11 661
1323.19 707
1323.28 749
1323.36 788
1323.44 821
1323.53 850
1323.61 873
1323.69 892
1323.78 907
1323.86 921
1323.94 932
1324.03 943
1324.11 953
1324.19 964
1324.28 972
1324.36 979
1324.44 983
1324.53 986
1324.61 987
1324.70 989
1324.78 992
1324.86 997
1324.95 1004
1325.03 1012
1325.11 1019
1325.20 1025
1325.28 1026
1325.36 1022
1325.45 1012
1325.53 995
1325.61 973
1325.70 947
1325.78 917
1325.86 885
1325.95 853
1326.03 824
1326.11 798
1326.20 774
1326.28 753
1326.36 734
1326.45 714
1326.53 693
1326.62 669
1326.70 642
1326.78 612
1326.87 580
1326.95 546
1327.03 510
1327.12 473
1327.20 437
1327.28 403
1327.37 374
1327.45 350
1327.53 335
1327.62 329
1327.70 330
1327.79 336
1327.87 345
1327.95 354
1328.04 361
1328.12 366
1328.20 371
1328.29 376
1328.37 384
1328.45 395
1328.54 409
1328.62 423
1328.70 434
1328.79 439
1328.87 436
1328.96 424
1329.04 404
1329.12 379
1329.21 352
1329.29 326
1329.37 302
1329.46 281
1329.54 264
1329.62 249
1329.71 236
1329.79 226
1329.87 219
1329.96 216
1330.04 218
1330.13 224
1330.21 235
1330.29 247
1330.38 259
1330.46 269
1330.54 273
1330.63 270
1330.71 262
1330.79 247
1330.88 228
1330.96 206
1331.05 185
1331.13 166
1331.21 152
1331.30 145
1331.38 144
1331.46 149
1331.55 158
1331.63 169
1331.72 178
1331.80 184
1331.88 184
1331.97 179
1332.05 169
1332.13 152
1332.22 130
1332.30 104
1332.38 74
1332.47 44
1332.55 14
1332.64 0
1332.72 0
1332.80 0
1332.89 0
1332.97 0
1333.05 0
1333.14 0
1333.22 11
1333.31 25
1333.39 34
1333.47 37
1333.56 35
1333.64 31
1333.72 27
1333.81 26
1333.89 30
1333.98 36
1334.06 45
1334.14 54
1334.23 61
1334.31 66
1334.39 69
1334.48 71
1334.56 74
1334.65 79
1334.73 87
1334.81 97
1334.90 110
1334.98 123
1335.06 135
1335.15 144
1335.23 150
1335.32 152
1335.40 151
1335.48 145
1335.57 137
1335.65 128
1335.74 120
1335.82 115
1335.90 116
1335.99 124
1336.07 138
1336.15 158
1336.24 180
1336.32 200
1336.41 215
1336.49 224
1336.57 227
1336.66 224
1336.74 221
1336.82 219
1336.91 219
1336.99 223
1337.08 227
1337.16 230
1337.24 229
1337.33 222
1337.41 209
1337.50 191
1337.58 171
1337.66 152
1337.75 138
1337.83 130
1337.91 130
1338.00 138
1338.08 152
1338.17 169
1338.25 187
1338.33 203
1338.42 213
1338.50 217
1338.59 215
1338.67 209
1338.75 201
1338.84 192
1338.92 184
1339.01 177
1339.09 172
1339.17 169
1339.26 168
1339.34 168
1339.43 172
1339.51 178
1339.59 188
1339.68 199
1339.76 212
1339.84 222
1339.93 227
1340.01 226
1340.10 218
1340.18 204
1340.26 185
1340.35 164
1340.43 144
1340.52 126
1340.60 112
1340.68 101
1340.77 92
1340.85 85
1340.94 77
1341.02 69
1341.10 59
1341.19 48
1341.27 36
1341.36 25
1341.44 17
1341.52 11
1341.61 8
1341.69 7
1341.78 8
1341.86 10
1341.94 12
1342.03 14
1342.11 15
1342.20 14
1342.28 12
1342.36 8
1342.45 1
1342.53 0
1342.62 0
1342.70 0
1342.78 0
1342.87 0
1342.95 0
1343.04 0
1343.12 9
1343.20 24
1343.29 41
1343.37 59
1343.46 77
1343.54 94
1343.62 108
1343.71 120
1343.79 127
1343.88 131
1343.96 131
1344.04 126
1344.13 116
1344.21 101
1344.30 83
1344.38 63
1344.47 42
1344.55 25
1344.63 12
1344.72 5
1344.80 4
1344.89 8
1344.97 15
1345.05 23
1345.14 30
1345.22 37
1345.31 43
1345.39 48
1345.47 53
1345.56 56
1345.64 58
1345.73 55
1345.81 46
1345.90 32
1345.98 13
1346.06 0
1346.15 0
1346.23 0
1346.32 0
1346.40 0
1346.48 0
1346.57 0
1346.65 0
1346.74 17
1346.82 30
1346.90 39
1346.99 44
1347.07 45
1347.16 44
1347.24 42
1347.33 40
1347.41 38
1347.49 37
1347.58 35
1347.66 32
1347.75 31
1347.83 30
1347.91 31
1348.00 36
1348.08 42
1348.17 51
1348.25 61
1348.34 70
1348.42 77
1348.50 81
1348.59 82
1348.67 79
1348.76 75
1348.84 71
1348.93 69
1349.01 69
1349.09 72
1349.18 77
1349.26 81
1349.35 83
1349.43 81
1349.51 75
1349.60 66
1349.68 56
1349.77 46
1349.85 39
1349.94 36
1350.02 37
1350.10 42
1350.19 50
1350.27 60
1350.36 71
1350.44 81
1350.53 89
1350.61 96
1350.69 99
1350.78 98
1350.86 92
1350.95 81
1351.03 65
1351.12 45
1351.20 24
1351.28 3
1351.37 0
1351.45 0
1351.54 0
1351.62 0
1351.71 0
1351.79 0
1351.87 0
1351.96 0
1352.04 8
1352.13 21
1352.21 35
1352.30 52
1352.38 69
1352.46 87
1352.55 104
1352.63 118
1352.72 127
1352.80 131
1352.89 129
1352.97 124
1353.06 117
1353.14 111
1353.22 108
1353.31 108
1353.39 111
1353.48 117
1353.56 123
1353.65 128
1353.73 132
1353.81 135
1353.90 136
1353.98 136
1354.07 136
1354.15 137
1354.24 138
1354.32 140
1354.41 143
1354.49 148
1354.57 156
1354.66 166
1354.74 180
1354.83 195
1354.91 209
1355.00 221
1355.08 228
1355.16 227
1355.25 220
1355.33 206
1355.42 189
1355.50 171
1355.59 155
1355.67 145
1355.76 141
1355.84 142
1355.92 147
1356.01 155
1356.09 164
1356.18 169
1356.26 172
1356.35 172
1356.43 169
1356.52 165
1356.60 161
1356.68 158
1356.77 158
1356.85 159
1356.94 159
1357.02 159
1357.11 156
1357.19 152
1357.28 147
1357.36 143
1357.45 142
1357.53 145
1357.61 152
1357.70 162
1357.78 173
1357.87 184
1357.95 194
1358.04 202
1358.12 207
1358.21 209
1358.29 209
1358.37 206
1358.46 202
1358.54 194
1358.63 184
1358.71 170
1358.80 154
1358.88 137
1358.97 120
1359.05 105
1359.14 94
1359.22 87
1359.30 85
1359.39 85
1359.47 85
1359.56 85
1359.64 83
1359.73 79
1359.81 74
1359.90 68
1359.98 63
1360.07 59
1360.15 57
1360.23 55
1360.32 54
1360.40 51
1360.49 46
1360.57 37
1360.66 26
1360.74 12
1360.83 0
1360.91 0
1361.00 0
1361.08 0
1361.17 0
1361.25 0
1361.33 5
1361.42 23
1361.50 42
1361.59 60
1361.67 78
1361.76 95
1361.84 109
1361.93 121
1362.01 130
1362.10 135
1362.18 138
1362.27 140
1362.35 141
1362.43 142
1362.52 146
1362.60 153
1362.69 162
1362.77 174
1362.86 187
1362.94 199
1363.03 210
1363.11 218
1363.20 223
1363.28 223
1363.37 221
1363.45 215
1363.53 206
1363.62 194
1363.70 179
1363.79 160
1363.87 137
1363.96 110
1364.04 82
1364.13 54
1364.21 29
1364.30 10
1364.38 0
1364.47 0
1364.55 0
1364.64 0
1364.72 4
1364.81 8
1364.89 11
1364.97 10
1365.06 7
1365.14 3
1365.23 0
1365.31 0
1365.40 0
1365.48 0
1365.57 0
1365.65 0
1365.74 8
1365.82 19
1365.91 33
1365.99 46
1366.08 58
1366.16 65
1366.25 68
1366.33 66
1366.42 61
1366.50 55
1366.58 49
1366.67 43
1366.75 38
1366.84 32
1366.92 27
1367.01 20
1367.09 14
1367.18 10
1367.26 10
1367.35 13
1367.43 21
1367.52 31
1367.60 44
1367.69 56
1367.77 67
1367.86 76
1367.94 82
1368.03 87
1368.11 90
1368.20 92
1368.28 93
1368.37 94
1368.45 96
1368.54 98
1368.62 102
1368.70 107
1368.79 113
1368.87 120
1368.96 127
1369.04 132
1369.13 133
1369.21 130
1369.30 123
1369.38 112
1369.47 99
1369.55 85
1369.64 72
1369.72 60
1369.81 50
1369.89 42
1369.98 37
1370.06 35
1370.15 37
1370.23 42
1370.32 50
1370.40 59
1370.49 67
1370.57 74
1370.66 78
1370.74 81
1370.83 84
1370.91 90
1371.00 98
1371.08 109
1371.17 123
1371.25 136
1371.34 146
1371.42 151
1371.51 150
1371.59 143
1371.68 131
1371.76 116
1371.85 100
1371.93 85
1372.02 71
1372.10 61
1372.19 53
1372.27 50
1372.36 49
1372.44 52
1372.53 56
1372.61 60
1372.70 62
1372.78 61
1372.87 55
1372.95 46
1373.04 34
1373.12 22
1373.20 13
1373.29 11
1373.37 17
1373.46 31
1373.54 51
1373.63 74
1373.71 96
1373.80 114
1373.88 126
1373.97 131
1374.05 130
1374.14 126
1374.22 121
1374.31 119
1374.39 120
1374.48 127
1374.56 138
1374.65 152
1374.73 167
1374.82 181
1374.91 191
1374.99 196
1375.08 197
1375.16 195
1375.25 191
1375.33 187
1375.42 183
1375.50 179
1375.59 175
1375.67 170
1375.76 164
1375.84 157
1375.93 151
1376.01 149
1376.10 154
1376.18 168
1376.27 190
1376.35 220
1376.44 253
1376.52 286
1376.61 315
1376.69 335
1376.78 345
1376.86 344
1376.95 333
1377.03 316
1377.12 296
1377.20 274
1377.29 254
1377.37 237
1377.46 223
1377.54 213
1377.63 205
1377.71 198
1377.80 192
1377.88 186
1377.97 179
1378.05 171
1378.14 163
1378.22 157
1378.31 153
1378.39 153
1378.48 156
1378.56 163
1378.65 174
1378.73 187
1378.82 202
1378.90 215
1378.99 225
1379.07 232
1379.16 233
1379.24 229
1379.33 220
1379.42 209
1379.50 197
1379.59 185
1379.67 176
1379.76 169
1379.84 163
1379.93 157
1380.01 151
1380.10 143
1380.18 137
1380.27 131
1380.35 130
1380.44 134
1380.52 144
1380.61 158
1380.69 174
1380.78 190
1380.86 205
1380.95 217
1381.03 228
1381.12 236
1381.20 242
1381.29 246
1381.37 246
1381.46 241
1381.55 229
1381.63 211
1381.72 186
1381.80 158
1381.89 131
1381.97 107
1382.06 91
1382.14 83
1382.23 82
1382.31 87
1382.40 96
1382.48 107
1382.57 119
1382.65 130
1382.74 141
1382.82 151
1382.91 159
1382.99 163
1383.08 164
1383.17 162
1383.25 158
1383.34 154
1383.42 151
1383.51 150
1383.59 151
1383.68 156
1383.76 163
1383.85 171
1383.93 179
1384.02 187
1384.10 194
1384.19 199
1384.27 199
1384.36 196
1384.44 188
1384.53 175
1384.62 159
1384.70 142
1384.79 125
1384.87 112
1384.96 103
1385.04 99
1385.13 100
1385.21 104
1385.30 110
1385.38 117
1385.47 122
1385.55 125
1385.64 125
1385.72 124
1385.81 122
1385.90 119
1385.98 116
1386.07 115
1386.15 115
1386.24 116
1386.32 119
1386.41 123
1386.49 129
1386.58 137
1386.66 147
1386.75 157
1386.83 168
1386.92 176
1387.01 182
1387.09 183
1387.18 179
1387.26 170
1387.35 156
1387.43 140
1387.52 121
1387.60 102
1387.69 83
1387.77 67
1387.86 55
1387.94 49
1388.03 49
1388.12 56
1388.20 70
1388.29 89
1388.37 111
1388.46 133
1388.54 153
1388.63 168
1388.71 176
1388.80 178
1388.88 174
1388.97 166
1389.06 153
1389.14 139
1389.23 125
1389.31 112
1389.40 102
1389.48 94
1389.57 90
1389.65 89
1389.74 91
1389.83 93
1389.91 95
1390.00 94
1390.08 89
1390.17 82
1390.25 72
1390.34 60
1390.42 48
1390.51 38
1390.59 31
1390.68 26
1390.77 23
1390.85 22
1390.94 24
1391.02 30
1391.11 40
1391.19 54
1391.28 71
1391.36 91
1391.45 110
1391.54 126
1391.62 137
1391.71 139
1391.79 135
1391.88 125
1391.96 110
1392.05 94
1392.13 80
1392.22 70
1392.31 66
1392.39 69
1392.48 78
1392.56 91
1392.65 105
1392.73 119
1392.82 128
1392.90 131
1392.99 129
1393.08 120
1393.16 108
1393.25 93
1393.33 79
1393.42 64
1393.50 52
1393.59 41
1393.67 32
1393.76 23
1393.85 16
1393.93 8
1394.02 0
1394.10 0
1394.19 0
1394.27 0
1394.36 0
1394.45 0
1394.53 0
1394.62 0
1394.70 0
1394.79 12
1394.87 21
1394.96 27
1395.04 30
1395.13 30
1395.22 28
1395.30 26
1395.39 24
1395.47 20
1395.56 13
1395.64 3
1395.73 0
1395.82 0
1395.90 0
1395.99 0
1396.07 0
1396.16 0
1396.24 0
1396.33 23
1396.42 48
1396.50 70
1396.59 87
1396.67 99
1396.76 106
1396.84 109
1396.93 110
1397.02 112
1397.10 115
1397.19 122
1397.27 133
1397.36 148
1397.44 167
1397.53 188
1397.62 207
1397.70 223
1397.79 232
1397.87 233
1397.96 225
1398.04 208
1398.13 184
1398.22 157
1398.30 128
1398.39 101
1398.47 77
1398.56 58
1398.64 44
1398.73 36
1398.82 34
1398.90 36
1398.99 42
1399.07 50
1399.16 57
1399.24 62
1399.33 63
1399.42 59
1399.50 51
1399.59 40
1399.67 29
1399.76 23
1399.85 24
1399.93 34
1400.02 51
1400.10 75
1400.19 100
1400.27 124
1400.36 143
1400.45 155
1400.53 159
1400.62 157
1400.70 150
1400.79 139
1400.87 125
1400.96 112
1401.05 100
1401.13 90
1401.22 83
1401.30 81
1401.39 84
1401.48 92
1401.56 104
1401.65 120
1401.73 138
1401.82 157
1401.90 173
1401.99 186
1402.08 193
1402.16 195
1402.25 189
1402.33 179
1402.42 167
1402.51 154
1402.59 144
1402.68 138
1402.76 138
1402.85 142
1402.94 149
1403.02 155
1403.11 158
1403.19 156
1403.28 150
1403.36 140
1403.45 127
1403.54 113
1403.62 100
1403.71 87
1403.79 73
1403.88 59
1403.97 42
1404.05 23
1404.14 3
1404.22 0
1404.31 0
1404.40 0
1404.48 0
1404.57 0
1404.65 0
1404.74 0
1404.83 5
1404.91 19
1405.00 30
1405.08 36
1405.17 40
1405.26 42
1405.34 43
1405.43 44
1405.51 46
1405.60 48
1405.69 50
1405.77 50
1405.86 49
1405.94 48
1406.03 47
1406.12 50
1406.20 59
1406.29 73
1406.37 94
1406.46 119
1406.55 145
1406.63 168
1406.72 185
1406.80 193
1406.89 191
1406.98 182
1407.06 170
1407.15 158
1407.23 149
1407.32 145
1407.41 145
1407.49 150
1407.58 154
1407.66 157
1407.75 157
1407.84 151
1407.92 141
1408.01 128
1408.09 112
1408.18 96
1408.27 82
1408.35 72
1408.44 68
1408.52 69
1408.61 76
1408.70 86
1408.78 99
1408.87 112
1408.95 123
1409.04 131
1409.13 136
1409.21 136
1409.30 132
1409.38 125
1409.47 115
1409.56 104
1409.64 95
1409.73 89
1409.81 88
1409.90 93
1409.99 103
1410.07 117
1410.16 132
1410.25 145
1410.33 155
1410.42 159
1410.50 158
1410.59 151
1410.68 140
1410.76 125
1410.85 108
1410.93 92
1411.02 78
1411.11 69
1411.19 64
1411.28 62
1411.37 63
1411.45 63
1411.54 60
1411.62 54
1411.71 45
1411.80 33
1411.88 21
1411.97 9
1412.05 0
1412.14 0
1412.23 0
1412.31 0
1412.40 0
1412.49 8
1412.57 14
1412.66 19
1412.74 20
1412.83 16
1412.92 9
1413.00 0
1413.09 0
1413.17 0
1413.26 0
1413.35 0
1413.43 0
1413.52 12
1413.61 38
1413.69 71
1413.78 108
1413.86 147
1413.95 184
1414.04 214
1414.12 235
1414.21 245
1414.30 242
1414.38 230
1414.47 212
1414.55 193
1414.64 177
1414.73 166
1414.81 161
1414.90 161
1414.99 163
1415.07 163
1415.16 158
1415.24 147
1415.33 129
1415.42 107
1415.50 84
1415.59 64
1415.68 51
1415.76 44
1415.85 44
1415.93 48
1416.02 55
1416.11 62
1416.19 68
1416.28 72
1416.37 75
1416.45 78
1416.54 81
1416.63 85
1416.71 89
1416.80 91
1416.88 93
1416.97 93
1417.06 91
1417.14 88
1417.23 85
1417.32 83
1417.40 82
1417.49 83
1417.57 86
1417.66 91
1417.75 97
1417.83 106
1417.92 116
1418.01 130
1418.09 146
1418.18 166
1418.27 187
1418.35 208
1418.44 229
1418.52 247
1418.61 263
1418.70 276
1418.78 287
1418.87 296
1418.96 304
1419.04 311
1419.13 314
1419.22 313
1419.30 307
1419.39 295
1419.47 276
1419.56 252
1419.65 225
1419.73 198
1419.82 173
1419.91 154
1419.99 143
1420.08 142
1420.17 150
1420.25 168
1420.34 192
1420.43 219
1420.51 246
1420.60 270
1420.68 287
1420.77 297
1420.86 299
1420.94 297
1421.03 290
1421.12 280
1421.20 270
1421.29 260
1421.38 250
1421.46 241
1421.55 234
1421.64 229
1421.72 226
1421.81 225
1421.89 226
1421.98 227
1422.07 229
1422.15 230
1422.24 231
1422.33 231
1422.41 229
1422.50 226
1422.59 220
1422.67 212
1422.76 202
1422.85 190
1422.93 179
1423.02 170
1423.11 164
1423.19 161
1423.28 162
1423.36 165
1423.45 169
1423.54 172
1423.62 174
1423.71 175
1423.80 174
1423.88 173
1423.97 172
1424.06 173
1424.14 174
1424.23 175
1424.32 175
1424.40 171
1424.49 164
1424.58 152
1424.66 138
1424.75 123
1424.84 109
1424.92 100
1425.01 97
1425.10 99
1425.18 106
1425.27 116
1425.36 127
1425.44 135
1425.53 139
1425.62 137
1425.70 130
1425.79 118
1425.87 104
1425.96 92
1426.05 85
1426.13 85
1426.22 91
1426.31 103
1426.39 117
1426.48 130
1426.57 138
1426.65 140
1426.74 134
1426.83 123
1426.91 108
1427.00 94
1427.09 82
1427.17 75
1427.26 74
1427.35 77
1427.43 82
1427.52 88
1427.61 91
1427.69 90
1427.78 85
1427.87 76
1427.95 67
1428.04 60
1428.13 58
1428.21 62
1428.30 72
1428.39 87
1428.47 106
1428.56 124
1428.65 138
1428.73 145
1428.82 142
1428.91 129
1428.99 107
1429.08 80
1429.17 50
1429.25 22
1429.34 0
1429.43 0
1429.51 0
1429.60 0
1429.69 0
1429.77 0
1429.86 0
1429.95 0
1430.03 0
1430.12 0
1430.21 6
1430.29 17
1430.38 32
1430.47 49
1430.55 67
1430.64 83
1430.73 95
1430.81 101
1430.90 102
1430.99 98
1431.07 92
1431.16 86
1431.25 82
1431.34 82
1431.42 85
1431.51 92
1431.60 101
1431.68 109
1431.77 115
1431.86 118
1431.94 117
1432.03 112
1432.12 103
1432.20 94
1432.29 85
1432.38 81
1432.46 82
1432.55 91
1432.64 108
1432.72 131
1432.81 158
1432.90 186
1432.98 212
1433.07 233
1433.16 250
1433.24 261
1433.33 266
1433.42 268
1433.50 265
1433.59 259
1433.68 251
1433.77 241
1433.85 231
1433.94 220
1434.03 211
1434.11 203
1434.20 199
1434.29 200
1434.37 206
1434.46 218
1434.55 237
1434.63 260
1434.72 287
1434.81 314
1434.89 339
1434.98 360
1435.07 376
1435.15 386
1435.24 391
1435.33 392
1435.42 390
1435.50 385
1435.59 380
1435.68 374
1435.76 368
1435.85 362
1435.94 358
1436.02 355
1436.11 353
1436.20 349
1436.28 344
1436.37 335
1436.46 324
1436.55 310
1436.63 295
1436.72 279
1436.81 262
1436.89 244
1436.98 224
1437.07 203
1437.15 180
1437.24 157
1437.33 137
1437.41 121
1437.50 113
1437.59 112
1437.68 116
1437.76 122
1437.85 128
1437.94 132
1438.02 131
1438.11 128
1438.20 126
1438.28 127
1438.37 133
1438.46 147
1438.54 167
1438.63 190
1438.72 214
1438.81 234
1438.89 247
1438.98 251
1439.07 246
1439.15 233
1439.24 213
1439.33 190
1439.41 166
1439.50 143
1439.59 121
1439.68 100
1439.76 81
1439.85 64
1439.94 49
1440.02 34
1440.11 21
1440.20 8
1440.28 0
1440.37 0
1440.46 0
1440.55 0
1440.63 0
1440.72 0
1440.81 0
1440.89 0
1440.98 1
1441.07 19
1441.16 38
1441.24 54
1441.33 66
1441.42 72
1441.50 74
1441.59 74
1441.68 74
1441.76 77
1441.85 85
1441.94 99
1442.03 116
1442.11 135
1442.20 153
1442.29 169
1442.37 183
1442.46 192
1442.55 197
1442.64 198
1442.72 196
1442.81 192
1442.90 185
1442.98 178
1443.07 173
1443.16 170
1443.25 172
1443.33 178
1443.42 187
1443.51 196
1443.59 203
1443.68 205
1443.77 200
1443.86 188
1443.94 171
1444.03 151
1444.12 131
1444.20 114
1444.29 101
1444.38 93
1444.47 89
1444.55 90
1444.64 95
1444.73 102
1444.81 112
1444.90 124
1444.99 137
1445.08 151
1445.16 164
1445.25 174
1445.34 180
1445.42 180
1445.51 173
1445.60 156
1445.69 130
1445.77 97
1445.86 59
1445.95 20
1446.03 0
1446.12 0
1446.21 0
1446.30 0
1446.38 0
1446.47 0
1446.56 0
1446.64 0
1446.73 17
1446.82 46
1446.91 73
1446.99 95
1447.08 112
1447.17 123
1447.26 129
1447.34 130
1447.43 129
1447.52 126
1447.60 122
1447.69 116
1447.78 111
1447.87 105
1447.95 100
1448.04 97
1448.13 99
1448.21 105
1448.30 116
1448.39 132
1448.48 152
1448.56 173
1448.65 194
1448.74 212
1448.83 228
1448.91 241
1449.00 254
1449.09 264
1449.17 271
1449.26 275
1449.35 274
1449.44 269
1449.52 260
1449.61 247
1449.70 235
1449.79 224
1449.87 217
1449.96 213
1450.05 213
1450.14 216
1450.22 221
1450.31 227
1450.40 234
1450.48 241
1450.57 248
1450.66 253
1450.75 256
1450.83 254
1450.92 248
1451.01 239
1451.10 226
1451.18 213
1451.27 202
1451.36 192
1451.45 184
1451.53 179
1451.62 174
1451.71 169
1451.79 163
1451.88 155
1451.97 147
1452.06 139
1452.14 131
1452.23 124
1452.32 117
1452.41 112
1452.49 108
1452.58 106
1452.67 104
1452.76 102
1452.84 100
1452.93 96
1453.02 91
1453.11 83
1453.19 74
1453.28 65
1453.37 57
1453.46 52
1453.54 51
1453.63 54
1453.72 59
1453.81 67
1453.89 77
1453.98 86
1454.07 96
1454.15 104
1454.24 110
1454.33 115
1454.42 117
1454.50 115
1454.59 108
1454.68 97
1454.77 82
1454.85 66
1454.94 50
1455.03 35
1455.12 23
1455.20 14
1455.29 8
1455.38 4
1455.47 2
1455.55 0
1455.64 0
1455.73 0
1455.82 0
1455.90 0
1455.99 0
1456.08 0
1456.17 0
1456.25 1
1456.34 12
1456.43 21
1456.52 29
1456.60 31
1456.69 27
1456.78 17
1456.87 2
1456.95 0
1457.04 0
1457.13 0
1457.22 0
1457.30 0
1457.39 0
1457.48 17
1457.57 40
1457.65 63
1457.74 82
1457.83 97
1457.92 106
1458.00 109
1458.09 107
1458.18 102
1458.27 96
1458.36 91
1458.44 89
1458.53 89
1458.62 93
1458.71 99
1458.79 106
1458.88 113
1458.97 117
1459.06 119
1459.14 117
1459.23 111
1459.32 102
1459.41 92
1459.49 84
1459.58 81
1459.67 86
1459.76 98
1459.84 118
1459.93 143
1460.02 170
1460.11 194
1460.19 212
1460.28 223
1460.37 227
1460.46 224
1460.55 214
1460.63 200
1460.72 183
1460.81 165
1460.90 149
1460.98 138
1461.07 133
1461.16 135
1461.25 144
1461.33 156
1461.42 165
1461.51 168
1461.60 161
1461.68 145
1461.77 122
1461.86 96
1461.95 74
1462.04 60
1462.12 55
1462.21 60
1462.30 70
1462.39 84
1462.47 98
1462.56 109
1462.65 119
1462.74 126
1462.82 132
1462.91 137
1463.00 139
1463.09 137
1463.18 130
1463.26 117
1463.35 97
1463.44 73
1463.53 46
1463.61 19
1463.70 0
1463.79 0
1463.88 0
1463.96 0
1464.05 0
1464.14 0
1464.23 0
1464.32 0
1464.40 6
1464.49 27
1464.58 45
1464.67 59
1464.75 66
1464.84 67
1464.93 63
1465.02 58
1465.11 55
1465.19 56
1465.28 62
1465.37 73
1465.46 87
1465.54 102
1465.63 115
1465.72 124
1465.81 128
1465.90 127
1465.98 122
1466.07 114
1466.16 104
1466.25 95
1466.33 87
1466.42 80
1466.51 74
1466.60 71
1466.69 68
1466.77 65
1466.86 62
1466.95 60
1467.04 58
1467.13 58
1467.21 60
1467.30 65
1467.39 71
1467.48 79
1467.56 87
1467.65 94
1467.74 101
1467.83 107
1467.92 111
1468.00 114
1468.09 117
1468.18 119
1468.27 119
1468.36 119
1468.44 116
1468.53 111
1468.62 103
1468.71 91
1468.79 77
1468.88 60
1468.97 41
1469.06 21
1469.15 3
1469.23 0
1469.32 0
1469.41 0
1469.50 0
1469.59 0
1469.67 0
1469.76 0
1469.85 0
1469.94 15
1470.02 37
1470.11 58
1470.20 77
1470.29 91
1470.38 99
1470.46 102
1470.55 99
1470.64 92
1470.73 82
1470.82 71
1470.90 61
1470.99 52
1471.08 46
1471.17 45
1471.26 49
1471.34 57
1471.43 69
1471.52 82
1471.61 94
1471.70 105
1471.78 111
1471.87 114
1471.96 113
1472.05 112
1472.14 111
1472.22 111
1472.31 114
1472.40 120
1472.49 127
1472.58 135
1472.66 142
1472.75 145
1472.84 144
1472.93 137
1473.02 125
1473.10 106
1473.19 84
1473.28 61
1473.37 40
1473.46 22
1473.54 9
1473.63 3
1473.72 1
1473.81 5
1473.90 11
1473.98 19
1474.07 27
1474.16 34
1474.25 39
1474.34 44
1474.42 49
1474.51 53
1474.60 60
1474.69 69
1474.78 80
1474.86 93
1474.95 106
1475.04 117
1475.13 123
1475.22 123
1475.30 118
1475.39 107
1475.48 95
1475.57 83
1475.66 75
1475.75 69
1475.83 67
1475.92 67
1476.01 66
1476.10 65
1476.19 62
1476.27 58
1476.36 55
1476.45 53
1476.54 53
1476.63 55
1476.71 58
1476.80 61
1476.89 62
1476.98 61
1477.07 60
1477.15 58
1477.24 56
1477.33 57
1477.42 59
1477.51 63
1477.60 67
1477.68 71
1477.77 75
1477.86 77
1477.95 77
1478.04 76
1478.12 73
1478.21 68
1478.30 62
1478.39 56
1478.48 51
1478.57 47
1478.65 45
1478.74 44
1478.83 45
1478.92 46
1479.01 47
1479.09 47
1479.18 47
1479.27 47
1479.36 47
1479.45 50
1479.54 56
1479.62 66
1479.71 81
1479.80 100
1479.89 121
1479.98 143
1480.06 163
1480.15 178
1480.24 187
1480.33 189
1480.42 187
1480.51 182
1480.59 176
1480.68 173
1480.77 174
1480.86 178
1480.95 184
1481.04 189
1481.12 189
1481.21 182
1481.30 166
1481.39 141
1481.48 110
1481.56 76
1481.65 42
1481.74 13
1481.83 0
1481.92 0
1482.01 0
1482.09 0
1482.18 0
1482.27 0
1482.36 0
1482.45 0
1482.54 0
1482.62 10
1482.71 31
1482.80 54
1482.89 76
1482.98 96
1483.07 112
1483.15 124
1483.24 134
1483.33 143
1483.42 151
1483.51 159
1483.60 167
1483.68 174
1483.77 177
1483.86 176
1483.95 173
1484.04 166
1484.13 158
1484.21 149
1484.30 138
1484.39 126
1484.48 113
1484.57 100
1484.66 86
1484.74 74
1484.83 65
1484.92 59
1485.01 58
1485.10 61
1485.19 67
1485.27 75
1485.36 83
1485.45 87
1485.54 87
1485.63 82
1485.72 71
1485.80 56
1485.89 39
1485.98 21
1486.07 3
1486.16 0
1486.25 0
1486.33 0
1486.42 0
1486.51 0
1486.60 0
1486.69 0
1486.78 17
1486.87 56
1486.95 100
1487.04 140
1487.13 172
1487.22 192
1487.31 197
1487.40 189
1487.48 170
1487.57 144
1487.66 115
1487.75 86
1487.84 62
1487.93 44
1488.01 34
1488.10 31
1488.19 33
1488.28 37
1488.37 42
1488.46 42
1488.55 38
1488.63 29
1488.72 16
1488.81 1
1488.90 0
1488.99 0
1489.08 0
1489.17 0
1489.25 0
1489.34 0
1489.43 0
1489.52 0
1489.61 17
1489.70 42
1489.78 68
1489.87 94
1489.96 114
1490.05 128
1490.14 134
1490.23 133
1490.32 130
1490.40 126
1490.49 125
1490.58 127
1490.67 133
1490.76 142
1490.85 152
1490.94 163
1491.02 175
1491.11 189
1491.20 205
1491.29 222
1491.38 239
1491.47 254
1491.56 264
1491.64 267
1491.73 264
1491.82 256
1491.91 243
1492.00 228
1492.09 212
1492.18 197
1492.26 184
1492.35 173
1492.44 166
1492.53 163
1492.62 165
1492.71 171
1492.80 182
1492.88 198
1492.97 216
1493.06 235
1493.15 252
1493.24 265
1493.33 272
1493.42 273
1493.50 266
1493.59 252
1493.68 233
1493.77 210
1493.86 185
1493.95 160
1494.04 137
1494.12 117
1494.21 102
1494.30 90
1494.39 82
1494.48 75
1494.57 68
1494.66 59
1494.74 46
1494.83 30
1494.92 12
1495.01 0
1495.10 0
1495.19 0
1495.28 0
1495.37 0
1495.45 0
1495.54 17
1495.63 35
1495.72 52
1495.81 65
1495.90 75
1495.99 83
1496.08 91
1496.16 99
1496.25 109
1496.34 120
1496.43 132
1496.52 145
1496.61 157
1496.70 169
1496.78 179
1496.87 188
1496.96 196
1497.05 202
1497.14 205
1497.23 205
1497.32 202
1497.41 197
1497.49 191
1497.58 186
1497.67 181
1497.76 175
1497.85 168
1497.94 158
1498.03 142
1498.12 122
1498.20 99
1498.29 77
1498.38 59
1498.47 46
1498.56 42
1498.65 47
1498.74 58
1498.83 74
1498.91 90
1499.00 103
1499.09 111
1499.18 112
1499.27 108
1499.36 100
1499.45 90
1499.54 82
1499.62 75
1499.71 71
1499.80 68
1499.89 65
1499.98 60
1500.07 53
1500.16 46
1500.25 39
1500.34 32
1500.42 27
1500.51 21
1500.60 16
1500.69 9
1500.78 1
1500.87 0
1500.96 0
1501.05 0
1501.13 0
1501.22 0
1501.31 0
1501.40 1
1501.49 4
1501.58 4
1501.67 5
1501.76 6
1501.85 9
1501.93 16
1502.02 25
1502.11 34
1502.20 42
1502.29 46
1502.38 47
1502.47 45
1502.56 41
1502.65 37
1502.73 37
1502.82 40
1502.91 49
1503.00 60
1503.09 72
1503.18 83
1503.27 91
1503.36 95
1503.45 95
1503.53 93
1503.62 88
1503.71 84
1503.80 79
1503.89 75
1503.98 72
1504.07 69
1504.16 67
1504.25 67
1504.33 69
1504.42 72
1504.51 76
1504.60 81
1504.69 85
1504.78 88
1504.87 91
1504.96 94
1505.05 97
1505.14 100
1505.22 105
1505.31 108
1505.40 109
1505.49 107
1505.58 102
1505.67 95
1505.76 86
1505.85 77
1505.94 69
1506.03 62
1506.11 58
1506.20 56
1506.29 56
1506.38 58
1506.47 63
1506.56 70
1506.65 78
1506.74 86
1506.83 91
1506.92 93
1507.00 90
1507.09 82
1507.18 71
1507.27 59
1507.36 47
1507.45 38
1507.54 31
1507.63 27
1507.72 26
1507.81 27
1507.89 28
1507.98 28
1508.07 28
1508.16 27
1508.25 25
1508.34 25
1508.43 29
1508.52 41
1508.61 63
1508.70 96
1508.79 136
1508.87 180
1508.96 221
1509.05 254
1509.14 273
1509.23 277
1509.32 270
1509.41 255
1509.50 236
1509.59 218
1509.68 204
1509.76 193
1509.85 185
1509.94 178
1510.03 169
1510.12 160
1510.21 150
1510.30 140
1510.39 131
1510.48 126
1510.57 124
1510.66 126
1510.75 128
1510.83 130
1510.92 131
1511.01 129
1511.10 124
1511.19 116
1511.28 107
1511.37 97
1511.46 89
1511.55 83
1511.64 80
1511.73 79
1511.81 79
1511.90 80
1511.99 79
1512.08 78
1512.17 75
1512.26 72
1512.35 69
1512.44 66
1512.53 64
1512.62 61
1512.71 57
1512.80 51
1512.88 42
1512.97 31
1513.06 17
1513.15 4
1513.24 0
1513.33 0
1513.42 0
1513.51 0
1513.60 0
1513.69 0
1513.78 0
1513.87 0
1513.96 2
1514.04 21
1514.13 44
1514.22 72
1514.31 99
1514.40 124
1514.49 143
1514.58 156
1514.67 161
1514.76 161
1514.85 158
1514.94 155
1515.03 151
1515.12 148
1515.20 144
1515.29 138
1515.38 128
1515.47 113
1515.56 93
1515.65 69
1515.74 45
1515.83 24
1515.92 8
1516.01 0
1516.10 0
1516.19 0
1516.28 0
1516.37 0
1516.45 0
1516.54 5
1516.63 10
1516.72 16
1516.81 24
1516.90 31
1516.99 37
1517.08 41
1517.17 43
1517.26 44
1517.35 44
1517.44 46
1517.53 48
1517.62 50
1517.70 53
1517.79 55
1517.88 57
1517.97 59
1518.06 63
1518.15 69
1518.24 77
1518.33 85
1518.42 90
1518.51 91
1518.60 87
1518.69 79
1518.78 66
1518.87 52
1518.96 37
1519.05 25
1519.13 14
1519.22 6
1519.31 1
1519.40 0
1519.49 0
1519.58 0
1519.67 0
1519.76 0
1519.85 0
1519.94 0
1520.03 1
1520.12 2
1520.21 3
1520.30 3
1520.39 2
1520.48 1
1520.56 0
1520.65 0
1520.74 0
1520.83 0
1520.92 0
1521.01 0
1521.10 3
1521.19 9
1521.28 15
1521.37 21
1521.46 25
1521.55 26
1521.64 25
1521.73 20
1521.82 14
1521.91 8
1522.00 4
1522.09 1
1522.17 0
1522.26 1
1522.35 3
1522.44 5
1522.53 8
1522.62 11
1522.71 15
1522.80 20
1522.89 25
1522.98 29
1523.07 32
1523.16 32
1523.25 29
1523.34 25
1523.43 20
1523.52 16
1523.61 13
1523.70 13
1523.79 17
1523.88 23
1523.96 32
1524.05 43
1524.14 56
1524.23 70
1524.32 83
1524.41 94
1524.50 103
1524.59 107
1524.68 106
1524.77 99
1524.86 89
1524.95 75
1525.04 62
1525.13 49
1525.22 40
1525.31 34
1525.40 33
1525.49 36
1525.58 39
1525.67 42
1525.76 44
1525.85 44
1525.93 42
1526.02 38
1526.11 33
1526.20 29
1526.29 25
1526.38 22
1526.47 19
1526.56 15
1526.65 9
1526.74 0
1526.83 0
1526.92 0
1527.01 0
1527.10 0
1527.19 0
1527.28 0
1527.37 2
1527.46 28
1527.55 57
1527.64 85
1527.73 109
1527.82 128
1527.91 139
1528.00 144
1528.09 143
1528.17 136
1528.26 126
1528.35 114
1528.44 102
1528.53 91
1528.62 83
1528.71 81
1528.80 83
1528.89 90
1528.98 98
1529.07 105
1529.16 107
1529.25 105
1529.34 98
1529.43 89
1529.52 79
1529.61 72
1529.70 69
1529.79 70
1529.88 77
1529.97 87
1530.06 98
1530.15 109
1530.24 119
1530.33 126
1530.42 129
1530.51 129
1530.60 125
1530.69 120
1530.78 115
1530.87 111
1530.95 110
1531.04 113
1531.13 118
1531.22 124
1531.31 127
1531.40 125
1531.49 118
1531.58 106
1531.67 91
1531.76 74
1531.85 59
1531.94 46
1532.03 37
1532.12 32
1532.21 30
1532.30 33
1532.39 39
1532.48 47
1532.57 58
1532.66 70
1532.75 83
1532.84 97
1532.93 111
1533.02 127
1533.11 144
1533.20 163
1533.29 182
1533.38 199
1533.47 214
1533.56 224
1533.65 228
1533.74 223
1533.83 212
1533.92 194
1534.01 173
1534.10 151
1534.19 128
1534.28 108
1534.37 92
1534.46 81
1534.55 77
1534.64 78
1534.73 84
1534.82 94
1534.91 106
1534.99 118
1535.08 128
1535.17 135
1535.26 138
1535.35 136
1535.44 129
1535.53 120
1535.62 109
1535.71 99
1535.80 93
1535.89 94
1535.98 102
1536.07 118
1536.16 140
1536.25 163
1536.34 183
1536.43 196
1536.52 201
1536.61 197
1536.70 187
1536.79 174
1536.88 162
1536.97 153
1537.06 148
1537.15 144
1537.24 141
1537.33 136
1537.42 127
1537.51 115
1537.60 100
1537.69 85
1537.78 74
1537.87 70
1537.96 76
1538.05 94
1538.14 122
1538.23 158
1538.32 197
1538.41 235
1538.50 264
1538.59 283
1538.68 290
1538.77 286
1538.86 272
1538.95 253
1539.04 231
1539.13 211
1539.22 194
1539.31 183
1539.40 178
1539.49 179
1539.58 186
1539.67 196
1539.76 207
1539.85 217
1539.94 225
1540.03 229
1540.12 230
1540.21 230
1540.30 231
1540.39 233
1540.48 235
1540.57 237
1540.66 237
1540.75 235
1540.84 228
1540.93 218
1541.02 204
1541.11 188
1541.20 172
1541.29 158
1541.38 147
1541.47 141
1541.56 143
1541.65 151
1541.74 167
1541.83 189
1541.92 215
1542.01 242
1542.10 268
1542.19 289
1542.28 304
1542.37 315
1542.46 320
1542.55 322
1542.64 323
1542.73 321
1542.82 317
1542.91 308
1543.00 296
1543.09 280
1543.18 262
1543.27 246
1543.36 234
1543.45 229
1543.54 228
1543.63 231
1543.72 232
1543.81 228
1543.90 217
1543.99 198
1544.08 174
1544.17 148
1544.26 124
1544.35 106
1544.44 95
1544.53 91
1544.62 95
1544.71 103
1544.80 115
1544.89 129
1544.98 142
1545.07 151
1545.16 153
1545.25 146
1545.34 129
1545.43 105
1545.52 76
1545.61 49
1545.70 28
1545.79 15
1545.88 12
1545.97 15
1546.06 20
1546.16 23
1546.25 20
1546.34 11
1546.43 0
1546.52 0
1546.61 0
1546.70 0
1546.79 0
1546.88 0
1546.97 0
1547.06 29
1547.15 62
1547.24 97
1547.33 132
1547.42 164
1547.51 192
1547.60 215
1547.69 232
1547.78 243
1547.87 247
1547.96 244
1548.05 235
1548.14 221
1548.23 204
1548.32 188
1548.41 175
1548.50 168
1548.59 166
1548.68 172
1548.77 183
1548.86 196
1548.95 210
1549.04 222
1549.13 231
1549.22 236
1549.31 235
1549.40 230
1549.49 222
1549.58 211
1549.67 199
1549.76 186
1549.85 174
1549.94 165
1550.03 160
1550.12 160
1550.22 164
1550.31 173
1550.40 185
1550.49 200
1550.58 215
1550.67 228
1550.76 237
1550.85 243
1550.94 245
1551.03 244
1551.12 240
1551.21 236
1551.30 232
1551.39 228
1551.48 224
1551.57 220
1551.66 218
1551.75 218
1551.84 221
1551.93 226
1552.02 235
1552.11 244
1552.20 252
1552.29 255
1552.38 253
1552.47 245
1552.56 233
1552.65 219
1552.74 205
1552.83 194
1552.92 187
1553.02 182
1553.11 178
1553.20 174
1553.29 168
1553.38 160
1553.47 151
1553.56 144
1553.65 141
1553.74 143
1553.83 152
1553.92 167
1554.01 188
1554.10 212
1554.19 237
1554.28 259
1554.37 276
1554.46 287
1554.55 293
1554.64 295
1554.73 294
1554.82 291
1554.91 287
1555.00 281
1555.09 274
1555.18 264
1555.28 252
1555.37 239
1555.46 227
1555.55 218
1555.64 211
1555.73 206
1555.82 199
1555.91 190
1556.00 177
1556.09 162
1556.18 148
1556.27 138
1556.36 136
1556.45 144
1556.54 161
1556.63 187
1556.72 216
1556.81 243
1556.90 267
1556.99 284
1557.08 295
1557.17 300
1557.27 301
1557.36 303
1557.45 306
1557.54 314
1557.63 326
1557.72 341
1557.81 357
1557.90 372
1557.99 380
1558.08 380
1558.17 370
1558.26 351
1558.35 326
1558.44 299
1558.53 274
1558.62 257
1558.71 247
1558.80 247
1558.89 252
1558.98 261
1559.08 270
1559.17 274
1559.26 274
1559.35 269
1559.44 260
1559.53 249
1559.62 238
1559.71 228
1559.80 221
1559.89 216
1559.98 211
1560.07 206
1560.16 201
1560.25 194
1560.34 186
1560.43 178
1560.52 170
1560.61 164
1560.71 159
1560.80 153
1560.89 147
1560.98 137
1561.07 125
1561.16 111
1561.25 97
1561.34 86
1561.43 79
1561.52 78
1561.61 83
1561.70 93
1561.79 106
1561.88 120
1561.97 132
1562.06 143
1562.16 151
1562.25 159
1562.34 168
1562.43 180
1562.52 197
1562.61 218
1562.70 241
1562.79 266
1562.88 287
1562.97 302
1563.06 308
1563.15 307
1563.24 297
1563.33 283
1563.42 264
1563.51 244
1563.61 223
1563.70 203
1563.79 185
1563.88 169
1563.97 158
1564.06 151
1564.15 149
1564.24 150
1564.33 154
1564.42 160
1564.51 167
1564.60 176
1564.69 187
1564.78 201
1564.88 216
1564.97 232
1565.06 247
1565.15 259
1565.24 266
1565.33 268
1565.42 268
1565.51 265
1565.60 262
1565.69 261
1565.78 260
1565.87 261
1565.96 264
1566.05 269
1566.15 277
1566.24 287
1566.33 301
1566.42 317
1566.51 334
1566.60 350
1566.69 365
1566.78 377
1566.87 385
1566.96 387
1567.05 385
1567.14 378
1567.23 368
1567.33 358
1567.42 349
1567.51 344
1567.60 345
1567.69 351
1567.78 361
1567.87 373
1567.96 383
1568.05 389
1568.14 390
1568.23 387
1568.32 381
1568.41 374
1568.51 366
1568.60 357
1568.69 349
1568.78 339
1568.87 328
1568.96 317
1569.05 305
1569.14 293
1569.23 284
1569.32 277
1569.41 273
1569.50 271
1569.60 268
1569.69 265
1569.78 258
1569.87 246
1569.96 229
1570.05 208
1570.14 186
1570.23 164
1570.32 146
1570.41 131
1570.50 123
1570.60 118
1570.69 116
1570.78 115
1570.87 114
1570.96 113
1571.05 113
1571.14 113
1571.23 115
1571.32 119
1571.41 127
1571.50 138
1571.59 151
1571.69 166
1571.78 181
1571.87 196
1571.96 207
1572.05 214
1572.14 213
1572.23 204
1572.32 186
1572.41 161
1572.50 130
1572.59 97
1572.69 63
1572.78 30
1572.87 1
1572.96 0
1573.05 0
1573.14 0
1573.23 0
1573.32 0
1573.41 0
1573.50 0
1573.60 4
1573.69 25
1573.78 42
1573.87 53
1573.96 60
1574.05 63
1574.14 65
1574.23 67
1574.32 72
1574.41 79
1574.51 88
1574.60 97
1574.69 107
1574.78 115
1574.87 121
1574.96 124
1575.05 125
1575.14 124
1575.23 123
1575.32 121
1575.42 121
1575.51 123
1575.60 127
1575.69 131
1575.78 133
1575.87 128
1575.96 117
1576.05 99
1576.14 76
1576.23 53
1576.33 34
1576.42 24
1576.51 24
1576.60 34
1576.69 52
1576.78 74
1576.87 98
1576.96 121
1577.05 142
1577.14 163
1577.24 184
1577.33 204
1577.42 223
1577.51 240
1577.60 253
1577.69 262
1577.78 267
1577.87 268
1577.96 266
1578.06 265
1578.15 267
1578.24 272
1578.33 284
1578.42 304
1578.51 331
1578.60 365
1578.69 401
1578.78 435
1578.88 464
1578.97 484
1579.06 493
1579.15 492
1579.24 484
1579.33 471
1579.42 459
1579.51 449
1579.60 443
1579.70 441
1579.79 443
1579.88 447
1579.97 455
1580.06 464
1580.15 476
1580.24 493
1580.33 512
1580.42 534
1580.52 556
1580.61 575
1580.70 590
1580.79 599
1580.88 601
1580.97 597
1581.06 589
1581.15 580
1581.25 572
1581.34 567
1581.43 567
1581.52 571
1581.61 578
1581.70 587
1581.79 596
1581.88 604
1581.97 611
1582.07 616
1582.16 619
1582.25 619
1582.34 617
1582.43 611
1582.52 601
1582.61 586
1582.70 568
1582.80 548
1582.89 528
1582.98 512
1583.07 502
1583.16 499
1583.25 503
1583.34 512
1583.43 521
1583.53 526
1583.62 525
1583.71 516
1583.80 499
1583.89 478
1583.98 459
1584.07 446
1584.16 442
1584.26 449
1584.35 465
1584.44 487
1584.53 511
1584.62 534
1584.71 552
1584.80 562
1584.89 566
1584.99 564
1585.08 559
1585.17 553
1585.26 547
1585.35 541
1585.44 533
1585.53 521
1585.62 504
1585.72 480
1585.81 448
1585.90 412
1585.99 374
1586.08 338
1586.17 306
1586.26 281
1586.36 263
1586.45 252
1586.54 245
1586.63 241
1586.72 239
1586.81 238
1586.90 238
1586.99 240
1587.09 245
1587.18 251
1587.27 259
1587.36 264
1587.45 266
1587.54 263
1587.63 255
1587.73 243
1587.82 230
1587.91 217
1588.00 206
1588.09 200
1588.18 198
1588.27 200
1588.37 204
1588.46 211
1588.55 219
1588.64 226
1588.73 232
1588.82 234
1588.91 231
1589.01 224
1589.10 211
1589.19 194
1589.28 175
1589.37 156
1589.46 139
1589.55 123
1589.65 111
1589.74 101
1589.83 96
1589.92 94
1590.01 97
1590.10 104
1590.19 116
1590.29 132
1590.38 150
1590.47 169
1590.56 187
1590.65 204
1590.74 217
1590.83 226
1590.93 231
1591.02 232
1591.11 229
1591.20 224
1591.29 219
1591.38 217
1591.47 219
1591.57 224
1591.66 232
1591.75 243
1591.84 254
1591.93 265
1592.02 274
1592.11 281
1592.21 286
1592.30 289
1592.39 290
1592.48 290
1592.57 290
1592.66 293
1592.75 302
1592.85 316
1592.94 337
1593.03 363
1593.12 392
1593.21 421
1593.30 447
1593.40 468
1593.49 487
1593.58 504
1593.67 522
1593.76 542
1593.85 564
1593.94 588
1594.04 610
1594.13 630
1594.22 645
1594.31 656
1594.40 662
1594.49 665
1594.59 668
1594.68 672
1594.77 677
1594.86 685
1594.95 692
1595.04 699
1595.14 702
1595.23 700
1595.32 691
1595.41 676
1595.50 655
1595.59 631
1595.68 609
1595.78 591
1595.87 580
1595.96 579
1596.05 586
1596.14 600
1596.23 619
1596.33 638
1596.42 654
1596.51 667
1596.60 674
1596.69 678
1596.78 677
1596.88 673
1596.97 667
1597.06 662
1597.15 657
1597.24 652
1597.33 649
1597.43 646
1597.52 645
1597.61 645
1597.70 645
1597.79 646
1597.88 648
1597.98 651
1598.07 657
1598.16 667
1598.25 679
1598.34 695
1598.43 713
1598.53 732
1598.62 750
1598.71 767
1598.80 780
1598.89 788
1598.98 791
1599.08 787
1599.17 776
1599.26 758
1599.35 734
1599.44 708
1599.53 679
1599.63 651
1599.72 622
1599.81 594
1599.90 568
1599.99 541
1600.08 515
1600.18 492
1600.27 475
1600.36 466
1600.45 469
1600.54 483
1600.63 506
1600.73 536
1600.82 568
1600.91 596
1601.00 616
1601.09 626
1601.19 626
1601.28 617
1601.37 600
1601.46 578
1601.55 554
1601.64 532
1601.74 513
1601.83 500
1601.92 494
1602.01 496
1602.10 504
1602.19 517
1602.29 531
1602.38 543
1602.47 552
1602.56 556
1602.65 554
1602.75 547
1602.84 536
1602.93 524
1603.02 512
1603.11 502
1603.20 493
1603.30 484
1603.39 476
1603.48 465
1603.57 450
1603.66 430
1603.76 406
1603.85 377
1603.94 345
1604.03 313
1604.12 282
1604.21 253
1604.31 227
1604.40 204
1604.49 183
1604.58 163
1604.67 144
1604.77 125
1604.86 107
1604.95 94
1605.04 85
1605.13 83
1605.22 88
1605.32 99
1605.41 114
1605.50 132
1605.59 150
1605.68 167
1605.78 181
1605.87 193
1605.96 202
1606.05 206
1606.14 206
1606.24 200
1606.33 187
1606.42 167
1606.51 144
1606.60 117
1606.70 92
1606.79 69
1606.88 52
1606.97 41
1607.06 35
1607.15 35
1607.25 38
1607.34 44
1607.43 52
1607.52 60
1607.61 68
1607.71 72
1607.80 70
1607.89 63
1607.98 49
1608.07 31
1608.17 13
1608.26 0
1608.35 0
1608.44 0
1608.53 0
1608.63 0
1608.72 2
1608.81 9
1608.90 11
1608.99 10
1609.09 6
1609.18 1
1609.27 0
1609.36 0
1609.45 3
1609.55 12
1609.64 25
1609.73 40
1609.82 56
1609.91 71
1610.01 81
1610.10 86
1610.19 85
1610.28 78
1610.37 66
1610.47 53
1610.56 41
1610.65 32
1610.74 28
1610.83 28
1610.93 32
1611.02 39
1611.11 49
1611.20 62
1611.29 79
1611.39 100
1611.48 123
1611.57 146
1611.66 165
1611.75 179
1611.85 184
1611.94 180
1612.03 170
1612.12 156
1612.21 142
1612.31 131
1612.40 126
1612.49 127
1612.58 135
1612.67 147
1612.77 162
1612.86 180
1612.95 199
1613.04 218
1613.14 237
1613.23 257
1613.32 278
1613.41 297
1613.50 315
1613.60 330
1613.69 341
1613.78 347
1613.87 348
1613.96 347
1614.06 344
1614.15 341
1614.24 338
1614.33 336
1614.42 332
1614.52 326
1614.61 316
1614.70 305
1614.79 293
1614.89 283
1614.98 276
1615.07 274
1615.16 276
1615.25 283
1615.35 290
1615.44 295
1615.53 299
1615.62 300
1615.71 299
1615.81 300
1615.90 302
1615.99 309
1616.08 320
1616.18 335
1616.27 349
1616.36 360
1616.45 365
1616.54 362
1616.64 348
1616.73 326
1616.82 296
1616.91 262
1617.01 228
1617.10 197
1617.19 171
1617.28 151
1617.37 139
1617.47 134
1617.56 135
1617.65 141
1617.74 151
1617.84 164
1617.93 178
1618.02 193
1618.11 207
1618.20 219
1618.30 229
1618.39 236
1618.48 243
1618.57 249
1618.67 256
1618.76 264
1618.85 272
1618.94 276
1619.03 275
1619.13 267
1619.22 253
1619.31 234
1619.40 212
1619.50 191
1619.59 174
1619.68 160
1619.77 149
1619.87 141
1619.96 133
1620.05 126
1620.14 118
1620.23 112
1620.33 107
1620.42 104
1620.51 103
1620.60 101
1620.70 99
1620.79 94
1620.88 88
1620.97 82
1621.07 76
1621.16 71
1621.25 68
1621.34 65
1621.43 61
1621.53 55
1621.62 47
1621.71 37
1621.80 27
1621.90 18
1621.99 12
1622.08 9
1622.17 9
1622.27 12
1622.36 15
1622.45 20
1622.54 25
1622.64 31
1622.73 38
1622.82 45
1622.91 52
1623.00 59
1623.10 64
1623.19 66
1623.28 63
1623.37 56
1623.47 44
1623.56 28
1623.65 8
1623.74 0
1623.84 0
1623.93 0
1624.02 0
1624.11 0
1624.21 0
1624.30 0
1624.39 1
1624.48 35
1624.58 65
1624.67 86
1624.76 94
1624.85 89
1624.94 73
1625.04 51
1625.13 30
1625.22 16
1625.31 11
1625.41 16
1625.50 30
1625.59 49
1625.68 71
1625.78 93
1625.87 113
1625.96 131
1626.05 144
1626.15 153
1626.24 157
1626.33 156
1626.42 150
1626.52 142
1626.61 136
1626.70 135
1626.79 139
1626.89 150
1626.98 165
1627.07 180
1627.16 192
1627.26 197
1627.35 194
1627.44 184
1627.53 172
1627.63 160
1627.72 151
1627.81 148
1627.90 150
1628.00 155
1628.09 160
1628.18 161
1628.27 157
1628.37 146
1628.46 130
1628.55 112
1628.64 94
1628.74 79
1628.83 68
1628.92 64
1629.01 65
1629.11 71
1629.20 82
1629.29 96
1629.38 113
1629.48 129
1629.57 146
1629.66 161
1629.75 174
1629.85 186
1629.94 196
1630.03 204
1630.13 211
1630.22 215
1630.31 215
1630.40 211
1630.50 202
1630.59 188
1630.68 171
1630.77 153
1630.87 138
1630.96 127
1631.05 122
1631.14 124
1631.24 130
1631.33 138
1631.42 145
1631.51 147
1631.61 144
1631.70 133
1631.79 115
1631.88 91
1631.98 64
1632.07 37
1632.16 14
1632.26 0
1632.35 0
1632.44 0
1632.53 6
1632.63 24
1632.72 43
1632.81 60
1632.90 71
1633.00 76
1633.09 76
1633.18 72
1633.27 68
1633.37 65
1633.46 67
1633.55 71
1633.65 76
1633.74 79
1633.83 78
1633.92 71
1634.02 57
1634.11 37
1634.20 14
1634.29 0
1634.39 0
1634.48 0
1634.57 0
1634.66 0
1634.76 0
1634.85 0
1634.94 1
1635.04 14
1635.13 25
1635.22 31
1635.31 36
1635.41 37
1635.50 36
1635.59 33
1635.68 27
1635.78 19
1635.87 10
1635.96 2
1636.06 0
1636.15 0
1636.24 0
1636.33 4
1636.43 14
1636.52 27
1636.61 42
1636.70 58
1636.80 77
1636.89 97
1636.98 118
1637.08 137
1637.17 154
1637.26 164
1637.35 168
1637.45 165
1637.54 156
1637.63 142
1637.73 125
1637.82 106
1637.91 85
1638.00 62
1638.10 38
1638.19 13
1638.28 0
1638.38 0
1638.47 0
1638.56 0
1638.65 0
1638.75 0
1638.84 9
1638.93 30
1639.02 49
1639.12 63
1639.21 73
1639.30 80
1639.40 86
1639.49 91
1639.58 97
1639.67 99
1639.77 98
1639.86 92
1639.95 79
1640.05 61
1640.14 41
1640.23 21
1640.32 3
1640.42 0
1640.51 0
1640.60 0
1640.70 0
1640.79 0
1640.88 0
1640.97 0
1641.07 0
1641.16 15
1641.25 48
1641.35 78
1641.44 103
1641.53 117
1641.63 120
1641.72 113
1641.81 98
1641.90 81
1642.00 64
1642.09 51
1642.18 45
1642.28 45
1642.37 53
1642.46 64
1642.55 78
1642.65 89
1642.74 96
1642.83 95
1642.93 86
1643.02 71
1643.11 52
1643.20 32
1643.30 14
1643.39 2
1643.48 0
1643.58 0
1643.67 0
1643.76 0
1643.86 0
1643.95 3
1644.04 10
1644.13 23
1644.23 42
1644.32 69
1644.41 101
1644.51 136
1644.60 169
1644.69 196
1644.79 215
1644.88 223
1644.97 222
1645.06 214
1645.16 199
1645.25 180
1645.34 157
1645.44 133
1645.53 107
1645.62 81
1645.72 56
1645.81 34
1645.90 17
1645.99 6
1646.09 3
1646.18 7
1646.27 20
1646.37 42
1646.46 72
1646.55 107
1646.65 143
1646.74 176
1646.83 202
1646.93 217
1647.02 220
1647.11 213
1647.20 199
1647.30 182
1647.39 167
1647.48 156
1647.58 147
1647.67 140
1647.76 133
1647.86 122
1647.95 108
1648.04 91
1648.13 73
1648.23 57
1648.32 46
1648.41 40
1648.51 38
1648.60 39
1648.69 41
1648.79 40
1648.88 37
1648.97 33
1649.07 30
1649.16 30
1649.25 38
1649.35 53
1649.44 74
1649.53 99
1649.62 122
1649.72 142
1649.81 155
1649.90 160
1650.00 157
1650.09 147
1650.18 131
1650.28 111
1650.37 87
1650.46 60
1650.56 34
1650.65 10
1650.74 0
1650.84 0
1650.93 0
1651.02 0
1651.12 0
1651.21 9
1651.30 18
1651.39 22
1651.49 21
1651.58 17
1651.67 11
1651.77 4
1651.86 0
1651.95 0
1652.05 0
1652.14 0
1652.23 0
1652.33 0
1652.42 0
1652.51 0
1652.61 0
1652.70 0
1652.79 0
1652.89 5
1652.98 11
1653.07 16
1653.17 19
1653.26 20
1653.35 17
1653.45 12
1653.54 7
1653.63 4
1653.72 6
1653.82 13
1653.91 26
1654.00 42
1654.10 59
1654.19 74
1654.28 84
1654.38 90
1654.47 89
1654.56 83
1654.66 73
1654.75 59
1654.84 44
1654.94 29
1655.03 18
1655.12 11
1655.22 10
1655.31 14
1655.40 24
1655.50 37
1655.59 53
1655.68 68
1655.78 84
1655.87 97
1655.96 110
1656.06 120
1656.15 129
1656.24 137
1656.34 142
1656.43 146
1656.52 149
1656.62 151
1656.71 151
1656.80 149
1656.90 145
1656.99 138
1657.08 129
1657.18 119
1657.27 109
1657.36 101
1657.46 98
1657.55 99
1657.64 104
1657.74 113
1657.83 123
1657.92 131
1658.02 137
1658.11 137
1658.20 131
1658.30 122
1658.39 111
1658.48 100
1658.58 91
1658.67 85
1658.76 83
1658.86 85
1658.95 90
1659.04 96
1659.14 102
1659.23 108
1659.32 113
1659.42 116
1659.51 115
1659.60 110
1659.70 102
1659.79 92
1659.88 80
1659.98 68
1660.07 59
1660.17 52
1660.26 51
1660.35 55
1660.45 66
1660.54 84
1660.63 110
1660.73 142
1660.82 177
1660.91 212
1661.01 242
1661.10 263
1661.19 275
1661.29 276
1661.38 268
1661.47 254
1661.57 238
1661.66 220
1661.75 201
1661.85 182
1661.94 163
1662.03 142
1662.13 121
1662.22 100
1662.31 82
1662.41 65
1662.50 51
1662.60 38
1662.69 24
1662.78 10
1662.88 0
1662.97 0
1663.06 0
1663.16 0
1663.25 0
1663.34 0
1663.44 0
1663.53 0
1663.62 16
1663.72 37
1663.81 54
1663.90 64
1664.00 69
1664.09 68
1664.18 65
1664.28 61
1664.37 60
1664.47 62
1664.56 67
1664.65 74
1664.75 83
1664.84 93
1664.93 100
1665.03 104
1665.12 104
1665.21 100
1665.31 92
1665.40 81
1665.49 70
1665.59 63
1665.68 59
1665.78 62
1665.87 69
1665.96 78
1666.06 87
1666.15 92
1666.24 91
1666.34 82
1666.43 67
1666.52 49
1666.62 31
1666.71 17
1666.81 8
1666.90 6
1666.99 10
1667.09 19
1667.18 29
1667.27 41
1667.37 52
1667.46 64
1667.55 75
1667.65 85
1667.74 92
1667.84 94
1667.93 91
1668.02 81
1668.12 66
1668.21 47
1668.30 29
1668.40 16
1668.49 11
1668.58 16
1668.68 31
1668.77 53
1668.87 78
1668.96 102
1669.05 121
1669.15 133
1669.24 140
1669.33 143
1669.43 144
1669.52 144
1669.61 144
1669.71 143
1669.80 140
1669.90 134
1669.99 123
1670.08 108
1670.18 90
1670.27 71
1670.36 50
1670.46 29
1670.55 9
1670.65 0
1670.74 0
1670.83 0
1670.93 0
1671.02 0
1671.11 0
1671.21 0
1671.30 3
1671.40 15
1671.49 24
1671.58 29
1671.68 30
1671.77 30
1671.86 29
1671.96 28
1672.05 28
1672.15 30
1672.24 34
1672.33 39
1672.43 47
1672.52 57
1672.61 69
1672.71 83
1672.80 98
1672.90 113
1672.99 127
1673.08 141
1673.18 155
1673.27 170
1673.36 187
1673.46 208
1673.55 232
1673.65 260
1673.74 290
1673.83 321
1673.93 349
1674.02 371
1674.11 384
1674.21 387
1674.30 381
1674.40 367
1674.49 350
1674.58 333
1674.68 320
1674.77 313
1674.87 312
1674.96 313
1675.05 314
1675.15 311
1675.24 304
1675.33 291
1675.43 275
1675.52 257
1675.62 239
1675.71 224
1675.80 212
1675.90 203
1675.99 196
1676.09 191
1676.18 189
1676.27 191
1676.37 198
1676.46 208
1676.56 221
1676.65 237
1676.74 254
1676.84 269
1676.93 281
1677.02 289
1677.12 295
1677.21 297
1677.31 296
1677.40 291
1677.49 280
1677.59 263
1677.68 242
1677.78 218
1677.87 191
1677.96 165
1678.06 141
1678.15 121
1678.25 102
1678.34 86
1678.43 72
1678.53 60
1678.62 50
1678.72 41
1678.81 34
1678.90 28
1679.00 22
1679.09 16
1679.18 9
1679.28 1
1679.37 0
1679.47 0
1679.56 0
1679.65 0
1679.75 0
1679.84 0
1679.94 0
1680.03 3
1680.12 8
1680.22 11
1680.31 12
1680.41 11
1680.50 8
1680.59 4
1680.69 1
1680.78 0
1680.88 0
1680.97 0
1681.06 0
1681.16 0
1681.25 0
1681.35 0
1681.44 6
1681.53 23
1681.63 45
1681.72 68
1681.82 90
1681.91 107
1682.00 120
1682.10 130
1682.19 139
1682.29 148
1682.38 160
1682.48 176
1682.57 194
1682.66 211
1682.76 225
1682.85 233
1682.95 233
1683.04 227
1683.13 216
1683.23 201
1683.32 186
1683.42 171
1683.51 158
1683.60 144
1683.70 131
1683.79 118
1683.89 106
1683.98 95
1684.07 88
1684.17 88
1684.26 96
1684.36 112
1684.45 135
1684.54 162
1684.64 191
1684.73 219
1684.83 245
1684.92 268
1685.02 289
1685.11 309
1685.20 326
1685.30 338
1685.39 344
1685.49 340
1685.58 326
1685.67 303
1685.77 275
1685.86 247
1685.96 226
1686.05 214
1686.15 215
1686.24 226
1686.33 243
1686.43 261
1686.52 276
1686.62 286
1686.71 289
1686.80 287
1686.90 284
1686.99 282
1687.09 282
1687.18 283
1687.28 283
1687.37 279
1687.46 269
1687.56 253
1687.65 232
1687.75 209
1687.84 189
1687.93 174
1688.03 165
1688.12 163
1688.22 167
1688.31 175
1688.41 188
1688.50 203
1688.59 221
1688.69 240
1688.78 259
1688.88 277
1688.97 292
1689.07 302
1689.16 306
1689.25 303
1689.35 296
1689.44 285
1689.54 271
1689.63 254
1689.73 235
1689.82 213
1689.91 189
1690.01 164
1690.10 141
1690.20 123
1690.29 113
1690.38 112
1690.48 121
1690.57 136
1690.67 155
1690.76 174
1690.86 189
1690.95 198
1691.04 202
1691.14 202
1691.23 198
1691.33 194
1691.42 190
1691.52 184
1691.61 179
1691.70 172
1691.80 164
1691.89 156
1691.99 149
1692.08 144
1692.18 144
1692.27 150
1692.37 161
1692.46 176
1692.55 194
1692.65 212
1692.74 228
1692.84 237
1692.93 239
1693.03 234
1693.12 222
1693.21 207
1693.31 191
1693.40 177
1693.50 167
1693.59 164
1693.69 166
1693.78 173
1693.87 183
1693.97 196
1694.06 208
1694.16 221
1694.25 232
1694.35 241
1694.44 249
1694.54 253
1694.63 253
1694.72 248
1694.82 236
1694.91 217
1695.01 194
1695.10 169
1695.20 145
1695.29 125
1695.39 110
1695.48 102
1695.57 99
1695.67 100
1695.76 105
1695.86 113
1695.95 123
1696.05 137
1696.14 153
1696.23 170
1696.33 187
1696.42 201
1696.52 212
1696.61 217
1696.71 216
1696.80 209
1696.90 197
1696.99 182
1697.08 165
1697.18 146
1697.27 126
1697.37 108
1697.46 93
1697.56 84
1697.65 81
1697.75 86
1697.84 99
1697.94 116
1698.03 134
1698.12 146
1698.22 150
1698.31 143
1698.41 126
1698.50 100
1698.60 72
1698.69 44
1698.79 22
1698.88 5
1698.97 0
1699.07 0
1699.16 0
1699.26 0
1699.35 0
1699.45 0
1699.54 0
1699.64 0
1699.73 0
1699.83 8
1699.92 21
1700.01 33
1700.11 44
1700.20 53
1700.30 61
1700.39 68
1700.49 74
1700.58 81
1700.68 88
1700.77 93
1700.87 96
1700.96 98
1701.05 97
1701.15 95
1701.24 95
1701.34 96
1701.43 101
1701.53 109
1701.62 120
1701.72 131
1701.81 141
1701.91 149
1702.00 153
1702.09 154
1702.19 153
1702.28 148
1702.38 142
1702.47 135
1702.57 126
1702.66 115
1702.76 103
1702.85 92
1702.95 82
1703.04 76
1703.14 73
1703.23 72
1703.32 73
1703.42 73
1703.51 70
1703.61 65
1703.70 57
1703.80 49
1703.89 44
1703.99 44
1704.08 50
1704.18 62
1704.27 77
1704.37 92
1704.46 103
1704.56 110
1704.65 113
1704.74 114
1704.84 115
1704.93 120
1705.03 128
1705.12 139
1705.22 151
1705.31 161
1705.41 168
1705.50 171
1705.60 172
1705.69 171
1705.79 171
1705.88 173
1705.98 178
1706.07 185
1706.17 191
1706.26 195
1706.35 193
1706.45 184
1706.54 167
1706.64 145
1706.73 118
1706.83 90
1706.92 65
1707.02 44
1707.11 30
1707.21 24
1707.30 26
1707.40 33
1707.49 46
1707.59 61
1707.68 76
1707.78 90
1707.87 100
1707.97 107
1708.06 111
1708.15 112
1708.25 114
1708.34 118
1708.44 126
1708.53 137
1708.63 151
1708.72 165
1708.82 178
1708.91 188
1709.01 195
1709.10 199
1709.20 200
1709.29 200
1709.39 200
1709.48 197
1709.58 190
1709.67 179
1709.77 164
1709.86 145
1709.96 125
1710.05 107
1710.15 92
1710.24 84
1710.33 82
1710.43 85
1710.52 90
1710.62 93
1710.71 94
1710.81 92
1710.90 86
1711.00 78
1711.09 70
1711.19 65
1711.28 66
1711.38 72
1711.47 85
1711.57 101
1711.66 119
1711.76 136
1711.85 149
1711.95 154
1712.04 150
1712.14 137
1712.23 116
1712.33 90
1712.42 60
1712.52 29
1712.61 0
1712.71 0
1712.80 0
1712.90 0
1712.99 0
1713.09 0
1713.18 0
1713.28 0
1713.37 0
1713.47 33
1713.56 66
1713.66 94
1713.75 115
1713.85 127
1713.94 133
1714.04 133
1714.13 132
1714.23 131
1714.32 132
1714.41 135
1714.51 139
1714.60 143
1714.70 145
1714.79 142
1714.89 133
1714.98 119
1715.08 102
1715.17 82
1715.27 64
1715.36 50
1715.46 43
1715.55 45
1715.65 55
1715.74 74
1715.84 100
1715.93 130
1716.03 161
1716.12 191
1716.22 219
1716.31 244
1716.41 267
1716.50 288
1716.60 307
1716.69 325
1716.79 339
1716.88 349
1716.98 355
1717.07 357
1717.17 358
1717.26 361
1717.36 369
1717.45 382
1717.55 402
1717.64 424
1717.74 447
1717.83 465
1717.93 477
1718.02 481
1718.12 479
1718.21 472
1718.31 463
1718.40 453
1718.50 442
1718.59 430
1718.69 415
1718.78 396
1718.88 373
1718.98 348
1719.07 321
1719.17 294
1719.26 270
1719.36 249
1719.45 232
1719.55 219
1719.64 208
1719.74 198
1719.83 187
1719.93 173
1720.02 158
1720.12 142
1720.21 127
1720.31 115
1720.40 111
1720.50 115
1720.59 128
1720.69 150
1720.78 176
1720.88 205
1720.97 233
1721.07 257
1721.16 275
1721.26 288
1721.35 297
1721.45 302
1721.54 304
1721.64 305
1721.73 303
1721.83 299
1721.92 292
1722.02 282
1722.11 271
1722.21 260
1722.30 252
1722.40 245
1722.49 240
1722.59 235
1722.68 228
1722.78 218
1722.88 203
1722.97 182
1723.07 158
1723.16 132
1723.26 107
1723.35 85
1723.45 67
1723.54 55
1723.64 50
1723.73 51
1723.83 58
1723.92 68
1724.02 82
1724.11 96
1724.21 108
1724.30 119
1724.40 127
1724.49 135
1724.59 141
1724.68 149
1724.78 156
1724.87 164
1724.97 170
1725.06 172
1725.16 166
1725.26 151
1725.35 130
1725.45 104
1725.54 78
1725.64 55
1725.73 40
1725.83 33
1725.92 33
1726.02 36
1726.11 39
1726.21 37
1726.30 30
1726.40 18
1726.49 2
1726.59 0
1726.68 0
1726.78 0
1726.87 0
1726.97 0
1727.07 0
1727.16 0
1727.26 0
1727.35 12
1727.45 29
1727.54 46
1727.64 63
1727.73 80
1727.83 94
1727.92 105
1728.02 110
1728.11 109
1728.21 101
1728.30 87
1728.40 70
1728.49 52
1728.59 35
1728.69 22
1728.78 13
1728.88 8
1728.97 6
1729.07 5
1729.16 5
1729.26 4
1729.35 4
1729.45 6
1729.54 11
1729.64 22
1729.73 37
1729.83 56
1729.93 77
1730.02 100
1730.12 123
1730.21 146
1730.31 169
1730.40 193
1730.50 216
1730.59 239
1730.69 259
1730.78 276
1730.88 289
1730.97 298
1731.07 304
1731.17 308
1731.26 313
1731.36 322
1731.45 338
1731.55 361
1731.64 388
1731.74 418
1731.83 443
1731.93 462
1732.02 469
1732.12 464
1732.21 448
1732.31 425
1732.41 401
1732.50 380
1732.60 367
1732.69 363
1732.79 366
1732.88 376
1732.98 387
1733.07 396
1733.17 400
1733.26 399
1733.36 393
1733.46 385
1733.55 380
1733.65 379
1733.74 385
1733.84 398
1733.93 416
1734.03 436
1734.12 454
1734.22 467
1734.31 475
1734.41 478
1734.51 479
1734.60 479
1734.70 480
1734.79 482
1734.89 484
1734.98 484
1735.08 479
1735.17 468
1735.27 450
1735.37 428
1735.46 404
1735.56 380
1735.65 360
1735.75 345
1735.84 334
1735.94 326
1736.03 321
1736.13 315
1736.23 308
1736.32 297
1736.42 285
1736.51 272
1736.61 261
1736.70 254
1736.80 254
1736.89 261
1736.99 274
1737.09 290
1737.18 309
1737.28 325
1737.37 337
1737.47 344
1737.56 347
1737.66 344
1737.75 338
1737.85 328
1737.95 317
1738.04 304
1738.14 290
1738.23 277
1738.33 266
1738.42 256
1738.52 249
1738.61 244
1738.71 240
1738.81 235
1738.90 228
1739.00 220
1739.09 212
1739.19 205
1739.28 201
1739.38 200
1739.48 202
1739.57 205
1739.67 207
1739.76 203
1739.86 190
1739.95 168
1740.05 137
1740.14 101
1740.24 62
1740.34 25
1740.43 0
1740.53 0
1740.62 0
1740.72 0
1740.81 0
1740.91 0
1741.01 13
1741.10 37
1741.20 58
1741.29 73
1741.39 80
1741.48 77
1741.58 66
1741.68 49
1741.77 28
1741.87 7
1741.96 0
1742.06 0
1742.15 0
1742.25 0
1742.35 0
1742.44 12
1742.54 37
1742.63 64
1742.73 88
1742.82 108
1742.92 122
1743.02 130
1743.11 133
1743.21 134
1743.30 133
1743.40 133
1743.49 133
1743.59 133
1743.69 133
1743.78 132
1743.88 130
1743.97 129
1744.07 128
1744.16 130
1744.26 135
1744.36 143
1744.45 152
1744.55 161
1744.64 167
1744.74 168
1744.83 162
1744.93 149
1745.03 131
1745.12 108
1745.22 84
1745.31 62
1745.41 44
1745.51 30
1745.60 22
1745.70 19
1745.79 20
1745.89 24
1745.98 31
1746.08 40
1746.18 51
1746.27 63
1746.37 75
1746.46 86
1746.56 98
1746.65 109
1746.75 119
1746.85 128
1746.94 134
1747.04 134
1747.13 128
1747.23 114
1747.33 94
1747.42 71
1747.52 48
1747.61 30
1747.71 18
1747.80 12
1747.90 10
1748.00 8
1748.09 4
1748.19 0
1748.28 0
1748.38 0
1748.48 0
1748.57 0
1748.67 0
1748.76 0
1748.86 5
1748.96 18
1749.05 30
1749.15 40
1749.24 51
1749.34 63
1749.43 77
1749.53 93
1749.63 108
1749.72 122
1749.82 133
1749.91 142
1750.01 149
1750.11 156
1750.20 165
1750.30 176
1750.39 190
1750.49 205
1750.59 221
1750.68 234
1750.78 246
1750.87 255
1750.97 262
1751.07 267
1751.16 269
1751.26 267
1751.35 261
1751.45 250
1751.55 233
1751.64 211
1751.74 186
1751.83 161
1751.93 137
1752.03 117
1752.12 104
1752.22 98
1752.31 99
1752.41 106
1752.51 117
1752.60 129
1752.70 142
1752.79 154
1752.89 165
1752.99 177
1753.08 190
1753.18 203
1753.27 216
1753.37 226
1753.47 232
1753.56 232
1753.66 224
1753.75 209
1753.85 188
1753.95 165
1754.04 143
1754.14 125
1754.23 113
1754.33 107
1754.43 105
1754.52 105
1754.62 105
1754.71 103
1754.81 99
1754.91 93
1755.00 89
1755.10 88
1755.19 92
1755.29 104
1755.39 122
1755.48 146
1755.58 173
1755.67 201
1755.77 225
1755.87 243
1755.96 253
1756.06 254
1756.15 247
1756.25 235
1756.35 220
1756.44 205
1756.54 192
1756.64 180
1756.73 171
1756.83 161
1756.92 151
1757.02 139
1757.12 124
1757.21 107
1757.31 89
1757.40 73
1757.50 60
1757.60 50
1757.69 45
1757.79 42
1757.88 42
1757.98 41
1758.08 37
1758.17 30
1758.27 19
1758.37 5
1758.46 0
1758.56 0
1758.65 0
1758.75 0
1758.85 0
1758.94 0
1759.04 0
1759.13 0
1759.23 3
1759.33 11
1759.42 19
1759.52 28
1759.62 39
1759.71 52
1759.81 68
1759.90 86
1760.00 108
1760.10 130
1760.19 152
1760.29 173
1760.39 190
1760.48 203
1760.58 209
1760.67 208
1760.77 200
1760.87 185
1760.96 164
1761.06 139
1761.15 113
1761.25 86
1761.35 63
1761.44 46
1761.54 33
1761.64 25
1761.73 21
1761.83 16
1761.92 11
1762.02 4
1762.12 0
1762.21 0
1762.31 0
1762.41 0
1762.50 0
1762.60 0
1762.69 12
1762.79 26
1762.89 37
1762.98 44
1763.08 46
1763.18 44
1763.27 40
1763.37 35
1763.46 31
1763.56 29
1763.66 28
1763.75 29
1763.85 30
1763.95 30
1764.04 30
1764.14 27
1764.24 22
1764.33 14
1764.43 4
1764.52 0
1764.62 0
1764.72 0
1764.81 0
1764.91 0
1765.01 0
1765.10 0
1765.20 26
1765.29 67
1765.39 109
1765.49 149
1765.58 180
1765.68 201
1765.78 213
1765.87 215
1765.97 210
1766.07 200
1766.16 188
1766.26 175
1766.35 162
1766.45 148
1766.55 137
1766.64 127
1766.74 119
1766.84 113
1766.93 108
1767.03 103
1767.13 99
1767.22 95
1767.32 91
1767.41 87
1767.51 85
1767.61 83
1767.70 83
1767.80 84
1767.90 86
1767.99 91
1768.09 98
1768.19 107
1768.28 118
1768.38 128
1768.48 138
1768.57 145
1768.67 151
1768.76 155
1768.86 158
1768.96 163
1769.05 173
1769.15 185
1769.25 201
1769.34 218
1769.44 234
1769.54 246
1769.63 252
1769.73 251
1769.83 243
1769.92 229
1770.02 210
1770.12 189
1770.21 167
1770.31 145
1770.40 125
1770.50 107
1770.60 91
1770.69 77
1770.79 66
1770.89 56
1770.98 49
1771.08 44
1771.18 41
1771.27 42
1771.37 46
1771.47 54
1771.56 62
1771.66 71
1771.76 78
1771.85 82
1771.95 85
1772.04 85
1772.14 83
1772.24 81
1772.33 78
1772.43 74
1772.53 68
1772.62 60
1772.72 50
1772.82 42
1772.91 37
1773.01 38
1773.11 44
1773.20 57
1773.30 74
1773.40 92
1773.49 109
1773.59 124
1773.69 135
1773.78 143
1773.88 149
1773.98 153
1774.07 156
1774.17 158
1774.27 160
1774.36 160
1774.46 161
1774.56 162
1774.65 164
1774.75 166
1774.85 169
1774.94 170
1775.04 169
1775.13 167
1775.23 164
1775.33 160
1775.42 155
1775.52 149
1775.62 141
1775.71 132
1775.81 119
1775.91 103
1776.00 85
1776.10 65
1776.20 45
1776.29 27
1776.39 12
1776.49 2
1776.58 0
1776.68 0
1776.78 6
1776.87 15
1776.97 25
1777.07 35
1777.16 47
1777.26 62
1777.36 80
1777.45 102
1777.55 127
1777.65 149
1777.74 165
1777.84 170
1777.94 163
1778.03 142
1778.13 112
1778.23 77
1778.32 43
1778.42 16
1778.52 0
1778.61 0
1778.71 0
1778.81 2
1778.90 18
1779.00 37
1779.10 56
1779.19 72
1779.29 83
1779.39 86
1779.48 81
1779.58 69
1779.68 53
1779.78 35
1779.87 18
1779.97 6
1780.07 0
1780.16 0
1780.26 0
1780.36 2
1780.45 6
1780.55 8
1780.65 11
1780.74 14
1780.84 19
1780.94 28
1781.03 40
1781.13 54
1781.23 68
1781.32 81
1781.42 90
1781.52 94
1781.61 94
1781.71 91
1781.81 86
1781.90 83
1782.00 80
1782.10 79
1782.19 79
1782.29 77
1782.39 74
1782.48 70
1782.58 63
1782.68 55
1782.78 47
1782.87 39
1782.97 33
1783.07 27
1783.16 22
1783.26 16
1783.36 10
1783.45 4
1783.55 0
1783.65 0
1783.74 0
1783.84 0
1783.94 0
1784.03 0
1784.13 0
1784.23 0
1784.32 0
1784.42 7
1784.52 23
1784.61 42
1784.71 62
1784.81 80
1784.91 95
1785.00 106
1785.10 115
1785.20 124
1785.29 134
1785.39 149
1785.49 166
1785.58 186
1785.68 206
1785.78 221
1785.87 231
1785.97 234
1786.07 230
1786.17 220
1786.26 204
1786.36 183
1786.46 158
1786.55 130
1786.65 98
1786.75 66
1786.84 33
1786.94 4
1787.04 0
1787.13 0
1787.23 0
1787.33 0
1787.43 0
1787.52 2
1787.62 26
1787.72 49
1787.81 71
1787.91 89
1788.01 104
1788.10 114
1788.20 121
1788.30 124
1788.39 122
1788.49 117
1788.59 107
1788.69 95
1788.78 83
1788.88 75
1788.98 76
1789.07 86
1789.17 106
1789.27 133
1789.36 165
1789.46 193
1789.56 214
1789.66 223
1789.75 219
1789.85 205
1789.95 183
1790.04 158
1790.14 132
1790.24 108
1790.33 85
1790.43 62
1790.53 39
1790.63 17
1790.72 0
1790.82 0
1790.92 0
1791.01 0
1791.11 0
1791.21 0
1791.30 0
1791.40 0
1791.50 1
1791.60 13
1791.69 25
1791.79 42
1791.89 63
1791.98 90
1792.08 119
1792.18 146
1792.28 169
1792.37 185
1792.47 193
1792.57 193
1792.66 188
1792.76 179
1792.86 170
1792.95 160
1793.05 150
1793.15 139
1793.25 127
1793.34 115
1793.44 100
1793.54 85
1793.63 71
1793.73 58
1793.83 49
1793.93 44
1794.02 45
1794.12 51
1794.22 61
1794.31 72
1794.41 83
1794.51 91
1794.61 96
1794.70 98
1794.80 98
1794.90 98
1794.99 100
1795.09 105
1795.19 113
1795.29 122
1795.38 132
1795.48 141
1795.58 147
1795.67 150
1795.77 151
1795.87 148
1795.97 143
1796.06 136
1796.16 126
1796.26 114
1796.35 99
1796.45 83
1796.55 67
1796.65 53
1796.74 45
1796.84 43
1796.94 50
1797.03 62
1797.13 79
1797.23 97
1797.33 113
1797.42 125
1797.52 134
1797.62 142
1797.72 150
1797.81 161
1797.91 175
1798.01 190
1798.10 206
1798.20 219
1798.30 228
1798.40 230
1798.49 225
1798.59 216
1798.69 205
1798.78 193
1798.88 184
1798.98 180
1799.08 182
1799.17 191
1799.27 205
1799.37 221
1799.47 237
1799.56 249
1799.66 257
1799.76 258
1799.85 251
1799.95 238
1800.05 218
1800.15 194
1800.24 168
1800.34 140
1800.44 114
1800.54 90
1800.63 72
1800.73 59
1800.83 53
1800.93 52
1801.02 54
1801.12 58
1801.22 62
1801.31 65
1801.41 68
1801.51 71
1801.61 77
1801.70 88
1801.80 104
1801.90 123
1802.00 145
1802.09 164
1802.19 179
1802.29 188
1802.38 191
1802.48 190
1802.58 190
1802.68 193
1802.77 200
1802.87 211
1802.97 224
1803.07 237
1803.16 245
1803.26 247
1803.36 241
1803.46 230
1803.55 216
1803.65 201
1803.75 190
1803.85 183
1803.94 183
1804.04 187
1804.14 195
1804.23 203
1804.33 209
1804.43 211
1804.53 209
1804.62 204
1804.72 196
1804.82 189
1804.92 184
1805.01 182
1805.11 184
1805.21 191
1805.31 200
1805.40 212
1805.50 225
1805.60 238
1805.70 252
1805.79 266
1805.89 279
1805.99 292
1806.09 304
1806.18 313
1806.28 319
1806.38 321
1806.48 320
1806.57 315
1806.67 308
1806.77 300
1806.87 292
1806.96 284
1807.06 277
1807.16 270
1807.26 263
1807.35 255
1807.45 245
1807.55 233
1807.65 219
1807.74 203
1807.84 187
1807.94 169
1808.04 152
1808.13 135
1808.23 118
1808.33 102
1808.43 87
1808.52 75
1808.62 65
1808.72 58
1808.82 54
1808.91 51
1809.01 50
1809.11 50
1809.21 51
1809.30 52
1809.40 54
1809.50 59
1809.60 66
1809.69 74
1809.79 82
1809.89 90
1809.99 95
1810.08 99
1810.18 101
1810.28 101
1810.38 101
1810.47 102
1810.57 103
1810.67 105
1810.77 107
1810.86 107
1810.96 105
1811.06 102
1811.16 96
1811.25 87
1811.35 78
1811.45 68
1811.55 60
1811.64 51
1811.74 44
1811.84 38
1811.94 35
1812.03 35
1812.13 37
1812.23 44
1812.33 54
1812.43 69
1812.52 88
1812.62 109
1812.72 130
1812.82 150
1812.91 166
1813.01 178
1813.11 184
1813.21 183
1813.30 175
1813.40 163
1813.50 147
1813.60 127
1813.69 105
1813.79 80
1813.89 54
1813.99 27
1814.09 2
1814.18 0
1814.28 0
1814.38 0
1814.48 0
1814.57 0
1814.67 0
1814.77 0
1814.87 0
1814.96 21
1815.06 50
1815.16 78
1815.26 105
1815.35 127
1815.45 144
1815.55 154
1815.65 160
1815.75 163
1815.84 166
1815.94 172
1816.04 182
1816.14 197
1816.23 214
1816.33 231
1816.43 246
1816.53 255
1816.63 258
1816.72 254
1816.82 245
1816.92 231
1817.02 215
1817.11 199
1817.21 186
1817.31 178
1817.41 176
1817.50 179
1817.60 187
1817.70 197
1817.80 207
1817.90 214
1817.99 215
1818.09 210
1818.19 201
1818.29 190
1818.38 179
1818.48 171
1818.58 169
1818.68 171
1818.78 178
1818.87 188
1818.97 199
1819.07 209
1819.17 217
1819.26 221
1819.36 221
1819.46 219
1819.56 214
1819.66 209
1819.75 206
1819.85 206
1819.95 210
1820.05 218
1820.14 229
1820.24 241
1820.34 253
1820.44 262
1820.54 267
1820.63 265
1820.73 258
1820.83 246
1820.93 230
1821.03 213
1821.12 197
1821.22 183
1821.32 173
1821.42 165
1821.51 161
1821.61 158
1821.71 156
1821.81 156
1821.91 157
1822.00 159
1822.10 164
1822.20 169
1822.30 176
1822.40 182
1822.49 188
1822.59 193
1822.69 199
1822.79 206
1822.89 215
1822.98 227
1823.08 241
1823.18 256
1823.28 272
1823.37 287
1823.47 300
1823.57 310
1823.67 318
1823.77 321
1823.86 318
1823.96 309
1824.06 295
1824.16 276
1824.26 253
1824.35 228
1824.45 204
1824.55 184
1824.65 168
1824.75 157
1824.84 150
1824.94 145
1825.04 141
1825.14 134
1825.24 123
1825.33 107
1825.43 85
1825.53 59
1825.63 31
1825.73 5
1825.82 0
1825.92 0
1826.02 0
1826.12 0
1826.21 0
1826.31 0
1826.41 0
1826.51 0
1826.61 7
1826.70 13
1826.80 21
1826.90 36
1827.00 59
1827.10 89
1827.19 122
1827.29 155
1827.39 183
1827.49 203
1827.59 213
1827.69 215
1827.78 211
1827.88 206
1827.98 202
1828.08 201
1828.18 202
1828.27 203
1828.37 203
1828.47 201
1828.57 194
1828.67 183
1828.76 169
1828.86 154
1828.96 138
1829.06 123
1829.16 111
1829.25 101
1829.35 96
1829.45 96
1829.55 102
1829.65 113
1829.74 129
1829.84 149
1829.94 170
1830.04 189
1830.14 201
1830.23 206
1830.33 202
1830.43 190
1830.53 172
1830.63 150
1830.73 131
1830.82 116
1830.92 110
1831.02 113
1831.12 125
1831.22 146
1831.31 173
1831.41 202
1831.51 229
1831.61 251
1831.71 266
1831.80 273
1831.90 272
1832.00 265
1832.10 253
1832.20 237
1832.30 220
1832.39 201
1832.49 182
1832.59 164
1832.69 148
1832.79 137
1832.88 131
1832.98 130
1833.08 134
1833.18 142
1833.28 154
1833.37 169
1833.47 187
1833.57 205
1833.67 224
1833.77 240
1833.87 252
1833.96 258
1834.06 259
1834.16 257
1834.26 253
1834.36 249
1834.45 246
1834.55 244
1834.65 241
1834.75 236
1834.85 231
1834.95 225
1835.04 222
1835.14 224
1835.24 232
1835.34 247
1835.44 266
1835.54 285
1835.63 304
1835.73 318
1835.83 327
1835.93 332
1836.03 333
1836.12 334
1836.22 334
1836.32 336
1836.42 342
1836.52 351
1836.62 363
1836.71 377
1836.81 393
1836.91 408
1837.01 421
1837.11 429
1837.21 429
1837.30 422
1837.40 407
1837.50 388
1837.60 368
1837.70 349
1837.80 332
1837.89 320
1837.99 310
1838.09 301
1838.19 289
1838.29 274
1838.39 255
1838.48 235
1838.58 215
1838.68 197
1838.78 182
1838.88 171
1838.98 161
1839.07 153
1839.17 144
1839.27 136
1839.37 129
1839.47 124
1839.57 124
1839.66 129
1839.76 141
1839.86 156
1839.96 174
1840.06 192
1840.16 208
1840.25 220
1840.35 228
1840.45 234
1840.55 241
1840.65 250
1840.75 261
1840.84 276
1840.94 292
1841.04 305
1841.14 313
1841.24 313
1841.34 304
1841.43 288
1841.53 268
1841.63 246
1841.73 226
1841.83 209
1841.93 196
1842.02 184
1842.12 173
1842.22 162
1842.32 152
1842.42 143
1842.52 138
1842.62 137
1842.71 139
1842.81 143
1842.91 147
1843.01 150
1843.11 149
1843.21 145
1843.30 140
1843.40 137
1843.50 136
1843.60 139
1843.70 144
1843.80 151
1843.89 159
1843.99 165
1844.09 169
1844.19 170
1844.29 170
1844.39 168
1844.49 165
1844.58 163
1844.68 160
1844.78 157
1844.88 154
1844.98 151
1845.08 147
1845.17 145
1845.27 145
1845.37 147
1845.47 153
1845.57 161
1845.67 171
1845.77 179
1845.86 185
1845.96 186
1846.06 181
1846.16 169
1846.26 154
1846.36 136
1846.46 119
1846.55 105
1846.65 96
1846.75 92
1846.85 92
1846.95 96
1847.05 99
1847.15 102
1847.24 103
1847.34 102
1847.44 98
1847.54 92
1847.64 84
1847.74 74
1847.84 64
1847.93 51
1848.03 37
1848.13 22
1848.23 8
1848.33 0
1848.43 0
1848.53 0
1848.62 0
1848.72 0
1848.82 0
1848.92 0
1849.02 0
1849.12 0
1849.22 16
1849.31 33
1849.41 50
1849.51 66
1849.61 80
1849.71 92
1849.81 102
1849.91 110
1850.00 118
1850.10 128
1850.20 140
1850.30 155
1850.40 173
1850.50 192
1850.60 211
1850.69 227
1850.79 238
1850.89 243
1850.99 240
1851.09 231
1851.19 215
1851.29 194
1851.39 171
1851.48 147
1851.58 125
1851.68 107
1851.78 94
1851.88 85
1851.98 82
1852.08 83
1852.17 86
1852.27 92
1852.37 98
1852.47 105
1852.57 112
1852.67 117
1852.77 121
1852.87 123
1852.96 122
1853.06 118
1853.16 113
1853.26 109
1853.36 108
1853.46 113
1853.56 124
1853.65 142
1853.75 167
1853.85 194
1853.95 222
1854.05 246
1854.15 264
1854.25 274
1854.35 276
1854.44 272
1854.54 263
1854.64 252
1854.74 242
1854.84 232
1854.94 223
1855.04 212
1855.14 199
1855.23 182
1855.33 160
1855.43 135
1855.53 109
1855.63 85
1855.73 65
1855.83 51
1855.93 45
1856.02 45
1856.12 54
1856.22 69
1856.32 91
1856.42 119
1856.52 152
1856.62 185
1856.72 215
1856.82 238
1856.91 249
1857.01 246
1857.11 229
1857.21 201
1857.31 168
1857.41 133
1857.51 105
1857.61 84
1857.70 73
1857.80 71
1857.90 75
1858.00 81
1858.10 85
1858.20 86
1858.30 80
1858.40 68
1858.50 48
1858.59 23
1858.69 0
1858.79 0
1858.89 0
1858.99 0
1859.09 0
1859.19 0
1859.29 0
1859.38 0
1859.48 18
1859.58 62
1859.68 107
1859.78 150
1859.88 188
1859.98 220
1860.08 245
1860.18 265
1860.27 280
1860.37 294
1860.47 307
1860.57 318
1860.67 329
1860.77 335
1860.87 338
1860.97 336
1861.07 329
1861.17 318
1861.26 305
1861.36 289
1861.46 273
1861.56 256
1861.66 239
1861.76 221
1861.86 203
1861.96 186
1862.06 170
1862.15 157
1862.25 146
1862.35 138
1862.45 133
1862.55 132
1862.65 133
1862.75 138
1862.85 146
1862.95 157
1863.04 171
1863.14 186
1863.24 203
1863.34 220
1863.44 236
1863.54 250
1863.64 261
1863.74 267
1863.84 269
1863.94 266
1864.03 261
1864.13 253
1864.23 245
1864.33 238
1864.43 234
1864.53 231
1864.63 231
1864.73 231
1864.83 231
1864.93 228
1865.02 222
1865.12 213
1865.22 201
1865.32 189
1865.42 177
1865.52 165
1865.62 155
1865.72 147
1865.82 138
1865.92 129
1866.02 118
1866.11 104
1866.21 89
1866.31 73
1866.41 57
1866.51 42
1866.61 30
1866.71 22
1866.81 18
1866.91 20
1867.01 26
1867.10 37
1867.20 52
1867.30 69
1867.40 85
1867.50 98
1867.60 108
1867.70 114
1867.80 117
1867.90 120
1868.00 124
1868.10 130
1868.19 138
1868.29 146
1868.39 151
1868.49 151
1868.59 146
1868.69 136
1868.79 123
1868.89 109
1868.99 96
1869.09 86
1869.19 81
1869.29 81
1869.38 86
1869.48 96
1869.58 110
1869.68 127
1869.78 147
1869.88 169
1869.98 191
1870.08 213
1870.18 233
1870.28 248
1870.38 259
1870.47 265
1870.57 266
1870.67 264
1870.77 259
1870.87 253
1870.97 247
1871.07 241
1871.17 233
1871.27 226
1871.37 217
1871.47 208
1871.57 197
1871.67 186
1871.76 174
1871.86 163
1871.96 151
1872.06 138
1872.16 124
1872.26 107
1872.36 86
1872.46 61
1872.56 31
1872.66 2
1872.76 0
1872.86 0
1872.95 0
1873.05 0
1873.15 0
1873.25 0
1873.35 0
1873.45 11
1873.55 25
1873.65 35
1873.75 43
1873.85 50
1873.95 61
1874.05 76
1874.15 97
1874.25 120
1874.34 144
1874.44 166
1874.54 182
1874.64 193
1874.74 199
1874.84 202
1874.94 205
1875.04 210
1875.14 220
1875.24 233
1875.34 248
1875.44 263
1875.54 277
1875.63 287
1875.73 293
1875.83 296
1875.93 297
1876.03 295
1876.13 291
1876.23 285
1876.33 277
1876.43 268
1876.53 258
1876.63 249
1876.73 242
1876.83 236
1876.93 231
1877.03 225
1877.12 219
1877.22 212
1877.32 204
1877.42 198
1877.52 195
1877.62 196
1877.72 201
1877.82 209
1877.92 218
1878.02 230
1878.12 241
1878.22 253
1878.32 264
1878.42 274
1878.52 283
1878.62 291
1878.71 298
1878.81 302
1878.91 307
1879.01 311
1879.11 316
1879.21 320
1879.31 321
1879.41 318
1879.51 309
1879.61 293
1879.71 272
1879.81 247
1879.91 222
1880.01 203
1880.11 192
1880.21 190
1880.31 197
1880.40 210
1880.50 227
1880.60 242
1880.70 253
1880.80 260
1880.90 261
1881.00 260
1881.10 259
1881.20 260
1881.30 265
1881.40 274
1881.50 285
1881.60 297
1881.70 309
1881.80 319
1881.90 325
1882.00 328
1882.10 326
1882.19 318
1882.29 305
1882.39 286
1882.49 264
1882.59 241
1882.69 218
1882.79 197
1882.89 180
1882.99 166
1883.09 153
1883.19 139
1883.29 125
1883.39 110
1883.49 94
1883.59 81
1883.69 70
1883.79 61
1883.89 55
1883.99 49
1884.09 43
1884.18 36
1884.28 28
1884.38 21
1884.48 17
1884.58 16
1884.68 19
1884.78 24
1884.88 32
1884.98 41
1885.08 50
1885.18 60
1885.28 71
1885.38 82
1885.48 92
1885.58 100
1885.68 105
1885.78 107
1885.88 105
1885.98 103
1886.08 103
1886.18 106
1886.28 112
1886.37 120
1886.47 127
1886.57 130
1886.67 128
1886.77 120
1886.87 109
1886.97 98
1887.07 90
1887.17 88
1887.27 92
1887.37 99
1887.47 108
1887.57 116
1887.67 122
1887.77 124
1887.87 123
1887.97 123
1888.07 126
1888.17 132
1888.27 141
1888.37 153
1888.47 166
1888.57 180
1888.67 192
1888.77 200
1888.87 203
1888.96 201
1889.06 192
1889.16 177
1889.26 159
1889.36 141
1889.46 125
1889.56 114
1889.66 110
1889.76 110
1889.86 109
1889.96 105
1890.06 95
1890.16 77
1890.26 54
1890.36 30
1890.46 9
1890.56 0
1890.66 0
1890.76 11
1890.86 34
1890.96 63
1891.06 94
1891.16 123
1891.26 144
1891.36 156
1891.46 159
1891.56 153
1891.66 143
1891.76 131
1891.86 122
1891.96 121
1892.06 128
1892.16 144
1892.25 167
1892.35 193
1892.45 219
1892.55 240
1892.65 255
1892.75 260
1892.85 257
1892.95 247
1893.05 232
1893.15 213
1893.25 193
1893.35 174
1893.45 157
1893.55 142
1893.65 129
1893.75 119
1893.85 111
1893.95 105
1894.05 101
1894.15 100
1894.25 105
1894.35 115
1894.45 130
1894.55 149
1894.65 168
1894.75 186
1894.85 200
1894.95 208
1895.05 213
1895.15 215
1895.25 219
1895.35 224
1895.45 231
1895.55 239
1895.65 245
1895.75 249
1895.85 250
1895.95 248
1896.05 245
1896.15 244
1896.25 244
1896.35 246
1896.45 248
1896.55 248
1896.65 247
1896.75 242
1896.85 234
1896.95 224
1897.05 214
1897.15 206
1897.25 201
1897.34 201
1897.44 203
1897.54 208
1897.64 213
1897.74 215
1897.84 213
1897.94 206
1898.04 195
1898.14 183
1898.24 170
1898.34 159
1898.44 148
1898.54 139
1898.64 131
1898.74 124
1898.84 120
1898.94 119
1899.04 124
1899.14 135
1899.24 150
1899.34 167
1899.44 181
1899.54 189
1899.64 190
1899.74 183
1899.84 168
1899.94 148
1900.04 127
1900.14 106
1900.24 88
1900.34 73
1900.44 61
1900.54 54
1900.64 48
1900.74 45
1900.84 41
1900.94 38
1901.04 33
1901.14 28
1901.24 23
1901.34 20
1901.44 19
1901.54 23
1901.64 30
1901.74 43
1901.84 60
1901.94 80
1902.04 102
1902.14 125
1902.24 146
1902.34 164
1902.44 176
1902.54 182
1902.64 180
1902.74 173
1902.84 161
1902.94 145
1903.04 128
1903.14 111
1903.24 94
1903.34 77
1903.44 60
1903.54 43
1903.64 26
1903.74 11
1903.84 0
1903.94 0
1904.04 0
1904.14 0
1904.24 0
1904.34 0
1904.44 0
1904.54 0
1904.64 0
1904.74 2
1904.84 27
1904.94 59
1905.04 97
1905.14 137
1905.24 175
1905.34 207
1905.44 229
1905.54 241
1905.64 240
1905.74 230
1905.84 213
1905.94 194
1906.04 175
1906.14 161
1906.24 152
1906.34 149
1906.44 151
1906.54 154
1906.64 154
1906.74 148
1906.84 136
1906.94 117
1907.05 94
1907.15 71
1907.25 52
1907.35 41
1907.45 42
1907.55 54
1907.65 76
1907.75 102
1907.85 129
1907.95 152
1908.05 167
1908.15 173
1908.25 172
1908.35 167
1908.45 160
1908.55 154
1908.65 152
1908.75 153
1908.85 155
1908.95 158
1909.05 160
1909.15 159
1909.25 154
1909.35 146
1909.45 133
1909.55 116
1909.65 95
1909.75 73
1909.85 52
1909.95 33
1910.05 20
1910.15 14
1910.25 13
1910.35 15
1910.45 16
1910.55 15
1910.65 9
1910.75 0
1910.85 0
1910.95 0
1911.05 0
1911.15 0
1911.25 0
1911.35 1
1911.45 32
1911.55 70
1911.65 111
1911.75 153
1911.85 191
1911.95 225
1912.05 252
1912.15 273
1912.26 289
1912.36 302
1912.46 313
1912.56 324
1912.66 335
1912.76 345
1912.86 354
1912.96 359
1913.06 360
1913.16 357
1913.26 352
1913.36 348
1913.46 347
1913.56 348
1913.66 352
1913.76 357
1913.86 361
1913.96 362
1914.06 359
1914.16 351
1914.26 341
1914.36 329
1914.46 316
1914.56 303
1914.66 291
1914.76 279
1914.86 267
1914.96 254
1915.06 239
1915.16 224
1915.26 208
1915.36 191
1915.47 173
1915.57 154
1915.67 137
1915.77 123
1915.87 116
1915.97 117
1916.07 128
1916.17 148
1916.27 174
1916.37 200
1916.47 222
1916.57 233
1916.67 232
1916.77 219
1916.87 197
1916.97 169
1917.07 139
1917.17 111
1917.27 87
1917.37 67
1917.47 51
1917.57 38
1917.67 26
1917.77 16
1917.87 7
1917.97 0
1918.08 0
1918.18 0
1918.28 0
1918.38 0
1918.48 0
1918.58 0
1918.68 0
1918.78 0
1918.88 18
1918.98 41
1919.08 64
1919.18 86
1919.28 104
1919.38 118
1919.48 127
1919.58 133
1919.68 135
1919.78 135
1919.88 134
1919.98 131
1920.08 127
1920.18 121
1920.28 110
1920.39 94
1920.49 72
1920.59 46
1920.69 18
1920.79 0
1920.89 0
1920.99 0
1921.09 0
1921.19 0
1921.29 18
1921.39 48
1921.49 79
1921.59 107
1921.69 128
1921.79 142
1921.89 148
1921.99 146
1922.09 135
1922.19 118
1922.29 98
1922.40 78
1922.50 63
1922.60 57
1922.70 61
1922.80 77
1922.90 104
1923.00 134
1923.10 164
1923.20 187
1923.30 201
1923.40 203
1923.50 196
1923.60 182
1923.70 167
1923.80 154
1923.90 146
1924.00 143
1924.10 143
1924.21 143
1924.31 139
1924.41 129
1924.51 114
1924.61 93
1924.71 69
1924.81 45
1924.91 24
1925.01 7
1925.11 0
1925.21 0
1925.31 0
1925.41 13
1925.51 33
1925.61 56
1925.71 80
1925.81 100
1925.92 114
1926.02 121
1926.12 123
1926.22 119
1926.32 114
1926.42 109
1926.52 106
1926.62 106
1926.72 109
1926.82 115
1926.92 125
1927.02 138
1927.12 154
1927.22 174
1927.32 196
1927.43 220
1927.53 244
1927.63 265
1927.73 281
1927.83 289
1927.93 290
1928.03 285
1928.13 275
1928.23 263
1928.33 253
1928.43 246
1928.53 246
1928.63 251
1928.73 261
1928.83 272
1928.94 283
1929.04 290
1929.14 293
1929.24 291
1929.34 285
1929.44 276
1929.54 266
1929.64 258
1929.74 250
1929.84 244
1929.94 237
1930.04 228
1930.14 215
1930.24 197
1930.35 175
1930.45 148
1930.55 119
1930.65 91
1930.75 66
1930.85 43
1930.95 23
1931.05 7
1931.15 0
1931.25 0
1931.35 0
1931.45 0
1931.55 2
1931.66 20
1931.76 41
1931.86 61
1931.96 78
1932.06 87
1932.16 88
1932.26 82
1932.36 70
1932.46 55
1932.56 41
1932.66 29
1932.76 21
1932.86 16
1932.97 13
1933.07 11
1933.17 10
1933.27 7
1933.37 2
1933.47 0
1933.57 0
1933.67 0
1933.77 0
1933.87 0
1933.97 0
1934.07 2
1934.18 29
1934.28 62
1934.38 98
1934.48 133
1934.58 165
1934.68 191
1934.78 213
1934.88 231
1934.98 246
1935.08 259
1935.18 269
1935.28 277
1935.39 280
1935.49 278
1935.59 270
1935.69 255
1935.79 236
1935.89 214
1935.99 195
1936.09 181
1936.19 175
1936.29 177
1936.39 189
1936.50 209
1936.60 233
1936.70 258
1936.80 279
1936.90 295
1937.00 304
1937.10 304
1937.20 299
1937.30 289
1937.40 277
1937.50 265
1937.61 254
1937.71 246
1937.81 239
1937.91 233
1938.01 226
1938.11 217
1938.21 207
1938.31 196
1938.41 184
1938.51 174
1938.61 168
1938.72 166
1938.82 169
1938.92 176
1939.02 185
1939.12 193
1939.22 198
1939.32 199
1939.42 197
1939.52 193
1939.62 189
1939.73 189
1939.83 194
1939.93 205
1940.03 221
1940.13 241
1940.23 261
1940.33 280
1940.43 296
1940.53 308
1940.63 316
1940.74 320
1940.84 320
1940.94 315
1941.04 306
1941.14 293
1941.24 276
1941.34 260
1941.44 245
1941.54 235
1941.64 230
1941.75 232
1941.85 238
1941.95 248
1942.05 260
1942.15 271
1942.25 280
1942.35 286
1942.45 288
1942.55 288
1942.65 285
1942.76 280
1942.86 275
1942.96 270
1943.06 268
1943.16 269
1943.26 273
1943.36 279
1943.46 287
1943.56 295
1943.67 301
1943.77 304
1943.87 301
1943.97 293
1944.07 280
1944.17 263
1944.27 245
1944.37 227
1944.47 211
1944.58 198
1944.68 187
1944.78 178
1944.88 169
1944.98 161
1945.08 154
1945.18 151
1945.28 154
1945.38 162
1945.49 176
1945.59 194
1945.69 212
1945.79 228
1945.89 238
1945.99 242
1946.09 242
1946.19 237
1946.29 229
1946.40 221
1946.50 212
1946.60 202
1946.70 191
1946.80 179
1946.90 166
1947.00 155
1947.10 147
1947.21 143
1947.31 144
1947.41 149
1947.51 157
1947.61 166
1947.71 173
1947.81 179
1947.91 184
1948.01 190
1948.12 199
1948.22 212
1948.32 229
1948.42 249
1948.52 269
1948.62 285
1948.72 293
1948.82 290
1948.93 277
1949.03 252
1949.13 221
1949.23 186
1949.33 153
1949.43 126
1949.53 109
1949.63 103
1949.74 107
1949.84 118
1949.94 135
1950.04 152
1950.14 168
1950.24 180
1950.34 190
1950.44 197
1950.55 205
1950.65 213
1950.75 224
1950.85 239
1950.95 255
1951.05 271
1951.15 285
1951.25 293
1951.36 295
1951.46 286
1951.56 267
1951.66 240
1951.76 207
1951.86 174
1951.96 145
1952.06 126
1952.17 119
1952.27 125
1952.37 141
1952.47 163
1952.57 186
1952.67 205
1952.77 217
1952.88 221
1952.98 216
1953.08 205
1953.18 189
1953.28 171
1953.38 152
1953.48 134
1953.58 118
1953.69 106
1953.79 96
1953.89 88
1953.99 81
1954.09 74
1954.19 67
1954.29 60
1954.40 55
1954.50 54
1954.60 57
1954.70 66
1954.80 81
1954.90 101
1955.00 124
1955.10 150
1955.21 177
1955.31 203
1955.41 228
1955.51 248
1955.61 263
1955.71 269
1955.81 268
1955.92 258
1956.02 243
1956.12 224
1956.22 206
1956.32 194
1956.42 188
1956.52 190
1956.63 198
1956.73 209
1956.83 220
1956.93 228
1957.03 231
1957.13 228
1957.23 222
1957.34 214
1957.44 206
1957.54 201
1957.64 201
1957.74 206
1957.84 215
1957.94 227
1958.05 239
1958.15 249
1958.25 255
1958.35 254
1958.45 248
1958.55 238
1958.65 228
1958.76 221
1958.86 221
1958.96 229
1959.06 246
1959.16 267
1959.26 290
1959.37 309
1959.47 323
1959.57 329
1959.67 327
1959.77 319
1959.87 307
1959.97 296
1960.08 287
1960.18 283
1960.28 285
1960.38 291
1960.48 300
1960.58 309
1960.68 313
1960.79 310
1960.89 296
1960.99 271
1961.09 236
1961.19 195
1961.29 152
1961.40 110
1961.50 75
1961.60 47
1961.70 26
1961.80 12
1961.90 1
1962.00 0
1962.11 0
1962.21 0
1962.31 0
1962.41 0
1962.51 0
1962.61 8
1962.72 16
1962.82 20
1962.92 19
1963.02 14
1963.12 8
1963.22 6
1963.33 12
1963.43 27
1963.53 52
1963.63 83
1963.73 117
1963.83 149
1963.94 174
1964.04 192
1964.14 201
1964.24 205
1964.34 205
1964.44 205
1964.54 208
1964.65 215
1964.75 227
1964.85 244
1964.95 266
1965.05 290
1965.15 315
1965.26 337
1965.36 356
1965.46 370
1965.56 380
1965.66 385
1965.76 387
1965.87 387
1965.97 383
1966.07 375
1966.17 362
1966.27 343
1966.37 320
1966.48 294
1966.58 267
1966.68 242
1966.78 220
1966.88 202
1966.98 188
1967.09 176
1967.19 165
1967.29 151
1967.39 136
1967.49 119
1967.59 101
1967.70 82
1967.80 63
1967.90 47
1968.00 34
1968.10 22
1968.20 13
1968.31 3
1968.41 0
1968.51 0
1968.61 0
1968.71 0
1968.82 0
1968.92 0
1969.02 0
1969.12 0
1969.22 0
1969.32 14
1969.43 33
1969.53 50
1969.63 63
1969.73 71
1969.83 74
1969.93 74
1970.04 71
1970.14 67
1970.24 61
1970.34 54
1970.44 46
1970.55 38
1970.65 29
1970.75 22
1970.85 18
1970.95 15
1971.05 13
1971.16 11
1971.26 7
1971.36 0
1971.46 0
1971.56 0
1971.66 0
1971.77 0
1971.87 0
1971.97 0
1972.07 2
1972.17 20
1972.28 39
1972.38 59
1972.48 79
1972.58 99
1972.68 118
1972.79 135
1972.89 151
1972.99 165
1973.09 175
1973.19 183
1973.29 189
1973.40 196
1973.50 205
1973.60 215
1973.70 227
1973.80 240
1973.91 252
1974.01 260
1974.11 264
1974.21 264
1974.31 260
1974.41 254
1974.52 248
1974.62 245
1974.72 247
1974.82 255
1974.92 270
1975.03 291
1975.13 317
1975.23 345
1975.33 373
1975.43 399
1975.54 420
1975.64 435
1975.74 444
1975.84 447
1975.94 444
1976.05 435
1976.15 423
1976.25 409
1976.35 393
1976.45 376
1976.55 358
1976.66 338
1976.76 318
1976.86 295
1976.96 272
1977.06 247
1977.17 223
1977.27 200
1977.37 180
1977.47 164
1977.57 152
1977.68 146
1977.78 145
1977.88 148
1977.98 153
1978.08 159
1978.19 166
1978.29 173
1978.39 180
1978.49 189
1978.59 198
1978.70 208
1978.80 217
1978.90 224
1979.00 226
1979.10 224
1979.21 216
1979.31 203
1979.41 188
1979.51 173
1979.61 159
1979.72 149
1979.82 143
1979.92 141
1980.02 142
1980.12 145
1980.23 150
1980.33 154
1980.43 158
1980.53 160
1980.63 162
1980.74 164
1980.84 166
1980.94 168
1981.04 171
1981.14 173
1981.25 174
1981.35 174
1981.45 173
1981.55 173
1981.65 175
1981.76 184
1981.86 201
1981.96 227
1982.06 258
1982.17 292
1982.27 324
1982.37 348
1982.47 362
1982.57 366
1982.68 361
1982.78 352
1982.88 342
1982.98 333
1983.08 326
1983.19 320
1983.29 312
1983.39 301
1983.49 284
1983.59 261
1983.70 234
1983.80 202
1983.90 170
1984.00 138
1984.11 107
1984.21 79
1984.31 54
1984.41 32
1984.51 14
1984.62 2
1984.72 0
1984.82 0
1984.92 0
1985.02 0
1985.13 0
1985.23 0
1985.33 0
1985.43 0
1985.54 3
1985.64 8
1985.74 11
1985.84 13
1985.94 14
1986.05 14
1986.15 15
1986.25 18
1986.35 26
1986.45 37
1986.56 53
1986.66 70
1986.76 89
1986.86 108
1986.97 127
1987.07 147
1987.17 166
1987.27 186
1987.37 205
1987.48 221
1987.58 233
1987.68 240
1987.78 240
1987.89 233
1987.99 219
1988.09 200
1988.19 178
1988.29 153
1988.40 130
1988.50 110
1988.60 95
1988.70 87
1988.81 84
1988.91 88
1989.01 95
1989.11 102
1989.22 108
1989.32 108
1989.42 103
1989.52 91
1989.62 74
1989.73 55
1989.83 37
1989.93 22
1990.03 12
1990.14 10
1990.24 14
1990.34 25
1990.44 41
1990.54 60
1990.65 78
1990.75 95
1990.85 108
1990.95 117
1991.06 122
1991.16 123
1991.26 122
1991.36 120
1991.47 118
1991.57 117
1991.67 117
1991.77 118
1991.87 119
1991.98 121
1992.08 125
1992.18 129
1992.28 135
1992.39 140
1992.49 146
1992.59 150
1992.69 152
1992.80 152
1992.90 150
1993.00 145
1993.10 138
1993.21 126
1993.31 110
1993.41 89
1993.51 65
1993.61 39
1993.72 15
1993.82 0
1993.92 0
1994.02 0
1994.13 0
1994.23 16
1994.33 37
1994.43 59
1994.54 79
1994.64 96
1994.74 108
1994.84 117
1994.95 124
1995.05 132
1995.15 141
1995.25 152
1995.36 164
1995.46 177
1995.56 191
1995.66 204
1995.77 216
1995.87 226
1995.97 233
1996.07 237
1996.17 237
1996.28 232
1996.38 226
1996.48 221
1996.58 221
1996.69 229
1996.79 245
1996.89 268
1996.99 297
1997.10 325
1997.20 349
1997.30 366
1997.40 373
1997.51 373
1997.61 368
1997.71 360
1997.81 352
1997.92 343
1998.02 334
1998.12 322
1998.22 307
1998.33 289
1998.43 269
1998.53 247
1998.63 225
1998.74 203
1998.84 182
1998.94 161
1999.04 141
1999.15 121
1999.25 104
1999.35 90
1999.45 80
1999.56 75
1999.66 74
1999.76 75
1999.86 77
1999.97 81
2000.07 85
2000.17 89
2000.27 93
2000.38 97
2000.48 99
2000.58 98
2000.68 94
2000.79 86
2000.89 76
2000.99 64
2001.09 52
2001.20 39
2001.30 28
2001.40 19
2001.51 13
2001.61 11
2001.71 15
2001.81 23
2001.92 35
2002.02 49
2002.12 62
2002.22 71
2002.33 74
2002.43 68
2002.53 56
2002.63 39
2002.74 20
2002.84 1
2002.94 0
2003.04 0
2003.15 0
2003.25 0
2003.35 0
2003.45 0
2003.56 0
2003.66 0
2003.76 14
2003.87 35
2003.97 54
2004.07 71
2004.17 82
2004.28 88
2004.38 91
2004.48 90
2004.58 88
2004.69 87
2004.79 89
2004.89 95
2004.99 103
2005.10 114
2005.20 126
2005.30 141
2005.41 156
2005.51 174
2005.61 193
2005.71 212
2005.82 232
2005.92 248
2006.02 258
2006.12 261
2006.23 255
2006.33 241
2006.43 221
2006.53 197
2006.64 174
2006.74 152
2006.84 134
2006.95 118
2007.05 103
2007.15 90
2007.25 78
2007.36 66
2007.46 57
2007.56 50
2007.66 46
2007.77 44
2007.87 43
2007.97 40
2008.08 35
2008.18 29
2008.28 22
2008.38 15
2008.49 9
2008.59 3
2008.69 0
2008.79 0
2008.90 0
2009.00 0
2009.10 0
2009.21 0
2009.31 0
2009.41 0
2009.51 4
2009.62 17
2009.72 30
2009.82 43
2009.93 54
2010.03 63
2010.13 69
2010.23 74
2010.34 74
2010.44 70
2010.54 61
2010.64 47
2010.75 29
2010.85 10
2010.95 0
2011.06 0
2011.16 0
2011.26 0
2011.36 0
2011.47 0
2011.57 0
2011.67 16
2011.78 29
2011.88 36
2011.98 38
2012.08 36
2012.19 33
2012.29 33
2012.39 37
2012.50 46
2012.60 59
2012.70 73
2012.80 84
2012.91 91
2013.01 94
2013.11 93
2013.22 91
2013.32 90
2013.42 92
2013.52 97
2013.63 107
2013.73 122
2013.83 139
2013.94 158
2014.04 178
2014.14 198
2014.24 216
2014.35 231
2014.45 240
2014.55 242
2014.66 237
2014.76 224
2014.86 202
2014.97 173
2015.07 139
2015.17 103
2015.27 70
2015.38 43
2015.48 25
2015.58 17
2015.69 18
2015.79 26
2015.89 38
2015.99 51
2016.10 60
2016.20 64
2016.30 63
2016.41 58
2016.51 51
2016.61 46
2016.72 43
2016.82 46
2016.92 53
2017.02 65
2017.13 79
2017.23 94
2017.33 108
2017.44 120
2017.54 129
2017.64 134
2017.75 136
2017.85 134
2017.95 130
2018.05 127
2018.16 124
2018.26 124
2018.36 127
2018.47 130
2018.57 132
2018.67 129
2018.78 119
2018.88 102
2018.98 81
2019.08 60
2019.19 41
2019.29 28
2019.39 22
2019.50 22
2019.60 24
2019.70 26
2019.81 25
2019.91 20
2020.01 10
2020.11 0
2020.22 0
2020.32 0
2020.42 0
2020.53 0
2020.63 0
2020.73 0
2020.84 10
2020.94 43
2021.04 82
2021.15 120
2021.25 153
2021.35 176
2021.45 188
2021.56 189
2021.66 181
2021.76 169
2021.87 157
2021.97 149
2022.07 146
2022.18 149
2022.28 156
2022.38 167
2022.49 179
2022.59 191
2022.69 204
2022.79 215
2022.90 224
2023.00 229
2023.10 230
2023.21 226
2023.31 217
2023.41 207
2023.52 197
2023.62 190
2023.72 188
2023.83 192
2023.93 203
2024.03 220
2024.14 240
2024.24 260
2024.34 279
2024.45 292
2024.55 299
2024.65 297
2024.75 286
2024.86 267
2024.96 241
2025.06 212
2025.17 180
2025.27 150
2025.37 124
2025.48 104
2025.58 93
2025.68 92
2025.79 102
2025.89 120
2025.99 145
2026.10 173
2026.20 203
2026.30 230
2026.41 254
2026.51 275
2026.61 294
2026.72 311
2026.82 328
2026.92 345
2027.02 362
2027.13 378
2027.23 391
2027.33 401
2027.44 404
2027.54 399
2027.64 386
2027.75 362
2027.85 331
2027.95 295
2028.06 256
2028.16 219
2028.26 187
2028.37 161
2028.47 140
2028.57 122
2028.68 105
2028.78 85
2028.88 62
2028.99 36
2029.09 10
2029.19 0
2029.30 0
2029.40 0
2029.50 0
2029.61 0
2029.71 0
2029.81 0
2029.92 1
2030.02 10
2030.12 18
2030.23 27
2030.33 38
2030.43 50
2030.54 65
2030.64 78
2030.74 87
2030.85 89
2030.95 81
2031.05 64
2031.16 41
2031.26 18
2031.36 0
2031.47 0
2031.57 0
2031.67 0
2031.78 0
2031.88 0
2031.98 0
2032.09 1
2032.19 1
2032.29 0
2032.40 1
2032.50 5
2032.60 14
2032.71 28
2032.81 46
2032.91 66
2033.02 86
2033.12 103
2033.22 116
2033.33 123
2033.43 124
2033.53 117
2033.64 105
2033.74 89
2033.84 71
2033.95 54
2034.05 40
2034.15 32
2034.26 30
2034.36 35
2034.46 47
2034.57 65
2034.67 88
2034.77 113
2034.88 139
2034.98 164
2035.08 187
2035.19 205
2035.29 217
2035.39 224
2035.50 224
2035.60 218
2035.71 206
2035.81 189
2035.91 167
2036.02 141
2036.12 113
2036.22 85
2036.33 59
2036.43 38
2036.53 23
2036.64 15
2036.74 13
2036.84 17
2036.95 23
2037.05 28
2037.15 31
2037.26 31
2037.36 29
2037.46 29
2037.57 32
2037.67 43
2037.77 63
2037.88 89
2037.98 120
2038.09 148
2038.19 168
2038.29 175
2038.40 165
2038.50 141
2038.60 106
2038.71 67
2038.81 31
2038.91 5
2039.02 0
2039.12 0
2039.22 4
2039.33 22
2039.43 40
2039.53 56
2039.64 68
2039.74 75
2039.85 79
2039.95 81
2040.05 84
2040.16 86
2040.26 88
2040.36 90
2040.47 90
2040.57 91
2040.67 93
2040.78 100
2040.88 110
2040.98 123
2041.09 136
2041.19 144
2041.30 144
2041.40 133
2041.50 111
2041.61 80
2041.71 45
2041.81 12
2041.92 0
2042.02 0
2042.12 0
2042.23 0
2042.33 0
2042.43 0
2042.54 0
2042.64 0
2042.75 8
2042.85 18
2042.95 28
2043.06 40
2043.16 52
2043.26 62
2043.37 69
2043.47 70
2043.57 64
2043.68 53
2043.78 39
2043.89 24
2043.99 12
2044.09 6
2044.20 6
2044.30 15
2044.40 29
2044.51 49
2044.61 70
2044.72 91
2044.82 109
2044.92 122
2045.03 129
2045.13 132
2045.23 132
2045.34 130
2045.44 130
2045.54 132
2045.65 137
2045.75 144
2045.86 151
2045.96 156
2046.06 156
2046.17 150
2046.27 138
2046.37 119
2046.48 96
2046.58 72
2046.69 50
2046.79 31
2046.89 17
2047.00 9
2047.10 6
2047.20 6
2047.31 9
2047.41 14
2047.52 20
2047.62 26
2047.72 30
2047.83 31
2047.93 29
2048.03 21
2048.14 8
2048.24 0
2048.35 0
2048.45 0
2048.55 0
2048.66 0
2048.76 0
2048.86 0
2048.97 14
2049.07 40
2049.18 68
2049.28 96
2049.38 124
2049.49 152
2049.59 175
2049.69 194
2049.80 206
2049.90 209
2050.01 205
2050.11 195
2050.21 182
2050.32 167
2050.42 153
2050.53 141
2050.63 129
2050.73 119
2050.84 108
2050.94 97
2051.04 87
2051.15 79
2051.25 76
2051.36 77
2051.46 83
2051.56 92
2051.67 103
2051.77 114
2051.88 123
2051.98 132
2052.08 142
2052.19 154
2052.29 170
2052.39 189
2052.50 211
2052.60 231
2052.71 248
2052.81 260
2052.91 265
2053.02 265
2053.12 260
2053.23 253
2053.33 245
2053.43 235
2053.54 224
2053.64 208
2053.75 189
2053.85 168
2053.95 146
2054.06 127
2054.16 114
2054.26 109
2054.37 110
2054.47 117
2054.58 124
2054.68 130
2054.78 132
2054.89 128
2054.99 120
2055.10 109
2055.20 99
2055.30 92
2055.41 90
2055.51 94
2055.62 105
2055.72 121
2055.82 140
2055.93 160
2056.03 178
2056.14 191
2056.24 198
2056.34 199
2056.45 194
2056.55 187
2056.66 179
2056.76 172
2056.86 167
2056.97 165
2057.07 164
2057.18 165
2057.28 165
2057.38 165
2057.49 164
2057.59 161
2057.70 156
2057.80 149
2057.90 141
2058.01 133
2058.11 127
2058.22 124
2058.32 125
2058.42 130
2058.53 137
2058.63 142
2058.74 144
2058.84 140
2058.94 131
2059.05 118
2059.15 105
2059.26 93
2059.36 87
2059.46 86
2059.57 92
2059.67 102
2059.78 114
2059.88 126
2059.98 136
2060.09 144
2060.19 149
2060.30 151
2060.40 149
2060.50 145
2060.61 137
2060.71 126
2060.82 110
2060.92 91
2061.02 69
2061.13 45
2061.23 21
2061.34 0
2061.44 0
2061.55 0
2061.65 0
2061.75 0
2061.86 0
2061.96 0
2062.07 0
2062.17 0
2062.27 21
2062.38 40
2062.48 56
2062.59 67
2062.69 73
2062.79 73
2062.90 69
2063.00 62
2063.11 54
2063.21 45
2063.32 36
2063.42 29
2063.52 23
2063.63 19
2063.73 16
2063.84 12
2063.94 8
2064.04 4
2064.15 1
2064.25 0
2064.36 0
2064.46 0
2064.57 5
2064.67 12
2064.77 21
2064.88 30
2064.98 38
2065.09 45
2065.19 50
2065.29 54
2065.40 57
2065.50 59
2065.61 61
2065.71 62
2065.82 61
2065.92 58
2066.02 51
2066.13 40
2066.23 27
2066.34 13
2066.44 0
2066.55 0
2066.65 0
2066.75 0
2066.86 0
2066.96 0
2067.07 0
2067.17 0
2067.27 0
2067.38 15
2067.48 32
2067.59 51
2067.69 69
2067.80 86
2067.90 102
2068.00 114
2068.11 123
2068.21 129
2068.32 134
2068.42 138
2068.53 143
2068.63 150
2068.73 160
2068.84 172
2068.94 184
2069.05 195
2069.15 203
2069.26 207
2069.36 207
2069.46 204
2069.57 197
2069.67 189
2069.78 180
2069.88 172
2069.99 164
2070.09 159
2070.19 155
2070.30 155
2070.40 157
2070.51 162
2070.61 169
2070.72 176
2070.82 182
2070.93 186
2071.03 187
2071.13 186
2071.24 183
2071.34 181
2071.45 180
2071.55 183
2071.66 187
2071.76 194
2071.86 200
2071.97 205
2072.07 206
2072.18 202
2072.28 194
2072.39 182
2072.49 167
2072.59 151
2072.70 135
2072.80 123
2072.91 116
2073.01 114
2073.12 118
2073.22 126
2073.33 135
2073.43 142
2073.53 144
2073.64 141
2073.74 131
2073.85 118
2073.95 103
2074.06 88
2074.16 74
2074.27 63
2074.37 55
2074.47 50
2074.58 48
2074.68 50
2074.79 56
2074.89 67
2075.00 83
2075.10 101
2075.21 120
2075.31 138
2075.41 153
2075.52 164
2075.62 169
2075.73 166
2075.83 155
2075.94 135
2076.04 108
2076.15 76
2076.25 42
2076.35 10
2076.46 0
2076.56 0
2076.67 0
2076.77 0
2076.88 0
2076.98 0
2077.09 0
2077.19 0
2077.29 11
2077.40 24
2077.50 36
2077.61 47
2077.71 54
2077.82 57
2077.92 55
2078.03 49
2078.13 43
2078.24 37
2078.34 35
2078.44 39
2078.55 49
2078.65 66
2078.76 85
2078.86 106
2078.97 124
2079.07 140
2079.18 152
2079.28 160
2079.39 165
2079.49 167
2079.59 164
2079.70 157
2079.80 145
2079.91 126
2080.01 104
2080.12 81
2080.22 58
2080.33 39
2080.43 28
2080.54 25
2080.64 31
2080.74 45
2080.85 64
2080.95 87
2081.06 110
2081.16 129
2081.27 143
2081.37 150
2081.48 151
2081.58 144
2081.69 133
2081.79 121
2081.90 111
2082.00 105
2082.10 104
2082.21 109
2082.31 120
2082.42 135
2082.52 151
2082.63 166
2082.73 179
2082.84 189
2082.94 196
2083.05 198
2083.15 195
2083.26 187
2083.36 172
2083.46 152
2083.57 128
2083.67 102
2083.78 80
2083.88 64
2083.99 59
2084.09 66
2084.20 84
2084.30 110
2084.41 139
2084.51 167
2084.62 191
2084.72 207
2084.83 214
2084.93 215
2085.03 209
2085.14 200
2085.24 188
2085.35 174
2085.45 159
2085.56 142
2085.66 125
2085.77 106
2085.87 87
2085.98 66
2086.08 46
2086.19 25
2086.29 6
2086.40 0
2086.50 0
2086.61 0
2086.71 0
2086.81 0
2086.92 0
2087.02 0
2087.13 0
2087.23 12
2087.34 27
2087.44 39
2087.55 46
2087.65 46
2087.76 40
2087.86 30
2087.97 20
2088.07 13
2088.18 11
2088.28 16
2088.39 27
2088.49 43
2088.60 61
2088.70 79
2088.81 96
2088.91 110
2089.01 121
2089.12 129
2089.22 133
2089.33 132
2089.43 125
2089.54 112
2089.64 94
2089.75 73
2089.85 51
2089.96 32
2090.06 17
2090.17 8
2090.27 6
2090.38 10
2090.48 20
2090.59 35
2090.69 53
2090.80 72
2090.90 90
2091.01 106
2091.11 117
2091.22 125
2091.32 129
2091.43 132
2091.53 135
2091.64 140
2091.74 149
2091.85 162
2091.95 178
2092.06 195
2092.16 210
2092.26 221
2092.37 229
2092.47 232
2092.58 231
2092.68 226
2092.79 219
2092.89 209
2093.00 197
2093.10 183
2093.21 167
2093.31 149
2093.42 130
2093.52 111
2093.63 94
2093.73 79
2093.84 66
2093.94 55
2094.05 45
2094.15 37
2094.26 29
2094.36 22
2094.47 19
2094.57 20
2094.68 26
2094.78 37
2094.89 53
2094.99 72
2095.10 90
2095.20 107
2095.31 120
2095.41 129
2095.52 134
2095.62 135
2095.73 135
2095.83 133
2095.94 130
2096.04 127
2096.15 122
2096.25 116
2096.36 107
2096.46 93
2096.57 76
2096.67 54
2096.78 30
2096.88 7
2096.99 0
2097.09 0
2097.20 0
2097.30 0
2097.41 0
2097.51 1
2097.62 25
2097.72 51
2097.83 77
2097.93 99
2098.04 119
2098.14 134
2098.25 145
2098.35 153
2098.46 156
2098.56 154
2098.67 146
2098.77 133
2098.88 115
2098.98 95
2099.09 75
2099.19 61
2099.30 53
2099.40 54
2099.51 62
2099.61 73
2099.72 83
2099.82 89
2099.93 86
2100.03 75
2100.14 58
2100.24 36
2100.35 15
2100.45 0
2100.56 0
2100.66 0
2100.77 0
2100.87 0
2100.98 0
2101.08 0
2101.19 4
2101.29 9
2101.40 12
2101.50 13
2101.61 13
2101.71 13
2101.82 13
2101.92 15
2102.03 18
2102.13 22
2102.24 28
2102.34 33
2102.45 38
2102.56 42
2102.66 44
2102.77 44
2102.87 42
2102.98 38
2103.08 34
2103.19 30
2103.29 28
2103.40 29
2103.50 32
2103.61 38
2103.71 45
2103.82 50
2103.92 51
2104.03 48
2104.13 40
2104.24 31
2104.34 23
2104.45 20
2104.55 26
2104.66 41
2104.76 65
2104.87 95
2104.97 126
2105.08 154
2105.18 176
2105.29 190
2105.39 196
2105.50 195
2105.61 188
2105.71 178
2105.82 167
2105.92 155
2106.03 147
2106.13 142
2106.24 141
2106.34 144
2106.45 149
2106.55 153
2106.66 154
2106.76 149
2106.87 139
2106.97 122
2107.08 101
2107.18 78
2107.29 55
2107.39 36
2107.50 23
2107.60 17
2107.71 20
2107.81 31
2107.92 48
2108.03 69
2108.13 88
2108.24 101
2108.34 108
2108.45 105
2108.55 97
2108.66 85
2108.76 74
2108.87 69
2108.97 72
2109.08 84
2109.18 103
2109.29 127
2109.39 152
2109.50 176
2109.60 196
2109.71 208
2109.82 213
2109.92 210
2110.03 199
2110.13 184
2110.24 167
2110.34 152
2110.45 142
2110.55 141
2110.66 147
2110.76 161
2110.87 178
2110.97 196
2111.08 210
2111.18 219
2111.29 221
2111.40 215
2111.50 201
2111.61 182
2111.71 161
2111.82 141
2111.92 126
2112.03 119
2112.13 121
2112.24 131
2112.34 146
2112.45 160
2112.55 170
2112.66 172
2112.77 167
2112.87 157
2112.98 147
2113.08 139
2113.19 138
2113.29 141
2113.40 149
2113.50 156
2113.61 159
2113.71 155
2113.82 144
2113.92 128
2114.03 108
2114.14 87
2114.24 68
2114.35 53
2114.45 43
2114.56 40
2114.66 44
2114.77 55
2114.87 73
2114.98 97
2115.08 123
2115.19 149
2115.30 171
2115.40 186
2115.51 194
2115.61 195
2115.72 191
2115.82 185
2115.93 181
2116.03 181
2116.14 186
2116.24 195
2116.35 205
2116.46 216
2116.56 224
2116.67 229
2116.77 228
2116.88 223
2116.98 215
2117.09 205
2117.19 194
2117.30 182
2117.40 173
2117.51 166
2117.62 164
2117.72 169
2117.83 180
2117.93 199
2118.04 223
2118.14 249
2118.25 272
2118.35 288
2118.46 292
2118.57 285
2118.67 267
2118.78 242
2118.88 214
2118.99 189
2119.09 169
2119.20 153
2119.30 142
2119.41 130
2119.52 117
2119.62 103
2119.73 89
2119.83 77
2119.94 72
2120.04 75
2120.15 88
2120.25 107
2120.36 128
2120.47 147
2120.57 159
2120.68 162
2120.78 155
2120.89 138
2120.99 115
2121.10 87
2121.20 60
2121.31 37
2121.42 21
2121.52 14
2121.63 17
2121.73 29
2121.84 49
2121.94 73
2122.05 98
2122.16 120
2122.26 138
2122.37 151
2122.47 160
2122.58 165
2122.68 167
2122.79 166
2122.89 162
2123.00 153
2123.11 140
2123.21 123
2123.32 102
2123.42 79
2123.53 57
2123.63 37
2123.74 19
2123.85 4
2123.95 0
2124.06 0
2124.16 0
2124.27 0
2124.37 0
2124.48 0
2124.58 0
2124.69 0
2124.80 12
2124.90 34
2125.01 54
2125.11 69
2125.22 79
2125.32 84
2125.43 87
2125.54 88
2125.64 90
2125.75 94
2125.85 99
2125.96 105
2126.06 110
2126.17 113
2126.28 114
2126.38 114
2126.49 111
2126.59 107
2126.70 102
2126.80 98
2126.91 94
2127.02 92
2127.12 91
2127.23 93
2127.33 97
2127.44 104
2127.55 111
2127.65 118
2127.76 125
2127.86 130
2127.97 133
2128.07 135
2128.18 137
2128.29 139
2128.39 143
2128.50 147
2128.60 150
2128.71 152
2128.81 152
2128.92 149
2129.03 143
2129.13 136
2129.24 128
2129.34 123
2129.45 121
2129.55 124
2129.66 132
2129.77 143
2129.87 157
2129.98 170
2130.08 180
2130.19 183
2130.30 179
2130.40 166
2130.51 146
2130.61 121
2130.72 94
2130.82 70
2130.93 51
2131.04 40
2131.14 35
2131.25 39
2131.35 49
2131.46 65
2131.57 85
2131.67 109
2131.78 137
2131.88 166
2131.99 196
2132.09 222
2132.20 242
2132.31 254
2132.41 256
2132.52 249
2132.62 235
2132.73 219
2132.84 202
2132.94 187
2133.05 175
2133.15 164
2133.26 153
2133.37 141
2133.47 128
2133.58 115
2133.68 103
2133.79 94
2133.90 87
2134.00 82
2134.11 77
2134.21 70
2134.32 60
2134.42 48
2134.53 32
2134.64 17
2134.74 3
2134.85 0
2134.95 0
2135.06 0
2135.17 0
2135.27 0
2135.38 0
2135.48 0
2135.59 0
2135.70 0
2135.80 22
2135.91 53
2136.01 90
2136.12 127
2136.23 162
2136.33 188
2136.44 203
2136.54 206
2136.65 199
2136.76 184
2136.86 169
2136.97 157
2137.07 152
2137.18 154
2137.29 161
2137.39 169
2137.50 174
2137.60 172
2137.71 164
2137.82 149
2137.92 131
2138.03 113
2138.13 100
2138.24 93
2138.35 94
2138.45 103
2138.56 118
2138.66 137
2138.77 160
2138.88 185
2138.98 210
2139.09 235
2139.19 257
2139.30 275
2139.41 288
2139.51 293
2139.62 292
2139.72 282
2139.83 268
2139.94 249
2140.04 228
2140.15 209
2140.25 190
2140.36 173
2140.47 157
2140.57 142
2140.68 129
2140.78 116
2140.89 106
2141.00 99
2141.10 97
2141.21 99
2141.32 107
2141.42 117
2141.53 129
2141.63 139
2141.74 149
2141.85 157
2141.95 163
2142.06 169
2142.16 175
2142.27 182
2142.38 188
2142.48 194
2142.59 199
2142.69 200
2142.80 200
2142.91 196
2143.01 191
2143.12 184
2143.23 175
2143.33 164
2143.44 151
2143.54 135
2143.65 116
2143.76 93
2143.86 68
2143.97 43
2144.07 20
2144.18 1
2144.29 0
2144.39 0
2144.50 0
2144.61 0
2144.71 0
2144.82 0
2144.92 0
2145.03 0
2145.14 0
2145.24 8
2145.35 18
2145.46 30
2145.56 44
2145.67 60
2145.77 76
2145.88 91
2145.99 103
2146.09 113
2146.20 120
2146.30 125
2146.41 126
2146.52 126
2146.62 125
2146.73 125
2146.84 126
2146.94 129
2147.05 133
2147.15 138
2147.26 142
2147.37 144
2147.47 143
2147.58 139
2147.69 133
2147.79 126
2147.90 121
2148.00 120
2148.11 126
2148.22 137
2148.32 153
2148.43 172
2148.54 189
2148.64 201
2148.75 207
2148.85 203
2148.96 193
2149.07 178
2149.17 162
2149.28 148
2149.39 138
2149.49 134
2149.60 136
2149.71 145
2149.81 156
2149.92 169
2150.02 180
2150.13 187
2150.24 188
2150.34 183
2150.45 171
2150.56 153
2150.66 132
2150.77 110
2150.87 90
2150.98 74
2151.09 66
2151.19 64
2151.30 70
2151.41 80
2151.51 91
2151.62 101
2151.73 107
2151.83 108
2151.94 104
2152.04 97
2152.15 89
2152.26 84
2152.36 82
2152.47 85
2152.58 93
2152.68 105
2152.79 118
2152.90 132
2153.00 144
2153.11 154
2153.21 161
2153.32 166
2153.43 170
2153.53 175
2153.64 184
2153.75 197
2153.85 215
2153.96 236
2154.07 261
2154.17 285
2154.28 307
2154.38 325
2154.49 337
2154.60 342
2154.70 342
2154.81 337
2154.92 329
2155.02 319
2155.13 307
2155.24 297
2155.34 288
2155.45 281
2155.56 276
2155.66 272
2155.77 269
2155.88 266
2155.98 262
2156.09 257
2156.19 251
2156.30 245
2156.41 242
2156.51 241
2156.62 244
2156.73 249
2156.83 257
2156.94 265
2157.05 273
2157.15 279
2157.26 283
2157.37 285
2157.47 287
2157.58 289
2157.69 291
2157.79 296
2157.90 302
2158.00 311
2158.11 319
2158.22 326
2158.32 331
2158.43 333
2158.54 330
2158.64 324
2158.75 316
2158.86 307
2158.96 299
2159.07 292
2159.18 289
2159.28 288
2159.39 290
2159.50 293
2159.60 297
2159.71 302
2159.82 308
2159.92 313
2160.03 321
2160.14 328
2160.24 335
2160.35 340
2160.46 344
2160.56 346
2160.67 346
2160.77 345
2160.88 344
2160.99 343
2161.09 343
2161.20 341
2161.31 337
2161.41 330
2161.52 322
2161.63 313
2161.73 305
2161.84 299
2161.95 296
2162.05 294
2162.16 294
2162.27 294
2162.37 294
2162.48 295
2162.59 298
2162.69 305
2162.80 317
2162.91 333
2163.01 351
2163.12 369
2163.23 385
2163.33 394
2163.44 396
2163.55 389
2163.65 375
2163.76 356
2163.87 335
2163.97 314
2164.08 294
2164.19 275
2164.29 258
2164.40 243
2164.51 228
2164.61 214
2164.72 200
2164.83 186
2164.93 173
2165.04 159
2165.15 143
2165.25 126
2165.36 109
2165.47 93
2165.57 80
2165.68 70
2165.79 66
2165.89 67
2166.00 73
2166.11 80
2166.21 90
2166.32 98
2166.43 106
2166.53 112
2166.64 117
2166.75 120
2166.85 123
2166.96 125
2167.07 127
2167.17 127
2167.28 127
2167.39 125
2167.49 122
2167.60 117
2167.71 111
2167.81 105
2167.92 99
2168.03 94
2168.13 90
2168.24 87
2168.35 87
2168.46 88
2168.56 90
2168.67 95
2168.78 102
2168.88 110
2168.99 118
2169.10 125
2169.20 129
2169.31 130
2169.42 127
2169.52 121
2169.63 112
2169.74 100
2169.84 89
2169.95 80
2170.06 76
2170.16 78
2170.27 87
2170.38 103
2170.48 125
2170.59 148
2170.70 170
2170.80 188
2170.91 197
2171.02 198
2171.12 190
2171.23 174
2171.34 152
2171.45 126
2171.55 99
2171.66 74
2171.77 55
2171.87 44
2171.98 43
2172.09 52
2172.19 69
2172.30 92
2172.41 118
2172.51 146
2172.62 172
2172.73 196
2172.83 218
2172.94 238
2173.05 253
2173.16 262
2173.26 264
2173.37 259
2173.48 247
2173.58 231
2173.69 213
2173.80 196
2173.90 183
2174.01 175
2174.12 171
2174.22 170
2174.33 170
2174.44 169
2174.54 164
2174.65 155
2174.76 143
2174.87 130
2174.97 118
2175.08 112
2175.19 114
2175.29 127
2175.40 149
2175.51 177
2175.61 205
2175.72 228
2175.83 241
2175.94 242
2176.04 232
2176.15 214
2176.26 195
2176.36 178
2176.47 168
2176.58 164
2176.68 165
2176.79 167
2176.90 168
2177.00 165
2177.11 158
2177.22 149
2177.33 140
2177.43 134
2177.54 132
2177.65 133
2177.75 136
2177.86 138
2177.97 134
2178.07 124
2178.18 106
2178.29 83
2178.40 56
2178.50 30
2178.61 7
2178.72 0
2178.82 0
2178.93 0
2179.04 0
2179.14 0
2179.25 0
2179.36 0
2179.47 0
2179.57 0
2179.68 22
2179.79 50
2179.89 81
2180.00 114
2180.11 145
2180.22 173
2180.32 196
2180.43 213
2180.54 224
2180.64 230
2180.75 230
2180.86 227
2180.96 220
2181.07 212
2181.18 202
2181.29 191
2181.39 180
2181.50 169
2181.61 160
2181.71 153
2181.82 150
2181.93 148
2182.04 150
2182.14 153
2182.25 158
2182.36 163
2182.46 168
2182.57 174
2182.68 182
2182.79 192
2182.89 204
2183.00 216
2183.11 228
2183.21 239
2183.32 246
2183.43 250
2183.54 253
2183.64 255
2183.75 259
2183.86 265
2183.96 273
2184.07 280
2184.18 285
2184.29 284
2184.39 277
2184.50 263
2184.61 243
2184.71 222
2184.82 199
2184.93 178
2185.04 158
2185.14 141
2185.25 126
2185.36 115
2185.46 107
2185.57 103
2185.68 102
2185.79 103
2185.89 105
2186.00 103
2186.11 98
2186.21 87
2186.32 73
2186.43 57
2186.54 42
2186.64 28
2186.75 18
2186.86 12
2186.96 10
2187.07 13
2187.18 19
2187.29 27
2187.39 38
2187.50 49
2187.61 60
2187.72 69
2187.82 76
2187.93 82
2188.04 87
2188.14 92
2188.25 97
2188.36 103
2188.47 108
2188.57 111
2188.68 112
2188.79 109
2188.90 103
2189.00 92
2189.11 78
2189.22 61
2189.32 41
2189.43 20
2189.54 0
2189.65 0
2189.75 0
2189.86 0
2189.97 0
2190.08 0
2190.18 0
2190.29 17
2190.40 50
2190.50 80
2190.61 103
2190.72 116
2190.83 119
2190.93 114
2191.04 104
2191.15 93
2191.26 82
2191.36 72
2191.47 62
2191.58 50
2191.68 36
2191.79 18
2191.90 0
2192.01 0
2192.11 0
2192.22 0
2192.33 0
2192.44 0
2192.54 0
2192.65 0
2192.76 6
2192.87 28
2192.97 50
2193.08 72
2193.19 92
2193.30 111
2193.40 128
2193.51 145
2193.62 159
2193.72 170
2193.83 175
2193.94 173
2194.05 161
2194.15 140
2194.26 111
2194.37 77
2194.48 43
2194.58 13
2194.69 0
2194.80 0
2194.91 0
2195.01 0
2195.12 14
2195.23 33
2195.34 47
2195.44 53
2195.55 51
2195.66 41
2195.77 26
2195.87 11
2195.98 0
2196.09 0
2196.20 0
2196.30 8
2196.41 23
2196.52 41
2196.63 56
2196.73 67
2196.84 70
2196.95 64
2197.05 51
2197.16 33
2197.27 12
2197.38 0
2197.48 0
2197.59 0
2197.70 0
2197.81 4
2197.91 32
2198.02 65
2198.13 99
2198.24 130
2198.34 154
2198.45 172
2198.56 185
2198.67 193
2198.77 200
2198.88 204
2198.99 207
2199.10 208
2199.20 203
2199.31 193
2199.42 176
2199.53 151
2199.63 120
2199.74 84
2199.85 48
2199.96 14
2200.07 0
2200.17 0
2200.28 0
2200.39 0
2200.50 0
2200.60 0
2200.71 0
2200.82 9
2200.93 14
2201.03 15
2201.14 13
2201.25 11
2201.36 9
2201.46 12
2201.57 19
2201.68 34
2201.79 58
2201.89 91
2202.00 132
2202.11 179
2202.22 231
2202.32 283
2202.43 331
2202.54 373
2202.65 406
2202.75 430
2202.86 445
2202.97 450
2203.08 448
2203.18 439
2203.29 424
2203.40 405
2203.51 383
2203.62 357
2203.72 330
2203.83 301
2203.94 273
2204.05 245
2204.15 221
2204.26 200
2204.37 182
2204.48 168
2204.58 157
2204.69 146
2204.80 135
2204.91 123
2205.01 108
2205.12 93
2205.23 79
2205.34 69
2205.45 65
2205.55 67
2205.66 76
2205.77 92
2205.88 113
2205.98 134
2206.09 152
2206.20 165
2206.31 170
2206.41 165
2206.52 150
2206.63 126
2206.74 96
2206.85 65
2206.95 35
2207.06 11
2207.17 0
2207.28 0
2207.38 0
2207.49 0
2207.60 0
2207.71 0
2207.81 0
2207.92 1
2208.03 3
2208.14 4
2208.25 6
2208.35 9
2208.46 12
2208.57 17
2208.68 23
2208.78 29
2208.89 37
2209.00 45
2209.11 55
2209.22 65
2209.32 76
2209.43 86
2209.54 94
2209.65 98
2209.75 97
2209.86 90
2209.97 78
2210.08 62
2210.19 45
2210.29 30
2210.40 20
2210.51 17
2210.62 23
2210.72 36
2210.83 57
2210.94 82
2211.05 110
2211.16 135
2211.26 156
2211.37 171
2211.48 181
2211.59 186
2211.69 189
2211.80 192
2211.91 196
2212.02 202
2212.13 209
2212.23 214
2212.34 217
2212.45 216
2212.56 212
2212.67 205
2212.77 195
2212.88 186
2212.99 177
2213.10 170
2213.20 163
2213.31 156
2213.42 150
2213.53 143
2213.64 137
2213.74 131
2213.85 126
2213.96 124
2214.07 124
2214.18 125
2214.28 126
2214.39 124
2214.50 120
2214.61 112
2214.71 100
2214.82 87
2214.93 75
2215.04 66
2215.15 61
2215.25 60
2215.36 63
2215.47 66
2215.58 68
2215.69 67
2215.79 60
2215.90 51
2216.01 40
2216.12 32
2216.23 28
2216.33 30
2216.44 38
2216.55 50
2216.66 62
2216.77 71
2216.87 73
2216.98 66
2217.09 50
2217.20 28
2217.31 3
2217.41 0
2217.52 0
2217.63 0
2217.74 0
2217.84 0
2217.95 0
2218.06 0
2218.17 0
2218.28 21
2218.38 46
2218.49 73
2218.60 101
2218.71 128
2218.82 152
2218.92 171
2219.03 182
2219.14 186
2219.25 182
2219.36 173
2219.46 162
2219.57 153
2219.68 147
2219.79 146
2219.90 148
2220.00 151
2220.11 153
2220.22 153
2220.33 149
2220.44 144
2220.55 140
2220.65 140
2220.76 147
2220.87 162
2220.98 186
2221.09 215
2221.19 245
2221.30 272
2221.41 292
2221.52 303
2221.63 306
2221.73 301
2221.84 291
2221.95 280
2222.06 269
2222.17 261
2222.27 256
2222.38 255
2222.49 259
2222.60 269
2222.71 283
2222.81 302
2222.92 321
2223.03 340
2223.14 354
2223.25 361
2223.35 362
2223.46 356
2223.57 347
2223.68 337
2223.79 327
2223.90 321
2224.00 317
2224.11 314
2224.22 308
2224.33 298
2224.44 283
2224.54 263
2224.65 241
2224.76 221
2224.87 206
2224.98 200
2225.09 202
2225.19 212
2225.30 226
2225.41 241
2225.52 255
2225.63 265
2225.73 270
2225.84 271
2225.95 269
2226.06 266
2226.17 264
2226.27 263
2226.38 263
2226.49 264
2226.60 264
2226.71 262
2226.82 255
2226.92 242
2227.03 223
2227.14 200
2227.25 174
2227.36 151
2227.46 133
2227.57 122
2227.68 119
2227.79 124
2227.90 134
2228.01 147
2228.11 160
2228.22 170
2228.33 176
2228.44 178
2228.55 177
2228.66 174
2228.76 172
2228.87 173
2228.98 175
2229.09 179
2229.20 181
2229.30 178
2229.41 168
2229.52 149
2229.63 123
2229.74 94
2229.85 66
2229.95 44
2230.06 30
2230.17 26
2230.28 29
2230.39 34
2230.50 39
2230.60 41
2230.71 37
2230.82 29
2230.93 20
2231.04 14
2231.15 12
2231.25 16
2231.36 24
2231.47 35
2231.58 45
2231.69 51
2231.80 52
2231.90 46
2232.01 38
2232.12 28
2232.23 22
2232.34 22
2232.45 31
2232.55 49
2232.66 76
2232.77 107
2232.88 140
2232.99 169
2233.10 194
2233.20 211
2233.31 221
2233.42 225
2233.53 226
2233.64 226
2233.75 227
2233.85 229
2233.96 233
2234.07 235
2234.18 235
2234.29 230
2234.40 220
2234.50 206
2234.61 188
2234.72 168
2234.83 147
2234.94 127
2235.05 109
2235.15 93
2235.26 79
2235.37 68
2235.48 61
2235.59 57
2235.70 59
2235.80 67
2235.91 83
2236.02 104
2236.13 131
2236.24 160
2236.35 189
2236.46 214
2236.56 232
2236.67 241
2236.78 241
2236.89 231
2237.00 213
2237.11 189
2237.21 163
2237.32 137
2237.43 115
2237.54 96
2237.65 81
2237.76 69
2237.86 60
2237.97 52
2238.08 44
2238.19 35
2238.30 26
2238.41 18
2238.52 10
2238.62 3
2238.73 0
2238.84 0
2238.95 0
2239.06 0
2239.17 0
2239.28 0
2239.38 0
2239.49 0
2239.60 5
2239.71 17
2239.82 30
2239.93 42
2240.03 53
2240.14 63
2240.25 72
2240.36 81
2240.47 91
2240.58 102
2240.69 115
2240.79 130
2240.90 148
2241.01 170
2241.12 194
2241.23 218
2241.34 240
2241.45 258
2241.55 268
2241.66 272
2241.77 270
2241.88 266
2241.99 263
2242.10 264
2242.21 269
2242.31 277
2242.42 285
2242.53 288
2242.64 284
2242.75 271
2242.86 249
2242.97 222
2243.07 194
2243.18 169
2243.29 149
2243.40 136
2243.51 128
2243.62 123
2243.73 118
2243.83 113
2243.94 107
2244.05 101
2244.16 95
2244.27 92
2244.38 90
2244.49 91
2244.59 93
2244.70 95
2244.81 96
2244.92 94
2245.03 90
2245.14 85
2245.25 79
2245.35 73
2245.46 68
2245.57 64
2245.68 62
2245.79 62
2245.90 63
2246.01 66
2246.12 70
2246.22 75
2246.33 79
2246.44 84
2246.55 90
2246.66 96
2246.77 101
2246.88 106
2246.98 106
2247.09 101
2247.20 89
2247.31 69
2247.42 42
2247.53 11
2247.64 0
2247.75 0
2247.85 0
2247.96 0
2248.07 0
2248.18 0
2248.29 0
2248.40 0
2248.51 27
2248.62 65
2248.72 100
2248.83 132
2248.94 157
2249.05 176
2249.16 190
2249.27 202
2249.38 213
2249.49 224
2249.59 234
2249.70 242
2249.81 248
2249.92 250
2250.03 249
2250.14 246
2250.25 244
2250.36 245
2250.46 250
2250.57 259
2250.68 271
2250.79 283
2250.90 293
2251.01 299
2251.12 299
2251.23 293
2251.33 282
2251.44 269
2251.55 253
2251.66 236
2251.77 219
2251.88 202
2251.99 185
2252.10 169
2252.20 153
2252.31 140
2252.42 130
2252.53 122
2252.64 118
2252.75 115
2252.86 114
2252.97 112
2253.07 110
2253.18 108
2253.29 106
2253.40 104
2253.51 104
2253.62 107
2253.73 112
2253.84 119
2253.95 128
2254.05 136
2254.16 144
2254.27 149
2254.38 149
2254.49 146
2254.60 139
2254.71 131
2254.82 125
2254.93 122
2255.03 124
2255.14 131
2255.25 141
2255.36 152
2255.47 161
2255.58 165
2255.69 165
2255.80 163
2255.91 160
2256.01 161
2256.12 167
2256.23 180
2256.34 198
2256.45 219
2256.56 237
2256.67 250
2256.78 253
2256.89 247
2256.99 231
2257.10 210
2257.21 188
2257.32 169
2257.43 156
2257.54 150
2257.65 149
2257.76 151
2257.87 152
2257.97 149
2258.08 139
2258.19 125
2258.30 107
2258.41 90
2258.52 76
2258.63 69
2258.74 69
2258.85 75
2258.96 85
2259.06 95
2259.17 104
2259.28 107
2259.39 104
2259.50 92
2259.61 73
2259.72 48
2259.83 18
2259.94 0
2260.05 0
2260.15 0
2260.26 0
2260.37 0
2260.48 0
2260.59 0
2260.70 0
2260.81 20
2260.92 51
2261.03 77
2261.14 97
2261.24 111
2261.35 120
2261.46 125
2261.57 127
2261.68 126
2261.79 124
2261.90 120
2262.01 116
2262.12 111
2262.23 106
2262.33 100
2262.44 95
2262.55 89
2262.66 83
2262.77 76
2262.88 68
2262.99 61
2263.10 55
2263.21 51
2263.32 49
2263.43 49
2263.53 49
2263.64 49
2263.75 49
2263.86 48
2263.97 48
2264.08 49
2264.19 51
2264.30 58
2264.41 68
2264.52 84
2264.63 104
2264.73 128
2264.84 155
2264.95 183
2265.06 211
2265.17 238
2265.28 260
2265.39 277
2265.50 289
2265.61 294
2265.72 292
2265.83 285
2265.93 273
2266.04 258
2266.15 241
2266.26 225
2266.37 212
2266.48 201
2266.59 194
2266.70 189
2266.81 186
2266.92 185
2267.03 185
2267.14 185
2267.24 185
2267.35 185
2267.46 183
2267.57 180
2267.68 174
2267.79 167
2267.90 158
2268.01 149
2268.12 141
2268.23 135
2268.34 131
2268.45 128
2268.55 127
2268.66 128
2268.77 133
2268.88 142
2268.99 157
2269.10 177
2269.21 202
2269.32 230
2269.43 255
2269.54 276
2269.65 289
2269.76 295
2269.87 294
2269.97 288
2270.08 281
2270.19 274
2270.30 268
2270.41 264
2270.52 260
2270.63 255
2270.74 248
2270.85 238
2270.96 227
2271.07 217
2271.18 207
2271.29 200
2271.39 196
2271.50 194
2271.61 195
2271.72 196
2271.83 199
2271.94 201
2272.05 204
2272.16 204
2272.27 202
2272.38 196
2272.49 186
2272.60 173
2272.71 158
2272.82 144
2272.92 133
2273.03 126
2273.14 126
2273.25 132
2273.36 141
2273.47 152
2273.58 163
2273.69 170
2273.80 173
2273.91 170
2274.02 161
2274.13 146
2274.24 128
2274.35 108
2274.46 88
2274.56 70
2274.67 55
2274.78 45
2274.89 42
2275.00 48
2275.11 61
2275.22 81
2275.33 107
2275.44 135
2275.55 163
2275.66 186
2275.77 203
2275.88 214
2275.99 218
2276.10 218
2276.21 213
2276.31 206
2276.42 197
2276.53 185
2276.64 170
2276.75 153
2276.86 136
2276.97 122
2277.08 113
2277.19 113
2277.30 121
2277.41 138
2277.52 161
2277.63 185
2277.74 206
2277.85 221
2277.96 226
2278.07 222
2278.17 207
2278.28 183
2278.39 153
2278.50 119
2278.61 84
2278.72 50
2278.83 20
2278.94 0
2279.05 0
2279.16 0
2279.27 0
2279.38 0
2279.49 0
2279.60 0
2279.71 0
2279.82 2
2279.93 14
2280.04 25
2280.14 38
2280.25 52
2280.36 71
2280.47 94
2280.58 122
2280.69 154
2280.80 187
2280.91 218
2281.02 245
2281.13 264
2281.24 273
2281.35 271
2281.46 260
2281.57 243
2281.68 221
2281.79 199
2281.90 179
2282.01 161
2282.12 146
2282.23 136
2282.33 128
2282.44 125
2282.55 126
2282.66 131
2282.77 141
2282.88 154
2282.99 170
2283.10 184
2283.21 197
2283.32 206
2283.43 211
2283.54 211
2283.65 206
2283.76 199
2283.87 190
2283.98 180
2284.09 171
2284.20 161
2284.31 152
2284.42 144
2284.53 135
2284.64 125
2284.75 114
2284.85 100
2284.96 83
2285.07 64
2285.18 45
2285.29 28
2285.40 14
2285.51 6
2285.62 6
2285.73 12
2285.84 26
2285.95 43
2286.06 64
2286.17 84
2286.28 105
2286.39 123
2286.50 139
2286.61 154
2286.72 167
2286.83 178
2286.94 188
2287.05 195
2287.16 197
2287.27 195
2287.38 189
2287.49 179
2287.60 167
2287.70 157
2287.81 151
2287.92 152
2288.03 159
2288.14 170
2288.25 182
2288.36 191
2288.47 193
2288.58 186
2288.69 172
2288.80 153
2288.91 132
2289.02 114
2289.13 101
2289.24 94
2289.35 90
2289.46 87
2289.57 82
2289.68 74
2289.79 62
2289.90 49
2290.01 36
2290.12 27
2290.23 24
2290.34 27
2290.45 36
2290.56 48
2290.67 62
2290.78 73
2290.89 81
2291.00 85
2291.11 84
2291.22 80
2291.33 73
2291.43 67
2291.54 62
2291.65 61
2291.76 65
2291.87 73
2291.98 83
2292.09 92
2292.20 99
2292.31 101
2292.42 98
2292.53 90
2292.64 80
2292.75 72
2292.86 69
2292.97 72
2293.08 80
2293.19 94
2293.30 109
2293.41 124
2293.52 136
2293.63 143
2293.74 146
2293.85 146
2293.96 146
2294.07 145
2294.18 145
2294.29 146
2294.40 146
2294.51 144
2294.62 139
2294.73 130
2294.84 119
2294.95 106
2295.06 95
2295.17 86
2295.28 80
2295.39 76
2295.50 74
2295.61 72
2295.72 70
2295.83 68
2295.94 66
2296.05 64
2296.16 63
2296.27 63
2296.38 63
2296.49 60
2296.60 54
2296.71 43
2296.82 29
2296.93 13
2297.04 0
2297.15 0
2297.26 0
2297.37 0
2297.48 0
2297.58 0
2297.69 0
2297.80 8
2297.91 17
2298.02 21
2298.13 23
2298.24 21
2298.35 17
2298.46 11
2298.57 3
2298.68 0
2298.79 0
2298.90 0
2299.01 0
2299.12 0
2299.23 0
2299.34 8
2299.45 27
2299.56 46
2299.67 63
2299.78 76
2299.89 81
2300.00 78
2300.11 67
2300.22 50
2300.33 28
2300.44 5
2300.55 0
2300.66 0
2300.77 0
2300.88 0
2300.99 0
2301.10 4
2301.21 32
2301.32 62
2301.43 91
2301.54 116
2301.65 135
2301.76 149
2301.87 158
2301.98 166
2302.09 174
2302.20 184
2302.31 195
2302.42 208
2302.53 220
2302.64 231
2302.75 238
2302.86 241
2302.97 239
2303.08 234
2303.19 225
2303.30 216
2303.41 208
2303.52 204
2303.63 204
2303.74 207
2303.85 212
2303.96 217
2304.07 221
2304.18 221
2304.29 218
2304.40 210
2304.51 200
2304.62 186
2304.73 168
2304.84 146
2304.95 122
2305.06 96
2305.17 71
2305.28 48
2305.39 31
2305.50 21
2305.61 19
2305.72 25
2305.83 36
2305.94 50
2306.05 67
2306.16 83
2306.27 97
2306.39 107
2306.50 115
2306.61 119
2306.72 120
2306.83 117
2306.94 111
2307.05 101
2307.16 88
2307.27 73
2307.38 56
2307.49 41
2307.60 28
2307.71 20
2307.82 17
2307.93 18
2308.04 21
2308.15 25
2308.26 27
2308.37 26
2308.48 22
2308.59 15
2308.70 6
2308.81 0
2308.92 0
2309.03 0
2309.14 0
2309.25 0
2309.36 0
2309.47 0
2309.58 0
2309.69 0
2309.80 14
2309.91 32
2310.02 53
2310.13 74
2310.24 94
2310.35 109
2310.46 120
2310.57 126
2310.68 127
2310.79 125
2310.90 120
2311.01 115
2311.12 109
2311.23 103
2311.34 97
2311.45 90
2311.56 83
2311.67 77
2311.78 70
2311.89 63
2312.00 57
2312.11 51
2312.22 46
2312.33 43
2312.44 41
2312.56 41
2312.67 42
2312.78 44
2312.89 47
2313.00 51
2313.11 55
2313.22 62
2313.33 72
2313.44 85
2313.55 100
2313.66 115
2313.77 128
2313.88 134
2313.99 132
2314.10 119
2314.21 95
2314.32 65
2314.43 33
2314.54 3
2314.65 0
2314.76 0
2314.87 0
2314.98 0
2315.09 0
2315.20 10
2315.31 34
2315.42 60
2315.53 87
2315.64 114
2315.75 138
2315.86 158
2315.97 171
2316.08 177
2316.19 176
2316.31 169
2316.42 157
2316.53 143
2316.64 128
2316.75 113
2316.86 99
2316.97 85
2317.08 72
2317.19 60
2317.30 52
2317.41 48
2317.52 47
2317.63 50
2317.74 54
2317.85 56
2317.96 56
2318.07 52
2318.18 46
2318.29 38
2318.40 31
2318.51 25
2318.62 21
2318.73 18
2318.84 15
2318.95 10
2319.06 3
2319.17 0
2319.29 0
2319.40 0
2319.51 0
2319.62 0
2319.73 0
2319.84 0
2319.95 7
2320.06 28
2320.17 51
2320.28 73
2320.39 91
2320.50 106
2320.61 115
2320.72 122
2320.83 127
2320.94 134
2321.05 144
2321.16 157
2321.27 173
2321.38 193
2321.49 213
2321.60 232
2321.72 251
2321.83 269
2321.94 286
2322.05 301
2322.16 316
2322.27 330
2322.38 342
2322.49 351
2322.60 355
2322.71 352
2322.82 342
2322.93 324
2323.04 301
2323.15 275
2323.26 249
2323.37 228
2323.48 215
2323.59 211
2323.70 217
2323.81 231
2323.93 252
2324.04 275
2324.15 298
2324.26 317
2324.37 332
2324.48 342
2324.59 349
2324.70 354
2324.81 358
2324.92 363
2325.03 368
2325.14 372
2325.25 373
2325.36 368
2325.47 357
2325.58 342
2325.69 324
2325.80 307
2325.91 294
2326.03 286
2326.14 284
2326.25 288
2326.36 295
2326.47 302
2326.58 309
2326.69 313
2326.80 317
2326.91 320
2327.02 325
2327.13 333
2327.24 344
2327.35 358
2327.46 372
2327.57 382
2327.68 386
2327.79 383
2327.91 372
2328.02 355
2328.13 335
2328.24 315
2328.35 297
2328.46 282
2328.57 269
2328.68 259
2328.79 249
2328.90 240
2329.01 230
2329.12 219
2329.23 209
2329.34 198
2329.45 187
2329.57 175
2329.68 164
2329.79 154
2329.90 146
2330.01 143
2330.12 144
2330.23 149
2330.34 156
2330.45 163
2330.56 166
2330.67 165
2330.78 160
2330.89 154
2331.00 149
2331.11 149
2331.23 157
2331.34 173
2331.45 195
2331.56 220
2331.67 243
2331.78 261
2331.89 270
2332.00 271
2332.11 264
2332.22 251
2332.33 237
2332.44 223
2332.55 212
2332.66 204
2332.78 200
2332.89 198
2333.00 198
2333.11 200
2333.22 203
2333.33 209
2333.44 216
2333.55 227
2333.66 241
2333.77 257
2333.88 273
2333.99 287
2334.10 297
2334.22 300
2334.33 297
2334.44 286
2334.55 270
2334.66 249
2334.77 226
2334.88 203
2334.99 182
2335.10 165
2335.21 151
2335.32 141
2335.43 134
2335.54 127
2335.66 122
2335.77 116
2335.88 113
2335.99 111
2336.10 114
2336.21 120
2336.32 130
2336.43 142
2336.54 153
2336.65 160
2336.76 163
2336.87 160
2336.99 153
2337.10 141
2337.21 127
2337.32 112
2337.43 99
2337.54 87
2337.65 77
2337.76 68
2337.87 60
2337.98 50
2338.09 37
2338.20 19
2338.32 0
2338.43 0
2338.54 0
2338.65 0
2338.76 0
2338.87 0
2338.98 0
2339.09 0
2339.20 14
2339.31 42
2339.42 68
2339.53 90
2339.65 109
2339.76 123
2339.87 134
2339.98 142
2340.09 149
2340.20 155
2340.31 161
2340.42 169
2340.53 177
2340.64 187
2340.75 198
2340.87 208
2340.98 217
2341.09 223
2341.20 226
2341.31 225
2341.42 221
2341.53 216
2341.64 211
2341.75 207
2341.86 204
2341.98 203
2342.09 203
2342.20 203
2342.31 203
2342.42 203
2342.53 203
2342.64 202
2342.75 202
2342.86 201
2342.97 201
2343.08 202
2343.20 202
2343.31 203
2343.42 203
2343.53 203
2343.64 202
2343.75 197
2343.86 189
2343.97 177
2344.08 163
2344.19 149
2344.31 139
2344.42 137
2344.53 145
2344.64 164
2344.75 191
2344.86 223
2344.97 253
2345.08 278
2345.19 292
2345.30 294
2345.42 285
2345.53 267
2345.64 242
2345.75 215
2345.86 188
2345.97 166
2346.08 149
2346.19 139
2346.30 137
2346.42 141
2346.53 151
2346.64 165
2346.75 180
2346.86 195
2346.97 207
2347.08 214
2347.19 216
2347.30 213
2347.41 206
2347.53 196
2347.64 185
2347.75 176
2347.86 168
2347.97 162
2348.08 156
2348.19 150
2348.30 142
2348.41 133
2348.53 124
2348.64 115
2348.75 110
2348.86 106
2348.97 104
2349.08 102
2349.19 96
2349.30 85
2349.41 70
2349.53 50
2349.64 28
2349.75 8
2349.86 0
2349.97 0
2350.08 0
2350.19 0
2350.30 0
2350.42 16
2350.53 40
2350.64 65
2350.75 86
2350.86 101
2350.97 108
2351.08 106
2351.19 97
2351.30 84
2351.42 68
2351.53 53
2351.64 39
2351.75 27
2351.86 17
2351.97 8
2352.08 1
2352.19 0
2352.31 0
2352.42 0
2352.53 9
2352.64 26
2352.75 48
2352.86 73
2352.97 97
2353.08 119
2353.19 136
2353.31 147
2353.42 152
2353.53 153
2353.64 153
2353.75 152
2353.86 155
2353.97 160
2354.08 167
2354.20 175
2354.31 182
2354.42 186
2354.53 186
2354.64 182
2354.75 175
2354.86 168
2354.97 163
2355.09 160
2355.20 159
2355.31 157
2355.42 153
2355.53 144
2355.64 130
2355.75 110
2355.86 88
2355.98 65
2356.09 46
2356.20 33
2356.31 28
2356.42 30
2356.53 39
2356.64 51
2356.75 63
2356.87 72
2356.98 74
2357.09 68
2357.20 54
2357.31 34
2357.42 11
2357.53 0
2357.65 0
2357.76 0
2357.87 0
2357.98 0
2358.09 0
2358.20 0
2358.31 6
2358.42 23
2358.54 37
2358.65 43
2358.76 43
2358.87 39
2358.98 34
2359.09 28
2359.20 25
2359.32 25
2359.43 29
2359.54 35
2359.65 45
2359.76 57
2359.87 71
2359.98 86
2360.10 101
2360.21 116
2360.32 129
2360.43 140
2360.54 149
2360.65 155
2360.76 159
2360.87 159
2360.99 156
2361.10 150
2361.21 141
2361.32 132
2361.43 123
2361.54 118
2361.65 116
2361.77 117
2361.88 121
2361.99 126
2362.10 130
2362.21 132
2362.32 131
2362.43 127
2362.55 121
2362.66 115
2362.77 108
2362.88 102
2362.99 95
2363.10 87
2363.21 77
2363.33 67
2363.44 56
2363.55 47
2363.66 41
2363.77 40
2363.88 43
2364.00 50
2364.11 60
2364.22 69
2364.33 77
2364.44 85
2364.55 93
2364.66 104
2364.78 117
2364.89 132
2365.00 147
2365.11 158
2365.22 163
2365.33 158
2365.44 144
2365.56 122
2365.67 95
2365.78 67
2365.89 42
2366.00 22
2366.11 8
2366.23 2
2366.34 1
2366.45 6
2366.56 16
2366.67 30
2366.78 48
2366.89 69
2367.01 93
2367.12 120
2367.23 148
2367.34 174
2367.45 199
2367.56 220
2367.68 237
2367.79 249
2367.90 257
2368.01 260
2368.12 259
2368.23 255
2368.34 249
2368.46 240
2368.57 230
2368.68 220
2368.79 210
2368.90 200
2369.01 190
2369.13 181
2369.24 173
2369.35 167
2369.46 161
2369.57 158
2369.68 158
2369.80 159
2369.91 162
2370.02 165
2370.13 165
2370.24 163
2370.35 159
2370.46 152
2370.58 142
2370.69 132
2370.80 122
2370.91 115
2371.02 110
2371.13 107
2371.25 105
2371.36 106
2371.47 108
2371.58 110
2371.69 112
2371.80 113
2371.92 115
2372.03 115
2372.14 115
2372.25 113
2372.36 111
2372.47 109
2372.59 108
2372.70 108
2372.81 108
2372.92 110
2373.03 111
2373.14 111
2373.26 108
2373.37 102
2373.48 93
2373.59 83
2373.70 74
2373.81 69
2373.93 70
2374.04 77
2374.15 89
2374.26 104
2374.37 119
2374.48 131
2374.60 140
2374.71 147
2374.82 151
2374.93 155
2375.04 158
2375.16 162
2375.27 165
2375.38 167
2375.49 168
2375.60 169
2375.71 170
2375.83 174
2375.94 179
2376.05 186
2376.16 192
2376.27 197
2376.38 199
2376.50 197
2376.61 190
2376.72 179
2376.83 167
2376.94 152
2377.06 136
2377.17 118
2377.28 100
2377.39 83
2377.50 68
2377.61 55
2377.73 45
2377.84 36
2377.95 29
2378.06 22
2378.17 13
2378.28 2
2378.40 0
2378.51 0
2378.62 0
2378.73 0
2378.84 0
2378.96 0
2379.07 0
2379.18 0
2379.29 9
2379.40 22
2379.51 37
2379.63 51
2379.74 65
2379.85 77
2379.96 87
2380.07 95
2380.19 102
2380.30 111
2380.41 123
2380.52 139
2380.63 158
2380.75 179
2380.86 200
2380.97 216
2381.08 227
2381.19 232
2381.30 232
2381.42 228
2381.53 220
2381.64 210
2381.75 196
2381.86 180
2381.98 160
2382.09 138
2382.20 115
2382.31 93
2382.42 75
2382.54 61
2382.65 52
2382.76 47
2382.87 45
2382.98 45
2383.10 45
2383.21 46
2383.32 46
2383.43 47
2383.54 47
2383.65 48
2383.77 50
2383.88 52
2383.99 55
2384.10 57
2384.21 59
2384.33 62
2384.44 65
2384.55 70
2384.66 76
2384.77 83
2384.89 93
2385.00 103
2385.11 114
2385.22 125
2385.33 136
2385.45 145
2385.56 152
2385.67 156
2385.78 156
2385.89 152
2386.01 145
2386.12 136
2386.23 128
2386.34 122
2386.45 120
2386.57 121
2386.68 125
2386.79 131
2386.90 136
2387.01 141
2387.13 147
2387.24 153
2387.35 159
2387.46 165
2387.57 170
2387.69 174
2387.80 175
2387.91 176
2388.02 177
2388.13 180
2388.25 187
2388.36 196
2388.47 207
2388.58 216
2388.69 222
2388.81 224
2388.92 222
2389.03 218
2389.14 214
2389.25 212
2389.37 214
2389.48 219
2389.59 226
2389.70 236
2389.81 244
2389.93 250
2390.04 254
2390.15 254
2390.26 254
2390.38 254
2390.49 257
2390.60 262
2390.71 270
2390.82 280
2390.94 290
2391.05 299
2391.16 304
2391.27 306
2391.38 303
2391.50 297
2391.61 286
2391.72 271
2391.83 253
2391.94 234
2392.06 216
2392.17 202
2392.28 191
2392.39 183
2392.51 179
2392.62 174
2392.73 169
2392.84 162
2392.95 155
2393.07 149
2393.18 145
2393.29 144
2393.40 146
2393.51 149
2393.63 151
2393.74 151
2393.85 147
2393.96 140
2394.08 131
2394.19 120
2394.30 110
2394.41 100
2394.52 91
2394.64 82
2394.75 74
2394.86 68
2394.97 65
2395.09 64
2395.20 66
2395.31 71
2395.42 78
2395.53 86
2395.65 93
2395.76 101
2395.87 109
2395.98 117
2396.10 127
2396.21 138
2396.32 149
2396.43 159
2396.54 166
2396.66 170
2396.77 170
2396.88 166
2396.99 158
2397.11 148
2397.22 137
2397.33 126
2397.44 116
2397.55 108
2397.67 102
2397.78 97
2397.89 95
2398.00 96
2398.12 99
2398.23 105
2398.34 111
2398.45 118
2398.57 123
2398.68 124
2398.79 120
2398.90 110
2399.01 94
2399.13 75
2399.24 53
2399.35 31
2399.46 10
2399.58 0
2399.69 0
2399.80 0
2399.91 0
2400.02 0
2400.14 0
2400.25 0
2400.36 2
2400.47 10
2400.59 15
2400.70 18
2400.81 21
2400.92 25
2401.04 31
2401.15 39
2401.26 50
2401.37 61
2401.49 70
2401.60 76
2401.71 78
2401.82 74
2401.93 64
2402.05 50
2402.16 34
2402.27 17
2402.38 2
2402.50 0
2402.61 0
2402.72 1
2402.83 18
2402.95 41
2403.06 69
2403.17 97
2403.28 122
2403.40 142
2403.51 154
2403.62 158
2403.73 156
2403.85 147
2403.96 135
2404.07 123
2404.18 114
2404.29 112
2404.41 118
2404.52 130
2404.63 147
2404.74 165
2404.86 179
2404.97 188
2405.08 191
2405.19 191
2405.31 190
2405.42 192
2405.53 200
2405.64 211
2405.76 223
2405.87 233
2405.98 238
2406.09 237
2406.21 228
2406.32 214
2406.43 197
2406.54 181
2406.66 167
2406.77 158
2406.88 153
2406.99 155
2407.11 162
2407.22 173
2407.33 185
2407.44 196
2407.56 204
2407.67 208
2407.78 208
2407.89 204
2408.01 198
2408.12 192
2408.23 188
2408.34 187
2408.46 188
2408.57 191
2408.68 198
2408.79 207
2408.91 219
2409.02 233
2409.13 251
2409.24 268
2409.36 285
2409.47 298
2409.58 306
2409.69 308
2409.81 305
2409.92 299
2410.03 293
2410.14 289
2410.26 289
2410.37 291
2410.48 294
2410.59 295
2410.71 291
2410.82 281
2410.93 267
2411.04 249
2411.16 230
2411.27 211
2411.38 195
2411.49 179
2411.61 165
2411.72 152
2411.83 142
2411.95 135
2412.06 132
2412.17 133
2412.28 138
2412.40 147
2412.51 155
2412.62 162
2412.73 167
2412.85 169
2412.96 168
2413.07 165
2413.18 159
2413.30 151
2413.41 143
2413.52 134
2413.63 124
2413.75 113
2413.86 103
2413.97 93
2414.09 84
2414.20 77
2414.31 74
2414.42 74
2414.54 78
2414.65 85
2414.76 92
2414.87 97
2414.99 98
2415.10 94
2415.21 84
2415.32 72
2415.44 57
2415.55 43
2415.66 30
2415.78 20
2415.89 12
2416.00 7
2416.11 6
2416.23 8
2416.34 16
2416.45 27
2416.56 41
2416.68 55
2416.79 67
2416.90 72
2417.01 71
2417.13 60
2417.24 43
2417.35 22
2417.47 0
2417.58 0
2417.69 0
2417.80 0
2417.92 0
2418.03 0
2418.14 0
2418.25 1
2418.37 15
2418.48 25
2418.59 30
2418.71 30
2418.82 27
2418.93 24
2419.04 22
2419.16 23
2419.27 27
2419.38 31
2419.50 34
2419.61 34
2419.72 32
2419.83 27
2419.95 23
2420.06 22
2420.17 26
2420.28 34
2420.40 45
2420.51 57
2420.62 67
2420.74 73
2420.85 74
2420.96 69
2421.07 61
2421.19 51
2421.30 42
2421.41 34
2421.53 27
2421.64 21
2421.75 14
2421.86 5
2421.98 0
2422.09 0
2422.20 0
2422.32 0
2422.43 0
2422.54 0
2422.65 0
2422.77 9
2422.88 34
2422.99 59
2423.11 82
2423.22 100
2423.33 116
2423.44 131
2423.56 146
2423.67 161
2423.78 175
2423.90 187
2424.01 195
2424.12 197
2424.23 192
2424.35 181
2424.46 165
2424.57 147
2424.69 129
2424.80 112
2424.91 97
2425.02 84
2425.14 74
2425.25 66
2425.36 62
2425.48 60
2425.59 63
2425.70 69
2425.81 81
2425.93 96
2426.04 113
2426.15 131
2426.27 149
2426.38 164
2426.49 177
2426.60 185
2426.72 190
2426.83 192
2426.94 189
2427.06 185
2427.17 179
2427.28 173
2427.40 167
2427.51 162
2427.62 159
2427.73 156
2427.85 154
2427.96 151
2428.07 146
2428.19 140
2428.30 132
2428.41 123
2428.53 113
2428.64 102
2428.75 91
2428.86 81
2428.98 71
2429.09 63
2429.20 55
2429.32 48
2429.43 43
2429.54 38
2429.66 35
2429.77 34
2429.88 34
2429.99 35
2430.11 36
2430.22 37
2430.33 37
2430.45 35
2430.56 33
2430.67 30
2430.79 29
2430.90 30
2431.01 34
2431.12 42
2431.24 53
2431.35 67
2431.46 81
2431.58 95
2431.69 107
2431.80 118
2431.92 125
2432.03 131
2432.14 136
2432.25 141
2432.37 144
2432.48 147
2432.59 148
2432.71 146
2432.82 139
2432.93 127
2433.05 109
2433.16 88
2433.27 66
2433.39 45
2433.50 28
2433.61 16
2433.73 11
2433.84 12
2433.95 16
2434.06 21
2434.18 26
2434.29 31
2434.40 37
2434.52 45
2434.63 58
2434.74 76
2434.86 101
2434.97 129
2435.08 157
2435.20 181
2435.31 200
2435.42 212
2435.54 217
2435.65 219
2435.76 220
2435.87 222
2435.99 225
2436.10 230
2436.21 235
2436.33 238
2436.44 238
2436.55 235
2436.67 230
2436.78 223
2436.89 214
2437.01 205
2437.12 193
2437.23 179
2437.35 163
2437.46 146
2437.57 130
2437.69 117
2437.80 110
2437.91 109
2438.02 115
2438.14 127
2438.25 143
2438.36 159
2438.48 173
2438.59 184
2438.70 190
2438.82 192
2438.93 192
2439.04 191
2439.16 191
2439.27 194
2439.38 198
2439.50 201
2439.61 202
2439.72 197
2439.84 188
2439.95 174
2440.06 158
2440.18 141
2440.29 126
2440.40 114
2440.52 105
2440.63 98
2440.74 94
2440.86 90
2440.97 88
2441.08 87
2441.20 87
2441.31 88
2441.42 89
2441.54 88
2441.65 87
2441.76 83
2441.88 77
2441.99 70
2442.10 62
2442.22 54
2442.33 47
2442.44 39
2442.56 30
2442.67 19
2442.78 7
2442.89 0
2443.01 0
2443.12 0
2443.23 0
2443.35 0
2443.46 0
2443.57 0
2443.69 0
2443.80 9
2443.91 22
2444.03 34
2444.14 45
2444.25 55
2444.37 66
2444.48 78
2444.59 90
2444.71 102
2444.82 115
2444.94 128
2445.05 142
2445.16 156
2445.28 170
2445.39 184
2445.50 198
2445.62 211
2445.73 223
2445.84 232
2445.96 238
2446.07 240
2446.18 239
2446.30 232
2446.41 221
2446.52 204
2446.64 183
2446.75 158
2446.86 132
2446.98 105
2447.09 79
2447.20 57
2447.32 40
2447.43 26
2447.54 17
2447.66 11
2447.77 6
2447.88 3
2448.00 0
2448.11 0
2448.22 0
2448.34 0
2448.45 1
2448.56 3
2448.68 3
2448.79 1
2448.90 0
2449.02 0
2449.13 0
2449.24 0
2449.36 2
2449.47 15
2449.59 35
2449.70 59
2449.81 86
2449.93 113
2450.04 137
2450.15 155
2450.27 165
2450.38 169
2450.49 165
2450.61 158
2450.72 149
2450.83 140
2450.95 133
2451.06 126
2451.17 120
2451.29 113
2451.40 104
2451.51 93
2451.63 78
2451.74 61
2451.86 42
2451.97 23
2452.08 5
2452.20 0
2452.31 0
2452.42 0
2452.54 0
2452.65 0
2452.76 0
2452.88 0
2452.99 5
2453.10 9
2453.22 11
2453.33 13
2453.44 15
2453.56 17
2453.67 21
2453.79 24
2453.90 25
2454.01 25
2454.13 21
2454.24 14
2454.35 5
2454.47 0
2454.58 0
2454.69 0
2454.81 0
2454.92 0
2455.03 0
2455.15 0
2455.26 0
2455.38 8
2455.49 21
2455.60 35
2455.72 49
2455.83 62
2455.94 75
2456.06 86
2456.17 97
2456.28 105
2456.40 111
2456.51 114
2456.63 114
2456.74 109
2456.85 101
2456.97 91
2457.08 81
2457.19 73
2457.31 68
2457.42 66
2457.53 66
2457.65 67
2457.76 66
2457.88 64
2457.99 59
2458.10 51
2458.22 42
2458.33 31
2458.44 20
2458.56 8
2458.67 0
2458.78 0
2458.90 0
2459.01 0
2459.13 0
2459.24 0
2459.35 0
2459.47 7
2459.58 22
2459.69 35
2459.81 48
2459.92 59
2460.04 68
2460.15 77
2460.26 85
2460.38 92
2460.49 97
2460.60 103
2460.72 108
2460.83 113
2460.95 119
2461.06 125
2461.17 130
2461.29 132
2461.40 130
2461.51 121
2461.63 107
2461.74 88
2461.86 64
2461.97 40
2462.08 18
2462.20 0
2462.31 0
2462.42 0
2462.54 0
2462.65 0
2462.77 2
2462.88 16
2462.99 28
2463.11 38
2463.22 44
2463.33 46
2463.45 43
2463.56 36
2463.68 28
2463.79 18
2463.90 9
2464.02 0
2464.13 0
2464.24 0
2464.36 0
2464.47 0
2464.59 0
2464.70 16
2464.81 40
2464.93 70
2465.04 103
2465.16 136
2465.27 165
2465.38 186
2465.50 196
2465.61 194
2465.72 183
2465.84 165
2465.95 145
2466.07 125
2466.18 108
2466.29 95
2466.41 85
2466.52 77
2466.64 71
2466.75 64
2466.86 58
2466.98 51
2467.09 46
2467.20 43
2467.32 42
2467.43 44
2467.55 46
2467.66 48
2467.77 49
2467.89 46
2468.00 41
2468.12 35
2468.23 29
2468.34 27
2468.46 29
2468.57 36
2468.69 46
2468.80 56
2468.91 64
2469.03 68
2469.14 67
2469.25 61
2469.37 53
2469.48 44
2469.60 37
2469.71 33
2469.82 32
2469.94 36
2470.05 42
2470.17 49
2470.28 57
2470.39 62
2470.51 64
2470.62 60
2470.74 53
2470.85 44
2470.96 35
2471.08 30
2471.19 30
2471.31 34
2471.42 41
2471.53 48
2471.65 50
2471.76 46
2471.88 36
2471.99 24
2472.10 11
2472.22 2
2472.33 0
2472.45 6
2472.56 19
2472.67 36
2472.79 55
2472.90 73
2473.02 89
2473.13 103
2473.24 115
2473.36 127
2473.47 138
2473.59 148
2473.70 156
2473.81 160
2473.93 157
2474.04 149
2474.16 135
2474.27 117
2474.38 98
2474.50 81
2474.61 67
2474.73 56
2474.84 49
2474.95 42
2475.07 36
2475.18 30
2475.30 24
2475.41 18
2475.52 13
2475.64 9
2475.75 6
2475.87 3
2475.98 0
2476.09 0
2476.21 0
2476.32 0
2476.44 0
2476.55 0
2476.67 0
2476.78 0
2476.89 1
2477.01 12
2477.12 27
2477.24 43
2477.35 60
2477.46 76
2477.58 90
2477.69 100
2477.81 106
2477.92 107
2478.03 104
2478.15 100
2478.26 94
2478.38 88
2478.49 79
2478.61 69
2478.72 56
2478.83 42
2478.95 25
2479.06 7
2479.18 0
2479.29 0
2479.40 0
2479.52 0
2479.63 0
2479.75 0
2479.86 0
2479.98 0
2480.09 7
2480.20 23
2480.32 40
2480.43 57
2480.55 72
2480.66 84
2480.77 93
2480.89 98
2481.00 98
2481.12 93
2481.23 84
2481.35 72
2481.46 59
2481.57 47
2481.69 39
2481.80 34
2481.92 34
2482.03 37
2482.14 42
2482.26 47
2482.37 51
2482.49 53
2482.60 55
2482.72 58
2482.83 65
2482.94 77
2483.06 94
2483.17 115
2483.29 137
2483.40 156
2483.52 170
2483.63 174
2483.74 170
2483.86 157
2483.97 139
2484.09 120
2484.20 102
2484.32 90
2484.43 83
2484.54 80
2484.66 79
2484.77 80
2484.89 82
2485.00 87
2485.12 96
2485.23 112
2485.34 135
2485.46 166
2485.57 201
2485.69 238
2485.80 271
2485.92 299
2486.03 319
2486.14 329
2486.26 332
2486.37 328
2486.49 320
2486.60 308
2486.72 293
2486.83 274
2486.94 253
2487.06 229
2487.17 205
2487.29 182
2487.40 165
2487.52 155
2487.63 152
2487.74 157
2487.86 166
2487.97 179
2488.09 193
2488.20 206
2488.32 218
2488.43 230
2488.55 241
2488.66 251
2488.77 260
2488.89 267
2489.00 271
2489.12 271
2489.23 268
2489.35 262
2489.46 254
2489.57 245
2489.69 235
2489.80 225
2489.92 215
2490.03 206
2490.15 198
2490.26 190
2490.38 184
2490.49 177
2490.60 169
2490.72 160
2490.83 152
2490.95 144
2491.06 140
2491.18 141
2491.29 148
2491.41 161
2491.52 180
2491.63 201
2491.75 223
2491.86 244
2491.98 260
2492.09 273
2492.21 281
2492.32 287
2492.44 290
2492.55 294
2492.66 298
2492.78 303
2492.89 307
2493.01 310
2493.12 312
2493.24 311
2493.35 310
2493.47 308
2493.58 306
2493.69 305
2493.81 304
2493.92 306
2494.04 308
2494.15 312
2494.27 317
2494.38 323
2494.50 329
2494.61 335
2494.72 340
2494.84 345
2494.95 347
2495.07 346
2495.18 343
2495.30 336
2495.41 326
2495.53 313
2495.64 299
2495.76 284
2495.87 267
2495.98 249
2496.10 230
2496.21 207
2496.33 183
2496.44 159
2496.56 137
2496.67 122
2496.79 117
2496.90 123
2497.02 139
2497.13 163
2497.24 189
2497.36 211
2497.47 225
2497.59 227
2497.70 217
2497.82 196
2497.93 166
2498.05 132
2498.16 98
2498.28 69
2498.39 48
2498.51 36
2498.62 36
2498.73 45
2498.85 60
2498.96 77
2499.08 94
2499.19 107
2499.31 116
2499.42 123
2499.54 129
2499.65 137
2499.77 148
2499.88 163
2500.00 181
2500.11 201
2500.22 219
2500.34 235
2500.45 247
2500.57 256
2500.68 261
2500.80 262
2500.91 260
2501.03 253
2501.14 242
2501.26 226
2501.37 205
2501.49 179
2501.60 152
2501.71 126
2501.83 104
2501.94 87
2502.06 76
2502.17 70
2502.29 66
2502.40 60
2502.52 50
2502.63 36
2502.75 18
2502.86 0
2502.98 0
2503.09 0
2503.21 0
2503.32 0
2503.44 0
2503.55 0
2503.66 0
2503.78 0
2503.89 18
2504.01 39
2504.12 61
2504.24 82
2504.35 100
2504.47 112
2504.58 117
2504.70 115
2504.81 107
2504.93 97
2505.04 88
2505.16 83
2505.27 80
2505.39 80
2505.50 83
2505.62 85
2505.73 85
2505.84 84
2505.96 81
2506.07 78
2506.19 76
2506.30 74
2506.42 72
2506.53 70
2506.65 67
2506.76 63
2506.88 59
2506.99 55
2507.11 52
2507.22 51
2507.34 50
2507.45 48
2507.57 44
2507.68 37
2507.80 27
2507.91 17
2508.03 9
2508.14 6
2508.26 10
2508.37 20
2508.49 36
2508.60 54
2508.71 72
2508.83 88
2508.94 100
2509.06 110
2509.17 118
2509.29 126
2509.40 137
2509.52 149
2509.63 164
2509.75 177
2509.86 188
2509.98 194
2510.09 194
2510.21 187
2510.32 176
2510.44 161
2510.55 143
2510.67 125
2510.78 107
2510.90 88
2511.01 70
2511.13 52
2511.24 36
2511.36 25
2511.47 19
2511.59 20
2511.70 30
2511.82 47
2511.93 69
2512.05 93
2512.16 117
2512.28 137
2512.39 152
2512.51 161
2512.62 163
2512.74 161
2512.85 156
2512.97 151
2513.08 146
2513.20 141
2513.31 136
2513.42 129
2513.54 118
2513.65 103
2513.77 83
2513.88 59
2514.00 36
2514.11 16
2514.23 3
2514.34 0
2514.46 0
2514.57 8
2514.69 23
2514.80 42
2514.92 62
2515.03 82
2515.15 103
2515.26 122
2515.38 139
2515.49 154
2515.61 166
2515.72 175
2515.84 181
2515.95 185
2516.07 187
2516.18 185
2516.30 179
2516.41 170
2516.53 158
2516.64 144
2516.76 130
2516.87 119
2516.99 114
2517.10 116
2517.22 124
2517.33 136
2517.45 151
2517.56 164
2517.68 174
2517.79 178
2517.91 178
2518.02 174
2518.14 169
2518.25 163
2518.37 158
2518.48 153
2518.60 149
2518.71 144
2518.83 138
2518.94 129
2519.06 119
2519.18 109
2519.29 100
2519.41 95
2519.52 93
2519.64 96
2519.75 102
2519.87 110
2519.98 120
2520.10 128
2520.21 134
2520.33 138
2520.44 137
2520.56 133
2520.67 126
2520.79 118
2520.90 110
2521.02 104
2521.13 101
2521.25 99
2521.36 98
2521.48 97
2521.59 93
2521.71 87
2521.82 78
2521.94 69
2522.05 62
2522.17 60
2522.28 64
2522.40 75
2522.51 91
2522.63 112
2522.74 133
2522.86 154
2522.97 173
2523.09 192
2523.20 208
2523.32 224
2523.43 238
2523.55 250
2523.66 258
2523.78 261
2523.90 258
2524.01 250
2524.13 238
2524.24 222
2524.36 204
2524.47 187
2524.59 169
2524.70 151
2524.82 133
2524.93 115
2525.05 96
2525.16 79
2525.28 65
2525.39 55
2525.51 53
2525.62 59
2525.74 72
2525.85 90
2525.97 109
2526.08 126
2526.20 138
2526.31 143
2526.43 141
2526.54 136
2526.66 131
2526.78 130
2526.89 133
2527.01 142
2527.12 154
2527.24 167
2527.35 179
2527.47 187
2527.58 191
2527.70 190
2527.81 186
2527.93 178
2528.04 167
2528.16 153
2528.27 137
2528.39 119
2528.50 99
2528.62 78
2528.73 57
2528.85 38
2528.97 23
2529.08 12
2529.20 8
2529.31 11
2529.43 21
2529.54 37
2529.66 59
2529.77 82
2529.89 106
2530.00 127
2530.12 143
2530.23 153
2530.35 156
2530.46 154
2530.58 148
2530.70 138
2530.81 128
2530.93 119
2531.04 113
2531.16 109
2531.27 107
2531.39 106
2531.50 108
2531.62 110
2531.73 113
2531.85 118
2531.96 124
2532.08 134
2532.19 146
2532.31 160
2532.43 175
2532.54 190
2532.66 206
2532.77 220
2532.89 232
2533.00 242
2533.12 248
2533.23 251
2533.35 250
2533.46 246
2533.58 239
2533.69 231
2533.81 223
2533.93 217
2534.04 214
2534.16 216
2534.27 221
2534.39 229
2534.50 240
2534.62 250
2534.73 259
2534.85 264
2534.96 266
2535.08 262
2535.19 254
2535.31 241
2535.43 226
2535.54 210
2535.66 194
2535.77 182
2535.89 174
2536.00 171
2536.12 172
2536.23 175
2536.35 177
2536.46 174
2536.58 165
2536.70 149
2536.81 125
2536.93 95
2537.04 63
2537.16 30
2537.27 1
2537.39 0
2537.50 0
2537.62 0
2537.74 0
2537.85 0
2537.97 0
2538.08 0
2538.20 0
2538.31 11
2538.43 37
2538.54 66
2538.66 95
2538.77 123
2538.89 148
2539.01 168
2539.12 182
2539.24 189
2539.35 188
2539.47 179
2539.58 166
2539.70 149
2539.81 132
2539.93 116
2540.05 104
2540.16 96
2540.28 92
2540.39 90
2540.51 88
2540.62 85
2540.74 80
2540.85 74
2540.97 68
2541.09 64
2541.20 62
2541.32 63
2541.43 68
2541.55 75
2541.66 83
2541.78 92
2541.89 101
2542.01 108
2542.13 114
2542.24 117
2542.36 117
2542.47 114
2542.59 109
2542.70 104
2542.82 100
2542.93 100
2543.05 106
2543.17 120
2543.28 141
2543.40 168
2543.51 199
2543.63 231
2543.74 258
2543.86 278
2543.98 289
2544.09 289
2544.21 280
2544.32 264
2544.44 245
2544.55 226
2544.67 207
2544.79 191
2544.90 177
2545.02 163
2545.13 150
2545.25 138
2545.36 129
2545.48 124
2545.59 125
2545.71 135
2545.83 155
2545.94 182
2546.06 216
2546.17 252
2546.29 285
2546.40 312
2546.52 329
2546.64 336
2546.75 334
2546.87 324
2546.98 310
2547.10 295
2547.21 282
2547.33 274
2547.45 267
2547.56 263
2547.68 258
2547.79 251
2547.91 242
2548.02 230
2548.14 218
2548.26 207
2548.37 202
2548.49 203
2548.60 210
2548.72 223
2548.83 240
2548.95 260
2549.07 277
2549.18 290
2549.30 297
2549.41 295
2549.53 286
2549.64 270
2549.76 250
2549.88 227
2549.99 205
2550.11 184
2550.22 167
2550.34 154
2550.46 145
2550.57 140
2550.69 138
2550.80 137
2550.92 138
2551.03 138
2551.15 137
2551.27 135
2551.38 131
2551.50 125
2551.61 119
2551.73 113
2551.84 106
2551.96 100
2552.08 94
2552.19 91
2552.31 90
2552.42 93
2552.54 101
2552.66 111
2552.77 124
2552.89 137
2553.00 148
2553.12 154
2553.23 154
2553.35 150
2553.47 143
2553.58 134
2553.70 128
2553.81 125
2553.93 127
2554.05 135
2554.16 147
2554.28 162
2554.39 178
2554.51 194
2554.62 208
2554.74 219
2554.86 228
2554.97 234
2555.09 236
2555.20 234
2555.32 229
2555.44 221
2555.55 212
2555.67 202
2555.78 192
2555.90 183
2556.02 174
2556.13 164
2556.25 154
2556.36 143
2556.48 131
2556.60 119
2556.71 110
2556.83 104
2556.94 104
2557.06 108
2557.17 118
2557.29 130
2557.41 145
2557.52 158
2557.64 170
2557.75 179
2557.87 186
2557.99 189
2558.10 189
2558.22 185
2558.33 176
2558.45 163
2558.57 145
2558.68 123
2558.80 99
2558.91 77
2559.03 59
2559.15 47
2559.26 44
2559.38 51
2559.49 67
2559.61 89
2559.73 116
2559.84 144
2559.96 171
2560.07 196
2560.19 216
2560.31 230
2560.42 238
2560.54 239
2560.65 234
2560.77 222
2560.89 206
2561.00 186
2561.12 164
2561.23 140
2561.35 115
2561.47 90
2561.58 66
2561.70 43
2561.81 24
2561.93 7
2562.05 0
2562.16 0
2562.28 0
2562.39 0
2562.51 0
2562.63 0
2562.74 0
2562.86 0
2562.97 0
2563.09 18
2563.21 37
2563.32 54
2563.44 67
2563.56 74
2563.67 76
2563.79 74
2563.90 71
2564.02 69
2564.14 69
2564.25 74
2564.37 81
2564.48 91
2564.60 101
2564.72 110
2564.83 116
2564.95 121
2565.06 124
2565.18 126
2565.30 128
2565.41 131
2565.53 133
2565.64 135
2565.76 135
2565.88 132
2565.99 128
2566.11 123
2566.23 118
2566.34 117
2566.46 119
2566.57 125
2566.69 134
2566.81 142
2566.92 148
2567.04 149
2567.15 146
2567.27 139
2567.39 131
2567.50 124
2567.62 120
2567.74 120
2567.85 122
2567.97 127
2568.08 133
2568.20 139
2568.32 145
2568.43 150
2568.55 154
2568.66 157
2568.78 157
2568.90 154
2569.01 148
2569.13 138
2569.25 126
2569.36 111
2569.48 95
2569.59 79
2569.71 63
2569.83 49
2569.94 36
2570.06 27
2570.18 23
2570.29 23
2570.41 30
2570.52 43
2570.64 64
2570.76 90
2570.87 119
2570.99 147
2571.11 171
2571.22 188
2571.34 197
2571.45 199
2571.57 198
2571.69 198
2571.80 202
2571.92 213
2572.04 229
2572.15 250
2572.27 271
2572.38 290
2572.50 305
2572.62 315
2572.73 321
2572.85 325
2572.97 329
2573.08 332
2573.20 337
2573.31 340
2573.43 341
2573.55 339
2573.66 330
2573.78 314
2573.90 289
2574.01 258
2574.13 222
2574.25 184
2574.36 149
2574.48 119
2574.59 97
2574.71 82
2574.83 74
2574.94 70
2575.06 68
2575.18 67
2575.29 68
2575.41 69
2575.52 71
2575.64 76
2575.76 84
2575.87 93
2575.99 102
2576.11 111
2576.22 116
2576.34 118
2576.46 118
2576.57 114
2576.69 107
2576.80 98
2576.92 88
2577.04 77
2577.15 65
2577.27 54
2577.39 46
2577.50 43
2577.62 46
2577.74 55
2577.85 70
2577.97 88
2578.09 107
2578.20 125
2578.32 141
2578.43 154
2578.55 165
2578.67 175
2578.78 184
2578.90 192
2579.02 199
2579.13 205
2579.25 209
2579.37 212
2579.48 212
2579.60 211
2579.72 211
2579.83 211
2579.95 214
2580.06 220
2580.18 227
2580.30 234
2580.41 241
2580.53 246
2580.65 248
2580.76 246
2580.88 241
2581.00 236
2581.11 233
2581.23 233
2581.35 237
2581.46 243
2581.58 250
2581.70 255
2581.81 257
2581.93 256
2582.04 252
2582.16 247
2582.28 240
2582.39 232
2582.51 219
2582.63 202
2582.74 179
2582.86 151
2582.98 123
2583.09 100
2583.21 88
2583.33 89
2583.44 105
2583.56 132
2583.68 166
2583.79 201
2583.91 234
2584.03 261
2584.14 284
2584.26 303
2584.37 319
2584.49 335
2584.61 351
2584.72 365
2584.84 376
2584.96 383
2585.07 385
2585.19 382
2585.31 375
2585.42 366
2585.54 354
2585.66 343
2585.77 333
2585.89 325
2586.01 319
2586.12 315
2586.24 313
2586.36 314
2586.47 315
2586.59 315
2586.71 312
2586.82 305
2586.94 296
2587.06 286
2587.17 278
2587.29 274
2587.41 277
2587.52 287
2587.64 304
2587.76 324
2587.87 344
2587.99 359
2588.11 367
2588.22 365
2588.34 352
2588.46 329
2588.57 301
2588.69 270
2588.81 239
2588.92 211
2589.04 185
2589.16 163
2589.27 141
2589.39 120
2589.51 98
2589.62 76
2589.74 56
2589.86 42
2589.97 35
2590.09 37
2590.21 46
2590.32 62
2590.44 80
2590.56 98
2590.67 112
2590.79 122
2590.91 127
2591.02 128
2591.14 127
2591.26 128
2591.37 130
2591.49 135
2591.61 142
2591.72 150
2591.84 157
2591.96 161
2592.07 163
2592.19 161
2592.31 157
2592.42 151
2592.54 145
2592.66 141
2592.77 139
2592.89 138
2593.01 138
2593.12 138
2593.24 138
2593.36 137
2593.47 134
2593.59 130
2593.71 126
2593.82 121
2593.94 115
2594.06 111
2594.17 108
2594.29 108
2594.41 110
2594.52 115
2594.64 120
2594.76 124
2594.87 126
2594.99 122
2595.11 114
2595.23 100
2595.34 83
2595.46 64
2595.58 46
2595.69 29
2595.81 15
2595.93 4
2596.04 0
2596.16 0
2596.28 0
2596.39 1
2596.51 5
2596.63 8
2596.74 8
2596.86 5
2596.98 0
2597.09 0
2597.21 0
2597.33 0
2597.44 0
2597.56 14
2597.68 39
2597.80 69
2597.91 99
2598.03 126
2598.15 147
2598.26 162
2598.38 170
2598.50 172
2598.61 171
2598.73 169
2598.85 168
2598.96 169
2599.08 172
2599.20 177
2599.31 184
2599.43 190
2599.55 195
2599.67 199
2599.78 202
2599.90 205
2600.02 208
2600.13 211
2600.25 213
2600.37 212
2600.48 209
2600.60 203
2600.72 194
2600.83 184
2600.95 174
2601.07 165
2601.18 159
2601.30 154
2601.42 152
2601.54 150
2601.65 149
2601.77 149
2601.89 149
2602.00 150
2602.12 150
2602.24 149
2602.35 148
2602.47 146
2602.59 144
2602.71 143
2602.82 142
2602.94 141
2603.06 142
2603.17 143
2603.29 144
2603.41 148
2603.52 153
2603.64 162
2603.76 173
2603.87 186
2603.99 197
2604.11 205
2604.23 207
2604.34 202
2604.46 189
2604.58 168
2604.69 143
2604.81 114
2604.93 83
2605.04 53
2605.16 24
2605.28 0
2605.40 0
2605.51 0
2605.63 0
2605.75 0
2605.86 0
2605.98 0
2606.10 0
2606.22 13
2606.33 24
2606.45 31
2606.57 34
2606.68 36
2606.80 41
2606.92 50
2607.03 66
2607.15 87
2607.27 112
2607.39 135
2607.50 154
2607.62 165
2607.74 166
2607.85 160
2607.97 147
2608.09 130
2608.21 114
2608.32 101
2608.44 92
2608.56 88
2608.67 86
2608.79 86
2608.91 86
2609.02 82
2609.14 75
2609.26 65
2609.38 52
2609.49 40
2609.61 31
2609.73 25
2609.84 23
2609.96 24
2610.08 27
2610.20 30
2610.31 32
2610.43 33
2610.55 32
2610.66 33
2610.78 35
2610.90 41
2611.02 50
2611.13 62
2611.25 76
2611.37 89
2611.48 98
2611.60 102
2611.72 99
2611.84 90
2611.95 74
2612.07 56
2612.19 36
2612.30 18
2612.42 3
2612.54 0
2612.66 0
2612.77 0
2612.89 0
2613.01 0
2613.12 0
2613.24 0
2613.36 0
2613.48 10
2613.59 17
2613.71 22
2613.83 25
2613.95 27
2614.06 29
2614.18 32
2614.30 38
2614.41 45
2614.53 52
2614.65 58
2614.77 63
2614.88 66
2615.00 69
2615.12 73
2615.23 78
2615.35 86
2615.47 96
2615.59 106
2615.70 114
2615.82 119
2615.94 121
2616.06 119
2616.17 113
2616.29 104
2616.41 92
2616.52 78
2616.64 63
2616.76 48
2616.88 34
2616.99 22
2617.11 12
2617.23 6
2617.35 3
2617.46 2
2617.58 3
2617.70 6
2617.81 11
2617.93 17
2618.05 23
2618.17 29
2618.28 36
2618.40 42
2618.52 48
2618.64 56
2618.75 65
2618.87 79
2618.99 95
2619.11 114
2619.22 133
2619.34 149
2619.46 160
2619.57 163
2619.69 158
2619.81 145
2619.93 127
2620.04 108
2620.16 91
2620.28 79
2620.40 72
2620.51 70
2620.63 72
2620.75 76
2620.87 80
2620.98 83
2621.10 84
2621.22 84
2621.33 84
2621.45 85
2621.57 88
2621.69 92
2621.80 96
2621.92 98
2622.04 95
2622.16 86
2622.27 69
2622.39 47
2622.51 22
2622.63 0
2622.74 0
2622.86 0
2622.98 0
2623.10 0
2623.21 0
2623.33 17
2623.45 33
2623.57 44
2623.68 49
2623.80 48
2623.92 44
2624.04 37
2624.15 32
2624.27 28
2624.39 27
2624.51 26
2624.62 25
2624.74 21
2624.86 16
2624.97 7
2625.09 0
2625.21 0
2625.33 0
2625.44 0
2625.56 0
2625.68 0
2625.80 0
2625.91 0
2626.03 5
2626.15 19
2626.27 35
2626.38 52
2626.50 70
2626.62 88
2626.74 103
2626.85 116
2626.97 126
2627.09 132
2627.21 135
2627.32 135
2627.44 133
2627.56 131
2627.68 129
2627.79 129
2627.91 132
2628.03 137
2628.15 143
2628.26 150
2628.38 154
2628.50 156
2628.62 155
2628.73 151
2628.85 145
2628.97 139
2629.09 135
2629.21 133
2629.32 135
2629.44 142
2629.56 153
2629.68 169
2629.79 187
2629.91 204
2630.03 218
2630.15 225
2630.26 225
2630.38 217
2630.50 203
2630.62 187
2630.73 172
2630.85 163
2630.97 160
2631.09 165
2631.20 175
2631.32 188
2631.44 202
2631.56 213
2631.67 221
2631.79 225
2631.91 224
2632.03 219
2632.14 211
2632.26 200
2632.38 189
2632.50 179
2632.62 174
2632.73 174
2632.85 180
2632.97 192
2633.09 209
2633.20 230
2633.32 252
2633.44 276
2633.56 298
2633.67 319
2633.79 337
2633.91 352
2634.03 363
2634.14 368
2634.26 370
2634.38 368
2634.50 362
2634.62 355
2634.73 346
2634.85 336
2634.97 326
2635.09 314
2635.20 300
2635.32 284
2635.44 268
2635.56 250
2635.67 231
2635.79 213
2635.91 195
2636.03 178
2636.15 162
2636.26 146
2636.38 131
2636.50 115
2636.62 99
2636.73 81
2636.85 63
2636.97 46
2637.09 30
2637.20 18
2637.32 10
2637.44 5
2637.56 4
2637.68 2
2637.79 1
2637.91 0
2638.03 0
2638.15 0
2638.26 0
2638.38 0
2638.50 0
2638.62 0
2638.74 5
2638.85 12
2638.97 18
2639.09 24
2639.21 29
2639.32 34
2639.44 41
2639.56 47
2639.68 52
2639.80 55
2639.91 54
2640.03 51
2640.15 45
2640.27 38
2640.38 33
2640.50 30
2640.62 32
2640.74 38
2640.86 49
2640.97 63
2641.09 78
2641.21 92
2641.33 104
2641.44 113
2641.56 119
2641.68 124
2641.80 129
2641.92 137
2642.03 147
2642.15 158
2642.27 169
2642.39 175
2642.51 175
2642.62 165
2642.74 148
2642.86 124
2642.98 99
2643.09 77
2643.21 62
2643.33 56
2643.45 61
2643.57 75
2643.68 96
2643.80 119
2643.92 142
2644.04 164
2644.16 181
2644.27 193
2644.39 200
2644.51 202
2644.63 200
2644.74 195
2644.86 188
2644.98 179
2645.10 171
2645.22 163
2645.33 156
2645.45 149
2645.57 144
2645.69 141
2645.81 141
2645.92 146
2646.04 156
2646.16 170
2646.28 189
2646.40 212
2646.51 236
2646.63 260
2646.75 281
2646.87 298
2646.99 311
2647.10 320
2647.22 325
2647.34 330
2647.46 336
2647.58 343
2647.69 351
2647.81 358
2647.93 363
2648.05 364
2648.17 360
2648.28 350
2648.40 334
2648.52 317
2648.64 300
2648.75 288
2648.87 282
2648.99 283
2649.11 293
2649.23 308
2649.34 324
2649.46 338
2649.58 346
2649.70 346
2649.82 337
2649.93 319
2650.05 296
2650.17 269
2650.29 243
2650.41 218
2650.53 195
2650.64 174
2650.76 155
2650.88 138
2651.00 122
2651.12 110
2651.23 102
2651.35 99
2651.47 103
2651.59 113
2651.71 127
2651.82 140
2651.94 149
2652.06 150
2652.18 141
2652.30 121
2652.41 94
2652.53 63
2652.65 34
2652.77 9
2652.89 0
2653.00 0
2653.12 0
2653.24 0
2653.36 5
2653.48 13
2653.59 17
2653.71 15
2653.83 10
2653.95 2
2654.07 0
2654.19 0
2654.30 0
2654.42 0
2654.54 3
2654.66 11
2654.78 16
2654.89 18
2655.01 16
2655.13 13
2655.25 10
2655.37 11
2655.48 16
2655.60 26
2655.72 39
2655.84 53
2655.96 65
2656.08 72
2656.19 74
2656.31 73
2656.43 70
2656.55 69
2656.67 71
2656.78 77
2656.90 86
2657.02 97
2657.14 107
2657.26 115
2657.38 119
2657.49 118
2657.61 116
2657.73 112
2657.85 109
2657.97 107
2658.08 107
2658.20 108
2658.32 110
2658.44 111
2658.56 110
2658.68 105
2658.79 96
2658.91 85
2659.03 71
2659.15 59
2659.27 49
2659.38 45
2659.50 47
2659.62 55
2659.74 67
2659.86 80
2659.98 91
2660.09 100
2660.21 105
2660.33 108
2660.45 109
2660.57 110
2660.69 111
2660.80 113
2660.92 116
2661.04 120
2661.16 125
2661.28 128
2661.39 131
2661.51 131
2661.63 128
2661.75 120
2661.87 109
2661.99 94
2662.10 77
2662.22 59
2662.34 43
2662.46 31
2662.58 25
2662.70 26
2662.81 33
2662.93 44
2663.05 56
2663.17 66
2663.29 69
2663.41 65
2663.52 54
2663.64 38
2663.76 21
2663.88 7
2664.00 1
2664.12 3
2664.23 14
2664.35 31
2664.47 50
2664.59 68
2664.71 81
2664.83 88
2664.94 88
2665.06 83
2665.18 77
2665.30 70
2665.42 66
2665.54 64
2665.65 64
2665.77 65
2665.89 66
2666.01 64
2666.13 59
2666.25 52
2666.36 45
2666.48 40
2666.60 37
2666.72 40
2666.84 47
2666.96 59
2667.07 71
2667.19 81
2667.31 84
2667.43 79
2667.55 65
2667.67 44
2667.79 18
2667.90 0
2668.02 0
2668.14 0
2668.26 0
2668.38 0
2668.50 0
2668.61 0
2668.73 0
2668.85 17
2668.97 32
2669.09 41
2669.21 46
2669.32 46
2669.44 44
2669.56 40
2669.68 37
2669.80 35
2669.92 35
2670.04 37
2670.15 39
2670.27 41
2670.39 42
2670.51 41
2670.63 37
2670.75 29
2670.86 19
2670.98 7
2671.10 0
2671.22 0
2671.34 0
2671.46 0
2671.58 1
2671.69 21
2671.81 46
2671.93 74
2672.05 99
2672.17 120
2672.29 135
2672.41 141
2672.52 142
2672.64 140
2672.76 135
2672.88 129
2673.00 124
2673.12 118
2673.23 113
2673.35 106
2673.47 97
2673.59 87
2673.71 74
2673.83 61
2673.95 49
2674.06 38
2674.18 31
2674.30 29
2674.42 32
2674.54 41
2674.66 57
2674.78 77
2674.89 100
2675.01 126
2675.13 152
2675.25 177
2675.37 198
2675.49 215
2675.61 225
2675.72 229
2675.84 227
2675.96 222
2676.08 214
2676.20 206
2676.32 199
2676.44 194
2676.55 189
2676.67 182
2676.79 173
2676.91 159
2677.03 140
2677.15 117
2677.27 91
2677.39 66
2677.50 44
2677.62 27
2677.74 17
2677.86 15
2677.98 19
2678.10 29
2678.22 41
2678.33 54
2678.45 66
2678.57 75
2678.69 81
2678.81 82
2678.93 80
2679.05 76
2679.16 71
2679.28 66
2679.40 64
2679.52 66
2679.64 72
2679.76 81
2679.88 92
2680.00 104
2680.11 117
2680.23 128
2680.35 138
2680.47 146
2680.59 152
2680.71 156
2680.83 157
2680.95 156
2681.06 153
2681.18 146
2681.30 136
2681.42 123
2681.54 109
2681.66 96
2681.78 86
2681.89 81
2682.01 84
2682.13 95
2682.25 112
2682.37 134
2682.49 157
2682.61 179
2682.73 199
2682.84 213
2682.96 223
2683.08 228
2683.20 228
2683.32 225
2683.44 218
2683.56 208
2683.68 196
2683.79 183
2683.91 170
2684.03 158
2684.15 146
2684.27 133
2684.39 120
2684.51 106
2684.63 92
2684.74 78
2684.86 66
2684.98 58
2685.10 53
2685.22 52
2685.34 51
2685.46 50
2685.58 47
2685.70 40
2685.81 29
2685.93 16
2686.05 1
2686.17 0
2686.29 0
2686.41 0
2686.53 0
2686.65 0
2686.76 0
2686.88 0
2687.00 0
2687.12 13
2687.24 28
2687.36 39
2687.48 48
2687.60 53
2687.72 57
2687.83 60
2687.95 63
2688.07 65
2688.19 68
2688.31 70
2688.43 71
2688.55 72
2688.67 73
2688.79 75
2688.90 78
2689.02 82
2689.14 85
2689.26 89
2689.38 93
2689.50 98
2689.62 104
2689.74 114
2689.86 129
2689.97 148
2690.09 170
2690.21 193
2690.33 216
2690.45 236
2690.57 253
2690.69 265
2690.81 272
2690.93 272
2691.04 267
2691.16 258
2691.28 245
2691.40 232
2691.52 221
2691.64 213
2691.76 211
2691.88 216
2692.00 226
2692.11 242
2692.23 261
2692.35 280
2692.47 298
2692.59 311
2692.71 318
2692.83 318
2692.95 311
2693.07 298
2693.19 280
2693.30 258
2693.42 235
2693.54 213
2693.66 192
2693.78 175
2693.90 161
2694.02 152
2694.14 148
2694.26 147
2694.38 149
2694.49 152
2694.61 155
2694.73 156
2694.85 156
2694.97 152
2695.09 143
2695.21 130
2695.33 112
2695.45 89
2695.57 62
2695.68 35
2695.80 9
2695.92 0
2696.04 0
2696.16 0
2696.28 0
2696.40 0
2696.52 0
2696.64 0
2696.76 0
2696.87 7
2696.99 19
2697.11 30
2697.23 41
2697.35 52
2697.47 62
2697.59 71
2697.71 79
2697.83 86
2697.95 93
2698.07 101
2698.18 112
2698.30 125
2698.42 142
2698.54 162
2698.66 181
2698.78 198
2698.90 209
2699.02 213
2699.14 207
2699.26 194
2699.38 175
2699.49 152
2699.61 130
2699.73 110
2699.85 95
2699.97 86
2700.09 81
2700.21 80
2700.33 80
2700.45 81
2700.57 82
2700.69 82
2700.80 82
2700.92 83
2701.04 87
2701.16 94
2701.28 104
2701.40 115
2701.52 127
2701.64 138
2701.76 147
2701.88 153
2702.00 157
2702.12 158
2702.23 158
2702.35 157
2702.47 156
2702.59 155
2702.71 154
2702.83 153
2702.95 151
2703.07 148
2703.19 144
2703.31 139
2703.43 135
2703.55 132
2703.67 129
2703.78 127
2703.90 125
2704.02 123
2704.14 120
2704.26 114
2704.38 105
2704.50 94
2704.62 80
2704.74 65
2704.86 50
2704.98 36
2705.10 23
2705.21 14
2705.33 8
2705.45 7
2705.57 11
2705.69 21
2705.81 37
2705.93 56
2706.05 77
2706.17 97
2706.29 113
2706.41 123
2706.53 128
2706.65 127
2706.77 123
2706.88 116
2707.00 110
2707.12 106
2707.24 104
2707.36 104
2707.48 107
2707.60 113
2707.72 120
2707.84 128
2707.96 137
2708.08 148
2708.20 160
2708.32 172
2708.44 186
2708.55 199
2708.67 211
2708.79 222
2708.91 229
2709.03 233
2709.15 234
2709.27 232
2709.39 229
2709.51 227
2709.63 228
2709.75 233
2709.87 242
2709.99 255
2710.11 269
2710.23 283
2710.34 295
2710.46 305
2710.58 313
2710.70 322
2710.82 333
2710.94 346
2711.06 360
2711.18 375
2711.30 388
2711.42 398
2711.54 404
2711.66 404
2711.78 402
2711.90 398
2712.02 394
2712.14 388
2712.25 382
2712.37 374
2712.49 364
2712.61 349
2712.73 330
2712.85 309
2712.97 287
2713.09 269
2713.21 256
2713.33 252
2713.45 258
2713.57 273
2713.69 296
2713.81 323
2713.93 349
2714.05 369
2714.17 382
2714.28 386
2714.40 381
2714.52 372
2714.64 361
2714.76 353
2714.88 350
2715.00 353
2715.12 359
2715.24 366
2715.36 371
2715.48 372
2715.60 369
2715.72 362
2715.84 352
2715.96 341
2716.08 329
2716.20 315
2716.32 298
2716.44 278
2716.55 252
2716.67 223
2716.79 192
2716.91 163
2717.03 138
2717.15 120
2717.27 111
2717.39 110
2717.51 118
2717.63 131
2717.75 148
2717.87 166
2717.99 183
2718.11 198
2718.23 209
2718.35 215
2718.47 216
2718.59 214
2718.71 208
2718.83 198
2718.94 185
2719.06 169
2719.18 150
2719.30 129
2719.42 109
2719.54 91
2719.66 79
2719.78 75
2719.90 81
2720.02 94
2720.14 112
2720.26 129
2720.38 142
2720.50 147
2720.62 142
2720.74 129
2720.86 109
2720.98 88
2721.10 70
2721.22 55
2721.34 45
2721.46 37
2721.58 31
2721.69 25
2721.81 17
2721.93 9
2722.05 1
2722.17 0
2722.29 0
2722.41 1
2722.53 8
2722.65 15
2722.77 19
2722.89 18
2723.01 13
2723.13 5
2723.25 0
2723.37 0
2723.49 0
2723.61 0
2723.73 0
2723.85 0
2723.97 0
2724.09 3
2724.21 10
2724.33 20
2724.45 30
2724.57 42
2724.69 53
2724.81 62
2724.93 69
2725.04 71
2725.16 68
2725.28 62
2725.40 55
2725.52 46
2725.64 39
2725.76 32
2725.88 27
2726.00 23
2726.12 20
2726.24 17
2726.36 14
2726.48 13
2726.60 14
2726.72 17
2726.84 24
2726.96 32
2727.08 43
2727.20 54
2727.32 64
2727.44 71
2727.56 77
2727.68 81
2727.80 85
2727.92 91
2728.04 97
2728.16 104
2728.28 110
2728.40 114
2728.52 115
2728.64 113
2728.76 110
2728.88 108
2729.00 109
2729.12 113
2729.23 120
2729.35 128
2729.47 137
2729.59 143
2729.71 146
2729.83 146
2729.95 145
2730.07 143
2730.19 143
2730.31 145
2730.43 148
2730.55 152
2730.67 157
2730.79 161
2730.91 166
2731.03 170
2731.15 173
2731.27 175
2731.39 175
2731.51 173
2731.63 167
2731.75 156
2731.87 139
2731.99 117
2732.11 90
2732.23 62
2732.35 34
2732.47 11
2732.59 0
2732.71 0
2732.83 0
2732.95 2
2733.07 17
2733.19 31
2733.31 41
2733.43 44
2733.55 39
2733.67 29
2733.79 15
2733.91 1
2734.03 0
2734.15 0
2734.27 0
2734.39 0
2734.51 0
2734.63 0
2734.75 0
2734.87 1
2734.99 9
2735.11 16
2735.23 21
2735.35 24
2735.47 22
2735.59 16
2735.71 7
2735.83 0
2735.95 0
2736.07 0
2736.19 0
2736.31 0
2736.43 0
2736.55 8
2736.67 16
2736.79 21
2736.91 25
2737.03 25
2737.15 23
2737.27 20
2737.39 17
2737.51 16
2737.63 18
2737.74 25
2737.86 36
2737.98 51
2738.10 67
2738.22 81
2738.34 90
2738.46 95
2738.58 94
2738.70 90
2738.82 83
2738.94 78
2739.06 75
2739.18 76
2739.30 79
2739.42 85
2739.54 91
2739.66 95
2739.78 95
2739.90 90
2740.02 80
2740.14 65
2740.26 48
2740.38 30
2740.50 15
2740.62 6
2740.74 3
2740.86 8
2740.98 18
2741.10 31
2741.22 45
2741.34 56
2741.46 64
2741.58 66
2741.70 63
2741.82 57
2741.94 49
2742.06 41
2742.19 33
2742.31 27
2742.43 23
2742.55 21
2742.67 20
2742.79 21
2742.91 23
2743.03 28
2743.15 36
2743.27 45
2743.39 55
2743.51 65
2743.63 73
2743.75 78
2743.87 80
2743.99 78
2744.11 73
2744.23 67
2744.35 58
2744.47 49
2744.59 38
2744.71 26
2744.83 13
2744.95 0
2745.07 0
2745.19 0
2745.31 0
2745.43 0
2745.55 0
2745.67 0
2745.79 0
2745.91 9
2746.03 26
2746.15 39
2746.27 49
2746.39 55
2746.51 60
2746.63 64
2746.75 71
2746.87 79
2746.99 90
2747.11 103
2747.23 117
2747.35 129
2747.47 138
2747.59 142
2747.71 143
2747.83 138
2747.95 132
2748.07 125
2748.19 122
2748.31 123
2748.43 129
2748.55 140
2748.67 153
2748.79 164
2748.91 170
2749.03 169
2749.15 161
2749.27 146
2749.39 126
2749.51 103
2749.63 82
2749.75 62
2749.87 45
2749.99 32
2750.11 22
2750.23 15
2750.35 9
2750.47 3
2750.59 0
2750.72 0
2750.84 0
2750.96 0
2751.08 0
2751.20 0
2751.32 0
2751.44 0
2751.56 4
2751.68 7
2751.80 7
2751.92 6
2752.04 5
2752.16 5
2752.28 7
2752.40 13
2752.52 21
2752.64 31
2752.76 40
2752.88 47
2753.00 52
2753.12 55
2753.24 57
2753.36 59
2753.48 62
2753.60 68
2753.72 74
2753.84 81
2753.96 86
2754.08 89
2754.20 89
2754.32 87
2754.44 84
2754.56 81
2754.68 79
2754.80 80
2754.93 84
2755.05 90
2755.17 98
2755.29 106
2755.41 111
2755.53 113
2755.65 112
2755.77 108
2755.89 103
2756.01 101
2756.13 104
2756.25 113
2756.37 126
2756.49 140
2756.61 151
2756.73 154
2756.85 147
2756.97 130
2757.09 106
2757.21 80
2757.33 57
2757.45 42
2757.57 37
2757.69 43
2757.81 58
2757.93 78
2758.05 99
2758.17 120
2758.30 136
2758.42 149
2758.54 159
2758.66 166
2758.78 173
2758.90 181
2759.02 192
2759.14 205
2759.26 221
2759.38 239
2759.50 255
2759.62 269
2759.74 278
2759.86 282
2759.98 280
2760.10 271
2760.22 260
2760.34 248
2760.46 238
2760.58 233
2760.70 235
2760.82 242
2760.94 255
2761.07 269
2761.19 281
2761.31 289
2761.43 291
2761.55 288
2761.67 280
2761.79 271
2761.91 262
2762.03 255
2762.15 250
2762.27 249
2762.39 249
2762.51 248
2762.63 247
2762.75 243
2762.87 236
2762.99 227
2763.11 216
2763.23 204
2763.35 192
2763.47 181
2763.60 170
2763.72 158
2763.84 146
2763.96 132
2764.08 117
2764.20 104
2764.32 94
2764.44 90
2764.56 93
2764.68 102
2764.80 115
2764.92 130
2765.04 143
2765.16 153
2765.28 159
2765.40 160
2765.52 159
2765.64 157
2765.77 156
2765.89 156
2766.01 157
2766.13 159
2766.25 159
2766.37 157
2766.49 151
2766.61 142
2766.73 130
2766.85 119
2766.97 109
2767.09 103
2767.21 102
2767.33 104
2767.45 110
2767.57 118
2767.69 126
2767.82 133
2767.94 138
2768.06 142
2768.18 144
2768.30 145
2768.42 146
2768.54 146
2768.66 146
2768.78 147
2768.90 147
2769.02 147
2769.14 147
2769.26 147
2769.38 145
2769.50 140
2769.62 133
2769.75 124
2769.87 115
2769.99 109
2770.11 108
2770.23 114
2770.35 126
2770.47 144
2770.59 164
2770.71 181
2770.83 192
2770.95 194
2771.07 188
2771.19 174
2771.31 156
2771.43 136
2771.56 117
2771.68 99
2771.80 86
2771.92 75
2772.04 69
2772.16 66
2772.28 66
2772.40 68
2772.52 69
2772.64 68
2772.76 63
2772.88 55
2773.00 44
2773.12 32
2773.25 21
2773.37 16
2773.49 18
2773.61 27
2773.73 44
2773.85 65
2773.97 88
2774.09 109
2774.21 126
2774.33 136
2774.45 142
2774.57 145
2774.69 146
2774.81 147
2774.94 151
2775.06 159
2775.18 170
2775.30 186
2775.42 204
2775.54 223
2775.66 242
2775.78 258
2775.90 268
2776.02 273
2776.14 271
2776.26 264
2776.38 257
2776.51 253
2776.63 252
2776.75 256
2776.87 263
2776.99 270
2777.11 274
2777.23 271
2777.35 262
2777.47 248
2777.59 231
2777.71 216
2777.83 204
2777.96 198
2778.08 198
2778.20 202
2778.32 208
2778.44 216
2778.56 222
2778.68 226
2778.80 229
2778.92 230
2779.04 230
2779.16 227
2779.28 224
2779.41 221
2779.53 218
2779.65 215
2779.77 214
2779.89 216
2780.01 221
2780.13 227
2780.25 234
2780.37 242
2780.49 249
2780.61 255
2780.74 260
2780.86 265
2780.98 269
2781.10 274
2781.22 278
2781.34 282
2781.46 285
2781.58 287
2781.70 288
2781.82 289
2781.94 289
2782.07 289
2782.19 287
2782.31 283
2782.43 278
2782.55 270
2782.67 259
2782.79 247
2782.91 233
2783.03 220
2783.15 208
2783.27 196
2783.40 185
2783.52 173
2783.64 161
2783.76 148
2783.88 136
2784.00 126
2784.12 121
2784.24 121
2784.36 127
2784.48 137
2784.61 148
2784.73 157
2784.85 161
2784.97 158
2785.09 147
2785.21 130
2785.33 110
2785.45 88
2785.57 67
2785.69 48
2785.82 33
2785.94 21
2786.06 14
2786.18 12
2786.30 14
2786.42 22
2786.54 34
2786.66 51
2786.78 71
2786.90 93
2787.03 113
2787.15 132
2787.27 145
2787.39 153
2787.51 153
2787.63 146
2787.75 130
2787.87 108
2787.99 80
2788.11 50
2788.24 20
2788.36 0
2788.48 0
2788.60 0
2788.72 0
2788.84 0
2788.96 0
2789.08 0
2789.20 0
2789.33 6
2789.45 20
2789.57 34
2789.69 48
2789.81 61
2789.93 74
2790.05 87
2790.17 99
2790.29 109
2790.41 116
2790.54 121
2790.66 126
2790.78 130
2790.90 137
2791.02 146
2791.14 159
2791.26 173
2791.38 188
2791.50 202
2791.63 215
2791.75 225
2791.87 233
2791.99 239
2792.11 244
2792.23 245
2792.35 243
2792.47 236
2792.60 225
2792.72 209
2792.84 191
2792.96 171
2793.08 152
2793.20 137
2793.32 125
2793.44 114
2793.56 103
2793.69 90
2793.81 75
2793.93 57
2794.05 39
2794.17 22
2794.29 10
2794.41 6
2794.53 11
2794.66 24
2794.78 42
2794.90 62
2795.02 80
2795.14 93
2795.26 99
2795.38 100
2795.50 96
2795.62 89
2795.75 81
2795.87 73
2795.99 66
2796.11 60
2796.23 56
2796.35 52
2796.47 51
2796.59 54
2796.72 60
2796.84 70
2796.96 82
2797.08 94
2797.20 103
2797.32 108
2797.44 108
2797.56 103
2797.69 95
2797.81 88
2797.93 83
2798.05 83
2798.17 88
2798.29 98
2798.41 110
2798.53 122
2798.66 132
2798.78 138
2798.90 139
2799.02 136
2799.14 130
2799.26 121
2799.38 112
2799.50 103
2799.63 96
2799.75 90
2799.87 87
2799.99 86
2800.11 86
2800.23 87
2800.35 89
2800.48 92
2800.60 97
2800.72 102
2800.84 109
2800.96 117
2801.08 125
2801.20 134
2801.32 143
2801.45 152
2801.57 162
2801.69 173
2801.81 184
2801.93 192
2802.05 196
2802.17 193
2802.30 183
2802.42 166
2802.54 144
2802.66 120
2802.78 99
2802.90 83
2803.02 74
2803.14 73
2803.27 78
2803.39 88
2803.51 103
2803.63 119
2803.75 136
2803.87 152
2803.99 165
2804.12 174
2804.24 178
2804.36 177
2804.48 171
2804.60 159
2804.72 144
2804.84 128
2804.97 112
2805.09 101
2805.21 95
2805.33 96
2805.45 106
2805.57 123
2805.69 146
2805.82 171
2805.94 196
2806.06 217
2806.18 233
2806.30 243
2806.42 246
2806.54 244
2806.67 240
2806.79 234
2806.91 228
2807.03 223
2807.15 219
2807.27 216
2807.39 214
2807.52 212
2807.64 208
2807.76 204
2807.88 199
2808.00 193
2808.12 186
2808.24 179
2808.37 172
2808.49 166
2808.61 160
2808.73 156
2808.85 152
2808.97 150
2809.10 149
2809.22 149
2809.34 152
2809.46 156
2809.58 164
2809.70 173
2809.82 183
2809.95 194
2810.07 206
2810.19 217
2810.31 228
2810.43 239
2810.55 250
2810.68 262
2810.80 274
2810.92 287
2811.04 298
2811.16 308
2811.28 316
2811.40 322
2811.53 327
2811.65 330
2811.77 332
2811.89 334
2812.01 333
2812.13 330
2812.26 322
2812.38 310
2812.50 294
2812.62 274
2812.74 253
2812.86 233
2812.98 217
2813.11 207
2813.23 203
2813.35 205
2813.47 214
2813.59 229
2813.71 249
2813.84 273
2813.96 299
2814.08 325
2814.20 349
2814.32 369
2814.44 385
2814.57 396
2814.69 403
2814.81 406
2814.93 407
2815.05 405
2815.17 401
2815.30 396
2815.42 388
2815.54 377
2815.66 365
2815.78 353
2815.90 341
2816.03 332
2816.15 324
2816.27 316
2816.39 309
2816.51 302
2816.63 293
2816.76 284
2816.88 275
2817.00 269
2817.12 266
2817.24 266
2817.36 267
2817.49 269
2817.61 268
2817.73 264
2817.85 257
2817.97 246
2818.09 235
2818.22 225
2818.34 219
2818.46 218
2818.58 221
2818.70 227
2818.82 232
2818.95 236
2819.07 235
2819.19 228
2819.31 216
2819.43 200
2819.55 181
2819.68 164
2819.80 151
2819.92 143
2820.04 142
2820.16 146
2820.28 155
2820.41 164
2820.53 173
2820.65 177
2820.77 176
2820.89 171
2821.02 163
2821.14 154
2821.26 147
2821.38 143
2821.50 143
2821.62 146
2821.75 152
2821.87 159
2821.99 166
2822.11 172
2822.23 178
2822.35 182
2822.48 185
2822.60 187
2822.72 188
2822.84 188
2822.96 188
2823.09 185
2823.21 181
2823.33 175
2823.45 165
2823.57 153
2823.69 138
2823.82 120
2823.94 102
2824.06 86
2824.18 73
2824.30 64
2824.43 60
2824.55 58
2824.67 57
2824.79 53
2824.91 44
2825.03 31
2825.16 13
2825.28 0
2825.40 0
2825.52 0
2825.64 0
2825.77 0
2825.89 0
2826.01 0
2826.13 0
2826.25 1
2826.38 16
2826.50 28
2826.62 38
2826.74 43
2826.86 45
2826.98 44
2827.11 41
2827.23 37
2827.35 33
2827.47 30
2827.59 26
2827.72 24
2827.84 21
2827.96 19
2828.08 18
2828.20 19
2828.33 23
2828.45 31
2828.57 41
2828.69 54
2828.81 68
2828.94 80
2829.06 88
2829.18 92
2829.30 90
2829.42 84
2829.55 73
2829.67 58
2829.79 42
2829.91 24
2830.03 6
2830.15 0
2830.28 0
2830.40 0
2830.52 0
2830.64 0
2830.76 0
2830.89 0
2831.01 3
2831.13 18
2831.25 32
2831.37 45
2831.50 56
2831.62 66
2831.74 76
2831.86 83
2831.98 86
2832.11 85
2832.23 77
2832.35 65
2832.47 50
2832.59 36
2832.72 26
2832.84 24
2832.96 29
2833.08 41
2833.20 58
2833.33 78
2833.45 97
2833.57 114
2833.69 127
2833.81 137
2833.94 142
2834.06 144
2834.18 143
2834.30 139
2834.43 134
2834.55 129
2834.67 124
2834.79 120
2834.91 118
2835.04 118
2835.16 118
2835.28 118
2835.40 117
2835.52 114
2835.65 108
2835.77 99
2835.89 88
2836.01 75
2836.13 60
2836.26 45
2836.38 30
2836.50 16
2836.62 4
2836.74 0
2836.87 0
2836.99 0
2837.11 0
2837.23 0
2837.36 0
2837.48 0
2837.60 0
2837.72 5
2837.84 12
2837.97 18
2838.09 23
2838.21 27
2838.33 30
2838.45 32
2838.58 35
2838.70 39
2838.82 42
2838.94 47
2839.06 54
2839.19 62
2839.31 72
2839.43 85
2839.55 99
2839.68 114
2839.80 127
2839.92 135
2840.04 137
2840.16 132
2840.29 121
2840.41 105
2840.53 89
2840.65 75
2840.78 67
2840.90 66
2841.02 72
2841.14 85
2841.26 101
2841.39 117
2841.51 132
2841.63 143
2841.75 150
2841.88 153
2842.00 151
2842.12 145
2842.24 136
2842.36 123
2842.49 107
2842.61 90
2842.73 73
2842.85 56
2842.98 40
2843.10 26
2843.22 16
2843.34 10
2843.46 6
2843.59 5
2843.71 5
2843.83 6
2843.95 8
2844.08 8
2844.20 9
2844.32 10
2844.44 13
2844.56 18
2844.69 25
2844.81 33
2844.93 41
2845.05 48
2845.18 54
2845.30 60
2845.42 67
2845.54 76
2845.66 88
2845.79 103
2845.91 120
2846.03 137
2846.15 152
2846.28 163
2846.40 169
2846.52 170
2846.64 166
2846.77 160
2846.89 152
2847.01 145
2847.13 139
2847.25 136
2847.38 135
2847.50 137
2847.62 140
2847.74 143
2847.87 143
2847.99 141
2848.11 136
2848.23 127
2848.36 117
2848.48 107
2848.60 99
2848.72 95
2848.85 95
2848.97 98
2849.09 104
2849.21 112
2849.33 120
2849.46 128
2849.58 134
2849.70 138
2849.82 140
2849.95 138
2850.07 133
2850.19 124
2850.31 114
2850.44 103
2850.56 93
2850.68 85
2850.80 80
2850.93 78
2851.05 78
2851.17 78
2851.29 77
2851.42 76
2851.54 73
2851.66 70
2851.78 69
2851.91 70
2852.03 76
2852.15 86
2852.27 99
2852.39 115
2852.52 133
2852.64 149
2852.76 163
2852.88 171
2853.01 173
2853.13 167
2853.25 154
2853.37 136
2853.50 116
2853.62 98
2853.74 86
2853.86 81
2853.99 84
2854.11 94
2854.23 109
2854.35 124
2854.48 135
2854.60 140
2854.72 139
2854.84 133
2854.97 123
2855.09 113
2855.21 104
2855.33 97
2855.46 92
2855.58 87
2855.70 78
2855.82 65
2855.95 47
2856.07 26
2856.19 5
2856.31 0
2856.44 0
2856.56 0
2856.68 0
2856.80 0
2856.93 12
2857.05 34
2857.17 57
2857.29 78
2857.42 97
2857.54 113
2857.66 125
2857.78 132
2857.91 134
2858.03 129
2858.15 120
2858.27 106
2858.40 90
2858.52 76
2858.64 65
2858.77 57
2858.89 53
2859.01 51
2859.13 47
2859.26 41
2859.38 32
2859.50 20
2859.62 6
2859.75 0
2859.87 0
2859.99 0
2860.11 0
2860.24 0
2860.36 0
2860.48 1
2860.60 14
2860.73 30
2860.85 47
2860.97 64
2861.09 81
2861.22 95
2861.34 105
2861.46 108
2861.58 105
2861.71 96
2861.83 82
2861.95 66
2862.08 51
2862.20 41
2862.32 35
2862.44 36
2862.57 40
2862.69 45
2862.81 51
2862.93 55
2863.06 59
2863.18 62
2863.30 66
2863.42 71
2863.55 75
2863.67 77
2863.79 75
2863.92 69
2864.04 58
2864.16 44
2864.28 29
2864.41 14
2864.53 3
2864.65 0
2864.77 0
2864.90 0
2865.02 1
2865.14 9
2865.27 18
2865.39 24
2865.51 26
2865.63 23
2865.76 16
2865.88 5
2866.00 0
2866.12 0
2866.25 0
2866.37 0
2866.49 0
2866.62 0
2866.74 0
2866.86 4
2866.98 19
2867.11 34
2867.23 48
2867.35 57
2867.47 59
2867.60 54
2867.72 44
2867.84 32
2867.97 22
2868.09 18
2868.21 24
2868.33 39
2868.46 61
2868.58 86
2868.70 108
2868.82 125
2868.95 133
2869.07 130
2869.19 120
2869.32 103
2869.44 84
2869.56 66
2869.68 52
2869.81 43
2869.93 42
2870.05 47
2870.18 57
2870.30 70
2870.42 83
2870.54 94
2870.67 101
2870.79 104
2870.91 103
2871.04 97
2871.16 87
2871.28 75
2871.40 60
2871.53 43
2871.65 28
2871.77 16
2871.90 8
2872.02 6
2872.14 9
2872.26 17
2872.39 26
2872.51 34
2872.63 40
2872.76 42
2872.88 41
2873.00 37
2873.12 30
2873.25 23
2873.37 16
2873.49 11
2873.62 8
2873.74 9
2873.86 15
2873.98 26
2874.11 41
2874.23 60
2874.35 79
2874.48 95
2874.60 106
2874.72 109
2874.84 103
2874.97 89
2875.09 70
2875.21 47
2875.34 25
2875.46 4
2875.58 0
2875.71 0
2875.83 0
2875.95 0
2876.07 0
2876.20 0
2876.32 0
2876.44 4
2876.57 16
2876.69 25
2876.81 30
2876.93 32
2877.06 29
2877.18 24
2877.30 18
2877.43 12
2877.55 8
2877.67 7
2877.80 8
2877.92 14
2878.04 22
2878.16 33
2878.29 44
2878.41 53
2878.53 57
2878.66 55
2878.78 48
2878.90 37
2879.03 23
2879.15 11
2879.27 4
2879.39 3
2879.52 9
2879.64 22
2879.76 40
2879.89 60
2880.01 81
2880.13 101
2880.26 120
2880.38 137
2880.50 150
2880.62 160
2880.75 165
2880.87 165
2880.99 159
2881.12 149
2881.24 136
2881.36 124
2881.49 115
2881.61 110
2881.73 109
2881.86 114
2881.98 123
2882.10 134
2882.22 145
2882.35 153
2882.47 158
2882.59 158
2882.72 152
2882.84 141
2882.96 125
2883.09 105
2883.21 83
2883.33 62
2883.46 42
2883.58 25
2883.70 14
2883.82 9
2883.95 9
2884.07 12
2884.19 16
2884.32 19
2884.44 18
2884.56 12
2884.69 3
2884.81 0
2884.93 0
2885.06 0
2885.18 0
2885.30 0
2885.43 0
2885.55 1
2885.67 9
2885.79 15
2885.92 18
2886.04 20
2886.16 22
2886.29 26
2886.41 35
2886.53 48
2886.66 65
2886.78 82
2886.90 98
2887.03 109
2887.15 116
2887.27 119
2887.40 117
2887.52 114
2887.64 110
2887.77 106
2887.89 102
2888.01 98
2888.13 94
2888.26 88
2888.38 81
2888.50 75
2888.63 71
2888.75 70
2888.87 74
2889.00 83
2889.12 96
2889.24 110
2889.37 124
2889.49 136
2889.61 143
2889.74 145
2889.86 144
2889.98 139
2890.11 133
2890.23 126
2890.35 118
2890.48 110
2890.60 101
2890.72 93
2890.85 86
2890.97 80
2891.09 79
2891.22 82
2891.34 88
2891.46 96
2891.59 103
2891.71 108
2891.83 110
2891.96 109
2892.08 104
2892.20 97
2892.33 90
2892.45 83
2892.57 76
2892.70 70
2892.82 64
2892.94 58
2893.07 54
2893.19 51
2893.31 51
2893.43 53
2893.56 55
2893.68 56
2893.80 56
2893.93 54
2894.05 49
2894.17 42
2894.30 35
2894.42 28
2894.54 23
2894.67 19
2894.79 17
2894.91 17
2895.04 18
2895.16 20
2895.28 24
2895.41 29
2895.53 35
2895.66 41
2895.78 46
2895.90 51
2896.03 55
2896.15 60
2896.27 66
2896.40 74
2896.52 84
2896.64 95
2896.77 106
2896.89 115
2897.01 120
2897.14 122
2897.26 119
2897.38 114
2897.51 108
2897.63 102
2897.75 98
2897.88 96
2898.00 97
2898.12 100
2898.25 104
2898.37 108
2898.49 111
2898.62 114
2898.74 116
2898.86 118
2898.99 117
2899.11 115
2899.23 110
2899.36 103
2899.48 93
2899.60 81
2899.73 70
2899.85 61
2899.97 57
2900.10 57
2900.22 62
2900.34 69
2900.47 78
2900.59 85
2900.72 90
2900.84 90
2900.96 88
2901.09 83
2901.21 77
2901.33 69
2901.46 61
2901.58 52
2901.70 42
2901.83 31
2901.95 21
2902.07 11
2902.20 4
2902.32 1
2902.44 1
2902.57 6
2902.69 15
2902.81 26
2902.94 39
2903.06 50
2903.18 61
2903.31 69
2903.43 75
2903.56 80
2903.68 83
2903.80 87
2903.93 90
2904.05 94
2904.17 98
2904.30 101
2904.42 105
2904.54 107
2904.67 111
2904.79 114
2904.91 117
2905.04 120
2905.16 121
2905.29 121
2905.41 117
2905.53 110
2905.66 99
2905.78 84
2905.90 65
2906.03 45
2906.15 22
2906.27 1
2906.40 0
2906.52 0
2906.64 0
2906.77 0
2906.89 0
2907.02 0
2907.14 0
2907.26 0
2907.39 21
2907.51 52
2907.63 84
2907.76 113
2907.88 138
2908.00 157
2908.13 170
2908.25 180
2908.38 186
2908.50 193
2908.62 201
2908.75 212
2908.87 224
2908.99 237
2909.12 249
2909.24 260
2909.36 269
2909.49 277
2909.61 282
2909.74 285
2909.86 286
2909.98 285
2910.11 279
2910.23 270
2910.35 258
2910.48 242
2910.60 223
2910.72 202
2910.85 181
2910.97 160
2911.10 140
2911.22 121
2911.34 105
2911.47 91
2911.59 80
2911.71 72
2911.84 68
2911.96 68
2912.09 72
2912.21 78
2912.33 86
2912.46 94
2912.58 101
2912.70 106
2912.83 109
2912.95 109
2913.07 106
2913.20 101
2913.32 93
2913.45 84
2913.57 74
2913.69 64
2913.82 56
2913.94 52
2914.06 52
2914.19 56
2914.31 65
2914.44 76
2914.56 88
2914.68 99
2914.81 109
2914.93 115
2915.05 118
2915.18 117
2915.30 112
2915.43 105
2915.55 97
2915.67 90
2915.80 83
2915.92 78
2916.05 75
2916.17 76
2916.29 79
2916.42 86
2916.54 97
2916.66 112
2916.79 130
2916.91 149
2917.04 166
2917.16 179
2917.28 186
2917.41 187
2917.53 182
2917.65 174
2917.78 164
2917.90 158
2918.03 155
2918.15 158
2918.27 166
2918.40 176
2918.52 186
2918.65 193
2918.77 195
2918.89 192
2919.02 188
2919.14 184
2919.26 184
2919.39 191
2919.51 206
2919.64 228
2919.76 253
2919.88 279
2920.01 300
2920.13 314
2920.26 321
2920.38 320
2920.50 314
2920.63 306
2920.75 297
2920.88 288
2921.00 280
2921.12 272
2921.25 264
2921.37 257
2921.49 250
2921.62 244
2921.74 239
2921.87 236
2921.99 235
2922.11 234
2922.24 233
2922.36 230
2922.49 225
2922.61 217
2922.73 205
2922.86 189
2922.98 171
2923.11 152
2923.23 133
2923.35 117
2923.48 107
2923.60 105
2923.73 112
2923.85 127
2923.97 148
2924.10 171
2924.22 193
2924.35 210
2924.47 221
2924.59 224
2924.72 220
2924.84 211
2924.97 201
2925.09 191
2925.21 183
2925.34 179
2925.46 178
2925.59 180
2925.71 182
2925.83 184
2925.96 183
2926.08 179
2926.21 171
2926.33 159
2926.45 145
2926.58 130
2926.70 115
2926.83 102
2926.95 92
2927.07 84
2927.20 77
2927.32 70
2927.45 61
2927.57 49
2927.69 34
2927.82 16
2927.94 0
2928.07 0
2928.19 0
2928.31 0
2928.44 0
2928.56 0
2928.69 0
2928.81 0
2928.93 6
2929.06 26
2929.18 45
2929.31 61
2929.43 74
2929.55 85
2929.68 93
2929.80 98
2929.93 101
2930.05 101
2930.17 99
2930.30 95
2930.42 90
2930.55 85
2930.67 80
2930.80 78
2930.92 78
2931.04 82
2931.17 88
2931.29 97
2931.42 106
2931.54 116
2931.66 123
2931.79 128
2931.91 129
2932.04 127
2932.16 123
2932.28 116
2932.41 110
2932.53 106
2932.66 106
2932.78 110
2932.91 119
2933.03 132
2933.15 145
2933.28 155
2933.40 160
2933.53 156
2933.65 144
2933.77 125
2933.90 101
2934.02 75
2934.15 51
2934.27 32
2934.40 19
2934.52 10
2934.64 6
2934.77 2
2934.89 0
2935.02 0
2935.14 0
2935.26 0
2935.39 0
2935.51 0
2935.64 0
2935.76 0
2935.89 18
2936.01 38
2936.13 57
2936.26 73
2936.38 86
2936.51 96
2936.63 103
2936.76 110
2936.88 116
2937.00 121
2937.13 126
2937.25 130
2937.38 134
2937.50 137
2937.63 140
2937.75 142
2937.87 144
2938.00 143
2938.12 139
2938.25 130
2938.37 118
2938.49 103
2938.62 87
2938.74 71
2938.87 57
2938.99 47
2939.12 40
2939.24 38
2939.36 38
2939.49 41
2939.61 47
2939.74 55
2939.86 65
2939.99 78
2940.11 92
2940.23 108
2940.36 127
2940.48 146
2940.61 163
2940.73 175
2940.86 181
2940.98 177
2941.11 165
2941.23 146
2941.35 122
2941.48 99
2941.60 80
2941.73 69
2941.85 67
2941.98 72
2942.10 82
2942.22 94
2942.35 105
2942.47 113
2942.60 116
2942.72 118
2942.85 117
2942.97 117
2943.09 117
2943.22 118
2943.34 118
2943.47 117
2943.59 115
2943.72 110
2943.84 104
2943.97 98
2944.09 92
2944.21 87
2944.34 81
2944.46 76
2944.59 69
2944.71 63
2944.84 57
2944.96 53
2945.08 51
2945.21 54
2945.33 58
2945.46 63
2945.58 66
2945.71 65
2945.83 58
2945.96 47
2946.08 32
2946.20 18
2946.33 4
2946.45 0
2946.58 0
2946.70 0
2946.83 0
2946.95 0
2947.08 0
2947.20 0
2947.32 0
2947.45 0
2947.57 3
2947.70 11
2947.82 21
2947.95 33
2948.07 45
2948.20 58
2948.32 71
2948.44 85
2948.57 100
2948.69 115
2948.82 130
2948.94 145
2949.07 157
2949.19 164
2949.32 167
2949.44 165
2949.57 159
2949.69 152
2949.81 144
2949.94 138
2950.06 134
2950.19 130
2950.31 127
2950.44 122
2950.56 115
2950.69 106
2950.81 98
2950.93 91
2951.06 86
2951.18 85
2951.31 89
2951.43 96
2951.56 107
2951.68 120
2951.81 135
2951.93 151
2952.06 168
2952.18 186
2952.30 201
2952.43 214
2952.55 221
2952.68 223
2952.80 218
2952.93 208
2953.05 196
2953.18 183
2953.30 174
2953.43 169
2953.55 168
2953.68 172
2953.80 178
2953.92 186
2954.05 196
2954.17 207
2954.30 219
2954.42 231
2954.55 241
2954.67 248
2954.80 249
2954.92 243
2955.05 231
2955.17 214
2955.30 195
2955.42 177
2955.54 165
2955.67 159
2955.79 159
2955.92 164
2956.04 169
2956.17 172
2956.29 169
2956.42 159
2956.54 142
2956.67 121
2956.79 97
2956.92 75
2957.04 58
2957.16 48
2957.29 45
2957.41 51
2957.54 61
2957.66 74
2957.79 89
2957.91 102
2958.04 114
2958.16 124
2958.29 134
2958.41 142
2958.54 151
2958.66 158
2958.79 164
2958.91 168
2959.03 169
2959.16 166
2959.28 159
2959.41 150
2959.53 138
2959.66 125
2959.78 112
2959.91 99
2960.03 87
2960.16 77
2960.28 67
2960.41 58
2960.53 50
2960.66 42
2960.78 33
2960.91 24
2961.03 15
2961.16 8
2961.28 4
2961.40 4
2961.53 8
2961.65 18
2961.78 31
2961.90 48
2962.03 67
2962.15 85
2962.28 103
2962.40 118
2962.53 130
2962.65 139
2962.78 144
2962.90 148
2963.03 151
2963.15 154
2963.28 156
2963.40 158
2963.53 157
2963.65 153
2963.78 143
2963.90 129
2964.03 110
2964.15 91
2964.27 73
2964.40 59
2964.52 51
2964.65 49
2964.77 51
2964.90 55
2965.02 59
2965.15 59
2965.27 57
2965.40 51
2965.52 44
2965.65 34
2965.77 24
2965.90 13
2966.02 2
2966.15 0
2966.27 0
2966.40 0
2966.52 0
2966.65 0
2966.77 0
2966.90 0
2967.02 1
2967.15 15
2967.27 25
2967.40 32
2967.52 34
2967.65 32
2967.77 28
2967.90 25
2968.02 24
2968.15 29
2968.27 41
2968.39 57
2968.52 75
2968.64 92
2968.77 104
2968.89 109
2969.02 107
2969.14 100
2969.27 91
2969.39 84
2969.52 82
2969.64 84
2969.77 91
2969.89 97
2970.02 103
2970.14 103
2970.27 98
2970.39 86
2970.52 69
2970.64 49
2970.77 27
2970.89 7
2971.02 0
2971.14 0
2971.27 0
2971.39 0
2971.52 0
2971.64 0
2971.77 14
2971.89 28
2972.02 39
2972.14 46
2972.27 52
2972.39 56
2972.52 62
2972.64 70
2972.77 80
2972.89 91
2973.02 102
2973.14 110
2973.27 117
2973.39 123
2973.52 130
2973.64 137
2973.77 146
2973.89 156
2974.02 164
2974.14 170
2974.27 171
2974.39 167
2974.52 160
2974.64 150
2974.77 141
2974.89 135
2975.02 132
2975.14 135
2975.27 142
2975.39 153
2975.52 164
2975.64 174
2975.77 183
2975.89 189
2976.02 192
2976.14 192
2976.27 189
2976.39 182
2976.52 174
2976.64 164
2976.77 154
2976.89 144
2977.02 137
2977.14 131
2977.27 126
2977.39 122
2977.52 117
2977.64 109
2977.77 100
2977.89 89
2978.02 77
2978.15 67
2978.27 59
2978.40 53
2978.52 50
2978.65 49
2978.77 49
2978.90 49
2979.02 48
2979.15 46
2979.27 43
2979.40 40
2979.52 37
2979.65 36
2979.77 38
2979.90 44
2980.02 52
2980.15 63
2980.27 75
2980.40 85
2980.52 93
2980.65 98
2980.77 99
2980.90 97
2981.02 93
2981.15 90
2981.27 87
2981.40 86
2981.52 86
2981.65 88
2981.77 90
2981.90 92
2982.02 91
2982.15 89
2982.27 83
2982.40 75
2982.53 65
2982.65 57
2982.78 52
2982.90 52
2983.03 58
2983.15 69
2983.28 86
2983.40 103
2983.53 118
2983.65 127
2983.78 127
2983.90 117
2984.03 97
2984.15 69
2984.28 36
2984.40 3
2984.53 0
2984.65 0
2984.78 0
2984.90 0
2985.03 0
2985.15 0
2985.28 2
2985.41 25
2985.53 44
2985.66 57
2985.78 65
2985.91 66
2986.03 63
2986.16 55
2986.28 44
2986.41 31
2986.53 18
2986.66 5
2986.78 0
2986.91 0
2987.03 0
2987.16 0
2987.28 0
2987.41 0
2987.54 0
2987.66 0
2987.79 1
2987.91 14
2988.04 29
2988.16 44
2988.29 56
2988.41 63
2988.54 67
2988.66 66
2988.79 61
2988.91 54
2989.04 47
2989.16 41
2989.29 36
2989.41 33
2989.54 30
2989.67 27
2989.79 25
2989.92 21
2990.04 17
2990.17 14
2990.29 13
2990.42 15
2990.54 21
2990.67 30
2990.79 41
2990.92 54
2991.04 66
2991.17 76
2991.30 83
2991.42 86
2991.55 88
2991.67 87
2991.80 85
2991.92 83
2992.05 82
2992.17 80
2992.30 79
2992.42 78
2992.55 76
2992.67 74
2992.80 70
2992.93 65
2993.05 58
2993.18 48
2993.30 35
2993.43 20
2993.55 5
2993.68 0
2993.80 0
2993.93 0
2994.05 0
2994.18 0
2994.31 16
2994.43 39
2994.56 64
2994.68 88
2994.81 109
2994.93 127
2995.06 139
2995.18 145
2995.31 146
2995.43 141
2995.56 131
2995.69 117
2995.81 100
2995.94 83
2996.06 67
2996.19 55
2996.31 48
2996.44 45
2996.56 47
2996.69 53
2996.81 62
2996.94 72
2997.07 82
2997.19 91
2997.32 97
2997.44 99
2997.57 97
2997.69 92
2997.82 85
2997.94 78
2998.07 73
2998.20 71
2998.32 70
2998.45 71
2998.57 71
2998.70 70
2998.82 68
2998.95 64
2999.07 62
2999.20 61
2999.33 64
2999.45 71
2999.58 82
2999.70 95
2999.83 108
2999.95 119
3000.08 126
3000.20 127
3000.33 123
3000.46 113
3000.58 100
3000.71 83
3000.83 65
3000.96 47
3001.08 29
3001.21 12
3001.33 0
3001.46 0
3001.59 0
3001.71 0
3001.84 0
3001.96 0
3002.09 0
3002.21 0
3002.34 7
3002.46 20
3002.59 31
3002.72 39
3002.84 46
3002.97 50
3003.09 53
3003.22 53
3003.34 51
3003.47 44
3003.60 35
3003.72 24
3003.85 12
3003.97 2
3004.10 0
3004.22 0
3004.35 5
3004.47 18
3004.60 36
3004.73 56
3004.85 76
3004.98 95
3005.10 110
3005.23 119
3005.35 124
3005.48 124
3005.61 122
3005.73 118
3005.86 113
3005.98 108
3006.11 102
3006.23 94
3006.36 83
3006.49 68
3006.61 49
3006.74 28
3006.86 6
3006.99 0
3007.11 0
3007.24 0
3007.37 0
3007.49 0
3007.62 0
3007.74 0
3007.87 0
3007.99 15
3008.12 41
3008.25 64
3008.37 84
3008.50 96
3008.62 100
3008.75 97
3008.87 87
3009.00 73
3009.13 57
3009.25 42
3009.38 29
3009.50 18
3009.63 10
3009.75 3
3009.88 0
3010.01 0
3010.13 0
3010.26 0
3010.38 0
3010.51 0
3010.63 2
3010.76 14
3010.89 29
3011.01 46
3011.14 64
3011.26 79
3011.39 91
3011.52 97
3011.64 96
3011.77 90
3011.89 82
3012.02 72
3012.14 63
3012.27 57
3012.40 54
3012.52 55
3012.65 56
3012.77 57
3012.90 56
3013.03 54
3013.15 49
3013.28 44
3013.40 38
3013.53 31
3013.65 26
3013.78 22
3013.91 20
3014.03 19
3014.16 18
3014.28 19
3014.41 19
3014.54 19
3014.66 19
3014.79 17
3014.91 16
3015.04 16
3015.16 17
3015.29 20
3015.42 23
3015.54 27
3015.67 31
3015.79 36
3015.92 42
3016.05 49
3016.17 59
3016.30 69
3016.42 79
3016.55 86
3016.68 90
3016.80 90
3016.93 87
3017.05 85
3017.18 83
3017.31 83
3017.43 88
3017.56 95
3017.68 103
3017.81 112
3017.93 120
3018.06 129
3018.19 136
3018.31 144
3018.44 150
3018.56 156
3018.69 161
3018.82 163
3018.94 163
3019.07 160
3019.19 155
3019.32 146
3019.45 137
3019.57 128
3019.70 122
3019.82 119
3019.95 120
3020.08 126
3020.20 135
3020.33 147
3020.45 159
3020.58 169
3020.71 178
3020.83 186
3020.96 191
3021.08 193
3021.21 191
3021.34 184
3021.46 172
3021.59 157
3021.71 139
3021.84 121
3021.97 105
3022.09 94
3022.22 87
3022.34 85
3022.47 86
3022.60 88
3022.72 91
3022.85 93
3022.97 94
3023.10 95
3023.23 95
3023.35 93
3023.48 89
3023.60 81
3023.73 71
3023.86 58
3023.98 45
3024.11 32
3024.23 22
3024.36 16
3024.49 15
3024.61 19
3024.74 26
3024.87 37
3024.99 50
3025.12 64
3025.24 78
3025.37 93
3025.50 107
3025.62 120
3025.75 133
3025.87 147
3026.00 159
3026.13 172
3026.25 182
3026.38 190
3026.50 194
3026.63 194
3026.76 190
3026.88 184
3027.01 177
3027.14 168
3027.26 159
3027.39 150
3027.51 141
3027.64 129
3027.77 118
3027.89 106
3028.02 96
3028.14 88
3028.27 84
3028.40 82
3028.52 83
3028.65 85
3028.77 87
3028.90 89
3029.03 91
3029.15 92
3029.28 92
3029.41 92
3029.53 91
3029.66 89
3029.78 88
3029.91 88
3030.04 88
3030.16 88
3030.29 88
3030.42 86
3030.54 83
3030.67 78
3030.79 70
3030.92 61
3031.05 51
3031.17 42
3031.30 35
3031.42 32
3031.55 35
3031.68 44
3031.80 61
3031.93 85
3032.06 113
3032.18 142
3032.31 168
3032.43 186
3032.56 196
3032.69 197
3032.81 191
3032.94 183
3033.07 175
3033.19 171
3033.32 171
3033.44 176
3033.57 183
3033.70 191
3033.82 198
3033.95 204
3034.08 208
3034.20 212
3034.33 214
3034.45 214
3034.58 212
3034.71 205
3034.83 195
3034.96 181
3035.09 166
3035.21 154
3035.34 146
3035.47 143
3035.59 145
3035.72 150
3035.84 155
3035.97 158
3036.10 156
3036.22 150
3036.35 142
3036.48 133
3036.60 126
3036.73 122
3036.85 122
3036.98 126
3037.11 132
3037.23 140
3037.36 148
3037.49 156
3037.61 164
3037.74 173
3037.87 183
3037.99 196
3038.12 211
3038.24 226
3038.37 242
3038.50 255
3038.62 264
3038.75 267
3038.88 263
3039.00 252
3039.13 236
3039.26 216
3039.38 193
3039.51 169
3039.63 146
3039.76 125
3039.89 109
3040.01 96
3040.14 88
3040.27 83
3040.39 81
3040.52 81
3040.65 84
3040.77 88
3040.90 94
3041.02 102
3041.15 111
3041.28 121
3041.40 129
3041.53 134
3041.66 134
3041.78 129
3041.91 118
3042.04 103
3042.16 88
3042.29 74
3042.42 63
3042.54 59
3042.67 59
3042.80 65
3042.92 74
3043.05 86
3043.17 97
3043.30 109
3043.43 119
3043.55 128
3043.68 134
3043.81 139
3043.93 139
3044.06 136
3044.19 128
3044.31 116
3044.44 101
3044.57 87
3044.69 75
3044.82 69
3044.95 67
3045.07 70
3045.20 75
3045.32 80
3045.45 83
3045.58 81
3045.70 74
3045.83 64
3045.96 51
3046.08 36
3046.21 21
3046.34 6
3046.46 0
3046.59 0
3046.72 0
3046.84 0
3046.97 0
3047.10 0
3047.22 0
3047.35 0
3047.48 3
3047.60 19
3047.73 35
3047.86 50
3047.98 65
3048.11 80
3048.23 95
3048.36 111
3048.49 128
3048.61 146
3048.74 166
3048.87 186
3048.99 205
3049.12 220
3049.25 231
3049.37 238
3049.50 239
3049.63 235
3049.75 226
3049.88 213
3050.01 196
3050.13 176
3050.26 154
3050.39 131
3050.51 110
3050.64 93
3050.77 80
3050.89 74
3051.02 73
3051.15 76
3051.27 82
3051.40 90
3051.53 97
3051.65 105
3051.78 111
3051.91 118
3052.03 125
3052.16 131
3052.29 137
3052.41 138
3052.54 136
3052.67 127
3052.79 114
3052.92 96
3053.05 76
3053.17 58
3053.30 44
3053.43 38
3053.55 38
3053.68 44
3053.81 54
3053.93 63
3054.06 70
3054.19 73
3054.31 72
3054.44 68
3054.57 64
3054.69 62
3054.82 61
3054.95 63
3055.07 67
3055.20 71
3055.33 73
3055.45 74
3055.58 71
3055.71 67
3055.83 61
3055.96 56
3056.09 52
3056.21 50
3056.34 50
3056.47 51
3056.59 54
3056.72 58
3056.85 61
3056.97 62
3057.10 62
3057.23 59
3057.35 54
3057.48 48
3057.61 41
3057.73 34
3057.86 29
3057.99 26
3058.12 26
3058.24 27
3058.37 31
3058.50 36
3058.62 40
3058.75 42
3058.88 41
3059.00 36
3059.13 27
3059.26 16
3059.38 5
3059.51 0
3059.64 0
3059.76 0
3059.89 0
3060.02 0
3060.14 9
3060.27 27
3060.40 48
3060.52 71
3060.65 93
3060.78 111
3060.90 122
3061.03 124
3061.16 116
3061.29 100
3061.41 79
3061.54 54
3061.67 32
3061.79 13
3061.92 0
3062.05 0
3062.17 0
3062.30 0
3062.43 0
3062.55 0
3062.68 0
3062.81 0
3062.93 0
3063.06 2
3063.19 18
3063.31 36
3063.44 53
3063.57 70
3063.70 85
3063.82 100
3063.95 115
3064.08 129
3064.20 145
3064.33 159
3064.46 171
3064.58 180
3064.71 184
3064.84 183
3064.96 178
3065.09 169
3065.22 157
3065.35 144
3065.47 130
3065.60 114
3065.73 97
3065.85 79
3065.98 62
3066.11 49
3066.23 41
3066.36 41
3066.49 48
3066.61 60
3066.74 73
3066.87 85
3067.00 92
3067.12 92
3067.25 84
3067.38 71
3067.50 55
3067.63 39
3067.76 25
3067.88 15
3068.01 7
3068.14 3
3068.27 0
3068.39 0
3068.52 0
3068.65 0
3068.77 0
3068.90 0
3069.03 0
3069.15 0
3069.28 0
3069.41 6
3069.54 21
3069.66 37
3069.79 52
3069.92 65
3070.04 76
3070.17 82
3070.30 85
3070.42 85
3070.55 83
3070.68 81
3070.81 79
3070.93 78
3071.06 79
3071.19 83
3071.31 88
3071.44 96
3071.57 104
3071.69 111
3071.82 115
3071.95 116
3072.08 112
3072.20 102
3072.33 90
3072.46 75
3072.58 62
3072.71 53
3072.84 48
3072.97 49
3073.09 53
3073.22 62
3073.35 71
3073.47 80
3073.60 86
3073.73 90
3073.85 92
3073.98 91
3074.11 89
3074.24 88
3074.36 88
3074.49 89
3074.62 92
3074.74 96
3074.87 101
3075.00 108
3075.13 114
3075.25 121
3075.38 127
3075.51 133
3075.63 137
3075.76 138
3075.89 135
3076.02 130
3076.14 123
3076.27 115
3076.40 107
3076.52 100
3076.65 95
3076.78 91
3076.91 87
3077.03 82
3077.16 75
3077.29 69
3077.41 65
3077.54 63
3077.67 65
3077.80 72
3077.92 82
3078.05 93
3078.18 105
3078.30 116
3078.43 125
3078.56 131
3078.69 137
3078.81 142
3078.94 148
3079.07 154
3079.20 163
3079.32 174
3079.45 186
3079.58 198
3079.70 208
3079.83 216
3079.96 219
3080.09 217
3080.21 210
3080.34 201
3080.47 191
3080.59 184
3080.72 181
3080.85 185
3080.98 192
3081.10 202
3081.23 211
3081.36 216
3081.49 218
3081.61 214
3081.74 207
3081.87 198
3081.99 187
3082.12 176
3082.25 165
3082.38 154
3082.50 143
3082.63 132
3082.76 122
3082.89 115
3083.01 111
3083.14 111
3083.27 114
3083.39 120
3083.52 126
3083.65 131
3083.78 134
3083.90 133
3084.03 128
3084.16 121
3084.29 113
3084.41 106
3084.54 102
3084.67 101
3084.79 106
3084.92 116
3085.05 131
3085.18 149
3085.30 168
3085.43 187
3085.56 203
3085.69 216
3085.81 223
3085.94 226
3086.07 226
3086.20 224
3086.32 221
3086.45 219
3086.58 219
3086.70 221
3086.83 224
3086.96 228
3087.09 232
3087.21 234
3087.34 236
3087.47 236
3087.60 237
3087.72 238
3087.85 241
3087.98 245
3088.11 250
3088.23 255
3088.36 257
3088.49 255
3088.62 250
3088.74 240
3088.87 229
3089.00 218
3089.13 208
3089.25 202
3089.38 202
3089.51 207
3089.63 216
3089.76 226
3089.89 236
3090.02 245
3090.14 252
3090.27 256
3090.40 258
3090.53 258
3090.65 257
3090.78 253
3090.91 247
3091.04 237
3091.16 226
3091.29 214
3091.42 204
3091.55 197
3091.67 193
3091.80 194
3091.93 197
3092.06 200
3092.18 201
3092.31 199
3092.44 194
3092.57 185
3092.69 174
3092.82 162
3092.95 152
3093.08 145
3093.20 142
3093.33 144
3093.46 150
3093.59 161
3093.71 174
3093.84 188
3093.97 199
3094.10 205
3094.22 206
3094.35 202
3094.48 192
3094.61 179
3094.73 167
3094.86 157
3094.99 150
3095.12 146
3095.24 143
3095.37 140
3095.50 134
3095.63 124
3095.75 110
3095.88 94
3096.01 79
3096.14 66
3096.26 59
3096.39 57
3096.52 62
3096.65 71
3096.77 81
3096.90 89
3097.03 95
3097.16 96
3097.28 91
3097.41 82
3097.54 69
3097.67 52
3097.80 34
3097.92 14
3098.05 0
3098.18 0
3098.31 0
3098.43 0
3098.56 0
3098.69 0
3098.82 0
3098.94 5
3099.07 16
3099.20 22
3099.33 24
3099.45 22
3099.58 19
3099.71 15
3099.84 14
3099.96 16
3100.09 21
3100.22 28
3100.35 37
3100.48 46
3100.60 54
3100.73 60
3100.86 65
3100.99 68
3101.11 70
3101.24 72
3101.37 74
3101.50 78
3101.62 83
3101.75 88
3101.88 95
3102.01 101
3102.13 107
3102.26 114
3102.39 120
3102.52 128
3102.65 136
3102.77 144
3102.90 151
3103.03 155
3103.16 155
3103.28 151
3103.41 143
3103.54 133
3103.67 123
3103.79 114
3103.92 108
3104.05 105
3104.18 105
3104.31 105
3104.43 105
3104.56 102
3104.69 96
3104.82 88
3104.94 79
3105.07 71
3105.20 65
3105.33 60
3105.46 57
3105.58 55
3105.71 54
3105.84 54
3105.97 55
3106.09 57
3106.22 62
3106.35 69
3106.48 79
3106.61 91
3106.73 105
3106.86 121
3106.99 136
3107.12 149
3107.24 160
3107.37 166
3107.50 168
3107.63 164
3107.76 155
3107.88 144
3108.01 132
3108.14 121
3108.27 114
3108.39 111
3108.52 113
3108.65 118
3108.78 126
3108.91 134
3109.03 141
3109.16 143
3109.29 141
3109.42 135
3109.54 126
3109.67 114
3109.80 104
3109.93 96
3110.06 93
3110.18 95
3110.31 101
3110.44 109
3110.57 117
3110.70 123
3110.82 126
3110.95 126
3111.08 121
3111.21 114
3111.33 107
3111.46 99
3111.59 94
3111.72 92
3111.85 94
3111.97 101
3112.10 112
3112.23 124
3112.36 137
3112.49 149
3112.61 156
3112.74 158
3112.87 154
3113.00 143
3113.12 128
3113.25 111
3113.38 95
3113.51 82
3113.64 72
3113.76 68
3113.89 69
3114.02 72
3114.15 79
3114.28 86
3114.40 93
3114.53 98
3114.66 102
3114.79 105
3114.92 105
3115.04 105
3115.17 104
3115.30 103
3115.43 104
3115.56 106
3115.68 110
3115.81 116
3115.94 124
3116.07 132
3116.20 140
3116.32 146
3116.45 150
3116.58 150
3116.71 147
3116.84 140
3116.96 132
3117.09 122
3117.22 113
3117.35 106
3117.48 102
3117.60 100
3117.73 98
3117.86 96
3117.99 92
3118.12 86
3118.24 79
3118.37 72
3118.50 66
3118.63 62
3118.76 61
3118.88 61
3119.01 64
3119.14 68
3119.27 75
3119.40 83
3119.52 95
3119.65 108
3119.78 120
3119.91 131
3120.04 138
3120.16 141
3120.29 139
3120.42 133
3120.55 124
3120.68 115
3120.80 106
3120.93 96
3121.06 87
3121.19 79
3121.32 72
3121.44 67
3121.57 65
3121.70 66
3121.83 68
3121.96 70
3122.08 71
3122.21 68
3122.34 61
3122.47 52
3122.60 42
3122.73 34
3122.85 27
3122.98 23
3123.11 21
3123.24 18
3123.37 14
3123.49 7
3123.62 0
3123.75 0
3123.88 0
3124.01 0
3124.13 0
3124.26 0
3124.39 0
3124.52 0
3124.65 13
3124.78 27
3124.90 40
3125.03 52
3125.16 61
3125.29 68
3125.42 74
3125.54 81
3125.67 89
3125.80 99
3125.93 111
3126.06 124
3126.18 137
3126.31 149
3126.44 160
3126.57 169
3126.70 176
3126.83 181
3126.95 182
3127.08 180
3127.21 172
3127.34 159
3127.47 141
3127.59 120
3127.72 98
3127.85 77
3127.98 58
3128.11 43
3128.24 32
3128.36 25
3128.49 21
3128.62 18
3128.75 17
3128.88 17
3129.01 19
3129.13 23
3129.26 30
3129.39 38
3129.52 48
3129.65 58
3129.77 66
3129.90 71
3130.03 71
3130.16 68
3130.29 61
3130.42 51
3130.54 40
3130.67 29
3130.80 18
3130.93 7
3131.06 0
3131.19 0
3131.31 0
3131.44 0
3131.57 0
3131.70 0
3131.83 0
3131.96 0
3132.08 3
3132.21 15
3132.34 26
3132.47 38
3132.60 51
3132.72 65
3132.85 80
3132.98 95
3133.11 110
3133.24 123
3133.37 132
3133.49 136
3133.62 135
3133.75 130
3133.88 123
3134.01 117
3134.14 113
3134.26 115
3134.39 124
3134.52 138
3134.65 156
3134.78 175
3134.91 191
3135.03 205
3135.16 214
3135.29 218
3135.42 219
3135.55 216
3135.68 212
3135.81 206
3135.93 199
3136.06 192
3136.19 187
3136.32 186
3136.45 188
3136.58 193
3136.70 200
3136.83 208
3136.96 216
3137.09 222
3137.22 226
3137.35 228
3137.47 229
3137.60 230
3137.73 230
3137.86 230
3137.99 229
3138.12 227
3138.24 222
3138.37 215
3138.50 206
3138.63 195
3138.76 184
3138.89 174
3139.02 167
3139.14 166
3139.27 171
3139.40 184
3139.53 204
3139.66 227
3139.79 252
3139.91 276
3140.04 295
3140.17 308
3140.30 314
3140.43 314
3140.56 311
3140.68 305
3140.81 299
3140.94 296
3141.07 294
3141.20 296
3141.33 299
3141.46 303
3141.58 308
3141.71 310
3141.84 310
3141.97 306
3142.10 299
3142.23 289
3142.36 277
3142.48 266
3142.61 257
3142.74 252
3142.87 251
3143.00 254
3143.13 261
3143.25 271
3143.38 283
3143.51 294
3143.64 304
3143.77 313
3143.90 319
3144.03 321
3144.15 319
3144.28 313
3144.41 304
3144.54 292
3144.67 279
3144.80 267
3144.93 258
3145.05 252
3145.18 252
3145.31 256
3145.44 264
3145.57 275
3145.70 287
3145.83 298
3145.95 306
3146.08 311
3146.21 312
3146.34 308
3146.47 301
3146.60 292
3146.73 280
3146.85 266
3146.98 252
3147.11 237
3147.24 221
3147.37 205
3147.50 190
3147.63 177
3147.75 167
3147.88 161
3148.01 160
3148.14 166
3148.27 179
3148.40 198
3148.53 222
3148.66 250
3148.78 276
3148.91 299
3149.04 315
3149.17 322
3149.30 321
3149.43 311
3149.56 296
3149.68 276
3149.81 254
3149.94 233
3150.07 214
3150.20 196
3150.33 182
3150.46 170
3150.58 161
3150.71 154
3150.84 150
3150.97 147
3151.10 146
3151.23 146
3151.36 148
3151.49 149
3151.61 150
3151.74 150
3151.87 151
3152.00 150
3152.13 148
3152.26 146
3152.39 144
3152.52 143
3152.64 143
3152.77 144
3152.90 145
3153.03 146
3153.16 148
3153.29 147
3153.42 145
3153.55 139
3153.67 129
3153.80 116
3153.93 99
3154.06 81
3154.19 63
3154.32 47
3154.45 35
3154.57 28
3154.70 25
3154.83 26
3154.96 30
3155.09 35
3155.22 39
3155.35 41
3155.48 43
3155.61 42
3155.73 41
3155.86 39
3155.99 37
3156.12 36
3156.25 35
3156.38 35
3156.51 35
3156.64 34
3156.76 32
3156.89 28
3157.02 22
3157.15 13
3157.28 2
3157.41 0
3157.54 0
3157.67 0
3157.79 0
3157.92 0
3158.05 0
3158.18 0
3158.31 5
3158.44 17
3158.57 26
3158.70 31
3158.83 32
3158.95 31
3159.08 31
3159.21 32
3159.34 36
3159.47 42
3159.60 48
3159.73 54
3159.86 56
3159.98 55
3160.11 51
3160.24 43
3160.37 34
3160.50 24
3160.63 12
3160.76 1
3160.89 0
3161.02 0
3161.14 0
3161.27 0
3161.40 0
3161.53 0
3161.66 0
3161.79 0
3161.92 11
3162.05 27
3162.18 43
3162.30 60
3162.43 77
3162.56 92
3162.69 105
3162.82 113
3162.95 118
3163.08 120
3163.21 118
3163.34 115
3163.47 110
3163.59 104
3163.72 97
3163.85 88
3163.98 78
3164.11 66
3164.24 53
3164.37 43
3164.50 35
3164.63 31
3164.75 32
3164.88 38
3165.01 45
3165.14 53
3165.27 60
3165.40 66
3165.53 73
3165.66 82
3165.79 95
3165.92 113
3166.04 135
3166.17 159
3166.30 182
3166.43 199
3166.56 209
3166.69 209
3166.82 201
3166.95 187
3167.08 169
3167.21 150
3167.33 134
3167.46 121
3167.59 112
3167.72 107
3167.85 104
3167.98 101
3168.11 99
3168.24 95
3168.37 90
3168.50 84
3168.62 78
3168.75 72
3168.88 67
3169.01 64
3169.14 61
3169.27 60
3169.40 59
3169.53 59
3169.66 60
3169.79 62
3169.92 67
3170.04 73
3170.17 79
3170.30 85
3170.43 89
3170.56 90
3170.69 89
3170.82 84
3170.95 77
3171.08 69
3171.21 59
3171.33 49
3171.46 38
3171.59 26
3171.72 14
3171.85 2
3171.98 0
3172.11 0
3172.24 0
3172.37 0
3172.50 0
3172.63 5
3172.76 8
3172.88 7
3173.01 4
3173.14 0
3173.27 0
3173.40 0
3173.53 2
3173.66 13
3173.79 30
3173.92 47
3174.05 64
3174.18 78
3174.30 87
3174.43 92
3174.56 93
3174.69 93
3174.82 92
3174.95 93
3175.08 93
3175.21 94
3175.34 93
3175.47 89
3175.60 81
3175.73 70
3175.85 57
3175.98 42
3176.11 29
3176.24 20
3176.37 15
3176.50 15
3176.63 22
3176.76 34
3176.89 50
3177.02 70
3177.15 90
3177.28 109
3177.41 124
3177.53 136
3177.66 142
3177.79 143
3177.92 142
3178.05 140
3178.18 138
3178.31 137
3178.44 136
3178.57 136
3178.70 136
3178.83 135
3178.96 134
3179.09 132
3179.21 132
3179.34 132
3179.47 132
3179.60 133
3179.73 134
3179.86 136
3179.99 139
3180.12 145
3180.25 154
3180.38 167
3180.51 183
3180.64 201
3180.77 219
3180.90 235
3181.02 247
3181.15 255
3181.28 258
3181.41 257
3181.54 252
3181.67 244
3181.80 234
3181.93 221
3182.06 206
3182.19 192
3182.32 180
3182.45 170
3182.58 166
3182.71 165
3182.83 167
3182.96 169
3183.09 169
3183.22 165
3183.35 156
3183.48 143
3183.61 127
3183.74 112
3183.87 99
3184.00 88
3184.13 79
3184.26 71
3184.39 64
3184.52 57
3184.65 50
3184.77 44
3184.90 41
3185.03 40
3185.16 42
3185.29 47
3185.42 53
3185.55 59
3185.68 65
3185.81 67
3185.94 65
3186.07 59
3186.20 51
3186.33 40
3186.46 31
3186.59 24
3186.72 22
3186.85 25
3186.97 32
3187.10 41
3187.23 50
3187.36 59
3187.49 66
3187.62 71
3187.75 73
3187.88 74
3188.01 73
3188.14 70
3188.27 64
3188.40 58
3188.53 52
3188.66 48
3188.79 48
3188.92 52
3189.05 59
3189.17 64
3189.30 67
3189.43 63
3189.56 53
3189.69 36
3189.82 13
3189.95 0
3190.08 0
3190.21 0
3190.34 0
3190.47 0
3190.60 0
3190.73 0
3190.86 0
3190.99 21
3191.12 51
3191.25 79
3191.38 103
3191.51 121
3191.63 130
3191.76 133
3191.89 129
3192.02 122
3192.15 112
3192.28 102
3192.41 94
3192.54 88
3192.67 85
3192.80 84
3192.93 83
3193.06 82
3193.19 80
3193.32 75
3193.45 69
3193.58 61
3193.71 53
3193.84 46
3193.97 42
3194.10 42
3194.23 45
3194.36 51
3194.48 58
3194.61 65
3194.74 68
3194.87 68
3195.00 63
3195.13 54
3195.26 42
3195.39 29
3195.52 18
3195.65 9
3195.78 2
3195.91 0
3196.04 0
3196.17 0
3196.30 0
3196.43 0
3196.56 6
3196.69 15
3196.82 25
3196.95 35
3197.08 42
3197.21 46
3197.34 48
3197.47 48
3197.60 47
3197.72 47
3197.85 48
3197.98 50
3198.11 53
3198.24 56
3198.37 60
3198.50 66
3198.63 74
3198.76 85
3198.89 97
3199.02 107
3199.15 112
3199.28 109
3199.41 98
3199.54 80
3199.67 56
3199.80 32
3199.93 9
3200.06 0
3200.19 0
3200.32 0
3200.45 0
3200.58 0
3200.71 0
3200.84 0
3200.97 0
3201.10 0
3201.23 14
3201.36 29
3201.49 44
3201.61 57
3201.74 65
3201.87 68
3202.00 66
3202.13 62
3202.26 57
3202.39 53
3202.52 51
3202.65 52
3202.78 54
3202.91 57
3203.04 57
3203.17 54
3203.30 46
3203.43 35
3203.56 22
3203.69 10
3203.82 0
3203.95 0
3204.08 0
3204.21 0
3204.34 0
3204.47 2
3204.60 5
3204.73 6
3204.86 6
3204.99 7
3205.12 9
3205.25 13
3205.38 20
3205.51 27
3205.64 33
3205.77 36
3205.90 35
3206.03 30
3206.16 22
3206.29 14
3206.42 9
3206.55 9
3206.68 15
3206.81 26
3206.93 41
3207.06 57
3207.19 72
3207.32 84
3207.45 94
3207.58 102
3207.71 108
3207.84 113
3207.97 116
3208.10 119
3208.23 120
3208.36 119
3208.49 117
3208.62 113
3208.75 108
3208.88 103
3209.01 97
3209.14 91
3209.27 85
3209.40 81
3209.53 79
3209.66 78
3209.79 80
3209.92 82
3210.05 85
3210.18 86
3210.31 84
3210.44 81
3210.57 76
3210.70 71
3210.83 67
3210.96 66
3211.09 69
3211.22 75
3211.35 81
3211.48 88
3211.61 94
3211.74 98
3211.87 100
3212.00 101
3212.13 101
3212.26 101
3212.39 100
3212.52 96
3212.65 89
3212.78 80
3212.91 68
3213.04 55
3213.17 42
3213.30 30
3213.43 21
3213.56 13
3213.69 7
3213.82 3
3213.95 0
3214.08 0
3214.21 0
3214.34 0
3214.47 0
3214.60 0
3214.73 0
3214.86 0
3214.99 0
3215.12 7
3215.25 15
3215.38 24
3215.51 33
3215.64 42
3215.77 49
3215.90 54
3216.03 56
3216.16 56
3216.29 55
3216.42 53
3216.55 52
3216.68 52
3216.81 54
3216.94 57
3217.07 63
3217.20 70
3217.33 79
3217.46 88
3217.59 97
3217.72 107
3217.85 118
3217.98 130
3218.11 144
3218.24 161
3218.37 179
3218.50 199
3218.63 219
3218.76 236
3218.89 248
3219.02 253
3219.15 248
3219.28 235
3219.41 215
3219.54 189
3219.67 160
3219.80 132
3219.93 107
3220.06 85
3220.19 69
3220.32 57
3220.45 49
3220.58 43
3220.71 38
3220.84 35
3220.97 32
3221.10 28
3221.23 24
3221.36 22
3221.49 20
3221.62 21
3221.75 25
3221.88 34
3222.01 48
3222.14 68
3222.27 92
3222.40 117
3222.53 142
3222.66 164
3222.79 179
3222.92 188
3223.05 191
3223.18 191
3223.31 189
3223.44 188
3223.57 189
3223.70 189
3223.83 189
3223.96 186
3224.09 181
3224.22 174
3224.35 165
3224.48 156
3224.61 148
3224.74 142
3224.87 136
3225.00 130
3225.13 123
3225.27 115
3225.40 104
3225.53 92
3225.66 77
3225.79 62
3225.92 46
3226.05 32
3226.18 19
3226.31 10
3226.44 5
3226.57 4
3226.70 7
3226.83 13
3226.96 22
3227.09 31
3227.22 39
3227.35 45
3227.48 47
3227.61 44
3227.74 37
3227.87 26
3228.00 14
3228.13 2
3228.26 0
3228.39 0
3228.52 0
3228.65 0
3228.78 0
3228.91 0
3229.04 0
3229.17 0
3229.30 5
3229.43 11
3229.56 17
3229.69 22
3229.82 27
3229.95 30
3230.08 32
3230.21 33
3230.34 35
3230.47 37
3230.60 40
3230.74 44
3230.87 48
3231.00 50
3231.13 50
3231.26 47
3231.39 41
3231.52 34
3231.65 27
3231.78 21
3231.91 20
3232.04 22
3232.17 30
3232.30 40
3232.43 52
3232.56 63
3232.69 72
3232.82 77
3232.95 78
3233.08 75
3233.21 69
3233.34 61
3233.47 52
3233.60 43
3233.73 36
3233.86 31
3233.99 29
3234.12 31
3234.25 36
3234.38 46
3234.51 59
3234.65 77
3234.78 96
3234.91 116
3235.04 137
3235.17 155
3235.30 172
3235.43 185
3235.56 194
3235.69 200
3235.82 201
3235.95 198
3236.08 191
3236.21 181
3236.34 168
3236.47 153
3236.60 136
3236.73 120
3236.86 105
3236.99 93
3237.12 86
3237.25 83
3237.38 86
3237.51 93
3237.64 102
3237.77 111
3237.91 118
3238.04 119
3238.17 116
3238.30 108
3238.43 97
3238.56 84
3238.69 71
3238.82 59
3238.95 48
3239.08 38
3239.21 28
3239.34 18
3239.47 8
3239.60 0
3239.73 0
3239.86 0
3239.99 0
3240.12 0
3240.25 0
3240.38 0
3240.51 0
3240.65 0
3240.78 8
3240.91 19
3241.04 30
3241.17 40
3241.30 48
3241.43 56
3241.56 63
3241.69 70
3241.82 76
3241.95 81
3242.08 84
3242.21 84
3242.34 79
3242.47 70
3242.60 58
3242.73 45
3242.86 33
3242.99 23
3243.13 19
3243.26 21
3243.39 27
3243.52 37
3243.65 48
3243.78 57
3243.91 64
3244.04 66
3244.17 66
3244.30 63
3244.43 59
3244.56 57
3244.69 56
3244.82 58
3244.95 62
3245.08 67
3245.21 73
3245.34 79
3245.48 83
3245.61 87
3245.74 89
3245.87 91
3246.00 93
3246.13 96
3246.26 99
3246.39 103
3246.52 109
3246.65 116
3246.78 125
3246.91 136
3247.04 151
3247.17 168
3247.30 188
3247.43 208
3247.57 226
3247.70 239
3247.83 246
3247.96 244
3248.09 235
3248.22 220
3248.35 203
3248.48 185
3248.61 170
3248.74 160
3248.87 154
3249.00 152
3249.13 154
3249.26 158
3249.39 164
3249.52 169
3249.66 174
3249.79 179
3249.92 183
3250.05 186
3250.18 189
3250.31 191
3250.44 194
3250.57 196
3250.70 197
3250.83 196
3250.96 194
3251.09 190
3251.22 185
3251.35 179
3251.49 174
3251.62 172
3251.75 173
3251.88 178
3252.01 183
3252.14 188
3252.27 190
3252.40 187
3252.53 178
3252.66 164
3252.79 148
3252.92 130
3253.05 113
3253.18 97
3253.32 83
3253.45 70
3253.58 56
3253.71 42
3253.84 26
3253.97 11
3254.10 0
3254.23 0
3254.36 0
3254.49 0
3254.62 0
3254.75 5
3254.88 16
3255.02 23
3255.15 23
3255.28 18
3255.41 7
3255.54 0
3255.67 0
3255.80 0
3255.93 0
3256.06 10
3256.19 33
3256.32 60
3256.45 85
3256.59 106
3256.72 121
3256.85 130
3256.98 135
3257.11 138
3257.24 143
3257.37 149
3257.50 156
3257.63 165
3257.76 172
3257.89 175
3258.02 175
3258.16 171
3258.29 165
3258.42 157
3258.55 151
3258.68 146
3258.81 141
3258.94 137
3259.07 132
3259.20 125
3259.33 117
3259.46 108
3259.59 101
3259.73 95
3259.86 91
3259.99 89
3260.12 88
3260.25 87
3260.38 86
3260.51 86
3260.64 85
3260.77 86
3260.90 89
3261.03 94
3261.17 100
3261.30 109
3261.43 119
3261.56 129
3261.69 140
3261.82 148
3261.95 152
3262.08 148
3262.21 135
3262.34 113
3262.47 83
3262.61 50
3262.74 18
3262.87 0
3263.00 0
3263.13 0
3263.26 0
3263.39 0
3263.52 0
3263.65 0
3263.78 5
3263.91 10
3264.05 12
3264.18 15
3264.31 18
3264.44 24
3264.57 33
3264.70 44
3264.83 57
3264.96 71
3265.09 84
3265.22 94
3265.36 101
3265.49 105
3265.62 105
3265.75 101
3265.88 94
3266.01 85
3266.14 75
3266.27 65
3266.40 57
3266.53 51
3266.67 47
3266.80 46
3266.93 48
3267.06 50
3267.19 51
3267.32 51
3267.45 48
3267.58 43
3267.71 35
3267.85 28
3267.98 22
3268.11 20
3268.24 22
3268.37 29
3268.50 40
3268.63 51
3268.76 62
3268.89 70
3269.02 75
3269.16 80
3269.29 84
3269.42 89
3269.55 95
3269.68 101
3269.81 105
3269.94 105
3270.07 100
3270.20 91
3270.34 79
3270.47 67
3270.60 57
3270.73 52
3270.86 54
3270.99 61
3271.12 74
3271.25 90
3271.38 109
3271.52 128
3271.65 146
3271.78 163
3271.91 177
3272.04 190
3272.17 202
3272.30 216
3272.43 232
3272.56 251
3272.70 272
3272.83 294
3272.96 314
3273.09 329
3273.22 338
3273.35 341
3273.48 339
3273.61 334
3273.74 329
3273.88 326
3274.01 327
3274.14 333
3274.27 343
3274.40 356
3274.53 370
3274.66 383
3274.79 394
3274.93 401
3275.06 403
3275.19 400
3275.32 393
3275.45 383
3275.58 371
3275.71 360
3275.84 350
3275.97 344
3276.11 340
3276.24 337
3276.37 336
3276.50 333
3276.63 328
3276.76 322
3276.89 314
3277.02 307
3277.16 303
3277.29 304
3277.42 308
3277.55 316
3277.68 326
3277.81 334
3277.94 338
3278.07 338
3278.21 334
3278.34 327
3278.47 319
3278.60 310
3278.73 303
3278.86 296
3278.99 289
3279.12 281
3279.26 272
3279.39 261
3279.52 250
3279.65 238
3279.78 227
3279.91 217
3280.04 209
3280.17 201
3280.31 194
3280.44 186
3280.57 177
3280.70 168
3280.83 159
3280.96 151
3281.09 145
3281.22 141
3281.36 139
3281.49 135
3281.62 131
3281.75 124
3281.88 115
3282.01 107
3282.14 101
3282.28 99
3282.41 103
3282.54 112
3282.67 125
3282.80 138
3282.93 147
3283.06 150
3283.19 145
3283.33 133
3283.46 117
3283.59 101
3283.72 89
3283.85 84
3283.98 86
3284.11 96
3284.25 110
3284.38 124
3284.51 134
3284.64 139
3284.77 138
3284.90 131
3285.03 121
3285.17 112
3285.30 105
3285.43 101
3285.56 99
3285.69 100
3285.82 101
3285.95 102
3286.09 101
3286.22 98
3286.35 93
3286.48 87
3286.61 81
3286.74 75
3286.87 70
3287.01 66
3287.14 65
3287.27 67
3287.40 71
3287.53 78
3287.66 86
3287.79 94
3287.93 102
3288.06 107
3288.19 108
3288.32 104
3288.45 95
3288.58 82
3288.71 66
3288.85 49
3288.98 36
3289.11 27
3289.24 26
3289.37 32
3289.50 42
3289.63 56
3289.77 71
3289.90 84
3290.03 93
3290.16 98
3290.29 101
3290.42 101
3290.55 101
3290.69 101
3290.82 102
3290.95 103
3291.08 104
3291.21 104
3291.34 103
3291.48 101
3291.61 99
3291.74 98
3291.87 99
3292.00 103
3292.13 108
3292.26 115
3292.40 121
3292.53 127
3292.66 132
3292.79 135
3292.92 137
3293.05 139
3293.18 140
3293.32 139
3293.45 137
3293.58 132
3293.71 126
3293.84 119
3293.97 114
3294.11 111
3294.24 111
3294.37 117
3294.50 126
3294.63 139
3294.76 154
3294.90 168
3295.03 182
3295.16 197
3295.29 211
3295.42 224
3295.55 237
3295.68 249
3295.82 259
3295.95 264
3296.08 265
3296.21 261
3296.34 253
3296.47 242
3296.61 231
3296.74 219
3296.87 208
3297.00 198
3297.13 190
3297.26 183
3297.40 176
3297.53 172
3297.66 169
3297.79 169
3297.92 170
3298.05 170
3298.19 170
3298.32 167
3298.45 161
3298.58 152
3298.71 140
3298.84 127
3298.98 114
3299.11 104
3299.24 96
3299.37 91
3299.50 89
3299.63 89
3299.77 90
3299.90 90
3300.03 87
3300.16 83
3300.29 77
3300.42 70
3300.56 64
3300.69 59
3300.82 58
3300.95 59
3301.08 63
3301.21 70
3301.35 77
3301.48 86
3301.61 95
3301.74 106
3301.87 117
3302.00 129
3302.14 141
3302.27 152
3302.40 161
3302.53 165
3302.66 163
3302.79 155
3302.93 143
3303.06 129
3303.19 114
3303.32 100
3303.45 90
3303.59 84
3303.72 83
3303.85 85
3303.98 88
3304.11 92
3304.24 94
3304.38 95
3304.51 93
3304.64 88
3304.77 82
3304.90 76
3305.03 73
3305.17 74
3305.30 78
3305.43 85
3305.56 94
3305.69 103
3305.83 108
3305.96 110
3306.09 107
3306.22 100
3306.35 89
3306.48 77
3306.62 63
3306.75 50
3306.88 40
3307.01 33
3307.14 31
3307.28 33
3307.41 40
3307.54 49
3307.67 59
3307.80 68
3307.93 74
3308.07 79
3308.20 82
3308.33 84
3308.46 87
3308.59 92
3308.73 98
3308.86 106
3308.99 114
3309.12 123
3309.25 132
3309.39 139
3309.52 143
3309.65 145
3309.78 143
3309.91 137
3310.04 128
3310.18 115
3310.31 101
3310.44 85
3310.57 68
3310.70 52
3310.84 35
3310.97 20
3311.10 5
3311.23 0
3311.36 0
3311.50 0
3311.63 0
3311.76 0
3311.89 0
3312.02 0
3312.16 11
3312.29 25
3312.42 39
3312.55 56
3312.68 75
3312.81 95
3312.95 116
3313.08 135
3313.21 151
3313.34 163
3313.47 169
3313.61 169
3313.74 166
3313.87 159
3314.00 150
3314.13 140
3314.27 129
3314.40 119
3314.53 109
3314.66 99
3314.79 88
3314.93 76
3315.06 64
3315.19 52
3315.32 39
3315.45 26
3315.59 13
3315.72 2
3315.85 0
3315.98 0
3316.11 0
3316.25 0
3316.38 0
3316.51 0
3316.64 0
3316.77 0
3316.91 7
3317.04 18
3317.17 29
3317.30 39
3317.43 47
3317.57 53
3317.70 56
3317.83 56
3317.96 54
3318.09 51
3318.23 46
3318.36 41
3318.49 37
3318.62 34
3318.75 31
3318.89 27
3319.02 23
3319.15 17
3319.28 10
3319.41 3
3319.55 0
3319.68 0
3319.81 0
3319.94 8
3320.08 22
3320.21 40
3320.34 58
3320.47 75
3320.60 89
3320.74 100
3320.87 107
3321.00 113
3321.13 118
3321.26 124
3321.40 131
3321.53 138
3321.66 144
3321.79 148
3321.92 149
3322.06 146
3322.19 140
3322.32 131
3322.45 119
3322.59 106
3322.72 92
3322.85 79
3322.98 68
3323.11 60
3323.25 54
3323.38 50
3323.51 45
3323.64 38
3323.77 28
3323.91 15
3324.04 0
3324.17 0
3324.30 0
3324.44 0
3324.57 0
3324.70 0
3324.83 0
3324.96 0
3325.10 9
3325.23 31
3325.36 51
3325.49 70
3325.63 86
3325.76 99
3325.89 109
3326.02 116
3326.15 121
3326.29 122
3326.42 120
3326.55 114
3326.68 105
3326.82 93
3326.95 80
3327.08 67
3327.21 56
3327.34 46
3327.48 38
3327.61 31
3327.74 24
3327.87 18
3328.01 14
3328.14 12
3328.27 14
3328.40 19
3328.53 29
3328.67 41
3328.80 53
3328.93 63
3329.06 70
3329.20 70
3329.33 66
3329.46 56
3329.59 43
3329.72 30
3329.86 19
3329.99 13
3330.12 12
3330.25 16
3330.39 25
3330.52 37
3330.65 49
3330.78 60
3330.92 68
3331.05 74
3331.18 77
3331.31 77
3331.44 75
3331.58 69
3331.71 61
3331.84 51
3331.97 39
3332.11 25
3332.24 11
3332.37 0
3332.50 0
3332.64 0
3332.77 0
3332.90 0
3333.03 0
3333.16 0
3333.30 0
3333.43 0
3333.56 16
3333.69 34
3333.83 51
3333.96 65
3334.09 76
3334.22 81
3334.36 82
3334.49 81
3334.62 80
3334.75 80
3334.89 83
3335.02 89
3335.15 96
3335.28 104
3335.41 109
3335.55 110
3335.68 108
3335.81 102
3335.94 95
3336.08 88
3336.21 82
3336.34 77
3336.47 73
3336.61 68
3336.74 62
3336.87 54
3337.00 45
3337.14 36
3337.27 29
3337.40 26
3337.53 28
3337.67 34
3337.80 43
3337.93 55
3338.06 67
3338.20 77
3338.33 86
3338.46 91
3338.59 94
3338.73 94
3338.86 92
3338.99 89
3339.12 84
3339.26 77
3339.39 70
3339.52 63
3339.65 56
3339.78 50
3339.92 45
3340.05 42
3340.18 38
3340.31 34
3340.45 27
3340.58 17
3340.71 5
3340.84 0
3340.98 0
3341.11 0
3341.24 0
3341.37 0
3341.51 0
3341.64 0
3341.77 3
3341.90 18
3342.04 29
3342.17 37
3342.30 41
3342.43 41
3342.57 39
3342.70 36
3342.83 34
3342.97 32
3343.10 34
3343.23 38
3343.36 47
3343.50 58
3343.63 74
3343.76 91
3343.89 110
3344.03 127
3344.16 140
3344.29 149
3344.42 151
3344.56 149
3344.69 141
3344.82 131
3344.95 119
3345.09 106
3345.22 92
3345.35 78
3345.48 62
3345.62 46
3345.75 30
3345.88 15
3346.01 2
3346.15 0
3346.28 0
3346.41 0
3346.54 0
3346.68 0
3346.81 0
3346.94 0
3347.07 0
3347.21 0
3347.34 1
3347.47 5
3347.61 12
3347.74 22
3347.87 34
3348.00 47
3348.14 60
3348.27 72
3348.40 84
3348.53 94
3348.67 101
3348.80 106
3348.93 107
3349.06 106
3349.20 101
3349.33 94
3349.46 86
3349.60 80
3349.73 77
3349.86 77
3349.99 82
3350.13 91
3350.26 101
3350.39 112
3350.52 120
3350.66 126
3350.79 128
3350.92 128
3351.05 126
3351.19 125
3351.32 124
3351.45 125
3351.59 127
3351.72 131
3351.85 134
3351.98 136
3352.12 137
3352.25 135
3352.38 131
3352.51 125
3352.65 119
3352.78 110
3352.91 99
3353.05 85
3353.18 70
3353.31 53
3353.44 35
3353.58 19
3353.71 7
3353.84 1
3353.97 2
3354.11 7
3354.24 17
3354.37 28
3354.51 37
3354.64 43
3354.77 44
3354.90 41
3355.04 36
3355.17 30
3355.30 27
3355.44 27
3355.57 30
3355.70 36
3355.83 43
3355.97 49
3356.10 53
3356.23 53
3356.36 49
3356.50 43
3356.63 34
3356.76 25
3356.90 16
3357.03 7
3357.16 1
3357.29 0
3357.43 0
3357.56 0
3357.69 0
3357.83 6
3357.96 15
3358.09 24
3358.22 32
3358.36 38
3358.49 39
3358.62 37
3358.76 32
3358.89 26
3359.02 20
3359.15 17
3359.29 16
3359.42 16
3359.55 17
3359.69 16
3359.82 13
3359.95 7
3360.08 0
3360.22 0
3360.35 0
3360.48 0
3360.62 0
3360.75 0
3360.88 0
3361.01 2
3361.15 17
3361.28 33
3361.41 47
3361.55 59
3361.68 66
3361.81 69
3361.94 68
3362.08 66
3362.21 64
3362.34 64
3362.48 65
3362.61 69
3362.74 74
3362.88 78
3363.01 80
3363.14 81
3363.27 80
3363.41 79
3363.54 78
3363.67 78
3363.81 80
3363.94 84
3364.07 88
3364.20 91
3364.34 92
3364.47 91
3364.60 88
3364.74 86
3364.87 84
3365.00 84
3365.14 85
3365.27 88
3365.40 91
3365.53 93
3365.67 93
3365.80 93
3365.93 92
3366.07 90
3366.20 88
3366.33 85
3366.47 82
3366.60 76
3366.73 67
3366.86 54
3367.00 39
3367.13 22
3367.26 5
3367.40 0
3367.53 0
3367.66 0
3367.80 0
3367.93 0
3368.06 0
3368.19 0
3368.33 0
3368.46 9
3368.59 31
3368.73 54
3368.86 75
3368.99 92
3369.13 103
3369.26 109
3369.39 109
3369.53 104
3369.66 97
3369.79 89
3369.92 84
3370.06 80
3370.19 80
3370.32 82
3370.46 84
3370.59 87
3370.72 89
3370.86 89
3370.99 88
3371.12 87
3371.26 86
3371.39 86
3371.52 88
3371.65 89
3371.79 91
3371.92 91
3372.05 89
3372.19 85
3372.32 80
3372.45 75
3372.59 69
3372.72 65
3372.85 62
3372.99 59
3373.12 57
3373.25 54
3373.38 51
3373.52 47
3373.65 44
3373.78 40
3373.92 34
3374.05 27
3374.18 19
3374.32 8
3374.45 0
3374.58 0
3374.72 0
3374.85 0
3374.98 0
3375.12 0
3375.25 7
3375.38 24
3375.52 43
3375.65 61
3375.78 76
3375.92 87
3376.05 93
3376.18 95
3376.31 93
3376.45 89
3376.58 83
3376.71 76
3376.85 66
3376.98 56
3377.11 44
3377.25 31
3377.38 18
3377.51 8
3377.65 0
3377.78 0
3377.91 0
3378.05 0
3378.18 0
3378.31 0
3378.45 0
3378.58 0
3378.71 0
3378.85 0
3378.98 4
3379.11 10
3379.25 16
3379.38 22
3379.51 26
3379.65 31
3379.78 34
3379.91 39
3380.05 46
3380.18 55
3380.31 66
3380.45 79
3380.58 91
3380.71 102
3380.84 110
3380.98 115
3381.11 118
3381.24 120
3381.38 123
3381.51 127
3381.64 133
3381.78 141
3381.91 150
3382.04 158
3382.18 165
3382.31 168
3382.44 169
3382.58 166
3382.71 162
3382.84 156
3382.98 151
3383.11 148
3383.24 149
3383.38 153
3383.51 161
3383.64 172
3383.78 183
3383.91 194
3384.04 202
3384.18 207
3384.31 209
3384.44 207
3384.58 204
3384.71 200
3384.84 196
3384.98 192
3385.11 189
3385.24 187
3385.38 186
3385.51 186
3385.64 184
3385.78 182
3385.91 177
3386.04 172
3386.18 164
3386.31 156
3386.45 146
3386.58 137
3386.71 129
3386.85 122
3386.98 117
3387.11 113
3387.25 112
3387.38 113
3387.51 116
3387.65 120
3387.78 125
3387.91 128
3388.05 128
3388.18 126
3388.31 119
3388.45 110
3388.58 99
3388.71 86
3388.85 74
3388.98 62
3389.11 52
3389.25 42
3389.38 34
3389.51 26
3389.65 18
3389.78 11
3389.91 4
3390.05 0
3390.18 0
3390.31 0
3390.45 0
3390.58 0
3390.72 0
3390.85 0
3390.98 0
3391.12 2
3391.25 12
3391.38 22
3391.52 34
3391.65 45
3391.78 58
3391.92 71
3392.05 83
3392.18 95
3392.32 104
3392.45 110
3392.58 113
3392.72 112
3392.85 109
3392.98 105
3393.12 101
3393.25 99
3393.39 99
3393.52 101
3393.65 106
3393.79 113
3393.92 120
3394.05 127
3394.19 133
3394.32 139
3394.45 143
3394.59 147
3394.72 150
3394.85 154
3394.99 158
3395.12 164
3395.26 170
3395.39 179
3395.52 189
3395.66 201
3395.79 211
3395.92 219
3396.06 224
3396.19 223
3396.32 217
3396.46 206
3396.59 192
3396.72 177
3396.86 163
3396.99 153
3397.13 148
3397.26 147
3397.39 152
3397.53 159
3397.66 166
3397.79 173
3397.93 179
3398.06 183
3398.19 187
3398.33 189
3398.46 190
3398.60 191
3398.73 188
3398.86 183
3399.00 175
3399.13 164
3399.26 154
3399.40 144
3399.53 138
3399.66 137
3399.80 139
3399.93 143
3400.07 147
3400.20 147
3400.33 143
3400.47 132
3400.60 116
3400.73 97
3400.87 77
3401.00 58
3401.13 43
3401.27 32
3401.40 23
3401.54 18
3401.67 13
3401.80 8
3401.94 2
3402.07 0
3402.20 0
3402.34 0
3402.47 0
3402.61 0
3402.74 0
3402.87 0
3403.01 0
3403.14 5
3403.27 10
3403.41 15
3403.54 20
3403.68 25
3403.81 30
3403.94 35
3404.08 40
3404.21 43
3404.34 44
3404.48 43
3404.61 39
3404.75 32
3404.88 23
3405.01 13
3405.15 3
3405.28 0
3405.41 0
3405.55 0
3405.68 0
3405.82 0
3405.95 0
3406.08 0
3406.22 0
3406.35 0
3406.48 2
3406.62 10
3406.75 22
3406.89 36
3407.02 51
3407.15 65
3407.29 75
3407.42 80
3407.55 81
3407.69 79
3407.82 75
3407.96 72
3408.09 69
3408.22 66
3408.36 64
3408.49 61
3408.63 56
3408.76 49
3408.89 42
3409.03 33
3409.16 26
3409.29 19
3409.43 14
3409.56 10
3409.70 7
3409.83 4
3409.96 2
3410.10 0
3410.23 0
3410.37 0
3410.50 0
3410.63 0
3410.77 0
3410.90 0
3411.03 0
3411.17 5
3411.30 19
3411.44 36
3411.57 54
3411.70 71
3411.84 85
3411.97 97
3412.11 106
3412.24 112
3412.37 116
3412.51 116
3412.64 115
3412.78 111
3412.91 106
3413.04 101
3413.18 95
3413.31 89
3413.44 83
3413.58 76
3413.71 69
3413.85 62
3413.98 56
3414.11 52
3414.25 52
3414.38 56
3414.52 65
3414.65 78
3414.78 93
3414.92 110
3415.05 127
3415.19 144
3415.32 161
3415.45 176
3415.59 191
3415.72 204
3415.86 215
3415.99 223
3416.12 230
3416.26 235
3416.39 238
3416.53 240
3416.66 242
3416.79 242
3416.93 240
3417.06 236
3417.20 227
3417.33 215
3417.46 200
3417.60 182
3417.73 164
3417.87 148
3418.00 135
3418.13 125
3418.27 118
3418.40 113
3418.54 110
3418.67 108
3418.80 107
3418.94 106
3419.07 107
3419.21 111
3419.34 117
3419.47 126
3419.61 137
3419.74 151
3419.88 164
3420.01 175
3420.14 181
3420.28 180
3420.41 172
3420.55 157
3420.68 138
3420.81 118
3420.95 100
3421.08 87
3421.22 79
3421.35 77
3421.48 81
3421.62 88
3421.75 97
3421.89 107
3422.02 118
3422.16 128
3422.29 139
3422.42 148
3422.56 155
3422.69 159
3422.83 160
3422.96 158
3423.09 153
3423.23 147
3423.36 142
3423.50 139
3423.63 138
3423.76 140
3423.90 146
3424.03 154
3424.17 165
3424.30 176
3424.44 186
3424.57 196
3424.70 204
3424.84 209
3424.97 210
3425.11 207
3425.24 199
3425.37 188
3425.51 171
3425.64 151
3425.78 127
3425.91 103
3426.05 80
3426.18 62
3426.31 50
3426.45 46
3426.58 52
3426.72 66
3426.85 86
3426.98 109
3427.12 134
3427.25 159
3427.39 183
3427.52 205
3427.66 226
3427.79 245
3427.92 263
3428.06 279
3428.19 292
3428.33 301
3428.46 307
3428.60 309
3428.73 307
3428.86 303
3429.00 297
3429.13 290
3429.27 283
3429.40 278
3429.53 275
3429.67 273
3429.80 271
3429.94 268
3430.07 263
3430.21 256
3430.34 246
3430.47 233
3430.61 217
3430.74 199
3430.88 179
3431.01 160
3431.15 142
3431.28 128
3431.41 119
3431.55 115
3431.68 118
3431.82 125
3431.95 135
3432.09 145
3432.22 153
3432.35 155
3432.49 153
3432.62 146
3432.76 137
3432.89 126
3433.03 116
3433.16 109
3433.29 103
3433.43 99
3433.56 97
3433.70 94
3433.83 90
3433.97 85
3434.10 79
3434.23 75
3434.37 72
3434.50 71
3434.64 74
3434.77 79
3434.91 85
3435.04 91
3435.18 95
3435.31 95
3435.44 90
3435.58 81
3435.71 68
3435.85 54
3435.98 38
3436.12 24
3436.25 13
3436.38 5
3436.52 0
3436.65 0
3436.79 1
3436.92 4
3437.06 7
3437.19 8
3437.33 8
3437.46 6
3437.59 3
3437.73 0
3437.86 0
3438.00 0
3438.13 0
3438.27 0
3438.40 0
3438.53 0
3438.67 10
3438.80 20
3438.94 31
3439.07 39
3439.21 44
3439.34 45
3439.48 43
3439.61 39
3439.74 35
3439.88 34
3440.01 36
3440.15 41
3440.28 50
3440.42 61
3440.55 73
3440.69 86
3440.82 98
3440.95 111
3441.09 123
3441.22 135
3441.36 145
3441.49 151
3441.63 152
3441.76 149
3441.90 141
3442.03 130
3442.16 120
3442.30 112
3442.43 108
3442.57 109
3442.70 112
3442.84 115
3442.97 115
3443.11 108
3443.24 96
3443.38 81
3443.51 65
3443.64 54
3443.78 50
3443.91 55
3444.05 66
3444.18 81
3444.32 97
3444.45 108
3444.59 114
3444.72 114
3444.86 109
3444.99 102
3445.12 94
3445.26 87
3445.39 81
3445.53 77
3445.66 73
3445.80 70
3445.93 68
3446.07 68
3446.20 69
3446.34 73
3446.47 78
3446.60 84
3446.74 91
3446.87 96
3447.01 101
3447.14 104
3447.28 106
3447.41 108
3447.55 108
3447.68 107
3447.82 105
3447.95 101
3448.08 96
3448.22 89
3448.35 83
3448.49 75
3448.62 69
3448.76 63
3448.89 59
3449.03 56
3449.16 55
3449.30 57
3449.43 62
3449.57 66
3449.70 71
3449.84 72
3449.97 70
3450.10 65
3450.24 58
3450.37 50
3450.51 44
3450.64 42
3450.78 46
3450.91 54
3451.05 64
3451.18 75
3451.32 84
3451.45 89
3451.59 90
3451.72 87
3451.85 81
3451.99 75
3452.12 68
3452.26 63
3452.39 61
3452.53 60
3452.66 61
3452.80 63
3452.93 65
3453.07 67
3453.20 69
3453.34 71
3453.47 74
3453.61 78
3453.74 83
3453.88 91
3454.01 101
3454.14 114
3454.28 129
3454.41 144
3454.55 159
3454.68 173
3454.82 183
3454.95 188
3455.09 188
3455.22 184
3455.36 176
3455.49 166
3455.63 156
3455.76 147
3455.90 140
3456.03 135
3456.17 133
3456.30 133
3456.44 135
3456.57 138
3456.70 142
3456.84 148
3456.97 154
3457.11 161
3457.24 167
3457.38 173
3457.51 178
3457.65 183
3457.78 187
3457.92 192
3458.05 197
3458.19 202
3458.32 207
3458.46 210
3458.59 212
3458.73 211
3458.86 208
3459.00 204
3459.13 199
3459.27 195
3459.40 193
3459.54 192
3459.67 194
3459.81 197
3459.94 200
3460.08 202
3460.21 201
3460.34 197
3460.48 188
3460.61 175
3460.75 161
3460.88 144
3461.02 127
3461.15 111
3461.29 97
3461.42 83
3461.56 69
3461.69 56
3461.83 44
3461.96 34
3462.10 26
3462.23 22
3462.37 24
3462.50 31
3462.64 43
3462.77 59
3462.91 75
3463.04 90
3463.18 101
3463.31 105
3463.45 103
3463.58 96
3463.72 86
3463.85 76
3463.99 69
3464.12 66
3464.26 70
3464.39 77
3464.53 87
3464.66 96
3464.80 104
3464.93 108
3465.07 109
3465.20 107
3465.34 105
3465.47 102
3465.61 100
3465.74 98
3465.88 97
3466.01 96
3466.15 95
3466.28 93
3466.42 91
3466.55 88
3466.69 84
3466.82 80
3466.96 77
3467.09 75
3467.23 74
3467.36 75
3467.50 79
3467.63 83
3467.76 88
3467.90 90
3468.03 91
3468.17 91
3468.30 89
3468.44 87
3468.57 85
3468.71 85
3468.84 85
3468.98 86
3469.11 86
3469.25 86
3469.39 87
3469.52 88
3469.66 91
3469.79 97
3469.93 105
3470.06 114
3470.20 122
3470.33 128
3470.47 130
3470.60 128
3470.74 121
3470.87 112
3471.01 101
3471.14 89
3471.28 78
3471.41 66
3471.55 55
3471.68 43
3471.82 31
3471.95 17
3472.09 4
3472.22 0
3472.36 0
3472.49 0
3472.63 0
3472.76 0
3472.90 0
3473.03 0
3473.17 4
3473.30 9
3473.44 12
3473.57 14
3473.71 15
3473.84 16
3473.98 17
3474.11 19
3474.25 22
3474.38 25
3474.52 27
3474.65 29
3474.79 29
3474.92 29
3475.06 28
3475.19 26
3475.33 23
3475.46 19
3475.60 16
3475.73 13
3475.87 10
3476.00 10
3476.14 10
3476.27 13
3476.41 16
3476.54 19
3476.68 22
3476.81 25
3476.95 28
3477.09 31
3477.22 36
3477.36 43
3477.49 52
3477.63 64
3477.76 78
3477.90 94
3478.03 109
3478.17 122
3478.30 133
3478.44 141
3478.57 146
3478.71 148
3478.84 149
3478.98 150
3479.11 152
3479.25 156
3479.38 162
3479.52 168
3479.65 174
3479.79 177
3479.92 178
3480.06 175
3480.19 170
3480.33 164
3480.47 159
3480.60 155
3480.74 152
3480.87 149
3481.01 145
3481.14 141
3481.28 134
3481.41 126
3481.55 118
3481.68 110
3481.82 104
3481.95 99
3482.09 95
3482.22 91
3482.36 89
3482.49 86
3482.63 82
3482.76 76
3482.90 69
3483.04 60
3483.17 50
3483.31 40
3483.44 31
3483.58 23
3483.71 20
3483.85 21
3483.98 26
3484.12 35
3484.25 45
3484.39 55
3484.52 63
3484.66 66
3484.79 66
3484.93 63
3485.06 59
3485.20 56
3485.34 56
3485.47 60
3485.61 68
3485.74 79
3485.88 90
3486.01 101
3486.15 109
3486.28 113
3486.42 114
3486.55 113
3486.69 108
3486.82 103
3486.96 96
3487.09 89
3487.23 83
3487.37 78
3487.50 77
3487.64 79
3487.77 85
3487.91 93
3488.04 103
3488.18 111
3488.31 117
3488.45 118
3488.58 116
3488.72 110
3488.85 104
3488.99 97
3489.13 93
3489.26 89
3489.40 88
3489.53 87
3489.67 85
3489.80 84
3489.94 82
3490.07 80
3490.21 78
3490.34 79
3490.48 82
3490.62 88
3490.75 98
3490.89 112
3491.02 129
3491.16 148
3491.29 168
3491.43 186
3491.56 199
3491.70 206
3491.83 206
3491.97 199
3492.11 187
3492.24 171
3492.38 155
3492.51 140
3492.65 125
3492.78 112
3492.92 99
3493.05 87
3493.19 76
3493.32 67
3493.46 61
3493.60 59
3493.73 60
3493.87 62
3494.00 65
3494.14 65
3494.27 62
3494.41 55
3494.54 44
3494.68 30
3494.81 17
3494.95 6
3495.09 0
3495.22 0
3495.36 3
3495.49 15
3495.63 31
3495.76 50
3495.90 70
3496.03 87
3496.17 100
3496.31 107
3496.44 107
3496.58 102
3496.71 93
3496.85 81
3496.98 69
3497.12 58
3497.25 48
3497.39 41
3497.53 36
3497.66 32
3497.80 30
3497.93 28
3498.07 28
3498.20 28
3498.34 29
3498.47 28
3498.61 26
3498.75 22
3498.88 15
3499.02 6
3499.15 0
3499.29 0
3499.42 0
3499.56 0
3499.69 0
3499.83 0
3499.97 0
3500.10 0
3500.24 14
3500.37 29
3500.51 41
3500.64 52
3500.78 62
3500.92 69
3501.05 75
3501.19 77
3501.32 76
3501.46 69
3501.59 58
3501.73 44
3501.86 29
3502.00 16
3502.14 8
3502.27 8
3502.41 16
3502.54 29
3502.68 45
3502.81 64
3502.95 82
3503.09 98
3503.22 112
3503.36 122
3503.49 129
3503.63 132
3503.76 130
3503.90 123
3504.04 111
3504.17 96
3504.31 78
3504.44 60
3504.58 42
3504.71 25
3504.85 12
3504.99 3
3505.12 0
3505.26 3
3505.39 13
3505.53 29
3505.66 53
3505.80 80
3505.94 108
3506.07 133
3506.21 152
3506.34 164
3506.48 167
3506.61 161
3506.75 149
3506.89 132
3507.02 114
3507.16 96
3507.29 80
3507.43 67
3507.56 56
3507.70 48
3507.84 43
3507.97 40
3508.11 41
3508.24 46
3508.38 57
3508.51 71
3508.65 88
3508.79 106
3508.92 123
3509.06 135
3509.19 141
3509.33 141
3509.47 134
3509.60 122
3509.74 110
3509.87 99
3510.01 93
3510.14 93
3510.28 102
3510.42 117
3510.55 137
3510.69 159
3510.82 179
3510.96 194
3511.10 203
3511.23 204
3511.37 200
3511.50 191
3511.64 180
3511.77 168
3511.91 155
3512.05 142
3512.18 126
3512.32 108
3512.45 88
3512.59 68
3512.73 48
3512.86 33
3513.00 22
3513.13 17
3513.27 17
3513.40 22
3513.54 29
3513.68 36
3513.81 43
3513.95 49
3514.08 54
3514.22 57
3514.36 59
3514.49 60
3514.63 61
3514.76 60
3514.90 58
3515.04 55
3515.17 51
3515.31 48
3515.44 47
3515.58 48
3515.71 53
3515.85 62
3515.99 71
3516.12 80
3516.26 85
3516.39 85
3516.53 79
3516.67 69
3516.80 56
3516.94 43
3517.07 32
3517.21 22
3517.35 14
3517.48 7
3517.62 0
3517.75 0
3517.89 0
3518.03 0
3518.16 0
3518.30 2
3518.43 12
3518.57 22
3518.71 30
3518.84 33
3518.98 30
3519.11 22
3519.25 10
3519.39 0
3519.52 0
3519.66 0
3519.79 0
3519.93 0
3520.07 0
3520.20 0
3520.34 0
3520.47 0
3520.61 13
3520.75 25
3520.88 37
3521.02 44
3521.15 48
3521.29 46
3521.43 41
3521.56 33
3521.70 26
3521.83 20
3521.97 16
3522.11 15
3522.24 16
3522.38 17
3522.51 20
3522.65 22
3522.79 26
3522.92 31
3523.06 39
3523.19 47
3523.33 57
3523.47 66
3523.60 73
3523.74 79
3523.87 83
3524.01 86
3524.15 90
3524.28 94
3524.42 100
3524.55 106
3524.69 111
3524.83 114
3524.96 114
3525.10 111
3525.24 106
3525.37 102
3525.51 100
3525.64 102
3525.78 109
3525.92 121
3526.05 135
3526.19 148
3526.32 159
3526.46 165
3526.60 166
3526.73 163
3526.87 157
3527.00 149
3527.14 140
3527.28 130
3527.41 122
3527.55 114
3527.69 108
3527.82 104
3527.96 103
3528.09 106
3528.23 113
3528.37 122
3528.50 132
3528.64 141
3528.77 148
3528.91 152
3529.05 153
3529.18 151
3529.32 148
3529.46 146
3529.59 144
3529.73 144
3529.86 145
3530.00 145
3530.14 142
3530.27 136
3530.41 126
3530.55 113
3530.68 98
3530.82 81
3530.95 66
3531.09 53
3531.23 45
3531.36 40
3531.50 40
3531.63 44
3531.77 52
3531.91 61
3532.04 72
3532.18 81
3532.32 89
3532.45 93
3532.59 95
3532.72 95
3532.86 92
3533.00 88
3533.13 82
3533.27 75
3533.41 66
3533.54 55
3533.68 44
3533.81 32
3533.95 21
3534.09 12
3534.22 4
3534.36 0
3534.50 0
3534.63 0
3534.77 0
3534.90 0
3535.04 0
3535.18 0
3535.31 0
3535.45 1
3535.59 13
3535.72 24
3535.86 32
3536.00 37
3536.13 38
3536.27 38
3536.40 39
3536.54 43
3536.68 54
3536.81 69
3536.95 88
3537.09 107
3537.22 123
3537.36 133
3537.49 136
3537.63 134
3537.77 127
3537.90 117
3538.04 106
3538.18 97
3538.31 89
3538.45 84
3538.59 83
3538.72 88
3538.86 97
3538.99 112
3539.13 130
3539.27 151
3539.40 171
3539.54 190
3539.68 204
3539.81 214
3539.95 219
3540.09 221
3540.22 220
3540.36 219
3540.49 217
3540.63 217
3540.77 218
3540.90 218
3541.04 217
3541.18 214
3541.31 208
3541.45 198
3541.59 185
3541.72 170
3541.86 154
3542.00 138
3542.13 124
3542.27 113
3542.40 105
3542.54 102
3542.68 104
3542.81 109
3542.95 117
3543.09 125
3543.22 131
3543.36 133
3543.50 130
3543.63 121
3543.77 110
3543.91 99
3544.04 92
3544.18 93
3544.31 102
3544.45 119
3544.59 142
3544.72 169
3544.86 195
3545.00 217
3545.13 233
3545.27 241
3545.41 242
3545.54 236
3545.68 226
3545.82 214
3545.95 203
3546.09 196
3546.23 195
3546.36 198
3546.50 204
3546.64 211
3546.77 218
3546.91 222
3547.04 224
3547.18 227
3547.32 232
3547.45 241
3547.59 258
3547.73 283
3547.86 316
3548.00 357
3548.14 403
3548.27 453
3548.41 503
3548.55 552
3548.68 598
3548.82 639
3548.96 678
3549.09 714
3549.23 749
3549.37 783
3549.50 816
3549.64 847
3549.78 873
3549.91 895
3550.05 910
3550.19 920
3550.32 925
3550.46 928
3550.60 932
3550.73 937
3550.87 944
3551.00 951
3551.14 957
3551.28 962
3551.41 962
3551.55 958
3551.69 948
3551.82 933
3551.96 912
3552.10 886
3552.23 854
3552.37 817
3552.51 777
3552.64 736
3552.78 696
3552.92 661
3553.05 632
3553.19 612
3553.33 602
3553.46 598
3553.60 600
3553.74 603
3553.87 605
3554.01 605
3554.15 601
3554.28 595
3554.42 589
3554.56 585
3554.69 585
3554.83 588
3554.97 594
3555.10 602
3555.24 609
3555.38 613
3555.51 615
3555.65 614
3555.79 610
3555.92 604
3556.06 596
3556.20 585
3556.33 572
3556.47 555
3556.61 536
3556.74 514
3556.88 491
3557.02 468
3557.15 447
3557.29 431
3557.43 420
3557.56 414
3557.70 415
3557.84 418
3557.97 422
3558.11 424
3558.25 422
3558.38 415
3558.52 404
3558.66 391
3558.79 378
3558.93 366
3559.07 356
3559.21 347
3559.34 337
3559.48 324
3559.62 307
3559.75 287
3559.89 264
3560.03 242
3560.16 221
3560.30 206
3560.44 197
3560.57 196
3560.71 200
3560.85 207
3560.98 213
3561.12 216
3561.26 212
3561.39 199
3561.53 178
3561.67 152
3561.80 124
3561.94 100
3562.08 83
3562.21 75
3562.35 75
3562.49 81
3562.62 92
3562.76 102
3562.90 110
3563.04 113
3563.17 111
3563.31 104
3563.45 92
3563.58 75
3563.72 56
3563.86 36
3563.99 17
3564.13 1
3564.27 0
3564.40 0
3564.54 0
3564.68 0
3564.81 15
3564.95 34
3565.09 51
3565.22 64
3565.36 71
3565.50 72
3565.64 69
3565.77 63
3565.91 58
3566.05 54
3566.18 52
3566.32 50
3566.46 48
3566.59 45
3566.73 41
3566.87 38
3567.00 37
3567.14 37
3567.28 39
3567.42 40
3567.55 40
3567.69 38
3567.83 34
3567.96 27
3568.10 21
3568.24 17
3568.37 16
3568.51 16
3568.65 18
3568.78 19
3568.92 19
3569.06 16
3569.20 11
3569.33 5
3569.47 0
3569.61 0
3569.74 0
3569.88 0
3570.02 0
3570.15 0
3570.29 0
3570.43 0
3570.56 13
3570.70 30
3570.84 48
3570.98 65
3571.11 80
3571.25 92
3571.39 99
3571.52 103
3571.66 104
3571.80 102
3571.93 98
3572.07 92
3572.21 86
3572.35 81
3572.48 79
3572.62 79
3572.76 83
3572.89 89
3573.03 98
3573.17 107
3573.30 116
3573.44 125
3573.58 135
3573.72 147
3573.85 162
3573.99 179
3574.13 197
3574.26 216
3574.40 231
3574.54 240
3574.68 240
3574.81 232
3574.95 217
3575.09 198
3575.22 179
3575.36 165
3575.50 156
3575.63 155
3575.77 160
3575.91 168
3576.05 177
3576.18 186
3576.32 191
3576.46 192
3576.59 190
3576.73 185
3576.87 177
3577.01 167
3577.14 154
3577.28 140
3577.42 125
3577.55 109
3577.69 94
3577.83 80
3577.96 68
3578.10 58
3578.24 51
3578.38 45
3578.51 40
3578.65 37
3578.79 34
3578.92 33
3579.06 34
3579.20 37
3579.34 41
3579.47 45
3579.61 47
3579.75 47
3579.88 43
3580.02 37
3580.16 30
3580.30 23
3580.43 19
3580.57 19
3580.71 21
3580.84 26
3580.98 30
3581.12 33
3581.26 33
3581.39 31
3581.53 28
3581.67 26
3581.81 26
3581.94 28
3582.08 31
3582.22 35
3582.35 38
3582.49 38
3582.63 37
3582.77 34
3582.90 31
3583.04 30
3583.18 32
3583.31 36
3583.45 41
3583.59 45
3583.73 46
3583.86 44
3584.00 38
3584.14 29
3584.27 21
3584.41 13
3584.55 7
3584.69 2
3584.82 0
3584.96 0
3585.10 0
3585.24 0
3585.37 0
3585.51 0
3585.65 0
3585.78 0
3585.92 5
3586.06 18
3586.20 29
3586.33 37
3586.47 40
3586.61 38
3586.75 34
3586.88 28
3587.02 25
3587.16 24
3587.29 27
3587.43 33
3587.57 43
3587.71 53
3587.84 63
3587.98 73
3588.12 81
3588.26 89
3588.39 96
3588.53 102
3588.67 107
3588.81 109
3588.94 106
3589.08 98
3589.22 84
3589.35 65
3589.49 44
3589.63 21
3589.77 0
3589.90 0
3590.04 0
3590.18 0
3590.32 0
3590.45 0
3590.59 0
3590.73 15
3590.87 36
3591.00 56
3591.14 74
3591.28 90
3591.41 103
3591.55 113
3591.69 120
3591.83 126
3591.96 130
3592.10 131
3592.24 129
3592.38 124
3592.51 118
3592.65 110
3592.79 101
3592.93 92
3593.06 84
3593.20 76
3593.34 69
3593.48 63
3593.61 57
3593.75 52
3593.89 50
3594.03 50
3594.16 53
3594.30 60
3594.44 71
3594.57 84
3594.71 97
3594.85 108
3594.99 115
3595.12 118
3595.26 114
3595.40 105
3595.54 91
3595.67 76
3595.81 62
3595.95 52
3596.09 48
3596.22 50
3596.36 57
3596.50 68
3596.64 81
3596.77 92
3596.91 103
3597.05 113
3597.19 122
3597.32 130
3597.46 139
3597.60 148
3597.74 154
3597.87 156
3598.01 153
3598.15 144
3598.29 131
3598.42 114
3598.56 98
3598.70 83
3598.84 72
3598.97 65
3599.11 63
3599.25 63
3599.39 64
3599.52 64
3599.66 62
3599.80 56
3599.94 48
3600.07 38
3600.21 29
3600.35 20
3600.49 14
3600.62 11
3600.76 10
3600.90 11
3601.04 12
3601.17 12
3601.31 11
3601.45 7
3601.59 2
3601.72 0
3601.86 0
3602.00 0
3602.14 0
3602.27 0
3602.41 0
3602.55 0
3602.69 0
3602.83 4
3602.96 8
3603.10 12
3603.24 14
3603.38 16
3603.51 19
3603.65 20
3603.79 22
3603.93 23
3604.06 23
3604.20 24
3604.34 24
3604.48 25
3604.61 27
3604.75 29
3604.89 31
3605.03 33
3605.16 33
3605.30 34
3605.44 35
3605.58 36
3605.72 40
3605.85 46
3605.99 55
3606.13 66
3606.27 79
3606.40 91
3606.54 103
3606.68 111
3606.82 116
3606.95 116
3607.09 113
3607.23 107
3607.37 100
3607.50 92
3607.64 84
3607.78 76
3607.92 68
3608.06 59
3608.19 49
3608.33 38
3608.47 26
3608.61 14
3608.74 3
3608.88 0
3609.02 0
3609.16 0
3609.29 0
3609.43 0
3609.57 0
3609.71 0
3609.85 8
3609.98 17
3610.12 24
3610.26 29
3610.40 33
3610.53 36
3610.67 37
3610.81 38
3610.95 36
3611.09 34
3611.22 29
3611.36 24
3611.50 20
3611.64 17
3611.77 18
3611.91 23
3612.05 32
3612.19 46
3612.33 62
3612.46 79
3612.60 94
3612.74 104
3612.88 108
3613.01 104
3613.15 93
3613.29 77
3613.43 59
3613.57 41
3613.70 28
3613.84 21
3613.98 21
3614.12 27
3614.25 36
3614.39 46
3614.53 56
3614.67 66
3614.81 73
3614.94 79
3615.08 84
3615.22 88
3615.36 91
3615.49 92
3615.63 91
3615.77 89
3615.91 86
3616.05 85
3616.18 87
3616.32 94
3616.46 105
3616.60 119
3616.74 136
3616.87 151
3617.01 163
3617.15 169
3617.29 167
3617.42 158
3617.56 143
3617.70 127
3617.84 110
3617.98 97
3618.11 87
3618.25 82
3618.39 80
3618.53 77
3618.67 73
3618.80 67
3618.94 57
3619.08 46
3619.22 36
3619.35 28
3619.49 24
3619.63 24
3619.77 27
3619.91 33
3620.04 38
3620.18 42
3620.32 44
3620.46 43
3620.60 43
3620.73 43
3620.87 47
3621.01 54
3621.15 65
3621.29 79
3621.42 94
3621.56 106
3621.70 115
3621.84 119
3621.98 118
3622.11 116
3622.25 113
3622.39 112
3622.53 116
3622.67 122
3622.80 132
3622.94 142
3623.08 149
3623.22 153
3623.35 151
3623.49 143
3623.63 131
3623.77 117
3623.91 105
3624.04 95
3624.18 89
3624.32 87
3624.46 88
3624.60 90
3624.73 91
3624.87 89
3625.01 86
3625.15 81
3625.29 76
3625.42 72
3625.56 69
3625.70 67
3625.84 66
3625.98 67
3626.12 69
3626.25 72
3626.39 75
3626.53 78
3626.67 80
3626.81 81
3626.94 79
3627.08 73
3627.22 63
3627.36 50
3627.50 36
3627.63 22
3627.77 12
3627.91 6
3628.05 6
3628.19 12
3628.32 24
3628.46 39
3628.60 58
3628.74 77
3628.88 94
3629.01 109
3629.15 120
3629.29 126
3629.43 127
3629.57 124
3629.70 118
3629.84 110
3629.98 102
3630.12 94
3630.26 88
3630.40 83
3630.53 81
3630.67 80
3630.81 80
3630.95 82
3631.09 84
3631.22 84
3631.36 83
3631.50 79
3631.64 73
3631.78 68
3631.91 65
3632.05 64
3632.19 67
3632.33 74
3632.47 83
3632.61 92
3632.74 98
3632.88 99
3633.02 96
3633.16 89
3633.30 77
3633.43 64
3633.57 52
3633.71 40
3633.85 31
3633.99 22
3634.13 15
3634.26 9
3634.40 3
3634.54 0
3634.68 0
3634.82 0
3634.95 0
3635.09 0
3635.23 0
3635.37 0
3635.51 0
3635.65 4
3635.78 10
3635.92 15
3636.06 17
3636.20 15
3636.34 11
3636.47 4
3636.61 0
3636.75 0
3636.89 0
3637.03 0
3637.17 0
3637.30 0
3637.44 0
3637.58 0
3637.72 3
3637.86 7
3638.00 10
3638.13 14
3638.27 16
3638.41 16
3638.55 14
3638.69 11
3638.83 6
3638.96 1
3639.10 0
3639.24 0
3639.38 0
3639.52 7
3639.65 16
3639.79 25
3639.93 32
3640.07 34
3640.21 31
3640.35 23
3640.48 14
3640.62 5
3640.76 0
3640.90 0
3641.04 6
3641.18 17
3641.31 32
3641.45 50
3641.59 67
3641.73 83
3641.87 97
3642.01 108
3642.14 117
3642.28 125
3642.42 133
3642.56 141
3642.70 148
3642.84 153
3642.97 155
3643.11 153
3643.25 148
3643.39 141
3643.53 133
3643.67 129
3643.80 127
3643.94 129
3644.08 132
3644.22 132
3644.36 129
3644.50 120
3644.63 105
3644.77 85
3644.91 64
3645.05 45
3645.19 31
3645.33 24
3645.47 24
3645.60 31
3645.74 43
3645.88 59
3646.02 74
3646.16 87
3646.30 96
3646.43 97
3646.57 91
3646.71 78
3646.85 61
3646.99 41
3647.13 22
3647.26 7
3647.40 0
3647.54 0
3647.68 0
3647.82 9
3647.96 21
3648.10 33
3648.23 44
3648.37 51
3648.51 54
3648.65 51
3648.79 45
3648.93 35
3649.06 23
3649.20 11
3649.34 0
3649.48 0
3649.62 0
3649.76 0
3649.90 0
3650.03 0
3650.17 6
3650.31 23
3650.45 43
3650.59 63
3650.73 82
3650.86 98
3651.00 109
3651.14 116
3651.28 117
3651.42 116
3651.56 115
3651.70 115
3651.83 118
3651.97 123
3652.11 130
3652.25 137
3652.39 142
3652.53 142
3652.67 138
3652.80 131
3652.94 121
3653.08 110
3653.22 101
3653.36 94
3653.50 90
3653.64 89
3653.77 90
3653.91 92
3654.05 92
3654.19 89
3654.33 83
3654.47 73
3654.61 59
3654.74 44
3654.88 29
3655.02 15
3655.16 4
3655.30 0
3655.44 0
3655.58 0
3655.71 0
3655.85 0
3655.99 0
3656.13 0
3656.27 0
3656.41 0
3656.55 7
3656.68 15
3656.82 22
3656.96 29
3657.10 36
3657.24 44
3657.38 52
3657.52 60
3657.65 67
3657.79 72
3657.93 73
3658.07 70
3658.21 62
3658.35 51
3658.49 37
3658.62 22
3658.76 7
3658.90 0
3659.04 0
3659.18 0
3659.32 0
3659.46 0
3659.60 10
3659.73 29
3659.87 50
3660.01 71
3660.15 89
3660.29 102
3660.43 110
3660.57 113
3660.70 111
3660.84 106
3660.98 99
3661.12 92
3661.26 85
3661.40 79
3661.54 73
3661.68 69
3661.81 65
3661.95 62
3662.09 58
3662.23 55
3662.37 54
3662.51 53
3662.65 53
3662.79 54
3662.92 55
3663.06 56
3663.20 57
3663.34 58
3663.48 61
3663.62 66
3663.76 74
3663.90 85
3664.03 99
3664.17 114
3664.31 129
3664.45 143
3664.59 154
3664.73 163
3664.87 168
3665.01 170
3665.14 171
3665.28 171
3665.42 171
3665.56 171
3665.70 172
3665.84 172
3665.98 172
3666.12 172
3666.25 171
3666.39 169
3666.53 167
3666.67 166
3666.81 166
3666.95 168
3667.09 172
3667.23 176
3667.36 182
3667.50 188
3667.64 194
3667.78 200
3667.92 207
3668.06 216
3668.20 226
3668.34 239
3668.48 253
3668.61 266
3668.75 277
3668.89 284
3669.03 284
3669.17 276
3669.31 262
3669.45 242
3669.59 219
3669.73 196
3669.86 176
3670.00 161
3670.14 152
3670.28 148
3670.42 147
3670.56 147
3670.70 146
3670.84 144
3670.97 140
3671.11 137
3671.25 135
3671.39 136
3671.53 140
3671.67 146
3671.81 155
3671.95 163
3672.09 169
3672.22 174
3672.36 176
3672.50 177
3672.64 178
3672.78 179
3672.92 182
3673.06 184
3673.20 185
3673.34 184
3673.48 179
3673.61 170
3673.75 158
3673.89 144
3674.03 130
3674.17 117
3674.31 106
3674.45 97
3674.59 89
3674.73 81
3674.86 72
3675.00 64
3675.14 56
3675.28 50
3675.42 47
3675.56 48
3675.70 52
3675.84 60
3675.98 71
3676.12 84
3676.25 96
3676.39 108
3676.53 118
3676.67 126
3676.81 131
3676.95 132
3677.09 129
3677.23 124
3677.37 117
3677.51 109
3677.64 102
3677.78 97
3677.92 96
3678.06 96
3678.20 99
3678.34 102
3678.48 107
3678.62 111
3678.76 115
3678.90 119
3679.03 124
3679.17 128
3679.31 132
3679.45 133
3679.59 134
3679.73 132
3679.87 131
3680.01 130
3680.15 133
3680.29 138
3680.42 146
3680.56 155
3680.70 163
3680.84 169
3680.98 172
3681.12 174
3681.26 176
3681.40 179
3681.54 186
3681.68 195
3681.82 207
3681.95 217
3682.09 225
3682.23 229
3682.37 226
3682.51 218
3682.65 206
3682.79 190
3682.93 173
3683.07 158
3683.21 146
3683.35 139
3683.48 137
3683.62 139
3683.76 142
3683.90 145
3684.04 145
3684.18 141
3684.32 135
3684.46 126
3684.60 118
3684.74 113
3684.88 111
3685.02 114
3685.15 120
3685.29 128
3685.43 136
3685.57 144
3685.71 151
3685.85 156
3685.99 160
3686.13 165
3686.27 169
3686.41 172
3686.55 173
3686.69 172
3686.82 166
3686.96 156
3687.10 142
3687.24 126
3687.38 109
3687.52 94
3687.66 83
3687.80 76
3687.94 74
3688.08 76
3688.22 80
3688.36 86
3688.49 91
3688.63 95
3688.77 97
3688.91 98
3689.05 97
3689.19 94
3689.33 91
3689.47 87
3689.61 84
3689.75 82
3689.89 81
3690.03 81
3690.17 82
3690.30 83
3690.44 82
3690.58 79
3690.72 73
3690.86 63
3691.00 52
3691.14 39
3691.28 27
3691.42 16
3691.56 10
3691.70 8
3691.84 10
3691.98 17
3692.12 27
3692.25 38
3692.39 49
3692.53 61
3692.67 74
3692.81 86
3692.95 100
3693.09 115
3693.23 128
3693.37 139
3693.51 146
3693.65 148
3693.79 147
3693.93 142
3694.07 136
3694.20 131
3694.34 128
3694.48 127
3694.62 128
3694.76 129
3694.90 129
3695.04 129
3695.18 127
3695.32 126
3695.46 124
3695.60 123
3695.74 124
3695.88 126
3696.02 128
3696.16 129
3696.29 128
3696.43 126
3696.57 123
3696.71 120
3696.85 120
3696.99 123
3697.13 128
3697.27 136
3697.41 143
3697.55 148
3697.69 148
3697.83 143
3697.97 135
3698.11 123
3698.25 111
3698.39 100
3698.52 91
3698.66 86
3698.80 85
3698.94 85
3699.08 86
3699.22 88
3699.36 91
3699.50 94
3699.64 99
3699.78 105
3699.92 112
3700.06 120
3700.20 129
3700.34 135
3700.48 139
3700.62 138
3700.76 134
3700.89 128
3701.03 120
3701.17 113
3701.31 110
3701.45 110
3701.59 113
3701.73 120
3701.87 127
3702.01 133
3702.15 137
3702.29 138
3702.43 136
3702.57 130
3702.71 122
3702.85 111
3702.99 99
3703.13 84
3703.27 68
3703.41 50
3703.54 33
3703.68 16
3703.82 1
3703.96 0
3704.10 0
3704.24 0
3704.38 0
3704.52 0
3704.66 0
3704.80 0
3704.94 2
3705.08 8
3705.22 13
3705.36 17
3705.50 20
3705.64 23
3705.78 26
3705.92 29
3706.06 34
3706.20 41
3706.34 51
3706.47 64
3706.61 80
3706.75 98
3706.89 117
3707.03 136
3707.17 154
3707.31 169
3707.45 182
3707.59 193
3707.73 201
3707.87 208
3708.01 213
3708.15 217
3708.29 221
3708.43 226
3708.57 231
3708.71 235
3708.85 239
3708.99 240
3709.13 238
3709.27 230
3709.41 217
3709.55 200
3709.69 179
3709.82 157
3709.96 138
3710.10 123
3710.24 114
3710.38 114
3710.52 119
3710.66 130
3710.80 141
3710.94 152
3711.08 160
3711.22 164
3711.36 165
3711.50 164
3711.64 162
3711.78 162
3711.92 164
3712.06 169
3712.20 177
3712.34 186
3712.48 196
3712.62 204
3712.76 211
3712.90 214
3713.04 214
3713.18 210
3713.32 204
3713.46 196
3713.60 188
3713.74 182
3713.87 177
3714.01 173
3714.15 169
3714.29 164
3714.43 155
3714.57 143
3714.71 127
3714.85 108
3714.99 89
3715.13 71
3715.27 57
3715.41 47
3715.55 41
3715.69 39
3715.83 39
3715.97 40
3716.11 41
3716.25 43
3716.39 46
3716.53 50
3716.67 57
3716.81 63
3716.95 69
3717.09 72
3717.23 71
3717.37 66
3717.51 59
3717.65 52
3717.79 47
3717.93 46
3718.07 50
3718.21 57
3718.35 65
3718.49 72
3718.63 76
3718.77 78
3718.91 77
3719.05 76
3719.18 77
3719.32 79
3719.46 83
3719.60 87
3719.74 89
3719.88 87
3720.02 82
3720.16 73
3720.30 64
3720.44 57
3720.58 55
3720.72 59
3720.86 69
3721.00 82
3721.14 95
3721.28 105
3721.42 109
3721.56 107
3721.70 98
3721.84 83
3721.98 66
3722.12 47
3722.26 29
3722.40 12
3722.54 0
3722.68 0
3722.82 0
3722.96 0
3723.10 0
3723.24 0
3723.38 0
3723.52 2
3723.66 12
3723.80 20
3723.94 24
3724.08 23
3724.22 18
3724.36 11
3724.50 5
3724.64 1
3724.78 3
3724.92 11
3725.06 23
3725.20 37
3725.34 49
3725.48 56
3725.62 57
3725.76 53
3725.90 46
3726.04 40
3726.18 39
3726.32 45
3726.46 57
3726.60 73
3726.74 89
3726.88 102
3727.02 109
3727.16 111
3727.30 107
3727.44 101
3727.58 95
3727.72 91
3727.86 92
3728.00 96
3728.14 103
3728.28 113
3728.42 122
3728.56 129
3728.70 134
3728.84 135
3728.98 133
3729.12 128
3729.26 123
3729.40 116
3729.54 110
3729.68 103
3729.82 97
3729.96 90
3730.10 83
3730.24 74
3730.38 65
3730.52 54
3730.66 43
3730.80 31
3730.94 20
3731.08 9
3731.22 0
3731.36 0
3731.50 0
3731.64 0
3731.78 0
3731.92 0
3732.06 0
3732.20 5
3732.34 9
3732.48 10
3732.62 8
3732.76 5
3732.90 2
3733.04 2
3733.18 6
3733.32 16
3733.46 30
3733.60 49
3733.74 70
3733.88 91
3734.02 109
3734.16 124
3734.30 134
3734.44 138
3734.58 138
3734.72 134
3734.86 127
3735.00 116
3735.14 104
3735.28 91
3735.42 78
3735.56 65
3735.70 55
3735.84 47
3735.98 43
3736.12 41
3736.26 43
3736.40 46
3736.54 49
3736.68 52
3736.82 55
3736.96 59
3737.10 63
3737.24 70
3737.38 79
3737.52 91
3737.66 103
3737.80 114
3737.94 123
3738.08 128
3738.22 130
3738.36 130
3738.50 127
3738.64 123
3738.78 118
3738.92 112
3739.06 104
3739.20 94
3739.34 82
3739.48 68
3739.62 54
3739.76 41
3739.90 32
3740.04 27
3740.18 26
3740.32 30
3740.46 38
3740.60 47
3740.74 57
3740.88 65
3741.02 72
3741.16 79
3741.30 86
3741.44 95
3741.58 106
3741.72 120
3741.87 134
3742.01 148
3742.15 158
3742.29 163
3742.43 162
3742.57 154
3742.71 141
3742.85 125
3742.99 109
3743.13 92
3743.27 78
3743.41 66
3743.55 57
3743.69 51
3743.83 47
3743.97 45
3744.11 44
3744.25 46
3744.39 48
3744.53 51
3744.67 52
3744.81 52
3744.95 51
3745.09 48
3745.23 45
3745.37 44
3745.51 45
3745.65 51
3745.79 60
3745.93 72
3746.07 86
3746.21 100
3746.35 113
3746.49 124
3746.63 131
3746.77 135
3746.91 135
3747.05 132
3747.20 127
3747.34 120
3747.48 113
3747.62 107
3747.76 103
3747.90 100
3748.04 99
3748.18 97
3748.32 94
3748.46 87
3748.60 77
3748.74 62
3748.88 45
3749.02 28
3749.16 12
3749.30 0
3749.44 0
3749.58 0
3749.72 0
3749.86 11
3750.00 27
3750.14 46
3750.28 67
3750.42 86
3750.56 102
3750.70 112
3750.84 116
3750.98 114
3751.13 107
3751.27 98
3751.41 89
3751.55 83
3751.69 82
3751.83 86
3751.97 94
3752.11 103
3752.25 110
3752.39 111
3752.53 107
3752.67 97
3752.81 85
3752.95 74
3753.09 67
3753.23 66
3753.37 73
3753.51 86
3753.65 102
3753.79 118
3753.93 133
3754.07 144
3754.21 151
3754.35 154
3754.50 156
3754.64 156
3754.78 157
3754.92 157
3755.06 156
3755.20 155
3755.34 154
3755.48 151
3755.62 147
3755.76 143
3755.90 139
3756.04 137
3756.18 136
3756.32 137
3756.46 140
3756.60 145
3756.74 153
3756.88 162
3757.02 172
3757.16 179
3757.30 185
3757.45 186
3757.59 184
3757.73 177
3757.87 168
3758.01 156
3758.15 144
3758.29 133
3758.43 125
3758.57 119
3758.71 116
3758.85 115
3758.99 116
3759.13 119
3759.27 122
3759.41 126
3759.55 132
3759.69 140
3759.83 150
3759.97 161
3760.12 173
3760.26 185
3760.40 195
3760.54 203
3760.68 210
3760.82 215
3760.96 220
3761.10 226
3761.24 233
3761.38 239
3761.52 244
3761.66 245
3761.80 241
3761.94 232
3762.08 219
3762.22 202
3762.36 185
3762.51 170
3762.65 159
3762.79 153
3762.93 153
3763.07 157
3763.21 164
3763.35 171
3763.49 178
3763.63 182
3763.77 186
3763.91 188
3764.05 191
3764.19 195
3764.33 199
3764.47 203
3764.61 206
3764.75 207
3764.90 207
3765.04 205
3765.18 203
3765.32 202
3765.46 201
3765.60 201
3765.74 202
3765.88 203
3766.02 203
3766.16 203
3766.30 201
3766.44 200
3766.58 198
3766.72 195
3766.86 190
3767.01 184
3767.15 175
3767.29 164
3767.43 150
3767.57 135
3767.71 122
3767.85 113
3767.99 109
3768.13 111
3768.27 117
3768.41 127
3768.55 138
3768.69 147
3768.83 151
3768.98 149
3769.12 142
3769.26 130
3769.40 114
3769.54 95
3769.68 74
3769.82 53
3769.96 34
3770.10 15
3770.24 0
3770.38 0
3770.52 0
3770.66 0
3770.81 0
3770.95 0
3771.09 0
3771.23 0
3771.37 10
3771.51 17
3771.65 21
3771.79 21
3771.93 19
3772.07 17
3772.21 15
3772.35 16
3772.49 22
3772.64 31
3772.78 45
3772.92 60
3773.06 76
3773.20 91
3773.34 103
3773.48 112
3773.62 116
3773.76 117
3773.90 118
3774.04 119
3774.18 123
3774.32 130
3774.47 140
3774.61 153
3774.75 165
3774.89 175
3775.03 181
3775.17 181
3775.31 176
3775.45 167
3775.59 156
3775.73 145
3775.87 136
3776.01 132
3776.16 133
3776.30 138
3776.44 146
3776.58 157
3776.72 170
3776.86 185
3777.00 200
3777.14 216
3777.28 233
3777.42 248
3777.56 261
3777.71 269
3777.85 270
3777.99 264
3778.13 251
3778.27 233
3778.41 212
3778.55 193
3778.69 177
3778.83 167
3778.97 162
3779.11 162
3779.26 165
3779.40 168
3779.54 169
3779.68 168
3779.82 165
3779.96 162
3780.10 159
3780.24 158
3780.38 159
3780.52 162
3780.66 167
3780.81 172
3780.95 176
3781.09 178
3781.23 178
3781.37 177
3781.51 174
3781.65 170
3781.79 166
3781.93 163
3782.07 159
3782.21 158
3782.36 158
3782.50 160
3782.64 164
3782.78 169
3782.92 172
3783.06 173
3783.20 170
3783.34 162
3783.48 150
3783.62 138
3783.77 127
3783.91 122
3784.05 122
3784.19 128
3784.33 138
3784.47 149
3784.61 157
3784.75 159
3784.89 156
3785.03 146
3785.18 133
3785.32 119
3785.46 108
3785.60 100
3785.74 98
3785.88 98
3786.02 102
3786.16 105
3786.30 108
3786.44 110
3786.59 111
3786.73 112
3786.87 114
3787.01 116
3787.15 120
3787.29 123
3787.43 126
3787.57 127
3787.71 125
3787.86 122
3788.00 116
3788.14 109
3788.28 102
3788.42 96
3788.56 92
3788.70 89
3788.84 90
3788.98 94
3789.13 99
3789.27 106
3789.41 114
3789.55 120
3789.69 125
3789.83 129
3789.97 133
3790.11 137
3790.25 142
3790.40 147
3790.54 153
3790.68 158
3790.82 161
3790.96 160
3791.10 157
3791.24 151
3791.38 143
3791.52 134
3791.67 126
3791.81 119
3791.95 115
3792.09 113
3792.23 113
3792.37 114
3792.51 113
3792.65 111
3792.79 107
3792.94 101
3793.08 93
3793.22 86
3793.36 80
3793.50 77
3793.64 78
3793.78 83
3793.92 92
3794.07 104
3794.21 117
3794.35 130
3794.49 143
3794.63 152
3794.77 157
3794.91 158
3795.05 154
3795.19 148
3795.34 140
3795.48 133
3795.62 129
3795.76 129
3795.90 131
3796.04 136
3796.18 142
3796.32 146
3796.47 148
3796.61 146
3796.75 142
3796.89 135
3797.03 127
3797.17 117
3797.31 106
3797.45 94
3797.60 85
3797.74 77
3797.88 72
3798.02 70
3798.16 71
3798.30 73
3798.44 75
3798.58 73
3798.73 68
3798.87 60
3799.01 51
3799.15 41
3799.29 34
3799.43 30
3799.57 32
3799.71 37
3799.86 44
3800.00 51
3800.14 55
3800.28 55
3800.42 51
3800.56 43
3800.70 33
3800.85 24
3800.99 16
3801.13 11
3801.27 10
3801.41 12
3801.55 18
3801.69 26
3801.83 35
3801.98 43
3802.12 50
3802.26 55
3802.40 57
3802.54 54
3802.68 48
3802.82 39
3802.97 30
3803.11 22
3803.25 16
3803.39 15
3803.53 17
3803.67 22
3803.81 29
3803.95 34
3804.10 37
3804.24 39
3804.38 39
3804.52 40
3804.66 44
3804.80 51
3804.94 61
3805.09 73
3805.23 84
3805.37 93
3805.51 97
3805.65 96
3805.79 92
3805.93 84
3806.08 76
3806.22 69
3806.36 64
3806.50 60
3806.64 59
3806.78 58
3806.92 57
3807.07 54
3807.21 50
3807.35 42
3807.49 32
3807.63 19
3807.77 5
3807.91 0
3808.06 0
3808.20 0
3808.34 0
3808.48 0
3808.62 0
3808.76 0
3808.90 0
3809.05 6
3809.19 19
3809.33 34
3809.47 51
3809.61 68
3809.75 86
3809.89 103
3810.04 119
3810.18 133
3810.32 146
3810.46 155
3810.60 161
3810.74 164
3810.89 163
3811.03 157
3811.17 150
3811.31 141
3811.45 134
3811.59 129
3811.73 127
3811.88 127
3812.02 130
3812.16 134
3812.30 136
3812.44 138
3812.58 137
3812.73 134
3812.87 128
3813.01 119
3813.15 108
3813.29 94
3813.43 80
3813.57 66
3813.72 56
3813.86 49
3814.00 48
3814.14 52
3814.28 62
3814.42 76
3814.57 92
3814.71 110
3814.85 128
3814.99 143
3815.13 154
3815.27 161
3815.41 163
3815.56 161
3815.70 156
3815.84 148
3815.98 142
3816.12 136
3816.26 131
3816.41 127
3816.55 123
3816.69 118
3816.83 111
3816.97 102
3817.11 92
3817.26 82
3817.40 72
3817.54 65
3817.68 60
3817.82 55
3817.96 51
3818.11 47
3818.25 42
3818.39 37
3818.53 33
3818.67 30
3818.81 29
3818.96 30
3819.10 32
3819.24 33
3819.38 34
3819.52 34
3819.66 34
3819.81 35
3819.95 36
3820.09 39
3820.23 43
3820.37 47
3820.51 51
3820.66 55
3820.80 58
3820.94 62
3821.08 66
3821.22 72
3821.36 79
3821.51 86
3821.65 94
3821.79 102
3821.93 110
3822.07 117
3822.21 122
3822.36 125
3822.50 126
3822.64 125
3822.78 123
3822.92 120
3823.06 119
3823.21 120
3823.35 126
3823.49 136
3823.63 147
3823.77 159
3823.91 168
3824.06 172
3824.20 170
3824.34 161
3824.48 149
3824.62 136
3824.76 124
3824.91 115
3825.05 109
3825.19 105
3825.33 101
3825.47 95
3825.62 84
3825.76 70
3825.90 52
3826.04 33
3826.18 15
3826.32 1
3826.47 0
3826.61 0
3826.75 0
3826.89 0
3827.03 0
3827.18 0
3827.32 0
3827.46 0
3827.60 0
3827.74 7
3827.88 19
3828.03 34
3828.17 49
3828.31 65
3828.45 81
3828.59 97
3828.74 111
3828.88 123
3829.02 132
3829.16 136
3829.30 134
3829.44 128
3829.59 117
3829.73 104
3829.87 91
3830.01 80
3830.15 71
3830.30 64
3830.44 59
3830.58 55
3830.72 52
3830.86 50
3831.00 48
3831.15 47
3831.29 46
3831.43 45
3831.57 44
3831.71 42
3831.86 40
3832.00 36
3832.14 32
3832.28 30
3832.42 29
3832.57 32
3832.71 39
3832.85 50
3832.99 63
3833.13 78
3833.28 92
3833.42 103
3833.56 110
3833.70 113
3833.84 112
3833.98 108
3834.13 102
3834.27 98
3834.41 95
3834.55 94
3834.69 96
3834.84 98
3834.98 100
3835.12 102
3835.26 101
3835.40 100
3835.55 99
3835.69 101
3835.83 107
3835.97 117
3836.11 129
3836.26 142
3836.40 151
3836.54 156
3836.68 154
3836.82 145
3836.97 132
3837.11 115
3837.25 99
3837.39 84
3837.53 72
3837.68 64
3837.82 60
3837.96 60
3838.10 64
3838.24 70
3838.39 76
3838.53 80
3838.67 83
3838.81 83
3838.95 81
3839.10 78
3839.24 74
3839.38 71
3839.52 69
3839.66 67
3839.81 64
3839.95 59
3840.09 51
3840.23 42
3840.37 33
3840.52 25
3840.66 20
3840.80 20
3840.94 27
3841.08 39
3841.23 54
3841.37 71
3841.51 87
3841.65 99
3841.79 106
3841.94 108
3842.08 104
3842.22 96
3842.36 86
3842.51 74
3842.65 60
3842.79 47
3842.93 34
3843.07 22
3843.22 14
3843.36 9
3843.50 10
3843.64 14
3843.78 22
3843.93 31
3844.07 40
3844.21 47
3844.35 51
3844.49 53
3844.64 54
3844.78 55
3844.92 58
3845.06 63
3845.21 71
3845.35 81
3845.49 91
3845.63 100
3845.77 108
3845.92 113
3846.06 117
3846.20 119
3846.34 118
3846.48 116
3846.63 112
3846.77 106
3846.91 100
3847.05 94
3847.20 90
3847.34 87
3847.48 89
3847.62 93
3847.76 101
3847.91 110
3848.05 120
3848.19 128
3848.33 132
3848.48 133
3848.62 129
3848.76 123
3848.90 114
3849.04 106
3849.19 100
3849.33 96
3849.47 96
3849.61 96
3849.75 96
3849.90 93
3850.04 87
3850.18 77
3850.32 64
3850.47 52
3850.61 41
3850.75 36
3850.89 36
3851.03 43
3851.18 55
3851.32 70
3851.46 86
3851.60 100
3851.75 109
3851.89 113
3852.03 112
3852.17 107
3852.32 101
3852.46 95
3852.60 90
3852.74 88
3852.88 89
3853.03 89
3853.17 89
3853.31 87
3853.45 83
3853.60 79
3853.74 76
3853.88 74
3854.02 76
3854.16 82
3854.31 92
3854.45 105
3854.59 119
3854.73 133
3854.88 147
3855.02 158
3855.16 167
3855.30 172
3855.45 175
3855.59 174
3855.73 171
3855.87 166
3856.02 160
3856.16 152
3856.30 142
3856.44 131
3856.58 120
3856.73 109
3856.87 99
3857.01 91
3857.15 86
3857.30 84
3857.44 84
3857.58 83
3857.72 82
3857.87 77
3858.01 68
3858.15 55
3858.29 41
3858.44 29
3858.58 20
3858.72 17
3858.86 20
3859.00 27
3859.15 39
3859.29 50
3859.43 59
3859.57 64
3859.72 63
3859.86 56
3860.00 45
3860.14 31
3860.29 15
3860.43 0
3860.57 0
3860.71 0
3860.86 0
3861.00 0
3861.14 0
3861.28 0
3861.43 0
3861.57 0
3861.71 20
3861.85 42
3862.00 63
3862.14 80
3862.28 90
3862.42 94
3862.57 91
3862.71 83
3862.85 72
3862.99 61
3863.14 53
3863.28 48
3863.42 49
3863.56 55
3863.70 66
3863.85 80
3863.99 96
3864.13 113
3864.27 128
3864.42 140
3864.56 150
3864.70 155
3864.84 159
3864.99 160
3865.13 161
3865.27 163
3865.41 166
3865.56 170
3865.70 175
3865.84 179
3865.98 180
3866.13 178
3866.27 171
3866.41 159
3866.56 142
3866.70 121
3866.84 100
3866.98 80
3867.13 65
3867.27 55
3867.41 53
3867.55 58
3867.70 69
3867.84 84
3867.98 101
3868.12 118
3868.27 133
3868.41 146
3868.55 154
3868.69 157
3868.84 156
3868.98 152
3869.12 146
3869.26 141
3869.41 138
3869.55 138
3869.69 141
3869.83 147
3869.98 154
3870.12 160
3870.26 163
3870.40 163
3870.55 161
3870.69 156
3870.83 151
3870.97 144
3871.12 138
3871.26 131
3871.40 123
3871.55 113
3871.69 101
3871.83 86
3871.97 70
3872.12 53
3872.26 38
3872.40 25
3872.54 18
3872.69 16
3872.83 19
3872.97 27
3873.11 38
3873.26 50
3873.40 63
3873.54 76
3873.68 86
3873.83 94
3873.97 99
3874.11 100
3874.26 96
3874.40 87
3874.54 75
3874.68 61
3874.83 45
3874.97 31
3875.11 20
3875.25 12
3875.40 9
3875.54 9
3875.68 12
3875.82 16
3875.97 18
3876.11 17
3876.25 13
3876.40 5
3876.54 0
3876.68 0
3876.82 0
3876.97 0
3877.11 0
3877.25 0
3877.39 0
3877.54 9
3877.68 22
3877.82 37
3877.97 52
3878.11 69
3878.25 86
3878.39 104
3878.54 121
3878.68 137
3878.82 149
3878.97 157
3879.11 160
3879.25 156
3879.39 147
3879.54 134
3879.68 118
3879.82 101
3879.96 86
3880.11 75
3880.25 67
3880.39 64
3880.54 63
3880.68 64
3880.82 66
3880.96 68
3881.11 70
3881.25 72
3881.39 75
3881.54 78
3881.68 79
3881.82 80
3881.96 79
3882.11 78
3882.25 77
3882.39 79
3882.53 85
3882.68 96
3882.82 110
3882.96 126
3883.11 142
3883.25 156
3883.39 166
3883.53 170
3883.68 169
3883.82 163
3883.96 154
3884.11 143
3884.25 131
3884.39 119
3884.53 107
3884.68 96
3884.82 86
3884.96 76
3885.11 68
3885.25 62
3885.39 57
3885.53 55
3885.68 54
3885.82 56
3885.96 61
3886.11 67
3886.25 75
3886.39 83
3886.53 92
3886.68 100
3886.82 107
3886.96 114
3887.11 120
3887.25 125
3887.39 128
3887.54 128
3887.68 127
3887.82 122
3887.96 116
3888.11 109
3888.25 102
3888.39 98
3888.54 97
3888.68 99
3888.82 104
3888.96 109
3889.11 113
3889.25 114
3889.39 110
3889.54 102
3889.68 91
3889.82 78
3889.97 66
3890.11 57
3890.25 53
3890.39 53
3890.54 58
3890.68 66
3890.82 73
3890.97 78
3891.11 80
3891.25 76
3891.39 69
3891.54 59
3891.68 49
3891.82 41
3891.97 35
3892.11 32
3892.25 32
3892.40 32
3892.54 32
3892.68 31
3892.82 29
3892.97 24
3893.11 19
3893.25 14
3893.40 9
3893.54 7
3893.68 6
3893.83 6
3893.97 8
3894.11 12
3894.26 16
3894.40 22
3894.54 28
3894.68 35
3894.83 42
3894.97 49
3895.11 55
3895.26 58
3895.40 59
3895.54 57
3895.69 53
3895.83 47
3895.97 41
3896.11 36
3896.26 33
3896.40 33
3896.54 34
3896.69 37
3896.83 43
3896.97 49
3897.12 57
3897.26 64
3897.40 71
3897.55 77
3897.69 81
3897.83 83
3897.97 83
3898.12 84
3898.26 84
3898.40 86
3898.55 91
3898.69 98
3898.83 106
3898.98 116
3899.12 124
3899.26 131
3899.41 134
3899.55 131
3899.69 124
3899.84 112
3899.98 98
3900.12 84
3900.26 71
3900.41 63
3900.55 60
3900.69 62
3900.84 69
3900.98 78
3901.12 87
3901.27 95
3901.41 100
3901.55 102
3901.70 100
3901.84 95
3901.98 88
3902.13 81
3902.27 74
3902.41 70
3902.56 69
3902.70 72
3902.84 78
3902.99 87
3903.13 97
3903.27 108
3903.41 119
3903.56 128
3903.70 136
3903.84 142
3903.99 145
3904.13 146
3904.27 146
3904.42 143
3904.56 141
3904.70 138
3904.85 136
3904.99 135
3905.13 134
3905.28 133
3905.42 131
3905.56 129
3905.71 128
3905.85 127
3905.99 128
3906.14 132
3906.28 139
3906.42 148
3906.57 159
3906.71 172
3906.85 184
3907.00 195
3907.14 203
3907.28 209
3907.43 211
3907.57 210
3907.71 207
3907.86 203
3908.00 198
3908.14 194
3908.29 190
3908.43 186
3908.57 180
3908.72 171
3908.86 159
3909.00 145
3909.15 130
3909.29 115
3909.43 102
3909.58 92
3909.72 86
3909.86 82
3910.01 81
3910.15 80
3910.29 79
3910.44 78
3910.58 75
3910.72 72
3910.87 68
3911.01 63
3911.15 58
3911.30 52
3911.44 45
3911.58 37
3911.73 29
3911.87 22
3912.01 17
3912.16 13
3912.30 12
3912.44 12
3912.59 14
3912.73 17
3912.87 18
3913.02 19
3913.16 19
3913.30 19
3913.45 19
3913.59 19
3913.73 21
3913.88 24
3914.02 29
3914.16 35
3914.31 42
3914.45 48
3914.59 53
3914.74 57
3914.88 58
3915.02 57
3915.17 54
3915.31 49
3915.45 42
3915.60 34
3915.74 26
3915.88 19
3916.03 11
3916.17 4
3916.31 0
3916.46 0
3916.60 0
3916.74 0
3916.89 0
3917.03 0
3917.17 0
3917.32 2
3917.46 8
3917.61 12
3917.75 13
3917.89 11
3918.04 7
3918.18 3
3918.32 0
3918.47 0
3918.61 2
3918.75 12
3918.90 28
3919.04 49
3919.18 73
3919.33 97
3919.47 119
3919.61 137
3919.76 150
3919.90 159
3920.04 163
3920.19 163
3920.33 161
3920.47 156
3920.62 148
3920.76 138
3920.91 128
3921.05 117
3921.19 106
3921.34 97
3921.48 89
3921.62 83
3921.77 78
3921.91 75
3922.05 73
3922.20 71
3922.34 71
3922.48 72
3922.63 75
3922.77 78
3922.92 80
3923.06 83
3923.20 83
3923.35 80
3923.49 74
3923.63 66
3923.78 56
3923.92 45
3924.06 36
3924.21 30
3924.35 26
3924.49 26
3924.64 28
3924.78 31
3924.93 34
3925.07 36
3925.21 36
3925.36 36
3925.50 35
3925.64 35
3925.79 34
3925.93 34
3926.07 34
3926.22 35
3926.36 37
3926.51 39
3926.65 41
3926.79 43
3926.94 45
3927.08 45
3927.22 42
3927.37 37
3927.51 29
3927.65 20
3927.80 10
3927.94 1
3928.09 0
3928.23 0
3928.37 0
3928.52 0
3928.66 0
3928.80 0
3928.95 0
3929.09 0
3929.23 1
3929.38 3
3929.52 7
3929.67 12
3929.81 20
3929.95 29
3930.10 40
3930.24 50
3930.38 59
3930.53 66
3930.67 72
3930.82 77
3930.96 82
3931.10 88
3931.25 95
3931.39 101
3931.53 107
3931.68 110
3931.82 111
3931.96 108
3932.11 102
3932.25 95
3932.40 88
3932.54 82
3932.68 78
3932.83 76
3932.97 76
3933.11 79
3933.26 83
3933.40 87
3933.55 91
3933.69 95
3933.83 98
3933.98 102
3934.12 106
3934.26 111
3934.41 115
3934.55 118
3934.70 118
3934.84 116
3934.98 111
3935.13 104
3935.27 95
3935.42 85
3935.56 74
3935.70 62
3935.85 50
3935.99 37
3936.13 25
3936.28 15
3936.42 7
3936.57 4
3936.71 6
3936.85 12
3937.00 20
3937.14 30
3937.28 40
3937.43 50
3937.57 58
3937.72 66
3937.86 73
3938.00 79
3938.15 85
3938.29 89
3938.44 92
3938.58 93
3938.72 94
3938.87 95
3939.01 98
3939.15 103
3939.30 111
3939.44 122
3939.59 134
3939.73 148
3939.87 160
3940.02 172
3940.16 183
3940.31 192
3940.45 200
3940.59 206
3940.74 211
3940.88 214
3941.02 215
3941.17 215
3941.31 213
3941.46 211
3941.60 209
3941.74 207
3941.89 207
3942.03 208
3942.18 208
3942.32 208
3942.46 207
3942.61 204
3942.75 199
3942.90 193
3943.04 185
3943.18 178
3943.33 172
3943.47 168
3943.62 165
3943.76 164
3943.90 164
3944.05 164
3944.19 164
3944.34 164
3944.48 166
3944.62 169
3944.77 175
3944.91 181
3945.06 187
3945.20 190
3945.34 190
3945.49 184
3945.63 172
3945.77 157
3945.92 142
3946.06 129
3946.21 120
3946.35 118
3946.49 121
3946.64 128
3946.78 137
3946.93 144
3947.07 148
3947.21 147
3947.36 143
3947.50 137
3947.65 129
3947.79 120
3947.93 112
3948.08 103
3948.22 94
3948.37 85
3948.51 76
3948.65 68
3948.80 64
3948.94 65
3949.09 70
3949.23 80
3949.38 93
3949.52 106
3949.66 118
3949.81 128
3949.95 136
3950.10 143
3950.24 147
3950.38 152
3950.53 156
3950.67 158
3950.82 159
3950.96 156
3951.10 151
3951.25 143
3951.39 135
3951.54 127
3951.68 120
3951.82 115
3951.97 111
3952.11 108
3952.26 104
3952.40 99
3952.54 93
3952.69 85
3952.83 78
3952.98 72
3953.12 68
3953.27 66
3953.41 65
3953.55 65
3953.70 65
3953.84 64
3953.99 61
3954.13 57
3954.27 53
3954.42 50
3954.56 47
3954.71 46
3954.85 47
3954.99 50
3955.14 54
3955.28 58
3955.43 64
3955.57 70
3955.72 77
3955.86 85
3956.00 94
3956.15 104
3956.29 113
3956.44 121
3956.58 128
3956.72 132
3956.87 133
3957.01 131
3957.16 126
3957.30 118
3957.45 107
3957.59 95
3957.73 81
3957.88 66
3958.02 50
3958.17 35
3958.31 20
3958.46 7
3958.60 0
3958.74 0
3958.89 0
3959.03 0
3959.18 0
3959.32 0
3959.46 0
3959.61 5
3959.75 10
3959.90 13
3960.04 13
3960.19 11
3960.33 10
3960.47 9
3960.62 11
3960.76 17
3960.91 25
3961.05 34
3961.20 43
3961.34 50
3961.48 52
3961.63 51
3961.77 48
3961.92 43
3962.06 40
3962.21 40
3962.35 42
3962.49 47
3962.64 54
3962.78 63
3962.93 70
3963.07 77
3963.22 81
3963.36 84
3963.50 85
3963.65 83
3963.79 80
3963.94 77
3964.08 73
3964.23 70
3964.37 68
3964.51 69
3964.66 71
3964.80 76
3964.95 82
3965.09 89
3965.24 98
3965.38 107
3965.52 117
3965.67 127
3965.81 137
3965.96 146
3966.10 152
3966.25 156
3966.39 156
3966.54 151
3966.68 143
3966.82 131
3966.97 118
3967.11 107
3967.26 99
3967.40 95
3967.55 96
3967.69 100
3967.83 105
3967.98 108
3968.12 106
3968.27 100
3968.41 90
3968.56 77
3968.70 65
3968.85 55
3968.99 48
3969.13 45
3969.28 45
3969.42 47
3969.57 48
3969.71 48
3969.86 46
3970.00 41
3970.15 35
3970.29 26
3970.43 17
3970.58 8
3970.72 0
3970.87 0
3971.01 0
3971.16 0
3971.30 0
3971.44 0
3971.59 0
3971.73 0
3971.88 0
3972.02 0
3972.17 7
3972.31 16
3972.46 26
3972.60 36
3972.75 43
3972.89 45
3973.03 43
3973.18 36
3973.32 27
3973.47 17
3973.61 11
3973.76 9
3973.90 11
3974.05 17
3974.19 24
3974.33 30
3974.48 36
3974.62 40
3974.77 43
3974.91 46
3975.06 51
3975.20 57
3975.35 63
3975.49 69
3975.63 74
3975.78 77
3975.92 79
3976.07 80
3976.21 81
3976.36 81
3976.50 83
3976.65 84
3976.79 84
3976.94 83
3977.08 81
3977.22 77
3977.37 73
3977.51 70
3977.66 69
3977.80 70
3977.95 73
3978.09 78
3978.24 84
3978.38 91
3978.53 97
3978.67 104
3978.82 113
3978.96 123
3979.10 135
3979.25 149
3979.39 162
3979.54 175
3979.68 185
3979.83 190
3979.97 191
3980.12 187
3980.26 179
3980.41 167
3980.55 153
3980.69 136
3980.84 118
3980.98 100
3981.13 83
3981.27 66
3981.42 52
3981.56 41
3981.71 32
3981.85 26
3982.00 22
3982.14 19
3982.29 19
3982.43 20
3982.58 23
3982.72 27
3982.86 33
3983.01 39
3983.15 44
3983.30 48
3983.44 51
3983.59 52
3983.73 53
3983.88 55
3984.02 57
3984.17 61
3984.31 66
3984.46 72
3984.60 77
3984.75 81
3984.89 82
3985.03 78
3985.18 69
3985.32 57
3985.47 44
3985.61 32
3985.76 22
3985.90 17
3986.05 16
3986.19 19
3986.34 23
3986.48 25
3986.63 25
3986.77 22
3986.92 18
3987.06 13
3987.21 10
3987.35 10
3987.49 14
3987.64 21
3987.78 29
3987.93 36
3988.07 41
3988.22 45
3988.36 47
3988.51 47
3988.65 47
3988.80 47
3988.94 47
3989.09 49
3989.23 50
3989.38 51
3989.52 50
3989.67 48
3989.81 46
3989.96 42
3990.10 39
3990.25 36
3990.39 35
3990.53 35
3990.68 34
3990.82 32
3990.97 29
3991.11 24
3991.26 18
3991.40 12
3991.55 8
3991.69 7
3991.84 7
3991.98 8
3992.13 9
3992.27 7
3992.42 4
3992.56 0
3992.71 0
3992.85 0
3993.00 0
3993.14 0
3993.29 0
3993.43 3
3993.58 19
3993.72 36
3993.87 54
3994.01 69
3994.16 81
3994.30 87
3994.45 89
3994.59 86
3994.73 80
3994.88 71
3995.02 61
3995.17 51
3995.31 43
3995.46 36
3995.60 32
3995.75 30
3995.89 31
3996.04 33
3996.18 36
3996.33 38
3996.47 38
3996.62 35
3996.76 31
3996.91 25
3997.05 20
3997.20 18
3997.34 18
3997.49 21
3997.63 27
3997.78 33
3997.92 40
3998.07 44
3998.21 47
3998.36 49
3998.50 52
3998.65 54
3998.79 57
3998.94 59
3999.08 60
3999.23 60
3999.37 57
3999.52 53
3999.66 47
3999.81 41
3999.95 37
4000.10 35
4000.24 35
4000.39 40
4000.53 48
4000.68 60
4000.82 74
4000.97 88
4001.11 99
4001.26 106
4001.40 107
4001.55 100
4001.69 87
4001.84 69
4001.98 47
4002.13 24
4002.27 3
4002.42 0
4002.56 0
4002.71 0
4002.85 0
4003.00 0
4003.14 0
4003.29 2
4003.43 16
4003.58 29
4003.72 39
4003.87 47
4004.01 53
4004.16 58
4004.30 64
4004.45 70
4004.59 75
4004.74 79
4004.88 81
4005.03 81
4005.17 79
4005.32 77
4005.46 74
4005.61 74
4005.75 75
4005.90 79
4006.04 85
4006.19 92
4006.33 98
4006.48 104
4006.62 108
4006.77 111
4006.91 111
4007.06 110
4007.20 108
4007.35 104
4007.49 100
4007.64 94
4007.78 88
4007.93 82
4008.07 76
4008.22 71
4008.36 68
4008.51 66
4008.65 67
4008.80 69
4008.94 73
4009.09 77
4009.24 80
4009.38 81
4009.53 79
4009.67 74
4009.82 65
4009.96 53
4010.11 39
4010.25 25
4010.40 11
4010.54 0
4010.69 0
4010.83 0
4010.98 0
4011.12 0
4011.27 0
4011.41 0
4011.56 0
4011.70 0
4011.85 2
4011.99 13
4012.14 26
4012.28 39
4012.43 52
4012.57 64
4012.72 75
4012.86 86
4013.01 97
4013.15 109
4013.30 121
4013.44 135
4013.59 148
4013.74 160
4013.88 168
4014.03 170
4014.17 167
4014.32 157
4014.46 142
4014.61 124
4014.75 105
4014.90 86
4015.04 70
4015.19 55
4015.33 43
4015.48 32
4015.62 23
4015.77 15
4015.91 10
4016.06 8
4016.20 10
4016.35 15
4016.49 24
4016.64 33
4016.79 42
4016.93 50
4017.08 55
4017.22 58
4017.37 59
4017.51 58
4017.66 56
4017.80 54
4017.95 50
4018.09 45
4018.24 39
4018.38 32
4018.53 24
4018.67 16
4018.82 10
4018.96 6
4019.11 5
4019.26 8
4019.40 13
4019.55 19
4019.69 25
4019.84 31
4019.98 37
4020.13 42
4020.27 49
4020.42 56
4020.56 66
4020.71 76
4020.85 85
4021.00 93
4021.14 97
4021.29 97
4021.44 91
4021.58 80
4021.73 66
4021.87 48
4022.02 29
4022.16 12
4022.31 0
4022.45 0
4022.60 0
4022.74 0
4022.89 0
4023.03 0
4023.18 0
4023.33 4
4023.47 15
4023.62 24
4023.76 31
4023.91 35
4024.05 36
4024.20 36
4024.34 36
4024.49 36
4024.63 38
4024.78 42
4024.92 46
4025.07 50
4025.22 52
4025.36 52
4025.51 50
4025.65 47
4025.80 43
4025.94 38
4026.09 34
4026.23 31
4026.38 29
4026.52 29
4026.67 29
4026.82 31
4026.96 35
4027.11 40
4027.25 46
4027.40 52
4027.54 58
4027.69 62
4027.83 66
4027.98 67
4028.12 66
4028.27 64
4028.42 61
4028.56 55
4028.71 48
4028.85 38
4029.00 26
4029.14 13
4029.29 0
4029.43 0
4029.58 0
4029.72 0
4029.87 0
4030.02 0
4030.16 0
4030.31 6
4030.45 14
4030.60 18
4030.74 18
4030.89 15
4031.03 10
4031.18 4
4031.33 0
4031.47 0
4031.62 0
4031.76 0
4031.91 0
4032.05 0
4032.20 0
4032.34 0
4032.49 0
4032.64 0
4032.78 5
4032.93 10
4033.07 15
4033.22 18
4033.36 18
4033.51 15
4033.65 10
4033.80 4
4033.95 0
4034.09 0
4034.24 0
4034.38 3
4034.53 8
4034.67 14
4034.82 20
4034.96 25
4035.11 28
4035.26 30
4035.40 32
4035.55 33
4035.69 32
4035.84 30
4035.98 26
4036.13 21
4036.28 14
4036.42 7
4036.57 1
4036.71 0
4036.86 0
4037.00 0
4037.15 0
4037.29 5
4037.44 10
4037.59 15
4037.73 19
4037.88 22
4038.02 24
4038.17 25
4038.31 28
4038.46 31
4038.61 37
4038.75 44
4038.90 53
4039.04 61
4039.19 69
4039.33 75
4039.48 80
4039.63 83
4039.77 85
4039.92 86
4040.06 86
4040.21 86
4040.35 85
4040.50 84
4040.64 82
4040.79 80
4040.94 77
4041.08 74
4041.23 70
4041.37 67
4041.52 65
4041.66 64
4041.81 65
4041.96 69
4042.10 75
4042.25 83
4042.39 91
4042.54 99
4042.68 106
4042.83 111
4042.98 114
4043.12 114
4043.27 112
4043.41 109
4043.56 105
4043.71 103
4043.85 101
4044.00 102
4044.14 104
4044.29 108
4044.43 111
4044.58 113
4044.73 111
4044.87 106
4045.02 97
4045.16 86
4045.31 75
4045.45 66
4045.60 63
4045.75 66
4045.89 75
4046.04 87
4046.18 102
4046.33 115
4046.47 127
4046.62 134
4046.77 139
4046.91 141
4047.06 142
4047.20 141
4047.35 140
4047.50 137
4047.64 133
4047.79 127
4047.93 119
4048.08 110
4048.22 101
4048.37 93
4048.52 87
4048.66 83
4048.81 82
4048.95 82
4049.10 82
4049.25 82
4049.39 80
4049.54 77
4049.68 70
4049.83 62
4049.97 54
4050.12 46
4050.27 39
4050.41 36
4050.56 35
4050.70 36
4050.85 37
4051.00 38
4051.14 38
4051.29 37
4051.43 36
4051.58 36
4051.73 39
4051.87 44
4052.02 53
4052.16 63
4052.31 74
4052.46 84
4052.60 92
4052.75 96
4052.89 98
4053.04 96
4053.18 93
4053.33 90
4053.48 89
4053.62 89
4053.77 91
4053.91 94
4054.06 97
4054.21 100
4054.35 102
4054.50 103
4054.64 103
4054.79 102
4054.94 103
4055.08 104
4055.23 108
4055.37 114
4055.52 122
4055.67 131
4055.81 140
4055.96 148
4056.10 152
4056.25 153
4056.40 150
4056.54 143
4056.69 134
4056.83 121
4056.98 108
4057.13 94
4057.27 80
4057.42 66
4057.56 53
4057.71 43
4057.86 36
4058.00 33
4058.15 35
4058.29 40
4058.44 49
4058.59 58
4058.73 67
4058.88 75
4059.02 82
4059.17 87
4059.32 91
4059.46 94
4059.61 96
4059.75 98
4059.90 98
4060.05 98
4060.19 97
4060.34 95
4060.48 92
4060.63 89
4060.78 85
4060.92 81
4061.07 76
4061.21 70
4061.36 65
4061.51 59
4061.65 53
4061.80 48
4061.94 41
4062.09 34
4062.24 26
4062.38 17
4062.53 7
4062.68 0
4062.82 0
4062.97 0
4063.11 0
4063.26 0
4063.41 0
4063.55 0
4063.70 0
4063.84 3
4063.99 13
4064.14 23
4064.28 33
4064.43 43
4064.57 54
4064.72 66
4064.87 79
4065.01 95
4065.16 113
4065.31 131
4065.45 149
4065.60 165
4065.74 178
4065.89 188
4066.04 195
4066.18 199
4066.33 201
4066.47 199
4066.62 193
4066.77 183
4066.91 167
4067.06 148
4067.21 127
4067.35 105
4067.50 87
4067.64 73
4067.79 65
4067.94 62
4068.08 66
4068.23 73
4068.38 82
4068.52 93
4068.67 103
4068.81 113
4068.96 122
4069.11 130
4069.25 138
4069.40 146
4069.54 153
4069.69 161
4069.84 166
4069.98 171
4070.13 173
4070.28 172
4070.42 170
4070.57 166
4070.71 163
4070.86 162
4071.01 163
4071.15 165
4071.30 168
4071.45 170
4071.59 169
4071.74 165
4071.88 159
4072.03 152
4072.18 144
4072.32 139
4072.47 135
4072.62 133
4072.76 131
4072.91 129
4073.05 126
4073.20 123
4073.35 121
4073.49 121
4073.64 124
4073.79 131
4073.93 140
4074.08 149
4074.23 158
4074.37 164
4074.52 168
4074.66 170
4074.81 171
4074.96 171
4075.10 172
4075.25 174
4075.40 175
4075.54 176
4075.69 175
4075.83 170
4075.98 163
4076.13 154
4076.27 144
4076.42 135
4076.57 127
4076.71 120
4076.86 115
4077.01 110
4077.15 105
4077.30 100
4077.44 95
4077.59 92
4077.74 91
4077.88 94
4078.03 98
4078.18 104
4078.32 109
4078.47 109
4078.62 105
4078.76 96
4078.91 83
4079.05 68
4079.20 54
4079.35 43
4079.49 37
4079.64 35
4079.79 35
4079.93 37
4080.08 36
4080.23 32
4080.37 24
4080.52 13
4080.66 0
4080.81 0
4080.96 0
4081.10 0
4081.25 0
4081.40 0
4081.54 0
4081.69 0
4081.84 6
4081.98 11
4082.13 15
4082.28 17
4082.42 20
4082.57 24
4082.71 29
4082.86 34
4083.01 40
4083.15 44
4083.30 47
4083.45 48
4083.59 47
4083.74 46
4083.89 46
4084.03 48
4084.18 53
4084.33 61
4084.47 71
4084.62 83
4084.77 95
4084.91 105
4085.06 113
4085.21 119
4085.35 124
4085.50 130
4085.64 138
4085.79 147
4085.94 157
4086.08 165
4086.23 170
4086.38 170
4086.52 164
4086.67 154
4086.82 141
4086.96 128
4087.11 117
4087.26 109
4087.40 103
4087.55 100
4087.70 98
4087.84 96
4087.99 93
4088.14 91
4088.28 88
4088.43 87
4088.58 88
4088.72 91
4088.87 95
4089.01 100
4089.16 104
4089.31 106
4089.45 106
4089.60 101
4089.75 93
4089.89 83
4090.04 71
4090.19 58
4090.33 45
4090.48 33
4090.63 25
4090.77 21
4090.92 20
4091.07 23
4091.21 28
4091.36 34
4091.51 40
4091.65 45
4091.80 48
4091.95 50
4092.09 52
4092.24 56
4092.39 62
4092.53 70
4092.68 80
4092.83 92
4092.97 103
4093.12 112
4093.27 118
4093.41 121
4093.56 120
4093.71 116
4093.85 111
4094.00 105
4094.15 100
4094.29 97
4094.44 98
4094.59 100
4094.73 103
4094.88 105
4095.03 104
4095.17 98
4095.32 87
4095.47 72
4095.61 54
4095.76 37
4095.91 22
4096.05 12
4096.20 7
4096.35 6
4096.49 8
4096.64 11
4096.79 16
4096.93 20
4097.08 24
4097.23 29
4097.37 35
4097.52 43
4097.67 53
4097.81 65
4097.96 78
4098.11 92
4098.25 108
4098.40 124
4098.55 139
4098.69 154
4098.84 167
4098.99 176
4099.13 180
4099.28 180
4099.43 174
4099.57 166
4099.72 157
4099.87 150
4100.01 145
4100.16 143
4100.31 146
4100.46 152
4100.60 160
4100.75 169
4100.90 178
4101.04 185
4101.19 189
4101.34 188
4101.48 182
4101.63 171
4101.78 155
4101.92 135
4102.07 115
4102.22 96
4102.36 80
4102.51 71
4102.66 68
4102.80 70
4102.95 78
4103.10 89
4103.24 101
4103.39 112
4103.54 120
4103.68 125
4103.83 123
4103.98 116
4104.13 101
4104.27 82
4104.42 58
4104.57 33
4104.71 10
4104.86 0
4105.01 0
4105.15 0
4105.30 0
4105.45 0
4105.59 0
4105.74 0
4105.89 0
4106.03 5
4106.18 10
4106.33 15
4106.48 21
4106.62 27
4106.77 33
4106.92 39
4107.06 44
4107.21 48
4107.36 51
4107.50 52
4107.65 55
4107.80 58
4107.94 64
4108.09 74
4108.24 87
4108.38 104
4108.53 122
4108.68 140
4108.83 155
4108.97 166
4109.12 173
4109.27 175
4109.41 172
4109.56 166
4109.71 157
4109.85 145
4110.00 132
4110.15 118
4110.29 102
4110.44 86
4110.59 72
4110.74 61
4110.88 53
4111.03 49
4111.18 49
4111.32 52
4111.47 57
4111.62 62
4111.76 67
4111.91 71
4112.06 73
4112.21 73
4112.35 70
4112.50 64
4112.65 56
4112.79 46
4112.94 35
4113.09 22
4113.23 9
4113.38 0
4113.53 0
4113.68 0
4113.82 0
4113.97 0
4114.12 1
4114.26 15
4114.41 31
4114.56 49
4114.70 66
4114.85 81
4115.00 93
4115.15 102
4115.29 109
4115.44 113
4115.59 116
4115.73 119
4115.88 121
4116.03 123
4116.17 123
4116.32 121
4116.47 116
4116.62 110
4116.76 104
4116.91 98
4117.06 96
4117.20 97
4117.35 101
4117.50 107
4117.65 114
4117.79 119
4117.94 120
4118.09 117
4118.23 109
4118.38 99
4118.53 89
4118.68 80
4118.82 75
4118.97 75
4119.12 79
4119.26 85
4119.41 90
4119.56 92
4119.70 89
4119.85 81
4120.00 68
4120.15 54
4120.29 38
4120.44 25
4120.59 15
4120.73 9
4120.88 7
4121.03 9
4121.18 15
4121.32 24
4121.47 35
4121.62 47
4121.76 60
4121.91 72
4122.06 81
4122.21 86
4122.35 88
4122.50 86
4122.65 83
4122.79 78
4122.94 73
4123.09 70
4123.24 68
4123.38 66
4123.53 64
4123.68 61
4123.83 57
4123.97 52
4124.12 48
4124.27 45
4124.41 44
4124.56 46
4124.71 52
4124.86 58
4125.00 66
4125.15 72
4125.30 76
4125.44 78
4125.59 77
4125.74 74
4125.89 69
4126.03 64
4126.18 59
4126.33 55
4126.47 52
4126.62 51
4126.77 52
4126.92 54
4127.06 58
4127.21 63
4127.36 68
4127.51 74
4127.65 78
4127.80 80
4127.95 79
4128.09 75
4128.24 68
4128.39 59
4128.54 47
4128.68 35
4128.83 23
4128.98 12
4129.13 2
4129.27 0
4129.42 0
4129.57 0
4129.71 0
4129.86 0
4130.01 0
4130.16 0
4130.30 0
4130.45 6
4130.60 22
4130.75 40
4130.89 58
4131.04 75
4131.19 91
4131.34 105
4131.48 116
4131.63 124
4131.78 129
4131.92 131
4132.07 130
4132.22 125
4132.37 116
4132.51 104
4132.66 91
4132.81 78
4132.96 66
4133.10 55
4133.25 47
4133.40 39
4133.55 32
4133.69 25
4133.84 18
4133.99 12
4134.13 8
4134.28 6
4134.43 8
4134.58 12
4134.72 20
4134.87 29
4135.02 41
4135.17 55
4135.31 70
4135.46 85
4135.61 98
4135.76 108
4135.90 113
4136.05 113
4136.20 107
4136.35 97
4136.49 86
4136.64 75
4136.79 66
4136.94 59
4137.08 53
4137.23 46
4137.38 39
4137.53 30
4137.67 20
4137.82 12
4137.97 5
4138.11 2
4138.26 1
4138.41 3
4138.56 7
4138.70 11
4138.85 14
4139.00 17
4139.15 18
4139.29 17
4139.44 15
4139.59 11
4139.74 6
4139.88 0
4140.03 0
4140.18 0
4140.33 0
4140.47 0
4140.62 0
4140.77 0
4140.92 0
4141.06 11
4141.21 26
4141.36 42
4141.51 58
4141.65 74
4141.80 88
4141.95 100
4142.10 108
4142.24 112
4142.39 112
4142.54 109
4142.69 103
4142.83 98
4142.98 95
4143.13 95
4143.28 100
4143.42 109
4143.57 122
4143.72 137
4143.87 153
4144.01 168
4144.16 182
4144.31 194
4144.46 203
4144.60 208
4144.75 211
4144.90 210
4145.05 208
4145.20 203
4145.34 198
4145.49 192
4145.64 185
4145.79 177
4145.93 168
4146.08 159
4146.23 151
4146.38 143
4146.52 138
4146.67 135
4146.82 132
4146.97 130
4147.11 126
4147.26 119
4147.41 108
4147.56 96
4147.70 84
4147.85 73
4148.00 65
4148.15 60
4148.29 57
4148.44 55
4148.59 52
4148.74 49
4148.89 45
4149.03 41
4149.18 38
4149.33 38
4149.48 41
4149.62 46
4149.77 54
4149.92 61
4150.07 68
4150.21 73
4150.36 74
4150.51 73
4150.66 69
4150.80 63
4150.95 56
4151.10 49
4151.25 43
4151.40 39
4151.54 37
4151.69 37
4151.84 41
4151.99 47
4152.13 54
4152.28 62
4152.43 71
4152.58 79
4152.72 88
4152.87 98
4153.02 110
4153.17 122
4153.32 134
4153.46 145
4153.61 152
4153.76 156
4153.91 156
4154.05 154
4154.20 152
4154.35 150
4154.50 150
4154.65 152
4154.79 154
4154.94 154
4155.09 153
4155.24 147
4155.38 138
4155.53 127
4155.68 116
4155.83 107
4155.97 100
4156.12 95
4156.27 94
4156.42 94
4156.57 97
4156.71 100
4156.86 105
4157.01 112
4157.16 119
4157.30 126
4157.45 133
4157.60 138
4157.75 140
4157.90 141
4158.04 139
4158.19 136
4158.34 134
4158.49 132
4158.63 131
4158.78 130
4158.93 129
4159.08 128
4159.23 127
4159.37 126
4159.52 128
4159.67 132
4159.82 140
4159.97 150
4160.11 161
4160.26 171
4160.41 178
4160.56 179
4160.70 174
4160.85 164
4161.00 150
4161.15 132
4161.30 114
4161.44 96
4161.59 78
4161.74 61
4161.89 44
4162.04 28
4162.18 15
4162.33 5
4162.48 0
4162.63 0
4162.77 1
4162.92 7
4163.07 16
4163.22 26
4163.37 37
4163.51 46
4163.66 53
4163.81 57
4163.96 58
4164.11 56
4164.25 52
4164.40 45
4164.55 39
4164.70 36
4164.85 35
4164.99 40
4165.14 48
4165.29 59
4165.44 70
4165.58 79
4165.73 85
4165.88 86
4166.03 83
4166.18 76
4166.32 66
4166.47 56
4166.62 46
4166.77 38
4166.92 32
4167.06 28
4167.21 26
4167.36 25
4167.51 24
4167.66 22
4167.80 19
4167.95 17
4168.10 13
4168.25 9
4168.40 6
4168.54 2
4168.69 0
4168.84 0
4168.99 0
4169.14 0
4169.28 0
4169.43 1
4169.58 5
4169.73 10
4169.88 14
4170.02 17
4170.17 20
4170.32 22
4170.47 23
4170.62 25
4170.76 26
4170.91 27
4171.06 26
4171.21 23
4171.36 19
4171.50 13
4171.65 7
4171.80 2
4171.95 0
4172.10 0
4172.24 4
4172.39 10
4172.54 17
4172.69 24
4172.84 30
4172.98 37
4173.13 43
4173.28 51
4173.43 59
4173.58 68
4173.73 77
4173.87 84
4174.02 88
4174.17 88
4174.32 85
4174.47 78
4174.61 69
4174.76 62
4174.91 57
4175.06 57
4175.21 60
4175.35 67
4175.50 76
4175.65 85
4175.80 94
4175.95 101
4176.09 106
4176.24 109
4176.39 111
4176.54 111
4176.69 110
4176.84 108
4176.98 103
4177.13 97
4177.28 89
4177.43 79
4177.58 68
4177.72 56
4177.87 44
4178.02 33
4178.17 21
4178.32 10
4178.46 0
4178.61 0
4178.76 0
4178.91 0
4179.06 0
4179.21 0
4179.35 0
4179.50 0
4179.65 0
4179.80 8
4179.95 18
4180.09 25
4180.24 28
4180.39 26
4180.54 23
4180.69 18
4180.84 16
4180.98 19
4181.13 26
4181.28 39
4181.43 56
4181.58 73
4181.73 86
4181.87 95
4182.02 97
4182.17 92
4182.32 81
4182.47 67
4182.61 53
4182.76 41
4182.91 33
4183.06 29
4183.21 29
4183.36 32
4183.50 35
4183.65 36
4183.80 34
4183.95 29
4184.10 21
4184.25 12
4184.39 2
4184.54 0
4184.69 0
4184.84 0
4184.99 0
4185.13 0
4185.28 7
4185.43 17
4185.58 26
4185.73 35
4185.88 42
4186.02 49
4186.17 54
4186.32 59
4186.47 62
4186.62 64
4186.77 63
4186.91 60
4187.06 54
4187.21 45
4187.36 34
4187.51 22
4187.66 10
4187.80 0
4187.95 0
4188.10 0
4188.25 0
4188.40 0
4188.55 0
4188.69 0
4188.84 0
4188.99 0
4189.14 6
4189.29 17
4189.44 29
4189.58 42
4189.73 55
4189.88 67
4190.03 78
4190.18 87
4190.33 94
4190.47 100
4190.62 106
4190.77 111
4190.92 117
4191.07 123
4191.22 131
4191.36 138
4191.51 144
4191.66 149
4191.81 151
4191.96 148
4192.11 142
4192.26 132
4192.40 121
4192.55 107
4192.70 94
4192.85 82
4193.00 72
4193.15 65
4193.29 60
4193.44 58
4193.59 59
4193.74 62
4193.89 69
4194.04 77
4194.18 87
4194.33 97
4194.48 106
4194.63 113
4194.78 118
4194.93 120
4195.08 119
4195.22 115
4195.37 107
4195.52 96
4195.67 84
4195.82 71
4195.97 60
4196.11 51
4196.26 45
4196.41 44
4196.56 47
4196.71 52
4196.86 61
4197.01 71
4197.15 82
4197.30 91
4197.45 99
4197.60 103
4197.75 104
4197.90 102
4198.04 97
4198.19 91
4198.34 86
4198.49 83
4198.64 82
4198.79 83
4198.94 86
4199.08 88
4199.23 89
4199.38 88
4199.53 85
4199.68 81
4199.83 76
4199.98 72
4200.12 69
4200.27 67
4200.42 67
4200.57 67
4200.72 68
4200.87 67
4201.02 67
4201.16 66
4201.31 67
4201.46 70
4201.61 76
4201.76 86
4201.91 99
4202.06 114
4202.20 128
4202.35 139
4202.50 144
4202.65 143
4202.80 134
4202.95 117
4203.10 95
4203.24 68
4203.39 42
4203.54 17
4203.69 0
4203.84 0
4203.99 0
4204.14 0
4204.28 0
4204.43 2
4204.58 17
4204.73 32
4204.88 46
4205.03 56
4205.18 64
4205.32 67
4205.47 68
4205.62 67
4205.77 65
4205.92 63
4206.07 63
4206.22 63
4206.37 64
4206.51 66
4206.66 68
4206.81 69
4206.96 71
4207.11 72
4207.26 72
4207.41 71
4207.55 68
4207.70 62
4207.85 55
4208.00 45
4208.15 35
4208.30 26
4208.45 19
4208.60 15
4208.74 14
4208.89 16
4209.04 21
4209.19 28
4209.34 37
4209.49 48
4209.64 61
4209.79 76
4209.93 92
4210.08 108
4210.23 122
4210.38 132
4210.53 138
4210.68 137
4210.83 131
4210.97 120
4211.12 105
4211.27 89
4211.42 73
4211.57 60
4211.72 50
4211.87 44
4212.02 42
4212.16 42
4212.31 43
4212.46 44
4212.61 44
4212.76 43
4212.91 41
4213.06 38
4213.21 37
4213.35 37
4213.50 40
4213.65 47
4213.80 57
4213.95 69
4214.10 82
4214.25 93
4214.40 103
4214.55 108
4214.69 110
4214.84 107
4214.99 102
4215.14 94
4215.29 86
4215.44 77
4215.59 69
4215.74 62
4215.88 56
4216.03 51
4216.18 48
4216.33 44
4216.48 41
4216.63 38
4216.78 34
4216.93 29
4217.08 23
4217.22 17
4217.37 12
4217.52 8
4217.67 7
4217.82 8
4217.97 12
4218.12 19
4218.27 27
4218.41 35
4218.56 41
4218.71 46
4218.86 46
4219.01 44
4219.16 40
4219.31 34
4219.46 30
4219.61 28
4219.75 29
4219.90 33
4220.05 40
4220.20 48
4220.35 56
4220.50 63
4220.65 70
4220.80 75
4220.95 79
4221.09 81
4221.24 82
4221.39 82
4221.54 82
4221.69 82
4221.84 83
4221.99 86
4222.14 91
4222.29 99
4222.44 108
4222.58 115
4222.73 121
4222.88 123
4223.03 121
4223.18 115
4223.33 105
4223.48 94
4223.63 84
4223.78 74
4223.92 67
4224.07 60
4224.22 54
4224.37 49
4224.52 45
4224.67 40
4224.82 36
4224.97 34
4225.12 34
4225.27 37
4225.41 42
4225.56 48
4225.71 56
4225.86 63
4226.01 68
4226.16 72
4226.31 74
4226.46 75
4226.61 78
4226.76 83
4226.90 91
4227.05 103
4227.20 118
4227.35 133
4227.50 145
4227.65 152
4227.80 152
4227.95 146
4228.10 136
4228.25 123
4228.39 111
4228.54 102
4228.69 98
4228.84 98
4228.99 101
4229.14 105
4229.29 108
4229.44 109
4229.59 105
4229.74 99
4229.89 90
4230.03 81
4230.18 74
4230.33 68
4230.48 64
4230.63 60
4230.78 56
4230.93 51
4231.08 46
4231.23 41
4231.38 37
4231.53 36
4231.67 37
4231.82 41
4231.97 45
4232.12 49
4232.27 52
4232.42 53
4232.57 51
4232.72 46
4232.87 40
4233.02 31
4233.17 21
4233.31 10
4233.46 0
4233.61 0
4233.76 0
4233.91 0
4234.06 0
4234.21 0
4234.36 0
4234.51 0
4234.66 2
4234.81 11
4234.96 19
4235.10 26
4235.25 31
4235.40 33
4235.55 32
4235.70 29
4235.85 23
4236.00 16
4236.15 9
4236.30 3
4236.45 0
4236.60 0
4236.75 0
4236.89 3
4237.04 7
4237.19 8
4237.34 7
4237.49 2
4237.64 0
4237.79 0
4237.94 0
4238.09 0
4238.24 3
4238.39 22
4238.54 48
4238.68 76
4238.83 102
4238.98 123
4239.13 136
4239.28 140
4239.43 134
4239.58 120
4239.73 102
4239.88 81
4240.03 61
4240.18 44
4240.33 31
4240.48 23
4240.63 18
4240.77 17
4240.92 16
4241.07 16
4241.22 14
4241.37 10
4241.52 5
4241.67 0
4241.82 0
4241.97 0
4242.12 0
4242.27 5
4242.42 15
4242.57 27
4242.71 39
4242.86 49
4243.01 56
4243.16 59
4243.31 57
4243.46 53
4243.61 47
4243.76 42
4243.91 37
4244.06 33
4244.21 32
4244.36 31
4244.51 30
4244.66 29
4244.81 27
4244.95 23
4245.10 19
4245.25 13
4245.40 7
4245.55 2
4245.70 0
4245.85 0
4246.00 0
4246.15 0
4246.30 1
4246.45 9
4246.60 18
4246.75 29
4246.90 40
4247.05 51
4247.19 59
4247.34 65
4247.49 68
4247.64 68
4247.79 65
4247.94 59
4248.09 51
4248.24 42
4248.39 34
4248.54 25
4248.69 18
4248.84 11
4248.99 6
4249.14 1
4249.29 0
4249.44 0
4249.59 0
4249.73 0
4249.88 0
4250.03 0
4250.18 0
4250.33 0
4250.48 1
4250.63 8
4250.78 16
4250.93 26
4251.08 37
4251.23 48
4251.38 59
4251.53 67
4251.68 73
4251.83 75
4251.98 73
4252.13 68
4252.28 61
4252.42 54
4252.57 48
4252.72 44
4252.87 42
4253.02 40
4253.17 38
4253.32 36
4253.47 33
4253.62 29
4253.77 27
4253.92 26
4254.07 28
4254.22 31
4254.37 36
4254.52 41
4254.67 44
4254.82 45
4254.97 43
4255.12 38
4255.26 31
4255.41 24
4255.56 17
4255.71 12
4255.86 10
4256.01 9
4256.16 11
4256.31 14
4256.46 18
4256.61 22
4256.76 25
4256.91 27
4257.06 30
4257.21 34
4257.36 40
4257.51 50
4257.66 61
4257.81 75
4257.96 89
4258.11 101
4258.26 109
4258.41 113
4258.55 112
4258.70 107
4258.85 99
4259.00 90
4259.15 81
4259.30 73
4259.45 67
4259.60 61
4259.75 55
4259.90 50
4260.05 44
4260.20 38
4260.35 33
4260.50 30
4260.65 30
4260.80 31
4260.95 35
4261.10 40
4261.25 44
4261.40 47
4261.55 47
4261.70 45
4261.85 41
4262.00 33
4262.15 24
4262.29 13
4262.44 2
4262.59 0
4262.74 0
4262.89 0
4263.04 0
4263.19 0
4263.34 6
4263.49 17
4263.64 27
4263.79 33
4263.94 37
4264.09 38
4264.24 38
4264.39 37
4264.54 36
4264.69 36
4264.84 35
4264.99 35
4265.14 33
4265.29 31
4265.44 27
4265.59 23
4265.74 20
4265.89 16
4266.04 14
4266.19 13
4266.34 13
4266.49 15
4266.64 20
4266.79 27
4266.93 37
4267.08 49
4267.23 60
4267.38 71
4267.53 79
4267.68 85
4267.83 87
4267.98 87
4268.13 87
4268.28 87
4268.43 88
4268.58 90
4268.73 93
4268.88 95
4269.03 94
4269.18 91
4269.33 86
4269.48 80
4269.63 74
4269.78 69
4269.93 65
4270.08 62
4270.23 59
4270.38 56
4270.53 50
4270.68 44
4270.83 37
4270.98 30
4271.13 26
4271.28 23
4271.43 22
4271.58 20
4271.73 18
4271.88 15
4272.03 10
4272.18 6
4272.33 4
4272.48 4
4272.63 7
4272.78 11
4272.93 16
4273.08 19
4273.23 18
4273.38 13
4273.53 5
4273.67 0
4273.82 0
4273.97 0
4274.12 0
4274.27 0
4274.42 0
4274.57 0
4274.72 0
4274.87 8
4275.02 16
4275.17 24
4275.32 30
4275.47 35
4275.62 39
4275.77 40
4275.92 41
4276.07 40
4276.22 38
4276.37 37
4276.52 36
4276.67 37
4276.82 40
4276.97 44
4277.12 48
4277.27 51
4277.42 52
4277.57 50
4277.72 45
4277.87 36
4278.02 27
4278.17 19
4278.32 13
4278.47 9
4278.62 9
4278.77 11
4278.92 15
4279.07 21
4279.22 29
4279.37 38
4279.52 50
4279.67 63
4279.82 77
4279.97 91
4280.12 104
4280.27 115
4280.42 123
4280.57 127
4280.72 127
4280.87 126
4281.02 125
4281.17 126
4281.32 129
4281.47 136
4281.62 146
4281.77 159
4281.92 173
4282.07 185
4282.22 196
4282.37 203
4282.52 209
4282.67 213
4282.82 219
4282.97 226
4283.12 237
4283.27 251
4283.42 265
4283.57 278
4283.72 285
4283.87 286
4284.02 281
4284.17 270
4284.32 257
4284.47 244
4284.62 234
4284.77 229
4284.92 229
4285.07 233
4285.22 240
4285.37 249
4285.52 259
4285.67 268
4285.82 277
4285.97 285
4286.12 292
4286.27 299
4286.42 304
4286.57 308
4286.72 311
4286.87 313
4287.02 315
4287.17 318
4287.32 319
4287.47 320
4287.62 320
4287.77 319
4287.92 316
4288.07 311
4288.22 304
4288.37 297
4288.52 289
4288.67 281
4288.82 273
4288.97 265
4289.12 260
4289.27 256
4289.42 253
4289.57 251
4289.72 250
4289.87 249
4290.02 247
4290.17 245
4290.32 241
4290.47 237
4290.62 234
4290.77 230
4290.92 228
4291.07 228
4291.22 230
4291.37 234
4291.52 237
4291.67 239
4291.82 239
4291.97 235
4292.12 229
4292.27 221
4292.43 212
4292.58 204
4292.73 198
4292.88 195
4293.03 194
4293.18 194
4293.33 194
4293.48 193
4293.63 190
4293.78 185
4293.93 179
4294.08 172
4294.23 167
4294.38 163
4294.53 163
4294.68 167
4294.83 175
4294.98 186
4295.13 199
4295.28 213
4295.43 226
4295.58 238
4295.73 247
4295.88 254
4296.03 257
4296.18 258
4296.33 256
4296.48 252
4296.63 247
4296.78 241
4296.93 236
4297.08 230
4297.23 225
4297.38 221
4297.53 216
4297.68 211
4297.83 205
4297.98 199
4298.13 193
4298.28 187
4298.43 183
4298.58 182
4298.73 183
4298.88 188
4299.03 196
4299.19 205
4299.34 215
4299.49 224
4299.64 231
4299.79 234
4299.94 232
4300.09 226
4300.24 215
4300.39 200
4300.54 183
4300.69 164
4300.84 146
4300.99 130
4301.14 118
4301.29 111
4301.44 110
4301.59 115
4301.74 125
4301.89 139
4302.04 156
4302.19 173
4302.34 189
4302.49 202
4302.64 210
4302.79 214
4302.94 215
4303.09 212
4303.24 207
4303.39 203
4303.54 199
4303.69 195
4303.85 192
4304.00 188
4304.15 184
4304.30 179
4304.45 173
4304.60 167
4304.75 162
4304.90 159
4305.05 159
4305.20 161
4305.35 165
4305.50 171
4305.65 178
4305.80 185
4305.95 192
4306.10 197
4306.25 202
4306.40 206
4306.55 210
4306.70 213
4306.85 215
4307.00 218
4307.15 220
4307.30 221
4307.45 222
4307.61 224
4307.76 225
4307.91 229
4308.06 234
4308.21 240
4308.36 247
4308.51 253
4308.66 256
4308.81 254
4308.96 247
4309.11 235
4309.26 219
4309.41 202
4309.56 187
4309.71 175
4309.86 168
4310.01 165
4310.16 166
4310.31 168
4310.46 170
4310.61 169
4310.76 165
4310.92 157
4311.07 147
4311.22 137
4311.37 128
4311.52 123
4311.67 122
4311.82 124
4311.97 129
4312.12 135
4312.27 142
4312.42 147
4312.57 151
4312.72 155
4312.87 158
4313.02 161
4313.17 163
4313.32 164
4313.47 164
4313.62 163
4313.77 160
4313.93 157
4314.08 152
4314.23 147
4314.38 142
4314.53 136
4314.68 130
4314.83 123
4314.98 116
4315.13 108
4315.28 100
4315.43 91
4315.58 82
4315.73 74
4315.88 65
4316.03 57
4316.18 51
4316.33 46
4316.49 44
4316.64 45
4316.79 47
4316.94 50
4317.09 52
4317.24 53
4317.39 51
4317.54 47
4317.69 40
4317.84 30
4317.99 19
4318.14 7
4318.29 0
4318.44 0
4318.59 0
4318.74 0
4318.89 0
4319.05 0
4319.20 0
4319.35 0
4319.50 2
4319.65 9
4319.80 17
4319.95 24
4320.10 30
4320.25 36
4320.40 40
4320.55 42
4320.70 43
4320.85 43
4321.00 42
4321.15 41
4321.31 41
4321.46 42
4321.61 45
4321.76 50
4321.91 56
4322.06 65
4322.21 73
4322.36 81
4322.51 88
4322.66 92
4322.81 94
4322.96 93
4323.11 89
4323.26 83
4323.41 76
4323.57 67
4323.72 58
4323.87 50
4324.02 45
4324.17 44
4324.32 47
4324.47 54
4324.62 64
4324.77 76
4324.92 87
4325.07 96
4325.22 100
4325.37 101
4325.52 99
4325.68 96
4325.83 93
4325.98 92
4326.13 93
4326.28 97
4326.43 103
4326.58 111
4326.73 118
4326.88 123
4327.03 127
4327.18 128
4327.33 129
4327.48 129
4327.64 131
4327.79 135
4327.94 142
4328.09 151
4328.24 160
4328.39 169
4328.54 175
4328.69 180
4328.84 184
4328.99 187
4329.14 189
4329.29 194
4329.45 200
4329.60 210
4329.75 220
4329.90 231
4330.05 242
4330.20 250
4330.35 256
4330.50 259
4330.65 260
4330.80 258
4330.95 255
4331.10 253
4331.25 251
4331.41 250
4331.56 251
4331.71 252
4331.86 256
4332.01 260
4332.16 265
4332.31 269
4332.46 271
4332.61 271
4332.76 269
4332.91 264
4333.07 258
4333.22 251
4333.37 246
4333.52 244
4333.67 245
4333.82 250
4333.97 258
4334.12 267
4334.27 274
4334.42 278
4334.57 277
4334.73 271
4334.88 262
4335.03 252
4335.18 242
4335.33 235
4335.48 230
4335.63 226
4335.78 223
4335.93 219
4336.08 211
4336.23 201
4336.39 190
4336.54 178
4336.69 168
4336.84 161
4336.99 158
4337.14 159
4337.29 163
4337.44 171
4337.59 180
4337.74 191
4337.89 202
4338.05 212
4338.20 221
4338.35 227
4338.50 229
4338.65 226
4338.80 221
4338.95 212
4339.10 202
4339.25 193
4339.40 186
4339.56 182
4339.71 181
4339.86 184
4340.01 187
4340.16 192
4340.31 195
4340.46 198
4340.61 200
4340.76 201
4340.91 203
4341.07 205
4341.22 209
4341.37 212
4341.52 213
4341.67 212
4341.82 205
4341.97 194
4342.12 179
4342.27 161
4342.42 143
4342.58 128
4342.73 117
4342.88 110
4343.03 107
4343.18 106
4343.33 106
4343.48 106
4343.63 105
4343.78 104
4343.93 104
4344.09 106
4344.24 109
4344.39 114
4344.54 121
4344.69 127
4344.84 134
4344.99 141
4345.14 149
4345.29 156
4345.45 165
4345.60 172
4345.75 177
4345.90 179
4346.05 177
4346.20 170
4346.35 159
4346.50 146
4346.65 131
4346.81 117
4346.96 104
4347.11 94
4347.26 86
4347.41 82
4347.56 82
4347.71 84
4347.86 89
4348.01 95
4348.17 101
4348.32 107
4348.47 111
4348.62 113
4348.77 112
4348.92 108
4349.07 102
4349.22 95
4349.37 89
4349.53 83
4349.68 78
4349.83 74
4349.98 72
4350.13 71
4350.28 71
4350.43 71
4350.58 70
4350.74 68
4350.89 65
4351.04 61
4351.19 56
4351.34 50
4351.49 45
4351.64 41
4351.79 40
4351.94 42
4352.10 47
4352.25 55
4352.40 64
4352.55 73
4352.70 81
4352.85 86
4353.00 89
4353.15 90
4353.31 91
4353.46 93
4353.61 96
4353.76 101
4353.91 108
4354.06 116
4354.21 123
4354.36 128
4354.52 131
4354.67 133
4354.82 133
4354.97 132
4355.12 130
4355.27 127
4355.42 124
4355.57 120
4355.73 116
4355.88 111
4356.03 105
4356.18 98
4356.33 91
4356.48 82
4356.63 71
4356.78 60
4356.94 49
4357.09 38
4357.24 30
4357.39 25
4357.54 24
4357.69 27
4357.84 33
4358.00 39
4358.15 46
4358.30 51
4358.45 55
4358.60 57
4358.75 58
4358.90 58
4359.05 58
4359.21 58
4359.36 58
4359.51 58
4359.66 59
4359.81 60
4359.96 62
4360.11 65
4360.26 70
4360.42 76
4360.57 82
4360.72 86
4360.87 88
4361.02 87
4361.17 83
4361.32 77
4361.48 69
4361.63 62
4361.78 56
4361.93 51
4362.08 46
4362.23 41
4362.38 35
4362.54 28
4362.69 19
4362.84 10
4362.99 1
4363.14 0
4363.29 0
4363.44 0
4363.60 0
4363.75 0
4363.90 0
4364.05 3
4364.20 12
4364.35 20
4364.50 27
4364.66 31
4364.81 30
4364.96 26
4365.11 18
4365.26 9
4365.41 0
4365.56 0
4365.72 0
4365.87 0
4366.02 0
4366.17 0
4366.32 0
4366.47 0
4366.62 0
4366.78 5
4366.93 10
4367.08 16
4367.23 22
4367.38 30
4367.53 39
4367.68 50
4367.84 62
4367.99 75
4368.14 88
4368.29 98
4368.44 106
4368.59 111
4368.74 113
4368.90 111
4369.05 108
4369.20 103
4369.35 97
4369.50 92
4369.65 88
4369.80 86
4369.96 85
4370.11 86
4370.26 88
4370.41 92
4370.56 96
4370.71 98
4370.87 98
4371.02 94
4371.17 87
4371.32 77
4371.47 66
4371.62 56
4371.77 48
4371.93 44
4372.08 44
4372.23 47
4372.38 52
4372.53 59
4372.68 67
4372.84 74
4372.99 82
4373.14 88
4373.29 93
4373.44 96
4373.59 97
4373.75 95
4373.90 91
4374.05 87
4374.20 82
4374.35 79
4374.50 76
4374.65 74
4374.81 70
4374.96 65
4375.11 57
4375.26 48
4375.41 38
4375.56 28
4375.72 19
4375.87 12
4376.02 7
4376.17 5
4376.32 4
4376.47 5
4376.63 9
4376.78 13
4376.93 19
4377.08 25
4377.23 31
4377.38 35
4377.54 37
4377.69 38
4377.84 36
4377.99 35
4378.14 34
4378.29 35
4378.45 38
4378.60 42
4378.75 46
4378.90 50
4379.05 53
4379.20 53
4379.36 51
4379.51 46
4379.66 39
4379.81 31
4379.96 22
4380.11 14
4380.27 8
4380.42 5
4380.57 6
4380.72 11
4380.87 18
4381.02 27
4381.18 37
4381.33 47
4381.48 57
4381.63 65
4381.78 72
4381.93 76
4382.09 79
4382.24 78
4382.39 73
4382.54 66
4382.69 56
4382.84 45
4383.00 35
4383.15 26
4383.30 20
4383.45 14
4383.60 11
4383.76 10
4383.91 9
4384.06 9
4384.21 9
4384.36 9
4384.51 8
4384.67 6
4384.82 3
4384.97 0
4385.12 0
4385.27 0
4385.42 0
4385.58 0
4385.73 0
4385.88 0
4386.03 6
4386.18 14
4386.34 19
4386.49 21
4386.64 19
4386.79 15
4386.94 8
4387.09 1
4387.25 0
4387.40 0
4387.55 0
4387.70 6
4387.85 18
4388.01 31
4388.16 44
4388.31 54
4388.46 62
4388.61 66
4388.76 68
4388.92 69
4389.07 70
4389.22 71
4389.37 73
4389.52 75
4389.68 77
4389.83 78
4389.98 78
4390.13 77
4390.28 76
4390.43 74
4390.59 74
4390.74 74
4390.89 75
4391.04 77
4391.19 80
4391.35 84
4391.50 88
4391.65 93
4391.80 98
4391.95 102
4392.11 106
4392.26 107
4392.41 105
4392.56 101
4392.71 93
4392.86 83
4393.02 73
4393.17 63
4393.32 53
4393.47 45
4393.62 39
4393.78 33
4393.93 29
4394.08 24
4394.23 20
4394.38 16
4394.54 15
4394.69 17
4394.84 23
4394.99 33
4395.14 47
4395.30 63
4395.45 79
4395.60 92
4395.75 101
4395.90 106
4396.06 105
4396.21 101
4396.36 95
4396.51 89
4396.66 86
4396.82 86
4396.97 91
4397.12 99
4397.27 108
4397.42 117
4397.58 124
4397.73 126
4397.88 125
4398.03 120
4398.18 113
4398.34 104
4398.49 96
4398.64 87
4398.79 78
4398.94 69
4399.10 60
4399.25 53
4399.40 48
4399.55 44
4399.70 44
4399.86 45
4400.01 48
4400.16 51
4400.31 53
4400.46 54
4400.62 53
4400.77 52
4400.92 51
4401.07 49
4401.22 48
4401.38 46
4401.53 46
4401.68 46
4401.83 48
4401.98 52
4402.14 57
4402.29 64
4402.44 71
4402.59 78
4402.74 82
4402.90 84
4403.05 84
4403.20 82
4403.35 77
4403.51 71
4403.66 65
4403.81 58
4403.96 51
4404.11 46
4404.27 41
4404.42 38
4404.57 38
4404.72 40
4404.87 45
4405.03 50
4405.18 54
4405.33 55
4405.48 53
4405.63 47
4405.79 37
4405.94 24
4406.09 12
4406.24 1
4406.40 0
4406.55 0
4406.70 0
4406.85 0
4407.00 0
4407.16 0
4407.31 0
4407.46 0
4407.61 2
4407.76 8
4407.92 14
4408.07 20
4408.22 25
4408.37 28
4408.53 31
4408.68 33
4408.83 35
4408.98 40
4409.13 45
4409.29 52
4409.44 59
4409.59 64
4409.74 66
4409.90 65
4410.05 61
4410.20 54
4410.35 47
4410.50 40
4410.66 35
4410.81 30
4410.96 27
4411.11 24
4411.27 21
4411.42 18
4411.57 15
4411.72 10
4411.87 6
4412.03 0
4412.18 0
4412.33 0
4412.48 0
4412.64 0
4412.79 7
4412.94 20
4413.09 36
4413.24 52
4413.40 67
4413.55 79
4413.70 87
4413.85 91
4414.01 92
4414.16 90
4414.31 86
4414.46 80
4414.61 73
4414.77 66
4414.92 62
4415.07 61
4415.22 66
4415.38 78
4415.53 94
4415.68 115
4415.83 136
4415.99 156
4416.14 171
4416.29 181
4416.44 186
4416.59 184
4416.75 177
4416.90 166
4417.05 151
4417.20 134
4417.36 116
4417.51 97
4417.66 81
4417.81 66
4417.97 55
4418.12 47
4418.27 43
4418.42 41
4418.58 42
4418.73 44
4418.88 47
4419.03 49
4419.18 51
4419.34 52
4419.49 51
4419.64 49
4419.79 47
4419.95 46
4420.10 45
4420.25 45
4420.40 46
4420.56 47
4420.71 47
4420.86 46
4421.01 43
4421.17 40
4421.32 36
4421.47 31
4421.62 25
4421.78 20
4421.93 15
4422.08 10
4422.23 6
4422.38 2
4422.54 0
4422.69 0
4422.84 0
4422.99 0
4423.15 0
4423.30 0
4423.45 0
4423.60 1
4423.76 3
4423.91 4
4424.06 4
4424.21 4
4424.37 6
4424.52 9
4424.67 15
4424.82 24
4424.98 33
4425.13 40
4425.28 44
4425.43 44
4425.59 40
4425.74 33
4425.89 25
4426.04 17
4426.20 13
4426.35 12
4426.50 16
4426.65 22
4426.81 31
4426.96 39
4427.11 46
4427.26 52
4427.42 55
4427.57 57
4427.72 57
4427.87 57
4428.03 57
4428.18 58
4428.33 59
4428.48 61
4428.64 62
4428.79 63
4428.94 63
4429.09 61
4429.25 58
4429.40 54
4429.55 49
4429.70 45
4429.86 41
4430.01 40
4430.16 40
4430.31 43
4430.47 48
4430.62 54
4430.77 59
4430.92 64
4431.08 67
4431.23 68
4431.38 68
4431.53 65
4431.69 62
4431.84 57
4431.99 53
4432.14 49
4432.30 45
4432.45 43
4432.60 42
4432.76 44
4432.91 47
4433.06 52
4433.21 57
4433.37 60
4433.52 61
4433.67 59
4433.82 55
4433.98 48
4434.13 41
4434.28 35
4434.43 31
4434.59 29
4434.74 29
4434.89 31
4435.04 34
4435.20 35
4435.35 36
4435.50 35
4435.66 33
4435.81 30
4435.96 27
4436.11 24
4436.27 22
4436.42 21
4436.57 22
4436.72 27
4436.88 36
4437.03 47
4437.18 61
4437.33 77
4437.49 91
4437.64 103
4437.79 111
4437.95 114
4438.10 114
4438.25 110
4438.40 104
4438.56 98
4438.71 93
4438.86 91
4439.01 91
4439.17 93
4439.32 97
4439.47 102
4439.62 107
4439.78 110
4439.93 112
4440.08 113
4440.24 113
4440.39 114
4440.54 115
4440.69 119
4440.85 126
4441.00 134
4441.15 145
4441.30 155
4441.46 166
4441.61 175
4441.76 182
4441.92 185
4442.07 186
4442.22 183
4442.37 179
4442.53 174
4442.68 168
4442.83 160
4442.99 151
4443.14 140
4443.29 127
4443.44 111
4443.60 94
4443.75 76
4443.90 59
4444.05 43
4444.21 32
4444.36 25
4444.51 23
4444.67 26
4444.82 34
4444.97 45
4445.12 58
4445.28 71
4445.43 82
4445.58 88
4445.74 91
4445.89 89
4446.04 82
4446.19 73
4446.35 61
4446.50 49
4446.65 39
4446.81 30
4446.96 23
4447.11 19
4447.26 18
4447.42 20
4447.57 23
4447.72 29
4447.88 35
4448.03 42
4448.18 50
4448.33 57
4448.49 64
4448.64 70
4448.79 74
4448.95 76
4449.10 76
4449.25 73
4449.40 69
4449.56 64
4449.71 59
4449.86 55
4450.02 52
4450.17 52
4450.32 54
4450.47 58
4450.63 62
4450.78 67
4450.93 71
4451.09 75
4451.24 77
4451.39 78
4451.54 77
4451.70 76
4451.85 74
4452.00 72
4452.16 68
4452.31 65
4452.46 60
4452.62 55
4452.77 50
4452.92 45
4453.07 40
4453.23 35
4453.38 31
4453.53 26
4453.69 23
4453.84 20
4453.99 19
4454.14 19
4454.30 20
4454.45 22
4454.60 24
4454.76 24
4454.91 24
4455.06 23
4455.22 22
4455.37 22
4455.52 23
4455.67 27
4455.83 32
4455.98 38
4456.13 45
4456.29 52
4456.44 61
4456.59 71
4456.75 82
4456.90 94
4457.05 104
4457.20 111
4457.36 114
4457.51 111
4457.66 103
4457.82 91
4457.97 77
4458.12 62
4458.28 49
4458.43 40
4458.58 34
4458.73 32
4458.89 33
4459.04 37
4459.19 44
4459.35 52
4459.50 59
4459.65 65
4459.81 70
4459.96 74
4460.11 77
4460.27 78
4460.42 79
4460.57 80
4460.72 80
4460.88 81
4461.03 83
4461.18 85
4461.34 89
4461.49 94
4461.64 99
4461.80 104
4461.95 107
4462.10 108
4462.26 107
4462.41 104
4462.56 99
4462.71 93
4462.87 86
4463.02 79
4463.17 74
4463.33 71
4463.48 71
4463.63 75
4463.79 83
4463.94 92
4464.09 103
4464.25 113
4464.40 120
4464.55 123
4464.71 122
4464.86 116
4465.01 107
4465.16 96
4465.32 85
4465.47 74
4465.62 66
4465.78 60
4465.93 55
4466.08 51
4466.24 45
4466.39 38
4466.54 29
4466.70 18
4466.85 5
4467.00 0
4467.16 0
4467.31 0
4467.46 0
4467.62 0
4467.77 0
4467.92 0
4468.08 2
4468.23 6
4468.38 10
4468.53 12
4468.69 16
4468.84 19
4468.99 24
4469.15 28
4469.30 31
4469.45 32
4469.61 31
4469.76 27
4469.91 22
4470.07 18
4470.22 16
4470.37 17
4470.53 21
4470.68 27
4470.83 34
4470.99 41
4471.14 45
4471.29 46
4471.45 43
4471.60 38
4471.75 32
4471.91 26
4472.06 24
4472.21 24
4472.37 28
4472.52 35
4472.67 43
4472.83 51
4472.98 57
4473.13 63
4473.29 66
4473.44 67
4473.59 66
4473.75 64
4473.90 60
4474.05 55
4474.21 48
4474.36 41
4474.51 33
4474.67 26
4474.82 21
4474.97 18
4475.13 17
4475.28 18
4475.43 22
4475.59 28
4475.74 36
4475.89 46
4476.05 58
4476.20 70
4476.35 83
4476.51 95
4476.66 105
4476.81 111
4476.97 114
4477.12 113
4477.27 108
4477.43 99
4477.58 88
4477.73 76
4477.89 65
4478.04 57
4478.19 53
4478.35 54
4478.50 60
4478.65 69
4478.81 79
4478.96 90
4479.11 98
4479.27 103
4479.42 104
4479.57 103
4479.73 99
4479.88 94
4480.03 89
4480.19 83
4480.34 79
4480.49 74
4480.65 70
4480.80 66
4480.95 63
4481.11 59
4481.26 55
4481.41 50
4481.57 45
4481.72 41
4481.87 37
4482.03 34
4482.18 33
4482.33 34
4482.49 38
4482.64 44
4482.79 52
4482.95 62
4483.10 72
4483.26 81
4483.41 89
4483.56 93
4483.72 93
4483.87 89
4484.02 82
4484.18 71
4484.33 59
4484.48 47
4484.64 36
4484.79 27
4484.94 21
4485.10 18
4485.25 18
4485.40 19
4485.56 20
4485.71 21
4485.86 21
4486.02 18
4486.17 15
4486.33 11
4486.48 9
4486.63 7
4486.79 6
4486.94 7
4487.09 7
4487.25 6
4487.40 3
4487.55 0
4487.71 0
4487.86 0
4488.01 0
4488.17 0
4488.32 0
4488.47 0
4488.63 11
4488.78 27
4488.94 44
4489.09 60
4489.24 75
4489.40 87
4489.55 96
4489.70 102
4489.86 107
4490.01 110
4490.16 113
4490.32 113
4490.47 112
4490.62 108
4490.78 100
4490.93 90
4491.09 79
4491.24 68
4491.39 58
4491.55 52
4491.70 49
4491.85 49
4492.01 50
4492.16 52
4492.31 52
4492.47 51
4492.62 49
4492.77 46
4492.93 45
4493.08 45
4493.24 49
4493.39 55
4493.54 63
4493.70 71
4493.85 78
4494.00 85
4494.16 88
4494.31 90
4494.47 89
4494.62 87
4494.77 85
4494.93 82
4495.08 80
4495.23 77
4495.39 75
4495.54 72
4495.69 68
4495.85 62
4496.00 55
4496.16 46
4496.31 36
4496.46 28
4496.62 21
4496.77 18
4496.92 18
4497.08 21
4497.23 26
4497.38 31
4497.54 36
4497.69 40
4497.85 42
4498.00 43
4498.15 44
4498.31 45
4498.46 45
4498.61 47
4498.77 49
4498.92 52
4499.08 55
4499.23 60
4499.38 65
4499.54 70
4499.69 74
4499.84 76
4500.00 75
4500.15 72
4500.31 68
4500.46 62
4500.61 56
4500.77 50
4500.92 47
4501.07 45
4501.23 45
4501.38 46
4501.54 46
4501.69 47
4501.84 45
4502.00 43
4502.15 38
4502.30 33
4502.46 29
4502.61 26
4502.77 24
4502.92 25
4503.07 28
4503.23 32
4503.38 36
4503.54 39
4503.69 41
4503.84 41
4504.00 41
4504.15 41
4504.30 42
4504.46 45
4504.61 49
4504.77 53
4504.92 56
4505.07 57
4505.23 54
4505.38 49
4505.53 41
4505.69 34
4505.84 28
4506.00 26
4506.15 26
4506.30 30
4506.46 36
4506.61 44
4506.77 53
4506.92 63
4507.07 74
4507.23 85
4507.38 95
4507.54 105
4507.69 112
4507.84 117
4508.00 119
4508.15 120
4508.30 119
4508.46 118
4508.61 116
4508.77 114
4508.92 111
4509.07 108
4509.23 105
4509.38 101
4509.54 97
4509.69 93
4509.84 90
4510.00 87
4510.15 84
4510.31 82
4510.46 80
4510.61 78
4510.77 77
4510.92 75
4511.07 72
4511.23 70
4511.38 66
4511.54 62
4511.69 58
4511.84 55
4512.00 52
4512.15 50
4512.31 47
4512.46 43
4512.61 37
4512.77 29
4512.92 19
4513.08 7
4513.23 0
4513.38 0
4513.54 0
4513.69 0
4513.85 0
4514.00 0
4514.15 0
4514.31 0
4514.46 7
4514.62 20
4514.77 32
4514.92 42
4515.08 49
4515.23 51
4515.39 49
4515.54 42
4515.69 31
4515.85 16
4516.00 1
4516.16 0
4516.31 0
4516.46 0
4516.62 0
4516.77 0
4516.93 0
4517.08 6
4517.23 18
4517.39 27
4517.54 32
4517.70 33
4517.85 30
4518.00 24
4518.16 17
4518.31 11
4518.47 6
4518.62 3
4518.78 1
4518.93 1
4519.08 1
4519.24 0
4519.39 0
4519.55 0
4519.70 0
4519.85 0
4520.01 2
4520.16 6
4520.32 11
4520.47 18
4520.62 26
4520.78 35
4520.93 43
4521.09 52
4521.24 60
4521.39 66
4521.55 70
4521.70 70
4521.86 68
4522.01 63
4522.17 56
4522.32 48
4522.47 40
4522.63 33
4522.78 27
4522.94 23
4523.09 21
4523.24 21
4523.40 24
4523.55 29
4523.71 35
4523.86 43
4524.02 51
4524.17 59
4524.32 67
4524.48 73
4524.63 79
4524.79 82
4524.94 84
4525.09 84
4525.25 84
4525.40 83
4525.56 84
4525.71 86
4525.87 90
4526.02 96
4526.17 101
4526.33 106
4526.48 110
4526.64 112
4526.79 113
4526.94 113
4527.10 114
4527.25 116
4527.41 119
4527.56 122
4527.72 124
4527.87 125
4528.02 124
4528.18 119
4528.33 113
4528.49 104
4528.64 94
4528.80 83
4528.95 73
4529.10 65
4529.26 60
4529.41 57
4529.57 58
4529.72 59
4529.87 61
4530.03 62
4530.18 61
4530.34 57
4530.49 51
4530.65 44
4530.80 39
4530.95 37
4531.11 39
4531.26 45
4531.42 54
4531.57 66
4531.73 77
4531.88 87
4532.03 94
4532.19 97
4532.34 95
4532.50 89
4532.65 78
4532.81 65
4532.96 50
4533.11 35
4533.27 22
4533.42 14
4533.58 12
4533.73 16
4533.89 27
4534.04 45
4534.20 65
4534.35 87
4534.50 108
4534.66 125
4534.81 136
4534.97 142
4535.12 143
4535.28 141
4535.43 138
4535.58 136
4535.74 135
4535.89 136
4536.05 137
4536.20 138
4536.36 137
4536.51 133
4536.66 127
4536.82 120
4536.97 113
4537.13 107
4537.28 102
4537.44 99
4537.59 96
4537.75 93
4537.90 88
4538.05 83
4538.21 77
4538.36 71
4538.52 67
4538.67 64
4538.83 63
4538.98 64
4539.14 66
4539.29 69
4539.44 74
4539.60 79
4539.75 85
4539.91 92
4540.06 101
4540.22 111
4540.37 123
4540.52 137
4540.68 154
4540.83 173
4540.99 195
4541.14 217
4541.30 240
4541.45 264
4541.61 287
4541.76 310
4541.92 332
4542.07 353
4542.22 373
4542.38 392
4542.53 410
4542.69 427
4542.84 444
4543.00 462
4543.15 479
4543.31 497
4543.46 515
4543.61 531
4543.77 545
4543.92 556
4544.08 564
4544.23 568
4544.39 570
4544.54 570
4544.70 571
4544.85 573
4545.00 576
4545.16 581
4545.31 588
4545.47 594
4545.62 600
4545.78 604
4545.93 606
4546.09 606
4546.24 605
4546.40 603
4546.55 600
4546.70 596
4546.86 591
4547.01 584
4547.17 576
4547.32 565
4547.48 550
4547.63 534
4547.79 516
4547.94 497
4548.10 479
4548.25 461
4548.40 446
4548.56 432
4548.71 420
4548.87 411
4549.02 403
4549.18 396
4549.33 391
4549.49 384
4549.64 377
4549.80 367
4549.95 355
4550.11 341
4550.26 328
4550.41 316
4550.57 307
4550.72 303
4550.88 305
4551.03 312
4551.19 324
4551.34 337
4551.50 349
4551.65 359
4551.81 363
4551.96 362
4552.12 356
4552.27 347
4552.42 335
4552.58 324
4552.73 313
4552.89 303
4553.04 294
4553.20 283
4553.35 272
4553.51 259
4553.66 247
4553.82 235
4553.97 225
4554.13 216
4554.28 208
4554.44 200
4554.59 191
4554.74 180
4554.90 168
4555.05 156
4555.21 146
4555.36 138
4555.52 134
4555.67 133
4555.83 136
4555.98 142
4556.14 148
4556.29 154
4556.45 159
4556.60 162
4556.76 163
4556.91 162
4557.06 159
4557.22 156
4557.37 151
4557.53 146
4557.68 142
4557.84 137
4557.99 132
4558.15 128
4558.30 124
4558.46 120
4558.61 116
4558.77 113
4558.92 111
4559.08 109
4559.23 108
4559.39 107
4559.54 106
4559.70 106
4559.85 106
4560.01 108
4560.16 112
4560.31 119
4560.47 128
4560.62 137
4560.78 146
4560.93 153
4561.09 155
4561.24 154
4561.40 150
4561.55 144
4561.71 138
4561.86 133
4562.02 129
4562.17 125
4562.33 120
4562.48 113
4562.64 103
4562.79 89
4562.95 72
4563.10 54
4563.26 35
4563.41 18
4563.57 5
4563.72 0
4563.88 0
4564.03 0
4564.18 0
4564.34 0
4564.49 0
4564.65 0
4564.80 0
4564.96 1
4565.11 6
4565.27 11
4565.42 16
4565.58 20
4565.73 23
4565.89 25
4566.04 26
4566.20 26
4566.35 25
4566.51 23
4566.66 21
4566.82 19
4566.97 17
4567.13 14
4567.28 13
4567.44 12
4567.59 12
4567.75 14
4567.90 17
4568.06 20
4568.21 23
4568.37 27
4568.52 31
4568.68 36
4568.83 40
4568.99 44
4569.14 47
4569.30 50
4569.45 52
4569.61 52
4569.76 51
4569.92 50
4570.07 49
4570.23 47
4570.38 46
4570.54 44
4570.69 42
4570.85 39
4571.00 35
4571.16 30
4571.31 24
4571.47 19
4571.62 14
4571.78 11
4571.93 8
4572.09 8
4572.24 8
4572.40 10
4572.55 13
4572.70 17
4572.86 20
4573.01 22
4573.17 23
4573.32 21
4573.48 18
4573.63 14
4573.79 11
4573.94 10
4574.10 10
4574.25 13
4574.41 18
4574.56 24
4574.72 29
4574.88 33
4575.03 36
4575.19 37
4575.34 36
4575.50 35
4575.65 35
4575.81 36
4575.96 39
4576.12 44
4576.27 50
4576.43 54
4576.58 57
4576.74 56
4576.89 51
4577.05 41
4577.20 26
4577.36 9
4577.51 0
4577.67 0
4577.82 0
4577.98 0
4578.13 0
4578.29 0
4578.44 0
4578.60 0
4578.75 11
4578.91 30
4579.06 47
4579.22 62
4579.37 74
4579.53 81
4579.68 85
4579.84 84
4579.99 79
4580.15 71
4580.30 60
4580.46 50
4580.61 41
4580.77 36
4580.92 34
4581.08 37
4581.23 43
4581.39 51
4581.54 60
4581.70 68
4581.85 74
4582.01 78
4582.16 81
4582.32 82
4582.47 82
4582.63 82
4582.78 82
4582.94 81
4583.09 80
4583.25 77
4583.41 74
4583.56 70
4583.72 67
4583.87 64
4584.03 63
4584.18 63
4584.34 65
4584.49 69
4584.65 75
4584.80 82
4584.96 89
4585.11 97
4585.27 105
4585.42 114
4585.58 124
4585.73 135
4585.89 147
4586.04 159
4586.20 169
4586.35 174
4586.51 173
4586.66 167
4586.82 155
4586.97 139
4587.13 123
4587.29 109
4587.44 99
4587.60 95
4587.75 95
4587.91 98
4588.06 104
4588.22 109
4588.37 112
4588.53 111
4588.68 108
4588.84 102
4588.99 96
4589.15 89
4589.30 84
4589.46 80
4589.61 78
4589.77 75
4589.92 72
4590.08 68
4590.23 62
4590.39 56
4590.55 49
4590.70 43
4590.86 39
4591.01 35
4591.17 33
4591.32 32
4591.48 31
4591.63 31
4591.79 33
4591.94 35
4592.10 38
4592.25 42
4592.41 46
4592.56 50
4592.72 53
4592.88 56
4593.03 58
4593.19 59
4593.34 59
4593.50 59
4593.65 59
4593.81 58
4593.96 57
4594.12 56
4594.27 56
4594.43 54
4594.58 53
4594.74 52
4594.89 51
4595.05 50
4595.21 50
4595.36 51
4595.52 53
4595.67 56
4595.83 60
4595.98 64
4596.14 68
4596.29 71
4596.45 74
4596.60 77
4596.76 80
4596.91 83
4597.07 88
4597.23 95
4597.38 105
4597.54 116
4597.69 127
4597.85 138
4598.00 147
4598.16 153
4598.31 156
4598.47 156
4598.62 153
4598.78 149
4598.93 145
4599.09 142
4599.25 141
4599.40 141
4599.56 141
4599.71 139
4599.87 136
4600.02 131
4600.18 126
4600.33 121
4600.49 120
4600.64 122
4600.80 129
4600.96 137
4601.11 144
4601.27 148
4601.42 146
4601.58 137
4601.73 122
4601.89 103
4602.04 83
4602.20 66
4602.35 55
4602.51 50
4602.67 51
4602.82 56
4602.98 64
4603.13 71
4603.29 75
4603.44 77
4603.60 75
4603.75 72
4603.91 66
4604.07 60
4604.22 54
4604.38 48
4604.53 42
4604.69 37
4604.84 33
4605.00 30
4605.15 29
4605.31 29
4605.47 31
4605.62 34
4605.78 37
4605.93 41
4606.09 43
4606.24 45
4606.40 44
4606.55 41
4606.71 38
4606.87 34
4607.02 31
4607.18 28
4607.33 26
4607.49 25
4607.64 25
4607.80 24
4607.95 24
4608.11 24
4608.27 24
4608.42 25
4608.58 27
4608.73 29
4608.89 34
4609.04 39
4609.20 46
4609.35 53
4609.51 62
4609.67 69
4609.82 76
4609.98 80
4610.13 82
4610.29 80
4610.44 74
4610.60 64
4610.75 52
4610.91 39
4611.07 27
4611.22 17
4611.38 12
4611.53 12
4611.69 15
4611.84 21
4612.00 28
4612.16 34
4612.31 41
4612.47 47
4612.62 53
4612.78 60
4612.93 70
4613.09 83
4613.25 97
4613.40 112
4613.56 126
4613.71 137
4613.87 144
4614.02 147
4614.18 146
4614.34 141
4614.49 134
4614.65 127
4614.80 121
4614.96 116
4615.11 113
4615.27 111
4615.42 109
4615.58 107
4615.74 103
4615.89 98
4616.05 93
4616.20 87
4616.36 82
4616.51 78
4616.67 78
4616.83 80
4616.98 84
4617.14 90
4617.29 95
4617.45 99
4617.61 100
4617.76 97
4617.92 91
4618.07 83
4618.23 75
4618.38 68
4618.54 65
4618.70 65
4618.85 69
4619.01 75
4619.16 81
4619.32 86
4619.47 90
4619.63 92
4619.79 90
4619.94 87
4620.10 80
4620.25 72
4620.41 63
4620.56 52
4620.72 42
4620.88 34
4621.03 27
4621.19 24
4621.34 22
4621.50 22
4621.66 23
4621.81 23
4621.97 21
4622.12 18
4622.28 14
4622.43 8
4622.59 2
4622.75 0
4622.90 0
4623.06 0
4623.21 0
4623.37 0
4623.53 0
4623.68 0
4623.84 0
4623.99 6
4624.15 14
4624.30 21
4624.46 27
4624.62 32
4624.77 34
4624.93 33
4625.08 31
4625.24 27
4625.40 23
4625.55 21
4625.71 20
4625.86 20
4626.02 22
4626.17 26
4626.33 29
4626.49 33
4626.64 37
4626.80 41
4626.95 46
4627.11 53
4627.27 60
4627.42 66
4627.58 70
4627.73 72
4627.89 71
4628.05 66
4628.20 60
4628.36 53
4628.51 47
4628.67 42
4628.83 39
4628.98 38
4629.14 38
4629.29 37
4629.45 36
4629.61 32
4629.76 26
4629.92 19
4630.07 11
4630.23 2
4630.38 0
4630.54 0
4630.70 0
4630.85 0
4631.01 0
4631.16 0
4631.32 0
4631.48 0
4631.63 2
4631.79 8
4631.94 16
4632.10 23
4632.26 30
4632.41 36
4632.57 40
4632.72 42
4632.88 43
4633.04 44
4633.19 46
4633.35 51
4633.50 57
4633.66 64
4633.82 70
4633.97 72
4634.13 70
4634.28 63
4634.44 52
4634.60 39
4634.75 26
4634.91 15
4635.06 8
4635.22 6
4635.38 10
4635.53 16
4635.69 25
4635.84 34
4636.00 42
4636.16 49
4636.31 55
4636.47 62
4636.63 71
4636.78 81
4636.94 93
4637.09 104
4637.25 112
4637.41 116
4637.56 114
4637.72 107
4637.87 97
4638.03 84
4638.19 72
4638.34 61
4638.50 53
4638.65 48
4638.81 46
4638.97 46
4639.12 49
4639.28 54
4639.43 60
4639.59 65
4639.75 69
4639.90 70
4640.06 69
4640.22 64
4640.37 59
4640.53 55
4640.68 54
4640.84 56
4641.00 63
4641.15 71
4641.31 79
4641.46 84
4641.62 85
4641.78 81
4641.93 73
4642.09 62
4642.25 50
4642.40 39
4642.56 29
4642.71 20
4642.87 12
4643.03 5
4643.18 0
4643.34 0
4643.49 0
4643.65 0
4643.81 0
4643.96 0
4644.12 0
4644.28 0
4644.43 0
4644.59 3
4644.74 8
4644.90 13
4645.06 20
4645.21 28
4645.37 36
4645.53 45
4645.68 53
4645.84 61
4645.99 67
4646.15 73
4646.31 77
4646.46 81
4646.62 85
4646.77 89
4646.93 94
4647.09 100
4647.24 107
4647.40 114
4647.56 122
4647.71 131
4647.87 139
4648.02 146
4648.18 151
4648.34 154
4648.49 153
4648.65 149
4648.81 143
4648.96 137
4649.12 132
4649.27 128
4649.43 127
4649.59 126
4649.74 124
4649.90 121
4650.06 114
4650.21 105
4650.37 95
4650.53 84
4650.68 76
4650.84 71
4650.99 70
4651.15 70
4651.31 72
4651.46 73
4651.62 73
4651.78 71
4651.93 67
4652.09 63
4652.24 58
4652.40 52
4652.56 46
4652.71 40
4652.87 34
4653.03 29
4653.18 26
4653.34 26
4653.50 29
4653.65 34
4653.81 42
4653.96 50
4654.12 58
4654.28 64
4654.43 70
4654.59 74
4654.75 79
4654.90 84
4655.06 90
4655.22 96
4655.37 104
4655.53 111
4655.68 116
4655.84 121
4656.00 123
4656.15 123
4656.31 121
4656.47 117
4656.62 112
4656.78 106
4656.94 101
4657.09 97
4657.25 94
4657.40 93
4657.56 92
4657.72 91
4657.87 88
4658.03 84
4658.19 79
4658.34 72
4658.50 66
4658.66 62
4658.81 60
4658.97 61
4659.13 66
4659.28 72
4659.44 80
4659.59 87
4659.75 91
4659.91 93
4660.06 92
4660.22 88
4660.38 81
4660.53 74
4660.69 66
4660.85 58
4661.00 51
4661.16 44
4661.32 37
4661.47 30
4661.63 24
4661.79 19
4661.94 17
4662.10 17
4662.25 19
4662.41 25
4662.57 31
4662.72 38
4662.88 44
4663.04 48
4663.19 48
4663.35 45
4663.51 39
4663.66 31
4663.82 23
4663.98 16
4664.13 12
4664.29 11
4664.45 15
4664.60 22
4664.76 31
4664.92 41
4665.07 52
4665.23 62
4665.39 72
4665.54 82
4665.70 92
4665.85 101
4666.01 110
4666.17 116
4666.32 119
4666.48 117
4666.64 111
4666.79 101
4666.95 87
4667.11 73
4667.26 59
4667.42 49
4667.58 43
4667.73 44
4667.89 50
4668.05 59
4668.20 71
4668.36 82
4668.52 90
4668.67 93
4668.83 93
4668.99 89
4669.14 82
4669.30 75
4669.46 69
4669.61 64
4669.77 61
4669.93 61
4670.08 63
4670.24 67
4670.40 73
4670.55 82
4670.71 92
4670.87 103
4671.02 114
4671.18 124
4671.34 134
4671.49 141
4671.65 146
4671.81 149
4671.96 150
4672.12 150
4672.28 148
4672.43 145
4672.59 140
4672.75 134
4672.90 126
4673.06 117
4673.22 106
4673.37 95
4673.53 84
4673.69 73
4673.84 63
4674.00 55
4674.16 49
4674.31 44
4674.47 40
4674.63 37
4674.78 36
4674.94 36
4675.10 37
4675.25 39
4675.41 41
4675.57 43
4675.72 43
4675.88 41
4676.04 37
4676.19 31
4676.35 25
4676.51 20
4676.66 17
4676.82 15
4676.98 15
4677.13 17
4677.29 19
4677.45 21
4677.60 23
4677.76 26
4677.92 29
4678.07 34
4678.23 40
4678.39 49
4678.54 60
4678.70 70
4678.86 79
4679.01 86
4679.17 88
4679.33 85
4679.48 77
4679.64 65
4679.80 52
4679.96 40
4680.11 32
4680.27 30
4680.43 34
4680.58 43
4680.74 57
4680.90 72
4681.05 86
4681.21 97
4681.37 103
4681.52 105
4681.68 103
4681.84 97
4681.99 91
4682.15 84
4682.31 78
4682.46 72
4682.62 68
4682.78 65
4682.93 63
4683.09 63
4683.25 66
4683.41 70
4683.56 75
4683.72 82
4683.88 89
4684.03 95
4684.19 99
4684.35 101
4684.50 101
4684.66 99
4684.82 94
4684.97 86
4685.13 78
4685.29 69
4685.44 63
4685.60 58
4685.76 57
4685.92 58
4686.07 62
4686.23 66
4686.39 68
4686.54 68
4686.70 64
4686.86 57
4687.01 47
4687.17 37
4687.33 28
4687.48 21
4687.64 18
4687.80 17
4687.95 18
4688.11 20
4688.27 20
4688.43 18
4688.58 14
4688.74 8
4688.90 2
4689.05 0
4689.21 0
4689.37 0
4689.52 0
4689.68 0
4689.84 0
4690.00 0
4690.15 0
4690.31 1
4690.47 4
4690.62 6
4690.78 11
4690.94 17
4691.09 24
4691.25 34
4691.41 45
4691.56 56
4691.72 66
4691.88 76
4692.04 83
4692.19 88
4692.35 92
4692.51 95
4692.66 97
4692.82 101
4692.98 106
4693.13 112
4693.29 117
4693.45 121
4693.61 121
4693.76 118
4693.92 111
4694.08 101
4694.23 90
4694.39 78
4694.55 67
4694.71 56
4694.86 46
4695.02 37
4695.18 29
4695.33 21
4695.49 15
4695.65 10
4695.80 8
4695.96 5
4696.12 3
4696.28 0
4696.43 0
4696.59 0
4696.75 0
4696.90 0
4697.06 0
4697.22 0
4697.38 0
4697.53 6
4697.69 11
4697.85 14
4698.00 13
4698.16 10
4698.32 5
4698.47 1
4698.63 0
4698.79 4
4698.95 13
4699.10 26
4699.26 43
4699.42 62
4699.57 81
4699.73 99
4699.89 113
4700.05 124
4700.20 132
4700.36 137
4700.52 139
4700.67 137
4700.83 131
4700.99 121
4701.15 108
4701.30 92
4701.46 74
4701.62 57
4701.77 40
4701.93 26
4702.09 14
4702.25 4
4702.40 0
4702.56 0
4702.72 0
4702.87 0
4703.03 0
4703.19 4
4703.35 9
4703.50 15
4703.66 19
4703.82 21
4703.97 23
4704.13 25
4704.29 27
4704.45 31
4704.60 37
4704.76 46
4704.92 55
4705.08 65
4705.23 75
4705.39 83
4705.55 88
4705.70 90
4705.86 89
4706.02 85
4706.18 78
4706.33 69
4706.49 59
4706.65 49
4706.80 39
4706.96 30
4707.12 22
4707.28 15
4707.43 9
4707.59 5
4707.75 2
4707.91 2
4708.06 6
4708.22 12
4708.38 20
4708.53 30
4708.69 40
4708.85 49
4709.01 56
4709.16 62
4709.32 67
4709.48 70
4709.64 73
4709.79 75
4709.95 76
4710.11 76
4710.26 74
4710.42 71
4710.58 67
4710.74 62
4710.89 55
4711.05 48
4711.21 41
4711.37 33
4711.52 25
4711.68 17
4711.84 10
4711.99 6
4712.15 5
4712.31 7
4712.47 12
4712.62 19
4712.78 27
4712.94 36
4713.10 43
4713.25 50
4713.41 55
4713.57 58
4713.73 59
4713.88 57
4714.04 53
4714.20 46
4714.36 38
4714.51 30
4714.67 24
4714.83 22
4714.98 25
4715.14 34
4715.30 48
4715.46 65
4715.61 84
4715.77 100
4715.93 113
4716.09 120
4716.24 122
4716.40 121
4716.56 117
4716.72 112
4716.87 107
4717.03 102
4717.19 99
4717.35 96
4717.50 92
4717.66 89
4717.82 85
4717.98 81
4718.13 77
4718.29 72
4718.45 68
4718.60 62
4718.76 56
4718.92 49
4719.08 41
4719.23 35
4719.39 30
4719.55 28
4719.71 30
4719.86 33
4720.02 39
4720.18 45
4720.34 52
4720.49 57
4720.65 60
4720.81 62
4720.97 63
4721.12 63
4721.28 63
4721.44 63
4721.60 65
4721.75 70
4721.91 76
4722.07 84
4722.23 93
4722.38 101
4722.54 109
4722.70 116
4722.86 122
4723.01 128
4723.17 133
4723.33 138
4723.49 141
4723.64 141
4723.80 138
4723.96 131
4724.12 119
4724.27 103
4724.43 86
4724.59 69
4724.75 54
4724.90 43
4725.06 37
4725.22 34
4725.38 35
4725.53 37
4725.69 40
4725.85 41
4726.01 42
4726.16 40
4726.32 36
4726.48 32
4726.64 28
4726.80 25
4726.95 23
4727.11 23
4727.27 25
4727.43 28
4727.58 33
4727.74 37
4727.90 41
4728.06 44
4728.21 46
4728.37 46
4728.53 44
4728.69 42
4728.84 37
4729.00 31
4729.16 23
4729.32 12
4729.47 1
4729.63 0
4729.79 0
4729.95 0
4730.10 0
4730.26 0
4730.42 0
4730.58 0
4730.74 4
4730.89 17
4731.05 28
4731.21 37
4731.37 43
4731.52 46
4731.68 47
4731.84 47
4732.00 46
4732.15 45
4732.31 43
4732.47 40
4732.63 37
4732.78 35
4732.94 33
4733.10 32
4733.26 32
4733.42 33
4733.57 36
4733.73 41
4733.89 48
4734.05 56
4734.20 64
4734.36 71
4734.52 75
4734.68 75
4734.83 70
4734.99 62
4735.15 52
4735.31 40
4735.47 30
4735.62 21
4735.78 14
4735.94 10
4736.10 7
4736.25 6
4736.41 6
4736.57 7
4736.73 8
4736.88 10
4737.04 11
4737.20 10
4737.36 8
4737.52 5
4737.67 1
4737.83 0
4737.99 0
4738.15 2
4738.30 7
4738.46 14
4738.62 21
4738.78 26
4738.94 30
4739.09 33
4739.25 35
4739.41 37
4739.57 41
4739.72 44
4739.88 47
4740.04 49
4740.20 49
4740.36 47
4740.51 46
4740.67 45
4740.83 48
4740.99 55
4741.14 65
4741.30 77
4741.46 90
4741.62 102
4741.78 110
4741.93 114
4742.09 114
4742.25 109
4742.41 101
4742.57 92
4742.72 81
4742.88 71
4743.04 61
4743.20 53
4743.35 46
4743.51 40
4743.67 34
4743.83 26
4743.99 18
4744.14 9
4744.30 0
4744.46 0
4744.62 0
4744.78 0
4744.93 0
4745.09 0
4745.25 0
4745.41 0
4745.56 5
4745.72 10
4745.88 13
4746.04 15
4746.20 15
4746.35 14
4746.51 12
4746.67 8
4746.83 4
4746.99 0
4747.14 0
4747.30 0
4747.46 0
4747.62 0
4747.78 0
4747.93 0
4748.09 13
4748.25 29
4748.41 47
4748.56 63
4748.72 75
4748.88 81
4749.04 80
4749.20 72
4749.35 59
4749.51 45
4749.67 30
4749.83 18
4749.99 9
4750.14 4
4750.30 2
4750.46 4
4750.62 8
4750.78 14
4750.93 20
4751.09 25
4751.25 30
4751.41 33
4751.57 33
4751.72 32
4751.88 30
4752.04 27
4752.20 24
4752.36 22
4752.51 22
4752.67 24
4752.83 26
4752.99 30
4753.15 33
4753.30 35
4753.46 36
4753.62 37
4753.78 38
4753.94 39
4754.09 41
4754.25 45
4754.41 49
4754.57 53
4754.73 57
4754.88 59
4755.04 60
4755.20 60
4755.36 61
4755.52 62
4755.67 65
4755.83 69
4755.99 74
4756.15 79
4756.31 82
4756.46 83
4756.62 83
4756.78 80
4756.94 78
4757.10 75
4757.26 73
4757.41 72
4757.57 73
4757.73 74
4757.89 76
4758.05 80
4758.20 85
4758.36 91
4758.52 100
4758.68 109
4758.84 119
4758.99 128
4759.15 135
4759.31 140
4759.47 143
4759.63 144
4759.78 145
4759.94 146
4760.10 147
4760.26 148
4760.42 146
4760.58 142
4760.73 135
4760.89 124
4761.05 111
4761.21 98
4761.37 86
4761.52 76
4761.68 69
4761.84 64
4762.00 60
4762.16 56
4762.31 51
4762.47 45
4762.63 39
4762.79 34
4762.95 31
4763.11 31
4763.26 36
4763.42 45
4763.58 56
4763.74 69
4763.90 82
4764.05 93
4764.21 100
4764.37 103
4764.53 100
4764.69 91
4764.85 79
4765.00 65
4765.16 51
4765.32 37
4765.48 27
4765.64 18
4765.80 12
4765.95 7
4766.11 1
4766.27 0
4766.43 0
4766.59 0
4766.74 0
4766.90 0
4767.06 0
4767.22 0
4767.38 1
4767.54 7
4767.69 13
4767.85 17
4768.01 19
4768.17 20
4768.33 23
4768.49 27
4768.64 34
4768.80 42
4768.96 52
4769.12 61
4769.28 69
4769.43 74
4769.59 76
4769.75 74
4769.91 69
4770.07 62
4770.23 54
4770.38 46
4770.54 40
4770.70 37
4770.86 37
4771.02 39
4771.18 43
4771.33 48
4771.49 51
4771.65 52
4771.81 52
4771.97 50
4772.13 47
4772.28 46
4772.44 46
4772.60 49
4772.76 55
4772.92 62
4773.08 70
4773.23 77
4773.39 83
4773.55 85
4773.71 85
4773.87 81
4774.03 74
4774.18 64
4774.34 53
4774.50 42
4774.66 30
4774.82 20
4774.98 10
4775.13 3
4775.29 0
4775.45 0
4775.61 0
4775.77 0
4775.93 0
4776.08 0
4776.24 0
4776.40 0
4776.56 0
4776.72 7
4776.88 15
4777.04 23
4777.19 30
4777.35 35
4777.51 38
4777.67 40
[truncated: 712,568 more chars]
