# Supplementary material for: Methylobacterium Species Promoting Rice and Barley Growth and Interaction Specificity Revealed with Whole-Cell Matrix-Assisted Laser Desorption / Ionization-Time-of-Flight Mass Spectrometry (MALDI-TOF/MS) Analysis
Source: PLoS One. 2015 Jun 8;10(6):e0129509. doi: 10.1371/journal.pone.0129509 (PMC4460032; doi:10.1371/journal.pone.0129509)
Supplement: S3 Data — (ZIP) [file pone.0129509.s003.zip › Supplementary data 3 (ms from barley)/41a.txt]

780.56 0
780.63 0
780.69 0
780.76 0
780.82 0
780.88 0
780.95 0
781.01 0
781.08 0
781.14 0
781.21 0
781.27 0
781.33 0
781.40 0
781.46 0
781.53 0
781.59 0
781.65 0
781.72 0
781.78 0
781.85 0
781.91 0
781.97 0
782.04 0
782.10 0
782.17 0
782.23 0
782.29 0
782.36 0
782.42 0
782.49 0
782.55 0
782.62 0
782.68 0
782.74 0
782.81 0
782.87 0
782.94 0
783.00 0
783.06 0
783.13 0
783.19 0
783.26 0
783.32 0
783.38 0
783.45 0
783.51 0
783.58 0
783.64 0
783.71 0
783.77 0
783.83 0
783.90 0
783.96 0
784.03 0
784.09 0
784.15 0
784.22 0
784.28 0
784.35 0
784.41 0
784.48 0
784.54 0
784.60 0
784.67 0
784.73 0
784.80 0
784.86 0
784.93 0
784.99 0
785.05 0
785.12 0
785.18 0
785.25 0
785.31 0
785.37 0
785.44 0
785.50 0
785.57 0
785.63 0
785.70 0
785.76 0
785.82 0
785.89 0
785.95 0
786.02 0
786.08 0
786.15 0
786.21 0
786.27 0
786.34 0
786.40 0
786.47 0
786.53 0
786.60 0
786.66 0
786.72 0
786.79 0
786.85 0
786.92 0
786.98 0
787.05 0
787.11 0
787.17 0
787.24 0
787.30 0
787.37 0
787.43 0
787.50 0
787.56 0
787.62 0
787.69 0
787.75 0
787.82 0
787.88 0
787.95 0
788.01 0
788.07 0
788.14 0
788.20 0
788.27 0
788.33 0
788.40 0
788.46 0
788.53 0
788.59 0
788.65 0
788.72 0
788.78 0
788.85 0
788.91 0
788.98 0
789.04 0
789.10 0
789.17 0
789.23 0
789.30 0
789.36 0
789.43 0
789.49 0
789.56 0
789.62 0
789.68 0
789.75 0
789.81 0
789.88 0
789.94 0
790.01 0
790.07 0
790.14 0
790.20 0
790.26 0
790.33 0
790.39 0
790.46 0
790.52 0
790.59 0
790.65 0
790.72 0
790.78 0
790.84 0
790.91 0
790.97 0
791.04 0
791.10 0
791.17 0
791.23 0
791.30 0
791.36 0
791.42 0
791.49 0
791.55 0
791.62 0
791.68 0
791.75 0
791.81 0
791.88 0
791.94 0
792.00 0
792.07 0
792.13 0
792.20 0
792.26 0
792.33 0
792.39 0
792.46 0
792.52 0
792.59 0
792.65 0
792.71 0
792.78 0
792.84 0
792.91 0
792.97 0
793.04 0
793.10 0
793.17 0
793.23 0
793.30 0
793.36 0
793.42 0
793.49 0
793.55 0
793.62 0
793.68 0
793.75 0
793.81 0
793.88 0
793.94 0
794.01 0
794.07 0
794.14 0
794.20 0
794.26 0
794.33 0
794.39 0
794.46 0
794.52 0
794.59 0
794.65 0
794.72 0
794.78 0
794.85 0
794.91 0
794.98 0
795.04 0
795.10 0
795.17 0
795.23 0
795.30 0
795.36 0
795.43 0
795.49 0
795.56 0
795.62 0
795.69 0
795.75 0
795.82 0
795.88 0
795.94 0
796.01 0
796.07 0
796.14 0
796.20 0
796.27 0
796.33 0
796.40 0
796.46 0
796.53 0
796.59 0
796.66 0
796.72 0
796.79 0
796.85 0
796.92 0
796.98 0
797.04 0
797.11 0
797.17 0
797.24 0
797.30 0
797.37 0
797.43 0
797.50 0
797.56 0
797.63 0
797.69 0
797.76 0
797.82 0
797.89 0
797.95 0
798.02 0
798.08 0
798.14 0
798.21 0
798.27 0
798.34 0
798.40 0
798.47 0
798.53 0
798.60 0
798.66 0
798.73 0
798.79 0
798.86 0
798.92 0
798.99 0
799.05 0
799.12 0
799.18 0
799.25 0
799.31 0
799.38 0
799.44 0
799.51 0
799.57 0
799.64 0
799.70 0
799.76 0
799.83 0
799.89 0
799.96 0
800.02 0
800.09 0
800.15 0
800.22 0
800.28 0
800.35 0
800.41 0
800.48 0
800.54 0
800.61 0
800.67 0
800.74 0
800.80 0
800.87 0
800.93 0
801.00 0
801.06 0
801.13 0
801.19 0
801.26 0
801.32 0
801.39 0
801.45 0
801.52 0
801.58 0
801.65 0
801.71 0
801.78 0
801.84 0
801.91 0
801.97 0
802.04 0
802.10 0
802.16 0
802.23 0
802.29 0
802.36 0
802.42 0
802.49 0
802.55 0
802.62 0
802.68 0
802.75 0
802.81 0
802.88 0
802.94 0
803.01 0
803.07 0
803.14 0
803.20 0
803.27 0
803.33 0
803.40 0
803.46 0
803.53 0
803.59 0
803.66 0
803.72 0
803.79 0
803.85 0
803.92 0
803.98 0
804.05 0
804.11 0
804.18 0
804.24 0
804.31 0
804.37 0
804.44 0
804.50 0
804.57 0
804.63 0
804.70 0
804.76 0
804.83 0
804.89 0
804.96 0
805.02 0
805.09 0
805.15 0
805.22 0
805.28 0
805.35 0
805.41 0
805.48 0
805.54 0
805.61 0
805.67 0
805.74 0
805.80 0
805.87 0
805.93 0
806.00 0
806.06 0
806.13 0
806.19 0
806.26 0
806.33 0
806.39 0
806.46 0
806.52 0
806.59 0
806.65 0
806.72 0
806.78 0
806.85 0
806.91 0
806.98 0
807.04 0
807.11 0
807.17 0
807.24 0
807.30 0
807.37 0
807.43 0
807.50 0
807.56 0
807.63 0
807.69 0
807.76 0
807.82 0
807.89 0
807.95 0
808.02 0
808.08 0
808.15 0
808.21 0
808.28 0
808.34 0
808.41 0
808.47 0
808.54 0
808.60 0
808.67 0
808.74 0
808.80 0
808.87 0
808.93 0
809.00 0
809.06 0
809.13 0
809.19 0
809.26 0
809.32 0
809.39 0
809.45 0
809.52 0
809.58 0
809.65 0
809.71 0
809.78 0
809.84 0
809.91 0
809.97 0
810.04 0
810.10 0
810.17 0
810.24 0
810.30 0
810.37 0
810.43 0
810.50 0
810.56 0
810.63 0
810.69 0
810.76 0
810.82 0
810.89 0
810.95 0
811.02 0
811.08 0
811.15 0
811.21 0
811.28 0
811.34 0
811.41 0
811.48 0
811.54 0
811.61 0
811.67 0
811.74 0
811.80 0
811.87 0
811.93 0
812.00 0
812.06 0
812.13 0
812.19 0
812.26 0
812.32 0
812.39 0
812.45 0
812.52 0
812.59 0
812.65 0
812.72 0
812.78 0
812.85 0
812.91 0
812.98 0
813.04 0
813.11 0
813.17 0
813.24 0
813.30 0
813.37 0
813.44 0
813.50 0
813.57 0
813.63 0
813.70 0
813.76 0
813.83 0
813.89 0
813.96 0
814.02 0
814.09 0
814.15 0
814.22 0
814.29 0
814.35 0
814.42 0
814.48 0
814.55 0
814.61 0
814.68 0
814.74 0
814.81 0
814.87 0
814.94 0
815.00 0
815.07 0
815.14 0
815.20 0
815.27 0
815.33 0
815.40 0
815.46 0
815.53 0
815.59 0
815.66 0
815.72 0
815.79 0
815.86 0
815.92 0
815.99 0
816.05 0
816.12 0
816.18 0
816.25 0
816.31 0
816.38 0
816.45 0
816.51 0
816.58 0
816.64 0
816.71 0
816.77 0
816.84 0
816.90 0
816.97 0
817.03 0
817.10 0
817.17 0
817.23 0
817.30 0
817.36 0
817.43 0
817.49 0
817.56 0
817.62 0
817.69 0
817.76 0
817.82 0
817.89 0
817.95 0
818.02 0
818.08 0
818.15 0
818.21 0
818.28 0
818.35 0
818.41 0
818.48 0
818.54 0
818.61 0
818.67 0
818.74 0
818.80 0
818.87 0
818.94 0
819.00 0
819.07 0
819.13 0
819.20 0
819.26 0
819.33 0
819.40 0
819.46 0
819.53 0
819.59 0
819.66 0
819.72 0
819.79 0
819.85 0
819.92 0
819.99 0
820.05 0
820.12 0
820.18 0
820.25 0
820.31 0
820.38 0
820.45 0
820.51 0
820.58 0
820.64 0
820.71 0
820.77 0
820.84 0
820.90 0
820.97 0
821.04 0
821.10 0
821.17 0
821.23 0
821.30 0
821.36 0
821.43 0
821.50 0
821.56 0
821.63 0
821.69 0
821.76 0
821.82 0
821.89 0
821.96 0
822.02 0
822.09 0
822.15 0
822.22 0
822.28 0
822.35 0
822.42 0
822.48 0
822.55 0
822.61 0
822.68 0
822.74 0
822.81 0
822.88 0
822.94 0
823.01 0
823.07 0
823.14 0
823.21 0
823.27 0
823.34 0
823.40 0
823.47 0
823.53 0
823.60 0
823.67 0
823.73 0
823.80 0
823.86 0
823.93 0
823.99 0
824.06 0
824.13 0
824.19 0
824.26 0
824.32 0
824.39 0
824.46 0
824.52 0
824.59 0
824.65 0
824.72 0
824.78 0
824.85 0
824.92 0
824.98 0
825.05 0
825.11 0
825.18 0
825.25 0
825.31 0
825.38 0
825.44 0
825.51 0
825.57 0
825.64 0
825.71 0
825.77 0
825.84 0
825.90 0
825.97 0
826.04 0
826.10 0
826.17 0
826.23 0
826.30 0
826.36 0
826.43 0
826.50 0
826.56 0
826.63 0
826.69 0
826.76 0
826.83 0
826.89 0
826.96 0
827.02 0
827.09 0
827.16 0
827.22 0
827.29 0
827.35 0
827.42 0
827.49 0
827.55 0
827.62 0
827.68 0
827.75 0
827.82 0
827.88 0
827.95 0
828.01 0
828.08 0
828.14 0
828.21 0
828.28 0
828.34 0
828.41 0
828.47 0
828.54 0
828.61 0
828.67 0
828.74 0
828.80 0
828.87 0
828.94 0
829.00 0
829.07 0
829.13 0
829.20 0
829.27 0
829.33 0
829.40 0
829.46 0
829.53 0
829.60 0
829.66 0
829.73 0
829.79 0
829.86 0
829.93 0
829.99 0
830.06 0
830.12 0
830.19 0
830.26 0
830.32 0
830.39 0
830.46 0
830.52 0
830.59 0
830.65 0
830.72 0
830.79 0
830.85 0
830.92 0
830.98 0
831.05 0
831.12 0
831.18 0
831.25 0
831.31 0
831.38 0
831.45 0
831.51 0
831.58 0
831.64 0
831.71 0
831.78 0
831.84 0
831.91 0
831.98 0
832.04 0
832.11 0
832.17 0
832.24 0
832.31 0
832.37 0
832.44 0
832.50 0
832.57 0
832.64 0
832.70 0
832.77 0
832.83 0
832.90 0
832.97 0
833.03 0
833.10 0
833.17 0
833.23 0
833.30 0
833.36 0
833.43 0
833.50 0
833.56 0
833.63 0
833.69 0
833.76 0
833.83 0
833.89 0
833.96 0
834.03 0
834.09 0
834.16 0
834.22 0
834.29 0
834.36 0
834.42 0
834.49 0
834.56 0
834.62 0
834.69 0
834.75 0
834.82 0
834.89 0
834.95 0
835.02 0
835.09 0
835.15 0
835.22 0
835.28 0
835.35 0
835.42 0
835.48 0
835.55 0
835.62 0
835.68 0
835.75 0
835.81 0
835.88 0
835.95 0
836.01 0
836.08 0
836.15 0
836.21 0
836.28 0
836.34 0
836.41 0
836.48 0
836.54 0
836.61 0
836.68 0
836.74 0
836.81 0
836.87 0
836.94 0
837.01 0
837.07 0
837.14 0
837.21 0
837.27 0
837.34 0
837.41 0
837.47 0
837.54 0
837.60 0
837.67 0
837.74 0
837.80 0
837.87 0
837.94 0
838.00 0
838.07 0
838.14 0
838.20 0
838.27 0
838.33 0
838.40 0
838.47 0
838.53 0
838.60 0
838.67 0
838.73 0
838.80 0
838.87 0
838.93 0
839.00 0
839.06 0
839.13 0
839.20 0
839.26 0
839.33 0
839.40 0
839.46 0
839.53 0
839.60 0
839.66 0
839.73 0
839.79 0
839.86 0
839.93 0
839.99 0
840.06 0
840.13 0
840.19 0
840.26 0
840.33 0
840.39 0
840.46 0
840.53 0
840.59 0
840.66 0
840.73 0
840.79 0
840.86 0
840.92 0
840.99 0
841.06 0
841.12 0
841.19 0
841.26 0
841.32 0
841.39 0
841.46 0
841.52 0
841.59 0
841.66 0
841.72 0
841.79 0
841.86 0
841.92 0
841.99 0
842.05 0
842.12 0
842.19 0
842.25 0
842.32 0
842.39 0
842.45 0
842.52 0
842.59 0
842.65 0
842.72 0
842.79 0
842.85 0
842.92 0
842.99 0
843.05 0
843.12 0
843.19 0
843.25 0
843.32 0
843.39 0
843.45 0
843.52 0
843.59 0
843.65 0
843.72 0
843.79 0
843.85 0
843.92 0
843.98 0
844.05 0
844.12 0
844.18 0
844.25 0
844.32 0
844.38 0
844.45 0
844.52 0
844.58 0
844.65 0
844.72 0
844.78 0
844.85 0
844.92 0
844.98 0
845.05 0
845.12 0
845.18 0
845.25 0
845.32 0
845.38 0
845.45 0
845.52 0
845.58 0
845.65 0
845.72 0
845.78 0
845.85 0
845.92 0
845.98 0
846.05 0
846.12 0
846.18 0
846.25 0
846.32 0
846.38 0
846.45 0
846.52 0
846.58 0
846.65 0
846.72 0
846.78 0
846.85 0
846.92 0
846.98 0
847.05 0
847.12 0
847.18 0
847.25 0
847.32 0
847.38 0
847.45 0
847.52 0
847.58 0
847.65 0
847.72 0
847.78 0
847.85 0
847.92 0
847.99 0
848.05 0
848.12 0
848.19 0
848.25 0
848.32 0
848.39 0
848.45 0
848.52 0
848.59 0
848.65 0
848.72 0
848.79 0
848.85 0
848.92 0
848.99 0
849.05 0
849.12 0
849.19 0
849.25 0
849.32 0
849.39 0
849.45 0
849.52 0
849.59 0
849.65 0
849.72 0
849.79 0
849.86 0
849.92 0
849.99 0
850.06 0
850.12 0
850.19 0
850.26 0
850.32 0
850.39 0
850.46 0
850.52 0
850.59 0
850.66 0
850.72 0
850.79 0
850.86 0
850.92 0
850.99 0
851.06 0
851.13 0
851.19 0
851.26 0
851.33 0
851.39 0
851.46 0
851.53 0
851.59 0
851.66 0
851.73 0
851.79 0
851.86 0
851.93 0
851.99 0
852.06 0
852.13 0
852.20 0
852.26 0
852.33 0
852.40 0
852.46 0
852.53 0
852.60 0
852.66 0
852.73 0
852.80 0
852.86 0
852.93 0
853.00 0
853.07 0
853.13 0
853.20 0
853.27 0
853.33 0
853.40 0
853.47 0
853.53 0
853.60 0
853.67 0
853.74 0
853.80 0
853.87 0
853.94 0
854.00 0
854.07 0
854.14 0
854.20 0
854.27 0
854.34 0
854.41 0
854.47 0
854.54 0
854.61 0
854.67 0
854.74 0
854.81 0
854.87 0
854.94 0
855.01 0
855.08 0
855.14 0
855.21 0
855.28 0
855.34 0
855.41 0
855.48 0
855.54 0
855.61 0
855.68 0
855.75 0
855.81 0
855.88 0
855.95 0
856.01 0
856.08 0
856.15 0
856.21 0
856.28 0
856.35 0
856.42 0
856.48 0
856.55 0
856.62 0
856.68 0
856.75 0
856.82 0
856.89 0
856.95 0
857.02 0
857.09 0
857.15 0
857.22 0
857.29 0
857.36 0
857.42 0
857.49 0
857.56 0
857.62 0
857.69 0
857.76 0
857.83 0
857.89 0
857.96 0
858.03 0
858.09 0
858.16 0
858.23 0
858.30 0
858.36 0
858.43 0
858.50 0
858.56 0
858.63 0
858.70 0
858.77 0
858.83 0
858.90 0
858.97 0
859.03 0
859.10 0
859.17 0
859.24 0
859.30 0
859.37 0
859.44 0
859.50 0
859.57 0
859.64 0
859.71 0
859.77 0
859.84 0
859.91 0
859.98 0
860.04 0
860.11 0
860.18 0
860.24 0
860.31 0
860.38 0
860.45 0
860.51 0
860.58 0
860.65 0
860.71 0
860.78 0
860.85 0
860.92 0
860.98 0
861.05 0
861.12 0
861.19 0
861.25 0
861.32 0
861.39 0
861.45 0
861.52 0
861.59 0
861.66 0
861.72 0
861.79 0
861.86 0
861.93 0
861.99 0
862.06 0
862.13 0
862.19 0
862.26 0
862.33 0
862.40 0
862.46 0
862.53 0
862.60 0
862.67 0
862.73 0
862.80 0
862.87 0
862.94 0
863.00 0
863.07 0
863.14 0
863.20 0
863.27 0
863.34 0
863.41 0
863.47 0
863.54 0
863.61 0
863.68 0
863.74 0
863.81 0
863.88 0
863.95 0
864.01 0
864.08 0
864.15 0
864.22 0
864.28 0
864.35 0
864.42 0
864.48 0
864.55 0
864.62 0
864.69 0
864.75 0
864.82 0
864.89 0
864.96 0
865.02 0
865.09 0
865.16 0
865.23 0
865.29 0
865.36 0
865.43 0
865.50 0
865.56 0
865.63 0
865.70 0
865.77 0
865.83 0
865.90 0
865.97 0
866.04 0
866.10 0
866.17 0
866.24 0
866.31 0
866.37 0
866.44 0
866.51 0
866.58 0
866.64 0
866.71 0
866.78 0
866.85 0
866.91 0
866.98 0
867.05 0
867.12 0
867.18 0
867.25 0
867.32 0
867.39 0
867.45 0
867.52 0
867.59 0
867.66 0
867.72 0
867.79 0
867.86 0
867.93 0
867.99 0
868.06 0
868.13 0
868.20 0
868.26 0
868.33 0
868.40 0
868.47 0
868.53 0
868.60 0
868.67 0
868.74 0
868.80 0
868.87 0
868.94 0
869.01 0
869.07 0
869.14 0
869.21 0
869.28 0
869.34 0
869.41 0
869.48 0
869.55 0
869.61 0
869.68 0
869.75 0
869.82 0
869.88 0
869.95 0
870.02 0
870.09 0
870.16 0
870.22 0
870.29 0
870.36 0
870.43 0
870.49 0
870.56 0
870.63 0
870.70 0
870.76 0
870.83 0
870.90 0
870.97 0
871.03 0
871.10 0
871.17 0
871.24 0
871.30 0
871.37 0
871.44 0
871.51 0
871.58 0
871.64 0
871.71 0
871.78 0
871.85 0
871.91 0
871.98 0
872.05 0
872.12 0
872.18 0
872.25 0
872.32 0
872.39 0
872.46 0
872.52 0
872.59 0
872.66 0
872.73 0
872.79 0
872.86 0
872.93 0
873.00 0
873.06 0
873.13 0
873.20 0
873.27 0
873.34 0
873.40 0
873.47 0
873.54 0
873.61 0
873.67 0
873.74 0
873.81 0
873.88 0
873.95 0
874.01 0
874.08 0
874.15 0
874.22 0
874.28 0
874.35 0
874.42 0
874.49 0
874.56 0
874.62 0
874.69 0
874.76 0
874.83 0
874.89 0
874.96 0
875.03 0
875.10 0
875.17 0
875.23 0
875.30 0
875.37 0
875.44 0
875.50 0
875.57 0
875.64 0
875.71 0
875.78 0
875.84 0
875.91 0
875.98 0
876.05 0
876.12 0
876.18 0
876.25 0
876.32 0
876.39 0
876.45 0
876.52 0
876.59 0
876.66 0
876.73 0
876.79 0
876.86 0
876.93 0
877.00 0
877.07 0
877.13 0
877.20 0
877.27 0
877.34 0
877.41 0
877.47 0
877.54 0
877.61 0
877.68 0
877.74 0
877.81 0
877.88 0
877.95 0
878.02 0
878.08 0
878.15 0
878.22 0
878.29 0
878.36 0
878.42 0
878.49 0
878.56 0
878.63 0
878.70 0
878.76 0
878.83 0
878.90 0
878.97 0
879.04 0
879.10 0
879.17 0
879.24 0
879.31 0
879.38 0
879.44 0
879.51 0
879.58 0
879.65 0
879.72 0
879.78 0
879.85 0
879.92 0
879.99 0
880.05 0
880.12 0
880.19 0
880.26 0
880.33 0
880.40 0
880.46 0
880.53 0
880.60 0
880.67 0
880.74 0
880.80 0
880.87 0
880.94 0
881.01 0
881.08 0
881.14 0
881.21 0
881.28 0
881.35 0
881.42 0
881.48 0
881.55 0
881.62 0
881.69 0
881.76 0
881.82 0
881.89 0
881.96 0
882.03 0
882.10 0
882.16 0
882.23 0
882.30 0
882.37 0
882.44 0
882.50 0
882.57 0
882.64 0
882.71 0
882.78 0
882.85 0
882.91 0
882.98 0
883.05 0
883.12 0
883.19 0
883.25 0
883.32 0
883.39 0
883.46 0
883.53 0
883.59 0
883.66 0
883.73 0
883.80 0
883.87 0
883.94 0
884.00 0
884.07 0
884.14 0
884.21 0
884.28 0
884.34 0
884.41 0
884.48 0
884.55 0
884.62 0
884.69 0
884.75 0
884.82 0
884.89 0
884.96 0
885.03 0
885.09 0
885.16 0
885.23 0
885.30 0
885.37 0
885.44 0
885.50 0
885.57 0
885.64 0
885.71 0
885.78 0
885.84 0
885.91 0
885.98 0
886.05 0
886.12 0
886.19 0
886.25 0
886.32 0
886.39 0
886.46 0
886.53 0
886.60 0
886.66 0
886.73 0
886.80 0
886.87 0
886.94 0
887.00 0
887.07 0
887.14 0
887.21 0
887.28 0
887.35 0
887.41 0
887.48 0
887.55 0
887.62 0
887.69 0
887.76 0
887.82 0
887.89 0
887.96 0
888.03 0
888.10 0
888.17 0
888.23 0
888.30 0
888.37 0
888.44 0
888.51 0
888.58 0
888.64 0
888.71 0
888.78 0
888.85 0
888.92 0
888.99 0
889.05 0
889.12 0
889.19 0
889.26 0
889.33 0
889.40 0
889.46 0
889.53 0
889.60 0
889.67 0
889.74 0
889.81 0
889.87 0
889.94 0
890.01 0
890.08 0
890.15 0
890.22 0
890.28 0
890.35 0
890.42 0
890.49 0
890.56 0
890.63 0
890.69 0
890.76 0
890.83 0
890.90 0
890.97 0
891.04 0
891.11 0
891.17 0
891.24 0
891.31 0
891.38 0
891.45 0
891.52 0
891.58 0
891.65 0
891.72 0
891.79 0
891.86 0
891.93 0
892.00 0
892.06 0
892.13 0
892.20 0
892.27 0
892.34 0
892.41 0
892.47 0
892.54 0
892.61 0
892.68 0
892.75 0
892.82 0
892.89 0
892.95 0
893.02 0
893.09 0
893.16 0
893.23 0
893.30 0
893.36 0
893.43 0
893.50 0
893.57 0
893.64 0
893.71 0
893.78 0
893.84 0
893.91 0
893.98 0
894.05 0
894.12 0
894.19 0
894.26 0
894.32 0
894.39 0
894.46 0
894.53 0
894.60 0
894.67 0
894.74 0
894.80 0
894.87 0
894.94 0
895.01 0
895.08 0
895.15 0
895.22 0
895.28 0
895.35 0
895.42 0
895.49 0
895.56 0
895.63 0
895.70 0
895.76 0
895.83 0
895.90 0
895.97 0
896.04 0
896.11 0
896.18 0
896.24 0
896.31 0
896.38 0
896.45 0
896.52 0
896.59 0
896.66 0
896.73 0
896.79 0
896.86 0
896.93 0
897.00 0
897.07 0
897.14 0
897.21 0
897.27 0
897.34 0
897.41 0
897.48 0
897.55 0
897.62 0
897.69 0
897.75 0
897.82 0
897.89 0
897.96 0
898.03 0
898.10 0
898.17 0
898.24 0
898.30 0
898.37 0
898.44 0
898.51 0
898.58 0
898.65 0
898.72 0
898.79 0
898.85 0
898.92 0
898.99 0
899.06 0
899.13 0
899.20 0
899.27 0
899.34 0
899.40 0
899.47 0
899.54 0
899.61 0
899.68 0
899.75 0
899.82 0
899.89 0
899.95 0
900.02 0
900.09 0
900.16 0
900.23 0
900.30 0
900.37 0
900.44 0
900.50 0
900.57 0
900.64 0
900.71 0
900.78 0
900.85 0
900.92 0
900.99 0
901.05 0
901.12 0
901.19 0
901.26 0
901.33 0
901.40 0
901.47 0
901.54 0
901.61 0
901.67 0
901.74 0
901.81 0
901.88 0
901.95 0
902.02 0
902.09 0
902.16 0
902.22 0
902.29 0
902.36 0
902.43 0
902.50 0
902.57 0
902.64 0
902.71 0
902.78 0
902.84 0
902.91 0
902.98 0
903.05 0
903.12 0
903.19 0
903.26 0
903.33 0
903.40 0
903.46 0
903.53 0
903.60 0
903.67 0
903.74 0
903.81 0
903.88 0
903.95 0
904.02 0
904.08 0
904.15 0
904.22 0
904.29 0
904.36 0
904.43 0
904.50 0
904.57 0
904.64 0
904.71 0
904.77 0
904.84 0
904.91 0
904.98 0
905.05 0
905.12 0
905.19 0
905.26 0
905.33 0
905.39 0
905.46 0
905.53 0
905.60 0
905.67 0
905.74 0
905.81 0
905.88 0
905.95 0
906.02 0
906.08 0
906.15 0
906.22 0
906.29 0
906.36 0
906.43 0
906.50 0
906.57 0
906.64 0
906.71 0
906.77 0
906.84 0
906.91 0
906.98 0
907.05 0
907.12 0
907.19 0
907.26 0
907.33 0
907.40 0
907.46 0
907.53 0
907.60 0
907.67 0
907.74 0
907.81 0
907.88 0
907.95 0
908.02 0
908.09 0
908.16 0
908.22 0
908.29 0
908.36 0
908.43 0
908.50 0
908.57 0
908.64 0
908.71 0
908.78 0
908.85 0
908.92 0
908.98 0
909.05 0
909.12 0
909.19 0
909.26 0
909.33 0
909.40 0
909.47 0
909.54 0
909.61 0
909.68 0
909.75 0
909.81 0
909.88 0
909.95 0
910.02 0
910.09 0
910.16 0
910.23 0
910.30 0
910.37 0
910.44 0
910.51 0
910.57 0
910.64 0
910.71 0
910.78 0
910.85 0
910.92 0
910.99 0
911.06 0
911.13 0
911.20 0
911.27 0
911.34 0
911.41 0
911.47 0
911.54 0
911.61 0
911.68 0
911.75 0
911.82 0
911.89 0
911.96 0
912.03 0
912.10 0
912.17 0
912.24 0
912.30 0
912.37 0
912.44 0
912.51 0
912.58 0
912.65 0
912.72 0
912.79 0
912.86 0
912.93 0
913.00 0
913.07 0
913.14 0
913.21 0
913.27 0
913.34 0
913.41 0
913.48 0
913.55 0
913.62 0
913.69 0
913.76 0
913.83 0
913.90 0
913.97 0
914.04 0
914.11 0
914.18 0
914.24 0
914.31 0
914.38 0
914.45 0
914.52 0
914.59 0
914.66 0
914.73 0
914.80 0
914.87 0
914.94 0
915.01 0
915.08 0
915.15 0
915.22 0
915.28 0
915.35 0
915.42 0
915.49 0
915.56 0
915.63 0
915.70 0
915.77 0
915.84 0
915.91 0
915.98 0
916.05 0
916.12 0
916.19 0
916.26 0
916.33 0
916.39 0
916.46 0
916.53 0
916.60 0
916.67 0
916.74 0
916.81 0
916.88 0
916.95 0
917.02 0
917.09 0
917.16 0
917.23 0
917.30 0
917.37 0
917.44 0
917.50 0
917.57 0
917.64 0
917.71 0
917.78 0
917.85 0
917.92 0
917.99 0
918.06 0
918.13 0
918.20 0
918.27 0
918.34 0
918.41 0
918.48 0
918.55 0
918.62 0
918.69 0
918.76 0
918.82 0
918.89 0
918.96 0
919.03 0
919.10 0
919.17 0
919.24 0
919.31 0
919.38 0
919.45 0
919.52 0
919.59 0
919.66 0
919.73 0
919.80 0
919.87 0
919.94 0
920.01 0
920.08 0
920.15 0
920.21 0
920.28 0
920.35 0
920.42 0
920.49 0
920.56 0
920.63 0
920.70 0
920.77 0
920.84 0
920.91 0
920.98 0
921.05 0
921.12 0
921.19 0
921.26 0
921.33 0
921.40 0
921.47 0
921.54 0
921.61 0
921.68 0
921.75 0
921.81 0
921.88 0
921.95 0
922.02 0
922.09 0
922.16 0
922.23 0
922.30 0
922.37 0
922.44 0
922.51 0
922.58 0
922.65 0
922.72 0
922.79 0
922.86 0
922.93 0
923.00 0
923.07 0
923.14 0
923.21 0
923.28 0
923.35 0
923.42 0
923.49 0
923.56 0
923.63 0
923.69 0
923.76 0
923.83 0
923.90 0
923.97 0
924.04 0
924.11 0
924.18 0
924.25 0
924.32 0
924.39 0
924.46 0
924.53 0
924.60 0
924.67 0
924.74 0
924.81 0
924.88 0
924.95 0
925.02 0
925.09 0
925.16 0
925.23 0
925.30 0
925.37 0
925.44 0
925.51 0
925.58 0
925.65 0
925.72 0
925.79 0
925.86 0
925.93 0
926.00 0
926.06 0
926.13 0
926.20 0
926.27 0
926.34 0
926.41 0
926.48 0
926.55 0
926.62 0
926.69 0
926.76 0
926.83 0
926.90 0
926.97 0
927.04 0
927.11 0
927.18 0
927.25 0
927.32 0
927.39 0
927.46 0
927.53 0
927.60 0
927.67 0
927.74 0
927.81 0
927.88 0
927.95 0
928.02 0
928.09 0
928.16 0
928.23 0
928.30 0
928.37 0
928.44 0
928.51 0
928.58 0
928.65 0
928.72 0
928.79 0
928.86 0
928.93 0
929.00 0
929.07 0
929.14 0
929.21 0
929.28 0
929.35 0
929.42 0
929.49 0
929.56 0
929.63 0
929.70 0
929.77 0
929.84 0
929.91 0
929.98 0
930.05 0
930.12 0
930.19 0
930.26 0
930.32 0
930.39 0
930.46 0
930.53 0
930.60 0
930.67 0
930.74 0
930.81 0
930.88 0
930.95 0
931.02 0
931.09 0
931.16 0
931.23 0
931.30 0
931.37 0
931.44 0
931.51 0
931.58 0
931.65 0
931.72 0
931.79 0
931.86 0
931.93 0
932.00 0
932.07 0
932.14 0
932.21 0
932.28 0
932.35 0
932.42 0
932.49 0
932.56 0
932.63 0
932.70 0
932.77 0
932.84 0
932.91 0
932.98 0
933.05 0
933.12 0
933.19 0
933.26 0
933.33 0
933.40 0
933.47 0
933.54 0
933.61 0
933.68 0
933.75 0
933.82 0
933.89 0
933.96 0
934.03 0
934.10 0
934.17 0
934.24 0
934.31 0
934.38 0
934.45 0
934.52 0
934.59 0
934.66 0
934.73 0
934.80 0
934.87 0
934.95 0
935.02 0
935.09 0
935.16 0
935.23 0
935.30 0
935.37 0
935.44 0
935.51 0
935.58 0
935.65 0
935.72 0
935.79 0
935.86 0
935.93 0
936.00 0
936.07 0
936.14 0
936.21 0
936.28 0
936.35 0
936.42 0
936.49 0
936.56 0
936.63 0
936.70 0
936.77 0
936.84 0
936.91 0
936.98 0
937.05 0
937.12 0
937.19 0
937.26 0
937.33 0
937.40 0
937.47 0
937.54 0
937.61 0
937.68 0
937.75 0
937.82 0
937.89 0
937.96 0
938.03 0
938.10 0
938.17 0
938.24 0
938.31 0
938.38 0
938.45 0
938.52 0
938.59 0
938.66 0
938.73 0
938.80 0
938.87 0
938.94 0
939.01 0
939.08 0
939.16 0
939.23 0
939.30 0
939.37 0
939.44 0
939.51 0
939.58 0
939.65 0
939.72 0
939.79 0
939.86 0
939.93 0
940.00 0
940.07 0
940.14 0
940.21 0
940.28 0
940.35 0
940.42 0
940.49 0
940.56 0
940.63 0
940.70 0
940.77 0
940.84 0
940.91 0
940.98 0
941.05 0
941.12 0
941.19 0
941.26 0
941.33 0
941.40 0
941.47 0
941.55 0
941.62 0
941.69 0
941.76 0
941.83 0
941.90 0
941.97 0
942.04 0
942.11 0
942.18 0
942.25 0
942.32 0
942.39 0
942.46 0
942.53 0
942.60 0
942.67 0
942.74 0
942.81 0
942.88 0
942.95 0
943.02 0
943.09 0
943.16 0
943.23 0
943.30 0
943.37 0
943.45 0
943.52 0
943.59 0
943.66 0
943.73 0
943.80 0
943.87 0
943.94 0
944.01 0
944.08 0
944.15 0
944.22 0
944.29 0
944.36 0
944.43 0
944.50 0
944.57 0
944.64 0
944.71 0
944.78 0
944.85 0
944.92 0
944.99 0
945.07 0
945.14 0
945.21 0
945.28 0
945.35 0
945.42 0
945.49 0
945.56 0
945.63 0
945.70 0
945.77 0
945.84 0
945.91 0
945.98 0
946.05 0
946.12 0
946.19 0
946.26 0
946.33 0
946.40 0
946.47 0
946.55 0
946.62 0
946.69 0
946.76 0
946.83 0
946.90 0
946.97 0
947.04 0
947.11 0
947.18 0
947.25 0
947.32 0
947.39 0
947.46 0
947.53 0
947.60 0
947.67 0
947.74 0
947.82 0
947.89 0
947.96 0
948.03 0
948.10 0
948.17 0
948.24 0
948.31 0
948.38 0
948.45 0
948.52 0
948.59 0
948.66 0
948.73 0
948.80 0
948.87 0
948.94 0
949.02 0
949.09 0
949.16 0
949.23 0
949.30 0
949.37 0
949.44 0
949.51 0
949.58 0
949.65 0
949.72 0
949.79 0
949.86 0
949.93 0
950.00 0
950.07 0
950.15 0
950.22 0
950.29 0
950.36 0
950.43 0
950.50 0
950.57 0
950.64 0
950.71 0
950.78 0
950.85 0
950.92 0
950.99 0
951.06 0
951.14 0
951.21 0
951.28 0
951.35 0
951.42 0
951.49 0
951.56 0
951.63 0
951.70 0
951.77 0
951.84 0
951.91 0
951.98 0
952.05 0
952.13 0
952.20 0
952.27 0
952.34 0
952.41 0
952.48 0
952.55 0
952.62 0
952.69 0
952.76 0
952.83 0
952.90 0
952.97 0
953.04 0
953.12 0
953.19 0
953.26 0
953.33 0
953.40 0
953.47 0
953.54 0
953.61 0
953.68 0
953.75 0
953.82 0
953.89 0
953.96 0
954.04 0
954.11 0
954.18 0
954.25 0
954.32 0
954.39 0
954.46 0
954.53 0
954.60 0
954.67 0
954.74 0
954.81 0
954.89 0
954.96 0
955.03 0
955.10 0
955.17 0
955.24 0
955.31 0
955.38 0
955.45 0
955.52 0
955.59 0
955.66 0
955.74 0
955.81 0
955.88 0
955.95 0
956.02 0
956.09 0
956.16 0
956.23 0
956.30 0
956.37 0
956.44 0
956.52 0
956.59 0
956.66 0
956.73 0
956.80 0
956.87 0
956.94 0
957.01 0
957.08 0
957.15 0
957.22 0
957.30 0
957.37 0
957.44 0
957.51 0
957.58 0
957.65 0
957.72 0
957.79 0
957.86 0
957.93 0
958.00 0
958.08 0
958.15 0
958.22 0
958.29 0
958.36 0
958.43 0
958.50 0
958.57 0
958.64 0
958.71 0
958.79 0
958.86 0
958.93 0
959.00 0
959.07 0
959.14 0
959.21 0
959.28 0
959.35 0
959.42 0
959.50 0
959.57 0
959.64 0
959.71 0
959.78 0
959.85 0
959.92 0
959.99 0
960.06 0
960.13 0
960.21 0
960.28 0
960.35 0
960.42 0
960.49 0
960.56 0
960.63 0
960.70 0
960.77 0
960.84 0
960.92 0
960.99 0
961.06 0
961.13 0
961.20 0
961.27 0
961.34 0
961.41 0
961.48 0
961.56 0
961.63 0
961.70 0
961.77 0
961.84 0
961.91 0
961.98 0
962.05 0
962.12 0
962.20 0
962.27 0
962.34 0
962.41 0
962.48 0
962.55 0
962.62 0
962.69 0
962.76 0
962.84 0
962.91 0
962.98 0
963.05 0
963.12 0
963.19 0
963.26 0
963.33 0
963.40 0
963.48 0
963.55 0
963.62 0
963.69 0
963.76 0
963.83 0
963.90 0
963.97 0
964.04 0
964.12 0
964.19 0
964.26 0
964.33 0
964.40 0
964.47 0
964.54 0
964.61 0
964.69 0
964.76 0
964.83 0
964.90 0
964.97 0
965.04 0
965.11 0
965.18 0
965.26 0
965.33 0
965.40 0
965.47 0
965.54 0
965.61 0
965.68 0
965.75 0
965.82 0
965.90 0
965.97 0
966.04 0
966.11 0
966.18 0
966.25 0
966.32 0
966.39 0
966.47 0
966.54 0
966.61 0
966.68 0
966.75 0
966.82 0
966.89 0
966.97 0
967.04 0
967.11 0
967.18 0
967.25 0
967.32 0
967.39 0
967.46 0
967.54 0
967.61 0
967.68 0
967.75 0
967.82 0
967.89 0
967.96 0
968.03 0
968.11 0
968.18 0
968.25 0
968.32 0
968.39 0
968.46 0
968.53 0
968.61 0
968.68 0
968.75 0
968.82 0
968.89 0
968.96 0
969.03 0
969.10 0
969.18 0
969.25 0
969.32 0
969.39 0
969.46 0
969.53 0
969.60 0
969.68 0
969.75 0
969.82 0
969.89 0
969.96 0
970.03 0
970.10 0
970.18 0
970.25 0
970.32 0
970.39 0
970.46 0
970.53 0
970.60 0
970.68 0
970.75 0
970.82 0
970.89 0
970.96 0
971.03 0
971.10 0
971.18 0
971.25 0
971.32 0
971.39 0
971.46 0
971.53 0
971.60 0
971.68 0
971.75 0
971.82 0
971.89 0
971.96 0
972.03 0
972.10 0
972.18 0
972.25 0
972.32 0
972.39 0
972.46 0
972.53 0
972.60 0
972.68 0
972.75 0
972.82 0
972.89 0
972.96 0
973.03 0
973.10 0
973.18 0
973.25 0
973.32 0
973.39 0
973.46 0
973.53 0
973.61 0
973.68 0
973.75 0
973.82 0
973.89 0
973.96 0
974.03 0
974.11 0
974.18 0
974.25 0
974.32 0
974.39 0
974.46 0
974.54 0
974.61 0
974.68 0
974.75 0
974.82 0
974.89 0
974.96 0
975.04 0
975.11 0
975.18 0
975.25 0
975.32 0
975.39 0
975.47 0
975.54 0
975.61 0
975.68 0
975.75 0
975.82 0
975.90 0
975.97 0
976.04 0
976.11 0
976.18 0
976.25 0
976.33 0
976.40 0
976.47 0
976.54 0
976.61 0
976.68 0
976.76 0
976.83 0
976.90 0
976.97 0
977.04 0
977.11 0
977.18 0
977.26 0
977.33 0
977.40 0
977.47 0
977.54 0
977.61 0
977.69 0
977.76 0
977.83 0
977.90 0
977.97 0
978.04 0
978.12 0
978.19 0
978.26 0
978.33 0
978.40 0
978.48 0
978.55 0
978.62 0
978.69 0
978.76 0
978.83 0
978.91 0
978.98 0
979.05 0
979.12 0
979.19 0
979.26 0
979.34 0
979.41 0
979.48 0
979.55 0
979.62 0
979.69 0
979.77 0
979.84 0
979.91 0
979.98 0
980.05 0
980.13 0
980.20 0
980.27 0
980.34 0
980.41 0
980.48 0
980.56 0
980.63 0
980.70 0
980.77 0
980.84 0
980.91 0
980.99 0
981.06 0
981.13 0
981.20 0
981.27 0
981.35 0
981.42 0
981.49 0
981.56 0
981.63 0
981.70 0
981.78 0
981.85 0
981.92 0
981.99 0
982.06 0
982.14 0
982.21 0
982.28 0
982.35 0
982.42 0
982.49 0
982.57 0
982.64 0
982.71 0
982.78 0
982.85 0
982.93 0
983.00 0
983.07 0
983.14 0
983.21 0
983.29 0
983.36 0
983.43 0
983.50 0
983.57 0
983.64 0
983.72 0
983.79 0
983.86 0
983.93 0
984.00 0
984.08 0
984.15 0
984.22 0
984.29 0
984.36 0
984.44 1
984.51 1
984.58 1
984.65 1
984.72 1
984.80 1
984.87 1
984.94 0
985.01 0
985.08 0
985.15 0
985.23 0
985.30 0
985.37 0
985.44 0
985.51 0
985.59 0
985.66 0
985.73 0
985.80 0
985.87 0
985.95 0
986.02 0
986.09 0
986.16 0
986.23 0
986.31 0
986.38 0
986.45 0
986.52 0
986.59 0
986.67 0
986.74 0
986.81 0
986.88 0
986.95 0
987.03 0
987.10 0
987.17 0
987.24 0
987.31 0
987.39 0
987.46 0
987.53 0
987.60 0
987.67 0
987.75 0
987.82 0
987.89 0
987.96 0
988.03 0
988.11 0
988.18 0
988.25 0
988.32 0
988.40 0
988.47 0
988.54 0
988.61 0
988.68 0
988.76 0
988.83 0
988.90 0
988.97 0
989.04 0
989.12 0
989.19 0
989.26 0
989.33 0
989.40 1
989.48 1
989.55 1
989.62 1
989.69 1
989.76 1
989.84 1
989.91 1
989.98 1
990.05 1
990.13 1
990.20 1
990.27 1
990.34 1
990.41 1
990.49 1
990.56 0
990.63 0
990.70 0
990.77 0
990.85 0
990.92 0
990.99 0
991.06 0
991.14 0
991.21 0
991.28 0
991.35 0
991.42 1
991.50 1
991.57 1
991.64 1
991.71 1
991.79 1
991.86 0
991.93 0
992.00 0
992.07 0
992.15 0
992.22 0
992.29 0
992.36 0
992.43 0
992.51 0
992.58 0
992.65 0
992.72 0
992.80 0
992.87 0
992.94 1
993.01 1
993.08 1
993.16 1
993.23 1
993.30 0
993.37 0
993.45 0
993.52 0
993.59 0
993.66 0
993.74 0
993.81 0
993.88 0
993.95 0
994.02 0
994.10 0
994.17 0
994.24 0
994.31 0
994.39 0
994.46 0
994.53 0
994.60 0
994.67 0
994.75 0
994.82 0
994.89 0
994.96 0
995.04 0
995.11 0
995.18 0
995.25 0
995.33 1
995.40 1
995.47 1
995.54 1
995.61 1
995.69 1
995.76 1
995.83 1
995.90 0
995.98 0
996.05 0
996.12 0
996.19 1
996.27 1
996.34 1
996.41 1
996.48 0
996.56 0
996.63 0
996.70 0
996.77 0
996.84 0
996.92 1
996.99 1
997.06 1
997.13 1
997.21 1
997.28 1
997.35 1
997.42 0
997.50 0
997.57 0
997.64 0
997.71 0
997.79 0
997.86 0
997.93 0
998.00 0
998.08 0
998.15 0
998.22 0
998.29 0
998.37 0
998.44 0
998.51 0
998.58 0
998.65 0
998.73 0
998.80 0
998.87 0
998.94 0
999.02 0
999.09 1
999.16 1
999.23 1
999.31 1
999.38 1
999.45 1
999.52 1
999.60 1
999.67 1
999.74 1
999.81 0
999.89 0
999.96 0
1000.03 0
1000.10 0
1000.18 0
1000.25 0
1000.32 0
1000.39 0
1000.47 0
1000.54 0
1000.61 0
1000.68 0
1000.76 0
1000.83 0
1000.90 0
1000.97 0
1001.05 0
1001.12 0
1001.19 0
1001.26 0
1001.34 0
1001.41 0
1001.48 0
1001.55 0
1001.63 0
1001.70 0
1001.77 0
1001.84 0
1001.92 0
1001.99 0
1002.06 0
1002.14 0
1002.21 0
1002.28 0
1002.35 0
1002.43 0
1002.50 0
1002.57 0
1002.64 0
1002.72 0
1002.79 0
1002.86 0
1002.93 0
1003.01 0
1003.08 0
1003.15 0
1003.22 0
1003.30 0
1003.37 0
1003.44 0
1003.51 0
1003.59 0
1003.66 0
1003.73 1
1003.80 1
1003.88 1
1003.95 1
1004.02 1
1004.10 1
1004.17 0
1004.24 0
1004.31 0
1004.39 0
1004.46 0
1004.53 0
1004.60 0
1004.68 0
1004.75 0
1004.82 0
1004.89 0
1004.97 0
1005.04 0
1005.11 0
1005.19 0
1005.26 0
1005.33 0
1005.40 0
1005.48 0
1005.55 0
1005.62 0
1005.69 0
1005.77 0
1005.84 0
1005.91 0
1005.98 0
1006.06 0
1006.13 0
1006.20 0
1006.28 0
1006.35 0
1006.42 0
1006.49 0
1006.57 0
1006.64 0
1006.71 0
1006.78 0
1006.86 0
1006.93 0
1007.00 0
1007.08 0
1007.15 0
1007.22 0
1007.29 0
1007.37 0
1007.44 0
1007.51 0
1007.58 0
1007.66 0
1007.73 0
1007.80 0
1007.88 0
1007.95 0
1008.02 0
1008.09 0
1008.17 0
1008.24 0
1008.31 0
1008.39 0
1008.46 0
1008.53 0
1008.60 0
1008.68 0
1008.75 0
1008.82 0
1008.89 0
1008.97 0
1009.04 0
1009.11 0
1009.19 0
1009.26 0
1009.33 0
1009.40 0
1009.48 0
1009.55 0
1009.62 0
1009.70 0
1009.77 0
1009.84 0
1009.91 0
1009.99 0
1010.06 0
1010.13 0
1010.21 0
1010.28 0
1010.35 0
1010.42 0
1010.50 0
1010.57 0
1010.64 0
1010.72 0
1010.79 0
1010.86 0
1010.93 0
1011.01 0
1011.08 0
1011.15 0
1011.23 1
1011.30 0
1011.37 0
1011.44 0
1011.52 0
1011.59 0
1011.66 0
1011.74 1
1011.81 1
1011.88 0
1011.96 0
1012.03 0
1012.10 0
1012.17 0
1012.25 0
1012.32 0
1012.39 0
1012.47 0
1012.54 0
1012.61 0
1012.68 0
1012.76 0
1012.83 0
1012.90 0
1012.98 0
1013.05 0
1013.12 0
1013.20 0
1013.27 0
1013.34 0
1013.41 0
1013.49 0
1013.56 1
1013.63 1
1013.71 1
1013.78 1
1013.85 1
1013.93 1
1014.00 1
1014.07 1
1014.14 1
1014.22 1
1014.29 1
1014.36 1
1014.44 1
1014.51 1
1014.58 1
1014.66 1
1014.73 1
1014.80 1
1014.87 1
1014.95 1
1015.02 1
1015.09 1
1015.17 1
1015.24 1
1015.31 1
1015.39 1
1015.46 1
1015.53 1
1015.60 1
1015.68 1
1015.75 1
1015.82 1
1015.90 1
1015.97 1
1016.04 1
1016.12 1
1016.19 0
1016.26 0
1016.34 0
1016.41 0
1016.48 0
1016.55 0
1016.63 0
1016.70 1
1016.77 1
1016.85 2
1016.92 2
1016.99 2
1017.07 2
1017.14 2
1017.21 1
1017.29 1
1017.36 1
1017.43 0
1017.50 0
1017.58 0
1017.65 1
1017.72 1
1017.80 1
1017.87 1
1017.94 1
1018.02 1
1018.09 0
1018.16 0
1018.24 0
1018.31 0
1018.38 0
1018.46 0
1018.53 0
1018.60 1
1018.68 1
1018.75 1
1018.82 1
1018.89 1
1018.97 0
1019.04 0
1019.11 0
1019.19 0
1019.26 0
1019.33 1
1019.41 1
1019.48 1
1019.55 1
1019.63 2
1019.70 2
1019.77 2
1019.85 1
1019.92 1
1019.99 1
1020.07 1
1020.14 1
1020.21 1
1020.29 1
1020.36 0
1020.43 0
1020.50 0
1020.58 0
1020.65 0
1020.72 0
1020.80 0
1020.87 0
1020.94 1
1021.02 1
1021.09 1
1021.16 1
1021.24 1
1021.31 1
1021.38 1
1021.46 1
1021.53 1
1021.60 1
1021.68 1
1021.75 1
1021.82 1
1021.90 1
1021.97 1
1022.04 2
1022.12 2
1022.19 2
1022.26 2
1022.34 2
1022.41 2
1022.48 2
1022.56 2
1022.63 2
1022.70 2
1022.78 2
1022.85 2
1022.92 2
1023.00 2
1023.07 2
1023.14 2
1023.22 2
1023.29 2
1023.36 2
1023.44 2
1023.51 2
1023.58 2
1023.66 2
1023.73 2
1023.80 2
1023.88 2
1023.95 1
1024.02 1
1024.10 1
1024.17 1
1024.24 1
1024.32 1
1024.39 0
1024.46 0
1024.54 0
1024.61 0
1024.68 0
1024.76 0
1024.83 0
1024.90 1
1024.98 1
1025.05 1
1025.12 1
1025.20 2
1025.27 2
1025.34 1
1025.42 1
1025.49 1
1025.56 1
1025.64 1
1025.71 1
1025.78 1
1025.86 1
1025.93 1
1026.00 0
1026.08 0
1026.15 0
1026.22 0
1026.30 0
1026.37 0
1026.44 0
1026.52 0
1026.59 0
1026.67 0
1026.74 0
1026.81 0
1026.89 0
1026.96 0
1027.03 0
1027.11 1
1027.18 1
1027.25 2
1027.33 2
1027.40 2
1027.47 2
1027.55 2
1027.62 2
1027.69 2
1027.77 2
1027.84 2
1027.91 2
1027.99 2
1028.06 2
1028.13 2
1028.21 2
1028.28 2
1028.36 2
1028.43 1
1028.50 1
1028.58 1
1028.65 1
1028.72 1
1028.80 1
1028.87 1
1028.94 1
1029.02 1
1029.09 2
1029.16 2
1029.24 2
1029.31 2
1029.38 2
1029.46 2
1029.53 1
1029.61 1
1029.68 1
1029.75 0
1029.83 0
1029.90 0
1029.97 0
1030.05 0
1030.12 0
1030.19 0
1030.27 0
1030.34 0
1030.41 1
1030.49 1
1030.56 1
1030.64 1
1030.71 2
1030.78 2
1030.86 2
1030.93 2
1031.00 3
1031.08 3
1031.15 3
1031.22 3
1031.30 3
1031.37 3
1031.45 3
1031.52 3
1031.59 3
1031.67 3
1031.74 3
1031.81 3
1031.89 3
1031.96 3
1032.03 3
1032.11 2
1032.18 2
1032.25 2
1032.33 2
1032.40 2
1032.48 2
1032.55 2
1032.62 2
1032.70 2
1032.77 2
1032.84 2
1032.92 2
1032.99 2
1033.07 2
1033.14 2
1033.21 3
1033.29 3
1033.36 3
1033.43 3
1033.51 3
1033.58 2
1033.65 2
1033.73 2
1033.80 1
1033.88 1
1033.95 1
1034.02 1
1034.10 1
1034.17 2
1034.24 2
1034.32 3
1034.39 3
1034.47 4
1034.54 4
1034.61 4
1034.69 4
1034.76 4
1034.83 4
1034.91 3
1034.98 3
1035.06 3
1035.13 2
1035.20 2
1035.28 2
1035.35 2
1035.42 2
1035.50 2
1035.57 2
1035.65 2
1035.72 2
1035.79 2
1035.87 2
1035.94 2
1036.01 2
1036.09 3
1036.16 3
1036.24 3
1036.31 3
1036.38 2
1036.46 2
1036.53 2
1036.60 2
1036.68 2
1036.75 2
1036.83 2
1036.90 2
1036.97 2
1037.05 2
1037.12 1
1037.20 1
1037.27 1
1037.34 2
1037.42 3
1037.49 3
1037.56 4
1037.64 5
1037.71 5
1037.79 5
1037.86 4
1037.93 4
1038.01 3
1038.08 3
1038.16 2
1038.23 2
1038.30 2
1038.38 2
1038.45 2
1038.52 1
1038.60 1
1038.67 1
1038.75 0
1038.82 0
1038.89 0
1038.97 0
1039.04 0
1039.12 0
1039.19 0
1039.26 0
1039.34 0
1039.41 0
1039.49 0
1039.56 0
1039.63 0
1039.71 0
1039.78 0
1039.85 0
1039.93 0
1040.00 1
1040.08 1
1040.15 2
1040.22 2
1040.30 3
1040.37 3
1040.45 4
1040.52 4
1040.59 4
1040.67 4
1040.74 4
1040.82 4
1040.89 4
1040.96 4
1041.04 4
1041.11 3
1041.19 3
1041.26 3
1041.33 3
1041.41 3
1041.48 2
1041.56 2
1041.63 1
1041.70 0
1041.78 0
1041.85 0
1041.93 0
1042.00 0
1042.07 0
1042.15 0
1042.22 1
1042.30 2
1042.37 2
1042.44 3
1042.52 3
1042.59 3
1042.67 2
1042.74 2
1042.81 1
1042.89 1
1042.96 1
1043.04 1
1043.11 1
1043.18 1
1043.26 1
1043.33 2
1043.41 2
1043.48 2
1043.55 2
1043.63 2
1043.70 2
1043.78 2
1043.85 1
1043.92 1
1044.00 1
1044.07 1
1044.15 0
1044.22 0
1044.29 1
1044.37 1
1044.44 1
1044.52 2
1044.59 2
1044.66 2
1044.74 3
1044.81 3
1044.89 3
1044.96 4
1045.04 4
1045.11 4
1045.18 4
1045.26 4
1045.33 4
1045.41 4
1045.48 5
1045.55 5
1045.63 5
1045.70 6
1045.78 6
1045.85 7
1045.92 8
1046.00 8
1046.07 8
1046.15 8
1046.22 8
1046.30 8
1046.37 7
1046.44 7
1046.52 6
1046.59 6
1046.67 6
1046.74 6
1046.81 5
1046.89 5
1046.96 4
1047.04 4
1047.11 3
1047.19 2
1047.26 2
1047.33 2
1047.41 2
1047.48 2
1047.56 3
1047.63 3
1047.70 3
1047.78 3
1047.85 3
1047.93 3
1048.00 3
1048.08 2
1048.15 2
1048.22 2
1048.30 1
1048.37 1
1048.45 1
1048.52 0
1048.60 0
1048.67 0
1048.74 0
1048.82 0
1048.89 1
1048.97 1
1049.04 2
1049.12 2
1049.19 2
1049.26 3
1049.34 3
1049.41 3
1049.49 3
1049.56 2
1049.63 2
1049.71 3
1049.78 3
1049.86 3
1049.93 3
1050.01 3
1050.08 3
1050.15 3
1050.23 3
1050.30 2
1050.38 2
1050.45 1
1050.53 1
1050.60 1
1050.67 1
1050.75 1
1050.82 1
1050.90 2
1050.97 2
1051.05 2
1051.12 3
1051.20 3
1051.27 3
1051.34 3
1051.42 3
1051.49 4
1051.57 4
1051.64 5
1051.72 6
1051.79 6
1051.86 7
1051.94 7
1052.01 7
1052.09 7
1052.16 7
1052.24 7
1052.31 7
1052.38 7
1052.46 7
1052.53 8
1052.61 8
1052.68 8
1052.76 8
1052.83 8
1052.91 8
1052.98 7
1053.05 6
1053.13 5
1053.20 4
1053.28 4
1053.35 3
1053.43 3
1053.50 3
1053.57 2
1053.65 2
1053.72 1
1053.80 1
1053.87 1
1053.95 1
1054.02 1
1054.10 2
1054.17 3
1054.24 3
1054.32 3
1054.39 3
1054.47 3
1054.54 3
1054.62 2
1054.69 2
1054.77 1
1054.84 1
1054.91 1
1054.99 0
1055.06 0
1055.14 1
1055.21 1
1055.29 2
1055.36 3
1055.44 4
1055.51 5
1055.58 6
1055.66 6
1055.73 6
1055.81 5
1055.88 5
1055.96 4
1056.03 3
1056.11 2
1056.18 2
1056.25 1
1056.33 0
1056.40 0
1056.48 0
1056.55 0
1056.63 0
1056.70 1
1056.78 2
1056.85 3
1056.93 4
1057.00 5
1057.07 5
1057.15 6
1057.22 6
1057.30 6
1057.37 5
1057.45 5
1057.52 4
1057.60 4
1057.67 4
1057.75 3
1057.82 3
1057.89 3
1057.97 2
1058.04 2
1058.12 1
1058.19 1
1058.27 0
1058.34 0
1058.42 0
1058.49 0
1058.57 0
1058.64 0
1058.71 0
1058.79 1
1058.86 1
1058.94 2
1059.01 2
1059.09 3
1059.16 3
1059.24 4
1059.31 5
1059.39 5
1059.46 6
1059.54 6
1059.61 7
1059.68 7
1059.76 8
1059.83 8
1059.91 8
1059.98 8
1060.06 7
1060.13 7
1060.21 6
1060.28 4
1060.36 3
1060.43 2
1060.51 1
1060.58 1
1060.65 0
1060.73 0
1060.80 0
1060.88 0
1060.95 1
1061.03 1
1061.10 2
1061.18 2
1061.25 3
1061.33 3
1061.40 4
1061.48 4
1061.55 5
1061.63 5
1061.70 6
1061.78 6
1061.85 6
1061.92 6
1062.00 7
1062.07 7
1062.15 8
1062.22 8
1062.30 9
1062.37 9
1062.45 10
1062.52 10
1062.60 10
1062.67 9
1062.75 9
1062.82 8
1062.90 8
1062.97 7
1063.05 7
1063.12 7
1063.19 6
1063.27 6
1063.34 6
1063.42 6
1063.49 6
1063.57 5
1063.64 5
1063.72 5
1063.79 4
1063.87 4
1063.94 4
1064.02 3
1064.09 3
1064.17 3
1064.24 3
1064.32 2
1064.39 2
1064.47 2
1064.54 2
1064.62 3
1064.69 3
1064.76 3
1064.84 4
1064.91 5
1064.99 5
1065.06 5
1065.14 5
1065.21 5
1065.29 5
1065.36 5
1065.44 4
1065.51 3
1065.59 2
1065.66 1
1065.74 0
1065.81 0
1065.89 0
1065.96 0
1066.04 0
1066.11 0
1066.19 0
1066.26 0
1066.34 0
1066.41 1
1066.49 1
1066.56 1
1066.64 1
1066.71 1
1066.79 1
1066.86 2
1066.94 2
1067.01 2
1067.09 3
1067.16 3
1067.23 3
1067.31 3
1067.38 4
1067.46 3
1067.53 3
1067.61 3
1067.68 2
1067.76 1
1067.83 0
1067.91 0
1067.98 0
1068.06 0
1068.13 0
1068.21 1
1068.28 1
1068.36 2
1068.43 3
1068.51 3
1068.58 3
1068.66 4
1068.73 4
1068.81 4
1068.88 3
1068.96 3
1069.03 3
1069.11 2
1069.18 2
1069.26 2
1069.33 2
1069.41 2
1069.48 2
1069.56 3
1069.63 3
1069.71 3
1069.78 4
1069.86 4
1069.93 5
1070.01 5
1070.08 6
1070.16 6
1070.23 6
1070.31 6
1070.38 7
1070.46 7
1070.53 7
1070.61 8
1070.68 8
1070.76 8
1070.83 8
1070.91 8
1070.98 9
1071.06 9
1071.13 10
1071.21 10
1071.28 11
1071.36 11
1071.43 11
1071.51 10
1071.58 9
1071.66 8
1071.73 8
1071.81 7
1071.88 6
1071.96 5
1072.03 5
1072.11 4
1072.18 3
1072.26 3
1072.33 3
1072.41 3
1072.48 3
1072.56 4
1072.63 4
1072.71 4
1072.78 3
1072.86 3
1072.93 3
1073.01 3
1073.08 3
1073.16 4
1073.23 6
1073.31 8
1073.38 9
1073.46 11
1073.53 12
1073.61 12
1073.68 12
1073.76 11
1073.83 10
1073.91 10
1073.99 10
1074.06 10
1074.14 10
1074.21 11
1074.29 12
1074.36 12
1074.44 13
1074.51 13
1074.59 14
1074.66 13
1074.74 13
1074.81 12
1074.89 10
1074.96 9
1075.04 8
1075.11 8
1075.19 8
1075.26 8
1075.34 9
1075.41 9
1075.49 9
1075.56 10
1075.64 10
1075.71 10
1075.79 10
1075.86 10
1075.94 11
1076.01 11
1076.09 11
1076.16 11
1076.24 11
1076.32 11
1076.39 11
1076.47 11
1076.54 11
1076.62 11
1076.69 11
1076.77 10
1076.84 9
1076.92 9
1076.99 8
1077.07 8
1077.14 7
1077.22 7
1077.29 7
1077.37 8
1077.44 9
1077.52 10
1077.59 12
1077.67 13
1077.74 14
1077.82 15
1077.90 15
1077.97 14
1078.05 13
1078.12 12
1078.20 11
1078.27 10
1078.35 9
1078.42 8
1078.50 8
1078.57 8
1078.65 8
1078.72 9
1078.80 10
1078.87 11
1078.95 12
1079.02 13
1079.10 14
1079.17 15
1079.25 16
1079.33 17
1079.40 18
1079.48 19
1079.55 19
1079.63 20
1079.70 20
1079.78 20
1079.85 20
1079.93 20
1080.00 19
1080.08 19
1080.15 18
1080.23 18
1080.30 16
1080.38 15
1080.46 14
1080.53 12
1080.61 11
1080.68 11
1080.76 10
1080.83 11
1080.91 11
1080.98 12
1081.06 13
1081.13 14
1081.21 14
1081.28 14
1081.36 14
1081.44 13
1081.51 12
1081.59 11
1081.66 10
1081.74 9
1081.81 9
1081.89 9
1081.96 10
1082.04 11
1082.11 12
1082.19 14
1082.26 15
1082.34 16
1082.42 16
1082.49 16
1082.57 16
1082.64 16
1082.72 16
1082.79 16
1082.87 16
1082.94 17
1083.02 17
1083.09 17
1083.17 17
1083.25 16
1083.32 15
1083.40 14
1083.47 12
1083.55 11
1083.62 10
1083.70 10
1083.77 10
1083.85 11
1083.92 12
1084.00 13
1084.08 14
1084.15 14
1084.23 13
1084.30 12
1084.38 11
1084.45 10
1084.53 9
1084.60 8
1084.68 8
1084.75 7
1084.83 7
1084.91 7
1084.98 7
1085.06 7
1085.13 7
1085.21 7
1085.28 7
1085.36 7
1085.43 6
1085.51 6
1085.59 6
1085.66 7
1085.74 7
1085.81 7
1085.89 8
1085.96 8
1086.04 9
1086.11 8
1086.19 8
1086.27 6
1086.34 5
1086.42 3
1086.49 1
1086.57 0
1086.64 0
1086.72 0
1086.79 0
1086.87 0
1086.95 0
1087.02 1
1087.10 1
1087.17 1
1087.25 1
1087.32 0
1087.40 0
1087.47 0
1087.55 0
1087.63 0
1087.70 0
1087.78 1
1087.85 1
1087.93 2
1088.00 2
1088.08 3
1088.15 3
1088.23 3
1088.31 3
1088.38 3
1088.46 4
1088.53 5
1088.61 6
1088.68 7
1088.76 7
1088.84 8
1088.91 8
1088.99 7
1089.06 6
1089.14 6
1089.21 5
1089.29 5
1089.36 6
1089.44 7
1089.52 8
1089.59 10
1089.67 11
1089.74 13
1089.82 15
1089.89 18
1089.97 20
1090.05 23
1090.12 25
1090.20 27
1090.27 29
1090.35 29
1090.42 29
1090.50 29
1090.58 27
1090.65 26
1090.73 25
1090.80 24
1090.88 23
1090.95 23
1091.03 23
1091.11 22
1091.18 22
1091.26 21
1091.33 21
1091.41 20
1091.48 19
1091.56 18
1091.64 17
1091.71 16
1091.79 16
1091.86 15
1091.94 15
1092.01 15
1092.09 16
1092.17 17
1092.24 18
1092.32 20
1092.39 21
1092.47 22
1092.54 23
1092.62 24
1092.70 25
1092.77 25
1092.85 25
1092.92 25
1093.00 25
1093.08 25
1093.15 24
1093.23 22
1093.30 21
1093.38 19
1093.45 17
1093.53 15
1093.61 14
1093.68 13
1093.76 12
1093.83 11
1093.91 11
1093.99 10
1094.06 11
1094.14 11
1094.21 12
1094.29 12
1094.36 13
1094.44 13
1094.52 14
1094.59 14
1094.67 14
1094.74 14
1094.82 15
1094.90 16
1094.97 16
1095.05 17
1095.12 17
1095.20 17
1095.27 16
1095.35 16
1095.43 16
1095.50 16
1095.58 16
1095.65 17
1095.73 18
1095.81 19
1095.88 21
1095.96 23
1096.03 25
1096.11 27
1096.18 28
1096.26 30
1096.34 31
1096.41 32
1096.49 32
1096.56 32
1096.64 31
1096.72 30
1096.79 29
1096.87 26
1096.94 24
1097.02 21
1097.10 19
1097.17 17
1097.25 14
1097.32 12
1097.40 10
1097.48 9
1097.55 8
1097.63 7
1097.70 7
1097.78 7
1097.86 8
1097.93 9
1098.01 10
1098.08 12
1098.16 13
1098.24 14
1098.31 15
1098.39 15
1098.46 14
1098.54 13
1098.61 12
1098.69 11
1098.77 10
1098.84 9
1098.92 9
1098.99 10
1099.07 11
1099.15 13
1099.22 14
1099.30 15
1099.37 16
1099.45 17
1099.53 16
1099.60 15
1099.68 14
1099.75 13
1099.83 11
1099.91 10
1099.98 8
1100.06 7
1100.14 5
1100.21 3
1100.29 1
1100.36 0
1100.44 0
1100.52 0
1100.59 0
1100.67 0
1100.74 0
1100.82 0
1100.90 1
1100.97 1
1101.05 2
1101.12 2
1101.20 1
1101.28 1
1101.35 2
1101.43 2
1101.50 3
1101.58 4
1101.66 4
1101.73 4
1101.81 4
1101.88 4
1101.96 4
1102.04 5
1102.11 5
1102.19 6
1102.26 6
1102.34 6
1102.42 5
1102.49 4
1102.57 3
1102.65 1
1102.72 0
1102.80 0
1102.87 0
1102.95 0
1103.03 0
1103.10 0
1103.18 1
1103.25 2
1103.33 4
1103.41 5
1103.48 7
1103.56 8
1103.64 8
1103.71 9
1103.79 10
1103.86 11
1103.94 12
1104.02 13
1104.09 13
1104.17 14
1104.24 13
1104.32 13
1104.40 12
1104.47 12
1104.55 10
1104.63 9
1104.70 8
1104.78 6
1104.85 6
1104.93 6
1105.01 6
1105.08 8
1105.16 10
1105.24 12
1105.31 14
1105.39 16
1105.46 17
1105.54 17
1105.62 18
1105.69 19
1105.77 20
1105.84 21
1105.92 22
1106.00 23
1106.07 24
1106.15 25
1106.23 27
1106.30 29
1106.38 30
1106.45 32
1106.53 33
1106.61 34
1106.68 34
1106.76 33
1106.84 32
1106.91 30
1106.99 29
1107.06 28
1107.14 28
1107.22 27
1107.29 27
1107.37 26
1107.45 24
1107.52 22
1107.60 20
1107.68 18
1107.75 16
1107.83 15
1107.90 14
1107.98 13
1108.06 13
1108.13 14
1108.21 14
1108.29 15
1108.36 15
1108.44 15
1108.51 15
1108.59 14
1108.67 13
1108.74 12
1108.82 10
1108.90 8
1108.97 6
1109.05 5
1109.13 4
1109.20 3
1109.28 3
1109.35 3
1109.43 3
1109.51 2
1109.58 2
1109.66 2
1109.74 2
1109.81 2
1109.89 3
1109.97 4
1110.04 5
1110.12 6
1110.19 7
1110.27 6
1110.35 5
1110.42 4
1110.50 3
1110.58 3
1110.65 2
1110.73 2
1110.81 2
1110.88 2
1110.96 1
1111.03 1
1111.11 0
1111.19 0
1111.26 0
1111.34 0
1111.42 0
1111.49 0
1111.57 0
1111.65 0
1111.72 0
1111.80 0
1111.88 0
1111.95 2
1112.03 4
1112.10 6
1112.18 7
1112.26 9
1112.33 10
1112.41 12
1112.49 13
1112.56 15
1112.64 17
1112.72 19
1112.79 20
1112.87 20
1112.95 19
1113.02 16
1113.10 14
1113.18 11
1113.25 8
1113.33 7
1113.40 6
1113.48 6
1113.56 7
1113.63 8
1113.71 9
1113.79 10
1113.86 12
1113.94 13
1114.02 14
1114.09 15
1114.17 17
1114.25 17
1114.32 18
1114.40 18
1114.48 18
1114.55 17
1114.63 16
1114.71 16
1114.78 15
1114.86 16
1114.93 16
1115.01 17
1115.09 17
1115.16 18
1115.24 19
1115.32 20
1115.39 20
1115.47 20
1115.55 20
1115.62 20
1115.70 20
1115.78 19
1115.85 18
1115.93 17
1116.01 17
1116.08 17
1116.16 17
1116.24 17
1116.31 18
1116.39 19
1116.47 20
1116.54 21
1116.62 21
1116.70 21
1116.77 20
1116.85 19
1116.93 17
1117.00 15
1117.08 14
1117.16 13
1117.23 13
1117.31 14
1117.39 16
1117.46 19
1117.54 22
1117.62 25
1117.69 28
1117.77 31
1117.85 32
1117.92 34
1118.00 35
1118.08 35
1118.15 35
1118.23 35
1118.31 35
1118.38 34
1118.46 33
1118.54 32
1118.61 31
1118.69 29
1118.77 28
1118.84 27
1118.92 26
1119.00 25
1119.07 24
1119.15 23
1119.23 22
1119.30 21
1119.38 20
1119.46 19
1119.53 18
1119.61 18
1119.69 18
1119.76 18
1119.84 18
1119.92 19
1119.99 20
1120.07 22
1120.15 25
1120.22 29
1120.30 33
1120.38 38
1120.45 42
1120.53 45
1120.61 47
1120.68 47
1120.76 46
1120.84 45
1120.91 43
1120.99 42
1121.07 42
1121.14 43
1121.22 44
1121.30 44
1121.37 45
1121.45 45
1121.53 44
1121.60 42
1121.68 40
1121.76 37
1121.83 35
1121.91 34
1121.99 33
1122.06 33
1122.14 33
1122.22 33
1122.29 34
1122.37 34
1122.45 34
1122.53 34
1122.60 34
1122.68 33
1122.76 32
1122.83 31
1122.91 30
1122.99 30
1123.06 29
1123.14 29
1123.22 29
1123.29 29
1123.37 29
1123.45 29
1123.52 30
1123.60 29
1123.68 29
1123.75 28
1123.83 27
1123.91 26
1123.99 25
1124.06 24
1124.14 23
1124.22 23
1124.29 22
1124.37 21
1124.45 21
1124.52 20
1124.60 20
1124.68 20
1124.75 21
1124.83 22
1124.91 23
1124.98 24
1125.06 25
1125.14 24
1125.22 23
1125.29 22
1125.37 19
1125.45 16
1125.52 14
1125.60 11
1125.68 9
1125.75 8
1125.83 7
1125.91 6
1125.98 6
1126.06 6
1126.14 6
1126.21 6
1126.29 7
1126.37 8
1126.45 10
1126.52 11
1126.60 12
1126.68 14
1126.75 15
1126.83 15
1126.91 15
1126.98 15
1127.06 14
1127.14 13
1127.22 12
1127.29 12
1127.37 12
1127.45 13
1127.52 14
1127.60 16
1127.68 17
1127.75 18
1127.83 18
1127.91 18
1127.98 16
1128.06 15
1128.14 13
1128.22 11
1128.29 9
1128.37 8
1128.45 8
1128.52 8
1128.60 8
1128.68 8
1128.76 8
1128.83 8
1128.91 7
1128.99 5
1129.06 4
1129.14 2
1129.22 1
1129.29 0
1129.37 0
1129.45 0
1129.53 1
1129.60 3
1129.68 4
1129.76 5
1129.83 6
1129.91 6
1129.99 7
1130.06 7
1130.14 7
1130.22 8
1130.30 9
1130.37 11
1130.45 12
1130.53 13
1130.60 14
1130.68 13
1130.76 12
1130.84 11
1130.91 9
1130.99 8
1131.07 8
1131.14 9
1131.22 10
1131.30 12
1131.38 14
1131.45 16
1131.53 17
1131.61 19
1131.68 20
1131.76 21
1131.84 23
1131.91 25
1131.99 26
1132.07 27
1132.15 27
1132.22 25
1132.30 22
1132.38 19
1132.45 15
1132.53 12
1132.61 10
1132.69 9
1132.76 10
1132.84 12
1132.92 13
1132.99 15
1133.07 15
1133.15 15
1133.23 14
1133.30 12
1133.38 11
1133.46 11
1133.54 11
1133.61 12
1133.69 14
1133.77 15
1133.84 17
1133.92 18
1134.00 18
1134.08 18
1134.15 17
1134.23 17
1134.31 17
1134.38 17
1134.46 18
1134.54 19
1134.62 22
1134.69 25
1134.77 28
1134.85 31
1134.92 33
1135.00 35
1135.08 36
1135.16 37
1135.23 37
1135.31 36
1135.39 36
1135.47 35
1135.54 36
1135.62 37
1135.70 40
1135.77 43
1135.85 46
1135.93 50
1136.01 54
1136.08 57
1136.16 59
1136.24 60
1136.32 61
1136.39 61
1136.47 62
1136.55 62
1136.62 62
1136.70 63
1136.78 64
1136.86 65
1136.93 67
1137.01 69
1137.09 72
1137.17 75
1137.24 78
1137.32 80
1137.40 82
1137.47 82
1137.55 81
1137.63 79
1137.71 76
1137.78 74
1137.86 72
1137.94 71
1138.02 70
1138.09 69
1138.17 69
1138.25 69
1138.33 69
1138.40 69
1138.48 69
1138.56 69
1138.63 69
1138.71 69
1138.79 69
1138.87 68
1138.94 67
1139.02 65
1139.10 62
1139.18 59
1139.25 56
1139.33 52
1139.41 49
1139.49 45
1139.56 42
1139.64 40
1139.72 38
1139.80 37
1139.87 36
1139.95 36
1140.03 36
1140.10 36
1140.18 34
1140.26 32
1140.34 29
1140.41 25
1140.49 21
1140.57 16
1140.65 13
1140.72 10
1140.80 9
1140.88 8
1140.96 8
1141.03 8
1141.11 9
1141.19 9
1141.27 10
1141.34 11
1141.42 12
1141.50 13
1141.58 15
1141.65 17
1141.73 18
1141.81 20
1141.89 22
1141.96 24
1142.04 26
1142.12 27
1142.20 28
1142.27 29
1142.35 29
1142.43 29
1142.51 28
1142.58 26
1142.66 24
1142.74 20
1142.82 17
1142.89 14
1142.97 11
1143.05 8
1143.13 6
1143.20 5
1143.28 4
1143.36 4
1143.44 4
1143.51 4
1143.59 3
1143.67 2
1143.75 0
1143.82 0
1143.90 0
1143.98 0
1144.06 0
1144.13 0
1144.21 0
1144.29 2
1144.37 7
1144.44 12
1144.52 15
1144.60 18
1144.68 20
1144.75 20
1144.83 20
1144.91 19
1144.99 18
1145.06 17
1145.14 17
1145.22 16
1145.30 17
1145.37 17
1145.45 18
1145.53 20
1145.61 21
1145.68 22
1145.76 22
1145.84 21
1145.92 19
1145.99 16
1146.07 14
1146.15 12
1146.23 11
1146.31 10
1146.38 11
1146.46 12
1146.54 12
1146.62 13
1146.69 12
1146.77 11
1146.85 9
1146.93 8
1147.00 6
1147.08 6
1147.16 6
1147.24 7
1147.31 9
1147.39 11
1147.47 12
1147.55 12
1147.63 11
1147.70 9
1147.78 6
1147.86 3
1147.94 0
1148.01 0
1148.09 0
1148.17 0
1148.25 0
1148.32 0
1148.40 0
1148.48 5
1148.56 9
1148.63 14
1148.71 18
1148.79 22
1148.87 25
1148.95 27
1149.02 27
1149.10 27
1149.18 26
1149.26 24
1149.33 22
1149.41 21
1149.49 19
1149.57 19
1149.65 20
1149.72 21
1149.80 23
1149.88 25
1149.96 28
1150.03 30
1150.11 32
1150.19 33
1150.27 33
1150.34 32
1150.42 31
1150.50 29
1150.58 26
1150.66 24
1150.73 23
1150.81 22
1150.89 23
1150.97 25
1151.04 28
1151.12 32
1151.20 35
1151.28 38
1151.36 40
1151.43 42
1151.51 44
1151.59 46
1151.67 48
1151.74 52
1151.82 56
1151.90 60
1151.98 65
1152.06 68
1152.13 70
1152.21 70
1152.29 69
1152.37 66
1152.44 63
1152.52 60
1152.60 58
1152.68 58
1152.76 58
1152.83 60
1152.91 63
1152.99 65
1153.07 68
1153.15 70
1153.22 70
1153.30 71
1153.38 70
1153.46 69
1153.53 68
1153.61 68
1153.69 67
1153.77 68
1153.85 68
1153.92 69
1154.00 70
1154.08 71
1154.16 71
1154.24 72
1154.31 72
1154.39 72
1154.47 70
1154.55 68
1154.62 65
1154.70 61
1154.78 56
1154.86 52
1154.94 48
1155.01 44
1155.09 42
1155.17 42
1155.25 42
1155.33 43
1155.40 45
1155.48 46
1155.56 47
1155.64 46
1155.72 46
1155.79 45
1155.87 44
1155.95 45
1156.03 46
1156.11 47
1156.18 48
1156.26 49
1156.34 49
1156.42 47
1156.50 44
1156.57 41
1156.65 37
1156.73 33
1156.81 30
1156.88 27
1156.96 24
1157.04 22
1157.12 20
1157.20 19
1157.27 18
1157.35 19
1157.43 20
1157.51 22
1157.59 25
1157.66 27
1157.74 30
1157.82 32
1157.90 34
1157.98 35
1158.05 35
1158.13 35
1158.21 34
1158.29 34
1158.37 34
1158.44 35
1158.52 36
1158.60 37
1158.68 38
1158.76 39
1158.83 39
1158.91 39
1158.99 39
1159.07 38
1159.15 39
1159.23 39
1159.30 40
1159.38 41
1159.46 42
1159.54 44
1159.62 45
1159.69 47
1159.77 50
1159.85 52
1159.93 55
1160.01 58
1160.08 62
1160.16 65
1160.24 68
1160.32 70
1160.40 73
1160.47 74
1160.55 75
1160.63 74
1160.71 72
1160.79 68
1160.86 64
1160.94 60
1161.02 57
1161.10 55
1161.18 55
1161.26 56
1161.33 58
1161.41 60
1161.49 61
1161.57 61
1161.65 59
1161.72 56
1161.80 52
1161.88 48
1161.96 45
1162.04 42
1162.11 41
1162.19 42
1162.27 43
1162.35 44
1162.43 47
1162.51 48
1162.58 50
1162.66 51
1162.74 51
1162.82 49
1162.90 47
1162.97 44
1163.05 40
1163.13 36
1163.21 33
1163.29 31
1163.37 30
1163.44 29
1163.52 30
1163.60 30
1163.68 31
1163.76 31
1163.83 32
1163.91 33
1163.99 34
1164.07 36
1164.15 38
1164.23 39
1164.30 40
1164.38 40
1164.46 39
1164.54 37
1164.62 34
1164.69 32
1164.77 29
1164.85 27
1164.93 25
1165.01 24
1165.09 23
1165.16 22
1165.24 22
1165.32 21
1165.40 20
1165.48 19
1165.56 18
1165.63 17
1165.71 17
1165.79 16
1165.87 16
1165.95 16
1166.03 16
1166.10 17
1166.18 18
1166.26 20
1166.34 23
1166.42 26
1166.50 29
1166.57 32
1166.65 35
1166.73 36
1166.81 37
1166.89 37
1166.96 37
1167.04 36
1167.12 36
1167.20 37
1167.28 38
1167.36 40
1167.43 42
1167.51 43
1167.59 44
1167.67 44
1167.75 43
1167.83 42
1167.90 40
1167.98 38
1168.06 37
1168.14 35
1168.22 32
1168.30 29
1168.37 25
1168.45 20
1168.53 14
1168.61 9
1168.69 4
1168.77 0
1168.85 0
1168.92 0
1169.00 0
1169.08 0
1169.16 1
1169.24 3
1169.32 4
1169.39 4
1169.47 3
1169.55 1
1169.63 0
1169.71 0
1169.79 0
1169.86 0
1169.94 2
1170.02 5
1170.10 9
1170.18 12
1170.26 15
1170.33 17
1170.41 17
1170.49 16
1170.57 13
1170.65 10
1170.73 7
1170.81 4
1170.88 2
1170.96 1
1171.04 2
1171.12 5
1171.20 8
1171.28 12
1171.35 17
1171.43 21
1171.51 25
1171.59 29
1171.67 31
1171.75 33
1171.83 34
1171.90 33
1171.98 31
1172.06 28
1172.14 24
1172.22 20
1172.30 16
1172.37 13
1172.45 12
1172.53 11
1172.61 11
1172.69 12
1172.77 12
1172.85 14
1172.92 16
1173.00 18
1173.08 21
1173.16 23
1173.24 25
1173.32 27
1173.40 27
1173.47 27
1173.55 26
1173.63 25
1173.71 24
1173.79 24
1173.87 24
1173.94 25
1174.02 25
1174.10 26
1174.18 27
1174.26 27
1174.34 26
1174.42 26
1174.49 26
1174.57 27
1174.65 28
1174.73 31
1174.81 33
1174.89 36
1174.97 39
1175.04 40
1175.12 40
1175.20 39
1175.28 38
1175.36 37
1175.44 36
1175.52 36
1175.59 37
1175.67 39
1175.75 42
1175.83 45
1175.91 48
1175.99 51
1176.07 54
1176.14 57
1176.22 59
1176.30 61
1176.38 63
1176.46 63
1176.54 63
1176.62 61
1176.70 59
1176.77 57
1176.85 55
1176.93 54
1177.01 54
1177.09 55
1177.17 56
1177.25 58
1177.32 59
1177.40 59
1177.48 58
1177.56 57
1177.64 56
1177.72 55
1177.80 55
1177.88 56
1177.95 57
1178.03 59
1178.11 61
1178.19 62
1178.27 62
1178.35 62
1178.43 61
1178.50 60
1178.58 58
1178.66 56
1178.74 54
1178.82 51
1178.90 48
1178.98 45
1179.06 41
1179.13 39
1179.21 37
1179.29 37
1179.37 38
1179.45 40
1179.53 42
1179.61 45
1179.69 47
1179.76 50
1179.84 53
1179.92 56
1180.00 60
1180.08 64
1180.16 69
1180.24 73
1180.32 77
1180.39 79
1180.47 79
1180.55 78
1180.63 75
1180.71 71
1180.79 66
1180.87 61
1180.95 56
1181.02 52
1181.10 50
1181.18 48
1181.26 48
1181.34 49
1181.42 50
1181.50 51
1181.58 52
1181.65 54
1181.73 56
1181.81 59
1181.89 62
1181.97 66
1182.05 70
1182.13 74
1182.21 79
1182.29 84
1182.36 88
1182.44 92
1182.52 96
1182.60 99
1182.68 102
1182.76 104
1182.84 106
1182.92 108
1182.99 109
1183.07 110
1183.15 111
1183.23 111
1183.31 112
1183.39 112
1183.47 111
1183.55 111
1183.63 110
1183.70 109
1183.78 107
1183.86 104
1183.94 101
1184.02 97
1184.10 92
1184.18 88
1184.26 84
1184.34 81
1184.41 78
1184.49 77
1184.57 76
1184.65 76
1184.73 77
1184.81 78
1184.89 80
1184.97 82
1185.05 84
1185.12 86
1185.20 86
1185.28 85
1185.36 82
1185.44 79
1185.52 75
1185.60 71
1185.68 67
1185.76 64
1185.83 61
1185.91 58
1185.99 55
1186.07 52
1186.15 49
1186.23 46
1186.31 43
1186.39 40
1186.47 36
1186.55 33
1186.62 29
1186.70 25
1186.78 21
1186.86 17
1186.94 14
1187.02 12
1187.10 11
1187.18 12
1187.26 13
1187.34 14
1187.41 16
1187.49 17
1187.57 17
1187.65 17
1187.73 16
1187.81 15
1187.89 13
1187.97 11
1188.05 9
1188.13 7
1188.20 5
1188.28 3
1188.36 1
1188.44 0
1188.52 0
1188.60 0
1188.68 0
1188.76 0
1188.84 0
1188.92 0
1188.99 0
1189.07 1
1189.15 2
1189.23 3
1189.31 4
1189.39 5
1189.47 7
1189.55 10
1189.63 13
1189.71 16
1189.79 19
1189.86 21
1189.94 23
1190.02 24
1190.10 24
1190.18 25
1190.26 26
1190.34 28
1190.42 30
1190.50 33
1190.58 35
1190.65 36
1190.73 35
1190.81 33
1190.89 29
1190.97 24
1191.05 21
1191.13 18
1191.21 17
1191.29 17
1191.37 19
1191.45 22
1191.53 26
1191.60 30
1191.68 34
1191.76 39
1191.84 42
1191.92 45
1192.00 46
1192.08 46
1192.16 44
1192.24 41
1192.32 37
1192.40 31
1192.47 26
1192.55 20
1192.63 15
1192.71 12
1192.79 10
1192.87 9
1192.95 10
1193.03 13
1193.11 17
1193.19 22
1193.27 28
1193.35 34
1193.43 39
1193.50 44
1193.58 47
1193.66 49
1193.74 49
1193.82 48
1193.90 45
1193.98 43
1194.06 40
1194.14 37
1194.22 35
1194.30 34
1194.38 32
1194.45 31
1194.53 30
1194.61 29
1194.69 27
1194.77 26
1194.85 25
1194.93 23
1195.01 20
1195.09 18
1195.17 16
1195.25 14
1195.33 12
1195.41 12
1195.48 13
1195.56 17
1195.64 21
1195.72 28
1195.80 35
1195.88 42
1195.96 49
1196.04 55
1196.12 59
1196.20 61
1196.28 60
1196.36 57
1196.44 53
1196.52 48
1196.59 43
1196.67 39
1196.75 36
1196.83 34
1196.91 33
1196.99 33
1197.07 33
1197.15 33
1197.23 33
1197.31 32
1197.39 31
1197.47 31
1197.55 30
1197.63 31
1197.71 32
1197.78 35
1197.86 39
1197.94 44
1198.02 49
1198.10 56
1198.18 62
1198.26 69
1198.34 74
1198.42 78
1198.50 80
1198.58 81
1198.66 81
1198.74 80
1198.82 79
1198.90 79
1198.97 80
1199.05 83
1199.13 87
1199.21 92
1199.29 97
1199.37 102
1199.45 105
1199.53 106
1199.61 106
1199.69 105
1199.77 103
1199.85 101
1199.93 99
1200.01 98
1200.09 99
1200.17 100
1200.25 102
1200.32 103
1200.40 103
1200.48 102
1200.56 99
1200.64 95
1200.72 89
1200.80 82
1200.88 75
1200.96 67
1201.04 59
1201.12 53
1201.20 48
1201.28 44
1201.36 42
1201.44 42
1201.52 43
1201.60 44
1201.68 46
1201.75 48
1201.83 50
1201.91 52
1201.99 53
1202.07 53
1202.15 52
1202.23 50
1202.31 48
1202.39 46
1202.47 43
1202.55 41
1202.63 39
1202.71 38
1202.79 38
1202.87 38
1202.95 37
1203.03 37
1203.11 36
1203.19 34
1203.27 32
1203.34 30
1203.42 28
1203.50 28
1203.58 28
1203.66 29
1203.74 30
1203.82 31
1203.90 30
1203.98 29
1204.06 26
1204.14 23
1204.22 19
1204.30 17
1204.38 16
1204.46 18
1204.54 21
1204.62 25
1204.70 29
1204.78 32
1204.86 34
1204.94 35
1205.02 35
1205.09 34
1205.17 33
1205.25 31
1205.33 30
1205.41 29
1205.49 28
1205.57 27
1205.65 26
1205.73 25
1205.81 25
1205.89 25
1205.97 26
1206.05 27
1206.13 28
1206.21 29
1206.29 30
1206.37 31
1206.45 33
1206.53 35
1206.61 38
1206.69 41
1206.77 45
1206.85 48
1206.93 51
1207.01 54
1207.09 56
1207.16 58
1207.24 60
1207.32 61
1207.40 62
1207.48 62
1207.56 62
1207.64 60
1207.72 58
1207.80 57
1207.88 55
1207.96 53
1208.04 51
1208.12 48
1208.20 45
1208.28 41
1208.36 37
1208.44 33
1208.52 31
1208.60 31
1208.68 33
1208.76 36
1208.84 39
1208.92 43
1209.00 46
1209.08 49
1209.16 50
1209.24 52
1209.32 53
1209.40 53
1209.48 54
1209.56 53
1209.64 52
1209.71 49
1209.79 46
1209.87 42
1209.95 38
1210.03 35
1210.11 32
1210.19 30
1210.27 29
1210.35 29
1210.43 29
1210.51 29
1210.59 29
1210.67 27
1210.75 24
1210.83 20
1210.91 16
1210.99 13
1211.07 10
1211.15 9
1211.23 10
1211.31 12
1211.39 16
1211.47 20
1211.55 24
1211.63 28
1211.71 31
1211.79 32
1211.87 33
1211.95 33
1212.03 32
1212.11 30
1212.19 28
1212.27 27
1212.35 26
1212.43 27
1212.51 29
1212.59 33
1212.67 38
1212.75 43
1212.83 49
1212.91 55
1212.99 60
1213.07 64
1213.15 67
1213.23 68
1213.31 69
1213.39 68
1213.47 67
1213.54 65
1213.62 63
1213.70 61
1213.78 58
1213.86 56
1213.94 53
1214.02 52
1214.10 51
1214.18 50
1214.26 50
1214.34 49
1214.42 49
1214.50 49
1214.58 48
1214.66 46
1214.74 45
1214.82 43
1214.90 41
1214.98 40
1215.06 39
1215.14 38
1215.22 38
1215.30 38
1215.38 38
1215.46 38
1215.54 39
1215.62 40
1215.70 42
1215.78 44
1215.86 46
1215.94 48
1216.02 50
1216.10 51
1216.18 50
1216.26 49
1216.34 47
1216.42 45
1216.50 45
1216.58 45
1216.66 48
1216.74 52
1216.82 57
1216.90 62
1216.98 66
1217.06 68
1217.14 67
1217.22 65
1217.30 62
1217.38 57
1217.46 54
1217.54 51
1217.62 49
1217.70 48
1217.78 48
1217.86 48
1217.94 48
1218.02 48
1218.10 48
1218.18 49
1218.26 50
1218.34 52
1218.42 53
1218.50 55
1218.58 55
1218.66 55
1218.74 55
1218.82 53
1218.90 51
1218.98 49
1219.06 46
1219.14 44
1219.22 42
1219.30 39
1219.38 37
1219.46 36
1219.54 35
1219.62 35
1219.70 36
1219.78 38
1219.86 41
1219.94 44
1220.02 47
1220.10 50
1220.18 53
1220.26 55
1220.34 56
1220.42 57
1220.50 58
1220.58 59
1220.66 59
1220.74 59
1220.82 59
1220.90 59
1220.98 59
1221.06 60
1221.14 61
1221.22 63
1221.30 64
1221.38 65
1221.46 66
1221.54 65
1221.62 65
1221.70 64
1221.78 63
1221.86 62
1221.94 62
1222.02 62
1222.10 62
1222.18 62
1222.26 60
1222.35 58
1222.43 56
1222.51 53
1222.59 51
1222.67 50
1222.75 49
1222.83 48
1222.91 47
1222.99 46
1223.07 44
1223.15 43
1223.23 41
1223.31 40
1223.39 40
1223.47 40
1223.55 41
1223.63 42
1223.71 41
1223.79 40
1223.87 38
1223.95 36
1224.03 33
1224.11 30
1224.19 29
1224.27 29
1224.35 31
1224.43 34
1224.51 38
1224.59 42
1224.67 46
1224.75 47
1224.83 47
1224.91 46
1224.99 43
1225.07 40
1225.15 37
1225.23 35
1225.31 34
1225.39 34
1225.47 34
1225.55 33
1225.63 32
1225.71 29
1225.79 26
1225.87 23
1225.95 20
1226.03 17
1226.11 16
1226.20 15
1226.28 14
1226.36 13
1226.44 12
1226.52 10
1226.60 9
1226.68 7
1226.76 6
1226.84 6
1226.92 6
1227.00 7
1227.08 9
1227.16 11
1227.24 14
1227.32 18
1227.40 23
1227.48 27
1227.56 31
1227.64 34
1227.72 36
1227.80 38
1227.88 38
1227.96 39
1228.04 40
1228.12 41
1228.20 41
1228.28 41
1228.36 40
1228.44 38
1228.52 36
1228.60 33
1228.68 31
1228.77 28
1228.85 27
1228.93 28
1229.01 29
1229.09 32
1229.17 35
1229.25 40
1229.33 45
1229.41 50
1229.49 56
1229.57 61
1229.65 65
1229.73 67
1229.81 66
1229.89 64
1229.97 59
1230.05 54
1230.13 49
1230.21 45
1230.29 42
1230.37 40
1230.45 38
1230.53 37
1230.61 36
1230.69 34
1230.78 33
1230.86 32
1230.94 32
1231.02 33
1231.10 35
1231.18 37
1231.26 40
1231.34 43
1231.42 45
1231.50 47
1231.58 48
1231.66 48
1231.74 48
1231.82 49
1231.90 49
1231.98 49
1232.06 48
1232.14 47
1232.22 45
1232.30 43
1232.38 40
1232.46 37
1232.54 33
1232.63 30
1232.71 27
1232.79 25
1232.87 23
1232.95 22
1233.03 21
1233.11 22
1233.19 22
1233.27 22
1233.35 22
1233.43 20
1233.51 18
1233.59 16
1233.67 12
1233.75 9
1233.83 6
1233.91 4
1233.99 2
1234.07 1
1234.16 0
1234.24 0
1234.32 0
1234.40 0
1234.48 0
1234.56 0
1234.64 0
1234.72 0
1234.80 0
1234.88 2
1234.96 5
1235.04 8
1235.12 10
1235.20 11
1235.28 10
1235.36 9
1235.44 7
1235.52 6
1235.61 6
1235.69 8
1235.77 11
1235.85 15
1235.93 19
1236.01 23
1236.09 25
1236.17 27
1236.25 27
1236.33 27
1236.41 28
1236.49 28
1236.57 29
1236.65 29
1236.73 29
1236.81 28
1236.89 26
1236.98 24
1237.06 23
1237.14 22
1237.22 23
1237.30 25
1237.38 27
1237.46 30
1237.54 31
1237.62 31
1237.70 30
1237.78 26
1237.86 22
1237.94 19
1238.02 16
1238.10 16
1238.19 18
1238.27 21
1238.35 26
1238.43 32
1238.51 38
1238.59 43
1238.67 48
1238.75 51
1238.83 52
1238.91 51
1238.99 49
1239.07 45
1239.15 41
1239.23 36
1239.31 32
1239.40 30
1239.48 28
1239.56 27
1239.64 27
1239.72 28
1239.80 29
1239.88 30
1239.96 31
1240.04 32
1240.12 33
1240.20 34
1240.28 35
1240.36 36
1240.44 38
1240.53 41
1240.61 45
1240.69 50
1240.77 56
1240.85 62
1240.93 68
1241.01 74
1241.09 79
1241.17 84
1241.25 87
1241.33 89
1241.41 89
1241.49 86
1241.58 82
1241.66 76
1241.74 70
1241.82 63
1241.90 58
1241.98 53
1242.06 49
1242.14 46
1242.22 44
1242.30 42
1242.38 40
1242.46 38
1242.54 36
1242.63 34
1242.71 32
1242.79 30
1242.87 28
1242.95 26
1243.03 23
1243.11 21
1243.19 20
1243.27 20
1243.35 21
1243.43 23
1243.51 25
1243.60 26
1243.68 26
1243.76 24
1243.84 22
1243.92 20
1244.00 17
1244.08 15
1244.16 13
1244.24 11
1244.32 9
1244.40 7
1244.48 5
1244.57 5
1244.65 5
1244.73 9
1244.81 15
1244.89 24
1244.97 35
1245.05 46
1245.13 56
1245.21 63
1245.29 68
1245.37 69
1245.46 67
1245.54 62
1245.62 55
1245.70 49
1245.78 42
1245.86 36
1245.94 31
1246.02 26
1246.10 22
1246.18 17
1246.26 12
1246.35 8
1246.43 4
1246.51 1
1246.59 0
1246.67 0
1246.75 0
1246.83 0
1246.91 0
1246.99 0
1247.07 0
1247.16 0
1247.24 0
1247.32 0
1247.40 0
1247.48 3
1247.56 5
1247.64 6
1247.72 7
1247.80 7
1247.88 7
1247.96 7
1248.05 8
1248.13 10
1248.21 14
1248.29 19
1248.37 25
1248.45 31
1248.53 35
1248.61 38
1248.69 40
1248.77 39
1248.86 36
1248.94 32
1249.02 28
1249.10 24
1249.18 21
1249.26 20
1249.34 20
1249.42 22
1249.50 26
1249.58 30
1249.67 35
1249.75 40
1249.83 43
1249.91 46
1249.99 46
1250.07 45
1250.15 43
1250.23 41
1250.31 37
1250.40 34
1250.48 32
1250.56 29
1250.64 28
1250.72 27
1250.80 27
1250.88 28
1250.96 30
1251.04 31
1251.13 33
1251.21 33
1251.29 33
1251.37 31
1251.45 27
1251.53 23
1251.61 19
1251.69 15
1251.77 14
1251.85 14
1251.94 16
1252.02 19
1252.10 22
1252.18 25
1252.26 27
1252.34 28
1252.42 29
1252.50 28
1252.58 28
1252.67 28
1252.75 30
1252.83 32
1252.91 34
1252.99 37
1253.07 39
1253.15 40
1253.23 39
1253.32 38
1253.40 35
1253.48 33
1253.56 31
1253.64 30
1253.72 30
1253.80 31
1253.88 34
1253.96 36
1254.05 39
1254.13 43
1254.21 46
1254.29 49
1254.37 52
1254.45 55
1254.53 58
1254.61 61
1254.70 63
1254.78 64
1254.86 64
1254.94 63
1255.02 61
1255.10 59
1255.18 58
1255.26 58
1255.35 58
1255.43 59
1255.51 60
1255.59 60
1255.67 59
1255.75 56
1255.83 51
1255.91 46
1255.99 41
1256.08 36
1256.16 32
1256.24 29
1256.32 27
1256.40 25
1256.48 23
1256.56 21
1256.64 19
1256.73 17
1256.81 16
1256.89 16
1256.97 16
1257.05 17
1257.13 18
1257.21 19
1257.30 18
1257.38 17
1257.46 15
1257.54 13
1257.62 10
1257.70 8
1257.78 7
1257.86 7
1257.95 8
1258.03 10
1258.11 12
1258.19 14
1258.27 15
1258.35 17
1258.43 19
1258.51 20
1258.60 21
1258.68 22
1258.76 23
1258.84 24
1258.92 23
1259.00 22
1259.08 19
1259.17 15
1259.25 11
1259.33 5
1259.41 0
1259.49 0
1259.57 0
1259.65 0
1259.73 0
1259.82 0
1259.90 0
1259.98 0
1260.06 0
1260.14 4
1260.22 10
1260.30 17
1260.39 23
1260.47 28
1260.55 32
1260.63 35
1260.71 37
1260.79 39
1260.87 40
1260.96 42
1261.04 43
1261.12 46
1261.20 48
1261.28 49
1261.36 50
1261.44 49
1261.53 46
1261.61 42
1261.69 37
1261.77 33
1261.85 31
1261.93 32
1262.01 36
1262.10 42
1262.18 50
1262.26 58
1262.34 65
1262.42 70
1262.50 71
1262.58 71
1262.67 68
1262.75 65
1262.83 61
1262.91 58
1262.99 55
1263.07 52
1263.15 51
1263.24 49
1263.32 47
1263.40 46
1263.48 44
1263.56 42
1263.64 40
1263.72 39
1263.81 39
1263.89 40
1263.97 42
1264.05 44
1264.13 47
1264.21 49
1264.30 50
1264.38 49
1264.46 47
1264.54 44
1264.62 41
1264.70 38
1264.78 36
1264.87 36
1264.95 37
1265.03 38
1265.11 41
1265.19 43
1265.27 45
1265.36 47
1265.44 49
1265.52 51
1265.60 51
1265.68 51
1265.76 50
1265.84 48
1265.93 46
1266.01 44
1266.09 43
1266.17 43
1266.25 44
1266.33 46
1266.42 49
1266.50 53
1266.58 58
1266.66 62
1266.74 67
1266.82 70
1266.91 72
1266.99 73
1267.07 73
1267.15 72
1267.23 71
1267.31 70
1267.39 69
1267.48 68
1267.56 65
1267.64 63
1267.72 59
1267.80 55
1267.88 50
1267.97 46
1268.05 44
1268.13 43
1268.21 43
1268.29 45
1268.37 46
1268.46 48
1268.54 49
1268.62 50
1268.70 51
1268.78 53
1268.86 55
1268.95 58
1269.03 61
1269.11 63
1269.19 63
1269.27 61
1269.35 58
1269.44 55
1269.52 52
1269.60 51
1269.68 50
1269.76 51
1269.84 52
1269.93 51
1270.01 49
1270.09 46
1270.17 41
1270.25 36
1270.33 31
1270.42 26
1270.50 23
1270.58 21
1270.66 19
1270.74 19
1270.82 18
1270.91 17
1270.99 15
1271.07 14
1271.15 13
1271.23 12
1271.32 11
1271.40 10
1271.48 11
1271.56 12
1271.64 15
1271.72 18
1271.81 23
1271.89 29
1271.97 34
1272.05 39
1272.13 41
1272.21 42
1272.30 42
1272.38 40
1272.46 39
1272.54 38
1272.62 39
1272.70 42
1272.79 47
1272.87 52
1272.95 57
1273.03 62
1273.11 64
1273.20 64
1273.28 62
1273.36 58
1273.44 52
1273.52 47
1273.60 41
1273.69 37
1273.77 34
1273.85 32
1273.93 31
1274.01 30
1274.10 29
1274.18 27
1274.26 26
1274.34 24
1274.42 23
1274.50 22
1274.59 23
1274.67 23
1274.75 24
1274.83 24
1274.91 24
1275.00 23
1275.08 21
1275.16 20
1275.24 19
1275.32 20
1275.41 23
1275.49 28
1275.57 34
1275.65 40
1275.73 47
1275.81 53
1275.90 57
1275.98 59
1276.06 60
1276.14 60
1276.22 59
1276.31 58
1276.39 57
1276.47 55
1276.55 53
1276.63 50
1276.72 46
1276.80 40
1276.88 34
1276.96 28
1277.04 22
1277.13 16
1277.21 12
1277.29 9
1277.37 7
1277.45 7
1277.53 7
1277.62 9
1277.70 11
1277.78 13
1277.86 15
1277.94 16
1278.03 17
1278.11 19
1278.19 20
1278.27 22
1278.35 25
1278.44 27
1278.52 29
1278.60 31
1278.68 32
1278.76 31
1278.85 30
1278.93 28
1279.01 27
1279.09 27
1279.17 28
1279.26 30
1279.34 33
1279.42 35
1279.50 36
1279.58 35
1279.67 33
1279.75 29
1279.83 26
1279.91 23
1279.99 22
1280.08 22
1280.16 24
1280.24 27
1280.32 31
1280.40 35
1280.49 39
1280.57 41
1280.65 43
1280.73 44
1280.81 44
1280.90 43
1280.98 41
1281.06 39
1281.14 36
1281.22 32
1281.31 27
1281.39 23
1281.47 18
1281.55 13
1281.63 10
1281.72 7
1281.80 6
1281.88 6
1281.96 9
1282.05 13
1282.13 18
1282.21 23
1282.29 28
1282.37 31
1282.46 33
1282.54 33
1282.62 32
1282.70 31
1282.78 30
1282.87 31
1282.95 33
1283.03 36
1283.11 42
1283.19 48
1283.28 55
1283.36 61
1283.44 65
1283.52 67
1283.61 66
1283.69 63
1283.77 57
1283.85 50
1283.93 41
1284.02 31
1284.10 20
1284.18 11
1284.26 2
1284.34 0
1284.43 0
1284.51 0
1284.59 0
1284.67 0
1284.76 0
1284.84 0
1284.92 0
1285.00 3
1285.08 5
1285.17 7
1285.25 9
1285.33 13
1285.41 17
1285.49 21
1285.58 25
1285.66 29
1285.74 32
1285.82 33
1285.91 34
1285.99 34
1286.07 33
1286.15 32
1286.23 33
1286.32 35
1286.40 38
1286.48 43
1286.56 47
1286.65 51
1286.73 53
1286.81 53
1286.89 50
1286.97 45
1287.06 38
1287.14 32
1287.22 27
1287.30 22
1287.39 20
1287.47 19
1287.55 19
1287.63 20
1287.72 22
1287.80 24
1287.88 26
1287.96 29
1288.04 32
1288.13 35
1288.21 39
1288.29 44
1288.37 50
1288.46 57
1288.54 64
1288.62 72
1288.70 78
1288.78 84
1288.87 87
1288.95 88
1289.03 88
1289.11 86
1289.20 85
1289.28 84
1289.36 83
1289.44 83
1289.53 83
1289.61 82
1289.69 80
1289.77 78
1289.85 75
1289.94 72
1290.02 70
1290.10 69
1290.18 69
1290.27 71
1290.35 73
1290.43 76
1290.51 79
1290.60 81
1290.68 83
1290.76 83
1290.84 82
1290.93 80
1291.01 76
1291.09 71
1291.17 65
1291.25 60
1291.34 54
1291.42 50
1291.50 46
1291.58 43
1291.67 41
1291.75 39
1291.83 38
1291.91 36
1292.00 34
1292.08 32
1292.16 30
1292.24 28
1292.33 25
1292.41 23
1292.49 20
1292.57 17
1292.66 15
1292.74 14
1292.82 14
1292.90 15
1292.99 17
1293.07 20
1293.15 23
1293.23 26
1293.32 28
1293.40 28
1293.48 28
1293.56 26
1293.64 25
1293.73 23
1293.81 22
1293.89 21
1293.97 20
1294.06 19
1294.14 18
1294.22 17
1294.30 15
1294.39 15
1294.47 15
1294.55 16
1294.63 18
1294.72 20
1294.80 23
1294.88 25
1294.96 27
1295.05 27
1295.13 27
1295.21 26
1295.29 24
1295.38 22
1295.46 20
1295.54 18
1295.62 15
1295.71 12
1295.79 9
1295.87 6
1295.95 4
1296.04 3
1296.12 3
1296.20 5
1296.28 10
1296.37 15
1296.45 22
1296.53 29
1296.61 35
1296.70 40
1296.78 43
1296.86 44
1296.95 43
1297.03 39
1297.11 34
1297.19 27
1297.28 20
1297.36 12
1297.44 6
1297.52 0
1297.61 0
1297.69 0
1297.77 0
1297.85 0
1297.94 0
1298.02 0
1298.10 0
1298.18 0
1298.27 0
1298.35 6
1298.43 13
1298.51 22
1298.60 32
1298.68 40
1298.76 48
1298.84 52
1298.93 54
1299.01 52
1299.09 47
1299.18 41
1299.26 34
1299.34 28
1299.42 24
1299.51 21
1299.59 19
1299.67 17
1299.75 16
1299.84 14
1299.92 12
1300.00 10
1300.08 8
1300.17 7
1300.25 7
1300.33 8
1300.41 9
1300.50 10
1300.58 11
1300.66 12
1300.75 14
1300.83 16
1300.91 19
1300.99 25
1301.08 31
1301.16 37
1301.24 41
1301.32 44
1301.41 43
1301.49 39
1301.57 33
1301.66 27
1301.74 22
1301.82 19
1301.90 19
1301.99 21
1302.07 25
1302.15 30
1302.23 34
1302.32 37
1302.40 39
1302.48 40
1302.57 40
1302.65 40
1302.73 40
1302.81 40
1302.90 40
1302.98 41
1303.06 43
1303.14 46
1303.23 50
1303.31 54
1303.39 59
1303.48 62
1303.56 63
1303.64 63
1303.72 60
1303.81 56
1303.89 51
1303.97 45
1304.05 40
1304.14 35
1304.22 32
1304.30 31
1304.39 31
1304.47 33
1304.55 35
1304.63 37
1304.72 39
1304.80 41
1304.88 44
1304.97 46
1305.05 48
1305.13 50
1305.21 52
1305.30 53
1305.38 52
1305.46 50
1305.55 47
1305.63 42
1305.71 36
1305.79 31
1305.88 26
1305.96 22
1306.04 20
1306.13 19
1306.21 18
1306.29 18
1306.37 17
1306.46 17
1306.54 17
1306.62 17
1306.71 16
1306.79 16
1306.87 16
1306.95 14
1307.04 13
1307.12 10
1307.20 8
1307.29 8
1307.37 8
1307.45 11
1307.53 16
1307.62 23
1307.70 30
1307.78 37
1307.87 44
1307.95 49
1308.03 52
1308.11 54
1308.20 54
1308.28 54
1308.36 52
1308.45 51
1308.53 51
1308.61 51
1308.69 53
1308.78 55
1308.86 57
1308.94 59
1309.03 60
1309.11 60
1309.19 59
1309.28 58
1309.36 55
1309.44 52
1309.52 47
1309.61 42
1309.69 37
1309.77 32
1309.86 27
1309.94 22
1310.02 18
1310.10 15
1310.19 13
1310.27 11
1310.35 10
1310.44 10
1310.52 10
1310.60 12
1310.69 15
1310.77 20
1310.85 27
1310.93 34
1311.02 42
1311.10 50
1311.18 58
1311.27 64
1311.35 70
1311.43 75
1311.52 78
1311.60 79
1311.68 79
1311.76 77
1311.85 73
1311.93 69
1312.01 64
1312.10 61
1312.18 60
1312.26 61
1312.35 66
1312.43 73
1312.51 81
1312.60 91
1312.68 100
1312.76 108
1312.84 113
1312.93 115
1313.01 115
1313.09 113
1313.18 110
1313.26 106
1313.34 103
1313.43 99
1313.51 96
1313.59 92
1313.68 88
1313.76 83
1313.84 78
1313.92 72
1314.01 67
1314.09 63
1314.17 60
1314.26 59
1314.34 59
1314.42 61
1314.51 64
1314.59 69
1314.67 74
1314.76 79
1314.84 84
1314.92 88
1315.01 91
1315.09 92
1315.17 91
1315.25 89
1315.34 84
1315.42 78
1315.50 71
1315.59 64
1315.67 58
1315.75 52
1315.84 48
1315.92 45
1316.00 43
1316.09 42
1316.17 40
1316.25 39
1316.34 37
1316.42 34
1316.50 32
1316.59 31
1316.67 29
1316.75 29
1316.83 30
1316.92 30
1317.00 31
1317.08 32
1317.17 33
1317.25 35
1317.33 37
1317.42 40
1317.50 44
1317.58 49
1317.67 54
1317.75 59
1317.83 63
1317.92 65
1318.00 67
1318.08 69
1318.17 72
1318.25 75
1318.33 78
1318.42 80
1318.50 81
1318.58 80
1318.67 76
1318.75 71
1318.83 64
1318.92 58
1319.00 52
1319.08 49
1319.16 48
1319.25 49
1319.33 50
1319.41 52
1319.50 53
1319.58 53
1319.66 50
1319.75 46
1319.83 41
1319.91 36
1320.00 32
1320.08 29
1320.16 29
1320.25 32
1320.33 37
1320.41 44
1320.50 52
1320.58 61
1320.66 69
1320.75 76
1320.83 82
1320.91 87
1321.00 90
1321.08 93
1321.16 96
1321.25 97
1321.33 98
1321.41 98
1321.50 97
1321.58 94
1321.66 91
1321.75 87
1321.83 84
1321.91 81
1322.00 80
1322.08 78
1322.16 77
1322.25 75
1322.33 72
1322.41 70
1322.50 68
1322.58 68
1322.66 70
1322.75 73
1322.83 78
1322.91 83
1323.00 87
1323.08 90
1323.16 90
1323.25 88
1323.33 83
1323.41 76
1323.50 69
1323.58 60
1323.66 50
1323.75 41
1323.83 31
1323.92 21
1324.00 13
1324.08 6
1324.17 1
1324.25 0
1324.33 0
1324.42 0
1324.50 0
1324.58 2
1324.67 3
1324.75 4
1324.83 3
1324.92 1
1325.00 0
1325.08 0
1325.17 0
1325.25 0
1325.33 0
1325.42 5
1325.50 11
1325.58 17
1325.67 22
1325.75 26
1325.83 29
1325.92 31
1326.00 31
1326.08 31
1326.17 30
1326.25 29
1326.34 28
1326.42 26
1326.50 23
1326.59 20
1326.67 16
1326.75 11
1326.84 7
1326.92 3
1327.00 0
1327.09 0
1327.17 0
1327.25 0
1327.34 3
1327.42 7
1327.50 11
1327.59 15
1327.67 20
1327.75 24
1327.84 28
1327.92 33
1328.01 38
1328.09 44
1328.17 49
1328.26 54
1328.34 58
1328.42 63
1328.51 67
1328.59 71
1328.67 75
1328.76 79
1328.84 82
1328.92 85
1329.01 87
1329.09 89
1329.18 90
1329.26 90
1329.34 90
1329.43 90
1329.51 88
1329.59 86
1329.68 82
1329.76 77
1329.84 71
1329.93 65
1330.01 60
1330.09 55
1330.18 53
1330.26 51
1330.35 51
1330.43 51
1330.51 50
1330.60 50
1330.68 48
1330.76 47
1330.85 45
1330.93 44
1331.01 43
1331.10 44
1331.18 44
1331.27 45
1331.35 46
1331.43 47
1331.52 48
1331.60 51
1331.68 55
1331.77 61
1331.85 68
1331.93 76
1332.02 82
1332.10 86
1332.19 87
1332.27 84
1332.35 79
1332.44 72
1332.52 65
1332.60 60
1332.69 58
1332.77 59
1332.86 62
1332.94 68
1333.02 74
1333.11 79
1333.19 83
1333.27 84
1333.36 84
1333.44 82
1333.52 79
1333.61 76
1333.69 74
1333.78 72
1333.86 71
1333.94 72
1334.03 73
1334.11 75
1334.19 78
1334.28 83
1334.36 88
1334.45 93
1334.53 98
1334.61 103
1334.70 106
1334.78 109
1334.86 110
1334.95 109
1335.03 107
1335.12 103
1335.20 99
1335.28 93
1335.37 88
1335.45 84
1335.53 80
1335.62 78
1335.70 75
1335.79 72
1335.87 69
1335.95 65
1336.04 62
1336.12 60
1336.21 60
1336.29 62
1336.37 65
1336.46 70
1336.54 74
1336.62 79
1336.71 82
1336.79 84
1336.88 84
1336.96 85
1337.04 84
1337.13 84
1337.21 83
1337.29 82
1337.38 81
1337.46 79
1337.55 78
1337.63 76
1337.71 73
1337.80 69
1337.88 65
1337.97 60
1338.05 54
1338.13 49
1338.22 44
1338.30 41
1338.38 39
1338.47 39
1338.55 40
1338.64 41
1338.72 44
1338.80 46
1338.89 48
1338.97 49
1339.06 49
1339.14 48
1339.22 46
1339.31 44
1339.39 42
1339.48 41
1339.56 42
1339.64 45
1339.73 49
1339.81 54
1339.89 58
1339.98 62
1340.06 63
1340.15 63
1340.23 61
1340.31 58
1340.40 54
1340.48 50
1340.57 46
1340.65 44
1340.73 42
1340.82 42
1340.90 42
1340.99 43
1341.07 44
1341.15 44
1341.24 45
1341.32 46
1341.41 48
1341.49 50
1341.57 52
1341.66 54
1341.74 55
1341.83 53
1341.91 50
1341.99 46
1342.08 41
1342.16 38
1342.25 37
1342.33 39
1342.41 45
1342.50 53
1342.58 63
1342.67 73
1342.75 80
1342.83 86
1342.92 90
1343.00 92
1343.09 93
1343.17 93
1343.25 92
1343.34 92
1343.42 90
1343.51 88
1343.59 85
1343.67 81
1343.76 78
1343.84 74
1343.93 71
1344.01 68
1344.09 67
1344.18 66
1344.26 67
1344.35 67
1344.43 68
1344.51 67
1344.60 66
1344.68 63
1344.77 58
1344.85 54
1344.93 49
1345.02 44
1345.10 41
1345.19 40
1345.27 41
1345.35 43
1345.44 45
1345.52 46
1345.61 46
1345.69 44
1345.78 40
1345.86 34
1345.94 28
1346.03 23
1346.11 21
1346.20 21
1346.28 24
1346.36 29
1346.45 35
1346.53 40
1346.62 45
1346.70 47
1346.78 48
1346.87 47
1346.95 45
1347.04 44
1347.12 42
1347.21 40
1347.29 38
1347.37 36
1347.46 34
1347.54 31
1347.63 26
1347.71 21
1347.79 15
1347.88 8
1347.96 3
1348.05 0
1348.13 0
1348.22 0
1348.30 0
1348.38 6
1348.47 13
1348.55 21
1348.64 30
1348.72 40
1348.80 50
1348.89 59
1348.97 67
1349.06 73
1349.14 76
1349.23 76
1349.31 73
1349.39 68
1349.48 62
1349.56 54
1349.65 47
1349.73 40
1349.82 34
1349.90 28
1349.98 21
1350.07 15
1350.15 7
1350.24 1
1350.32 0
1350.40 0
1350.49 0
1350.57 0
1350.66 0
1350.74 0
1350.83 0
1350.91 4
1350.99 7
1351.08 9
1351.16 9
1351.25 9
1351.33 9
1351.42 11
1351.50 14
1351.58 20
1351.67 27
1351.75 35
1351.84 43
1351.92 48
1352.01 50
1352.09 50
1352.17 47
1352.26 44
1352.34 40
1352.43 37
1352.51 34
1352.60 33
1352.68 33
1352.76 33
1352.85 34
1352.93 35
1353.02 38
1353.10 41
1353.19 45
1353.27 48
1353.35 50
1353.44 50
1353.52 49
1353.61 47
1353.69 46
1353.78 45
1353.86 47
1353.95 51
1354.03 57
1354.11 64
1354.20 70
1354.28 74
1354.37 76
1354.45 76
1354.54 74
1354.62 70
1354.70 65
1354.79 61
1354.87 58
1354.96 57
1355.04 58
1355.13 60
1355.21 64
1355.30 68
1355.38 71
1355.46 73
1355.55 74
1355.63 74
1355.72 73
1355.80 72
1355.89 72
1355.97 72
1356.05 73
1356.14 73
1356.22 73
1356.31 72
1356.39 71
1356.48 69
1356.56 67
1356.65 67
1356.73 68
1356.81 70
1356.90 73
1356.98 75
1357.07 77
1357.15 78
1357.24 78
1357.32 77
1357.41 76
1357.49 75
1357.57 75
1357.66 76
1357.74 77
1357.83 78
1357.91 79
1358.00 80
1358.08 81
1358.17 82
1358.25 84
1358.34 87
1358.42 90
1358.50 94
1358.59 98
1358.67 103
1358.76 108
1358.84 112
1358.93 116
1359.01 120
1359.10 122
1359.18 124
1359.26 125
1359.35 124
1359.43 123
1359.52 120
1359.60 117
1359.69 113
1359.77 109
1359.86 103
1359.94 97
1360.03 91
1360.11 84
1360.19 77
1360.28 70
1360.36 64
1360.45 59
1360.53 55
1360.62 52
1360.70 52
1360.79 53
1360.87 56
1360.96 61
1361.04 68
1361.12 75
1361.21 83
1361.29 91
1361.38 99
1361.46 106
1361.55 113
1361.63 120
1361.72 128
1361.80 134
1361.89 141
1361.97 146
1362.06 150
1362.14 151
1362.22 150
1362.31 147
1362.39 143
1362.48 137
1362.56 131
1362.65 125
1362.73 121
1362.82 118
1362.90 117
1362.99 117
1363.07 118
1363.16 120
1363.24 123
1363.32 125
1363.41 127
1363.49 129
1363.58 129
1363.66 127
1363.75 125
1363.83 121
1363.92 117
1364.00 113
1364.09 109
1364.17 105
1364.26 100
1364.34 95
1364.43 88
1364.51 79
1364.59 70
1364.68 61
1364.76 54
1364.85 51
1364.93 51
1365.02 54
1365.10 59
1365.19 63
1365.27 67
1365.36 68
1365.44 67
1365.53 63
1365.61 59
1365.70 53
1365.78 46
1365.87 40
1365.95 35
1366.03 30
1366.12 27
1366.20 25
1366.29 23
1366.37 22
1366.46 21
1366.54 19
1366.63 17
1366.71 15
1366.80 14
1366.88 14
1366.97 15
1367.05 18
1367.14 20
1367.22 21
1367.31 22
1367.39 23
1367.48 22
1367.56 23
1367.64 24
1367.73 27
1367.81 31
1367.90 35
1367.98 38
1368.07 41
1368.15 41
1368.24 41
1368.32 42
1368.41 43
1368.49 46
1368.58 51
1368.66 57
1368.75 63
1368.83 67
1368.92 70
1369.00 70
1369.09 69
1369.17 65
1369.26 61
1369.34 58
1369.43 56
1369.51 56
1369.60 58
1369.68 62
1369.77 68
1369.85 73
1369.93 77
1370.02 78
1370.10 75
1370.19 68
1370.27 58
1370.36 45
1370.44 31
1370.53 18
1370.61 7
1370.70 0
1370.78 0
1370.87 0
1370.95 0
1371.04 0
1371.12 0
1371.21 0
1371.29 0
1371.38 1
1371.46 8
1371.55 13
1371.63 17
1371.72 19
1371.80 19
1371.89 16
1371.97 13
1372.06 11
1372.14 10
1372.23 12
1372.31 15
1372.40 19
1372.48 23
1372.57 26
1372.65 28
1372.74 28
1372.82 27
1372.91 25
1372.99 23
1373.08 19
1373.16 16
1373.25 12
1373.33 7
1373.42 3
1373.50 0
1373.59 0
1373.67 0
1373.76 0
1373.84 6
1373.93 14
1374.01 22
1374.10 31
1374.18 38
1374.27 44
1374.35 49
1374.44 53
1374.52 56
1374.61 60
1374.69 65
1374.78 70
1374.86 75
1374.95 78
1375.03 79
1375.12 77
1375.20 74
1375.29 69
1375.37 65
1375.46 61
1375.54 60
1375.63 60
1375.71 60
1375.80 60
1375.88 59
1375.97 56
1376.05 51
1376.14 46
1376.22 40
1376.31 36
1376.39 32
1376.48 29
1376.56 26
1376.65 24
1376.73 23
1376.82 24
1376.90 26
1376.99 30
1377.07 36
1377.16 45
1377.24 55
1377.33 67
1377.41 77
1377.50 87
1377.58 95
1377.67 101
1377.75 104
1377.84 106
1377.92 105
1378.01 102
1378.09 98
1378.18 93
1378.26 87
1378.35 81
1378.43 76
1378.52 73
1378.60 71
1378.69 72
1378.77 74
1378.86 78
1378.94 82
1379.03 86
1379.11 89
1379.20 92
1379.28 94
1379.37 96
1379.45 98
1379.54 99
1379.62 99
1379.71 98
1379.80 97
1379.88 95
1379.97 94
1380.05 92
1380.14 91
1380.22 91
1380.31 91
1380.39 91
1380.48 90
1380.56 87
1380.65 83
1380.73 77
1380.82 70
1380.90 62
1380.99 56
1381.07 51
1381.16 50
1381.24 52
1381.33 57
1381.41 64
1381.50 72
1381.58 80
1381.67 85
1381.75 89
1381.84 90
1381.92 90
1382.01 89
1382.10 88
1382.18 86
1382.27 83
1382.35 80
1382.44 75
1382.52 69
1382.61 62
1382.69 55
1382.78 48
1382.86 42
1382.95 38
1383.03 37
1383.12 38
1383.20 41
1383.29 45
1383.37 49
1383.46 53
1383.54 55
1383.63 56
1383.72 54
1383.80 52
1383.89 48
1383.97 44
1384.06 40
1384.14 37
1384.23 34
1384.31 33
1384.40 32
1384.48 33
1384.57 34
1384.65 36
1384.74 38
1384.82 39
1384.91 41
1384.99 43
1385.08 46
1385.17 50
1385.25 56
1385.34 65
1385.42 75
1385.51 86
1385.59 97
1385.68 107
1385.76 115
1385.85 122
1385.93 126
1386.02 128
1386.10 128
1386.19 126
1386.27 123
1386.36 119
1386.45 114
1386.53 109
1386.62 104
1386.70 99
1386.79 94
1386.87 89
1386.96 84
1387.04 79
1387.13 74
1387.21 68
1387.30 62
1387.38 56
1387.47 50
1387.56 44
1387.64 38
1387.73 33
1387.81 29
1387.90 29
1387.98 30
1388.07 35
1388.15 43
1388.24 51
1388.32 61
1388.41 71
1388.49 80
1388.58 88
1388.67 96
1388.75 102
1388.84 107
1388.92 111
1389.01 113
1389.09 114
1389.18 114
1389.26 112
1389.35 109
1389.43 105
1389.52 100
1389.61 96
1389.69 92
1389.78 88
1389.86 84
1389.95 80
1390.03 75
1390.12 69
1390.20 62
1390.29 56
1390.37 50
1390.46 46
1390.55 44
1390.63 46
1390.72 51
1390.80 57
1390.89 64
1390.97 69
1391.06 73
1391.14 73
1391.23 71
1391.32 66
1391.40 61
1391.49 55
1391.57 50
1391.66 46
1391.74 43
1391.83 41
1391.91 41
1392.00 42
1392.08 44
1392.17 48
1392.26 54
1392.34 59
1392.43 63
1392.51 66
1392.60 65
1392.68 60
1392.77 52
1392.85 41
1392.94 28
1393.03 16
1393.11 5
1393.20 0
1393.28 0
1393.37 0
1393.45 0
1393.54 0
1393.62 1
1393.71 3
1393.80 4
1393.88 3
1393.97 1
1394.05 1
1394.14 3
1394.22 8
1394.31 16
1394.40 26
1394.48 35
1394.57 41
1394.65 44
1394.74 43
1394.82 37
1394.91 28
1394.99 17
1395.08 8
1395.17 0
1395.25 0
1395.34 0
1395.42 0
1395.51 0
1395.59 4
1395.68 10
1395.77 15
1395.85 18
1395.94 19
1396.02 18
1396.11 15
1396.19 11
1396.28 6
1396.36 3
1396.45 2
1396.54 4
1396.62 6
1396.71 9
1396.79 11
1396.88 12
1396.96 12
1397.05 11
1397.14 10
1397.22 10
1397.31 11
1397.39 12
1397.48 14
1397.56 14
1397.65 12
1397.74 10
1397.82 6
1397.91 3
1397.99 1
1398.08 1
1398.16 4
1398.25 9
1398.34 15
1398.42 21
1398.51 27
1398.59 32
1398.68 37
1398.76 42
1398.85 48
1398.94 55
1399.02 65
1399.11 75
1399.19 86
1399.28 96
1399.36 104
1399.45 109
1399.54 112
1399.62 112
1399.71 110
1399.79 109
1399.88 108
1399.97 109
1400.05 110
1400.14 112
1400.22 114
1400.31 114
1400.39 113
1400.48 111
1400.57 107
1400.65 103
1400.74 99
1400.82 96
1400.91 96
1400.99 97
1401.08 101
1401.17 107
1401.25 113
1401.34 118
1401.42 121
1401.51 121
1401.60 119
1401.68 113
1401.77 106
1401.85 98
1401.94 90
1402.02 83
1402.11 76
1402.20 71
1402.28 67
1402.37 63
1402.45 60
1402.54 57
1402.63 56
1402.71 55
1402.80 56
1402.88 58
1402.97 62
1403.05 69
1403.14 76
1403.23 85
1403.31 93
1403.40 101
1403.48 107
1403.57 110
1403.66 110
1403.74 105
1403.83 97
1403.91 87
1404.00 76
1404.09 65
1404.17 55
1404.26 48
1404.34 44
1404.43 43
1404.51 44
1404.60 47
1404.69 52
1404.77 57
1404.86 62
1404.94 66
1405.03 68
1405.12 68
1405.20 67
1405.29 63
1405.37 60
1405.46 56
1405.55 54
1405.63 53
1405.72 55
1405.80 58
1405.89 63
1405.98 68
1406.06 73
1406.15 76
1406.23 76
1406.32 74
1406.41 68
1406.49 61
1406.58 52
1406.66 43
1406.75 37
1406.84 33
1406.92 34
1407.01 38
1407.09 47
1407.18 57
1407.27 67
1407.35 75
1407.44 81
1407.52 83
1407.61 82
1407.70 80
1407.78 78
1407.87 77
1407.95 77
1408.04 80
1408.13 83
1408.21 87
1408.30 89
1408.38 89
1408.47 86
1408.56 81
1408.64 74
1408.73 67
1408.81 60
1408.90 55
1408.99 51
1409.07 48
1409.16 44
1409.24 40
1409.33 34
1409.42 28
1409.50 23
1409.59 18
1409.67 16
1409.76 16
1409.85 19
1409.93 23
1410.02 29
1410.11 34
1410.19 37
1410.28 39
1410.36 37
1410.45 33
1410.54 27
1410.62 19
1410.71 11
1410.79 3
1410.88 0
1410.97 0
1411.05 0
1411.14 0
1411.22 6
1411.31 16
1411.40 27
1411.48 39
1411.57 51
1411.65 62
1411.74 70
1411.83 77
1411.91 81
1412.00 84
1412.09 86
1412.17 88
1412.26 89
1412.34 90
1412.43 89
1412.52 86
1412.60 81
1412.69 73
1412.77 63
1412.86 52
1412.95 40
1413.03 29
1413.12 19
1413.21 11
1413.29 6
1413.38 3
1413.46 3
1413.55 5
1413.64 8
1413.72 14
1413.81 21
1413.90 29
1413.98 36
1414.07 44
1414.15 51
1414.24 58
1414.33 65
1414.41 71
1414.50 77
1414.59 82
1414.67 86
1414.76 88
1414.84 88
1414.93 87
1415.02 85
1415.10 83
1415.19 82
1415.27 82
1415.36 85
1415.45 88
1415.53 92
1415.62 96
1415.71 98
1415.79 98
1415.88 95
1415.96 89
1416.05 80
1416.14 68
1416.22 54
1416.31 41
1416.40 28
1416.48 18
1416.57 10
1416.66 5
1416.74 2
1416.83 0
1416.91 0
1417.00 0
1417.09 0
1417.17 0
1417.26 0
1417.35 0
1417.43 0
1417.52 3
1417.60 7
1417.69 10
1417.78 11
1417.86 9
1417.95 6
1418.04 1
1418.12 0
1418.21 0
1418.30 0
1418.38 0
1418.47 0
1418.55 0
1418.64 0
1418.73 5
1418.81 11
1418.90 17
1418.99 23
1419.07 29
1419.16 33
1419.24 36
1419.33 38
1419.42 39
1419.50 37
1419.59 34
1419.68 29
1419.76 23
1419.85 17
1419.94 13
1420.02 12
1420.11 14
1420.20 20
1420.28 29
1420.37 40
1420.45 50
1420.54 58
1420.63 64
1420.71 67
1420.80 69
1420.89 69
1420.97 71
1421.06 74
1421.15 78
1421.23 83
1421.32 89
1421.40 93
1421.49 97
1421.58 99
1421.66 101
1421.75 102
1421.84 104
1421.92 107
1422.01 109
1422.10 111
1422.18 111
1422.27 110
1422.36 107
1422.44 103
1422.53 97
1422.62 92
1422.70 85
1422.79 79
1422.87 72
1422.96 64
1423.05 56
1423.13 48
1423.22 39
1423.31 30
1423.39 22
1423.48 14
1423.57 8
1423.65 3
1423.74 0
1423.83 0
1423.91 0
1424.00 3
1424.09 7
1424.17 11
1424.26 15
1424.35 18
1424.43 20
1424.52 23
1424.60 26
1424.69 29
1424.78 33
1424.86 38
1424.95 42
1425.04 47
1425.12 51
1425.21 54
1425.30 55
1425.38 56
1425.47 56
1425.56 54
1425.64 53
1425.73 52
1425.82 53
1425.90 55
1425.99 60
1426.08 66
1426.16 72
1426.25 79
1426.34 84
1426.42 86
1426.51 86
1426.60 82
1426.68 77
1426.77 71
1426.86 66
1426.94 64
1427.03 64
1427.12 67
1427.20 72
1427.29 79
1427.37 86
1427.46 92
1427.55 97
1427.63 102
1427.72 104
1427.81 106
1427.89 106
1427.98 104
1428.07 100
1428.15 95
1428.24 89
1428.33 83
1428.41 78
1428.50 74
1428.59 72
1428.67 73
1428.76 77
1428.85 82
1428.93 89
1429.02 96
1429.11 102
1429.19 107
1429.28 110
1429.37 111
1429.45 110
1429.54 107
1429.63 103
1429.71 99
1429.80 93
1429.89 87
1429.97 80
1430.06 74
1430.15 67
1430.23 60
1430.32 54
1430.41 48
1430.49 43
1430.58 40
1430.67 37
1430.75 37
1430.84 38
1430.93 40
1431.01 45
1431.10 50
1431.19 55
1431.28 59
1431.36 63
1431.45 65
1431.54 65
1431.62 65
1431.71 64
1431.80 64
1431.88 65
1431.97 66
1432.06 68
1432.14 70
1432.23 72
1432.32 73
1432.40 73
1432.49 71
1432.58 68
1432.66 64
1432.75 59
1432.84 55
1432.92 51
1433.01 49
1433.10 48
1433.18 47
1433.27 47
1433.36 48
1433.44 48
1433.53 49
1433.62 49
1433.70 50
1433.79 49
1433.88 48
1433.96 45
1434.05 41
1434.14 36
1434.23 29
1434.31 23
1434.40 16
1434.49 10
1434.57 4
1434.66 0
1434.75 0
1434.83 0
1434.92 0
1435.01 0
1435.09 0
1435.18 0
1435.27 0
1435.35 2
1435.44 10
1435.53 17
1435.61 22
1435.70 25
1435.79 26
1435.88 25
1435.96 23
1436.05 20
1436.14 17
1436.22 13
1436.31 9
1436.40 5
1436.48 4
1436.57 5
1436.66 10
1436.74 18
1436.83 28
1436.92 40
1437.00 50
1437.09 58
1437.18 64
1437.27 67
1437.35 67
1437.44 67
1437.53 65
1437.61 63
1437.70 60
1437.79 57
1437.87 52
1437.96 47
1438.05 42
1438.13 38
1438.22 37
1438.31 38
1438.40 41
1438.48 47
1438.57 54
1438.66 62
1438.74 69
1438.83 76
1438.92 82
1439.00 87
1439.09 90
1439.18 93
1439.27 97
1439.35 103
1439.44 110
1439.53 120
1439.61 132
1439.70 143
1439.79 152
1439.87 157
1439.96 157
1440.05 151
1440.14 140
1440.22 127
1440.31 114
1440.40 103
1440.48 96
1440.57 92
1440.66 91
1440.74 91
1440.83 91
1440.92 90
1441.01 86
1441.09 82
1441.18 77
1441.27 73
1441.35 72
1441.44 73
1441.53 77
1441.61 83
1441.70 90
1441.79 95
1441.88 98
1441.96 97
1442.05 92
1442.14 82
1442.22 70
1442.31 56
1442.40 43
1442.49 32
1442.57 25
1442.66 21
1442.75 20
1442.83 21
1442.92 24
1443.01 27
1443.09 30
1443.18 32
1443.27 34
1443.36 36
1443.44 38
1443.53 41
1443.62 44
1443.70 48
1443.79 51
1443.88 53
1443.97 54
1444.05 52
1444.14 50
1444.23 46
1444.31 42
1444.40 38
1444.49 37
1444.58 37
1444.66 40
1444.75 44
1444.84 49
1444.92 54
1445.01 58
1445.10 62
1445.19 65
1445.27 68
1445.36 72
1445.45 77
1445.53 84
1445.62 92
1445.71 101
1445.80 110
1445.88 119
1445.97 126
1446.06 131
1446.14 134
1446.23 133
1446.32 131
1446.41 127
1446.49 122
1446.58 117
1446.67 113
1446.75 110
1446.84 109
1446.93 110
1447.02 111
1447.10 111
1447.19 111
1447.28 109
1447.37 106
1447.45 103
1447.54 100
1447.63 98
1447.71 98
1447.80 99
1447.89 102
1447.98 106
1448.06 110
1448.15 113
1448.24 115
1448.32 115
1448.41 115
1448.50 113
1448.59 109
1448.67 104
1448.76 97
1448.85 89
1448.94 79
1449.02 69
1449.11 58
1449.20 49
1449.28 40
1449.37 33
1449.46 29
1449.55 27
1449.63 28
1449.72 32
1449.81 37
1449.90 43
1449.98 48
1450.07 53
1450.16 57
1450.24 59
1450.33 59
1450.42 59
1450.51 59
1450.59 59
1450.68 59
1450.77 59
1450.86 60
1450.94 59
1451.03 59
1451.12 60
1451.21 61
1451.29 63
1451.38 66
1451.47 70
1451.55 73
1451.64 76
1451.73 77
1451.82 77
1451.90 76
1451.99 75
1452.08 75
1452.17 76
1452.25 79
1452.34 83
1452.43 86
1452.52 88
1452.60 88
1452.69 87
1452.78 85
1452.87 82
1452.95 78
1453.04 74
1453.13 70
1453.21 66
1453.30 62
1453.39 59
1453.48 55
1453.56 53
1453.65 52
1453.74 53
1453.83 54
1453.91 56
1454.00 58
1454.09 58
1454.18 58
1454.26 55
1454.35 52
1454.44 47
1454.53 42
1454.61 37
1454.70 32
1454.79 28
1454.88 25
1454.96 23
1455.05 22
1455.14 23
1455.23 26
1455.31 31
1455.40 37
1455.49 46
1455.58 55
1455.66 63
1455.75 69
1455.84 72
1455.93 72
1456.01 70
1456.10 65
1456.19 60
1456.27 56
1456.36 53
1456.45 51
1456.54 50
1456.62 49
1456.71 49
1456.80 49
1456.89 49
1456.97 48
1457.06 47
1457.15 44
1457.24 41
1457.32 35
1457.41 30
1457.50 24
1457.59 21
1457.68 20
1457.76 24
1457.85 31
1457.94 43
1458.03 58
1458.11 74
1458.20 91
1458.29 105
1458.38 117
1458.46 124
1458.55 127
1458.64 125
1458.73 119
1458.81 109
1458.90 97
1458.99 85
1459.08 73
1459.16 65
1459.25 61
1459.34 62
1459.43 66
1459.51 73
1459.60 79
1459.69 84
1459.78 85
1459.86 82
1459.95 75
1460.04 66
1460.13 56
1460.21 47
1460.30 40
1460.39 36
1460.48 36
1460.56 39
1460.65 44
1460.74 50
1460.83 55
1460.92 60
1461.00 64
1461.09 67
1461.18 70
1461.27 73
1461.35 78
1461.44 82
1461.53 86
1461.62 89
1461.70 89
1461.79 88
1461.88 84
1461.97 81
1462.05 80
1462.14 81
1462.23 87
1462.32 97
1462.41 110
1462.49 124
1462.58 138
1462.67 148
1462.76 155
1462.84 158
1462.93 156
1463.02 152
1463.11 147
1463.19 142
1463.28 137
1463.37 135
1463.46 133
1463.55 131
1463.63 129
1463.72 126
1463.81 123
1463.90 119
1463.98 115
1464.07 114
1464.16 115
1464.25 119
1464.33 125
1464.42 133
1464.51 141
1464.60 148
1464.69 152
1464.77 154
1464.86 153
1464.95 149
1465.04 143
1465.12 134
1465.21 124
1465.30 115
1465.39 106
1465.48 101
1465.56 99
1465.65 102
1465.74 108
1465.83 116
1465.91 124
1466.00 130
1466.09 133
1466.18 131
1466.27 125
1466.35 116
1466.44 104
1466.53 92
1466.62 79
1466.70 66
1466.79 54
1466.88 43
1466.97 33
1467.06 27
1467.14 24
1467.23 25
1467.32 31
1467.41 40
1467.49 51
1467.58 63
1467.67 73
1467.76 79
1467.85 80
1467.93 78
1468.02 72
1468.11 65
1468.20 59
1468.29 55
1468.37 53
1468.46 55
1468.55 57
1468.64 61
1468.72 63
1468.81 64
1468.90 63
1468.99 60
1469.08 55
1469.16 48
1469.25 39
1469.34 29
1469.43 19
1469.52 8
1469.60 0
1469.69 0
1469.78 0
1469.87 0
1469.95 0
1470.04 0
1470.13 0
1470.22 0
1470.31 0
1470.39 6
1470.48 12
1470.57 19
1470.66 25
1470.75 31
1470.83 37
1470.92 41
1471.01 44
1471.10 45
1471.19 45
1471.27 44
1471.36 42
1471.45 41
1471.54 40
1471.63 39
1471.71 38
1471.80 37
1471.89 35
1471.98 33
1472.06 30
1472.15 27
1472.24 25
1472.33 24
1472.42 23
1472.50 24
1472.59 25
1472.68 25
1472.77 25
1472.86 25
1472.94 23
1473.03 21
1473.12 18
1473.21 17
1473.30 16
1473.38 17
1473.47 21
1473.56 26
1473.65 32
1473.74 40
1473.82 48
1473.91 55
1474.00 59
1474.09 61
1474.18 60
1474.26 57
1474.35 52
1474.44 47
1474.53 42
1474.62 39
1474.70 37
1474.79 36
1474.88 36
1474.97 36
1475.06 36
1475.15 37
1475.23 37
1475.32 37
1475.41 38
1475.50 40
1475.59 42
1475.67 44
1475.76 48
1475.85 53
1475.94 60
1476.03 70
1476.11 81
1476.20 93
1476.29 105
1476.38 116
1476.47 125
1476.55 132
1476.64 135
1476.73 136
1476.82 134
1476.91 129
1476.99 122
1477.08 113
1477.17 102
1477.26 91
1477.35 79
1477.44 68
1477.52 60
1477.61 53
1477.70 48
1477.79 45
1477.88 43
1477.96 40
1478.05 37
1478.14 34
1478.23 30
1478.32 28
1478.40 29
1478.49 31
1478.58 36
1478.67 43
1478.76 51
1478.85 58
1478.93 65
1479.02 70
1479.11 74
1479.20 78
1479.29 81
1479.37 85
1479.46 90
1479.55 96
1479.64 102
1479.73 109
1479.82 116
1479.90 122
1479.99 127
1480.08 130
1480.17 132
1480.26 132
1480.34 130
1480.43 126
1480.52 120
1480.61 114
1480.70 107
1480.79 100
1480.87 95
1480.96 92
1481.05 90
1481.14 91
1481.23 92
1481.32 93
1481.40 91
1481.49 87
1481.58 80
1481.67 71
1481.76 62
1481.84 54
1481.93 48
1482.02 46
1482.11 48
1482.20 52
1482.29 58
1482.37 64
1482.46 69
1482.55 74
1482.64 78
1482.73 82
1482.82 85
1482.90 87
1482.99 87
1483.08 87
1483.17 85
1483.26 81
1483.35 76
1483.43 71
1483.52 67
1483.61 64
1483.70 62
1483.79 61
1483.87 61
1483.96 61
1484.05 60
1484.14 59
1484.23 58
1484.32 57
1484.40 57
1484.49 59
1484.58 61
1484.67 65
1484.76 69
1484.85 74
1484.93 80
1485.02 86
1485.11 91
1485.20 95
1485.29 97
1485.38 97
1485.46 93
1485.55 86
1485.64 76
1485.73 65
1485.82 55
1485.91 46
1486.00 40
1486.08 35
1486.17 32
1486.26 30
1486.35 28
1486.44 25
1486.53 23
1486.61 20
1486.70 19
1486.79 18
1486.88 19
1486.97 20
1487.06 22
1487.14 22
1487.23 22
1487.32 21
1487.41 20
1487.50 18
1487.59 16
1487.67 15
1487.76 14
1487.85 15
1487.94 16
1488.03 18
1488.12 21
1488.21 24
1488.29 26
1488.38 28
1488.47 29
1488.56 28
1488.65 26
1488.74 23
1488.82 21
1488.91 21
1489.00 22
1489.09 25
1489.18 28
1489.27 32
1489.36 35
1489.44 38
1489.53 40
1489.62 43
1489.71 46
1489.80 50
1489.89 55
1489.97 61
1490.06 66
1490.15 72
1490.24 78
1490.33 84
1490.42 90
1490.51 96
1490.59 102
1490.68 107
1490.77 111
1490.86 113
1490.95 115
1491.04 115
1491.13 116
1491.21 116
1491.30 117
1491.39 118
1491.48 119
1491.57 120
1491.66 119
1491.74 117
1491.83 114
1491.92 109
1492.01 103
1492.10 97
1492.19 90
1492.28 84
1492.36 78
1492.45 74
1492.54 71
1492.63 70
1492.72 69
1492.81 69
1492.90 67
1492.98 64
1493.07 60
1493.16 53
1493.25 45
1493.34 38
1493.43 32
1493.52 28
1493.61 27
1493.69 29
1493.78 34
1493.87 42
1493.96 52
1494.05 62
1494.14 74
1494.23 86
1494.31 98
1494.40 110
1494.49 121
1494.58 132
1494.67 142
1494.76 151
1494.85 158
1494.93 164
1495.02 168
1495.11 171
1495.20 171
1495.29 169
1495.38 166
1495.47 161
1495.55 154
1495.64 147
1495.73 139
1495.82 131
1495.91 123
1496.00 113
1496.09 102
1496.18 89
1496.26 74
1496.35 59
1496.44 45
1496.53 33
1496.62 23
1496.71 17
1496.80 13
1496.89 11
1496.97 11
1497.06 10
1497.15 10
1497.24 9
1497.33 7
1497.42 6
1497.51 3
1497.59 1
1497.68 0
1497.77 0
1497.86 0
1497.95 4
1498.04 11
1498.13 21
1498.22 34
1498.30 48
1498.39 61
1498.48 75
1498.57 86
1498.66 96
1498.75 103
1498.84 108
1498.93 110
1499.01 109
1499.10 105
1499.19 99
1499.28 91
1499.37 83
1499.46 76
1499.55 70
1499.64 67
1499.72 66
1499.81 66
1499.90 67
1499.99 69
1500.08 71
1500.17 72
1500.26 73
1500.35 73
1500.44 72
1500.52 71
1500.61 70
1500.70 66
1500.79 62
1500.88 55
1500.97 46
1501.06 36
1501.15 26
1501.23 17
1501.32 10
1501.41 5
1501.50 4
1501.59 4
1501.68 7
1501.77 9
1501.86 10
1501.95 9
1502.03 4
1502.12 0
1502.21 0
1502.30 0
1502.39 0
1502.48 0
1502.57 0
1502.66 10
1502.74 26
1502.83 43
1502.92 58
1503.01 70
1503.10 78
1503.19 84
1503.28 89
1503.37 92
1503.46 94
1503.54 95
1503.63 95
1503.72 94
1503.81 91
1503.90 85
1503.99 79
1504.08 71
1504.17 63
1504.26 56
1504.34 50
1504.43 45
1504.52 41
1504.61 40
1504.70 39
1504.79 40
1504.88 40
1504.97 42
1505.06 43
1505.15 44
1505.23 45
1505.32 45
1505.41 44
1505.50 42
1505.59 39
1505.68 35
1505.77 30
1505.86 26
1505.95 22
1506.03 20
1506.12 21
1506.21 24
1506.30 30
1506.39 38
1506.48 47
1506.57 58
1506.66 68
1506.75 77
1506.84 84
1506.92 90
1507.01 93
1507.10 95
1507.19 94
1507.28 92
1507.37 89
1507.46 85
1507.55 80
1507.64 75
1507.73 70
1507.81 67
1507.90 65
1507.99 64
1508.08 66
1508.17 68
1508.26 70
1508.35 72
1508.44 74
1508.53 75
1508.62 74
1508.71 72
1508.79 69
1508.88 65
1508.97 62
1509.06 60
1509.15 60
1509.24 62
1509.33 67
1509.42 75
1509.51 85
1509.60 96
1509.68 107
1509.77 116
1509.86 123
1509.95 127
1510.04 127
1510.13 124
1510.22 119
1510.31 112
1510.40 103
1510.49 96
1510.58 89
1510.66 85
1510.75 84
1510.84 86
1510.93 90
1511.02 95
1511.11 99
1511.20 103
1511.29 104
1511.38 104
1511.47 102
1511.56 100
1511.64 99
1511.73 100
1511.82 102
1511.91 107
1512.00 113
1512.09 119
1512.18 126
1512.27 132
1512.36 136
1512.45 137
1512.54 136
1512.63 134
1512.71 129
1512.80 123
1512.89 116
1512.98 110
1513.07 105
1513.16 100
1513.25 97
1513.34 95
1513.43 95
1513.52 96
1513.61 96
1513.70 96
1513.78 93
1513.87 89
1513.96 83
1514.05 76
1514.14 69
1514.23 63
1514.32 59
1514.41 57
1514.50 58
1514.59 61
1514.68 64
1514.77 67
1514.86 69
1514.94 71
1515.03 71
1515.12 72
1515.21 73
1515.30 75
1515.39 77
1515.48 79
1515.57 81
1515.66 82
1515.75 83
1515.84 83
1515.93 83
1516.02 83
1516.10 82
1516.19 82
1516.28 81
1516.37 81
1516.46 80
1516.55 80
1516.64 78
1516.73 76
1516.82 73
1516.91 69
1517.00 64
1517.09 60
1517.18 56
1517.27 53
1517.35 52
1517.44 52
1517.53 53
1517.62 57
1517.71 61
1517.80 68
1517.89 75
1517.98 84
1518.07 93
1518.16 100
1518.25 105
1518.34 107
1518.43 106
1518.52 101
1518.61 95
1518.69 87
1518.78 79
1518.87 73
1518.96 67
1519.05 63
1519.14 60
1519.23 56
1519.32 52
1519.41 48
1519.50 43
1519.59 39
1519.68 35
1519.77 32
1519.86 31
1519.95 29
1520.04 28
1520.12 27
1520.21 25
1520.30 23
1520.39 21
1520.48 19
1520.57 18
1520.66 18
1520.75 19
1520.84 21
1520.93 24
1521.02 27
1521.11 31
1521.20 36
1521.29 41
1521.38 47
1521.47 54
1521.56 60
1521.64 67
1521.73 73
1521.82 79
1521.91 86
1522.00 94
1522.09 103
1522.18 114
1522.27 128
1522.36 143
1522.45 159
1522.54 175
1522.63 188
1522.72 197
1522.81 202
1522.90 201
1522.99 195
1523.08 185
1523.17 173
1523.25 160
1523.34 147
1523.43 135
1523.52 126
1523.61 118
1523.70 113
1523.79 109
1523.88 104
1523.97 100
1524.06 96
1524.15 92
1524.24 88
1524.33 86
1524.42 86
1524.51 88
1524.60 92
1524.69 98
1524.78 104
1524.87 109
1524.96 112
1525.04 114
1525.13 113
1525.22 110
1525.31 105
1525.40 98
1525.49 90
1525.58 82
1525.67 75
1525.76 68
1525.85 62
1525.94 57
1526.03 54
1526.12 52
1526.21 54
1526.30 59
1526.39 68
1526.48 80
1526.57 93
1526.66 105
1526.75 115
1526.84 121
1526.93 121
1527.01 118
1527.10 110
1527.19 102
1527.28 93
1527.37 86
1527.46 82
1527.55 79
1527.64 78
1527.73 77
1527.82 75
1527.91 72
1528.00 68
1528.09 64
1528.18 59
1528.27 55
1528.36 52
1528.45 49
1528.54 46
1528.63 42
1528.72 36
1528.81 28
1528.90 19
1528.99 10
1529.08 2
1529.17 0
1529.26 0
1529.35 0
1529.43 0
1529.52 0
1529.61 0
1529.70 0
1529.79 0
1529.88 3
1529.97 6
1530.06 8
1530.15 11
1530.24 13
1530.33 16
1530.42 20
1530.51 26
1530.60 33
1530.69 42
1530.78 51
1530.87 60
1530.96 68
1531.05 75
1531.14 79
1531.23 80
1531.32 79
1531.41 76
1531.50 71
1531.59 66
1531.68 61
1531.77 57
1531.86 54
1531.95 51
1532.04 49
1532.13 47
1532.22 44
1532.31 40
1532.39 36
1532.48 34
1532.57 33
1532.66 35
1532.75 39
1532.84 44
1532.93 50
1533.02 56
1533.11 61
1533.20 65
1533.29 68
1533.38 71
1533.47 74
1533.56 76
1533.65 77
1533.74 77
1533.83 76
1533.92 72
1534.01 67
1534.10 61
1534.19 55
1534.28 48
1534.37 43
1534.46 39
1534.55 37
1534.64 37
1534.73 39
1534.82 43
1534.91 47
1535.00 51
1535.09 53
1535.18 55
1535.27 55
1535.36 54
1535.45 54
1535.54 56
1535.63 60
1535.72 66
1535.81 72
1535.90 79
1535.99 85
1536.08 90
1536.17 93
1536.26 95
1536.35 95
1536.44 95
1536.53 95
1536.62 95
1536.71 95
1536.80 95
1536.89 95
1536.98 96
1537.07 96
1537.15 97
1537.24 98
1537.33 99
1537.42 100
1537.51 101
1537.60 102
1537.69 103
1537.78 104
1537.87 105
1537.96 105
1538.05 105
1538.14 105
1538.23 106
1538.32 107
1538.41 108
1538.50 109
1538.59 110
1538.68 111
1538.77 110
1538.86 107
1538.95 101
1539.04 93
1539.13 83
1539.22 73
1539.31 63
1539.40 54
1539.49 49
1539.58 46
1539.67 47
1539.76 51
1539.85 56
1539.94 62
1540.03 68
1540.12 73
1540.21 77
1540.30 80
1540.39 83
1540.48 85
1540.57 87
1540.66 89
1540.75 90
1540.84 90
1540.93 89
1541.02 88
1541.11 86
1541.20 85
1541.29 85
1541.38 87
1541.47 89
1541.56 91
1541.65 93
1541.74 92
1541.83 88
1541.92 83
1542.01 76
1542.10 69
1542.19 62
1542.28 58
1542.37 55
1542.46 55
1542.55 56
1542.64 57
1542.73 58
1542.82 58
1542.91 57
1543.00 55
1543.09 53
1543.18 51
1543.27 49
1543.36 48
1543.45 47
1543.54 45
1543.63 44
1543.72 42
1543.81 40
1543.90 40
1543.99 40
1544.08 41
1544.17 43
1544.26 45
1544.35 45
1544.44 43
1544.53 39
1544.62 34
1544.71 28
1544.80 22
1544.89 17
1544.98 14
1545.07 14
1545.16 14
1545.26 17
1545.35 20
1545.44 24
1545.53 28
1545.62 31
1545.71 34
1545.80 37
1545.89 40
1545.98 43
1546.07 48
1546.16 52
1546.25 56
1546.34 58
1546.43 59
1546.52 56
1546.61 50
1546.70 41
1546.79 30
1546.88 19
1546.97 10
1547.06 4
1547.15 2
1547.24 4
1547.33 9
1547.42 16
1547.51 23
1547.60 28
1547.69 31
1547.78 31
1547.87 31
1547.96 30
1548.05 28
1548.14 28
1548.23 29
1548.32 31
1548.41 34
1548.50 37
1548.59 40
1548.68 42
1548.77 45
1548.86 47
1548.95 48
1549.04 47
1549.13 45
1549.22 41
1549.31 36
1549.40 29
1549.49 23
1549.58 18
1549.67 16
1549.76 17
1549.85 22
1549.94 30
1550.04 40
1550.13 49
1550.22 57
1550.31 63
1550.40 66
1550.49 66
1550.58 64
1550.67 62
1550.76 59
1550.85 57
1550.94 56
1551.03 54
1551.12 51
1551.21 47
1551.30 42
1551.39 37
1551.48 32
1551.57 29
1551.66 28
1551.75 31
1551.84 37
1551.93 46
1552.02 56
1552.11 67
1552.20 76
1552.29 83
1552.38 88
1552.47 90
1552.56 90
1552.65 88
1552.74 85
1552.83 82
1552.92 78
1553.02 73
1553.11 68
1553.20 64
1553.29 61
1553.38 61
1553.47 63
1553.56 69
1553.65 77
1553.74 85
1553.83 92
1553.92 95
1554.01 95
1554.10 91
1554.19 84
1554.28 76
1554.37 69
1554.46 62
1554.55 58
1554.64 56
1554.73 57
1554.82 59
1554.91 61
1555.00 64
1555.09 65
1555.18 65
1555.27 62
1555.36 58
1555.46 52
1555.55 48
1555.64 45
1555.73 47
1555.82 52
1555.91 61
1556.00 71
1556.09 81
1556.18 89
1556.27 94
1556.36 94
1556.45 92
1556.54 90
1556.63 89
1556.72 90
1556.81 96
1556.90 105
1556.99 115
1557.08 125
1557.17 132
1557.26 135
1557.35 133
1557.45 128
1557.54 121
1557.63 113
1557.72 107
1557.81 102
1557.90 99
1557.99 97
1558.08 96
1558.17 95
1558.26 95
1558.35 96
1558.44 99
1558.53 104
1558.62 111
1558.71 120
1558.80 128
1558.89 136
1558.98 141
1559.07 143
1559.16 141
1559.26 136
1559.35 129
1559.44 120
1559.53 111
1559.62 102
1559.71 94
1559.80 86
1559.89 79
1559.98 70
1560.07 61
1560.16 52
1560.25 43
1560.34 35
1560.43 31
1560.52 31
1560.61 34
1560.70 41
1560.79 49
1560.89 58
1560.98 66
1561.07 73
1561.16 79
1561.25 83
1561.34 88
1561.43 94
1561.52 101
1561.61 110
1561.70 118
1561.79 126
1561.88 131
1561.97 131
1562.06 127
1562.15 117
1562.24 102
1562.33 85
1562.43 66
1562.52 49
1562.61 35
1562.70 25
1562.79 19
1562.88 18
1562.97 20
1563.06 23
1563.15 28
1563.24 32
1563.33 35
1563.42 36
1563.51 35
1563.60 32
1563.69 28
1563.78 22
1563.88 17
1563.97 12
1564.06 7
1564.15 3
1564.24 0
1564.33 0
1564.42 0
1564.51 0
1564.60 0
1564.69 0
1564.78 0
1564.87 0
1564.96 0
1565.05 6
1565.15 12
1565.24 18
1565.33 22
1565.42 26
1565.51 29
1565.60 32
1565.69 37
1565.78 44
1565.87 51
1565.96 59
1566.05 66
1566.14 71
1566.23 74
1566.32 73
1566.42 70
1566.51 66
1566.60 60
1566.69 54
1566.78 50
1566.87 47
1566.96 47
1567.05 50
1567.14 56
1567.23 64
1567.32 74
1567.41 84
1567.50 93
1567.59 99
1567.69 101
1567.78 100
1567.87 96
1567.96 90
1568.05 83
1568.14 77
1568.23 72
1568.32 69
1568.41 69
1568.50 70
1568.59 74
1568.68 79
1568.78 86
1568.87 93
1568.96 100
1569.05 106
1569.14 109
1569.23 111
1569.32 110
1569.41 108
1569.50 104
1569.59 98
1569.68 91
1569.77 82
1569.86 72
1569.96 61
1570.05 51
1570.14 42
1570.23 36
1570.32 34
1570.41 35
1570.50 38
1570.59 43
1570.68 49
1570.77 54
1570.86 60
1570.96 64
1571.05 67
1571.14 70
1571.23 71
1571.32 71
1571.41 71
1571.50 69
1571.59 66
1571.68 64
1571.77 62
1571.86 61
1571.95 62
1572.05 64
1572.14 66
1572.23 68
1572.32 70
1572.41 70
1572.50 70
1572.59 68
1572.68 66
1572.77 64
1572.86 62
1572.95 60
1573.05 59
1573.14 58
1573.23 58
1573.32 58
1573.41 57
1573.50 57
1573.59 56
1573.68 54
1573.77 52
1573.86 50
1573.96 46
1574.05 42
1574.14 38
1574.23 34
1574.32 30
1574.41 27
1574.50 25
1574.59 24
1574.68 24
1574.77 24
1574.86 24
1574.96 23
1575.05 21
1575.14 17
1575.23 12
1575.32 6
1575.41 0
1575.50 0
1575.59 0
1575.68 0
1575.77 0
1575.87 0
1575.96 0
1576.05 0
1576.14 1
1576.23 3
1576.32 4
1576.41 6
1576.50 9
1576.59 12
1576.69 16
1576.78 20
1576.87 22
1576.96 24
1577.05 25
1577.14 25
1577.23 24
1577.32 24
1577.41 23
1577.50 21
1577.60 19
1577.69 15
1577.78 11
1577.87 6
1577.96 1
1578.05 0
1578.14 0
1578.23 1
1578.32 8
1578.42 18
1578.51 30
1578.60 42
1578.69 52
1578.78 59
1578.87 62
1578.96 61
1579.05 57
1579.14 52
1579.23 47
1579.33 44
1579.42 43
1579.51 44
1579.60 46
1579.69 50
1579.78 53
1579.87 55
1579.96 55
1580.06 55
1580.15 54
1580.24 52
1580.33 50
1580.42 48
1580.51 45
1580.60 42
1580.69 37
1580.78 32
1580.88 27
1580.97 23
1581.06 22
1581.15 25
1581.24 32
1581.33 44
1581.42 58
1581.51 74
1581.60 89
1581.70 102
1581.79 109
1581.88 111
1581.97 107
1582.06 99
1582.15 89
1582.24 78
1582.33 69
1582.43 62
1582.52 59
1582.61 59
1582.70 62
1582.79 67
1582.88 75
1582.97 83
1583.06 93
1583.15 103
1583.25 112
1583.34 119
1583.43 123
1583.52 123
1583.61 120
1583.70 116
1583.79 110
1583.88 105
1583.98 102
1584.07 100
1584.16 100
1584.25 101
1584.34 102
1584.43 103
1584.52 103
1584.61 102
1584.71 101
1584.80 99
1584.89 97
1584.98 94
1585.07 93
1585.16 93
1585.25 94
1585.34 96
1585.44 98
1585.53 100
1585.62 100
1585.71 97
1585.80 92
1585.89 85
1585.98 76
1586.08 69
1586.17 63
1586.26 59
1586.35 59
1586.44 62
1586.53 66
1586.62 72
1586.71 78
1586.81 84
1586.90 90
1586.99 95
1587.08 100
1587.17 105
1587.26 109
1587.35 111
1587.45 112
1587.54 111
1587.63 110
1587.72 108
1587.81 107
1587.90 108
1587.99 109
1588.08 113
1588.18 116
1588.27 120
1588.36 122
1588.45 123
1588.54 122
1588.63 119
1588.72 114
1588.82 108
1588.91 102
1589.00 96
1589.09 91
1589.18 88
1589.27 87
1589.36 89
1589.46 91
1589.55 94
1589.64 94
1589.73 92
1589.82 87
1589.91 78
1590.00 66
1590.10 53
1590.19 40
1590.28 28
1590.37 19
1590.46 12
1590.55 9
1590.64 8
1590.74 10
1590.83 14
1590.92 19
1591.01 26
1591.10 34
1591.19 43
1591.28 50
1591.38 57
1591.47 63
1591.56 67
1591.65 71
1591.74 75
1591.83 79
1591.92 84
1592.02 91
1592.11 97
1592.20 104
1592.29 109
1592.38 113
1592.47 114
1592.56 114
1592.66 113
1592.75 110
1592.84 108
1592.93 106
1593.02 104
1593.11 103
1593.20 100
1593.30 96
1593.39 90
1593.48 83
1593.57 74
1593.66 65
1593.75 56
1593.85 47
1593.94 38
1594.03 31
1594.12 24
1594.21 19
1594.30 14
1594.39 10
1594.49 7
1594.58 6
1594.67 7
1594.76 11
1594.85 18
1594.94 28
1595.04 39
1595.13 50
1595.22 60
1595.31 67
1595.40 71
1595.49 72
1595.59 70
1595.68 66
1595.77 62
1595.86 58
1595.95 54
1596.04 49
1596.13 44
1596.23 38
1596.32 30
1596.41 23
1596.50 16
1596.59 10
1596.68 5
1596.78 2
1596.87 1
1596.96 1
1597.05 1
1597.14 2
1597.23 2
1597.33 1
1597.42 0
1597.51 0
1597.60 0
1597.69 0
1597.78 0
1597.88 0
1597.97 6
1598.06 15
1598.15 25
1598.24 34
1598.33 42
1598.43 47
1598.52 49
1598.61 50
1598.70 49
1598.79 49
1598.88 49
1598.98 51
1599.07 56
1599.16 63
1599.25 72
1599.34 82
1599.43 91
1599.53 98
1599.62 102
1599.71 101
1599.80 97
1599.89 89
1599.98 80
1600.08 71
1600.17 63
1600.26 58
1600.35 54
1600.44 52
1600.53 51
1600.63 50
1600.72 49
1600.81 48
1600.90 47
1600.99 48
1601.08 52
1601.18 59
1601.27 68
1601.36 79
1601.45 91
1601.54 102
1601.63 112
1601.73 121
1601.82 127
1601.91 131
1602.00 133
1602.09 134
1602.19 133
1602.28 132
1602.37 130
1602.46 127
1602.55 125
1602.64 124
1602.74 123
1602.83 124
1602.92 126
1603.01 130
1603.10 133
1603.19 136
1603.29 139
1603.38 139
1603.47 137
1603.56 132
1603.65 125
1603.75 116
1603.84 105
1603.93 94
1604.02 83
1604.11 76
1604.20 71
1604.30 70
1604.39 73
1604.48 78
1604.57 84
1604.66 90
1604.76 95
1604.85 97
1604.94 98
1605.03 95
1605.12 89
1605.22 80
1605.31 68
1605.40 54
1605.49 39
1605.58 26
1605.67 14
1605.77 7
1605.86 3
1605.95 4
1606.04 8
1606.13 14
1606.23 21
1606.32 26
1606.41 30
1606.50 33
1606.59 34
1606.69 36
1606.78 38
1606.87 42
1606.96 48
1607.05 55
1607.14 61
1607.24 67
1607.33 71
1607.42 73
1607.51 72
1607.60 71
1607.70 69
1607.79 68
1607.88 66
1607.97 66
1608.06 65
1608.16 63
1608.25 61
1608.34 57
1608.43 53
1608.52 49
1608.62 45
1608.71 43
1608.80 42
1608.89 42
1608.98 43
1609.08 44
1609.17 43
1609.26 42
1609.35 39
1609.44 35
1609.54 30
1609.63 25
1609.72 19
1609.81 13
1609.90 8
1610.00 5
1610.09 3
1610.18 4
1610.27 7
1610.36 11
1610.46 16
1610.55 21
1610.64 24
1610.73 26
1610.82 27
1610.92 26
1611.01 25
1611.10 25
1611.19 28
1611.28 34
1611.38 43
1611.47 56
1611.56 70
1611.65 86
1611.74 100
1611.84 112
1611.93 120
1612.02 125
1612.11 126
1612.20 124
1612.30 120
1612.39 116
1612.48 112
1612.57 109
1612.66 108
1612.76 106
1612.85 106
1612.94 105
1613.03 104
1613.12 104
1613.22 103
1613.31 102
1613.40 102
1613.49 104
1613.58 106
1613.68 110
1613.77 115
1613.86 120
1613.95 124
1614.05 127
1614.14 127
1614.23 124
1614.32 118
1614.41 110
1614.51 102
1614.60 95
1614.69 91
1614.78 90
1614.87 91
1614.97 96
1615.06 101
1615.15 105
1615.24 109
1615.33 109
1615.43 107
1615.52 103
1615.61 96
1615.70 87
1615.80 79
1615.89 72
1615.98 69
1616.07 70
1616.16 74
1616.26 83
1616.35 92
1616.44 102
1616.53 108
1616.63 111
1616.72 111
1616.81 107
1616.90 102
1616.99 96
1617.09 92
1617.18 88
1617.27 85
1617.36 83
1617.45 81
1617.55 79
1617.64 76
1617.73 74
1617.82 73
1617.92 72
1618.01 73
1618.10 74
1618.19 76
1618.28 77
1618.38 76
1618.47 72
1618.56 67
1618.65 59
1618.75 50
1618.84 42
1618.93 36
1619.02 32
1619.11 32
1619.21 34
1619.30 38
1619.39 43
1619.48 49
1619.58 55
1619.67 63
1619.76 72
1619.85 82
1619.95 91
1620.04 99
1620.13 103
1620.22 103
1620.31 100
1620.41 94
1620.50 87
1620.59 81
1620.68 78
1620.78 77
1620.87 78
1620.96 79
1621.05 79
1621.15 77
1621.24 73
1621.33 67
1621.42 61
1621.51 57
1621.61 54
1621.70 54
1621.79 56
1621.88 60
1621.98 64
1622.07 68
1622.16 71
1622.25 74
1622.35 77
1622.44 81
1622.53 85
1622.62 90
1622.71 94
1622.81 97
1622.90 98
1622.99 97
1623.08 95
1623.18 93
1623.27 91
1623.36 90
1623.45 91
1623.55 92
1623.64 93
1623.73 92
1623.82 91
1623.92 88
1624.01 83
1624.10 78
1624.19 74
1624.29 72
1624.38 73
1624.47 77
1624.56 83
1624.65 91
1624.75 98
1624.84 102
1624.93 104
1625.02 101
1625.12 95
1625.21 88
1625.30 81
1625.39 76
1625.49 72
1625.58 71
1625.67 71
1625.76 71
1625.86 69
1625.95 67
1626.04 63
1626.13 58
1626.23 55
1626.32 52
1626.41 52
1626.50 53
1626.60 55
1626.69 58
1626.78 62
1626.87 66
1626.97 69
1627.06 73
1627.15 75
1627.24 76
1627.34 74
1627.43 70
1627.52 64
1627.61 55
1627.71 46
1627.80 37
1627.89 29
1627.98 23
1628.08 18
1628.17 15
1628.26 13
1628.35 11
1628.45 7
1628.54 2
1628.63 0
1628.72 0
1628.82 0
1628.91 0
1629.00 0
1629.09 0
1629.19 0
1629.28 2
1629.37 10
1629.46 18
1629.56 25
1629.65 29
1629.74 32
1629.83 32
1629.93 30
1630.02 27
1630.11 23
1630.20 19
1630.30 17
1630.39 17
1630.48 22
1630.57 29
1630.67 40
1630.76 53
1630.85 67
1630.94 80
1631.04 92
1631.13 102
1631.22 109
1631.31 113
1631.41 114
1631.50 112
1631.59 109
1631.69 104
1631.78 99
1631.87 95
1631.96 93
1632.06 92
1632.15 93
1632.24 94
1632.33 96
1632.43 97
1632.52 97
1632.61 96
1632.70 93
1632.80 91
1632.89 88
1632.98 87
1633.07 88
1633.17 91
1633.26 96
1633.35 102
1633.45 108
1633.54 113
1633.63 116
1633.72 115
1633.82 111
1633.91 105
1634.00 97
1634.09 89
1634.19 82
1634.28 77
1634.37 74
1634.46 74
1634.56 76
1634.65 79
1634.74 83
1634.84 86
1634.93 89
1635.02 90
1635.11 90
1635.21 88
1635.30 84
1635.39 79
1635.48 73
1635.58 66
1635.67 59
1635.76 53
1635.86 48
1635.95 45
1636.04 44
1636.13 45
1636.23 48
1636.32 52
1636.41 56
1636.50 59
1636.60 62
1636.69 63
1636.78 62
1636.88 59
1636.97 55
1637.06 50
1637.15 44
1637.25 39
1637.34 34
1637.43 32
1637.52 31
1637.62 33
1637.71 36
1637.80 40
1637.90 44
1637.99 47
1638.08 49
1638.17 50
1638.27 50
1638.36 50
1638.45 51
1638.55 54
1638.64 59
1638.73 66
1638.82 76
1638.92 86
1639.01 95
1639.10 103
1639.20 108
1639.29 111
1639.38 110
1639.47 107
1639.57 104
1639.66 99
1639.75 95
1639.84 90
1639.94 86
1640.03 82
1640.12 78
1640.22 73
1640.31 69
1640.40 65
1640.49 62
1640.59 58
1640.68 55
1640.77 52
1640.87 49
1640.96 46
1641.05 43
1641.14 41
1641.24 40
1641.33 39
1641.42 39
1641.52 41
1641.61 43
1641.70 45
1641.80 49
1641.89 54
1641.98 60
1642.07 65
1642.17 71
1642.26 76
1642.35 79
1642.45 82
1642.54 82
1642.63 80
1642.72 78
1642.82 73
1642.91 68
1643.00 61
1643.10 55
1643.19 48
1643.28 42
1643.37 37
1643.47 34
1643.56 34
1643.65 34
1643.75 36
1643.84 36
1643.93 36
1644.03 33
1644.12 28
1644.21 21
1644.30 14
1644.40 6
1644.49 0
1644.58 0
1644.68 0
1644.77 0
1644.86 0
1644.95 0
1645.05 0
1645.14 0
1645.23 0
1645.33 5
1645.42 14
1645.51 24
1645.61 33
1645.70 42
1645.79 50
1645.88 55
1645.98 59
1646.07 61
1646.16 63
1646.26 65
1646.35 68
1646.44 71
1646.54 74
1646.63 75
1646.72 75
1646.82 73
1646.91 69
1647.00 64
1647.09 60
1647.19 56
1647.28 55
1647.37 54
1647.47 53
1647.56 51
1647.65 47
1647.75 42
1647.84 34
1647.93 26
1648.02 19
1648.12 13
1648.21 10
1648.30 10
1648.40 13
1648.49 19
1648.58 27
1648.68 37
1648.77 48
1648.86 60
1648.96 74
1649.05 89
1649.14 104
1649.24 118
1649.33 129
1649.42 135
1649.51 136
1649.61 132
1649.70 124
1649.79 112
1649.89 100
1649.98 90
1650.07 81
1650.17 77
1650.26 76
1650.35 78
1650.45 83
1650.54 90
1650.63 98
1650.73 107
1650.82 117
1650.91 126
1651.00 134
1651.10 141
1651.19 145
1651.28 146
1651.38 144
1651.47 139
1651.56 132
1651.66 123
1651.75 115
1651.84 108
1651.94 105
1652.03 104
1652.12 108
1652.22 115
1652.31 123
1652.40 132
1652.50 140
1652.59 145
1652.68 146
1652.77 143
1652.87 135
1652.96 123
1653.05 109
1653.15 94
1653.24 79
1653.33 68
1653.43 61
1653.52 59
1653.61 61
1653.71 66
1653.80 72
1653.89 78
1653.99 81
1654.08 82
1654.17 81
1654.27 77
1654.36 73
1654.45 68
1654.55 64
1654.64 61
1654.73 58
1654.83 55
1654.92 51
1655.01 46
1655.11 42
1655.20 38
1655.29 34
1655.39 33
1655.48 34
1655.57 38
1655.67 44
1655.76 51
1655.85 60
1655.95 68
1656.04 76
1656.13 84
1656.23 92
1656.32 103
1656.41 116
1656.51 133
1656.60 152
1656.69 173
1656.79 195
1656.88 213
1656.97 227
1657.07 235
1657.16 236
1657.25 230
1657.35 220
1657.44 206
1657.53 191
1657.63 176
1657.72 163
1657.81 153
1657.91 146
1658.00 142
1658.09 140
1658.19 138
1658.28 137
1658.37 135
1658.47 132
1658.56 130
1658.65 129
1658.75 129
1658.84 132
1658.93 138
1659.03 145
1659.12 153
1659.21 161
1659.31 167
1659.40 171
1659.49 172
1659.59 169
1659.68 164
1659.77 157
1659.87 149
1659.96 140
1660.05 129
1660.15 117
1660.24 103
1660.33 86
1660.43 67
1660.52 47
1660.61 27
1660.71 10
1660.80 0
1660.89 0
1660.99 0
1661.08 0
1661.17 0
1661.27 4
1661.36 11
1661.45 17
1661.55 20
1661.64 20
1661.73 17
1661.83 14
1661.92 10
1662.02 8
1662.11 10
1662.20 14
1662.30 22
1662.39 31
1662.48 41
1662.58 50
1662.67 58
1662.76 65
1662.86 72
1662.95 80
1663.04 88
1663.14 96
1663.23 102
1663.32 105
1663.42 104
1663.51 100
1663.60 92
1663.70 82
1663.79 73
1663.88 65
1663.98 58
1664.07 54
1664.17 52
1664.26 50
1664.35 49
1664.45 47
1664.54 45
1664.63 42
1664.73 38
1664.82 33
1664.91 29
1665.01 25
1665.10 23
1665.19 21
1665.29 22
1665.38 23
1665.48 24
1665.57 25
1665.66 25
1665.76 23
1665.85 20
1665.94 17
1666.04 13
1666.13 9
1666.22 5
1666.32 2
1666.41 0
1666.50 0
1666.60 0
1666.69 0
1666.79 0
1666.88 0
1666.97 0
1667.07 0
1667.16 0
1667.25 2
1667.35 5
1667.44 8
1667.53 11
1667.63 15
1667.72 19
1667.81 23
1667.91 28
1668.00 33
1668.10 38
1668.19 44
1668.28 50
1668.38 55
1668.47 59
1668.56 62
1668.66 63
1668.75 63
1668.84 63
1668.94 61
1669.03 60
1669.13 58
1669.22 57
1669.31 55
1669.41 54
1669.50 53
1669.59 51
1669.69 49
1669.78 46
1669.88 43
1669.97 38
1670.06 34
1670.16 29
1670.25 26
1670.34 23
1670.44 22
1670.53 21
1670.62 22
1670.72 24
1670.81 25
1670.91 26
1671.00 26
1671.09 27
1671.19 28
1671.28 30
1671.37 33
1671.47 38
1671.56 44
1671.66 53
1671.75 62
1671.84 72
1671.94 83
1672.03 93
1672.12 101
1672.22 107
1672.31 111
1672.41 115
1672.50 118
1672.59 122
1672.69 127
1672.78 133
1672.87 139
1672.97 144
1673.06 146
1673.16 145
1673.25 141
1673.34 134
1673.44 124
1673.53 113
1673.62 101
1673.72 90
1673.81 80
1673.91 71
1674.00 64
1674.09 59
1674.19 55
1674.28 53
1674.38 52
1674.47 51
1674.56 51
1674.66 51
1674.75 49
1674.84 47
1674.94 43
1675.03 37
1675.13 31
1675.22 25
1675.31 20
1675.41 17
1675.50 18
1675.60 22
1675.69 29
1675.78 39
1675.88 49
1675.97 57
1676.06 60
1676.16 58
1676.25 50
1676.35 38
1676.44 22
1676.53 8
1676.63 0
1676.72 0
1676.82 0
1676.91 0
1677.00 4
1677.10 14
1677.19 23
1677.28 30
1677.38 34
1677.47 38
1677.57 40
1677.66 44
1677.75 48
1677.85 53
1677.94 59
1678.04 62
1678.13 64
1678.22 62
1678.32 56
1678.41 49
1678.51 40
1678.60 33
1678.69 29
1678.79 29
1678.88 34
1678.98 43
1679.07 55
1679.16 68
1679.26 82
1679.35 95
1679.45 107
1679.54 116
1679.63 123
1679.73 127
1679.82 127
1679.91 123
1680.01 115
1680.10 105
1680.20 94
1680.29 81
1680.38 70
1680.48 61
1680.57 53
1680.67 49
1680.76 46
1680.85 45
1680.95 45
1681.04 45
1681.14 43
1681.23 40
1681.32 35
1681.42 29
1681.51 21
1681.61 12
1681.70 4
1681.79 0
1681.89 0
1681.98 0
1682.08 0
1682.17 0
1682.26 0
1682.36 0
1682.45 0
1682.55 7
1682.64 18
1682.74 29
1682.83 38
1682.92 45
1683.02 50
1683.11 54
1683.21 56
1683.30 59
1683.39 60
1683.49 62
1683.58 64
1683.68 66
1683.77 68
1683.86 69
1683.96 69
1684.05 67
1684.15 62
1684.24 56
1684.33 50
1684.43 43
1684.52 37
1684.62 32
1684.71 29
1684.80 27
1684.90 26
1684.99 26
1685.09 26
1685.18 27
1685.28 28
1685.37 29
1685.46 30
1685.56 29
1685.65 27
1685.75 23
1685.84 19
1685.93 14
1686.03 11
1686.12 9
1686.22 9
1686.31 10
1686.40 13
1686.50 17
1686.59 21
1686.69 26
1686.78 33
1686.88 40
1686.97 48
1687.06 56
1687.16 64
1687.25 70
1687.35 74
1687.44 77
1687.53 77
1687.63 76
1687.72 73
1687.82 68
1687.91 62
1688.01 56
1688.10 51
1688.19 48
1688.29 48
1688.38 50
1688.48 54
1688.57 60
1688.67 65
1688.76 69
1688.85 72
1688.95 73
1689.04 75
1689.14 76
1689.23 79
1689.32 83
1689.42 87
1689.51 90
1689.61 90
1689.70 88
1689.80 82
1689.89 73
1689.98 64
1690.08 55
1690.17 47
1690.27 41
1690.36 37
1690.46 34
1690.55 33
1690.64 32
1690.74 31
1690.83 31
1690.93 31
1691.02 33
1691.12 37
1691.21 43
1691.30 51
1691.40 60
1691.49 70
1691.59 79
1691.68 88
1691.78 94
1691.87 99
1691.96 100
1692.06 99
1692.15 95
1692.25 90
1692.34 84
1692.44 79
1692.53 76
1692.62 74
1692.72 74
1692.81 75
1692.91 76
1693.00 77
1693.10 76
1693.19 74
1693.28 71
1693.38 68
1693.47 65
1693.57 64
1693.66 64
1693.76 64
1693.85 65
1693.95 65
1694.04 64
1694.13 61
1694.23 56
1694.32 50
1694.42 45
1694.51 40
1694.61 37
1694.70 35
1694.79 34
1694.89 34
1694.98 35
1695.08 37
1695.17 40
1695.27 44
1695.36 49
1695.46 56
1695.55 63
1695.64 70
1695.74 75
1695.83 78
1695.93 80
1696.02 79
1696.12 77
1696.21 75
1696.30 73
1696.40 71
1696.49 69
1696.59 66
1696.68 64
1696.78 60
1696.87 55
1696.97 49
1697.06 43
1697.15 35
1697.25 27
1697.34 19
1697.44 11
1697.53 3
1697.63 0
1697.72 0
1697.82 0
1697.91 0
1698.01 0
1698.10 0
1698.19 9
1698.29 22
1698.38 34
1698.48 45
1698.57 53
1698.67 56
1698.76 56
1698.86 53
1698.95 49
1699.04 47
1699.14 45
1699.23 46
1699.33 50
1699.42 56
1699.52 64
1699.61 73
1699.71 84
1699.80 93
1699.89 102
1699.99 109
1700.08 114
1700.18 115
1700.27 113
1700.37 110
1700.46 106
1700.56 102
1700.65 99
1700.75 96
1700.84 94
1700.93 93
1701.03 91
1701.12 88
1701.22 85
1701.31 82
1701.41 79
1701.50 78
1701.60 80
1701.69 84
1701.79 90
1701.88 98
1701.98 105
1702.07 111
1702.16 115
1702.26 117
1702.35 116
1702.45 113
1702.54 110
1702.64 107
1702.73 103
1702.83 100
1702.92 95
1703.02 91
1703.11 86
1703.20 82
1703.30 79
1703.39 76
1703.49 75
1703.58 74
1703.68 73
1703.77 73
1703.87 72
1703.96 71
1704.06 70
1704.15 68
1704.25 65
1704.34 62
1704.44 57
1704.53 51
1704.62 45
1704.72 39
1704.81 34
1704.91 31
1705.00 30
1705.10 31
1705.19 34
1705.29 39
1705.38 45
1705.48 50
1705.57 56
1705.67 61
1705.76 67
1705.86 72
1705.95 76
1706.04 78
1706.14 79
1706.23 76
1706.33 69
1706.42 59
1706.52 46
1706.61 31
1706.71 17
1706.80 6
1706.90 0
1706.99 0
1707.09 0
1707.18 0
1707.28 0
1707.37 0
1707.47 0
1707.56 0
1707.65 0
1707.75 0
1707.84 0
1707.94 2
1708.03 9
1708.13 17
1708.22 26
1708.32 33
1708.41 38
1708.51 42
1708.60 44
1708.70 46
1708.79 48
1708.89 51
1708.98 57
1709.08 63
1709.17 70
1709.27 77
1709.36 82
1709.46 86
1709.55 88
1709.65 89
1709.74 90
1709.83 91
1709.93 91
1710.02 93
1710.12 94
1710.21 94
1710.31 93
1710.40 91
1710.50 89
1710.59 87
1710.69 86
1710.78 86
1710.88 86
1710.97 87
1711.07 88
1711.16 89
1711.26 91
1711.35 93
1711.45 95
1711.54 99
1711.64 102
1711.73 104
1711.83 106
1711.92 105
1712.02 103
1712.11 99
1712.21 93
1712.30 88
1712.40 82
1712.49 78
1712.58 75
1712.68 74
1712.77 74
1712.87 75
1712.96 79
1713.06 83
1713.15 89
1713.25 96
1713.34 103
1713.44 111
1713.53 119
1713.63 127
1713.72 135
1713.82 143
1713.91 150
1714.01 155
1714.10 160
1714.20 164
1714.29 168
1714.39 171
1714.48 174
1714.58 177
1714.67 179
1714.77 180
1714.86 179
1714.96 175
1715.05 168
1715.15 159
1715.24 147
1715.34 133
1715.43 120
1715.53 109
1715.62 100
1715.72 95
1715.81 94
1715.91 95
1716.00 99
1716.10 102
1716.19 105
1716.29 107
1716.38 107
1716.48 105
1716.57 102
1716.67 98
1716.76 93
1716.86 89
1716.95 86
1717.05 85
1717.14 87
1717.24 91
1717.33 96
1717.43 101
1717.52 105
1717.62 107
1717.71 105
1717.81 101
1717.90 95
1718.00 88
1718.09 80
1718.19 74
1718.28 69
1718.38 64
1718.47 60
1718.57 55
1718.66 50
1718.76 44
1718.85 39
1718.95 34
1719.04 30
1719.14 28
1719.23 27
1719.33 28
1719.42 31
1719.52 36
1719.61 42
1719.71 49
1719.80 56
1719.90 64
1719.99 72
1720.09 79
1720.18 83
1720.28 84
1720.37 83
1720.47 78
1720.56 70
1720.66 62
1720.75 54
1720.85 48
1720.94 46
1721.04 47
1721.13 52
1721.23 59
1721.32 65
1721.42 68
1721.52 68
1721.61 65
1721.71 57
1721.80 47
1721.90 36
1721.99 27
1722.09 20
1722.18 16
1722.28 15
1722.37 16
1722.47 20
1722.56 25
1722.66 31
1722.75 36
1722.85 42
1722.94 47
1723.04 52
1723.13 55
1723.23 57
1723.32 58
1723.42 57
1723.51 56
1723.61 53
1723.70 49
1723.80 46
1723.89 43
1723.99 41
1724.08 39
1724.18 39
1724.27 39
1724.37 40
1724.47 42
1724.56 46
1724.66 50
1724.75 55
1724.85 60
1724.94 66
1725.04 72
1725.13 78
1725.23 84
1725.32 87
1725.42 88
1725.51 87
1725.61 81
1725.70 74
1725.80 64
1725.89 54
1725.99 44
1726.08 35
1726.18 28
1726.27 22
1726.37 17
1726.47 12
1726.56 8
1726.66 3
1726.75 0
1726.85 0
1726.94 0
1727.04 0
1727.13 0
1727.23 0
1727.32 0
1727.42 0
1727.51 0
1727.61 4
1727.70 15
1727.80 28
1727.89 40
1727.99 51
1728.08 58
1728.18 61
1728.28 61
1728.37 58
1728.47 55
1728.56 52
1728.66 51
1728.75 50
1728.85 50
1728.94 48
1729.04 46
1729.13 41
1729.23 35
1729.32 27
1729.42 19
1729.51 12
1729.61 5
1729.71 1
1729.80 0
1729.90 0
1729.99 4
1730.09 10
1730.18 19
1730.28 30
1730.37 43
1730.47 57
1730.56 71
1730.66 82
1730.75 89
1730.85 92
1730.95 90
1731.04 83
1731.14 75
1731.23 66
1731.33 60
1731.42 57
1731.52 58
1731.61 62
1731.71 67
1731.80 72
1731.90 75
1731.99 75
1732.09 70
1732.19 61
1732.28 51
1732.38 41
1732.47 33
1732.57 29
1732.66 28
1732.76 32
1732.85 38
1732.95 45
1733.04 51
1733.14 56
1733.24 61
1733.33 66
1733.43 72
1733.52 79
1733.62 86
1733.71 92
1733.81 96
1733.90 96
1734.00 93
1734.09 87
1734.19 76
1734.29 63
1734.38 50
1734.48 36
1734.57 26
1734.67 21
1734.76 21
1734.86 28
1734.95 41
1735.05 57
1735.14 74
1735.24 91
1735.34 105
1735.43 115
1735.53 122
1735.62 124
1735.72 122
1735.81 118
1735.91 110
1736.00 101
1736.10 89
1736.20 76
1736.29 64
1736.39 55
1736.48 49
1736.58 47
1736.67 49
1736.77 55
1736.86 64
1736.96 73
1737.06 81
1737.15 86
1737.25 88
1737.34 85
1737.44 79
1737.53 70
1737.63 59
1737.72 50
1737.82 41
1737.92 36
1738.01 33
1738.11 34
1738.20 38
1738.30 43
1738.39 48
1738.49 53
1738.58 56
1738.68 59
1738.78 62
1738.87 66
1738.97 72
1739.06 80
1739.16 90
1739.25 100
1739.35 109
1739.44 115
1739.54 120
1739.64 122
1739.73 122
1739.83 121
1739.92 119
1740.02 116
1740.11 113
1740.21 107
1740.31 99
1740.40 90
1740.50 81
1740.59 73
1740.69 69
1740.78 71
1740.88 80
1740.98 95
1741.07 114
1741.17 135
1741.26 152
1741.36 165
1741.45 170
1741.55 168
1741.64 158
1741.74 143
1741.84 126
1741.93 107
1742.03 90
1742.12 75
1742.22 63
1742.31 54
1742.41 48
1742.51 43
1742.60 39
1742.70 38
1742.79 38
1742.89 41
1742.98 46
1743.08 53
1743.18 60
1743.27 67
1743.37 72
1743.46 73
1743.56 71
1743.65 64
1743.75 55
1743.85 44
1743.94 33
1744.04 24
1744.13 17
1744.23 12
1744.32 10
1744.42 10
1744.52 11
1744.61 13
1744.71 17
1744.80 20
1744.90 24
1745.00 26
1745.09 26
1745.19 24
1745.28 20
1745.38 15
1745.47 10
1745.57 6
1745.67 4
1745.76 5
1745.86 9
1745.95 16
1746.05 23
1746.14 30
1746.24 38
1746.34 46
1746.43 54
1746.53 64
1746.62 75
1746.72 86
1746.82 97
1746.91 106
1747.01 113
1747.10 116
1747.20 115
1747.29 112
1747.39 108
1747.49 104
1747.58 101
1747.68 100
1747.77 99
1747.87 99
1747.97 100
1748.06 101
1748.16 103
1748.25 105
1748.35 107
1748.44 108
1748.54 108
1748.64 106
1748.73 102
1748.83 95
1748.92 85
1749.02 76
1749.12 66
1749.21 57
1749.31 50
1749.40 45
1749.50 41
1749.60 38
1749.69 35
1749.79 34
1749.88 34
1749.98 36
1750.07 40
1750.17 46
1750.27 53
1750.36 59
1750.46 63
1750.55 65
1750.65 64
1750.75 62
1750.84 60
1750.94 61
1751.03 66
1751.13 76
1751.23 91
1751.32 108
1751.42 124
1751.51 136
1751.61 141
1751.71 139
1751.80 130
1751.90 115
1751.99 98
1752.09 82
1752.19 68
1752.28 60
1752.38 56
1752.47 55
1752.57 58
1752.67 61
1752.76 64
1752.86 66
1752.95 68
1753.05 67
1753.15 65
1753.24 62
1753.34 57
1753.43 52
1753.53 46
1753.63 41
1753.72 39
1753.82 39
1753.91 43
1754.01 49
1754.11 58
1754.20 69
1754.30 80
1754.39 91
1754.49 102
1754.59 113
1754.68 123
1754.78 132
1754.87 140
1754.97 145
1755.07 148
1755.16 147
1755.26 142
1755.35 135
1755.45 125
1755.55 113
1755.64 101
1755.74 88
1755.83 77
1755.93 66
1756.03 56
1756.12 48
1756.22 40
1756.31 35
1756.41 32
1756.51 30
1756.60 31
1756.70 32
1756.79 35
1756.89 37
1756.99 40
1757.08 41
1757.18 42
1757.28 41
1757.37 39
1757.47 37
1757.56 34
1757.66 32
1757.76 31
1757.85 32
1757.95 36
1758.04 42
1758.14 49
1758.24 57
1758.33 63
1758.43 68
1758.53 71
1758.62 71
1758.72 70
1758.81 67
1758.91 64
1759.01 60
1759.10 56
1759.20 52
1759.29 49
1759.39 47
1759.49 46
1759.58 47
1759.68 49
1759.78 52
1759.87 56
1759.97 59
1760.06 61
1760.16 64
1760.26 68
1760.35 73
1760.45 79
1760.54 85
1760.64 90
1760.74 91
1760.83 88
1760.93 82
1761.03 74
1761.12 65
1761.22 57
1761.31 53
1761.41 52
1761.51 54
1761.60 58
1761.70 62
1761.80 66
1761.89 68
1761.99 67
1762.08 66
1762.18 64
1762.28 62
1762.37 61
1762.47 61
1762.57 61
1762.66 61
1762.76 61
1762.85 61
1762.95 60
1763.05 58
1763.14 56
1763.24 53
1763.34 51
1763.43 49
1763.53 47
1763.62 47
1763.72 50
1763.82 55
1763.91 63
1764.01 73
1764.11 85
1764.20 97
1764.30 107
1764.39 113
1764.49 115
1764.59 113
1764.68 109
1764.78 104
1764.88 99
1764.97 94
1765.07 89
1765.17 83
1765.26 75
1765.36 66
1765.45 56
1765.55 47
1765.65 41
1765.74 37
1765.84 35
1765.94 35
1766.03 34
1766.13 30
1766.22 23
1766.32 13
1766.42 1
1766.51 0
1766.61 0
1766.71 0
1766.80 0
1766.90 0
1767.00 0
1767.09 0
1767.19 2
1767.28 10
1767.38 17
1767.48 23
1767.57 30
1767.67 38
1767.77 49
1767.86 62
1767.96 77
1768.06 93
1768.15 108
1768.25 122
1768.35 133
1768.44 140
1768.54 145
1768.63 147
1768.73 147
1768.83 146
1768.92 144
1769.02 139
1769.12 133
1769.21 124
1769.31 114
1769.41 104
1769.50 94
1769.60 89
1769.70 87
1769.79 91
1769.89 99
1769.98 110
1770.08 122
1770.18 134
1770.27 143
1770.37 149
1770.47 151
1770.56 150
1770.66 146
1770.76 139
1770.85 131
1770.95 121
1771.05 111
1771.14 101
1771.24 91
1771.34 83
1771.43 78
1771.53 78
1771.62 81
1771.72 87
1771.82 96
1771.91 105
1772.01 112
1772.11 116
1772.20 117
1772.30 114
1772.40 108
1772.49 100
1772.59 91
1772.69 83
1772.78 77
1772.88 73
1772.98 71
1773.07 72
1773.17 76
1773.27 80
1773.36 84
1773.46 86
1773.56 86
1773.65 83
1773.75 78
1773.84 71
1773.94 65
1774.04 59
1774.13 56
1774.23 56
1774.33 57
1774.42 60
1774.52 64
1774.62 68
1774.71 73
1774.81 77
1774.91 81
1775.00 86
1775.10 92
1775.20 98
1775.29 105
1775.39 112
1775.49 118
1775.58 122
1775.68 124
1775.78 125
1775.87 124
1775.97 123
1776.07 122
1776.16 122
1776.26 122
1776.36 123
1776.45 125
1776.55 127
1776.65 129
1776.74 131
1776.84 131
1776.94 130
1777.03 127
1777.13 123
1777.23 117
1777.32 111
1777.42 105
1777.52 100
1777.61 97
1777.71 95
1777.81 95
1777.90 96
1778.00 97
1778.10 97
1778.19 97
1778.29 95
1778.39 91
1778.48 86
1778.58 81
1778.68 76
1778.77 71
1778.87 67
1778.97 63
1779.06 59
1779.16 56
1779.26 52
1779.35 50
1779.45 48
1779.55 48
1779.64 50
1779.74 53
1779.84 57
1779.93 62
1780.03 66
1780.13 69
1780.22 72
1780.32 73
1780.42 73
1780.51 71
1780.61 69
1780.71 67
1780.80 64
1780.90 61
1781.00 58
1781.09 56
1781.19 53
1781.29 51
1781.38 49
1781.48 47
1781.58 46
1781.68 46
1781.77 47
1781.87 49
1781.97 51
1782.06 52
1782.16 53
1782.26 52
1782.35 50
1782.45 46
1782.55 42
1782.64 37
1782.74 33
1782.84 30
1782.93 27
1783.03 26
1783.13 25
1783.22 25
1783.32 25
1783.42 25
1783.51 25
1783.61 24
1783.71 24
1783.80 23
1783.90 24
1784.00 27
1784.10 32
1784.19 40
1784.29 49
1784.39 59
1784.48 67
1784.58 74
1784.68 79
1784.77 81
1784.87 82
1784.97 81
1785.06 79
1785.16 77
1785.26 75
1785.35 72
1785.45 67
1785.55 62
1785.64 57
1785.74 51
1785.84 46
1785.94 44
1786.03 44
1786.13 47
1786.23 54
1786.32 63
1786.42 75
1786.52 87
1786.61 98
1786.71 107
1786.81 113
1786.90 116
1787.00 115
1787.10 111
1787.20 105
1787.29 98
1787.39 91
1787.49 84
1787.58 79
1787.68 75
1787.78 73
1787.87 72
1787.97 72
1788.07 73
1788.16 74
1788.26 74
1788.36 73
1788.46 72
1788.55 72
1788.65 73
1788.75 75
1788.84 79
1788.94 83
1789.04 86
1789.13 87
1789.23 84
1789.33 79
1789.43 70
1789.52 59
1789.62 47
1789.72 35
1789.81 25
1789.91 18
1790.01 14
1790.10 14
1790.20 17
1790.30 24
1790.40 32
1790.49 43
1790.59 54
1790.69 65
1790.78 75
1790.88 83
1790.98 90
1791.07 94
1791.17 96
1791.27 97
1791.37 97
1791.46 97
1791.56 95
1791.66 93
1791.75 91
1791.85 88
1791.95 85
1792.04 82
1792.14 79
1792.24 76
1792.34 74
1792.43 71
1792.53 67
1792.63 63
1792.72 58
1792.82 53
1792.92 48
1793.02 46
1793.11 45
1793.21 47
1793.31 51
1793.40 57
1793.50 64
1793.60 71
1793.70 78
1793.79 85
1793.89 93
1793.99 101
1794.08 110
1794.18 117
1794.28 123
1794.37 127
1794.47 126
1794.57 122
1794.67 115
1794.76 105
1794.86 93
1794.96 80
1795.05 66
1795.15 53
1795.25 40
1795.35 27
1795.44 15
1795.54 4
1795.64 0
1795.73 0
1795.83 0
1795.93 0
1796.03 0
1796.12 0
1796.22 0
1796.32 0
1796.41 3
1796.51 10
1796.61 16
1796.71 22
1796.80 27
1796.90 30
1797.00 34
1797.10 37
1797.19 40
1797.29 44
1797.39 48
1797.48 52
1797.58 55
1797.68 57
1797.78 55
1797.87 51
1797.97 43
1798.07 33
1798.16 21
1798.26 9
1798.36 0
1798.46 0
1798.55 0
1798.65 0
1798.75 0
1798.85 0
1798.94 0
1799.04 0
1799.14 0
1799.23 8
1799.33 16
1799.43 23
1799.53 30
1799.62 38
1799.72 45
1799.82 52
1799.91 60
1800.01 67
1800.11 74
1800.21 81
1800.30 86
1800.40 89
1800.50 93
1800.60 95
1800.69 97
1800.79 99
1800.89 100
1800.99 99
1801.08 97
1801.18 91
1801.28 83
1801.37 73
1801.47 62
1801.57 51
1801.67 41
1801.76 32
1801.86 24
1801.96 19
1802.06 14
1802.15 11
1802.25 8
1802.35 6
1802.44 6
1802.54 7
1802.64 9
1802.74 12
1802.83 16
1802.93 22
1803.03 29
1803.13 39
1803.22 52
1803.32 66
1803.42 81
1803.52 95
1803.61 106
1803.71 113
1803.81 115
1803.91 113
1804.00 107
1804.10 100
1804.20 93
1804.29 87
1804.39 81
1804.49 75
1804.59 69
1804.68 63
1804.78 57
1804.88 51
1804.98 46
1805.07 43
1805.17 43
1805.27 44
1805.37 45
1805.46 47
1805.56 48
1805.66 48
1805.76 46
1805.85 44
1805.95 41
1806.05 38
1806.15 35
1806.24 33
1806.34 30
1806.44 29
1806.54 29
1806.63 30
1806.73 34
1806.83 40
1806.93 49
1807.02 60
1807.12 72
1807.22 84
1807.31 95
1807.41 104
1807.51 110
1807.61 114
1807.70 115
1807.80 115
1807.90 113
1808.00 111
1808.09 110
1808.19 108
1808.29 107
1808.39 106
1808.48 104
1808.58 102
1808.68 97
1808.78 92
1808.87 85
1808.97 77
1809.07 70
1809.17 63
1809.26 58
1809.36 54
1809.46 53
1809.56 52
1809.65 51
1809.75 51
1809.85 50
1809.95 48
1810.04 45
1810.14 40
1810.24 36
1810.34 31
1810.44 27
1810.53 25
1810.63 25
1810.73 28
1810.83 32
1810.92 39
1811.02 46
1811.12 51
1811.22 55
1811.31 56
1811.41 54
1811.51 48
1811.61 41
1811.70 33
1811.80 24
1811.90 17
1812.00 11
1812.09 7
1812.19 4
1812.29 3
1812.39 2
1812.48 3
1812.58 5
1812.68 8
1812.78 13
1812.87 19
1812.97 25
1813.07 31
1813.17 36
1813.27 39
1813.36 41
1813.46 40
1813.56 38
1813.66 36
1813.75 33
1813.85 32
1813.95 33
1814.05 36
1814.14 41
1814.24 49
1814.34 59
1814.44 69
1814.53 79
1814.63 87
1814.73 93
1814.83 96
1814.93 95
1815.02 91
1815.12 84
1815.22 75
1815.32 64
1815.41 51
1815.51 38
1815.61 26
1815.71 14
1815.80 3
1815.90 0
1816.00 0
1816.10 0
1816.20 0
1816.29 0
1816.39 0
1816.49 0
1816.59 0
1816.68 5
1816.78 14
1816.88 24
1816.98 32
1817.07 38
1817.17 43
1817.27 45
1817.37 46
1817.47 46
1817.56 44
1817.66 43
1817.76 40
1817.86 38
1817.95 36
1818.05 35
1818.15 33
1818.25 31
1818.35 29
1818.44 27
1818.54 27
1818.64 27
1818.74 30
1818.83 34
1818.93 40
1819.03 45
1819.13 50
1819.23 51
1819.32 49
1819.42 45
1819.52 40
1819.62 35
1819.71 32
1819.81 33
1819.91 35
1820.01 40
1820.11 44
1820.20 46
1820.30 45
1820.40 42
1820.50 35
1820.59 27
1820.69 17
1820.79 9
1820.89 3
1820.99 0
1821.08 0
1821.18 0
1821.28 3
1821.38 7
1821.48 12
1821.57 15
1821.67 17
1821.77 18
1821.87 19
1821.96 19
1822.06 20
1822.16 23
1822.26 28
1822.36 34
1822.45 40
1822.55 45
1822.65 50
1822.75 52
1822.85 52
1822.94 51
1823.04 48
1823.14 45
1823.24 42
1823.33 39
1823.43 37
1823.53 36
1823.63 36
1823.73 37
1823.82 39
1823.92 42
1824.02 45
1824.12 48
1824.22 51
1824.31 52
1824.41 53
1824.51 51
1824.61 48
1824.71 43
1824.80 37
1824.90 28
1825.00 19
1825.10 10
1825.20 1
1825.29 0
1825.39 0
1825.49 0
1825.59 0
1825.69 0
1825.78 8
1825.88 19
1825.98 29
1826.08 38
1826.18 44
1826.27 48
1826.37 51
1826.47 53
1826.57 55
1826.67 58
1826.76 60
1826.86 61
1826.96 61
1827.06 60
1827.16 57
1827.25 52
1827.35 46
1827.45 41
1827.55 36
1827.65 33
1827.74 31
1827.84 30
1827.94 32
1828.04 33
1828.14 35
1828.23 36
1828.33 34
1828.43 30
1828.53 22
1828.63 13
1828.72 2
1828.82 0
1828.92 0
1829.02 0
1829.12 0
1829.21 0
1829.31 0
1829.41 0
1829.51 4
1829.61 17
1829.70 29
1829.80 40
1829.90 48
1830.00 52
1830.10 53
1830.19 51
1830.29 46
1830.39 40
1830.49 34
1830.59 28
1830.68 24
1830.78 21
1830.88 19
1830.98 17
1831.08 15
1831.18 13
1831.27 12
1831.37 12
1831.47 14
1831.57 16
1831.67 18
1831.76 18
1831.86 15
1831.96 10
1832.06 4
1832.16 0
1832.25 0
1832.35 0
1832.45 1
1832.55 10
1832.65 20
1832.75 29
1832.84 35
1832.94 39
1833.04 40
1833.14 41
1833.24 42
1833.33 45
1833.43 49
1833.53 53
1833.63 57
1833.73 59
1833.83 60
1833.92 58
1834.02 55
1834.12 52
1834.22 49
1834.32 47
1834.41 45
1834.51 44
1834.61 43
1834.71 43
1834.81 44
1834.91 47
1835.00 51
1835.10 57
1835.20 63
1835.30 71
1835.40 78
1835.49 86
1835.59 92
1835.69 98
1835.79 102
1835.89 104
1835.99 104
1836.08 102
1836.18 97
1836.28 90
1836.38 82
1836.48 72
1836.58 63
1836.67 56
1836.77 51
1836.87 49
1836.97 48
1837.07 49
1837.16 51
1837.26 53
1837.36 54
1837.46 54
1837.56 53
1837.66 50
1837.75 47
1837.85 43
1837.95 39
1838.05 35
1838.15 31
1838.25 29
1838.34 26
1838.44 24
1838.54 23
1838.64 22
1838.74 21
1838.84 20
1838.93 20
1839.03 19
1839.13 18
1839.23 15
1839.33 11
1839.43 7
1839.52 5
1839.62 4
1839.72 6
1839.82 12
1839.92 20
1840.02 28
1840.11 35
1840.21 39
1840.31 38
1840.41 33
1840.51 24
1840.61 15
1840.70 6
1840.80 1
1840.90 0
1841.00 1
1841.10 7
1841.20 13
1841.29 19
1841.39 22
1841.49 22
1841.59 18
1841.69 11
1841.79 3
1841.88 0
1841.98 0
1842.08 0
1842.18 0
1842.28 0
1842.38 0
1842.48 0
1842.57 0
1842.67 5
1842.77 12
1842.87 17
1842.97 22
1843.07 25
1843.16 26
1843.26 25
1843.36 23
1843.46 20
1843.56 16
1843.66 13
1843.75 9
1843.85 7
1843.95 7
1844.05 10
1844.15 15
1844.25 22
1844.35 31
1844.44 39
1844.54 45
1844.64 49
1844.74 49
1844.84 46
1844.94 42
1845.03 38
1845.13 36
1845.23 35
1845.33 35
1845.43 36
1845.53 36
1845.63 35
1845.72 33
1845.82 30
1845.92 26
1846.02 22
1846.12 18
1846.22 15
1846.32 13
1846.41 10
1846.51 7
1846.61 3
1846.71 0
1846.81 0
1846.91 0
1847.01 0
1847.10 0
1847.20 7
1847.30 14
1847.40 22
1847.50 30
1847.60 37
1847.69 42
1847.79 47
1847.89 51
1847.99 55
1848.09 60
1848.19 66
1848.29 74
1848.38 83
1848.48 94
1848.58 105
1848.68 116
1848.78 126
1848.88 135
1848.98 141
1849.07 145
1849.17 146
1849.27 145
1849.37 141
1849.47 136
1849.57 129
1849.67 121
1849.76 113
1849.86 104
1849.96 97
1850.06 90
1850.16 85
1850.26 82
1850.36 81
1850.46 80
1850.55 81
1850.65 83
1850.75 84
1850.85 84
1850.95 83
1851.05 82
1851.15 80
1851.24 78
1851.34 77
1851.44 77
1851.54 78
1851.64 80
1851.74 83
1851.84 87
1851.93 91
1852.03 94
1852.13 96
1852.23 96
1852.33 93
1852.43 89
1852.53 83
1852.63 77
1852.72 72
1852.82 69
1852.92 68
1853.02 69
1853.12 72
1853.22 76
1853.32 80
1853.42 85
1853.51 90
1853.61 96
1853.71 102
1853.81 108
1853.91 114
1854.01 119
1854.11 123
1854.20 126
1854.30 127
1854.40 127
1854.50 126
1854.60 123
1854.70 118
1854.80 113
1854.90 107
1854.99 101
1855.09 96
1855.19 94
1855.29 94
1855.39 95
1855.49 98
1855.59 102
1855.69 103
1855.78 103
1855.88 99
1855.98 92
1856.08 82
1856.18 71
1856.28 58
1856.38 45
1856.48 33
1856.58 22
1856.67 12
1856.77 4
1856.87 0
1856.97 0
1857.07 0
1857.17 0
1857.27 0
1857.37 6
1857.46 21
1857.56 39
1857.66 58
1857.76 77
1857.86 94
1857.96 110
1858.06 124
1858.16 137
1858.25 149
1858.35 159
1858.45 168
1858.55 173
1858.65 175
1858.75 173
1858.85 167
1858.95 158
1859.05 147
1859.14 135
1859.24 125
1859.34 115
1859.44 108
1859.54 104
1859.64 101
1859.74 101
1859.84 102
1859.94 103
1860.03 105
1860.13 106
1860.23 106
1860.33 105
1860.43 104
1860.53 104
1860.63 104
1860.73 105
1860.83 107
1860.92 108
1861.02 107
1861.12 103
1861.22 96
1861.32 88
1861.42 77
1861.52 66
1861.62 56
1861.72 47
1861.81 39
1861.91 32
1862.01 25
1862.11 18
1862.21 11
1862.31 4
1862.41 0
1862.51 0
1862.61 0
1862.71 0
1862.80 0
1862.90 0
1863.00 0
1863.10 0
1863.20 1
1863.30 3
1863.40 5
1863.50 10
1863.60 18
1863.69 30
1863.79 46
1863.89 64
1863.99 83
1864.09 100
1864.19 114
1864.29 123
1864.39 129
1864.49 130
1864.59 128
1864.68 125
1864.78 120
1864.88 114
1864.98 107
1865.08 99
1865.18 90
1865.28 82
1865.38 74
1865.48 69
1865.58 66
1865.67 65
1865.77 65
1865.87 66
1865.97 65
1866.07 64
1866.17 62
1866.27 61
1866.37 62
1866.47 66
1866.57 72
1866.67 81
1866.76 90
1866.86 98
1866.96 104
1867.06 108
1867.16 111
1867.26 114
1867.36 116
1867.46 118
1867.56 120
1867.66 120
1867.75 119
1867.85 116
1867.95 112
1868.05 108
1868.15 106
1868.25 104
1868.35 102
1868.45 101
1868.55 97
1868.65 93
1868.75 86
1868.85 79
1868.94 72
1869.04 66
1869.14 63
1869.24 61
1869.34 61
1869.44 62
1869.54 64
1869.64 67
1869.74 70
1869.84 75
1869.94 80
1870.03 86
1870.13 92
1870.23 99
1870.33 105
1870.43 110
1870.53 114
1870.63 116
1870.73 118
1870.83 118
1870.93 117
1871.03 115
1871.13 112
1871.22 107
1871.32 101
1871.42 94
1871.52 87
1871.62 81
1871.72 79
1871.82 81
1871.92 87
1872.02 96
1872.12 107
1872.22 118
1872.32 128
1872.41 135
1872.51 140
1872.61 141
1872.71 139
1872.81 135
1872.91 130
1873.01 123
1873.11 114
1873.21 104
1873.31 91
1873.41 78
1873.51 65
1873.61 53
1873.70 42
1873.80 35
1873.90 31
1874.00 29
1874.10 30
1874.20 33
1874.30 36
1874.40 41
1874.50 46
1874.60 52
1874.70 60
1874.80 70
1874.90 81
1875.00 94
1875.09 105
1875.19 116
1875.29 125
1875.39 131
1875.49 135
1875.59 137
1875.69 136
1875.79 133
1875.89 128
1875.99 120
1876.09 112
1876.19 105
1876.29 99
1876.39 98
1876.48 100
1876.58 107
1876.68 117
1876.78 127
1876.88 136
1876.98 141
1877.08 144
1877.18 142
1877.28 137
1877.38 130
1877.48 122
1877.58 115
1877.68 108
1877.78 101
1877.88 96
1877.97 93
1878.07 91
1878.17 91
1878.27 92
1878.37 93
1878.47 94
1878.57 94
1878.67 95
1878.77 96
1878.87 98
1878.97 102
1879.07 107
1879.17 114
1879.27 121
1879.37 129
1879.47 135
1879.56 140
1879.66 144
1879.76 145
1879.86 144
1879.96 142
1880.06 138
1880.16 132
1880.26 126
1880.36 120
1880.46 114
1880.56 108
1880.66 104
1880.76 101
1880.86 98
1880.96 97
1881.06 95
1881.16 94
1881.25 94
1881.35 95
1881.45 98
1881.55 103
1881.65 110
1881.75 119
1881.85 128
1881.95 138
1882.05 146
1882.15 151
1882.25 153
1882.35 152
1882.45 150
1882.55 147
1882.65 143
1882.75 140
1882.85 137
1882.95 131
1883.05 122
1883.14 110
1883.24 94
1883.34 76
1883.44 58
1883.54 42
1883.64 29
1883.74 21
1883.84 16
1883.94 15
1884.04 14
1884.14 15
1884.24 14
1884.34 13
1884.44 10
1884.54 7
1884.64 3
1884.74 0
1884.84 0
1884.94 0
1885.04 0
1885.14 0
1885.23 0
1885.33 0
1885.43 0
1885.53 6
1885.63 14
1885.73 22
1885.83 27
1885.93 30
1886.03 31
1886.13 32
1886.23 33
1886.33 36
1886.43 40
1886.53 45
1886.63 51
1886.73 55
1886.83 57
1886.93 56
1887.03 53
1887.13 47
1887.23 41
1887.33 35
1887.43 30
1887.53 27
1887.62 25
1887.72 23
1887.82 21
1887.92 17
1888.02 13
1888.12 7
1888.22 1
1888.32 0
1888.42 0
1888.52 0
1888.62 2
1888.72 10
1888.82 20
1888.92 31
1889.02 40
1889.12 48
1889.22 53
1889.32 56
1889.42 58
1889.52 58
1889.62 57
1889.72 54
1889.82 50
1889.92 45
1890.02 41
1890.12 39
1890.22 38
1890.32 40
1890.41 44
1890.51 49
1890.61 54
1890.71 60
1890.81 65
1890.91 71
1891.01 76
1891.11 82
1891.21 87
1891.31 93
1891.41 98
1891.51 102
1891.61 105
1891.71 106
1891.81 107
1891.91 108
1892.01 110
1892.11 112
1892.21 114
1892.31 116
1892.41 118
1892.51 118
1892.61 116
1892.71 111
1892.81 106
1892.91 99
1893.01 92
1893.11 85
1893.21 80
1893.31 76
1893.41 75
1893.51 75
1893.61 78
1893.71 82
1893.81 87
1893.91 92
1894.01 97
1894.10 100
1894.20 102
1894.30 103
1894.40 102
1894.50 100
1894.60 98
1894.70 96
1894.80 95
1894.90 93
1895.00 93
1895.10 93
1895.20 95
1895.30 98
1895.40 103
1895.50 109
1895.60 117
1895.70 124
1895.80 129
1895.90 132
1896.00 132
1896.10 129
1896.20 125
1896.30 121
1896.40 119
1896.50 120
1896.60 126
1896.70 134
1896.80 143
1896.90 152
1897.00 161
1897.10 169
1897.20 176
1897.30 183
1897.40 191
1897.50 199
1897.60 206
1897.70 211
1897.80 212
1897.90 210
1898.00 206
1898.10 201
1898.20 197
1898.30 194
1898.40 193
1898.50 194
1898.60 194
1898.70 194
1898.80 193
1898.90 191
1899.00 190
1899.10 191
1899.20 193
1899.30 197
1899.40 203
1899.50 207
1899.60 209
1899.70 208
1899.80 203
1899.90 194
1900.00 182
1900.10 169
1900.20 154
1900.30 140
1900.40 127
1900.50 115
1900.60 106
1900.70 100
1900.80 98
1900.90 98
1901.00 101
1901.10 105
1901.20 109
1901.30 112
1901.40 111
1901.50 108
1901.60 104
1901.70 101
1901.80 99
1901.90 99
1902.00 102
1902.10 106
1902.20 110
1902.30 113
1902.40 114
1902.50 113
1902.60 112
1902.70 110
1902.80 110
1902.90 111
1903.00 112
1903.10 115
1903.20 116
1903.30 117
1903.40 116
1903.50 115
1903.60 114
1903.70 113
1903.80 114
1903.90 114
1904.00 113
1904.10 111
1904.20 107
1904.30 100
1904.40 93
1904.50 85
1904.60 80
1904.70 77
1904.80 77
1904.90 79
1905.00 81
1905.10 84
1905.20 85
1905.30 86
1905.40 87
1905.50 88
1905.60 90
1905.70 95
1905.80 101
1905.90 108
1906.00 116
1906.10 123
1906.20 129
1906.30 134
1906.40 137
1906.50 138
1906.60 137
1906.70 134
1906.80 130
1906.90 123
1907.00 114
1907.10 103
1907.20 92
1907.30 80
1907.40 68
1907.50 57
1907.60 47
1907.70 38
1907.80 30
1907.90 23
1908.00 16
1908.10 10
1908.20 4
1908.30 0
1908.40 0
1908.50 0
1908.60 0
1908.70 0
1908.80 0
1908.90 0
1909.00 0
1909.10 2
1909.20 10
1909.30 17
1909.40 23
1909.50 28
1909.60 31
1909.70 34
1909.80 38
1909.90 43
1910.00 49
1910.10 57
1910.20 65
1910.30 71
1910.40 74
1910.50 74
1910.60 70
1910.71 63
1910.81 55
1910.91 47
1911.01 39
1911.11 34
1911.21 29
1911.31 24
1911.41 20
1911.51 13
1911.61 6
1911.71 0
1911.81 0
1911.91 0
1912.01 0
1912.11 0
1912.21 0
1912.31 0
1912.41 9
1912.51 24
1912.61 39
1912.71 52
1912.81 60
1912.91 64
1913.01 64
1913.11 59
1913.21 51
1913.31 42
1913.41 33
1913.51 26
1913.61 21
1913.71 19
1913.81 20
1913.91 23
1914.01 28
1914.11 32
1914.21 37
1914.31 40
1914.41 41
1914.52 41
1914.62 38
1914.72 33
1914.82 27
1914.92 21
1915.02 16
1915.12 13
1915.22 14
1915.32 18
1915.42 26
1915.52 34
1915.62 42
1915.72 47
1915.82 47
1915.92 44
1916.02 38
1916.12 32
1916.22 26
1916.32 24
1916.42 24
1916.52 27
1916.62 31
1916.72 36
1916.82 40
1916.92 45
1917.02 51
1917.12 59
1917.22 69
1917.33 81
1917.43 96
1917.53 111
1917.63 125
1917.73 139
1917.83 150
1917.93 159
1918.03 166
1918.13 171
1918.23 174
1918.33 176
1918.43 178
1918.53 181
1918.63 185
1918.73 191
1918.83 198
1918.93 209
1919.03 222
1919.13 237
1919.23 255
1919.33 275
1919.43 295
1919.53 314
1919.63 328
1919.74 337
1919.84 340
1919.94 337
1920.04 328
1920.14 316
1920.24 303
1920.34 290
1920.44 279
1920.54 270
1920.64 263
1920.74 259
1920.84 256
1920.94 255
1921.04 254
1921.14 253
1921.24 251
1921.34 245
1921.44 235
1921.54 221
1921.64 202
1921.75 182
1921.85 160
1921.95 140
1922.05 123
1922.15 109
1922.25 98
1922.35 90
1922.45 84
1922.55 79
1922.65 75
1922.75 72
1922.85 69
1922.95 66
1923.05 63
1923.15 60
1923.25 57
1923.35 55
1923.45 53
1923.55 52
1923.66 52
1923.76 52
1923.86 51
1923.96 49
1924.06 48
1924.16 47
1924.26 47
1924.36 49
1924.46 52
1924.56 57
1924.66 62
1924.76 67
1924.86 71
1924.96 73
1925.06 73
1925.16 71
1925.26 67
1925.37 63
1925.47 58
1925.57 54
1925.67 50
1925.77 47
1925.87 46
1925.97 48
1926.07 52
1926.17 58
1926.27 67
1926.37 78
1926.47 89
1926.57 99
1926.67 105
1926.77 107
1926.87 103
1926.98 94
1927.08 81
1927.18 65
1927.28 48
1927.38 35
1927.48 25
1927.58 21
1927.68 23
1927.78 30
1927.88 41
1927.98 55
1928.08 70
1928.18 83
1928.28 93
1928.38 99
1928.49 100
1928.59 97
1928.69 91
1928.79 82
1928.89 72
1928.99 62
1929.09 53
1929.19 45
1929.29 38
1929.39 32
1929.49 26
1929.59 21
1929.69 15
1929.79 8
1929.89 1
1930.00 0
1930.10 0
1930.20 0
1930.30 0
1930.40 0
1930.50 0
1930.60 0
1930.70 1
1930.80 9
1930.90 17
1931.00 23
1931.10 26
1931.20 28
1931.31 28
1931.41 27
1931.51 26
1931.61 26
1931.71 26
1931.81 26
1931.91 26
1932.01 25
1932.11 23
1932.21 21
1932.31 18
1932.41 15
1932.51 13
1932.62 13
1932.72 15
1932.82 21
1932.92 28
1933.02 38
1933.12 49
1933.22 60
1933.32 70
1933.42 79
1933.52 85
1933.62 88
1933.72 89
1933.82 89
1933.93 88
1934.03 88
1934.13 88
1934.23 88
1934.33 87
1934.43 85
1934.53 81
1934.63 73
1934.73 63
1934.83 51
1934.93 39
1935.04 29
1935.14 22
1935.24 20
1935.34 22
1935.44 27
1935.54 34
1935.64 41
1935.74 46
1935.84 51
1935.94 54
1936.04 58
1936.14 62
1936.25 66
1936.35 71
1936.45 75
1936.55 76
1936.65 73
1936.75 67
1936.85 59
1936.95 50
1937.05 41
1937.15 34
1937.25 30
1937.36 29
1937.46 30
1937.56 34
1937.66 39
1937.76 44
1937.86 49
1937.96 53
1938.06 55
1938.16 55
1938.26 53
1938.36 49
1938.47 44
1938.57 37
1938.67 31
1938.77 26
1938.87 22
1938.97 21
1939.07 22
1939.17 26
1939.27 30
1939.37 34
1939.48 37
1939.58 38
1939.68 37
1939.78 35
1939.88 32
1939.98 29
1940.08 28
1940.18 27
1940.28 28
1940.38 29
1940.49 29
1940.59 29
1940.69 28
1940.79 27
1940.89 27
1940.99 28
1941.09 30
1941.19 34
1941.29 40
1941.39 47
1941.50 54
1941.60 59
1941.70 62
1941.80 64
1941.90 65
1942.00 64
1942.10 65
1942.20 66
1942.30 69
1942.40 73
1942.51 78
1942.61 83
1942.71 87
1942.81 91
1942.91 93
1943.01 94
1943.11 93
1943.21 93
1943.31 92
1943.42 92
1943.52 93
1943.62 94
1943.72 97
1943.82 101
1943.92 107
1944.02 112
1944.12 117
1944.22 121
1944.32 122
1944.43 122
1944.53 119
1944.63 113
1944.73 106
1944.83 97
1944.93 89
1945.03 82
1945.13 76
1945.23 72
1945.34 70
1945.44 69
1945.54 68
1945.64 66
1945.74 63
1945.84 58
1945.94 51
1946.04 41
1946.15 30
1946.25 18
1946.35 7
1946.45 0
1946.55 0
1946.65 0
1946.75 0
1946.85 0
1946.95 0
1947.06 0
1947.16 0
1947.26 10
1947.36 24
1947.46 37
1947.56 49
1947.66 58
1947.76 64
1947.86 66
1947.97 65
1948.07 63
1948.17 59
1948.27 54
1948.37 48
1948.47 41
1948.57 33
1948.67 24
1948.78 15
1948.88 6
1948.98 0
1949.08 0
1949.18 0
1949.28 0
1949.38 0
1949.48 0
1949.59 0
1949.69 0
1949.79 0
1949.89 10
1949.99 21
1950.09 31
1950.19 37
1950.29 40
1950.40 39
1950.50 36
1950.60 31
1950.70 27
1950.80 25
1950.90 24
1951.00 26
1951.10 29
1951.21 32
1951.31 36
1951.41 39
1951.51 41
1951.61 42
1951.71 42
1951.81 40
1951.91 36
1952.02 30
1952.12 24
1952.22 16
1952.32 10
1952.42 4
1952.52 2
1952.62 3
1952.73 8
1952.83 16
1952.93 26
1953.03 38
1953.13 48
1953.23 55
1953.33 59
1953.43 59
1953.54 56
1953.64 52
1953.74 46
1953.84 41
1953.94 37
1954.04 35
1954.14 34
1954.25 35
1954.35 38
1954.45 43
1954.55 50
1954.65 59
1954.75 69
1954.85 79
1954.95 86
1955.06 91
1955.16 91
1955.26 87
1955.36 80
1955.46 71
1955.56 62
1955.66 55
1955.77 49
1955.87 44
1955.97 41
1956.07 39
1956.17 37
1956.27 37
1956.37 38
1956.48 40
1956.58 44
1956.68 49
1956.78 53
1956.88 55
1956.98 54
1957.08 50
1957.19 45
1957.29 40
1957.39 37
1957.49 36
1957.59 40
1957.69 47
1957.79 56
1957.90 65
1958.00 72
1958.10 75
1958.20 75
1958.30 72
1958.40 67
1958.50 62
1958.61 59
1958.71 58
1958.81 59
1958.91 62
1959.01 65
1959.11 67
1959.21 67
1959.32 64
1959.42 58
1959.52 49
1959.62 40
1959.72 31
1959.82 24
1959.93 19
1960.03 17
1960.13 18
1960.23 21
1960.33 25
1960.43 28
1960.53 31
1960.64 33
1960.74 35
1960.84 36
1960.94 37
1961.04 39
1961.14 41
1961.24 44
1961.35 47
1961.45 52
1961.55 57
1961.65 65
1961.75 75
1961.85 87
1961.96 99
1962.06 111
1962.16 121
1962.26 127
1962.36 129
1962.46 127
1962.57 120
1962.67 111
1962.77 99
1962.87 87
1962.97 76
1963.07 66
1963.17 59
1963.28 55
1963.38 54
1963.48 56
1963.58 60
1963.68 68
1963.78 78
1963.89 91
1963.99 105
1964.09 118
1964.19 129
1964.29 136
1964.39 139
1964.50 136
1964.60 129
1964.70 120
1964.80 110
1964.90 101
1965.00 93
1965.11 88
1965.21 84
1965.31 81
1965.41 79
1965.51 78
1965.61 78
1965.72 77
1965.82 77
1965.92 77
1966.02 76
1966.12 74
1966.22 71
1966.32 67
1966.43 64
1966.53 63
1966.63 64
1966.73 68
1966.83 74
1966.94 82
1967.04 90
1967.14 96
1967.24 101
1967.34 102
1967.44 101
1967.55 98
1967.65 94
1967.75 88
1967.85 82
1967.95 76
1968.05 71
1968.16 65
1968.26 59
1968.36 52
1968.46 46
1968.56 41
1968.66 37
1968.77 37
1968.87 40
1968.97 47
1969.07 57
1969.17 69
1969.27 82
1969.38 96
1969.48 108
1969.58 119
1969.68 129
1969.78 139
1969.88 147
1969.99 155
1970.09 162
1970.19 168
1970.29 172
1970.39 177
1970.50 180
1970.60 184
1970.70 188
1970.80 191
1970.90 193
1971.00 195
1971.11 195
1971.21 194
1971.31 191
1971.41 188
1971.51 183
1971.62 177
1971.72 169
1971.82 160
1971.92 149
1972.02 137
1972.12 125
1972.23 114
1972.33 104
1972.43 98
1972.53 93
1972.63 90
1972.74 88
1972.84 84
1972.94 78
1973.04 68
1973.14 55
1973.24 40
1973.35 26
1973.45 13
1973.55 4
1973.65 1
1973.75 5
1973.86 13
1973.96 27
1974.06 42
1974.16 58
1974.26 73
1974.36 86
1974.47 97
1974.57 106
1974.67 113
1974.77 120
1974.87 126
1974.98 132
1975.08 136
1975.18 140
1975.28 143
1975.38 145
1975.49 146
1975.59 147
1975.69 147
1975.79 146
1975.89 143
1976.00 138
1976.10 130
1976.20 121
1976.30 110
1976.40 98
1976.50 88
1976.61 80
1976.71 75
1976.81 74
1976.91 74
1977.01 78
1977.12 83
1977.22 90
1977.32 97
1977.42 106
1977.52 115
1977.63 124
1977.73 132
1977.83 138
1977.93 142
1978.03 143
1978.14 142
1978.24 139
1978.34 135
1978.44 131
1978.54 126
1978.65 119
1978.75 111
1978.85 101
1978.95 89
1979.05 77
1979.16 66
1979.26 59
1979.36 55
1979.46 58
1979.56 66
1979.67 79
1979.77 94
1979.87 110
1979.97 125
1980.07 136
1980.18 143
1980.28 146
1980.38 145
1980.48 141
1980.58 133
1980.69 124
1980.79 113
1980.89 102
1980.99 91
1981.09 82
1981.20 74
1981.30 70
1981.40 68
1981.50 69
1981.60 73
1981.71 78
1981.81 85
1981.91 91
1982.01 96
1982.12 100
1982.22 102
1982.32 103
1982.42 103
1982.52 102
1982.63 101
1982.73 100
1982.83 100
1982.93 98
1983.03 96
1983.14 94
1983.24 91
1983.34 88
1983.44 85
1983.54 82
1983.65 80
1983.75 78
1983.85 77
1983.95 77
1984.06 78
1984.16 80
1984.26 83
1984.36 87
1984.46 93
1984.57 99
1984.67 106
1984.77 113
1984.87 120
1984.97 125
1985.08 128
1985.18 130
1985.28 129
1985.38 127
1985.49 122
1985.59 115
1985.69 108
1985.79 101
1985.89 94
1986.00 88
1986.10 83
1986.20 80
1986.30 77
1986.40 74
1986.51 71
1986.61 65
1986.71 58
1986.81 47
1986.92 34
1987.02 20
1987.12 6
1987.22 0
1987.32 0
1987.43 0
1987.53 0
1987.63 0
1987.73 0
1987.84 0
1987.94 0
1988.04 7
1988.14 19
1988.24 30
1988.35 40
1988.45 47
1988.55 53
1988.65 59
1988.76 64
1988.86 70
1988.96 75
1989.06 80
1989.16 84
1989.27 87
1989.37 88
1989.47 88
1989.57 88
1989.68 89
1989.78 91
1989.88 94
1989.98 99
1990.09 104
1990.19 108
1990.29 111
1990.39 112
1990.49 111
1990.60 109
1990.70 106
1990.80 105
1990.90 103
1991.01 103
1991.11 104
1991.21 104
1991.31 104
1991.41 103
1991.52 101
1991.62 99
1991.72 95
1991.82 90
1991.93 84
1992.03 79
1992.13 74
1992.23 70
1992.34 69
1992.44 70
1992.54 73
1992.64 78
1992.75 85
1992.85 91
1992.95 97
1993.05 103
1993.15 108
1993.26 113
1993.36 118
1993.46 123
1993.56 126
1993.67 128
1993.77 128
1993.87 124
1993.97 118
1994.08 108
1994.18 98
1994.28 86
1994.38 76
1994.49 69
1994.59 64
1994.69 63
1994.79 66
1994.90 72
1995.00 79
1995.10 88
1995.20 96
1995.30 102
1995.41 105
1995.51 105
1995.61 101
1995.71 95
1995.82 88
1995.92 83
1996.02 79
1996.12 78
1996.23 80
1996.33 83
1996.43 86
1996.53 86
1996.64 84
1996.74 80
1996.84 74
1996.94 68
1997.05 62
1997.15 58
1997.25 57
1997.35 57
1997.46 58
1997.56 59
1997.66 60
1997.76 59
1997.87 58
1997.97 57
1998.07 58
1998.17 61
1998.28 67
1998.38 76
1998.48 87
1998.58 98
1998.69 110
1998.79 120
1998.89 129
1998.99 135
1999.10 141
1999.20 144
1999.30 147
1999.40 149
1999.51 149
1999.61 148
1999.71 144
1999.81 138
1999.92 131
2000.02 122
2000.12 113
2000.22 105
2000.33 98
2000.43 92
2000.53 86
2000.63 80
2000.74 74
2000.84 66
2000.94 58
2001.04 49
2001.15 41
2001.25 34
2001.35 28
2001.45 24
2001.56 21
2001.66 21
2001.76 22
2001.86 25
2001.97 31
2002.07 38
2002.17 46
2002.28 53
2002.38 58
2002.48 61
2002.58 60
2002.69 57
2002.79 53
2002.89 49
2002.99 47
2003.10 48
2003.20 53
2003.30 60
2003.40 69
2003.51 77
2003.61 83
2003.71 85
2003.81 83
2003.92 78
2004.02 71
2004.12 64
2004.22 58
2004.33 55
2004.43 54
2004.53 56
2004.64 60
2004.74 65
2004.84 70
2004.94 76
2005.05 81
2005.15 87
2005.25 92
2005.35 95
2005.46 97
2005.56 95
2005.66 89
2005.76 81
2005.87 71
2005.97 60
2006.07 51
2006.18 45
2006.28 41
2006.38 41
2006.48 42
2006.59 42
2006.69 41
2006.79 37
2006.89 33
2007.00 29
2007.10 28
2007.20 32
2007.31 42
2007.41 58
2007.51 78
2007.61 98
2007.72 115
2007.82 126
2007.92 131
2008.02 131
2008.13 126
2008.23 119
2008.33 113
2008.44 109
2008.54 107
2008.64 105
2008.74 104
2008.85 101
2008.95 96
2009.05 90
2009.15 83
2009.26 75
2009.36 68
2009.46 59
2009.57 50
2009.67 39
2009.77 27
2009.87 14
2009.98 1
2010.08 0
2010.18 0
2010.29 0
2010.39 0
2010.49 0
2010.59 0
2010.70 0
2010.80 0
2010.90 6
2011.01 16
2011.11 28
2011.21 41
2011.31 54
2011.42 67
2011.52 79
2011.62 88
2011.72 95
2011.83 97
2011.93 94
2012.03 89
2012.14 82
2012.24 74
2012.34 67
2012.44 64
2012.55 65
2012.65 71
2012.75 80
2012.86 93
2012.96 106
2013.06 119
2013.16 128
2013.27 133
2013.37 134
2013.47 130
2013.58 123
2013.68 115
2013.78 106
2013.89 98
2013.99 91
2014.09 85
2014.19 79
2014.30 74
2014.40 68
2014.50 62
2014.61 57
2014.71 52
2014.81 48
2014.91 47
2015.02 48
2015.12 51
2015.22 55
2015.33 60
2015.43 66
2015.53 71
2015.63 75
2015.74 79
2015.84 82
2015.94 85
2016.05 86
2016.15 87
2016.25 87
2016.36 86
2016.46 84
2016.56 82
2016.66 80
2016.77 79
2016.87 79
2016.97 79
2017.08 78
2017.18 76
2017.28 72
2017.38 65
2017.49 55
2017.59 44
2017.69 32
2017.80 22
2017.90 12
2018.00 5
2018.11 1
2018.21 0
2018.31 0
2018.41 0
2018.52 0
2018.62 0
2018.72 0
2018.83 0
2018.93 0
2019.03 0
2019.14 4
2019.24 12
2019.34 22
2019.45 31
2019.55 40
2019.65 48
2019.75 55
2019.86 60
2019.96 63
2020.06 65
2020.17 65
2020.27 65
2020.37 65
2020.48 66
2020.58 69
2020.68 73
2020.78 77
2020.89 82
2020.99 87
2021.09 90
2021.20 92
2021.30 93
2021.40 94
2021.51 95
2021.61 97
2021.71 99
2021.82 102
2021.92 105
2022.02 105
2022.12 103
2022.23 99
2022.33 92
2022.43 84
2022.54 74
2022.64 65
2022.74 57
2022.85 50
2022.95 45
2023.05 41
2023.16 39
2023.26 38
2023.36 38
2023.47 38
2023.57 40
2023.67 42
2023.77 45
2023.88 47
2023.98 49
2024.08 50
2024.19 50
2024.29 49
2024.39 47
2024.50 46
2024.60 48
2024.70 54
2024.81 62
2024.91 73
2025.01 85
2025.12 95
2025.22 101
2025.32 103
2025.43 102
2025.53 97
2025.63 89
2025.74 82
2025.84 74
2025.94 69
2026.04 64
2026.15 60
2026.25 57
2026.35 55
2026.46 52
2026.56 51
2026.66 49
2026.77 49
2026.87 50
2026.97 53
2027.08 57
2027.18 62
2027.28 67
2027.39 74
2027.49 81
2027.59 90
2027.70 99
2027.80 109
2027.90 117
2028.01 124
2028.11 129
2028.21 132
2028.32 135
2028.42 137
2028.52 139
2028.63 142
2028.73 145
2028.83 147
2028.94 147
2029.04 144
2029.14 140
2029.25 136
2029.35 132
2029.45 128
2029.55 125
2029.66 123
2029.76 119
2029.86 113
2029.97 104
2030.07 94
2030.17 82
2030.28 71
2030.38 61
2030.48 53
2030.59 49
2030.69 48
2030.79 50
2030.90 54
2031.00 59
2031.10 64
2031.21 69
2031.31 73
2031.41 76
2031.52 79
2031.62 82
2031.72 85
2031.83 90
2031.93 98
2032.03 107
2032.14 118
2032.24 129
2032.34 141
2032.45 151
2032.55 159
2032.65 164
2032.76 166
2032.86 165
2032.97 164
2033.07 162
2033.17 162
2033.28 164
2033.38 168
2033.48 173
2033.59 178
2033.69 181
2033.79 181
2033.90 176
2034.00 167
2034.10 156
2034.21 143
2034.31 130
2034.41 117
2034.52 105
2034.62 95
2034.72 85
2034.83 77
2034.93 70
2035.03 66
2035.14 65
2035.24 70
2035.34 79
2035.45 93
2035.55 109
2035.65 125
2035.76 140
2035.86 150
2035.96 155
2036.07 156
2036.17 153
2036.27 149
2036.38 144
2036.48 141
2036.58 138
2036.69 136
2036.79 133
2036.90 129
2037.00 123
2037.10 115
2037.21 104
2037.31 92
2037.41 78
2037.52 65
2037.62 53
2037.72 44
2037.83 37
2037.93 34
2038.03 34
2038.14 36
2038.24 41
2038.34 45
2038.45 50
2038.55 54
2038.65 58
2038.76 62
2038.86 65
2038.97 70
2039.07 74
2039.17 78
2039.28 83
2039.38 88
2039.48 92
2039.59 97
2039.69 103
2039.79 108
2039.90 114
2040.00 119
2040.10 124
2040.21 128
2040.31 132
2040.42 138
2040.52 144
2040.62 152
2040.73 161
2040.83 171
2040.93 182
2041.04 193
2041.14 203
2041.24 214
2041.35 225
2041.45 236
2041.55 247
2041.66 259
2041.76 271
2041.87 283
2041.97 293
2042.07 302
2042.18 309
2042.28 314
2042.38 319
2042.49 323
2042.59 328
2042.69 335
2042.80 343
2042.90 351
2043.01 361
2043.11 370
2043.21 378
2043.32 385
2043.42 390
2043.52 392
2043.63 392
2043.73 391
2043.83 388
2043.94 385
2044.04 382
2044.15 380
2044.25 379
2044.35 379
2044.46 379
2044.56 380
2044.66 380
2044.77 380
2044.87 378
2044.97 375
2045.08 369
2045.18 362
2045.29 353
2045.39 342
2045.49 331
2045.60 321
2045.70 311
2045.80 303
2045.91 296
2046.01 290
2046.12 284
2046.22 278
2046.32 271
2046.43 263
2046.53 254
2046.63 244
2046.74 233
2046.84 220
2046.95 206
2047.05 191
2047.15 175
2047.26 159
2047.36 145
2047.46 135
2047.57 130
2047.67 131
2047.77 137
2047.88 146
2047.98 156
2048.09 164
2048.19 168
2048.29 168
2048.40 162
2048.50 152
2048.61 140
2048.71 129
2048.81 119
2048.92 111
2049.02 106
2049.12 101
2049.23 97
2049.33 92
2049.44 84
2049.54 75
2049.64 64
2049.75 54
2049.85 45
2049.95 39
2050.06 38
2050.16 42
2050.27 50
2050.37 62
2050.47 75
2050.58 89
2050.68 102
2050.78 113
2050.89 121
2050.99 126
2051.10 129
2051.20 129
2051.30 127
2051.41 123
2051.51 119
2051.62 116
2051.72 113
2051.82 112
2051.93 112
2052.03 112
2052.13 111
2052.24 109
2052.34 105
2052.45 101
2052.55 95
2052.65 89
2052.76 83
2052.86 78
2052.97 74
2053.07 70
2053.17 68
2053.28 67
2053.38 67
2053.49 68
2053.59 72
2053.69 76
2053.80 81
2053.90 84
2054.00 87
2054.11 86
2054.21 82
2054.32 76
2054.42 67
2054.52 58
2054.63 51
2054.73 47
2054.84 47
2054.94 53
2055.04 64
2055.15 78
2055.25 94
2055.36 109
2055.46 122
2055.56 132
2055.67 138
2055.77 142
2055.88 143
2055.98 144
2056.08 145
2056.19 147
2056.29 149
2056.40 152
2056.50 155
2056.60 159
2056.71 161
2056.81 162
2056.92 162
2057.02 158
2057.12 153
2057.23 146
2057.33 137
2057.44 128
2057.54 119
2057.64 110
2057.75 104
2057.85 99
2057.96 97
2058.06 96
2058.16 98
2058.27 100
2058.37 101
2058.48 102
2058.58 101
2058.68 99
2058.79 95
2058.89 91
2059.00 87
2059.10 82
2059.20 79
2059.31 76
2059.41 74
2059.52 73
2059.62 71
2059.72 71
2059.83 70
2059.93 71
2060.04 73
2060.14 75
2060.24 77
2060.35 78
2060.45 80
2060.56 80
2060.66 80
2060.76 79
2060.87 77
2060.97 75
2061.08 72
2061.18 68
2061.29 65
2061.39 62
2061.49 60
2061.60 59
2061.70 61
2061.81 65
2061.91 70
2062.01 77
2062.12 82
2062.22 86
2062.33 89
2062.43 90
2062.53 90
2062.64 90
2062.74 91
2062.85 91
2062.95 90
2063.06 88
2063.16 85
2063.26 81
2063.37 77
2063.47 72
2063.58 68
2063.68 65
2063.78 64
2063.89 63
2063.99 64
2064.10 67
2064.20 71
2064.31 79
2064.41 89
2064.51 102
2064.62 118
2064.72 135
2064.83 150
2064.93 163
2065.03 171
2065.14 174
2065.24 171
2065.35 165
2065.45 157
2065.56 149
2065.66 143
2065.76 141
2065.87 143
2065.97 147
2066.08 152
2066.18 157
2066.28 159
2066.39 158
2066.49 153
2066.60 147
2066.70 139
2066.81 130
2066.91 121
2067.01 114
2067.12 110
2067.22 108
2067.33 108
2067.43 110
2067.54 112
2067.64 114
2067.74 113
2067.85 111
2067.95 107
2068.06 102
2068.16 99
2068.27 99
2068.37 101
2068.47 107
2068.58 114
2068.68 123
2068.79 131
2068.89 139
2069.00 147
2069.10 155
2069.20 164
2069.31 172
2069.41 180
2069.52 187
2069.62 192
2069.73 194
2069.83 193
2069.93 189
2070.04 184
2070.14 179
2070.25 174
2070.35 169
2070.46 165
2070.56 159
2070.66 153
2070.77 146
2070.87 138
2070.98 131
2071.08 126
2071.19 122
2071.29 120
2071.39 121
2071.50 123
2071.60 125
2071.71 127
2071.81 127
2071.92 126
2072.02 122
2072.13 116
2072.23 107
2072.33 95
2072.44 81
2072.54 66
2072.65 52
2072.75 38
2072.86 28
2072.96 21
2073.06 19
2073.17 20
2073.27 26
2073.38 33
2073.48 41
2073.59 49
2073.69 56
2073.80 62
2073.90 66
2074.00 69
2074.11 73
2074.21 77
2074.32 82
2074.42 87
2074.53 90
2074.63 91
2074.74 88
2074.84 79
2074.94 67
2075.05 51
2075.15 34
2075.26 18
2075.36 3
2075.47 0
2075.57 0
2075.68 0
2075.78 0
2075.88 0
2075.99 0
2076.09 0
2076.20 0
2076.30 8
2076.41 15
2076.51 20
2076.62 24
2076.72 25
2076.82 25
2076.93 25
2077.03 24
2077.14 24
2077.24 25
2077.35 27
2077.45 29
2077.56 31
2077.66 32
2077.77 34
2077.87 35
2077.97 36
2078.08 37
2078.18 38
2078.29 39
2078.39 40
2078.50 41
2078.60 43
2078.71 46
2078.81 51
2078.92 58
2079.02 67
2079.12 79
2079.23 91
2079.33 102
2079.44 111
2079.54 117
2079.65 121
2079.75 123
2079.86 123
2079.96 123
2080.07 123
2080.17 122
2080.27 121
2080.38 119
2080.48 115
2080.59 110
2080.69 104
2080.80 98
2080.90 93
2081.01 87
2081.11 81
2081.22 74
2081.32 65
2081.42 55
2081.53 44
2081.63 34
2081.74 27
2081.84 24
2081.95 24
2082.05 29
2082.16 36
2082.26 44
2082.37 51
2082.47 58
2082.58 63
2082.68 66
2082.78 69
2082.89 71
2082.99 73
2083.10 75
2083.20 77
2083.31 77
2083.41 75
2083.52 70
2083.62 62
2083.73 53
2083.83 45
2083.94 37
2084.04 33
2084.15 33
2084.25 38
2084.35 46
2084.46 56
2084.56 66
2084.67 73
2084.77 77
2084.88 76
2084.98 71
2085.09 62
2085.19 51
2085.30 39
2085.40 30
2085.51 24
2085.61 23
2085.72 28
2085.82 38
2085.93 52
2086.03 67
2086.13 81
2086.24 94
2086.34 103
2086.45 110
2086.55 114
2086.66 116
2086.76 116
2086.87 114
2086.97 111
2087.08 107
2087.18 101
2087.29 95
2087.39 90
2087.50 86
2087.60 84
2087.71 82
2087.81 82
2087.92 80
2088.02 78
2088.12 74
2088.23 70
2088.33 66
2088.44 62
2088.54 59
2088.65 57
2088.75 54
2088.86 49
2088.96 43
2089.07 34
2089.17 24
2089.28 13
2089.38 2
2089.49 0
2089.59 0
2089.70 0
2089.80 0
2089.91 0
2090.01 0
2090.12 0
2090.22 0
2090.33 5
2090.43 10
2090.54 15
2090.64 18
2090.74 20
2090.85 21
2090.95 23
2091.06 26
2091.16 30
2091.27 36
2091.37 42
2091.48 46
2091.58 48
2091.69 46
2091.79 40
2091.90 30
2092.00 18
2092.11 7
2092.21 0
2092.32 0
2092.42 0
2092.53 3
2092.63 10
2092.74 19
2092.84 26
2092.95 32
2093.05 35
2093.16 37
2093.26 36
2093.37 35
2093.47 32
2093.58 28
2093.68 23
2093.79 18
2093.89 12
2094.00 7
2094.10 3
2094.21 1
2094.31 1
2094.42 4
2094.52 8
2094.63 12
2094.73 15
2094.84 17
2094.94 16
2095.05 14
2095.15 12
2095.26 11
2095.36 12
2095.47 14
2095.57 16
2095.68 18
2095.78 19
2095.89 18
2095.99 15
2096.10 11
2096.20 5
2096.31 1
2096.41 0
2096.52 0
2096.62 0
2096.72 2
2096.83 7
2096.93 13
2097.04 19
2097.14 23
2097.25 25
2097.35 24
2097.46 20
2097.56 13
2097.67 5
2097.78 0
2097.88 0
2097.99 0
2098.09 0
2098.20 0
2098.30 0
2098.41 5
2098.51 13
2098.62 20
2098.72 28
2098.83 36
2098.93 44
2099.04 55
2099.14 66
2099.25 79
2099.35 92
2099.46 104
2099.56 112
2099.67 116
2099.77 116
2099.88 111
2099.98 103
2100.09 94
2100.19 86
2100.30 79
2100.40 73
2100.51 70
2100.61 67
2100.72 65
2100.82 62
2100.93 60
2101.03 57
2101.14 55
2101.24 55
2101.35 56
2101.45 58
2101.56 63
2101.66 69
2101.77 76
2101.87 83
2101.98 89
2102.08 92
2102.19 94
2102.29 92
2102.40 88
2102.50 83
2102.61 77
2102.71 73
2102.82 71
2102.92 71
2103.03 73
2103.13 76
2103.24 79
2103.34 81
2103.45 80
2103.55 75
2103.66 68
2103.77 58
2103.87 47
2103.98 37
2104.08 29
2104.19 25
2104.29 24
2104.40 27
2104.50 33
2104.61 39
2104.71 46
2104.82 53
2104.92 59
2105.03 64
2105.13 69
2105.24 74
2105.34 78
2105.45 80
2105.55 79
2105.66 76
2105.76 71
2105.87 65
2105.97 59
2106.08 55
2106.18 53
2106.29 53
2106.40 56
2106.50 59
2106.61 61
2106.71 60
2106.82 56
2106.92 47
2107.03 36
2107.13 25
2107.24 17
2107.34 15
2107.45 21
2107.55 33
2107.66 52
2107.76 74
2107.87 95
2107.97 112
2108.08 123
2108.18 127
2108.29 122
2108.39 111
2108.50 96
2108.61 79
2108.71 63
2108.82 50
2108.92 41
2109.03 36
2109.13 36
2109.24 38
2109.34 42
2109.45 45
2109.55 49
2109.66 50
2109.76 50
2109.87 49
2109.97 45
2110.08 40
2110.18 35
2110.29 28
2110.40 22
2110.50 17
2110.61 14
2110.71 14
2110.82 17
2110.92 22
2111.03 29
2111.13 36
2111.24 44
2111.34 50
2111.45 57
2111.55 62
2111.66 68
2111.77 73
2111.87 78
2111.98 82
2112.08 84
2112.19 85
2112.29 83
2112.40 79
2112.50 74
2112.61 69
2112.71 64
2112.82 61
2112.92 58
2113.03 56
2113.14 54
2113.24 51
2113.35 48
2113.45 45
2113.56 41
2113.66 38
2113.77 35
2113.87 35
2113.98 36
2114.08 41
2114.19 48
2114.29 58
2114.40 70
2114.51 85
2114.61 99
2114.72 112
2114.82 123
2114.93 131
2115.03 135
2115.14 134
2115.24 130
2115.35 123
2115.45 115
2115.56 105
2115.67 95
2115.77 86
2115.88 78
2115.98 72
2116.09 69
2116.19 66
2116.30 66
2116.40 66
2116.51 67
2116.61 67
2116.72 67
2116.83 66
2116.93 63
2117.04 58
2117.14 52
2117.25 43
2117.35 33
2117.46 22
2117.56 11
2117.67 2
2117.78 0
2117.88 0
2117.99 0
2118.09 0
2118.20 0
2118.30 0
2118.41 6
2118.51 11
2118.62 15
2118.72 18
2118.83 19
2118.94 19
2119.04 18
2119.15 16
2119.25 12
2119.36 7
2119.46 1
2119.57 0
2119.67 0
2119.78 0
2119.89 0
2119.99 0
2120.10 0
2120.20 0
2120.31 4
2120.41 11
2120.52 16
2120.63 19
2120.73 20
2120.84 21
2120.94 22
2121.05 24
2121.15 29
2121.26 37
2121.36 47
2121.47 57
2121.58 66
2121.68 73
2121.79 77
2121.89 78
2122.00 76
2122.10 72
2122.21 67
2122.31 62
2122.42 58
2122.53 56
2122.63 54
2122.74 53
2122.84 52
2122.95 52
2123.05 53
2123.16 53
2123.27 54
2123.37 54
2123.48 55
2123.58 56
2123.69 58
2123.79 60
2123.90 63
2124.01 67
2124.11 72
2124.22 77
2124.32 82
2124.43 87
2124.53 92
2124.64 96
2124.74 99
2124.85 102
2124.96 103
2125.06 104
2125.17 103
2125.27 101
2125.38 99
2125.48 95
2125.59 92
2125.70 88
2125.80 85
2125.91 83
2126.01 81
2126.12 81
2126.22 82
2126.33 83
2126.44 84
2126.54 84
2126.65 81
2126.75 76
2126.86 68
2126.96 60
2127.07 51
2127.18 43
2127.28 38
2127.39 36
2127.49 36
2127.60 38
2127.71 41
2127.81 45
2127.92 49
2128.02 53
2128.13 57
2128.23 62
2128.34 66
2128.45 71
2128.55 76
2128.66 82
2128.76 87
2128.87 94
2128.97 101
2129.08 108
2129.19 114
2129.29 119
2129.40 122
2129.50 121
2129.61 118
2129.72 113
2129.82 106
2129.93 98
2130.03 89
2130.14 81
2130.24 73
2130.35 67
2130.46 61
2130.56 58
2130.67 58
2130.77 59
2130.88 61
2130.98 63
2131.09 64
2131.20 64
2131.30 61
2131.41 58
2131.51 54
2131.62 52
2131.73 51
2131.83 52
2131.94 54
2132.04 56
2132.15 58
2132.26 60
2132.36 63
2132.47 65
2132.57 69
2132.68 74
2132.78 80
2132.89 87
2133.00 93
2133.10 97
2133.21 99
2133.31 98
2133.42 95
2133.53 89
2133.63 82
2133.74 73
2133.84 63
2133.95 54
2134.06 45
2134.16 37
2134.27 30
2134.37 24
2134.48 19
2134.59 16
2134.69 13
2134.80 12
2134.90 12
2135.01 14
2135.11 18
2135.22 24
2135.33 32
2135.43 40
2135.54 46
2135.64 51
2135.75 53
2135.86 53
2135.96 52
2136.07 52
2136.17 53
2136.28 56
2136.39 62
2136.49 70
2136.60 77
2136.70 84
2136.81 87
2136.92 89
2137.02 88
2137.13 85
2137.23 83
2137.34 82
2137.45 82
2137.55 84
2137.66 88
2137.76 93
2137.87 99
2137.98 105
2138.08 112
2138.19 117
2138.29 123
2138.40 129
2138.51 134
2138.61 139
2138.72 143
2138.82 146
2138.93 147
2139.04 146
2139.14 142
2139.25 137
2139.35 129
2139.46 119
2139.57 109
2139.67 99
2139.78 89
2139.89 80
2139.99 72
2140.10 67
2140.20 65
2140.31 65
2140.42 68
2140.52 73
2140.63 78
2140.73 84
2140.84 89
2140.95 93
2141.05 95
2141.16 95
2141.26 94
2141.37 93
2141.48 91
2141.58 89
2141.69 87
2141.79 86
2141.90 83
2142.01 80
2142.11 76
2142.22 72
2142.33 68
2142.43 65
2142.54 62
2142.64 60
2142.75 58
2142.86 55
2142.96 53
2143.07 50
2143.17 48
2143.28 46
2143.39 44
2143.49 43
2143.60 42
2143.71 40
2143.81 36
2143.92 31
2144.02 23
2144.13 13
2144.24 2
2144.34 0
2144.45 0
2144.55 0
2144.66 0
2144.77 0
2144.87 0
2144.98 0
2145.09 1
2145.19 20
2145.30 39
2145.40 58
2145.51 76
2145.62 91
2145.72 104
2145.83 114
2145.93 121
2146.04 125
2146.15 126
2146.25 124
2146.36 120
2146.47 114
2146.57 107
2146.68 103
2146.78 100
2146.89 99
2147.00 100
2147.10 101
2147.21 101
2147.32 99
2147.42 95
2147.53 91
2147.63 89
2147.74 90
2147.85 96
2147.95 107
2148.06 121
2148.17 136
2148.27 151
2148.38 162
2148.48 169
2148.59 173
2148.70 173
2148.80 172
2148.91 169
2149.02 167
2149.12 164
2149.23 159
2149.34 153
2149.44 145
2149.55 134
2149.65 120
2149.76 106
2149.87 90
2149.97 76
2150.08 63
2150.19 51
2150.29 42
2150.40 34
2150.50 27
2150.61 22
2150.72 16
2150.82 10
2150.93 3
2151.04 0
2151.14 0
2151.25 0
2151.36 0
2151.46 0
2151.57 0
2151.67 0
2151.78 0
2151.89 8
2151.99 22
2152.10 35
2152.21 45
2152.31 53
2152.42 58
2152.53 61
2152.63 64
2152.74 66
2152.84 71
2152.95 76
2153.06 81
2153.16 87
2153.27 90
2153.38 91
2153.48 90
2153.59 89
2153.70 88
2153.80 89
2153.91 91
2154.01 96
2154.12 102
2154.23 108
2154.33 114
2154.44 116
2154.55 116
2154.65 113
2154.76 107
2154.87 100
2154.97 92
2155.08 84
2155.19 79
2155.29 75
2155.40 74
2155.50 74
2155.61 75
2155.72 74
2155.82 70
2155.93 64
2156.04 54
2156.14 42
2156.25 30
2156.36 19
2156.46 12
2156.57 9
2156.68 11
2156.78 17
2156.89 25
2157.00 34
2157.10 40
2157.21 44
2157.31 45
2157.42 42
2157.53 37
2157.63 31
2157.74 25
2157.85 20
2157.95 17
2158.06 15
2158.17 14
2158.27 15
2158.38 15
2158.49 13
2158.59 11
2158.70 8
2158.81 6
2158.91 6
2159.02 8
2159.13 14
2159.23 24
2159.34 37
2159.45 51
2159.55 64
2159.66 76
2159.76 85
2159.87 92
2159.98 96
2160.08 97
2160.19 97
2160.30 95
2160.40 93
2160.51 91
2160.62 90
2160.72 88
2160.83 86
2160.94 84
2161.04 80
2161.15 77
2161.26 73
2161.36 71
2161.47 72
2161.58 76
2161.68 83
2161.79 93
2161.90 105
2162.00 116
2162.11 125
2162.22 132
2162.32 136
2162.43 137
2162.54 135
2162.64 130
2162.75 124
2162.86 116
2162.96 106
2163.07 97
2163.18 87
2163.28 79
2163.39 73
2163.50 69
2163.60 68
2163.71 70
2163.82 72
2163.92 75
2164.03 78
2164.14 78
2164.24 77
2164.35 73
2164.46 68
2164.56 62
2164.67 55
2164.78 49
2164.88 45
2164.99 44
2165.10 46
2165.20 53
2165.31 62
2165.42 75
2165.52 89
2165.63 102
2165.74 115
2165.84 125
2165.95 134
2166.06 142
2166.16 148
2166.27 152
2166.38 156
2166.48 157
2166.59 156
2166.70 152
2166.80 146
2166.91 140
2167.02 134
2167.12 131
2167.23 131
2167.34 134
2167.44 140
2167.55 146
2167.66 152
2167.76 156
2167.87 157
2167.98 154
2168.08 147
2168.19 138
2168.30 128
2168.40 117
2168.51 108
2168.62 100
2168.72 94
2168.83 90
2168.94 87
2169.05 84
2169.15 79
2169.26 74
2169.37 67
2169.47 60
2169.58 54
2169.69 50
2169.79 47
2169.90 48
2170.01 50
2170.11 53
2170.22 55
2170.33 57
2170.43 57
2170.54 55
2170.65 52
2170.75 49
2170.86 47
2170.97 45
2171.07 44
2171.18 45
2171.29 46
2171.40 47
2171.50 47
2171.61 46
2171.72 43
2171.82 39
2171.93 35
2172.04 31
2172.14 30
2172.25 33
2172.36 39
2172.46 50
2172.57 64
2172.68 78
2172.78 92
2172.89 103
2173.00 110
2173.11 111
2173.21 108
2173.32 100
2173.43 88
2173.53 74
2173.64 60
2173.75 45
2173.85 31
2173.96 18
2174.07 7
2174.17 0
2174.28 0
2174.39 0
2174.49 0
2174.60 0
2174.71 0
2174.82 0
2174.92 0
2175.03 4
2175.14 8
2175.24 12
2175.35 16
2175.46 20
2175.56 25
2175.67 33
2175.78 41
2175.88 50
2175.99 56
2176.10 60
2176.21 60
2176.31 56
2176.42 50
2176.53 42
2176.63 34
2176.74 27
2176.85 22
2176.95 17
2177.06 14
2177.17 12
2177.28 9
2177.38 8
2177.49 7
2177.60 7
2177.70 9
2177.81 12
2177.92 17
2178.02 21
2178.13 24
2178.24 25
2178.35 24
2178.45 20
2178.56 14
2178.67 9
2178.77 6
2178.88 5
2178.99 8
2179.09 15
2179.20 23
2179.31 32
2179.42 40
2179.52 46
2179.63 48
2179.74 46
2179.84 43
2179.95 37
2180.06 31
2180.17 24
2180.27 20
2180.38 18
2180.49 20
2180.59 25
2180.70 32
2180.81 43
2180.91 53
2181.02 62
2181.13 68
2181.24 71
2181.34 72
2181.45 73
2181.56 76
2181.66 84
2181.77 95
2181.88 111
2181.99 130
2182.09 148
2182.20 164
2182.31 174
2182.41 179
2182.52 178
2182.63 173
2182.74 167
2182.84 161
2182.95 158
2183.06 157
2183.16 159
2183.27 161
2183.38 164
2183.49 165
2183.59 165
2183.70 165
2183.81 166
2183.91 169
2184.02 174
2184.13 181
2184.24 189
2184.34 196
2184.45 202
2184.56 206
2184.66 208
2184.77 207
2184.88 205
2184.99 202
2185.09 198
2185.20 193
2185.31 186
2185.41 179
2185.52 170
2185.63 162
2185.74 154
2185.84 148
2185.95 145
2186.06 145
2186.16 149
2186.27 157
2186.38 168
2186.49 180
2186.59 193
2186.70 205
2186.81 215
2186.91 223
2187.02 227
2187.13 230
2187.24 230
2187.34 228
2187.45 223
2187.56 215
2187.67 204
2187.77 190
2187.88 174
2187.99 157
2188.09 141
2188.20 128
2188.31 118
2188.42 113
2188.52 111
2188.63 110
2188.74 109
2188.85 106
2188.95 101
2189.06 94
2189.17 87
2189.27 79
2189.38 73
2189.49 69
2189.60 69
2189.70 73
2189.81 81
2189.92 92
2190.03 106
2190.13 122
2190.24 138
2190.35 154
2190.45 167
2190.56 176
2190.67 181
2190.78 181
2190.88 176
2190.99 167
2191.10 155
2191.21 142
2191.31 129
2191.42 118
2191.53 109
2191.64 102
2191.74 97
2191.85 93
2191.96 89
2192.06 84
2192.17 79
2192.28 73
2192.39 68
2192.49 64
2192.60 61
2192.71 61
2192.82 64
2192.92 69
2193.03 78
2193.14 89
2193.25 101
2193.35 112
2193.46 120
2193.57 125
2193.68 125
2193.78 121
2193.89 113
2194.00 104
2194.10 95
2194.21 88
2194.32 83
2194.43 81
2194.53 80
2194.64 79
2194.75 77
2194.86 74
2194.96 68
2195.07 61
2195.18 54
2195.29 48
2195.39 44
2195.50 42
2195.61 41
2195.72 42
2195.82 44
2195.93 46
2196.04 49
2196.15 53
2196.25 59
2196.36 65
2196.47 73
2196.58 80
2196.68 86
2196.79 90
2196.90 93
2197.01 93
2197.11 93
2197.22 94
2197.33 95
2197.44 99
2197.54 106
2197.65 114
2197.76 125
2197.87 136
2197.97 148
2198.08 160
2198.19 170
2198.30 178
2198.40 184
2198.51 186
2198.62 185
2198.73 179
2198.83 170
2198.94 158
2199.05 145
2199.16 132
2199.26 120
2199.37 111
2199.48 105
2199.59 100
2199.69 97
2199.80 93
2199.91 89
2200.02 84
2200.12 79
2200.23 76
2200.34 75
2200.45 79
2200.55 87
2200.66 97
2200.77 109
2200.88 119
2200.98 124
2201.09 125
2201.20 119
2201.31 109
2201.41 96
2201.52 82
2201.63 70
2201.74 61
2201.84 55
2201.95 52
2202.06 50
2202.17 50
2202.27 49
2202.38 48
2202.49 47
2202.60 47
2202.71 49
2202.81 54
2202.92 60
2203.03 68
2203.14 74
2203.24 78
2203.35 79
2203.46 75
2203.57 69
2203.67 62
2203.78 55
2203.89 51
2204.00 50
2204.10 52
2204.21 56
2204.32 61
2204.43 66
2204.54 70
2204.64 74
2204.75 76
2204.86 78
2204.97 80
2205.07 82
2205.18 84
2205.29 86
2205.40 87
2205.50 87
2205.61 87
2205.72 86
2205.83 85
2205.93 84
2206.04 84
2206.15 85
2206.26 87
2206.37 89
2206.47 89
2206.58 88
2206.69 86
2206.80 81
2206.90 77
2207.01 73
2207.12 71
2207.23 72
2207.34 74
2207.44 77
2207.55 80
2207.66 81
2207.77 80
2207.87 77
2207.98 74
2208.09 71
2208.20 71
2208.30 72
2208.41 74
2208.52 76
2208.63 77
2208.74 77
2208.84 75
2208.95 72
2209.06 71
2209.17 72
2209.27 78
2209.38 86
2209.49 96
2209.60 106
2209.71 114
2209.81 119
2209.92 118
2210.03 114
2210.14 107
2210.24 100
2210.35 92
2210.46 87
2210.57 83
2210.68 81
2210.78 81
2210.89 82
2211.00 82
2211.11 82
2211.21 81
2211.32 80
2211.43 78
2211.54 76
2211.65 76
2211.75 77
2211.86 79
2211.97 83
2212.08 88
2212.19 92
2212.29 95
2212.40 96
2212.51 95
2212.62 92
2212.72 88
2212.83 83
2212.94 78
2213.05 72
2213.16 67
2213.26 63
2213.37 61
2213.48 61
2213.59 65
2213.70 72
2213.80 81
2213.91 91
2214.02 101
2214.13 111
2214.23 118
2214.34 122
2214.45 125
2214.56 127
2214.67 129
2214.77 130
2214.88 131
2214.99 132
2215.10 133
2215.21 132
2215.31 128
2215.42 123
2215.53 115
2215.64 107
2215.75 97
2215.85 86
2215.96 76
2216.07 67
2216.18 59
2216.29 53
2216.39 51
2216.50 52
2216.61 56
2216.72 64
2216.82 76
2216.93 90
2217.04 105
2217.15 120
2217.26 136
2217.36 150
2217.47 162
2217.58 171
2217.69 176
2217.80 177
2217.90 174
2218.01 167
2218.12 156
2218.23 144
2218.34 132
2218.44 119
2218.55 108
2218.66 96
2218.77 85
2218.88 71
2218.98 56
2219.09 39
2219.20 22
2219.31 7
2219.42 0
2219.52 0
2219.63 0
2219.74 0
2219.85 0
2219.96 0
2220.06 4
2220.17 10
2220.28 14
2220.39 15
2220.50 13
2220.60 9
2220.71 5
2220.82 2
2220.93 0
2221.04 0
2221.15 1
2221.25 4
2221.36 9
2221.47 14
2221.58 19
2221.69 25
2221.79 32
2221.90 40
2222.01 48
2222.12 56
2222.23 64
2222.33 71
2222.44 75
2222.55 78
2222.66 79
2222.77 79
2222.87 78
2222.98 77
2223.09 76
2223.20 76
2223.31 75
2223.42 75
2223.52 74
2223.63 73
2223.74 71
2223.85 69
2223.96 66
2224.06 62
2224.17 57
2224.28 50
2224.39 42
2224.50 33
2224.60 23
2224.71 15
2224.82 9
2224.93 6
2225.04 7
2225.15 11
2225.25 17
2225.36 25
2225.47 32
2225.58 38
2225.69 43
2225.79 47
2225.90 48
2226.01 49
2226.12 49
2226.23 49
2226.34 50
2226.44 52
2226.55 56
2226.66 62
2226.77 71
2226.88 84
2226.98 99
2227.09 117
2227.20 135
2227.31 154
2227.42 172
2227.53 188
2227.63 203
2227.74 214
2227.85 221
2227.96 224
2228.07 221
2228.17 212
2228.28 199
2228.39 183
2228.50 166
2228.61 149
2228.72 135
2228.82 123
2228.93 113
2229.04 104
2229.15 95
2229.26 84
2229.37 72
2229.47 57
2229.58 42
2229.69 26
2229.80 12
2229.91 1
2230.02 0
2230.12 0
2230.23 0
2230.34 0
2230.45 0
2230.56 0
2230.66 10
2230.77 23
2230.88 37
2230.99 53
2231.10 68
2231.21 80
2231.31 88
2231.42 90
2231.53 86
2231.64 77
2231.75 62
2231.86 46
2231.96 29
2232.07 14
2232.18 3
2232.29 0
2232.40 0
2232.51 0
2232.61 7
2232.72 16
2232.83 26
2232.94 37
2233.05 47
2233.16 56
2233.26 64
2233.37 71
2233.48 78
2233.59 84
2233.70 90
2233.81 98
2233.91 105
2234.02 114
2234.13 122
2234.24 130
2234.35 136
2234.46 142
2234.56 146
2234.67 150
2234.78 153
2234.89 154
2235.00 155
2235.11 154
2235.22 151
2235.32 146
2235.43 140
2235.54 134
2235.65 127
2235.76 121
2235.87 117
2235.97 112
2236.08 109
2236.19 105
2236.30 102
2236.41 99
2236.52 97
2236.62 95
2236.73 94
2236.84 94
2236.95 93
2237.06 90
2237.17 85
2237.28 78
2237.38 69
2237.49 61
2237.60 53
2237.71 49
2237.82 48
2237.93 51
2238.03 56
2238.14 63
2238.25 69
2238.36 75
2238.47 79
2238.58 83
2238.69 86
2238.79 90
2238.90 94
2239.01 98
2239.12 101
2239.23 102
2239.34 99
2239.44 94
2239.55 87
2239.66 79
2239.77 70
2239.88 62
2239.99 55
2240.10 49
2240.20 42
2240.31 37
2240.42 33
2240.53 33
2240.64 35
2240.75 39
2240.86 45
2240.96 50
2241.07 53
2241.18 53
2241.29 49
2241.40 43
2241.51 37
2241.62 31
2241.72 27
2241.83 27
2241.94 30
2242.05 36
2242.16 43
2242.27 52
2242.38 62
2242.48 70
2242.59 77
2242.70 81
2242.81 84
2242.92 86
2243.03 86
2243.14 85
2243.24 83
2243.35 80
2243.46 77
2243.57 73
2243.68 68
2243.79 64
2243.90 59
2244.00 56
2244.11 54
2244.22 53
2244.33 54
2244.44 55
2244.55 57
2244.66 59
2244.76 60
2244.87 60
2244.98 59
2245.09 56
2245.20 53
2245.31 48
2245.42 43
2245.53 37
2245.63 32
2245.74 26
2245.85 21
2245.96 15
2246.07 9
2246.18 3
2246.29 0
2246.39 0
2246.50 0
2246.61 0
2246.72 0
2246.83 4
2246.94 8
2247.05 10
2247.16 11
2247.26 10
2247.37 8
2247.48 4
2247.59 0
2247.70 0
2247.81 0
2247.92 0
2248.03 0
2248.13 0
2248.24 0
2248.35 2
2248.46 11
2248.57 19
2248.68 26
2248.79 33
2248.89 39
2249.00 44
2249.11 51
2249.22 58
2249.33 67
2249.44 76
2249.55 84
2249.66 91
2249.76 96
2249.87 97
2249.98 97
2250.09 95
2250.20 93
2250.31 93
2250.42 97
2250.53 103
2250.63 113
2250.74 126
2250.85 138
2250.96 150
2251.07 158
2251.18 163
2251.29 163
2251.40 160
2251.51 153
2251.61 143
2251.72 132
2251.83 119
2251.94 106
2252.05 92
2252.16 78
2252.27 65
2252.38 53
2252.48 43
2252.59 35
2252.70 28
2252.81 23
2252.92 18
2253.03 15
2253.14 13
2253.25 12
2253.36 14
2253.46 19
2253.57 25
2253.68 34
2253.79 44
2253.90 54
2254.01 63
2254.12 70
2254.23 73
2254.33 74
2254.44 72
2254.55 67
2254.66 60
2254.77 54
2254.88 49
2254.99 46
2255.10 45
2255.21 47
2255.31 50
2255.42 54
2255.53 57
2255.64 58
2255.75 57
2255.86 54
2255.97 50
2256.08 44
2256.19 38
2256.29 31
2256.40 26
2256.51 23
2256.62 22
2256.73 24
2256.84 29
2256.95 37
2257.06 48
2257.17 61
2257.28 75
2257.38 90
2257.49 103
2257.60 116
2257.71 126
2257.82 133
2257.93 137
2258.04 137
2258.15 134
2258.26 128
2258.36 121
2258.47 113
2258.58 106
2258.69 100
2258.80 97
2258.91 96
2259.02 97
2259.13 99
2259.24 101
2259.35 103
2259.45 104
2259.56 105
2259.67 105
2259.78 103
2259.89 101
2260.00 98
2260.11 93
2260.22 88
2260.33 81
2260.44 74
2260.54 66
2260.65 57
2260.76 49
2260.87 41
2260.98 36
2261.09 35
2261.20 38
2261.31 46
2261.42 57
2261.53 72
2261.63 86
2261.74 100
2261.85 111
2261.96 120
2262.07 125
2262.18 129
2262.29 130
2262.40 129
2262.51 127
2262.62 124
2262.73 120
2262.83 115
2262.94 111
2263.05 109
2263.16 107
2263.27 107
2263.38 107
2263.49 106
2263.60 104
2263.71 101
2263.82 96
2263.93 91
2264.03 87
2264.14 84
2264.25 84
2264.36 87
2264.47 92
2264.58 100
2264.69 110
2264.80 120
2264.91 128
2265.02 135
2265.13 137
2265.23 136
2265.34 132
2265.45 125
2265.56 116
2265.67 108
2265.78 101
2265.89 95
2266.00 91
2266.11 88
2266.22 87
2266.33 87
2266.44 87
2266.54 88
2266.65 90
2266.76 92
2266.87 95
2266.98 97
2267.09 98
2267.20 99
2267.31 98
2267.42 97
2267.53 95
2267.64 93
2267.75 91
2267.85 88
2267.96 84
2268.07 78
2268.18 72
2268.29 64
2268.40 55
2268.51 48
2268.62 41
2268.73 37
2268.84 36
2268.95 37
2269.06 40
2269.16 44
2269.27 49
2269.38 55
2269.49 61
2269.60 67
2269.71 74
2269.82 83
2269.93 92
2270.04 103
2270.15 114
2270.26 123
2270.37 130
2270.48 133
2270.59 132
2270.69 127
2270.80 120
2270.91 112
2271.02 104
2271.13 98
2271.24 93
2271.35 90
2271.46 89
2271.57 87
2271.68 85
2271.79 83
2271.90 80
2272.01 79
2272.11 79
2272.22 82
2272.33 85
2272.44 89
2272.55 92
2272.66 94
2272.77 94
2272.88 91
2272.99 87
2273.10 83
2273.21 78
2273.32 73
2273.43 69
2273.54 65
2273.65 62
2273.75 59
2273.86 57
2273.97 56
2274.08 57
2274.19 60
2274.30 64
2274.41 71
2274.52 77
2274.63 83
2274.74 88
2274.85 92
2274.96 95
2275.07 98
2275.18 99
2275.29 100
2275.39 100
2275.50 98
2275.61 94
2275.72 88
2275.83 82
2275.94 76
2276.05 69
2276.16 63
2276.27 57
2276.38 51
2276.49 47
2276.60 44
2276.71 43
2276.82 45
2276.93 50
2277.04 56
2277.15 64
2277.25 70
2277.36 75
2277.47 76
2277.58 75
2277.69 71
2277.80 64
2277.91 56
2278.02 48
2278.13 40
2278.24 33
2278.35 28
2278.46 26
2278.57 26
2278.68 30
2278.79 37
2278.90 46
2279.01 58
2279.12 70
2279.22 83
2279.33 96
2279.44 106
2279.55 114
2279.66 118
2279.77 118
2279.88 115
2279.99 109
2280.10 100
2280.21 92
2280.32 84
2280.43 79
2280.54 76
2280.65 76
2280.76 76
2280.87 76
2280.98 74
2281.09 68
2281.20 57
2281.30 44
2281.41 28
2281.52 13
2281.63 0
2281.74 0
2281.85 0
2281.96 0
2282.07 0
2282.18 11
2282.29 25
2282.40 40
2282.51 54
2282.62 67
2282.73 78
2282.84 85
2282.95 89
2283.06 90
2283.17 88
2283.28 85
2283.39 82
2283.50 78
2283.61 75
2283.71 72
2283.82 70
2283.93 66
2284.04 63
2284.15 59
2284.26 58
2284.37 59
2284.48 65
2284.59 77
2284.70 94
2284.81 114
2284.92 136
2285.03 155
2285.14 171
2285.25 180
2285.36 185
2285.47 187
2285.58 187
2285.69 188
2285.80 192
2285.91 197
2286.02 202
2286.13 206
2286.24 207
2286.35 203
2286.46 194
2286.56 181
2286.67 164
2286.78 146
2286.89 127
2287.00 109
2287.11 94
2287.22 81
2287.33 72
2287.44 67
2287.55 65
2287.66 65
2287.77 67
2287.88 69
2287.99 71
2288.10 72
2288.21 71
2288.32 70
2288.43 66
2288.54 61
2288.65 53
2288.76 45
2288.87 36
2288.98 27
2289.09 19
2289.20 12
2289.31 6
2289.42 1
2289.53 0
2289.64 0
2289.75 0
2289.86 0
2289.96 0
2290.07 0
2290.18 0
2290.29 0
2290.40 1
2290.51 3
2290.62 4
2290.73 8
2290.84 15
2290.95 25
2291.06 37
2291.17 50
2291.28 60
2291.39 66
2291.50 67
2291.61 62
2291.72 51
2291.83 37
2291.94 22
2292.05 8
2292.16 0
2292.27 0
2292.38 0
2292.49 0
2292.60 6
2292.71 16
2292.82 26
2292.93 34
2293.04 40
2293.15 42
2293.26 43
2293.37 41
2293.48 40
2293.59 38
2293.70 38
2293.81 39
2293.92 41
2294.03 45
2294.14 51
2294.25 59
2294.36 70
2294.47 82
2294.58 95
2294.69 108
2294.80 120
2294.91 130
2295.01 139
2295.12 145
2295.23 150
2295.34 154
2295.45 157
2295.56 160
2295.67 162
2295.78 163
2295.89 162
2296.00 158
2296.11 152
2296.22 142
2296.33 131
2296.44 118
2296.55 105
2296.66 95
2296.77 88
2296.88 87
2296.99 90
2297.10 98
2297.21 109
2297.32 122
2297.43 134
2297.54 144
2297.65 151
2297.76 154
2297.87 155
2297.98 154
2298.09 151
2298.20 149
2298.31 146
2298.42 142
2298.53 138
2298.64 133
2298.75 128
2298.86 123
2298.97 119
2299.08 116
2299.19 115
2299.30 115
2299.41 116
2299.52 117
2299.63 118
2299.74 118
2299.85 117
2299.96 114
2300.07 109
2300.18 102
2300.29 93
2300.40 83
2300.51 75
2300.62 68
2300.73 66
2300.84 68
2300.95 74
2301.06 84
2301.17 97
2301.28 112
2301.39 126
2301.50 139
2301.61 150
2301.72 159
2301.83 166
2301.94 172
2302.05 177
2302.16 183
2302.27 190
2302.38 199
2302.49 210
2302.60 223
2302.71 236
2302.82 248
2302.93 256
2303.04 259
2303.15 255
2303.26 246
2303.37 233
2303.48 216
2303.59 199
2303.70 180
2303.81 163
2303.92 146
2304.03 132
2304.14 120
2304.25 111
2304.36 107
2304.47 108
2304.58 113
2304.69 121
2304.80 130
2304.91 139
2305.02 146
2305.13 152
2305.24 157
2305.35 160
2305.46 163
2305.57 165
2305.68 166
2305.79 166
2305.90 164
2306.01 161
2306.12 156
2306.23 152
2306.34 147
2306.45 144
2306.56 140
2306.67 138
2306.78 135
2306.89 133
2307.00 130
2307.11 126
2307.22 123
2307.33 119
2307.44 116
2307.55 114
2307.66 111
2307.77 109
2307.88 107
2307.99 104
2308.10 100
2308.22 97
2308.33 94
2308.44 92
2308.55 91
2308.66 92
2308.77 93
2308.88 94
2308.99 93
2309.10 91
2309.21 87
2309.32 81
2309.43 74
2309.54 67
2309.65 60
2309.76 53
2309.87 46
2309.98 38
2310.09 30
2310.20 22
2310.31 15
2310.42 9
2310.53 5
2310.64 4
2310.75 5
2310.86 7
2310.97 10
2311.08 11
2311.19 11
2311.30 8
2311.41 4
2311.52 0
2311.63 0
2311.74 0
2311.85 0
2311.96 0
2312.07 0
2312.18 0
2312.29 11
2312.40 25
2312.51 40
2312.62 55
2312.73 68
2312.84 79
2312.95 86
2313.06 88
2313.17 87
2313.29 82
2313.40 74
2313.51 65
2313.62 56
2313.73 48
2313.84 41
2313.95 37
2314.06 36
2314.17 39
2314.28 46
2314.39 56
2314.50 68
2314.61 80
2314.72 92
2314.83 101
2314.94 107
2315.05 110
2315.16 109
2315.27 106
2315.38 102
2315.49 96
2315.60 89
2315.71 81
2315.82 72
2315.93 62
2316.04 51
2316.15 41
2316.26 32
2316.37 27
2316.48 24
2316.59 25
2316.71 28
2316.82 33
2316.93 38
2317.04 42
2317.15 45
2317.26 47
2317.37 48
2317.48 51
2317.59 54
2317.70 60
2317.81 66
2317.92 71
2318.03 76
2318.14 78
2318.25 77
2318.36 73
2318.47 67
2318.58 59
2318.69 50
2318.80 42
2318.91 34
2319.02 28
2319.13 23
2319.24 21
2319.35 21
2319.47 23
2319.58 27
2319.69 31
2319.80 35
2319.91 37
2320.02 36
2320.13 33
2320.24 27
2320.35 20
2320.46 14
2320.57 10
2320.68 9
2320.79 10
2320.90 14
2321.01 18
2321.12 21
2321.23 20
2321.34 16
2321.45 10
2321.56 3
2321.67 0
2321.78 0
2321.90 0
2322.01 0
2322.12 5
2322.23 14
2322.34 24
2322.45 33
2322.56 41
2322.67 47
2322.78 51
2322.89 53
2323.00 53
2323.11 51
2323.22 47
2323.33 42
2323.44 37
2323.55 33
2323.66 31
2323.77 33
2323.88 37
2323.99 43
2324.11 50
2324.22 57
2324.33 61
2324.44 62
2324.55 59
2324.66 52
2324.77 44
2324.88 35
2324.99 27
2325.10 21
2325.21 16
2325.32 14
2325.43 12
2325.54 10
2325.65 8
2325.76 5
2325.87 3
2325.98 2
2326.10 1
2326.21 2
2326.32 5
2326.43 10
2326.54 16
2326.65 23
2326.76 31
2326.87 40
2326.98 48
2327.09 55
2327.20 59
2327.31 62
2327.42 61
2327.53 59
2327.64 56
2327.75 53
2327.87 51
2327.98 48
2328.09 46
2328.20 42
2328.31 36
2328.42 27
2328.53 17
2328.64 7
2328.75 0
2328.86 0
2328.97 0
2329.08 0
2329.19 2
2329.30 9
2329.41 16
2329.52 22
2329.64 25
2329.75 27
2329.86 28
2329.97 27
2330.08 26
2330.19 25
2330.30 23
2330.41 21
2330.52 20
2330.63 19
2330.74 20
2330.85 22
2330.96 25
2331.07 29
2331.19 33
2331.30 36
2331.41 38
2331.52 38
2331.63 37
2331.74 35
2331.85 32
2331.96 30
2332.07 29
2332.18 32
2332.29 36
2332.40 42
2332.51 48
2332.62 53
2332.74 55
2332.85 56
2332.96 54
2333.07 52
2333.18 49
2333.29 48
2333.40 46
2333.51 45
2333.62 44
2333.73 44
2333.84 44
2333.95 45
2334.06 47
2334.18 51
2334.29 55
2334.40 59
2334.51 62
2334.62 64
2334.73 64
2334.84 63
2334.95 62
2335.06 60
2335.17 59
2335.28 59
2335.39 60
2335.50 60
2335.62 61
2335.73 61
2335.84 61
2335.95 61
2336.06 60
2336.17 58
2336.28 56
2336.39 53
2336.50 48
2336.61 42
2336.72 36
2336.83 27
2336.95 19
2337.06 10
2337.17 2
2337.28 0
2337.39 0
2337.50 0
2337.61 0
2337.72 0
2337.83 2
2337.94 6
2338.05 8
2338.17 10
2338.28 11
2338.39 13
2338.50 16
2338.61 21
2338.72 28
2338.83 37
2338.94 46
2339.05 55
2339.16 62
2339.27 68
2339.38 71
2339.50 73
2339.61 72
2339.72 71
2339.83 67
2339.94 62
2340.05 56
2340.16 48
2340.27 38
2340.38 28
2340.49 16
2340.60 3
2340.72 0
2340.83 0
2340.94 0
2341.05 0
2341.16 0
2341.27 0
2341.38 0
2341.49 0
2341.60 9
2341.71 24
2341.83 38
2341.94 53
2342.05 67
2342.16 79
2342.27 88
2342.38 93
2342.49 93
2342.60 89
2342.71 82
2342.82 74
2342.93 66
2343.05 61
2343.16 61
2343.27 64
2343.38 72
2343.49 83
2343.60 95
2343.71 108
2343.82 120
2343.93 130
2344.04 138
2344.16 144
2344.27 147
2344.38 147
2344.49 145
2344.60 140
2344.71 133
2344.82 125
2344.93 116
2345.04 106
2345.16 98
2345.27 90
2345.38 82
2345.49 76
2345.60 72
2345.71 70
2345.82 70
2345.93 72
2346.04 77
2346.15 84
2346.27 91
2346.38 99
2346.49 106
2346.60 111
2346.71 114
2346.82 113
2346.93 110
2347.04 105
2347.15 99
2347.27 95
2347.38 93
2347.49 95
2347.60 99
2347.71 105
2347.82 111
2347.93 118
2348.04 124
2348.15 129
2348.27 132
2348.38 136
2348.49 139
2348.60 143
2348.71 147
2348.82 151
2348.93 155
2349.04 161
2349.15 167
2349.27 175
2349.38 185
2349.49 196
2349.60 208
2349.71 219
2349.82 228
2349.93 235
2350.04 239
2350.15 241
2350.27 239
2350.38 236
2350.49 231
2350.60 224
2350.71 217
2350.82 208
2350.93 200
2351.04 192
2351.16 184
2351.27 176
2351.38 169
2351.49 163
2351.60 156
2351.71 151
2351.82 146
2351.93 143
2352.04 141
2352.16 139
2352.27 138
2352.38 137
2352.49 134
2352.60 130
2352.71 126
2352.82 121
2352.93 116
2353.05 111
2353.16 107
2353.27 104
2353.38 102
2353.49 101
2353.60 101
2353.71 102
2353.82 103
2353.94 104
2354.05 103
2354.16 101
2354.27 95
2354.38 87
2354.49 76
2354.60 64
2354.71 51
2354.83 39
2354.94 29
2355.05 23
2355.16 20
2355.27 20
2355.38 21
2355.49 22
2355.60 23
2355.72 23
2355.83 23
2355.94 25
2356.05 30
2356.16 36
2356.27 44
2356.38 52
2356.49 59
2356.61 62
2356.72 62
2356.83 59
2356.94 54
2357.05 48
2357.16 43
2357.27 40
2357.39 38
2357.50 38
2357.61 39
2357.72 40
2357.83 42
2357.94 45
2358.05 50
2358.16 56
2358.28 65
2358.39 74
2358.50 84
2358.61 94
2358.72 103
2358.83 112
2358.94 121
2359.06 129
2359.17 138
2359.28 147
2359.39 155
2359.50 162
2359.61 167
2359.72 168
2359.84 166
2359.95 161
2360.06 153
2360.17 143
2360.28 132
2360.39 122
2360.50 113
2360.61 105
2360.73 98
2360.84 93
2360.95 88
2361.06 84
2361.17 79
2361.28 74
2361.39 68
2361.51 62
2361.62 54
2361.73 47
2361.84 40
2361.95 35
2362.06 33
2362.17 35
2362.29 40
2362.40 49
2362.51 61
2362.62 75
2362.73 89
2362.84 101
2362.96 110
2363.07 116
2363.18 118
2363.29 117
2363.40 115
2363.51 112
2363.62 109
2363.74 107
2363.85 104
2363.96 102
2364.07 99
2364.18 95
2364.29 90
2364.40 84
2364.52 75
2364.63 65
2364.74 53
2364.85 40
2364.96 27
2365.07 13
2365.18 1
2365.30 0
2365.41 0
2365.52 0
2365.63 0
2365.74 0
2365.85 0
2365.97 0
2366.08 1
2366.19 7
2366.30 13
2366.41 17
2366.52 20
2366.63 23
2366.75 25
2366.86 26
2366.97 28
2367.08 30
2367.19 33
2367.30 38
2367.42 44
2367.53 51
2367.64 58
2367.75 65
2367.86 71
2367.97 75
2368.08 78
2368.20 80
2368.31 81
2368.42 84
2368.53 87
2368.64 91
2368.75 95
2368.87 98
2368.98 101
2369.09 102
2369.20 102
2369.31 102
2369.42 101
2369.54 101
2369.65 101
2369.76 101
2369.87 101
2369.98 101
2370.09 101
2370.21 101
2370.32 100
2370.43 100
2370.54 100
2370.65 100
2370.76 101
2370.88 102
2370.99 104
2371.10 106
2371.21 109
2371.32 112
2371.43 115
2371.55 117
2371.66 117
2371.77 115
2371.88 110
2371.99 103
2372.10 94
2372.22 85
2372.33 77
2372.44 70
2372.55 64
2372.66 60
2372.77 58
2372.89 57
2373.00 59
2373.11 61
2373.22 65
2373.33 70
2373.44 75
2373.56 81
2373.67 86
2373.78 91
2373.89 94
2374.00 97
2374.11 98
2374.23 98
2374.34 95
2374.45 92
2374.56 86
2374.67 80
2374.78 74
2374.90 68
2375.01 65
2375.12 63
2375.23 63
2375.34 66
2375.46 70
2375.57 76
2375.68 82
2375.79 89
2375.90 96
2376.01 102
2376.13 108
2376.24 113
2376.35 118
2376.46 125
2376.57 134
2376.68 146
2376.80 161
2376.91 177
2377.02 194
2377.13 210
2377.24 222
2377.36 228
2377.47 230
2377.58 225
2377.69 217
2377.80 208
2377.91 199
2378.03 192
2378.14 189
2378.25 191
2378.36 195
2378.47 201
2378.59 208
2378.70 212
2378.81 215
2378.92 213
2379.03 209
2379.14 201
2379.26 190
2379.37 177
2379.48 163
2379.59 149
2379.70 135
2379.82 122
2379.93 111
2380.04 103
2380.15 97
2380.26 96
2380.37 98
2380.49 103
2380.60 112
2380.71 122
2380.82 133
2380.93 142
2381.05 149
2381.16 154
2381.27 156
2381.38 157
2381.49 157
2381.61 155
2381.72 154
2381.83 153
2381.94 151
2382.05 150
2382.17 150
2382.28 149
2382.39 149
2382.50 148
2382.61 146
2382.72 142
2382.84 135
2382.95 127
2383.06 119
2383.17 111
2383.28 106
2383.40 103
2383.51 104
2383.62 106
2383.73 108
2383.84 109
2383.96 108
2384.07 106
2384.18 103
2384.29 100
2384.40 98
2384.52 97
2384.63 96
2384.74 95
2384.85 93
2384.96 90
2385.08 86
2385.19 82
2385.30 78
2385.41 75
2385.52 72
2385.64 70
2385.75 69
2385.86 67
2385.97 66
2386.08 64
2386.20 61
2386.31 57
2386.42 51
2386.53 44
2386.64 36
2386.76 27
2386.87 17
2386.98 9
2387.09 2
2387.20 0
2387.32 0
2387.43 0
2387.54 0
2387.65 0
2387.76 0
2387.88 0
2387.99 0
2388.10 0
2388.21 2
2388.32 12
2388.44 25
2388.55 39
2388.66 54
2388.77 68
2388.88 79
2389.00 87
2389.11 92
2389.22 95
2389.33 98
2389.44 101
2389.56 105
2389.67 110
2389.78 115
2389.89 119
2390.01 120
2390.12 119
2390.23 115
2390.34 110
2390.45 104
2390.57 100
2390.68 97
2390.79 98
2390.90 102
2391.01 108
2391.13 116
2391.24 124
2391.35 130
2391.46 134
2391.57 133
2391.69 128
2391.80 120
2391.91 110
2392.02 98
2392.14 86
2392.25 75
2392.36 65
2392.47 56
2392.58 49
2392.70 43
2392.81 40
2392.92 40
2393.03 42
2393.15 46
2393.26 50
2393.37 54
2393.48 56
2393.59 56
2393.71 53
2393.82 50
2393.93 46
2394.04 42
2394.15 40
2394.27 38
2394.38 36
2394.49 34
2394.60 30
2394.72 25
2394.83 20
2394.94 17
2395.05 17
2395.16 21
2395.28 29
2395.39 38
2395.50 48
2395.61 57
2395.73 63
2395.84 66
2395.95 65
2396.06 63
2396.17 61
2396.29 59
2396.40 59
2396.51 60
2396.62 62
2396.74 64
2396.85 65
2396.96 64
2397.07 62
2397.18 57
2397.30 52
2397.41 46
2397.52 41
2397.63 37
2397.75 35
2397.86 35
2397.97 35
2398.08 35
2398.20 34
2398.31 34
2398.42 33
2398.53 33
2398.64 34
2398.76 37
2398.87 41
2398.98 46
2399.09 51
2399.21 55
2399.32 57
2399.43 58
2399.54 56
2399.66 54
2399.77 51
2399.88 48
2399.99 46
2400.10 47
2400.22 49
2400.33 52
2400.44 58
2400.55 66
2400.67 74
2400.78 82
2400.89 89
2401.00 94
2401.12 94
2401.23 91
2401.34 83
2401.45 73
2401.57 60
2401.68 48
2401.79 38
2401.90 33
2402.01 32
2402.13 37
2402.24 45
2402.35 56
2402.46 68
2402.58 79
2402.69 88
2402.80 95
2402.91 99
2403.03 103
2403.14 107
2403.25 111
2403.36 117
2403.48 126
2403.59 136
2403.70 148
2403.81 159
2403.93 169
2404.04 176
2404.15 180
2404.26 178
2404.38 173
2404.49 165
2404.60 155
2404.71 146
2404.82 138
2404.94 133
2405.05 129
2405.16 126
2405.27 124
2405.39 121
2405.50 118
2405.61 115
2405.72 113
2405.84 112
2405.95 114
2406.06 118
2406.17 124
2406.29 132
2406.40 141
2406.51 151
2406.62 159
2406.74 166
2406.85 172
2406.96 175
2407.07 175
2407.19 171
2407.30 166
2407.41 158
2407.52 148
2407.64 137
2407.75 126
2407.86 115
2407.97 104
2408.09 94
2408.20 84
2408.31 75
2408.42 68
2408.54 62
2408.65 59
2408.76 59
2408.87 62
2408.99 67
2409.10 74
2409.21 82
2409.32 91
2409.44 99
2409.55 107
2409.66 114
2409.77 122
2409.89 130
2410.00 140
2410.11 149
2410.23 158
2410.34 166
2410.45 171
2410.56 172
2410.68 167
2410.79 157
2410.90 144
2411.01 129
2411.13 113
2411.24 98
2411.35 86
2411.46 77
2411.58 71
2411.69 67
2411.80 65
2411.91 66
2412.03 68
2412.14 72
2412.25 77
2412.36 84
2412.48 91
2412.59 97
2412.70 102
2412.82 105
2412.93 105
2413.04 104
2413.15 101
2413.27 99
2413.38 98
2413.49 100
2413.60 105
2413.72 114
2413.83 124
2413.94 134
2414.05 143
2414.17 148
2414.28 150
2414.39 149
2414.50 145
2414.62 141
2414.73 137
2414.84 133
2414.96 129
2415.07 125
2415.18 121
2415.29 115
2415.41 108
2415.52 101
2415.63 96
2415.74 93
2415.86 92
2415.97 93
2416.08 94
2416.20 95
2416.31 94
2416.42 91
2416.53 86
2416.65 81
2416.76 76
2416.87 72
2416.98 70
2417.10 70
2417.21 72
2417.32 75
2417.44 79
2417.55 83
2417.66 86
2417.77 90
2417.89 95
2418.00 100
2418.11 104
2418.22 109
2418.34 112
2418.45 113
2418.56 112
2418.68 109
2418.79 105
2418.90 100
2419.01 98
2419.13 98
2419.24 102
2419.35 108
2419.46 115
2419.58 122
2419.69 127
2419.80 130
2419.92 130
2420.03 128
2420.14 126
2420.25 125
2420.37 126
2420.48 128
2420.59 131
2420.71 134
2420.82 135
2420.93 133
2421.04 128
2421.16 121
2421.27 113
2421.38 106
2421.50 101
2421.61 100
2421.72 104
2421.83 113
2421.95 125
2422.06 139
2422.17 152
2422.29 163
2422.40 168
2422.51 169
2422.62 165
2422.74 158
2422.85 148
2422.96 139
2423.08 130
2423.19 123
2423.30 117
2423.41 113
2423.53 110
2423.64 109
2423.75 110
2423.87 112
2423.98 116
2424.09 120
2424.20 123
2424.32 126
2424.43 127
2424.54 127
2424.66 127
2424.77 127
2424.88 129
2424.99 131
2425.11 134
2425.22 136
2425.33 136
2425.45 135
2425.56 131
2425.67 125
2425.78 118
2425.90 110
2426.01 101
2426.12 92
2426.24 82
2426.35 71
2426.46 59
2426.58 48
2426.69 39
2426.80 31
2426.91 27
2427.03 27
2427.14 30
2427.25 35
2427.37 42
2427.48 48
2427.59 54
2427.71 58
2427.82 62
2427.93 65
2428.04 68
2428.16 71
2428.27 74
2428.38 78
2428.50 81
2428.61 83
2428.72 84
2428.84 83
2428.95 80
2429.06 74
2429.17 66
2429.29 56
2429.40 44
2429.51 31
2429.63 19
2429.74 9
2429.85 2
2429.97 0
2430.08 0
2430.19 0
2430.30 0
2430.42 0
2430.53 0
2430.64 0
2430.76 0
2430.87 0
2430.98 3
2431.10 11
2431.21 19
2431.32 26
2431.43 31
2431.55 35
2431.66 36
2431.77 35
2431.89 34
2432.00 34
2432.11 34
2432.23 36
2432.34 39
2432.45 42
2432.57 44
2432.68 43
2432.79 39
2432.90 34
2433.02 27
2433.13 20
2433.24 15
2433.36 14
2433.47 16
2433.58 22
2433.70 30
2433.81 40
2433.92 49
2434.04 57
2434.15 62
2434.26 64
2434.38 63
2434.49 60
2434.60 55
2434.71 48
2434.83 41
2434.94 35
2435.05 31
2435.17 30
2435.28 31
2435.39 37
2435.51 47
2435.62 58
2435.73 71
2435.85 83
2435.96 92
2436.07 99
2436.19 101
2436.30 99
2436.41 95
2436.53 87
2436.64 78
2436.75 68
2436.86 57
2436.98 46
2437.09 35
2437.20 25
2437.32 17
2437.43 10
2437.54 7
2437.66 7
2437.77 11
2437.88 18
2438.00 27
2438.11 37
2438.22 46
2438.34 53
2438.45 60
2438.56 66
2438.68 73
2438.79 80
2438.90 90
2439.02 99
2439.13 109
2439.24 115
2439.36 116
2439.47 112
2439.58 103
2439.70 89
2439.81 75
2439.92 63
2440.04 54
2440.15 51
2440.26 54
2440.38 59
2440.49 66
2440.60 72
2440.71 75
2440.83 73
2440.94 69
2441.05 62
2441.17 54
2441.28 46
2441.39 39
2441.51 34
2441.62 30
2441.73 27
2441.85 25
2441.96 23
2442.07 21
2442.19 19
2442.30 18
2442.41 17
2442.53 15
2442.64 14
2442.75 12
2442.87 10
2442.98 7
2443.09 3
2443.21 0
2443.32 0
2443.43 0
2443.55 0
2443.66 0
2443.77 0
2443.89 0
2444.00 1
2444.11 13
2444.23 27
2444.34 40
2444.45 52
2444.57 62
2444.68 69
2444.79 75
2444.91 81
2445.02 88
2445.13 97
2445.25 108
2445.36 120
2445.48 133
2445.59 144
2445.70 152
2445.82 157
2445.93 159
2446.04 157
2446.16 153
2446.27 148
2446.38 143
2446.50 141
2446.61 141
2446.72 144
2446.84 149
2446.95 156
2447.06 164
2447.18 172
2447.29 179
2447.40 185
2447.52 188
2447.63 188
2447.74 184
2447.86 175
2447.97 163
2448.08 148
2448.20 131
2448.31 114
2448.42 100
2448.54 88
2448.65 81
2448.76 77
2448.88 76
2448.99 79
2449.10 83
2449.22 89
2449.33 94
2449.45 99
2449.56 103
2449.67 105
2449.79 107
2449.90 108
2450.01 109
2450.13 110
2450.24 111
2450.35 112
2450.47 113
2450.58 115
2450.69 117
2450.81 120
2450.92 123
2451.03 126
2451.15 128
2451.26 129
2451.37 131
2451.49 131
2451.60 133
2451.72 134
2451.83 137
2451.94 139
2452.06 141
2452.17 143
2452.28 142
2452.40 140
2452.51 138
2452.62 135
2452.74 135
2452.85 136
2452.96 140
2453.08 145
2453.19 151
2453.31 155
2453.42 156
2453.53 155
2453.65 152
2453.76 147
2453.87 141
2453.99 137
2454.10 133
2454.21 131
2454.33 129
2454.44 128
2454.55 126
2454.67 125
2454.78 125
2454.90 124
2455.01 124
2455.12 123
2455.24 122
2455.35 120
2455.46 118
2455.58 115
2455.69 112
2455.80 109
2455.92 105
2456.03 100
2456.15 94
2456.26 85
2456.37 75
2456.49 63
2456.60 51
2456.71 42
2456.83 36
2456.94 34
2457.05 36
2457.17 41
2457.28 48
2457.40 54
2457.51 59
2457.62 61
2457.74 62
2457.85 60
2457.96 59
2458.08 57
2458.19 57
2458.30 59
2458.42 62
2458.53 67
2458.65 71
2458.76 74
2458.87 75
2458.99 75
2459.10 73
2459.21 70
2459.33 66
2459.44 63
2459.56 60
2459.67 57
2459.78 56
2459.90 54
2460.01 53
2460.12 51
2460.24 50
2460.35 49
2460.47 48
2460.58 48
2460.69 49
2460.81 51
2460.92 54
2461.03 59
2461.15 63
2461.26 69
2461.38 74
2461.49 79
2461.60 83
2461.72 88
2461.83 91
2461.94 94
2462.06 96
2462.17 97
2462.29 95
2462.40 91
2462.51 83
2462.63 72
2462.74 59
2462.85 45
2462.97 33
2463.08 24
2463.20 22
2463.31 26
2463.42 37
2463.54 53
2463.65 71
2463.77 90
2463.88 107
2463.99 120
2464.11 129
2464.22 135
2464.33 137
2464.45 137
2464.56 135
2464.68 131
2464.79 124
2464.90 116
2465.02 107
2465.13 96
2465.24 86
2465.36 76
2465.47 67
2465.59 60
2465.70 55
2465.81 52
2465.93 53
2466.04 57
2466.16 64
2466.27 76
2466.38 91
2466.50 107
2466.61 123
2466.73 135
2466.84 143
2466.95 145
2467.07 139
2467.18 128
2467.29 113
2467.41 96
2467.52 81
2467.64 69
2467.75 61
2467.86 58
2467.98 59
2468.09 63
2468.21 68
2468.32 75
2468.43 84
2468.55 94
2468.66 105
2468.78 117
2468.89 128
2469.00 138
2469.12 145
2469.23 148
2469.35 147
2469.46 142
2469.57 134
2469.69 124
2469.80 113
2469.91 103
2470.03 95
2470.14 88
2470.26 82
2470.37 78
2470.48 76
2470.60 74
2470.71 74
2470.83 76
2470.94 79
2471.05 82
2471.17 86
2471.28 90
2471.40 92
2471.51 91
2471.62 89
2471.74 85
2471.85 80
2471.97 75
2472.08 70
2472.19 64
2472.31 58
2472.42 50
2472.54 41
2472.65 31
2472.76 21
2472.88 14
2472.99 10
2473.11 12
2473.22 18
2473.33 28
2473.45 40
2473.56 51
2473.68 57
2473.79 59
2473.90 55
2474.02 47
2474.13 36
2474.25 24
2474.36 13
2474.48 4
2474.59 0
2474.70 0
2474.82 0
2474.93 0
2475.05 0
2475.16 0
2475.27 0
2475.39 0
2475.50 1
2475.62 7
2475.73 12
2475.84 16
2475.96 19
2476.07 22
2476.19 25
2476.30 30
2476.41 36
2476.53 44
2476.64 54
2476.76 64
2476.87 73
2476.99 82
2477.10 91
2477.21 97
2477.33 103
2477.44 106
2477.56 107
2477.67 105
2477.78 99
2477.90 90
2478.01 77
2478.13 63
2478.24 49
2478.35 37
2478.47 29
2478.58 26
2478.70 28
2478.81 33
2478.93 41
2479.04 50
2479.15 58
2479.27 65
2479.38 71
2479.50 75
2479.61 78
2479.72 80
2479.84 83
2479.95 86
2480.07 88
2480.18 89
2480.30 88
2480.41 85
2480.52 80
2480.64 75
2480.75 70
2480.87 68
2480.98 69
2481.10 74
2481.21 81
2481.32 89
2481.44 95
2481.55 98
2481.67 98
2481.78 94
2481.89 87
2482.01 80
2482.12 74
2482.24 69
2482.35 67
2482.47 68
2482.58 70
2482.69 74
2482.81 77
2482.92 80
2483.04 82
2483.15 82
2483.27 79
2483.38 74
2483.49 67
2483.61 58
2483.72 49
2483.84 41
2483.95 35
2484.07 32
2484.18 33
2484.29 37
2484.41 43
2484.52 50
2484.64 55
2484.75 58
2484.87 57
2484.98 54
2485.09 50
2485.21 44
2485.32 38
2485.44 33
2485.55 29
2485.67 25
2485.78 21
2485.89 17
2486.01 13
2486.12 9
2486.24 8
2486.35 9
2486.47 14
2486.58 22
2486.69 33
2486.81 45
2486.92 58
2487.04 69
2487.15 79
2487.27 86
2487.38 90
2487.50 93
2487.61 95
2487.72 97
2487.84 98
2487.95 100
2488.07 101
2488.18 102
2488.30 104
2488.41 106
2488.52 110
2488.64 115
2488.75 122
2488.87 130
2488.98 138
2489.10 143
2489.21 146
2489.33 146
2489.44 142
2489.55 137
2489.67 132
2489.78 127
2489.90 123
2490.01 120
2490.13 116
2490.24 110
2490.36 101
2490.47 90
2490.58 77
2490.70 62
2490.81 48
2490.93 36
2491.04 25
2491.16 17
2491.27 11
2491.39 5
2491.50 1
2491.61 0
2491.73 0
2491.84 0
2491.96 0
2492.07 0
2492.19 0
2492.30 0
2492.42 0
2492.53 5
2492.64 13
2492.76 21
2492.87 29
2492.99 36
2493.10 42
2493.22 48
2493.33 53
2493.45 57
2493.56 60
2493.67 61
2493.79 61
2493.90 59
2494.02 55
2494.13 50
2494.25 45
2494.36 41
2494.48 37
2494.59 34
2494.71 32
2494.82 31
2494.93 31
2495.05 31
2495.16 32
2495.28 33
2495.39 34
2495.51 37
2495.62 41
2495.74 45
2495.85 50
2495.97 54
2496.08 59
2496.19 62
2496.31 66
2496.42 71
2496.54 76
2496.65 83
2496.77 90
2496.88 96
2497.00 99
2497.11 97
2497.23 91
2497.34 81
2497.45 69
2497.57 57
2497.68 47
2497.80 42
2497.91 41
2498.03 44
2498.14 49
2498.26 56
2498.37 62
2498.49 66
2498.60 69
2498.72 71
2498.83 72
2498.94 73
2499.06 74
2499.17 76
2499.29 79
2499.40 82
2499.52 85
2499.63 88
2499.75 90
2499.86 91
2499.98 90
2500.09 88
2500.21 84
2500.32 78
2500.43 73
2500.55 67
2500.66 62
2500.78 58
2500.89 55
2501.01 55
2501.12 56
2501.24 59
2501.35 65
2501.47 71
2501.58 78
2501.70 85
2501.81 91
2501.93 96
2502.04 99
2502.16 102
2502.27 105
2502.38 109
2502.50 115
2502.61 124
2502.73 135
2502.84 148
2502.96 161
2503.07 173
2503.19 183
2503.30 190
2503.42 194
2503.53 194
2503.65 190
2503.76 184
2503.88 173
2503.99 159
2504.11 143
2504.22 126
2504.33 108
2504.45 92
2504.56 78
2504.68 67
2504.79 58
2504.91 52
2505.02 47
2505.14 44
2505.25 41
2505.37 39
2505.48 39
2505.60 39
2505.71 41
2505.83 43
2505.94 45
2506.06 46
2506.17 46
2506.29 44
2506.40 42
2506.52 39
2506.63 38
2506.75 38
2506.86 41
2506.97 46
2507.09 52
2507.20 59
2507.32 64
2507.43 65
2507.55 63
2507.66 55
2507.78 44
2507.89 30
2508.01 17
2508.12 5
2508.24 0
2508.35 0
2508.47 0
2508.58 0
2508.70 6
2508.81 15
2508.93 24
2509.04 33
2509.16 40
2509.27 45
2509.39 46
2509.50 44
2509.62 38
2509.73 30
2509.85 21
2509.96 13
2510.08 7
2510.19 4
2510.31 6
2510.42 10
2510.54 17
2510.65 25
2510.76 31
2510.88 37
2510.99 40
2511.11 41
2511.22 41
2511.34 39
2511.45 35
2511.57 31
2511.68 27
2511.80 22
2511.91 17
2512.03 12
2512.14 8
2512.26 4
2512.37 1
2512.49 0
2512.60 0
2512.72 0
2512.83 0
2512.95 0
2513.06 0
2513.18 0
2513.29 0
2513.41 4
2513.52 12
2513.64 19
2513.75 25
2513.87 29
2513.98 32
2514.10 33
2514.21 35
2514.33 37
2514.44 39
2514.56 42
2514.67 44
2514.79 44
2514.90 41
2515.02 34
2515.13 25
2515.25 15
2515.36 5
2515.48 0
2515.59 0
2515.71 0
2515.82 0
2515.94 2
2516.05 9
2516.17 17
2516.28 26
2516.40 36
2516.51 47
2516.63 59
2516.74 70
2516.86 80
2516.97 88
2517.09 93
2517.20 95
2517.32 96
2517.43 95
2517.55 95
2517.66 96
2517.78 98
2517.89 101
2518.01 104
2518.12 107
2518.24 109
2518.35 110
2518.47 110
2518.58 109
2518.70 107
2518.81 105
2518.93 102
2519.04 99
2519.16 93
2519.27 86
2519.39 78
2519.50 70
2519.62 62
2519.73 55
2519.85 49
2519.96 45
2520.08 42
2520.20 38
2520.31 33
2520.43 26
2520.54 19
2520.66 12
2520.77 6
2520.89 3
2521.00 2
2521.12 3
2521.23 6
2521.35 9
2521.46 12
2521.58 14
2521.69 16
2521.81 17
2521.92 19
2522.04 21
2522.15 23
2522.27 26
2522.38 29
2522.50 31
2522.61 32
2522.73 32
2522.84 30
2522.96 26
2523.07 22
2523.19 17
2523.30 12
2523.42 10
2523.53 10
2523.65 13
2523.76 19
2523.88 25
2524.00 32
2524.11 37
2524.23 41
2524.34 42
2524.46 42
2524.57 43
2524.69 44
2524.80 47
2524.92 52
2525.03 57
2525.15 63
2525.26 68
2525.38 71
2525.49 72
2525.61 71
2525.72 67
2525.84 62
2525.95 56
2526.07 51
2526.18 45
2526.30 41
2526.42 36
2526.53 32
2526.65 28
2526.76 22
2526.88 16
2526.99 10
2527.11 5
2527.22 1
2527.34 0
2527.45 0
2527.57 0
2527.68 2
2527.80 5
2527.91 8
2528.03 9
2528.14 10
2528.26 11
2528.37 12
2528.49 12
2528.61 11
2528.72 10
2528.84 8
2528.95 5
2529.07 0
2529.18 0
2529.30 0
2529.41 0
2529.53 0
2529.64 0
2529.76 0
2529.87 0
2529.99 8
2530.10 17
2530.22 25
2530.34 33
2530.45 38
2530.57 42
2530.68 45
2530.80 47
2530.91 49
2531.03 51
2531.14 53
2531.26 55
2531.37 56
2531.49 57
2531.60 56
2531.72 53
2531.83 48
2531.95 42
2532.07 33
2532.18 24
2532.30 16
2532.41 8
2532.53 4
2532.64 2
2532.76 2
2532.87 5
2532.99 10
2533.10 15
2533.22 20
2533.33 24
2533.45 27
2533.57 31
2533.68 34
2533.80 39
2533.91 44
2534.03 50
2534.14 55
2534.26 59
2534.37 61
2534.49 61
2534.60 58
2534.72 55
2534.84 52
2534.95 51
2535.07 52
2535.18 57
2535.30 64
2535.41 71
2535.53 78
2535.64 82
2535.76 82
2535.87 77
2535.99 68
2536.11 55
2536.22 41
2536.34 28
2536.45 18
2536.57 13
2536.68 11
2536.80 13
2536.91 18
2537.03 23
2537.14 27
2537.26 29
2537.38 30
2537.49 30
2537.61 30
2537.72 30
2537.84 30
2537.95 31
2538.07 32
2538.18 32
2538.30 31
2538.42 30
2538.53 28
2538.65 27
2538.76 28
2538.88 31
2538.99 36
2539.11 43
2539.22 51
2539.34 60
2539.46 67
2539.57 72
2539.69 75
2539.80 75
2539.92 72
2540.03 67
2540.15 63
2540.26 60
2540.38 59
2540.50 61
2540.61 65
2540.73 70
2540.84 76
2540.96 82
2541.07 87
2541.19 91
2541.30 94
2541.42 95
2541.54 95
2541.65 94
2541.77 92
2541.88 88
2542.00 83
2542.11 78
2542.23 72
2542.35 67
2542.46 62
2542.58 59
2542.69 56
2542.81 55
2542.92 54
2543.04 55
2543.15 55
2543.27 57
2543.39 58
2543.50 60
2543.62 61
2543.73 62
2543.85 63
2543.96 63
2544.08 63
2544.20 63
2544.31 63
2544.43 63
2544.54 64
2544.66 65
2544.77 67
2544.89 68
2545.00 70
2545.12 71
2545.24 72
2545.35 72
2545.47 72
2545.58 70
2545.70 67
2545.81 65
2545.93 63
2546.05 62
2546.16 63
2546.28 66
2546.39 72
2546.51 80
2546.62 88
2546.74 97
2546.86 103
2546.97 106
2547.09 106
2547.20 101
2547.32 94
2547.43 85
2547.55 74
2547.67 62
2547.78 50
2547.90 38
2548.01 27
2548.13 17
2548.24 9
2548.36 3
2548.48 0
2548.59 0
2548.71 0
2548.82 0
2548.94 0
2549.06 0
2549.17 0
2549.29 0
2549.40 0
2549.52 2
2549.63 12
2549.75 22
2549.87 32
2549.98 40
2550.10 45
2550.21 47
2550.33 46
2550.44 44
2550.56 42
2550.68 41
2550.79 40
2550.91 41
2551.02 42
2551.14 43
2551.26 45
2551.37 48
2551.49 52
2551.60 59
2551.72 68
2551.83 76
2551.95 83
2552.07 87
2552.18 85
2552.30 79
2552.41 70
2552.53 59
2552.65 49
2552.76 43
2552.88 42
2552.99 44
2553.11 47
2553.22 51
2553.34 53
2553.46 53
2553.57 50
2553.69 45
2553.80 40
2553.92 37
2554.04 37
2554.15 40
2554.27 45
2554.38 53
2554.50 62
2554.62 70
2554.73 77
2554.85 81
2554.96 84
2555.08 84
2555.19 82
2555.31 79
2555.43 75
2555.54 70
2555.66 66
2555.77 63
2555.89 60
2556.01 59
2556.12 59
2556.24 60
2556.35 62
2556.47 65
2556.59 68
2556.70 72
2556.82 77
2556.93 81
2557.05 85
2557.17 86
2557.28 83
2557.40 76
2557.51 65
2557.63 50
2557.75 33
2557.86 16
2557.98 1
2558.09 0
2558.21 0
2558.33 0
2558.44 0
2558.56 0
2558.67 5
2558.79 13
2558.91 19
2559.02 23
2559.14 23
2559.25 21
2559.37 16
2559.49 12
2559.60 9
2559.72 8
2559.83 10
2559.95 14
2560.07 20
2560.18 27
2560.30 33
2560.41 38
2560.53 41
2560.65 44
2560.76 45
2560.88 48
2560.99 51
2561.11 55
2561.23 60
2561.34 66
2561.46 71
2561.57 75
2561.69 78
2561.81 80
2561.92 81
2562.04 81
2562.15 80
2562.27 78
2562.39 74
2562.50 69
2562.62 62
2562.73 55
2562.85 47
2562.97 40
2563.08 32
2563.20 25
2563.31 17
2563.43 9
2563.55 0
2563.66 0
2563.78 0
2563.90 0
2564.01 0
2564.13 0
2564.24 0
2564.36 0
2564.48 4
2564.59 21
2564.71 39
2564.82 55
2564.94 68
2565.06 77
2565.17 81
2565.29 82
2565.40 81
2565.52 79
2565.64 77
2565.75 74
2565.87 71
2565.99 68
2566.10 65
2566.22 61
2566.33 58
2566.45 54
2566.57 50
2566.68 46
2566.80 42
2566.91 39
2567.03 37
2567.15 35
2567.26 34
2567.38 34
2567.50 35
2567.61 38
2567.73 43
2567.84 51
2567.96 59
2568.08 69
2568.19 79
2568.31 89
2568.43 96
2568.54 101
2568.66 104
2568.77 105
2568.89 106
2569.01 107
2569.12 108
2569.24 110
2569.36 113
2569.47 114
2569.59 114
2569.70 113
2569.82 111
2569.94 110
2570.05 111
2570.17 114
2570.29 121
2570.40 132
2570.52 144
2570.63 157
2570.75 168
2570.87 177
2570.98 182
2571.10 182
2571.22 179
2571.33 173
2571.45 167
2571.56 161
2571.68 156
2571.80 152
2571.91 150
2572.03 147
2572.15 143
2572.26 137
2572.38 129
2572.49 119
2572.61 108
2572.73 97
2572.84 86
2572.96 76
2573.08 67
2573.19 58
2573.31 51
2573.42 45
2573.54 41
2573.66 38
2573.77 38
2573.89 39
2574.01 42
2574.12 46
2574.24 51
2574.36 55
2574.47 58
2574.59 60
2574.70 60
2574.82 58
2574.94 52
2575.05 45
2575.17 36
2575.29 28
2575.40 20
2575.52 15
2575.64 13
2575.75 14
2575.87 17
2575.98 21
2576.10 24
2576.22 26
2576.33 27
2576.45 27
2576.57 28
2576.68 29
2576.80 32
2576.92 35
2577.03 37
2577.15 37
2577.26 34
2577.38 29
2577.50 21
2577.61 13
2577.73 6
2577.85 0
2577.96 0
2578.08 0
2578.20 0
2578.31 3
2578.43 5
2578.55 6
2578.66 5
2578.78 2
2578.89 0
2579.01 0
2579.13 0
2579.24 0
2579.36 0
2579.48 1
2579.59 5
2579.71 10
2579.83 14
2579.94 17
2580.06 20
2580.18 24
2580.29 31
2580.41 40
2580.53 51
2580.64 64
2580.76 76
2580.87 85
2580.99 89
2581.11 89
2581.22 83
2581.34 74
2581.46 63
2581.57 52
2581.69 42
2581.81 34
2581.92 29
2582.04 26
2582.16 25
2582.27 25
2582.39 26
2582.51 27
2582.62 29
2582.74 30
2582.86 31
2582.97 32
2583.09 33
2583.21 35
2583.32 37
2583.44 40
2583.55 43
2583.67 46
2583.79 49
2583.90 52
2584.02 52
2584.14 52
2584.25 51
2584.37 51
2584.49 51
2584.60 52
2584.72 55
2584.84 61
2584.95 67
2585.07 74
2585.19 80
2585.30 85
2585.42 88
2585.54 90
2585.65 91
2585.77 92
2585.89 93
2586.00 95
2586.12 97
2586.24 99
2586.35 99
2586.47 96
2586.59 91
2586.70 84
2586.82 75
2586.94 64
2587.05 54
2587.17 46
2587.29 40
2587.40 36
2587.52 34
2587.64 35
2587.75 36
2587.87 38
2587.99 39
2588.10 39
2588.22 37
2588.34 35
2588.45 32
2588.57 29
2588.69 27
2588.80 27
2588.92 29
2589.04 33
2589.15 40
2589.27 49
2589.39 58
2589.50 66
2589.62 73
2589.74 77
2589.85 78
2589.97 77
2590.09 74
2590.20 70
2590.32 66
2590.44 61
2590.55 56
2590.67 51
2590.79 46
2590.90 40
2591.02 36
2591.14 33
2591.25 31
2591.37 30
2591.49 30
2591.60 29
2591.72 27
2591.84 24
2591.95 20
2592.07 15
2592.19 10
2592.30 6
2592.42 2
2592.54 0
2592.65 0
2592.77 0
2592.89 0
2593.00 0
2593.12 0
2593.24 0
2593.35 0
2593.47 0
2593.59 3
2593.70 5
2593.82 8
2593.94 10
2594.05 13
2594.17 16
2594.29 19
2594.41 21
2594.52 23
2594.64 24
2594.76 23
2594.87 22
2594.99 20
2595.11 18
2595.22 18
2595.34 18
2595.46 19
2595.57 20
2595.69 22
2595.81 22
2595.92 23
2596.04 23
2596.16 24
2596.27 28
2596.39 34
2596.51 43
2596.62 53
2596.74 63
2596.86 71
2596.98 76
2597.09 78
2597.21 76
2597.33 73
2597.44 70
2597.56 69
2597.68 71
2597.79 76
2597.91 81
2598.03 86
2598.14 89
2598.26 90
2598.38 88
2598.49 84
2598.61 80
2598.73 75
2598.85 71
2598.96 68
2599.08 66
2599.20 63
2599.31 60
2599.43 56
2599.55 52
2599.66 48
2599.78 44
2599.90 41
2600.01 40
2600.13 42
2600.25 47
2600.37 54
2600.48 63
2600.60 72
2600.72 79
2600.83 85
2600.95 89
2601.07 91
2601.18 91
2601.30 92
2601.42 94
2601.53 96
2601.65 98
2601.77 101
2601.89 102
2602.00 100
2602.12 95
2602.24 87
2602.35 76
2602.47 64
2602.59 52
2602.70 41
2602.82 33
2602.94 28
2603.06 26
2603.17 25
2603.29 25
2603.41 24
2603.52 22
2603.64 17
2603.76 11
2603.87 3
2603.99 0
2604.11 0
2604.23 0
2604.34 0
2604.46 0
2604.58 0
2604.69 0
2604.81 0
2604.93 8
2605.04 18
2605.16 27
2605.28 35
2605.40 42
2605.51 48
2605.63 54
2605.75 60
2605.86 65
2605.98 72
2606.10 79
2606.22 86
2606.33 93
2606.45 99
2606.57 104
2606.68 108
2606.80 110
2606.92 111
2607.03 113
2607.15 115
2607.27 119
2607.39 124
2607.50 130
2607.62 136
2607.74 140
2607.85 142
2607.97 142
2608.09 141
2608.21 141
2608.32 141
2608.44 143
2608.56 148
2608.67 154
2608.79 162
2608.91 169
2609.03 174
2609.14 176
2609.26 175
2609.38 170
2609.49 163
2609.61 153
2609.73 143
2609.85 134
2609.96 128
2610.08 123
2610.20 119
2610.31 117
2610.43 116
2610.55 115
2610.67 114
2610.78 113
2610.90 111
2611.02 108
2611.13 105
2611.25 100
2611.37 94
2611.49 87
2611.60 80
2611.72 73
2611.84 67
2611.95 61
2612.07 57
2612.19 56
2612.31 56
2612.42 58
2612.54 61
2612.66 65
2612.77 68
2612.89 69
2613.01 69
2613.13 67
2613.24 63
2613.36 60
2613.48 56
2613.60 54
2613.71 52
2613.83 49
2613.95 46
2614.06 40
2614.18 34
2614.30 27
2614.42 20
2614.53 13
2614.65 8
2614.77 3
2614.88 0
2615.00 0
2615.12 0
2615.24 0
2615.35 0
2615.47 0
2615.59 0
2615.71 0
2615.82 2
2615.94 10
2616.06 19
2616.17 27
2616.29 34
2616.41 39
2616.53 43
2616.64 47
2616.76 50
2616.88 52
2617.00 55
2617.11 57
2617.23 59
2617.35 59
2617.46 58
2617.58 55
2617.70 51
2617.82 45
2617.93 39
2618.05 32
2618.17 25
2618.29 20
2618.40 16
2618.52 13
2618.64 14
2618.76 16
2618.87 21
2618.99 27
2619.11 35
2619.22 42
2619.34 50
2619.46 56
2619.58 61
2619.69 64
2619.81 64
2619.93 62
2620.05 58
2620.16 52
2620.28 45
2620.40 39
2620.52 34
2620.63 31
2620.75 29
2620.87 29
2620.99 31
2621.10 33
2621.22 37
2621.34 41
2621.46 48
2621.57 55
2621.69 63
2621.81 70
2621.92 77
2622.04 81
2622.16 83
2622.28 84
2622.39 83
2622.51 82
2622.63 82
2622.75 83
2622.86 84
2622.98 84
2623.10 83
2623.22 81
2623.33 78
2623.45 74
2623.57 71
2623.69 68
2623.80 67
2623.92 68
2624.04 69
2624.16 71
2624.27 73
2624.39 74
2624.51 74
2624.63 74
2624.74 74
2624.86 74
2624.98 74
2625.10 72
2625.21 70
2625.33 67
2625.45 62
2625.57 55
2625.68 48
2625.80 40
2625.92 33
2626.04 28
2626.15 26
2626.27 28
2626.39 34
2626.51 44
2626.62 57
2626.74 71
2626.86 84
2626.98 94
2627.09 99
2627.21 100
2627.33 97
2627.45 91
2627.56 86
2627.68 81
2627.80 78
2627.92 76
2628.03 74
2628.15 70
2628.27 64
2628.39 53
2628.50 40
2628.62 27
2628.74 14
2628.86 3
2628.97 0
2629.09 0
2629.21 0
2629.33 0
2629.44 0
2629.56 0
2629.68 0
2629.80 0
2629.92 0
2630.03 0
2630.15 5
2630.27 14
2630.39 23
2630.50 31
2630.62 37
2630.74 41
2630.86 42
2630.97 41
2631.09 39
2631.21 38
2631.33 39
2631.44 42
2631.56 46
2631.68 51
2631.80 56
2631.91 61
2632.03 66
2632.15 71
2632.27 75
2632.39 79
2632.50 81
2632.62 80
2632.74 77
2632.86 72
2632.97 65
2633.09 59
2633.21 56
2633.33 55
2633.44 59
2633.56 67
2633.68 80
2633.80 95
2633.91 112
2634.03 131
2634.15 150
2634.27 169
2634.39 185
2634.50 200
2634.62 211
2634.74 218
2634.86 221
2634.97 220
2635.09 216
2635.21 211
2635.33 205
2635.44 201
2635.56 201
2635.68 206
2635.80 215
2635.92 230
2636.03 248
2636.15 269
2636.27 290
2636.39 310
2636.50 329
2636.62 347
2636.74 364
2636.86 382
2636.98 400
2637.09 420
2637.21 441
2637.33 462
2637.45 481
2637.56 498
2637.68 512
2637.80 522
2637.92 527
2638.04 529
2638.15 528
2638.27 525
2638.39 522
2638.51 522
2638.62 525
2638.74 532
2638.86 542
2638.98 553
2639.10 564
2639.21 572
2639.33 577
2639.45 578
2639.57 576
2639.68 571
2639.80 563
2639.92 555
2640.04 545
2640.16 534
2640.27 521
2640.39 508
2640.51 493
2640.63 477
2640.74 460
2640.86 442
2640.98 424
2641.10 404
2641.22 384
2641.33 363
2641.45 342
2641.57 319
2641.69 296
2641.81 272
2641.92 247
2642.04 224
2642.16 203
2642.28 186
2642.39 173
2642.51 166
2642.63 164
2642.75 166
2642.87 169
2642.98 172
2643.10 174
2643.22 175
2643.34 172
2643.46 169
2643.57 164
2643.69 159
2643.81 153
2643.93 148
2644.05 142
2644.16 136
2644.28 129
2644.40 122
2644.52 115
2644.63 107
2644.75 100
2644.87 93
2644.99 88
2645.11 85
2645.22 84
2645.34 85
2645.46 87
2645.58 90
2645.70 92
2645.81 94
2645.93 94
2646.05 94
2646.17 94
2646.29 93
2646.40 94
2646.52 94
2646.64 94
2646.76 93
2646.88 91
2646.99 86
2647.11 79
2647.23 72
2647.35 64
2647.47 58
2647.58 53
2647.70 50
2647.82 50
2647.94 51
2648.06 52
2648.17 52
2648.29 51
2648.41 48
2648.53 44
2648.65 40
2648.76 36
2648.88 35
2649.00 35
2649.12 39
2649.24 45
2649.35 54
2649.47 63
2649.59 72
2649.71 80
2649.83 84
2649.94 85
2650.06 84
2650.18 80
2650.30 76
2650.42 71
2650.53 68
2650.65 65
2650.77 64
2650.89 64
2651.01 65
2651.12 65
2651.24 63
2651.36 59
2651.48 53
2651.60 43
2651.71 32
2651.83 21
2651.95 12
2652.07 6
2652.19 6
2652.31 10
2652.42 19
2652.54 31
2652.66 42
2652.78 52
2652.90 59
2653.01 60
2653.13 57
2653.25 50
2653.37 41
2653.49 29
2653.60 18
2653.72 7
2653.84 0
2653.96 0
2654.08 0
2654.19 0
2654.31 0
2654.43 0
2654.55 0
2654.67 1
2654.79 2
2654.90 1
2655.02 1
2655.14 3
2655.26 7
2655.38 15
2655.49 26
2655.61 38
2655.73 49
2655.85 59
2655.97 66
2656.09 68
2656.20 67
2656.32 63
2656.44 57
2656.56 52
2656.68 48
2656.79 46
2656.91 46
2657.03 48
2657.15 50
2657.27 53
2657.39 54
2657.50 54
2657.62 53
2657.74 51
2657.86 50
2657.98 50
2658.09 54
2658.21 60
2658.33 70
2658.45 82
2658.57 95
2658.69 106
2658.80 114
2658.92 118
2659.04 117
2659.16 113
2659.28 107
2659.40 101
2659.51 97
2659.63 96
2659.75 97
2659.87 101
2659.99 105
2660.10 109
2660.22 110
2660.34 110
2660.46 106
2660.58 101
2660.70 96
2660.81 92
2660.93 91
2661.05 92
2661.17 96
2661.29 102
2661.41 109
2661.52 114
2661.64 117
2661.76 117
2661.88 115
2662.00 111
2662.12 105
2662.23 99
2662.35 93
2662.47 87
2662.59 82
2662.71 79
2662.83 76
2662.94 73
2663.06 71
2663.18 69
2663.30 66
2663.42 61
2663.54 56
2663.65 50
2663.77 44
2663.89 40
2664.01 38
2664.13 38
2664.25 42
2664.36 48
2664.48 57
2664.60 67
2664.72 75
2664.84 82
2664.96 86
2665.07 87
2665.19 84
2665.31 80
2665.43 74
2665.55 68
2665.67 64
2665.78 61
2665.90 60
2666.02 61
2666.14 64
2666.26 67
2666.38 69
2666.50 70
2666.61 70
2666.73 68
2666.85 65
2666.97 62
2667.09 58
2667.21 55
2667.32 50
2667.44 44
2667.56 37
2667.68 29
2667.80 22
2667.92 16
2668.03 13
2668.15 12
2668.27 13
2668.39 16
2668.51 18
2668.63 19
2668.75 18
2668.86 14
2668.98 9
2669.10 3
2669.22 0
2669.34 0
2669.46 0
2669.57 0
2669.69 0
2669.81 0
2669.93 0
2670.05 1
2670.17 14
2670.29 28
2670.40 41
2670.52 54
2670.64 64
2670.76 71
2670.88 75
2671.00 78
2671.12 80
2671.23 81
2671.35 83
2671.47 84
2671.59 86
2671.71 88
2671.83 91
2671.94 94
2672.06 98
2672.18 102
2672.30 107
2672.42 111
2672.54 114
2672.66 115
2672.77 115
2672.89 113
2673.01 107
2673.13 99
2673.25 90
2673.37 79
2673.49 69
2673.60 60
2673.72 54
2673.84 52
2673.96 53
2674.08 56
2674.20 61
2674.32 65
2674.43 69
2674.55 72
2674.67 74
2674.79 75
2674.91 76
2675.03 77
2675.15 79
2675.26 83
2675.38 89
2675.50 98
2675.62 108
2675.74 120
2675.86 133
2675.98 144
2676.09 153
2676.21 158
2676.33 158
2676.45 155
2676.57 148
2676.69 140
2676.81 132
2676.93 126
2677.04 122
2677.16 120
2677.28 121
2677.40 123
2677.52 127
2677.64 130
2677.76 134
2677.87 137
2677.99 140
2678.11 141
2678.23 141
2678.35 140
2678.47 138
2678.59 134
2678.71 131
2678.82 128
2678.94 125
2679.06 121
2679.18 116
2679.30 109
2679.42 100
2679.54 90
2679.65 77
2679.77 64
2679.89 52
2680.01 40
2680.13 31
2680.25 25
2680.37 22
2680.49 23
2680.60 28
2680.72 36
2680.84 46
2680.96 57
2681.08 68
2681.20 78
2681.32 87
2681.44 95
2681.55 101
2681.67 107
2681.79 111
2681.91 114
2682.03 115
2682.15 115
2682.27 112
2682.39 108
2682.50 103
2682.62 97
2682.74 92
2682.86 87
2682.98 81
2683.10 77
2683.22 72
2683.34 68
2683.45 66
2683.57 65
2683.69 66
2683.81 69
2683.93 73
2684.05 78
2684.17 84
2684.29 91
2684.40 97
2684.52 101
2684.64 104
2684.76 104
2684.88 103
2685.00 100
2685.12 96
2685.24 94
2685.36 94
2685.47 97
2685.59 103
2685.71 110
2685.83 118
2685.95 127
2686.07 134
2686.19 141
2686.31 144
2686.42 146
2686.54 144
2686.66 140
2686.78 134
2686.90 127
2687.02 119
2687.14 111
2687.26 106
2687.38 102
2687.49 99
2687.61 98
2687.73 98
2687.85 100
2687.97 101
2688.09 103
2688.21 105
2688.33 107
2688.45 109
2688.56 110
2688.68 109
2688.80 108
2688.92 105
2689.04 100
2689.16 93
2689.28 86
2689.40 79
2689.52 74
2689.63 70
2689.75 70
2689.87 71
2689.99 75
2690.11 79
2690.23 82
2690.35 85
2690.47 85
2690.59 83
2690.71 81
2690.82 79
2690.94 78
2691.06 81
2691.18 87
2691.30 95
2691.42 106
2691.54 116
2691.66 126
2691.78 133
2691.89 137
2692.01 137
2692.13 135
2692.25 130
2692.37 123
2692.49 115
2692.61 107
2692.73 98
2692.85 89
2692.97 80
2693.08 72
2693.20 67
2693.32 64
2693.44 65
2693.56 68
2693.68 74
2693.80 81
2693.92 86
2694.04 90
2694.16 90
2694.27 86
2694.39 80
2694.51 72
2694.63 63
2694.75 55
2694.87 49
2694.99 46
2695.11 47
2695.23 52
2695.35 61
2695.47 74
2695.58 89
2695.70 103
2695.82 115
2695.94 122
2696.06 124
2696.18 122
2696.30 117
2696.42 111
2696.54 106
2696.66 103
2696.77 104
2696.89 106
2697.01 110
2697.13 114
2697.25 116
2697.37 116
2697.49 114
2697.61 111
2697.73 106
2697.85 102
2697.97 99
2698.08 98
2698.20 99
2698.32 104
2698.44 110
2698.56 119
2698.68 129
2698.80 139
2698.92 149
2699.04 156
2699.16 160
2699.28 161
2699.40 157
2699.51 151
2699.63 143
2699.75 135
2699.87 130
2699.99 126
2700.11 126
2700.23 128
2700.35 130
2700.47 134
2700.59 136
2700.71 138
2700.83 139
2700.94 141
2701.06 143
2701.18 147
2701.30 152
2701.42 159
2701.54 168
2701.66 176
2701.78 185
2701.90 191
2702.02 195
2702.14 195
2702.26 193
2702.37 189
2702.49 182
2702.61 175
2702.73 169
2702.85 162
2702.97 155
2703.09 148
2703.21 140
2703.33 132
2703.45 122
2703.57 112
2703.69 103
2703.81 93
2703.92 85
2704.04 78
2704.16 71
2704.28 65
2704.40 60
2704.52 54
2704.64 50
2704.76 47
2704.88 47
2705.00 48
2705.12 52
2705.24 58
2705.36 64
2705.47 71
2705.59 77
2705.71 82
2705.83 84
2705.95 84
2706.07 83
2706.19 79
2706.31 74
2706.43 68
2706.55 61
2706.67 54
2706.79 47
2706.91 41
2707.03 37
2707.14 34
2707.26 33
2707.38 33
2707.50 34
2707.62 35
2707.74 35
2707.86 34
2707.98 33
2708.10 30
2708.22 26
2708.34 21
2708.46 16
2708.58 9
2708.70 1
2708.82 0
2708.93 0
2709.05 0
2709.17 0
2709.29 0
2709.41 0
2709.53 0
2709.65 2
2709.77 5
2709.89 7
2710.01 9
2710.13 12
2710.25 16
2710.37 20
2710.49 25
2710.61 30
2710.73 33
2710.84 36
2710.96 37
2711.08 37
2711.20 39
2711.32 42
2711.44 48
2711.56 54
2711.68 62
2711.80 69
2711.92 73
2712.04 76
2712.16 75
2712.28 73
2712.40 69
2712.52 65
2712.64 62
2712.76 58
2712.87 55
2712.99 53
2713.11 51
2713.23 50
2713.35 50
2713.47 52
2713.59 54
2713.71 59
2713.83 64
2713.95 70
2714.07 76
2714.19 83
2714.31 90
2714.43 96
2714.55 101
2714.67 104
2714.79 107
2714.91 108
2715.02 109
2715.14 110
2715.26 112
2715.38 114
2715.50 117
2715.62 119
2715.74 119
2715.86 117
2715.98 113
2716.10 106
2716.22 97
2716.34 87
2716.46 77
2716.58 69
2716.70 63
2716.82 60
2716.94 58
2717.06 57
2717.18 56
2717.30 53
2717.41 49
2717.53 44
2717.65 37
2717.77 31
2717.89 27
2718.01 23
2718.13 22
2718.25 23
2718.37 24
2718.49 25
2718.61 25
2718.73 24
2718.85 22
2718.97 19
2719.09 17
2719.21 16
2719.33 17
2719.45 20
2719.57 26
2719.69 33
2719.81 41
2719.93 48
2720.05 55
2720.16 61
2720.28 67
2720.40 72
2720.52 76
2720.64 80
2720.76 83
2720.88 84
2721.00 83
2721.12 80
2721.24 77
2721.36 74
2721.48 72
2721.60 74
2721.72 78
2721.84 84
2721.96 90
2722.08 96
2722.20 101
2722.32 103
2722.44 103
2722.56 102
2722.68 100
2722.80 98
2722.92 97
2723.04 96
2723.16 96
2723.28 95
2723.39 94
2723.51 92
2723.63 89
2723.75 87
2723.87 85
2723.99 83
2724.11 82
2724.23 80
2724.35 77
2724.47 73
2724.59 68
2724.71 63
2724.83 58
2724.95 54
2725.07 52
2725.19 54
2725.31 60
2725.43 68
2725.55 79
2725.67 91
2725.79 102
2725.91 110
2726.03 114
2726.15 114
2726.27 110
2726.39 103
2726.51 95
2726.63 87
2726.75 80
2726.87 75
2726.99 71
2727.11 68
2727.23 66
2727.35 64
2727.47 62
2727.58 61
2727.70 60
2727.82 60
2727.94 59
2728.06 57
2728.18 53
2728.30 46
2728.42 37
2728.54 27
2728.66 16
2728.78 6
2728.90 0
2729.02 0
2729.14 0
2729.26 0
2729.38 0
2729.50 4
2729.62 7
2729.74 8
2729.86 7
2729.98 4
2730.10 1
2730.22 0
2730.34 0
2730.46 0
2730.58 0
2730.70 0
2730.82 4
2730.94 8
2731.06 10
2731.18 10
2731.30 9
2731.42 7
2731.54 3
2731.66 0
2731.78 0
2731.90 0
2732.02 0
2732.14 1
2732.26 6
2732.38 11
2732.50 17
2732.62 22
2732.74 27
2732.86 32
2732.98 36
2733.10 39
2733.22 42
2733.34 43
2733.46 43
2733.58 41
2733.70 38
2733.82 35
2733.94 32
2734.06 31
2734.18 30
2734.30 30
2734.42 30
2734.54 31
2734.66 30
2734.78 29
2734.89 27
2735.01 25
2735.13 24
2735.25 24
2735.37 26
2735.49 28
2735.61 31
2735.73 33
2735.85 34
2735.97 35
2736.09 37
2736.21 40
2736.33 44
2736.45 51
2736.57 59
2736.69 68
2736.81 77
2736.93 84
2737.05 90
2737.17 95
2737.29 99
2737.41 103
2737.53 107
2737.65 113
2737.77 118
2737.89 124
2738.01 129
2738.13 132
2738.25 132
2738.37 130
2738.49 123
2738.61 114
2738.73 102
2738.85 90
2738.97 78
2739.09 67
2739.21 58
2739.33 51
2739.45 45
2739.57 40
2739.69 36
2739.81 32
2739.93 28
2740.05 25
2740.17 24
2740.29 24
2740.41 25
2740.53 28
2740.65 32
2740.77 37
2740.89 42
2741.01 48
2741.13 54
2741.25 61
2741.37 69
2741.49 79
2741.61 90
2741.73 103
2741.85 116
2741.97 129
2742.09 140
2742.21 148
2742.33 152
2742.46 151
2742.58 145
2742.70 134
2742.82 120
2742.94 105
2743.06 91
2743.18 78
2743.30 68
2743.42 62
2743.54 59
2743.66 57
2743.78 58
2743.90 61
2744.02 65
2744.14 71
2744.26 78
2744.38 86
2744.50 95
2744.62 104
2744.74 111
2744.86 117
2744.98 119
2745.10 118
2745.22 114
2745.34 107
2745.46 98
2745.58 89
2745.70 81
2745.82 76
2745.94 74
2746.06 76
2746.18 81
2746.30 86
2746.42 91
2746.54 93
2746.66 91
2746.78 86
2746.90 78
2747.02 69
2747.14 60
2747.26 52
2747.38 47
2747.50 45
2747.62 46
2747.74 50
2747.86 57
2747.98 66
2748.10 77
2748.22 89
2748.34 101
2748.46 111
2748.58 118
2748.70 121
2748.82 120
2748.94 115
2749.06 108
2749.18 100
2749.30 93
2749.42 89
2749.54 87
2749.66 88
2749.79 92
2749.91 97
2750.03 102
2750.15 105
2750.27 107
2750.39 107
2750.51 105
2750.63 102
2750.75 99
2750.87 98
2750.99 98
2751.11 101
2751.23 106
2751.35 112
2751.47 117
2751.59 122
2751.71 124
2751.83 124
2751.95 121
2752.07 116
2752.19 109
2752.31 102
2752.43 94
2752.55 85
2752.67 78
2752.79 72
2752.91 67
2753.03 63
2753.15 62
2753.27 62
2753.39 62
2753.51 63
2753.63 65
2753.75 65
2753.87 65
2754.00 65
2754.12 64
2754.24 61
2754.36 58
2754.48 54
2754.60 48
2754.72 41
2754.84 34
2754.96 26
2755.08 20
2755.20 16
2755.32 13
2755.44 12
2755.56 12
2755.68 13
2755.80 12
2755.92 11
2756.04 8
2756.16 4
2756.28 0
2756.40 0
2756.52 0
2756.64 0
2756.76 0
2756.88 0
2757.00 0
2757.12 0
2757.25 11
2757.37 26
2757.49 42
2757.61 57
2757.73 69
2757.85 76
2757.97 80
2758.09 79
2758.21 76
2758.33 71
2758.45 65
2758.57 60
2758.69 56
2758.81 53
2758.93 50
2759.05 49
2759.17 47
2759.29 46
2759.41 44
2759.53 41
2759.65 36
2759.77 30
2759.89 24
2760.02 17
2760.14 11
2760.26 7
2760.38 6
2760.50 8
2760.62 13
2760.74 20
2760.86 29
2760.98 37
2761.10 44
2761.22 49
2761.34 51
2761.46 52
2761.58 50
2761.70 47
2761.82 43
2761.94 38
2762.06 33
2762.18 28
2762.30 24
2762.43 22
2762.55 21
2762.67 23
2762.79 26
2762.91 32
2763.03 38
2763.15 46
2763.27 55
2763.39 64
2763.51 73
2763.63 81
2763.75 89
2763.87 97
2763.99 104
2764.11 110
2764.23 116
2764.35 120
2764.47 124
2764.60 127
2764.72 128
2764.84 129
2764.96 130
2765.08 133
2765.20 138
2765.32 146
2765.44 155
2765.56 167
2765.68 178
2765.80 187
2765.92 194
2766.04 198
2766.16 199
2766.28 200
2766.40 200
2766.52 201
2766.65 204
2766.77 208
2766.89 212
2767.01 215
2767.13 215
2767.25 212
2767.37 204
2767.49 192
2767.61 177
2767.73 160
2767.85 143
2767.97 127
2768.09 113
2768.21 102
2768.33 95
2768.45 91
2768.58 90
2768.70 91
2768.82 93
2768.94 95
2769.06 99
2769.18 102
2769.30 106
2769.42 110
2769.54 113
2769.66 117
2769.78 120
2769.90 121
2770.02 121
2770.14 119
2770.26 117
2770.39 114
2770.51 111
2770.63 108
2770.75 106
2770.87 105
2770.99 105
2771.11 106
2771.23 107
2771.35 109
2771.47 111
2771.59 114
2771.71 117
2771.83 120
2771.95 122
2772.08 123
2772.20 123
2772.32 124
2772.44 127
2772.56 132
2772.68 139
2772.80 148
2772.92 159
2773.04 168
2773.16 176
2773.28 181
2773.40 183
2773.52 182
2773.65 181
2773.77 180
2773.89 179
2774.01 179
2774.13 178
2774.25 176
2774.37 171
2774.49 163
2774.61 151
2774.73 136
2774.85 119
2774.97 103
2775.09 88
2775.22 76
2775.34 69
2775.46 66
2775.58 67
2775.70 71
2775.82 77
2775.94 84
2776.06 92
2776.18 98
2776.30 104
2776.42 108
2776.54 111
2776.67 112
2776.79 113
2776.91 113
2777.03 113
2777.15 113
2777.27 113
2777.39 112
2777.51 110
2777.63 106
2777.75 100
2777.87 94
2777.99 87
2778.12 81
2778.24 76
2778.36 74
2778.48 73
2778.60 72
2778.72 71
2778.84 69
2778.96 67
2779.08 64
2779.20 62
2779.32 62
2779.44 63
2779.57 67
2779.69 71
2779.81 75
2779.93 77
2780.05 78
2780.17 76
2780.29 73
2780.41 70
2780.53 67
2780.65 65
2780.77 64
2780.90 64
2781.02 65
2781.14 68
2781.26 71
2781.38 77
2781.50 84
2781.62 92
2781.74 101
2781.86 108
2781.98 114
2782.11 117
2782.23 118
2782.35 118
2782.47 117
2782.59 115
2782.71 114
2782.83 113
2782.95 112
2783.07 112
2783.19 113
2783.31 113
2783.44 113
2783.56 111
2783.68 109
2783.80 105
2783.92 100
2784.04 94
2784.16 89
2784.28 84
2784.40 81
2784.52 78
2784.65 76
2784.77 74
2784.89 71
2785.01 67
2785.13 64
2785.25 61
2785.37 59
2785.49 60
2785.61 64
2785.73 70
2785.86 79
2785.98 89
2786.10 100
2786.22 111
2786.34 122
2786.46 131
2786.58 138
2786.70 143
2786.82 145
2786.95 145
2787.07 143
2787.19 141
2787.31 140
2787.43 140
2787.55 142
2787.67 145
2787.79 149
2787.91 152
2788.03 153
2788.16 152
2788.28 150
2788.40 147
2788.52 146
2788.64 146
2788.76 148
2788.88 150
2789.00 151
2789.12 150
2789.25 144
2789.37 135
2789.49 122
2789.61 107
2789.73 92
2789.85 80
2789.97 72
2790.09 67
2790.21 65
2790.34 64
2790.46 65
2790.58 65
2790.70 64
2790.82 61
2790.94 58
2791.06 54
2791.18 51
2791.31 48
2791.43 46
2791.55 44
2791.67 43
2791.79 42
2791.91 42
2792.03 42
2792.15 42
2792.27 42
2792.40 41
2792.52 39
2792.64 36
2792.76 31
2792.88 24
2793.00 15
2793.12 6
2793.24 0
2793.36 0
2793.49 0
2793.61 0
2793.73 0
2793.85 0
2793.97 0
2794.09 0
2794.21 4
2794.33 9
2794.46 14
2794.58 19
2794.70 24
2794.82 30
2794.94 37
2795.06 45
2795.18 53
2795.30 61
2795.43 69
2795.55 77
2795.67 84
2795.79 90
2795.91 94
2796.03 95
2796.15 94
2796.27 90
2796.40 83
2796.52 76
2796.64 69
2796.76 64
2796.88 62
2797.00 61
2797.12 62
2797.24 62
2797.37 61
2797.49 55
2797.61 46
2797.73 35
2797.85 22
2797.97 10
2798.09 0
2798.21 0
2798.34 0
2798.46 0
2798.58 0
2798.70 0
2798.82 0
2798.94 0
2799.06 0
2799.19 0
2799.31 6
2799.43 15
2799.55 26
2799.67 37
2799.79 49
2799.91 60
2800.03 69
2800.16 77
2800.28 83
2800.40 87
2800.52 88
2800.64 86
2800.76 81
2800.88 75
2801.01 67
2801.13 60
2801.25 53
2801.37 48
2801.49 44
2801.61 42
2801.73 40
2801.86 38
2801.98 35
2802.10 30
2802.22 23
2802.34 16
2802.46 9
2802.58 3
2802.70 0
2802.83 0
2802.95 0
2803.07 1
2803.19 5
2803.31 10
2803.43 15
2803.55 19
2803.68 22
2803.80 23
2803.92 23
2804.04 22
2804.16 20
2804.28 19
2804.40 19
2804.53 22
2804.65 27
2804.77 35
2804.89 44
2805.01 53
2805.13 62
2805.25 68
2805.38 73
2805.50 75
2805.62 77
2805.74 79
2805.86 82
2805.98 87
2806.10 92
2806.23 97
2806.35 100
2806.47 101
2806.59 98
2806.71 93
2806.83 86
2806.96 80
2807.08 75
2807.20 73
2807.32 73
2807.44 74
2807.56 76
2807.68 78
2807.81 78
2807.93 79
2808.05 78
2808.17 78
2808.29 77
2808.41 76
2808.53 73
2808.66 69
2808.78 62
2808.90 53
2809.02 42
2809.14 30
2809.26 18
2809.39 8
2809.51 0
2809.63 0
2809.75 0
2809.87 0
2809.99 7
2810.11 16
2810.24 25
2810.36 35
2810.48 44
2810.60 53
2810.72 61
2810.84 68
2810.97 73
2811.09 76
2811.21 77
2811.33 76
2811.45 74
2811.57 73
2811.70 73
2811.82 75
2811.94 80
2812.06 86
2812.18 93
2812.30 99
2812.43 104
2812.55 106
2812.67 105
2812.79 102
2812.91 96
2813.03 90
2813.15 85
2813.28 81
2813.40 80
2813.52 82
2813.64 87
2813.76 94
2813.88 102
2814.01 111
2814.13 118
2814.25 122
2814.37 122
2814.49 117
2814.61 107
2814.74 94
2814.86 80
2814.98 67
2815.10 57
2815.22 50
2815.34 47
2815.47 47
2815.59 49
2815.71 50
2815.83 49
2815.95 43
2816.07 34
2816.20 23
2816.32 11
2816.44 2
2816.56 0
2816.68 0
2816.80 9
2816.93 25
2817.05 44
2817.17 64
2817.29 82
2817.41 97
2817.53 107
2817.66 112
2817.78 114
2817.90 112
2818.02 110
2818.14 108
2818.27 106
2818.39 106
2818.51 106
2818.63 108
2818.75 111
2818.87 115
2819.00 118
2819.12 123
2819.24 127
2819.36 132
2819.48 137
2819.60 142
2819.73 147
2819.85 152
2819.97 156
2820.09 161
2820.21 167
2820.34 173
2820.46 181
2820.58 190
2820.70 199
2820.82 209
2820.94 218
2821.07 226
2821.19 235
2821.31 244
2821.43 256
2821.55 270
2821.67 285
2821.80 300
2821.92 313
2822.04 321
2822.16 324
2822.28 323
2822.41 318
2822.53 312
2822.65 309
2822.77 309
2822.89 315
2823.01 324
2823.14 336
2823.26 346
2823.38 354
2823.50 356
2823.62 353
2823.75 346
2823.87 335
2823.99 324
2824.11 315
2824.23 308
2824.36 303
2824.48 301
2824.60 299
2824.72 297
2824.84 292
2824.96 285
2825.09 275
2825.21 263
2825.33 249
2825.45 235
2825.57 223
2825.70 213
2825.82 207
2825.94 204
2826.06 204
2826.18 206
2826.31 209
2826.43 210
2826.55 207
2826.67 201
2826.79 190
2826.92 176
2827.04 160
2827.16 145
2827.28 132
2827.40 122
2827.52 115
2827.65 111
2827.77 107
2827.89 104
2828.01 100
2828.13 96
2828.26 92
2828.38 88
2828.50 85
2828.62 85
2828.74 87
2828.87 92
2828.99 100
2829.11 109
2829.23 119
2829.35 128
2829.48 136
2829.60 143
2829.72 148
2829.84 152
2829.96 156
2830.09 159
2830.21 161
2830.33 163
2830.45 164
2830.57 165
2830.70 165
2830.82 164
2830.94 162
2831.06 159
2831.18 153
2831.31 146
2831.43 136
2831.55 125
2831.67 114
2831.79 105
2831.92 98
2832.04 94
2832.16 92
2832.28 90
2832.40 89
2832.53 86
2832.65 83
2832.77 79
2832.89 75
2833.01 74
2833.14 76
2833.26 81
2833.38 89
2833.50 100
2833.62 112
2833.75 123
2833.87 134
2833.99 142
2834.11 148
2834.24 151
2834.36 152
2834.48 152
2834.60 149
2834.72 145
2834.85 140
2834.97 133
2835.09 126
2835.21 118
2835.33 112
2835.46 108
2835.58 106
2835.70 109
2835.82 116
2835.94 125
2836.07 137
2836.19 148
2836.31 159
2836.43 167
2836.55 173
2836.68 176
2836.80 176
2836.92 175
2837.04 171
2837.17 167
2837.29 162
2837.41 156
2837.53 152
2837.65 149
2837.78 149
2837.90 151
2838.02 156
2838.14 163
2838.27 169
2838.39 176
2838.51 181
2838.63 184
2838.75 185
2838.88 185
2839.00 183
2839.12 180
2839.24 175
2839.36 170
2839.49 164
2839.61 158
2839.73 154
2839.85 150
2839.98 147
2840.10 145
2840.22 142
2840.34 138
2840.46 133
2840.59 127
2840.71 120
2840.83 115
2840.95 111
2841.08 110
2841.20 110
2841.32 111
2841.44 113
2841.56 113
2841.69 113
2841.81 111
2841.93 108
2842.05 105
2842.18 102
2842.30 99
2842.42 97
2842.54 95
2842.66 92
2842.79 90
2842.91 87
2843.03 83
2843.15 78
2843.28 72
2843.40 68
2843.52 64
2843.64 63
2843.77 65
2843.89 70
2844.01 76
2844.13 84
2844.25 90
2844.38 96
2844.50 99
2844.62 101
2844.74 101
2844.87 99
2844.99 97
2845.11 95
2845.23 92
2845.36 91
2845.48 90
2845.60 90
2845.72 92
2845.84 94
2845.97 98
2846.09 101
2846.21 105
2846.33 109
2846.46 112
2846.58 114
2846.70 116
2846.82 117
2846.95 117
2847.07 115
2847.19 112
2847.31 107
2847.43 103
2847.56 100
2847.68 99
2847.80 100
2847.92 103
2848.05 107
2848.17 111
2848.29 116
2848.41 118
2848.54 118
2848.66 116
2848.78 113
2848.90 109
2849.03 106
2849.15 105
2849.27 107
2849.39 111
2849.52 117
2849.64 122
2849.76 126
2849.88 128
2850.01 125
2850.13 120
2850.25 111
2850.37 102
2850.49 93
2850.62 85
2850.74 80
2850.86 78
2850.98 78
2851.11 80
2851.23 82
2851.35 83
2851.47 83
2851.60 80
2851.72 75
2851.84 66
2851.96 55
2852.09 42
2852.21 29
2852.33 15
2852.45 2
2852.58 0
2852.70 0
2852.82 0
2852.94 0
2853.07 0
2853.19 0
2853.31 0
2853.43 0
2853.56 7
2853.68 20
2853.80 32
2853.92 43
2854.05 50
2854.17 56
2854.29 60
2854.41 63
2854.54 66
2854.66 69
2854.78 72
2854.90 75
2855.03 78
2855.15 81
2855.27 83
2855.39 85
2855.52 87
2855.64 89
2855.76 92
2855.88 94
2856.01 96
2856.13 96
2856.25 97
2856.37 96
2856.50 95
2856.62 95
2856.74 95
2856.86 97
2856.99 100
2857.11 104
2857.23 109
2857.35 113
2857.48 115
2857.60 113
2857.72 108
2857.85 99
2857.97 88
2858.09 74
2858.21 60
2858.34 46
2858.46 35
2858.58 24
2858.70 16
2858.83 9
2858.95 5
2859.07 3
2859.19 3
2859.32 7
2859.44 13
2859.56 20
2859.68 28
2859.81 35
2859.93 39
2860.05 41
2860.17 41
2860.30 42
2860.42 43
2860.54 47
2860.67 52
2860.79 59
2860.91 66
2861.03 73
2861.16 77
2861.28 80
2861.40 82
2861.52 84
2861.65 85
2861.77 87
2861.89 89
2862.01 89
2862.14 89
2862.26 87
2862.38 85
2862.51 82
2862.63 80
2862.75 79
2862.87 81
2863.00 85
2863.12 91
2863.24 99
2863.36 106
2863.49 113
2863.61 118
2863.73 121
2863.86 121
2863.98 119
2864.10 115
2864.22 109
2864.35 101
2864.47 92
2864.59 82
2864.71 73
2864.84 65
2864.96 58
2865.08 53
2865.21 51
2865.33 52
2865.45 55
2865.57 59
2865.70 64
2865.82 69
2865.94 74
2866.06 79
2866.19 84
2866.31 89
2866.43 95
2866.56 101
2866.68 108
2866.80 115
2866.92 121
2867.05 124
2867.17 125
2867.29 124
2867.42 119
2867.54 112
2867.66 103
2867.78 94
2867.91 84
2868.03 76
2868.15 70
2868.27 67
2868.40 69
2868.52 76
2868.64 87
2868.77 102
2868.89 118
2869.01 133
2869.13 145
2869.26 154
2869.38 159
2869.50 162
2869.63 162
2869.75 163
2869.87 164
2869.99 166
2870.12 167
2870.24 169
2870.36 168
2870.49 166
2870.61 160
2870.73 153
2870.85 143
2870.98 132
2871.10 120
2871.22 108
2871.35 97
2871.47 86
2871.59 78
2871.71 72
2871.84 69
2871.96 68
2872.08 71
2872.21 75
2872.33 82
2872.45 90
2872.57 99
2872.70 109
2872.82 119
2872.94 128
2873.07 136
2873.19 141
2873.31 144
2873.44 143
2873.56 139
2873.68 131
2873.80 123
2873.93 113
2874.05 103
2874.17 94
2874.30 86
2874.42 78
2874.54 72
2874.66 66
2874.79 62
2874.91 59
2875.03 59
2875.16 61
2875.28 66
2875.40 72
2875.53 79
2875.65 85
2875.77 89
2875.89 91
2876.02 90
2876.14 89
2876.26 87
2876.39 86
2876.51 87
2876.63 89
2876.75 93
2876.88 98
2877.00 103
2877.12 108
2877.25 113
2877.37 117
2877.49 120
2877.62 123
2877.74 124
2877.86 125
2877.98 124
2878.11 125
2878.23 126
2878.35 128
2878.48 133
2878.60 139
2878.72 145
2878.85 151
2878.97 154
2879.09 155
2879.22 154
2879.34 152
2879.46 150
2879.58 149
2879.71 149
2879.83 149
2879.95 149
2880.08 148
2880.20 146
2880.32 141
2880.45 134
2880.57 125
2880.69 117
2880.82 110
2880.94 104
2881.06 100
2881.18 99
2881.31 99
2881.43 101
2881.55 104
2881.68 108
2881.80 112
2881.92 116
2882.05 120
2882.17 124
2882.29 127
2882.42 129
2882.54 129
2882.66 128
2882.78 123
2882.91 116
2883.03 107
2883.15 97
2883.28 88
2883.40 81
2883.52 78
2883.65 77
2883.77 79
2883.89 83
2884.02 86
2884.14 89
2884.26 90
2884.39 89
2884.51 87
2884.63 83
2884.75 80
2884.88 77
2885.00 74
2885.12 74
2885.25 75
2885.37 79
2885.49 84
2885.62 92
2885.74 99
2885.86 105
2885.99 109
2886.11 109
2886.23 106
2886.36 101
2886.48 94
2886.60 89
2886.73 84
2886.85 81
2886.97 80
2887.10 80
2887.22 79
2887.34 79
2887.47 80
2887.59 81
2887.71 83
2887.83 88
2887.96 93
2888.08 99
2888.20 105
2888.33 108
2888.45 109
2888.57 108
2888.70 105
2888.82 102
2888.94 98
2889.07 94
2889.19 93
2889.31 92
2889.44 91
2889.56 89
2889.68 86
2889.81 82
2889.93 78
2890.05 73
2890.18 70
2890.30 70
2890.42 74
2890.55 80
2890.67 89
2890.79 99
2890.92 108
2891.04 115
2891.16 120
2891.29 123
2891.41 126
2891.53 128
2891.66 132
2891.78 136
2891.90 139
2892.03 142
2892.15 143
2892.27 141
2892.40 137
2892.52 131
2892.64 123
2892.77 117
2892.89 112
2893.01 110
2893.14 110
2893.26 111
2893.38 112
2893.51 113
2893.63 113
2893.75 111
2893.88 108
2894.00 104
2894.12 100
2894.25 95
2894.37 91
2894.49 86
2894.62 81
2894.74 77
2894.86 73
2894.99 71
2895.11 70
2895.23 72
2895.36 75
2895.48 79
2895.60 84
2895.73 89
2895.85 92
2895.97 95
2896.10 96
2896.22 96
2896.34 94
2896.47 89
2896.59 82
2896.71 73
2896.84 62
2896.96 51
2897.08 41
2897.21 33
2897.33 28
2897.45 27
2897.58 30
2897.70 34
2897.83 40
2897.95 44
2898.07 45
2898.20 42
2898.32 36
2898.44 27
2898.57 18
2898.69 10
2898.81 4
2898.94 0
2899.06 0
2899.18 0
2899.31 0
2899.43 0
2899.55 0
2899.68 0
2899.80 0
2899.92 0
2900.05 0
2900.17 3
2900.29 10
2900.42 18
2900.54 26
2900.66 34
2900.79 41
2900.91 47
2901.04 50
2901.16 53
2901.28 53
2901.41 52
2901.53 50
2901.65 47
2901.78 45
2901.90 43
2902.02 42
2902.15 42
2902.27 43
2902.39 45
2902.52 47
2902.64 50
2902.76 53
2902.89 58
2903.01 64
2903.14 71
2903.26 79
2903.38 88
2903.51 96
2903.63 103
2903.75 107
2903.88 107
2904.00 104
2904.12 98
2904.25 89
2904.37 79
2904.49 69
2904.62 61
2904.74 54
2904.87 50
2904.99 47
2905.11 47
2905.24 49
2905.36 52
2905.48 56
2905.61 61
2905.73 67
2905.85 73
2905.98 78
2906.10 83
2906.23 87
2906.35 89
2906.47 90
2906.60 89
2906.72 88
2906.84 86
2906.97 84
2907.09 82
2907.21 82
2907.34 82
2907.46 83
2907.59 85
2907.71 87
2907.83 90
2907.96 92
2908.08 95
2908.20 98
2908.33 101
2908.45 105
2908.57 109
2908.70 113
2908.82 116
2908.95 119
2909.07 123
2909.19 128
2909.32 133
2909.44 139
2909.56 143
2909.69 145
2909.81 144
2909.94 140
2910.06 133
2910.18 124
2910.31 115
2910.43 109
2910.55 105
2910.68 104
2910.80 107
2910.92 111
2911.05 115
2911.17 120
2911.30 122
2911.42 121
2911.54 118
2911.67 113
2911.79 105
2911.91 96
2912.04 87
2912.16 78
2912.29 71
2912.41 65
2912.53 60
2912.66 57
2912.78 56
2912.90 56
2913.03 57
2913.15 58
2913.28 60
2913.40 61
2913.52 62
2913.65 63
2913.77 65
2913.89 66
2914.02 68
2914.14 70
2914.27 73
2914.39 75
2914.51 77
2914.64 80
2914.76 82
2914.89 84
2915.01 87
2915.13 89
2915.26 92
2915.38 95
2915.50 98
2915.63 100
2915.75 103
2915.88 106
2916.00 109
2916.12 114
2916.25 119
2916.37 125
2916.49 131
2916.62 136
2916.74 139
2916.87 140
2916.99 137
2917.11 129
2917.24 119
2917.36 106
2917.49 91
2917.61 77
2917.73 63
2917.86 52
2917.98 43
2918.10 37
2918.23 34
2918.35 32
2918.48 33
2918.60 34
2918.72 37
2918.85 41
2918.97 47
2919.10 54
2919.22 64
2919.34 76
2919.47 91
2919.59 107
2919.72 124
2919.84 140
2919.96 153
2920.09 161
2920.21 165
2920.34 163
2920.46 156
2920.58 147
2920.71 136
2920.83 125
2920.95 116
2921.08 110
2921.20 106
2921.33 103
2921.45 101
2921.57 98
2921.70 93
2921.82 86
2921.95 76
2922.07 65
2922.19 53
2922.32 43
2922.44 35
2922.57 32
2922.69 33
2922.81 37
2922.94 43
2923.06 47
2923.19 49
2923.31 46
2923.43 40
2923.56 30
2923.68 19
2923.81 9
2923.93 0
2924.05 0
2924.18 0
2924.30 0
2924.43 0
2924.55 0
2924.67 0
2924.80 5
2924.92 12
2925.05 18
2925.17 23
2925.29 25
2925.42 22
2925.54 15
2925.67 5
2925.79 0
2925.91 0
2926.04 0
2926.16 0
2926.29 0
2926.41 0
2926.53 0
2926.66 2
2926.78 11
2926.91 19
2927.03 25
2927.15 30
2927.28 35
2927.40 40
2927.53 45
2927.65 48
2927.78 50
2927.90 49
2928.02 46
2928.15 42
2928.27 36
2928.40 31
2928.52 27
2928.64 24
2928.77 22
2928.89 20
2929.02 19
2929.14 17
2929.26 16
2929.39 14
2929.51 14
2929.64 16
2929.76 20
2929.88 25
2930.01 32
2930.13 38
2930.26 43
2930.38 46
2930.51 47
2930.63 45
2930.75 42
2930.88 39
2931.00 36
2931.13 34
2931.25 33
2931.37 32
2931.50 32
2931.62 32
2931.75 33
2931.87 34
2932.00 34
2932.12 35
2932.24 34
2932.37 33
2932.49 31
2932.62 28
2932.74 26
2932.86 26
2932.99 27
2933.11 30
2933.24 35
2933.36 40
2933.49 46
2933.61 53
2933.73 59
2933.86 65
2933.98 69
2934.11 72
2934.23 73
2934.36 71
2934.48 65
2934.60 56
2934.73 46
2934.85 34
2934.98 24
2935.10 16
2935.22 11
2935.35 8
2935.47 7
2935.60 8
2935.72 9
2935.85 11
2935.97 13
2936.09 16
2936.22 20
2936.34 26
2936.47 34
2936.59 44
2936.72 55
2936.84 66
2936.96 76
2937.09 84
2937.21 89
2937.34 92
2937.46 93
2937.59 94
2937.71 95
2937.83 96
2937.96 99
2938.08 103
2938.21 106
2938.33 107
2938.46 106
2938.58 102
2938.70 95
2938.83 87
2938.95 78
2939.08 70
2939.20 64
2939.33 58
2939.45 54
2939.57 49
2939.70 44
2939.82 38
2939.95 32
2940.07 27
2940.20 25
2940.32 25
2940.44 29
2940.57 35
2940.69 42
2940.82 49
2940.94 54
2941.07 55
2941.19 54
2941.32 49
2941.44 43
2941.56 36
2941.69 30
2941.81 24
2941.94 20
2942.06 16
2942.19 12
2942.31 7
2942.43 3
2942.56 0
2942.68 0
2942.81 0
2942.93 0
2943.06 0
2943.18 0
2943.31 0
2943.43 2
2943.55 5
2943.68 8
2943.80 12
2943.93 15
2944.05 20
2944.18 24
2944.30 29
2944.43 34
2944.55 37
2944.67 39
2944.80 40
2944.92 38
2945.05 37
2945.17 35
2945.30 34
2945.42 35
2945.55 36
2945.67 39
2945.79 42
2945.92 44
2946.04 45
2946.17 45
2946.29 44
2946.42 42
2946.54 41
2946.67 42
2946.79 44
2946.91 47
2947.04 54
2947.16 62
2947.29 71
2947.41 82
2947.54 92
2947.66 101
2947.79 108
2947.91 112
2948.03 113
2948.16 112
2948.28 108
2948.41 104
2948.53 99
2948.66 94
2948.78 89
2948.91 84
2949.03 80
2949.16 76
2949.28 73
2949.40 71
2949.53 69
2949.65 67
2949.78 65
2949.90 62
2950.03 58
2950.15 53
2950.28 47
2950.40 40
2950.53 33
2950.65 26
2950.77 18
2950.90 10
2951.02 2
2951.15 0
2951.27 0
2951.40 0
2951.52 0
2951.65 0
2951.77 0
2951.90 0
2952.02 4
2952.15 9
2952.27 13
2952.39 14
2952.52 12
2952.64 10
2952.77 6
2952.89 4
2953.02 3
2953.14 4
2953.27 7
2953.39 11
2953.52 15
2953.64 19
2953.77 22
2953.89 24
2954.01 25
2954.14 26
2954.26 28
2954.39 29
2954.51 30
2954.64 31
2954.76 30
2954.89 30
2955.01 29
2955.14 29
2955.26 30
2955.39 33
2955.51 38
2955.63 44
2955.76 51
2955.88 56
2956.01 61
2956.13 63
2956.26 63
2956.38 61
2956.51 58
2956.63 55
2956.76 52
2956.88 50
2957.01 48
2957.13 47
2957.26 47
2957.38 48
2957.51 48
2957.63 48
2957.75 47
2957.88 44
2958.00 41
2958.13 37
2958.25 36
2958.38 37
2958.50 42
2958.63 52
2958.75 64
2958.88 79
2959.00 92
2959.13 104
2959.25 113
2959.38 119
2959.50 123
2959.63 126
2959.75 128
2959.88 131
2960.00 133
2960.12 134
2960.25 134
2960.37 133
2960.50 130
2960.62 128
2960.75 126
2960.87 124
2961.00 124
2961.12 124
2961.25 125
2961.37 127
2961.50 128
2961.62 129
2961.75 128
2961.87 127
2962.00 123
2962.12 118
2962.25 110
2962.37 100
2962.50 87
2962.62 73
2962.75 58
2962.87 44
2962.99 31
2963.12 22
2963.24 17
2963.37 16
2963.49 18
2963.62 22
2963.74 26
2963.87 31
2963.99 35
2964.12 38
2964.24 40
2964.37 43
2964.49 48
2964.62 56
2964.74 65
2964.87 77
2964.99 89
2965.12 100
2965.24 110
2965.37 117
2965.49 121
2965.62 123
2965.74 123
2965.87 123
2965.99 122
2966.12 121
2966.24 120
2966.37 117
2966.49 113
2966.62 109
2966.74 103
2966.87 97
2966.99 91
2967.12 87
2967.24 83
2967.37 80
2967.49 76
2967.62 73
2967.74 68
2967.87 63
2967.99 57
2968.11 50
2968.24 43
2968.36 36
2968.49 30
2968.61 24
2968.74 20
2968.86 18
2968.99 15
2969.11 12
2969.24 9
2969.36 5
2969.49 1
2969.61 0
2969.74 0
2969.86 0
2969.99 0
2970.11 0
2970.24 0
2970.36 0
2970.49 0
2970.61 2
2970.74 10
2970.86 20
2970.99 32
2971.11 46
2971.24 59
2971.36 71
2971.49 79
2971.61 83
2971.74 83
2971.86 80
2971.99 75
2972.11 70
2972.24 65
2972.36 61
2972.49 57
2972.61 54
2972.74 52
2972.86 50
2972.99 49
2973.11 49
2973.24 52
2973.36 56
2973.49 61
2973.61 66
2973.74 71
2973.86 73
2973.99 73
2974.11 70
2974.24 65
2974.36 58
2974.49 51
2974.61 43
2974.74 36
2974.87 30
2974.99 25
2975.12 21
2975.24 17
2975.37 15
2975.49 12
2975.62 10
2975.74 9
2975.87 9
2975.99 11
2976.12 13
2976.24 17
2976.37 21
2976.49 26
2976.62 30
2976.74 34
2976.87 38
2976.99 42
2977.12 45
2977.24 49
2977.37 53
2977.49 58
2977.62 62
2977.74 66
2977.87 69
2977.99 70
2978.12 70
2978.24 69
2978.37 68
2978.49 68
2978.62 71
2978.74 76
2978.87 85
2978.99 94
2979.12 104
2979.24 114
2979.37 121
2979.49 125
2979.62 127
2979.74 127
2979.87 125
2980.00 122
2980.12 116
2980.25 107
2980.37 95
2980.50 82
2980.62 67
2980.75 53
2980.87 40
2981.00 30
2981.12 23
2981.25 19
2981.37 17
2981.50 16
2981.62 13
2981.75 9
2981.87 3
2982.00 0
2982.12 0
2982.25 0
2982.37 0
2982.50 0
2982.62 0
2982.75 0
2982.88 1
2983.00 8
2983.13 15
2983.25 21
2983.38 25
2983.50 28
2983.63 30
2983.75 31
2983.88 32
2984.00 34
2984.13 36
2984.25 37
2984.38 39
2984.50 40
2984.63 40
2984.75 39
2984.88 39
2985.00 39
2985.13 41
2985.26 44
2985.38 50
2985.51 58
2985.63 67
2985.76 78
2985.88 89
2986.01 98
2986.13 106
2986.26 112
2986.38 115
2986.51 116
2986.63 116
2986.76 114
2986.88 111
2987.01 107
2987.13 102
2987.26 95
2987.39 88
2987.51 80
2987.64 72
2987.76 65
2987.89 59
2988.01 55
2988.14 54
2988.26 54
2988.39 55
2988.51 57
2988.64 58
2988.76 59
2988.89 59
2989.02 59
2989.14 59
2989.27 59
2989.39 60
2989.52 61
2989.64 63
2989.77 65
2989.89 68
2990.02 71
2990.14 75
2990.27 81
2990.39 87
2990.52 95
2990.65 104
2990.77 113
2990.90 120
2991.02 125
2991.15 128
2991.27 129
2991.40 129
2991.52 128
2991.65 129
2991.77 131
2991.90 133
2992.02 135
2992.15 136
2992.28 133
2992.40 127
2992.53 120
2992.65 112
2992.78 105
2992.90 103
2993.03 104
2993.15 109
2993.28 115
2993.40 121
2993.53 125
2993.66 126
2993.78 123
2993.91 116
2994.03 107
2994.16 96
2994.28 84
2994.41 73
2994.53 62
2994.66 53
2994.79 45
2994.91 41
2995.04 40
2995.16 43
2995.29 49
2995.41 58
2995.54 68
2995.66 79
2995.79 87
2995.91 93
2996.04 96
2996.17 96
2996.29 95
2996.42 93
2996.54 93
2996.67 93
2996.79 94
2996.92 96
2997.04 96
2997.17 94
2997.30 91
2997.42 88
2997.55 85
2997.67 83
2997.80 84
2997.92 85
2998.05 86
2998.17 87
2998.30 87
2998.43 86
2998.55 85
2998.68 84
2998.80 84
2998.93 86
2999.05 90
2999.18 94
2999.30 97
2999.43 99
2999.56 99
2999.68 97
2999.81 93
2999.93 87
3000.06 80
3000.18 72
3000.31 66
3000.43 61
3000.56 57
3000.69 55
3000.81 53
3000.94 51
3001.06 48
3001.19 44
3001.31 39
3001.44 32
3001.57 25
3001.69 17
3001.82 10
3001.94 4
3002.07 0
3002.19 0
3002.32 0
3002.44 0
3002.57 0
3002.70 1
3002.82 4
3002.95 8
3003.07 12
3003.20 16
3003.32 20
3003.45 24
3003.58 29
3003.70 33
3003.83 37
3003.95 40
3004.08 43
3004.20 44
3004.33 44
3004.46 43
3004.58 42
3004.71 41
3004.83 40
3004.96 41
3005.08 43
3005.21 47
3005.34 52
3005.46 57
3005.59 63
3005.71 69
3005.84 74
3005.96 80
3006.09 87
3006.22 94
3006.34 103
3006.47 112
3006.59 121
3006.72 128
3006.84 132
3006.97 133
3007.10 130
3007.22 124
3007.35 115
3007.47 104
3007.60 91
3007.72 77
3007.85 63
3007.98 50
3008.10 38
3008.23 29
3008.35 23
3008.48 20
3008.61 20
3008.73 24
3008.86 30
3008.98 39
3009.11 49
3009.23 61
3009.36 73
3009.49 85
3009.61 96
3009.74 105
3009.86 111
3009.99 114
3010.11 113
3010.24 109
3010.37 101
3010.49 90
3010.62 77
3010.74 64
3010.87 51
3011.00 40
3011.12 32
3011.25 25
3011.37 21
3011.50 19
3011.62 19
3011.75 21
3011.88 23
3012.00 26
3012.13 29
3012.25 32
3012.38 33
3012.51 33
3012.63 32
3012.76 31
3012.88 28
3013.01 26
3013.13 23
3013.26 20
3013.39 16
3013.51 12
3013.64 9
3013.76 7
3013.89 7
3014.02 10
3014.14 14
3014.27 21
3014.39 27
3014.52 33
3014.65 37
3014.77 39
3014.90 38
3015.02 35
3015.15 30
3015.28 24
3015.40 18
3015.53 13
3015.65 9
3015.78 6
3015.90 5
3016.03 5
3016.16 6
3016.28 8
3016.41 11
3016.53 14
3016.66 17
3016.79 21
3016.91 25
3017.04 30
3017.16 35
3017.29 41
3017.42 46
3017.54 52
3017.67 57
3017.79 62
3017.92 67
3018.05 72
3018.17 77
3018.30 81
3018.42 85
3018.55 89
3018.68 92
3018.80 95
3018.93 97
3019.05 98
3019.18 98
3019.31 97
3019.43 97
3019.56 97
3019.68 97
3019.81 97
3019.94 97
3020.06 97
3020.19 96
3020.31 94
3020.44 91
3020.57 86
3020.69 80
3020.82 73
3020.94 64
3021.07 55
3021.20 46
3021.32 37
3021.45 29
3021.57 22
3021.70 15
3021.83 10
3021.95 6
3022.08 2
3022.20 0
3022.33 0
3022.46 0
3022.58 0
3022.71 0
3022.84 0
3022.96 0
3023.09 2
3023.21 4
3023.34 5
3023.47 5
3023.59 4
3023.72 3
3023.84 1
3023.97 1
3024.10 2
3024.22 6
3024.35 12
3024.47 21
3024.60 31
3024.73 41
3024.85 50
3024.98 57
3025.11 62
3025.23 64
3025.36 65
3025.48 65
3025.61 68
3025.74 72
3025.86 79
3025.99 88
3026.11 98
3026.24 108
3026.37 117
3026.49 122
3026.62 125
3026.74 123
3026.87 120
3027.00 115
3027.12 111
3027.25 107
3027.38 106
3027.50 107
3027.63 108
3027.75 109
3027.88 108
3028.01 105
3028.13 99
3028.26 90
3028.39 80
3028.51 70
3028.64 61
3028.76 54
3028.89 48
3029.02 45
3029.14 43
3029.27 42
3029.39 43
3029.52 46
3029.65 50
3029.77 56
3029.90 63
3030.03 70
3030.15 79
3030.28 87
3030.40 93
3030.53 98
3030.66 102
3030.78 103
3030.91 103
3031.04 102
3031.16 102
3031.29 102
3031.41 103
3031.54 106
3031.67 109
3031.79 112
3031.92 115
3032.05 118
3032.17 119
3032.30 119
3032.42 118
3032.55 116
3032.68 114
3032.80 110
3032.93 105
3033.06 98
3033.18 90
3033.31 80
3033.44 72
3033.56 64
3033.69 59
3033.81 57
3033.94 58
3034.07 59
3034.19 61
3034.32 61
3034.45 59
3034.57 55
3034.70 50
3034.82 43
3034.95 38
3035.08 34
3035.20 33
3035.33 34
3035.46 37
3035.58 42
3035.71 48
3035.84 55
3035.96 61
3036.09 68
3036.21 74
3036.34 79
3036.47 83
3036.59 85
3036.72 87
3036.85 90
3036.97 95
3037.10 102
3037.23 111
3037.35 121
3037.48 130
3037.60 136
3037.73 138
3037.86 134
3037.98 126
3038.11 115
3038.24 102
3038.36 89
3038.49 79
3038.62 70
3038.74 65
3038.87 63
3038.99 64
3039.12 66
3039.25 71
3039.37 76
3039.50 81
3039.63 85
3039.75 87
3039.88 86
3040.01 84
3040.13 79
3040.26 75
3040.39 70
3040.51 68
3040.64 68
3040.77 70
3040.89 75
3041.02 82
3041.14 88
3041.27 93
3041.40 95
3041.52 95
3041.65 93
3041.78 88
3041.90 83
3042.03 77
3042.16 73
3042.28 69
3042.41 67
3042.54 67
3042.66 67
3042.79 67
3042.92 66
3043.04 65
3043.17 63
3043.29 60
3043.42 56
3043.55 52
3043.67 47
3043.80 43
3043.93 40
3044.05 36
3044.18 34
3044.31 33
3044.43 33
3044.56 35
3044.69 37
3044.81 39
3044.94 41
3045.07 43
3045.19 44
3045.32 44
3045.45 43
3045.57 42
3045.70 40
3045.83 38
3045.95 37
3046.08 36
3046.20 38
3046.33 41
3046.46 46
3046.58 53
3046.71 62
3046.84 73
3046.96 84
3047.09 95
3047.22 105
3047.34 113
3047.47 117
3047.60 119
3047.72 118
3047.85 114
3047.98 108
3048.10 102
3048.23 96
3048.36 91
3048.48 87
3048.61 83
3048.74 79
3048.86 74
3048.99 68
3049.12 61
3049.24 53
3049.37 43
3049.50 34
3049.62 26
3049.75 20
3049.88 15
3050.00 11
3050.13 6
3050.26 2
3050.38 0
3050.51 0
3050.64 0
3050.76 0
3050.89 0
3051.02 0
3051.14 0
3051.27 0
3051.40 5
3051.52 11
3051.65 16
3051.78 22
3051.90 30
3052.03 38
3052.16 46
3052.28 54
3052.41 61
3052.54 64
3052.66 63
3052.79 59
3052.92 52
3053.04 43
3053.17 36
3053.30 29
3053.42 26
3053.55 25
3053.68 26
3053.80 29
3053.93 33
3054.06 36
3054.18 39
3054.31 41
3054.44 43
3054.56 45
3054.69 46
3054.82 47
3054.94 49
3055.07 49
3055.20 50
3055.32 50
3055.45 49
3055.58 48
3055.70 46
3055.83 43
3055.96 39
3056.09 34
3056.21 27
3056.34 20
3056.47 13
3056.59 7
3056.72 2
3056.85 0
3056.97 0
3057.10 0
3057.23 0
3057.35 0
3057.48 0
3057.61 0
3057.73 0
3057.86 0
3057.99 0
3058.11 5
3058.24 10
3058.37 15
3058.49 18
3058.62 20
3058.75 20
3058.87 20
3059.00 20
3059.13 21
3059.26 23
3059.38 27
3059.51 31
3059.64 36
3059.76 40
3059.89 43
3060.02 45
3060.14 47
3060.27 48
3060.40 48
3060.52 47
3060.65 45
3060.78 43
3060.90 41
3061.03 40
3061.16 40
3061.28 43
3061.41 47
3061.54 54
3061.67 62
3061.79 71
3061.92 78
3062.05 85
3062.17 89
3062.30 91
3062.43 92
3062.55 90
3062.68 87
3062.81 82
3062.93 77
3063.06 71
3063.19 64
3063.32 58
3063.44 52
3063.57 47
3063.70 43
3063.82 40
3063.95 38
3064.08 36
3064.20 34
3064.33 30
3064.46 26
3064.58 21
3064.71 16
3064.84 13
3064.97 11
3065.09 12
3065.22 14
3065.35 17
3065.47 20
3065.60 22
3065.73 23
3065.85 23
3065.98 22
3066.11 20
3066.24 19
3066.36 19
3066.49 19
3066.62 19
3066.74 20
3066.87 21
3067.00 22
3067.12 25
3067.25 29
3067.38 34
3067.51 41
3067.63 50
3067.76 59
3067.89 68
3068.01 76
3068.14 81
3068.27 85
3068.39 86
3068.52 87
3068.65 88
3068.78 91
3068.90 96
3069.03 101
3069.16 107
3069.28 112
3069.41 114
3069.54 113
3069.66 107
3069.79 98
3069.92 86
3070.05 72
3070.17 59
3070.30 47
3070.43 38
3070.55 31
3070.68 27
3070.81 25
3070.94 25
3071.06 24
3071.19 23
3071.32 23
3071.44 23
3071.57 23
3071.70 24
3071.82 27
3071.95 30
3072.08 34
3072.21 38
3072.33 42
3072.46 45
3072.59 47
3072.71 48
3072.84 49
3072.97 51
3073.10 54
3073.22 58
3073.35 64
3073.48 72
3073.60 80
3073.73 88
3073.86 94
3073.99 98
3074.11 99
3074.24 97
3074.37 93
3074.49 88
3074.62 82
3074.75 77
3074.88 72
3075.00 69
3075.13 67
3075.26 67
3075.38 68
3075.51 69
3075.64 71
3075.77 73
3075.89 74
3076.02 75
3076.15 75
3076.28 76
3076.40 78
3076.53 81
3076.66 85
3076.78 90
3076.91 94
3077.04 98
3077.17 101
3077.29 101
3077.42 100
3077.55 97
3077.67 94
3077.80 90
3077.93 86
3078.06 82
3078.18 78
3078.31 75
3078.44 72
3078.56 70
3078.69 68
3078.82 67
3078.95 67
3079.07 66
3079.20 66
3079.33 67
3079.46 68
3079.58 70
3079.71 73
3079.84 78
3079.96 83
3080.09 90
3080.22 96
3080.35 102
3080.47 107
3080.60 110
3080.73 112
3080.86 111
3080.98 108
3081.11 103
3081.24 97
3081.36 89
3081.49 80
3081.62 71
3081.75 64
3081.87 58
3082.00 53
3082.13 51
3082.26 50
3082.38 49
3082.51 49
3082.64 49
3082.77 48
3082.89 47
3083.02 45
3083.15 42
3083.27 40
3083.40 38
3083.53 36
3083.66 35
3083.78 35
3083.91 35
3084.04 36
3084.17 36
3084.29 37
3084.42 36
3084.55 36
3084.68 36
3084.80 35
3084.93 36
3085.06 37
3085.18 38
3085.31 39
3085.44 41
3085.57 42
3085.69 43
3085.82 43
3085.95 43
3086.08 43
3086.20 42
3086.33 42
3086.46 41
3086.59 40
3086.71 40
3086.84 39
3086.97 39
3087.10 39
3087.22 41
3087.35 42
3087.48 44
3087.61 46
3087.73 47
3087.86 47
3087.99 46
3088.12 44
3088.24 41
3088.37 38
3088.50 36
3088.62 34
3088.75 34
3088.88 36
3089.01 38
3089.13 42
3089.26 45
3089.39 48
3089.52 50
3089.64 52
3089.77 52
3089.90 52
3090.03 53
3090.15 55
3090.28 58
3090.41 62
3090.54 67
3090.66 71
3090.79 74
3090.92 74
3091.05 71
3091.17 64
3091.30 56
3091.43 46
3091.56 36
3091.68 28
3091.81 23
3091.94 20
3092.07 20
3092.19 21
3092.32 22
3092.45 22
3092.58 21
3092.70 18
3092.83 15
3092.96 12
3093.09 10
3093.21 10
3093.34 11
3093.47 12
3093.60 14
3093.72 14
3093.85 14
3093.98 13
3094.11 12
3094.23 12
3094.36 12
3094.49 14
3094.62 17
3094.75 20
3094.87 22
3095.00 22
3095.13 21
3095.26 18
3095.38 15
3095.51 12
3095.64 10
3095.77 8
3095.89 7
3096.02 5
3096.15 4
3096.28 2
3096.40 0
3096.53 0
3096.66 0
3096.79 0
3096.91 0
3097.04 0
3097.17 0
3097.30 0
3097.42 0
3097.55 1
3097.68 3
3097.81 5
3097.94 7
3098.06 8
3098.19 7
3098.32 4
3098.45 0
3098.57 0
3098.70 0
3098.83 0
3098.96 0
3099.08 3
3099.21 14
3099.34 26
3099.47 39
3099.59 49
3099.72 59
3099.85 67
3099.98 76
3100.11 87
3100.23 100
3100.36 115
3100.49 129
3100.62 141
3100.74 150
3100.87 154
3101.00 155
3101.13 154
3101.25 153
3101.38 153
3101.51 154
3101.64 158
3101.77 162
3101.89 165
3102.02 167
3102.15 169
3102.28 170
3102.40 172
3102.53 177
3102.66 185
3102.79 198
3102.92 214
3103.04 233
3103.17 252
3103.30 270
3103.43 283
3103.55 291
3103.68 293
3103.81 289
3103.94 279
3104.06 268
3104.19 256
3104.32 246
3104.45 240
3104.58 238
3104.70 241
3104.83 248
3104.96 257
3105.09 268
3105.21 279
3105.34 289
3105.47 297
3105.60 302
3105.73 305
3105.85 304
3105.98 302
3106.11 299
3106.24 295
3106.37 292
3106.49 288
3106.62 284
3106.75 279
3106.88 272
3107.00 263
3107.13 252
3107.26 240
3107.39 228
3107.52 217
3107.64 210
3107.77 207
3107.90 208
3108.03 213
3108.15 220
3108.28 227
3108.41 233
3108.54 237
3108.67 236
3108.79 233
3108.92 228
3109.05 222
3109.18 218
3109.31 216
3109.43 216
3109.56 218
3109.69 221
3109.82 222
3109.94 223
3110.07 221
3110.20 217
3110.33 210
3110.46 203
3110.58 194
3110.71 186
3110.84 179
3110.97 174
3111.10 172
3111.22 173
3111.35 176
3111.48 179
3111.61 182
3111.74 181
3111.86 178
3111.99 172
3112.12 162
3112.25 152
3112.38 142
3112.50 133
3112.63 126
3112.76 122
3112.89 120
3113.01 120
3113.14 120
3113.27 122
3113.40 124
3113.53 126
3113.65 128
3113.78 130
3113.91 133
3114.04 136
3114.17 139
3114.29 144
3114.42 148
3114.55 151
3114.68 151
3114.81 148
3114.93 140
3115.06 128
3115.19 114
3115.32 99
3115.45 85
3115.57 74
3115.70 68
3115.83 65
3115.96 65
3116.09 68
3116.21 71
3116.34 75
3116.47 78
3116.60 81
3116.73 84
3116.85 87
3116.98 90
3117.11 93
3117.24 97
3117.37 101
3117.49 105
3117.62 109
3117.75 112
3117.88 114
3118.01 114
3118.13 112
3118.26 107
3118.39 99
3118.52 91
3118.65 82
3118.78 74
3118.90 68
3119.03 64
3119.16 64
3119.29 68
3119.42 75
3119.54 84
3119.67 94
3119.80 104
3119.93 114
3120.06 121
3120.18 126
3120.31 128
3120.44 129
3120.57 128
3120.70 127
3120.82 126
3120.95 125
3121.08 124
3121.21 124
3121.34 125
3121.47 127
3121.59 131
3121.72 135
3121.85 141
3121.98 146
3122.11 149
3122.23 148
3122.36 144
3122.49 137
3122.62 129
3122.75 121
3122.87 115
3123.00 111
3123.13 109
3123.26 108
3123.39 106
3123.52 103
3123.64 97
3123.77 89
3123.90 81
3124.03 72
3124.16 64
3124.28 57
3124.41 52
3124.54 50
3124.67 50
3124.80 52
3124.93 56
3125.05 61
3125.18 65
3125.31 67
3125.44 65
3125.57 59
3125.69 49
3125.82 37
3125.95 24
3126.08 13
3126.21 3
3126.34 0
3126.46 0
3126.59 0
3126.72 0
3126.85 0
3126.98 0
3127.11 0
3127.23 0
3127.36 0
3127.49 8
3127.62 18
3127.75 29
3127.87 40
3128.00 50
3128.13 59
3128.26 68
3128.39 75
3128.52 80
3128.64 82
3128.77 82
3128.90 78
3129.03 73
3129.16 68
3129.29 64
3129.41 63
3129.54 65
3129.67 70
3129.80 76
3129.93 82
3130.06 87
3130.18 91
3130.31 93
3130.44 95
3130.57 98
3130.70 101
3130.82 104
3130.95 108
3131.08 110
3131.21 110
3131.34 108
3131.47 104
3131.59 98
3131.72 91
3131.85 83
3131.98 76
3132.11 68
3132.24 61
3132.36 55
3132.49 52
3132.62 52
3132.75 57
3132.88 67
3133.01 83
3133.14 103
3133.26 125
3133.39 146
3133.52 163
3133.65 176
3133.78 183
3133.91 184
3134.03 182
3134.16 178
3134.29 174
3134.42 171
3134.55 170
3134.68 170
3134.80 169
3134.93 166
3135.06 162
3135.19 154
3135.32 144
3135.45 133
3135.57 122
3135.70 111
3135.83 102
3135.96 94
3136.09 87
3136.22 83
3136.34 80
3136.47 81
3136.60 84
3136.73 90
3136.86 98
3136.99 108
3137.12 119
3137.24 127
3137.37 133
3137.50 136
3137.63 135
3137.76 130
3137.89 124
3138.01 116
3138.14 109
3138.27 103
3138.40 99
3138.53 96
3138.66 96
3138.79 97
3138.91 99
3139.04 103
3139.17 108
3139.30 114
3139.43 120
3139.56 127
3139.68 133
3139.81 137
3139.94 138
3140.07 137
3140.20 132
3140.33 123
3140.46 113
3140.58 99
3140.71 84
3140.84 68
3140.97 51
3141.10 35
3141.23 20
3141.36 9
3141.48 3
3141.61 2
3141.74 5
3141.87 11
3142.00 19
3142.13 25
3142.26 30
3142.38 33
3142.51 34
3142.64 35
3142.77 37
3142.90 41
3143.03 47
3143.16 53
3143.28 59
3143.41 63
3143.54 65
3143.67 64
3143.80 63
3143.93 60
3144.06 57
3144.18 54
3144.31 51
3144.44 48
3144.57 46
3144.70 43
3144.83 42
3144.96 42
3145.08 44
3145.21 47
3145.34 51
3145.47 57
3145.60 63
3145.73 69
3145.86 76
3145.98 83
3146.11 89
3146.24 95
3146.37 100
3146.50 104
3146.63 107
3146.76 109
3146.88 110
3147.01 109
3147.14 107
3147.27 104
3147.40 100
3147.53 95
3147.66 92
3147.79 91
3147.91 92
3148.04 95
3148.17 99
3148.30 103
3148.43 105
3148.56 105
3148.69 102
3148.81 97
3148.94 91
3149.07 86
3149.20 81
3149.33 78
3149.46 76
3149.59 74
3149.72 72
3149.84 68
3149.97 62
3150.10 55
3150.23 47
3150.36 37
3150.49 28
3150.62 20
3150.75 14
3150.87 9
3151.00 6
3151.13 5
3151.26 5
3151.39 6
3151.52 8
3151.65 9
3151.78 11
3151.90 13
3152.03 15
3152.16 18
3152.29 22
3152.42 27
3152.55 31
3152.68 35
3152.81 37
3152.93 37
3153.06 34
3153.19 31
3153.32 27
3153.45 25
3153.58 25
3153.71 28
3153.84 33
3153.96 40
3154.09 46
3154.22 50
3154.35 51
3154.48 49
3154.61 45
3154.74 38
3154.87 30
3154.99 21
3155.12 12
3155.25 3
3155.38 0
3155.51 0
3155.64 0
3155.77 0
3155.90 0
3156.03 0
3156.15 0
3156.28 0
3156.41 3
3156.54 11
3156.67 19
3156.80 27
3156.93 35
3157.06 41
3157.18 46
3157.31 48
3157.44 48
3157.57 48
3157.70 47
3157.83 46
3157.96 48
3158.09 51
3158.22 55
3158.34 60
3158.47 64
3158.60 67
3158.73 68
3158.86 68
3158.99 68
3159.12 68
3159.25 68
3159.38 69
3159.50 71
3159.63 73
3159.76 74
3159.89 74
3160.02 71
3160.15 66
3160.28 59
3160.41 49
3160.54 39
3160.66 29
3160.79 21
3160.92 15
3161.05 12
3161.18 10
3161.31 10
3161.44 9
3161.57 9
3161.70 7
3161.83 5
3161.95 2
3162.08 0
3162.21 0
3162.34 0
3162.47 1
3162.60 4
3162.73 9
3162.86 12
3162.99 14
3163.11 14
3163.24 12
3163.37 8
3163.50 5
3163.63 2
3163.76 1
3163.89 3
3164.02 7
3164.15 12
3164.28 18
3164.40 22
3164.53 26
3164.66 29
3164.79 30
3164.92 31
3165.05 30
3165.18 28
3165.31 25
3165.44 22
3165.57 19
3165.69 16
3165.82 16
3165.95 18
3166.08 22
3166.21 29
3166.34 35
3166.47 42
3166.60 47
3166.73 49
3166.86 50
3166.99 49
3167.11 47
3167.24 46
3167.37 46
3167.50 46
3167.63 45
3167.76 44
3167.89 42
3168.02 39
3168.15 37
3168.28 37
3168.40 39
3168.53 44
3168.66 51
3168.79 59
3168.92 66
3169.05 73
3169.18 78
3169.31 82
3169.44 84
3169.57 86
3169.70 88
3169.82 89
3169.95 90
3170.08 91
3170.21 90
3170.34 87
3170.47 84
3170.60 80
3170.73 74
3170.86 69
3170.99 64
3171.12 60
3171.25 58
3171.37 58
3171.50 60
3171.63 64
3171.76 70
3171.89 75
3172.02 79
3172.15 82
3172.28 81
3172.41 78
3172.54 72
3172.67 64
3172.80 56
3172.92 49
3173.05 42
3173.18 36
3173.31 32
3173.44 30
3173.57 28
3173.70 28
3173.83 27
3173.96 27
3174.09 26
3174.22 25
3174.35 23
3174.47 21
3174.60 18
3174.73 15
3174.86 12
3174.99 9
3175.12 7
3175.25 5
3175.38 4
3175.51 2
3175.64 1
3175.77 0
3175.90 0
3176.03 0
3176.15 0
3176.28 3
3176.41 6
3176.54 11
3176.67 16
3176.80 21
3176.93 26
3177.06 31
3177.19 33
3177.32 34
3177.45 32
3177.58 27
3177.71 21
3177.83 13
3177.96 7
3178.09 2
3178.22 1
3178.35 4
3178.48 12
3178.61 23
3178.74 37
3178.87 51
3179.00 64
3179.13 74
3179.26 79
3179.39 81
3179.52 79
3179.64 76
3179.77 72
3179.90 70
3180.03 70
3180.16 73
3180.29 77
3180.42 83
3180.55 87
3180.68 89
3180.81 87
3180.94 82
3181.07 73
3181.20 62
3181.33 50
3181.46 39
3181.58 30
3181.71 24
3181.84 22
3181.97 22
3182.10 24
3182.23 26
3182.36 26
3182.49 23
3182.62 18
3182.75 11
3182.88 4
3183.01 0
3183.14 0
3183.27 0
3183.40 3
3183.53 9
3183.65 16
3183.78 21
3183.91 25
3184.04 26
3184.17 26
3184.30 26
3184.43 26
3184.56 29
3184.69 34
3184.82 41
3184.95 49
3185.08 57
3185.21 64
3185.34 67
3185.47 67
3185.60 64
3185.73 59
3185.85 54
3185.98 50
3186.11 49
3186.24 51
3186.37 54
3186.50 58
3186.63 61
3186.76 61
3186.89 58
3187.02 53
3187.15 46
3187.28 39
3187.41 35
3187.54 32
3187.67 32
3187.80 34
3187.93 37
3188.06 40
3188.19 43
3188.31 45
3188.44 46
3188.57 46
3188.70 46
3188.83 46
3188.96 47
3189.09 48
3189.22 48
3189.35 48
3189.48 46
3189.61 43
3189.74 38
3189.87 33
3190.00 27
3190.13 21
3190.26 17
3190.39 14
3190.52 14
3190.65 15
3190.78 18
3190.90 23
3191.03 30
3191.16 37
3191.29 45
3191.42 52
3191.55 59
3191.68 65
3191.81 69
3191.94 71
3192.07 71
3192.20 69
3192.33 66
3192.46 62
3192.59 58
3192.72 53
3192.85 49
3192.98 46
3193.11 44
3193.24 42
3193.37 42
3193.50 41
3193.63 40
3193.76 38
3193.89 35
3194.01 30
3194.14 25
3194.27 19
3194.40 12
3194.53 6
3194.66 0
3194.79 0
3194.92 0
3195.05 0
3195.18 0
3195.31 0
3195.44 0
3195.57 0
3195.70 0
3195.83 7
3195.96 15
3196.09 21
3196.22 26
3196.35 28
3196.48 28
3196.61 28
3196.74 27
3196.87 26
3197.00 27
3197.13 28
3197.26 30
3197.39 31
3197.51 31
3197.64 29
3197.77 27
3197.90 22
3198.03 16
3198.16 10
3198.29 5
3198.42 0
3198.55 0
3198.68 0
3198.81 1
3198.94 6
3199.07 11
3199.20 16
3199.33 22
3199.46 28
3199.59 34
3199.72 40
3199.85 47
3199.98 55
3200.11 61
3200.24 66
3200.37 69
3200.50 70
3200.63 69
3200.76 68
3200.89 67
3201.02 66
3201.15 66
3201.28 64
3201.41 62
3201.54 58
3201.67 52
3201.80 45
3201.93 39
3202.06 35
3202.18 32
3202.31 32
3202.44 34
3202.57 37
3202.70 41
3202.83 45
3202.96 48
3203.09 49
3203.22 48
3203.35 45
3203.48 40
3203.61 33
3203.74 24
3203.87 15
3204.00 7
3204.13 0
3204.26 0
3204.39 0
3204.52 0
3204.65 0
3204.78 0
3204.91 0
3205.04 1
3205.17 9
3205.30 18
3205.43 27
3205.56 34
3205.69 39
3205.82 40
3205.95 38
3206.08 34
3206.21 29
3206.34 23
3206.47 19
3206.60 15
3206.73 13
3206.86 12
3206.99 13
3207.12 16
3207.25 20
3207.38 25
3207.51 29
3207.64 32
3207.77 34
3207.90 33
3208.03 30
3208.16 25
3208.29 18
3208.42 10
3208.55 2
3208.68 0
3208.81 0
3208.94 0
3209.07 0
3209.20 0
3209.33 0
3209.46 0
3209.59 0
3209.72 13
3209.85 29
3209.98 45
3210.11 59
3210.24 71
3210.37 79
3210.50 84
3210.63 85
3210.76 85
3210.89 82
3211.02 78
3211.15 72
3211.28 65
3211.41 57
3211.54 47
3211.67 36
3211.79 25
3211.92 15
3212.05 8
3212.18 5
3212.31 6
3212.44 11
3212.57 18
3212.70 27
3212.83 35
3212.96 41
3213.09 45
3213.22 47
3213.35 46
3213.48 45
3213.61 42
3213.74 39
3213.87 36
3214.00 34
3214.13 32
3214.26 30
3214.39 29
3214.52 27
3214.65 25
3214.78 22
3214.91 19
3215.04 16
3215.17 12
3215.30 8
3215.43 5
3215.57 2
3215.70 0
3215.83 0
3215.96 1
3216.09 5
3216.22 11
3216.35 18
3216.48 25
3216.61 32
3216.74 37
3216.87 39
3217.00 38
3217.13 36
3217.26 33
3217.39 31
3217.52 31
3217.65 33
3217.78 37
3217.91 44
3218.04 51
3218.17 59
3218.30 65
3218.43 70
3218.56 73
3218.69 74
3218.82 74
3218.95 73
3219.08 72
3219.21 72
3219.34 74
3219.47 77
3219.60 82
3219.73 87
3219.86 90
3219.99 91
3220.12 88
3220.25 82
3220.38 73
3220.51 63
3220.64 54
3220.77 47
3220.90 43
3221.03 43
3221.16 45
3221.29 49
3221.42 52
3221.55 54
3221.68 54
3221.81 52
3221.94 48
3222.07 44
3222.20 41
3222.33 39
3222.46 41
3222.59 43
3222.72 47
3222.85 50
3222.98 52
3223.11 51
3223.24 46
3223.37 40
3223.50 31
3223.63 22
3223.76 15
3223.89 10
3224.02 7
3224.15 7
3224.28 9
3224.41 11
3224.54 11
3224.67 8
3224.80 4
3224.93 0
3225.06 0
3225.20 0
3225.33 0
3225.46 0
3225.59 0
3225.72 0
3225.85 1
3225.98 5
3226.11 7
3226.24 8
3226.37 11
3226.50 17
3226.63 26
3226.76 40
3226.89 56
3227.02 73
3227.15 89
3227.28 102
3227.41 109
3227.54 110
3227.67 106
3227.80 97
3227.93 86
3228.06 73
3228.19 61
3228.32 50
3228.45 42
3228.58 37
3228.71 35
3228.84 36
3228.97 40
3229.10 46
3229.23 54
3229.36 63
3229.49 72
3229.62 79
3229.76 84
3229.89 86
3230.02 86
3230.15 83
3230.28 79
3230.41 74
3230.54 69
3230.67 63
3230.80 59
3230.93 55
3231.06 53
3231.19 52
3231.32 53
3231.45 56
3231.58 59
3231.71 63
3231.84 66
3231.97 70
3232.10 74
3232.23 77
3232.36 82
3232.49 86
3232.62 91
3232.75 96
3232.88 101
3233.01 106
3233.14 112
3233.27 119
3233.41 126
3233.54 134
3233.67 141
3233.80 145
3233.93 147
3234.06 144
3234.19 138
3234.32 128
3234.45 117
3234.58 106
3234.71 95
3234.84 87
3234.97 80
3235.10 74
3235.23 70
3235.36 66
3235.49 63
3235.62 60
3235.75 58
3235.88 57
3236.01 55
3236.14 55
3236.27 54
3236.41 53
3236.54 52
3236.67 51
3236.80 50
3236.93 50
3237.06 49
3237.19 48
3237.32 48
3237.45 48
3237.58 49
3237.71 51
3237.84 55
3237.97 61
3238.10 68
3238.23 75
3238.36 80
3238.49 82
3238.62 80
3238.75 75
3238.88 67
3239.01 57
3239.15 47
3239.28 40
3239.41 35
3239.54 35
3239.67 37
3239.80 42
3239.93 47
3240.06 52
3240.19 55
3240.32 57
3240.45 57
3240.58 56
3240.71 54
3240.84 51
3240.97 48
3241.10 46
3241.23 44
3241.36 44
3241.50 44
3241.63 44
3241.76 43
3241.89 42
3242.02 40
3242.15 38
3242.28 36
3242.41 36
3242.54 38
3242.67 43
3242.80 49
3242.93 56
3243.06 62
3243.19 67
3243.32 69
3243.45 70
3243.58 69
3243.72 67
3243.85 64
3243.98 60
3244.11 56
3244.24 52
3244.37 48
3244.50 44
3244.63 40
3244.76 39
3244.89 38
3245.02 40
3245.15 42
3245.28 44
3245.41 47
3245.54 49
3245.67 50
3245.81 50
3245.94 49
3246.07 48
3246.20 46
3246.33 44
3246.46 41
3246.59 39
3246.72 38
3246.85 39
3246.98 42
3247.11 47
3247.24 55
3247.37 63
3247.50 72
3247.63 79
3247.77 86
3247.90 90
3248.03 94
3248.16 98
3248.29 104
3248.42 112
3248.55 124
3248.68 139
3248.81 154
3248.94 168
3249.07 178
3249.20 184
3249.33 183
3249.46 178
3249.60 169
3249.73 159
3249.86 149
3249.99 141
3250.12 135
3250.25 130
3250.38 126
3250.51 120
3250.64 112
3250.77 102
3250.90 90
3251.03 77
3251.16 64
3251.29 53
3251.43 43
3251.56 35
3251.69 29
3251.82 24
3251.95 20
3252.08 16
3252.21 12
3252.34 8
3252.47 4
3252.60 2
3252.73 1
3252.86 3
3252.99 9
3253.13 17
3253.26 26
3253.39 37
3253.52 48
3253.65 57
3253.78 63
3253.91 67
3254.04 69
3254.17 69
3254.30 69
3254.43 69
3254.56 70
3254.70 70
3254.83 70
3254.96 69
3255.09 67
3255.22 64
3255.35 60
3255.48 56
3255.61 53
3255.74 52
3255.87 52
3256.00 54
3256.13 57
3256.27 61
3256.40 64
3256.53 65
3256.66 62
3256.79 55
3256.92 45
3257.05 32
3257.18 18
3257.31 5
3257.44 0
3257.57 0
3257.71 0
3257.84 0
3257.97 0
3258.10 0
3258.23 0
3258.36 2
3258.49 6
3258.62 9
3258.75 12
3258.88 13
3259.01 13
3259.15 12
3259.28 10
3259.41 7
3259.54 3
3259.67 0
3259.80 0
3259.93 0
3260.06 0
3260.19 0
3260.32 0
3260.45 6
3260.59 13
3260.72 20
3260.85 26
3260.98 32
3261.11 38
3261.24 44
3261.37 52
3261.50 62
3261.63 74
3261.76 87
3261.90 101
3262.03 115
3262.16 129
3262.29 140
3262.42 148
3262.55 153
3262.68 153
3262.81 150
3262.94 144
3263.07 137
3263.21 129
3263.34 123
3263.47 119
3263.60 117
3263.73 117
3263.86 118
3263.99 119
3264.12 119
3264.25 118
3264.38 117
3264.52 116
3264.65 115
3264.78 116
3264.91 118
3265.04 120
3265.17 123
3265.30 124
3265.43 123
3265.56 121
3265.69 117
3265.83 112
3265.96 105
3266.09 98
3266.22 90
3266.35 83
3266.48 75
3266.61 68
3266.74 62
3266.87 59
3267.01 59
3267.14 62
3267.27 68
3267.40 76
3267.53 86
3267.66 96
3267.79 107
3267.92 118
3268.05 128
3268.18 138
3268.32 147
3268.45 154
3268.58 158
3268.71 159
3268.84 156
3268.97 149
3269.10 139
3269.23 126
3269.36 113
3269.50 100
3269.63 88
3269.76 79
3269.89 72
3270.02 67
3270.15 62
3270.28 57
3270.41 50
3270.55 44
3270.68 37
3270.81 32
3270.94 30
3271.07 31
3271.20 35
3271.33 43
3271.46 52
3271.59 62
3271.73 70
3271.86 77
3271.99 82
3272.12 85
3272.25 86
3272.38 87
3272.51 87
3272.64 88
3272.78 90
3272.91 94
3273.04 99
3273.17 104
3273.30 110
3273.43 114
3273.56 117
3273.69 117
3273.82 114
3273.96 110
3274.09 105
3274.22 101
3274.35 99
3274.48 101
3274.61 105
3274.74 112
3274.87 119
3275.01 126
3275.14 130
3275.27 131
3275.40 129
3275.53 123
3275.66 115
3275.79 104
3275.92 93
3276.06 81
3276.19 68
3276.32 56
3276.45 45
3276.58 35
3276.71 28
3276.84 23
3276.97 22
3277.11 24
3277.24 28
3277.37 34
3277.50 40
3277.63 45
3277.76 48
3277.89 49
3278.02 50
3278.16 50
3278.29 51
3278.42 52
3278.55 56
3278.68 60
3278.81 65
3278.94 69
3279.08 71
3279.21 72
3279.34 72
3279.47 70
3279.60 68
3279.73 66
3279.86 65
3279.99 64
3280.13 63
3280.26 61
3280.39 59
3280.52 57
3280.65 55
3280.78 54
3280.91 55
3281.05 57
3281.18 62
3281.31 69
3281.44 77
3281.57 86
3281.70 96
3281.83 105
3281.97 112
3282.10 116
3282.23 117
3282.36 115
3282.49 110
3282.62 104
3282.75 97
3282.88 90
3283.02 85
3283.15 81
3283.28 79
3283.41 78
3283.54 78
3283.67 79
3283.80 81
3283.94 84
3284.07 87
3284.20 89
3284.33 91
3284.46 92
3284.59 91
3284.72 87
3284.86 82
3284.99 76
3285.12 69
3285.25 62
3285.38 54
3285.51 47
3285.64 40
3285.78 33
3285.91 29
3286.04 26
3286.17 27
3286.30 32
3286.43 39
3286.56 49
3286.70 61
3286.83 72
3286.96 83
3287.09 93
3287.22 103
3287.35 111
3287.49 119
3287.62 125
3287.75 129
3287.88 130
3288.01 129
3288.14 124
3288.27 117
3288.41 108
3288.54 99
3288.67 91
3288.80 84
3288.93 80
3289.06 79
3289.19 81
3289.33 86
3289.46 93
3289.59 101
3289.72 110
3289.85 117
3289.98 123
3290.12 128
3290.25 133
3290.38 136
3290.51 139
3290.64 141
3290.77 142
3290.90 142
3291.04 140
3291.17 137
3291.30 132
3291.43 128
3291.56 125
3291.69 123
3291.83 122
3291.96 123
3292.09 124
3292.22 126
3292.35 127
3292.48 127
3292.62 128
3292.75 128
3292.88 128
3293.01 128
3293.14 127
3293.27 126
3293.40 123
3293.54 121
3293.67 117
3293.80 113
3293.93 110
3294.06 107
3294.19 104
3294.33 102
3294.46 100
3294.59 99
3294.72 100
3294.85 102
3294.98 105
3295.12 110
3295.25 114
3295.38 117
3295.51 118
3295.64 116
3295.77 110
3295.91 103
3296.04 95
3296.17 87
3296.30 80
3296.43 75
3296.56 71
3296.70 69
3296.83 67
3296.96 66
3297.09 66
3297.22 66
3297.35 65
3297.49 65
3297.62 63
3297.75 59
3297.88 54
3298.01 47
3298.14 38
3298.28 28
3298.41 18
3298.54 10
3298.67 4
3298.80 0
3298.93 0
3299.07 0
3299.20 0
3299.33 0
3299.46 0
3299.59 0
3299.72 0
3299.86 0
3299.99 0
3300.12 5
3300.25 11
3300.38 18
3300.52 24
3300.65 28
3300.78 29
3300.91 29
3301.04 28
3301.17 26
3301.31 26
3301.44 27
3301.57 31
3301.70 36
3301.83 41
3301.96 46
3302.10 48
3302.23 48
3302.36 45
3302.49 40
3302.62 33
3302.76 26
3302.89 20
3303.02 16
3303.15 13
3303.28 12
3303.41 13
3303.55 15
3303.68 18
3303.81 23
3303.94 29
3304.07 37
3304.21 45
3304.34 56
3304.47 66
3304.60 77
3304.73 85
3304.86 91
3305.00 93
3305.13 90
3305.26 84
3305.39 74
3305.52 62
3305.66 50
3305.79 38
3305.92 28
3306.05 20
3306.18 14
3306.31 9
3306.45 6
3306.58 5
3306.71 4
3306.84 4
3306.97 6
3307.11 9
3307.24 13
3307.37 17
3307.50 22
3307.63 25
3307.77 28
3307.90 31
3308.03 33
3308.16 37
3308.29 41
3308.43 46
3308.56 53
3308.69 59
3308.82 64
3308.95 67
3309.08 68
3309.22 68
3309.35 65
3309.48 61
3309.61 57
3309.74 53
3309.88 51
3310.01 50
3310.14 51
3310.27 53
3310.40 55
3310.54 57
3310.67 58
3310.80 57
3310.93 53
3311.06 45
3311.20 35
3311.33 23
3311.46 10
3311.59 0
3311.72 0
3311.86 0
3311.99 0
3312.12 0
3312.25 0
3312.38 0
3312.52 0
3312.65 4
3312.78 10
3312.91 14
3313.04 18
3313.18 21
3313.31 23
3313.44 25
3313.57 26
3313.70 26
3313.84 27
3313.97 29
3314.10 33
3314.23 40
3314.36 49
3314.50 61
3314.63 73
3314.76 84
3314.89 95
3315.02 104
3315.16 112
3315.29 117
3315.42 122
3315.55 125
3315.68 129
3315.82 132
3315.95 135
3316.08 137
3316.21 138
3316.34 139
3316.48 139
3316.61 139
3316.74 140
3316.87 141
3317.00 142
3317.14 143
3317.27 142
3317.40 139
3317.53 134
3317.66 127
3317.80 119
3317.93 109
3318.06 99
3318.19 89
3318.33 80
3318.46 71
3318.59 63
3318.72 57
3318.85 54
3318.99 53
3319.12 54
3319.25 57
3319.38 59
3319.51 60
3319.65 59
3319.78 56
3319.91 51
3320.04 46
3320.18 41
3320.31 39
3320.44 39
3320.57 44
3320.70 52
3320.84 62
3320.97 73
3321.10 82
3321.23 87
3321.36 89
3321.50 86
3321.63 80
3321.76 72
3321.89 64
3322.03 57
3322.16 52
3322.29 49
3322.42 48
3322.55 50
3322.69 52
3322.82 56
3322.95 61
3323.08 68
3323.22 77
3323.35 89
3323.48 104
3323.61 121
3323.74 139
3323.88 157
3324.01 172
3324.14 184
3324.27 192
3324.40 194
3324.54 193
3324.67 189
3324.80 184
3324.93 180
3325.07 177
3325.20 176
3325.33 178
3325.46 181
3325.60 186
3325.73 192
3325.86 198
3325.99 204
3326.12 209
3326.26 214
3326.39 217
3326.52 218
3326.65 217
3326.79 216
3326.92 213
3327.05 211
3327.18 210
3327.31 210
3327.45 212
3327.58 215
3327.71 219
3327.84 223
3327.98 226
3328.11 229
3328.24 232
3328.37 234
3328.51 237
3328.64 239
3328.77 240
3328.90 239
3329.03 236
3329.17 230
3329.30 221
3329.43 210
3329.56 199
3329.70 188
3329.83 177
3329.96 168
3330.09 160
3330.23 152
3330.36 143
3330.49 135
3330.62 127
3330.75 120
3330.89 115
3331.02 113
3331.15 113
3331.28 114
3331.42 116
3331.55 116
3331.68 115
3331.81 110
3331.95 104
3332.08 96
3332.21 90
3332.34 85
3332.48 83
3332.61 85
3332.74 89
3332.87 95
3333.01 101
3333.14 106
3333.27 109
3333.40 111
3333.53 111
3333.67 108
3333.80 103
3333.93 96
3334.06 87
3334.20 77
3334.33 66
3334.46 56
3334.59 48
3334.73 43
3334.86 40
3334.99 40
3335.12 41
3335.26 43
3335.39 43
3335.52 42
3335.65 38
3335.79 33
3335.92 28
3336.05 23
3336.18 19
3336.32 16
3336.45 16
3336.58 17
3336.71 20
3336.85 23
3336.98 26
3337.11 29
3337.24 32
3337.38 33
3337.51 34
3337.64 36
3337.77 39
3337.91 44
3338.04 50
3338.17 57
3338.30 64
3338.44 70
3338.57 75
3338.70 78
3338.83 79
3338.97 79
3339.10 78
3339.23 77
3339.36 76
3339.50 73
3339.63 69
3339.76 63
3339.89 56
3340.03 49
3340.16 42
3340.29 38
3340.42 36
3340.56 38
3340.69 41
3340.82 46
3340.95 51
3341.09 54
3341.22 54
3341.35 52
3341.48 47
3341.62 40
3341.75 32
3341.88 24
3342.01 17
3342.15 13
3342.28 12
3342.41 13
3342.54 16
3342.68 20
3342.81 24
3342.94 28
3343.07 32
3343.21 37
3343.34 43
3343.47 50
3343.61 57
3343.74 64
3343.87 69
3344.00 71
3344.14 70
3344.27 66
3344.40 59
3344.53 50
3344.67 42
3344.80 34
3344.93 27
3345.06 22
3345.20 19
3345.33 18
3345.46 18
3345.59 20
3345.73 22
3345.86 24
3345.99 26
3346.13 28
3346.26 31
3346.39 34
3346.52 37
3346.66 41
3346.79 44
3346.92 47
3347.05 48
3347.19 50
3347.32 51
3347.45 52
3347.58 55
3347.72 58
3347.85 61
3347.98 64
3348.12 66
3348.25 66
3348.38 64
3348.51 60
3348.65 56
3348.78 53
3348.91 50
3349.04 50
3349.18 51
3349.31 54
3349.44 58
3349.58 62
3349.71 65
3349.84 66
3349.97 65
3350.11 62
3350.24 58
3350.37 53
3350.50 50
3350.64 48
3350.77 49
3350.90 52
3351.04 55
3351.17 59
3351.30 61
3351.43 62
3351.57 61
3351.70 58
3351.83 55
3351.96 51
3352.10 48
3352.23 44
3352.36 42
3352.50 39
3352.63 37
3352.76 35
3352.89 34
3353.03 33
3353.16 32
3353.29 31
3353.43 31
3353.56 30
3353.69 30
3353.82 30
3353.96 29
3354.09 28
3354.22 26
3354.36 24
3354.49 21
3354.62 20
3354.75 20
3354.89 23
3355.02 29
3355.15 38
3355.28 49
3355.42 59
3355.55 67
3355.68 72
3355.82 72
3355.95 67
3356.08 60
3356.21 52
3356.35 46
3356.48 42
3356.61 41
3356.75 43
3356.88 47
3357.01 50
3357.14 53
3357.28 54
3357.41 52
3357.54 48
3357.68 42
3357.81 36
3357.94 29
3358.07 24
3358.21 20
3358.34 17
3358.47 16
3358.61 15
3358.74 13
3358.87 11
3359.01 9
3359.14 7
3359.27 6
3359.40 6
3359.54 7
3359.67 10
3359.80 12
3359.94 15
3360.07 15
3360.20 15
3360.33 13
3360.47 11
3360.60 8
3360.73 5
3360.87 3
3361.00 1
3361.13 0
3361.27 0
3361.40 0
3361.53 0
3361.66 0
3361.80 0
3361.93 0
3362.06 0
3362.20 2
3362.33 6
3362.46 11
3362.59 16
3362.73 22
3362.86 27
3362.99 33
3363.13 37
3363.26 40
3363.39 41
3363.53 42
3363.66 42
3363.79 42
3363.92 42
3364.06 43
3364.19 45
3364.32 48
3364.46 53
3364.59 59
3364.72 69
3364.86 81
3364.99 95
3365.12 109
3365.26 121
3365.39 130
3365.52 133
3365.65 131
3365.79 124
3365.92 114
3366.05 102
3366.19 92
3366.32 85
3366.45 81
3366.59 81
3366.72 82
3366.85 85
3366.98 87
3367.12 87
3367.25 85
3367.38 83
3367.52 81
3367.65 79
3367.78 79
3367.92 81
3368.05 82
3368.18 83
3368.32 83
3368.45 80
3368.58 75
3368.71 69
3368.85 63
3368.98 56
3369.11 51
3369.25 47
3369.38 44
3369.51 42
3369.65 40
3369.78 36
3369.91 32
3370.05 27
3370.18 22
3370.31 18
3370.45 16
3370.58 16
3370.71 19
3370.84 25
3370.98 32
3371.11 39
3371.24 46
3371.38 51
3371.51 54
3371.64 57
3371.78 58
3371.91 58
3372.04 58
3372.18 57
3372.31 56
3372.44 52
3372.58 48
3372.71 43
3372.84 38
3372.98 34
3373.11 31
3373.24 31
3373.38 33
3373.51 37
3373.64 42
3373.77 48
3373.91 54
3374.04 59
3374.17 62
3374.31 63
3374.44 62
3374.57 59
3374.71 55
3374.84 52
3374.97 50
3375.11 50
3375.24 53
3375.37 57
3375.51 62
3375.64 68
3375.77 72
3375.91 75
3376.04 76
3376.17 75
3376.31 73
3376.44 69
3376.57 64
3376.71 58
3376.84 50
3376.97 41
3377.11 31
3377.24 21
3377.37 11
3377.51 3
3377.64 0
3377.77 0
3377.91 0
3378.04 0
3378.17 0
3378.31 0
3378.44 3
3378.57 5
3378.71 6
3378.84 5
3378.97 4
3379.10 2
3379.24 1
3379.37 0
3379.50 1
3379.64 4
3379.77 9
3379.90 15
3380.04 22
3380.17 29
3380.30 36
3380.44 43
3380.57 48
3380.70 51
3380.84 53
3380.97 54
3381.10 54
3381.24 54
3381.37 54
3381.50 54
3381.64 53
3381.77 52
3381.91 50
3382.04 47
3382.17 43
3382.31 38
3382.44 33
3382.57 28
3382.71 23
3382.84 20
3382.97 16
3383.11 14
3383.24 12
3383.37 10
3383.51 9
3383.64 8
3383.77 9
3383.91 12
3384.04 17
3384.17 24
3384.31 33
3384.44 41
3384.57 48
3384.71 54
3384.84 58
3384.97 60
3385.11 62
3385.24 64
3385.37 67
3385.51 69
3385.64 73
3385.77 76
3385.91 78
3386.04 80
3386.17 82
3386.31 83
3386.44 83
3386.57 84
3386.71 84
3386.84 83
3386.97 80
3387.11 76
3387.24 69
3387.38 60
3387.51 48
3387.64 35
3387.78 22
3387.91 10
3388.04 2
3388.18 0
3388.31 0
3388.44 7
3388.58 19
3388.71 34
3388.84 51
3388.98 67
3389.11 80
3389.24 89
3389.38 93
3389.51 92
3389.64 89
3389.78 85
3389.91 81
3390.05 80
3390.18 82
3390.31 88
3390.45 97
3390.58 109
3390.71 124
3390.85 140
3390.98 157
3391.11 174
3391.25 191
3391.38 208
3391.51 223
3391.65 239
3391.78 255
3391.91 272
3392.05 290
3392.18 308
3392.32 325
3392.45 339
3392.58 350
3392.72 355
3392.85 354
3392.98 349
3393.12 339
3393.25 326
3393.38 312
3393.52 297
3393.65 280
3393.78 264
3393.92 247
3394.05 231
3394.19 218
3394.32 207
3394.45 200
3394.59 197
3394.72 198
3394.85 201
3394.99 205
3395.12 207
3395.25 206
3395.39 201
3395.52 192
3395.66 181
3395.79 168
3395.92 155
3396.06 142
3396.19 131
3396.32 120
3396.46 108
3396.59 96
3396.72 83
3396.86 70
3396.99 58
3397.13 48
3397.26 42
3397.39 39
3397.53 39
3397.66 41
3397.79 43
3397.93 45
3398.06 45
3398.20 43
3398.33 41
3398.46 39
3398.60 37
3398.73 37
3398.86 38
3399.00 40
3399.13 44
3399.26 47
3399.40 48
3399.53 47
3399.67 43
3399.80 36
3399.93 27
3400.07 17
3400.20 6
3400.33 0
3400.47 0
3400.60 0
3400.74 0
3400.87 0
3401.00 6
3401.14 13
3401.27 20
3401.40 25
3401.54 29
3401.67 31
3401.81 32
3401.94 34
3402.07 38
3402.21 42
3402.34 48
3402.47 53
3402.61 58
3402.74 60
3402.88 60
3403.01 59
3403.14 57
3403.28 56
3403.41 58
3403.54 64
3403.68 73
3403.81 85
3403.95 98
3404.08 111
3404.21 121
3404.35 127
3404.48 128
3404.62 125
3404.75 117
3404.88 107
3405.02 96
3405.15 86
3405.28 78
3405.42 72
3405.55 70
3405.69 71
3405.82 74
3405.95 79
3406.09 85
3406.22 91
3406.35 96
3406.49 99
3406.62 99
3406.76 96
3406.89 91
3407.02 83
3407.16 74
3407.29 65
3407.43 58
3407.56 55
3407.69 56
3407.83 61
3407.96 69
3408.10 77
3408.23 84
3408.36 88
3408.50 87
3408.63 82
3408.76 75
3408.90 67
3409.03 60
3409.17 56
3409.30 55
3409.43 56
3409.57 59
3409.70 62
3409.84 66
3409.97 69
3410.10 73
3410.24 78
3410.37 84
3410.51 90
3410.64 96
3410.77 101
3410.91 105
3411.04 105
3411.18 103
3411.31 99
3411.44 91
3411.58 83
3411.71 74
3411.84 65
3411.98 58
3412.11 53
3412.25 50
3412.38 50
3412.51 51
3412.65 53
3412.78 56
3412.92 58
3413.05 61
3413.18 62
3413.32 63
3413.45 62
3413.59 59
3413.72 55
3413.85 49
3413.99 42
3414.12 34
3414.26 26
3414.39 18
3414.52 13
3414.66 9
3414.79 9
3414.93 11
3415.06 16
3415.19 23
3415.33 29
3415.46 35
3415.60 38
3415.73 40
3415.86 39
3416.00 36
3416.13 33
3416.27 29
3416.40 26
3416.53 23
3416.67 20
3416.80 15
3416.94 8
3417.07 1
3417.21 0
3417.34 0
3417.47 0
3417.61 0
3417.74 0
3417.88 0
3418.01 0
3418.14 3
3418.28 14
3418.41 25
3418.55 35
3418.68 46
3418.81 56
3418.95 68
3419.08 81
3419.22 94
3419.35 106
3419.48 116
3419.62 122
3419.75 125
3419.89 125
3420.02 122
3420.15 117
3420.29 112
3420.42 107
3420.56 103
3420.69 98
3420.83 93
3420.96 87
3421.09 79
3421.23 72
3421.36 66
3421.50 62
3421.63 60
3421.76 62
3421.90 66
3422.03 72
3422.17 79
3422.30 86
3422.44 92
3422.57 95
3422.70 96
3422.84 94
3422.97 90
3423.11 84
3423.24 76
3423.37 67
3423.51 58
3423.64 49
3423.78 41
3423.91 35
3424.05 30
3424.18 26
3424.31 22
3424.45 18
3424.58 14
3424.72 10
3424.85 7
3424.98 5
3425.12 4
3425.25 5
3425.39 7
3425.52 10
3425.66 12
3425.79 14
3425.92 15
3426.06 14
3426.19 12
3426.33 8
3426.46 5
3426.60 3
3426.73 2
3426.86 3
3427.00 6
3427.13 10
3427.27 14
3427.40 18
3427.54 21
3427.67 21
3427.80 19
3427.94 15
3428.07 10
3428.21 6
3428.34 1
3428.48 0
3428.61 0
3428.74 0
3428.88 0
3429.01 0
3429.15 0
3429.28 0
3429.42 0
3429.55 0
3429.68 0
3429.82 0
3429.95 1
3430.09 5
3430.22 12
3430.36 20
3430.49 30
3430.62 41
3430.76 52
3430.89 62
3431.03 70
3431.16 75
3431.30 79
3431.43 81
3431.56 82
3431.70 84
3431.83 86
3431.97 87
3432.10 87
3432.24 85
3432.37 80
3432.50 74
3432.64 66
3432.77 57
3432.91 49
3433.04 42
3433.18 36
3433.31 31
3433.45 27
3433.58 22
3433.71 17
3433.85 13
3433.98 8
3434.12 5
3434.25 4
3434.39 5
3434.52 8
3434.65 13
3434.79 19
3434.92 25
3435.06 31
3435.19 35
3435.33 35
3435.46 33
3435.60 27
3435.73 20
3435.86 14
3436.00 10
3436.13 8
3436.27 10
3436.40 14
3436.54 20
3436.67 24
3436.81 27
3436.94 27
3437.07 25
3437.21 21
3437.34 17
3437.48 14
3437.61 13
3437.75 13
3437.88 15
3438.02 19
3438.15 23
3438.28 28
3438.42 33
3438.55 38
3438.69 44
3438.82 50
3438.96 58
3439.09 66
3439.23 75
3439.36 83
3439.50 90
3439.63 95
3439.76 97
3439.90 96
3440.03 92
3440.17 85
3440.30 78
3440.44 71
3440.57 64
3440.71 60
3440.84 57
3440.97 56
3441.11 57
3441.24 58
3441.38 60
3441.51 60
3441.65 60
3441.78 59
3441.92 57
3442.05 55
3442.19 53
3442.32 52
3442.45 53
3442.59 54
3442.72 58
3442.86 63
3442.99 71
3443.13 80
3443.26 92
3443.40 103
3443.53 113
3443.67 120
3443.80 121
3443.93 117
3444.07 106
3444.20 91
3444.34 75
3444.47 60
3444.61 48
3444.74 41
3444.88 38
3445.01 40
3445.15 44
3445.28 50
3445.42 55
3445.55 59
3445.68 60
3445.82 60
3445.95 58
3446.09 55
3446.22 53
3446.36 51
3446.49 51
3446.63 53
3446.76 55
3446.90 57
3447.03 59
3447.17 59
3447.30 58
3447.44 56
3447.57 52
3447.70 49
3447.84 46
3447.97 44
3448.11 42
3448.24 40
3448.38 39
3448.51 38
3448.65 36
3448.78 35
3448.92 34
3449.05 34
3449.19 37
3449.32 42
3449.46 51
3449.59 63
3449.72 78
3449.86 93
3449.99 108
3450.13 120
3450.26 129
3450.40 133
3450.53 133
3450.67 129
3450.80 121
3450.94 112
3451.07 101
3451.21 92
3451.34 85
3451.48 81
3451.61 80
3451.75 83
3451.88 88
3452.01 93
3452.15 99
3452.28 102
3452.42 103
3452.55 102
3452.69 100
3452.82 98
3452.96 98
3453.09 100
3453.23 104
3453.36 109
3453.50 115
3453.63 119
3453.77 122
3453.90 123
3454.04 121
3454.17 119
3454.31 117
3454.44 115
3454.58 114
3454.71 114
3454.84 112
3454.98 110
3455.11 106
3455.25 100
3455.38 93
3455.52 86
3455.65 81
3455.79 78
3455.92 77
3456.06 78
3456.19 81
3456.33 85
3456.46 88
3456.60 90
3456.73 90
3456.87 88
3457.00 84
3457.14 80
3457.27 74
3457.41 69
3457.54 65
3457.68 63
3457.81 66
3457.95 73
3458.08 84
3458.22 100
3458.35 118
3458.49 136
3458.62 153
3458.76 166
3458.89 175
3459.02 179
3459.16 178
3459.29 174
3459.43 167
3459.56 158
3459.70 149
3459.83 140
3459.97 132
3460.10 125
3460.24 118
3460.37 111
3460.51 105
3460.64 98
3460.78 91
3460.91 86
3461.05 82
3461.18 81
3461.32 83
3461.45 88
3461.59 94
3461.72 101
3461.86 107
3461.99 111
3462.13 112
3462.26 110
3462.40 105
3462.53 99
3462.67 93
3462.80 86
3462.94 79
3463.07 73
3463.21 67
3463.34 61
3463.48 55
3463.61 49
3463.75 44
3463.88 39
3464.02 34
3464.15 31
3464.29 28
3464.42 26
3464.56 26
3464.69 27
3464.83 29
3464.96 32
3465.10 33
3465.23 33
3465.37 30
3465.50 25
3465.64 18
3465.77 11
3465.91 6
3466.04 2
3466.18 2
3466.31 5
3466.45 9
3466.58 15
3466.72 20
3466.85 24
3466.99 27
3467.12 28
3467.26 27
3467.39 25
3467.53 22
3467.66 18
3467.80 15
3467.93 14
3468.07 13
3468.20 14
3468.34 16
3468.47 18
3468.61 19
3468.74 18
3468.88 18
3469.01 18
3469.15 19
3469.28 22
3469.42 28
3469.55 35
3469.69 43
3469.82 50
3469.96 54
3470.09 54
3470.23 51
3470.36 47
3470.50 42
3470.63 39
3470.77 39
3470.90 43
3471.04 49
3471.17 55
3471.31 61
3471.44 63
3471.58 61
3471.71 57
3471.85 51
3471.99 45
3472.12 40
3472.26 36
3472.39 34
3472.53 33
3472.66 32
3472.80 30
3472.93 26
3473.07 21
3473.20 15
3473.34 9
3473.47 3
3473.61 0
3473.74 0
3473.88 3
3474.01 8
3474.15 15
3474.28 22
3474.42 28
3474.55 32
3474.69 33
3474.82 31
3474.96 28
3475.09 25
3475.23 22
3475.36 21
3475.50 24
3475.63 29
3475.77 37
3475.91 46
3476.04 56
3476.18 66
3476.31 74
3476.45 78
3476.58 80
3476.72 78
3476.85 74
3476.99 69
3477.12 65
3477.26 61
3477.39 59
3477.53 59
3477.66 60
3477.80 61
3477.93 60
3478.07 59
3478.20 55
3478.34 51
3478.47 46
3478.61 42
3478.75 40
3478.88 38
3479.02 38
3479.15 38
3479.29 38
3479.42 37
3479.56 36
3479.69 34
3479.83 33
3479.96 32
3480.10 33
3480.23 35
3480.37 37
3480.50 40
3480.64 41
3480.77 42
3480.91 42
3481.04 41
3481.18 39
3481.32 37
3481.45 35
3481.59 33
3481.72 32
3481.86 30
3481.99 30
3482.13 29
3482.26 27
3482.40 25
3482.53 20
3482.67 14
3482.80 8
3482.94 1
3483.07 0
3483.21 0
3483.35 0
3483.48 0
3483.62 0
3483.75 0
3483.89 0
3484.02 1
3484.16 1
3484.29 2
3484.43 3
3484.56 7
3484.70 13
3484.83 22
3484.97 32
3485.11 44
3485.24 54
3485.38 63
3485.51 67
3485.65 66
3485.78 61
3485.92 52
3486.05 40
3486.19 29
3486.32 21
3486.46 16
3486.59 16
3486.73 20
3486.87 25
3487.00 32
3487.14 40
3487.27 47
3487.41 55
3487.54 64
3487.68 74
3487.81 84
3487.95 95
3488.08 104
3488.22 110
3488.36 114
3488.49 113
3488.63 109
3488.76 103
3488.90 96
3489.03 90
3489.17 86
3489.30 84
3489.44 84
3489.57 84
3489.71 84
3489.85 82
3489.98 76
3490.12 68
3490.25 57
3490.39 46
3490.52 35
3490.66 27
3490.79 23
3490.93 24
3491.06 29
3491.20 38
3491.34 48
3491.47 60
3491.61 71
3491.74 81
3491.88 90
3492.01 97
3492.15 102
3492.28 106
3492.42 109
3492.56 110
3492.69 110
3492.83 110
3492.96 108
3493.10 106
3493.23 102
3493.37 97
3493.50 91
3493.64 84
3493.78 79
3493.91 76
3494.05 76
3494.18 80
3494.32 86
3494.45 93
3494.59 102
3494.72 111
3494.86 120
3495.00 128
3495.13 137
3495.27 145
3495.40 153
3495.54 159
3495.67 164
3495.81 165
3495.94 164
3496.08 161
3496.22 156
3496.35 152
3496.49 148
3496.62 145
3496.76 143
3496.89 141
3497.03 139
3497.17 137
3497.30 132
3497.44 127
3497.57 119
3497.71 111
3497.84 103
3497.98 94
3498.11 88
3498.25 83
3498.39 81
3498.52 80
3498.66 81
3498.79 81
3498.93 80
3499.06 78
3499.20 73
3499.34 67
3499.47 59
3499.61 51
3499.74 43
3499.88 36
3500.01 30
3500.15 27
3500.29 26
3500.42 28
3500.56 31
3500.69 37
3500.83 45
3500.96 54
3501.10 62
3501.23 71
3501.37 78
3501.51 84
3501.64 90
3501.78 95
3501.91 99
3502.05 104
3502.18 108
3502.32 112
3502.46 114
3502.59 115
3502.73 114
3502.86 112
3503.00 107
3503.13 101
3503.27 95
3503.41 89
3503.54 85
3503.68 82
3503.81 81
3503.95 81
3504.09 81
3504.22 82
3504.36 82
3504.49 81
3504.63 79
3504.76 76
3504.90 73
3505.04 70
3505.17 69
3505.31 70
3505.44 71
3505.58 73
3505.71 74
3505.85 73
3505.99 71
3506.12 66
3506.26 58
3506.39 50
3506.53 41
3506.66 31
3506.80 21
3506.94 11
3507.07 2
3507.21 0
3507.34 0
3507.48 0
3507.62 0
3507.75 0
3507.89 0
3508.02 0
3508.16 0
3508.29 4
3508.43 10
3508.57 17
3508.70 23
3508.84 31
3508.97 40
3509.11 49
3509.25 58
3509.38 67
3509.52 75
3509.65 82
3509.79 87
3509.93 91
3510.06 94
3510.20 96
3510.33 97
3510.47 98
3510.60 99
3510.74 100
3510.88 100
3511.01 99
3511.15 98
3511.28 95
3511.42 91
3511.56 88
3511.69 86
3511.83 85
3511.96 86
3512.10 88
3512.24 93
3512.37 98
3512.51 104
3512.64 110
3512.78 114
3512.91 117
3513.05 118
3513.19 118
3513.32 115
3513.46 111
3513.59 106
3513.73 101
3513.87 98
3514.00 96
3514.14 96
3514.27 99
3514.41 104
3514.55 112
3514.68 123
3514.82 135
3514.95 148
3515.09 162
3515.23 174
3515.36 184
3515.50 190
3515.63 192
3515.77 189
3515.91 183
3516.04 174
3516.18 163
3516.31 151
3516.45 139
3516.59 130
3516.72 122
3516.86 118
3516.99 117
3517.13 118
3517.27 123
3517.40 130
3517.54 139
3517.67 149
3517.81 160
3517.95 171
3518.08 183
3518.22 195
3518.35 205
3518.49 215
3518.63 222
3518.76 227
3518.90 228
3519.03 226
3519.17 222
3519.31 215
3519.44 206
3519.58 197
3519.71 187
3519.85 178
3519.99 169
3520.12 162
3520.26 157
3520.39 154
3520.53 153
3520.67 154
3520.80 156
3520.94 159
3521.08 163
3521.21 167
3521.35 172
3521.48 177
3521.62 183
3521.76 188
3521.89 192
3522.03 194
3522.16 193
3522.30 190
3522.44 185
3522.57 180
3522.71 176
3522.84 174
3522.98 173
3523.12 175
3523.25 177
3523.39 178
3523.52 177
3523.66 173
3523.80 165
3523.93 155
3524.07 144
3524.21 133
3524.34 124
3524.48 119
3524.61 118
3524.75 122
3524.89 128
3525.02 137
3525.16 146
3525.29 153
3525.43 158
3525.57 160
3525.70 158
3525.84 154
3525.98 149
3526.11 142
3526.25 134
3526.38 127
3526.52 121
3526.66 116
3526.79 112
3526.93 111
3527.07 110
3527.20 110
3527.34 110
3527.47 109
3527.61 109
3527.75 108
3527.88 107
3528.02 108
3528.15 110
3528.29 113
3528.43 117
3528.56 120
3528.70 123
3528.84 125
3528.97 125
3529.11 126
3529.24 126
3529.38 126
3529.52 127
3529.65 128
3529.79 129
3529.93 131
3530.06 131
3530.20 131
3530.33 129
3530.47 126
3530.61 122
3530.74 116
3530.88 109
3531.02 101
3531.15 93
3531.29 85
3531.42 77
3531.56 71
3531.70 65
3531.83 60
3531.97 57
3532.11 56
3532.24 57
3532.38 60
3532.52 64
3532.65 70
3532.79 76
3532.92 82
3533.06 87
3533.20 90
3533.33 93
3533.47 95
3533.61 97
3533.74 100
3533.88 103
3534.01 106
3534.15 108
3534.29 108
3534.42 107
3534.56 104
3534.70 99
3534.83 94
3534.97 89
3535.11 84
3535.24 80
3535.38 76
3535.51 74
3535.65 73
3535.79 72
3535.92 73
3536.06 73
3536.20 74
3536.33 74
3536.47 73
3536.61 72
3536.74 70
3536.88 68
3537.01 67
3537.15 66
3537.29 66
3537.42 66
3537.56 66
3537.70 65
3537.83 62
3537.97 59
3538.11 54
3538.24 48
3538.38 43
3538.52 38
3538.65 34
3538.79 31
3538.92 29
3539.06 28
3539.20 28
3539.33 29
3539.47 32
3539.61 36
3539.74 41
3539.88 48
3540.02 55
3540.15 61
3540.29 64
3540.43 64
3540.56 61
3540.70 56
3540.83 50
3540.97 44
3541.11 40
3541.24 38
3541.38 38
3541.52 40
3541.65 43
3541.79 46
3541.93 49
3542.06 51
3542.20 54
3542.34 57
3542.47 61
3542.61 66
3542.75 71
3542.88 76
3543.02 81
3543.16 84
3543.29 85
3543.43 85
3543.56 84
3543.70 82
3543.84 80
3543.97 79
3544.11 78
3544.25 79
3544.38 80
3544.52 80
3544.66 81
3544.79 80
3544.93 79
3545.07 77
3545.20 75
3545.34 74
3545.48 73
3545.61 72
3545.75 71
3545.89 70
3546.02 69
3546.16 66
3546.30 63
3546.43 61
3546.57 59
3546.71 58
3546.84 60
3546.98 62
3547.12 65
3547.25 67
3547.39 68
3547.52 67
3547.66 64
3547.80 60
3547.93 54
3548.07 49
3548.21 45
3548.34 42
3548.48 40
3548.62 39
3548.75 39
3548.89 38
3549.03 36
3549.16 34
3549.30 32
3549.44 31
3549.57 31
3549.71 32
3549.85 36
3549.98 40
3550.12 46
3550.26 51
3550.39 56
3550.53 59
3550.67 59
3550.80 57
3550.94 53
3551.08 49
3551.21 46
3551.35 44
3551.49 44
3551.62 47
3551.76 51
3551.90 55
3552.03 57
3552.17 58
3552.31 56
3552.44 52
3552.58 46
3552.72 40
3552.85 35
3552.99 31
3553.13 28
3553.26 26
3553.40 25
3553.54 23
3553.67 21
3553.81 19
3553.95 17
3554.08 15
3554.22 13
3554.36 13
3554.49 13
3554.63 13
3554.77 12
3554.90 12
3555.04 11
3555.18 10
3555.31 8
3555.45 6
3555.59 4
3555.73 3
3555.86 1
3556.00 0
3556.14 0
3556.27 0
3556.41 0
3556.55 0
3556.68 0
3556.82 1
3556.96 3
3557.09 3
3557.23 2
3557.37 1
3557.50 0
3557.64 0
3557.78 2
3557.91 7
3558.05 14
3558.19 22
3558.32 31
3558.46 40
3558.60 47
3558.73 52
3558.87 54
3559.01 55
3559.14 54
3559.28 52
3559.42 50
3559.56 48
3559.69 45
3559.83 42
3559.97 38
3560.10 34
3560.24 28
3560.38 23
3560.51 19
3560.65 15
3560.79 12
3560.92 10
3561.06 8
3561.20 6
3561.33 4
3561.47 2
3561.61 2
3561.74 3
3561.88 7
3562.02 12
3562.16 19
3562.29 26
3562.43 32
3562.57 38
3562.70 43
3562.84 46
3562.98 50
3563.11 54
3563.25 58
3563.39 63
3563.52 68
3563.66 73
3563.80 77
3563.94 78
3564.07 77
3564.21 75
3564.35 70
3564.48 64
3564.62 59
3564.76 55
3564.89 52
3565.03 53
3565.17 56
3565.30 61
3565.44 70
3565.58 80
3565.72 91
3565.85 102
3565.99 111
3566.13 116
3566.26 118
3566.40 115
3566.54 109
3566.67 99
3566.81 88
3566.95 76
3567.08 63
3567.22 52
3567.36 41
3567.50 33
3567.63 26
3567.77 22
3567.91 21
3568.04 22
3568.18 24
3568.32 27
3568.45 29
3568.59 30
3568.73 30
3568.87 28
3569.00 25
3569.14 22
3569.28 19
3569.41 17
3569.55 15
3569.69 13
3569.82 11
3569.96 8
3570.10 4
3570.24 0
3570.37 0
3570.51 0
3570.65 0
3570.78 0
3570.92 0
3571.06 0
3571.19 0
3571.33 9
3571.47 22
3571.61 38
3571.74 54
3571.88 72
3572.02 88
3572.15 103
3572.29 115
3572.43 124
3572.57 128
3572.70 129
3572.84 127
3572.98 124
3573.11 122
3573.25 121
3573.39 120
3573.53 120
3573.66 119
3573.80 117
3573.94 113
3574.07 107
3574.21 99
3574.35 90
3574.48 80
3574.62 71
3574.76 63
3574.90 57
3575.03 53
3575.17 52
3575.31 52
3575.44 55
3575.58 57
3575.72 60
3575.86 61
3575.99 60
3576.13 58
3576.27 55
3576.40 51
3576.54 47
3576.68 44
3576.82 41
3576.95 40
3577.09 39
3577.23 38
3577.36 37
3577.50 37
3577.64 37
3577.78 37
3577.91 38
3578.05 39
3578.19 41
3578.33 43
3578.46 45
3578.60 46
3578.74 46
3578.87 45
3579.01 43
3579.15 41
3579.29 38
3579.42 35
3579.56 32
3579.70 28
3579.83 24
3579.97 21
3580.11 18
3580.25 15
3580.38 14
3580.52 14
3580.66 14
3580.79 15
3580.93 15
3581.07 14
3581.21 12
3581.34 9
3581.48 6
3581.62 4
3581.76 3
3581.89 5
3582.03 8
3582.17 12
3582.30 16
3582.44 18
3582.58 18
3582.72 15
3582.85 9
3582.99 1
3583.13 0
3583.27 0
3583.40 0
3583.54 0
3583.68 0
3583.81 0
3583.95 0
3584.09 8
3584.23 22
3584.36 36
3584.50 50
3584.64 62
3584.78 71
3584.91 77
3585.05 81
3585.19 82
3585.33 83
3585.46 84
3585.60 86
3585.74 89
3585.87 93
3586.01 97
3586.15 99
3586.29 99
3586.42 97
3586.56 92
3586.70 86
3586.84 78
3586.97 70
3587.11 63
3587.25 58
3587.39 54
3587.52 52
3587.66 52
3587.80 51
3587.93 49
3588.07 47
3588.21 46
3588.35 44
3588.48 45
3588.62 47
3588.76 51
3588.90 55
3589.03 59
3589.17 60
3589.31 57
3589.45 50
3589.58 39
3589.72 26
3589.86 12
3590.00 0
3590.13 0
3590.27 0
3590.41 0
3590.55 0
3590.68 2
3590.82 10
3590.96 18
3591.09 25
3591.23 30
3591.37 34
3591.51 38
3591.64 42
3591.78 48
3591.92 54
3592.06 60
3592.19 67
3592.33 73
3592.47 78
3592.61 82
3592.74 85
3592.88 87
3593.02 89
3593.16 88
3593.29 86
3593.43 82
3593.57 76
3593.71 70
3593.84 62
3593.98 55
3594.12 49
3594.26 44
3594.39 39
3594.53 36
3594.67 34
3594.81 33
3594.94 33
3595.08 33
3595.22 33
3595.36 32
3595.49 32
3595.63 33
3595.77 35
3595.91 39
3596.04 45
3596.18 52
3596.32 59
3596.46 65
3596.59 70
3596.73 72
3596.87 72
3597.01 70
3597.14 68
3597.28 66
3597.42 65
3597.56 66
3597.69 68
3597.83 70
3597.97 72
3598.11 72
3598.24 70
3598.38 66
3598.52 60
3598.66 52
3598.80 43
3598.93 34
3599.07 26
3599.21 20
3599.35 16
3599.48 15
3599.62 17
3599.76 20
3599.90 24
3600.03 28
3600.17 30
3600.31 31
3600.45 29
3600.58 26
3600.72 22
3600.86 18
3601.00 16
3601.13 16
3601.27 19
3601.41 24
3601.55 29
3601.68 35
3601.82 40
3601.96 41
3602.10 40
3602.24 37
3602.37 32
3602.51 28
3602.65 25
3602.79 24
3602.92 27
3603.06 31
3603.20 38
3603.34 44
3603.47 51
3603.61 56
3603.75 61
3603.89 65
3604.03 68
3604.16 70
3604.30 70
3604.44 71
3604.58 71
3604.71 72
3604.85 74
3604.99 77
3605.13 82
3605.26 87
3605.40 92
3605.54 94
3605.68 94
3605.82 91
3605.95 85
3606.09 80
3606.23 74
3606.37 68
3606.50 64
3606.64 60
3606.78 55
3606.92 49
3607.05 40
3607.19 31
3607.33 21
3607.47 13
3607.61 6
3607.74 2
3607.88 0
3608.02 0
3608.16 1
3608.29 3
3608.43 4
3608.57 4
3608.71 3
3608.85 1
3608.98 0
3609.12 0
3609.26 0
3609.40 0
3609.53 0
3609.67 1
3609.81 2
3609.95 3
3610.09 3
3610.22 2
3610.36 1
3610.50 0
3610.64 0
3610.77 0
3610.91 0
3611.05 0
3611.19 0
3611.33 0
3611.46 0
3611.60 0
3611.74 3
3611.88 8
3612.01 14
3612.15 20
3612.29 25
3612.43 28
3612.57 30
3612.70 31
3612.84 32
3612.98 33
3613.12 34
3613.26 34
3613.39 34
3613.53 32
3613.67 30
3613.81 28
3613.94 26
3614.08 25
3614.22 25
3614.36 27
3614.50 30
3614.63 34
3614.77 38
3614.91 41
3615.05 45
3615.19 49
3615.32 53
3615.46 58
3615.60 63
3615.74 67
3615.88 70
3616.01 70
3616.15 68
3616.29 63
3616.43 57
3616.56 51
3616.70 45
3616.84 40
3616.98 36
3617.12 32
3617.25 30
3617.39 28
3617.53 26
3617.67 25
3617.81 25
3617.94 27
3618.08 29
3618.22 32
3618.36 35
3618.50 38
3618.63 40
3618.77 41
3618.91 41
3619.05 42
3619.19 43
3619.32 47
3619.46 53
3619.60 61
3619.74 69
3619.88 78
3620.01 87
3620.15 94
3620.29 99
3620.43 103
3620.57 105
3620.70 106
3620.84 106
3620.98 104
3621.12 101
3621.26 97
3621.39 92
3621.53 87
3621.67 82
3621.81 77
3621.95 74
3622.08 73
3622.22 74
3622.36 76
3622.50 79
3622.64 83
3622.77 86
3622.91 88
3623.05 89
3623.19 88
3623.33 86
3623.46 84
3623.60 82
3623.74 81
3623.88 82
3624.02 83
3624.15 85
3624.29 87
3624.43 88
3624.57 88
3624.71 87
3624.84 85
3624.98 81
3625.12 77
3625.26 71
3625.40 65
3625.53 59
3625.67 53
3625.81 46
3625.95 41
3626.09 37
3626.23 34
3626.36 34
3626.50 34
3626.64 36
3626.78 38
3626.92 39
3627.05 40
3627.19 39
3627.33 37
3627.47 35
3627.61 33
3627.74 31
3627.88 30
3628.02 29
3628.16 29
3628.30 27
3628.44 23
3628.57 18
3628.71 11
3628.85 5
3628.99 0
3629.13 0
3629.26 5
3629.40 15
3629.54 29
3629.68 43
3629.82 57
3629.96 68
3630.09 75
3630.23 81
3630.37 85
3630.51 89
3630.65 95
3630.78 100
3630.92 105
3631.06 108
3631.20 107
3631.34 103
3631.48 97
3631.61 88
3631.75 79
3631.89 71
3632.03 63
3632.17 57
3632.30 51
3632.44 46
3632.58 42
3632.72 40
3632.86 40
3633.00 42
3633.13 46
3633.27 50
3633.41 55
3633.55 57
3633.69 57
3633.83 54
3633.96 48
3634.10 41
3634.24 32
3634.38 24
3634.52 16
3634.65 9
3634.79 4
3634.93 0
3635.07 0
3635.21 0
3635.35 0
3635.48 0
3635.62 0
3635.76 0
3635.90 0
3636.04 0
3636.18 4
3636.31 10
3636.45 17
3636.59 23
3636.73 29
3636.87 34
3637.01 37
3637.14 40
3637.28 42
3637.42 45
3637.56 48
3637.70 52
3637.84 55
3637.97 58
3638.11 59
3638.25 59
3638.39 58
3638.53 56
3638.67 55
3638.80 54
3638.94 55
3639.08 56
3639.22 57
3639.36 58
3639.50 60
3639.63 62
3639.77 65
3639.91 69
3640.05 76
3640.19 85
3640.33 96
3640.46 106
3640.60 115
3640.74 121
3640.88 126
3641.02 127
3641.16 127
3641.29 125
3641.43 124
3641.57 124
3641.71 125
3641.85 128
3641.99 132
3642.12 137
3642.26 143
3642.40 147
3642.54 148
3642.68 145
3642.82 138
3642.96 127
3643.09 113
3643.23 97
3643.37 82
3643.51 69
3643.65 61
3643.79 56
3643.92 55
3644.06 57
3644.20 60
3644.34 63
3644.48 65
3644.62 67
3644.75 69
3644.89 71
3645.03 74
3645.17 76
3645.31 78
3645.45 78
3645.59 75
3645.72 70
3645.86 64
3646.00 56
3646.14 50
3646.28 44
3646.42 40
3646.56 37
3646.69 34
3646.83 33
3646.97 31
3647.11 31
3647.25 31
3647.39 33
3647.52 37
3647.66 42
3647.80 47
3647.94 52
3648.08 56
3648.22 59
3648.36 62
3648.49 63
3648.63 63
3648.77 63
3648.91 62
3649.05 60
3649.19 58
3649.33 54
3649.46 51
3649.60 48
3649.74 46
3649.88 45
3650.02 46
3650.16 50
3650.30 55
3650.43 61
3650.57 69
3650.71 76
3650.85 82
3650.99 85
3651.13 86
3651.27 84
3651.40 78
3651.54 70
3651.68 61
3651.82 50
3651.96 40
3652.10 32
3652.24 25
3652.37 21
3652.51 17
3652.65 14
3652.79 11
3652.93 8
3653.07 7
3653.21 7
3653.34 10
3653.48 15
3653.62 23
3653.76 30
3653.90 35
3654.04 37
3654.18 35
3654.31 30
3654.45 24
3654.59 19
3654.73 17
3654.87 20
3655.01 26
3655.15 34
3655.29 42
3655.42 47
3655.56 49
3655.70 47
3655.84 43
3655.98 37
3656.12 32
3656.26 27
3656.39 22
3656.53 19
3656.67 17
3656.81 15
3656.95 13
3657.09 13
3657.23 14
3657.37 17
3657.50 21
3657.64 25
3657.78 30
3657.92 35
3658.06 39
3658.20 44
3658.34 49
3658.47 56
3658.61 64
3658.75 74
3658.89 86
3659.03 98
3659.17 109
3659.31 118
3659.45 124
3659.58 128
3659.72 128
3659.86 127
3660.00 124
3660.14 120
3660.28 115
3660.42 110
3660.56 105
3660.69 100
3660.83 96
3660.97 93
3661.11 91
3661.25 92
3661.39 94
3661.53 97
3661.67 99
3661.80 100
3661.94 99
3662.08 95
3662.22 88
3662.36 80
3662.50 71
3662.64 61
3662.78 52
3662.92 43
3663.05 35
3663.19 28
3663.33 23
3663.47 19
3663.61 18
3663.75 18
3663.89 19
3664.03 22
3664.16 26
3664.30 31
3664.44 34
3664.58 37
3664.72 37
3664.86 34
3665.00 29
3665.14 21
3665.28 12
3665.41 3
3665.55 0
3665.69 0
3665.83 0
3665.97 0
3666.11 0
3666.25 0
3666.39 0
3666.52 0
3666.66 4
3666.80 8
3666.94 12
3667.08 17
3667.22 22
3667.36 28
3667.50 34
3667.64 40
3667.77 44
3667.91 46
3668.05 46
3668.19 44
3668.33 39
3668.47 32
3668.61 25
3668.75 18
3668.89 12
3669.02 7
3669.16 4
3669.30 0
3669.44 0
3669.58 0
3669.72 0
3669.86 0
3670.00 0
3670.14 4
3670.28 11
3670.41 19
3670.55 28
3670.69 38
3670.83 47
3670.97 55
3671.11 61
3671.25 66
3671.39 68
3671.53 68
3671.66 67
3671.80 64
3671.94 62
3672.08 60
3672.22 58
3672.36 59
3672.50 60
3672.64 63
3672.78 67
3672.92 71
3673.05 74
3673.19 77
3673.33 80
3673.47 81
3673.61 81
3673.75 81
3673.89 79
3674.03 77
3674.17 73
3674.31 67
3674.44 60
3674.58 53
3674.72 47
3674.86 42
3675.00 39
3675.14 38
3675.28 40
3675.42 42
3675.56 44
3675.70 46
3675.83 45
3675.97 42
3676.11 38
3676.25 33
3676.39 28
3676.53 24
3676.67 21
3676.81 20
3676.95 21
3677.09 23
3677.23 25
3677.36 26
3677.50 26
3677.64 24
3677.78 20
3677.92 16
3678.06 11
3678.20 8
3678.34 6
3678.48 6
3678.62 7
3678.76 9
3678.89 12
3679.03 15
3679.17 17
3679.31 20
3679.45 24
3679.59 28
3679.73 34
3679.87 40
3680.01 46
3680.15 51
3680.29 55
3680.42 56
3680.56 54
3680.70 49
3680.84 41
3680.98 33
3681.12 24
3681.26 18
3681.40 15
3681.54 15
3681.68 19
3681.82 24
3681.96 30
3682.09 35
3682.23 38
3682.37 41
3682.51 42
3682.65 43
3682.79 43
3682.93 44
3683.07 44
3683.21 45
3683.35 45
3683.49 47
3683.63 50
3683.76 56
3683.90 63
3684.04 72
3684.18 82
3684.32 90
3684.46 95
3684.60 97
3684.74 96
3684.88 93
3685.02 89
3685.16 87
3685.30 86
3685.44 86
3685.57 86
3685.71 85
3685.85 81
3685.99 76
3686.13 69
3686.27 62
3686.41 56
3686.55 53
3686.69 53
3686.83 57
3686.97 63
3687.11 71
3687.25 79
3687.38 86
3687.52 91
3687.66 94
3687.80 94
3687.94 91
3688.08 87
3688.22 82
3688.36 77
3688.50 73
3688.64 72
3688.78 72
3688.92 75
3689.06 80
3689.20 86
3689.33 94
3689.47 100
3689.61 106
3689.75 110
3689.89 112
3690.03 111
3690.17 109
3690.31 106
3690.45 103
3690.59 101
3690.73 101
3690.87 103
3691.01 107
3691.15 111
3691.29 117
3691.42 122
3691.56 127
3691.70 131
3691.84 132
3691.98 132
3692.12 130
3692.26 126
3692.40 121
3692.54 115
3692.68 108
3692.82 100
3692.96 93
3693.10 86
3693.24 78
3693.38 72
3693.51 66
3693.65 60
3693.79 54
3693.93 48
3694.07 42
3694.21 36
3694.35 31
3694.49 27
3694.63 24
3694.77 22
3694.91 20
3695.05 18
3695.19 15
3695.33 10
3695.47 4
3695.61 0
3695.75 0
3695.88 0
3696.02 0
3696.16 0
3696.30 0
3696.44 0
3696.58 0
3696.72 5
3696.86 13
3697.00 20
3697.14 26
3697.28 31
3697.42 33
3697.56 34
3697.70 33
3697.84 32
3697.98 32
3698.12 33
3698.26 36
3698.39 40
3698.53 45
3698.67 51
3698.81 56
3698.95 61
3699.09 65
3699.23 68
3699.37 71
3699.51 73
3699.65 74
3699.79 74
3699.93 72
3700.07 67
3700.21 62
3700.35 56
3700.49 51
3700.63 48
3700.77 47
3700.91 48
3701.05 51
3701.18 54
3701.32 58
3701.46 62
3701.60 66
3701.74 70
3701.88 75
3702.02 81
3702.16 88
3702.30 95
3702.44 102
3702.58 107
3702.72 110
3702.86 109
3703.00 104
3703.14 97
3703.28 88
3703.42 79
3703.56 71
3703.70 65
3703.84 62
3703.98 61
3704.12 62
3704.25 64
3704.39 66
3704.53 68
3704.67 70
3704.81 74
3704.95 78
3705.09 84
3705.23 92
3705.37 100
3705.51 107
3705.65 112
3705.79 115
3705.93 115
3706.07 112
3706.21 109
3706.35 104
3706.49 100
3706.63 97
3706.77 94
3706.91 92
3707.05 90
3707.19 89
3707.33 87
3707.47 85
3707.61 83
3707.75 81
3707.88 80
3708.02 79
3708.16 80
3708.30 83
3708.44 87
3708.58 94
3708.72 101
3708.86 109
3709.00 115
3709.14 121
3709.28 124
3709.42 126
3709.56 126
3709.70 125
3709.84 123
3709.98 120
3710.12 118
3710.26 115
3710.40 112
3710.54 110
3710.68 109
3710.82 108
3710.96 108
3711.10 108
3711.24 108
3711.38 107
3711.52 107
3711.66 106
3711.80 106
3711.94 107
3712.08 108
3712.22 110
3712.36 111
3712.49 113
3712.63 114
3712.77 115
3712.91 116
3713.05 117
3713.19 119
3713.33 122
3713.47 125
3713.61 129
3713.75 132
3713.89 135
3714.03 136
3714.17 135
3714.31 131
3714.45 124
3714.59 114
3714.73 102
3714.87 88
3715.01 74
3715.15 62
3715.29 52
3715.43 45
3715.57 40
3715.71 38
3715.85 39
3715.99 41
3716.13 45
3716.27 51
3716.41 60
3716.55 69
3716.69 79
3716.83 89
3716.97 97
3717.11 102
3717.25 104
3717.39 103
3717.53 99
3717.67 92
3717.81 84
3717.95 76
3718.09 66
3718.23 57
3718.37 49
3718.51 43
3718.65 39
3718.79 37
3718.93 38
3719.07 41
3719.21 46
3719.35 51
3719.49 56
3719.62 58
3719.76 59
3719.90 57
3720.04 53
3720.18 49
3720.32 46
3720.46 43
3720.60 42
3720.74 42
3720.88 42
3721.02 41
3721.16 39
3721.30 35
3721.44 30
3721.58 25
3721.72 20
3721.86 18
3722.00 17
3722.14 19
3722.28 21
3722.42 23
3722.56 24
3722.70 23
3722.84 21
3722.98 17
3723.12 14
3723.26 12
3723.40 12
3723.54 14
3723.68 17
3723.82 21
3723.96 26
3724.10 30
3724.24 33
3724.38 37
3724.52 42
3724.66 47
3724.80 53
3724.94 59
3725.08 65
3725.22 70
3725.36 73
3725.50 73
3725.64 72
3725.78 69
3725.92 66
3726.06 63
3726.20 61
3726.34 61
3726.48 62
3726.62 63
3726.76 64
3726.90 65
3727.04 66
3727.18 67
3727.32 67
3727.46 66
3727.60 64
3727.74 62
3727.88 59
3728.02 55
3728.16 51
3728.30 46
3728.44 41
3728.58 38
3728.72 35
3728.86 35
3729.00 35
3729.14 36
3729.28 38
3729.42 40
3729.56 42
3729.70 42
3729.84 42
3729.98 40
3730.12 38
3730.26 35
3730.40 33
3730.54 32
3730.68 33
3730.82 36
3730.96 41
3731.10 47
3731.24 53
3731.38 56
3731.52 57
3731.66 53
3731.80 46
3731.94 38
3732.08 29
3732.22 22
3732.36 19
3732.50 21
3732.64 27
3732.78 36
3732.92 48
3733.06 61
3733.20 71
3733.34 79
3733.49 83
3733.63 83
3733.77 80
3733.91 75
3734.05 68
3734.19 61
3734.33 54
3734.47 49
3734.61 45
3734.75 43
3734.89 41
3735.03 40
3735.17 39
3735.31 39
3735.45 40
3735.59 43
3735.73 48
3735.87 56
3736.01 66
3736.15 77
3736.29 88
3736.43 97
3736.57 103
3736.71 105
3736.85 103
3736.99 98
3737.13 91
3737.27 82
3737.41 74
3737.55 67
3737.69 61
3737.83 56
3737.97 52
3738.11 50
3738.25 47
3738.39 46
3738.53 46
3738.67 47
3738.81 51
3738.95 56
3739.09 62
3739.23 69
3739.37 77
3739.51 86
3739.65 96
3739.79 106
3739.93 115
3740.07 123
3740.21 128
3740.35 130
3740.49 128
3740.64 121
3740.78 112
3740.92 101
3741.06 91
3741.20 83
3741.34 78
3741.48 75
3741.62 75
3741.76 75
3741.90 76
3742.04 76
3742.18 74
3742.32 72
3742.46 69
3742.60 67
3742.74 67
3742.88 67
3743.02 70
3743.16 74
3743.30 78
3743.44 83
3743.58 88
3743.72 91
3743.86 94
3744.00 97
3744.14 99
3744.28 102
3744.42 105
3744.56 109
3744.70 115
3744.84 121
3744.98 129
3745.13 138
3745.27 148
3745.41 158
3745.55 167
3745.69 173
3745.83 177
3745.97 177
3746.11 174
3746.25 166
3746.39 155
3746.53 141
3746.67 126
3746.81 111
3746.95 98
3747.09 88
3747.23 83
3747.37 81
3747.51 83
3747.65 86
3747.79 90
3747.93 92
3748.07 92
3748.21 90
3748.35 86
3748.49 81
3748.63 75
3748.78 69
3748.92 62
3749.06 55
3749.20 46
3749.34 36
3749.48 26
3749.62 16
3749.76 8
3749.90 3
3750.04 2
3750.18 3
3750.32 6
3750.46 11
3750.60 17
3750.74 23
3750.88 29
3751.02 35
3751.16 41
3751.30 47
3751.44 53
3751.58 58
3751.72 62
3751.87 67
3752.01 70
3752.15 74
3752.29 77
3752.43 80
3752.57 82
3752.71 83
3752.85 82
3752.99 80
3753.13 76
3753.27 70
3753.41 65
3753.55 59
3753.69 54
3753.83 52
3753.97 52
3754.11 55
3754.25 60
3754.39 67
3754.53 74
3754.68 79
3754.82 80
3754.96 77
3755.10 70
3755.24 59
3755.38 45
3755.52 31
3755.66 18
3755.80 7
3755.94 0
3756.08 0
3756.22 0
3756.36 0
3756.50 0
3756.64 0
3756.78 0
3756.92 0
3757.06 0
3757.21 6
3757.35 12
3757.49 18
3757.63 24
3757.77 29
3757.91 33
3758.05 37
3758.19 40
3758.33 43
3758.47 44
3758.61 45
3758.75 46
3758.89 45
3759.03 44
3759.17 42
3759.31 40
3759.45 36
3759.60 32
3759.74 28
3759.88 25
3760.02 23
3760.16 22
3760.30 24
3760.44 26
3760.58 28
3760.72 30
3760.86 30
3761.00 28
3761.14 24
3761.28 20
3761.42 15
3761.56 11
3761.70 9
3761.85 11
3761.99 15
3762.13 22
3762.27 31
3762.41 41
3762.55 50
3762.69 57
3762.83 61
3762.97 64
3763.11 65
3763.25 66
3763.39 67
3763.53 68
3763.67 71
3763.82 74
3763.96 78
3764.10 80
3764.24 83
3764.38 83
3764.52 83
3764.66 82
3764.80 79
3764.94 76
3765.08 74
3765.22 71
3765.36 71
3765.50 72
3765.64 74
3765.79 79
3765.93 83
3766.07 87
3766.21 88
3766.35 87
3766.49 83
3766.63 76
3766.77 67
3766.91 59
3767.05 52
3767.19 48
3767.33 46
3767.47 46
3767.61 49
3767.76 51
3767.90 53
3768.04 54
3768.18 53
3768.32 51
3768.46 49
3768.60 46
3768.74 43
3768.88 40
3769.02 36
3769.16 31
3769.30 25
3769.45 18
3769.59 10
3769.73 1
3769.87 0
3770.01 0
3770.15 0
3770.29 0
3770.43 0
3770.57 0
3770.71 0
3770.85 0
3770.99 4
3771.14 13
3771.28 23
3771.42 33
3771.56 43
3771.70 52
3771.84 58
3771.98 62
3772.12 63
3772.26 61
3772.40 58
3772.54 53
3772.68 49
3772.83 46
3772.97 44
3773.11 44
3773.25 46
3773.39 48
3773.53 50
3773.67 51
3773.81 50
3773.95 49
3774.09 49
3774.23 48
3774.38 50
3774.52 53
3774.66 59
3774.80 66
3774.94 74
3775.08 81
3775.22 87
3775.36 90
3775.50 92
3775.64 92
3775.78 90
3775.93 87
3776.07 83
3776.21 80
3776.35 76
3776.49 72
3776.63 68
3776.77 65
3776.91 63
3777.05 62
3777.19 62
3777.33 63
3777.48 66
3777.62 69
3777.76 71
3777.90 72
3778.04 71
3778.18 67
3778.32 61
3778.46 55
3778.60 48
3778.74 43
3778.89 39
3779.03 39
3779.17 41
3779.31 47
3779.45 54
3779.59 62
3779.73 71
3779.87 78
3780.01 85
3780.15 90
3780.30 94
3780.44 97
3780.58 99
3780.72 100
3780.86 100
3781.00 99
3781.14 98
3781.28 97
3781.42 95
3781.56 91
3781.71 86
3781.85 79
3781.99 68
3782.13 55
3782.27 39
3782.41 22
3782.55 6
3782.69 0
3782.83 0
3782.97 0
3783.12 0
3783.26 0
3783.40 0
3783.54 0
3783.68 0
3783.82 7
3783.96 15
3784.10 23
3784.24 30
3784.39 37
3784.53 45
3784.67 54
3784.81 63
3784.95 72
3785.09 78
3785.23 81
3785.37 80
3785.51 76
3785.66 71
3785.80 66
3785.94 65
3786.08 67
3786.22 74
3786.36 84
3786.50 95
3786.64 105
3786.78 113
3786.93 119
3787.07 123
3787.21 125
3787.35 126
3787.49 125
3787.63 123
3787.77 120
3787.91 116
3788.05 111
3788.20 107
3788.34 104
3788.48 104
3788.62 104
3788.76 107
3788.90 109
3789.04 111
3789.18 112
3789.33 112
3789.47 111
3789.61 110
3789.75 109
3789.89 110
3790.03 113
3790.17 117
3790.31 122
3790.45 129
3790.60 136
3790.74 142
3790.88 146
3791.02 149
3791.16 149
3791.30 148
3791.44 147
3791.58 145
3791.73 144
3791.87 144
3792.01 144
3792.15 143
3792.29 140
3792.43 134
3792.57 127
3792.71 118
3792.86 108
3793.00 99
3793.14 91
3793.28 87
3793.42 84
3793.56 84
3793.70 85
3793.84 88
3793.99 93
3794.13 98
3794.27 106
3794.41 114
3794.55 122
3794.69 130
3794.83 138
3794.97 143
3795.12 146
3795.26 147
3795.40 146
3795.54 143
3795.68 139
3795.82 133
3795.96 127
3796.10 119
3796.25 109
3796.39 99
3796.53 87
3796.67 74
3796.81 63
3796.95 54
3797.09 49
3797.24 49
3797.38 53
3797.52 61
3797.66 70
3797.80 80
3797.94 88
3798.08 92
3798.22 93
3798.37 91
3798.51 88
3798.65 83
3798.79 79
3798.93 76
3799.07 74
3799.21 72
3799.36 70
3799.50 68
3799.64 64
3799.78 60
3799.92 54
3800.06 50
3800.20 46
3800.34 43
3800.49 41
3800.63 40
3800.77 38
3800.91 36
3801.05 33
3801.19 30
3801.33 27
3801.48 26
3801.62 27
3801.76 31
3801.90 36
3802.04 41
3802.18 47
3802.32 51
3802.47 54
3802.61 54
3802.75 52
3802.89 48
3803.03 43
3803.17 38
3803.31 34
3803.46 31
3803.60 28
3803.74 27
3803.88 27
3804.02 27
3804.16 26
3804.30 26
3804.45 26
3804.59 27
3804.73 29
3804.87 34
3805.01 40
3805.15 47
3805.29 54
3805.44 59
3805.58 62
3805.72 64
3805.86 64
3806.00 63
3806.14 62
3806.29 62
3806.43 63
3806.57 64
3806.71 66
3806.85 69
3806.99 71
3807.13 74
3807.28 75
3807.42 76
3807.56 75
3807.70 72
3807.84 65
3807.98 57
3808.12 46
3808.27 35
3808.41 23
3808.55 12
3808.69 3
3808.83 0
3808.97 0
3809.12 0
3809.26 0
3809.40 0
3809.54 0
3809.68 4
3809.82 12
3809.97 20
3810.11 28
3810.25 36
3810.39 41
3810.53 46
3810.67 48
3810.81 48
3810.96 47
3811.10 44
3811.24 40
3811.38 37
3811.52 36
3811.66 37
3811.81 40
3811.95 45
3812.09 51
3812.23 56
3812.37 60
3812.51 60
3812.66 58
3812.80 55
3812.94 51
3813.08 48
3813.22 48
3813.36 50
3813.50 54
3813.65 58
3813.79 62
3813.93 64
3814.07 63
3814.21 61
3814.35 58
3814.50 54
3814.64 51
3814.78 49
3814.92 48
3815.06 48
3815.20 50
3815.35 53
3815.49 57
3815.63 62
3815.77 68
3815.91 74
3816.05 80
3816.20 84
3816.34 88
3816.48 92
3816.62 95
3816.76 98
3816.90 101
3817.05 105
3817.19 108
3817.33 110
3817.47 111
3817.61 110
3817.75 109
3817.90 106
3818.04 102
3818.18 97
3818.32 92
3818.46 86
3818.61 79
3818.75 72
3818.89 65
3819.03 59
3819.17 54
3819.31 49
3819.46 46
3819.60 43
3819.74 42
3819.88 42
3820.02 45
3820.16 50
3820.31 58
3820.45 67
3820.59 78
3820.73 88
3820.87 97
3821.01 102
3821.16 105
3821.30 106
3821.44 104
3821.58 103
3821.72 102
3821.87 103
3822.01 107
3822.15 113
3822.29 122
3822.43 133
3822.57 145
3822.72 157
3822.86 169
3823.00 180
3823.14 189
3823.28 197
3823.43 202
3823.57 205
3823.71 206
3823.85 204
3823.99 202
3824.13 199
3824.28 198
3824.42 199
3824.56 204
3824.70 211
3824.84 220
3824.99 227
3825.13 232
3825.27 232
3825.41 227
3825.55 218
3825.69 206
3825.84 192
3825.98 179
3826.12 168
3826.26 158
3826.40 149
3826.55 140
3826.69 131
3826.83 121
3826.97 112
3827.11 102
3827.26 94
3827.40 89
3827.54 87
3827.68 89
3827.82 93
3827.96 98
3828.11 102
3828.25 104
3828.39 102
3828.53 97
3828.67 89
3828.82 78
3828.96 67
3829.10 55
3829.24 45
3829.38 36
3829.53 28
3829.67 21
3829.81 15
3829.95 11
3830.09 7
3830.24 6
3830.38 5
3830.52 6
3830.66 7
3830.80 8
3830.95 8
3831.09 8
3831.23 7
3831.37 6
3831.51 5
3831.65 4
3831.80 2
3831.94 0
3832.08 0
3832.22 0
3832.36 0
3832.51 0
3832.65 0
3832.79 0
3832.93 0
3833.07 3
3833.22 8
3833.36 13
3833.50 17
3833.64 20
3833.78 23
3833.93 25
3834.07 28
3834.21 31
3834.35 34
3834.49 37
3834.64 41
3834.78 46
3834.92 51
3835.06 55
3835.20 59
3835.35 61
3835.49 62
3835.63 61
3835.77 60
3835.91 58
3836.06 58
3836.20 61
3836.34 67
3836.48 75
3836.63 86
3836.77 98
3836.91 109
3837.05 118
3837.19 125
3837.34 130
3837.48 133
3837.62 135
3837.76 138
3837.90 141
3838.05 144
3838.19 146
3838.33 146
3838.47 144
3838.61 138
3838.76 130
3838.90 121
3839.04 112
3839.18 105
3839.32 101
3839.47 101
3839.61 104
3839.75 110
3839.89 116
3840.04 123
3840.18 128
3840.32 131
3840.46 132
3840.60 132
3840.75 131
3840.89 129
3841.03 126
3841.17 123
3841.31 119
3841.46 114
3841.60 109
3841.74 104
3841.88 99
3842.03 95
3842.17 92
3842.31 92
3842.45 92
3842.59 94
3842.74 96
3842.88 98
3843.02 99
3843.16 98
3843.30 96
3843.45 93
3843.59 92
3843.73 93
3843.87 97
3844.02 103
3844.16 110
3844.30 117
3844.44 123
3844.58 125
3844.73 123
3844.87 117
3845.01 109
3845.15 100
3845.30 91
3845.44 84
3845.58 80
3845.72 79
3845.86 80
3846.01 82
3846.15 83
3846.29 83
3846.43 80
3846.58 75
3846.72 69
3846.86 61
3847.00 54
3847.14 47
3847.29 42
3847.43 38
3847.57 36
3847.71 35
3847.86 35
3848.00 35
3848.14 35
3848.28 34
3848.43 33
3848.57 31
3848.71 30
3848.85 30
3848.99 31
3849.14 33
3849.28 36
3849.42 40
3849.56 43
3849.71 46
3849.85 47
3849.99 46
3850.13 44
3850.27 40
3850.42 36
3850.56 33
3850.70 30
3850.84 30
3850.99 32
3851.13 35
3851.27 41
3851.41 47
3851.56 53
3851.70 58
3851.84 62
3851.98 64
3852.13 66
3852.27 67
3852.41 67
3852.55 67
3852.69 67
3852.84 68
3852.98 70
3853.12 72
3853.26 76
3853.41 80
3853.55 86
3853.69 91
3853.83 94
3853.98 96
3854.12 94
3854.26 90
3854.40 84
3854.55 75
3854.69 65
3854.83 55
3854.97 44
3855.11 34
3855.26 25
3855.40 17
3855.54 11
3855.68 8
3855.83 7
3855.97 9
3856.11 13
3856.25 19
3856.40 24
3856.54 29
3856.68 31
3856.82 32
3856.97 31
3857.11 28
3857.25 25
3857.39 22
3857.54 20
3857.68 20
3857.82 21
3857.96 23
3858.11 25
3858.25 28
3858.39 30
3858.53 31
3858.68 30
3858.82 27
3858.96 22
3859.10 16
3859.25 9
3859.39 2
3859.53 0
3859.67 0
3859.82 0
3859.96 3
3860.10 10
3860.24 17
3860.39 23
3860.53 29
3860.67 34
3860.81 37
3860.96 40
3861.10 43
3861.24 45
3861.38 48
3861.53 50
3861.67 51
3861.81 51
3861.95 49
3862.10 45
3862.24 38
3862.38 30
3862.52 20
3862.67 11
3862.81 3
3862.95 0
3863.09 0
3863.24 0
3863.38 4
3863.52 15
3863.66 29
3863.81 46
3863.95 62
3864.09 75
3864.23 85
3864.38 91
3864.52 93
3864.66 93
3864.80 91
3864.95 89
3865.09 88
3865.23 88
3865.37 88
3865.52 87
3865.66 84
3865.80 79
3865.94 72
3866.09 64
3866.23 56
3866.37 49
3866.52 45
3866.66 42
3866.80 41
3866.94 41
3867.09 41
3867.23 41
3867.37 41
3867.51 41
3867.66 41
3867.80 42
3867.94 42
3868.08 42
3868.23 41
3868.37 38
3868.51 33
3868.65 27
3868.80 20
3868.94 14
3869.08 8
3869.23 3
3869.37 0
3869.51 0
3869.65 0
3869.80 0
3869.94 0
3870.08 0
3870.22 0
3870.37 0
3870.51 0
3870.65 1
3870.79 7
3870.94 13
3871.08 20
3871.22 27
3871.37 35
3871.51 42
3871.65 49
3871.79 55
3871.94 60
3872.08 61
3872.22 59
3872.36 54
3872.51 47
3872.65 37
3872.79 28
3872.94 20
3873.08 14
3873.22 10
3873.36 7
3873.51 6
3873.65 6
3873.79 5
3873.93 4
3874.08 2
3874.22 0
3874.36 0
3874.51 0
3874.65 1
3874.79 3
3874.93 8
3875.08 13
3875.22 19
3875.36 26
3875.50 31
3875.65 36
3875.79 40
3875.93 41
3876.08 41
3876.22 40
3876.36 37
3876.50 34
3876.65 31
3876.79 28
3876.93 25
3877.08 23
3877.22 22
3877.36 21
3877.50 22
3877.65 23
3877.79 24
3877.93 27
3878.08 29
3878.22 31
3878.36 33
3878.50 34
3878.65 34
3878.79 33
3878.93 31
3879.08 30
3879.22 28
3879.36 27
3879.50 25
3879.65 23
3879.79 22
3879.93 21
3880.08 21
3880.22 22
3880.36 25
3880.50 29
3880.65 34
3880.79 40
3880.93 46
3881.08 51
3881.22 55
3881.36 58
3881.50 59
3881.65 60
3881.79 60
3881.93 60
3882.08 61
3882.22 63
3882.36 65
3882.50 69
3882.65 74
3882.79 78
3882.93 81
3883.08 83
3883.22 81
3883.36 78
3883.50 73
3883.65 67
3883.79 61
3883.93 57
3884.08 55
3884.22 56
3884.36 59
3884.50 64
3884.65 70
3884.79 76
3884.93 81
3885.08 85
3885.22 86
3885.36 85
3885.51 82
3885.65 77
3885.79 72
3885.93 67
3886.08 63
3886.22 60
3886.36 58
3886.51 57
3886.65 56
3886.79 55
3886.94 54
3887.08 53
3887.22 53
3887.36 53
3887.51 53
3887.65 54
3887.79 55
3887.94 57
3888.08 59
3888.22 61
3888.37 63
3888.51 64
3888.65 64
3888.79 63
3888.94 60
3889.08 56
3889.22 51
3889.37 46
3889.51 41
3889.65 38
3889.80 38
3889.94 40
3890.08 44
3890.22 49
3890.37 52
3890.51 55
3890.65 54
3890.80 51
3890.94 47
3891.08 41
3891.23 36
3891.37 32
3891.51 29
3891.66 28
3891.80 27
3891.94 25
3892.08 22
3892.23 16
3892.37 8
3892.51 0
3892.66 0
3892.80 0
3892.94 0
3893.09 0
3893.23 0
3893.37 0
3893.52 0
3893.66 9
3893.80 16
3893.94 19
3894.09 20
3894.23 18
3894.37 16
3894.52 15
3894.66 16
3894.80 20
3894.95 25
3895.09 31
3895.23 38
3895.38 46
3895.52 54
3895.66 62
3895.81 72
3895.95 82
3896.09 91
3896.23 100
3896.38 106
3896.52 110
3896.66 111
3896.81 109
3896.95 105
3897.09 100
3897.24 96
3897.38 92
3897.52 90
3897.67 90
3897.81 91
3897.95 94
3898.10 98
3898.24 105
3898.38 112
3898.53 120
3898.67 127
3898.81 134
3898.96 139
3899.10 141
3899.24 141
3899.39 139
3899.53 137
3899.67 133
3899.81 130
3899.96 127
3900.10 124
3900.24 122
3900.39 118
3900.53 115
3900.67 110
3900.82 106
3900.96 103
3901.10 100
3901.25 99
3901.39 100
3901.53 102
3901.68 105
3901.82 108
3901.96 110
3902.11 110
3902.25 109
3902.39 106
3902.54 103
3902.68 100
3902.82 97
3902.97 95
3903.11 94
3903.25 94
3903.40 95
3903.54 96
3903.68 99
3903.83 103
3903.97 107
3904.11 110
3904.26 111
3904.40 109
3904.54 104
3904.69 95
3904.83 83
3904.97 69
3905.12 56
3905.26 43
3905.40 33
3905.55 26
3905.69 21
3905.83 19
3905.98 19
3906.12 20
3906.26 23
3906.41 27
3906.55 32
3906.69 37
3906.84 43
3906.98 49
3907.12 54
3907.27 59
3907.41 63
3907.55 66
3907.70 66
3907.84 62
3907.98 56
3908.13 48
3908.27 38
3908.41 30
3908.56 24
3908.70 21
3908.84 20
3908.99 23
3909.13 26
3909.27 29
3909.42 30
3909.56 29
3909.70 27
3909.85 24
3909.99 19
3910.13 15
3910.28 12
3910.42 9
3910.56 6
3910.71 3
3910.85 0
3910.99 0
3911.14 0
3911.28 0
3911.42 0
3911.57 0
3911.71 0
3911.85 0
3912.00 3
3912.14 12
3912.29 21
3912.43 28
3912.57 34
3912.72 38
3912.86 40
3913.00 40
3913.15 40
3913.29 40
3913.43 41
3913.58 44
3913.72 47
3913.86 51
3914.01 54
3914.15 56
3914.29 55
3914.44 52
3914.58 48
3914.72 44
3914.87 43
3915.01 47
3915.15 55
3915.30 67
3915.44 81
3915.59 95
3915.73 106
3915.87 114
3916.02 118
3916.16 119
3916.30 119
3916.45 118
3916.59 117
3916.73 116
3916.88 115
3917.02 113
3917.16 108
3917.31 102
3917.45 95
3917.59 86
3917.74 77
3917.88 68
3918.03 60
3918.17 53
3918.31 47
3918.46 43
3918.60 41
3918.74 41
3918.89 42
3919.03 44
3919.17 47
3919.32 49
3919.46 50
3919.60 50
3919.75 51
3919.89 51
3920.04 52
3920.18 54
3920.32 57
3920.47 59
3920.61 61
3920.75 62
3920.90 61
3921.04 60
3921.18 58
3921.33 57
3921.47 56
3921.62 57
3921.76 58
3921.90 60
3922.05 63
3922.19 65
3922.33 69
3922.48 73
3922.62 79
3922.76 86
3922.91 94
3923.05 102
3923.20 110
3923.34 117
3923.48 121
3923.63 124
3923.77 124
3923.91 124
3924.06 123
3924.20 123
3924.34 122
3924.49 122
3924.63 122
3924.78 122
3924.92 121
3925.06 120
3925.21 118
3925.35 116
3925.49 113
3925.64 109
3925.78 104
3925.92 99
3926.07 95
3926.21 91
3926.36 90
3926.50 90
3926.64 91
3926.79 92
3926.93 92
3927.07 90
3927.22 86
3927.36 79
3927.51 72
3927.65 66
3927.79 62
3927.94 63
3928.08 67
3928.22 75
3928.37 83
3928.51 92
3928.66 98
3928.80 101
3928.94 102
3929.09 100
3929.23 97
3929.37 95
3929.52 93
3929.66 93
3929.81 94
3929.95 97
3930.09 100
3930.24 104
3930.38 109
3930.52 113
3930.67 118
3930.81 122
3930.96 126
3931.10 128
3931.24 130
3931.39 131
3931.53 131
3931.68 130
3931.82 130
3931.96 131
3932.11 132
3932.25 133
3932.39 133
3932.54 133
3932.68 132
3932.83 130
3932.97 128
3933.11 125
3933.26 124
3933.40 123
3933.54 123
3933.69 123
3933.83 124
3933.98 123
3934.12 121
3934.26 118
3934.41 112
3934.55 105
3934.70 98
3934.84 91
3934.98 84
3935.13 79
3935.27 75
3935.42 73
3935.56 72
3935.70 72
3935.85 71
3935.99 69
3936.13 68
3936.28 67
3936.42 66
3936.57 67
3936.71 69
3936.85 73
3937.00 77
3937.14 82
3937.29 85
3937.43 86
3937.57 86
3937.72 84
3937.86 81
3938.01 77
3938.15 74
3938.29 74
3938.44 75
3938.58 79
3938.72 85
3938.87 91
3939.01 98
3939.16 104
3939.30 109
3939.44 112
3939.59 113
3939.73 114
3939.88 114
3940.02 113
3940.16 112
3940.31 110
3940.45 107
3940.60 102
3940.74 96
3940.88 90
3941.03 84
3941.17 79
3941.32 76
3941.46 75
3941.60 77
3941.75 80
3941.89 83
3942.04 86
3942.18 88
3942.32 87
3942.47 85
3942.61 81
3942.76 76
3942.90 71
3943.04 65
3943.19 60
3943.33 56
3943.48 54
3943.62 53
3943.76 54
3943.91 56
3944.05 58
3944.20 60
3944.34 62
3944.48 61
3944.63 59
3944.77 54
3944.92 49
3945.06 42
3945.20 36
3945.35 30
3945.49 26
3945.64 25
3945.78 25
3945.93 27
3946.07 32
3946.21 36
3946.36 41
3946.50 45
3946.65 47
3946.79 47
3946.93 46
3947.08 44
3947.22 43
3947.37 43
3947.51 45
3947.65 50
3947.80 55
3947.94 61
3948.09 66
3948.23 69
3948.37 69
3948.52 66
3948.66 62
3948.81 56
3948.95 51
3949.10 48
3949.24 47
3949.38 49
3949.53 54
3949.67 61
3949.82 70
3949.96 79
3950.10 89
3950.25 98
3950.39 105
3950.54 112
3950.68 118
3950.82 123
3950.97 127
3951.11 131
3951.26 135
3951.40 140
3951.55 145
3951.69 152
3951.83 159
3951.98 166
3952.12 172
3952.27 177
3952.41 180
3952.55 182
3952.70 184
3952.84 186
3952.99 188
3953.13 191
3953.28 196
3953.42 201
3953.56 208
3953.71 214
3953.85 218
3954.00 222
3954.14 223
3954.29 222
3954.43 219
3954.57 215
3954.72 210
3954.86 207
3955.01 204
3955.15 201
3955.30 199
3955.44 196
3955.58 192
3955.73 188
3955.87 184
3956.02 180
3956.16 179
3956.30 179
3956.45 181
3956.59 184
3956.74 187
3956.88 189
3957.03 190
3957.17 188
3957.31 186
3957.46 182
3957.60 178
3957.75 174
3957.89 170
3958.04 167
3958.18 164
3958.32 162
3958.47 161
3958.61 160
3958.76 158
3958.90 156
3959.05 153
3959.19 149
3959.33 144
3959.48 139
3959.62 134
3959.77 129
3959.91 126
3960.06 125
3960.20 126
3960.35 129
3960.49 133
3960.63 138
3960.78 143
3960.92 147
3961.07 151
3961.21 152
3961.36 150
3961.50 146
3961.64 139
3961.79 131
3961.93 121
3962.08 111
3962.22 102
3962.37 93
3962.51 86
3962.65 80
3962.80 75
3962.94 71
3963.09 68
3963.23 67
3963.38 66
3963.52 67
3963.67 69
3963.81 73
3963.95 77
3964.10 83
3964.24 89
3964.39 95
3964.53 100
3964.68 103
3964.82 103
3964.96 102
3965.11 98
3965.25 95
3965.40 92
3965.54 91
3965.69 92
3965.83 96
3965.98 100
3966.12 106
3966.26 112
3966.41 117
3966.55 121
3966.70 123
3966.84 125
3966.99 124
3967.13 121
3967.28 115
3967.42 107
3967.56 98
3967.71 89
3967.85 82
3968.00 77
3968.14 76
3968.29 78
3968.43 82
3968.58 86
3968.72 90
3968.87 92
3969.01 91
3969.15 87
3969.30 81
3969.44 74
3969.59 66
3969.73 60
3969.88 55
3970.02 52
3970.17 51
3970.31 51
3970.45 52
3970.60 53
3970.74 54
3970.89 56
3971.03 57
3971.18 58
3971.32 59
3971.47 58
3971.61 56
3971.76 52
3971.90 48
3972.04 43
3972.19 39
3972.33 35
3972.48 33
3972.62 31
3972.77 31
3972.91 32
3973.06 34
3973.20 36
3973.35 39
3973.49 43
3973.63 47
3973.78 51
3973.92 54
3974.07 55
3974.21 55
3974.36 51
3974.50 45
3974.65 36
3974.79 25
3974.94 15
3975.08 4
3975.23 0
3975.37 0
3975.51 0
3975.66 0
3975.80 0
3975.95 0
3976.09 0
3976.24 0
3976.38 4
3976.53 12
3976.67 20
3976.82 27
3976.96 31
3977.11 34
3977.25 35
3977.39 35
3977.54 36
3977.68 37
3977.83 39
3977.97 43
3978.12 48
3978.26 52
3978.41 57
3978.55 60
3978.70 63
3978.84 66
3978.99 68
3979.13 69
3979.28 71
3979.42 73
3979.56 76
3979.71 79
3979.85 84
3980.00 89
3980.14 95
3980.29 101
3980.43 107
3980.58 113
3980.72 116
3980.87 117
3981.01 115
3981.16 111
3981.30 105
3981.45 98
3981.59 93
3981.73 89
3981.88 88
3982.02 90
3982.17 93
3982.31 96
3982.46 97
3982.60 97
3982.75 95
3982.89 91
3983.04 89
3983.18 87
3983.33 88
3983.47 92
3983.62 99
3983.76 107
3983.91 115
3984.05 122
3984.20 127
3984.34 130
3984.49 130
3984.63 128
3984.77 125
3984.92 121
3985.06 117
3985.21 115
3985.35 115
3985.50 115
3985.64 116
3985.79 117
3985.93 117
3986.08 115
3986.22 112
3986.37 108
3986.51 103
3986.66 98
3986.80 94
3986.95 90
3987.09 86
3987.24 84
3987.38 83
3987.53 83
3987.67 84
3987.82 86
3987.96 88
3988.11 90
3988.25 90
3988.39 90
3988.54 89
3988.68 88
3988.83 88
3988.97 89
3989.12 90
3989.26 91
3989.41 91
3989.55 91
3989.70 89
3989.84 87
3989.99 84
3990.13 82
3990.28 82
3990.42 83
3990.57 85
3990.71 89
3990.86 93
3991.00 97
3991.15 99
3991.29 99
3991.44 98
3991.58 94
3991.73 90
3991.87 84
3992.02 79
3992.16 74
3992.31 71
3992.45 68
3992.60 66
3992.74 64
3992.89 62
3993.03 61
3993.18 60
3993.32 60
3993.47 61
3993.61 63
3993.76 65
3993.90 69
3994.05 73
3994.19 77
3994.34 81
3994.48 85
3994.63 88
3994.77 90
3994.92 91
3995.06 90
3995.21 89
3995.35 85
3995.50 81
3995.64 76
3995.79 70
3995.93 63
3996.08 57
3996.22 52
3996.37 47
3996.51 44
3996.66 43
3996.80 42
3996.95 43
3997.09 44
3997.24 44
3997.38 44
3997.53 44
3997.67 43
3997.82 42
3997.96 41
3998.11 42
3998.25 44
3998.40 47
3998.54 50
3998.69 52
3998.83 54
3998.98 53
3999.12 52
3999.27 49
3999.41 47
3999.56 45
3999.70 44
3999.85 46
3999.99 49
4000.14 55
4000.28 63
4000.43 71
4000.57 80
4000.72 88
4000.86 95
4001.01 101
4001.15 104
4001.30 104
4001.44 102
4001.59 97
4001.73 92
4001.88 85
4002.02 80
4002.17 76
4002.31 75
4002.46 75
4002.60 78
4002.75 82
4002.89 88
4003.04 94
4003.18 99
4003.33 103
4003.47 104
4003.62 102
4003.76 96
4003.91 88
4004.05 77
4004.20 67
4004.34 58
4004.49 52
4004.63 48
4004.78 47
4004.92 48
4005.07 49
4005.21 50
4005.36 49
4005.50 46
4005.65 41
4005.79 35
4005.94 30
4006.09 25
4006.23 23
4006.38 23
4006.52 25
4006.67 29
4006.81 35
4006.96 41
4007.10 46
4007.25 49
4007.39 49
4007.54 47
4007.68 44
4007.83 39
4007.97 33
4008.12 29
4008.26 26
4008.41 25
4008.55 25
4008.70 26
4008.84 26
4008.99 26
4009.13 24
4009.28 21
4009.42 18
4009.57 16
4009.72 16
4009.86 19
4010.01 23
4010.15 29
4010.30 36
4010.44 41
4010.59 46
4010.73 50
4010.88 53
4011.02 56
4011.17 60
4011.31 65
4011.46 70
4011.60 74
4011.75 76
4011.89 77
4012.04 77
4012.18 74
4012.33 71
4012.47 69
4012.62 69
4012.77 71
4012.91 76
4013.06 85
4013.20 95
4013.35 107
4013.49 118
4013.64 129
4013.78 137
4013.93 142
4014.07 144
4014.22 143
4014.36 138
4014.51 130
4014.65 119
4014.80 107
4014.95 94
4015.09 81
4015.24 69
4015.38 59
4015.53 51
4015.67 45
4015.82 41
4015.96 37
4016.11 35
4016.25 34
4016.40 32
4016.54 31
4016.69 29
4016.83 26
4016.98 21
4017.13 16
4017.27 9
4017.42 2
4017.56 0
4017.71 0
4017.85 0
4018.00 0
4018.14 0
4018.29 4
4018.43 10
4018.58 16
4018.72 20
4018.87 21
4019.02 19
4019.16 14
4019.31 8
4019.45 1
4019.60 0
4019.74 0
4019.89 0
4020.03 0
4020.18 0
4020.32 0
4020.47 0
4020.61 0
4020.76 5
4020.91 12
4021.05 19
4021.20 25
4021.34 31
4021.49 36
4021.63 40
4021.78 43
4021.92 45
4022.07 46
4022.21 47
4022.36 47
4022.51 48
4022.65 49
4022.80 50
4022.94 52
4023.09 55
4023.23 59
4023.38 64
4023.52 70
4023.67 77
4023.81 84
4023.96 92
4024.11 98
4024.25 103
4024.40 104
4024.54 103
4024.69 99
4024.83 92
4024.98 84
4025.12 75
4025.27 66
4025.42 58
4025.56 51
4025.71 44
4025.85 37
4026.00 30
4026.14 23
4026.29 18
4026.43 14
4026.58 13
4026.73 16
4026.87 21
4027.02 29
4027.16 38
4027.31 46
4027.45 51
4027.60 54
4027.74 54
4027.89 53
4028.03 53
4028.18 54
4028.33 58
4028.47 65
4028.62 72
4028.76 78
4028.91 82
4029.05 82
4029.20 80
4029.35 75
4029.49 69
4029.64 63
4029.78 58
4029.93 54
4030.07 51
4030.22 50
4030.36 50
4030.51 51
4030.66 54
4030.80 59
4030.95 67
4031.09 76
4031.24 86
4031.38 95
4031.53 102
4031.67 105
4031.82 105
4031.97 102
4032.11 95
4032.26 85
4032.40 74
4032.55 63
4032.69 51
4032.84 39
4032.99 28
4033.13 19
4033.28 10
4033.42 3
4033.57 0
4033.71 0
4033.86 0
4034.01 0
4034.15 0
4034.30 4
4034.44 8
4034.59 12
4034.73 14
4034.88 14
4035.02 13
4035.17 11
4035.32 9
4035.46 7
4035.61 6
4035.75 5
4035.90 5
4036.04 4
4036.19 3
4036.34 0
4036.48 0
4036.63 0
4036.77 0
4036.92 0
4037.06 0
4037.21 0
4037.36 1
4037.50 7
4037.65 11
4037.79 15
4037.94 16
4038.08 17
4038.23 17
4038.38 18
4038.52 20
4038.67 25
4038.81 31
4038.96 37
4039.11 43
4039.25 47
4039.40 48
4039.54 46
4039.69 41
4039.83 33
4039.98 24
4040.13 16
4040.27 10
4040.42 8
4040.56 12
4040.71 22
4040.85 37
4041.00 56
4041.15 76
4041.29 96
4041.44 112
4041.58 122
4041.73 126
4041.88 122
4042.02 114
4042.17 102
4042.31 88
4042.46 75
4042.60 63
4042.75 53
4042.90 46
4043.04 42
4043.19 39
4043.33 38
4043.48 38
4043.63 39
4043.77 42
4043.92 46
4044.06 51
4044.21 57
4044.35 63
4044.50 71
4044.65 79
4044.79 86
4044.94 93
4045.08 97
4045.23 99
4045.38 98
4045.52 94
4045.67 88
4045.81 80
4045.96 73
4046.10 68
4046.25 65
4046.40 65
4046.54 67
4046.69 68
4046.83 67
4046.98 65
4047.13 61
4047.27 56
4047.42 53
4047.56 53
4047.71 57
4047.86 65
4048.00 76
4048.15 89
4048.29 102
4048.44 114
4048.59 124
4048.73 132
4048.88 138
4049.02 142
4049.17 145
4049.31 146
4049.46 146
4049.61 145
4049.75 145
4049.90 145
4050.04 148
4050.19 152
4050.34 158
4050.48 166
4050.63 173
4050.77 178
4050.92 182
4051.07 183
4051.21 182
4051.36 179
4051.50 176
4051.65 172
4051.80 169
4051.94 168
4052.09 168
4052.23 170
4052.38 172
4052.53 174
4052.67 175
4052.82 174
4052.96 170
4053.11 165
4053.26 157
4053.40 149
4053.55 141
4053.69 133
4053.84 127
4053.99 121
4054.13 117
4054.28 113
4054.42 108
4054.57 103
4054.72 97
4054.86 89
4055.01 82
4055.15 74
4055.30 68
4055.45 63
4055.59 59
4055.74 56
4055.89 52
4056.03 48
4056.18 43
4056.32 40
4056.47 38
4056.62 39
4056.76 43
4056.91 50
4057.05 58
4057.20 66
4057.35 72
4057.49 75
4057.64 76
4057.78 74
4057.93 71
4058.08 69
4058.22 68
4058.37 69
4058.51 71
4058.66 74
4058.81 75
4058.95 75
4059.10 74
4059.25 71
4059.39 69
4059.54 67
4059.68 67
4059.83 69
4059.98 72
4060.12 75
4060.27 77
4060.41 76
4060.56 72
4060.71 66
4060.85 58
4061.00 50
4061.15 44
4061.29 40
4061.44 37
4061.58 36
4061.73 33
4061.88 30
4062.02 25
4062.17 18
4062.31 12
4062.46 7
4062.61 4
4062.75 3
4062.90 6
4063.05 11
4063.19 19
4063.34 28
4063.48 38
4063.63 48
4063.78 57
4063.92 64
4064.07 68
4064.22 70
4064.36 69
4064.51 66
4064.65 61
4064.80 55
4064.95 47
4065.09 40
4065.24 32
4065.38 24
4065.53 17
4065.68 10
4065.82 5
4065.97 0
4066.12 0
4066.26 0
4066.41 0
4066.55 0
4066.70 0
4066.85 0
4066.99 0
4067.14 0
4067.29 2
4067.43 10
4067.58 19
4067.72 28
4067.87 36
4068.02 43
4068.16 49
4068.31 51
4068.46 52
4068.60 50
4068.75 47
4068.90 42
4069.04 35
4069.19 28
4069.33 21
4069.48 13
4069.63 6
4069.77 1
4069.92 0
4070.07 0
4070.21 0
4070.36 5
4070.50 12
4070.65 21
4070.80 31
4070.94 41
4071.09 51
4071.24 60
4071.38 69
4071.53 76
4071.68 82
4071.82 86
4071.97 89
4072.11 92
4072.26 93
4072.41 94
4072.55 95
4072.70 94
4072.85 92
4072.99 89
4073.14 84
4073.29 78
4073.43 70
4073.58 63
4073.72 56
4073.87 49
4074.02 44
4074.16 40
4074.31 38
4074.46 37
4074.60 37
4074.75 39
4074.90 43
4075.04 48
4075.19 55
4075.33 61
4075.48 67
4075.63 72
4075.77 76
4075.92 79
4076.07 81
4076.21 82
4076.36 83
4076.51 83
4076.65 82
4076.80 79
4076.95 77
4077.09 75
4077.24 74
4077.38 74
4077.53 76
4077.68 80
4077.82 85
4077.97 91
4078.12 97
4078.26 103
4078.41 107
4078.56 110
4078.70 112
4078.85 113
4079.00 114
4079.14 114
4079.29 114
4079.44 113
4079.58 111
4079.73 107
4079.88 102
4080.02 96
4080.17 91
4080.31 86
4080.46 84
4080.61 83
4080.75 83
4080.90 85
4081.05 86
4081.19 86
4081.34 85
4081.49 83
4081.63 81
4081.78 78
4081.93 75
4082.07 72
4082.22 67
4082.37 62
4082.51 55
4082.66 48
4082.81 41
4082.95 35
4083.10 31
4083.25 30
4083.39 32
4083.54 35
4083.68 38
4083.83 41
4083.98 41
4084.12 40
4084.27 38
4084.42 35
4084.56 32
4084.71 31
4084.86 31
4085.00 33
4085.15 35
4085.30 37
4085.44 38
4085.59 38
4085.74 36
4085.88 33
4086.03 30
4086.18 27
4086.32 26
4086.47 25
4086.62 26
4086.76 28
4086.91 29
4087.06 29
4087.20 29
4087.35 27
4087.50 24
4087.64 20
4087.79 17
4087.94 13
4088.08 8
4088.23 3
4088.38 0
4088.52 0
4088.67 0
4088.82 0
4088.96 0
4089.11 0
4089.26 0
4089.40 0
4089.55 6
4089.70 17
4089.84 27
4089.99 36
4090.14 43
4090.28 49
4090.43 53
4090.58 56
4090.72 60
4090.87 64
4091.02 70
4091.16 77
4091.31 84
4091.46 89
4091.60 92
4091.75 92
4091.90 89
4092.04 82
4092.19 74
4092.34 65
4092.48 58
4092.63 52
4092.78 50
4092.92 49
4093.07 51
4093.22 53
4093.36 56
4093.51 59
4093.66 62
4093.80 63
4093.95 63
4094.10 61
4094.24 57
4094.39 49
4094.54 38
4094.68 26
4094.83 13
4094.98 1
4095.12 0
4095.27 0
4095.42 0
4095.57 0
4095.71 0
4095.86 0
4096.01 0
4096.15 0
4096.30 5
4096.45 15
4096.59 27
4096.74 38
4096.89 49
4097.03 59
4097.18 66
4097.33 71
4097.47 75
4097.62 77
4097.77 79
4097.91 80
4098.06 80
4098.21 79
4098.35 75
4098.50 70
4098.65 64
4098.79 56
4098.94 48
4099.09 40
4099.24 33
4099.38 26
4099.53 20
4099.68 13
4099.82 7
4099.97 2
4100.12 0
4100.26 0
4100.41 0
4100.56 0
4100.70 6
4100.85 13
4101.00 21
4101.14 30
4101.29 38
4101.44 45
4101.59 50
4101.73 54
4101.88 57
4102.03 59
4102.17 61
4102.32 62
4102.47 62
4102.61 61
4102.76 59
4102.91 55
4103.05 50
4103.20 43
4103.35 36
4103.49 31
4103.64 27
4103.79 25
4103.94 27
4104.08 30
4104.23 35
4104.38 40
4104.52 44
4104.67 45
4104.82 44
4104.96 41
4105.11 36
4105.26 32
4105.41 30
4105.55 29
4105.70 32
4105.85 38
4105.99 46
4106.14 55
4106.29 65
4106.43 73
4106.58 79
4106.73 83
4106.87 84
4107.02 83
4107.17 80
4107.32 75
4107.46 69
4107.61 63
4107.76 57
4107.90 52
4108.05 49
4108.20 48
4108.34 49
4108.49 53
4108.64 58
4108.79 64
4108.93 69
4109.08 73
4109.23 76
4109.37 76
4109.52 76
4109.67 75
4109.81 74
4109.96 73
4110.11 73
4110.26 75
4110.40 79
4110.55 84
4110.70 92
4110.84 101
4110.99 112
4111.14 124
4111.29 136
4111.43 148
4111.58 158
4111.73 167
4111.87 172
4112.02 175
4112.17 176
4112.31 176
4112.46 175
4112.61 176
4112.76 179
4112.90 184
4113.05 190
4113.20 198
4113.34 204
4113.49 209
4113.64 211
4113.79 211
4113.93 211
4114.08 210
4114.23 209
4114.37 210
4114.52 211
4114.67 212
4114.82 213
4114.96 214
4115.11 215
4115.26 219
4115.40 224
4115.55 233
4115.70 245
4115.85 258
4115.99 270
4116.14 279
4116.29 284
4116.43 283
4116.58 278
4116.73 271
4116.88 262
4117.02 254
4117.17 249
4117.32 247
4117.46 248
4117.61 250
4117.76 255
4117.91 258
4118.05 261
4118.20 260
4118.35 255
4118.49 247
4118.64 236
4118.79 222
4118.94 208
4119.08 194
4119.23 183
4119.38 174
4119.52 169
4119.67 166
4119.82 166
4119.97 166
4120.11 165
4120.26 163
4120.41 159
4120.56 153
4120.70 146
4120.85 137
4121.00 128
4121.14 120
4121.29 113
4121.44 107
4121.59 103
4121.73 98
4121.88 93
4122.03 86
4122.18 78
4122.32 69
4122.47 60
4122.62 53
4122.76 49
4122.91 49
4123.06 51
4123.21 57
4123.35 63
4123.50 68
4123.65 72
4123.79 72
4123.94 71
4124.09 67
4124.24 63
4124.38 59
4124.53 56
4124.68 55
4124.83 54
4124.97 55
4125.12 57
4125.27 59
4125.42 61
4125.56 63
4125.71 65
4125.86 67
4126.00 70
4126.15 73
4126.30 76
4126.45 80
4126.59 84
4126.74 88
4126.89 90
4127.04 91
4127.18 91
4127.33 90
4127.48 88
4127.63 85
4127.77 82
4127.92 79
4128.07 75
4128.21 72
4128.36 69
4128.51 66
4128.66 64
4128.80 63
4128.95 62
4129.10 63
4129.25 65
4129.39 68
4129.54 70
4129.69 72
4129.84 74
4129.98 75
4130.13 76
4130.28 76
4130.43 77
4130.57 78
4130.72 81
4130.87 84
4131.02 88
4131.16 92
4131.31 97
4131.46 101
4131.60 104
4131.75 107
4131.90 109
4132.05 110
4132.19 111
4132.34 111
4132.49 111
4132.64 110
4132.78 109
4132.93 108
4133.08 107
4133.23 108
4133.37 109
4133.52 112
4133.67 117
4133.82 122
4133.96 127
4134.11 130
4134.26 131
4134.41 130
4134.55 127
4134.70 123
4134.85 120
4135.00 117
4135.14 115
4135.29 116
4135.44 118
4135.59 120
4135.73 122
4135.88 124
4136.03 125
4136.18 125
4136.32 125
4136.47 125
4136.62 126
4136.77 127
4136.91 128
4137.06 129
4137.21 130
4137.36 131
4137.50 132
4137.65 133
4137.80 133
4137.95 132
4138.09 130
4138.24 125
4138.39 117
4138.54 109
4138.68 99
4138.83 91
4138.98 83
4139.13 76
4139.27 71
4139.42 67
4139.57 63
4139.72 58
4139.86 53
4140.01 48
4140.16 43
4140.31 39
4140.45 35
4140.60 32
4140.75 29
4140.90 26
4141.05 23
4141.19 18
4141.34 12
4141.49 5
4141.64 0
4141.78 0
4141.93 0
4142.08 0
4142.23 0
4142.37 9
4142.52 18
4142.67 27
4142.82 34
4142.96 37
4143.11 37
4143.26 35
4143.41 33
4143.55 33
4143.70 34
4143.85 38
4144.00 44
4144.15 50
4144.29 56
4144.44 60
4144.59 63
4144.74 65
4144.88 66
4145.03 66
4145.18 67
4145.33 68
4145.47 70
4145.62 72
4145.77 74
4145.92 75
4146.06 74
4146.21 72
4146.36 67
4146.51 62
4146.66 57
4146.80 53
4146.95 53
4147.10 56
4147.25 63
4147.39 71
4147.54 81
4147.69 88
4147.84 94
4147.98 96
4148.13 96
4148.28 95
4148.43 94
4148.58 94
4148.72 96
4148.87 98
4149.02 102
4149.17 105
4149.31 106
4149.46 105
4149.61 103
4149.76 99
4149.91 93
4150.05 87
4150.20 81
4150.35 75
4150.50 69
4150.64 63
4150.79 57
4150.94 50
4151.09 44
4151.24 38
4151.38 33
4151.53 30
4151.68 29
4151.83 28
4151.97 28
4152.12 26
4152.27 22
4152.42 16
4152.57 8
4152.71 1
4152.86 0
4153.01 0
4153.16 0
4153.30 0
4153.45 0
4153.60 0
4153.75 0
4153.90 1
4154.04 5
4154.19 8
4154.34 10
4154.49 13
4154.63 16
4154.78 19
4154.93 23
4155.08 28
4155.23 34
4155.37 42
4155.52 51
4155.67 62
4155.82 73
4155.97 85
4156.11 95
4156.26 104
4156.41 111
4156.56 116
4156.70 119
4156.85 119
4157.00 117
4157.15 113
4157.30 107
4157.44 99
4157.59 89
4157.74 78
4157.89 67
4158.04 56
4158.18 45
4158.33 36
4158.48 30
4158.63 26
4158.78 26
4158.92 28
4159.07 32
4159.22 37
4159.37 42
4159.51 47
4159.66 53
4159.81 58
4159.96 63
4160.11 69
4160.25 74
4160.40 77
4160.55 79
4160.70 78
4160.85 77
4160.99 76
4161.14 75
4161.29 75
4161.44 78
4161.59 83
4161.73 88
4161.88 92
4162.03 94
4162.18 93
4162.33 90
4162.47 84
4162.62 76
4162.77 68
4162.92 59
4163.07 52
4163.21 46
4163.36 42
4163.51 40
4163.66 41
4163.81 44
4163.95 50
4164.10 56
4164.25 62
4164.40 66
4164.55 67
4164.69 65
4164.84 61
4164.99 55
4165.14 48
4165.29 43
4165.43 39
4165.58 37
4165.73 36
4165.88 35
4166.03 33
4166.17 31
4166.32 28
4166.47 25
4166.62 22
4166.77 22
4166.91 23
4167.06 26
4167.21 29
4167.36 31
4167.51 32
4167.65 32
4167.80 30
4167.95 27
4168.10 24
4168.25 22
4168.39 20
4168.54 20
4168.69 20
4168.84 22
4168.99 24
4169.13 27
4169.28 31
4169.43 37
4169.58 42
4169.73 47
4169.88 51
4170.02 52
4170.17 51
4170.32 46
4170.47 40
4170.62 34
4170.76 29
4170.91 25
4171.06 23
4171.21 22
4171.36 21
4171.50 21
4171.65 20
4171.80 20
4171.95 21
4172.10 22
4172.25 24
4172.39 27
4172.54 29
4172.69 32
4172.84 35
4172.99 38
4173.13 42
4173.28 48
4173.43 54
4173.58 62
4173.73 69
4173.88 75
4174.02 79
4174.17 80
4174.32 78
4174.47 74
4174.62 68
4174.76 60
4174.91 52
4175.06 46
4175.21 40
4175.36 36
4175.51 32
4175.65 29
4175.80 25
4175.95 21
4176.10 16
4176.25 11
4176.39 8
4176.54 10
4176.69 15
4176.84 26
4176.99 40
4177.14 57
4177.28 73
4177.43 87
4177.58 96
4177.73 100
4177.88 99
4178.03 93
4178.17 85
4178.32 76
4178.47 66
4178.62 56
4178.77 47
4178.91 39
4179.06 35
4179.21 33
4179.36 36
4179.51 43
4179.66 52
4179.80 64
4179.95 76
4180.10 87
4180.25 95
4180.40 101
4180.55 105
4180.69 106
4180.84 107
4180.99 106
4181.14 103
4181.29 99
4181.44 94
4181.58 86
4181.73 76
4181.88 67
4182.03 57
4182.18 49
4182.33 43
4182.47 40
4182.62 41
4182.77 44
4182.92 49
4183.07 55
4183.22 60
4183.36 63
4183.51 65
4183.66 64
4183.81 62
4183.96 59
4184.11 55
4184.25 50
4184.40 45
4184.55 41
4184.70 37
4184.85 35
4185.00 34
4185.14 37
4185.29 41
4185.44 46
4185.59 51
4185.74 54
4185.89 55
4186.03 53
4186.18 50
4186.33 48
4186.48 48
4186.63 51
4186.78 57
4186.92 66
4187.07 75
4187.22 82
4187.37 88
4187.52 90
4187.67 89
4187.82 85
4187.96 79
4188.11 71
4188.26 63
4188.41 54
4188.56 46
4188.71 39
4188.85 33
4189.00 29
4189.15 27
4189.30 25
4189.45 25
4189.60 24
4189.75 22
4189.89 19
4190.04 16
4190.19 14
4190.34 11
4190.49 9
4190.64 7
4190.78 6
4190.93 4
4191.08 1
4191.23 0
4191.38 0
4191.53 0
4191.68 2
4191.82 7
4191.97 13
4192.12 19
4192.27 23
4192.42 25
4192.57 23
4192.71 19
4192.86 14
4193.01 9
4193.16 4
4193.31 1
4193.46 0
4193.61 0
4193.75 0
4193.90 0
4194.05 0
4194.20 0
4194.35 0
4194.50 0
4194.65 0
4194.79 0
4194.94 0
4195.09 3
4195.24 9
4195.39 15
4195.54 22
4195.69 27
4195.83 31
4195.98 33
4196.13 34
4196.28 33
4196.43 33
4196.58 33
4196.73 34
4196.87 35
4197.02 37
4197.17 38
4197.32 38
4197.47 37
4197.62 34
4197.77 30
4197.91 27
4198.06 24
4198.21 22
4198.36 23
4198.51 26
4198.66 31
4198.81 38
4198.95 46
4199.10 53
4199.25 58
4199.40 62
4199.55 64
4199.70 65
4199.85 64
4199.99 63
4200.14 62
4200.29 61
4200.44 60
4200.59 59
4200.74 58
4200.89 57
4201.04 56
4201.18 55
4201.33 54
4201.48 54
4201.63 55
4201.78 55
4201.93 56
4202.08 57
4202.22 58
4202.37 57
4202.52 53
4202.67 48
4202.82 42
4202.97 36
4203.12 31
4203.27 28
4203.41 28
4203.56 31
4203.71 35
4203.86 41
4204.01 45
4204.16 48
4204.31 47
4204.46 45
4204.60 40
4204.75 33
4204.90 26
4205.05 20
4205.20 14
4205.35 10
4205.50 9
4205.65 9
4205.79 12
4205.94 16
4206.09 22
4206.24 28
4206.39 33
4206.54 39
4206.69 45
4206.84 50
4206.98 57
4207.13 65
4207.28 73
4207.43 82
4207.58 92
4207.73 100
4207.88 108
4208.03 114
4208.17 118
4208.32 120
4208.47 121
4208.62 121
4208.77 120
4208.92 118
4209.07 115
4209.22 110
4209.36 104
4209.51 97
4209.66 89
4209.81 81
4209.96 76
4210.11 75
4210.26 78
4210.41 85
4210.55 95
4210.70 106
4210.85 117
4211.00 126
4211.15 132
4211.30 135
4211.45 135
4211.60 132
4211.75 127
4211.89 122
4212.04 117
4212.19 113
4212.34 111
4212.49 111
4212.64 113
4212.79 114
4212.94 116
4213.09 116
4213.23 114
4213.38 110
4213.53 106
4213.68 102
4213.83 98
4213.98 96
4214.13 94
4214.28 94
4214.43 94
4214.57 94
4214.72 94
4214.87 92
4215.02 89
4215.17 85
4215.32 78
4215.47 71
4215.62 63
4215.77 57
4215.91 52
4216.06 49
4216.21 49
4216.36 51
4216.51 53
4216.66 56
4216.81 59
4216.96 62
4217.11 66
4217.25 70
4217.40 75
4217.55 80
4217.70 83
4217.85 86
4218.00 86
4218.15 84
4218.30 80
4218.45 75
4218.60 69
4218.74 62
4218.89 56
4219.04 48
4219.19 40
4219.34 32
4219.49 23
4219.64 14
4219.79 6
4219.94 0
4220.09 0
4220.23 0
4220.38 0
4220.53 0
4220.68 0
4220.83 1
4220.98 2
4221.13 2
4221.28 1
4221.43 1
4221.58 0
4221.72 1
4221.87 2
4222.02 6
4222.17 11
4222.32 19
4222.47 29
4222.62 40
4222.77 52
4222.92 63
4223.07 73
4223.21 79
4223.36 82
4223.51 82
4223.66 79
4223.81 75
4223.96 70
4224.11 65
4224.26 61
4224.41 58
4224.56 56
4224.71 56
4224.85 59
4225.00 64
4225.15 73
4225.30 85
4225.45 100
4225.60 117
4225.75 133
4225.90 149
4226.05 161
4226.20 170
4226.35 175
4226.49 176
4226.64 174
4226.79 170
4226.94 165
4227.09 160
4227.24 155
4227.39 150
4227.54 144
4227.69 139
4227.84 135
4227.99 131
4228.13 127
4228.28 123
4228.43 120
4228.58 117
4228.73 113
4228.88 111
4229.03 108
4229.18 107
4229.33 106
4229.48 105
4229.63 104
4229.78 101
4229.92 96
4230.07 91
4230.22 84
4230.37 78
4230.52 74
4230.67 71
4230.82 71
4230.97 72
4231.12 74
4231.27 75
4231.42 74
4231.57 72
4231.71 68
4231.86 62
4232.01 56
4232.16 51
4232.31 47
4232.46 46
4232.61 49
4232.76 54
4232.91 62
4233.06 72
4233.21 83
4233.36 93
4233.51 102
4233.65 109
4233.80 115
4233.95 121
4234.10 125
4234.25 130
4234.40 134
4234.55 137
4234.70 139
4234.85 138
4235.00 134
4235.15 129
4235.30 123
4235.45 117
4235.59 113
4235.74 110
4235.89 108
4236.04 107
4236.19 106
4236.34 106
4236.49 105
4236.64 103
4236.79 102
4236.94 102
4237.09 102
4237.24 101
4237.39 99
4237.54 96
4237.68 90
4237.83 83
4237.98 74
4238.13 65
4238.28 57
4238.43 52
4238.58 51
4238.73 54
4238.88 60
4239.03 70
4239.18 81
4239.33 93
4239.48 105
4239.63 116
4239.78 125
4239.92 132
4240.07 137
4240.22 139
4240.37 138
4240.52 135
4240.67 130
4240.82 125
4240.97 119
4241.12 115
4241.27 112
4241.42 110
4241.57 108
4241.72 107
4241.87 106
4242.02 104
4242.17 103
4242.31 103
4242.46 105
4242.61 109
4242.76 115
4242.91 123
4243.06 130
4243.21 136
4243.36 139
4243.51 139
4243.66 135
4243.81 128
4243.96 121
4244.11 114
4244.26 109
4244.41 108
4244.56 110
4244.71 117
4244.85 125
4245.00 135
4245.15 144
4245.30 150
4245.45 151
4245.60 148
4245.75 138
4245.90 125
4246.05 109
4246.20 93
4246.35 79
4246.50 68
4246.65 62
4246.80 61
4246.95 63
4247.10 67
4247.25 73
4247.40 79
4247.54 87
4247.69 96
4247.84 107
4247.99 120
4248.14 134
4248.29 149
4248.44 162
4248.59 172
4248.74 177
4248.89 177
4249.04 172
4249.19 165
4249.34 156
4249.49 148
4249.64 142
4249.79 139
4249.94 140
4250.09 143
4250.24 147
4250.39 151
4250.53 155
4250.68 157
4250.83 158
4250.98 159
4251.13 161
4251.28 165
4251.43 170
4251.58 175
4251.73 180
4251.88 182
4252.03 182
4252.18 178
4252.33 171
4252.48 164
4252.63 156
4252.78 151
4252.93 148
4253.08 147
4253.23 149
4253.38 151
4253.53 152
4253.68 151
4253.83 149
4253.97 144
4254.12 138
4254.27 131
4254.42 124
4254.57 119
4254.72 114
4254.87 111
4255.02 109
4255.17 108
4255.32 109
4255.47 111
4255.62 115
4255.77 121
4255.92 129
4256.07 138
4256.22 147
4256.37 156
4256.52 164
4256.67 169
4256.82 172
4256.97 172
4257.12 168
4257.27 163
4257.42 155
4257.57 146
4257.72 137
4257.87 127
4258.01 118
4258.16 111
4258.31 105
4258.46 101
4258.61 98
4258.76 97
4258.91 96
4259.06 95
4259.21 94
4259.36 93
4259.51 92
4259.66 93
4259.81 95
4259.96 99
4260.11 105
4260.26 111
4260.41 118
4260.56 124
4260.71 130
4260.86 134
4261.01 139
4261.16 143
4261.31 147
4261.46 153
4261.61 160
4261.76 167
4261.91 174
4262.06 180
4262.21 184
4262.36 188
4262.51 190
4262.66 191
4262.81 193
4262.96 194
4263.10 195
4263.25 196
4263.40 197
4263.55 198
4263.70 200
4263.85 203
4264.00 207
4264.15 213
4264.30 220
4264.45 229
4264.60 237
4264.75 244
4264.90 250
4265.05 255
4265.20 260
4265.35 265
4265.50 273
4265.65 283
4265.80 295
4265.95 308
4266.10 319
4266.25 328
4266.40 333
4266.55 334
4266.70 332
4266.85 329
4267.00 327
4267.15 327
4267.30 330
4267.45 336
4267.60 343
4267.75 351
4267.90 358
4268.05 363
4268.20 366
4268.35 366
4268.50 365
4268.65 364
4268.80 362
4268.95 360
4269.10 358
4269.25 356
4269.40 354
4269.55 352
4269.70 349
4269.85 346
4270.00 343
4270.15 340
4270.30 338
4270.45 337
4270.60 337
4270.75 337
4270.90 336
4271.05 336
4271.20 334
4271.35 331
4271.50 329
4271.65 326
4271.79 323
4271.94 321
4272.09 320
4272.24 319
4272.39 318
4272.54 317
4272.69 316
4272.84 315
4272.99 312
4273.14 310
4273.29 305
4273.44 299
4273.59 291
4273.74 280
4273.89 268
4274.04 256
4274.19 244
4274.34 235
4274.49 230
4274.64 230
4274.79 235
4274.94 242
4275.09 252
4275.24 260
4275.39 266
4275.54 268
4275.69 265
4275.84 258
4275.99 250
4276.14 241
4276.29 234
4276.44 228
4276.59 224
4276.74 221
4276.89 219
4277.04 215
4277.19 209
4277.34 204
4277.49 199
4277.64 196
4277.79 197
4277.94 203
4278.09 213
4278.24 228
4278.39 245
4278.54 263
4278.69 281
4278.84 298
4278.99 315
4279.14 330
4279.29 344
4279.44 358
4279.59 373
4279.74 389
4279.89 410
4280.04 436
4280.19 470
4280.34 511
4280.49 561
4280.64 616
4280.79 675
4280.94 734
4281.09 789
4281.24 838
4281.39 881
4281.54 915
4281.69 943
4281.84 965
4281.99 986
4282.14 1006
4282.29 1027
4282.44 1050
4282.59 1076
4282.75 1104
4282.90 1133
4283.05 1162
4283.20 1191
4283.35 1220
4283.50 1248
4283.65 1274
4283.80 1299
4283.95 1322
4284.10 1341
4284.25 1357
4284.40 1369
4284.55 1379
4284.70 1387
4284.85 1394
4285.00 1400
4285.15 1406
4285.30 1411
4285.45 1412
4285.60 1408
4285.75 1400
4285.90 1387
4286.05 1369
4286.20 1348
4286.35 1325
4286.50 1301
4286.65 1275
4286.80 1249
4286.95 1222
4287.10 1195
4287.25 1170
4287.40 1147
4287.55 1128
4287.70 1111
4287.85 1099
4288.00 1088
4288.15 1079
4288.30 1069
4288.45 1057
4288.60 1043
4288.75 1027
4288.90 1009
4289.05 990
4289.20 970
4289.35 950
4289.50 930
4289.65 909
4289.80 886
4289.95 862
4290.10 836
4290.25 809
4290.40 782
4290.55 754
4290.70 727
4290.85 702
4291.00 678
4291.15 656
4291.30 636
4291.46 618
4291.61 601
4291.76 585
4291.91 569
4292.06 552
4292.21 534
4292.36 517
4292.51 500
4292.66 486
4292.81 475
4292.96 466
4293.11 460
4293.26 454
4293.41 447
4293.56 438
4293.71 428
4293.86 415
4294.01 402
4294.16 389
4294.31 377
4294.46 369
4294.61 363
4294.76 360
4294.91 359
4295.06 361
4295.21 365
4295.36 369
4295.51 375
4295.66 381
4295.81 386
4295.96 391
4296.11 396
4296.26 399
4296.41 401
4296.57 401
4296.72 401
4296.87 400
4297.02 399
4297.17 398
4297.32 399
4297.47 401
4297.62 405
4297.77 412
4297.92 420
4298.07 429
4298.22 440
4298.37 451
4298.52 460
4298.67 468
4298.82 474
4298.97 476
4299.12 475
4299.27 471
4299.42 466
4299.57 461
4299.72 456
4299.87 453
4300.02 450
4300.17 448
4300.32 445
4300.47 442
4300.63 437
4300.78 430
4300.93 420
4301.08 411
4301.23 401
4301.38 393
4301.53 388
4301.68 386
4301.83 386
4301.98 387
4302.13 388
4302.28 387
4302.43 383
4302.58 376
4302.73 366
4302.88 354
4303.03 340
4303.18 325
4303.33 310
4303.48 294
4303.63 279
4303.78 265
4303.93 252
4304.09 241
4304.24 234
4304.39 229
4304.54 226
4304.69 226
4304.84 227
4304.99 231
4305.14 235
4305.29 240
4305.44 245
4305.59 250
4305.74 253
4305.89 254
4306.04 252
4306.19 246
4306.34 238
4306.49 229
4306.64 219
4306.79 211
4306.94 205
4307.10 200
4307.25 198
4307.40 195
4307.55 191
4307.70 185
4307.85 176
4308.00 165
4308.15 153
4308.30 141
4308.45 130
4308.60 122
4308.75 115
4308.90 111
4309.05 108
4309.20 106
4309.35 105
4309.50 106
4309.65 109
4309.81 114
4309.96 121
4310.11 129
4310.26 137
4310.41 143
4310.56 146
4310.71 147
4310.86 144
4311.01 139
4311.16 133
4311.31 126
4311.46 119
4311.61 112
4311.76 106
4311.91 99
4312.06 94
4312.21 89
4312.37 85
4312.52 84
4312.67 84
4312.82 87
4312.97 91
4313.12 96
4313.27 101
4313.42 104
4313.57 107
4313.72 108
4313.87 108
4314.02 107
4314.17 107
4314.32 108
4314.47 111
4314.62 114
4314.78 119
4314.93 123
4315.08 126
4315.23 128
4315.38 127
4315.53 123
4315.68 118
4315.83 112
4315.98 106
4316.13 100
4316.28 96
4316.43 94
4316.58 93
4316.73 94
4316.89 95
4317.04 96
4317.19 97
4317.34 97
4317.49 96
4317.64 94
4317.79 92
4317.94 91
4318.09 90
4318.24 91
4318.39 92
4318.54 95
4318.69 98
4318.84 102
4319.00 106
4319.15 110
4319.30 114
4319.45 117
4319.60 120
4319.75 122
4319.90 124
4320.05 124
4320.20 123
4320.35 122
4320.50 121
4320.65 121
4320.80 121
4320.95 123
4321.11 127
4321.26 131
4321.41 134
4321.56 137
4321.71 138
4321.86 136
4322.01 132
4322.16 127
4322.31 120
4322.46 113
4322.61 107
4322.76 102
4322.92 97
4323.07 92
4323.22 88
4323.37 83
4323.52 78
4323.67 72
4323.82 68
4323.97 64
4324.12 63
4324.27 63
4324.42 67
4324.57 72
4324.72 79
4324.88 85
4325.03 92
4325.18 97
4325.33 101
4325.48 103
4325.63 105
4325.78 106
4325.93 107
4326.08 107
4326.23 108
4326.38 107
4326.53 105
4326.69 101
4326.84 94
4326.99 86
4327.14 77
4327.29 68
4327.44 60
4327.59 53
4327.74 48
4327.89 44
4328.04 42
4328.19 40
4328.35 38
4328.50 37
4328.65 35
4328.80 34
4328.95 33
4329.10 32
4329.25 32
4329.40 34
4329.55 36
4329.70 40
4329.85 45
4330.01 50
4330.16 55
4330.31 61
4330.46 66
4330.61 69
4330.76 72
4330.91 73
4331.06 73
4331.21 73
4331.36 71
4331.51 69
4331.67 68
4331.82 66
4331.97 63
4332.12 60
4332.27 57
4332.42 53
4332.57 50
4332.72 48
4332.87 48
4333.02 50
4333.18 53
4333.33 56
4333.48 58
4333.63 59
4333.78 56
4333.93 52
4334.08 46
4334.23 39
4334.38 30
4334.53 22
4334.69 13
4334.84 4
4334.99 0
4335.14 0
4335.29 0
4335.44 0
4335.59 0
4335.74 0
4335.89 0
4336.04 0
4336.20 5
4336.35 10
4336.50 15
4336.65 19
4336.80 22
4336.95 24
4337.10 27
4337.25 29
4337.40 32
4337.56 35
4337.71 38
4337.86 40
4338.01 43
4338.16 46
4338.31 48
4338.46 49
4338.61 51
4338.76 52
4338.91 54
4339.07 58
4339.22 61
4339.37 64
4339.52 65
4339.67 66
4339.82 64
4339.97 62
4340.12 60
4340.27 60
4340.43 62
4340.58 67
4340.73 75
4340.88 84
4341.03 94
4341.18 103
4341.33 111
4341.48 117
4341.63 120
4341.79 121
4341.94 120
4342.09 118
4342.24 115
4342.39 114
4342.54 114
4342.69 118
4342.84 125
4342.99 136
4343.15 150
4343.30 165
4343.45 180
4343.60 193
4343.75 203
4343.90 210
4344.05 214
4344.20 217
4344.36 217
4344.51 217
4344.66 215
4344.81 213
4344.96 211
4345.11 207
4345.26 203
4345.41 199
4345.56 196
4345.72 194
4345.87 193
4346.02 193
4346.17 194
4346.32 195
4346.47 195
4346.62 193
4346.77 188
4346.93 181
4347.08 172
4347.23 160
4347.38 149
4347.53 137
4347.68 125
4347.83 116
4347.98 108
4348.14 102
4348.29 98
4348.44 98
4348.59 99
4348.74 102
4348.89 106
4349.04 110
4349.19 111
4349.35 110
4349.50 105
4349.65 98
4349.80 87
4349.95 75
4350.10 64
4350.25 54
4350.40 47
4350.56 43
4350.71 43
4350.86 46
4351.01 49
4351.16 53
4351.31 55
4351.46 54
4351.61 50
4351.77 44
4351.92 37
4352.07 30
4352.22 25
4352.37 22
4352.52 21
4352.67 22
4352.83 25
4352.98 28
4353.13 30
4353.28 30
4353.43 30
4353.58 27
4353.73 23
4353.88 18
4354.04 13
4354.19 8
4354.34 3
4354.49 0
4354.64 0
4354.79 0
4354.94 0
4355.10 1
4355.25 6
4355.40 12
4355.55 19
4355.70 24
4355.85 29
4356.00 33
4356.15 35
4356.31 35
4356.46 35
4356.61 34
4356.76 33
4356.91 34
4357.06 35
4357.21 36
4357.37 39
4357.52 41
4357.67 42
4357.82 43
4357.97 42
4358.12 40
4358.27 39
4358.43 37
4358.58 38
4358.73 40
4358.88 44
4359.03 48
4359.18 54
4359.33 59
4359.49 63
4359.64 65
4359.79 66
4359.94 64
4360.09 61
4360.24 56
4360.39 49
4360.55 42
4360.70 35
4360.85 28
4361.00 24
4361.15 22
4361.30 22
4361.45 25
4361.61 31
4361.76 37
4361.91 45
4362.06 53
4362.21 60
4362.36 68
4362.52 75
4362.67 81
4362.82 85
4362.97 87
4363.12 85
4363.27 81
4363.42 74
4363.58 65
4363.73 56
4363.88 46
4364.03 36
4364.18 28
4364.33 22
4364.48 17
4364.64 15
4364.79 15
4364.94 18
4365.09 21
4365.24 24
4365.39 28
4365.55 30
4365.70 33
4365.85 37
4366.00 42
4366.15 48
4366.30 56
4366.45 65
4366.61 73
4366.76 79
4366.91 82
4367.06 83
4367.21 82
4367.36 78
4367.52 72
4367.67 64
4367.82 56
4367.97 48
4368.12 39
4368.27 31
4368.43 25
4368.58 21
4368.73 18
4368.88 16
4369.03 14
4369.18 11
4369.33 9
4369.49 6
4369.64 5
4369.79 6
4369.94 9
4370.09 16
4370.24 24
4370.40 33
4370.55 41
4370.70 47
4370.85 51
4371.00 51
4371.15 48
4371.31 44
4371.46 38
4371.61 32
4371.76 28
4371.91 26
4372.06 27
4372.22 30
4372.37 34
4372.52 39
4372.67 44
4372.82 47
4372.97 48
4373.13 48
4373.28 49
4373.43 50
4373.58 52
4373.73 56
4373.88 62
4374.04 67
4374.19 73
4374.34 76
4374.49 76
4374.64 74
4374.79 69
4374.95 62
4375.10 53
4375.25 45
4375.40 38
4375.55 34
4375.70 33
4375.86 34
4376.01 37
4376.16 41
4376.31 47
4376.46 52
4376.62 57
4376.77 62
4376.92 67
4377.07 71
4377.22 74
4377.37 76
4377.53 78
4377.68 80
4377.83 82
4377.98 83
4378.13 84
4378.28 84
4378.44 83
4378.59 80
4378.74 76
4378.89 69
4379.04 61
4379.20 52
4379.35 43
4379.50 35
4379.65 29
4379.80 25
4379.95 25
4380.11 28
4380.26 35
4380.41 46
4380.56 59
4380.71 73
4380.86 87
4381.02 99
4381.17 108
4381.32 114
4381.47 116
4381.62 116
4381.78 115
4381.93 114
4382.08 113
4382.23 112
4382.38 110
4382.53 108
4382.69 103
4382.84 97
4382.99 89
4383.14 82
4383.29 76
4383.45 72
4383.60 70
4383.75 72
4383.90 74
4384.05 77
4384.21 79
4384.36 80
4384.51 79
4384.66 76
4384.81 74
4384.96 71
4385.12 68
4385.27 66
4385.42 63
4385.57 60
4385.72 56
4385.88 52
4386.03 48
4386.18 44
4386.33 41
4386.48 39
4386.64 39
4386.79 41
4386.94 44
4387.09 49
4387.24 53
4387.40 57
4387.55 59
4387.70 58
4387.85 55
4388.00 51
4388.15 45
4388.31 39
4388.46 35
4388.61 32
4388.76 29
4388.91 26
4389.07 23
4389.22 19
4389.37 14
4389.52 9
4389.67 5
4389.83 3
4389.98 2
4390.13 3
4390.28 4
4390.43 5
4390.59 4
4390.74 3
4390.89 0
4391.04 0
4391.19 0
4391.35 0
4391.50 0
4391.65 0
4391.80 0
4391.95 5
4392.11 11
4392.26 17
4392.41 22
4392.56 27
4392.71 32
4392.87 36
4393.02 40
4393.17 43
4393.32 46
4393.47 48
4393.63 49
4393.78 49
4393.93 48
4394.08 47
4394.23 46
4394.39 46
4394.54 45
4394.69 46
4394.84 47
4394.99 49
4395.15 52
4395.30 56
4395.45 60
4395.60 64
4395.75 66
4395.91 67
4396.06 66
4396.21 63
4396.36 59
4396.52 55
4396.67 52
4396.82 49
4396.97 47
4397.12 45
4397.28 44
4397.43 43
4397.58 42
4397.73 42
4397.88 42
4398.04 43
4398.19 45
4398.34 48
4398.49 51
4398.64 54
4398.80 57
4398.95 58
4399.10 58
4399.25 58
4399.41 56
4399.56 54
4399.71 52
4399.86 49
4400.01 47
4400.17 44
4400.32 42
4400.47 39
4400.62 37
4400.77 36
4400.93 37
4401.08 40
4401.23 46
4401.38 52
4401.54 58
4401.69 62
4401.84 63
4401.99 60
4402.14 53
4402.30 44
4402.45 35
4402.60 25
4402.75 18
4402.90 13
4403.06 10
4403.21 10
4403.36 12
4403.51 16
4403.67 22
4403.82 29
4403.97 37
4404.12 44
4404.27 50
4404.43 54
4404.58 55
4404.73 54
4404.88 52
4405.04 50
4405.19 49
4405.34 50
4405.49 54
4405.64 59
4405.80 66
4405.95 73
4406.10 79
4406.25 84
4406.41 86
4406.56 87
4406.71 86
4406.86 85
4407.02 84
4407.17 85
4407.32 88
4407.47 94
4407.62 101
4407.78 109
4407.93 118
4408.08 125
4408.23 131
4408.39 135
4408.54 137
4408.69 138
4408.84 139
4408.99 139
4409.15 137
4409.30 135
4409.45 130
4409.60 123
4409.76 114
4409.91 103
4410.06 92
4410.21 81
4410.37 73
4410.52 66
4410.67 62
4410.82 61
4410.97 61
4411.13 62
4411.28 62
4411.43 61
4411.58 58
4411.74 55
4411.89 51
4412.04 49
4412.19 48
4412.35 49
4412.50 52
4412.65 56
4412.80 60
4412.96 61
4413.11 59
4413.26 55
4413.41 49
4413.56 41
4413.72 34
4413.87 27
4414.02 21
4414.17 17
4414.33 14
4414.48 13
4414.63 12
4414.78 11
4414.94 11
4415.09 11
4415.24 11
4415.39 12
4415.55 12
4415.70 11
4415.85 9
4416.00 6
4416.16 1
4416.31 0
4416.46 0
4416.61 0
4416.77 0
4416.92 0
4417.07 0
4417.22 0
4417.37 5
4417.53 11
4417.68 15
4417.83 18
4417.98 20
4418.14 20
4418.29 20
4418.44 19
4418.59 18
4418.75 16
4418.90 13
4419.05 11
4419.20 9
4419.36 7
4419.51 7
4419.66 7
4419.81 8
4419.97 10
4420.12 11
4420.27 12
4420.42 14
4420.58 15
4420.73 18
4420.88 20
4421.03 22
4421.19 23
4421.34 23
4421.49 22
4421.64 20
4421.80 17
4421.95 16
4422.10 15
4422.25 16
4422.41 18
4422.56 21
4422.71 24
4422.86 26
4423.02 27
4423.17 27
4423.32 26
4423.47 26
4423.63 26
4423.78 28
4423.93 32
4424.08 37
4424.24 43
4424.39 47
4424.54 48
4424.70 47
4424.85 43
4425.00 37
4425.15 31
4425.31 24
4425.46 19
4425.61 16
4425.76 15
4425.92 15
4426.07 16
4426.22 19
4426.37 22
4426.53 26
4426.68 30
4426.83 35
4426.98 40
4427.14 44
4427.29 47
4427.44 49
4427.59 49
4427.75 47
4427.90 45
4428.05 43
4428.20 41
4428.36 40
4428.51 39
4428.66 38
4428.82 36
4428.97 34
4429.12 31
4429.27 28
4429.43 25
4429.58 22
4429.73 21
4429.88 21
4430.04 23
4430.19 26
4430.34 30
4430.49 34
4430.65 38
4430.80 40
4430.95 40
4431.11 39
4431.26 35
4431.41 30
4431.56 24
4431.72 19
4431.87 15
4432.02 13
4432.17 12
4432.33 11
4432.48 11
4432.63 10
4432.78 9
4432.94 8
4433.09 6
4433.24 5
4433.40 5
4433.55 5
4433.70 7
4433.85 9
4434.01 13
4434.16 17
4434.31 22
4434.46 27
4434.62 32
4434.77 37
4434.92 41
4435.08 43
4435.23 44
4435.38 45
4435.53 44
4435.69 41
4435.84 38
4435.99 34
4436.15 28
4436.30 21
4436.45 14
4436.60 9
4436.76 5
4436.91 6
4437.06 10
4437.21 20
4437.37 33
4437.52 48
4437.67 64
4437.83 78
4437.98 89
4438.13 97
4438.28 102
4438.44 104
4438.59 103
4438.74 102
4438.90 98
4439.05 94
4439.20 88
4439.35 81
4439.51 74
4439.66 67
4439.81 61
4439.97 57
4440.12 56
4440.27 57
4440.42 60
4440.58 65
4440.73 69
4440.88 73
4441.04 76
4441.19 77
4441.34 77
4441.49 77
4441.65 77
4441.80 77
4441.95 78
4442.11 80
4442.26 81
4442.41 80
4442.56 79
4442.72 75
4442.87 69
4443.02 62
4443.18 55
4443.33 49
4443.48 45
4443.63 43
4443.79 44
4443.94 46
4444.09 51
4444.25 57
4444.40 62
4444.55 67
4444.70 70
4444.86 71
4445.01 69
4445.16 67
4445.32 63
4445.47 59
4445.62 56
4445.77 54
4445.93 53
4446.08 53
4446.23 53
4446.39 55
4446.54 57
4446.69 59
4446.85 61
4447.00 62
4447.15 64
4447.30 64
4447.46 62
4447.61 59
4447.76 55
4447.92 50
4448.07 44
4448.22 38
4448.37 32
4448.53 26
4448.68 21
4448.83 15
4448.99 9
4449.14 3
4449.29 0
4449.45 0
4449.60 0
4449.75 0
4449.90 2
4450.06 6
4450.21 8
4450.36 8
4450.52 6
4450.67 2
4450.82 0
4450.98 0
4451.13 0
4451.28 0
4451.43 0
4451.59 0
4451.74 3
4451.89 6
4452.05 8
4452.20 9
4452.35 10
4452.51 12
4452.66 14
4452.81 17
4452.97 21
4453.12 25
4453.27 29
4453.42 31
4453.58 32
4453.73 31
4453.88 28
4454.04 25
4454.19 21
4454.34 19
4454.50 18
4454.65 18
4454.80 20
4454.96 23
4455.11 26
4455.26 30
4455.41 34
4455.57 37
4455.72 39
4455.87 40
4456.03 42
4456.18 44
4456.33 46
4456.49 50
4456.64 54
4456.79 59
4456.95 65
4457.10 69
4457.25 72
4457.40 74
4457.56 73
4457.71 72
4457.86 69
4458.02 66
4458.17 65
4458.32 64
4458.48 66
4458.63 70
4458.78 76
4458.94 83
4459.09 91
4459.24 99
4459.40 105
4459.55 111
4459.70 114
4459.86 117
4460.01 119
4460.16 122
4460.31 126
4460.47 130
4460.62 135
4460.77 139
4460.93 141
4461.08 141
4461.23 139
4461.39 134
4461.54 128
4461.69 121
4461.85 116
4462.00 112
4462.15 110
4462.31 109
4462.46 107
4462.61 105
4462.77 101
4462.92 96
4463.07 90
4463.23 84
4463.38 80
4463.53 77
4463.69 75
4463.84 76
4463.99 78
4464.15 81
4464.30 86
4464.45 92
4464.61 98
4464.76 106
4464.91 114
4465.06 121
4465.22 127
4465.37 130
4465.52 132
4465.68 132
4465.83 130
4465.98 128
4466.14 126
4466.29 126
4466.44 125
4466.60 125
4466.75 125
4466.90 123
4467.06 119
4467.21 113
4467.36 106
4467.52 98
4467.67 92
4467.82 87
4467.98 87
4468.13 90
4468.28 98
4468.44 108
4468.59 119
4468.74 131
4468.90 140
4469.05 147
4469.20 150
4469.36 149
4469.51 146
4469.66 141
4469.82 134
4469.97 128
4470.12 122
4470.28 117
4470.43 112
4470.58 109
4470.74 106
4470.89 103
4471.04 102
4471.20 103
4471.35 106
4471.50 111
4471.66 118
4471.81 125
4471.96 133
4472.12 138
4472.27 140
4472.42 136
4472.58 128
4472.73 116
4472.88 100
4473.04 84
4473.19 68
4473.34 55
4473.50 45
4473.65 39
4473.81 36
4473.96 36
4474.11 38
4474.27 43
4474.42 48
4474.57 53
4474.73 58
4474.88 61
4475.03 64
4475.19 64
4475.34 64
4475.49 65
4475.65 67
4475.80 72
4475.95 78
4476.11 85
4476.26 92
4476.41 96
4476.57 97
4476.72 93
4476.87 87
4477.03 79
4477.18 72
4477.33 67
4477.49 63
4477.64 62
4477.79 62
4477.95 61
4478.10 59
4478.26 56
4478.41 49
4478.56 42
4478.72 33
4478.87 25
4479.02 18
4479.18 13
4479.33 11
4479.48 13
4479.64 17
4479.79 24
4479.94 32
4480.10 39
4480.25 46
4480.40 50
4480.56 53
4480.71 53
4480.86 52
4481.02 50
4481.17 48
4481.33 46
4481.48 45
4481.63 44
4481.79 43
4481.94 42
4482.09 41
4482.25 40
4482.40 39
4482.55 38
4482.71 37
4482.86 37
4483.01 38
4483.17 38
4483.32 38
4483.48 38
4483.63 36
4483.78 34
4483.94 32
4484.09 30
4484.24 30
4484.40 31
4484.55 34
4484.70 40
4484.86 47
4485.01 57
4485.16 68
4485.32 79
4485.47 91
4485.63 103
4485.78 114
4485.93 123
4486.09 130
4486.24 134
4486.39 136
4486.55 135
4486.70 131
4486.85 127
4487.01 121
4487.16 115
4487.32 109
4487.47 104
4487.62 101
4487.78 99
4487.93 99
4488.08 101
4488.24 104
4488.39 107
4488.54 111
4488.70 114
4488.85 116
4489.01 118
4489.16 118
4489.31 118
4489.47 117
4489.62 118
4489.77 119
4489.93 122
4490.08 126
4490.24 130
4490.39 134
4490.54 137
4490.70 140
4490.85 141
4491.00 140
4491.16 138
4491.31 133
4491.47 127
4491.62 120
4491.77 113
4491.93 105
4492.08 98
4492.23 94
4492.39 91
4492.54 92
4492.69 94
4492.85 97
4493.00 100
4493.16 102
4493.31 102
4493.46 99
4493.62 94
4493.77 87
4493.92 81
4494.08 75
4494.23 72
4494.39 73
4494.54 78
4494.69 88
4494.85 100
4495.00 113
4495.15 127
4495.31 139
4495.46 149
4495.62 155
4495.77 158
4495.92 158
4496.08 156
4496.23 152
4496.39 148
4496.54 143
4496.69 140
4496.85 137
4497.00 135
4497.15 135
4497.31 136
4497.46 136
4497.62 136
4497.77 134
4497.92 130
4498.08 125
4498.23 120
4498.38 115
4498.54 111
4498.69 109
4498.85 109
4499.00 109
4499.15 110
4499.31 112
4499.46 113
4499.62 113
4499.77 114
4499.92 114
4500.08 113
4500.23 111
4500.38 108
4500.54 105
4500.69 102
4500.85 99
4501.00 96
4501.15 95
4501.31 95
4501.46 95
4501.62 95
4501.77 95
4501.92 96
4502.08 96
4502.23 98
4502.39 101
4502.54 105
4502.69 112
4502.85 120
4503.00 130
4503.16 140
4503.31 149
4503.46 157
4503.62 164
4503.77 169
4503.92 174
4504.08 180
4504.23 188
4504.39 197
4504.54 209
4504.69 222
4504.85 236
4505.00 248
4505.16 259
4505.31 267
4505.46 272
4505.62 275
4505.77 276
4505.93 277
4506.08 278
4506.23 281
4506.39 285
4506.54 292
4506.70 301
4506.85 311
4507.00 319
4507.16 326
4507.31 328
4507.47 326
4507.62 318
4507.77 305
4507.93 288
4508.08 270
4508.24 251
4508.39 234
4508.54 219
4508.70 209
4508.85 203
4509.01 201
4509.16 201
4509.31 203
4509.47 205
4509.62 206
4509.78 205
4509.93 201
4510.08 195
4510.24 188
4510.39 181
4510.55 175
4510.70 171
4510.85 170
4511.01 172
4511.16 177
4511.32 184
4511.47 191
4511.62 197
4511.78 202
4511.93 206
4512.09 207
4512.24 206
4512.39 204
4512.55 200
4512.70 195
4512.86 189
4513.01 183
4513.17 176
4513.32 171
4513.47 166
4513.63 164
4513.78 164
4513.94 165
4514.09 168
4514.24 173
4514.40 178
4514.55 183
4514.71 188
4514.86 191
4515.01 192
4515.17 190
4515.32 185
4515.48 180
4515.63 174
4515.79 169
4515.94 166
4516.09 165
4516.25 167
4516.40 170
4516.56 174
4516.71 179
4516.86 183
4517.02 188
4517.17 194
4517.33 199
4517.48 204
4517.63 209
4517.79 214
4517.94 218
4518.10 222
4518.25 224
4518.41 226
4518.56 226
4518.71 225
4518.87 223
4519.02 218
4519.18 212
4519.33 205
4519.48 196
4519.64 188
4519.79 179
4519.95 171
4520.10 164
4520.26 159
4520.41 155
4520.56 153
4520.72 152
4520.87 150
4521.03 148
4521.18 145
4521.34 139
4521.49 132
4521.64 123
4521.80 113
4521.95 103
4522.11 94
4522.26 86
4522.42 82
4522.57 80
4522.72 80
4522.88 83
4523.03 88
4523.19 93
4523.34 99
4523.49 104
4523.65 108
4523.80 112
4523.96 114
4524.11 115
4524.27 115
4524.42 115
4524.57 114
4524.73 113
4524.88 111
4525.04 110
4525.19 109
4525.35 109
4525.50 109
4525.65 109
4525.81 109
4525.96 108
4526.12 105
4526.27 100
4526.43 94
4526.58 85
4526.74 76
4526.89 66
4527.04 57
4527.20 49
4527.35 43
4527.51 40
4527.66 39
4527.82 41
4527.97 46
4528.12 54
4528.28 64
4528.43 77
4528.59 90
4528.74 102
4528.90 114
4529.05 125
4529.20 133
4529.36 140
4529.51 144
4529.67 146
4529.82 144
4529.98 140
4530.13 133
4530.29 124
4530.44 115
4530.59 107
4530.75 103
4530.90 103
4531.06 107
4531.21 116
4531.37 128
4531.52 142
4531.67 155
4531.83 166
4531.98 174
4532.14 179
4532.29 180
4532.45 179
4532.60 175
4532.76 172
4532.91 169
4533.06 167
4533.22 167
4533.37 167
4533.53 167
4533.68 166
4533.84 162
4533.99 155
4534.15 147
4534.30 139
4534.45 130
4534.61 123
4534.76 117
4534.92 113
4535.07 108
4535.23 103
4535.38 97
4535.54 90
4535.69 84
4535.84 78
4536.00 75
4536.15 74
4536.31 75
4536.46 77
4536.62 78
4536.77 78
4536.93 74
4537.08 69
4537.23 61
4537.39 54
4537.54 47
4537.70 41
4537.85 39
4538.01 38
4538.16 40
4538.32 43
4538.47 47
4538.63 52
4538.78 56
4538.93 60
4539.09 64
4539.24 68
4539.40 71
4539.55 73
4539.71 76
4539.86 77
4540.02 78
4540.17 78
4540.33 77
4540.48 75
4540.63 73
4540.79 72
4540.94 71
4541.10 70
4541.25 71
4541.41 71
4541.56 71
4541.72 69
4541.87 66
4542.03 62
4542.18 58
4542.33 54
4542.49 51
4542.64 50
4542.80 51
4542.95 53
4543.11 58
4543.26 64
4543.42 70
4543.57 77
4543.73 84
4543.88 90
4544.04 96
4544.19 101
4544.34 104
4544.50 105
4544.65 104
4544.81 100
4544.96 94
4545.12 85
4545.27 76
4545.43 66
4545.58 59
4545.74 55
4545.89 54
4546.05 56
4546.20 59
4546.35 64
4546.51 68
4546.66 72
4546.82 75
4546.97 78
4547.13 82
4547.28 86
4547.44 91
4547.59 95
4547.75 98
4547.90 100
4548.06 99
4548.21 96
4548.37 92
4548.52 86
4548.67 80
4548.83 73
4548.98 66
4549.14 60
4549.29 56
4549.45 54
4549.60 53
4549.76 56
4549.91 59
4550.07 64
4550.22 68
4550.38 72
4550.53 74
4550.69 75
4550.84 75
4551.00 75
4551.15 75
4551.31 76
4551.46 77
4551.61 77
4551.77 78
4551.92 76
4552.08 74
4552.23 70
4552.39 66
4552.54 62
4552.70 59
4552.85 57
4553.01 58
4553.16 60
4553.32 62
4553.47 63
4553.63 62
4553.78 60
4553.94 57
4554.09 53
4554.25 51
4554.40 50
4554.56 53
4554.71 59
4554.86 66
4555.02 73
4555.17 79
4555.33 82
4555.48 83
4555.64 82
4555.79 80
4555.95 76
4556.10 73
4556.26 70
4556.41 67
4556.57 65
4556.72 63
4556.88 61
4557.03 59
4557.19 58
4557.34 57
4557.50 55
4557.65 53
4557.81 50
4557.96 46
4558.12 40
4558.27 34
4558.43 28
4558.58 23
4558.74 19
4558.89 17
4559.05 17
4559.20 19
4559.35 23
4559.51 28
4559.66 33
4559.82 38
4559.97 41
4560.13 42
4560.28 41
4560.44 39
4560.59 36
4560.75 33
4560.90 31
4561.06 29
4561.21 27
4561.37 26
4561.52 25
4561.68 23
4561.83 21
4561.99 19
4562.14 19
4562.30 22
4562.45 27
4562.61 35
4562.76 46
4562.92 57
4563.07 69
4563.23 80
4563.38 88
4563.54 94
4563.69 98
4563.85 99
4564.00 98
4564.16 96
4564.31 94
4564.47 91
4564.62 90
4564.78 89
4564.93 89
4565.09 90
4565.24 93
4565.40 95
4565.55 98
4565.71 101
4565.86 102
4566.02 102
4566.17 99
4566.33 94
4566.48 87
4566.64 78
4566.79 69
4566.95 59
4567.10 51
4567.26 43
4567.41 36
4567.57 30
4567.72 25
4567.88 20
4568.03 17
4568.19 15
4568.34 16
4568.50 18
4568.65 21
4568.81 25
4568.96 27
4569.12 28
4569.27 26
4569.43 21
4569.58 14
4569.74 6
4569.89 0
4570.05 0
4570.20 0
4570.36 0
4570.51 0
4570.67 0
4570.82 0
4570.98 2
4571.13 6
4571.29 8
4571.44 9
4571.60 8
4571.75 6
4571.91 3
4572.06 0
4572.22 0
4572.37 0
4572.53 0
4572.68 0
4572.84 0
4572.99 1
4573.15 5
4573.30 11
4573.46 16
4573.61 20
4573.77 24
4573.92 27
4574.08 29
4574.24 30
4574.39 32
4574.55 34
4574.70 36
4574.86 38
4575.01 42
4575.17 45
4575.32 49
4575.48 52
4575.63 55
4575.79 56
4575.94 56
4576.10 56
4576.25 55
4576.41 55
4576.56 56
4576.72 58
4576.87 61
4577.03 65
4577.18 70
4577.34 74
4577.49 78
4577.65 80
4577.80 81
4577.96 81
4578.11 80
4578.27 79
4578.42 79
4578.58 80
4578.73 84
4578.89 90
4579.05 96
4579.20 103
4579.36 108
4579.51 112
4579.67 113
4579.82 111
4579.98 108
4580.13 105
4580.29 101
4580.44 97
4580.60 93
4580.75 89
4580.91 83
4581.06 75
4581.22 66
4581.37 57
4581.53 48
4581.68 39
4581.84 33
4581.99 29
4582.15 27
4582.31 27
4582.46 29
4582.62 32
4582.77 35
4582.93 38
4583.08 42
4583.24 47
4583.39 52
4583.55 58
4583.70 64
4583.86 69
4584.01 73
4584.17 76
4584.32 77
4584.48 75
4584.63 73
4584.79 70
4584.95 68
4585.10 66
4585.26 66
4585.41 68
4585.57 71
4585.72 74
4585.88 76
4586.03 78
4586.19 78
4586.34 78
4586.50 76
4586.65 73
4586.81 70
4586.96 67
4587.12 64
4587.28 60
4587.43 55
4587.59 49
4587.74 43
4587.90 38
4588.05 34
4588.21 32
4588.36 31
4588.52 32
4588.67 33
4588.83 35
4588.98 36
4589.14 37
4589.29 36
4589.45 36
4589.61 35
4589.76 36
4589.92 37
4590.07 39
4590.23 41
4590.38 42
4590.54 43
4590.69 42
4590.85 40
4591.00 37
4591.16 34
4591.32 32
4591.47 30
4591.63 30
4591.78 29
4591.94 28
4592.09 26
4592.25 22
4592.40 17
4592.56 13
4592.71 8
4592.87 6
4593.02 6
4593.18 8
4593.34 14
4593.49 21
4593.65 29
4593.80 37
4593.96 43
4594.11 49
4594.27 52
4594.42 53
4594.58 52
4594.73 50
4594.89 46
4595.05 41
4595.20 34
4595.36 27
4595.51 19
4595.67 12
4595.82 5
4595.98 0
4596.13 0
4596.29 0
4596.45 0
4596.60 0
4596.76 2
4596.91 7
4597.07 11
4597.22 15
4597.38 17
4597.53 17
4597.69 16
4597.84 14
4598.00 13
4598.16 12
4598.31 13
4598.47 15
4598.62 17
4598.78 20
4598.93 23
4599.09 26
4599.24 30
4599.40 35
4599.56 41
4599.71 49
4599.87 58
4600.02 68
4600.18 76
4600.33 83
4600.49 88
4600.64 90
4600.80 89
4600.96 85
4601.11 79
4601.27 71
4601.42 63
4601.58 55
4601.73 49
4601.89 45
4602.05 43
4602.20 45
4602.36 48
4602.51 52
4602.67 55
4602.82 56
4602.98 54
4603.13 49
4603.29 40
4603.45 30
4603.60 19
4603.76 10
4603.91 2
4604.07 0
4604.22 0
4604.38 0
4604.53 2
4604.69 7
4604.85 12
4605.00 17
4605.16 22
4605.31 28
4605.47 35
4605.62 43
4605.78 53
4605.94 63
4606.09 72
4606.25 79
4606.40 84
4606.56 86
4606.71 86
4606.87 84
4607.03 82
4607.18 79
4607.34 78
4607.49 78
4607.65 79
4607.80 80
4607.96 81
4608.12 82
4608.27 80
4608.43 77
4608.58 71
4608.74 64
4608.89 57
4609.05 50
4609.21 44
4609.36 40
4609.52 38
4609.67 38
4609.83 41
4609.98 45
4610.14 49
4610.30 53
4610.45 56
4610.61 58
4610.76 58
4610.92 57
4611.07 55
4611.23 52
4611.39 49
4611.54 45
4611.70 41
4611.85 36
4612.01 31
4612.16 26
4612.32 20
4612.48 12
4612.63 4
4612.79 0
4612.94 0
4613.10 0
4613.26 0
4613.41 0
4613.57 0
4613.72 0
4613.88 0
4614.03 9
4614.19 19
4614.35 26
4614.50 31
4614.66 34
4614.81 33
4614.97 32
4615.12 29
4615.28 26
4615.44 24
4615.59 22
4615.75 21
4615.90 22
4616.06 24
4616.22 29
4616.37 35
4616.53 42
4616.68 48
4616.84 53
4616.99 54
4617.15 52
4617.31 46
4617.46 38
4617.62 30
4617.77 23
4617.93 18
4618.09 17
4618.24 17
4618.40 21
4618.55 25
4618.71 31
4618.87 38
4619.02 45
4619.18 54
4619.33 64
4619.49 75
4619.64 86
4619.80 96
4619.96 104
4620.11 108
4620.27 108
4620.42 104
4620.58 95
4620.74 85
4620.89 73
4621.05 64
4621.20 56
4621.36 53
4621.52 52
4621.67 53
4621.83 56
4621.98 58
4622.14 59
4622.30 59
4622.45 58
4622.61 56
4622.76 54
4622.92 53
4623.07 52
4623.23 53
4623.39 54
4623.54 55
4623.70 57
4623.85 59
4624.01 62
4624.17 64
4624.32 65
4624.48 67
4624.63 68
4624.79 68
4624.95 68
4625.10 67
4625.26 65
4625.41 62
4625.57 58
4625.73 53
4625.88 49
4626.04 44
4626.19 41
4626.35 39
4626.51 37
4626.66 35
4626.82 34
4626.97 33
4627.13 32
4627.29 32
4627.44 31
4627.60 31
4627.75 31
4627.91 29
4628.07 27
4628.22 25
4628.38 22
4628.53 20
4628.69 18
4628.85 16
4629.00 15
4629.16 15
4629.32 14
4629.47 14
4629.63 14
4629.78 15
4629.94 18
4630.10 22
4630.25 29
4630.41 37
4630.56 47
4630.72 56
4630.88 64
4631.03 70
4631.19 72
4631.34 69
4631.50 62
4631.66 51
4631.81 40
4631.97 28
4632.12 19
4632.28 12
4632.44 8
4632.59 6
4632.75 5
4632.91 4
4633.06 3
4633.22 1
4633.37 0
4633.53 0
4633.69 0
4633.84 0
4634.00 0
4634.15 0
4634.31 0
4634.47 2
4634.62 6
4634.78 10
4634.94 14
4635.09 17
4635.25 21
4635.40 24
4635.56 28
4635.72 31
4635.87 33
4636.03 35
4636.18 36
4636.34 36
4636.50 36
4636.65 36
4636.81 38
4636.97 41
4637.12 44
4637.28 49
4637.43 52
4637.59 55
4637.75 57
4637.90 57
4638.06 56
4638.21 55
4638.37 53
4638.53 51
4638.68 49
4638.84 47
4639.00 45
4639.15 43
4639.31 41
4639.46 41
4639.62 40
4639.78 40
4639.93 39
4640.09 35
4640.25 30
4640.40 23
4640.56 15
4640.71 7
4640.87 0
4641.03 0
4641.18 0
4641.34 0
4641.50 0
4641.65 2
4641.81 10
4641.96 19
4642.12 30
4642.28 42
4642.43 53
4642.59 62
4642.75 70
4642.90 77
4643.06 82
4643.21 87
4643.37 90
4643.53 92
4643.68 94
4643.84 94
4644.00 93
4644.15 91
4644.31 88
4644.47 85
4644.62 82
4644.78 79
4644.93 75
4645.09 71
4645.25 65
4645.40 58
4645.56 51
4645.72 45
4645.87 40
4646.03 36
4646.18 35
4646.34 36
4646.50 39
4646.65 44
4646.81 50
4646.97 58
4647.12 66
4647.28 75
4647.44 83
4647.59 89
4647.75 92
4647.90 93
4648.06 90
4648.22 86
4648.37 82
4648.53 77
4648.69 74
4648.84 72
4649.00 70
4649.16 69
4649.31 69
4649.47 69
4649.63 70
4649.78 72
4649.94 76
4650.09 80
4650.25 85
4650.41 89
4650.56 91
4650.72 91
4650.88 89
4651.03 84
4651.19 79
4651.35 73
4651.50 69
4651.66 65
4651.82 63
4651.97 61
4652.13 60
4652.28 58
4652.44 56
4652.60 53
4652.75 50
4652.91 46
4653.07 44
4653.22 42
4653.38 42
4653.54 42
4653.69 43
4653.85 44
4654.01 44
4654.16 43
4654.32 41
4654.47 39
4654.63 39
4654.79 39
4654.94 40
4655.10 43
4655.26 46
4655.41 48
4655.57 49
4655.73 49
4655.88 47
4656.04 43
4656.20 38
4656.35 33
4656.51 27
4656.67 22
4656.82 20
4656.98 19
4657.14 21
4657.29 24
4657.45 28
4657.61 33
4657.76 38
4657.92 43
4658.07 47
4658.23 50
4658.39 54
4658.54 59
4658.70 63
4658.86 68
4659.01 72
4659.17 76
4659.33 79
4659.48 81
4659.64 82
4659.80 81
4659.95 79
4660.11 75
4660.27 68
4660.42 60
4660.58 51
4660.74 42
4660.89 34
4661.05 29
4661.21 27
4661.36 28
4661.52 33
4661.68 38
4661.83 43
4661.99 47
4662.15 49
4662.30 49
4662.46 47
4662.62 45
4662.77 42
4662.93 39
4663.09 36
4663.24 33
4663.40 29
4663.56 24
4663.71 19
4663.87 13
4664.03 7
4664.18 1
4664.34 0
4664.50 0
4664.65 0
4664.81 0
4664.97 0
4665.12 0
4665.28 0
4665.44 0
4665.59 1
4665.75 6
4665.91 12
4666.06 19
4666.22 27
4666.38 35
4666.53 44
4666.69 51
4666.85 57
4667.00 59
4667.16 59
4667.32 56
4667.47 52
4667.63 47
4667.79 43
4667.94 42
4668.10 42
4668.26 45
4668.41 50
4668.57 57
4668.73 65
4668.88 73
4669.04 82
4669.20 90
4669.35 98
4669.51 103
4669.67 105
4669.82 104
4669.98 101
4670.14 95
4670.29 88
4670.45 80
4670.61 73
4670.76 67
4670.92 61
4671.08 54
4671.23 47
4671.39 40
4671.55 33
4671.70 27
4671.86 22
4672.02 20
4672.17 20
4672.33 21
4672.49 23
4672.64 24
4672.80 23
4672.96 19
4673.12 14
4673.27 8
4673.43 3
4673.59 0
4673.74 0
4673.90 2
4674.06 6
4674.21 12
4674.37 19
4674.53 26
4674.68 34
4674.84 42
4675.00 50
4675.15 58
4675.31 63
4675.47 67
4675.62 68
4675.78 66
4675.94 62
4676.09 57
4676.25 49
4676.41 40
4676.57 30
4676.72 19
4676.88 9
4677.04 0
4677.19 0
4677.35 0
4677.51 0
4677.66 0
4677.82 0
4677.98 2
4678.13 8
4678.29 12
4678.45 15
4678.60 15
4678.76 15
4678.92 15
4679.08 15
4679.23 17
4679.39 19
4679.55 20
4679.70 21
4679.86 20
4680.02 18
4680.17 16
4680.33 13
4680.49 10
4680.64 7
4680.80 6
4680.96 4
4681.12 1
4681.27 0
4681.43 0
4681.59 0
4681.74 0
4681.90 0
4682.06 0
4682.21 0
4682.37 3
4682.53 8
4682.68 13
4682.84 15
4683.00 16
4683.16 15
4683.31 14
4683.47 12
4683.63 11
4683.78 10
4683.94 10
4684.10 11
4684.25 14
4684.41 19
4684.57 27
4684.73 36
4684.88 47
4685.04 59
4685.20 72
4685.35 84
4685.51 96
4685.67 108
4685.82 119
4685.98 128
4686.14 136
4686.30 140
4686.45 141
4686.61 138
4686.77 132
4686.92 126
4687.08 120
4687.24 115
4687.39 114
4687.55 117
4687.71 122
4687.87 129
4688.02 137
4688.18 146
4688.34 154
4688.49 162
4688.65 170
4688.81 176
4688.97 183
4689.12 189
4689.28 193
4689.44 196
4689.59 198
4689.75 198
4689.91 198
4690.06 198
4690.22 198
4690.38 197
4690.54 197
4690.69 196
4690.85 194
4691.01 191
4691.16 185
4691.32 177
4691.48 168
4691.64 156
4691.79 145
4691.95 134
4692.11 124
4692.26 117
4692.42 112
4692.58 110
4692.74 110
4692.89 112
4693.05 116
4693.21 120
4693.36 125
4693.52 130
4693.68 133
4693.84 135
4693.99 135
4694.15 133
4694.31 131
4694.46 129
4694.62 129
4694.78 131
4694.94 135
4695.09 140
4695.25 144
4695.41 145
4695.56 144
4695.72 140
4695.88 134
4696.04 125
4696.19 116
4696.35 107
4696.51 99
4696.66 93
4696.82 88
4696.98 84
4697.14 81
4697.29 79
4697.45 78
4697.61 76
4697.76 75
4697.92 75
4698.08 76
4698.24 78
4698.39 82
4698.55 87
4698.71 92
4698.87 96
4699.02 99
4699.18 100
4699.34 100
4699.49 98
4699.65 95
4699.81 93
4699.97 90
4700.12 87
4700.28 84
4700.44 80
4700.59 75
4700.75 68
4700.91 61
4701.07 54
4701.22 47
4701.38 40
4701.54 34
4701.70 30
4701.85 25
4702.01 21
4702.17 18
4702.32 14
4702.48 10
4702.64 6
4702.80 3
4702.95 0
4703.11 0
4703.27 1
4703.43 5
4703.58 12
4703.74 21
4703.90 32
4704.06 44
4704.21 57
4704.37 70
4704.53 82
4704.68 94
4704.84 105
4705.00 114
4705.16 119
4705.31 122
4705.47 122
4705.63 120
4705.79 117
4705.94 114
4706.10 113
4706.26 112
4706.42 112
4706.57 113
4706.73 113
4706.89 111
4707.04 109
4707.20 105
4707.36 101
4707.52 96
4707.67 92
4707.83 89
4707.99 87
4708.15 85
4708.30 83
4708.46 82
4708.62 82
4708.78 82
4708.93 82
4709.09 84
4709.25 85
4709.41 85
4709.56 85
4709.72 82
4709.88 79
4710.04 73
4710.19 68
4710.35 63
4710.51 60
4710.66 59
4710.82 60
4710.98 62
4711.14 64
4711.29 66
4711.45 67
4711.61 65
4711.77 62
4711.92 58
4712.08 53
4712.24 48
4712.40 44
4712.55 40
4712.71 36
4712.87 32
4713.03 28
4713.18 22
4713.34 16
4713.50 8
4713.66 0
4713.81 0
4713.97 0
4714.13 0
4714.29 0
4714.44 0
4714.60 0
4714.76 0
4714.92 2
4715.07 8
4715.23 12
4715.39 15
4715.55 16
4715.70 16
4715.86 15
4716.02 13
4716.18 13
4716.33 14
4716.49 16
4716.65 20
4716.81 27
4716.96 35
4717.12 44
4717.28 54
4717.44 63
4717.59 71
4717.75 76
4717.91 78
4718.07 77
4718.22 74
4718.38 69
4718.54 63
4718.70 57
4718.85 52
4719.01 48
4719.17 44
4719.33 41
4719.48 38
4719.64 34
4719.80 31
4719.96 29
4720.12 27
4720.27 26
4720.43 25
4720.59 25
4720.75 24
4720.90 22
4721.06 18
4721.22 14
4721.38 10
4721.53 6
4721.69 3
4721.85 1
4722.01 0
4722.16 0
4722.32 0
4722.48 0
4722.64 0
4722.79 0
4722.95 0
4723.11 0
4723.27 0
4723.43 3
4723.58 7
4723.74 10
4723.90 13
4724.06 16
4724.21 19
4724.37 23
4724.53 25
4724.69 27
4724.84 27
4725.00 24
4725.16 19
4725.32 13
4725.47 7
4725.63 3
4725.79 2
4725.95 5
4726.11 12
4726.26 22
4726.42 33
4726.58 45
4726.74 54
4726.89 61
4727.05 65
4727.21 67
4727.37 68
4727.52 68
4727.68 68
4727.84 68
4728.00 68
4728.16 66
4728.31 62
4728.47 58
4728.63 52
4728.79 47
4728.94 42
4729.10 39
4729.26 38
4729.42 39
4729.58 41
4729.73 46
4729.89 52
4730.05 59
4730.21 66
4730.36 73
4730.52 78
4730.68 81
4730.84 83
4730.99 82
4731.15 79
4731.31 74
4731.47 67
4731.63 59
4731.78 49
4731.94 40
4732.10 32
4732.26 25
4732.41 20
4732.57 19
4732.73 20
4732.89 23
4733.05 28
4733.20 34
4733.36 39
4733.52 44
4733.68 48
4733.84 53
4733.99 58
4734.15 64
4734.31 72
4734.47 81
4734.62 91
4734.78 100
4734.94 108
4735.10 114
4735.26 117
4735.41 118
4735.57 117
4735.73 115
4735.89 114
4736.04 112
4736.20 112
4736.36 111
4736.52 111
4736.68 109
4736.83 106
4736.99 102
4737.15 98
4737.31 93
4737.47 88
4737.62 84
4737.78 80
4737.94 77
4738.10 74
4738.25 73
4738.41 71
4738.57 71
4738.73 70
4738.89 70
4739.04 70
4739.20 69
4739.36 68
4739.52 68
4739.68 67
4739.83 67
4739.99 67
4740.15 66
4740.31 64
4740.47 61
4740.62 58
4740.78 52
4740.94 47
4741.10 40
4741.26 34
4741.41 28
4741.57 23
4741.73 19
4741.89 16
4742.04 14
4742.20 14
4742.36 16
4742.52 18
4742.68 21
4742.83 25
4742.99 28
4743.15 30
4743.31 31
4743.47 30
4743.62 30
4743.78 29
4743.94 28
4744.10 28
4744.26 29
4744.41 31
4744.57 32
4744.73 33
4744.89 32
4745.05 30
4745.20 26
4745.36 21
4745.52 15
4745.68 9
4745.84 3
4745.99 0
4746.15 0
4746.31 0
4746.47 0
4746.63 0
4746.78 0
4746.94 0
4747.10 0
4747.26 0
4747.42 0
4747.57 1
4747.73 7
4747.89 15
4748.05 24
4748.21 31
4748.37 36
4748.52 38
4748.68 38
4748.84 35
4749.00 32
4749.16 30
4749.31 30
4749.47 32
4749.63 37
4749.79 43
4749.95 49
4750.10 53
4750.26 55
4750.42 53
4750.58 49
4750.74 43
4750.89 36
4751.05 29
4751.21 23
4751.37 18
4751.53 15
4751.68 12
4751.84 9
4752.00 7
4752.16 5
4752.32 3
4752.48 1
4752.63 1
4752.79 1
4752.95 1
4753.11 2
4753.27 2
4753.42 2
4753.58 1
4753.74 0
4753.90 0
4754.06 0
4754.21 0
4754.37 0
4754.53 0
4754.69 3
4754.85 7
4755.01 12
4755.16 17
4755.32 22
4755.48 27
4755.64 31
4755.80 35
4755.95 39
4756.11 43
4756.27 45
4756.43 48
4756.59 49
4756.75 50
4756.90 49
4757.06 47
4757.22 44
4757.38 40
4757.54 37
4757.69 35
4757.85 34
4758.01 36
4758.17 40
4758.33 45
4758.49 49
4758.64 54
4758.80 57
4758.96 59
4759.12 60
4759.28 61
4759.44 62
4759.59 63
4759.75 65
4759.91 69
4760.07 73
4760.23 77
4760.38 83
4760.54 87
4760.70 91
4760.86 93
4761.02 92
4761.18 89
4761.33 83
4761.49 74
4761.65 64
4761.81 53
4761.97 42
4762.13 32
4762.28 23
4762.44 16
4762.60 11
4762.76 9
4762.92 9
4763.08 11
4763.23 14
4763.39 17
4763.55 21
4763.71 24
4763.87 27
4764.03 30
4764.18 33
4764.34 38
4764.50 43
4764.66 50
4764.82 56
4764.98 61
4765.13 65
4765.29 66
4765.45 65
4765.61 63
4765.77 60
4765.93 59
4766.08 58
4766.24 59
4766.40 61
4766.56 64
4766.72 65
4766.88 65
4767.03 63
4767.19 58
4767.35 52
4767.51 46
4767.67 41
4767.83 38
4767.98 40
4768.14 45
4768.30 52
4768.46 60
4768.62 66
4768.78 69
4768.93 68
4769.09 64
4769.25 60
4769.41 56
4769.57 54
4769.73 57
4769.88 63
4770.04 72
4770.20 82
4770.36 91
4770.52 97
4770.68 101
4770.84 102
4770.99 99
4771.15 95
4771.31 89
4771.47 82
4771.63 75
4771.79 70
4771.94 66
4772.10 64
4772.26 63
4772.42 64
4772.58 64
4772.74 64
4772.90 62
4773.05 58
4773.21 53
4773.37 47
4773.53 42
4773.69 37
4773.85 35
4774.00 34
4774.16 34
4774.32 35
4774.48 36
4774.64 35
4774.80 32
4774.96 28
4775.11 23
4775.27 18
4775.43 14
4775.59 11
4775.75 10
4775.91 12
4776.07 14
4776.22 18
4776.38 23
4776.54 28
4776.70 33
4776.86 37
4777.02 41
4777.17 45
4777.33 49
4777.49 53
4777.65 58
4777.81 63
4777.97 67
4778.13 69
4778.28 69
4778.44 66
4778.60 60
4778.76 53
4778.92 45
4779.08 39
4779.24 36
4779.39 36
4779.55 39
4779.71 45
4779.87 52
4780.03 59
4780.19 66
4780.35 73
4780.50 80
4780.66 88
4780.82 95
4780.98 103
4781.14 110
4781.30 116
4781.46 121
4781.61 124
4781.77 127
4781.93 128
4782.09 129
4782.25 128
4782.41 127
4782.57 125
4782.73 122
4782.88 119
4783.04 114
4783.20 109
4783.36 104
4783.52 99
4783.68 94
4783.84 90
4783.99 86
4784.15 84
4784.31 83
4784.47 83
4784.63 83
4784.79 85
4784.95 86
4785.10 87
4785.26 87
4785.42 87
4785.58 85
4785.74 83
4785.90 81
4786.06 79
4786.22 77
4786.37 77
4786.53 78
4786.69 80
4786.85 82
4787.01 85
4787.17 87
4787.33 88
4787.49 88
4787.64 87
4787.80 87
4787.96 86
4788.12 87
4788.28 87
4788.44 88
4788.60 88
4788.75 88
4788.91 85
4789.07 82
4789.23 77
4789.39 72
4789.55 66
4789.71 61
4789.87 57
4790.02 54
4790.18 51
4790.34 50
4790.50 49
4790.66 50
4790.82 53
4790.98 57
4791.14 61
4791.29 66
4791.45 72
4791.61 77
4791.77 80
4791.93 83
4792.09 84
4792.25 84
4792.41 83
4792.57 82
4792.72 80
4792.88 78
4793.04 77
4793.20 75
4793.36 73
4793.52 71
4793.68 68
4793.84 64
4793.99 60
4794.15 55
4794.31 50
4794.47 47
4794.63 44
4794.79 43
4794.95 42
4795.11 42
4795.26 41
4795.42 38
4795.58 34
4795.74 29
4795.90 23
4796.06 17
4796.22 13
4796.38 10
4796.54 8
4796.69 8
4796.85 8
4797.01 7
4797.17 5
4797.33 2
4797.49 0
4797.65 0
4797.81 0
4797.97 0
4798.12 0
4798.28 0
4798.44 0
4798.60 2
4798.76 10
4798.92 19
4799.08 29
4799.24 38
4799.40 45
4799.55 51
4799.71 54
4799.87 56
4800.03 56
4800.19 57
4800.35 57
4800.51 57
4800.67 57
4800.83 56
4800.98 54
4801.14 49
4801.30 43
4801.46 37
4801.62 30
4801.78 25
4801.94 20
4802.10 16
4802.26 13
4802.42 11
4802.57 8
4802.73 6
4802.89 4
4803.05 3
4803.21 5
4803.37 8
4803.53 14
4803.69 21
4803.85 30
4804.00 38
4804.16 46
4804.32 52
4804.48 55
4804.64 58
4804.80 59
4804.96 59
4805.12 59
4805.28 60
4805.44 61
4805.59 64
4805.75 68
4805.91 74
4806.07 79
4806.23 85
4806.39 89
4806.55 93
4806.71 94
4806.87 94
4807.03 93
4807.19 90
4807.34 89
4807.50 87
4807.66 88
4807.82 90
4807.98 94
4808.14 101
4808.30 108
4808.46 115
4808.62 121
4808.78 124
4808.93 126
4809.09 125
4809.25 122
4809.41 118
4809.57 114
4809.73 111
4809.89 109
4810.05 107
4810.21 105
4810.37 104
4810.53 103
4810.68 102
4810.84 101
4811.00 99
4811.16 97
4811.32 93
4811.48 88
4811.64 83
4811.80 77
4811.96 71
4812.12 65
4812.28 60
4812.43 56
4812.59 51
4812.75 47
4812.91 44
4813.07 42
4813.23 43
4813.39 46
4813.55 52
4813.71 59
4813.87 66
4814.03 72
4814.19 74
4814.34 72
4814.50 67
4814.66 60
4814.82 53
4814.98 49
4815.14 47
4815.30 49
4815.46 54
4815.62 60
4815.78 66
4815.94 72
4816.09 75
4816.25 76
4816.41 76
4816.57 75
4816.73 74
4816.89 72
4817.05 70
4817.21 66
4817.37 62
4817.53 57
4817.69 52
4817.85 49
4818.01 47
4818.16 48
4818.32 51
4818.48 55
4818.64 60
4818.80 64
4818.96 66
4819.12 67
4819.28 66
4819.44 65
4819.60 64
4819.76 62
4819.92 62
4820.08 61
4820.23 61
4820.39 60
4820.55 59
4820.71 58
4820.87 57
4821.03 56
4821.19 55
4821.35 54
4821.51 53
4821.67 51
4821.83 48
4821.99 45
4822.15 41
4822.31 39
4822.46 39
4822.62 41
4822.78 46
4822.94 51
4823.10 58
4823.26 64
4823.42 71
4823.58 77
4823.74 84
4823.90 89
4824.06 95
4824.22 99
4824.38 102
4824.54 104
4824.69 103
4824.85 102
4825.01 99
4825.17 98
4825.33 96
4825.49 95
4825.65 94
4825.81 92
4825.97 89
4826.13 84
4826.29 78
4826.45 72
4826.61 68
4826.77 66
4826.93 66
4827.08 69
4827.24 74
4827.40 80
4827.56 84
4827.72 87
4827.88 87
4828.04 85
4828.20 81
4828.36 77
4828.52 72
4828.68 67
4828.84 62
4829.00 58
4829.16 52
4829.32 45
4829.48 36
4829.63 27
4829.79 16
4829.95 6
4830.11 0
4830.27 0
4830.43 0
4830.59 0
4830.75 0
4830.91 6
4831.07 13
4831.23 20
4831.39 24
4831.55 26
4831.71 25
4831.87 22
4832.03 19
4832.19 17
4832.35 16
4832.50 16
4832.66 18
4832.82 21
4832.98 25
4833.14 28
4833.30 32
4833.46 35
4833.62 37
4833.78 39
4833.94 42
4834.10 47
4834.26 53
4834.42 60
4834.58 68
4834.74 76
4834.90 83
4835.06 86
4835.22 87
4835.38 85
4835.53 81
4835.69 75
4835.85 70
4836.01 65
4836.17 61
4836.33 58
4836.49 55
4836.65 52
4836.81 49
4836.97 44
4837.13 39
4837.29 35
4837.45 31
4837.61 28
4837.77 27
4837.93 27
4838.09 28
4838.25 28
4838.41 28
4838.57 28
4838.73 27
4838.88 25
4839.04 24
4839.20 24
4839.36 24
4839.52 23
4839.68 22
4839.84 19
4840.00 16
4840.16 13
4840.32 12
4840.48 12
4840.64 15
4840.80 21
4840.96 28
4841.12 37
4841.28 46
4841.44 54
4841.60 62
4841.76 67
4841.92 72
4842.08 74
4842.24 74
4842.40 73
4842.56 70
4842.71 66
4842.87 62
4843.03 59
4843.19 58
4843.35 57
4843.51 58
4843.67 59
4843.83 60
4843.99 61
4844.15 62
4844.31 61
4844.47 61
4844.63 61
4844.79 61
4844.95 61
4845.11 61
4845.27 61
4845.43 60
4845.59 59
4845.75 57
4845.91 55
4846.07 55
4846.23 54
4846.39 55
4846.55 55
4846.71 54
4846.87 52
4847.03 48
4847.19 44
4847.34 40
4847.50 36
4847.66 34
4847.82 32
4847.98 32
4848.14 33
4848.30 34
4848.46 36
4848.62 37
4848.78 39
4848.94 40
4849.10 42
4849.26 45
4849.42 49
4849.58 55
4849.74 61
4849.90 68
4850.06 75
4850.22 82
4850.38 86
4850.54 87
4850.70 86
4850.86 83
4851.02 79
4851.18 73
4851.34 67
4851.50 62
4851.66 57
4851.82 55
4851.98 54
4852.14 54
4852.30 55
4852.46 56
4852.62 58
4852.78 60
4852.94 61
4853.10 61
4853.26 61
4853.42 61
4853.58 59
4853.73 56
4853.89 51
4854.05 44
4854.21 35
4854.37 25
4854.53 15
4854.69 7
4854.85 0
4855.01 0
4855.17 0
4855.33 0
4855.49 0
4855.65 0
4855.81 0
4855.97 0
4856.13 0
4856.29 1
4856.45 4
4856.61 8
4856.77 12
4856.93 17
4857.09 24
4857.25 32
4857.41 41
4857.57 53
4857.73 66
4857.89 79
4858.05 92
4858.21 103
4858.37 110
4858.53 114
4858.69 113
4858.85 108
4859.01 100
4859.17 88
4859.33 76
4859.49 64
4859.65 54
4859.81 47
4859.97 43
4860.13 41
4860.29 40
4860.45 41
4860.61 42
4860.77 43
4860.93 44
4861.09 45
4861.25 46
4861.41 47
4861.57 48
4861.73 47
4861.89 45
4862.05 42
4862.21 39
4862.37 37
4862.53 35
4862.69 33
4862.85 33
4863.01 32
4863.17 30
4863.33 28
4863.49 26
4863.65 25
4863.81 24
4863.97 26
4864.13 30
4864.29 36
4864.45 43
4864.61 50
4864.77 56
4864.93 61
4865.09 64
4865.25 65
4865.41 65
4865.57 64
4865.73 61
4865.89 58
4866.05 53
4866.21 47
4866.37 40
4866.53 33
4866.69 24
4866.85 16
4867.01 10
4867.17 4
4867.33 1
4867.49 0
4867.65 1
4867.81 5
4867.97 11
4868.13 19
4868.29 28
4868.45 38
4868.61 47
4868.77 55
4868.93 60
4869.09 62
4869.25 61
4869.41 57
4869.57 51
4869.73 43
4869.89 37
4870.05 31
4870.21 28
4870.37 28
4870.53 31
4870.69 38
4870.85 48
4871.01 61
4871.17 74
4871.33 87
4871.49 99
4871.65 108
4871.81 114
4871.97 117
4872.13 118
4872.29 117
4872.45 117
4872.61 117
4872.77 117
4872.93 118
4873.09 119
4873.25 120
4873.41 121
4873.57 121
4873.73 119
4873.89 116
4874.05 112
4874.21 108
4874.37 104
4874.53 101
4874.69 101
4874.85 105
4875.01 111
4875.17 119
4875.33 126
4875.49 132
4875.65 134
4875.81 133
4875.97 127
4876.13 120
4876.29 111
4876.45 103
4876.61 96
4876.77 92
4876.93 90
4877.09 90
4877.25 90
4877.41 90
4877.57 89
4877.73 87
4877.90 84
4878.06 80
4878.22 76
4878.38 72
4878.54 69
4878.70 67
4878.86 66
4879.02 66
4879.18 68
4879.34 71
4879.50 74
4879.66 79
4879.82 83
4879.98 87
4880.14 91
4880.30 95
4880.46 97
4880.62 98
4880.78 97
4880.94 95
4881.10 92
4881.26 89
4881.42 86
4881.58 84
4881.74 81
4881.90 79
4882.06 75
4882.22 69
4882.38 63
4882.54 56
4882.70 48
4882.86 41
4883.02 35
4883.18 30
4883.34 27
4883.50 25
4883.66 24
4883.82 24
4883.98 24
4884.14 24
4884.31 23
4884.47 20
4884.63 15
4884.79 7
4884.95 0
4885.11 0
4885.27 0
4885.43 0
4885.59 0
4885.75 0
4885.91 0
4886.07 0
4886.23 8
4886.39 16
4886.55 21
4886.71 22
4886.87 20
4887.03 16
4887.19 12
4887.35 10
4887.51 12
4887.67 18
4887.83 30
4887.99 46
4888.15 65
4888.31 84
4888.47 101
4888.63 114
4888.79 124
4888.96 130
4889.12 134
4889.28 136
4889.44 139
4889.60 143
4889.76 150
4889.92 158
4890.08 167
4890.24 176
4890.40 184
4890.56 189
4890.72 193
4890.88 196
4891.04 200
4891.20 204
4891.36 208
4891.52 213
4891.68 218
4891.84 220
4892.00 219
4892.16 214
4892.32 207
4892.48 198
4892.64 188
4892.81 178
4892.97 169
4893.13 161
4893.29 155
4893.45 149
4893.61 144
4893.77 140
4893.93 136
4894.09 133
4894.25 131
4894.41 130
4894.57 130
4894.73 131
4894.89 132
4895.05 133
4895.21 133
[truncated: 720,193 more chars]
