# Supplementary material for: Methylobacterium Species Promoting Rice and Barley Growth and Interaction Specificity Revealed with Whole-Cell Matrix-Assisted Laser Desorption / Ionization-Time-of-Flight Mass Spectrometry (MALDI-TOF/MS) Analysis
Source: PLoS One. 2015 Jun 8;10(6):e0129509. doi: 10.1371/journal.pone.0129509 (PMC4460032; doi:10.1371/journal.pone.0129509)
Supplement: S3 Data — (ZIP) [file pone.0129509.s003.zip › Supplementary data 3 (ms from barley)/41b.txt]

777.69 0
777.75 0
777.82 0
777.88 0
777.95 0
778.01 0
778.07 0
778.14 0
778.20 0
778.27 0
778.33 0
778.39 0
778.46 0
778.52 0
778.59 0
778.65 0
778.71 0
778.78 0
778.84 0
778.91 0
778.97 0
779.03 0
779.10 0
779.16 0
779.23 0
779.29 0
779.35 0
779.42 0
779.48 0
779.55 0
779.61 0
779.67 0
779.74 0
779.80 0
779.87 0
779.93 0
779.99 0
780.06 0
780.12 0
780.19 0
780.25 0
780.31 0
780.38 0
780.44 0
780.51 0
780.57 0
780.64 0
780.70 0
780.76 0
780.83 0
780.89 0
780.96 0
781.02 0
781.08 0
781.15 0
781.21 0
781.28 0
781.34 0
781.40 0
781.47 0
781.53 0
781.60 0
781.66 0
781.72 0
781.79 0
781.85 0
781.92 0
781.98 0
782.05 0
782.11 0
782.17 0
782.24 0
782.30 0
782.37 0
782.43 0
782.49 0
782.56 0
782.62 0
782.69 0
782.75 0
782.82 0
782.88 0
782.94 0
783.01 0
783.07 0
783.14 0
783.20 0
783.26 0
783.33 0
783.39 0
783.46 0
783.52 0
783.59 0
783.65 0
783.71 0
783.78 0
783.84 0
783.91 0
783.97 0
784.04 0
784.10 0
784.16 0
784.23 0
784.29 0
784.36 0
784.42 0
784.48 0
784.55 0
784.61 0
784.68 0
784.74 0
784.81 0
784.87 0
784.93 0
785.00 0
785.06 0
785.13 0
785.19 0
785.26 0
785.32 0
785.38 0
785.45 0
785.51 0
785.58 0
785.64 0
785.71 0
785.77 0
785.83 0
785.90 0
785.96 0
786.03 0
786.09 0
786.16 0
786.22 0
786.28 0
786.35 0
786.41 0
786.48 0
786.54 0
786.61 0
786.67 0
786.73 0
786.80 0
786.86 0
786.93 0
786.99 0
787.06 0
787.12 0
787.18 0
787.25 0
787.31 0
787.38 0
787.44 0
787.51 0
787.57 0
787.64 0
787.70 0
787.76 0
787.83 0
787.89 0
787.96 0
788.02 0
788.09 0
788.15 0
788.21 0
788.28 0
788.34 0
788.41 0
788.47 0
788.54 0
788.60 0
788.67 0
788.73 0
788.79 0
788.86 0
788.92 0
788.99 0
789.05 0
789.12 0
789.18 0
789.25 0
789.31 0
789.37 0
789.44 0
789.50 0
789.57 0
789.63 0
789.70 0
789.76 0
789.83 0
789.89 0
789.95 0
790.02 0
790.08 0
790.15 0
790.21 0
790.28 0
790.34 0
790.41 0
790.47 0
790.53 0
790.60 0
790.66 0
790.73 0
790.79 0
790.86 0
790.92 0
790.99 0
791.05 0
791.12 0
791.18 0
791.24 0
791.31 0
791.37 0
791.44 0
791.50 0
791.57 0
791.63 0
791.70 0
791.76 0
791.82 0
791.89 0
791.95 0
792.02 0
792.08 0
792.15 0
792.21 0
792.28 0
792.34 0
792.41 0
792.47 0
792.53 0
792.60 0
792.66 0
792.73 0
792.79 0
792.86 0
792.92 0
792.99 0
793.05 0
793.12 0
793.18 0
793.25 0
793.31 0
793.37 0
793.44 0
793.50 0
793.57 0
793.63 0
793.70 0
793.76 0
793.83 0
793.89 0
793.96 0
794.02 0
794.09 0
794.15 0
794.21 0
794.28 0
794.34 0
794.41 0
794.47 0
794.54 0
794.60 0
794.67 0
794.73 0
794.80 0
794.86 0
794.93 0
794.99 0
795.05 0
795.12 0
795.18 0
795.25 0
795.31 0
795.38 0
795.44 0
795.51 0
795.57 0
795.64 0
795.70 0
795.77 0
795.83 0
795.90 0
795.96 0
796.03 0
796.09 0
796.15 0
796.22 0
796.28 0
796.35 0
796.41 0
796.48 0
796.54 0
796.61 0
796.67 0
796.74 0
796.80 0
796.87 0
796.93 0
797.00 0
797.06 0
797.13 0
797.19 0
797.26 0
797.32 0
797.38 0
797.45 0
797.51 0
797.58 0
797.64 0
797.71 0
797.77 0
797.84 0
797.90 0
797.97 0
798.03 0
798.10 0
798.16 0
798.23 0
798.29 0
798.36 0
798.42 0
798.49 0
798.55 0
798.62 0
798.68 0
798.75 0
798.81 0
798.87 0
798.94 0
799.00 0
799.07 0
799.13 0
799.20 0
799.26 0
799.33 0
799.39 0
799.46 0
799.52 0
799.59 0
799.65 0
799.72 0
799.78 0
799.85 0
799.91 0
799.98 0
800.04 0
800.11 0
800.17 0
800.24 0
800.30 0
800.37 0
800.43 0
800.50 0
800.56 0
800.63 0
800.69 0
800.76 0
800.82 0
800.89 0
800.95 0
801.02 0
801.08 0
801.15 0
801.21 0
801.28 0
801.34 0
801.40 0
801.47 0
801.53 0
801.60 0
801.66 0
801.73 0
801.79 0
801.86 0
801.92 0
801.99 0
802.05 0
802.12 0
802.18 0
802.25 0
802.31 0
802.38 0
802.44 0
802.51 0
802.57 0
802.64 0
802.70 0
802.77 0
802.83 0
802.90 0
802.96 0
803.03 0
803.09 0
803.16 0
803.22 0
803.29 0
803.35 0
803.42 0
803.48 0
803.55 0
803.61 0
803.68 0
803.74 0
803.81 0
803.87 0
803.94 0
804.00 0
804.07 0
804.13 0
804.20 0
804.26 0
804.33 0
804.39 0
804.46 0
804.52 0
804.59 0
804.65 0
804.72 0
804.78 0
804.85 0
804.91 0
804.98 0
805.04 0
805.11 0
805.17 0
805.24 0
805.31 0
805.37 0
805.44 0
805.50 0
805.57 0
805.63 0
805.70 0
805.76 0
805.83 0
805.89 0
805.96 0
806.02 0
806.09 0
806.15 0
806.22 0
806.28 0
806.35 0
806.41 0
806.48 0
806.54 0
806.61 0
806.67 0
806.74 0
806.80 0
806.87 0
806.93 1
807.00 1
807.06 1
807.13 1
807.19 1
807.26 1
807.32 1
807.39 0
807.45 0
807.52 0
807.58 0
807.65 0
807.72 0
807.78 0
807.85 0
807.91 0
807.98 0
808.04 0
808.11 0
808.17 0
808.24 0
808.30 0
808.37 0
808.43 0
808.50 0
808.56 0
808.63 0
808.69 0
808.76 1
808.82 1
808.89 1
808.95 2
809.02 2
809.08 2
809.15 1
809.21 1
809.28 1
809.35 0
809.41 0
809.48 0
809.54 0
809.61 0
809.67 0
809.74 0
809.80 0
809.87 0
809.93 0
810.00 0
810.06 0
810.13 0
810.19 0
810.26 0
810.32 0
810.39 0
810.45 0
810.52 0
810.59 0
810.65 0
810.72 0
810.78 0
810.85 0
810.91 0
810.98 0
811.04 0
811.11 0
811.17 0
811.24 0
811.30 0
811.37 1
811.43 1
811.50 1
811.57 1
811.63 1
811.70 1
811.76 1
811.83 1
811.89 1
811.96 1
812.02 1
812.09 1
812.15 1
812.22 1
812.28 1
812.35 1
812.41 0
812.48 0
812.55 0
812.61 0
812.68 0
812.74 0
812.81 0
812.87 0
812.94 0
813.00 0
813.07 0
813.13 0
813.20 0
813.26 0
813.33 0
813.40 0
813.46 0
813.53 0
813.59 0
813.66 0
813.72 0
813.79 0
813.85 0
813.92 0
813.98 0
814.05 1
814.12 1
814.18 1
814.25 1
814.31 1
814.38 1
814.44 1
814.51 1
814.57 1
814.64 1
814.70 0
814.77 0
814.84 0
814.90 0
814.97 0
815.03 0
815.10 0
815.16 0
815.23 0
815.29 0
815.36 0
815.42 0
815.49 0
815.56 0
815.62 0
815.69 0
815.75 0
815.82 0
815.88 0
815.95 0
816.01 0
816.08 0
816.15 1
816.21 1
816.28 1
816.34 1
816.41 1
816.47 0
816.54 0
816.60 0
816.67 0
816.73 0
816.80 0
816.87 0
816.93 0
817.00 0
817.06 0
817.13 0
817.19 0
817.26 0
817.32 0
817.39 0
817.46 0
817.52 0
817.59 0
817.65 0
817.72 0
817.78 0
817.85 0
817.92 0
817.98 0
818.05 0
818.11 0
818.18 0
818.24 0
818.31 0
818.37 0
818.44 0
818.51 0
818.57 0
818.64 0
818.70 0
818.77 0
818.83 0
818.90 0
818.96 0
819.03 0
819.10 0
819.16 0
819.23 0
819.29 0
819.36 0
819.42 0
819.49 0
819.56 0
819.62 0
819.69 0
819.75 0
819.82 0
819.88 0
819.95 0
820.02 0
820.08 0
820.15 0
820.21 0
820.28 0
820.34 0
820.41 0
820.48 0
820.54 0
820.61 0
820.67 0
820.74 0
820.80 0
820.87 0
820.94 0
821.00 0
821.07 0
821.13 0
821.20 0
821.26 0
821.33 0
821.40 0
821.46 0
821.53 0
821.59 0
821.66 0
821.72 0
821.79 0
821.86 0
821.92 0
821.99 0
822.05 0
822.12 0
822.18 0
822.25 0
822.32 0
822.38 0
822.45 0
822.51 0
822.58 0
822.64 0
822.71 0
822.78 0
822.84 0
822.91 0
822.97 0
823.04 0
823.10 0
823.17 0
823.24 0
823.30 0
823.37 0
823.43 0
823.50 0
823.57 0
823.63 0
823.70 0
823.76 0
823.83 0
823.89 0
823.96 0
824.03 0
824.09 0
824.16 0
824.22 0
824.29 0
824.36 0
824.42 0
824.49 0
824.55 0
824.62 0
824.68 0
824.75 0
824.82 0
824.88 0
824.95 0
825.01 0
825.08 0
825.15 0
825.21 0
825.28 0
825.34 0
825.41 0
825.48 0
825.54 0
825.61 0
825.67 0
825.74 0
825.80 0
825.87 0
825.94 0
826.00 0
826.07 0
826.13 0
826.20 0
826.27 0
826.33 0
826.40 0
826.46 0
826.53 0
826.60 0
826.66 0
826.73 0
826.79 0
826.86 0
826.93 0
826.99 0
827.06 0
827.12 0
827.19 0
827.26 0
827.32 0
827.39 0
827.45 0
827.52 0
827.59 0
827.65 0
827.72 0
827.78 0
827.85 0
827.92 0
827.98 0
828.05 0
828.11 0
828.18 0
828.25 0
828.31 0
828.38 0
828.44 0
828.51 0
828.58 0
828.64 0
828.71 0
828.77 0
828.84 0
828.91 0
828.97 0
829.04 0
829.10 0
829.17 0
829.24 0
829.30 0
829.37 0
829.43 0
829.50 0
829.57 0
829.63 0
829.70 0
829.76 0
829.83 0
829.90 0
829.96 0
830.03 0
830.09 0
830.16 0
830.23 0
830.29 0
830.36 0
830.42 0
830.49 0
830.56 0
830.62 0
830.69 0
830.76 0
830.82 0
830.89 0
830.95 0
831.02 0
831.09 0
831.15 0
831.22 0
831.28 0
831.35 0
831.42 0
831.48 0
831.55 0
831.61 0
831.68 0
831.75 0
831.81 0
831.88 0
831.95 0
832.01 0
832.08 0
832.14 0
832.21 0
832.28 0
832.34 0
832.41 0
832.47 0
832.54 0
832.61 0
832.67 0
832.74 0
832.81 0
832.87 0
832.94 0
833.00 0
833.07 0
833.14 0
833.20 0
833.27 0
833.34 0
833.40 0
833.47 0
833.53 0
833.60 0
833.67 0
833.73 0
833.80 0
833.86 0
833.93 0
834.00 0
834.06 0
834.13 0
834.20 0
834.26 0
834.33 0
834.39 0
834.46 0
834.53 0
834.59 0
834.66 0
834.73 0
834.79 0
834.86 0
834.92 0
834.99 0
835.06 0
835.12 0
835.19 0
835.26 0
835.32 0
835.39 0
835.46 0
835.52 0
835.59 0
835.65 0
835.72 0
835.79 0
835.85 0
835.92 0
835.99 0
836.05 0
836.12 0
836.18 0
836.25 0
836.32 0
836.38 0
836.45 0
836.52 0
836.58 0
836.65 0
836.72 0
836.78 0
836.85 0
836.91 0
836.98 0
837.05 0
837.11 0
837.18 0
837.25 0
837.31 0
837.38 0
837.44 0
837.51 0
837.58 0
837.64 0
837.71 0
837.78 0
837.84 0
837.91 0
837.98 0
838.04 0
838.11 0
838.18 0
838.24 0
838.31 0
838.37 0
838.44 0
838.51 0
838.57 0
838.64 0
838.71 0
838.77 0
838.84 0
838.91 0
838.97 0
839.04 0
839.11 0
839.17 0
839.24 0
839.30 0
839.37 0
839.44 0
839.50 0
839.57 0
839.64 0
839.70 0
839.77 0
839.84 0
839.90 0
839.97 0
840.04 0
840.10 0
840.17 0
840.23 0
840.30 0
840.37 0
840.43 0
840.50 0
840.57 0
840.63 0
840.70 0
840.77 0
840.83 0
840.90 0
840.97 0
841.03 0
841.10 0
841.17 0
841.23 0
841.30 0
841.37 0
841.43 0
841.50 0
841.56 0
841.63 0
841.70 0
841.76 0
841.83 0
841.90 0
841.96 0
842.03 0
842.10 0
842.16 0
842.23 0
842.30 0
842.36 0
842.43 0
842.50 0
842.56 0
842.63 0
842.70 0
842.76 0
842.83 0
842.90 0
842.96 0
843.03 0
843.10 0
843.16 0
843.23 0
843.30 0
843.36 0
843.43 0
843.50 0
843.56 0
843.63 0
843.70 0
843.76 0
843.83 0
843.90 0
843.96 0
844.03 0
844.09 0
844.16 0
844.23 0
844.29 0
844.36 0
844.43 0
844.49 0
844.56 0
844.63 0
844.69 0
844.76 0
844.83 0
844.89 0
844.96 0
845.03 0
845.09 0
845.16 0
845.23 0
845.29 0
845.36 0
845.43 0
845.49 0
845.56 0
845.63 0
845.69 0
845.76 0
845.83 0
845.89 0
845.96 0
846.03 0
846.10 0
846.16 0
846.23 0
846.30 0
846.36 0
846.43 0
846.50 0
846.56 0
846.63 0
846.70 0
846.76 0
846.83 0
846.90 0
846.96 0
847.03 0
847.10 0
847.16 0
847.23 0
847.30 0
847.36 0
847.43 0
847.50 0
847.56 0
847.63 0
847.70 0
847.76 0
847.83 0
847.90 0
847.96 0
848.03 0
848.10 0
848.16 0
848.23 0
848.30 0
848.36 0
848.43 0
848.50 0
848.57 0
848.63 0
848.70 0
848.77 0
848.83 0
848.90 0
848.97 0
849.03 0
849.10 0
849.17 0
849.23 0
849.30 0
849.37 0
849.43 0
849.50 0
849.57 0
849.63 0
849.70 0
849.77 0
849.83 0
849.90 0
849.97 0
850.04 0
850.10 0
850.17 0
850.24 0
850.30 0
850.37 0
850.44 0
850.50 0
850.57 0
850.64 0
850.70 0
850.77 0
850.84 0
850.91 0
850.97 0
851.04 0
851.11 0
851.17 0
851.24 0
851.31 0
851.37 0
851.44 0
851.51 0
851.57 0
851.64 0
851.71 0
851.77 0
851.84 0
851.91 0
851.98 0
852.04 0
852.11 0
852.18 0
852.24 0
852.31 0
852.38 0
852.44 0
852.51 0
852.58 0
852.65 0
852.71 0
852.78 0
852.85 0
852.91 0
852.98 0
853.05 0
853.11 0
853.18 0
853.25 0
853.32 0
853.38 0
853.45 0
853.52 0
853.58 0
853.65 0
853.72 0
853.78 0
853.85 0
853.92 0
853.99 0
854.05 0
854.12 0
854.19 0
854.25 0
854.32 0
854.39 0
854.45 0
854.52 0
854.59 0
854.66 0
854.72 0
854.79 0
854.86 0
854.92 0
854.99 0
855.06 0
855.12 0
855.19 0
855.26 0
855.33 0
855.39 0
855.46 0
855.53 0
855.59 0
855.66 0
855.73 0
855.80 0
855.86 0
855.93 0
856.00 0
856.06 0
856.13 0
856.20 0
856.27 0
856.33 0
856.40 0
856.47 0
856.53 0
856.60 0
856.67 0
856.74 0
856.80 0
856.87 0
856.94 0
857.00 0
857.07 0
857.14 0
857.21 0
857.27 0
857.34 0
857.41 0
857.47 0
857.54 0
857.61 0
857.68 0
857.74 0
857.81 0
857.88 0
857.94 0
858.01 0
858.08 0
858.15 0
858.21 0
858.28 0
858.35 0
858.41 0
858.48 0
858.55 0
858.62 0
858.68 0
858.75 0
858.82 0
858.88 0
858.95 0
859.02 0
859.09 0
859.15 0
859.22 0
859.29 0
859.36 0
859.42 0
859.49 0
859.56 0
859.62 0
859.69 0
859.76 0
859.83 0
859.89 0
859.96 0
860.03 0
860.09 0
860.16 0
860.23 0
860.30 0
860.36 0
860.43 0
860.50 0
860.57 0
860.63 0
860.70 0
860.77 0
860.83 0
860.90 0
860.97 0
861.04 0
861.10 0
861.17 0
861.24 0
861.31 0
861.37 0
861.44 0
861.51 0
861.58 0
861.64 0
861.71 0
861.78 0
861.84 0
861.91 0
861.98 0
862.05 0
862.11 0
862.18 0
862.25 0
862.32 0
862.38 0
862.45 0
862.52 0
862.59 0
862.65 0
862.72 0
862.79 0
862.85 0
862.92 0
862.99 0
863.06 0
863.12 0
863.19 0
863.26 0
863.33 0
863.39 0
863.46 0
863.53 0
863.60 0
863.66 0
863.73 0
863.80 0
863.87 0
863.93 0
864.00 0
864.07 0
864.14 0
864.20 0
864.27 0
864.34 0
864.40 0
864.47 0
864.54 0
864.61 0
864.67 0
864.74 0
864.81 0
864.88 0
864.94 0
865.01 0
865.08 0
865.15 0
865.21 0
865.28 0
865.35 0
865.42 0
865.48 0
865.55 0
865.62 0
865.69 0
865.75 0
865.82 0
865.89 0
865.96 0
866.02 0
866.09 0
866.16 0
866.23 0
866.29 0
866.36 0
866.43 0
866.50 0
866.56 0
866.63 0
866.70 0
866.77 0
866.83 0
866.90 0
866.97 0
867.04 0
867.10 0
867.17 0
867.24 0
867.31 0
867.37 0
867.44 0
867.51 0
867.58 0
867.64 0
867.71 0
867.78 0
867.85 0
867.91 0
867.98 0
868.05 0
868.12 0
868.18 0
868.25 0
868.32 0
868.39 0
868.46 0
868.52 0
868.59 0
868.66 0
868.73 0
868.79 0
868.86 0
868.93 0
869.00 0
869.06 0
869.13 0
869.20 0
869.27 0
869.33 0
869.40 0
869.47 0
869.54 0
869.60 0
869.67 0
869.74 0
869.81 0
869.88 0
869.94 0
870.01 0
870.08 0
870.15 0
870.21 0
870.28 0
870.35 0
870.42 0
870.48 0
870.55 0
870.62 0
870.69 0
870.75 0
870.82 0
870.89 0
870.96 0
871.03 0
871.09 0
871.16 0
871.23 0
871.30 0
871.36 0
871.43 0
871.50 0
871.57 0
871.63 0
871.70 0
871.77 0
871.84 0
871.91 0
871.97 0
872.04 0
872.11 0
872.18 0
872.24 0
872.31 0
872.38 0
872.45 0
872.52 0
872.58 0
872.65 0
872.72 0
872.79 0
872.85 0
872.92 0
872.99 0
873.06 0
873.12 0
873.19 0
873.26 0
873.33 0
873.40 0
873.46 0
873.53 0
873.60 0
873.67 0
873.73 0
873.80 0
873.87 0
873.94 0
874.01 0
874.07 0
874.14 0
874.21 0
874.28 0
874.35 0
874.41 0
874.48 0
874.55 0
874.62 0
874.68 0
874.75 0
874.82 0
874.89 0
874.96 0
875.02 0
875.09 0
875.16 0
875.23 0
875.29 0
875.36 0
875.43 0
875.50 0
875.57 0
875.63 0
875.70 0
875.77 0
875.84 0
875.91 0
875.97 0
876.04 0
876.11 0
876.18 0
876.24 0
876.31 0
876.38 0
876.45 0
876.52 0
876.58 0
876.65 0
876.72 0
876.79 0
876.86 0
876.92 0
876.99 0
877.06 0
877.13 0
877.20 0
877.26 0
877.33 0
877.40 0
877.47 0
877.54 0
877.60 0
877.67 0
877.74 0
877.81 0
877.88 0
877.94 0
878.01 0
878.08 0
878.15 0
878.21 0
878.28 0
878.35 0
878.42 0
878.49 0
878.55 0
878.62 0
878.69 0
878.76 0
878.83 0
878.89 0
878.96 0
879.03 0
879.10 0
879.17 0
879.23 0
879.30 0
879.37 0
879.44 0
879.51 0
879.57 0
879.64 0
879.71 0
879.78 0
879.85 0
879.91 0
879.98 0
880.05 0
880.12 0
880.19 0
880.25 0
880.32 0
880.39 0
880.46 0
880.53 0
880.60 0
880.66 0
880.73 0
880.80 0
880.87 0
880.94 0
881.00 0
881.07 0
881.14 0
881.21 0
881.28 0
881.34 0
881.41 0
881.48 0
881.55 0
881.62 0
881.68 0
881.75 0
881.82 0
881.89 0
881.96 0
882.02 0
882.09 0
882.16 0
882.23 0
882.30 0
882.37 0
882.43 0
882.50 0
882.57 0
882.64 0
882.71 0
882.77 0
882.84 0
882.91 0
882.98 0
883.05 0
883.12 0
883.18 0
883.25 0
883.32 0
883.39 0
883.46 0
883.52 0
883.59 0
883.66 0
883.73 0
883.80 0
883.86 0
883.93 0
884.00 0
884.07 0
884.14 0
884.21 0
884.27 0
884.34 0
884.41 0
884.48 0
884.55 0
884.62 0
884.68 0
884.75 0
884.82 0
884.89 0
884.96 0
885.02 0
885.09 0
885.16 0
885.23 0
885.30 0
885.37 0
885.43 0
885.50 0
885.57 0
885.64 0
885.71 0
885.77 0
885.84 0
885.91 0
885.98 0
886.05 0
886.12 0
886.18 0
886.25 0
886.32 0
886.39 0
886.46 0
886.53 0
886.59 0
886.66 0
886.73 0
886.80 0
886.87 0
886.94 0
887.00 0
887.07 0
887.14 0
887.21 0
887.28 0
887.35 0
887.41 0
887.48 0
887.55 0
887.62 0
887.69 0
887.76 0
887.82 0
887.89 0
887.96 0
888.03 0
888.10 0
888.17 0
888.23 0
888.30 0
888.37 0
888.44 0
888.51 0
888.58 0
888.64 0
888.71 0
888.78 0
888.85 0
888.92 0
888.99 0
889.05 0
889.12 0
889.19 0
889.26 0
889.33 0
889.40 0
889.46 0
889.53 0
889.60 0
889.67 0
889.74 0
889.81 0
889.88 0
889.94 0
890.01 0
890.08 0
890.15 0
890.22 0
890.29 0
890.35 0
890.42 0
890.49 0
890.56 0
890.63 0
890.70 0
890.76 0
890.83 0
890.90 0
890.97 0
891.04 0
891.11 0
891.18 0
891.24 0
891.31 0
891.38 0
891.45 0
891.52 0
891.59 0
891.65 0
891.72 0
891.79 0
891.86 0
891.93 0
892.00 0
892.07 0
892.13 0
892.20 0
892.27 0
892.34 0
892.41 0
892.48 0
892.55 0
892.61 0
892.68 0
892.75 0
892.82 0
892.89 0
892.96 0
893.02 0
893.09 0
893.16 0
893.23 0
893.30 0
893.37 0
893.44 0
893.50 0
893.57 0
893.64 0
893.71 0
893.78 0
893.85 0
893.92 0
893.98 0
894.05 0
894.12 0
894.19 0
894.26 0
894.33 0
894.40 0
894.46 0
894.53 0
894.60 0
894.67 0
894.74 0
894.81 0
894.88 0
894.94 0
895.01 0
895.08 0
895.15 0
895.22 0
895.29 0
895.36 0
895.43 0
895.49 0
895.56 0
895.63 0
895.70 0
895.77 0
895.84 0
895.91 0
895.97 0
896.04 0
896.11 0
896.18 0
896.25 0
896.32 0
896.39 0
896.45 0
896.52 0
896.59 0
896.66 0
896.73 0
896.80 0
896.87 0
896.94 0
897.00 0
897.07 0
897.14 0
897.21 0
897.28 0
897.35 0
897.42 0
897.49 0
897.55 0
897.62 0
897.69 0
897.76 0
897.83 0
897.90 0
897.97 0
898.03 0
898.10 0
898.17 0
898.24 0
898.31 0
898.38 0
898.45 0
898.52 0
898.58 0
898.65 0
898.72 0
898.79 0
898.86 0
898.93 0
899.00 0
899.07 0
899.13 0
899.20 0
899.27 0
899.34 0
899.41 0
899.48 0
899.55 0
899.62 0
899.69 0
899.75 0
899.82 0
899.89 0
899.96 0
900.03 0
900.10 0
900.17 0
900.24 0
900.30 0
900.37 0
900.44 0
900.51 0
900.58 0
900.65 0
900.72 0
900.79 0
900.85 0
900.92 0
900.99 0
901.06 0
901.13 0
901.20 0
901.27 0
901.34 0
901.41 0
901.47 0
901.54 0
901.61 0
901.68 0
901.75 0
901.82 0
901.89 0
901.96 0
902.03 0
902.09 0
902.16 0
902.23 0
902.30 0
902.37 0
902.44 0
902.51 0
902.58 0
902.65 0
902.71 0
902.78 0
902.85 0
902.92 0
902.99 0
903.06 0
903.13 0
903.20 0
903.27 0
903.33 0
903.40 0
903.47 0
903.54 0
903.61 0
903.68 0
903.75 0
903.82 0
903.89 0
903.96 0
904.02 0
904.09 0
904.16 0
904.23 0
904.30 0
904.37 0
904.44 0
904.51 0
904.58 0
904.64 0
904.71 0
904.78 0
904.85 0
904.92 0
904.99 0
905.06 0
905.13 0
905.20 0
905.27 0
905.33 0
905.40 0
905.47 0
905.54 0
905.61 0
905.68 0
905.75 0
905.82 0
905.89 0
905.96 0
906.02 0
906.09 0
906.16 0
906.23 0
906.30 0
906.37 0
906.44 0
906.51 0
906.58 0
906.65 0
906.72 0
906.78 0
906.85 0
906.92 0
906.99 0
907.06 0
907.13 0
907.20 0
907.27 0
907.34 0
907.41 0
907.47 0
907.54 0
907.61 0
907.68 0
907.75 0
907.82 0
907.89 0
907.96 0
908.03 0
908.10 0
908.17 0
908.24 0
908.30 0
908.37 0
908.44 0
908.51 0
908.58 0
908.65 0
908.72 0
908.79 0
908.86 0
908.93 0
909.00 0
909.06 0
909.13 0
909.20 0
909.27 0
909.34 0
909.41 0
909.48 0
909.55 0
909.62 0
909.69 0
909.76 0
909.83 0
909.89 0
909.96 0
910.03 0
910.10 0
910.17 0
910.24 0
910.31 0
910.38 0
910.45 0
910.52 0
910.59 0
910.66 0
910.72 0
910.79 0
910.86 0
910.93 0
911.00 0
911.07 0
911.14 0
911.21 0
911.28 0
911.35 0
911.42 0
911.49 0
911.56 0
911.62 0
911.69 0
911.76 0
911.83 0
911.90 0
911.97 0
912.04 0
912.11 0
912.18 0
912.25 0
912.32 0
912.39 0
912.46 0
912.53 0
912.59 0
912.66 0
912.73 0
912.80 0
912.87 0
912.94 0
913.01 0
913.08 0
913.15 0
913.22 0
913.29 0
913.36 0
913.43 0
913.50 0
913.56 0
913.63 0
913.70 0
913.77 0
913.84 0
913.91 0
913.98 0
914.05 0
914.12 0
914.19 0
914.26 0
914.33 0
914.40 0
914.47 0
914.54 0
914.60 0
914.67 0
914.74 0
914.81 0
914.88 0
914.95 0
915.02 0
915.09 0
915.16 0
915.23 0
915.30 0
915.37 0
915.44 0
915.51 0
915.58 0
915.65 0
915.71 0
915.78 0
915.85 0
915.92 0
915.99 0
916.06 0
916.13 0
916.20 0
916.27 0
916.34 0
916.41 0
916.48 0
916.55 0
916.62 0
916.69 0
916.76 0
916.83 0
916.90 0
916.96 0
917.03 0
917.10 0
917.17 0
917.24 0
917.31 0
917.38 0
917.45 0
917.52 0
917.59 0
917.66 0
917.73 0
917.80 0
917.87 0
917.94 0
918.01 0
918.08 0
918.15 0
918.21 0
918.28 0
918.35 0
918.42 0
918.49 0
918.56 0
918.63 0
918.70 0
918.77 0
918.84 0
918.91 0
918.98 0
919.05 0
919.12 0
919.19 0
919.26 0
919.33 0
919.40 0
919.47 0
919.54 0
919.61 0
919.67 0
919.74 0
919.81 0
919.88 0
919.95 0
920.02 0
920.09 0
920.16 0
920.23 0
920.30 0
920.37 0
920.44 0
920.51 0
920.58 0
920.65 0
920.72 0
920.79 0
920.86 0
920.93 0
921.00 0
921.07 0
921.14 0
921.21 0
921.28 0
921.34 0
921.41 0
921.48 0
921.55 0
921.62 0
921.69 0
921.76 0
921.83 0
921.90 0
921.97 0
922.04 0
922.11 0
922.18 0
922.25 0
922.32 0
922.39 0
922.46 0
922.53 0
922.60 0
922.67 0
922.74 0
922.81 0
922.88 0
922.95 0
923.02 0
923.09 0
923.16 0
923.23 0
923.29 0
923.36 0
923.43 0
923.50 0
923.57 0
923.64 0
923.71 0
923.78 0
923.85 0
923.92 0
923.99 0
924.06 0
924.13 0
924.20 0
924.27 0
924.34 0
924.41 0
924.48 0
924.55 0
924.62 0
924.69 0
924.76 0
924.83 0
924.90 0
924.97 0
925.04 0
925.11 0
925.18 0
925.25 0
925.32 0
925.39 0
925.46 0
925.53 0
925.60 0
925.67 0
925.74 0
925.81 0
925.88 0
925.94 0
926.01 0
926.08 0
926.15 0
926.22 0
926.29 0
926.36 0
926.43 0
926.50 0
926.57 0
926.64 0
926.71 0
926.78 0
926.85 0
926.92 0
926.99 0
927.06 0
927.13 0
927.20 0
927.27 0
927.34 0
927.41 0
927.48 0
927.55 0
927.62 0
927.69 0
927.76 0
927.83 0
927.90 0
927.97 0
928.04 0
928.11 0
928.18 0
928.25 0
928.32 0
928.39 0
928.46 0
928.53 0
928.60 0
928.67 0
928.74 0
928.81 0
928.88 0
928.95 0
929.02 0
929.09 0
929.16 0
929.23 0
929.30 0
929.37 0
929.44 0
929.51 0
929.58 0
929.65 0
929.72 0
929.79 0
929.86 0
929.93 0
930.00 0
930.07 0
930.14 0
930.21 0
930.28 0
930.35 0
930.42 0
930.49 0
930.56 0
930.63 0
930.70 0
930.77 0
930.84 0
930.91 0
930.98 0
931.05 0
931.12 0
931.19 0
931.26 0
931.33 0
931.40 0
931.47 0
931.54 0
931.61 0
931.68 0
931.75 0
931.82 0
931.89 0
931.96 0
932.03 0
932.10 0
932.17 0
932.24 0
932.31 0
932.38 0
932.45 0
932.52 0
932.59 0
932.66 0
932.73 0
932.80 0
932.87 0
932.94 0
933.01 0
933.08 0
933.15 0
933.22 0
933.29 0
933.36 0
933.43 0
933.50 0
933.57 0
933.64 0
933.71 0
933.78 0
933.85 0
933.92 0
933.99 0
934.06 0
934.13 0
934.20 0
934.27 0
934.34 0
934.41 0
934.48 0
934.55 0
934.62 0
934.69 0
934.76 0
934.83 0
934.90 0
934.97 0
935.04 0
935.11 0
935.18 0
935.25 0
935.32 0
935.39 0
935.46 0
935.53 0
935.60 0
935.67 0
935.74 0
935.81 0
935.88 0
935.95 0
936.02 0
936.09 0
936.16 0
936.23 0
936.30 0
936.37 0
936.44 0
936.51 0
936.58 0
936.65 0
936.72 0
936.79 0
936.86 0
936.93 0
937.00 0
937.07 0
937.14 0
937.21 0
937.28 0
937.35 0
937.43 0
937.50 0
937.57 0
937.64 0
937.71 0
937.78 0
937.85 0
937.92 0
937.99 0
938.06 0
938.13 0
938.20 0
938.27 0
938.34 0
938.41 0
938.48 0
938.55 0
938.62 0
938.69 0
938.76 0
938.83 0
938.90 0
938.97 0
939.04 0
939.11 0
939.18 0
939.25 0
939.32 0
939.39 0
939.46 0
939.53 0
939.60 0
939.67 0
939.74 0
939.81 0
939.88 0
939.95 0
940.02 0
940.10 0
940.17 0
940.24 0
940.31 0
940.38 0
940.45 0
940.52 0
940.59 0
940.66 0
940.73 0
940.80 0
940.87 0
940.94 0
941.01 0
941.08 0
941.15 0
941.22 0
941.29 0
941.36 0
941.43 0
941.50 0
941.57 0
941.64 0
941.71 0
941.78 0
941.85 0
941.92 0
941.99 0
942.07 0
942.14 0
942.21 0
942.28 0
942.35 0
942.42 0
942.49 0
942.56 0
942.63 0
942.70 0
942.77 0
942.84 0
942.91 0
942.98 0
943.05 0
943.12 0
943.19 0
943.26 0
943.33 0
943.40 0
943.47 0
943.54 0
943.61 0
943.68 0
943.76 0
943.83 0
943.90 0
943.97 0
944.04 0
944.11 0
944.18 0
944.25 0
944.32 0
944.39 0
944.46 0
944.53 0
944.60 0
944.67 0
944.74 0
944.81 0
944.88 0
944.95 0
945.02 0
945.09 0
945.16 0
945.24 0
945.31 0
945.38 0
945.45 0
945.52 0
945.59 0
945.66 0
945.73 0
945.80 0
945.87 0
945.94 0
946.01 0
946.08 0
946.15 0
946.22 0
946.29 0
946.36 0
946.43 0
946.50 0
946.58 0
946.65 0
946.72 0
946.79 0
946.86 0
946.93 0
947.00 0
947.07 0
947.14 0
947.21 0
947.28 0
947.35 0
947.42 0
947.49 0
947.56 0
947.63 0
947.70 0
947.78 0
947.85 0
947.92 0
947.99 0
948.06 0
948.13 0
948.20 0
948.27 0
948.34 0
948.41 0
948.48 0
948.55 0
948.62 0
948.69 0
948.76 0
948.83 0
948.91 0
948.98 0
949.05 0
949.12 0
949.19 0
949.26 0
949.33 0
949.40 0
949.47 0
949.54 0
949.61 0
949.68 0
949.75 0
949.82 0
949.89 0
949.97 0
950.04 0
950.11 0
950.18 0
950.25 0
950.32 0
950.39 0
950.46 0
950.53 0
950.60 0
950.67 0
950.74 0
950.81 0
950.88 0
950.96 0
951.03 0
951.10 0
951.17 0
951.24 0
951.31 0
951.38 0
951.45 0
951.52 0
951.59 0
951.66 0
951.73 0
951.80 0
951.87 0
951.95 0
952.02 0
952.09 0
952.16 0
952.23 0
952.30 0
952.37 0
952.44 0
952.51 0
952.58 0
952.65 0
952.72 0
952.79 0
952.87 0
952.94 0
953.01 0
953.08 0
953.15 0
953.22 0
953.29 0
953.36 0
953.43 0
953.50 0
953.57 0
953.64 0
953.72 0
953.79 0
953.86 0
953.93 0
954.00 0
954.07 0
954.14 0
954.21 0
954.28 0
954.35 0
954.42 0
954.49 0
954.57 0
954.64 0
954.71 0
954.78 0
954.85 0
954.92 0
954.99 0
955.06 0
955.13 0
955.20 0
955.27 0
955.34 0
955.42 0
955.49 0
955.56 0
955.63 0
955.70 0
955.77 0
955.84 0
955.91 0
955.98 0
956.05 0
956.12 0
956.20 0
956.27 0
956.34 0
956.41 0
956.48 0
956.55 0
956.62 0
956.69 0
956.76 0
956.83 0
956.90 0
956.98 0
957.05 0
957.12 0
957.19 0
957.26 0
957.33 0
957.40 0
957.47 0
957.54 0
957.61 0
957.69 0
957.76 0
957.83 0
957.90 0
957.97 0
958.04 0
958.11 0
958.18 0
958.25 0
958.32 0
958.40 0
958.47 0
958.54 0
958.61 0
958.68 0
958.75 0
958.82 0
958.89 0
958.96 0
959.03 0
959.11 0
959.18 0
959.25 0
959.32 0
959.39 0
959.46 0
959.53 0
959.60 0
959.67 0
959.74 0
959.82 0
959.89 0
959.96 0
960.03 0
960.10 0
960.17 0
960.24 0
960.31 0
960.38 0
960.46 0
960.53 0
960.60 0
960.67 0
960.74 0
960.81 0
960.88 0
960.95 0
961.02 0
961.10 0
961.17 0
961.24 0
961.31 0
961.38 0
961.45 0
961.52 0
961.59 0
961.66 0
961.74 0
961.81 0
961.88 0
961.95 0
962.02 0
962.09 0
962.16 0
962.23 0
962.30 0
962.38 0
962.45 0
962.52 0
962.59 0
962.66 0
962.73 0
962.80 0
962.87 0
962.94 0
963.02 0
963.09 0
963.16 0
963.23 0
963.30 0
963.37 0
963.44 0
963.51 0
963.59 0
963.66 0
963.73 0
963.80 0
963.87 0
963.94 0
964.01 0
964.08 0
964.15 0
964.23 0
964.30 0
964.37 0
964.44 0
964.51 0
964.58 0
964.65 0
964.72 0
964.80 0
964.87 0
964.94 0
965.01 0
965.08 0
965.15 0
965.22 0
965.29 0
965.37 0
965.44 0
965.51 0
965.58 0
965.65 0
965.72 0
965.79 0
965.86 0
965.94 0
966.01 0
966.08 0
966.15 0
966.22 0
966.29 0
966.36 0
966.43 0
966.51 0
966.58 0
966.65 0
966.72 0
966.79 0
966.86 0
966.93 0
967.01 0
967.08 0
967.15 0
967.22 0
967.29 0
967.36 0
967.43 0
967.50 0
967.58 0
967.65 0
967.72 0
967.79 0
967.86 0
967.93 0
968.00 0
968.08 0
968.15 0
968.22 0
968.29 0
968.36 0
968.43 0
968.50 0
968.57 0
968.65 0
968.72 0
968.79 0
968.86 0
968.93 0
969.00 0
969.07 0
969.15 0
969.22 0
969.29 0
969.36 0
969.43 0
969.50 0
969.57 0
969.65 0
969.72 0
969.79 0
969.86 0
969.93 0
970.00 0
970.07 0
970.15 0
970.22 0
970.29 0
970.36 0
970.43 0
970.50 0
970.57 0
970.65 0
970.72 0
970.79 0
970.86 0
970.93 0
971.00 0
971.07 0
971.15 0
971.22 0
971.29 0
971.36 0
971.43 0
971.50 0
971.57 0
971.65 0
971.72 0
971.79 0
971.86 0
971.93 0
972.00 0
972.08 0
972.15 0
972.22 0
972.29 0
972.36 0
972.43 0
972.50 0
972.58 0
972.65 0
972.72 0
972.79 0
972.86 0
972.93 0
973.00 0
973.08 0
973.15 0
973.22 0
973.29 0
973.36 0
973.43 0
973.51 0
973.58 0
973.65 0
973.72 0
973.79 0
973.86 0
973.94 0
974.01 0
974.08 0
974.15 0
974.22 0
974.29 0
974.36 0
974.44 0
974.51 0
974.58 0
974.65 0
974.72 0
974.79 0
974.87 0
974.94 0
975.01 0
975.08 0
975.15 0
975.22 0
975.30 0
975.37 0
975.44 0
975.51 0
975.58 1
975.65 1
975.73 1
975.80 1
975.87 1
975.94 0
976.01 0
976.08 0
976.16 0
976.23 0
976.30 0
976.37 0
976.44 0
976.51 0
976.58 0
976.66 0
976.73 0
976.80 0
976.87 0
976.94 0
977.02 0
977.09 0
977.16 0
977.23 0
977.30 0
977.37 0
977.45 0
977.52 0
977.59 0
977.66 0
977.73 0
977.80 0
977.88 0
977.95 0
978.02 0
978.09 0
978.16 0
978.23 0
978.31 0
978.38 0
978.45 0
978.52 0
978.59 0
978.66 0
978.74 0
978.81 0
978.88 0
978.95 0
979.02 0
979.09 0
979.17 0
979.24 0
979.31 0
979.38 0
979.45 0
979.53 0
979.60 0
979.67 0
979.74 0
979.81 0
979.88 0
979.96 0
980.03 0
980.10 0
980.17 0
980.24 0
980.32 0
980.39 0
980.46 0
980.53 0
980.60 0
980.67 1
980.75 1
980.82 1
980.89 1
980.96 0
981.03 0
981.11 0
981.18 0
981.25 0
981.32 0
981.39 0
981.46 1
981.54 1
981.61 1
981.68 1
981.75 1
981.82 1
981.90 1
981.97 0
982.04 0
982.11 0
982.18 0
982.25 0
982.33 0
982.40 0
982.47 0
982.54 0
982.61 0
982.69 0
982.76 0
982.83 0
982.90 0
982.97 0
983.05 0
983.12 0
983.19 0
983.26 0
983.33 0
983.41 0
983.48 0
983.55 0
983.62 0
983.69 0
983.76 0
983.84 0
983.91 0
983.98 0
984.05 1
984.12 1
984.20 1
984.27 1
984.34 1
984.41 1
984.48 0
984.56 0
984.63 0
984.70 0
984.77 0
984.84 0
984.92 0
984.99 0
985.06 0
985.13 0
985.20 0
985.28 0
985.35 0
985.42 0
985.49 0
985.56 0
985.64 0
985.71 0
985.78 0
985.85 0
985.92 0
986.00 1
986.07 1
986.14 1
986.21 1
986.28 1
986.36 1
986.43 1
986.50 1
986.57 1
986.64 1
986.72 1
986.79 1
986.86 1
986.93 0
987.00 0
987.08 0
987.15 0
987.22 0
987.29 0
987.36 0
987.44 0
987.51 0
987.58 0
987.65 0
987.72 0
987.80 0
987.87 0
987.94 1
988.01 1
988.09 1
988.16 1
988.23 1
988.30 1
988.37 0
988.45 0
988.52 0
988.59 0
988.66 0
988.73 0
988.81 0
988.88 1
988.95 1
989.02 1
989.09 1
989.17 1
989.24 1
989.31 1
989.38 1
989.46 1
989.53 1
989.60 1
989.67 1
989.74 1
989.82 1
989.89 1
989.96 0
990.03 0
990.10 0
990.18 0
990.25 0
990.32 0
990.39 0
990.47 0
990.54 0
990.61 1
990.68 1
990.75 1
990.83 1
990.90 1
990.97 1
991.04 1
991.12 1
991.19 1
991.26 1
991.33 1
991.40 2
991.48 2
991.55 2
991.62 2
991.69 2
991.77 2
991.84 2
991.91 2
991.98 1
992.05 1
992.13 1
992.20 1
992.27 1
992.34 1
992.42 1
992.49 1
992.56 1
992.63 0
992.70 0
992.78 0
992.85 0
992.92 0
992.99 0
993.07 0
993.14 0
993.21 0
993.28 1
993.35 1
993.43 0
993.50 0
993.57 0
993.64 0
993.72 0
993.79 0
993.86 1
993.93 1
994.01 1
994.08 1
994.15 1
994.22 0
994.29 0
994.37 0
994.44 0
994.51 0
994.58 0
994.66 0
994.73 0
994.80 0
994.87 0
994.95 0
995.02 0
995.09 0
995.16 0
995.23 0
995.31 0
995.38 0
995.45 0
995.52 0
995.60 0
995.67 0
995.74 0
995.81 0
995.89 1
995.96 1
996.03 1
996.10 1
996.18 0
996.25 0
996.32 0
996.39 0
996.47 0
996.54 0
996.61 0
996.68 1
996.75 1
996.83 1
996.90 1
996.97 1
997.04 1
997.12 1
997.19 1
997.26 1
997.33 1
997.41 1
997.48 1
997.55 1
997.62 1
997.70 1
997.77 1
997.84 2
997.91 2
997.99 1
998.06 1
998.13 1
998.20 1
998.28 0
998.35 0
998.42 0
998.49 0
998.57 0
998.64 0
998.71 0
998.78 0
998.86 0
998.93 0
999.00 0
999.07 0
999.15 0
999.22 0
999.29 0
999.36 0
999.44 0
999.51 0
999.58 0
999.65 0
999.73 0
999.80 0
999.87 0
999.94 0
1000.02 0
1000.09 0
1000.16 0
1000.23 0
1000.31 0
1000.38 0
1000.45 0
1000.52 0
1000.60 1
1000.67 1
1000.74 1
1000.81 1
1000.89 1
1000.96 1
1001.03 0
1001.10 0
1001.18 0
1001.25 0
1001.32 0
1001.39 1
1001.47 1
1001.54 1
1001.61 1
1001.68 1
1001.76 1
1001.83 1
1001.90 1
1001.97 1
1002.05 1
1002.12 1
1002.19 1
1002.27 1
1002.34 1
1002.41 2
1002.48 2
1002.56 2
1002.63 2
1002.70 2
1002.77 2
1002.85 1
1002.92 1
1002.99 0
1003.06 0
1003.14 0
1003.21 0
1003.28 0
1003.35 0
1003.43 0
1003.50 0
1003.57 0
1003.64 0
1003.72 0
1003.79 1
1003.86 1
1003.94 2
1004.01 2
1004.08 2
1004.15 2
1004.23 2
1004.30 2
1004.37 1
1004.44 1
1004.52 0
1004.59 0
1004.66 0
1004.74 0
1004.81 0
1004.88 0
1004.95 0
1005.03 0
1005.10 0
1005.17 1
1005.24 1
1005.32 1
1005.39 1
1005.46 1
1005.53 1
1005.61 1
1005.68 1
1005.75 1
1005.83 1
1005.90 1
1005.97 1
1006.04 1
1006.12 1
1006.19 1
1006.26 1
1006.33 1
1006.41 1
1006.48 1
1006.55 1
1006.63 0
1006.70 0
1006.77 0
1006.84 0
1006.92 0
1006.99 0
1007.06 0
1007.14 0
1007.21 0
1007.28 0
1007.35 0
1007.43 0
1007.50 0
1007.57 0
1007.64 0
1007.72 0
1007.79 0
1007.86 0
1007.94 1
1008.01 1
1008.08 1
1008.15 1
1008.23 1
1008.30 1
1008.37 1
1008.45 1
1008.52 1
1008.59 1
1008.66 1
1008.74 1
1008.81 1
1008.88 1
1008.96 1
1009.03 1
1009.10 1
1009.17 1
1009.25 0
1009.32 0
1009.39 0
1009.47 0
1009.54 0
1009.61 0
1009.68 0
1009.76 0
1009.83 0
1009.90 0
1009.98 0
1010.05 0
1010.12 0
1010.19 0
1010.27 0
1010.34 0
1010.41 0
1010.49 0
1010.56 0
1010.63 0
1010.70 1
1010.78 1
1010.85 1
1010.92 1
1011.00 1
1011.07 1
1011.14 1
1011.22 0
1011.29 0
1011.36 0
1011.43 1
1011.51 1
1011.58 1
1011.65 1
1011.73 1
1011.80 1
1011.87 1
1011.94 1
1012.02 1
1012.09 1
1012.16 1
1012.24 1
1012.31 1
1012.38 1
1012.46 1
1012.53 1
1012.60 0
1012.67 0
1012.75 0
1012.82 0
1012.89 1
1012.97 1
1013.04 2
1013.11 2
1013.19 2
1013.26 3
1013.33 3
1013.40 2
1013.48 2
1013.55 1
1013.62 1
1013.70 0
1013.77 0
1013.84 0
1013.92 0
1013.99 0
1014.06 0
1014.13 0
1014.21 1
1014.28 1
1014.35 2
1014.43 2
1014.50 2
1014.57 2
1014.65 2
1014.72 2
1014.79 2
1014.86 2
1014.94 2
1015.01 2
1015.08 2
1015.16 3
1015.23 3
1015.30 3
1015.38 4
1015.45 4
1015.52 4
1015.60 4
1015.67 3
1015.74 3
1015.81 2
1015.89 2
1015.96 2
1016.03 2
1016.11 2
1016.18 2
1016.25 3
1016.33 2
1016.40 2
1016.47 2
1016.55 2
1016.62 2
1016.69 2
1016.77 2
1016.84 2
1016.91 2
1016.98 2
1017.06 2
1017.13 2
1017.20 2
1017.28 3
1017.35 3
1017.42 4
1017.50 4
1017.57 4
1017.64 4
1017.72 4
1017.79 4
1017.86 3
1017.94 3
1018.01 2
1018.08 2
1018.15 2
1018.23 2
1018.30 2
1018.37 2
1018.45 2
1018.52 2
1018.59 2
1018.67 1
1018.74 1
1018.81 1
1018.89 0
1018.96 0
1019.03 0
1019.11 0
1019.18 0
1019.25 0
1019.33 0
1019.40 0
1019.47 0
1019.55 0
1019.62 0
1019.69 0
1019.77 0
1019.84 0
1019.91 1
1019.99 1
1020.06 2
1020.13 2
1020.20 3
1020.28 3
1020.35 2
1020.42 2
1020.50 2
1020.57 1
1020.64 1
1020.72 1
1020.79 1
1020.86 1
1020.94 1
1021.01 2
1021.08 2
1021.16 3
1021.23 4
1021.30 4
1021.38 4
1021.45 4
1021.52 4
1021.60 3
1021.67 3
1021.74 2
1021.82 2
1021.89 3
1021.96 3
1022.04 3
1022.11 4
1022.18 4
1022.26 4
1022.33 3
1022.40 3
1022.48 2
1022.55 2
1022.62 1
1022.70 1
1022.77 0
1022.84 0
1022.92 0
1022.99 0
1023.06 0
1023.14 0
1023.21 0
1023.28 0
1023.36 0
1023.43 1
1023.50 1
1023.58 1
1023.65 1
1023.72 0
1023.80 0
1023.87 0
1023.94 0
1024.02 0
1024.09 0
1024.16 1
1024.24 1
1024.31 2
1024.38 2
1024.46 2
1024.53 2
1024.60 2
1024.68 2
1024.75 2
1024.82 2
1024.90 2
1024.97 2
1025.05 3
1025.12 3
1025.19 3
1025.27 3
1025.34 2
1025.41 2
1025.49 2
1025.56 1
1025.63 1
1025.71 1
1025.78 1
1025.85 1
1025.93 1
1026.00 1
1026.07 2
1026.15 2
1026.22 3
1026.29 3
1026.37 3
1026.44 3
1026.51 4
1026.59 4
1026.66 4
1026.73 5
1026.81 5
1026.88 5
1026.95 4
1027.03 3
1027.10 2
1027.18 1
1027.25 0
1027.32 0
1027.40 0
1027.47 0
1027.54 0
1027.62 0
1027.69 1
1027.76 2
1027.84 2
1027.91 3
1027.98 3
1028.06 4
1028.13 4
1028.20 5
1028.28 5
1028.35 6
1028.43 6
1028.50 6
1028.57 6
1028.65 6
1028.72 6
1028.79 5
1028.87 5
1028.94 5
1029.01 5
1029.09 5
1029.16 5
1029.23 5
1029.31 5
1029.38 5
1029.46 5
1029.53 4
1029.60 4
1029.68 4
1029.75 4
1029.82 3
1029.90 3
1029.97 3
1030.04 4
1030.12 4
1030.19 4
1030.26 5
1030.34 6
1030.41 6
1030.49 6
1030.56 6
1030.63 5
1030.71 5
1030.78 4
1030.85 4
1030.93 3
1031.00 4
1031.07 5
1031.15 5
1031.22 6
1031.30 7
1031.37 7
1031.44 7
1031.52 7
1031.59 6
1031.66 6
1031.74 6
1031.81 6
1031.88 6
1031.96 6
1032.03 7
1032.11 8
1032.18 9
1032.25 9
1032.33 10
1032.40 11
1032.47 11
1032.55 11
1032.62 11
1032.70 10
1032.77 10
1032.84 9
1032.92 9
1032.99 8
1033.06 8
1033.14 8
1033.21 8
1033.28 7
1033.36 7
1033.43 6
1033.51 6
1033.58 5
1033.65 5
1033.73 5
1033.80 5
1033.87 5
1033.95 5
1034.02 5
1034.10 5
1034.17 6
1034.24 6
1034.32 6
1034.39 6
1034.46 6
1034.54 6
1034.61 6
1034.69 6
1034.76 6
1034.83 6
1034.91 6
1034.98 6
1035.05 5
1035.13 5
1035.20 4
1035.28 3
1035.35 2
1035.42 2
1035.50 2
1035.57 2
1035.65 2
1035.72 3
1035.79 3
1035.87 4
1035.94 4
1036.01 4
1036.09 3
1036.16 3
1036.24 2
1036.31 1
1036.38 0
1036.46 0
1036.53 0
1036.60 0
1036.68 0
1036.75 0
1036.83 0
1036.90 0
1036.97 0
1037.05 1
1037.12 1
1037.20 1
1037.27 2
1037.34 3
1037.42 3
1037.49 4
1037.56 4
1037.64 5
1037.71 5
1037.79 6
1037.86 6
1037.93 5
1038.01 5
1038.08 4
1038.16 3
1038.23 3
1038.30 2
1038.38 2
1038.45 3
1038.53 3
1038.60 3
1038.67 4
1038.75 4
1038.82 4
1038.90 3
1038.97 3
1039.04 3
1039.12 3
1039.19 3
1039.26 3
1039.34 3
1039.41 3
1039.49 3
1039.56 3
1039.63 2
1039.71 2
1039.78 1
1039.86 1
1039.93 1
1040.00 0
1040.08 0
1040.15 1
1040.23 1
1040.30 2
1040.37 3
1040.45 4
1040.52 5
1040.60 5
1040.67 5
1040.74 4
1040.82 3
1040.89 1
1040.97 0
1041.04 0
1041.11 0
1041.19 0
1041.26 0
1041.34 0
1041.41 0
1041.48 1
1041.56 2
1041.63 2
1041.71 3
1041.78 3
1041.85 3
1041.93 3
1042.00 3
1042.08 3
1042.15 3
1042.22 3
1042.30 3
1042.37 3
1042.45 2
1042.52 2
1042.59 2
1042.67 1
1042.74 1
1042.82 0
1042.89 0
1042.96 0
1043.04 0
1043.11 0
1043.19 0
1043.26 0
1043.33 0
1043.41 0
1043.48 1
1043.56 2
1043.63 2
1043.71 3
1043.78 3
1043.85 3
1043.93 4
1044.00 4
1044.08 4
1044.15 4
1044.22 5
1044.30 6
1044.37 7
1044.45 8
1044.52 8
1044.59 8
1044.67 8
1044.74 8
1044.82 7
1044.89 6
1044.97 5
1045.04 5
1045.11 5
1045.19 5
1045.26 5
1045.34 6
1045.41 6
1045.48 7
1045.56 7
1045.63 7
1045.71 7
1045.78 7
1045.85 7
1045.93 7
1046.00 6
1046.08 6
1046.15 6
1046.23 6
1046.30 6
1046.37 7
1046.45 7
1046.52 8
1046.60 9
1046.67 9
1046.75 10
1046.82 11
1046.89 11
1046.97 12
1047.04 12
1047.12 12
1047.19 11
1047.26 10
1047.34 9
1047.41 7
1047.49 5
1047.56 4
1047.64 3
1047.71 3
1047.78 3
1047.86 3
1047.93 3
1048.01 2
1048.08 2
1048.16 2
1048.23 2
1048.30 2
1048.38 3
1048.45 4
1048.53 5
1048.60 5
1048.68 5
1048.75 4
1048.82 3
1048.90 2
1048.97 2
1049.05 2
1049.12 3
1049.19 4
1049.27 5
1049.34 6
1049.42 7
1049.49 7
1049.57 7
1049.64 6
1049.71 4
1049.79 3
1049.86 2
1049.94 1
1050.01 1
1050.09 0
1050.16 0
1050.24 0
1050.31 0
1050.38 0
1050.46 0
1050.53 0
1050.61 2
1050.68 3
1050.76 5
1050.83 7
1050.90 8
1050.98 8
1051.05 8
1051.13 6
1051.20 5
1051.28 3
1051.35 1
1051.42 0
1051.50 0
1051.57 0
1051.65 0
1051.72 0
1051.80 0
1051.87 0
1051.95 0
1052.02 0
1052.09 0
1052.17 0
1052.24 0
1052.32 1
1052.39 2
1052.47 3
1052.54 4
1052.61 4
1052.69 4
1052.76 4
1052.84 3
1052.91 4
1052.99 4
1053.06 6
1053.14 7
1053.21 8
1053.28 9
1053.36 9
1053.43 9
1053.51 8
1053.58 7
1053.66 6
1053.73 6
1053.81 6
1053.88 6
1053.95 6
1054.03 7
1054.10 7
1054.18 8
1054.25 8
1054.33 8
1054.40 8
1054.48 8
1054.55 7
1054.62 6
1054.70 5
1054.77 5
1054.85 5
1054.92 5
1055.00 6
1055.07 7
1055.15 8
1055.22 9
1055.29 10
1055.37 11
1055.44 12
1055.52 12
1055.59 13
1055.67 13
1055.74 13
1055.82 13
1055.89 12
1055.97 11
1056.04 10
1056.11 8
1056.19 7
1056.26 7
1056.34 6
1056.41 6
1056.49 5
1056.56 5
1056.64 4
1056.71 4
1056.79 3
1056.86 3
1056.93 3
1057.01 3
1057.08 3
1057.16 4
1057.23 4
1057.31 3
1057.38 2
1057.46 1
1057.53 0
1057.61 0
1057.68 0
1057.75 0
1057.83 0
1057.90 0
1057.98 0
1058.05 0
1058.13 0
1058.20 1
1058.28 1
1058.35 2
1058.43 2
1058.50 2
1058.58 3
1058.65 4
1058.72 6
1058.80 8
1058.87 9
1058.95 10
1059.02 10
1059.10 10
1059.17 9
1059.25 8
1059.32 6
1059.40 4
1059.47 3
1059.55 3
1059.62 3
1059.69 3
1059.77 4
1059.84 5
1059.92 5
1059.99 5
1060.07 5
1060.14 5
1060.22 4
1060.29 4
1060.37 4
1060.44 4
1060.52 5
1060.59 5
1060.67 6
1060.74 7
1060.81 9
1060.89 10
1060.96 11
1061.04 12
1061.11 13
1061.19 13
1061.26 13
1061.34 13
1061.41 13
1061.49 12
1061.56 12
1061.64 12
1061.71 12
1061.79 11
1061.86 11
1061.94 11
1062.01 10
1062.09 10
1062.16 10
1062.23 10
1062.31 10
1062.38 11
1062.46 12
1062.53 12
1062.61 13
1062.68 13
1062.76 12
1062.83 11
1062.91 9
1062.98 8
1063.06 7
1063.13 6
1063.21 6
1063.28 7
1063.36 8
1063.43 9
1063.51 11
1063.58 13
1063.66 15
1063.73 16
1063.80 17
1063.88 18
1063.95 18
1064.03 17
1064.10 16
1064.18 14
1064.25 13
1064.33 11
1064.40 10
1064.48 9
1064.55 9
1064.63 9
1064.70 9
1064.78 10
1064.85 11
1064.93 12
1065.00 13
1065.08 13
1065.15 13
1065.23 13
1065.30 13
1065.38 12
1065.45 10
1065.53 9
1065.60 9
1065.68 8
1065.75 8
1065.83 8
1065.90 8
1065.97 8
1066.05 8
1066.12 7
1066.20 7
1066.27 6
1066.35 5
1066.42 4
1066.50 3
1066.57 3
1066.65 3
1066.72 3
1066.80 4
1066.87 4
1066.95 4
1067.02 4
1067.10 3
1067.17 2
1067.25 1
1067.32 0
1067.40 0
1067.47 1
1067.55 2
1067.62 4
1067.70 6
1067.77 9
1067.85 10
1067.92 11
1068.00 11
1068.07 11
1068.15 10
1068.22 9
1068.30 8
1068.37 8
1068.45 8
1068.52 8
1068.60 7
1068.67 6
1068.75 5
1068.82 3
1068.90 2
1068.97 0
1069.05 0
1069.12 0
1069.20 0
1069.27 0
1069.35 0
1069.42 0
1069.50 0
1069.57 0
1069.65 1
1069.72 1
1069.80 2
1069.87 1
1069.95 1
1070.02 1
1070.10 0
1070.17 0
1070.25 1
1070.32 2
1070.40 3
1070.47 4
1070.55 5
1070.62 5
1070.70 6
1070.77 7
1070.85 8
1070.92 9
1071.00 10
1071.07 11
1071.15 12
1071.22 12
1071.30 11
1071.37 10
1071.45 8
1071.52 7
1071.60 5
1071.67 3
1071.75 2
1071.82 1
1071.90 0
1071.97 0
1072.05 0
1072.12 0
1072.20 0
1072.27 0
1072.35 0
1072.42 2
1072.50 3
1072.57 5
1072.65 6
1072.72 6
1072.80 7
1072.87 6
1072.95 6
1073.02 6
1073.10 7
1073.17 7
1073.25 8
1073.33 8
1073.40 8
1073.48 8
1073.55 8
1073.63 7
1073.70 6
1073.78 5
1073.85 4
1073.93 3
1074.00 2
1074.08 1
1074.15 1
1074.23 2
1074.30 3
1074.38 4
1074.45 5
1074.53 5
1074.60 5
1074.68 5
1074.75 4
1074.83 3
1074.90 3
1074.98 2
1075.05 2
1075.13 2
1075.20 3
1075.28 3
1075.35 4
1075.43 5
1075.51 7
1075.58 8
1075.66 8
1075.73 9
1075.81 9
1075.88 9
1075.96 8
1076.03 7
1076.11 5
1076.18 4
1076.26 2
1076.33 0
1076.41 0
1076.48 0
1076.56 0
1076.63 0
1076.71 0
1076.78 0
1076.86 0
1076.93 2
1077.01 4
1077.09 5
1077.16 7
1077.24 8
1077.31 9
1077.39 9
1077.46 8
1077.54 6
1077.61 5
1077.69 4
1077.76 3
1077.84 4
1077.91 4
1077.99 5
1078.06 5
1078.14 5
1078.21 5
1078.29 4
1078.36 3
1078.44 2
1078.52 2
1078.59 3
1078.67 5
1078.74 7
1078.82 10
1078.89 12
1078.97 13
1079.04 12
1079.12 11
1079.19 9
1079.27 7
1079.34 6
1079.42 4
1079.49 4
1079.57 3
1079.65 2
1079.72 1
1079.80 1
1079.87 0
1079.95 0
1080.02 0
1080.10 0
1080.17 1
1080.25 2
1080.32 2
1080.40 2
1080.47 2
1080.55 1
1080.63 0
1080.70 0
1080.78 0
1080.85 0
1080.93 0
1081.00 0
1081.08 0
1081.15 0
1081.23 1
1081.30 2
1081.38 2
1081.45 2
1081.53 3
1081.61 3
1081.68 4
1081.76 5
1081.83 7
1081.91 8
1081.98 9
1082.06 10
1082.13 10
1082.21 9
1082.28 7
1082.36 6
1082.44 4
1082.51 3
1082.59 3
1082.66 4
1082.74 6
1082.81 7
1082.89 8
1082.96 9
1083.04 9
1083.11 9
1083.19 9
1083.27 9
1083.34 11
1083.42 15
1083.49 19
1083.57 24
1083.64 29
1083.72 34
1083.79 38
1083.87 41
1083.94 43
1084.02 45
1084.10 47
1084.17 50
1084.25 51
1084.32 52
1084.40 52
1084.47 51
1084.55 48
1084.62 44
1084.70 40
1084.78 36
1084.85 32
1084.93 30
1085.00 29
1085.08 29
1085.15 29
1085.23 30
1085.30 32
1085.38 33
1085.46 34
1085.53 35
1085.61 35
1085.68 35
1085.76 34
1085.83 33
1085.91 31
1085.98 29
1086.06 27
1086.14 26
1086.21 25
1086.29 24
1086.36 23
1086.44 23
1086.51 23
1086.59 23
1086.66 23
1086.74 23
1086.82 23
1086.89 23
1086.97 22
1087.04 21
1087.12 20
1087.19 19
1087.27 17
1087.35 16
1087.42 15
1087.50 15
1087.57 14
1087.65 15
1087.72 15
1087.80 15
1087.87 15
1087.95 14
1088.03 13
1088.10 12
1088.18 10
1088.25 8
1088.33 5
1088.40 3
1088.48 2
1088.56 1
1088.63 0
1088.71 1
1088.78 2
1088.86 4
1088.93 6
1089.01 9
1089.09 12
1089.16 15
1089.24 17
1089.31 17
1089.39 17
1089.46 16
1089.54 13
1089.61 11
1089.69 8
1089.77 5
1089.84 3
1089.92 2
1089.99 1
1090.07 0
1090.14 0
1090.22 0
1090.30 1
1090.37 2
1090.45 4
1090.52 6
1090.60 7
1090.67 9
1090.75 10
1090.83 11
1090.90 11
1090.98 11
1091.05 10
1091.13 9
1091.21 9
1091.28 9
1091.36 10
1091.43 12
1091.51 14
1091.58 16
1091.66 18
1091.74 20
1091.81 21
1091.89 21
1091.96 21
1092.04 22
1092.11 23
1092.19 24
1092.27 25
1092.34 26
1092.42 26
1092.49 26
1092.57 25
1092.64 24
1092.72 21
1092.80 19
1092.87 16
1092.95 14
1093.02 13
1093.10 12
1093.18 12
1093.25 11
1093.33 11
1093.40 10
1093.48 9
1093.55 8
1093.63 6
1093.71 4
1093.78 3
1093.86 3
1093.93 4
1094.01 5
1094.09 7
1094.16 8
1094.24 10
1094.31 11
1094.39 12
1094.46 12
1094.54 10
1094.62 9
1094.69 7
1094.77 7
1094.84 7
1094.92 8
1095.00 11
1095.07 14
1095.15 18
1095.22 20
1095.30 21
1095.38 21
1095.45 20
1095.53 17
1095.60 15
1095.68 12
1095.76 10
1095.83 9
1095.91 9
1095.98 9
1096.06 9
1096.13 9
1096.21 8
1096.29 7
1096.36 5
1096.44 3
1096.51 2
1096.59 1
1096.67 0
1096.74 0
1096.82 0
1096.89 0
1096.97 0
1097.05 0
1097.12 0
1097.20 0
1097.27 0
1097.35 3
1097.43 7
1097.50 10
1097.58 12
1097.65 13
1097.73 12
1097.81 10
1097.88 7
1097.96 4
1098.03 2
1098.11 0
1098.19 0
1098.26 1
1098.34 3
1098.41 5
1098.49 7
1098.57 9
1098.64 10
1098.72 10
1098.79 9
1098.87 8
1098.95 7
1099.02 5
1099.10 4
1099.17 2
1099.25 1
1099.33 0
1099.40 0
1099.48 0
1099.55 1
1099.63 2
1099.71 4
1099.78 5
1099.86 6
1099.93 6
1100.01 5
1100.09 4
1100.16 4
1100.24 3
1100.31 3
1100.39 4
1100.47 5
1100.54 8
1100.62 11
1100.69 14
1100.77 17
1100.85 20
1100.92 23
1101.00 24
1101.08 25
1101.15 24
1101.23 22
1101.30 19
1101.38 16
1101.46 12
1101.53 9
1101.61 6
1101.68 5
1101.76 4
1101.84 5
1101.91 7
1101.99 10
1102.06 12
1102.14 14
1102.22 16
1102.29 16
1102.37 15
1102.45 14
1102.52 12
1102.60 10
1102.67 9
1102.75 8
1102.83 8
1102.90 8
1102.98 9
1103.05 11
1103.13 12
1103.21 14
1103.28 15
1103.36 15
1103.44 14
1103.51 13
1103.59 11
1103.66 9
1103.74 8
1103.82 8
1103.89 9
1103.97 10
1104.05 13
1104.12 16
1104.20 21
1104.27 25
1104.35 29
1104.43 32
1104.50 34
1104.58 33
1104.65 31
1104.73 27
1104.81 23
1104.88 20
1104.96 19
1105.04 20
1105.11 24
1105.19 29
1105.26 35
1105.34 41
1105.42 45
1105.49 48
1105.57 50
1105.65 50
1105.72 50
1105.80 50
1105.87 51
1105.95 51
1106.03 52
1106.10 53
1106.18 54
1106.26 54
1106.33 55
1106.41 56
1106.48 57
1106.56 58
1106.64 60
1106.71 62
1106.79 64
1106.87 65
1106.94 66
1107.02 66
1107.10 66
1107.17 65
1107.25 64
1107.32 62
1107.40 60
1107.48 58
1107.55 56
1107.63 54
1107.71 53
1107.78 52
1107.86 52
1107.93 53
1108.01 55
1108.09 57
1108.16 60
1108.24 61
1108.32 63
1108.39 63
1108.47 63
1108.55 61
1108.62 59
1108.70 56
1108.77 53
1108.85 50
1108.93 48
1109.00 46
1109.08 45
1109.16 44
1109.23 45
1109.31 45
1109.39 46
1109.46 46
1109.54 47
1109.61 47
1109.69 47
1109.77 46
1109.84 45
1109.92 44
1110.00 44
1110.07 44
1110.15 45
1110.23 47
1110.30 51
1110.38 56
1110.46 62
1110.53 67
1110.61 71
1110.68 73
1110.76 73
1110.84 69
1110.91 64
1110.99 56
1111.07 48
1111.14 40
1111.22 32
1111.30 26
1111.37 20
1111.45 16
1111.53 13
1111.60 11
1111.68 10
1111.75 10
1111.83 11
1111.91 11
1111.98 11
1112.06 11
1112.14 11
1112.21 12
1112.29 13
1112.37 16
1112.44 21
1112.52 25
1112.60 29
1112.67 31
1112.75 32
1112.83 32
1112.90 31
1112.98 29
1113.05 28
1113.13 28
1113.21 27
1113.28 27
1113.36 26
1113.44 25
1113.51 22
1113.59 20
1113.67 16
1113.74 13
1113.82 11
1113.90 9
1113.97 7
1114.05 7
1114.13 6
1114.20 6
1114.28 5
1114.36 4
1114.43 3
1114.51 2
1114.59 0
1114.66 0
1114.74 0
1114.82 0
1114.89 0
1114.97 0
1115.04 0
1115.12 0
1115.20 2
1115.27 6
1115.35 11
1115.43 15
1115.50 20
1115.58 24
1115.66 27
1115.73 28
1115.81 29
1115.89 29
1115.96 28
1116.04 27
1116.12 27
1116.19 27
1116.27 26
1116.35 26
1116.42 26
1116.50 26
1116.58 25
1116.65 25
1116.73 25
1116.81 24
1116.88 24
1116.96 22
1117.04 21
1117.11 20
1117.19 20
1117.27 21
1117.34 24
1117.42 27
1117.50 31
1117.57 34
1117.65 36
1117.73 36
1117.80 35
1117.88 33
1117.96 31
1118.03 28
1118.11 25
1118.19 23
1118.26 21
1118.34 19
1118.42 19
1118.49 19
1118.57 20
1118.65 23
1118.72 26
1118.80 30
1118.88 34
1118.95 36
1119.03 37
1119.11 36
1119.18 34
1119.26 31
1119.34 28
1119.41 26
1119.49 25
1119.57 25
1119.64 26
1119.72 27
1119.80 28
1119.87 30
1119.95 31
1120.03 31
1120.10 32
1120.18 32
1120.26 33
1120.33 34
1120.41 35
1120.49 37
1120.57 39
1120.64 42
1120.72 44
1120.80 47
1120.87 49
1120.95 49
1121.03 48
1121.10 46
1121.18 44
1121.26 41
1121.33 39
1121.41 37
1121.49 38
1121.56 39
1121.64 42
1121.72 46
1121.79 49
1121.87 52
1121.95 54
1122.02 55
1122.10 55
1122.18 55
1122.25 54
1122.33 53
1122.41 54
1122.49 55
1122.56 58
1122.64 60
1122.72 64
1122.79 66
1122.87 69
1122.95 70
1123.02 70
1123.10 69
1123.18 68
1123.25 66
1123.33 63
1123.41 60
1123.48 57
1123.56 53
1123.64 50
1123.71 46
1123.79 42
1123.87 37
1123.95 33
1124.02 29
1124.10 27
1124.18 26
1124.25 26
1124.33 28
1124.41 31
1124.48 33
1124.56 35
1124.64 35
1124.71 35
1124.79 34
1124.87 34
1124.95 34
1125.02 36
1125.10 38
1125.18 40
1125.25 43
1125.33 44
1125.41 44
1125.48 42
1125.56 39
1125.64 34
1125.71 29
1125.79 22
1125.87 17
1125.95 12
1126.02 10
1126.10 10
1126.18 12
1126.25 15
1126.33 20
1126.41 25
1126.48 28
1126.56 31
1126.64 32
1126.71 32
1126.79 32
1126.87 31
1126.95 30
1127.02 30
1127.10 31
1127.18 32
1127.25 34
1127.33 36
1127.41 37
1127.48 37
1127.56 37
1127.64 37
1127.72 37
1127.79 37
1127.87 37
1127.95 36
1128.02 35
1128.10 33
1128.18 31
1128.25 29
1128.33 26
1128.41 23
1128.49 20
1128.56 16
1128.64 12
1128.72 8
1128.79 4
1128.87 1
1128.95 0
1129.03 0
1129.10 0
1129.18 3
1129.26 6
1129.33 9
1129.41 10
1129.49 10
1129.56 8
1129.64 5
1129.72 2
1129.80 0
1129.87 0
1129.95 0
1130.03 0
1130.10 0
1130.18 0
1130.26 0
1130.34 0
1130.41 0
1130.49 2
1130.57 7
1130.64 12
1130.72 18
1130.80 24
1130.88 29
1130.95 32
1131.03 35
1131.11 36
1131.18 36
1131.26 36
1131.34 35
1131.42 34
1131.49 32
1131.57 29
1131.65 25
1131.72 22
1131.80 18
1131.88 15
1131.96 14
1132.03 14
1132.11 16
1132.19 19
1132.26 23
1132.34 27
1132.42 30
1132.50 32
1132.57 33
1132.65 34
1132.73 35
1132.80 37
1132.88 39
1132.96 42
1133.04 46
1133.11 49
1133.19 50
1133.27 51
1133.34 50
1133.42 47
1133.50 44
1133.58 41
1133.65 38
1133.73 36
1133.81 35
1133.89 35
1133.96 36
1134.04 39
1134.12 43
1134.19 49
1134.27 56
1134.35 64
1134.43 72
1134.50 79
1134.58 84
1134.66 88
1134.73 91
1134.81 93
1134.89 94
1134.97 96
1135.04 99
1135.12 102
1135.20 106
1135.28 109
1135.35 111
1135.43 111
1135.51 109
1135.58 104
1135.66 98
1135.74 91
1135.82 85
1135.89 80
1135.97 76
1136.05 74
1136.13 71
1136.20 69
1136.28 67
1136.36 65
1136.43 64
1136.51 63
1136.59 64
1136.67 66
1136.74 68
1136.82 70
1136.90 72
1136.98 72
1137.05 72
1137.13 70
1137.21 69
1137.29 68
1137.36 67
1137.44 68
1137.52 69
1137.59 72
1137.67 75
1137.75 77
1137.83 80
1137.90 81
1137.98 82
1138.06 82
1138.14 82
1138.21 81
1138.29 80
1138.37 79
1138.45 78
1138.52 77
1138.60 75
1138.68 73
1138.76 70
1138.83 68
1138.91 66
1138.99 64
1139.06 63
1139.14 63
1139.22 63
1139.30 62
1139.37 60
1139.45 56
1139.53 50
1139.61 44
1139.68 37
1139.76 30
1139.84 24
1139.92 17
1139.99 12
1140.07 6
1140.15 1
1140.23 0
1140.30 0
1140.38 0
1140.46 0
1140.54 0
1140.61 0
1140.69 0
1140.77 0
1140.85 5
1140.92 11
1141.00 17
1141.08 21
1141.16 22
1141.23 22
1141.31 21
1141.39 19
1141.47 18
1141.54 17
1141.62 19
1141.70 21
1141.78 25
1141.85 29
1141.93 32
1142.01 36
1142.09 39
1142.16 41
1142.24 43
1142.32 45
1142.40 46
1142.47 47
1142.55 47
1142.63 46
1142.71 45
1142.78 42
1142.86 38
1142.94 33
1143.02 27
1143.09 22
1143.17 17
1143.25 14
1143.33 12
1143.40 12
1143.48 14
1143.56 16
1143.64 20
1143.71 24
1143.79 27
1143.87 31
1143.95 34
1144.02 36
1144.10 38
1144.18 40
1144.26 40
1144.33 41
1144.41 41
1144.49 40
1144.57 41
1144.64 41
1144.72 42
1144.80 43
1144.88 44
1144.95 45
1145.03 46
1145.11 47
1145.19 47
1145.26 48
1145.34 48
1145.42 48
1145.50 46
1145.58 43
1145.65 37
1145.73 30
1145.81 22
1145.89 14
1145.96 7
1146.04 3
1146.12 1
1146.20 2
1146.27 4
1146.35 9
1146.43 13
1146.51 18
1146.58 21
1146.66 25
1146.74 27
1146.82 29
1146.90 30
1146.97 32
1147.05 33
1147.13 33
1147.21 32
1147.28 30
1147.36 27
1147.44 23
1147.52 18
1147.59 12
1147.67 7
1147.75 2
1147.83 0
1147.91 0
1147.98 0
1148.06 0
1148.14 0
1148.22 0
1148.29 0
1148.37 0
1148.45 1
1148.53 5
1148.60 8
1148.68 10
1148.76 10
1148.84 10
1148.92 8
1148.99 7
1149.07 7
1149.15 8
1149.23 10
1149.30 14
1149.38 18
1149.46 21
1149.54 25
1149.61 28
1149.69 31
1149.77 36
1149.85 42
1149.93 49
1150.00 57
1150.08 65
1150.16 72
1150.24 75
1150.31 76
1150.39 75
1150.47 72
1150.55 70
1150.63 69
1150.70 70
1150.78 71
1150.86 72
1150.94 72
1151.01 71
1151.09 69
1151.17 68
1151.25 69
1151.33 73
1151.40 81
1151.48 91
1151.56 102
1151.64 113
1151.72 120
1151.79 124
1151.87 124
1151.95 120
1152.03 114
1152.10 108
1152.18 101
1152.26 95
1152.34 90
1152.42 85
1152.49 82
1152.57 79
1152.65 77
1152.73 76
1152.81 76
1152.88 77
1152.96 79
1153.04 80
1153.12 82
1153.19 84
1153.27 84
1153.35 84
1153.43 84
1153.51 83
1153.58 82
1153.66 81
1153.74 80
1153.82 80
1153.90 80
1153.97 82
1154.05 84
1154.13 87
1154.21 90
1154.28 92
1154.36 93
1154.44 91
1154.52 87
1154.60 82
1154.67 76
1154.75 71
1154.83 68
1154.91 67
1154.99 69
1155.06 71
1155.14 74
1155.22 75
1155.30 74
1155.38 71
1155.45 66
1155.53 61
1155.61 55
1155.69 49
1155.77 45
1155.84 42
1155.92 40
1156.00 38
1156.08 38
1156.16 39
1156.23 40
1156.31 43
1156.39 46
1156.47 50
1156.55 53
1156.62 54
1156.70 54
1156.78 53
1156.86 50
1156.94 47
1157.01 44
1157.09 43
1157.17 42
1157.25 44
1157.33 47
1157.40 50
1157.48 52
1157.56 54
1157.64 53
1157.72 51
1157.79 48
1157.87 44
1157.95 40
1158.03 38
1158.11 37
1158.18 36
1158.26 36
1158.34 35
1158.42 33
1158.50 29
1158.57 25
1158.65 21
1158.73 19
1158.81 19
1158.89 22
1158.96 27
1159.04 33
1159.12 40
1159.20 45
1159.28 50
1159.35 52
1159.43 53
1159.51 52
1159.59 50
1159.67 48
1159.75 45
1159.82 42
1159.90 38
1159.98 34
1160.06 30
1160.14 25
1160.21 20
1160.29 15
1160.37 11
1160.45 8
1160.53 8
1160.60 9
1160.68 12
1160.76 16
1160.84 21
1160.92 25
1161.00 28
1161.07 28
1161.15 28
1161.23 26
1161.31 24
1161.39 22
1161.46 20
1161.54 18
1161.62 17
1161.70 15
1161.78 14
1161.85 13
1161.93 12
1162.01 11
1162.09 11
1162.17 11
1162.25 11
1162.32 10
1162.40 8
1162.48 5
1162.56 2
1162.64 0
1162.71 0
1162.79 0
1162.87 0
1162.95 0
1163.03 0
1163.11 1
1163.18 2
1163.26 1
1163.34 1
1163.42 0
1163.50 0
1163.58 1
1163.65 3
1163.73 7
1163.81 13
1163.89 19
1163.97 25
1164.04 31
1164.12 36
1164.20 40
1164.28 41
1164.36 41
1164.44 40
1164.51 37
1164.59 35
1164.67 32
1164.75 31
1164.83 30
1164.91 29
1164.98 28
1165.06 26
1165.14 21
1165.22 16
1165.30 9
1165.37 2
1165.45 0
1165.53 0
1165.61 0
1165.69 0
1165.77 0
1165.84 3
1165.92 9
1166.00 14
1166.08 20
1166.16 24
1166.24 28
1166.31 31
1166.39 32
1166.47 32
1166.55 30
1166.63 27
1166.71 24
1166.78 21
1166.86 19
1166.94 19
1167.02 20
1167.10 23
1167.18 26
1167.25 28
1167.33 30
1167.41 30
1167.49 29
1167.57 26
1167.65 24
1167.72 21
1167.80 19
1167.88 20
1167.96 21
1168.04 25
1168.12 30
1168.19 35
1168.27 40
1168.35 43
1168.43 45
1168.51 45
1168.59 43
1168.67 39
1168.74 35
1168.82 31
1168.90 28
1168.98 26
1169.06 24
1169.14 22
1169.21 20
1169.29 18
1169.37 15
1169.45 11
1169.53 8
1169.61 6
1169.68 5
1169.76 5
1169.84 8
1169.92 12
1170.00 16
1170.08 19
1170.16 21
1170.23 21
1170.31 20
1170.39 17
1170.47 15
1170.55 14
1170.63 15
1170.70 18
1170.78 24
1170.86 31
1170.94 37
1171.02 42
1171.10 44
1171.18 43
1171.25 38
1171.33 30
1171.41 20
1171.49 9
1171.57 0
1171.65 0
1171.72 0
1171.80 0
1171.88 0
1171.96 0
1172.04 0
1172.12 0
1172.20 1
1172.27 11
1172.35 20
1172.43 29
1172.51 36
1172.59 41
1172.67 45
1172.75 47
1172.82 49
1172.90 51
1172.98 53
1173.06 55
1173.14 57
1173.22 59
1173.30 60
1173.37 60
1173.45 60
1173.53 59
1173.61 57
1173.69 55
1173.77 53
1173.85 51
1173.92 50
1174.00 51
1174.08 52
1174.16 55
1174.24 57
1174.32 59
1174.40 58
1174.47 56
1174.55 51
1174.63 45
1174.71 40
1174.79 37
1174.87 35
1174.95 35
1175.02 36
1175.10 37
1175.18 36
1175.26 35
1175.34 33
1175.42 32
1175.50 31
1175.57 32
1175.65 33
1175.73 36
1175.81 38
1175.89 39
1175.97 39
1176.05 38
1176.12 36
1176.20 34
1176.28 33
1176.36 34
1176.44 37
1176.52 42
1176.60 48
1176.68 54
1176.75 60
1176.83 64
1176.91 66
1176.99 67
1177.07 66
1177.15 65
1177.23 64
1177.30 63
1177.38 62
1177.46 63
1177.54 63
1177.62 64
1177.70 65
1177.78 66
1177.86 67
1177.93 69
1178.01 71
1178.09 74
1178.17 79
1178.25 84
1178.33 91
1178.41 98
1178.49 106
1178.56 113
1178.64 118
1178.72 123
1178.80 125
1178.88 126
1178.96 126
1179.04 125
1179.12 122
1179.19 119
1179.27 115
1179.35 111
1179.43 106
1179.51 103
1179.59 100
1179.67 98
1179.75 98
1179.82 99
1179.90 101
1179.98 103
1180.06 105
1180.14 107
1180.22 107
1180.30 107
1180.38 106
1180.45 103
1180.53 100
1180.61 94
1180.69 88
1180.77 80
1180.85 71
1180.93 62
1181.01 55
1181.08 50
1181.16 49
1181.24 51
1181.32 56
1181.40 63
1181.48 72
1181.56 81
1181.64 88
1181.72 94
1181.79 97
1181.87 97
1181.95 96
1182.03 92
1182.11 88
1182.19 84
1182.27 83
1182.35 83
1182.42 85
1182.50 88
1182.58 91
1182.66 95
1182.74 96
1182.82 96
1182.90 93
1182.98 89
1183.06 84
1183.13 78
1183.21 72
1183.29 67
1183.37 62
1183.45 59
1183.53 56
1183.61 53
1183.69 51
1183.77 50
1183.84 49
1183.92 48
1184.00 47
1184.08 45
1184.16 43
1184.24 42
1184.32 43
1184.40 44
1184.48 48
1184.55 54
1184.63 61
1184.71 68
1184.79 74
1184.87 77
1184.95 77
1185.03 74
1185.11 69
1185.19 62
1185.27 56
1185.34 51
1185.42 49
1185.50 51
1185.58 56
1185.66 64
1185.74 74
1185.82 84
1185.90 94
1185.98 101
1186.05 106
1186.13 108
1186.21 108
1186.29 106
1186.37 101
1186.45 95
1186.53 87
1186.61 77
1186.69 66
1186.77 55
1186.84 46
1186.92 39
1187.00 36
1187.08 37
1187.16 40
1187.24 46
1187.32 51
1187.40 55
1187.48 57
1187.56 57
1187.63 55
1187.71 53
1187.79 51
1187.87 49
1187.95 49
1188.03 49
1188.11 49
1188.19 49
1188.27 48
1188.35 46
1188.43 43
1188.50 40
1188.58 36
1188.66 33
1188.74 30
1188.82 29
1188.90 30
1188.98 34
1189.06 39
1189.14 45
1189.22 53
1189.29 60
1189.37 66
1189.45 70
1189.53 73
1189.61 73
1189.69 73
1189.77 71
1189.85 69
1189.93 66
1190.01 63
1190.09 58
1190.17 53
1190.24 47
1190.32 39
1190.40 31
1190.48 22
1190.56 14
1190.64 6
1190.72 0
1190.80 0
1190.88 0
1190.96 0
1191.04 0
1191.11 0
1191.19 0
1191.27 0
1191.35 0
1191.43 1
1191.51 4
1191.59 9
1191.67 14
1191.75 20
1191.83 26
1191.91 31
1191.99 36
1192.06 41
1192.14 47
1192.22 53
1192.30 61
1192.38 69
1192.46 77
1192.54 82
1192.62 85
1192.70 84
1192.78 80
1192.86 73
1192.94 66
1193.01 60
1193.09 55
1193.17 52
1193.25 51
1193.33 50
1193.41 49
1193.49 48
1193.57 46
1193.65 43
1193.73 40
1193.81 36
1193.89 32
1193.97 27
1194.04 23
1194.12 19
1194.20 16
1194.28 14
1194.36 13
1194.44 14
1194.52 16
1194.60 19
1194.68 23
1194.76 28
1194.84 31
1194.92 34
1195.00 36
1195.08 36
1195.15 35
1195.23 33
1195.31 31
1195.39 28
1195.47 25
1195.55 24
1195.63 25
1195.71 28
1195.79 35
1195.87 45
1195.95 58
1196.03 72
1196.11 85
1196.19 96
1196.26 104
1196.34 108
1196.42 109
1196.50 108
1196.58 104
1196.66 99
1196.74 93
1196.82 85
1196.90 76
1196.98 66
1197.06 56
1197.14 47
1197.22 40
1197.30 35
1197.38 32
1197.45 32
1197.53 34
1197.61 37
1197.69 42
1197.77 47
1197.85 52
1197.93 57
1198.01 61
1198.09 65
1198.17 67
1198.25 69
1198.33 69
1198.41 69
1198.49 68
1198.57 66
1198.65 64
1198.72 63
1198.80 61
1198.88 61
1198.96 61
1199.04 62
1199.12 64
1199.20 66
1199.28 67
1199.36 67
1199.44 65
1199.52 61
1199.60 54
1199.68 45
1199.76 34
1199.84 22
1199.92 10
1200.00 0
1200.07 0
1200.15 0
1200.23 0
1200.31 0
1200.39 0
1200.47 0
1200.55 0
1200.63 4
1200.71 14
1200.79 23
1200.87 30
1200.95 35
1201.03 39
1201.11 43
1201.19 48
1201.27 53
1201.35 60
1201.43 66
1201.50 71
1201.58 74
1201.66 74
1201.74 72
1201.82 68
1201.90 63
1201.98 59
1202.06 56
1202.14 54
1202.22 52
1202.30 52
1202.38 51
1202.46 48
1202.54 44
1202.62 38
1202.70 29
1202.78 20
1202.86 11
1202.94 3
1203.02 0
1203.10 0
1203.17 0
1203.25 0
1203.33 0
1203.41 0
1203.49 0
1203.57 5
1203.65 9
1203.73 13
1203.81 16
1203.89 18
1203.97 19
1204.05 18
1204.13 15
1204.21 10
1204.29 5
1204.37 0
1204.45 0
1204.53 0
1204.61 0
1204.69 0
1204.77 0
1204.85 0
1204.93 2
1205.01 9
1205.08 16
1205.16 21
1205.24 24
1205.32 24
1205.40 22
1205.48 19
1205.56 15
1205.64 12
1205.72 9
1205.80 6
1205.88 5
1205.96 3
1206.04 2
1206.12 0
1206.20 0
1206.28 0
1206.36 0
1206.44 0
1206.52 0
1206.60 0
1206.68 0
1206.76 0
1206.84 4
1206.92 9
1207.00 14
1207.08 19
1207.16 23
1207.23 27
1207.31 30
1207.39 32
1207.47 34
1207.55 35
1207.63 37
1207.71 39
1207.79 41
1207.87 44
1207.95 48
1208.03 52
1208.11 57
1208.19 61
1208.27 65
1208.35 68
1208.43 69
1208.51 68
1208.59 65
1208.67 61
1208.75 56
1208.83 49
1208.91 41
1208.99 32
1209.07 23
1209.15 13
1209.23 4
1209.31 0
1209.39 0
1209.47 0
1209.55 0
1209.63 0
1209.71 0
1209.79 0
1209.87 0
1209.95 5
1210.03 9
1210.11 12
1210.18 14
1210.26 16
1210.34 19
1210.42 22
1210.50 25
1210.58 28
1210.66 31
1210.74 34
1210.82 37
1210.90 39
1210.98 42
1211.06 43
1211.14 44
1211.22 42
1211.30 38
1211.38 31
1211.46 23
1211.54 14
1211.62 7
1211.70 0
1211.78 0
1211.86 0
1211.94 0
1212.02 0
1212.10 2
1212.18 7
1212.26 13
1212.34 20
1212.42 27
1212.50 33
1212.58 37
1212.66 39
1212.74 39
1212.82 38
1212.90 37
1212.98 37
1213.06 39
1213.14 43
1213.22 50
1213.30 57
1213.38 65
1213.46 74
1213.54 81
1213.62 86
1213.70 90
1213.78 92
1213.86 92
1213.94 91
1214.02 90
1214.10 90
1214.18 93
1214.26 99
1214.34 107
1214.42 116
1214.50 124
1214.58 130
1214.66 132
1214.74 129
1214.82 124
1214.90 116
1214.98 109
1215.06 103
1215.14 100
1215.22 98
1215.30 99
1215.38 100
1215.46 101
1215.54 101
1215.62 99
1215.70 95
1215.78 90
1215.86 84
1215.94 77
1216.02 71
1216.10 65
1216.18 61
1216.26 59
1216.34 60
1216.42 63
1216.50 67
1216.58 73
1216.66 79
1216.74 84
1216.82 87
1216.90 88
1216.98 85
1217.06 78
1217.14 69
1217.22 58
1217.30 47
1217.38 38
1217.46 31
1217.54 27
1217.62 25
1217.70 24
1217.78 24
1217.86 22
1217.94 19
1218.02 14
1218.10 10
1218.18 6
1218.26 3
1218.34 2
1218.42 4
1218.50 7
1218.58 11
1218.66 16
1218.74 22
1218.82 28
1218.90 32
1218.98 34
1219.06 34
1219.14 32
1219.22 27
1219.30 22
1219.38 16
1219.46 11
1219.54 9
1219.62 10
1219.70 14
1219.78 20
1219.86 27
1219.94 34
1220.02 39
1220.10 40
1220.18 37
1220.26 30
1220.34 22
1220.42 12
1220.50 3
1220.58 0
1220.66 0
1220.74 1
1220.82 9
1220.90 20
1220.98 32
1221.06 43
1221.14 52
1221.22 57
1221.30 59
1221.38 59
1221.46 57
1221.54 56
1221.62 55
1221.70 54
1221.78 54
1221.86 53
1221.94 51
1222.02 48
1222.10 45
1222.18 41
1222.26 37
1222.34 33
1222.42 30
1222.50 28
1222.58 26
1222.66 26
1222.74 26
1222.82 26
1222.90 28
1222.98 31
1223.06 34
1223.14 38
1223.22 43
1223.30 47
1223.38 52
1223.46 55
1223.54 58
1223.62 61
1223.70 63
1223.78 65
1223.86 67
1223.94 67
1224.03 67
1224.11 65
1224.19 62
1224.27 56
1224.35 49
1224.43 42
1224.51 35
1224.59 29
1224.67 25
1224.75 24
1224.83 25
1224.91 28
1224.99 33
1225.07 38
1225.15 44
1225.23 50
1225.31 56
1225.39 61
1225.47 67
1225.55 74
1225.63 81
1225.71 90
1225.79 99
1225.87 107
1225.95 115
1226.03 120
1226.11 122
1226.19 120
1226.27 116
1226.35 109
1226.43 101
1226.51 93
1226.59 85
1226.67 78
1226.75 72
1226.83 66
1226.92 60
1227.00 56
1227.08 53
1227.16 52
1227.24 53
1227.32 58
1227.40 64
1227.48 72
1227.56 80
1227.64 86
1227.72 90
1227.80 91
1227.88 89
1227.96 83
1228.04 75
1228.12 65
1228.20 57
1228.28 51
1228.36 48
1228.44 49
1228.52 54
1228.60 62
1228.68 70
1228.76 76
1228.84 80
1228.92 78
1229.00 72
1229.08 61
1229.17 49
1229.25 36
1229.33 23
1229.41 12
1229.49 3
1229.57 0
1229.65 0
1229.73 0
1229.81 0
1229.89 0
1229.97 0
1230.05 0
1230.13 0
1230.21 2
1230.29 5
1230.37 9
1230.45 14
1230.53 19
1230.61 25
1230.69 30
1230.77 35
1230.85 38
1230.93 40
1231.02 39
1231.10 37
1231.18 35
1231.26 33
1231.34 31
1231.42 31
1231.50 32
1231.58 33
1231.66 34
1231.74 35
1231.82 34
1231.90 34
1231.98 34
1232.06 35
1232.14 37
1232.22 40
1232.30 44
1232.38 46
1232.46 47
1232.54 48
1232.62 48
1232.71 48
1232.79 49
1232.87 52
1232.95 56
1233.03 60
1233.11 62
1233.19 60
1233.27 56
1233.35 49
1233.43 39
1233.51 28
1233.59 17
1233.67 7
1233.75 0
1233.83 0
1233.91 0
1233.99 0
1234.07 1
1234.15 5
1234.24 8
1234.32 9
1234.40 8
1234.48 4
1234.56 0
1234.64 0
1234.72 0
1234.80 0
1234.88 0
1234.96 8
1235.04 20
1235.12 32
1235.20 42
1235.28 49
1235.36 53
1235.44 55
1235.52 56
1235.61 57
1235.69 58
1235.77 59
1235.85 60
1235.93 61
1236.01 61
1236.09 61
1236.17 62
1236.25 63
1236.33 67
1236.41 72
1236.49 78
1236.57 85
1236.65 90
1236.73 94
1236.81 96
1236.90 96
1236.98 95
1237.06 93
1237.14 91
1237.22 92
1237.30 95
1237.38 101
1237.46 109
1237.54 118
1237.62 127
1237.70 134
1237.78 137
1237.86 137
1237.94 135
1238.02 130
1238.11 124
1238.19 118
1238.27 114
1238.35 111
1238.43 109
1238.51 109
1238.59 108
1238.67 107
1238.75 105
1238.83 102
1238.91 97
1238.99 92
1239.07 89
1239.15 86
1239.24 85
1239.32 85
1239.40 85
1239.48 85
1239.56 84
1239.64 82
1239.72 78
1239.80 73
1239.88 67
1239.96 59
1240.04 50
1240.12 42
1240.20 35
1240.29 32
1240.37 33
1240.45 38
1240.53 48
1240.61 60
1240.69 72
1240.77 83
1240.85 91
1240.93 97
1241.01 100
1241.09 103
1241.17 105
1241.25 109
1241.34 113
1241.42 119
1241.50 125
1241.58 130
1241.66 133
1241.74 133
1241.82 129
1241.90 121
1241.98 110
1242.06 97
1242.14 85
1242.22 73
1242.31 63
1242.39 54
1242.47 48
1242.55 44
1242.63 41
1242.71 40
1242.79 40
1242.87 42
1242.95 45
1243.03 50
1243.11 55
1243.19 62
1243.28 70
1243.36 77
1243.44 83
1243.52 87
1243.60 89
1243.68 86
1243.76 81
1243.84 71
1243.92 60
1244.00 47
1244.08 34
1244.16 23
1244.25 13
1244.33 6
1244.41 0
1244.49 0
1244.57 0
1244.65 0
1244.73 0
1244.81 0
1244.89 0
1244.97 0
1245.05 0
1245.14 5
1245.22 13
1245.30 21
1245.38 28
1245.46 33
1245.54 35
1245.62 34
1245.70 32
1245.78 28
1245.86 23
1245.94 19
1246.03 16
1246.11 15
1246.19 15
1246.27 17
1246.35 20
1246.43 24
1246.51 29
1246.59 34
1246.67 41
1246.75 47
1246.84 53
1246.92 59
1247.00 62
1247.08 64
1247.16 63
1247.24 62
1247.32 59
1247.40 57
1247.48 54
1247.56 50
1247.65 44
1247.73 36
1247.81 26
1247.89 16
1247.97 7
1248.05 0
1248.13 0
1248.21 0
1248.29 0
1248.37 0
1248.46 1
1248.54 3
1248.62 5
1248.70 6
1248.78 7
1248.86 8
1248.94 9
1249.02 9
1249.10 8
1249.18 4
1249.27 0
1249.35 0
1249.43 0
1249.51 0
1249.59 0
1249.67 0
1249.75 1
1249.83 14
1249.91 27
1250.00 39
1250.08 49
1250.16 56
1250.24 60
1250.32 62
1250.40 62
1250.48 60
1250.56 57
1250.64 52
1250.73 46
1250.81 39
1250.89 30
1250.97 22
1251.05 14
1251.13 7
1251.21 4
1251.29 4
1251.37 8
1251.46 17
1251.54 29
1251.62 43
1251.70 56
1251.78 68
1251.86 76
1251.94 80
1252.02 81
1252.10 80
1252.19 79
1252.27 78
1252.35 78
1252.43 79
1252.51 80
1252.59 79
1252.67 77
1252.75 72
1252.83 65
1252.92 57
1253.00 50
1253.08 46
1253.16 45
1253.24 48
1253.32 53
1253.40 60
1253.48 67
1253.57 73
1253.65 76
1253.73 77
1253.81 77
1253.89 78
1253.97 80
1254.05 84
1254.13 91
1254.21 100
1254.30 109
1254.38 117
1254.46 123
1254.54 127
1254.62 130
1254.70 132
1254.78 134
1254.86 136
1254.95 138
1255.03 139
1255.11 138
1255.19 136
1255.27 133
1255.35 131
1255.43 132
1255.51 135
1255.60 141
1255.68 149
1255.76 156
1255.84 160
1255.92 161
1256.00 158
1256.08 152
1256.16 143
1256.25 133
1256.33 123
1256.41 113
1256.49 105
1256.57 99
1256.65 96
1256.73 97
1256.81 101
1256.90 109
1256.98 117
1257.06 125
1257.14 130
1257.22 131
1257.30 127
1257.38 121
1257.47 114
1257.55 106
1257.63 101
1257.71 97
1257.79 96
1257.87 96
1257.95 97
1258.03 98
1258.12 98
1258.20 97
1258.28 95
1258.36 92
1258.44 90
1258.52 88
1258.60 88
1258.69 87
1258.77 88
1258.85 88
1258.93 86
1259.01 83
1259.09 78
1259.17 70
1259.26 62
1259.34 55
1259.42 51
1259.50 50
1259.58 55
1259.66 64
1259.74 76
1259.82 91
1259.91 106
1259.99 119
1260.07 129
1260.15 134
1260.23 134
1260.31 128
1260.39 118
1260.48 105
1260.56 91
1260.64 77
1260.72 65
1260.80 55
1260.88 48
1260.96 43
1261.05 39
1261.13 37
1261.21 35
1261.29 34
1261.37 33
1261.45 32
1261.53 33
1261.62 35
1261.70 39
1261.78 45
1261.86 53
1261.94 61
1262.02 68
1262.10 73
1262.19 74
1262.27 70
1262.35 63
1262.43 54
1262.51 44
1262.59 37
1262.68 34
1262.76 35
1262.84 40
1262.92 46
1263.00 53
1263.08 60
1263.16 65
1263.25 69
1263.33 70
1263.41 71
1263.49 69
1263.57 66
1263.65 60
1263.73 52
1263.82 42
1263.90 31
1263.98 22
1264.06 15
1264.14 10
1264.22 7
1264.31 6
1264.39 4
1264.47 2
1264.55 0
1264.63 0
1264.71 0
1264.79 0
1264.88 0
1264.96 0
1265.04 5
1265.12 8
1265.20 10
1265.28 9
1265.37 5
1265.45 0
1265.53 0
1265.61 0
1265.69 0
1265.77 0
1265.86 6
1265.94 15
1266.02 25
1266.10 32
1266.18 37
1266.26 39
1266.34 39
1266.43 39
1266.51 39
1266.59 41
1266.67 45
1266.75 52
1266.83 61
1266.92 70
1267.00 79
1267.08 88
1267.16 94
1267.24 99
1267.32 101
1267.41 101
1267.49 98
1267.57 93
1267.65 85
1267.73 77
1267.81 69
1267.90 62
1267.98 57
1268.06 54
1268.14 55
1268.22 56
1268.30 58
1268.39 59
1268.47 57
1268.55 53
1268.63 48
1268.71 42
1268.79 38
1268.88 37
1268.96 39
1269.04 43
1269.12 50
1269.20 56
1269.28 61
1269.37 65
1269.45 68
1269.53 70
1269.61 72
1269.69 75
1269.77 75
1269.86 74
1269.94 70
1270.02 63
1270.10 54
1270.18 46
1270.26 39
1270.35 34
1270.43 33
1270.51 33
1270.59 34
1270.67 34
1270.76 31
1270.84 26
1270.92 18
1271.00 9
1271.08 0
1271.16 0
1271.25 0
1271.33 0
1271.41 0
1271.49 5
1271.57 16
1271.65 30
1271.74 46
1271.82 61
1271.90 75
1271.98 86
1272.06 92
1272.15 95
1272.23 93
1272.31 88
1272.39 82
1272.47 78
1272.55 75
1272.64 75
1272.72 78
1272.80 83
1272.88 88
1272.96 94
1273.04 98
1273.13 103
1273.21 108
1273.29 114
1273.37 120
1273.45 126
1273.54 132
1273.62 136
1273.70 138
1273.78 136
1273.86 132
1273.95 125
1274.03 117
1274.11 109
1274.19 103
1274.27 99
1274.35 96
1274.44 93
1274.52 91
1274.60 89
1274.68 86
1274.76 84
1274.85 82
1274.93 84
1275.01 88
1275.09 96
1275.17 106
1275.26 116
1275.34 126
1275.42 133
1275.50 137
1275.58 138
1275.66 135
1275.75 132
1275.83 128
1275.91 123
1275.99 120
1276.07 117
1276.16 115
1276.24 112
1276.32 110
1276.40 108
1276.48 107
1276.57 107
1276.65 109
1276.73 112
1276.81 117
1276.89 121
1276.98 123
1277.06 122
1277.14 118
1277.22 111
1277.30 101
1277.39 89
1277.47 79
1277.55 70
1277.63 64
1277.71 62
1277.79 63
1277.88 66
1277.96 68
1278.04 69
1278.12 65
1278.20 58
1278.29 46
1278.37 33
1278.45 20
1278.53 10
1278.61 5
1278.70 6
1278.78 12
1278.86 22
1278.94 34
1279.02 45
1279.11 54
1279.19 60
1279.27 63
1279.35 63
1279.43 62
1279.52 61
1279.60 60
1279.68 58
1279.76 56
1279.85 54
1279.93 53
1280.01 53
1280.09 55
1280.17 59
1280.26 65
1280.34 71
1280.42 76
1280.50 79
1280.58 78
1280.67 76
1280.75 73
1280.83 71
1280.91 70
1280.99 71
1281.08 73
1281.16 74
1281.24 73
1281.32 70
1281.40 64
1281.49 58
1281.57 51
1281.65 46
1281.73 44
1281.81 45
1281.90 49
1281.98 54
1282.06 60
1282.14 66
1282.23 73
1282.31 80
1282.39 89
1282.47 100
1282.55 111
1282.64 121
1282.72 128
1282.80 131
1282.88 130
1282.96 126
1283.05 120
1283.13 114
1283.21 109
1283.29 107
1283.38 105
1283.46 103
1283.54 99
1283.62 93
1283.70 84
1283.79 74
1283.87 63
1283.95 53
1284.03 45
1284.11 39
1284.20 35
1284.28 33
1284.36 34
1284.44 36
1284.53 41
1284.61 47
1284.69 54
1284.77 60
1284.85 66
1284.94 69
1285.02 71
1285.10 71
1285.18 70
1285.27 68
1285.35 66
1285.43 64
1285.51 63
1285.59 61
1285.68 58
1285.76 54
1285.84 47
1285.92 40
1286.01 32
1286.09 26
1286.17 22
1286.25 21
1286.33 23
1286.42 27
1286.50 32
1286.58 37
1286.66 40
1286.75 43
1286.83 44
1286.91 44
1286.99 44
1287.07 42
1287.16 39
1287.24 36
1287.32 33
1287.40 32
1287.49 33
1287.57 37
1287.65 45
1287.73 57
1287.82 70
1287.90 83
1287.98 94
1288.06 103
1288.14 110
1288.23 115
1288.31 120
1288.39 123
1288.47 126
1288.56 130
1288.64 133
1288.72 135
1288.80 139
1288.89 143
1288.97 150
1289.05 159
1289.13 169
1289.21 179
1289.30 188
1289.38 196
1289.46 202
1289.54 206
1289.63 208
1289.71 208
1289.79 206
1289.87 202
1289.96 194
1290.04 185
1290.12 173
1290.20 160
1290.28 146
1290.37 134
1290.45 124
1290.53 115
1290.61 108
1290.70 103
1290.78 98
1290.86 93
1290.94 85
1291.03 73
1291.11 58
1291.19 41
1291.27 21
1291.36 1
1291.44 0
1291.52 0
1291.60 0
1291.69 0
1291.77 0
1291.85 0
1291.93 0
1292.02 0
1292.10 15
1292.18 36
1292.26 57
1292.35 75
1292.43 90
1292.51 100
1292.59 104
1292.67 104
1292.76 101
1292.84 98
1292.92 94
1293.00 92
1293.09 90
1293.17 87
1293.25 83
1293.33 77
1293.42 69
1293.50 61
1293.58 53
1293.66 45
1293.75 40
1293.83 35
1293.91 31
1293.99 27
1294.08 21
1294.16 14
1294.24 7
1294.32 1
1294.41 0
1294.49 0
1294.57 0
1294.65 0
1294.74 1
1294.82 1
1294.90 0
1294.98 0
1295.07 0
1295.15 0
1295.23 0
1295.31 4
1295.40 15
1295.48 28
1295.56 41
1295.64 51
1295.73 58
1295.81 62
1295.89 62
1295.97 61
1296.06 58
1296.14 56
1296.22 54
1296.31 52
1296.39 50
1296.47 46
1296.55 42
1296.64 37
1296.72 32
1296.80 28
1296.88 26
1296.97 28
1297.05 32
1297.13 40
1297.21 50
1297.30 62
1297.38 73
1297.46 82
1297.54 88
1297.63 89
1297.71 87
1297.79 82
1297.87 74
1297.96 66
1298.04 56
1298.12 48
1298.20 40
1298.29 34
1298.37 29
1298.45 27
1298.54 26
1298.62 27
1298.70 29
1298.78 31
1298.87 33
1298.95 35
1299.03 38
1299.11 42
1299.20 47
1299.28 53
1299.36 60
1299.44 67
1299.53 73
1299.61 78
1299.69 83
1299.78 88
1299.86 93
1299.94 97
1300.02 100
1300.11 101
1300.19 100
1300.27 97
1300.35 94
1300.44 91
1300.52 91
1300.60 95
1300.68 101
1300.77 110
1300.85 118
1300.93 125
1301.02 130
1301.10 131
1301.18 130
1301.26 127
1301.35 125
1301.43 124
1301.51 124
1301.59 124
1301.68 124
1301.76 123
1301.84 120
1301.93 116
1302.01 112
1302.09 109
1302.17 108
1302.26 108
1302.34 109
1302.42 111
1302.50 112
1302.59 112
1302.67 110
1302.75 106
1302.84 103
1302.92 100
1303.00 99
1303.08 101
1303.17 106
1303.25 113
1303.33 122
1303.42 131
1303.50 139
1303.58 146
1303.66 150
1303.75 151
1303.83 150
1303.91 147
1303.99 143
1304.08 137
1304.16 131
1304.24 126
1304.33 121
1304.41 118
1304.49 117
1304.57 117
1304.66 118
1304.74 120
1304.82 122
1304.91 124
1304.99 125
1305.07 126
1305.15 126
1305.24 127
1305.32 128
1305.40 129
1305.49 132
1305.57 136
1305.65 140
1305.73 142
1305.82 142
1305.90 139
1305.98 134
1306.07 126
1306.15 118
1306.23 111
1306.31 105
1306.40 100
1306.48 97
1306.56 95
1306.65 93
1306.73 90
1306.81 87
1306.89 84
1306.98 78
1307.06 71
1307.14 63
1307.23 54
1307.31 46
1307.39 38
1307.47 33
1307.56 33
1307.64 36
1307.72 42
1307.81 51
1307.89 60
1307.97 68
1308.06 75
1308.14 80
1308.22 82
1308.30 83
1308.39 83
1308.47 82
1308.55 81
1308.64 80
1308.72 77
1308.80 73
1308.88 68
1308.97 60
1309.05 50
1309.13 39
1309.22 29
1309.30 18
1309.38 10
1309.47 3
1309.55 0
1309.63 0
1309.71 0
1309.80 0
1309.88 0
1309.96 0
1310.05 2
1310.13 2
1310.21 2
1310.30 1
1310.38 0
1310.46 0
1310.54 1
1310.63 7
1310.71 17
1310.79 30
1310.88 46
1310.96 62
1311.04 76
1311.13 86
1311.21 91
1311.29 90
1311.38 86
1311.46 80
1311.54 74
1311.62 71
1311.71 72
1311.79 76
1311.87 83
1311.96 90
1312.04 96
1312.12 99
1312.21 98
1312.29 94
1312.37 86
1312.45 77
1312.54 66
1312.62 57
1312.70 50
1312.79 46
1312.87 44
1312.95 44
1313.04 44
1313.12 45
1313.20 45
1313.29 43
1313.37 39
1313.45 36
1313.53 34
1313.62 35
1313.70 40
1313.78 48
1313.87 59
1313.95 71
1314.03 82
1314.12 88
1314.20 89
1314.28 85
1314.37 77
1314.45 65
1314.53 54
1314.62 45
1314.70 40
1314.78 40
1314.87 45
1314.95 53
1315.03 64
1315.11 74
1315.20 82
1315.28 89
1315.36 92
1315.45 93
1315.53 92
1315.61 90
1315.70 88
1315.78 88
1315.86 89
1315.95 92
1316.03 95
1316.11 97
1316.20 98
1316.28 98
1316.36 96
1316.45 93
1316.53 92
1316.61 91
1316.70 93
1316.78 96
1316.86 102
1316.94 108
1317.03 113
1317.11 117
1317.19 119
1317.28 119
1317.36 118
1317.44 116
1317.53 115
1317.61 113
1317.69 112
1317.78 111
1317.86 110
1317.94 107
1318.03 103
1318.11 98
1318.19 91
1318.28 83
1318.36 77
1318.44 73
1318.53 71
1318.61 71
1318.69 74
1318.78 77
1318.86 81
1318.94 83
1319.03 86
1319.11 88
1319.19 91
1319.28 96
1319.36 101
1319.44 106
1319.53 112
1319.61 115
1319.69 117
1319.78 117
1319.86 115
1319.94 113
1320.03 110
1320.11 108
1320.19 105
1320.28 102
1320.36 98
1320.44 93
1320.53 87
1320.61 80
1320.69 75
1320.78 70
1320.86 68
1320.94 67
1321.03 69
1321.11 73
1321.19 77
1321.28 80
1321.36 81
1321.44 80
1321.53 76
1321.61 72
1321.69 68
1321.78 68
1321.86 72
1321.94 83
1322.03 100
1322.11 121
1322.19 143
1322.28 163
1322.36 179
1322.44 191
1322.53 197
1322.61 200
1322.69 201
1322.78 200
1322.86 199
1322.94 195
1323.03 190
1323.11 182
1323.19 173
1323.28 164
1323.36 158
1323.44 158
1323.53 165
1323.61 180
1323.69 200
1323.78 224
1323.86 249
1323.94 270
1324.03 288
1324.11 300
1324.19 309
1324.28 314
1324.36 316
1324.44 315
1324.53 313
1324.61 311
1324.70 307
1324.78 305
1324.86 304
1324.95 308
1325.03 317
1325.11 332
1325.20 352
1325.28 376
1325.36 401
1325.45 426
1325.53 449
1325.61 470
1325.70 487
1325.78 502
1325.86 515
1325.95 524
1326.03 528
1326.11 528
1326.20 525
1326.28 517
1326.36 507
1326.45 494
1326.53 480
1326.62 466
1326.70 451
1326.78 435
1326.87 418
1326.95 400
1327.03 381
1327.12 363
1327.20 345
1327.28 329
1327.37 315
1327.45 304
1327.53 295
1327.62 290
1327.70 287
1327.79 288
1327.87 293
1327.95 302
1328.04 313
1328.12 325
1328.20 335
1328.29 342
1328.37 344
1328.45 337
1328.54 324
1328.62 305
1328.70 281
1328.79 255
1328.87 230
1328.96 209
1329.04 195
1329.12 186
1329.21 184
1329.29 186
1329.37 191
1329.46 195
1329.54 198
1329.62 197
1329.71 192
1329.79 184
1329.87 174
1329.96 164
1330.04 156
1330.13 152
1330.21 151
1330.29 154
1330.38 161
1330.46 170
1330.54 181
1330.63 192
1330.71 202
1330.79 212
1330.88 220
1330.96 228
1331.05 235
1331.13 241
1331.21 247
1331.30 250
1331.38 251
1331.46 250
1331.55 245
1331.63 237
1331.72 227
1331.80 216
1331.88 206
1331.97 199
1332.05 195
1332.13 194
1332.22 198
1332.30 204
1332.38 212
1332.47 220
1332.55 226
1332.64 228
1332.72 225
1332.80 217
1332.89 205
1332.97 188
1333.05 167
1333.14 145
1333.22 125
1333.31 107
1333.39 96
1333.47 91
1333.56 92
1333.64 99
1333.72 110
1333.81 122
1333.89 133
1333.98 142
1334.06 149
1334.14 156
1334.23 164
1334.31 173
1334.39 181
1334.48 188
1334.56 192
1334.65 190
1334.73 183
1334.81 171
1334.90 156
1334.98 140
1335.06 126
1335.15 113
1335.23 102
1335.32 93
1335.40 85
1335.48 80
1335.57 76
1335.65 76
1335.74 80
1335.82 87
1335.90 96
1335.99 106
1336.07 112
1336.15 114
1336.24 111
1336.32 103
1336.41 92
1336.49 79
1336.57 69
1336.66 63
1336.74 61
1336.82 63
1336.91 66
1336.99 70
1337.08 72
1337.16 72
1337.24 72
1337.33 73
1337.41 75
1337.50 81
1337.58 88
1337.66 94
1337.75 98
1337.83 97
1337.91 89
1338.00 78
1338.08 64
1338.17 51
1338.25 43
1338.33 39
1338.42 41
1338.50 46
1338.59 52
1338.67 56
1338.75 58
1338.84 56
1338.92 52
1339.01 47
1339.09 42
1339.17 39
1339.26 39
1339.34 41
1339.43 44
1339.51 49
1339.59 53
1339.68 54
1339.76 50
1339.84 42
1339.93 29
1340.01 12
1340.10 0
1340.18 0
1340.26 0
1340.35 0
1340.43 0
1340.52 0
1340.60 0
1340.68 0
1340.77 8
1340.85 26
1340.94 43
1341.02 57
1341.10 66
1341.19 70
1341.27 68
1341.36 63
1341.44 55
1341.52 47
1341.61 42
1341.69 40
1341.78 41
1341.86 45
1341.94 48
1342.03 51
1342.11 50
1342.20 46
1342.28 38
1342.36 27
1342.45 14
1342.53 2
1342.62 0
1342.70 0
1342.78 0
1342.87 0
1342.95 0
1343.04 0
1343.12 0
1343.20 0
1343.29 6
1343.37 12
1343.46 17
1343.54 22
1343.62 27
1343.71 34
1343.79 42
1343.88 52
1343.96 63
1344.04 74
1344.13 84
1344.21 94
1344.30 105
1344.38 117
1344.47 130
1344.55 145
1344.63 160
1344.72 173
1344.80 181
1344.89 181
1344.97 172
1345.05 155
1345.14 133
1345.22 109
1345.31 87
1345.39 73
1345.47 67
1345.56 71
1345.64 84
1345.73 103
1345.81 125
1345.90 145
1345.98 160
1346.06 169
1346.15 169
1346.23 161
1346.32 148
1346.40 131
1346.48 113
1346.57 96
1346.65 81
1346.74 69
1346.82 60
1346.90 54
1346.99 52
1347.07 53
1347.16 59
1347.24 68
1347.33 81
1347.41 94
1347.49 106
1347.58 113
1347.66 115
1347.75 111
1347.83 103
1347.91 94
1348.00 86
1348.08 81
1348.17 79
1348.25 80
1348.34 81
1348.42 78
1348.50 70
1348.59 57
1348.67 40
1348.76 24
1348.84 10
1348.93 2
1349.01 0
1349.09 5
1349.18 14
1349.26 25
1349.35 35
1349.43 42
1349.51 47
1349.60 50
1349.68 53
1349.77 56
1349.85 61
1349.94 68
1350.02 76
1350.10 83
1350.19 88
1350.27 91
1350.36 92
1350.44 91
1350.53 88
1350.61 84
1350.69 80
1350.78 76
1350.86 72
1350.95 69
1351.03 66
1351.12 65
1351.20 66
1351.28 68
1351.37 73
1351.45 78
1351.54 84
1351.62 90
1351.71 94
1351.79 97
1351.87 99
1351.96 98
1352.04 95
1352.13 91
1352.21 86
1352.30 80
1352.38 74
1352.46 70
1352.55 67
1352.63 67
1352.72 69
1352.80 73
1352.89 78
1352.97 83
1353.06 89
1353.14 93
1353.22 97
1353.31 100
1353.39 103
1353.48 104
1353.56 103
1353.65 98
1353.73 92
1353.81 83
1353.90 73
1353.98 64
1354.07 57
1354.15 53
1354.24 51
1354.32 49
1354.41 46
1354.49 41
1354.57 34
1354.66 25
1354.74 17
1354.83 10
1354.91 6
1355.00 7
1355.08 11
1355.16 18
1355.25 25
1355.33 30
1355.42 33
1355.50 32
1355.59 28
1355.67 20
1355.76 12
1355.84 4
1355.92 0
1356.01 0
1356.09 0
1356.18 0
1356.26 3
1356.35 7
1356.43 10
1356.52 11
1356.60 9
1356.68 6
1356.77 2
1356.85 0
1356.94 0
1357.02 0
1357.11 0
1357.19 0
1357.28 0
1357.36 2
1357.45 10
1357.53 21
1357.61 33
1357.70 45
1357.78 58
1357.87 70
1357.95 80
1358.04 88
1358.12 93
1358.21 95
1358.29 95
1358.37 94
1358.46 91
1358.54 89
1358.63 87
1358.71 86
1358.80 84
1358.88 83
1358.97 80
1359.05 76
1359.14 71
1359.22 64
1359.30 58
1359.39 52
1359.47 50
1359.56 50
1359.64 54
1359.73 61
1359.81 71
1359.90 83
1359.98 94
1360.07 105
1360.15 115
1360.23 122
1360.32 128
1360.40 130
1360.49 129
1360.57 125
1360.66 117
1360.74 107
1360.83 97
1360.91 88
1361.00 82
1361.08 80
1361.17 83
1361.25 89
1361.33 97
1361.42 108
1361.50 120
1361.59 132
1361.67 146
1361.76 161
1361.84 175
1361.93 187
1362.01 196
1362.10 201
1362.18 201
1362.27 197
1362.35 191
1362.43 183
1362.52 175
1362.60 168
1362.69 160
1362.77 152
1362.86 143
1362.94 132
1363.03 120
1363.11 107
1363.20 97
1363.28 91
1363.37 91
1363.45 95
1363.53 104
1363.62 115
1363.70 126
1363.79 135
1363.87 142
1363.96 145
1364.04 146
1364.13 145
1364.21 145
1364.30 144
1364.38 144
1364.47 144
1364.55 144
1364.64 142
1364.72 139
1364.81 132
1364.89 122
1364.97 109
1365.06 92
1365.14 71
1365.23 49
1365.31 26
1365.40 4
1365.48 0
1365.57 0
1365.65 0
1365.74 0
1365.82 0
1365.91 0
1365.99 0
1366.08 2
1366.16 11
1366.25 19
1366.33 26
1366.42 33
1366.50 39
1366.58 46
1366.67 53
1366.75 60
1366.84 66
1366.92 70
1367.01 72
1367.09 73
1367.18 72
1367.26 69
1367.35 67
1367.43 64
1367.52 61
1367.60 61
1367.69 62
1367.77 66
1367.86 73
1367.94 81
1368.03 88
1368.11 95
1368.20 99
1368.28 100
1368.37 97
1368.45 90
1368.54 81
1368.62 70
1368.70 58
1368.79 46
1368.87 36
1368.96 29
1369.04 26
1369.13 27
1369.21 32
1369.30 41
1369.38 51
1369.47 63
1369.55 75
1369.64 85
1369.72 94
1369.81 101
1369.89 105
1369.98 105
1370.06 103
1370.15 98
1370.23 90
1370.32 82
1370.40 73
1370.49 66
1370.57 60
1370.66 56
1370.74 55
1370.83 56
1370.91 60
1371.00 65
1371.08 71
1371.17 77
1371.25 82
1371.34 87
1371.42 89
1371.51 90
1371.59 90
1371.68 87
1371.76 83
1371.85 77
1371.93 71
1372.02 64
1372.10 59
1372.19 57
1372.27 59
1372.36 65
1372.44 75
1372.53 87
1372.61 101
1372.70 113
1372.78 122
1372.87 127
1372.95 127
1373.04 122
1373.12 111
1373.20 97
1373.29 81
1373.37 65
1373.46 49
1373.54 35
1373.63 22
1373.71 10
1373.80 0
1373.88 0
1373.97 0
1374.05 0
1374.14 0
1374.22 0
1374.31 0
1374.39 0
1374.48 0
1374.56 9
1374.65 26
1374.73 46
1374.82 68
1374.91 90
1374.99 110
1375.08 127
1375.16 138
1375.25 145
1375.33 145
1375.42 141
1375.50 134
1375.59 125
1375.67 118
1375.76 112
1375.84 110
1375.93 109
1376.01 109
1376.10 108
1376.18 106
1376.27 100
1376.35 92
1376.44 84
1376.52 78
1376.61 76
1376.69 79
1376.78 87
1376.86 100
1376.95 114
1377.03 128
1377.12 139
1377.20 146
1377.29 149
1377.37 147
1377.46 143
1377.54 138
1377.63 134
1377.71 133
1377.80 136
1377.88 144
1377.97 157
1378.05 173
1378.14 192
1378.22 211
1378.31 228
1378.39 242
1378.48 251
1378.56 252
1378.65 246
1378.73 234
1378.82 219
1378.90 204
1378.99 191
1379.07 185
1379.16 187
1379.24 195
1379.33 208
1379.42 222
1379.50 234
1379.59 243
1379.67 245
1379.76 242
1379.84 234
1379.93 225
1380.01 215
1380.10 207
1380.18 200
1380.27 195
1380.35 190
1380.44 183
1380.52 172
1380.61 157
1380.69 139
1380.78 120
1380.86 102
1380.95 88
1381.03 79
1381.12 76
1381.20 78
1381.29 82
1381.37 87
1381.46 91
1381.55 95
1381.63 98
1381.72 102
1381.80 107
1381.89 113
1381.97 120
1382.06 127
1382.14 131
1382.23 133
1382.31 132
1382.40 131
1382.48 129
1382.57 128
1382.65 128
1382.74 130
1382.82 133
1382.91 135
1382.99 136
1383.08 135
1383.17 133
1383.25 129
1383.34 123
1383.42 116
1383.51 108
1383.59 100
1383.68 93
1383.76 87
1383.85 85
1383.93 86
1384.02 90
1384.10 96
1384.19 103
1384.27 109
1384.36 112
1384.44 111
1384.53 107
1384.62 101
1384.70 95
1384.79 89
1384.87 83
1384.96 78
1385.04 72
1385.13 65
1385.21 56
1385.30 46
1385.38 37
1385.47 31
1385.55 30
1385.64 34
1385.72 43
1385.81 55
1385.90 70
1385.98 84
1386.07 96
1386.15 103
1386.24 105
1386.32 101
1386.41 91
1386.49 76
1386.58 56
1386.66 35
1386.75 15
1386.83 0
1386.92 0
1387.01 0
1387.09 0
1387.18 0
1387.26 0
1387.35 2
1387.43 10
1387.52 15
1387.60 16
1387.69 15
1387.77 10
1387.86 6
1387.94 2
1388.03 0
1388.12 0
1388.20 0
1388.29 2
1388.37 5
1388.46 9
1388.54 13
1388.63 18
1388.71 25
1388.80 32
1388.88 39
1388.97 45
1389.06 49
1389.14 50
1389.23 51
1389.31 52
1389.40 54
1389.48 58
1389.57 65
1389.65 74
1389.74 82
1389.83 88
1389.91 93
1390.00 95
1390.08 97
1390.17 100
1390.25 104
1390.34 110
1390.42 118
1390.51 128
1390.59 138
1390.68 147
1390.77 155
1390.85 160
1390.94 162
1391.02 160
1391.11 155
1391.19 146
1391.28 135
1391.36 121
1391.45 107
1391.54 94
1391.62 85
1391.71 79
1391.79 79
1391.88 83
1391.96 92
1392.05 103
1392.13 115
1392.22 125
1392.31 131
1392.39 132
1392.48 129
1392.56 123
1392.65 114
1392.73 107
1392.82 101
1392.90 97
1392.99 95
1393.08 92
1393.16 88
1393.25 82
1393.33 73
1393.42 64
1393.50 54
1393.59 46
1393.67 39
1393.76 32
1393.85 26
1393.93 19
1394.02 13
1394.10 9
1394.19 8
1394.27 12
1394.36 23
1394.45 38
1394.53 56
1394.62 73
1394.70 87
1394.79 97
1394.87 102
1394.96 104
1395.04 104
1395.13 104
1395.22 107
1395.30 110
1395.39 114
1395.47 118
1395.56 121
1395.64 122
1395.73 121
1395.82 120
1395.90 120
1395.99 122
1396.07 126
1396.16 132
1396.24 139
1396.33 143
1396.42 144
1396.50 140
1396.59 131
1396.67 117
1396.76 100
1396.84 83
1396.93 67
1397.02 54
1397.10 45
1397.19 40
1397.27 40
1397.36 43
1397.44 48
1397.53 54
1397.62 61
1397.70 67
1397.79 71
1397.87 73
1397.96 73
1398.04 71
1398.13 68
1398.22 64
1398.30 59
1398.39 54
1398.47 50
1398.56 45
1398.64 41
1398.73 39
1398.82 39
1398.90 42
1398.99 48
1399.07 57
1399.16 67
1399.24 78
1399.33 88
1399.42 94
1399.50 98
1399.59 98
1399.67 94
1399.76 87
1399.85 77
1399.93 66
1400.02 54
1400.10 42
1400.19 30
1400.27 19
1400.36 9
1400.45 1
1400.53 0
1400.62 0
1400.70 0
1400.79 0
1400.87 0
1400.96 0
1401.05 0
1401.13 0
1401.22 4
1401.30 8
1401.39 12
1401.48 16
1401.56 19
1401.65 23
1401.73 27
1401.82 31
1401.90 37
1401.99 42
1402.08 49
1402.16 55
1402.25 62
1402.33 68
1402.42 73
1402.51 78
1402.59 82
1402.68 86
1402.76 90
1402.85 96
1402.94 104
1403.02 114
1403.11 126
1403.19 138
1403.28 147
1403.36 153
1403.45 155
1403.54 152
1403.62 148
1403.71 143
1403.79 139
1403.88 139
1403.97 141
1404.05 143
1404.14 144
1404.22 144
1404.31 140
1404.40 133
1404.48 125
1404.57 116
1404.65 106
1404.74 98
1404.83 91
1404.91 85
1405.00 79
1405.08 72
1405.17 66
1405.26 58
1405.34 51
1405.43 44
1405.51 37
1405.60 30
1405.69 25
1405.77 22
1405.86 22
1405.94 25
1406.03 32
1406.12 41
1406.20 53
1406.29 65
1406.37 76
1406.46 84
1406.55 89
1406.63 90
1406.72 87
1406.80 82
1406.89 79
1406.98 77
1407.06 79
1407.15 85
1407.23 95
1407.32 107
1407.41 120
1407.49 133
1407.58 146
1407.66 157
1407.75 167
1407.84 174
1407.92 178
1408.01 178
1408.09 174
1408.18 166
1408.27 157
1408.35 148
1408.44 141
1408.52 137
1408.61 136
1408.70 138
1408.78 141
1408.87 143
1408.95 144
1409.04 144
1409.13 142
1409.21 138
1409.30 132
1409.38 123
1409.47 111
1409.56 94
1409.64 74
1409.73 51
1409.81 27
1409.90 4
1409.99 0
1410.07 0
1410.16 0
1410.25 0
1410.33 0
1410.42 0
1410.50 0
1410.59 2
1410.68 13
1410.76 22
1410.85 30
1410.93 35
1411.02 37
1411.11 38
1411.19 36
1411.28 32
1411.37 27
1411.45 22
1411.54 17
1411.62 13
1411.71 9
1411.80 7
1411.88 5
1411.97 3
1412.05 1
1412.14 0
1412.23 0
1412.31 0
1412.40 0
1412.49 0
1412.57 0
1412.66 0
1412.74 1
1412.83 7
1412.92 13
1413.00 18
1413.09 23
1413.17 27
1413.26 30
1413.35 34
1413.43 38
1413.52 43
1413.61 47
1413.69 51
1413.78 54
1413.86 56
1413.95 56
1414.04 56
1414.12 55
1414.21 52
1414.30 47
1414.38 41
1414.47 32
1414.55 23
1414.64 12
1414.73 3
1414.81 0
1414.90 0
1414.99 0
1415.07 5
1415.16 17
1415.24 32
1415.33 49
1415.42 66
1415.50 80
1415.59 92
1415.68 101
1415.76 106
1415.85 109
1415.93 111
1416.02 114
1416.11 116
1416.19 118
1416.28 119
1416.37 117
1416.45 111
1416.54 102
1416.63 88
1416.71 73
1416.80 59
1416.88 48
1416.97 42
1417.06 40
1417.14 44
1417.23 50
1417.32 59
1417.40 68
1417.49 76
1417.57 85
1417.66 91
1417.75 96
1417.83 97
1417.92 95
1418.01 88
1418.09 78
1418.18 66
1418.27 53
1418.35 40
1418.44 28
1418.52 18
1418.61 10
1418.70 2
1418.78 0
1418.87 0
1418.96 0
1419.04 0
1419.13 0
1419.22 6
1419.30 23
1419.39 43
1419.47 65
1419.56 86
1419.65 104
1419.73 118
1419.82 128
1419.91 133
1419.99 135
1420.08 133
1420.17 128
1420.25 123
1420.34 117
1420.43 110
1420.51 102
1420.60 94
1420.68 84
1420.77 74
1420.86 63
1420.94 54
1421.03 47
1421.12 44
1421.20 47
1421.29 53
1421.38 63
1421.46 74
1421.55 84
1421.64 93
1421.72 99
1421.81 102
1421.89 104
1421.98 104
1422.07 106
1422.15 108
1422.24 112
1422.33 117
1422.41 126
1422.50 136
1422.59 149
1422.67 162
1422.76 174
1422.85 183
1422.93 189
1423.02 188
1423.11 183
1423.19 176
1423.28 169
1423.36 166
1423.45 166
1423.54 171
1423.62 177
1423.71 183
1423.80 186
1423.88 183
1423.97 175
1424.06 164
1424.14 152
1424.23 141
1424.32 133
1424.40 127
1424.49 123
1424.58 118
1424.66 111
1424.75 100
1424.84 87
1424.92 73
1425.01 60
1425.10 51
1425.18 47
1425.27 48
1425.36 53
1425.44 61
1425.53 68
1425.62 75
1425.70 79
1425.79 83
1425.87 86
1425.96 90
1426.05 96
1426.13 103
1426.22 113
1426.31 122
1426.39 130
1426.48 136
1426.57 139
1426.65 140
1426.74 141
1426.83 141
1426.91 141
1427.00 140
1427.09 139
1427.17 134
1427.26 124
1427.35 110
1427.43 91
1427.52 69
1427.61 47
1427.69 27
1427.78 11
1427.87 0
1427.95 0
1428.04 0
1428.13 0
1428.21 0
1428.30 5
1428.39 11
1428.47 16
1428.56 21
1428.65 26
1428.73 31
1428.82 37
1428.91 45
1428.99 54
1429.08 64
1429.17 75
1429.25 86
1429.34 97
1429.43 107
1429.51 113
1429.60 116
1429.69 115
1429.77 112
1429.86 108
1429.95 103
1430.03 99
1430.12 94
1430.21 90
1430.29 85
1430.38 78
1430.47 69
1430.55 58
1430.64 46
1430.73 34
1430.81 22
1430.90 12
1430.99 4
1431.07 0
1431.16 0
1431.25 0
1431.34 0
1431.42 0
1431.51 2
1431.60 5
1431.68 9
1431.77 11
1431.86 11
1431.94 9
1432.03 4
1432.12 0
1432.20 0
1432.29 0
1432.38 0
1432.46 0
1432.55 8
1432.64 25
1432.72 44
1432.81 62
1432.90 76
1432.98 86
1433.07 92
1433.16 95
1433.24 97
1433.33 101
1433.42 107
1433.50 117
1433.59 130
1433.68 143
1433.77 155
1433.85 166
1433.94 175
1434.03 181
1434.11 185
1434.20 188
1434.29 190
1434.37 192
1434.46 192
1434.55 191
1434.63 188
1434.72 183
1434.81 177
1434.89 171
1434.98 165
1435.07 160
1435.15 157
1435.24 156
1435.33 155
1435.42 153
1435.50 149
1435.59 143
1435.68 133
1435.76 119
1435.85 100
1435.94 78
1436.02 54
1436.11 30
1436.20 8
1436.28 0
1436.37 0
1436.46 0
1436.55 0
1436.63 15
1436.72 37
1436.81 62
1436.89 86
1436.98 108
1437.07 127
1437.15 142
1437.24 152
1437.33 156
1437.41 154
1437.50 148
1437.59 137
1437.68 123
1437.76 110
1437.85 100
1437.94 94
1438.02 93
1438.11 94
1438.20 97
1438.28 98
1438.37 96
1438.46 91
1438.54 84
1438.63 77
1438.72 72
1438.81 69
1438.89 70
1438.98 72
1439.07 75
1439.15 77
1439.24 77
1439.33 76
1439.41 72
1439.50 68
1439.59 65
1439.68 63
1439.76 65
1439.85 70
1439.94 79
1440.02 92
1440.11 107
1440.20 123
1440.28 138
1440.37 147
1440.46 151
1440.55 150
1440.63 144
1440.72 135
1440.81 126
1440.89 118
1440.98 113
1441.07 110
1441.16 110
1441.24 110
1441.33 113
1441.42 117
1441.50 124
1441.59 134
1441.68 145
1441.76 158
1441.85 170
1441.94 179
1442.03 184
1442.11 185
1442.20 180
1442.29 172
1442.37 159
1442.46 145
1442.55 129
1442.64 113
1442.72 97
1442.81 83
1442.90 73
1442.98 68
1443.07 68
1443.16 74
1443.25 87
1443.33 103
1443.42 122
1443.51 140
1443.59 155
1443.68 165
1443.77 170
1443.86 170
1443.94 165
1444.03 157
1444.12 147
1444.20 138
1444.29 130
1444.38 126
1444.47 127
1444.55 134
1444.64 146
1444.73 163
1444.81 179
1444.90 193
1444.99 200
1445.08 200
1445.16 191
1445.25 175
1445.34 155
1445.42 131
1445.51 109
1445.60 89
1445.69 74
1445.77 66
1445.86 66
1445.95 76
1446.03 94
1446.12 118
1446.21 146
1446.30 175
1446.38 200
1446.47 218
1446.56 228
1446.64 230
1446.73 224
1446.82 212
1446.91 197
1446.99 181
1447.08 168
1447.17 157
1447.26 149
1447.34 141
1447.43 131
1447.52 118
1447.60 101
1447.69 79
1447.78 55
1447.87 31
1447.95 10
1448.04 0
1448.13 0
1448.21 0
1448.30 0
1448.39 0
1448.48 0
1448.56 0
1448.65 0
1448.74 0
1448.83 2
1448.91 13
1449.00 27
1449.09 42
1449.17 53
1449.26 60
1449.35 61
1449.44 56
1449.52 46
1449.61 35
1449.70 26
1449.79 20
1449.87 21
1449.96 26
1450.05 36
1450.14 48
1450.22 61
1450.31 74
1450.40 86
1450.48 95
1450.57 101
1450.66 105
1450.75 105
1450.83 102
1450.92 97
1451.01 92
1451.10 89
1451.18 89
1451.27 94
1451.36 102
1451.45 112
1451.53 121
1451.62 126
1451.71 126
1451.79 121
1451.88 114
1451.97 108
1452.06 106
1452.14 110
1452.23 121
1452.32 135
1452.41 149
1452.49 158
1452.58 159
1452.67 152
1452.76 136
1452.84 115
1452.93 92
1453.02 71
1453.11 55
1453.19 46
1453.28 45
1453.37 50
1453.46 61
1453.54 78
1453.63 99
1453.72 122
1453.81 146
1453.89 169
1453.98 188
1454.07 202
1454.15 208
1454.24 206
1454.33 197
1454.42 181
1454.50 161
1454.59 140
1454.68 117
1454.77 95
1454.85 76
1454.94 60
1455.03 48
1455.12 43
1455.20 44
1455.29 52
1455.38 65
1455.47 81
1455.55 96
1455.64 108
1455.73 114
1455.82 114
1455.90 108
1455.99 100
1456.08 92
1456.17 85
1456.25 82
1456.34 83
1456.43 87
1456.52 94
1456.60 103
1456.69 113
1456.78 123
1456.87 134
1456.95 145
1457.04 154
1457.13 161
1457.22 163
1457.30 161
1457.39 154
1457.48 144
1457.57 132
1457.65 121
1457.74 111
1457.83 103
1457.92 96
1458.00 90
1458.09 85
1458.18 81
1458.27 78
1458.36 77
1458.44 79
1458.53 81
1458.62 82
1458.71 80
1458.79 74
1458.88 64
1458.97 52
1459.06 41
1459.14 33
1459.23 30
1459.32 32
1459.41 37
1459.49 44
1459.58 50
1459.67 52
1459.76 50
1459.84 43
1459.93 33
1460.02 20
1460.11 6
1460.19 0
1460.28 0
1460.37 0
1460.46 0
1460.55 0
1460.63 0
1460.72 0
1460.81 0
1460.90 14
1460.98 27
1461.07 37
1461.16 44
1461.25 49
1461.33 55
1461.42 63
1461.51 72
1461.60 83
1461.68 95
1461.77 107
1461.86 117
1461.95 124
1462.04 126
1462.12 124
1462.21 116
1462.30 103
1462.39 87
1462.47 70
1462.56 55
1462.65 46
1462.74 44
1462.82 50
1462.91 62
1463.00 78
1463.09 93
1463.18 106
1463.26 114
1463.35 116
1463.44 116
1463.53 114
1463.61 115
1463.70 119
1463.79 127
1463.88 139
1463.96 149
1464.05 155
1464.14 155
1464.23 146
1464.32 129
1464.40 107
1464.49 84
1464.58 63
1464.67 47
1464.75 38
1464.84 37
1464.93 41
1465.02 48
1465.11 57
1465.19 64
1465.28 69
1465.37 70
1465.46 69
1465.54 65
1465.63 61
1465.72 57
1465.81 54
1465.90 53
1465.98 54
1466.07 56
1466.16 58
1466.25 59
1466.33 58
1466.42 55
1466.51 48
1466.60 41
1466.69 33
1466.77 27
1466.86 24
1466.95 25
1467.04 28
1467.13 33
1467.21 39
1467.30 44
1467.39 50
1467.48 55
1467.56 61
1467.65 67
1467.74 73
1467.83 80
1467.92 86
1468.00 92
1468.09 96
1468.18 99
1468.27 101
1468.36 100
1468.44 97
1468.53 90
1468.62 81
1468.71 71
1468.79 60
1468.88 50
1468.97 43
1469.06 39
1469.15 37
1469.23 37
1469.32 36
1469.41 33
1469.50 29
1469.59 23
1469.67 17
1469.76 12
1469.85 11
1469.94 13
1470.02 21
1470.11 31
1470.20 44
1470.29 56
1470.38 66
1470.46 73
1470.55 78
1470.64 80
1470.73 81
1470.82 80
1470.90 76
1470.99 69
1471.08 58
1471.17 43
1471.26 26
1471.34 10
1471.43 0
1471.52 0
1471.61 0
1471.70 0
1471.78 1
1471.87 6
1471.96 9
1472.05 8
1472.14 6
1472.22 4
1472.31 2
1472.40 3
1472.49 4
1472.58 4
1472.66 3
1472.75 0
1472.84 0
1472.93 0
1473.02 0
1473.10 0
1473.19 0
1473.28 1
1473.37 9
1473.46 16
1473.54 22
1473.63 25
1473.72 26
1473.81 23
1473.90 18
1473.98 11
1474.07 3
1474.16 0
1474.25 0
1474.34 0
1474.42 0
1474.51 0
1474.60 0
1474.69 10
1474.78 22
1474.86 33
1474.95 42
1475.04 48
1475.13 50
1475.22 47
1475.30 41
1475.39 31
1475.48 21
1475.57 12
1475.66 8
1475.75 12
1475.83 24
1475.92 44
1476.01 71
1476.10 100
1476.19 129
1476.27 152
1476.36 167
1476.45 173
1476.54 173
1476.63 169
1476.71 165
1476.80 162
1476.89 164
1476.98 169
1477.07 175
1477.15 182
1477.24 185
1477.33 183
1477.42 177
1477.51 166
1477.60 153
1477.68 140
1477.77 131
1477.86 126
1477.95 127
1478.04 133
1478.12 141
1478.21 150
1478.30 157
1478.39 161
1478.48 163
1478.57 162
1478.65 161
1478.74 159
1478.83 158
1478.92 155
1479.01 151
1479.09 146
1479.18 139
1479.27 131
1479.36 124
1479.45 121
1479.54 122
1479.62 127
1479.71 133
1479.80 138
1479.89 140
1479.98 137
1480.06 131
1480.15 121
1480.24 113
1480.33 107
1480.42 107
1480.51 112
1480.59 119
1480.68 126
1480.77 132
1480.86 135
1480.95 134
1481.04 131
1481.12 128
1481.21 127
1481.30 131
1481.39 136
1481.48 143
1481.56 146
1481.65 145
1481.74 135
1481.83 118
1481.92 94
1482.01 67
1482.09 39
1482.18 16
1482.27 0
1482.36 0
1482.45 0
1482.54 0
1482.62 0
1482.71 0
1482.80 0
1482.89 0
1482.98 2
1483.07 6
1483.15 12
1483.24 17
1483.33 22
1483.42 27
1483.51 31
1483.60 33
1483.68 30
1483.77 24
1483.86 15
1483.95 5
1484.04 0
1484.13 0
1484.21 0
1484.30 0
1484.39 0
1484.48 0
1484.57 2
1484.66 7
1484.74 10
1484.83 12
1484.92 13
1485.01 15
1485.10 18
1485.19 24
1485.27 31
1485.36 36
1485.45 38
1485.54 36
1485.63 30
1485.72 21
1485.80 10
1485.89 0
1485.98 0
1486.07 0
1486.16 0
1486.25 0
1486.33 0
1486.42 0
1486.51 0
1486.60 0
1486.69 16
1486.78 36
1486.87 57
1486.95 76
1487.04 90
1487.13 99
1487.22 100
1487.31 96
1487.40 89
1487.48 82
1487.57 76
1487.66 73
1487.75 73
1487.84 74
1487.93 75
1488.01 74
1488.10 71
1488.19 65
1488.28 60
1488.37 55
1488.46 53
1488.55 54
1488.63 58
1488.72 65
1488.81 73
1488.90 82
1488.99 91
1489.08 100
1489.17 106
1489.25 112
1489.34 115
1489.43 116
1489.52 116
1489.61 115
1489.70 116
1489.78 117
1489.87 119
1489.96 124
1490.05 129
1490.14 135
1490.23 140
1490.32 145
1490.40 149
1490.49 151
1490.58 152
1490.67 153
1490.76 153
1490.85 153
1490.94 154
1491.02 157
1491.11 161
1491.20 166
1491.29 171
1491.38 174
1491.47 175
1491.56 172
1491.64 166
1491.73 158
1491.82 150
1491.91 142
1492.00 137
1492.09 134
1492.18 133
1492.26 133
1492.35 131
1492.44 126
1492.53 118
1492.62 107
1492.71 95
1492.80 84
1492.88 78
1492.97 78
1493.06 85
1493.15 99
1493.24 118
1493.33 140
1493.42 161
1493.50 180
1493.59 193
1493.68 201
1493.77 203
1493.86 200
1493.95 192
1494.04 179
1494.12 163
1494.21 146
1494.30 127
1494.39 109
1494.48 91
1494.57 75
1494.66 62
1494.74 52
1494.83 46
1494.92 43
1495.01 44
1495.10 50
1495.19 58
1495.28 70
1495.37 85
1495.45 103
1495.54 122
1495.63 141
1495.72 157
1495.81 167
1495.90 170
1495.99 168
1496.08 161
1496.16 154
1496.25 150
1496.34 152
1496.43 161
1496.52 178
1496.61 198
1496.70 217
1496.78 233
1496.87 242
1496.96 241
1497.05 232
1497.14 215
1497.23 194
1497.32 169
1497.41 145
1497.49 123
1497.58 103
1497.67 88
1497.76 78
1497.85 72
1497.94 70
1498.03 72
1498.12 77
1498.20 86
1498.29 97
1498.38 109
1498.47 122
1498.56 134
1498.65 144
1498.74 151
1498.83 155
1498.91 158
1499.00 160
1499.09 162
1499.18 166
1499.27 171
1499.36 177
1499.45 182
1499.54 183
1499.62 180
1499.71 174
1499.80 167
1499.89 161
1499.98 157
1500.07 159
1500.16 164
1500.25 172
1500.34 179
1500.42 184
1500.51 185
1500.60 183
1500.69 182
1500.78 182
1500.87 185
1500.96 192
1501.05 200
1501.13 209
1501.22 217
1501.31 221
1501.40 223
1501.49 223
1501.58 223
1501.67 222
1501.76 221
1501.85 219
1501.93 214
1502.02 208
1502.11 198
1502.20 184
1502.29 169
1502.38 153
1502.47 137
1502.56 124
1502.65 115
1502.73 110
1502.82 110
1502.91 114
1503.00 118
1503.09 119
1503.18 115
1503.27 105
1503.36 89
1503.45 72
1503.53 56
1503.62 46
1503.71 44
1503.80 48
1503.89 57
1503.98 64
1504.07 66
1504.16 61
1504.25 48
1504.33 29
1504.42 9
1504.51 0
1504.60 0
1504.69 0
1504.78 0
1504.87 0
1504.96 0
1505.05 0
1505.14 0
1505.22 4
1505.31 11
1505.40 18
1505.49 26
1505.58 31
1505.67 31
1505.76 27
1505.85 16
1505.94 2
1506.03 0
1506.11 0
1506.20 0
1506.29 0
1506.38 0
1506.47 0
1506.56 10
1506.65 37
1506.74 61
1506.83 80
1506.92 89
1507.00 87
1507.09 74
1507.18 53
1507.27 29
1507.36 4
1507.45 0
1507.54 0
1507.63 0
1507.72 0
1507.81 0
1507.89 0
1507.98 2
1508.07 16
1508.16 29
1508.25 41
1508.34 50
1508.43 56
1508.52 58
1508.61 56
1508.70 51
1508.79 44
1508.87 38
1508.96 36
1509.05 38
1509.14 45
1509.23 55
1509.32 67
1509.41 79
1509.50 88
1509.59 94
1509.68 97
1509.76 97
1509.85 94
1509.94 88
1510.03 81
1510.12 71
1510.21 61
1510.30 50
1510.39 41
1510.48 35
1510.57 33
1510.66 37
1510.75 47
1510.83 60
1510.92 75
1511.01 89
1511.10 100
1511.19 105
1511.28 106
1511.37 102
1511.46 95
1511.55 85
1511.64 75
1511.73 64
1511.81 52
1511.90 39
1511.99 28
1512.08 19
1512.17 16
1512.26 19
1512.35 27
1512.44 41
1512.53 56
1512.62 69
1512.71 76
1512.80 77
1512.88 71
1512.97 62
1513.06 53
1513.15 48
1513.24 49
1513.33 56
1513.42 66
1513.51 76
1513.60 82
1513.69 82
1513.78 76
1513.87 65
1513.96 53
1514.04 43
1514.13 37
1514.22 36
1514.31 39
1514.40 44
1514.49 49
1514.58 50
1514.67 46
1514.76 38
1514.85 27
1514.94 15
1515.03 4
1515.12 0
1515.20 0
1515.29 0
1515.38 0
1515.47 0
1515.56 0
1515.65 0
1515.74 0
1515.83 2
1515.92 12
1516.01 22
1516.10 29
1516.19 33
1516.28 32
1516.37 25
1516.45 15
1516.54 3
1516.63 0
1516.72 0
1516.81 0
1516.90 0
1516.99 0
1517.08 4
1517.17 15
1517.26 24
1517.35 30
1517.44 32
1517.53 32
1517.62 33
1517.70 38
1517.79 48
1517.88 64
1517.97 85
1518.06 107
1518.15 126
1518.24 137
1518.33 137
1518.42 126
1518.51 107
1518.60 83
1518.69 58
1518.78 37
1518.87 22
1518.96 15
1519.05 16
1519.13 23
1519.22 34
1519.31 48
1519.40 63
1519.49 77
1519.58 89
1519.67 99
1519.76 104
1519.85 105
1519.94 103
1520.03 101
1520.12 99
1520.21 103
1520.30 113
1520.39 128
1520.48 147
1520.56 166
1520.65 181
1520.74 187
1520.83 183
1520.92 169
1521.01 147
1521.10 120
1521.19 94
1521.28 72
1521.37 58
1521.46 54
1521.55 58
1521.64 68
1521.73 81
1521.82 92
1521.91 98
1522.00 98
1522.09 90
1522.17 77
1522.26 62
1522.35 49
1522.44 38
1522.53 32
1522.62 29
1522.71 28
1522.80 27
1522.89 24
1522.98 19
1523.07 13
1523.16 7
1523.25 2
1523.34 0
1523.43 1
1523.52 5
1523.61 11
1523.70 19
1523.79 27
1523.88 35
1523.96 44
1524.05 52
1524.14 59
1524.23 65
1524.32 70
1524.41 72
1524.50 72
1524.59 68
1524.68 61
1524.77 52
1524.86 43
1524.95 37
1525.04 34
1525.13 37
1525.22 44
1525.31 55
1525.40 67
1525.49 76
1525.58 82
1525.67 83
1525.76 80
1525.85 74
1525.93 68
1526.02 62
1526.11 57
1526.20 52
1526.29 47
1526.38 40
1526.47 31
1526.56 22
1526.65 13
1526.74 7
1526.83 4
1526.92 7
1527.01 14
1527.10 24
1527.19 35
1527.28 45
1527.37 53
1527.46 57
1527.55 60
1527.64 60
1527.73 60
1527.82 61
1527.91 61
1528.00 60
1528.09 56
1528.17 49
1528.26 37
1528.35 22
1528.44 7
1528.53 0
1528.62 0
1528.71 0
1528.80 7
1528.89 31
1528.98 61
1529.07 96
1529.16 130
1529.25 160
1529.34 183
1529.43 198
1529.52 205
1529.61 204
1529.70 197
1529.79 185
1529.88 172
1529.97 160
1530.06 150
1530.15 145
1530.24 145
1530.33 152
1530.42 162
1530.51 176
1530.60 189
1530.69 198
1530.78 199
1530.87 192
1530.95 177
1531.04 155
1531.13 130
1531.22 105
1531.31 84
1531.40 68
1531.49 58
1531.58 53
1531.67 52
1531.76 55
1531.85 58
1531.94 61
1532.03 65
1532.12 70
1532.21 75
1532.30 83
1532.39 92
1532.48 104
1532.57 116
1532.66 128
1532.75 135
1532.84 135
1532.93 126
1533.02 108
1533.11 83
1533.20 55
1533.29 27
1533.38 5
1533.47 0
1533.56 0
1533.65 0
1533.74 0
1533.83 7
1533.92 15
1534.01 20
1534.10 21
1534.19 19
1534.28 15
1534.37 9
1534.46 2
1534.55 0
1534.64 0
1534.73 0
1534.82 0
1534.91 0
1534.99 0
1535.08 0
1535.17 0
1535.26 10
1535.35 24
1535.44 38
1535.53 52
1535.62 66
1535.71 78
1535.80 88
1535.89 94
1535.98 97
1536.07 94
1536.16 86
1536.25 74
1536.34 57
1536.43 40
1536.52 22
1536.61 8
1536.70 0
1536.79 0
1536.88 0
1536.97 3
1537.06 16
1537.15 33
1537.24 50
1537.33 66
1537.42 78
1537.51 86
1537.60 91
1537.69 94
1537.78 96
1537.87 99
1537.96 104
1538.05 108
1538.14 112
1538.23 113
1538.32 111
1538.41 104
1538.50 95
1538.59 83
1538.68 73
1538.77 64
1538.86 58
1538.95 54
1539.04 54
1539.13 55
1539.22 57
1539.31 60
1539.40 62
1539.49 64
1539.58 66
1539.67 68
1539.76 70
1539.85 73
1539.94 76
1540.03 81
1540.12 86
1540.21 90
1540.30 93
1540.39 92
1540.48 88
1540.57 80
1540.66 69
1540.75 58
1540.84 48
1540.93 41
1541.02 38
1541.11 39
1541.20 41
1541.29 43
1541.38 43
1541.47 40
1541.56 35
1541.65 29
1541.74 22
1541.83 17
1541.92 14
1542.01 12
1542.10 13
1542.19 13
1542.28 14
1542.37 14
1542.46 13
1542.55 12
1542.64 10
1542.73 9
1542.82 8
1542.91 8
1543.00 9
1543.09 10
1543.18 12
1543.27 12
1543.36 12
1543.45 10
1543.54 7
1543.63 3
1543.72 0
1543.81 0
1543.90 0
1543.99 0
1544.08 0
1544.17 0
1544.26 0
1544.35 0
1544.44 0
1544.53 4
1544.62 12
1544.71 24
1544.80 39
1544.89 56
1544.98 74
1545.07 93
1545.16 112
1545.25 129
1545.34 147
1545.43 163
1545.52 179
1545.61 195
1545.70 210
1545.79 224
1545.88 236
1545.97 245
1546.06 251
1546.16 253
1546.25 252
1546.34 247
1546.43 241
1546.52 234
1546.61 230
1546.70 227
1546.79 226
1546.88 226
1546.97 225
1547.06 221
1547.15 212
1547.24 197
1547.33 177
1547.42 151
1547.51 122
1547.60 91
1547.69 61
1547.78 34
1547.87 13
1547.96 0
1548.05 0
1548.14 0
1548.23 0
1548.32 0
1548.41 2
1548.50 4
1548.59 3
1548.68 0
1548.77 0
1548.86 0
1548.95 0
1549.04 4
1549.13 15
1549.22 28
1549.31 43
1549.40 56
1549.49 68
1549.58 78
1549.67 85
1549.76 89
1549.85 92
1549.94 93
1550.03 92
1550.12 89
1550.22 85
1550.31 82
1550.40 82
1550.49 86
1550.58 96
1550.67 111
1550.76 128
1550.85 145
1550.94 158
1551.03 165
1551.12 163
1551.21 152
1551.30 134
1551.39 111
1551.48 87
1551.57 63
1551.66 43
1551.75 27
1551.84 17
1551.93 14
1552.02 18
1552.11 28
1552.20 42
1552.29 59
1552.38 76
1552.47 91
1552.56 101
1552.65 104
1552.74 102
1552.83 95
1552.92 86
1553.02 78
1553.11 71
1553.20 67
1553.29 67
1553.38 68
1553.47 70
1553.56 73
1553.65 77
1553.74 83
1553.83 93
1553.92 106
1554.01 122
1554.10 138
1554.19 152
1554.28 160
1554.37 162
1554.46 160
1554.55 156
1554.64 153
1554.73 156
1554.82 165
1554.91 181
1555.00 200
1555.09 219
1555.18 234
1555.28 242
1555.37 242
1555.46 233
1555.55 218
1555.64 198
1555.73 176
1555.82 154
1555.91 133
1556.00 115
1556.09 99
1556.18 86
1556.27 77
1556.36 71
1556.45 67
1556.54 66
1556.63 68
1556.72 72
1556.81 76
1556.90 80
1556.99 84
1557.08 86
1557.17 87
1557.27 85
1557.36 81
1557.45 73
1557.54 62
1557.63 52
1557.72 42
1557.81 34
1557.90 30
1557.99 31
1558.08 34
1558.17 39
1558.26 44
1558.35 47
1558.44 48
1558.53 50
1558.62 53
1558.71 58
1558.80 65
1558.89 75
1558.98 84
1559.08 90
1559.17 91
1559.26 87
1559.35 76
1559.44 62
1559.53 44
1559.62 26
1559.71 11
1559.80 0
1559.89 0
1559.98 0
1560.07 0
1560.16 0
1560.25 12
1560.34 26
1560.43 40
1560.52 50
1560.61 55
1560.71 53
1560.80 43
1560.89 27
1560.98 6
1561.07 0
1561.16 0
1561.25 0
1561.34 0
1561.43 0
1561.52 0
1561.61 1
1561.70 20
1561.79 34
1561.88 41
1561.97 39
1562.06 31
1562.16 17
1562.25 3
1562.34 0
1562.43 0
1562.52 0
1562.61 2
1562.70 20
1562.79 40
1562.88 60
1562.97 76
1563.06 87
1563.15 92
1563.24 94
1563.33 95
1563.42 97
1563.51 101
1563.61 109
1563.70 119
1563.79 130
1563.88 139
1563.97 144
1564.06 143
1564.15 136
1564.24 123
1564.33 106
1564.42 87
1564.51 66
1564.60 47
1564.69 31
1564.78 19
1564.88 11
1564.97 7
1565.06 6
1565.15 8
1565.24 11
1565.33 16
1565.42 24
1565.51 34
1565.60 46
1565.69 61
1565.78 77
1565.87 93
1565.96 106
1566.05 113
1566.15 115
1566.24 109
1566.33 97
1566.42 81
1566.51 63
1566.60 47
1566.69 33
1566.78 24
1566.87 20
1566.96 21
1567.05 24
1567.14 29
1567.23 34
1567.33 39
1567.42 43
1567.51 46
1567.60 51
1567.69 57
1567.78 66
1567.87 79
1567.96 95
1568.05 113
1568.14 133
1568.23 154
1568.32 174
1568.41 193
1568.51 210
1568.60 223
1568.69 231
1568.78 234
1568.87 232
1568.96 226
1569.05 219
1569.14 212
1569.23 209
1569.32 210
1569.41 218
1569.50 230
1569.60 247
1569.69 266
1569.78 284
1569.87 301
1569.96 315
1570.05 327
1570.14 335
1570.23 340
1570.32 343
1570.41 344
1570.50 344
1570.60 342
1570.69 338
1570.78 332
1570.87 324
1570.96 313
1571.05 299
1571.14 281
1571.23 262
1571.32 242
1571.41 223
1571.50 206
1571.59 193
1571.69 182
1571.78 175
1571.87 171
1571.96 169
1572.05 170
1572.14 173
1572.23 180
1572.32 188
1572.41 196
1572.50 204
1572.59 211
1572.69 214
1572.78 213
1572.87 208
1572.96 201
1573.05 190
1573.14 178
1573.23 164
1573.32 150
1573.41 136
1573.50 123
1573.60 112
1573.69 103
1573.78 97
1573.87 93
1573.96 89
1574.05 84
1574.14 75
1574.23 63
1574.32 48
1574.41 31
1574.51 14
1574.60 0
1574.69 0
1574.78 0
1574.87 0
1574.96 0
1575.05 0
1575.14 0
1575.23 0
1575.32 4
1575.42 9
1575.51 14
1575.60 17
1575.69 18
1575.78 17
1575.87 13
1575.96 8
1576.05 3
1576.14 0
1576.23 0
1576.33 0
1576.42 0
1576.51 2
1576.60 12
1576.69 26
1576.78 45
1576.87 64
1576.96 83
1577.05 98
1577.14 107
1577.24 108
1577.33 103
1577.42 91
1577.51 74
1577.60 55
1577.69 32
1577.78 9
1577.87 0
1577.96 0
1578.06 0
1578.15 0
1578.24 0
1578.33 0
1578.42 0
1578.51 0
1578.60 18
1578.69 47
1578.78 76
1578.88 103
1578.97 128
1579.06 148
1579.15 163
1579.24 172
1579.33 173
1579.42 167
1579.51 153
1579.60 134
1579.70 111
1579.79 87
1579.88 65
1579.97 46
1580.06 32
1580.15 24
1580.24 21
1580.33 23
1580.42 28
1580.52 35
1580.61 44
1580.70 54
1580.79 64
1580.88 72
1580.97 77
1581.06 77
1581.15 73
1581.25 65
1581.34 55
1581.43 45
1581.52 39
1581.61 41
1581.70 49
1581.79 64
1581.88 83
1581.97 102
1582.07 118
1582.16 128
1582.25 132
1582.34 129
1582.43 123
1582.52 117
1582.61 112
1582.70 112
1582.80 117
1582.89 124
1582.98 133
1583.07 138
1583.16 138
1583.25 133
1583.34 121
1583.43 107
1583.53 91
1583.62 78
1583.71 69
1583.80 66
1583.89 66
1583.98 69
1584.07 73
1584.16 76
1584.26 77
1584.35 77
1584.44 77
1584.53 76
1584.62 76
1584.71 77
1584.80 78
1584.89 78
1584.99 75
1585.08 70
1585.17 61
1585.26 48
1585.35 32
1585.44 14
1585.53 0
1585.62 0
1585.72 0
1585.81 0
1585.90 0
1585.99 0
1586.08 0
1586.17 0
1586.26 5
1586.36 15
1586.45 25
1586.54 35
1586.63 45
1586.72 55
1586.81 66
1586.90 76
1586.99 83
1587.09 87
1587.18 87
1587.27 83
1587.36 80
1587.45 77
1587.54 77
1587.63 80
1587.73 85
1587.82 90
1587.91 94
1588.00 96
1588.09 95
1588.18 93
1588.27 92
1588.37 93
1588.46 97
1588.55 105
1588.64 115
1588.73 127
1588.82 137
1588.91 145
1589.01 147
1589.10 143
1589.19 132
1589.28 114
1589.37 92
1589.46 67
1589.55 44
1589.65 25
1589.74 12
1589.83 6
1589.92 5
1590.01 8
1590.10 14
1590.19 19
1590.29 24
1590.38 27
1590.47 29
1590.56 29
1590.65 28
1590.74 25
1590.83 21
1590.93 18
1591.02 15
1591.11 13
1591.20 15
1591.29 20
1591.38 26
1591.47 35
1591.57 42
1591.66 48
1591.75 50
1591.84 50
1591.93 48
1592.02 43
1592.11 38
1592.21 32
1592.30 26
1592.39 21
1592.48 18
1592.57 17
1592.66 18
1592.75 22
1592.85 28
1592.94 34
1593.03 39
1593.12 41
1593.21 43
1593.30 43
1593.40 45
1593.49 50
1593.58 59
1593.67 72
1593.76 89
1593.85 108
1593.94 126
1594.04 141
1594.13 152
1594.22 158
1594.31 158
1594.40 153
1594.49 143
1594.59 131
1594.68 117
1594.77 103
1594.86 89
1594.95 76
1595.04 65
1595.14 57
1595.23 53
1595.32 54
1595.41 60
1595.50 70
1595.59 84
1595.68 99
1595.78 113
1595.87 125
1595.96 135
1596.05 141
1596.14 146
1596.23 150
1596.33 154
1596.42 158
1596.51 161
1596.60 164
1596.69 164
1596.78 160
1596.88 152
1596.97 139
1597.06 122
1597.15 101
1597.24 79
1597.33 59
1597.43 42
1597.52 30
1597.61 25
1597.70 26
1597.79 32
1597.88 41
1597.98 50
1598.07 58
1598.16 64
1598.25 67
1598.34 68
1598.43 67
1598.53 65
1598.62 63
1598.71 62
1598.80 62
1598.89 63
1598.98 65
1599.08 67
1599.17 70
1599.26 72
1599.35 74
1599.44 77
1599.53 79
1599.63 83
1599.72 88
1599.81 96
1599.90 108
1599.99 126
1600.08 149
1600.18 176
1600.27 205
1600.36 232
1600.45 253
1600.54 265
1600.63 267
1600.73 261
1600.82 250
1600.91 238
1601.00 227
1601.09 221
1601.19 220
1601.28 221
1601.37 224
1601.46 226
1601.55 225
1601.64 221
1601.74 213
1601.83 200
1601.92 185
1602.01 166
1602.10 146
1602.19 125
1602.29 105
1602.38 88
1602.47 76
1602.56 71
1602.65 74
1602.75 84
1602.84 101
1602.93 122
1603.02 144
1603.11 164
1603.20 178
1603.30 186
1603.39 186
1603.48 178
1603.57 162
1603.66 141
1603.76 116
1603.85 89
1603.94 64
1604.03 41
1604.12 22
1604.21 7
1604.31 0
1604.40 0
1604.49 0
1604.58 0
1604.67 0
1604.77 0
1604.86 0
1604.95 0
1605.04 0
1605.13 6
1605.22 15
1605.32 27
1605.41 41
1605.50 57
1605.59 74
1605.68 90
1605.78 103
1605.87 109
1605.96 107
1606.05 98
1606.14 86
1606.24 72
1606.33 61
1606.42 54
1606.51 50
1606.60 50
1606.70 51
1606.79 54
1606.88 59
1606.97 66
1607.06 78
1607.15 95
1607.25 117
1607.34 140
1607.43 162
1607.52 179
1607.61 191
1607.71 196
1607.80 195
1607.89 192
1607.98 187
1608.07 184
1608.17 182
1608.26 182
1608.35 183
1608.44 183
1608.53 181
1608.63 174
1608.72 163
1608.81 148
1608.90 133
1608.99 118
1609.09 105
1609.18 97
1609.27 93
1609.36 91
1609.45 91
1609.55 91
1609.64 89
1609.73 85
1609.82 80
1609.91 76
1610.01 75
1610.10 78
1610.19 86
1610.28 97
1610.37 110
1610.47 122
1610.56 133
1610.65 140
1610.74 143
1610.83 141
1610.93 137
1611.02 130
1611.11 122
1611.20 114
1611.29 108
1611.39 104
1611.48 103
1611.57 106
1611.66 111
1611.75 119
1611.85 127
1611.94 133
1612.03 137
1612.12 140
1612.21 142
1612.31 145
1612.40 152
1612.49 162
1612.58 176
1612.67 190
1612.77 201
1612.86 207
1612.95 207
1613.04 199
1613.14 188
1613.23 174
1613.32 160
1613.41 147
1613.50 134
1613.60 122
1613.69 110
1613.78 98
1613.87 90
1613.96 86
1614.06 90
1614.15 100
1614.24 115
1614.33 133
1614.42 149
1614.52 160
1614.61 165
1614.70 166
1614.79 164
1614.89 163
1614.98 165
1615.07 174
1615.16 188
1615.25 205
1615.35 221
1615.44 232
1615.53 235
1615.62 230
1615.71 216
1615.81 198
1615.90 180
1615.99 166
1616.08 159
1616.18 159
1616.27 166
1616.36 176
1616.45 186
1616.54 193
1616.64 197
1616.73 197
1616.82 195
1616.91 195
1617.01 197
1617.10 202
1617.19 209
1617.28 215
1617.37 218
1617.47 215
1617.56 206
1617.65 192
1617.74 174
1617.84 154
1617.93 136
1618.02 121
1618.11 109
1618.20 101
1618.30 96
1618.39 93
1618.48 91
1618.57 88
1618.67 84
1618.76 78
1618.85 71
1618.94 62
1619.03 53
1619.13 44
1619.22 35
1619.31 25
1619.40 16
1619.50 6
1619.59 0
1619.68 0
1619.77 0
1619.87 0
1619.96 0
1620.05 0
1620.14 0
1620.23 3
1620.33 7
1620.42 9
1620.51 10
1620.60 10
1620.70 12
1620.79 16
1620.88 22
1620.97 30
1621.07 39
1621.16 47
1621.25 56
1621.34 65
1621.43 76
1621.53 89
1621.62 104
1621.71 118
1621.80 130
1621.90 138
1621.99 141
1622.08 139
1622.17 135
1622.27 130
1622.36 127
1622.45 128
1622.54 135
1622.64 148
1622.73 166
1622.82 189
1622.91 215
1623.00 240
1623.10 263
1623.19 281
1623.28 292
1623.37 297
1623.47 293
1623.56 281
1623.65 264
1623.74 244
1623.84 224
1623.93 208
1624.02 199
1624.11 199
1624.21 207
1624.30 222
1624.39 238
1624.48 254
1624.58 266
1624.67 272
1624.76 274
1624.85 271
1624.94 268
1625.04 265
1625.13 263
1625.22 263
1625.31 261
1625.41 258
1625.50 252
1625.59 242
1625.68 229
1625.78 218
1625.87 209
1625.96 205
1626.05 206
1626.15 211
1626.24 219
1626.33 226
1626.42 230
1626.52 228
1626.61 219
1626.70 206
1626.79 188
1626.89 168
1626.98 150
1627.07 136
1627.16 127
1627.26 126
1627.35 133
1627.44 146
1627.53 165
1627.63 187
1627.72 209
1627.81 230
1627.90 249
1628.00 264
1628.09 275
1628.18 281
1628.27 283
1628.37 282
1628.46 277
1628.55 269
1628.64 259
1628.74 247
1628.83 235
1628.92 223
1629.01 210
1629.11 195
1629.20 179
1629.29 159
1629.38 137
1629.48 112
1629.57 87
1629.66 62
1629.75 41
1629.85 26
1629.94 17
1630.03 15
1630.13 20
1630.22 32
1630.31 48
1630.40 66
1630.50 86
1630.59 105
1630.68 125
1630.77 143
1630.87 159
1630.96 173
1631.05 184
1631.14 192
1631.24 197
1631.33 198
1631.42 198
1631.51 196
1631.61 194
1631.70 191
1631.79 188
1631.88 184
1631.98 179
1632.07 173
1632.16 168
1632.26 164
1632.35 161
1632.44 159
1632.53 158
1632.63 160
1632.72 164
1632.81 174
1632.90 190
1633.00 213
1633.09 242
1633.18 274
1633.27 305
1633.37 331
1633.46 347
1633.55 353
1633.65 348
1633.74 332
1633.83 311
1633.92 288
1634.02 265
1634.11 246
1634.20 232
1634.29 223
1634.39 219
1634.48 217
1634.57 218
1634.66 220
1634.76 225
1634.85 232
1634.94 242
1635.04 253
1635.13 265
1635.22 277
1635.31 287
1635.41 293
1635.50 295
1635.59 292
1635.68 285
1635.78 273
1635.87 256
1635.96 235
1636.06 211
1636.15 186
1636.24 160
1636.33 135
1636.43 114
1636.52 98
1636.61 87
1636.70 82
1636.80 83
1636.89 90
1636.98 102
1637.08 117
1637.17 133
1637.26 148
1637.35 161
1637.45 169
1637.54 171
1637.63 169
1637.73 163
1637.82 156
1637.91 148
1638.00 143
1638.10 139
1638.19 138
1638.28 139
1638.38 140
1638.47 143
1638.56 147
1638.65 152
1638.75 158
1638.84 164
1638.93 168
1639.02 171
1639.12 171
1639.21 167
1639.30 161
1639.40 154
1639.49 144
1639.58 133
1639.67 119
1639.77 102
1639.86 83
1639.95 63
1640.05 43
1640.14 24
1640.23 7
1640.32 0
1640.42 0
1640.51 0
1640.60 0
1640.70 0
1640.79 0
1640.88 0
1640.97 0
1641.07 8
1641.16 26
1641.25 42
1641.35 53
1641.44 60
1641.53 64
1641.63 68
1641.72 72
1641.81 79
1641.90 86
1642.00 93
1642.09 95
1642.18 93
1642.28 85
1642.37 74
1642.46 62
1642.55 51
1642.65 43
1642.74 36
1642.83 31
1642.93 25
1643.02 20
1643.11 16
1643.20 14
1643.30 17
1643.39 26
1643.48 40
1643.58 57
1643.67 75
1643.76 90
1643.86 100
1643.95 105
1644.04 106
1644.13 103
1644.23 101
1644.32 100
1644.41 102
1644.51 106
1644.60 112
1644.69 119
1644.79 124
1644.88 127
1644.97 128
1645.06 128
1645.16 127
1645.25 127
1645.34 127
1645.44 127
1645.53 128
1645.62 128
1645.72 125
1645.81 119
1645.90 110
1645.99 98
1646.09 85
1646.18 70
1646.27 57
1646.37 47
1646.46 39
1646.55 35
1646.65 33
1646.74 35
1646.83 40
1646.93 46
1647.02 54
1647.11 60
1647.20 66
1647.30 68
1647.39 68
1647.48 63
1647.58 56
1647.67 48
1647.76 41
1647.86 34
1647.95 30
1648.04 27
1648.13 24
1648.23 21
1648.32 17
1648.41 10
1648.51 4
1648.60 0
1648.69 0
1648.79 0
1648.88 0
1648.97 0
1649.07 0
1649.16 0
1649.25 0
1649.35 0
1649.44 1
1649.53 4
1649.62 11
1649.72 20
1649.81 33
1649.90 47
1650.00 62
1650.09 75
1650.18 85
1650.28 91
1650.37 92
1650.46 89
1650.56 82
1650.65 71
1650.74 58
1650.84 45
1650.93 32
1651.02 19
1651.12 9
1651.21 1
1651.30 0
1651.39 0
1651.49 4
1651.58 13
1651.67 24
1651.77 37
1651.86 48
1651.95 57
1652.05 63
1652.14 67
1652.23 70
1652.33 73
1652.42 77
1652.51 83
1652.61 90
1652.70 97
1652.79 105
1652.89 113
1652.98 122
1653.07 131
1653.17 140
1653.26 149
1653.35 156
1653.45 163
1653.54 167
1653.63 168
1653.72 166
1653.82 160
1653.91 149
1654.00 134
1654.10 113
1654.19 89
1654.28 61
1654.38 34
1654.47 10
1654.56 0
1654.66 0
1654.75 0
1654.84 0
1654.94 0
1655.03 0
1655.12 0
1655.22 0
1655.31 8
1655.40 18
1655.50 27
1655.59 34
1655.68 41
1655.78 47
1655.87 55
1655.96 64
1656.06 73
1656.15 83
1656.24 93
1656.34 102
1656.43 110
1656.52 118
1656.62 127
1656.71 136
1656.80 146
1656.90 156
1656.99 164
1657.08 171
1657.18 177
1657.27 183
1657.36 190
1657.46 198
1657.55 205
1657.64 208
1657.74 204
1657.83 190
1657.92 166
1658.02 135
1658.11 102
1658.20 71
1658.30 46
1658.39 30
1658.48 22
1658.58 20
1658.67 21
1658.76 25
1658.86 29
1658.95 34
1659.04 39
1659.14 45
1659.23 51
1659.32 55
1659.42 57
1659.51 57
1659.60 54
1659.70 50
1659.79 46
1659.88 43
1659.98 43
1660.07 45
1660.17 47
1660.26 50
1660.35 50
1660.45 48
1660.54 44
1660.63 40
1660.73 36
1660.82 34
1660.91 34
1661.01 35
1661.10 37
1661.19 37
1661.29 34
1661.38 29
1661.47 22
1661.57 16
1661.66 12
1661.75 10
1661.85 12
1661.94 18
1662.03 25
1662.13 33
1662.22 39
1662.31 41
1662.41 40
1662.50 33
1662.60 23
1662.69 10
1662.78 0
1662.88 0
1662.97 0
1663.06 0
1663.16 0
1663.25 0
1663.34 0
1663.44 0
1663.53 8
1663.62 15
1663.72 20
1663.81 23
1663.90 23
1664.00 23
1664.09 23
1664.18 26
1664.28 33
1664.37 43
1664.47 57
1664.56 71
1664.65 83
1664.75 89
1664.84 88
1664.93 78
1665.03 63
1665.12 45
1665.21 28
1665.31 17
1665.40 12
1665.49 14
1665.59 22
1665.68 30
1665.78 36
1665.87 38
1665.96 36
1666.06 31
1666.15 26
1666.24 24
1666.34 27
1666.43 36
1666.52 50
1666.62 69
1666.71 90
1666.81 112
1666.90 132
1666.99 148
1667.09 160
1667.18 165
1667.27 163
1667.37 154
1667.46 139
1667.55 122
1667.65 105
1667.74 91
1667.84 80
1667.93 74
1668.02 71
1668.12 71
1668.21 74
1668.30 78
1668.40 82
1668.49 87
1668.58 89
1668.68 89
1668.77 85
1668.87 76
1668.96 65
1669.05 52
1669.15 40
1669.24 32
1669.33 29
1669.43 33
1669.52 43
1669.61 58
1669.71 77
1669.80 99
1669.90 120
1669.99 139
1670.08 154
1670.18 165
1670.27 171
1670.36 173
1670.46 172
1670.55 170
1670.65 168
1670.74 169
1670.83 173
1670.93 177
1671.02 182
1671.11 183
1671.21 181
1671.30 174
1671.40 162
1671.49 148
1671.58 133
1671.68 120
1671.77 109
1671.86 101
1671.96 96
1672.05 92
1672.15 89
1672.24 83
1672.33 75
1672.43 63
1672.52 48
1672.61 30
1672.71 11
1672.80 0
1672.90 0
1672.99 0
1673.08 0
1673.18 0
1673.27 0
1673.36 0
1673.46 4
1673.55 11
1673.65 16
1673.74 19
1673.83 19
1673.93 18
1674.02 15
1674.11 12
1674.21 9
1674.30 8
1674.40 10
1674.49 15
1674.58 23
1674.68 32
1674.77 41
1674.87 47
1674.96 47
1675.05 42
1675.15 32
1675.24 20
1675.33 9
1675.43 2
1675.52 0
1675.62 2
1675.71 7
1675.80 14
1675.90 21
1675.99 26
1676.09 31
1676.18 38
1676.27 48
1676.37 63
1676.46 83
1676.56 107
1676.65 132
1676.74 154
1676.84 169
1676.93 178
1677.02 180
1677.12 177
1677.21 171
1677.31 163
1677.40 156
1677.49 148
1677.59 138
1677.68 127
1677.78 114
1677.87 100
1677.96 89
1678.06 81
1678.15 79
1678.25 81
1678.34 89
1678.43 100
1678.53 112
1678.62 125
1678.72 137
1678.81 150
1678.90 163
1679.00 176
1679.09 187
1679.18 196
1679.28 200
1679.37 197
1679.47 188
1679.56 173
1679.65 154
1679.75 133
1679.84 112
1679.94 94
1680.03 81
1680.12 71
1680.22 67
1680.31 67
1680.41 70
1680.50 77
1680.59 85
1680.69 95
1680.78 104
1680.88 113
1680.97 121
1681.06 126
1681.16 129
1681.25 128
1681.35 124
1681.44 118
1681.53 110
1681.63 103
1681.72 97
1681.82 94
1681.91 95
1682.00 101
1682.10 110
1682.19 120
1682.29 128
1682.38 134
1682.48 136
1682.57 134
1682.66 129
1682.76 121
1682.85 113
1682.95 106
1683.04 101
1683.13 99
1683.23 100
1683.32 104
1683.42 109
1683.51 115
1683.60 118
1683.70 118
1683.79 114
1683.89 107
1683.98 98
1684.07 89
1684.17 84
1684.26 84
1684.36 90
1684.45 101
1684.54 116
1684.64 131
1684.73 143
1684.83 152
1684.92 155
1685.02 154
1685.11 149
1685.20 142
1685.30 135
1685.39 128
1685.49 120
1685.58 111
1685.67 102
1685.77 92
1685.86 83
1685.96 77
1686.05 75
1686.15 75
1686.24 78
1686.33 82
1686.43 84
1686.52 85
1686.62 84
1686.71 83
1686.80 84
1686.90 88
1686.99 97
1687.09 110
1687.18 124
1687.28 139
1687.37 151
1687.46 159
1687.56 162
1687.65 158
1687.75 149
1687.84 139
1687.93 128
1688.03 121
1688.12 118
1688.22 122
1688.31 131
1688.41 144
1688.50 156
1688.59 166
1688.69 169
1688.78 166
1688.88 157
1688.97 144
1689.07 129
1689.16 116
1689.25 108
1689.35 106
1689.44 110
1689.54 119
1689.63 131
1689.73 145
1689.82 158
1689.91 168
1690.01 175
1690.10 178
1690.20 176
1690.29 170
1690.38 160
1690.48 146
1690.57 129
1690.67 112
1690.76 94
1690.86 77
1690.95 63
1691.04 53
1691.14 49
1691.23 51
1691.33 59
1691.42 70
1691.52 84
1691.61 99
1691.70 114
1691.80 127
1691.89 139
1691.99 149
1692.08 157
1692.18 164
1692.27 167
1692.37 165
1692.46 158
1692.55 147
1692.65 132
1692.74 114
1692.84 95
1692.93 76
1693.03 59
1693.12 44
1693.21 32
1693.31 23
1693.40 18
1693.50 18
1693.59 23
1693.69 34
1693.78 49
1693.87 69
1693.97 92
1694.06 116
1694.16 139
1694.25 159
1694.35 174
1694.44 184
1694.54 189
1694.63 189
1694.72 187
1694.82 185
1694.91 185
1695.01 187
1695.10 193
1695.20 199
1695.29 205
1695.39 207
1695.48 205
1695.57 198
1695.67 187
1695.76 175
1695.86 162
1695.95 152
1696.05 145
1696.14 139
1696.23 133
1696.33 125
1696.42 114
1696.52 101
1696.61 85
1696.71 69
1696.80 54
1696.90 43
1696.99 36
1697.08 33
1697.18 34
1697.27 37
1697.37 42
1697.46 50
1697.56 60
1697.65 71
1697.75 81
1697.84 90
1697.94 95
1698.03 95
1698.12 89
1698.22 76
1698.31 60
1698.41 43
1698.50 26
1698.60 11
1698.69 0
1698.79 0
1698.88 0
1698.97 0
1699.07 0
1699.16 0
1699.26 0
1699.35 0
1699.45 0
1699.54 2
1699.64 6
1699.73 10
1699.83 17
1699.92 26
1700.01 37
1700.11 50
1700.20 66
1700.30 84
1700.39 101
1700.49 117
1700.58 132
1700.68 144
1700.77 150
1700.87 151
1700.96 145
1701.05 133
1701.15 115
1701.24 93
1701.34 70
1701.43 49
1701.53 33
1701.62 21
1701.72 15
1701.81 12
1701.91 11
1702.00 11
1702.09 10
1702.19 7
1702.28 5
1702.38 4
1702.47 5
1702.57 10
1702.66 19
1702.76 31
1702.85 46
1702.95 61
1703.04 75
1703.14 84
1703.23 87
1703.32 85
1703.42 78
1703.51 69
1703.61 60
1703.70 54
1703.80 54
1703.89 60
1703.99 71
1704.08 81
1704.18 88
1704.27 90
1704.37 84
1704.46 74
1704.56 63
1704.65 59
1704.74 64
1704.84 83
1704.93 114
1705.03 153
1705.12 194
1705.22 231
1705.31 258
1705.41 274
1705.50 279
1705.60 274
1705.69 263
1705.79 248
1705.88 232
1705.98 215
1706.07 199
1706.17 183
1706.26 168
1706.35 154
1706.45 141
1706.54 130
1706.64 119
1706.73 108
1706.83 97
1706.92 84
1707.02 73
1707.11 63
1707.21 57
1707.30 58
1707.40 68
1707.49 85
1707.59 108
1707.68 134
1707.78 160
1707.87 183
1707.97 202
1708.06 215
1708.15 222
1708.25 224
1708.34 222
1708.44 216
1708.53 206
1708.63 194
1708.72 179
1708.82 164
1708.91 149
1709.01 136
1709.10 126
1709.20 118
1709.29 112
1709.39 107
1709.48 102
1709.58 99
1709.67 96
1709.77 96
1709.86 96
1709.96 97
1710.05 99
1710.15 99
1710.24 97
1710.33 91
1710.43 80
1710.52 66
1710.62 49
1710.71 32
1710.81 18
1710.90 10
1711.00 9
1711.09 17
1711.19 31
1711.28 48
1711.38 64
1711.47 78
1711.57 87
1711.66 94
1711.76 99
1711.85 107
1711.95 118
1712.04 132
1712.14 148
1712.23 162
1712.33 171
1712.42 172
1712.52 165
1712.61 149
1712.71 126
1712.80 101
1712.90 77
1712.99 56
1713.09 39
1713.18 27
1713.28 19
1713.37 14
1713.47 9
1713.56 4
1713.66 0
1713.75 0
1713.85 0
1713.94 0
1714.04 0
1714.13 0
1714.23 0
1714.32 0
1714.41 0
1714.51 11
1714.60 27
1714.70 45
1714.79 66
1714.89 86
1714.98 104
1715.08 118
1715.17 127
1715.27 130
1715.36 130
1715.46 129
1715.55 130
1715.65 135
1715.74 142
1715.84 152
1715.93 160
1716.03 166
1716.12 167
1716.22 163
1716.31 154
1716.41 143
1716.50 133
1716.60 126
1716.69 122
1716.79 121
1716.88 124
1716.98 129
1717.07 134
1717.17 138
1717.26 140
1717.36 140
1717.45 138
1717.55 134
1717.64 128
1717.74 122
1717.83 116
1717.93 112
1718.02 111
1718.12 111
1718.21 113
1718.31 115
1718.40 118
1718.50 119
1718.59 119
1718.69 118
1718.78 116
1718.88 115
1718.98 114
1719.07 117
1719.17 123
1719.26 133
1719.36 145
1719.45 159
1719.55 172
1719.64 186
1719.74 198
1719.83 209
1719.93 220
1720.02 229
1720.12 237
1720.21 242
1720.31 243
1720.40 240
1720.50 231
1720.59 218
1720.69 202
1720.78 186
1720.88 173
1720.97 165
1721.07 162
1721.16 165
1721.26 172
1721.35 180
1721.45 186
1721.54 187
1721.64 182
1721.73 171
1721.83 155
1721.92 137
1722.02 122
1722.11 112
1722.21 109
1722.30 116
1722.40 130
1722.49 149
1722.59 170
1722.68 188
1722.78 202
1722.88 211
1722.97 214
1723.07 215
1723.16 216
1723.26 220
1723.35 226
1723.45 236
1723.54 247
1723.64 256
1723.73 260
1723.83 257
1723.92 247
1724.02 230
1724.11 209
1724.21 188
1724.30 170
1724.40 157
1724.49 151
1724.59 152
1724.68 158
1724.78 165
1724.87 173
1724.97 180
1725.06 184
1725.16 184
1725.26 183
1725.35 180
1725.45 178
1725.54 176
1725.64 176
1725.73 178
1725.83 180
1725.92 182
1726.02 181
1726.11 177
1726.21 167
1726.30 153
1726.40 136
1726.49 119
1726.59 103
1726.68 93
1726.78 90
1726.87 92
1726.97 98
1727.07 105
1727.16 110
1727.26 109
1727.35 100
1727.45 85
1727.54 66
1727.64 47
1727.73 32
1727.83 23
1727.92 21
1728.02 25
1728.11 31
1728.21 36
1728.30 38
1728.40 34
1728.49 26
1728.59 14
1728.69 1
1728.78 0
1728.88 0
1728.97 0
1729.07 0
1729.16 0
1729.26 0
1729.35 0
1729.45 8
1729.54 35
1729.64 65
1729.73 93
1729.83 119
1729.93 139
1730.02 153
1730.12 165
1730.21 177
1730.31 191
1730.40 205
1730.50 218
1730.59 227
1730.69 229
1730.78 223
1730.88 209
1730.97 190
1731.07 172
1731.17 159
1731.26 154
1731.36 158
1731.45 171
1731.55 188
1731.64 207
1731.74 225
1731.83 238
1731.93 245
1732.02 245
1732.12 239
1732.21 228
1732.31 212
1732.41 193
1732.50 173
1732.60 153
1732.69 134
1732.79 118
1732.88 106
1732.98 100
1733.07 101
1733.17 110
1733.26 126
1733.36 149
1733.46 176
1733.55 204
1733.65 229
1733.74 248
1733.84 258
1733.93 258
1734.03 249
1734.12 233
1734.22 214
1734.31 195
1734.41 178
1734.51 164
1734.60 153
1734.70 143
1734.79 133
1734.89 121
1734.98 106
1735.08 88
1735.17 69
1735.27 52
1735.37 40
1735.46 34
1735.56 35
1735.65 42
1735.75 53
1735.84 67
1735.94 79
1736.03 89
1736.13 97
1736.23 101
1736.32 105
1736.42 108
1736.51 113
1736.61 121
1736.70 131
1736.80 143
1736.89 156
1736.99 167
1737.09 176
1737.18 181
1737.28 182
1737.37 181
1737.47 179
1737.56 175
1737.66 169
1737.75 163
1737.85 154
1737.95 142
1738.04 127
1738.14 110
1738.23 93
1738.33 79
1738.42 68
1738.52 62
1738.61 63
1738.71 69
1738.81 80
1738.90 92
1739.00 103
1739.09 112
1739.19 115
1739.28 113
1739.38 105
1739.48 93
1739.57 80
1739.67 67
1739.76 56
1739.86 47
1739.95 39
1740.05 34
1740.14 28
1740.24 22
1740.34 16
1740.43 10
1740.53 4
1740.62 0
1740.72 0
1740.81 0
1740.91 0
1741.01 0
1741.10 0
1741.20 0
1741.29 0
1741.39 0
1741.48 12
1741.58 28
1741.68 47
1741.77 67
1741.87 85
1741.96 100
1742.06 111
1742.15 117
1742.25 119
1742.35 119
1742.44 117
1742.54 115
1742.63 112
1742.73 108
1742.82 102
1742.92 93
1743.02 84
1743.11 75
1743.21 69
1743.30 69
1743.40 74
1743.49 85
1743.59 100
1743.69 115
1743.78 128
1743.88 140
1743.97 153
1744.07 169
1744.16 191
1744.26 220
1744.36 254
1744.45 289
1744.55 320
1744.64 343
1744.74 354
1744.83 354
1744.93 343
1745.03 327
1745.12 308
1745.22 286
1745.31 264
1745.41 239
1745.51 213
1745.60 185
1745.70 156
1745.79 129
1745.89 107
1745.98 94
1746.08 90
1746.18 95
1746.27 109
1746.37 128
1746.46 151
1746.56 172
1746.65 189
1746.75 201
1746.85 205
1746.94 201
1747.04 191
1747.13 177
1747.23 160
1747.33 145
1747.42 134
1747.52 130
1747.61 132
1747.71 140
1747.80 152
1747.90 164
1748.00 173
1748.09 175
1748.19 170
1748.28 158
1748.38 140
1748.48 122
1748.57 106
1748.67 97
1748.76 97
1748.86 107
1748.96 125
1749.05 148
1749.15 171
1749.24 193
1749.34 210
1749.43 220
1749.53 224
1749.63 222
1749.72 215
1749.82 206
1749.91 195
1750.01 184
1750.11 174
1750.20 165
1750.30 158
1750.39 154
1750.49 155
1750.59 160
1750.68 170
1750.78 184
1750.87 200
1750.97 217
1751.07 232
1751.16 244
1751.26 252
1751.35 258
1751.45 264
1751.55 270
1751.64 277
1751.74 284
1751.83 290
1751.93 294
1752.03 294
1752.12 288
1752.22 279
1752.31 267
1752.41 256
1752.51 246
1752.60 237
1752.70 229
1752.79 221
1752.89 213
1752.99 204
1753.08 196
1753.18 189
1753.27 186
1753.37 187
1753.47 193
1753.56 200
1753.66 208
1753.75 213
1753.85 216
1753.95 215
1754.04 211
1754.14 205
1754.23 199
1754.33 194
1754.43 189
1754.52 184
1754.62 179
1754.71 173
1754.81 165
1754.91 153
1755.00 137
1755.10 116
1755.19 90
1755.29 62
1755.39 34
1755.48 8
1755.58 0
1755.67 0
1755.77 0
1755.87 0
1755.96 0
1756.06 0
1756.15 0
1756.25 8
1756.35 15
1756.44 19
1756.54 20
1756.64 20
1756.73 19
1756.83 18
1756.92 17
1757.02 16
1757.12 15
1757.21 14
1757.31 13
1757.40 14
1757.50 18
1757.60 26
1757.69 38
1757.79 52
1757.88 68
1757.98 81
1758.08 90
1758.17 93
1758.27 93
1758.37 91
1758.46 90
1758.56 94
1758.65 101
1758.75 111
1758.85 122
1758.94 131
1759.04 136
1759.13 135
1759.23 131
1759.33 124
1759.42 116
1759.52 110
1759.62 108
1759.71 109
1759.81 114
1759.90 123
1760.00 135
1760.10 149
1760.19 161
1760.29 170
1760.39 174
1760.48 174
1760.58 169
1760.67 162
1760.77 154
1760.87 146
1760.96 139
1761.06 132
1761.15 123
1761.25 113
1761.35 101
1761.44 87
1761.54 74
1761.64 64
1761.73 60
1761.83 61
1761.92 68
1762.02 77
1762.12 87
1762.21 94
1762.31 98
1762.41 97
1762.50 93
1762.60 87
1762.69 80
1762.79 74
1762.89 68
1762.98 63
1763.08 58
1763.18 53
1763.27 49
1763.37 46
1763.46 47
1763.56 51
1763.66 59
1763.75 71
1763.85 85
1763.95 101
1764.04 117
1764.14 134
1764.24 149
1764.33 161
1764.43 170
1764.52 173
1764.62 169
1764.72 157
1764.81 138
1764.91 114
1765.01 90
1765.10 69
1765.20 53
1765.29 46
1765.39 47
1765.49 55
1765.58 66
1765.68 78
1765.78 90
1765.87 99
1765.97 105
1766.07 105
1766.16 100
1766.26 89
1766.35 72
1766.45 50
1766.55 26
1766.64 3
1766.74 0
1766.84 0
1766.93 0
1767.03 0
1767.13 0
1767.22 0
1767.32 0
1767.41 0
1767.51 11
1767.61 23
1767.70 33
1767.80 42
1767.90 50
1767.99 57
1768.09 63
1768.19 69
1768.28 74
1768.38 80
1768.48 85
1768.57 90
1768.67 94
1768.76 98
1768.86 103
1768.96 111
1769.05 121
1769.15 134
1769.25 149
1769.34 165
1769.44 179
1769.54 190
1769.63 196
1769.73 198
1769.83 197
1769.92 194
1770.02 190
1770.12 185
1770.21 178
1770.31 168
1770.40 154
1770.50 137
1770.60 120
1770.69 104
1770.79 94
1770.89 90
1770.98 93
1771.08 101
1771.18 111
1771.27 119
1771.37 122
1771.47 121
1771.56 118
1771.66 116
1771.76 116
1771.85 122
1771.95 134
1772.04 149
1772.14 165
1772.24 178
1772.33 184
1772.43 183
1772.53 175
1772.62 161
1772.72 145
1772.82 129
1772.91 115
1773.01 103
1773.11 91
1773.20 79
1773.30 67
1773.40 54
1773.49 43
1773.59 36
1773.69 35
1773.78 40
1773.88 52
1773.98 66
1774.07 80
1774.17 92
1774.27 100
1774.36 103
1774.46 104
1774.56 103
1774.65 102
1774.75 102
1774.85 104
1774.94 107
1775.04 113
1775.13 123
1775.23 139
1775.33 159
1775.42 183
1775.52 207
1775.62 228
1775.71 242
1775.81 246
1775.91 240
1776.00 223
1776.10 201
1776.20 176
1776.29 154
1776.39 136
1776.49 125
1776.58 121
1776.68 120
1776.78 122
1776.87 124
1776.97 126
1777.07 127
1777.16 128
1777.26 131
1777.36 135
1777.45 139
1777.55 143
1777.65 143
1777.74 138
1777.84 127
1777.94 110
1778.03 88
1778.13 66
1778.23 45
1778.32 28
1778.42 18
1778.52 13
1778.61 14
1778.71 20
1778.81 29
1778.90 41
1779.00 51
1779.10 61
1779.19 68
1779.29 72
1779.39 74
1779.48 76
1779.58 78
1779.68 82
1779.78 89
1779.87 98
1779.97 105
1780.07 110
1780.16 110
1780.26 104
1780.36 92
1780.45 75
1780.55 55
1780.65 35
1780.74 17
1780.84 3
1780.94 0
1781.03 0
1781.13 0
1781.23 0
1781.32 13
1781.42 28
1781.52 44
1781.61 60
1781.71 72
1781.81 80
1781.90 82
1782.00 80
1782.10 74
1782.19 67
1782.29 60
1782.39 56
1782.48 53
1782.58 52
1782.68 50
1782.78 47
1782.87 44
1782.97 42
1783.07 43
1783.16 49
1783.26 60
1783.36 78
1783.45 98
1783.55 119
1783.65 135
1783.74 145
1783.84 148
1783.94 144
1784.03 136
1784.13 128
1784.23 122
1784.32 121
1784.42 123
1784.52 127
1784.61 129
1784.71 127
1784.81 119
1784.91 104
1785.00 85
1785.10 62
1785.20 40
1785.29 19
1785.39 1
1785.49 0
1785.58 0
1785.68 0
1785.78 0
1785.87 0
1785.97 0
1786.07 0
1786.17 0
1786.26 11
1786.36 29
1786.46 47
1786.55 62
1786.65 76
1786.75 87
1786.84 98
1786.94 109
1787.04 120
1787.13 131
1787.23 143
1787.33 154
1787.43 165
1787.52 174
1787.62 184
1787.72 194
1787.81 205
1787.91 216
1788.01 225
1788.10 232
1788.20 235
1788.30 233
1788.39 227
1788.49 218
1788.59 210
1788.69 202
1788.78 198
1788.88 197
1788.98 198
1789.07 200
1789.17 201
1789.27 200
1789.36 197
1789.46 191
1789.56 182
1789.66 172
1789.75 160
1789.85 146
1789.95 127
1790.04 104
1790.14 77
1790.24 47
1790.33 15
1790.43 0
1790.53 0
1790.63 0
1790.72 0
1790.82 0
1790.92 0
1791.01 0
1791.11 0
1791.21 27
1791.30 62
1791.40 97
1791.50 129
1791.60 156
1791.69 176
1791.79 188
1791.89 193
1791.98 191
1792.08 184
1792.18 172
1792.28 160
1792.37 149
1792.47 142
1792.57 139
1792.66 141
1792.76 146
1792.86 153
1792.95 159
1793.05 163
1793.15 165
1793.25 166
1793.34 166
1793.44 168
1793.54 170
1793.63 173
1793.73 174
1793.83 175
1793.93 174
1794.02 171
1794.12 167
1794.22 164
1794.31 164
1794.41 167
1794.51 172
1794.61 178
1794.70 182
1794.80 181
1794.90 174
1794.99 159
1795.09 135
1795.19 103
1795.29 67
1795.38 30
1795.48 0
1795.58 0
1795.67 0
1795.77 0
1795.87 0
1795.97 0
1796.06 23
1796.16 45
1796.26 62
1796.35 75
1796.45 82
1796.55 87
1796.65 90
1796.74 94
1796.84 96
1796.94 98
1797.03 96
1797.13 91
1797.23 81
1797.33 67
1797.42 52
1797.52 38
1797.62 26
1797.72 19
1797.81 16
1797.91 18
1798.01 25
1798.10 33
1798.20 43
1798.30 51
1798.40 58
1798.49 63
1798.59 66
1798.69 65
1798.78 61
1798.88 54
1798.98 44
1799.08 34
1799.17 23
1799.27 14
1799.37 8
1799.47 5
1799.56 4
1799.66 4
1799.76 3
1799.85 1
1799.95 0
1800.05 0
1800.15 0
1800.24 0
1800.34 0
1800.44 0
1800.54 2
1800.63 2
1800.73 0
1800.83 0
1800.93 0
1801.02 0
1801.12 0
1801.22 8
1801.31 18
1801.41 27
1801.51 33
1801.61 32
1801.70 27
1801.80 18
1801.90 8
1802.00 2
1802.09 2
1802.19 8
1802.29 19
1802.38 33
1802.48 46
1802.58 56
1802.68 61
1802.77 61
1802.87 58
1802.97 55
1803.07 54
1803.16 57
1803.26 64
1803.36 73
1803.46 83
1803.55 92
1803.65 98
1803.75 101
1803.85 102
1803.94 102
1804.04 102
1804.14 103
1804.23 104
1804.33 106
1804.43 108
1804.53 110
1804.62 111
1804.72 111
1804.82 112
1804.92 113
1805.01 115
1805.11 116
1805.21 118
1805.31 120
1805.40 123
1805.50 127
1805.60 133
1805.70 140
1805.79 148
1805.89 156
1805.99 163
1806.09 168
1806.18 171
1806.28 173
1806.38 174
1806.48 173
1806.57 170
1806.67 165
1806.77 159
1806.87 151
1806.96 141
1807.06 130
1807.16 119
1807.26 109
1807.35 101
1807.45 96
1807.55 95
1807.65 97
1807.74 101
1807.84 104
1807.94 103
1808.04 97
1808.13 85
1808.23 68
1808.33 49
1808.43 31
1808.52 16
1808.62 7
1808.72 6
1808.82 11
1808.91 21
1809.01 35
1809.11 50
1809.21 66
1809.30 79
1809.40 90
1809.50 97
1809.60 100
1809.69 99
1809.79 96
1809.89 93
1809.99 92
1810.08 95
1810.18 101
1810.28 111
1810.38 121
1810.47 131
1810.57 137
1810.67 141
1810.77 141
1810.86 139
1810.96 136
1811.06 132
1811.16 130
1811.25 128
1811.35 127
1811.45 127
1811.55 128
1811.64 130
1811.74 133
1811.84 136
1811.94 137
1812.03 136
1812.13 132
1812.23 125
1812.33 116
1812.43 105
1812.52 95
1812.62 86
1812.72 78
1812.82 71
1812.91 63
1813.01 53
1813.11 42
1813.21 30
1813.30 17
1813.40 5
1813.50 0
1813.60 0
1813.69 0
1813.79 0
1813.89 0
1813.99 0
1814.09 0
1814.18 0
1814.28 5
1814.38 17
1814.48 28
1814.57 36
1814.67 42
1814.77 45
1814.87 46
1814.96 48
1815.06 51
1815.16 56
1815.26 65
1815.35 78
1815.45 95
1815.55 115
1815.65 135
1815.75 152
1815.84 163
1815.94 165
1816.04 157
1816.14 143
1816.23 123
1816.33 104
1816.43 89
1816.53 80
1816.63 77
1816.72 80
1816.82 85
1816.92 89
1817.02 90
1817.11 85
1817.21 75
1817.31 62
1817.41 48
1817.50 35
1817.60 27
1817.70 24
1817.80 27
1817.90 35
1817.99 48
1818.09 64
1818.19 80
1818.29 93
1818.38 104
1818.48 110
1818.58 112
1818.68 110
1818.78 106
1818.87 99
1818.97 93
1819.07 87
1819.17 83
1819.26 83
1819.36 86
1819.46 92
1819.56 102
1819.66 113
1819.75 124
1819.85 133
1819.95 139
1820.05 141
1820.14 141
1820.24 139
1820.34 135
1820.44 133
1820.54 132
1820.63 133
1820.73 136
1820.83 141
1820.93 146
1821.03 152
1821.12 157
1821.22 160
1821.32 160
1821.42 156
1821.51 148
1821.61 137
1821.71 125
1821.81 112
1821.91 100
1822.00 92
1822.10 87
1822.20 86
1822.30 88
1822.40 92
1822.49 97
1822.59 102
1822.69 104
1822.79 102
1822.89 96
1822.98 87
1823.08 77
1823.18 66
1823.28 56
1823.37 49
1823.47 45
1823.57 43
1823.67 42
1823.77 40
1823.86 37
1823.96 33
1824.06 27
1824.16 21
1824.26 16
1824.35 13
1824.45 12
1824.55 12
1824.65 13
1824.75 12
1824.84 11
1824.94 9
1825.04 7
1825.14 6
1825.24 7
1825.33 12
1825.43 20
1825.53 27
1825.63 33
1825.73 35
1825.82 31
1825.92 21
1826.02 7
1826.12 0
1826.21 0
1826.31 0
1826.41 0
1826.51 0
1826.61 0
1826.70 7
1826.80 48
1826.90 92
1827.00 135
1827.10 170
1827.19 192
1827.29 199
1827.39 194
1827.49 179
1827.59 164
1827.69 155
1827.78 160
1827.88 178
1827.98 209
1828.08 246
1828.18 283
1828.27 311
1828.37 326
1828.47 326
1828.57 312
1828.67 288
1828.76 259
1828.86 229
1828.96 201
1829.06 178
1829.16 162
1829.25 153
1829.35 152
1829.45 156
1829.55 165
1829.65 174
1829.74 183
1829.84 186
1829.94 184
1830.04 175
1830.14 161
1830.23 147
1830.33 136
1830.43 129
1830.53 129
1830.63 135
1830.73 146
1830.82 157
1830.92 168
1831.02 175
1831.12 181
1831.22 186
1831.31 193
1831.41 203
1831.51 217
1831.61 235
1831.71 256
1831.80 278
1831.90 296
1832.00 309
1832.10 317
1832.20 318
1832.30 313
1832.39 306
1832.49 297
1832.59 287
1832.69 278
1832.79 269
1832.88 258
1832.98 247
1833.08 235
1833.18 223
1833.28 211
1833.37 200
1833.47 190
1833.57 180
1833.67 169
1833.77 156
1833.87 141
1833.96 127
1834.06 115
1834.16 109
1834.26 112
1834.36 124
1834.45 143
1834.55 167
1834.65 190
1834.75 209
1834.85 218
1834.95 216
1835.04 203
1835.14 181
1835.24 154
1835.34 126
1835.44 99
1835.54 75
1835.63 54
1835.73 37
1835.83 21
1835.93 4
1836.03 0
1836.12 0
1836.22 0
1836.32 0
1836.42 0
1836.52 0
1836.62 0
1836.71 0
1836.81 16
1836.91 44
1837.01 76
1837.11 108
1837.21 139
1837.30 166
1837.40 188
1837.50 204
1837.60 214
1837.70 220
1837.80 226
1837.89 233
1837.99 244
1838.09 258
1838.19 272
1838.29 283
1838.39 288
1838.48 284
1838.58 274
1838.68 259
1838.78 244
1838.88 231
1838.98 223
1839.07 219
1839.17 218
1839.27 215
1839.37 208
1839.47 196
1839.57 179
1839.66 162
1839.76 145
1839.86 132
1839.96 125
1840.06 122
1840.16 124
1840.25 127
1840.35 132
1840.45 139
1840.55 149
1840.65 163
1840.75 179
1840.84 195
1840.94 210
1841.04 219
1841.14 221
1841.24 215
1841.34 203
1841.43 186
1841.53 168
1841.63 150
1841.73 135
1841.83 122
1841.93 113
1842.02 106
1842.12 103
1842.22 102
1842.32 103
1842.42 105
1842.52 108
1842.62 109
1842.71 108
1842.81 104
1842.91 99
1843.01 93
1843.11 90
1843.21 92
1843.30 100
1843.40 116
1843.50 137
1843.60 160
1843.70 182
1843.80 198
1843.89 205
1843.99 200
1844.09 185
1844.19 162
1844.29 135
1844.39 109
1844.49 88
1844.58 74
1844.68 67
1844.78 66
1844.88 68
1844.98 71
1845.08 72
1845.17 71
1845.27 68
1845.37 65
1845.47 62
1845.57 63
1845.67 68
1845.77 77
1845.86 91
1845.96 108
1846.06 125
1846.16 140
1846.26 150
1846.36 152
1846.46 147
1846.55 136
1846.65 120
1846.75 103
1846.85 87
1846.95 76
1847.05 70
1847.15 70
1847.24 75
1847.34 84
1847.44 97
1847.54 110
1847.64 121
1847.74 128
1847.84 132
1847.93 130
1848.03 125
1848.13 118
1848.23 110
1848.33 104
1848.43 101
1848.53 100
1848.62 101
1848.72 104
1848.82 110
1848.92 117
1849.02 126
1849.12 137
1849.22 149
1849.31 161
1849.41 170
1849.51 176
1849.61 178
1849.71 179
1849.81 181
1849.91 185
1850.00 191
1850.10 200
1850.20 209
1850.30 216
1850.40 218
1850.50 216
1850.60 210
1850.69 203
1850.79 196
1850.89 192
1850.99 191
1851.09 193
1851.19 194
1851.29 194
1851.39 189
1851.48 180
1851.58 167
1851.68 155
1851.78 143
1851.88 135
1851.98 133
1852.08 136
1852.17 143
1852.27 151
1852.37 159
1852.47 163
1852.57 163
1852.67 156
1852.77 143
1852.87 124
1852.96 101
1853.06 75
1853.16 51
1853.26 30
1853.36 13
1853.46 2
1853.56 0
1853.65 0
1853.75 0
1853.85 3
1853.95 9
1854.05 15
1854.15 19
1854.25 19
1854.35 15
1854.44 8
1854.54 0
1854.64 0
1854.74 0
1854.84 0
1854.94 0
1855.04 0
1855.14 0
1855.23 2
1855.33 15
1855.43 26
1855.53 33
1855.63 38
1855.73 40
1855.83 40
1855.93 40
1856.02 39
1856.12 40
1856.22 42
1856.32 44
1856.42 46
1856.52 46
1856.62 47
1856.72 48
1856.82 51
1856.91 57
1857.01 67
1857.11 82
1857.21 101
1857.31 123
1857.41 146
1857.51 170
1857.61 192
1857.70 212
1857.80 229
1857.90 241
1858.00 250
1858.10 256
1858.20 262
1858.30 268
1858.40 275
1858.50 284
1858.59 294
1858.69 306
1858.79 318
1858.89 328
1858.99 335
1859.09 338
1859.19 336
1859.29 329
1859.38 315
1859.48 294
1859.58 268
1859.68 239
1859.78 207
1859.88 176
1859.98 150
1860.08 130
1860.18 119
1860.27 117
1860.37 122
1860.47 130
1860.57 138
1860.67 142
1860.77 140
1860.87 130
1860.97 114
1861.07 95
1861.17 77
1861.26 62
1861.36 54
1861.46 54
1861.56 60
1861.66 69
1861.76 79
1861.86 89
1861.96 95
1862.06 99
1862.15 102
1862.25 103
1862.35 104
1862.45 103
1862.55 101
1862.65 97
1862.75 91
1862.85 84
1862.95 76
1863.04 70
1863.14 66
1863.24 65
1863.34 68
1863.44 75
1863.54 86
1863.64 100
1863.74 117
1863.84 135
1863.94 152
1864.03 166
1864.13 176
1864.23 179
1864.33 175
1864.43 166
1864.53 152
1864.63 137
1864.73 121
1864.83 105
1864.93 92
1865.02 81
1865.12 73
1865.22 66
1865.32 60
1865.42 56
1865.52 53
1865.62 51
1865.72 49
1865.82 50
1865.92 53
1866.02 58
1866.11 66
1866.21 76
1866.31 88
1866.41 102
1866.51 118
1866.61 134
1866.71 151
1866.81 169
1866.91 186
1867.01 204
1867.10 221
1867.20 235
1867.30 247
1867.40 256
1867.50 260
1867.60 261
1867.70 259
1867.80 255
1867.90 250
1868.00 246
1868.10 242
1868.19 239
1868.29 235
1868.39 230
1868.49 223
1868.59 216
1868.69 208
1868.79 203
1868.89 201
1868.99 202
1869.09 206
1869.19 210
1869.29 213
1869.38 213
1869.48 209
1869.58 202
1869.68 192
1869.78 180
1869.88 167
1869.98 154
1870.08 140
1870.18 125
1870.28 111
1870.38 98
1870.47 89
1870.57 83
1870.67 84
1870.77 89
1870.87 98
1870.97 108
1871.07 116
1871.17 122
1871.27 124
1871.37 124
1871.47 122
1871.57 120
1871.67 120
1871.76 123
1871.86 127
1871.96 130
1872.06 132
1872.16 129
1872.26 122
1872.36 111
1872.46 96
1872.56 80
1872.66 64
1872.76 48
1872.86 34
1872.95 22
1873.05 12
1873.15 5
1873.25 0
1873.35 0
1873.45 0
1873.55 4
1873.65 15
1873.75 32
1873.85 53
1873.95 78
1874.05 102
1874.15 122
1874.25 136
1874.34 140
1874.44 134
1874.54 121
1874.64 102
1874.74 84
1874.84 68
1874.94 56
1875.04 48
1875.14 43
1875.24 38
1875.34 33
1875.44 25
1875.54 16
1875.63 8
1875.73 3
1875.83 4
1875.93 10
1876.03 21
1876.13 36
1876.23 53
1876.33 69
1876.43 81
1876.53 89
1876.63 92
1876.73 92
1876.83 90
1876.93 86
1877.03 84
1877.12 82
1877.22 82
1877.32 83
1877.42 84
1877.52 84
1877.62 85
1877.72 84
1877.82 81
1877.92 76
1878.02 68
1878.12 58
1878.22 45
1878.32 33
1878.42 24
1878.52 21
1878.62 27
1878.71 40
1878.81 59
1878.91 80
1879.01 99
1879.11 111
1879.21 116
1879.31 113
1879.41 106
1879.51 97
1879.61 91
1879.71 88
1879.81 90
1879.91 97
1880.01 105
1880.11 112
1880.21 118
1880.31 121
1880.40 123
1880.50 123
1880.60 123
1880.70 124
1880.80 125
1880.90 127
1881.00 129
1881.10 129
1881.20 130
1881.30 133
1881.40 137
1881.50 144
1881.60 155
1881.70 168
1881.80 185
1881.90 202
1882.00 220
1882.10 238
1882.19 254
1882.29 267
1882.39 276
1882.49 281
1882.59 280
1882.69 273
1882.79 261
1882.89 246
1882.99 228
1883.09 212
1883.19 196
1883.29 182
1883.39 168
1883.49 155
1883.59 144
1883.69 134
1883.79 127
1883.89 123
1883.99 124
1884.09 129
1884.18 135
1884.28 141
1884.38 143
1884.48 142
1884.58 136
1884.68 126
1884.78 115
1884.88 104
1884.98 94
1885.08 86
1885.18 80
1885.28 75
1885.38 72
1885.48 68
1885.58 64
1885.68 60
1885.78 57
1885.88 56
1885.98 58
1886.08 64
1886.18 74
1886.28 84
1886.37 94
1886.47 100
1886.57 101
1886.67 96
1886.77 84
1886.87 69
1886.97 53
1887.07 38
1887.17 27
1887.27 21
1887.37 19
1887.47 21
1887.57 27
1887.67 34
1887.77 42
1887.87 50
1887.97 58
1888.07 68
1888.17 79
1888.27 91
1888.37 103
1888.47 115
1888.57 126
1888.67 134
1888.77 139
1888.87 140
1888.96 136
1889.06 128
1889.16 115
1889.26 98
1889.36 78
1889.46 57
1889.56 37
1889.66 19
1889.76 3
1889.86 0
1889.96 0
1890.06 0
1890.16 0
1890.26 0
1890.36 0
1890.46 0
1890.56 0
1890.66 0
1890.76 17
1890.86 41
1890.96 67
1891.06 95
1891.16 119
1891.26 137
1891.36 148
1891.46 152
1891.56 148
1891.66 141
1891.76 132
1891.86 126
1891.96 126
1892.06 134
1892.16 150
1892.25 172
1892.35 195
1892.45 217
1892.55 231
1892.65 237
1892.75 233
1892.85 219
1892.95 198
1893.05 173
1893.15 149
1893.25 130
1893.35 117
1893.45 110
1893.55 108
1893.65 110
1893.75 111
1893.85 111
1893.95 105
1894.05 96
1894.15 86
1894.25 78
1894.35 76
1894.45 82
1894.55 97
1894.65 120
1894.75 147
1894.85 175
1894.95 197
1895.05 209
1895.15 210
1895.25 199
1895.35 177
1895.45 149
1895.55 116
1895.65 83
1895.75 52
1895.85 27
1895.95 7
1896.05 0
1896.15 0
1896.25 0
1896.35 0
1896.45 0
1896.55 0
1896.65 0
1896.75 0
1896.85 0
1896.95 13
1897.05 32
1897.15 53
1897.25 75
1897.34 96
1897.44 118
1897.54 138
1897.64 157
1897.74 174
1897.84 187
1897.94 196
1898.04 200
1898.14 200
1898.24 197
1898.34 191
1898.44 184
1898.54 176
1898.64 169
1898.74 162
1898.84 154
1898.94 146
1899.04 137
1899.14 128
1899.24 118
1899.34 109
1899.44 103
1899.54 100
1899.64 102
1899.74 107
1899.84 115
1899.94 124
1900.04 131
1900.14 136
1900.24 137
1900.34 134
1900.44 127
1900.54 116
1900.64 101
1900.74 85
1900.84 69
1900.94 54
1901.04 45
1901.14 42
1901.24 47
1901.34 59
1901.44 75
1901.54 90
1901.64 101
1901.74 104
1901.84 99
1901.94 87
1902.04 71
1902.14 54
1902.24 40
1902.34 31
1902.44 28
1902.54 30
1902.64 34
1902.74 39
1902.84 45
1902.94 49
1903.04 52
1903.14 55
1903.24 62
1903.34 72
1903.44 87
1903.54 107
1903.64 130
1903.74 155
1903.84 178
1903.94 197
1904.04 212
1904.14 223
1904.24 229
1904.34 232
1904.44 231
1904.54 227
1904.64 220
1904.74 212
1904.84 201
1904.94 190
1905.04 179
1905.14 170
1905.24 162
1905.34 157
1905.44 156
1905.54 159
1905.64 168
1905.74 181
1905.84 196
1905.94 213
1906.04 226
1906.14 235
1906.24 235
1906.34 226
1906.44 208
1906.54 185
1906.64 158
1906.74 130
1906.84 105
1906.94 84
1907.05 68
1907.15 57
1907.25 53
1907.35 53
1907.45 57
1907.55 65
1907.65 76
1907.75 90
1907.85 105
1907.95 119
1908.05 133
1908.15 145
1908.25 155
1908.35 161
1908.45 164
1908.55 163
1908.65 157
1908.75 147
1908.85 134
1908.95 118
1909.05 100
1909.15 83
1909.25 68
1909.35 57
1909.45 51
1909.55 51
1909.65 55
1909.75 66
1909.85 83
1909.95 103
1910.05 125
1910.15 147
1910.25 167
1910.35 181
1910.45 189
1910.55 190
1910.65 184
1910.75 174
1910.85 160
1910.95 143
1911.05 123
1911.15 99
1911.25 71
1911.35 40
1911.45 8
1911.55 0
1911.65 0
1911.75 0
1911.85 0
1911.95 0
1912.05 0
1912.15 0
1912.26 0
1912.36 20
1912.46 45
1912.56 69
1912.66 91
1912.76 112
1912.86 130
1912.96 144
1913.06 155
1913.16 163
1913.26 168
1913.36 173
1913.46 178
1913.56 185
1913.66 193
1913.76 202
1913.86 209
1913.96 212
1914.06 211
1914.16 205
1914.26 196
1914.36 185
1914.46 174
1914.56 165
1914.66 158
1914.76 156
1914.86 158
1914.96 164
1915.06 174
1915.16 186
1915.26 199
1915.36 209
1915.47 217
1915.57 220
1915.67 221
1915.77 218
1915.87 215
1915.97 212
1916.07 212
1916.17 216
1916.27 224
1916.37 235
1916.47 250
1916.57 266
1916.67 281
1916.77 293
1916.87 300
1916.97 300
1917.07 294
1917.17 282
1917.27 266
1917.37 246
1917.47 225
1917.57 204
1917.67 183
1917.77 164
1917.87 148
1917.97 136
1918.08 128
1918.18 126
1918.28 128
1918.38 135
1918.48 145
1918.58 156
1918.68 166
1918.78 175
1918.88 182
1918.98 188
1919.08 194
1919.18 200
1919.28 209
1919.38 218
1919.48 227
1919.58 234
1919.68 235
1919.78 229
1919.88 216
1919.98 197
1920.08 173
1920.18 146
1920.28 119
1920.39 95
1920.49 74
1920.59 59
1920.69 49
1920.79 42
1920.89 39
1920.99 37
1921.09 37
1921.19 37
1921.29 39
1921.39 43
1921.49 50
1921.59 59
1921.69 72
1921.79 85
1921.89 99
1921.99 110
1922.09 118
1922.19 121
1922.29 119
1922.40 113
1922.50 103
1922.60 92
1922.70 82
1922.80 72
1922.90 65
1923.00 59
1923.10 55
1923.20 52
1923.30 49
1923.40 46
1923.50 42
1923.60 37
1923.70 30
1923.80 21
1923.90 9
1924.00 0
1924.10 0
1924.21 0
1924.31 0
1924.41 0
1924.51 0
1924.61 0
1924.71 0
1924.81 21
1924.91 46
1925.01 69
1925.11 88
1925.21 101
1925.31 110
1925.41 116
1925.51 122
1925.61 129
1925.71 138
1925.81 150
1925.92 162
1926.02 172
1926.12 178
1926.22 178
1926.32 172
1926.42 162
1926.52 149
1926.62 135
1926.72 125
1926.82 120
1926.92 119
1927.02 120
1927.12 121
1927.22 120
1927.32 114
1927.43 104
1927.53 92
1927.63 80
1927.73 72
1927.83 68
1927.93 70
1928.03 74
1928.13 79
1928.23 82
1928.33 83
1928.43 82
1928.53 81
1928.63 85
1928.73 94
1928.83 111
1928.94 134
1929.04 159
1929.14 185
1929.24 206
1929.34 222
1929.44 229
1929.54 229
1929.64 222
1929.74 209
1929.84 193
1929.94 174
1930.04 154
1930.14 136
1930.24 120
1930.35 109
1930.45 101
1930.55 96
1930.65 96
1930.75 97
1930.85 101
1930.95 107
1931.05 117
1931.15 130
1931.25 147
1931.35 168
1931.45 187
1931.55 205
1931.66 218
1931.76 225
1931.86 226
1931.96 223
1932.06 218
1932.16 213
1932.26 209
1932.36 206
1932.46 203
1932.56 199
1932.66 193
1932.76 185
1932.86 178
1932.97 171
1933.07 166
1933.17 162
1933.27 159
1933.37 155
1933.47 150
1933.57 142
1933.67 132
1933.77 121
1933.87 111
1933.97 103
1934.07 97
1934.18 94
1934.28 95
1934.38 101
1934.48 111
1934.58 127
1934.68 148
1934.78 173
1934.88 200
1934.98 226
1935.08 249
1935.18 265
1935.28 274
1935.39 275
1935.49 270
1935.59 263
1935.69 254
1935.79 246
1935.89 240
1935.99 236
1936.09 235
1936.19 237
1936.29 243
1936.39 255
1936.50 270
1936.60 288
1936.70 306
1936.80 320
1936.90 328
1937.00 326
1937.10 317
1937.20 301
1937.30 280
1937.40 258
1937.50 235
1937.61 212
1937.71 189
1937.81 166
1937.91 144
1938.01 124
1938.11 105
1938.21 88
1938.31 74
1938.41 62
1938.51 50
1938.61 38
1938.72 25
1938.82 13
1938.92 2
1939.02 0
1939.12 0
1939.22 0
1939.32 0
1939.42 0
1939.52 0
1939.62 0
1939.73 0
1939.83 5
1939.93 12
1940.03 18
1940.13 23
1940.23 28
1940.33 32
1940.43 36
1940.53 39
1940.63 41
1940.74 41
1940.84 39
1940.94 35
1941.04 27
1941.14 18
1941.24 9
1941.34 2
1941.44 0
1941.54 0
1941.64 5
1941.75 15
1941.85 27
1941.95 40
1942.05 53
1942.15 64
1942.25 73
1942.35 81
1942.45 88
1942.55 96
1942.65 104
1942.76 112
1942.86 121
1942.96 128
1943.06 131
1943.16 130
1943.26 122
1943.36 109
1943.46 93
1943.56 76
1943.67 62
1943.77 53
1943.87 51
1943.97 54
1944.07 60
1944.17 67
1944.27 73
1944.37 74
1944.47 73
1944.58 68
1944.68 61
1944.78 56
1944.88 55
1944.98 58
1945.08 67
1945.18 82
1945.28 102
1945.38 126
1945.49 150
1945.59 171
1945.69 188
1945.79 200
1945.89 206
1945.99 208
1946.09 205
1946.19 200
1946.29 196
1946.40 190
1946.50 184
1946.60 176
1946.70 165
1946.80 151
1946.90 134
1947.00 113
1947.10 91
1947.21 70
1947.31 53
1947.41 42
1947.51 38
1947.61 41
1947.71 51
1947.81 66
1947.91 85
1948.01 104
1948.12 122
1948.22 138
1948.32 153
1948.42 166
1948.52 178
1948.62 189
1948.72 199
1948.82 207
1948.93 213
1949.03 215
1949.13 214
1949.23 211
1949.33 205
1949.43 198
1949.53 192
1949.63 188
1949.74 188
1949.84 190
1949.94 196
1950.04 206
1950.14 219
1950.24 236
1950.34 256
1950.44 278
1950.55 300
1950.65 320
1950.75 336
1950.85 345
1950.95 346
1951.05 337
1951.15 320
1951.25 296
1951.36 266
1951.46 234
1951.56 202
1951.66 173
1951.76 149
1951.86 131
1951.96 120
1952.06 115
1952.17 114
1952.27 117
1952.37 121
1952.47 125
1952.57 127
1952.67 127
1952.77 124
1952.88 118
1952.98 109
1953.08 101
1953.18 93
1953.28 89
1953.38 92
1953.48 100
1953.58 115
1953.69 133
1953.79 152
1953.89 167
1953.99 175
1954.09 173
1954.19 162
1954.29 143
1954.40 120
1954.50 95
1954.60 73
1954.70 57
1954.80 46
1954.90 40
1955.00 38
1955.10 38
1955.21 38
1955.31 38
1955.41 35
1955.51 31
1955.61 25
1955.71 16
1955.81 6
1955.92 0
1956.02 0
1956.12 0
1956.22 0
1956.32 0
1956.42 0
1956.52 0
1956.63 6
1956.73 38
1956.83 73
1956.93 105
1957.03 131
1957.13 151
1957.23 164
1957.34 173
1957.44 181
1957.54 189
1957.64 199
1957.74 209
1957.84 217
1957.94 219
1958.05 215
1958.15 203
1958.25 187
1958.35 168
1958.45 152
1958.55 140
1958.65 135
1958.76 137
1958.86 145
1958.96 155
1959.06 167
1959.16 178
1959.26 186
1959.37 191
1959.47 193
1959.57 190
1959.67 184
1959.77 174
1959.87 163
1959.97 151
1960.08 138
1960.18 127
1960.28 117
1960.38 109
1960.48 102
1960.58 97
1960.68 95
1960.79 95
1960.89 97
1960.99 102
1961.09 107
1961.19 113
1961.29 117
1961.40 120
1961.50 122
1961.60 125
1961.70 130
1961.80 138
1961.90 151
1962.00 168
1962.11 188
1962.21 210
1962.31 232
1962.41 253
1962.51 271
1962.61 287
1962.72 297
1962.82 302
1962.92 302
1963.02 296
1963.12 287
1963.22 275
1963.33 264
1963.43 253
1963.53 243
1963.63 233
1963.73 221
1963.83 206
1963.94 186
1964.04 163
1964.14 141
1964.24 122
1964.34 110
1964.44 106
1964.54 111
1964.65 124
1964.75 143
1964.85 166
1964.95 189
1965.05 212
1965.15 235
1965.26 255
1965.36 272
1965.46 286
1965.56 294
1965.66 296
1965.76 290
1965.87 277
1965.97 257
1966.07 233
1966.17 209
1966.27 187
1966.37 171
1966.48 163
1966.58 164
1966.68 172
1966.78 186
1966.88 203
1966.98 220
1967.09 234
1967.19 242
1967.29 244
1967.39 241
1967.49 231
1967.59 217
1967.70 201
1967.80 183
1967.90 167
1968.00 151
1968.10 136
1968.20 122
1968.31 110
1968.41 98
1968.51 87
1968.61 76
1968.71 68
1968.82 63
1968.92 62
1969.02 67
1969.12 76
1969.22 91
1969.32 109
1969.43 129
1969.53 149
1969.63 166
1969.73 179
1969.83 187
1969.93 191
1970.04 194
1970.14 197
1970.24 203
1970.34 211
1970.44 222
1970.55 234
1970.65 245
1970.75 253
1970.85 256
1970.95 253
1971.05 246
1971.16 235
1971.26 220
1971.36 204
1971.46 189
1971.56 174
1971.66 161
1971.77 150
1971.87 140
1971.97 132
1972.07 125
1972.17 120
1972.28 115
1972.38 112
1972.48 111
1972.58 114
1972.68 122
1972.79 134
1972.89 151
1972.99 174
1973.09 201
1973.19 230
1973.29 260
1973.40 287
1973.50 311
1973.60 329
1973.70 341
1973.80 347
1973.91 347
1974.01 343
1974.11 337
1974.21 330
1974.31 323
1974.41 316
1974.52 310
1974.62 306
1974.72 304
1974.82 306
1974.92 310
1975.03 317
1975.13 325
1975.23 333
1975.33 338
1975.43 340
1975.54 338
1975.64 331
1975.74 319
1975.84 301
1975.94 278
1976.05 251
1976.15 222
1976.25 193
1976.35 167
1976.45 147
1976.55 133
1976.66 124
1976.76 116
1976.86 106
1976.96 93
1977.06 75
1977.17 56
1977.27 38
1977.37 26
1977.47 24
1977.57 31
1977.68 48
1977.78 70
1977.88 94
1977.98 117
1978.08 136
1978.19 151
1978.29 163
1978.39 174
1978.49 184
1978.59 196
1978.70 208
1978.80 220
1978.90 231
1979.00 239
1979.10 242
1979.21 240
1979.31 233
1979.41 222
1979.51 210
1979.61 197
1979.72 185
1979.82 177
1979.92 172
1980.02 171
1980.12 173
1980.23 177
1980.33 182
1980.43 190
1980.53 200
1980.63 214
1980.74 232
1980.84 253
1980.94 277
1981.04 302
1981.14 323
1981.25 338
1981.35 343
1981.45 339
1981.55 326
1981.65 306
1981.76 281
1981.86 256
1981.96 232
1982.06 211
1982.17 193
1982.27 176
1982.37 160
1982.47 146
1982.57 133
1982.68 123
1982.78 116
1982.88 116
1982.98 121
1983.08 132
1983.19 148
1983.29 164
1983.39 178
1983.49 186
1983.59 184
1983.70 174
1983.80 155
1983.90 130
1984.00 103
1984.11 76
1984.21 51
1984.31 28
1984.41 8
1984.51 0
1984.62 0
1984.72 0
1984.82 0
1984.92 0
1985.02 0
1985.13 0
1985.23 0
1985.33 10
1985.43 33
1985.54 56
1985.64 75
1985.74 92
1985.84 105
1985.94 118
1986.05 130
1986.15 142
1986.25 154
1986.35 165
1986.45 175
1986.56 181
1986.66 185
1986.76 184
1986.86 182
1986.97 179
1987.07 177
1987.17 177
1987.27 179
1987.37 184
1987.48 191
1987.58 198
1987.68 206
1987.78 214
1987.89 222
1987.99 231
1988.09 240
1988.19 250
1988.29 259
1988.40 267
1988.50 271
1988.60 270
1988.70 263
1988.81 250
1988.91 233
1989.01 216
1989.11 200
1989.22 189
1989.32 184
1989.42 186
1989.52 193
1989.62 201
1989.73 206
1989.83 205
1989.93 197
1990.03 184
1990.14 168
1990.24 152
1990.34 141
1990.44 137
1990.54 141
1990.65 152
1990.75 167
1990.85 185
1990.95 204
1991.06 222
1991.16 239
1991.26 256
1991.36 272
1991.47 289
1991.57 305
1991.67 322
1991.77 336
1991.87 347
1991.98 353
1992.08 353
1992.18 346
1992.28 332
1992.39 312
1992.49 288
1992.59 262
1992.69 239
1992.80 220
1992.90 208
1993.00 204
1993.10 206
1993.21 213
1993.31 222
1993.41 230
1993.51 235
1993.61 238
1993.72 236
1993.82 233
1993.92 229
1994.02 226
1994.13 224
1994.23 224
1994.33 223
1994.43 222
1994.54 220
1994.64 214
1994.74 205
1994.84 194
1994.95 181
1995.05 168
1995.15 157
1995.25 149
1995.36 145
1995.46 143
1995.56 142
1995.66 138
1995.77 131
1995.87 120
1995.97 106
1996.07 90
1996.17 75
1996.28 62
1996.38 53
1996.48 47
1996.58 44
1996.69 43
1996.79 43
1996.89 42
1996.99 39
1997.10 33
1997.20 23
1997.30 11
1997.40 0
1997.51 0
1997.61 0
1997.71 0
1997.81 0
1997.92 0
1998.02 0
1998.12 0
1998.22 11
1998.33 27
1998.43 42
1998.53 53
1998.63 60
1998.74 64
1998.84 65
1998.94 64
1999.04 61
1999.15 54
1999.25 45
1999.35 34
1999.45 22
1999.56 11
1999.66 3
1999.76 0
1999.86 0
1999.97 6
2000.07 15
2000.17 25
2000.27 34
2000.38 42
2000.48 49
2000.58 55
2000.68 62
2000.79 69
2000.89 78
2000.99 89
2001.09 100
2001.20 110
2001.30 119
2001.40 126
2001.51 131
2001.61 135
2001.71 137
2001.81 140
2001.92 143
2002.02 147
2002.12 151
2002.22 155
2002.33 157
2002.43 157
2002.53 155
2002.63 151
2002.74 147
2002.84 146
2002.94 148
2003.04 154
2003.15 163
2003.25 172
2003.35 180
2003.45 183
2003.56 180
2003.66 172
2003.76 159
2003.87 144
2003.97 129
2004.07 117
2004.17 110
2004.28 110
2004.38 116
2004.48 129
2004.58 146
2004.69 163
2004.79 177
2004.89 185
2004.99 183
2005.10 172
2005.20 154
2005.30 134
2005.41 115
2005.51 100
2005.61 92
2005.71 90
2005.82 92
2005.92 98
2006.02 104
2006.12 110
2006.23 116
2006.33 122
2006.43 129
2006.53 136
2006.64 145
2006.74 156
2006.84 170
2006.95 185
2007.05 201
2007.15 216
2007.25 228
2007.36 237
2007.46 241
2007.56 239
2007.66 233
2007.77 225
2007.87 215
2007.97 206
2008.08 198
2008.18 193
2008.28 190
2008.38 190
2008.49 191
2008.59 192
2008.69 194
2008.79 195
2008.90 195
2009.00 192
2009.10 186
2009.21 178
2009.31 168
2009.41 157
2009.51 146
2009.62 138
2009.72 134
2009.82 134
2009.93 139
2010.03 146
2010.13 155
2010.23 164
2010.34 171
2010.44 177
2010.54 182
2010.64 187
2010.75 193
2010.85 199
2010.95 204
2011.06 207
2011.16 208
2011.26 208
2011.36 207
2011.47 204
2011.57 201
2011.67 199
2011.78 197
2011.88 195
2011.98 193
2012.08 191
2012.19 189
2012.29 187
2012.39 186
2012.50 182
2012.60 178
2012.70 172
2012.80 166
2012.91 159
2013.01 153
2013.11 149
2013.22 146
2013.32 143
2013.42 138
2013.52 130
2013.63 121
2013.73 110
2013.83 100
2013.94 91
2014.04 86
2014.14 83
2014.24 83
2014.35 86
2014.45 89
2014.55 94
2014.66 102
2014.76 113
2014.86 126
2014.97 141
2015.07 155
2015.17 165
2015.27 171
2015.38 171
2015.48 167
2015.58 160
2015.69 152
2015.79 143
2015.89 138
2015.99 135
2016.10 138
2016.20 146
2016.30 157
2016.41 170
2016.51 182
2016.61 188
2016.72 186
2016.82 174
2016.92 153
2017.02 126
2017.13 97
2017.23 70
2017.33 48
2017.44 33
2017.54 24
2017.64 21
2017.75 22
2017.85 28
2017.95 37
2018.05 52
2018.16 70
2018.26 91
2018.36 113
2018.47 133
2018.57 148
2018.67 158
2018.78 161
2018.88 161
2018.98 159
2019.08 158
2019.19 160
2019.29 164
2019.39 171
2019.50 178
2019.60 185
2019.70 190
2019.81 192
2019.91 191
2020.01 188
2020.11 183
2020.22 176
2020.32 167
2020.42 156
2020.53 144
2020.63 131
2020.73 117
2020.84 105
2020.94 93
2021.04 83
2021.15 74
2021.25 69
2021.35 65
2021.45 64
2021.56 65
2021.66 66
2021.76 68
2021.87 71
2021.97 74
2022.07 80
2022.18 89
2022.28 104
2022.38 123
2022.49 144
2022.59 166
2022.69 187
2022.79 204
2022.90 217
2023.00 227
2023.10 236
2023.21 245
2023.31 254
2023.41 264
2023.52 275
2023.62 284
2023.72 292
2023.83 298
2023.93 303
2024.03 306
2024.14 308
2024.24 307
2024.34 305
2024.45 299
2024.55 291
2024.65 280
2024.75 266
2024.86 250
2024.96 232
2025.06 212
2025.17 192
2025.27 171
2025.37 149
2025.48 126
2025.58 101
2025.68 76
2025.79 50
2025.89 24
2025.99 1
2026.10 0
2026.20 0
2026.30 0
2026.41 0
2026.51 0
2026.61 0
2026.72 0
2026.82 0
2026.92 15
2027.02 34
2027.13 55
2027.23 76
2027.33 98
2027.44 120
2027.54 139
2027.64 153
2027.75 159
2027.85 155
2027.95 141
2028.06 119
2028.16 94
2028.26 69
2028.37 49
2028.47 37
2028.57 31
2028.68 32
2028.78 35
2028.88 39
2028.99 41
2029.09 42
2029.19 42
2029.30 43
2029.40 47
2029.50 53
2029.61 63
2029.71 73
2029.81 84
2029.92 92
2030.02 96
2030.12 96
2030.23 92
2030.33 86
2030.43 80
2030.54 77
2030.64 78
2030.74 85
2030.85 96
2030.95 108
2031.05 118
2031.16 122
2031.26 120
2031.36 113
2031.47 103
2031.57 95
2031.67 92
2031.78 97
2031.88 110
2031.98 128
2032.09 147
2032.19 166
2032.29 180
2032.40 189
2032.50 193
2032.60 192
2032.71 188
2032.81 182
2032.91 175
2033.02 170
2033.12 167
2033.22 168
2033.33 174
2033.43 185
2033.53 199
2033.64 216
2033.74 232
2033.84 245
2033.95 254
2034.05 257
2034.15 254
2034.26 248
2034.36 239
2034.46 230
2034.57 222
2034.67 215
2034.77 209
2034.88 203
2034.98 196
2035.08 188
2035.19 178
2035.29 167
2035.39 156
2035.50 149
2035.60 147
2035.71 149
2035.81 153
2035.91 159
2036.02 163
2036.12 162
2036.22 155
2036.33 141
2036.43 123
2036.53 104
2036.64 87
2036.74 73
2036.84 64
2036.95 59
2037.05 58
2037.15 58
2037.26 59
2037.36 60
2037.46 61
2037.57 62
2037.67 63
2037.77 65
2037.88 68
2037.98 72
2038.09 78
2038.19 84
2038.29 91
2038.40 96
2038.50 98
2038.60 98
2038.71 94
2038.81 88
2038.91 83
2039.02 81
2039.12 83
2039.22 89
2039.33 98
2039.43 107
2039.53 112
2039.64 112
2039.74 106
2039.85 93
2039.95 78
2040.05 62
2040.16 49
2040.26 39
2040.36 33
2040.47 29
2040.57 27
2040.67 25
2040.78 22
2040.88 16
2040.98 8
2041.09 0
2041.19 0
2041.30 0
2041.40 0
2041.50 0
2041.61 0
2041.71 0
2041.81 6
2041.92 33
2042.02 60
2042.12 82
2042.23 97
2042.33 104
2042.43 102
2042.54 94
2042.64 83
2042.75 72
2042.85 62
2042.95 55
2043.06 51
2043.16 49
2043.26 49
2043.37 50
2043.47 51
2043.57 51
2043.68 49
2043.78 47
2043.89 44
2043.99 40
2044.09 37
2044.20 35
2044.30 35
2044.40 36
2044.51 39
2044.61 42
2044.72 46
2044.82 51
2044.92 55
2045.03 60
2045.13 67
2045.23 77
2045.34 89
2045.44 104
2045.54 121
2045.65 138
2045.75 153
2045.86 165
2045.96 172
2046.06 174
2046.17 173
2046.27 170
2046.37 167
2046.48 167
2046.58 173
2046.69 184
2046.79 202
2046.89 225
2047.00 250
2047.10 276
2047.20 299
2047.31 318
2047.41 329
2047.52 333
2047.62 330
2047.72 323
2047.83 312
2047.93 301
2048.03 292
2048.14 283
2048.24 274
2048.35 262
2048.45 245
2048.55 222
2048.66 193
2048.76 163
2048.86 133
2048.97 108
2049.07 90
2049.18 79
2049.28 73
2049.38 70
2049.49 66
2049.59 60
2049.69 54
2049.80 48
2049.90 46
2050.01 50
2050.11 62
2050.21 82
2050.32 108
2050.42 137
2050.53 165
2050.63 189
2050.73 206
2050.84 213
2050.94 211
2051.04 201
2051.15 185
2051.25 168
2051.36 152
2051.46 142
2051.56 137
2051.67 136
2051.77 137
2051.88 138
2051.98 136
2052.08 129
2052.19 118
2052.29 104
2052.39 91
2052.50 82
2052.60 79
2052.71 81
2052.81 89
2052.91 98
2053.02 105
2053.12 106
2053.23 98
2053.33 79
2053.43 52
2053.54 21
2053.64 0
2053.75 0
2053.85 0
2053.95 0
2054.06 0
2054.16 0
2054.26 0
2054.37 0
2054.47 12
2054.58 31
2054.68 49
2054.78 64
2054.89 79
2054.99 94
2055.10 107
2055.20 120
2055.30 131
2055.41 142
2055.51 152
2055.62 160
2055.72 165
2055.82 165
2055.93 161
2056.03 151
2056.14 135
2056.24 117
2056.34 98
2056.45 81
2056.55 68
2056.66 59
2056.76 55
2056.86 55
2056.97 62
2057.07 76
2057.18 97
2057.28 125
2057.38 159
2057.49 195
2057.59 227
2057.70 250
2057.80 262
2057.90 260
2058.01 247
2058.11 224
2058.22 198
2058.32 171
2058.42 149
2058.53 133
2058.63 122
2058.74 114
2058.84 108
2058.94 102
2059.05 94
2059.15 85
2059.26 75
2059.36 65
2059.46 56
2059.57 50
2059.67 47
2059.78 45
2059.88 44
2059.98 43
2060.09 42
2060.19 41
2060.30 39
2060.40 38
2060.50 37
2060.61 39
2060.71 44
2060.82 52
2060.92 63
2061.02 75
2061.13 87
2061.23 99
2061.34 109
2061.44 118
2061.55 126
2061.65 134
2061.75 142
2061.86 152
2061.96 162
2062.07 173
2062.17 182
2062.27 190
2062.38 194
2062.48 194
2062.59 190
2062.69 185
2062.79 178
2062.90 171
2063.00 166
2063.11 163
2063.21 162
2063.32 163
2063.42 164
2063.52 167
2063.63 172
2063.73 178
2063.84 185
2063.94 193
2064.04 201
2064.15 207
2064.25 208
2064.36 204
2064.46 192
2064.57 174
2064.67 153
2064.77 132
2064.88 117
2064.98 111
2065.09 116
2065.19 131
2065.29 153
2065.40 177
2065.50 199
2065.61 216
2065.71 225
2065.82 227
2065.92 225
2066.02 221
2066.13 218
2066.23 215
2066.34 211
2066.44 206
2066.55 199
2066.65 192
2066.75 184
2066.86 180
2066.96 178
2067.07 181
2067.17 186
2067.27 190
2067.38 190
2067.48 186
2067.59 175
2067.69 162
2067.80 147
2067.90 134
2068.00 125
2068.11 119
2068.21 118
2068.32 121
2068.42 126
2068.53 131
2068.63 136
2068.73 140
2068.84 143
2068.94 145
2069.05 145
2069.15 144
2069.26 143
2069.36 142
2069.46 139
2069.57 133
2069.67 124
2069.78 112
2069.88 96
2069.99 77
2070.09 57
2070.19 39
2070.30 23
2070.40 11
2070.51 2
2070.61 0
2070.72 0
2070.82 0
2070.93 0
2071.03 0
2071.13 0
2071.24 0
2071.34 0
2071.45 0
2071.55 0
2071.66 2
2071.76 11
2071.86 23
2071.97 40
2072.07 58
2072.18 75
2072.28 90
2072.39 100
2072.49 104
2072.59 101
2072.70 92
2072.80 77
2072.91 59
2073.01 39
2073.12 22
2073.22 10
2073.33 7
2073.43 15
2073.53 35
2073.64 62
2073.74 95
2073.85 127
2073.95 155
2074.06 176
2074.16 189
2074.27 195
2074.37 195
2074.47 190
2074.58 182
2074.68 170
2074.79 156
2074.89 140
2075.00 124
2075.10 111
2075.21 105
2075.31 106
2075.41 115
2075.52 131
2075.62 152
2075.73 174
2075.83 193
2075.94 209
2076.04 219
2076.15 224
2076.25 225
2076.35 224
2076.46 224
2076.56 226
2076.67 231
2076.77 239
2076.88 248
2076.98 257
2077.09 263
2077.19 264
2077.29 259
2077.40 247
2077.50 230
2077.61 209
2077.71 187
2077.82 165
2077.92 146
2078.03 131
2078.13 120
2078.24 114
2078.34 110
2078.44 109
2078.55 110
2078.65 114
2078.76 121
2078.86 132
2078.97 145
2079.07 160
2079.18 174
2079.28 184
2079.39 189
2079.49 189
2079.59 186
2079.70 183
2079.80 182
2079.91 185
2080.01 194
2080.12 206
2080.22 220
2080.33 234
2080.43 244
2080.54 250
2080.64 252
2080.74 250
2080.85 246
2080.95 238
2081.06 229
2081.16 218
2081.27 205
2081.37 192
2081.48 178
2081.58 166
2081.69 155
2081.79 146
2081.90 139
2082.00 135
2082.10 133
2082.21 134
2082.31 138
2082.42 143
2082.52 150
2082.63 156
2082.73 160
2082.84 161
2082.94 158
2083.05 151
2083.15 142
2083.26 129
2083.36 116
2083.46 102
2083.57 91
2083.67 82
2083.78 77
2083.88 77
2083.99 82
2084.09 93
2084.20 107
2084.30 123
2084.41 138
2084.51 151
2084.62 159
2084.72 162
2084.83 160
2084.93 155
2085.03 149
2085.14 147
2085.24 150
2085.35 159
2085.45 173
2085.56 192
2085.66 212
2085.77 230
2085.87 243
2085.98 251
2086.08 255
2086.19 256
2086.29 256
2086.40 256
2086.50 256
2086.61 255
2086.71 253
2086.81 248
2086.92 241
2087.02 236
2087.13 233
2087.23 236
2087.34 243
2087.44 254
2087.55 267
2087.65 280
2087.76 291
2087.86 298
2087.97 301
2088.07 302
2088.18 300
2088.28 295
2088.39 286
2088.49 275
2088.60 262
2088.70 247
2088.81 233
2088.91 222
2089.01 217
2089.12 218
2089.22 227
2089.33 240
2089.43 256
2089.54 272
2089.64 287
2089.75 299
2089.85 307
2089.96 311
2090.06 314
2090.17 315
2090.27 315
2090.38 314
2090.48 310
2090.59 301
2090.69 289
2090.80 271
2090.90 249
2091.01 227
2091.11 207
2091.22 191
2091.32 182
2091.43 178
2091.53 180
2091.64 183
2091.74 187
2091.85 190
2091.95 190
2092.06 188
2092.16 184
2092.26 178
2092.37 171
2092.47 161
2092.58 150
2092.68 139
2092.79 128
2092.89 119
2093.00 113
2093.10 112
2093.21 115
2093.31 122
2093.42 131
2093.52 138
2093.63 144
2093.73 144
2093.84 140
2093.94 131
2094.05 118
2094.15 103
2094.26 86
2094.36 69
2094.47 54
2094.57 41
2094.68 33
2094.78 31
2094.89 36
2094.99 47
2095.10 63
2095.20 83
2095.31 103
2095.41 120
2095.52 132
2095.62 139
2095.73 142
2095.83 141
2095.94 138
2096.04 134
2096.15 131
2096.25 128
2096.36 127
2096.46 126
2096.57 126
2096.67 127
2096.78 127
2096.88 127
2096.99 127
2097.09 126
2097.20 127
2097.30 128
2097.41 132
2097.51 136
2097.62 140
2097.72 144
2097.83 146
2097.93 146
2098.04 145
2098.14 144
2098.25 145
2098.35 150
2098.46 157
2098.56 166
2098.67 173
2098.77 174
2098.88 167
2098.98 151
2099.09 126
2099.19 95
2099.30 61
2099.40 30
2099.51 6
2099.61 0
2099.72 0
2099.82 0
2099.93 0
2100.03 0
2100.14 0
2100.24 7
2100.35 12
2100.45 14
2100.56 13
2100.66 10
2100.77 6
2100.87 3
2100.98 3
2101.08 6
2101.19 14
2101.29 27
2101.40 43
2101.50 60
2101.61 77
2101.71 91
2101.82 101
2101.92 108
2102.03 114
2102.13 119
2102.24 125
2102.34 133
2102.45 141
2102.56 147
2102.66 149
2102.77 143
2102.87 132
2102.98 116
2103.08 100
2103.19 88
2103.29 85
2103.40 91
2103.50 105
2103.61 125
2103.71 145
2103.82 163
2103.92 176
2104.03 184
2104.13 188
2104.24 187
2104.34 182
2104.45 174
2104.55 162
2104.66 147
2104.76 129
2104.87 112
2104.97 99
2105.08 93
2105.18 94
2105.29 102
2105.39 114
2105.50 128
2105.61 140
2105.71 146
2105.82 145
2105.92 138
2106.03 125
2106.13 109
2106.24 93
2106.34 80
2106.45 72
2106.55 71
2106.66 78
2106.76 92
2106.87 110
2106.97 130
2107.08 149
2107.18 164
2107.29 174
2107.39 176
2107.50 172
2107.60 161
2107.71 146
2107.81 129
2107.92 114
2108.03 103
2108.13 98
2108.24 99
2108.34 106
2108.45 115
2108.55 124
2108.66 128
2108.76 127
2108.87 119
2108.97 105
2109.08 86
2109.18 65
2109.29 46
2109.39 30
2109.50 19
2109.60 12
2109.71 9
2109.82 8
2109.92 9
2110.03 12
2110.13 16
2110.24 21
2110.34 27
2110.45 33
2110.55 38
2110.66 42
2110.76 42
2110.87 40
2110.97 36
2111.08 31
2111.18 28
2111.29 28
2111.40 31
2111.50 36
2111.61 44
2111.71 52
2111.82 60
2111.92 68
2112.03 76
2112.13 85
2112.24 95
2112.34 108
2112.45 122
2112.55 137
2112.66 152
2112.77 164
2112.87 174
2112.98 179
2113.08 181
2113.19 179
2113.29 176
2113.40 172
2113.50 170
2113.61 171
2113.71 177
2113.82 187
2113.92 201
2114.03 216
2114.14 231
2114.24 241
2114.35 246
2114.45 243
2114.56 234
2114.66 220
2114.77 203
2114.87 187
2114.98 173
2115.08 163
2115.19 157
2115.30 153
2115.40 148
2115.51 141
2115.61 128
2115.72 111
2115.82 90
2115.93 70
2116.03 52
2116.14 40
2116.24 35
2116.35 35
2116.46 38
2116.56 41
2116.67 42
2116.77 39
2116.88 33
2116.98 24
2117.09 16
2117.19 8
2117.30 2
2117.40 0
2117.51 0
2117.62 1
2117.72 6
2117.83 14
2117.93 21
2118.04 27
2118.14 29
2118.25 26
2118.35 20
2118.46 11
2118.57 4
2118.67 0
2118.78 1
2118.88 5
2118.99 11
2119.09 16
2119.20 19
2119.30 17
2119.41 12
2119.52 3
2119.62 0
2119.73 0
2119.83 0
2119.94 0
2120.04 0
2120.15 0
2120.25 0
2120.36 7
2120.47 23
2120.57 39
2120.68 54
2120.78 67
2120.89 78
2120.99 85
2121.10 90
2121.20 93
2121.31 95
2121.42 97
2121.52 99
2121.63 99
2121.73 100
2121.84 100
2121.94 102
2122.05 105
2122.16 111
2122.26 119
2122.37 127
2122.47 133
2122.58 135
2122.68 131
2122.79 124
2122.89 114
2123.00 106
2123.11 103
2123.21 106
2123.32 114
2123.42 124
2123.53 134
2123.63 139
2123.74 137
2123.85 128
2123.95 112
2124.06 91
2124.16 68
2124.27 44
2124.37 21
2124.48 1
2124.58 0
2124.69 0
2124.80 0
2124.90 0
2125.01 0
2125.11 7
2125.22 25
2125.32 41
2125.43 53
2125.54 59
2125.64 59
2125.75 54
2125.85 45
2125.96 36
2126.06 30
2126.17 27
2126.28 27
2126.38 32
2126.49 39
2126.59 49
2126.70 58
2126.80 65
2126.91 70
2127.02 72
2127.12 72
2127.23 70
2127.33 65
2127.44 57
2127.55 50
2127.65 42
2127.76 34
2127.86 27
2127.97 23
2128.07 23
2128.18 26
2128.29 32
2128.39 38
2128.50 46
2128.60 54
2128.71 61
2128.81 67
2128.92 73
2129.03 80
2129.13 86
2129.24 92
2129.34 96
2129.45 96
2129.55 93
2129.66 86
2129.77 77
2129.87 67
2129.98 58
2130.08 52
2130.19 49
2130.30 48
2130.40 48
2130.51 48
2130.61 47
2130.72 46
2130.82 43
2130.93 42
2131.04 41
2131.14 41
2131.25 39
2131.35 36
2131.46 31
2131.57 24
2131.67 18
2131.78 14
2131.88 12
2131.99 15
2132.09 19
2132.20 26
2132.31 32
2132.41 37
2132.52 42
2132.62 49
2132.73 59
2132.84 73
2132.94 90
2133.05 108
2133.15 126
2133.26 140
2133.37 148
2133.47 152
2133.58 152
2133.68 150
2133.79 148
2133.90 149
2134.00 152
2134.11 157
2134.21 163
2134.32 169
2134.42 172
2134.53 174
2134.64 174
2134.74 173
2134.85 172
2134.95 173
2135.06 175
2135.17 177
2135.27 177
2135.38 176
2135.48 171
2135.59 165
2135.70 159
2135.80 154
2135.91 152
2136.01 153
2136.12 156
2136.23 161
2136.33 165
2136.44 169
2136.54 173
2136.65 177
2136.76 185
2136.86 196
2136.97 210
2137.07 224
2137.18 236
2137.29 242
2137.39 240
2137.50 230
2137.60 214
2137.71 193
2137.82 171
2137.92 152
2138.03 137
2138.13 126
2138.24 119
2138.35 115
2138.45 112
2138.56 111
2138.66 112
2138.77 116
2138.88 125
2138.98 139
2139.09 157
2139.19 178
2139.30 198
2139.41 215
2139.51 228
2139.62 236
2139.72 240
2139.83 243
2139.94 244
2140.04 245
2140.15 247
2140.25 249
2140.36 251
2140.47 251
2140.57 250
2140.68 247
2140.78 244
2140.89 239
2141.00 234
2141.10 227
2141.21 219
2141.32 213
2141.42 210
2141.53 211
2141.63 217
2141.74 229
2141.85 245
2141.95 264
2142.06 282
2142.16 299
2142.27 313
2142.38 323
2142.48 329
2142.59 332
2142.69 330
2142.80 324
2142.91 315
2143.01 302
2143.12 288
2143.23 271
2143.33 253
2143.44 236
2143.54 219
2143.65 206
2143.76 198
2143.86 195
2143.97 200
2144.07 211
2144.18 227
2144.29 244
2144.39 257
2144.50 265
2144.61 265
2144.71 259
2144.82 247
2144.92 232
2145.03 216
2145.14 198
2145.24 182
2145.35 167
2145.46 156
2145.56 152
2145.67 157
2145.77 173
2145.88 198
2145.99 231
2146.09 266
2146.20 300
2146.30 330
2146.41 353
2146.52 371
2146.62 386
2146.73 399
2146.84 412
2146.94 423
2147.05 430
2147.15 431
2147.26 425
2147.37 410
2147.47 389
2147.58 364
2147.69 337
2147.79 311
2147.90 287
2148.00 263
2148.11 239
2148.22 214
2148.32 187
2148.43 160
2148.54 135
2148.64 114
2148.75 100
2148.85 92
2148.96 91
2149.07 93
2149.17 97
2149.28 100
2149.39 100
2149.49 97
2149.60 89
2149.71 80
2149.81 70
2149.92 60
2150.02 50
2150.13 42
2150.24 36
2150.34 30
2150.45 27
2150.56 27
2150.66 31
2150.77 39
2150.87 51
2150.98 68
2151.09 89
2151.19 111
2151.30 133
2151.41 153
2151.51 170
2151.62 182
2151.73 188
2151.83 188
2151.94 183
2152.04 174
2152.15 162
2152.26 149
2152.36 136
2152.47 125
2152.58 117
2152.68 111
2152.79 106
2152.90 101
2153.00 96
2153.11 91
2153.21 88
2153.32 88
2153.43 91
2153.53 98
2153.64 109
2153.75 122
2153.85 135
2153.96 147
2154.07 157
2154.17 165
2154.28 170
2154.38 174
2154.49 176
2154.60 176
2154.70 173
2154.81 168
2154.92 163
2155.02 157
2155.13 153
2155.24 151
2155.34 150
2155.45 152
2155.56 155
2155.66 160
2155.77 166
2155.88 174
2155.98 186
2156.09 203
2156.19 222
2156.30 243
2156.41 263
2156.51 279
2156.62 289
2156.73 290
2156.83 285
2156.94 273
2157.05 257
2157.15 238
2157.26 220
2157.37 203
2157.47 190
2157.58 179
2157.69 172
2157.79 168
2157.90 167
2158.00 167
2158.11 166
2158.22 165
2158.32 162
2158.43 156
2158.54 148
2158.64 139
2158.75 130
2158.86 120
2158.96 113
2159.07 108
2159.18 106
2159.28 107
2159.39 111
2159.50 117
2159.60 124
2159.71 132
2159.82 139
2159.92 148
2160.03 157
2160.14 170
2160.24 186
2160.35 206
2160.46 228
2160.56 250
2160.67 271
2160.77 290
2160.88 306
2160.99 316
2161.09 322
2161.20 325
2161.31 326
2161.41 325
2161.52 323
2161.63 319
2161.73 315
2161.84 310
2161.95 304
2162.05 295
2162.16 282
2162.27 266
2162.37 248
2162.48 229
2162.59 211
2162.69 196
2162.80 185
2162.91 179
2163.01 177
2163.12 176
2163.23 174
2163.33 169
2163.44 159
2163.55 144
2163.65 122
2163.76 96
2163.87 67
2163.97 37
2164.08 8
2164.19 0
2164.29 0
2164.40 0
2164.51 0
2164.61 0
2164.72 0
2164.83 0
2164.93 0
2165.04 7
2165.15 33
2165.25 62
2165.36 95
2165.47 132
2165.57 172
2165.68 214
2165.79 255
2165.89 294
2166.00 327
2166.11 351
2166.21 365
2166.32 369
2166.43 363
2166.53 352
2166.64 336
2166.75 320
2166.85 304
2166.96 288
2167.07 272
2167.17 257
2167.28 242
2167.39 227
2167.49 213
2167.60 202
2167.71 194
2167.81 189
2167.92 186
2168.03 182
2168.13 178
2168.24 171
2168.35 162
2168.46 152
2168.56 141
2168.67 132
2168.78 125
2168.88 122
2168.99 124
2169.10 131
2169.20 141
2169.31 154
2169.42 168
2169.52 180
2169.63 190
2169.74 196
2169.84 198
2169.95 196
2170.06 192
2170.16 187
2170.27 183
2170.38 181
2170.48 181
2170.59 183
2170.70 188
2170.80 194
2170.91 202
2171.02 212
2171.12 224
2171.23 237
2171.34 249
2171.45 258
2171.55 262
2171.66 261
2171.77 253
2171.87 240
2171.98 224
2172.09 207
2172.19 192
2172.30 181
2172.41 175
2172.51 172
2172.62 172
2172.73 173
2172.83 175
2172.94 178
2173.05 181
2173.16 184
2173.26 190
2173.37 196
2173.48 204
2173.58 211
2173.69 215
2173.80 215
2173.90 210
2174.01 200
2174.12 187
2174.22 172
2174.33 159
2174.44 149
2174.54 146
2174.65 148
2174.76 157
2174.87 169
2174.97 183
2175.08 197
2175.19 208
2175.29 217
2175.40 223
2175.51 229
2175.61 237
2175.72 247
2175.83 260
2175.94 276
2176.04 294
2176.15 312
2176.26 327
2176.36 340
2176.47 350
2176.58 358
2176.68 365
2176.79 369
2176.90 370
2177.00 367
2177.11 360
2177.22 347
2177.33 330
2177.43 310
2177.54 289
2177.65 270
2177.75 256
2177.86 248
2177.97 247
2178.07 253
2178.18 264
2178.29 279
2178.40 294
2178.50 309
2178.61 322
2178.72 334
2178.82 344
2178.93 354
2179.04 363
2179.14 371
2179.25 376
2179.36 378
2179.47 375
2179.57 369
2179.68 361
2179.79 352
2179.89 344
2180.00 339
2180.11 337
2180.22 338
2180.32 340
2180.43 341
2180.54 340
2180.64 338
2180.75 334
2180.86 328
2180.96 322
2181.07 318
2181.18 317
2181.29 319
2181.39 324
2181.50 329
2181.61 334
2181.71 337
2181.82 337
2181.93 334
2182.04 328
2182.14 317
2182.25 303
2182.36 286
2182.46 267
2182.57 246
2182.68 224
2182.79 205
2182.89 190
2183.00 179
2183.11 172
2183.21 167
2183.32 165
2183.43 164
2183.54 160
2183.64 154
2183.75 145
2183.86 135
2183.96 124
2184.07 115
2184.18 111
2184.29 113
2184.39 124
2184.50 143
2184.61 169
2184.71 201
2184.82 236
2184.93 271
2185.04 304
2185.14 332
2185.25 352
2185.36 363
2185.46 365
2185.57 358
2185.68 344
2185.79 325
2185.89 304
2186.00 284
2186.11 267
2186.21 255
2186.32 247
2186.43 244
2186.54 242
2186.64 239
2186.75 233
2186.86 221
2186.96 203
2187.07 180
2187.18 154
2187.29 129
2187.39 109
2187.50 96
2187.61 90
2187.72 90
2187.82 96
2187.93 105
2188.04 117
2188.14 130
2188.25 145
2188.36 163
2188.47 184
2188.57 206
2188.68 227
2188.79 246
2188.90 261
2189.00 271
2189.11 275
2189.22 273
2189.32 265
2189.43 251
2189.54 232
2189.65 209
2189.75 184
2189.86 162
2189.97 144
2190.08 136
2190.18 138
2190.29 150
2190.40 170
2190.50 194
2190.61 217
2190.72 234
2190.83 244
2190.93 244
2191.04 236
2191.15 221
2191.26 201
2191.36 178
2191.47 154
2191.58 129
2191.68 105
2191.79 82
2191.90 61
2192.01 42
2192.11 26
2192.22 13
2192.33 2
2192.44 0
2192.54 0
2192.65 0
2192.76 0
2192.87 0
2192.97 0
2193.08 0
2193.19 0
2193.30 2
2193.40 14
2193.51 27
2193.62 42
2193.72 56
2193.83 71
2193.94 84
2194.05 97
2194.15 108
2194.26 119
2194.37 129
2194.48 136
2194.58 141
2194.69 142
2194.80 140
2194.91 136
2195.01 132
2195.12 132
2195.23 139
2195.34 154
2195.44 176
2195.55 202
2195.66 227
2195.77 248
2195.87 260
2195.98 261
2196.09 254
2196.20 241
2196.30 226
2196.41 215
2196.52 208
2196.63 207
2196.73 211
2196.84 217
2196.95 224
2197.05 231
2197.16 238
2197.27 245
2197.38 254
2197.48 265
2197.59 277
2197.70 287
2197.81 293
2197.91 293
2198.02 285
2198.13 270
2198.24 249
2198.34 226
2198.45 203
2198.56 182
2198.67 165
2198.77 150
2198.88 136
2198.99 122
2199.10 106
2199.20 90
2199.31 75
2199.42 62
2199.53 54
2199.63 52
2199.74 57
2199.85 67
2199.96 81
2200.07 95
2200.17 107
2200.28 114
2200.39 116
2200.50 112
2200.60 104
2200.71 94
2200.82 83
2200.93 73
2201.03 64
2201.14 56
2201.25 50
2201.36 44
2201.46 40
2201.57 37
2201.68 37
2201.79 39
2201.89 45
2202.00 54
2202.11 66
2202.22 81
2202.32 98
2202.43 117
2202.54 135
2202.65 149
2202.75 158
2202.86 159
2202.97 151
2203.08 134
2203.18 111
2203.29 85
2203.40 58
2203.51 34
2203.62 15
2203.72 3
2203.83 0
2203.94 4
2204.05 17
2204.15 36
2204.26 61
2204.37 88
2204.48 115
2204.58 140
2204.69 158
2204.80 170
2204.91 175
2205.01 175
2205.12 171
2205.23 166
2205.34 162
2205.45 158
2205.55 154
2205.66 149
2205.77 142
2205.88 131
2205.98 117
2206.09 103
2206.20 90
2206.31 82
2206.41 80
2206.52 84
2206.63 94
2206.74 106
2206.85 118
2206.95 127
2207.06 130
2207.17 127
2207.28 121
2207.38 113
2207.49 108
2207.60 108
2207.71 114
2207.81 125
2207.92 139
2208.03 152
2208.14 160
2208.25 162
2208.35 158
2208.46 152
2208.57 147
2208.68 147
2208.78 154
2208.89 170
2209.00 191
2209.11 213
2209.22 231
2209.32 241
2209.43 241
2209.54 232
2209.65 213
2209.75 189
2209.86 163
2209.97 138
2210.08 117
2210.19 99
2210.29 84
2210.40 71
2210.51 58
2210.62 44
2210.72 28
2210.83 10
2210.94 0
2211.05 0
2211.16 0
2211.26 0
2211.37 0
2211.48 0
2211.59 0
2211.69 0
2211.80 14
2211.91 26
2212.02 33
2212.13 35
2212.23 31
2212.34 24
2212.45 14
2212.56 2
2212.67 0
2212.77 0
2212.88 0
2212.99 0
2213.10 0
2213.20 3
2213.31 19
2213.42 35
2213.53 50
2213.64 64
2213.74 78
2213.85 93
2213.96 110
2214.07 129
2214.18 151
2214.28 174
2214.39 198
2214.50 219
2214.61 236
2214.71 248
2214.82 252
2214.93 249
2215.04 239
2215.15 223
2215.25 202
2215.36 178
2215.47 153
2215.58 128
2215.69 103
2215.79 81
2215.90 62
2216.01 46
2216.12 33
2216.23 23
2216.33 16
2216.44 10
2216.55 6
2216.66 3
2216.77 0
2216.87 0
2216.98 0
2217.09 0
2217.20 3
2217.31 9
2217.41 17
2217.52 26
2217.63 37
2217.74 47
2217.84 58
2217.95 70
2218.06 82
2218.17 96
2218.28 110
2218.38 124
2218.49 135
2218.60 141
2218.71 140
2218.82 131
2218.92 115
2219.03 95
2219.14 73
2219.25 54
2219.36 40
2219.46 33
2219.57 33
2219.68 38
2219.79 46
2219.90 54
2220.00 61
2220.11 66
2220.22 69
2220.33 71
2220.44 74
2220.55 79
2220.65 88
2220.76 101
2220.87 117
2220.98 138
2221.09 161
2221.19 183
2221.30 202
2221.41 215
2221.52 218
2221.63 213
2221.73 199
2221.84 178
2221.95 154
2222.06 130
2222.17 107
2222.27 88
2222.38 74
2222.49 63
2222.60 56
2222.71 54
2222.81 54
2222.92 58
2223.03 64
2223.14 71
2223.25 77
2223.35 81
2223.46 84
2223.57 85
2223.68 86
2223.79 88
2223.90 93
2224.00 101
2224.11 110
2224.22 117
2224.33 122
2224.44 122
2224.54 116
2224.65 105
2224.76 90
2224.87 72
2224.98 55
2225.09 41
2225.19 30
2225.30 25
2225.41 26
2225.52 33
2225.63 46
2225.73 63
2225.84 82
2225.95 102
2226.06 121
2226.17 137
2226.27 149
2226.38 157
2226.49 160
2226.60 158
2226.71 152
2226.82 142
2226.92 131
2227.03 121
2227.14 115
2227.25 114
2227.36 119
2227.46 128
2227.57 139
2227.68 151
2227.79 159
2227.90 161
2228.01 157
2228.11 147
2228.22 132
2228.33 117
2228.44 103
2228.55 93
2228.66 90
2228.76 91
2228.87 97
2228.98 104
2229.09 111
2229.20 116
2229.30 118
2229.41 116
2229.52 110
2229.63 100
2229.74 86
2229.85 69
2229.95 48
2230.06 26
2230.17 5
2230.28 0
2230.39 0
2230.50 0
2230.60 0
2230.71 0
2230.82 0
2230.93 0
2231.04 0
2231.15 10
2231.25 30
2231.36 50
2231.47 69
2231.58 85
2231.69 97
2231.80 105
2231.90 109
2232.01 112
2232.12 114
2232.23 116
2232.34 120
2232.45 126
2232.55 134
2232.66 144
2232.77 155
2232.88 165
2232.99 173
2233.10 176
2233.20 173
2233.31 163
2233.42 148
2233.53 128
2233.64 107
2233.75 88
2233.85 72
2233.96 61
2234.07 56
2234.18 54
2234.29 54
2234.40 54
2234.50 53
2234.61 51
2234.72 49
2234.83 49
2234.94 52
2235.05 57
2235.15 65
2235.26 74
2235.37 80
2235.48 82
2235.59 81
2235.70 76
2235.80 69
2235.91 60
2236.02 51
2236.13 42
2236.24 32
2236.35 22
2236.46 10
2236.56 0
2236.67 0
2236.78 0
2236.89 0
2237.00 11
2237.11 33
2237.21 61
2237.32 93
2237.43 124
2237.54 152
2237.65 175
2237.76 190
2237.86 196
2237.97 193
2238.08 183
2238.19 167
2238.30 147
2238.41 126
2238.52 105
2238.62 88
2238.73 74
2238.84 63
2238.95 57
2239.06 53
2239.17 51
2239.28 51
2239.38 52
2239.49 53
2239.60 54
2239.71 54
2239.82 53
2239.93 51
2240.03 47
2240.14 42
2240.25 36
2240.36 29
2240.47 23
2240.58 18
2240.69 15
2240.79 16
2240.90 20
2241.01 29
2241.12 42
2241.23 58
2241.34 76
2241.45 94
2241.55 110
2241.66 121
2241.77 126
2241.88 127
2241.99 123
2242.10 117
2242.21 111
2242.31 107
2242.42 107
2242.53 112
2242.64 121
2242.75 132
2242.86 143
2242.97 152
2243.07 156
2243.18 154
2243.29 148
2243.40 140
2243.51 131
2243.62 123
2243.73 118
2243.83 114
2243.94 112
2244.05 109
2244.16 106
2244.27 104
2244.38 103
2244.49 106
2244.59 113
2244.70 123
2244.81 135
2244.92 144
2245.03 148
2245.14 145
2245.25 134
2245.35 117
2245.46 96
2245.57 73
2245.68 53
2245.79 36
2245.90 25
2246.01 21
2246.12 24
2246.22 32
2246.33 44
2246.44 55
2246.55 63
2246.66 65
2246.77 62
2246.88 55
2246.98 46
2247.09 38
2247.20 35
2247.31 37
2247.42 44
2247.53 55
2247.64 66
2247.75 74
2247.85 78
2247.96 76
2248.07 69
2248.18 60
2248.29 52
2248.40 47
2248.51 48
2248.62 56
2248.72 71
2248.83 92
2248.94 115
2249.05 137
2249.16 155
2249.27 169
2249.38 176
2249.49 177
2249.59 172
2249.70 164
2249.81 155
2249.92 146
2250.03 139
2250.14 135
2250.25 135
2250.36 138
2250.46 145
2250.57 154
2250.68 165
2250.79 177
2250.90 187
2251.01 194
2251.12 197
2251.23 196
2251.33 190
2251.44 182
2251.55 173
2251.66 164
2251.77 157
2251.88 150
2251.99 143
2252.10 135
2252.20 123
2252.31 109
2252.42 93
2252.53 78
2252.64 64
2252.75 51
2252.86 41
2252.97 33
2253.07 24
2253.18 16
2253.29 6
2253.40 0
2253.51 0
2253.62 0
2253.73 0
2253.84 0
2253.95 0
2254.05 0
2254.16 0
2254.27 2
2254.38 12
2254.49 23
2254.60 32
2254.71 41
2254.82 49
2254.93 56
2255.03 63
2255.14 71
2255.25 81
2255.36 92
2255.47 104
2255.58 116
2255.69 129
2255.80 141
2255.91 153
2256.01 164
2256.12 175
2256.23 185
2256.34 193
2256.45 199
2256.56 205
2256.67 210
2256.78 216
2256.89 224
2256.99 233
2257.10 244
2257.21 252
2257.32 255
2257.43 250
2257.54 238
2257.65 220
2257.76 197
2257.87 176
2257.97 158
2258.08 146
2258.19 141
2258.30 142
2258.41 146
2258.52 151
2258.63 154
2258.74 155
2258.85 152
2258.96 145
2259.06 134
2259.17 121
2259.28 108
2259.39 95
2259.50 84
2259.61 78
2259.72 78
2259.83 82
2259.94 91
2260.05 102
2260.15 114
2260.26 125
2260.37 135
2260.48 144
2260.59 152
2260.70 159
2260.81 164
2260.92 166
2261.03 164
2261.14 157
2261.24 145
2261.35 130
2261.46 113
2261.57 97
2261.68 83
2261.79 74
2261.90 69
2262.01 68
2262.12 69
2262.23 72
2262.33 73
2262.44 72
2262.55 69
2262.66 63
2262.77 57
2262.88 52
2262.99 49
2263.10 51
2263.21 55
2263.32 61
2263.43 69
2263.53 76
2263.64 82
2263.75 87
2263.86 90
2263.97 92
2264.08 93
2264.19 94
2264.30 95
2264.41 94
2264.52 92
2264.63 90
2264.73 87
2264.84 82
2264.95 75
2265.06 65
2265.17 52
2265.28 37
2265.39 21
2265.50 7
2265.61 0
2265.72 0
2265.83 0
2265.93 3
2266.04 15
2266.15 29
2266.26 43
2266.37 56
2266.48 68
2266.59 78
2266.70 85
2266.81 90
2266.92 91
2267.03 89
2267.14 82
2267.24 74
2267.35 65
2267.46 58
2267.57 52
2267.68 49
2267.79 48
2267.90 48
2268.01 47
2268.12 46
2268.23 44
2268.34 41
2268.45 39
2268.55 38
2268.66 37
2268.77 37
2268.88 37
2268.99 34
2269.10 29
2269.21 22
2269.32 12
2269.43 2
2269.54 0
2269.65 0
2269.76 0
2269.87 0
2269.97 6
2270.08 22
2270.19 42
2270.30 63
2270.41 85
2270.52 104
2270.63 119
2270.74 130
2270.85 134
2270.96 134
2271.07 129
2271.18 121
2271.29 109
2271.39 96
2271.50 82
2271.61 67
2271.72 52
2271.83 38
2271.94 26
2272.05 17
2272.16 13
2272.27 14
2272.38 18
2272.49 24
2272.60 29
2272.71 33
2272.82 33
2272.92 28
2273.03 18
2273.14 4
2273.25 0
2273.36 0
2273.47 0
2273.58 0
2273.69 0
2273.80 0
2273.91 0
2274.02 23
2274.13 52
2274.24 81
2274.35 108
2274.46 131
2274.56 149
2274.67 162
2274.78 168
2274.89 168
2275.00 162
2275.11 150
2275.22 135
2275.33 119
2275.44 104
2275.55 92
2275.66 82
2275.77 74
2275.88 66
2275.99 56
2276.10 42
2276.21 26
2276.31 7
2276.42 0
2276.53 0
2276.64 0
2276.75 0
2276.86 0
2276.97 0
2277.08 0
2277.19 0
2277.30 14
2277.41 40
2277.52 67
2277.63 94
2277.74 118
2277.85 137
2277.96 150
2278.07 156
2278.17 156
2278.28 149
2278.39 137
2278.50 123
2278.61 107
2278.72 90
2278.83 74
2278.94 58
2279.05 43
2279.16 31
2279.27 22
2279.38 17
2279.49 15
2279.60 15
2279.71 18
2279.82 20
2279.93 22
2280.04 22
2280.14 22
2280.25 22
2280.36 25
2280.47 30
2280.58 40
2280.69 53
2280.80 68
2280.91 83
2281.02 96
2281.13 106
2281.24 111
2281.35 112
2281.46 110
2281.57 104
2281.68 97
2281.79 90
2281.90 86
2282.01 84
2282.12 87
2282.23 93
2282.33 104
2282.44 118
2282.55 132
2282.66 145
2282.77 155
2282.88 161
2282.99 162
2283.10 157
2283.21 146
2283.32 130
2283.43 111
2283.54 90
2283.65 69
2283.76 52
2283.87 39
2283.98 33
2284.09 34
2284.20 39
2284.31 48
2284.42 56
2284.53 63
2284.64 66
2284.75 67
2284.85 65
2284.96 63
2285.07 60
2285.18 59
2285.29 57
2285.40 55
2285.51 52
2285.62 48
2285.73 44
2285.84 41
2285.95 38
2286.06 37
2286.17 37
2286.28 37
2286.39 36
2286.50 34
2286.61 30
2286.72 25
2286.83 20
2286.94 17
2287.05 15
2287.16 17
2287.27 22
2287.38 32
2287.49 47
2287.60 65
2287.70 88
2287.81 113
2287.92 141
2288.03 168
2288.14 195
2288.25 219
2288.36 240
2288.47 257
2288.58 269
2288.69 276
2288.80 277
2288.91 272
2289.02 263
2289.13 250
2289.24 236
2289.35 223
2289.46 213
2289.57 208
2289.68 207
2289.79 211
2289.90 217
2290.01 222
2290.12 223
2290.23 220
2290.34 210
2290.45 195
2290.56 176
2290.67 154
2290.78 130
2290.89 107
2291.00 85
2291.11 65
2291.22 48
2291.33 35
2291.43 29
2291.54 29
2291.65 37
2291.76 52
2291.87 73
2291.98 97
2292.09 121
2292.20 145
2292.31 164
2292.42 179
2292.53 188
2292.64 193
2292.75 193
2292.86 188
2292.97 178
2293.08 162
2293.19 143
2293.30 123
2293.41 103
2293.52 88
2293.63 79
2293.74 77
2293.85 81
2293.96 91
2294.07 102
2294.18 114
2294.29 123
2294.40 131
2294.51 137
2294.62 142
2294.73 145
2294.84 145
2294.95 143
2295.06 138
2295.17 131
2295.28 124
2295.39 120
2295.50 121
2295.61 128
2295.72 140
2295.83 154
2295.94 168
2296.05 178
2296.16 183
2296.27 181
2296.38 174
2296.49 161
2296.60 146
2296.71 128
2296.82 108
2296.93 87
2297.04 67
2297.15 48
2297.26 30
2297.37 16
2297.48 6
2297.58 0
2297.69 0
2297.80 0
2297.91 0
2298.02 0
2298.13 0
2298.24 0
2298.35 0
2298.46 1
2298.57 1
2298.68 1
2298.79 3
2298.90 7
2299.01 15
2299.12 30
2299.23 50
2299.34 73
2299.45 97
2299.56 118
2299.67 135
2299.78 146
2299.89 150
2300.00 149
2300.11 141
2300.22 130
2300.33 115
2300.44 97
2300.55 80
2300.66 62
2300.77 48
2300.88 36
2300.99 27
2301.10 20
2301.21 15
2301.32 12
2301.43 11
2301.54 14
2301.65 24
2301.76 39
2301.87 61
2301.98 85
2302.09 109
2302.20 130
2302.31 145
2302.42 155
2302.53 161
2302.64 164
2302.75 165
2302.86 164
2302.97 163
2303.08 159
2303.19 154
2303.30 147
2303.41 142
2303.52 139
2303.63 141
2303.74 147
2303.85 156
2303.96 163
2304.07 165
2304.18 159
2304.29 144
2304.40 120
2304.51 91
2304.62 62
2304.73 37
2304.84 22
2304.95 18
2305.06 24
2305.17 38
2305.28 55
2305.39 74
2305.50 92
2305.61 109
2305.72 125
2305.83 142
2305.94 159
2306.05 175
2306.16 188
2306.27 196
2306.39 199
2306.50 196
2306.61 192
2306.72 188
2306.83 187
2306.94 190
2307.05 195
2307.16 198
2307.27 197
2307.38 187
2307.49 169
2307.60 142
2307.71 111
2307.82 80
2307.93 52
2308.04 31
2308.15 21
2308.26 20
2308.37 30
2308.48 48
2308.59 72
2308.70 99
2308.81 128
2308.92 156
2309.03 181
2309.14 200
2309.25 214
2309.36 222
2309.47 223
2309.58 219
2309.69 210
2309.80 199
2309.91 188
2310.02 178
2310.13 172
2310.24 168
2310.35 168
2310.46 169
2310.57 169
2310.68 167
2310.79 161
2310.90 152
2311.01 140
2311.12 127
2311.23 112
2311.34 98
2311.45 85
2311.56 73
2311.67 61
2311.78 49
2311.89 35
2312.00 22
2312.11 9
2312.22 0
2312.33 0
2312.44 0
2312.56 0
2312.67 5
2312.78 18
2312.89 33
2313.00 49
2313.11 63
2313.22 74
2313.33 80
2313.44 80
2313.55 77
2313.66 70
2313.77 62
2313.88 55
2313.99 50
2314.10 49
2314.21 52
2314.32 59
2314.43 70
2314.54 83
2314.65 99
2314.76 116
2314.87 131
2314.98 143
2315.09 151
2315.20 152
2315.31 147
2315.42 136
2315.53 121
2315.64 103
2315.75 84
2315.86 66
2315.97 49
2316.08 33
2316.19 18
2316.31 4
2316.42 0
2316.53 0
2316.64 0
2316.75 0
2316.86 0
2316.97 0
2317.08 0
2317.19 0
2317.30 7
2317.41 25
2317.52 44
2317.63 63
2317.74 80
2317.85 94
2317.96 104
2318.07 110
2318.18 112
2318.29 110
2318.40 107
2318.51 104
2318.62 103
2318.73 106
2318.84 113
2318.95 123
2319.06 137
2319.17 153
2319.29 170
2319.40 185
2319.51 200
2319.62 212
2319.73 223
2319.84 230
2319.95 234
2320.06 234
2320.17 230
2320.28 222
2320.39 210
2320.50 196
2320.61 181
2320.72 166
2320.83 152
2320.94 141
2321.05 133
2321.16 127
2321.27 125
2321.38 123
2321.49 123
2321.60 123
2321.72 123
2321.83 123
2321.94 124
2322.05 126
2322.16 129
2322.27 133
2322.38 138
2322.49 144
2322.60 150
2322.71 156
2322.82 162
2322.93 166
2323.04 169
2323.15 170
2323.26 167
2323.37 163
2323.48 156
2323.59 147
2323.70 137
2323.81 125
2323.93 114
2324.04 102
2324.15 92
2324.26 84
2324.37 78
2324.48 74
2324.59 70
2324.70 67
2324.81 63
2324.92 59
2325.03 56
2325.14 56
2325.25 61
2325.36 70
2325.47 82
2325.58 95
2325.69 107
2325.80 118
2325.91 127
2326.03 133
2326.14 139
2326.25 144
2326.36 149
2326.47 154
2326.58 158
2326.69 160
2326.80 162
2326.91 165
2327.02 168
2327.13 174
2327.24 183
2327.35 192
2327.46 201
2327.57 208
2327.68 210
2327.79 208
2327.91 203
2328.02 196
2328.13 191
2328.24 189
2328.35 192
2328.46 200
2328.57 210
2328.68 219
2328.79 225
2328.90 225
2329.01 220
2329.12 210
2329.23 199
2329.34 189
2329.45 182
2329.57 179
2329.68 180
2329.79 182
2329.90 184
2330.01 183
2330.12 180
2330.23 172
2330.34 161
2330.45 148
2330.56 133
2330.67 120
2330.78 108
2330.89 100
2331.00 96
2331.11 96
2331.23 99
2331.34 104
2331.45 109
2331.56 110
2331.67 107
2331.78 99
2331.89 87
2332.00 75
2332.11 67
2332.22 64
2332.33 71
2332.44 86
2332.55 107
2332.66 130
2332.78 150
2332.89 163
2333.00 166
2333.11 161
2333.22 149
2333.33 135
2333.44 122
2333.55 113
2333.66 110
2333.77 112
2333.88 118
2333.99 124
2334.10 128
2334.22 128
2334.33 125
2334.44 118
2334.55 109
2334.66 100
2334.77 92
2334.88 86
2334.99 80
2335.10 75
2335.21 70
2335.32 63
2335.43 57
2335.54 51
2335.66 48
2335.77 48
2335.88 53
2335.99 63
2336.10 78
2336.21 97
2336.32 119
2336.43 143
2336.54 166
2336.65 187
2336.76 204
2336.87 213
2336.99 215
2337.10 209
2337.21 196
2337.32 177
2337.43 155
2337.54 133
2337.65 112
2337.76 95
2337.87 81
2337.98 71
2338.09 64
2338.20 60
2338.32 59
2338.43 61
2338.54 66
2338.65 75
2338.76 87
2338.87 101
2338.98 116
2339.09 130
2339.20 141
2339.31 149
2339.42 154
2339.53 154
2339.65 152
2339.76 148
2339.87 144
2339.98 140
2340.09 138
2340.20 136
2340.31 137
2340.42 141
2340.53 148
2340.64 158
2340.75 170
2340.87 182
2340.98 192
2341.09 199
2341.20 199
2341.31 191
2341.42 176
2341.53 155
2341.64 132
2341.75 110
2341.86 92
2341.98 80
2342.09 76
2342.20 78
2342.31 83
2342.42 90
2342.53 96
2342.64 100
2342.75 101
2342.86 98
2342.97 93
2343.08 85
2343.20 76
2343.31 65
2343.42 53
2343.53 39
2343.64 24
2343.75 8
2343.86 0
2343.97 0
2344.08 0
2344.19 0
2344.31 0
2344.42 0
2344.53 0
2344.64 0
2344.75 12
2344.86 38
2344.97 66
2345.08 93
2345.19 119
2345.30 141
2345.42 159
2345.53 171
2345.64 175
2345.75 172
2345.86 163
2345.97 148
2346.08 131
2346.19 115
2346.30 103
2346.42 95
2346.53 93
2346.64 95
2346.75 100
2346.86 105
2346.97 111
2347.08 114
2347.19 116
2347.30 115
2347.41 112
2347.53 107
2347.64 101
2347.75 95
2347.86 89
2347.97 84
2348.08 80
2348.19 77
2348.30 75
2348.41 75
2348.53 75
2348.64 75
2348.75 75
2348.86 74
2348.97 72
2349.08 70
2349.19 67
2349.30 63
2349.41 59
2349.53 53
2349.64 46
2349.75 39
2349.86 31
2349.97 25
2350.08 22
2350.19 23
2350.30 28
2350.42 36
2350.53 45
2350.64 51
2350.75 53
2350.86 47
2350.97 36
2351.08 21
2351.19 5
2351.30 0
2351.42 0
2351.53 0
2351.64 0
2351.75 0
2351.86 4
2351.97 12
2352.08 19
2352.19 23
2352.31 26
2352.42 30
2352.53 36
2352.64 44
2352.75 55
2352.86 67
2352.97 79
2353.08 87
2353.19 91
2353.31 90
2353.42 86
2353.53 77
2353.64 68
2353.75 59
2353.86 51
2353.97 42
2354.08 34
2354.20 24
2354.31 15
2354.42 8
2354.53 5
2354.64 7
2354.75 16
2354.86 33
2354.97 56
2355.09 81
2355.20 105
2355.31 126
2355.42 142
2355.53 152
2355.64 155
2355.75 153
2355.86 145
2355.98 132
2356.09 115
2356.20 94
2356.31 73
2356.42 52
2356.53 35
2356.64 21
2356.75 12
2356.87 5
2356.98 0
2357.09 0
2357.20 0
2357.31 0
2357.42 0
2357.53 0
2357.65 0
2357.76 0
2357.87 0
2357.98 13
2358.09 31
2358.20 49
2358.31 67
2358.42 84
2358.54 99
2358.65 113
2358.76 124
2358.87 134
2358.98 142
2359.09 147
2359.20 150
2359.32 149
2359.43 146
2359.54 140
2359.65 132
2359.76 121
2359.87 110
2359.98 99
2360.10 91
2360.21 85
2360.32 83
2360.43 85
2360.54 90
2360.65 95
2360.76 99
2360.87 100
2360.99 96
2361.10 90
2361.21 82
2361.32 73
2361.43 65
2361.54 58
2361.65 52
2361.77 47
2361.88 41
2361.99 35
2362.10 29
2362.21 23
2362.32 20
2362.43 18
2362.55 19
2362.66 23
2362.77 31
2362.88 41
2362.99 52
2363.10 62
2363.21 73
2363.33 82
2363.44 91
2363.55 100
2363.66 109
2363.77 119
2363.88 129
2364.00 138
2364.11 144
2364.22 146
2364.33 144
2364.44 136
2364.55 124
2364.66 110
2364.78 95
2364.89 80
2365.00 69
2365.11 60
2365.22 54
2365.33 49
2365.44 45
2365.56 39
2365.67 32
2365.78 23
2365.89 14
2366.00 6
2366.11 0
2366.23 0
2366.34 0
2366.45 0
2366.56 4
2366.67 16
2366.78 31
2366.89 50
2367.01 69
2367.12 86
2367.23 99
2367.34 107
2367.45 109
2367.56 107
2367.68 103
2367.79 101
2367.90 103
2368.01 112
2368.12 127
2368.23 148
2368.34 170
2368.46 191
2368.57 206
2368.68 213
2368.79 210
2368.90 198
2369.01 180
2369.13 160
2369.24 143
2369.35 132
2369.46 128
2369.57 132
2369.68 141
2369.80 152
2369.91 160
2370.02 162
2370.13 160
2370.24 152
2370.35 144
2370.46 138
2370.58 136
2370.69 139
2370.80 144
2370.91 148
2371.02 149
2371.13 144
2371.25 132
2371.36 114
2371.47 93
2371.58 72
2371.69 52
2371.80 36
2371.92 24
2372.03 14
2372.14 6
2372.25 0
2372.36 0
2372.47 0
2372.59 0
2372.70 0
2372.81 0
2372.92 0
2373.03 0
2373.14 2
2373.26 14
2373.37 26
2373.48 36
2373.59 44
2373.70 51
2373.81 56
2373.93 60
2374.04 63
2374.15 65
2374.26 66
2374.37 65
2374.48 62
2374.60 58
2374.71 54
2374.82 53
2374.93 55
2375.04 62
2375.16 72
2375.27 84
2375.38 97
2375.49 109
2375.60 118
2375.71 125
2375.83 128
2375.94 129
2376.05 129
2376.16 128
2376.27 129
2376.38 130
2376.50 135
2376.61 143
2376.72 154
2376.83 167
2376.94 180
2377.06 190
2377.17 195
2377.28 193
2377.39 184
2377.50 169
2377.61 150
2377.73 129
2377.84 110
2377.95 95
2378.06 86
2378.17 84
2378.28 87
2378.40 97
2378.51 113
2378.62 133
2378.73 155
2378.84 178
2378.96 199
2379.07 215
2379.18 224
2379.29 227
2379.40 224
2379.51 219
2379.63 214
2379.74 213
2379.85 217
2379.96 226
2380.07 237
2380.19 249
2380.30 258
2380.41 264
2380.52 266
2380.63 267
2380.75 267
2380.86 269
2380.97 273
2381.08 278
2381.19 283
2381.30 283
2381.42 277
2381.53 263
2381.64 240
2381.75 211
2381.86 178
2381.98 146
2382.09 120
2382.20 102
2382.31 95
2382.42 97
2382.54 106
2382.65 120
2382.76 135
2382.87 148
2382.98 159
2383.10 166
2383.21 173
2383.32 179
2383.43 186
2383.54 195
2383.65 203
2383.77 210
2383.88 215
2383.99 215
2384.10 210
2384.21 200
2384.33 185
2384.44 165
2384.55 142
2384.66 116
2384.77 89
2384.89 60
2385.00 32
2385.11 7
2385.22 0
2385.33 0
2385.45 0
2385.56 0
2385.67 0
2385.78 0
2385.89 0
2386.01 3
2386.12 16
2386.23 26
2386.34 32
2386.45 35
2386.57 35
2386.68 32
2386.79 29
2386.90 27
2387.01 26
2387.13 28
2387.24 33
2387.35 42
2387.46 55
2387.57 73
2387.69 94
2387.80 117
2387.91 139
2388.02 157
2388.13 168
2388.25 170
2388.36 163
2388.47 150
2388.58 132
2388.69 115
2388.81 100
2388.92 91
2389.03 85
2389.14 85
2389.25 87
2389.37 91
2389.48 95
2389.59 98
2389.70 100
2389.81 103
2389.93 105
2390.04 108
2390.15 110
2390.26 111
2390.38 111
2390.49 109
2390.60 106
2390.71 104
2390.82 105
2390.94 111
2391.05 123
2391.16 140
2391.27 162
2391.38 184
2391.50 207
2391.61 227
2391.72 244
2391.83 258
2391.94 270
2392.06 280
2392.17 290
2392.28 297
2392.39 301
2392.51 301
2392.62 297
2392.73 291
2392.84 283
2392.95 276
2393.07 270
2393.18 266
2393.29 263
2393.40 259
2393.51 250
2393.63 236
2393.74 217
2393.85 195
2393.96 173
2394.08 154
2394.19 141
2394.30 136
2394.41 136
2394.52 139
2394.64 142
2394.75 141
2394.86 135
2394.97 125
2395.09 113
2395.20 101
2395.31 93
2395.42 90
2395.53 94
2395.65 104
2395.76 119
2395.87 136
2395.98 151
2396.10 164
2396.21 173
2396.32 177
2396.43 177
2396.54 176
2396.66 175
2396.77 176
2396.88 180
2396.99 188
2397.11 199
2397.22 213
2397.33 225
2397.44 236
2397.55 243
2397.67 246
2397.78 245
2397.89 241
2398.00 234
2398.12 227
2398.23 218
2398.34 210
2398.45 201
2398.57 192
2398.68 184
2398.79 177
2398.90 172
2399.01 170
2399.13 169
2399.24 169
2399.35 169
2399.46 171
2399.58 174
2399.69 180
2399.80 191
2399.91 205
2400.02 220
2400.14 233
2400.25 239
2400.36 236
2400.47 221
2400.59 197
2400.70 167
2400.81 138
2400.92 115
2401.04 103
2401.15 102
2401.26 111
2401.37 125
2401.49 140
2401.60 150
2401.71 153
2401.82 148
2401.93 137
2402.05 121
2402.16 103
2402.27 87
2402.38 74
2402.50 64
2402.61 56
2402.72 49
2402.83 44
2402.95 39
2403.06 36
2403.17 34
2403.28 35
2403.40 38
2403.51 42
2403.62 46
2403.73 48
2403.85 47
2403.96 44
2404.07 38
2404.18 30
2404.29 20
2404.41 12
2404.52 3
2404.63 0
2404.74 0
2404.86 0
2404.97 0
2405.08 0
2405.19 0
2405.31 0
2405.42 0
2405.53 4
2405.64 20
2405.76 37
2405.87 53
2405.98 66
2406.09 73
2406.21 73
2406.32 67
2406.43 55
2406.54 41
2406.66 28
2406.77 21
2406.88 22
2406.99 30
2407.11 45
2407.22 64
2407.33 84
2407.44 102
2407.56 116
2407.67 128
2407.78 139
2407.89 150
2408.01 163
2408.12 178
2408.23 193
2408.34 207
2408.46 218
2408.57 222
2408.68 219
2408.79 209
2408.91 194
2409.02 179
2409.13 165
2409.24 157
2409.36 157
2409.47 165
2409.58 179
2409.69 194
2409.81 208
2409.92 217
2410.03 221
2410.14 219
2410.26 212
2410.37 204
2410.48 196
2410.59 191
2410.71 188
2410.82 186
2410.93 185
2411.04 185
2411.16 186
2411.27 188
2411.38 193
2411.49 199
2411.61 208
2411.72 218
2411.83 225
2411.95 227
2412.06 222
2412.17 211
2412.28 196
2412.40 179
2412.51 163
2412.62 151
2412.73 143
2412.85 139
2412.96 136
2413.07 133
2413.18 128
2413.30 122
2413.41 116
2413.52 111
2413.63 110
2413.75 111
2413.86 114
2413.97 117
2414.09 117
2414.20 114
2414.31 107
2414.42 97
2414.54 85
2414.65 73
2414.76 61
2414.87 50
2414.99 40
2415.10 30
2415.21 22
2415.32 14
2415.44 8
2415.55 2
2415.66 0
2415.78 0
2415.89 0
2416.00 0
2416.11 0
2416.23 0
2416.34 0
2416.45 0
2416.56 13
2416.68 39
2416.79 68
2416.90 97
2417.01 125
2417.13 148
2417.24 168
2417.35 183
2417.47 195
2417.58 204
2417.69 212
2417.80 222
2417.92 232
2418.03 243
2418.14 255
2418.25 268
2418.37 281
2418.48 293
2418.59 301
2418.71 304
2418.82 300
2418.93 289
2419.04 271
2419.16 249
2419.27 223
2419.38 198
2419.50 176
2419.61 159
2419.72 148
2419.83 142
2419.95 142
2420.06 146
2420.17 154
2420.28 166
2420.40 181
2420.51 199
2420.62 217
2420.74 232
2420.85 245
2420.96 252
2421.07 256
2421.19 257
2421.30 258
2421.41 261
2421.53 269
2421.64 280
2421.75 294
2421.86 310
2421.98 324
2422.09 336
2422.20 345
2422.32 352
2422.43 357
2422.54 361
2422.65 364
2422.77 366
2422.88 367
2422.99 367
2423.11 365
2423.22 364
2423.33 361
2423.44 359
2423.56 356
2423.67 350
2423.78 339
2423.90 321
2424.01 297
2424.12 268
2424.23 237
2424.35 207
2424.46 183
2424.57 167
2424.69 161
2424.80 162
2424.91 168
2425.02 176
2425.14 181
2425.25 183
2425.36 178
2425.48 169
2425.59 157
2425.70 145
2425.81 136
2425.93 131
2426.04 131
2426.15 136
2426.27 145
2426.38 156
2426.49 167
2426.60 175
2426.72 178
2426.83 176
2426.94 169
2427.06 158
2427.17 144
2427.28 129
2427.40 116
2427.51 107
2427.62 101
2427.73 99
2427.85 99
2427.96 102
2428.07 105
2428.19 109
2428.30 113
2428.41 116
2428.53 119
2428.64 121
2428.75 122
2428.86 123
2428.98 121
2429.09 116
2429.20 109
2429.32 98
2429.43 84
2429.54 67
2429.66 48
2429.77 29
2429.88 11
2429.99 0
2430.11 0
2430.22 0
2430.33 0
2430.45 0
2430.56 0
2430.67 0
2430.79 0
2430.90 2
2431.01 9
2431.12 17
2431.24 25
2431.35 35
2431.46 43
2431.58 48
2431.69 49
2431.80 43
2431.92 32
2432.03 17
2432.14 1
2432.25 0
2432.37 0
2432.48 0
2432.59 0
2432.71 0
2432.82 9
2432.93 26
2433.05 43
2433.16 58
2433.27 69
2433.39 76
2433.50 80
2433.61 79
2433.73 75
2433.84 68
2433.95 60
2434.06 50
2434.18 43
2434.29 38
2434.40 39
2434.52 44
2434.63 54
2434.74 66
2434.86 80
2434.97 92
2435.08 102
2435.20 108
2435.31 112
2435.42 115
2435.54 115
2435.65 115
2435.76 112
2435.87 110
2435.99 107
2436.10 105
2436.21 107
2436.33 115
2436.44 131
2436.55 154
2436.67 184
2436.78 216
2436.89 245
2437.01 268
2437.12 283
2437.23 287
2437.35 284
2437.46 274
2437.57 263
2437.69 250
2437.80 238
2437.91 227
2438.02 216
2438.14 203
2438.25 190
2438.36 176
2438.48 164
2438.59 155
2438.70 149
2438.82 146
2438.93 146
2439.04 147
2439.16 150
2439.27 153
2439.38 156
2439.50 159
2439.61 164
2439.72 167
2439.84 169
2439.95 167
2440.06 160
2440.18 148
2440.29 131
2440.40 110
2440.52 89
2440.63 69
2440.74 52
2440.86 39
2440.97 29
2441.08 21
2441.20 16
2441.31 11
2441.42 7
2441.54 5
2441.65 4
2441.76 5
2441.88 10
2441.99 19
2442.10 33
2442.22 51
2442.33 73
2442.44 94
2442.56 113
2442.67 127
2442.78 132
2442.89 129
2443.01 119
2443.12 105
2443.23 89
2443.35 73
2443.46 58
2443.57 44
2443.69 31
2443.80 18
2443.91 5
2444.03 0
2444.14 0
2444.25 0
2444.37 0
2444.48 4
2444.59 22
2444.71 45
2444.82 70
2444.94 96
2445.05 121
2445.16 142
2445.28 157
2445.39 167
2445.50 169
2445.62 164
2445.73 153
2445.84 137
2445.96 116
2446.07 94
2446.18 71
2446.30 50
2446.41 35
2446.52 27
2446.64 27
2446.75 35
2446.86 50
2446.98 69
2447.09 90
2447.20 108
2447.32 124
2447.43 134
2447.54 140
2447.66 142
2447.77 141
2447.88 137
2448.00 132
2448.11 126
2448.22 120
2448.34 115
2448.45 111
2448.56 109
2448.68 110
2448.79 113
2448.90 115
2449.02 116
2449.13 116
2449.24 114
2449.36 110
2449.47 104
2449.59 98
2449.70 92
2449.81 89
2449.93 86
2450.04 87
2450.15 90
2450.27 98
2450.38 111
2450.49 128
2450.61 147
2450.72 167
2450.83 185
2450.95 198
2451.06 206
2451.17 209
2451.29 207
2451.40 203
2451.51 198
2451.63 195
2451.74 192
2451.86 192
2451.97 192
2452.08 192
2452.20 192
2452.31 194
2452.42 196
2452.54 201
2452.65 208
2452.76 217
2452.88 225
2452.99 230
2453.10 231
2453.22 225
2453.33 213
2453.44 196
2453.56 177
2453.67 160
2453.79 146
2453.90 137
2454.01 135
2454.13 138
2454.24 145
2454.35 152
2454.47 157
2454.58 158
2454.69 154
2454.81 144
2454.92 128
2455.03 107
2455.15 82
2455.26 56
2455.38 33
2455.49 14
2455.60 4
2455.72 4
2455.83 13
2455.94 29
2456.06 48
2456.17 65
2456.28 77
2456.40 82
2456.51 79
2456.63 70
2456.74 58
2456.85 46
2456.97 37
2457.08 32
2457.19 32
2457.31 35
2457.42 41
2457.53 49
2457.65 57
2457.76 65
2457.88 73
2457.99 80
2458.10 88
2458.22 96
2458.33 105
2458.44 114
2458.56 120
2458.67 123
2458.78 120
2458.90 111
2459.01 96
2459.13 77
2459.24 55
2459.35 33
2459.47 13
2459.58 0
2459.69 0
2459.81 0
2459.92 0
2460.04 0
2460.15 0
2460.26 0
2460.38 0
2460.49 0
2460.60 24
2460.72 51
2460.83 77
2460.95 98
2461.06 111
2461.17 115
2461.29 110
2461.40 100
2461.51 87
2461.63 76
2461.74 68
2461.86 66
2461.97 69
2462.08 76
2462.20 85
2462.31 94
2462.42 102
2462.54 109
2462.65 118
2462.77 130
2462.88 146
2462.99 166
2463.11 189
2463.22 211
2463.33 229
2463.45 243
2463.56 252
2463.68 258
2463.79 261
2463.90 265
2464.02 269
2464.13 272
2464.24 275
2464.36 276
2464.47 274
2464.59 270
2464.70 267
2464.81 266
2464.93 268
2465.04 272
2465.16 278
2465.27 283
2465.38 287
2465.50 288
2465.61 287
2465.72 287
2465.84 288
2465.95 292
2466.07 298
2466.18 301
2466.29 299
2466.41 291
2466.52 274
2466.64 250
2466.75 222
2466.86 194
2466.98 169
2467.09 150
2467.20 138
2467.32 132
2467.43 130
2467.55 130
2467.66 129
2467.77 127
2467.89 123
2468.00 117
2468.12 110
2468.23 107
2468.34 107
2468.46 114
2468.57 126
2468.69 143
2468.80 163
2468.91 183
2469.03 200
2469.14 211
2469.25 215
2469.37 213
2469.48 205
2469.60 195
2469.71 185
2469.82 179
2469.94 176
2470.05 176
2470.17 177
2470.28 175
2470.39 169
2470.51 158
2470.62 142
2470.74 126
2470.85 114
2470.96 108
2471.08 112
2471.19 126
2471.31 147
2471.42 170
2471.53 193
2471.65 211
2471.76 223
2471.88 229
2471.99 231
2472.10 229
2472.22 227
2472.33 224
2472.45 221
2472.56 217
2472.67 211
2472.79 204
2472.90 194
2473.02 184
2473.13 172
2473.24 161
2473.36 152
2473.47 145
2473.59 140
2473.70 137
2473.81 135
2473.93 136
2474.04 137
2474.16 139
2474.27 140
2474.38 141
2474.50 143
2474.61 143
2474.73 141
2474.84 139
2474.95 135
2475.07 131
2475.18 127
2475.30 125
2475.41 127
2475.52 134
2475.64 146
2475.75 160
2475.87 175
2475.98 187
2476.09 194
2476.21 194
2476.32 188
2476.44 178
2476.55 167
2476.67 157
2476.78 149
2476.89 142
2477.01 134
2477.12 125
2477.24 114
2477.35 103
2477.46 93
2477.58 91
2477.69 100
2477.81 122
2477.92 156
2478.03 199
2478.15 244
2478.26 286
2478.38 321
2478.49 347
2478.61 364
2478.72 375
2478.83 383
2478.95 390
2479.06 396
2479.18 400
2479.29 402
2479.40 397
2479.52 387
2479.63 369
2479.75 346
2479.86 318
2479.98 289
2480.09 262
2480.20 237
2480.32 217
2480.43 201
2480.55 190
2480.66 184
2480.77 181
2480.89 183
2481.00 189
2481.12 199
2481.23 215
2481.35 234
2481.46 256
2481.57 278
2481.69 298
2481.80 314
2481.92 323
2482.03 325
2482.14 320
2482.26 310
2482.37 294
2482.49 275
2482.60 254
2482.72 232
2482.83 210
2482.94 189
2483.06 168
2483.17 150
2483.29 133
2483.40 117
2483.52 103
2483.63 90
2483.74 80
2483.86 73
2483.97 69
2484.09 69
2484.20 72
2484.32 78
2484.43 84
2484.54 89
2484.66 93
2484.77 94
2484.89 94
2485.00 92
2485.12 92
2485.23 93
2485.34 98
2485.46 105
2485.57 114
2485.69 125
2485.80 135
2485.92 143
2486.03 146
2486.14 146
2486.26 141
2486.37 134
2486.49 126
2486.60 121
2486.72 118
2486.83 120
2486.94 126
2487.06 136
2487.17 147
2487.29 157
2487.40 165
2487.52 171
2487.63 177
2487.74 183
2487.86 191
2487.97 201
2488.09 212
2488.20 224
2488.32 235
2488.43 242
2488.55 244
2488.66 240
2488.77 232
2488.89 218
2489.00 200
2489.12 180
2489.23 159
2489.35 139
2489.46 122
2489.57 110
2489.69 103
2489.80 102
2489.92 105
2490.03 109
2490.15 111
2490.26 108
2490.38 98
2490.49 79
2490.60 55
2490.72 29
2490.83 5
2490.95 0
2491.06 0
2491.18 0
2491.29 0
2491.41 0
2491.52 0
2491.63 14
2491.75 32
2491.86 51
2491.98 72
2492.09 96
2492.21 123
2492.32 151
2492.44 181
2492.55 211
2492.66 239
2492.78 263
2492.89 282
2493.01 293
2493.12 296
2493.24 291
2493.35 281
2493.47 267
2493.58 251
2493.69 233
2493.81 216
2493.92 196
2494.04 175
2494.15 150
2494.27 122
2494.38 91
2494.50 60
2494.61 30
2494.72 6
2494.84 0
2494.95 0
2495.07 0
2495.18 0
2495.30 0
2495.41 0
2495.53 1
2495.64 3
2495.76 4
2495.87 5
2495.98 7
2496.10 12
2496.21 20
2496.33 30
2496.44 42
2496.56 56
2496.67 73
2496.79 91
2496.90 112
2497.02 133
2497.13 153
2497.24 168
2497.36 176
2497.47 176
2497.59 170
2497.70 159
2497.82 146
2497.93 133
2498.05 123
2498.16 116
2498.28 110
2498.39 102
2498.51 92
2498.62 79
2498.73 63
2498.85 47
2498.96 31
2499.08 19
2499.19 11
2499.31 8
2499.42 10
2499.54 18
2499.65 30
2499.77 47
2499.88 67
2500.00 90
2500.11 114
2500.22 138
2500.34 158
2500.45 173
2500.57 182
2500.68 185
2500.80 182
2500.91 177
2501.03 169
2501.14 162
2501.26 155
2501.37 149
2501.49 144
2501.60 139
2501.71 133
2501.83 126
2501.94 119
2502.06 113
2502.17 110
2502.29 110
2502.40 113
2502.52 119
2502.63 125
2502.75 130
2502.86 131
2502.98 128
2503.09 119
2503.21 105
2503.32 89
2503.44 72
2503.55 55
2503.66 41
2503.78 30
2503.89 23
2504.01 22
2504.12 25
2504.24 34
2504.35 45
2504.47 57
2504.58 68
2504.70 75
2504.81 79
2504.93 80
2505.04 78
2505.16 76
2505.27 76
2505.39 78
2505.50 82
2505.62 89
2505.73 98
2505.84 109
2505.96 121
2506.07 134
2506.19 148
2506.30 163
2506.42 178
2506.53 191
2506.65 202
2506.76 208
2506.88 210
2506.99 206
2507.11 197
2507.22 185
2507.34 171
2507.45 157
2507.57 144
2507.68 133
2507.80 122
2507.91 113
2508.03 103
2508.14 93
2508.26 82
2508.37 73
2508.49 66
2508.60 63
2508.71 66
2508.83 74
2508.94 87
2509.06 101
2509.17 115
2509.29 126
2509.40 132
2509.52 134
2509.63 132
2509.75 127
2509.86 122
2509.98 118
2510.09 116
2510.21 118
2510.32 123
2510.44 132
2510.55 143
2510.67 156
2510.78 170
2510.90 182
2511.01 192
2511.13 197
2511.24 198
2511.36 194
2511.47 186
2511.59 174
2511.70 160
2511.82 146
2511.93 135
2512.05 126
2512.16 120
2512.28 118
2512.39 119
2512.51 124
2512.62 131
2512.74 140
2512.85 149
2512.97 159
2513.08 167
2513.20 172
2513.31 174
2513.42 172
2513.54 166
2513.65 156
2513.77 145
2513.88 132
2514.00 118
2514.11 104
2514.23 88
2514.34 71
2514.46 52
2514.57 33
2514.69 15
2514.80 2
2514.92 0
2515.03 0
2515.15 5
2515.26 19
2515.38 36
2515.49 50
2515.61 59
2515.72 61
2515.84 57
2515.95 49
2516.07 39
2516.18 31
2516.30 27
2516.41 27
2516.53 29
2516.64 33
2516.76 37
2516.87 41
2516.99 43
2517.10 44
2517.22 44
2517.33 41
2517.45 36
2517.56 30
2517.68 23
2517.79 17
2517.91 15
2518.02 17
2518.14 25
2518.25 38
2518.37 53
2518.48 69
2518.60 83
2518.71 93
2518.83 99
2518.94 100
2519.06 97
2519.18 91
2519.29 83
2519.41 75
2519.52 69
2519.64 65
2519.75 64
2519.87 66
2519.98 71
2520.10 75
2520.21 77
2520.33 76
2520.44 73
2520.56 67
2520.67 60
2520.79 54
2520.90 49
2521.02 45
2521.13 42
2521.25 40
2521.36 36
2521.48 31
2521.59 24
2521.71 15
2521.82 4
2521.94 0
2522.05 0
2522.17 0
2522.28 0
2522.40 0
2522.51 0
2522.63 0
2522.74 0
2522.86 10
2522.97 20
2523.09 26
2523.20 28
2523.32 27
2523.43 22
2523.55 12
2523.66 0
2523.78 0
2523.90 0
2524.01 0
2524.13 0
2524.24 0
2524.36 0
2524.47 11
2524.59 41
2524.70 72
2524.82 103
2524.93 131
2525.05 152
2525.16 166
2525.28 172
2525.39 172
2525.51 167
2525.62 159
2525.74 149
2525.85 138
2525.97 128
2526.08 118
2526.20 110
2526.31 103
2526.43 98
2526.54 97
2526.66 100
2526.78 106
2526.89 115
2527.01 124
2527.12 132
2527.24 138
2527.35 140
2527.47 139
2527.58 135
2527.70 127
2527.81 119
2527.93 109
2528.04 99
2528.16 89
2528.27 81
2528.39 77
2528.50 78
2528.62 84
2528.73 93
2528.85 105
2528.97 118
2529.08 129
2529.20 137
2529.31 141
2529.43 142
2529.54 140
2529.66 137
2529.77 134
2529.89 131
2530.00 129
2530.12 128
2530.23 129
2530.35 132
2530.46 136
2530.58 141
2530.70 146
2530.81 151
2530.93 153
2531.04 154
2531.16 153
2531.27 151
2531.39 151
2531.50 152
2531.62 155
2531.73 158
2531.85 160
2531.96 161
2532.08 159
2532.19 154
2532.31 147
2532.43 140
2532.54 133
2532.66 128
2532.77 124
2532.89 122
2533.00 120
2533.12 119
2533.23 116
2533.35 112
2533.46 107
2533.58 102
2533.69 97
2533.81 91
2533.93 87
2534.04 85
2534.16 85
2534.27 87
2534.39 89
2534.50 91
2534.62 92
2534.73 92
2534.85 90
2534.96 88
2535.08 86
2535.19 85
2535.31 87
2535.43 89
2535.54 91
2535.66 90
2535.77 86
2535.89 76
2536.00 61
2536.12 42
2536.23 21
2536.35 2
2536.46 0
2536.58 0
2536.70 0
2536.81 0
2536.93 6
2537.04 20
2537.16 31
2537.27 38
2537.39 39
2537.50 35
2537.62 27
2537.74 18
2537.85 9
2537.97 1
2538.08 0
2538.20 0
2538.31 0
2538.43 0
2538.54 0
2538.66 0
2538.77 0
2538.89 0
2539.01 0
2539.12 2
2539.24 9
2539.35 17
2539.47 22
2539.58 24
2539.70 22
2539.81 17
2539.93 12
2540.05 8
2540.16 8
2540.28 12
2540.39 22
2540.51 35
2540.62 50
2540.74 64
2540.85 77
2540.97 86
2541.09 91
2541.20 95
2541.32 98
2541.43 103
2541.55 110
2541.66 121
2541.78 134
2541.89 148
2542.01 160
2542.13 170
2542.24 175
2542.36 175
2542.47 172
2542.59 166
2542.70 159
2542.82 153
2542.93 149
2543.05 147
2543.17 147
2543.28 149
2543.40 150
2543.51 151
2543.63 151
2543.74 149
2543.86 145
2543.98 140
2544.09 133
2544.21 127
2544.32 121
2544.44 117
2544.55 113
2544.67 109
2544.79 105
2544.90 100
2545.02 92
2545.13 80
2545.25 64
2545.36 44
2545.48 22
2545.59 0
2545.71 0
2545.83 0
2545.94 0
2546.06 0
2546.17 0
2546.29 0
2546.40 0
2546.52 4
2546.64 21
2546.75 36
2546.87 50
2546.98 64
2547.10 79
2547.21 94
2547.33 108
2547.45 119
2547.56 127
2547.68 130
2547.79 128
2547.91 121
2548.02 110
2548.14 97
2548.26 84
2548.37 72
2548.49 63
2548.60 57
2548.72 57
2548.83 60
2548.95 67
2549.07 76
2549.18 88
2549.30 99
2549.41 109
2549.53 117
2549.64 124
2549.76 129
2549.88 131
2549.99 132
2550.11 131
2550.22 128
2550.34 124
2550.46 117
2550.57 107
2550.69 93
2550.80 75
2550.92 55
2551.03 35
2551.15 19
2551.27 10
2551.38 9
2551.50 18
2551.61 34
2551.73 54
2551.84 74
2551.96 91
2552.08 103
2552.19 109
2552.31 113
2552.42 115
2552.54 118
2552.66 123
2552.77 131
2552.89 140
2553.00 151
2553.12 162
2553.23 172
2553.35 179
2553.47 182
2553.58 182
2553.70 178
2553.81 171
2553.93 163
2554.05 155
2554.16 149
2554.28 146
2554.39 144
2554.51 143
2554.62 142
2554.74 141
2554.86 139
2554.97 139
2555.09 140
2555.20 143
2555.32 149
2555.44 157
2555.55 164
2555.67 168
2555.78 167
2555.90 161
2556.02 150
2556.13 135
2556.25 120
2556.36 105
2556.48 94
2556.60 87
2556.71 83
2556.83 81
2556.94 80
2557.06 80
2557.17 81
2557.29 83
2557.41 86
2557.52 91
2557.64 97
2557.75 104
2557.87 109
2557.99 111
2558.10 110
2558.22 107
2558.33 101
2558.45 95
2558.57 88
2558.68 81
2558.80 75
2558.91 69
2559.03 63
2559.15 58
2559.26 53
2559.38 50
2559.49 47
2559.61 45
2559.73 42
2559.84 40
2559.96 36
2560.07 32
2560.19 26
2560.31 20
2560.42 14
2560.54 8
2560.65 4
2560.77 2
2560.89 4
2561.00 10
2561.12 20
2561.23 34
2561.35 51
2561.47 67
2561.58 83
2561.70 96
2561.81 105
2561.93 111
2562.05 114
2562.16 114
2562.28 113
2562.39 109
2562.51 104
2562.63 97
2562.74 89
2562.86 79
2562.97 68
2563.09 57
2563.21 45
2563.32 34
2563.44 22
2563.56 12
2563.67 3
2563.79 0
2563.90 0
2564.02 0
2564.14 0
2564.25 0
2564.37 0
2564.48 0
2564.60 1
2564.72 3
2564.83 6
2564.95 8
2565.06 10
2565.18 12
2565.30 13
2565.41 14
2565.53 14
2565.64 13
2565.76 11
2565.88 10
2565.99 8
2566.11 7
2566.23 6
2566.34 6
2566.46 5
2566.57 5
2566.69 7
2566.81 10
2566.92 15
2567.04 20
2567.15 25
2567.27 28
2567.39 30
2567.50 30
2567.62 30
2567.74 32
2567.85 37
2567.97 48
2568.08 63
2568.20 81
2568.32 100
2568.43 120
2568.55 138
2568.66 153
2568.78 165
2568.90 175
2569.01 182
2569.13 187
2569.25 191
2569.36 192
2569.48 192
2569.59 190
2569.71 187
2569.83 183
2569.94 178
2570.06 173
2570.18 167
2570.29 162
2570.41 157
2570.52 152
2570.64 147
2570.76 142
2570.87 137
2570.99 133
2571.11 129
2571.22 125
2571.34 120
2571.45 112
2571.57 103
2571.69 91
2571.80 75
2571.92 58
2572.04 40
2572.15 25
2572.27 12
2572.38 2
2572.50 0
2572.62 0
2572.73 0
2572.85 0
2572.97 0
2573.08 0
2573.20 0
2573.31 0
2573.43 0
2573.55 0
2573.66 15
2573.78 41
2573.90 71
2574.01 101
2574.13 127
2574.25 146
2574.36 156
2574.48 158
2574.59 153
2574.71 146
2574.83 138
2574.94 133
2575.06 131
2575.18 132
2575.29 135
2575.41 138
2575.52 138
2575.64 134
2575.76 125
2575.87 109
2575.99 89
2576.11 67
2576.22 44
2576.34 24
2576.46 10
2576.57 1
2576.69 0
2576.80 2
2576.92 9
2577.04 18
2577.15 28
2577.27 37
2577.39 43
2577.50 48
2577.62 52
2577.74 55
2577.85 57
2577.97 60
2578.09 64
2578.20 69
2578.32 76
2578.43 82
2578.55 87
2578.67 91
2578.78 93
2578.90 92
2579.02 88
2579.13 84
2579.25 80
2579.37 77
2579.48 76
2579.60 75
2579.72 75
2579.83 74
2579.95 70
2580.06 64
2580.18 57
2580.30 49
2580.41 44
2580.53 42
2580.65 43
2580.76 47
2580.88 53
2581.00 61
2581.11 69
2581.23 76
2581.35 84
2581.46 91
2581.58 99
2581.70 107
2581.81 117
2581.93 127
2582.04 136
2582.16 143
2582.28 147
2582.39 145
2582.51 138
2582.63 127
2582.74 112
2582.86 97
2582.98 84
2583.09 75
2583.21 71
2583.33 72
2583.44 77
2583.56 84
2583.68 92
2583.79 98
2583.91 103
2584.03 106
2584.14 108
2584.26 110
2584.37 113
2584.49 117
2584.61 123
2584.72 131
2584.84 141
2584.96 150
2585.07 159
2585.19 164
2585.31 166
2585.42 164
2585.54 157
2585.66 149
2585.77 139
2585.89 129
2586.01 121
2586.12 113
2586.24 104
2586.36 93
2586.47 80
2586.59 64
2586.71 47
2586.82 30
2586.94 15
2587.06 4
2587.17 0
2587.29 1
2587.41 9
2587.52 23
2587.64 41
2587.76 59
2587.87 75
2587.99 86
2588.11 90
2588.22 87
2588.34 77
2588.46 65
2588.57 52
2588.69 43
2588.81 38
2588.92 39
2589.04 45
2589.16 52
2589.27 58
2589.39 61
2589.51 61
2589.62 58
2589.74 54
2589.86 53
2589.97 56
2590.09 65
2590.21 78
2590.32 94
2590.44 109
2590.56 122
2590.67 130
2590.79 134
2590.91 136
2591.02 136
2591.14 137
2591.26 142
2591.37 150
2591.49 161
2591.61 174
2591.72 187
2591.84 199
2591.96 208
2592.07 213
2592.19 211
2592.31 204
2592.42 190
2592.54 172
2592.66 151
2592.77 130
2592.89 109
2593.01 91
2593.12 76
2593.24 65
2593.36 56
2593.47 49
2593.59 45
2593.71 43
2593.82 45
2593.94 50
2594.06 57
2594.17 66
2594.29 75
2594.41 81
2594.52 82
2594.64 78
2594.76 68
2594.87 55
2594.99 42
2595.11 30
2595.23 22
2595.34 18
2595.46 19
2595.58 24
2595.69 31
2595.81 38
2595.93 45
2596.04 51
2596.16 54
2596.28 56
2596.39 55
2596.51 54
2596.63 52
2596.74 50
2596.86 50
2596.98 51
2597.09 54
2597.21 60
2597.33 69
2597.44 82
2597.56 101
2597.68 125
2597.80 155
2597.91 187
2598.03 219
2598.15 247
2598.26 266
2598.38 273
2598.50 268
2598.61 252
2598.73 229
2598.85 203
2598.96 179
2599.08 159
2599.20 146
2599.31 138
2599.43 133
2599.55 128
2599.67 120
2599.78 109
2599.90 94
2600.02 76
2600.13 56
2600.25 36
2600.37 18
2600.48 2
2600.60 0
2600.72 0
2600.83 0
2600.95 0
2601.07 0
2601.18 0
2601.30 0
2601.42 3
2601.54 8
2601.65 12
2601.77 15
2601.89 17
2602.00 18
2602.12 18
2602.24 17
2602.35 16
2602.47 16
2602.59 16
2602.71 18
2602.82 23
2602.94 29
2603.06 37
2603.17 45
2603.29 54
2603.41 62
2603.52 68
2603.64 73
2603.76 77
2603.87 79
2603.99 80
2604.11 80
2604.23 79
2604.34 77
2604.46 74
2604.58 71
2604.69 69
2604.81 70
2604.93 76
2605.04 87
2605.16 105
2605.28 126
2605.40 149
2605.51 170
2605.63 186
2605.75 194
2605.86 193
2605.98 185
2606.10 171
2606.22 154
2606.33 137
2606.45 120
2606.57 105
2606.68 92
2606.80 83
2606.92 76
2607.03 73
2607.15 75
2607.27 80
2607.39 89
2607.50 101
2607.62 113
2607.74 124
2607.85 130
2607.97 131
2608.09 127
2608.21 118
2608.32 106
2608.44 93
2608.56 82
2608.67 73
2608.79 66
2608.91 61
2609.02 58
2609.14 54
2609.26 52
2609.38 49
2609.49 49
2609.61 51
2609.73 56
2609.84 63
2609.96 71
2610.08 80
2610.20 89
2610.31 96
2610.43 103
2610.55 109
2610.66 116
2610.78 122
2610.90 129
2611.02 135
2611.13 139
2611.25 143
2611.37 145
2611.48 145
2611.60 141
2611.72 136
2611.84 128
2611.95 119
2612.07 111
2612.19 105
2612.30 103
2612.42 103
2612.54 105
2612.66 107
2612.77 107
2612.89 105
2613.01 99
2613.12 91
2613.24 82
2613.36 75
2613.48 69
2613.59 64
2613.71 60
2613.83 55
2613.95 50
2614.06 45
2614.18 40
2614.30 39
2614.41 42
2614.53 49
2614.65 60
2614.77 72
2614.88 84
2615.00 93
2615.12 98
2615.23 98
2615.35 94
2615.47 87
2615.59 79
2615.70 72
2615.82 68
2615.94 67
2616.06 68
2616.17 70
2616.29 72
2616.41 71
2616.52 69
2616.64 64
2616.76 58
2616.88 52
2616.99 49
2617.11 50
2617.23 54
2617.35 61
2617.46 68
2617.58 74
2617.70 78
2617.81 78
2617.93 75
2618.05 71
2618.17 65
2618.28 61
2618.40 58
2618.52 57
2618.64 57
2618.75 57
2618.87 59
2618.99 60
2619.11 60
2619.22 59
2619.34 55
2619.46 48
2619.57 39
2619.69 28
2619.81 19
2619.93 12
2620.04 11
2620.16 15
2620.28 23
2620.40 33
2620.51 42
2620.63 46
2620.75 44
2620.87 39
2620.98 30
2621.10 21
2621.22 14
2621.33 11
2621.45 13
2621.57 18
2621.69 25
2621.80 32
2621.92 37
2622.04 41
2622.16 40
2622.27 35
2622.39 26
2622.51 15
2622.63 2
2622.74 0
2622.86 0
2622.98 0
2623.10 0
2623.21 0
2623.33 0
2623.45 0
2623.57 0
2623.68 11
2623.80 26
2623.92 40
2624.04 54
2624.15 65
2624.27 73
2624.39 77
2624.51 75
2624.62 70
2624.74 59
2624.86 45
2624.97 27
2625.09 9
2625.21 0
2625.33 0
2625.44 0
2625.56 0
2625.68 0
2625.80 0
2625.91 4
2626.03 31
2626.15 58
2626.27 81
2626.38 98
2626.50 107
2626.62 108
2626.74 104
2626.85 98
2626.97 94
2627.09 96
2627.21 105
2627.32 121
2627.44 141
2627.56 163
2627.68 183
2627.79 198
2627.91 206
2628.03 205
2628.15 196
2628.26 179
2628.38 157
2628.50 134
2628.62 113
2628.73 98
2628.85 92
2628.97 95
2629.09 107
2629.21 124
2629.32 142
2629.44 157
2629.56 166
2629.68 167
2629.79 163
2629.91 155
2630.03 147
2630.15 141
2630.26 139
2630.38 138
2630.50 138
2630.62 136
2630.73 130
2630.85 120
2630.97 107
2631.09 92
2631.20 78
2631.32 66
2631.44 58
2631.56 54
2631.67 54
2631.79 56
2631.91 61
2632.03 68
2632.14 75
2632.26 83
2632.38 90
2632.50 96
2632.62 104
2632.73 113
2632.85 125
2632.97 140
2633.09 159
2633.20 178
2633.32 196
2633.44 209
2633.56 216
2633.67 216
2633.79 210
2633.91 198
2634.03 184
2634.14 171
2634.26 160
2634.38 150
2634.50 142
2634.62 134
2634.73 127
2634.85 121
2634.97 117
2635.09 116
2635.20 120
2635.32 128
2635.44 140
2635.56 152
2635.67 164
2635.79 171
2635.91 175
2636.03 175
2636.15 171
2636.26 166
2636.38 161
2636.50 158
2636.62 156
2636.73 155
2636.85 156
2636.97 156
2637.09 155
2637.20 151
2637.32 146
2637.44 138
2637.56 129
2637.68 118
2637.79 107
2637.91 97
2638.03 90
2638.15 86
2638.26 87
2638.38 92
2638.50 101
2638.62 111
2638.74 120
2638.85 124
2638.97 122
2639.09 114
2639.21 99
2639.32 80
2639.44 59
2639.56 40
2639.68 24
2639.80 12
2639.91 4
2640.03 0
2640.15 0
2640.27 0
2640.38 0
2640.50 0
2640.62 0
2640.74 0
2640.86 0
2640.97 0
2641.09 2
2641.21 5
2641.33 7
2641.44 9
2641.56 12
2641.68 16
2641.80 22
2641.92 29
2642.03 36
2642.15 44
2642.27 50
2642.39 54
2642.51 55
2642.62 52
2642.74 47
2642.86 42
2642.98 40
2643.09 43
2643.21 52
2643.33 67
2643.45 84
2643.57 101
2643.68 117
2643.80 127
2643.92 134
2644.04 138
2644.16 141
2644.27 143
2644.39 147
2644.51 153
2644.63 160
2644.74 168
2644.86 174
2644.98 178
2645.10 180
2645.22 179
2645.33 174
2645.45 165
2645.57 155
2645.69 142
2645.81 130
2645.92 118
2646.04 108
2646.16 100
2646.28 96
2646.40 95
2646.51 98
2646.63 102
2646.75 107
2646.87 111
2646.99 114
2647.10 115
2647.22 114
2647.34 114
2647.46 116
2647.58 120
2647.69 127
2647.81 137
2647.93 149
2648.05 161
2648.17 174
2648.28 184
2648.40 192
2648.52 195
2648.64 193
2648.75 186
2648.87 174
2648.99 159
2649.11 144
2649.23 130
2649.34 121
2649.46 117
2649.58 119
2649.70 125
2649.82 133
2649.93 141
2650.05 147
2650.17 150
2650.29 150
2650.41 148
2650.53 143
2650.64 139
2650.76 135
2650.88 132
2651.00 130
2651.12 129
2651.23 126
2651.35 121
2651.47 113
2651.59 101
2651.71 87
2651.82 71
2651.94 55
2652.06 40
2652.18 28
2652.30 18
2652.41 9
2652.53 3
2652.65 0
2652.77 0
2652.89 0
2653.00 0
2653.12 0
2653.24 0
2653.36 0
2653.48 0
2653.59 6
2653.71 11
2653.83 14
2653.95 13
2654.07 10
2654.19 6
2654.30 3
2654.42 2
2654.54 6
2654.66 15
2654.78 29
2654.89 47
2655.01 66
2655.13 84
2655.25 99
2655.37 108
2655.48 113
2655.60 114
2655.72 114
2655.84 113
2655.96 113
2656.08 113
2656.19 114
2656.31 115
2656.43 115
2656.55 113
2656.67 110
2656.78 104
2656.90 99
2657.02 93
2657.14 87
2657.26 84
2657.38 83
2657.49 88
2657.61 98
2657.73 113
2657.85 132
2657.97 152
2658.08 171
2658.20 185
2658.32 193
2658.44 194
2658.56 190
2658.68 182
2658.79 173
2658.91 163
2659.03 154
2659.15 146
2659.27 138
2659.38 130
2659.50 121
2659.62 111
2659.74 101
2659.86 92
2659.98 84
2660.09 79
2660.21 75
2660.33 72
2660.45 69
2660.57 66
2660.69 61
2660.80 54
2660.92 45
2661.04 36
2661.16 27
2661.28 19
2661.39 15
2661.51 13
2661.63 16
2661.75 22
2661.87 33
2661.99 46
2662.10 61
2662.22 77
2662.34 92
2662.46 103
2662.58 110
2662.70 109
2662.81 104
2662.93 94
2663.05 84
2663.17 75
2663.29 70
2663.41 69
2663.52 71
2663.64 74
2663.76 76
2663.88 74
2664.00 67
2664.12 57
2664.23 45
2664.35 33
2664.47 23
2664.59 16
2664.71 11
2664.83 8
2664.94 5
2665.06 2
2665.18 0
2665.30 0
2665.42 0
2665.54 0
2665.65 4
2665.77 12
2665.89 22
2666.01 30
2666.13 34
2666.25 31
2666.36 23
2666.48 9
2666.60 0
2666.72 0
2666.84 0
2666.96 0
2667.07 0
2667.19 0
2667.31 0
2667.43 22
2667.55 47
2667.67 70
2667.79 87
2667.90 99
2668.02 103
2668.14 101
2668.26 92
2668.38 80
2668.50 66
2668.61 54
2668.73 46
2668.85 42
2668.97 44
2669.09 52
2669.21 62
2669.32 74
2669.44 85
2669.56 93
2669.68 98
2669.80 98
2669.92 94
2670.04 87
2670.15 76
2670.27 64
2670.39 53
2670.51 45
2670.63 42
2670.75 44
2670.86 52
2670.98 63
2671.10 77
2671.22 92
2671.34 106
2671.46 121
2671.58 136
2671.69 153
2671.81 172
2671.93 193
2672.05 213
2672.17 230
2672.29 240
2672.41 243
2672.52 235
2672.64 217
2672.76 191
2672.88 160
2673.00 128
2673.12 97
2673.23 72
2673.35 55
2673.47 48
2673.59 49
2673.71 56
2673.83 68
2673.95 81
2674.06 92
2674.18 98
2674.30 98
2674.42 92
2674.54 83
2674.66 74
2674.78 66
2674.89 63
2675.01 65
2675.13 71
2675.25 81
2675.37 91
2675.49 99
2675.61 105
2675.72 107
2675.84 106
2675.96 102
2676.08 97
2676.20 90
2676.32 82
2676.44 73
2676.55 62
2676.67 50
2676.79 36
2676.91 23
2677.03 10
2677.15 1
2677.27 0
2677.39 0
2677.50 0
2677.62 0
2677.74 0
2677.86 3
2677.98 7
2678.10 11
2678.22 13
2678.33 15
2678.45 14
2678.57 11
2678.69 5
2678.81 0
2678.93 0
2679.05 0
2679.16 0
2679.28 0
2679.40 0
2679.52 0
2679.64 11
2679.76 24
2679.88 35
2680.00 43
2680.11 47
2680.23 46
2680.35 43
2680.47 39
2680.59 36
2680.71 35
2680.83 36
2680.95 41
2681.06 48
2681.18 56
2681.30 65
2681.42 73
2681.54 80
2681.66 85
2681.78 90
2681.89 94
2682.01 98
2682.13 102
2682.25 105
2682.37 109
2682.49 112
2682.61 114
2682.73 117
2682.84 121
2682.96 125
2683.08 130
2683.20 136
2683.32 141
2683.44 145
2683.56 148
2683.68 148
2683.79 146
2683.91 142
2684.03 137
2684.15 132
2684.27 126
2684.39 121
2684.51 116
2684.63 111
2684.74 108
2684.86 108
2684.98 110
2685.10 117
2685.22 128
2685.34 145
2685.46 162
2685.58 180
2685.70 193
2685.81 202
2685.93 204
2686.05 201
2686.17 195
2686.29 190
2686.41 186
2686.53 187
2686.65 192
2686.76 199
2686.88 207
2687.00 213
2687.12 216
2687.24 214
2687.36 207
2687.48 195
2687.60 179
2687.72 159
2687.83 137
2687.95 114
2688.07 93
2688.19 78
2688.31 70
2688.43 71
2688.55 79
2688.67 92
2688.79 105
2688.90 115
2689.02 118
2689.14 115
2689.26 105
2689.38 93
2689.50 80
2689.62 69
2689.74 61
2689.86 57
2689.97 54
2690.09 53
2690.21 51
2690.33 47
2690.45 41
2690.57 32
2690.69 23
2690.81 15
2690.93 9
2691.04 9
2691.16 14
2691.28 26
2691.40 44
2691.52 64
2691.64 84
2691.76 103
2691.88 116
2692.00 124
2692.11 125
2692.23 118
2692.35 105
2692.47 88
2692.59 70
2692.71 53
2692.83 40
2692.95 33
2693.07 34
2693.19 42
2693.30 54
2693.42 68
2693.54 80
2693.66 89
2693.78 94
2693.90 92
2694.02 85
2694.14 73
2694.26 59
2694.38 43
2694.49 26
2694.61 11
2694.73 0
2694.85 0
2694.97 0
2695.09 0
2695.21 0
2695.33 0
2695.45 0
2695.57 0
2695.68 0
2695.80 0
2695.92 0
2696.04 4
2696.16 13
2696.28 26
2696.40 38
2696.52 48
2696.64 54
2696.76 55
2696.87 54
2696.99 53
2697.11 54
2697.23 61
2697.35 73
2697.47 89
2697.59 107
2697.71 125
2697.83 139
2697.95 148
2698.07 153
2698.18 156
2698.30 156
2698.42 155
2698.54 152
2698.66 149
2698.78 144
2698.90 138
2699.02 131
2699.14 124
2699.26 120
2699.38 120
2699.49 125
2699.61 134
2699.73 147
2699.85 161
2699.97 174
2700.09 186
2700.21 194
2700.33 198
2700.45 199
2700.57 198
2700.69 193
2700.80 188
2700.92 184
2701.04 182
2701.16 182
2701.28 186
2701.40 192
2701.52 200
2701.64 205
2701.76 208
2701.88 207
2702.00 202
2702.12 193
2702.23 182
2702.35 171
2702.47 159
2702.59 147
2702.71 134
2702.83 118
2702.95 100
2703.07 78
2703.19 54
2703.31 31
2703.43 13
2703.55 3
2703.67 4
2703.78 16
2703.90 38
2704.02 65
2704.14 93
2704.26 116
2704.38 132
2704.50 140
2704.62 140
2704.74 135
2704.86 126
2704.98 117
2705.10 109
2705.21 103
2705.33 98
2705.45 94
2705.57 92
2705.69 92
2705.81 96
2705.93 103
2706.05 111
2706.17 119
2706.29 125
2706.41 128
2706.53 128
2706.65 125
2706.77 123
2706.88 122
2707.00 124
2707.12 127
2707.24 132
2707.36 136
2707.48 137
2707.60 135
2707.72 132
2707.84 131
2707.96 134
2708.08 143
2708.20 157
2708.32 176
2708.44 196
2708.55 212
2708.67 220
2708.79 217
2708.91 205
2709.03 183
2709.15 157
2709.27 130
2709.39 106
2709.51 88
2709.63 77
2709.75 71
2709.87 70
2709.99 71
2710.11 74
2710.23 78
2710.34 83
2710.46 90
2710.58 97
2710.70 106
2710.82 115
2710.94 124
2711.06 130
2711.18 132
2711.30 130
2711.42 124
2711.54 114
2711.66 104
2711.78 94
2711.90 88
2712.02 85
2712.14 88
2712.25 94
2712.37 101
2712.49 108
2712.61 115
2712.73 121
2712.85 127
2712.97 135
2713.09 143
2713.21 153
2713.33 163
2713.45 173
2713.57 180
2713.69 185
2713.81 188
2713.93 189
2714.05 189
2714.17 189
2714.28 188
2714.40 186
2714.52 182
2714.64 177
2714.76 171
2714.88 164
2715.00 158
2715.12 155
2715.24 152
2715.36 152
2715.48 151
2715.60 151
2715.72 148
2715.84 144
2715.96 135
2716.08 124
2716.20 108
2716.32 90
2716.44 70
2716.55 50
2716.67 33
2716.79 20
2716.91 12
2717.03 7
2717.15 4
2717.27 2
2717.39 0
2717.51 0
2717.63 0
2717.75 0
2717.87 0
2717.99 0
2718.11 0
2718.23 2
2718.35 4
2718.47 4
2718.59 4
2718.71 4
2718.83 7
2718.94 13
2719.06 22
2719.18 33
2719.30 44
2719.42 53
2719.54 58
2719.66 59
2719.78 56
2719.90 51
2720.02 44
2720.14 39
2720.26 36
2720.38 38
2720.50 44
2720.62 56
2720.74 71
2720.86 89
2720.98 107
2721.10 123
2721.22 135
2721.34 142
2721.46 144
2721.58 141
2721.69 136
2721.81 130
2721.93 124
2722.05 119
2722.17 116
2722.29 115
2722.41 118
2722.53 124
2722.65 133
2722.77 148
2722.89 165
2723.01 182
2723.13 195
2723.25 200
2723.37 196
2723.49 182
2723.61 159
2723.73 130
2723.85 100
2723.97 72
2724.09 50
2724.21 35
2724.33 27
2724.45 24
2724.57 25
2724.69 29
2724.81 35
2724.93 41
2725.04 48
2725.16 55
2725.28 62
2725.40 68
2725.52 73
2725.64 76
2725.76 78
2725.88 78
2726.00 77
2726.12 76
2726.24 75
2726.36 73
2726.48 72
2726.60 70
2726.72 67
2726.84 61
2726.96 53
2727.08 41
2727.20 27
2727.32 15
2727.44 5
2727.56 0
2727.68 0
2727.80 5
2727.92 14
2728.04 24
2728.16 33
2728.28 40
2728.40 44
2728.52 46
2728.64 47
2728.76 48
2728.88 48
2729.00 48
2729.12 49
2729.23 51
2729.35 53
2729.47 57
2729.59 60
2729.71 63
2729.83 63
2729.95 59
2730.07 51
2730.19 39
2730.31 24
2730.43 9
2730.55 0
2730.67 0
2730.79 0
2730.91 0
2731.03 0
2731.15 0
2731.27 4
2731.39 17
2731.51 31
2731.63 44
2731.75 54
2731.87 60
2731.99 64
2732.11 65
2732.23 64
2732.35 63
2732.47 61
2732.59 60
2732.71 59
2732.83 59
2732.95 58
2733.07 59
2733.19 60
2733.31 63
2733.43 66
2733.55 70
2733.67 74
2733.79 75
2733.91 73
2734.03 69
2734.15 61
2734.27 50
2734.39 37
2734.51 25
2734.63 16
2734.75 10
2734.87 9
2734.99 11
2735.11 15
2735.23 20
2735.35 23
2735.47 23
2735.59 20
2735.71 16
2735.83 14
2735.95 16
2736.07 24
2736.19 38
2736.31 58
2736.43 81
2736.55 104
2736.67 125
2736.79 139
2736.91 148
2737.03 151
2737.15 150
2737.27 146
2737.39 142
2737.51 138
2737.63 133
2737.74 126
2737.86 117
2737.98 104
2738.10 88
2738.22 71
2738.34 53
2738.46 36
2738.58 22
2738.70 11
2738.82 3
2738.94 0
2739.06 0
2739.18 0
2739.30 0
2739.42 0
2739.54 0
2739.66 0
2739.78 0
2739.90 0
2740.02 19
2740.14 46
2740.26 76
2740.38 107
2740.50 138
2740.62 163
2740.74 183
2740.86 196
2740.98 203
2741.10 205
2741.22 204
2741.34 201
2741.46 197
2741.58 191
2741.70 184
2741.82 174
2741.94 163
2742.06 150
2742.19 136
2742.31 124
2742.43 115
2742.55 110
2742.67 108
2742.79 108
2742.91 111
2743.03 112
2743.15 112
2743.27 109
2743.39 101
2743.51 90
2743.63 76
2743.75 59
2743.87 41
2743.99 24
2744.11 10
2744.23 0
2744.35 0
2744.47 0
2744.59 0
2744.71 0
2744.83 0
2744.95 8
2745.07 20
2745.19 31
2745.31 42
2745.43 50
2745.55 56
2745.67 61
2745.79 68
2745.91 78
2746.03 92
2746.15 111
2746.27 132
2746.39 152
2746.51 171
2746.63 185
2746.75 192
2746.87 193
2746.99 188
2747.11 177
2747.23 163
2747.35 145
2747.47 124
2747.59 101
2747.71 76
2747.83 50
2747.95 25
2748.07 1
2748.19 0
2748.31 0
2748.43 0
2748.55 0
2748.67 0
2748.79 0
2748.91 0
2749.03 15
2749.15 26
2749.27 31
2749.39 30
2749.51 23
2749.63 13
2749.75 1
2749.87 0
2749.99 0
2750.11 0
2750.23 5
2750.35 23
2750.47 44
2750.59 68
2750.72 90
2750.84 111
2750.96 127
2751.08 140
2751.20 148
2751.32 153
2751.44 154
2751.56 151
2751.68 148
2751.80 145
2751.92 145
2752.04 148
2752.16 154
2752.28 164
2752.40 174
2752.52 181
2752.64 183
2752.76 178
2752.88 168
2753.00 151
2753.12 132
2753.24 114
2753.36 98
2753.48 88
2753.60 82
2753.72 80
2753.84 79
2753.96 80
2754.08 81
2754.20 83
2754.32 87
2754.44 95
2754.56 107
2754.68 124
2754.80 142
2754.93 159
2755.05 173
2755.17 182
2755.29 185
2755.41 181
2755.53 173
2755.65 161
2755.77 146
2755.89 128
2756.01 110
2756.13 92
2756.25 75
2756.37 63
2756.49 55
2756.61 54
2756.73 57
2756.85 63
2756.97 70
2757.09 75
2757.21 75
2757.33 71
2757.45 63
2757.57 54
2757.69 46
2757.81 42
2757.93 42
2758.05 46
2758.17 52
2758.30 58
2758.42 64
2758.54 69
2758.66 71
2758.78 72
2758.90 73
2759.02 75
2759.14 77
2759.26 78
2759.38 78
2759.50 74
2759.62 67
2759.74 55
2759.86 42
2759.98 30
2760.10 20
2760.22 17
2760.34 20
2760.46 30
2760.58 47
2760.70 68
2760.82 92
2760.94 116
2761.07 139
2761.19 159
2761.31 174
2761.43 184
2761.55 187
2761.67 184
2761.79 175
2761.91 162
2762.03 146
2762.15 128
2762.27 111
2762.39 95
2762.51 79
2762.63 64
2762.75 50
2762.87 37
2762.99 26
2763.11 17
2763.23 11
2763.35 7
2763.47 4
2763.60 1
2763.72 0
2763.84 0
2763.96 0
2764.08 0
2764.20 0
2764.32 0
2764.44 0
2764.56 1
2764.68 21
2764.80 45
2764.92 70
2765.04 91
2765.16 106
2765.28 111
2765.40 108
2765.52 98
2765.64 83
2765.77 68
2765.89 55
2766.01 44
2766.13 39
2766.25 37
2766.37 39
2766.49 42
2766.61 47
2766.73 53
2766.85 60
2766.97 66
2767.09 73
2767.21 79
2767.33 86
2767.45 94
2767.57 100
2767.69 106
2767.82 111
2767.94 113
2768.06 112
2768.18 108
2768.30 101
2768.42 91
2768.54 81
2768.66 72
2768.78 66
2768.90 64
2769.02 68
2769.14 76
2769.26 89
2769.38 103
2769.50 118
2769.62 131
2769.75 140
2769.87 146
2769.99 148
2770.11 148
2770.23 147
2770.35 147
2770.47 149
2770.59 154
2770.71 161
2770.83 168
2770.95 173
2771.07 174
2771.19 170
2771.31 161
2771.43 147
2771.56 131
2771.68 115
2771.80 99
2771.92 86
2772.04 75
2772.16 67
2772.28 61
2772.40 56
2772.52 53
2772.64 48
2772.76 42
2772.88 35
2773.00 25
2773.12 14
2773.25 3
2773.37 0
2773.49 0
2773.61 0
2773.73 0
2773.85 0
2773.97 0
2774.09 0
2774.21 0
2774.33 6
2774.45 18
2774.57 27
2774.69 34
2774.81 38
2774.94 37
2775.06 33
2775.18 26
2775.30 19
2775.42 13
2775.54 9
2775.66 9
2775.78 13
2775.90 22
2776.02 34
2776.14 50
2776.26 68
2776.38 86
2776.51 103
2776.63 121
2776.75 140
2776.87 160
2776.99 182
2777.11 206
2777.23 233
2777.35 260
2777.47 286
2777.59 308
2777.71 325
2777.83 338
2777.96 346
2778.08 350
2778.20 351
2778.32 352
2778.44 351
2778.56 352
2778.68 355
2778.80 361
2778.92 369
2779.04 381
2779.16 396
2779.28 411
2779.41 424
2779.53 435
2779.65 441
2779.77 441
2779.89 437
2780.01 427
2780.13 413
2780.25 397
2780.37 380
2780.49 362
2780.61 346
2780.74 331
2780.86 317
2780.98 306
2781.10 296
2781.22 288
2781.34 281
2781.46 275
2781.58 271
2781.70 269
2781.82 267
2781.94 267
2782.07 267
2782.19 269
2782.31 273
2782.43 282
2782.55 294
2782.67 311
2782.79 331
2782.91 353
2783.03 374
2783.15 390
2783.27 400
2783.40 402
2783.52 396
2783.64 383
2783.76 364
2783.88 341
2784.00 317
2784.12 293
2784.24 270
2784.36 249
2784.48 229
2784.61 210
2784.73 192
2784.85 176
2784.97 161
2785.09 150
2785.21 144
2785.33 142
2785.45 143
2785.57 143
2785.69 139
2785.82 130
2785.94 116
2786.06 97
2786.18 80
2786.30 67
2786.42 62
2786.54 67
2786.66 78
2786.78 93
2786.90 106
2787.03 114
2787.15 115
2787.27 107
2787.39 92
2787.51 73
2787.63 55
2787.75 38
2787.87 28
2787.99 23
2788.11 26
2788.24 33
2788.36 41
2788.48 48
2788.60 51
2788.72 48
2788.84 38
2788.96 24
2789.08 8
2789.20 0
2789.33 0
2789.45 0
2789.57 7
2789.69 29
2789.81 54
2789.93 79
2790.05 99
2790.17 110
2790.29 110
2790.41 99
2790.54 82
2790.66 62
2790.78 43
2790.90 30
2791.02 23
2791.14 23
2791.26 28
2791.38 35
2791.50 40
2791.63 43
2791.75 41
2791.87 35
2791.99 27
2792.11 17
2792.23 7
2792.35 0
2792.47 0
2792.60 0
2792.72 0
2792.84 0
2792.96 5
2793.08 10
2793.20 12
2793.32 11
2793.44 8
2793.56 3
2793.69 0
2793.81 0
2793.93 0
2794.05 0
2794.17 0
2794.29 10
2794.41 26
2794.53 47
2794.66 73
2794.78 100
2794.90 128
2795.02 153
2795.14 173
2795.26 187
2795.38 193
2795.50 192
2795.62 184
2795.75 174
2795.87 163
2795.99 154
2796.11 148
2796.23 147
2796.35 150
2796.47 158
2796.59 169
2796.72 182
2796.84 194
2796.96 204
2797.08 211
2797.20 214
2797.32 213
2797.44 208
2797.56 203
2797.69 197
2797.81 194
2797.93 192
2798.05 192
2798.17 193
2798.29 194
2798.41 195
2798.53 195
2798.66 195
2798.78 195
2798.90 196
2799.02 197
2799.14 195
2799.26 190
2799.38 179
2799.50 164
2799.63 146
2799.75 129
2799.87 116
2799.99 109
2800.11 110
2800.23 117
2800.35 129
2800.48 141
2800.60 149
2800.72 151
2800.84 146
2800.96 133
2801.08 115
2801.20 95
2801.32 74
2801.45 55
2801.57 42
2801.69 34
2801.81 33
2801.93 42
2802.05 58
2802.17 81
2802.30 108
2802.42 136
2802.54 160
2802.66 179
2802.78 191
2802.90 196
2803.02 196
2803.14 191
2803.27 185
2803.39 177
2803.51 170
2803.63 163
2803.75 157
2803.87 152
2803.99 147
2804.12 141
2804.24 135
2804.36 129
2804.48 122
2804.60 116
2804.72 112
2804.84 109
2804.97 108
2805.09 108
2805.21 109
2805.33 109
2805.45 109
2805.57 110
2805.69 113
2805.82 119
2805.94 126
2806.06 133
2806.18 138
2806.30 139
2806.42 135
2806.54 126
2806.67 113
2806.79 99
2806.91 86
2807.03 76
2807.15 67
2807.27 61
2807.39 55
2807.52 48
2807.64 40
2807.76 30
2807.88 19
2808.00 9
2808.12 2
2808.24 0
2808.37 2
2808.49 7
2808.61 12
2808.73 16
2808.85 16
2808.97 11
2809.10 3
2809.22 0
2809.34 0
2809.46 0
2809.58 0
2809.70 0
2809.82 0
2809.95 2
2810.07 8
2810.19 10
2810.31 9
2810.43 7
2810.55 5
2810.68 7
2810.80 13
2810.92 24
2811.04 37
2811.16 51
2811.28 64
2811.40 72
2811.53 75
2811.65 72
2811.77 67
2811.89 60
2812.01 53
2812.13 46
2812.26 39
2812.38 32
2812.50 26
2812.62 20
2812.74 16
2812.86 16
2812.98 20
2813.11 29
2813.23 39
2813.35 49
2813.47 55
2813.59 58
2813.71 58
2813.84 57
2813.96 58
2814.08 63
2814.20 73
2814.32 84
2814.44 95
2814.57 103
2814.69 104
2814.81 100
2814.93 92
2815.05 83
2815.17 76
2815.30 73
2815.42 74
2815.54 80
2815.66 88
2815.78 95
2815.90 102
2816.03 106
2816.15 108
2816.27 108
2816.39 106
2816.51 102
2816.63 97
2816.76 92
2816.88 87
2817.00 82
2817.12 80
2817.24 81
2817.36 85
2817.49 92
2817.61 101
2817.73 111
2817.85 118
2817.97 121
2818.09 121
2818.22 117
2818.34 113
2818.46 109
2818.58 107
2818.70 108
2818.82 111
2818.95 115
2819.07 116
2819.19 116
2819.31 114
2819.43 111
2819.55 108
2819.68 108
2819.80 112
2819.92 118
2820.04 126
2820.16 133
2820.28 138
2820.41 140
2820.53 139
2820.65 134
2820.77 128
2820.89 120
2821.02 112
2821.14 104
2821.26 96
2821.38 87
2821.50 78
2821.62 68
2821.75 61
2821.87 56
2821.99 59
2822.11 69
2822.23 87
2822.35 112
2822.48 140
2822.60 165
2822.72 185
2822.84 195
2822.96 195
2823.09 186
2823.21 172
2823.33 154
2823.45 137
2823.57 120
2823.69 106
2823.82 94
2823.94 86
2824.06 81
2824.18 81
2824.30 87
2824.43 99
2824.55 114
2824.67 129
2824.79 142
2824.91 149
2825.03 149
2825.16 143
2825.28 131
2825.40 115
2825.52 98
2825.64 82
2825.77 66
2825.89 52
2826.01 39
2826.13 27
2826.25 16
2826.38 7
2826.50 0
2826.62 0
2826.74 0
2826.86 0
2826.98 0
2827.11 0
2827.23 0
2827.35 0
2827.47 1
2827.59 2
2827.72 4
2827.84 6
2827.96 10
2828.08 16
2828.20 25
2828.33 37
2828.45 50
2828.57 63
2828.69 76
2828.81 87
2828.94 97
2829.06 104
2829.18 108
2829.30 111
2829.42 110
2829.55 108
2829.67 104
2829.79 98
2829.91 93
2830.03 88
2830.15 86
2830.28 86
2830.40 89
2830.52 93
2830.64 97
2830.76 99
2830.89 98
2831.01 93
2831.13 84
2831.25 73
2831.37 62
2831.50 51
2831.62 43
2831.74 38
2831.86 36
2831.98 34
2832.11 32
2832.23 29
2832.35 25
2832.47 21
2832.59 17
2832.72 15
2832.84 17
2832.96 23
2833.08 33
2833.20 46
2833.33 62
2833.45 78
2833.57 95
2833.69 109
2833.81 119
2833.94 127
2834.06 131
2834.18 133
2834.30 135
2834.43 137
2834.55 139
2834.67 142
2834.79 142
2834.91 141
2835.04 137
2835.16 132
2835.28 128
2835.40 127
2835.52 131
2835.65 141
2835.77 156
2835.89 174
2836.01 191
2836.13 205
2836.26 214
2836.38 216
2836.50 213
2836.62 206
2836.74 199
2836.87 192
2836.99 189
2837.11 190
2837.23 195
2837.36 201
2837.48 206
2837.60 206
2837.72 199
2837.84 185
2837.97 167
2838.09 147
2838.21 130
2838.33 119
2838.45 116
2838.58 119
2838.70 127
2838.82 137
2838.94 146
2839.06 153
2839.19 158
2839.31 164
2839.43 170
2839.55 180
2839.68 193
2839.80 209
2839.92 225
2840.04 239
2840.16 248
2840.29 251
2840.41 249
2840.53 242
2840.65 234
2840.78 224
2840.90 215
2841.02 209
2841.14 204
2841.26 199
2841.39 195
2841.51 190
2841.63 186
2841.75 182
2841.88 178
2842.00 174
2842.12 170
2842.24 166
2842.36 161
2842.49 156
2842.61 152
2842.73 151
2842.85 152
2842.98 156
2843.10 160
2843.22 163
2843.34 161
2843.46 153
2843.59 137
2843.71 116
2843.83 89
2843.95 60
2844.08 32
2844.20 7
2844.32 0
2844.44 0
2844.56 0
2844.69 0
2844.81 0
2844.93 0
2845.05 0
2845.18 7
2845.30 16
2845.42 23
2845.54 26
2845.66 26
2845.79 24
2845.91 22
2846.03 21
2846.15 20
2846.28 19
2846.40 17
2846.52 15
2846.64 12
2846.77 9
2846.89 6
2847.01 5
2847.13 6
2847.25 9
2847.38 12
2847.50 15
2847.62 15
2847.74 13
2847.87 8
2847.99 1
2848.11 0
2848.23 0
2848.36 0
2848.48 0
2848.60 0
2848.72 0
2848.85 0
2848.97 11
2849.09 26
2849.21 41
2849.33 55
2849.46 64
2849.58 68
2849.70 64
2849.82 54
2849.95 39
2850.07 25
2850.19 15
2850.31 13
2850.44 19
2850.56 33
2850.68 52
2850.80 74
2850.93 96
2851.05 116
2851.17 133
2851.29 147
2851.42 158
2851.54 164
2851.66 167
2851.78 166
2851.91 160
2852.03 151
2852.15 139
2852.27 128
2852.39 118
2852.52 113
2852.64 111
2852.76 113
2852.88 117
2853.01 122
2853.13 128
2853.25 133
2853.37 137
2853.50 140
2853.62 144
2853.74 149
2853.86 154
2853.99 160
2854.11 167
2854.23 175
2854.35 183
2854.48 191
2854.60 199
2854.72 206
2854.84 211
2854.97 214
2855.09 212
2855.21 205
2855.33 192
2855.46 175
2855.58 154
2855.70 132
2855.82 109
2855.95 88
2856.07 71
2856.19 57
2856.31 47
2856.44 40
2856.56 34
2856.68 28
2856.80 22
2856.93 17
2857.05 12
2857.17 9
2857.29 8
2857.42 10
2857.54 13
2857.66 17
2857.78 21
2857.91 25
2858.03 28
2858.15 32
2858.27 36
2858.40 41
2858.52 45
2858.64 47
2858.77 47
2858.89 45
2859.01 40
2859.13 34
2859.26 31
2859.38 31
2859.50 37
2859.62 50
2859.75 68
2859.87 89
2859.99 112
2860.11 134
2860.24 155
2860.36 174
2860.48 190
2860.60 203
2860.73 211
2860.85 213
2860.97 208
2861.09 194
2861.22 172
2861.34 144
2861.46 112
2861.58 81
2861.71 52
2861.83 29
2861.95 12
2862.08 0
2862.20 0
2862.32 0
2862.44 0
2862.57 0
2862.69 0
2862.81 0
2862.93 0
2863.06 0
2863.18 0
2863.30 8
2863.42 18
2863.55 30
2863.67 42
2863.79 53
2863.92 62
2864.04 68
2864.16 72
2864.28 73
2864.41 74
2864.53 74
2864.65 75
2864.77 79
2864.90 83
2865.02 87
2865.14 91
2865.27 92
2865.39 91
2865.51 87
2865.63 81
2865.76 74
2865.88 67
2866.00 61
2866.12 58
2866.25 59
2866.37 62
2866.49 67
2866.62 73
2866.74 77
2866.86 76
2866.98 71
2867.11 62
2867.23 52
2867.35 44
2867.47 41
2867.60 47
2867.72 61
2867.84 83
2867.97 107
2868.09 130
2868.21 147
2868.33 156
2868.46 156
2868.58 148
2868.70 134
2868.82 117
2868.95 99
2869.07 82
2869.19 67
2869.32 54
2869.44 44
2869.56 38
2869.68 35
2869.81 34
2869.93 35
2870.05 36
2870.18 37
2870.30 36
2870.42 34
2870.54 29
2870.67 23
2870.79 17
2870.91 9
2871.04 2
2871.16 0
2871.28 0
2871.40 0
2871.53 0
2871.65 0
2871.77 0
2871.90 0
2872.02 0
2872.14 4
2872.26 10
2872.39 16
2872.51 23
2872.63 30
2872.76 35
2872.88 40
2873.00 43
2873.12 45
2873.25 47
2873.37 48
2873.49 51
2873.62 55
2873.74 61
2873.86 69
2873.98 77
2874.11 84
2874.23 88
2874.35 88
2874.48 85
2874.60 77
2874.72 66
2874.84 53
2874.97 41
2875.09 30
2875.21 23
2875.34 20
2875.46 20
2875.58 23
2875.71 26
2875.83 29
2875.95 29
2876.07 27
2876.20 21
2876.32 13
2876.44 3
2876.57 0
2876.69 0
2876.81 0
2876.93 0
2877.06 0
2877.18 0
2877.30 0
2877.43 1
2877.55 21
2877.67 43
2877.80 66
2877.92 90
2878.04 113
2878.16 133
2878.29 148
2878.41 160
2878.53 167
2878.66 171
2878.78 173
2878.90 173
2879.03 172
2879.15 173
2879.27 174
2879.39 176
2879.52 176
2879.64 176
2879.76 174
2879.89 172
2880.01 171
2880.13 172
2880.26 177
2880.38 185
2880.50 195
2880.62 204
2880.75 212
2880.87 216
2880.99 216
2881.12 214
2881.24 211
2881.36 209
2881.49 209
2881.61 211
2881.73 213
2881.86 216
2881.98 216
2882.10 214
2882.22 211
2882.35 205
2882.47 198
2882.59 190
2882.72 178
2882.84 163
2882.96 145
2883.09 125
2883.21 104
2883.33 85
2883.46 71
2883.58 62
2883.70 60
2883.82 62
2883.95 67
2884.07 73
2884.19 79
2884.32 83
2884.44 87
2884.56 89
2884.69 92
2884.81 97
2884.93 102
2885.06 108
2885.18 114
2885.30 121
2885.43 130
2885.55 140
2885.67 152
2885.79 166
2885.92 181
2886.04 196
2886.16 207
2886.29 215
2886.41 217
2886.53 214
2886.66 207
2886.78 197
2886.90 187
2887.03 176
2887.15 165
2887.27 154
2887.40 143
2887.52 130
2887.64 117
2887.77 103
2887.89 90
2888.01 79
2888.13 69
2888.26 61
2888.38 54
2888.50 49
2888.63 44
2888.75 39
2888.87 36
2889.00 33
2889.12 33
2889.24 35
2889.37 41
2889.49 50
2889.61 63
2889.74 78
2889.86 95
2889.98 111
2890.11 125
2890.23 134
2890.35 138
2890.48 137
2890.60 133
2890.72 128
2890.85 123
2890.97 121
2891.09 120
2891.22 119
2891.34 115
2891.46 106
2891.59 91
2891.71 68
2891.83 41
2891.96 13
2892.08 0
2892.20 0
2892.33 0
2892.45 0
2892.57 0
2892.70 8
2892.82 36
2892.94 65
2893.07 92
2893.19 115
2893.31 132
2893.43 143
2893.56 149
2893.68 151
2893.80 151
2893.93 151
2894.05 150
2894.17 149
2894.30 149
2894.42 150
2894.54 152
2894.67 155
2894.79 160
2894.91 167
2895.04 174
2895.16 180
2895.28 183
2895.41 182
2895.53 176
2895.66 167
2895.78 155
2895.90 144
2896.03 135
2896.15 129
2896.27 126
2896.40 126
2896.52 129
2896.64 132
2896.77 136
2896.89 139
2897.01 140
2897.14 137
2897.26 129
2897.38 116
2897.51 97
2897.63 73
2897.75 47
2897.88 20
2898.00 0
2898.12 0
2898.25 0
2898.37 0
2898.49 0
2898.62 0
2898.74 0
2898.86 0
2898.99 0
2899.11 22
2899.23 44
2899.36 65
2899.48 84
2899.60 101
2899.73 115
2899.85 124
2899.97 130
2900.10 133
2900.22 131
2900.34 127
2900.47 121
2900.59 115
2900.72 108
2900.84 101
2900.96 94
2901.09 88
2901.21 84
2901.33 82
2901.46 83
2901.58 87
2901.70 96
2901.83 107
2901.95 119
2902.07 129
2902.20 135
2902.32 138
2902.44 137
2902.57 135
2902.69 131
2902.81 129
2902.94 128
2903.06 126
2903.18 124
2903.31 122
2903.43 118
2903.56 114
2903.68 111
2903.80 111
2903.93 114
2904.05 120
2904.17 127
2904.30 134
2904.42 140
2904.54 143
2904.67 144
2904.79 140
2904.91 133
2905.04 123
2905.16 109
2905.29 92
2905.41 74
2905.53 57
2905.66 43
2905.78 34
2905.90 30
2906.03 33
2906.15 42
2906.27 55
2906.40 69
2906.52 84
2906.64 98
2906.77 112
2906.89 125
2907.02 137
2907.14 150
2907.26 164
2907.39 177
2907.51 190
2907.63 202
2907.76 211
2907.88 217
2908.00 220
2908.13 217
2908.25 209
2908.38 197
2908.50 183
2908.62 168
2908.75 154
2908.87 142
2908.99 135
2909.12 131
2909.24 128
2909.36 126
2909.49 122
2909.61 117
2909.74 111
2909.86 105
2909.98 102
2910.11 101
2910.23 103
2910.35 107
2910.48 113
2910.60 119
2910.72 122
2910.85 125
2910.97 125
2911.10 125
2911.22 126
2911.34 128
2911.47 132
2911.59 138
2911.71 145
2911.84 151
2911.96 155
2912.09 159
2912.21 161
2912.33 166
2912.46 172
2912.58 181
2912.70 192
2912.83 203
2912.95 209
2913.07 208
2913.20 198
2913.32 179
2913.45 155
2913.57 129
2913.69 106
2913.82 88
2913.94 78
2914.06 76
2914.19 79
2914.31 85
2914.44 92
2914.56 100
2914.68 109
2914.81 120
2914.93 132
2915.05 145
2915.18 158
2915.30 170
2915.43 176
2915.55 176
2915.67 170
2915.80 158
2915.92 140
2916.05 119
2916.17 96
2916.29 74
2916.42 55
2916.54 41
2916.66 33
2916.79 33
2916.91 41
2917.04 57
2917.16 76
2917.28 97
2917.41 115
2917.53 127
2917.65 131
2917.78 126
2917.90 114
2918.03 97
2918.15 79
2918.27 63
2918.40 51
2918.52 43
2918.65 38
2918.77 37
2918.89 36
2919.02 34
2919.14 32
2919.26 30
2919.39 31
2919.51 35
2919.64 44
2919.76 56
2919.88 70
2920.01 81
2920.13 87
2920.26 86
2920.38 76
2920.50 59
2920.63 39
2920.75 20
2920.88 5
2921.00 0
2921.12 0
2921.25 4
2921.37 15
2921.49 29
2921.62 42
2921.74 54
2921.87 65
2921.99 76
2922.11 86
2922.24 96
2922.36 106
2922.49 115
2922.61 124
2922.73 131
2922.86 138
2922.98 144
2923.11 151
2923.23 156
2923.35 161
2923.48 163
2923.60 159
2923.73 150
2923.85 135
2923.97 115
2924.10 92
2924.22 71
2924.35 53
2924.47 41
2924.59 37
2924.72 37
2924.84 41
2924.97 45
2925.09 48
2925.21 49
2925.34 46
2925.46 41
2925.59 36
2925.71 32
2925.83 29
2925.96 28
2926.08 28
2926.21 29
2926.33 30
2926.45 30
2926.58 29
2926.70 27
2926.83 25
2926.95 23
2927.07 22
2927.20 22
2927.32 22
2927.45 23
2927.57 25
2927.69 25
2927.82 24
2927.94 21
2928.07 15
2928.19 7
2928.31 0
2928.44 0
2928.56 0
2928.69 0
2928.81 0
2928.93 0
2929.06 0
2929.18 0
2929.31 1
2929.43 11
2929.55 20
2929.68 29
2929.80 36
2929.93 42
2930.05 47
2930.17 53
2930.30 58
2930.42 64
2930.55 68
2930.67 73
2930.80 77
2930.92 81
2931.04 82
2931.17 82
2931.29 81
2931.42 78
2931.54 75
2931.66 73
2931.79 72
2931.91 74
2932.04 79
2932.16 85
2932.28 90
2932.41 94
2932.53 95
2932.66 92
2932.78 85
2932.91 75
2933.03 63
2933.15 51
2933.28 40
2933.40 31
2933.53 24
2933.65 22
2933.77 23
2933.90 29
2934.02 37
2934.15 45
2934.27 52
2934.40 58
2934.52 59
2934.64 58
2934.77 56
2934.89 54
2935.02 54
2935.14 55
2935.26 57
2935.39 58
2935.51 56
2935.64 51
2935.76 41
2935.89 29
2936.01 14
2936.13 0
2936.26 0
2936.38 0
2936.51 0
2936.63 0
2936.76 0
2936.88 0
2937.00 0
2937.13 2
2937.25 9
2937.38 16
2937.50 22
2937.63 26
2937.75 28
2937.87 29
2938.00 28
2938.12 25
2938.25 21
2938.37 18
2938.49 17
2938.62 21
2938.74 30
2938.87 46
2938.99 66
2939.12 88
2939.24 111
2939.36 132
2939.49 148
2939.61 159
2939.74 163
2939.86 161
2939.99 153
2940.11 140
2940.23 123
2940.36 103
2940.48 82
2940.61 63
2940.73 46
2940.86 35
2940.98 30
2941.11 30
2941.23 35
2941.35 43
2941.48 51
2941.60 56
2941.73 58
2941.85 55
2941.98 49
2942.10 41
2942.22 33
2942.35 26
2942.47 21
2942.60 19
2942.72 19
2942.85 21
2942.97 23
2943.09 27
2943.22 32
2943.34 40
2943.47 53
2943.59 69
2943.72 87
2943.84 105
2943.97 121
2944.09 132
2944.21 135
2944.34 131
2944.46 121
2944.59 105
2944.71 88
2944.84 73
2944.96 60
2945.08 52
2945.21 48
2945.33 50
2945.46 57
2945.58 69
2945.71 87
2945.83 108
2945.96 132
2946.08 158
2946.20 182
2946.33 202
2946.45 218
2946.58 230
2946.70 239
2946.83 247
2946.95 256
2947.08 267
2947.20 279
2947.32 293
2947.45 305
2947.57 312
2947.70 312
2947.82 305
2947.95 290
2948.07 269
2948.20 246
2948.32 221
2948.44 198
2948.57 178
2948.69 161
2948.82 147
2948.94 135
2949.07 125
2949.19 118
2949.32 113
2949.44 109
2949.57 107
2949.69 105
2949.81 103
2949.94 101
2950.06 96
2950.19 90
2950.31 82
2950.44 73
2950.56 61
2950.69 50
2950.81 39
2950.93 32
2951.06 28
2951.18 29
2951.31 36
2951.43 46
2951.56 59
2951.68 71
2951.81 81
2951.93 86
2952.06 86
2952.18 81
2952.30 73
2952.43 62
2952.55 51
2952.68 41
2952.80 33
2952.93 27
2953.05 25
2953.18 27
2953.30 33
2953.43 43
2953.55 56
2953.68 72
2953.80 89
2953.92 105
2954.05 120
2954.17 132
2954.30 143
2954.42 151
2954.55 161
2954.67 172
2954.80 187
2954.92 206
2955.05 230
2955.17 258
2955.30 288
2955.42 317
2955.54 345
2955.67 370
2955.79 391
2955.92 408
2956.04 422
2956.17 433
2956.29 444
2956.42 455
2956.54 466
2956.67 477
2956.79 489
2956.92 499
2957.04 507
2957.16 512
2957.29 513
2957.41 511
2957.54 507
2957.66 502
2957.79 498
2957.91 497
2958.04 500
2958.16 506
2958.29 514
2958.41 521
2958.54 526
2958.66 527
2958.79 523
2958.91 514
2959.03 502
2959.16 489
2959.28 476
2959.41 466
2959.53 459
2959.66 454
2959.78 449
2959.91 443
2960.03 432
2960.16 417
2960.28 397
2960.41 374
2960.53 350
2960.66 329
2960.78 313
2960.91 303
2961.03 299
2961.16 299
2961.28 301
2961.40 305
2961.53 308
2961.65 309
2961.78 311
2961.90 311
2962.03 312
2962.15 315
2962.28 318
2962.40 323
2962.53 330
2962.65 338
2962.78 349
2962.90 361
2963.03 373
2963.15 383
2963.28 388
2963.40 385
2963.53 374
2963.65 355
2963.78 331
2963.90 304
2964.03 280
2964.15 260
2964.27 247
2964.40 240
2964.52 240
2964.65 244
2964.77 250
2964.90 255
2965.02 258
2965.15 257
2965.27 252
2965.40 242
2965.52 228
2965.65 211
2965.77 194
2965.90 179
2966.02 170
2966.15 168
2966.27 173
2966.40 185
2966.52 200
2966.65 216
2966.77 230
2966.90 242
2967.02 250
2967.15 257
2967.27 261
2967.40 263
2967.52 264
2967.65 262
2967.77 257
2967.90 249
2968.02 239
2968.15 227
2968.27 215
2968.39 204
2968.52 196
2968.64 192
2968.77 190
2968.89 191
2969.02 192
2969.14 194
2969.27 194
2969.39 192
2969.52 189
2969.64 184
2969.77 178
2969.89 174
2970.02 170
2970.14 168
2970.27 167
2970.39 165
2970.52 164
2970.64 161
2970.77 158
2970.89 154
2971.02 149
2971.14 145
2971.27 142
2971.39 138
2971.52 135
2971.64 133
2971.77 130
2971.89 128
2972.02 126
2972.14 124
2972.27 121
2972.39 117
2972.52 112
2972.64 106
2972.77 100
2972.89 95
2973.02 93
2973.14 93
2973.27 96
2973.39 101
2973.52 105
2973.64 106
2973.77 102
2973.89 91
2974.02 77
2974.14 60
2974.27 44
2974.39 34
2974.52 32
2974.64 39
2974.77 56
2974.89 77
2975.02 102
2975.14 124
2975.27 142
2975.39 154
2975.52 161
2975.64 162
2975.77 161
2975.89 159
2976.02 158
2976.14 158
2976.27 158
2976.39 158
2976.52 158
2976.64 158
2976.77 156
2976.89 154
2977.02 150
2977.14 146
2977.27 140
2977.39 133
2977.52 124
2977.64 114
2977.77 104
2977.89 94
2978.02 86
2978.15 81
2978.27 79
2978.40 81
2978.52 88
2978.65 99
2978.77 113
2978.90 126
2979.02 137
2979.15 140
2979.27 135
2979.40 121
2979.52 100
2979.65 74
2979.77 48
2979.90 24
2980.02 6
2980.15 0
2980.27 0
2980.40 0
2980.52 0
2980.65 0
2980.77 0
2980.90 5
2981.02 10
2981.15 13
2981.27 15
2981.40 13
2981.52 9
2981.65 3
2981.77 0
2981.90 0
2982.02 0
2982.15 0
2982.27 0
2982.40 5
2982.53 16
2982.65 25
2982.78 32
2982.90 35
2983.03 34
2983.15 31
2983.28 27
2983.40 23
2983.53 22
2983.65 23
2983.78 25
2983.90 29
2984.03 31
2984.15 31
2984.28 29
2984.40 26
2984.53 22
2984.65 20
2984.78 18
2984.90 20
2985.03 23
2985.15 29
2985.28 35
2985.41 42
2985.53 47
2985.66 51
2985.78 55
2985.91 58
2986.03 60
2986.16 63
2986.28 65
2986.41 68
2986.53 70
2986.66 72
2986.78 73
2986.91 73
2987.03 73
2987.16 72
2987.28 72
2987.41 73
2987.54 77
2987.66 83
2987.79 90
2987.91 97
2988.04 104
2988.16 109
2988.29 113
2988.41 115
2988.54 118
2988.66 120
2988.79 122
2988.91 124
2989.04 126
2989.16 127
2989.29 128
2989.41 130
2989.54 132
2989.67 135
2989.79 141
2989.92 147
2990.04 154
2990.17 160
2990.29 166
2990.42 171
2990.54 174
2990.67 174
2990.79 171
2990.92 165
2991.04 155
2991.17 142
2991.30 127
2991.42 109
2991.55 90
2991.67 70
2991.80 48
2991.92 24
2992.05 2
2992.17 0
2992.30 0
2992.42 0
2992.55 0
2992.67 0
2992.80 0
2992.93 0
2993.05 9
2993.18 23
2993.30 34
2993.43 39
2993.55 40
2993.68 37
2993.80 33
2993.93 27
2994.05 23
2994.18 21
2994.31 22
2994.43 24
2994.56 28
2994.68 31
2994.81 34
2994.93 34
2995.06 30
2995.18 21
2995.31 8
2995.43 0
2995.56 0
2995.69 0
2995.81 0
2995.94 0
2996.06 0
2996.19 0
2996.31 1
2996.44 18
2996.56 33
2996.69 46
2996.81 56
2996.94 66
2997.07 74
2997.19 81
2997.32 88
2997.44 94
2997.57 97
2997.69 97
2997.82 96
2997.94 94
2998.07 92
2998.20 91
2998.32 92
2998.45 94
2998.57 99
2998.70 105
2998.82 111
2998.95 118
2999.07 124
2999.20 131
2999.33 138
2999.45 144
2999.58 151
2999.70 157
2999.83 162
2999.95 165
3000.08 166
3000.20 163
3000.33 158
3000.46 149
3000.58 137
3000.71 123
3000.83 107
3000.96 91
3001.08 77
3001.21 64
3001.33 55
3001.46 48
3001.59 46
3001.71 45
3001.84 46
3001.96 47
3002.09 47
3002.21 47
3002.34 45
3002.46 42
3002.59 37
3002.72 31
3002.84 22
3002.97 13
3003.09 4
3003.22 0
3003.34 0
3003.47 0
3003.60 0
3003.72 0
3003.85 13
3003.97 34
3004.10 59
3004.22 88
3004.35 117
3004.47 142
3004.60 162
3004.73 172
3004.85 174
3004.98 168
3005.10 156
3005.23 142
3005.35 128
3005.48 118
3005.61 111
3005.73 105
3005.86 100
3005.98 92
3006.11 78
3006.23 60
3006.36 37
3006.49 13
3006.61 0
3006.74 0
3006.86 0
3006.99 0
3007.11 0
3007.24 0
3007.37 0
3007.49 3
3007.62 27
3007.74 51
3007.87 72
3007.99 89
3008.12 100
3008.25 106
3008.37 106
3008.50 101
3008.62 90
3008.75 76
3008.87 60
3009.00 43
3009.13 27
3009.25 13
3009.38 2
3009.50 0
3009.63 0
3009.75 0
3009.88 0
3010.01 0
3010.13 2
3010.26 11
3010.38 23
3010.51 38
3010.63 57
3010.76 78
3010.89 101
3011.01 124
3011.14 148
3011.26 172
3011.39 194
3011.52 215
3011.64 234
3011.77 251
3011.89 266
3012.02 279
3012.14 288
3012.27 293
3012.40 294
3012.52 290
3012.65 282
3012.77 272
3012.90 260
3013.03 250
3013.15 242
3013.28 238
3013.40 237
3013.53 240
3013.65 245
3013.78 252
3013.91 261
3014.03 270
3014.16 281
3014.28 291
3014.41 300
3014.54 306
3014.66 310
3014.79 310
3014.91 308
3015.04 304
3015.16 297
3015.29 290
3015.42 282
3015.54 272
3015.67 262
3015.79 250
3015.92 238
3016.05 226
3016.17 214
3016.30 202
3016.42 191
3016.55 180
3016.68 172
3016.80 166
3016.93 164
3017.05 166
3017.18 173
3017.31 184
3017.43 198
3017.56 214
3017.68 230
3017.81 244
3017.93 255
3018.06 260
3018.19 261
3018.31 256
3018.44 248
3018.56 237
3018.69 224
3018.82 211
3018.94 200
3019.07 189
3019.19 180
3019.32 173
3019.45 166
3019.57 159
3019.70 153
3019.82 147
3019.95 142
3020.08 139
3020.20 139
3020.33 140
3020.45 144
3020.58 149
3020.71 154
3020.83 158
3020.96 159
3021.08 158
3021.21 155
3021.34 150
3021.46 146
3021.59 144
3021.71 143
3021.84 145
3021.97 147
3022.09 150
3022.22 152
3022.34 153
3022.47 152
3022.60 149
3022.72 145
3022.85 140
3022.97 135
3023.10 130
3023.23 125
3023.35 121
3023.48 115
3023.60 106
3023.73 95
3023.86 80
3023.98 62
3024.11 42
3024.23 23
3024.36 6
3024.49 0
3024.61 0
3024.74 0
3024.87 0
3024.99 0
3025.12 0
3025.24 0
3025.37 0
3025.50 0
3025.62 10
3025.75 22
3025.87 33
3026.00 42
3026.13 47
3026.25 49
3026.38 50
3026.50 51
3026.63 56
3026.76 65
3026.88 80
3027.01 98
3027.14 119
3027.26 138
3027.39 153
3027.51 163
3027.64 167
3027.77 164
3027.89 157
3028.02 145
3028.14 131
3028.27 115
3028.40 99
3028.52 83
3028.65 69
3028.77 57
3028.90 49
3029.03 44
3029.15 43
3029.28 47
3029.41 55
3029.53 66
3029.66 78
3029.78 90
3029.91 101
3030.04 109
3030.16 115
3030.29 121
3030.42 126
3030.54 134
3030.67 145
3030.79 158
3030.92 173
3031.05 187
3031.17 199
3031.30 208
3031.42 213
3031.55 213
3031.68 210
3031.80 205
3031.93 197
3032.06 189
3032.18 180
3032.31 173
3032.43 167
3032.56 162
3032.69 158
3032.81 156
3032.94 155
3033.07 154
3033.19 156
3033.32 159
3033.44 166
3033.57 175
3033.70 187
3033.82 200
3033.95 212
3034.08 221
3034.20 227
3034.33 230
3034.45 232
3034.58 233
3034.71 236
3034.83 242
3034.96 250
3035.09 259
3035.21 267
3035.34 273
3035.47 274
3035.59 272
3035.72 265
3035.84 254
3035.97 241
3036.10 227
3036.22 213
3036.35 201
3036.48 190
3036.60 181
3036.73 175
3036.85 172
3036.98 175
3037.11 181
3037.23 193
3037.36 209
3037.49 228
3037.61 247
3037.74 264
3037.87 276
3037.99 280
3038.12 278
3038.24 270
3038.37 259
3038.50 248
3038.62 243
3038.75 243
3038.88 251
3039.00 263
3039.13 277
3039.26 288
3039.38 292
3039.51 286
3039.63 271
3039.76 249
3039.89 224
3040.01 200
3040.14 181
3040.27 170
3040.39 167
3040.52 169
3040.65 175
3040.77 180
3040.90 183
3041.02 184
3041.15 181
3041.28 178
3041.40 177
3041.53 178
3041.66 184
3041.78 192
3041.91 203
3042.04 213
3042.16 222
3042.29 229
3042.42 233
3042.54 236
3042.67 237
3042.80 237
3042.92 237
3043.05 237
3043.17 235
3043.30 233
3043.43 232
3043.55 231
3043.68 233
3043.81 237
3043.93 244
3044.06 252
3044.19 261
3044.31 269
3044.44 274
3044.57 278
3044.69 279
3044.82 278
3044.95 276
3045.07 273
3045.20 268
3045.32 261
3045.45 254
3045.58 244
3045.70 233
3045.83 220
3045.96 206
3046.08 194
3046.21 184
3046.34 179
3046.46 179
3046.59 185
3046.72 195
3046.84 206
3046.97 217
3047.10 227
3047.22 234
3047.35 239
3047.48 245
3047.60 252
3047.73 261
3047.86 272
3047.98 283
3048.11 291
3048.23 293
3048.36 289
3048.49 278
3048.61 261
3048.74 238
3048.87 212
3048.99 186
3049.12 159
3049.25 134
3049.37 112
3049.50 94
3049.63 80
3049.75 72
3049.88 69
3050.01 71
3050.13 77
3050.26 86
3050.39 97
3050.51 110
3050.64 125
3050.77 141
3050.89 159
3051.02 177
3051.15 195
3051.27 211
3051.40 222
3051.53 228
3051.65 227
3051.78 219
3051.91 206
3052.03 188
3052.16 168
3052.29 148
3052.41 128
3052.54 111
3052.67 97
3052.79 86
3052.92 80
3053.05 79
3053.17 82
3053.30 89
3053.43 98
3053.55 107
3053.68 117
3053.81 126
3053.93 134
3054.06 141
3054.19 149
3054.31 157
3054.44 164
3054.57 171
3054.69 176
3054.82 180
3054.95 180
3055.07 178
3055.20 174
3055.33 167
3055.45 158
3055.58 148
3055.71 135
3055.83 122
3055.96 107
3056.09 93
3056.21 79
3056.34 69
3056.47 62
3056.59 62
3056.72 67
3056.85 76
3056.97 90
3057.10 104
3057.23 116
3057.35 125
3057.48 128
3057.61 126
3057.73 120
3057.86 110
3057.99 96
3058.12 82
3058.24 69
3058.37 57
3058.50 47
3058.62 40
3058.75 36
3058.88 37
3059.00 40
3059.13 45
3059.26 50
3059.38 56
3059.51 61
3059.64 66
3059.76 70
3059.89 73
3060.02 76
3060.14 80
3060.27 84
3060.40 88
3060.52 93
3060.65 98
3060.78 102
3060.90 104
3061.03 103
3061.16 100
3061.29 94
3061.41 89
3061.54 85
3061.67 84
3061.79 87
3061.92 96
3062.05 109
3062.17 123
3062.30 135
3062.43 143
3062.55 145
3062.68 142
3062.81 133
3062.93 120
3063.06 107
3063.19 94
3063.31 85
3063.44 80
3063.57 77
3063.70 77
3063.82 78
3063.95 78
3064.08 75
3064.20 71
3064.33 65
3064.46 60
3064.58 55
3064.71 50
3064.84 47
3064.96 45
3065.09 44
3065.22 42
3065.35 41
3065.47 39
3065.60 37
3065.73 36
3065.85 34
3065.98 33
3066.11 33
3066.23 34
3066.36 38
3066.49 43
3066.61 49
3066.74 56
3066.87 63
3067.00 69
3067.12 74
3067.25 77
3067.38 79
3067.50 79
3067.63 77
3067.76 72
3067.88 65
3068.01 56
3068.14 47
3068.27 38
3068.39 30
3068.52 25
3068.65 21
3068.77 18
3068.90 16
3069.03 12
3069.15 6
3069.28 0
3069.41 0
3069.54 0
3069.66 0
3069.79 0
3069.92 0
3070.04 0
3070.17 0
3070.30 3
3070.42 9
3070.55 14
3070.68 16
3070.81 16
3070.93 14
3071.06 11
3071.19 6
3071.31 0
3071.44 0
3071.57 0
3071.69 0
3071.82 0
3071.95 0
3072.08 0
3072.20 0
3072.33 4
3072.46 15
3072.58 26
3072.71 36
3072.84 43
3072.97 47
3073.09 48
3073.22 46
3073.35 42
3073.47 37
3073.60 32
3073.73 27
3073.85 25
3073.98 25
3074.11 27
3074.24 32
3074.36 39
3074.49 48
3074.62 57
3074.74 65
3074.87 71
3075.00 74
3075.13 75
3075.25 73
3075.38 70
3075.51 67
3075.63 66
3075.76 67
3075.89 70
3076.02 74
3076.14 75
3076.27 72
3076.40 64
3076.52 52
3076.65 38
3076.78 25
3076.91 16
3077.03 15
3077.16 21
3077.29 34
3077.41 48
3077.54 61
3077.67 69
3077.80 69
3077.92 63
3078.05 51
3078.18 38
3078.30 26
3078.43 20
3078.56 20
3078.69 26
3078.81 35
3078.94 47
3079.07 58
3079.20 68
3079.32 74
3079.45 76
3079.58 75
3079.70 70
3079.83 63
3079.96 55
3080.09 47
3080.21 41
3080.34 37
3080.47 37
3080.59 38
3080.72 40
3080.85 41
3080.98 39
3081.10 34
3081.23 27
3081.36 18
3081.49 9
3081.61 2
3081.74 0
3081.87 0
3081.99 5
3082.12 15
3082.25 30
3082.38 47
3082.50 64
3082.63 82
3082.76 98
3082.89 110
3083.01 119
3083.14 125
3083.27 127
3083.39 126
3083.52 122
3083.65 116
3083.78 106
3083.90 96
3084.03 84
3084.16 71
3084.29 60
3084.41 51
3084.54 46
3084.67 44
3084.79 46
3084.92 50
3085.05 57
3085.18 67
3085.30 78
3085.43 90
3085.56 102
3085.69 113
3085.81 122
3085.94 126
3086.07 127
3086.20 124
3086.32 122
3086.45 121
3086.58 125
3086.70 135
3086.83 151
3086.96 171
3087.09 192
3087.21 210
3087.34 221
3087.47 222
3087.60 214
3087.72 198
3087.85 177
3087.98 152
3088.11 127
3088.23 105
3088.36 87
3088.49 73
3088.62 64
3088.74 59
3088.87 57
3089.00 59
3089.13 63
3089.25 70
3089.38 79
3089.51 89
3089.63 98
3089.76 105
3089.89 109
3090.02 109
3090.14 105
3090.27 95
3090.40 83
3090.53 69
3090.65 57
3090.78 46
3090.91 40
3091.04 39
3091.16 42
3091.29 47
3091.42 52
3091.55 54
3091.67 53
3091.80 48
3091.93 40
3092.06 32
3092.18 25
3092.31 22
3092.44 22
3092.57 28
3092.69 37
3092.82 49
3092.95 62
3093.08 75
3093.20 88
3093.33 100
3093.46 110
3093.59 117
3093.71 122
3093.84 125
3093.97 125
3094.10 122
3094.22 117
3094.35 109
3094.48 100
3094.61 90
3094.73 82
3094.86 75
3094.99 71
3095.12 71
3095.24 75
3095.37 81
3095.50 90
3095.63 100
3095.75 110
3095.88 118
3096.01 122
3096.14 121
3096.26 116
3096.39 107
3096.52 95
3096.65 81
3096.77 69
3096.90 61
3097.03 56
3097.16 55
3097.28 57
3097.41 60
3097.54 63
3097.67 65
3097.80 68
3097.92 71
3098.05 77
3098.18 86
3098.31 101
3098.43 119
3098.56 139
3098.69 160
3098.82 179
3098.94 193
3099.07 200
3099.20 202
3099.33 197
3099.45 189
3099.58 178
3099.71 166
3099.84 153
3099.96 141
3100.09 128
3100.22 114
3100.35 97
3100.48 77
3100.60 55
3100.73 33
3100.86 13
3100.99 0
3101.11 0
3101.24 0
3101.37 0
3101.50 0
3101.62 0
3101.75 0
3101.88 0
3102.01 0
3102.13 1
3102.26 4
3102.39 10
3102.52 20
3102.65 33
3102.77 49
3102.90 66
3103.03 83
3103.16 98
3103.28 109
3103.41 117
3103.54 121
3103.67 123
3103.79 121
3103.92 117
3104.05 113
3104.18 110
3104.31 110
3104.43 115
3104.56 125
3104.69 139
3104.82 155
3104.94 171
3105.07 184
3105.20 192
3105.33 194
3105.46 189
3105.58 181
3105.71 172
3105.84 162
3105.97 153
3106.09 146
3106.22 140
3106.35 137
3106.48 136
3106.61 136
3106.73 139
3106.86 145
3106.99 155
3107.12 168
3107.24 182
3107.37 196
3107.50 207
3107.63 215
3107.76 218
3107.88 215
3108.01 208
3108.14 199
3108.27 189
3108.39 181
3108.52 175
3108.65 172
3108.78 172
3108.91 172
3109.03 173
3109.16 174
3109.29 173
3109.42 171
3109.54 167
3109.67 162
3109.80 155
3109.93 147
3110.06 139
3110.18 132
3110.31 128
3110.44 128
3110.57 133
3110.70 141
3110.82 153
3110.95 165
3111.08 176
3111.21 185
3111.33 190
3111.46 192
3111.59 191
3111.72 188
3111.85 185
3111.97 181
3112.10 176
3112.23 170
3112.36 163
3112.49 153
3112.61 143
3112.74 132
3112.87 122
3113.00 113
3113.12 106
3113.25 98
3113.38 91
3113.51 83
3113.64 73
3113.76 64
3113.89 56
3114.02 51
3114.15 49
3114.28 51
3114.40 57
3114.53 65
3114.66 73
3114.79 80
3114.92 83
3115.04 83
3115.17 81
3115.30 76
3115.43 71
3115.56 67
3115.68 65
3115.81 65
3115.94 66
3116.07 70
3116.20 75
3116.32 82
3116.45 89
3116.58 96
3116.71 103
3116.84 109
3116.96 114
3117.09 115
3117.22 115
3117.35 112
3117.48 108
3117.60 103
3117.73 99
3117.86 95
3117.99 92
3118.12 92
3118.24 94
3118.37 96
3118.50 99
3118.63 102
3118.76 106
3118.88 109
3119.01 112
3119.14 115
3119.27 119
3119.40 126
3119.52 135
3119.65 147
3119.78 161
3119.91 176
3120.04 192
3120.16 207
3120.29 221
3120.42 234
3120.55 248
3120.68 264
3120.80 281
3120.93 298
3121.06 313
3121.19 324
3121.32 328
3121.44 323
3121.57 311
3121.70 293
3121.83 272
3121.96 251
3122.08 231
3122.21 214
3122.34 200
3122.47 188
3122.60 175
3122.73 162
3122.85 147
3122.98 130
3123.11 113
3123.24 95
3123.37 79
3123.49 66
3123.62 57
3123.75 52
3123.88 51
3124.01 54
3124.13 60
3124.26 68
3124.39 78
3124.52 88
3124.65 98
3124.78 108
3124.90 116
3125.03 121
3125.16 123
3125.29 122
3125.42 118
3125.54 111
3125.67 103
3125.80 93
3125.93 85
3126.06 76
3126.18 69
3126.31 63
3126.44 59
3126.57 56
3126.70 56
3126.83 58
3126.95 61
3127.08 64
3127.21 66
3127.34 65
3127.47 63
3127.59 60
3127.72 57
3127.85 55
3127.98 54
3128.11 55
3128.24 57
3128.36 58
3128.49 59
3128.62 59
3128.75 58
3128.88 58
3129.01 59
3129.13 61
3129.26 62
3129.39 62
3129.52 60
3129.65 55
3129.77 48
3129.90 41
3130.03 36
3130.16 36
3130.29 42
3130.42 56
3130.54 75
3130.67 97
3130.80 118
3130.93 134
3131.06 143
3131.19 143
3131.31 135
3131.44 122
3131.57 107
3131.70 95
3131.83 87
3131.96 86
3132.08 89
3132.21 96
3132.34 103
3132.47 105
3132.60 103
3132.72 93
3132.85 78
3132.98 60
3133.11 40
3133.24 22
3133.37 7
3133.49 0
3133.62 0
3133.75 0
3133.88 0
3134.01 0
3134.14 0
3134.26 0
3134.39 0
3134.52 0
3134.65 7
3134.78 23
3134.91 40
3135.03 55
3135.16 66
3135.29 71
3135.42 71
3135.55 67
3135.68 61
3135.81 55
3135.93 52
3136.06 54
3136.19 61
3136.32 74
3136.45 91
3136.58 111
3136.70 133
3136.83 156
3136.96 178
3137.09 198
3137.22 216
3137.35 231
3137.47 242
3137.60 248
3137.73 248
3137.86 243
3137.99 232
3138.12 218
3138.24 202
3138.37 186
3138.50 170
3138.63 155
3138.76 140
3138.89 125
3139.02 108
3139.14 90
3139.27 73
3139.40 58
3139.53 48
3139.66 44
3139.79 46
3139.91 52
3140.04 61
3140.17 68
3140.30 72
3140.43 72
3140.56 67
3140.68 59
3140.81 50
3140.94 40
3141.07 32
3141.20 25
3141.33 20
3141.46 16
3141.58 13
3141.71 9
3141.84 6
3141.97 2
3142.10 0
3142.23 0
3142.36 0
3142.48 2
3142.61 4
3142.74 7
3142.87 9
3143.00 8
3143.13 7
3143.25 6
3143.38 5
3143.51 6
3143.64 7
3143.77 10
3143.90 12
3144.03 14
3144.15 16
3144.28 16
3144.41 17
3144.54 18
3144.67 20
3144.80 22
3144.93 25
3145.05 28
3145.18 32
3145.31 36
3145.44 40
3145.57 45
3145.70 49
3145.83 52
3145.95 56
3146.08 60
3146.21 65
3146.34 72
3146.47 82
3146.60 93
3146.73 104
3146.85 113
3146.98 120
3147.11 121
3147.24 117
3147.37 107
3147.50 93
3147.63 78
3147.75 63
3147.88 49
3148.01 38
3148.14 30
3148.27 26
3148.40 24
3148.53 26
3148.66 29
3148.78 37
3148.91 47
3149.04 59
3149.17 73
3149.30 87
3149.43 101
3149.56 114
3149.68 126
3149.81 136
3149.94 146
3150.07 154
3150.20 160
3150.33 162
3150.46 157
3150.58 146
3150.71 127
3150.84 103
3150.97 77
3151.10 52
3151.23 33
3151.36 22
3151.49 19
3151.61 24
3151.74 34
3151.87 47
3152.00 60
3152.13 71
3152.26 80
3152.39 87
3152.52 92
3152.64 97
3152.77 100
3152.90 102
3153.03 105
3153.16 109
3153.29 114
3153.42 122
3153.55 133
3153.67 148
3153.80 163
3153.93 177
3154.06 186
3154.19 189
3154.32 185
3154.45 176
3154.57 162
3154.70 146
3154.83 130
3154.96 116
3155.09 104
3155.22 93
3155.35 82
3155.48 71
3155.61 58
3155.73 44
3155.86 31
3155.99 19
3156.12 10
3156.25 6
3156.38 6
3156.51 10
3156.64 17
3156.76 26
3156.89 35
3157.02 45
3157.15 52
3157.28 55
3157.41 53
3157.54 47
3157.67 36
3157.79 23
3157.92 8
3158.05 0
3158.18 0
3158.31 0
3158.44 0
3158.57 0
3158.70 0
3158.83 0
3158.95 0
3159.08 1
3159.21 12
3159.34 25
3159.47 39
3159.60 51
3159.73 60
3159.86 64
3159.98 64
3160.11 60
3160.24 52
3160.37 43
3160.50 35
3160.63 29
3160.76 26
3160.89 28
3161.02 34
3161.14 42
3161.27 53
3161.40 64
3161.53 74
3161.66 81
3161.79 85
3161.92 86
3162.05 84
3162.18 80
3162.30 74
3162.43 69
3162.56 66
3162.69 67
3162.82 71
3162.95 79
3163.08 89
3163.21 100
3163.34 108
3163.47 114
3163.59 116
3163.72 117
3163.85 118
3163.98 120
3164.11 124
3164.24 130
3164.37 136
3164.50 142
3164.63 146
3164.75 147
3164.88 145
3165.01 143
3165.14 139
3165.27 135
3165.40 129
3165.53 124
3165.66 118
3165.79 115
3165.92 116
3166.04 121
3166.17 132
3166.30 146
3166.43 160
3166.56 172
3166.69 180
3166.82 183
3166.95 183
3167.08 180
3167.21 179
3167.33 182
3167.46 187
3167.59 195
3167.72 203
3167.85 209
3167.98 211
3168.11 209
3168.24 204
3168.37 195
3168.50 184
3168.62 173
3168.75 160
3168.88 148
3169.01 135
3169.14 123
3169.27 113
3169.40 107
3169.53 105
3169.66 108
3169.79 117
3169.92 130
3170.04 147
3170.17 165
3170.30 182
3170.43 197
3170.56 208
3170.69 216
3170.82 221
3170.95 224
3171.08 226
3171.21 228
3171.33 230
3171.46 231
3171.59 232
3171.72 233
3171.85 232
3171.98 231
3172.11 227
3172.24 222
3172.37 212
3172.50 199
3172.63 181
3172.76 159
3172.88 134
3173.01 106
3173.14 78
3173.27 49
3173.40 22
3173.53 0
3173.66 0
3173.79 0
3173.92 0
3174.05 0
3174.18 0
3174.30 0
3174.43 0
3174.56 2
3174.69 20
3174.82 36
3174.95 52
3175.08 68
3175.21 84
3175.34 98
3175.47 110
3175.60 117
3175.73 118
3175.85 113
3175.98 102
3176.11 87
3176.24 68
3176.37 50
3176.50 36
3176.63 29
3176.76 29
3176.89 38
3177.02 52
3177.15 72
3177.28 91
3177.41 108
3177.53 120
3177.66 125
3177.79 124
3177.92 119
3178.05 110
3178.18 101
3178.31 91
3178.44 83
3178.57 76
3178.70 69
3178.83 63
3178.96 59
3179.09 57
3179.21 57
3179.34 59
3179.47 62
3179.60 65
3179.73 67
3179.86 65
3179.99 60
3180.12 52
3180.25 42
3180.38 30
3180.51 20
3180.64 12
3180.77 8
3180.90 9
3181.02 16
3181.15 28
3181.28 46
3181.41 67
3181.54 91
3181.67 115
3181.80 138
3181.93 156
3182.06 169
3182.19 178
3182.32 182
3182.45 184
3182.58 185
3182.71 185
3182.83 187
3182.96 189
3183.09 189
3183.22 187
3183.35 179
3183.48 166
3183.61 147
3183.74 125
3183.87 100
3184.00 75
3184.13 54
3184.26 38
3184.39 28
3184.52 24
3184.65 25
3184.77 31
3184.90 39
3185.03 48
3185.16 58
3185.29 68
3185.42 78
3185.55 88
3185.68 97
3185.81 103
3185.94 106
3186.07 105
3186.20 101
3186.33 93
3186.46 83
3186.59 72
3186.72 62
3186.85 54
3186.97 48
3187.10 44
3187.23 43
3187.36 45
3187.49 48
3187.62 52
3187.75 59
3187.88 67
3188.01 76
3188.14 85
3188.27 94
3188.40 101
3188.53 105
3188.66 106
3188.79 106
3188.92 104
3189.05 103
3189.17 104
3189.30 107
3189.43 112
3189.56 117
3189.69 123
3189.82 130
3189.95 138
3190.08 147
3190.21 159
3190.34 172
3190.47 185
3190.60 196
3190.73 204
3190.86 208
3190.99 208
3191.12 207
3191.25 204
3191.38 201
3191.51 198
3191.63 193
3191.76 187
3191.89 178
3192.02 165
3192.15 150
3192.28 135
3192.41 120
3192.54 108
3192.67 99
3192.80 93
3192.93 91
3193.06 93
3193.19 100
3193.32 111
3193.45 126
3193.58 145
3193.71 164
3193.84 183
3193.97 199
3194.10 210
3194.23 214
3194.36 211
3194.48 202
3194.61 189
3194.74 175
3194.87 163
3195.00 156
3195.13 155
3195.26 162
3195.39 176
3195.52 193
3195.65 211
3195.78 226
3195.91 236
3196.04 239
3196.17 234
3196.30 224
3196.43 209
3196.56 192
3196.69 177
3196.82 165
3196.95 160
3197.08 161
3197.21 168
3197.34 179
3197.47 193
3197.60 208
3197.72 221
3197.85 232
3197.98 239
3198.11 243
3198.24 245
3198.37 244
3198.50 241
3198.63 238
3198.76 234
3198.89 231
3199.02 230
3199.15 229
3199.28 226
3199.41 220
3199.54 210
3199.67 194
3199.80 172
3199.93 144
3200.06 115
3200.19 86
3200.32 61
3200.45 43
3200.58 35
3200.71 36
3200.84 45
3200.97 61
3201.10 78
3201.23 94
3201.36 104
3201.49 108
3201.61 103
3201.74 91
3201.87 74
3202.00 55
3202.13 36
3202.26 18
3202.39 4
3202.52 0
3202.65 0
3202.78 0
3202.91 0
3203.04 0
3203.17 0
3203.30 0
3203.43 0
3203.56 0
3203.69 11
3203.82 27
3203.95 45
3204.08 63
3204.21 80
3204.34 93
3204.47 102
3204.60 108
3204.73 112
3204.86 117
3204.99 123
3205.12 133
3205.25 148
3205.38 166
3205.51 187
3205.64 207
3205.77 225
3205.90 240
3206.03 253
3206.16 262
3206.29 269
3206.42 274
3206.55 279
3206.68 283
3206.81 286
3206.93 287
3207.06 286
3207.19 281
3207.32 271
3207.45 258
3207.58 242
3207.71 226
3207.84 211
3207.97 200
3208.10 194
3208.23 195
3208.36 199
3208.49 208
3208.62 218
3208.75 228
3208.88 235
3209.01 238
3209.14 236
3209.27 228
3209.40 214
3209.53 194
3209.66 170
3209.79 142
3209.92 115
3210.05 90
3210.18 71
3210.31 57
3210.44 49
3210.57 47
3210.70 47
3210.83 48
3210.96 49
3211.09 50
3211.22 51
3211.35 52
3211.48 53
3211.61 54
3211.74 54
3211.87 53
3212.00 49
3212.13 44
3212.26 38
3212.39 34
3212.52 32
3212.65 35
3212.78 41
3212.91 51
3213.04 65
3213.17 81
3213.30 98
3213.43 114
3213.56 128
3213.69 138
3213.82 144
3213.95 146
3214.08 144
3214.21 138
3214.34 130
3214.47 121
3214.60 111
3214.73 101
3214.86 91
3214.99 81
3215.12 72
3215.25 62
3215.38 53
3215.51 44
3215.64 37
3215.77 31
3215.90 27
3216.03 26
3216.16 26
3216.29 28
3216.42 31
3216.55 34
3216.68 36
3216.81 37
3216.94 38
3217.07 37
3217.20 37
3217.33 36
3217.46 35
3217.59 36
3217.72 38
3217.85 42
3217.98 49
3218.11 58
3218.24 68
3218.37 80
3218.50 90
3218.63 98
3218.76 104
3218.89 106
3219.02 106
3219.15 104
3219.28 101
3219.41 97
3219.54 92
3219.67 86
3219.80 78
3219.93 68
3220.06 58
3220.19 48
3220.32 41
3220.45 36
3220.58 33
3220.71 31
3220.84 28
3220.97 25
3221.10 20
3221.23 15
3221.36 10
3221.49 8
3221.62 9
3221.75 11
3221.88 14
3222.01 18
3222.14 19
3222.27 18
3222.40 14
3222.53 8
3222.66 2
3222.79 0
3222.92 0
3223.05 0
3223.18 0
3223.31 0
3223.44 2
3223.57 3
3223.70 3
3223.83 1
3223.96 0
3224.09 0
3224.22 0
3224.35 2
3224.48 9
3224.61 18
3224.74 30
3224.87 42
3225.00 55
3225.13 67
3225.27 77
3225.40 86
3225.53 90
3225.66 92
3225.79 90
3225.92 85
3226.05 76
3226.18 66
3226.31 55
3226.44 44
3226.57 37
3226.70 32
3226.83 31
3226.96 32
3227.09 35
3227.22 39
3227.35 41
3227.48 42
3227.61 41
3227.74 40
3227.87 40
3228.00 42
3228.13 46
3228.26 53
3228.39 61
3228.52 68
3228.65 74
3228.78 76
3228.91 75
3229.04 72
3229.17 68
3229.30 63
3229.43 59
3229.56 55
3229.69 51
3229.82 47
3229.95 41
3230.08 34
3230.21 25
3230.34 17
3230.47 10
3230.60 6
3230.74 7
3230.87 13
3231.00 25
3231.13 39
3231.26 55
3231.39 69
3231.52 79
3231.65 85
3231.78 86
3231.91 84
3232.04 81
3232.17 77
3232.30 75
3232.43 73
3232.56 72
3232.69 71
3232.82 69
3232.95 68
3233.08 68
3233.21 71
3233.34 78
3233.47 90
3233.60 106
3233.73 125
3233.86 143
3233.99 158
3234.12 169
3234.25 173
3234.38 172
3234.51 166
3234.65 158
3234.78 151
3234.91 145
3235.04 141
3235.17 138
3235.30 135
3235.43 130
3235.56 122
3235.69 113
3235.82 102
3235.95 92
3236.08 85
3236.21 82
3236.34 84
3236.47 90
3236.60 99
3236.73 110
3236.86 123
3236.99 134
3237.12 143
3237.25 149
3237.38 149
3237.51 144
3237.64 134
3237.77 119
3237.91 102
3238.04 84
3238.17 70
3238.30 60
3238.43 56
3238.56 59
3238.69 66
3238.82 78
3238.95 91
3239.08 104
3239.21 117
3239.34 127
3239.47 136
3239.60 143
3239.73 148
3239.86 150
3239.99 150
3240.12 147
3240.25 141
3240.38 134
3240.51 125
3240.65 116
3240.78 109
3240.91 103
3241.04 100
3241.17 97
3241.30 96
3241.43 94
3241.56 92
3241.69 88
3241.82 82
3241.95 76
3242.08 70
3242.21 65
3242.34 62
3242.47 63
3242.60 69
3242.73 79
3242.86 94
3242.99 112
3243.13 130
3243.26 147
3243.39 159
3243.52 167
3243.65 171
3243.78 173
3243.91 172
3244.04 172
3244.17 173
3244.30 174
3244.43 177
3244.56 179
3244.69 180
3244.82 180
3244.95 177
3245.08 174
3245.21 169
3245.34 165
3245.48 161
3245.61 159
3245.74 158
3245.87 159
3246.00 160
3246.13 159
3246.26 156
3246.39 150
3246.52 141
3246.65 132
3246.78 124
3246.91 119
3247.04 120
3247.17 128
3247.30 140
3247.43 156
3247.57 172
3247.70 186
3247.83 194
3247.96 195
3248.09 190
3248.22 178
3248.35 162
3248.48 145
3248.61 131
3248.74 121
3248.87 118
3249.00 120
3249.13 126
3249.26 134
3249.39 141
3249.52 145
3249.66 146
3249.79 142
3249.92 136
3250.05 131
3250.18 128
3250.31 130
3250.44 138
3250.57 150
3250.70 166
3250.83 184
3250.96 201
3251.09 214
3251.22 225
3251.35 233
3251.49 238
3251.62 241
3251.75 243
3251.88 242
3252.01 240
3252.14 235
3252.27 226
3252.40 212
3252.53 195
3252.66 176
3252.79 157
3252.92 141
3253.05 131
3253.18 126
3253.32 127
3253.45 133
3253.58 141
3253.71 148
3253.84 152
3253.97 150
3254.10 142
3254.23 127
3254.36 107
3254.49 81
3254.62 54
3254.75 26
3254.88 1
3255.02 0
3255.15 0
3255.28 0
3255.41 0
3255.54 0
3255.67 0
3255.80 0
3255.93 6
3256.06 17
3256.19 27
3256.32 33
3256.45 36
3256.59 36
3256.72 32
3256.85 26
3256.98 20
3257.11 14
3257.24 9
3257.37 5
3257.50 2
3257.63 0
3257.76 0
3257.89 0
3258.02 0
3258.16 0
3258.29 0
3258.42 0
3258.55 0
3258.68 2
3258.81 12
3258.94 21
3259.07 29
3259.20 36
3259.33 44
3259.46 53
3259.59 64
3259.73 76
3259.86 88
3259.99 101
3260.12 113
3260.25 123
3260.38 131
3260.51 138
3260.64 143
3260.77 148
3260.90 151
3261.03 151
3261.17 149
3261.30 145
3261.43 139
3261.56 133
3261.69 126
3261.82 118
3261.95 111
3262.08 105
3262.21 102
3262.34 101
3262.47 104
3262.61 111
3262.74 120
3262.87 131
3263.00 139
3263.13 144
3263.26 144
3263.39 138
3263.52 129
3263.65 118
3263.78 110
3263.91 106
3264.05 107
3264.18 114
3264.31 126
3264.44 140
3264.57 154
3264.70 165
3264.83 171
3264.96 171
3265.09 165
3265.22 154
3265.36 138
3265.49 119
3265.62 99
3265.75 81
3265.88 67
3266.01 57
3266.14 52
3266.27 53
3266.40 57
3266.53 62
3266.67 65
3266.80 65
3266.93 59
3267.06 49
3267.19 36
3267.32 22
3267.45 11
3267.58 6
3267.71 7
3267.85 14
3267.98 28
3268.11 46
3268.24 67
3268.37 89
3268.50 109
3268.63 127
3268.76 139
3268.89 145
3269.02 145
3269.16 140
3269.29 133
3269.42 126
3269.55 124
3269.68 125
3269.81 131
3269.94 139
3270.07 148
3270.20 154
3270.34 156
3270.47 153
3270.60 147
3270.73 138
3270.86 129
3270.99 120
3271.12 111
3271.25 103
3271.38 98
3271.52 93
3271.65 90
3271.78 86
3271.91 82
3272.04 77
3272.17 70
3272.30 60
3272.43 51
3272.56 44
3272.70 41
3272.83 44
3272.96 52
3273.09 66
3273.22 82
3273.35 99
3273.48 114
3273.61 126
3273.74 135
3273.88 141
3274.01 144
3274.14 143
3274.27 140
3274.40 133
3274.53 125
3274.66 115
3274.79 105
3274.93 95
3275.06 87
3275.19 80
3275.32 74
3275.45 68
3275.58 63
3275.71 57
3275.84 51
3275.97 47
3276.11 44
3276.24 44
3276.37 48
3276.50 54
3276.63 62
3276.76 69
3276.89 75
3277.02 78
3277.16 78
3277.29 74
3277.42 68
3277.55 60
3277.68 53
3277.81 47
3277.94 44
3278.07 44
3278.21 47
3278.34 53
3278.47 60
3278.60 70
3278.73 81
3278.86 92
3278.99 104
3279.12 116
3279.26 128
3279.39 140
3279.52 152
3279.65 165
3279.78 180
3279.91 198
3280.04 220
3280.17 246
3280.31 273
3280.44 301
3280.57 328
3280.70 352
3280.83 372
3280.96 387
3281.09 396
3281.22 402
3281.36 404
3281.49 403
3281.62 402
3281.75 400
3281.88 399
3282.01 399
3282.14 400
3282.28 401
3282.41 403
3282.54 406
3282.67 412
3282.80 421
3282.93 434
3283.06 450
3283.19 468
3283.33 486
3283.46 501
3283.59 510
3283.72 513
3283.85 509
3283.98 498
3284.11 483
3284.25 466
3284.38 449
3284.51 435
3284.64 424
3284.77 416
3284.90 410
3285.03 405
3285.17 401
3285.30 396
3285.43 389
3285.56 382
3285.69 375
3285.82 371
3285.95 369
3286.09 371
3286.22 376
3286.35 384
3286.48 394
3286.61 404
3286.74 413
3286.87 418
3287.01 418
3287.14 415
3287.27 407
3287.40 396
3287.53 382
3287.66 368
3287.79 353
3287.93 338
3288.06 323
3288.19 307
3288.32 292
3288.45 280
3288.58 271
3288.71 266
3288.85 263
3288.98 262
3289.11 259
3289.24 253
3289.37 241
3289.50 225
3289.63 207
3289.77 190
3289.90 177
3290.03 168
3290.16 163
3290.29 161
3290.42 160
3290.55 156
3290.69 150
3290.82 142
3290.95 132
3291.08 122
3291.21 113
3291.34 106
3291.48 100
3291.61 95
3291.74 92
3291.87 92
3292.00 94
3292.13 101
3292.26 112
3292.40 127
3292.53 145
3292.66 162
3292.79 177
3292.92 187
3293.05 192
3293.18 192
3293.32 189
3293.45 185
3293.58 181
3293.71 178
3293.84 176
3293.97 174
3294.11 171
3294.24 167
3294.37 162
3294.50 154
3294.63 145
3294.76 136
3294.90 125
3295.03 114
3295.16 104
3295.29 94
3295.42 85
3295.55 79
3295.68 75
3295.82 76
3295.95 79
3296.08 84
3296.21 92
3296.34 101
3296.47 112
3296.61 122
3296.74 133
3296.87 145
3297.00 159
3297.13 174
3297.26 192
3297.40 211
3297.53 231
3297.66 250
3297.79 265
3297.92 275
3298.05 279
3298.19 275
3298.32 265
3298.45 251
3298.58 234
3298.71 217
3298.84 201
3298.98 188
3299.11 177
3299.24 169
3299.37 164
3299.50 164
3299.63 167
3299.77 172
3299.90 179
3300.03 186
3300.16 189
3300.29 187
3300.42 181
3300.56 171
3300.69 160
3300.82 152
3300.95 148
3301.08 151
3301.21 160
3301.35 174
3301.48 189
3301.61 201
3301.74 208
3301.87 209
3302.00 203
3302.14 192
3302.27 179
3302.40 166
3302.53 154
3302.66 147
3302.79 142
3302.93 142
3303.06 143
3303.19 147
3303.32 150
3303.45 153
3303.59 153
3303.72 151
3303.85 145
3303.98 139
3304.11 132
3304.24 127
3304.38 126
3304.51 129
3304.64 136
3304.77 145
3304.90 153
3305.03 158
3305.17 158
3305.30 152
3305.43 139
3305.56 123
3305.69 106
3305.83 91
3305.96 81
3306.09 80
3306.22 88
3306.35 105
3306.48 130
3306.62 159
3306.75 189
3306.88 217
3307.01 241
3307.14 259
3307.28 268
3307.41 270
3307.54 263
3307.67 250
3307.80 231
3307.93 209
3308.07 186
3308.20 167
3308.33 153
3308.46 144
3308.59 141
3308.73 142
3308.86 144
3308.99 145
3309.12 142
3309.25 136
3309.39 126
3309.52 114
3309.65 101
3309.78 90
3309.91 82
3310.04 80
3310.18 84
3310.31 94
3310.44 109
3310.57 126
3310.70 141
3310.84 152
3310.97 157
3311.10 156
3311.23 150
3311.36 143
3311.50 136
3311.63 133
3311.76 133
3311.89 139
3312.02 148
3312.16 161
3312.29 176
3312.42 193
3312.55 211
3312.68 229
3312.81 247
3312.95 262
3313.08 274
3313.21 281
3313.34 283
3313.47 281
3313.61 274
3313.74 266
3313.87 257
3314.00 248
3314.13 241
3314.27 235
3314.40 229
3314.53 223
3314.66 216
3314.79 206
3314.93 193
3315.06 179
3315.19 164
3315.32 150
3315.45 138
3315.59 130
3315.72 126
3315.85 125
3315.98 125
3316.11 125
3316.25 124
3316.38 123
3316.51 120
3316.64 117
3316.77 116
3316.91 117
3317.04 120
3317.17 123
3317.30 127
3317.43 128
3317.57 126
3317.70 119
3317.83 110
3317.96 100
3318.09 89
3318.23 81
3318.36 75
3318.49 71
3318.62 67
3318.75 63
3318.89 57
3319.02 52
3319.15 48
3319.28 45
3319.41 46
3319.55 51
3319.68 58
3319.81 65
3319.94 71
3320.08 73
3320.21 73
3320.34 69
3320.47 64
3320.60 58
3320.74 52
3320.87 45
3321.00 38
3321.13 28
3321.26 16
3321.40 2
3321.53 0
3321.66 0
3321.79 0
3321.92 0
3322.06 0
3322.19 0
3322.32 0
3322.45 2
3322.59 17
3322.72 32
3322.85 45
3322.98 55
3323.11 64
3323.25 70
3323.38 74
3323.51 76
3323.64 77
3323.77 78
3323.91 79
3324.04 82
3324.17 87
3324.30 95
3324.44 106
3324.57 119
3324.70 132
3324.83 145
3324.96 153
3325.10 156
3325.23 154
3325.36 145
3325.49 132
3325.63 116
3325.76 99
3325.89 84
3326.02 72
3326.15 64
3326.29 59
3326.42 55
3326.55 53
3326.68 51
3326.82 48
3326.95 47
3327.08 48
3327.21 53
3327.34 62
3327.48 75
3327.61 93
3327.74 113
3327.87 133
3328.01 150
3328.14 163
3328.27 171
3328.40 173
3328.53 170
3328.67 164
3328.80 157
3328.93 150
3329.06 144
3329.20 140
3329.33 138
3329.46 136
3329.59 136
3329.72 136
3329.86 135
3329.99 136
3330.12 137
3330.25 139
3330.39 142
3330.52 144
3330.65 145
3330.78 143
3330.92 139
3331.05 132
3331.18 121
3331.31 109
3331.44 97
3331.58 85
3331.71 75
3331.84 65
3331.97 57
3332.11 50
3332.24 45
3332.37 41
3332.50 39
3332.64 40
3332.77 44
3332.90 51
3333.03 60
3333.16 71
3333.30 83
3333.43 97
3333.56 111
3333.69 127
3333.83 145
3333.96 162
3334.09 178
3334.22 192
3334.36 202
3334.49 209
3334.62 211
3334.75 209
3334.89 205
3335.02 198
3335.15 190
3335.28 181
3335.41 171
3335.55 161
3335.68 152
3335.81 143
3335.94 134
3336.08 126
3336.21 118
3336.34 110
3336.47 101
3336.61 89
3336.74 76
3336.87 60
3337.00 45
3337.14 31
3337.27 19
3337.40 10
3337.53 7
3337.67 8
3337.80 15
3337.93 24
3338.06 36
3338.20 49
3338.33 62
3338.46 73
3338.59 81
3338.73 85
3338.86 86
3338.99 84
3339.12 79
3339.26 74
3339.39 71
3339.52 69
3339.65 69
3339.78 71
3339.92 75
3340.05 81
3340.18 87
3340.31 92
3340.45 97
3340.58 101
3340.71 106
3340.84 112
3340.98 120
3341.11 131
3341.24 145
3341.37 160
3341.51 176
3341.64 188
3341.77 196
3341.90 199
3342.04 196
3342.17 188
3342.30 177
3342.43 163
3342.57 147
3342.70 131
3342.83 116
3342.97 102
3343.10 91
3343.23 84
3343.36 80
3343.50 79
3343.63 81
3343.76 84
3343.89 88
3344.03 92
3344.16 96
3344.29 101
3344.42 105
3344.56 109
3344.69 111
3344.82 111
3344.95 109
3345.09 105
3345.22 99
3345.35 94
3345.48 91
3345.62 91
3345.75 93
3345.88 97
3346.01 102
3346.15 104
3346.28 104
3346.41 99
3346.54 91
3346.68 79
3346.81 65
3346.94 50
3347.07 36
3347.21 22
3347.34 10
3347.47 1
3347.61 0
3347.74 0
3347.87 0
3348.00 0
3348.14 0
3348.27 0
3348.40 8
3348.53 19
3348.67 32
3348.80 44
3348.93 54
3349.06 60
3349.20 62
3349.33 59
3349.46 53
3349.60 44
3349.73 35
3349.86 26
3349.99 17
3350.13 10
3350.26 4
3350.39 0
3350.52 0
3350.66 0
3350.79 0
3350.92 0
3351.05 0
3351.19 0
3351.32 0
3351.45 0
3351.59 13
3351.72 29
3351.85 45
3351.98 62
3352.12 76
3352.25 87
3352.38 94
3352.51 96
3352.65 93
3352.78 89
3352.91 85
3353.05 84
3353.18 89
3353.31 102
3353.44 123
3353.58 150
3353.71 178
3353.84 204
3353.97 224
3354.11 233
3354.24 231
3354.37 218
3354.51 196
3354.64 168
3354.77 139
3354.90 111
3355.04 85
3355.17 64
3355.30 48
3355.44 35
3355.57 25
3355.70 16
3355.83 8
3355.97 0
3356.10 0
3356.23 0
3356.36 0
3356.50 0
3356.63 4
3356.76 23
3356.90 45
3357.03 66
3357.16 84
3357.29 94
3357.43 97
3357.56 92
3357.69 83
3357.83 72
3357.96 61
3358.09 54
3358.22 49
3358.36 48
3358.49 48
3358.62 49
3358.76 49
3358.89 46
3359.02 41
3359.15 32
3359.29 21
3359.42 10
3359.55 3
3359.69 1
3359.82 6
3359.95 17
3360.08 34
3360.22 55
3360.35 76
3360.48 96
3360.62 112
3360.75 123
3360.88 128
3361.01 130
3361.15 126
3361.28 120
3361.41 111
3361.55 101
3361.68 90
3361.81 80
3361.94 71
3362.08 64
3362.21 57
3362.34 52
3362.48 46
3362.61 41
3362.74 35
3362.88 29
3363.01 23
3363.14 18
3363.27 15
3363.41 14
3363.54 16
3363.67 18
3363.81 21
3363.94 23
3364.07 23
3364.20 20
3364.34 14
3364.47 5
3364.60 0
3364.74 0
3364.87 0
3365.00 0
3365.14 0
3365.27 0
3365.40 0
3365.53 0
3365.67 10
3365.80 21
3365.93 31
3366.07 40
3366.20 48
3366.33 55
3366.47 62
3366.60 68
3366.73 74
3366.86 80
3367.00 83
3367.13 84
3367.26 82
3367.40 77
3367.53 70
3367.66 64
3367.80 60
3367.93 61
3368.06 68
3368.19 81
3368.33 99
3368.46 118
3368.59 136
3368.73 151
3368.86 160
3368.99 163
3369.13 161
3369.26 153
3369.39 142
3369.53 127
3369.66 112
3369.79 97
3369.92 82
3370.06 70
3370.19 61
3370.32 57
3370.46 56
3370.59 56
3370.72 57
3370.86 57
3370.99 57
3371.12 56
3371.26 56
3371.39 60
3371.52 68
3371.65 80
3371.79 94
3371.92 108
3372.05 119
3372.19 125
3372.32 125
3372.45 119
3372.59 108
3372.72 94
3372.85 81
3372.99 69
3373.12 59
3373.25 54
3373.38 52
3373.52 53
3373.65 56
3373.78 60
3373.92 64
3374.05 68
3374.18 72
3374.32 74
3374.45 76
3374.58 77
3374.72 78
3374.85 78
3374.98 79
3375.12 83
3375.25 89
3375.38 99
3375.52 113
3375.65 129
3375.78 146
3375.92 161
3376.05 172
3376.18 177
3376.31 179
3376.45 175
3376.58 169
3376.71 161
3376.85 152
3376.98 143
3377.11 134
3377.25 125
3377.38 115
3377.51 106
3377.65 97
3377.78 88
3377.91 81
3378.05 75
3378.18 69
3378.31 65
3378.45 63
3378.58 62
3378.71 63
3378.85 64
3378.98 68
3379.11 71
3379.25 76
3379.38 79
3379.51 81
3379.65 82
3379.78 80
3379.91 74
3380.05 64
3380.18 49
3380.31 31
3380.45 12
3380.58 0
3380.71 0
3380.84 0
3380.98 0
3381.11 0
3381.24 3
3381.38 23
3381.51 42
3381.64 58
3381.78 71
3381.91 79
3382.04 83
3382.18 85
3382.31 88
3382.44 91
3382.58 96
3382.71 103
3382.84 112
3382.98 122
3383.11 131
3383.24 138
3383.38 142
3383.51 141
3383.64 136
3383.78 127
3383.91 115
3384.04 102
3384.18 88
3384.31 75
3384.44 64
3384.58 55
3384.71 48
3384.84 45
3384.98 45
3385.11 49
3385.24 57
3385.38 67
3385.51 77
3385.64 88
3385.78 97
3385.91 104
3386.04 110
3386.18 117
3386.31 124
3386.45 134
3386.58 145
3386.71 156
3386.85 166
3386.98 174
3387.11 176
3387.25 174
3387.38 167
3387.51 157
3387.65 144
3387.78 130
3387.91 117
3388.05 104
3388.18 94
3388.31 85
3388.45 78
3388.58 72
3388.71 67
3388.85 60
3388.98 51
3389.11 39
3389.25 23
3389.38 3
3389.51 0
3389.65 0
3389.78 0
3389.91 0
3390.05 0
3390.18 0
3390.31 0
3390.45 4
3390.58 26
3390.72 45
3390.85 60
3390.98 71
3391.12 78
3391.25 82
3391.38 83
3391.52 84
3391.65 85
3391.78 85
3391.92 86
3392.05 86
3392.18 89
3392.32 94
3392.45 102
3392.58 112
3392.72 124
3392.85 135
3392.98 142
3393.12 144
3393.25 141
3393.39 133
3393.52 122
3393.65 110
3393.79 98
3393.92 87
3394.05 79
3394.19 72
3394.32 67
3394.45 62
3394.59 58
3394.72 55
3394.85 53
3394.99 51
3395.12 47
3395.26 42
3395.39 33
3395.52 22
3395.66 8
3395.79 0
3395.92 0
3396.06 0
3396.19 0
3396.32 0
3396.46 0
3396.59 0
3396.72 14
3396.86 27
3396.99 37
3397.13 44
3397.26 47
3397.39 47
3397.53 45
3397.66 43
3397.79 40
3397.93 38
3398.06 36
3398.19 34
3398.33 33
3398.46 31
3398.60 28
3398.73 23
3398.86 18
3399.00 13
3399.13 10
3399.26 9
3399.40 10
3399.53 14
3399.66 20
3399.80 27
3399.93 35
3400.07 41
3400.20 46
3400.33 50
3400.47 53
3400.60 54
3400.73 53
3400.87 52
3401.00 49
3401.13 45
3401.27 40
3401.40 35
3401.54 28
3401.67 20
3401.80 12
3401.94 5
3402.07 0
3402.20 0
3402.34 0
3402.47 0
3402.61 9
3402.74 20
3402.87 32
3403.01 43
3403.14 52
3403.27 60
3403.41 66
3403.54 72
3403.68 80
3403.81 89
3403.94 99
3404.08 111
3404.21 120
3404.34 128
3404.48 132
3404.61 134
3404.75 135
3404.88 134
3405.01 132
3405.15 129
3405.28 123
3405.41 116
3405.55 106
3405.68 94
3405.82 83
3405.95 74
3406.08 70
3406.22 71
3406.35 76
3406.48 86
3406.62 98
3406.75 113
3406.89 129
3407.02 146
3407.15 161
3407.29 176
3407.42 187
3407.55 194
3407.69 196
3407.82 193
3407.96 185
3408.09 174
3408.22 162
3408.36 150
3408.49 141
3408.63 133
3408.76 127
3408.89 121
3409.03 114
3409.16 106
3409.29 96
3409.43 87
3409.56 79
3409.70 75
3409.83 74
3409.96 77
3410.10 82
3410.23 88
3410.37 93
3410.50 97
3410.63 98
3410.77 99
3410.90 99
3411.03 98
3411.17 99
3411.30 101
3411.44 103
3411.57 106
3411.70 110
3411.84 115
3411.97 121
3412.11 127
3412.24 133
3412.37 138
3412.51 140
3412.64 140
3412.78 135
3412.91 128
3413.04 116
3413.18 101
3413.31 83
3413.44 62
3413.58 41
3413.71 20
3413.85 0
3413.98 0
3414.11 0
3414.25 0
3414.38 0
3414.52 0
3414.65 0
3414.78 0
3414.92 0
3415.05 13
3415.19 31
3415.32 48
3415.45 62
3415.59 74
3415.72 83
3415.86 91
3415.99 97
3416.12 102
3416.26 104
3416.39 104
3416.53 100
3416.66 91
3416.79 78
3416.93 62
3417.06 44
3417.20 29
3417.33 18
3417.46 15
3417.60 21
3417.73 37
3417.87 61
3418.00 90
3418.13 120
3418.27 147
3418.40 169
3418.54 182
3418.67 188
3418.80 189
3418.94 188
3419.07 187
3419.21 188
3419.34 191
3419.47 193
3419.61 195
3419.74 193
3419.88 187
3420.01 178
3420.14 167
3420.28 155
3420.41 144
3420.55 132
3420.68 120
3420.81 107
3420.95 93
3421.08 77
3421.22 64
3421.35 54
3421.48 52
3421.62 58
3421.75 74
3421.89 98
3422.02 124
3422.16 151
3422.29 173
3422.42 190
3422.56 200
3422.69 204
3422.83 203
3422.96 200
3423.09 196
3423.23 192
3423.36 188
3423.50 186
3423.63 186
3423.76 186
3423.90 186
3424.03 185
3424.17 181
3424.30 172
3424.44 159
3424.57 142
3424.70 124
3424.84 107
3424.97 95
3425.11 91
3425.24 94
3425.37 105
3425.51 122
3425.64 143
3425.78 165
3425.91 187
3426.05 207
3426.18 225
3426.31 239
3426.45 249
3426.58 254
3426.72 254
3426.85 248
3426.98 238
3427.12 224
3427.25 210
3427.39 196
3427.52 186
3427.66 180
3427.79 179
3427.92 182
3428.06 187
3428.19 195
3428.33 204
3428.46 213
3428.60 222
3428.73 229
3428.86 233
3429.00 234
3429.13 232
3429.27 227
3429.40 219
3429.53 212
3429.67 207
3429.80 206
3429.94 210
3430.07 218
3430.21 230
3430.34 242
3430.47 254
3430.61 264
3430.74 270
3430.88 273
3431.01 275
3431.15 277
3431.28 279
3431.41 283
3431.55 289
3431.68 296
3431.82 304
3431.95 312
3432.09 319
3432.22 323
3432.35 324
3432.49 319
3432.62 309
3432.76 296
3432.89 279
3433.03 263
3433.16 250
3433.29 239
3433.43 232
3433.56 230
3433.70 231
3433.83 235
3433.97 240
3434.10 247
3434.23 256
3434.37 266
3434.50 276
3434.64 285
3434.77 292
3434.91 296
3435.04 298
3435.18 297
3435.31 293
3435.44 287
3435.58 279
3435.71 272
3435.85 264
3435.98 258
3436.12 254
3436.25 252
3436.38 253
3436.52 255
3436.65 258
3436.79 261
3436.92 262
3437.06 260
3437.19 255
3437.33 246
3437.46 235
3437.59 222
3437.73 208
3437.86 195
3438.00 185
3438.13 177
3438.27 173
3438.40 171
3438.53 171
3438.67 172
3438.80 174
3438.94 176
3439.07 177
3439.21 179
3439.34 182
3439.48 187
3439.61 192
3439.74 200
3439.88 209
3440.01 220
3440.15 233
3440.28 245
3440.42 256
3440.55 265
3440.69 271
3440.82 275
3440.95 274
3441.09 272
3441.22 268
3441.36 264
3441.49 261
3441.63 260
3441.76 262
3441.90 267
3442.03 273
3442.16 281
3442.30 289
3442.43 296
3442.57 301
3442.70 306
3442.84 310
3442.97 313
3443.11 315
3443.24 317
3443.38 319
3443.51 320
3443.64 321
3443.78 320
3443.91 319
3444.05 316
3444.18 312
3444.32 308
3444.45 305
3444.59 303
3444.72 304
3444.86 310
3444.99 319
3445.12 332
3445.26 345
3445.39 357
3445.53 366
3445.66 373
3445.80 377
3445.93 381
3446.07 389
3446.20 400
3446.34 416
3446.47 434
3446.60 452
3446.74 467
3446.87 475
3447.01 475
3447.14 467
3447.28 453
3447.41 435
3447.55 416
3447.68 399
3447.82 386
3447.95 377
3448.08 372
3448.22 369
3448.35 366
3448.49 362
3448.62 355
3448.76 345
3448.89 333
3449.03 319
3449.16 305
3449.30 293
3449.43 285
3449.57 282
3449.70 285
3449.84 294
3449.97 307
3450.10 324
3450.24 342
3450.37 358
3450.51 371
3450.64 378
3450.78 378
3450.91 372
3451.05 359
3451.18 341
3451.32 321
3451.45 303
3451.59 289
3451.72 278
3451.85 273
3451.99 270
3452.12 268
3452.26 266
3452.39 260
3452.53 250
3452.66 237
3452.80 221
3452.93 204
3453.07 187
3453.20 172
3453.34 162
3453.47 158
3453.61 161
3453.74 171
3453.88 187
3454.01 207
3454.14 227
3454.28 243
3454.41 254
3454.55 257
3454.68 251
3454.82 237
3454.95 219
3455.09 199
3455.22 179
3455.36 162
3455.49 149
3455.63 141
3455.76 139
3455.90 143
3456.03 153
3456.17 167
3456.30 185
3456.44 203
3456.57 220
3456.70 234
3456.84 244
3456.97 250
3457.11 253
3457.24 254
3457.38 254
3457.51 254
3457.65 253
3457.78 253
3457.92 253
3458.05 252
3458.19 252
3458.32 250
3458.46 247
3458.59 241
3458.73 232
3458.86 221
3459.00 209
3459.13 196
3459.27 185
3459.40 177
3459.54 171
3459.67 167
3459.81 162
3459.94 157
3460.08 149
3460.21 140
3460.34 131
3460.48 123
3460.61 117
3460.75 114
3460.88 112
3461.02 110
3461.15 107
3461.29 103
3461.42 97
3461.56 92
3461.69 87
3461.83 86
3461.96 87
3462.10 91
3462.23 96
3462.37 101
3462.50 105
3462.64 106
3462.77 105
3462.91 103
3463.04 103
3463.18 106
3463.31 114
3463.45 125
3463.58 139
3463.72 155
3463.85 168
3463.99 177
3464.12 179
3464.26 176
3464.39 169
3464.53 160
3464.66 151
3464.80 143
3464.93 136
3465.07 130
3465.20 124
3465.34 118
3465.47 111
3465.61 106
3465.74 104
3465.88 106
3466.01 112
3466.15 120
3466.28 128
3466.42 136
3466.55 140
3466.69 143
3466.82 144
3466.96 146
3467.09 151
3467.23 159
3467.36 169
3467.50 180
3467.63 190
3467.76 196
3467.90 197
3468.03 195
3468.17 190
3468.30 183
3468.44 176
3468.57 169
3468.71 162
3468.84 155
3468.98 148
3469.11 140
3469.25 130
3469.39 118
3469.52 106
3469.66 92
3469.79 78
3469.93 64
3470.06 49
3470.20 36
3470.33 25
3470.47 14
3470.60 6
3470.74 0
3470.87 0
3471.01 0
3471.14 0
3471.28 0
3471.41 0
3471.55 0
3471.68 0
3471.82 0
3471.95 5
3472.09 13
3472.22 21
3472.36 30
3472.49 37
3472.63 44
3472.76 49
3472.90 53
3473.03 53
3473.17 53
3473.30 53
3473.44 55
3473.57 60
3473.71 68
3473.84 79
3473.98 94
3474.11 111
3474.25 129
3474.38 146
3474.52 161
3474.65 172
3474.79 179
3474.92 181
3475.06 178
3475.19 172
3475.33 165
3475.46 158
3475.60 151
3475.73 147
3475.87 144
3476.00 143
3476.14 143
3476.27 142
3476.41 141
3476.54 141
3476.68 142
3476.81 142
3476.95 142
3477.09 140
3477.22 135
3477.36 127
3477.49 115
3477.63 100
3477.76 84
3477.90 67
3478.03 53
3478.17 42
3478.30 35
3478.44 33
3478.57 35
3478.71 42
3478.84 50
3478.98 60
3479.11 70
3479.25 79
3479.38 86
3479.52 91
3479.65 92
3479.79 90
3479.92 85
3480.06 76
3480.19 63
3480.33 49
3480.47 33
3480.60 16
3480.74 1
3480.87 0
3481.01 0
3481.14 0
3481.28 0
3481.41 0
3481.55 0
3481.68 19
3481.82 39
3481.95 57
3482.09 73
3482.22 85
3482.36 93
3482.49 99
3482.63 105
3482.76 112
3482.90 122
3483.04 133
3483.17 145
3483.31 154
3483.44 160
3483.58 161
3483.71 158
3483.85 152
3483.98 146
3484.12 142
3484.25 141
3484.39 145
3484.52 152
3484.66 162
3484.79 170
3484.93 176
3485.06 179
3485.20 178
3485.34 175
3485.47 170
3485.61 165
3485.74 162
3485.88 159
3486.01 155
3486.15 148
3486.28 138
3486.42 124
3486.55 107
3486.69 88
3486.82 71
3486.96 58
3487.09 51
3487.23 51
3487.37 56
3487.50 65
3487.64 74
3487.77 83
3487.91 88
3488.04 90
3488.18 90
3488.31 89
3488.45 88
3488.58 88
3488.72 86
3488.85 84
3488.99 79
3489.13 72
3489.26 66
3489.40 61
3489.53 61
3489.67 67
3489.80 78
3489.94 91
3490.07 104
3490.21 113
3490.34 115
3490.48 110
3490.62 100
3490.75 86
3490.89 73
3491.02 64
3491.16 61
3491.29 65
3491.43 75
3491.56 88
3491.70 103
3491.83 116
3491.97 127
3492.11 134
3492.24 137
3492.38 137
3492.51 135
3492.65 132
3492.78 128
3492.92 123
3493.05 118
3493.19 113
3493.32 108
3493.46 106
3493.60 105
3493.73 108
3493.87 114
3494.00 123
3494.14 131
3494.27 137
3494.41 140
3494.54 138
3494.68 133
3494.81 126
3494.95 119
3495.09 113
3495.22 112
3495.36 114
3495.49 119
3495.63 126
3495.76 132
3495.90 135
3496.03 135
3496.17 131
3496.31 122
3496.44 110
3496.58 96
3496.71 82
3496.85 68
3496.98 57
3497.12 48
3497.25 44
3497.39 45
3497.53 52
3497.66 63
3497.80 78
3497.93 94
3498.07 110
3498.20 121
3498.34 128
3498.47 128
3498.61 123
3498.75 115
3498.88 105
3499.02 94
3499.15 83
3499.29 73
3499.42 63
3499.56 51
3499.69 38
3499.83 23
3499.97 7
3500.10 0
3500.24 0
3500.37 0
3500.51 0
3500.64 0
3500.78 0
3500.92 0
3501.05 2
3501.19 14
3501.32 23
3501.46 28
3501.59 30
3501.73 30
3501.86 30
3502.00 31
3502.14 35
3502.27 40
3502.41 45
3502.54 48
3502.68 48
3502.81 44
3502.95 39
3503.09 34
3503.22 31
3503.36 32
3503.49 36
3503.63 44
3503.76 53
3503.90 62
3504.04 70
3504.17 75
3504.31 79
3504.44 80
3504.58 80
3504.71 79
3504.85 76
3504.99 72
3505.12 68
3505.26 62
3505.39 55
3505.53 48
3505.66 40
3505.80 32
3505.94 23
3506.07 13
3506.21 3
3506.34 0
3506.48 0
3506.61 0
3506.75 0
3506.89 0
3507.02 0
3507.16 0
3507.29 0
3507.43 6
3507.56 14
3507.70 20
3507.84 25
3507.97 28
3508.11 30
3508.24 30
3508.38 29
3508.51 28
3508.65 26
3508.79 26
3508.92 26
3509.06 27
3509.19 28
3509.33 31
3509.47 34
3509.60 39
3509.74 44
3509.87 53
3510.01 64
3510.14 78
3510.28 96
3510.42 115
3510.55 135
3510.69 153
3510.82 167
3510.96 176
3511.10 180
3511.23 178
3511.37 172
3511.50 163
3511.64 152
3511.77 139
3511.91 126
3512.05 114
3512.18 102
3512.32 90
3512.45 76
3512.59 61
3512.73 45
3512.86 27
3513.00 10
3513.13 0
3513.27 0
3513.40 0
3513.54 0
3513.68 0
3513.81 0
3513.95 0
3514.08 0
3514.22 0
3514.36 7
3514.49 16
3514.63 26
3514.76 38
3514.90 50
3515.04 61
3515.17 70
3515.31 77
3515.44 80
3515.58 82
3515.71 83
3515.85 84
3515.99 86
3516.12 90
3516.26 97
3516.39 106
3516.53 117
3516.67 129
3516.80 141
3516.94 152
3517.07 159
3517.21 162
3517.35 158
3517.48 150
3517.62 138
3517.75 125
3517.89 113
3518.03 103
3518.16 96
3518.30 91
3518.43 89
3518.57 87
3518.71 86
3518.84 87
3518.98 89
3519.11 94
3519.25 102
3519.39 114
3519.52 128
3519.66 143
3519.79 157
3519.93 168
3520.07 176
3520.20 179
3520.34 177
3520.47 171
3520.61 163
3520.75 152
3520.88 141
3521.02 128
3521.15 116
3521.29 103
3521.43 89
3521.56 74
3521.70 59
3521.83 44
3521.97 29
3522.11 16
3522.24 5
3522.38 0
3522.51 0
3522.65 0
3522.79 0
3522.92 0
3523.06 0
3523.19 5
3523.33 15
3523.47 27
3523.60 41
3523.74 56
3523.87 71
3524.01 85
3524.15 97
3524.28 104
3524.42 107
3524.55 103
3524.69 92
3524.83 76
3524.96 55
3525.10 32
3525.24 10
3525.37 0
3525.51 0
3525.64 0
3525.78 0
3525.92 0
3526.05 0
3526.19 0
3526.32 0
3526.46 6
3526.60 17
3526.73 28
3526.87 36
3527.00 40
3527.14 41
3527.28 37
3527.41 29
3527.55 20
3527.69 11
3527.82 5
3527.96 4
3528.09 8
3528.23 18
3528.37 33
3528.50 49
3528.64 65
3528.77 79
3528.91 87
3529.05 90
3529.18 88
3529.32 81
3529.46 73
3529.59 64
3529.73 57
3529.86 51
3530.00 48
3530.14 47
3530.27 47
3530.41 49
3530.55 53
3530.68 56
3530.82 59
3530.95 61
3531.09 60
3531.23 56
3531.36 49
3531.50 38
3531.63 27
3531.77 16
3531.91 7
3532.04 1
3532.18 0
3532.32 3
3532.45 11
3532.59 21
3532.72 32
3532.86 43
3533.00 51
3533.13 56
3533.27 54
3533.41 47
3533.54 35
3533.68 20
3533.81 3
3533.95 0
3534.09 0
3534.22 0
3534.36 0
3534.50 0
3534.63 0
3534.77 0
3534.90 0
3535.04 8
3535.18 15
3535.31 23
3535.45 31
3535.59 39
3535.72 46
3535.86 53
3536.00 58
3536.13 62
3536.27 65
3536.40 68
3536.54 71
3536.68 74
3536.81 78
3536.95 83
3537.09 87
3537.22 89
3537.36 90
3537.49 89
3537.63 86
3537.77 81
3537.90 75
3538.04 70
3538.18 66
3538.31 65
3538.45 67
3538.59 70
3538.72 75
3538.86 79
3538.99 82
3539.13 83
3539.27 83
3539.40 82
3539.54 81
3539.68 79
3539.81 78
3539.95 75
3540.09 71
3540.22 64
3540.36 55
3540.49 44
3540.63 33
3540.77 26
3540.90 24
3541.04 28
3541.18 37
3541.31 49
3541.45 60
3541.59 68
3541.72 67
3541.86 60
3542.00 46
3542.13 29
3542.27 13
3542.40 2
3542.54 0
3542.68 5
3542.81 18
3542.95 36
3543.09 55
3543.22 72
3543.36 83
3543.50 88
3543.63 87
3543.77 81
3543.91 73
3544.04 67
3544.18 64
3544.31 66
3544.45 73
3544.59 82
3544.72 91
3544.86 100
3545.00 106
3545.13 110
3545.27 113
3545.41 114
3545.54 113
3545.68 110
3545.82 104
3545.95 95
3546.09 83
3546.23 68
3546.36 52
3546.50 34
3546.64 18
3546.77 5
3546.91 0
3547.04 0
3547.18 0
3547.32 2
3547.45 15
3547.59 31
3547.73 46
3547.86 58
3548.00 64
3548.14 64
3548.27 57
3548.41 45
3548.55 30
3548.68 14
3548.82 0
3548.96 0
3549.09 0
3549.23 0
3549.37 0
3549.50 0
3549.64 0
3549.78 0
3549.91 0
3550.05 5
3550.19 9
3550.32 15
3550.46 24
3550.60 34
3550.73 46
3550.87 57
3551.00 66
3551.14 71
3551.28 71
3551.41 66
3551.55 60
3551.69 53
3551.82 48
3551.96 46
3552.10 47
3552.23 50
3552.37 55
3552.51 61
3552.64 66
3552.78 72
3552.92 77
3553.05 81
3553.19 83
3553.33 83
3553.46 79
3553.60 72
3553.74 65
3553.87 58
3554.01 53
3554.15 53
3554.28 59
3554.42 70
3554.56 85
3554.69 101
3554.83 117
3554.97 130
3555.10 138
3555.24 141
3555.38 139
3555.51 132
3555.65 124
3555.79 116
3555.92 111
3556.06 110
3556.20 113
3556.33 118
3556.47 123
3556.61 126
3556.74 125
3556.88 122
3557.02 116
3557.15 111
3557.29 109
3557.43 113
3557.56 121
3557.70 134
3557.84 148
3557.97 160
3558.11 169
3558.25 173
3558.38 171
3558.52 163
3558.66 151
3558.79 137
3558.93 122
3559.07 107
3559.21 94
3559.34 84
3559.48 77
3559.62 74
3559.75 75
3559.89 79
3560.03 85
3560.16 93
3560.30 102
3560.44 110
3560.57 118
3560.71 124
3560.85 128
3560.98 129
3561.12 128
3561.26 126
3561.39 123
3561.53 119
3561.67 117
3561.80 115
3561.94 114
3562.08 113
3562.21 110
3562.35 106
3562.49 102
3562.62 99
3562.76 98
3562.90 101
3563.04 107
3563.17 118
3563.31 131
3563.45 146
3563.58 159
3563.72 172
3563.86 182
3563.99 190
3564.13 196
3564.27 200
3564.40 202
3564.54 202
3564.68 201
3564.81 198
3564.95 196
3565.09 195
3565.22 195
3565.36 197
3565.50 199
3565.64 201
3565.77 199
3565.91 194
3566.05 184
3566.18 172
3566.32 159
3566.46 146
3566.59 136
3566.73 128
3566.87 124
3567.00 122
3567.14 121
3567.28 118
3567.42 115
3567.55 108
3567.69 99
3567.83 86
3567.96 72
3568.10 58
3568.24 45
3568.37 34
3568.51 28
3568.65 26
3568.78 28
3568.92 35
3569.06 45
3569.20 54
3569.33 63
3569.47 67
3569.61 67
3569.74 63
3569.88 56
3570.02 49
3570.15 44
3570.29 42
3570.43 44
3570.56 48
3570.70 54
3570.84 59
3570.98 63
3571.11 66
3571.25 68
3571.39 71
3571.52 76
3571.66 82
3571.80 91
3571.93 101
3572.07 111
3572.21 122
3572.35 131
3572.48 138
3572.62 141
3572.76 140
3572.89 134
3573.03 122
3573.17 107
3573.30 92
3573.44 78
3573.58 70
3573.72 68
3573.85 72
3573.99 80
3574.13 90
3574.26 99
3574.40 103
3574.54 101
3574.68 95
3574.81 84
3574.95 73
3575.09 61
3575.22 52
3575.36 46
3575.50 44
3575.63 46
3575.77 51
3575.91 59
3576.05 68
3576.18 78
3576.32 87
3576.46 95
3576.59 101
3576.73 107
3576.87 113
3577.01 119
3577.14 125
3577.28 131
3577.42 136
3577.55 138
3577.69 136
3577.83 130
3577.96 120
3578.10 108
3578.24 94
3578.38 79
3578.51 63
3578.65 47
3578.79 31
3578.92 17
3579.06 3
3579.20 0
3579.34 0
3579.47 0
3579.61 0
3579.75 0
3579.88 0
3580.02 0
3580.16 2
3580.30 7
3580.43 11
3580.57 13
3580.71 15
3580.84 16
3580.98 16
3581.12 18
3581.26 20
3581.39 24
3581.53 29
3581.67 35
3581.81 41
3581.94 47
3582.08 53
3582.22 58
3582.35 64
3582.49 70
3582.63 77
3582.77 84
3582.90 91
3583.04 97
3583.18 101
3583.31 102
3583.45 103
3583.59 103
3583.73 104
3583.86 107
3584.00 115
3584.14 125
3584.27 136
3584.41 147
3584.55 155
3584.69 159
3584.82 158
3584.96 151
3585.10 140
3585.24 127
3585.37 113
3585.51 101
3585.65 93
3585.78 88
3585.92 88
3586.06 92
3586.20 100
3586.33 110
3586.47 120
3586.61 129
3586.75 136
3586.88 138
3587.02 138
3587.16 134
3587.29 130
3587.43 124
3587.57 118
3587.71 112
3587.84 107
3587.98 101
3588.12 97
3588.26 94
3588.39 93
3588.53 95
3588.67 101
3588.81 109
3588.94 118
3589.08 127
3589.22 134
3589.35 140
3589.49 145
3589.63 149
3589.77 154
3589.90 159
3590.04 164
3590.18 168
3590.32 168
3590.45 162
3590.59 151
3590.73 136
3590.87 118
3591.00 100
3591.14 85
3591.28 75
3591.41 71
3591.55 70
3591.69 72
3591.83 75
3591.96 77
3592.10 79
3592.24 80
3592.38 81
3592.51 84
3592.65 87
3592.79 89
3592.93 91
3593.06 90
3593.20 86
3593.34 80
3593.48 73
3593.61 65
3593.75 58
3593.89 54
3594.03 51
3594.16 52
3594.30 54
3594.44 60
3594.57 68
3594.71 78
3594.85 91
3594.99 107
3595.12 124
3595.26 142
3595.40 158
3595.54 172
3595.67 182
3595.81 187
3595.95 187
3596.09 184
3596.22 179
3596.36 172
3596.50 164
3596.64 156
3596.77 149
3596.91 142
3597.05 137
3597.19 134
3597.32 135
3597.46 140
3597.60 149
3597.74 159
3597.87 169
3598.01 176
3598.15 179
3598.29 176
3598.42 168
3598.56 157
3598.70 146
3598.84 137
3598.97 131
3599.11 129
3599.25 129
3599.39 131
3599.52 133
3599.66 133
3599.80 131
3599.94 125
3600.07 115
3600.21 103
3600.35 89
3600.49 75
3600.62 62
3600.76 52
3600.90 45
3601.04 42
3601.17 40
3601.31 38
3601.45 34
3601.59 26
3601.72 15
3601.86 2
3602.00 0
3602.14 0
3602.27 0
3602.41 0
3602.55 0
3602.69 0
3602.83 0
3602.96 1
3603.10 9
3603.24 19
3603.38 31
3603.51 46
3603.65 66
3603.79 90
3603.93 115
3604.06 139
3604.20 160
3604.34 175
3604.48 183
3604.61 186
3604.75 184
3604.89 180
3605.03 176
3605.16 173
3605.30 172
3605.44 173
3605.58 175
3605.72 177
3605.85 178
3605.99 178
3606.13 175
3606.27 171
3606.40 165
3606.54 159
3606.68 154
3606.82 149
3606.95 146
3607.09 144
3607.23 144
3607.37 145
3607.50 147
3607.64 150
3607.78 153
3607.92 158
3608.06 165
3608.19 176
3608.33 191
3608.47 210
3608.61 231
3608.74 253
3608.88 273
3609.02 289
3609.16 299
3609.29 305
3609.43 306
3609.57 304
3609.71 302
3609.85 298
3609.98 294
3610.12 290
3610.26 285
3610.40 280
3610.53 274
3610.67 268
3610.81 263
3610.95 257
3611.09 250
3611.22 240
3611.36 227
3611.50 211
3611.64 192
3611.77 173
3611.91 155
3612.05 141
3612.19 130
3612.33 123
3612.46 119
3612.60 116
3612.74 115
3612.88 116
3613.01 119
3613.15 125
3613.29 135
3613.43 149
3613.57 165
3613.70 179
3613.84 189
3613.98 192
3614.12 187
3614.25 175
3614.39 158
3614.53 139
3614.67 121
3614.81 106
3614.94 96
3615.08 89
3615.22 84
3615.36 80
3615.49 76
3615.63 71
3615.77 66
3615.91 61
3616.05 59
3616.18 58
3616.32 62
3616.46 69
3616.60 78
3616.74 88
3616.87 96
3617.01 102
3617.15 103
3617.29 100
3617.42 96
3617.56 92
3617.70 92
3617.84 98
3617.98 112
3618.11 133
3618.25 158
3618.39 185
3618.53 210
3618.67 227
3618.80 234
3618.94 230
3619.08 214
3619.22 188
3619.35 157
3619.49 125
3619.63 97
3619.77 77
3619.91 67
3620.04 67
3620.18 76
3620.32 89
3620.46 103
3620.60 113
3620.73 119
3620.87 119
3621.01 114
3621.15 107
3621.29 98
3621.42 89
3621.56 80
3621.70 69
3621.84 58
3621.98 46
3622.11 34
3622.25 24
3622.39 17
3622.53 15
3622.67 17
3622.80 23
3622.94 31
3623.08 40
3623.22 50
3623.35 61
3623.49 73
3623.63 87
3623.77 101
3623.91 114
3624.04 123
3624.18 128
3624.32 127
3624.46 119
3624.60 106
3624.73 91
3624.87 77
3625.01 68
3625.15 65
3625.29 66
3625.42 71
3625.56 78
3625.70 84
3625.84 89
3625.98 92
3626.12 94
3626.25 98
3626.39 103
3626.53 109
3626.67 118
3626.81 127
3626.94 136
3627.08 145
3627.22 152
3627.36 157
3627.50 161
3627.63 165
3627.77 167
3627.91 171
3628.05 176
3628.19 183
3628.32 193
3628.46 204
3628.60 214
3628.74 222
3628.88 226
3629.01 225
3629.15 220
3629.29 211
3629.43 202
3629.57 193
3629.70 185
3629.84 178
3629.98 171
3630.12 163
3630.26 154
3630.40 142
3630.53 129
3630.67 115
3630.81 101
3630.95 89
3631.09 79
3631.22 73
3631.36 71
3631.50 74
3631.64 80
3631.78 88
3631.91 97
3632.05 106
3632.19 112
3632.33 117
3632.47 120
3632.61 123
3632.74 126
3632.88 130
3633.02 133
3633.16 137
3633.30 140
3633.43 143
3633.57 147
3633.71 153
3633.85 160
3633.99 168
3634.13 175
3634.26 181
3634.40 183
3634.54 182
3634.68 179
3634.82 174
3634.95 167
3635.09 159
3635.23 149
3635.37 137
3635.51 124
3635.65 109
3635.78 96
3635.92 87
3636.06 81
3636.20 81
3636.34 84
3636.47 88
3636.61 92
3636.75 94
3636.89 93
3637.03 90
3637.17 88
3637.30 86
3637.44 87
3637.58 91
3637.72 95
3637.86 100
3638.00 104
3638.13 106
3638.27 107
3638.41 110
3638.55 115
3638.69 122
3638.83 130
3638.96 139
3639.10 146
3639.24 149
3639.38 147
3639.52 141
3639.65 135
3639.79 129
3639.93 127
3640.07 131
3640.21 141
3640.35 155
3640.48 171
3640.62 185
3640.76 196
3640.90 201
3641.04 198
3641.18 189
3641.31 175
3641.45 158
3641.59 140
3641.73 125
3641.87 113
3642.01 105
3642.14 101
3642.28 100
3642.42 99
3642.56 96
3642.70 91
3642.84 82
3642.97 72
3643.11 62
3643.25 55
3643.39 52
3643.53 53
3643.67 57
3643.80 63
3643.94 69
3644.08 73
3644.22 75
3644.36 75
3644.50 73
3644.63 70
3644.77 67
3644.91 64
3645.05 61
3645.19 58
3645.33 55
3645.47 53
3645.60 51
3645.74 49
3645.88 47
3646.02 45
3646.16 44
3646.30 42
3646.43 40
3646.57 39
3646.71 40
3646.85 44
3646.99 49
3647.13 56
3647.26 65
3647.40 75
3647.54 85
3647.68 95
3647.82 103
3647.96 108
3648.10 111
3648.23 111
3648.37 108
3648.51 102
3648.65 96
3648.79 90
3648.93 85
3649.06 83
3649.20 84
3649.34 88
3649.48 94
3649.62 100
3649.76 106
3649.90 109
3650.03 108
3650.17 103
3650.31 94
3650.45 81
3650.59 65
3650.73 49
3650.86 33
3651.00 20
3651.14 11
3651.28 5
3651.42 2
3651.56 2
3651.70 3
3651.83 5
3651.97 5
3652.11 3
3652.25 0
3652.39 0
3652.53 0
3652.67 0
3652.80 0
3652.94 0
3653.08 0
3653.22 0
3653.36 0
3653.50 2
3653.64 10
3653.77 20
3653.91 32
3654.05 46
3654.19 58
3654.33 69
3654.47 75
3654.61 78
3654.74 78
3654.88 76
3655.02 74
3655.16 72
3655.30 70
3655.44 70
3655.58 71
3655.71 73
3655.85 77
3655.99 82
3656.13 90
3656.27 99
3656.41 109
3656.55 121
3656.68 131
3656.82 141
3656.96 149
3657.10 154
3657.24 157
3657.38 157
3657.52 156
3657.65 154
3657.79 152
3657.93 152
3658.07 153
3658.21 155
3658.35 159
3658.49 162
3658.62 164
3658.76 162
3658.90 158
3659.04 151
3659.18 141
3659.32 130
3659.46 119
3659.60 108
3659.73 98
3659.87 88
3660.01 78
3660.15 68
3660.29 59
3660.43 50
3660.57 44
3660.70 43
3660.84 48
3660.98 59
3661.12 75
3661.26 94
3661.40 114
3661.54 130
3661.68 140
3661.81 143
3661.95 137
3662.09 125
3662.23 108
3662.37 89
3662.51 69
3662.65 52
3662.79 37
3662.92 25
3663.06 15
3663.20 7
3663.34 0
3663.48 0
3663.62 0
3663.76 0
3663.90 0
3664.03 0
3664.17 0
3664.31 0
3664.45 0
3664.59 15
3664.73 32
3664.87 50
3665.01 68
3665.14 85
3665.28 99
3665.42 111
3665.56 117
3665.70 118
3665.84 113
3665.98 103
3666.12 89
3666.25 73
3666.39 58
3666.53 46
3666.67 39
3666.81 36
3666.95 37
3667.09 41
3667.23 44
3667.36 48
3667.50 50
3667.64 52
3667.78 54
3667.92 59
3668.06 67
3668.20 75
3668.34 84
3668.48 90
3668.61 92
3668.75 90
3668.89 83
3669.03 74
3669.17 63
3669.31 54
3669.45 46
3669.59 41
3669.73 37
3669.86 34
3670.00 32
3670.14 32
3670.28 33
3670.42 37
3670.56 44
3670.70 53
3670.84 64
3670.97 74
3671.11 84
3671.25 93
3671.39 100
3671.53 107
3671.67 115
3671.81 122
3671.95 129
3672.09 135
3672.22 137
3672.36 136
3672.50 131
3672.64 124
3672.78 115
3672.92 106
3673.06 98
3673.20 93
3673.34 89
3673.48 87
3673.61 84
3673.75 80
3673.89 75
3674.03 69
3674.17 61
3674.31 53
3674.45 46
3674.59 41
3674.73 37
3674.86 36
3675.00 38
3675.14 43
3675.28 51
3675.42 60
3675.56 72
3675.70 84
3675.84 95
3675.98 105
3676.12 114
3676.25 120
3676.39 124
3676.53 128
3676.67 130
3676.81 133
3676.95 134
3677.09 136
3677.23 136
3677.37 136
3677.51 136
3677.64 137
3677.78 140
3677.92 147
3678.06 158
3678.20 173
3678.34 191
3678.48 209
3678.62 225
3678.76 237
3678.90 242
3679.03 241
3679.17 233
3679.31 221
3679.45 204
3679.59 186
3679.73 169
3679.87 155
3680.01 144
3680.15 140
3680.29 140
3680.42 145
3680.56 153
3680.70 159
3680.84 162
3680.98 160
3681.12 152
3681.26 140
3681.40 125
3681.54 111
3681.68 101
3681.82 95
3681.95 94
3682.09 98
3682.23 107
3682.37 117
3682.51 129
3682.65 141
3682.79 151
3682.93 159
3683.07 164
3683.21 166
3683.35 165
3683.48 162
3683.62 159
3683.76 156
3683.90 155
3684.04 157
3684.18 161
3684.32 166
3684.46 173
3684.60 180
3684.74 187
3684.88 193
3685.02 199
3685.15 206
3685.29 213
3685.43 222
3685.57 232
3685.71 242
3685.85 252
3685.99 262
3686.13 269
3686.27 274
3686.41 275
3686.55 274
3686.69 271
3686.82 267
3686.96 262
3687.10 258
3687.24 254
3687.38 253
3687.52 253
3687.66 255
3687.80 258
3687.94 260
3688.08 261
3688.22 260
3688.36 255
3688.49 246
3688.63 234
3688.77 220
3688.91 206
3689.05 194
3689.19 185
3689.33 180
3689.47 178
3689.61 179
3689.75 183
3689.89 189
3690.03 196
3690.17 206
3690.30 217
3690.44 227
3690.58 237
3690.72 244
3690.86 249
3691.00 250
3691.14 251
3691.28 252
3691.42 257
3691.56 265
3691.70 276
3691.84 288
3691.98 300
3692.12 309
3692.25 314
3692.39 315
3692.53 314
3692.67 314
3692.81 315
3692.95 319
3693.09 324
3693.23 329
3693.37 330
3693.51 327
3693.65 316
3693.79 298
3693.93 274
3694.07 248
3694.20 222
3694.34 199
3694.48 182
3694.62 171
3694.76 166
3694.90 166
3695.04 170
3695.18 174
3695.32 177
3695.46 180
3695.60 180
3695.74 178
3695.88 174
3696.02 169
3696.16 162
3696.29 154
3696.43 147
3696.57 141
3696.71 139
3696.85 139
3696.99 142
3697.13 147
3697.27 151
3697.41 154
3697.55 155
3697.69 153
3697.83 148
3697.97 142
3698.11 136
3698.25 129
3698.39 125
3698.52 122
3698.66 120
3698.80 121
3698.94 123
3699.08 127
3699.22 132
3699.36 137
3699.50 142
3699.64 146
3699.78 150
3699.92 153
3700.06 156
3700.20 160
3700.34 164
3700.48 167
3700.62 171
3700.76 174
3700.89 175
3701.03 174
3701.17 171
3701.31 165
3701.45 157
3701.59 148
3701.73 137
3701.87 127
3702.01 118
3702.15 111
3702.29 107
3702.43 104
3702.57 103
3702.71 102
3702.85 98
3702.99 91
3703.13 78
3703.27 60
3703.41 38
3703.54 14
3703.68 0
3703.82 0
3703.96 0
3704.10 0
3704.24 0
3704.38 0
3704.52 0
3704.66 0
3704.80 10
3704.94 21
3705.08 31
3705.22 38
3705.36 45
3705.50 51
3705.64 58
3705.78 66
3705.92 75
3706.06 85
3706.20 95
3706.34 104
3706.47 112
3706.61 117
3706.75 120
3706.89 122
3707.03 123
3707.17 124
3707.31 123
3707.45 120
3707.59 113
3707.73 102
3707.87 85
3708.01 64
3708.15 41
3708.29 20
3708.43 2
3708.57 0
3708.71 0
3708.85 0
3708.99 0
3709.13 0
3709.27 6
3709.41 13
3709.55 20
3709.69 27
3709.82 35
3709.96 45
3710.10 56
3710.24 67
3710.38 78
3710.52 86
3710.66 89
3710.80 86
3710.94 77
3711.08 63
3711.22 48
3711.36 31
3711.50 17
3711.64 4
3711.78 0
3711.92 0
3712.06 0
3712.20 0
3712.34 0
3712.48 0
3712.62 0
3712.76 0
3712.90 4
3713.04 7
3713.18 10
3713.32 13
3713.46 17
3713.60 22
3713.74 27
3713.87 32
3714.01 37
3714.15 42
3714.29 48
3714.43 54
3714.57 60
3714.71 68
3714.85 75
3714.99 81
3715.13 85
3715.27 85
3715.41 80
3715.55 73
3715.69 64
3715.83 54
3715.97 46
3716.11 40
3716.25 38
3716.39 40
3716.53 44
3716.67 51
3716.81 58
3716.95 66
3717.09 72
3717.23 77
3717.37 78
3717.51 76
3717.65 72
3717.79 66
3717.93 57
3718.07 47
3718.21 37
3718.35 29
3718.49 23
3718.63 20
3718.77 20
3718.91 23
3719.05 28
3719.18 33
3719.32 37
3719.46 39
3719.60 40
3719.74 39
3719.88 37
3720.02 35
3720.16 33
3720.30 34
3720.44 35
3720.58 38
3720.72 41
3720.86 47
3721.00 55
3721.14 67
3721.28 83
3721.42 101
3721.56 119
3721.70 137
3721.84 150
3721.98 158
3722.12 159
3722.26 154
3722.40 146
3722.54 138
3722.68 132
3722.82 129
3722.96 130
3723.10 133
3723.24 136
3723.38 137
3723.52 133
3723.66 125
3723.80 113
3723.94 99
3724.08 83
3724.22 70
3724.36 59
3724.50 54
3724.64 53
3724.78 57
3724.92 63
3725.06 70
3725.20 76
3725.34 79
3725.48 77
3725.62 71
3725.76 63
3725.90 56
3726.04 50
3726.18 50
3726.32 54
3726.46 63
3726.60 73
3726.74 82
3726.88 88
3727.02 90
3727.16 89
3727.30 87
3727.44 83
3727.58 81
3727.72 80
3727.86 80
3728.00 81
3728.14 80
3728.28 77
3728.42 74
3728.56 69
3728.70 64
3728.84 58
3728.98 54
3729.12 49
3729.26 44
3729.40 38
3729.54 31
3729.68 24
3729.82 18
3729.96 14
3730.10 15
3730.24 19
3730.38 28
3730.52 39
3730.66 52
3730.80 64
3730.94 74
3731.08 82
3731.22 90
3731.36 97
3731.50 105
3731.64 114
3731.78 123
3731.92 131
3732.06 136
3732.20 137
3732.34 134
3732.48 128
3732.62 122
3732.76 115
3732.90 110
3733.04 106
3733.18 103
3733.32 99
3733.46 92
3733.60 82
3733.74 69
3733.88 53
3734.02 38
3734.16 24
3734.30 15
3734.44 11
3734.58 13
3734.72 20
3734.86 31
3735.00 45
3735.14 60
3735.28 75
3735.42 91
3735.56 106
3735.70 122
3735.84 136
3735.98 148
3736.12 159
3736.26 169
3736.40 177
3736.54 184
3736.68 190
3736.82 194
3736.96 194
3737.10 190
3737.24 179
3737.38 162
3737.52 139
3737.66 114
3737.80 89
3737.94 68
3738.08 52
3738.22 42
3738.36 39
3738.50 42
3738.64 48
3738.78 57
3738.92 67
3739.06 77
3739.20 87
3739.34 97
3739.48 104
3739.62 110
3739.76 111
3739.90 110
3740.04 105
3740.18 97
3740.32 90
3740.46 83
3740.60 79
3740.74 78
3740.88 80
3741.02 83
3741.16 86
3741.30 87
3741.44 86
3741.58 83
3741.72 77
3741.87 72
3742.01 67
3742.15 63
3742.29 60
3742.43 58
3742.57 55
3742.71 52
3742.85 47
3742.99 41
3743.13 34
3743.27 28
3743.41 24
3743.55 21
3743.69 21
3743.83 24
3743.97 28
3744.11 31
3744.25 33
3744.39 33
3744.53 29
3744.67 22
3744.81 10
3744.95 0
3745.09 0
3745.23 0
3745.37 0
3745.51 0
3745.65 0
3745.79 0
3745.93 0
3746.07 7
3746.21 20
3746.35 30
3746.49 37
3746.63 39
3746.77 38
3746.91 33
3747.05 26
3747.20 19
3747.34 11
3747.48 4
3747.62 0
3747.76 0
3747.90 0
3748.04 0
3748.18 0
3748.32 1
3748.46 8
3748.60 16
3748.74 26
3748.88 35
3749.02 43
3749.16 49
3749.30 51
3749.44 50
3749.58 45
3749.72 37
3749.86 29
3750.00 22
3750.14 16
3750.28 14
3750.42 15
3750.56 18
3750.70 21
3750.84 26
3750.98 29
3751.13 32
3751.27 34
3751.41 37
3751.55 41
3751.69 46
3751.83 53
3751.97 61
3752.11 69
3752.25 74
3752.39 76
3752.53 74
3752.67 68
3752.81 57
3752.95 44
3753.09 31
3753.23 19
3753.37 11
3753.51 7
3753.65 8
3753.79 14
3753.93 26
3754.07 42
3754.21 62
3754.35 84
3754.50 106
3754.64 125
3754.78 140
3754.92 149
3755.06 151
3755.20 147
3755.34 140
3755.48 131
3755.62 123
3755.76 117
3755.90 114
3756.04 113
3756.18 112
3756.32 111
3756.46 109
3756.60 107
3756.74 104
3756.88 103
3757.02 103
3757.16 104
3757.30 105
3757.45 105
3757.59 104
3757.73 102
3757.87 97
3758.01 92
3758.15 84
3758.29 76
3758.43 68
3758.57 61
3758.71 55
3758.85 53
3758.99 53
3759.13 57
3759.27 63
3759.41 69
3759.55 72
3759.69 73
3759.83 71
3759.97 63
3760.12 52
3760.26 39
3760.40 24
3760.54 9
3760.68 0
3760.82 0
3760.96 0
3761.10 0
3761.24 0
3761.38 0
3761.52 0
3761.66 0
3761.80 8
3761.94 16
3762.08 23
3762.22 27
3762.36 30
3762.51 33
3762.65 33
3762.79 32
3762.93 30
3763.07 27
3763.21 22
3763.35 19
3763.49 17
3763.63 19
3763.77 26
3763.91 37
3764.05 52
3764.19 69
3764.33 86
3764.47 100
3764.61 110
3764.75 115
3764.90 117
3765.04 114
3765.18 109
3765.32 104
3765.46 99
3765.60 94
3765.74 91
3765.88 88
3766.02 86
3766.16 83
3766.30 78
3766.44 72
3766.58 64
3766.72 55
3766.86 46
3767.01 38
3767.15 33
3767.29 31
3767.43 32
3767.57 34
3767.71 37
3767.85 39
3767.99 40
3768.13 40
3768.27 40
3768.41 41
3768.55 44
3768.69 50
3768.83 57
3768.98 65
3769.12 73
3769.26 79
3769.40 83
3769.54 86
3769.68 88
3769.82 90
3769.96 94
3770.10 99
3770.24 105
3770.38 112
3770.52 117
3770.66 118
3770.81 114
3770.95 106
3771.09 93
3771.23 79
3771.37 65
3771.51 55
3771.65 48
3771.79 46
3771.93 46
3772.07 48
3772.21 48
3772.35 46
3772.49 42
3772.64 36
3772.78 30
3772.92 25
3773.06 24
3773.20 28
3773.34 37
3773.48 50
3773.62 65
3773.76 80
3773.90 92
3774.04 99
3774.18 102
3774.32 100
3774.47 97
3774.61 92
3774.75 87
3774.89 82
3775.03 79
3775.17 76
3775.31 74
3775.45 72
3775.59 70
3775.73 68
3775.87 67
3776.01 66
3776.16 64
3776.30 61
3776.44 58
3776.58 53
3776.72 48
3776.86 44
3777.00 42
3777.14 42
3777.28 46
3777.42 52
3777.56 60
3777.71 71
3777.85 82
3777.99 95
3778.13 107
3778.27 120
3778.41 132
3778.55 142
3778.69 148
3778.83 148
3778.97 142
3779.11 130
3779.26 113
3779.40 93
3779.54 73
3779.68 55
3779.82 42
3779.96 32
3780.10 25
3780.24 22
3780.38 20
3780.52 19
3780.66 21
3780.81 24
3780.95 30
3781.09 37
3781.23 46
3781.37 55
3781.51 63
3781.65 67
3781.79 68
3781.93 65
3782.07 57
3782.21 47
3782.36 36
3782.50 25
3782.64 16
3782.78 8
3782.92 4
3783.06 1
3783.20 0
3783.34 0
3783.48 0
3783.62 0
3783.77 0
3783.91 0
3784.05 0
3784.19 0
3784.33 0
3784.47 4
3784.61 11
3784.75 19
3784.89 26
3785.03 33
3785.18 40
3785.32 45
3785.46 49
3785.60 51
3785.74 52
3785.88 50
3786.02 48
3786.16 45
3786.30 42
3786.44 40
3786.59 39
3786.73 39
3786.87 38
3787.01 36
3787.15 34
3787.29 29
3787.43 21
3787.57 13
3787.71 4
3787.86 0
3788.00 0
3788.14 0
3788.28 0
3788.42 8
3788.56 22
3788.70 37
3788.84 52
3788.98 64
3789.13 74
3789.27 82
3789.41 88
3789.55 93
3789.69 100
3789.83 108
3789.97 116
3790.11 124
3790.25 130
3790.40 132
3790.54 132
3790.68 128
3790.82 121
3790.96 114
3791.10 107
3791.24 100
3791.38 95
3791.52 90
3791.67 83
3791.81 74
3791.95 62
3792.09 49
3792.23 34
3792.37 18
3792.51 3
3792.65 0
3792.79 0
3792.94 0
3793.08 0
3793.22 0
3793.36 0
3793.50 0
3793.64 1
3793.78 9
3793.92 16
3794.07 21
3794.21 25
3794.35 27
3794.49 28
3794.63 29
3794.77 31
3794.91 34
3795.05 39
3795.19 46
3795.34 55
3795.48 64
3795.62 72
3795.76 80
3795.90 85
3796.04 88
3796.18 90
3796.32 90
3796.47 91
3796.61 94
3796.75 97
3796.89 102
3797.03 106
3797.17 109
3797.31 111
3797.45 110
3797.60 110
3797.74 111
3797.88 115
3798.02 123
3798.16 135
3798.30 151
3798.44 167
3798.58 183
3798.73 196
3798.87 203
3799.01 203
3799.15 196
3799.29 182
3799.43 163
3799.57 141
3799.71 118
3799.86 98
3800.00 81
3800.14 70
3800.28 65
3800.42 65
3800.56 70
3800.70 77
3800.85 85
3800.99 94
3801.13 101
3801.27 107
3801.41 111
3801.55 113
3801.69 115
3801.83 116
3801.98 117
3802.12 117
3802.26 116
3802.40 114
3802.54 108
3802.68 99
3802.82 87
3802.97 73
3803.11 59
3803.25 47
3803.39 38
3803.53 33
3803.67 32
3803.81 35
3803.95 40
3804.10 47
3804.24 56
3804.38 66
3804.52 78
3804.66 92
3804.80 106
3804.94 121
3805.09 137
3805.23 153
3805.37 168
3805.51 184
3805.65 198
3805.79 212
3805.93 224
3806.08 232
3806.22 235
3806.36 235
3806.50 230
3806.64 222
3806.78 212
3806.92 203
3807.07 195
3807.21 190
3807.35 186
3807.49 186
3807.63 188
3807.77 190
3807.91 193
3808.06 196
3808.20 197
3808.34 198
3808.48 197
3808.62 195
3808.76 190
3808.90 184
3809.05 176
3809.19 167
3809.33 158
3809.47 149
3809.61 142
3809.75 138
3809.89 135
3810.04 134
3810.18 135
3810.32 136
3810.46 138
3810.60 141
3810.74 145
3810.89 149
3811.03 152
3811.17 156
3811.31 157
3811.45 156
3811.59 152
3811.73 145
3811.88 136
3812.02 126
3812.16 117
3812.30 108
3812.44 102
3812.58 96
3812.73 93
3812.87 91
3813.01 90
3813.15 91
3813.29 93
3813.43 97
3813.57 101
3813.72 108
3813.86 114
3814.00 121
3814.14 128
3814.28 132
3814.42 135
3814.57 135
3814.71 134
3814.85 132
3814.99 130
3815.13 128
3815.27 127
3815.41 127
3815.56 126
3815.70 125
3815.84 123
3815.98 120
3816.12 118
3816.26 118
3816.41 119
3816.55 123
3816.69 127
3816.83 131
3816.97 132
3817.11 130
3817.26 125
3817.40 119
3817.54 113
3817.68 108
3817.82 107
3817.96 109
3818.11 113
3818.25 119
3818.39 124
3818.53 127
3818.67 125
3818.81 120
3818.96 109
3819.10 96
3819.24 81
3819.38 67
3819.52 55
3819.66 48
3819.81 45
3819.95 45
3820.09 46
3820.23 47
3820.37 46
3820.51 40
3820.66 31
3820.80 19
3820.94 5
3821.08 0
3821.22 0
3821.36 0
3821.51 0
3821.65 0
3821.79 0
3821.93 0
3822.07 8
3822.21 15
3822.36 18
3822.50 19
3822.64 16
3822.78 11
3822.92 4
3823.06 0
3823.21 0
3823.35 0
3823.49 0
3823.63 0
3823.77 0
3823.91 0
3824.06 0
3824.20 2
3824.34 9
3824.48 17
3824.62 27
3824.76 39
3824.91 53
3825.05 69
3825.19 86
3825.33 101
3825.47 114
3825.62 122
3825.76 125
3825.90 122
3826.04 116
3826.18 106
3826.32 94
3826.47 82
3826.61 69
3826.75 58
3826.89 48
3827.03 41
3827.18 37
3827.32 35
3827.46 37
3827.60 40
3827.74 44
3827.88 47
3828.03 47
3828.17 43
3828.31 33
3828.45 21
3828.59 6
3828.74 0
3828.88 0
3829.02 0
3829.16 0
3829.30 7
3829.44 30
3829.59 57
3829.73 85
3829.87 111
3830.01 131
3830.15 145
3830.30 153
3830.44 156
3830.58 156
3830.72 156
3830.86 154
3831.00 153
3831.15 150
3831.29 146
3831.43 141
3831.57 135
3831.71 128
3831.86 123
3832.00 120
3832.14 119
3832.28 121
3832.42 123
3832.57 126
3832.71 127
3832.85 128
3832.99 127
3833.13 126
3833.28 123
3833.42 120
3833.56 115
3833.70 109
3833.84 102
3833.98 93
3834.13 86
3834.27 79
3834.41 76
3834.55 77
3834.69 81
3834.84 88
3834.98 96
3835.12 106
3835.26 116
3835.40 125
3835.55 133
3835.69 139
3835.83 143
3835.97 144
3836.11 142
3836.26 137
3836.40 128
3836.54 117
3836.68 104
3836.82 90
3836.97 76
3837.11 63
3837.25 52
3837.39 42
3837.53 34
3837.68 26
3837.82 18
3837.96 11
3838.10 4
3838.24 0
3838.39 0
3838.53 0
3838.67 0
3838.81 4
3838.95 9
3839.10 12
3839.24 13
3839.38 11
3839.52 8
3839.66 5
3839.81 4
3839.95 5
3840.09 11
3840.23 19
3840.37 30
3840.52 41
3840.66 53
3840.80 65
3840.94 78
3841.08 89
3841.23 101
3841.37 113
3841.51 126
3841.65 137
3841.79 149
3841.94 160
3842.08 169
3842.22 176
3842.36 178
3842.51 174
3842.65 165
3842.79 151
3842.93 133
3843.07 116
3843.22 100
3843.36 88
3843.50 80
3843.64 77
3843.78 76
3843.93 78
3844.07 80
3844.21 83
3844.35 88
3844.49 95
3844.64 105
3844.78 118
3844.92 133
3845.06 148
3845.21 162
3845.35 172
3845.49 177
3845.63 175
3845.77 167
3845.92 153
3846.06 135
3846.20 114
3846.34 92
3846.48 73
3846.63 57
3846.77 45
3846.91 39
3847.05 37
3847.20 40
3847.34 45
3847.48 51
3847.62 57
3847.76 61
3847.91 63
3848.05 64
3848.19 63
3848.33 62
3848.48 60
3848.62 59
3848.76 56
3848.90 53
3849.04 48
3849.19 42
3849.33 33
3849.47 25
3849.61 16
3849.75 10
3849.90 6
3850.04 5
3850.18 7
3850.32 9
3850.47 12
3850.61 13
3850.75 12
3850.89 9
3851.03 6
3851.18 3
3851.32 2
3851.46 2
3851.60 5
3851.75 9
3851.89 13
3852.03 15
3852.17 17
3852.32 19
3852.46 20
3852.60 22
3852.74 25
3852.88 28
3853.03 31
3853.17 32
3853.31 32
3853.45 29
3853.60 26
3853.74 21
3853.88 16
3854.02 12
3854.16 9
3854.31 7
3854.45 5
3854.59 4
3854.73 4
3854.88 4
3855.02 5
3855.16 7
3855.30 10
3855.45 12
3855.59 15
3855.73 17
3855.87 18
3856.02 19
3856.16 19
3856.30 19
3856.44 18
3856.58 16
3856.73 12
3856.87 6
3857.01 0
3857.15 0
3857.30 0
3857.44 0
3857.58 0
3857.72 0
3857.87 0
3858.01 0
3858.15 7
3858.29 19
3858.44 29
3858.58 38
3858.72 43
3858.86 47
3859.00 50
3859.15 53
3859.29 56
3859.43 59
3859.57 62
3859.72 64
3859.86 63
3860.00 60
3860.14 56
3860.29 52
3860.43 49
3860.57 50
3860.71 53
3860.86 61
3861.00 70
3861.14 79
3861.28 87
3861.43 93
3861.57 94
3861.71 92
3861.85 87
3862.00 81
3862.14 75
3862.28 71
3862.42 69
3862.57 69
3862.71 70
3862.85 72
3862.99 72
3863.14 71
3863.28 68
3863.42 64
3863.56 60
3863.70 57
3863.85 55
3863.99 56
3864.13 57
3864.27 60
3864.42 63
3864.56 65
3864.70 65
3864.84 66
3864.99 67
3865.13 69
3865.27 75
3865.41 84
3865.56 96
3865.70 109
3865.84 122
3865.98 131
3866.13 134
3866.27 131
3866.41 121
3866.56 105
3866.70 85
3866.84 64
3866.98 44
3867.13 27
3867.27 16
3867.41 11
3867.55 13
3867.70 20
3867.84 31
3867.98 44
3868.12 56
3868.27 66
3868.41 74
3868.55 81
3868.69 86
3868.84 91
3868.98 96
3869.12 101
3869.26 104
3869.41 105
3869.55 104
3869.69 102
3869.83 100
3869.98 99
3870.12 101
3870.26 105
3870.40 112
3870.55 120
3870.69 127
3870.83 132
3870.97 135
3871.12 135
3871.26 133
3871.40 129
3871.55 126
3871.69 124
3871.83 122
3871.97 122
3872.12 123
3872.26 124
3872.40 125
3872.54 125
3872.69 123
3872.83 118
3872.97 112
3873.11 105
3873.26 97
3873.40 90
3873.54 84
3873.68 79
3873.83 76
3873.97 75
3874.11 77
3874.26 80
3874.40 85
3874.54 90
3874.68 93
3874.83 94
3874.97 90
3875.11 83
3875.25 72
3875.40 58
3875.54 43
3875.68 27
3875.82 13
3875.97 0
3876.11 0
3876.25 0
3876.40 0
3876.54 0
3876.68 0
3876.82 0
3876.97 0
3877.11 1
3877.25 7
3877.39 11
3877.54 16
3877.68 20
3877.82 26
3877.97 31
3878.11 36
3878.25 39
3878.39 40
3878.54 37
3878.68 33
3878.82 27
3878.97 22
3879.11 19
3879.25 17
3879.39 17
3879.54 19
3879.68 19
3879.82 19
3879.96 16
3880.11 12
3880.25 7
3880.39 1
3880.54 0
3880.68 0
3880.82 0
3880.96 0
3881.11 0
3881.25 0
3881.39 0
3881.54 0
3881.68 5
3881.82 10
3881.96 14
3882.11 16
3882.25 18
3882.39 19
3882.53 23
3882.68 29
3882.82 39
3882.96 51
3883.11 65
3883.25 77
3883.39 84
3883.53 86
3883.68 82
3883.82 72
3883.96 58
3884.11 44
3884.25 31
3884.39 22
3884.53 19
3884.68 21
3884.82 30
3884.96 44
3885.11 63
3885.25 86
3885.39 111
3885.53 138
3885.68 163
3885.82 185
3885.96 202
3886.11 214
3886.25 219
3886.39 219
3886.53 215
3886.68 207
3886.82 198
3886.96 189
3887.11 179
3887.25 168
3887.39 158
3887.54 148
3887.68 138
3887.82 129
3887.96 120
3888.11 112
3888.25 103
3888.39 96
3888.54 88
3888.68 81
3888.82 75
3888.96 71
3889.11 70
3889.25 70
3889.39 72
3889.54 75
3889.68 79
3889.82 82
3889.97 84
3890.11 85
3890.25 85
3890.39 83
3890.54 79
3890.68 73
3890.82 65
3890.97 55
3891.11 42
3891.25 28
3891.39 12
3891.54 0
3891.68 0
3891.82 0
3891.97 0
3892.11 0
3892.25 0
3892.40 0
3892.54 0
3892.68 4
3892.82 19
3892.97 32
3893.11 42
3893.25 48
3893.40 51
3893.54 50
3893.68 48
3893.83 46
3893.97 46
3894.11 47
3894.26 51
3894.40 55
3894.54 59
3894.68 63
3894.83 67
3894.97 69
3895.11 69
3895.26 70
3895.40 71
3895.54 74
3895.69 80
3895.83 89
3895.97 104
3896.11 124
3896.26 147
3896.40 170
3896.54 190
3896.69 206
3896.83 214
3896.97 215
3897.12 209
3897.26 198
3897.40 185
3897.55 171
3897.69 159
3897.83 149
3897.97 140
3898.12 133
3898.26 126
3898.40 118
3898.55 109
3898.69 97
3898.83 87
3898.98 80
3899.12 78
3899.26 83
3899.41 97
3899.55 116
3899.69 139
3899.84 161
3899.98 178
3900.12 187
3900.26 187
3900.41 179
3900.55 164
3900.69 146
3900.84 127
3900.98 112
3901.12 102
3901.27 97
3901.41 99
3901.55 104
3901.70 113
3901.84 123
3901.98 134
3902.13 142
3902.27 148
3902.41 150
3902.56 147
3902.70 140
3902.84 130
3902.99 117
3903.13 104
3903.27 91
3903.41 82
3903.56 75
3903.70 71
3903.84 70
3903.99 71
3904.13 73
3904.27 75
3904.42 78
3904.56 80
3904.70 82
3904.85 83
3904.99 82
3905.13 79
3905.28 74
3905.42 66
3905.56 57
3905.71 47
3905.85 36
3905.99 26
3906.14 18
3906.28 12
3906.42 10
3906.57 10
3906.71 11
3906.85 13
3907.00 13
3907.14 11
3907.28 7
3907.43 1
3907.57 0
3907.71 0
3907.86 0
3908.00 0
3908.14 0
3908.29 0
3908.43 0
3908.57 2
3908.72 4
3908.86 4
3909.00 4
3909.15 5
3909.29 7
3909.43 12
3909.58 20
3909.72 31
3909.86 44
3910.01 59
3910.15 74
3910.29 89
3910.44 102
3910.58 113
3910.72 122
3910.87 129
3911.01 134
3911.15 135
3911.30 133
3911.44 128
3911.58 122
3911.73 115
3911.87 109
3912.01 106
3912.16 106
3912.30 108
3912.44 111
3912.59 112
3912.73 111
3912.87 107
3913.02 100
3913.16 93
3913.30 86
3913.45 83
3913.59 83
3913.73 87
3913.88 94
3914.02 101
3914.16 107
3914.31 110
3914.45 109
3914.59 104
3914.74 95
3914.88 83
3915.02 71
3915.17 58
3915.31 47
3915.45 39
3915.60 34
3915.74 34
3915.88 36
3916.03 41
3916.17 45
3916.31 48
3916.46 47
3916.60 43
3916.74 35
3916.89 26
3917.03 17
3917.17 10
3917.32 7
3917.46 8
3917.61 13
3917.75 21
3917.89 30
3918.04 40
3918.18 49
3918.32 56
3918.47 61
3918.61 65
3918.75 68
3918.90 70
3919.04 71
3919.18 73
3919.33 75
3919.47 77
3919.61 79
3919.76 81
3919.90 83
3920.04 84
3920.19 84
3920.33 83
3920.47 82
3920.62 81
3920.76 81
3920.91 82
3921.05 86
3921.19 91
3921.34 98
3921.48 105
3921.62 111
3921.77 116
3921.91 119
3922.05 120
3922.20 120
3922.34 119
3922.48 118
3922.63 117
3922.77 117
3922.92 117
3923.06 116
3923.20 114
3923.35 111
3923.49 106
3923.63 100
3923.78 93
3923.92 87
3924.06 81
3924.21 75
3924.35 71
3924.49 66
3924.64 60
3924.78 52
3924.93 42
3925.07 32
3925.21 23
3925.36 17
3925.50 17
3925.64 21
3925.79 31
3925.93 44
3926.07 58
3926.22 70
3926.36 77
3926.51 80
3926.65 78
3926.79 71
3926.94 62
3927.08 51
3927.22 40
3927.37 31
3927.51 24
3927.65 19
3927.80 16
3927.94 14
3928.09 14
3928.23 14
3928.37 15
3928.52 18
3928.66 22
3928.80 28
3928.95 36
3929.09 45
3929.23 55
3929.38 65
3929.52 74
3929.67 82
3929.81 89
3929.95 95
3930.10 100
3930.24 104
3930.38 108
3930.53 112
3930.67 116
3930.82 119
3930.96 121
3931.10 121
3931.25 119
3931.39 114
3931.53 107
3931.68 97
3931.82 86
3931.96 74
3932.11 64
3932.25 57
3932.40 54
3932.54 54
3932.68 60
3932.83 68
3932.97 76
3933.11 84
3933.26 88
3933.40 87
3933.55 83
3933.69 78
3933.83 73
3933.98 71
3934.12 74
3934.26 82
3934.41 92
3934.55 103
3934.70 112
3934.84 116
3934.98 115
3935.13 109
3935.27 99
3935.42 87
3935.56 74
3935.70 62
3935.85 51
3935.99 43
3936.13 37
3936.28 32
3936.42 30
3936.57 29
3936.71 30
3936.85 30
3937.00 30
3937.14 31
3937.28 32
3937.43 34
3937.57 36
3937.72 39
3937.86 44
3938.00 49
3938.15 54
3938.29 58
3938.44 62
3938.58 65
3938.72 65
3938.87 64
3939.01 61
3939.15 57
3939.30 54
3939.44 53
3939.59 56
3939.73 61
3939.87 69
3940.02 79
3940.16 89
3940.31 98
3940.45 105
3940.59 110
3940.74 114
3940.88 117
3941.02 120
3941.17 122
3941.31 124
3941.46 124
3941.60 123
3941.74 119
3941.89 113
3942.03 105
3942.18 96
3942.32 89
3942.46 84
3942.61 82
3942.75 84
3942.90 88
3943.04 93
3943.18 98
3943.33 100
3943.47 99
3943.62 94
3943.76 89
3943.90 83
3944.05 82
3944.19 84
3944.34 92
3944.48 104
3944.62 118
3944.77 131
3944.91 141
3945.06 146
3945.20 146
3945.34 142
3945.49 135
3945.63 127
3945.77 119
3945.92 112
3946.06 106
3946.21 100
3946.35 93
3946.49 86
3946.64 78
3946.78 69
3946.93 60
3947.07 51
3947.21 44
3947.36 39
3947.50 36
3947.65 36
3947.79 37
3947.93 39
3948.08 42
3948.22 45
3948.37 47
3948.51 48
3948.65 49
3948.80 50
3948.94 51
3949.09 53
3949.23 58
3949.38 64
3949.52 73
3949.66 82
3949.81 90
3949.95 95
3950.10 96
3950.24 92
3950.38 84
3950.53 74
3950.67 64
3950.82 56
3950.96 51
3951.10 51
3951.25 56
3951.39 64
3951.54 75
3951.68 87
3951.82 99
3951.97 109
3952.11 118
3952.26 123
3952.40 128
3952.54 131
3952.69 135
3952.83 139
3952.98 145
3953.12 151
3953.27 157
3953.41 162
3953.55 163
3953.70 161
3953.84 154
3953.99 143
3954.13 130
3954.27 117
3954.42 106
3954.56 98
3954.71 95
3954.85 97
3954.99 103
3955.14 110
3955.28 118
3955.43 125
3955.57 131
3955.72 135
3955.86 138
3956.00 139
3956.15 138
3956.29 136
3956.44 131
3956.58 123
3956.72 112
3956.87 98
3957.01 84
3957.16 69
3957.30 55
3957.45 44
3957.59 34
3957.73 25
3957.88 17
3958.02 10
3958.17 2
3958.31 0
3958.46 0
3958.60 0
3958.74 0
3958.89 0
3959.03 0
3959.18 0
3959.32 0
3959.46 6
3959.61 15
3959.75 25
3959.90 34
3960.04 42
3960.19 49
3960.33 53
3960.47 54
3960.62 53
3960.76 51
3960.91 49
3961.05 47
3961.20 47
3961.34 49
3961.48 51
3961.63 54
3961.77 57
3961.92 58
3962.06 57
3962.21 53
3962.35 48
3962.49 41
3962.64 33
3962.78 24
3962.93 17
3963.07 12
3963.22 10
3963.36 12
3963.50 16
3963.65 22
3963.79 30
3963.94 38
3964.08 45
3964.23 51
3964.37 57
3964.51 63
3964.66 67
3964.80 69
3964.95 69
3965.09 66
3965.24 60
3965.38 53
3965.52 45
3965.67 38
3965.81 34
3965.96 31
3966.10 30
3966.25 30
3966.39 29
3966.54 29
3966.68 27
3966.82 25
3966.97 25
3967.11 26
3967.26 30
3967.40 37
3967.55 48
3967.69 61
3967.83 75
3967.98 89
3968.12 103
3968.27 115
3968.41 125
3968.56 132
3968.70 136
3968.85 136
3968.99 134
3969.13 130
3969.28 124
3969.42 118
3969.57 113
3969.71 108
3969.86 105
3970.00 102
3970.15 100
3970.29 98
3970.43 97
3970.58 96
3970.72 95
3970.87 94
3971.01 94
3971.16 95
3971.30 97
3971.44 100
3971.59 104
3971.73 107
3971.88 109
3972.02 110
3972.17 108
3972.31 103
3972.46 97
3972.60 89
3972.75 80
3972.89 72
3973.03 64
3973.18 58
3973.32 53
3973.47 50
3973.61 50
3973.76 54
3973.90 62
3974.05 75
3974.19 89
3974.33 104
3974.48 115
3974.62 123
3974.77 124
3974.91 121
3975.06 115
3975.20 107
3975.35 102
3975.49 101
3975.63 103
3975.78 109
3975.92 118
3976.07 128
3976.21 137
3976.36 144
3976.50 146
3976.65 144
3976.79 138
3976.94 129
3977.08 118
3977.22 107
3977.37 98
3977.51 92
3977.66 89
3977.80 89
3977.95 92
3978.09 97
3978.24 104
3978.38 110
3978.53 116
3978.67 121
3978.82 124
3978.96 125
3979.10 124
3979.25 123
3979.39 121
3979.54 119
3979.68 117
3979.83 114
3979.97 110
3980.12 106
3980.26 103
3980.41 101
3980.55 103
3980.69 108
3980.84 118
3980.98 130
3981.13 141
3981.27 150
3981.42 155
3981.56 155
3981.71 151
3981.85 144
3982.00 136
3982.14 127
3982.29 119
3982.43 109
3982.58 98
3982.72 85
3982.86 74
3983.01 64
3983.15 58
3983.30 57
3983.44 60
3983.59 67
3983.73 74
3983.88 81
3984.02 85
3984.17 86
3984.31 85
3984.46 84
3984.60 82
3984.75 82
3984.89 82
3985.03 85
3985.18 88
3985.32 92
3985.47 95
3985.61 98
3985.76 101
3985.90 104
3986.05 107
3986.19 110
3986.34 112
3986.48 114
3986.63 116
3986.77 118
3986.92 119
3987.06 118
3987.21 115
3987.35 108
3987.49 97
3987.64 82
3987.78 66
3987.93 49
3988.07 35
3988.22 25
3988.36 19
3988.51 15
3988.65 14
3988.80 12
3988.94 8
3989.09 1
3989.23 0
3989.38 0
3989.52 0
3989.67 0
3989.81 0
3989.96 0
3990.10 0
3990.25 10
3990.39 23
3990.53 34
3990.68 44
3990.82 55
3990.97 66
3991.11 77
3991.26 88
3991.40 97
3991.55 102
3991.69 103
3991.84 98
3991.98 86
3992.13 71
3992.27 52
3992.42 34
3992.56 17
3992.71 4
3992.85 0
3993.00 0
3993.14 0
3993.29 0
3993.43 3
3993.58 10
3993.72 16
3993.87 22
3994.01 26
3994.16 28
3994.30 27
3994.45 25
3994.59 20
3994.73 14
3994.88 8
3995.02 4
3995.17 1
3995.31 0
3995.46 0
3995.60 1
3995.75 3
3995.89 6
3996.04 11
3996.18 17
3996.33 24
3996.47 32
3996.62 39
3996.76 45
3996.91 47
3997.05 46
3997.20 43
3997.34 37
3997.49 30
3997.63 24
3997.78 18
3997.92 13
3998.07 7
3998.21 2
3998.36 0
3998.50 0
3998.65 0
3998.79 0
3998.94 0
3999.08 0
3999.23 0
3999.37 8
3999.52 20
3999.66 32
3999.81 42
3999.95 50
4000.10 55
4000.24 55
4000.39 51
4000.53 42
4000.68 30
4000.82 18
4000.97 8
4001.11 2
4001.26 3
4001.40 12
4001.55 28
4001.69 48
4001.84 69
4001.98 89
4002.13 103
4002.27 111
4002.42 113
4002.56 110
4002.71 104
4002.85 98
4003.00 92
4003.14 89
4003.29 90
4003.43 94
4003.58 102
4003.72 113
4003.87 127
4004.01 144
4004.16 160
4004.30 175
4004.45 185
4004.59 191
4004.74 190
4004.88 182
4005.03 168
4005.17 148
4005.32 125
4005.46 102
4005.61 80
4005.75 63
4005.90 49
4006.04 41
4006.19 36
4006.33 34
4006.48 33
4006.62 33
4006.77 32
4006.91 32
4007.06 33
4007.20 34
4007.35 37
4007.49 41
4007.64 46
4007.78 50
4007.93 54
4008.07 54
4008.22 51
4008.36 45
4008.51 35
4008.65 23
4008.80 11
4008.94 0
4009.09 0
4009.24 0
4009.38 0
4009.53 0
4009.67 7
4009.82 19
4009.96 31
4010.11 42
4010.25 53
4010.40 64
4010.54 75
4010.69 85
4010.83 95
4010.98 104
4011.12 111
4011.27 115
4011.41 116
4011.56 113
4011.70 107
4011.85 98
4011.99 88
4012.14 77
4012.28 66
4012.43 57
4012.57 50
4012.72 46
4012.86 45
4013.01 46
4013.15 48
4013.30 51
4013.44 54
4013.59 55
4013.74 55
4013.88 54
4014.03 53
4014.17 53
4014.32 55
4014.46 58
4014.61 62
4014.75 67
4014.90 70
4015.04 71
4015.19 69
4015.33 64
4015.48 57
4015.62 48
4015.77 39
4015.91 31
4016.06 23
4016.20 16
4016.35 9
4016.49 3
4016.64 0
4016.79 0
4016.93 0
4017.08 0
4017.22 3
4017.37 8
4017.51 12
4017.66 14
4017.80 13
4017.95 8
4018.09 1
4018.24 0
4018.38 0
4018.53 0
4018.67 0
4018.82 0
4018.96 0
4019.11 1
4019.26 13
4019.40 27
4019.55 41
4019.69 55
4019.84 68
4019.98 76
4020.13 80
4020.27 80
4020.42 76
4020.56 69
4020.71 60
4020.85 52
4021.00 43
4021.14 36
4021.29 29
4021.44 24
4021.58 19
4021.73 16
4021.87 14
4022.02 15
4022.16 18
4022.31 21
4022.45 26
4022.60 30
4022.74 34
4022.89 36
4023.03 36
4023.18 34
4023.33 31
4023.47 29
4023.62 29
4023.76 30
4023.91 35
4024.05 43
4024.20 52
4024.34 61
4024.49 68
4024.63 73
4024.78 75
4024.92 76
4025.07 76
4025.22 76
4025.36 77
4025.51 81
4025.65 87
4025.80 94
4025.94 102
4026.09 111
4026.23 120
4026.38 129
4026.52 139
4026.67 147
4026.82 153
4026.96 158
4027.11 162
4027.25 163
4027.40 163
4027.54 161
4027.69 158
4027.83 154
4027.98 148
4028.12 140
4028.27 129
4028.42 116
4028.56 101
4028.71 86
4028.85 71
4029.00 59
4029.14 50
4029.29 46
4029.43 47
4029.58 50
4029.72 55
4029.87 61
4030.02 67
4030.16 71
4030.31 75
4030.45 78
4030.60 80
4030.74 82
4030.89 83
4031.03 82
4031.18 80
4031.33 75
4031.47 67
4031.62 58
4031.76 49
4031.91 39
4032.05 31
4032.20 26
4032.34 23
4032.49 24
4032.64 27
4032.78 34
4032.93 42
4033.07 52
4033.22 63
4033.36 74
4033.51 84
4033.65 92
4033.80 97
4033.95 98
4034.09 94
4034.24 88
4034.38 79
4034.53 71
4034.67 65
4034.82 63
4034.96 63
4035.11 66
4035.26 68
4035.40 66
4035.55 61
4035.69 51
4035.84 39
4035.98 28
4036.13 20
4036.28 16
4036.42 18
4036.57 25
4036.71 35
4036.86 46
4037.00 55
4037.15 63
4037.29 67
4037.44 67
4037.59 64
4037.73 59
4037.88 53
4038.02 45
4038.17 36
4038.31 28
4038.46 20
4038.61 12
4038.75 3
4038.90 0
4039.04 0
4039.19 0
4039.33 0
4039.48 0
4039.63 0
4039.77 0
4039.92 0
4040.06 9
4040.21 17
4040.35 22
4040.50 22
4040.64 20
4040.79 15
4040.94 10
4041.08 7
4041.23 7
4041.37 10
4041.52 15
4041.66 21
4041.81 28
4041.96 33
4042.10 38
4042.25 41
4042.39 44
4042.54 47
4042.68 51
4042.83 56
4042.98 62
4043.12 67
4043.27 73
4043.41 78
4043.56 83
4043.71 85
4043.85 87
4044.00 86
4044.14 82
4044.29 77
4044.43 71
4044.58 64
4044.73 59
4044.87 56
4045.02 56
4045.16 59
4045.31 65
4045.45 71
4045.60 76
4045.75 80
4045.89 79
4046.04 75
4046.18 66
4046.33 55
4046.47 43
4046.62 31
4046.77 20
4046.91 11
4047.06 4
4047.20 0
4047.35 0
4047.50 0
4047.64 0
4047.79 0
4047.93 0
4048.08 0
4048.22 0
4048.37 0
4048.52 1
4048.66 6
4048.81 12
4048.95 20
4049.10 27
4049.25 34
4049.39 38
4049.54 39
4049.68 37
4049.83 32
4049.97 27
4050.12 22
4050.27 19
4050.41 19
4050.56 24
4050.70 32
4050.85 42
4051.00 54
4051.14 65
4051.29 72
4051.43 76
4051.58 75
4051.73 69
4051.87 61
4052.02 51
4052.16 43
4052.31 38
4052.46 35
4052.60 35
4052.75 37
4052.89 40
4053.04 44
4053.18 48
4053.33 53
4053.48 58
4053.62 64
4053.77 70
4053.91 75
4054.06 80
4054.21 84
4054.35 87
4054.50 89
4054.64 93
4054.79 100
4054.94 109
4055.08 119
4055.23 131
4055.37 142
4055.52 152
4055.67 160
4055.81 168
4055.96 174
4056.10 179
4056.25 184
4056.40 187
4056.54 187
4056.69 184
4056.83 178
4056.98 168
4057.13 156
4057.27 142
4057.42 127
4057.56 111
4057.71 96
4057.86 82
4058.00 71
4058.15 63
4058.29 60
4058.44 61
4058.59 65
4058.73 73
4058.88 82
4059.02 92
4059.17 102
4059.32 110
4059.46 118
4059.61 125
4059.75 130
4059.90 135
4060.05 138
4060.19 139
4060.34 139
4060.48 137
4060.63 135
4060.78 132
4060.92 128
4061.07 122
4061.21 116
4061.36 109
4061.51 101
4061.65 93
4061.80 86
4061.94 80
4062.09 78
4062.24 78
4062.38 83
4062.53 91
4062.68 101
4062.82 112
4062.97 120
4063.11 125
4063.26 125
4063.41 119
4063.55 110
4063.70 98
4063.84 87
4063.99 79
4064.14 75
4064.28 75
4064.43 77
4064.57 80
4064.72 81
4064.87 80
4065.01 75
4065.16 68
4065.31 58
4065.45 48
4065.60 36
4065.74 24
4065.89 13
4066.04 2
4066.18 0
4066.33 0
4066.47 0
4066.62 0
4066.77 0
4066.91 0
4067.06 0
4067.21 0
4067.35 2
4067.50 10
4067.64 19
4067.79 29
4067.94 39
4068.08 50
4068.23 60
4068.38 68
4068.52 75
4068.67 80
4068.81 83
4068.96 83
4069.11 79
4069.25 73
4069.40 63
4069.54 51
4069.69 38
4069.84 26
4069.98 17
4070.13 12
4070.28 12
4070.42 16
4070.57 25
4070.71 35
4070.86 47
4071.01 59
4071.15 71
4071.30 82
4071.45 92
4071.59 100
4071.74 104
4071.88 106
4072.03 103
4072.18 97
4072.32 88
4072.47 77
4072.62 67
4072.76 58
4072.91 52
4073.05 50
4073.20 52
4073.35 59
4073.49 68
4073.64 80
4073.79 93
4073.93 103
4074.08 111
4074.23 114
4074.37 114
4074.52 111
4074.66 108
4074.81 105
4074.96 104
4075.10 105
4075.25 109
4075.40 113
4075.54 118
4075.69 122
4075.83 125
4075.98 128
4076.13 130
4076.27 132
4076.42 134
4076.57 137
4076.71 142
4076.86 146
4077.01 151
4077.15 155
4077.30 159
4077.44 161
4077.59 161
4077.74 158
4077.88 153
4078.03 146
4078.18 137
4078.32 127
4078.47 116
4078.62 105
4078.76 96
4078.91 89
4079.05 85
4079.20 84
4079.35 84
4079.49 86
4079.64 89
4079.79 94
4079.93 98
4080.08 102
4080.23 106
4080.37 108
4080.52 109
4080.66 107
4080.81 103
4080.96 98
4081.10 94
4081.25 93
4081.40 94
4081.54 97
4081.69 102
4081.84 108
4081.98 112
4082.13 113
4082.28 111
4082.42 106
4082.57 101
4082.71 98
4082.86 97
4083.01 99
4083.15 106
4083.30 115
4083.45 126
4083.59 136
4083.74 146
4083.89 152
4084.03 156
4084.18 156
4084.33 151
4084.47 142
4084.62 129
4084.77 115
4084.91 98
4085.06 83
4085.21 69
4085.35 59
4085.50 54
4085.64 52
4085.79 55
4085.94 61
4086.08 70
4086.23 80
4086.38 89
4086.52 98
4086.67 104
4086.82 107
4086.96 106
4087.11 101
4087.26 93
4087.40 83
4087.55 73
4087.70 64
4087.84 57
4087.99 53
4088.14 54
4088.28 58
4088.43 66
4088.58 77
4088.72 89
4088.87 100
4089.01 108
4089.16 113
4089.31 113
4089.45 108
4089.60 100
4089.75 90
4089.89 80
4090.04 71
4090.19 65
4090.33 62
4090.48 62
4090.63 64
4090.77 67
4090.92 68
4091.07 69
4091.21 69
4091.36 68
4091.51 66
4091.65 65
4091.80 65
4091.95 66
4092.09 69
4092.24 73
4092.39 78
4092.53 83
4092.68 90
4092.83 98
4092.97 106
4093.12 116
4093.27 126
4093.41 137
4093.56 147
4093.71 156
4093.85 163
4094.00 167
4094.15 167
4094.29 164
4094.44 157
4094.59 147
4094.73 135
4094.88 123
4095.03 111
4095.17 100
4095.32 91
4095.47 85
4095.61 80
4095.76 77
4095.91 76
4096.05 77
4096.20 79
4096.35 80
4096.49 80
4096.64 77
4096.79 69
4096.93 55
4097.08 37
4097.23 15
4097.37 0
4097.52 0
4097.67 0
4097.81 0
4097.96 0
4098.11 0
4098.25 10
4098.40 27
4098.55 42
4098.69 51
4098.84 54
4098.99 53
4099.13 49
4099.28 44
4099.43 40
4099.57 37
4099.72 34
4099.87 32
4100.01 30
4100.16 26
4100.31 22
4100.46 18
4100.60 13
4100.75 9
4100.90 6
4101.04 2
4101.19 0
4101.34 0
4101.48 0
4101.63 0
4101.78 0
4101.92 0
4102.07 0
4102.22 0
4102.36 0
4102.51 7
4102.66 18
4102.80 31
4102.95 45
4103.10 59
4103.24 71
4103.39 79
4103.54 83
4103.68 84
4103.83 83
4103.98 81
4104.13 83
4104.27 88
4104.42 99
4104.57 113
4104.71 131
4104.86 149
4105.01 166
4105.15 180
4105.30 190
4105.45 194
4105.59 195
4105.74 191
4105.89 184
4106.03 176
4106.18 167
4106.33 158
4106.48 150
4106.62 143
4106.77 137
4106.92 133
4107.06 129
4107.21 126
4107.36 123
4107.50 119
4107.65 116
4107.80 114
4107.94 112
4108.09 111
4108.24 110
4108.38 108
4108.53 105
4108.68 100
4108.83 94
4108.97 87
4109.12 82
4109.27 78
4109.41 78
4109.56 81
4109.71 86
4109.85 93
4110.00 99
4110.15 104
4110.29 109
4110.44 112
4110.59 115
4110.74 119
4110.88 124
4111.03 127
4111.18 130
4111.32 130
4111.47 127
4111.62 120
4111.76 112
4111.91 102
4112.06 92
4112.21 83
4112.35 77
4112.50 73
4112.65 72
4112.79 73
4112.94 75
4113.09 78
4113.23 80
4113.38 82
4113.53 84
4113.68 86
4113.82 88
4113.97 91
4114.12 94
4114.26 98
4114.41 101
4114.56 102
4114.70 99
4114.85 93
4115.00 84
4115.15 73
4115.29 63
4115.44 54
4115.59 48
4115.73 47
4115.88 50
4116.03 56
4116.17 66
4116.32 77
4116.47 90
4116.62 103
4116.76 116
4116.91 130
4117.06 143
4117.20 156
4117.35 166
4117.50 174
4117.65 177
4117.79 176
4117.94 169
4118.09 158
4118.23 144
4118.38 128
4118.53 112
4118.68 97
4118.82 84
4118.97 72
4119.12 61
4119.26 51
4119.41 42
4119.56 35
4119.70 28
4119.85 24
4120.00 22
4120.15 22
4120.29 23
4120.44 23
4120.59 23
4120.73 21
4120.88 20
4121.03 18
4121.18 18
4121.32 19
4121.47 22
4121.62 26
4121.76 31
4121.91 36
4122.06 41
4122.21 48
4122.35 55
4122.50 63
4122.65 72
4122.79 80
4122.94 85
4123.09 88
4123.24 86
4123.38 81
4123.53 73
4123.68 63
4123.83 53
4123.97 42
4124.12 33
4124.27 25
4124.41 17
4124.56 11
4124.71 8
4124.86 7
4125.00 11
4125.15 19
4125.30 31
4125.44 46
4125.59 63
4125.74 79
4125.89 92
4126.03 102
4126.18 108
4126.33 111
4126.47 111
4126.62 111
4126.77 111
4126.92 111
4127.06 111
4127.21 110
4127.36 106
4127.51 99
4127.65 88
4127.80 74
4127.95 57
4128.09 41
4128.24 27
4128.39 18
4128.54 15
4128.68 19
4128.83 29
4128.98 43
4129.13 58
4129.27 72
4129.42 82
4129.57 87
4129.71 88
4129.86 85
4130.01 80
4130.16 74
4130.30 69
4130.45 65
4130.60 64
4130.75 64
4130.89 64
4131.04 64
4131.19 64
4131.34 62
4131.48 59
4131.63 54
4131.78 49
4131.92 45
4132.07 41
4132.22 39
4132.37 38
4132.51 38
4132.66 38
4132.81 37
4132.96 35
4133.10 31
4133.25 27
4133.40 24
4133.55 24
4133.69 26
4133.84 33
4133.99 42
4134.13 54
4134.28 66
4134.43 78
4134.58 90
4134.72 101
4134.87 111
4135.02 120
4135.17 129
4135.31 136
4135.46 141
4135.61 143
4135.76 141
4135.90 135
4136.05 126
4136.20 116
4136.35 106
4136.49 98
4136.64 92
4136.79 87
4136.94 84
4137.08 82
4137.23 78
4137.38 75
4137.53 70
4137.67 67
4137.82 65
4137.97 64
4138.11 66
4138.26 68
4138.41 71
4138.56 74
4138.70 75
4138.85 74
4139.00 72
4139.15 70
4139.29 67
4139.44 66
4139.59 67
4139.74 70
4139.88 76
4140.03 84
4140.18 91
4140.33 96
4140.47 98
4140.62 94
4140.77 86
4140.92 72
4141.06 55
4141.21 36
4141.36 17
4141.51 1
4141.65 0
4141.80 0
4141.95 0
4142.10 0
4142.24 0
4142.39 0
4142.54 0
4142.69 2
4142.83 8
4142.98 14
4143.13 19
4143.28 26
4143.42 36
4143.57 49
4143.72 64
4143.87 78
4144.01 90
4144.16 98
4144.31 100
4144.46 97
4144.60 90
4144.75 82
4144.90 75
4145.05 72
4145.20 74
4145.34 79
4145.49 87
4145.64 97
4145.79 108
4145.93 119
4146.08 129
4146.23 136
4146.38 141
4146.52 141
4146.67 137
4146.82 127
4146.97 115
4147.11 102
4147.26 91
4147.41 86
4147.56 89
4147.70 99
4147.85 116
4148.00 134
4148.15 152
4148.29 165
4148.44 172
4148.59 173
4148.74 168
4148.89 162
4149.03 156
4149.18 150
4149.33 147
4149.48 143
4149.62 139
4149.77 134
4149.92 128
4150.07 121
4150.21 115
4150.36 110
4150.51 108
4150.66 108
4150.80 109
4150.95 111
4151.10 112
4151.25 113
4151.40 112
4151.54 109
4151.69 106
4151.84 103
4151.99 101
4152.13 99
4152.28 99
4152.43 98
4152.58 96
4152.72 93
4152.87 89
4153.02 84
4153.17 80
4153.32 78
4153.46 76
4153.61 76
4153.76 76
4153.91 75
4154.05 71
4154.20 65
4154.35 56
4154.50 46
4154.65 36
4154.79 27
4154.94 21
4155.09 18
4155.24 18
4155.38 22
4155.53 28
4155.68 37
4155.83 46
4155.97 56
4156.12 65
4156.27 72
4156.42 79
4156.57 85
4156.71 89
4156.86 93
4157.01 96
4157.16 97
4157.30 97
4157.45 96
4157.60 95
4157.75 94
4157.90 93
4158.04 94
4158.19 96
4158.34 100
4158.49 106
4158.63 112
4158.78 119
4158.93 125
4159.08 129
4159.23 130
4159.37 128
4159.52 125
4159.67 121
4159.82 116
4159.97 112
4160.11 109
4160.26 107
4160.41 103
4160.56 96
4160.70 87
4160.85 73
4161.00 56
4161.15 39
4161.30 22
4161.44 9
4161.59 0
4161.74 0
4161.89 0
4162.04 0
4162.18 5
4162.33 10
4162.48 14
4162.63 14
4162.77 11
4162.92 6
4163.07 0
4163.22 0
4163.37 0
4163.51 0
4163.66 0
4163.81 0
4163.96 0
4164.11 0
4164.25 3
4164.40 6
4164.55 8
4164.70 9
4164.85 10
4164.99 13
4165.14 17
4165.29 25
4165.44 37
4165.58 51
4165.73 68
4165.88 85
4166.03 103
4166.18 118
4166.32 132
4166.47 143
4166.62 152
4166.77 161
4166.92 171
4167.06 181
4167.21 191
4167.36 200
4167.51 207
4167.66 212
4167.80 213
4167.95 211
4168.10 207
4168.25 203
4168.40 199
4168.54 196
4168.69 194
4168.84 194
4168.99 194
4169.14 193
4169.28 190
4169.43 184
4169.58 175
4169.73 164
4169.88 152
4170.02 141
4170.17 132
4170.32 123
4170.47 115
4170.62 107
4170.76 98
4170.91 88
4171.06 78
4171.21 69
4171.36 62
4171.50 57
4171.65 54
4171.80 54
4171.95 54
4172.10 55
4172.24 57
4172.39 58
4172.54 60
4172.69 62
4172.84 65
4172.98 67
4173.13 69
4173.28 71
4173.43 71
4173.58 70
4173.73 68
4173.87 64
4174.02 59
4174.17 53
4174.32 46
4174.47 39
4174.61 32
4174.76 25
4174.91 18
4175.06 12
4175.21 7
4175.35 4
4175.50 3
4175.65 4
4175.80 5
4175.95 7
4176.09 8
4176.24 7
4176.39 6
4176.54 6
4176.69 7
4176.84 12
4176.98 21
4177.13 32
4177.28 44
4177.43 56
4177.58 64
4177.72 69
4177.87 70
4178.02 68
4178.17 66
4178.32 65
4178.46 66
4178.61 69
4178.76 75
4178.91 81
4179.06 87
4179.21 90
4179.35 91
4179.50 90
4179.65 88
4179.80 85
4179.95 84
4180.09 83
4180.24 84
4180.39 85
4180.54 83
4180.69 79
4180.84 71
4180.98 60
4181.13 47
4181.28 35
4181.43 25
4181.58 20
4181.73 20
4181.87 26
4182.02 37
4182.17 49
4182.32 62
4182.47 72
4182.61 77
4182.76 78
4182.91 73
4183.06 65
4183.21 53
4183.36 41
4183.50 30
4183.65 21
4183.80 14
4183.95 11
4184.10 9
4184.25 9
4184.39 10
4184.54 12
4184.69 14
4184.84 18
4184.99 23
4185.13 30
4185.28 38
4185.43 47
4185.58 55
4185.73 62
4185.88 68
4186.02 73
4186.17 75
4186.32 74
4186.47 72
4186.62 66
4186.77 57
4186.91 46
4187.06 35
4187.21 25
4187.36 19
4187.51 16
4187.66 16
4187.80 17
4187.95 18
4188.10 15
4188.25 9
4188.40 0
4188.55 0
4188.69 0
4188.84 0
4188.99 0
4189.14 0
4189.29 0
4189.44 2
4189.58 12
4189.73 21
4189.88 28
4190.03 32
4190.18 33
4190.33 33
4190.47 33
4190.62 33
4190.77 33
4190.92 33
4191.07 33
4191.22 32
4191.36 30
4191.51 26
4191.66 21
4191.81 15
4191.96 9
4192.11 4
4192.26 0
4192.40 0
4192.55 0
4192.70 1
4192.85 5
4193.00 11
4193.15 18
4193.29 25
4193.44 33
4193.59 41
4193.74 47
4193.89 52
4194.04 54
4194.18 53
4194.33 49
4194.48 43
4194.63 34
4194.78 24
4194.93 16
4195.08 10
4195.22 8
4195.37 10
4195.52 15
4195.67 22
4195.82 29
4195.97 36
4196.11 41
4196.26 47
4196.41 53
4196.56 59
4196.71 67
4196.86 76
4197.01 83
4197.15 87
4197.30 87
4197.45 82
4197.60 74
4197.75 66
4197.90 58
4198.04 53
4198.19 52
4198.34 55
4198.49 61
4198.64 69
4198.79 76
4198.94 82
4199.08 85
4199.23 87
4199.38 86
4199.53 84
4199.68 80
4199.83 75
4199.98 70
4200.12 64
4200.27 58
4200.42 53
4200.57 50
4200.72 50
4200.87 52
4201.02 57
4201.16 64
4201.31 74
4201.46 84
4201.61 94
4201.76 103
4201.91 109
4202.06 112
4202.20 111
4202.35 105
4202.50 95
4202.65 81
4202.80 67
4202.95 54
4203.10 44
4203.24 39
4203.39 39
4203.54 43
4203.69 50
4203.84 58
4203.99 65
4204.14 69
4204.28 70
4204.43 68
4204.58 65
4204.73 62
4204.88 60
4205.03 60
4205.18 63
4205.32 67
4205.47 74
4205.62 83
4205.77 94
4205.92 106
4206.07 118
4206.22 130
4206.37 139
4206.51 145
4206.66 147
4206.81 144
4206.96 137
4207.11 126
4207.26 114
4207.41 101
4207.55 88
4207.70 77
4207.85 68
4208.00 60
4208.15 55
4208.30 51
4208.45 48
4208.60 47
4208.74 45
4208.89 44
4209.04 44
4209.19 44
4209.34 45
4209.49 47
4209.64 49
4209.79 51
4209.93 52
4210.08 52
4210.23 52
4210.38 54
4210.53 57
4210.68 63
4210.83 71
4210.97 80
4211.12 89
4211.27 96
4211.42 100
4211.57 100
4211.72 98
4211.87 94
4212.02 89
4212.16 84
4212.31 80
4212.46 77
4212.61 74
4212.76 70
4212.91 66
4213.06 62
4213.21 58
4213.35 55
4213.50 52
4213.65 48
4213.80 42
4213.95 35
4214.10 25
4214.25 14
4214.40 3
4214.55 0
4214.69 0
4214.84 0
4214.99 0
4215.14 0
4215.29 0
4215.44 0
4215.59 0
4215.74 7
4215.88 18
4216.03 26
4216.18 32
4216.33 34
4216.48 33
4216.63 28
4216.78 22
4216.93 17
4217.08 13
4217.22 13
4217.37 15
4217.52 21
4217.67 28
4217.82 37
4217.97 45
4218.12 51
4218.27 56
4218.41 59
4218.56 59
4218.71 58
4218.86 55
4219.01 51
4219.16 48
4219.31 44
4219.46 40
4219.61 35
4219.75 31
4219.90 28
4220.05 26
4220.20 26
4220.35 28
4220.50 31
4220.65 35
4220.80 38
4220.95 42
4221.09 44
4221.24 48
4221.39 52
4221.54 56
4221.69 61
4221.84 66
4221.99 69
4222.14 72
4222.29 72
4222.44 73
4222.58 73
4222.73 75
4222.88 78
4223.03 83
4223.18 89
4223.33 96
4223.48 103
4223.63 109
4223.78 115
4223.92 121
4224.07 126
4224.22 131
4224.37 135
4224.52 140
4224.67 143
4224.82 146
4224.97 149
4225.12 152
4225.27 155
4225.41 159
4225.56 164
4225.71 171
4225.86 179
4226.01 187
4226.16 195
4226.31 202
4226.46 206
4226.61 208
4226.76 207
4226.90 204
4227.05 200
4227.20 198
4227.35 196
4227.50 198
4227.65 201
4227.80 206
4227.95 210
4228.10 215
4228.25 218
4228.39 221
4228.54 222
4228.69 222
4228.84 222
4228.99 222
4229.14 221
4229.29 219
4229.44 217
4229.59 214
4229.74 209
4229.89 205
4230.03 199
4230.18 193
4230.33 187
4230.48 180
4230.63 173
4230.78 166
4230.93 159
4231.08 154
4231.23 150
4231.38 148
4231.53 148
4231.67 150
4231.82 153
4231.97 158
4232.12 162
4232.27 166
4232.42 169
4232.57 170
4232.72 169
4232.87 168
4233.02 168
4233.17 168
4233.31 172
4233.46 179
4233.61 187
4233.76 197
4233.91 205
4234.06 211
4234.21 214
4234.36 213
4234.51 209
4234.66 204
4234.81 199
4234.96 196
4235.10 194
4235.25 193
4235.40 193
4235.55 192
4235.70 191
4235.85 190
4236.00 187
4236.15 184
4236.30 180
4236.45 175
4236.60 169
4236.75 160
4236.89 150
4237.04 136
4237.19 121
4237.34 106
4237.49 92
4237.64 82
4237.79 77
4237.94 77
4238.09 82
4238.24 91
4238.39 103
4238.54 116
4238.68 129
4238.83 143
4238.98 156
4239.13 168
4239.28 180
4239.43 190
4239.58 197
4239.73 203
4239.88 206
4240.03 208
4240.18 209
4240.33 210
4240.48 211
4240.63 210
4240.77 208
4240.92 204
4241.07 197
4241.22 190
4241.37 182
4241.52 175
4241.67 169
4241.82 164
4241.97 160
4242.12 156
4242.27 151
4242.42 145
4242.57 138
4242.71 130
4242.86 123
4243.01 116
4243.16 109
4243.31 102
4243.46 94
4243.61 85
4243.76 76
4243.91 67
4244.06 60
4244.21 54
4244.36 51
4244.51 50
4244.66 52
4244.81 57
4244.95 63
4245.10 69
4245.25 76
4245.40 81
4245.55 83
4245.70 82
4245.85 78
4246.00 71
4246.15 62
4246.30 54
4246.45 47
4246.60 43
4246.75 43
4246.90 45
4247.05 47
4247.19 49
4247.34 47
4247.49 40
4247.64 28
4247.79 12
4247.94 0
4248.09 0
4248.24 0
4248.39 0
4248.54 0
4248.69 0
4248.84 0
4248.99 2
4249.14 14
4249.29 23
4249.44 28
4249.59 29
4249.73 27
4249.88 24
4250.03 22
4250.18 22
4250.33 24
4250.48 28
4250.63 33
4250.78 39
4250.93 44
4251.08 48
4251.23 52
4251.38 56
4251.53 60
4251.68 64
4251.83 69
4251.98 75
4252.13 80
4252.28 84
4252.42 87
4252.57 87
4252.72 85
4252.87 81
4253.02 76
4253.17 71
4253.32 66
4253.47 63
4253.62 61
4253.77 59
4253.92 57
4254.07 54
4254.22 50
4254.37 45
4254.52 39
4254.67 35
4254.82 32
4254.97 31
4255.12 33
4255.26 37
4255.41 41
4255.56 45
4255.71 48
4255.86 51
4256.01 52
4256.16 53
4256.31 54
4256.46 55
4256.61 55
4256.76 54
4256.91 52
4257.06 48
4257.21 42
4257.36 35
4257.51 28
4257.66 22
4257.81 19
4257.96 18
4258.11 20
4258.26 25
4258.41 33
4258.55 41
4258.70 49
4258.85 56
4259.00 61
4259.15 65
4259.30 67
4259.45 68
4259.60 69
4259.75 70
4259.90 73
4260.05 77
4260.20 82
4260.35 89
4260.50 96
4260.65 102
4260.80 105
4260.95 107
4261.10 104
4261.25 100
4261.40 92
4261.55 84
4261.70 76
4261.85 70
4262.00 66
4262.15 66
4262.29 69
4262.44 73
4262.59 78
4262.74 83
4262.89 86
4263.04 89
4263.19 91
4263.34 91
4263.49 91
4263.64 91
4263.79 90
4263.94 89
4264.09 85
4264.24 79
4264.39 72
4264.54 65
4264.69 58
4264.84 53
4264.99 50
4265.14 52
4265.29 58
4265.44 66
4265.59 75
4265.74 83
4265.89 88
4266.04 90
4266.19 88
4266.34 83
4266.49 76
4266.64 70
4266.79 65
4266.93 62
4267.08 63
4267.23 66
4267.38 70
4267.53 74
4267.68 77
4267.83 79
4267.98 81
4268.13 81
4268.28 82
4268.43 82
4268.58 81
4268.73 78
4268.88 73
4269.03 66
4269.18 56
4269.33 44
4269.48 33
4269.63 23
4269.78 15
4269.93 9
4270.08 6
4270.23 3
4270.38 1
4270.53 0
4270.68 0
4270.83 0
4270.98 2
4271.13 7
4271.28 15
4271.43 25
4271.58 36
4271.73 46
4271.88 53
4272.03 58
4272.18 61
4272.33 61
4272.48 61
4272.63 61
4272.78 62
4272.93 65
4273.08 70
4273.23 75
4273.38 81
4273.53 86
4273.67 90
4273.82 94
4273.97 98
4274.12 102
4274.27 105
4274.42 108
4274.57 110
4274.72 109
4274.87 104
4275.02 97
4275.17 87
4275.32 75
4275.47 64
4275.62 53
4275.77 45
4275.92 39
4276.07 34
4276.22 31
4276.37 28
4276.52 24
4276.67 19
4276.82 12
4276.97 3
4277.12 0
4277.27 0
4277.42 0
4277.57 0
4277.72 0
4277.87 0
4278.02 0
4278.17 3
4278.32 14
4278.47 22
4278.62 25
4278.77 25
4278.92 22
4279.07 19
4279.22 20
4279.37 24
4279.52 33
4279.67 44
4279.82 56
4279.97 66
4280.12 73
4280.27 74
4280.42 72
4280.57 65
4280.72 57
4280.87 47
4281.02 39
4281.17 32
4281.32 28
4281.47 26
4281.62 26
4281.77 29
4281.92 34
4282.07 40
4282.22 46
4282.37 54
4282.52 61
4282.67 68
4282.82 74
4282.97 80
4283.12 86
4283.27 91
4283.42 98
4283.57 105
4283.72 113
4283.87 123
4284.02 133
4284.17 144
4284.32 155
4284.47 166
4284.62 176
4284.77 183
4284.92 186
4285.07 184
4285.22 176
4285.37 163
4285.52 146
4285.67 126
4285.82 106
4285.97 90
4286.12 77
4286.27 69
4286.42 65
4286.57 62
4286.72 61
4286.87 59
4287.02 57
4287.17 53
4287.32 50
4287.47 48
4287.62 48
4287.77 49
4287.92 50
4288.07 52
4288.22 52
4288.37 51
4288.52 49
4288.67 46
4288.82 45
4288.97 46
4289.12 51
4289.27 61
4289.42 75
4289.57 91
4289.72 108
4289.87 123
4290.02 132
4290.17 136
4290.32 133
4290.47 126
4290.62 115
4290.77 103
4290.92 93
4291.07 85
4291.22 81
4291.37 81
4291.52 82
4291.67 85
4291.82 87
4291.97 89
4292.12 91
4292.27 92
4292.43 94
4292.58 98
4292.73 105
4292.88 115
4293.03 127
4293.18 141
4293.33 154
4293.48 164
4293.63 170
4293.78 173
4293.93 172
4294.08 168
4294.23 162
4294.38 155
4294.53 147
4294.68 138
4294.83 126
4294.98 113
4295.13 99
4295.28 86
4295.43 74
4295.58 64
4295.73 56
4295.88 49
4296.03 42
4296.18 36
4296.33 29
4296.48 22
4296.63 16
4296.78 11
4296.93 8
4297.08 5
4297.23 4
4297.38 4
4297.53 6
4297.68 10
4297.83 17
4297.98 28
4298.13 41
4298.28 57
4298.43 73
4298.58 89
4298.73 103
4298.88 115
4299.03 124
4299.19 130
4299.34 135
4299.49 138
4299.64 139
4299.79 139
4299.94 137
4300.09 133
4300.24 127
4300.39 121
4300.54 114
4300.69 107
4300.84 102
4300.99 97
4301.14 94
4301.29 92
4301.44 90
4301.59 89
4301.74 87
4301.89 86
4302.04 84
4302.19 82
4302.34 80
4302.49 76
4302.64 73
4302.79 68
4302.94 63
4303.09 58
4303.24 53
4303.39 48
4303.54 44
4303.69 40
4303.85 37
4304.00 33
4304.15 30
4304.30 26
4304.45 23
4304.60 21
4304.75 19
4304.90 18
4305.05 18
4305.20 17
4305.35 16
4305.50 15
4305.65 13
4305.80 11
4305.95 10
4306.10 9
4306.25 8
4306.40 7
4306.55 7
4306.70 7
4306.85 6
4307.00 5
4307.15 4
4307.30 1
4307.45 0
4307.61 0
4307.76 0
4307.91 0
4308.06 0
4308.21 0
4308.36 0
4308.51 8
4308.66 21
4308.81 35
4308.96 51
4309.11 66
4309.26 80
4309.41 93
4309.56 105
4309.71 116
4309.86 125
4310.01 132
4310.16 138
4310.31 143
4310.46 146
4310.61 148
4310.76 149
4310.92 148
4311.07 143
4311.22 135
4311.37 124
4311.52 109
4311.67 93
4311.82 77
4311.97 62
4312.12 51
4312.27 44
4312.42 41
4312.57 41
4312.72 45
4312.87 49
4313.02 55
4313.17 59
4313.32 62
4313.47 63
4313.62 63
4313.77 62
4313.93 62
4314.08 63
4314.23 65
4314.38 69
4314.53 73
4314.68 79
4314.83 83
4314.98 87
4315.13 88
4315.28 87
4315.43 84
4315.58 78
4315.73 72
4315.88 64
4316.03 57
4316.18 50
4316.33 45
4316.49 42
4316.64 41
4316.79 42
4316.94 47
4317.09 56
4317.24 67
4317.39 80
4317.54 91
4317.69 99
4317.84 102
4317.99 99
4318.14 90
4318.29 78
4318.44 65
4318.59 53
4318.74 45
4318.89 40
4319.05 39
4319.20 41
4319.35 46
4319.50 52
4319.65 58
4319.80 65
4319.95 71
4320.10 76
4320.25 79
4320.40 79
4320.55 77
4320.70 72
4320.85 66
4321.00 60
4321.15 55
4321.31 54
4321.46 57
4321.61 65
4321.76 75
4321.91 87
4322.06 100
4322.21 111
4322.36 118
4322.51 121
4322.66 118
4322.81 111
4322.96 100
4323.11 87
4323.26 74
4323.41 64
4323.57 58
4323.72 58
4323.87 63
4324.02 71
4324.17 81
4324.32 91
4324.47 100
4324.62 108
4324.77 116
4324.92 123
4325.07 132
4325.22 141
4325.37 149
4325.52 153
4325.68 153
4325.83 146
4325.98 134
4326.13 117
4326.28 98
4326.43 80
4326.58 65
4326.73 53
4326.88 44
4327.03 36
4327.18 27
4327.33 17
4327.48 6
4327.64 0
4327.79 0
4327.94 0
4328.09 0
4328.24 0
4328.39 0
4328.54 0
4328.69 0
4328.84 6
4328.99 17
4329.14 28
4329.29 39
4329.45 49
4329.60 59
4329.75 70
4329.90 81
4330.05 92
4330.20 104
4330.35 115
4330.50 126
4330.65 137
4330.80 146
4330.95 155
4331.10 162
4331.25 167
4331.41 171
4331.56 173
4331.71 173
4331.86 171
4332.01 167
4332.16 161
4332.31 154
4332.46 147
4332.61 142
4332.76 140
4332.91 141
4333.07 145
4333.22 151
4333.37 156
4333.52 161
4333.67 162
4333.82 161
4333.97 157
4334.12 152
4334.27 148
4334.42 146
4334.57 147
4334.73 152
4334.88 158
4335.03 166
4335.18 173
4335.33 178
4335.48 180
4335.63 178
4335.78 175
4335.93 169
4336.08 163
4336.23 155
4336.39 148
4336.54 139
4336.69 129
4336.84 119
4336.99 109
4337.14 101
4337.29 95
4337.44 90
4337.59 87
4337.74 84
4337.89 80
4338.05 74
4338.20 67
4338.35 60
4338.50 55
4338.65 52
4338.80 51
4338.95 52
4339.10 53
4339.25 51
4339.40 46
4339.56 38
4339.71 27
4339.86 16
4340.01 7
4340.16 1
4340.31 1
4340.46 5
4340.61 11
4340.76 16
4340.91 19
4341.07 17
4341.22 10
4341.37 1
4341.52 0
4341.67 0
4341.82 0
4341.97 0
4342.12 0
4342.27 0
4342.42 9
4342.58 21
4342.73 32
4342.88 42
4343.03 50
4343.18 57
4343.33 64
4343.48 70
4343.63 75
4343.78 79
4343.93 82
4344.09 83
4344.24 83
4344.39 83
4344.54 83
4344.69 85
4344.84 89
4344.99 95
4345.14 104
4345.29 113
4345.45 122
4345.60 128
4345.75 131
4345.90 132
4346.05 130
4346.20 127
4346.35 124
4346.50 121
4346.65 118
4346.81 114
4346.96 110
4347.11 105
4347.26 98
4347.41 90
4347.56 84
4347.71 79
4347.86 77
4348.01 77
4348.17 78
4348.32 78
4348.47 77
4348.62 73
4348.77 67
4348.92 61
4349.07 58
4349.22 58
4349.37 62
4349.53 71
4349.68 81
4349.83 91
4349.98 100
4350.13 104
4350.28 105
4350.43 101
4350.58 95
4350.74 88
4350.89 80
4351.04 72
4351.19 66
4351.34 62
4351.49 61
4351.64 63
4351.79 68
4351.94 75
4352.10 84
4352.25 94
4352.40 106
4352.55 117
4352.70 129
4352.85 140
4353.00 150
4353.15 157
4353.31 162
4353.46 164
4353.61 164
4353.76 162
4353.91 161
4354.06 160
4354.21 162
4354.36 164
4354.52 167
4354.67 169
4354.82 170
4354.97 169
4355.12 166
4355.27 161
4355.42 155
4355.57 149
4355.73 143
4355.88 138
4356.03 135
4356.18 133
4356.33 132
4356.48 132
4356.63 132
4356.78 131
4356.94 129
4357.09 125
4357.24 119
4357.39 111
4357.54 103
4357.69 96
4357.84 89
4358.00 82
4358.15 76
4358.30 69
4358.45 62
4358.60 52
4358.75 41
4358.90 29
4359.05 18
4359.21 8
4359.36 1
4359.51 0
4359.66 1
4359.81 8
4359.96 20
4360.11 34
4360.26 51
4360.42 67
4360.57 81
4360.72 92
4360.87 99
4361.02 102
4361.17 102
4361.32 101
4361.48 99
4361.63 97
4361.78 95
4361.93 95
4362.08 94
4362.23 94
4362.38 92
4362.54 90
4362.69 86
4362.84 80
4362.99 73
4363.14 64
4363.29 56
4363.44 47
4363.60 40
4363.75 35
4363.90 32
4364.05 31
4364.20 32
4364.35 34
4364.50 37
4364.66 39
4364.81 42
4364.96 46
4365.11 50
4365.26 55
4365.41 61
4365.56 68
4365.72 75
4365.87 82
4366.02 87
4366.17 88
4366.32 85
4366.47 77
4366.62 65
4366.78 50
4366.93 36
4367.08 25
4367.23 19
4367.38 20
4367.53 28
4367.68 41
4367.84 57
4367.99 72
4368.14 84
4368.29 90
4368.44 92
4368.59 89
4368.74 83
4368.90 76
4369.05 70
4369.20 66
4369.35 66
4369.50 69
4369.65 74
4369.80 81
4369.96 87
4370.11 92
4370.26 95
4370.41 94
4370.56 91
4370.71 86
4370.87 78
4371.02 69
4371.17 60
4371.32 53
4371.47 47
4371.62 44
4371.77 43
4371.93 44
4372.08 45
4372.23 43
4372.38 39
4372.53 32
4372.68 22
4372.84 10
4372.99 0
4373.14 0
4373.29 0
4373.44 0
4373.59 0
4373.75 0
4373.90 0
4374.05 0
4374.20 1
4374.35 10
4374.50 19
4374.65 28
4374.81 38
4374.96 49
4375.11 61
4375.26 72
4375.41 82
4375.56 90
4375.72 96
4375.87 98
4376.02 98
4376.17 97
4376.32 97
4376.47 98
4376.63 102
4376.78 108
4376.93 115
4377.08 121
4377.23 124
4377.38 124
4377.54 120
4377.69 114
4377.84 106
4377.99 99
4378.14 92
4378.29 87
4378.45 84
4378.60 81
4378.75 79
4378.90 76
4379.05 74
4379.20 73
4379.36 73
4379.51 74
4379.66 78
4379.81 84
4379.96 91
4380.11 98
4380.27 103
4380.42 107
4380.57 107
4380.72 104
4380.87 98
4381.02 89
4381.18 79
4381.33 67
4381.48 56
4381.63 45
4381.78 35
4381.93 26
4382.09 20
4382.24 15
4382.39 11
4382.54 8
4382.69 8
4382.84 9
4383.00 11
4383.15 14
4383.30 18
4383.45 21
4383.60 24
4383.76 25
4383.91 25
4384.06 24
4384.21 22
4384.36 19
4384.51 17
4384.67 13
4384.82 10
4384.97 6
4385.12 2
4385.27 0
4385.42 0
4385.58 3
4385.73 12
4385.88 25
4386.03 41
4386.18 58
4386.34 73
4386.49 85
4386.64 91
4386.79 90
4386.94 85
4387.09 74
4387.25 61
4387.40 47
4387.55 32
4387.70 19
4387.85 9
4388.01 2
4388.16 0
4388.31 0
4388.46 0
4388.61 0
4388.76 1
4388.92 1
4389.07 1
4389.22 0
4389.37 0
4389.52 0
4389.68 0
4389.83 1
4389.98 3
4390.13 5
4390.28 8
4390.43 10
4390.59 13
4390.74 16
4390.89 20
4391.04 23
4391.19 26
4391.35 27
4391.50 27
4391.65 26
4391.80 25
4391.95 25
4392.11 26
4392.26 29
4392.41 34
4392.56 41
4392.71 48
4392.86 56
4393.02 63
4393.17 69
4393.32 74
4393.47 77
4393.62 78
4393.78 77
4393.93 74
4394.08 69
4394.23 63
4394.38 56
4394.54 51
4394.69 46
4394.84 43
4394.99 42
4395.14 42
4395.30 42
4395.45 42
4395.60 40
4395.75 38
4395.90 35
4396.06 32
4396.21 30
4396.36 31
4396.51 33
4396.66 36
4396.82 41
4396.97 46
4397.12 50
4397.27 54
4397.42 56
4397.58 59
4397.73 61
4397.88 62
4398.03 63
4398.18 63
4398.34 62
4398.49 61
4398.64 58
4398.79 56
4398.94 54
4399.10 54
4399.25 56
4399.40 59
4399.55 63
4399.70 68
4399.86 71
4400.01 72
4400.16 73
4400.31 73
4400.46 74
4400.62 76
4400.77 79
4400.92 84
4401.07 89
4401.22 93
4401.38 95
4401.53 96
4401.68 96
4401.83 96
4401.98 95
4402.14 94
4402.29 92
4402.44 90
4402.59 86
4402.74 82
4402.90 77
4403.05 75
4403.20 76
4403.35 81
4403.51 89
4403.66 99
4403.81 110
4403.96 119
4404.11 125
4404.27 127
4404.42 125
4404.57 121
4404.72 115
4404.87 109
4405.03 103
4405.18 99
4405.33 97
4405.48 96
4405.63 96
4405.79 96
4405.94 98
4406.09 100
4406.24 102
4406.40 105
4406.55 108
4406.70 110
4406.85 110
4407.00 108
4407.16 104
4407.31 98
4407.46 92
4407.61 86
4407.76 81
4407.92 78
4408.07 77
4408.22 77
4408.37 77
4408.53 77
4408.68 77
4408.83 78
4408.98 79
4409.13 80
4409.29 82
4409.44 85
4409.59 88
4409.74 91
4409.90 94
4410.05 95
4410.20 96
4410.35 96
4410.50 96
4410.66 94
4410.81 92
4410.96 89
4411.11 86
4411.27 84
4411.42 84
4411.57 85
4411.72 88
4411.87 92
4412.03 96
4412.18 100
4412.33 101
4412.48 100
4412.64 95
4412.79 86
4412.94 74
4413.09 60
4413.24 46
4413.40 31
4413.55 18
4413.70 9
4413.85 3
4414.01 3
4414.16 7
4414.31 16
4414.46 28
4414.61 41
4414.77 52
4414.92 59
4415.07 61
4415.22 58
4415.38 51
4415.53 40
4415.68 29
4415.83 17
4415.99 7
4416.14 0
4416.29 0
4416.44 0
4416.59 0
4416.75 0
4416.90 0
4417.05 0
4417.20 0
4417.36 0
4417.51 7
4417.66 18
4417.81 29
4417.97 38
4418.12 44
4418.27 47
4418.42 48
4418.58 48
4418.73 48
4418.88 48
4419.03 49
4419.18 52
4419.34 55
4419.49 58
4419.64 60
4419.79 62
4419.95 61
4420.10 57
4420.25 51
4420.40 43
4420.56 32
4420.71 21
4420.86 9
4421.01 0
4421.17 0
4421.32 0
4421.47 0
4421.62 0
4421.78 0
4421.93 0
4422.08 0
4422.23 3
4422.38 14
4422.54 24
4422.69 32
4422.84 36
4422.99 36
4423.15 35
4423.30 32
4423.45 28
4423.60 25
4423.76 22
4423.91 20
4424.06 19
4424.21 18
4424.37 18
4424.52 19
4424.67 21
4424.82 24
4424.98 27
4425.13 30
4425.28 34
4425.43 39
4425.59 44
4425.74 51
4425.89 58
4426.04 66
4426.20 73
4426.35 79
4426.50 85
4426.65 90
4426.81 94
4426.96 98
4427.11 101
4427.26 105
4427.42 108
4427.57 110
4427.72 111
4427.87 111
4428.03 110
4428.18 109
4428.33 108
4428.48 108
4428.64 108
4428.79 109
4428.94 111
4429.09 112
4429.25 113
4429.40 113
4429.55 112
4429.70 110
4429.86 105
4430.01 98
4430.16 89
4430.31 79
4430.47 68
4430.62 59
4430.77 54
4430.92 54
4431.08 60
4431.23 70
4431.38 83
4431.53 98
4431.69 112
4431.84 123
4431.99 132
4432.14 138
4432.30 142
4432.45 145
4432.60 147
4432.76 147
4432.91 145
4433.06 141
4433.21 136
4433.37 130
4433.52 122
4433.67 113
4433.82 103
4433.98 92
4434.13 82
4434.28 71
4434.43 62
4434.59 53
4434.74 48
4434.89 43
4435.04 39
4435.20 35
4435.35 30
4435.50 25
4435.66 20
4435.81 15
4435.96 12
4436.11 11
4436.27 13
4436.42 15
4436.57 17
4436.72 18
4436.88 16
4437.03 13
4437.18 10
4437.33 6
4437.49 4
4437.64 5
4437.79 7
4437.95 11
4438.10 17
4438.25 23
4438.40 29
4438.56 33
4438.71 36
4438.86 37
4439.01 38
4439.17 37
4439.32 37
4439.47 37
4439.62 38
4439.78 39
4439.93 40
4440.08 42
4440.24 43
4440.39 45
4440.54 48
4440.69 51
4440.85 56
4441.00 60
4441.15 64
4441.30 66
4441.46 67
4441.61 65
4441.76 61
4441.92 56
4442.07 52
4442.22 49
4442.37 47
4442.53 46
4442.68 46
4442.83 43
4442.99 39
4443.14 32
4443.29 23
4443.44 14
4443.60 6
4443.75 1
4443.90 1
4444.05 4
4444.21 10
4444.36 16
4444.51 22
4444.67 26
4444.82 29
4444.97 32
4445.12 35
4445.28 40
4445.43 49
4445.58 60
4445.74 73
4445.89 86
4446.04 97
4446.19 106
4446.35 112
4446.50 116
4446.65 116
4446.81 114
4446.96 110
4447.11 104
4447.26 97
4447.42 90
4447.57 84
4447.72 79
4447.88 77
4448.03 76
4448.18 78
4448.33 80
4448.49 82
4448.64 83
4448.79 83
4448.95 81
4449.10 77
4449.25 72
4449.40 68
4449.56 65
4449.71 65
4449.86 66
4450.02 70
4450.17 75
4450.32 80
4450.47 85
4450.63 89
4450.78 92
4450.93 94
4451.09 95
4451.24 95
4451.39 94
4451.54 92
4451.70 89
4451.85 83
4452.00 75
4452.16 65
4452.31 55
4452.46 44
4452.62 33
4452.77 24
4452.92 17
4453.07 12
4453.23 9
4453.38 7
4453.53 7
4453.69 7
4453.84 8
4453.99 9
4454.14 10
4454.30 12
4454.45 15
4454.60 20
4454.76 28
4454.91 38
4455.06 51
4455.22 65
4455.37 79
4455.52 92
4455.67 104
4455.83 112
4455.98 117
4456.13 118
4456.29 116
4456.44 112
4456.59 105
4456.75 97
4456.90 88
4457.05 79
4457.20 70
4457.36 62
4457.51 54
4457.66 46
4457.82 40
4457.97 36
4458.12 34
4458.28 35
4458.43 38
4458.58 42
4458.73 47
4458.89 51
4459.04 54
4459.19 53
4459.35 49
4459.50 42
4459.65 33
4459.81 23
4459.96 13
4460.11 3
4460.27 0
4460.42 0
4460.57 0
4460.72 0
4460.88 0
4461.03 0
4461.18 0
4461.34 0
4461.49 2
4461.64 4
4461.80 7
4461.95 10
4462.10 16
4462.26 24
4462.41 34
4462.56 46
4462.71 58
4462.87 70
4463.02 80
4463.17 88
4463.33 92
4463.48 93
4463.63 91
4463.79 87
4463.94 83
4464.09 78
4464.25 73
4464.40 71
4464.55 70
4464.71 70
4464.86 71
4465.01 73
4465.16 75
4465.32 76
4465.47 76
4465.62 74
4465.78 70
4465.93 66
4466.08 60
4466.24 55
4466.39 50
4466.54 47
4466.70 44
4466.85 42
4467.00 41
4467.16 40
4467.31 40
4467.46 41
4467.62 43
4467.77 45
4467.92 48
4468.08 51
4468.23 53
4468.38 53
4468.53 51
4468.69 45
4468.84 36
4468.99 24
4469.15 11
4469.30 0
4469.45 0
4469.61 0
4469.76 0
4469.91 0
4470.07 11
4470.22 28
4470.37 45
4470.53 60
4470.68 70
4470.83 76
4470.99 77
4471.14 76
4471.29 73
4471.45 71
4471.60 71
4471.75 73
4471.91 79
4472.06 86
4472.21 94
4472.37 102
4472.52 108
4472.67 109
4472.83 107
4472.98 100
4473.13 92
4473.29 85
4473.44 82
4473.59 83
4473.75 89
4473.90 100
4474.05 114
4474.21 129
4474.36 141
4474.51 150
4474.67 155
4474.82 155
4474.97 152
4475.13 145
4475.28 134
4475.43 121
4475.59 106
4475.74 90
4475.89 73
4476.05 58
4476.20 44
4476.35 33
4476.51 26
4476.66 21
4476.81 19
4476.97 20
4477.12 21
4477.27 23
4477.43 26
4477.58 29
4477.73 32
4477.89 33
4478.04 33
4478.19 30
4478.35 25
4478.50 20
4478.65 17
4478.81 17
4478.96 23
4479.11 36
4479.27 56
4479.42 81
4479.57 107
4479.73 131
4479.88 151
4480.03 163
4480.19 168
4480.34 165
4480.49 156
4480.65 145
4480.80 132
4480.95 119
4481.11 108
4481.26 100
4481.41 93
4481.57 89
4481.72 88
4481.87 88
4482.03 89
4482.18 91
4482.33 93
4482.49 94
4482.64 95
4482.79 93
4482.95 90
4483.10 85
4483.26 80
4483.41 74
4483.56 68
4483.72 63
4483.87 59
4484.02 56
4484.18 54
4484.33 52
4484.48 49
4484.64 47
4484.79 45
4484.94 45
4485.10 46
4485.25 51
4485.40 59
4485.56 69
4485.71 80
4485.86 90
4486.02 99
4486.17 105
4486.33 108
4486.48 109
4486.63 110
4486.79 112
4486.94 116
4487.09 122
4487.25 128
4487.40 135
4487.55 140
4487.71 144
4487.86 146
4488.01 147
4488.17 148
4488.32 148
4488.47 148
4488.63 147
4488.78 144
4488.94 140
4489.09 134
4489.24 127
4489.40 119
4489.55 110
4489.70 102
4489.86 96
4490.01 91
4490.16 88
4490.32 86
4490.47 86
4490.62 87
4490.78 86
4490.93 85
4491.09 81
4491.24 76
4491.39 70
4491.55 63
4491.70 59
4491.85 57
4492.01 59
4492.16 64
4492.31 72
4492.47 81
4492.62 89
4492.77 94
4492.93 94
4493.08 90
4493.24 81
4493.39 68
4493.54 53
4493.70 37
4493.85 22
4494.00 9
4494.16 0
4494.31 0
4494.47 0
4494.62 0
4494.77 0
4494.93 0
4495.08 0
4495.23 0
4495.39 0
4495.54 10
4495.69 21
4495.85 30
4496.00 37
4496.16 42
4496.31 44
4496.46 45
4496.62 47
4496.77 49
4496.92 53
4497.08 57
4497.23 62
4497.38 66
4497.54 69
4497.69 70
4497.85 71
4498.00 73
4498.15 75
4498.31 79
4498.46 85
4498.61 92
4498.77 99
4498.92 105
4499.08 109
4499.23 110
4499.38 108
4499.54 104
4499.69 98
4499.84 90
4500.00 83
4500.15 76
4500.31 70
4500.46 66
4500.61 63
4500.77 63
4500.92 65
4501.07 68
4501.23 71
4501.38 73
4501.54 75
4501.69 78
4501.84 82
4502.00 87
4502.15 95
4502.30 105
4502.46 116
4502.61 128
4502.77 139
4502.92 147
4503.07 151
4503.23 152
4503.38 148
4503.54 142
4503.69 134
4503.84 126
4504.00 118
4504.15 112
4504.30 108
4504.46 104
4504.61 102
4504.77 100
4504.92 99
4505.07 97
4505.23 95
4505.38 92
4505.53 88
4505.69 84
4505.84 79
4506.00 75
4506.15 71
4506.30 68
4506.46 67
4506.61 68
4506.77 71
4506.92 74
4507.07 79
4507.23 83
4507.38 86
4507.54 88
4507.69 88
4507.84 88
4508.00 87
4508.15 85
4508.30 82
4508.46 79
4508.61 74
4508.77 68
4508.92 60
4509.07 53
4509.23 46
4509.38 40
4509.54 37
4509.69 38
4509.84 42
4510.00 49
4510.15 57
4510.31 66
4510.46 74
4510.61 79
4510.77 80
4510.92 78
4511.07 73
4511.23 68
4511.38 63
4511.54 59
4511.69 55
4511.84 53
4512.00 50
4512.15 46
4512.31 41
4512.46 35
4512.61 30
4512.77 25
4512.92 21
4513.08 18
4513.23 16
4513.38 13
4513.54 10
4513.69 7
4513.85 3
4514.00 0
4514.15 0
4514.31 0
4514.46 0
4514.62 0
4514.77 0
4514.92 0
4515.08 0
4515.23 0
4515.39 6
4515.54 16
4515.69 26
4515.85 36
4516.00 45
4516.16 49
4516.31 51
4516.46 50
4516.62 48
4516.77 46
4516.93 47
4517.08 50
4517.23 56
4517.39 63
4517.54 72
4517.70 80
4517.85 87
4518.00 91
4518.16 95
4518.31 97
4518.47 98
4518.62 97
4518.78 96
4518.93 95
4519.08 93
4519.24 92
4519.39 92
4519.55 93
4519.70 96
4519.85 100
4520.01 103
4520.16 105
4520.32 105
4520.47 103
4520.62 99
4520.78 94
4520.93 89
4521.09 84
4521.24 80
4521.39 78
4521.55 77
4521.70 77
4521.86 79
4522.01 82
4522.17 86
4522.32 89
4522.47 90
4522.63 91
4522.78 90
4522.94 89
4523.09 88
4523.24 87
4523.40 88
4523.55 89
4523.71 89
4523.86 88
4524.02 83
4524.17 76
4524.32 67
4524.48 58
4524.63 52
4524.79 49
4524.94 52
4525.09 59
4525.25 71
4525.40 84
4525.56 98
4525.71 110
4525.87 120
4526.02 128
4526.17 133
4526.33 137
4526.48 139
4526.64 138
4526.79 135
4526.94 128
4527.10 117
4527.25 103
4527.41 86
4527.56 68
4527.72 53
4527.87 40
4528.02 32
4528.18 28
4528.33 30
4528.49 35
4528.64 42
4528.80 52
4528.95 64
4529.10 76
4529.26 89
4529.41 101
4529.57 112
4529.72 122
4529.87 129
4530.03 133
4530.18 134
4530.34 132
4530.49 128
4530.65 122
4530.80 115
4530.95 108
4531.11 100
4531.26 94
4531.42 89
4531.57 85
4531.73 82
4531.88 79
4532.03 78
4532.19 78
4532.34 79
4532.50 82
4532.65 85
4532.81 90
4532.96 95
4533.11 100
4533.27 104
4533.42 107
4533.58 108
4533.73 107
4533.89 106
4534.04 104
4534.20 102
4534.35 101
4534.50 101
4534.66 101
4534.81 101
4534.97 102
4535.12 104
4535.28 105
4535.43 107
4535.58 107
4535.74 106
4535.89 103
4536.05 98
4536.20 90
4536.36 81
4536.51 70
4536.66 59
4536.82 48
4536.97 41
4537.13 36
4537.28 35
4537.44 39
4537.59 45
4537.75 54
4537.90 63
4538.05 71
4538.21 78
4538.36 84
4538.52 88
4538.67 90
4538.83 92
4538.98 94
4539.14 95
4539.29 96
4539.44 96
4539.60 96
4539.75 96
4539.91 96
4540.06 97
4540.22 98
4540.37 99
4540.52 101
4540.68 102
4540.83 101
4540.99 99
4541.14 97
4541.30 94
4541.45 91
4541.61 91
4541.76 93
4541.92 98
4542.07 104
4542.22 109
4542.38 114
4542.53 115
4542.69 113
4542.84 109
4543.00 102
4543.15 94
4543.31 87
4543.46 80
4543.61 74
4543.77 70
4543.92 67
4544.08 66
4544.23 67
4544.39 69
4544.54 73
4544.70 78
4544.85 82
4545.00 84
4545.16 84
4545.31 81
4545.47 77
4545.62 71
4545.78 66
4545.93 62
4546.09 59
4546.24 55
4546.40 51
4546.55 46
4546.70 40
4546.86 34
4547.01 29
4547.17 26
4547.32 25
4547.48 27
4547.63 30
4547.79 33
4547.94 36
4548.10 38
4548.25 40
4548.40 42
4548.56 45
4548.71 49
4548.87 52
4549.02 54
4549.18 55
4549.33 54
4549.49 50
4549.64 45
4549.80 41
4549.95 39
4550.11 39
4550.26 41
4550.41 46
4550.57 51
4550.72 58
4550.88 64
4551.03 68
4551.19 72
4551.34 74
4551.50 75
4551.65 75
4551.81 74
4551.96 75
4552.12 76
4552.27 79
4552.42 82
4552.58 87
4552.73 91
4552.89 94
4553.04 96
4553.20 97
4553.35 96
4553.51 93
4553.66 90
4553.82 85
4553.97 81
4554.13 77
4554.28 74
4554.44 73
4554.59 73
4554.74 74
4554.90 75
4555.05 76
4555.21 76
4555.36 76
4555.52 76
4555.67 76
4555.83 78
4555.98 82
4556.14 87
4556.29 92
4556.45 94
4556.60 95
4556.76 92
4556.91 86
4557.06 78
4557.22 69
4557.37 59
4557.53 50
4557.68 41
4557.84 32
4557.99 23
4558.15 15
4558.30 6
4558.46 0
4558.61 0
4558.77 0
4558.92 0
4559.08 0
4559.23 0
4559.39 0
4559.54 0
4559.70 0
4559.85 2
4560.01 9
4560.16 18
4560.31 29
4560.47 40
4560.62 51
4560.78 61
4560.93 70
4561.09 78
4561.24 84
4561.40 89
4561.55 94
4561.71 96
4561.86 96
4562.02 94
4562.17 87
4562.33 78
4562.48 68
4562.64 58
4562.79 50
4562.95 44
4563.10 42
4563.26 43
4563.41 46
4563.57 48
4563.72 49
4563.88 48
4564.03 45
4564.18 40
4564.34 32
4564.49 23
4564.65 13
4564.80 3
4564.96 0
4565.11 0
4565.27 0
4565.42 0
4565.58 0
4565.73 9
4565.89 27
4566.04 48
4566.20 68
4566.35 85
4566.51 98
4566.66 104
4566.82 105
4566.97 102
4567.13 97
4567.28 91
4567.44 86
4567.59 81
4567.75 77
4567.90 72
4568.06 67
4568.21 61
4568.37 56
4568.52 51
4568.68 48
4568.83 48
4568.99 49
4569.14 52
4569.30 55
4569.45 58
4569.61 59
4569.76 60
4569.92 60
4570.07 60
4570.23 60
4570.38 62
4570.54 64
4570.69 67
4570.85 70
4571.00 72
4571.16 73
4571.31 73
4571.47 72
4571.62 73
4571.78 74
4571.93 77
4572.09 82
4572.24 87
4572.40 91
4572.55 94
4572.70 95
4572.86 94
4573.01 91
4573.17 87
4573.32 83
4573.48 79
4573.63 76
4573.79 75
4573.94 76
4574.10 78
4574.25 80
4574.41 83
4574.56 84
4574.72 85
4574.88 83
4575.03 80
4575.19 76
4575.34 71
4575.50 67
4575.65 65
4575.81 66
4575.96 69
4576.12 74
4576.27 80
4576.43 86
4576.58 91
4576.74 93
4576.89 94
4577.05 93
4577.20 92
4577.36 91
4577.51 91
4577.67 90
4577.82 89
4577.98 85
4578.13 79
4578.29 70
4578.44 59
4578.60 47
4578.75 38
4578.91 33
4579.06 32
4579.22 37
4579.37 46
4579.53 58
4579.68 71
4579.84 85
4579.99 97
4580.15 108
4580.30 117
4580.46 124
4580.61 126
4580.77 125
4580.92 120
4581.08 111
4581.23 99
4581.39 85
4581.54 71
4581.70 59
4581.85 50
4582.01 45
4582.16 43
4582.32 44
4582.47 46
4582.63 50
4582.78 54
4582.94 61
4583.09 69
4583.25 80
4583.41 92
4583.56 106
4583.72 120
4583.87 131
4584.03 140
4584.18 145
4584.34 147
4584.49 145
4584.65 141
4584.80 135
4584.96 129
4585.11 123
4585.27 119
4585.42 116
4585.58 115
4585.73 115
4585.89 115
4586.04 114
4586.20 110
4586.35 104
4586.51 95
4586.66 84
4586.82 71
4586.97 59
4587.13 50
4587.29 43
4587.44 39
4587.60 36
4587.75 35
4587.91 32
4588.06 27
4588.22 20
4588.37 11
4588.53 1
4588.68 0
4588.84 0
4588.99 0
4589.15 0
4589.30 0
4589.46 0
4589.61 0
4589.77 0
4589.92 12
4590.08 25
4590.23 37
4590.39 46
4590.55 52
4590.70 53
4590.86 51
4591.01 45
4591.17 37
4591.32 30
4591.48 25
4591.63 21
4591.79 20
4591.94 20
4592.10 22
4592.25 24
4592.41 26
4592.56 30
4592.72 36
4592.88 44
4593.03 54
4593.19 67
4593.34 81
4593.50 95
4593.65 107
4593.81 115
4593.96 120
4594.12 120
4594.27 117
4594.43 112
4594.58 105
4594.74 98
4594.89 90
4595.05 82
4595.21 76
4595.36 70
4595.52 67
4595.67 65
4595.83 66
4595.98 68
4596.14 72
4596.29 76
4596.45 79
4596.60 80
4596.76 79
4596.91 76
4597.07 72
4597.23 67
4597.38 63
4597.54 61
4597.69 62
4597.85 64
4598.00 68
4598.16 73
4598.31 76
4598.47 78
4598.62 77
4598.78 75
4598.93 71
4599.09 66
4599.25 61
4599.40 57
4599.56 54
4599.71 53
4599.87 54
4600.02 57
4600.18 63
4600.33 71
4600.49 80
4600.64 88
4600.80 94
4600.96 98
4601.11 100
4601.27 100
4601.42 100
4601.58 100
4601.73 100
4601.89 102
4602.04 103
4602.20 102
4602.35 100
4602.51 95
4602.67 87
4602.82 77
4602.98 67
4603.13 56
4603.29 48
4603.44 42
4603.60 38
4603.75 37
4603.91 37
4604.07 37
4604.22 36
4604.38 34
4604.53 29
4604.69 24
4604.84 17
4605.00 11
4605.15 5
4605.31 0
4605.47 0
4605.62 0
4605.78 0
4605.93 0
4606.09 0
4606.24 0
4606.40 0
4606.55 3
4606.71 6
4606.87 7
4607.02 6
4607.18 5
4607.33 4
4607.49 5
4607.64 8
4607.80 12
4607.95 18
4608.11 25
4608.27 31
4608.42 35
4608.58 36
4608.73 34
4608.89 30
4609.04 25
4609.20 20
4609.35 15
4609.51 10
4609.67 8
4609.82 7
4609.98 7
4610.13 10
4610.29 15
4610.44 23
4610.60 32
4610.75 40
4610.91 48
4611.07 53
4611.22 54
4611.38 53
4611.53 48
4611.69 42
4611.84 36
4612.00 33
4612.16 33
4612.31 35
4612.47 39
4612.62 44
4612.78 47
4612.93 49
4613.09 48
4613.25 45
4613.40 42
4613.56 38
4613.71 36
4613.87 34
4614.02 32
4614.18 29
4614.34 26
4614.49 22
4614.65 17
4614.80 11
4614.96 6
4615.11 3
4615.27 1
4615.42 0
4615.58 0
4615.74 0
4615.89 0
4616.05 0
4616.20 0
4616.36 0
4616.51 0
4616.67 0
4616.83 1
4616.98 3
4617.14 5
4617.29 9
4617.45 14
4617.61 21
4617.76 29
4617.92 37
4618.07 44
4618.23 48
4618.38 49
4618.54 45
4618.70 36
4618.85 23
4619.01 9
4619.16 0
4619.32 0
4619.47 0
4619.63 0
4619.79 0
4619.94 0
4620.10 0
4620.25 0
4620.41 6
4620.56 20
4620.72 34
4620.88 46
4621.03 53
4621.19 56
4621.34 55
4621.50 49
4621.66 40
4621.81 30
4621.97 20
4622.12 11
4622.28 6
4622.43 5
4622.59 7
4622.75 12
4622.90 20
4623.06 30
4623.21 43
4623.37 57
4623.53 72
4623.68 87
4623.84 102
4623.99 115
4624.15 124
4624.30 130
4624.46 131
4624.62 129
4624.77 122
4624.93 113
4625.08 102
4625.24 91
4625.40 80
4625.55 73
4625.71 68
4625.86 66
4626.02 67
4626.17 71
4626.33 77
4626.49 82
4626.64 88
4626.80 93
4626.95 98
4627.11 103
4627.27 109
4627.42 114
4627.58 119
4627.73 124
4627.89 128
4628.05 131
4628.20 133
4628.36 134
4628.51 134
4628.67 133
4628.83 131
4628.98 130
4629.14 128
4629.29 126
4629.45 125
4629.61 126
4629.76 128
4629.92 131
4630.07 137
4630.23 144
4630.38 151
4630.54 158
4630.70 162
4630.85 165
4631.01 165
4631.16 163
4631.32 160
4631.48 155
4631.63 152
4631.79 149
4631.94 147
4632.10 145
4632.26 143
4632.41 141
4632.57 138
4632.72 135
4632.88 132
4633.04 130
4633.19 128
4633.35 127
4633.50 125
4633.66 123
4633.82 120
4633.97 117
4634.13 114
4634.28 112
4634.44 112
4634.60 112
4634.75 113
4634.91 112
4635.06 109
4635.22 105
4635.38 99
4635.53 93
4635.69 88
4635.84 85
4636.00 83
4636.16 83
4636.31 82
4636.47 78
4636.63 71
4636.78 60
4636.94 46
4637.09 30
4637.25 15
4637.41 1
4637.56 0
4637.72 0
4637.87 0
4638.03 0
4638.19 0
4638.34 0
4638.50 0
4638.65 0
4638.81 1
4638.97 8
4639.12 16
4639.28 27
4639.43 40
4639.59 55
4639.75 70
4639.90 84
4640.06 96
4640.22 106
4640.37 114
4640.53 120
4640.68 125
4640.84 129
4641.00 131
4641.15 133
4641.31 133
4641.46 130
4641.62 126
4641.78 120
4641.93 114
4642.09 109
4642.25 107
4642.40 110
4642.56 118
4642.71 130
4642.87 145
4643.03 160
4643.18 174
4643.34 186
4643.49 195
4643.65 202
4643.81 208
4643.96 212
4644.12 217
4644.28 220
4644.43 223
4644.59 225
4644.74 225
4644.90 224
4645.06 222
4645.21 220
4645.37 217
4645.53 214
4645.68 211
4645.84 205
4645.99 199
4646.15 192
4646.31 184
4646.46 178
4646.62 174
4646.77 174
4646.93 179
4647.09 187
4647.24 199
4647.40 212
4647.56 224
4647.71 233
4647.87 238
4648.02 237
4648.18 231
4648.34 221
4648.49 209
4648.65 195
4648.81 183
4648.96 172
4649.12 162
4649.27 154
4649.43 148
4649.59 142
4649.74 136
4649.90 132
4650.06 129
4650.21 128
4650.37 129
4650.53 133
4650.68 138
4650.84 144
4650.99 151
4651.15 156
4651.31 160
4651.46 162
4651.62 163
4651.78 162
4651.93 160
4652.09 156
4652.24 153
4652.40 148
4652.56 144
4652.71 139
4652.87 135
4653.03 131
4653.18 129
4653.34 127
4653.50 125
4653.65 124
4653.81 121
4653.96 118
4654.12 113
4654.28 108
4654.43 103
4654.59 98
4654.75 95
4654.90 94
4655.06 94
4655.22 95
4655.37 98
4655.53 100
4655.68 102
4655.84 103
4656.00 104
4656.15 105
4656.31 106
4656.47 108
4656.62 111
4656.78 114
4656.94 118
4657.09 121
4657.25 123
4657.40 125
4657.56 126
4657.72 127
4657.87 130
4658.03 134
4658.19 139
4658.34 145
4658.50 151
4658.66 155
4658.81 157
4658.97 157
4659.13 155
4659.28 151
4659.44 145
4659.59 139
4659.75 132
4659.91 126
4660.06 122
4660.22 119
4660.38 118
4660.53 119
4660.69 121
4660.85 125
4661.00 130
4661.16 135
4661.32 141
4661.47 147
4661.63 152
4661.79 157
4661.94 161
4662.10 166
4662.25 169
4662.41 171
4662.57 172
4662.72 171
4662.88 169
4663.04 164
4663.19 158
4663.35 151
4663.51 144
4663.66 137
4663.82 131
4663.98 125
4664.13 120
4664.29 114
4664.45 109
4664.60 105
4664.76 102
4664.92 101
4665.07 103
4665.23 109
4665.39 118
4665.54 129
4665.70 141
4665.85 153
4666.01 165
4666.17 174
4666.32 180
4666.48 184
4666.64 187
4666.79 187
4666.95 187
4667.11 186
4667.26 185
4667.42 183
4667.58 180
4667.73 178
4667.89 175
4668.05 173
4668.20 171
4668.36 169
4668.52 168
4668.67 167
4668.83 165
4668.99 162
4669.14 158
4669.30 153
4669.46 148
4669.61 142
4669.77 137
4669.93 133
4670.08 130
4670.24 128
4670.40 127
4670.55 127
4670.71 128
4670.87 129
4671.02 131
4671.18 135
4671.34 141
4671.49 149
4671.65 159
4671.81 168
4671.96 177
4672.12 182
4672.28 183
4672.43 180
4672.59 174
4672.75 167
4672.90 159
4673.06 153
4673.22 147
4673.37 142
4673.53 138
4673.69 133
4673.84 130
4674.00 127
4674.16 126
4674.31 125
4674.47 124
4674.63 122
4674.78 117
4674.94 110
4675.10 101
4675.25 90
4675.41 81
4675.57 74
4675.72 72
4675.88 75
4676.04 83
4676.19 95
4676.35 108
4676.51 121
4676.66 132
4676.82 139
4676.98 143
4677.13 143
4677.29 139
4677.45 135
4677.60 130
4677.76 126
4677.92 122
4678.07 120
4678.23 118
4678.39 116
4678.54 114
4678.70 109
4678.86 104
4679.01 98
4679.17 92
4679.33 88
4679.48 86
4679.64 87
4679.80 90
4679.96 95
4680.11 102
4680.27 108
4680.43 112
4680.58 114
4680.74 113
4680.90 110
4681.05 104
4681.21 97
4681.37 91
4681.52 85
4681.68 83
4681.84 84
4681.99 88
4682.15 94
4682.31 101
4682.46 108
4682.62 112
4682.78 114
4682.93 113
4683.09 110
4683.25 106
4683.41 101
4683.56 96
4683.72 90
4683.88 84
4684.03 78
4684.19 74
4684.35 71
4684.50 72
4684.66 76
4684.82 83
4684.97 91
4685.13 99
4685.29 104
4685.44 107
4685.60 106
4685.76 103
4685.92 97
4686.07 90
4686.23 83
4686.39 76
4686.54 70
4686.70 65
4686.86 61
4687.01 59
4687.17 58
4687.33 57
4687.48 56
4687.64 53
4687.80 48
4687.95 42
4688.11 34
4688.27 26
4688.43 19
4688.58 13
4688.74 8
4688.90 5
4689.05 4
4689.21 3
4689.37 4
4689.52 4
4689.68 3
4689.84 2
4690.00 0
4690.15 0
4690.31 0
4690.47 0
4690.62 0
4690.78 0
4690.94 0
4691.09 0
4691.25 3
4691.41 6
4691.56 9
4691.72 10
4691.88 11
4692.04 11
4692.19 12
4692.35 14
4692.51 16
4692.66 19
4692.82 23
4692.98 26
4693.13 31
4693.29 37
4693.45 44
4693.61 53
4693.76 64
4693.92 75
4694.08 86
4694.23 97
4694.39 107
4694.55 114
4694.71 119
4694.86 121
4695.02 121
4695.18 117
4695.33 111
4695.49 102
4695.65 92
4695.80 81
4695.96 71
4696.12 64
4696.28 61
4696.43 62
4696.59 65
4696.75 70
4696.90 73
4697.06 75
4697.22 72
4697.38 65
4697.53 55
4697.69 44
4697.85 33
4698.00 26
4698.16 22
4698.32 25
4698.47 32
4698.63 44
4698.79 60
4698.95 77
4699.10 94
4699.26 109
4699.42 123
4699.57 135
4699.73 145
4699.89 153
4700.05 158
4700.20 161
4700.36 162
4700.52 159
4700.67 153
4700.83 144
4700.99 134
4701.15 124
4701.30 115
4701.46 109
4701.62 105
4701.77 103
4701.93 101
4702.09 98
4702.25 93
4702.40 85
4702.56 76
4702.72 67
4702.87 60
4703.03 57
4703.19 57
4703.35 62
4703.50 68
4703.66 76
4703.82 83
4703.97 88
4704.13 90
4704.29 89
4704.45 85
4704.60 78
4704.76 71
4704.92 65
4705.08 61
4705.23 62
4705.39 67
4705.55 76
4705.70 88
4705.86 101
4706.02 113
4706.18 122
4706.33 126
4706.49 125
4706.65 119
4706.80 110
4706.96 99
4707.12 88
4707.28 78
4707.43 71
4707.59 66
4707.75 64
4707.91 64
4708.06 64
4708.22 65
4708.38 65
4708.53 64
4708.69 64
4708.85 64
4709.01 65
4709.16 66
4709.32 66
4709.48 63
4709.64 58
4709.79 50
4709.95 40
4710.11 28
4710.26 17
4710.42 8
4710.58 2
4710.74 0
4710.89 0
4711.05 0
4711.21 4
4711.37 8
4711.52 12
4711.68 17
4711.84 23
4711.99 30
4712.15 37
4712.31 45
4712.47 54
4712.62 61
4712.78 66
4712.94 68
4713.10 68
4713.25 65
4713.41 62
4713.57 60
4713.73 61
4713.88 64
4714.04 71
4714.20 79
4714.36 87
4714.51 94
4714.67 98
4714.83 101
4714.98 101
4715.14 102
4715.30 102
4715.46 103
4715.61 105
4715.77 108
4715.93 110
4716.09 112
4716.24 112
4716.40 111
4716.56 108
4716.72 105
4716.87 101
4717.03 99
4717.19 97
4717.35 97
4717.50 99
4717.66 103
4717.82 107
4717.98 111
4718.13 114
4718.29 115
4718.45 115
4718.60 113
4718.76 112
4718.92 110
4719.08 109
4719.23 109
4719.39 109
4719.55 111
4719.71 111
4719.86 110
4720.02 108
4720.18 102
4720.34 93
4720.49 82
4720.65 69
4720.81 54
4720.97 39
4721.12 24
4721.28 11
4721.44 0
4721.60 0
4721.75 0
4721.91 0
4722.07 2
4722.23 14
4722.38 28
4722.54 44
4722.70 59
4722.86 72
4723.01 84
4723.17 93
4723.33 100
4723.49 106
4723.64 109
4723.80 111
4723.96 112
4724.12 112
4724.27 110
4724.43 109
4724.59 108
4724.75 108
4724.90 110
4725.06 114
4725.22 118
4725.38 121
4725.53 122
4725.69 119
4725.85 112
4726.01 99
4726.16 82
4726.32 63
4726.48 43
4726.64 25
4726.80 11
4726.95 2
4727.11 0
4727.27 0
4727.43 0
4727.58 6
4727.74 13
4727.90 21
4728.06 30
4728.21 38
4728.37 46
4728.53 53
4728.69 58
4728.84 60
4729.00 58
4729.16 54
4729.32 50
4729.47 46
4729.63 43
4729.79 42
4729.95 42
4730.10 41
4730.26 38
4730.42 33
4730.58 25
4730.74 15
4730.89 5
4731.05 0
4731.21 0
4731.37 0
4731.52 0
4731.68 0
4731.84 7
4732.00 19
4732.15 31
4732.31 41
4732.47 50
4732.63 56
4732.78 60
4732.94 62
4733.10 63
4733.26 63
4733.42 64
4733.57 65
4733.73 66
4733.89 68
4734.05 70
4734.20 71
4734.36 73
4734.52 75
4734.68 77
4734.83 78
4734.99 79
4735.15 79
4735.31 77
4735.47 75
4735.62 71
4735.78 66
4735.94 59
4736.10 52
4736.25 44
4736.41 36
4736.57 27
4736.73 17
4736.88 8
4737.04 0
4737.20 0
4737.36 0
4737.52 0
4737.67 0
4737.83 0
4737.99 0
4738.15 0
4738.30 2
4738.46 7
4738.62 11
4738.78 14
4738.94 16
4739.09 17
4739.25 17
4739.41 17
4739.57 16
4739.72 16
4739.88 17
4740.04 20
4740.20 24
4740.36 30
4740.51 36
4740.67 41
4740.83 45
4740.99 48
4741.14 48
4741.30 47
4741.46 44
4741.62 39
4741.78 35
4741.93 30
4742.09 28
4742.25 28
4742.41 32
4742.57 38
4742.72 47
4742.88 58
4743.04 68
4743.20 78
4743.35 86
4743.51 92
4743.67 94
4743.83 92
4743.99 87
4744.14 79
4744.30 68
4744.46 56
4744.62 44
4744.78 34
4744.93 26
4745.09 22
4745.25 21
4745.41 24
4745.56 30
4745.72 39
4745.88 50
4746.04 60
4746.20 69
4746.35 76
4746.51 81
4746.67 81
4746.83 79
4746.99 73
4747.14 65
4747.30 55
4747.46 43
4747.62 30
4747.78 16
4747.93 3
4748.09 0
4748.25 0
4748.41 0
4748.56 0
4748.72 0
4748.88 0
4749.04 0
4749.20 0
4749.35 5
4749.51 10
4749.67 17
4749.83 23
4749.99 30
4750.14 36
4750.30 41
4750.46 45
4750.62 46
4750.78 44
4750.93 39
4751.09 34
4751.25 29
4751.41 27
4751.57 28
4751.72 32
4751.88 38
4752.04 43
4752.20 47
4752.36 48
4752.51 45
4752.67 39
4752.83 31
4752.99 25
4753.15 22
4753.30 24
4753.46 30
4753.62 40
4753.78 51
4753.94 63
4754.09 72
4754.25 77
4754.41 77
4754.57 73
4754.73 67
4754.88 61
4755.04 56
4755.20 53
4755.36 51
4755.52 49
4755.67 46
4755.83 41
4755.99 36
4756.15 29
4756.31 22
4756.46 16
4756.62 12
4756.78 11
4756.94 11
4757.10 11
4757.26 13
4757.41 15
4757.57 17
4757.73 18
4757.89 19
4758.05 19
4758.20 17
4758.36 15
4758.52 12
4758.68 9
4758.84 6
4758.99 5
4759.15 6
4759.31 11
4759.47 18
4759.63 26
4759.78 36
4759.94 44
4760.10 52
4760.26 57
4760.42 60
4760.58 63
4760.73 65
4760.89 67
4761.05 70
4761.21 74
4761.37 79
4761.52 83
4761.68 88
4761.84 93
4762.00 97
4762.16 101
4762.31 106
4762.47 109
4762.63 113
4762.79 115
4762.95 115
4763.11 113
4763.26 108
4763.42 101
4763.58 92
4763.74 81
4763.90 69
4764.05 58
4764.21 49
4764.37 41
4764.53 36
4764.69 32
4764.85 31
4765.00 32
4765.16 34
4765.32 35
4765.48 34
4765.64 31
4765.80 25
4765.95 17
4766.11 8
4766.27 0
4766.43 0
4766.59 0
4766.74 0
4766.90 0
4767.06 0
4767.22 0
4767.38 0
4767.54 2
4767.69 9
4767.85 14
4768.01 19
4768.17 24
4768.33 28
4768.49 32
4768.64 38
4768.80 43
4768.96 49
4769.12 54
4769.28 59
4769.43 63
4769.59 65
4769.75 64
4769.91 62
4770.07 59
4770.23 55
4770.38 50
4770.54 45
4770.70 38
4770.86 31
4771.02 23
4771.18 14
4771.33 5
4771.49 0
4771.65 0
4771.81 0
4771.97 0
4772.13 0
4772.28 6
4772.44 17
4772.60 29
4772.76 41
4772.92 51
4773.08 58
4773.23 62
4773.39 62
4773.55 60
4773.71 56
4773.87 52
4774.03 48
4774.18 44
4774.34 41
4774.50 38
4774.66 35
4774.82 33
4774.98 33
4775.13 35
4775.29 39
4775.45 44
4775.61 51
4775.77 56
4775.93 59
4776.08 59
4776.24 57
4776.40 53
4776.56 48
4776.72 45
4776.88 43
4777.04 42
4777.19 44
4777.35 48
4777.51 54
4777.67 61
4777.83 69
4777.99 77
4778.14 84
4778.30 89
4778.46 90
4778.62 89
4778.78 83
4778.94 74
4779.09 63
4779.25 50
4779.41 37
4779.57 24
4779.73 13
4779.89 5
4780.05 1
4780.20 1
4780.36 6
4780.52 15
4780.68 26
4780.84 38
4781.00 49
4781.15 58
4781.31 64
4781.47 68
4781.63 70
4781.79 73
4781.95 75
4782.11 78
4782.26 81
4782.42 83
4782.58 82
4782.74 78
4782.90 72
4783.06 63
4783.22 54
4783.37 44
4783.53 36
4783.69 27
4783.85 20
4784.01 14
4784.17 10
4784.32 9
4784.48 11
4784.64 16
4784.80 24
4784.96 34
4785.12 44
4785.28 53
4785.43 59
4785.59 63
4785.75 65
4785.91 64
4786.07 63
4786.23 62
4786.39 61
4786.54 61
4786.70 60
4786.86 59
4787.02 58
4787.18 55
4787.34 53
4787.50 51
4787.65 50
4787.81 53
4787.97 57
4788.13 62
4788.29 68
4788.45 71
4788.61 70
4788.76 66
4788.92 58
4789.08 49
4789.24 40
4789.40 33
4789.56 28
4789.72 26
4789.87 26
4790.03 26
4790.19 26
4790.35 25
4790.51 25
4790.67 26
4790.83 31
4790.99 37
4791.14 46
4791.30 55
4791.46 62
4791.62 66
4791.78 67
4791.94 66
4792.10 64
4792.25 62
4792.41 63
4792.57 65
4792.73 67
4792.89 70
4793.05 70
4793.21 68
4793.37 63
4793.52 55
4793.68 46
4793.84 35
4794.00 25
4794.16 14
4794.32 5
4794.48 0
4794.63 0
4794.79 0
4794.95 0
4795.11 0
4795.27 0
4795.43 0
4795.59 0
4795.75 2
4795.90 5
4796.06 8
4796.22 12
4796.38 17
4796.54 24
4796.70 33
4796.86 43
4797.02 55
4797.17 67
4797.33 79
4797.49 89
4797.65 98
4797.81 103
4797.97 106
4798.13 107
4798.29 106
4798.44 103
4798.60 99
4798.76 95
4798.92 91
4799.08 87
4799.24 84
4799.40 79
4799.56 74
4799.71 69
4799.87 63
4800.03 58
4800.19 52
4800.35 48
4800.51 43
4800.67 40
[truncated: 708,657 more chars]
