# Supplementary material for: Methylobacterium Species Promoting Rice and Barley Growth and Interaction Specificity Revealed with Whole-Cell Matrix-Assisted Laser Desorption / Ionization-Time-of-Flight Mass Spectrometry (MALDI-TOF/MS) Analysis
Source: PLoS One. 2015 Jun 8;10(6):e0129509. doi: 10.1371/journal.pone.0129509 (PMC4460032; doi:10.1371/journal.pone.0129509)
Supplement: S3 Data — (ZIP) [file pone.0129509.s003.zip › Supplementary data 3 (ms from barley)/41c.txt]

777.69 0
777.75 0
777.82 0
777.88 0
777.95 0
778.01 0
778.07 0
778.14 0
778.20 0
778.27 0
778.33 0
778.39 0
778.46 0
778.52 0
778.59 0
778.65 0
778.71 0
778.78 0
778.84 0
778.91 0
778.97 0
779.03 0
779.10 0
779.16 0
779.23 0
779.29 0
779.35 0
779.42 0
779.48 0
779.55 0
779.61 0
779.67 0
779.74 0
779.80 0
779.87 0
779.93 0
779.99 0
780.06 0
780.12 0
780.19 0
780.25 0
780.31 0
780.38 0
780.44 0
780.51 0
780.57 0
780.64 0
780.70 0
780.76 0
780.83 0
780.89 0
780.96 0
781.02 0
781.08 0
781.15 0
781.21 0
781.28 0
781.34 0
781.40 0
781.47 0
781.53 0
781.60 0
781.66 0
781.72 0
781.79 0
781.85 0
781.92 0
781.98 0
782.05 0
782.11 0
782.17 0
782.24 0
782.30 0
782.37 0
782.43 0
782.49 0
782.56 0
782.62 0
782.69 0
782.75 0
782.82 0
782.88 0
782.94 0
783.01 0
783.07 0
783.14 0
783.20 0
783.26 0
783.33 0
783.39 0
783.46 0
783.52 0
783.59 0
783.65 0
783.71 0
783.78 0
783.84 0
783.91 0
783.97 0
784.04 0
784.10 0
784.16 0
784.23 0
784.29 0
784.36 0
784.42 0
784.48 0
784.55 0
784.61 0
784.68 0
784.74 0
784.81 0
784.87 0
784.93 0
785.00 0
785.06 0
785.13 0
785.19 0
785.26 0
785.32 0
785.38 0
785.45 0
785.51 0
785.58 0
785.64 0
785.71 0
785.77 0
785.83 0
785.90 0
785.96 0
786.03 0
786.09 0
786.16 0
786.22 0
786.28 0
786.35 0
786.41 0
786.48 0
786.54 0
786.61 0
786.67 0
786.73 0
786.80 0
786.86 0
786.93 0
786.99 0
787.06 0
787.12 0
787.18 0
787.25 0
787.31 0
787.38 0
787.44 0
787.51 0
787.57 0
787.64 0
787.70 0
787.76 0
787.83 0
787.89 0
787.96 0
788.02 0
788.09 0
788.15 0
788.21 0
788.28 0
788.34 0
788.41 0
788.47 0
788.54 0
788.60 0
788.67 0
788.73 0
788.79 0
788.86 0
788.92 0
788.99 0
789.05 0
789.12 0
789.18 0
789.25 0
789.31 0
789.37 0
789.44 0
789.50 0
789.57 0
789.63 0
789.70 0
789.76 0
789.83 0
789.89 0
789.95 0
790.02 0
790.08 0
790.15 0
790.21 0
790.28 0
790.34 0
790.41 0
790.47 0
790.53 0
790.60 0
790.66 0
790.73 0
790.79 0
790.86 0
790.92 0
790.99 0
791.05 0
791.12 0
791.18 0
791.24 0
791.31 0
791.37 0
791.44 0
791.50 0
791.57 0
791.63 0
791.70 0
791.76 0
791.82 0
791.89 0
791.95 0
792.02 0
792.08 0
792.15 0
792.21 0
792.28 0
792.34 0
792.41 0
792.47 0
792.53 0
792.60 0
792.66 0
792.73 0
792.79 0
792.86 0
792.92 0
792.99 0
793.05 0
793.12 0
793.18 0
793.25 0
793.31 0
793.37 0
793.44 0
793.50 0
793.57 0
793.63 0
793.70 0
793.76 0
793.83 0
793.89 0
793.96 0
794.02 0
794.09 0
794.15 0
794.21 0
794.28 0
794.34 0
794.41 0
794.47 0
794.54 0
794.60 0
794.67 0
794.73 0
794.80 0
794.86 0
794.93 0
794.99 0
795.05 0
795.12 0
795.18 0
795.25 0
795.31 0
795.38 0
795.44 0
795.51 0
795.57 0
795.64 0
795.70 0
795.77 0
795.83 0
795.90 0
795.96 0
796.03 0
796.09 0
796.15 0
796.22 0
796.28 0
796.35 0
796.41 0
796.48 0
796.54 0
796.61 0
796.67 0
796.74 0
796.80 0
796.87 0
796.93 0
797.00 0
797.06 0
797.13 0
797.19 0
797.26 0
797.32 0
797.38 0
797.45 0
797.51 0
797.58 0
797.64 0
797.71 0
797.77 0
797.84 0
797.90 0
797.97 0
798.03 0
798.10 0
798.16 0
798.23 0
798.29 0
798.36 0
798.42 0
798.49 0
798.55 0
798.62 0
798.68 0
798.75 0
798.81 0
798.87 0
798.94 0
799.00 0
799.07 0
799.13 0
799.20 0
799.26 0
799.33 0
799.39 0
799.46 0
799.52 0
799.59 0
799.65 0
799.72 0
799.78 0
799.85 0
799.91 0
799.98 0
800.04 0
800.11 0
800.17 0
800.24 0
800.30 0
800.37 0
800.43 0
800.50 0
800.56 0
800.63 0
800.69 0
800.76 0
800.82 0
800.89 0
800.95 0
801.02 0
801.08 0
801.15 0
801.21 0
801.28 0
801.34 0
801.40 0
801.47 0
801.53 0
801.60 0
801.66 0
801.73 0
801.79 0
801.86 0
801.92 0
801.99 0
802.05 0
802.12 0
802.18 0
802.25 0
802.31 0
802.38 0
802.44 0
802.51 0
802.57 0
802.64 0
802.70 0
802.77 0
802.83 0
802.90 0
802.96 0
803.03 0
803.09 0
803.16 0
803.22 0
803.29 0
803.35 0
803.42 0
803.48 0
803.55 0
803.61 0
803.68 0
803.74 0
803.81 0
803.87 0
803.94 0
804.00 0
804.07 0
804.13 0
804.20 0
804.26 0
804.33 0
804.39 0
804.46 0
804.52 0
804.59 0
804.65 0
804.72 0
804.78 0
804.85 0
804.91 0
804.98 0
805.04 0
805.11 0
805.17 0
805.24 0
805.31 0
805.37 0
805.44 0
805.50 0
805.57 0
805.63 0
805.70 0
805.76 0
805.83 0
805.89 0
805.96 0
806.02 0
806.09 0
806.15 0
806.22 0
806.28 0
806.35 0
806.41 0
806.48 0
806.54 0
806.61 0
806.67 0
806.74 0
806.80 0
806.87 0
806.93 0
807.00 0
807.06 0
807.13 0
807.19 0
807.26 0
807.32 0
807.39 0
807.45 0
807.52 0
807.58 0
807.65 0
807.72 0
807.78 0
807.85 0
807.91 0
807.98 0
808.04 0
808.11 0
808.17 0
808.24 0
808.30 0
808.37 0
808.43 0
808.50 0
808.56 0
808.63 0
808.69 0
808.76 0
808.82 1
808.89 1
808.95 1
809.02 1
809.08 1
809.15 1
809.21 0
809.28 0
809.35 0
809.41 0
809.48 0
809.54 0
809.61 0
809.67 0
809.74 0
809.80 0
809.87 0
809.93 0
810.00 0
810.06 0
810.13 0
810.19 0
810.26 0
810.32 0
810.39 0
810.45 0
810.52 0
810.59 0
810.65 0
810.72 0
810.78 0
810.85 0
810.91 0
810.98 0
811.04 0
811.11 0
811.17 0
811.24 0
811.30 0
811.37 0
811.43 0
811.50 0
811.57 0
811.63 0
811.70 0
811.76 0
811.83 0
811.89 0
811.96 0
812.02 0
812.09 0
812.15 0
812.22 0
812.28 0
812.35 0
812.41 0
812.48 0
812.55 0
812.61 0
812.68 0
812.74 0
812.81 0
812.87 0
812.94 0
813.00 0
813.07 0
813.13 0
813.20 0
813.26 0
813.33 0
813.40 0
813.46 0
813.53 0
813.59 0
813.66 0
813.72 0
813.79 0
813.85 0
813.92 0
813.98 0
814.05 0
814.12 0
814.18 0
814.25 0
814.31 0
814.38 0
814.44 0
814.51 0
814.57 0
814.64 0
814.70 0
814.77 0
814.84 0
814.90 0
814.97 0
815.03 0
815.10 0
815.16 0
815.23 0
815.29 0
815.36 0
815.42 0
815.49 0
815.56 0
815.62 0
815.69 0
815.75 0
815.82 0
815.88 0
815.95 0
816.01 0
816.08 0
816.15 0
816.21 0
816.28 0
816.34 0
816.41 0
816.47 0
816.54 0
816.60 0
816.67 0
816.73 0
816.80 0
816.87 0
816.93 0
817.00 0
817.06 0
817.13 0
817.19 0
817.26 0
817.32 0
817.39 0
817.46 0
817.52 0
817.59 0
817.65 0
817.72 0
817.78 0
817.85 0
817.92 0
817.98 0
818.05 0
818.11 0
818.18 0
818.24 0
818.31 0
818.37 0
818.44 0
818.51 0
818.57 0
818.64 0
818.70 0
818.77 0
818.83 0
818.90 0
818.96 0
819.03 0
819.10 0
819.16 0
819.23 0
819.29 0
819.36 0
819.42 0
819.49 0
819.56 0
819.62 0
819.69 0
819.75 0
819.82 0
819.88 0
819.95 0
820.02 0
820.08 0
820.15 0
820.21 0
820.28 0
820.34 0
820.41 0
820.48 0
820.54 0
820.61 0
820.67 0
820.74 0
820.80 0
820.87 0
820.94 0
821.00 0
821.07 0
821.13 0
821.20 0
821.26 0
821.33 0
821.40 0
821.46 0
821.53 0
821.59 0
821.66 0
821.72 0
821.79 0
821.86 0
821.92 0
821.99 0
822.05 0
822.12 0
822.18 0
822.25 0
822.32 0
822.38 0
822.45 0
822.51 0
822.58 0
822.64 0
822.71 0
822.78 0
822.84 0
822.91 0
822.97 0
823.04 0
823.10 0
823.17 0
823.24 0
823.30 0
823.37 0
823.43 0
823.50 0
823.57 0
823.63 0
823.70 0
823.76 0
823.83 0
823.89 0
823.96 0
824.03 0
824.09 0
824.16 0
824.22 0
824.29 0
824.36 0
824.42 0
824.49 0
824.55 0
824.62 0
824.68 0
824.75 0
824.82 0
824.88 0
824.95 0
825.01 0
825.08 0
825.15 0
825.21 0
825.28 0
825.34 0
825.41 0
825.48 0
825.54 0
825.61 0
825.67 0
825.74 0
825.80 0
825.87 0
825.94 0
826.00 0
826.07 0
826.13 0
826.20 0
826.27 0
826.33 0
826.40 0
826.46 0
826.53 0
826.60 0
826.66 0
826.73 0
826.79 0
826.86 0
826.93 0
826.99 0
827.06 0
827.12 0
827.19 0
827.26 0
827.32 0
827.39 0
827.45 0
827.52 0
827.59 0
827.65 0
827.72 0
827.78 0
827.85 0
827.92 0
827.98 0
828.05 0
828.11 0
828.18 0
828.25 0
828.31 0
828.38 0
828.44 0
828.51 0
828.58 0
828.64 0
828.71 0
828.77 0
828.84 0
828.91 0
828.97 0
829.04 0
829.10 0
829.17 0
829.24 0
829.30 0
829.37 0
829.43 0
829.50 0
829.57 0
829.63 0
829.70 0
829.76 0
829.83 0
829.90 0
829.96 0
830.03 0
830.09 0
830.16 0
830.23 0
830.29 0
830.36 0
830.42 0
830.49 0
830.56 0
830.62 0
830.69 0
830.76 0
830.82 0
830.89 0
830.95 0
831.02 0
831.09 0
831.15 0
831.22 0
831.28 0
831.35 0
831.42 0
831.48 0
831.55 0
831.61 0
831.68 0
831.75 0
831.81 0
831.88 0
831.95 0
832.01 0
832.08 0
832.14 0
832.21 0
832.28 0
832.34 0
832.41 0
832.47 0
832.54 0
832.61 0
832.67 0
832.74 0
832.81 0
832.87 0
832.94 0
833.00 0
833.07 0
833.14 0
833.20 0
833.27 0
833.34 0
833.40 0
833.47 0
833.53 0
833.60 0
833.67 0
833.73 0
833.80 0
833.86 0
833.93 0
834.00 0
834.06 0
834.13 0
834.20 0
834.26 0
834.33 0
834.39 0
834.46 0
834.53 0
834.59 0
834.66 0
834.73 0
834.79 0
834.86 0
834.92 0
834.99 0
835.06 0
835.12 0
835.19 0
835.26 0
835.32 0
835.39 0
835.46 0
835.52 0
835.59 0
835.65 0
835.72 0
835.79 0
835.85 0
835.92 0
835.99 0
836.05 0
836.12 0
836.18 0
836.25 0
836.32 0
836.38 0
836.45 0
836.52 0
836.58 0
836.65 0
836.72 0
836.78 0
836.85 0
836.91 0
836.98 0
837.05 0
837.11 0
837.18 0
837.25 0
837.31 0
837.38 0
837.44 0
837.51 0
837.58 0
837.64 0
837.71 0
837.78 0
837.84 0
837.91 0
837.98 0
838.04 0
838.11 0
838.18 0
838.24 0
838.31 0
838.37 0
838.44 0
838.51 0
838.57 0
838.64 0
838.71 0
838.77 0
838.84 0
838.91 0
838.97 0
839.04 0
839.11 0
839.17 0
839.24 0
839.30 0
839.37 0
839.44 0
839.50 0
839.57 0
839.64 0
839.70 0
839.77 0
839.84 0
839.90 0
839.97 0
840.04 0
840.10 0
840.17 0
840.23 0
840.30 0
840.37 0
840.43 0
840.50 0
840.57 0
840.63 0
840.70 0
840.77 0
840.83 0
840.90 0
840.97 0
841.03 0
841.10 0
841.17 0
841.23 0
841.30 0
841.37 0
841.43 0
841.50 0
841.56 0
841.63 0
841.70 0
841.76 0
841.83 0
841.90 0
841.96 0
842.03 0
842.10 0
842.16 0
842.23 0
842.30 0
842.36 0
842.43 0
842.50 0
842.56 0
842.63 0
842.70 0
842.76 0
842.83 0
842.90 0
842.96 0
843.03 0
843.10 0
843.16 0
843.23 0
843.30 0
843.36 0
843.43 0
843.50 0
843.56 0
843.63 0
843.70 0
843.76 0
843.83 0
843.90 0
843.96 0
844.03 0
844.09 0
844.16 0
844.23 0
844.29 0
844.36 0
844.43 0
844.49 0
844.56 0
844.63 0
844.69 0
844.76 0
844.83 0
844.89 0
844.96 0
845.03 0
845.09 0
845.16 0
845.23 0
845.29 0
845.36 0
845.43 0
845.49 0
845.56 0
845.63 0
845.69 0
845.76 0
845.83 0
845.89 0
845.96 0
846.03 0
846.10 0
846.16 0
846.23 0
846.30 0
846.36 0
846.43 0
846.50 0
846.56 0
846.63 0
846.70 0
846.76 0
846.83 0
846.90 0
846.96 0
847.03 0
847.10 0
847.16 0
847.23 0
847.30 0
847.36 0
847.43 0
847.50 0
847.56 0
847.63 0
847.70 0
847.76 0
847.83 0
847.90 0
847.96 0
848.03 0
848.10 0
848.16 0
848.23 0
848.30 0
848.36 0
848.43 0
848.50 0
848.57 0
848.63 0
848.70 0
848.77 0
848.83 0
848.90 0
848.97 0
849.03 0
849.10 0
849.17 0
849.23 0
849.30 0
849.37 0
849.43 0
849.50 0
849.57 0
849.63 0
849.70 0
849.77 0
849.83 0
849.90 0
849.97 0
850.04 0
850.10 0
850.17 0
850.24 0
850.30 0
850.37 0
850.44 0
850.50 0
850.57 0
850.64 0
850.70 0
850.77 0
850.84 0
850.91 0
850.97 0
851.04 0
851.11 0
851.17 0
851.24 0
851.31 0
851.37 0
851.44 0
851.51 0
851.57 0
851.64 0
851.71 0
851.77 0
851.84 0
851.91 0
851.98 0
852.04 0
852.11 0
852.18 0
852.24 0
852.31 0
852.38 0
852.44 0
852.51 0
852.58 0
852.65 0
852.71 0
852.78 0
852.85 0
852.91 0
852.98 0
853.05 0
853.11 0
853.18 0
853.25 0
853.32 0
853.38 0
853.45 0
853.52 0
853.58 0
853.65 0
853.72 0
853.78 0
853.85 0
853.92 0
853.99 0
854.05 0
854.12 0
854.19 0
854.25 0
854.32 0
854.39 0
854.45 0
854.52 0
854.59 0
854.66 0
854.72 0
854.79 0
854.86 0
854.92 0
854.99 0
855.06 0
855.12 0
855.19 0
855.26 0
855.33 0
855.39 0
855.46 0
855.53 0
855.59 0
855.66 0
855.73 0
855.80 0
855.86 0
855.93 0
856.00 0
856.06 0
856.13 0
856.20 0
856.27 0
856.33 0
856.40 0
856.47 0
856.53 0
856.60 0
856.67 0
856.74 0
856.80 0
856.87 0
856.94 0
857.00 0
857.07 0
857.14 0
857.21 0
857.27 0
857.34 0
857.41 0
857.47 0
857.54 0
857.61 0
857.68 0
857.74 0
857.81 0
857.88 0
857.94 0
858.01 0
858.08 0
858.15 0
858.21 0
858.28 0
858.35 0
858.41 0
858.48 0
858.55 0
858.62 0
858.68 0
858.75 0
858.82 0
858.88 0
858.95 0
859.02 0
859.09 0
859.15 0
859.22 0
859.29 0
859.36 0
859.42 0
859.49 0
859.56 0
859.62 0
859.69 0
859.76 0
859.83 0
859.89 0
859.96 0
860.03 0
860.09 0
860.16 0
860.23 0
860.30 0
860.36 0
860.43 0
860.50 0
860.57 0
860.63 0
860.70 0
860.77 0
860.83 0
860.90 0
860.97 0
861.04 0
861.10 0
861.17 0
861.24 0
861.31 0
861.37 0
861.44 0
861.51 0
861.58 0
861.64 0
861.71 0
861.78 0
861.84 0
861.91 0
861.98 0
862.05 0
862.11 0
862.18 0
862.25 0
862.32 0
862.38 0
862.45 0
862.52 0
862.59 0
862.65 0
862.72 0
862.79 0
862.85 0
862.92 0
862.99 0
863.06 0
863.12 0
863.19 0
863.26 0
863.33 0
863.39 0
863.46 0
863.53 0
863.60 0
863.66 0
863.73 0
863.80 0
863.87 0
863.93 0
864.00 0
864.07 0
864.14 0
864.20 0
864.27 0
864.34 0
864.40 0
864.47 0
864.54 0
864.61 0
864.67 0
864.74 0
864.81 0
864.88 0
864.94 0
865.01 0
865.08 0
865.15 0
865.21 0
865.28 0
865.35 0
865.42 0
865.48 0
865.55 0
865.62 0
865.69 0
865.75 0
865.82 0
865.89 0
865.96 0
866.02 0
866.09 0
866.16 0
866.23 0
866.29 0
866.36 0
866.43 0
866.50 0
866.56 0
866.63 0
866.70 0
866.77 0
866.83 0
866.90 0
866.97 0
867.04 0
867.10 0
867.17 0
867.24 0
867.31 0
867.37 0
867.44 0
867.51 0
867.58 0
867.64 0
867.71 0
867.78 0
867.85 0
867.91 0
867.98 0
868.05 0
868.12 0
868.18 0
868.25 0
868.32 0
868.39 0
868.46 0
868.52 0
868.59 0
868.66 0
868.73 0
868.79 0
868.86 0
868.93 0
869.00 0
869.06 0
869.13 0
869.20 0
869.27 0
869.33 0
869.40 0
869.47 0
869.54 0
869.60 0
869.67 0
869.74 0
869.81 0
869.88 0
869.94 0
870.01 0
870.08 0
870.15 0
870.21 0
870.28 0
870.35 0
870.42 0
870.48 0
870.55 0
870.62 0
870.69 0
870.75 0
870.82 0
870.89 0
870.96 0
871.03 0
871.09 0
871.16 0
871.23 0
871.30 0
871.36 0
871.43 0
871.50 0
871.57 0
871.63 0
871.70 0
871.77 0
871.84 0
871.91 0
871.97 0
872.04 0
872.11 0
872.18 0
872.24 0
872.31 0
872.38 0
872.45 0
872.52 0
872.58 0
872.65 0
872.72 0
872.79 0
872.85 0
872.92 0
872.99 0
873.06 0
873.12 0
873.19 0
873.26 0
873.33 0
873.40 0
873.46 0
873.53 0
873.60 0
873.67 0
873.73 0
873.80 0
873.87 0
873.94 0
874.01 0
874.07 0
874.14 0
874.21 0
874.28 0
874.35 0
874.41 0
874.48 0
874.55 0
874.62 0
874.68 0
874.75 0
874.82 0
874.89 0
874.96 0
875.02 0
875.09 0
875.16 0
875.23 0
875.29 0
875.36 0
875.43 0
875.50 0
875.57 0
875.63 0
875.70 0
875.77 0
875.84 0
875.91 0
875.97 0
876.04 0
876.11 0
876.18 0
876.24 0
876.31 0
876.38 0
876.45 0
876.52 0
876.58 0
876.65 0
876.72 0
876.79 0
876.86 0
876.92 0
876.99 0
877.06 0
877.13 0
877.20 0
877.26 0
877.33 0
877.40 0
877.47 0
877.54 0
877.60 0
877.67 0
877.74 0
877.81 0
877.88 0
877.94 0
878.01 0
878.08 0
878.15 0
878.21 0
878.28 0
878.35 0
878.42 0
878.49 0
878.55 0
878.62 0
878.69 0
878.76 0
878.83 0
878.89 0
878.96 0
879.03 0
879.10 0
879.17 0
879.23 0
879.30 0
879.37 0
879.44 0
879.51 0
879.57 0
879.64 0
879.71 0
879.78 0
879.85 0
879.91 0
879.98 0
880.05 0
880.12 0
880.19 0
880.25 0
880.32 0
880.39 0
880.46 0
880.53 0
880.60 0
880.66 0
880.73 0
880.80 0
880.87 0
880.94 0
881.00 0
881.07 0
881.14 0
881.21 0
881.28 0
881.34 0
881.41 0
881.48 0
881.55 0
881.62 0
881.68 0
881.75 0
881.82 0
881.89 0
881.96 0
882.02 0
882.09 0
882.16 0
882.23 0
882.30 0
882.37 0
882.43 0
882.50 0
882.57 0
882.64 0
882.71 0
882.77 0
882.84 0
882.91 0
882.98 0
883.05 0
883.12 0
883.18 0
883.25 0
883.32 0
883.39 0
883.46 0
883.52 0
883.59 0
883.66 0
883.73 0
883.80 0
883.86 0
883.93 0
884.00 0
884.07 0
884.14 0
884.21 0
884.27 0
884.34 0
884.41 0
884.48 0
884.55 0
884.62 0
884.68 0
884.75 0
884.82 0
884.89 0
884.96 0
885.02 0
885.09 0
885.16 0
885.23 0
885.30 0
885.37 0
885.43 0
885.50 0
885.57 0
885.64 0
885.71 0
885.77 0
885.84 0
885.91 0
885.98 0
886.05 0
886.12 0
886.18 0
886.25 0
886.32 0
886.39 0
886.46 0
886.53 0
886.59 0
886.66 0
886.73 0
886.80 0
886.87 0
886.94 0
887.00 0
887.07 0
887.14 0
887.21 0
887.28 0
887.35 0
887.41 0
887.48 0
887.55 0
887.62 0
887.69 0
887.76 0
887.82 0
887.89 0
887.96 0
888.03 0
888.10 0
888.17 0
888.23 0
888.30 0
888.37 0
888.44 0
888.51 0
888.58 0
888.64 0
888.71 0
888.78 0
888.85 0
888.92 0
888.99 0
889.05 0
889.12 0
889.19 0
889.26 0
889.33 0
889.40 0
889.46 0
889.53 0
889.60 0
889.67 0
889.74 0
889.81 0
889.88 0
889.94 0
890.01 0
890.08 0
890.15 0
890.22 0
890.29 0
890.35 0
890.42 0
890.49 0
890.56 0
890.63 0
890.70 0
890.76 0
890.83 0
890.90 0
890.97 0
891.04 0
891.11 0
891.18 0
891.24 0
891.31 0
891.38 0
891.45 0
891.52 0
891.59 0
891.65 0
891.72 0
891.79 0
891.86 0
891.93 0
892.00 0
892.07 0
892.13 0
892.20 0
892.27 0
892.34 0
892.41 0
892.48 0
892.55 0
892.61 0
892.68 0
892.75 0
892.82 0
892.89 0
892.96 0
893.02 0
893.09 0
893.16 0
893.23 0
893.30 0
893.37 0
893.44 0
893.50 0
893.57 0
893.64 0
893.71 0
893.78 0
893.85 0
893.92 0
893.98 0
894.05 0
894.12 0
894.19 0
894.26 0
894.33 0
894.40 0
894.46 0
894.53 0
894.60 0
894.67 0
894.74 0
894.81 0
894.88 0
894.94 0
895.01 0
895.08 0
895.15 0
895.22 0
895.29 0
895.36 0
895.43 0
895.49 0
895.56 0
895.63 0
895.70 0
895.77 0
895.84 0
895.91 0
895.97 0
896.04 0
896.11 0
896.18 0
896.25 0
896.32 0
896.39 0
896.45 0
896.52 0
896.59 0
896.66 0
896.73 0
896.80 0
896.87 0
896.94 0
897.00 0
897.07 0
897.14 0
897.21 0
897.28 0
897.35 0
897.42 0
897.49 0
897.55 0
897.62 0
897.69 0
897.76 0
897.83 0
897.90 0
897.97 0
898.03 0
898.10 0
898.17 0
898.24 0
898.31 0
898.38 0
898.45 0
898.52 0
898.58 0
898.65 0
898.72 0
898.79 0
898.86 0
898.93 0
899.00 0
899.07 0
899.13 0
899.20 0
899.27 0
899.34 0
899.41 0
899.48 0
899.55 0
899.62 0
899.69 0
899.75 0
899.82 0
899.89 0
899.96 0
900.03 0
900.10 0
900.17 0
900.24 0
900.30 0
900.37 0
900.44 0
900.51 0
900.58 0
900.65 0
900.72 0
900.79 0
900.85 0
900.92 0
900.99 0
901.06 0
901.13 0
901.20 0
901.27 0
901.34 0
901.41 0
901.47 0
901.54 0
901.61 0
901.68 0
901.75 0
901.82 0
901.89 0
901.96 0
902.03 0
902.09 0
902.16 0
902.23 0
902.30 0
902.37 0
902.44 0
902.51 0
902.58 0
902.65 0
902.71 0
902.78 0
902.85 0
902.92 0
902.99 0
903.06 0
903.13 0
903.20 0
903.27 0
903.33 0
903.40 0
903.47 0
903.54 0
903.61 0
903.68 0
903.75 0
903.82 0
903.89 0
903.96 0
904.02 0
904.09 0
904.16 0
904.23 0
904.30 0
904.37 0
904.44 0
904.51 0
904.58 0
904.64 0
904.71 0
904.78 0
904.85 0
904.92 0
904.99 0
905.06 0
905.13 0
905.20 0
905.27 0
905.33 0
905.40 0
905.47 0
905.54 0
905.61 0
905.68 0
905.75 0
905.82 0
905.89 0
905.96 0
906.02 0
906.09 0
906.16 0
906.23 0
906.30 0
906.37 0
906.44 0
906.51 0
906.58 0
906.65 0
906.72 0
906.78 0
906.85 0
906.92 0
906.99 0
907.06 0
907.13 0
907.20 0
907.27 0
907.34 0
907.41 0
907.47 0
907.54 0
907.61 0
907.68 0
907.75 0
907.82 0
907.89 0
907.96 0
908.03 0
908.10 0
908.17 0
908.24 0
908.30 0
908.37 0
908.44 0
908.51 0
908.58 0
908.65 0
908.72 0
908.79 0
908.86 0
908.93 0
909.00 0
909.06 0
909.13 0
909.20 0
909.27 0
909.34 0
909.41 0
909.48 0
909.55 0
909.62 0
909.69 0
909.76 0
909.83 0
909.89 0
909.96 0
910.03 0
910.10 0
910.17 0
910.24 0
910.31 0
910.38 0
910.45 0
910.52 0
910.59 0
910.66 0
910.72 0
910.79 0
910.86 0
910.93 0
911.00 0
911.07 0
911.14 0
911.21 0
911.28 0
911.35 0
911.42 0
911.49 0
911.56 0
911.62 0
911.69 0
911.76 0
911.83 0
911.90 0
911.97 0
912.04 0
912.11 0
912.18 0
912.25 0
912.32 0
912.39 0
912.46 0
912.53 0
912.59 0
912.66 0
912.73 0
912.80 0
912.87 0
912.94 0
913.01 0
913.08 0
913.15 0
913.22 0
913.29 0
913.36 0
913.43 0
913.50 0
913.56 0
913.63 0
913.70 0
913.77 0
913.84 0
913.91 0
913.98 0
914.05 0
914.12 0
914.19 0
914.26 0
914.33 0
914.40 0
914.47 0
914.54 0
914.60 0
914.67 0
914.74 0
914.81 0
914.88 0
914.95 0
915.02 0
915.09 0
915.16 0
915.23 0
915.30 0
915.37 0
915.44 0
915.51 0
915.58 0
915.65 0
915.71 0
915.78 0
915.85 0
915.92 0
915.99 0
916.06 0
916.13 0
916.20 0
916.27 0
916.34 0
916.41 0
916.48 0
916.55 0
916.62 0
916.69 0
916.76 0
916.83 0
916.90 0
916.96 0
917.03 0
917.10 0
917.17 0
917.24 0
917.31 0
917.38 0
917.45 0
917.52 0
917.59 0
917.66 0
917.73 0
917.80 0
917.87 0
917.94 0
918.01 0
918.08 0
918.15 0
918.21 0
918.28 0
918.35 0
918.42 0
918.49 0
918.56 0
918.63 0
918.70 0
918.77 0
918.84 0
918.91 0
918.98 0
919.05 0
919.12 0
919.19 0
919.26 0
919.33 0
919.40 0
919.47 0
919.54 0
919.61 0
919.67 0
919.74 0
919.81 0
919.88 0
919.95 0
920.02 0
920.09 0
920.16 0
920.23 0
920.30 0
920.37 0
920.44 0
920.51 0
920.58 0
920.65 0
920.72 0
920.79 0
920.86 0
920.93 0
921.00 0
921.07 0
921.14 0
921.21 0
921.28 0
921.34 0
921.41 0
921.48 0
921.55 0
921.62 0
921.69 0
921.76 0
921.83 0
921.90 0
921.97 0
922.04 0
922.11 0
922.18 0
922.25 0
922.32 0
922.39 0
922.46 0
922.53 0
922.60 0
922.67 0
922.74 0
922.81 0
922.88 0
922.95 0
923.02 0
923.09 0
923.16 0
923.23 0
923.29 0
923.36 0
923.43 0
923.50 0
923.57 0
923.64 0
923.71 0
923.78 0
923.85 0
923.92 0
923.99 0
924.06 0
924.13 0
924.20 0
924.27 0
924.34 0
924.41 0
924.48 0
924.55 0
924.62 0
924.69 0
924.76 0
924.83 0
924.90 0
924.97 0
925.04 0
925.11 0
925.18 0
925.25 0
925.32 0
925.39 0
925.46 0
925.53 0
925.60 0
925.67 0
925.74 0
925.81 0
925.88 0
925.94 0
926.01 0
926.08 0
926.15 0
926.22 0
926.29 0
926.36 0
926.43 0
926.50 0
926.57 0
926.64 0
926.71 0
926.78 0
926.85 0
926.92 0
926.99 0
927.06 0
927.13 0
927.20 0
927.27 0
927.34 0
927.41 0
927.48 0
927.55 0
927.62 0
927.69 0
927.76 0
927.83 0
927.90 0
927.97 0
928.04 0
928.11 0
928.18 0
928.25 0
928.32 0
928.39 0
928.46 0
928.53 0
928.60 0
928.67 0
928.74 0
928.81 0
928.88 0
928.95 0
929.02 0
929.09 0
929.16 0
929.23 0
929.30 0
929.37 0
929.44 0
929.51 0
929.58 0
929.65 0
929.72 0
929.79 0
929.86 0
929.93 0
930.00 0
930.07 0
930.14 0
930.21 0
930.28 0
930.35 0
930.42 0
930.49 0
930.56 0
930.63 0
930.70 0
930.77 0
930.84 0
930.91 0
930.98 0
931.05 0
931.12 0
931.19 0
931.26 0
931.33 0
931.40 0
931.47 0
931.54 0
931.61 0
931.68 0
931.75 0
931.82 0
931.89 0
931.96 0
932.03 0
932.10 0
932.17 0
932.24 0
932.31 0
932.38 0
932.45 0
932.52 0
932.59 0
932.66 0
932.73 0
932.80 0
932.87 0
932.94 0
933.01 0
933.08 0
933.15 0
933.22 0
933.29 0
933.36 0
933.43 0
933.50 0
933.57 0
933.64 0
933.71 0
933.78 0
933.85 0
933.92 0
933.99 0
934.06 0
934.13 0
934.20 0
934.27 0
934.34 0
934.41 0
934.48 0
934.55 0
934.62 0
934.69 0
934.76 0
934.83 0
934.90 0
934.97 0
935.04 0
935.11 0
935.18 0
935.25 0
935.32 0
935.39 0
935.46 0
935.53 0
935.60 0
935.67 0
935.74 0
935.81 0
935.88 0
935.95 0
936.02 0
936.09 0
936.16 0
936.23 0
936.30 0
936.37 0
936.44 0
936.51 0
936.58 0
936.65 0
936.72 0
936.79 0
936.86 0
936.93 0
937.00 0
937.07 0
937.14 0
937.21 0
937.28 0
937.35 0
937.43 0
937.50 0
937.57 0
937.64 0
937.71 0
937.78 0
937.85 0
937.92 1
937.99 1
938.06 1
938.13 1
938.20 1
938.27 0
938.34 0
938.41 0
938.48 0
938.55 0
938.62 0
938.69 0
938.76 0
938.83 0
938.90 1
938.97 1
939.04 0
939.11 0
939.18 0
939.25 0
939.32 0
939.39 0
939.46 0
939.53 0
939.60 0
939.67 0
939.74 0
939.81 0
939.88 1
939.95 1
940.02 1
940.10 1
940.17 1
940.24 0
940.31 0
940.38 0
940.45 0
940.52 0
940.59 0
940.66 0
940.73 0
940.80 0
940.87 0
940.94 0
941.01 0
941.08 1
941.15 1
941.22 0
941.29 0
941.36 0
941.43 0
941.50 0
941.57 0
941.64 0
941.71 0
941.78 0
941.85 0
941.92 0
941.99 0
942.07 0
942.14 0
942.21 0
942.28 0
942.35 1
942.42 1
942.49 1
942.56 1
942.63 1
942.70 1
942.77 1
942.84 1
942.91 1
942.98 1
943.05 1
943.12 1
943.19 1
943.26 1
943.33 1
943.40 0
943.47 0
943.54 0
943.61 0
943.68 0
943.76 0
943.83 0
943.90 0
943.97 0
944.04 0
944.11 0
944.18 1
944.25 1
944.32 1
944.39 1
944.46 0
944.53 0
944.60 0
944.67 0
944.74 0
944.81 0
944.88 0
944.95 0
945.02 0
945.09 0
945.16 0
945.24 0
945.31 0
945.38 0
945.45 0
945.52 0
945.59 0
945.66 0
945.73 0
945.80 0
945.87 0
945.94 0
946.01 0
946.08 0
946.15 0
946.22 0
946.29 0
946.36 0
946.43 0
946.50 0
946.58 0
946.65 0
946.72 0
946.79 0
946.86 0
946.93 0
947.00 0
947.07 0
947.14 0
947.21 1
947.28 1
947.35 1
947.42 0
947.49 0
947.56 0
947.63 0
947.70 0
947.78 0
947.85 0
947.92 0
947.99 0
948.06 0
948.13 0
948.20 0
948.27 1
948.34 1
948.41 1
948.48 1
948.55 1
948.62 1
948.69 1
948.76 1
948.83 1
948.91 1
948.98 1
949.05 0
949.12 0
949.19 0
949.26 0
949.33 0
949.40 0
949.47 0
949.54 0
949.61 0
949.68 0
949.75 0
949.82 0
949.89 0
949.97 0
950.04 0
950.11 0
950.18 0
950.25 1
950.32 1
950.39 1
950.46 1
950.53 1
950.60 1
950.67 1
950.74 1
950.81 1
950.88 1
950.96 1
951.03 1
951.10 1
951.17 1
951.24 1
951.31 1
951.38 1
951.45 1
951.52 1
951.59 1
951.66 1
951.73 1
951.80 1
951.87 1
951.95 1
952.02 1
952.09 1
952.16 1
952.23 1
952.30 1
952.37 1
952.44 1
952.51 1
952.58 1
952.65 1
952.72 1
952.79 1
952.87 1
952.94 1
953.01 1
953.08 1
953.15 1
953.22 1
953.29 1
953.36 1
953.43 1
953.50 1
953.57 1
953.64 1
953.72 1
953.79 1
953.86 1
953.93 1
954.00 1
954.07 1
954.14 1
954.21 1
954.28 1
954.35 1
954.42 1
954.49 1
954.57 1
954.64 1
954.71 1
954.78 1
954.85 1
954.92 1
954.99 1
955.06 1
955.13 1
955.20 0
955.27 0
955.34 0
955.42 0
955.49 0
955.56 0
955.63 0
955.70 0
955.77 0
955.84 0
955.91 1
955.98 1
956.05 1
956.12 1
956.20 1
956.27 1
956.34 1
956.41 1
956.48 1
956.55 1
956.62 0
956.69 1
956.76 1
956.83 1
956.90 1
956.98 1
957.05 1
957.12 1
957.19 1
957.26 1
957.33 1
957.40 1
957.47 1
957.54 1
957.61 1
957.69 1
957.76 1
957.83 1
957.90 1
957.97 1
958.04 1
958.11 1
958.18 1
958.25 1
958.32 1
958.40 1
958.47 1
958.54 1
958.61 1
958.68 1
958.75 1
958.82 1
958.89 1
958.96 1
959.03 1
959.11 1
959.18 1
959.25 0
959.32 0
959.39 0
959.46 0
959.53 1
959.60 1
959.67 1
959.74 1
959.82 1
959.89 1
959.96 1
960.03 1
960.10 1
960.17 1
960.24 1
960.31 1
960.38 1
960.46 1
960.53 1
960.60 1
960.67 1
960.74 1
960.81 1
960.88 0
960.95 0
961.02 0
961.10 1
961.17 1
961.24 1
961.31 1
961.38 1
961.45 1
961.52 1
961.59 1
961.66 1
961.74 1
961.81 1
961.88 1
961.95 1
962.02 1
962.09 1
962.16 1
962.23 1
962.30 1
962.38 1
962.45 1
962.52 1
962.59 1
962.66 1
962.73 1
962.80 1
962.87 1
962.94 1
963.02 1
963.09 1
963.16 1
963.23 1
963.30 1
963.37 1
963.44 1
963.51 1
963.59 0
963.66 0
963.73 0
963.80 0
963.87 0
963.94 0
964.01 1
964.08 1
964.15 1
964.23 1
964.30 1
964.37 1
964.44 1
964.51 1
964.58 1
964.65 1
964.72 1
964.80 1
964.87 1
964.94 1
965.01 1
965.08 1
965.15 1
965.22 1
965.29 1
965.37 1
965.44 1
965.51 1
965.58 1
965.65 1
965.72 2
965.79 2
965.86 2
965.94 2
966.01 2
966.08 2
966.15 2
966.22 2
966.29 2
966.36 2
966.43 2
966.51 2
966.58 2
966.65 3
966.72 3
966.79 3
966.86 4
966.93 4
967.01 4
967.08 4
967.15 4
967.22 4
967.29 3
967.36 3
967.43 3
967.50 3
967.58 3
967.65 3
967.72 3
967.79 3
967.86 3
967.93 2
968.00 2
968.08 2
968.15 2
968.22 2
968.29 3
968.36 3
968.43 3
968.50 3
968.57 3
968.65 3
968.72 3
968.79 3
968.86 2
968.93 2
969.00 3
969.07 3
969.15 3
969.22 3
969.29 3
969.36 3
969.43 3
969.50 3
969.57 3
969.65 3
969.72 3
969.79 3
969.86 3
969.93 3
970.00 3
970.07 3
970.15 3
970.22 3
970.29 3
970.36 3
970.43 3
970.50 2
970.57 2
970.65 2
970.72 2
970.79 1
970.86 1
970.93 1
971.00 1
971.07 2
971.15 2
971.22 2
971.29 3
971.36 3
971.43 3
971.50 3
971.57 3
971.65 2
971.72 2
971.79 2
971.86 2
971.93 2
972.00 2
972.08 2
972.15 2
972.22 2
972.29 2
972.36 2
972.43 2
972.50 2
972.58 2
972.65 2
972.72 2
972.79 2
972.86 2
972.93 2
973.00 2
973.08 2
973.15 2
973.22 3
973.29 3
973.36 3
973.43 3
973.51 3
973.58 3
973.65 3
973.72 3
973.79 3
973.86 3
973.94 3
974.01 2
974.08 2
974.15 2
974.22 2
974.29 2
974.36 2
974.44 3
974.51 3
974.58 2
974.65 2
974.72 2
974.79 2
974.87 2
974.94 2
975.01 2
975.08 2
975.15 2
975.22 2
975.30 2
975.37 2
975.44 2
975.51 2
975.58 2
975.65 2
975.73 2
975.80 2
975.87 2
975.94 2
976.01 2
976.08 2
976.16 2
976.23 3
976.30 3
976.37 3
976.44 3
976.51 3
976.58 3
976.66 2
976.73 2
976.80 3
976.87 3
976.94 3
977.02 3
977.09 3
977.16 3
977.23 3
977.30 3
977.37 3
977.45 3
977.52 3
977.59 3
977.66 3
977.73 3
977.80 3
977.88 3
977.95 3
978.02 3
978.09 3
978.16 3
978.23 3
978.31 3
978.38 3
978.45 4
978.52 4
978.59 5
978.66 5
978.74 5
978.81 5
978.88 5
978.95 4
979.02 4
979.09 4
979.17 3
979.24 3
979.31 3
979.38 3
979.45 4
979.53 4
979.60 4
979.67 4
979.74 3
979.81 3
979.88 3
979.96 3
980.03 4
980.10 4
980.17 4
980.24 4
980.32 5
980.39 5
980.46 4
980.53 4
980.60 4
980.67 3
980.75 3
980.82 3
980.89 3
980.96 3
981.03 3
981.11 3
981.18 3
981.25 3
981.32 4
981.39 4
981.46 5
981.54 5
981.61 5
981.68 6
981.75 6
981.82 6
981.90 6
981.97 6
982.04 5
982.11 5
982.18 4
982.25 4
982.33 4
982.40 4
982.47 4
982.54 4
982.61 4
982.69 5
982.76 6
982.83 6
982.90 7
982.97 7
983.05 7
983.12 7
983.19 6
983.26 6
983.33 5
983.41 5
983.48 6
983.55 6
983.62 6
983.69 7
983.76 7
983.84 7
983.91 7
983.98 6
984.05 6
984.12 6
984.20 5
984.27 5
984.34 5
984.41 5
984.48 5
984.56 5
984.63 4
984.70 4
984.77 4
984.84 3
984.92 3
984.99 3
985.06 3
985.13 3
985.20 3
985.28 3
985.35 3
985.42 2
985.49 2
985.56 2
985.64 2
985.71 2
985.78 2
985.85 2
985.92 2
986.00 2
986.07 3
986.14 3
986.21 4
986.28 4
986.36 5
986.43 5
986.50 5
986.57 5
986.64 5
986.72 5
986.79 5
986.86 5
986.93 5
987.00 5
987.08 5
987.15 5
987.22 5
987.29 5
987.36 6
987.44 6
987.51 7
987.58 7
987.65 7
987.72 7
987.80 7
987.87 7
987.94 7
988.01 7
988.09 6
988.16 6
988.23 6
988.30 5
988.37 5
988.45 5
988.52 5
988.59 4
988.66 4
988.73 4
988.81 5
988.88 5
988.95 5
989.02 5
989.09 5
989.17 5
989.24 5
989.31 5
989.38 5
989.46 5
989.53 5
989.60 5
989.67 5
989.74 5
989.82 5
989.89 5
989.96 4
990.03 4
990.10 4
990.18 4
990.25 3
990.32 3
990.39 3
990.47 3
990.54 3
990.61 3
990.68 3
990.75 3
990.83 3
990.90 4
990.97 4
991.04 5
991.12 5
991.19 5
991.26 5
991.33 5
991.40 5
991.48 4
991.55 5
991.62 5
991.69 5
991.77 6
991.84 6
991.91 7
991.98 7
992.05 6
992.13 6
992.20 5
992.27 5
992.34 5
992.42 5
992.49 5
992.56 6
992.63 7
992.70 7
992.78 8
992.85 8
992.92 8
992.99 8
993.07 8
993.14 7
993.21 7
993.28 6
993.35 6
993.43 5
993.50 5
993.57 5
993.64 5
993.72 5
993.79 5
993.86 5
993.93 6
994.01 6
994.08 7
994.15 7
994.22 7
994.29 7
994.37 7
994.44 7
994.51 7
994.58 6
994.66 6
994.73 7
994.80 7
994.87 7
994.95 8
995.02 8
995.09 8
995.16 8
995.23 7
995.31 7
995.38 6
995.45 5
995.52 5
995.60 5
995.67 5
995.74 5
995.81 5
995.89 5
995.96 5
996.03 4
996.10 4
996.18 4
996.25 4
996.32 4
996.39 5
996.47 5
996.54 6
996.61 6
996.68 6
996.75 6
996.83 6
996.90 6
996.97 6
997.04 6
997.12 6
997.19 6
997.26 6
997.33 6
997.41 6
997.48 6
997.55 7
997.62 7
997.70 7
997.77 8
997.84 8
997.91 8
997.99 8
998.06 8
998.13 8
998.20 7
998.28 7
998.35 6
998.42 6
998.49 6
998.57 6
998.64 7
998.71 7
998.78 7
998.86 7
998.93 7
999.00 6
999.07 6
999.15 6
999.22 6
999.29 6
999.36 6
999.44 6
999.51 6
999.58 6
999.65 7
999.73 7
999.80 8
999.87 8
999.94 9
1000.02 10
1000.09 11
1000.16 12
1000.23 12
1000.31 12
1000.38 11
1000.45 11
1000.52 10
1000.60 9
1000.67 9
1000.74 9
1000.81 8
1000.89 8
1000.96 9
1001.03 9
1001.10 9
1001.18 9
1001.25 9
1001.32 9
1001.39 9
1001.47 9
1001.54 10
1001.61 10
1001.68 10
1001.76 11
1001.83 11
1001.90 11
1001.97 11
1002.05 11
1002.12 10
1002.19 10
1002.27 10
1002.34 10
1002.41 10
1002.48 10
1002.56 11
1002.63 11
1002.70 12
1002.77 12
1002.85 11
1002.92 11
1002.99 10
1003.06 9
1003.14 9
1003.21 8
1003.28 8
1003.35 8
1003.43 8
1003.50 8
1003.57 9
1003.64 9
1003.72 9
1003.79 10
1003.86 10
1003.94 10
1004.01 10
1004.08 11
1004.15 11
1004.23 11
1004.30 11
1004.37 11
1004.44 10
1004.52 10
1004.59 10
1004.66 10
1004.74 10
1004.81 10
1004.88 11
1004.95 12
1005.03 13
1005.10 14
1005.17 14
1005.24 15
1005.32 16
1005.39 16
1005.46 16
1005.53 16
1005.61 15
1005.68 15
1005.75 14
1005.83 14
1005.90 14
1005.97 13
1006.04 13
1006.12 13
1006.19 12
1006.26 12
1006.33 12
1006.41 12
1006.48 13
1006.55 14
1006.63 15
1006.70 15
1006.77 15
1006.84 14
1006.92 13
1006.99 11
1007.06 10
1007.14 9
1007.21 9
1007.28 9
1007.35 10
1007.43 11
1007.50 11
1007.57 12
1007.64 12
1007.72 12
1007.79 12
1007.86 12
1007.94 13
1008.01 14
1008.08 15
1008.15 15
1008.23 16
1008.30 16
1008.37 16
1008.45 16
1008.52 16
1008.59 16
1008.66 16
1008.74 15
1008.81 15
1008.88 14
1008.96 13
1009.03 12
1009.10 11
1009.17 10
1009.25 10
1009.32 10
1009.39 10
1009.47 10
1009.54 11
1009.61 12
1009.68 13
1009.76 13
1009.83 14
1009.90 14
1009.98 14
1010.05 15
1010.12 15
1010.19 15
1010.27 15
1010.34 16
1010.41 16
1010.49 16
1010.56 16
1010.63 16
1010.70 16
1010.78 16
1010.85 15
1010.92 15
1011.00 14
1011.07 14
1011.14 13
1011.22 13
1011.29 13
1011.36 12
1011.43 12
1011.51 12
1011.58 12
1011.65 13
1011.73 13
1011.80 14
1011.87 14
1011.94 15
1012.02 16
1012.09 16
1012.16 17
1012.24 17
1012.31 16
1012.38 16
1012.46 16
1012.53 16
1012.60 16
1012.67 17
1012.75 17
1012.82 18
1012.89 18
1012.97 18
1013.04 18
1013.11 19
1013.19 19
1013.26 20
1013.33 20
1013.40 21
1013.48 21
1013.55 21
1013.62 22
1013.70 22
1013.77 22
1013.84 22
1013.92 22
1013.99 21
1014.06 20
1014.13 19
1014.21 18
1014.28 17
1014.35 16
1014.43 15
1014.50 15
1014.57 15
1014.65 16
1014.72 17
1014.79 17
1014.86 18
1014.94 18
1015.01 18
1015.08 18
1015.16 18
1015.23 18
1015.30 18
1015.38 18
1015.45 18
1015.52 19
1015.60 19
1015.67 20
1015.74 20
1015.81 21
1015.89 21
1015.96 21
1016.03 21
1016.11 21
1016.18 21
1016.25 21
1016.33 21
1016.40 21
1016.47 21
1016.55 21
1016.62 21
1016.69 21
1016.77 22
1016.84 23
1016.91 24
1016.98 25
1017.06 26
1017.13 27
1017.20 27
1017.28 27
1017.35 26
1017.42 25
1017.50 25
1017.57 24
1017.64 24
1017.72 23
1017.79 23
1017.86 22
1017.94 21
1018.01 21
1018.08 20
1018.15 19
1018.23 19
1018.30 19
1018.37 19
1018.45 19
1018.52 20
1018.59 21
1018.67 21
1018.74 21
1018.81 21
1018.89 20
1018.96 20
1019.03 19
1019.11 19
1019.18 20
1019.25 21
1019.33 22
1019.40 23
1019.47 25
1019.55 26
1019.62 27
1019.69 27
1019.77 28
1019.84 28
1019.91 27
1019.99 27
1020.06 26
1020.13 26
1020.20 25
1020.28 25
1020.35 25
1020.42 25
1020.50 26
1020.57 27
1020.64 27
1020.72 28
1020.79 28
1020.86 29
1020.94 29
1021.01 29
1021.08 29
1021.16 29
1021.23 28
1021.30 28
1021.38 28
1021.45 28
1021.52 27
1021.60 27
1021.67 26
1021.74 27
1021.82 27
1021.89 27
1021.96 27
1022.04 26
1022.11 26
1022.18 25
1022.26 25
1022.33 25
1022.40 25
1022.48 26
1022.55 28
1022.62 29
1022.70 31
1022.77 31
1022.84 32
1022.92 32
1022.99 32
1023.06 32
1023.14 31
1023.21 31
1023.28 31
1023.36 30
1023.43 30
1023.50 30
1023.58 30
1023.65 30
1023.72 31
1023.80 31
1023.87 32
1023.94 33
1024.02 34
1024.09 34
1024.16 35
1024.24 35
1024.31 34
1024.38 34
1024.46 33
1024.53 33
1024.60 32
1024.68 32
1024.75 31
1024.82 31
1024.90 30
1024.97 30
1025.05 29
1025.12 29
1025.19 28
1025.27 28
1025.34 27
1025.41 28
1025.49 28
1025.56 29
1025.63 30
1025.71 31
1025.78 33
1025.85 34
1025.93 35
1026.00 36
1026.07 37
1026.15 37
1026.22 37
1026.29 36
1026.37 36
1026.44 35
1026.51 35
1026.59 34
1026.66 34
1026.73 35
1026.81 35
1026.88 36
1026.95 37
1027.03 37
1027.10 37
1027.18 38
1027.25 38
1027.32 38
1027.40 38
1027.47 39
1027.54 39
1027.62 39
1027.69 40
1027.76 40
1027.84 41
1027.91 42
1027.98 43
1028.06 44
1028.13 45
1028.20 45
1028.28 45
1028.35 45
1028.43 45
1028.50 45
1028.57 44
1028.65 44
1028.72 44
1028.79 44
1028.87 44
1028.94 44
1029.01 44
1029.09 43
1029.16 43
1029.23 43
1029.31 43
1029.38 43
1029.46 44
1029.53 45
1029.60 46
1029.68 48
1029.75 49
1029.82 50
1029.90 51
1029.97 52
1030.04 53
1030.12 54
1030.19 54
1030.26 55
1030.34 54
1030.41 54
1030.49 52
1030.56 50
1030.63 48
1030.71 46
1030.78 45
1030.85 44
1030.93 44
1031.00 44
1031.07 44
1031.15 45
1031.22 45
1031.30 45
1031.37 45
1031.44 44
1031.52 44
1031.59 45
1031.66 45
1031.74 46
1031.81 46
1031.88 47
1031.96 48
1032.03 49
1032.11 50
1032.18 50
1032.25 50
1032.33 50
1032.40 49
1032.47 49
1032.55 47
1032.62 46
1032.70 45
1032.77 44
1032.84 44
1032.92 45
1032.99 46
1033.06 48
1033.14 49
1033.21 51
1033.28 53
1033.36 54
1033.43 54
1033.51 54
1033.58 53
1033.65 53
1033.73 52
1033.80 52
1033.87 51
1033.95 51
1034.02 51
1034.10 51
1034.17 50
1034.24 49
1034.32 48
1034.39 46
1034.46 44
1034.54 43
1034.61 41
1034.69 41
1034.76 40
1034.83 40
1034.91 41
1034.98 41
1035.05 42
1035.13 42
1035.20 43
1035.28 44
1035.35 45
1035.42 47
1035.50 48
1035.57 49
1035.65 50
1035.72 50
1035.79 49
1035.87 48
1035.94 47
1036.01 47
1036.09 46
1036.16 46
1036.24 46
1036.31 46
1036.38 46
1036.46 46
1036.53 46
1036.60 47
1036.68 47
1036.75 48
1036.83 48
1036.90 48
1036.97 48
1037.05 48
1037.12 48
1037.20 48
1037.27 47
1037.34 47
1037.42 47
1037.49 47
1037.56 47
1037.64 47
1037.71 46
1037.79 46
1037.86 45
1037.93 44
1038.01 43
1038.08 43
1038.16 43
1038.23 44
1038.30 45
1038.38 45
1038.45 46
1038.53 47
1038.60 47
1038.67 48
1038.75 48
1038.82 48
1038.90 48
1038.97 49
1039.04 49
1039.12 50
1039.19 51
1039.26 51
1039.34 51
1039.41 50
1039.49 50
1039.56 49
1039.63 48
1039.71 47
1039.78 47
1039.86 46
1039.93 45
1040.00 44
1040.08 44
1040.15 44
1040.23 45
1040.30 46
1040.37 47
1040.45 49
1040.52 51
1040.60 53
1040.67 55
1040.74 56
1040.82 58
1040.89 58
1040.97 58
1041.04 58
1041.11 57
1041.19 56
1041.26 55
1041.34 54
1041.41 53
1041.48 52
1041.56 52
1041.63 51
1041.71 52
1041.78 52
1041.85 52
1041.93 53
1042.00 53
1042.08 53
1042.15 52
1042.22 51
1042.30 50
1042.37 49
1042.45 49
1042.52 50
1042.59 51
1042.67 53
1042.74 55
1042.82 57
1042.89 59
1042.96 60
1043.04 60
1043.11 60
1043.19 60
1043.26 61
1043.33 61
1043.41 61
1043.48 61
1043.56 61
1043.63 61
1043.71 60
1043.78 60
1043.85 59
1043.93 59
1044.00 59
1044.08 59
1044.15 60
1044.22 61
1044.30 62
1044.37 63
1044.45 64
1044.52 65
1044.59 66
1044.67 67
1044.74 68
1044.82 70
1044.89 71
1044.97 72
1045.04 73
1045.11 74
1045.19 74
1045.26 74
1045.34 73
1045.41 72
1045.48 71
1045.56 71
1045.63 70
1045.71 70
1045.78 70
1045.85 70
1045.93 71
1046.00 71
1046.08 72
1046.15 73
1046.23 75
1046.30 76
1046.37 77
1046.45 78
1046.52 78
1046.60 78
1046.67 78
1046.75 77
1046.82 76
1046.89 75
1046.97 75
1047.04 76
1047.12 77
1047.19 78
1047.26 80
1047.34 82
1047.41 83
1047.49 84
1047.56 85
1047.64 85
1047.71 86
1047.78 86
1047.86 86
1047.93 87
1048.01 88
1048.08 88
1048.16 89
1048.23 90
1048.30 90
1048.38 90
1048.45 90
1048.53 90
1048.60 90
1048.68 90
1048.75 91
1048.82 92
1048.90 93
1048.97 94
1049.05 95
1049.12 95
1049.19 94
1049.27 94
1049.34 93
1049.42 93
1049.49 94
1049.57 95
1049.64 97
1049.71 99
1049.79 101
1049.86 103
1049.94 104
1050.01 106
1050.09 106
1050.16 106
1050.24 105
1050.31 103
1050.38 102
1050.46 100
1050.53 98
1050.61 97
1050.68 96
1050.76 95
1050.83 96
1050.90 96
1050.98 97
1051.05 99
1051.13 100
1051.20 101
1051.28 101
1051.35 102
1051.42 102
1051.50 102
1051.57 102
1051.65 101
1051.72 101
1051.80 101
1051.87 100
1051.95 99
1052.02 99
1052.09 98
1052.17 97
1052.24 96
1052.32 95
1052.39 96
1052.47 96
1052.54 97
1052.61 99
1052.69 101
1052.76 102
1052.84 103
1052.91 103
1052.99 102
1053.06 101
1053.14 100
1053.21 98
1053.28 97
1053.36 97
1053.43 97
1053.51 97
1053.58 97
1053.66 97
1053.73 98
1053.81 98
1053.88 98
1053.95 99
1054.03 99
1054.10 98
1054.18 98
1054.25 98
1054.33 98
1054.40 98
1054.48 99
1054.55 100
1054.62 102
1054.70 103
1054.77 104
1054.85 105
1054.92 104
1055.00 102
1055.07 100
1055.15 98
1055.22 95
1055.29 93
1055.37 91
1055.44 90
1055.52 88
1055.59 87
1055.67 87
1055.74 87
1055.82 87
1055.89 88
1055.97 90
1056.04 92
1056.11 95
1056.19 96
1056.26 98
1056.34 99
1056.41 99
1056.49 99
1056.56 98
1056.64 98
1056.71 97
1056.79 97
1056.86 96
1056.93 95
1057.01 94
1057.08 93
1057.16 92
1057.23 91
1057.31 90
1057.38 89
1057.46 90
1057.53 91
1057.61 93
1057.68 96
1057.75 99
1057.83 101
1057.90 102
1057.98 102
1058.05 102
1058.13 101
1058.20 100
1058.28 99
1058.35 99
1058.43 99
1058.50 100
1058.58 102
1058.65 104
1058.72 107
1058.80 110
1058.87 112
1058.95 113
1059.02 113
1059.10 112
1059.17 110
1059.25 108
1059.32 105
1059.40 104
1059.47 103
1059.55 102
1059.62 103
1059.69 104
1059.77 105
1059.84 106
1059.92 108
1059.99 109
1060.07 110
1060.14 112
1060.22 115
1060.29 118
1060.37 121
1060.44 123
1060.52 125
1060.59 125
1060.67 124
1060.74 122
1060.81 120
1060.89 117
1060.96 114
1061.04 112
1061.11 109
1061.19 107
1061.26 106
1061.34 105
1061.41 105
1061.49 105
1061.56 107
1061.64 109
1061.71 111
1061.79 113
1061.86 114
1061.94 115
1062.01 114
1062.09 113
1062.16 111
1062.23 109
1062.31 108
1062.38 108
1062.46 108
1062.53 109
1062.61 111
1062.68 112
1062.76 114
1062.83 116
1062.91 118
1062.98 119
1063.06 120
1063.13 120
1063.21 120
1063.28 120
1063.36 119
1063.43 119
1063.51 120
1063.58 121
1063.66 123
1063.73 125
1063.80 128
1063.88 131
1063.95 133
1064.03 134
1064.10 134
1064.18 132
1064.25 130
1064.33 128
1064.40 127
1064.48 126
1064.55 127
1064.63 128
1064.70 130
1064.78 131
1064.85 132
1064.93 132
1065.00 132
1065.08 131
1065.15 130
1065.23 129
1065.30 129
1065.38 129
1065.45 130
1065.53 130
1065.60 131
1065.68 131
1065.75 131
1065.83 131
1065.90 131
1065.97 132
1066.05 133
1066.12 134
1066.20 136
1066.27 138
1066.35 140
1066.42 142
1066.50 143
1066.57 144
1066.65 144
1066.72 143
1066.80 142
1066.87 140
1066.95 138
1067.02 135
1067.10 132
1067.17 129
1067.25 125
1067.32 122
1067.40 119
1067.47 118
1067.55 117
1067.62 118
1067.70 119
1067.77 121
1067.85 123
1067.92 126
1068.00 128
1068.07 129
1068.15 130
1068.22 131
1068.30 132
1068.37 133
1068.45 134
1068.52 135
1068.60 136
1068.67 137
1068.75 137
1068.82 138
1068.90 138
1068.97 139
1069.05 139
1069.12 140
1069.20 140
1069.27 139
1069.35 138
1069.42 137
1069.50 136
1069.57 134
1069.65 132
1069.72 131
1069.80 130
1069.87 129
1069.95 129
1070.02 130
1070.10 130
1070.17 131
1070.25 132
1070.32 132
1070.40 132
1070.47 131
1070.55 131
1070.62 130
1070.70 130
1070.77 130
1070.85 130
1070.92 131
1071.00 132
1071.07 133
1071.15 133
1071.22 134
1071.30 135
1071.37 136
1071.45 138
1071.52 140
1071.60 142
1071.67 143
1071.75 143
1071.82 142
1071.90 140
1071.97 138
1072.05 135
1072.12 133
1072.20 131
1072.27 131
1072.35 132
1072.42 134
1072.50 137
1072.57 139
1072.65 141
1072.72 143
1072.80 144
1072.87 144
1072.95 144
1073.02 143
1073.10 142
1073.17 141
1073.25 141
1073.33 140
1073.40 140
1073.48 140
1073.55 141
1073.63 141
1073.70 142
1073.78 142
1073.85 142
1073.93 141
1074.00 140
1074.08 138
1074.15 137
1074.23 136
1074.30 136
1074.38 138
1074.45 140
1074.53 144
1074.60 148
1074.68 152
1074.75 157
1074.83 160
1074.90 162
1074.98 163
1075.05 164
1075.13 164
1075.20 164
1075.28 164
1075.35 164
1075.43 164
1075.51 165
1075.58 166
1075.66 166
1075.73 166
1075.81 165
1075.88 164
1075.96 163
1076.03 162
1076.11 163
1076.18 165
1076.26 168
1076.33 173
1076.41 178
1076.48 182
1076.56 185
1076.63 187
1076.71 186
1076.78 183
1076.86 180
1076.93 176
1077.01 174
1077.09 172
1077.16 172
1077.24 173
1077.31 175
1077.39 177
1077.46 179
1077.54 181
1077.61 182
1077.69 182
1077.76 182
1077.84 182
1077.91 182
1077.99 181
1078.06 180
1078.14 178
1078.21 176
1078.29 173
1078.36 169
1078.44 167
1078.52 164
1078.59 163
1078.67 164
1078.74 164
1078.82 166
1078.89 167
1078.97 168
1079.04 168
1079.12 168
1079.19 169
1079.27 170
1079.34 171
1079.42 172
1079.49 173
1079.57 174
1079.65 174
1079.72 174
1079.80 172
1079.87 170
1079.95 168
1080.02 165
1080.10 163
1080.17 161
1080.25 160
1080.32 160
1080.40 161
1080.47 164
1080.55 167
1080.63 172
1080.70 176
1080.78 181
1080.85 186
1080.93 190
1081.00 194
1081.08 198
1081.15 200
1081.23 202
1081.30 202
1081.38 201
1081.45 199
1081.53 195
1081.61 191
1081.68 187
1081.76 183
1081.83 181
1081.91 179
1081.98 178
1082.06 179
1082.13 180
1082.21 181
1082.28 183
1082.36 184
1082.44 185
1082.51 185
1082.59 186
1082.66 186
1082.74 187
1082.81 188
1082.89 190
1082.96 190
1083.04 191
1083.11 190
1083.19 189
1083.27 187
1083.34 186
1083.42 186
1083.49 186
1083.57 188
1083.64 190
1083.72 192
1083.79 194
1083.87 194
1083.94 193
1084.02 191
1084.10 188
1084.17 186
1084.25 184
1084.32 184
1084.40 186
1084.47 189
1084.55 192
1084.62 195
1084.70 197
1084.78 199
1084.85 199
1084.93 198
1085.00 196
1085.08 195
1085.15 194
1085.23 194
1085.30 194
1085.38 195
1085.46 197
1085.53 199
1085.61 201
1085.68 204
1085.76 206
1085.83 207
1085.91 208
1085.98 207
1086.06 206
1086.14 205
1086.21 204
1086.29 203
1086.36 203
1086.44 203
1086.51 203
1086.59 204
1086.66 205
1086.74 207
1086.82 209
1086.89 210
1086.97 211
1087.04 211
1087.12 211
1087.19 211
1087.27 211
1087.35 211
1087.42 213
1087.50 215
1087.57 218
1087.65 220
1087.72 221
1087.80 222
1087.87 223
1087.95 223
1088.03 225
1088.10 227
1088.18 230
1088.25 233
1088.33 236
1088.40 238
1088.48 237
1088.56 235
1088.63 232
1088.71 228
1088.78 224
1088.86 222
1088.93 221
1089.01 221
1089.09 223
1089.16 225
1089.24 227
1089.31 229
1089.39 232
1089.46 234
1089.54 236
1089.61 237
1089.69 238
1089.77 239
1089.84 239
1089.92 239
1089.99 239
1090.07 238
1090.14 238
1090.22 238
1090.30 239
1090.37 240
1090.45 242
1090.52 244
1090.60 246
1090.67 248
1090.75 251
1090.83 253
1090.90 255
1090.98 256
1091.05 258
1091.13 260
1091.21 262
1091.28 263
1091.36 264
1091.43 264
1091.51 263
1091.58 260
1091.66 257
1091.74 254
1091.81 251
1091.89 249
1091.96 248
1092.04 248
1092.11 248
1092.19 248
1092.27 249
1092.34 251
1092.42 253
1092.49 257
1092.57 262
1092.64 269
1092.72 275
1092.80 281
1092.87 286
1092.95 289
1093.02 289
1093.10 287
1093.18 285
1093.25 282
1093.33 280
1093.40 279
1093.48 279
1093.55 280
1093.63 283
1093.71 287
1093.78 292
1093.86 298
1093.93 306
1094.01 314
1094.09 322
1094.16 331
1094.24 339
1094.31 347
1094.39 354
1094.46 362
1094.54 371
1094.62 381
1094.69 391
1094.77 401
1094.84 411
1094.92 421
1095.00 431
1095.07 440
1095.15 450
1095.22 460
1095.30 471
1095.38 483
1095.45 495
1095.53 508
1095.60 520
1095.68 531
1095.76 543
1095.83 555
1095.91 566
1095.98 578
1096.06 590
1096.13 601
1096.21 610
1096.29 617
1096.36 621
1096.44 623
1096.51 622
1096.59 620
1096.67 617
1096.74 613
1096.82 610
1096.89 608
1096.97 607
1097.05 607
1097.12 608
1097.20 610
1097.27 611
1097.35 612
1097.43 612
1097.50 610
1097.58 608
1097.65 604
1097.73 600
1097.81 593
1097.88 586
1097.96 576
1098.03 565
1098.11 552
1098.19 539
1098.26 525
1098.34 512
1098.41 500
1098.49 489
1098.57 480
1098.64 471
1098.72 464
1098.79 457
1098.87 450
1098.95 443
1099.02 436
1099.10 430
1099.17 425
1099.25 420
1099.33 416
1099.40 412
1099.48 407
1099.55 400
1099.63 393
1099.71 385
1099.78 377
1099.86 370
1099.93 365
1100.01 362
1100.09 362
1100.16 363
1100.24 364
1100.31 366
1100.39 367
1100.47 366
1100.54 365
1100.62 362
1100.69 359
1100.77 356
1100.85 353
1100.92 350
1101.00 348
1101.08 345
1101.15 342
1101.23 339
1101.30 336
1101.38 333
1101.46 331
1101.53 329
1101.61 328
1101.68 326
1101.76 325
1101.84 324
1101.91 323
1101.99 321
1102.06 318
1102.14 316
1102.22 314
1102.29 312
1102.37 310
1102.45 309
1102.52 308
1102.60 308
1102.67 309
1102.75 310
1102.83 311
1102.90 314
1102.98 316
1103.05 318
1103.13 320
1103.21 321
1103.28 322
1103.36 322
1103.44 322
1103.51 322
1103.59 322
1103.66 323
1103.74 324
1103.82 325
1103.89 327
1103.97 329
1104.05 330
1104.12 330
1104.20 329
1104.27 328
1104.35 326
1104.43 324
1104.50 322
1104.58 319
1104.65 317
1104.73 316
1104.81 314
1104.88 312
1104.96 310
1105.04 308
1105.11 306
1105.19 304
1105.26 303
1105.34 303
1105.42 303
1105.49 304
1105.57 306
1105.65 309
1105.72 312
1105.80 316
1105.87 321
1105.95 325
1106.03 329
1106.10 332
1106.18 334
1106.26 335
1106.33 335
1106.41 335
1106.48 333
1106.56 332
1106.64 331
1106.71 331
1106.79 332
1106.87 334
1106.94 337
1107.02 340
1107.10 343
1107.17 345
1107.25 348
1107.32 349
1107.40 349
1107.48 349
1107.55 348
1107.63 347
1107.71 345
1107.78 345
1107.86 345
1107.93 346
1108.01 348
1108.09 351
1108.16 356
1108.24 360
1108.32 364
1108.39 366
1108.47 367
1108.55 367
1108.62 365
1108.70 362
1108.77 360
1108.85 357
1108.93 356
1109.00 354
1109.08 352
1109.16 351
1109.23 350
1109.31 350
1109.39 350
1109.46 351
1109.54 354
1109.61 357
1109.69 361
1109.77 365
1109.84 367
1109.92 369
1110.00 369
1110.07 367
1110.15 364
1110.23 361
1110.30 358
1110.38 355
1110.46 352
1110.53 350
1110.61 349
1110.68 349
1110.76 350
1110.84 350
1110.91 351
1110.99 352
1111.07 352
1111.14 351
1111.22 350
1111.30 348
1111.37 345
1111.45 341
1111.53 338
1111.60 335
1111.68 332
1111.75 329
1111.83 327
1111.91 325
1111.98 323
1112.06 320
1112.14 318
1112.21 314
1112.29 310
1112.37 307
1112.44 304
1112.52 303
1112.60 303
1112.67 305
1112.75 309
1112.83 313
1112.90 318
1112.98 322
1113.05 326
1113.13 328
1113.21 330
1113.28 331
1113.36 331
1113.44 330
1113.51 330
1113.59 330
1113.67 329
1113.74 330
1113.82 330
1113.90 331
1113.97 332
1114.05 333
1114.13 333
1114.20 333
1114.28 334
1114.36 335
1114.43 337
1114.51 340
1114.59 343
1114.66 347
1114.74 351
1114.82 354
1114.89 357
1114.97 358
1115.04 359
1115.12 358
1115.20 357
1115.27 355
1115.35 352
1115.43 348
1115.50 344
1115.58 340
1115.66 336
1115.73 332
1115.81 330
1115.89 330
1115.96 330
1116.04 333
1116.12 335
1116.19 339
1116.27 341
1116.35 342
1116.42 343
1116.50 342
1116.58 341
1116.65 340
1116.73 338
1116.81 338
1116.88 337
1116.96 338
1117.04 337
1117.11 337
1117.19 336
1117.27 335
1117.34 334
1117.42 333
1117.50 332
1117.57 332
1117.65 333
1117.73 335
1117.80 338
1117.88 341
1117.96 345
1118.03 348
1118.11 351
1118.19 353
1118.26 354
1118.34 354
1118.42 352
1118.49 350
1118.57 347
1118.65 346
1118.72 345
1118.80 347
1118.88 351
1118.95 356
1119.03 363
1119.11 369
1119.18 374
1119.26 379
1119.34 383
1119.41 386
1119.49 389
1119.57 391
1119.64 394
1119.72 396
1119.80 398
1119.87 398
1119.95 398
1120.03 396
1120.10 394
1120.18 393
1120.26 392
1120.33 392
1120.41 393
1120.49 395
1120.57 399
1120.64 402
1120.72 406
1120.80 409
1120.87 411
1120.95 412
1121.03 412
1121.10 412
1121.18 411
1121.26 411
1121.33 410
1121.41 410
1121.49 410
1121.56 409
1121.64 408
1121.72 405
1121.79 402
1121.87 398
1121.95 393
1122.02 388
1122.10 384
1122.18 380
1122.25 378
1122.33 377
1122.41 377
1122.49 379
1122.56 382
1122.64 385
1122.72 389
1122.79 392
1122.87 394
1122.95 395
1123.02 396
1123.10 395
1123.18 394
1123.25 393
1123.33 393
1123.41 393
1123.48 394
1123.56 395
1123.64 397
1123.71 399
1123.79 400
1123.87 400
1123.95 398
1124.02 396
1124.10 392
1124.18 389
1124.25 385
1124.33 381
1124.41 378
1124.48 376
1124.56 374
1124.64 372
1124.71 371
1124.79 370
1124.87 369
1124.95 368
1125.02 367
1125.10 367
1125.18 367
1125.25 368
1125.33 370
1125.41 372
1125.48 374
1125.56 377
1125.64 378
1125.71 379
1125.79 378
1125.87 377
1125.95 377
1126.02 376
1126.10 376
1126.18 377
1126.25 378
1126.33 379
1126.41 378
1126.48 377
1126.56 375
1126.64 373
1126.71 371
1126.79 370
1126.87 371
1126.95 374
1127.02 378
1127.10 382
1127.18 387
1127.25 390
1127.33 392
1127.41 392
1127.48 391
1127.56 389
1127.64 386
1127.72 383
1127.79 379
1127.87 376
1127.95 373
1128.02 372
1128.10 372
1128.18 373
1128.25 374
1128.33 376
1128.41 377
1128.49 378
1128.56 379
1128.64 380
1128.72 381
1128.79 383
1128.87 387
1128.95 390
1129.03 393
1129.10 395
1129.18 397
1129.26 397
1129.33 397
1129.41 397
1129.49 397
1129.56 398
1129.64 401
1129.72 405
1129.80 410
1129.87 414
1129.95 417
1130.03 419
1130.10 418
1130.18 416
1130.26 413
1130.34 411
1130.41 410
1130.49 411
1130.57 414
1130.64 419
1130.72 423
1130.80 427
1130.88 430
1130.95 430
1131.03 428
1131.11 425
1131.18 422
1131.26 420
1131.34 418
1131.42 419
1131.49 421
1131.57 424
1131.65 428
1131.72 433
1131.80 439
1131.88 444
1131.96 450
1132.03 455
1132.11 461
1132.19 467
1132.26 472
1132.34 477
1132.42 480
1132.50 482
1132.57 482
1132.65 482
1132.73 480
1132.80 479
1132.88 478
1132.96 479
1133.04 480
1133.11 482
1133.19 484
1133.27 487
1133.34 490
1133.42 493
1133.50 497
1133.58 501
1133.65 505
1133.73 509
1133.81 512
1133.89 514
1133.96 515
1134.04 515
1134.12 514
1134.19 512
1134.27 510
1134.35 508
1134.43 507
1134.50 507
1134.58 509
1134.66 511
1134.73 514
1134.81 518
1134.89 521
1134.97 523
1135.04 524
1135.12 522
1135.20 520
1135.28 516
1135.35 512
1135.43 507
1135.51 502
1135.58 498
1135.66 493
1135.74 489
1135.82 484
1135.89 481
1135.97 478
1136.05 476
1136.13 476
1136.20 478
1136.28 481
1136.36 486
1136.43 491
1136.51 496
1136.59 500
1136.67 502
1136.74 504
1136.82 504
1136.90 505
1136.98 506
1137.05 507
1137.13 509
1137.21 511
1137.29 512
1137.36 513
1137.44 512
1137.52 510
1137.59 507
1137.67 504
1137.75 501
1137.83 498
1137.90 496
1137.98 496
1138.06 496
1138.14 496
1138.21 497
1138.29 499
1138.37 500
1138.45 502
1138.52 504
1138.60 507
1138.68 510
1138.76 514
1138.83 518
1138.91 521
1138.99 524
1139.06 525
1139.14 527
1139.22 527
1139.30 527
1139.37 526
1139.45 525
1139.53 524
1139.61 523
1139.68 522
1139.76 521
1139.84 520
1139.92 521
1139.99 522
1140.07 523
1140.15 524
1140.23 525
1140.30 525
1140.38 523
1140.46 519
1140.54 514
1140.61 507
1140.69 500
1140.77 494
1140.85 489
1140.92 486
1141.00 485
1141.08 485
1141.16 486
1141.23 487
1141.31 486
1141.39 484
1141.47 481
1141.54 476
1141.62 471
1141.70 467
1141.78 464
1141.85 464
1141.93 465
1142.01 467
1142.09 470
1142.16 472
1142.24 473
1142.32 472
1142.40 470
1142.47 466
1142.55 463
1142.63 459
1142.71 456
1142.78 455
1142.86 454
1142.94 455
1143.02 456
1143.09 458
1143.17 460
1143.25 461
1143.33 463
1143.40 463
1143.48 463
1143.56 464
1143.64 464
1143.71 466
1143.79 468
1143.87 471
1143.95 475
1144.02 480
1144.10 484
1144.18 488
1144.26 490
1144.33 492
1144.41 493
1144.49 494
1144.57 495
1144.64 496
1144.72 498
1144.80 500
1144.88 501
1144.95 502
1145.03 501
1145.11 500
1145.19 499
1145.26 497
1145.34 495
1145.42 494
1145.50 494
1145.58 495
1145.65 498
1145.73 502
1145.81 507
1145.89 511
1145.96 516
1146.04 518
1146.12 519
1146.20 518
1146.27 515
1146.35 511
1146.43 507
1146.51 504
1146.58 502
1146.66 501
1146.74 501
1146.82 503
1146.90 508
1146.97 515
1147.05 524
1147.13 536
1147.21 548
1147.28 559
1147.36 567
1147.44 572
1147.52 573
1147.59 571
1147.67 566
1147.75 561
1147.83 558
1147.91 556
1147.98 556
1148.06 558
1148.14 560
1148.22 562
1148.29 563
1148.37 563
1148.45 561
1148.53 559
1148.60 557
1148.68 555
1148.76 554
1148.84 554
1148.92 555
1148.99 557
1149.07 561
1149.15 565
1149.23 569
1149.30 572
1149.38 575
1149.46 576
1149.54 578
1149.61 579
1149.69 580
1149.77 582
1149.85 583
1149.93 585
1150.00 586
1150.08 588
1150.16 589
1150.24 590
1150.31 593
1150.39 597
1150.47 601
1150.55 606
1150.63 610
1150.70 613
1150.78 616
1150.86 616
1150.94 616
1151.01 616
1151.09 616
1151.17 616
1151.25 616
1151.33 618
1151.40 619
1151.48 620
1151.56 620
1151.64 620
1151.72 619
1151.79 618
1151.87 617
1151.95 614
1152.03 612
1152.10 610
1152.18 608
1152.26 607
1152.34 607
1152.42 608
1152.49 611
1152.57 616
1152.65 621
1152.73 626
1152.81 629
1152.88 631
1152.96 632
1153.04 630
1153.12 628
1153.19 625
1153.27 623
1153.35 621
1153.43 620
1153.51 619
1153.58 619
1153.66 617
1153.74 615
1153.82 613
1153.90 609
1153.97 605
1154.05 602
1154.13 601
1154.21 601
1154.28 603
1154.36 606
1154.44 610
1154.52 613
1154.60 616
1154.67 617
1154.75 615
1154.83 613
1154.91 609
1154.99 606
1155.06 605
1155.14 605
1155.22 606
1155.30 609
1155.38 612
1155.45 614
1155.53 615
1155.61 614
1155.69 612
1155.77 610
1155.84 609
1155.92 609
1156.00 610
1156.08 611
1156.16 613
1156.23 613
1156.31 612
1156.39 609
1156.47 606
1156.55 602
1156.62 599
1156.70 597
1156.78 596
1156.86 596
1156.94 597
1157.01 598
1157.09 600
1157.17 601
1157.25 603
1157.33 603
1157.40 603
1157.48 602
1157.56 600
1157.64 597
1157.72 593
1157.79 590
1157.87 588
1157.95 588
1158.03 589
1158.11 592
1158.18 595
1158.26 597
1158.34 599
1158.42 601
1158.50 602
1158.57 603
1158.65 605
1158.73 607
1158.81 610
1158.89 613
1158.96 616
1159.04 619
1159.12 622
1159.20 624
1159.28 625
1159.35 626
1159.43 627
1159.51 628
1159.59 629
1159.67 631
1159.75 634
1159.82 638
1159.90 641
1159.98 643
1160.06 642
1160.14 640
1160.21 635
1160.29 627
1160.37 619
1160.45 610
1160.53 602
1160.60 597
1160.68 594
1160.76 593
1160.84 593
1160.92 595
1161.00 596
1161.07 595
1161.15 593
1161.23 588
1161.31 583
1161.39 577
1161.46 573
1161.54 570
1161.62 570
1161.70 571
1161.78 574
1161.85 576
1161.93 577
1162.01 577
1162.09 575
1162.17 573
1162.25 571
1162.32 570
1162.40 570
1162.48 573
1162.56 576
1162.64 581
1162.71 587
1162.79 593
1162.87 598
1162.95 602
1163.03 606
1163.11 608
1163.18 611
1163.26 613
1163.34 616
1163.42 619
1163.50 623
1163.58 627
1163.65 632
1163.73 636
1163.81 640
1163.89 644
1163.97 647
1164.04 650
1164.12 652
1164.20 654
1164.28 655
1164.36 654
1164.44 651
1164.51 647
1164.59 642
1164.67 636
1164.75 630
1164.83 626
1164.91 623
1164.98 623
1165.06 624
1165.14 626
1165.22 628
1165.30 630
1165.37 631
1165.45 632
1165.53 633
1165.61 632
1165.69 631
1165.77 629
1165.84 627
1165.92 625
1166.00 623
1166.08 621
1166.16 620
1166.24 620
1166.31 619
1166.39 618
1166.47 618
1166.55 616
1166.63 615
1166.71 614
1166.78 615
1166.86 618
1166.94 623
1167.02 632
1167.10 641
1167.18 652
1167.25 662
1167.33 671
1167.41 677
1167.49 681
1167.57 683
1167.65 682
1167.72 681
1167.80 679
1167.88 677
1167.96 675
1168.04 674
1168.12 673
1168.19 673
1168.27 672
1168.35 672
1168.43 671
1168.51 671
1168.59 671
1168.67 672
1168.74 673
1168.82 676
1168.90 680
1168.98 684
1169.06 689
1169.14 693
1169.21 696
1169.29 699
1169.37 701
1169.45 702
1169.53 703
1169.61 704
1169.68 705
1169.76 706
1169.84 708
1169.92 709
1170.00 711
1170.08 713
1170.16 715
1170.23 717
1170.31 718
1170.39 719
1170.47 719
1170.55 719
1170.63 720
1170.70 721
1170.78 722
1170.86 725
1170.94 727
1171.02 730
1171.10 732
1171.18 733
1171.25 732
1171.33 730
1171.41 726
1171.49 721
1171.57 715
1171.65 708
1171.72 701
1171.80 695
1171.88 688
1171.96 681
1172.04 675
1172.12 671
1172.20 668
1172.27 668
1172.35 669
1172.43 672
1172.51 675
1172.59 676
1172.67 676
1172.75 675
1172.82 671
1172.90 667
1172.98 664
1173.06 661
1173.14 661
1173.22 663
1173.30 667
1173.37 672
1173.45 678
1173.53 685
1173.61 691
1173.69 697
1173.77 703
1173.85 708
1173.92 712
1174.00 714
1174.08 716
1174.16 715
1174.24 713
1174.32 711
1174.40 710
1174.47 710
1174.55 712
1174.63 717
1174.71 724
1174.79 732
1174.87 741
1174.95 748
1175.02 753
1175.10 756
1175.18 757
1175.26 755
1175.34 753
1175.42 750
1175.50 748
1175.57 745
1175.65 744
1175.73 743
1175.81 742
1175.89 742
1175.97 742
1176.05 742
1176.12 742
1176.20 742
1176.28 742
1176.36 742
1176.44 742
1176.52 743
1176.60 744
1176.68 744
1176.75 745
1176.83 746
1176.91 746
1176.99 746
1177.07 744
1177.15 742
1177.23 740
1177.30 736
1177.38 733
1177.46 729
1177.54 725
1177.62 722
1177.70 718
1177.78 713
1177.86 707
1177.93 700
1178.01 694
1178.09 689
1178.17 685
1178.25 684
1178.33 686
1178.41 690
1178.49 696
1178.56 702
1178.64 708
1178.72 715
1178.80 721
1178.88 729
1178.96 737
1179.04 747
1179.12 757
1179.19 768
1179.27 779
1179.35 788
1179.43 795
1179.51 800
1179.59 804
1179.67 806
1179.75 807
1179.82 808
1179.90 809
1179.98 811
1180.06 813
1180.14 815
1180.22 817
1180.30 819
1180.38 820
1180.45 820
1180.53 820
1180.61 818
1180.69 817
1180.77 816
1180.85 816
1180.93 816
1181.01 818
1181.08 821
1181.16 824
1181.24 827
1181.32 829
1181.40 830
1181.48 829
1181.56 828
1181.64 828
1181.72 828
1181.79 830
1181.87 834
1181.95 839
1182.03 845
1182.11 851
1182.19 857
1182.27 863
1182.35 869
1182.42 873
1182.50 877
1182.58 879
1182.66 881
1182.74 881
1182.82 881
1182.90 879
1182.98 877
1183.06 875
1183.13 871
1183.21 867
1183.29 862
1183.37 856
1183.45 850
1183.53 846
1183.61 842
1183.69 841
1183.77 842
1183.84 845
1183.92 849
1184.00 854
1184.08 857
1184.16 860
1184.24 861
1184.32 861
1184.40 862
1184.48 862
1184.55 864
1184.63 867
1184.71 871
1184.79 876
1184.87 881
1184.95 886
1185.03 890
1185.11 892
1185.19 894
1185.27 896
1185.34 898
1185.42 902
1185.50 908
1185.58 916
1185.66 925
1185.74 933
1185.82 938
1185.90 940
1185.98 938
1186.05 932
1186.13 925
1186.21 915
1186.29 906
1186.37 897
1186.45 888
1186.53 880
1186.61 874
1186.69 869
1186.77 867
1186.84 868
1186.92 871
1187.00 876
1187.08 881
1187.16 886
1187.24 890
1187.32 891
1187.40 890
1187.48 889
1187.56 887
1187.63 887
1187.71 888
1187.79 892
1187.87 896
1187.95 901
1188.03 905
1188.11 907
1188.19 905
1188.27 900
1188.35 892
1188.43 882
1188.50 871
1188.58 861
1188.66 854
1188.74 851
1188.82 851
1188.90 854
1188.98 859
1189.06 864
1189.14 866
1189.22 866
1189.29 861
1189.37 854
1189.45 846
1189.53 838
1189.61 832
1189.69 829
1189.77 830
1189.85 834
1189.93 841
1190.01 849
1190.09 857
1190.17 864
1190.24 869
1190.32 872
1190.40 872
1190.48 870
1190.56 866
1190.64 861
1190.72 856
1190.80 851
1190.88 847
1190.96 844
1191.04 842
1191.11 841
1191.19 842
1191.27 843
1191.35 846
1191.43 848
1191.51 851
1191.59 854
1191.67 855
1191.75 856
1191.83 855
1191.91 853
1191.99 851
1192.06 849
1192.14 848
1192.22 850
1192.30 854
1192.38 862
1192.46 871
1192.54 881
1192.62 890
1192.70 896
1192.78 899
1192.86 898
1192.94 895
1193.01 890
1193.09 885
1193.17 880
1193.25 876
1193.33 872
1193.41 869
1193.49 864
1193.57 858
1193.65 851
1193.73 843
1193.81 834
1193.89 826
1193.97 818
1194.04 812
1194.12 806
1194.20 803
1194.28 800
1194.36 800
1194.44 802
1194.52 805
1194.60 809
1194.68 814
1194.76 819
1194.84 823
1194.92 826
1195.00 828
1195.08 829
1195.15 830
1195.23 830
1195.31 830
1195.39 830
1195.47 829
1195.55 827
1195.63 825
1195.71 822
1195.79 820
1195.87 818
1195.95 817
1196.03 817
1196.11 818
1196.19 818
1196.26 818
1196.34 818
1196.42 817
1196.50 816
1196.58 815
1196.66 815
1196.74 816
1196.82 818
1196.90 819
1196.98 820
1197.06 820
1197.14 819
1197.22 816
1197.30 812
1197.38 808
1197.45 805
1197.53 803
1197.61 802
1197.69 803
1197.77 805
1197.85 808
1197.93 811
1198.01 815
1198.09 819
1198.17 822
1198.25 826
1198.33 830
1198.41 832
1198.49 835
1198.57 837
1198.65 839
1198.72 842
1198.80 845
1198.88 850
1198.96 854
1199.04 860
1199.12 865
1199.20 869
1199.28 871
1199.36 871
1199.44 871
1199.52 868
1199.60 865
1199.68 860
1199.76 855
1199.84 850
1199.92 843
1200.00 837
1200.07 830
1200.15 825
1200.23 821
1200.31 818
1200.39 816
1200.47 815
1200.55 814
1200.63 813
1200.71 811
1200.79 809
1200.87 806
1200.95 804
1201.03 802
1201.11 801
1201.19 801
1201.27 803
1201.35 807
1201.43 811
1201.50 816
1201.58 821
1201.66 827
1201.74 833
1201.82 839
1201.90 847
1201.98 855
1202.06 864
1202.14 874
1202.22 884
1202.30 892
1202.38 898
1202.46 901
1202.54 901
1202.62 898
1202.70 893
1202.78 887
1202.86 881
1202.94 876
1203.02 870
1203.10 865
1203.17 859
1203.25 853
1203.33 846
1203.41 839
1203.49 833
1203.57 829
1203.65 825
1203.73 824
1203.81 824
1203.89 825
1203.97 827
1204.05 832
1204.13 837
1204.21 844
1204.29 850
1204.37 855
1204.45 858
1204.53 859
1204.61 858
1204.69 858
1204.77 858
1204.85 861
1204.93 867
1205.01 875
1205.08 883
1205.16 891
1205.24 895
1205.32 897
1205.40 896
1205.48 892
1205.56 887
1205.64 883
1205.72 880
1205.80 880
1205.88 883
1205.96 887
1206.04 893
1206.12 899
1206.20 905
1206.28 911
1206.36 915
1206.44 918
1206.52 919
1206.60 919
1206.68 918
1206.76 916
1206.84 915
1206.92 914
1207.00 914
1207.08 915
1207.16 915
1207.23 914
1207.31 912
1207.39 909
1207.47 905
1207.55 899
1207.63 894
1207.71 888
1207.79 885
1207.87 882
1207.95 882
1208.03 883
1208.11 885
1208.19 886
1208.27 885
1208.35 882
1208.43 877
1208.51 870
1208.59 863
1208.67 858
1208.75 856
1208.83 858
1208.91 865
1208.99 874
1209.07 886
1209.15 897
1209.23 908
1209.31 916
1209.39 922
1209.47 925
1209.55 926
1209.63 927
1209.71 927
1209.79 928
1209.87 930
1209.95 933
1210.03 938
1210.11 944
1210.18 951
1210.26 958
1210.34 965
1210.42 970
1210.50 973
1210.58 974
1210.66 973
1210.74 973
1210.82 973
1210.90 975
1210.98 980
1211.06 988
1211.14 997
1211.22 1005
1211.30 1013
1211.38 1018
1211.46 1020
1211.54 1020
1211.62 1018
1211.70 1014
1211.78 1010
1211.86 1006
1211.94 1003
1212.02 1000
1212.10 997
1212.18 995
1212.26 993
1212.34 992
1212.42 991
1212.50 989
1212.58 988
1212.66 985
1212.74 982
1212.82 979
1212.90 974
1212.98 971
1213.06 968
1213.14 965
1213.22 964
1213.30 964
1213.38 964
1213.46 966
1213.54 969
1213.62 972
1213.70 976
1213.78 981
1213.86 986
1213.94 991
1214.02 995
1214.10 997
1214.18 997
1214.26 994
1214.34 990
1214.42 983
1214.50 977
1214.58 971
1214.66 967
1214.74 964
1214.82 962
1214.90 960
1214.98 959
1215.06 956
1215.14 952
1215.22 947
1215.30 940
1215.38 934
1215.46 928
1215.54 922
1215.62 917
1215.70 914
1215.78 913
1215.86 915
1215.94 919
1216.02 925
1216.10 933
1216.18 942
1216.26 951
1216.34 958
1216.42 963
1216.50 966
1216.58 966
1216.66 965
1216.74 964
1216.82 964
1216.90 964
1216.98 966
1217.06 970
1217.14 974
1217.22 978
1217.30 982
1217.38 984
1217.46 986
1217.54 986
1217.62 984
1217.70 980
1217.78 974
1217.86 966
1217.94 958
1218.02 950
1218.10 942
1218.18 937
1218.26 933
1218.34 931
1218.42 930
1218.50 930
1218.58 932
1218.66 934
1218.74 938
1218.82 942
1218.90 948
1218.98 955
1219.06 963
1219.14 972
1219.22 980
1219.30 988
1219.38 994
1219.46 998
1219.54 1000
1219.62 998
1219.70 995
1219.78 991
1219.86 986
1219.94 982
1220.02 977
1220.10 974
1220.18 972
1220.26 972
1220.34 973
1220.42 974
1220.50 977
1220.58 981
1220.66 984
1220.74 988
1220.82 992
1220.90 996
1220.98 1000
1221.06 1005
1221.14 1010
1221.22 1014
1221.30 1018
1221.38 1020
1221.46 1021
1221.54 1021
1221.62 1021
1221.70 1022
1221.78 1024
1221.86 1027
1221.94 1032
1222.02 1038
1222.10 1045
1222.18 1053
1222.26 1062
1222.34 1071
1222.42 1080
1222.50 1089
1222.58 1099
1222.66 1108
1222.74 1117
1222.82 1126
1222.90 1136
1222.98 1149
1223.06 1164
1223.14 1180
1223.22 1199
1223.30 1217
1223.38 1235
1223.46 1251
1223.54 1264
1223.62 1275
1223.70 1283
1223.78 1291
1223.86 1300
1223.94 1311
1224.03 1327
1224.11 1348
1224.19 1373
1224.27 1401
1224.35 1431
1224.43 1458
1224.51 1482
1224.59 1500
1224.67 1511
1224.75 1517
1224.83 1519
1224.91 1518
1224.99 1516
1225.07 1516
1225.15 1517
1225.23 1521
1225.31 1529
1225.39 1540
1225.47 1554
1225.55 1570
1225.63 1588
1225.71 1606
1225.79 1624
1225.87 1639
1225.95 1652
1226.03 1660
1226.11 1665
1226.19 1664
1226.27 1660
1226.35 1653
1226.43 1645
1226.51 1635
1226.59 1624
1226.67 1613
1226.75 1601
1226.83 1589
1226.92 1577
1227.00 1563
1227.08 1549
1227.16 1534
1227.24 1519
1227.32 1504
1227.40 1490
1227.48 1476
1227.56 1465
1227.64 1454
1227.72 1445
1227.80 1438
1227.88 1431
1227.96 1423
1228.04 1415
1228.12 1406
1228.20 1396
1228.28 1384
1228.36 1372
1228.44 1361
1228.52 1352
1228.60 1346
1228.68 1342
1228.76 1340
1228.84 1339
1228.92 1339
1229.00 1338
1229.08 1336
1229.17 1333
1229.25 1330
1229.33 1325
1229.41 1320
1229.49 1314
1229.57 1307
1229.65 1298
1229.73 1288
1229.81 1276
1229.89 1264
1229.97 1252
1230.05 1242
1230.13 1234
1230.21 1228
1230.29 1225
1230.37 1223
1230.45 1223
1230.53 1223
1230.61 1223
1230.69 1222
1230.77 1220
1230.85 1217
1230.93 1213
1231.02 1210
1231.10 1206
1231.18 1204
1231.26 1203
1231.34 1203
1231.42 1204
1231.50 1205
1231.58 1206
1231.66 1207
1231.74 1207
1231.82 1206
1231.90 1203
1231.98 1198
1232.06 1192
1232.14 1183
1232.22 1174
1232.30 1165
1232.38 1158
1232.46 1154
1232.54 1154
1232.62 1158
1232.71 1164
1232.79 1172
1232.87 1178
1232.95 1183
1233.03 1185
1233.11 1185
1233.19 1185
1233.27 1185
1233.35 1186
1233.43 1189
1233.51 1195
1233.59 1202
1233.67 1209
1233.75 1215
1233.83 1219
1233.91 1219
1233.99 1217
1234.07 1211
1234.15 1204
1234.24 1197
1234.32 1190
1234.40 1185
1234.48 1182
1234.56 1180
1234.64 1179
1234.72 1178
1234.80 1175
1234.88 1172
1234.96 1168
1235.04 1164
1235.12 1160
1235.20 1158
1235.28 1157
1235.36 1157
1235.44 1158
1235.52 1159
1235.61 1160
1235.69 1159
1235.77 1159
1235.85 1157
1235.93 1155
1236.01 1153
1236.09 1151
1236.17 1150
1236.25 1152
1236.33 1155
1236.41 1160
1236.49 1166
1236.57 1172
1236.65 1178
1236.73 1182
1236.81 1184
1236.90 1184
1236.98 1184
1237.06 1183
1237.14 1183
1237.22 1183
1237.30 1184
1237.38 1184
1237.46 1183
1237.54 1180
1237.62 1175
1237.70 1168
1237.78 1161
1237.86 1155
1237.94 1151
1238.02 1150
1238.11 1153
1238.19 1158
1238.27 1164
1238.35 1170
1238.43 1173
1238.51 1174
1238.59 1173
1238.67 1169
1238.75 1164
1238.83 1158
1238.91 1151
1238.99 1141
1239.07 1131
1239.15 1119
1239.24 1108
1239.32 1097
1239.40 1090
1239.48 1086
1239.56 1085
1239.64 1088
1239.72 1092
1239.80 1097
1239.88 1103
1239.96 1108
1240.04 1114
1240.12 1121
1240.20 1128
1240.29 1136
1240.37 1142
1240.45 1148
1240.53 1151
1240.61 1153
1240.69 1155
1240.77 1158
1240.85 1162
1240.93 1168
1241.01 1175
1241.09 1182
1241.17 1186
1241.25 1187
1241.34 1185
1241.42 1180
1241.50 1174
1241.58 1168
1241.66 1162
1241.74 1157
1241.82 1152
1241.90 1146
1241.98 1139
1242.06 1131
1242.14 1124
1242.22 1118
1242.31 1114
1242.39 1114
1242.47 1116
1242.55 1120
1242.63 1124
1242.71 1129
1242.79 1132
1242.87 1136
1242.95 1139
1243.03 1142
1243.11 1146
1243.19 1152
1243.28 1158
1243.36 1164
1243.44 1170
1243.52 1175
1243.60 1177
1243.68 1176
1243.76 1173
1243.84 1168
1243.92 1163
1244.00 1158
1244.08 1156
1244.16 1155
1244.25 1155
1244.33 1156
1244.41 1156
1244.49 1156
1244.57 1155
1244.65 1152
1244.73 1148
1244.81 1145
1244.89 1143
1244.97 1142
1245.05 1143
1245.14 1145
1245.22 1149
1245.30 1152
1245.38 1156
1245.46 1158
1245.54 1160
1245.62 1162
1245.70 1162
1245.78 1163
1245.86 1163
1245.94 1164
1246.03 1165
1246.11 1166
1246.19 1167
1246.27 1168
1246.35 1169
1246.43 1171
1246.51 1174
1246.59 1179
1246.67 1185
1246.75 1193
1246.84 1201
1246.92 1208
1247.00 1214
1247.08 1217
1247.16 1218
1247.24 1216
1247.32 1212
1247.40 1207
1247.48 1202
1247.56 1198
1247.65 1195
1247.73 1193
1247.81 1192
1247.89 1191
1247.97 1189
1248.05 1187
1248.13 1184
1248.21 1180
1248.29 1175
1248.37 1168
1248.46 1161
1248.54 1154
1248.62 1147
1248.70 1141
1248.78 1136
1248.86 1133
1248.94 1131
1249.02 1131
1249.10 1132
1249.18 1134
1249.27 1137
1249.35 1142
1249.43 1148
1249.51 1156
1249.59 1165
1249.67 1174
1249.75 1182
1249.83 1189
1249.91 1193
1250.00 1196
1250.08 1197
1250.16 1198
1250.24 1199
1250.32 1200
1250.40 1202
1250.48 1205
1250.56 1208
1250.64 1211
1250.73 1213
1250.81 1216
1250.89 1219
1250.97 1223
1251.05 1227
1251.13 1231
1251.21 1234
1251.29 1238
1251.37 1240
1251.46 1243
1251.54 1245
1251.62 1248
1251.70 1253
1251.78 1258
1251.86 1264
1251.94 1270
1252.02 1275
1252.10 1279
1252.19 1281
1252.27 1282
1252.35 1281
1252.43 1279
1252.51 1275
1252.59 1272
1252.67 1269
1252.75 1268
1252.83 1269
1252.92 1273
1253.00 1279
1253.08 1286
1253.16 1294
1253.24 1301
1253.32 1308
1253.40 1313
1253.48 1319
1253.57 1324
1253.65 1329
1253.73 1334
1253.81 1339
1253.89 1342
1253.97 1343
1254.05 1341
1254.13 1336
1254.21 1330
1254.30 1322
1254.38 1314
1254.46 1307
1254.54 1300
1254.62 1295
1254.70 1291
1254.78 1288
1254.86 1288
1254.95 1291
1255.03 1297
1255.11 1307
1255.19 1319
1255.27 1334
1255.35 1347
1255.43 1357
1255.51 1363
1255.60 1362
1255.68 1356
1255.76 1346
1255.84 1334
1255.92 1321
1256.00 1310
1256.08 1301
1256.16 1294
1256.25 1290
1256.33 1287
1256.41 1285
1256.49 1284
1256.57 1283
1256.65 1281
1256.73 1278
1256.81 1274
1256.90 1269
1256.98 1264
1257.06 1259
1257.14 1255
1257.22 1253
1257.30 1254
1257.38 1259
1257.47 1266
1257.55 1274
1257.63 1285
1257.71 1295
1257.79 1304
1257.87 1312
1257.95 1319
1258.03 1324
1258.12 1329
1258.20 1333
1258.28 1336
1258.36 1338
1258.44 1339
1258.52 1338
1258.60 1337
1258.69 1335
1258.77 1331
1258.85 1328
1258.93 1324
1259.01 1321
1259.09 1317
1259.17 1313
1259.26 1309
1259.34 1305
1259.42 1300
1259.50 1296
1259.58 1291
1259.66 1287
1259.74 1285
1259.82 1285
1259.91 1287
1259.99 1292
1260.07 1299
1260.15 1306
1260.23 1312
1260.31 1317
1260.39 1320
1260.48 1323
1260.56 1326
1260.64 1329
1260.72 1333
1260.80 1337
1260.88 1339
1260.96 1339
1261.05 1336
1261.13 1329
1261.21 1320
1261.29 1310
1261.37 1301
1261.45 1293
1261.53 1287
1261.62 1283
1261.70 1279
1261.78 1275
1261.86 1272
1261.94 1270
1262.02 1269
1262.10 1270
1262.19 1276
1262.27 1286
1262.35 1299
1262.43 1314
1262.51 1330
1262.59 1345
1262.68 1355
1262.76 1360
1262.84 1360
1262.92 1356
1263.00 1349
1263.08 1342
1263.16 1335
1263.25 1328
1263.33 1323
1263.41 1319
1263.49 1314
1263.57 1311
1263.65 1307
1263.73 1305
1263.82 1305
1263.90 1307
1263.98 1309
1264.06 1312
1264.14 1315
1264.22 1317
1264.31 1317
1264.39 1316
1264.47 1313
1264.55 1308
1264.63 1303
1264.71 1297
1264.79 1292
1264.88 1287
1264.96 1284
1265.04 1283
1265.12 1284
1265.20 1288
1265.28 1293
1265.37 1299
1265.45 1303
1265.53 1304
1265.61 1304
1265.69 1301
1265.77 1297
1265.86 1294
1265.94 1293
1266.02 1293
1266.10 1296
1266.18 1300
1266.26 1304
1266.34 1309
1266.43 1312
1266.51 1315
1266.59 1317
1266.67 1319
1266.75 1320
1266.83 1321
1266.92 1321
1267.00 1320
1267.08 1319
1267.16 1317
1267.24 1314
1267.32 1312
1267.41 1310
1267.49 1308
1267.57 1308
1267.65 1307
1267.73 1307
1267.81 1309
1267.90 1311
1267.98 1315
1268.06 1319
1268.14 1325
1268.22 1331
1268.30 1336
1268.39 1341
1268.47 1343
1268.55 1344
1268.63 1342
1268.71 1338
1268.79 1332
1268.88 1325
1268.96 1318
1269.04 1313
1269.12 1310
1269.20 1310
1269.28 1313
1269.37 1318
1269.45 1324
1269.53 1331
1269.61 1338
1269.69 1346
1269.77 1354
1269.86 1364
1269.94 1373
1270.02 1381
1270.10 1387
1270.18 1388
1270.26 1385
1270.35 1376
1270.43 1362
1270.51 1347
1270.59 1332
1270.67 1320
1270.76 1312
1270.84 1310
1270.92 1312
1271.00 1318
1271.08 1328
1271.16 1339
1271.25 1350
1271.33 1361
1271.41 1371
1271.49 1380
1271.57 1388
1271.65 1396
1271.74 1404
1271.82 1411
1271.90 1419
1271.98 1426
1272.06 1433
1272.15 1437
1272.23 1439
1272.31 1438
1272.39 1433
1272.47 1424
1272.55 1412
1272.64 1397
1272.72 1382
1272.80 1368
1272.88 1355
1272.96 1347
1273.04 1343
1273.13 1343
1273.21 1347
1273.29 1353
1273.37 1361
1273.45 1370
1273.54 1378
1273.62 1385
1273.70 1391
1273.78 1395
1273.86 1397
1273.95 1397
1274.03 1393
1274.11 1388
1274.19 1380
1274.27 1372
1274.35 1365
1274.44 1360
1274.52 1357
1274.60 1357
1274.68 1358
1274.76 1361
1274.85 1362
1274.93 1363
1275.01 1365
1275.09 1367
1275.17 1371
1275.26 1377
1275.34 1384
1275.42 1392
1275.50 1399
1275.58 1403
1275.66 1403
1275.75 1399
1275.83 1393
1275.91 1385
1275.99 1378
1276.07 1374
1276.16 1374
1276.24 1378
1276.32 1385
1276.40 1396
1276.48 1407
1276.57 1417
1276.65 1425
1276.73 1430
1276.81 1432
1276.89 1431
1276.98 1428
1277.06 1424
1277.14 1419
1277.22 1413
1277.30 1408
1277.39 1402
1277.47 1398
1277.55 1394
1277.63 1391
1277.71 1388
1277.79 1384
1277.88 1379
1277.96 1371
1278.04 1362
1278.12 1351
1278.20 1341
1278.29 1331
1278.37 1324
1278.45 1319
1278.53 1316
1278.61 1314
1278.70 1312
1278.78 1310
1278.86 1307
1278.94 1305
1279.02 1304
1279.11 1305
1279.19 1307
1279.27 1309
1279.35 1312
1279.43 1314
1279.52 1315
1279.60 1316
1279.68 1316
1279.76 1316
1279.85 1316
1279.93 1317
1280.01 1318
1280.09 1319
1280.17 1321
1280.26 1323
1280.34 1325
1280.42 1329
1280.50 1334
1280.58 1341
1280.67 1349
1280.75 1358
1280.83 1366
1280.91 1372
1280.99 1374
1281.08 1373
1281.16 1368
1281.24 1361
1281.32 1352
1281.40 1343
1281.49 1336
1281.57 1332
1281.65 1330
1281.73 1331
1281.81 1333
1281.90 1335
1281.98 1338
1282.06 1340
1282.14 1342
1282.23 1343
1282.31 1345
1282.39 1347
1282.47 1348
1282.55 1349
1282.64 1350
1282.72 1351
1282.80 1352
1282.88 1354
1282.96 1358
1283.05 1363
1283.13 1370
1283.21 1378
1283.29 1383
1283.38 1387
1283.46 1387
1283.54 1384
1283.62 1379
1283.70 1372
1283.79 1366
1283.87 1363
1283.95 1362
1284.03 1365
1284.11 1369
1284.20 1373
1284.28 1375
1284.36 1374
1284.44 1369
1284.53 1362
1284.61 1354
1284.69 1349
1284.77 1347
1284.85 1350
1284.94 1357
1285.02 1368
1285.10 1381
1285.18 1393
1285.27 1403
1285.35 1411
1285.43 1416
1285.51 1418
1285.59 1419
1285.68 1418
1285.76 1418
1285.84 1418
1285.92 1420
1286.01 1422
1286.09 1425
1286.17 1428
1286.25 1430
1286.33 1432
1286.42 1434
1286.50 1436
1286.58 1439
1286.66 1443
1286.75 1446
1286.83 1448
1286.91 1448
1286.99 1446
1287.07 1441
1287.16 1434
1287.24 1429
1287.32 1426
1287.40 1429
1287.49 1436
1287.57 1448
1287.65 1463
1287.73 1478
1287.82 1493
1287.90 1507
1287.98 1519
1288.06 1529
1288.14 1538
1288.23 1545
1288.31 1550
1288.39 1553
1288.47 1554
1288.56 1551
1288.64 1547
1288.72 1540
1288.80 1533
1288.89 1525
1288.97 1518
1289.05 1510
1289.13 1505
1289.21 1501
1289.30 1499
1289.38 1498
1289.46 1499
1289.54 1501
1289.63 1504
1289.71 1506
1289.79 1506
1289.87 1504
1289.96 1499
1290.04 1493
1290.12 1484
1290.20 1474
1290.28 1462
1290.37 1451
1290.45 1441
1290.53 1432
1290.61 1426
1290.70 1423
1290.78 1422
1290.86 1423
1290.94 1425
1291.03 1426
1291.11 1427
1291.19 1428
1291.27 1429
1291.36 1430
1291.44 1433
1291.52 1438
1291.60 1443
1291.69 1448
1291.77 1452
1291.85 1455
1291.93 1456
1292.02 1455
1292.10 1453
1292.18 1450
1292.26 1450
1292.35 1451
1292.43 1455
1292.51 1461
1292.59 1471
1292.67 1484
1292.76 1498
1292.84 1514
1292.92 1529
1293.00 1543
1293.09 1555
1293.17 1564
1293.25 1569
1293.33 1571
1293.42 1570
1293.50 1567
1293.58 1563
1293.66 1558
1293.75 1553
1293.83 1547
1293.91 1541
1293.99 1535
1294.08 1528
1294.16 1522
1294.24 1517
1294.32 1514
1294.41 1512
1294.49 1512
1294.57 1514
1294.65 1518
1294.74 1524
1294.82 1532
1294.90 1540
1294.98 1549
1295.07 1558
1295.15 1565
1295.23 1571
1295.31 1574
1295.40 1575
1295.48 1574
1295.56 1571
1295.64 1567
1295.73 1562
1295.81 1556
1295.89 1549
1295.97 1542
1296.06 1535
1296.14 1528
1296.22 1521
1296.31 1516
1296.39 1513
1296.47 1512
1296.55 1512
1296.64 1514
1296.72 1517
1296.80 1522
1296.88 1527
1296.97 1533
1297.05 1540
1297.13 1548
1297.21 1555
1297.30 1563
1297.38 1569
1297.46 1574
1297.54 1577
1297.63 1577
1297.71 1576
1297.79 1574
1297.87 1572
1297.96 1570
1298.04 1569
1298.12 1569
1298.20 1569
1298.29 1568
1298.37 1566
1298.45 1562
1298.54 1557
1298.62 1551
1298.70 1545
1298.78 1541
1298.87 1539
1298.95 1540
1299.03 1545
1299.11 1552
1299.20 1562
1299.28 1574
1299.36 1587
1299.44 1599
1299.53 1609
1299.61 1617
1299.69 1622
1299.78 1625
1299.86 1626
1299.94 1626
1300.02 1624
1300.11 1622
1300.19 1619
1300.27 1614
1300.35 1609
1300.44 1605
1300.52 1601
1300.60 1601
1300.68 1604
1300.77 1612
1300.85 1622
1300.93 1634
1301.02 1645
1301.10 1653
1301.18 1657
1301.26 1658
1301.35 1657
1301.43 1655
1301.51 1654
1301.59 1656
1301.68 1660
1301.76 1664
1301.84 1667
1301.93 1667
1302.01 1664
1302.09 1656
1302.17 1646
1302.26 1635
1302.34 1623
1302.42 1613
1302.50 1606
1302.59 1601
1302.67 1599
1302.75 1600
1302.84 1603
1302.92 1608
1303.00 1615
1303.08 1622
1303.17 1629
1303.25 1636
1303.33 1642
1303.42 1645
1303.50 1646
1303.58 1643
1303.66 1638
1303.75 1631
1303.83 1623
1303.91 1617
1303.99 1614
1304.08 1614
1304.16 1617
1304.24 1621
1304.33 1627
1304.41 1632
1304.49 1634
1304.57 1636
1304.66 1635
1304.74 1635
1304.82 1634
1304.91 1633
1304.99 1632
1305.07 1632
1305.15 1631
1305.24 1630
1305.32 1630
1305.40 1630
1305.49 1631
1305.57 1633
1305.65 1635
1305.73 1635
1305.82 1633
1305.90 1629
1305.98 1622
1306.07 1614
1306.15 1605
1306.23 1597
1306.31 1590
1306.40 1585
1306.48 1582
1306.56 1581
1306.65 1582
1306.73 1583
1306.81 1586
1306.89 1590
1306.98 1594
1307.06 1598
1307.14 1602
1307.23 1605
1307.31 1607
1307.39 1607
1307.47 1605
1307.56 1602
1307.64 1597
1307.72 1590
1307.81 1582
1307.89 1574
1307.97 1567
1308.06 1560
1308.14 1556
1308.22 1554
1308.30 1553
1308.39 1554
1308.47 1555
1308.55 1553
1308.64 1549
1308.72 1540
1308.80 1529
1308.88 1517
1308.97 1507
1309.05 1501
1309.13 1502
1309.22 1510
1309.30 1525
1309.38 1544
1309.47 1564
1309.55 1583
1309.63 1598
1309.71 1608
1309.80 1613
1309.88 1614
1309.96 1610
1310.05 1605
1310.13 1598
1310.21 1591
1310.30 1585
1310.38 1579
1310.46 1573
1310.54 1567
1310.63 1561
1310.71 1555
1310.79 1550
1310.88 1546
1310.96 1544
1311.04 1544
1311.13 1545
1311.21 1548
1311.29 1551
1311.38 1555
1311.46 1557
1311.54 1558
1311.62 1559
1311.71 1560
1311.79 1561
1311.87 1564
1311.96 1571
1312.04 1581
1312.12 1595
1312.21 1611
1312.29 1629
1312.37 1648
1312.45 1666
1312.54 1682
1312.62 1695
1312.70 1704
1312.79 1711
1312.87 1715
1312.95 1717
1313.04 1717
1313.12 1718
1313.20 1720
1313.29 1724
1313.37 1732
1313.45 1744
1313.53 1759
1313.62 1777
1313.70 1794
1313.78 1810
1313.87 1823
1313.95 1830
1314.03 1832
1314.12 1828
1314.20 1820
1314.28 1809
1314.37 1797
1314.45 1787
1314.53 1778
1314.62 1772
1314.70 1771
1314.78 1772
1314.87 1777
1314.95 1782
1315.03 1789
1315.11 1795
1315.20 1800
1315.28 1804
1315.36 1806
1315.45 1808
1315.53 1809
1315.61 1811
1315.70 1814
1315.78 1817
1315.86 1822
1315.95 1828
1316.03 1834
1316.11 1838
1316.20 1840
1316.28 1837
1316.36 1829
1316.45 1817
1316.53 1803
1316.61 1789
1316.70 1777
1316.78 1769
1316.86 1766
1316.94 1768
1317.03 1773
1317.11 1779
1317.19 1783
1317.28 1784
1317.36 1780
1317.44 1772
1317.53 1759
1317.61 1743
1317.69 1726
1317.78 1710
1317.86 1696
1317.94 1685
1318.03 1676
1318.11 1671
1318.19 1667
1318.28 1666
1318.36 1665
1318.44 1663
1318.53 1661
1318.61 1656
1318.69 1650
1318.78 1642
1318.86 1634
1318.94 1625
1319.03 1619
1319.11 1616
1319.19 1617
1319.28 1620
1319.36 1626
1319.44 1633
1319.53 1640
1319.61 1644
1319.69 1647
1319.78 1649
1319.86 1651
1319.94 1654
1320.03 1660
1320.11 1670
1320.19 1681
1320.28 1695
1320.36 1710
1320.44 1724
1320.53 1735
1320.61 1744
1320.69 1749
1320.78 1752
1320.86 1753
1320.94 1752
1321.03 1751
1321.11 1751
1321.19 1752
1321.28 1754
1321.36 1757
1321.44 1761
1321.53 1763
1321.61 1765
1321.69 1766
1321.78 1766
1321.86 1766
1321.94 1765
1322.03 1764
1322.11 1763
1322.19 1762
1322.28 1761
1322.36 1761
1322.44 1762
1322.53 1765
1322.61 1771
1322.69 1781
1322.78 1795
1322.86 1810
1322.94 1827
1323.03 1844
1323.11 1860
1323.19 1875
1323.28 1889
1323.36 1901
1323.44 1911
1323.53 1918
1323.61 1924
1323.69 1928
1323.78 1930
1323.86 1933
1323.94 1938
1324.03 1948
1324.11 1961
1324.19 1978
1324.28 1998
1324.36 2019
1324.44 2038
1324.53 2055
1324.61 2067
1324.70 2074
1324.78 2078
1324.86 2077
1324.95 2074
1325.03 2069
1325.11 2062
1325.20 2055
1325.28 2049
1325.36 2044
1325.45 2041
1325.53 2039
1325.61 2038
1325.70 2038
1325.78 2038
1325.86 2037
1325.95 2034
1326.03 2030
1326.11 2025
1326.20 2021
1326.28 2019
1326.36 2019
1326.45 2020
1326.53 2023
1326.62 2027
1326.70 2029
1326.78 2030
1326.87 2028
1326.95 2023
1327.03 2016
1327.12 2007
1327.20 1996
1327.28 1984
1327.37 1970
1327.45 1957
1327.53 1944
1327.62 1933
1327.70 1925
1327.79 1921
1327.87 1919
1327.95 1922
1328.04 1928
1328.12 1936
1328.20 1945
1328.29 1955
1328.37 1965
1328.45 1974
1328.54 1980
1328.62 1985
1328.70 1986
1328.79 1986
1328.87 1984
1328.96 1982
1329.04 1980
1329.12 1979
1329.21 1979
1329.29 1979
1329.37 1979
1329.46 1976
1329.54 1971
1329.62 1964
1329.71 1956
1329.79 1948
1329.87 1942
1329.96 1940
1330.04 1942
1330.13 1947
1330.21 1953
1330.29 1960
1330.38 1964
1330.46 1965
1330.54 1963
1330.63 1959
1330.71 1953
1330.79 1946
1330.88 1940
1330.96 1934
1331.05 1930
1331.13 1928
1331.21 1928
1331.30 1930
1331.38 1935
1331.46 1942
1331.55 1950
1331.63 1959
1331.72 1967
1331.80 1972
1331.88 1974
1331.97 1971
1332.05 1965
1332.13 1955
1332.22 1944
1332.30 1933
1332.38 1924
1332.47 1919
1332.55 1920
1332.64 1927
1332.72 1937
1332.80 1950
1332.89 1961
1332.97 1970
1333.05 1973
1333.14 1972
1333.22 1967
1333.31 1960
1333.39 1954
1333.47 1951
1333.56 1951
1333.64 1954
1333.72 1959
1333.81 1964
1333.89 1968
1333.98 1970
1334.06 1969
1334.14 1965
1334.23 1959
1334.31 1952
1334.39 1944
1334.48 1936
1334.56 1928
1334.65 1920
1334.73 1912
1334.81 1904
1334.90 1895
1334.98 1885
1335.06 1873
1335.15 1860
1335.23 1846
1335.32 1832
1335.40 1819
1335.48 1808
1335.57 1801
1335.65 1800
1335.74 1805
1335.82 1816
1335.90 1832
1335.99 1850
1336.07 1869
1336.15 1886
1336.24 1900
1336.32 1910
1336.41 1918
1336.49 1923
1336.57 1929
1336.66 1935
1336.74 1940
1336.82 1945
1336.91 1949
1336.99 1951
1337.08 1950
1337.16 1947
1337.24 1942
1337.33 1936
1337.41 1930
1337.50 1924
1337.58 1918
1337.66 1912
1337.75 1904
1337.83 1895
1337.91 1882
1338.00 1867
1338.08 1850
1338.17 1831
1338.25 1814
1338.33 1799
1338.42 1789
1338.50 1783
1338.59 1782
1338.67 1787
1338.75 1795
1338.84 1807
1338.92 1820
1339.01 1833
1339.09 1846
1339.17 1857
1339.26 1866
1339.34 1872
1339.43 1875
1339.51 1874
1339.59 1871
1339.68 1866
1339.76 1862
1339.84 1861
1339.93 1863
1340.01 1870
1340.10 1882
1340.18 1897
1340.26 1913
1340.35 1927
1340.43 1936
1340.52 1938
1340.60 1934
1340.68 1925
1340.77 1912
1340.85 1899
1340.94 1886
1341.02 1877
1341.10 1870
1341.19 1867
1341.27 1866
1341.36 1866
1341.44 1866
1341.52 1866
1341.61 1866
1341.69 1864
1341.78 1862
1341.86 1859
1341.94 1855
1342.03 1851
1342.11 1849
1342.20 1848
1342.28 1850
1342.36 1857
1342.45 1867
1342.53 1882
1342.62 1898
1342.70 1912
1342.78 1922
1342.87 1927
1342.95 1924
1343.04 1917
1343.12 1908
1343.20 1900
1343.29 1897
1343.37 1899
1343.46 1906
1343.54 1916
1343.62 1926
1343.71 1934
1343.79 1939
1343.88 1940
1343.96 1938
1344.04 1936
1344.13 1934
1344.21 1935
1344.30 1938
1344.38 1942
1344.47 1948
1344.55 1953
1344.63 1958
1344.72 1961
1344.80 1964
1344.89 1966
1344.97 1967
1345.05 1968
1345.14 1969
1345.22 1970
1345.31 1970
1345.39 1970
1345.47 1970
1345.56 1970
1345.64 1971
1345.73 1973
1345.81 1976
1345.90 1981
1345.98 1987
1346.06 1993
1346.15 1999
1346.23 2004
1346.32 2008
1346.40 2010
1346.48 2012
1346.57 2014
1346.65 2017
1346.74 2022
1346.82 2028
1346.90 2034
1346.99 2039
1347.07 2042
1347.16 2041
1347.24 2038
1347.33 2033
1347.41 2028
1347.49 2026
1347.58 2027
1347.66 2032
1347.75 2039
1347.83 2045
1347.91 2050
1348.00 2050
1348.08 2047
1348.17 2041
1348.25 2035
1348.34 2032
1348.42 2034
1348.50 2039
1348.59 2048
1348.67 2059
1348.76 2068
1348.84 2074
1348.93 2076
1349.01 2074
1349.09 2070
1349.18 2065
1349.26 2060
1349.35 2055
1349.43 2051
1349.51 2048
1349.60 2044
1349.68 2042
1349.77 2039
1349.85 2038
1349.94 2038
1350.02 2040
1350.10 2043
1350.19 2048
1350.27 2054
1350.36 2061
1350.44 2066
1350.53 2070
1350.61 2072
1350.69 2072
1350.78 2070
1350.86 2067
1350.95 2064
1351.03 2063
1351.12 2064
1351.20 2069
1351.28 2075
1351.37 2083
1351.45 2091
1351.54 2098
1351.62 2103
1351.71 2105
1351.79 2106
1351.87 2105
1351.96 2103
1352.04 2099
1352.13 2094
1352.21 2087
1352.30 2080
1352.38 2072
1352.46 2065
1352.55 2059
1352.63 2054
1352.72 2050
1352.80 2048
1352.89 2046
1352.97 2044
1353.06 2043
1353.14 2042
1353.22 2041
1353.31 2041
1353.39 2041
1353.48 2040
1353.56 2038
1353.65 2036
1353.73 2034
1353.81 2032
1353.90 2030
1353.98 2030
1354.07 2032
1354.15 2036
1354.24 2041
1354.32 2049
1354.41 2058
1354.49 2067
1354.57 2077
1354.66 2087
1354.74 2097
1354.83 2107
1354.91 2119
1355.00 2133
1355.08 2148
1355.16 2164
1355.25 2179
1355.33 2192
1355.42 2201
1355.50 2206
1355.59 2206
1355.67 2202
1355.76 2198
1355.84 2195
1355.92 2196
1356.01 2200
1356.09 2209
1356.18 2219
1356.26 2227
1356.35 2232
1356.43 2232
1356.52 2226
1356.60 2214
1356.68 2199
1356.77 2182
1356.85 2166
1356.94 2152
1357.02 2141
1357.11 2133
1357.19 2128
1357.28 2126
1357.36 2125
1357.45 2126
1357.53 2128
1357.61 2131
1357.70 2135
1357.78 2139
1357.87 2145
1357.95 2150
1358.04 2155
1358.12 2159
1358.21 2162
1358.29 2162
1358.37 2160
1358.46 2155
1358.54 2149
1358.63 2140
1358.71 2131
1358.80 2122
1358.88 2114
1358.97 2107
1359.05 2101
1359.14 2096
1359.22 2091
1359.30 2084
1359.39 2076
1359.47 2065
1359.56 2054
1359.64 2043
1359.73 2035
1359.81 2030
1359.90 2029
1359.98 2031
1360.07 2035
1360.15 2040
1360.23 2045
1360.32 2050
1360.40 2054
1360.49 2060
1360.57 2066
1360.66 2074
1360.74 2082
1360.83 2090
1360.91 2097
1361.00 2102
1361.08 2105
1361.17 2107
1361.25 2106
1361.33 2103
1361.42 2099
1361.50 2093
1361.59 2087
1361.67 2079
1361.76 2072
1361.84 2065
1361.93 2058
1362.01 2053
1362.10 2048
1362.18 2046
1362.27 2045
1362.35 2047
1362.43 2050
1362.52 2055
1362.60 2060
1362.69 2065
1362.77 2067
1362.86 2068
1362.94 2066
1363.03 2063
1363.11 2060
1363.20 2057
1363.28 2056
1363.37 2055
1363.45 2056
1363.53 2057
1363.62 2058
1363.70 2059
1363.79 2058
1363.87 2058
1363.96 2056
1364.04 2055
1364.13 2054
1364.21 2053
1364.30 2054
1364.38 2055
1364.47 2057
1364.55 2058
1364.64 2057
1364.72 2054
1364.81 2049
1364.89 2042
1364.97 2033
1365.06 2023
1365.14 2013
1365.23 2003
1365.31 1992
1365.40 1979
1365.48 1965
1365.57 1950
1365.65 1935
1365.74 1922
1365.82 1912
1365.91 1907
1365.99 1907
1366.08 1911
1366.16 1917
1366.25 1923
1366.33 1926
1366.42 1926
1366.50 1923
1366.58 1917
1366.67 1910
1366.75 1903
1366.84 1898
1366.92 1896
1367.01 1897
1367.09 1899
1367.18 1903
1367.26 1906
1367.35 1909
1367.43 1911
1367.52 1912
1367.60 1913
1367.69 1916
1367.77 1922
1367.86 1932
1367.94 1944
1368.03 1957
1368.11 1970
1368.20 1979
1368.28 1984
1368.37 1985
1368.45 1981
1368.54 1975
1368.62 1968
1368.70 1962
1368.79 1957
1368.87 1954
1368.96 1950
1369.04 1945
1369.13 1937
1369.21 1927
1369.30 1914
1369.38 1900
1369.47 1886
1369.55 1874
1369.64 1863
1369.72 1856
1369.81 1852
1369.89 1850
1369.98 1850
1370.06 1850
1370.15 1850
1370.23 1852
1370.32 1856
1370.40 1864
1370.49 1877
1370.57 1893
1370.66 1913
1370.74 1934
1370.83 1954
1370.91 1970
1371.00 1980
1371.08 1985
1371.17 1984
1371.25 1979
1371.34 1972
1371.42 1963
1371.51 1956
1371.59 1950
1371.68 1944
1371.76 1940
1371.85 1935
1371.93 1930
1372.02 1924
1372.10 1919
1372.19 1916
1372.27 1915
1372.36 1918
1372.44 1925
1372.53 1935
1372.61 1947
1372.70 1960
1372.78 1974
1372.87 1985
1372.95 1993
1373.04 1996
1373.12 1994
1373.20 1989
1373.29 1981
1373.37 1973
1373.46 1969
1373.54 1970
1373.63 1977
1373.71 1990
1373.80 2007
1373.88 2026
1373.97 2045
1374.05 2063
1374.14 2081
1374.22 2098
1374.31 2113
1374.39 2127
1374.48 2138
1374.56 2145
1374.65 2145
1374.73 2139
1374.82 2128
1374.91 2114
1374.99 2102
1375.08 2093
1375.16 2090
1375.25 2092
1375.33 2100
1375.42 2109
1375.50 2116
1375.59 2119
1375.67 2117
1375.76 2110
1375.84 2100
1375.93 2088
1376.01 2078
1376.10 2072
1376.18 2069
1376.27 2070
1376.35 2073
1376.44 2078
1376.52 2084
1376.61 2090
1376.69 2096
1376.78 2104
1376.86 2113
1376.95 2124
1377.03 2136
1377.12 2148
1377.20 2159
1377.29 2168
1377.37 2174
1377.46 2179
1377.54 2183
1377.63 2187
1377.71 2191
1377.80 2195
1377.88 2198
1377.97 2200
1378.05 2199
1378.14 2194
1378.22 2188
1378.31 2181
1378.39 2174
1378.48 2170
1378.56 2169
1378.65 2172
1378.73 2178
1378.82 2185
1378.90 2190
1378.99 2191
1379.07 2186
1379.16 2175
1379.24 2159
1379.33 2138
1379.42 2116
1379.50 2097
1379.59 2081
1379.67 2071
1379.76 2066
1379.84 2065
1379.93 2067
1380.01 2070
1380.10 2072
1380.18 2074
1380.27 2078
1380.35 2084
1380.44 2094
1380.52 2107
1380.61 2124
1380.69 2142
1380.78 2160
1380.86 2174
1380.95 2182
1381.03 2184
1381.12 2179
1381.20 2170
1381.29 2157
1381.37 2143
1381.46 2129
1381.55 2117
1381.63 2107
1381.72 2098
1381.80 2091
1381.89 2086
1381.97 2082
1382.06 2079
1382.14 2078
1382.23 2076
1382.31 2075
1382.40 2073
1382.48 2072
1382.57 2071
1382.65 2072
1382.74 2074
1382.82 2078
1382.91 2083
1382.99 2088
1383.08 2092
1383.17 2095
1383.25 2096
1383.34 2095
1383.42 2093
1383.51 2093
1383.59 2094
1383.68 2098
1383.76 2103
1383.85 2110
1383.93 2117
1384.02 2124
1384.10 2131
1384.19 2137
1384.27 2142
1384.36 2146
1384.44 2149
1384.53 2150
1384.62 2148
1384.70 2144
1384.79 2139
1384.87 2131
1384.96 2123
1385.04 2115
1385.13 2108
1385.21 2102
1385.30 2099
1385.38 2097
1385.47 2098
1385.55 2100
1385.64 2102
1385.72 2105
1385.81 2106
1385.90 2106
1385.98 2103
1386.07 2098
1386.15 2092
1386.24 2085
1386.32 2079
1386.41 2074
1386.49 2073
1386.58 2074
1386.66 2078
1386.75 2084
1386.83 2089
1386.92 2094
1387.01 2098
1387.09 2099
1387.18 2098
1387.26 2094
1387.35 2089
1387.43 2083
1387.52 2079
1387.60 2076
1387.69 2076
1387.77 2079
1387.86 2084
1387.94 2091
1388.03 2099
1388.12 2106
1388.20 2114
1388.29 2122
1388.37 2130
1388.46 2137
1388.54 2145
1388.63 2151
1388.71 2154
1388.80 2152
1388.88 2147
1388.97 2137
1389.06 2124
1389.14 2109
1389.23 2094
1389.31 2081
1389.40 2070
1389.48 2061
1389.57 2056
1389.65 2055
1389.74 2057
1389.83 2063
1389.91 2072
1390.00 2084
1390.08 2096
1390.17 2107
1390.25 2115
1390.34 2119
1390.42 2119
1390.51 2117
1390.59 2113
1390.68 2110
1390.77 2109
1390.85 2111
1390.94 2115
1391.02 2119
1391.11 2121
1391.19 2121
1391.28 2118
1391.36 2114
1391.45 2111
1391.54 2111
1391.62 2115
1391.71 2122
1391.79 2131
1391.88 2141
1391.96 2149
1392.05 2154
1392.13 2157
1392.22 2157
1392.31 2157
1392.39 2158
1392.48 2160
1392.56 2166
1392.65 2173
1392.73 2182
1392.82 2191
1392.90 2198
1392.99 2203
1393.08 2205
1393.16 2205
1393.25 2204
1393.33 2204
1393.42 2205
1393.50 2209
1393.59 2215
1393.67 2221
1393.76 2226
1393.85 2229
1393.93 2228
1394.02 2225
1394.10 2220
1394.19 2215
1394.27 2211
1394.36 2208
1394.45 2207
1394.53 2207
1394.62 2206
1394.70 2204
1394.79 2202
1394.87 2198
1394.96 2194
1395.04 2189
1395.13 2183
1395.22 2179
1395.30 2175
1395.39 2171
1395.47 2168
1395.56 2164
1395.64 2159
1395.73 2152
1395.82 2142
1395.90 2132
1395.99 2122
1396.07 2116
1396.16 2113
1396.24 2117
1396.33 2125
1396.42 2137
1396.50 2150
1396.59 2162
1396.67 2172
1396.76 2179
1396.84 2184
1396.93 2190
1397.02 2198
1397.10 2208
1397.19 2220
1397.27 2233
1397.36 2244
1397.44 2251
1397.53 2254
1397.62 2252
1397.70 2247
1397.79 2240
1397.87 2233
1397.96 2224
1398.04 2216
1398.13 2209
1398.22 2202
1398.30 2196
1398.39 2193
1398.47 2192
1398.56 2194
1398.64 2198
1398.73 2202
1398.82 2204
1398.90 2204
1398.99 2200
1399.07 2192
1399.16 2181
1399.24 2168
1399.33 2154
1399.42 2140
1399.50 2126
1399.59 2111
1399.67 2096
1399.76 2083
1399.85 2074
1399.93 2069
1400.02 2071
1400.10 2079
1400.19 2093
1400.27 2109
1400.36 2126
1400.45 2141
1400.53 2150
1400.62 2155
1400.70 2156
1400.79 2154
1400.87 2151
1400.96 2150
1401.05 2151
1401.13 2154
1401.22 2158
1401.30 2161
1401.39 2161
1401.48 2158
1401.56 2151
1401.65 2141
1401.73 2129
1401.82 2118
1401.90 2109
1401.99 2101
1402.08 2096
1402.16 2091
1402.25 2087
1402.33 2081
1402.42 2075
1402.51 2068
1402.59 2062
1402.68 2057
1402.76 2055
1402.85 2058
1402.94 2064
1403.02 2073
1403.11 2084
1403.19 2095
1403.28 2106
1403.36 2114
1403.45 2119
1403.54 2122
1403.62 2122
1403.71 2119
1403.79 2115
1403.88 2109
1403.97 2103
1404.05 2097
1404.14 2092
1404.22 2089
1404.31 2087
1404.40 2088
1404.48 2091
1404.57 2094
1404.65 2097
1404.74 2098
1404.83 2097
1404.91 2092
1405.00 2086
1405.08 2080
1405.17 2075
1405.26 2075
1405.34 2080
1405.43 2089
1405.51 2101
1405.60 2116
1405.69 2131
1405.77 2144
1405.86 2155
1405.94 2163
1406.03 2168
1406.12 2170
1406.20 2168
1406.29 2163
1406.37 2156
1406.46 2147
1406.55 2139
1406.63 2132
1406.72 2130
1406.80 2131
1406.89 2136
1406.98 2143
1407.06 2150
1407.15 2155
1407.23 2159
1407.32 2159
1407.41 2158
1407.49 2157
1407.58 2156
1407.66 2157
1407.75 2158
1407.84 2158
1407.92 2158
1408.01 2156
1408.09 2153
1408.18 2149
1408.27 2145
1408.35 2143
1408.44 2144
1408.52 2147
1408.61 2153
1408.70 2161
1408.78 2171
1408.87 2183
1408.95 2196
1409.04 2210
1409.13 2223
1409.21 2235
1409.30 2245
1409.38 2253
1409.47 2260
1409.56 2267
1409.64 2275
1409.73 2284
1409.81 2294
1409.90 2306
1409.99 2317
1410.07 2327
1410.16 2337
1410.25 2344
1410.33 2350
1410.42 2353
1410.50 2354
1410.59 2352
1410.68 2348
1410.76 2342
1410.85 2334
1410.93 2324
1411.02 2313
1411.11 2300
1411.19 2288
1411.28 2275
1411.37 2264
1411.45 2256
1411.54 2251
1411.62 2250
1411.71 2252
1411.80 2257
1411.88 2263
1411.97 2268
1412.05 2273
1412.14 2277
1412.23 2281
1412.31 2283
1412.40 2284
1412.49 2284
1412.57 2281
1412.66 2276
1412.74 2269
1412.83 2260
1412.92 2253
1413.00 2247
1413.09 2244
1413.17 2243
1413.26 2243
1413.35 2243
1413.43 2241
1413.52 2237
1413.61 2231
1413.69 2224
1413.78 2216
1413.86 2209
1413.95 2203
1414.04 2198
1414.12 2194
1414.21 2190
1414.30 2185
1414.38 2178
1414.47 2171
1414.55 2163
1414.64 2155
1414.73 2149
1414.81 2145
1414.90 2145
1414.99 2148
1415.07 2154
1415.16 2162
1415.24 2172
1415.33 2182
1415.42 2192
1415.50 2202
1415.59 2212
1415.68 2222
1415.76 2232
1415.85 2240
1415.93 2247
1416.02 2251
1416.11 2250
1416.19 2246
1416.28 2237
1416.37 2226
1416.45 2214
1416.54 2202
1416.63 2192
1416.71 2187
1416.80 2186
1416.88 2190
1416.97 2198
1417.06 2207
1417.14 2218
1417.23 2229
1417.32 2239
1417.40 2249
1417.49 2259
1417.57 2269
1417.66 2280
1417.75 2291
1417.83 2299
1417.92 2304
1418.01 2304
1418.09 2301
1418.18 2294
1418.27 2285
1418.35 2274
1418.44 2264
1418.52 2255
1418.61 2246
1418.70 2238
1418.78 2230
1418.87 2223
1418.96 2217
1419.04 2212
1419.13 2210
1419.22 2209
1419.30 2211
1419.39 2215
1419.47 2219
1419.56 2223
1419.65 2227
1419.73 2229
1419.82 2229
1419.91 2227
1419.99 2223
1420.08 2217
1420.17 2208
1420.25 2196
1420.34 2182
1420.43 2166
1420.51 2151
1420.60 2137
1420.68 2127
1420.77 2121
1420.86 2120
1420.94 2122
1421.03 2126
1421.12 2131
1421.20 2135
1421.29 2140
1421.38 2146
1421.46 2153
1421.55 2162
1421.64 2173
1421.72 2186
1421.81 2199
1421.89 2210
1421.98 2218
1422.07 2223
1422.15 2224
1422.24 2223
1422.33 2219
1422.41 2215
1422.50 2212
1422.59 2208
1422.67 2206
1422.76 2204
1422.85 2202
1422.93 2201
1423.02 2200
1423.11 2202
1423.19 2206
1423.28 2213
1423.36 2222
1423.45 2232
1423.54 2241
1423.62 2248
1423.71 2253
1423.80 2255
1423.88 2255
1423.97 2255
1424.06 2255
1424.14 2257
1424.23 2260
1424.32 2263
1424.40 2265
1424.49 2264
1424.58 2260
1424.66 2252
1424.75 2240
1424.84 2226
1424.92 2210
1425.01 2194
1425.10 2179
1425.18 2167
1425.27 2157
1425.36 2152
1425.44 2149
1425.53 2151
1425.62 2157
1425.70 2165
1425.79 2176
1425.87 2187
1425.96 2197
1426.05 2202
1426.13 2201
1426.22 2195
1426.31 2184
1426.39 2170
1426.48 2156
1426.57 2144
1426.65 2138
1426.74 2137
1426.83 2141
1426.91 2148
1427.00 2156
1427.09 2164
1427.17 2170
1427.26 2174
1427.35 2177
1427.43 2180
1427.52 2185
1427.61 2190
1427.69 2198
1427.78 2206
1427.87 2214
1427.95 2222
1428.04 2229
1428.13 2234
1428.21 2239
1428.30 2243
1428.39 2246
1428.47 2247
1428.56 2247
1428.65 2246
1428.73 2244
1428.82 2242
1428.91 2240
1428.99 2240
1429.08 2244
1429.17 2250
1429.25 2259
1429.34 2270
1429.43 2283
1429.51 2295
1429.60 2306
1429.69 2315
1429.77 2322
1429.86 2327
1429.95 2331
1430.03 2335
1430.12 2338
1430.21 2341
1430.29 2345
1430.38 2349
1430.47 2353
1430.55 2357
1430.64 2362
1430.73 2365
1430.81 2367
1430.90 2367
1430.99 2366
1431.07 2363
1431.16 2359
1431.25 2354
1431.34 2348
1431.42 2344
1431.51 2341
1431.60 2340
1431.68 2339
1431.77 2339
1431.86 2339
1431.94 2337
1432.03 2333
1432.12 2326
1432.20 2319
1432.29 2312
1432.38 2307
1432.46 2305
1432.55 2307
1432.64 2314
1432.72 2323
1432.81 2334
1432.90 2344
1432.98 2351
1433.07 2356
1433.16 2358
1433.24 2358
1433.33 2357
1433.42 2356
1433.50 2357
1433.59 2359
1433.68 2363
1433.77 2367
1433.85 2372
1433.94 2377
1434.03 2382
1434.11 2387
1434.20 2392
1434.29 2397
1434.37 2403
1434.46 2408
1434.55 2413
1434.63 2417
1434.72 2420
1434.81 2425
1434.89 2429
1434.98 2433
1435.07 2437
1435.15 2440
1435.24 2443
1435.33 2443
1435.42 2442
1435.50 2439
1435.59 2435
1435.68 2428
1435.76 2419
1435.85 2409
1435.94 2399
1436.02 2390
1436.11 2384
1436.20 2379
1436.28 2377
1436.37 2377
1436.46 2377
1436.55 2376
1436.63 2374
1436.72 2369
1436.81 2361
1436.89 2351
1436.98 2340
1437.07 2328
1437.15 2317
1437.24 2308
1437.33 2300
1437.41 2296
1437.50 2295
1437.59 2296
1437.68 2299
1437.76 2303
1437.85 2307
1437.94 2310
1438.02 2312
1438.11 2313
1438.20 2313
1438.28 2313
1438.37 2313
1438.46 2313
1438.54 2315
1438.63 2316
1438.72 2318
1438.81 2319
1438.89 2318
1438.98 2315
1439.07 2310
1439.15 2301
1439.24 2292
1439.33 2283
1439.41 2276
1439.50 2272
1439.59 2272
1439.68 2275
1439.76 2281
1439.85 2288
1439.94 2295
1440.02 2302
1440.11 2307
1440.20 2310
1440.28 2311
1440.37 2309
1440.46 2303
1440.55 2294
1440.63 2282
1440.72 2267
1440.81 2252
1440.89 2237
1440.98 2224
1441.07 2215
1441.16 2210
1441.24 2209
1441.33 2211
1441.42 2216
1441.50 2223
1441.59 2231
1441.68 2239
1441.76 2247
1441.85 2253
1441.94 2258
1442.03 2263
1442.11 2268
1442.20 2274
1442.29 2282
1442.37 2290
1442.46 2297
1442.55 2301
1442.64 2301
1442.72 2296
1442.81 2287
1442.90 2274
1442.98 2261
1443.07 2248
1443.16 2238
1443.25 2231
1443.33 2227
1443.42 2225
1443.51 2226
1443.59 2229
1443.68 2234
1443.77 2238
1443.86 2244
1443.94 2251
1444.03 2258
1444.12 2266
1444.20 2274
1444.29 2282
1444.38 2291
1444.47 2300
1444.55 2309
1444.64 2317
1444.73 2324
1444.81 2331
1444.90 2336
1444.99 2338
1445.08 2337
1445.16 2332
1445.25 2324
1445.34 2311
1445.42 2296
1445.51 2281
1445.60 2267
1445.69 2255
1445.77 2248
1445.86 2245
1445.95 2247
1446.03 2253
1446.12 2261
1446.21 2272
1446.30 2282
1446.38 2292
1446.47 2299
1446.56 2304
1446.64 2306
1446.73 2307
1446.82 2309
1446.91 2311
1446.99 2314
1447.08 2319
1447.17 2326
1447.26 2332
1447.34 2337
1447.43 2341
1447.52 2344
1447.60 2346
1447.69 2348
1447.78 2351
1447.87 2355
1447.95 2360
1448.04 2368
1448.13 2377
1448.21 2388
1448.30 2399
1448.39 2408
1448.48 2413
1448.56 2414
1448.65 2410
1448.74 2402
1448.83 2392
1448.91 2383
1449.00 2377
1449.09 2376
1449.17 2377
1449.26 2379
1449.35 2380
1449.44 2378
1449.52 2371
1449.61 2361
1449.70 2350
1449.79 2341
1449.87 2337
1449.96 2337
1450.05 2342
1450.14 2349
1450.22 2358
1450.31 2365
1450.40 2372
1450.48 2378
1450.57 2384
1450.66 2391
1450.75 2399
1450.83 2409
1450.92 2418
1451.01 2426
1451.10 2431
1451.18 2433
1451.27 2430
1451.36 2424
1451.45 2417
1451.53 2410
1451.62 2404
1451.71 2402
1451.79 2402
1451.88 2403
1451.97 2406
1452.06 2407
1452.14 2408
1452.23 2407
1452.32 2405
1452.41 2403
1452.49 2404
1452.58 2407
1452.67 2415
1452.76 2427
1452.84 2443
1452.93 2460
1453.02 2476
1453.11 2490
1453.19 2501
1453.28 2506
1453.37 2507
1453.46 2503
1453.54 2497
1453.63 2489
1453.72 2480
1453.81 2470
1453.89 2460
1453.98 2450
1454.07 2440
1454.15 2431
1454.24 2422
1454.33 2415
1454.42 2409
1454.50 2405
1454.59 2401
1454.68 2397
1454.77 2394
1454.85 2391
1454.94 2390
1455.03 2391
1455.12 2393
1455.20 2396
1455.29 2400
1455.38 2403
1455.47 2404
1455.55 2401
1455.64 2396
1455.73 2389
1455.82 2380
1455.90 2370
1455.99 2362
1456.08 2355
1456.17 2350
1456.25 2347
1456.34 2345
1456.43 2343
1456.52 2340
1456.60 2335
1456.69 2330
1456.78 2326
1456.87 2325
1456.95 2328
1457.04 2337
1457.13 2352
1457.22 2372
1457.30 2394
1457.39 2416
1457.48 2434
1457.57 2447
1457.65 2455
1457.74 2458
1457.83 2458
1457.92 2456
1458.00 2454
1458.09 2454
1458.18 2456
1458.27 2460
1458.36 2465
1458.44 2470
1458.53 2474
1458.62 2475
1458.71 2473
1458.79 2469
1458.88 2462
1458.97 2455
1459.06 2449
1459.14 2446
1459.23 2446
1459.32 2449
1459.41 2455
1459.49 2461
1459.58 2467
1459.67 2469
1459.76 2466
1459.84 2455
1459.93 2439
1460.02 2417
1460.11 2393
1460.19 2370
1460.28 2352
1460.37 2341
1460.46 2340
1460.55 2347
1460.63 2363
1460.72 2384
1460.81 2407
1460.90 2429
1460.98 2446
1461.07 2458
1461.16 2462
1461.25 2460
1461.33 2452
1461.42 2442
1461.51 2432
1461.60 2423
1461.68 2416
1461.77 2412
1461.86 2409
1461.95 2406
1462.04 2403
1462.12 2400
1462.21 2397
1462.30 2396
1462.39 2399
1462.47 2408
1462.56 2421
1462.65 2438
1462.74 2458
1462.82 2477
1462.91 2493
1463.00 2504
1463.09 2508
1463.18 2506
1463.26 2499
1463.35 2486
1463.44 2471
1463.53 2456
1463.61 2443
1463.70 2433
1463.79 2429
1463.88 2433
1463.96 2443
1464.05 2460
1464.14 2481
1464.23 2503
1464.32 2523
1464.40 2539
1464.49 2550
1464.58 2554
1464.67 2554
1464.75 2551
1464.84 2546
1464.93 2541
1465.02 2537
1465.11 2533
1465.19 2528
1465.28 2521
1465.37 2511
1465.46 2500
1465.54 2487
1465.63 2476
1465.72 2469
1465.81 2467
1465.90 2470
1465.98 2478
1466.07 2491
1466.16 2505
1466.25 2519
1466.33 2531
1466.42 2540
1466.51 2544
1466.60 2545
1466.69 2542
1466.77 2537
1466.86 2532
1466.95 2528
1467.04 2527
1467.13 2530
1467.21 2538
1467.30 2549
1467.39 2561
1467.48 2572
1467.56 2579
1467.65 2581
1467.74 2577
1467.83 2570
1467.92 2561
1468.00 2554
1468.09 2550
1468.18 2549
1468.27 2549
1468.36 2548
1468.44 2544
1468.53 2535
1468.62 2521
1468.71 2504
1468.79 2486
1468.88 2471
1468.97 2462
1469.06 2459
1469.15 2463
1469.23 2472
1469.32 2486
1469.41 2500
1469.50 2513
1469.59 2525
1469.67 2536
1469.76 2546
1469.85 2556
1469.94 2567
1470.02 2576
1470.11 2585
1470.20 2591
1470.29 2595
1470.38 2596
1470.46 2595
1470.55 2593
1470.64 2590
1470.73 2588
1470.82 2586
1470.90 2586
1470.99 2587
1471.08 2590
1471.17 2595
1471.26 2602
1471.34 2609
1471.43 2618
1471.52 2627
1471.61 2634
1471.70 2641
1471.78 2646
1471.87 2649
1471.96 2651
1472.05 2650
1472.14 2645
1472.22 2638
1472.31 2628
1472.40 2616
1472.49 2605
1472.58 2595
1472.66 2588
1472.75 2587
1472.84 2589
1472.93 2595
1473.02 2603
1473.10 2611
1473.19 2617
1473.28 2620
1473.37 2620
1473.46 2617
1473.54 2613
1473.63 2607
1473.72 2601
1473.81 2595
1473.90 2587
1473.98 2578
1474.07 2567
1474.16 2556
1474.25 2544
1474.34 2534
1474.42 2528
1474.51 2526
1474.60 2528
1474.69 2532
1474.78 2538
1474.86 2545
1474.95 2550
1475.04 2553
1475.13 2555
1475.22 2555
1475.30 2554
1475.39 2552
1475.48 2549
1475.57 2545
1475.66 2542
1475.75 2539
1475.83 2540
1475.92 2542
1476.01 2547
1476.10 2552
1476.19 2556
1476.27 2557
1476.36 2554
1476.45 2546
1476.54 2534
1476.63 2518
1476.71 2502
1476.80 2486
1476.89 2474
1476.98 2464
1477.07 2458
1477.15 2455
1477.24 2454
1477.33 2453
1477.42 2452
1477.51 2451
1477.60 2450
1477.68 2451
1477.77 2454
1477.86 2458
1477.95 2464
1478.04 2471
1478.12 2478
1478.21 2484
1478.30 2490
1478.39 2496
1478.48 2503
1478.57 2510
1478.65 2517
1478.74 2523
1478.83 2526
1478.92 2526
1479.01 2522
1479.09 2516
1479.18 2508
1479.27 2500
1479.36 2493
1479.45 2489
1479.54 2489
1479.62 2494
1479.71 2503
1479.80 2516
1479.89 2531
1479.98 2546
1480.06 2559
1480.15 2567
1480.24 2569
1480.33 2565
1480.42 2557
1480.51 2546
1480.59 2535
1480.68 2528
1480.77 2526
1480.86 2530
1480.95 2539
1481.04 2552
1481.12 2566
1481.21 2579
1481.30 2590
1481.39 2597
1481.48 2600
1481.56 2599
1481.65 2595
1481.74 2588
1481.83 2581
1481.92 2573
1482.01 2565
1482.09 2558
1482.18 2553
1482.27 2548
1482.36 2545
1482.45 2543
1482.54 2541
1482.62 2539
1482.71 2536
1482.80 2533
1482.89 2528
1482.98 2521
1483.07 2512
1483.15 2503
1483.24 2493
1483.33 2484
1483.42 2475
1483.51 2467
1483.60 2461
1483.68 2458
1483.77 2457
1483.86 2460
1483.95 2468
1484.04 2480
1484.13 2496
1484.21 2514
1484.30 2533
1484.39 2550
1484.48 2563
1484.57 2570
1484.66 2570
1484.74 2565
1484.83 2558
1484.92 2550
1485.01 2544
1485.10 2543
1485.19 2544
1485.27 2548
1485.36 2552
1485.45 2554
1485.54 2553
1485.63 2551
1485.72 2549
1485.80 2550
1485.89 2555
1485.98 2566
1486.07 2581
1486.16 2600
1486.25 2618
1486.33 2632
1486.42 2641
1486.51 2642
1486.60 2636
1486.69 2624
1486.78 2609
1486.87 2592
1486.95 2577
1487.04 2564
1487.13 2556
1487.22 2551
1487.31 2548
1487.40 2545
1487.48 2541
1487.57 2534
1487.66 2525
1487.75 2515
1487.84 2505
1487.93 2496
1488.01 2488
1488.10 2483
1488.19 2481
1488.28 2480
1488.37 2480
1488.46 2481
1488.55 2484
1488.63 2487
1488.72 2491
1488.81 2496
1488.90 2502
1488.99 2508
1489.08 2514
1489.17 2522
1489.25 2529
1489.34 2538
1489.43 2548
1489.52 2560
1489.61 2572
1489.70 2585
1489.78 2597
1489.87 2608
1489.96 2616
1490.05 2621
1490.14 2622
1490.23 2623
1490.32 2623
1490.40 2624
1490.49 2628
1490.58 2635
1490.67 2645
1490.76 2656
1490.85 2666
1490.94 2674
1491.02 2678
1491.11 2679
1491.20 2674
1491.29 2665
1491.38 2651
1491.47 2636
1491.56 2620
1491.64 2607
1491.73 2598
1491.82 2595
1491.91 2599
1492.00 2608
1492.09 2621
1492.18 2633
1492.26 2643
1492.35 2648
1492.44 2649
1492.53 2645
1492.62 2640
1492.71 2633
1492.80 2628
1492.88 2623
1492.97 2620
1493.06 2618
1493.15 2617
1493.24 2616
1493.33 2616
1493.42 2618
1493.50 2623
1493.59 2632
1493.68 2647
1493.77 2667
1493.86 2692
1493.95 2719
1494.04 2745
1494.12 2768
1494.21 2783
1494.30 2791
1494.39 2790
1494.48 2782
1494.57 2771
1494.66 2758
1494.74 2747
1494.83 2739
1494.92 2734
1495.01 2730
1495.10 2728
1495.19 2724
1495.28 2717
1495.37 2707
1495.45 2695
1495.54 2680
1495.63 2665
1495.72 2652
1495.81 2643
1495.90 2638
1495.99 2639
1496.08 2645
1496.16 2655
1496.25 2666
1496.34 2677
1496.43 2684
1496.52 2687
1496.61 2685
1496.70 2678
1496.78 2668
1496.87 2656
1496.96 2644
1497.05 2633
1497.14 2624
1497.23 2618
1497.32 2614
1497.41 2612
1497.49 2610
1497.58 2607
1497.67 2604
1497.76 2599
1497.85 2594
1497.94 2588
1498.03 2585
1498.12 2584
1498.20 2587
1498.29 2592
1498.38 2599
1498.47 2607
1498.56 2613
1498.65 2617
1498.74 2619
1498.83 2620
1498.91 2619
1499.00 2620
1499.09 2621
1499.18 2626
1499.27 2633
1499.36 2642
1499.45 2653
1499.54 2664
1499.62 2674
1499.71 2680
1499.80 2682
1499.89 2679
1499.98 2670
1500.07 2659
1500.16 2646
1500.25 2634
1500.34 2623
1500.42 2614
1500.51 2607
1500.60 2598
1500.69 2588
1500.78 2575
1500.87 2559
1500.96 2542
1501.05 2527
1501.13 2515
1501.22 2509
1501.31 2509
1501.40 2516
1501.49 2525
1501.58 2536
1501.67 2545
1501.76 2552
1501.85 2557
1501.93 2560
1502.02 2563
1502.11 2567
1502.20 2572
1502.29 2577
1502.38 2582
1502.47 2585
1502.56 2587
1502.65 2588
1502.73 2588
1502.82 2590
1502.91 2594
1503.00 2598
1503.09 2603
1503.18 2606
1503.27 2604
1503.36 2597
1503.45 2585
1503.53 2568
1503.62 2549
1503.71 2531
1503.80 2517
1503.89 2509
1503.98 2510
1504.07 2516
1504.16 2528
1504.25 2543
1504.33 2557
1504.42 2570
1504.51 2581
1504.60 2588
1504.69 2594
1504.78 2599
1504.87 2604
1504.96 2610
1505.05 2615
1505.14 2617
1505.22 2617
1505.31 2613
1505.40 2606
1505.49 2599
1505.58 2591
1505.67 2585
1505.76 2580
1505.85 2576
1505.94 2571
1506.03 2565
1506.11 2558
1506.20 2551
1506.29 2545
1506.38 2542
1506.47 2543
1506.56 2550
1506.65 2561
1506.74 2577
1506.83 2596
1506.92 2616
1507.00 2635
1507.09 2652
1507.18 2664
1507.27 2670
1507.36 2670
1507.45 2664
1507.54 2655
1507.63 2643
1507.72 2631
1507.81 2621
1507.89 2614
1507.98 2609
1508.07 2605
1508.16 2603
1508.25 2603
1508.34 2604
1508.43 2609
1508.52 2619
1508.61 2633
1508.70 2652
1508.79 2674
1508.87 2698
1508.96 2719
1509.05 2738
1509.14 2752
1509.23 2760
1509.32 2761
1509.41 2756
1509.50 2745
1509.59 2730
1509.68 2714
1509.76 2698
1509.85 2687
1509.94 2681
1510.03 2682
1510.12 2690
1510.21 2702
1510.30 2717
1510.39 2732
1510.48 2744
1510.57 2753
1510.66 2757
1510.75 2758
1510.83 2755
1510.92 2752
1511.01 2748
1511.10 2747
1511.19 2748
1511.28 2753
1511.37 2761
1511.46 2772
1511.55 2784
1511.64 2798
1511.73 2811
1511.81 2823
1511.90 2833
1511.99 2840
1512.08 2843
1512.17 2845
1512.26 2845
1512.35 2846
1512.44 2847
1512.53 2849
1512.62 2851
1512.71 2852
1512.80 2850
1512.88 2844
1512.97 2834
1513.06 2824
1513.15 2817
1513.24 2814
1513.33 2818
1513.42 2828
1513.51 2844
1513.60 2861
1513.69 2878
1513.78 2891
1513.87 2901
1513.96 2906
1514.04 2909
1514.13 2911
1514.22 2913
1514.31 2915
1514.40 2916
1514.49 2915
1514.58 2911
1514.67 2902
1514.76 2890
1514.85 2875
1514.94 2859
1515.03 2846
1515.12 2835
1515.20 2827
1515.29 2823
1515.38 2820
1515.47 2819
1515.56 2819
1515.65 2818
1515.74 2817
1515.83 2816
1515.92 2815
1516.01 2816
1516.10 2816
1516.19 2817
1516.28 2818
1516.37 2818
1516.45 2819
1516.54 2819
1516.63 2820
1516.72 2821
1516.81 2822
1516.90 2822
1516.99 2819
1517.08 2811
1517.17 2797
1517.26 2779
1517.35 2757
1517.44 2734
1517.53 2713
1517.62 2696
1517.70 2685
1517.79 2680
1517.88 2680
1517.97 2684
1518.06 2689
1518.15 2695
1518.24 2700
1518.33 2704
1518.42 2706
1518.51 2707
1518.60 2705
1518.69 2701
1518.78 2694
1518.87 2687
1518.96 2680
1519.05 2675
1519.13 2673
1519.22 2673
1519.31 2675
1519.40 2678
1519.49 2681
1519.58 2682
1519.67 2682
1519.76 2681
1519.85 2681
1519.94 2682
1520.03 2684
1520.12 2687
1520.21 2688
1520.30 2688
1520.39 2686
1520.48 2684
1520.56 2682
1520.65 2681
1520.74 2681
1520.83 2684
1520.92 2686
1521.01 2687
1521.10 2688
1521.19 2687
1521.28 2685
1521.37 2685
1521.46 2686
1521.55 2688
1521.64 2690
1521.73 2690
1521.82 2688
1521.91 2682
1522.00 2675
1522.09 2670
1522.17 2667
1522.26 2670
1522.35 2679
1522.44 2692
1522.53 2706
1522.62 2719
1522.71 2728
1522.80 2732
1522.89 2732
1522.98 2730
1523.07 2728
1523.16 2729
1523.25 2733
1523.34 2740
1523.43 2749
1523.52 2759
1523.61 2767
1523.70 2772
1523.79 2774
1523.88 2772
1523.96 2768
1524.05 2763
1524.14 2759
1524.23 2756
1524.32 2754
1524.41 2754
1524.50 2756
1524.59 2760
1524.68 2764
1524.77 2770
1524.86 2775
1524.95 2780
1525.04 2783
1525.13 2784
1525.22 2783
1525.31 2779
1525.40 2771
1525.49 2762
1525.58 2750
1525.67 2737
1525.76 2724
1525.85 2713
1525.93 2705
1526.02 2701
1526.11 2701
1526.20 2705
1526.29 2713
1526.38 2722
1526.47 2731
1526.56 2738
1526.65 2740
1526.74 2737
1526.83 2727
1526.92 2712
1527.01 2692
1527.10 2672
1527.19 2653
1527.28 2638
1527.37 2628
1527.46 2625
1527.55 2627
1527.64 2631
1527.73 2638
1527.82 2646
1527.91 2654
1528.00 2662
1528.09 2668
1528.17 2673
1528.26 2676
1528.35 2674
1528.44 2668
1528.53 2657
1528.62 2644
1528.71 2630
1528.80 2618
1528.89 2608
1528.98 2600
1529.07 2594
1529.16 2589
1529.25 2584
1529.34 2579
1529.43 2578
1529.52 2579
1529.61 2585
1529.70 2596
1529.79 2608
1529.88 2619
1529.97 2627
1530.06 2630
1530.15 2627
1530.24 2621
1530.33 2614
1530.42 2608
1530.51 2606
1530.60 2607
1530.69 2611
1530.78 2615
1530.87 2617
1530.95 2616
1531.04 2612
1531.13 2607
1531.22 2603
1531.31 2600
1531.40 2601
1531.49 2605
1531.58 2611
1531.67 2617
1531.76 2622
1531.85 2626
1531.94 2629
1532.03 2631
1532.12 2634
1532.21 2636
1532.30 2639
1532.39 2639
1532.48 2636
1532.57 2628
1532.66 2616
1532.75 2600
1532.84 2583
1532.93 2569
1533.02 2562
1533.11 2564
1533.20 2576
1533.29 2596
1533.38 2622
1533.47 2649
1533.56 2672
1533.65 2688
1533.74 2696
1533.83 2696
1533.92 2689
1534.01 2680
1534.10 2671
1534.19 2665
1534.28 2664
1534.37 2667
1534.46 2675
1534.55 2685
1534.64 2696
1534.73 2706
1534.82 2714
1534.91 2721
1534.99 2725
1535.08 2726
1535.17 2724
1535.26 2720
1535.35 2714
1535.44 2705
1535.53 2695
1535.62 2684
1535.71 2674
1535.80 2666
1535.89 2661
1535.98 2658
1536.07 2659
1536.16 2663
1536.25 2670
1536.34 2679
1536.43 2690
1536.52 2702
1536.61 2714
1536.70 2725
1536.79 2734
1536.88 2740
1536.97 2740
1537.06 2735
1537.15 2725
1537.24 2711
1537.33 2693
1537.42 2673
1537.51 2653
1537.60 2635
1537.69 2620
1537.78 2610
1537.87 2606
1537.96 2607
1538.05 2614
1538.14 2625
1538.23 2639
1538.32 2653
1538.41 2666
1538.50 2677
1538.59 2684
1538.68 2687
1538.77 2688
1538.86 2685
1538.95 2682
1539.04 2677
1539.13 2671
1539.22 2665
1539.31 2657
1539.40 2648
1539.49 2636
1539.58 2624
1539.67 2611
1539.76 2601
1539.85 2593
1539.94 2588
1540.03 2587
1540.12 2588
1540.21 2590
1540.30 2591
1540.39 2591
1540.48 2589
1540.57 2585
1540.66 2581
1540.75 2576
1540.84 2572
1540.93 2568
1541.02 2565
1541.11 2564
1541.20 2565
1541.29 2568
1541.38 2573
1541.47 2580
1541.56 2587
1541.65 2594
1541.74 2603
1541.83 2612
1541.92 2624
1542.01 2639
1542.10 2656
1542.19 2674
1542.28 2692
1542.37 2709
1542.46 2722
1542.55 2732
1542.64 2739
1542.73 2744
1542.82 2748
1542.91 2750
1543.00 2752
1543.09 2753
1543.18 2751
1543.27 2745
1543.36 2736
1543.45 2722
1543.54 2707
1543.63 2691
1543.72 2677
1543.81 2666
1543.90 2659
1543.99 2657
1544.08 2657
1544.17 2659
1544.26 2661
1544.35 2661
1544.44 2660
1544.53 2659
1544.62 2657
1544.71 2656
1544.80 2656
1544.89 2657
1544.98 2659
1545.07 2661
1545.16 2663
1545.25 2665
1545.34 2668
1545.43 2670
1545.52 2672
1545.61 2674
1545.70 2676
1545.79 2679
1545.88 2683
1545.97 2688
1546.06 2696
1546.16 2704
1546.25 2714
1546.34 2722
1546.43 2728
1546.52 2730
1546.61 2729
1546.70 2726
1546.79 2722
1546.88 2717
1546.97 2713
1547.06 2711
1547.15 2708
1547.24 2706
1547.33 2702
1547.42 2697
1547.51 2689
1547.60 2680
1547.69 2670
1547.78 2658
1547.87 2647
1547.96 2636
1548.05 2627
1548.14 2619
1548.23 2614
1548.32 2613
1548.41 2614
1548.50 2618
1548.59 2621
1548.68 2623
1548.77 2621
1548.86 2616
1548.95 2608
1549.04 2598
1549.13 2588
1549.22 2581
1549.31 2578
1549.40 2581
1549.49 2590
1549.58 2603
1549.67 2620
1549.76 2637
1549.85 2653
1549.94 2667
1550.03 2675
1550.12 2679
1550.22 2676
1550.31 2670
1550.40 2661
1550.49 2651
1550.58 2643
1550.67 2638
1550.76 2635
1550.85 2634
1550.94 2633
1551.03 2631
1551.12 2627
1551.21 2620
1551.30 2610
1551.39 2600
1551.48 2591
1551.57 2583
1551.66 2579
1551.75 2580
1551.84 2586
1551.93 2598
1552.02 2616
1552.11 2639
1552.20 2667
1552.29 2698
1552.38 2728
1552.47 2756
1552.56 2780
1552.65 2799
1552.74 2813
1552.83 2822
1552.92 2828
1553.02 2831
1553.11 2833
1553.20 2835
1553.29 2838
1553.38 2843
1553.47 2848
1553.56 2853
1553.65 2858
1553.74 2861
1553.83 2864
1553.92 2866
1554.01 2870
1554.10 2878
1554.19 2890
1554.28 2905
1554.37 2921
1554.46 2935
1554.55 2942
1554.64 2940
1554.73 2929
1554.82 2910
1554.91 2888
1555.00 2866
1555.09 2849
1555.18 2837
1555.28 2829
1555.37 2825
1555.46 2822
1555.55 2817
1555.64 2809
1555.73 2798
1555.82 2786
1555.91 2772
1556.00 2759
1556.09 2747
1556.18 2735
1556.27 2724
1556.36 2713
1556.45 2702
1556.54 2692
1556.63 2682
1556.72 2673
1556.81 2666
1556.90 2659
1556.99 2653
1557.08 2646
1557.17 2639
1557.27 2630
1557.36 2620
1557.45 2609
1557.54 2599
1557.63 2589
1557.72 2582
1557.81 2578
1557.90 2577
1557.99 2577
1558.08 2579
1558.17 2580
1558.26 2582
1558.35 2584
1558.44 2588
1558.53 2595
1558.62 2608
1558.71 2626
1558.80 2648
1558.89 2674
1558.98 2700
1559.08 2725
1559.17 2745
1559.26 2760
1559.35 2769
1559.44 2774
1559.53 2775
1559.62 2772
1559.71 2769
1559.80 2764
1559.89 2760
1559.98 2757
1560.07 2754
1560.16 2752
1560.25 2752
1560.34 2751
1560.43 2750
1560.52 2748
1560.61 2744
1560.71 2738
1560.80 2732
1560.89 2726
1560.98 2723
1561.07 2723
1561.16 2727
1561.25 2734
1561.34 2744
1561.43 2753
1561.52 2760
1561.61 2764
1561.70 2764
1561.79 2760
1561.88 2753
1561.97 2744
1562.06 2736
1562.16 2730
1562.25 2727
1562.34 2727
1562.43 2732
1562.52 2741
1562.61 2753
1562.70 2768
1562.79 2786
1562.88 2806
1562.97 2827
1563.06 2846
1563.15 2863
1563.24 2874
1563.33 2878
1563.42 2873
1563.51 2860
1563.61 2839
1563.70 2815
1563.79 2789
1563.88 2767
1563.97 2749
1564.06 2737
1564.15 2731
1564.24 2728
1564.33 2726
1564.42 2725
1564.51 2725
1564.60 2726
1564.69 2728
1564.78 2733
1564.88 2739
1564.97 2746
1565.06 2751
1565.15 2752
1565.24 2748
1565.33 2739
1565.42 2728
1565.51 2717
1565.60 2709
1565.69 2705
1565.78 2707
1565.87 2713
1565.96 2721
1566.05 2728
1566.15 2731
1566.24 2731
1566.33 2724
1566.42 2713
1566.51 2698
1566.60 2681
1566.69 2664
1566.78 2649
1566.87 2639
1566.96 2635
1567.05 2637
1567.14 2645
1567.23 2657
1567.33 2670
1567.42 2683
1567.51 2692
1567.60 2698
1567.69 2698
1567.78 2695
1567.87 2691
1567.96 2687
1568.05 2685
1568.14 2686
1568.23 2691
1568.32 2698
1568.41 2704
1568.51 2708
1568.60 2708
1568.69 2704
1568.78 2697
1568.87 2688
1568.96 2677
1569.05 2667
1569.14 2658
1569.23 2648
1569.32 2639
1569.41 2630
1569.50 2620
1569.60 2610
1569.69 2599
1569.78 2590
1569.87 2582
1569.96 2578
1570.05 2580
1570.14 2588
1570.23 2601
1570.32 2620
1570.41 2642
1570.50 2663
1570.60 2683
1570.69 2699
1570.78 2712
1570.87 2721
1570.96 2728
1571.05 2733
1571.14 2736
1571.23 2736
1571.32 2733
1571.41 2727
1571.50 2716
1571.59 2702
1571.69 2685
1571.78 2669
1571.87 2654
1571.96 2642
1572.05 2632
1572.14 2626
1572.23 2623
1572.32 2624
1572.41 2628
1572.50 2634
1572.59 2642
1572.69 2651
1572.78 2662
1572.87 2675
1572.96 2690
1573.05 2706
1573.14 2722
1573.23 2736
1573.32 2748
1573.41 2755
1573.50 2756
1573.60 2754
1573.69 2749
1573.78 2744
1573.87 2741
1573.96 2742
1574.05 2747
1574.14 2753
1574.23 2758
1574.32 2761
1574.41 2760
1574.51 2755
1574.60 2745
1574.69 2732
1574.78 2716
1574.87 2701
1574.96 2687
1575.05 2674
1575.14 2665
1575.23 2658
1575.32 2657
1575.42 2661
1575.51 2670
1575.60 2685
1575.69 2704
1575.78 2726
1575.87 2748
1575.96 2769
1576.05 2785
1576.14 2797
1576.23 2805
1576.33 2810
1576.42 2814
1576.51 2817
1576.60 2820
1576.69 2822
1576.78 2824
1576.87 2825
1576.96 2824
1577.05 2822
1577.14 2819
1577.24 2818
1577.33 2816
1577.42 2815
1577.51 2814
1577.60 2813
1577.69 2811
1577.78 2808
1577.87 2803
1577.96 2795
1578.06 2784
1578.15 2770
1578.24 2752
1578.33 2730
1578.42 2706
1578.51 2682
1578.60 2661
1578.69 2644
1578.78 2635
1578.88 2633
1578.97 2638
1579.06 2647
1579.15 2658
1579.24 2668
1579.33 2675
1579.42 2677
1579.51 2675
1579.60 2671
1579.70 2667
1579.79 2663
1579.88 2661
1579.97 2660
1580.06 2660
1580.15 2659
1580.24 2657
1580.33 2654
1580.42 2649
1580.52 2643
1580.61 2637
1580.70 2631
1580.79 2626
1580.88 2625
1580.97 2627
1581.06 2634
1581.15 2645
1581.25 2660
1581.34 2677
1581.43 2695
1581.52 2713
1581.61 2728
1581.70 2741
1581.79 2752
1581.88 2761
1581.97 2767
1582.07 2771
1582.16 2774
1582.25 2775
1582.34 2776
1582.43 2777
1582.52 2779
1582.61 2781
1582.70 2785
1582.80 2789
1582.89 2794
1582.98 2797
1583.07 2800
1583.16 2802
1583.25 2803
1583.34 2803
1583.43 2803
1583.53 2803
1583.62 2804
1583.71 2805
1583.80 2808
1583.89 2812
1583.98 2817
1584.07 2822
1584.16 2827
1584.26 2831
1584.35 2835
1584.44 2837
1584.53 2838
1584.62 2837
1584.71 2833
1584.80 2827
1584.89 2819
1584.99 2807
1585.08 2794
1585.17 2781
1585.26 2770
1585.35 2762
1585.44 2756
1585.53 2754
1585.62 2752
1585.72 2751
1585.81 2748
1585.90 2743
1585.99 2735
1586.08 2725
1586.17 2714
1586.26 2703
1586.36 2694
1586.45 2688
1586.54 2687
1586.63 2689
1586.72 2696
1586.81 2707
1586.90 2720
1586.99 2734
1587.09 2749
1587.18 2763
1587.27 2776
1587.36 2788
1587.45 2797
1587.54 2805
1587.63 2812
1587.73 2819
1587.82 2827
1587.91 2834
1588.00 2842
1588.09 2848
1588.18 2850
1588.27 2849
1588.37 2843
1588.46 2834
1588.55 2825
1588.64 2818
1588.73 2813
1588.82 2813
1588.91 2816
1589.01 2820
1589.10 2822
1589.19 2820
1589.28 2814
1589.37 2802
1589.46 2786
1589.55 2768
1589.65 2749
1589.74 2730
1589.83 2713
1589.92 2699
1590.01 2688
1590.10 2680
1590.19 2674
1590.29 2670
1590.38 2668
1590.47 2667
1590.56 2668
1590.65 2672
1590.74 2679
1590.83 2688
1590.93 2700
1591.02 2713
1591.11 2724
1591.20 2735
1591.29 2742
1591.38 2748
1591.47 2752
1591.57 2755
1591.66 2757
1591.75 2759
1591.84 2762
1591.93 2766
1592.02 2772
1592.11 2782
1592.21 2796
1592.30 2815
1592.39 2837
1592.48 2861
1592.57 2883
1592.66 2902
1592.75 2916
1592.85 2924
1592.94 2927
1593.03 2926
1593.12 2924
1593.21 2925
1593.30 2928
1593.40 2934
1593.49 2942
1593.58 2949
1593.67 2954
1593.76 2956
1593.85 2954
1593.94 2949
1594.04 2942
1594.13 2934
1594.22 2926
1594.31 2917
1594.40 2907
1594.49 2895
1594.59 2882
1594.68 2867
1594.77 2854
1594.86 2842
1594.95 2835
1595.04 2832
1595.14 2833
1595.23 2834
1595.32 2835
1595.41 2834
1595.50 2828
1595.59 2820
1595.68 2810
1595.78 2802
1595.87 2797
1595.96 2796
1596.05 2799
1596.14 2806
1596.23 2815
1596.33 2823
1596.42 2827
1596.51 2828
1596.60 2824
1596.69 2816
1596.78 2806
1596.88 2796
1596.97 2789
1597.06 2787
1597.15 2791
1597.24 2801
1597.33 2816
1597.43 2833
1597.52 2850
1597.61 2865
1597.70 2876
1597.79 2883
1597.88 2887
1597.98 2890
1598.07 2892
1598.16 2894
1598.25 2895
1598.34 2894
1598.43 2891
1598.53 2886
1598.62 2881
1598.71 2875
1598.80 2871
1598.89 2869
1598.98 2868
1599.08 2867
1599.17 2865
1599.26 2862
1599.35 2858
1599.44 2855
1599.53 2853
1599.63 2854
1599.72 2859
1599.81 2867
1599.90 2877
1599.99 2887
1600.08 2896
1600.18 2902
1600.27 2906
1600.36 2908
1600.45 2910
1600.54 2911
1600.63 2912
1600.73 2913
1600.82 2914
1600.91 2916
1601.00 2918
1601.09 2923
1601.19 2929
1601.28 2939
1601.37 2951
1601.46 2964
1601.55 2974
1601.64 2982
1601.74 2984
1601.83 2981
1601.92 2971
1602.01 2957
1602.10 2940
1602.19 2920
1602.29 2899
1602.38 2880
1602.47 2862
1602.56 2847
1602.65 2836
1602.75 2828
1602.84 2824
1602.93 2822
1603.02 2821
1603.11 2820
1603.20 2817
1603.30 2811
1603.39 2804
1603.48 2794
1603.57 2783
1603.66 2775
1603.76 2770
1603.85 2769
1603.94 2772
1604.03 2779
1604.12 2788
1604.21 2798
1604.31 2809
1604.40 2820
1604.49 2831
1604.58 2842
1604.67 2854
1604.77 2866
1604.86 2878
1604.95 2889
1605.04 2898
1605.13 2905
1605.22 2910
1605.32 2916
1605.41 2921
1605.50 2929
1605.59 2938
1605.68 2948
1605.78 2957
1605.87 2964
1605.96 2967
1606.05 2966
1606.14 2960
1606.24 2951
1606.33 2940
1606.42 2929
1606.51 2917
1606.60 2906
1606.70 2897
1606.79 2888
1606.88 2879
1606.97 2871
1607.06 2863
1607.15 2855
1607.25 2848
1607.34 2841
1607.43 2834
1607.52 2827
1607.61 2819
1607.71 2811
1607.80 2803
1607.89 2794
1607.98 2787
1608.07 2781
1608.17 2777
1608.26 2773
1608.35 2770
1608.44 2767
1608.53 2763
1608.63 2757
1608.72 2750
1608.81 2741
1608.90 2734
1608.99 2729
1609.09 2728
1609.18 2732
1609.27 2742
1609.36 2756
1609.45 2773
1609.55 2793
1609.64 2812
1609.73 2831
1609.82 2849
1609.91 2865
1610.01 2880
1610.10 2894
1610.19 2906
1610.28 2916
1610.37 2921
1610.47 2922
1610.56 2918
1610.65 2910
1610.74 2898
1610.83 2886
1610.93 2873
1611.02 2862
1611.11 2854
1611.20 2850
1611.29 2849
1611.39 2852
1611.48 2857
1611.57 2863
1611.66 2867
1611.75 2869
1611.85 2866
1611.94 2860
1612.03 2852
1612.12 2843
1612.21 2836
1612.31 2833
1612.40 2832
1612.49 2835
1612.58 2838
1612.67 2840
1612.77 2840
1612.86 2838
1612.95 2834
1613.04 2830
1613.14 2828
1613.23 2829
1613.32 2833
1613.41 2839
1613.50 2846
1613.60 2853
1613.69 2859
1613.78 2862
1613.87 2863
1613.96 2862
1614.06 2859
1614.15 2855
1614.24 2851
1614.33 2847
1614.42 2844
1614.52 2840
1614.61 2835
1614.70 2830
1614.79 2825
1614.89 2821
1614.98 2818
1615.07 2816
1615.16 2816
1615.25 2817
1615.35 2819
1615.44 2820
1615.53 2820
1615.62 2820
1615.71 2820
1615.81 2823
1615.90 2828
1615.99 2837
1616.08 2849
1616.18 2863
1616.27 2877
1616.36 2889
1616.45 2898
1616.54 2904
1616.64 2907
1616.73 2906
1616.82 2904
1616.91 2900
1617.01 2895
1617.10 2890
1617.19 2886
1617.28 2885
1617.37 2885
1617.47 2888
1617.56 2894
1617.65 2901
1617.74 2907
1617.84 2911
1617.93 2911
1618.02 2906
1618.11 2897
1618.20 2884
1618.30 2869
1618.39 2856
1618.48 2846
1618.57 2841
1618.67 2842
1618.76 2849
1618.85 2860
1618.94 2875
1619.03 2892
1619.13 2909
1619.22 2924
1619.31 2936
1619.40 2945
1619.50 2952
1619.59 2955
1619.68 2955
1619.77 2952
1619.87 2946
1619.96 2937
1620.05 2924
1620.14 2906
1620.23 2885
1620.33 2860
1620.42 2835
1620.51 2810
1620.60 2788
1620.70 2771
1620.79 2761
1620.88 2760
1620.97 2766
1621.07 2779
1621.16 2796
1621.25 2815
1621.34 2831
1621.43 2844
1621.53 2851
1621.62 2852
1621.71 2849
1621.80 2844
1621.90 2838
1621.99 2833
1622.08 2830
1622.17 2827
1622.27 2824
1622.36 2821
1622.45 2817
1622.54 2813
1622.64 2810
1622.73 2807
1622.82 2807
1622.91 2807
1623.00 2807
1623.10 2807
1623.19 2806
1623.28 2805
1623.37 2804
1623.47 2805
1623.56 2808
1623.65 2814
1623.74 2822
1623.84 2831
1623.93 2840
1624.02 2848
1624.11 2856
1624.21 2862
1624.30 2866
1624.39 2870
1624.48 2873
1624.58 2874
1624.67 2874
1624.76 2872
1624.85 2868
1624.94 2862
1625.04 2854
1625.13 2845
1625.22 2837
1625.31 2829
1625.41 2822
1625.50 2818
1625.59 2815
1625.68 2813
1625.78 2812
1625.87 2811
1625.96 2809
1626.05 2808
1626.15 2807
1626.24 2806
1626.33 2805
1626.42 2803
1626.52 2800
1626.61 2794
1626.70 2786
1626.79 2780
1626.89 2776
1626.98 2777
1627.07 2783
1627.16 2795
1627.26 2809
1627.35 2825
1627.44 2839
1627.53 2851
1627.63 2861
1627.72 2870
1627.81 2879
1627.90 2888
1628.00 2898
1628.09 2907
1628.18 2915
1628.27 2922
1628.37 2925
1628.46 2927
1628.55 2927
1628.64 2927
1628.74 2925
1628.83 2922
1628.92 2918
1629.01 2912
1629.11 2901
1629.20 2887
1629.29 2869
1629.38 2849
1629.48 2829
1629.57 2813
1629.66 2804
1629.75 2805
1629.85 2816
1629.94 2836
1630.03 2862
1630.13 2891
1630.22 2920
1630.31 2944
1630.40 2963
1630.50 2976
1630.59 2981
1630.68 2981
1630.77 2973
1630.87 2958
1630.96 2938
1631.05 2914
1631.14 2889
1631.24 2866
1631.33 2848
1631.42 2840
1631.51 2842
1631.61 2855
1631.70 2877
1631.79 2906
1631.88 2937
1631.98 2966
1632.07 2991
1632.16 3009
1632.26 3018
1632.35 3021
1632.44 3018
1632.53 3012
1632.63 3006
1632.72 3003
1632.81 3002
1632.90 3005
1633.00 3009
1633.09 3015
1633.18 3020
1633.27 3023
1633.37 3021
1633.46 3015
1633.55 3003
1633.65 2987
1633.74 2967
1633.83 2945
1633.92 2923
1634.02 2904
1634.11 2891
1634.20 2885
1634.29 2886
1634.39 2894
1634.48 2906
1634.57 2920
1634.66 2933
1634.76 2942
1634.85 2948
1634.94 2950
1635.04 2950
1635.13 2950
1635.22 2954
1635.31 2962
1635.41 2976
1635.50 2995
1635.59 3017
1635.68 3038
1635.78 3054
1635.87 3065
1635.96 3069
1636.06 3066
1636.15 3058
1636.24 3049
1636.33 3041
1636.43 3036
1636.52 3035
1636.61 3037
1636.70 3041
1636.80 3045
1636.89 3049
1636.98 3049
1637.08 3047
1637.17 3042
1637.26 3036
1637.35 3030
1637.45 3023
1637.54 3018
1637.63 3014
1637.73 3011
1637.82 3009
1637.91 3009
1638.00 3009
1638.10 3011
1638.19 3014
1638.28 3017
1638.38 3019
1638.47 3018
1638.56 3013
1638.65 3003
1638.75 2989
1638.84 2970
1638.93 2947
1639.02 2923
1639.12 2899
1639.21 2877
1639.30 2857
1639.40 2840
1639.49 2827
1639.58 2818
1639.67 2812
1639.77 2810
1639.86 2812
1639.95 2816
1640.05 2822
1640.14 2829
1640.23 2836
1640.32 2841
1640.42 2844
1640.51 2847
1640.60 2849
1640.70 2852
1640.79 2856
1640.88 2861
1640.97 2868
1641.07 2875
1641.16 2884
1641.25 2893
1641.35 2902
1641.44 2911
1641.53 2918
1641.63 2923
1641.72 2924
1641.81 2922
1641.90 2916
1642.00 2906
1642.09 2895
1642.18 2884
1642.28 2873
1642.37 2863
1642.46 2856
1642.55 2851
1642.65 2848
1642.74 2847
1642.83 2848
1642.93 2851
1643.02 2855
1643.11 2859
1643.20 2863
1643.30 2867
1643.39 2871
1643.48 2875
1643.58 2879
1643.67 2880
1643.76 2880
1643.86 2878
1643.95 2874
1644.04 2868
1644.13 2861
1644.23 2853
1644.32 2844
1644.41 2833
1644.51 2820
1644.60 2803
1644.69 2785
1644.79 2766
1644.88 2749
1644.97 2734
1645.06 2723
1645.16 2714
1645.25 2707
1645.34 2701
1645.44 2694
1645.53 2686
1645.62 2678
1645.72 2672
1645.81 2668
1645.90 2667
1645.99 2671
1646.09 2679
1646.18 2692
1646.27 2709
1646.37 2731
1646.46 2756
1646.55 2782
1646.65 2807
1646.74 2828
1646.83 2843
1646.93 2850
1647.02 2850
1647.11 2845
1647.20 2837
1647.30 2829
1647.39 2823
1647.48 2820
1647.58 2821
1647.67 2824
1647.76 2829
1647.86 2835
1647.95 2839
1648.04 2843
1648.13 2846
1648.23 2847
1648.32 2847
1648.41 2844
1648.51 2840
1648.60 2833
1648.69 2826
1648.79 2819
1648.88 2815
1648.97 2816
1649.07 2822
1649.16 2832
1649.25 2844
1649.35 2855
1649.44 2864
1649.53 2869
1649.62 2869
1649.72 2867
1649.81 2865
1649.90 2864
1650.00 2867
1650.09 2872
1650.18 2879
1650.28 2885
1650.37 2890
1650.46 2892
1650.56 2891
1650.65 2887
1650.74 2881
1650.84 2873
1650.93 2864
1651.02 2853
1651.12 2842
1651.21 2832
1651.30 2822
1651.39 2816
1651.49 2813
1651.58 2814
1651.67 2819
1651.77 2826
1651.86 2833
1651.95 2841
1652.05 2847
1652.14 2853
1652.23 2858
1652.33 2863
1652.42 2870
1652.51 2877
1652.61 2885
1652.70 2894
1652.79 2902
1652.89 2908
1652.98 2912
1653.07 2914
1653.17 2914
1653.26 2911
1653.35 2906
1653.45 2898
1653.54 2887
1653.63 2874
1653.72 2858
1653.82 2841
1653.91 2824
1654.00 2811
1654.10 2803
1654.19 2800
1654.28 2803
1654.38 2810
1654.47 2818
1654.56 2824
1654.66 2828
1654.75 2828
1654.84 2825
1654.94 2821
1655.03 2819
1655.12 2821
1655.22 2829
1655.31 2843
1655.40 2861
1655.50 2883
1655.59 2904
1655.68 2924
1655.78 2939
1655.87 2949
1655.96 2951
1656.06 2948
1656.15 2938
1656.24 2924
1656.34 2906
1656.43 2887
1656.52 2867
1656.62 2849
1656.71 2833
1656.80 2822
1656.90 2815
1656.99 2812
1657.08 2813
1657.18 2818
1657.27 2826
1657.36 2837
1657.46 2851
1657.55 2867
1657.64 2885
1657.74 2903
1657.83 2921
1657.92 2938
1658.02 2953
1658.11 2968
1658.20 2981
1658.30 2995
1658.39 3007
1658.48 3019
1658.58 3029
1658.67 3037
1658.76 3043
1658.86 3047
1658.95 3047
1659.04 3045
1659.14 3042
1659.23 3038
1659.32 3033
1659.42 3029
1659.51 3025
1659.60 3019
1659.70 3012
1659.79 3000
1659.88 2985
1659.98 2966
1660.07 2946
1660.17 2926
1660.26 2910
1660.35 2899
1660.45 2896
1660.54 2900
1660.63 2908
1660.73 2920
1660.82 2932
1660.91 2942
1661.01 2951
1661.10 2959
1661.19 2967
1661.29 2975
1661.38 2985
1661.47 2995
1661.57 3003
1661.66 3005
1661.75 3001
1661.85 2989
1661.94 2969
1662.03 2943
1662.13 2913
1662.22 2882
1662.31 2853
1662.41 2828
1662.50 2809
1662.60 2797
1662.69 2792
1662.78 2794
1662.88 2801
1662.97 2810
1663.06 2818
1663.16 2824
1663.25 2825
1663.34 2823
1663.44 2818
1663.53 2813
1663.62 2810
1663.72 2809
1663.81 2812
1663.90 2818
1664.00 2825
1664.09 2830
1664.18 2835
1664.28 2838
1664.37 2840
1664.47 2842
1664.56 2846
1664.65 2851
1664.75 2859
1664.84 2868
1664.93 2878
1665.03 2887
1665.12 2895
1665.21 2903
1665.31 2909
1665.40 2913
1665.49 2916
1665.59 2916
1665.68 2916
1665.78 2914
1665.87 2910
1665.96 2907
1666.06 2904
1666.15 2902
1666.24 2902
1666.34 2902
1666.43 2903
1666.52 2902
1666.62 2899
1666.71 2892
1666.81 2881
1666.90 2867
1666.99 2852
1667.09 2840
1667.18 2831
1667.27 2828
1667.37 2831
1667.46 2839
1667.55 2847
1667.65 2852
1667.74 2852
1667.84 2846
1667.93 2835
1668.02 2821
1668.12 2807
1668.21 2797
1668.30 2794
1668.40 2797
1668.49 2804
1668.58 2813
1668.68 2821
1668.77 2827
1668.87 2828
1668.96 2824
1669.05 2818
1669.15 2810
1669.24 2802
1669.33 2795
1669.43 2792
1669.52 2792
1669.61 2796
1669.71 2806
1669.80 2820
1669.90 2838
1669.99 2861
1670.08 2886
1670.18 2914
1670.27 2942
1670.36 2968
1670.46 2991
1670.55 3009
1670.65 3022
1670.74 3031
1670.83 3038
1670.93 3045
1671.02 3054
1671.11 3068
1671.21 3085
1671.30 3102
1671.40 3116
1671.49 3125
1671.58 3126
1671.68 3118
1671.77 3105
1671.86 3089
1671.96 3074
1672.05 3062
1672.15 3053
1672.24 3048
1672.33 3044
1672.43 3041
1672.52 3037
1672.61 3033
1672.71 3031
1672.80 3032
1672.90 3039
1672.99 3050
1673.08 3065
1673.18 3081
1673.27 3095
1673.36 3106
1673.46 3111
1673.55 3114
1673.65 3116
1673.74 3120
1673.83 3129
1673.93 3143
1674.02 3163
1674.11 3186
1674.21 3209
1674.30 3229
1674.40 3244
1674.49 3251
1674.58 3251
1674.68 3245
1674.77 3235
1674.87 3224
1674.96 3215
1675.05 3211
1675.15 3212
1675.24 3218
1675.33 3226
1675.43 3235
1675.52 3241
1675.62 3243
1675.71 3240
1675.80 3232
1675.90 3220
1675.99 3206
1676.09 3192
1676.18 3178
1676.27 3165
1676.37 3155
1676.46 3146
1676.56 3139
1676.65 3136
1676.74 3136
1676.84 3140
1676.93 3147
1677.02 3157
1677.12 3167
1677.21 3177
1677.31 3186
1677.40 3194
1677.49 3199
1677.59 3203
1677.68 3205
1677.78 3203
1677.87 3197
1677.96 3185
1678.06 3168
1678.15 3147
1678.25 3122
1678.34 3096
1678.43 3071
1678.53 3049
1678.62 3031
1678.72 3017
1678.81 3006
1678.90 2997
1679.00 2989
1679.09 2981
1679.18 2971
1679.28 2960
1679.37 2948
1679.47 2936
1679.56 2924
1679.65 2914
1679.75 2908
1679.84 2905
1679.94 2904
1680.03 2904
1680.12 2905
1680.22 2904
1680.31 2901
1680.41 2897
1680.50 2894
1680.59 2892
1680.69 2895
1680.78 2901
1680.88 2911
1680.97 2923
1681.06 2934
1681.16 2944
1681.25 2950
1681.35 2952
1681.44 2951
1681.53 2949
1681.63 2947
1681.72 2947
1681.82 2950
1681.91 2957
1682.00 2966
1682.10 2975
1682.19 2983
1682.29 2987
1682.38 2988
1682.48 2985
1682.57 2981
1682.66 2977
1682.76 2974
1682.85 2973
1682.95 2972
1683.04 2971
1683.13 2966
1683.23 2958
1683.32 2945
1683.42 2931
1683.51 2915
1683.60 2902
1683.70 2892
1683.79 2886
1683.89 2884
1683.98 2885
1684.07 2887
1684.17 2890
1684.26 2892
1684.36 2894
1684.45 2894
1684.54 2893
1684.64 2889
1684.73 2883
1684.83 2873
1684.92 2860
1685.02 2844
1685.11 2826
1685.20 2807
1685.30 2791
1685.39 2778
1685.49 2770
1685.58 2767
1685.67 2770
1685.77 2777
1685.86 2788
1685.96 2803
1686.05 2820
1686.15 2839
1686.24 2860
1686.33 2882
1686.43 2902
1686.52 2919
1686.62 2932
1686.71 2940
1686.80 2943
1686.90 2942
1686.99 2939
1687.09 2937
1687.18 2937
1687.28 2943
1687.37 2953
1687.46 2967
1687.56 2982
1687.65 2995
1687.75 3005
1687.84 3009
1687.93 3006
1688.03 3000
1688.12 2991
1688.22 2982
1688.31 2976
1688.41 2974
1688.50 2976
1688.59 2982
1688.69 2990
1688.78 3000
1688.88 3009
1688.97 3017
1689.07 3022
1689.16 3023
1689.25 3019
1689.35 3010
1689.44 2999
1689.54 2987
1689.63 2976
1689.73 2969
1689.82 2969
1689.91 2974
1690.01 2986
1690.10 3000
1690.20 3016
1690.29 3029
1690.38 3040
1690.48 3047
1690.57 3052
1690.67 3057
1690.76 3063
1690.86 3070
1690.95 3077
1691.04 3082
1691.14 3085
1691.23 3082
1691.33 3074
1691.42 3059
1691.52 3040
1691.61 3018
1691.70 2995
1691.80 2974
1691.89 2954
1691.99 2939
1692.08 2927
1692.18 2920
1692.27 2915
1692.37 2913
1692.46 2912
1692.55 2912
1692.65 2911
1692.74 2910
1692.84 2909
1692.93 2908
1693.03 2907
1693.12 2905
1693.21 2901
1693.31 2895
1693.40 2888
1693.50 2879
1693.59 2869
1693.69 2862
1693.78 2857
1693.87 2857
1693.97 2863
1694.06 2873
1694.16 2888
1694.25 2905
1694.35 2922
1694.44 2937
1694.54 2948
1694.63 2956
1694.72 2960
1694.82 2962
1694.91 2963
1695.01 2962
1695.10 2959
1695.20 2955
1695.29 2948
1695.39 2940
1695.48 2931
1695.57 2923
1695.67 2915
1695.76 2908
1695.86 2902
1695.95 2898
1696.05 2894
1696.14 2892
1696.23 2894
1696.33 2899
1696.42 2910
1696.52 2927
1696.61 2948
1696.71 2972
1696.80 2996
1696.90 3019
1696.99 3037
1697.08 3049
1697.18 3053
1697.27 3050
1697.37 3039
1697.46 3022
1697.56 3001
1697.65 2978
1697.75 2956
1697.84 2937
1697.94 2923
1698.03 2915
1698.12 2913
1698.22 2913
1698.31 2916
1698.41 2919
1698.50 2920
1698.60 2919
1698.69 2916
1698.79 2914
1698.88 2912
1698.97 2913
1699.07 2917
1699.16 2926
1699.26 2936
1699.35 2948
1699.45 2958
1699.54 2965
1699.64 2968
1699.73 2966
1699.83 2959
1699.92 2950
1700.01 2939
1700.11 2929
1700.20 2920
1700.30 2914
1700.39 2911
1700.49 2912
1700.58 2914
1700.68 2918
1700.77 2923
1700.87 2929
1700.96 2936
1701.05 2941
1701.15 2947
1701.24 2951
1701.34 2956
1701.43 2960
1701.53 2965
1701.62 2969
1701.72 2971
1701.81 2970
1701.91 2968
1702.00 2962
1702.09 2954
1702.19 2945
1702.28 2937
1702.38 2932
1702.47 2930
1702.57 2931
1702.66 2934
1702.76 2939
1702.85 2944
1702.95 2948
1703.04 2951
1703.14 2951
1703.23 2950
1703.32 2947
1703.42 2942
1703.51 2934
1703.61 2923
1703.70 2910
1703.80 2896
1703.89 2882
1703.99 2870
1704.08 2861
1704.18 2855
1704.27 2852
1704.37 2851
1704.46 2848
1704.56 2844
1704.65 2838
1704.74 2830
1704.84 2823
1704.93 2817
1705.03 2817
1705.12 2822
1705.22 2832
1705.31 2845
1705.41 2860
1705.50 2875
1705.60 2888
1705.69 2898
1705.79 2906
1705.88 2914
1705.98 2922
1706.07 2931
1706.17 2941
1706.26 2949
1706.35 2955
1706.45 2957
1706.54 2954
1706.64 2946
1706.73 2934
1706.83 2920
1706.92 2906
1707.02 2893
1707.11 2883
1707.21 2874
1707.30 2867
1707.40 2860
1707.49 2853
1707.59 2844
1707.68 2835
1707.78 2827
1707.87 2821
1707.97 2815
1708.06 2811
1708.15 2808
1708.25 2805
1708.34 2801
1708.44 2798
1708.53 2797
1708.63 2798
1708.72 2802
1708.82 2808
1708.91 2815
1709.01 2822
1709.10 2828
1709.20 2832
1709.29 2834
1709.39 2835
1709.48 2835
1709.58 2834
1709.67 2833
1709.77 2832
1709.86 2831
1709.96 2829
1710.05 2829
1710.15 2829
1710.24 2830
1710.33 2832
1710.43 2834
1710.52 2837
1710.62 2840
1710.71 2843
1710.81 2845
1710.90 2846
1711.00 2845
1711.09 2842
1711.19 2838
1711.28 2833
1711.38 2829
1711.47 2826
1711.57 2827
1711.66 2830
1711.76 2835
1711.85 2840
1711.95 2842
1712.04 2841
1712.14 2836
1712.23 2827
1712.33 2815
1712.42 2802
1712.52 2792
1712.61 2784
1712.71 2781
1712.80 2780
1712.90 2782
1712.99 2783
1713.09 2784
1713.18 2784
1713.28 2783
1713.37 2785
1713.47 2790
1713.56 2801
1713.66 2817
1713.75 2838
1713.85 2860
1713.94 2881
1714.04 2897
1714.13 2906
1714.23 2909
1714.32 2905
1714.41 2895
1714.51 2882
1714.60 2868
1714.70 2855
1714.79 2845
1714.89 2839
1714.98 2840
1715.08 2846
1715.17 2859
1715.27 2876
1715.36 2895
1715.46 2915
1715.55 2934
1715.65 2950
1715.74 2964
1715.84 2975
1715.93 2984
1716.03 2991
1716.12 2997
1716.22 3002
1716.31 3005
1716.41 3005
1716.50 3003
1716.60 2998
1716.69 2989
1716.79 2979
1716.88 2967
1716.98 2956
1717.07 2946
1717.17 2939
1717.26 2935
1717.36 2933
1717.45 2933
1717.55 2933
1717.64 2932
1717.74 2928
1717.83 2921
1717.93 2911
1718.02 2897
1718.12 2882
1718.21 2867
1718.31 2854
1718.40 2845
1718.50 2840
1718.59 2840
1718.69 2843
1718.78 2847
1718.88 2852
1718.98 2856
1719.07 2860
1719.17 2863
1719.26 2869
1719.36 2876
1719.45 2885
1719.55 2896
1719.64 2908
1719.74 2920
1719.83 2930
1719.93 2939
1720.02 2946
1720.12 2951
1720.21 2955
1720.31 2957
1720.40 2956
1720.50 2954
1720.59 2948
1720.69 2939
1720.78 2927
1720.88 2915
1720.97 2905
1721.07 2901
1721.16 2902
1721.26 2910
1721.35 2923
1721.45 2940
1721.54 2958
1721.64 2973
1721.73 2983
1721.83 2989
1721.92 2991
1722.02 2990
1722.11 2988
1722.21 2986
1722.30 2984
1722.40 2983
1722.49 2982
1722.59 2981
1722.68 2978
1722.78 2976
1722.88 2974
1722.97 2971
1723.07 2969
1723.16 2968
1723.26 2966
1723.35 2966
1723.45 2967
1723.54 2969
1723.64 2971
1723.73 2973
1723.83 2975
1723.92 2977
1724.02 2977
1724.11 2977
1724.21 2977
1724.30 2978
1724.40 2981
1724.49 2984
1724.59 2986
1724.68 2988
1724.78 2988
1724.87 2987
1724.97 2983
1725.06 2979
1725.16 2976
1725.26 2974
1725.35 2976
1725.45 2980
1725.54 2987
1725.64 2997
1725.73 3008
1725.83 3020
1725.92 3032
1726.02 3042
1726.11 3051
1726.21 3057
1726.30 3061
1726.40 3062
1726.49 3062
1726.59 3061
1726.68 3059
1726.78 3057
1726.87 3055
1726.97 3053
1727.07 3052
1727.16 3052
1727.26 3054
1727.35 3057
1727.45 3060
1727.54 3064
1727.64 3066
1727.73 3067
1727.83 3065
1727.92 3060
1728.02 3052
1728.11 3042
1728.21 3030
1728.30 3019
1728.40 3010
1728.49 3002
1728.59 2997
1728.69 2995
1728.78 2997
1728.88 3001
1728.97 3010
1729.07 3022
1729.16 3037
1729.26 3053
1729.35 3069
1729.45 3079
1729.54 3083
1729.64 3079
1729.73 3067
1729.83 3049
1729.93 3027
1730.02 3005
1730.12 2984
1730.21 2966
1730.31 2950
1730.40 2936
1730.50 2923
1730.59 2911
1730.69 2900
1730.78 2892
1730.88 2888
1730.97 2887
1731.07 2890
1731.17 2895
1731.26 2900
1731.36 2904
1731.45 2905
1731.55 2902
1731.64 2897
1731.74 2891
1731.83 2886
1731.93 2882
1732.02 2882
1732.12 2886
1732.21 2894
1732.31 2904
1732.41 2917
1732.50 2930
1732.60 2942
1732.69 2951
1732.79 2958
1732.88 2960
1732.98 2959
1733.07 2956
1733.17 2951
1733.26 2944
1733.36 2939
1733.46 2936
1733.55 2936
1733.65 2938
1733.74 2942
1733.84 2946
1733.93 2949
1734.03 2950
1734.12 2948
1734.22 2943
1734.31 2938
1734.41 2934
1734.51 2931
1734.60 2928
1734.70 2923
1734.79 2916
1734.89 2904
1734.98 2888
1735.08 2869
1735.17 2849
1735.27 2831
1735.37 2817
1735.46 2809
1735.56 2807
1735.65 2811
1735.75 2821
1735.84 2834
1735.94 2851
1736.03 2870
1736.13 2890
1736.23 2909
1736.32 2926
1736.42 2939
1736.51 2946
1736.61 2949
1736.70 2947
1736.80 2942
1736.89 2935
1736.99 2927
1737.09 2919
1737.18 2911
1737.28 2903
1737.37 2893
1737.47 2883
1737.56 2872
1737.66 2863
1737.75 2854
1737.85 2849
1737.95 2847
1738.04 2849
1738.14 2855
1738.23 2861
1738.33 2868
1738.42 2873
1738.52 2876
1738.61 2877
1738.71 2876
1738.81 2873
1738.90 2869
1739.00 2863
1739.09 2858
1739.19 2851
1739.28 2843
1739.38 2836
1739.48 2829
1739.57 2825
1739.67 2823
1739.76 2826
1739.86 2832
1739.95 2841
1740.05 2851
1740.14 2862
1740.24 2872
1740.34 2880
1740.43 2884
1740.53 2886
1740.62 2884
1740.72 2879
1740.81 2871
1740.91 2862
1741.01 2853
1741.10 2844
1741.20 2836
1741.29 2828
1741.39 2821
1741.48 2813
1741.58 2803
1741.68 2790
1741.77 2777
1741.87 2764
1741.96 2753
1742.06 2747
1742.15 2745
1742.25 2749
1742.35 2755
1742.44 2763
1742.54 2771
1742.63 2777
1742.73 2782
1742.82 2785
1742.92 2790
1743.02 2794
1743.11 2800
1743.21 2806
1743.30 2811
1743.40 2815
1743.49 2816
1743.59 2816
1743.69 2815
1743.78 2814
1743.88 2814
1743.97 2816
1744.07 2820
1744.16 2825
1744.26 2832
1744.36 2841
1744.45 2851
1744.55 2862
1744.64 2876
1744.74 2890
1744.83 2906
1744.93 2920
1745.03 2931
1745.12 2938
1745.22 2940
1745.31 2938
1745.41 2931
1745.51 2921
1745.60 2910
1745.70 2897
1745.79 2885
1745.89 2872
1745.98 2859
1746.08 2846
1746.18 2835
1746.27 2825
1746.37 2818
1746.46 2814
1746.56 2812
1746.65 2814
1746.75 2819
1746.85 2825
1746.94 2833
1747.04 2841
1747.13 2848
1747.23 2854
1747.33 2857
1747.42 2857
1747.52 2853
1747.61 2846
1747.71 2837
1747.80 2828
1747.90 2821
1748.00 2817
1748.09 2817
1748.19 2822
1748.28 2830
1748.38 2841
1748.48 2852
1748.57 2862
1748.67 2869
1748.76 2872
1748.86 2871
1748.96 2866
1749.05 2858
1749.15 2848
1749.24 2838
1749.34 2829
1749.43 2823
1749.53 2821
1749.63 2822
1749.72 2826
1749.82 2832
1749.91 2837
1750.01 2841
1750.11 2841
1750.20 2837
1750.30 2829
1750.39 2819
1750.49 2807
1750.59 2796
1750.68 2788
1750.78 2784
1750.87 2787
1750.97 2794
1751.07 2806
1751.16 2822
1751.26 2839
1751.35 2856
1751.45 2872
1751.55 2887
1751.64 2899
1751.74 2907
1751.83 2911
1751.93 2910
1752.03 2902
1752.12 2889
1752.22 2869
1752.31 2844
1752.41 2816
1752.51 2789
1752.60 2764
1752.70 2745
1752.79 2733
1752.89 2729
1752.99 2732
1753.08 2739
1753.18 2749
1753.27 2760
1753.37 2770
1753.47 2780
1753.56 2788
1753.66 2795
1753.75 2803
1753.85 2811
1753.95 2821
1754.04 2831
1754.14 2841
1754.23 2850
1754.33 2855
1754.43 2856
1754.52 2853
1754.62 2845
1754.71 2835
1754.81 2823
1754.91 2812
1755.00 2804
1755.10 2801
1755.19 2803
1755.29 2812
1755.39 2826
1755.48 2843
1755.58 2860
1755.67 2874
1755.77 2881
1755.87 2879
1755.96 2869
1756.06 2853
1756.15 2832
1756.25 2813
1756.35 2797
1756.44 2787
1756.54 2783
1756.64 2784
1756.73 2789
1756.83 2796
1756.92 2804
1757.02 2813
1757.12 2823
1757.21 2833
1757.31 2844
1757.40 2854
1757.50 2862
1757.60 2868
1757.69 2870
1757.79 2869
1757.88 2865
1757.98 2859
1758.08 2854
1758.17 2850
1758.27 2848
1758.37 2847
1758.46 2847
1758.56 2847
1758.65 2848
1758.75 2848
1758.85 2849
1758.94 2853
1759.04 2859
1759.13 2869
1759.23 2883
1759.33 2900
1759.42 2918
1759.52 2936
1759.62 2950
1759.71 2960
1759.81 2963
1759.90 2961
1760.00 2953
1760.10 2942
1760.19 2931
1760.29 2920
1760.39 2913
1760.48 2909
1760.58 2909
1760.67 2912
1760.77 2918
1760.87 2924
1760.96 2930
1761.06 2936
1761.15 2942
1761.25 2948
1761.35 2955
1761.44 2962
1761.54 2971
1761.64 2980
1761.73 2988
1761.83 2995
1761.92 3001
1762.02 3007
1762.12 3013
1762.21 3018
1762.31 3023
1762.41 3027
1762.50 3027
1762.60 3024
1762.69 3016
1762.79 3004
1762.89 2990
1762.98 2976
1763.08 2965
1763.18 2957
1763.27 2953
1763.37 2953
1763.46 2954
1763.56 2955
1763.66 2953
1763.75 2947
1763.85 2938
1763.95 2927
1764.04 2916
1764.14 2907
1764.24 2902
1764.33 2903
1764.43 2909
1764.52 2919
1764.62 2931
1764.72 2945
1764.81 2957
1764.91 2968
1765.01 2976
1765.10 2981
1765.20 2981
1765.29 2978
1765.39 2973
1765.49 2965
1765.58 2956
1765.68 2948
1765.78 2940
1765.87 2934
1765.97 2928
1766.07 2923
1766.16 2918
1766.26 2914
1766.35 2910
1766.45 2907
1766.55 2908
1766.64 2913
1766.74 2922
1766.84 2936
1766.93 2953
1767.03 2971
1767.13 2988
1767.22 3000
1767.32 3004
1767.41 2999
1767.51 2985
1767.61 2962
1767.70 2933
1767.80 2902
1767.90 2871
1767.99 2844
1768.09 2824
1768.19 2811
1768.28 2807
1768.38 2811
1768.48 2820
1768.57 2834
1768.67 2851
1768.76 2867
1768.86 2881
1768.96 2893
1769.05 2901
1769.15 2904
1769.25 2903
1769.34 2899
1769.44 2893
1769.54 2887
1769.63 2882
1769.73 2879
1769.83 2880
1769.92 2884
1770.02 2888
1770.12 2890
1770.21 2890
1770.31 2886
1770.40 2877
1770.50 2865
1770.60 2851
1770.69 2837
1770.79 2825
1770.89 2815
1770.98 2810
1771.08 2809
1771.18 2811
1771.27 2817
1771.37 2825
1771.47 2836
1771.56 2847
1771.66 2857
1771.76 2865
1771.85 2871
1771.95 2873
1772.04 2872
1772.14 2868
1772.24 2862
1772.33 2856
1772.43 2851
1772.53 2847
1772.62 2848
1772.72 2851
1772.82 2859
1772.91 2870
1773.01 2883
1773.11 2896
1773.20 2908
1773.30 2917
1773.40 2922
1773.49 2923
1773.59 2918
1773.69 2909
1773.78 2896
1773.88 2882
1773.98 2868
1774.07 2858
1774.17 2854
1774.27 2856
1774.36 2865
1774.46 2878
1774.56 2895
1774.65 2913
1774.75 2928
1774.85 2940
1774.94 2947
1775.04 2949
1775.13 2947
1775.23 2940
1775.33 2930
1775.42 2918
1775.52 2905
1775.62 2894
1775.71 2885
1775.81 2879
1775.91 2877
1776.00 2878
1776.10 2881
1776.20 2886
1776.29 2892
1776.39 2897
1776.49 2902
1776.58 2906
1776.68 2909
1776.78 2912
1776.87 2914
1776.97 2914
1777.07 2910
1777.16 2903
1777.26 2892
1777.36 2878
1777.45 2860
1777.55 2842
1777.65 2824
1777.74 2808
1777.84 2794
1777.94 2783
1778.03 2773
1778.13 2765
1778.23 2759
1778.32 2756
1778.42 2756
1778.52 2759
1778.61 2766
1778.71 2776
1778.81 2787
1778.90 2800
1779.00 2813
1779.10 2827
1779.19 2841
1779.29 2853
1779.39 2864
1779.48 2870
1779.58 2872
1779.68 2870
1779.78 2865
1779.87 2859
1779.97 2855
1780.07 2854
1780.16 2858
1780.26 2863
1780.36 2868
1780.45 2869
1780.55 2865
1780.65 2856
1780.74 2843
1780.84 2827
1780.94 2810
1781.03 2794
1781.13 2780
1781.23 2769
1781.32 2761
1781.42 2754
1781.52 2748
1781.61 2744
1781.71 2741
1781.81 2738
1781.90 2735
1782.00 2731
1782.10 2728
1782.19 2724
1782.29 2722
1782.39 2721
1782.48 2724
1782.58 2731
1782.68 2742
1782.78 2755
1782.87 2770
1782.97 2783
1783.07 2794
1783.16 2802
1783.26 2806
1783.36 2809
1783.45 2810
1783.55 2812
1783.65 2816
1783.74 2823
1783.84 2833
1783.94 2847
1784.03 2863
1784.13 2878
1784.23 2890
1784.32 2898
1784.42 2901
1784.52 2898
1784.61 2891
1784.71 2884
1784.81 2877
1784.91 2874
1785.00 2873
1785.10 2875
1785.20 2878
1785.29 2882
1785.39 2888
1785.49 2895
1785.58 2906
1785.68 2920
1785.78 2937
1785.87 2954
1785.97 2968
1786.07 2975
1786.17 2973
1786.26 2963
1786.36 2946
1786.46 2925
1786.55 2904
1786.65 2886
1786.75 2874
1786.84 2868
1786.94 2867
1787.04 2869
1787.13 2874
1787.23 2878
1787.33 2882
1787.43 2885
1787.52 2889
1787.62 2893
1787.72 2899
1787.81 2904
1787.91 2909
1788.01 2913
1788.10 2913
1788.20 2911
1788.30 2905
1788.39 2898
1788.49 2890
1788.59 2884
1788.69 2880
1788.78 2880
1788.88 2883
1788.98 2890
1789.07 2900
1789.17 2910
1789.27 2920
1789.36 2928
1789.46 2932
1789.56 2933
1789.66 2930
1789.75 2926
1789.85 2922
1789.95 2919
1790.04 2918
1790.14 2920
1790.24 2922
1790.33 2923
1790.43 2923
1790.53 2920
1790.63 2915
1790.72 2909
1790.82 2905
1790.92 2904
1791.01 2908
1791.11 2919
1791.21 2934
1791.30 2953
1791.40 2971
1791.50 2987
1791.60 2998
1791.69 3003
1791.79 3004
1791.89 3004
1791.98 3004
1792.08 3008
1792.18 3015
1792.28 3026
1792.37 3038
1792.47 3048
1792.57 3055
1792.66 3054
1792.76 3047
1792.86 3034
1792.95 3016
1793.05 2996
1793.15 2975
1793.25 2955
1793.34 2939
1793.44 2926
1793.54 2916
1793.63 2910
1793.73 2908
1793.83 2908
1793.93 2909
1794.02 2911
1794.12 2913
1794.22 2915
1794.31 2916
1794.41 2918
1794.51 2919
1794.61 2920
1794.70 2923
1794.80 2926
1794.90 2929
1794.99 2931
1795.09 2930
1795.19 2926
1795.29 2917
1795.38 2905
1795.48 2891
1795.58 2876
1795.67 2864
1795.77 2858
1795.87 2857
1795.97 2862
1796.06 2871
1796.16 2882
1796.26 2893
1796.35 2900
1796.45 2903
1796.55 2903
1796.65 2900
1796.74 2897
1796.84 2894
1796.94 2894
1797.03 2897
1797.13 2902
1797.23 2909
1797.33 2916
1797.42 2922
1797.52 2926
1797.62 2928
1797.72 2929
1797.81 2929
1797.91 2929
1798.01 2929
1798.10 2928
1798.20 2926
1798.30 2921
1798.40 2912
1798.49 2900
1798.59 2886
1798.69 2872
1798.78 2863
1798.88 2859
1798.98 2864
1799.08 2877
1799.17 2895
1799.27 2916
1799.37 2935
1799.47 2951
1799.56 2962
1799.66 2968
1799.76 2969
1799.85 2969
1799.95 2967
1800.05 2968
1800.15 2969
1800.24 2973
1800.34 2976
1800.44 2980
1800.54 2981
1800.63 2980
1800.73 2977
1800.83 2972
1800.93 2968
1801.02 2967
1801.12 2970
1801.22 2980
1801.31 2997
1801.41 3019
1801.51 3044
1801.61 3068
1801.70 3088
1801.80 3102
1801.90 3106
1802.00 3100
1802.09 3085
1802.19 3062
1802.29 3033
1802.38 3001
1802.48 2968
1802.58 2938
1802.68 2912
1802.77 2893
1802.87 2882
1802.97 2880
1803.07 2887
1803.16 2899
1803.26 2915
1803.36 2932
1803.46 2947
1803.55 2958
1803.65 2966
1803.75 2969
1803.85 2968
1803.94 2964
1804.04 2958
1804.14 2950
1804.23 2943
1804.33 2937
1804.43 2934
1804.53 2936
1804.62 2944
1804.72 2956
1804.82 2971
1804.92 2989
1805.01 3008
1805.11 3025
1805.21 3040
1805.31 3051
1805.40 3059
1805.50 3063
1805.60 3063
1805.70 3056
1805.79 3044
1805.89 3026
1805.99 3004
1806.09 2980
1806.18 2955
1806.28 2932
1806.38 2914
1806.48 2903
1806.57 2900
1806.67 2906
1806.77 2919
1806.87 2938
1806.96 2960
1807.06 2982
1807.16 3002
1807.26 3018
1807.35 3028
1807.45 3032
1807.55 3030
1807.65 3023
1807.74 3012
1807.84 2999
1807.94 2985
1808.04 2973
1808.13 2962
1808.23 2954
1808.33 2950
1808.43 2951
1808.52 2957
1808.62 2968
1808.72 2980
1808.82 2993
1808.91 3002
1809.01 3007
1809.11 3006
1809.21 2999
1809.30 2987
1809.40 2972
1809.50 2957
1809.60 2945
1809.69 2935
1809.79 2931
1809.89 2932
1809.99 2937
1810.08 2946
1810.18 2956
1810.28 2964
1810.38 2970
1810.47 2969
1810.57 2962
1810.67 2947
1810.77 2927
1810.86 2905
1810.96 2884
1811.06 2868
1811.16 2857
1811.25 2855
1811.35 2860
1811.45 2871
1811.55 2885
1811.64 2903
1811.74 2920
1811.84 2937
1811.94 2951
1812.03 2962
1812.13 2970
1812.23 2973
1812.33 2973
1812.43 2970
1812.52 2964
1812.62 2956
1812.72 2949
1812.82 2941
1812.91 2935
1813.01 2931
1813.11 2929
1813.21 2929
1813.30 2931
1813.40 2935
1813.50 2940
1813.60 2946
1813.69 2951
1813.79 2955
1813.89 2959
1813.99 2962
1814.09 2964
1814.18 2965
1814.28 2964
1814.38 2961
1814.48 2955
1814.57 2946
1814.67 2936
1814.77 2925
1814.87 2916
1814.96 2911
1815.06 2909
1815.16 2912
1815.26 2917
1815.35 2922
1815.45 2926
1815.55 2926
1815.65 2921
1815.75 2910
1815.84 2893
1815.94 2874
1816.04 2853
1816.14 2834
1816.23 2818
1816.33 2807
1816.43 2802
1816.53 2804
1816.63 2811
1816.72 2824
1816.82 2842
1816.92 2863
1817.02 2884
1817.11 2905
1817.21 2923
1817.31 2939
1817.41 2951
1817.50 2960
1817.60 2967
1817.70 2974
1817.80 2980
1817.90 2986
1817.99 2993
1818.09 2998
1818.19 3004
1818.29 3009
1818.38 3013
1818.48 3019
1818.58 3025
1818.68 3032
1818.78 3041
1818.87 3049
1818.97 3058
1819.07 3065
1819.17 3071
1819.26 3072
1819.36 3068
1819.46 3058
1819.56 3041
1819.66 3019
1819.75 2993
1819.85 2968
1819.95 2947
1820.05 2933
1820.14 2927
1820.24 2927
1820.34 2934
1820.44 2944
1820.54 2955
1820.63 2966
1820.73 2976
1820.83 2985
1820.93 2993
1821.03 3000
1821.12 3006
1821.22 3010
1821.32 3014
1821.42 3017
1821.51 3019
1821.61 3020
1821.71 3022
1821.81 3023
1821.91 3024
1822.00 3024
1822.10 3024
1822.20 3024
1822.30 3023
1822.40 3022
1822.49 3021
1822.59 3020
1822.69 3018
1822.79 3017
1822.89 3015
1822.98 3015
1823.08 3014
1823.18 3015
1823.28 3017
1823.37 3021
1823.47 3025
1823.57 3031
1823.67 3038
1823.77 3046
1823.86 3053
1823.96 3059
1824.06 3063
1824.16 3065
1824.26 3062
1824.35 3055
1824.45 3045
1824.55 3031
1824.65 3015
1824.75 3000
1824.84 2987
1824.94 2976
1825.04 2970
1825.14 2967
1825.24 2966
1825.33 2967
1825.43 2968
1825.53 2968
1825.63 2968
1825.73 2969
1825.82 2972
1825.92 2977
1826.02 2984
1826.12 2994
1826.21 3003
1826.31 3011
1826.41 3017
1826.51 3021
1826.61 3023
1826.70 3025
1826.80 3026
1826.90 3027
1827.00 3029
1827.10 3030
1827.19 3029
1827.29 3027
1827.39 3022
1827.49 3014
1827.59 3006
1827.69 2998
1827.78 2991
1827.88 2987
1827.98 2985
1828.08 2986
1828.18 2989
1828.27 2993
1828.37 2999
1828.47 3005
1828.57 3010
1828.67 3015
1828.76 3018
1828.86 3019
1828.96 3016
1829.06 3010
1829.16 3000
1829.25 2990
1829.35 2980
1829.45 2973
1829.55 2973
1829.65 2980
1829.74 2994
1829.84 3012
1829.94 3032
1830.04 3051
1830.14 3067
1830.23 3080
1830.33 3089
1830.43 3096
1830.53 3102
1830.63 3109
1830.73 3116
1830.82 3122
1830.92 3126
1831.02 3127
1831.12 3124
1831.22 3117
1831.31 3105
1831.41 3092
1831.51 3078
1831.61 3066
1831.71 3058
1831.80 3054
1831.90 3056
1832.00 3062
1832.10 3070
1832.20 3079
1832.30 3088
1832.39 3095
1832.49 3099
1832.59 3102
1832.69 3105
1832.79 3107
1832.88 3109
1832.98 3111
1833.08 3112
1833.18 3112
1833.28 3112
1833.37 3110
1833.47 3108
1833.57 3105
1833.67 3103
1833.77 3103
1833.87 3106
1833.96 3109
1834.06 3114
1834.16 3118
1834.26 3120
1834.36 3118
1834.45 3112
1834.55 3103
1834.65 3091
1834.75 3079
1834.85 3069
1834.95 3063
1835.04 3061
1835.14 3064
1835.24 3070
1835.34 3078
1835.44 3086
1835.54 3093
1835.63 3098
1835.73 3101
1835.83 3104
1835.93 3107
1836.03 3112
1836.12 3117
1836.22 3125
1836.32 3136
1836.42 3151
1836.52 3168
1836.62 3188
1836.71 3209
1836.81 3230
1836.91 3250
1837.01 3267
1837.11 3279
1837.21 3286
1837.30 3288
1837.40 3286
1837.50 3283
1837.60 3280
1837.70 3278
1837.80 3279
1837.89 3283
1837.99 3286
1838.09 3289
1838.19 3290
1838.29 3289
1838.39 3285
1838.48 3281
1838.58 3276
1838.68 3273
1838.78 3272
1838.88 3272
1838.98 3272
1839.07 3272
1839.17 3272
1839.27 3271
1839.37 3272
1839.47 3274
1839.57 3279
1839.66 3288
1839.76 3298
1839.86 3310
1839.96 3322
1840.06 3332
1840.16 3341
1840.25 3347
1840.35 3351
1840.45 3353
1840.55 3353
1840.65 3350
1840.75 3345
1840.84 3337
1840.94 3328
1841.04 3317
1841.14 3306
1841.24 3296
1841.34 3287
1841.43 3278
1841.53 3269
1841.63 3258
1841.73 3246
1841.83 3232
1841.93 3217
1842.02 3200
1842.12 3183
1842.22 3165
1842.32 3146
1842.42 3125
1842.52 3104
1842.62 3081
1842.71 3059
1842.81 3038
1842.91 3020
1843.01 3004
1843.11 2993
1843.21 2985
1843.30 2982
1843.40 2983
1843.50 2990
1843.60 3001
1843.70 3016
1843.80 3034
1843.89 3052
1843.99 3066
1844.09 3074
1844.19 3073
1844.29 3063
1844.39 3047
1844.49 3028
1844.58 3011
1844.68 3000
1844.78 2999
1844.88 3008
1844.98 3025
1845.08 3050
1845.17 3077
1845.27 3105
1845.37 3130
1845.47 3151
1845.57 3165
1845.67 3172
1845.77 3174
1845.86 3171
1845.96 3164
1846.06 3156
1846.16 3148
1846.26 3140
1846.36 3132
1846.46 3124
1846.55 3115
1846.65 3104
1846.75 3092
1846.85 3079
1846.95 3067
1847.05 3056
1847.15 3047
1847.24 3039
1847.34 3031
1847.44 3023
1847.54 3013
1847.64 3003
1847.74 2994
1847.84 2986
1847.93 2979
1848.03 2971
1848.13 2961
1848.23 2949
1848.33 2933
1848.43 2916
1848.53 2898
1848.62 2885
1848.72 2876
1848.82 2872
1848.92 2873
1849.02 2877
1849.12 2882
1849.22 2887
1849.31 2892
1849.41 2899
1849.51 2910
1849.61 2924
1849.71 2943
1849.81 2965
1849.91 2987
1850.00 3010
1850.10 3029
1850.20 3044
1850.30 3055
1850.40 3061
1850.50 3064
1850.60 3064
1850.69 3062
1850.79 3061
1850.89 3061
1850.99 3065
1851.09 3073
1851.19 3085
1851.29 3098
1851.39 3112
1851.48 3122
1851.58 3128
1851.68 3128
1851.78 3123
1851.88 3115
1851.98 3105
1852.08 3096
1852.17 3089
1852.27 3085
1852.37 3084
1852.47 3084
1852.57 3085
1852.67 3084
1852.77 3082
1852.87 3078
1852.96 3072
1853.06 3064
1853.16 3053
1853.26 3040
1853.36 3024
1853.46 3006
1853.56 2987
1853.65 2968
1853.75 2952
1853.85 2941
1853.95 2938
1854.05 2942
1854.15 2951
1854.25 2964
1854.35 2976
1854.44 2987
1854.54 2993
1854.64 2994
1854.74 2993
1854.84 2991
1854.94 2989
1855.04 2987
1855.14 2987
1855.23 2987
1855.33 2985
1855.43 2982
1855.53 2978
1855.63 2974
1855.73 2971
1855.83 2969
1855.93 2970
1856.02 2975
1856.12 2981
1856.22 2989
1856.32 2998
1856.42 3008
1856.52 3017
1856.62 3025
1856.72 3031
1856.82 3035
1856.91 3037
1857.01 3038
1857.11 3040
1857.21 3043
1857.31 3049
1857.41 3059
1857.51 3071
1857.61 3084
1857.70 3097
1857.80 3105
1857.90 3109
1858.00 3107
1858.10 3099
1858.20 3086
1858.30 3070
1858.40 3053
1858.50 3036
1858.59 3023
1858.69 3012
1858.79 3006
1858.89 3004
1858.99 3004
1859.09 3007
1859.19 3011
1859.29 3015
1859.38 3020
1859.48 3024
1859.58 3026
1859.68 3027
1859.78 3025
1859.88 3022
1859.98 3016
1860.08 3010
1860.18 3004
1860.27 3000
1860.37 2999
1860.47 3003
1860.57 3012
1860.67 3027
1860.77 3047
1860.87 3069
1860.97 3092
1861.07 3113
1861.17 3131
1861.26 3144
1861.36 3153
1861.46 3159
1861.56 3165
1861.66 3172
1861.76 3182
1861.86 3196
1861.96 3211
1862.06 3227
1862.15 3242
1862.25 3254
1862.35 3261
1862.45 3265
1862.55 3264
1862.65 3261
1862.75 3256
1862.85 3249
1862.95 3240
1863.04 3228
1863.14 3213
1863.24 3195
1863.34 3173
1863.44 3149
1863.54 3122
1863.64 3095
1863.74 3069
1863.84 3045
1863.94 3024
1864.03 3006
1864.13 2992
1864.23 2982
1864.33 2974
1864.43 2966
1864.53 2957
1864.63 2946
1864.73 2934
1864.83 2921
1864.93 2909
1865.02 2899
1865.12 2893
1865.22 2892
1865.32 2896
1865.42 2906
1865.52 2920
1865.62 2939
1865.72 2961
1865.82 2983
1865.92 3005
1866.02 3024
1866.11 3037
1866.21 3043
1866.31 3041
1866.41 3030
1866.51 3011
1866.61 2988
1866.71 2962
1866.81 2936
1866.91 2912
1867.01 2892
1867.10 2877
1867.20 2867
1867.30 2861
1867.40 2858
1867.50 2858
1867.60 2859
1867.70 2861
1867.80 2862
1867.90 2863
1868.00 2863
1868.10 2864
1868.19 2868
1868.29 2873
1868.39 2882
1868.49 2890
1868.59 2897
1868.69 2899
1868.79 2893
1868.89 2880
1868.99 2864
1869.09 2847
1869.19 2836
1869.29 2833
1869.38 2841
1869.48 2857
1869.58 2880
1869.68 2903
1869.78 2922
1869.88 2934
1869.98 2937
1870.08 2931
1870.18 2918
1870.28 2901
1870.38 2883
1870.47 2867
1870.57 2854
1870.67 2845
1870.77 2842
1870.87 2843
1870.97 2848
1871.07 2855
1871.17 2866
1871.27 2879
1871.37 2892
1871.47 2905
1871.57 2915
1871.67 2921
1871.76 2921
1871.86 2915
1871.96 2906
1872.06 2897
1872.16 2891
1872.26 2891
1872.36 2897
1872.46 2910
1872.56 2927
1872.66 2944
1872.76 2960
1872.86 2971
1872.95 2978
1873.05 2983
1873.15 2986
1873.25 2989
1873.35 2995
1873.45 3003
1873.55 3012
1873.65 3023
1873.75 3032
1873.85 3037
1873.95 3038
1874.05 3034
1874.15 3024
1874.25 3010
1874.34 2994
1874.44 2980
1874.54 2970
1874.64 2967
1874.74 2969
1874.84 2977
1874.94 2991
1875.04 3005
1875.14 3019
1875.24 3030
1875.34 3036
1875.44 3038
1875.54 3036
1875.63 3031
1875.73 3025
1875.83 3020
1875.93 3018
1876.03 3020
1876.13 3022
1876.23 3024
1876.33 3023
1876.43 3018
1876.53 3006
1876.63 2990
1876.73 2972
1876.83 2956
1876.93 2943
1877.03 2937
1877.12 2938
1877.22 2945
1877.32 2958
1877.42 2974
1877.52 2992
1877.62 3008
1877.72 3023
1877.82 3034
1877.92 3041
1878.02 3044
1878.12 3044
1878.22 3044
1878.32 3043
1878.42 3044
1878.52 3047
1878.62 3049
1878.71 3050
1878.81 3048
1878.91 3043
1879.01 3032
1879.11 3019
1879.21 3003
1879.31 2986
1879.41 2969
1879.51 2953
1879.61 2940
1879.71 2931
1879.81 2927
1879.91 2929
1880.01 2935
1880.11 2944
1880.21 2954
1880.31 2964
1880.40 2972
1880.50 2978
1880.60 2982
1880.70 2987
1880.80 2992
1880.90 2997
1881.00 3003
1881.10 3008
1881.20 3013
1881.30 3018
1881.40 3022
1881.50 3026
1881.60 3031
1881.70 3038
1881.80 3045
1881.90 3053
1882.00 3063
1882.10 3073
1882.19 3085
1882.29 3098
1882.39 3111
1882.49 3121
1882.59 3128
1882.69 3128
1882.79 3121
1882.89 3109
1882.99 3092
1883.09 3072
1883.19 3053
1883.29 3033
1883.39 3014
1883.49 2995
1883.59 2975
1883.69 2952
1883.79 2929
1883.89 2905
1883.99 2881
1884.09 2859
1884.18 2839
1884.28 2821
1884.38 2804
1884.48 2788
1884.58 2775
1884.68 2763
1884.78 2756
1884.88 2753
1884.98 2755
1885.08 2762
1885.18 2774
1885.28 2788
1885.38 2805
1885.48 2822
1885.58 2836
1885.68 2848
1885.78 2854
1885.88 2856
1885.98 2855
1886.08 2852
1886.18 2849
1886.28 2850
1886.37 2856
1886.47 2866
1886.57 2879
1886.67 2891
1886.77 2901
1886.87 2906
1886.97 2906
1887.07 2903
1887.17 2901
1887.27 2902
1887.37 2909
1887.47 2921
1887.57 2937
1887.67 2954
1887.77 2967
1887.87 2974
1887.97 2973
1888.07 2965
1888.17 2950
1888.27 2934
1888.37 2918
1888.47 2907
1888.57 2902
1888.67 2903
1888.77 2911
1888.87 2922
1888.96 2937
1889.06 2953
1889.16 2969
1889.26 2985
1889.36 2999
1889.46 3013
1889.56 3026
1889.66 3036
1889.76 3043
1889.86 3048
1889.96 3051
1890.06 3053
1890.16 3055
1890.26 3057
1890.36 3057
1890.46 3054
1890.56 3043
1890.66 3022
1890.76 2991
1890.86 2951
1890.96 2906
1891.06 2860
1891.16 2821
1891.26 2792
1891.36 2776
1891.46 2774
1891.56 2784
1891.66 2804
1891.76 2829
1891.86 2856
1891.96 2880
1892.06 2899
1892.16 2912
1892.25 2919
1892.35 2920
1892.45 2916
1892.55 2909
1892.65 2901
1892.75 2891
1892.85 2881
1892.95 2870
1893.05 2859
1893.15 2850
1893.25 2842
1893.35 2837
1893.45 2835
1893.55 2835
1893.65 2836
1893.75 2836
1893.85 2834
1893.95 2829
1894.05 2821
1894.15 2814
1894.25 2808
1894.35 2807
1894.45 2811
1894.55 2820
1894.65 2834
1894.75 2850
1894.85 2865
1894.95 2876
1895.05 2884
1895.15 2887
1895.25 2890
1895.35 2893
1895.45 2900
1895.55 2911
1895.65 2928
1895.75 2947
1895.85 2965
1895.95 2981
1896.05 2990
1896.15 2993
1896.25 2988
1896.35 2977
1896.45 2963
1896.55 2946
1896.65 2931
1896.75 2917
1896.85 2908
1896.95 2901
1897.05 2897
1897.15 2893
1897.25 2888
1897.34 2880
1897.44 2869
1897.54 2856
1897.64 2845
1897.74 2837
1897.84 2835
1897.94 2841
1898.04 2854
1898.14 2873
1898.24 2894
1898.34 2915
1898.44 2932
1898.54 2943
1898.64 2947
1898.74 2945
1898.84 2938
1898.94 2926
1899.04 2911
1899.14 2895
1899.24 2879
1899.34 2865
1899.44 2854
1899.54 2848
1899.64 2845
1899.74 2847
1899.84 2852
1899.94 2860
1900.04 2870
1900.14 2881
1900.24 2893
1900.34 2906
1900.44 2921
1900.54 2938
1900.64 2955
1900.74 2973
1900.84 2992
1900.94 3010
1901.04 3026
1901.14 3040
1901.24 3050
1901.34 3056
1901.44 3057
1901.54 3053
1901.64 3043
1901.74 3030
1901.84 3015
1901.94 3000
1902.04 2986
1902.14 2975
1902.24 2968
1902.34 2965
1902.44 2965
1902.54 2968
1902.64 2974
1902.74 2982
1902.84 2991
1902.94 2999
1903.04 3008
1903.14 3017
1903.24 3027
1903.34 3038
1903.44 3051
1903.54 3067
1903.64 3084
1903.74 3102
1903.84 3119
1903.94 3132
1904.04 3140
1904.14 3140
1904.24 3132
1904.34 3117
1904.44 3096
1904.54 3072
1904.64 3048
1904.74 3027
1904.84 3012
1904.94 3003
1905.04 2999
1905.14 2999
1905.24 3000
1905.34 2998
1905.44 2991
1905.54 2981
1905.64 2966
1905.74 2951
1905.84 2935
1905.94 2923
1906.04 2912
1906.14 2904
1906.24 2897
1906.34 2891
1906.44 2883
1906.54 2875
1906.64 2867
1906.74 2860
1906.84 2854
1906.94 2850
1907.05 2846
1907.15 2843
1907.25 2839
1907.35 2835
1907.45 2830
1907.55 2826
1907.65 2824
1907.75 2825
1907.85 2831
1907.95 2840
1908.05 2852
1908.15 2865
1908.25 2877
1908.35 2887
1908.45 2894
1908.55 2897
1908.65 2896
1908.75 2894
1908.85 2890
1908.95 2885
1909.05 2881
1909.15 2878
1909.25 2876
1909.35 2875
1909.45 2874
1909.55 2873
1909.65 2872
1909.75 2869
1909.85 2866
1909.95 2860
1910.05 2855
1910.15 2849
1910.25 2844
1910.35 2842
1910.45 2841
1910.55 2842
1910.65 2843
1910.75 2846
1910.85 2848
1910.95 2852
1911.05 2858
1911.15 2866
1911.25 2879
1911.35 2896
1911.45 2917
1911.55 2940
1911.65 2962
1911.75 2980
1911.85 2993
1911.95 2999
1912.05 2998
1912.15 2993
1912.26 2985
1912.36 2976
1912.46 2967
1912.56 2960
1912.66 2954
1912.76 2949
1912.86 2945
1912.96 2942
1913.06 2939
1913.16 2936
1913.26 2933
1913.36 2931
1913.46 2930
1913.56 2933
1913.66 2941
1913.76 2956
1913.86 2979
1913.96 3009
1914.06 3044
1914.16 3083
1914.26 3123
1914.36 3160
1914.46 3193
1914.56 3217
1914.66 3231
1914.76 3234
1914.86 3226
1914.96 3207
1915.06 3181
1915.16 3149
1915.26 3116
1915.36 3084
1915.47 3057
1915.57 3037
1915.67 3023
1915.77 3015
1915.87 3012
1915.97 3012
1916.07 3015
1916.17 3020
1916.27 3026
1916.37 3033
1916.47 3041
1916.57 3049
1916.67 3056
1916.77 3062
1916.87 3066
1916.97 3070
1917.07 3075
1917.17 3081
1917.27 3089
1917.37 3100
1917.47 3114
1917.57 3128
1917.67 3140
1917.77 3147
1917.87 3148
1917.97 3140
1918.08 3124
1918.18 3102
1918.28 3078
1918.38 3055
1918.48 3036
1918.58 3022
1918.68 3013
1918.78 3008
1918.88 3004
1918.98 2997
1919.08 2986
1919.18 2970
1919.28 2949
1919.38 2927
1919.48 2906
1919.58 2888
1919.68 2874
1919.78 2865
1919.88 2858
1919.98 2850
1920.08 2839
1920.18 2824
1920.28 2805
1920.39 2785
1920.49 2765
1920.59 2751
1920.69 2746
1920.79 2752
1920.89 2767
1920.99 2789
1921.09 2813
1921.19 2835
1921.29 2853
1921.39 2863
1921.49 2865
1921.59 2861
1921.69 2853
1921.79 2844
1921.89 2836
1921.99 2831
1922.09 2827
1922.19 2825
1922.29 2825
1922.40 2824
1922.50 2821
1922.60 2816
1922.70 2810
1922.80 2803
1922.90 2796
1923.00 2792
1923.10 2791
1923.20 2794
1923.30 2801
1923.40 2809
1923.50 2817
1923.60 2823
1923.70 2824
1923.80 2822
1923.90 2817
1924.00 2809
1924.10 2803
1924.21 2800
1924.31 2800
1924.41 2805
1924.51 2813
1924.61 2824
1924.71 2836
1924.81 2847
1924.91 2855
1925.01 2862
1925.11 2867
1925.21 2870
1925.31 2873
1925.41 2876
1925.51 2881
1925.61 2889
1925.71 2899
1925.81 2912
1925.92 2926
1926.02 2941
1926.12 2954
1926.22 2964
1926.32 2970
1926.42 2970
1926.52 2965
1926.62 2956
1926.72 2946
1926.82 2935
1926.92 2926
1927.02 2919
1927.12 2914
1927.22 2912
1927.32 2911
1927.43 2912
1927.53 2914
1927.63 2916
1927.73 2920
1927.83 2924
1927.93 2927
1928.03 2929
1928.13 2930
1928.23 2932
1928.33 2935
1928.43 2940
1928.53 2948
1928.63 2958
1928.73 2969
1928.83 2978
1928.94 2982
1929.04 2980
1929.14 2971
1929.24 2955
1929.34 2935
1929.44 2915
1929.54 2897
1929.64 2883
1929.74 2876
1929.84 2873
1929.94 2873
1930.04 2875
1930.14 2875
1930.24 2874
1930.35 2871
1930.45 2870
1930.55 2870
1930.65 2874
1930.75 2881
1930.85 2891
1930.95 2900
1931.05 2908
1931.15 2914
1931.25 2917
1931.35 2919
1931.45 2921
1931.55 2926
1931.66 2934
1931.76 2945
1931.86 2959
1931.96 2973
1932.06 2987
1932.16 2999
1932.26 3008
1932.36 3015
1932.46 3019
1932.56 3023
1932.66 3026
1932.76 3029
1932.86 3034
1932.97 3040
1933.07 3048
1933.17 3055
1933.27 3061
1933.37 3065
1933.47 3065
1933.57 3061
1933.67 3054
1933.77 3046
1933.87 3036
1933.97 3028
1934.07 3022
1934.18 3018
1934.28 3016
1934.38 3015
1934.48 3016
1934.58 3019
1934.68 3024
1934.78 3030
1934.88 3037
1934.98 3046
1935.08 3054
1935.18 3061
1935.28 3067
1935.39 3071
1935.49 3075
1935.59 3078
1935.69 3080
1935.79 3081
1935.89 3082
1935.99 3082
1936.09 3080
1936.19 3078
1936.29 3075
1936.39 3073
1936.50 3072
1936.60 3071
1936.70 3071
1936.80 3071
1936.90 3071
1937.00 3070
1937.10 3068
1937.20 3066
1937.30 3063
1937.40 3062
1937.50 3061
1937.61 3060
1937.71 3060
1937.81 3058
1937.91 3054
1938.01 3047
1938.11 3035
1938.21 3021
1938.31 3005
1938.41 2989
1938.51 2975
1938.61 2964
1938.72 2956
1938.82 2950
1938.92 2946
1939.02 2941
1939.12 2935
1939.22 2927
1939.32 2919
1939.42 2910
1939.52 2903
1939.62 2896
1939.73 2889
1939.83 2883
1939.93 2877
1940.03 2871
1940.13 2867
1940.23 2867
1940.33 2871
1940.43 2879
1940.53 2890
1940.63 2904
1940.74 2919
1940.84 2934
1940.94 2949
1941.04 2963
1941.14 2976
1941.24 2989
1941.34 3002
1941.44 3013
1941.54 3022
1941.64 3028
1941.75 3032
1941.85 3033
1941.95 3034
1942.05 3035
1942.15 3038
1942.25 3044
1942.35 3053
1942.45 3064
1942.55 3074
1942.65 3080
1942.76 3082
1942.86 3078
1942.96 3067
1943.06 3051
1943.16 3033
1943.26 3015
1943.36 2998
1943.46 2985
1943.56 2974
1943.67 2966
1943.77 2958
1943.87 2951
1943.97 2945
1944.07 2940
1944.17 2937
1944.27 2938
1944.37 2945
1944.47 2957
1944.58 2975
1944.68 2996
1944.78 3019
1944.88 3042
1944.98 3063
1945.08 3080
1945.18 3091
1945.28 3097
1945.38 3098
1945.49 3094
1945.59 3085
1945.69 3071
1945.79 3055
1945.89 3037
1945.99 3019
1946.09 3003
1946.19 2989
1946.29 2978
1946.40 2971
1946.50 2965
1946.60 2961
1946.70 2958
1946.80 2956
1946.90 2956
1947.00 2958
1947.10 2963
1947.21 2973
1947.31 2986
1947.41 3001
1947.51 3015
1947.61 3028
1947.71 3036
1947.81 3039
1947.91 3036
1948.01 3029
1948.12 3020
1948.22 3009
1948.32 2996
1948.42 2983
1948.52 2968
1948.62 2952
1948.72 2934
1948.82 2916
1948.93 2899
1949.03 2886
1949.13 2878
1949.23 2875
1949.33 2878
1949.43 2886
1949.53 2897
1949.63 2909
1949.74 2919
1949.84 2926
1949.94 2929
1950.04 2929
1950.14 2926
1950.24 2920
1950.34 2914
1950.44 2908
1950.55 2904
1950.65 2901
1950.75 2900
1950.85 2900
1950.95 2899
1951.05 2899
1951.15 2900
1951.25 2902
1951.36 2907
1951.46 2918
1951.56 2933
1951.66 2953
1951.76 2973
1951.86 2992
1951.96 3006
1952.06 3014
1952.17 3016
1952.27 3012
1952.37 3006
1952.47 2998
1952.57 2990
1952.67 2983
1952.77 2976
1952.88 2970
1952.98 2964
1953.08 2960
1953.18 2956
1953.28 2953
1953.38 2950
1953.48 2946
1953.58 2939
1953.69 2931
1953.79 2921
1953.89 2912
1953.99 2907
1954.09 2906
1954.19 2911
1954.29 2922
1954.40 2936
1954.50 2952
1954.60 2965
1954.70 2974
1954.80 2978
1954.90 2976
1955.00 2969
1955.10 2958
1955.21 2944
1955.31 2930
1955.41 2917
1955.51 2906
1955.61 2898
1955.71 2892
1955.81 2888
1955.92 2886
1956.02 2885
1956.12 2884
1956.22 2883
1956.32 2884
1956.42 2887
1956.52 2895
1956.63 2907
1956.73 2922
1956.83 2939
1956.93 2952
1957.03 2960
1957.13 2960
1957.23 2950
1957.34 2933
1957.44 2911
1957.54 2889
1957.64 2872
1957.74 2862
1957.84 2861
1957.94 2868
1958.05 2882
1958.15 2898
1958.25 2915
1958.35 2928
1958.45 2939
1958.55 2946
1958.65 2952
1958.76 2957
1958.86 2963
1958.96 2967
1959.06 2968
1959.16 2967
1959.26 2960
1959.37 2948
1959.47 2931
1959.57 2912
1959.67 2893
1959.77 2876
1959.87 2862
1959.97 2852
1960.08 2847
1960.18 2845
1960.28 2846
1960.38 2847
1960.48 2847
1960.58 2843
1960.68 2837
1960.79 2828
1960.89 2819
1960.99 2810
1961.09 2807
1961.19 2811
1961.29 2823
1961.40 2841
1961.50 2865
1961.60 2890
1961.70 2912
1961.80 2931
1961.90 2943
1962.00 2950
1962.11 2954
1962.21 2956
1962.31 2958
1962.41 2960
1962.51 2961
1962.61 2961
1962.72 2959
1962.82 2954
1962.92 2948
1963.02 2942
1963.12 2938
1963.22 2937
1963.33 2939
1963.43 2942
1963.53 2945
1963.63 2947
1963.73 2945
1963.83 2939
1963.94 2929
1964.04 2917
1964.14 2904
1964.24 2893
1964.34 2883
1964.44 2878
1964.54 2875
1964.65 2876
1964.75 2881
1964.85 2888
1964.95 2898
1965.05 2909
1965.15 2922
1965.26 2935
1965.36 2948
1965.46 2960
1965.56 2972
1965.66 2982
1965.76 2991
1965.87 2999
1965.97 3004
1966.07 3007
1966.17 3007
1966.27 3006
1966.37 3002
1966.48 2997
1966.58 2991
1966.68 2985
1966.78 2979
1966.88 2971
1966.98 2962
1967.09 2952
1967.19 2941
1967.29 2930
1967.39 2920
1967.49 2913
1967.59 2910
1967.70 2910
1967.80 2914
1967.90 2920
1968.00 2927
1968.10 2933
1968.20 2937
1968.31 2940
1968.41 2944
1968.51 2947
1968.61 2951
1968.71 2955
1968.82 2958
1968.92 2959
1969.02 2958
1969.12 2954
1969.22 2948
1969.32 2940
1969.43 2932
1969.53 2923
1969.63 2914
1969.73 2906
1969.83 2899
1969.93 2896
1970.04 2900
1970.14 2911
1970.24 2931
1970.34 2957
1970.44 2989
1970.55 3020
1970.65 3046
1970.75 3064
1970.85 3073
1970.95 3071
1971.05 3063
1971.16 3049
1971.26 3033
1971.36 3016
1971.46 2998
1971.56 2979
1971.66 2957
1971.77 2933
1971.87 2906
1971.97 2878
1972.07 2851
1972.17 2827
1972.28 2804
1972.38 2785
1972.48 2769
1972.58 2757
1972.68 2747
1972.79 2742
1972.89 2740
1972.99 2745
1973.09 2755
1973.19 2769
1973.29 2788
1973.40 2809
1973.50 2831
1973.60 2854
1973.70 2877
1973.80 2899
1973.91 2920
1974.01 2937
1974.11 2950
1974.21 2956
1974.31 2956
1974.41 2948
1974.52 2936
1974.62 2919
1974.72 2902
1974.82 2884
1974.92 2867
1975.03 2852
1975.13 2839
1975.23 2830
1975.33 2824
1975.43 2824
1975.54 2828
1975.64 2835
1975.74 2843
1975.84 2849
1975.94 2852
1976.05 2852
1976.15 2849
1976.25 2845
1976.35 2844
1976.45 2847
1976.55 2856
1976.66 2871
1976.76 2890
1976.86 2910
1976.96 2928
1977.06 2943
1977.17 2953
1977.27 2956
1977.37 2954
1977.47 2949
1977.57 2943
1977.68 2938
1977.78 2935
1977.88 2937
1977.98 2944
1978.08 2953
1978.19 2964
1978.29 2974
1978.39 2982
1978.49 2987
1978.59 2988
1978.70 2987
1978.80 2986
1978.90 2985
1979.00 2987
1979.10 2992
1979.21 3000
1979.31 3011
1979.41 3023
1979.51 3034
1979.61 3042
1979.72 3046
1979.82 3047
1979.92 3044
1980.02 3038
1980.12 3029
1980.23 3018
1980.33 3004
1980.43 2988
1980.53 2970
1980.63 2950
1980.74 2930
1980.84 2912
1980.94 2898
1981.04 2889
1981.14 2885
1981.25 2887
1981.35 2892
1981.45 2901
1981.55 2909
1981.65 2916
1981.76 2918
1981.86 2917
1981.96 2912
1982.06 2903
1982.17 2893
1982.27 2886
1982.37 2884
1982.47 2889
1982.57 2902
1982.68 2920
1982.78 2940
1982.88 2959
1982.98 2973
1983.08 2980
1983.19 2980
1983.29 2974
1983.39 2965
1983.49 2954
1983.59 2944
1983.70 2934
1983.80 2924
1983.90 2915
1984.00 2907
1984.11 2901
1984.21 2898
1984.31 2901
1984.41 2910
1984.51 2924
1984.62 2942
1984.72 2960
1984.82 2977
1984.92 2989
1985.02 2998
1985.13 3002
1985.23 3004
1985.33 3005
1985.43 3007
1985.54 3011
1985.64 3017
1985.74 3026
1985.84 3038
1985.94 3051
1986.05 3065
1986.15 3079
1986.25 3091
1986.35 3099
1986.45 3101
1986.56 3094
1986.66 3079
1986.76 3056
1986.86 3026
1986.97 2992
1987.07 2956
1987.17 2922
1987.27 2892
1987.37 2868
1987.48 2850
1987.58 2840
1987.68 2836
1987.78 2838
1987.89 2843
1987.99 2849
1988.09 2857
1988.19 2866
1988.29 2876
1988.40 2888
1988.50 2903
1988.60 2920
1988.70 2940
1988.81 2960
1988.91 2977
1989.01 2988
1989.11 2993
1989.22 2990
1989.32 2981
1989.42 2965
1989.52 2947
1989.62 2925
1989.73 2904
1989.83 2883
1989.93 2865
1990.03 2852
1990.14 2845
1990.24 2845
1990.34 2854
1990.44 2870
1990.54 2891
1990.65 2915
1990.75 2939
1990.85 2960
1990.95 2977
1991.06 2991
1991.16 3000
1991.26 3007
1991.36 3013
1991.47 3017
1991.57 3019
1991.67 3018
1991.77 3014
1991.87 3007
1991.98 2996
1992.08 2984
1992.18 2970
1992.28 2957
1992.39 2944
1992.49 2932
1992.59 2920
1992.69 2909
1992.80 2898
1992.90 2888
1993.00 2881
1993.10 2878
1993.21 2879
1993.31 2885
1993.41 2895
1993.51 2907
1993.61 2918
1993.72 2928
1993.82 2935
1993.92 2940
1994.02 2943
1994.13 2944
1994.23 2943
1994.33 2941
1994.43 2936
1994.54 2928
1994.64 2919
1994.74 2908
1994.84 2898
1994.95 2890
1995.05 2885
1995.15 2884
1995.25 2884
1995.36 2887
1995.46 2892
1995.56 2897
1995.66 2904
1995.77 2914
1995.87 2928
1995.97 2946
1996.07 2968
1996.17 2992
1996.28 3018
1996.38 3044
1996.48 3067
1996.58 3086
1996.69 3101
1996.79 3111
1996.89 3116
1996.99 3119
1997.10 3118
1997.20 3115
1997.30 3110
1997.40 3104
1997.51 3097
1997.61 3090
1997.71 3086
1997.81 3084
1997.92 3086
1998.02 3092
1998.12 3102
1998.22 3116
1998.33 3132
1998.43 3152
1998.53 3174
1998.63 3199
1998.74 3227
1998.84 3257
1998.94 3288
1999.04 3318
1999.15 3345
1999.25 3368
1999.35 3386
1999.45 3399
1999.56 3405
1999.66 3406
1999.76 3401
1999.86 3392
1999.97 3380
2000.07 3366
2000.17 3351
2000.27 3336
2000.38 3320
2000.48 3305
2000.58 3289
2000.68 3272
2000.79 3255
2000.89 3239
2000.99 3225
2001.09 3214
2001.20 3207
2001.30 3204
2001.40 3206
2001.51 3210
2001.61 3215
2001.71 3219
2001.81 3219
2001.92 3214
2002.02 3206
2002.12 3193
2002.22 3179
2002.33 3165
2002.43 3157
2002.53 3154
2002.63 3157
2002.74 3164
2002.84 3172
2002.94 3178
2003.04 3178
2003.15 3170
2003.25 3155
2003.35 3135
2003.45 3114
2003.56 3095
2003.66 3084
2003.76 3079
2003.87 3082
2003.97 3089
2004.07 3096
2004.17 3101
2004.28 3102
2004.38 3099
2004.48 3093
2004.58 3085
2004.69 3077
2004.79 3070
2004.89 3064
2004.99 3055
2005.10 3043
2005.20 3027
2005.30 3007
2005.41 2985
2005.51 2964
2005.61 2949
2005.71 2941
2005.82 2943
2005.92 2954
2006.02 2972
2006.12 2993
2006.23 3015
2006.33 3032
2006.43 3044
2006.53 3048
2006.64 3046
2006.74 3042
2006.84 3036
2006.95 3033
2007.05 3034
2007.15 3037
2007.25 3043
2007.36 3048
2007.46 3051
2007.56 3049
2007.66 3044
2007.77 3033
2007.87 3019
2007.97 3002
2008.08 2984
2008.18 2965
2008.28 2946
2008.38 2928
2008.49 2912
2008.59 2896
2008.69 2883
2008.79 2871
2008.90 2862
2009.00 2855
2009.10 2852
2009.21 2851
2009.31 2854
2009.41 2859
2009.51 2864
2009.62 2869
2009.72 2871
2009.82 2871
2009.93 2868
2010.03 2863
2010.13 2856
2010.23 2850
2010.34 2844
2010.44 2840
2010.54 2838
2010.64 2837
2010.75 2838
2010.85 2838
2010.95 2838
2011.06 2837
2011.16 2834
2011.26 2831
2011.36 2827
2011.47 2825
2011.57 2826
2011.67 2830
2011.78 2838
2011.88 2850
2011.98 2864
2012.08 2880
2012.19 2897
2012.29 2913
2012.39 2928
2012.50 2942
2012.60 2952
2012.70 2958
2012.80 2958
2012.91 2953
2013.01 2942
2013.11 2927
2013.22 2910
2013.32 2893
2013.42 2879
2013.52 2870
2013.63 2866
2013.73 2866
2013.83 2871
2013.94 2877
2014.04 2885
2014.14 2893
2014.24 2900
2014.35 2908
2014.45 2917
2014.55 2927
2014.66 2937
2014.76 2945
2014.86 2951
2014.97 2953
2015.07 2952
2015.17 2947
2015.27 2942
2015.38 2937
2015.48 2934
2015.58 2935
2015.69 2940
2015.79 2948
2015.89 2958
2015.99 2970
2016.10 2981
2016.20 2990
2016.30 2997
2016.41 3001
2016.51 3002
2016.61 2999
2016.72 2992
2016.82 2981
2016.92 2968
2017.02 2955
2017.13 2942
2017.23 2931
2017.33 2925
2017.44 2923
2017.54 2925
2017.64 2929
2017.75 2934
2017.85 2937
2017.95 2939
2018.05 2938
2018.16 2935
2018.26 2930
2018.36 2925
2018.47 2919
2018.57 2912
2018.67 2907
2018.78 2902
2018.88 2899
2018.98 2898
2019.08 2902
2019.19 2909
2019.29 2919
2019.39 2932
2019.50 2947
2019.60 2962
2019.70 2976
2019.81 2988
2019.91 2997
2020.01 3001
2020.11 3001
2020.22 2995
2020.32 2984
2020.42 2970
2020.53 2955
2020.63 2939
2020.73 2924
2020.84 2912
2020.94 2904
2021.04 2899
2021.15 2900
2021.25 2905
2021.35 2916
2021.45 2931
2021.56 2949
2021.66 2970
2021.76 2990
2021.87 3008
2021.97 3023
2022.07 3034
2022.18 3040
2022.28 3041
2022.38 3037
2022.49 3028
2022.59 3014
2022.69 2997
2022.79 2978
2022.90 2959
2023.00 2941
2023.10 2926
2023.21 2915
2023.31 2907
2023.41 2902
2023.52 2899
2023.62 2897
2023.72 2895
2023.83 2894
2023.93 2894
2024.03 2895
2024.14 2899
2024.24 2904
2024.34 2911
2024.45 2921
2024.55 2931
2024.65 2941
2024.75 2948
2024.86 2951
2024.96 2949
2025.06 2944
2025.17 2937
2025.27 2931
2025.37 2929
2025.48 2935
2025.58 2948
2025.68 2965
2025.79 2985
2025.89 3001
2025.99 3012
2026.10 3015
2026.20 3010
2026.30 3001
2026.41 2991
2026.51 2984
2026.61 2982
2026.72 2986
2026.82 2994
2026.92 3004
2027.02 3013
2027.13 3018
2027.23 3017
2027.33 3013
2027.44 3005
2027.54 2996
2027.64 2989
2027.75 2982
2027.85 2979
2027.95 2977
2028.06 2977
2028.16 2978
2028.26 2979
2028.37 2979
2028.47 2978
2028.57 2976
2028.68 2972
2028.78 2965
2028.88 2956
2028.99 2946
2029.09 2935
2029.19 2924
2029.30 2916
2029.40 2910
2029.50 2908
2029.61 2909
2029.71 2913
2029.81 2918
2029.92 2923
2030.02 2928
2030.12 2930
2030.23 2932
2030.33 2931
2030.43 2928
2030.54 2922
2030.64 2913
2030.74 2902
2030.85 2888
2030.95 2873
2031.05 2858
2031.16 2845
2031.26 2836
2031.36 2832
2031.47 2832
2031.57 2834
2031.67 2836
2031.78 2836
2031.88 2832
2031.98 2824
2032.09 2813
2032.19 2802
2032.29 2792
2032.40 2786
2032.50 2786
2032.60 2793
2032.71 2805
2032.81 2819
2032.91 2832
2033.02 2840
2033.12 2842
2033.22 2836
2033.33 2824
2033.43 2810
2033.53 2797
2033.64 2789
2033.74 2787
2033.84 2790
2033.95 2798
2034.05 2806
2034.15 2811
2034.26 2809
2034.36 2802
2034.46 2788
2034.57 2771
2034.67 2754
2034.77 2738
2034.88 2726
2034.98 2718
2035.08 2714
2035.19 2713
2035.29 2713
2035.39 2715
2035.50 2718
2035.60 2723
2035.71 2728
2035.81 2735
2035.91 2743
2036.02 2751
2036.12 2760
2036.22 2767
2036.33 2771
2036.43 2771
2036.53 2766
2036.64 2758
2036.74 2747
2036.84 2736
2036.95 2728
2037.05 2726
2037.15 2729
2037.26 2740
2037.36 2756
2037.46 2775
2037.57 2795
2037.67 2814
2037.77 2830
2037.88 2842
2037.98 2851
2038.09 2855
2038.19 2855
2038.29 2853
2038.40 2850
2038.50 2848
2038.60 2847
2038.71 2848
2038.81 2852
2038.91 2856
2039.02 2860
2039.12 2862
2039.22 2860
2039.33 2855
2039.43 2847
2039.53 2837
2039.64 2827
2039.74 2819
2039.85 2813
2039.95 2811
2040.05 2811
2040.16 2812
2040.26 2815
2040.36 2819
2040.47 2824
2040.57 2829
2040.67 2834
2040.78 2838
2040.88 2842
2040.98 2844
2041.09 2845
2041.19 2844
2041.30 2842
2041.40 2842
2041.50 2843
2041.61 2847
2041.71 2855
2041.81 2867
2041.92 2883
2042.02 2902
2042.12 2921
2042.23 2940
2042.33 2956
2042.43 2969
2042.54 2978
2042.64 2983
2042.75 2985
2042.85 2986
2042.95 2987
2043.06 2989
2043.16 2993
2043.26 2998
2043.37 3004
2043.47 3009
2043.57 3012
2043.68 3009
2043.78 3001
2043.89 2987
2043.99 2970
2044.09 2953
2044.20 2938
2044.30 2930
2044.40 2928
2044.51 2935
2044.61 2947
2044.72 2964
2044.82 2980
2044.92 2995
2045.03 3005
2045.13 3010
2045.23 3008
2045.34 3000
2045.44 2985
2045.54 2965
2045.65 2942
2045.75 2917
2045.86 2892
2045.96 2870
2046.06 2853
2046.17 2841
2046.27 2837
2046.37 2839
2046.48 2846
2046.58 2858
2046.69 2871
2046.79 2883
2046.89 2893
2047.00 2901
2047.10 2907
2047.20 2912
2047.31 2918
2047.41 2924
2047.52 2932
2047.62 2940
2047.72 2948
2047.83 2953
2047.93 2957
2048.03 2960
2048.14 2963
2048.24 2965
2048.35 2969
2048.45 2973
2048.55 2976
2048.66 2977
2048.76 2977
2048.86 2975
2048.97 2972
2049.07 2968
2049.18 2964
2049.28 2960
2049.38 2953
2049.49 2944
2049.59 2931
2049.69 2917
2049.80 2902
2049.90 2888
2050.01 2879
2050.11 2873
2050.21 2870
2050.32 2869
2050.42 2868
2050.53 2865
2050.63 2860
2050.73 2853
2050.84 2845
2050.94 2838
2051.04 2832
2051.15 2827
2051.25 2824
2051.36 2821
2051.46 2817
2051.56 2812
2051.67 2805
2051.77 2794
2051.88 2780
2051.98 2763
2052.08 2744
2052.19 2723
2052.29 2703
2052.39 2685
2052.50 2669
2052.60 2658
2052.71 2652
2052.81 2651
2052.91 2655
2053.02 2661
2053.12 2670
2053.23 2678
2053.33 2687
2053.43 2695
2053.54 2704
2053.64 2714
2053.75 2726
2053.85 2741
2053.95 2758
2054.06 2776
2054.16 2791
2054.26 2804
2054.37 2812
2054.47 2815
2054.58 2813
2054.68 2808
2054.78 2801
2054.89 2795
2054.99 2789
2055.10 2785
2055.20 2782
2055.30 2779
2055.41 2777
2055.51 2774
2055.62 2771
2055.72 2767
2055.82 2763
2055.93 2761
2056.03 2760
2056.14 2761
2056.24 2765
2056.34 2772
2056.45 2783
2056.55 2797
2056.66 2813
2056.76 2828
2056.86 2841
2056.97 2847
2057.07 2845
2057.18 2834
2057.28 2815
2057.38 2792
2057.49 2769
2057.59 2753
2057.70 2746
2057.80 2752
2057.90 2768
2058.01 2794
2058.11 2825
2058.22 2857
2058.32 2887
2058.42 2913
2058.53 2933
2058.63 2946
2058.74 2950
2058.84 2947
2058.94 2937
2059.05 2922
2059.15 2904
2059.26 2885
2059.36 2868
2059.46 2854
2059.57 2844
2059.67 2839
2059.78 2839
2059.88 2842
2059.98 2849
2060.09 2860
2060.19 2872
2060.30 2885
2060.40 2897
2060.50 2907
2060.61 2914
2060.71 2918
2060.82 2921
2060.92 2922
2061.02 2924
2061.13 2927
2061.23 2928
2061.34 2928
2061.44 2923
2061.55 2915
2061.65 2904
2061.75 2890
2061.86 2877
2061.96 2865
2062.07 2855
2062.17 2848
2062.27 2842
2062.38 2836
2062.48 2831
2062.59 2824
2062.69 2818
2062.79 2813
2062.90 2808
2063.00 2806
2063.11 2806
2063.21 2807
2063.32 2809
2063.42 2809
2063.52 2807
2063.63 2802
2063.73 2793
2063.84 2783
2063.94 2771
2064.04 2761
2064.15 2754
2064.25 2751
2064.36 2750
2064.46 2752
2064.57 2755
2064.67 2760
2064.77 2767
2064.88 2776
2064.98 2789
2065.09 2805
2065.19 2823
2065.29 2842
2065.40 2858
2065.50 2870
2065.61 2875
2065.71 2875
2065.82 2872
2065.92 2866
2066.02 2861
2066.13 2856
2066.23 2854
2066.34 2854
2066.44 2855
2066.55 2857
2066.65 2858
2066.75 2859
2066.86 2859
2066.96 2857
2067.07 2854
2067.17 2849
2067.27 2845
2067.38 2841
2067.48 2839
2067.59 2840
2067.69 2842
2067.80 2846
2067.90 2850
2068.00 2854
2068.11 2855
2068.21 2852
2068.32 2846
2068.42 2835
2068.53 2821
2068.63 2805
2068.73 2787
2068.84 2770
2068.94 2756
2069.05 2747
2069.15 2744
2069.26 2745
2069.36 2749
2069.46 2754
2069.57 2759
2069.67 2761
2069.78 2760
2069.88 2757
2069.99 2754
2070.09 2753
2070.19 2756
2070.30 2765
2070.40 2777
2070.51 2794
2070.61 2811
2070.72 2826
2070.82 2835
2070.93 2837
2071.03 2831
2071.13 2818
2071.24 2801
2071.34 2783
2071.45 2767
2071.55 2754
2071.66 2746
2071.76 2741
2071.86 2740
2071.97 2741
2072.07 2745
2072.18 2751
2072.28 2760
2072.39 2771
2072.49 2786
2072.59 2801
2072.70 2817
2072.80 2830
2072.91 2841
2073.01 2848
2073.12 2852
2073.22 2852
2073.33 2850
2073.43 2847
2073.53 2842
2073.64 2835
2073.74 2827
2073.85 2818
2073.95 2806
2074.06 2792
2074.16 2776
2074.27 2759
2074.37 2742
2074.47 2727
2074.58 2715
2074.68 2705
2074.79 2699
2074.89 2696
2075.00 2694
2075.10 2694
2075.21 2694
2075.31 2693
2075.41 2691
2075.52 2690
2075.62 2689
2075.73 2688
2075.83 2688
2075.94 2687
2076.04 2686
2076.15 2684
2076.25 2682
2076.35 2679
2076.46 2677
2076.56 2674
2076.67 2672
2076.77 2669
2076.88 2665
2076.98 2660
2077.09 2654
2077.19 2650
2077.29 2646
2077.40 2644
2077.50 2646
2077.61 2651
2077.71 2661
2077.82 2676
2077.92 2695
2078.03 2719
2078.13 2747
2078.24 2775
2078.34 2802
2078.44 2824
2078.55 2838
2078.65 2843
2078.76 2838
2078.86 2824
2078.97 2804
2079.07 2782
2079.18 2761
2079.28 2747
2079.39 2740
2079.49 2742
2079.59 2752
2079.70 2766
2079.80 2783
2079.91 2798
2080.01 2810
2080.12 2817
2080.22 2819
2080.33 2819
2080.43 2818
2080.54 2817
2080.64 2816
2080.74 2814
2080.85 2812
2080.95 2806
2081.06 2798
2081.16 2788
2081.27 2778
2081.37 2769
2081.48 2764
2081.58 2765
2081.69 2770
2081.79 2781
2081.90 2794
2082.00 2806
2082.10 2817
2082.21 2823
2082.31 2824
2082.42 2821
2082.52 2814
2082.63 2807
2082.73 2803
2082.84 2802
2082.94 2806
2083.05 2813
2083.15 2823
2083.26 2832
2083.36 2839
2083.46 2843
2083.57 2841
2083.67 2837
2083.78 2830
2083.88 2824
2083.99 2819
2084.09 2817
2084.20 2818
2084.30 2821
2084.41 2825
2084.51 2828
2084.62 2828
2084.72 2824
2084.83 2818
2084.93 2811
2085.03 2804
2085.14 2799
2085.24 2797
2085.35 2796
2085.45 2794
2085.56 2789
2085.66 2780
2085.77 2767
2085.87 2751
2085.98 2737
2086.08 2729
2086.19 2728
2086.29 2737
2086.40 2752
2086.50 2771
2086.61 2790
2086.71 2806
2086.81 2815
2086.92 2818
2087.02 2817
2087.13 2814
2087.23 2812
2087.34 2811
2087.44 2813
2087.55 2816
2087.65 2820
2087.76 2821
2087.86 2818
2087.97 2811
2088.07 2800
2088.18 2787
2088.28 2774
2088.39 2763
2088.49 2757
2088.60 2757
2088.70 2765
2088.81 2777
2088.91 2791
2089.01 2805
2089.12 2816
2089.22 2823
2089.33 2826
2089.43 2826
2089.54 2824
2089.64 2822
2089.75 2821
2089.85 2820
2089.96 2820
2090.06 2820
2090.17 2820
2090.27 2820
2090.38 2821
2090.48 2824
2090.59 2830
2090.69 2839
2090.80 2848
2090.90 2854
2091.01 2855
2091.11 2849
2091.22 2836
2091.32 2818
2091.43 2797
2091.53 2774
2091.64 2751
2091.74 2731
2091.85 2712
2091.95 2694
2092.06 2677
2092.16 2661
2092.26 2648
2092.37 2638
2092.47 2632
2092.58 2629
2092.68 2630
2092.79 2634
2092.89 2640
2093.00 2645
2093.10 2652
2093.21 2659
2093.31 2669
2093.42 2680
2093.52 2694
2093.63 2709
2093.73 2726
2093.84 2744
2093.94 2761
2094.05 2778
2094.15 2794
2094.26 2807
2094.36 2816
2094.47 2819
2094.57 2815
2094.68 2805
2094.78 2788
2094.89 2767
2094.99 2746
2095.10 2727
2095.20 2712
2095.31 2703
2095.41 2700
2095.52 2701
2095.62 2704
2095.73 2708
2095.83 2711
2095.94 2712
2096.04 2712
2096.15 2711
2096.25 2710
2096.36 2711
2096.46 2714
2096.57 2720
2096.67 2730
2096.78 2744
2096.88 2761
2096.99 2778
2097.09 2796
2097.20 2811
2097.30 2824
2097.41 2835
2097.51 2843
2097.62 2850
2097.72 2855
2097.83 2858
2097.93 2859
2098.04 2858
2098.14 2854
2098.25 2846
2098.35 2836
2098.46 2822
2098.56 2807
2098.67 2791
2098.77 2774
2098.88 2758
2098.98 2742
2099.09 2728
2099.19 2717
2099.30 2711
2099.40 2710
2099.51 2716
2099.61 2728
2099.72 2746
2099.82 2768
2099.93 2790
2100.03 2811
2100.14 2826
2100.24 2835
2100.35 2837
2100.45 2832
2100.56 2821
2100.66 2808
2100.77 2795
2100.87 2783
2100.98 2775
2101.08 2769
2101.19 2766
2101.29 2766
2101.40 2767
2101.50 2770
2101.61 2777
2101.71 2787
2101.82 2800
2101.92 2817
2102.03 2835
2102.13 2852
2102.24 2865
2102.34 2874
2102.45 2878
2102.56 2878
2102.66 2875
2102.77 2871
2102.87 2867
2102.98 2862
2103.08 2856
2103.19 2848
2103.29 2837
2103.40 2822
2103.50 2805
2103.61 2787
2103.71 2771
2103.82 2759
2103.92 2750
2104.03 2746
2104.13 2747
2104.24 2750
2104.34 2756
2104.45 2762
2104.55 2768
2104.66 2772
2104.76 2774
2104.87 2773
2104.97 2771
2105.08 2769
2105.18 2768
2105.29 2769
2105.39 2773
2105.50 2780
2105.61 2787
2105.71 2796
2105.82 2803
2105.92 2811
2106.03 2820
2106.13 2831
2106.24 2844
2106.34 2859
2106.45 2875
2106.55 2893
2106.66 2909
2106.76 2923
2106.87 2932
2106.97 2937
2107.08 2937
2107.18 2930
2107.29 2918
2107.39 2901
2107.50 2881
2107.60 2859
2107.71 2835
2107.81 2811
2107.92 2787
2108.03 2765
2108.13 2744
2108.24 2727
2108.34 2715
2108.45 2708
2108.55 2706
2108.66 2710
2108.76 2717
2108.87 2725
2108.97 2733
2109.08 2740
2109.18 2744
2109.29 2745
2109.39 2745
2109.50 2744
2109.60 2742
2109.71 2738
2109.82 2733
2109.92 2726
2110.03 2719
2110.13 2710
2110.24 2701
2110.34 2692
2110.45 2684
2110.55 2676
2110.66 2670
2110.76 2666
2110.87 2665
2110.97 2667
2111.08 2674
2111.18 2685
2111.29 2697
2111.40 2708
2111.50 2718
2111.61 2724
2111.71 2726
2111.82 2726
2111.92 2724
2112.03 2722
2112.13 2721
2112.24 2721
2112.34 2722
2112.45 2722
2112.55 2722
2112.66 2722
2112.77 2721
2112.87 2722
2112.98 2723
2113.08 2725
2113.19 2729
2113.29 2731
2113.40 2733
2113.50 2734
2113.61 2734
2113.71 2734
2113.82 2733
2113.92 2732
2114.03 2730
2114.14 2727
2114.24 2723
2114.35 2717
2114.45 2711
2114.56 2705
2114.66 2702
2114.77 2700
2114.87 2700
2114.98 2702
2115.08 2703
2115.19 2705
2115.30 2707
2115.40 2710
2115.51 2716
2115.61 2723
2115.72 2733
2115.82 2744
2115.93 2754
2116.03 2761
2116.14 2767
2116.24 2771
2116.35 2775
2116.46 2781
2116.56 2790
2116.67 2802
2116.77 2816
2116.88 2827
2116.98 2834
2117.09 2833
2117.19 2826
2117.30 2812
2117.40 2795
2117.51 2778
2117.62 2765
2117.72 2756
2117.83 2753
2117.93 2755
2118.04 2761
2118.14 2770
2118.25 2780
2118.35 2791
2118.46 2800
2118.57 2806
2118.67 2809
2118.78 2807
2118.88 2802
2118.99 2793
2119.09 2784
2119.20 2777
2119.30 2774
2119.41 2776
2119.52 2784
2119.62 2797
2119.73 2813
2119.83 2831
2119.94 2847
2120.04 2862
2120.15 2873
2120.25 2879
2120.36 2881
2120.47 2877
2120.57 2869
2120.68 2859
2120.78 2850
2120.89 2843
2120.99 2840
2121.10 2843
2121.20 2850
2121.31 2860
2121.42 2870
2121.52 2878
2121.63 2883
2121.73 2884
2121.84 2881
2121.94 2874
2122.05 2863
2122.16 2850
2122.26 2835
2122.37 2818
2122.47 2803
2122.58 2790
2122.68 2783
2122.79 2783
2122.89 2791
2123.00 2804
2123.11 2820
2123.21 2838
2123.32 2854
2123.42 2866
2123.53 2873
2123.63 2877
2123.74 2877
2123.85 2876
2123.95 2874
2124.06 2871
2124.16 2867
2124.27 2862
2124.37 2856
2124.48 2849
2124.58 2842
2124.69 2836
2124.80 2833
2124.90 2832
2125.01 2835
2125.11 2840
2125.22 2848
2125.32 2857
2125.43 2865
2125.54 2871
2125.64 2874
2125.75 2872
2125.85 2867
2125.96 2858
2126.06 2848
2126.17 2838
2126.28 2829
2126.38 2824
2126.49 2820
2126.59 2818
2126.70 2816
2126.80 2814
2126.91 2810
2127.02 2805
2127.12 2799
2127.23 2793
2127.33 2787
2127.44 2782
2127.55 2777
2127.65 2773
2127.76 2770
2127.86 2768
2127.97 2767
2128.07 2767
2128.18 2768
2128.29 2769
2128.39 2770
2128.50 2770
2128.60 2770
2128.71 2769
2128.81 2768
2128.92 2768
2129.03 2768
2129.13 2771
2129.24 2775
2129.34 2782
2129.45 2793
2129.55 2806
2129.66 2821
2129.77 2835
2129.87 2848
2129.98 2858
2130.08 2863
2130.19 2863
2130.30 2860
2130.40 2856
2130.51 2852
2130.61 2849
2130.72 2847
2130.82 2847
2130.93 2846
2131.04 2845
2131.14 2844
2131.25 2841
2131.35 2838
2131.46 2834
2131.57 2830
2131.67 2823
2131.78 2815
2131.88 2805
2131.99 2795
2132.09 2785
2132.20 2776
2132.31 2771
2132.41 2767
2132.52 2766
2132.62 2766
2132.73 2765
2132.84 2762
2132.94 2757
2133.05 2750
2133.15 2743
2133.26 2737
2133.37 2733
2133.47 2734
2133.58 2738
2133.68 2745
2133.79 2754
2133.90 2761
2134.00 2764
2134.11 2764
2134.21 2759
2134.32 2752
2134.42 2745
2134.53 2741
2134.64 2743
2134.74 2752
2134.85 2767
2134.95 2787
2135.06 2812
2135.17 2838
2135.27 2863
2135.38 2885
2135.48 2904
2135.59 2920
2135.70 2931
2135.80 2938
2135.91 2941
2136.01 2939
2136.12 2934
2136.23 2925
2136.33 2912
2136.44 2896
2136.54 2879
2136.65 2860
2136.76 2841
2136.86 2823
2136.97 2806
2137.07 2792
2137.18 2780
2137.29 2770
2137.39 2760
2137.50 2753
2137.60 2745
2137.71 2739
2137.82 2733
2137.92 2727
2138.03 2721
2138.13 2715
2138.24 2711
2138.35 2709
2138.45 2709
2138.56 2713
2138.66 2719
2138.77 2728
2138.88 2737
2138.98 2744
2139.09 2748
2139.19 2751
2139.30 2752
2139.41 2755
2139.51 2761
2139.62 2772
2139.72 2789
2139.83 2810
2139.94 2835
2140.04 2862
2140.15 2888
2140.25 2913
2140.36 2935
2140.47 2952
2140.57 2966
2140.68 2974
2140.78 2977
2140.89 2975
2141.00 2969
2141.10 2963
2141.21 2957
2141.32 2954
2141.42 2954
2141.53 2959
2141.63 2968
2141.74 2979
2141.85 2991
2141.95 3003
2142.06 3013
2142.16 3021
2142.27 3027
2142.38 3032
2142.48 3036
2142.59 3040
2142.69 3045
2142.80 3049
2142.91 3051
2143.01 3049
2143.12 3041
2143.23 3026
2143.33 3006
2143.44 2980
2143.54 2951
2143.65 2924
2143.76 2899
2143.86 2880
2143.97 2866
2144.07 2856
2144.18 2849
2144.29 2844
2144.39 2840
2144.50 2837
2144.61 2834
2144.71 2833
2144.82 2834
2144.92 2838
2145.03 2845
2145.14 2854
2145.24 2864
2145.35 2874
2145.46 2882
2145.56 2886
2145.67 2886
2145.77 2883
2145.88 2877
2145.99 2869
2146.09 2860
2146.20 2852
2146.30 2845
2146.41 2840
2146.52 2836
2146.62 2833
2146.73 2831
2146.84 2829
2146.94 2828
2147.05 2826
2147.15 2825
2147.26 2823
2147.37 2822
2147.47 2822
2147.58 2825
2147.69 2831
2147.79 2841
2147.90 2854
2148.00 2868
2148.11 2882
2148.22 2893
2148.32 2897
2148.43 2896
2148.54 2887
2148.64 2874
2148.75 2860
2148.85 2847
2148.96 2839
2149.07 2837
2149.17 2843
2149.28 2854
2149.39 2867
2149.49 2879
2149.60 2888
2149.71 2890
2149.81 2887
2149.92 2880
2150.02 2873
2150.13 2868
2150.24 2867
2150.34 2870
2150.45 2878
2150.56 2887
2150.66 2895
2150.77 2901
2150.87 2902
2150.98 2902
2151.09 2899
2151.19 2896
2151.30 2891
2151.41 2885
2151.51 2877
2151.62 2864
2151.73 2846
2151.83 2825
2151.94 2803
2152.04 2783
2152.15 2768
2152.26 2760
2152.36 2759
2152.47 2762
2152.58 2769
2152.68 2775
2152.79 2778
2152.90 2776
2153.00 2768
2153.11 2755
2153.21 2738
2153.32 2721
2153.43 2706
2153.53 2694
2153.64 2689
2153.75 2690
2153.85 2695
2153.96 2703
2154.07 2711
2154.17 2719
2154.28 2723
2154.38 2725
2154.49 2723
2154.60 2719
2154.70 2713
2154.81 2706
2154.92 2701
2155.02 2697
2155.13 2696
2155.24 2697
2155.34 2700
2155.45 2705
2155.56 2711
2155.66 2716
2155.77 2720
2155.88 2724
2155.98 2728
2156.09 2733
2156.19 2741
2156.30 2752
2156.41 2766
2156.51 2782
2156.62 2798
2156.73 2812
2156.83 2822
2156.94 2829
2157.05 2831
2157.15 2830
2157.26 2828
2157.37 2825
2157.47 2821
2157.58 2817
2157.69 2813
2157.79 2808
2157.90 2804
2158.00 2802
2158.11 2802
2158.22 2804
2158.32 2808
2158.43 2813
2158.54 2816
2158.64 2816
2158.75 2814
2158.86 2810
2158.96 2807
2159.07 2806
2159.18 2808
2159.28 2813
2159.39 2819
2159.50 2826
2159.60 2832
2159.71 2836
2159.82 2841
2159.92 2846
2160.03 2854
2160.14 2865
2160.24 2876
2160.35 2888
2160.46 2899
2160.56 2908
2160.67 2916
2160.77 2926
2160.88 2939
2160.99 2959
2161.09 2986
2161.20 3020
2161.31 3057
2161.41 3095
2161.52 3130
2161.63 3160
2161.73 3182
2161.84 3195
2161.95 3201
2162.05 3199
2162.16 3192
2162.27 3181
2162.37 3168
2162.48 3154
2162.59 3144
2162.69 3137
2162.80 3136
2162.91 3139
2163.01 3146
2163.12 3155
2163.23 3163
2163.33 3170
2163.44 3175
2163.55 3179
2163.65 3182
2163.76 3186
2163.87 3193
2163.97 3202
2164.08 3212
2164.19 3224
2164.29 3235
2164.40 3244
2164.51 3252
2164.61 3258
2164.72 3262
2164.83 3265
2164.93 3266
2165.04 3266
2165.15 3264
2165.25 3262
2165.36 3257
2165.47 3252
2165.57 3245
2165.68 3237
2165.79 3225
2165.89 3210
2166.00 3190
2166.11 3166
2166.21 3141
2166.32 3118
2166.43 3098
2166.53 3084
2166.64 3075
2166.75 3070
2166.85 3066
2166.96 3060
2167.07 3050
2167.17 3035
2167.28 3015
2167.39 2994
2167.49 2972
2167.60 2953
2167.71 2938
2167.81 2925
2167.92 2915
2168.03 2907
2168.13 2899
2168.24 2891
2168.35 2881
2168.46 2869
2168.56 2854
2168.67 2839
2168.78 2825
2168.88 2813
2168.99 2805
2169.10 2803
2169.20 2809
2169.31 2819
2169.42 2831
2169.52 2843
2169.63 2851
2169.74 2854
2169.84 2850
2169.95 2842
2170.06 2832
2170.16 2824
2170.27 2820
2170.38 2822
2170.48 2829
2170.59 2839
2170.70 2851
2170.80 2862
2170.91 2870
2171.02 2874
2171.12 2874
2171.23 2873
2171.34 2873
2171.45 2874
2171.55 2877
2171.66 2882
2171.77 2890
2171.87 2897
2171.98 2904
2172.09 2909
2172.19 2913
2172.30 2917
2172.41 2920
2172.51 2922
2172.62 2926
2172.73 2931
2172.83 2938
2172.94 2948
2173.05 2959
2173.16 2972
2173.26 2984
2173.37 2993
2173.48 2996
2173.58 2992
2173.69 2980
2173.80 2962
2173.90 2941
2174.01 2920
2174.12 2904
2174.22 2893
2174.33 2888
2174.44 2889
2174.54 2893
2174.65 2896
2174.76 2899
2174.87 2900
2174.97 2900
2175.08 2900
2175.19 2899
2175.29 2897
2175.40 2895
2175.51 2892
2175.61 2888
2175.72 2883
2175.83 2878
2175.94 2876
2176.04 2877
2176.15 2880
2176.26 2885
2176.36 2890
2176.47 2891
2176.58 2888
2176.68 2879
2176.79 2866
2176.90 2851
2177.00 2838
2177.11 2829
2177.22 2828
2177.33 2833
2177.43 2846
2177.54 2863
2177.65 2882
2177.75 2899
2177.86 2912
2177.97 2919
2178.07 2920
2178.18 2913
2178.29 2899
2178.40 2879
2178.50 2854
2178.61 2827
2178.72 2799
2178.82 2772
2178.93 2750
2179.04 2733
2179.14 2724
2179.25 2720
2179.36 2721
2179.47 2725
2179.57 2728
2179.68 2730
2179.79 2729
2179.89 2725
2180.00 2718
2180.11 2712
2180.22 2708
2180.32 2708
2180.43 2711
2180.54 2718
2180.64 2726
2180.75 2732
2180.86 2735
2180.96 2731
2181.07 2722
2181.18 2709
2181.29 2696
2181.39 2686
2181.50 2683
2181.61 2687
2181.71 2698
2181.82 2716
2181.93 2739
2182.04 2765
2182.14 2794
2182.25 2824
2182.36 2854
2182.46 2885
2182.57 2914
2182.68 2938
2182.79 2957
2182.89 2969
2183.00 2974
2183.11 2973
2183.21 2967
2183.32 2958
2183.43 2947
2183.54 2935
2183.64 2922
2183.75 2908
2183.86 2896
2183.96 2886
2184.07 2881
2184.18 2881
2184.29 2886
2184.39 2894
2184.50 2900
2184.61 2901
2184.71 2897
2184.82 2886
2184.93 2871
2185.04 2856
2185.14 2843
2185.25 2835
2185.36 2832
2185.46 2833
2185.57 2835
2185.68 2836
2185.79 2833
2185.89 2827
2186.00 2817
2186.11 2807
2186.21 2796
2186.32 2788
2186.43 2784
2186.54 2786
2186.64 2792
2186.75 2803
2186.86 2817
2186.96 2832
2187.07 2847
2187.18 2860
2187.29 2870
2187.39 2877
2187.50 2883
2187.61 2887
2187.72 2887
2187.82 2884
2187.93 2877
2188.04 2864
2188.14 2847
2188.25 2826
2188.36 2804
2188.47 2782
2188.57 2764
2188.68 2750
2188.79 2742
2188.90 2740
2189.00 2742
2189.11 2749
2189.22 2760
2189.32 2772
2189.43 2785
2189.54 2796
2189.65 2805
2189.75 2810
2189.86 2810
2189.97 2805
2190.08 2798
2190.18 2789
2190.29 2779
2190.40 2772
2190.50 2766
2190.61 2763
2190.72 2762
2190.83 2763
2190.93 2765
2191.04 2767
2191.15 2770
2191.26 2775
2191.36 2781
2191.47 2790
2191.58 2802
2191.68 2815
2191.79 2828
2191.90 2839
2192.01 2849
2192.11 2855
2192.22 2857
2192.33 2856
2192.44 2853
2192.54 2848
2192.65 2844
2192.76 2841
2192.87 2837
2192.97 2834
2193.08 2829
2193.19 2823
2193.30 2816
2193.40 2807
2193.51 2798
2193.62 2789
2193.72 2781
2193.83 2774
2193.94 2767
2194.05 2761
2194.15 2755
2194.26 2748
2194.37 2741
2194.48 2734
2194.58 2728
2194.69 2724
2194.80 2721
2194.91 2720
2195.01 2720
2195.12 2721
2195.23 2722
2195.34 2724
2195.44 2727
2195.55 2731
2195.66 2735
2195.77 2740
2195.87 2743
2195.98 2745
2196.09 2743
2196.20 2738
2196.30 2729
2196.41 2717
2196.52 2704
2196.63 2690
2196.73 2677
2196.84 2666
2196.95 2658
2197.05 2652
2197.16 2648
2197.27 2646
2197.38 2646
2197.48 2651
2197.59 2660
2197.70 2674
2197.81 2691
2197.91 2709
2198.02 2724
2198.13 2732
2198.24 2733
2198.34 2725
2198.45 2710
2198.56 2691
2198.67 2672
2198.77 2659
2198.88 2653
2198.99 2655
2199.10 2665
2199.20 2679
2199.31 2694
2199.42 2708
2199.53 2717
2199.63 2720
2199.74 2717
2199.85 2710
2199.96 2701
2200.07 2693
2200.17 2686
2200.28 2682
2200.39 2680
2200.50 2679
2200.60 2677
2200.71 2671
2200.82 2659
2200.93 2643
2201.03 2623
2201.14 2602
2201.25 2584
2201.36 2572
2201.46 2568
2201.57 2575
2201.68 2589
2201.79 2610
2201.89 2631
2202.00 2649
2202.11 2661
2202.22 2663
2202.32 2658
2202.43 2648
2202.54 2636
2202.65 2629
2202.75 2630
2202.86 2640
2202.97 2659
2203.08 2684
2203.18 2714
2203.29 2744
2203.40 2772
2203.51 2796
2203.62 2817
2203.72 2834
2203.83 2849
2203.94 2863
2204.05 2874
2204.15 2884
2204.26 2892
2204.37 2896
2204.48 2896
2204.58 2894
2204.69 2890
2204.80 2886
2204.91 2883
2205.01 2883
2205.12 2884
2205.23 2884
2205.34 2882
2205.45 2877
2205.55 2869
2205.66 2861
2205.77 2855
2205.88 2856
2205.98 2863
2206.09 2877
2206.20 2896
2206.31 2914
2206.41 2929
2206.52 2938
2206.63 2938
2206.74 2932
2206.85 2920
2206.95 2904
2207.06 2887
2207.17 2867
2207.28 2846
2207.38 2825
2207.49 2805
2207.60 2788
2207.71 2776
2207.81 2772
2207.92 2777
2208.03 2787
2208.14 2802
2208.25 2817
2208.35 2829
2208.46 2836
2208.57 2838
2208.68 2836
2208.78 2832
2208.89 2828
2209.00 2827
2209.11 2830
2209.22 2835
2209.32 2842
2209.43 2851
2209.54 2859
2209.65 2865
2209.75 2869
2209.86 2870
2209.97 2867
2210.08 2860
2210.19 2850
2210.29 2837
2210.40 2823
2210.51 2809
2210.62 2796
2210.72 2786
2210.83 2779
2210.94 2774
2211.05 2771
2211.16 2768
2211.26 2766
2211.37 2762
2211.48 2756
2211.59 2747
2211.69 2736
2211.80 2722
2211.91 2706
2212.02 2690
2212.13 2676
2212.23 2667
2212.34 2663
2212.45 2666
2212.56 2676
2212.67 2692
2212.77 2712
2212.88 2732
2212.99 2752
2213.10 2767
2213.20 2777
2213.31 2778
2213.42 2772
2213.53 2759
2213.64 2740
2213.74 2718
2213.85 2696
2213.96 2677
2214.07 2662
2214.18 2653
2214.28 2650
2214.39 2653
2214.50 2663
2214.61 2678
2214.71 2696
2214.82 2716
2214.93 2734
2215.04 2746
2215.15 2750
2215.25 2745
2215.36 2732
2215.47 2713
2215.58 2691
2215.69 2669
2215.79 2649
2215.90 2635
2216.01 2626
2216.12 2623
2216.23 2625
2216.33 2631
2216.44 2643
2216.55 2658
2216.66 2676
2216.77 2697
2216.87 2720
2216.98 2742
2217.09 2762
2217.20 2777
2217.31 2786
2217.41 2787
2217.52 2779
2217.63 2765
2217.74 2746
2217.84 2726
2217.95 2705
2218.06 2687
2218.17 2672
2218.28 2660
2218.38 2650
2218.49 2641
2218.60 2633
2218.71 2626
2218.82 2620
2218.92 2615
2219.03 2610
2219.14 2608
2219.25 2607
2219.36 2610
2219.46 2617
2219.57 2629
2219.68 2645
2219.79 2664
2219.90 2685
2220.00 2705
2220.11 2721
2220.22 2732
2220.33 2739
2220.44 2741
2220.55 2740
2220.65 2738
2220.76 2734
2220.87 2730
2220.98 2724
2221.09 2716
2221.19 2705
2221.30 2692
2221.41 2677
2221.52 2662
2221.63 2649
2221.73 2640
2221.84 2637
2221.95 2641
2222.06 2651
2222.17 2667
2222.27 2687
2222.38 2707
2222.49 2725
2222.60 2742
2222.71 2755
2222.81 2767
2222.92 2777
2223.03 2787
2223.14 2797
2223.25 2805
2223.35 2810
2223.46 2812
2223.57 2809
2223.68 2800
2223.79 2787
2223.90 2771
2224.00 2754
2224.11 2737
2224.22 2722
2224.33 2709
2224.44 2698
2224.54 2688
2224.65 2679
2224.76 2669
2224.87 2658
2224.98 2647
2225.09 2637
2225.19 2628
2225.30 2622
2225.41 2619
2225.52 2619
2225.63 2622
2225.73 2627
2225.84 2634
2225.95 2643
2226.06 2653
2226.17 2665
2226.27 2678
2226.38 2691
2226.49 2703
2226.60 2713
2226.71 2720
2226.82 2721
2226.92 2717
2227.03 2708
2227.14 2696
2227.25 2683
2227.36 2669
2227.46 2658
2227.57 2650
2227.68 2646
2227.79 2646
2227.90 2650
2228.01 2655
2228.11 2661
2228.22 2668
2228.33 2673
2228.44 2677
2228.55 2679
2228.66 2679
2228.76 2678
2228.87 2677
2228.98 2676
2229.09 2676
2229.20 2677
2229.30 2679
2229.41 2680
2229.52 2679
2229.63 2676
2229.74 2669
2229.85 2659
2229.95 2647
2230.06 2634
2230.17 2623
2230.28 2614
2230.39 2608
2230.50 2604
2230.60 2603
2230.71 2602
2230.82 2602
2230.93 2600
2231.04 2596
2231.15 2590
2231.25 2583
2231.36 2573
2231.47 2563
2231.58 2555
2231.69 2548
2231.80 2545
2231.90 2545
2232.01 2549
2232.12 2555
2232.23 2564
2232.34 2573
2232.45 2582
2232.55 2590
2232.66 2596
2232.77 2600
2232.88 2600
2232.99 2598
2233.10 2595
2233.20 2593
2233.31 2593
2233.42 2597
2233.53 2604
2233.64 2613
2233.75 2621
2233.85 2627
2233.96 2628
2234.07 2625
2234.18 2617
2234.29 2607
2234.40 2597
2234.50 2589
2234.61 2584
2234.72 2583
2234.83 2586
2234.94 2592
2235.05 2598
2235.15 2603
2235.26 2607
2235.37 2607
2235.48 2605
2235.59 2601
2235.70 2595
2235.80 2590
2235.91 2588
2236.02 2589
2236.13 2593
2236.24 2599
2236.35 2608
2236.46 2617
2236.56 2625
2236.67 2633
2236.78 2640
2236.89 2649
2237.00 2659
2237.11 2671
2237.21 2684
2237.32 2696
2237.43 2704
2237.54 2707
2237.65 2705
2237.76 2698
2237.86 2688
2237.97 2677
2238.08 2667
2238.19 2659
2238.30 2652
2238.41 2647
2238.52 2641
2238.62 2633
2238.73 2623
2238.84 2613
2238.95 2603
2239.06 2596
2239.17 2594
2239.28 2596
2239.38 2604
2239.49 2616
2239.60 2632
2239.71 2648
2239.82 2664
2239.93 2677
2240.03 2688
2240.14 2697
2240.25 2704
2240.36 2710
2240.47 2718
2240.58 2727
2240.69 2737
2240.79 2748
2240.90 2757
2241.01 2764
2241.12 2767
2241.23 2766
2241.34 2763
2241.45 2757
2241.55 2750
2241.66 2743
2241.77 2734
2241.88 2723
2241.99 2710
2242.10 2696
2242.21 2683
2242.31 2674
2242.42 2670
2242.53 2675
2242.64 2688
2242.75 2708
2242.86 2729
2242.97 2750
2243.07 2767
2243.18 2778
2243.29 2782
2243.40 2780
2243.51 2775
2243.62 2766
2243.73 2757
2243.83 2746
2243.94 2733
2244.05 2720
2244.16 2705
2244.27 2690
2244.38 2676
2244.49 2662
2244.59 2650
2244.70 2640
2244.81 2631
2244.92 2623
2245.03 2616
2245.14 2609
2245.25 2602
2245.35 2596
2245.46 2589
2245.57 2583
2245.68 2578
2245.79 2576
2245.90 2577
2246.01 2582
2246.12 2592
2246.22 2607
2246.33 2626
2246.44 2648
2246.55 2671
2246.66 2691
2246.77 2706
2246.88 2715
2246.98 2714
2247.09 2704
2247.20 2685
2247.31 2660
2247.42 2633
2247.53 2609
2247.64 2593
2247.75 2587
2247.85 2593
2247.96 2607
2248.07 2628
2248.18 2650
2248.29 2668
2248.40 2680
2248.51 2683
2248.62 2678
2248.72 2668
2248.83 2655
2248.94 2644
2249.05 2636
2249.16 2632
2249.27 2631
2249.38 2633
2249.49 2634
2249.59 2634
2249.70 2630
2249.81 2624
2249.92 2615
2250.03 2606
2250.14 2598
2250.25 2593
2250.36 2590
2250.46 2591
2250.57 2596
2250.68 2603
2250.79 2612
2250.90 2622
2251.01 2634
2251.12 2645
2251.23 2656
2251.33 2665
2251.44 2671
2251.55 2674
2251.66 2674
2251.77 2672
2251.88 2669
2251.99 2668
2252.10 2667
2252.20 2668
2252.31 2669
2252.42 2669
2252.53 2665
2252.64 2658
2252.75 2649
2252.86 2638
2252.97 2627
2253.07 2618
2253.18 2612
2253.29 2610
2253.40 2610
2253.51 2613
2253.62 2617
2253.73 2625
2253.84 2636
2253.95 2650
2254.05 2668
2254.16 2689
2254.27 2711
2254.38 2731
2254.49 2748
2254.60 2760
2254.71 2766
2254.82 2767
2254.93 2763
2255.03 2754
2255.14 2741
2255.25 2723
2255.36 2703
2255.47 2681
2255.58 2658
2255.69 2637
2255.80 2619
2255.91 2606
2256.01 2597
2256.12 2592
2256.23 2590
2256.34 2590
2256.45 2591
2256.56 2593
2256.67 2596
2256.78 2600
2256.89 2605
2256.99 2611
2257.10 2615
2257.21 2617
2257.32 2616
2257.43 2612
2257.54 2606
2257.65 2599
2257.76 2593
2257.87 2589
2257.97 2588
2258.08 2589
2258.19 2591
2258.30 2595
2258.41 2599
2258.52 2603
2258.63 2606
2258.74 2609
2258.85 2611
2258.96 2613
2259.06 2615
2259.17 2616
2259.28 2618
2259.39 2620
2259.50 2624
2259.61 2629
2259.72 2634
2259.83 2640
2259.94 2646
2260.05 2653
2260.15 2661
2260.26 2669
2260.37 2677
2260.48 2683
2260.59 2688
2260.70 2688
2260.81 2685
2260.92 2679
2261.03 2671
2261.14 2664
2261.24 2657
2261.35 2652
2261.46 2650
2261.57 2651
2261.68 2653
2261.79 2656
2261.90 2657
2262.01 2658
2262.12 2658
2262.23 2657
2262.33 2654
2262.44 2649
2262.55 2643
2262.66 2637
2262.77 2631
2262.88 2628
2262.99 2629
2263.10 2634
2263.21 2643
2263.32 2653
2263.43 2662
2263.53 2669
2263.64 2671
2263.75 2667
2263.86 2661
2263.97 2652
2264.08 2643
2264.19 2635
2264.30 2630
2264.41 2628
2264.52 2630
2264.63 2635
2264.73 2644
2264.84 2654
2264.95 2665
2265.06 2674
2265.17 2681
2265.28 2683
2265.39 2680
2265.50 2673
2265.61 2664
2265.72 2654
2265.83 2646
2265.93 2639
2266.04 2636
2266.15 2637
2266.26 2642
2266.37 2650
2266.48 2662
2266.59 2674
2266.70 2686
2266.81 2694
2266.92 2698
2267.03 2697
2267.14 2690
2267.24 2681
2267.35 2670
2267.46 2660
2267.57 2652
2267.68 2647
2267.79 2644
2267.90 2641
2268.01 2637
2268.12 2632
2268.23 2626
2268.34 2618
2268.45 2610
2268.55 2603
2268.66 2598
2268.77 2594
2268.88 2592
2268.99 2592
2269.10 2594
2269.21 2597
2269.32 2602
2269.43 2608
2269.54 2614
2269.65 2620
2269.76 2625
2269.87 2630
2269.97 2633
2270.08 2636
2270.19 2637
2270.30 2635
2270.41 2630
2270.52 2621
2270.63 2609
2270.74 2595
2270.85 2582
2270.96 2571
2271.07 2565
2271.18 2562
2271.29 2564
2271.39 2568
2271.50 2572
2271.61 2574
2271.72 2571
2271.83 2563
2271.94 2551
2272.05 2534
2272.16 2514
2272.27 2493
2272.38 2470
2272.49 2448
2272.60 2427
2272.71 2408
2272.82 2392
2272.92 2380
2273.03 2374
2273.14 2374
2273.25 2380
2273.36 2393
2273.47 2412
2273.58 2436
2273.69 2464
2273.80 2493
2273.91 2521
2274.02 2544
2274.13 2560
2274.24 2567
2274.35 2566
2274.46 2556
2274.56 2542
2274.67 2527
2274.78 2515
2274.89 2509
2275.00 2511
2275.11 2518
2275.22 2530
2275.33 2543
2275.44 2555
2275.55 2563
2275.66 2569
2275.77 2571
2275.88 2570
2275.99 2567
2276.10 2562
2276.21 2557
2276.31 2550
2276.42 2545
2276.53 2540
2276.64 2538
2276.75 2537
2276.86 2537
2276.97 2536
2277.08 2535
2277.19 2532
2277.30 2526
2277.41 2520
2277.52 2514
2277.63 2508
2277.74 2503
2277.85 2499
2277.96 2497
2278.07 2497
2278.17 2498
2278.28 2501
2278.39 2506
2278.50 2514
2278.61 2524
2278.72 2535
2278.83 2547
2278.94 2559
2279.05 2572
2279.16 2584
2279.27 2595
2279.38 2606
2279.49 2615
2279.60 2623
2279.71 2631
2279.82 2637
2279.93 2644
2280.04 2651
2280.14 2658
2280.25 2665
2280.36 2669
2280.47 2671
2280.58 2670
2280.69 2667
2280.80 2662
2280.91 2655
2281.02 2648
2281.13 2642
2281.24 2636
2281.35 2631
2281.46 2625
2281.57 2619
2281.68 2610
2281.79 2599
2281.90 2585
2282.01 2568
2282.12 2549
2282.23 2530
2282.33 2513
2282.44 2500
2282.55 2493
2282.66 2493
2282.77 2499
2282.88 2507
2282.99 2515
2283.10 2521
2283.21 2522
2283.32 2520
2283.43 2514
2283.54 2508
2283.65 2503
2283.76 2501
2283.87 2503
2283.98 2509
2284.09 2520
2284.20 2535
2284.31 2551
2284.42 2569
2284.53 2588
2284.64 2604
2284.75 2618
2284.85 2627
2284.96 2630
2285.07 2626
2285.18 2615
2285.29 2598
2285.40 2574
2285.51 2548
2285.62 2520
2285.73 2493
2285.84 2470
2285.95 2452
2286.06 2442
2286.17 2440
2286.28 2447
2286.39 2460
2286.50 2479
2286.61 2501
2286.72 2523
2286.83 2544
2286.94 2562
2287.05 2575
2287.16 2583
2287.27 2587
2287.38 2585
2287.49 2579
2287.60 2569
2287.70 2556
2287.81 2538
2287.92 2519
2288.03 2499
2288.14 2483
2288.25 2472
2288.36 2471
2288.47 2479
2288.58 2495
2288.69 2516
2288.80 2537
2288.91 2554
2289.02 2563
2289.13 2562
2289.24 2554
2289.35 2541
2289.46 2526
2289.57 2512
2289.68 2501
2289.79 2492
2289.90 2485
2290.01 2478
2290.12 2471
2290.23 2461
2290.34 2450
2290.45 2439
2290.56 2428
2290.67 2419
2290.78 2412
2290.89 2407
2291.00 2405
2291.11 2407
2291.22 2413
2291.33 2425
2291.43 2442
2291.54 2465
2291.65 2492
2291.76 2521
2291.87 2548
2291.98 2572
2292.09 2592
2292.20 2606
2292.31 2616
2292.42 2621
2292.53 2624
2292.64 2623
2292.75 2619
2292.86 2611
2292.97 2599
2293.08 2583
2293.19 2566
2293.30 2551
2293.41 2540
2293.52 2535
2293.63 2536
2293.74 2543
2293.85 2554
2293.96 2566
2294.07 2576
2294.18 2583
2294.29 2586
2294.40 2587
2294.51 2586
2294.62 2585
2294.73 2583
2294.84 2581
2294.95 2575
2295.06 2566
2295.17 2551
2295.28 2531
2295.39 2508
2295.50 2486
2295.61 2467
2295.72 2455
2295.83 2449
2295.94 2449
2296.05 2452
2296.16 2454
2296.27 2454
2296.38 2450
2296.49 2443
2296.60 2436
2296.71 2432
2296.82 2434
2296.93 2441
2297.04 2453
2297.15 2468
2297.26 2482
2297.37 2493
2297.48 2498
2297.58 2497
2297.69 2492
2297.80 2486
2297.91 2480
2298.02 2478
2298.13 2479
2298.24 2483
2298.35 2489
2298.46 2494
2298.57 2495
2298.68 2492
2298.79 2484
2298.90 2473
2299.01 2461
2299.12 2448
2299.23 2437
2299.34 2429
2299.45 2423
2299.56 2420
2299.67 2418
2299.78 2417
2299.89 2417
2300.00 2418
2300.11 2418
2300.22 2418
2300.33 2417
2300.44 2415
2300.55 2412
2300.66 2410
2300.77 2409
2300.88 2411
2300.99 2417
2301.10 2426
2301.21 2439
2301.32 2455
2301.43 2471
2301.54 2486
2301.65 2499
2301.76 2510
2301.87 2517
2301.98 2520
2302.09 2520
2302.20 2517
2302.31 2513
2302.42 2512
2302.53 2515
2302.64 2526
2302.75 2546
2302.86 2574
2302.97 2609
2303.08 2647
2303.19 2681
2303.30 2706
2303.41 2720
2303.52 2722
2303.63 2715
2303.74 2700
2303.85 2684
2303.96 2668
2304.07 2655
2304.18 2644
2304.29 2635
2304.40 2625
2304.51 2614
2304.62 2602
2304.73 2589
2304.84 2576
2304.95 2563
2305.06 2552
2305.17 2541
2305.28 2531
2305.39 2522
2305.50 2515
2305.61 2508
2305.72 2505
2305.83 2504
2305.94 2505
2306.05 2508
2306.16 2513
2306.27 2517
2306.39 2521
2306.50 2524
2306.61 2525
2306.72 2526
2306.83 2525
2306.94 2524
2307.05 2521
2307.16 2517
2307.27 2512
2307.38 2507
2307.49 2500
2307.60 2492
2307.71 2482
2307.82 2472
2307.93 2463
2308.04 2456
2308.15 2453
2308.26 2457
2308.37 2466
2308.48 2482
2308.59 2502
2308.70 2524
2308.81 2547
2308.92 2568
2309.03 2587
2309.14 2606
2309.25 2623
2309.36 2640
2309.47 2657
2309.58 2673
2309.69 2688
2309.80 2701
2309.91 2711
2310.02 2719
2310.13 2723
2310.24 2724
2310.35 2723
2310.46 2719
2310.57 2711
2310.68 2701
2310.79 2689
2310.90 2676
2311.01 2664
2311.12 2655
2311.23 2647
2311.34 2640
2311.45 2632
2311.56 2620
2311.67 2603
2311.78 2581
2311.89 2556
2312.00 2532
2312.11 2512
2312.22 2502
2312.33 2502
2312.44 2513
2312.56 2534
2312.67 2561
2312.78 2591
2312.89 2619
2313.00 2644
2313.11 2664
2313.22 2679
2313.33 2691
2313.44 2698
2313.55 2703
2313.66 2703
2313.77 2699
2313.88 2691
2313.99 2678
2314.10 2660
2314.21 2639
2314.32 2617
2314.43 2597
2314.54 2580
2314.65 2568
2314.76 2560
2314.87 2557
2314.98 2556
2315.09 2557
2315.20 2557
2315.31 2557
2315.42 2556
2315.53 2554
2315.64 2553
2315.75 2551
2315.86 2549
2315.97 2547
2316.08 2543
2316.19 2539
2316.31 2535
2316.42 2534
2316.53 2535
2316.64 2539
2316.75 2546
2316.86 2555
2316.97 2563
2317.08 2569
2317.19 2573
2317.30 2575
2317.41 2575
2317.52 2574
2317.63 2573
2317.74 2570
2317.85 2565
2317.96 2560
2318.07 2552
2318.18 2544
2318.29 2535
2318.40 2529
2318.51 2525
2318.62 2526
2318.73 2531
2318.84 2539
2318.95 2547
2319.06 2554
2319.17 2557
2319.29 2555
2319.40 2549
2319.51 2540
2319.62 2531
2319.73 2523
2319.84 2519
2319.95 2518
2320.06 2520
2320.17 2525
2320.28 2532
2320.39 2539
2320.50 2547
2320.61 2556
2320.72 2564
2320.83 2571
2320.94 2575
2321.05 2576
2321.16 2576
2321.27 2577
2321.38 2581
2321.49 2589
2321.60 2602
2321.72 2619
2321.83 2633
2321.94 2642
2322.05 2642
2322.16 2633
2322.27 2616
2322.38 2595
2322.49 2577
2322.60 2566
2322.71 2564
2322.82 2572
2322.93 2585
2323.04 2602
2323.15 2617
2323.26 2628
2323.37 2633
2323.48 2633
2323.59 2628
2323.70 2619
2323.81 2607
2323.93 2596
2324.04 2585
2324.15 2575
2324.26 2569
2324.37 2566
2324.48 2567
2324.59 2569
2324.70 2573
2324.81 2578
2324.92 2583
2325.03 2588
2325.14 2596
2325.25 2606
2325.36 2619
2325.47 2635
2325.58 2653
2325.69 2670
2325.80 2685
2325.91 2694
2326.03 2699
2326.14 2700
2326.25 2697
2326.36 2694
2326.47 2691
2326.58 2689
2326.69 2690
2326.80 2694
2326.91 2698
2327.02 2703
2327.13 2707
2327.24 2710
2327.35 2711
2327.46 2707
2327.57 2701
2327.68 2690
2327.79 2675
2327.91 2658
2328.02 2641
2328.13 2626
2328.24 2616
2328.35 2612
2328.46 2617
2328.57 2628
2328.68 2647
2328.79 2670
2328.90 2697
2329.01 2724
2329.12 2751
2329.23 2776
2329.34 2797
2329.45 2810
2329.57 2815
2329.68 2808
2329.79 2791
2329.90 2763
2330.01 2728
2330.12 2690
2330.23 2652
2330.34 2619
2330.45 2592
2330.56 2573
2330.67 2559
2330.78 2550
2330.89 2542
2331.00 2534
2331.11 2527
2331.23 2520
2331.34 2516
2331.45 2516
2331.56 2520
2331.67 2528
2331.78 2539
2331.89 2551
2332.00 2561
2332.11 2569
2332.22 2573
2332.33 2575
2332.44 2576
2332.55 2577
2332.66 2580
2332.78 2586
2332.89 2593
2333.00 2601
2333.11 2608
2333.22 2613
2333.33 2613
2333.44 2610
2333.55 2604
2333.66 2595
2333.77 2586
2333.88 2577
2333.99 2571
2334.10 2568
2334.22 2568
2334.33 2571
2334.44 2577
2334.55 2585
2334.66 2591
2334.77 2596
2334.88 2598
2334.99 2594
2335.10 2584
2335.21 2568
2335.32 2547
2335.43 2524
2335.54 2500
2335.66 2480
2335.77 2466
2335.88 2459
2335.99 2458
2336.10 2462
2336.21 2468
2336.32 2472
2336.43 2473
2336.54 2471
2336.65 2467
2336.76 2463
2336.87 2461
2336.99 2462
2337.10 2468
2337.21 2476
2337.32 2485
2337.43 2492
2337.54 2496
2337.65 2495
2337.76 2490
2337.87 2483
2337.98 2475
2338.09 2470
2338.20 2469
2338.32 2474
2338.43 2485
2338.54 2499
2338.65 2515
2338.76 2530
2338.87 2541
2338.98 2545
2339.09 2543
2339.20 2534
2339.31 2522
2339.42 2508
2339.53 2495
2339.65 2485
2339.76 2478
2339.87 2474
2339.98 2473
2340.09 2474
2340.20 2475
2340.31 2477
2340.42 2477
2340.53 2476
2340.64 2474
2340.75 2469
2340.87 2462
2340.98 2454
2341.09 2444
2341.20 2433
2341.31 2422
2341.42 2412
2341.53 2403
2341.64 2396
2341.75 2391
2341.86 2390
2341.98 2394
2342.09 2402
2342.20 2414
2342.31 2431
2342.42 2450
2342.53 2470
2342.64 2489
2342.75 2505
2342.86 2518
2342.97 2527
2343.08 2534
2343.20 2538
2343.31 2543
2343.42 2548
2343.53 2556
2343.64 2566
2343.75 2579
2343.86 2592
2343.97 2604
2344.08 2614
2344.19 2622
2344.31 2627
2344.42 2630
2344.53 2632
2344.64 2631
2344.75 2629
2344.86 2624
2344.97 2616
2345.08 2603
2345.19 2586
2345.30 2567
2345.42 2547
2345.53 2530
2345.64 2516
2345.75 2507
2345.86 2502
2345.97 2501
2346.08 2502
2346.19 2504
2346.30 2507
2346.42 2511
2346.53 2517
2346.64 2523
2346.75 2528
2346.86 2532
2346.97 2531
2347.08 2525
2347.19 2513
2347.30 2497
2347.41 2478
2347.53 2461
2347.64 2446
2347.75 2439
2347.86 2438
2347.97 2443
2348.08 2455
2348.19 2469
2348.30 2485
2348.41 2500
2348.53 2512
2348.64 2522
2348.75 2530
2348.86 2537
2348.97 2543
2349.08 2547
2349.19 2551
2349.30 2553
2349.41 2552
2349.53 2545
2349.64 2533
2349.75 2517
2349.86 2496
2349.97 2473
2350.08 2451
2350.19 2433
2350.30 2420
2350.42 2414
2350.53 2416
2350.64 2424
2350.75 2438
2350.86 2454
2350.97 2470
2351.08 2483
2351.19 2490
2351.30 2493
2351.42 2489
2351.53 2482
2351.64 2472
2351.75 2462
2351.86 2454
2351.97 2450
2352.08 2449
2352.19 2451
2352.31 2454
2352.42 2457
2352.53 2460
2352.64 2461
2352.75 2462
2352.86 2462
2352.97 2462
2353.08 2465
2353.19 2471
2353.31 2480
2353.42 2491
2353.53 2503
2353.64 2513
2353.75 2521
2353.86 2524
2353.97 2522
2354.08 2513
2354.20 2499
2354.31 2482
2354.42 2462
2354.53 2442
2354.64 2424
2354.75 2409
2354.86 2401
2354.97 2399
2355.09 2403
2355.20 2413
2355.31 2425
2355.42 2439
2355.53 2452
2355.64 2462
2355.75 2468
2355.86 2469
2355.98 2468
2356.09 2463
2356.20 2456
2356.31 2449
2356.42 2443
2356.53 2439
2356.64 2438
2356.75 2440
2356.87 2446
2356.98 2454
2357.09 2464
2357.20 2474
2357.31 2483
2357.42 2491
2357.53 2495
2357.65 2497
2357.76 2496
2357.87 2491
2357.98 2484
2358.09 2474
2358.20 2461
2358.31 2446
2358.42 2430
2358.54 2415
2358.65 2404
2358.76 2397
2358.87 2396
2358.98 2399
2359.09 2405
2359.20 2414
2359.32 2422
2359.43 2427
2359.54 2429
2359.65 2428
2359.76 2424
2359.87 2418
2359.98 2410
2360.10 2401
2360.21 2391
2360.32 2382
2360.43 2373
2360.54 2365
2360.65 2357
2360.76 2351
2360.87 2347
2360.99 2344
2361.10 2342
2361.21 2341
2361.32 2340
2361.43 2340
2361.54 2340
2361.65 2341
2361.77 2340
2361.88 2340
2361.99 2340
2362.10 2340
2362.21 2342
2362.32 2345
2362.43 2351
2362.55 2360
2362.66 2372
2362.77 2384
2362.88 2396
2362.99 2407
2363.10 2417
2363.21 2424
2363.33 2428
2363.44 2428
2363.55 2425
2363.66 2418
2363.77 2408
2363.88 2394
2364.00 2379
2364.11 2366
2364.22 2357
2364.33 2353
2364.44 2356
2364.55 2366
2364.66 2381
2364.78 2400
2364.89 2421
2365.00 2442
2365.11 2461
2365.22 2480
2365.33 2496
2365.44 2511
2365.56 2523
2365.67 2532
2365.78 2537
2365.89 2538
2366.00 2536
2366.11 2531
2366.23 2528
2366.34 2527
2366.45 2530
2366.56 2539
2366.67 2552
2366.78 2567
2366.89 2580
2367.01 2589
2367.12 2592
2367.23 2588
2367.34 2580
2367.45 2569
2367.56 2558
2367.68 2550
2367.79 2543
2367.90 2538
2368.01 2531
2368.12 2522
2368.23 2510
2368.34 2496
2368.46 2481
2368.57 2468
2368.68 2460
2368.79 2457
2368.90 2459
2369.01 2466
2369.13 2474
2369.24 2482
2369.35 2488
2369.46 2491
2369.57 2493
2369.68 2492
2369.80 2490
2369.91 2489
2370.02 2490
2370.13 2493
2370.24 2499
2370.35 2505
2370.46 2512
2370.58 2518
2370.69 2522
2370.80 2523
2370.91 2522
2371.02 2520
2371.13 2519
2371.25 2518
2371.36 2519
2371.47 2522
2371.58 2526
2371.69 2530
2371.80 2534
2371.92 2537
2372.03 2538
2372.14 2536
2372.25 2532
2372.36 2524
2372.47 2513
2372.59 2500
2372.70 2486
2372.81 2470
2372.92 2455
2373.03 2441
2373.14 2429
2373.26 2419
2373.37 2412
2373.48 2407
2373.59 2404
2373.70 2400
2373.81 2395
2373.93 2389
2374.04 2380
2374.15 2370
2374.26 2359
2374.37 2350
2374.48 2344
2374.60 2342
2374.71 2343
2374.82 2349
2374.93 2356
2375.04 2364
2375.16 2371
2375.27 2378
2375.38 2384
2375.49 2389
2375.60 2396
2375.71 2401
2375.83 2406
2375.94 2408
2376.05 2407
2376.16 2403
2376.27 2395
2376.38 2387
2376.50 2379
2376.61 2375
2376.72 2374
2376.83 2377
2376.94 2383
2377.06 2391
2377.17 2398
2377.28 2403
2377.39 2405
2377.50 2405
2377.61 2404
2377.73 2401
2377.84 2400
2377.95 2399
2378.06 2399
2378.17 2400
2378.28 2403
2378.40 2407
2378.51 2413
2378.62 2422
2378.73 2436
2378.84 2453
2378.96 2474
2379.07 2496
2379.18 2518
2379.29 2539
2379.40 2556
2379.51 2568
2379.63 2576
2379.74 2578
2379.85 2575
2379.96 2567
2380.07 2554
2380.19 2538
2380.30 2521
2380.41 2505
2380.52 2493
2380.63 2486
2380.75 2484
2380.86 2487
2380.97 2492
2381.08 2497
2381.19 2501
2381.30 2503
2381.42 2504
2381.53 2502
2381.64 2501
2381.75 2499
2381.86 2499
2381.98 2499
2382.09 2499
2382.20 2498
2382.31 2497
2382.42 2496
2382.54 2494
2382.65 2494
2382.76 2494
2382.87 2494
2382.98 2495
2383.10 2495
2383.21 2495
2383.32 2492
2383.43 2489
2383.54 2484
2383.65 2479
2383.77 2473
2383.88 2469
2383.99 2465
2384.10 2464
2384.21 2465
2384.33 2468
2384.44 2471
2384.55 2473
2384.66 2475
2384.77 2477
2384.89 2479
2385.00 2484
2385.11 2492
2385.22 2502
2385.33 2514
2385.45 2525
2385.56 2533
2385.67 2535
2385.78 2533
2385.89 2528
2386.01 2522
2386.12 2516
2386.23 2512
2386.34 2508
2386.45 2503
2386.57 2496
2386.68 2484
2386.79 2469
2386.90 2453
2387.01 2437
2387.13 2426
2387.24 2421
2387.35 2423
2387.46 2431
2387.57 2443
2387.69 2456
2387.80 2468
2387.91 2478
2388.02 2484
2388.13 2487
2388.25 2488
2388.36 2488
2388.47 2487
2388.58 2485
2388.69 2484
2388.81 2482
2388.92 2481
2389.03 2480
2389.14 2478
2389.25 2475
2389.37 2469
2389.48 2460
2389.59 2449
2389.70 2439
2389.81 2429
2389.93 2422
2390.04 2419
2390.15 2420
2390.26 2423
2390.38 2427
2390.49 2430
2390.60 2431
2390.71 2430
2390.82 2428
2390.94 2426
2391.05 2424
2391.16 2423
2391.27 2424
2391.38 2426
2391.50 2427
2391.61 2426
2391.72 2424
2391.83 2418
2391.94 2411
2392.06 2401
2392.17 2391
2392.28 2379
2392.39 2366
2392.51 2351
2392.62 2334
2392.73 2316
2392.84 2296
2392.95 2279
2393.07 2266
2393.18 2258
2393.29 2259
2393.40 2266
2393.51 2280
2393.63 2297
2393.74 2314
2393.85 2329
2393.96 2342
2394.08 2350
2394.19 2355
2394.30 2358
2394.41 2360
2394.52 2363
2394.64 2366
2394.75 2370
2394.86 2375
2394.97 2380
2395.09 2387
2395.20 2393
2395.31 2401
2395.42 2409
2395.53 2416
2395.65 2423
2395.76 2428
2395.87 2430
2395.98 2428
2396.10 2424
2396.21 2416
2396.32 2406
2396.43 2395
2396.54 2384
2396.66 2374
2396.77 2365
2396.88 2359
2396.99 2355
2397.11 2353
2397.22 2352
2397.33 2353
2397.44 2355
2397.55 2358
2397.67 2363
2397.78 2370
2397.89 2380
2398.00 2393
2398.12 2409
2398.23 2426
2398.34 2443
2398.45 2458
2398.57 2470
2398.68 2478
2398.79 2481
2398.90 2480
2399.01 2476
2399.13 2468
2399.24 2459
2399.35 2449
2399.46 2439
2399.58 2430
2399.69 2423
2399.80 2418
2399.91 2416
2400.02 2414
2400.14 2413
2400.25 2411
2400.36 2407
2400.47 2402
2400.59 2395
2400.70 2387
2400.81 2380
2400.92 2372
2401.04 2364
2401.15 2356
2401.26 2348
2401.37 2342
2401.49 2338
2401.60 2338
2401.71 2341
2401.82 2349
2401.93 2359
2402.05 2369
2402.16 2379
2402.27 2385
2402.38 2386
2402.50 2381
2402.61 2371
2402.72 2356
2402.83 2339
2402.95 2321
2403.06 2306
2403.17 2295
2403.28 2291
2403.40 2294
2403.51 2304
2403.62 2317
2403.73 2333
2403.85 2350
2403.96 2366
2404.07 2380
2404.18 2395
2404.29 2410
2404.41 2425
2404.52 2440
2404.63 2453
2404.74 2462
2404.86 2465
2404.97 2460
2405.08 2449
2405.19 2434
2405.31 2417
2405.42 2403
2405.53 2394
2405.64 2392
2405.76 2397
2405.87 2407
2405.98 2418
2406.09 2429
2406.21 2436
2406.32 2439
2406.43 2438
2406.54 2434
2406.66 2428
2406.77 2421
2406.88 2414
2406.99 2405
2407.11 2395
2407.22 2384
2407.33 2373
2407.44 2363
2407.56 2357
2407.67 2355
2407.78 2358
2407.89 2366
2408.01 2378
2408.12 2390
2408.23 2402
2408.34 2412
2408.46 2419
2408.57 2424
2408.68 2427
2408.79 2428
2408.91 2430
2409.02 2431
2409.13 2433
2409.24 2436
2409.36 2438
2409.47 2438
2409.58 2435
2409.69 2427
2409.81 2415
2409.92 2400
2410.03 2383
2410.14 2367
2410.26 2353
2410.37 2344
2410.48 2340
2410.59 2340
2410.71 2344
2410.82 2351
2410.93 2359
2411.04 2366
2411.16 2373
2411.27 2379
2411.38 2383
2411.49 2385
2411.61 2387
2411.72 2389
2411.83 2393
2411.95 2399
2412.06 2410
2412.17 2426
2412.28 2446
2412.40 2468
2412.51 2492
2412.62 2515
2412.73 2535
2412.85 2549
2412.96 2558
2413.07 2560
2413.18 2556
2413.30 2549
2413.41 2538
2413.52 2526
2413.63 2515
2413.75 2505
2413.86 2498
2413.97 2493
2414.09 2490
2414.20 2489
2414.31 2489
2414.42 2490
2414.54 2491
2414.65 2491
2414.76 2491
2414.87 2491
2414.99 2490
2415.10 2488
2415.21 2485
2415.32 2481
2415.44 2477
2415.55 2472
2415.66 2464
2415.78 2454
2415.89 2441
2416.00 2425
2416.11 2408
2416.23 2391
2416.34 2375
2416.45 2361
2416.56 2351
2416.68 2345
2416.79 2341
2416.90 2339
2417.01 2338
2417.13 2337
2417.24 2336
2417.35 2333
2417.47 2328
2417.58 2321
2417.69 2313
2417.80 2304
2417.92 2296
2418.03 2289
2418.14 2287
2418.25 2289
2418.37 2296
2418.48 2306
2418.59 2319
2418.71 2332
2418.82 2343
2418.93 2351
2419.04 2353
2419.16 2352
2419.27 2347
2419.38 2341
2419.50 2334
2419.61 2330
2419.72 2328
2419.83 2329
2419.95 2332
2420.06 2335
2420.17 2338
2420.28 2338
2420.40 2336
2420.51 2331
2420.62 2324
2420.74 2318
2420.85 2311
2420.96 2307
2421.07 2304
2421.19 2304
2421.30 2306
2421.41 2309
2421.53 2312
2421.64 2312
2421.75 2309
2421.86 2302
2421.98 2291
2422.09 2276
2422.20 2259
2422.32 2243
2422.43 2228
2422.54 2215
2422.65 2206
2422.77 2200
2422.88 2197
2422.99 2196
2423.11 2196
2423.22 2198
2423.33 2202
2423.44 2208
2423.56 2217
2423.67 2228
2423.78 2240
2423.90 2252
2424.01 2264
2424.12 2273
2424.23 2278
2424.35 2280
2424.46 2278
2424.57 2272
2424.69 2264
2424.80 2255
2424.91 2246
2425.02 2238
2425.14 2231
2425.25 2225
2425.36 2221
2425.48 2220
2425.59 2222
2425.70 2228
2425.81 2237
2425.93 2250
2426.04 2265
2426.15 2281
2426.27 2295
2426.38 2307
2426.49 2317
2426.60 2324
2426.72 2329
2426.83 2332
2426.94 2336
2427.06 2339
2427.17 2340
2427.28 2340
2427.40 2338
2427.51 2335
2427.62 2330
2427.73 2325
2427.85 2319
2427.96 2313
2428.07 2308
2428.19 2303
2428.30 2299
2428.41 2295
2428.53 2293
2428.64 2293
2428.75 2295
2428.86 2298
2428.98 2302
2429.09 2304
2429.20 2305
2429.32 2303
2429.43 2299
2429.54 2295
2429.66 2292
2429.77 2290
2429.88 2292
2429.99 2296
2430.11 2302
2430.22 2307
2430.33 2311
2430.45 2313
2430.56 2312
2430.67 2307
2430.79 2301
2430.90 2293
2431.01 2285
2431.12 2277
2431.24 2270
2431.35 2265
2431.46 2261
2431.58 2258
2431.69 2257
2431.80 2257
2431.92 2259
2432.03 2262
2432.14 2267
2432.25 2274
2432.37 2283
2432.48 2293
2432.59 2301
2432.71 2309
2432.82 2314
2432.93 2317
2433.05 2316
2433.16 2313
2433.27 2308
2433.39 2302
2433.50 2294
2433.61 2286
2433.73 2277
2433.84 2269
2433.95 2262
2434.06 2258
2434.18 2257
2434.29 2261
2434.40 2267
2434.52 2275
2434.63 2282
2434.74 2287
2434.86 2290
2434.97 2291
2435.08 2292
2435.20 2294
2435.31 2299
2435.42 2306
2435.54 2314
2435.65 2322
2435.76 2328
2435.87 2331
2435.99 2333
2436.10 2332
2436.21 2330
2436.33 2327
2436.44 2323
2436.55 2316
2436.67 2308
2436.78 2296
2436.89 2282
2437.01 2268
2437.12 2255
2437.23 2248
2437.35 2247
2437.46 2252
2437.57 2265
2437.69 2282
2437.80 2302
2437.91 2322
2438.02 2342
2438.14 2361
2438.25 2377
2438.36 2391
2438.48 2402
2438.59 2410
2438.70 2414
2438.82 2415
2438.93 2413
2439.04 2409
2439.16 2406
2439.27 2405
2439.38 2407
2439.50 2413
2439.61 2423
2439.72 2435
2439.84 2450
2439.95 2464
2440.06 2476
2440.18 2485
2440.29 2489
2440.40 2487
2440.52 2481
2440.63 2473
2440.74 2464
2440.86 2457
2440.97 2453
2441.08 2453
2441.20 2454
2441.31 2455
2441.42 2454
2441.54 2450
2441.65 2441
2441.76 2428
2441.88 2411
2441.99 2392
2442.10 2372
2442.22 2352
2442.33 2333
2442.44 2317
2442.56 2304
2442.67 2296
2442.78 2293
2442.89 2295
2443.01 2301
2443.12 2310
2443.23 2321
2443.35 2333
2443.46 2345
2443.57 2356
2443.69 2365
2443.80 2372
2443.91 2376
2444.03 2378
2444.14 2378
2444.25 2375
2444.37 2370
2444.48 2363
2444.59 2355
2444.71 2346
2444.82 2338
2444.94 2329
2445.05 2320
2445.16 2311
2445.28 2302
2445.39 2291
2445.50 2278
2445.62 2264
2445.73 2252
2445.84 2241
2445.96 2236
2446.07 2236
2446.18 2243
2446.30 2254
2446.41 2266
2446.52 2277
2446.64 2285
2446.75 2288
2446.86 2286
2446.98 2282
2447.09 2276
2447.20 2270
2447.32 2265
2447.43 2260
2447.54 2257
2447.66 2253
2447.77 2249
2447.88 2245
2448.00 2242
2448.11 2239
2448.22 2237
2448.34 2237
2448.45 2239
2448.56 2244
2448.68 2252
2448.79 2264
2448.90 2278
2449.02 2295
2449.13 2312
2449.24 2327
2449.36 2336
2449.47 2339
2449.59 2333
2449.70 2322
2449.81 2306
2449.93 2288
2450.04 2272
2450.15 2259
2450.27 2252
2450.38 2250
2450.49 2254
2450.61 2262
2450.72 2272
2450.83 2285
2450.95 2298
2451.06 2310
2451.17 2322
2451.29 2332
2451.40 2340
2451.51 2347
2451.63 2352
2451.74 2355
2451.86 2357
2451.97 2357
2452.08 2355
2452.20 2351
2452.31 2346
2452.42 2338
2452.54 2328
2452.65 2316
2452.76 2303
2452.88 2288
2452.99 2274
2453.10 2261
2453.22 2250
2453.33 2243
2453.44 2239
2453.56 2238
2453.67 2237
2453.79 2235
2453.90 2233
2454.01 2229
2454.13 2227
2454.24 2226
2454.35 2228
2454.47 2233
2454.58 2240
2454.69 2246
2454.81 2249
2454.92 2248
2455.03 2242
2455.15 2230
2455.26 2214
2455.38 2197
2455.49 2179
2455.60 2164
2455.72 2152
2455.83 2144
2455.94 2142
2456.06 2144
2456.17 2151
2456.28 2161
2456.40 2173
2456.51 2185
2456.63 2196
2456.74 2204
2456.85 2211
2456.97 2215
2457.08 2217
2457.19 2219
2457.31 2220
2457.42 2219
2457.53 2218
2457.65 2216
2457.76 2213
2457.88 2209
2457.99 2207
2458.10 2206
2458.22 2210
2458.33 2218
2458.44 2231
2458.56 2247
2458.67 2264
2458.78 2281
2458.90 2293
2459.01 2301
2459.13 2302
2459.24 2298
2459.35 2291
2459.47 2285
2459.58 2282
2459.69 2284
2459.81 2292
2459.92 2303
2460.04 2315
2460.15 2326
2460.26 2333
2460.38 2335
2460.49 2334
2460.60 2331
2460.72 2328
2460.83 2327
2460.95 2329
2461.06 2335
2461.17 2343
2461.29 2352
2461.40 2360
2461.51 2365
2461.63 2365
2461.74 2361
2461.86 2355
2461.97 2348
2462.08 2343
2462.20 2341
2462.31 2343
2462.42 2346
2462.54 2350
2462.65 2352
2462.77 2349
2462.88 2340
2462.99 2326
2463.11 2309
2463.22 2292
2463.33 2276
2463.45 2265
2463.56 2259
2463.68 2259
2463.79 2263
2463.90 2269
2464.02 2277
2464.13 2284
2464.24 2292
2464.36 2300
2464.47 2309
2464.59 2317
2464.70 2326
2464.81 2334
2464.93 2341
2465.04 2345
2465.16 2346
2465.27 2346
2465.38 2345
2465.50 2347
2465.61 2353
2465.72 2362
2465.84 2374
2465.95 2387
2466.07 2399
2466.18 2407
2466.29 2412
2466.41 2412
2466.52 2408
2466.64 2400
2466.75 2391
2466.86 2380
2466.98 2367
2467.09 2354
2467.20 2341
2467.32 2328
2467.43 2315
2467.55 2305
2467.66 2297
2467.77 2293
2467.89 2292
2468.00 2295
2468.12 2301
2468.23 2308
2468.34 2314
2468.46 2320
2468.57 2323
2468.69 2325
2468.80 2327
2468.91 2330
2469.03 2335
2469.14 2344
2469.25 2355
2469.37 2367
2469.48 2379
2469.60 2390
2469.71 2398
2469.82 2404
2469.94 2408
2470.05 2412
2470.17 2415
2470.28 2417
2470.39 2418
2470.51 2418
2470.62 2414
2470.74 2407
2470.85 2398
2470.96 2388
2471.08 2377
2471.19 2367
2471.31 2360
2471.42 2355
2471.53 2353
2471.65 2351
2471.76 2350
2471.88 2348
2471.99 2346
2472.10 2345
2472.22 2345
2472.33 2348
2472.45 2355
2472.56 2365
2472.67 2376
2472.79 2388
2472.90 2397
2473.02 2403
2473.13 2405
2473.24 2403
2473.36 2399
2473.47 2394
2473.59 2390
2473.70 2387
2473.81 2385
2473.93 2382
2474.04 2378
2474.16 2373
2474.27 2367
2474.38 2362
2474.50 2357
2474.61 2355
2474.73 2355
2474.84 2356
2474.95 2358
2475.07 2360
2475.18 2361
2475.30 2360
2475.41 2358
2475.52 2355
2475.64 2353
2475.75 2350
2475.87 2347
2475.98 2345
2476.09 2340
2476.21 2334
2476.32 2325
2476.44 2315
2476.55 2303
2476.67 2291
2476.78 2281
2476.89 2274
2477.01 2270
2477.12 2270
2477.24 2271
2477.35 2273
2477.46 2276
2477.58 2278
2477.69 2282
2477.81 2287
2477.92 2296
2478.03 2308
2478.15 2321
2478.26 2334
2478.38 2344
2478.49 2347
2478.61 2341
2478.72 2327
2478.83 2306
2478.95 2281
2479.06 2256
2479.18 2237
2479.29 2225
2479.40 2221
2479.52 2224
2479.63 2230
2479.75 2238
2479.86 2244
2479.98 2245
2480.09 2244
2480.20 2239
2480.32 2235
2480.43 2231
2480.55 2228
2480.66 2228
2480.77 2229
2480.89 2232
2481.00 2237
2481.12 2243
2481.23 2250
2481.35 2258
2481.46 2266
2481.57 2274
2481.69 2280
2481.80 2285
2481.92 2289
2482.03 2293
2482.14 2298
2482.26 2304
2482.37 2310
2482.49 2316
2482.60 2320
2482.72 2322
2482.83 2323
2482.94 2322
2483.06 2322
2483.17 2323
2483.29 2326
2483.40 2331
2483.52 2336
2483.63 2342
2483.74 2348
2483.86 2354
2483.97 2361
2484.09 2369
2484.20 2378
2484.32 2386
2484.43 2393
2484.54 2398
2484.66 2399
2484.77 2397
2484.89 2393
2485.00 2387
2485.12 2380
2485.23 2374
2485.34 2369
2485.46 2364
2485.57 2361
2485.69 2359
2485.80 2358
2485.92 2358
2486.03 2361
2486.14 2366
2486.26 2374
2486.37 2383
2486.49 2393
2486.60 2404
2486.72 2413
2486.83 2420
2486.94 2424
2487.06 2424
2487.17 2421
2487.29 2415
2487.40 2406
2487.52 2397
2487.63 2387
2487.74 2378
2487.86 2371
2487.97 2366
2488.09 2364
2488.20 2367
2488.32 2373
2488.43 2383
2488.55 2394
2488.66 2405
2488.77 2417
2488.89 2426
2489.00 2435
2489.12 2442
2489.23 2447
2489.35 2451
2489.46 2453
2489.57 2454
2489.69 2452
2489.80 2448
2489.92 2444
2490.03 2440
2490.15 2437
2490.26 2438
2490.38 2442
2490.49 2448
2490.60 2456
2490.72 2462
2490.83 2468
2490.95 2471
2491.06 2471
2491.18 2469
2491.29 2467
2491.41 2465
2491.52 2463
2491.63 2461
2491.75 2459
2491.86 2457
2491.98 2454
2492.09 2451
2492.21 2448
2492.32 2445
2492.44 2442
2492.55 2439
2492.66 2435
2492.78 2431
2492.89 2426
2493.01 2421
2493.12 2416
2493.24 2410
2493.35 2403
2493.47 2393
2493.58 2379
2493.69 2360
2493.81 2337
2493.92 2312
2494.04 2286
2494.15 2261
2494.27 2240
2494.38 2224
2494.50 2213
2494.61 2208
2494.72 2206
2494.84 2208
2494.95 2213
2495.07 2221
2495.18 2229
2495.30 2237
2495.41 2245
2495.53 2252
2495.64 2258
2495.76 2263
2495.87 2268
2495.98 2274
2496.10 2282
2496.21 2294
2496.33 2307
2496.44 2322
2496.56 2338
2496.67 2351
2496.79 2359
2496.90 2362
2497.02 2357
2497.13 2345
2497.24 2329
2497.36 2310
2497.47 2292
2497.59 2277
2497.70 2267
2497.82 2262
2497.93 2263
2498.05 2267
2498.16 2273
2498.28 2280
2498.39 2286
2498.51 2293
2498.62 2299
2498.73 2305
2498.85 2310
2498.96 2313
2499.08 2314
2499.19 2312
2499.31 2306
2499.42 2297
2499.54 2285
2499.65 2272
2499.77 2261
2499.88 2252
2500.00 2245
2500.11 2242
2500.22 2240
2500.34 2239
2500.45 2238
2500.57 2236
2500.68 2234
2500.80 2232
2500.91 2232
2501.03 2235
2501.14 2240
2501.26 2247
2501.37 2256
2501.49 2267
2501.60 2278
2501.71 2290
2501.83 2303
2501.94 2316
2502.06 2330
2502.17 2342
2502.29 2353
2502.40 2359
2502.52 2362
2502.63 2359
2502.75 2353
2502.86 2345
2502.98 2337
2503.09 2331
2503.21 2328
2503.32 2328
2503.44 2330
2503.55 2333
2503.66 2335
2503.78 2335
2503.89 2331
2504.01 2322
2504.12 2310
2504.24 2297
2504.35 2285
2504.47 2276
2504.58 2273
2504.70 2275
2504.81 2282
2504.93 2292
2505.04 2302
2505.16 2309
2505.27 2311
2505.39 2308
2505.50 2300
2505.62 2289
2505.73 2277
2505.84 2266
2505.96 2256
2506.07 2249
2506.19 2244
2506.30 2240
2506.42 2239
2506.53 2239
2506.65 2241
2506.76 2246
2506.88 2253
2506.99 2262
2507.11 2271
2507.22 2279
2507.34 2283
2507.45 2283
2507.57 2277
2507.68 2267
2507.80 2253
2507.91 2237
2508.03 2222
2508.14 2210
2508.26 2201
2508.37 2196
2508.49 2197
2508.60 2203
2508.71 2214
2508.83 2231
2508.94 2252
2509.06 2276
2509.17 2300
2509.29 2323
2509.40 2342
2509.52 2354
2509.63 2360
2509.75 2359
2509.86 2352
2509.98 2341
2510.09 2327
2510.21 2311
2510.32 2296
2510.44 2281
2510.55 2268
2510.67 2258
2510.78 2249
2510.90 2241
2511.01 2235
2511.13 2228
2511.24 2221
2511.36 2214
2511.47 2208
2511.59 2202
2511.70 2199
2511.82 2198
2511.93 2200
2512.05 2203
2512.16 2207
2512.28 2212
2512.39 2215
2512.51 2218
2512.62 2218
2512.74 2218
2512.85 2217
2512.97 2215
2513.08 2214
2513.20 2213
2513.31 2214
2513.42 2217
2513.54 2221
2513.65 2226
2513.77 2232
2513.88 2237
2514.00 2242
2514.11 2245
2514.23 2247
2514.34 2249
2514.46 2252
2514.57 2255
2514.69 2259
2514.80 2263
2514.92 2266
2515.03 2268
2515.15 2268
2515.26 2268
2515.38 2265
2515.49 2262
2515.61 2258
2515.72 2253
2515.84 2249
2515.95 2245
2516.07 2242
2516.18 2240
2516.30 2238
2516.41 2237
2516.53 2237
2516.64 2235
2516.76 2233
2516.87 2231
2516.99 2228
2517.10 2225
2517.22 2223
2517.33 2220
2517.45 2218
2517.56 2217
2517.68 2216
2517.79 2216
2517.91 2217
2518.02 2219
2518.14 2222
2518.25 2225
2518.37 2228
2518.48 2231
2518.60 2235
2518.71 2240
2518.83 2246
2518.94 2255
2519.06 2267
2519.18 2279
2519.29 2292
2519.41 2303
2519.52 2311
2519.64 2313
2519.75 2311
2519.87 2303
2519.98 2292
2520.10 2278
2520.21 2265
2520.33 2253
2520.44 2244
2520.56 2237
2520.67 2234
2520.79 2232
2520.90 2230
2521.02 2229
2521.13 2226
2521.25 2223
2521.36 2220
2521.48 2218
2521.59 2219
2521.71 2222
2521.82 2228
2521.94 2236
2522.05 2245
2522.17 2254
2522.28 2259
2522.40 2261
2522.51 2258
2522.63 2251
2522.74 2240
2522.86 2226
2522.97 2211
2523.09 2196
2523.20 2181
2523.32 2168
2523.43 2156
2523.55 2147
2523.66 2141
2523.78 2138
2523.90 2138
2524.01 2142
2524.13 2147
2524.24 2153
2524.36 2160
2524.47 2167
2524.59 2173
2524.70 2180
2524.82 2186
2524.93 2193
2525.05 2200
2525.16 2207
2525.28 2214
2525.39 2220
2525.51 2226
2525.62 2232
2525.74 2238
2525.85 2246
2525.97 2254
2526.08 2261
2526.20 2268
2526.31 2271
2526.43 2272
2526.54 2269
2526.66 2263
2526.78 2256
2526.89 2250
2527.01 2245
2527.12 2242
2527.24 2240
2527.35 2241
2527.47 2242
2527.58 2243
2527.70 2245
2527.81 2247
2527.93 2249
2528.04 2252
2528.16 2253
2528.27 2254
2528.39 2252
2528.50 2248
2528.62 2241
2528.73 2232
2528.85 2222
2528.97 2212
2529.08 2203
2529.20 2196
2529.31 2193
2529.43 2194
2529.54 2196
2529.66 2201
2529.77 2205
2529.89 2209
2530.00 2211
2530.12 2213
2530.23 2212
2530.35 2211
2530.46 2210
2530.58 2209
2530.70 2209
2530.81 2210
2530.93 2210
2531.04 2209
2531.16 2207
2531.27 2204
2531.39 2199
2531.50 2192
2531.62 2186
2531.73 2181
2531.85 2178
2531.96 2179
2532.08 2183
2532.19 2191
2532.31 2200
2532.43 2210
2532.54 2220
2532.66 2226
2532.77 2228
2532.89 2227
2533.00 2222
2533.12 2215
2533.23 2210
2533.35 2206
2533.46 2206
2533.58 2208
2533.69 2212
2533.81 2216
2533.93 2219
2534.04 2221
2534.16 2221
2534.27 2220
2534.39 2219
2534.50 2216
2534.62 2212
2534.73 2205
2534.85 2194
2534.96 2180
2535.08 2165
2535.19 2149
2535.31 2137
2535.43 2128
2535.54 2126
2535.66 2128
2535.77 2134
2535.89 2140
2536.00 2146
2536.12 2148
2536.23 2148
2536.35 2145
2536.46 2143
2536.58 2143
2536.70 2146
2536.81 2155
2536.93 2168
2537.04 2183
2537.16 2198
2537.27 2211
2537.39 2219
2537.50 2222
2537.62 2217
2537.74 2205
2537.85 2189
2537.97 2170
2538.08 2149
2538.20 2129
2538.31 2112
2538.43 2098
2538.54 2087
2538.66 2081
2538.77 2078
2538.89 2077
2539.01 2077
2539.12 2078
2539.24 2079
2539.35 2081
2539.47 2085
2539.58 2091
2539.70 2099
2539.81 2108
2539.93 2117
2540.05 2124
2540.16 2129
2540.28 2130
2540.39 2129
2540.51 2128
2540.62 2127
2540.74 2129
2540.85 2136
2540.97 2146
2541.09 2160
2541.20 2177
2541.32 2194
2541.43 2210
2541.55 2224
2541.66 2235
2541.78 2244
2541.89 2251
2542.01 2257
2542.13 2261
2542.24 2266
2542.36 2269
2542.47 2271
2542.59 2272
2542.70 2270
2542.82 2266
2542.93 2259
2543.05 2249
2543.17 2238
2543.28 2227
2543.40 2218
2543.51 2210
2543.63 2206
2543.74 2206
2543.86 2209
2543.98 2214
2544.09 2221
2544.21 2226
2544.32 2230
2544.44 2230
2544.55 2228
2544.67 2223
2544.79 2217
2544.90 2212
2545.02 2208
2545.13 2205
2545.25 2202
2545.36 2198
2545.48 2193
2545.59 2187
2545.71 2181
2545.83 2177
2545.94 2176
2546.06 2179
2546.17 2185
2546.29 2193
2546.40 2201
2546.52 2210
2546.64 2217
2546.75 2225
2546.87 2233
2546.98 2242
2547.10 2252
2547.21 2261
2547.33 2267
2547.45 2270
2547.56 2267
2547.68 2261
2547.79 2252
2547.91 2243
2548.02 2237
2548.14 2235
2548.26 2237
2548.37 2241
2548.49 2246
2548.60 2252
2548.72 2257
2548.83 2260
2548.95 2261
2549.07 2261
2549.18 2258
2549.30 2252
2549.41 2243
2549.53 2231
2549.64 2217
2549.76 2203
2549.88 2191
2549.99 2181
2550.11 2173
2550.22 2167
2550.34 2160
2550.46 2152
2550.57 2142
2550.69 2133
2550.80 2127
2550.92 2126
2551.03 2132
2551.15 2144
2551.27 2162
2551.38 2181
2551.50 2198
2551.61 2212
2551.73 2221
2551.84 2225
2551.96 2226
2552.08 2226
2552.19 2225
2552.31 2225
2552.42 2226
2552.54 2228
2552.66 2230
2552.77 2233
2552.89 2235
2553.00 2237
2553.12 2238
2553.23 2237
2553.35 2233
2553.47 2226
2553.58 2215
2553.70 2201
2553.81 2185
2553.93 2168
2554.05 2152
2554.16 2140
2554.28 2131
2554.39 2126
2554.51 2123
2554.62 2121
2554.74 2119
2554.86 2116
2554.97 2111
2555.09 2107
2555.20 2104
2555.32 2103
2555.44 2106
2555.55 2113
2555.67 2123
2555.78 2132
2555.90 2140
2556.02 2145
2556.13 2146
2556.25 2143
2556.36 2139
2556.48 2135
2556.60 2133
2556.71 2136
2556.83 2143
2556.94 2155
2557.06 2170
2557.17 2187
2557.29 2202
2557.41 2215
2557.52 2221
2557.64 2222
2557.75 2216
2557.87 2206
2557.99 2194
2558.10 2184
2558.22 2177
2558.33 2177
2558.45 2182
2558.57 2192
2558.68 2205
2558.80 2217
2558.91 2229
2559.03 2239
2559.15 2247
2559.26 2254
2559.38 2261
2559.49 2268
2559.61 2276
2559.73 2284
2559.84 2290
2559.96 2293
2560.07 2294
2560.19 2292
2560.31 2288
2560.42 2282
2560.54 2274
2560.65 2266
2560.77 2258
2560.89 2250
2561.00 2243
2561.12 2235
2561.23 2230
2561.35 2225
2561.47 2222
2561.58 2219
2561.70 2217
2561.81 2216
2561.93 2213
2562.05 2210
2562.16 2205
2562.28 2201
2562.39 2197
2562.51 2196
2562.63 2197
2562.74 2200
2562.86 2206
2562.97 2212
2563.09 2218
2563.21 2222
2563.32 2223
2563.44 2221
2563.56 2217
2563.67 2212
2563.79 2206
2563.90 2200
2564.02 2194
2564.14 2191
2564.25 2189
2564.37 2189
2564.48 2191
2564.60 2194
2564.72 2199
2564.83 2203
2564.95 2208
2565.06 2211
2565.18 2213
2565.30 2213
2565.41 2212
2565.53 2211
2565.64 2209
2565.76 2208
2565.88 2207
2565.99 2207
2566.11 2207
2566.23 2208
2566.34 2210
2566.46 2213
2566.57 2216
2566.69 2220
2566.81 2224
2566.92 2228
2567.04 2232
2567.15 2236
2567.27 2239
2567.39 2242
2567.50 2245
2567.62 2248
2567.74 2253
2567.85 2260
2567.97 2268
2568.08 2278
2568.20 2288
2568.32 2298
2568.43 2304
2568.55 2305
2568.66 2301
2568.78 2293
2568.90 2283
2569.01 2271
2569.13 2260
2569.25 2250
2569.36 2241
2569.48 2235
2569.59 2229
2569.71 2224
2569.83 2220
2569.94 2216
2570.06 2215
2570.18 2214
2570.29 2213
2570.41 2211
2570.52 2208
2570.64 2203
2570.76 2197
2570.87 2192
2570.99 2189
2571.11 2191
2571.22 2198
2571.34 2209
2571.45 2223
2571.57 2236
2571.69 2247
2571.80 2253
2571.92 2254
2572.04 2248
2572.15 2238
2572.27 2223
2572.38 2207
2572.50 2191
2572.62 2177
2572.73 2167
2572.85 2162
2572.97 2161
2573.08 2165
2573.20 2171
2573.31 2179
2573.43 2187
2573.55 2194
2573.66 2201
2573.78 2208
2573.90 2218
2574.01 2229
2574.13 2242
2574.25 2255
2574.36 2267
2574.48 2277
2574.59 2282
2574.71 2283
2574.83 2282
2574.94 2279
2575.06 2277
2575.18 2279
2575.29 2284
2575.41 2293
2575.52 2305
2575.64 2319
2575.76 2331
2575.87 2340
2575.99 2343
2576.11 2341
2576.22 2334
2576.34 2322
2576.46 2306
2576.57 2288
2576.69 2270
2576.80 2251
2576.92 2233
2577.04 2215
2577.15 2198
2577.27 2183
2577.39 2169
2577.50 2156
2577.62 2146
2577.74 2137
2577.85 2128
2577.97 2119
2578.09 2108
2578.20 2095
2578.32 2081
2578.43 2067
2578.55 2054
2578.67 2043
2578.78 2036
2578.90 2034
2579.02 2037
2579.13 2044
2579.25 2055
2579.37 2070
2579.48 2087
2579.60 2105
2579.72 2121
2579.83 2135
2579.95 2145
2580.06 2151
2580.18 2153
2580.30 2152
2580.41 2149
2580.53 2143
2580.65 2135
2580.76 2125
2580.88 2114
2581.00 2102
2581.11 2090
2581.23 2082
2581.35 2077
2581.46 2077
2581.58 2080
2581.70 2087
2581.81 2095
2581.93 2103
2582.04 2109
2582.16 2113
2582.28 2114
2582.39 2114
2582.51 2114
2582.63 2115
2582.74 2118
2582.86 2121
2582.98 2124
2583.09 2125
2583.21 2125
2583.33 2122
2583.44 2117
2583.56 2114
2583.68 2113
2583.79 2117
2583.91 2126
2584.03 2140
2584.14 2156
2584.26 2170
2584.37 2178
2584.49 2179
2584.61 2172
2584.72 2159
2584.84 2142
2584.96 2126
2585.07 2113
2585.19 2104
2585.31 2100
2585.42 2099
2585.54 2100
2585.66 2103
2585.77 2106
2585.89 2110
2586.01 2117
2586.12 2127
2586.24 2138
2586.36 2151
2586.47 2164
2586.59 2176
2586.71 2187
2586.82 2194
2586.94 2199
2587.06 2202
2587.17 2201
2587.29 2198
2587.41 2193
2587.52 2186
2587.64 2179
2587.76 2174
2587.87 2173
2587.99 2175
2588.11 2181
2588.22 2189
2588.34 2197
2588.46 2202
2588.57 2205
2588.69 2203
2588.81 2197
2588.92 2189
2589.04 2179
2589.16 2168
2589.27 2156
2589.39 2143
2589.51 2130
2589.62 2118
2589.74 2108
2589.86 2101
2589.97 2098
2590.09 2099
2590.21 2103
2590.32 2107
2590.44 2109
2590.56 2106
2590.67 2099
2590.79 2087
2590.91 2073
2591.02 2059
2591.14 2050
2591.26 2047
2591.37 2053
2591.49 2068
2591.61 2089
2591.72 2113
2591.84 2137
2591.96 2158
2592.07 2172
2592.19 2179
2592.31 2180
2592.42 2174
2592.54 2163
2592.66 2150
2592.77 2135
2592.89 2119
2593.01 2104
2593.12 2091
2593.24 2079
2593.36 2070
2593.47 2064
2593.59 2062
2593.71 2061
2593.82 2062
2593.94 2062
2594.06 2062
2594.17 2061
2594.29 2059
2594.41 2057
2594.52 2057
2594.64 2060
2594.76 2067
2594.87 2079
2594.99 2095
2595.11 2114
2595.23 2134
2595.34 2154
2595.46 2174
2595.58 2194
2595.69 2215
2595.81 2235
2595.93 2257
2596.04 2278
2596.16 2298
2596.28 2314
2596.39 2325
2596.51 2327
2596.63 2322
2596.74 2308
2596.86 2287
2596.98 2262
2597.09 2235
2597.21 2210
2597.33 2188
2597.44 2171
2597.56 2160
2597.68 2153
2597.80 2150
2597.91 2148
2598.03 2145
2598.15 2142
2598.26 2137
2598.38 2134
2598.50 2134
2598.61 2138
2598.73 2147
2598.85 2159
2598.96 2174
2599.08 2188
2599.20 2200
2599.31 2209
2599.43 2215
2599.55 2218
2599.67 2218
2599.78 2217
2599.90 2215
2600.02 2212
2600.13 2210
2600.25 2207
2600.37 2203
2600.48 2199
2600.60 2195
2600.72 2190
2600.83 2184
2600.95 2179
2601.07 2173
2601.18 2167
2601.30 2160
2601.42 2153
2601.54 2145
2601.65 2138
2601.77 2130
2601.89 2125
2602.00 2121
2602.12 2121
2602.24 2124
2602.35 2131
2602.47 2139
2602.59 2149
2602.71 2157
2602.82 2162
2602.94 2161
2603.06 2156
2603.17 2146
2603.29 2132
2603.41 2117
2603.52 2104
2603.64 2094
2603.76 2088
2603.87 2086
2603.99 2087
2604.11 2089
2604.23 2091
2604.34 2090
2604.46 2088
2604.58 2083
2604.69 2078
2604.81 2073
2604.93 2070
2605.04 2069
2605.16 2069
2605.28 2071
2605.40 2073
2605.51 2073
2605.63 2072
2605.75 2072
2605.86 2072
2605.98 2076
2606.10 2084
2606.22 2096
2606.33 2112
2606.45 2130
2606.57 2147
2606.68 2163
2606.80 2176
2606.92 2185
2607.03 2193
2607.15 2198
2607.27 2203
2607.39 2206
2607.50 2208
2607.62 2210
2607.74 2211
2607.85 2212
2607.97 2213
2608.09 2214
2608.21 2216
2608.32 2218
2608.44 2221
2608.56 2224
2608.67 2228
2608.79 2232
2608.91 2237
2609.02 2242
2609.14 2246
2609.26 2248
2609.38 2248
2609.49 2244
2609.61 2238
2609.73 2228
2609.84 2217
2609.96 2205
2610.08 2192
2610.20 2180
2610.31 2169
2610.43 2158
2610.55 2148
2610.66 2138
2610.78 2130
2610.90 2121
2611.02 2112
2611.13 2103
2611.25 2094
2611.37 2087
2611.48 2082
2611.60 2080
2611.72 2081
2611.84 2087
2611.95 2095
2612.07 2106
2612.19 2117
2612.30 2128
2612.42 2137
2612.54 2145
2612.66 2149
2612.77 2150
2612.89 2148
2613.01 2143
2613.12 2136
2613.24 2130
2613.36 2124
2613.48 2121
2613.59 2120
2613.71 2123
2613.83 2129
2613.95 2136
2614.06 2144
2614.18 2151
2614.30 2157
2614.41 2160
2614.53 2160
2614.65 2156
2614.77 2150
2614.88 2142
2615.00 2133
2615.12 2125
2615.23 2119
2615.35 2115
2615.47 2114
2615.59 2114
2615.70 2115
2615.82 2117
2615.94 2119
2616.06 2119
2616.17 2119
2616.29 2117
2616.41 2115
2616.52 2113
2616.64 2111
2616.76 2111
2616.88 2112
2616.99 2116
2617.11 2123
2617.23 2130
2617.35 2138
2617.46 2144
2617.58 2148
2617.70 2149
2617.81 2149
2617.93 2147
2618.05 2145
2618.17 2142
2618.28 2138
2618.40 2133
2618.52 2126
2618.64 2116
2618.75 2105
2618.87 2095
2618.99 2088
2619.11 2086
2619.22 2090
2619.34 2098
2619.46 2110
2619.57 2121
2619.69 2130
2619.81 2134
2619.93 2131
2620.04 2123
2620.16 2111
2620.28 2097
2620.40 2083
2620.51 2070
2620.63 2061
2620.75 2054
2620.87 2052
2620.98 2052
2621.10 2054
2621.22 2059
2621.33 2064
2621.45 2068
2621.57 2071
2621.69 2071
2621.80 2068
2621.92 2062
2622.04 2055
2622.16 2048
2622.27 2041
2622.39 2037
2622.51 2036
2622.63 2038
2622.74 2041
2622.86 2045
2622.98 2049
2623.10 2055
2623.21 2061
2623.33 2069
2623.45 2079
2623.57 2091
2623.68 2103
2623.80 2114
2623.92 2122
2624.04 2128
2624.15 2132
2624.27 2135
2624.39 2137
2624.51 2140
2624.62 2142
2624.74 2145
2624.86 2146
2624.97 2147
2625.09 2146
2625.21 2146
2625.33 2146
2625.44 2148
2625.56 2152
2625.68 2158
2625.80 2165
2625.91 2172
2626.03 2181
2626.15 2189
2626.27 2199
2626.38 2211
2626.50 2224
2626.62 2238
2626.74 2253
2626.85 2266
2626.97 2278
2627.09 2289
2627.21 2298
2627.32 2307
2627.44 2316
2627.56 2325
2627.68 2334
2627.79 2342
2627.91 2346
2628.03 2346
2628.15 2342
2628.26 2335
2628.38 2326
2628.50 2317
2628.62 2309
2628.73 2302
2628.85 2295
2628.97 2286
2629.09 2276
2629.21 2263
2629.32 2250
2629.44 2238
2629.56 2227
2629.68 2219
2629.79 2214
2629.91 2209
2630.03 2204
2630.15 2197
2630.26 2187
2630.38 2175
2630.50 2162
2630.62 2150
2630.73 2140
2630.85 2135
2630.97 2133
2631.09 2136
2631.20 2142
2631.32 2150
2631.44 2161
2631.56 2172
2631.67 2182
2631.79 2190
2631.91 2195
2632.03 2200
2632.14 2203
2632.26 2206
2632.38 2211
2632.50 2218
2632.62 2227
2632.73 2237
2632.85 2247
2632.97 2256
2633.09 2260
2633.20 2261
2633.32 2256
2633.44 2248
2633.56 2236
2633.67 2222
2633.79 2207
2633.91 2193
2634.03 2179
2634.14 2165
2634.26 2153
2634.38 2142
2634.50 2133
2634.62 2127
2634.73 2125
2634.85 2127
2634.97 2133
2635.09 2141
2635.20 2152
2635.32 2163
2635.44 2175
2635.56 2186
2635.67 2195
2635.79 2203
2635.91 2209
2636.03 2212
2636.15 2212
2636.26 2208
2636.38 2202
2636.50 2196
2636.62 2190
2636.73 2187
2636.85 2186
2636.97 2189
2637.09 2197
2637.20 2209
2637.32 2223
2637.44 2239
2637.56 2253
2637.68 2265
2637.79 2272
2637.91 2272
2638.03 2266
2638.15 2254
2638.26 2239
2638.38 2224
2638.50 2212
2638.62 2205
2638.74 2202
2638.85 2204
2638.97 2207
2639.09 2210
2639.21 2210
2639.32 2207
2639.44 2201
2639.56 2192
2639.68 2184
2639.80 2176
2639.91 2171
2640.03 2167
2640.15 2167
2640.27 2170
2640.38 2175
2640.50 2182
2640.62 2190
2640.74 2199
2640.86 2208
2640.97 2217
2641.09 2223
2641.21 2227
2641.33 2229
2641.44 2227
2641.56 2223
2641.68 2215
2641.80 2206
2641.92 2196
2642.03 2185
2642.15 2174
2642.27 2164
2642.39 2156
2642.51 2149
2642.62 2144
2642.74 2142
2642.86 2142
2642.98 2143
2643.09 2145
2643.21 2146
2643.33 2147
2643.45 2146
2643.57 2143
2643.68 2139
2643.80 2133
2643.92 2126
2644.04 2120
2644.16 2114
2644.27 2111
2644.39 2111
2644.51 2115
2644.63 2123
2644.74 2137
2644.86 2154
2644.98 2173
2645.10 2193
2645.22 2213
2645.33 2231
2645.45 2248
2645.57 2262
2645.69 2273
2645.81 2282
2645.92 2288
2646.04 2291
2646.16 2292
2646.28 2291
2646.40 2289
2646.51 2286
2646.63 2284
2646.75 2283
2646.87 2284
2646.99 2287
2647.10 2292
2647.22 2297
2647.34 2304
2647.46 2310
2647.58 2316
2647.69 2320
2647.81 2324
2647.93 2327
2648.05 2331
2648.17 2334
2648.28 2339
2648.40 2346
2648.52 2354
2648.64 2365
2648.75 2378
2648.87 2393
2648.99 2409
2649.11 2426
2649.23 2443
2649.34 2458
2649.46 2472
2649.58 2482
2649.70 2489
2649.82 2492
2649.93 2490
2650.05 2485
2650.17 2476
2650.29 2465
2650.41 2452
2650.53 2437
2650.64 2420
2650.76 2403
2650.88 2384
2651.00 2365
2651.12 2347
2651.23 2331
2651.35 2319
2651.47 2309
2651.59 2305
2651.71 2304
2651.82 2307
2651.94 2313
2652.06 2322
2652.18 2333
2652.30 2345
2652.41 2358
2652.53 2370
2652.65 2380
2652.77 2387
2652.89 2390
2653.00 2388
2653.12 2382
2653.24 2373
2653.36 2362
2653.48 2353
2653.59 2346
2653.71 2342
2653.83 2343
2653.95 2345
2654.07 2348
2654.19 2349
2654.30 2346
2654.42 2338
2654.54 2327
2654.66 2314
2654.78 2301
2654.89 2291
2655.01 2284
2655.13 2282
2655.25 2283
2655.37 2287
2655.48 2291
2655.60 2294
2655.72 2296
2655.84 2296
2655.96 2294
2656.08 2289
2656.19 2282
2656.31 2274
2656.43 2265
2656.55 2258
2656.67 2253
2656.78 2251
2656.90 2251
2657.02 2251
2657.14 2250
2657.26 2246
2657.38 2239
2657.49 2229
2657.61 2219
2657.73 2209
2657.85 2202
2657.97 2199
2658.08 2198
2658.20 2201
2658.32 2205
2658.44 2211
2658.56 2218
2658.68 2225
2658.79 2232
2658.91 2239
2659.03 2246
2659.15 2253
2659.27 2257
2659.38 2259
2659.50 2257
2659.62 2251
2659.74 2240
2659.86 2227
2659.98 2213
2660.09 2200
2660.21 2188
2660.33 2179
2660.45 2172
2660.57 2166
2660.69 2162
2660.80 2158
2660.92 2154
2661.04 2152
2661.16 2152
2661.28 2156
2661.39 2161
2661.51 2169
2661.63 2177
2661.75 2184
2661.87 2189
2661.99 2190
2662.10 2189
2662.22 2185
2662.34 2179
2662.46 2173
2662.58 2166
2662.70 2159
2662.81 2151
2662.93 2145
2663.05 2139
2663.17 2134
2663.29 2131
2663.41 2131
2663.52 2132
2663.64 2135
2663.76 2137
2663.88 2138
2664.00 2137
2664.12 2133
2664.23 2127
2664.35 2120
2664.47 2114
2664.59 2111
2664.71 2111
2664.83 2114
2664.94 2120
2665.06 2127
2665.18 2134
2665.30 2139
2665.42 2142
2665.54 2141
2665.65 2137
2665.77 2129
2665.89 2119
2666.01 2105
2666.13 2089
2666.25 2071
2666.36 2052
2666.48 2033
2666.60 2016
2666.72 2000
2666.84 1988
2666.96 1981
2667.07 1978
2667.19 1981
2667.31 1988
2667.43 1998
2667.55 2010
2667.67 2022
2667.79 2031
2667.90 2035
2668.02 2033
2668.14 2027
2668.26 2017
2668.38 2005
2668.50 1995
2668.61 1988
2668.73 1986
2668.85 1991
2668.97 2001
2669.09 2016
2669.21 2036
2669.32 2059
2669.44 2083
2669.56 2106
2669.68 2124
2669.80 2136
2669.92 2141
2670.04 2138
2670.15 2128
2670.27 2114
2670.39 2099
2670.51 2086
2670.63 2076
2670.75 2069
2670.86 2065
2670.98 2062
2671.10 2059
2671.22 2055
2671.34 2051
2671.46 2046
2671.58 2041
2671.69 2036
2671.81 2032
2671.93 2028
2672.05 2025
2672.17 2023
2672.29 2021
2672.41 2020
2672.52 2021
2672.64 2021
2672.76 2022
2672.88 2022
2673.00 2022
2673.12 2021
2673.23 2022
2673.35 2024
2673.47 2027
2673.59 2033
2673.71 2040
2673.83 2047
2673.95 2053
2674.06 2055
2674.18 2054
2674.30 2049
2674.42 2041
2674.54 2033
2674.66 2026
2674.78 2023
2674.89 2024
2675.01 2030
2675.13 2040
2675.25 2051
2675.37 2061
2675.49 2070
2675.61 2077
2675.72 2083
2675.84 2088
2675.96 2094
2676.08 2100
2676.20 2107
2676.32 2112
2676.44 2115
2676.55 2113
2676.67 2108
2676.79 2099
2676.91 2089
2677.03 2077
2677.15 2067
2677.27 2058
2677.39 2051
2677.50 2045
2677.62 2041
2677.74 2037
2677.86 2033
2677.98 2030
2678.10 2029
2678.22 2030
2678.33 2033
2678.45 2039
2678.57 2047
2678.69 2057
2678.81 2067
2678.93 2076
2679.05 2085
2679.16 2091
2679.28 2096
2679.40 2100
2679.52 2104
2679.64 2107
2679.76 2110
2679.88 2112
2680.00 2113
2680.11 2112
2680.23 2110
2680.35 2107
2680.47 2104
2680.59 2103
2680.71 2105
2680.83 2108
2680.95 2113
2681.06 2119
2681.18 2124
2681.30 2129
2681.42 2133
2681.54 2137
2681.66 2142
2681.78 2151
2681.89 2162
2682.01 2176
2682.13 2192
2682.25 2207
2682.37 2219
2682.49 2227
2682.61 2230
2682.73 2227
2682.84 2220
2682.96 2210
2683.08 2200
2683.20 2190
2683.32 2182
2683.44 2176
2683.56 2173
2683.68 2171
2683.79 2169
2683.91 2168
2684.03 2167
2684.15 2166
2684.27 2166
2684.39 2166
2684.51 2169
2684.63 2173
2684.74 2178
2684.86 2184
2684.98 2188
2685.10 2190
2685.22 2188
2685.34 2182
2685.46 2174
2685.58 2163
2685.70 2152
2685.81 2141
2685.93 2132
2686.05 2123
2686.17 2115
2686.29 2106
2686.41 2097
2686.53 2088
2686.65 2079
2686.76 2073
2686.88 2071
2687.00 2073
2687.12 2078
2687.24 2086
2687.36 2095
2687.48 2105
2687.60 2115
2687.72 2123
2687.83 2129
2687.95 2133
2688.07 2134
2688.19 2132
2688.31 2126
2688.43 2117
2688.55 2103
2688.67 2087
2688.79 2068
2688.90 2049
2689.02 2029
2689.14 2010
2689.26 1993
2689.38 1980
2689.50 1970
2689.62 1964
2689.74 1964
2689.86 1968
2689.97 1976
2690.09 1986
2690.21 1996
2690.33 2004
2690.45 2008
2690.57 2010
2690.69 2010
2690.81 2011
2690.93 2015
2691.04 2023
2691.16 2035
2691.28 2052
2691.40 2070
2691.52 2087
2691.64 2101
2691.76 2110
2691.88 2115
2692.00 2115
2692.11 2113
2692.23 2111
2692.35 2111
2692.47 2114
2692.59 2121
2692.71 2131
2692.83 2144
2692.95 2157
2693.07 2168
2693.19 2175
2693.30 2178
2693.42 2175
2693.54 2168
2693.66 2158
2693.78 2149
2693.90 2143
2694.02 2142
2694.14 2147
2694.26 2158
2694.38 2173
2694.49 2190
2694.61 2207
2694.73 2219
2694.85 2225
2694.97 2224
2695.09 2217
2695.21 2205
2695.33 2191
2695.45 2178
2695.57 2168
2695.68 2161
2695.80 2158
2695.92 2157
2696.04 2155
2696.16 2153
2696.28 2148
2696.40 2140
2696.52 2131
2696.64 2122
2696.76 2114
2696.87 2108
2696.99 2104
2697.11 2102
2697.23 2101
2697.35 2102
2697.47 2104
2697.59 2106
2697.71 2111
2697.83 2117
2697.95 2125
2698.07 2135
2698.18 2145
2698.30 2154
2698.42 2161
2698.54 2163
2698.66 2160
2698.78 2151
2698.90 2137
2699.02 2120
2699.14 2102
2699.26 2086
2699.38 2073
2699.49 2064
2699.61 2059
2699.73 2058
2699.85 2061
2699.97 2067
2700.09 2076
2700.21 2087
2700.33 2100
2700.45 2115
2700.57 2130
2700.69 2144
2700.80 2155
2700.92 2162
2701.04 2164
2701.16 2161
2701.28 2155
2701.40 2148
2701.52 2140
2701.64 2133
2701.76 2125
2701.88 2118
2702.00 2110
2702.12 2102
2702.23 2094
2702.35 2087
2702.47 2082
2702.59 2078
2702.71 2077
2702.83 2078
2702.95 2080
2703.07 2085
2703.19 2091
2703.31 2098
2703.43 2106
2703.55 2115
2703.67 2122
2703.78 2126
2703.90 2127
2704.02 2122
2704.14 2112
2704.26 2099
2704.38 2083
2704.50 2068
2704.62 2055
2704.74 2047
2704.86 2044
2704.98 2046
2705.10 2053
2705.21 2063
2705.33 2074
2705.45 2086
2705.57 2095
2705.69 2103
2705.81 2109
2705.93 2114
2706.05 2120
2706.17 2126
2706.29 2135
2706.41 2144
2706.53 2153
2706.65 2159
2706.77 2162
2706.88 2160
2707.00 2154
2707.12 2145
2707.24 2134
2707.36 2122
2707.48 2111
2707.60 2102
2707.72 2095
2707.84 2090
2707.96 2087
2708.08 2088
2708.20 2090
2708.32 2096
2708.44 2104
2708.55 2112
2708.67 2120
2708.79 2127
2708.91 2133
2709.03 2136
2709.15 2134
2709.27 2129
2709.39 2119
2709.51 2108
2709.63 2096
2709.75 2085
2709.87 2077
2709.99 2074
2710.11 2075
2710.23 2079
2710.34 2085
2710.46 2091
2710.58 2096
2710.70 2099
2710.82 2102
2710.94 2104
2711.06 2106
2711.18 2110
2711.30 2114
2711.42 2121
2711.54 2128
2711.66 2137
2711.78 2146
2711.90 2155
2712.02 2162
2712.14 2167
2712.25 2167
2712.37 2162
2712.49 2152
2712.61 2139
2712.73 2125
2712.85 2111
2712.97 2101
2713.09 2094
2713.21 2091
2713.33 2092
2713.45 2094
2713.57 2095
2713.69 2093
2713.81 2090
2713.93 2084
2714.05 2077
2714.17 2070
2714.28 2063
2714.40 2058
2714.52 2053
2714.64 2047
2714.76 2041
2714.88 2035
2715.00 2030
2715.12 2026
2715.24 2025
2715.36 2025
2715.48 2027
2715.60 2030
2715.72 2031
2715.84 2030
2715.96 2025
2716.08 2019
2716.20 2011
2716.32 2004
2716.44 2000
2716.55 1999
2716.67 2003
2716.79 2009
2716.91 2018
2717.03 2027
2717.15 2035
2717.27 2041
2717.39 2046
2717.51 2051
2717.63 2057
2717.75 2066
2717.87 2079
2717.99 2096
2718.11 2115
2718.23 2134
2718.35 2152
2718.47 2167
2718.59 2178
2718.71 2184
2718.83 2185
2718.94 2183
2719.06 2178
2719.18 2171
2719.30 2162
2719.42 2152
2719.54 2141
2719.66 2129
2719.78 2117
2719.90 2106
2720.02 2096
2720.14 2087
2720.26 2079
2720.38 2072
2720.50 2066
2720.62 2062
2720.74 2060
2720.86 2059
2720.98 2061
2721.10 2065
2721.22 2070
2721.34 2077
2721.46 2084
2721.58 2089
2721.69 2092
2721.81 2089
2721.93 2081
2722.05 2067
2722.17 2047
2722.29 2025
2722.41 2002
2722.53 1982
2722.65 1969
2722.77 1964
2722.89 1967
2723.01 1977
2723.13 1993
2723.25 2011
2723.37 2029
2723.49 2046
2723.61 2061
2723.73 2076
2723.85 2090
2723.97 2105
2724.09 2121
2724.21 2138
2724.33 2153
2724.45 2167
2724.57 2176
2724.69 2180
2724.81 2179
2724.93 2174
2725.04 2165
2725.16 2153
2725.28 2139
2725.40 2123
2725.52 2107
2725.64 2089
2725.76 2071
2725.88 2054
2726.00 2039
2726.12 2027
2726.24 2018
2726.36 2013
2726.48 2010
2726.60 2009
2726.72 2009
2726.84 2009
2726.96 2008
2727.08 2006
2727.20 2002
2727.32 1997
2727.44 1992
2727.56 1988
2727.68 1985
2727.80 1983
2727.92 1982
2728.04 1984
2728.16 1987
2728.28 1990
2728.40 1995
2728.52 2000
2728.64 2005
2728.76 2010
2728.88 2015
2729.00 2019
2729.12 2022
2729.23 2024
2729.35 2025
2729.47 2023
2729.59 2018
2729.71 2011
2729.83 2001
2729.95 1990
2730.07 1978
2730.19 1965
2730.31 1953
2730.43 1941
2730.55 1930
2730.67 1920
2730.79 1912
2730.91 1908
2731.03 1909
2731.15 1916
2731.27 1930
2731.39 1950
2731.51 1974
2731.63 1998
2731.75 2019
2731.87 2034
2731.99 2043
2732.11 2044
2732.23 2038
2732.35 2027
2732.47 2014
2732.59 2001
2732.71 1988
2732.83 1978
2732.95 1969
2733.07 1961
2733.19 1954
2733.31 1948
2733.43 1942
2733.55 1939
2733.67 1937
2733.79 1939
2733.91 1943
2734.03 1950
2734.15 1958
2734.27 1966
2734.39 1973
2734.51 1978
2734.63 1984
2734.75 1990
2734.87 1996
2734.99 2002
2735.11 2009
2735.23 2014
2735.35 2018
2735.47 2020
2735.59 2021
2735.71 2020
2735.83 2019
2735.95 2020
2736.07 2022
2736.19 2026
2736.31 2031
2736.43 2037
2736.55 2043
2736.67 2049
2736.79 2052
2736.91 2052
2737.03 2049
2737.15 2042
2737.27 2033
2737.39 2022
2737.51 2011
2737.63 2002
2737.74 1995
2737.86 1990
2737.98 1987
2738.10 1985
2738.22 1984
2738.34 1986
2738.46 1990
2738.58 1997
2738.70 2009
2738.82 2023
2738.94 2039
2739.06 2053
2739.18 2063
2739.30 2067
2739.42 2066
2739.54 2060
2739.66 2050
2739.78 2039
2739.90 2027
2740.02 2016
2740.14 2005
2740.26 1995
2740.38 1984
2740.50 1973
2740.62 1962
2740.74 1953
2740.86 1946
2740.98 1943
2741.10 1943
2741.22 1948
2741.34 1956
2741.46 1967
2741.58 1977
2741.70 1985
2741.82 1990
2741.94 1992
2742.06 1991
2742.19 1989
2742.31 1988
2742.43 1988
2742.55 1991
2742.67 1997
2742.79 2002
2742.91 2008
2743.03 2013
2743.15 2016
2743.27 2019
2743.39 2023
2743.51 2028
2743.63 2034
2743.75 2042
2743.87 2048
2743.99 2052
2744.11 2051
2744.23 2045
2744.35 2035
2744.47 2022
2744.59 2007
2744.71 1993
2744.83 1983
2744.95 1978
2745.07 1980
2745.19 1988
2745.31 2001
2745.43 2017
2745.55 2036
2745.67 2055
2745.79 2073
2745.91 2087
2746.03 2097
2746.15 2102
2746.27 2102
2746.39 2096
2746.51 2086
2746.63 2073
2746.75 2058
2746.87 2043
2746.99 2031
2747.11 2021
2747.23 2014
2747.35 2009
2747.47 2006
2747.59 2004
2747.71 2002
2747.83 2000
2747.95 1999
2748.07 1998
2748.19 1999
2748.31 2001
2748.43 2005
2748.55 2009
2748.67 2013
2748.79 2016
2748.91 2018
2749.03 2019
2749.15 2018
2749.27 2018
2749.39 2017
2749.51 2018
2749.63 2020
2749.75 2023
2749.87 2025
2749.99 2027
2750.11 2027
2750.23 2025
2750.35 2020
2750.47 2015
2750.59 2010
2750.72 2009
2750.84 2011
2750.96 2018
2751.08 2029
2751.20 2043
2751.32 2057
2751.44 2071
2751.56 2080
2751.68 2085
2751.80 2084
2751.92 2076
2752.04 2061
2752.16 2040
2752.28 2016
2752.40 1989
2752.52 1962
2752.64 1938
2752.76 1918
2752.88 1902
2753.00 1892
2753.12 1886
2753.24 1886
2753.36 1890
2753.48 1899
2753.60 1912
2753.72 1927
2753.84 1945
2753.96 1963
2754.08 1981
2754.20 1997
2754.32 2012
2754.44 2024
2754.56 2036
2754.68 2046
2754.80 2054
2754.93 2059
2755.05 2060
2755.17 2054
2755.29 2043
2755.41 2027
2755.53 2008
2755.65 1990
2755.77 1977
2755.89 1971
2756.01 1971
2756.13 1976
2756.25 1985
2756.37 1993
2756.49 1998
2756.61 1998
2756.73 1994
2756.85 1986
2756.97 1976
2757.09 1967
2757.21 1959
2757.33 1954
2757.45 1950
2757.57 1948
2757.69 1947
2757.81 1947
2757.93 1947
2758.05 1947
2758.17 1949
2758.30 1952
2758.42 1957
2758.54 1963
2758.66 1970
2758.78 1979
2758.90 1987
2759.02 1994
2759.14 1999
2759.26 2001
2759.38 2002
2759.50 2001
2759.62 1999
2759.74 1998
2759.86 1998
2759.98 1999
2760.10 2000
2760.22 1999
2760.34 1996
2760.46 1990
2760.58 1981
2760.70 1971
2760.82 1961
2760.94 1954
2761.07 1953
2761.19 1958
2761.31 1969
2761.43 1985
2761.55 2003
2761.67 2022
2761.79 2039
2761.91 2055
2762.03 2069
2762.15 2080
2762.27 2091
2762.39 2099
2762.51 2105
2762.63 2106
2762.75 2102
2762.87 2093
2762.99 2080
2763.11 2064
2763.23 2045
2763.35 2024
2763.47 2004
2763.60 1983
2763.72 1962
2763.84 1941
2763.96 1921
2764.08 1904
2764.20 1889
2764.32 1879
2764.44 1874
2764.56 1874
2764.68 1880
2764.80 1890
2764.92 1902
2765.04 1915
2765.16 1927
2765.28 1937
2765.40 1946
2765.52 1955
2765.64 1963
2765.77 1973
2765.89 1983
2766.01 1993
2766.13 2001
2766.25 2007
2766.37 2008
2766.49 2007
2766.61 2004
2766.73 2001
2766.85 2000
2766.97 2004
2767.09 2012
2767.21 2022
2767.33 2034
2767.45 2043
2767.57 2050
2767.69 2052
2767.82 2050
2767.94 2044
2768.06 2036
2768.18 2027
2768.30 2018
2768.42 2008
2768.54 1997
2768.66 1985
2768.78 1974
2768.90 1963
2769.02 1954
2769.14 1949
2769.26 1949
2769.38 1953
2769.50 1960
2769.62 1970
2769.75 1979
2769.87 1986
2769.99 1990
2770.11 1989
2770.23 1984
2770.35 1976
2770.47 1968
2770.59 1962
2770.71 1960
2770.83 1965
2770.95 1977
2771.07 1992
2771.19 2011
2771.31 2029
2771.43 2044
2771.56 2056
2771.68 2064
2771.80 2072
2771.92 2081
2772.04 2093
2772.16 2107
2772.28 2123
2772.40 2139
2772.52 2153
2772.64 2163
2772.76 2169
2772.88 2172
2773.00 2172
2773.12 2170
2773.25 2167
2773.37 2162
2773.49 2154
2773.61 2142
2773.73 2129
2773.85 2114
2773.97 2100
2774.09 2090
2774.21 2083
2774.33 2082
2774.45 2084
2774.57 2088
2774.69 2093
2774.81 2097
2774.94 2098
2775.06 2096
2775.18 2092
2775.30 2088
2775.42 2084
2775.54 2083
2775.66 2085
2775.78 2089
2775.90 2095
2776.02 2100
2776.14 2102
2776.26 2099
2776.38 2091
2776.51 2078
2776.63 2064
2776.75 2049
2776.87 2038
2776.99 2031
2777.11 2028
2777.23 2028
2777.35 2031
2777.47 2035
2777.59 2040
2777.71 2044
2777.83 2050
2777.96 2056
2778.08 2063
2778.20 2071
2778.32 2080
2778.44 2086
2778.56 2091
2778.68 2094
2778.80 2093
2778.92 2089
2779.04 2082
2779.16 2073
2779.28 2062
2779.41 2051
2779.53 2040
2779.65 2030
2779.77 2022
2779.89 2017
2780.01 2014
2780.13 2015
2780.25 2018
2780.37 2024
2780.49 2032
2780.61 2042
2780.74 2051
2780.86 2057
2780.98 2060
2781.10 2058
2781.22 2050
2781.34 2038
2781.46 2022
2781.58 2007
2781.70 1993
2781.82 1984
2781.94 1980
2782.07 1980
2782.19 1985
2782.31 1991
2782.43 1999
2782.55 2006
2782.67 2010
2782.79 2011
2782.91 2007
2783.03 2000
2783.15 1990
2783.27 1980
2783.40 1971
2783.52 1967
2783.64 1969
2783.76 1979
2783.88 1994
2784.00 2013
2784.12 2032
2784.24 2047
2784.36 2056
2784.48 2060
2784.61 2059
2784.73 2055
2784.85 2052
2784.97 2051
2785.09 2054
2785.21 2061
2785.33 2070
2785.45 2080
2785.57 2089
2785.69 2094
2785.82 2096
2785.94 2093
2786.06 2087
2786.18 2079
2786.30 2069
2786.42 2059
2786.54 2051
2786.66 2044
2786.78 2041
2786.90 2041
2787.03 2044
2787.15 2048
2787.27 2051
2787.39 2051
2787.51 2047
2787.63 2040
2787.75 2028
2787.87 2015
2787.99 2004
2788.11 1994
2788.24 1989
2788.36 1986
2788.48 1985
2788.60 1985
2788.72 1984
2788.84 1982
2788.96 1980
2789.08 1980
2789.20 1982
2789.33 1988
2789.45 1995
2789.57 2004
2789.69 2012
2789.81 2017
2789.93 2020
2790.05 2019
2790.17 2016
2790.29 2013
2790.41 2011
2790.54 2010
2790.66 2011
2790.78 2015
2790.90 2022
2791.02 2029
2791.14 2036
2791.26 2043
2791.38 2048
2791.50 2053
2791.63 2056
2791.75 2058
2791.87 2059
2791.99 2061
2792.11 2062
2792.23 2062
2792.35 2061
2792.47 2059
2792.60 2056
2792.72 2053
2792.84 2049
2792.96 2047
2793.08 2047
2793.20 2050
2793.32 2056
2793.44 2064
2793.56 2071
2793.69 2078
2793.81 2082
2793.93 2084
2794.05 2084
2794.17 2084
2794.29 2085
2794.41 2089
2794.53 2097
2794.66 2106
2794.78 2116
2794.90 2125
2795.02 2130
2795.14 2130
2795.26 2126
2795.38 2118
2795.50 2110
2795.62 2103
2795.75 2100
2795.87 2101
2795.99 2106
2796.11 2115
2796.23 2123
2796.35 2131
2796.47 2134
2796.59 2133
2796.72 2125
2796.84 2113
2796.96 2099
2797.08 2084
2797.20 2072
2797.32 2064
2797.44 2063
2797.56 2067
2797.69 2075
2797.81 2084
2797.93 2094
2798.05 2103
2798.17 2111
2798.29 2119
2798.41 2128
2798.53 2137
2798.66 2146
2798.78 2155
2798.90 2160
2799.02 2160
2799.14 2154
2799.26 2143
2799.38 2128
2799.50 2113
2799.63 2100
2799.75 2090
2799.87 2084
2799.99 2081
2800.11 2080
2800.23 2080
2800.35 2079
2800.48 2077
2800.60 2074
2800.72 2071
2800.84 2068
2800.96 2068
2801.08 2071
2801.20 2078
2801.32 2088
2801.45 2101
2801.57 2115
2801.69 2126
2801.81 2134
2801.93 2136
2802.05 2132
2802.17 2123
2802.30 2108
2802.42 2089
2802.54 2068
2802.66 2046
2802.78 2024
2802.90 2002
2803.02 1982
2803.14 1965
2803.27 1952
2803.39 1944
2803.51 1942
2803.63 1946
2803.75 1955
2803.87 1966
2803.99 1978
2804.12 1988
2804.24 1997
2804.36 2002
2804.48 2003
2804.60 2000
2804.72 1994
2804.84 1985
2804.97 1975
2805.09 1965
2805.21 1957
2805.33 1952
2805.45 1951
2805.57 1956
2805.69 1965
2805.82 1977
2805.94 1990
2806.06 2003
2806.18 2016
2806.30 2026
2806.42 2035
2806.54 2042
2806.67 2049
2806.79 2055
2806.91 2060
2807.03 2066
2807.15 2073
2807.27 2081
2807.39 2090
2807.52 2100
2807.64 2110
2807.76 2121
2807.88 2129
2808.00 2134
2808.12 2135
2808.24 2133
2808.37 2126
2808.49 2117
2808.61 2106
2808.73 2094
2808.85 2083
2808.97 2073
2809.10 2065
2809.22 2060
2809.34 2057
2809.46 2058
2809.58 2062
2809.70 2067
2809.82 2073
2809.95 2080
2810.07 2086
2810.19 2094
2810.31 2102
2810.43 2112
2810.55 2123
2810.68 2136
2810.80 2150
2810.92 2164
2811.04 2177
2811.16 2187
2811.28 2194
2811.40 2197
2811.53 2196
2811.65 2192
2811.77 2184
2811.89 2175
2812.01 2166
2812.13 2157
2812.26 2149
2812.38 2141
2812.50 2134
2812.62 2127
2812.74 2119
2812.86 2113
2812.98 2106
2813.11 2101
2813.23 2098
2813.35 2096
2813.47 2096
2813.59 2097
2813.71 2101
2813.84 2108
2813.96 2118
2814.08 2130
2814.20 2143
2814.32 2155
2814.44 2164
2814.57 2168
2814.69 2167
2814.81 2161
2814.93 2151
2815.05 2140
2815.17 2130
2815.30 2121
2815.42 2115
2815.54 2110
2815.66 2106
2815.78 2103
2815.90 2101
2816.03 2099
2816.15 2097
2816.27 2095
2816.39 2092
2816.51 2087
2816.63 2081
2816.76 2073
2816.88 2062
2817.00 2051
2817.12 2041
2817.24 2032
2817.36 2026
2817.49 2022
2817.61 2019
2817.73 2018
2817.85 2015
2817.97 2011
2818.09 2005
2818.22 1996
2818.34 1987
2818.46 1978
2818.58 1971
2818.70 1968
2818.82 1967
2818.95 1970
2819.07 1976
2819.19 1984
2819.31 1993
2819.43 2001
2819.55 2007
2819.68 2011
2819.80 2010
2819.92 2005
2820.04 1995
2820.16 1978
2820.28 1957
2820.41 1933
2820.53 1907
2820.65 1884
2820.77 1866
2820.89 1855
2821.02 1853
2821.14 1860
2821.26 1873
2821.38 1891
2821.50 1911
2821.62 1930
2821.75 1947
2821.87 1959
2821.99 1966
2822.11 1969
2822.23 1969
2822.35 1967
2822.48 1963
2822.60 1959
2822.72 1955
2822.84 1951
2822.96 1949
2823.09 1947
2823.21 1947
2823.33 1947
2823.45 1949
2823.57 1952
2823.69 1955
2823.82 1960
2823.94 1964
2824.06 1969
2824.18 1974
2824.30 1979
2824.43 1985
2824.55 1990
2824.67 1994
2824.79 1997
2824.91 1999
2825.03 1999
2825.16 1997
2825.28 1995
2825.40 1994
2825.52 1994
2825.64 1999
2825.77 2006
2825.89 2018
2826.01 2032
2826.13 2047
2826.25 2061
2826.38 2073
2826.50 2080
2826.62 2083
2826.74 2081
2826.86 2074
2826.98 2065
2827.11 2054
2827.23 2042
2827.35 2030
2827.47 2019
2827.59 2007
2827.72 1994
2827.84 1980
2827.96 1967
2828.08 1954
2828.20 1944
2828.33 1939
2828.45 1939
2828.57 1945
2828.69 1954
2828.81 1967
2828.94 1981
2829.06 1993
2829.18 2003
2829.30 2010
2829.42 2013
2829.55 2013
2829.67 2010
2829.79 2004
2829.91 1996
2830.03 1985
2830.15 1974
2830.28 1963
2830.40 1954
2830.52 1945
2830.64 1937
2830.76 1931
2830.89 1925
2831.01 1919
2831.13 1913
2831.25 1906
2831.37 1901
2831.50 1899
2831.62 1900
2831.74 1904
2831.86 1912
2831.98 1922
2832.11 1933
2832.23 1942
2832.35 1948
2832.47 1951
2832.59 1952
2832.72 1951
2832.84 1950
2832.96 1950
2833.08 1953
2833.20 1959
2833.33 1966
2833.45 1974
2833.57 1983
2833.69 1991
2833.81 1998
2833.94 2005
2834.06 2012
2834.18 2017
2834.30 2020
2834.43 2021
2834.55 2019
2834.67 2012
2834.79 2001
2834.91 1986
2835.04 1969
2835.16 1950
2835.28 1932
2835.40 1914
2835.52 1898
2835.65 1884
2835.77 1872
2835.89 1863
2836.01 1856
2836.13 1850
2836.26 1846
2836.38 1842
2836.50 1838
2836.62 1834
2836.74 1831
2836.87 1828
2836.99 1828
2837.11 1830
2837.23 1836
2837.36 1844
2837.48 1851
2837.60 1857
2837.72 1861
2837.84 1860
2837.97 1856
2838.09 1849
2838.21 1842
2838.33 1839
2838.45 1839
2838.58 1844
2838.70 1852
2838.82 1864
2838.94 1877
2839.06 1891
2839.19 1904
2839.31 1915
2839.43 1925
2839.55 1934
2839.68 1942
2839.80 1949
2839.92 1955
2840.04 1962
2840.16 1968
2840.29 1973
2840.41 1977
2840.53 1979
2840.65 1979
2840.78 1978
2840.90 1974
2841.02 1968
2841.14 1963
2841.26 1957
2841.39 1953
2841.51 1950
2841.63 1949
2841.75 1949
2841.88 1950
2842.00 1951
2842.12 1953
2842.24 1955
2842.36 1959
2842.49 1963
2842.61 1968
2842.73 1974
2842.85 1979
2842.98 1982
2843.10 1981
2843.22 1977
2843.34 1968
2843.46 1958
2843.59 1946
2843.71 1934
2843.83 1926
2843.95 1921
2844.08 1921
2844.20 1926
2844.32 1935
2844.44 1947
2844.56 1960
2844.69 1971
2844.81 1982
2844.93 1990
2845.05 1997
2845.18 2004
2845.30 2014
2845.42 2026
2845.54 2040
2845.66 2055
2845.79 2068
2845.91 2077
2846.03 2082
2846.15 2080
2846.28 2073
2846.40 2063
2846.52 2052
2846.64 2042
2846.77 2033
2846.89 2025
2847.01 2017
2847.13 2009
2847.25 2000
2847.38 1990
2847.50 1980
2847.62 1970
2847.74 1962
2847.87 1957
2847.99 1955
2848.11 1955
2848.23 1958
2848.36 1964
2848.48 1971
2848.60 1980
2848.72 1990
2848.85 2000
2848.97 2009
2849.09 2016
2849.21 2018
2849.33 2016
2849.46 2010
2849.58 2001
2849.70 1990
2849.82 1980
2849.95 1969
2850.07 1959
2850.19 1949
2850.31 1938
2850.44 1927
2850.56 1917
2850.68 1907
2850.80 1899
2850.93 1895
2851.05 1892
2851.17 1892
2851.29 1892
2851.42 1892
2851.54 1890
2851.66 1887
2851.78 1883
2851.91 1880
2852.03 1877
2852.15 1876
2852.27 1877
2852.39 1880
2852.52 1883
2852.64 1886
2852.76 1889
2852.88 1891
2853.01 1893
2853.13 1892
2853.25 1891
2853.37 1888
2853.50 1885
2853.62 1882
2853.74 1879
2853.86 1876
2853.99 1872
2854.11 1868
2854.23 1863
2854.35 1858
2854.48 1853
2854.60 1849
2854.72 1847
2854.84 1845
2854.97 1845
2855.09 1846
2855.21 1847
2855.33 1848
2855.46 1849
2855.58 1851
2855.70 1852
2855.82 1854
2855.95 1855
2856.07 1856
2856.19 1856
2856.31 1854
2856.44 1851
2856.56 1848
2856.68 1845
2856.80 1844
2856.93 1844
2857.05 1845
2857.17 1846
2857.29 1845
2857.42 1843
2857.54 1839
2857.66 1835
2857.78 1834
2857.91 1836
2858.03 1842
2858.15 1852
2858.27 1863
2858.40 1873
2858.52 1880
2858.64 1881
2858.77 1876
2858.89 1865
2859.01 1851
2859.13 1836
2859.26 1823
2859.38 1811
2859.50 1803
2859.62 1799
2859.75 1796
2859.87 1795
2859.99 1795
2860.11 1796
2860.24 1796
2860.36 1798
2860.48 1800
2860.60 1803
2860.73 1807
2860.85 1814
2860.97 1823
2861.09 1834
2861.22 1845
2861.34 1856
2861.46 1865
2861.58 1871
2861.71 1875
2861.83 1877
2861.95 1877
2862.08 1877
2862.20 1878
2862.32 1882
2862.44 1887
2862.57 1894
2862.69 1902
2862.81 1910
2862.93 1918
2863.06 1925
2863.18 1932
2863.30 1937
2863.42 1942
2863.55 1946
2863.67 1947
2863.79 1946
2863.92 1942
2864.04 1937
2864.16 1931
2864.28 1925
2864.41 1922
2864.53 1922
2864.65 1926
2864.77 1931
2864.90 1939
2865.02 1946
2865.14 1953
2865.27 1957
2865.39 1960
2865.51 1961
2865.63 1961
2865.76 1960
2865.88 1958
2866.00 1957
2866.12 1955
2866.25 1956
2866.37 1960
2866.49 1967
2866.62 1977
2866.74 1988
2866.86 2000
2866.98 2009
2867.11 2013
2867.23 2011
2867.35 2004
2867.47 1993
2867.60 1982
2867.72 1972
2867.84 1966
2867.97 1964
2868.09 1965
2868.21 1965
2868.33 1964
2868.46 1959
2868.58 1951
2868.70 1941
2868.82 1932
2868.95 1923
2869.07 1918
2869.19 1914
2869.32 1912
2869.44 1909
2869.56 1903
2869.68 1896
2869.81 1886
2869.93 1876
2870.05 1868
2870.18 1864
2870.30 1865
2870.42 1871
2870.54 1882
2870.67 1896
2870.79 1912
2870.91 1926
2871.04 1937
2871.16 1944
2871.28 1947
2871.40 1946
2871.53 1940
2871.65 1931
2871.77 1921
2871.90 1912
2872.02 1907
2872.14 1906
2872.26 1913
2872.39 1927
2872.51 1946
2872.63 1968
2872.76 1990
2872.88 2008
2873.00 2018
2873.12 2020
2873.25 2013
2873.37 1999
2873.49 1982
2873.62 1966
2873.74 1953
2873.86 1946
2873.98 1946
2874.11 1950
2874.23 1956
2874.35 1962
2874.48 1967
2874.60 1968
2874.72 1967
2874.84 1965
2874.97 1962
2875.09 1960
2875.21 1959
2875.34 1957
2875.46 1953
2875.58 1947
2875.71 1938
2875.83 1927
2875.95 1916
2876.07 1906
2876.20 1900
2876.32 1898
2876.44 1901
2876.57 1907
2876.69 1914
2876.81 1921
2876.93 1926
2877.06 1928
2877.18 1926
2877.30 1921
2877.43 1912
2877.55 1901
2877.67 1889
2877.80 1877
2877.92 1865
2878.04 1856
2878.16 1851
2878.29 1848
2878.41 1849
2878.53 1853
2878.66 1858
2878.78 1865
2878.90 1872
2879.03 1880
2879.15 1889
2879.27 1898
2879.39 1907
2879.52 1917
2879.64 1925
2879.76 1931
2879.89 1936
2880.01 1938
2880.13 1939
2880.26 1940
2880.38 1942
2880.50 1945
2880.62 1951
2880.75 1958
2880.87 1967
2880.99 1976
2881.12 1984
2881.24 1989
2881.36 1992
2881.49 1990
2881.61 1985
2881.73 1974
2881.86 1960
2881.98 1942
2882.10 1922
2882.22 1901
2882.35 1881
2882.47 1864
2882.59 1849
2882.72 1839
2882.84 1833
2882.96 1829
2883.09 1828
2883.21 1828
2883.33 1829
2883.46 1830
2883.58 1830
2883.70 1831
2883.82 1833
2883.95 1836
2884.07 1841
2884.19 1849
2884.32 1859
2884.44 1869
2884.56 1879
2884.69 1886
2884.81 1888
2884.93 1885
2885.06 1877
2885.18 1867
2885.30 1857
2885.43 1849
2885.55 1845
2885.67 1846
2885.79 1851
2885.92 1858
2886.04 1866
2886.16 1874
2886.29 1881
2886.41 1886
2886.53 1892
2886.66 1896
2886.78 1900
2886.90 1903
2887.03 1902
2887.15 1897
2887.27 1888
2887.40 1876
2887.52 1863
2887.64 1850
2887.77 1841
2887.89 1836
2888.01 1836
2888.13 1839
2888.26 1844
2888.38 1848
2888.50 1849
2888.63 1847
2888.75 1841
2888.87 1832
2889.00 1821
2889.12 1810
2889.24 1802
2889.37 1799
2889.49 1801
2889.61 1807
2889.74 1818
2889.86 1832
2889.98 1844
2890.11 1853
2890.23 1858
2890.35 1858
2890.48 1853
2890.60 1845
2890.72 1835
2890.85 1825
2890.97 1817
2891.09 1810
2891.22 1806
2891.34 1804
2891.46 1803
2891.59 1805
2891.71 1808
2891.83 1812
2891.96 1817
2892.08 1822
2892.20 1826
2892.33 1830
2892.45 1833
2892.57 1836
2892.70 1838
2892.82 1840
2892.94 1841
2893.07 1842
2893.19 1840
2893.31 1835
2893.43 1827
2893.56 1818
2893.68 1807
2893.80 1796
2893.93 1788
2894.05 1783
2894.17 1781
2894.30 1785
2894.42 1790
2894.54 1798
2894.67 1804
2894.79 1808
2894.91 1809
2895.04 1807
2895.16 1802
2895.28 1796
2895.41 1791
2895.53 1787
2895.66 1785
2895.78 1786
2895.90 1789
2896.03 1794
2896.15 1798
2896.27 1804
2896.40 1809
2896.52 1814
2896.64 1819
2896.77 1824
2896.89 1831
2897.01 1839
2897.14 1848
2897.26 1857
2897.38 1866
2897.51 1874
2897.63 1882
2897.75 1887
2897.88 1892
2898.00 1895
2898.12 1897
2898.25 1897
2898.37 1896
2898.49 1893
2898.62 1886
2898.74 1877
2898.86 1866
2898.99 1855
2899.11 1844
2899.23 1836
2899.36 1831
2899.48 1830
2899.60 1832
2899.73 1836
2899.85 1840
2899.97 1844
2900.10 1846
2900.22 1848
2900.34 1851
2900.47 1853
2900.59 1857
2900.72 1862
2900.84 1868
2900.96 1872
2901.09 1875
2901.21 1876
2901.33 1875
2901.46 1871
2901.58 1866
2901.70 1859
2901.83 1852
2901.95 1845
2902.07 1839
2902.20 1834
2902.32 1830
2902.44 1828
2902.57 1829
2902.69 1831
2902.81 1837
2902.94 1844
2903.06 1853
2903.18 1863
2903.31 1872
2903.43 1879
2903.56 1882
2903.68 1882
2903.80 1877
2903.93 1870
2904.05 1860
2904.17 1849
2904.30 1838
2904.42 1828
2904.54 1820
2904.67 1814
2904.79 1810
2904.91 1808
2905.04 1809
2905.16 1810
2905.29 1812
2905.41 1813
2905.53 1813
2905.66 1812
2905.78 1813
2905.90 1816
2906.03 1823
2906.15 1835
2906.27 1850
2906.40 1867
2906.52 1882
2906.64 1895
2906.77 1903
2906.89 1907
2907.02 1907
2907.14 1905
2907.26 1901
2907.39 1899
2907.51 1899
2907.63 1903
2907.76 1909
2907.88 1918
2908.00 1927
2908.13 1937
2908.25 1945
2908.38 1952
2908.50 1956
2908.62 1959
2908.75 1960
2908.87 1960
2908.99 1959
2909.12 1957
2909.24 1953
2909.36 1946
2909.49 1936
2909.61 1923
2909.74 1906
2909.86 1888
2909.98 1869
2910.11 1850
2910.23 1833
2910.35 1820
2910.48 1812
2910.60 1809
2910.72 1813
2910.85 1821
2910.97 1834
2911.10 1849
2911.22 1863
2911.34 1876
2911.47 1887
2911.59 1895
2911.71 1901
2911.84 1906
2911.96 1911
2912.09 1917
2912.21 1923
2912.33 1929
2912.46 1933
2912.58 1935
2912.70 1933
2912.83 1927
2912.95 1918
2913.07 1907
2913.20 1895
2913.32 1883
2913.45 1873
2913.57 1866
2913.69 1861
2913.82 1859
2913.94 1859
2914.06 1861
2914.19 1864
2914.31 1868
2914.44 1873
2914.56 1878
2914.68 1883
2914.81 1887
2914.93 1891
2915.05 1893
2915.18 1895
2915.30 1898
2915.43 1900
2915.55 1903
2915.67 1907
2915.80 1911
2915.92 1915
2916.05 1917
2916.17 1919
2916.29 1918
2916.42 1916
2916.54 1913
2916.66 1909
2916.79 1903
2916.91 1897
2917.04 1890
2917.16 1884
2917.28 1879
2917.41 1876
2917.53 1878
2917.65 1883
2917.78 1893
2917.90 1905
2918.03 1919
2918.15 1932
2918.27 1943
2918.40 1950
2918.52 1953
2918.65 1951
2918.77 1945
2918.89 1935
2919.02 1921
2919.14 1904
2919.26 1886
2919.39 1868
2919.51 1850
2919.64 1834
2919.76 1820
2919.88 1808
2920.01 1797
2920.13 1788
2920.26 1779
2920.38 1771
2920.50 1766
2920.63 1763
2920.75 1763
2920.88 1768
2921.00 1776
2921.12 1787
2921.25 1799
2921.37 1811
2921.49 1823
2921.62 1833
2921.74 1840
2921.87 1845
2921.99 1847
2922.11 1847
2922.24 1844
2922.36 1839
2922.49 1833
2922.61 1826
2922.73 1821
2922.86 1816
2922.98 1814
2923.11 1813
2923.23 1814
2923.35 1816
2923.48 1819
2923.60 1821
2923.73 1822
2923.85 1823
2923.97 1821
2924.10 1818
2924.22 1813
2924.35 1807
2924.47 1798
2924.59 1788
2924.72 1778
2924.84 1767
2924.97 1757
2925.09 1749
2925.21 1744
2925.34 1742
2925.46 1744
2925.59 1749
2925.71 1755
2925.83 1760
2925.96 1764
2926.08 1766
2926.21 1767
2926.33 1768
2926.45 1769
2926.58 1773
2926.70 1778
2926.83 1783
2926.95 1786
2927.07 1786
2927.20 1782
2927.32 1774
2927.45 1765
2927.57 1757
2927.69 1749
2927.82 1745
2927.94 1744
2928.07 1746
2928.19 1751
2928.31 1758
2928.44 1766
2928.56 1773
2928.69 1779
2928.81 1782
2928.93 1781
2929.06 1776
2929.18 1768
2929.31 1757
2929.43 1746
2929.55 1738
2929.68 1732
2929.80 1731
2929.93 1732
2930.05 1735
2930.17 1739
2930.30 1742
2930.42 1743
2930.55 1743
2930.67 1743
2930.80 1744
2930.92 1745
2931.04 1747
2931.17 1750
2931.29 1753
2931.42 1755
2931.54 1757
2931.66 1757
2931.79 1758
2931.91 1758
2932.04 1760
2932.16 1762
2932.28 1765
2932.41 1767
2932.53 1770
2932.66 1772
2932.78 1773
2932.91 1774
2933.03 1772
2933.15 1768
2933.28 1762
2933.40 1754
2933.53 1744
2933.65 1735
2933.77 1727
2933.90 1724
2934.02 1726
2934.15 1735
2934.27 1749
2934.40 1766
2934.52 1785
2934.64 1802
2934.77 1812
2934.89 1815
2935.02 1810
2935.14 1798
2935.26 1783
2935.39 1768
2935.51 1757
2935.64 1752
2935.76 1754
2935.89 1763
2936.01 1776
2936.13 1790
2936.26 1804
2936.38 1816
2936.51 1826
2936.63 1833
2936.76 1838
2936.88 1842
2937.00 1845
2937.13 1847
2937.25 1848
2937.38 1847
2937.50 1844
2937.63 1839
2937.75 1834
2937.87 1829
2938.00 1826
2938.12 1825
2938.25 1825
2938.37 1826
2938.49 1827
2938.62 1828
2938.74 1827
2938.87 1825
2938.99 1822
2939.12 1818
2939.24 1813
2939.36 1807
2939.49 1800
2939.61 1791
2939.74 1783
2939.86 1775
2939.99 1769
2940.11 1765
2940.23 1765
2940.36 1768
2940.48 1774
2940.61 1782
2940.73 1792
2940.86 1801
2940.98 1808
2941.11 1813
2941.23 1814
2941.35 1810
2941.48 1804
2941.60 1796
2941.73 1787
2941.85 1779
2941.98 1774
2942.10 1772
2942.22 1772
2942.35 1773
2942.47 1775
2942.60 1775
2942.72 1776
2942.85 1776
2942.97 1777
2943.09 1782
2943.22 1790
2943.34 1803
2943.47 1819
2943.59 1838
2943.72 1858
2943.84 1876
2943.97 1892
2944.09 1905
2944.21 1915
2944.34 1921
2944.46 1923
2944.59 1921
2944.71 1916
2944.84 1907
2944.96 1894
2945.08 1879
2945.21 1863
2945.33 1848
2945.46 1834
2945.58 1822
2945.71 1813
2945.83 1807
2945.96 1802
2946.08 1798
2946.20 1792
2946.33 1784
2946.45 1775
2946.58 1764
2946.70 1753
2946.83 1744
2946.95 1738
2947.08 1735
2947.20 1736
2947.32 1740
2947.45 1745
2947.57 1750
2947.70 1753
2947.82 1755
2947.95 1755
2948.07 1754
2948.20 1753
2948.32 1753
2948.44 1756
2948.57 1761
2948.69 1770
2948.82 1781
2948.94 1794
2949.07 1808
2949.19 1823
2949.32 1837
2949.44 1850
2949.57 1861
2949.69 1870
2949.81 1878
2949.94 1886
2950.06 1894
2950.19 1903
2950.31 1914
2950.44 1928
2950.56 1943
2950.69 1958
2950.81 1974
2950.93 1987
2951.06 1997
2951.18 2004
2951.31 2005
2951.43 2002
2951.56 1995
2951.68 1985
2951.81 1973
2951.93 1959
2952.06 1944
2952.18 1928
2952.30 1911
2952.43 1894
2952.55 1877
2952.68 1862
2952.80 1850
2952.93 1841
2953.05 1836
2953.18 1834
2953.30 1833
2953.43 1831
2953.55 1827
2953.68 1821
2953.80 1812
2953.92 1802
2954.05 1794
2954.17 1787
2954.30 1785
2954.42 1786
2954.55 1790
2954.67 1794
2954.80 1797
2954.92 1797
2955.05 1795
2955.17 1790
2955.30 1785
2955.42 1781
2955.54 1780
2955.67 1782
2955.79 1788
2955.92 1797
2956.04 1808
2956.17 1821
2956.29 1835
2956.42 1848
2956.54 1861
2956.67 1873
2956.79 1884
2956.92 1894
2957.04 1903
2957.16 1911
2957.29 1918
2957.41 1924
2957.54 1926
2957.66 1924
2957.79 1918
2957.91 1908
2958.04 1896
2958.16 1883
2958.29 1872
2958.41 1864
2958.54 1859
2958.66 1859
2958.79 1860
2958.91 1863
2959.03 1867
2959.16 1870
2959.28 1874
2959.41 1878
2959.53 1882
2959.66 1887
2959.78 1892
2959.91 1896
2960.03 1899
2960.16 1900
2960.28 1900
2960.41 1897
2960.53 1891
2960.66 1883
2960.78 1872
2960.91 1858
2961.03 1843
2961.16 1827
2961.28 1812
2961.40 1798
2961.53 1788
2961.65 1782
2961.78 1779
2961.90 1779
2962.03 1782
2962.15 1787
2962.28 1793
2962.40 1800
2962.53 1806
2962.65 1812
2962.78 1816
2962.90 1818
2963.03 1819
2963.15 1819
2963.28 1821
2963.40 1825
2963.53 1830
2963.65 1837
2963.78 1845
2963.90 1853
2964.03 1859
2964.15 1864
2964.27 1867
2964.40 1868
2964.52 1867
2964.65 1865
2964.77 1860
2964.90 1854
2965.02 1845
2965.15 1835
2965.27 1825
2965.40 1815
2965.52 1806
2965.65 1801
2965.77 1797
2965.90 1797
2966.02 1798
2966.15 1799
2966.27 1800
2966.40 1801
2966.52 1801
2966.65 1800
2966.77 1800
2966.90 1801
2967.02 1805
2967.15 1811
2967.27 1818
2967.40 1826
2967.52 1834
2967.65 1840
2967.77 1843
2967.90 1844
2968.02 1843
2968.15 1842
2968.27 1843
2968.39 1845
2968.52 1851
2968.64 1858
2968.77 1867
2968.89 1874
2969.02 1878
2969.14 1878
2969.27 1872
2969.39 1863
2969.52 1850
2969.64 1837
2969.77 1824
2969.89 1813
2970.02 1804
2970.14 1796
2970.27 1790
2970.39 1786
2970.52 1784
2970.64 1786
2970.77 1793
2970.89 1803
2971.02 1815
2971.14 1826
2971.27 1834
2971.39 1837
2971.52 1834
2971.64 1826
2971.77 1816
2971.89 1805
2972.02 1796
2972.14 1789
2972.27 1784
2972.39 1780
2972.52 1777
2972.64 1775
2972.77 1774
2972.89 1774
2973.02 1776
2973.14 1782
2973.27 1789
2973.39 1798
2973.52 1807
2973.64 1817
2973.77 1825
2973.89 1833
2974.02 1841
2974.14 1847
2974.27 1852
2974.39 1855
2974.52 1855
2974.64 1852
2974.77 1846
2974.89 1836
2975.02 1825
2975.14 1813
2975.27 1801
2975.39 1791
2975.52 1782
2975.64 1776
2975.77 1773
2975.89 1772
2976.02 1775
2976.14 1781
2976.27 1790
2976.39 1803
2976.52 1817
2976.64 1832
2976.77 1847
2976.89 1860
2977.02 1871
2977.14 1879
2977.27 1886
2977.39 1891
2977.52 1895
2977.64 1899
2977.77 1903
2977.89 1905
2978.02 1906
2978.15 1905
2978.27 1904
2978.40 1901
2978.52 1897
2978.65 1891
2978.77 1884
2978.90 1875
2979.02 1863
2979.15 1849
2979.27 1835
2979.40 1820
2979.52 1808
2979.65 1799
2979.77 1794
2979.90 1793
2980.02 1795
2980.15 1799
2980.27 1805
2980.40 1810
2980.52 1816
2980.65 1822
2980.77 1828
2980.90 1835
2981.02 1842
2981.15 1848
2981.27 1853
2981.40 1857
2981.52 1859
2981.65 1859
2981.77 1859
2981.90 1858
2982.02 1856
2982.15 1852
2982.27 1847
2982.40 1839
2982.53 1828
2982.65 1816
2982.78 1802
2982.90 1789
2983.03 1777
2983.15 1765
2983.28 1755
2983.40 1745
2983.53 1735
2983.65 1727
2983.78 1719
2983.90 1715
2984.03 1713
2984.15 1716
2984.28 1724
2984.40 1737
2984.53 1753
2984.65 1771
2984.78 1788
2984.90 1803
2985.03 1814
2985.15 1821
2985.28 1823
2985.41 1822
2985.53 1818
2985.66 1815
2985.78 1813
2985.91 1812
2986.03 1812
2986.16 1813
2986.28 1814
2986.41 1814
2986.53 1811
2986.66 1807
2986.78 1800
2986.91 1792
2987.03 1782
2987.16 1771
2987.28 1758
2987.41 1744
2987.54 1729
2987.66 1714
2987.79 1700
2987.91 1689
2988.04 1681
2988.16 1679
2988.29 1681
2988.41 1688
2988.54 1700
2988.66 1715
2988.79 1733
2988.91 1752
2989.04 1773
2989.16 1794
2989.29 1813
2989.41 1831
2989.54 1845
2989.67 1856
2989.79 1862
2989.92 1864
2990.04 1862
2990.17 1856
2990.29 1846
2990.42 1833
2990.54 1818
2990.67 1802
2990.79 1785
2990.92 1769
2991.04 1755
2991.17 1744
2991.30 1737
2991.42 1734
2991.55 1735
2991.67 1738
2991.80 1742
2991.92 1746
2992.05 1748
2992.17 1750
2992.30 1751
2992.42 1754
2992.55 1758
2992.67 1766
2992.80 1774
2992.93 1784
2993.05 1793
2993.18 1800
2993.30 1806
2993.43 1811
2993.55 1815
2993.68 1820
2993.80 1826
2993.93 1833
2994.05 1840
2994.18 1848
2994.31 1853
2994.43 1856
2994.56 1856
2994.68 1853
2994.81 1848
2994.93 1841
2995.06 1834
2995.18 1827
2995.31 1821
2995.43 1817
2995.56 1814
2995.69 1812
2995.81 1811
2995.94 1811
2996.06 1813
2996.19 1817
2996.31 1821
2996.44 1827
2996.56 1833
2996.69 1839
2996.81 1845
2996.94 1850
2997.07 1853
2997.19 1856
2997.32 1856
2997.44 1855
2997.57 1852
2997.69 1847
2997.82 1842
2997.94 1836
2998.07 1831
2998.20 1827
2998.32 1824
2998.45 1823
2998.57 1821
2998.70 1818
2998.82 1813
2998.95 1807
2999.07 1801
2999.20 1795
2999.33 1791
2999.45 1791
2999.58 1795
2999.70 1801
2999.83 1810
2999.95 1820
3000.08 1830
3000.20 1838
3000.33 1845
3000.46 1849
3000.58 1849
3000.71 1847
3000.83 1840
3000.96 1830
3001.08 1817
3001.21 1802
3001.33 1787
3001.46 1774
3001.59 1764
3001.71 1756
3001.84 1752
3001.96 1750
3002.09 1750
3002.21 1751
3002.34 1753
3002.46 1754
3002.59 1756
3002.72 1758
3002.84 1761
3002.97 1764
3003.09 1770
3003.22 1777
3003.34 1786
3003.47 1794
3003.60 1802
3003.72 1807
3003.85 1810
3003.97 1809
3004.10 1804
3004.22 1798
3004.35 1789
3004.47 1780
3004.60 1770
3004.73 1761
3004.85 1751
3004.98 1741
3005.10 1732
3005.23 1723
3005.35 1715
3005.48 1707
3005.61 1701
3005.73 1695
3005.86 1690
3005.98 1686
3006.11 1683
3006.23 1682
3006.36 1683
3006.49 1686
3006.61 1692
3006.74 1700
3006.86 1710
3006.99 1722
3007.11 1735
3007.24 1748
3007.37 1761
3007.49 1772
3007.62 1780
3007.74 1786
3007.87 1788
3007.99 1786
3008.12 1780
3008.25 1773
3008.37 1764
3008.50 1755
3008.62 1748
3008.75 1742
3008.87 1738
3009.00 1735
3009.13 1735
3009.25 1736
3009.38 1738
3009.50 1741
3009.63 1744
3009.75 1745
3009.88 1746
3010.01 1745
3010.13 1743
3010.26 1741
3010.38 1740
3010.51 1740
3010.63 1743
3010.76 1747
3010.89 1752
3011.01 1755
3011.14 1755
3011.26 1752
3011.39 1745
3011.52 1736
3011.64 1725
3011.77 1714
3011.89 1706
3012.02 1702
3012.14 1700
3012.27 1701
3012.40 1704
3012.52 1707
3012.65 1709
3012.77 1711
3012.90 1712
3013.03 1712
3013.15 1714
3013.28 1718
3013.40 1723
3013.53 1731
3013.65 1740
3013.78 1748
3013.91 1754
3014.03 1756
3014.16 1752
3014.28 1744
3014.41 1730
3014.54 1714
3014.66 1698
3014.79 1686
3014.91 1679
3015.04 1679
3015.16 1685
3015.29 1695
3015.42 1707
3015.54 1718
3015.67 1726
3015.79 1729
3015.92 1729
3016.05 1728
3016.17 1727
3016.30 1728
3016.42 1732
3016.55 1738
3016.68 1744
3016.80 1750
3016.93 1755
3017.05 1757
3017.18 1758
3017.31 1758
3017.43 1759
3017.56 1762
3017.68 1766
3017.81 1772
3017.93 1779
3018.06 1786
3018.19 1793
3018.31 1798
3018.44 1802
3018.56 1805
3018.69 1807
3018.82 1808
3018.94 1809
3019.07 1808
3019.19 1807
3019.32 1807
3019.45 1807
3019.57 1810
3019.70 1816
3019.82 1826
3019.95 1838
3020.08 1853
3020.20 1868
3020.33 1883
3020.45 1896
3020.58 1907
3020.71 1914
3020.83 1918
3020.96 1920
3021.08 1918
3021.21 1914
3021.34 1909
3021.46 1904
3021.59 1899
3021.71 1897
3021.84 1897
3021.97 1901
3022.09 1907
3022.22 1915
3022.34 1923
3022.47 1931
3022.60 1936
3022.72 1938
3022.85 1936
3022.97 1930
3023.10 1921
3023.23 1907
3023.35 1891
3023.48 1874
3023.60 1858
3023.73 1845
3023.86 1836
3023.98 1831
3024.11 1830
3024.23 1833
3024.36 1837
3024.49 1840
3024.61 1841
3024.74 1840
3024.87 1836
3024.99 1830
3025.12 1822
3025.24 1814
3025.37 1807
3025.50 1799
3025.62 1791
3025.75 1784
3025.87 1777
3026.00 1770
3026.13 1765
3026.25 1762
3026.38 1760
3026.50 1760
3026.63 1760
3026.76 1761
3026.88 1762
3027.01 1763
3027.14 1762
3027.26 1762
3027.39 1761
3027.51 1761
3027.64 1762
3027.77 1763
3027.89 1766
3028.02 1769
3028.14 1772
3028.27 1776
3028.40 1781
3028.52 1786
3028.65 1791
3028.77 1794
3028.90 1795
3029.03 1794
3029.15 1790
3029.28 1784
3029.41 1776
3029.53 1768
3029.66 1759
3029.78 1750
3029.91 1743
3030.04 1736
3030.16 1732
3030.29 1731
3030.42 1734
3030.54 1741
3030.67 1750
3030.79 1761
3030.92 1772
3031.05 1781
3031.17 1787
3031.30 1790
3031.42 1789
3031.55 1786
3031.68 1781
3031.80 1777
3031.93 1773
3032.06 1772
3032.18 1772
3032.31 1774
3032.43 1777
3032.56 1781
3032.69 1784
3032.81 1787
3032.94 1790
3033.07 1794
3033.19 1797
3033.32 1800
3033.44 1803
3033.57 1804
3033.70 1802
3033.82 1798
3033.95 1791
3034.08 1781
3034.20 1770
3034.33 1759
3034.45 1748
3034.58 1738
3034.71 1730
3034.83 1725
3034.96 1721
3035.09 1718
3035.21 1718
3035.34 1720
3035.47 1725
3035.59 1731
3035.72 1739
3035.84 1746
3035.97 1752
3036.10 1755
3036.22 1753
3036.35 1748
3036.48 1740
3036.60 1731
3036.73 1726
3036.85 1724
3036.98 1729
3037.11 1738
3037.23 1751
3037.36 1765
3037.49 1776
3037.61 1782
3037.74 1781
3037.87 1773
3037.99 1758
3038.12 1739
3038.24 1717
3038.37 1696
3038.50 1678
3038.62 1663
3038.75 1653
3038.88 1649
3039.00 1648
3039.13 1651
3039.26 1657
3039.38 1665
3039.51 1676
3039.63 1686
3039.76 1698
3039.89 1709
3040.01 1719
3040.14 1729
3040.27 1738
3040.39 1745
3040.52 1752
3040.65 1758
3040.77 1764
3040.90 1768
3041.02 1770
3041.15 1771
3041.28 1770
3041.40 1767
3041.53 1764
3041.66 1761
3041.78 1758
3041.91 1757
3042.04 1758
3042.16 1760
3042.29 1763
3042.42 1767
3042.54 1770
3042.67 1772
3042.80 1773
3042.92 1773
3043.05 1772
3043.17 1770
3043.30 1768
3043.43 1765
3043.55 1761
3043.68 1758
3043.81 1755
3043.93 1754
3044.06 1756
3044.19 1760
3044.31 1766
3044.44 1774
3044.57 1781
3044.69 1787
3044.82 1788
3044.95 1785
3045.07 1777
3045.20 1765
3045.32 1751
3045.45 1737
3045.58 1726
3045.70 1717
3045.83 1712
3045.96 1709
3046.08 1707
3046.21 1707
3046.34 1706
3046.46 1705
3046.59 1704
3046.72 1704
3046.84 1705
3046.97 1707
3047.10 1711
3047.22 1714
3047.35 1718
3047.48 1719
3047.60 1720
3047.73 1718
3047.86 1717
3047.98 1717
3048.11 1720
3048.23 1725
3048.36 1733
3048.49 1742
3048.61 1752
3048.74 1761
3048.87 1767
3048.99 1771
3049.12 1772
3049.25 1772
3049.37 1771
3049.50 1771
3049.63 1772
3049.75 1774
3049.88 1777
3050.01 1780
3050.13 1783
3050.26 1785
3050.39 1786
3050.51 1787
3050.64 1788
3050.77 1789
3050.89 1792
3051.02 1794
3051.15 1794
3051.27 1791
3051.40 1785
3051.53 1776
3051.65 1765
3051.78 1753
3051.91 1744
3052.03 1738
3052.16 1737
3052.29 1739
3052.41 1743
3052.54 1747
3052.67 1749
3052.79 1748
3052.92 1744
3053.05 1738
3053.17 1731
3053.30 1726
3053.43 1725
3053.55 1728
3053.68 1734
3053.81 1742
3053.93 1751
3054.06 1758
3054.19 1762
3054.31 1762
3054.44 1760
3054.57 1757
3054.69 1755
3054.82 1754
3054.95 1754
3055.07 1755
3055.20 1755
3055.33 1754
3055.45 1749
3055.58 1741
3055.71 1730
3055.83 1719
3055.96 1708
3056.09 1700
3056.21 1695
3056.34 1693
3056.47 1694
3056.59 1696
3056.72 1698
3056.85 1700
3056.97 1700
3057.10 1698
3057.23 1693
3057.35 1686
3057.48 1678
3057.61 1669
3057.73 1663
3057.86 1661
3057.99 1664
3058.12 1672
3058.24 1685
3058.37 1699
3058.50 1713
3058.62 1724
3058.75 1731
3058.88 1734
3059.00 1734
3059.13 1732
3059.26 1730
3059.38 1730
3059.51 1733
3059.64 1739
3059.76 1746
3059.89 1755
3060.02 1763
3060.14 1771
3060.27 1778
3060.40 1782
3060.52 1783
3060.65 1782
3060.78 1777
3060.90 1770
3061.03 1762
3061.16 1753
3061.29 1743
3061.41 1734
3061.54 1725
3061.67 1718
3061.79 1713
3061.92 1710
3062.05 1709
3062.17 1710
3062.30 1714
3062.43 1719
3062.55 1725
3062.68 1730
3062.81 1733
3062.93 1735
3063.06 1734
3063.19 1732
3063.31 1728
3063.44 1725
3063.57 1721
3063.70 1718
3063.82 1716
3063.95 1713
3064.08 1709
3064.20 1703
3064.33 1695
3064.46 1686
3064.58 1675
3064.71 1665
3064.84 1656
3064.96 1652
3065.09 1651
3065.22 1654
3065.35 1660
3065.47 1668
3065.60 1675
3065.73 1681
3065.85 1683
3065.98 1682
3066.11 1681
3066.23 1680
3066.36 1682
3066.49 1686
3066.61 1696
3066.74 1709
3066.87 1725
3067.00 1742
3067.12 1759
3067.25 1774
3067.38 1786
3067.50 1794
3067.63 1798
3067.76 1797
3067.88 1794
3068.01 1791
3068.14 1787
3068.27 1784
3068.39 1783
3068.52 1783
3068.65 1784
3068.77 1784
3068.90 1782
3069.03 1780
3069.15 1776
3069.28 1771
3069.41 1765
3069.54 1760
3069.66 1754
3069.79 1748
3069.92 1743
3070.04 1738
3070.17 1733
3070.30 1729
3070.42 1727
3070.55 1726
3070.68 1727
3070.81 1729
3070.93 1731
3071.06 1734
3071.19 1737
3071.31 1739
3071.44 1742
3071.57 1744
3071.69 1745
3071.82 1746
3071.95 1747
3072.08 1746
3072.20 1746
3072.33 1745
3072.46 1746
3072.58 1749
3072.71 1753
3072.84 1759
3072.97 1764
3073.09 1769
3073.22 1772
3073.35 1773
3073.47 1771
3073.60 1769
3073.73 1766
3073.85 1763
3073.98 1761
3074.11 1760
3074.24 1759
3074.36 1760
3074.49 1762
3074.62 1765
3074.74 1769
3074.87 1775
3075.00 1780
3075.13 1785
3075.25 1790
3075.38 1793
3075.51 1795
3075.63 1796
3075.76 1795
3075.89 1793
3076.02 1788
3076.14 1782
3076.27 1772
3076.40 1761
3076.52 1749
3076.65 1737
3076.78 1725
3076.91 1715
3077.03 1707
3077.16 1701
3077.29 1696
3077.41 1692
3077.54 1689
3077.67 1688
3077.80 1688
3077.92 1690
3078.05 1693
3078.18 1697
3078.30 1702
3078.43 1707
3078.56 1713
3078.69 1720
3078.81 1728
3078.94 1737
3079.07 1748
3079.20 1759
3079.32 1769
3079.45 1779
3079.58 1785
3079.70 1789
3079.83 1789
3079.96 1786
3080.09 1780
3080.21 1770
3080.34 1757
3080.47 1741
3080.59 1724
3080.72 1706
3080.85 1690
3080.98 1677
3081.10 1668
3081.23 1664
3081.36 1664
3081.49 1667
3081.61 1670
3081.74 1673
3081.87 1675
3081.99 1675
3082.12 1675
3082.25 1674
3082.38 1673
3082.50 1673
3082.63 1673
3082.76 1673
3082.89 1672
3083.01 1672
3083.14 1672
3083.27 1674
3083.39 1678
3083.52 1685
3083.65 1695
3083.78 1707
3083.90 1719
3084.03 1730
3084.16 1739
3084.29 1745
3084.41 1749
3084.54 1751
3084.67 1752
3084.79 1751
3084.92 1750
3085.05 1747
3085.18 1742
3085.30 1735
3085.43 1724
3085.56 1711
3085.69 1697
3085.81 1682
3085.94 1668
3086.07 1657
3086.20 1649
3086.32 1644
3086.45 1641
3086.58 1640
3086.70 1641
3086.83 1642
3086.96 1644
3087.09 1647
3087.21 1651
3087.34 1657
3087.47 1664
3087.60 1672
3087.72 1681
3087.85 1691
3087.98 1701
3088.11 1711
3088.23 1720
3088.36 1729
3088.49 1737
3088.62 1744
3088.74 1749
3088.87 1753
3089.00 1753
3089.13 1751
3089.25 1746
3089.38 1739
3089.51 1731
3089.63 1723
3089.76 1716
3089.89 1712
3090.02 1709
3090.14 1709
3090.27 1710
3090.40 1714
3090.53 1718
3090.65 1723
3090.78 1729
3090.91 1736
3091.04 1742
3091.16 1747
3091.29 1750
3091.42 1749
3091.55 1745
3091.67 1737
3091.80 1727
3091.93 1715
3092.06 1704
3092.18 1694
3092.31 1686
3092.44 1681
3092.57 1678
3092.69 1676
3092.82 1676
3092.95 1677
3093.08 1676
3093.20 1674
3093.33 1672
3093.46 1668
3093.59 1664
3093.71 1660
3093.84 1656
3093.97 1653
3094.10 1650
3094.22 1647
3094.35 1644
3094.48 1641
3094.61 1637
3094.73 1634
3094.86 1632
3094.99 1629
3095.12 1628
3095.24 1627
3095.37 1629
3095.50 1632
3095.63 1638
3095.75 1647
3095.88 1658
3096.01 1670
3096.14 1683
3096.26 1694
3096.39 1701
3096.52 1704
3096.65 1702
3096.77 1698
3096.90 1693
3097.03 1687
3097.16 1683
3097.28 1680
3097.41 1678
3097.54 1677
3097.67 1675
3097.80 1671
3097.92 1667
3098.05 1660
3098.18 1652
3098.31 1642
3098.43 1631
3098.56 1620
3098.69 1610
3098.82 1602
3098.94 1597
3099.07 1596
3099.20 1600
3099.33 1607
3099.45 1618
3099.58 1632
3099.71 1648
3099.84 1664
3099.96 1678
3100.09 1687
3100.22 1691
3100.35 1689
3100.48 1680
3100.60 1666
3100.73 1652
3100.86 1640
3100.99 1634
3101.11 1634
3101.24 1641
3101.37 1653
3101.50 1670
3101.62 1687
3101.75 1703
3101.88 1717
3102.01 1726
3102.13 1732
3102.26 1734
3102.39 1733
3102.52 1730
3102.65 1727
3102.77 1725
3102.90 1724
3103.03 1724
3103.16 1725
3103.28 1724
3103.41 1721
3103.54 1715
3103.67 1707
3103.79 1699
3103.92 1692
3104.05 1687
3104.18 1684
3104.31 1683
3104.43 1683
3104.56 1681
3104.69 1676
3104.82 1668
3104.94 1659
3105.07 1649
3105.20 1640
3105.33 1635
3105.46 1634
3105.58 1637
3105.71 1644
3105.84 1652
3105.97 1660
3106.09 1667
3106.22 1672
3106.35 1675
3106.48 1678
3106.61 1681
3106.73 1684
3106.86 1687
3106.99 1690
3107.12 1691
3107.24 1689
3107.37 1686
3107.50 1681
3107.63 1675
3107.76 1670
3107.88 1666
3108.01 1665
3108.14 1665
3108.27 1667
3108.39 1671
3108.52 1675
3108.65 1677
3108.78 1676
3108.91 1672
3109.03 1663
3109.16 1650
3109.29 1635
3109.42 1620
3109.54 1607
3109.67 1600
3109.80 1599
3109.93 1604
3110.06 1615
3110.18 1629
3110.31 1644
3110.44 1660
3110.57 1674
3110.70 1686
3110.82 1696
3110.95 1703
3111.08 1706
3111.21 1706
3111.33 1702
3111.46 1695
3111.59 1684
3111.72 1672
3111.85 1659
3111.97 1648
3112.10 1641
3112.23 1638
3112.36 1641
3112.49 1650
3112.61 1664
3112.74 1681
3112.87 1697
3113.00 1711
3113.12 1721
3113.25 1726
3113.38 1725
3113.51 1721
3113.64 1714
3113.76 1707
3113.89 1702
3114.02 1697
3114.15 1694
3114.28 1691
3114.40 1687
3114.53 1680
3114.66 1671
3114.79 1659
3114.92 1647
3115.04 1635
3115.17 1626
3115.30 1621
3115.43 1621
3115.56 1626
3115.68 1636
3115.81 1649
3115.94 1664
3116.07 1680
3116.20 1695
3116.32 1709
3116.45 1721
3116.58 1731
3116.71 1740
3116.84 1746
3116.96 1750
3117.09 1752
3117.22 1751
3117.35 1746
3117.48 1738
3117.60 1727
3117.73 1714
3117.86 1700
3117.99 1686
3118.12 1675
3118.24 1667
3118.37 1662
3118.50 1660
3118.63 1660
3118.76 1660
3118.88 1659
3119.01 1658
3119.14 1658
3119.27 1658
3119.40 1661
3119.52 1667
3119.65 1675
3119.78 1684
3119.91 1695
3120.04 1704
3120.16 1711
3120.29 1717
3120.42 1720
3120.55 1721
3120.68 1720
3120.80 1716
3120.93 1710
3121.06 1700
3121.19 1688
3121.32 1675
3121.44 1663
3121.57 1653
3121.70 1647
3121.83 1646
3121.96 1648
3122.08 1653
3122.21 1660
3122.34 1667
3122.47 1671
3122.60 1674
3122.73 1674
3122.85 1672
3122.98 1670
3123.11 1667
3123.24 1666
3123.37 1667
3123.49 1670
3123.62 1675
3123.75 1681
3123.88 1687
3124.01 1693
3124.13 1699
3124.26 1702
3124.39 1704
3124.52 1703
3124.65 1701
3124.78 1698
3124.90 1693
3125.03 1689
3125.16 1685
3125.29 1681
3125.42 1679
3125.54 1678
3125.67 1678
3125.80 1679
3125.93 1681
3126.06 1682
3126.18 1683
3126.31 1683
3126.44 1682
3126.57 1679
3126.70 1675
3126.83 1670
3126.95 1664
3127.08 1657
3127.21 1651
3127.34 1645
3127.47 1639
3127.59 1633
3127.72 1626
3127.85 1621
3127.98 1617
3128.11 1615
3128.24 1616
3128.36 1620
3128.49 1626
3128.62 1633
3128.75 1640
3128.88 1644
3129.01 1646
3129.13 1644
3129.26 1640
3129.39 1635
3129.52 1629
3129.65 1624
3129.77 1620
3129.90 1616
3130.03 1610
3130.16 1603
3130.29 1593
3130.42 1582
3130.54 1570
3130.67 1559
3130.80 1551
3130.93 1548
3131.06 1550
3131.19 1557
3131.31 1567
3131.44 1580
3131.57 1595
3131.70 1610
3131.83 1625
3131.96 1640
3132.08 1655
3132.21 1669
3132.34 1680
3132.47 1690
3132.60 1697
3132.72 1701
3132.85 1703
3132.98 1702
3133.11 1701
3133.24 1699
3133.37 1698
3133.49 1697
3133.62 1696
3133.75 1696
3133.88 1696
3134.01 1695
3134.14 1693
3134.26 1689
3134.39 1684
3134.52 1678
3134.65 1671
3134.78 1664
3134.91 1660
3135.03 1659
3135.16 1661
3135.29 1667
3135.42 1677
3135.55 1690
3135.68 1705
3135.81 1718
3135.93 1727
3136.06 1731
3136.19 1728
3136.32 1718
3136.45 1703
3136.58 1684
3136.70 1666
3136.83 1648
3136.96 1634
3137.09 1623
3137.22 1615
3137.35 1609
3137.47 1604
3137.60 1601
3137.73 1600
3137.86 1602
3137.99 1607
3138.12 1614
3138.24 1622
3138.37 1631
3138.50 1638
3138.63 1642
3138.76 1645
3138.89 1647
3139.02 1648
3139.14 1649
3139.27 1651
3139.40 1653
3139.53 1656
3139.66 1658
3139.79 1658
3139.91 1656
3140.04 1654
3140.17 1653
3140.30 1654
3140.43 1658
3140.56 1667
3140.68 1678
3140.81 1691
3140.94 1705
3141.07 1717
3141.20 1727
3141.33 1734
3141.46 1739
3141.58 1742
3141.71 1744
3141.84 1746
3141.97 1747
3142.10 1748
3142.23 1746
3142.36 1742
3142.48 1734
3142.61 1722
3142.74 1707
3142.87 1690
3143.00 1673
3143.13 1656
3143.25 1641
3143.38 1628
3143.51 1618
3143.64 1609
3143.77 1603
3143.90 1599
3144.03 1597
3144.15 1597
3144.28 1600
3144.41 1605
3144.54 1611
3144.67 1618
3144.80 1624
3144.93 1630
3145.05 1634
3145.18 1636
3145.31 1639
3145.44 1641
3145.57 1645
3145.70 1649
3145.83 1652
3145.95 1654
3146.08 1653
3146.21 1650
3146.34 1645
3146.47 1637
3146.60 1628
3146.73 1620
3146.85 1612
3146.98 1605
3147.11 1598
3147.24 1593
3147.37 1589
3147.50 1586
3147.63 1584
3147.75 1581
3147.88 1579
3148.01 1576
3148.14 1572
3148.27 1568
3148.40 1563
3148.53 1559
3148.66 1557
3148.78 1558
3148.91 1562
3149.04 1569
3149.17 1579
3149.30 1590
3149.43 1600
3149.56 1610
3149.68 1618
3149.81 1625
3149.94 1631
3150.07 1638
3150.20 1644
3150.33 1652
3150.46 1659
3150.58 1664
3150.71 1668
3150.84 1668
3150.97 1665
3151.10 1659
3151.23 1651
3151.36 1641
3151.49 1633
3151.61 1626
3151.74 1623
3151.87 1624
3152.00 1626
3152.13 1629
3152.26 1631
3152.39 1631
3152.52 1629
3152.64 1625
3152.77 1620
3152.90 1616
3153.03 1612
3153.16 1610
3153.29 1609
3153.42 1608
3153.55 1608
3153.67 1609
3153.80 1612
3153.93 1616
3154.06 1622
3154.19 1630
3154.32 1639
3154.45 1648
3154.57 1657
3154.70 1663
3154.83 1667
3154.96 1669
3155.09 1668
3155.22 1667
3155.35 1664
3155.48 1662
3155.61 1660
3155.73 1658
3155.86 1658
3155.99 1658
3156.12 1658
3156.25 1659
3156.38 1659
3156.51 1658
3156.64 1656
3156.76 1652
3156.89 1646
3157.02 1638
3157.15 1629
3157.28 1618
3157.41 1605
3157.54 1592
3157.67 1577
3157.79 1562
3157.92 1548
3158.05 1536
3158.18 1527
3158.31 1523
3158.44 1525
3158.57 1532
3158.70 1543
3158.83 1558
3158.95 1574
3159.08 1589
3159.21 1602
3159.34 1610
3159.47 1613
3159.60 1610
3159.73 1603
3159.86 1591
3159.98 1579
3160.11 1567
3160.24 1560
3160.37 1556
3160.50 1558
3160.63 1564
3160.76 1573
3160.89 1583
3161.02 1591
3161.14 1596
3161.27 1597
3161.40 1596
3161.53 1592
3161.66 1587
3161.79 1580
3161.92 1573
3162.05 1567
3162.18 1561
3162.30 1555
3162.43 1549
3162.56 1543
3162.69 1538
3162.82 1534
3162.95 1531
3163.08 1530
3163.21 1532
3163.34 1537
3163.47 1545
3163.59 1554
3163.72 1564
3163.85 1571
3163.98 1576
3164.11 1576
3164.24 1573
3164.37 1568
3164.50 1562
3164.63 1556
3164.75 1552
3164.88 1550
3165.01 1549
3165.14 1550
3165.27 1551
3165.40 1553
3165.53 1556
3165.66 1559
3165.79 1564
3165.92 1570
3166.04 1578
3166.17 1588
3166.30 1599
3166.43 1610
3166.56 1620
3166.69 1627
3166.82 1632
3166.95 1634
3167.08 1634
3167.21 1631
3167.33 1627
3167.46 1623
3167.59 1618
3167.72 1614
3167.85 1609
3167.98 1604
3168.11 1599
3168.24 1595
3168.37 1593
3168.50 1593
3168.62 1595
3168.75 1599
3168.88 1604
3169.01 1610
3169.14 1616
3169.27 1621
3169.40 1625
3169.53 1629
3169.66 1632
3169.79 1634
3169.92 1634
3170.04 1632
3170.17 1626
3170.30 1616
3170.43 1603
3170.56 1589
3170.69 1574
3170.82 1562
3170.95 1553
3171.08 1549
3171.21 1548
3171.33 1551
3171.46 1556
3171.59 1563
3171.72 1569
3171.85 1575
3171.98 1580
3172.11 1585
3172.24 1590
3172.37 1595
3172.50 1599
3172.63 1604
3172.76 1608
3172.88 1610
3173.01 1611
3173.14 1610
3173.27 1609
3173.40 1608
3173.53 1608
3173.66 1607
3173.79 1607
3173.92 1606
3174.05 1603
3174.18 1599
3174.30 1594
3174.43 1587
3174.56 1580
3174.69 1574
3174.82 1569
3174.95 1566
3175.08 1565
3175.21 1565
3175.34 1566
3175.47 1568
3175.60 1571
3175.73 1573
3175.85 1576
3175.98 1578
3176.11 1579
3176.24 1580
3176.37 1580
3176.50 1578
3176.63 1576
3176.76 1573
3176.89 1571
3177.02 1570
3177.15 1569
3177.28 1569
3177.41 1570
3177.53 1571
3177.66 1571
3177.79 1572
3177.92 1572
3178.05 1574
3178.18 1577
3178.31 1582
3178.44 1588
3178.57 1593
3178.70 1598
3178.83 1601
3178.96 1604
3179.09 1606
3179.21 1610
3179.34 1615
3179.47 1621
3179.60 1629
3179.73 1638
3179.86 1647
3179.99 1654
3180.12 1660
3180.25 1666
3180.38 1670
3180.51 1674
3180.64 1677
3180.77 1681
3180.90 1684
3181.02 1687
3181.15 1690
3181.28 1692
3181.41 1693
3181.54 1695
3181.67 1697
3181.80 1699
3181.93 1703
3182.06 1709
3182.19 1715
3182.32 1719
3182.45 1720
3182.58 1718
3182.71 1710
3182.83 1697
3182.96 1680
3183.09 1661
3183.22 1642
3183.35 1625
3183.48 1610
3183.61 1598
3183.74 1588
3183.87 1580
3184.00 1574
3184.13 1570
3184.26 1567
3184.39 1565
3184.52 1564
3184.65 1564
3184.77 1563
3184.90 1562
3185.03 1559
3185.16 1555
3185.29 1551
3185.42 1549
3185.55 1549
3185.68 1553
3185.81 1563
3185.94 1576
3186.07 1592
3186.20 1610
3186.33 1626
3186.46 1640
3186.59 1650
3186.72 1655
3186.85 1655
3186.97 1652
3187.10 1646
3187.23 1639
3187.36 1632
3187.49 1626
3187.62 1622
3187.75 1619
3187.88 1618
3188.01 1618
3188.14 1618
3188.27 1619
3188.40 1618
3188.53 1617
3188.66 1615
3188.79 1613
3188.92 1611
3189.05 1610
3189.17 1609
3189.30 1610
3189.43 1611
3189.56 1613
3189.69 1613
3189.82 1611
3189.95 1608
3190.08 1605
3190.21 1602
3190.34 1599
3190.47 1598
3190.60 1598
3190.73 1598
3190.86 1596
3190.99 1593
3191.12 1588
3191.25 1584
3191.38 1581
3191.51 1581
3191.63 1585
3191.76 1592
3191.89 1601
3192.02 1610
3192.15 1616
3192.28 1618
3192.41 1617
3192.54 1612
3192.67 1606
3192.80 1600
3192.93 1596
3193.06 1594
3193.19 1595
3193.32 1598
3193.45 1602
3193.58 1606
3193.71 1609
3193.84 1612
3193.97 1615
3194.10 1618
3194.23 1621
3194.36 1625
3194.48 1632
3194.61 1640
3194.74 1650
3194.87 1662
3195.00 1675
3195.13 1689
3195.26 1700
3195.39 1710
3195.52 1716
3195.65 1718
3195.78 1716
3195.91 1711
3196.04 1702
3196.17 1692
3196.30 1682
3196.43 1672
3196.56 1663
3196.69 1657
3196.82 1653
3196.95 1651
3197.08 1650
3197.21 1650
3197.34 1651
3197.47 1652
3197.60 1654
3197.72 1657
3197.85 1662
3197.98 1667
3198.11 1670
3198.24 1671
3198.37 1668
3198.50 1659
3198.63 1647
3198.76 1633
3198.89 1619
3199.02 1608
3199.15 1603
3199.28 1603
3199.41 1610
3199.54 1621
3199.67 1635
3199.80 1650
3199.93 1664
3200.06 1675
3200.19 1684
3200.32 1690
3200.45 1694
3200.58 1697
3200.71 1699
3200.84 1702
3200.97 1704
3201.10 1705
3201.23 1705
3201.36 1702
3201.49 1696
3201.61 1687
3201.74 1675
3201.87 1661
3202.00 1647
3202.13 1635
3202.26 1626
3202.39 1621
3202.52 1619
3202.65 1620
3202.78 1622
3202.91 1624
3203.04 1624
3203.17 1621
3203.30 1618
3203.43 1615
3203.56 1615
3203.69 1617
3203.82 1622
3203.95 1630
3204.08 1639
3204.21 1648
3204.34 1654
3204.47 1657
3204.60 1654
3204.73 1648
3204.86 1638
3204.99 1627
3205.12 1616
3205.25 1606
3205.38 1598
3205.51 1592
3205.64 1589
3205.77 1588
3205.90 1588
3206.03 1588
3206.16 1590
3206.29 1591
3206.42 1592
3206.55 1593
3206.68 1593
3206.81 1593
3206.93 1594
3207.06 1594
3207.19 1595
3207.32 1596
3207.45 1597
3207.58 1598
3207.71 1599
3207.84 1600
3207.97 1602
3208.10 1607
3208.23 1615
3208.36 1625
3208.49 1638
3208.62 1651
3208.75 1663
3208.88 1672
3209.01 1678
3209.14 1680
3209.27 1679
3209.40 1677
3209.53 1675
3209.66 1673
3209.79 1671
3209.92 1670
3210.05 1668
3210.18 1666
3210.31 1662
3210.44 1659
3210.57 1656
3210.70 1654
3210.83 1654
3210.96 1656
3211.09 1659
3211.22 1663
3211.35 1667
3211.48 1670
3211.61 1672
3211.74 1673
3211.87 1673
3212.00 1673
3212.13 1673
3212.26 1674
3212.39 1676
3212.52 1677
3212.65 1679
3212.78 1681
3212.91 1682
3213.04 1683
3213.17 1683
3213.30 1682
3213.43 1679
3213.56 1674
3213.69 1667
3213.82 1661
3213.95 1654
3214.08 1649
3214.21 1646
3214.34 1646
3214.47 1647
3214.60 1649
3214.73 1651
3214.86 1654
3214.99 1657
3215.12 1662
3215.25 1669
3215.38 1678
3215.51 1689
3215.64 1700
3215.77 1710
3215.90 1717
3216.03 1719
3216.16 1717
3216.29 1712
3216.42 1704
3216.55 1695
3216.68 1686
3216.81 1678
3216.94 1669
3217.07 1659
3217.20 1648
3217.33 1634
3217.46 1619
3217.59 1605
3217.72 1592
3217.85 1584
3217.98 1579
3218.11 1579
3218.24 1582
3218.37 1588
3218.50 1595
3218.63 1603
3218.76 1611
3218.89 1621
3219.02 1631
3219.15 1644
3219.28 1657
3219.41 1672
3219.54 1686
3219.67 1698
3219.80 1706
3219.93 1710
3220.06 1709
3220.19 1703
3220.32 1694
3220.45 1683
3220.58 1672
3220.71 1663
3220.84 1656
3220.97 1653
3221.10 1652
3221.23 1653
3221.36 1654
3221.49 1656
3221.62 1658
3221.75 1659
3221.88 1660
3222.01 1660
3222.14 1660
3222.27 1661
3222.40 1661
3222.53 1661
3222.66 1663
3222.79 1666
3222.92 1670
3223.05 1677
3223.18 1686
3223.31 1695
3223.44 1704
3223.57 1712
3223.70 1718
3223.83 1723
3223.96 1726
3224.09 1728
3224.22 1728
3224.35 1727
3224.48 1725
3224.61 1722
3224.74 1718
3224.87 1714
3225.00 1710
3225.13 1705
3225.27 1700
3225.40 1695
3225.53 1690
3225.66 1687
3225.79 1686
3225.92 1686
3226.05 1689
3226.18 1692
3226.31 1697
3226.44 1703
3226.57 1708
3226.70 1713
3226.83 1717
3226.96 1720
3227.09 1722
3227.22 1722
3227.35 1721
3227.48 1718
3227.61 1714
3227.74 1708
3227.87 1703
3228.00 1697
3228.13 1693
3228.26 1689
3228.39 1687
3228.52 1685
3228.65 1684
3228.78 1683
3228.91 1681
3229.04 1679
3229.17 1677
3229.30 1677
3229.43 1679
3229.56 1684
3229.69 1692
3229.82 1702
3229.95 1712
3230.08 1722
3230.21 1729
3230.34 1733
3230.47 1732
3230.60 1728
3230.74 1721
3230.87 1713
3231.00 1705
3231.13 1698
3231.26 1694
3231.39 1693
3231.52 1696
3231.65 1700
3231.78 1706
3231.91 1712
3232.04 1717
3232.17 1720
3232.30 1722
3232.43 1722
3232.56 1723
3232.69 1724
3232.82 1726
3232.95 1729
3233.08 1732
3233.21 1735
3233.34 1737
3233.47 1740
3233.60 1743
3233.73 1747
3233.86 1751
3233.99 1754
3234.12 1755
3234.25 1753
3234.38 1748
3234.51 1740
3234.65 1729
3234.78 1717
3234.91 1705
3235.04 1694
3235.17 1685
3235.30 1678
3235.43 1674
3235.56 1672
3235.69 1671
3235.82 1670
3235.95 1669
3236.08 1667
3236.21 1665
3236.34 1661
3236.47 1658
3236.60 1656
3236.73 1655
3236.86 1657
3236.99 1662
3237.12 1670
3237.25 1680
3237.38 1690
3237.51 1699
3237.64 1706
3237.77 1710
3237.91 1709
3238.04 1705
3238.17 1698
3238.30 1689
3238.43 1680
3238.56 1673
3238.69 1669
3238.82 1668
3238.95 1671
3239.08 1676
3239.21 1684
3239.34 1693
3239.47 1702
3239.60 1711
3239.73 1720
3239.86 1729
3239.99 1739
3240.12 1748
3240.25 1755
3240.38 1761
3240.51 1763
3240.65 1759
3240.78 1750
3240.91 1736
3241.04 1719
3241.17 1700
3241.30 1684
3241.43 1672
3241.56 1666
3241.69 1667
3241.82 1673
3241.95 1684
3242.08 1698
3242.21 1713
3242.34 1729
3242.47 1744
3242.60 1757
3242.73 1768
3242.86 1777
3242.99 1782
3243.13 1785
3243.26 1785
3243.39 1785
3243.52 1785
3243.65 1787
3243.78 1789
3243.91 1791
3244.04 1793
3244.17 1793
3244.30 1791
3244.43 1786
3244.56 1778
3244.69 1768
3244.82 1756
3244.95 1743
3245.08 1730
3245.21 1719
3245.34 1708
3245.48 1701
3245.61 1695
3245.74 1692
3245.87 1692
3246.00 1693
3246.13 1696
3246.26 1699
3246.39 1704
3246.52 1710
3246.65 1718
3246.78 1727
3246.91 1737
3247.04 1747
3247.17 1757
3247.30 1765
3247.43 1770
3247.57 1771
3247.70 1768
3247.83 1759
3247.96 1746
3248.09 1730
3248.22 1713
3248.35 1697
3248.48 1684
3248.61 1676
3248.74 1673
3248.87 1676
3249.00 1682
3249.13 1690
3249.26 1698
3249.39 1705
3249.52 1711
3249.66 1716
3249.79 1720
3249.92 1723
3250.05 1725
3250.18 1725
3250.31 1723
3250.44 1719
3250.57 1712
3250.70 1704
3250.83 1694
3250.96 1685
3251.09 1675
3251.22 1666
3251.35 1659
3251.49 1653
3251.62 1649
3251.75 1649
3251.88 1652
3252.01 1658
3252.14 1668
3252.27 1681
3252.40 1695
3252.53 1712
3252.66 1729
3252.79 1745
3252.92 1761
3253.05 1776
3253.18 1788
3253.32 1798
3253.45 1805
3253.58 1809
3253.71 1809
3253.84 1807
3253.97 1802
3254.10 1795
3254.23 1787
3254.36 1777
3254.49 1768
3254.62 1758
3254.75 1749
3254.88 1740
3255.02 1733
3255.15 1727
3255.28 1723
3255.41 1721
3255.54 1722
3255.67 1725
3255.80 1731
3255.93 1737
3256.06 1743
3256.19 1745
3256.32 1744
3256.45 1739
3256.59 1729
3256.72 1718
3256.85 1707
3256.98 1700
3257.11 1696
3257.24 1698
3257.37 1702
3257.50 1708
3257.63 1714
3257.76 1719
3257.89 1722
3258.02 1721
3258.16 1718
3258.29 1712
3258.42 1703
3258.55 1690
3258.68 1675
3258.81 1657
3258.94 1639
3259.07 1622
3259.20 1607
3259.33 1594
3259.46 1586
3259.59 1580
3259.73 1577
3259.86 1576
3259.99 1576
3260.12 1578
3260.25 1581
3260.38 1588
3260.51 1597
3260.64 1608
3260.77 1621
3260.90 1632
3261.03 1642
3261.17 1649
3261.30 1652
3261.43 1651
3261.56 1648
3261.69 1643
3261.82 1639
3261.95 1636
3262.08 1635
3262.21 1637
3262.34 1640
3262.47 1645
3262.61 1652
3262.74 1658
3262.87 1665
3263.00 1670
3263.13 1674
3263.26 1675
3263.39 1674
3263.52 1671
3263.65 1669
3263.78 1669
3263.91 1672
3264.05 1679
3264.18 1687
3264.31 1696
3264.44 1704
3264.57 1710
3264.70 1713
3264.83 1713
3264.96 1712
3265.09 1712
3265.22 1714
3265.36 1718
3265.49 1724
3265.62 1730
3265.75 1734
3265.88 1736
3266.01 1735
3266.14 1731
3266.27 1724
3266.40 1717
3266.53 1710
3266.67 1705
3266.80 1702
3266.93 1699
3267.06 1697
3267.19 1695
3267.32 1691
3267.45 1687
3267.58 1681
3267.71 1677
3267.85 1674
3267.98 1675
3268.11 1679
3268.24 1684
3268.37 1690
3268.50 1693
3268.63 1693
3268.76 1688
3268.89 1679
3269.02 1667
3269.16 1655
3269.29 1647
3269.42 1643
3269.55 1646
3269.68 1656
3269.81 1671
3269.94 1689
3270.07 1708
3270.20 1725
3270.34 1739
3270.47 1748
3270.60 1752
3270.73 1752
3270.86 1750
3270.99 1745
3271.12 1741
3271.25 1738
3271.38 1737
3271.52 1739
3271.65 1742
3271.78 1746
3271.91 1750
3272.04 1752
3272.17 1752
3272.30 1752
3272.43 1753
3272.56 1754
3272.70 1758
3272.83 1764
3272.96 1772
3273.09 1781
3273.22 1789
3273.35 1794
3273.48 1798
3273.61 1800
3273.74 1802
3273.88 1805
3274.01 1810
3274.14 1819
3274.27 1834
3274.40 1853
3274.53 1876
3274.66 1902
3274.79 1931
3274.93 1961
3275.06 1990
3275.19 2020
3275.32 2049
3275.45 2078
3275.58 2110
3275.71 2142
3275.84 2177
3275.97 2214
3276.11 2252
3276.24 2290
3276.37 2329
3276.50 2367
3276.63 2404
3276.76 2438
3276.89 2469
3277.02 2494
3277.16 2513
3277.29 2525
3277.42 2532
3277.55 2535
3277.68 2537
3277.81 2540
3277.94 2547
3278.07 2556
3278.21 2567
3278.34 2576
3278.47 2580
3278.60 2576
3278.73 2563
3278.86 2541
3278.99 2512
3279.12 2478
3279.26 2445
3279.39 2416
3279.52 2392
3279.65 2376
3279.78 2365
3279.91 2359
3280.04 2356
3280.17 2352
3280.31 2346
3280.44 2339
3280.57 2329
3280.70 2319
3280.83 2310
3280.96 2302
3281.09 2297
3281.22 2293
3281.36 2289
3281.49 2285
3281.62 2278
3281.75 2268
3281.88 2254
3282.01 2238
3282.14 2221
3282.28 2203
3282.41 2187
3282.54 2171
3282.67 2156
3282.80 2141
3282.93 2126
3283.06 2111
3283.19 2096
3283.33 2082
3283.46 2068
3283.59 2056
3283.72 2046
3283.85 2037
3283.98 2031
3284.11 2027
3284.25 2026
3284.38 2026
3284.51 2029
3284.64 2033
3284.77 2037
3284.90 2040
3285.03 2039
3285.17 2035
3285.30 2025
3285.43 2011
3285.56 1992
3285.69 1969
3285.82 1944
3285.95 1918
3286.09 1893
3286.22 1870
3286.35 1852
3286.48 1838
3286.61 1829
3286.74 1824
3286.87 1822
3287.01 1821
3287.14 1818
3287.27 1815
3287.40 1809
3287.53 1802
3287.66 1794
3287.79 1786
3287.93 1779
3288.06 1774
3288.19 1771
3288.32 1770
3288.45 1771
3288.58 1774
3288.71 1778
3288.85 1782
3288.98 1785
3289.11 1786
3289.24 1786
3289.37 1785
3289.50 1784
3289.63 1784
3289.77 1787
3289.90 1792
3290.03 1799
3290.16 1805
3290.29 1811
3290.42 1814
3290.55 1815
3290.69 1815
3290.82 1814
3290.95 1813
3291.08 1813
3291.21 1815
3291.34 1817
3291.48 1820
3291.61 1820
3291.74 1819
3291.87 1816
3292.00 1812
3292.13 1807
3292.26 1802
3292.40 1800
3292.53 1801
3292.66 1804
3292.79 1808
3292.92 1813
3293.05 1817
3293.18 1818
3293.32 1815
3293.45 1809
3293.58 1800
3293.71 1791
3293.84 1783
3293.97 1777
3294.11 1775
3294.24 1774
3294.37 1775
3294.50 1774
3294.63 1771
3294.76 1766
3294.90 1760
3295.03 1754
3295.16 1750
3295.29 1751
3295.42 1756
3295.55 1765
3295.68 1775
3295.82 1786
3295.95 1794
3296.08 1799
3296.21 1801
3296.34 1803
3296.47 1804
3296.61 1807
3296.74 1813
3296.87 1821
3297.00 1831
3297.13 1842
3297.26 1851
3297.40 1857
3297.53 1860
3297.66 1860
3297.79 1858
3297.92 1855
3298.05 1852
3298.19 1850
3298.32 1851
3298.45 1853
3298.58 1858
3298.71 1863
3298.84 1869
3298.98 1874
3299.11 1878
3299.24 1880
3299.37 1878
3299.50 1873
3299.63 1865
3299.77 1853
3299.90 1839
3300.03 1823
3300.16 1808
3300.29 1796
3300.42 1787
3300.56 1782
3300.69 1782
3300.82 1785
3300.95 1791
3301.08 1798
3301.21 1805
3301.35 1811
3301.48 1815
3301.61 1818
3301.74 1818
3301.87 1817
3302.00 1813
3302.14 1807
3302.27 1799
3302.40 1791
3302.53 1785
3302.66 1781
3302.79 1780
3302.93 1784
3303.06 1791
3303.19 1801
3303.32 1812
3303.45 1822
3303.59 1831
3303.72 1839
3303.85 1845
3303.98 1850
3304.11 1854
3304.24 1857
3304.38 1859
3304.51 1858
3304.64 1856
3304.77 1852
3304.90 1848
3305.03 1842
3305.17 1836
3305.30 1828
3305.43 1819
3305.56 1808
3305.69 1793
3305.83 1777
3305.96 1759
3306.09 1741
3306.22 1724
3306.35 1710
3306.48 1700
3306.62 1695
3306.75 1696
3306.88 1701
3307.01 1711
3307.14 1723
3307.28 1736
3307.41 1747
3307.54 1755
3307.67 1758
3307.80 1756
3307.93 1749
3308.07 1738
3308.20 1725
3308.33 1712
3308.46 1700
3308.59 1690
3308.73 1684
3308.86 1681
3308.99 1679
3309.12 1678
3309.25 1677
3309.39 1674
3309.52 1668
3309.65 1661
3309.78 1652
3309.91 1642
3310.04 1633
3310.18 1624
3310.31 1616
3310.44 1610
3310.57 1605
3310.70 1601
3310.84 1598
3310.97 1598
3311.10 1601
3311.23 1608
3311.36 1619
3311.50 1632
3311.63 1646
3311.76 1659
3311.89 1667
3312.02 1669
3312.16 1666
3312.29 1658
3312.42 1649
3312.55 1640
3312.68 1634
3312.81 1633
3312.95 1637
3313.08 1645
3313.21 1654
3313.34 1662
3313.47 1667
3313.61 1667
3313.74 1661
3313.87 1649
3314.00 1632
3314.13 1612
3314.27 1591
3314.40 1571
3314.53 1554
3314.66 1541
3314.79 1532
3314.93 1528
3315.06 1527
3315.19 1528
3315.32 1530
3315.45 1532
3315.59 1534
3315.72 1534
3315.85 1533
3315.98 1532
3316.11 1530
3316.25 1528
3316.38 1526
3316.51 1525
3316.64 1524
3316.77 1524
3316.91 1523
3317.04 1522
3317.17 1520
3317.30 1518
3317.43 1516
3317.57 1516
3317.70 1517
3317.83 1521
3317.96 1528
3318.09 1535
3318.23 1541
3318.36 1545
3318.49 1545
3318.62 1541
3318.75 1535
3318.89 1529
3319.02 1524
3319.15 1522
3319.28 1523
3319.41 1526
3319.55 1530
3319.68 1532
3319.81 1533
3319.94 1532
3320.08 1529
3320.21 1524
3320.34 1519
3320.47 1516
3320.60 1514
3320.74 1516
3320.87 1522
3321.00 1531
3321.13 1543
3321.26 1556
3321.40 1567
3321.53 1575
3321.66 1577
3321.79 1575
3321.92 1569
3322.06 1561
3322.19 1554
3322.32 1549
3322.45 1549
3322.59 1553
3322.72 1560
3322.85 1569
3322.98 1579
3323.11 1586
3323.25 1592
3323.38 1595
3323.51 1597
3323.64 1598
3323.77 1599
3323.91 1600
3324.04 1601
3324.17 1601
3324.30 1599
3324.44 1593
3324.57 1583
3324.70 1570
3324.83 1555
3324.96 1540
3325.10 1525
3325.23 1513
3325.36 1504
3325.49 1499
3325.63 1496
3325.76 1496
3325.89 1496
3326.02 1496
3326.15 1496
3326.29 1496
3326.42 1495
3326.55 1495
3326.68 1496
3326.82 1498
3326.95 1501
3327.08 1505
3327.21 1509
3327.34 1514
3327.48 1518
3327.61 1522
3327.74 1526
3327.87 1530
3328.01 1532
3328.14 1534
3328.27 1533
3328.40 1531
3328.53 1526
3328.67 1520
3328.80 1513
3328.93 1506
3329.06 1498
3329.20 1491
3329.33 1485
3329.46 1480
3329.59 1476
3329.72 1474
3329.86 1475
3329.99 1478
3330.12 1483
3330.25 1489
3330.39 1496
3330.52 1502
3330.65 1508
3330.78 1515
3330.92 1522
3331.05 1529
3331.18 1534
3331.31 1538
3331.44 1539
3331.58 1537
3331.71 1531
3331.84 1522
3331.97 1511
3332.11 1501
3332.24 1493
3332.37 1488
3332.50 1487
3332.64 1488
3332.77 1492
3332.90 1497
3333.03 1503
3333.16 1509
3333.30 1514
3333.43 1519
3333.56 1523
3333.69 1526
3333.83 1530
3333.96 1534
3334.09 1540
3334.22 1548
3334.36 1558
3334.49 1568
3334.62 1578
3334.75 1587
3334.89 1593
3335.02 1596
3335.15 1596
3335.28 1595
3335.41 1592
3335.55 1588
3335.68 1584
3335.81 1581
3335.94 1577
3336.08 1575
3336.21 1573
3336.34 1571
3336.47 1569
3336.61 1568
3336.74 1566
3336.87 1564
3337.00 1562
3337.14 1561
3337.27 1561
3337.40 1562
3337.53 1565
3337.67 1569
3337.80 1574
3337.93 1579
3338.06 1585
3338.20 1590
3338.33 1594
3338.46 1598
3338.59 1601
3338.73 1602
3338.86 1600
3338.99 1595
3339.12 1586
3339.26 1573
3339.39 1557
3339.52 1540
3339.65 1523
3339.78 1508
3339.92 1496
3340.05 1487
3340.18 1481
3340.31 1478
3340.45 1476
3340.58 1475
3340.71 1474
3340.84 1474
3340.98 1473
3341.11 1473
3341.24 1474
3341.37 1476
3341.51 1479
3341.64 1482
3341.77 1488
3341.90 1494
3342.04 1502
3342.17 1510
3342.30 1518
3342.43 1524
3342.57 1527
3342.70 1526
3342.83 1522
3342.97 1514
3343.10 1505
3343.23 1497
3343.36 1492
3343.50 1490
3343.63 1491
3343.76 1496
3343.89 1502
3344.03 1508
3344.16 1512
3344.29 1515
3344.42 1514
3344.56 1511
3344.69 1505
3344.82 1497
3344.95 1487
3345.09 1477
3345.22 1467
3345.35 1457
3345.48 1449
3345.62 1444
3345.75 1440
3345.88 1438
3346.01 1438
3346.15 1440
3346.28 1444
3346.41 1451
3346.54 1461
3346.68 1475
3346.81 1491
3346.94 1510
3347.07 1530
3347.21 1548
3347.34 1563
3347.47 1575
3347.61 1582
3347.74 1586
3347.87 1587
3348.00 1585
3348.14 1580
3348.27 1572
3348.40 1561
3348.53 1547
3348.67 1533
3348.80 1519
3348.93 1507
3349.06 1500
3349.20 1497
3349.33 1499
3349.46 1504
3349.60 1510
3349.73 1515
3349.86 1520
3349.99 1524
3350.13 1528
3350.26 1533
3350.39 1541
3350.52 1551
3350.66 1562
3350.79 1573
3350.92 1581
3351.05 1586
3351.19 1587
3351.32 1585
3351.45 1580
3351.59 1575
3351.72 1570
3351.85 1567
3351.98 1564
3352.12 1562
3352.25 1560
3352.38 1558
3352.51 1555
3352.65 1551
3352.78 1547
3352.91 1543
3353.05 1539
3353.18 1538
3353.31 1538
3353.44 1542
3353.58 1548
3353.71 1555
3353.84 1562
3353.97 1567
3354.11 1568
3354.24 1565
3354.37 1557
3354.51 1546
3354.64 1534
3354.77 1524
3354.90 1518
3355.04 1517
3355.17 1520
3355.30 1527
3355.44 1537
3355.57 1546
3355.70 1555
3355.83 1561
3355.97 1566
3356.10 1569
3356.23 1571
3356.36 1571
3356.50 1572
3356.63 1572
3356.76 1572
3356.90 1572
3357.03 1571
3357.16 1569
3357.29 1565
3357.43 1558
3357.56 1549
3357.69 1537
3357.83 1524
3357.96 1510
3358.09 1496
3358.22 1484
3358.36 1473
3358.49 1466
3358.62 1460
3358.76 1458
3358.89 1458
3359.02 1459
3359.15 1462
3359.29 1466
3359.42 1470
3359.55 1474
3359.69 1479
3359.82 1483
3359.95 1486
3360.08 1490
3360.22 1492
3360.35 1494
3360.48 1495
3360.62 1496
3360.75 1498
3360.88 1500
3361.01 1503
3361.15 1506
3361.28 1510
3361.41 1514
3361.55 1516
3361.68 1517
3361.81 1517
3361.94 1518
3362.08 1519
3362.21 1522
3362.34 1526
3362.48 1531
3362.61 1536
3362.74 1540
3362.88 1542
3363.01 1542
3363.14 1540
3363.27 1538
3363.41 1537
3363.54 1535
3363.67 1534
3363.81 1533
3363.94 1533
3364.07 1532
3364.20 1530
3364.34 1528
3364.47 1526
3364.60 1525
3364.74 1525
3364.87 1526
3365.00 1530
3365.14 1536
3365.27 1545
3365.40 1553
3365.53 1561
3365.67 1566
3365.80 1567
3365.93 1562
3366.07 1553
3366.20 1541
3366.33 1528
3366.47 1515
3366.60 1503
3366.73 1495
3366.86 1490
3367.00 1488
3367.13 1489
3367.26 1492
3367.40 1498
3367.53 1505
3367.66 1514
3367.80 1523
3367.93 1532
3368.06 1540
3368.19 1547
3368.33 1550
3368.46 1550
3368.59 1545
3368.73 1535
3368.86 1522
3368.99 1506
3369.13 1488
3369.26 1472
3369.39 1458
3369.53 1447
3369.66 1440
3369.79 1435
3369.92 1431
3370.06 1427
3370.19 1423
3370.32 1419
3370.46 1415
3370.59 1414
3370.72 1415
3370.86 1419
3370.99 1428
3371.12 1439
3371.26 1452
3371.39 1464
3371.52 1474
3371.65 1482
3371.79 1486
3371.92 1487
3372.05 1484
3372.19 1480
3372.32 1475
3372.45 1470
3372.59 1467
3372.72 1466
3372.85 1469
3372.99 1473
3373.12 1479
3373.25 1484
3373.38 1489
3373.52 1491
3373.65 1492
3373.78 1490
3373.92 1488
3374.05 1483
3374.18 1478
3374.32 1473
3374.45 1468
3374.58 1463
3374.72 1459
3374.85 1457
3374.98 1457
3375.12 1461
3375.25 1467
3375.38 1475
3375.52 1483
3375.65 1490
3375.78 1496
3375.92 1501
3376.05 1504
3376.18 1507
3376.31 1511
3376.45 1519
3376.58 1530
3376.71 1544
3376.85 1560
3376.98 1577
3377.11 1591
3377.25 1601
3377.38 1606
3377.51 1608
3377.65 1606
3377.78 1602
3377.91 1598
3378.05 1595
3378.18 1592
3378.31 1589
3378.45 1584
3378.58 1578
3378.71 1569
3378.85 1558
3378.98 1545
3379.11 1533
3379.25 1522
3379.38 1515
3379.51 1512
3379.65 1514
3379.78 1522
3379.91 1534
3380.05 1549
3380.18 1565
3380.31 1580
3380.45 1592
3380.58 1600
3380.71 1605
3380.84 1605
3380.98 1603
3381.11 1599
3381.24 1595
3381.38 1592
3381.51 1593
3381.64 1597
3381.78 1605
3381.91 1617
3382.04 1631
3382.18 1645
3382.31 1657
3382.44 1665
3382.58 1668
3382.71 1665
3382.84 1657
3382.98 1645
3383.11 1631
3383.24 1616
3383.38 1602
3383.51 1590
3383.64 1580
3383.78 1572
3383.91 1566
3384.04 1561
3384.18 1558
3384.31 1555
3384.44 1552
3384.58 1550
3384.71 1547
3384.84 1545
3384.98 1544
3385.11 1542
3385.24 1541
3385.38 1540
3385.51 1538
3385.64 1535
3385.78 1532
3385.91 1530
3386.04 1527
3386.18 1525
3386.31 1524
3386.45 1523
3386.58 1523
3386.71 1524
3386.85 1525
3386.98 1528
3387.11 1533
3387.25 1539
3387.38 1546
3387.51 1555
3387.65 1564
3387.78 1573
3387.91 1580
3388.05 1586
3388.18 1589
3388.31 1590
3388.45 1588
3388.58 1584
3388.71 1577
3388.85 1568
3388.98 1559
3389.11 1551
3389.25 1545
3389.38 1542
3389.51 1542
3389.65 1546
3389.78 1552
3389.91 1558
3390.05 1565
3390.18 1571
3390.31 1574
3390.45 1576
3390.58 1575
3390.72 1573
3390.85 1568
3390.98 1563
3391.12 1557
3391.25 1551
3391.38 1545
3391.52 1539
3391.65 1535
3391.78 1531
3391.92 1528
3392.05 1525
3392.18 1522
3392.32 1516
3392.45 1507
3392.58 1496
3392.72 1484
3392.85 1471
3392.98 1459
3393.12 1451
3393.25 1447
3393.39 1448
3393.52 1452
3393.65 1457
3393.79 1462
3393.92 1465
3394.05 1466
3394.19 1465
3394.32 1463
3394.45 1459
3394.59 1455
3394.72 1451
3394.85 1447
3394.99 1443
3395.12 1438
3395.26 1434
3395.39 1429
3395.52 1424
3395.66 1419
3395.79 1416
3395.92 1415
3396.06 1416
3396.19 1420
3396.32 1426
3396.46 1435
3396.59 1443
3396.72 1450
3396.86 1454
3396.99 1453
3397.13 1448
3397.26 1440
3397.39 1430
3397.53 1419
3397.66 1410
3397.79 1402
3397.93 1395
3398.06 1389
3398.19 1383
3398.33 1376
3398.46 1370
3398.60 1364
3398.73 1359
3398.86 1356
3399.00 1356
3399.13 1358
3399.26 1364
3399.40 1374
3399.53 1387
3399.66 1403
3399.80 1422
3399.93 1442
3400.07 1462
3400.20 1478
3400.33 1489
3400.47 1492
3400.60 1487
3400.73 1474
3400.87 1455
3401.00 1434
3401.13 1414
3401.27 1398
3401.40 1388
3401.54 1385
3401.67 1389
3401.80 1396
3401.94 1404
3402.07 1411
3402.20 1416
3402.34 1418
3402.47 1417
3402.61 1415
3402.74 1413
3402.87 1412
3403.01 1413
3403.14 1416
3403.27 1421
3403.41 1429
3403.54 1440
3403.68 1450
3403.81 1461
3403.94 1469
3404.08 1474
3404.21 1476
3404.34 1475
3404.48 1472
3404.61 1470
3404.75 1468
3404.88 1469
3405.01 1472
3405.15 1477
3405.28 1482
3405.41 1487
3405.55 1489
3405.68 1489
3405.82 1488
3405.95 1485
3406.08 1482
3406.22 1479
3406.35 1476
3406.48 1473
3406.62 1469
3406.75 1464
3406.89 1457
3407.02 1450
3407.15 1443
3407.29 1437
3407.42 1434
3407.55 1433
3407.69 1436
3407.82 1440
3407.96 1445
3408.09 1449
3408.22 1452
3408.36 1452
3408.49 1451
3408.63 1450
3408.76 1449
3408.89 1451
3409.03 1455
3409.16 1463
3409.29 1473
3409.43 1485
3409.56 1497
3409.70 1509
3409.83 1520
3409.96 1528
3410.10 1533
3410.23 1535
3410.37 1536
3410.50 1534
3410.63 1530
3410.77 1525
3410.90 1520
3411.03 1513
3411.17 1507
3411.30 1500
3411.44 1493
3411.57 1487
3411.70 1483
3411.84 1479
3411.97 1477
3412.11 1477
3412.24 1478
3412.37 1481
3412.51 1484
3412.64 1488
3412.78 1490
3412.91 1491
3413.04 1490
3413.18 1489
3413.31 1486
3413.44 1485
3413.58 1484
3413.71 1485
3413.85 1487
3413.98 1489
3414.11 1489
3414.25 1487
3414.38 1481
3414.52 1472
3414.65 1461
3414.78 1449
3414.92 1438
3415.05 1428
3415.19 1420
3415.32 1414
3415.45 1410
3415.59 1408
3415.72 1409
3415.86 1411
3415.99 1414
3416.12 1418
3416.26 1421
3416.39 1423
3416.53 1422
3416.66 1417
3416.79 1410
3416.93 1401
3417.06 1392
3417.20 1383
3417.33 1378
3417.46 1376
3417.60 1378
3417.73 1383
3417.87 1390
3418.00 1398
3418.13 1406
3418.27 1412
3418.40 1417
3418.54 1420
3418.67 1422
3418.80 1425
3418.94 1428
3419.07 1432
3419.21 1438
3419.34 1445
3419.47 1452
3419.61 1457
3419.74 1460
3419.88 1458
3420.01 1453
3420.14 1443
3420.28 1432
3420.41 1420
3420.55 1410
3420.68 1402
3420.81 1397
3420.95 1397
3421.08 1400
3421.22 1408
3421.35 1418
3421.48 1431
3421.62 1444
3421.75 1456
3421.89 1468
3422.02 1477
3422.16 1483
3422.29 1488
3422.42 1490
3422.56 1492
3422.69 1492
3422.83 1491
3422.96 1489
3423.09 1486
3423.23 1481
3423.36 1477
3423.50 1472
3423.63 1468
3423.76 1466
3423.90 1463
3424.03 1460
3424.17 1456
3424.30 1451
3424.44 1445
3424.57 1438
3424.70 1434
3424.84 1432
3424.97 1434
3425.11 1440
3425.24 1447
3425.37 1453
3425.51 1458
3425.64 1459
3425.78 1456
3425.91 1451
3426.05 1444
3426.18 1438
3426.31 1434
3426.45 1433
3426.58 1435
3426.72 1439
3426.85 1443
3426.98 1448
3427.12 1451
3427.25 1453
3427.39 1455
3427.52 1456
3427.66 1459
3427.79 1462
3427.92 1467
3428.06 1474
3428.19 1482
3428.33 1490
3428.46 1494
3428.60 1494
3428.73 1490
3428.86 1480
3429.00 1466
3429.13 1450
3429.27 1435
3429.40 1423
3429.53 1416
3429.67 1415
3429.80 1417
3429.94 1422
3430.07 1427
3430.21 1431
3430.34 1432
3430.47 1431
3430.61 1430
3430.74 1428
3430.88 1428
3431.01 1429
3431.15 1430
3431.28 1432
3431.41 1433
3431.55 1433
3431.68 1432
3431.82 1431
3431.95 1429
3432.09 1428
3432.22 1427
3432.35 1426
3432.49 1424
3432.62 1421
3432.76 1417
3432.89 1411
3433.03 1404
3433.16 1397
3433.29 1391
3433.43 1388
3433.56 1387
3433.70 1390
3433.83 1395
3433.97 1403
3434.10 1412
3434.23 1421
3434.37 1430
3434.50 1438
3434.64 1446
3434.77 1452
3434.91 1459
3435.04 1467
3435.18 1476
3435.31 1486
3435.44 1496
3435.58 1505
3435.71 1511
3435.85 1512
3435.98 1509
3436.12 1504
3436.25 1496
3436.38 1490
3436.52 1486
3436.65 1486
3436.79 1489
3436.92 1493
3437.06 1499
3437.19 1503
3437.33 1505
3437.46 1506
3437.59 1505
3437.73 1505
3437.86 1506
3438.00 1509
3438.13 1515
3438.27 1524
3438.40 1533
3438.53 1543
3438.67 1552
3438.80 1557
3438.94 1560
3439.07 1560
3439.21 1557
3439.34 1554
3439.48 1551
3439.61 1549
3439.74 1547
3439.88 1545
3440.01 1541
3440.15 1536
3440.28 1528
3440.42 1519
3440.55 1509
3440.69 1501
3440.82 1495
3440.95 1491
3441.09 1489
3441.22 1487
3441.36 1485
3441.49 1481
3441.63 1475
3441.76 1467
3441.90 1457
3442.03 1445
3442.16 1434
3442.30 1424
3442.43 1416
3442.57 1410
3442.70 1406
3442.84 1405
3442.97 1405
3443.11 1408
3443.24 1412
3443.38 1418
3443.51 1426
3443.64 1435
3443.78 1445
3443.91 1453
3444.05 1460
3444.18 1464
3444.32 1466
3444.45 1466
3444.59 1465
3444.72 1465
3444.86 1465
3444.99 1466
3445.12 1468
3445.26 1471
3445.39 1473
3445.53 1477
3445.66 1481
3445.80 1486
3445.93 1491
3446.07 1497
3446.20 1501
3446.34 1505
3446.47 1506
3446.60 1504
3446.74 1501
3446.87 1496
3447.01 1490
3447.14 1484
3447.28 1480
3447.41 1479
3447.55 1482
3447.68 1489
3447.82 1499
3447.95 1511
3448.08 1524
3448.22 1536
3448.35 1546
3448.49 1554
3448.62 1559
3448.76 1563
3448.89 1566
3449.03 1569
3449.16 1572
3449.30 1574
3449.43 1577
3449.57 1579
3449.70 1581
3449.84 1583
3449.97 1585
3450.10 1587
3450.24 1590
3450.37 1593
3450.51 1595
3450.64 1595
3450.78 1595
3450.91 1592
3451.05 1588
3451.18 1582
3451.32 1575
3451.45 1566
3451.59 1556
3451.72 1546
3451.85 1536
3451.99 1527
3452.12 1519
3452.26 1512
3452.39 1505
3452.53 1499
3452.66 1493
3452.80 1488
3452.93 1485
3453.07 1483
3453.20 1483
3453.34 1485
3453.47 1487
3453.61 1489
3453.74 1492
3453.88 1494
3454.01 1495
3454.14 1496
3454.28 1495
3454.41 1494
3454.55 1492
3454.68 1489
3454.82 1488
3454.95 1490
3455.09 1494
3455.22 1501
3455.36 1510
3455.49 1519
3455.63 1528
3455.76 1533
3455.90 1535
3456.03 1534
3456.17 1529
3456.30 1521
3456.44 1512
3456.57 1502
3456.70 1493
3456.84 1486
3456.97 1480
3457.11 1476
3457.24 1472
3457.38 1468
3457.51 1461
3457.65 1452
3457.78 1440
3457.92 1427
3458.05 1415
3458.19 1405
3458.32 1399
3458.46 1397
3458.59 1399
3458.73 1405
3458.86 1412
3459.00 1421
3459.13 1431
3459.27 1443
3459.40 1456
3459.54 1468
3459.67 1479
3459.81 1487
3459.94 1490
3460.08 1490
3460.21 1485
3460.34 1478
3460.48 1469
3460.61 1461
3460.75 1455
3460.88 1450
3461.02 1446
3461.15 1442
3461.29 1438
3461.42 1432
3461.56 1425
3461.69 1418
3461.83 1412
3461.96 1408
3462.10 1407
3462.23 1411
3462.37 1419
3462.50 1429
3462.64 1441
3462.77 1450
3462.91 1454
3463.04 1453
3463.18 1446
3463.31 1433
3463.45 1418
3463.58 1402
3463.72 1389
3463.85 1379
3463.99 1374
3464.12 1372
3464.26 1373
3464.39 1375
3464.53 1376
3464.66 1376
3464.80 1375
3464.93 1374
3465.07 1374
3465.20 1375
3465.34 1379
3465.47 1386
3465.61 1394
3465.74 1402
3465.88 1407
3466.01 1409
3466.15 1407
3466.28 1400
3466.42 1390
3466.55 1379
3466.69 1368
3466.82 1359
3466.96 1354
3467.09 1354
3467.23 1358
3467.36 1365
3467.50 1373
3467.63 1382
3467.76 1391
3467.90 1400
3468.03 1408
3468.17 1416
3468.30 1425
3468.44 1433
3468.57 1441
3468.71 1446
3468.84 1448
3468.98 1447
3469.11 1441
3469.25 1432
3469.39 1419
3469.52 1407
3469.66 1396
3469.79 1389
3469.93 1387
3470.06 1389
3470.20 1395
3470.33 1403
3470.47 1410
3470.60 1415
3470.74 1416
3470.87 1413
3471.01 1406
3471.14 1398
3471.28 1388
3471.41 1379
3471.55 1371
3471.68 1364
3471.82 1358
3471.95 1352
3472.09 1347
3472.22 1343
3472.36 1341
3472.49 1341
3472.63 1343
3472.76 1348
3472.90 1354
3473.03 1361
3473.17 1366
3473.30 1368
3473.44 1369
3473.57 1366
3473.71 1362
3473.84 1357
3473.98 1352
3474.11 1347
3474.25 1342
3474.38 1339
3474.52 1337
3474.65 1336
3474.79 1336
3474.92 1336
3475.06 1335
3475.19 1333
3475.33 1329
3475.46 1323
3475.60 1315
3475.73 1307
3475.87 1299
3476.00 1294
3476.14 1291
3476.27 1291
3476.41 1295
3476.54 1301
3476.68 1310
3476.81 1320
3476.95 1330
3477.09 1339
3477.22 1347
3477.36 1354
3477.49 1360
3477.63 1365
3477.76 1369
3477.90 1370
3478.03 1370
3478.17 1368
3478.30 1363
3478.44 1356
3478.57 1348
3478.71 1340
3478.84 1333
3478.98 1328
3479.11 1325
3479.25 1324
3479.38 1323
3479.52 1322
3479.65 1320
3479.79 1317
3479.92 1314
3480.06 1310
3480.19 1307
3480.33 1305
3480.47 1305
3480.60 1305
3480.74 1307
3480.87 1310
3481.01 1314
3481.14 1321
3481.28 1329
3481.41 1340
3481.55 1352
3481.68 1364
3481.82 1376
3481.95 1386
3482.09 1394
3482.22 1401
3482.36 1406
3482.49 1412
3482.63 1418
3482.76 1425
3482.90 1433
3483.04 1441
3483.17 1448
3483.31 1453
3483.44 1455
3483.58 1454
3483.71 1451
3483.85 1446
3483.98 1442
3484.12 1438
3484.25 1436
3484.39 1437
3484.52 1441
3484.66 1445
3484.79 1450
3484.93 1453
3485.06 1455
3485.20 1455
3485.34 1453
3485.47 1449
3485.61 1445
3485.74 1439
3485.88 1432
3486.01 1427
3486.15 1422
3486.28 1420
3486.42 1422
3486.55 1427
3486.69 1436
3486.82 1446
3486.96 1457
3487.09 1465
3487.23 1469
3487.37 1468
3487.50 1462
3487.64 1453
3487.77 1442
3487.91 1431
3488.04 1422
3488.18 1417
3488.31 1416
3488.45 1419
3488.58 1426
3488.72 1435
3488.85 1446
3488.99 1456
3489.13 1465
3489.26 1470
3489.40 1471
3489.53 1466
3489.67 1455
3489.80 1441
3489.94 1424
3490.07 1407
3490.21 1393
3490.34 1382
3490.48 1375
3490.62 1372
3490.75 1372
3490.89 1375
3491.02 1380
3491.16 1386
3491.29 1393
3491.43 1400
3491.56 1406
3491.70 1411
3491.83 1414
3491.97 1414
3492.11 1411
3492.24 1406
3492.38 1400
3492.51 1393
3492.65 1389
3492.78 1387
3492.92 1387
3493.05 1390
3493.19 1393
3493.32 1397
3493.46 1400
3493.60 1402
3493.73 1401
3493.87 1399
3494.00 1396
3494.14 1393
3494.27 1391
3494.41 1390
3494.54 1389
3494.68 1389
3494.81 1389
3494.95 1388
3495.09 1385
3495.22 1383
3495.36 1381
3495.49 1381
3495.63 1383
3495.76 1386
3495.90 1391
3496.03 1396
3496.17 1401
3496.31 1403
3496.44 1404
3496.58 1404
3496.71 1402
3496.85 1401
3496.98 1400
3497.12 1400
3497.25 1400
3497.39 1403
3497.53 1406
3497.66 1410
3497.80 1414
3497.93 1419
3498.07 1421
3498.20 1422
3498.34 1418
3498.47 1412
3498.61 1402
3498.75 1392
3498.88 1381
3499.02 1373
3499.15 1369
3499.29 1368
3499.42 1370
3499.56 1374
3499.69 1378
3499.83 1381
3499.97 1382
3500.10 1380
3500.24 1377
3500.37 1373
3500.51 1369
3500.64 1367
3500.78 1368
3500.92 1371
3501.05 1378
3501.19 1386
3501.32 1395
3501.46 1403
3501.59 1410
3501.73 1416
3501.86 1421
3502.00 1426
3502.14 1431
3502.27 1436
3502.41 1442
3502.54 1447
3502.68 1450
3502.81 1449
3502.95 1446
3503.09 1440
3503.22 1432
3503.36 1425
3503.49 1421
3503.63 1419
3503.76 1420
3503.90 1424
3504.04 1428
3504.17 1432
3504.31 1436
3504.44 1440
3504.58 1443
3504.71 1445
3504.85 1447
3504.99 1447
3505.12 1447
3505.26 1444
3505.39 1439
3505.53 1432
3505.66 1425
3505.80 1419
3505.94 1415
3506.07 1414
3506.21 1417
3506.34 1423
3506.48 1431
3506.61 1439
3506.75 1446
3506.89 1453
3507.02 1458
3507.16 1463
3507.29 1469
3507.43 1474
3507.56 1481
3507.70 1488
3507.84 1495
3507.97 1502
3508.11 1508
3508.24 1513
3508.38 1517
3508.51 1520
3508.65 1520
3508.79 1519
3508.92 1517
3509.06 1513
3509.19 1509
3509.33 1504
3509.47 1499
3509.60 1494
3509.74 1488
3509.87 1482
3510.01 1475
3510.14 1468
3510.28 1462
3510.42 1455
3510.55 1450
3510.69 1445
3510.82 1441
3510.96 1438
3511.10 1435
3511.23 1431
3511.37 1427
3511.50 1422
3511.64 1418
3511.77 1413
3511.91 1409
3512.05 1407
3512.18 1405
3512.32 1405
3512.45 1405
3512.59 1407
3512.73 1408
3512.86 1409
3513.00 1410
3513.13 1411
3513.27 1411
3513.40 1411
3513.54 1412
3513.68 1412
3513.81 1413
3513.95 1415
3514.08 1418
3514.22 1421
3514.36 1425
3514.49 1428
3514.63 1431
3514.76 1434
3514.90 1435
3515.04 1436
3515.17 1437
3515.31 1438
3515.44 1440
3515.58 1443
3515.71 1447
3515.85 1451
3515.99 1455
3516.12 1459
3516.26 1461
3516.39 1462
3516.53 1461
3516.67 1459
3516.80 1454
3516.94 1449
3517.07 1442
3517.21 1435
3517.35 1427
3517.48 1418
3517.62 1408
3517.75 1396
3517.89 1383
3518.03 1370
3518.16 1358
3518.30 1349
3518.43 1342
3518.57 1341
3518.71 1344
3518.84 1351
3518.98 1360
3519.11 1371
3519.25 1383
3519.39 1393
3519.52 1401
3519.66 1407
3519.79 1409
3519.93 1409
3520.07 1405
3520.20 1401
3520.34 1396
3520.47 1391
3520.61 1389
3520.75 1388
3520.88 1389
3521.02 1390
3521.15 1391
3521.29 1391
3521.43 1390
3521.56 1388
3521.70 1386
3521.83 1385
3521.97 1387
3522.11 1390
3522.24 1396
3522.38 1402
3522.51 1408
3522.65 1414
3522.79 1417
3522.92 1417
3523.06 1415
3523.19 1411
3523.33 1404
3523.47 1396
3523.60 1387
3523.74 1376
3523.87 1366
3524.01 1357
3524.15 1350
3524.28 1348
3524.42 1349
3524.55 1354
3524.69 1362
3524.83 1372
3524.96 1381
3525.10 1389
3525.24 1395
3525.37 1401
3525.51 1407
3525.64 1414
3525.78 1423
3525.92 1433
3526.05 1444
3526.19 1453
3526.32 1461
3526.46 1465
3526.60 1466
3526.73 1465
3526.87 1463
3527.00 1459
3527.14 1456
3527.28 1453
3527.41 1448
3527.55 1441
3527.69 1431
3527.82 1418
3527.96 1402
3528.09 1386
3528.23 1372
3528.37 1360
3528.50 1353
3528.64 1350
3528.77 1352
3528.91 1356
3529.05 1361
3529.18 1367
3529.32 1371
3529.46 1374
3529.59 1376
3529.73 1377
3529.86 1378
3530.00 1378
3530.14 1378
3530.27 1379
3530.41 1379
3530.55 1379
3530.68 1379
3530.82 1381
3530.95 1385
3531.09 1390
3531.23 1398
3531.36 1407
3531.50 1415
3531.63 1422
3531.77 1427
3531.91 1429
3532.04 1428
3532.18 1426
3532.32 1421
3532.45 1415
3532.59 1406
3532.72 1394
3532.86 1378
3533.00 1361
3533.13 1342
3533.27 1325
3533.41 1312
3533.54 1305
3533.68 1304
3533.81 1308
3533.95 1317
3534.09 1326
3534.22 1334
3534.36 1339
3534.50 1341
3534.63 1339
3534.77 1336
3534.90 1334
3535.04 1333
3535.18 1335
3535.31 1341
3535.45 1349
3535.59 1358
3535.72 1368
3535.86 1377
3536.00 1384
3536.13 1388
3536.27 1390
3536.40 1389
3536.54 1386
3536.68 1380
3536.81 1373
3536.95 1365
3537.09 1356
3537.22 1348
3537.36 1342
3537.49 1336
3537.63 1331
3537.77 1327
3537.90 1325
3538.04 1325
3538.18 1326
3538.31 1329
3538.45 1333
3538.59 1338
3538.72 1344
3538.86 1349
3538.99 1354
3539.13 1360
3539.27 1365
3539.40 1371
3539.54 1378
3539.68 1385
3539.81 1391
3539.95 1397
3540.09 1401
3540.22 1403
3540.36 1404
3540.49 1405
3540.63 1405
3540.77 1406
3540.90 1407
3541.04 1409
3541.18 1410
3541.31 1409
3541.45 1406
3541.59 1402
3541.72 1395
3541.86 1388
3542.00 1382
3542.13 1377
3542.27 1374
3542.40 1374
3542.54 1375
3542.68 1376
3542.81 1378
3542.95 1378
3543.09 1376
3543.22 1373
3543.36 1369
3543.50 1362
3543.63 1355
3543.77 1347
3543.91 1340
3544.04 1336
3544.18 1334
3544.31 1335
3544.45 1339
3544.59 1343
3544.72 1347
3544.86 1349
3545.00 1348
3545.13 1346
3545.27 1342
3545.41 1339
3545.54 1338
3545.68 1340
3545.82 1345
3545.95 1351
3546.09 1358
3546.23 1364
3546.36 1368
3546.50 1371
3546.64 1371
3546.77 1371
3546.91 1370
3547.04 1370
3547.18 1370
3547.32 1371
3547.45 1372
3547.59 1373
3547.73 1371
3547.86 1366
3548.00 1359
3548.14 1348
3548.27 1336
3548.41 1325
3548.55 1317
3548.68 1314
3548.82 1317
3548.96 1325
3549.09 1337
3549.23 1350
3549.37 1363
3549.50 1372
3549.64 1377
3549.78 1377
3549.91 1373
3550.05 1365
3550.19 1355
3550.32 1344
3550.46 1334
3550.60 1324
3550.73 1316
3550.87 1310
3551.00 1304
3551.14 1300
3551.28 1296
3551.41 1294
3551.55 1292
3551.69 1291
3551.82 1293
3551.96 1296
3552.10 1301
3552.23 1307
3552.37 1313
3552.51 1319
3552.64 1324
3552.78 1326
3552.92 1327
3553.05 1326
3553.19 1325
3553.33 1327
3553.46 1331
3553.60 1338
3553.74 1348
3553.87 1358
3554.01 1368
3554.15 1374
3554.28 1375
3554.42 1370
3554.56 1361
3554.69 1348
3554.83 1333
3554.97 1318
3555.10 1304
3555.24 1292
3555.38 1282
3555.51 1275
3555.65 1269
3555.79 1265
3555.92 1261
3556.06 1258
3556.20 1256
3556.33 1254
3556.47 1254
3556.61 1254
3556.74 1255
3556.88 1258
3557.02 1263
3557.15 1270
3557.29 1278
3557.43 1289
3557.56 1302
3557.70 1318
3557.84 1337
3557.97 1356
3558.11 1375
3558.25 1394
3558.38 1412
3558.52 1428
3558.66 1441
3558.79 1451
3558.93 1457
3559.07 1459
3559.21 1456
3559.34 1447
3559.48 1434
3559.62 1418
3559.75 1401
3559.89 1385
3560.03 1371
3560.16 1361
3560.30 1354
3560.44 1351
3560.57 1350
3560.71 1351
3560.85 1353
3560.98 1356
3561.12 1360
3561.26 1366
3561.39 1373
3561.53 1380
3561.67 1387
3561.80 1392
3561.94 1394
3562.08 1393
3562.21 1389
3562.35 1382
3562.49 1374
3562.62 1367
3562.76 1362
3562.90 1359
3563.04 1360
3563.17 1364
3563.31 1369
3563.45 1374
3563.58 1378
3563.72 1378
3563.86 1375
3563.99 1369
3564.13 1362
3564.27 1355
3564.40 1350
3564.54 1350
3564.68 1355
3564.81 1364
3564.95 1376
3565.09 1388
3565.22 1397
3565.36 1401
3565.50 1401
3565.64 1396
3565.77 1388
3565.91 1378
3566.05 1368
3566.18 1359
3566.32 1351
3566.46 1344
3566.59 1338
3566.73 1332
3566.87 1326
3567.00 1319
3567.14 1312
3567.28 1305
3567.42 1299
3567.55 1296
3567.69 1296
3567.83 1301
3567.96 1309
3568.10 1320
3568.24 1332
3568.37 1343
3568.51 1352
3568.65 1358
3568.78 1361
3568.92 1361
3569.06 1360
3569.20 1359
3569.33 1357
3569.47 1355
3569.61 1352
3569.74 1348
3569.88 1343
3570.02 1337
3570.15 1331
3570.29 1325
3570.43 1323
3570.56 1323
3570.70 1328
3570.84 1336
3570.98 1347
3571.11 1360
3571.25 1372
3571.39 1381
3571.52 1386
3571.66 1385
3571.80 1377
3571.93 1364
3572.07 1347
3572.21 1327
3572.35 1307
3572.48 1290
3572.62 1278
3572.76 1271
3572.89 1270
3573.03 1273
3573.17 1279
3573.30 1286
3573.44 1294
3573.58 1300
3573.72 1305
3573.85 1310
3573.99 1315
3574.13 1321
3574.26 1328
3574.40 1337
3574.54 1345
3574.68 1352
3574.81 1358
3574.95 1361
3575.09 1361
3575.22 1360
3575.36 1358
3575.50 1355
3575.63 1352
3575.77 1349
3575.91 1346
3576.05 1341
3576.18 1336
3576.32 1331
3576.46 1326
3576.59 1321
3576.73 1315
3576.87 1309
3577.01 1302
3577.14 1295
3577.28 1286
3577.42 1280
3577.55 1275
3577.69 1275
3577.83 1281
3577.96 1291
3578.10 1307
3578.24 1327
3578.38 1347
3578.51 1366
3578.65 1380
3578.79 1389
3578.92 1391
3579.06 1387
3579.20 1378
3579.34 1366
3579.47 1354
3579.61 1342
3579.75 1332
3579.88 1323
3580.02 1317
3580.16 1311
3580.30 1306
3580.43 1300
3580.57 1295
3580.71 1291
3580.84 1288
3580.98 1288
3581.12 1290
3581.26 1294
3581.39 1300
3581.53 1307
3581.67 1316
3581.81 1324
3581.94 1332
3582.08 1338
3582.22 1343
3582.35 1347
3582.49 1350
3582.63 1350
3582.77 1349
3582.90 1347
3583.04 1343
3583.18 1338
3583.31 1334
3583.45 1331
3583.59 1331
3583.73 1334
3583.86 1340
3584.00 1347
3584.14 1355
3584.27 1363
3584.41 1370
3584.55 1376
3584.69 1379
3584.82 1380
3584.96 1378
3585.10 1373
3585.24 1363
3585.37 1350
3585.51 1333
3585.65 1315
3585.78 1297
3585.92 1280
3586.06 1266
3586.20 1255
3586.33 1247
3586.47 1243
3586.61 1241
3586.75 1242
3586.88 1246
3587.02 1254
3587.16 1265
3587.29 1279
3587.43 1294
3587.57 1308
3587.71 1321
3587.84 1332
3587.98 1339
3588.12 1343
3588.26 1345
3588.39 1345
3588.53 1344
3588.67 1342
3588.81 1340
3588.94 1338
3589.08 1335
3589.22 1333
3589.35 1331
3589.49 1330
3589.63 1331
3589.77 1332
3589.90 1335
3590.04 1338
3590.18 1341
3590.32 1343
3590.45 1344
3590.59 1344
3590.73 1344
3590.87 1343
3591.00 1342
3591.14 1342
3591.28 1341
3591.41 1339
3591.55 1336
3591.69 1331
3591.83 1327
3591.96 1322
3592.10 1319
3592.24 1318
3592.38 1319
3592.51 1320
3592.65 1322
3592.79 1324
3592.93 1323
3593.06 1322
3593.20 1321
3593.34 1322
3593.48 1326
3593.61 1335
3593.75 1348
3593.89 1365
3594.03 1383
3594.16 1401
3594.30 1417
3594.44 1430
3594.57 1439
3594.71 1444
3594.85 1446
3594.99 1445
3595.12 1441
3595.26 1435
3595.40 1428
3595.54 1420
3595.67 1413
3595.81 1407
3595.95 1403
3596.09 1401
3596.22 1400
3596.36 1401
3596.50 1403
3596.64 1405
3596.77 1407
3596.91 1410
3597.05 1413
3597.19 1418
3597.32 1423
3597.46 1427
3597.60 1431
3597.74 1433
3597.87 1432
3598.01 1430
3598.15 1425
3598.29 1420
3598.42 1412
3598.56 1405
3598.70 1396
3598.84 1387
3598.97 1379
3599.11 1372
3599.25 1366
3599.39 1364
3599.52 1365
3599.66 1369
3599.80 1376
3599.94 1384
3600.07 1391
3600.21 1395
3600.35 1395
3600.49 1391
3600.62 1382
3600.76 1371
3600.90 1358
3601.04 1345
3601.17 1335
3601.31 1327
3601.45 1322
3601.59 1320
3601.72 1321
3601.86 1324
3602.00 1329
3602.14 1335
3602.27 1342
3602.41 1349
3602.55 1356
3602.69 1363
3602.83 1369
3602.96 1374
3603.10 1377
3603.24 1378
3603.38 1377
3603.51 1374
3603.65 1368
3603.79 1359
3603.93 1349
3604.06 1337
3604.20 1323
3604.34 1310
3604.48 1299
3604.61 1290
3604.75 1286
3604.89 1285
3605.03 1290
3605.16 1299
3605.30 1310
3605.44 1324
3605.58 1338
3605.72 1352
3605.85 1366
3605.99 1378
3606.13 1388
3606.27 1398
3606.40 1406
3606.54 1412
3606.68 1416
3606.82 1418
3606.95 1416
3607.09 1412
3607.23 1408
3607.37 1403
3607.50 1400
3607.64 1398
3607.78 1398
3607.92 1400
3608.06 1403
3608.19 1406
3608.33 1408
3608.47 1408
3608.61 1406
3608.74 1402
3608.88 1397
3609.02 1390
3609.16 1383
3609.29 1375
3609.43 1368
3609.57 1362
3609.71 1357
3609.85 1353
3609.98 1351
3610.12 1350
3610.26 1351
3610.40 1354
3610.53 1356
3610.67 1359
3610.81 1362
3610.95 1365
3611.09 1368
3611.22 1372
3611.36 1378
3611.50 1384
3611.64 1392
3611.77 1400
3611.91 1406
3612.05 1411
3612.19 1413
3612.33 1412
3612.46 1410
3612.60 1407
3612.74 1403
3612.88 1399
3613.01 1393
3613.15 1386
3613.29 1378
3613.43 1369
3613.57 1361
3613.70 1354
3613.84 1350
3613.98 1349
3614.12 1353
3614.25 1359
3614.39 1367
3614.53 1374
3614.67 1379
3614.81 1380
3614.94 1377
3615.08 1370
3615.22 1361
3615.36 1350
3615.49 1340
3615.63 1332
3615.77 1327
3615.91 1325
3616.05 1327
3616.18 1332
3616.32 1338
3616.46 1345
3616.60 1352
3616.74 1358
3616.87 1363
3617.01 1366
3617.15 1368
3617.29 1369
3617.42 1370
3617.56 1371
3617.70 1373
3617.84 1375
3617.98 1378
3618.11 1382
3618.25 1386
3618.39 1389
3618.53 1391
3618.67 1391
3618.80 1389
3618.94 1384
3619.08 1377
3619.22 1367
3619.35 1355
3619.49 1342
3619.63 1328
3619.77 1314
3619.91 1303
3620.04 1295
3620.18 1289
3620.32 1287
3620.46 1287
3620.60 1290
3620.73 1295
3620.87 1302
3621.01 1309
3621.15 1317
3621.29 1326
3621.42 1337
3621.56 1349
3621.70 1362
3621.84 1374
3621.98 1384
3622.11 1391
3622.25 1395
3622.39 1395
3622.53 1394
3622.67 1390
3622.80 1386
3622.94 1383
3623.08 1382
3623.22 1382
3623.35 1385
3623.49 1390
3623.63 1396
3623.77 1404
3623.91 1414
3624.04 1423
3624.18 1433
3624.32 1441
3624.46 1447
3624.60 1451
3624.73 1451
3624.87 1448
3625.01 1442
3625.15 1433
3625.29 1422
3625.42 1410
3625.56 1397
3625.70 1386
3625.84 1375
3625.98 1367
3626.12 1361
3626.25 1358
3626.39 1358
3626.53 1360
3626.67 1364
3626.81 1368
3626.94 1372
3627.08 1374
3627.22 1372
3627.36 1367
3627.50 1358
3627.63 1347
3627.77 1335
3627.91 1324
3628.05 1315
3628.19 1307
3628.32 1302
3628.46 1298
3628.60 1295
3628.74 1293
3628.88 1289
3629.01 1286
3629.15 1281
3629.29 1277
3629.43 1273
3629.57 1269
3629.70 1267
3629.84 1266
3629.98 1267
3630.12 1270
3630.26 1273
3630.40 1276
3630.53 1278
3630.67 1278
3630.81 1276
3630.95 1274
3631.09 1272
3631.22 1271
3631.36 1271
3631.50 1274
3631.64 1278
3631.78 1283
3631.91 1287
3632.05 1290
3632.19 1291
3632.33 1292
3632.47 1293
3632.61 1293
3632.74 1294
3632.88 1295
3633.02 1295
3633.16 1296
3633.30 1298
3633.43 1302
3633.57 1309
3633.71 1319
3633.85 1331
3633.99 1344
3634.13 1353
3634.26 1358
3634.40 1356
3634.54 1348
3634.68 1335
3634.82 1319
3634.95 1305
3635.09 1294
3635.23 1288
3635.37 1287
3635.51 1289
3635.65 1292
3635.78 1296
3635.92 1298
3636.06 1299
3636.20 1299
3636.34 1298
3636.47 1299
3636.61 1301
3636.75 1305
3636.89 1310
3637.03 1315
3637.17 1319
3637.30 1323
3637.44 1324
3637.58 1323
3637.72 1321
3637.86 1318
3638.00 1314
3638.13 1311
3638.27 1308
3638.41 1305
3638.55 1303
3638.69 1301
3638.83 1301
3638.96 1301
3639.10 1301
3639.24 1303
3639.38 1305
3639.52 1309
3639.65 1313
3639.79 1318
3639.93 1324
3640.07 1331
3640.21 1337
3640.35 1342
3640.48 1345
3640.62 1345
3640.76 1344
3640.90 1341
3641.04 1337
3641.18 1333
3641.31 1330
3641.45 1329
3641.59 1330
3641.73 1332
3641.87 1334
3642.01 1336
3642.14 1336
3642.28 1333
3642.42 1328
3642.56 1320
3642.70 1312
3642.84 1303
3642.97 1295
3643.11 1290
3643.25 1286
3643.39 1285
3643.53 1285
3643.67 1285
3643.80 1283
3643.94 1281
3644.08 1277
3644.22 1272
3644.36 1268
3644.50 1265
3644.63 1264
3644.77 1268
3644.91 1276
3645.05 1287
3645.19 1301
3645.33 1316
3645.47 1330
3645.60 1342
3645.74 1350
3645.88 1355
3646.02 1354
3646.16 1350
3646.30 1341
3646.43 1330
3646.57 1318
3646.71 1306
3646.85 1295
3646.99 1286
3647.13 1280
3647.26 1276
3647.40 1274
3647.54 1273
3647.68 1272
3647.82 1270
3647.96 1266
3648.10 1260
3648.23 1252
3648.37 1245
3648.51 1238
3648.65 1232
3648.79 1230
3648.93 1230
3649.06 1233
3649.20 1239
3649.34 1246
3649.48 1252
3649.62 1257
3649.76 1260
3649.90 1259
3650.03 1257
3650.17 1252
3650.31 1248
3650.45 1244
3650.59 1242
3650.73 1242
3650.86 1245
3651.00 1249
3651.14 1255
3651.28 1260
3651.42 1265
3651.56 1269
3651.70 1271
3651.83 1271
3651.97 1269
3652.11 1265
3652.25 1260
3652.39 1254
3652.53 1248
3652.67 1243
3652.80 1240
3652.94 1240
3653.08 1242
3653.22 1247
3653.36 1254
3653.50 1263
3653.64 1273
3653.77 1284
3653.91 1294
3654.05 1303
3654.19 1309
3654.33 1313
3654.47 1315
3654.61 1316
3654.74 1316
3654.88 1316
3655.02 1316
3655.16 1316
3655.30 1315
3655.44 1312
3655.58 1307
3655.71 1299
3655.85 1290
3655.99 1281
3656.13 1274
3656.27 1268
3656.41 1263
3656.55 1259
3656.68 1255
3656.82 1251
3656.96 1246
3657.10 1242
3657.24 1240
3657.38 1242
3657.52 1250
3657.65 1263
3657.79 1279
3657.93 1298
3658.07 1316
3658.21 1330
3658.35 1340
3658.49 1345
3658.62 1345
3658.76 1343
3658.90 1338
3659.04 1334
3659.18 1331
3659.32 1329
3659.46 1328
3659.60 1327
3659.73 1326
3659.87 1324
3660.01 1321
3660.15 1315
3660.29 1308
3660.43 1300
3660.57 1292
3660.70 1284
3660.84 1278
3660.98 1273
3661.12 1271
3661.26 1270
3661.40 1270
3661.54 1271
3661.68 1271
3661.81 1270
3661.95 1267
3662.09 1263
3662.23 1257
3662.37 1252
3662.51 1249
3662.65 1247
3662.79 1247
3662.92 1248
3663.06 1251
3663.20 1254
3663.34 1257
3663.48 1261
3663.62 1266
3663.76 1275
3663.90 1287
3664.03 1302
3664.17 1320
3664.31 1339
3664.45 1355
3664.59 1368
3664.73 1376
3664.87 1380
3665.01 1381
3665.14 1381
3665.28 1381
3665.42 1382
3665.56 1385
3665.70 1388
3665.84 1390
3665.98 1388
3666.12 1383
3666.25 1374
3666.39 1362
3666.53 1348
3666.67 1333
3666.81 1319
3666.95 1306
3667.09 1293
3667.23 1283
3667.36 1272
3667.50 1264
3667.64 1256
3667.78 1251
3667.92 1250
3668.06 1253
3668.20 1261
3668.34 1273
3668.48 1289
3668.61 1306
3668.75 1322
3668.89 1335
3669.03 1343
3669.17 1345
3669.31 1344
3669.45 1340
3669.59 1336
3669.73 1334
3669.86 1335
3670.00 1339
3670.14 1344
3670.28 1349
3670.42 1353
3670.56 1353
3670.70 1349
3670.84 1341
3670.97 1332
3671.11 1322
3671.25 1312
3671.39 1305
3671.53 1299
3671.67 1296
3671.81 1294
3671.95 1292
3672.09 1293
3672.22 1295
3672.36 1300
3672.50 1308
3672.64 1319
3672.78 1331
3672.92 1343
3673.06 1351
3673.20 1354
3673.34 1352
3673.48 1345
3673.61 1336
3673.75 1326
3673.89 1318
3674.03 1313
3674.17 1309
3674.31 1307
3674.45 1305
3674.59 1303
3674.73 1300
3674.86 1296
3675.00 1291
3675.14 1286
3675.28 1281
3675.42 1276
3675.56 1270
3675.70 1265
3675.84 1259
3675.98 1255
3676.12 1252
3676.25 1249
3676.39 1248
3676.53 1248
3676.67 1248
3676.81 1249
3676.95 1252
3677.09 1256
3677.23 1262
3677.37 1269
3677.51 1276
3677.64 1281
3677.78 1283
3677.92 1280
3678.06 1273
3678.20 1261
3678.34 1248
3678.48 1234
3678.62 1221
3678.76 1209
3678.90 1198
3679.03 1189
3679.17 1179
3679.31 1170
3679.45 1162
3679.59 1155
3679.73 1152
3679.87 1151
3680.01 1154
3680.15 1160
3680.29 1167
3680.42 1175
3680.56 1182
3680.70 1189
3680.84 1195
3680.98 1201
3681.12 1208
3681.26 1214
3681.40 1219
3681.54 1223
3681.68 1225
3681.82 1225
3681.95 1223
3682.09 1222
3682.23 1221
3682.37 1224
3682.51 1230
3682.65 1238
3682.79 1248
3682.93 1258
3683.07 1267
3683.21 1272
3683.35 1273
3683.48 1270
3683.62 1265
3683.76 1257
3683.90 1249
3684.04 1243
3684.18 1239
3684.32 1238
3684.46 1240
3684.60 1244
3684.74 1249
3684.88 1252
3685.02 1254
3685.15 1253
3685.29 1249
3685.43 1244
3685.57 1239
3685.71 1235
3685.85 1232
3685.99 1233
3686.13 1236
3686.27 1241
3686.41 1248
3686.55 1256
3686.69 1264
3686.82 1272
3686.96 1278
3687.10 1281
3687.24 1281
3687.38 1277
3687.52 1269
3687.66 1259
3687.80 1249
3687.94 1240
3688.08 1233
3688.22 1229
3688.36 1229
3688.49 1232
3688.63 1237
3688.77 1242
3688.91 1246
3689.05 1247
3689.19 1246
3689.33 1242
3689.47 1236
3689.61 1230
3689.75 1227
3689.89 1227
3690.03 1233
3690.17 1244
3690.30 1260
3690.44 1278
3690.58 1296
3690.72 1312
3690.86 1324
3691.00 1331
3691.14 1334
3691.28 1334
3691.42 1331
3691.56 1326
3691.70 1322
3691.84 1317
3691.98 1314
3692.12 1311
3692.25 1308
3692.39 1306
3692.53 1303
3692.67 1298
3692.81 1291
3692.95 1281
3693.09 1269
3693.23 1256
3693.37 1242
3693.51 1231
3693.65 1222
3693.79 1216
3693.93 1214
3694.07 1213
3694.20 1214
3694.34 1215
3694.48 1216
3694.62 1217
3694.76 1217
3694.90 1218
3695.04 1220
3695.18 1223
3695.32 1227
3695.46 1234
3695.60 1243
3695.74 1253
3695.88 1265
3696.02 1277
3696.16 1288
3696.29 1298
3696.43 1304
3696.57 1307
3696.71 1308
3696.85 1307
3696.99 1304
3697.13 1301
3697.27 1299
3697.41 1298
3697.55 1301
3697.69 1305
3697.83 1310
3697.97 1314
3698.11 1316
3698.25 1315
3698.39 1308
3698.52 1296
3698.66 1281
3698.80 1266
3698.94 1253
3699.08 1243
3699.22 1238
3699.36 1238
3699.50 1241
3699.64 1246
3699.78 1250
3699.92 1255
3700.06 1259
3700.20 1264
3700.34 1270
3700.48 1278
3700.62 1287
3700.76 1296
3700.89 1304
3701.03 1310
3701.17 1311
3701.31 1310
3701.45 1306
3701.59 1302
3701.73 1296
3701.87 1292
3702.01 1289
3702.15 1287
3702.29 1286
3702.43 1285
3702.57 1283
3702.71 1281
3702.85 1277
3702.99 1273
3703.13 1268
3703.27 1263
3703.41 1258
3703.54 1254
3703.68 1250
3703.82 1246
3703.96 1241
3704.10 1235
3704.24 1227
3704.38 1218
3704.52 1209
3704.66 1201
3704.80 1195
3704.94 1192
3705.08 1192
3705.22 1194
3705.36 1196
3705.50 1198
3705.64 1198
3705.78 1197
3705.92 1194
3706.06 1191
3706.20 1189
3706.34 1188
3706.47 1190
3706.61 1194
3706.75 1200
3706.89 1207
3707.03 1215
3707.17 1225
3707.31 1237
3707.45 1250
3707.59 1265
3707.73 1281
3707.87 1298
3708.01 1314
3708.15 1330
3708.29 1344
3708.43 1356
3708.57 1366
3708.71 1373
3708.85 1376
3708.99 1375
3709.13 1371
3709.27 1365
3709.41 1357
3709.55 1348
3709.69 1341
3709.82 1337
3709.96 1335
3710.10 1337
3710.24 1340
3710.38 1345
3710.52 1351
3710.66 1356
3710.80 1361
3710.94 1365
3711.08 1368
3711.22 1370
3711.36 1369
3711.50 1367
3711.64 1364
3711.78 1360
3711.92 1357
3712.06 1355
3712.20 1355
3712.34 1356
3712.48 1358
3712.62 1359
3712.76 1358
3712.90 1355
3713.04 1351
3713.18 1344
3713.32 1338
3713.46 1332
3713.60 1328
3713.74 1324
3713.87 1320
3714.01 1315
3714.15 1309
3714.29 1301
3714.43 1293
3714.57 1286
3714.71 1281
3714.85 1278
3714.99 1278
3715.13 1281
3715.27 1287
3715.41 1294
3715.55 1300
3715.69 1305
3715.83 1308
3715.97 1307
3716.11 1304
3716.25 1297
3716.39 1289
3716.53 1282
3716.67 1278
3716.81 1278
3716.95 1282
3717.09 1290
3717.23 1301
3717.37 1314
3717.51 1326
3717.65 1337
3717.79 1346
3717.93 1353
3718.07 1359
3718.21 1364
3718.35 1369
3718.49 1374
3718.63 1380
3718.77 1385
3718.91 1389
3719.05 1391
3719.18 1392
3719.32 1390
3719.46 1386
3719.60 1381
3719.74 1375
3719.88 1368
3720.02 1363
3720.16 1359
3720.30 1359
3720.44 1361
3720.58 1366
3720.72 1373
3720.86 1381
3721.00 1388
3721.14 1393
3721.28 1395
3721.42 1395
3721.56 1392
3721.70 1389
3721.84 1387
3721.98 1387
3722.12 1388
3722.26 1390
3722.40 1393
3722.54 1394
3722.68 1393
3722.82 1391
3722.96 1388
3723.10 1384
3723.24 1382
3723.38 1381
3723.52 1381
3723.66 1384
3723.80 1389
3723.94 1396
3724.08 1406
3724.22 1417
3724.36 1430
3724.50 1445
3724.64 1459
3724.78 1473
3724.92 1485
3725.06 1494
3725.20 1502
3725.34 1509
3725.48 1515
3725.62 1521
3725.76 1528
3725.90 1535
3726.04 1542
3726.18 1547
3726.32 1550
3726.46 1549
3726.60 1545
3726.74 1537
3726.88 1527
3727.02 1516
3727.16 1506
3727.30 1498
3727.44 1491
3727.58 1486
3727.72 1483
3727.86 1481
3728.00 1480
3728.14 1479
3728.28 1478
3728.42 1478
3728.56 1479
3728.70 1480
3728.84 1481
3728.98 1482
3729.12 1483
3729.26 1484
3729.40 1485
3729.54 1486
3729.68 1488
3729.82 1492
3729.96 1496
3730.10 1501
3730.24 1504
3730.38 1506
3730.52 1503
3730.66 1495
3730.80 1484
3730.94 1469
3731.08 1452
3731.22 1437
3731.36 1425
3731.50 1417
3731.64 1414
3731.78 1415
3731.92 1418
3732.06 1423
3732.20 1429
3732.34 1434
3732.48 1440
3732.62 1446
3732.76 1452
3732.90 1458
3733.04 1462
3733.18 1464
3733.32 1462
3733.46 1456
3733.60 1447
3733.74 1437
3733.88 1427
3734.02 1419
3734.16 1413
3734.30 1410
3734.44 1408
3734.58 1406
3734.72 1405
3734.86 1404
3735.00 1403
3735.14 1403
3735.28 1405
3735.42 1409
3735.56 1414
3735.70 1420
3735.84 1425
3735.98 1429
3736.12 1431
3736.26 1431
3736.40 1428
3736.54 1424
3736.68 1419
3736.82 1413
3736.96 1407
3737.10 1400
3737.24 1393
3737.38 1386
3737.52 1378
3737.66 1371
3737.80 1364
3737.94 1358
3738.08 1353
3738.22 1349
3738.36 1345
3738.50 1340
3738.64 1334
3738.78 1326
3738.92 1318
3739.06 1312
3739.20 1307
3739.34 1305
3739.48 1305
3739.62 1308
3739.76 1311
3739.90 1313
3740.04 1312
3740.18 1310
3740.32 1307
3740.46 1303
3740.60 1301
3740.74 1299
3740.88 1300
3741.02 1302
3741.16 1305
3741.30 1307
3741.44 1308
3741.58 1308
3741.72 1307
3741.87 1306
3742.01 1305
3742.15 1306
3742.29 1309
3742.43 1313
3742.57 1318
3742.71 1323
3742.85 1327
3742.99 1330
3743.13 1332
3743.27 1333
3743.41 1333
3743.55 1334
3743.69 1335
3743.83 1336
3743.97 1337
3744.11 1338
3744.25 1337
3744.39 1333
3744.53 1328
3744.67 1319
3744.81 1309
3744.95 1298
3745.09 1287
3745.23 1278
3745.37 1273
3745.51 1272
3745.65 1276
3745.79 1284
3745.93 1294
3746.07 1306
3746.21 1317
3746.35 1327
3746.49 1334
3746.63 1338
3746.77 1341
3746.91 1342
3747.05 1341
3747.20 1338
3747.34 1335
3747.48 1331
3747.62 1328
3747.76 1326
3747.90 1326
3748.04 1327
3748.18 1329
3748.32 1330
3748.46 1330
3748.60 1329
3748.74 1325
3748.88 1320
3749.02 1315
3749.16 1311
3749.30 1307
3749.44 1303
3749.58 1299
3749.72 1293
3749.86 1286
3750.00 1279
3750.14 1271
3750.28 1263
3750.42 1256
3750.56 1249
3750.70 1242
3750.84 1235
3750.98 1227
3751.13 1219
3751.27 1212
3751.41 1205
3751.55 1200
3751.69 1197
3751.83 1197
3751.97 1199
3752.11 1202
3752.25 1207
3752.39 1213
3752.53 1219
3752.67 1226
3752.81 1234
3752.95 1242
3753.09 1252
3753.23 1261
3753.37 1269
3753.51 1277
3753.65 1284
3753.79 1289
3753.93 1294
3754.07 1298
3754.21 1302
3754.35 1307
3754.50 1311
3754.64 1313
3754.78 1314
3754.92 1312
3755.06 1307
3755.20 1300
3755.34 1291
3755.48 1282
3755.62 1273
3755.76 1267
3755.90 1262
3756.04 1260
3756.18 1260
3756.32 1262
3756.46 1264
3756.60 1265
3756.74 1266
3756.88 1266
3757.02 1266
3757.16 1266
3757.30 1267
3757.45 1269
3757.59 1271
3757.73 1273
3757.87 1273
3758.01 1269
3758.15 1262
3758.29 1253
3758.43 1242
3758.57 1232
3758.71 1227
3758.85 1227
3758.99 1233
3759.13 1245
3759.27 1260
3759.41 1275
3759.55 1288
3759.69 1297
3759.83 1302
3759.97 1304
3760.12 1304
3760.26 1304
3760.40 1307
3760.54 1312
3760.68 1320
3760.82 1328
3760.96 1336
3761.10 1341
3761.24 1342
3761.38 1339
3761.52 1331
3761.66 1321
3761.80 1310
3761.94 1301
3762.08 1295
3762.22 1293
3762.36 1295
3762.51 1300
3762.65 1306
3762.79 1313
3762.93 1318
3763.07 1322
3763.21 1324
3763.35 1325
3763.49 1326
3763.63 1326
3763.77 1325
3763.91 1326
3764.05 1327
3764.19 1330
3764.33 1334
3764.47 1338
3764.61 1342
3764.75 1346
3764.90 1347
3765.04 1346
3765.18 1343
3765.32 1341
3765.46 1339
3765.60 1340
3765.74 1342
3765.88 1345
3766.02 1348
3766.16 1348
3766.30 1346
3766.44 1342
3766.58 1336
3766.72 1331
3766.86 1329
3767.01 1331
3767.15 1336
3767.29 1344
3767.43 1352
3767.57 1357
3767.71 1358
3767.85 1354
3767.99 1345
3768.13 1333
3768.27 1320
3768.41 1308
3768.55 1299
3768.69 1294
3768.83 1293
3768.98 1295
3769.12 1298
3769.26 1303
3769.40 1307
3769.54 1310
3769.68 1313
3769.82 1314
3769.96 1314
3770.10 1314
3770.24 1315
3770.38 1318
3770.52 1322
3770.66 1327
3770.81 1334
3770.95 1340
3771.09 1347
3771.23 1352
3771.37 1356
3771.51 1358
3771.65 1361
3771.79 1362
3771.93 1362
3772.07 1361
3772.21 1357
3772.35 1352
3772.49 1345
3772.64 1335
3772.78 1325
3772.92 1316
3773.06 1308
3773.20 1302
3773.34 1297
3773.48 1294
3773.62 1293
3773.76 1292
3773.90 1293
3774.04 1295
3774.18 1298
3774.32 1301
3774.47 1306
3774.61 1309
3774.75 1312
3774.89 1314
3775.03 1315
3775.17 1314
3775.31 1313
3775.45 1312
3775.59 1313
3775.73 1316
3775.87 1321
3776.01 1328
3776.16 1337
3776.30 1345
3776.44 1352
3776.58 1357
3776.72 1360
3776.86 1359
3777.00 1356
3777.14 1350
3777.28 1342
3777.42 1333
3777.56 1325
3777.71 1317
3777.85 1311
3777.99 1306
3778.13 1302
3778.27 1299
3778.41 1295
3778.55 1292
3778.69 1288
3778.83 1284
3778.97 1281
3779.11 1280
3779.26 1279
3779.40 1279
3779.54 1280
3779.68 1280
3779.82 1281
3779.96 1283
3780.10 1284
3780.24 1287
3780.38 1291
3780.52 1295
3780.66 1301
3780.81 1306
3780.95 1310
3781.09 1313
3781.23 1315
3781.37 1314
3781.51 1310
3781.65 1303
3781.79 1295
3781.93 1285
3782.07 1276
3782.21 1268
3782.36 1265
3782.50 1265
3782.64 1270
3782.78 1278
3782.92 1286
3783.06 1294
3783.20 1299
3783.34 1301
3783.48 1300
3783.62 1296
3783.77 1292
3783.91 1289
3784.05 1288
3784.19 1288
3784.33 1290
3784.47 1294
3784.61 1297
3784.75 1300
3784.89 1301
3785.03 1299
3785.18 1296
3785.32 1290
3785.46 1283
3785.60 1276
3785.74 1270
3785.88 1266
3786.02 1264
3786.16 1263
3786.30 1264
3786.44 1265
3786.59 1267
3786.73 1267
3786.87 1266
3787.01 1264
3787.15 1262
3787.29 1258
3787.43 1254
3787.57 1250
3787.71 1246
3787.86 1244
3788.00 1244
3788.14 1246
3788.28 1250
3788.42 1255
3788.56 1262
3788.70 1268
3788.84 1272
3788.98 1276
3789.13 1278
3789.27 1278
3789.41 1278
3789.55 1278
3789.69 1278
3789.83 1278
3789.97 1279
3790.11 1281
3790.25 1282
3790.40 1283
3790.54 1281
3790.68 1277
3790.82 1270
3790.96 1259
3791.10 1248
3791.24 1236
3791.38 1227
3791.52 1221
3791.67 1220
3791.81 1222
3791.95 1228
3792.09 1235
3792.23 1242
3792.37 1249
3792.51 1256
3792.65 1263
3792.79 1268
3792.94 1272
3793.08 1275
3793.22 1274
3793.36 1270
3793.50 1262
3793.64 1251
3793.78 1238
3793.92 1225
3794.07 1213
3794.21 1203
3794.35 1197
3794.49 1194
3794.63 1194
3794.77 1196
3794.91 1200
3795.05 1206
3795.19 1211
3795.34 1215
3795.48 1218
3795.62 1220
3795.76 1220
3795.90 1221
3796.04 1221
3796.18 1222
3796.32 1222
3796.47 1222
3796.61 1220
3796.75 1217
3796.89 1212
3797.03 1206
3797.17 1201
3797.31 1196
3797.45 1193
3797.60 1191
3797.74 1190
3797.88 1190
3798.02 1191
3798.16 1191
3798.30 1193
3798.44 1195
3798.58 1198
3798.73 1201
3798.87 1204
3799.01 1207
3799.15 1208
3799.29 1208
3799.43 1207
3799.57 1205
3799.71 1204
3799.86 1204
3800.00 1206
3800.14 1209
3800.28 1214
3800.42 1219
3800.56 1225
3800.70 1231
3800.85 1236
3800.99 1239
3801.13 1240
3801.27 1238
3801.41 1236
3801.55 1231
3801.69 1227
3801.83 1223
3801.98 1222
3802.12 1223
3802.26 1227
3802.40 1234
3802.54 1243
3802.68 1251
3802.82 1257
3802.97 1260
3803.11 1261
3803.25 1259
3803.39 1256
3803.53 1252
3803.67 1248
3803.81 1245
3803.95 1240
3804.10 1233
3804.24 1224
3804.38 1214
3804.52 1202
3804.66 1191
3804.80 1181
3804.94 1174
3805.09 1170
3805.23 1168
3805.37 1167
3805.51 1166
3805.65 1165
3805.79 1164
3805.93 1163
3806.08 1162
3806.22 1162
3806.36 1164
3806.50 1168
3806.64 1175
3806.78 1185
3806.92 1195
3807.07 1205
3807.21 1213
3807.35 1217
3807.49 1217
3807.63 1213
3807.77 1207
3807.91 1200
3808.06 1197
3808.20 1197
3808.34 1201
3808.48 1209
3808.62 1220
3808.76 1231
3808.90 1241
3809.05 1248
3809.19 1253
3809.33 1255
3809.47 1256
3809.61 1256
3809.75 1257
3809.89 1259
3810.04 1262
3810.18 1265
3810.32 1267
3810.46 1268
3810.60 1265
3810.74 1260
3810.89 1251
3811.03 1239
3811.17 1225
3811.31 1211
3811.45 1197
3811.59 1185
3811.73 1175
3811.88 1168
3812.02 1163
3812.16 1160
3812.30 1160
3812.44 1160
3812.58 1160
3812.73 1160
3812.87 1160
3813.01 1158
3813.15 1155
3813.29 1151
3813.43 1146
3813.57 1142
3813.72 1140
3813.86 1140
3814.00 1143
3814.14 1148
3814.28 1156
3814.42 1164
3814.57 1172
3814.71 1178
3814.85 1183
3814.99 1187
3815.13 1192
3815.27 1197
3815.41 1203
3815.56 1209
3815.70 1215
3815.84 1218
3815.98 1218
3816.12 1217
3816.26 1213
3816.41 1210
3816.55 1209
3816.69 1210
3816.83 1215
3816.97 1223
3817.11 1232
3817.26 1242
3817.40 1251
3817.54 1257
3817.68 1260
3817.82 1262
3817.96 1262
3818.11 1262
3818.25 1261
3818.39 1261
3818.53 1260
3818.67 1257
3818.81 1253
3818.96 1247
3819.10 1238
3819.24 1227
3819.38 1214
3819.52 1201
3819.66 1187
3819.81 1175
3819.95 1164
3820.09 1155
3820.23 1148
3820.37 1144
3820.51 1142
3820.66 1142
3820.80 1145
3820.94 1149
3821.08 1153
3821.22 1159
3821.36 1164
3821.51 1168
3821.65 1171
3821.79 1173
3821.93 1173
3822.07 1173
3822.21 1172
3822.36 1170
3822.50 1169
3822.64 1167
3822.78 1165
3822.92 1164
3823.06 1163
3823.21 1161
3823.35 1160
3823.49 1158
3823.63 1157
3823.77 1155
3823.91 1153
3824.06 1150
3824.20 1146
3824.34 1141
3824.48 1135
3824.62 1129
3824.76 1125
3824.91 1124
3825.05 1127
3825.19 1135
3825.33 1147
3825.47 1160
3825.62 1172
3825.76 1182
3825.90 1186
3826.04 1187
3826.18 1183
3826.32 1178
3826.47 1173
3826.61 1168
3826.75 1164
3826.89 1163
3827.03 1162
3827.18 1162
3827.32 1162
3827.46 1162
3827.60 1162
3827.74 1161
3827.88 1159
3828.03 1157
3828.17 1154
3828.31 1150
3828.45 1146
3828.59 1142
3828.74 1137
3828.88 1130
3829.02 1122
3829.16 1112
3829.30 1102
3829.44 1092
3829.59 1085
3829.73 1081
3829.87 1082
3830.01 1086
3830.15 1094
3830.30 1104
3830.44 1116
3830.58 1129
3830.72 1143
3830.86 1157
3831.00 1171
3831.15 1183
3831.29 1194
3831.43 1202
3831.57 1207
3831.71 1209
3831.86 1208
3832.00 1207
3832.14 1204
3832.28 1201
3832.42 1196
3832.57 1190
3832.71 1181
3832.85 1168
3832.99 1153
3833.13 1137
3833.28 1121
3833.42 1109
3833.56 1102
3833.70 1101
3833.84 1105
3833.98 1113
3834.13 1124
3834.27 1135
3834.41 1145
3834.55 1153
3834.69 1160
3834.84 1165
3834.98 1171
3835.12 1176
3835.26 1183
3835.40 1189
3835.55 1196
3835.69 1201
3835.83 1205
3835.97 1207
3836.11 1206
3836.26 1202
3836.40 1195
3836.54 1188
3836.68 1180
3836.82 1174
3836.97 1170
3837.11 1168
3837.25 1169
3837.39 1171
3837.53 1175
3837.68 1179
3837.82 1184
3837.96 1190
3838.10 1199
3838.24 1210
3838.39 1222
3838.53 1235
3838.67 1248
3838.81 1257
3838.95 1263
3839.10 1265
3839.24 1263
3839.38 1257
3839.52 1251
3839.66 1244
3839.81 1237
3839.95 1231
3840.09 1226
3840.23 1222
3840.37 1217
3840.52 1211
3840.66 1204
3840.80 1196
3840.94 1188
3841.08 1178
3841.23 1169
3841.37 1161
3841.51 1153
3841.65 1147
3841.79 1143
3841.94 1140
3842.08 1139
3842.22 1139
3842.36 1140
3842.51 1142
3842.65 1143
3842.79 1145
3842.93 1146
3843.07 1146
3843.22 1146
3843.36 1145
3843.50 1144
3843.64 1143
3843.78 1141
3843.93 1141
3844.07 1140
3844.21 1140
3844.35 1140
3844.49 1142
3844.64 1146
3844.78 1152
3844.92 1160
3845.06 1168
3845.21 1175
3845.35 1181
3845.49 1184
3845.63 1183
3845.77 1180
3845.92 1174
3846.06 1168
3846.20 1163
3846.34 1159
3846.48 1157
3846.63 1158
3846.77 1160
3846.91 1162
3847.05 1164
3847.20 1163
3847.34 1159
3847.48 1152
3847.62 1143
3847.76 1133
3847.91 1125
3848.05 1118
3848.19 1115
3848.33 1115
3848.48 1116
3848.62 1118
3848.76 1121
3848.90 1123
3849.04 1125
3849.19 1128
3849.33 1131
3849.47 1135
3849.61 1140
3849.75 1144
3849.90 1145
3850.04 1144
3850.18 1139
3850.32 1131
3850.47 1121
3850.61 1110
3850.75 1099
3850.89 1090
3851.03 1085
3851.18 1083
3851.32 1085
3851.46 1090
3851.60 1097
3851.75 1106
3851.89 1114
3852.03 1121
3852.17 1128
3852.32 1132
3852.46 1135
3852.60 1138
3852.74 1140
3852.88 1142
3853.03 1144
3853.17 1147
3853.31 1148
3853.45 1149
3853.60 1148
3853.74 1146
3853.88 1141
3854.02 1135
3854.16 1128
3854.31 1120
3854.45 1112
3854.59 1105
3854.73 1098
3854.88 1091
3855.02 1086
3855.16 1082
3855.30 1078
3855.45 1076
3855.59 1075
3855.73 1076
3855.87 1078
3856.02 1081
3856.16 1085
3856.30 1091
3856.44 1098
3856.58 1106
3856.73 1114
3856.87 1122
3857.01 1131
3857.15 1138
3857.30 1144
3857.44 1148
3857.58 1152
3857.72 1156
3857.87 1159
3858.01 1163
3858.15 1167
3858.29 1171
3858.44 1173
3858.58 1173
3858.72 1169
3858.86 1162
3859.00 1153
3859.15 1142
3859.29 1131
3859.43 1121
3859.57 1114
3859.72 1109
3859.86 1107
3860.00 1107
3860.14 1108
3860.29 1108
3860.43 1107
3860.57 1105
3860.71 1101
3860.86 1096
3861.00 1091
3861.14 1087
3861.28 1084
3861.43 1084
3861.57 1086
3861.71 1091
3861.85 1098
3862.00 1107
3862.14 1116
3862.28 1125
3862.42 1131
3862.57 1136
3862.71 1137
3862.85 1135
3862.99 1132
3863.14 1128
3863.28 1125
3863.42 1124
3863.56 1125
3863.70 1127
3863.85 1131
3863.99 1135
3864.13 1139
3864.27 1144
3864.42 1147
3864.56 1150
3864.70 1152
3864.84 1153
3864.99 1152
3865.13 1149
3865.27 1145
3865.41 1139
3865.56 1132
3865.70 1124
3865.84 1116
3865.98 1108
3866.13 1099
3866.27 1091
3866.41 1086
3866.56 1083
3866.70 1084
3866.84 1090
3866.98 1101
3867.13 1116
3867.27 1132
3867.41 1149
3867.55 1164
3867.70 1176
3867.84 1184
3867.98 1188
3868.12 1189
3868.27 1187
3868.41 1185
3868.55 1182
3868.69 1181
3868.84 1180
3868.98 1180
3869.12 1179
3869.26 1177
3869.41 1174
3869.55 1168
3869.69 1161
3869.83 1153
3869.98 1146
3870.12 1142
3870.26 1141
3870.40 1143
3870.55 1147
3870.69 1150
3870.83 1152
3870.97 1151
3871.12 1147
3871.26 1142
3871.40 1138
3871.55 1135
3871.69 1135
3871.83 1139
3871.97 1145
3872.12 1152
3872.26 1159
3872.40 1163
3872.54 1163
3872.69 1161
3872.83 1156
3872.97 1150
3873.11 1143
3873.26 1137
3873.40 1132
3873.54 1128
3873.68 1125
3873.83 1124
3873.97 1126
3874.11 1131
3874.26 1138
3874.40 1148
3874.54 1158
3874.68 1167
3874.83 1174
3874.97 1177
3875.11 1176
3875.25 1171
3875.40 1165
3875.54 1159
3875.68 1154
3875.82 1151
3875.97 1150
3876.11 1151
3876.25 1152
3876.40 1152
3876.54 1151
3876.68 1149
3876.82 1145
3876.97 1139
3877.11 1133
3877.25 1126
3877.39 1118
3877.54 1110
3877.68 1102
3877.82 1095
3877.97 1089
3878.11 1084
3878.25 1081
3878.39 1079
3878.54 1079
3878.68 1078
3878.82 1077
3878.97 1076
3879.11 1074
3879.25 1073
3879.39 1073
3879.54 1076
3879.68 1082
3879.82 1090
3879.96 1100
3880.11 1110
3880.25 1119
3880.39 1126
3880.54 1129
3880.68 1127
3880.82 1122
3880.96 1114
3881.11 1105
3881.25 1098
3881.39 1094
3881.54 1095
3881.68 1101
3881.82 1111
3881.96 1121
3882.11 1130
3882.25 1136
3882.39 1138
3882.53 1136
3882.68 1132
3882.82 1127
3882.96 1123
3883.11 1121
3883.25 1121
3883.39 1124
3883.53 1127
3883.68 1132
3883.82 1136
3883.96 1141
3884.11 1146
3884.25 1149
3884.39 1152
3884.53 1153
3884.68 1153
3884.82 1151
3884.96 1149
3885.11 1146
3885.25 1144
3885.39 1142
3885.53 1142
3885.68 1142
3885.82 1143
3885.96 1144
3886.11 1146
3886.25 1146
3886.39 1146
3886.53 1144
3886.68 1143
3886.82 1142
3886.96 1142
3887.11 1142
3887.25 1144
3887.39 1146
3887.54 1148
3887.68 1150
3887.82 1151
3887.96 1152
3888.11 1152
3888.25 1152
3888.39 1153
3888.54 1155
3888.68 1157
3888.82 1159
3888.96 1161
3889.11 1161
3889.25 1160
3889.39 1157
3889.54 1154
3889.68 1151
3889.82 1149
3889.97 1148
3890.11 1149
3890.25 1151
3890.39 1154
3890.54 1158
3890.68 1161
3890.82 1164
3890.97 1167
3891.11 1171
3891.25 1177
3891.39 1184
3891.54 1192
3891.68 1201
3891.82 1209
3891.97 1215
3892.11 1219
3892.25 1219
3892.40 1217
3892.54 1214
3892.68 1211
3892.82 1208
3892.97 1204
3893.11 1201
3893.25 1196
3893.40 1189
3893.54 1181
3893.68 1173
3893.83 1165
3893.97 1158
3894.11 1155
3894.26 1154
3894.40 1157
3894.54 1161
3894.68 1165
3894.83 1170
3894.97 1173
3895.11 1176
3895.26 1178
3895.40 1180
3895.54 1183
3895.69 1185
3895.83 1187
3895.97 1187
3896.11 1185
3896.26 1180
3896.40 1174
3896.54 1168
3896.69 1166
3896.83 1170
3896.97 1180
3897.12 1195
3897.26 1215
3897.40 1235
3897.55 1253
3897.69 1266
3897.83 1273
3897.97 1275
3898.12 1273
3898.26 1267
3898.40 1259
3898.55 1251
3898.69 1243
3898.83 1235
3898.98 1230
3899.12 1225
3899.26 1222
3899.41 1220
3899.55 1218
3899.69 1216
3899.84 1212
3899.98 1207
3900.12 1200
3900.26 1194
3900.41 1189
3900.55 1185
3900.69 1182
3900.84 1179
3900.98 1176
3901.12 1173
3901.27 1169
3901.41 1167
3901.55 1165
3901.70 1166
3901.84 1169
3901.98 1174
3902.13 1179
3902.27 1184
3902.41 1187
3902.56 1187
3902.70 1183
3902.84 1177
3902.99 1170
3903.13 1163
3903.27 1158
3903.41 1156
3903.56 1158
3903.70 1164
3903.84 1172
3903.99 1182
3904.13 1192
3904.27 1201
3904.42 1208
3904.56 1213
3904.70 1215
3904.85 1214
3904.99 1210
3905.13 1203
3905.28 1194
3905.42 1185
3905.56 1176
3905.71 1169
3905.85 1165
3905.99 1166
3906.14 1170
3906.28 1175
3906.42 1181
3906.57 1186
3906.71 1187
3906.85 1183
3907.00 1176
3907.14 1165
3907.28 1154
3907.43 1143
3907.57 1134
3907.71 1128
3907.86 1125
3908.00 1124
3908.14 1124
3908.29 1126
3908.43 1127
3908.57 1129
3908.72 1132
3908.86 1136
3909.00 1141
3909.15 1146
3909.29 1152
3909.43 1157
3909.58 1161
3909.72 1163
3909.86 1163
3910.01 1160
3910.15 1156
3910.29 1151
3910.44 1144
3910.58 1139
3910.72 1134
3910.87 1130
3911.01 1128
3911.15 1127
3911.30 1127
3911.44 1129
3911.58 1131
3911.73 1135
3911.87 1140
3912.01 1146
3912.16 1152
3912.30 1159
3912.44 1164
3912.59 1168
3912.73 1169
3912.87 1168
3913.02 1163
3913.16 1158
3913.30 1153
3913.45 1150
3913.59 1150
3913.73 1153
3913.88 1158
3914.02 1163
3914.16 1167
3914.31 1169
3914.45 1167
3914.59 1163
3914.74 1159
3914.88 1156
3915.02 1156
3915.17 1158
3915.31 1162
3915.45 1167
3915.60 1171
3915.74 1172
3915.88 1172
3916.03 1169
3916.17 1165
3916.31 1163
3916.46 1161
3916.60 1162
3916.74 1164
3916.89 1167
3917.03 1170
3917.17 1172
3917.32 1172
3917.46 1170
3917.61 1165
3917.75 1158
3917.89 1150
3918.04 1142
3918.18 1134
3918.32 1127
3918.47 1123
3918.61 1121
3918.75 1122
3918.90 1125
3919.04 1129
3919.18 1133
3919.33 1136
3919.47 1137
3919.61 1135
3919.76 1133
3919.90 1129
3920.04 1124
3920.19 1120
3920.33 1117
3920.47 1115
3920.62 1115
3920.76 1116
3920.91 1118
3921.05 1121
3921.19 1125
3921.34 1128
3921.48 1131
3921.62 1133
3921.77 1134
3921.91 1135
3922.05 1136
3922.20 1138
3922.34 1140
3922.48 1144
3922.63 1149
3922.77 1155
3922.92 1160
3923.06 1164
3923.20 1167
3923.35 1167
3923.49 1164
3923.63 1161
3923.78 1156
3923.92 1153
3924.06 1151
3924.21 1152
3924.35 1154
3924.49 1158
3924.64 1162
3924.78 1166
3924.93 1169
3925.07 1168
3925.21 1165
3925.36 1158
3925.50 1151
3925.64 1143
3925.79 1137
3925.93 1133
3926.07 1131
3926.22 1131
3926.36 1131
3926.51 1130
3926.65 1128
3926.79 1124
3926.94 1120
3927.08 1116
3927.22 1114
3927.37 1116
3927.51 1121
3927.65 1128
3927.80 1136
3927.94 1144
3928.09 1150
3928.23 1153
3928.37 1152
3928.52 1147
3928.66 1139
3928.80 1130
3928.95 1121
3929.09 1113
3929.23 1108
3929.38 1106
3929.52 1108
3929.67 1111
3929.81 1115
3929.95 1117
3930.10 1117
3930.24 1115
3930.38 1112
3930.53 1110
3930.67 1109
3930.82 1111
3930.96 1118
3931.10 1128
3931.25 1140
3931.39 1152
3931.53 1163
3931.68 1171
3931.82 1176
3931.96 1178
3932.11 1177
3932.25 1174
3932.40 1170
3932.54 1165
3932.68 1160
3932.83 1155
3932.97 1150
3933.11 1146
3933.26 1143
3933.40 1139
3933.55 1134
3933.69 1127
3933.83 1118
3933.98 1107
3934.12 1096
3934.26 1085
3934.41 1077
3934.55 1073
3934.70 1072
3934.84 1075
3934.98 1082
3935.13 1090
3935.27 1098
3935.42 1106
3935.56 1111
3935.70 1114
3935.85 1115
3935.99 1113
3936.13 1110
3936.28 1107
3936.42 1104
3936.57 1103
3936.71 1104
3936.85 1105
3937.00 1106
3937.14 1106
3937.28 1106
3937.43 1104
3937.57 1101
3937.72 1099
3937.86 1098
3938.00 1100
3938.15 1103
3938.29 1107
3938.44 1112
3938.58 1115
3938.72 1117
3938.87 1116
3939.01 1113
3939.15 1109
3939.30 1105
3939.44 1103
3939.59 1103
3939.73 1104
3939.87 1108
3940.02 1112
3940.16 1115
3940.31 1118
3940.45 1119
3940.59 1121
3940.74 1122
3940.88 1124
3941.02 1127
3941.17 1129
3941.31 1131
3941.46 1132
3941.60 1132
3941.74 1131
3941.89 1128
3942.03 1126
3942.18 1123
3942.32 1121
3942.46 1120
3942.61 1119
3942.75 1118
3942.90 1117
3943.04 1115
3943.18 1113
3943.33 1110
3943.47 1107
3943.62 1103
3943.76 1099
3943.90 1096
3944.05 1094
3944.19 1093
3944.34 1095
3944.48 1098
3944.62 1102
3944.77 1108
3944.91 1114
3945.06 1120
3945.20 1126
3945.34 1132
3945.49 1138
3945.63 1143
3945.77 1148
3945.92 1151
3946.06 1152
3946.21 1151
3946.35 1147
3946.49 1141
3946.64 1134
3946.78 1124
3946.93 1114
3947.07 1105
3947.21 1095
3947.36 1088
3947.50 1081
3947.65 1075
3947.79 1071
3947.93 1068
3948.08 1066
3948.22 1066
3948.37 1068
3948.51 1072
3948.65 1077
3948.80 1085
3948.94 1093
3949.09 1102
3949.23 1110
3949.38 1119
3949.52 1128
3949.66 1137
3949.81 1146
3949.95 1153
3950.10 1159
3950.24 1163
3950.38 1166
3950.53 1168
3950.67 1170
3950.82 1173
3950.96 1177
3951.10 1182
3951.25 1187
3951.39 1191
3951.54 1193
3951.68 1192
3951.82 1189
3951.97 1185
3952.11 1180
3952.26 1174
3952.40 1170
3952.54 1165
3952.69 1161
3952.83 1158
3952.98 1155
3953.12 1154
3953.27 1154
3953.41 1155
3953.55 1157
3953.70 1160
3953.84 1162
3953.99 1164
3954.13 1165
3954.27 1165
3954.42 1164
3954.56 1162
3954.71 1160
3954.85 1159
3954.99 1158
3955.14 1159
3955.28 1161
3955.43 1163
3955.57 1167
3955.72 1170
3955.86 1172
3956.00 1173
3956.15 1171
3956.29 1167
3956.44 1161
3956.58 1154
3956.72 1146
3956.87 1138
3957.01 1132
3957.16 1127
3957.30 1125
3957.45 1124
3957.59 1126
3957.73 1128
3957.88 1131
3958.02 1133
3958.17 1134
3958.31 1134
3958.46 1132
3958.60 1128
3958.74 1122
3958.89 1115
3959.03 1108
3959.18 1101
3959.32 1096
3959.46 1094
3959.61 1094
3959.75 1096
3959.90 1099
3960.04 1102
3960.19 1103
3960.33 1101
3960.47 1097
3960.62 1091
3960.76 1085
3960.91 1080
3961.05 1078
3961.20 1079
3961.34 1082
3961.48 1087
3961.63 1091
3961.77 1095
3961.92 1096
3962.06 1095
3962.21 1092
3962.35 1088
3962.49 1084
3962.64 1080
3962.78 1076
3962.93 1073
3963.07 1071
3963.22 1070
3963.36 1071
3963.50 1073
3963.65 1077
3963.79 1082
3963.94 1086
3964.08 1091
3964.23 1093
3964.37 1092
3964.51 1089
3964.66 1084
3964.80 1078
3964.95 1073
3965.09 1069
3965.24 1068
3965.38 1068
3965.52 1070
3965.67 1074
3965.81 1078
3965.96 1083
3966.10 1088
3966.25 1092
3966.39 1096
3966.54 1099
3966.68 1103
3966.82 1107
3966.97 1112
3967.11 1117
3967.26 1123
3967.40 1128
3967.55 1133
3967.69 1135
3967.83 1136
3967.98 1135
3968.12 1132
3968.27 1128
3968.41 1123
3968.56 1118
3968.70 1112
3968.85 1106
3968.99 1101
3969.13 1095
3969.28 1090
3969.42 1084
3969.57 1079
3969.71 1073
3969.86 1067
3970.00 1060
3970.15 1052
3970.29 1044
3970.43 1036
3970.58 1028
3970.72 1021
3970.87 1015
3971.01 1011
3971.16 1008
3971.30 1008
3971.44 1010
3971.59 1013
3971.73 1016
3971.88 1020
3972.02 1024
3972.17 1028
3972.31 1032
3972.46 1035
3972.60 1039
3972.75 1042
3972.89 1044
3973.03 1045
3973.18 1045
3973.32 1045
3973.47 1044
3973.61 1044
3973.76 1046
3973.90 1048
3974.05 1052
3974.19 1057
3974.33 1062
3974.48 1066
3974.62 1068
3974.77 1068
3974.91 1067
3975.06 1065
3975.20 1062
3975.35 1060
3975.49 1058
3975.63 1058
3975.78 1058
3975.92 1057
3976.07 1057
3976.21 1055
3976.36 1052
3976.50 1048
3976.65 1044
3976.79 1041
3976.94 1038
3977.08 1036
3977.22 1035
3977.37 1036
3977.51 1038
3977.66 1041
3977.80 1043
3977.95 1046
3978.09 1049
3978.24 1051
3978.38 1054
3978.53 1058
3978.67 1063
3978.82 1069
3978.96 1077
3979.10 1084
3979.25 1091
3979.39 1097
3979.54 1100
3979.68 1100
3979.83 1097
3979.97 1091
3980.12 1084
3980.26 1075
3980.41 1067
3980.55 1059
3980.69 1054
3980.84 1053
3980.98 1054
3981.13 1057
3981.27 1062
3981.42 1067
3981.56 1072
3981.71 1075
3981.85 1077
3982.00 1078
3982.14 1077
3982.29 1075
3982.43 1072
3982.58 1069
3982.72 1065
3982.86 1063
3983.01 1061
3983.15 1060
3983.30 1059
3983.44 1057
3983.59 1055
3983.73 1052
3983.88 1048
3984.02 1044
3984.17 1040
3984.31 1038
3984.46 1037
3984.60 1039
3984.75 1041
3984.89 1043
3985.03 1045
3985.18 1046
3985.32 1046
3985.47 1045
3985.61 1043
3985.76 1043
3985.90 1042
3986.05 1043
3986.19 1044
3986.34 1044
3986.48 1043
3986.63 1041
3986.77 1036
3986.92 1029
3987.06 1020
3987.21 1010
3987.35 1000
3987.49 992
3987.64 985
3987.78 980
3987.93 976
3988.07 974
3988.22 973
3988.36 972
3988.51 971
3988.65 969
3988.80 968
3988.94 968
3989.09 968
3989.23 969
3989.38 972
3989.52 976
3989.67 982
3989.81 990
3989.96 999
3990.10 1009
3990.25 1020
3990.39 1032
3990.53 1044
3990.68 1054
3990.82 1062
3990.97 1068
3991.11 1072
3991.26 1075
3991.40 1077
3991.55 1080
3991.69 1083
3991.84 1087
3991.98 1091
3992.13 1095
3992.27 1098
3992.42 1101
3992.56 1104
3992.71 1106
3992.85 1110
3993.00 1114
3993.14 1119
3993.29 1124
3993.43 1129
3993.58 1133
3993.72 1137
3993.87 1138
3994.01 1136
3994.16 1132
3994.30 1125
3994.45 1116
3994.59 1107
3994.73 1099
3994.88 1094
3995.02 1091
3995.17 1091
3995.31 1092
3995.46 1095
3995.60 1098
3995.75 1100
3995.89 1102
3996.04 1104
3996.18 1106
3996.33 1109
3996.47 1112
3996.62 1115
3996.76 1118
3996.91 1121
3997.05 1122
3997.20 1123
3997.34 1123
3997.49 1124
3997.63 1124
3997.78 1123
3997.92 1123
3998.07 1122
3998.21 1122
3998.36 1122
3998.50 1122
3998.65 1122
3998.79 1123
3998.94 1123
3999.08 1121
3999.23 1119
3999.37 1115
3999.52 1110
3999.66 1106
3999.81 1101
3999.95 1098
4000.10 1096
4000.24 1094
4000.39 1094
4000.53 1093
4000.68 1093
4000.82 1093
4000.97 1092
4001.11 1092
4001.26 1091
4001.40 1091
4001.55 1092
4001.69 1093
4001.84 1094
4001.98 1094
4002.13 1093
4002.27 1091
4002.42 1086
4002.56 1078
4002.71 1069
4002.85 1058
4003.00 1047
4003.14 1036
4003.29 1026
4003.43 1017
4003.58 1010
4003.72 1005
4003.87 1001
4004.01 1000
4004.16 1000
4004.30 1003
4004.45 1005
4004.59 1007
4004.74 1007
4004.88 1005
4005.03 1000
4005.17 993
4005.32 986
4005.46 980
4005.61 976
4005.75 976
4005.90 979
4006.04 983
4006.19 988
4006.33 994
4006.48 998
4006.62 1001
4006.77 1002
4006.91 1001
4007.06 1000
4007.20 997
4007.35 993
4007.49 988
4007.64 983
4007.78 978
4007.93 974
4008.07 971
4008.22 969
4008.36 969
4008.51 972
4008.65 975
4008.80 979
4008.94 983
4009.09 987
4009.24 990
4009.38 992
4009.53 995
4009.67 1000
4009.82 1008
4009.96 1020
4010.11 1035
4010.25 1052
4010.40 1069
4010.54 1084
4010.69 1094
4010.83 1099
4010.98 1097
4011.12 1090
4011.27 1080
4011.41 1069
4011.56 1058
4011.70 1050
4011.85 1044
4011.99 1041
4012.14 1040
4012.28 1038
4012.43 1036
4012.57 1034
4012.72 1031
4012.86 1029
4013.01 1028
4013.15 1028
4013.30 1030
4013.44 1033
4013.59 1035
4013.74 1037
4013.88 1038
4014.03 1038
4014.17 1038
4014.32 1039
4014.46 1042
4014.61 1045
4014.75 1049
4014.90 1053
4015.04 1056
4015.19 1058
4015.33 1060
4015.48 1062
4015.62 1064
4015.77 1066
4015.91 1069
4016.06 1070
4016.20 1070
4016.35 1066
4016.49 1060
4016.64 1051
4016.79 1041
4016.93 1032
4017.08 1024
4017.22 1019
4017.37 1016
4017.51 1015
4017.66 1014
4017.80 1012
4017.95 1008
4018.09 1004
4018.24 1000
4018.38 997
4018.53 996
4018.67 999
4018.82 1005
4018.96 1011
4019.11 1017
4019.26 1020
4019.40 1020
4019.55 1017
4019.69 1012
4019.84 1007
4019.98 1004
4020.13 1002
4020.27 1004
4020.42 1007
4020.56 1011
4020.71 1015
4020.85 1018
4021.00 1021
4021.14 1022
4021.29 1024
4021.44 1025
4021.58 1027
4021.73 1027
4021.87 1027
4022.02 1025
4022.16 1021
4022.31 1016
4022.45 1009
4022.60 1002
4022.74 995
4022.89 990
4023.03 986
4023.18 984
4023.33 985
4023.47 987
4023.62 991
4023.76 997
4023.91 1002
4024.05 1007
4024.20 1010
4024.34 1010
4024.49 1008
4024.63 1004
4024.78 998
4024.92 991
4025.07 983
4025.22 975
4025.36 968
4025.51 962
4025.65 956
4025.80 951
4025.94 947
4026.09 945
4026.23 943
4026.38 943
4026.52 943
4026.67 943
4026.82 944
4026.96 945
4027.11 947
4027.25 948
4027.40 951
4027.54 954
4027.69 957
4027.83 961
4027.98 964
4028.12 965
4028.27 964
4028.42 962
4028.56 958
4028.71 955
4028.85 952
4029.00 952
4029.14 955
4029.29 960
4029.43 967
4029.58 975
4029.72 980
4029.87 983
4030.02 981
4030.16 974
4030.31 963
4030.45 948
4030.60 932
4030.74 916
4030.89 902
4031.03 892
4031.18 885
4031.33 883
4031.47 885
4031.62 890
4031.76 898
4031.91 910
4032.05 923
4032.20 937
4032.34 950
4032.49 962
4032.64 973
4032.78 981
4032.93 986
4033.07 990
4033.22 993
4033.36 995
4033.51 997
4033.65 1001
4033.80 1005
4033.95 1011
4034.09 1018
4034.24 1026
4034.38 1033
4034.53 1038
4034.67 1040
4034.82 1040
4034.96 1036
4035.11 1031
4035.26 1024
4035.40 1017
4035.55 1012
4035.69 1008
4035.84 1005
4035.98 1003
4036.13 1001
4036.28 999
4036.42 997
4036.57 994
4036.71 991
4036.86 987
4037.00 983
4037.15 978
4037.29 972
4037.44 966
4037.59 959
4037.73 952
4037.88 943
4038.02 933
4038.17 923
4038.31 911
4038.46 900
4038.61 889
4038.75 881
4038.90 877
4039.04 877
4039.19 881
4039.33 888
4039.48 896
4039.63 903
4039.77 908
4039.92 910
4040.06 908
4040.21 903
4040.35 897
4040.50 892
4040.64 888
4040.79 886
4040.94 887
4041.08 892
4041.23 899
4041.37 908
4041.52 919
4041.66 930
4041.81 939
4041.96 944
4042.10 945
4042.25 942
4042.39 934
4042.54 923
4042.68 913
4042.83 904
4042.98 898
4043.12 897
4043.27 899
4043.41 906
4043.56 914
4043.71 924
4043.85 933
4044.00 941
4044.14 947
4044.29 952
4044.43 954
4044.58 955
4044.73 956
4044.87 958
4045.02 960
4045.16 963
4045.31 967
4045.45 970
4045.60 972
4045.75 973
4045.89 974
4046.04 974
4046.18 974
4046.33 974
4046.47 975
4046.62 975
4046.77 975
4046.91 974
4047.06 970
4047.20 964
4047.35 955
4047.50 945
4047.64 933
4047.79 921
4047.93 909
4048.08 899
4048.22 890
4048.37 883
4048.52 879
4048.66 877
4048.81 877
4048.95 879
4049.10 883
4049.25 888
4049.39 893
4049.54 900
4049.68 907
4049.83 915
4049.97 923
4050.12 932
4050.27 941
4050.41 949
4050.56 956
4050.70 961
4050.85 963
4051.00 962
4051.14 960
4051.29 955
4051.43 949
4051.58 943
4051.73 936
4051.87 929
4052.02 923
4052.16 917
4052.31 913
4052.46 911
4052.60 911
4052.75 912
4052.89 916
4053.04 922
4053.18 928
4053.33 934
4053.48 938
4053.62 941
4053.77 941
4053.91 939
4054.06 935
4054.21 931
4054.35 928
4054.50 926
4054.64 926
4054.79 928
4054.94 931
4055.08 933
4055.23 934
4055.37 934
4055.52 932
4055.67 930
4055.81 928
4055.96 927
4056.10 928
4056.25 931
4056.40 936
4056.54 944
4056.69 952
4056.83 961
4056.98 970
4057.13 978
4057.27 985
4057.42 991
4057.56 994
4057.71 996
4057.86 997
4058.00 997
4058.15 998
4058.29 999
4058.44 1002
4058.59 1005
4058.73 1009
4058.88 1013
4059.02 1015
4059.17 1016
4059.32 1015
4059.46 1012
4059.61 1007
4059.75 1002
4059.90 997
4060.05 993
4060.19 991
4060.34 991
4060.48 992
4060.63 994
4060.78 995
4060.92 996
4061.07 995
4061.21 992
4061.36 987
4061.51 979
4061.65 969
4061.80 958
4061.94 947
4062.09 937
4062.24 928
4062.38 922
4062.53 918
4062.68 918
4062.82 920
4062.97 923
4063.11 929
4063.26 935
4063.41 942
4063.55 949
4063.70 955
4063.84 961
4063.99 966
4064.14 971
4064.28 975
4064.43 979
4064.57 983
4064.72 987
4064.87 990
4065.01 992
4065.16 992
4065.31 989
4065.45 983
4065.60 976
4065.74 968
4065.89 961
4066.04 956
4066.18 955
4066.33 957
4066.47 961
4066.62 967
4066.77 972
4066.91 977
4067.06 980
4067.21 983
4067.35 985
4067.50 987
4067.64 988
4067.79 989
4067.94 989
4068.08 988
4068.23 985
4068.38 980
4068.52 975
4068.67 969
4068.81 963
4068.96 958
4069.11 954
4069.25 952
4069.40 952
4069.54 951
4069.69 951
4069.84 951
4069.98 950
4070.13 949
4070.28 948
4070.42 947
4070.57 948
4070.71 949
4070.86 950
4071.01 950
4071.15 951
4071.30 951
4071.45 951
4071.59 950
4071.74 950
4071.88 948
4072.03 946
4072.18 943
4072.32 940
4072.47 936
4072.62 934
4072.76 933
4072.91 936
4073.05 941
4073.20 948
4073.35 956
4073.49 964
4073.64 970
4073.79 974
4073.93 975
4074.08 974
4074.23 970
4074.37 966
4074.52 962
4074.66 958
4074.81 955
4074.96 952
4075.10 950
4075.25 948
4075.40 947
4075.54 946
4075.69 945
4075.83 945
4075.98 946
4076.13 947
4076.27 948
4076.42 950
4076.57 952
4076.71 955
4076.86 958
4077.01 959
4077.15 959
4077.30 958
4077.44 955
4077.59 951
4077.74 948
4077.88 946
4078.03 945
4078.18 946
4078.32 948
4078.47 950
4078.62 951
4078.76 950
4078.91 948
4079.05 945
4079.20 941
4079.35 937
4079.49 933
4079.64 929
4079.79 926
4079.93 924
4080.08 922
4080.23 922
4080.37 923
4080.52 926
4080.66 929
4080.81 933
4080.96 937
4081.10 941
4081.25 945
4081.40 948
4081.54 952
4081.69 956
4081.84 960
4081.98 964
4082.13 967
4082.28 969
4082.42 968
4082.57 966
4082.71 961
4082.86 955
4083.01 948
4083.15 942
4083.30 937
4083.45 933
4083.59 931
4083.74 931
4083.89 930
4084.03 930
4084.18 929
4084.33 926
4084.47 924
4084.62 921
4084.77 921
4084.91 921
4085.06 925
4085.21 930
4085.35 936
4085.50 943
4085.64 951
4085.79 959
4085.94 967
4086.08 974
4086.23 980
4086.38 985
4086.52 989
4086.67 991
4086.82 991
4086.96 991
4087.11 991
4087.26 991
4087.40 992
4087.55 992
4087.70 993
4087.84 992
4087.99 991
4088.14 987
4088.28 981
4088.43 975
4088.58 967
4088.72 960
4088.87 954
4089.01 948
4089.16 944
4089.31 940
4089.45 938
4089.60 937
4089.75 937
4089.89 939
4090.04 942
4090.19 947
4090.33 953
4090.48 959
4090.63 966
4090.77 972
4090.92 977
4091.07 981
4091.21 983
4091.36 984
4091.51 982
4091.65 979
4091.80 974
4091.95 967
4092.09 960
4092.24 953
4092.39 947
4092.53 944
4092.68 944
4092.83 947
4092.97 952
4093.12 957
4093.27 961
4093.41 963
4093.56 963
4093.71 961
4093.85 958
4094.00 955
4094.15 955
4094.29 956
4094.44 958
4094.59 962
4094.73 966
4094.88 970
4095.03 972
4095.17 973
4095.32 974
4095.47 974
4095.61 974
4095.76 974
4095.91 974
4096.05 974
4096.20 974
4096.35 974
4096.49 974
4096.64 974
4096.79 974
4096.93 974
4097.08 973
4097.23 971
4097.37 968
4097.52 963
4097.67 958
4097.81 952
4097.96 947
4098.11 944
4098.25 942
4098.40 942
4098.55 943
4098.69 947
4098.84 951
4098.99 956
4099.13 962
4099.28 968
4099.43 973
4099.57 978
4099.72 982
4099.87 985
4100.01 987
4100.16 989
4100.31 989
4100.46 989
4100.60 988
4100.75 986
4100.90 984
4101.04 982
4101.19 979
4101.34 977
4101.48 973
4101.63 969
4101.78 964
4101.92 959
4102.07 953
4102.22 947
4102.36 942
4102.51 938
4102.66 936
4102.80 936
4102.95 937
4103.10 938
4103.24 940
4103.39 941
4103.54 941
4103.68 939
4103.83 936
4103.98 931
4104.13 925
4104.27 919
4104.42 912
4104.57 906
4104.71 902
4104.86 899
4105.01 897
4105.15 898
4105.30 898
4105.45 899
4105.59 899
4105.74 899
4105.89 897
4106.03 896
4106.18 894
4106.33 895
4106.48 896
4106.62 900
4106.77 904
4106.92 908
4107.06 911
4107.21 913
4107.36 914
4107.50 913
4107.65 912
4107.80 910
4107.94 908
4108.09 906
4108.24 905
4108.38 905
4108.53 906
4108.68 908
4108.83 913
4108.97 919
4109.12 925
4109.27 931
4109.41 934
4109.56 935
4109.71 932
4109.85 927
4110.00 921
4110.15 916
4110.29 912
4110.44 911
4110.59 913
4110.74 916
4110.88 918
4111.03 920
4111.18 919
4111.32 916
4111.47 912
4111.62 908
4111.76 906
4111.91 905
4112.06 906
4112.21 910
4112.35 916
4112.50 924
4112.65 931
4112.79 939
4112.94 946
4113.09 952
4113.23 956
4113.38 958
4113.53 957
4113.68 953
4113.82 948
4113.97 942
4114.12 936
4114.26 931
4114.41 927
4114.56 925
4114.70 923
4114.85 921
4115.00 918
4115.15 914
4115.29 909
4115.44 904
4115.59 899
4115.73 896
4115.88 894
4116.03 894
4116.17 896
4116.32 898
4116.47 900
4116.62 900
4116.76 899
4116.91 897
4117.06 893
4117.20 890
4117.35 889
4117.50 891
4117.65 896
4117.79 905
4117.94 917
4118.09 930
4118.23 943
4118.38 955
4118.53 963
4118.68 969
4118.82 971
4118.97 971
4119.12 968
4119.26 964
4119.41 959
4119.56 954
4119.70 950
4119.85 949
4120.00 948
4120.15 949
4120.29 951
4120.44 953
4120.59 954
4120.73 952
4120.88 948
4121.03 942
4121.18 933
4121.32 923
4121.47 911
4121.62 900
4121.76 890
4121.91 881
4122.06 874
4122.21 870
4122.35 869
4122.50 871
4122.65 873
4122.79 877
4122.94 879
4123.09 881
4123.24 880
4123.38 879
4123.53 877
4123.68 875
4123.83 876
4123.97 878
4124.12 881
4124.27 885
4124.41 889
4124.56 892
4124.71 894
4124.86 895
4125.00 895
4125.15 895
4125.30 896
4125.44 899
4125.59 903
4125.74 908
4125.89 912
4126.03 914
4126.18 913
4126.33 909
4126.47 904
4126.62 898
4126.77 891
4126.92 886
4127.06 882
4127.21 879
4127.36 876
4127.51 873
4127.65 871
4127.80 868
4127.95 865
4128.09 862
4128.24 860
4128.39 858
4128.54 858
4128.68 859
4128.83 861
4128.98 865
4129.13 872
4129.27 881
4129.42 891
4129.57 903
4129.71 915
4129.86 926
4130.01 934
4130.16 940
4130.30 942
4130.45 941
4130.60 937
4130.75 930
4130.89 924
4131.04 919
4131.19 916
4131.34 916
4131.48 918
4131.63 922
4131.78 927
4131.92 932
4132.07 936
4132.22 938
4132.37 939
4132.51 938
4132.66 937
4132.81 934
4132.96 930
4133.10 927
4133.25 924
4133.40 922
4133.55 922
4133.69 925
4133.84 930
4133.99 937
4134.13 945
4134.28 952
4134.43 956
4134.58 956
4134.72 951
4134.87 941
4135.02 927
4135.17 912
4135.31 897
4135.46 885
4135.61 876
4135.76 873
4135.90 874
4136.05 879
4136.20 887
4136.35 896
4136.49 904
4136.64 912
4136.79 919
4136.94 924
4137.08 928
4137.23 931
4137.38 932
4137.53 933
4137.67 933
4137.82 933
4137.97 933
4138.11 931
4138.26 929
4138.41 925
4138.56 919
4138.70 912
4138.85 904
4139.00 896
4139.15 888
4139.29 882
4139.44 877
4139.59 873
4139.74 869
4139.88 867
4140.03 866
4140.18 867
4140.33 870
4140.47 876
4140.62 884
4140.77 894
4140.92 905
4141.06 914
4141.21 922
4141.36 927
4141.51 930
4141.65 931
4141.80 933
4141.95 935
4142.10 939
4142.24 944
4142.39 950
4142.54 956
4142.69 960
4142.83 963
4142.98 963
4143.13 962
4143.28 959
4143.42 955
4143.57 951
4143.72 946
4143.87 941
4144.01 935
4144.16 928
4144.31 921
4144.46 914
4144.60 910
4144.75 908
4144.90 909
4145.05 913
4145.20 919
4145.34 924
4145.49 928
4145.64 931
4145.79 932
4145.93 932
4146.08 931
4146.23 931
4146.38 930
4146.52 929
4146.67 928
4146.82 927
4146.97 926
4147.11 926
4147.26 927
4147.41 930
4147.56 934
4147.70 939
4147.85 944
4148.00 949
4148.15 955
4148.29 960
4148.44 967
4148.59 974
4148.74 981
4148.89 987
4149.03 990
4149.18 990
4149.33 986
4149.48 979
4149.62 970
4149.77 960
4149.92 951
4150.07 944
4150.21 938
4150.36 934
4150.51 931
4150.66 930
4150.80 929
4150.95 929
4151.10 930
4151.25 930
4151.40 930
4151.54 930
4151.69 929
4151.84 927
4151.99 924
4152.13 922
4152.28 919
4152.43 916
4152.58 914
4152.72 911
4152.87 910
4153.02 909
4153.17 910
4153.32 913
4153.46 917
4153.61 922
4153.76 929
4153.91 936
4154.05 942
4154.20 948
4154.35 954
4154.50 959
4154.65 964
4154.79 968
4154.94 970
4155.09 972
4155.24 971
4155.38 969
4155.53 966
4155.68 962
4155.83 957
4155.97 953
4156.12 948
4156.27 942
4156.42 934
4156.57 924
4156.71 914
4156.86 903
4157.01 894
4157.16 888
4157.30 885
4157.45 886
4157.60 889
4157.75 894
4157.90 900
4158.04 905
4158.19 910
4158.34 913
4158.49 916
4158.63 917
4158.78 915
4158.93 912
4159.08 905
4159.23 896
4159.37 886
4159.52 876
4159.67 867
4159.82 861
4159.97 859
4160.11 859
4160.26 861
4160.41 863
4160.56 865
4160.70 866
4160.85 867
4161.00 867
4161.15 868
4161.30 870
4161.44 873
4161.59 877
4161.74 881
4161.89 884
4162.04 887
4162.18 888
4162.33 889
4162.48 891
4162.63 893
4162.77 895
4162.92 899
4163.07 902
4163.22 905
4163.37 907
4163.51 907
4163.66 906
4163.81 904
4163.96 901
4164.11 897
4164.25 893
4164.40 889
4164.55 886
4164.70 883
4164.85 881
4164.99 880
4165.14 879
4165.29 877
4165.44 874
4165.58 868
4165.73 861
4165.88 854
4166.03 847
4166.18 842
4166.32 842
4166.47 845
4166.62 852
4166.77 861
4166.92 871
4167.06 879
4167.21 885
4167.36 889
4167.51 891
4167.66 893
4167.80 895
4167.95 898
4168.10 902
4168.25 906
4168.40 910
4168.54 912
4168.69 913
4168.84 914
4168.99 915
4169.14 915
4169.28 916
4169.43 918
4169.58 920
4169.73 922
4169.88 921
4170.02 920
4170.17 917
4170.32 914
4170.47 910
4170.62 907
4170.76 904
4170.91 902
4171.06 901
4171.21 899
4171.36 897
4171.50 895
4171.65 893
4171.80 890
4171.95 886
4172.10 883
4172.24 879
4172.39 876
4172.54 874
4172.69 875
4172.84 879
4172.98 886
4173.13 895
4173.28 906
4173.43 917
4173.58 927
4173.73 935
4173.87 940
4174.02 942
4174.17 941
4174.32 938
4174.47 934
4174.61 929
4174.76 925
4174.91 922
4175.06 919
4175.21 918
4175.35 917
4175.50 916
4175.65 915
4175.80 915
4175.95 915
4176.09 916
4176.24 917
4176.39 919
4176.54 919
4176.69 917
4176.84 913
4176.98 906
4177.13 899
4177.28 892
4177.43 888
4177.58 887
4177.72 891
4177.87 897
4178.02 904
4178.17 911
4178.32 915
4178.46 917
4178.61 916
4178.76 915
4178.91 913
4179.06 913
4179.21 913
4179.35 915
4179.50 917
4179.65 918
4179.80 918
4179.95 917
4180.09 916
4180.24 914
4180.39 914
4180.54 914
4180.69 915
4180.84 916
4180.98 917
4181.13 917
4181.28 916
4181.43 914
4181.58 911
4181.73 908
4181.87 906
4182.02 904
4182.17 903
4182.32 902
4182.47 901
4182.61 900
4182.76 899
4182.91 899
4183.06 899
4183.21 899
4183.36 899
4183.50 897
4183.65 894
4183.80 888
4183.95 881
4184.10 872
4184.25 864
4184.39 858
4184.54 855
4184.69 854
4184.84 856
4184.99 858
4185.13 861
4185.28 864
4185.43 867
4185.58 869
4185.73 872
4185.88 876
4186.02 880
4186.17 884
4186.32 887
4186.47 890
4186.62 892
4186.77 893
4186.91 893
4187.06 891
4187.21 888
4187.36 884
4187.51 879
4187.66 874
4187.80 871
4187.95 870
4188.10 871
4188.25 874
4188.40 877
4188.55 879
4188.69 882
4188.84 883
4188.99 884
4189.14 886
4189.29 887
4189.44 889
4189.58 890
4189.73 890
4189.88 888
4190.03 884
4190.18 880
4190.33 876
[truncated: 780,305 more chars]
