# Supplementary material for: Methylobacterium Species Promoting Rice and Barley Growth and Interaction Specificity Revealed with Whole-Cell Matrix-Assisted Laser Desorption / Ionization-Time-of-Flight Mass Spectrometry (MALDI-TOF/MS) Analysis
Source: PLoS One. 2015 Jun 8;10(6):e0129509. doi: 10.1371/journal.pone.0129509 (PMC4460032; doi:10.1371/journal.pone.0129509)
Supplement: S3 Data — (ZIP) [file pone.0129509.s003.zip › Supplementary data 3 (ms from barley)/42a.txt]

780.56 0
780.63 0
780.69 0
780.76 0
780.82 0
780.88 0
780.95 0
781.01 0
781.08 0
781.14 0
781.21 0
781.27 0
781.33 0
781.40 0
781.46 0
781.53 0
781.59 0
781.65 0
781.72 0
781.78 0
781.85 0
781.91 0
781.97 0
782.04 0
782.10 0
782.17 0
782.23 0
782.29 0
782.36 0
782.42 0
782.49 0
782.55 0
782.62 0
782.68 0
782.74 0
782.81 0
782.87 0
782.94 0
783.00 0
783.06 0
783.13 0
783.19 0
783.26 0
783.32 0
783.38 0
783.45 0
783.51 0
783.58 0
783.64 0
783.71 0
783.77 0
783.83 0
783.90 0
783.96 0
784.03 0
784.09 0
784.15 0
784.22 0
784.28 0
784.35 0
784.41 0
784.48 0
784.54 0
784.60 0
784.67 0
784.73 0
784.80 0
784.86 0
784.93 0
784.99 0
785.05 0
785.12 0
785.18 0
785.25 0
785.31 0
785.37 0
785.44 0
785.50 0
785.57 0
785.63 0
785.70 0
785.76 0
785.82 0
785.89 0
785.95 0
786.02 0
786.08 0
786.15 0
786.21 0
786.27 0
786.34 0
786.40 0
786.47 0
786.53 0
786.60 0
786.66 0
786.72 0
786.79 0
786.85 0
786.92 0
786.98 0
787.05 0
787.11 0
787.17 0
787.24 0
787.30 0
787.37 0
787.43 0
787.50 0
787.56 0
787.62 0
787.69 0
787.75 0
787.82 0
787.88 0
787.95 0
788.01 0
788.07 0
788.14 0
788.20 0
788.27 0
788.33 0
788.40 0
788.46 0
788.53 0
788.59 0
788.65 0
788.72 0
788.78 0
788.85 0
788.91 0
788.98 0
789.04 0
789.10 0
789.17 0
789.23 0
789.30 0
789.36 0
789.43 0
789.49 0
789.56 0
789.62 0
789.68 0
789.75 0
789.81 0
789.88 0
789.94 0
790.01 0
790.07 0
790.14 0
790.20 0
790.26 0
790.33 0
790.39 0
790.46 0
790.52 0
790.59 0
790.65 0
790.72 0
790.78 0
790.84 0
790.91 0
790.97 0
791.04 0
791.10 0
791.17 0
791.23 0
791.30 0
791.36 0
791.42 0
791.49 0
791.55 0
791.62 0
791.68 0
791.75 0
791.81 0
791.88 0
791.94 0
792.00 0
792.07 0
792.13 0
792.20 0
792.26 0
792.33 0
792.39 0
792.46 0
792.52 0
792.59 0
792.65 0
792.71 0
792.78 0
792.84 0
792.91 0
792.97 0
793.04 0
793.10 0
793.17 0
793.23 0
793.30 0
793.36 0
793.42 0
793.49 0
793.55 0
793.62 0
793.68 0
793.75 0
793.81 0
793.88 0
793.94 0
794.01 0
794.07 0
794.14 0
794.20 0
794.26 0
794.33 0
794.39 0
794.46 0
794.52 0
794.59 0
794.65 0
794.72 0
794.78 0
794.85 0
794.91 0
794.98 0
795.04 0
795.10 0
795.17 0
795.23 0
795.30 0
795.36 0
795.43 0
795.49 0
795.56 0
795.62 0
795.69 0
795.75 0
795.82 0
795.88 0
795.94 0
796.01 0
796.07 0
796.14 0
796.20 0
796.27 0
796.33 0
796.40 0
796.46 0
796.53 0
796.59 0
796.66 0
796.72 0
796.79 0
796.85 0
796.92 0
796.98 0
797.04 0
797.11 0
797.17 0
797.24 0
797.30 0
797.37 0
797.43 0
797.50 0
797.56 0
797.63 0
797.69 0
797.76 0
797.82 0
797.89 0
797.95 0
798.02 0
798.08 0
798.14 0
798.21 0
798.27 0
798.34 0
798.40 0
798.47 0
798.53 0
798.60 0
798.66 0
798.73 0
798.79 0
798.86 0
798.92 0
798.99 0
799.05 0
799.12 0
799.18 0
799.25 0
799.31 0
799.38 0
799.44 0
799.51 0
799.57 0
799.64 0
799.70 0
799.76 0
799.83 0
799.89 0
799.96 0
800.02 0
800.09 0
800.15 0
800.22 0
800.28 0
800.35 0
800.41 0
800.48 0
800.54 0
800.61 0
800.67 0
800.74 0
800.80 0
800.87 0
800.93 0
801.00 0
801.06 0
801.13 0
801.19 0
801.26 0
801.32 0
801.39 0
801.45 0
801.52 0
801.58 0
801.65 0
801.71 0
801.78 0
801.84 0
801.91 0
801.97 0
802.04 0
802.10 0
802.16 0
802.23 0
802.29 0
802.36 0
802.42 0
802.49 0
802.55 0
802.62 0
802.68 0
802.75 0
802.81 0
802.88 0
802.94 0
803.01 0
803.07 0
803.14 0
803.20 0
803.27 0
803.33 0
803.40 0
803.46 0
803.53 0
803.59 0
803.66 0
803.72 0
803.79 0
803.85 0
803.92 0
803.98 0
804.05 0
804.11 0
804.18 0
804.24 0
804.31 0
804.37 0
804.44 0
804.50 0
804.57 0
804.63 0
804.70 0
804.76 0
804.83 0
804.89 0
804.96 0
805.02 0
805.09 0
805.15 0
805.22 0
805.28 0
805.35 0
805.41 0
805.48 0
805.54 0
805.61 0
805.67 0
805.74 0
805.80 0
805.87 0
805.93 0
806.00 0
806.06 0
806.13 0
806.19 0
806.26 0
806.33 0
806.39 0
806.46 0
806.52 0
806.59 0
806.65 0
806.72 0
806.78 0
806.85 0
806.91 0
806.98 0
807.04 0
807.11 0
807.17 0
807.24 0
807.30 0
807.37 0
807.43 0
807.50 0
807.56 0
807.63 0
807.69 0
807.76 0
807.82 0
807.89 0
807.95 0
808.02 0
808.08 0
808.15 0
808.21 0
808.28 0
808.34 0
808.41 0
808.47 0
808.54 0
808.60 0
808.67 0
808.74 0
808.80 0
808.87 0
808.93 0
809.00 0
809.06 0
809.13 0
809.19 0
809.26 0
809.32 0
809.39 0
809.45 0
809.52 0
809.58 0
809.65 0
809.71 0
809.78 0
809.84 0
809.91 0
809.97 0
810.04 0
810.10 0
810.17 0
810.24 0
810.30 0
810.37 0
810.43 0
810.50 0
810.56 0
810.63 0
810.69 0
810.76 0
810.82 0
810.89 0
810.95 0
811.02 0
811.08 0
811.15 0
811.21 0
811.28 0
811.34 0
811.41 0
811.48 0
811.54 0
811.61 0
811.67 0
811.74 0
811.80 0
811.87 0
811.93 0
812.00 0
812.06 0
812.13 0
812.19 0
812.26 0
812.32 0
812.39 0
812.45 0
812.52 0
812.59 0
812.65 0
812.72 0
812.78 0
812.85 0
812.91 0
812.98 0
813.04 0
813.11 0
813.17 0
813.24 0
813.30 0
813.37 0
813.44 0
813.50 0
813.57 0
813.63 0
813.70 0
813.76 0
813.83 0
813.89 0
813.96 0
814.02 0
814.09 0
814.15 0
814.22 0
814.29 0
814.35 0
814.42 0
814.48 0
814.55 0
814.61 0
814.68 0
814.74 0
814.81 0
814.87 0
814.94 0
815.00 0
815.07 0
815.14 0
815.20 0
815.27 0
815.33 0
815.40 0
815.46 0
815.53 0
815.59 0
815.66 0
815.72 0
815.79 0
815.86 0
815.92 0
815.99 0
816.05 0
816.12 0
816.18 0
816.25 0
816.31 0
816.38 0
816.45 0
816.51 0
816.58 0
816.64 0
816.71 0
816.77 0
816.84 0
816.90 0
816.97 0
817.03 0
817.10 0
817.17 0
817.23 0
817.30 0
817.36 0
817.43 0
817.49 0
817.56 0
817.62 0
817.69 0
817.76 0
817.82 0
817.89 0
817.95 0
818.02 0
818.08 0
818.15 0
818.21 0
818.28 0
818.35 0
818.41 0
818.48 0
818.54 0
818.61 0
818.67 0
818.74 0
818.80 0
818.87 0
818.94 0
819.00 0
819.07 0
819.13 0
819.20 0
819.26 0
819.33 0
819.40 0
819.46 0
819.53 0
819.59 0
819.66 0
819.72 0
819.79 0
819.85 0
819.92 0
819.99 0
820.05 0
820.12 0
820.18 0
820.25 0
820.31 0
820.38 0
820.45 0
820.51 0
820.58 0
820.64 0
820.71 0
820.77 0
820.84 0
820.90 0
820.97 0
821.04 0
821.10 0
821.17 0
821.23 0
821.30 0
821.36 0
821.43 0
821.50 0
821.56 0
821.63 0
821.69 0
821.76 0
821.82 0
821.89 0
821.96 0
822.02 0
822.09 0
822.15 0
822.22 0
822.28 0
822.35 0
822.42 0
822.48 0
822.55 0
822.61 0
822.68 0
822.74 0
822.81 0
822.88 0
822.94 0
823.01 0
823.07 0
823.14 0
823.21 0
823.27 0
823.34 0
823.40 0
823.47 0
823.53 0
823.60 0
823.67 0
823.73 0
823.80 0
823.86 0
823.93 0
823.99 0
824.06 0
824.13 0
824.19 0
824.26 0
824.32 0
824.39 0
824.46 0
824.52 0
824.59 0
824.65 0
824.72 0
824.78 0
824.85 0
824.92 0
824.98 0
825.05 0
825.11 0
825.18 0
825.25 0
825.31 0
825.38 0
825.44 0
825.51 0
825.57 0
825.64 0
825.71 0
825.77 0
825.84 0
825.90 0
825.97 0
826.04 0
826.10 0
826.17 0
826.23 0
826.30 0
826.36 0
826.43 0
826.50 0
826.56 0
826.63 0
826.69 0
826.76 0
826.83 0
826.89 0
826.96 0
827.02 0
827.09 0
827.16 0
827.22 0
827.29 0
827.35 0
827.42 0
827.49 0
827.55 0
827.62 0
827.68 0
827.75 0
827.82 0
827.88 0
827.95 0
828.01 0
828.08 0
828.14 0
828.21 0
828.28 0
828.34 0
828.41 0
828.47 0
828.54 0
828.61 0
828.67 0
828.74 0
828.80 0
828.87 0
828.94 0
829.00 0
829.07 0
829.13 0
829.20 0
829.27 0
829.33 0
829.40 0
829.46 0
829.53 0
829.60 0
829.66 0
829.73 0
829.79 0
829.86 0
829.93 0
829.99 0
830.06 0
830.12 0
830.19 0
830.26 0
830.32 0
830.39 0
830.46 0
830.52 0
830.59 0
830.65 0
830.72 0
830.79 0
830.85 0
830.92 0
830.98 0
831.05 0
831.12 0
831.18 0
831.25 0
831.31 0
831.38 0
831.45 0
831.51 0
831.58 0
831.64 0
831.71 0
831.78 0
831.84 0
831.91 0
831.98 0
832.04 0
832.11 0
832.17 0
832.24 0
832.31 0
832.37 0
832.44 0
832.50 0
832.57 0
832.64 0
832.70 0
832.77 0
832.83 0
832.90 0
832.97 0
833.03 0
833.10 0
833.17 0
833.23 0
833.30 0
833.36 0
833.43 0
833.50 0
833.56 0
833.63 0
833.69 0
833.76 0
833.83 0
833.89 0
833.96 0
834.03 0
834.09 0
834.16 0
834.22 0
834.29 0
834.36 0
834.42 0
834.49 0
834.56 0
834.62 0
834.69 0
834.75 0
834.82 0
834.89 0
834.95 0
835.02 0
835.09 0
835.15 0
835.22 0
835.28 0
835.35 0
835.42 0
835.48 0
835.55 0
835.62 0
835.68 0
835.75 0
835.81 0
835.88 0
835.95 0
836.01 0
836.08 0
836.15 0
836.21 0
836.28 0
836.34 0
836.41 0
836.48 0
836.54 0
836.61 0
836.68 0
836.74 0
836.81 0
836.87 0
836.94 0
837.01 0
837.07 0
837.14 0
837.21 0
837.27 0
837.34 0
837.41 0
837.47 0
837.54 0
837.60 0
837.67 0
837.74 0
837.80 0
837.87 0
837.94 0
838.00 0
838.07 0
838.14 0
838.20 0
838.27 0
838.33 0
838.40 0
838.47 0
838.53 0
838.60 0
838.67 0
838.73 0
838.80 0
838.87 0
838.93 0
839.00 0
839.06 0
839.13 0
839.20 0
839.26 0
839.33 0
839.40 0
839.46 0
839.53 0
839.60 0
839.66 0
839.73 0
839.79 0
839.86 0
839.93 0
839.99 0
840.06 0
840.13 0
840.19 0
840.26 0
840.33 0
840.39 0
840.46 0
840.53 0
840.59 0
840.66 0
840.73 0
840.79 0
840.86 0
840.92 0
840.99 0
841.06 0
841.12 0
841.19 0
841.26 0
841.32 0
841.39 0
841.46 0
841.52 0
841.59 0
841.66 0
841.72 0
841.79 0
841.86 0
841.92 0
841.99 0
842.05 0
842.12 0
842.19 0
842.25 0
842.32 0
842.39 0
842.45 0
842.52 0
842.59 0
842.65 0
842.72 0
842.79 0
842.85 0
842.92 0
842.99 0
843.05 0
843.12 0
843.19 0
843.25 0
843.32 0
843.39 0
843.45 0
843.52 0
843.59 0
843.65 0
843.72 0
843.79 0
843.85 0
843.92 0
843.98 0
844.05 0
844.12 0
844.18 0
844.25 0
844.32 0
844.38 0
844.45 0
844.52 0
844.58 0
844.65 0
844.72 0
844.78 0
844.85 0
844.92 0
844.98 0
845.05 0
845.12 0
845.18 0
845.25 0
845.32 0
845.38 0
845.45 0
845.52 0
845.58 0
845.65 0
845.72 0
845.78 0
845.85 0
845.92 0
845.98 0
846.05 0
846.12 0
846.18 0
846.25 0
846.32 0
846.38 0
846.45 0
846.52 0
846.58 0
846.65 0
846.72 0
846.78 0
846.85 0
846.92 0
846.98 0
847.05 0
847.12 0
847.18 0
847.25 0
847.32 0
847.38 0
847.45 0
847.52 0
847.58 0
847.65 0
847.72 0
847.78 0
847.85 0
847.92 0
847.99 0
848.05 0
848.12 0
848.19 0
848.25 0
848.32 0
848.39 0
848.45 0
848.52 0
848.59 0
848.65 0
848.72 0
848.79 0
848.85 0
848.92 0
848.99 0
849.05 0
849.12 0
849.19 0
849.25 0
849.32 0
849.39 0
849.45 0
849.52 0
849.59 0
849.65 0
849.72 0
849.79 0
849.86 0
849.92 0
849.99 0
850.06 0
850.12 0
850.19 0
850.26 0
850.32 0
850.39 0
850.46 0
850.52 0
850.59 0
850.66 0
850.72 0
850.79 0
850.86 0
850.92 0
850.99 0
851.06 0
851.13 0
851.19 0
851.26 0
851.33 0
851.39 0
851.46 0
851.53 0
851.59 0
851.66 0
851.73 0
851.79 0
851.86 0
851.93 0
851.99 0
852.06 0
852.13 0
852.20 0
852.26 0
852.33 0
852.40 0
852.46 0
852.53 0
852.60 0
852.66 0
852.73 0
852.80 0
852.86 0
852.93 0
853.00 0
853.07 0
853.13 0
853.20 0
853.27 0
853.33 0
853.40 0
853.47 0
853.53 0
853.60 0
853.67 0
853.74 0
853.80 0
853.87 0
853.94 0
854.00 0
854.07 0
854.14 0
854.20 0
854.27 0
854.34 0
854.41 0
854.47 0
854.54 0
854.61 0
854.67 0
854.74 0
854.81 0
854.87 0
854.94 0
855.01 0
855.08 0
855.14 0
855.21 0
855.28 0
855.34 0
855.41 0
855.48 0
855.54 0
855.61 0
855.68 0
855.75 0
855.81 0
855.88 0
855.95 0
856.01 0
856.08 0
856.15 0
856.21 0
856.28 0
856.35 0
856.42 0
856.48 0
856.55 0
856.62 0
856.68 0
856.75 0
856.82 0
856.89 0
856.95 0
857.02 0
857.09 0
857.15 0
857.22 0
857.29 0
857.36 0
857.42 0
857.49 0
857.56 0
857.62 0
857.69 0
857.76 0
857.83 0
857.89 0
857.96 0
858.03 0
858.09 0
858.16 0
858.23 0
858.30 0
858.36 0
858.43 0
858.50 0
858.56 0
858.63 0
858.70 0
858.77 0
858.83 0
858.90 0
858.97 0
859.03 0
859.10 0
859.17 0
859.24 0
859.30 0
859.37 0
859.44 0
859.50 0
859.57 0
859.64 0
859.71 0
859.77 0
859.84 0
859.91 0
859.98 0
860.04 0
860.11 0
860.18 0
860.24 0
860.31 0
860.38 0
860.45 0
860.51 0
860.58 0
860.65 0
860.71 0
860.78 0
860.85 0
860.92 0
860.98 0
861.05 0
861.12 0
861.19 0
861.25 0
861.32 0
861.39 0
861.45 0
861.52 0
861.59 0
861.66 0
861.72 0
861.79 0
861.86 0
861.93 0
861.99 0
862.06 0
862.13 0
862.19 0
862.26 0
862.33 0
862.40 0
862.46 0
862.53 0
862.60 0
862.67 0
862.73 0
862.80 0
862.87 0
862.94 0
863.00 0
863.07 0
863.14 0
863.20 0
863.27 0
863.34 0
863.41 0
863.47 0
863.54 0
863.61 0
863.68 0
863.74 0
863.81 0
863.88 0
863.95 0
864.01 0
864.08 0
864.15 0
864.22 0
864.28 0
864.35 0
864.42 0
864.48 0
864.55 0
864.62 0
864.69 0
864.75 0
864.82 0
864.89 0
864.96 0
865.02 0
865.09 0
865.16 0
865.23 0
865.29 0
865.36 0
865.43 0
865.50 0
865.56 0
865.63 0
865.70 0
865.77 0
865.83 0
865.90 0
865.97 0
866.04 0
866.10 0
866.17 0
866.24 0
866.31 0
866.37 0
866.44 0
866.51 0
866.58 0
866.64 0
866.71 0
866.78 0
866.85 0
866.91 0
866.98 0
867.05 0
867.12 0
867.18 0
867.25 0
867.32 0
867.39 0
867.45 0
867.52 0
867.59 0
867.66 0
867.72 0
867.79 0
867.86 0
867.93 0
867.99 0
868.06 0
868.13 0
868.20 0
868.26 0
868.33 0
868.40 0
868.47 0
868.53 0
868.60 0
868.67 0
868.74 0
868.80 0
868.87 0
868.94 0
869.01 0
869.07 0
869.14 0
869.21 0
869.28 0
869.34 0
869.41 0
869.48 0
869.55 0
869.61 0
869.68 0
869.75 0
869.82 0
869.88 0
869.95 0
870.02 0
870.09 0
870.16 0
870.22 0
870.29 0
870.36 0
870.43 0
870.49 0
870.56 0
870.63 0
870.70 0
870.76 0
870.83 0
870.90 0
870.97 0
871.03 0
871.10 0
871.17 0
871.24 0
871.30 0
871.37 0
871.44 0
871.51 0
871.58 0
871.64 0
871.71 0
871.78 0
871.85 0
871.91 0
871.98 0
872.05 0
872.12 0
872.18 0
872.25 0
872.32 0
872.39 0
872.46 0
872.52 0
872.59 0
872.66 0
872.73 0
872.79 0
872.86 0
872.93 0
873.00 0
873.06 0
873.13 0
873.20 0
873.27 0
873.34 0
873.40 0
873.47 0
873.54 0
873.61 0
873.67 0
873.74 0
873.81 0
873.88 0
873.95 0
874.01 0
874.08 0
874.15 0
874.22 0
874.28 0
874.35 0
874.42 0
874.49 0
874.56 0
874.62 0
874.69 0
874.76 0
874.83 0
874.89 0
874.96 0
875.03 0
875.10 0
875.17 0
875.23 0
875.30 0
875.37 0
875.44 0
875.50 0
875.57 0
875.64 0
875.71 0
875.78 0
875.84 0
875.91 0
875.98 0
876.05 0
876.12 0
876.18 0
876.25 0
876.32 0
876.39 0
876.45 0
876.52 0
876.59 0
876.66 0
876.73 0
876.79 0
876.86 0
876.93 0
877.00 0
877.07 0
877.13 0
877.20 0
877.27 0
877.34 0
877.41 0
877.47 0
877.54 0
877.61 0
877.68 0
877.74 0
877.81 0
877.88 0
877.95 0
878.02 0
878.08 0
878.15 0
878.22 0
878.29 0
878.36 0
878.42 0
878.49 0
878.56 0
878.63 0
878.70 0
878.76 0
878.83 0
878.90 0
878.97 0
879.04 0
879.10 0
879.17 0
879.24 0
879.31 0
879.38 0
879.44 0
879.51 0
879.58 0
879.65 0
879.72 0
879.78 0
879.85 0
879.92 0
879.99 0
880.05 0
880.12 0
880.19 0
880.26 0
880.33 0
880.40 0
880.46 0
880.53 0
880.60 0
880.67 0
880.74 0
880.80 0
880.87 0
880.94 0
881.01 0
881.08 0
881.14 0
881.21 0
881.28 0
881.35 0
881.42 0
881.48 0
881.55 0
881.62 0
881.69 0
881.76 0
881.82 0
881.89 0
881.96 0
882.03 0
882.10 0
882.16 0
882.23 0
882.30 0
882.37 0
882.44 0
882.50 0
882.57 0
882.64 0
882.71 0
882.78 0
882.85 0
882.91 0
882.98 0
883.05 0
883.12 0
883.19 0
883.25 0
883.32 0
883.39 0
883.46 0
883.53 0
883.59 0
883.66 0
883.73 0
883.80 0
883.87 0
883.94 0
884.00 0
884.07 0
884.14 0
884.21 0
884.28 0
884.34 0
884.41 0
884.48 0
884.55 0
884.62 0
884.69 0
884.75 0
884.82 0
884.89 0
884.96 0
885.03 0
885.09 0
885.16 0
885.23 0
885.30 0
885.37 0
885.44 0
885.50 0
885.57 0
885.64 0
885.71 0
885.78 0
885.84 0
885.91 0
885.98 0
886.05 0
886.12 0
886.19 0
886.25 0
886.32 0
886.39 0
886.46 0
886.53 0
886.60 0
886.66 0
886.73 0
886.80 0
886.87 0
886.94 0
887.00 0
887.07 0
887.14 0
887.21 0
887.28 0
887.35 0
887.41 0
887.48 0
887.55 0
887.62 0
887.69 0
887.76 0
887.82 0
887.89 0
887.96 0
888.03 0
888.10 0
888.17 0
888.23 0
888.30 0
888.37 0
888.44 0
888.51 0
888.58 0
888.64 0
888.71 0
888.78 0
888.85 0
888.92 0
888.99 0
889.05 0
889.12 0
889.19 0
889.26 0
889.33 0
889.40 0
889.46 0
889.53 0
889.60 0
889.67 0
889.74 0
889.81 0
889.87 0
889.94 0
890.01 0
890.08 0
890.15 0
890.22 0
890.28 0
890.35 0
890.42 0
890.49 0
890.56 0
890.63 0
890.69 0
890.76 0
890.83 0
890.90 0
890.97 0
891.04 0
891.11 0
891.17 0
891.24 0
891.31 0
891.38 0
891.45 0
891.52 0
891.58 0
891.65 0
891.72 0
891.79 0
891.86 0
891.93 0
892.00 0
892.06 0
892.13 0
892.20 0
892.27 0
892.34 0
892.41 0
892.47 0
892.54 0
892.61 0
892.68 0
892.75 0
892.82 0
892.89 0
892.95 0
893.02 0
893.09 0
893.16 0
893.23 0
893.30 0
893.36 0
893.43 0
893.50 0
893.57 0
893.64 0
893.71 0
893.78 0
893.84 0
893.91 0
893.98 0
894.05 0
894.12 0
894.19 0
894.26 0
894.32 0
894.39 0
894.46 0
894.53 0
894.60 0
894.67 0
894.74 0
894.80 0
894.87 0
894.94 0
895.01 0
895.08 0
895.15 0
895.22 0
895.28 0
895.35 0
895.42 0
895.49 0
895.56 0
895.63 0
895.70 0
895.76 0
895.83 0
895.90 0
895.97 0
896.04 0
896.11 0
896.18 0
896.24 0
896.31 0
896.38 0
896.45 0
896.52 0
896.59 0
896.66 0
896.73 0
896.79 0
896.86 0
896.93 0
897.00 0
897.07 0
897.14 0
897.21 0
897.27 0
897.34 0
897.41 0
897.48 0
897.55 0
897.62 0
897.69 0
897.75 0
897.82 0
897.89 0
897.96 0
898.03 0
898.10 0
898.17 0
898.24 0
898.30 0
898.37 0
898.44 0
898.51 0
898.58 0
898.65 0
898.72 0
898.79 0
898.85 0
898.92 0
898.99 0
899.06 0
899.13 0
899.20 0
899.27 0
899.34 0
899.40 0
899.47 0
899.54 0
899.61 0
899.68 0
899.75 0
899.82 0
899.89 0
899.95 0
900.02 0
900.09 0
900.16 0
900.23 0
900.30 0
900.37 0
900.44 0
900.50 0
900.57 0
900.64 0
900.71 0
900.78 0
900.85 0
900.92 0
900.99 0
901.05 0
901.12 0
901.19 0
901.26 0
901.33 0
901.40 0
901.47 0
901.54 0
901.61 0
901.67 0
901.74 0
901.81 0
901.88 0
901.95 0
902.02 0
902.09 0
902.16 0
902.22 0
902.29 0
902.36 0
902.43 0
902.50 0
902.57 0
902.64 0
902.71 0
902.78 0
902.84 0
902.91 0
902.98 0
903.05 0
903.12 0
903.19 0
903.26 0
903.33 0
903.40 0
903.46 0
903.53 0
903.60 0
903.67 0
903.74 0
903.81 0
903.88 0
903.95 0
904.02 0
904.08 0
904.15 0
904.22 0
904.29 0
904.36 0
904.43 0
904.50 0
904.57 0
904.64 0
904.71 0
904.77 0
904.84 0
904.91 0
904.98 0
905.05 0
905.12 0
905.19 0
905.26 0
905.33 0
905.39 0
905.46 0
905.53 0
905.60 0
905.67 0
905.74 0
905.81 0
905.88 0
905.95 0
906.02 0
906.08 0
906.15 0
906.22 0
906.29 0
906.36 0
906.43 0
906.50 0
906.57 0
906.64 0
906.71 0
906.77 0
906.84 0
906.91 0
906.98 0
907.05 0
907.12 0
907.19 0
907.26 0
907.33 0
907.40 0
907.46 0
907.53 0
907.60 0
907.67 0
907.74 0
907.81 0
907.88 0
907.95 0
908.02 0
908.09 0
908.16 0
908.22 0
908.29 0
908.36 0
908.43 0
908.50 0
908.57 0
908.64 0
908.71 0
908.78 0
908.85 0
908.92 0
908.98 0
909.05 0
909.12 0
909.19 0
909.26 0
909.33 0
909.40 0
909.47 0
909.54 0
909.61 0
909.68 0
909.75 0
909.81 0
909.88 0
909.95 0
910.02 0
910.09 0
910.16 0
910.23 0
910.30 0
910.37 0
910.44 0
910.51 0
910.57 0
910.64 0
910.71 0
910.78 0
910.85 0
910.92 0
910.99 0
911.06 0
911.13 0
911.20 0
911.27 0
911.34 0
911.41 0
911.47 0
911.54 0
911.61 0
911.68 0
911.75 0
911.82 0
911.89 0
911.96 0
912.03 0
912.10 0
912.17 0
912.24 0
912.30 0
912.37 0
912.44 0
912.51 0
912.58 0
912.65 0
912.72 0
912.79 0
912.86 0
912.93 0
913.00 0
913.07 0
913.14 0
913.21 0
913.27 0
913.34 0
913.41 0
913.48 0
913.55 0
913.62 0
913.69 0
913.76 0
913.83 0
913.90 0
913.97 0
914.04 0
914.11 0
914.18 0
914.24 0
914.31 0
914.38 0
914.45 0
914.52 0
914.59 0
914.66 0
914.73 0
914.80 0
914.87 0
914.94 0
915.01 0
915.08 0
915.15 0
915.22 0
915.28 0
915.35 0
915.42 0
915.49 0
915.56 0
915.63 0
915.70 0
915.77 0
915.84 0
915.91 0
915.98 0
916.05 0
916.12 0
916.19 0
916.26 0
916.33 0
916.39 0
916.46 0
916.53 0
916.60 0
916.67 0
916.74 0
916.81 0
916.88 0
916.95 0
917.02 0
917.09 0
917.16 0
917.23 0
917.30 0
917.37 0
917.44 0
917.50 0
917.57 0
917.64 0
917.71 0
917.78 0
917.85 0
917.92 0
917.99 0
918.06 0
918.13 0
918.20 0
918.27 0
918.34 0
918.41 0
918.48 0
918.55 0
918.62 0
918.69 0
918.76 0
918.82 0
918.89 0
918.96 0
919.03 0
919.10 0
919.17 0
919.24 0
919.31 0
919.38 0
919.45 0
919.52 0
919.59 0
919.66 0
919.73 0
919.80 0
919.87 0
919.94 0
920.01 0
920.08 0
920.15 0
920.21 0
920.28 0
920.35 0
920.42 0
920.49 0
920.56 0
920.63 0
920.70 0
920.77 0
920.84 0
920.91 0
920.98 0
921.05 0
921.12 0
921.19 0
921.26 0
921.33 0
921.40 0
921.47 0
921.54 0
921.61 0
921.68 0
921.75 0
921.81 0
921.88 0
921.95 0
922.02 0
922.09 0
922.16 0
922.23 0
922.30 0
922.37 0
922.44 0
922.51 0
922.58 0
922.65 0
922.72 0
922.79 0
922.86 0
922.93 0
923.00 0
923.07 0
923.14 0
923.21 0
923.28 0
923.35 0
923.42 0
923.49 0
923.56 0
923.63 0
923.69 0
923.76 0
923.83 0
923.90 0
923.97 0
924.04 0
924.11 0
924.18 0
924.25 0
924.32 0
924.39 0
924.46 0
924.53 0
924.60 0
924.67 0
924.74 0
924.81 0
924.88 0
924.95 0
925.02 0
925.09 0
925.16 0
925.23 0
925.30 0
925.37 0
925.44 0
925.51 0
925.58 0
925.65 0
925.72 0
925.79 0
925.86 0
925.93 0
926.00 0
926.06 0
926.13 0
926.20 0
926.27 0
926.34 0
926.41 0
926.48 0
926.55 0
926.62 0
926.69 0
926.76 0
926.83 0
926.90 0
926.97 0
927.04 0
927.11 0
927.18 0
927.25 0
927.32 0
927.39 0
927.46 0
927.53 0
927.60 0
927.67 0
927.74 0
927.81 0
927.88 0
927.95 0
928.02 0
928.09 0
928.16 0
928.23 0
928.30 0
928.37 0
928.44 0
928.51 0
928.58 0
928.65 0
928.72 0
928.79 0
928.86 0
928.93 0
929.00 0
929.07 0
929.14 0
929.21 0
929.28 0
929.35 0
929.42 0
929.49 0
929.56 0
929.63 0
929.70 0
929.77 0
929.84 0
929.91 0
929.98 0
930.05 0
930.12 0
930.19 0
930.26 0
930.32 0
930.39 0
930.46 0
930.53 0
930.60 0
930.67 0
930.74 0
930.81 0
930.88 0
930.95 0
931.02 0
931.09 0
931.16 0
931.23 0
931.30 0
931.37 0
931.44 0
931.51 0
931.58 0
931.65 0
931.72 0
931.79 0
931.86 0
931.93 0
932.00 0
932.07 0
932.14 0
932.21 0
932.28 0
932.35 0
932.42 0
932.49 0
932.56 0
932.63 0
932.70 0
932.77 0
932.84 0
932.91 0
932.98 0
933.05 0
933.12 0
933.19 0
933.26 0
933.33 0
933.40 0
933.47 0
933.54 0
933.61 0
933.68 0
933.75 0
933.82 0
933.89 0
933.96 0
934.03 0
934.10 0
934.17 0
934.24 0
934.31 0
934.38 0
934.45 0
934.52 0
934.59 0
934.66 0
934.73 0
934.80 0
934.87 0
934.95 0
935.02 0
935.09 0
935.16 0
935.23 0
935.30 0
935.37 0
935.44 0
935.51 0
935.58 0
935.65 0
935.72 0
935.79 0
935.86 0
935.93 0
936.00 0
936.07 0
936.14 0
936.21 0
936.28 0
936.35 0
936.42 0
936.49 0
936.56 0
936.63 0
936.70 0
936.77 0
936.84 0
936.91 0
936.98 0
937.05 0
937.12 0
937.19 0
937.26 0
937.33 0
937.40 0
937.47 0
937.54 0
937.61 0
937.68 0
937.75 0
937.82 0
937.89 0
937.96 0
938.03 0
938.10 0
938.17 0
938.24 0
938.31 0
938.38 0
938.45 0
938.52 0
938.59 0
938.66 0
938.73 0
938.80 0
938.87 0
938.94 0
939.01 0
939.08 0
939.16 0
939.23 0
939.30 0
939.37 0
939.44 0
939.51 0
939.58 0
939.65 0
939.72 0
939.79 0
939.86 0
939.93 0
940.00 0
940.07 0
940.14 0
940.21 0
940.28 0
940.35 0
940.42 0
940.49 0
940.56 0
940.63 0
940.70 0
940.77 0
940.84 0
940.91 0
940.98 0
941.05 0
941.12 0
941.19 0
941.26 0
941.33 0
941.40 0
941.47 0
941.55 0
941.62 0
941.69 0
941.76 0
941.83 0
941.90 0
941.97 0
942.04 0
942.11 0
942.18 0
942.25 0
942.32 0
942.39 0
942.46 0
942.53 0
942.60 0
942.67 0
942.74 0
942.81 0
942.88 0
942.95 0
943.02 0
943.09 0
943.16 0
943.23 0
943.30 0
943.37 0
943.45 0
943.52 0
943.59 0
943.66 0
943.73 0
943.80 0
943.87 0
943.94 0
944.01 0
944.08 0
944.15 0
944.22 0
944.29 0
944.36 0
944.43 0
944.50 0
944.57 0
944.64 0
944.71 0
944.78 0
944.85 0
944.92 0
944.99 0
945.07 0
945.14 0
945.21 0
945.28 0
945.35 0
945.42 0
945.49 0
945.56 0
945.63 0
945.70 0
945.77 0
945.84 0
945.91 0
945.98 0
946.05 0
946.12 0
946.19 0
946.26 0
946.33 0
946.40 0
946.47 0
946.55 0
946.62 0
946.69 0
946.76 0
946.83 0
946.90 0
946.97 0
947.04 0
947.11 0
947.18 0
947.25 0
947.32 0
947.39 0
947.46 0
947.53 0
947.60 0
947.67 0
947.74 0
947.82 0
947.89 0
947.96 0
948.03 0
948.10 0
948.17 0
948.24 0
948.31 0
948.38 0
948.45 0
948.52 0
948.59 0
948.66 0
948.73 0
948.80 0
948.87 0
948.94 0
949.02 0
949.09 0
949.16 0
949.23 0
949.30 0
949.37 0
949.44 0
949.51 0
949.58 0
949.65 0
949.72 0
949.79 0
949.86 0
949.93 0
950.00 0
950.07 0
950.15 0
950.22 0
950.29 0
950.36 0
950.43 0
950.50 0
950.57 0
950.64 0
950.71 0
950.78 0
950.85 0
950.92 0
950.99 0
951.06 0
951.14 0
951.21 0
951.28 0
951.35 0
951.42 0
951.49 0
951.56 0
951.63 0
951.70 0
951.77 0
951.84 0
951.91 0
951.98 0
952.05 0
952.13 0
952.20 0
952.27 0
952.34 0
952.41 0
952.48 0
952.55 0
952.62 0
952.69 0
952.76 0
952.83 0
952.90 0
952.97 0
953.04 0
953.12 0
953.19 0
953.26 0
953.33 0
953.40 0
953.47 0
953.54 0
953.61 0
953.68 0
953.75 0
953.82 0
953.89 0
953.96 0
954.04 0
954.11 0
954.18 0
954.25 0
954.32 0
954.39 0
954.46 0
954.53 0
954.60 0
954.67 0
954.74 0
954.81 0
954.89 0
954.96 0
955.03 0
955.10 0
955.17 0
955.24 0
955.31 0
955.38 0
955.45 0
955.52 0
955.59 0
955.66 0
955.74 0
955.81 0
955.88 0
955.95 0
956.02 0
956.09 0
956.16 0
956.23 0
956.30 0
956.37 0
956.44 0
956.52 0
956.59 0
956.66 0
956.73 0
956.80 0
956.87 0
956.94 0
957.01 0
957.08 0
957.15 0
957.22 0
957.30 0
957.37 0
957.44 0
957.51 0
957.58 0
957.65 0
957.72 0
957.79 0
957.86 0
957.93 0
958.00 0
958.08 0
958.15 0
958.22 0
958.29 0
958.36 0
958.43 0
958.50 0
958.57 0
958.64 0
958.71 0
958.79 0
958.86 0
958.93 0
959.00 0
959.07 0
959.14 0
959.21 0
959.28 0
959.35 0
959.42 0
959.50 0
959.57 0
959.64 0
959.71 0
959.78 0
959.85 0
959.92 0
959.99 0
960.06 0
960.13 0
960.21 0
960.28 0
960.35 0
960.42 0
960.49 0
960.56 0
960.63 0
960.70 0
960.77 0
960.84 0
960.92 0
960.99 0
961.06 0
961.13 0
961.20 0
961.27 0
961.34 0
961.41 0
961.48 0
961.56 0
961.63 0
961.70 0
961.77 0
961.84 0
961.91 0
961.98 0
962.05 0
962.12 0
962.20 0
962.27 0
962.34 0
962.41 0
962.48 0
962.55 0
962.62 0
962.69 0
962.76 0
962.84 0
962.91 0
962.98 0
963.05 0
963.12 0
963.19 0
963.26 0
963.33 0
963.40 0
963.48 0
963.55 0
963.62 0
963.69 0
963.76 0
963.83 0
963.90 0
963.97 0
964.04 0
964.12 0
964.19 0
964.26 0
964.33 0
964.40 0
964.47 0
964.54 0
964.61 0
964.69 0
964.76 0
964.83 0
964.90 0
964.97 0
965.04 0
965.11 0
965.18 0
965.26 0
965.33 0
965.40 0
965.47 0
965.54 0
965.61 0
965.68 0
965.75 0
965.82 0
965.90 0
965.97 0
966.04 0
966.11 0
966.18 0
966.25 0
966.32 0
966.39 0
966.47 0
966.54 0
966.61 0
966.68 0
966.75 0
966.82 0
966.89 0
966.97 0
967.04 0
967.11 0
967.18 0
967.25 0
967.32 0
967.39 0
967.46 0
967.54 0
967.61 0
967.68 0
967.75 0
967.82 0
967.89 0
967.96 0
968.03 0
968.11 0
968.18 0
968.25 0
968.32 0
968.39 0
968.46 0
968.53 0
968.61 0
968.68 0
968.75 0
968.82 0
968.89 0
968.96 0
969.03 0
969.10 0
969.18 0
969.25 0
969.32 0
969.39 0
969.46 0
969.53 0
969.60 0
969.68 0
969.75 0
969.82 0
969.89 0
969.96 0
970.03 0
970.10 0
970.18 0
970.25 0
970.32 0
970.39 0
970.46 0
970.53 0
970.60 0
970.68 0
970.75 0
970.82 0
970.89 0
970.96 0
971.03 0
971.10 0
971.18 0
971.25 0
971.32 0
971.39 0
971.46 0
971.53 0
971.60 0
971.68 0
971.75 0
971.82 0
971.89 0
971.96 0
972.03 0
972.10 0
972.18 0
972.25 0
972.32 0
972.39 0
972.46 0
972.53 0
972.60 0
972.68 0
972.75 0
972.82 0
972.89 0
972.96 0
973.03 0
973.10 0
973.18 0
973.25 0
973.32 0
973.39 0
973.46 0
973.53 0
973.61 0
973.68 0
973.75 0
973.82 0
973.89 0
973.96 0
974.03 0
974.11 0
974.18 0
974.25 0
974.32 0
974.39 0
974.46 0
974.54 0
974.61 0
974.68 0
974.75 0
974.82 0
974.89 0
974.96 0
975.04 0
975.11 0
975.18 0
975.25 0
975.32 0
975.39 0
975.47 0
975.54 0
975.61 0
975.68 0
975.75 0
975.82 0
975.90 0
975.97 0
976.04 0
976.11 0
976.18 0
976.25 0
976.33 0
976.40 0
976.47 0
976.54 0
976.61 0
976.68 0
976.76 0
976.83 0
976.90 0
976.97 0
977.04 0
977.11 0
977.18 0
977.26 0
977.33 0
977.40 0
977.47 0
977.54 0
977.61 0
977.69 0
977.76 0
977.83 0
977.90 0
977.97 0
978.04 0
978.12 0
978.19 0
978.26 0
978.33 0
978.40 0
978.48 0
978.55 0
978.62 0
978.69 0
978.76 0
978.83 0
978.91 0
978.98 0
979.05 0
979.12 0
979.19 0
979.26 0
979.34 0
979.41 0
979.48 0
979.55 0
979.62 0
979.69 0
979.77 0
979.84 0
979.91 0
979.98 0
980.05 0
980.13 0
980.20 0
980.27 0
980.34 0
980.41 0
980.48 0
980.56 0
980.63 0
980.70 0
980.77 0
980.84 0
980.91 0
980.99 0
981.06 0
981.13 0
981.20 0
981.27 0
981.35 0
981.42 0
981.49 0
981.56 0
981.63 0
981.70 0
981.78 0
981.85 0
981.92 0
981.99 0
982.06 0
982.14 0
982.21 0
982.28 0
982.35 0
982.42 0
982.49 0
982.57 0
982.64 0
982.71 0
982.78 0
982.85 0
982.93 0
983.00 0
983.07 0
983.14 0
983.21 0
983.29 0
983.36 0
983.43 0
983.50 0
983.57 0
983.64 0
983.72 0
983.79 0
983.86 0
983.93 0
984.00 0
984.08 0
984.15 0
984.22 0
984.29 0
984.36 0
984.44 0
984.51 0
984.58 0
984.65 0
984.72 0
984.80 0
984.87 0
984.94 0
985.01 0
985.08 0
985.15 0
985.23 0
985.30 0
985.37 0
985.44 0
985.51 0
985.59 0
985.66 0
985.73 0
985.80 0
985.87 0
985.95 0
986.02 0
986.09 0
986.16 0
986.23 0
986.31 0
986.38 0
986.45 0
986.52 0
986.59 0
986.67 0
986.74 0
986.81 0
986.88 0
986.95 0
987.03 0
987.10 0
987.17 0
987.24 0
987.31 0
987.39 0
987.46 0
987.53 0
987.60 0
987.67 0
987.75 0
987.82 0
987.89 0
987.96 0
988.03 0
988.11 0
988.18 0
988.25 0
988.32 0
988.40 0
988.47 0
988.54 0
988.61 0
988.68 0
988.76 0
988.83 0
988.90 0
988.97 0
989.04 0
989.12 0
989.19 0
989.26 0
989.33 0
989.40 0
989.48 0
989.55 0
989.62 0
989.69 0
989.76 0
989.84 0
989.91 0
989.98 0
990.05 0
990.13 0
990.20 0
990.27 0
990.34 0
990.41 0
990.49 0
990.56 0
990.63 0
990.70 0
990.77 0
990.85 0
990.92 0
990.99 0
991.06 0
991.14 0
991.21 0
991.28 0
991.35 0
991.42 0
991.50 0
991.57 0
991.64 0
991.71 0
991.79 0
991.86 0
991.93 0
992.00 0
992.07 0
992.15 0
992.22 0
992.29 0
992.36 0
992.43 0
992.51 0
992.58 0
992.65 0
992.72 0
992.80 0
992.87 0
992.94 0
993.01 0
993.08 0
993.16 0
993.23 0
993.30 0
993.37 0
993.45 0
993.52 0
993.59 0
993.66 0
993.74 0
993.81 0
993.88 0
993.95 0
994.02 0
994.10 0
994.17 0
994.24 0
994.31 0
994.39 0
994.46 0
994.53 0
994.60 0
994.67 0
994.75 0
994.82 0
994.89 0
994.96 0
995.04 0
995.11 0
995.18 0
995.25 0
995.33 0
995.40 1
995.47 1
995.54 1
995.61 1
995.69 2
995.76 2
995.83 1
995.90 1
995.98 1
996.05 1
996.12 0
996.19 0
996.27 0
996.34 0
996.41 0
996.48 0
996.56 0
996.63 1
996.70 1
996.77 1
996.84 1
996.92 1
996.99 0
997.06 0
997.13 0
997.21 0
997.28 0
997.35 0
997.42 0
997.50 0
997.57 0
997.64 0
997.71 0
997.79 0
997.86 0
997.93 0
998.00 0
998.08 0
998.15 0
998.22 0
998.29 0
998.37 0
998.44 0
998.51 0
998.58 0
998.65 0
998.73 0
998.80 0
998.87 0
998.94 0
999.02 0
999.09 0
999.16 0
999.23 0
999.31 0
999.38 0
999.45 0
999.52 0
999.60 0
999.67 0
999.74 0
999.81 0
999.89 0
999.96 0
1000.03 0
1000.10 0
1000.18 0
1000.25 0
1000.32 0
1000.39 0
1000.47 0
1000.54 0
1000.61 0
1000.68 0
1000.76 0
1000.83 0
1000.90 0
1000.97 0
1001.05 1
1001.12 1
1001.19 1
1001.26 1
1001.34 1
1001.41 1
1001.48 1
1001.55 1
1001.63 1
1001.70 1
1001.77 1
1001.84 1
1001.92 1
1001.99 1
1002.06 1
1002.14 0
1002.21 0
1002.28 0
1002.35 0
1002.43 0
1002.50 0
1002.57 0
1002.64 0
1002.72 0
1002.79 0
1002.86 0
1002.93 0
1003.01 0
1003.08 0
1003.15 0
1003.22 0
1003.30 0
1003.37 0
1003.44 0
1003.51 0
1003.59 0
1003.66 0
1003.73 0
1003.80 0
1003.88 0
1003.95 0
1004.02 0
1004.10 0
1004.17 0
1004.24 0
1004.31 0
1004.39 0
1004.46 0
1004.53 0
1004.60 1
1004.68 1
1004.75 1
1004.82 1
1004.89 1
1004.97 1
1005.04 1
1005.11 1
1005.19 0
1005.26 1
1005.33 1
1005.40 1
1005.48 1
1005.55 1
1005.62 0
1005.69 0
1005.77 0
1005.84 0
1005.91 0
1005.98 0
1006.06 1
1006.13 1
1006.20 1
1006.28 1
1006.35 1
1006.42 1
1006.49 1
1006.57 1
1006.64 1
1006.71 1
1006.78 1
1006.86 1
1006.93 1
1007.00 1
1007.08 1
1007.15 1
1007.22 1
1007.29 1
1007.37 1
1007.44 1
1007.51 1
1007.58 1
1007.66 1
1007.73 1
1007.80 1
1007.88 1
1007.95 1
1008.02 1
1008.09 1
1008.17 1
1008.24 1
1008.31 1
1008.39 1
1008.46 1
1008.53 1
1008.60 1
1008.68 1
1008.75 1
1008.82 1
1008.89 1
1008.97 1
1009.04 1
1009.11 0
1009.19 0
1009.26 0
1009.33 0
1009.40 0
1009.48 0
1009.55 0
1009.62 0
1009.70 0
1009.77 0
1009.84 0
1009.91 0
1009.99 0
1010.06 0
1010.13 0
1010.21 0
1010.28 0
1010.35 0
1010.42 0
1010.50 0
1010.57 0
1010.64 0
1010.72 0
1010.79 0
1010.86 0
1010.93 0
1011.01 0
1011.08 0
1011.15 0
1011.23 0
1011.30 1
1011.37 1
1011.44 1
1011.52 1
1011.59 1
1011.66 1
1011.74 1
1011.81 1
1011.88 1
1011.96 1
1012.03 1
1012.10 1
1012.17 1
1012.25 1
1012.32 1
1012.39 1
1012.47 1
1012.54 1
1012.61 1
1012.68 1
1012.76 1
1012.83 1
1012.90 1
1012.98 1
1013.05 1
1013.12 1
1013.20 1
1013.27 0
1013.34 0
1013.41 0
1013.49 0
1013.56 0
1013.63 0
1013.71 0
1013.78 0
1013.85 0
1013.93 0
1014.00 0
1014.07 0
1014.14 0
1014.22 0
1014.29 0
1014.36 0
1014.44 0
1014.51 0
1014.58 0
1014.66 0
1014.73 1
1014.80 1
1014.87 1
1014.95 1
1015.02 1
1015.09 1
1015.17 1
1015.24 1
1015.31 1
1015.39 1
1015.46 1
1015.53 1
1015.60 1
1015.68 1
1015.75 1
1015.82 0
1015.90 0
1015.97 0
1016.04 0
1016.12 0
1016.19 0
1016.26 0
1016.34 0
1016.41 1
1016.48 1
1016.55 1
1016.63 1
1016.70 1
1016.77 1
1016.85 1
1016.92 1
1016.99 1
1017.07 1
1017.14 1
1017.21 1
1017.29 1
1017.36 1
1017.43 1
1017.50 1
1017.58 1
1017.65 1
1017.72 1
1017.80 1
1017.87 1
1017.94 1
1018.02 1
1018.09 1
1018.16 1
1018.24 1
1018.31 1
1018.38 1
1018.46 1
1018.53 1
1018.60 1
1018.68 1
1018.75 0
1018.82 0
1018.89 0
1018.97 0
1019.04 0
1019.11 1
1019.19 1
1019.26 1
1019.33 1
1019.41 1
1019.48 1
1019.55 1
1019.63 0
1019.70 1
1019.77 1
1019.85 1
1019.92 1
1019.99 1
1020.07 1
1020.14 1
1020.21 1
1020.29 1
1020.36 1
1020.43 1
1020.50 1
1020.58 1
1020.65 0
1020.72 0
1020.80 0
1020.87 0
1020.94 0
1021.02 0
1021.09 0
1021.16 0
1021.24 0
1021.31 0
1021.38 0
1021.46 0
1021.53 0
1021.60 0
1021.68 0
1021.75 0
1021.82 0
1021.90 0
1021.97 0
1022.04 0
1022.12 0
1022.19 0
1022.26 0
1022.34 0
1022.41 0
1022.48 0
1022.56 0
1022.63 0
1022.70 0
1022.78 0
1022.85 0
1022.92 0
1023.00 0
1023.07 0
1023.14 0
1023.22 0
1023.29 0
1023.36 0
1023.44 1
1023.51 1
1023.58 1
1023.66 1
1023.73 1
1023.80 1
1023.88 1
1023.95 1
1024.02 1
1024.10 0
1024.17 0
1024.24 0
1024.32 0
1024.39 0
1024.46 0
1024.54 0
1024.61 0
1024.68 0
1024.76 0
1024.83 0
1024.90 0
1024.98 0
1025.05 0
1025.12 0
1025.20 0
1025.27 0
1025.34 0
1025.42 1
1025.49 1
1025.56 1
1025.64 1
1025.71 1
1025.78 1
1025.86 1
1025.93 1
1026.00 1
1026.08 1
1026.15 1
1026.22 1
1026.30 1
1026.37 1
1026.44 1
1026.52 0
1026.59 0
1026.67 0
1026.74 0
1026.81 0
1026.89 0
1026.96 0
1027.03 0
1027.11 0
1027.18 0
1027.25 0
1027.33 0
1027.40 0
1027.47 0
1027.55 0
1027.62 0
1027.69 0
1027.77 0
1027.84 0
1027.91 0
1027.99 0
1028.06 0
1028.13 0
1028.21 0
1028.28 0
1028.36 0
1028.43 0
1028.50 0
1028.58 1
1028.65 1
1028.72 1
1028.80 1
1028.87 1
1028.94 1
1029.02 1
1029.09 1
1029.16 1
1029.24 0
1029.31 0
1029.38 0
1029.46 0
1029.53 0
1029.61 1
1029.68 1
1029.75 1
1029.83 1
1029.90 1
1029.97 1
1030.05 1
1030.12 1
1030.19 0
1030.27 0
1030.34 0
1030.41 0
1030.49 0
1030.56 0
1030.64 0
1030.71 0
1030.78 1
1030.86 1
1030.93 1
1031.00 2
1031.08 2
1031.15 2
1031.22 1
1031.30 1
1031.37 1
1031.45 1
1031.52 1
1031.59 1
1031.67 1
1031.74 1
1031.81 1
1031.89 1
1031.96 1
1032.03 1
1032.11 1
1032.18 1
1032.25 1
1032.33 1
1032.40 1
1032.48 1
1032.55 1
1032.62 1
1032.70 1
1032.77 0
1032.84 0
1032.92 0
1032.99 1
1033.07 1
1033.14 1
1033.21 1
1033.29 1
1033.36 1
1033.43 2
1033.51 1
1033.58 1
1033.65 1
1033.73 1
1033.80 1
1033.88 1
1033.95 1
1034.02 1
1034.10 1
1034.17 0
1034.24 0
1034.32 0
1034.39 0
1034.47 0
1034.54 0
1034.61 0
1034.69 0
1034.76 0
1034.83 1
1034.91 1
1034.98 1
1035.06 2
1035.13 2
1035.20 2
1035.28 2
1035.35 2
1035.42 1
1035.50 1
1035.57 0
1035.65 0
1035.72 0
1035.79 0
1035.87 0
1035.94 1
1036.01 1
1036.09 2
1036.16 2
1036.24 2
1036.31 2
1036.38 2
1036.46 1
1036.53 1
1036.60 1
1036.68 1
1036.75 1
1036.83 1
1036.90 1
1036.97 0
1037.05 0
1037.12 0
1037.20 0
1037.27 0
1037.34 0
1037.42 0
1037.49 0
1037.56 0
1037.64 0
1037.71 0
1037.79 0
1037.86 0
1037.93 0
1038.01 0
1038.08 0
1038.16 0
1038.23 0
1038.30 0
1038.38 0
1038.45 0
1038.52 0
1038.60 0
1038.67 0
1038.75 0
1038.82 0
1038.89 0
1038.97 0
1039.04 0
1039.12 1
1039.19 1
1039.26 1
1039.34 1
1039.41 2
1039.49 1
1039.56 1
1039.63 1
1039.71 1
1039.78 1
1039.85 1
1039.93 0
1040.00 0
1040.08 0
1040.15 0
1040.22 1
1040.30 1
1040.37 1
1040.45 1
1040.52 1
1040.59 1
1040.67 1
1040.74 1
1040.82 1
1040.89 1
1040.96 1
1041.04 1
1041.11 1
1041.19 1
1041.26 1
1041.33 1
1041.41 1
1041.48 0
1041.56 0
1041.63 0
1041.70 0
1041.78 0
1041.85 0
1041.93 0
1042.00 0
1042.07 0
1042.15 0
1042.22 0
1042.30 0
1042.37 0
1042.44 0
1042.52 0
1042.59 1
1042.67 1
1042.74 1
1042.81 1
1042.89 0
1042.96 1
1043.04 1
1043.11 1
1043.18 1
1043.26 1
1043.33 2
1043.41 2
1043.48 2
1043.55 2
1043.63 2
1043.70 2
1043.78 2
1043.85 2
1043.92 2
1044.00 1
1044.07 1
1044.15 1
1044.22 1
1044.29 0
1044.37 0
1044.44 0
1044.52 0
1044.59 0
1044.66 0
1044.74 0
1044.81 0
1044.89 0
1044.96 0
1045.04 0
1045.11 0
1045.18 0
1045.26 0
1045.33 1
1045.41 1
1045.48 1
1045.55 1
1045.63 2
1045.70 2
1045.78 3
1045.85 3
1045.92 4
1046.00 4
1046.07 4
1046.15 4
1046.22 4
1046.30 4
1046.37 3
1046.44 3
1046.52 3
1046.59 2
1046.67 2
1046.74 2
1046.81 2
1046.89 3
1046.96 3
1047.04 2
1047.11 2
1047.19 2
1047.26 1
1047.33 1
1047.41 1
1047.48 1
1047.56 2
1047.63 2
1047.70 3
1047.78 3
1047.85 3
1047.93 4
1048.00 4
1048.08 4
1048.15 4
1048.22 3
1048.30 3
1048.37 3
1048.45 3
1048.52 3
1048.60 3
1048.67 2
1048.74 2
1048.82 3
1048.89 3
1048.97 3
1049.04 3
1049.12 3
1049.19 3
1049.26 3
1049.34 3
1049.41 4
1049.49 4
1049.56 4
1049.63 3
1049.71 3
1049.78 3
1049.86 3
1049.93 3
1050.01 3
1050.08 4
1050.15 4
1050.23 4
1050.30 5
1050.38 5
1050.45 5
1050.53 5
1050.60 4
1050.67 4
1050.75 3
1050.82 2
1050.90 2
1050.97 2
1051.05 2
1051.12 2
1051.20 3
1051.27 3
1051.34 4
1051.42 4
1051.49 5
1051.57 5
1051.64 5
1051.72 4
1051.79 4
1051.86 3
1051.94 3
1052.01 2
1052.09 2
1052.16 2
1052.24 2
1052.31 1
1052.38 1
1052.46 1
1052.53 1
1052.61 1
1052.68 1
1052.76 1
1052.83 1
1052.91 1
1052.98 0
1053.05 0
1053.13 0
1053.20 0
1053.28 0
1053.35 0
1053.43 0
1053.50 0
1053.57 0
1053.65 1
1053.72 1
1053.80 2
1053.87 2
1053.95 3
1054.02 3
1054.10 3
1054.17 3
1054.24 3
1054.32 2
1054.39 2
1054.47 2
1054.54 1
1054.62 1
1054.69 0
1054.77 0
1054.84 0
1054.91 0
1054.99 0
1055.06 0
1055.14 0
1055.21 0
1055.29 0
1055.36 0
1055.44 1
1055.51 1
1055.58 1
1055.66 2
1055.73 2
1055.81 3
1055.88 3
1055.96 3
1056.03 3
1056.11 3
1056.18 3
1056.25 2
1056.33 2
1056.40 2
1056.48 2
1056.55 2
1056.63 2
1056.70 2
1056.78 2
1056.85 2
1056.93 1
1057.00 1
1057.07 0
1057.15 0
1057.22 0
1057.30 0
1057.37 0
1057.45 0
1057.52 0
1057.60 0
1057.67 0
1057.75 0
1057.82 0
1057.89 0
1057.97 0
1058.04 0
1058.12 0
1058.19 1
1058.27 1
1058.34 2
1058.42 3
1058.49 3
1058.57 4
1058.64 4
1058.71 5
1058.79 5
1058.86 5
1058.94 4
1059.01 4
1059.09 3
1059.16 2
1059.24 2
1059.31 1
1059.39 1
1059.46 1
1059.54 2
1059.61 2
1059.68 3
1059.76 3
1059.83 4
1059.91 4
1059.98 4
1060.06 5
1060.13 5
1060.21 5
1060.28 4
1060.36 4
1060.43 4
1060.51 5
1060.58 5
1060.65 6
1060.73 7
1060.80 8
1060.88 9
1060.95 9
1061.03 9
1061.10 9
1061.18 8
1061.25 7
1061.33 6
1061.40 5
1061.48 4
1061.55 4
1061.63 3
1061.70 3
1061.78 2
1061.85 3
1061.92 3
1062.00 3
1062.07 4
1062.15 4
1062.22 4
1062.30 4
1062.37 4
1062.45 4
1062.52 3
1062.60 3
1062.67 3
1062.75 3
1062.82 3
1062.90 4
1062.97 5
1063.05 5
1063.12 6
1063.19 7
1063.27 8
1063.34 8
1063.42 8
1063.49 8
1063.57 8
1063.64 8
1063.72 8
1063.79 8
1063.87 8
1063.94 8
1064.02 8
1064.09 8
1064.17 8
1064.24 7
1064.32 6
1064.39 5
1064.47 5
1064.54 4
1064.62 3
1064.69 3
1064.76 3
1064.84 3
1064.91 3
1064.99 3
1065.06 3
1065.14 4
1065.21 4
1065.29 4
1065.36 4
1065.44 4
1065.51 4
1065.59 4
1065.66 4
1065.74 4
1065.81 4
1065.89 5
1065.96 5
1066.04 6
1066.11 7
1066.19 7
1066.26 7
1066.34 8
1066.41 7
1066.49 7
1066.56 7
1066.64 7
1066.71 7
1066.79 7
1066.86 8
1066.94 8
1067.01 8
1067.09 8
1067.16 8
1067.23 8
1067.31 8
1067.38 8
1067.46 7
1067.53 7
1067.61 6
1067.68 5
1067.76 4
1067.83 4
1067.91 4
1067.98 4
1068.06 5
1068.13 5
1068.21 6
1068.28 6
1068.36 6
1068.43 6
1068.51 6
1068.58 6
1068.66 6
1068.73 6
1068.81 7
1068.88 7
1068.96 7
1069.03 7
1069.11 7
1069.18 7
1069.26 7
1069.33 7
1069.41 8
1069.48 8
1069.56 9
1069.63 9
1069.71 8
1069.78 7
1069.86 6
1069.93 4
1070.01 3
1070.08 3
1070.16 3
1070.23 3
1070.31 3
1070.38 4
1070.46 4
1070.53 5
1070.61 5
1070.68 5
1070.76 5
1070.83 5
1070.91 5
1070.98 5
1071.06 5
1071.13 5
1071.21 5
1071.28 4
1071.36 4
1071.43 4
1071.51 4
1071.58 4
1071.66 4
1071.73 3
1071.81 3
1071.88 3
1071.96 3
1072.03 2
1072.11 2
1072.18 2
1072.26 2
1072.33 2
1072.41 2
1072.48 1
1072.56 1
1072.63 2
1072.71 2
1072.78 2
1072.86 3
1072.93 3
1073.01 4
1073.08 4
1073.16 4
1073.23 4
1073.31 3
1073.38 3
1073.46 3
1073.53 3
1073.61 3
1073.68 3
1073.76 4
1073.83 4
1073.91 4
1073.99 4
1074.06 3
1074.14 3
1074.21 2
1074.29 2
1074.36 2
1074.44 3
1074.51 4
1074.59 5
1074.66 6
1074.74 7
1074.81 7
1074.89 7
1074.96 7
1075.04 7
1075.11 6
1075.19 6
1075.26 6
1075.34 6
1075.41 7
1075.49 8
1075.56 8
1075.64 9
1075.71 11
1075.79 11
1075.86 12
1075.94 13
1076.01 13
1076.09 12
1076.16 11
1076.24 10
1076.32 10
1076.39 9
1076.47 9
1076.54 9
1076.62 9
1076.69 9
1076.77 9
1076.84 9
1076.92 9
1076.99 8
1077.07 8
1077.14 7
1077.22 7
1077.29 6
1077.37 6
1077.44 6
1077.52 5
1077.59 6
1077.67 6
1077.74 7
1077.82 8
1077.90 9
1077.97 10
1078.05 11
1078.12 12
1078.20 11
1078.27 10
1078.35 9
1078.42 8
1078.50 6
1078.57 5
1078.65 4
1078.72 3
1078.80 3
1078.87 4
1078.95 5
1079.02 5
1079.10 6
1079.17 6
1079.25 6
1079.33 6
1079.40 6
1079.48 6
1079.55 6
1079.63 6
1079.70 7
1079.78 7
1079.85 8
1079.93 8
1080.00 8
1080.08 7
1080.15 7
1080.23 7
1080.30 6
1080.38 6
1080.46 6
1080.53 6
1080.61 5
1080.68 5
1080.76 5
1080.83 4
1080.91 4
1080.98 3
1081.06 3
1081.13 3
1081.21 3
1081.28 4
1081.36 5
1081.44 6
1081.51 7
1081.59 8
1081.66 8
1081.74 8
1081.81 8
1081.89 7
1081.96 6
1082.04 6
1082.11 6
1082.19 6
1082.26 7
1082.34 8
1082.42 9
1082.49 10
1082.57 11
1082.64 12
1082.72 13
1082.79 13
1082.87 13
1082.94 12
1083.02 11
1083.09 11
1083.17 10
1083.25 9
1083.32 9
1083.40 9
1083.47 9
1083.55 9
1083.62 9
1083.70 8
1083.77 8
1083.85 6
1083.92 5
1084.00 3
1084.08 2
1084.15 1
1084.23 0
1084.30 0
1084.38 0
1084.45 0
1084.53 0
1084.60 0
1084.68 0
1084.75 0
1084.83 0
1084.91 0
1084.98 1
1085.06 2
1085.13 3
1085.21 5
1085.28 6
1085.36 8
1085.43 9
1085.51 9
1085.59 10
1085.66 9
1085.74 9
1085.81 8
1085.89 7
1085.96 6
1086.04 5
1086.11 4
1086.19 3
1086.27 3
1086.34 3
1086.42 3
1086.49 4
1086.57 4
1086.64 4
1086.72 5
1086.79 5
1086.87 4
1086.95 4
1087.02 4
1087.10 3
1087.17 3
1087.25 2
1087.32 2
1087.40 3
1087.47 3
1087.55 4
1087.63 6
1087.70 7
1087.78 8
1087.85 8
1087.93 8
1088.00 8
1088.08 7
1088.15 5
1088.23 4
1088.31 3
1088.38 3
1088.46 3
1088.53 3
1088.61 4
1088.68 4
1088.76 5
1088.84 4
1088.91 4
1088.99 3
1089.06 3
1089.14 3
1089.21 4
1089.29 6
1089.36 8
1089.44 10
1089.52 12
1089.59 14
1089.67 15
1089.74 15
1089.82 16
1089.89 15
1089.97 15
1090.05 14
1090.12 13
1090.20 12
1090.27 12
1090.35 12
1090.42 12
1090.50 12
1090.58 13
1090.65 14
1090.73 14
1090.80 15
1090.88 16
1090.95 16
1091.03 17
1091.11 17
1091.18 17
1091.26 17
1091.33 17
1091.41 17
1091.48 17
1091.56 17
1091.64 17
1091.71 18
1091.79 18
1091.86 18
1091.94 17
1092.01 17
1092.09 16
1092.17 16
1092.24 15
1092.32 16
1092.39 16
1092.47 18
1092.54 19
1092.62 21
1092.70 22
1092.77 22
1092.85 22
1092.92 21
1093.00 20
1093.08 18
1093.15 17
1093.23 15
1093.30 14
1093.38 14
1093.45 14
1093.53 14
1093.61 15
1093.68 16
1093.76 17
1093.83 18
1093.91 19
1093.99 21
1094.06 21
1094.14 22
1094.21 22
1094.29 22
1094.36 22
1094.44 20
1094.52 19
1094.59 17
1094.67 15
1094.74 13
1094.82 11
1094.90 10
1094.97 9
1095.05 9
1095.12 10
1095.20 11
1095.27 12
1095.35 13
1095.43 14
1095.50 15
1095.58 14
1095.65 14
1095.73 13
1095.81 12
1095.88 11
1095.96 10
1096.03 10
1096.11 10
1096.18 10
1096.26 10
1096.34 10
1096.41 10
1096.49 10
1096.56 9
1096.64 8
1096.72 7
1096.79 6
1096.87 5
1096.94 4
1097.02 3
1097.10 3
1097.17 3
1097.25 4
1097.32 5
1097.40 7
1097.48 8
1097.55 9
1097.63 9
1097.70 9
1097.78 8
1097.86 7
1097.93 6
1098.01 5
1098.08 5
1098.16 5
1098.24 5
1098.31 6
1098.39 6
1098.46 7
1098.54 8
1098.61 9
1098.69 10
1098.77 11
1098.84 11
1098.92 12
1098.99 12
1099.07 12
1099.15 12
1099.22 12
1099.30 12
1099.37 12
1099.45 12
1099.53 13
1099.60 14
1099.68 14
1099.75 15
1099.83 15
1099.91 16
1099.98 15
1100.06 15
1100.14 14
1100.21 14
1100.29 14
1100.36 15
1100.44 15
1100.52 15
1100.59 16
1100.67 15
1100.74 14
1100.82 13
1100.90 12
1100.97 10
1101.05 9
1101.12 7
1101.20 6
1101.28 5
1101.35 4
1101.43 3
1101.50 3
1101.58 2
1101.66 2
1101.73 2
1101.81 2
1101.88 2
1101.96 3
1102.04 3
1102.11 4
1102.19 4
1102.26 3
1102.34 3
1102.42 2
1102.49 1
1102.57 0
1102.65 0
1102.72 0
1102.80 0
1102.87 1
1102.95 2
1103.03 3
1103.10 5
1103.18 7
1103.25 8
1103.33 9
1103.41 10
1103.48 10
1103.56 10
1103.64 10
1103.71 9
1103.79 8
1103.86 6
1103.94 5
1104.02 4
1104.09 3
1104.17 2
1104.24 1
1104.32 0
1104.40 0
1104.47 0
1104.55 0
1104.63 0
1104.70 0
1104.78 0
1104.85 0
1104.93 0
1105.01 0
1105.08 0
1105.16 1
1105.24 1
1105.31 2
1105.39 3
1105.46 3
1105.54 4
1105.62 5
1105.69 5
1105.77 6
1105.84 6
1105.92 7
1106.00 7
1106.07 8
1106.15 9
1106.23 9
1106.30 9
1106.38 9
1106.45 9
1106.53 8
1106.61 7
1106.68 6
1106.76 5
1106.84 4
1106.91 2
1106.99 1
1107.06 0
1107.14 0
1107.22 0
1107.29 0
1107.37 0
1107.45 1
1107.52 2
1107.60 2
1107.68 2
1107.75 2
1107.83 2
1107.90 2
1107.98 2
1108.06 2
1108.13 2
1108.21 3
1108.29 3
1108.36 3
1108.44 4
1108.51 5
1108.59 5
1108.67 6
1108.74 8
1108.82 9
1108.90 11
1108.97 12
1109.05 13
1109.13 13
1109.20 13
1109.28 12
1109.35 10
1109.43 9
1109.51 8
1109.58 9
1109.66 10
1109.74 12
1109.81 15
1109.89 17
1109.97 20
1110.04 21
1110.12 21
1110.19 20
1110.27 19
1110.35 16
1110.42 14
1110.50 12
1110.58 10
1110.65 9
1110.73 9
1110.81 10
1110.88 10
1110.96 11
1111.03 12
1111.11 13
1111.19 13
1111.26 14
1111.34 14
1111.42 13
1111.49 12
1111.57 11
1111.65 9
1111.72 8
1111.80 7
1111.88 7
1111.95 8
1112.03 9
1112.10 11
1112.18 13
1112.26 15
1112.33 16
1112.41 17
1112.49 17
1112.56 17
1112.64 17
1112.72 16
1112.79 15
1112.87 15
1112.95 13
1113.02 12
1113.10 11
1113.18 10
1113.25 9
1113.33 9
1113.40 10
1113.48 10
1113.56 11
1113.63 12
1113.71 11
1113.79 11
1113.86 10
1113.94 9
1114.02 8
1114.09 8
1114.17 8
1114.25 9
1114.32 9
1114.40 9
1114.48 9
1114.55 8
1114.63 7
1114.71 7
1114.78 6
1114.86 6
1114.93 6
1115.01 7
1115.09 8
1115.16 8
1115.24 8
1115.32 8
1115.39 7
1115.47 6
1115.55 5
1115.62 5
1115.70 5
1115.78 6
1115.85 7
1115.93 8
1116.01 9
1116.08 10
1116.16 10
1116.24 10
1116.31 9
1116.39 7
1116.47 6
1116.54 5
1116.62 4
1116.70 5
1116.77 6
1116.85 8
1116.93 11
1117.00 13
1117.08 14
1117.16 14
1117.23 14
1117.31 13
1117.39 11
1117.46 10
1117.54 9
1117.62 9
1117.69 9
1117.77 10
1117.85 11
1117.92 13
1118.00 14
1118.08 15
1118.15 16
1118.23 15
1118.31 15
1118.38 13
1118.46 12
1118.54 11
1118.61 10
1118.69 9
1118.77 10
1118.84 11
1118.92 12
1119.00 14
1119.07 15
1119.15 16
1119.23 17
1119.30 18
1119.38 18
1119.46 18
1119.53 19
1119.61 20
1119.69 22
1119.76 25
1119.84 27
1119.92 29
1119.99 31
1120.07 32
1120.15 32
1120.22 33
1120.30 33
1120.38 33
1120.45 34
1120.53 35
1120.61 35
1120.68 36
1120.76 36
1120.84 36
1120.91 35
1120.99 33
1121.07 31
1121.14 29
1121.22 26
1121.30 24
1121.37 22
1121.45 21
1121.53 19
1121.60 18
1121.68 17
1121.76 16
1121.83 14
1121.91 13
1121.99 11
1122.06 11
1122.14 11
1122.22 12
1122.29 13
1122.37 15
1122.45 18
1122.53 19
1122.60 21
1122.68 22
1122.76 22
1122.83 22
1122.91 22
1122.99 21
1123.06 21
1123.14 20
1123.22 19
1123.29 18
1123.37 16
1123.45 14
1123.52 13
1123.60 12
1123.68 12
1123.75 12
1123.83 13
1123.91 14
1123.99 14
1124.06 13
1124.14 12
1124.22 10
1124.29 7
1124.37 5
1124.45 2
1124.52 0
1124.60 0
1124.68 0
1124.75 0
1124.83 0
1124.91 0
1124.98 0
1125.06 0
1125.14 0
1125.22 0
1125.29 0
1125.37 1
1125.45 2
1125.52 3
1125.60 4
1125.68 5
1125.75 6
1125.83 5
1125.91 5
1125.98 3
1126.06 2
1126.14 0
1126.21 0
1126.29 0
1126.37 0
1126.45 0
1126.52 0
1126.60 2
1126.68 4
1126.75 5
1126.83 7
1126.91 9
1126.98 10
1127.06 11
1127.14 12
1127.22 12
1127.29 13
1127.37 12
1127.45 12
1127.52 11
1127.60 10
1127.68 9
1127.75 8
1127.83 7
1127.91 7
1127.98 7
1128.06 7
1128.14 8
1128.22 8
1128.29 8
1128.37 9
1128.45 9
1128.52 9
1128.60 9
1128.68 9
1128.76 8
1128.83 7
1128.91 6
1128.99 5
1129.06 4
1129.14 4
1129.22 3
1129.29 3
1129.37 3
1129.45 4
1129.53 5
1129.60 6
1129.68 6
1129.76 7
1129.83 7
1129.91 6
1129.99 5
1130.06 4
1130.14 3
1130.22 3
1130.30 3
1130.37 4
1130.45 5
1130.53 7
1130.60 9
1130.68 11
1130.76 13
1130.84 15
1130.91 15
1130.99 15
1131.07 15
1131.14 13
1131.22 12
1131.30 10
1131.38 9
1131.45 7
1131.53 6
1131.61 5
1131.68 5
1131.76 4
1131.84 4
1131.91 4
1131.99 4
1132.07 4
1132.15 4
1132.22 3
1132.30 3
1132.38 3
1132.45 4
1132.53 5
1132.61 7
1132.69 8
1132.76 10
1132.84 11
1132.92 12
1132.99 12
1133.07 12
1133.15 12
1133.23 13
1133.30 14
1133.38 15
1133.46 18
1133.54 21
1133.61 24
1133.69 27
1133.77 30
1133.84 32
1133.92 35
1134.00 38
1134.08 40
1134.15 42
1134.23 43
1134.31 44
1134.38 45
1134.46 46
1134.54 46
1134.62 46
1134.69 45
1134.77 44
1134.85 42
1134.92 40
1135.00 38
1135.08 36
1135.16 34
1135.23 34
1135.31 34
1135.39 35
1135.47 36
1135.54 38
1135.62 41
1135.70 44
1135.77 49
1135.85 53
1135.93 58
1136.01 63
1136.08 67
1136.16 71
1136.24 73
1136.32 75
1136.39 76
1136.47 76
1136.55 77
1136.62 77
1136.70 76
1136.78 75
1136.86 74
1136.93 72
1137.01 71
1137.09 70
1137.17 70
1137.24 71
1137.32 71
1137.40 72
1137.47 74
1137.55 75
1137.63 76
1137.71 78
1137.78 79
1137.86 81
1137.94 82
1138.02 82
1138.09 81
1138.17 79
1138.25 76
1138.33 72
1138.40 69
1138.48 65
1138.56 63
1138.63 61
1138.71 59
1138.79 58
1138.87 56
1138.94 54
1139.02 52
1139.10 49
1139.18 45
1139.25 42
1139.33 39
1139.41 37
1139.49 36
1139.56 37
1139.64 38
1139.72 40
1139.80 42
1139.87 44
1139.95 46
1140.03 47
1140.10 46
1140.18 46
1140.26 44
1140.34 42
1140.41 40
1140.49 38
1140.57 37
1140.65 36
1140.72 35
1140.80 35
1140.88 35
1140.96 34
1141.03 34
1141.11 34
1141.19 35
1141.27 35
1141.34 35
1141.42 36
1141.50 36
1141.58 36
1141.65 37
1141.73 36
1141.81 36
1141.89 35
1141.96 34
1142.04 33
1142.12 31
1142.20 28
1142.27 26
1142.35 24
1142.43 21
1142.51 19
1142.58 17
1142.66 15
1142.74 13
1142.82 11
1142.89 9
1142.97 8
1143.05 8
1143.13 8
1143.20 8
1143.28 9
1143.36 10
1143.44 11
1143.51 12
1143.59 12
1143.67 12
1143.75 12
1143.82 12
1143.90 12
1143.98 12
1144.06 12
1144.13 12
1144.21 12
1144.29 13
1144.37 14
1144.44 15
1144.52 16
1144.60 16
1144.68 17
1144.75 17
1144.83 17
1144.91 17
1144.99 16
1145.06 15
1145.14 15
1145.22 15
1145.30 15
1145.37 15
1145.45 15
1145.53 16
1145.61 15
1145.68 14
1145.76 12
1145.84 10
1145.92 6
1145.99 3
1146.07 0
1146.15 0
1146.23 0
1146.31 0
1146.38 0
1146.46 0
1146.54 0
1146.62 0
1146.69 1
1146.77 2
1146.85 2
1146.93 3
1147.00 3
1147.08 4
1147.16 5
1147.24 5
1147.31 5
1147.39 5
1147.47 5
1147.55 5
1147.63 6
1147.70 7
1147.78 8
1147.86 11
1147.94 14
1148.01 17
1148.09 20
1148.17 23
1148.25 25
1148.32 26
1148.40 26
1148.48 26
1148.56 25
1148.63 25
1148.71 24
1148.79 24
1148.87 24
1148.95 24
1149.02 24
1149.10 24
1149.18 23
1149.26 23
1149.33 22
1149.41 20
1149.49 19
1149.57 17
1149.65 14
1149.72 11
1149.80 8
1149.88 5
1149.96 3
1150.03 3
1150.11 5
1150.19 8
1150.27 12
1150.34 18
1150.42 23
1150.50 27
1150.58 30
1150.66 32
1150.73 33
1150.81 33
1150.89 33
1150.97 32
1151.04 30
1151.12 29
1151.20 27
1151.28 26
1151.36 25
1151.43 26
1151.51 27
1151.59 29
1151.67 32
1151.74 35
1151.82 39
1151.90 43
1151.98 47
1152.06 51
1152.13 54
1152.21 58
1152.29 60
1152.37 62
1152.44 63
1152.52 63
1152.60 63
1152.68 62
1152.76 61
1152.83 60
1152.91 58
1152.99 56
1153.07 54
1153.15 52
1153.22 50
1153.30 48
1153.38 47
1153.46 45
1153.53 44
1153.61 43
1153.69 41
1153.77 39
1153.85 38
1153.92 37
1154.00 36
1154.08 37
1154.16 38
1154.24 39
1154.31 41
1154.39 42
1154.47 44
1154.55 44
1154.62 44
1154.70 43
1154.78 41
1154.86 40
1154.94 38
1155.01 36
1155.09 35
1155.17 34
1155.25 35
1155.33 35
1155.40 37
1155.48 38
1155.56 40
1155.64 41
1155.72 42
1155.79 42
1155.87 42
1155.95 41
1156.03 40
1156.11 39
1156.18 38
1156.26 38
1156.34 38
1156.42 39
1156.50 40
1156.57 40
1156.65 40
1156.73 39
1156.81 37
1156.88 35
1156.96 33
1157.04 30
1157.12 27
1157.20 25
1157.27 23
1157.35 23
1157.43 23
1157.51 24
1157.59 25
1157.66 26
1157.74 27
1157.82 28
1157.90 28
1157.98 28
1158.05 29
1158.13 30
1158.21 30
1158.29 32
1158.37 33
1158.44 34
1158.52 35
1158.60 36
1158.68 36
1158.76 37
1158.83 37
1158.91 38
1158.99 38
1159.07 39
1159.15 41
1159.23 43
1159.30 46
1159.38 49
1159.46 53
1159.54 57
1159.62 60
1159.69 61
1159.77 61
1159.85 59
1159.93 55
1160.01 51
1160.08 46
1160.16 42
1160.24 39
1160.32 37
1160.40 37
1160.47 37
1160.55 38
1160.63 39
1160.71 40
1160.79 40
1160.86 41
1160.94 42
1161.02 43
1161.10 45
1161.18 47
1161.26 49
1161.33 51
1161.41 52
1161.49 52
1161.57 52
1161.65 52
1161.72 52
1161.80 52
1161.88 53
1161.96 53
1162.04 53
1162.11 52
1162.19 51
1162.27 49
1162.35 47
1162.43 45
1162.51 43
1162.58 41
1162.66 40
1162.74 39
1162.82 37
1162.90 36
1162.97 34
1163.05 32
1163.13 30
1163.21 29
1163.29 28
1163.37 29
1163.44 30
1163.52 31
1163.60 32
1163.68 33
1163.76 34
1163.83 34
1163.91 33
1163.99 33
1164.07 32
1164.15 31
1164.23 31
1164.30 30
1164.38 29
1164.46 28
1164.54 28
1164.62 27
1164.69 26
1164.77 25
1164.85 25
1164.93 24
1165.01 22
1165.09 20
1165.16 17
1165.24 13
1165.32 9
1165.40 5
1165.48 2
1165.56 0
1165.63 0
1165.71 0
1165.79 0
1165.87 0
1165.95 0
1166.03 2
1166.10 6
1166.18 11
1166.26 17
1166.34 23
1166.42 29
1166.50 33
1166.57 36
1166.65 36
1166.73 34
1166.81 30
1166.89 26
1166.96 22
1167.04 19
1167.12 16
1167.20 14
1167.28 12
1167.36 10
1167.43 8
1167.51 6
1167.59 6
1167.67 6
1167.75 8
1167.83 11
1167.90 15
1167.98 19
1168.06 23
1168.14 27
1168.22 29
1168.30 31
1168.37 32
1168.45 31
1168.53 30
1168.61 29
1168.69 29
1168.77 28
1168.85 27
1168.92 27
1169.00 27
1169.08 26
1169.16 24
1169.24 22
1169.32 20
1169.39 18
1169.47 16
1169.55 15
1169.63 14
1169.71 13
1169.79 13
1169.86 13
1169.94 12
1170.02 11
1170.10 11
1170.18 10
1170.26 10
1170.33 11
1170.41 11
1170.49 12
1170.57 12
1170.65 11
1170.73 9
1170.81 7
1170.88 5
1170.96 3
1171.04 2
1171.12 1
1171.20 2
1171.28 3
1171.35 4
1171.43 5
1171.51 6
1171.59 7
1171.67 8
1171.75 9
1171.83 9
1171.90 9
1171.98 8
1172.06 6
1172.14 5
1172.22 2
1172.30 0
1172.37 0
1172.45 0
1172.53 0
1172.61 0
1172.69 0
1172.77 0
1172.85 0
1172.92 0
1173.00 3
1173.08 5
1173.16 8
1173.24 10
1173.32 12
1173.40 14
1173.47 15
1173.55 15
1173.63 15
1173.71 15
1173.79 14
1173.87 14
1173.94 15
1174.02 16
1174.10 19
1174.18 21
1174.26 24
1174.34 27
1174.42 30
1174.49 33
1174.57 35
1174.65 37
1174.73 38
1174.81 40
1174.89 42
1174.97 45
1175.04 48
1175.12 51
1175.20 55
1175.28 58
1175.36 61
1175.44 64
1175.52 65
1175.59 65
1175.67 65
1175.75 65
1175.83 64
1175.91 64
1175.99 64
1176.07 64
1176.14 64
1176.22 65
1176.30 65
1176.38 66
1176.46 66
1176.54 65
1176.62 64
1176.70 63
1176.77 61
1176.85 58
1176.93 56
1177.01 55
1177.09 54
1177.17 54
1177.25 54
1177.32 56
1177.40 57
1177.48 57
1177.56 57
1177.64 56
1177.72 55
1177.80 52
1177.88 50
1177.95 48
1178.03 46
1178.11 44
1178.19 43
1178.27 41
1178.35 40
1178.43 38
1178.50 38
1178.58 37
1178.66 37
1178.74 37
1178.82 36
1178.90 36
1178.98 35
1179.06 34
1179.13 33
1179.21 32
1179.29 32
1179.37 32
1179.45 31
1179.53 30
1179.61 29
1179.69 28
1179.76 28
1179.84 28
1179.92 29
1180.00 31
1180.08 33
1180.16 35
1180.24 37
1180.32 39
1180.39 39
1180.47 40
1180.55 39
1180.63 38
1180.71 36
1180.79 34
1180.87 32
1180.95 31
1181.02 30
1181.10 31
1181.18 33
1181.26 36
1181.34 39
1181.42 41
1181.50 42
1181.58 42
1181.65 41
1181.73 38
1181.81 34
1181.89 31
1181.97 27
1182.05 25
1182.13 24
1182.21 25
1182.29 26
1182.36 28
1182.44 31
1182.52 34
1182.60 38
1182.68 41
1182.76 44
1182.84 47
1182.92 49
1182.99 50
1183.07 50
1183.15 50
1183.23 48
1183.31 46
1183.39 45
1183.47 43
1183.55 43
1183.63 42
1183.70 43
1183.78 43
1183.86 44
1183.94 45
1184.02 44
1184.10 43
1184.18 41
1184.26 38
1184.34 35
1184.41 31
1184.49 27
1184.57 24
1184.65 21
1184.73 19
1184.81 17
1184.89 16
1184.97 15
1185.05 15
1185.12 15
1185.20 16
1185.28 18
1185.36 21
1185.44 24
1185.52 28
1185.60 31
1185.68 33
1185.76 34
1185.83 34
1185.91 34
1185.99 33
1186.07 32
1186.15 32
1186.23 31
1186.31 31
1186.39 31
1186.47 31
1186.55 31
1186.62 31
1186.70 32
1186.78 32
1186.86 33
1186.94 32
1187.02 30
1187.10 27
1187.18 23
1187.26 18
1187.34 14
1187.41 10
1187.49 7
1187.57 5
1187.65 4
1187.73 4
1187.81 5
1187.89 7
1187.97 9
1188.05 12
1188.13 14
1188.20 16
1188.28 18
1188.36 18
1188.44 17
1188.52 15
1188.60 13
1188.68 10
1188.76 8
1188.84 6
1188.92 5
1188.99 4
1189.07 4
1189.15 3
1189.23 2
1189.31 1
1189.39 0
1189.47 0
1189.55 0
1189.63 0
1189.71 0
1189.79 0
1189.86 0
1189.94 1
1190.02 5
1190.10 9
1190.18 12
1190.26 16
1190.34 19
1190.42 21
1190.50 23
1190.58 25
1190.65 26
1190.73 26
1190.81 25
1190.89 24
1190.97 21
1191.05 18
1191.13 15
1191.21 13
1191.29 11
1191.37 10
1191.45 10
1191.53 11
1191.60 13
1191.68 15
1191.76 17
1191.84 19
1191.92 19
1192.00 19
1192.08 18
1192.16 17
1192.24 16
1192.32 16
1192.40 16
1192.47 17
1192.55 17
1192.63 18
1192.71 19
1192.79 19
1192.87 19
1192.95 19
1193.03 19
1193.11 19
1193.19 19
1193.27 18
1193.35 17
1193.43 15
1193.50 12
1193.58 9
1193.66 6
1193.74 3
1193.82 2
1193.90 1
1193.98 2
1194.06 3
1194.14 5
1194.22 6
1194.30 7
1194.38 7
1194.45 7
1194.53 5
1194.61 3
1194.69 0
1194.77 0
1194.85 0
1194.93 0
1195.01 0
1195.09 0
1195.17 0
1195.25 0
1195.33 1
1195.41 4
1195.48 5
1195.56 6
1195.64 6
1195.72 4
1195.80 2
1195.88 0
1195.96 0
1196.04 0
1196.12 0
1196.20 0
1196.28 4
1196.36 9
1196.44 17
1196.52 25
1196.59 34
1196.67 43
1196.75 51
1196.83 57
1196.91 60
1196.99 60
1197.07 58
1197.15 53
1197.23 48
1197.31 43
1197.39 41
1197.47 40
1197.55 42
1197.63 44
1197.71 47
1197.78 50
1197.86 52
1197.94 54
1198.02 55
1198.10 58
1198.18 61
1198.26 66
1198.34 72
1198.42 77
1198.50 82
1198.58 85
1198.66 86
1198.74 85
1198.82 83
1198.90 79
1198.97 76
1199.05 73
1199.13 71
1199.21 71
1199.29 73
1199.37 76
1199.45 78
1199.53 81
1199.61 82
1199.69 81
1199.77 79
1199.85 76
1199.93 72
1200.01 68
1200.09 65
1200.17 63
1200.25 64
1200.32 65
1200.40 69
1200.48 72
1200.56 76
1200.64 79
1200.72 80
1200.80 80
1200.88 79
1200.96 77
1201.04 73
1201.12 69
1201.20 64
1201.28 58
1201.36 52
1201.44 47
1201.52 42
1201.60 39
1201.68 37
1201.75 36
1201.83 36
1201.91 36
1201.99 37
1202.07 37
1202.15 36
1202.23 36
1202.31 35
1202.39 35
1202.47 35
1202.55 35
1202.63 34
1202.71 32
1202.79 29
1202.87 26
1202.95 21
1203.03 17
1203.11 14
1203.19 11
1203.27 10
1203.34 11
1203.42 12
1203.50 15
1203.58 19
1203.66 23
1203.74 27
1203.82 31
1203.90 34
1203.98 36
1204.06 38
1204.14 39
1204.22 39
1204.30 39
1204.38 39
1204.46 38
1204.54 36
1204.62 33
1204.70 29
1204.78 25
1204.86 22
1204.94 19
1205.02 18
1205.09 17
1205.17 18
1205.25 20
1205.33 21
1205.41 22
1205.49 23
1205.57 24
1205.65 25
1205.73 26
1205.81 28
1205.89 29
1205.97 31
1206.05 34
1206.13 37
1206.21 41
1206.29 46
1206.37 50
1206.45 53
1206.53 55
1206.61 54
1206.69 52
1206.77 49
1206.85 45
1206.93 41
1207.01 39
1207.09 37
1207.16 37
1207.24 38
1207.32 39
1207.40 40
1207.48 41
1207.56 40
1207.64 39
1207.72 38
1207.80 36
1207.88 33
1207.96 30
1208.04 27
1208.12 24
1208.20 21
1208.28 18
1208.36 16
1208.44 14
1208.52 13
1208.60 13
1208.68 13
1208.76 15
1208.84 17
1208.92 19
1209.00 22
1209.08 23
1209.16 23
1209.24 23
1209.32 21
1209.40 19
1209.48 17
1209.56 15
1209.64 14
1209.71 14
1209.79 15
1209.87 16
1209.95 18
1210.03 19
1210.11 20
1210.19 22
1210.27 23
1210.35 25
1210.43 27
1210.51 30
1210.59 33
1210.67 36
1210.75 39
1210.83 42
1210.91 45
1210.99 49
1211.07 53
1211.15 56
1211.23 58
1211.31 60
1211.39 59
1211.47 58
1211.55 57
1211.63 55
1211.71 55
1211.79 58
1211.87 62
1211.95 69
1212.03 77
1212.11 84
1212.19 90
1212.27 93
1212.35 93
1212.43 90
1212.51 84
1212.59 78
1212.67 73
1212.75 70
1212.83 70
1212.91 74
1212.99 82
1213.07 93
1213.15 106
1213.23 120
1213.31 135
1213.39 148
1213.47 159
1213.54 167
1213.62 173
1213.70 177
1213.78 178
1213.86 178
1213.94 178
1214.02 178
1214.10 180
1214.18 185
1214.26 191
1214.34 200
1214.42 211
1214.50 221
1214.58 231
1214.66 238
1214.74 243
1214.82 246
1214.90 246
1214.98 244
1215.06 242
1215.14 241
1215.22 240
1215.30 240
1215.38 240
1215.46 240
1215.54 239
1215.62 237
1215.70 234
1215.78 230
1215.86 225
1215.94 221
1216.02 216
1216.10 211
1216.18 207
1216.26 202
1216.34 198
1216.42 194
1216.50 191
1216.58 188
1216.66 185
1216.74 184
1216.82 182
1216.90 181
1216.98 179
1217.06 176
1217.14 172
1217.22 167
1217.30 162
1217.38 157
1217.46 151
1217.54 146
1217.62 141
1217.70 136
1217.78 132
1217.86 128
1217.94 126
1218.02 124
1218.10 123
1218.18 123
1218.26 123
1218.34 122
1218.42 120
1218.50 117
1218.58 113
1218.66 107
1218.74 101
1218.82 95
1218.90 89
1218.98 85
1219.06 83
1219.14 82
1219.22 82
1219.30 83
1219.38 84
1219.46 85
1219.54 85
1219.62 84
1219.70 82
1219.78 80
1219.86 77
1219.94 74
1220.02 73
1220.10 72
1220.18 73
1220.26 74
1220.34 74
1220.42 74
1220.50 72
1220.58 70
1220.66 66
1220.74 62
1220.82 59
1220.90 57
1220.98 57
1221.06 59
1221.14 61
1221.22 64
1221.30 66
1221.38 67
1221.46 67
1221.54 65
1221.62 63
1221.70 61
1221.78 59
1221.86 58
1221.94 58
1222.02 58
1222.10 59
1222.18 60
1222.26 60
1222.35 60
1222.43 58
1222.51 55
1222.59 51
1222.67 47
1222.75 42
1222.83 38
1222.91 34
1222.99 32
1223.07 31
1223.15 30
1223.23 31
1223.31 32
1223.39 33
1223.47 35
1223.55 37
1223.63 39
1223.71 41
1223.79 43
1223.87 46
1223.95 49
1224.03 52
1224.11 55
1224.19 57
1224.27 59
1224.35 60
1224.43 60
1224.51 59
1224.59 58
1224.67 56
1224.75 53
1224.83 49
1224.91 44
1224.99 38
1225.07 33
1225.15 28
1225.23 25
1225.31 22
1225.39 21
1225.47 19
1225.55 18
1225.63 15
1225.71 12
1225.79 8
1225.87 4
1225.95 0
1226.03 0
1226.11 0
1226.20 0
1226.28 0
1226.36 4
1226.44 10
1226.52 16
1226.60 23
1226.68 28
1226.76 32
1226.84 36
1226.92 38
1227.00 38
1227.08 37
1227.16 35
1227.24 32
1227.32 28
1227.40 24
1227.48 21
1227.56 18
1227.64 16
1227.72 15
1227.80 16
1227.88 17
1227.96 20
1228.04 23
1228.12 27
1228.20 29
1228.28 29
1228.36 28
1228.44 26
1228.52 22
1228.60 16
1228.68 11
1228.77 6
1228.85 1
1228.93 0
1229.01 0
1229.09 0
1229.17 0
1229.25 0
1229.33 0
1229.41 0
1229.49 0
1229.57 1
1229.65 7
1229.73 13
1229.81 18
1229.89 24
1229.97 29
1230.05 33
1230.13 37
1230.21 39
1230.29 40
1230.37 39
1230.45 37
1230.53 33
1230.61 29
1230.69 23
1230.78 18
1230.86 13
1230.94 10
1231.02 7
1231.10 7
1231.18 7
1231.26 8
1231.34 10
1231.42 11
1231.50 13
1231.58 14
1231.66 15
1231.74 16
1231.82 17
1231.90 18
1231.98 19
1232.06 20
1232.14 21
1232.22 22
1232.30 24
1232.38 25
1232.46 26
1232.54 28
1232.63 29
1232.71 31
1232.79 33
1232.87 35
1232.95 37
1233.03 38
1233.11 39
1233.19 41
1233.27 43
1233.35 45
1233.43 47
1233.51 50
1233.59 51
1233.67 51
1233.75 50
1233.83 46
1233.91 42
1233.99 37
1234.07 31
1234.16 27
1234.24 23
1234.32 19
1234.40 15
1234.48 11
1234.56 7
1234.64 4
1234.72 2
1234.80 1
1234.88 2
1234.96 5
1235.04 10
1235.12 15
1235.20 21
1235.28 26
1235.36 30
1235.44 34
1235.52 36
1235.61 38
1235.69 38
1235.77 37
1235.85 34
1235.93 29
1236.01 24
1236.09 20
1236.17 16
1236.25 15
1236.33 15
1236.41 17
1236.49 20
1236.57 23
1236.65 25
1236.73 26
1236.81 24
1236.89 21
1236.98 17
1237.06 13
1237.14 9
1237.22 6
1237.30 5
1237.38 5
1237.46 7
1237.54 10
1237.62 14
1237.70 17
1237.78 19
1237.86 20
1237.94 20
1238.02 18
1238.10 16
1238.19 14
1238.27 13
1238.35 12
1238.43 14
1238.51 17
1238.59 20
1238.67 25
1238.75 29
1238.83 32
1238.91 34
1238.99 34
1239.07 33
1239.15 31
1239.23 28
1239.31 26
1239.40 25
1239.48 25
1239.56 26
1239.64 29
1239.72 32
1239.80 35
1239.88 38
1239.96 39
1240.04 39
1240.12 39
1240.20 38
1240.28 36
1240.36 34
1240.44 33
1240.53 33
1240.61 33
1240.69 35
1240.77 37
1240.85 39
1240.93 41
1241.01 43
1241.09 44
1241.17 45
1241.25 45
1241.33 44
1241.41 42
1241.49 40
1241.58 38
1241.66 37
1241.74 36
1241.82 36
1241.90 36
1241.98 36
1242.06 35
1242.14 34
1242.22 31
1242.30 28
1242.38 26
1242.46 25
1242.54 26
1242.63 28
1242.71 31
1242.79 33
1242.87 34
1242.95 34
1243.03 32
1243.11 29
1243.19 26
1243.27 22
1243.35 20
1243.43 19
1243.51 18
1243.60 20
1243.68 21
1243.76 24
1243.84 26
1243.92 28
1244.00 28
1244.08 28
1244.16 27
1244.24 25
1244.32 23
1244.40 20
1244.48 18
1244.57 15
1244.65 13
1244.73 12
1244.81 12
1244.89 13
1244.97 15
1245.05 19
1245.13 25
1245.21 32
1245.29 39
1245.37 45
1245.46 50
1245.54 55
1245.62 57
1245.70 59
1245.78 59
1245.86 59
1245.94 60
1246.02 60
1246.10 60
1246.18 60
1246.26 60
1246.35 59
1246.43 58
1246.51 56
1246.59 54
1246.67 53
1246.75 53
1246.83 53
1246.91 54
1246.99 55
1247.07 54
1247.16 52
1247.24 48
1247.32 42
1247.40 36
1247.48 30
1247.56 25
1247.64 22
1247.72 21
1247.80 22
1247.88 25
1247.96 28
1248.05 31
1248.13 33
1248.21 35
1248.29 34
1248.37 33
1248.45 31
1248.53 30
1248.61 28
1248.69 27
1248.77 27
1248.86 26
1248.94 26
1249.02 26
1249.10 26
1249.18 27
1249.26 28
1249.34 30
1249.42 32
1249.50 34
1249.58 35
1249.67 36
1249.75 37
1249.83 37
1249.91 37
1249.99 37
1250.07 37
1250.15 36
1250.23 36
1250.31 35
1250.40 34
1250.48 33
1250.56 32
1250.64 31
1250.72 31
1250.80 30
1250.88 29
1250.96 27
1251.04 24
1251.13 21
1251.21 18
1251.29 15
1251.37 12
1251.45 11
1251.53 11
1251.61 13
1251.69 15
1251.77 18
1251.85 21
1251.94 25
1252.02 28
1252.10 32
1252.18 35
1252.26 39
1252.34 43
1252.42 46
1252.50 48
1252.58 49
1252.67 49
1252.75 47
1252.83 45
1252.91 42
1252.99 39
1253.07 36
1253.15 32
1253.23 28
1253.32 24
1253.40 20
1253.48 16
1253.56 12
1253.64 9
1253.72 6
1253.80 5
1253.88 5
1253.96 6
1254.05 7
1254.13 9
1254.21 12
1254.29 16
1254.37 21
1254.45 25
1254.53 29
1254.61 33
1254.70 35
1254.78 36
1254.86 36
1254.94 37
1255.02 37
1255.10 37
1255.18 38
1255.26 39
1255.35 40
1255.43 40
1255.51 40
1255.59 38
1255.67 35
1255.75 31
1255.83 26
1255.91 23
1255.99 21
1256.08 21
1256.16 23
1256.24 28
1256.32 34
1256.40 41
1256.48 49
1256.56 55
1256.64 60
1256.73 63
1256.81 64
1256.89 64
1256.97 62
1257.05 59
1257.13 56
1257.21 52
1257.30 50
1257.38 48
1257.46 45
1257.54 43
1257.62 41
1257.70 37
1257.78 33
1257.86 29
1257.95 24
1258.03 18
1258.11 13
1258.19 8
1258.27 3
1258.35 0
1258.43 0
1258.51 0
1258.60 0
1258.68 0
1258.76 0
1258.84 0
1258.92 0
1259.00 0
1259.08 2
1259.17 3
1259.25 5
1259.33 7
1259.41 10
1259.49 13
1259.57 15
1259.65 15
1259.73 14
1259.82 12
1259.90 8
1259.98 5
1260.06 2
1260.14 1
1260.22 0
1260.30 0
1260.39 0
1260.47 1
1260.55 1
1260.63 2
1260.71 3
1260.79 4
1260.87 5
1260.96 5
1261.04 4
1261.12 3
1261.20 1
1261.28 0
1261.36 0
1261.44 0
1261.53 2
1261.61 6
1261.69 11
1261.77 16
1261.85 20
1261.93 24
1262.01 27
1262.10 29
1262.18 31
1262.26 33
1262.34 34
1262.42 35
1262.50 35
1262.58 33
1262.67 31
1262.75 28
1262.83 24
1262.91 21
1262.99 18
1263.07 17
1263.15 18
1263.24 20
1263.32 23
1263.40 27
1263.48 29
1263.56 31
1263.64 30
1263.72 27
1263.81 23
1263.89 17
1263.97 11
1264.05 5
1264.13 1
1264.21 0
1264.30 0
1264.38 0
1264.46 0
1264.54 3
1264.62 6
1264.70 8
1264.78 9
1264.87 10
1264.95 9
1265.03 8
1265.11 8
1265.19 8
1265.27 9
1265.36 11
1265.44 14
1265.52 18
1265.60 22
1265.68 27
1265.76 32
1265.84 37
1265.93 41
1266.01 45
1266.09 47
1266.17 48
1266.25 48
1266.33 46
1266.42 42
1266.50 37
1266.58 31
1266.66 25
1266.74 19
1266.82 12
1266.91 6
1266.99 0
1267.07 0
1267.15 0
1267.23 0
1267.31 0
1267.39 0
1267.48 0
1267.56 0
1267.64 2
1267.72 8
1267.80 12
1267.88 16
1267.97 17
1268.05 17
1268.13 16
1268.21 15
1268.29 14
1268.37 12
1268.46 12
1268.54 11
1268.62 11
1268.70 11
1268.78 11
1268.86 11
1268.95 11
1269.03 12
1269.11 12
1269.19 12
1269.27 13
1269.35 14
1269.44 16
1269.52 18
1269.60 20
1269.68 22
1269.76 24
1269.84 25
1269.93 25
1270.01 26
1270.09 27
1270.17 28
1270.25 30
1270.33 32
1270.42 35
1270.50 37
1270.58 39
1270.66 40
1270.74 41
1270.82 41
1270.91 40
1270.99 40
1271.07 38
1271.15 36
1271.23 35
1271.32 34
1271.40 33
1271.48 35
1271.56 37
1271.64 42
1271.72 47
1271.81 51
1271.89 55
1271.97 57
1272.05 56
1272.13 53
1272.21 48
1272.30 43
1272.38 38
1272.46 35
1272.54 33
1272.62 33
1272.70 35
1272.79 37
1272.87 39
1272.95 41
1273.03 44
1273.11 45
1273.20 47
1273.28 47
1273.36 47
1273.44 47
1273.52 46
1273.60 46
1273.69 46
1273.77 47
1273.85 49
1273.93 50
1274.01 51
1274.10 50
1274.18 48
1274.26 45
1274.34 40
1274.42 37
1274.50 34
1274.59 33
1274.67 33
1274.75 34
1274.83 35
1274.91 36
1275.00 37
1275.08 36
1275.16 35
1275.24 33
1275.32 32
1275.41 31
1275.49 30
1275.57 30
1275.65 29
1275.73 27
1275.81 25
1275.90 21
1275.98 18
1276.06 15
1276.14 12
1276.22 10
1276.31 9
1276.39 9
1276.47 11
1276.55 13
1276.63 17
1276.72 21
1276.80 25
1276.88 29
1276.96 32
1277.04 34
1277.13 36
1277.21 37
1277.29 38
1277.37 38
1277.45 38
1277.53 38
1277.62 38
1277.70 38
1277.78 38
1277.86 37
1277.94 36
1278.03 36
1278.11 35
1278.19 35
1278.27 35
1278.35 35
1278.44 36
1278.52 36
1278.60 35
1278.68 34
1278.76 32
1278.85 30
1278.93 28
1279.01 26
1279.09 24
1279.17 22
1279.26 20
1279.34 17
1279.42 14
1279.50 12
1279.58 10
1279.67 8
1279.75 7
1279.83 7
1279.91 6
1279.99 5
1280.08 4
1280.16 3
1280.24 2
1280.32 1
1280.40 1
1280.49 2
1280.57 3
1280.65 4
1280.73 5
1280.81 7
1280.90 8
1280.98 9
1281.06 10
1281.14 12
1281.22 14
1281.31 16
1281.39 19
1281.47 22
1281.55 26
1281.63 29
1281.72 31
1281.80 32
1281.88 32
1281.96 30
1282.05 26
1282.13 21
1282.21 16
1282.29 12
1282.37 11
1282.46 13
1282.54 19
1282.62 27
1282.70 37
1282.78 47
1282.87 56
1282.95 62
1283.03 65
1283.11 66
1283.19 65
1283.28 64
1283.36 63
1283.44 62
1283.52 62
1283.61 63
1283.69 64
1283.77 65
1283.85 67
1283.93 69
1284.02 71
1284.10 75
1284.18 79
1284.26 84
1284.34 90
1284.43 94
1284.51 99
1284.59 101
1284.67 102
1284.76 102
1284.84 100
1284.92 97
1285.00 92
1285.08 87
1285.17 82
1285.25 77
1285.33 72
1285.41 68
1285.49 64
1285.58 60
1285.66 57
1285.74 53
1285.82 49
1285.91 44
1285.99 39
1286.07 34
1286.15 30
1286.23 27
1286.32 26
1286.40 27
1286.48 29
1286.56 33
1286.65 38
1286.73 43
1286.81 47
1286.89 49
1286.97 49
1287.06 47
1287.14 43
1287.22 37
1287.30 32
1287.39 27
1287.47 24
1287.55 24
1287.63 25
1287.72 28
1287.80 32
1287.88 36
1287.96 40
1288.04 43
1288.13 47
1288.21 50
1288.29 53
1288.37 54
1288.46 55
1288.54 54
1288.62 51
1288.70 48
1288.78 45
1288.87 42
1288.95 41
1289.03 39
1289.11 39
1289.20 38
1289.28 37
1289.36 35
1289.44 32
1289.53 28
1289.61 24
1289.69 19
1289.77 15
1289.85 12
1289.94 9
1290.02 8
1290.10 6
1290.18 5
1290.27 4
1290.35 2
1290.43 0
1290.51 0
1290.60 0
1290.68 0
1290.76 0
1290.84 0
1290.93 0
1291.01 0
1291.09 3
1291.17 8
1291.25 12
1291.34 16
1291.42 18
1291.50 20
1291.58 20
1291.67 21
1291.75 22
1291.83 23
1291.91 24
1292.00 27
1292.08 29
1292.16 32
1292.24 33
1292.33 34
1292.41 32
1292.49 28
1292.57 23
1292.66 17
1292.74 10
1292.82 5
1292.90 1
1292.99 1
1293.07 4
1293.15 10
1293.23 19
1293.32 28
1293.40 37
1293.48 44
1293.56 48
1293.64 50
1293.73 48
1293.81 44
1293.89 39
1293.97 33
1294.06 27
1294.14 21
1294.22 16
1294.30 13
1294.39 11
1294.47 12
1294.55 13
1294.63 16
1294.72 18
1294.80 21
1294.88 23
1294.96 24
1295.05 26
1295.13 28
1295.21 30
1295.29 33
1295.38 35
1295.46 37
1295.54 39
1295.62 38
1295.71 36
1295.79 33
1295.87 30
1295.95 27
1296.04 24
1296.12 23
1296.20 21
1296.28 21
1296.37 20
1296.45 18
1296.53 17
1296.61 17
1296.70 18
1296.78 21
1296.86 26
1296.95 34
1297.03 44
1297.11 54
1297.19 62
1297.28 68
1297.36 71
1297.44 70
1297.52 67
1297.61 61
1297.69 54
1297.77 47
1297.85 41
1297.94 35
1298.02 32
1298.10 29
1298.18 27
1298.27 26
1298.35 25
1298.43 23
1298.51 22
1298.60 20
1298.68 20
1298.76 20
1298.84 21
1298.93 23
1299.01 25
1299.09 26
1299.18 25
1299.26 23
1299.34 19
1299.42 14
1299.51 8
1299.59 2
1299.67 0
1299.75 0
1299.84 0
1299.92 0
1300.00 0
1300.08 0
1300.17 0
1300.25 0
1300.33 5
1300.41 11
1300.50 16
1300.58 19
1300.66 21
1300.75 23
1300.83 24
1300.91 26
1300.99 28
1301.08 30
1301.16 31
1301.24 32
1301.32 32
1301.41 31
1301.49 30
1301.57 30
1301.66 29
1301.74 30
1301.82 31
1301.90 32
1301.99 33
1302.07 34
1302.15 34
1302.23 33
1302.32 33
1302.40 33
1302.48 33
1302.57 34
1302.65 37
1302.73 41
1302.81 46
1302.90 51
1302.98 57
1303.06 61
1303.14 64
1303.23 65
1303.31 64
1303.39 62
1303.48 58
1303.56 53
1303.64 48
1303.72 43
1303.81 39
1303.89 35
1303.97 33
1304.05 31
1304.14 31
1304.22 33
1304.30 35
1304.39 38
1304.47 41
1304.55 44
1304.63 45
1304.72 45
1304.80 44
1304.88 41
1304.97 37
1305.05 33
1305.13 29
1305.21 26
1305.30 25
1305.38 25
1305.46 27
1305.55 29
1305.63 33
1305.71 35
1305.79 37
1305.88 38
1305.96 37
1306.04 36
1306.13 33
1306.21 30
1306.29 27
1306.37 24
1306.46 22
1306.54 20
1306.62 20
1306.71 21
1306.79 22
1306.87 23
1306.95 24
1307.04 25
1307.12 24
1307.20 23
1307.29 22
1307.37 21
1307.45 21
1307.53 23
1307.62 27
1307.70 33
1307.78 39
1307.87 45
1307.95 50
1308.03 54
1308.11 55
1308.20 55
1308.28 53
1308.36 49
1308.45 45
1308.53 39
1308.61 33
1308.69 27
1308.78 22
1308.86 20
1308.94 21
1309.03 25
1309.11 32
1309.19 41
1309.28 50
1309.36 57
1309.44 62
1309.52 63
1309.61 62
1309.69 58
1309.77 53
1309.86 49
1309.94 45
1310.02 42
1310.10 39
1310.19 37
1310.27 35
1310.35 33
1310.44 31
1310.52 30
1310.60 29
1310.69 29
1310.77 29
1310.85 28
1310.93 27
1311.02 24
1311.10 20
1311.18 15
1311.27 11
1311.35 8
1311.43 7
1311.52 7
1311.60 10
1311.68 14
1311.76 19
1311.85 24
1311.93 28
1312.01 32
1312.10 34
1312.18 36
1312.26 36
1312.35 36
1312.43 35
1312.51 33
1312.60 31
1312.68 30
1312.76 27
1312.84 25
1312.93 23
1313.01 21
1313.09 19
1313.18 17
1313.26 16
1313.34 15
1313.43 16
1313.51 18
1313.59 22
1313.68 27
1313.76 32
1313.84 37
1313.92 41
1314.01 43
1314.09 44
1314.17 44
1314.26 42
1314.34 41
1314.42 41
1314.51 42
1314.59 45
1314.67 51
1314.76 58
1314.84 67
1314.92 76
1315.01 84
1315.09 91
1315.17 96
1315.25 99
1315.34 100
1315.42 100
1315.50 100
1315.59 99
1315.67 97
1315.75 95
1315.84 93
1315.92 90
1316.00 87
1316.09 85
1316.17 84
1316.25 84
1316.34 86
1316.42 88
1316.50 91
1316.59 93
1316.67 95
1316.75 96
1316.83 96
1316.92 95
1317.00 92
1317.08 88
1317.17 82
1317.25 75
1317.33 67
1317.42 58
1317.50 50
1317.58 44
1317.67 40
1317.75 39
1317.83 40
1317.92 43
1318.00 46
1318.08 50
1318.17 54
1318.25 57
1318.33 60
1318.42 63
1318.50 66
1318.58 68
1318.67 68
1318.75 68
1318.83 66
1318.92 63
1319.00 60
1319.08 58
1319.16 57
1319.25 57
1319.33 59
1319.41 60
1319.50 61
1319.58 60
1319.66 58
1319.75 55
1319.83 52
1319.91 50
1320.00 50
1320.08 52
1320.16 55
1320.25 58
1320.33 61
1320.41 63
1320.50 64
1320.58 62
1320.66 60
1320.75 57
1320.83 55
1320.91 52
1321.00 51
1321.08 49
1321.16 48
1321.25 48
1321.33 47
1321.41 46
1321.50 45
1321.58 43
1321.66 41
1321.75 39
1321.83 35
1321.91 32
1322.00 29
1322.08 26
1322.16 22
1322.25 18
1322.33 13
1322.41 8
1322.50 3
1322.58 0
1322.66 0
1322.75 0
1322.83 0
1322.91 0
1323.00 0
1323.08 0
1323.16 0
1323.25 3
1323.33 6
1323.41 9
1323.50 12
1323.58 15
1323.66 20
1323.75 25
1323.83 30
1323.92 35
1324.00 39
1324.08 41
1324.17 41
1324.25 38
1324.33 33
1324.42 28
1324.50 23
1324.58 19
1324.67 17
1324.75 16
1324.83 17
1324.92 19
1325.00 21
1325.08 22
1325.17 21
1325.25 19
1325.33 16
1325.42 13
1325.50 10
1325.58 8
1325.67 8
1325.75 10
1325.83 13
1325.92 18
1326.00 24
1326.08 31
1326.17 37
1326.25 43
1326.34 48
1326.42 50
1326.50 52
1326.59 52
1326.67 51
1326.75 51
1326.84 51
1326.92 52
1327.00 52
1327.09 53
1327.17 53
1327.25 51
1327.34 48
1327.42 45
1327.50 42
1327.59 40
1327.67 41
1327.75 44
1327.84 49
1327.92 56
1328.01 62
1328.09 67
1328.17 69
1328.26 67
1328.34 63
1328.42 57
1328.51 50
1328.59 43
1328.67 38
1328.76 36
1328.84 36
1328.92 39
1329.01 43
1329.09 49
1329.18 55
1329.26 60
1329.34 63
1329.43 64
1329.51 63
1329.59 61
1329.68 57
1329.76 53
1329.84 50
1329.93 47
1330.01 45
1330.09 45
1330.18 45
1330.26 47
1330.35 49
1330.43 51
1330.51 54
1330.60 57
1330.68 60
1330.76 63
1330.85 66
1330.93 69
1331.01 71
1331.10 73
1331.18 75
1331.27 76
1331.35 76
1331.43 76
1331.52 74
1331.60 71
1331.68 68
1331.77 66
1331.85 63
1331.93 62
1332.02 61
1332.10 62
1332.19 64
1332.27 66
1332.35 69
1332.44 72
1332.52 75
1332.60 76
1332.69 75
1332.77 71
1332.86 66
1332.94 60
1333.02 53
1333.11 47
1333.19 42
1333.27 40
1333.36 40
1333.44 42
1333.52 46
1333.61 50
1333.69 54
1333.78 57
1333.86 60
1333.94 62
1334.03 64
1334.11 66
1334.19 67
1334.28 69
1334.36 69
1334.45 67
1334.53 64
1334.61 58
1334.70 50
1334.78 43
1334.86 36
1334.95 31
1335.03 28
1335.12 29
1335.20 32
1335.28 36
1335.37 41
1335.45 46
1335.53 51
1335.62 55
1335.70 59
1335.79 62
1335.87 64
1335.95 64
1336.04 63
1336.12 60
1336.21 56
1336.29 51
1336.37 47
1336.46 44
1336.54 43
1336.62 43
1336.71 45
1336.79 47
1336.88 49
1336.96 50
1337.04 49
1337.13 47
1337.21 44
1337.29 41
1337.38 39
1337.46 38
1337.55 39
1337.63 42
1337.71 46
1337.80 50
1337.88 53
1337.97 53
1338.05 51
1338.13 47
1338.22 41
1338.30 34
1338.38 28
1338.47 23
1338.55 19
1338.64 17
1338.72 16
1338.80 16
1338.89 17
1338.97 20
1339.06 24
1339.14 31
1339.22 40
1339.31 51
1339.39 63
1339.48 73
1339.56 81
1339.64 84
1339.73 84
1339.81 79
1339.89 73
1339.98 66
1340.06 60
1340.15 56
1340.23 53
1340.31 53
1340.40 53
1340.48 53
1340.57 52
1340.65 52
1340.73 53
1340.82 55
1340.90 58
1340.99 62
1341.07 67
1341.15 72
1341.24 76
1341.32 78
1341.41 79
1341.49 78
1341.57 75
1341.66 70
1341.74 66
1341.83 61
1341.91 58
1341.99 56
1342.08 57
1342.16 58
1342.25 59
1342.33 61
1342.41 61
1342.50 60
1342.58 57
1342.67 54
1342.75 50
1342.83 48
1342.92 48
1343.00 50
1343.09 53
1343.17 58
1343.25 63
1343.34 67
1343.42 71
1343.51 73
1343.59 76
1343.67 78
1343.76 81
1343.84 85
1343.93 89
1344.01 91
1344.09 92
1344.18 91
1344.26 86
1344.35 80
1344.43 71
1344.51 62
1344.60 54
1344.68 49
1344.77 48
1344.85 50
1344.93 57
1345.02 67
1345.10 79
1345.19 92
1345.27 105
1345.35 115
1345.44 122
1345.52 125
1345.61 125
1345.69 124
1345.78 121
1345.86 119
1345.94 117
1346.03 116
1346.11 114
1346.20 113
1346.28 110
1346.36 107
1346.45 102
1346.53 97
1346.62 93
1346.70 88
1346.78 84
1346.87 80
1346.95 76
1347.04 72
1347.12 68
1347.21 63
1347.29 59
1347.37 55
1347.46 51
1347.54 47
1347.63 44
1347.71 41
1347.79 37
1347.88 32
1347.96 27
1348.05 21
1348.13 16
1348.22 11
1348.30 6
1348.38 4
1348.47 2
1348.55 2
1348.64 2
1348.72 1
1348.80 0
1348.89 0
1348.97 0
1349.06 0
1349.14 0
1349.23 0
1349.31 0
1349.39 0
1349.48 0
1349.56 1
1349.65 2
1349.73 5
1349.82 10
1349.90 16
1349.98 23
1350.07 31
1350.15 38
1350.24 43
1350.32 45
1350.40 44
1350.49 40
1350.57 35
1350.66 27
1350.74 20
1350.83 14
1350.91 10
1350.99 10
1351.08 12
1351.16 16
1351.25 22
1351.33 27
1351.42 32
1351.50 33
1351.58 32
1351.67 29
1351.75 24
1351.84 20
1351.92 17
1352.01 16
1352.09 18
1352.17 23
1352.26 30
1352.34 37
1352.43 45
1352.51 50
1352.60 54
1352.68 54
1352.76 53
1352.85 49
1352.93 44
1353.02 39
1353.10 35
1353.19 32
1353.27 31
1353.35 31
1353.44 31
1353.52 32
1353.61 32
1353.69 31
1353.78 29
1353.86 26
1353.95 23
1354.03 20
1354.11 19
1354.20 20
1354.28 22
1354.37 26
1354.45 30
1354.54 34
1354.62 37
1354.70 38
1354.79 37
1354.87 36
1354.96 34
1355.04 33
1355.13 33
1355.21 33
1355.30 35
1355.38 37
1355.46 39
1355.55 40
1355.63 40
1355.72 38
1355.80 35
1355.89 32
1355.97 29
1356.05 26
1356.14 24
1356.22 24
1356.31 24
1356.39 25
1356.48 26
1356.56 27
1356.65 27
1356.73 27
1356.81 26
1356.90 26
1356.98 26
1357.07 27
1357.15 30
1357.24 33
1357.32 36
1357.41 38
1357.49 40
1357.57 40
1357.66 40
1357.74 40
1357.83 41
1357.91 42
1358.00 44
1358.08 47
1358.17 50
1358.25 53
1358.34 56
1358.42 58
1358.50 60
1358.59 62
1358.67 62
1358.76 63
1358.84 63
1358.93 63
1359.01 64
1359.10 65
1359.18 69
1359.26 73
1359.35 79
1359.43 85
1359.52 90
1359.60 94
1359.69 95
1359.77 94
1359.86 90
1359.94 84
1360.03 77
1360.11 72
1360.19 70
1360.28 71
1360.36 77
1360.45 87
1360.53 98
1360.62 110
1360.70 120
1360.79 128
1360.87 132
1360.96 132
1361.04 130
1361.12 126
1361.21 122
1361.29 117
1361.38 114
1361.46 112
1361.55 111
1361.63 111
1361.72 110
1361.80 108
1361.89 103
1361.97 95
1362.06 86
1362.14 75
1362.22 66
1362.31 59
1362.39 55
1362.48 55
1362.56 59
1362.65 65
1362.73 73
1362.82 80
1362.90 87
1362.99 92
1363.07 97
1363.16 100
1363.24 104
1363.32 108
1363.41 112
1363.49 116
1363.58 119
1363.66 120
1363.75 118
1363.83 112
1363.92 103
1364.00 91
1364.09 77
1364.17 62
1364.26 48
1364.34 35
1364.43 23
1364.51 12
1364.59 4
1364.68 0
1364.76 0
1364.85 0
1364.93 0
1365.02 0
1365.10 0
1365.19 5
1365.27 14
1365.36 24
1365.44 32
1365.53 38
1365.61 42
1365.70 42
1365.78 39
1365.87 33
1365.95 26
1366.03 19
1366.12 13
1366.20 8
1366.29 5
1366.37 5
1366.46 6
1366.54 9
1366.63 12
1366.71 15
1366.80 18
1366.88 19
1366.97 21
1367.05 22
1367.14 24
1367.22 26
1367.31 29
1367.39 33
1367.48 36
1367.56 37
1367.64 37
1367.73 35
1367.81 30
1367.90 24
1367.98 16
1368.07 9
1368.15 4
1368.24 0
1368.32 0
1368.41 0
1368.49 0
1368.58 1
1368.66 3
1368.75 4
1368.83 4
1368.92 3
1369.00 2
1369.09 0
1369.17 0
1369.26 0
1369.34 0
1369.43 0
1369.51 0
1369.60 0
1369.68 0
1369.77 0
1369.85 3
1369.93 6
1370.02 10
1370.10 15
1370.19 21
1370.27 28
1370.36 34
1370.44 41
1370.53 46
1370.61 50
1370.70 51
1370.78 51
1370.87 48
1370.95 43
1371.04 36
1371.12 30
1371.21 25
1371.29 21
1371.38 20
1371.46 22
1371.55 25
1371.63 29
1371.72 31
1371.80 32
1371.89 31
1371.97 26
1372.06 21
1372.14 15
1372.23 10
1372.31 8
1372.40 9
1372.48 12
1372.57 17
1372.65 22
1372.74 27
1372.82 29
1372.91 29
1372.99 27
1373.08 22
1373.16 16
1373.25 9
1373.33 3
1373.42 0
1373.50 0
1373.59 0
1373.67 0
1373.76 2
1373.84 6
1373.93 9
1374.01 10
1374.10 10
1374.18 7
1374.27 3
1374.35 0
1374.44 0
1374.52 0
1374.61 0
1374.69 0
1374.78 0
1374.86 0
1374.95 1
1375.03 4
1375.12 6
1375.20 8
1375.29 8
1375.37 9
1375.46 9
1375.54 10
1375.63 11
1375.71 11
1375.80 10
1375.88 10
1375.97 8
1376.05 7
1376.14 8
1376.22 10
1376.31 15
1376.39 23
1376.48 32
1376.56 43
1376.65 53
1376.73 63
1376.82 71
1376.90 77
1376.99 81
1377.07 83
1377.16 83
1377.24 81
1377.33 79
1377.41 76
1377.50 73
1377.58 70
1377.67 68
1377.75 67
1377.84 66
1377.92 66
1378.01 66
1378.09 65
1378.18 65
1378.26 64
1378.35 63
1378.43 62
1378.52 62
1378.60 61
1378.69 60
1378.77 60
1378.86 60
1378.94 60
1379.03 60
1379.11 62
1379.20 63
1379.28 65
1379.37 66
1379.45 65
1379.54 63
1379.62 59
1379.71 55
1379.80 50
1379.88 47
1379.97 45
1380.05 44
1380.14 45
1380.22 46
1380.31 47
1380.39 47
1380.48 47
1380.56 47
1380.65 46
1380.73 45
1380.82 44
1380.90 45
1380.99 47
1381.07 50
1381.16 56
1381.24 63
1381.33 70
1381.41 77
1381.50 81
1381.58 82
1381.67 80
1381.75 75
1381.84 68
1381.92 60
1382.01 52
1382.10 45
1382.18 41
1382.27 38
1382.35 37
1382.44 37
1382.52 38
1382.61 39
1382.69 42
1382.78 45
1382.86 50
1382.95 57
1383.03 64
1383.12 72
1383.20 79
1383.29 84
1383.37 86
1383.46 85
1383.54 81
1383.63 75
1383.72 68
1383.80 62
1383.89 59
1383.97 58
1384.06 59
1384.14 60
1384.23 62
1384.31 61
1384.40 59
1384.48 55
1384.57 50
1384.65 46
1384.74 45
1384.82 45
1384.91 48
1384.99 52
1385.08 57
1385.17 61
1385.25 65
1385.34 68
1385.42 73
1385.51 78
1385.59 85
1385.68 93
1385.76 100
1385.85 107
1385.93 111
1386.02 112
1386.10 111
1386.19 108
1386.27 104
1386.36 100
1386.45 98
1386.53 97
1386.62 96
1386.70 96
1386.79 94
1386.87 90
1386.96 84
1387.04 76
1387.13 66
1387.21 56
1387.30 47
1387.38 39
1387.47 32
1387.56 26
1387.64 20
1387.73 14
1387.81 8
1387.90 3
1387.98 0
1388.07 0
1388.15 0
1388.24 0
1388.32 1
1388.41 5
1388.49 10
1388.58 14
1388.67 18
1388.75 21
1388.84 24
1388.92 25
1389.01 25
1389.09 23
1389.18 18
1389.26 11
1389.35 3
1389.43 0
1389.52 0
1389.61 0
1389.69 0
1389.78 0
1389.86 0
1389.95 0
1390.03 0
1390.12 6
1390.20 15
1390.29 25
1390.37 33
1390.46 40
1390.55 46
1390.63 49
1390.72 50
1390.80 50
1390.89 49
1390.97 47
1391.06 46
1391.14 45
1391.23 45
1391.32 46
1391.40 46
1391.49 46
1391.57 45
1391.66 41
1391.74 35
1391.83 28
1391.91 19
1392.00 10
1392.08 2
1392.17 0
1392.26 0
1392.34 0
1392.43 0
1392.51 0
1392.60 0
1392.68 0
1392.77 0
1392.85 2
1392.94 4
1393.03 6
1393.11 8
1393.20 9
1393.28 11
1393.37 12
1393.45 13
1393.54 14
1393.62 15
1393.71 17
1393.80 18
1393.88 20
1393.97 21
1394.05 22
1394.14 23
1394.22 23
1394.31 24
1394.40 25
1394.48 28
1394.57 32
1394.65 37
1394.74 41
1394.82 45
1394.91 46
1394.99 45
1395.08 41
1395.17 36
1395.25 29
1395.34 24
1395.42 20
1395.51 19
1395.59 20
1395.68 25
1395.77 31
1395.85 37
1395.94 43
1396.02 49
1396.11 52
1396.19 55
1396.28 57
1396.36 58
1396.45 59
1396.54 61
1396.62 63
1396.71 66
1396.79 69
1396.88 73
1396.96 77
1397.05 80
1397.14 81
1397.22 81
1397.31 78
1397.39 74
1397.48 69
1397.56 64
1397.65 59
1397.74 55
1397.82 53
1397.91 52
1397.99 53
1398.08 54
1398.16 55
1398.25 56
1398.34 56
1398.42 56
1398.51 55
1398.59 55
1398.68 55
1398.76 55
1398.85 56
1398.94 58
1399.02 60
1399.11 62
1399.19 63
1399.28 65
1399.36 67
1399.45 70
1399.54 74
1399.62 79
1399.71 85
1399.79 91
1399.88 96
1399.97 100
1400.05 102
1400.14 103
1400.22 103
1400.31 101
1400.39 99
1400.48 96
1400.57 93
1400.65 91
1400.74 90
1400.82 90
1400.91 91
1400.99 92
1401.08 92
1401.17 90
1401.25 87
1401.34 82
1401.42 74
1401.51 66
1401.60 59
1401.68 52
1401.77 48
1401.85 47
1401.94 48
1402.02 51
1402.11 56
1402.20 61
1402.28 67
1402.37 72
1402.45 76
1402.54 79
1402.63 80
1402.71 80
1402.80 77
1402.88 73
1402.97 67
1403.05 60
1403.14 53
1403.23 47
1403.31 42
1403.40 40
1403.48 41
1403.57 43
1403.66 48
1403.74 53
1403.83 59
1403.91 64
1404.00 67
1404.09 68
1404.17 67
1404.26 64
1404.34 61
1404.43 58
1404.51 55
1404.60 54
1404.69 55
1404.77 58
1404.86 62
1404.94 67
1405.03 71
1405.12 73
1405.20 73
1405.29 72
1405.37 69
1405.46 66
1405.55 64
1405.63 64
1405.72 66
1405.80 71
1405.89 78
1405.98 86
1406.06 95
1406.15 102
1406.23 107
1406.32 109
1406.41 108
1406.49 103
1406.58 96
1406.66 85
1406.75 74
1406.84 63
1406.92 54
1407.01 48
1407.09 46
1407.18 48
1407.27 52
1407.35 58
1407.44 65
1407.52 72
1407.61 78
1407.70 83
1407.78 87
1407.87 93
1407.95 99
1408.04 105
1408.13 111
1408.21 116
1408.30 119
1408.38 118
1408.47 113
1408.56 106
1408.64 98
1408.73 90
1408.81 85
1408.90 83
1408.99 84
1409.07 87
1409.16 91
1409.24 95
1409.33 97
1409.42 96
1409.50 92
1409.59 86
1409.67 78
1409.76 69
1409.85 61
1409.93 53
1410.02 47
1410.11 42
1410.19 38
1410.28 33
1410.36 28
1410.45 22
1410.54 15
1410.62 8
1410.71 1
1410.79 0
1410.88 0
1410.97 0
1411.05 0
1411.14 0
1411.22 2
1411.31 5
1411.40 6
1411.48 5
1411.57 4
1411.65 2
1411.74 1
1411.83 1
1411.91 2
1412.00 4
1412.09 6
1412.17 8
1412.26 10
1412.34 13
1412.43 17
1412.52 21
1412.60 26
1412.69 30
1412.77 34
1412.86 36
1412.95 36
1413.03 35
1413.12 34
1413.21 33
1413.29 33
1413.38 36
1413.46 41
1413.55 46
1413.64 52
1413.72 57
1413.81 59
1413.90 60
1413.98 57
1414.07 54
1414.15 50
1414.24 47
1414.33 45
1414.41 46
1414.50 48
1414.59 51
1414.67 54
1414.76 57
1414.84 59
1414.93 60
1415.02 60
1415.10 59
1415.19 58
1415.27 57
1415.36 56
1415.45 57
1415.53 58
1415.62 62
1415.71 66
1415.79 71
1415.88 75
1415.96 77
1416.05 77
1416.14 75
1416.22 71
1416.31 66
1416.40 61
1416.48 58
1416.57 56
1416.66 55
1416.74 55
1416.83 55
1416.91 55
1417.00 56
1417.09 57
1417.17 59
1417.26 61
1417.35 63
1417.43 64
1417.52 65
1417.60 66
1417.69 68
1417.78 70
1417.86 72
1417.95 76
1418.04 79
1418.12 84
1418.21 87
1418.30 91
1418.38 95
1418.47 98
1418.55 101
1418.64 102
1418.73 102
1418.81 100
1418.90 96
1418.99 91
1419.07 84
1419.16 78
1419.24 72
1419.33 68
1419.42 65
1419.50 64
1419.59 63
1419.68 64
1419.76 64
1419.85 64
1419.94 63
1420.02 63
1420.11 62
1420.20 60
1420.28 58
1420.37 56
1420.45 53
1420.54 50
1420.63 49
1420.71 49
1420.80 51
1420.89 55
1420.97 61
1421.06 67
1421.15 73
1421.23 78
1421.32 81
1421.40 82
1421.49 82
1421.58 81
1421.66 81
1421.75 81
1421.84 81
1421.92 83
1422.01 86
1422.10 89
1422.18 91
1422.27 92
1422.36 92
1422.44 90
1422.53 88
1422.62 86
1422.70 85
1422.79 85
1422.87 88
1422.96 92
1423.05 97
1423.13 103
1423.22 109
1423.31 114
1423.39 118
1423.48 121
1423.57 123
1423.65 125
1423.74 126
1423.83 127
1423.91 128
1424.00 130
1424.09 132
1424.17 135
1424.26 138
1424.35 141
1424.43 143
1424.52 144
1424.60 143
1424.69 140
1424.78 135
1424.86 131
1424.95 126
1425.04 121
1425.12 117
1425.21 113
1425.30 109
1425.38 104
1425.47 96
1425.56 88
1425.64 79
1425.73 70
1425.82 62
1425.90 56
1425.99 51
1426.08 49
1426.16 47
1426.25 46
1426.34 44
1426.42 42
1426.51 39
1426.60 37
1426.68 37
1426.77 38
1426.86 40
1426.94 44
1427.03 47
1427.12 51
1427.20 54
1427.29 56
1427.37 57
1427.46 58
1427.55 59
1427.63 60
1427.72 60
1427.81 60
1427.89 59
1427.98 57
1428.07 55
1428.15 52
1428.24 51
1428.33 52
1428.41 55
1428.50 61
1428.59 68
1428.67 75
1428.76 82
1428.85 87
1428.93 91
1429.02 93
1429.11 95
1429.19 98
1429.28 101
1429.37 105
1429.45 111
1429.54 117
1429.63 124
1429.71 129
1429.80 134
1429.89 136
1429.97 137
1430.06 136
1430.15 133
1430.23 129
1430.32 124
1430.41 119
1430.49 113
1430.58 109
1430.67 106
1430.75 104
1430.84 104
1430.93 105
1431.01 106
1431.10 106
1431.19 106
1431.28 105
1431.36 102
1431.45 97
1431.54 93
1431.62 88
1431.71 84
1431.80 82
1431.88 81
1431.97 82
1432.06 83
1432.14 86
1432.23 88
1432.32 91
1432.40 94
1432.49 97
1432.58 100
1432.66 103
1432.75 106
1432.84 108
1432.92 109
1433.01 109
1433.10 109
1433.18 108
1433.27 108
1433.36 109
1433.44 111
1433.53 112
1433.62 113
1433.70 111
1433.79 107
1433.88 102
1433.96 97
1434.05 93
1434.14 91
1434.23 92
1434.31 94
1434.40 98
1434.49 102
1434.57 106
1434.66 108
1434.75 107
1434.83 105
1434.92 100
1435.01 93
1435.09 85
1435.18 75
1435.27 64
1435.35 55
1435.44 47
1435.53 42
1435.61 40
1435.70 41
1435.79 44
1435.88 49
1435.96 54
1436.05 59
1436.14 62
1436.22 64
1436.31 66
1436.40 67
1436.48 68
1436.57 70
1436.66 72
1436.74 75
1436.83 78
1436.92 81
1437.00 85
1437.09 88
1437.18 91
1437.27 94
1437.35 97
1437.44 100
1437.53 104
1437.61 109
1437.70 115
1437.79 121
1437.87 129
1437.96 137
1438.05 145
1438.13 152
1438.22 158
1438.31 162
1438.40 165
1438.48 167
1438.57 168
1438.66 167
1438.74 167
1438.83 167
1438.92 166
1439.00 166
1439.09 164
1439.18 163
1439.27 160
1439.35 158
1439.44 155
1439.53 154
1439.61 154
1439.70 155
1439.79 157
1439.87 160
1439.96 163
1440.05 165
1440.14 168
1440.22 170
1440.31 172
1440.40 175
1440.48 179
1440.57 183
1440.66 187
1440.74 192
1440.83 197
1440.92 201
1441.01 205
1441.09 208
1441.18 210
1441.27 211
1441.35 212
1441.44 212
1441.53 211
1441.61 209
1441.70 206
1441.79 201
1441.88 194
1441.96 186
1442.05 177
1442.14 167
1442.22 158
1442.31 149
1442.40 140
1442.49 132
1442.57 124
1442.66 116
1442.75 109
1442.83 103
1442.92 99
1443.01 97
1443.09 96
1443.18 97
1443.27 97
1443.36 97
1443.44 96
1443.53 95
1443.62 93
1443.70 92
1443.79 92
1443.88 94
1443.97 98
1444.05 103
1444.14 108
1444.23 113
1444.31 114
1444.40 114
1444.49 110
1444.58 104
1444.66 97
1444.75 88
1444.84 81
1444.92 75
1445.01 72
1445.10 73
1445.19 76
1445.27 81
1445.36 87
1445.45 93
1445.53 97
1445.62 98
1445.71 98
1445.80 98
1445.88 98
1445.97 98
1446.06 99
1446.14 100
1446.23 100
1446.32 98
1446.41 93
1446.49 87
1446.58 79
1446.67 71
1446.75 65
1446.84 60
1446.93 57
1447.02 56
1447.10 57
1447.19 60
1447.28 65
1447.37 72
1447.45 83
1447.54 96
1447.63 109
1447.71 122
1447.80 132
1447.89 137
1447.98 137
1448.06 132
1448.15 122
1448.24 111
1448.32 99
1448.41 88
1448.50 79
1448.59 73
1448.67 68
1448.76 65
1448.85 63
1448.94 60
1449.02 56
1449.11 51
1449.20 45
1449.28 39
1449.37 34
1449.46 30
1449.55 30
1449.63 33
1449.72 40
1449.81 50
1449.90 61
1449.98 72
1450.07 82
1450.16 89
1450.24 93
1450.33 93
1450.42 91
1450.51 88
1450.59 84
1450.68 80
1450.77 77
1450.86 75
1450.94 72
1451.03 70
1451.12 66
1451.21 61
1451.29 55
1451.38 46
1451.47 36
1451.55 24
1451.64 12
1451.73 1
1451.82 0
1451.90 0
1451.99 0
1452.08 0
1452.17 0
1452.25 0
1452.34 0
1452.43 0
1452.52 3
1452.60 9
1452.69 15
1452.78 22
1452.87 29
1452.95 35
1453.04 41
1453.13 46
1453.21 50
1453.30 55
1453.39 59
1453.48 64
1453.56 69
1453.65 73
1453.74 76
1453.83 77
1453.91 76
1454.00 75
1454.09 73
1454.18 71
1454.26 70
1454.35 69
1454.44 68
1454.53 66
1454.61 64
1454.70 61
1454.79 58
1454.88 54
1454.96 51
1455.05 47
1455.14 44
1455.23 41
1455.31 38
1455.40 36
1455.49 33
1455.58 31
1455.66 30
1455.75 31
1455.84 34
1455.93 38
1456.01 44
1456.10 49
1456.19 52
1456.27 54
1456.36 52
1456.45 47
1456.54 41
1456.62 36
1456.71 31
1456.80 30
1456.89 32
1456.97 36
1457.06 42
1457.15 48
1457.24 52
1457.32 55
1457.41 55
1457.50 53
1457.59 50
1457.68 47
1457.76 45
1457.85 45
1457.94 47
1458.03 50
1458.11 54
1458.20 57
1458.29 60
1458.38 61
1458.46 60
1458.55 59
1458.64 58
1458.73 56
1458.81 55
1458.90 52
1458.99 50
1459.08 46
1459.16 40
1459.25 35
1459.34 29
1459.43 23
1459.51 20
1459.60 18
1459.69 18
1459.78 21
1459.86 24
1459.95 28
1460.04 32
1460.13 35
1460.21 37
1460.30 39
1460.39 41
1460.48 43
1460.56 44
1460.65 45
1460.74 46
1460.83 46
1460.92 46
1461.00 45
1461.09 44
1461.18 43
1461.27 42
1461.35 40
1461.44 39
1461.53 38
1461.62 39
1461.70 41
1461.79 45
1461.88 50
1461.97 56
1462.05 63
1462.14 67
1462.23 70
1462.32 70
1462.41 67
1462.49 63
1462.58 60
1462.67 57
1462.76 56
1462.84 58
1462.93 61
1463.02 64
1463.11 68
1463.19 70
1463.28 72
1463.37 74
1463.46 77
1463.55 82
1463.63 89
1463.72 96
1463.81 104
1463.90 111
1463.98 116
1464.07 118
1464.16 119
1464.25 118
1464.33 117
1464.42 117
1464.51 117
1464.60 117
1464.69 118
1464.77 119
1464.86 120
1464.95 121
1465.04 122
1465.12 123
1465.21 124
1465.30 124
1465.39 123
1465.48 120
1465.56 115
1465.65 109
1465.74 103
1465.83 96
1465.91 90
1466.00 85
1466.09 82
1466.18 80
1466.27 80
1466.35 81
1466.44 82
1466.53 83
1466.62 82
1466.70 80
1466.79 76
1466.88 71
1466.97 66
1467.06 62
1467.14 60
1467.23 63
1467.32 69
1467.41 78
1467.49 89
1467.58 100
1467.67 107
1467.76 109
1467.85 107
1467.93 100
1468.02 90
1468.11 80
1468.20 71
1468.29 64
1468.37 61
1468.46 60
1468.55 59
1468.64 57
1468.72 54
1468.81 48
1468.90 40
1468.99 33
1469.08 26
1469.16 21
1469.25 18
1469.34 18
1469.43 20
1469.52 23
1469.60 27
1469.69 32
1469.78 37
1469.87 43
1469.95 48
1470.04 53
1470.13 58
1470.22 61
1470.31 63
1470.39 64
1470.48 65
1470.57 66
1470.66 67
1470.75 66
1470.83 64
1470.92 61
1471.01 57
1471.10 53
1471.19 49
1471.27 48
1471.36 48
1471.45 49
1471.54 51
1471.63 53
1471.71 52
1471.80 50
1471.89 46
1471.98 40
1472.06 35
1472.15 31
1472.24 29
1472.33 28
1472.42 28
1472.50 29
1472.59 29
1472.68 29
1472.77 28
1472.86 28
1472.94 29
1473.03 32
1473.12 37
1473.21 43
1473.30 51
1473.38 59
1473.47 67
1473.56 72
1473.65 76
1473.74 78
1473.82 77
1473.91 76
1474.00 74
1474.09 72
1474.18 71
1474.26 69
1474.35 67
1474.44 65
1474.53 62
1474.62 59
1474.70 55
1474.79 51
1474.88 47
1474.97 44
1475.06 40
1475.15 37
1475.23 35
1475.32 35
1475.41 35
1475.50 37
1475.59 40
1475.67 44
1475.76 47
1475.85 50
1475.94 52
1476.03 52
1476.11 51
1476.20 50
1476.29 47
1476.38 44
1476.47 42
1476.55 40
1476.64 39
1476.73 40
1476.82 41
1476.91 43
1476.99 46
1477.08 50
1477.17 53
1477.26 56
1477.35 58
1477.44 60
1477.52 61
1477.61 61
1477.70 62
1477.79 62
1477.88 62
1477.96 61
1478.05 60
1478.14 58
1478.23 56
1478.32 54
1478.40 53
1478.49 52
1478.58 51
1478.67 50
1478.76 47
1478.85 41
1478.93 34
1479.02 26
1479.11 18
1479.20 12
1479.29 9
1479.37 10
1479.46 14
1479.55 20
1479.64 27
1479.73 33
1479.82 36
1479.90 37
1479.99 36
1480.08 34
1480.17 33
1480.26 31
1480.34 31
1480.43 30
1480.52 28
1480.61 26
1480.70 24
1480.79 23
1480.87 24
1480.96 28
1481.05 35
1481.14 43
1481.23 53
1481.32 63
1481.40 72
1481.49 79
1481.58 84
1481.67 88
1481.76 91
1481.84 93
1481.93 95
1482.02 98
1482.11 101
1482.20 104
1482.29 106
1482.37 106
1482.46 106
1482.55 104
1482.64 102
1482.73 100
1482.82 98
1482.90 96
1482.99 94
1483.08 92
1483.17 89
1483.26 85
1483.35 79
1483.43 74
1483.52 69
1483.61 66
1483.70 65
1483.79 65
1483.87 66
1483.96 67
1484.05 69
1484.14 70
1484.23 71
1484.32 72
1484.40 73
1484.49 73
1484.58 73
1484.67 73
1484.76 72
1484.85 70
1484.93 67
1485.02 64
1485.11 62
1485.20 60
1485.29 58
1485.38 57
1485.46 57
1485.55 57
1485.64 58
1485.73 59
1485.82 62
1485.91 65
1486.00 69
1486.08 72
1486.17 75
1486.26 75
1486.35 75
1486.44 72
1486.53 68
1486.61 63
1486.70 58
1486.79 53
1486.88 47
1486.97 43
1487.06 40
1487.14 39
1487.23 39
1487.32 41
1487.41 44
1487.50 47
1487.59 48
1487.67 47
1487.76 44
1487.85 38
1487.94 30
1488.03 23
1488.12 18
1488.21 15
1488.29 16
1488.38 19
1488.47 23
1488.56 25
1488.65 24
1488.74 21
1488.82 13
1488.91 3
1489.00 0
1489.09 0
1489.18 0
1489.27 0
1489.36 0
1489.44 0
1489.53 0
1489.62 1
1489.71 11
1489.80 19
1489.89 25
1489.97 30
1490.06 33
1490.15 36
1490.24 39
1490.33 43
1490.42 47
1490.51 51
1490.59 54
1490.68 56
1490.77 57
1490.86 57
1490.95 56
1491.04 56
1491.13 55
1491.21 55
1491.30 56
1491.39 56
1491.48 58
1491.57 60
1491.66 63
1491.74 66
1491.83 70
1491.92 73
1492.01 76
1492.10 76
1492.19 75
1492.28 73
1492.36 69
1492.45 66
1492.54 64
1492.63 63
1492.72 63
1492.81 62
1492.90 61
1492.98 59
1493.07 57
1493.16 54
1493.25 52
1493.34 52
1493.43 52
1493.52 54
1493.61 56
1493.69 59
1493.78 63
1493.87 67
1493.96 70
1494.05 74
1494.14 77
1494.23 79
1494.31 80
1494.40 80
1494.49 78
1494.58 75
1494.67 70
1494.76 64
1494.85 57
1494.93 49
1495.02 40
1495.11 33
1495.20 27
1495.29 24
1495.38 23
1495.47 25
1495.55 29
1495.64 32
1495.73 35
1495.82 35
1495.91 33
1496.00 30
1496.09 26
1496.18 23
1496.26 23
1496.35 24
1496.44 29
1496.53 36
1496.62 45
1496.71 53
1496.80 61
1496.89 68
1496.97 73
1497.06 75
1497.15 77
1497.24 78
1497.33 78
1497.42 80
1497.51 81
1497.59 83
1497.68 83
1497.77 83
1497.86 80
1497.95 76
1498.04 71
1498.13 64
1498.22 58
1498.30 53
1498.39 48
1498.48 45
1498.57 42
1498.66 40
1498.75 38
1498.84 36
1498.93 34
1499.01 32
1499.10 30
1499.19 27
1499.28 25
1499.37 25
1499.46 26
1499.55 30
1499.64 37
1499.72 45
1499.81 54
1499.90 64
1499.99 72
1500.08 79
1500.17 84
1500.26 87
1500.35 89
1500.44 88
1500.52 86
1500.61 81
1500.70 75
1500.79 67
1500.88 59
1500.97 51
1501.06 45
1501.15 41
1501.23 40
1501.32 42
1501.41 46
1501.50 51
1501.59 56
1501.68 59
1501.77 61
1501.86 60
1501.95 58
1502.03 54
1502.12 49
1502.21 42
1502.30 35
1502.39 28
1502.48 21
1502.57 15
1502.66 10
1502.74 8
1502.83 8
1502.92 10
1503.01 14
1503.10 17
1503.19 21
1503.28 22
1503.37 22
1503.46 21
1503.54 18
1503.63 15
1503.72 13
1503.81 14
1503.90 18
1503.99 26
1504.08 37
1504.17 50
1504.26 62
1504.34 74
1504.43 82
1504.52 86
1504.61 86
1504.70 84
1504.79 79
1504.88 74
1504.97 70
1505.06 68
1505.15 70
1505.23 74
1505.32 81
1505.41 90
1505.50 99
1505.59 108
1505.68 117
1505.77 124
1505.86 131
1505.95 136
1506.03 142
1506.12 147
1506.21 153
1506.30 157
1506.39 162
1506.48 167
1506.57 173
1506.66 179
1506.75 187
1506.84 194
1506.92 201
1507.01 205
1507.10 206
1507.19 204
1507.28 199
1507.37 194
1507.46 189
1507.55 187
1507.64 188
1507.73 192
1507.81 199
1507.90 207
1507.99 216
1508.08 222
1508.17 227
1508.26 228
1508.35 225
1508.44 220
1508.53 212
1508.62 202
1508.71 192
1508.79 181
1508.88 172
1508.97 165
1509.06 159
1509.15 156
1509.24 154
1509.33 155
1509.42 158
1509.51 161
1509.60 165
1509.68 169
1509.77 171
1509.86 171
1509.95 169
1510.04 167
1510.13 165
1510.22 162
1510.31 161
1510.40 159
1510.49 156
1510.58 153
1510.66 148
1510.75 141
1510.84 134
1510.93 128
1511.02 123
1511.11 119
1511.20 118
1511.29 117
1511.38 116
1511.47 114
1511.56 112
1511.64 109
1511.73 106
1511.82 103
1511.91 101
1512.00 101
1512.09 101
1512.18 102
1512.27 103
1512.36 105
1512.45 107
1512.54 110
1512.63 113
1512.71 116
1512.80 119
1512.89 122
1512.98 125
1513.07 127
1513.16 130
1513.25 133
1513.34 136
1513.43 139
1513.52 141
1513.61 141
1513.70 138
1513.78 134
1513.87 128
1513.96 121
1514.05 114
1514.14 108
1514.23 103
1514.32 99
1514.41 96
1514.50 94
1514.59 92
1514.68 89
1514.77 85
1514.86 80
1514.94 75
1515.03 69
1515.12 64
1515.21 59
1515.30 55
1515.39 52
1515.48 51
1515.57 49
1515.66 48
1515.75 47
1515.84 45
1515.93 44
1516.02 44
1516.10 45
1516.19 46
1516.28 46
1516.37 46
1516.46 43
1516.55 38
1516.64 30
1516.73 21
1516.82 11
1516.91 1
1517.00 0
1517.09 0
1517.18 0
1517.27 0
1517.35 0
1517.44 0
1517.53 0
1517.62 0
1517.71 5
1517.80 12
1517.89 19
1517.98 24
1518.07 28
1518.16 28
1518.25 27
1518.34 24
1518.43 20
1518.52 16
1518.61 13
1518.69 11
1518.78 11
1518.87 11
1518.96 12
1519.05 13
1519.14 15
1519.23 15
1519.32 15
1519.41 15
1519.50 14
1519.59 12
1519.68 10
1519.77 9
1519.86 9
1519.95 11
1520.04 14
1520.12 18
1520.21 23
1520.30 27
1520.39 30
1520.48 30
1520.57 28
1520.66 23
1520.75 17
1520.84 11
1520.93 7
1521.02 6
1521.11 8
1521.20 14
1521.29 24
1521.38 36
1521.47 49
1521.56 62
1521.64 73
1521.73 81
1521.82 85
1521.91 85
1522.00 83
1522.09 79
1522.18 75
1522.27 73
1522.36 72
1522.45 74
1522.54 77
1522.63 81
1522.72 86
1522.81 91
1522.90 97
1522.99 102
1523.08 107
1523.17 112
1523.25 116
1523.34 118
1523.43 119
1523.52 117
1523.61 115
1523.70 111
1523.79 107
1523.88 104
1523.97 102
1524.06 99
1524.15 98
1524.24 95
1524.33 92
1524.42 89
1524.51 86
1524.60 84
1524.69 83
1524.78 84
1524.87 86
1524.96 88
1525.04 89
1525.13 88
1525.22 85
1525.31 80
1525.40 75
1525.49 68
1525.58 63
1525.67 60
1525.76 59
1525.85 60
1525.94 63
1526.03 68
1526.12 75
1526.21 82
1526.30 89
1526.39 95
1526.48 100
1526.57 102
1526.66 101
1526.75 97
1526.84 91
1526.93 84
1527.01 76
1527.10 70
1527.19 65
1527.28 62
1527.37 61
1527.46 62
1527.55 65
1527.64 68
1527.73 72
1527.82 77
1527.91 82
1528.00 87
1528.09 93
1528.18 98
1528.27 101
1528.36 103
1528.45 104
1528.54 102
1528.63 98
1528.72 93
1528.81 86
1528.90 79
1528.99 73
1529.08 67
1529.17 62
1529.26 58
1529.35 54
1529.43 51
1529.52 47
1529.61 42
1529.70 36
1529.79 30
1529.88 24
1529.97 20
1530.06 18
1530.15 18
1530.24 21
1530.33 24
1530.42 29
1530.51 33
1530.60 35
1530.69 37
1530.78 37
1530.87 35
1530.96 34
1531.05 31
1531.14 29
1531.23 26
1531.32 22
1531.41 18
1531.50 13
1531.59 8
1531.68 2
1531.77 0
1531.86 0
1531.95 0
1532.04 0
1532.13 0
1532.22 0
1532.31 0
1532.39 0
1532.48 3
1532.57 10
1532.66 17
1532.75 25
1532.84 33
1532.93 41
1533.02 50
1533.11 59
1533.20 67
1533.29 74
1533.38 80
1533.47 83
1533.56 85
1533.65 85
1533.74 84
1533.83 82
1533.92 79
1534.01 75
1534.10 70
1534.19 64
1534.28 59
1534.37 53
1534.46 49
1534.55 47
1534.64 48
1534.73 52
1534.82 59
1534.91 67
1535.00 76
1535.09 86
1535.18 95
1535.27 105
1535.36 115
1535.45 126
1535.54 137
1535.63 148
1535.72 158
1535.81 167
1535.90 172
1535.99 174
1536.08 172
1536.17 167
1536.26 160
1536.35 152
1536.44 146
1536.53 142
1536.62 141
1536.71 143
1536.80 147
1536.89 151
1536.98 154
1537.07 155
1537.15 155
1537.24 154
1537.33 152
1537.42 150
1537.51 149
1537.60 148
1537.69 147
1537.78 146
1537.87 145
1537.96 144
1538.05 143
1538.14 143
1538.23 144
1538.32 146
1538.41 149
1538.50 151
1538.59 152
1538.68 151
1538.77 147
1538.86 142
1538.95 136
1539.04 130
1539.13 123
1539.22 117
1539.31 111
1539.40 103
1539.49 94
1539.58 84
1539.67 73
1539.76 63
1539.85 53
1539.94 47
1540.03 43
1540.12 43
1540.21 47
1540.30 53
1540.39 61
1540.48 71
1540.57 82
1540.66 93
1540.75 104
1540.84 114
1540.93 121
1541.02 126
1541.11 127
1541.20 124
1541.29 119
1541.38 113
1541.47 106
1541.56 101
1541.65 98
1541.74 98
1541.83 101
1541.92 106
1542.01 112
1542.10 117
1542.19 121
1542.28 123
1542.37 121
1542.46 116
1542.55 109
1542.64 101
1542.73 94
1542.82 87
1542.91 83
1543.00 81
1543.09 83
1543.18 85
1543.27 89
1543.36 92
1543.45 95
1543.54 96
1543.63 96
1543.72 96
1543.81 96
1543.90 96
1543.99 97
1544.08 99
1544.17 103
1544.26 107
1544.35 113
1544.44 120
1544.53 128
1544.62 136
1544.71 144
1544.80 151
1544.89 156
1544.98 159
1545.07 159
1545.16 155
1545.26 148
1545.35 139
1545.44 129
1545.53 120
1545.62 113
1545.71 108
1545.80 106
1545.89 106
1545.98 107
1546.07 108
1546.16 109
1546.25 108
1546.34 105
1546.43 101
1546.52 97
1546.61 92
1546.70 89
1546.79 88
1546.88 89
1546.97 94
1547.06 100
1547.15 109
1547.24 117
1547.33 123
1547.42 126
1547.51 126
1547.60 122
1547.69 116
1547.78 109
1547.87 101
1547.96 96
1548.05 92
1548.14 91
1548.23 91
1548.32 93
1548.41 95
1548.50 97
1548.59 99
1548.68 101
1548.77 103
1548.86 105
1548.95 107
1549.04 109
1549.13 109
1549.22 108
1549.31 105
1549.40 102
1549.49 99
1549.58 97
1549.67 97
1549.76 99
1549.85 102
1549.94 106
1550.04 110
1550.13 114
1550.22 116
1550.31 116
1550.40 115
1550.49 113
1550.58 110
1550.67 106
1550.76 101
1550.85 95
1550.94 90
1551.03 85
1551.12 81
1551.21 78
1551.30 77
1551.39 78
1551.48 80
1551.57 83
1551.66 88
1551.75 93
1551.84 99
1551.93 104
1552.02 109
1552.11 113
1552.20 115
1552.29 116
1552.38 115
1552.47 113
1552.56 109
1552.65 105
1552.74 99
1552.83 93
1552.92 88
1553.02 84
1553.11 81
1553.20 81
1553.29 82
1553.38 85
1553.47 89
1553.56 92
1553.65 93
1553.74 92
1553.83 89
1553.92 84
1554.01 79
1554.10 74
1554.19 71
1554.28 69
1554.37 69
1554.46 69
1554.55 69
1554.64 68
1554.73 67
1554.82 64
1554.91 60
1555.00 57
1555.09 54
1555.18 53
1555.27 54
1555.36 56
1555.46 61
1555.55 66
1555.64 72
1555.73 77
1555.82 79
1555.91 79
1556.00 77
1556.09 72
1556.18 66
1556.27 60
1556.36 55
1556.45 53
1556.54 54
1556.63 56
1556.72 60
1556.81 63
1556.90 65
1556.99 64
1557.08 62
1557.17 58
1557.26 53
1557.35 49
1557.45 44
1557.54 40
1557.63 38
1557.72 36
1557.81 35
1557.90 35
1557.99 37
1558.08 41
1558.17 47
1558.26 56
1558.35 66
1558.44 78
1558.53 90
1558.62 102
1558.71 113
1558.80 122
1558.89 130
1558.98 137
1559.07 142
1559.16 145
1559.26 147
1559.35 147
1559.44 145
1559.53 141
1559.62 135
1559.71 128
1559.80 118
1559.89 107
1559.98 96
1560.07 86
1560.16 78
1560.25 73
1560.34 73
1560.43 77
1560.52 84
1560.61 94
1560.70 103
1560.79 111
1560.89 117
1560.98 120
1561.07 120
1561.16 119
1561.25 118
1561.34 119
1561.43 120
1561.52 124
1561.61 129
1561.70 135
1561.79 143
1561.88 151
1561.97 158
1562.06 163
1562.15 167
1562.24 169
1562.33 168
1562.43 165
1562.52 161
1562.61 157
1562.70 153
1562.79 149
1562.88 146
1562.97 142
1563.06 137
1563.15 132
1563.24 124
1563.33 115
1563.42 105
1563.51 95
1563.60 87
1563.69 82
1563.78 80
1563.88 82
1563.97 86
1564.06 91
1564.15 95
1564.24 96
1564.33 94
1564.42 90
1564.51 84
1564.60 78
1564.69 75
1564.78 73
1564.87 74
1564.96 75
1565.05 77
1565.15 78
1565.24 78
1565.33 77
1565.42 77
1565.51 78
1565.60 80
1565.69 82
1565.78 86
1565.87 89
1565.96 92
1566.05 95
1566.14 99
1566.23 103
1566.32 108
1566.42 114
1566.51 120
1566.60 124
1566.69 126
1566.78 127
1566.87 125
1566.96 122
1567.05 118
1567.14 114
1567.23 110
1567.32 106
1567.41 103
1567.50 100
1567.59 97
1567.69 94
1567.78 91
1567.87 88
1567.96 86
1568.05 85
1568.14 87
1568.23 92
1568.32 99
1568.41 109
1568.50 122
1568.59 135
1568.68 149
1568.78 162
1568.87 173
1568.96 181
1569.05 187
1569.14 189
1569.23 189
1569.32 185
1569.41 180
1569.50 173
1569.59 165
1569.68 156
1569.77 147
1569.86 139
1569.96 132
1570.05 126
1570.14 123
1570.23 122
1570.32 124
1570.41 127
1570.50 132
1570.59 137
1570.68 140
1570.77 142
1570.86 141
1570.96 137
1571.05 131
1571.14 125
1571.23 120
1571.32 116
1571.41 115
1571.50 116
1571.59 119
1571.68 122
1571.77 126
1571.86 130
1571.95 135
1572.05 139
1572.14 145
1572.23 150
1572.32 156
1572.41 163
1572.50 170
1572.59 176
1572.68 182
1572.77 187
1572.86 190
1572.95 192
1573.05 192
1573.14 190
1573.23 185
1573.32 178
1573.41 168
1573.50 157
1573.59 144
1573.68 132
1573.77 121
1573.86 112
1573.96 106
1574.05 101
1574.14 98
1574.23 97
1574.32 96
1574.41 94
1574.50 90
1574.59 84
1574.68 76
1574.77 67
1574.86 57
1574.96 47
1575.05 39
1575.14 33
1575.23 29
1575.32 28
1575.41 27
1575.50 28
1575.59 29
1575.68 30
1575.77 33
1575.87 37
1575.96 41
1576.05 46
1576.14 51
1576.23 53
1576.32 52
1576.41 48
1576.50 40
1576.59 31
1576.69 20
1576.78 11
1576.87 3
1576.96 0
1577.05 0
1577.14 0
1577.23 0
1577.32 0
1577.41 0
1577.50 0
1577.60 0
1577.69 0
1577.78 1
1577.87 14
1577.96 31
1578.05 49
1578.14 69
1578.23 87
1578.32 102
1578.42 114
1578.51 122
1578.60 126
1578.69 128
1578.78 128
1578.87 127
1578.96 126
1579.05 126
1579.14 126
1579.23 128
1579.33 130
1579.42 133
1579.51 136
1579.60 141
1579.69 147
1579.78 155
1579.87 163
1579.96 172
1580.06 181
1580.15 188
1580.24 193
1580.33 194
1580.42 192
1580.51 188
1580.60 180
1580.69 170
1580.78 159
1580.88 149
1580.97 140
1581.06 134
1581.15 132
1581.24 133
1581.33 137
1581.42 142
1581.51 147
1581.60 150
1581.70 149
1581.79 147
1581.88 142
1581.97 136
1582.06 130
1582.15 124
1582.24 119
1582.33 114
1582.43 110
1582.52 106
1582.61 103
1582.70 101
1582.79 100
1582.88 100
1582.97 102
1583.06 105
1583.15 109
1583.25 112
1583.34 113
1583.43 112
1583.52 107
1583.61 100
1583.70 91
1583.79 82
1583.88 74
1583.98 70
1584.07 69
1584.16 71
1584.25 76
1584.34 80
1584.43 82
1584.52 80
1584.61 75
1584.71 69
1584.80 62
1584.89 58
1584.98 59
1585.07 64
1585.16 74
1585.25 86
1585.34 98
1585.44 107
1585.53 112
1585.62 112
1585.71 110
1585.80 105
1585.89 102
1585.98 99
1586.08 99
1586.17 101
1586.26 102
1586.35 104
1586.44 105
1586.53 105
1586.62 105
1586.71 105
1586.81 106
1586.90 106
1586.99 107
1587.08 108
1587.17 109
1587.26 109
1587.35 109
1587.45 108
1587.54 106
1587.63 103
1587.72 97
1587.81 90
1587.90 81
1587.99 73
1588.08 66
1588.18 62
1588.27 61
1588.36 63
1588.45 67
1588.54 72
1588.63 78
1588.72 81
1588.82 83
1588.91 83
1589.00 82
1589.09 79
1589.18 75
1589.27 71
1589.36 67
1589.46 62
1589.55 57
1589.64 53
1589.73 49
1589.82 48
1589.91 48
1590.00 52
1590.10 57
1590.19 63
1590.28 69
1590.37 74
1590.46 75
1590.55 74
1590.64 68
1590.74 61
1590.83 53
1590.92 46
1591.01 42
1591.10 43
1591.19 47
1591.28 54
1591.38 63
1591.47 70
1591.56 76
1591.65 80
1591.74 81
1591.83 81
1591.92 80
1592.02 81
1592.11 82
1592.20 84
1592.29 86
1592.38 89
1592.47 90
1592.56 90
1592.66 88
1592.75 82
1592.84 74
1592.93 64
1593.02 53
1593.11 41
1593.20 32
1593.30 25
1593.39 23
1593.48 26
1593.57 33
1593.66 42
1593.75 54
1593.85 65
1593.94 75
1594.03 85
1594.12 93
1594.21 100
1594.30 106
1594.39 110
1594.49 112
1594.58 111
1594.67 107
1594.76 100
1594.85 91
1594.94 82
1595.04 74
1595.13 67
1595.22 62
1595.31 59
1595.40 56
1595.49 52
1595.59 47
1595.68 40
1595.77 31
1595.86 22
1595.95 15
1596.04 10
1596.13 9
1596.23 12
1596.32 17
1596.41 22
1596.50 27
1596.59 28
1596.68 27
1596.78 22
1596.87 15
1596.96 7
1597.05 1
1597.14 0
1597.23 0
1597.33 0
1597.42 0
1597.51 0
1597.60 0
1597.69 0
1597.78 0
1597.88 0
1597.97 6
1598.06 14
1598.15 22
1598.24 30
1598.33 36
1598.43 40
1598.52 42
1598.61 41
1598.70 37
1598.79 32
1598.88 27
1598.98 22
1599.07 19
1599.16 19
1599.25 22
1599.34 27
1599.43 35
1599.53 43
1599.62 53
1599.71 62
1599.80 72
1599.89 81
1599.98 90
1600.08 97
1600.17 101
1600.26 103
1600.35 102
1600.44 99
1600.53 94
1600.63 89
1600.72 87
1600.81 89
1600.90 96
1600.99 106
1601.08 119
1601.18 132
1601.27 144
1601.36 151
1601.45 153
1601.54 151
1601.63 144
1601.73 135
1601.82 123
1601.91 110
1602.00 98
1602.09 87
1602.19 77
1602.28 68
1602.37 61
1602.46 55
1602.55 51
1602.64 47
1602.74 44
1602.83 39
1602.92 35
1603.01 31
1603.10 28
1603.19 27
1603.29 28
1603.38 33
1603.47 40
1603.56 50
1603.65 61
1603.75 71
1603.84 80
1603.93 87
1604.02 91
1604.11 91
1604.20 89
1604.30 84
1604.39 78
1604.48 71
1604.57 64
1604.66 56
1604.76 50
1604.85 45
1604.94 42
1605.03 41
1605.12 43
1605.22 48
1605.31 56
1605.40 65
1605.49 76
1605.58 86
1605.67 97
1605.77 107
1605.86 116
1605.95 125
1606.04 131
1606.13 135
1606.23 136
1606.32 132
1606.41 124
1606.50 113
1606.59 100
1606.69 87
1606.78 75
1606.87 65
1606.96 59
1607.05 56
1607.14 55
1607.24 55
1607.33 57
1607.42 59
1607.51 60
1607.60 61
1607.70 62
1607.79 62
1607.88 61
1607.97 61
1608.06 59
1608.16 57
1608.25 55
1608.34 52
1608.43 49
1608.52 45
1608.62 40
1608.71 35
1608.80 29
1608.89 23
1608.98 16
1609.08 9
1609.17 4
1609.26 0
1609.35 0
1609.44 1
1609.54 6
1609.63 14
1609.72 23
1609.81 34
1609.90 44
1610.00 53
1610.09 61
1610.18 67
1610.27 72
1610.36 76
1610.46 78
1610.55 79
1610.64 79
1610.73 77
1610.82 76
1610.92 74
1611.01 71
1611.10 67
1611.19 62
1611.28 55
1611.38 47
1611.47 39
1611.56 31
1611.65 25
1611.74 22
1611.84 22
1611.93 25
1612.02 30
1612.11 36
1612.20 41
1612.30 46
1612.39 49
1612.48 51
1612.57 52
1612.66 53
1612.76 52
1612.85 51
1612.94 47
1613.03 42
1613.12 34
1613.22 25
1613.31 15
1613.40 4
1613.49 0
1613.58 0
1613.68 0
1613.77 0
1613.86 0
1613.95 0
1614.05 0
1614.14 0
1614.23 7
1614.32 17
1614.41 26
1614.51 34
1614.60 40
1614.69 44
1614.78 49
1614.87 52
1614.97 56
1615.06 59
1615.15 60
1615.24 59
1615.33 56
1615.43 51
1615.52 45
1615.61 40
1615.70 36
1615.80 34
1615.89 34
1615.98 38
1616.07 43
1616.16 50
1616.26 56
1616.35 61
1616.44 63
1616.53 61
1616.63 57
1616.72 51
1616.81 44
1616.90 38
1616.99 34
1617.09 31
1617.18 30
1617.27 32
1617.36 35
1617.45 38
1617.55 43
1617.64 47
1617.73 51
1617.82 55
1617.92 58
1618.01 61
1618.10 64
1618.19 69
1618.28 76
1618.38 84
1618.47 93
1618.56 102
1618.65 110
1618.75 115
1618.84 117
1618.93 118
1619.02 117
1619.11 116
1619.21 116
1619.30 115
1619.39 115
1619.48 115
1619.58 114
1619.67 112
1619.76 111
1619.85 111
1619.95 111
1620.04 113
1620.13 116
1620.22 117
1620.31 118
1620.41 116
1620.50 112
1620.59 107
1620.68 103
1620.78 100
1620.87 99
1620.96 102
1621.05 108
1621.15 114
1621.24 121
1621.33 127
1621.42 130
1621.51 131
1621.61 131
1621.70 130
1621.79 129
1621.88 127
1621.98 126
1622.07 124
1622.16 122
1622.25 118
1622.35 115
1622.44 111
1622.53 108
1622.62 106
1622.71 105
1622.81 103
1622.90 101
1622.99 98
1623.08 94
1623.18 90
1623.27 88
1623.36 87
1623.45 90
1623.55 94
1623.64 100
1623.73 106
1623.82 112
1623.92 116
1624.01 119
1624.10 121
1624.19 121
1624.29 120
1624.38 117
1624.47 112
1624.56 106
1624.65 99
1624.75 94
1624.84 89
1624.93 85
1625.02 82
1625.12 79
1625.21 73
1625.30 66
1625.39 58
1625.49 48
1625.58 40
1625.67 33
1625.76 30
1625.86 31
1625.95 34
1626.04 40
1626.13 47
1626.23 56
1626.32 65
1626.41 73
1626.50 82
1626.60 89
1626.69 94
1626.78 97
1626.87 96
1626.97 92
1627.06 84
1627.15 75
1627.24 65
1627.34 57
1627.43 50
1627.52 48
1627.61 49
1627.71 54
1627.80 61
1627.89 69
1627.98 75
1628.08 77
1628.17 75
1628.26 70
1628.35 63
1628.45 55
1628.54 49
1628.63 45
1628.72 43
1628.82 42
1628.91 42
1629.00 42
1629.09 41
1629.19 41
1629.28 41
1629.37 43
1629.46 48
1629.56 54
1629.65 61
1629.74 67
1629.83 72
1629.93 76
1630.02 78
1630.11 78
1630.20 79
1630.30 79
1630.39 82
1630.48 88
1630.57 96
1630.67 108
1630.76 120
1630.85 133
1630.94 145
1631.04 153
1631.13 158
1631.22 159
1631.31 157
1631.41 153
1631.50 147
1631.59 142
1631.69 136
1631.78 130
1631.87 124
1631.96 117
1632.06 109
1632.15 101
1632.24 91
1632.33 79
1632.43 66
1632.52 52
1632.61 39
1632.70 29
1632.80 23
1632.89 21
1632.98 24
1633.07 31
1633.17 39
1633.26 47
1633.35 54
1633.45 58
1633.54 59
1633.63 58
1633.72 57
1633.82 56
1633.91 56
1634.00 57
1634.09 59
1634.19 61
1634.28 61
1634.37 59
1634.46 54
1634.56 47
1634.65 40
1634.74 32
1634.84 26
1634.93 21
1635.02 17
1635.11 13
1635.21 10
1635.30 5
1635.39 0
1635.48 0
1635.58 0
1635.67 0
1635.76 0
1635.86 0
1635.95 0
1636.04 0
1636.13 9
1636.23 20
1636.32 29
1636.41 34
1636.50 37
1636.60 35
1636.69 32
1636.78 27
1636.88 21
1636.97 17
1637.06 15
1637.15 14
1637.25 15
1637.34 16
1637.43 16
1637.52 16
1637.62 14
1637.71 13
1637.80 11
1637.90 12
1637.99 13
1638.08 16
1638.17 19
1638.27 22
1638.36 23
1638.45 22
1638.55 19
1638.64 15
1638.73 11
1638.82 9
1638.92 10
1639.01 15
1639.10 23
1639.20 36
1639.29 53
1639.38 73
1639.47 94
1639.57 114
1639.66 132
1639.75 147
1639.84 156
1639.94 160
1640.03 160
1640.12 159
1640.22 156
1640.31 155
1640.40 155
1640.49 158
1640.59 161
1640.68 163
1640.77 163
1640.87 160
1640.96 154
1641.05 146
1641.14 138
1641.24 129
1641.33 122
1641.42 116
1641.52 110
1641.61 103
1641.70 95
1641.80 85
1641.89 74
1641.98 62
1642.07 51
1642.17 41
1642.26 32
1642.35 26
1642.45 21
1642.54 16
1642.63 13
1642.72 11
1642.82 10
1642.91 9
1643.00 10
1643.10 11
1643.19 13
1643.28 14
1643.37 15
1643.47 16
1643.56 18
1643.65 20
1643.75 25
1643.84 30
1643.93 37
1644.03 44
1644.12 51
1644.21 56
1644.30 59
1644.40 60
1644.49 59
1644.58 56
1644.68 52
1644.77 49
1644.86 47
1644.95 49
1645.05 53
1645.14 60
1645.23 69
1645.33 79
1645.42 86
1645.51 90
1645.61 91
1645.70 88
1645.79 82
1645.88 75
1645.98 70
1646.07 67
1646.16 67
1646.26 69
1646.35 72
1646.44 73
1646.54 73
1646.63 69
1646.72 64
1646.82 58
1646.91 53
1647.00 49
1647.09 48
1647.19 49
1647.28 52
1647.37 56
1647.47 61
1647.56 67
1647.65 75
1647.75 84
1647.84 93
1647.93 102
1648.02 109
1648.12 112
1648.21 112
1648.30 108
1648.40 101
1648.49 93
1648.58 86
1648.68 80
1648.77 78
1648.86 77
1648.96 78
1649.05 80
1649.14 81
1649.24 82
1649.33 82
1649.42 82
1649.51 81
1649.61 80
1649.70 81
1649.79 83
1649.89 85
1649.98 88
1650.07 89
1650.17 90
1650.26 88
1650.35 83
1650.45 76
1650.54 67
1650.63 59
1650.73 52
1650.82 47
1650.91 46
1651.00 48
1651.10 51
1651.19 55
1651.28 58
1651.38 61
1651.47 62
1651.56 62
1651.66 63
1651.75 64
1651.84 66
1651.94 69
1652.03 73
1652.12 76
1652.22 79
1652.31 81
1652.40 82
1652.50 81
1652.59 80
1652.68 79
1652.77 78
1652.87 80
1652.96 83
1653.05 87
1653.15 92
1653.24 96
1653.33 99
1653.43 101
1653.52 101
1653.61 98
1653.71 94
1653.80 88
1653.89 81
1653.99 73
1654.08 64
1654.17 56
1654.27 48
1654.36 41
1654.45 35
1654.55 32
1654.64 31
1654.73 33
1654.83 37
1654.92 43
1655.01 50
1655.11 57
1655.20 62
1655.29 65
1655.39 66
1655.48 63
1655.57 59
1655.67 53
1655.76 47
1655.85 41
1655.95 36
1656.04 31
1656.13 25
1656.23 19
1656.32 13
1656.41 6
1656.51 0
1656.60 0
1656.69 0
1656.79 0
1656.88 0
1656.97 0
1657.07 0
1657.16 0
1657.25 0
1657.35 6
1657.44 12
1657.53 19
1657.63 27
1657.72 37
1657.81 50
1657.91 65
1658.00 81
1658.09 96
1658.19 108
1658.28 117
1658.37 120
1658.47 119
1658.56 115
1658.65 111
1658.75 106
1658.84 103
1658.93 101
1659.03 100
1659.12 100
1659.21 100
1659.31 98
1659.40 96
1659.49 93
1659.59 88
1659.68 81
1659.77 73
1659.87 64
1659.96 54
1660.05 45
1660.15 38
1660.24 34
1660.33 32
1660.43 34
1660.52 37
1660.61 42
1660.71 46
1660.80 50
1660.89 52
1660.99 54
1661.08 56
1661.17 59
1661.27 64
1661.36 71
1661.45 79
1661.55 88
1661.64 96
1661.73 103
1661.83 109
1661.92 112
1662.02 115
1662.11 116
1662.20 117
1662.30 118
1662.39 119
1662.48 120
1662.58 121
1662.67 122
1662.76 124
1662.86 126
1662.95 128
1663.04 129
1663.14 129
1663.23 127
1663.32 122
1663.42 115
1663.51 107
1663.60 100
1663.70 95
1663.79 95
1663.88 99
1663.98 108
1664.07 120
1664.17 132
1664.26 143
1664.35 151
1664.45 155
1664.54 155
1664.63 151
1664.73 146
1664.82 141
1664.91 136
1665.01 132
1665.10 128
1665.19 124
1665.29 119
1665.38 113
1665.48 107
1665.57 101
1665.66 97
1665.76 94
1665.85 94
1665.94 95
1666.04 97
1666.13 98
1666.22 97
1666.32 95
1666.41 91
1666.50 86
1666.60 80
1666.69 75
1666.79 70
1666.88 67
1666.97 65
1667.07 65
1667.16 66
1667.25 68
1667.35 71
1667.44 75
1667.53 80
1667.63 84
1667.72 87
1667.81 88
1667.91 89
1668.00 88
1668.10 87
1668.19 86
1668.28 85
1668.38 85
1668.47 87
1668.56 89
1668.66 91
1668.75 94
1668.84 97
1668.94 99
1669.03 101
1669.13 102
1669.22 102
1669.31 100
1669.41 98
1669.50 95
1669.59 91
1669.69 87
1669.78 83
1669.88 81
1669.97 81
1670.06 83
1670.16 87
1670.25 92
1670.34 97
1670.44 100
1670.53 101
1670.62 101
1670.72 99
1670.81 98
1670.91 97
1671.00 99
1671.09 101
1671.19 104
1671.28 106
1671.37 106
1671.47 103
1671.56 95
1671.66 85
1671.75 74
1671.84 62
1671.94 51
1672.03 43
1672.12 38
1672.22 35
1672.31 33
1672.41 32
1672.50 30
1672.59 27
1672.69 25
1672.78 23
1672.87 23
1672.97 26
1673.06 31
1673.16 37
1673.25 43
1673.34 49
1673.44 53
1673.53 55
1673.62 56
1673.72 55
1673.81 54
1673.91 50
1674.00 45
1674.09 37
1674.19 28
1674.28 19
1674.38 10
1674.47 3
1674.56 0
1674.66 0
1674.75 0
1674.84 5
1674.94 13
1675.03 23
1675.13 34
1675.22 45
1675.31 55
1675.41 63
1675.50 69
1675.60 74
1675.69 78
1675.78 82
1675.88 86
1675.97 91
1676.06 97
1676.16 103
1676.25 107
1676.35 109
1676.44 109
1676.53 106
1676.63 101
1676.72 93
1676.82 84
1676.91 74
1677.00 65
1677.10 57
1677.19 51
1677.28 47
1677.38 45
1677.47 45
1677.57 46
1677.66 47
1677.75 49
1677.85 51
1677.94 53
1678.04 56
1678.13 59
1678.22 64
1678.32 69
1678.41 75
1678.51 81
1678.60 86
1678.69 89
1678.79 89
1678.88 87
1678.98 82
1679.07 75
1679.16 67
1679.26 60
1679.35 55
1679.45 53
1679.54 54
1679.63 58
1679.73 64
1679.82 70
1679.91 74
1680.01 75
1680.10 71
1680.20 64
1680.29 54
1680.38 43
1680.48 34
1680.57 27
1680.67 24
1680.76 25
1680.85 28
1680.95 33
1681.04 38
1681.14 42
1681.23 45
1681.32 46
1681.42 47
1681.51 48
1681.61 50
1681.70 52
1681.79 55
1681.89 58
1681.98 61
1682.08 63
1682.17 63
1682.26 63
1682.36 62
1682.45 61
1682.55 60
1682.64 60
1682.74 61
1682.83 64
1682.92 66
1683.02 69
1683.11 71
1683.21 72
1683.30 71
1683.39 68
1683.49 63
1683.58 56
1683.68 48
1683.77 40
1683.86 34
1683.96 29
1684.05 25
1684.15 23
1684.24 22
1684.33 21
1684.43 20
1684.52 19
1684.62 19
1684.71 20
1684.80 22
1684.90 27
1684.99 33
1685.09 42
1685.18 52
1685.28 63
1685.37 75
1685.46 87
1685.56 98
1685.65 108
1685.75 116
1685.84 122
1685.93 125
1686.03 126
1686.12 124
1686.22 119
1686.31 114
1686.40 108
1686.50 102
1686.59 98
1686.69 97
1686.78 98
1686.88 101
1686.97 106
1687.06 111
1687.16 116
1687.25 119
1687.35 119
1687.44 117
1687.53 112
1687.63 106
1687.72 99
1687.82 92
1687.91 86
1688.01 83
1688.10 81
1688.19 80
1688.29 79
1688.38 78
1688.48 76
1688.57 73
1688.67 70
1688.76 67
1688.85 66
1688.95 65
1689.04 64
1689.14 63
1689.23 62
1689.32 59
1689.42 55
1689.51 51
1689.61 47
1689.70 45
1689.80 45
1689.89 47
1689.98 51
1690.08 56
1690.17 61
1690.27 67
1690.36 72
1690.46 77
1690.55 82
1690.64 87
1690.74 93
1690.83 98
1690.93 104
1691.02 109
1691.12 112
1691.21 114
1691.30 113
1691.40 110
1691.49 105
1691.59 99
1691.68 92
1691.78 87
1691.87 83
1691.96 82
1692.06 83
1692.15 86
1692.25 89
1692.34 90
1692.44 88
1692.53 82
1692.62 71
1692.72 57
1692.81 42
1692.91 28
1693.00 15
1693.10 6
1693.19 0
1693.28 0
1693.38 0
1693.47 0
1693.57 0
1693.66 0
1693.76 0
1693.85 0
1693.95 0
1694.04 3
1694.13 15
1694.23 28
1694.32 41
1694.42 54
1694.51 67
1694.61 81
1694.70 93
1694.79 105
1694.89 114
1694.98 120
1695.08 123
1695.17 123
1695.27 120
1695.36 114
1695.46 107
1695.55 100
1695.64 93
1695.74 87
1695.83 82
1695.93 79
1696.02 76
1696.12 74
1696.21 71
1696.30 68
1696.40 63
1696.49 56
1696.59 49
1696.68 41
1696.78 34
1696.87 29
1696.97 27
1697.06 28
1697.15 30
1697.25 33
1697.34 36
1697.44 37
1697.53 35
1697.63 31
1697.72 26
1697.82 20
1697.91 15
1698.01 12
1698.10 12
1698.19 14
1698.29 17
1698.38 22
1698.48 26
1698.57 31
1698.67 37
1698.76 45
1698.86 54
1698.95 66
1699.04 80
1699.14 95
1699.23 108
1699.33 117
1699.42 122
1699.52 123
1699.61 119
1699.71 112
1699.80 102
1699.89 90
1699.99 79
1700.08 69
1700.18 59
1700.27 50
1700.37 42
1700.46 34
1700.56 27
1700.65 21
1700.75 16
1700.84 11
1700.93 7
1701.03 3
1701.12 1
1701.22 0
1701.31 0
1701.41 0
1701.50 0
1701.60 0
1701.69 0
1701.79 0
1701.88 0
1701.98 0
1702.07 0
1702.16 2
1702.26 9
1702.35 21
1702.45 34
1702.54 49
1702.64 62
1702.73 74
1702.83 81
1702.92 86
1703.02 87
1703.11 88
1703.20 88
1703.30 91
1703.39 96
1703.49 102
1703.58 109
1703.68 113
1703.77 114
1703.87 112
1703.96 106
1704.06 97
1704.15 87
1704.25 78
1704.34 71
1704.44 66
1704.53 64
1704.62 63
1704.72 64
1704.81 66
1704.91 69
1705.00 72
1705.10 76
1705.19 81
1705.29 88
1705.38 97
1705.48 106
1705.57 117
1705.67 127
1705.76 137
1705.86 145
1705.95 153
1706.04 159
1706.14 165
1706.23 170
1706.33 174
1706.42 176
1706.52 175
1706.61 170
1706.71 161
1706.80 147
1706.90 131
1706.99 114
1707.09 97
1707.18 84
1707.28 75
1707.37 70
1707.47 69
1707.56 71
1707.65 74
1707.75 76
1707.84 76
1707.94 73
1708.03 66
1708.13 56
1708.22 44
1708.32 32
1708.41 20
1708.51 11
1708.60 4
1708.70 1
1708.79 2
1708.89 8
1708.98 18
1709.08 32
1709.17 47
1709.27 63
1709.36 77
1709.46 87
1709.55 91
1709.65 90
1709.74 85
1709.83 77
1709.93 71
1710.02 66
1710.12 64
1710.21 63
1710.31 63
1710.40 61
1710.50 57
1710.59 50
1710.69 42
1710.78 35
1710.88 31
1710.97 30
1711.07 32
1711.16 37
1711.26 45
1711.35 53
1711.45 61
1711.54 69
1711.64 77
1711.73 86
1711.83 94
1711.92 101
1712.02 107
1712.11 110
1712.21 110
1712.30 108
1712.40 104
1712.49 99
1712.58 95
1712.68 93
1712.77 91
1712.87 91
1712.96 90
1713.06 87
1713.15 83
1713.25 77
1713.34 70
1713.44 64
1713.53 59
1713.63 58
1713.72 60
1713.82 65
1713.91 72
1714.01 79
1714.10 84
1714.20 87
1714.29 87
1714.39 85
1714.48 81
1714.58 78
1714.67 76
1714.77 74
1714.86 75
1714.96 76
1715.05 77
1715.15 78
1715.24 77
1715.34 74
1715.43 71
1715.53 68
1715.62 65
1715.72 64
1715.81 65
1715.91 69
1716.00 75
1716.10 83
1716.19 92
1716.29 100
1716.38 106
1716.48 110
1716.57 111
1716.67 109
1716.76 104
1716.86 98
1716.95 90
1717.05 82
1717.14 73
1717.24 63
1717.33 53
1717.43 44
1717.52 35
1717.62 28
1717.71 24
1717.81 22
1717.90 24
1718.00 28
1718.09 35
1718.19 43
1718.28 51
1718.38 59
1718.47 68
1718.57 78
1718.66 89
1718.76 100
1718.85 112
1718.95 123
1719.04 133
1719.14 138
1719.23 140
1719.33 137
1719.42 131
1719.52 121
1719.61 110
1719.71 97
1719.80 84
1719.90 71
1719.99 59
1720.09 49
1720.18 40
1720.28 33
1720.37 28
1720.47 24
1720.56 20
1720.66 17
1720.75 13
1720.85 9
1720.94 5
1721.04 0
1721.13 0
1721.23 0
1721.32 0
1721.42 0
1721.52 0
1721.61 0
1721.71 0
1721.80 0
1721.90 8
1721.99 18
1722.09 27
1722.18 35
1722.28 42
1722.37 48
1722.47 53
1722.56 59
1722.66 64
1722.75 69
1722.85 73
1722.94 76
1723.04 79
1723.13 81
1723.23 81
1723.32 80
1723.42 77
1723.51 73
1723.61 69
1723.70 64
1723.80 59
1723.89 57
1723.99 56
1724.08 58
1724.18 63
1724.27 69
1724.37 77
1724.47 84
1724.56 89
1724.66 91
1724.75 90
1724.85 86
1724.94 79
1725.04 72
1725.13 66
1725.23 60
1725.32 56
1725.42 53
1725.51 50
1725.61 46
1725.70 42
1725.80 37
1725.89 32
1725.99 29
1726.08 28
1726.18 28
1726.27 30
1726.37 32
1726.47 34
1726.56 36
1726.66 38
1726.75 41
1726.85 45
1726.94 51
1727.04 56
1727.13 61
1727.23 63
1727.32 63
1727.42 58
1727.51 51
1727.61 42
1727.70 31
1727.80 21
1727.89 11
1727.99 2
1728.08 0
1728.18 0
1728.28 0
1728.37 0
1728.47 0
1728.56 7
1728.66 15
1728.75 22
1728.85 25
1728.94 26
1729.04 23
1729.13 19
1729.23 16
1729.32 14
1729.42 15
1729.51 20
1729.61 28
1729.71 37
1729.80 45
1729.90 51
1729.99 52
1730.09 50
1730.18 44
1730.28 36
1730.37 28
1730.47 22
1730.56 19
1730.66 19
1730.75 23
1730.85 31
1730.95 41
1731.04 51
1731.14 62
1731.23 71
1731.33 79
1731.42 86
1731.52 90
1731.61 93
1731.71 95
1731.80 96
1731.90 96
1731.99 95
1732.09 93
1732.19 89
1732.28 83
1732.38 76
1732.47 67
1732.57 59
1732.66 52
1732.76 47
1732.85 45
1732.95 47
1733.04 51
1733.14 57
1733.24 64
1733.33 68
1733.43 71
1733.52 70
1733.62 68
1733.71 65
1733.81 62
1733.90 62
1734.00 64
1734.09 69
1734.19 74
1734.29 80
1734.38 83
1734.48 83
1734.57 79
1734.67 73
1734.76 64
1734.86 54
1734.95 44
1735.05 34
1735.14 25
1735.24 18
1735.34 13
1735.43 11
1735.53 11
1735.62 13
1735.72 17
1735.81 21
1735.91 26
1736.00 31
1736.10 35
1736.20 37
1736.29 39
1736.39 40
1736.48 42
1736.58 44
1736.67 48
1736.77 53
1736.86 59
1736.96 66
1737.06 72
1737.15 76
1737.25 77
1737.34 75
1737.44 70
1737.53 64
1737.63 56
1737.72 49
1737.82 43
1737.92 39
1738.01 35
1738.11 31
1738.20 27
1738.30 23
1738.39 17
1738.49 12
1738.58 7
1738.68 2
1738.78 0
1738.87 0
1738.97 0
1739.06 0
1739.16 0
1739.25 0
1739.35 0
1739.44 1
1739.54 3
1739.64 4
1739.73 4
1739.83 3
1739.92 2
1740.02 0
1740.11 0
1740.21 0
1740.31 0
1740.40 0
1740.50 2
1740.59 5
1740.69 6
1740.78 6
1740.88 6
1740.98 4
1741.07 2
1741.17 1
1741.26 1
1741.36 4
1741.45 9
1741.55 17
1741.64 26
1741.74 35
1741.84 44
1741.93 50
1742.03 54
1742.12 56
1742.22 57
1742.31 60
1742.41 64
1742.51 70
1742.60 79
1742.70 89
1742.79 101
1742.89 113
1742.98 124
1743.08 133
1743.18 139
1743.27 142
1743.37 142
1743.46 139
1743.56 134
1743.65 129
1743.75 125
1743.85 123
1743.94 126
1744.04 131
1744.13 138
1744.23 145
1744.32 151
1744.42 153
1744.52 152
1744.61 148
1744.71 141
1744.80 133
1744.90 124
1745.00 116
1745.09 108
1745.19 103
1745.28 100
1745.38 100
1745.47 100
1745.57 102
1745.67 104
1745.76 106
1745.86 108
1745.95 111
1746.05 113
1746.14 117
1746.24 122
1746.34 126
1746.43 131
1746.53 135
1746.62 139
1746.72 143
1746.82 146
1746.91 150
1747.01 154
1747.10 157
1747.20 161
1747.29 164
1747.39 168
1747.49 172
1747.58 178
1747.68 183
1747.77 187
1747.87 188
1747.97 186
1748.06 182
1748.16 176
1748.25 172
1748.35 171
1748.44 175
1748.54 184
1748.64 197
1748.73 213
1748.83 229
1748.92 245
1749.02 259
1749.12 271
1749.21 279
1749.31 286
1749.40 290
1749.50 292
1749.60 293
1749.69 295
1749.79 298
1749.88 302
1749.98 309
1750.07 319
1750.17 329
1750.27 340
1750.36 349
1750.46 356
1750.55 361
1750.65 362
1750.75 359
1750.84 354
1750.94 345
1751.03 333
1751.13 319
1751.23 305
1751.32 291
1751.42 278
1751.51 268
1751.61 260
1751.71 254
1751.80 249
1751.90 243
1751.99 237
1752.09 230
1752.19 220
1752.28 209
1752.38 196
1752.47 184
1752.57 171
1752.67 160
1752.76 151
1752.86 142
1752.95 134
1753.05 127
1753.15 119
1753.24 112
1753.34 104
1753.43 98
1753.53 93
1753.63 91
1753.72 91
1753.82 92
1753.91 93
1754.01 93
1754.11 92
1754.20 90
1754.30 86
1754.39 83
1754.49 81
1754.59 80
1754.68 82
1754.78 84
1754.87 88
1754.97 92
1755.07 94
1755.16 95
1755.26 93
1755.35 90
1755.45 86
1755.55 81
1755.64 77
1755.74 76
1755.83 77
1755.93 80
1756.03 85
1756.12 91
1756.22 94
1756.31 95
1756.41 93
1756.51 87
1756.60 80
1756.70 74
1756.79 70
1756.89 71
1756.99 75
1757.08 84
1757.18 94
1757.28 105
1757.37 114
1757.47 119
1757.56 120
1757.66 116
1757.76 110
1757.85 104
1757.95 97
1758.04 93
1758.14 91
1758.24 91
1758.33 91
1758.43 90
1758.53 87
1758.62 80
1758.72 71
1758.81 61
1758.91 51
1759.01 44
1759.10 40
1759.20 41
1759.29 45
1759.39 51
1759.49 58
1759.58 65
1759.68 71
1759.78 77
1759.87 81
1759.97 86
1760.06 90
1760.16 93
1760.26 95
1760.35 94
1760.45 91
1760.54 85
1760.64 78
1760.74 71
1760.83 65
1760.93 61
1761.03 59
1761.12 59
1761.22 60
1761.31 62
1761.41 63
1761.51 65
1761.60 69
1761.70 75
1761.80 82
1761.89 92
1761.99 100
1762.08 106
1762.18 108
1762.28 106
1762.37 100
1762.47 93
1762.57 85
1762.66 80
1762.76 78
1762.85 80
1762.95 84
1763.05 90
1763.14 96
1763.24 101
1763.34 106
1763.43 110
1763.53 113
1763.62 117
1763.72 121
1763.82 125
1763.91 128
1764.01 130
1764.11 130
1764.20 127
1764.30 121
1764.39 113
1764.49 104
1764.59 94
1764.68 85
1764.78 78
1764.88 74
1764.97 74
1765.07 77
1765.17 82
1765.26 89
1765.36 96
1765.45 103
1765.55 108
1765.65 112
1765.74 115
1765.84 118
1765.94 121
1766.03 122
1766.13 123
1766.22 121
1766.32 116
1766.42 108
1766.51 96
1766.61 83
1766.71 70
1766.80 58
1766.90 48
1767.00 40
1767.09 36
1767.19 34
1767.28 34
1767.38 35
1767.48 37
1767.57 39
1767.67 41
1767.77 43
1767.86 46
1767.96 48
1768.06 49
1768.15 49
1768.25 48
1768.35 45
1768.44 42
1768.54 39
1768.63 39
1768.73 43
1768.83 52
1768.92 65
1769.02 82
1769.12 100
1769.21 117
1769.31 130
1769.41 139
1769.50 141
1769.60 139
1769.70 133
1769.79 125
1769.89 114
1769.98 102
1770.08 89
1770.18 75
1770.27 61
1770.37 46
1770.47 33
1770.56 22
1770.66 14
1770.76 9
1770.85 7
1770.95 9
1771.05 12
1771.14 18
1771.24 25
1771.34 35
1771.43 46
1771.53 58
1771.62 71
1771.72 84
1771.82 96
1771.91 106
1772.01 114
1772.11 121
1772.20 125
1772.30 129
1772.40 131
1772.49 133
1772.59 132
1772.69 130
1772.78 125
1772.88 119
1772.98 112
1773.07 105
1773.17 99
1773.27 93
1773.36 89
1773.46 86
1773.56 83
1773.65 81
1773.75 77
1773.84 73
1773.94 69
1774.04 65
1774.13 61
1774.23 57
1774.33 53
1774.42 49
1774.52 43
1774.62 37
1774.71 29
1774.81 20
1774.91 11
1775.00 1
1775.10 0
1775.20 0
1775.29 0
1775.39 0
1775.49 0
1775.58 0
1775.68 0
1775.78 0
1775.87 6
1775.97 10
1776.07 14
1776.16 18
1776.26 20
1776.36 23
1776.45 25
1776.55 28
1776.65 30
1776.74 32
1776.84 33
1776.94 32
1777.03 30
1777.13 25
1777.23 20
1777.32 15
1777.42 12
1777.52 10
1777.61 12
1777.71 16
1777.81 21
1777.90 26
1778.00 30
1778.10 33
1778.19 33
1778.29 31
1778.39 29
1778.48 28
1778.58 27
1778.68 28
1778.77 31
1778.87 33
1778.97 36
1779.06 38
1779.16 39
1779.26 38
1779.35 36
1779.45 34
1779.55 31
1779.64 29
1779.74 26
1779.84 24
1779.93 22
1780.03 20
1780.13 19
1780.22 19
1780.32 20
1780.42 24
1780.51 29
1780.61 37
1780.71 46
1780.80 56
1780.90 65
1781.00 73
1781.09 78
1781.19 79
1781.29 77
1781.38 71
1781.48 64
1781.58 57
1781.68 52
1781.77 48
1781.87 46
1781.97 46
1782.06 47
1782.16 49
1782.26 50
1782.35 52
1782.45 56
1782.55 60
1782.64 67
1782.74 74
1782.84 80
1782.93 86
1783.03 90
1783.13 93
1783.22 94
1783.32 95
1783.42 97
1783.51 100
1783.61 103
1783.71 105
1783.80 104
1783.90 100
1784.00 93
1784.10 84
1784.19 72
1784.29 61
1784.39 51
1784.48 45
1784.58 43
1784.68 45
1784.77 49
1784.87 57
1784.97 65
1785.06 72
1785.16 78
1785.26 82
1785.35 83
1785.45 81
1785.55 78
1785.64 75
1785.74 72
1785.84 70
1785.94 69
1786.03 68
1786.13 66
1786.23 65
1786.32 63
1786.42 62
1786.52 62
1786.61 64
1786.71 67
1786.81 71
1786.90 75
1787.00 78
1787.10 79
1787.20 79
1787.29 77
1787.39 73
1787.49 69
1787.58 65
1787.68 62
1787.78 60
1787.87 58
1787.97 58
1788.07 59
1788.16 60
1788.26 61
1788.36 62
1788.46 63
1788.55 64
1788.65 63
1788.75 63
1788.84 64
1788.94 66
1789.04 69
1789.13 74
1789.23 82
1789.33 91
1789.43 101
1789.52 110
1789.62 117
1789.72 121
1789.81 120
1789.91 115
1790.01 106
1790.10 95
1790.20 82
1790.30 68
1790.40 53
1790.49 39
1790.59 25
1790.69 12
1790.78 0
1790.88 0
1790.98 0
1791.07 0
1791.17 0
1791.27 1
1791.37 12
1791.46 24
1791.56 34
1791.66 42
1791.75 47
1791.85 51
1791.95 53
1792.04 55
1792.14 56
1792.24 58
1792.34 61
1792.43 63
1792.53 65
1792.63 66
1792.72 67
1792.82 69
1792.92 71
1793.02 74
1793.11 77
1793.21 80
1793.31 82
1793.40 83
1793.50 82
1793.60 79
1793.70 75
1793.79 69
1793.89 64
1793.99 58
1794.08 52
1794.18 45
1794.28 38
1794.37 31
1794.47 25
1794.57 20
1794.67 17
1794.76 17
1794.86 20
1794.96 26
1795.05 32
1795.15 39
1795.25 45
1795.35 49
1795.44 50
1795.54 48
1795.64 42
1795.73 33
1795.83 22
1795.93 11
1796.03 2
1796.12 0
1796.22 0
1796.32 0
1796.41 0
1796.51 9
1796.61 19
1796.71 29
1796.80 38
1796.90 46
1797.00 53
1797.10 60
1797.19 66
1797.29 72
1797.39 76
1797.48 78
1797.58 76
1797.68 71
1797.78 63
1797.87 53
1797.97 41
1798.07 27
1798.16 15
1798.26 4
1798.36 0
1798.46 0
1798.55 0
1798.65 0
1798.75 0
1798.85 5
1798.94 13
1799.04 17
1799.14 18
1799.23 14
1799.33 7
1799.43 0
1799.53 0
1799.62 0
1799.72 0
1799.82 0
1799.91 3
1800.01 15
1800.11 26
1800.21 34
1800.30 38
1800.40 37
1800.50 32
1800.60 25
1800.69 16
1800.79 8
1800.89 1
1800.99 0
1801.08 0
1801.18 0
1801.28 1
1801.37 7
1801.47 16
1801.57 26
1801.67 39
1801.76 54
1801.86 70
1801.96 87
1802.06 103
1802.15 117
1802.25 126
1802.35 130
1802.44 128
1802.54 121
1802.64 111
1802.74 98
1802.83 84
1802.93 72
1803.03 61
1803.13 54
1803.22 49
1803.32 48
1803.42 49
1803.52 54
1803.61 62
1803.71 72
1803.81 84
1803.91 96
1804.00 108
1804.10 118
1804.20 125
1804.29 130
1804.39 133
1804.49 133
1804.59 133
1804.68 132
1804.78 131
1804.88 130
1804.98 130
1805.07 130
1805.17 130
1805.27 129
1805.37 128
1805.46 126
1805.56 125
1805.66 125
1805.76 127
1805.85 131
1805.95 139
1806.05 149
1806.15 163
1806.24 177
1806.34 193
1806.44 208
1806.54 221
1806.63 233
1806.73 243
1806.83 251
1806.93 258
1807.02 263
1807.12 265
1807.22 265
1807.31 261
1807.41 253
1807.51 243
1807.61 230
1807.70 216
1807.80 202
1807.90 188
1808.00 175
1808.09 163
1808.19 151
1808.29 141
1808.39 131
1808.48 124
1808.58 118
1808.68 115
1808.78 113
1808.87 112
1808.97 112
1809.07 113
1809.17 113
1809.26 111
1809.36 109
1809.46 106
1809.56 101
1809.65 94
1809.75 86
1809.85 78
1809.95 69
1810.04 62
1810.14 57
1810.24 55
1810.34 56
1810.44 59
1810.53 64
1810.63 68
1810.73 72
1810.83 74
1810.92 75
1811.02 75
1811.12 75
1811.22 75
1811.31 73
1811.41 71
1811.51 69
1811.61 66
1811.70 64
1811.80 62
1811.90 63
1812.00 66
1812.09 71
1812.19 79
1812.29 86
1812.39 93
1812.48 99
1812.58 102
1812.68 104
1812.78 103
1812.87 101
1812.97 99
1813.07 97
1813.17 95
1813.27 93
1813.36 92
1813.46 91
1813.56 89
1813.66 87
1813.75 85
1813.85 82
1813.95 81
1814.05 80
1814.14 80
1814.24 82
1814.34 84
1814.44 86
1814.53 86
1814.63 82
1814.73 76
1814.83 67
1814.93 56
1815.02 44
1815.12 32
1815.22 22
1815.32 13
1815.41 6
1815.51 0
1815.61 0
1815.71 0
1815.80 0
1815.90 0
1816.00 0
1816.10 0
1816.20 0
1816.29 0
1816.39 5
1816.49 18
1816.59 30
1816.68 42
1816.78 51
1816.88 57
1816.98 59
1817.07 60
1817.17 59
1817.27 58
1817.37 59
1817.47 60
1817.56 62
1817.66 61
1817.76 58
1817.86 51
1817.95 42
1818.05 31
1818.15 21
1818.25 13
1818.35 8
1818.44 7
1818.54 10
1818.64 15
1818.74 22
1818.83 29
1818.93 37
1819.03 44
1819.13 48
1819.23 48
1819.32 45
1819.42 39
1819.52 30
1819.62 23
1819.71 17
1819.81 14
1819.91 17
1820.01 23
1820.11 33
1820.20 44
1820.30 56
1820.40 69
1820.50 79
1820.59 88
1820.69 93
1820.79 95
1820.89 93
1820.99 88
1821.08 82
1821.18 74
1821.28 67
1821.38 62
1821.48 57
1821.57 54
1821.67 51
1821.77 47
1821.87 42
1821.96 35
1822.06 28
1822.16 21
1822.26 16
1822.36 14
1822.45 16
1822.55 22
1822.65 31
1822.75 42
1822.85 53
1822.94 63
1823.04 71
1823.14 77
1823.24 80
1823.33 81
1823.43 80
1823.53 80
1823.63 81
1823.73 85
1823.82 91
1823.92 100
1824.02 110
1824.12 119
1824.22 127
1824.31 132
1824.41 133
1824.51 131
1824.61 127
1824.71 121
1824.80 116
1824.90 112
1825.00 109
1825.10 106
1825.20 103
1825.29 98
1825.39 93
1825.49 85
1825.59 77
1825.69 69
1825.78 61
1825.88 55
1825.98 50
1826.08 47
1826.18 45
1826.27 43
1826.37 42
1826.47 42
1826.57 42
1826.67 44
1826.76 46
1826.86 50
1826.96 55
1827.06 60
1827.16 63
1827.25 65
1827.35 63
1827.45 59
1827.55 52
1827.65 44
1827.74 34
1827.84 25
1827.94 18
1828.04 13
1828.14 13
1828.23 17
1828.33 24
1828.43 35
1828.53 46
1828.63 57
1828.72 66
1828.82 70
1828.92 70
1829.02 65
1829.12 58
1829.21 48
1829.31 37
1829.41 25
1829.51 12
1829.61 0
1829.70 0
1829.80 0
1829.90 0
1830.00 0
1830.10 0
1830.19 0
1830.29 0
1830.39 5
1830.49 19
1830.59 32
1830.68 41
1830.78 46
1830.88 48
1830.98 47
1831.08 44
1831.18 41
1831.27 39
1831.37 36
1831.47 35
1831.57 34
1831.67 33
1831.76 33
1831.86 32
1831.96 30
1832.06 27
1832.16 25
1832.25 23
1832.35 22
1832.45 23
1832.55 27
1832.65 33
1832.75 42
1832.84 52
1832.94 62
1833.04 71
1833.14 78
1833.24 82
1833.33 82
1833.43 79
1833.53 73
1833.63 66
1833.73 58
1833.83 49
1833.92 40
1834.02 31
1834.12 24
1834.22 18
1834.32 15
1834.41 16
1834.51 21
1834.61 29
1834.71 40
1834.81 51
1834.91 62
1835.00 69
1835.10 72
1835.20 69
1835.30 62
1835.40 52
1835.49 41
1835.59 29
1835.69 20
1835.79 13
1835.89 9
1835.99 8
1836.08 10
1836.18 13
1836.28 17
1836.38 24
1836.48 31
1836.58 41
1836.67 52
1836.77 64
1836.87 77
1836.97 90
1837.07 101
1837.16 109
1837.26 113
1837.36 113
1837.46 110
1837.56 103
1837.66 94
1837.75 84
1837.85 75
1837.95 68
1838.05 64
1838.15 63
1838.25 64
1838.34 69
1838.44 75
1838.54 83
1838.64 90
1838.74 97
1838.84 102
1838.93 105
1839.03 107
1839.13 107
1839.23 106
1839.33 105
1839.43 104
1839.52 102
1839.62 101
1839.72 97
1839.82 92
1839.92 85
1840.02 74
1840.11 62
1840.21 48
1840.31 34
1840.41 22
1840.51 12
1840.61 6
1840.70 3
1840.80 2
1840.90 4
1841.00 7
1841.10 9
1841.20 10
1841.29 10
1841.39 8
1841.49 6
1841.59 4
1841.69 3
1841.79 4
1841.88 6
1841.98 10
1842.08 15
1842.18 20
1842.28 26
1842.38 32
1842.48 39
1842.57 47
1842.67 54
1842.77 61
1842.87 65
1842.97 67
1843.07 65
1843.16 62
1843.26 57
1843.36 53
1843.46 50
1843.56 50
1843.66 50
1843.75 51
1843.85 51
1843.95 50
1844.05 46
1844.15 39
1844.25 29
1844.35 19
1844.44 9
1844.54 1
1844.64 0
1844.74 0
1844.84 0
1844.94 0
1845.03 0
1845.13 0
1845.23 0
1845.33 0
1845.43 0
1845.53 7
1845.63 14
1845.72 21
1845.82 27
1845.92 30
1846.02 33
1846.12 35
1846.22 37
1846.32 41
1846.41 47
1846.51 55
1846.61 66
1846.71 76
1846.81 87
1846.91 95
1847.01 102
1847.10 106
1847.20 108
1847.30 111
1847.40 114
1847.50 118
1847.60 125
1847.69 133
1847.79 142
1847.89 150
1847.99 155
1848.09 156
1848.19 154
1848.29 148
1848.38 140
1848.48 130
1848.58 119
1848.68 109
1848.78 101
1848.88 93
1848.98 86
1849.07 79
1849.17 73
1849.27 67
1849.37 61
1849.47 54
1849.57 48
1849.67 43
1849.76 38
1849.86 34
1849.96 31
1850.06 30
1850.16 29
1850.26 30
1850.36 33
1850.46 36
1850.55 39
1850.65 42
1850.75 44
1850.85 44
1850.95 42
1851.05 38
1851.15 32
1851.24 25
1851.34 18
1851.44 10
1851.54 3
1851.64 0
1851.74 0
1851.84 0
1851.93 0
1852.03 0
1852.13 0
1852.23 0
1852.33 0
1852.43 5
1852.53 12
1852.63 17
1852.72 20
1852.82 21
1852.92 22
1853.02 23
1853.12 26
1853.22 31
1853.32 38
1853.42 46
1853.51 52
1853.61 57
1853.71 59
1853.81 59
1853.91 56
1854.01 52
1854.11 49
1854.20 47
1854.30 46
1854.40 48
1854.50 52
1854.60 57
1854.70 62
1854.80 66
1854.90 67
1854.99 66
1855.09 63
1855.19 57
1855.29 52
1855.39 47
1855.49 45
1855.59 45
1855.69 47
1855.78 52
1855.88 57
1855.98 63
1856.08 67
1856.18 71
1856.28 72
1856.38 72
1856.48 70
1856.58 66
1856.67 61
1856.77 55
1856.87 50
1856.97 46
1857.07 44
1857.17 43
1857.27 42
1857.37 42
1857.46 41
1857.56 38
1857.66 36
1857.76 34
1857.86 35
1857.96 38
1858.06 44
1858.16 53
1858.25 64
1858.35 75
1858.45 86
1858.55 96
1858.65 103
1858.75 109
1858.85 113
1858.95 115
1859.05 116
1859.14 116
1859.24 115
1859.34 112
1859.44 108
1859.54 101
1859.64 92
1859.74 81
1859.84 69
1859.94 57
1860.03 45
1860.13 33
1860.23 24
1860.33 16
1860.43 11
1860.53 7
1860.63 4
1860.73 4
1860.83 7
1860.92 13
1861.02 25
1861.12 41
1861.22 60
1861.32 82
1861.42 103
1861.52 122
1861.62 137
1861.72 149
1861.81 155
1861.91 158
1862.01 158
1862.11 155
1862.21 151
1862.31 145
1862.41 139
1862.51 133
1862.61 126
1862.71 120
1862.80 114
1862.90 109
1863.00 104
1863.10 100
1863.20 96
1863.30 92
1863.40 87
1863.50 82
1863.60 75
1863.69 67
1863.79 58
1863.89 46
1863.99 35
1864.09 24
1864.19 16
1864.29 11
1864.39 9
1864.49 10
1864.59 15
1864.68 20
1864.78 26
1864.88 31
1864.98 35
1865.08 39
1865.18 42
1865.28 46
1865.38 51
1865.48 57
1865.58 64
1865.67 71
1865.77 78
1865.87 85
1865.97 91
1866.07 98
1866.17 103
1866.27 108
1866.37 110
1866.47 110
1866.57 107
1866.67 102
1866.76 95
1866.86 87
1866.96 77
1867.06 69
1867.16 60
1867.26 52
1867.36 46
1867.46 40
1867.56 34
1867.66 29
1867.75 22
1867.85 15
1867.95 7
1868.05 0
1868.15 0
1868.25 0
1868.35 0
1868.45 0
1868.55 0
1868.65 0
1868.75 0
1868.85 11
1868.94 31
1869.04 52
1869.14 72
1869.24 89
1869.34 104
1869.44 115
1869.54 123
1869.64 128
1869.74 132
1869.84 135
1869.94 139
1870.03 143
1870.13 147
1870.23 151
1870.33 154
1870.43 156
1870.53 155
1870.63 154
1870.73 153
1870.83 152
1870.93 153
1871.03 154
1871.13 155
1871.22 154
1871.32 151
1871.42 144
1871.52 134
1871.62 121
1871.72 108
1871.82 96
1871.92 88
1872.02 85
1872.12 87
1872.22 93
1872.32 102
1872.41 113
1872.51 123
1872.61 134
1872.71 144
1872.81 154
1872.91 163
1873.01 174
1873.11 183
1873.21 192
1873.31 198
1873.41 201
1873.51 200
1873.61 195
1873.70 188
1873.80 177
1873.90 164
1874.00 149
1874.10 133
1874.20 116
1874.30 99
1874.40 83
1874.50 66
1874.60 51
1874.70 38
1874.80 27
1874.90 19
1875.00 14
1875.09 12
1875.19 15
1875.29 20
1875.39 28
1875.49 38
1875.59 48
1875.69 58
1875.79 67
1875.89 73
1875.99 76
1876.09 76
1876.19 74
1876.29 71
1876.39 67
1876.48 64
1876.58 63
1876.68 63
1876.78 66
1876.88 70
1876.98 75
1877.08 81
1877.18 87
1877.28 94
1877.38 100
1877.48 106
1877.58 112
1877.68 119
1877.78 127
1877.88 134
1877.97 141
1878.07 148
1878.17 154
1878.27 159
1878.37 163
1878.47 167
1878.57 171
1878.67 176
1878.77 182
1878.87 186
1878.97 190
1879.07 190
1879.17 187
1879.27 181
1879.37 171
1879.47 160
1879.56 150
1879.66 142
1879.76 137
1879.86 134
1879.96 134
1880.06 135
1880.16 135
1880.26 134
1880.36 132
1880.46 129
1880.56 125
1880.66 122
1880.76 119
1880.86 117
1880.96 116
1881.06 114
1881.16 113
1881.25 111
1881.35 110
1881.45 109
1881.55 108
1881.65 107
1881.75 105
1881.85 102
1881.95 98
1882.05 93
1882.15 86
1882.25 79
1882.35 72
1882.45 64
1882.55 56
1882.65 49
1882.75 43
1882.85 39
1882.95 36
1883.05 36
1883.14 38
1883.24 42
1883.34 48
1883.44 56
1883.54 66
1883.64 77
1883.74 87
1883.84 97
1883.94 105
1884.04 110
1884.14 113
1884.24 113
1884.34 110
1884.44 106
1884.54 101
1884.64 96
1884.74 91
1884.84 86
1884.94 80
1885.04 73
1885.14 66
1885.23 58
1885.33 51
1885.43 44
1885.53 38
1885.63 34
1885.73 31
1885.83 30
1885.93 30
1886.03 30
1886.13 30
1886.23 30
1886.33 29
1886.43 28
1886.53 27
1886.63 28
1886.73 31
1886.83 35
1886.93 43
1887.03 51
1887.13 60
1887.23 68
1887.33 74
1887.43 77
1887.53 78
1887.62 76
1887.72 73
1887.82 70
1887.92 68
1888.02 69
1888.12 71
1888.22 74
1888.32 78
1888.42 81
1888.52 82
1888.62 80
1888.72 75
1888.82 67
1888.92 58
1889.02 47
1889.12 37
1889.22 28
1889.32 22
1889.42 21
1889.52 23
1889.62 29
1889.72 39
1889.82 49
1889.92 60
1890.02 68
1890.12 73
1890.22 74
1890.32 74
1890.41 72
1890.51 71
1890.61 70
1890.71 71
1890.81 73
1890.91 75
1891.01 75
1891.11 74
1891.21 69
1891.31 62
1891.41 54
1891.51 46
1891.61 39
1891.71 34
1891.81 32
1891.91 32
1892.01 32
1892.11 33
1892.21 35
1892.31 36
1892.41 39
1892.51 43
1892.61 49
1892.71 57
1892.81 66
1892.91 73
1893.01 80
1893.11 84
1893.21 87
1893.31 90
1893.41 93
1893.51 97
1893.61 101
1893.71 105
1893.81 107
1893.91 106
1894.01 102
1894.10 95
1894.20 87
1894.30 80
1894.40 76
1894.50 76
1894.60 80
1894.70 87
1894.80 96
1894.90 106
1895.00 114
1895.10 121
1895.20 125
1895.30 127
1895.40 127
1895.50 126
1895.60 124
1895.70 122
1895.80 121
1895.90 119
1896.00 119
1896.10 120
1896.20 122
1896.30 126
1896.40 130
1896.50 133
1896.60 135
1896.70 133
1896.80 127
1896.90 118
1897.00 105
1897.10 91
1897.20 75
1897.30 59
1897.40 46
1897.50 34
1897.60 25
1897.70 20
1897.80 18
1897.90 18
1898.00 22
1898.10 29
1898.20 38
1898.30 49
1898.40 63
1898.50 77
1898.60 91
1898.70 105
1898.80 117
1898.90 126
1899.00 132
1899.10 135
1899.20 135
1899.30 133
1899.40 129
1899.50 123
1899.60 114
1899.70 105
1899.80 95
1899.90 84
1900.00 74
1900.10 66
1900.20 61
1900.30 57
1900.40 55
1900.50 54
1900.60 54
1900.70 55
1900.80 56
1900.90 58
1901.00 61
1901.10 65
1901.20 71
1901.30 77
1901.40 83
1901.50 88
1901.60 90
1901.70 90
1901.80 89
1901.90 86
1902.00 84
1902.10 83
1902.20 83
1902.30 84
1902.40 84
1902.50 82
1902.60 78
1902.70 72
1902.80 64
1902.90 55
1903.00 46
1903.10 40
1903.20 36
1903.30 36
1903.40 39
1903.50 45
1903.60 55
1903.70 67
1903.80 81
1903.90 97
1904.00 112
1904.10 126
1904.20 136
1904.30 142
1904.40 144
1904.50 141
1904.60 134
1904.70 124
1904.80 113
1904.90 102
1905.00 92
1905.10 83
1905.20 76
1905.30 73
1905.40 71
1905.50 72
1905.60 73
1905.70 74
1905.80 73
1905.90 69
1906.00 63
1906.10 57
1906.20 51
1906.30 46
1906.40 45
1906.50 48
1906.60 53
1906.70 60
1906.80 68
1906.90 76
1907.00 84
1907.10 90
1907.20 94
1907.30 95
1907.40 93
1907.50 87
1907.60 77
1907.70 64
1907.80 49
1907.90 35
1908.00 23
1908.10 15
1908.20 12
1908.30 13
1908.40 18
1908.50 25
1908.60 33
1908.70 41
1908.80 47
1908.90 50
1909.00 50
1909.10 48
1909.20 43
1909.30 37
1909.40 29
1909.50 21
1909.60 14
1909.70 6
1909.80 0
1909.90 0
1910.00 0
1910.10 0
1910.20 0
1910.30 0
1910.40 0
1910.50 0
1910.60 3
1910.71 11
1910.81 17
1910.91 20
1911.01 21
1911.11 21
1911.21 19
1911.31 18
1911.41 18
1911.51 19
1911.61 22
1911.71 25
1911.81 29
1911.91 32
1912.01 35
1912.11 37
1912.21 39
1912.31 42
1912.41 46
1912.51 52
1912.61 60
1912.71 69
1912.81 78
1912.91 87
1913.01 95
1913.11 101
1913.21 107
1913.31 112
1913.41 116
1913.51 119
1913.61 120
1913.71 118
1913.81 115
1913.91 108
1914.01 98
1914.11 87
1914.21 74
1914.31 61
1914.41 48
1914.52 37
1914.62 28
1914.72 24
1914.82 23
1914.92 25
1915.02 29
1915.12 35
1915.22 40
1915.32 46
1915.42 50
1915.52 54
1915.62 57
1915.72 59
1915.82 60
1915.92 58
1916.02 53
1916.12 45
1916.22 35
1916.32 24
1916.42 13
1916.52 5
1916.62 0
1916.72 0
1916.82 0
1916.92 1
1917.02 4
1917.12 7
1917.22 12
1917.33 18
1917.43 25
1917.53 34
1917.63 45
1917.73 57
1917.83 71
1917.93 86
1918.03 102
1918.13 117
1918.23 132
1918.33 145
1918.43 156
1918.53 163
1918.63 165
1918.73 164
1918.83 160
1918.93 153
1919.03 147
1919.13 140
1919.23 135
1919.33 131
1919.43 128
1919.53 125
1919.63 124
1919.74 124
1919.84 125
1919.94 127
1920.04 130
1920.14 133
1920.24 135
1920.34 135
1920.44 132
1920.54 127
1920.64 121
1920.74 114
1920.84 107
1920.94 101
1921.04 97
1921.14 93
1921.24 90
1921.34 87
1921.44 85
1921.54 83
1921.64 84
1921.75 86
1921.85 90
1921.95 96
1922.05 101
1922.15 106
1922.25 110
1922.35 111
1922.45 110
1922.55 106
1922.65 102
1922.75 97
1922.85 93
1922.95 92
1923.05 92
1923.15 95
1923.25 99
1923.35 104
1923.45 108
1923.55 110
1923.66 110
1923.76 108
1923.86 104
1923.96 99
1924.06 95
1924.16 91
1924.26 88
1924.36 86
1924.46 85
1924.56 83
1924.66 80
1924.76 75
1924.86 68
1924.96 59
1925.06 50
1925.16 40
1925.26 33
1925.37 27
1925.47 24
1925.57 24
1925.67 25
1925.77 26
1925.87 26
1925.97 25
1926.07 22
1926.17 19
1926.27 17
1926.37 17
1926.47 19
1926.57 25
1926.67 33
1926.77 41
1926.87 50
1926.98 58
1927.08 65
1927.18 69
1927.28 73
1927.38 75
1927.48 77
1927.58 77
1927.68 74
1927.78 70
1927.88 62
1927.98 53
1928.08 42
1928.18 31
1928.28 22
1928.38 13
1928.49 7
1928.59 3
1928.69 1
1928.79 1
1928.89 2
1928.99 4
1929.09 8
1929.19 12
1929.29 18
1929.39 26
1929.49 36
1929.59 49
1929.69 62
1929.79 76
1929.89 89
1930.00 98
1930.10 104
1930.20 106
1930.30 106
1930.40 104
1930.50 103
1930.60 103
1930.70 105
1930.80 108
1930.90 111
1931.00 113
1931.10 112
1931.20 109
1931.31 104
1931.41 97
1931.51 88
1931.61 79
1931.71 69
1931.81 59
1931.91 51
1932.01 43
1932.11 37
1932.21 32
1932.31 28
1932.41 25
1932.51 23
1932.62 19
1932.72 15
1932.82 11
1932.92 7
1933.02 3
1933.12 1
1933.22 0
1933.32 0
1933.42 2
1933.52 6
1933.62 12
1933.72 20
1933.82 30
1933.93 41
1934.03 54
1934.13 66
1934.23 78
1934.33 89
1934.43 99
1934.53 107
1934.63 114
1934.73 121
1934.83 125
1934.93 129
1935.04 131
1935.14 131
1935.24 132
1935.34 133
1935.44 137
1935.54 142
1935.64 149
1935.74 157
1935.84 164
1935.94 168
1936.04 168
1936.14 163
1936.25 155
1936.35 144
1936.45 133
1936.55 121
1936.65 111
1936.75 103
1936.85 96
1936.95 91
1937.05 87
1937.15 84
1937.25 82
1937.36 82
1937.46 83
1937.56 85
1937.66 89
1937.76 92
1937.86 95
1937.96 95
1938.06 93
1938.16 88
1938.26 81
1938.36 73
1938.47 65
1938.57 58
1938.67 53
1938.77 50
1938.87 49
1938.97 49
1939.07 50
1939.17 51
1939.27 50
1939.37 47
1939.48 42
1939.58 34
1939.68 25
1939.78 15
1939.88 5
1939.98 0
1940.08 0
1940.18 0
1940.28 0
1940.38 3
1940.49 13
1940.59 25
1940.69 37
1940.79 48
1940.89 58
1940.99 66
1941.09 73
1941.19 77
1941.29 81
1941.39 82
1941.50 82
1941.60 80
1941.70 76
1941.80 68
1941.90 58
1942.00 46
1942.10 33
1942.20 19
1942.30 6
1942.40 0
1942.51 0
1942.61 0
1942.71 0
1942.81 0
1942.91 0
1943.01 0
1943.11 0
1943.21 5
1943.31 13
1943.42 21
1943.52 26
1943.62 29
1943.72 29
1943.82 26
1943.92 22
1944.02 16
1944.12 9
1944.22 3
1944.32 0
1944.43 0
1944.53 0
1944.63 0
1944.73 0
1944.83 0
1944.93 2
1945.03 12
1945.13 23
1945.23 36
1945.34 49
1945.44 60
1945.54 70
1945.64 78
1945.74 84
1945.84 91
1945.94 98
1946.04 106
1946.15 115
1946.25 125
1946.35 133
1946.45 141
1946.55 145
1946.65 147
1946.75 145
1946.85 142
1946.95 137
1947.06 131
1947.16 123
1947.26 114
1947.36 104
1947.46 92
1947.56 79
1947.66 66
1947.76 54
1947.86 43
1947.97 33
1948.07 25
1948.17 18
1948.27 12
1948.37 7
1948.47 4
1948.57 4
1948.67 8
1948.78 16
1948.88 27
1948.98 39
1949.08 51
1949.18 60
1949.28 67
1949.38 70
1949.48 70
1949.59 69
1949.69 68
1949.79 68
1949.89 70
1949.99 74
1950.09 80
1950.19 88
1950.29 98
1950.40 107
1950.50 115
1950.60 120
1950.70 121
1950.80 118
1950.90 109
1951.00 98
1951.10 85
1951.21 74
1951.31 65
1951.41 59
1951.51 58
1951.61 61
1951.71 66
1951.81 72
1951.91 77
1952.02 81
1952.12 83
1952.22 83
1952.32 82
1952.42 80
1952.52 77
1952.62 74
1952.73 72
1952.83 71
1952.93 72
1953.03 74
1953.13 78
1953.23 84
1953.33 92
1953.43 101
1953.54 111
1953.64 120
1953.74 128
1953.84 134
1953.94 135
1954.04 132
1954.14 124
1954.25 113
1954.35 99
1954.45 86
1954.55 73
1954.65 64
1954.75 59
1954.85 57
1954.95 57
1955.06 59
1955.16 62
1955.26 64
1955.36 66
1955.46 67
1955.56 66
1955.66 64
1955.77 60
1955.87 53
1955.97 46
1956.07 38
1956.17 30
1956.27 24
1956.37 20
1956.48 19
1956.58 19
1956.68 20
1956.78 21
1956.88 20
1956.98 17
1957.08 14
1957.19 10
1957.29 9
1957.39 12
1957.49 19
1957.59 28
1957.69 39
1957.79 48
1957.90 52
1958.00 51
1958.10 44
1958.20 33
1958.30 19
1958.40 5
1958.50 0
1958.61 0
1958.71 0
1958.81 0
1958.91 0
1959.01 5
1959.11 17
1959.21 31
1959.32 45
1959.42 58
1959.52 68
1959.62 76
1959.72 80
1959.82 82
1959.93 81
1960.03 80
1960.13 79
1960.23 80
1960.33 82
1960.43 86
1960.53 90
1960.64 92
1960.74 91
1960.84 86
1960.94 78
1961.04 68
1961.14 57
1961.24 45
1961.35 35
1961.45 26
1961.55 20
1961.65 15
1961.75 13
1961.85 14
1961.96 18
1962.06 26
1962.16 35
1962.26 46
1962.36 56
1962.46 64
1962.57 68
1962.67 68
1962.77 65
1962.87 58
1962.97 50
1963.07 42
1963.17 36
1963.28 33
1963.38 34
1963.48 39
1963.58 48
1963.68 60
1963.78 73
1963.89 87
1963.99 98
1964.09 107
1964.19 113
1964.29 115
1964.39 114
1964.50 111
1964.60 108
1964.70 105
1964.80 103
1964.90 102
1965.00 102
1965.11 102
1965.21 100
1965.31 98
1965.41 94
1965.51 88
1965.61 81
1965.72 73
1965.82 64
1965.92 56
1966.02 49
1966.12 43
1966.22 38
1966.32 34
1966.43 32
1966.53 31
1966.63 31
1966.73 33
1966.83 35
1966.94 38
1967.04 42
1967.14 45
1967.24 49
1967.34 52
1967.44 56
1967.55 61
1967.65 65
1967.75 71
1967.85 77
1967.95 84
1968.05 90
1968.16 95
1968.26 98
1968.36 98
1968.46 95
1968.56 89
1968.66 81
1968.77 72
1968.87 63
1968.97 55
1969.07 49
1969.17 46
1969.27 45
1969.38 45
1969.48 46
1969.58 47
1969.68 48
1969.78 49
1969.88 50
1969.99 50
1970.09 52
1970.19 54
1970.29 57
1970.39 62
1970.50 66
1970.60 72
1970.70 77
1970.80 81
1970.90 83
1971.00 84
1971.11 83
1971.21 81
1971.31 78
1971.41 76
1971.51 74
1971.62 73
1971.72 75
1971.82 79
1971.92 84
1972.02 91
1972.12 99
1972.23 107
1972.33 115
1972.43 121
1972.53 125
1972.63 126
1972.74 123
1972.84 118
1972.94 109
1973.04 99
1973.14 88
1973.24 78
1973.35 69
1973.45 61
1973.55 54
1973.65 48
1973.75 43
1973.86 37
1973.96 32
1974.06 27
1974.16 23
1974.26 21
1974.36 20
1974.47 19
1974.57 18
1974.67 18
1974.77 17
1974.87 16
1974.98 15
1975.08 15
1975.18 17
1975.28 19
1975.38 21
1975.49 23
1975.59 25
1975.69 25
1975.79 25
1975.89 24
1976.00 23
1976.10 23
1976.20 23
1976.30 25
1976.40 28
1976.50 32
1976.61 35
1976.71 37
1976.81 36
1976.91 33
1977.01 27
1977.12 18
1977.22 10
1977.32 2
1977.42 0
1977.52 0
1977.63 0
1977.73 0
1977.83 1
1977.93 3
1978.03 4
1978.14 3
1978.24 1
1978.34 0
1978.44 0
1978.54 0
1978.65 2
1978.75 7
1978.85 11
1978.95 15
1979.05 17
1979.16 17
1979.26 17
1979.36 16
1979.46 16
1979.56 18
1979.67 21
1979.77 24
1979.87 27
1979.97 29
1980.07 29
1980.18 28
1980.28 27
1980.38 26
1980.48 25
1980.58 26
1980.69 28
1980.79 30
1980.89 31
1980.99 32
1981.09 31
1981.20 30
1981.30 28
1981.40 26
1981.50 25
1981.60 25
1981.71 26
1981.81 27
1981.91 30
1982.01 33
1982.12 37
1982.22 42
1982.32 47
1982.42 52
1982.52 56
1982.63 59
1982.73 59
1982.83 58
1982.93 56
1983.03 53
1983.14 50
1983.24 47
1983.34 44
1983.44 40
1983.54 36
1983.65 30
1983.75 25
1983.85 20
1983.95 16
1984.06 15
1984.16 15
1984.26 17
1984.36 21
1984.46 25
1984.57 28
1984.67 32
1984.77 35
1984.87 37
1984.97 39
1985.08 41
1985.18 42
1985.28 43
1985.38 44
1985.49 46
1985.59 48
1985.69 50
1985.79 52
1985.89 54
1986.00 54
1986.10 54
1986.20 53
1986.30 52
1986.40 52
1986.51 53
1986.61 55
1986.71 59
1986.81 65
1986.92 71
1987.02 78
1987.12 85
1987.22 91
1987.32 95
1987.43 99
1987.53 100
1987.63 101
1987.73 99
1987.84 97
1987.94 93
1988.04 89
1988.14 84
1988.24 79
1988.35 75
1988.45 70
1988.55 66
1988.65 62
1988.76 59
1988.86 57
1988.96 55
1989.06 55
1989.16 56
1989.27 58
1989.37 62
1989.47 66
1989.57 69
1989.68 71
1989.78 71
1989.88 67
1989.98 61
1990.09 53
1990.19 44
1990.29 38
1990.39 34
1990.49 34
1990.60 37
1990.70 43
1990.80 49
1990.90 55
1991.01 59
1991.11 61
1991.21 61
1991.31 59
1991.41 57
1991.52 53
1991.62 49
1991.72 43
1991.82 36
1991.93 27
1992.03 16
1992.13 7
1992.23 0
1992.34 0
1992.44 0
1992.54 3
1992.64 14
1992.75 27
1992.85 41
1992.95 55
1993.05 68
1993.15 81
1993.26 94
1993.36 107
1993.46 117
1993.56 124
1993.67 127
1993.77 123
1993.87 113
1993.97 99
1994.08 82
1994.18 66
1994.28 53
1994.38 44
1994.49 39
1994.59 38
1994.69 38
1994.79 39
1994.90 39
1995.00 40
1995.10 43
1995.20 48
1995.30 56
1995.41 67
1995.51 80
1995.61 93
1995.71 106
1995.82 117
1995.92 126
1996.02 133
1996.12 138
1996.23 142
1996.33 142
1996.43 140
1996.53 133
1996.64 123
1996.74 110
1996.84 95
1996.94 80
1997.05 69
1997.15 61
1997.25 57
1997.35 57
1997.46 60
1997.56 63
1997.66 66
1997.76 68
1997.87 70
1997.97 71
1998.07 72
1998.17 74
1998.28 76
1998.38 78
1998.48 79
1998.58 79
1998.69 78
1998.79 75
1998.89 70
1998.99 65
1999.10 59
1999.20 53
1999.30 47
1999.40 42
1999.51 37
1999.61 33
1999.71 29
1999.81 27
1999.92 25
2000.02 25
2000.12 25
2000.22 26
2000.33 28
2000.43 31
2000.53 34
2000.63 37
2000.74 42
2000.84 48
2000.94 54
2001.04 62
2001.15 71
2001.25 79
2001.35 86
2001.45 90
2001.56 90
2001.66 86
2001.76 79
2001.86 68
2001.97 56
2002.07 45
2002.17 34
2002.28 26
2002.38 20
2002.48 17
2002.58 17
2002.69 18
2002.79 20
2002.89 23
2002.99 25
2003.10 26
2003.20 26
2003.30 24
2003.40 21
2003.51 16
2003.61 11
2003.71 6
2003.81 1
2003.92 0
2004.02 0
2004.12 0
2004.22 0
2004.33 0
2004.43 0
2004.53 0
2004.64 0
2004.74 0
2004.84 1
2004.94 4
2005.05 9
2005.15 16
2005.25 23
2005.35 31
2005.46 38
2005.56 45
2005.66 51
2005.76 58
2005.87 65
2005.97 72
2006.07 78
2006.18 84
2006.28 88
2006.38 89
2006.48 87
2006.59 85
2006.69 83
2006.79 82
2006.89 84
2007.00 88
2007.10 94
2007.20 100
2007.31 105
2007.41 108
2007.51 109
2007.61 109
2007.72 107
2007.82 104
2007.92 100
2008.02 96
2008.13 90
2008.23 84
2008.33 78
2008.44 72
2008.54 67
2008.64 62
2008.74 58
2008.85 54
2008.95 50
2009.05 47
2009.15 44
2009.26 43
2009.36 44
2009.46 46
2009.57 50
2009.67 54
2009.77 59
2009.87 63
2009.98 67
2010.08 69
2010.18 71
2010.29 73
2010.39 74
2010.49 76
2010.59 77
2010.70 79
2010.80 79
2010.90 79
2011.01 78
2011.11 75
2011.21 72
2011.31 68
2011.42 64
2011.52 60
2011.62 59
2011.72 58
2011.83 59
2011.93 61
2012.03 64
2012.14 66
2012.24 68
2012.34 70
2012.44 70
2012.55 69
2012.65 68
2012.75 65
2012.86 61
2012.96 55
2013.06 48
2013.16 40
2013.27 32
2013.37 25
2013.47 20
2013.58 17
2013.68 18
2013.78 22
2013.89 27
2013.99 34
2014.09 41
2014.19 46
2014.30 50
2014.40 52
2014.50 52
2014.61 50
2014.71 46
2014.81 41
2014.91 35
2015.02 30
2015.12 26
2015.22 24
2015.33 23
2015.43 25
2015.53 28
2015.63 31
2015.74 32
2015.84 32
2015.94 31
2016.05 29
2016.15 27
2016.25 26
2016.36 28
2016.46 33
2016.56 41
2016.66 51
2016.77 61
2016.87 71
2016.97 80
2017.08 87
2017.18 91
2017.28 94
2017.38 95
2017.49 95
2017.59 95
2017.69 96
2017.80 97
2017.90 99
2018.00 99
2018.11 99
2018.21 98
2018.31 96
2018.41 93
2018.52 90
2018.62 88
2018.72 86
2018.83 85
2018.93 84
2019.03 83
2019.14 81
2019.24 77
2019.34 72
2019.45 66
2019.55 60
2019.65 55
2019.75 50
2019.86 47
2019.96 44
2020.06 41
2020.17 39
2020.27 37
2020.37 34
2020.48 31
2020.58 27
2020.68 22
2020.78 17
2020.89 13
2020.99 9
2021.09 7
2021.20 7
2021.30 9
2021.40 12
2021.51 15
2021.61 16
2021.71 16
2021.82 13
2021.92 8
2022.02 2
2022.12 0
2022.23 0
2022.33 0
2022.43 0
2022.54 0
2022.64 0
2022.74 0
2022.85 4
2022.95 16
2023.05 28
2023.16 40
2023.26 52
2023.36 64
2023.47 74
2023.57 84
2023.67 93
2023.77 101
2023.88 106
2023.98 109
2024.08 110
2024.19 109
2024.29 107
2024.39 104
2024.50 101
2024.60 98
2024.70 96
2024.81 95
2024.91 94
2025.01 94
2025.12 94
2025.22 95
2025.32 95
2025.43 96
2025.53 96
2025.63 97
2025.74 98
2025.84 99
2025.94 100
2026.04 101
2026.15 102
2026.25 103
2026.35 104
2026.46 105
2026.56 105
2026.66 104
2026.77 101
2026.87 97
2026.97 91
2027.08 84
2027.18 76
2027.28 66
2027.39 57
2027.49 49
2027.59 41
2027.70 35
2027.80 30
2027.90 26
2028.01 23
2028.11 22
2028.21 23
2028.32 25
2028.42 30
2028.52 35
2028.63 40
2028.73 43
2028.83 44
2028.94 42
2029.04 37
2029.14 31
2029.25 24
2029.35 20
2029.45 18
2029.55 20
2029.66 24
2029.76 29
2029.86 35
2029.97 39
2030.07 42
2030.17 44
2030.28 44
2030.38 44
2030.48 44
2030.59 43
2030.69 43
2030.79 43
2030.90 41
2031.00 40
2031.10 37
2031.21 34
2031.31 30
2031.41 27
2031.52 25
2031.62 25
2031.72 26
2031.83 30
2031.93 35
2032.03 42
2032.14 50
2032.24 57
2032.34 63
2032.45 67
2032.55 69
2032.65 69
2032.76 67
2032.86 63
2032.97 58
2033.07 55
2033.17 53
2033.28 55
2033.38 60
2033.48 69
2033.59 80
2033.69 92
2033.79 101
2033.90 107
2034.00 108
2034.10 103
2034.21 94
2034.31 82
2034.41 69
2034.52 58
2034.62 50
2034.72 46
2034.83 44
2034.93 46
2035.03 48
2035.14 51
2035.24 54
2035.34 57
2035.45 61
2035.55 65
2035.65 69
2035.76 72
2035.86 73
2035.96 73
2036.07 71
2036.17 66
2036.27 61
2036.38 54
2036.48 46
2036.58 38
2036.69 30
2036.79 23
2036.90 17
2037.00 13
2037.10 13
2037.21 15
2037.31 19
2037.41 24
2037.52 30
2037.62 33
2037.72 35
2037.83 34
2037.93 32
2038.03 29
2038.14 26
2038.24 23
2038.34 21
2038.45 18
2038.55 15
2038.65 11
2038.76 7
2038.86 3
2038.97 0
2039.07 0
2039.17 4
2039.28 11
2039.38 23
2039.48 38
2039.59 55
2039.69 73
2039.79 89
2039.90 102
2040.00 111
2040.10 115
2040.21 114
2040.31 110
2040.42 104
2040.52 99
2040.62 94
2040.73 90
2040.83 88
2040.93 88
2041.04 87
2041.14 85
2041.24 81
2041.35 75
2041.45 66
2041.55 56
2041.66 45
2041.76 34
2041.87 25
2041.97 17
2042.07 12
2042.18 9
2042.28 7
2042.38 5
2042.49 3
2042.59 0
2042.69 0
2042.80 0
2042.90 0
2043.01 0
2043.11 0
2043.21 0
2043.32 0
2043.42 4
2043.52 12
2043.63 20
2043.73 28
2043.83 34
2043.94 38
2044.04 41
2044.15 42
2044.25 41
2044.35 42
2044.46 43
2044.56 46
2044.66 51
2044.77 58
2044.87 64
2044.97 68
2045.08 70
2045.18 68
2045.29 62
2045.39 53
2045.49 44
2045.60 34
2045.70 26
2045.80 21
2045.91 18
2046.01 17
2046.12 17
2046.22 16
2046.32 15
2046.43 13
2046.53 12
2046.63 12
2046.74 14
2046.84 18
2046.95 24
2047.05 31
2047.15 39
2047.26 45
2047.36 51
2047.46 54
2047.57 57
2047.67 58
2047.77 59
2047.88 58
2047.98 57
2048.09 55
2048.19 52
2048.29 48
2048.40 45
2048.50 43
2048.61 41
2048.71 42
2048.81 44
2048.92 46
2049.02 48
2049.12 49
2049.23 50
2049.33 51
2049.44 52
2049.54 54
2049.64 58
2049.75 62
2049.85 65
2049.95 69
2050.06 71
2050.16 73
2050.27 73
2050.37 75
2050.47 77
2050.58 80
2050.68 82
2050.78 85
2050.89 85
2050.99 83
2051.10 78
2051.20 71
2051.30 63
2051.41 55
2051.51 48
2051.62 43
2051.72 41
2051.82 40
2051.93 39
2052.03 39
2052.13 39
2052.24 37
2052.34 34
2052.45 31
2052.55 28
2052.65 26
2052.76 25
2052.86 26
2052.97 29
2053.07 33
2053.17 38
2053.28 43
2053.38 48
2053.49 53
2053.59 58
2053.69 64
2053.80 69
2053.90 76
2054.00 82
2054.11 88
2054.21 93
2054.32 96
2054.42 96
2054.52 93
2054.63 86
2054.73 76
2054.84 65
2054.94 53
2055.04 44
2055.15 39
2055.25 38
2055.36 41
2055.46 49
2055.56 57
2055.67 65
2055.77 70
2055.88 73
2055.98 72
2056.08 69
2056.19 66
2056.29 64
2056.40 64
2056.50 65
2056.60 66
2056.71 68
2056.81 69
2056.92 69
2057.02 69
2057.12 69
2057.23 70
2057.33 71
2057.44 73
2057.54 75
2057.64 76
2057.75 76
2057.85 74
2057.96 72
2058.06 71
2058.16 71
2058.27 72
2058.37 75
2058.48 79
2058.58 81
2058.68 81
2058.79 78
2058.89 71
2059.00 63
2059.10 53
2059.20 43
2059.31 35
2059.41 30
2059.52 26
2059.62 26
2059.72 27
2059.83 30
2059.93 35
2060.04 40
2060.14 46
2060.24 51
2060.35 56
2060.45 61
2060.56 63
2060.66 63
2060.76 61
2060.87 55
2060.97 47
2061.08 36
2061.18 25
2061.29 13
2061.39 3
2061.49 0
2061.60 0
2061.70 0
2061.81 0
2061.91 0
2062.01 5
2062.12 15
2062.22 27
2062.33 38
2062.43 49
2062.53 58
2062.64 64
2062.74 67
2062.85 66
2062.95 62
2063.06 54
2063.16 44
2063.26 34
2063.37 25
2063.47 19
2063.58 16
2063.68 15
2063.78 17
2063.89 20
2063.99 23
2064.10 25
2064.20 26
2064.31 26
2064.41 26
2064.51 25
2064.62 25
2064.72 26
2064.83 26
2064.93 27
2065.03 29
2065.14 31
2065.24 33
2065.35 35
2065.45 37
2065.56 38
2065.66 37
2065.76 33
2065.87 27
2065.97 19
2066.08 10
2066.18 2
2066.28 0
2066.39 0
2066.49 0
2066.60 0
2066.70 0
2066.81 0
2066.91 0
2067.01 0
2067.12 3
2067.22 6
2067.33 10
2067.43 14
2067.54 19
2067.64 25
2067.74 31
2067.85 38
2067.95 45
2068.06 50
2068.16 53
2068.27 53
2068.37 49
2068.47 42
2068.58 32
2068.68 22
2068.79 12
2068.89 3
2069.00 0
2069.10 0
2069.20 0
2069.31 2
2069.41 8
2069.52 15
2069.62 20
2069.73 22
2069.83 20
2069.93 15
2070.04 7
2070.14 0
2070.25 0
2070.35 0
2070.46 0
2070.56 0
2070.66 0
2070.77 0
2070.87 0
2070.98 7
2071.08 13
2071.19 17
2071.29 19
2071.39 19
2071.50 18
2071.60 17
2071.71 16
2071.81 16
2071.92 19
2072.02 25
2072.13 34
2072.23 44
2072.33 54
2072.44 63
2072.54 69
2072.65 72
2072.75 71
2072.86 69
2072.96 66
2073.06 63
2073.17 63
2073.27 64
2073.38 66
2073.48 69
2073.59 73
2073.69 76
2073.80 78
2073.90 81
2074.00 84
2074.11 87
2074.21 92
2074.32 97
2074.42 102
2074.53 105
2074.63 107
2074.74 107
2074.84 105
2074.94 102
2075.05 99
2075.15 96
2075.26 93
2075.36 92
2075.47 90
2075.57 88
2075.68 83
2075.78 76
2075.88 66
2075.99 54
2076.09 42
2076.20 32
2076.30 26
2076.41 23
2076.51 24
2076.62 28
2076.72 34
2076.82 41
2076.93 48
2077.03 55
2077.14 62
2077.24 69
2077.35 76
2077.45 84
2077.56 92
2077.66 101
2077.77 110
2077.87 117
2077.97 122
2078.08 126
2078.18 130
2078.29 134
2078.39 140
2078.50 149
2078.60 160
2078.71 174
2078.81 187
2078.92 197
2079.02 204
2079.12 205
2079.23 201
2079.33 193
2079.44 183
2079.54 173
2079.65 163
2079.75 156
2079.86 149
2079.96 144
2080.07 140
2080.17 135
2080.27 131
2080.38 126
2080.48 121
2080.59 114
2080.69 105
2080.80 95
2080.90 83
2081.01 70
2081.11 57
2081.22 46
2081.32 38
2081.42 32
2081.53 28
2081.63 28
2081.74 31
2081.84 35
2081.95 40
2082.05 45
2082.16 50
2082.26 54
2082.37 56
2082.47 56
2082.58 56
2082.68 56
2082.78 56
2082.89 57
2082.99 59
2083.10 60
2083.20 61
2083.31 61
2083.41 60
2083.52 57
2083.62 54
2083.73 52
2083.83 51
2083.94 52
2084.04 57
2084.15 63
2084.25 72
2084.35 82
2084.46 91
2084.56 98
2084.67 103
2084.77 105
2084.88 104
2084.98 100
2085.09 93
2085.19 85
2085.30 76
2085.40 68
2085.51 61
2085.61 56
2085.72 55
2085.82 56
2085.93 59
2086.03 63
2086.13 66
2086.24 68
2086.34 67
2086.45 64
2086.55 58
2086.66 50
2086.76 41
2086.87 34
2086.97 27
2087.08 23
2087.18 22
2087.29 22
2087.39 23
2087.50 25
2087.60 24
2087.71 21
2087.81 16
2087.92 9
2088.02 2
2088.12 0
2088.23 0
2088.33 0
2088.44 0
2088.54 0
2088.65 0
2088.75 0
2088.86 0
2088.96 6
2089.07 18
2089.17 33
2089.28 49
2089.38 64
2089.49 76
2089.59 84
2089.70 88
2089.80 88
2089.91 84
2090.01 79
2090.12 73
2090.22 67
2090.33 60
2090.43 53
2090.54 47
2090.64 40
2090.74 34
2090.85 29
2090.95 26
2091.06 26
2091.16 28
2091.27 31
2091.37 33
2091.48 33
2091.58 31
2091.69 26
2091.79 20
2091.90 13
2092.00 7
2092.11 3
2092.21 1
2092.32 0
2092.42 0
2092.53 0
2092.63 0
2092.74 0
2092.84 0
2092.95 0
2093.05 0
2093.16 1
2093.26 10
2093.37 20
2093.47 30
2093.58 38
2093.68 43
2093.79 46
2093.89 47
2094.00 47
2094.10 47
2094.21 46
2094.31 46
2094.42 44
2094.52 43
2094.63 41
2094.73 40
2094.84 40
2094.94 40
2095.05 40
2095.15 39
2095.26 37
2095.36 32
2095.47 26
2095.57 19
2095.68 12
2095.78 5
2095.89 0
2095.99 0
2096.10 0
2096.20 0
2096.31 0
2096.41 0
2096.52 1
2096.62 2
2096.72 2
2096.83 1
2096.93 0
2097.04 0
2097.14 0
2097.25 3
2097.35 9
2097.46 18
2097.56 28
2097.67 39
2097.78 49
2097.88 57
2097.99 63
2098.09 68
2098.20 70
2098.30 70
2098.41 69
2098.51 66
2098.62 61
2098.72 56
2098.83 51
2098.93 46
2099.04 43
2099.14 42
2099.25 41
2099.35 42
2099.46 43
2099.56 44
2099.67 45
2099.77 46
2099.88 50
2099.98 55
2100.09 63
2100.19 72
2100.30 82
2100.40 92
2100.51 99
2100.61 104
2100.72 105
2100.82 102
2100.93 97
2101.03 91
2101.14 83
2101.24 76
2101.35 68
2101.45 61
2101.56 54
2101.66 48
2101.77 41
2101.87 35
2101.98 31
2102.08 28
2102.19 27
2102.29 28
2102.40 31
2102.50 35
2102.61 39
2102.71 42
2102.82 44
2102.92 44
2103.03 43
2103.13 43
2103.24 43
2103.34 45
2103.45 49
2103.55 53
2103.66 57
2103.77 58
2103.87 56
2103.98 49
2104.08 38
2104.19 26
2104.29 13
2104.40 2
2104.50 0
2104.61 0
2104.71 0
2104.82 3
2104.92 10
2105.03 16
2105.13 21
2105.24 25
2105.34 28
2105.45 32
2105.55 36
2105.66 40
2105.76 45
2105.87 48
2105.97 50
2106.08 51
2106.18 49
2106.29 47
2106.40 45
2106.50 44
2106.61 43
2106.71 43
2106.82 44
2106.92 46
2107.03 48
2107.13 51
2107.24 55
2107.34 60
2107.45 66
2107.55 71
2107.66 75
2107.76 78
2107.87 79
2107.97 78
2108.08 75
2108.18 70
2108.29 62
2108.39 54
2108.50 46
2108.61 40
2108.71 36
2108.82 36
2108.92 40
2109.03 48
2109.13 58
2109.24 68
2109.34 77
2109.45 83
2109.55 85
2109.66 83
2109.76 77
2109.87 69
2109.97 59
2110.08 48
2110.18 36
2110.29 24
2110.40 13
2110.50 3
2110.61 0
2110.71 0
2110.82 0
2110.92 0
2111.03 0
2111.13 0
2111.24 0
2111.34 0
2111.45 4
2111.55 8
2111.66 11
2111.77 15
2111.87 21
2111.98 27
2112.08 33
2112.19 38
2112.29 41
2112.40 42
2112.50 41
2112.61 38
2112.71 35
2112.82 33
2112.92 31
2113.03 30
2113.14 30
2113.24 31
2113.35 31
2113.45 32
2113.56 34
2113.66 36
2113.77 39
2113.87 44
2113.98 48
2114.08 52
2114.19 54
2114.29 52
2114.40 48
2114.51 42
2114.61 35
2114.72 28
2114.82 24
2114.93 22
2115.03 22
2115.14 24
2115.24 27
2115.35 29
2115.45 29
2115.56 26
2115.67 22
2115.77 14
2115.88 6
2115.98 0
2116.09 0
2116.19 0
2116.30 0
2116.40 0
2116.51 0
2116.61 0
2116.72 0
2116.83 1
2116.93 9
2117.04 18
2117.14 29
2117.25 42
2117.35 57
2117.46 73
2117.56 89
2117.67 104
2117.78 115
2117.88 123
2117.99 127
2118.09 126
2118.20 124
2118.30 120
2118.41 117
2118.51 115
2118.62 116
2118.72 118
2118.83 120
2118.94 121
2119.04 120
2119.15 117
2119.25 112
2119.36 107
2119.46 102
2119.57 100
2119.67 101
2119.78 103
2119.89 106
2119.99 108
2120.10 107
2120.20 102
2120.31 93
2120.41 83
2120.52 73
2120.63 64
2120.73 60
2120.84 57
2120.94 57
2121.05 57
2121.15 57
2121.26 55
2121.36 50
2121.47 45
2121.58 39
2121.68 35
2121.79 32
2121.89 31
2122.00 31
2122.10 32
2122.21 32
2122.31 31
2122.42 30
2122.53 27
2122.63 24
2122.74 22
2122.84 21
2122.95 22
2123.05 25
2123.16 28
2123.27 31
2123.37 34
2123.48 35
2123.58 35
2123.69 35
2123.79 35
2123.90 35
2124.01 36
2124.11 38
2124.22 39
2124.32 39
2124.43 37
2124.53 34
2124.64 31
2124.74 28
2124.85 27
2124.96 28
2125.06 31
2125.17 37
2125.27 45
2125.38 54
2125.48 63
2125.59 71
2125.70 79
2125.80 85
2125.91 88
2126.01 89
2126.12 88
2126.22 84
2126.33 79
2126.44 74
2126.54 69
2126.65 65
2126.75 61
2126.86 57
2126.96 53
2127.07 47
2127.18 39
2127.28 30
2127.39 21
2127.49 14
2127.60 9
2127.71 8
2127.81 12
2127.92 17
2128.02 25
2128.13 31
2128.23 37
2128.34 41
2128.45 43
2128.55 46
2128.66 49
2128.76 53
2128.87 58
2128.97 63
2129.08 66
2129.19 67
2129.29 66
2129.40 63
2129.50 60
2129.61 57
2129.72 54
2129.82 51
2129.93 46
2130.03 40
2130.14 30
2130.24 20
2130.35 9
2130.46 0
2130.56 0
2130.67 0
2130.77 0
2130.88 2
2130.98 6
2131.09 8
2131.20 8
2131.30 7
2131.41 4
2131.51 3
2131.62 2
2131.73 3
2131.83 5
2131.94 6
2132.04 6
2132.15 5
2132.26 3
2132.36 3
2132.47 5
2132.57 11
2132.68 22
2132.78 36
2132.89 52
2133.00 68
2133.10 83
2133.21 95
2133.31 104
2133.42 109
2133.53 111
2133.63 109
2133.74 106
2133.84 100
2133.95 93
2134.06 85
2134.16 78
2134.27 71
2134.37 66
2134.48 63
2134.59 60
2134.69 58
2134.80 54
2134.90 49
2135.01 44
2135.11 38
2135.22 33
2135.33 30
2135.43 28
2135.54 28
2135.64 28
2135.75 28
2135.86 27
2135.96 25
2136.07 23
2136.17 22
2136.28 23
2136.39 27
2136.49 34
2136.60 42
2136.70 51
2136.81 61
2136.92 71
2137.02 81
2137.13 93
2137.23 105
2137.34 118
2137.45 129
2137.55 137
2137.66 142
2137.76 142
2137.87 138
2137.98 131
2138.08 123
2138.19 116
2138.29 112
2138.40 110
2138.51 109
2138.61 108
2138.72 106
2138.82 101
2138.93 96
2139.04 91
2139.14 87
2139.25 87
2139.35 90
2139.46 96
2139.57 104
2139.67 112
2139.78 119
2139.89 125
2139.99 129
2140.10 133
2140.20 137
2140.31 143
2140.42 148
2140.52 153
2140.63 156
2140.73 155
2140.84 151
2140.95 143
2141.05 133
2141.16 122
2141.26 111
2141.37 102
2141.48 96
2141.58 91
2141.69 88
2141.79 87
2141.90 86
2142.01 87
2142.11 89
2142.22 90
2142.33 91
2142.43 90
2142.54 88
2142.64 85
2142.75 80
2142.86 75
2142.96 70
2143.07 66
2143.17 62
2143.28 57
2143.39 52
2143.49 47
2143.60 42
2143.71 38
2143.81 36
2143.92 35
2144.02 36
2144.13 38
2144.24 40
2144.34 40
2144.45 38
2144.55 34
2144.66 28
2144.77 21
2144.87 14
2144.98 6
2145.09 0
2145.19 0
2145.30 0
2145.40 0
2145.51 0
2145.62 0
2145.72 0
2145.83 0
2145.93 5
2146.04 23
2146.15 41
2146.25 59
2146.36 75
2146.47 87
2146.57 95
2146.68 99
2146.78 101
2146.89 101
2147.00 100
2147.10 99
2147.21 97
2147.32 95
2147.42 92
2147.53 89
2147.63 85
2147.74 80
2147.85 74
2147.95 66
2148.06 57
2148.17 48
2148.27 37
2148.38 28
2148.48 19
2148.59 13
2148.70 11
2148.80 11
2148.91 15
2149.02 22
2149.12 31
2149.23 41
2149.34 52
2149.44 64
2149.55 74
2149.65 84
2149.76 91
2149.87 96
2149.97 99
2150.08 100
2150.19 99
2150.29 97
2150.40 94
2150.50 92
2150.61 91
2150.72 91
2150.82 92
2150.93 93
2151.04 94
2151.14 94
2151.25 93
2151.36 90
2151.46 87
2151.57 83
2151.67 80
2151.78 78
2151.89 77
2151.99 77
2152.10 77
2152.21 76
2152.31 74
2152.42 71
2152.53 68
2152.63 66
2152.74 66
2152.84 67
2152.95 71
2153.06 75
2153.16 80
2153.27 83
2153.38 86
2153.48 87
2153.59 87
2153.70 86
2153.80 85
2153.91 84
2154.01 84
2154.12 84
2154.23 85
2154.33 86
2154.44 87
2154.55 89
2154.65 90
2154.76 90
2154.87 91
2154.97 90
2155.08 88
2155.19 83
2155.29 77
2155.40 67
2155.50 57
2155.61 46
2155.72 36
2155.82 28
2155.93 23
2156.04 20
2156.14 19
2156.25 19
2156.36 18
2156.46 16
2156.57 15
2156.68 14
2156.78 17
2156.89 23
2157.00 32
2157.10 44
2157.21 57
2157.31 69
2157.42 79
2157.53 85
2157.63 87
2157.74 86
2157.85 84
2157.95 81
2158.06 79
2158.17 78
2158.27 79
2158.38 82
2158.49 85
2158.59 89
2158.70 92
2158.81 95
2158.91 97
2159.02 96
2159.13 93
2159.23 88
2159.34 83
2159.45 79
2159.55 76
2159.66 75
2159.76 78
2159.87 83
2159.98 89
2160.08 97
2160.19 104
2160.30 110
2160.40 115
2160.51 119
2160.62 122
2160.72 124
2160.83 125
2160.94 127
2161.04 129
2161.15 130
2161.26 129
2161.36 128
2161.47 125
2161.58 122
2161.68 118
2161.79 116
2161.90 114
2162.00 114
2162.11 115
2162.22 116
2162.32 119
2162.43 123
2162.54 128
2162.64 133
2162.75 139
2162.86 144
2162.96 149
2163.07 153
2163.18 156
2163.28 156
2163.39 155
2163.50 152
2163.60 148
2163.71 143
2163.82 138
2163.92 135
2164.03 133
2164.14 134
2164.24 137
2164.35 141
2164.46 146
2164.56 150
2164.67 150
2164.78 148
2164.88 143
2164.99 137
2165.10 130
2165.20 122
2165.31 115
2165.42 106
2165.52 95
2165.63 83
2165.74 70
2165.84 56
2165.95 46
2166.06 41
2166.16 42
2166.27 50
2166.38 64
2166.48 79
2166.59 95
2166.70 107
2166.80 114
2166.91 116
2167.02 113
2167.12 107
2167.23 98
2167.34 90
2167.44 82
2167.55 75
2167.66 70
2167.76 68
2167.87 67
2167.98 67
2168.08 69
2168.19 70
2168.30 70
2168.40 70
2168.51 69
2168.62 68
2168.72 69
2168.83 71
2168.94 76
2169.05 82
2169.15 89
2169.26 96
2169.37 102
2169.47 107
2169.58 109
2169.69 110
2169.79 110
2169.90 108
2170.01 105
2170.11 102
2170.22 99
2170.33 99
2170.43 101
2170.54 106
2170.65 114
2170.75 124
2170.86 135
2170.97 144
2171.07 150
2171.18 153
2171.29 153
2171.40 149
2171.50 143
2171.61 136
2171.72 128
2171.82 122
2171.93 117
2172.04 115
2172.14 116
2172.25 119
2172.36 125
2172.46 131
2172.57 136
2172.68 141
2172.78 144
2172.89 144
2173.00 143
2173.11 139
2173.21 134
2173.32 128
2173.43 120
2173.53 112
2173.64 103
2173.75 94
2173.85 85
2173.96 76
2174.07 66
2174.17 55
2174.28 43
2174.39 29
2174.49 15
2174.60 1
2174.71 0
2174.82 0
2174.92 0
2175.03 0
2175.14 0
2175.24 0
2175.35 0
2175.46 5
2175.56 10
2175.67 14
2175.78 16
2175.88 18
2175.99 21
2176.10 25
2176.21 32
2176.31 41
2176.42 51
2176.53 62
2176.63 74
2176.74 85
2176.85 95
2176.95 104
2177.06 111
2177.17 116
2177.28 119
2177.38 120
2177.49 119
2177.60 116
2177.70 112
2177.81 107
2177.92 103
2178.02 99
2178.13 97
2178.24 96
2178.35 97
2178.45 100
2178.56 104
2178.67 110
2178.77 117
2178.88 126
2178.99 135
2179.09 145
2179.20 154
2179.31 162
2179.42 168
2179.52 172
2179.63 175
2179.74 176
2179.84 177
2179.95 178
2180.06 179
2180.17 179
2180.27 179
2180.38 178
2180.49 176
2180.59 172
2180.70 167
2180.81 160
2180.91 151
2181.02 140
2181.13 128
2181.24 117
2181.34 106
2181.45 98
2181.56 93
2181.66 90
2181.77 88
2181.88 88
2181.99 88
2182.09 87
2182.20 87
2182.31 87
2182.41 88
2182.52 89
2182.63 90
2182.74 91
2182.84 93
2182.95 94
2183.06 97
2183.16 101
2183.27 106
2183.38 113
2183.49 119
2183.59 126
2183.70 130
2183.81 132
2183.91 132
2184.02 130
2184.13 128
2184.24 127
2184.34 127
2184.45 128
2184.56 131
2184.66 134
2184.77 136
2184.88 137
2184.99 134
2185.09 129
2185.20 121
2185.31 113
2185.41 106
2185.52 100
2185.63 97
2185.74 97
2185.84 100
2185.95 103
2186.06 105
2186.16 106
2186.27 104
2186.38 101
2186.49 97
2186.59 94
2186.70 92
2186.81 92
2186.91 94
2187.02 95
2187.13 96
2187.24 95
2187.34 91
2187.45 85
2187.56 76
2187.67 66
2187.77 57
2187.88 48
2187.99 41
2188.09 36
2188.20 32
2188.31 30
2188.42 28
2188.52 27
2188.63 27
2188.74 29
2188.85 33
2188.95 39
2189.06 49
2189.17 63
2189.27 78
2189.38 95
2189.49 111
2189.60 125
2189.70 134
2189.81 138
2189.92 137
2190.03 132
2190.13 125
2190.24 117
2190.35 109
2190.45 103
2190.56 98
2190.67 95
2190.78 91
2190.88 88
2190.99 86
2191.10 85
2191.21 85
2191.31 88
2191.42 94
2191.53 102
2191.64 110
2191.74 116
2191.85 121
2191.96 122
2192.06 120
2192.17 116
2192.28 110
2192.39 104
2192.49 98
2192.60 93
2192.71 88
2192.82 85
2192.92 83
2193.03 83
2193.14 86
2193.25 92
2193.35 100
2193.46 107
2193.57 113
2193.68 116
2193.78 115
2193.89 112
2194.00 107
2194.10 103
2194.21 100
2194.32 99
2194.43 101
2194.53 105
2194.64 110
2194.75 115
2194.86 119
2194.96 121
2195.07 121
2195.18 119
2195.29 115
2195.39 110
2195.50 105
2195.61 99
2195.72 94
2195.82 89
2195.93 85
2196.04 81
2196.15 78
2196.25 74
2196.36 70
2196.47 66
2196.58 62
2196.68 59
2196.79 57
2196.90 57
2197.01 59
2197.11 63
2197.22 69
2197.33 74
2197.44 78
2197.54 79
2197.65 78
2197.76 75
2197.87 69
2197.97 62
2198.08 57
2198.19 55
2198.30 56
2198.40 60
2198.51 67
2198.62 75
2198.73 82
2198.83 87
2198.94 90
2199.05 90
2199.16 89
2199.26 89
2199.37 89
2199.48 91
2199.59 94
2199.69 97
2199.80 100
2199.91 101
2200.02 100
2200.12 97
2200.23 93
2200.34 88
2200.45 83
2200.55 78
2200.66 74
2200.77 70
2200.88 65
2200.98 58
2201.09 51
2201.20 43
2201.31 35
2201.41 27
2201.52 21
2201.63 16
2201.74 11
2201.84 6
2201.95 0
2202.06 0
2202.17 0
2202.27 0
2202.38 0
2202.49 0
2202.60 0
2202.71 0
2202.81 1
2202.92 8
2203.03 15
2203.14 21
2203.24 27
2203.35 33
2203.46 37
2203.57 41
2203.67 43
2203.78 44
2203.89 45
2204.00 46
2204.10 48
2204.21 52
2204.32 56
2204.43 61
2204.54 65
2204.64 68
2204.75 70
2204.86 70
2204.97 68
2205.07 64
2205.18 61
2205.29 58
2205.40 56
2205.50 56
2205.61 57
2205.72 59
2205.83 61
2205.93 62
2206.04 61
2206.15 57
2206.26 52
2206.37 47
2206.47 41
2206.58 37
2206.69 35
2206.80 35
2206.90 38
2207.01 41
2207.12 44
2207.23 45
2207.34 44
2207.44 41
2207.55 37
2207.66 33
2207.77 30
2207.87 30
2207.98 33
2208.09 38
2208.20 45
2208.30 53
2208.41 59
2208.52 65
2208.63 69
2208.74 72
2208.84 75
2208.95 79
2209.06 85
2209.17 91
2209.27 98
2209.38 105
2209.49 110
2209.60 114
2209.71 114
2209.81 112
2209.92 108
2210.03 103
2210.14 98
2210.24 93
2210.35 89
2210.46 87
2210.57 87
2210.68 88
2210.78 90
2210.89 95
2211.00 101
2211.11 108
2211.21 115
2211.32 121
2211.43 127
2211.54 131
2211.65 133
2211.75 135
2211.86 136
2211.97 137
2212.08 139
2212.19 141
2212.29 143
2212.40 144
2212.51 145
2212.62 145
2212.72 144
2212.83 144
2212.94 143
2213.05 144
2213.16 144
2213.26 143
2213.37 141
2213.48 138
2213.59 134
2213.70 130
2213.80 127
2213.91 127
2214.02 128
2214.13 130
2214.23 132
2214.34 132
2214.45 129
2214.56 122
2214.67 111
2214.77 99
2214.88 87
2214.99 77
2215.10 70
2215.21 67
2215.31 67
2215.42 69
2215.53 73
2215.64 79
2215.75 84
2215.85 90
2215.96 97
2216.07 103
2216.18 110
2216.29 117
2216.39 124
2216.50 131
2216.61 138
2216.72 143
2216.82 147
2216.93 150
2217.04 150
2217.15 148
2217.26 145
2217.36 140
2217.47 135
2217.58 130
2217.69 126
2217.80 123
2217.90 121
2218.01 119
2218.12 116
2218.23 113
2218.34 109
2218.44 105
2218.55 101
2218.66 97
2218.77 96
2218.88 97
2218.98 101
2219.09 107
2219.20 115
2219.31 124
2219.42 132
2219.52 139
2219.63 144
2219.74 147
2219.85 148
2219.96 150
2220.06 151
2220.17 151
2220.28 152
2220.39 151
2220.50 147
2220.60 141
2220.71 132
2220.82 120
2220.93 107
2221.04 93
2221.15 81
2221.25 70
2221.36 62
2221.47 56
2221.58 53
2221.69 52
2221.79 53
2221.90 55
2222.01 60
2222.12 65
2222.23 72
2222.33 79
2222.44 86
2222.55 95
2222.66 105
2222.77 118
2222.87 134
2222.98 152
2223.09 172
2223.20 191
2223.31 207
2223.42 218
2223.52 224
2223.63 225
2223.74 221
2223.85 214
2223.96 206
2224.06 198
2224.17 191
2224.28 185
2224.39 180
2224.50 175
2224.60 171
2224.71 166
2224.82 162
2224.93 157
2225.04 152
2225.15 145
2225.25 136
2225.36 127
2225.47 118
2225.58 109
2225.69 100
2225.79 92
2225.90 84
2226.01 76
2226.12 67
2226.23 58
2226.34 50
2226.44 43
2226.55 39
2226.66 38
2226.77 41
2226.88 46
2226.98 53
2227.09 60
2227.20 66
2227.31 70
2227.42 72
2227.53 71
2227.63 69
2227.74 65
2227.85 62
2227.96 59
2228.07 58
2228.17 57
2228.28 57
2228.39 57
2228.50 55
2228.61 53
2228.72 49
2228.82 45
2228.93 41
2229.04 39
2229.15 38
2229.26 39
2229.37 42
2229.47 45
2229.58 49
2229.69 53
2229.80 57
2229.91 62
2230.02 68
2230.12 76
2230.23 84
2230.34 92
2230.45 99
2230.56 105
2230.66 107
2230.77 106
2230.88 102
2230.99 95
2231.10 86
2231.21 76
2231.31 66
2231.42 57
2231.53 48
2231.64 40
2231.75 33
2231.86 25
2231.96 19
2232.07 14
2232.18 12
2232.29 13
2232.40 18
2232.51 27
2232.61 38
2232.72 52
2232.83 65
2232.94 78
2233.05 89
2233.16 96
2233.26 99
2233.37 99
2233.48 96
2233.59 92
2233.70 86
2233.81 81
2233.91 77
2234.02 76
2234.13 77
2234.24 79
2234.35 83
2234.46 87
2234.56 91
2234.67 92
2234.78 91
2234.89 87
2235.00 80
2235.11 72
2235.22 63
2235.32 55
2235.43 48
2235.54 43
2235.65 41
2235.76 41
2235.87 43
2235.97 45
2236.08 49
2236.19 53
2236.30 57
2236.41 61
2236.52 64
2236.62 66
2236.73 67
2236.84 68
2236.95 68
2237.06 68
2237.17 68
2237.28 69
2237.38 69
2237.49 68
2237.60 66
2237.71 63
2237.82 58
2237.93 51
2238.03 43
2238.14 35
2238.25 28
2238.36 24
2238.47 24
2238.58 27
2238.69 35
2238.79 47
2238.90 60
2239.01 73
2239.12 85
2239.23 93
2239.34 98
2239.44 100
2239.55 98
2239.66 94
2239.77 89
2239.88 82
2239.99 75
2240.10 67
2240.20 61
2240.31 55
2240.42 51
2240.53 49
2240.64 50
2240.75 52
2240.86 56
2240.96 60
2241.07 66
2241.18 71
2241.29 75
2241.40 78
2241.51 78
2241.62 77
2241.72 74
2241.83 70
2241.94 65
2242.05 59
2242.16 55
2242.27 52
2242.38 49
2242.48 49
2242.59 49
2242.70 51
2242.81 53
2242.92 57
2243.03 60
2243.14 65
2243.24 69
2243.35 74
2243.46 79
2243.57 82
2243.68 85
2243.79 86
2243.90 85
2244.00 84
2244.11 81
2244.22 77
2244.33 71
2244.44 65
2244.55 58
2244.66 52
2244.76 47
2244.87 44
2244.98 44
2245.09 47
2245.20 52
2245.31 56
2245.42 60
2245.53 60
2245.63 57
2245.74 52
2245.85 45
2245.96 39
2246.07 36
2246.18 38
2246.29 44
2246.39 53
2246.50 65
2246.61 76
2246.72 84
2246.83 89
2246.94 90
2247.05 88
2247.16 85
2247.26 83
2247.37 81
2247.48 82
2247.59 84
2247.70 87
2247.81 91
2247.92 96
2248.03 100
2248.13 104
2248.24 109
2248.35 114
2248.46 119
2248.57 125
2248.68 131
2248.79 135
2248.89 138
2249.00 138
2249.11 135
2249.22 130
2249.33 122
2249.44 114
2249.55 105
2249.66 97
2249.76 92
2249.87 89
2249.98 88
2250.09 87
2250.20 88
2250.31 88
2250.42 88
2250.53 88
2250.63 87
2250.74 88
2250.85 91
2250.96 95
2251.07 101
2251.18 106
2251.29 110
2251.40 111
2251.51 107
2251.61 98
2251.72 86
2251.83 71
2251.94 58
2252.05 47
2252.16 41
2252.27 40
2252.38 44
2252.48 51
2252.59 60
2252.70 68
2252.81 75
2252.92 80
2253.03 83
2253.14 87
2253.25 91
2253.36 97
2253.46 104
2253.57 110
2253.68 114
2253.79 114
2253.90 110
2254.01 101
2254.12 89
2254.23 76
2254.33 63
2254.44 54
2254.55 48
2254.66 47
2254.77 51
2254.88 57
2254.99 64
2255.10 70
2255.21 75
2255.31 77
2255.42 76
2255.53 74
2255.64 70
2255.75 66
2255.86 63
2255.97 60
2256.08 58
2256.19 55
2256.29 51
2256.40 46
2256.51 39
2256.62 31
2256.73 22
2256.84 12
2256.95 4
2257.06 0
2257.17 0
2257.28 0
2257.38 0
2257.49 0
2257.60 0
2257.71 0
2257.82 5
2257.93 10
2258.04 12
2258.15 12
2258.26 10
2258.36 6
2258.47 1
2258.58 0
2258.69 0
2258.80 0
2258.91 0
2259.02 1
2259.13 4
2259.24 7
2259.35 11
2259.45 15
2259.56 21
2259.67 28
2259.78 38
2259.89 51
2260.00 66
2260.11 84
2260.22 103
2260.33 122
2260.44 141
2260.54 156
2260.65 167
2260.76 172
2260.87 172
2260.98 167
2261.09 159
2261.20 151
2261.31 145
2261.42 141
2261.53 139
2261.63 137
2261.74 134
2261.85 128
2261.96 117
2262.07 104
2262.18 89
2262.29 75
2262.40 64
2262.51 57
2262.62 54
2262.73 56
2262.83 61
2262.94 67
2263.05 74
2263.16 80
2263.27 83
2263.38 85
2263.49 86
2263.60 87
2263.71 88
2263.82 89
2263.93 93
2264.03 98
2264.14 105
2264.25 113
2264.36 121
2264.47 129
2264.58 136
2264.69 142
2264.80 146
2264.91 150
2265.02 152
2265.13 154
2265.23 155
2265.34 155
2265.45 155
2265.56 155
2265.67 154
2265.78 153
2265.89 151
2266.00 149
2266.11 145
2266.22 139
2266.33 130
2266.44 118
2266.54 106
2266.65 93
2266.76 82
2266.87 75
2266.98 74
2267.09 79
2267.20 89
2267.31 100
2267.42 110
2267.53 116
2267.64 117
2267.75 112
2267.85 104
2267.96 96
2268.07 89
2268.18 87
2268.29 88
2268.40 95
2268.51 104
2268.62 114
2268.73 124
2268.84 133
2268.95 140
2269.06 145
2269.16 149
2269.27 151
2269.38 152
2269.49 153
2269.60 152
2269.71 151
2269.82 149
2269.93 147
2270.04 144
2270.15 141
2270.26 136
2270.37 131
2270.48 125
2270.59 118
2270.69 111
2270.80 104
2270.91 98
2271.02 95
2271.13 94
2271.24 95
2271.35 99
2271.46 103
2271.57 108
2271.68 112
2271.79 116
2271.90 118
2272.01 120
2272.11 122
2272.22 123
2272.33 125
2272.44 125
2272.55 124
2272.66 120
2272.77 113
2272.88 102
2272.99 88
2273.10 73
2273.21 57
2273.32 43
2273.43 32
2273.54 24
2273.65 20
2273.75 20
2273.86 22
2273.97 28
2274.08 36
2274.19 47
2274.30 58
2274.41 70
2274.52 80
2274.63 89
2274.74 96
2274.85 102
2274.96 107
2275.07 112
2275.18 118
2275.29 124
2275.39 130
2275.50 132
2275.61 130
2275.72 122
2275.83 109
2275.94 93
2276.05 76
2276.16 59
2276.27 45
2276.38 34
2276.49 27
2276.60 23
2276.71 21
2276.82 22
2276.93 24
2277.04 28
2277.15 35
2277.25 44
2277.36 55
2277.47 66
2277.58 77
2277.69 86
2277.80 92
2277.91 96
2278.02 97
2278.13 95
2278.24 92
2278.35 88
2278.46 85
2278.57 83
2278.68 83
2278.79 86
2278.90 92
2279.01 99
2279.12 107
2279.22 116
2279.33 124
2279.44 132
2279.55 138
2279.66 143
2279.77 148
2279.88 154
2279.99 159
2280.10 163
2280.21 167
2280.32 167
2280.43 164
2280.54 158
2280.65 147
2280.76 134
2280.87 120
2280.98 106
2281.09 94
2281.20 85
2281.30 80
2281.41 80
2281.52 83
2281.63 89
2281.74 96
2281.85 103
2281.96 108
2282.07 113
2282.18 115
2282.29 115
2282.40 115
2282.51 115
2282.62 115
2282.73 116
2282.84 118
2282.95 120
2283.06 120
2283.17 118
2283.28 112
2283.39 102
2283.50 90
2283.61 74
2283.71 57
2283.82 40
2283.93 25
2284.04 12
2284.15 2
2284.26 0
2284.37 0
2284.48 0
2284.59 0
2284.70 6
2284.81 16
2284.92 29
2285.03 43
2285.14 59
2285.25 74
2285.36 90
2285.47 104
2285.58 115
2285.69 122
2285.80 126
2285.91 125
2286.02 121
2286.13 113
2286.24 104
2286.35 94
2286.46 84
2286.56 77
2286.67 72
2286.78 69
2286.89 68
2287.00 69
2287.11 71
2287.22 72
2287.33 73
2287.44 73
2287.55 74
2287.66 75
2287.77 78
2287.88 80
2287.99 83
2288.10 86
2288.21 87
2288.32 86
2288.43 84
2288.54 82
2288.65 81
2288.76 82
2288.87 85
2288.98 89
2289.09 95
2289.20 100
2289.31 103
2289.42 105
2289.53 105
2289.64 104
2289.75 103
2289.86 102
2289.96 101
2290.07 100
2290.18 98
2290.29 96
2290.40 93
2290.51 88
2290.62 82
2290.73 74
2290.84 66
2290.95 57
2291.06 48
2291.17 41
2291.28 36
2291.39 36
2291.50 40
2291.61 48
2291.72 59
2291.83 72
2291.94 85
2292.05 96
2292.16 102
2292.27 104
2292.38 102
2292.49 96
2292.60 88
2292.71 79
2292.82 72
2292.93 66
2293.04 63
2293.15 61
2293.26 61
2293.37 61
2293.48 60
2293.59 59
2293.70 58
2293.81 58
2293.92 59
2294.03 64
2294.14 72
2294.25 82
2294.36 94
2294.47 104
2294.58 112
2294.69 114
2294.80 110
2294.91 102
2295.01 90
2295.12 77
2295.23 66
2295.34 57
2295.45 52
2295.56 49
2295.67 48
2295.78 48
2295.89 47
2296.00 45
2296.11 43
2296.22 43
2296.33 44
2296.44 47
2296.55 51
2296.66 57
2296.77 62
2296.88 67
2296.99 70
2297.10 69
2297.21 64
2297.32 56
2297.43 45
2297.54 32
2297.65 19
2297.76 7
2297.87 0
2297.98 0
2298.09 0
2298.20 0
2298.31 0
2298.42 0
2298.53 0
2298.64 0
2298.75 0
2298.86 3
2298.97 9
2299.08 15
2299.19 22
2299.30 30
2299.41 38
2299.52 45
2299.63 50
2299.74 53
2299.85 53
2299.96 51
2300.07 48
2300.18 43
2300.29 38
2300.40 34
2300.51 32
2300.62 33
2300.73 34
2300.84 37
2300.95 40
2301.06 42
2301.17 44
2301.28 45
2301.39 45
2301.50 45
2301.61 45
2301.72 44
2301.83 44
2301.94 44
2302.05 43
2302.16 43
2302.27 44
2302.38 44
2302.49 43
2302.60 42
2302.71 40
2302.82 38
2302.93 36
2303.04 35
2303.15 36
2303.26 40
2303.37 46
2303.48 53
2303.59 60
2303.70 65
2303.81 69
2303.92 69
2304.03 67
2304.14 62
2304.25 56
2304.36 50
2304.47 45
2304.58 42
2304.69 41
2304.80 43
2304.91 48
2305.02 55
2305.13 64
2305.24 76
2305.35 88
2305.46 101
2305.57 114
2305.68 125
2305.79 134
2305.90 142
2306.01 147
2306.12 150
2306.23 152
2306.34 152
2306.45 150
2306.56 146
2306.67 142
2306.78 136
2306.89 131
2307.00 125
2307.11 119
2307.22 114
2307.33 109
2307.44 105
2307.55 101
2307.66 98
2307.77 97
2307.88 97
2307.99 98
2308.10 99
2308.22 99
2308.33 98
2308.44 97
2308.55 94
2308.66 92
2308.77 89
2308.88 87
2308.99 85
2309.10 84
2309.21 83
2309.32 82
2309.43 80
2309.54 79
2309.65 77
2309.76 73
2309.87 69
2309.98 65
2310.09 61
2310.20 56
2310.31 53
2310.42 50
2310.53 49
2310.64 48
2310.75 48
2310.86 46
2310.97 42
2311.08 36
2311.19 28
2311.30 17
2311.41 7
2311.52 0
2311.63 0
2311.74 0
2311.85 0
2311.96 0
2312.07 0
2312.18 0
2312.29 1
2312.40 4
2312.51 7
2312.62 8
2312.73 10
2312.84 13
2312.95 17
2313.06 23
2313.17 30
2313.29 37
2313.40 42
2313.51 45
2313.62 45
2313.73 41
2313.84 35
2313.95 29
2314.06 23
2314.17 19
2314.28 19
2314.39 22
2314.50 27
2314.61 35
2314.72 43
2314.83 50
2314.94 56
2315.05 60
2315.16 61
2315.27 61
2315.38 61
2315.49 60
2315.60 60
2315.71 61
2315.82 62
2315.93 63
2316.04 64
2316.15 63
2316.26 60
2316.37 56
2316.48 50
2316.59 44
2316.71 39
2316.82 34
2316.93 31
2317.04 28
2317.15 26
2317.26 23
2317.37 19
2317.48 14
2317.59 7
2317.70 0
2317.81 0
2317.92 0
2318.03 0
2318.14 3
2318.25 13
2318.36 25
2318.47 36
2318.58 44
2318.69 48
2318.80 49
2318.91 47
2319.02 45
2319.13 44
2319.24 45
2319.35 49
2319.47 56
2319.58 64
2319.69 72
2319.80 81
2319.91 89
2320.02 96
2320.13 105
2320.24 114
2320.35 124
2320.46 133
2320.57 142
2320.68 148
2320.79 151
2320.90 151
2321.01 150
2321.12 147
2321.23 145
2321.34 144
2321.45 146
2321.56 148
2321.67 151
2321.78 153
2321.90 152
2322.01 148
2322.12 141
2322.23 131
2322.34 119
2322.45 107
2322.56 96
2322.67 88
2322.78 81
2322.89 76
2323.00 72
2323.11 68
2323.22 64
2323.33 59
2323.44 54
2323.55 48
2323.66 44
2323.77 41
2323.88 39
2323.99 40
2324.11 41
2324.22 41
2324.33 40
2324.44 37
2324.55 32
2324.66 27
2324.77 23
2324.88 21
2324.99 22
2325.10 24
2325.21 28
2325.32 31
2325.43 32
2325.54 32
2325.65 30
2325.76 28
2325.87 25
2325.98 23
2326.10 22
2326.21 21
2326.32 22
2326.43 22
2326.54 23
2326.65 23
2326.76 24
2326.87 25
2326.98 25
2327.09 26
2327.20 27
2327.31 26
2327.42 25
2327.53 22
2327.64 19
2327.75 15
2327.87 12
2327.98 11
2328.09 12
2328.20 16
2328.31 24
2328.42 34
2328.53 45
2328.64 58
2328.75 69
2328.86 79
2328.97 85
2329.08 89
2329.19 89
2329.30 85
2329.41 80
2329.52 72
2329.64 64
2329.75 55
2329.86 47
2329.97 40
2330.08 34
2330.19 29
2330.30 25
2330.41 22
2330.52 18
2330.63 12
2330.74 6
2330.85 0
2330.96 0
2331.07 0
2331.19 0
2331.30 0
2331.41 0
2331.52 0
2331.63 0
2331.74 3
2331.85 5
2331.96 7
2332.07 10
2332.18 13
2332.29 18
2332.40 24
2332.51 31
2332.62 39
2332.74 46
2332.85 52
2332.96 56
2333.07 56
2333.18 55
2333.29 51
2333.40 46
2333.51 40
2333.62 33
2333.73 28
2333.84 25
2333.95 23
2334.06 22
2334.18 21
2334.29 21
2334.40 21
2334.51 21
2334.62 22
2334.73 24
2334.84 27
2334.95 32
2335.06 37
2335.17 42
2335.28 46
2335.39 47
2335.50 46
2335.62 42
2335.73 37
2335.84 32
2335.95 26
2336.06 21
2336.17 17
2336.28 13
2336.39 10
2336.50 8
2336.61 7
2336.72 7
2336.83 9
2336.95 11
2337.06 13
2337.17 15
2337.28 17
2337.39 17
2337.50 18
2337.61 19
2337.72 21
2337.83 25
2337.94 32
2338.05 40
2338.17 50
2338.28 62
2338.39 74
2338.50 87
2338.61 99
2338.72 111
2338.83 123
2338.94 136
2339.05 150
2339.16 164
2339.27 178
2339.38 191
2339.50 203
2339.61 212
2339.72 217
2339.83 218
2339.94 216
2340.05 210
2340.16 203
2340.27 196
2340.38 190
2340.49 185
2340.60 184
2340.72 184
2340.83 185
2340.94 187
2341.05 188
2341.16 187
2341.27 185
2341.38 182
2341.49 178
2341.60 175
2341.71 173
2341.83 172
2341.94 172
2342.05 175
2342.16 178
2342.27 182
2342.38 187
2342.49 192
2342.60 198
2342.71 202
2342.82 205
2342.93 206
2343.05 202
2343.16 194
2343.27 180
2343.38 162
2343.49 140
2343.60 119
2343.71 99
2343.82 84
2343.93 73
2344.04 69
2344.16 68
2344.27 71
2344.38 74
2344.49 77
2344.60 77
2344.71 76
2344.82 73
2344.93 69
2345.04 67
2345.16 67
2345.27 69
2345.38 73
2345.49 78
2345.60 83
2345.71 87
2345.82 88
2345.93 88
2346.04 87
2346.15 86
2346.27 86
2346.38 88
2346.49 92
2346.60 97
2346.71 102
2346.82 105
2346.93 107
2347.04 108
2347.15 107
2347.27 106
2347.38 105
2347.49 104
2347.60 103
2347.71 102
2347.82 99
2347.93 94
2348.04 87
2348.15 80
2348.27 72
2348.38 66
2348.49 63
2348.60 62
2348.71 63
2348.82 65
2348.93 66
2349.04 65
2349.15 63
2349.27 59
2349.38 54
2349.49 48
2349.60 44
2349.71 40
2349.82 36
2349.93 32
2350.04 28
2350.15 25
2350.27 22
2350.38 19
2350.49 19
2350.60 21
2350.71 26
2350.82 31
2350.93 37
2351.04 42
2351.16 45
2351.27 46
2351.38 46
2351.49 46
2351.60 47
2351.71 49
2351.82 53
2351.93 57
2352.04 62
2352.16 67
2352.27 71
2352.38 75
2352.49 80
2352.60 87
2352.71 94
2352.82 103
2352.93 113
2353.05 122
2353.16 129
2353.27 135
2353.38 140
2353.49 144
2353.60 148
2353.71 150
2353.82 150
2353.94 146
2354.05 138
2354.16 125
2354.27 110
2354.38 93
2354.49 80
2354.60 71
2354.71 67
2354.83 70
2354.94 76
2355.05 84
2355.16 93
2355.27 101
2355.38 107
2355.49 113
2355.60 117
2355.72 122
2355.83 126
2355.94 131
2356.05 136
2356.16 143
2356.27 150
2356.38 157
2356.49 164
2356.61 170
2356.72 172
2356.83 170
2356.94 163
2357.05 153
2357.16 139
2357.27 126
2357.39 114
2357.50 106
2357.61 100
2357.72 97
2357.83 95
2357.94 93
2358.05 90
2358.16 87
2358.28 84
2358.39 81
2358.50 79
2358.61 76
2358.72 72
2358.83 67
2358.94 62
2359.06 56
2359.17 52
2359.28 50
2359.39 51
2359.50 54
2359.61 59
2359.72 63
2359.84 65
2359.95 66
2360.06 63
2360.17 58
2360.28 53
2360.39 47
2360.50 43
2360.61 41
2360.73 42
2360.84 47
2360.95 55
2361.06 66
2361.17 79
2361.28 93
2361.39 107
2361.51 118
2361.62 127
2361.73 133
2361.84 136
2361.95 138
2362.06 138
2362.17 139
2362.29 139
2362.40 139
2362.51 137
2362.62 134
2362.73 129
2362.84 122
2362.96 113
2363.07 104
2363.18 96
2363.29 89
2363.40 86
2363.51 85
2363.62 88
2363.74 94
2363.85 102
2363.96 110
2364.07 119
2364.18 125
2364.29 129
2364.40 129
2364.52 126
2364.63 119
2364.74 111
2364.85 101
2364.96 92
2365.07 84
2365.18 77
2365.30 71
2365.41 66
2365.52 60
2365.63 54
2365.74 47
2365.85 39
2365.97 32
2366.08 26
2366.19 22
2366.30 20
2366.41 21
2366.52 26
2366.63 32
2366.75 40
2366.86 48
2366.97 56
2367.08 63
2367.19 68
2367.30 71
2367.42 73
2367.53 72
2367.64 70
2367.75 66
2367.86 61
2367.97 55
2368.08 49
2368.20 44
2368.31 41
2368.42 39
2368.53 41
2368.64 45
2368.75 51
2368.87 58
2368.98 64
2369.09 69
2369.20 73
2369.31 74
2369.42 74
2369.54 74
2369.65 74
2369.76 74
2369.87 77
2369.98 81
2370.09 87
2370.21 93
2370.32 99
2370.43 104
2370.54 108
2370.65 111
2370.76 112
2370.88 112
2370.99 111
2371.10 109
2371.21 107
2371.32 107
2371.43 108
2371.55 111
2371.66 114
2371.77 117
2371.88 118
2371.99 117
2372.10 114
2372.22 109
2372.33 105
2372.44 103
2372.55 103
2372.66 106
2372.77 111
2372.89 116
2373.00 120
2373.11 120
2373.22 117
2373.33 112
2373.44 106
2373.56 100
2373.67 96
2373.78 93
2373.89 90
2374.00 87
2374.11 82
2374.23 76
2374.34 69
2374.45 63
2374.56 59
2374.67 58
2374.78 59
2374.90 64
2375.01 70
2375.12 76
2375.23 82
2375.34 88
2375.46 93
2375.57 98
2375.68 102
2375.79 106
2375.90 108
2376.01 108
2376.13 105
2376.24 100
2376.35 93
2376.46 85
2376.57 77
2376.68 71
2376.80 67
2376.91 66
2377.02 66
2377.13 68
2377.24 69
2377.36 70
2377.47 71
2377.58 72
2377.69 74
2377.80 77
2377.91 82
2378.03 87
2378.14 90
2378.25 91
2378.36 89
2378.47 82
2378.59 73
2378.70 63
2378.81 53
2378.92 45
2379.03 39
2379.14 36
2379.26 34
2379.37 32
2379.48 30
2379.59 28
2379.70 25
2379.82 24
2379.93 24
2380.04 26
2380.15 31
2380.26 39
2380.37 49
2380.49 59
2380.60 69
2380.71 76
2380.82 80
2380.93 79
2381.05 74
2381.16 64
2381.27 53
2381.38 42
2381.49 32
2381.61 25
2381.72 20
2381.83 19
2381.94 19
2382.05 21
2382.17 24
2382.28 28
2382.39 33
2382.50 37
2382.61 43
2382.72 48
2382.84 51
2382.95 54
2383.06 55
2383.17 54
2383.28 53
2383.40 50
2383.51 49
2383.62 48
2383.73 48
2383.84 50
2383.96 56
2384.07 65
2384.18 78
2384.29 94
2384.40 113
2384.52 131
2384.63 147
2384.74 158
2384.85 162
2384.96 158
2385.08 146
2385.19 128
2385.30 106
2385.41 82
2385.52 57
2385.64 34
2385.75 15
2385.86 0
2385.97 0
2386.08 0
2386.20 0
2386.31 0
2386.42 0
2386.53 0
2386.64 0
2386.76 0
2386.87 4
2386.98 15
2387.09 27
2387.20 41
2387.32 55
2387.43 68
2387.54 80
2387.65 91
2387.76 99
2387.88 107
2387.99 113
2388.10 121
2388.21 129
2388.32 139
2388.44 149
2388.55 159
2388.66 168
2388.77 176
2388.88 183
2389.00 190
2389.11 197
2389.22 206
2389.33 217
2389.44 230
2389.56 245
2389.67 259
2389.78 274
2389.89 288
2390.01 302
2390.12 315
2390.23 328
2390.34 339
2390.45 348
2390.57 353
2390.68 354
2390.79 350
2390.90 342
2391.01 331
2391.13 318
2391.24 307
2391.35 296
2391.46 287
2391.57 280
2391.69 273
2391.80 267
2391.91 261
2392.02 256
2392.14 253
2392.25 252
2392.36 253
2392.47 254
2392.58 256
2392.70 257
2392.81 258
2392.92 259
2393.03 261
2393.15 264
2393.26 270
2393.37 276
2393.48 280
2393.59 281
2393.71 276
2393.82 265
2393.93 249
2394.04 230
2394.15 210
2394.27 191
2394.38 175
2394.49 164
2394.60 157
2394.72 154
2394.83 155
2394.94 159
2395.05 165
2395.16 172
2395.28 180
2395.39 186
2395.50 189
2395.61 189
2395.73 186
2395.84 179
2395.95 170
2396.06 160
2396.17 149
2396.29 138
2396.40 129
2396.51 123
2396.62 121
2396.74 121
2396.85 123
2396.96 126
2397.07 129
2397.18 130
2397.30 129
2397.41 125
2397.52 120
2397.63 115
2397.75 111
2397.86 108
2397.97 108
2398.08 110
2398.20 115
2398.31 119
2398.42 124
2398.53 125
2398.64 123
2398.76 117
2398.87 107
2398.98 95
2399.09 81
2399.21 68
2399.32 56
2399.43 47
2399.54 40
2399.66 36
2399.77 34
2399.88 34
2399.99 36
2400.10 40
2400.22 46
2400.33 52
2400.44 56
2400.55 58
2400.67 56
2400.78 50
2400.89 42
2401.00 33
2401.12 24
2401.23 17
2401.34 13
2401.45 11
2401.57 11
2401.68 11
2401.79 13
2401.90 14
2402.01 15
2402.13 17
2402.24 19
2402.35 22
2402.46 26
2402.58 29
2402.69 32
2402.80 34
2402.91 36
2403.03 38
2403.14 40
2403.25 42
2403.36 45
2403.48 48
2403.59 50
2403.70 49
2403.81 47
2403.93 43
2404.04 39
2404.15 35
2404.26 33
2404.38 34
2404.49 36
2404.60 39
2404.71 43
2404.82 46
2404.94 47
2405.05 46
2405.16 44
2405.27 41
2405.39 38
2405.50 35
2405.61 34
2405.72 35
2405.84 38
2405.95 43
2406.06 51
2406.17 59
2406.29 66
2406.40 72
2406.51 75
2406.62 75
2406.74 72
2406.85 67
2406.96 60
2407.07 54
2407.19 49
2407.30 47
2407.41 46
2407.52 49
2407.64 55
2407.75 63
2407.86 73
2407.97 85
2408.09 99
2408.20 113
2408.31 125
2408.42 136
2408.54 143
2408.65 147
2408.76 146
2408.87 141
2408.99 133
2409.10 122
2409.21 111
2409.32 101
2409.44 93
2409.55 87
2409.66 84
2409.77 84
2409.89 85
2410.00 86
2410.11 85
2410.23 83
2410.34 79
2410.45 73
2410.56 66
2410.68 59
2410.79 55
2410.90 53
2411.01 52
2411.13 53
2411.24 53
2411.35 53
2411.46 52
2411.58 51
2411.69 49
2411.80 47
2411.91 46
2412.03 44
2412.14 42
2412.25 38
2412.36 32
2412.48 23
2412.59 14
2412.70 4
2412.82 0
2412.93 0
2413.04 0
2413.15 0
2413.27 2
2413.38 9
2413.49 16
2413.60 23
2413.72 27
2413.83 29
2413.94 29
2414.05 27
2414.17 23
2414.28 17
2414.39 10
2414.50 2
2414.62 0
2414.73 0
2414.84 0
2414.96 0
2415.07 0
2415.18 0
2415.29 0
2415.41 0
2415.52 6
2415.63 19
2415.74 33
2415.86 48
2415.97 62
2416.08 73
2416.20 80
2416.31 81
2416.42 77
2416.53 70
2416.65 60
2416.76 50
2416.87 41
2416.98 33
2417.10 27
2417.21 23
2417.32 20
2417.44 17
2417.55 14
2417.66 12
2417.77 12
2417.89 15
2418.00 21
2418.11 31
2418.22 45
2418.34 62
2418.45 79
2418.56 94
2418.68 106
2418.79 113
2418.90 115
2419.01 112
2419.13 105
2419.24 95
2419.35 84
2419.46 74
2419.58 64
2419.69 56
2419.80 51
2419.92 47
2420.03 47
2420.14 49
2420.25 55
2420.37 63
2420.48 75
2420.59 87
2420.71 100
2420.82 112
2420.93 121
2421.04 126
2421.16 128
2421.27 126
2421.38 121
2421.50 115
2421.61 109
2421.72 105
2421.83 102
2421.95 101
2422.06 100
2422.17 101
2422.29 101
2422.40 102
2422.51 103
2422.62 105
2422.74 108
2422.85 113
2422.96 119
2423.08 125
2423.19 130
2423.30 133
2423.41 135
2423.53 133
2423.64 129
2423.75 124
2423.87 117
2423.98 111
2424.09 106
2424.20 101
2424.32 98
2424.43 95
2424.54 93
2424.66 92
2424.77 92
2424.88 92
2424.99 93
2425.11 95
2425.22 98
2425.33 102
2425.45 107
2425.56 113
2425.67 119
2425.78 124
2425.90 127
2426.01 126
2426.12 123
2426.24 118
2426.35 111
2426.46 105
2426.58 101
2426.69 98
2426.80 98
2426.91 99
2427.03 99
2427.14 98
2427.25 96
2427.37 93
2427.48 90
2427.59 89
2427.71 91
2427.82 95
2427.93 101
2428.04 109
2428.16 116
2428.27 121
2428.38 123
2428.50 124
2428.61 122
2428.72 120
2428.84 118
2428.95 116
2429.06 114
2429.17 111
2429.29 108
2429.40 103
2429.51 98
2429.63 94
2429.74 89
2429.85 86
2429.97 82
2430.08 77
2430.19 70
2430.30 61
2430.42 50
2430.53 38
2430.64 28
2430.76 20
2430.87 17
2430.98 19
2431.10 25
2431.21 33
2431.32 41
2431.43 47
2431.55 49
2431.66 48
2431.77 45
2431.89 40
2432.00 36
2432.11 34
2432.23 34
2432.34 35
2432.45 38
2432.57 41
2432.68 44
2432.79 47
2432.90 52
2433.02 59
2433.13 68
2433.24 78
2433.36 89
2433.47 97
2433.58 103
2433.70 104
2433.81 100
2433.92 91
2434.04 79
2434.15 65
2434.26 51
2434.38 37
2434.49 26
2434.60 17
2434.71 11
2434.83 6
2434.94 3
2435.05 1
2435.17 0
2435.28 0
2435.39 1
2435.51 3
2435.62 6
2435.73 11
2435.85 17
2435.96 24
2436.07 30
2436.19 37
2436.30 42
2436.41 45
2436.53 47
2436.64 48
2436.75 47
2436.86 47
2436.98 47
2437.09 49
2437.20 52
2437.32 57
2437.43 63
2437.54 69
2437.66 74
2437.77 78
2437.88 80
2438.00 80
2438.11 77
2438.22 71
2438.34 63
2438.45 54
2438.56 45
2438.68 37
2438.79 31
2438.90 29
2439.02 30
2439.13 35
2439.24 43
2439.36 53
2439.47 64
2439.58 73
2439.70 82
2439.81 89
2439.92 94
2440.04 99
2440.15 103
2440.26 107
2440.38 109
2440.49 108
2440.60 105
2440.71 98
2440.83 87
2440.94 74
2441.05 60
2441.17 47
2441.28 37
2441.39 33
2441.51 34
2441.62 39
2441.73 48
2441.85 59
2441.96 69
2442.07 77
2442.19 83
2442.30 86
2442.41 88
2442.53 87
2442.64 85
2442.75 82
2442.87 77
2442.98 71
2443.09 62
2443.21 51
2443.32 39
2443.43 27
2443.55 15
2443.66 5
2443.77 0
2443.89 0
2444.00 0
2444.11 0
2444.23 0
2444.34 0
2444.45 0
2444.57 0
2444.68 4
2444.79 10
2444.91 15
2445.02 17
2445.13 16
2445.25 14
2445.36 11
2445.48 8
2445.59 8
2445.70 10
2445.82 15
2445.93 22
2446.04 31
2446.16 41
2446.27 51
2446.38 63
2446.50 74
2446.61 84
2446.72 93
2446.84 98
2446.95 100
2447.06 99
2447.18 96
2447.29 93
2447.40 92
2447.52 94
2447.63 100
2447.74 108
2447.86 117
2447.97 125
2448.08 130
2448.20 132
2448.31 132
2448.42 130
2448.54 130
2448.65 133
2448.76 140
2448.88 149
2448.99 158
2449.10 164
2449.22 166
2449.33 162
2449.45 152
2449.56 137
2449.67 119
2449.79 100
2449.90 83
2450.01 67
2450.13 54
2450.24 43
2450.35 34
2450.47 26
2450.58 19
2450.69 12
2450.81 7
2450.92 3
2451.03 2
2451.15 4
2451.26 9
2451.37 17
2451.49 27
2451.60 38
2451.72 50
2451.83 61
2451.94 71
2452.06 81
2452.17 92
2452.28 102
2452.40 112
2452.51 122
2452.62 130
2452.74 136
2452.85 139
2452.96 140
2453.08 138
2453.19 136
2453.31 135
2453.42 135
2453.53 136
2453.65 139
2453.76 143
2453.87 148
2453.99 153
2454.10 157
2454.21 160
2454.33 161
2454.44 161
2454.55 159
2454.67 156
2454.78 150
2454.90 143
2455.01 133
2455.12 122
2455.24 110
2455.35 97
2455.46 85
2455.58 75
2455.69 69
2455.80 67
2455.92 69
2456.03 73
2456.15 78
2456.26 82
2456.37 85
2456.49 86
2456.60 85
2456.71 85
2456.83 85
2456.94 87
2457.05 90
2457.17 94
2457.28 98
2457.40 99
2457.51 99
2457.62 95
2457.74 90
2457.85 83
2457.96 76
2458.08 70
2458.19 65
2458.30 63
2458.42 62
2458.53 63
2458.65 63
2458.76 64
2458.87 66
2458.99 68
2459.10 71
2459.21 74
2459.33 77
2459.44 79
2459.56 80
2459.67 79
2459.78 77
2459.90 73
2460.01 68
2460.12 63
2460.24 58
2460.35 54
2460.47 50
2460.58 48
2460.69 46
2460.81 46
2460.92 48
2461.03 52
2461.15 57
2461.26 64
2461.38 72
2461.49 80
2461.60 85
2461.72 87
2461.83 85
2461.94 79
2462.06 68
2462.17 55
2462.29 41
2462.40 27
2462.51 16
2462.63 7
2462.74 0
2462.85 0
2462.97 0
2463.08 0
2463.20 0
2463.31 0
2463.42 0
2463.54 0
2463.65 0
2463.77 9
2463.88 25
2463.99 41
2464.11 54
2464.22 63
2464.33 68
2464.45 68
2464.56 65
2464.68 59
2464.79 51
2464.90 44
2465.02 38
2465.13 34
2465.24 32
2465.36 32
2465.47 34
2465.59 36
2465.70 40
2465.81 43
2465.93 46
2466.04 48
2466.16 49
2466.27 48
2466.38 46
2466.50 43
2466.61 41
2466.73 39
2466.84 39
2466.95 41
2467.07 44
2467.18 49
2467.29 55
2467.41 62
2467.52 67
2467.64 72
2467.75 74
2467.86 75
2467.98 73
2468.09 69
2468.21 63
2468.32 56
2468.43 50
2468.55 44
2468.66 42
2468.78 43
2468.89 49
2469.00 58
2469.12 69
2469.23 81
2469.35 92
2469.46 99
2469.57 103
2469.69 103
2469.80 98
2469.91 92
2470.03 86
2470.14 81
2470.26 78
2470.37 78
2470.48 78
2470.60 79
2470.71 79
2470.83 79
2470.94 76
2471.05 73
2471.17 69
2471.28 64
2471.40 60
2471.51 57
2471.62 54
2471.74 54
2471.85 56
2471.97 60
2472.08 65
2472.19 71
2472.31 76
2472.42 79
2472.54 80
2472.65 76
2472.76 68
2472.88 57
2472.99 43
2473.11 27
2473.22 12
2473.33 0
2473.45 0
2473.56 0
2473.68 0
2473.79 8
2473.90 24
2474.02 42
2474.13 60
2474.25 76
2474.36 89
2474.48 97
2474.59 103
2474.70 106
2474.82 107
2474.93 106
2475.05 104
2475.16 99
2475.27 92
2475.39 82
2475.50 72
2475.62 62
2475.73 54
2475.84 49
2475.96 47
2476.07 47
2476.19 49
2476.30 50
2476.41 49
2476.53 45
2476.64 39
2476.76 32
2476.87 24
2476.99 16
2477.10 9
2477.21 4
2477.33 1
2477.44 1
2477.56 4
2477.67 10
2477.78 19
2477.90 29
2478.01 38
2478.13 45
2478.24 50
2478.35 52
2478.47 52
2478.58 51
2478.70 49
2478.81 47
2478.93 46
2479.04 46
2479.15 45
2479.27 44
2479.38 43
2479.50 43
2479.61 45
2479.72 48
2479.84 53
2479.95 59
2480.07 66
2480.18 72
2480.30 77
2480.41 79
2480.52 80
2480.64 79
2480.75 77
2480.87 75
2480.98 73
2481.10 72
2481.21 74
2481.32 78
2481.44 84
2481.55 93
2481.67 102
2481.78 111
2481.89 117
2482.01 119
2482.12 115
2482.24 107
2482.35 93
2482.47 78
2482.58 63
2482.69 50
2482.81 43
2482.92 40
2483.04 44
2483.15 51
2483.27 59
2483.38 67
2483.49 71
2483.61 71
2483.72 65
2483.84 54
2483.95 40
2484.07 25
2484.18 10
2484.29 0
2484.41 0
2484.52 0
2484.64 0
2484.75 0
2484.87 0
2484.98 4
2485.09 13
2485.21 20
2485.32 26
2485.44 28
2485.55 27
2485.67 25
2485.78 23
2485.89 20
2486.01 18
2486.12 18
2486.24 19
2486.35 21
2486.47 23
2486.58 25
2486.69 27
2486.81 29
2486.92 29
2487.04 27
2487.15 22
2487.27 16
2487.38 8
2487.50 0
2487.61 0
2487.72 0
2487.84 0
2487.95 0
2488.07 0
2488.18 0
2488.30 0
2488.41 0
2488.52 2
2488.64 6
2488.75 12
2488.87 19
2488.98 27
2489.10 35
2489.21 42
2489.33 47
2489.44 49
2489.55 48
2489.67 46
2489.78 41
2489.90 37
2490.01 32
2490.13 29
2490.24 27
2490.36 27
2490.47 30
2490.58 34
2490.70 40
2490.81 46
2490.93 52
2491.04 56
2491.16 59
2491.27 62
2491.39 64
2491.50 67
2491.61 71
2491.73 77
2491.84 85
2491.96 94
2492.07 104
2492.19 113
2492.30 119
2492.42 121
2492.53 119
2492.64 111
2492.76 100
2492.87 86
2492.99 73
2493.10 61
2493.22 51
2493.33 44
2493.45 38
2493.56 33
2493.67 28
2493.79 25
2493.90 22
2494.02 22
2494.13 25
2494.25 30
2494.36 37
2494.48 44
2494.59 49
2494.71 52
2494.82 51
2494.93 46
2495.05 39
2495.16 30
2495.28 22
2495.39 15
2495.51 11
2495.62 10
2495.74 11
2495.85 15
2495.97 20
2496.08 26
2496.19 34
2496.31 42
2496.42 50
2496.54 59
2496.65 66
2496.77 71
2496.88 74
2497.00 74
2497.11 72
2497.23 68
2497.34 64
2497.45 60
2497.57 57
2497.68 55
2497.80 52
2497.91 49
2498.03 45
2498.14 40
2498.26 33
2498.37 28
2498.49 23
2498.60 22
2498.72 24
2498.83 30
2498.94 38
2499.06 47
2499.17 56
2499.29 65
2499.40 73
2499.52 80
2499.63 87
2499.75 94
2499.86 103
2499.98 114
2500.09 126
2500.21 139
2500.32 149
2500.43 157
2500.55 160
2500.66 159
2500.78 153
2500.89 144
2501.01 135
2501.12 127
2501.24 122
2501.35 120
2501.47 121
2501.58 124
2501.70 126
2501.81 128
2501.93 128
2502.04 128
2502.16 127
2502.27 128
2502.38 129
2502.50 132
2502.61 135
2502.73 137
2502.84 136
2502.96 133
2503.07 127
2503.19 119
2503.30 109
2503.42 99
2503.53 89
2503.65 79
2503.76 71
2503.88 65
2503.99 60
2504.11 59
2504.22 62
2504.33 69
2504.45 79
2504.56 91
2504.68 103
2504.79 113
2504.91 119
2505.02 120
2505.14 116
2505.25 109
2505.37 100
2505.48 92
2505.60 86
2505.71 83
2505.83 83
2505.94 88
2506.06 96
2506.17 106
2506.29 116
2506.40 125
2506.52 131
2506.63 132
2506.75 128
2506.86 121
2506.97 111
2507.09 102
2507.20 94
2507.32 89
2507.43 87
2507.55 86
2507.66 86
2507.78 84
2507.89 81
2508.01 77
2508.12 70
2508.24 63
2508.35 56
2508.47 50
2508.58 44
2508.70 38
2508.81 33
2508.93 29
2509.04 26
2509.16 23
2509.27 20
2509.39 16
2509.50 13
2509.62 11
2509.73 10
2509.85 14
2509.96 22
2510.08 36
2510.19 54
2510.31 74
2510.42 95
2510.54 113
2510.65 127
2510.76 135
2510.88 137
2510.99 135
2511.11 127
2511.22 117
2511.34 103
2511.45 88
2511.57 71
2511.68 54
2511.80 37
2511.91 23
2512.03 12
2512.14 4
2512.26 0
2512.37 0
2512.49 0
2512.60 0
2512.72 0
2512.83 0
2512.95 0
2513.06 1
2513.18 3
2513.29 4
2513.41 4
2513.52 3
2513.64 2
2513.75 0
2513.87 0
2513.98 2
2514.10 9
2514.21 18
2514.33 31
2514.44 46
2514.56 61
2514.67 75
2514.79 88
2514.90 98
2515.02 105
2515.13 111
2515.25 114
2515.36 116
2515.48 116
2515.59 114
2515.71 110
2515.82 105
2515.94 99
2516.05 92
2516.17 85
2516.28 80
2516.40 76
2516.51 76
2516.63 79
2516.74 86
2516.86 96
2516.97 109
2517.09 123
2517.20 139
2517.32 154
2517.43 167
2517.55 179
2517.66 189
2517.78 198
2517.89 206
2518.01 213
2518.12 221
2518.24 227
2518.35 233
2518.47 236
2518.58 235
2518.70 231
2518.81 223
2518.93 213
2519.04 201
2519.16 188
2519.27 175
2519.39 162
2519.50 149
2519.62 136
2519.73 123
2519.85 111
2519.96 101
2520.08 95
2520.20 93
2520.31 97
2520.43 106
2520.54 119
2520.66 133
2520.77 148
2520.89 160
2521.00 169
2521.12 175
2521.23 177
2521.35 174
2521.46 168
2521.58 158
2521.69 144
2521.81 127
2521.92 108
2522.04 89
2522.15 72
2522.27 57
2522.38 47
2522.50 41
2522.61 39
2522.73 39
2522.84 43
2522.96 48
2523.07 55
2523.19 63
2523.30 71
2523.42 80
2523.53 88
2523.65 94
2523.76 98
2523.88 99
2524.00 97
2524.11 92
2524.23 84
2524.34 76
2524.46 67
2524.57 58
2524.69 49
2524.80 42
2524.92 35
2525.03 31
2525.15 28
2525.26 27
2525.38 29
2525.49 34
2525.61 40
2525.72 47
2525.84 55
2525.95 61
2526.07 65
2526.18 66
2526.30 65
2526.42 63
2526.53 61
2526.65 59
2526.76 59
2526.88 61
2526.99 63
2527.11 66
2527.22 68
2527.34 69
2527.45 69
2527.57 70
2527.68 71
2527.80 74
2527.91 77
2528.03 82
2528.14 85
2528.26 87
2528.37 87
2528.49 84
2528.61 80
2528.72 74
2528.84 67
2528.95 60
2529.07 54
2529.18 48
2529.30 43
2529.41 40
2529.53 39
2529.64 39
2529.76 40
2529.87 42
2529.99 44
2530.10 46
2530.22 50
2530.34 57
2530.45 67
2530.57 79
2530.68 93
2530.80 107
2530.91 119
2531.03 128
2531.14 132
2531.26 134
2531.37 134
2531.49 136
2531.60 140
2531.72 149
2531.83 161
2531.95 176
2532.07 191
2532.18 205
2532.30 215
2532.41 223
2532.53 227
2532.64 231
2532.76 234
2532.87 238
2532.99 244
2533.10 252
2533.22 263
2533.33 274
2533.45 284
2533.57 292
2533.68 297
2533.80 296
2533.91 291
2534.03 282
2534.14 273
2534.26 265
2534.37 262
2534.49 264
2534.60 271
2534.72 282
2534.84 294
2534.95 302
2535.07 306
2535.18 303
2535.30 294
2535.41 281
2535.53 265
2535.64 250
2535.76 238
2535.87 228
2535.99 223
2536.11 223
2536.22 226
2536.34 234
2536.45 245
2536.57 259
2536.68 274
2536.80 287
2536.91 298
2537.03 306
2537.14 309
2537.26 307
2537.38 302
2537.49 293
2537.61 283
2537.72 273
2537.84 263
2537.95 254
2538.07 248
2538.18 245
2538.30 245
2538.42 248
2538.53 256
2538.65 267
2538.76 283
2538.88 302
2538.99 325
2539.11 350
2539.22 376
2539.34 403
2539.46 429
2539.57 454
2539.69 478
2539.80 503
2539.92 530
2540.03 560
2540.15 593
2540.26 631
2540.38 674
2540.50 722
2540.61 773
2540.73 827
2540.84 882
2540.96 934
2541.07 983
2541.19 1026
2541.30 1063
2541.42 1094
2541.54 1120
2541.65 1142
2541.77 1161
2541.88 1177
2542.00 1190
2542.11 1201
2542.23 1209
2542.35 1214
2542.46 1218
2542.58 1219
2542.69 1219
2542.81 1217
2542.92 1213
2543.04 1208
2543.15 1202
2543.27 1196
2543.39 1190
2543.50 1185
2543.62 1180
2543.73 1173
2543.85 1164
2543.96 1151
2544.08 1132
2544.20 1108
2544.31 1077
2544.43 1041
2544.54 1001
2544.66 958
2544.77 914
2544.89 868
2545.00 822
2545.12 776
2545.24 731
2545.35 688
2545.47 648
2545.58 611
2545.70 578
2545.81 551
2545.93 530
2546.05 514
2546.16 502
2546.28 493
2546.39 486
2546.51 480
2546.62 473
2546.74 464
2546.86 452
2546.97 436
2547.09 418
2547.20 397
2547.32 373
2547.43 349
2547.55 325
2547.67 304
2547.78 287
2547.90 276
2548.01 272
2548.13 274
2548.24 279
2548.36 286
2548.48 292
2548.59 295
2548.71 293
2548.82 287
2548.94 278
2549.06 268
2549.17 259
2549.29 251
2549.40 242
2549.52 233
2549.63 221
2549.75 207
2549.87 190
2549.98 171
2550.10 153
2550.21 137
2550.33 124
2550.44 114
2550.56 107
2550.68 102
2550.79 98
2550.91 93
2551.02 88
2551.14 83
2551.26 80
2551.37 80
2551.49 85
2551.60 94
2551.72 107
2551.83 123
2551.95 137
2552.07 149
2552.18 155
2552.30 155
2552.41 151
2552.53 145
2552.65 140
2552.76 138
2552.88 140
2552.99 145
2553.11 153
2553.22 161
2553.34 167
2553.46 170
2553.57 171
2553.69 169
2553.80 166
2553.92 162
2554.04 156
2554.15 149
2554.27 142
2554.38 134
2554.50 125
2554.62 117
2554.73 109
2554.85 103
2554.96 97
2555.08 93
2555.19 89
2555.31 86
2555.43 83
2555.54 80
2555.66 76
2555.77 72
2555.89 67
2556.01 61
2556.12 55
2556.24 49
2556.35 45
2556.47 41
2556.59 39
2556.70 38
2556.82 39
2556.93 39
2557.05 39
2557.17 38
2557.28 37
2557.40 34
2557.51 30
2557.63 25
2557.75 19
2557.86 12
2557.98 5
2558.09 0
2558.21 0
2558.33 0
2558.44 0
2558.56 0
2558.67 0
2558.79 0
2558.91 0
2559.02 1
2559.14 9
2559.25 17
2559.37 25
2559.49 32
2559.60 36
2559.72 38
2559.83 39
2559.95 37
2560.07 36
2560.18 35
2560.30 35
2560.41 37
2560.53 42
2560.65 49
2560.76 59
2560.88 70
2560.99 82
2561.11 93
2561.23 100
2561.34 103
2561.46 100
2561.57 93
2561.69 82
2561.81 69
2561.92 57
2562.04 47
2562.15 42
2562.27 40
2562.39 40
2562.50 39
2562.62 37
2562.73 32
2562.85 22
2562.97 10
2563.08 0
2563.20 0
2563.31 0
2563.43 0
2563.55 0
2563.66 0
2563.78 0
2563.90 11
2564.01 27
2564.13 45
2564.24 61
2564.36 76
2564.48 89
2564.59 99
2564.71 106
2564.82 111
2564.94 114
2565.06 117
2565.17 119
2565.29 123
2565.40 126
2565.52 128
2565.64 130
2565.75 129
2565.87 125
2565.99 119
2566.10 110
2566.22 100
2566.33 90
2566.45 80
2566.57 72
2566.68 66
2566.80 64
2566.91 65
2567.03 69
2567.15 76
2567.26 87
2567.38 100
2567.50 116
2567.61 132
2567.73 147
2567.84 160
2567.96 169
2568.08 175
2568.19 178
2568.31 178
2568.43 178
2568.54 177
2568.66 176
2568.77 174
2568.89 171
2569.01 167
2569.12 161
2569.24 154
2569.36 147
2569.47 141
2569.59 137
2569.70 136
2569.82 136
2569.94 136
2570.05 136
2570.17 134
2570.29 131
2570.40 127
2570.52 121
2570.63 115
2570.75 108
2570.87 100
2570.98 90
2571.10 78
2571.22 65
2571.33 53
2571.45 42
2571.56 35
2571.68 32
2571.80 34
2571.91 40
2572.03 49
2572.15 60
2572.26 68
2572.38 74
2572.49 76
2572.61 74
2572.73 69
2572.84 62
2572.96 53
2573.08 45
2573.19 38
2573.31 32
2573.42 27
2573.54 23
2573.66 18
2573.77 13
2573.89 8
2574.01 2
2574.12 0
2574.24 0
2574.36 0
2574.47 0
2574.59 0
2574.70 0
2574.82 0
2574.94 4
2575.05 11
2575.17 18
2575.29 24
2575.40 30
2575.52 35
2575.64 39
2575.75 43
2575.87 46
2575.98 49
2576.10 52
2576.22 56
2576.33 60
2576.45 64
2576.57 69
2576.68 73
2576.80 77
2576.92 79
2577.03 78
2577.15 76
2577.26 72
2577.38 67
2577.50 61
2577.61 54
2577.73 47
2577.85 42
2577.96 38
2578.08 36
2578.20 38
2578.31 42
2578.43 48
2578.55 56
2578.66 64
2578.78 71
2578.89 76
2579.01 79
2579.13 80
2579.24 78
2579.36 75
2579.48 71
2579.59 67
2579.71 63
2579.83 62
2579.94 63
2580.06 66
2580.18 71
2580.29 77
2580.41 82
2580.53 86
2580.64 86
2580.76 82
2580.87 74
2580.99 64
2581.11 54
2581.22 45
2581.34 39
2581.46 37
2581.57 38
2581.69 41
2581.81 46
2581.92 51
2582.04 56
2582.16 60
2582.27 62
2582.39 62
2582.51 60
2582.62 56
2582.74 50
2582.86 43
2582.97 35
2583.09 28
2583.21 22
2583.32 17
2583.44 14
2583.55 12
2583.67 11
2583.79 9
2583.90 6
2584.02 2
2584.14 0
2584.25 0
2584.37 0
2584.49 0
2584.60 0
2584.72 0
2584.84 0
2584.95 0
2585.07 8
2585.19 17
2585.30 26
2585.42 37
2585.54 48
2585.65 59
2585.77 69
2585.89 79
2586.00 88
2586.12 95
2586.24 99
2586.35 101
2586.47 100
2586.59 98
2586.70 94
2586.82 89
2586.94 84
2587.05 80
2587.17 76
2587.29 74
2587.40 73
2587.52 73
2587.64 75
2587.75 77
2587.87 76
2587.99 73
2588.10 65
2588.22 54
2588.34 39
2588.45 23
2588.57 9
2588.69 0
2588.80 0
2588.92 0
2589.04 0
2589.15 0
2589.27 0
2589.39 1
2589.50 4
2589.62 6
2589.74 6
2589.85 6
2589.97 5
2590.09 5
2590.20 7
2590.32 9
2590.44 14
2590.55 20
2590.67 28
2590.79 39
2590.90 51
2591.02 64
2591.14 77
2591.25 89
2591.37 98
2591.49 104
2591.60 106
2591.72 104
2591.84 102
2591.95 99
2592.07 98
2592.19 99
2592.30 102
2592.42 108
2592.54 114
2592.65 118
2592.77 121
2592.89 119
2593.00 114
2593.12 106
2593.24 97
2593.35 87
2593.47 81
2593.59 78
2593.70 80
2593.82 86
2593.94 94
2594.05 103
2594.17 111
2594.29 117
2594.41 122
2594.52 125
2594.64 130
2594.76 137
2594.87 145
2594.99 155
2595.11 164
2595.22 172
2595.34 178
2595.46 181
2595.57 182
2595.69 182
2595.81 182
2595.92 184
2596.04 187
2596.16 191
2596.27 193
2596.39 193
2596.51 190
2596.62 182
2596.74 170
2596.86 155
2596.98 140
2597.09 126
2597.21 114
2597.33 105
2597.44 98
2597.56 94
2597.68 91
2597.79 89
2597.91 86
2598.03 84
2598.14 81
2598.26 80
2598.38 80
2598.49 83
2598.61 88
2598.73 95
2598.85 102
2598.96 108
2599.08 114
2599.20 117
2599.31 118
2599.43 117
2599.55 114
2599.66 109
2599.78 105
2599.90 102
2600.01 101
2600.13 102
2600.25 104
2600.37 108
2600.48 111
2600.60 114
2600.72 115
2600.83 116
2600.95 118
2601.07 123
2601.18 133
2601.30 146
2601.42 162
2601.53 181
2601.65 198
2601.77 212
2601.89 221
2602.00 224
2602.12 222
2602.24 216
2602.35 207
2602.47 196
2602.59 186
2602.70 176
2602.82 167
2602.94 160
2603.06 153
2603.17 146
2603.29 140
2603.41 136
2603.52 135
2603.64 136
2603.76 141
2603.87 148
2603.99 156
2604.11 163
2604.23 169
2604.34 172
2604.46 171
2604.58 168
2604.69 164
2604.81 160
2604.93 158
2605.04 158
2605.16 160
2605.28 163
2605.40 166
2605.51 169
2605.63 172
2605.75 174
2605.86 176
2605.98 178
2606.10 180
2606.22 183
2606.33 187
2606.45 192
2606.57 197
2606.68 201
2606.80 205
2606.92 208
2607.03 211
2607.15 215
2607.27 222
2607.39 231
2607.50 245
2607.62 264
2607.74 287
2607.85 315
2607.97 345
2608.09 379
2608.21 415
2608.32 453
2608.44 494
2608.56 540
2608.67 590
2608.79 647
2608.91 709
2609.03 775
2609.14 844
2609.26 912
2609.38 977
2609.49 1035
2609.61 1087
2609.73 1132
2609.85 1175
2609.96 1218
2610.08 1267
2610.20 1322
2610.31 1386
2610.43 1456
2610.55 1531
2610.67 1607
2610.78 1681
2610.90 1751
2611.02 1816
2611.13 1875
2611.25 1928
2611.37 1975
2611.49 2015
2611.60 2046
2611.72 2068
2611.84 2080
2611.95 2084
2612.07 2080
2612.19 2071
2612.31 2061
2612.42 2050
2612.54 2042
2612.66 2039
2612.77 2039
2612.89 2041
2613.01 2043
2613.13 2040
2613.24 2029
2613.36 2009
2613.48 1977
2613.60 1935
2613.71 1885
2613.83 1830
2613.95 1773
2614.06 1717
2614.18 1662
2614.30 1610
2614.42 1560
2614.53 1513
2614.65 1466
2614.77 1418
2614.88 1369
2615.00 1318
2615.12 1264
2615.24 1209
2615.35 1153
2615.47 1098
2615.59 1044
2615.71 992
2615.82 943
2615.94 895
2616.06 847
2616.17 800
2616.29 755
2616.41 711
2616.53 671
2616.64 636
2616.76 607
2616.88 585
2617.00 569
2617.11 557
2617.23 547
2617.35 538
2617.46 528
2617.58 515
2617.70 501
2617.82 484
2617.93 467
2618.05 451
2618.17 435
2618.29 421
2618.40 408
2618.52 394
2618.64 380
2618.76 363
2618.87 342
2618.99 319
2619.11 294
2619.22 269
2619.34 246
2619.46 227
2619.58 212
2619.69 202
2619.81 196
2619.93 193
2620.05 192
2620.16 192
2620.28 193
2620.40 195
2620.52 199
2620.63 205
2620.75 213
2620.87 221
2620.99 229
2621.10 234
2621.22 238
2621.34 239
2621.46 239
2621.57 238
2621.69 239
2621.81 240
2621.92 245
2622.04 251
2622.16 258
2622.28 265
2622.39 272
2622.51 278
2622.63 283
2622.75 287
2622.86 290
2622.98 291
2623.10 291
2623.22 288
2623.33 283
2623.45 275
2623.57 263
2623.69 248
2623.80 232
2623.92 216
2624.04 201
2624.16 189
2624.27 181
2624.39 178
2624.51 178
2624.63 182
2624.74 185
2624.86 187
2624.98 186
2625.10 179
2625.21 169
2625.33 155
2625.45 141
2625.57 129
2625.68 119
2625.80 112
2625.92 109
2626.04 107
2626.15 106
2626.27 104
2626.39 102
2626.51 98
2626.62 95
2626.74 92
2626.86 90
2626.98 90
2627.09 90
2627.21 90
2627.33 90
2627.45 90
2627.56 88
2627.68 84
2627.80 78
2627.92 69
2628.03 60
2628.15 51
2628.27 44
2628.39 39
2628.50 38
2628.62 41
2628.74 46
2628.86 52
2628.97 57
2629.09 62
2629.21 67
2629.33 71
2629.44 77
2629.56 84
2629.68 94
2629.80 107
2629.92 121
2630.03 135
2630.15 148
2630.27 157
2630.39 161
2630.50 161
2630.62 157
2630.74 151
2630.86 144
2630.97 137
2631.09 131
2631.21 125
2631.33 119
2631.44 114
2631.56 107
2631.68 101
2631.80 94
2631.91 87
2632.03 81
2632.15 75
2632.27 68
2632.39 60
2632.50 51
2632.62 42
2632.74 34
2632.86 29
2632.97 28
2633.09 32
2633.21 39
2633.33 48
2633.44 58
2633.56 67
2633.68 75
2633.80 81
2633.91 85
2634.03 88
2634.15 92
2634.27 97
2634.39 103
2634.50 110
2634.62 119
2634.74 129
2634.86 140
2634.97 152
2635.09 164
2635.21 176
2635.33 187
2635.44 197
2635.56 204
2635.68 207
2635.80 205
2635.92 198
2636.03 185
2636.15 168
2636.27 148
2636.39 127
2636.50 109
2636.62 94
2636.74 83
2636.86 76
2636.98 72
2637.09 70
2637.21 70
2637.33 70
2637.45 71
2637.56 73
2637.68 76
2637.80 80
2637.92 85
2638.04 90
2638.15 95
2638.27 98
2638.39 100
2638.51 100
2638.62 99
2638.74 97
2638.86 94
2638.98 91
2639.10 89
2639.21 87
2639.33 86
2639.45 85
2639.57 84
2639.68 82
2639.80 79
2639.92 75
2640.04 67
2640.16 56
2640.27 44
2640.39 31
2640.51 20
2640.63 13
2640.74 12
2640.86 19
2640.98 33
2641.10 52
2641.22 75
2641.33 98
2641.45 120
2641.57 138
2641.69 152
2641.81 160
2641.92 164
2642.04 164
2642.16 160
2642.28 153
2642.39 144
2642.51 134
2642.63 122
2642.75 111
2642.87 100
2642.98 92
2643.10 87
2643.22 85
2643.34 85
2643.46 88
2643.57 90
2643.69 92
2643.81 91
2643.93 88
2644.05 84
2644.16 77
2644.28 71
2644.40 65
2644.52 61
2644.63 60
2644.75 62
2644.87 65
2644.99 69
2645.11 73
2645.22 76
2645.34 78
2645.46 79
2645.58 78
2645.70 78
2645.81 78
2645.93 78
2646.05 77
2646.17 76
2646.29 74
2646.40 70
2646.52 65
2646.64 59
2646.76 53
2646.88 46
2646.99 39
2647.11 31
2647.23 23
2647.35 15
2647.47 8
2647.58 2
2647.70 0
2647.82 0
2647.94 0
2648.06 0
2648.17 0
2648.29 0
2648.41 0
2648.53 0
2648.65 0
2648.76 3
2648.88 14
2649.00 27
2649.12 43
2649.24 59
2649.35 74
2649.47 84
2649.59 91
2649.71 92
2649.83 90
2649.94 86
2650.06 80
2650.18 75
2650.30 71
2650.42 67
2650.53 65
2650.65 65
2650.77 65
2650.89 67
2651.01 70
2651.12 74
2651.24 79
2651.36 83
2651.48 87
2651.60 91
2651.71 94
2651.83 97
2651.95 100
2652.07 102
2652.19 104
2652.31 106
2652.42 109
2652.54 112
2652.66 115
2652.78 120
2652.90 124
2653.01 128
2653.13 129
2653.25 128
2653.37 123
2653.49 116
2653.60 107
2653.72 100
2653.84 96
2653.96 97
2654.08 105
2654.19 120
2654.31 138
2654.43 160
2654.55 180
2654.67 196
2654.79 206
2654.90 208
2655.02 205
2655.14 198
2655.26 190
2655.38 183
2655.49 179
2655.61 178
2655.73 180
2655.85 183
2655.97 185
2656.09 184
2656.20 180
2656.32 173
2656.44 164
2656.56 154
2656.68 144
2656.79 136
2656.91 129
2657.03 125
2657.15 124
2657.27 125
2657.39 129
2657.50 134
2657.62 142
2657.74 150
2657.86 160
2657.98 169
2658.09 178
2658.21 185
2658.33 191
2658.45 193
2658.57 193
2658.69 189
2658.80 184
2658.92 179
2659.04 174
2659.16 172
2659.28 173
2659.40 177
2659.51 182
2659.63 186
2659.75 188
2659.87 187
2659.99 182
2660.10 174
2660.22 163
2660.34 151
2660.46 140
2660.58 131
2660.70 125
2660.81 122
2660.93 123
2661.05 127
2661.17 134
2661.29 141
2661.41 148
2661.52 151
2661.64 149
2661.76 143
2661.88 133
2662.00 121
2662.12 108
2662.23 95
2662.35 84
2662.47 75
2662.59 68
2662.71 62
2662.83 57
2662.94 55
2663.06 54
2663.18 55
2663.30 59
2663.42 64
2663.54 72
2663.65 80
2663.77 89
2663.89 98
2664.01 105
2664.13 111
2664.25 114
2664.36 114
2664.48 111
2664.60 105
2664.72 96
2664.84 86
2664.96 74
2665.07 62
2665.19 51
2665.31 42
2665.43 35
2665.55 31
2665.67 28
2665.78 28
2665.90 28
2666.02 29
2666.14 28
2666.26 27
2666.38 25
2666.50 24
2666.61 24
2666.73 26
2666.85 31
2666.97 37
2667.09 44
2667.21 50
2667.32 53
2667.44 53
2667.56 50
2667.68 46
2667.80 41
2667.92 36
2668.03 34
2668.15 33
2668.27 34
2668.39 35
2668.51 37
2668.63 38
2668.75 38
2668.86 36
2668.98 33
2669.10 28
2669.22 24
2669.34 19
2669.46 14
2669.57 9
2669.69 5
2669.81 3
2669.93 1
2670.05 1
2670.17 1
2670.29 3
2670.40 5
2670.52 6
2670.64 6
2670.76 5
2670.88 2
2671.00 0
2671.12 0
2671.23 0
2671.35 0
2671.47 0
2671.59 2
2671.71 10
2671.83 18
2671.94 26
2672.06 32
2672.18 35
2672.30 37
2672.42 38
2672.54 38
2672.66 37
2672.77 36
2672.89 35
2673.01 33
2673.13 31
2673.25 29
2673.37 26
2673.49 23
2673.60 21
2673.72 18
2673.84 15
2673.96 12
2674.08 11
2674.20 11
2674.32 14
2674.43 21
2674.55 31
2674.67 44
2674.79 57
2674.91 69
2675.03 78
2675.15 82
2675.26 80
2675.38 74
2675.50 66
2675.62 58
2675.74 53
2675.86 51
2675.98 52
2676.09 56
2676.21 60
2676.33 64
2676.45 65
2676.57 63
2676.69 59
2676.81 52
2676.93 45
2677.04 38
2677.16 33
2677.28 30
2677.40 31
2677.52 34
2677.64 38
2677.76 44
2677.87 48
2677.99 51
2678.11 52
2678.23 51
2678.35 50
2678.47 49
2678.59 50
2678.71 55
2678.82 64
2678.94 78
2679.06 96
2679.18 116
2679.30 138
2679.42 159
2679.54 178
2679.65 196
2679.77 212
2679.89 226
2680.01 239
2680.13 252
2680.25 263
2680.37 273
2680.49 281
2680.60 285
2680.72 285
2680.84 282
2680.96 277
2681.08 271
2681.20 266
2681.32 261
2681.44 258
2681.55 256
2681.67 255
2681.79 253
2681.91 251
2682.03 250
2682.15 249
2682.27 250
2682.39 253
2682.50 256
2682.62 260
2682.74 264
2682.86 268
2682.98 270
2683.10 270
2683.22 267
2683.34 262
2683.45 255
2683.57 248
2683.69 240
2683.81 235
2683.93 232
2684.05 233
2684.17 235
2684.29 236
2684.40 236
2684.52 232
2684.64 225
2684.76 214
2684.88 200
2685.00 186
2685.12 172
2685.24 159
2685.36 149
2685.47 142
2685.59 138
2685.71 138
2685.83 142
2685.95 150
2686.07 162
2686.19 177
2686.31 193
2686.42 210
2686.54 226
2686.66 241
2686.78 253
2686.90 263
2687.02 271
2687.14 277
2687.26 282
2687.38 284
2687.49 285
2687.61 285
2687.73 283
2687.85 280
2687.97 276
2688.09 271
2688.21 265
2688.33 260
2688.45 257
2688.56 258
2688.68 264
2688.80 276
2688.92 295
2689.04 320
2689.16 349
2689.28 381
2689.40 412
2689.52 440
2689.63 465
2689.75 488
2689.87 508
2689.99 529
2690.11 551
2690.23 575
2690.35 600
2690.47 626
2690.59 650
2690.71 672
2690.82 690
2690.94 704
2691.06 716
2691.18 725
2691.30 734
2691.42 743
2691.54 754
2691.66 766
2691.78 780
2691.89 794
2692.01 808
2692.13 820
2692.25 831
2692.37 842
2692.49 851
2692.61 861
2692.73 872
2692.85 886
2692.97 904
2693.08 928
2693.20 957
2693.32 992
2693.44 1033
2693.56 1081
2693.68 1135
2693.80 1196
2693.92 1264
2694.04 1338
2694.16 1419
2694.27 1506
2694.39 1597
2694.51 1691
2694.63 1787
2694.75 1886
2694.87 1988
2694.99 2094
2695.11 2206
2695.23 2324
2695.35 2447
2695.47 2575
2695.58 2706
2695.70 2837
2695.82 2969
2695.94 3102
2696.06 3242
2696.18 3391
2696.30 3552
2696.42 3725
2696.54 3907
2696.66 4092
2696.77 4274
2696.89 4443
2697.01 4596
2697.13 4730
2697.25 4845
2697.37 4943
2697.49 5027
2697.61 5096
2697.73 5150
2697.85 5188
2697.97 5211
2698.08 5218
2698.20 5211
2698.32 5195
2698.44 5174
2698.56 5148
2698.68 5119
2698.80 5085
2698.92 5043
2699.04 4991
2699.16 4929
2699.28 4855
2699.40 4772
2699.51 4680
2699.63 4582
2699.75 4480
2699.87 4373
2699.99 4263
2700.11 4151
2700.23 4035
2700.35 3919
2700.47 3801
2700.59 3682
2700.71 3563
2700.83 3446
2700.94 3332
2701.06 3222
2701.18 3118
2701.30 3018
2701.42 2921
2701.54 2825
2701.66 2728
2701.78 2628
2701.90 2525
2702.02 2419
2702.14 2313
2702.26 2209
2702.37 2111
2702.49 2019
2702.61 1933
2702.73 1853
2702.85 1777
2702.97 1702
2703.09 1625
2703.21 1546
2703.33 1464
2703.45 1381
2703.57 1300
2703.69 1224
2703.81 1156
2703.92 1096
2704.04 1043
2704.16 997
2704.28 954
2704.40 912
2704.52 870
2704.64 827
2704.76 786
2704.88 748
2705.00 715
2705.12 687
2705.24 666
2705.36 648
2705.47 633
2705.59 619
2705.71 603
2705.83 584
2705.95 565
2706.07 544
2706.19 525
2706.31 508
2706.43 495
2706.55 486
2706.67 480
2706.79 474
2706.91 466
2707.03 454
2707.14 438
2707.26 417
2707.38 393
2707.50 368
2707.62 345
2707.74 328
2707.86 316
2707.98 311
2708.10 311
2708.22 315
2708.34 320
2708.46 324
2708.58 324
2708.70 322
2708.82 318
2708.93 314
2709.05 311
2709.17 309
2709.29 311
2709.41 313
2709.53 316
2709.65 318
2709.77 316
2709.89 312
2710.01 305
2710.13 296
2710.25 287
2710.37 277
2710.49 267
2710.61 258
2710.73 250
2710.84 243
2710.96 238
2711.08 236
2711.20 237
2711.32 243
2711.44 254
2711.56 270
2711.68 291
2711.80 315
2711.92 342
2712.04 368
2712.16 392
2712.28 412
2712.40 427
2712.52 436
2712.64 440
2712.76 440
2712.87 438
2712.99 435
2713.11 432
2713.23 429
2713.35 428
2713.47 427
2713.59 428
2713.71 430
2713.83 434
2713.95 440
2714.07 448
2714.19 455
2714.31 462
2714.43 466
2714.55 467
2714.67 464
2714.79 458
2714.91 449
2715.02 440
2715.14 431
2715.26 422
2715.38 415
2715.50 408
2715.62 401
2715.74 394
2715.86 387
2715.98 380
2716.10 374
2716.22 370
2716.34 368
2716.46 367
2716.58 367
2716.70 367
2716.82 365
2716.94 359
2717.06 349
2717.18 335
2717.30 318
2717.41 300
2717.53 283
2717.65 268
2717.77 255
2717.89 246
2718.01 238
2718.13 231
2718.25 224
2718.37 217
2718.49 209
2718.61 203
2718.73 199
2718.85 199
2718.97 204
2719.09 213
2719.21 224
2719.33 238
2719.45 250
2719.57 260
2719.69 267
2719.81 271
2719.93 273
2720.05 274
2720.16 276
2720.28 279
2720.40 285
2720.52 293
2720.64 302
2720.76 312
2720.88 321
2721.00 330
2721.12 336
2721.24 340
2721.36 339
2721.48 333
2721.60 323
2721.72 310
2721.84 293
2721.96 277
2722.08 264
2722.20 254
2722.32 249
2722.44 249
2722.56 251
2722.68 255
2722.80 257
2722.92 256
2723.04 251
2723.16 242
2723.28 232
2723.39 223
2723.51 215
2723.63 211
2723.75 210
2723.87 212
2723.99 215
2724.11 217
2724.23 218
2724.35 218
2724.47 217
2724.59 215
2724.71 213
2724.83 212
2724.95 210
2725.07 207
2725.19 203
2725.31 198
2725.43 192
2725.55 184
2725.67 176
2725.79 167
2725.91 157
2726.03 149
2726.15 142
2726.27 136
2726.39 131
2726.51 127
2726.63 122
2726.75 117
2726.87 110
2726.99 103
2727.11 96
2727.23 91
2727.35 87
2727.47 86
2727.58 87
2727.70 90
2727.82 94
2727.94 98
2728.06 101
2728.18 101
2728.30 99
2728.42 95
2728.54 89
2728.66 84
2728.78 80
2728.90 80
2729.02 85
2729.14 93
2729.26 102
2729.38 111
2729.50 118
2729.62 122
2729.74 124
2729.86 124
2729.98 125
2730.10 128
2730.22 133
2730.34 139
2730.46 147
2730.58 154
2730.70 160
2730.82 165
2730.94 169
2731.06 171
2731.18 174
2731.30 175
2731.42 176
2731.54 177
2731.66 177
2731.78 178
2731.90 179
2732.02 181
2732.14 185
2732.26 189
2732.38 192
2732.50 193
2732.62 191
2732.74 185
2732.86 175
2732.98 161
2733.10 143
2733.22 123
2733.34 103
2733.46 84
2733.58 68
2733.70 55
2733.82 47
2733.94 42
2734.06 40
2734.18 41
2734.30 43
2734.42 48
2734.54 54
2734.66 62
2734.78 73
2734.89 85
2735.01 97
2735.13 107
2735.25 113
2735.37 112
2735.49 105
2735.61 93
2735.73 77
2735.85 62
2735.97 48
2736.09 38
2736.21 32
2736.33 28
2736.45 27
2736.57 25
2736.69 23
2736.81 21
2736.93 18
2737.05 15
2737.17 12
2737.29 10
2737.41 8
2737.53 4
2737.65 0
2737.77 0
2737.89 0
2738.01 0
2738.13 0
2738.25 0
2738.37 0
2738.49 0
2738.61 9
2738.73 18
2738.85 25
2738.97 29
2739.09 31
2739.21 32
2739.33 31
2739.45 31
2739.57 31
2739.69 32
2739.81 34
2739.93 36
2740.05 39
2740.17 41
2740.29 42
2740.41 42
2740.53 40
2740.65 35
2740.77 30
2740.89 25
2741.01 21
2741.13 19
2741.25 20
2741.37 23
2741.49 27
2741.61 32
2741.73 36
2741.85 38
2741.97 40
2742.09 42
2742.21 46
2742.33 51
2742.46 60
2742.58 72
2742.70 85
2742.82 99
2742.94 111
2743.06 121
2743.18 128
2743.30 131
2743.42 132
2743.54 130
2743.66 129
2743.78 128
2743.90 130
2744.02 133
2744.14 139
2744.26 144
2744.38 148
2744.50 148
2744.62 142
2744.74 132
2744.86 118
2744.98 103
2745.10 89
2745.22 79
2745.34 74
2745.46 74
2745.58 77
2745.70 81
2745.82 84
2745.94 85
2746.06 84
2746.18 81
2746.30 78
2746.42 75
2746.54 74
2746.66 75
2746.78 77
2746.90 82
2747.02 88
2747.14 96
2747.26 106
2747.38 116
2747.50 127
2747.62 137
2747.74 147
2747.86 156
2747.98 163
2748.10 170
2748.22 175
2748.34 179
2748.46 181
2748.58 181
2748.70 179
2748.82 177
2748.94 173
2749.06 170
2749.18 167
2749.30 164
2749.42 160
2749.54 157
2749.66 155
2749.79 153
2749.91 152
2750.03 152
2750.15 153
2750.27 154
2750.39 154
2750.51 152
2750.63 148
2750.75 143
2750.87 137
2750.99 130
2751.11 125
2751.23 121
2751.35 118
2751.47 118
2751.59 121
2751.71 125
2751.83 130
2751.95 136
2752.07 141
2752.19 146
2752.31 148
2752.43 148
2752.55 146
2752.67 142
2752.79 137
2752.91 131
2753.03 124
2753.15 119
2753.27 115
2753.39 112
2753.51 111
2753.63 112
2753.75 113
2753.87 115
2754.00 115
2754.12 114
2754.24 110
2754.36 104
2754.48 95
2754.60 85
2754.72 74
2754.84 64
2754.96 56
2755.08 52
2755.20 53
2755.32 57
2755.44 64
2755.56 72
2755.68 78
2755.80 82
2755.92 81
2756.04 76
2756.16 67
2756.28 56
2756.40 46
2756.52 37
2756.64 33
2756.76 33
2756.88 39
2757.00 48
2757.12 59
2757.25 71
2757.37 81
2757.49 90
2757.61 96
2757.73 100
2757.85 102
2757.97 102
2758.09 101
2758.21 99
2758.33 95
2758.45 90
2758.57 83
2758.69 76
2758.81 69
2758.93 63
2759.05 58
2759.17 54
2759.29 52
2759.41 51
2759.53 50
2759.65 49
2759.77 49
2759.89 50
2760.02 52
2760.14 57
2760.26 63
2760.38 72
2760.50 81
2760.62 90
2760.74 97
2760.86 102
2760.98 106
2761.10 107
2761.22 106
2761.34 104
2761.46 101
2761.58 99
2761.70 96
2761.82 93
2761.94 88
2762.06 81
2762.18 72
2762.30 62
2762.43 52
2762.55 43
2762.67 38
2762.79 37
2762.91 40
2763.03 46
2763.15 54
2763.27 63
2763.39 69
2763.51 73
2763.63 72
2763.75 69
2763.87 63
2763.99 54
2764.11 45
2764.23 36
2764.35 29
2764.47 24
2764.60 21
2764.72 22
2764.84 27
2764.96 35
2765.08 45
2765.20 56
2765.32 65
2765.44 74
2765.56 80
2765.68 84
2765.80 86
2765.92 88
2766.04 89
2766.16 91
2766.28 94
2766.40 99
2766.52 105
2766.65 111
2766.77 116
2766.89 118
2767.01 118
2767.13 114
2767.25 108
2767.37 101
2767.49 95
2767.61 91
2767.73 92
2767.85 98
2767.97 108
2768.09 120
2768.21 133
2768.33 143
2768.45 148
2768.58 148
2768.70 143
2768.82 135
2768.94 126
2769.06 117
2769.18 109
2769.30 105
2769.42 103
2769.54 103
2769.66 104
2769.78 106
2769.90 107
2770.02 109
2770.14 109
2770.26 108
2770.39 105
2770.51 100
2770.63 94
2770.75 87
2770.87 80
2770.99 72
2771.11 66
2771.23 60
2771.35 56
2771.47 54
2771.59 54
2771.71 56
2771.83 60
2771.95 66
2772.08 75
2772.20 87
2772.32 101
2772.44 117
2772.56 133
2772.68 149
2772.80 164
2772.92 176
2773.04 185
2773.16 191
2773.28 194
2773.40 196
2773.52 197
2773.65 196
2773.77 193
2773.89 189
2774.01 182
2774.13 173
2774.25 161
2774.37 149
2774.49 137
2774.61 128
2774.73 121
2774.85 118
2774.97 116
2775.09 114
2775.22 112
2775.34 107
2775.46 101
2775.58 92
2775.70 83
2775.82 74
2775.94 67
2776.06 60
2776.18 55
2776.30 49
2776.42 42
2776.54 35
2776.67 28
2776.79 24
2776.91 23
2777.03 25
2777.15 30
2777.27 38
2777.39 46
2777.51 54
2777.63 59
2777.75 63
2777.87 66
2777.99 68
2778.12 69
2778.24 71
2778.36 74
2778.48 76
2778.60 78
2778.72 80
2778.84 80
2778.96 80
2779.08 79
2779.20 78
2779.32 75
2779.44 73
2779.57 71
2779.69 69
2779.81 68
2779.93 67
2780.05 68
2780.17 68
2780.29 69
2780.41 69
2780.53 69
2780.65 69
2780.77 69
2780.90 69
2781.02 68
2781.14 66
2781.26 62
2781.38 53
2781.50 41
2781.62 26
2781.74 9
2781.86 0
2781.98 0
2782.11 0
2782.23 0
2782.35 0
2782.47 0
2782.59 0
2782.71 0
2782.83 8
2782.95 17
2783.07 24
2783.19 30
2783.31 36
2783.44 41
2783.56 46
2783.68 49
2783.80 52
2783.92 53
2784.04 53
2784.16 53
2784.28 52
2784.40 51
2784.52 49
2784.65 49
2784.77 49
2784.89 51
2785.01 54
2785.13 57
2785.25 61
2785.37 64
2785.49 64
2785.61 62
2785.73 56
2785.86 48
2785.98 40
2786.10 32
2786.22 27
2786.34 25
2786.46 26
2786.58 30
2786.70 35
2786.82 39
2786.95 43
2787.07 46
2787.19 46
2787.31 45
2787.43 43
2787.55 41
2787.67 39
2787.79 37
2787.91 38
2788.03 41
2788.16 47
2788.28 56
2788.40 67
2788.52 78
2788.64 90
2788.76 99
2788.88 107
2789.00 113
2789.12 117
2789.25 122
2789.37 127
2789.49 135
2789.61 145
2789.73 156
2789.85 167
2789.97 178
2790.09 187
2790.21 194
2790.34 197
2790.46 198
2790.58 197
2790.70 195
2790.82 193
2790.94 192
2791.06 194
2791.18 201
2791.31 214
2791.43 231
2791.55 252
2791.67 275
2791.79 296
2791.91 313
2792.03 325
2792.15 330
2792.27 329
2792.40 325
2792.52 320
2792.64 316
2792.76 315
2792.88 316
2793.00 319
2793.12 323
2793.24 326
2793.36 326
2793.49 323
2793.61 318
2793.73 311
2793.85 303
2793.97 296
2794.09 289
2794.21 283
2794.33 276
2794.46 269
2794.58 261
2794.70 253
2794.82 246
2794.94 241
2795.06 240
2795.18 242
2795.30 247
2795.43 252
2795.55 257
2795.67 258
2795.79 254
2795.91 245
2796.03 232
2796.15 217
2796.27 200
2796.40 184
2796.52 169
2796.64 156
2796.76 143
2796.88 132
2797.00 120
2797.12 108
2797.24 96
2797.37 85
2797.49 75
2797.61 68
2797.73 65
2797.85 65
2797.97 71
2798.09 81
2798.21 94
2798.34 108
2798.46 122
2798.58 133
2798.70 141
2798.82 144
2798.94 143
2799.06 138
2799.19 130
2799.31 119
2799.43 108
2799.55 95
2799.67 83
2799.79 72
2799.91 64
2800.03 59
2800.16 57
2800.28 59
2800.40 64
2800.52 71
2800.64 79
2800.76 86
2800.88 92
2801.01 95
2801.13 95
2801.25 94
2801.37 91
2801.49 88
2801.61 86
2801.73 85
2801.86 85
2801.98 86
2802.10 87
2802.22 88
2802.34 88
2802.46 88
2802.58 87
2802.70 88
2802.83 89
2802.95 90
2803.07 92
2803.19 94
2803.31 95
2803.43 95
2803.55 95
2803.68 95
2803.80 96
2803.92 98
2804.04 102
2804.16 106
2804.28 111
2804.40 115
2804.53 120
2804.65 125
2804.77 129
2804.89 134
2805.01 138
2805.13 142
2805.25 145
2805.38 147
2805.50 149
2805.62 152
2805.74 155
2805.86 159
2805.98 164
2806.10 168
2806.23 170
2806.35 169
2806.47 166
2806.59 161
2806.71 155
2806.83 150
2806.96 147
2807.08 146
2807.20 147
2807.32 148
2807.44 150
2807.56 152
2807.68 151
2807.81 149
2807.93 146
2808.05 142
2808.17 137
2808.29 133
2808.41 130
2808.53 128
2808.66 128
2808.78 130
2808.90 135
2809.02 143
2809.14 154
2809.26 166
2809.39 179
2809.51 193
2809.63 205
2809.75 215
2809.87 223
2809.99 229
2810.11 234
2810.24 239
2810.36 244
2810.48 247
2810.60 248
2810.72 246
2810.84 240
2810.97 229
2811.09 216
2811.21 203
2811.33 193
2811.45 187
2811.57 187
2811.70 192
2811.82 200
2811.94 210
2812.06 219
2812.18 224
2812.30 223
2812.43 218
2812.55 209
2812.67 197
2812.79 185
2812.91 175
2813.03 170
2813.15 169
2813.28 173
2813.40 180
2813.52 188
2813.64 194
2813.76 197
2813.88 195
2814.01 188
2814.13 176
2814.25 162
2814.37 147
2814.49 134
2814.61 124
2814.74 120
2814.86 120
2814.98 125
2815.10 132
2815.22 140
2815.34 148
2815.47 154
2815.59 157
2815.71 158
2815.83 157
2815.95 154
2816.07 150
2816.20 146
2816.32 142
2816.44 141
2816.56 142
2816.68 145
2816.80 148
2816.93 151
2817.05 153
2817.17 152
2817.29 150
2817.41 146
2817.53 142
2817.66 137
2817.78 133
2817.90 129
2818.02 125
2818.14 120
2818.27 116
2818.39 111
2818.51 108
2818.63 106
2818.75 106
2818.87 107
2819.00 109
2819.12 111
2819.24 113
2819.36 114
2819.48 114
2819.60 114
2819.73 114
2819.85 116
2819.97 119
2820.09 123
2820.21 128
2820.34 132
2820.46 135
2820.58 136
2820.70 136
2820.82 132
2820.94 127
2821.07 120
2821.19 112
2821.31 103
2821.43 92
2821.55 81
2821.67 70
2821.80 58
2821.92 46
2822.04 34
2822.16 22
2822.28 11
2822.41 2
2822.53 0
2822.65 0
2822.77 0
2822.89 0
2823.01 0
2823.14 0
2823.26 0
2823.38 0
2823.50 0
2823.62 1
2823.75 5
2823.87 12
2823.99 22
2824.11 34
2824.23 48
2824.36 62
2824.48 75
2824.60 88
2824.72 98
2824.84 106
2824.96 111
2825.09 112
2825.21 109
2825.33 103
2825.45 94
2825.57 84
2825.70 74
2825.82 67
2825.94 64
2826.06 66
2826.18 73
2826.31 85
2826.43 99
2826.55 114
2826.67 128
2826.79 139
2826.92 147
2827.04 150
2827.16 149
2827.28 144
2827.40 137
2827.52 127
2827.65 115
2827.77 102
2827.89 89
2828.01 76
2828.13 63
2828.26 48
2828.38 34
2828.50 19
2828.62 5
2828.74 0
2828.87 0
2828.99 0
2829.11 0
2829.23 0
2829.35 14
2829.48 31
2829.60 48
2829.72 62
2829.84 71
2829.96 73
2830.09 68
2830.21 58
2830.33 45
2830.45 32
2830.57 21
2830.70 14
2830.82 13
2830.94 17
2831.06 26
2831.18 38
2831.31 52
2831.43 66
2831.55 78
2831.67 87
2831.79 93
2831.92 96
2832.04 96
2832.16 95
2832.28 95
2832.40 94
2832.53 95
2832.65 97
2832.77 100
2832.89 102
2833.01 104
2833.14 105
2833.26 106
2833.38 105
2833.50 104
2833.62 103
2833.75 102
2833.87 100
2833.99 97
2834.11 94
2834.24 90
2834.36 85
2834.48 81
2834.60 78
2834.72 76
2834.85 75
2834.97 76
2835.09 79
2835.21 81
2835.33 83
2835.46 84
2835.58 83
2835.70 82
2835.82 79
2835.94 76
2836.07 74
2836.19 73
2836.31 73
2836.43 73
2836.55 74
2836.68 73
2836.80 71
2836.92 68
2837.04 62
2837.17 56
2837.29 51
2837.41 47
2837.53 46
2837.65 47
2837.78 50
2837.90 54
2838.02 58
2838.14 63
2838.27 67
2838.39 70
2838.51 73
2838.63 76
2838.75 78
2838.88 81
2839.00 83
2839.12 86
2839.24 89
2839.36 92
2839.49 96
2839.61 99
2839.73 102
2839.85 106
2839.98 110
2840.10 116
2840.22 123
2840.34 130
2840.46 138
2840.59 145
2840.71 151
2840.83 155
2840.95 158
2841.08 159
2841.20 159
2841.32 160
2841.44 161
2841.56 164
2841.69 169
2841.81 175
2841.93 183
2842.05 192
2842.18 199
2842.30 205
2842.42 209
2842.54 210
2842.66 208
2842.79 204
2842.91 200
2843.03 197
2843.15 194
2843.28 191
2843.40 188
2843.52 184
2843.64 179
2843.77 171
2843.89 163
2844.01 153
2844.13 144
2844.25 136
2844.38 129
2844.50 123
2844.62 119
2844.74 116
2844.87 114
2844.99 111
2845.11 107
2845.23 101
2845.36 93
2845.48 86
2845.60 80
2845.72 77
2845.84 78
2845.97 83
2846.09 92
2846.21 102
2846.33 110
2846.46 115
2846.58 116
2846.70 113
2846.82 107
2846.95 97
2847.07 87
2847.19 78
2847.31 69
2847.43 62
2847.56 57
2847.68 54
2847.80 55
2847.92 57
2848.05 63
2848.17 70
2848.29 79
2848.41 87
2848.54 94
2848.66 98
2848.78 100
2848.90 97
2849.03 92
2849.15 84
2849.27 74
2849.39 63
2849.52 52
2849.64 42
2849.76 34
2849.88 28
2850.01 24
2850.13 21
2850.25 20
2850.37 18
2850.49 16
2850.62 12
2850.74 7
2850.86 2
2850.98 0
2851.11 0
2851.23 0
2851.35 1
2851.47 9
2851.60 19
2851.72 28
2851.84 35
2851.96 38
2852.09 37
2852.21 32
2852.33 25
2852.45 19
2852.58 15
2852.70 15
2852.82 18
2852.94 23
2853.07 29
2853.19 33
2853.31 34
2853.43 32
2853.56 26
2853.68 18
2853.80 9
2853.92 1
2854.05 0
2854.17 0
2854.29 0
2854.41 0
2854.54 0
2854.66 0
2854.78 0
2854.90 0
2855.03 6
2855.15 21
2855.27 38
2855.39 55
2855.52 70
2855.64 81
2855.76 87
2855.88 88
2856.01 84
2856.13 78
2856.25 72
2856.37 67
2856.50 64
2856.62 62
2856.74 63
2856.86 63
2856.99 64
2857.11 64
2857.23 63
2857.35 61
2857.48 60
2857.60 59
2857.72 58
2857.85 57
2857.97 56
2858.09 55
2858.21 54
2858.34 54
2858.46 55
2858.58 58
2858.70 62
2858.83 67
2858.95 73
2859.07 78
2859.19 83
2859.32 88
2859.44 92
2859.56 95
2859.68 96
2859.81 97
2859.93 95
2860.05 92
2860.17 87
2860.30 82
2860.42 79
2860.54 78
2860.67 80
2860.79 85
2860.91 94
2861.03 104
2861.16 116
2861.28 128
2861.40 139
2861.52 150
2861.65 160
2861.77 170
2861.89 179
2862.01 187
2862.14 191
2862.26 192
2862.38 188
2862.51 180
2862.63 169
2862.75 156
2862.87 142
2863.00 129
2863.12 118
2863.24 109
2863.36 104
2863.49 101
2863.61 101
2863.73 102
2863.86 104
2863.98 107
2864.10 110
2864.22 112
2864.35 114
2864.47 114
2864.59 112
2864.71 107
2864.84 100
2864.96 90
2865.08 80
2865.21 71
2865.33 64
2865.45 62
2865.57 64
2865.70 70
2865.82 78
2865.94 85
2866.06 90
2866.19 92
2866.31 91
2866.43 87
2866.56 84
2866.68 81
2866.80 81
2866.92 83
2867.05 87
2867.17 91
2867.29 93
2867.42 92
2867.54 87
2867.66 78
2867.78 66
2867.91 54
2868.03 43
2868.15 36
2868.27 35
2868.40 40
2868.52 51
2868.64 65
2868.77 79
2868.89 92
2869.01 100
2869.13 102
2869.26 98
2869.38 90
2869.50 80
2869.63 70
2869.75 61
2869.87 54
2869.99 48
2870.12 44
2870.24 39
2870.36 36
2870.49 33
2870.61 33
2870.73 37
2870.85 47
2870.98 61
2871.10 80
2871.22 100
2871.35 120
2871.47 137
2871.59 152
2871.71 163
2871.84 171
2871.96 177
2872.08 183
2872.21 188
2872.33 193
2872.45 196
2872.57 198
2872.70 198
2872.82 195
2872.94 191
2873.07 186
2873.19 181
2873.31 177
2873.44 174
2873.56 173
2873.68 173
2873.80 173
2873.93 173
2874.05 172
2874.17 169
2874.30 164
2874.42 158
2874.54 152
2874.66 145
2874.79 139
2874.91 133
2875.03 129
2875.16 126
2875.28 126
2875.40 129
2875.53 136
2875.65 146
2875.77 158
2875.89 172
2876.02 185
2876.14 196
2876.26 204
2876.39 207
2876.51 205
2876.63 199
2876.75 190
2876.88 179
2877.00 167
2877.12 156
2877.25 146
2877.37 138
2877.49 132
2877.62 126
2877.74 120
2877.86 114
2877.98 107
2878.11 99
2878.23 92
2878.35 86
2878.48 82
2878.60 81
2878.72 83
2878.85 86
2878.97 91
2879.09 95
2879.22 98
2879.34 100
2879.46 98
2879.58 95
2879.71 89
2879.83 81
2879.95 72
2880.08 63
2880.20 54
2880.32 48
2880.45 44
2880.57 43
2880.69 45
2880.82 48
2880.94 54
2881.06 61
2881.18 68
2881.31 74
2881.43 78
2881.55 80
2881.68 78
2881.80 74
2881.92 67
2882.05 58
2882.17 47
2882.29 37
2882.42 26
2882.54 16
2882.66 7
2882.78 0
2882.91 0
2883.03 0
2883.15 0
2883.28 0
2883.40 0
2883.52 0
2883.65 0
2883.77 1
2883.89 1
2884.02 1
2884.14 3
2884.26 6
2884.39 9
2884.51 12
2884.63 15
2884.75 15
2884.88 13
2885.00 9
2885.12 4
2885.25 0
2885.37 0
2885.49 1
2885.62 9
2885.74 22
2885.86 38
2885.99 56
2886.11 73
2886.23 87
2886.36 95
2886.48 98
2886.60 96
2886.73 92
2886.85 87
2886.97 82
2887.10 78
2887.22 75
2887.34 73
2887.47 69
2887.59 64
2887.71 58
2887.83 51
2887.96 46
2888.08 42
2888.20 41
2888.33 44
2888.45 50
2888.57 57
2888.70 65
2888.82 73
2888.94 79
2889.07 84
2889.19 88
2889.31 91
2889.44 95
2889.56 98
2889.68 102
2889.81 105
2889.93 107
2890.05 104
2890.18 97
2890.30 85
2890.42 70
2890.55 53
2890.67 35
2890.79 19
2890.92 7
2891.04 0
2891.16 0
2891.29 0
2891.41 0
2891.53 0
2891.66 0
2891.78 0
2891.90 0
2892.03 0
2892.15 5
2892.27 15
2892.40 26
2892.52 35
2892.64 43
2892.77 49
2892.89 53
2893.01 55
2893.14 54
2893.26 51
2893.38 46
2893.51 40
2893.63 33
2893.75 28
2893.88 27
2894.00 30
2894.12 39
2894.25 54
2894.37 72
2894.49 93
2894.62 112
2894.74 129
2894.86 141
2894.99 149
2895.11 153
2895.23 155
2895.36 156
2895.48 158
2895.60 162
2895.73 168
2895.85 176
2895.97 186
2896.10 195
2896.22 204
2896.34 209
2896.47 212
2896.59 210
2896.71 204
2896.84 194
2896.96 180
2897.08 164
2897.21 147
2897.33 130
2897.45 115
2897.58 101
2897.70 90
2897.83 82
2897.95 77
2898.07 73
2898.20 73
2898.32 75
2898.44 79
2898.57 87
2898.69 97
2898.81 109
2898.94 123
2899.06 137
2899.18 152
2899.31 165
2899.43 176
2899.55 183
2899.68 188
2899.80 190
2899.92 191
2900.05 192
2900.17 192
2900.29 193
2900.42 193
2900.54 192
2900.66 190
2900.79 187
2900.91 183
2901.04 179
2901.16 178
2901.28 180
2901.41 185
2901.53 193
2901.65 204
2901.78 217
2901.90 231
2902.02 246
2902.15 262
2902.27 278
2902.39 292
2902.52 305
2902.64 316
2902.76 322
2902.89 326
2903.01 328
2903.14 329
2903.26 330
2903.38 334
2903.51 339
2903.63 345
2903.75 351
2903.88 356
2904.00 358
2904.12 358
2904.25 355
2904.37 351
2904.49 348
2904.62 346
2904.74 346
2904.87 349
2904.99 354
2905.11 359
2905.24 364
2905.36 367
2905.48 369
2905.61 368
2905.73 366
2905.85 362
2905.98 357
2906.10 352
2906.23 347
2906.35 343
2906.47 340
2906.60 337
2906.72 336
2906.84 335
2906.97 336
2907.09 336
2907.21 337
2907.34 336
2907.46 332
2907.59 326
2907.71 318
2907.83 308
2907.96 299
2908.08 291
2908.20 286
2908.33 285
2908.45 289
2908.57 298
2908.70 312
2908.82 330
2908.95 351
2909.07 375
2909.19 398
2909.32 418
2909.44 432
2909.56 439
2909.69 437
2909.81 427
2909.94 410
2910.06 391
2910.18 372
2910.31 355
2910.43 343
2910.55 336
2910.68 332
2910.80 329
2910.92 327
2911.05 324
2911.17 321
2911.30 317
2911.42 313
2911.54 311
2911.67 310
2911.79 310
2911.91 311
2912.04 313
2912.16 316
2912.29 321
2912.41 330
2912.53 341
2912.66 354
2912.78 369
2912.90 382
2913.03 392
2913.15 397
2913.28 396
2913.40 390
2913.52 380
2913.65 370
2913.77 361
2913.89 355
2914.02 352
2914.14 352
2914.27 353
2914.39 355
2914.51 356
2914.64 357
2914.76 357
2914.89 357
2915.01 357
2915.13 357
2915.26 357
2915.38 356
2915.50 353
2915.63 348
2915.75 341
2915.88 333
2916.00 324
2916.12 315
2916.25 306
2916.37 298
2916.49 289
2916.62 280
2916.74 270
2916.87 260
2916.99 250
2917.11 242
2917.24 237
2917.36 235
2917.49 237
2917.61 242
2917.73 249
2917.86 256
2917.98 262
2918.10 265
2918.23 264
2918.35 260
2918.48 254
2918.60 246
2918.72 239
2918.85 233
2918.97 229
2919.10 227
2919.22 226
2919.34 225
2919.47 222
2919.59 218
2919.72 213
2919.84 208
2919.96 204
2920.09 203
2920.21 205
2920.34 209
2920.46 216
2920.58 225
2920.71 235
2920.83 248
2920.95 261
2921.08 276
2921.20 291
2921.33 307
2921.45 322
2921.57 336
2921.70 349
2921.82 362
2921.95 374
2922.07 386
2922.19 397
2922.32 406
2922.44 413
2922.57 415
2922.69 414
2922.81 408
2922.94 400
2923.06 391
2923.19 384
2923.31 379
2923.43 378
2923.56 379
2923.68 381
2923.81 381
2923.93 378
2924.05 370
2924.18 356
2924.30 337
2924.43 316
2924.55 295
2924.67 277
2924.80 263
2924.92 253
2925.05 249
2925.17 249
2925.29 251
2925.42 255
2925.54 259
2925.67 263
2925.79 266
2925.91 268
2926.04 269
2926.16 267
2926.29 264
2926.41 258
2926.53 250
2926.66 240
2926.78 229
2926.91 217
2927.03 205
2927.15 195
2927.28 187
2927.40 180
2927.53 176
2927.65 173
2927.78 172
2927.90 172
2928.02 172
2928.15 172
2928.27 173
2928.40 173
2928.52 174
2928.64 175
2928.77 177
2928.89 179
2929.02 182
2929.14 185
2929.26 187
2929.39 187
2929.51 186
2929.64 182
2929.76 177
2929.88 171
2930.01 166
2930.13 162
2930.26 161
2930.38 163
2930.51 169
2930.63 177
2930.75 185
2930.88 193
2931.00 198
2931.13 200
2931.25 199
2931.37 196
2931.50 192
2931.62 187
2931.75 184
2931.87 183
2932.00 183
2932.12 184
2932.24 185
2932.37 186
2932.49 185
2932.62 183
2932.74 179
2932.86 173
2932.99 165
2933.11 157
2933.24 150
2933.36 145
2933.49 142
2933.61 143
2933.73 147
2933.86 154
2933.98 163
2934.11 173
2934.23 182
2934.36 190
2934.48 196
2934.60 202
2934.73 207
2934.85 213
2934.98 222
2935.10 235
2935.22 254
2935.35 276
2935.47 302
2935.60 329
2935.72 355
2935.85 379
2935.97 398
2936.09 413
2936.22 426
2936.34 438
2936.47 451
2936.59 466
2936.72 484
2936.84 506
2936.96 531
2937.09 558
2937.21 587
2937.34 616
2937.46 644
2937.59 672
2937.71 698
2937.83 725
2937.96 752
2938.08 780
2938.21 810
2938.33 840
2938.46 868
2938.58 894
2938.70 915
2938.83 930
2938.95 940
2939.08 949
2939.20 958
2939.33 970
2939.45 986
2939.57 1006
2939.70 1027
2939.82 1048
2939.95 1065
2940.07 1079
2940.20 1088
2940.32 1095
2940.44 1099
2940.57 1102
2940.69 1105
2940.82 1108
2940.94 1112
2941.07 1114
2941.19 1116
2941.32 1116
2941.44 1114
2941.56 1107
2941.69 1094
2941.81 1073
2941.94 1044
2942.06 1008
2942.19 968
2942.31 927
2942.43 888
2942.56 856
2942.68 830
2942.81 811
2942.93 797
2943.06 785
2943.18 771
2943.31 754
2943.43 730
2943.55 700
2943.68 664
2943.80 625
2943.93 585
2944.05 547
2944.18 514
2944.30 485
2944.43 461
2944.55 439
2944.67 419
2944.80 398
2944.92 379
2945.05 360
2945.17 343
2945.30 329
2945.42 319
2945.55 313
2945.67 309
2945.79 306
2945.92 302
2946.04 296
2946.17 289
2946.29 280
2946.42 269
2946.54 256
2946.67 242
2946.79 228
2946.91 214
2947.04 200
2947.16 188
2947.29 177
2947.41 169
2947.54 161
2947.66 154
2947.79 146
2947.91 137
2948.03 128
2948.16 118
2948.28 108
2948.41 100
2948.53 93
2948.66 88
2948.78 85
2948.91 83
2949.03 81
2949.16 80
2949.28 80
2949.40 79
2949.53 80
2949.65 80
2949.78 81
2949.90 80
2950.03 79
2950.15 77
2950.28 74
2950.40 70
2950.53 66
2950.65 64
2950.77 63
2950.90 63
2951.02 66
2951.15 69
2951.27 74
2951.40 77
2951.52 80
2951.65 81
2951.77 81
2951.90 79
2952.02 76
2952.15 73
2952.27 72
2952.39 71
2952.52 72
2952.64 74
2952.77 77
2952.89 80
2953.02 84
2953.14 87
2953.27 91
2953.39 95
2953.52 101
2953.64 109
2953.77 120
2953.89 133
2954.01 145
2954.14 154
2954.26 160
2954.39 160
2954.51 155
2954.64 145
2954.76 134
2954.89 123
2955.01 115
2955.14 109
2955.26 107
2955.39 105
2955.51 104
2955.63 102
2955.76 97
2955.88 90
2956.01 82
2956.13 72
2956.26 63
2956.38 56
2956.51 50
2956.63 48
2956.76 50
2956.88 57
2957.01 67
2957.13 79
2957.26 92
2957.38 105
2957.51 116
2957.63 124
2957.75 127
2957.88 127
2958.00 124
2958.13 120
2958.25 115
2958.38 110
2958.50 107
2958.63 106
2958.75 108
2958.88 112
2959.00 118
2959.13 124
2959.25 130
2959.38 135
2959.50 136
2959.63 135
2959.75 132
2959.88 127
2960.00 122
2960.12 119
2960.25 118
2960.37 120
2960.50 126
2960.62 133
2960.75 140
2960.87 147
2961.00 152
2961.12 156
2961.25 160
2961.37 164
2961.50 169
2961.62 175
2961.75 181
2961.87 186
2962.00 187
2962.12 183
2962.25 174
2962.37 160
2962.50 144
2962.62 128
2962.75 113
2962.87 103
2962.99 96
2963.12 94
2963.24 95
2963.37 99
2963.49 103
2963.62 108
2963.74 112
2963.87 114
2963.99 114
2964.12 111
2964.24 105
2964.37 96
2964.49 84
2964.62 70
2964.74 58
2964.87 47
2964.99 40
2965.12 37
2965.24 38
2965.37 41
2965.49 46
2965.62 52
2965.74 56
2965.87 60
2965.99 62
2966.12 62
2966.24 60
2966.37 56
2966.49 51
2966.62 46
2966.74 41
2966.87 37
2966.99 34
2967.12 32
2967.24 30
2967.37 28
2967.49 24
2967.62 19
2967.74 13
2967.87 6
2967.99 0
2968.11 0
2968.24 0
2968.36 0
2968.49 0
2968.61 0
2968.74 0
2968.86 0
2968.99 0
2969.11 6
2969.24 15
2969.36 24
2969.49 33
2969.61 40
2969.74 47
2969.86 52
2969.99 56
2970.11 57
2970.24 58
2970.36 56
2970.49 54
2970.61 50
2970.74 46
2970.86 42
2970.99 39
2971.11 35
2971.24 30
2971.36 22
2971.49 12
2971.61 1
2971.74 0
2971.86 0
2971.99 0
2972.11 0
2972.24 0
2972.36 5
2972.49 21
2972.61 36
2972.74 49
2972.86 58
2972.99 62
2973.11 63
2973.24 61
2973.36 57
2973.49 51
2973.61 46
2973.74 41
2973.86 37
2973.99 36
2974.11 38
2974.24 42
2974.36 48
2974.49 56
2974.61 63
2974.74 69
2974.87 72
2974.99 73
2975.12 72
2975.24 70
2975.37 68
2975.49 67
2975.62 68
2975.74 70
2975.87 74
2975.99 77
2976.12 78
2976.24 76
2976.37 71
2976.49 63
2976.62 53
2976.74 41
2976.87 30
2976.99 20
2977.12 12
2977.24 4
2977.37 0
2977.49 0
2977.62 0
2977.74 0
2977.87 0
2977.99 0
2978.12 0
2978.24 2
2978.37 11
2978.49 19
2978.62 27
2978.74 34
2978.87 40
2978.99 45
2979.12 50
2979.24 54
2979.37 57
2979.49 61
2979.62 66
2979.74 71
2979.87 78
2980.00 84
2980.12 90
2980.25 96
2980.37 100
2980.50 101
2980.62 100
2980.75 97
2980.87 92
2981.00 86
2981.12 80
2981.25 76
2981.37 73
2981.50 74
2981.62 77
2981.75 82
2981.87 87
2982.00 89
2982.12 88
2982.25 83
2982.37 75
2982.50 64
2982.62 54
2982.75 46
2982.88 41
2983.00 38
2983.13 37
2983.25 35
2983.38 31
2983.50 25
2983.63 17
2983.75 6
2983.88 0
2984.00 0
2984.13 0
2984.25 0
2984.38 0
2984.50 0
2984.63 0
2984.75 13
2984.88 28
2985.00 42
2985.13 54
2985.26 64
2985.38 70
2985.51 74
2985.63 76
2985.76 76
2985.88 76
2986.01 76
2986.13 76
2986.26 76
2986.38 75
2986.51 73
2986.63 70
2986.76 65
2986.88 60
2987.01 55
2987.13 50
2987.26 46
2987.39 43
2987.51 40
2987.64 37
2987.76 34
2987.89 30
2988.01 24
2988.14 17
2988.26 11
2988.39 6
2988.51 3
2988.64 4
2988.76 9
2988.89 18
2989.02 31
2989.14 46
2989.27 64
2989.39 82
2989.52 99
2989.64 113
2989.77 122
2989.89 126
2990.02 125
2990.14 117
2990.27 106
2990.39 93
2990.52 80
2990.65 68
2990.77 59
2990.90 53
2991.02 48
2991.15 45
2991.27 41
2991.40 37
2991.52 32
2991.65 27
2991.77 23
2991.90 21
2992.02 20
2992.15 20
2992.28 19
2992.40 16
2992.53 11
2992.65 2
2992.78 0
2992.90 0
2993.03 0
2993.15 0
2993.28 0
2993.40 1
2993.53 15
2993.66 28
2993.78 39
2993.91 45
2994.03 46
2994.16 43
2994.28 38
2994.41 32
2994.53 26
2994.66 19
2994.79 12
2994.91 5
2995.04 0
2995.16 0
2995.29 0
2995.41 0
2995.54 0
2995.66 0
2995.79 0
2995.91 0
2996.04 1
2996.17 7
2996.29 14
2996.42 21
2996.54 29
2996.67 38
2996.79 48
2996.92 57
2997.04 65
2997.17 71
2997.30 75
2997.42 75
2997.55 73
2997.67 68
2997.80 64
2997.92 60
2998.05 58
2998.17 60
2998.30 65
2998.43 73
2998.55 83
2998.68 93
2998.80 102
2998.93 110
2999.05 116
2999.18 119
2999.30 122
2999.43 123
2999.56 125
2999.68 127
2999.81 129
2999.93 131
3000.06 132
3000.18 132
3000.31 130
3000.43 128
3000.56 126
3000.69 123
3000.81 121
3000.94 120
3001.06 120
3001.19 121
3001.31 121
3001.44 121
3001.57 119
3001.69 115
3001.82 111
3001.94 106
3002.07 101
3002.19 99
3002.32 99
3002.44 103
3002.57 110
3002.70 120
3002.82 131
3002.95 141
3003.07 150
3003.20 156
3003.32 160
3003.45 162
3003.58 162
3003.70 160
3003.83 156
3003.95 150
3004.08 142
3004.20 132
3004.33 120
3004.46 108
3004.58 94
3004.71 81
3004.83 69
3004.96 59
3005.08 51
3005.21 44
3005.34 38
3005.46 33
3005.59 27
3005.71 21
3005.84 14
3005.96 9
3006.09 8
3006.22 11
3006.34 20
3006.47 34
3006.59 53
3006.72 72
3006.84 90
3006.97 104
3007.10 113
3007.22 116
3007.35 114
3007.47 109
3007.60 104
3007.72 99
3007.85 93
3007.98 87
3008.10 79
3008.23 69
3008.35 57
3008.48 45
3008.61 35
3008.73 27
3008.86 24
3008.98 26
3009.11 32
3009.23 39
3009.36 48
3009.49 56
3009.61 64
3009.74 69
3009.86 74
3009.99 76
3010.11 79
3010.24 80
3010.37 81
3010.49 81
3010.62 81
3010.74 80
3010.87 80
3011.00 79
3011.12 79
3011.25 78
3011.37 77
3011.50 76
3011.62 76
3011.75 75
3011.88 75
3012.00 77
3012.13 79
3012.25 81
3012.38 83
3012.51 83
3012.63 83
3012.76 81
3012.88 77
3013.01 73
3013.13 69
3013.26 67
3013.39 67
3013.51 70
3013.64 75
3013.76 83
3013.89 92
3014.02 101
3014.14 109
3014.27 117
3014.39 123
3014.52 127
3014.65 130
3014.77 131
3014.90 130
3015.02 127
3015.15 122
3015.28 115
3015.40 107
3015.53 100
3015.65 95
3015.78 92
3015.90 92
3016.03 95
3016.16 99
3016.28 105
3016.41 112
3016.53 120
3016.66 128
3016.79 136
3016.91 143
3017.04 149
3017.16 153
3017.29 154
3017.42 151
3017.54 144
3017.67 134
3017.79 121
3017.92 107
3018.05 93
3018.17 79
3018.30 66
3018.42 56
3018.55 48
3018.68 42
3018.80 40
3018.93 40
3019.05 43
3019.18 48
3019.31 54
3019.43 60
3019.56 67
3019.68 72
3019.81 77
3019.94 80
3020.06 83
3020.19 85
3020.31 85
3020.44 84
3020.57 83
3020.69 81
3020.82 79
3020.94 78
3021.07 77
3021.20 77
3021.32 79
3021.45 82
3021.57 86
3021.70 89
3021.83 92
3021.95 95
3022.08 97
3022.20 97
3022.33 95
3022.46 92
3022.58 86
3022.71 79
3022.84 71
3022.96 64
3023.09 59
3023.21 56
3023.34 55
3023.47 57
3023.59 61
3023.72 65
3023.84 70
3023.97 75
3024.10 79
3024.22 83
3024.35 88
3024.47 92
3024.60 96
3024.73 101
3024.85 106
3024.98 112
3025.11 118
3025.23 123
3025.36 126
3025.48 125
3025.61 121
3025.74 112
3025.86 101
3025.99 87
3026.11 73
3026.24 60
3026.37 50
3026.49 43
3026.62 41
3026.74 44
3026.87 52
3027.00 62
3027.12 74
3027.25 85
3027.38 94
3027.50 97
3027.63 96
3027.75 91
3027.88 83
3028.01 75
3028.13 69
3028.26 65
3028.39 65
3028.51 67
3028.64 71
3028.76 75
3028.89 79
3029.02 81
3029.14 81
3029.27 79
3029.39 75
3029.52 70
3029.65 63
3029.77 57
3029.90 51
3030.03 47
3030.15 44
3030.28 43
3030.40 42
3030.53 41
3030.66 39
3030.78 37
3030.91 34
3031.04 31
3031.16 29
3031.29 26
3031.41 24
3031.54 22
3031.67 20
3031.79 17
3031.92 14
3032.05 12
3032.17 10
3032.30 10
3032.42 12
3032.55 17
3032.68 23
3032.80 31
3032.93 40
3033.06 47
3033.18 51
3033.31 52
3033.44 50
3033.56 47
3033.69 43
3033.81 40
3033.94 39
3034.07 41
3034.19 44
3034.32 49
3034.45 54
3034.57 59
3034.70 65
3034.82 70
3034.95 75
3035.08 79
3035.20 84
3035.33 87
3035.46 91
3035.58 93
3035.71 96
3035.84 98
3035.96 100
3036.09 101
3036.21 101
3036.34 100
3036.47 99
3036.59 96
3036.72 94
3036.85 93
3036.97 94
3037.10 96
3037.23 101
3037.35 105
3037.48 108
3037.60 108
3037.73 104
3037.86 95
3037.98 83
3038.11 71
3038.24 60
3038.36 52
3038.49 48
3038.62 49
3038.74 52
3038.87 56
3038.99 59
3039.12 60
3039.25 59
3039.37 55
3039.50 50
3039.63 45
3039.75 41
3039.88 37
3040.01 36
3040.13 36
3040.26 37
3040.39 39
3040.51 42
3040.64 45
3040.77 48
3040.89 50
3041.02 51
3041.14 50
3041.27 46
3041.40 40
3041.52 33
3041.65 25
3041.78 18
3041.90 12
3042.03 8
3042.16 6
3042.28 4
3042.41 2
3042.54 0
3042.66 0
3042.79 0
3042.92 0
3043.04 0
3043.17 0
3043.29 0
3043.42 1
3043.55 9
3043.67 18
3043.80 25
3043.93 30
3044.05 33
3044.18 33
3044.31 31
3044.43 28
3044.56 23
3044.69 19
3044.81 16
3044.94 17
3045.07 21
3045.19 29
3045.32 41
3045.45 56
3045.57 72
3045.70 87
3045.83 101
3045.95 113
3046.08 122
3046.20 127
3046.33 130
3046.46 130
3046.58 128
3046.71 122
3046.84 115
3046.96 106
3047.09 96
3047.22 86
3047.34 76
3047.47 67
3047.60 60
3047.72 54
3047.85 51
3047.98 50
3048.10 53
3048.23 59
3048.36 71
3048.48 87
3048.61 108
3048.74 132
3048.86 158
3048.99 182
3049.12 203
3049.24 219
3049.37 228
3049.50 231
3049.62 228
3049.75 222
3049.88 214
3050.00 207
3050.13 201
3050.26 198
3050.38 196
3050.51 196
3050.64 194
3050.76 189
3050.89 180
3051.02 167
3051.14 151
3051.27 134
3051.40 118
3051.52 106
3051.65 100
3051.78 99
3051.90 103
3052.03 109
3052.16 115
3052.28 119
3052.41 122
3052.54 122
3052.66 121
3052.79 121
3052.92 122
3053.04 124
3053.17 129
3053.30 135
3053.42 141
3053.55 147
3053.68 152
3053.80 155
3053.93 157
3054.06 157
3054.18 157
3054.31 157
3054.44 156
3054.56 155
3054.69 155
3054.82 156
3054.94 156
3055.07 157
3055.20 159
3055.32 160
3055.45 162
3055.58 164
3055.70 167
3055.83 171
3055.96 176
3056.09 183
3056.21 192
3056.34 201
3056.47 210
3056.59 217
3056.72 221
3056.85 221
3056.97 217
3057.10 209
3057.23 199
3057.35 186
3057.48 172
3057.61 157
3057.73 143
3057.86 130
3057.99 119
3058.11 109
3058.24 101
3058.37 97
3058.49 95
3058.62 97
3058.75 102
3058.87 111
3059.00 122
3059.13 134
3059.26 146
3059.38 157
3059.51 165
3059.64 171
3059.76 175
3059.89 178
3060.02 179
3060.14 180
3060.27 180
3060.40 179
3060.52 177
3060.65 173
3060.78 169
3060.90 164
3061.03 159
3061.16 153
3061.28 148
3061.41 141
3061.54 134
3061.67 127
3061.79 119
3061.92 113
3062.05 109
3062.17 107
3062.30 107
3062.43 108
3062.55 109
3062.68 108
3062.81 104
3062.93 99
3063.06 92
3063.19 84
3063.32 76
3063.44 68
3063.57 62
3063.70 57
3063.82 54
3063.95 51
3064.08 50
3064.20 50
3064.33 50
3064.46 51
3064.58 52
3064.71 54
3064.84 56
3064.97 58
3065.09 59
3065.22 59
3065.35 59
3065.47 58
3065.60 58
3065.73 58
3065.85 61
3065.98 67
3066.11 75
3066.24 85
3066.36 94
3066.49 103
3066.62 108
3066.74 111
3066.87 110
3067.00 107
3067.12 103
3067.25 97
3067.38 92
3067.51 86
3067.63 80
3067.76 74
3067.89 69
3068.01 67
3068.14 66
3068.27 70
3068.39 76
3068.52 86
3068.65 97
3068.78 108
3068.90 118
3069.03 125
3069.16 130
3069.28 134
3069.41 136
3069.54 137
3069.66 140
3069.79 143
3069.92 146
3070.05 149
3070.17 152
3070.30 153
3070.43 153
3070.55 152
3070.68 150
3070.81 149
3070.94 147
3071.06 147
3071.19 148
3071.32 150
3071.44 152
3071.57 155
3071.70 158
3071.82 161
3071.95 162
3072.08 163
3072.21 162
3072.33 159
3072.46 155
3072.59 151
3072.71 146
3072.84 143
3072.97 140
3073.10 140
3073.22 142
3073.35 145
3073.48 149
3073.60 153
3073.73 156
3073.86 155
3073.99 151
3074.11 143
3074.24 132
3074.37 117
3074.49 102
3074.62 87
3074.75 75
3074.88 67
3075.00 65
3075.13 68
3075.26 75
3075.38 84
3075.51 93
3075.64 101
3075.77 106
3075.89 110
3076.02 114
3076.15 117
3076.28 121
3076.40 126
3076.53 132
3076.66 139
3076.78 147
3076.91 156
3077.04 165
3077.17 174
3077.29 183
3077.42 189
3077.55 192
3077.67 192
3077.80 188
3077.93 181
3078.06 174
3078.18 168
3078.31 164
3078.44 165
3078.56 170
3078.69 178
3078.82 188
3078.95 196
3079.07 201
3079.20 202
3079.33 199
3079.46 192
3079.58 184
3079.71 176
3079.84 171
3079.96 171
3080.09 174
3080.22 181
3080.35 191
3080.47 201
3080.60 211
3080.73 220
3080.86 227
3080.98 232
3081.11 236
3081.24 238
3081.36 239
3081.49 239
3081.62 236
3081.75 231
3081.87 224
3082.00 216
3082.13 206
3082.26 196
3082.38 186
3082.51 177
3082.64 169
3082.77 162
3082.89 155
3083.02 148
3083.15 140
3083.27 130
3083.40 119
3083.53 107
3083.66 95
3083.78 84
3083.91 76
3084.04 71
3084.17 68
3084.29 67
3084.42 65
3084.55 62
3084.68 56
3084.80 47
3084.93 33
3085.06 16
3085.18 0
3085.31 0
3085.44 0
3085.57 0
3085.69 0
3085.82 0
3085.95 0
3086.08 0
3086.20 4
3086.33 29
3086.46 55
3086.59 80
3086.71 101
3086.84 117
3086.97 127
3087.10 131
3087.22 129
3087.35 122
3087.48 113
3087.61 103
3087.73 93
3087.86 85
3087.99 78
3088.12 72
3088.24 67
3088.37 61
3088.50 55
3088.62 49
3088.75 43
3088.88 38
3089.01 34
3089.13 31
3089.26 31
3089.39 32
3089.52 34
3089.64 36
3089.77 38
3089.90 39
3090.03 38
3090.15 36
3090.28 32
3090.41 27
3090.54 21
3090.66 14
3090.79 7
3090.92 0
3091.05 0
3091.17 0
3091.30 0
3091.43 0
3091.56 8
3091.68 19
3091.81 30
3091.94 41
3092.07 51
3092.19 58
3092.32 63
3092.45 65
3092.58 64
3092.70 61
3092.83 57
3092.96 51
3093.09 45
3093.21 38
3093.34 31
3093.47 26
3093.60 23
3093.72 22
3093.85 25
3093.98 30
3094.11 36
3094.23 43
3094.36 49
3094.49 54
3094.62 58
3094.75 59
3094.87 59
3095.00 57
3095.13 54
3095.26 49
3095.38 43
3095.51 37
3095.64 31
3095.77 26
3095.89 23
3096.02 22
3096.15 24
3096.28 27
3096.40 29
3096.53 31
3096.66 31
3096.79 29
3096.91 27
3097.04 26
3097.17 26
3097.30 28
3097.42 33
3097.55 38
3097.68 44
3097.81 50
3097.94 55
3098.06 59
3098.19 63
3098.32 66
3098.45 68
3098.57 69
3098.70 68
3098.83 63
3098.96 55
3099.08 45
3099.21 34
3099.34 25
3099.47 18
3099.59 15
3099.72 17
3099.85 21
3099.98 27
3100.11 33
3100.23 38
3100.36 41
3100.49 43
3100.62 44
3100.74 44
3100.87 43
3101.00 43
3101.13 42
3101.25 42
3101.38 44
3101.51 49
3101.64 56
3101.77 65
3101.89 74
3102.02 84
3102.15 91
3102.28 96
3102.40 98
3102.53 99
3102.66 100
3102.79 101
3102.92 104
3103.04 109
3103.17 114
3103.30 119
3103.43 123
3103.55 125
3103.68 126
3103.81 126
3103.94 123
3104.06 120
3104.19 114
3104.32 107
3104.45 99
3104.58 90
3104.70 82
3104.83 76
3104.96 75
3105.09 77
3105.21 83
3105.34 91
3105.47 100
3105.60 109
3105.73 117
3105.85 122
3105.98 126
3106.11 129
3106.24 130
3106.37 130
3106.49 127
3106.62 122
3106.75 113
3106.88 102
3107.00 90
3107.13 79
3107.26 68
3107.39 59
3107.52 52
3107.64 47
3107.77 42
3107.90 37
3108.03 33
3108.15 29
3108.28 28
3108.41 28
3108.54 32
3108.67 38
3108.79 45
3108.92 52
3109.05 59
3109.18 63
3109.31 66
3109.43 67
3109.56 67
3109.69 66
3109.82 65
3109.94 63
3110.07 60
3110.20 55
3110.33 49
3110.46 42
3110.58 36
3110.71 32
3110.84 29
3110.97 28
3111.10 28
3111.22 28
3111.35 28
3111.48 28
3111.61 27
3111.74 27
3111.86 27
3111.99 28
3112.12 30
3112.25 32
3112.38 35
3112.50 37
3112.63 37
3112.76 35
3112.89 30
3113.01 23
3113.14 14
3113.27 5
3113.40 0
3113.53 0
3113.65 0
3113.78 0
3113.91 0
3114.04 0
3114.17 0
3114.29 1
3114.42 7
3114.55 12
3114.68 15
3114.81 17
3114.93 19
3115.06 21
3115.19 25
3115.32 30
3115.45 38
3115.57 47
3115.70 56
3115.83 66
3115.96 76
3116.09 85
3116.21 93
3116.34 101
3116.47 108
3116.60 113
3116.73 117
3116.85 117
3116.98 115
3117.11 111
3117.24 105
3117.37 98
3117.49 92
3117.62 88
3117.75 87
3117.88 88
3118.01 91
3118.13 94
3118.26 97
3118.39 99
3118.52 100
3118.65 101
3118.78 104
3118.90 110
3119.03 120
3119.16 135
3119.29 155
3119.42 178
3119.54 202
3119.67 225
3119.80 244
3119.93 259
3120.06 267
3120.18 269
3120.31 264
3120.44 253
3120.57 238
3120.70 220
3120.82 201
3120.95 185
3121.08 172
3121.21 164
3121.34 163
3121.47 169
3121.59 180
3121.72 195
3121.85 214
3121.98 235
3122.11 257
3122.23 276
3122.36 293
3122.49 304
3122.62 309
3122.75 307
3122.87 299
3123.00 287
3123.13 274
3123.26 263
3123.39 256
3123.52 252
3123.64 252
3123.77 253
3123.90 254
3124.03 253
3124.16 248
3124.28 240
3124.41 230
3124.54 219
3124.67 210
3124.80 203
3124.93 199
3125.05 196
3125.18 193
3125.31 190
3125.44 184
3125.57 174
3125.69 162
3125.82 149
3125.95 136
3126.08 126
3126.21 119
3126.34 117
3126.46 118
3126.59 122
3126.72 126
3126.85 130
3126.98 132
3127.11 132
3127.23 132
3127.36 132
3127.49 132
3127.62 133
3127.75 134
3127.87 135
3128.00 133
3128.13 129
3128.26 124
3128.39 117
3128.52 109
3128.64 103
3128.77 99
3128.90 96
3129.03 93
3129.16 90
3129.29 86
3129.41 82
3129.54 75
3129.67 69
3129.80 62
3129.93 56
3130.06 51
3130.18 48
3130.31 47
3130.44 48
3130.57 51
3130.70 56
3130.82 62
3130.95 68
3131.08 74
3131.21 79
3131.34 82
3131.47 83
3131.59 81
3131.72 76
3131.85 69
3131.98 62
3132.11 55
3132.24 50
3132.36 49
3132.49 53
3132.62 62
3132.75 75
3132.88 88
3133.01 100
3133.14 107
3133.26 108
3133.39 102
3133.52 90
3133.65 75
3133.78 60
3133.91 47
3134.03 39
3134.16 37
3134.29 41
3134.42 49
3134.55 59
3134.68 69
3134.80 78
3134.93 83
3135.06 84
3135.19 82
3135.32 76
3135.45 69
3135.57 61
3135.70 54
3135.83 49
3135.96 46
3136.09 46
3136.22 47
3136.34 50
3136.47 54
3136.60 60
3136.73 68
3136.86 78
3136.99 90
3137.12 102
3137.24 113
3137.37 122
3137.50 128
3137.63 131
3137.76 131
3137.89 129
3138.01 128
3138.14 127
3138.27 128
3138.40 130
3138.53 131
3138.66 131
3138.79 130
3138.91 126
3139.04 119
3139.17 110
3139.30 100
3139.43 90
3139.56 80
3139.68 71
3139.81 64
3139.94 59
3140.07 56
3140.20 54
3140.33 52
3140.46 50
3140.58 46
3140.71 42
3140.84 37
3140.97 32
3141.10 27
3141.23 23
3141.36 19
3141.48 15
3141.61 11
3141.74 7
3141.87 3
3142.00 0
3142.13 0
3142.26 0
3142.38 0
3142.51 0
3142.64 0
3142.77 0
3142.90 0
3143.03 0
3143.16 1
3143.28 3
3143.41 7
3143.54 11
3143.67 16
3143.80 21
3143.93 24
3144.06 26
3144.18 27
3144.31 29
3144.44 33
3144.57 38
3144.70 46
3144.83 56
3144.96 67
3145.08 77
3145.21 85
3145.34 91
3145.47 96
3145.60 100
3145.73 103
3145.86 106
3145.98 109
3146.11 111
3146.24 115
3146.37 120
3146.50 126
3146.63 134
3146.76 142
3146.88 149
3147.01 154
3147.14 154
3147.27 150
3147.40 142
3147.53 134
3147.66 127
3147.79 123
3147.91 126
3148.04 133
3148.17 146
3148.30 163
3148.43 182
3148.56 200
3148.69 217
3148.81 230
3148.94 238
3149.07 240
3149.20 239
3149.33 233
3149.46 224
3149.59 215
3149.72 207
3149.84 200
3149.97 195
3150.10 191
3150.23 189
3150.36 187
3150.49 185
3150.62 182
3150.75 180
3150.87 177
3151.00 174
3151.13 171
3151.26 170
3151.39 170
3151.52 173
3151.65 177
3151.78 183
3151.90 191
3152.03 200
3152.16 209
3152.29 218
3152.42 224
3152.55 227
3152.68 227
3152.81 223
3152.93 217
3153.06 210
3153.19 202
3153.32 196
3153.45 192
3153.58 191
3153.71 192
3153.84 196
3153.96 202
3154.09 209
3154.22 217
3154.35 223
3154.48 228
3154.61 230
3154.74 231
3154.87 231
3154.99 229
3155.12 227
3155.25 225
3155.38 224
3155.51 222
3155.64 219
3155.77 217
3155.90 215
3156.03 213
3156.15 212
3156.28 212
3156.41 214
3156.54 215
3156.67 216
3156.80 215
3156.93 213
3157.06 209
3157.18 204
3157.31 199
3157.44 193
3157.57 189
3157.70 187
3157.83 186
3157.96 186
3158.09 186
3158.22 185
3158.34 182
3158.47 177
3158.60 169
3158.73 160
3158.86 152
3158.99 145
3159.12 143
3159.25 146
3159.38 153
3159.50 164
3159.63 175
3159.76 187
3159.89 196
3160.02 202
3160.15 206
3160.28 208
3160.41 210
3160.54 213
3160.66 218
3160.79 224
3160.92 231
3161.05 241
3161.18 252
3161.31 266
3161.44 284
3161.57 308
3161.70 340
3161.83 379
3161.95 426
3162.08 481
3162.21 540
3162.34 603
3162.47 664
3162.60 723
3162.73 775
3162.86 820
3162.99 858
3163.11 890
3163.24 917
3163.37 942
3163.50 966
3163.63 993
3163.76 1024
3163.89 1060
3164.02 1103
3164.15 1152
3164.28 1209
3164.40 1275
3164.53 1352
3164.66 1439
3164.79 1536
3164.92 1644
3165.05 1761
3165.18 1884
3165.31 2008
3165.44 2130
3165.57 2247
3165.69 2355
3165.82 2454
3165.95 2544
3166.08 2627
3166.21 2705
3166.34 2781
3166.47 2855
3166.60 2925
3166.73 2990
3166.86 3049
3166.99 3100
3167.11 3141
3167.24 3173
3167.37 3198
3167.50 3217
3167.63 3231
3167.76 3239
3167.89 3240
3168.02 3236
3168.15 3226
3168.28 3211
3168.40 3193
3168.53 3173
3168.66 3153
3168.79 3131
3168.92 3107
3169.05 3080
3169.18 3050
3169.31 3017
3169.44 2982
3169.57 2946
3169.70 2909
3169.82 2868
3169.95 2823
3170.08 2770
3170.21 2709
3170.34 2640
3170.47 2565
3170.60 2486
3170.73 2408
3170.86 2331
3170.99 2256
3171.12 2183
3171.25 2109
3171.37 2034
3171.50 1958
3171.63 1879
3171.76 1800
3171.89 1720
3172.02 1640
3172.15 1561
3172.28 1484
3172.41 1408
3172.54 1335
3172.67 1267
3172.80 1203
3172.92 1145
3173.05 1093
3173.18 1047
3173.31 1007
3173.44 973
3173.57 943
3173.70 916
3173.83 891
3173.96 866
3174.09 839
3174.22 811
3174.35 783
3174.47 754
3174.60 726
3174.73 702
3174.86 679
3174.99 659
3175.12 640
3175.25 619
3175.38 595
3175.51 568
3175.64 538
3175.77 507
3175.90 477
3176.03 451
3176.15 428
3176.28 410
3176.41 396
3176.54 386
3176.67 378
3176.80 372
3176.93 368
3177.06 364
3177.19 362
3177.32 360
3177.45 358
3177.58 355
3177.71 353
3177.83 350
3177.96 347
3178.09 344
3178.22 341
3178.35 339
3178.48 338
3178.61 338
3178.74 338
3178.87 341
3179.00 343
3179.13 346
3179.26 346
3179.39 344
3179.52 336
3179.64 323
3179.77 305
3179.90 283
3180.03 258
3180.16 235
3180.29 216
3180.42 202
3180.55 195
3180.68 195
3180.81 201
3180.94 210
3181.07 221
3181.20 232
3181.33 242
3181.46 251
3181.58 257
3181.71 263
3181.84 267
3181.97 270
3182.10 273
3182.23 274
3182.36 275
3182.49 274
3182.62 272
3182.75 268
3182.88 262
3183.01 252
3183.14 240
3183.27 224
3183.40 205
3183.53 185
3183.65 165
3183.78 146
3183.91 130
3184.04 117
3184.17 108
3184.30 102
3184.43 99
3184.56 99
3184.69 100
3184.82 102
3184.95 105
3185.08 107
3185.21 107
3185.34 106
3185.47 104
3185.60 101
3185.73 99
3185.85 99
3185.98 101
3186.11 106
3186.24 113
3186.37 120
3186.50 125
3186.63 127
3186.76 125
3186.89 120
3187.02 113
3187.15 105
3187.28 98
3187.41 92
3187.54 90
3187.67 90
3187.80 93
3187.93 97
3188.06 104
3188.19 113
3188.31 123
3188.44 134
3188.57 146
3188.70 158
3188.83 168
3188.96 175
3189.09 178
3189.22 175
3189.35 168
3189.48 158
3189.61 146
3189.74 135
3189.87 127
3190.00 122
3190.13 121
3190.26 123
3190.39 127
3190.52 132
3190.65 138
3190.78 145
3190.90 151
3191.03 157
3191.16 163
3191.29 167
3191.42 169
3191.55 169
3191.68 166
3191.81 160
3191.94 153
3192.07 147
3192.20 141
3192.33 137
3192.46 134
3192.59 133
3192.72 132
3192.85 129
3192.98 124
3193.11 115
3193.24 104
3193.37 90
3193.50 75
3193.63 62
3193.76 51
3193.89 44
3194.01 42
3194.14 45
3194.27 52
3194.40 60
3194.53 68
3194.66 74
3194.79 79
3194.92 81
3195.05 80
3195.18 77
3195.31 73
3195.44 69
3195.57 64
3195.70 59
3195.83 53
3195.96 46
3196.09 38
3196.22 30
3196.35 22
3196.48 14
3196.61 8
3196.74 4
3196.87 3
3197.00 5
3197.13 9
3197.26 16
3197.39 23
3197.51 31
3197.64 37
3197.77 42
3197.90 43
3198.03 42
3198.16 39
3198.29 35
3198.42 30
3198.55 25
3198.68 20
3198.81 17
3198.94 14
3199.07 11
3199.20 8
3199.33 6
3199.46 4
3199.59 2
3199.72 0
3199.85 0
3199.98 0
3200.11 0
3200.24 0
3200.37 0
3200.50 0
3200.63 0
3200.76 0
3200.89 6
3201.02 13
3201.15 20
3201.28 25
3201.41 29
3201.54 29
3201.67 27
3201.80 23
3201.93 18
3202.06 14
3202.18 12
3202.31 11
3202.44 12
3202.57 15
3202.70 20
3202.83 26
3202.96 31
3203.09 37
3203.22 44
3203.35 49
3203.48 55
3203.61 60
3203.74 64
3203.87 67
3204.00 69
3204.13 69
3204.26 68
3204.39 66
3204.52 62
3204.65 59
3204.78 55
3204.91 52
3205.04 49
3205.17 46
3205.30 43
3205.43 40
3205.56 37
3205.69 32
3205.82 27
3205.95 22
3206.08 15
3206.21 8
3206.34 1
3206.47 0
3206.60 0
3206.73 0
3206.86 0
3206.99 0
3207.12 0
3207.25 0
3207.38 1
3207.51 5
3207.64 8
3207.77 11
3207.90 13
3208.03 15
3208.16 19
3208.29 23
3208.42 29
3208.55 35
3208.68 41
3208.81 48
3208.94 56
3209.07 66
3209.20 76
3209.33 87
3209.46 99
3209.59 109
3209.72 118
3209.85 124
3209.98 128
3210.11 130
3210.24 132
3210.37 132
3210.50 132
3210.63 132
3210.76 131
3210.89 130
3211.02 127
3211.15 123
3211.28 117
3211.41 111
3211.54 104
3211.67 98
3211.79 93
3211.92 89
3212.05 87
3212.18 84
3212.31 82
3212.44 78
3212.57 74
3212.70 70
3212.83 65
3212.96 62
3213.09 62
3213.22 64
3213.35 70
3213.48 80
3213.61 94
3213.74 111
3213.87 132
3214.00 155
3214.13 177
3214.26 197
3214.39 213
3214.52 224
3214.65 228
3214.78 229
3214.91 227
3215.04 224
3215.17 221
3215.30 221
3215.43 224
3215.57 228
3215.70 233
3215.83 239
3215.96 245
3216.09 251
3216.22 259
3216.35 268
3216.48 279
3216.61 293
3216.74 308
3216.87 324
3217.00 341
3217.13 357
3217.26 372
3217.39 386
3217.52 396
3217.65 403
3217.78 406
3217.91 404
3218.04 399
3218.17 391
3218.30 382
3218.43 375
3218.56 370
3218.69 366
3218.82 363
3218.95 358
3219.08 351
3219.21 340
3219.34 326
3219.47 310
3219.60 295
3219.73 280
3219.86 268
3219.99 258
3220.12 249
3220.25 240
3220.38 230
3220.51 218
3220.64 204
3220.77 189
3220.90 172
3221.03 155
3221.16 138
3221.29 123
3221.42 110
3221.55 102
3221.68 98
3221.81 99
3221.94 105
3222.07 113
3222.20 122
3222.33 130
3222.46 134
3222.59 133
3222.72 128
3222.85 121
3222.98 112
3223.11 105
3223.24 99
3223.37 94
3223.50 91
3223.63 87
3223.76 83
3223.89 79
3224.02 75
3224.15 72
3224.28 71
3224.41 73
3224.54 78
3224.67 85
3224.80 91
3224.93 97
3225.06 102
3225.20 105
3225.33 105
3225.46 105
3225.59 103
3225.72 100
3225.85 97
3225.98 94
3226.11 92
3226.24 91
3226.37 90
3226.50 91
3226.63 91
3226.76 89
3226.89 86
3227.02 81
3227.15 74
3227.28 67
3227.41 61
3227.54 57
3227.67 56
3227.80 58
3227.93 62
3228.06 70
3228.19 79
3228.32 90
3228.45 101
3228.58 111
3228.71 121
3228.84 129
3228.97 135
3229.10 139
3229.23 142
3229.36 142
3229.49 141
3229.62 138
3229.76 133
3229.89 127
3230.02 119
3230.15 112
3230.28 105
3230.41 101
3230.54 97
3230.67 95
3230.80 94
3230.93 91
3231.06 86
3231.19 78
3231.32 68
3231.45 57
3231.58 47
3231.71 40
3231.84 36
3231.97 36
3232.10 40
3232.23 44
3232.36 50
3232.49 54
3232.62 57
3232.75 59
3232.88 60
3233.01 60
3233.14 59
3233.27 57
3233.41 54
3233.54 49
3233.67 43
3233.80 36
3233.93 29
3234.06 23
3234.19 19
3234.32 18
3234.45 19
3234.58 21
3234.71 24
3234.84 27
3234.97 29
3235.10 30
3235.23 33
3235.36 37
3235.49 44
3235.62 51
3235.75 60
3235.88 67
3236.01 71
3236.14 72
3236.27 69
3236.41 65
3236.54 61
3236.67 59
3236.80 59
3236.93 62
3237.06 67
3237.19 74
3237.32 83
3237.45 91
3237.58 101
3237.71 110
3237.84 119
3237.97 128
3238.10 136
3238.23 143
3238.36 146
3238.49 147
3238.62 146
3238.75 142
3238.88 137
3239.01 130
3239.15 121
3239.28 111
3239.41 101
3239.54 90
3239.67 79
3239.80 69
3239.93 59
3240.06 51
3240.19 44
3240.32 37
3240.45 31
3240.58 23
3240.71 16
3240.84 9
3240.97 3
3241.10 0
3241.23 0
3241.36 2
3241.50 8
3241.63 15
3241.76 24
3241.89 34
3242.02 43
3242.15 53
3242.28 61
3242.41 69
3242.54 77
3242.67 83
3242.80 88
3242.93 90
3243.06 90
3243.19 87
3243.32 81
3243.45 73
3243.58 62
3243.72 50
3243.85 37
3243.98 22
3244.11 7
3244.24 0
3244.37 0
3244.50 0
3244.63 0
3244.76 0
3244.89 0
3245.02 0
3245.15 0
3245.28 6
3245.41 19
3245.54 33
3245.67 46
3245.81 58
3245.94 69
3246.07 79
3246.20 87
3246.33 94
3246.46 99
3246.59 102
3246.72 105
3246.85 108
3246.98 111
3247.11 115
3247.24 120
3247.37 127
3247.50 135
3247.63 144
3247.77 152
3247.90 160
3248.03 165
3248.16 167
3248.29 166
3248.42 163
3248.55 161
3248.68 161
3248.81 165
3248.94 175
3249.07 190
3249.20 211
3249.33 234
3249.46 258
3249.60 281
3249.73 300
3249.86 315
3249.99 326
3250.12 335
3250.25 342
3250.38 351
3250.51 363
3250.64 381
3250.77 404
3250.90 433
3251.03 465
3251.16 500
3251.29 534
3251.43 566
3251.56 597
3251.69 628
3251.82 658
3251.95 690
3252.08 724
3252.21 757
3252.34 790
3252.47 818
3252.60 842
3252.73 859
3252.86 871
3252.99 879
3253.13 885
3253.26 891
3253.39 898
3253.52 909
3253.65 921
3253.78 934
3253.91 946
3254.04 955
3254.17 959
3254.30 957
3254.43 950
3254.56 939
3254.70 926
3254.83 913
3254.96 899
3255.09 888
3255.22 878
3255.35 868
3255.48 858
3255.61 845
3255.74 829
3255.87 808
3256.00 783
3256.13 755
3256.27 725
3256.40 696
3256.53 668
3256.66 643
3256.79 620
3256.92 599
3257.05 578
3257.18 557
3257.31 534
3257.44 509
3257.57 482
3257.71 457
3257.84 433
3257.97 413
3258.10 399
3258.23 392
3258.36 392
3258.49 397
3258.62 407
3258.75 419
3258.88 431
3259.01 440
3259.15 444
3259.28 445
3259.41 441
3259.54 435
3259.67 427
3259.80 416
3259.93 403
3260.06 389
3260.19 375
3260.32 361
3260.45 351
3260.59 344
3260.72 343
3260.85 346
3260.98 351
3261.11 355
3261.24 358
3261.37 357
3261.50 352
3261.63 345
3261.76 338
3261.90 332
3262.03 328
3262.16 325
3262.29 324
3262.42 323
3262.55 321
3262.68 319
3262.81 319
3262.94 320
3263.07 325
3263.21 334
3263.34 347
3263.47 364
3263.60 382
3263.73 400
3263.86 417
3263.99 431
3264.12 442
3264.25 449
3264.38 452
3264.52 452
3264.65 449
3264.78 443
3264.91 437
3265.04 430
3265.17 426
3265.30 423
3265.43 423
3265.56 424
3265.69 425
3265.83 425
3265.96 423
3266.09 418
3266.22 413
3266.35 407
3266.48 404
3266.61 406
3266.74 413
3266.87 426
3267.01 445
3267.14 470
3267.27 500
3267.40 532
3267.53 566
3267.66 602
3267.79 640
3267.92 679
3268.05 720
3268.18 764
3268.32 813
3268.45 865
3268.58 922
3268.71 984
3268.84 1049
3268.97 1117
3269.10 1184
3269.23 1250
3269.36 1310
3269.50 1364
3269.63 1408
3269.76 1442
3269.89 1467
3270.02 1484
3270.15 1494
3270.28 1501
3270.41 1506
3270.55 1511
3270.68 1518
3270.81 1529
3270.94 1544
3271.07 1565
3271.20 1592
3271.33 1623
3271.46 1657
3271.59 1692
3271.73 1725
3271.86 1753
3271.99 1776
3272.12 1794
3272.25 1805
3272.38 1810
3272.51 1809
3272.64 1803
3272.78 1792
3272.91 1775
3273.04 1754
3273.17 1727
3273.30 1697
3273.43 1663
3273.56 1628
3273.69 1592
3273.82 1554
3273.96 1517
3274.09 1479
3274.22 1442
3274.35 1405
3274.48 1367
3274.61 1329
3274.74 1290
3274.87 1250
3275.01 1207
3275.14 1162
3275.27 1115
3275.40 1067
3275.53 1020
3275.66 976
3275.79 936
3275.92 903
3276.06 875
3276.19 853
3276.32 835
3276.45 817
3276.58 800
3276.71 782
3276.84 762
3276.97 741
3277.11 719
3277.24 697
3277.37 673
3277.50 648
3277.63 620
3277.76 591
3277.89 561
3278.02 531
3278.16 502
3278.29 476
3278.42 453
3278.55 432
3278.68 414
3278.81 396
3278.94 377
3279.08 357
3279.21 336
3279.34 313
3279.47 289
3279.60 265
3279.73 240
3279.86 216
3279.99 194
3280.13 175
3280.26 158
3280.39 146
3280.52 138
3280.65 134
3280.78 131
3280.91 129
3281.05 126
3281.18 121
3281.31 114
3281.44 108
3281.57 102
3281.70 98
3281.83 98
3281.97 99
3282.10 102
3282.23 104
3282.36 105
3282.49 104
3282.62 99
3282.75 91
3282.88 81
3283.02 71
3283.15 62
3283.28 55
3283.41 50
3283.54 48
3283.67 47
3283.80 47
3283.94 48
3284.07 48
3284.20 48
3284.33 48
3284.46 49
3284.59 52
3284.72 56
3284.86 62
3284.99 69
3285.12 77
3285.25 85
3285.38 92
3285.51 97
3285.64 100
3285.78 103
3285.91 105
3286.04 107
3286.17 111
3286.30 116
3286.43 121
3286.56 125
3286.70 129
3286.83 130
3286.96 129
3287.09 126
3287.22 123
3287.35 121
3287.49 120
3287.62 122
3287.75 125
3287.88 129
3288.01 133
3288.14 137
3288.27 139
3288.41 140
3288.54 139
3288.67 137
3288.80 133
3288.93 129
3289.06 123
3289.19 117
3289.33 111
3289.46 105
3289.59 100
3289.72 96
3289.85 93
3289.98 90
3290.12 85
3290.25 79
3290.38 70
3290.51 59
3290.64 46
3290.77 33
3290.90 21
3291.04 11
3291.17 4
3291.30 0
3291.43 0
3291.56 2
3291.69 8
3291.83 16
3291.96 27
3292.09 38
3292.22 49
3292.35 58
3292.48 63
3292.62 63
3292.75 58
3292.88 49
3293.01 38
3293.14 26
3293.27 16
3293.40 9
3293.54 5
3293.67 4
3293.80 7
3293.93 11
3294.06 15
3294.19 19
3294.33 22
3294.46 22
3294.59 20
3294.72 16
3294.85 10
3294.98 3
3295.12 0
3295.25 0
3295.38 0
3295.51 0
3295.64 0
3295.77 5
3295.91 15
3296.04 25
3296.17 35
3296.30 44
3296.43 51
3296.56 57
3296.70 62
3296.83 65
3296.96 68
3297.09 68
3297.22 67
3297.35 65
3297.49 62
3297.62 60
3297.75 58
3297.88 57
3298.01 56
3298.14 53
3298.28 48
3298.41 40
3298.54 30
3298.67 18
3298.80 6
3298.93 0
3299.07 0
3299.20 0
3299.33 0
3299.46 0
3299.59 0
3299.72 2
3299.86 4
3299.99 5
3300.12 5
3300.25 4
3300.38 4
3300.52 5
3300.65 9
3300.78 16
3300.91 27
3301.04 40
3301.17 55
3301.31 70
3301.44 85
3301.57 99
3301.70 111
3301.83 120
3301.96 128
3302.10 136
3302.23 142
3302.36 147
3302.49 152
3302.62 155
3302.76 156
3302.89 154
3303.02 150
3303.15 143
3303.28 135
3303.41 126
3303.55 117
3303.68 110
3303.81 104
3303.94 102
3304.07 102
3304.21 105
3304.34 110
3304.47 118
3304.60 126
3304.73 133
3304.86 140
3305.00 145
3305.13 148
3305.26 149
3305.39 147
3305.52 144
3305.66 138
3305.79 132
3305.92 123
3306.05 113
3306.18 103
3306.31 92
3306.45 81
3306.58 70
3306.71 60
3306.84 52
3306.97 45
3307.11 38
3307.24 32
3307.37 27
3307.50 21
3307.63 15
3307.77 8
3307.90 2
3308.03 0
3308.16 0
3308.29 0
3308.43 0
3308.56 0
3308.69 0
3308.82 6
3308.95 13
3309.08 21
3309.22 30
3309.35 38
3309.48 47
3309.61 55
3309.74 61
3309.88 67
3310.01 71
3310.14 74
3310.27 77
3310.40 80
3310.54 82
3310.67 86
3310.80 89
3310.93 93
3311.06 98
3311.20 103
3311.33 108
3311.46 114
3311.59 120
3311.72 125
3311.86 130
3311.99 133
3312.12 137
3312.25 140
3312.38 143
3312.52 147
3312.65 153
3312.78 158
3312.91 164
3313.04 169
3313.18 173
3313.31 174
3313.44 174
3313.57 171
3313.70 166
3313.84 160
3313.97 153
3314.10 147
3314.23 141
3314.36 136
3314.50 131
3314.63 125
3314.76 119
3314.89 109
3315.02 97
3315.16 82
3315.29 65
3315.42 48
3315.55 33
3315.68 20
3315.82 10
3315.95 5
3316.08 3
3316.21 4
3316.34 7
3316.48 11
3316.61 16
3316.74 19
3316.87 21
3317.00 21
3317.14 19
3317.27 14
3317.40 9
3317.53 5
3317.66 2
3317.80 2
3317.93 3
3318.06 6
3318.19 10
3318.33 14
3318.46 18
3318.59 21
3318.72 25
3318.85 29
3318.99 33
3319.12 39
3319.25 46
3319.38 53
3319.51 60
3319.65 65
3319.78 68
3319.91 68
3320.04 65
3320.18 60
3320.31 53
3320.44 45
3320.57 39
3320.70 35
3320.84 34
3320.97 34
3321.10 37
3321.23 40
3321.36 43
3321.50 45
3321.63 47
3321.76 49
3321.89 51
3322.03 54
3322.16 57
3322.29 60
3322.42 62
3322.55 61
3322.69 58
3322.82 51
3322.95 44
3323.08 36
3323.22 30
3323.35 27
3323.48 28
3323.61 32
3323.74 36
3323.88 41
3324.01 44
3324.14 43
3324.27 39
3324.40 33
3324.54 24
3324.67 15
3324.80 6
3324.93 0
3325.07 0
3325.20 0
3325.33 0
3325.46 0
3325.60 0
3325.73 0
3325.86 0
3325.99 2
3326.12 15
3326.26 29
3326.39 42
3326.52 53
3326.65 63
3326.79 72
3326.92 82
3327.05 94
3327.18 108
3327.31 124
3327.45 142
3327.58 161
3327.71 180
3327.84 197
3327.98 212
3328.11 226
3328.24 237
3328.37 248
3328.51 258
3328.64 268
3328.77 279
3328.90 290
3329.03 301
3329.17 312
3329.30 323
3329.43 334
3329.56 347
3329.70 361
3329.83 375
3329.96 391
3330.09 408
3330.23 425
3330.36 442
3330.49 456
3330.62 468
3330.75 476
3330.89 481
3331.02 483
3331.15 483
3331.28 481
3331.42 480
3331.55 479
3331.68 479
3331.81 477
3331.95 475
3332.08 469
3332.21 459
3332.34 446
3332.48 431
3332.61 413
3332.74 396
3332.87 381
3333.01 368
3333.14 360
3333.27 356
3333.40 354
3333.53 355
3333.67 355
3333.80 352
3333.93 347
3334.06 338
3334.20 325
3334.33 310
3334.46 294
3334.59 278
3334.73 263
3334.86 248
3334.99 235
3335.12 224
3335.26 214
3335.39 207
3335.52 203
3335.65 200
3335.79 198
3335.92 196
3336.05 194
3336.18 192
3336.32 190
3336.45 189
3336.58 189
3336.71 190
3336.85 191
3336.98 191
3337.11 190
3337.24 187
3337.38 183
3337.51 179
3337.64 175
3337.77 172
3337.91 171
3338.04 170
3338.17 168
3338.30 166
3338.44 162
3338.57 157
3338.70 150
3338.83 143
3338.97 138
3339.10 134
3339.23 133
3339.36 135
3339.50 140
3339.63 147
3339.76 156
3339.89 164
3340.03 170
3340.16 174
3340.29 176
3340.42 175
3340.56 171
3340.69 165
3340.82 157
3340.95 149
3341.09 142
3341.22 136
3341.35 132
3341.48 131
3341.62 131
3341.75 132
3341.88 133
3342.01 132
3342.15 128
3342.28 123
3342.41 115
3342.54 107
3342.68 99
3342.81 91
3342.94 86
3343.07 81
3343.21 76
3343.34 71
3343.47 65
3343.61 58
3343.74 50
3343.87 42
3344.00 36
3344.14 32
3344.27 32
3344.40 35
3344.53 41
3344.67 49
3344.80 59
3344.93 69
3345.06 79
3345.20 88
3345.33 95
3345.46 100
3345.59 101
3345.73 100
3345.86 96
3345.99 90
3346.13 83
3346.26 75
3346.39 68
3346.52 62
3346.66 58
3346.79 58
3346.92 60
3347.05 66
3347.19 73
3347.32 82
3347.45 89
3347.58 94
3347.72 95
3347.85 93
3347.98 90
3348.12 86
3348.25 86
3348.38 90
3348.51 98
3348.65 110
3348.78 123
3348.91 135
3349.04 144
3349.18 147
3349.31 146
3349.44 141
3349.58 134
3349.71 128
3349.84 123
3349.97 122
3350.11 123
3350.24 127
3350.37 131
3350.50 135
3350.64 138
3350.77 137
3350.90 134
3351.04 129
3351.17 122
3351.30 115
3351.43 107
3351.57 100
3351.70 93
3351.83 88
3351.96 82
3352.10 77
3352.23 72
3352.36 67
3352.50 62
3352.63 59
3352.76 58
3352.89 61
3353.03 67
3353.16 77
3353.29 88
3353.43 100
3353.56 111
3353.69 119
3353.82 125
3353.96 128
3354.09 130
3354.22 130
3354.36 130
3354.49 130
3354.62 130
3354.75 129
3354.89 126
3355.02 121
3355.15 112
3355.28 99
3355.42 83
3355.55 65
3355.68 47
3355.82 29
3355.95 14
3356.08 1
3356.21 0
3356.35 0
3356.48 0
3356.61 0
3356.75 0
3356.88 0
3357.01 0
3357.14 0
3357.28 4
3357.41 13
3357.54 22
3357.68 30
3357.81 35
3357.94 38
3358.07 37
3358.21 33
3358.34 26
3358.47 16
3358.61 6
3358.74 0
3358.87 0
3359.01 0
3359.14 0
3359.27 0
3359.40 11
3359.54 26
3359.67 42
3359.80 57
3359.94 68
3360.07 73
3360.20 74
3360.33 71
3360.47 65
3360.60 59
3360.73 54
3360.87 52
3361.00 53
3361.13 56
3361.27 62
3361.40 68
3361.53 73
3361.66 74
3361.80 72
3361.93 65
3362.06 53
3362.20 40
3362.33 26
3362.46 14
3362.59 7
3362.73 5
3362.86 7
3362.99 14
3363.13 24
3363.26 35
3363.39 44
3363.53 52
3363.66 56
3363.79 57
3363.92 53
3364.06 45
3364.19 35
3364.32 23
3364.46 13
3364.59 4
3364.72 0
3364.86 0
3364.99 0
3365.12 0
3365.26 0
3365.39 0
3365.52 0
3365.65 0
3365.79 0
3365.92 0
3366.05 1
3366.19 10
3366.32 20
3366.45 30
3366.59 40
3366.72 48
3366.85 54
3366.98 58
3367.12 62
3367.25 64
3367.38 67
3367.52 70
3367.65 72
3367.78 75
3367.92 78
3368.05 81
3368.18 86
3368.32 92
3368.45 101
3368.58 111
3368.71 123
3368.85 135
3368.98 148
3369.11 158
3369.25 166
3369.38 169
3369.51 168
3369.65 163
3369.78 155
3369.91 146
3370.05 138
3370.18 133
3370.31 131
3370.45 134
3370.58 140
3370.71 150
3370.84 162
3370.98 176
3371.11 189
3371.24 202
3371.38 214
3371.51 225
3371.64 233
3371.78 239
3371.91 242
3372.04 244
3372.18 246
3372.31 248
3372.44 252
3372.58 259
3372.71 269
3372.84 281
3372.98 295
3373.11 309
3373.24 323
3373.38 335
3373.51 346
3373.64 355
3373.77 362
3373.91 366
3374.04 368
3374.17 367
3374.31 363
3374.44 358
3374.57 352
3374.71 346
3374.84 340
3374.97 335
3375.11 330
3375.24 325
3375.37 320
3375.51 314
3375.64 307
3375.77 301
3375.91 297
3376.04 294
3376.17 294
3376.31 297
3376.44 300
3376.57 304
3376.71 307
3376.84 309
3376.97 310
3377.11 311
3377.24 311
3377.37 309
3377.51 307
3377.64 304
3377.77 299
3377.91 294
3378.04 288
3378.17 283
3378.31 280
3378.44 278
3378.57 278
3378.71 279
3378.84 281
3378.97 282
3379.10 282
3379.24 281
3379.37 279
3379.50 275
3379.64 272
3379.77 267
3379.90 261
3380.04 253
3380.17 241
3380.30 228
3380.44 212
3380.57 195
3380.70 179
3380.84 166
3380.97 156
3381.10 151
3381.24 149
3381.37 151
3381.50 154
3381.64 158
3381.77 160
3381.91 160
3382.04 155
3382.17 148
3382.31 136
3382.44 122
3382.57 107
3382.71 92
3382.84 79
3382.97 70
3383.11 64
3383.24 62
3383.37 63
3383.51 64
3383.64 65
3383.77 65
3383.91 63
3384.04 59
3384.17 55
3384.31 51
3384.44 48
3384.57 48
3384.71 50
3384.84 53
3384.97 57
3385.11 60
3385.24 61
3385.37 59
3385.51 54
3385.64 46
3385.77 36
3385.91 25
3386.04 15
3386.17 8
3386.31 2
3386.44 0
3386.57 0
3386.71 0
3386.84 3
3386.97 8
3387.11 14
3387.24 21
3387.38 29
3387.51 37
3387.64 44
3387.78 50
3387.91 54
3388.04 57
3388.18 58
3388.31 57
3388.44 55
3388.58 53
3388.71 50
3388.84 47
3388.98 44
3389.11 43
3389.24 43
3389.38 43
3389.51 45
3389.64 47
3389.78 49
3389.91 50
3390.05 50
3390.18 50
3390.31 48
3390.45 47
3390.58 46
3390.71 46
3390.85 49
3390.98 56
3391.11 66
3391.25 79
3391.38 94
3391.51 110
3391.65 124
3391.78 136
3391.91 144
3392.05 149
3392.18 152
3392.32 152
3392.45 150
3392.58 147
3392.72 142
3392.85 135
3392.98 126
3393.12 115
3393.25 103
3393.38 91
3393.52 80
3393.65 72
3393.78 68
3393.92 67
3394.05 71
3394.19 77
3394.32 85
3394.45 93
3394.59 100
3394.72 105
3394.85 107
3394.99 107
3395.12 105
3395.25 102
3395.39 97
3395.52 92
3395.66 86
3395.79 78
3395.92 68
3396.06 56
3396.19 43
3396.32 30
3396.46 18
3396.59 9
3396.72 3
3396.86 0
3396.99 0
3397.13 0
3397.26 0
3397.39 0
3397.53 0
3397.66 0
3397.79 0
3397.93 0
3398.06 3
3398.20 8
3398.33 16
3398.46 23
3398.60 30
3398.73 34
3398.86 35
3399.00 33
3399.13 27
3399.26 19
3399.40 9
3399.53 0
3399.67 0
3399.80 0
3399.93 0
3400.07 0
3400.20 0
3400.33 0
3400.47 0
3400.60 1
3400.74 14
3400.87 28
3401.00 42
3401.14 55
3401.27 64
3401.40 70
3401.54 71
3401.67 67
3401.81 59
3401.94 49
3402.07 37
3402.21 27
3402.34 19
3402.47 13
3402.61 9
3402.74 7
3402.88 5
3403.01 4
3403.14 4
3403.28 4
3403.41 7
3403.54 11
3403.68 16
3403.81 23
3403.95 29
3404.08 34
3404.21 38
3404.35 40
3404.48 40
3404.62 40
3404.75 41
3404.88 44
3405.02 49
3405.15 59
3405.28 72
3405.42 87
3405.55 103
3405.69 118
3405.82 131
3405.95 141
3406.09 148
3406.22 154
3406.35 161
3406.49 171
3406.62 185
3406.76 204
3406.89 228
3407.02 256
3407.16 284
3407.29 313
3407.43 339
3407.56 361
3407.69 376
3407.83 384
3407.96 384
3408.10 376
3408.23 362
3408.36 343
3408.50 322
3408.63 300
3408.76 280
3408.90 262
3409.03 247
3409.17 236
3409.30 231
3409.43 230
3409.57 234
3409.70 242
3409.84 254
3409.97 266
3410.10 276
3410.24 284
3410.37 285
3410.51 280
3410.64 268
3410.77 250
3410.91 226
3411.04 200
3411.18 172
3411.31 146
3411.44 123
3411.58 105
3411.71 93
3411.84 85
3411.98 83
3412.11 84
3412.25 87
3412.38 90
3412.51 92
3412.65 94
3412.78 94
3412.92 93
3413.05 90
3413.18 86
3413.32 81
3413.45 76
3413.59 71
3413.72 68
3413.85 66
3413.99 67
3414.12 71
3414.26 77
3414.39 85
3414.52 92
3414.66 99
3414.79 104
3414.93 108
3415.06 111
3415.19 114
3415.33 119
3415.46 124
3415.60 132
3415.73 139
3415.86 146
3416.00 152
3416.13 156
3416.27 158
3416.40 159
3416.53 159
3416.67 160
3416.80 163
3416.94 168
3417.07 174
3417.21 183
3417.34 193
3417.47 203
3417.61 213
3417.74 221
3417.88 227
3418.01 229
3418.14 227
3418.28 222
3418.41 214
3418.55 205
3418.68 195
3418.81 186
3418.95 178
3419.08 169
3419.22 161
3419.35 151
3419.48 139
3419.62 126
3419.75 111
3419.89 97
3420.02 86
3420.15 79
3420.29 78
3420.42 83
3420.56 92
3420.69 102
3420.83 110
3420.96 115
3421.09 115
3421.23 110
3421.36 102
3421.50 93
3421.63 86
3421.76 82
3421.90 80
3422.03 80
3422.17 81
3422.30 80
3422.44 77
3422.57 73
3422.70 68
3422.84 62
3422.97 59
3423.11 57
3423.24 59
3423.37 63
3423.51 72
3423.64 83
3423.78 95
3423.91 108
3424.05 118
3424.18 126
3424.31 129
3424.45 127
3424.58 121
3424.72 113
3424.85 104
3424.98 96
3425.12 90
3425.25 87
3425.39 87
3425.52 88
3425.66 90
3425.79 92
3425.92 92
3426.06 89
3426.19 84
3426.33 75
3426.46 64
3426.60 50
3426.73 36
3426.86 23
3427.00 14
3427.13 8
3427.27 7
3427.40 10
3427.54 16
3427.67 23
3427.80 32
3427.94 42
3428.07 51
3428.21 60
3428.34 69
3428.48 78
3428.61 87
3428.74 95
3428.88 101
3429.01 105
3429.15 109
3429.28 111
3429.42 114
3429.55 117
3429.68 120
3429.82 125
3429.95 129
3430.09 134
3430.22 137
3430.36 139
3430.49 140
3430.62 139
3430.76 138
3430.89 138
3431.03 138
3431.16 139
3431.30 141
3431.43 143
3431.56 146
3431.70 150
3431.83 156
3431.97 164
3432.10 176
3432.24 191
3432.37 211
3432.50 233
3432.64 256
3432.77 279
3432.91 299
3433.04 315
3433.18 326
3433.31 335
3433.45 341
3433.58 347
3433.71 356
3433.85 368
3433.98 384
3434.12 405
3434.25 429
3434.39 454
3434.52 478
3434.65 500
3434.79 518
3434.92 533
3435.06 547
3435.19 558
3435.33 570
3435.46 581
3435.60 593
3435.73 604
3435.86 615
3436.00 624
3436.13 630
3436.27 633
3436.40 633
3436.54 629
3436.67 623
3436.81 615
3436.94 605
3437.07 593
3437.21 581
3437.34 568
3437.48 554
3437.61 540
3437.75 525
3437.88 511
3438.02 496
3438.15 481
3438.28 468
3438.42 455
3438.55 442
3438.69 431
3438.82 420
3438.96 409
3439.09 399
3439.23 391
3439.36 383
3439.50 378
3439.63 373
3439.76 371
3439.90 370
3440.03 370
3440.17 370
3440.30 370
3440.44 370
3440.57 368
3440.71 365
3440.84 361
3440.97 355
3441.11 349
3441.24 343
3441.38 339
3441.51 335
3441.65 333
3441.78 330
3441.92 325
3442.05 318
3442.19 307
3442.32 294
3442.45 278
3442.59 262
3442.72 248
3442.86 236
3442.99 229
3443.13 225
3443.26 225
3443.40 227
3443.53 230
3443.67 233
3443.80 233
3443.93 231
3444.07 225
3444.20 216
3444.34 205
3444.47 192
3444.61 181
3444.74 172
3444.88 166
3445.01 163
3445.15 163
3445.28 163
3445.42 163
3445.55 160
3445.68 154
3445.82 146
3445.95 136
3446.09 125
3446.22 114
3446.36 103
3446.49 93
3446.63 83
3446.76 72
3446.90 60
3447.03 48
3447.17 35
3447.30 22
3447.44 11
3447.57 3
3447.70 0
3447.84 0
3447.97 0
3448.11 0
3448.24 0
3448.38 0
3448.51 0
3448.65 0
3448.78 0
3448.92 0
3449.05 4
3449.19 12
3449.32 22
3449.46 34
3449.59 45
3449.72 56
3449.86 65
3449.99 73
3450.13 79
3450.26 85
3450.40 92
3450.53 98
3450.67 105
3450.80 110
3450.94 113
3451.07 114
3451.21 111
3451.34 105
3451.48 99
3451.61 92
3451.75 86
3451.88 83
3452.01 84
3452.15 88
3452.28 96
3452.42 105
3452.55 114
3452.69 121
3452.82 124
3452.96 123
3453.09 116
3453.23 105
3453.36 90
3453.50 75
3453.63 60
3453.77 48
3453.90 38
3454.04 32
3454.17 29
3454.31 27
3454.44 26
3454.58 27
3454.71 29
3454.84 31
3454.98 35
3455.11 40
3455.25 44
3455.38 48
3455.52 51
3455.65 56
3455.79 61
3455.92 69
3456.06 81
3456.19 95
3456.33 112
3456.46 129
3456.60 144
3456.73 155
3456.87 162
3457.00 162
3457.14 157
3457.27 148
3457.41 134
3457.54 117
3457.68 99
3457.81 81
3457.95 66
3458.08 53
3458.22 44
3458.35 40
3458.49 40
3458.62 43
3458.76 48
3458.89 53
3459.02 57
3459.16 59
3459.29 60
3459.43 59
3459.56 58
3459.70 57
3459.83 57
3459.97 56
3460.10 57
3460.24 58
3460.37 59
3460.51 61
3460.64 64
3460.78 68
3460.91 74
3461.05 82
3461.18 91
3461.32 102
3461.45 113
3461.59 124
3461.72 134
3461.86 142
3461.99 147
3462.13 148
3462.26 144
3462.40 136
3462.53 124
3462.67 109
3462.80 93
3462.94 78
3463.07 66
3463.21 57
3463.34 54
3463.48 54
3463.61 59
3463.75 65
3463.88 72
3464.02 77
3464.15 80
3464.29 80
3464.42 77
3464.56 71
3464.69 64
3464.83 57
3464.96 51
3465.10 47
3465.23 45
3465.37 47
3465.50 51
3465.64 56
3465.77 62
3465.91 65
3466.04 65
3466.18 62
3466.31 55
3466.45 46
3466.58 36
3466.72 28
3466.85 23
3466.99 23
3467.12 26
3467.26 33
3467.39 42
3467.53 53
3467.66 63
3467.80 72
3467.93 79
3468.07 84
3468.20 88
3468.34 92
3468.47 96
3468.61 102
3468.74 109
3468.88 118
3469.01 129
3469.15 139
3469.28 149
3469.42 157
3469.55 161
3469.69 161
3469.82 156
3469.96 147
3470.09 136
3470.23 124
3470.36 112
3470.50 102
3470.63 94
3470.77 90
3470.90 90
3471.04 91
3471.17 95
3471.31 100
3471.44 107
3471.58 115
3471.71 124
3471.85 135
3471.99 147
3472.12 161
3472.26 175
3472.39 187
3472.53 197
3472.66 202
3472.80 203
3472.93 197
3473.07 187
3473.20 172
3473.34 156
3473.47 140
3473.61 126
3473.74 114
3473.88 107
3474.01 105
3474.15 107
3474.28 114
3474.42 124
3474.55 137
3474.69 152
3474.82 165
3474.96 176
3475.09 183
3475.23 185
3475.36 183
3475.50 179
3475.63 173
3475.77 167
3475.91 162
3476.04 159
3476.18 157
3476.31 156
3476.45 156
3476.58 157
3476.72 158
3476.85 160
3476.99 161
3477.12 161
3477.26 160
3477.39 156
3477.53 151
3477.66 146
3477.80 141
3477.93 139
3478.07 140
3478.20 142
3478.34 146
3478.47 151
3478.61 156
3478.75 161
3478.88 166
3479.02 171
3479.15 176
3479.29 179
3479.42 180
3479.56 177
3479.69 169
3479.83 158
3479.96 145
3480.10 133
3480.23 122
3480.37 113
3480.50 107
3480.64 104
3480.77 101
3480.91 98
3481.04 95
3481.18 93
3481.32 91
3481.45 90
3481.59 91
3481.72 92
3481.86 93
3481.99 92
3482.13 90
3482.26 86
3482.40 80
3482.53 72
3482.67 64
3482.80 54
3482.94 45
3483.07 35
3483.21 26
3483.35 19
3483.48 15
3483.62 14
3483.75 16
3483.89 21
3484.02 29
3484.16 39
3484.29 49
3484.43 59
3484.56 69
3484.70 77
3484.83 84
3484.97 88
3485.11 90
3485.24 90
3485.38 88
3485.51 84
3485.65 78
3485.78 71
3485.92 62
3486.05 53
3486.19 43
3486.32 33
3486.46 24
3486.59 17
3486.73 14
3486.87 14
3487.00 17
3487.14 23
3487.27 30
3487.41 39
3487.54 46
3487.68 52
3487.81 55
3487.95 54
3488.08 49
3488.22 41
3488.36 30
3488.49 20
3488.63 12
3488.76 7
3488.90 5
3489.03 7
3489.17 11
3489.30 15
3489.44 17
3489.57 18
3489.71 18
3489.85 15
3489.98 13
3490.12 9
3490.25 7
3490.39 5
3490.52 3
3490.66 0
3490.79 0
3490.93 0
3491.06 0
3491.20 0
3491.34 0
3491.47 0
3491.61 0
3491.74 7
3491.88 22
3492.01 38
3492.15 53
3492.28 65
3492.42 72
3492.56 73
3492.69 67
3492.83 57
3492.96 44
3493.10 32
3493.23 21
3493.37 14
3493.50 12
3493.64 13
3493.78 18
3493.91 24
3494.05 31
3494.18 38
3494.32 46
3494.45 52
3494.59 59
3494.72 64
3494.86 69
3495.00 74
3495.13 77
3495.27 81
3495.40 83
3495.54 86
3495.67 89
3495.81 92
3495.94 96
3496.08 99
3496.22 100
3496.35 100
3496.49 97
3496.62 91
3496.76 82
3496.89 72
3497.03 63
3497.17 57
3497.30 55
3497.44 57
3497.57 64
3497.71 73
3497.84 83
3497.98 92
3498.11 99
3498.25 103
3498.39 106
3498.52 108
3498.66 109
3498.79 110
3498.93 109
3499.06 107
3499.20 104
3499.34 101
3499.47 99
3499.61 99
3499.74 102
3499.88 109
3500.01 118
3500.15 130
3500.29 142
3500.42 153
3500.56 163
3500.69 171
3500.83 176
3500.96 178
3501.10 176
3501.23 172
3501.37 167
3501.51 162
3501.64 157
3501.78 153
3501.91 151
3502.05 151
3502.18 153
3502.32 156
3502.46 161
3502.59 169
3502.73 181
3502.86 197
3503.00 216
3503.13 238
3503.27 259
3503.41 277
3503.54 290
3503.68 296
3503.81 297
3503.95 292
3504.09 284
3504.22 277
3504.36 271
3504.49 269
3504.63 271
3504.76 276
3504.90 283
3505.04 289
3505.17 292
3505.31 293
3505.44 291
3505.58 286
3505.71 281
3505.85 277
3505.99 274
3506.12 273
3506.26 273
3506.39 273
3506.53 273
3506.66 270
3506.80 265
3506.94 257
3507.07 246
3507.21 235
3507.34 223
3507.48 212
3507.62 203
3507.75 197
3507.89 193
3508.02 191
3508.16 191
3508.29 193
3508.43 196
3508.57 201
3508.70 207
3508.84 215
3508.97 223
3509.11 231
3509.25 238
3509.38 243
3509.52 246
3509.65 246
3509.79 245
3509.93 243
3510.06 241
3510.20 239
3510.33 235
3510.47 231
3510.60 226
3510.74 219
3510.88 213
3511.01 207
3511.15 203
3511.28 202
3511.42 203
3511.56 205
3511.69 209
3511.83 211
3511.96 211
3512.10 206
3512.24 198
3512.37 185
3512.51 170
3512.64 152
3512.78 135
3512.91 121
3513.05 109
3513.19 100
3513.32 93
3513.46 87
3513.59 82
3513.73 78
3513.87 74
3514.00 71
3514.14 71
3514.27 75
3514.41 81
3514.55 90
3514.68 99
3514.82 107
3514.95 113
3515.09 117
3515.23 119
3515.36 121
3515.50 122
3515.63 125
3515.77 129
3515.91 135
3516.04 143
3516.18 154
3516.31 168
3516.45 185
3516.59 204
3516.72 224
3516.86 245
3516.99 264
3517.13 280
3517.27 294
3517.40 305
3517.54 315
3517.67 324
3517.81 335
3517.95 347
3518.08 360
3518.22 374
3518.35 386
3518.49 396
3518.63 405
3518.76 412
3518.90 420
3519.03 431
3519.17 446
3519.31 467
3519.44 494
3519.58 525
3519.71 556
3519.85 586
3519.99 609
3520.12 626
3520.26 634
3520.39 634
3520.53 629
3520.67 622
3520.80 614
3520.94 609
3521.08 607
3521.21 608
3521.35 611
3521.48 613
3521.62 614
3521.76 611
3521.89 604
3522.03 594
3522.16 580
3522.30 565
3522.44 547
3522.57 528
3522.71 509
3522.84 490
3522.98 471
3523.12 452
3523.25 434
3523.39 417
3523.52 400
3523.66 384
3523.80 368
3523.93 355
3524.07 343
3524.21 333
3524.34 326
3524.48 321
3524.61 318
3524.75 316
3524.89 315
3525.02 313
3525.16 310
3525.29 305
3525.43 295
3525.57 282
3525.70 267
3525.84 251
3525.98 236
3526.11 225
3526.25 218
3526.38 217
3526.52 219
3526.66 222
3526.79 227
3526.93 230
3527.07 234
3527.20 237
3527.34 242
3527.47 248
3527.61 255
3527.75 262
3527.88 265
3528.02 264
3528.15 256
3528.29 242
3528.43 221
3528.56 197
3528.70 171
3528.84 147
3528.97 127
3529.11 114
3529.24 107
3529.38 106
3529.52 112
3529.65 123
3529.79 138
3529.93 154
3530.06 170
3530.20 186
3530.33 200
3530.47 211
3530.61 219
3530.74 224
3530.88 226
3531.02 223
3531.15 218
3531.29 209
3531.42 197
3531.56 184
3531.70 171
3531.83 156
3531.97 142
3532.11 128
3532.24 113
3532.38 99
3532.52 84
3532.65 71
3532.79 58
3532.92 49
3533.06 42
3533.20 39
3533.33 39
3533.47 42
3533.61 47
3533.74 54
3533.88 63
3534.01 73
3534.15 86
3534.29 100
3534.42 117
3534.56 137
3534.70 159
3534.83 182
3534.97 205
3535.11 226
3535.24 244
3535.38 258
3535.51 266
3535.65 270
3535.79 268
3535.92 264
3536.06 258
3536.20 253
3536.33 250
3536.47 248
3536.61 248
3536.74 248
3536.88 247
3537.01 244
3537.15 238
3537.29 229
3537.42 217
3537.56 202
3537.70 187
3537.83 170
3537.97 154
3538.11 139
3538.24 126
3538.38 115
3538.52 107
3538.65 102
3538.79 99
3538.92 97
3539.06 96
3539.20 95
3539.33 92
3539.47 90
3539.61 87
3539.74 85
3539.88 82
3540.02 80
3540.15 79
3540.29 77
3540.43 75
3540.56 72
3540.70 68
3540.83 63
3540.97 57
3541.11 51
3541.24 47
3541.38 43
3541.52 40
3541.65 38
3541.79 37
3541.93 35
3542.06 34
3542.20 35
3542.34 37
3542.47 42
3542.61 49
3542.75 59
3542.88 68
3543.02 77
3543.16 84
3543.29 88
3543.43 91
3543.56 92
3543.70 93
3543.84 94
3543.97 95
3544.11 97
3544.25 99
3544.38 101
3544.52 103
3544.66 105
3544.79 108
3544.93 110
3545.07 113
3545.20 115
3545.34 115
3545.48 114
3545.61 110
3545.75 105
3545.89 98
3546.02 92
3546.16 87
3546.30 83
3546.43 79
3546.57 76
3546.71 72
3546.84 66
3546.98 59
3547.12 51
3547.25 44
3547.39 38
3547.52 33
3547.66 31
3547.80 32
3547.93 35
3548.07 40
3548.21 44
3548.34 47
3548.48 48
3548.62 46
3548.75 41
3548.89 33
3549.03 24
3549.16 15
3549.30 9
3549.44 5
3549.57 5
3549.71 8
3549.85 14
3549.98 20
3550.12 25
3550.26 29
3550.39 31
3550.53 31
3550.67 32
3550.80 34
3550.94 37
3551.08 42
3551.21 46
3551.35 50
3551.49 52
3551.62 51
3551.76 49
3551.90 45
3552.03 42
3552.17 41
3552.31 41
3552.44 43
3552.58 45
3552.72 47
3552.85 46
3552.99 42
3553.13 36
3553.26 29
3553.40 23
3553.54 20
3553.67 20
3553.81 23
3553.95 28
3554.08 32
3554.22 35
3554.36 34
3554.49 29
3554.63 21
3554.77 11
3554.90 2
3555.04 0
3555.18 0
3555.31 0
3555.45 0
3555.59 0
3555.73 0
3555.86 0
3556.00 0
3556.14 1
3556.27 3
3556.41 7
3556.55 12
3556.68 18
3556.82 24
3556.96 30
3557.09 35
3557.23 38
3557.37 40
3557.50 41
3557.64 40
3557.78 39
3557.91 36
3558.05 33
3558.19 29
3558.32 24
3558.46 18
3558.60 13
3558.73 7
3558.87 3
3559.01 0
3559.14 0
3559.28 0
3559.42 1
3559.56 4
3559.69 9
3559.83 14
3559.97 20
3560.10 27
3560.24 36
3560.38 45
3560.51 56
3560.65 67
3560.79 77
3560.92 85
3561.06 90
3561.20 94
3561.33 96
3561.47 99
3561.61 104
3561.74 113
3561.88 123
3562.02 135
3562.16 147
3562.29 157
3562.43 165
3562.57 170
3562.70 173
3562.84 174
3562.98 175
3563.11 176
3563.25 175
3563.39 173
3563.52 168
3563.66 162
3563.80 155
3563.94 146
3564.07 138
3564.21 131
3564.35 124
3564.48 118
3564.62 112
3564.76 106
3564.89 101
3565.03 95
3565.17 89
3565.30 83
3565.44 77
3565.58 70
3565.72 62
3565.85 53
3565.99 42
3566.13 29
3566.26 16
3566.40 3
3566.54 0
3566.67 0
3566.81 0
3566.95 0
3567.08 0
3567.22 0
3567.36 0
3567.50 0
3567.63 10
3567.77 27
3567.91 44
3568.04 60
3568.18 74
3568.32 84
3568.45 91
3568.59 94
3568.73 94
3568.87 91
3569.00 87
3569.14 83
3569.28 78
3569.41 75
3569.55 73
3569.69 73
3569.82 74
3569.96 75
3570.10 78
3570.24 80
3570.37 81
3570.51 81
3570.65 80
3570.78 78
3570.92 76
3571.06 73
3571.19 71
3571.33 69
3571.47 69
3571.61 71
3571.74 75
3571.88 79
3572.02 85
3572.15 91
3572.29 96
3572.43 102
3572.57 108
3572.70 115
3572.84 122
3572.98 128
3573.11 134
3573.25 137
3573.39 137
3573.53 134
3573.66 129
3573.80 122
3573.94 114
3574.07 108
3574.21 104
3574.35 102
3574.48 101
3574.62 99
3574.76 97
3574.90 93
3575.03 87
3575.17 80
3575.31 71
3575.44 62
3575.58 54
3575.72 47
3575.86 41
3575.99 36
3576.13 33
3576.27 30
3576.40 29
3576.54 30
3576.68 32
3576.82 37
3576.95 44
3577.09 52
3577.23 60
3577.36 68
3577.50 75
3577.64 79
3577.78 81
3577.91 80
3578.05 76
3578.19 70
3578.33 63
3578.46 55
3578.60 48
3578.74 43
3578.87 40
3579.01 39
3579.15 39
3579.29 40
3579.42 41
3579.56 42
3579.70 42
3579.83 41
3579.97 41
3580.11 42
3580.25 46
3580.38 51
3580.52 58
3580.66 65
3580.79 73
3580.93 79
3581.07 84
3581.21 88
3581.34 90
3581.48 90
3581.62 89
3581.76 88
3581.89 84
3582.03 80
3582.17 74
3582.30 68
3582.44 63
3582.58 59
3582.72 57
3582.85 59
3582.99 63
3583.13 69
3583.27 76
3583.40 83
3583.54 90
3583.68 96
3583.81 101
3583.95 105
3584.09 110
3584.23 116
3584.36 122
3584.50 128
3584.64 134
3584.78 137
3584.91 139
3585.05 140
3585.19 139
3585.33 138
3585.46 136
3585.60 134
3585.74 132
3585.87 130
3586.01 127
3586.15 124
3586.29 121
3586.42 119
3586.56 118
3586.70 119
3586.84 121
3586.97 125
3587.11 131
3587.25 138
3587.39 146
3587.52 154
3587.66 160
3587.80 164
3587.93 165
3588.07 163
3588.21 160
3588.35 157
3588.48 154
3588.62 152
3588.76 151
3588.90 152
3589.03 152
3589.17 151
3589.31 147
3589.45 141
3589.58 133
3589.72 125
3589.86 117
3590.00 110
3590.13 106
3590.27 104
3590.41 105
3590.55 107
3590.68 110
3590.82 114
3590.96 117
3591.09 117
3591.23 116
3591.37 113
3591.51 107
3591.64 101
3591.78 96
3591.92 93
3592.06 93
3592.19 95
3592.33 99
3592.47 102
3592.61 104
3592.74 104
3592.88 100
3593.02 93
3593.16 83
3593.29 73
3593.43 64
3593.57 57
3593.71 53
3593.84 52
3593.98 53
3594.12 56
3594.26 60
3594.39 62
3594.53 63
3594.67 63
3594.81 60
3594.94 57
3595.08 53
3595.22 49
3595.36 45
3595.49 44
3595.63 43
3595.77 45
3595.91 47
3596.04 49
3596.18 52
3596.32 53
3596.46 55
3596.59 57
3596.73 60
3596.87 64
3597.01 71
3597.14 77
3597.28 84
3597.42 88
3597.56 89
3597.69 87
3597.83 80
3597.97 71
3598.11 59
3598.24 48
3598.38 37
3598.52 27
3598.66 19
3598.80 12
3598.93 5
3599.07 0
3599.21 0
3599.35 0
3599.48 0
3599.62 0
3599.76 0
3599.90 0
3600.03 0
3600.17 4
3600.31 16
3600.45 28
3600.58 40
3600.72 50
3600.86 58
3601.00 63
3601.13 65
3601.27 64
3601.41 61
3601.55 57
3601.68 54
3601.82 53
3601.96 56
3602.10 64
3602.24 75
3602.37 87
3602.51 100
3602.65 112
3602.79 122
3602.92 130
3603.06 136
3603.20 143
3603.34 150
3603.47 159
3603.61 168
3603.75 178
3603.89 186
3604.03 192
3604.16 195
3604.30 195
3604.44 192
3604.58 188
3604.71 184
3604.85 180
3604.99 176
3605.13 172
3605.26 168
3605.40 165
3605.54 162
3605.68 161
3605.82 163
3605.95 166
3606.09 173
3606.23 180
3606.37 187
3606.50 191
3606.64 193
3606.78 192
3606.92 189
3607.05 186
3607.19 183
3607.33 182
3607.47 184
3607.61 187
3607.74 192
3607.88 198
3608.02 203
3608.16 208
3608.29 212
3608.43 216
3608.57 218
3608.71 219
3608.85 218
3608.98 216
3609.12 212
3609.26 206
3609.40 199
3609.53 191
3609.67 182
3609.81 173
3609.95 164
3610.09 156
3610.22 147
3610.36 140
3610.50 134
3610.64 128
3610.77 122
3610.91 116
3611.05 110
3611.19 105
3611.33 100
3611.46 96
3611.60 92
3611.74 88
3611.88 85
3612.01 82
3612.15 81
3612.29 83
3612.43 87
3612.57 94
3612.70 103
3612.84 111
3612.98 118
3613.12 123
3613.26 124
3613.39 122
3613.53 120
3613.67 117
3613.81 115
3613.94 113
3614.08 113
3614.22 112
3614.36 111
3614.50 109
3614.63 106
3614.77 103
3614.91 102
3615.05 101
3615.19 104
3615.32 109
3615.46 116
3615.60 124
3615.74 133
3615.88 141
3616.01 148
3616.15 152
3616.29 154
3616.43 153
3616.56 148
3616.70 141
3616.84 132
3616.98 122
3617.12 111
3617.25 101
3617.39 93
3617.53 87
3617.67 85
3617.81 85
3617.94 86
3618.08 87
3618.22 85
3618.36 81
3618.50 75
3618.63 67
3618.77 60
3618.91 53
3619.05 50
3619.19 49
3619.32 50
3619.46 52
3619.60 54
3619.74 55
3619.88 55
3620.01 53
3620.15 52
3620.29 50
3620.43 50
3620.57 52
3620.70 56
3620.84 61
3620.98 66
3621.12 71
3621.26 75
3621.39 77
3621.53 76
3621.67 74
3621.81 70
3621.95 65
3622.08 59
3622.22 51
3622.36 43
3622.50 34
3622.64 26
3622.77 19
3622.91 12
3623.05 6
3623.19 2
3623.33 0
3623.46 0
3623.60 1
3623.74 5
3623.88 8
3624.02 11
3624.15 12
3624.29 10
3624.43 5
3624.57 0
3624.71 0
3624.84 0
3624.98 0
3625.12 0
3625.26 0
3625.40 8
3625.53 22
3625.67 36
3625.81 49
3625.95 60
3626.09 69
3626.23 74
3626.36 78
3626.50 80
3626.64 80
3626.78 79
3626.92 77
3627.05 72
3627.19 67
3627.33 60
3627.47 54
3627.61 49
3627.74 47
3627.88 47
3628.02 50
3628.16 55
3628.30 60
3628.44 64
3628.57 67
3628.71 68
3628.85 69
3628.99 71
3629.13 74
3629.26 78
3629.40 83
3629.54 88
3629.68 91
3629.82 92
3629.96 92
3630.09 90
3630.23 87
3630.37 87
3630.51 88
3630.65 92
3630.78 100
3630.92 110
3631.06 121
3631.20 133
3631.34 144
3631.48 154
3631.61 162
3631.75 168
3631.89 173
3632.03 178
3632.17 184
3632.30 191
3632.44 199
3632.58 208
3632.72 217
3632.86 225
3633.00 231
3633.13 234
3633.27 234
3633.41 230
3633.55 225
3633.69 217
3633.83 208
3633.96 198
3634.10 188
3634.24 179
3634.38 171
3634.52 164
3634.65 157
3634.79 151
3634.93 146
3635.07 143
3635.21 142
3635.35 144
3635.48 149
3635.62 158
3635.76 170
3635.90 184
3636.04 199
3636.18 213
3636.31 226
3636.45 237
3636.59 243
3636.73 247
3636.87 247
3637.01 244
3637.14 239
3637.28 232
3637.42 224
3637.56 213
3637.70 202
3637.84 189
3637.97 174
3638.11 158
3638.25 142
3638.39 127
3638.53 115
3638.67 106
3638.80 102
3638.94 100
3639.08 102
3639.22 107
3639.36 112
3639.50 117
3639.63 122
3639.77 126
3639.91 128
3640.05 130
3640.19 130
3640.33 128
3640.46 125
3640.60 120
3640.74 114
3640.88 107
3641.02 99
3641.16 91
3641.29 83
3641.43 76
3641.57 70
3641.71 65
3641.85 62
3641.99 61
3642.12 62
3642.26 64
3642.40 69
3642.54 74
3642.68 79
3642.82 85
3642.96 91
3643.09 98
3643.23 105
3643.37 113
3643.51 122
3643.65 131
3643.79 139
3643.92 146
3644.06 150
3644.20 150
3644.34 149
3644.48 146
3644.62 144
3644.75 143
3644.89 143
3645.03 145
3645.17 147
3645.31 148
3645.45 147
3645.59 145
3645.72 140
3645.86 134
3646.00 129
3646.14 125
3646.28 123
3646.42 125
3646.56 128
3646.69 132
3646.83 136
3646.97 140
3647.11 143
3647.25 148
3647.39 153
3647.52 161
3647.66 170
3647.80 180
3647.94 189
3648.08 195
3648.22 198
3648.36 198
3648.49 194
3648.63 188
3648.77 180
3648.91 172
3649.05 165
3649.19 158
3649.33 153
3649.46 149
3649.60 149
3649.74 151
3649.88 155
3650.02 162
3650.16 169
3650.30 176
3650.43 182
3650.57 184
3650.71 184
3650.85 180
3650.99 175
3651.13 169
3651.27 163
3651.40 156
3651.54 150
3651.68 144
3651.82 139
3651.96 134
3652.10 131
3652.24 128
3652.37 128
3652.51 129
3652.65 130
3652.79 131
3652.93 131
3653.07 128
3653.21 123
3653.34 116
3653.48 109
3653.62 101
3653.76 94
3653.90 89
3654.04 86
3654.18 86
3654.31 88
3654.45 91
3654.59 96
3654.73 101
3654.87 104
3655.01 106
3655.15 107
3655.29 106
3655.42 103
3655.56 100
3655.70 97
3655.84 92
3655.98 87
3656.12 79
3656.26 71
3656.39 61
3656.53 51
3656.67 43
3656.81 39
3656.95 39
3657.09 44
3657.23 52
3657.37 63
3657.50 73
3657.64 81
3657.78 86
3657.92 89
3658.06 90
3658.20 91
3658.34 94
3658.47 99
3658.61 106
3658.75 115
3658.89 124
3659.03 133
3659.17 141
3659.31 148
3659.45 154
3659.58 160
3659.72 166
3659.86 172
3660.00 178
3660.14 185
3660.28 193
3660.42 200
3660.56 208
3660.69 215
3660.83 221
3660.97 224
3661.11 224
3661.25 220
3661.39 214
3661.53 207
3661.67 199
3661.80 193
3661.94 190
3662.08 190
3662.22 193
3662.36 196
3662.50 200
3662.64 200
3662.78 197
3662.92 189
3663.05 175
3663.19 159
3663.33 140
3663.47 122
3663.61 105
3663.75 92
3663.89 83
3664.03 79
3664.16 77
3664.30 78
3664.44 80
3664.58 83
3664.72 85
3664.86 87
3665.00 89
3665.14 90
3665.28 92
3665.41 96
3665.55 101
3665.69 108
3665.83 116
3665.97 125
3666.11 131
3666.25 134
3666.39 133
3666.52 125
3666.66 114
3666.80 98
3666.94 82
3667.08 68
3667.22 57
3667.36 52
3667.50 53
3667.64 57
3667.77 65
3667.91 74
3668.05 82
3668.19 89
3668.33 95
3668.47 99
3668.61 101
3668.75 102
3668.89 101
3669.02 99
3669.16 96
3669.30 92
3669.44 88
3669.58 83
3669.72 80
3669.86 79
3670.00 78
3670.14 78
3670.28 78
3670.41 76
3670.55 72
3670.69 65
3670.83 56
3670.97 45
3671.11 34
3671.25 23
3671.39 14
3671.53 6
3671.66 0
3671.80 0
3671.94 0
3672.08 0
3672.22 0
3672.36 0
3672.50 0
3672.64 0
3672.78 0
3672.92 2
3673.05 7
3673.19 14
3673.33 23
3673.47 35
3673.61 49
3673.75 64
3673.89 81
3674.03 97
3674.17 111
3674.31 121
3674.44 127
3674.58 128
3674.72 126
3674.86 122
3675.00 116
3675.14 112
3675.28 110
3675.42 110
3675.56 112
3675.70 116
3675.83 119
3675.97 121
3676.11 122
3676.25 119
3676.39 113
3676.53 104
3676.67 93
3676.81 81
3676.95 70
3677.09 58
3677.23 48
3677.36 39
3677.50 32
3677.64 26
3677.78 20
3677.92 15
3678.06 11
3678.20 6
3678.34 4
3678.48 2
3678.62 4
3678.76 7
3678.89 14
3679.03 21
3679.17 29
3679.31 38
3679.45 46
3679.59 53
3679.73 60
3679.87 66
3680.01 72
3680.15 76
3680.29 78
3680.42 76
3680.56 71
3680.70 62
3680.84 50
3680.98 38
3681.12 26
3681.26 17
3681.40 13
3681.54 12
3681.68 16
3681.82 24
3681.96 33
3682.09 45
3682.23 56
3682.37 68
3682.51 79
3682.65 88
3682.79 96
3682.93 101
3683.07 103
3683.21 101
3683.35 96
3683.49 88
3683.63 78
3683.76 69
3683.90 61
3684.04 55
3684.18 51
3684.32 49
3684.46 50
3684.60 52
3684.74 56
3684.88 60
3685.02 65
3685.16 68
3685.30 69
3685.44 68
3685.57 65
3685.71 61
3685.85 57
3685.99 56
3686.13 58
3686.27 65
3686.41 76
3686.55 89
3686.69 104
3686.83 117
3686.97 126
3687.11 130
3687.25 129
3687.38 123
3687.52 114
3687.66 104
3687.80 93
3687.94 84
3688.08 76
3688.22 70
3688.36 66
3688.50 63
3688.64 60
3688.78 58
3688.92 56
3689.06 53
3689.20 50
3689.33 46
3689.47 41
3689.61 35
3689.75 29
3689.89 23
3690.03 18
3690.17 14
3690.31 12
3690.45 12
3690.59 14
3690.73 17
3690.87 22
3691.01 26
3691.15 28
3691.29 29
3691.42 28
3691.56 26
3691.70 22
3691.84 19
3691.98 16
3692.12 15
3692.26 16
3692.40 19
3692.54 23
3692.68 29
3692.82 37
3692.96 45
3693.10 55
3693.24 65
3693.38 75
3693.51 84
3693.65 91
3693.79 97
3693.93 101
3694.07 103
3694.21 103
3694.35 102
3694.49 101
3694.63 100
3694.77 100
3694.91 100
3695.05 100
3695.19 101
3695.33 101
3695.47 102
3695.61 101
3695.75 100
3695.88 98
3696.02 95
3696.16 91
3696.30 87
3696.44 84
3696.58 82
3696.72 82
3696.86 85
3697.00 90
3697.14 97
3697.28 105
3697.42 113
3697.56 122
3697.70 128
3697.84 134
3697.98 137
3698.12 139
3698.26 139
3698.39 137
3698.53 133
3698.67 128
3698.81 121
3698.95 111
3699.09 101
3699.23 90
3699.37 80
3699.51 72
3699.65 66
3699.79 63
3699.93 64
3700.07 68
3700.21 74
3700.35 80
3700.49 87
3700.63 93
3700.77 97
3700.91 98
3701.05 98
3701.18 96
3701.32 94
3701.46 93
3701.60 92
3701.74 91
3701.88 91
3702.02 91
3702.16 91
3702.30 91
3702.44 91
3702.58 92
3702.72 95
3702.86 100
3703.00 105
3703.14 112
3703.28 120
3703.42 129
3703.56 137
3703.70 144
3703.84 152
3703.98 159
3704.12 164
3704.25 167
3704.39 168
3704.53 168
3704.67 166
3704.81 164
3704.95 162
3705.09 162
3705.23 165
3705.37 171
3705.51 180
3705.65 191
3705.79 203
3705.93 213
3706.07 222
3706.21 226
3706.35 226
3706.49 221
3706.63 212
3706.77 201
3706.91 189
3707.05 177
3707.19 168
3707.33 160
3707.47 155
3707.61 150
3707.75 146
3707.88 142
3708.02 138
3708.16 134
3708.30 130
3708.44 126
3708.58 123
3708.72 119
3708.86 115
3709.00 109
3709.14 103
3709.28 95
3709.42 87
3709.56 78
3709.70 69
3709.84 59
3709.98 50
3710.12 42
3710.26 36
3710.40 32
3710.54 32
3710.68 34
3710.82 40
3710.96 46
3711.10 54
3711.24 60
3711.38 65
3711.52 67
3711.66 67
3711.80 64
3711.94 61
3712.08 58
3712.22 55
3712.36 53
3712.49 53
3712.63 55
3712.77 56
3712.91 58
3713.05 59
3713.19 60
3713.33 61
3713.47 62
3713.61 62
3713.75 61
3713.89 60
3714.03 57
3714.17 52
3714.31 47
3714.45 40
3714.59 34
3714.73 29
3714.87 25
3715.01 21
3715.15 16
3715.29 12
3715.43 6
3715.57 1
3715.71 0
3715.85 0
3715.99 0
3716.13 0
3716.27 0
3716.41 0
3716.55 0
3716.69 0
3716.83 0
3716.97 1
3717.11 2
3717.25 6
3717.39 11
3717.53 17
3717.67 22
3717.81 26
3717.95 28
3718.09 28
3718.23 27
3718.37 27
3718.51 28
3718.65 29
3718.79 30
3718.93 30
3719.07 27
3719.21 22
3719.35 16
3719.49 9
3719.62 6
3719.76 6
3719.90 11
3720.04 20
3720.18 31
3720.32 42
3720.46 50
3720.60 55
3720.74 54
3720.88 49
3721.02 42
3721.16 33
3721.30 25
3721.44 18
3721.58 14
3721.72 12
3721.86 13
3722.00 15
3722.14 19
3722.28 23
3722.42 29
3722.56 33
3722.70 38
3722.84 40
3722.98 41
3723.12 40
3723.26 37
3723.40 31
3723.54 22
3723.68 12
3723.82 2
3723.96 0
3724.10 0
3724.24 0
3724.38 0
3724.52 0
3724.66 9
3724.80 21
3724.94 32
3725.08 41
3725.22 46
3725.36 50
3725.50 52
3725.64 54
3725.78 57
3725.92 64
3726.06 72
3726.20 81
3726.34 90
3726.48 98
3726.62 105
3726.76 108
3726.90 108
3727.04 104
3727.18 97
3727.32 87
3727.46 76
3727.60 64
3727.74 53
3727.88 44
3728.02 37
3728.16 32
3728.30 28
3728.44 26
3728.58 25
3728.72 25
3728.86 28
3729.00 32
3729.14 37
3729.28 43
3729.42 48
3729.56 53
3729.70 56
3729.84 58
3729.98 59
3730.12 58
3730.26 56
3730.40 52
3730.54 46
3730.68 37
3730.82 26
3730.96 14
3731.10 1
3731.24 0
3731.38 0
3731.52 0
3731.66 0
3731.80 0
3731.94 0
3732.08 0
3732.22 5
3732.36 12
3732.50 17
3732.64 19
3732.78 20
3732.92 19
3733.06 16
3733.20 12
3733.34 10
3733.49 8
3733.63 8
3733.77 10
3733.91 13
3734.05 18
3734.19 24
3734.33 28
3734.47 32
3734.61 35
3734.75 37
3734.89 37
3735.03 37
3735.17 35
3735.31 34
3735.45 33
3735.59 32
3735.73 33
3735.87 34
3736.01 36
3736.15 39
3736.29 40
3736.43 40
3736.57 39
3736.71 36
3736.85 33
3736.99 31
3737.13 30
3737.27 30
3737.41 32
3737.55 33
3737.69 34
3737.83 34
3737.97 33
3738.11 31
3738.25 30
3738.39 32
3738.53 36
3738.67 42
3738.81 51
3738.95 62
3739.09 74
3739.23 87
3739.37 97
3739.51 106
3739.65 113
3739.79 116
3739.93 118
3740.07 118
3740.21 118
3740.35 118
3740.49 119
3740.64 120
3740.78 122
3740.92 125
3741.06 128
3741.20 133
3741.34 139
3741.48 148
3741.62 159
3741.76 172
3741.90 184
3742.04 194
3742.18 201
3742.32 205
3742.46 206
3742.60 204
3742.74 201
3742.88 200
3743.02 200
3743.16 202
3743.30 206
3743.44 212
3743.58 218
3743.72 223
3743.86 228
3744.00 232
3744.14 235
3744.28 237
3744.42 237
3744.56 235
3744.70 231
3744.84 225
3744.98 218
3745.13 211
3745.27 206
3745.41 204
3745.55 205
3745.69 208
3745.83 214
3745.97 221
3746.11 227
3746.25 232
3746.39 235
3746.53 237
3746.67 238
3746.81 238
3746.95 237
3747.09 236
3747.23 234
3747.37 231
3747.51 228
3747.65 224
3747.79 219
3747.93 214
3748.07 208
3748.21 200
3748.35 191
3748.49 181
3748.63 170
3748.78 159
3748.92 151
3749.06 146
3749.20 144
3749.34 147
3749.48 153
3749.62 162
3749.76 172
3749.90 180
3750.04 186
3750.18 190
3750.32 189
3750.46 187
3750.60 183
3750.74 180
3750.88 179
3751.02 181
3751.16 184
3751.30 188
3751.44 191
3751.58 192
3751.72 187
3751.87 179
3752.01 167
3752.15 152
3752.29 136
3752.43 121
3752.57 107
3752.71 96
3752.85 89
3752.99 86
3753.13 88
3753.27 92
3753.41 98
3753.55 104
3753.69 108
3753.83 109
3753.97 106
3754.11 100
3754.25 92
3754.39 83
3754.53 76
3754.68 71
3754.82 70
3754.96 71
3755.10 76
3755.24 83
3755.38 92
3755.52 100
3755.66 107
3755.80 111
3755.94 114
3756.08 114
3756.22 112
3756.36 109
3756.50 105
3756.64 100
3756.78 96
3756.92 92
3757.06 88
3757.21 86
3757.35 86
3757.49 88
3757.63 92
3757.77 98
3757.91 103
3758.05 107
3758.19 108
3758.33 105
3758.47 99
3758.61 90
3758.75 80
3758.89 68
3759.03 57
3759.17 48
3759.31 41
3759.45 35
3759.60 32
3759.74 31
3759.88 32
3760.02 33
3760.16 35
3760.30 37
3760.44 38
3760.58 39
3760.72 40
3760.86 41
3761.00 44
3761.14 47
3761.28 52
3761.42 57
3761.56 61
3761.70 64
3761.85 66
3761.99 64
3762.13 60
3762.27 54
3762.41 45
3762.55 36
3762.69 28
3762.83 21
3762.97 17
3763.11 17
3763.25 20
3763.39 25
3763.53 31
3763.67 38
3763.82 45
3763.96 51
3764.10 58
3764.24 64
3764.38 70
3764.52 75
3764.66 80
3764.80 83
3764.94 83
3765.08 81
3765.22 76
3765.36 68
3765.50 60
3765.64 52
3765.79 46
3765.93 42
3766.07 43
3766.21 48
3766.35 55
3766.49 65
3766.63 74
3766.77 82
3766.91 86
3767.05 88
3767.19 86
3767.33 84
3767.47 82
3767.61 82
3767.76 84
3767.90 88
3768.04 93
3768.18 99
3768.32 104
3768.46 107
3768.60 109
3768.74 109
3768.88 107
3769.02 104
3769.16 100
3769.30 95
3769.45 88
3769.59 81
3769.73 72
3769.87 64
3770.01 55
3770.15 48
3770.29 43
3770.43 40
3770.57 39
3770.71 41
3770.85 43
3770.99 47
3771.14 52
3771.28 58
3771.42 63
3771.56 67
3771.70 71
3771.84 73
3771.98 72
3772.12 70
3772.26 67
3772.40 62
3772.54 57
3772.68 51
3772.83 45
3772.97 41
3773.11 37
3773.25 35
3773.39 35
3773.53 38
3773.67 44
3773.81 53
3773.95 64
3774.09 77
3774.23 89
3774.38 100
3774.52 106
3774.66 107
3774.80 102
3774.94 90
3775.08 73
3775.22 53
3775.36 33
3775.50 17
3775.64 6
3775.78 1
3775.93 2
3776.07 9
3776.21 18
3776.35 27
3776.49 35
3776.63 40
3776.77 40
3776.91 37
3777.05 30
3777.19 21
3777.33 12
3777.48 3
3777.62 0
3777.76 0
3777.90 0
3778.04 0
3778.18 0
3778.32 0
3778.46 0
3778.60 1
3778.74 4
3778.89 6
3779.03 8
3779.17 9
3779.31 11
3779.45 12
3779.59 14
3779.73 15
3779.87 15
3780.01 14
3780.15 13
3780.30 11
3780.44 9
3780.58 9
3780.72 10
3780.86 12
3781.00 14
3781.14 17
3781.28 19
3781.42 20
3781.56 19
3781.71 16
3781.85 13
3781.99 12
3782.13 11
3782.27 13
3782.41 18
3782.55 25
3782.69 33
3782.83 42
3782.97 51
3783.12 60
3783.26 70
3783.40 81
3783.54 91
3783.68 100
3783.82 106
3783.96 108
3784.10 104
3784.24 96
3784.39 82
3784.53 66
3784.67 49
3784.81 33
3784.95 19
3785.09 7
3785.23 0
3785.37 0
3785.51 0
3785.66 0
3785.80 0
3785.94 0
3786.08 0
3786.22 2
3786.36 8
3786.50 14
3786.64 19
3786.78 23
3786.93 27
3787.07 30
3787.21 34
3787.35 38
3787.49 42
3787.63 47
3787.77 52
3787.91 57
3788.05 59
3788.20 60
3788.34 57
3788.48 52
3788.62 44
3788.76 34
3788.90 24
3789.04 14
3789.18 5
3789.33 0
3789.47 0
3789.61 0
3789.75 0
3789.89 0
3790.03 0
3790.17 0
3790.31 0
3790.45 4
3790.60 7
3790.74 9
3790.88 11
3791.02 12
3791.16 14
3791.30 17
3791.44 21
3791.58 25
3791.73 29
3791.87 32
3792.01 34
3792.15 35
3792.29 35
3792.43 34
3792.57 32
3792.71 31
3792.86 30
3793.00 29
3793.14 29
3793.28 29
3793.42 29
3793.56 29
3793.70 30
3793.84 30
3793.99 30
3794.13 31
3794.27 33
3794.41 36
3794.55 39
3794.69 43
3794.83 47
3794.97 50
3795.12 53
3795.26 54
3795.40 55
3795.54 55
3795.68 55
3795.82 57
3795.96 59
3796.10 63
3796.25 68
3796.39 75
3796.53 82
3796.67 88
3796.81 94
3796.95 99
3797.09 101
3797.24 103
3797.38 104
3797.52 104
3797.66 104
3797.80 103
3797.94 101
3798.08 97
3798.22 91
3798.37 83
3798.51 74
3798.65 66
3798.79 59
3798.93 54
3799.07 52
3799.21 52
3799.36 55
3799.50 58
3799.64 62
3799.78 67
3799.92 70
3800.06 73
3800.20 76
3800.34 78
3800.49 79
3800.63 78
3800.77 76
3800.91 73
3801.05 70
3801.19 67
3801.33 66
3801.48 68
3801.62 74
3801.76 82
3801.90 91
3802.04 99
3802.18 106
3802.32 110
3802.47 111
3802.61 109
3802.75 105
3802.89 102
3803.03 98
3803.17 96
3803.31 94
3803.46 93
3803.60 92
3803.74 90
3803.88 88
3804.02 85
3804.16 83
3804.30 81
3804.45 81
3804.59 82
3804.73 84
3804.87 86
3805.01 89
3805.15 91
3805.29 90
3805.44 88
3805.58 84
3805.72 78
3805.86 71
3806.00 65
3806.14 58
3806.29 53
3806.43 49
3806.57 46
3806.71 43
3806.85 41
3806.99 40
3807.13 39
3807.28 39
3807.42 39
3807.56 39
3807.70 39
3807.84 40
3807.98 40
3808.12 40
3808.27 41
3808.41 42
3808.55 42
3808.69 43
3808.83 42
3808.97 40
3809.12 36
3809.26 30
3809.40 23
3809.54 15
3809.68 8
3809.82 3
3809.97 0
3810.11 0
3810.25 0
3810.39 0
3810.53 0
3810.67 0
3810.81 0
3810.96 0
3811.10 0
3811.24 0
3811.38 1
3811.52 5
3811.66 10
3811.81 19
3811.95 31
3812.09 47
3812.23 64
3812.37 83
3812.51 101
3812.66 119
3812.80 135
3812.94 150
3813.08 164
3813.22 177
3813.36 189
3813.50 200
3813.65 211
3813.79 220
3813.93 228
3814.07 235
3814.21 241
3814.35 247
3814.50 251
3814.64 255
3814.78 258
3814.92 260
3815.06 260
3815.20 259
3815.35 257
3815.49 256
3815.63 256
3815.77 258
3815.91 261
3816.05 266
3816.20 271
3816.34 277
3816.48 281
3816.62 284
3816.76 284
3816.90 284
3817.05 282
3817.19 280
3817.33 278
3817.47 276
3817.61 272
3817.75 268
3817.90 263
3818.04 257
3818.18 252
3818.32 248
3818.46 247
3818.61 248
3818.75 251
3818.89 254
3819.03 257
3819.17 258
3819.31 256
3819.46 252
3819.60 246
3819.74 237
3819.88 228
3820.02 219
3820.16 211
3820.31 204
3820.45 200
3820.59 197
3820.73 196
3820.87 195
3821.01 193
3821.16 190
3821.30 186
3821.44 179
3821.58 169
3821.72 159
3821.87 148
3822.01 139
3822.15 132
3822.29 130
3822.43 132
3822.57 138
3822.72 149
3822.86 161
3823.00 172
3823.14 181
3823.28 187
3823.43 189
3823.57 188
3823.71 185
3823.85 181
3823.99 176
3824.13 172
3824.28 166
3824.42 159
3824.56 150
3824.70 139
3824.84 126
3824.99 112
3825.13 99
3825.27 88
3825.41 81
3825.55 78
3825.69 79
3825.84 82
3825.98 87
3826.12 93
3826.26 99
3826.40 103
3826.55 106
3826.69 108
3826.83 109
3826.97 109
3827.11 110
3827.26 111
3827.40 114
3827.54 117
3827.68 122
3827.82 126
3827.96 129
3828.11 131
3828.25 129
3828.39 125
3828.53 117
3828.67 109
3828.82 100
3828.96 94
3829.10 91
3829.24 90
3829.38 92
3829.53 94
3829.67 94
3829.81 93
3829.95 90
3830.09 84
3830.24 77
3830.38 70
3830.52 65
3830.66 61
3830.80 60
3830.95 60
3831.09 62
3831.23 65
3831.37 68
3831.51 71
3831.65 73
3831.80 75
3831.94 75
3832.08 75
3832.22 75
3832.36 74
3832.51 72
3832.65 69
3832.79 64
3832.93 58
3833.07 52
3833.22 45
3833.36 40
3833.50 36
3833.64 36
3833.78 38
3833.93 42
3834.07 46
3834.21 50
3834.35 51
3834.49 50
3834.64 47
3834.78 42
3834.92 37
3835.06 33
3835.20 32
3835.35 35
3835.49 41
3835.63 49
3835.77 59
3835.91 67
3836.06 73
3836.20 77
3836.34 78
3836.48 77
3836.63 77
3836.77 77
3836.91 79
3837.05 83
3837.19 87
3837.34 92
3837.48 97
3837.62 100
3837.76 102
3837.90 104
3838.05 105
3838.19 106
3838.33 106
3838.47 107
3838.61 106
3838.76 105
3838.90 103
3839.04 101
3839.18 98
3839.32 96
3839.47 94
3839.61 92
3839.75 91
3839.89 88
3840.04 85
3840.18 80
3840.32 75
3840.46 69
3840.60 63
3840.75 58
3840.89 53
3841.03 50
3841.17 47
3841.31 45
3841.46 43
3841.60 41
3841.74 38
3841.88 37
3842.03 36
3842.17 35
3842.31 36
3842.45 36
3842.59 36
3842.74 34
3842.88 30
3843.02 24
3843.16 17
3843.30 8
3843.45 0
3843.59 0
3843.73 0
3843.87 0
3844.02 0
3844.16 0
3844.30 0
3844.44 1
3844.58 4
3844.73 6
3844.87 6
3845.01 6
3845.15 6
3845.30 7
3845.44 10
3845.58 14
3845.72 20
3845.86 27
3846.01 36
3846.15 45
3846.29 55
3846.43 65
3846.58 76
3846.72 87
3846.86 99
3847.00 111
3847.14 121
3847.29 128
3847.43 130
3847.57 128
3847.71 122
3847.86 113
3848.00 104
3848.14 96
3848.28 91
3848.43 91
3848.57 95
3848.71 102
3848.85 110
3848.99 119
3849.14 127
3849.28 133
3849.42 139
3849.56 143
3849.71 148
3849.85 153
3849.99 158
3850.13 162
3850.27 164
3850.42 164
3850.56 160
3850.70 155
3850.84 148
3850.99 141
3851.13 134
3851.27 130
3851.41 128
3851.56 128
3851.70 127
3851.84 127
3851.98 124
3852.13 120
3852.27 115
3852.41 110
3852.55 105
3852.69 102
3852.84 102
3852.98 104
3853.12 108
3853.26 114
3853.41 121
3853.55 127
3853.69 132
3853.83 134
3853.98 135
3854.12 133
3854.26 131
3854.40 129
3854.55 128
3854.69 127
3854.83 125
3854.97 123
3855.11 118
3855.26 112
3855.40 103
3855.54 94
3855.68 85
3855.83 77
3855.97 71
3856.11 65
3856.25 59
3856.40 52
3856.54 44
3856.68 36
3856.82 30
3856.97 27
3857.11 29
3857.25 37
3857.39 48
3857.54 63
3857.68 77
3857.82 89
3857.96 97
3858.11 100
3858.25 100
3858.39 96
3858.53 91
3858.68 86
3858.82 82
3858.96 78
3859.10 74
3859.25 70
3859.39 66
3859.53 60
3859.67 53
3859.82 46
3859.96 38
3860.10 30
3860.24 23
3860.39 17
3860.53 12
3860.67 8
3860.81 5
3860.96 3
3861.10 1
3861.24 0
3861.38 0
3861.53 0
3861.67 0
3861.81 0
3861.95 0
3862.10 0
3862.24 0
3862.38 3
3862.52 7
3862.67 12
3862.81 15
3862.95 18
3863.09 22
3863.24 27
3863.38 34
3863.52 43
3863.66 54
3863.81 66
3863.95 77
3864.09 86
3864.23 92
3864.38 94
3864.52 95
3864.66 95
3864.80 95
3864.95 95
3865.09 97
3865.23 100
3865.37 102
3865.52 102
3865.66 100
3865.80 95
3865.94 88
3866.09 80
3866.23 72
3866.37 65
3866.52 60
3866.66 57
3866.80 56
3866.94 56
3867.09 57
3867.23 58
3867.37 60
3867.51 61
3867.66 63
3867.80 66
3867.94 70
3868.08 74
3868.23 79
3868.37 84
3868.51 89
3868.65 92
3868.80 93
3868.94 92
3869.08 89
3869.23 85
3869.37 80
3869.51 76
3869.65 71
3869.80 66
3869.94 60
3870.08 53
3870.22 46
3870.37 38
3870.51 32
3870.65 27
3870.79 24
3870.94 24
3871.08 25
3871.22 28
3871.37 32
3871.51 37
3871.65 42
3871.79 47
3871.94 54
3872.08 63
3872.22 72
3872.36 82
3872.51 92
3872.65 102
3872.79 111
3872.94 118
3873.08 123
3873.22 127
3873.36 130
3873.51 132
3873.65 134
3873.79 136
3873.93 136
3874.08 134
3874.22 129
3874.36 119
3874.51 107
3874.65 91
3874.79 76
3874.93 64
3875.08 56
3875.22 55
3875.36 61
3875.50 74
3875.65 91
3875.79 110
3875.93 129
3876.08 143
3876.22 152
3876.36 155
3876.50 153
3876.65 146
3876.79 137
3876.93 127
3877.08 117
3877.22 108
3877.36 99
3877.50 88
3877.65 77
3877.79 66
3877.93 56
3878.08 50
3878.22 47
3878.36 50
3878.50 56
3878.65 65
3878.79 76
3878.93 87
3879.08 96
3879.22 104
3879.36 110
3879.50 114
3879.65 116
3879.79 117
3879.93 117
3880.08 115
3880.22 112
3880.36 107
3880.50 101
3880.65 95
3880.79 89
3880.93 82
3881.08 77
3881.22 72
3881.36 68
3881.50 66
3881.65 65
3881.79 66
3881.93 69
3882.08 72
3882.22 77
3882.36 81
3882.50 85
3882.65 87
3882.79 88
3882.93 88
3883.08 88
3883.22 89
3883.36 91
3883.50 93
3883.65 95
3883.79 96
3883.93 96
3884.08 94
3884.22 92
3884.36 89
3884.50 87
3884.65 86
3884.79 87
3884.93 89
3885.08 92
3885.22 95
3885.36 97
3885.51 98
3885.65 97
3885.79 95
3885.93 92
3886.08 88
3886.22 85
3886.36 83
3886.51 82
3886.65 84
3886.79 88
3886.94 94
3887.08 100
3887.22 105
3887.36 109
3887.51 111
3887.65 112
3887.79 113
3887.94 116
3888.08 120
3888.22 127
3888.37 134
3888.51 141
3888.65 146
3888.79 146
3888.94 143
3889.08 136
3889.22 128
3889.37 119
3889.51 112
3889.65 107
3889.80 102
3889.94 97
3890.08 90
3890.22 79
3890.37 66
3890.51 50
3890.65 34
3890.80 19
3890.94 8
3891.08 1
3891.23 0
3891.37 0
3891.51 0
3891.66 2
3891.80 4
3891.94 4
3892.08 3
3892.23 1
3892.37 0
3892.51 0
3892.66 0
3892.80 0
3892.94 0
3893.09 0
3893.23 3
3893.37 7
3893.52 14
3893.66 24
3893.80 37
3893.94 51
3894.09 67
3894.23 82
3894.37 96
3894.52 106
3894.66 112
3894.80 114
3894.95 113
3895.09 110
3895.23 105
3895.38 100
3895.52 94
3895.66 87
3895.81 80
3895.95 71
3896.09 62
3896.23 52
3896.38 42
3896.52 33
3896.66 24
3896.81 17
3896.95 11
3897.09 7
3897.24 5
3897.38 4
3897.52 3
3897.67 3
3897.81 3
3897.95 1
3898.10 0
3898.24 0
3898.38 0
3898.53 0
3898.67 0
3898.81 0
3898.96 3
3899.10 13
3899.24 23
3899.39 31
3899.53 36
3899.67 38
3899.81 36
3899.96 31
3900.10 25
3900.24 18
3900.39 12
3900.53 7
3900.67 5
3900.82 5
3900.96 6
3901.10 8
3901.25 9
3901.39 10
3901.53 10
3901.68 9
3901.82 8
3901.96 7
3902.11 7
3902.25 8
3902.39 8
3902.54 9
3902.68 7
3902.82 5
3902.97 1
3903.11 0
3903.25 0
3903.40 0
3903.54 0
3903.68 0
3903.83 5
3903.97 14
3904.11 23
3904.26 33
3904.40 43
3904.54 50
3904.69 53
3904.83 53
3904.97 50
3905.12 45
3905.26 39
3905.40 33
3905.55 30
3905.69 30
3905.83 33
3905.98 39
3906.12 45
3906.26 51
3906.41 55
3906.55 57
3906.69 57
3906.84 54
3906.98 51
3907.12 46
3907.27 40
3907.41 35
3907.55 29
3907.70 23
3907.84 18
3907.98 13
3908.13 8
3908.27 4
3908.41 2
3908.56 0
3908.70 0
3908.84 0
3908.99 1
3909.13 2
3909.27 4
3909.42 6
3909.56 7
3909.70 8
3909.85 7
3909.99 6
3910.13 4
3910.28 2
3910.42 0
3910.56 0
3910.71 0
3910.85 0
3910.99 0
3911.14 0
3911.28 0
3911.42 0
3911.57 7
3911.71 14
3911.85 21
3912.00 27
3912.14 29
3912.29 29
3912.43 26
3912.57 22
3912.72 17
3912.86 12
3913.00 7
3913.15 3
3913.29 0
3913.43 0
3913.58 0
3913.72 0
3913.86 0
3914.01 0
3914.15 7
3914.29 15
3914.44 24
3914.58 31
3914.72 35
3914.87 36
3915.01 37
3915.15 37
3915.30 39
3915.44 44
3915.59 52
3915.73 64
3915.87 77
3916.02 89
3916.16 100
3916.30 109
3916.45 114
3916.59 115
3916.73 113
3916.88 108
3917.02 100
3917.16 92
3917.31 83
3917.45 74
3917.59 66
3917.74 59
3917.88 53
3918.03 50
3918.17 48
3918.31 47
3918.46 48
3918.60 51
3918.74 54
3918.89 57
3919.03 60
3919.17 61
3919.32 60
3919.46 58
3919.60 55
3919.75 51
3919.89 47
3920.04 43
3920.18 41
3920.32 40
3920.47 41
3920.61 43
3920.75 47
3920.90 52
3921.04 59
3921.18 65
3921.33 70
3921.47 73
3921.62 74
3921.76 71
3921.90 64
3922.05 55
3922.19 45
3922.33 36
3922.48 29
3922.62 27
3922.76 29
3922.91 36
3923.05 44
3923.20 54
3923.34 63
3923.48 69
3923.63 72
3923.77 73
3923.91 72
3924.06 71
3924.20 71
3924.34 72
3924.49 74
3924.63 77
3924.78 79
3924.92 80
3925.06 81
3925.21 80
3925.35 78
3925.49 77
3925.64 76
3925.78 75
3925.92 73
3926.07 70
3926.21 66
3926.36 60
3926.50 53
3926.64 45
3926.79 39
3926.93 33
3927.07 29
3927.22 26
3927.36 23
3927.51 19
3927.65 14
3927.79 9
3927.94 4
3928.08 1
3928.22 0
3928.37 0
3928.51 3
3928.66 9
3928.80 18
3928.94 28
3929.09 37
3929.23 44
3929.37 48
3929.52 47
3929.66 43
3929.81 35
3929.95 26
3930.09 18
3930.24 12
3930.38 9
3930.52 11
3930.67 16
3930.81 23
3930.96 32
3931.10 39
3931.24 46
3931.39 51
3931.53 55
3931.68 57
3931.82 59
3931.96 61
3932.11 62
3932.25 64
3932.39 65
3932.54 68
3932.68 70
3932.83 74
3932.97 77
3933.11 81
3933.26 84
3933.40 87
3933.54 88
3933.69 88
3933.83 87
3933.98 85
3934.12 83
3934.26 80
3934.41 78
3934.55 75
3934.70 72
3934.84 67
3934.98 61
3935.13 53
3935.27 45
3935.42 35
3935.56 27
3935.70 22
3935.85 19
3935.99 20
3936.13 22
3936.28 25
3936.42 28
3936.57 27
3936.71 24
3936.85 18
3937.00 11
3937.14 5
3937.29 0
3937.43 0
3937.57 0
3937.72 0
3937.86 3
3938.01 4
3938.15 4
3938.29 2
3938.44 0
3938.58 0
3938.72 0
3938.87 0
3939.01 0
3939.16 0
3939.30 5
3939.44 9
3939.59 13
3939.73 14
3939.88 13
3940.02 10
3940.16 7
3940.31 2
3940.45 0
3940.60 0
3940.74 0
3940.88 0
3941.03 1
3941.17 4
3941.32 8
3941.46 12
3941.60 16
3941.75 21
3941.89 26
3942.04 30
3942.18 34
3942.32 38
3942.47 41
3942.61 43
3942.76 45
3942.90 46
3943.04 48
3943.19 50
3943.33 52
3943.48 55
3943.62 57
3943.76 60
3943.91 63
3944.05 66
3944.20 68
3944.34 71
3944.48 72
3944.63 72
3944.77 71
3944.92 69
3945.06 69
3945.20 69
3945.35 72
3945.49 76
3945.64 81
3945.78 86
3945.93 90
3946.07 91
3946.21 88
3946.36 83
3946.50 76
3946.65 67
3946.79 59
3946.93 52
3947.08 47
3947.22 43
3947.37 39
3947.51 34
3947.65 28
3947.80 20
3947.94 11
3948.09 1
3948.23 0
3948.37 0
3948.52 0
3948.66 0
3948.81 8
3948.95 21
3949.10 35
3949.24 48
3949.38 56
3949.53 61
3949.67 61
3949.82 59
3949.96 55
3950.10 51
3950.25 47
3950.39 45
3950.54 43
3950.68 42
3950.82 42
3950.97 43
3951.11 46
3951.26 50
3951.40 57
3951.55 66
3951.69 76
3951.83 86
3951.98 96
3952.12 105
3952.27 113
3952.41 121
3952.55 128
3952.70 136
3952.84 142
3952.99 148
3953.13 153
3953.28 154
3953.42 153
3953.56 150
3953.71 144
3953.85 136
3954.00 128
3954.14 121
3954.29 115
3954.43 111
3954.57 110
3954.72 111
3954.86 115
3955.01 121
3955.15 128
3955.30 134
3955.44 139
3955.58 142
3955.73 142
3955.87 140
3956.02 136
3956.16 131
3956.30 127
3956.45 123
3956.59 120
3956.74 118
3956.88 117
3957.03 117
3957.17 117
3957.31 118
3957.46 119
3957.60 122
3957.75 125
3957.89 127
3958.04 129
3958.18 129
3958.32 126
3958.47 122
3958.61 116
3958.76 109
3958.90 101
3959.05 93
3959.19 85
3959.33 76
3959.48 67
3959.62 57
3959.77 48
3959.91 40
3960.06 36
3960.20 36
3960.35 40
3960.49 49
3960.63 60
3960.78 70
3960.92 79
3961.07 83
3961.21 84
3961.36 81
3961.50 77
3961.64 73
3961.79 71
3961.93 71
3962.08 74
3962.22 80
3962.37 87
3962.51 95
3962.65 103
3962.80 110
3962.94 116
3963.09 118
3963.23 118
3963.38 114
3963.52 106
3963.67 97
3963.81 88
3963.95 79
3964.10 73
3964.24 71
3964.39 72
3964.53 77
3964.68 84
3964.82 93
3964.96 102
3965.11 111
3965.25 118
3965.40 123
3965.54 125
3965.69 124
3965.83 120
3965.98 114
3966.12 108
3966.26 101
3966.41 94
3966.55 90
3966.70 87
3966.84 86
3966.99 87
3967.13 87
3967.28 88
3967.42 88
3967.56 86
3967.71 83
3967.85 79
3968.00 74
3968.14 67
3968.29 60
3968.43 52
3968.58 44
3968.72 38
3968.87 34
3969.01 34
3969.15 37
3969.30 46
3969.44 59
3969.59 75
3969.73 92
3969.88 109
3970.02 124
3970.17 134
3970.31 138
3970.45 135
3970.60 128
3970.74 116
3970.89 103
3971.03 89
3971.18 78
3971.32 68
3971.47 61
3971.61 55
3971.76 51
3971.90 46
3972.04 42
3972.19 38
3972.33 33
3972.48 29
3972.62 25
3972.77 22
3972.91 22
3973.06 23
3973.20 27
3973.35 33
3973.49 39
3973.63 45
3973.78 49
3973.92 49
3974.07 47
3974.21 43
3974.36 38
3974.50 36
3974.65 36
3974.79 40
3974.94 47
3975.08 56
3975.23 65
3975.37 74
3975.51 80
3975.66 86
3975.80 90
3975.95 95
3976.09 100
3976.24 105
3976.38 110
3976.53 114
3976.67 117
3976.82 118
3976.96 118
3977.11 118
3977.25 116
3977.39 114
3977.54 110
3977.68 104
3977.83 96
3977.97 86
3978.12 77
3978.26 68
3978.41 60
3978.55 54
3978.70 51
3978.84 49
3978.99 48
3979.13 46
3979.28 45
3979.42 44
3979.56 42
3979.71 40
3979.85 37
3980.00 35
3980.14 32
3980.29 30
3980.43 28
3980.58 28
3980.72 30
3980.87 33
3981.01 37
3981.16 41
3981.30 44
3981.45 46
3981.59 48
3981.73 51
3981.88 56
3982.02 62
3982.17 71
3982.31 80
3982.46 89
3982.60 97
3982.75 102
3982.89 104
3983.04 103
3983.18 100
3983.33 95
3983.47 89
3983.62 81
3983.76 72
3983.91 61
3984.05 50
3984.20 39
3984.34 28
3984.49 18
3984.63 10
3984.77 4
3984.92 0
3985.06 0
3985.21 0
3985.35 0
3985.50 0
3985.64 0
3985.79 0
3985.93 0
3986.08 4
3986.22 7
3986.37 8
3986.51 8
3986.66 8
3986.80 7
3986.95 9
3987.09 13
3987.24 19
3987.38 29
3987.53 39
3987.67 50
3987.82 59
3987.96 65
3988.11 67
3988.25 67
3988.39 65
3988.54 62
3988.68 61
3988.83 62
3988.97 67
3989.12 75
3989.26 85
3989.41 95
3989.55 105
3989.70 113
3989.84 117
3989.99 119
3990.13 118
3990.28 113
3990.42 106
3990.57 97
3990.71 85
3990.86 70
3991.00 53
3991.15 36
3991.29 19
3991.44 3
3991.58 0
3991.73 0
3991.87 0
3992.02 0
3992.16 0
3992.31 0
3992.45 0
3992.60 0
3992.74 7
3992.89 15
3993.03 21
3993.18 26
3993.32 29
3993.47 30
3993.61 30
3993.76 29
3993.90 28
3994.05 28
3994.19 28
3994.34 29
3994.48 31
3994.63 32
3994.77 35
3994.92 37
3995.06 41
3995.21 45
3995.35 49
3995.50 52
3995.64 54
3995.79 54
3995.93 51
3996.08 45
3996.22 37
3996.37 29
3996.51 21
3996.66 15
3996.80 12
3996.95 13
3997.09 16
3997.24 21
3997.38 28
3997.53 35
3997.67 42
3997.82 48
3997.96 54
3998.11 58
3998.25 60
3998.40 61
3998.54 59
3998.69 57
3998.83 54
3998.98 52
3999.12 50
3999.27 50
3999.41 52
3999.56 54
3999.70 55
3999.85 56
3999.99 55
4000.14 53
4000.28 51
4000.43 48
4000.57 45
4000.72 42
4000.86 38
4001.01 35
4001.15 30
4001.30 26
4001.44 22
4001.59 19
4001.73 17
4001.88 15
4002.02 15
4002.17 15
4002.31 16
4002.46 18
4002.60 22
4002.75 27
4002.89 33
4003.04 40
4003.18 46
4003.33 50
4003.47 53
4003.62 54
4003.76 54
4003.91 54
4004.05 54
4004.20 54
4004.34 55
4004.49 57
4004.63 58
4004.78 58
4004.92 58
4005.07 58
4005.21 57
4005.36 56
4005.50 55
4005.65 55
4005.79 56
4005.94 58
4006.09 62
4006.23 66
4006.38 72
4006.52 76
4006.67 80
4006.81 81
4006.96 81
4007.10 80
4007.25 78
4007.39 76
4007.54 76
4007.68 79
4007.83 83
4007.97 90
4008.12 98
4008.26 107
4008.41 116
4008.55 125
4008.70 133
4008.84 140
4008.99 147
4009.13 154
4009.28 160
4009.42 167
4009.57 173
4009.72 179
4009.86 182
4010.01 184
4010.15 183
4010.30 178
4010.44 170
4010.59 159
4010.73 146
4010.88 132
4011.02 117
4011.17 102
4011.31 89
4011.46 79
4011.60 72
4011.75 69
4011.89 69
4012.04 73
4012.18 81
4012.33 91
4012.47 102
4012.62 114
4012.77 125
4012.91 135
4013.06 142
4013.20 145
4013.35 144
4013.49 141
4013.64 135
4013.78 127
4013.93 119
4014.07 112
4014.22 105
4014.36 100
4014.51 96
4014.65 94
4014.80 93
4014.95 94
4015.09 96
4015.24 100
4015.38 104
4015.53 107
4015.67 109
4015.82 109
4015.96 106
4016.11 102
4016.25 97
4016.40 91
4016.54 87
4016.69 83
4016.83 82
4016.98 82
4017.13 84
4017.27 88
4017.42 92
4017.56 97
4017.71 102
4017.85 106
4018.00 110
4018.14 113
4018.29 115
4018.43 117
4018.58 119
4018.72 121
4018.87 123
4019.02 125
4019.16 127
4019.31 128
4019.45 130
4019.60 133
4019.74 136
4019.89 140
4020.03 143
4020.18 146
4020.32 148
4020.47 148
4020.61 146
4020.76 142
4020.91 136
4021.05 129
4021.20 121
4021.34 113
4021.49 105
4021.63 99
4021.78 95
4021.92 93
4022.07 95
4022.21 98
4022.36 103
4022.51 109
4022.65 114
4022.80 117
4022.94 119
4023.09 118
4023.23 117
4023.38 114
4023.52 109
4023.67 104
4023.81 99
4023.96 93
4024.11 86
4024.25 79
4024.40 73
4024.54 68
4024.69 63
4024.83 59
4024.98 56
4025.12 53
4025.27 51
4025.42 51
4025.56 53
4025.71 57
4025.85 65
4026.00 75
4026.14 86
4026.29 96
4026.43 102
4026.58 105
4026.73 103
4026.87 96
4027.02 86
4027.16 74
4027.31 62
4027.45 53
4027.60 47
4027.74 46
4027.89 49
4028.03 54
4028.18 61
4028.33 67
4028.47 73
4028.62 77
4028.76 80
4028.91 81
4029.05 83
4029.20 85
4029.35 89
4029.49 95
4029.64 102
4029.78 110
4029.93 115
4030.07 118
4030.22 117
4030.36 112
4030.51 102
4030.66 90
4030.80 76
4030.95 61
4031.09 46
4031.24 30
4031.38 14
4031.53 0
4031.67 0
4031.82 0
4031.97 0
4032.11 0
4032.26 0
4032.40 0
4032.55 0
4032.69 0
4032.84 10
4032.99 21
4033.13 30
4033.28 37
4033.42 42
4033.57 43
4033.71 42
4033.86 37
4034.01 30
4034.15 24
4034.30 19
4034.44 18
4034.59 21
4034.73 28
4034.88 37
4035.02 47
4035.17 56
4035.32 64
4035.46 69
4035.61 72
4035.75 72
4035.90 71
4036.04 69
4036.19 66
4036.34 65
4036.48 64
4036.63 65
4036.77 68
4036.92 73
4037.06 78
4037.21 83
4037.36 88
4037.50 91
4037.65 93
4037.79 93
4037.94 94
4038.08 96
4038.23 98
4038.38 102
4038.52 106
4038.67 111
4038.81 115
4038.96 118
4039.11 119
4039.25 118
4039.40 116
4039.54 112
4039.69 108
4039.83 103
4039.98 98
4040.13 93
4040.27 88
4040.42 84
4040.56 81
4040.71 79
4040.85 81
4041.00 85
4041.15 91
4041.29 99
4041.44 107
4041.58 113
4041.73 118
4041.88 120
4042.02 121
4042.17 121
4042.31 123
4042.46 126
4042.60 131
4042.75 136
4042.90 140
4043.04 143
4043.19 143
4043.33 142
4043.48 138
4043.63 135
4043.77 133
4043.92 132
4044.06 132
4044.21 133
4044.35 133
4044.50 131
4044.65 128
4044.79 122
4044.94 115
4045.08 107
4045.23 100
4045.38 94
4045.52 90
4045.67 87
4045.81 85
4045.96 84
4046.10 83
4046.25 81
4046.40 78
4046.54 75
4046.69 73
4046.83 73
4046.98 75
4047.13 81
4047.27 89
4047.42 100
4047.56 111
4047.71 121
4047.86 128
4048.00 130
4048.15 129
4048.29 124
4048.44 116
4048.59 108
4048.73 100
4048.88 94
4049.02 90
4049.17 88
4049.31 87
4049.46 87
4049.61 88
4049.75 87
4049.90 86
4050.04 83
4050.19 80
4050.34 75
4050.48 70
4050.63 66
4050.77 64
4050.92 62
4051.07 61
4051.21 61
4051.36 61
4051.50 59
4051.65 56
4051.80 51
4051.94 44
4052.09 37
4052.23 28
4052.38 20
4052.53 13
4052.67 7
4052.82 3
4052.96 1
4053.11 0
4053.26 0
4053.40 0
4053.55 0
4053.69 0
4053.84 0
4053.99 0
4054.13 0
4054.28 0
4054.42 6
4054.57 20
4054.72 35
4054.86 50
4055.01 63
4055.15 74
4055.30 82
4055.45 88
4055.59 93
4055.74 98
4055.89 103
4056.03 107
4056.18 110
4056.32 113
4056.47 115
4056.62 117
4056.76 120
4056.91 124
4057.05 129
4057.20 136
4057.35 143
4057.49 150
4057.64 157
4057.78 161
4057.93 163
4058.08 163
4058.22 161
4058.37 156
4058.51 150
4058.66 144
4058.81 137
4058.95 131
4059.10 126
4059.25 122
4059.39 117
4059.54 112
4059.68 106
4059.83 100
4059.98 94
4060.12 90
4060.27 87
4060.41 85
4060.56 86
4060.71 87
4060.85 89
4061.00 90
4061.15 91
4061.29 91
4061.44 92
4061.58 93
4061.73 95
4061.88 97
4062.02 98
4062.17 98
4062.31 96
4062.46 90
4062.61 81
4062.75 68
4062.90 52
4063.05 35
4063.19 16
4063.34 0
4063.48 0
4063.63 0
4063.78 0
4063.92 0
4064.07 0
4064.22 0
4064.36 0
4064.51 0
4064.65 12
4064.80 26
4064.95 39
4065.09 50
4065.24 59
4065.38 64
4065.53 66
4065.68 65
4065.82 61
4065.97 56
4066.12 49
4066.26 43
4066.41 36
4066.55 31
4066.70 27
4066.85 25
4066.99 26
4067.14 29
4067.29 36
4067.43 46
4067.58 58
4067.72 70
4067.87 82
4068.02 92
4068.16 101
4068.31 107
4068.46 110
4068.60 110
4068.75 108
4068.90 105
4069.04 100
4069.19 94
4069.33 88
4069.48 83
4069.63 79
4069.77 77
4069.92 76
4070.07 77
4070.21 79
4070.36 84
4070.50 90
4070.65 98
4070.80 108
4070.94 119
4071.09 130
4071.24 140
4071.38 148
4071.53 154
4071.68 155
4071.82 154
4071.97 150
4072.11 145
4072.26 141
4072.41 140
4072.55 142
4072.70 147
4072.85 154
4072.99 161
4073.14 166
4073.29 167
4073.43 163
4073.58 155
4073.72 145
4073.87 134
4074.02 124
4074.16 116
4074.31 111
4074.46 109
4074.60 109
4074.75 110
4074.90 109
4075.04 107
4075.19 102
4075.33 95
4075.48 86
4075.63 77
4075.77 68
4075.92 60
4076.07 54
4076.21 51
4076.36 51
4076.51 53
4076.65 56
4076.80 60
4076.95 64
4077.09 67
4077.24 67
4077.38 66
4077.53 64
4077.68 62
4077.82 61
4077.97 62
4078.12 65
4078.26 70
4078.41 75
4078.56 77
4078.70 77
4078.85 72
4079.00 65
4079.14 56
4079.29 47
4079.44 41
4079.58 39
4079.73 42
4079.88 49
4080.02 59
4080.17 71
4080.31 82
4080.46 92
4080.61 99
4080.75 102
4080.90 101
4081.05 97
4081.19 89
4081.34 80
4081.49 70
4081.63 62
4081.78 55
4081.93 51
4082.07 50
4082.22 52
4082.37 56
4082.51 60
4082.66 65
4082.81 70
4082.95 73
4083.10 75
4083.25 76
4083.39 75
4083.54 72
4083.68 68
4083.83 63
4083.98 57
4084.12 52
4084.27 48
4084.42 45
4084.56 44
4084.71 43
4084.86 42
4085.00 40
4085.15 37
4085.30 33
4085.44 31
4085.59 29
4085.74 30
4085.88 33
4086.03 37
4086.18 42
4086.32 47
4086.47 52
4086.62 55
4086.76 59
4086.91 63
4087.06 69
4087.20 77
4087.35 86
4087.50 96
4087.64 107
4087.79 116
4087.94 122
4088.08 125
4088.23 126
4088.38 125
4088.52 124
4088.67 123
4088.82 122
4088.96 123
4089.11 123
4089.26 122
4089.40 119
4089.55 112
4089.70 104
4089.84 95
4089.99 86
4090.14 78
4090.28 73
4090.43 71
4090.58 71
4090.72 73
4090.87 75
4091.02 77
4091.16 77
4091.31 77
4091.46 75
4091.60 73
4091.75 72
4091.90 72
4092.04 73
4092.19 75
4092.34 77
4092.48 78
4092.63 79
4092.78 81
4092.92 83
4093.07 86
4093.22 91
4093.36 98
4093.51 105
4093.66 112
4093.80 118
4093.95 122
4094.10 125
4094.24 127
4094.39 128
4094.54 131
4094.68 134
4094.83 138
4094.98 142
4095.12 145
4095.27 146
4095.42 145
4095.57 143
4095.71 139
4095.86 136
4096.01 134
4096.15 134
4096.30 136
4096.45 140
4096.59 144
4096.74 148
4096.89 150
4097.03 149
4097.18 145
4097.33 139
4097.47 131
4097.62 124
4097.77 118
4097.91 115
4098.06 116
4098.21 119
4098.35 123
4098.50 128
4098.65 132
4098.79 136
4098.94 139
4099.09 143
4099.24 148
4099.38 155
4099.53 163
4099.68 171
4099.82 178
4099.97 183
4100.12 185
4100.26 185
4100.41 184
4100.56 183
4100.70 183
4100.85 184
4101.00 187
4101.14 191
4101.29 195
4101.44 198
4101.59 199
4101.73 197
4101.88 192
4102.03 185
4102.17 176
4102.32 166
4102.47 156
4102.61 148
4102.76 143
4102.91 140
4103.05 141
4103.20 143
4103.35 147
4103.49 151
4103.64 155
4103.79 158
4103.94 161
4104.08 163
4104.23 165
4104.38 166
4104.52 166
4104.67 165
4104.82 163
4104.96 160
4105.11 155
4105.26 148
4105.41 139
4105.55 129
4105.70 119
4105.85 110
4105.99 103
4106.14 98
4106.29 97
4106.43 98
4106.58 101
4106.73 104
4106.87 108
4107.02 112
4107.17 117
4107.32 123
4107.46 130
4107.61 139
4107.76 149
4107.90 159
4108.05 168
4108.20 174
4108.34 176
4108.49 175
4108.64 171
4108.79 165
4108.93 158
4109.08 152
4109.23 147
4109.37 142
4109.52 137
4109.67 131
4109.81 123
4109.96 113
4110.11 101
4110.26 88
4110.40 76
4110.55 67
4110.70 60
4110.84 57
4110.99 58
4111.14 63
4111.29 70
4111.43 77
4111.58 83
4111.73 88
4111.87 91
4112.02 91
4112.17 88
4112.31 84
4112.46 79
4112.61 73
4112.76 68
4112.90 63
4113.05 60
4113.20 58
4113.34 58
4113.49 60
4113.64 64
4113.79 69
4113.93 74
4114.08 79
4114.23 84
4114.37 87
4114.52 87
4114.67 85
4114.82 81
4114.96 76
4115.11 69
4115.26 63
4115.40 57
4115.55 53
4115.70 50
4115.85 49
4115.99 50
4116.14 51
4116.29 51
4116.43 51
4116.58 48
4116.73 43
4116.88 35
4117.02 26
4117.17 16
4117.32 6
4117.46 0
4117.61 0
4117.76 0
4117.91 0
4118.05 0
4118.20 0
4118.35 0
4118.49 0
4118.64 2
4118.79 5
4118.94 7
4119.08 9
4119.23 12
4119.38 16
4119.52 19
4119.67 23
4119.82 26
4119.97 29
4120.11 32
4120.26 35
4120.41 38
4120.56 42
4120.70 47
4120.85 53
4121.00 60
4121.14 69
4121.29 77
4121.44 83
4121.59 88
4121.73 89
4121.88 87
4122.03 83
4122.18 78
4122.32 74
4122.47 72
4122.62 71
4122.76 71
4122.91 71
4123.06 70
4123.21 68
4123.35 64
4123.50 59
4123.65 54
4123.79 48
4123.94 44
4124.09 40
4124.24 37
4124.38 34
4124.53 31
4124.68 28
4124.83 25
4124.97 23
4125.12 23
4125.27 24
4125.42 27
4125.56 33
4125.71 42
4125.86 51
4126.00 60
4126.15 68
4126.30 73
4126.45 74
4126.59 73
4126.74 70
4126.89 66
4127.04 64
4127.18 63
4127.33 65
4127.48 69
4127.63 73
4127.77 77
4127.92 79
4128.07 80
4128.21 79
4128.36 78
4128.51 78
4128.66 79
4128.80 81
4128.95 84
4129.10 88
4129.25 92
4129.39 95
4129.54 97
4129.69 98
4129.84 99
4129.98 99
4130.13 100
4130.28 100
4130.43 99
4130.57 98
4130.72 97
4130.87 94
4131.02 90
4131.16 85
4131.31 80
4131.46 75
4131.60 69
4131.75 64
4131.90 60
4132.05 56
4132.19 54
4132.34 53
4132.49 52
4132.64 53
4132.78 53
4132.93 53
4133.08 51
4133.23 49
4133.37 45
4133.52 41
4133.67 36
4133.82 31
4133.96 27
4134.11 23
4134.26 21
4134.41 21
4134.55 22
4134.70 23
4134.85 25
4135.00 26
4135.14 27
4135.29 27
4135.44 27
4135.59 27
4135.73 29
4135.88 32
4136.03 36
4136.18 42
4136.32 48
4136.47 54
4136.62 58
4136.77 61
4136.91 61
4137.06 60
4137.21 57
4137.36 54
4137.50 50
4137.65 47
4137.80 44
4137.95 42
4138.09 41
4138.24 39
4138.39 38
4138.54 36
4138.68 34
4138.83 31
4138.98 27
4139.13 23
4139.27 18
4139.42 13
4139.57 9
4139.72 6
4139.86 5
4140.01 6
4140.16 8
4140.31 12
4140.45 18
4140.60 25
4140.75 31
4140.90 35
4141.05 38
4141.19 39
4141.34 37
4141.49 35
4141.64 33
4141.78 33
4141.93 34
4142.08 36
4142.23 38
4142.37 40
4142.52 40
4142.67 38
4142.82 35
4142.96 32
4143.11 29
4143.26 27
4143.41 28
4143.55 30
4143.70 34
4143.85 40
4144.00 48
4144.15 58
4144.29 69
4144.44 79
4144.59 89
4144.74 98
4144.88 104
4145.03 109
4145.18 111
4145.33 112
4145.47 112
4145.62 110
4145.77 109
4145.92 108
4146.06 108
4146.21 109
4146.36 110
4146.51 111
4146.66 110
4146.80 106
4146.95 99
4147.10 89
4147.25 77
4147.39 63
4147.54 51
4147.69 39
4147.84 30
4147.98 24
4148.13 21
4148.28 20
4148.43 22
4148.58 26
4148.72 31
4148.87 37
4149.02 44
4149.17 50
4149.31 56
4149.46 61
4149.61 66
4149.76 70
4149.91 74
4150.05 79
4150.20 84
4150.35 90
4150.50 98
4150.64 106
4150.79 114
4150.94 122
4151.09 128
4151.24 130
4151.38 129
4151.53 125
4151.68 117
4151.83 109
4151.97 101
4152.12 95
4152.27 91
4152.42 88
4152.57 85
4152.71 82
4152.86 79
4153.01 75
4153.16 71
4153.30 68
4153.45 66
4153.60 67
4153.75 68
4153.90 71
4154.04 74
4154.19 76
4154.34 76
4154.49 75
4154.63 72
4154.78 67
4154.93 63
4155.08 58
4155.23 56
4155.37 55
4155.52 56
4155.67 59
4155.82 64
4155.97 70
4156.11 75
4156.26 79
4156.41 81
4156.56 80
4156.70 79
4156.85 76
4157.00 74
4157.15 73
4157.30 74
4157.44 77
4157.59 82
4157.74 87
4157.89 92
4158.04 96
4158.18 98
4158.33 98
4158.48 95
4158.63 92
4158.78 88
4158.92 84
4159.07 82
4159.22 80
4159.37 80
4159.51 80
4159.66 81
4159.81 80
4159.96 78
4160.11 75
4160.25 71
4160.40 66
4160.55 62
4160.70 59
4160.85 57
4160.99 55
4161.14 55
4161.29 55
4161.44 54
4161.59 53
4161.73 51
4161.88 48
4162.03 44
4162.18 39
4162.33 33
4162.47 27
4162.62 22
4162.77 17
4162.92 14
4163.07 10
4163.21 7
4163.36 4
4163.51 0
4163.66 0
4163.81 0
4163.95 0
4164.10 0
4164.25 0
4164.40 0
4164.55 0
4164.69 1
4164.84 6
4164.99 10
4165.14 14
4165.29 17
4165.43 21
4165.58 24
4165.73 28
4165.88 32
4166.03 37
4166.17 41
4166.32 45
4166.47 49
4166.62 52
4166.77 55
4166.91 59
4167.06 63
4167.21 67
4167.36 73
4167.51 81
4167.65 90
4167.80 100
4167.95 110
4168.10 119
4168.25 126
4168.39 130
4168.54 130
4168.69 126
4168.84 120
4168.99 112
4169.13 103
4169.28 95
4169.43 88
4169.58 83
4169.73 78
4169.88 74
4170.02 71
4170.17 70
4170.32 70
4170.47 75
4170.62 84
4170.76 97
4170.91 114
4171.06 133
4171.21 151
4171.36 167
4171.50 179
4171.65 187
4171.80 191
4171.95 193
4172.10 193
4172.25 192
4172.39 192
4172.54 192
4172.69 192
4172.84 192
4172.99 192
4173.13 191
4173.28 189
4173.43 189
4173.58 189
4173.73 191
4173.88 194
4174.02 199
4174.17 205
4174.32 212
4174.47 217
4174.62 220
4174.76 221
4174.91 221
4175.06 221
4175.21 221
4175.36 225
4175.51 232
4175.65 244
4175.80 259
4175.95 275
4176.10 290
4176.25 300
4176.39 306
4176.54 305
4176.69 299
4176.84 289
4176.99 277
4177.14 266
4177.28 257
4177.43 250
4177.58 245
4177.73 241
4177.88 238
4178.03 235
4178.17 230
4178.32 224
4178.47 216
4178.62 208
4178.77 198
4178.91 186
4179.06 173
4179.21 160
4179.36 147
4179.51 135
4179.66 126
4179.80 120
4179.95 117
4180.10 118
4180.25 121
4180.40 123
4180.55 125
4180.69 124
4180.84 120
4180.99 113
4181.14 104
4181.29 95
4181.44 88
4181.58 83
4181.73 82
4181.88 83
4182.03 88
4182.18 94
4182.33 101
4182.47 108
4182.62 114
4182.77 118
4182.92 120
4183.07 120
4183.22 117
4183.36 112
4183.51 104
4183.66 95
4183.81 86
4183.96 78
4184.11 72
4184.25 68
4184.40 67
4184.55 69
4184.70 73
4184.85 78
4185.00 84
4185.14 90
4185.29 95
4185.44 99
4185.59 100
4185.74 99
4185.89 96
4186.03 89
4186.18 79
4186.33 66
4186.48 52
4186.63 40
4186.78 30
4186.92 25
4187.07 26
4187.22 33
4187.37 44
4187.52 57
4187.67 71
4187.82 83
4187.96 91
4188.11 96
4188.26 99
4188.41 99
4188.56 100
4188.71 101
4188.85 104
4189.00 107
4189.15 109
4189.30 110
4189.45 109
4189.60 105
4189.75 100
4189.89 93
4190.04 88
4190.19 85
4190.34 83
4190.49 85
4190.64 87
4190.78 90
4190.93 92
4191.08 91
4191.23 87
4191.38 79
4191.53 68
4191.68 57
4191.82 46
4191.97 37
4192.12 33
4192.27 33
4192.42 36
4192.57 41
4192.71 45
4192.86 46
4193.01 44
4193.16 39
4193.31 31
4193.46 23
4193.61 17
4193.75 14
4193.90 14
4194.05 18
4194.20 25
4194.35 34
4194.50 42
4194.65 50
4194.79 55
4194.94 59
4195.09 61
4195.24 61
4195.39 60
4195.54 59
4195.69 57
4195.83 57
4195.98 59
4196.13 63
4196.28 69
4196.43 77
4196.58 86
4196.73 95
4196.87 103
4197.02 109
4197.17 113
4197.32 115
4197.47 114
4197.62 111
4197.77 107
4197.91 103
4198.06 101
4198.21 101
4198.36 104
4198.51 110
4198.66 117
4198.81 123
4198.95 126
4199.10 127
4199.25 123
4199.40 117
4199.55 110
4199.70 103
4199.85 99
4199.99 98
4200.14 99
4200.29 101
4200.44 103
4200.59 104
4200.74 102
4200.89 99
4201.04 94
4201.18 91
4201.33 88
4201.48 88
4201.63 89
4201.78 91
4201.93 94
4202.08 95
4202.22 97
4202.37 98
4202.52 101
4202.67 104
4202.82 107
4202.97 111
4203.12 114
4203.27 117
4203.41 118
4203.56 119
4203.71 120
4203.86 120
4204.01 119
4204.16 118
4204.31 116
4204.46 111
4204.60 104
4204.75 97
4204.90 90
4205.05 84
4205.20 80
4205.35 78
4205.50 79
4205.65 80
4205.79 81
4205.94 80
4206.09 78
4206.24 74
4206.39 68
4206.54 63
4206.69 57
4206.84 54
4206.98 53
4207.13 55
4207.28 58
4207.43 63
4207.58 66
4207.73 68
4207.88 68
4208.03 65
4208.17 60
4208.32 54
4208.47 48
4208.62 44
4208.77 40
4208.92 38
4209.07 37
4209.22 36
4209.36 36
4209.51 37
4209.66 41
4209.81 47
4209.96 56
4210.11 67
4210.26 81
4210.41 95
4210.55 109
4210.70 122
4210.85 132
4211.00 141
4211.15 146
4211.30 149
4211.45 150
4211.60 149
4211.75 147
4211.89 144
4212.04 140
4212.19 136
4212.34 131
4212.49 125
4212.64 119
4212.79 113
4212.94 108
4213.09 104
4213.23 102
4213.38 102
4213.53 103
4213.68 105
4213.83 106
4213.98 105
4214.13 103
4214.28 99
4214.43 94
4214.57 90
4214.72 85
4214.87 82
4215.02 79
4215.17 76
4215.32 72
4215.47 68
4215.62 63
4215.77 59
4215.91 55
4216.06 53
4216.21 52
4216.36 53
4216.51 55
4216.66 58
4216.81 61
4216.96 64
4217.11 66
4217.25 67
4217.40 66
4217.55 63
4217.70 60
4217.85 55
4218.00 51
4218.15 47
4218.30 43
4218.45 39
4218.60 35
4218.74 30
4218.89 24
4219.04 18
4219.19 13
4219.34 8
4219.49 5
4219.64 4
4219.79 5
4219.94 9
4220.09 15
4220.23 21
4220.38 28
4220.53 34
4220.68 39
4220.83 43
4220.98 44
4221.13 43
4221.28 42
4221.43 42
4221.58 41
4221.72 42
4221.87 44
4222.02 45
4222.17 47
4222.32 48
4222.47 49
4222.62 51
4222.77 53
4222.92 56
4223.07 60
4223.21 63
4223.36 65
4223.51 64
4223.66 59
4223.81 51
4223.96 41
4224.11 29
4224.26 17
4224.41 7
4224.56 0
4224.71 0
4224.85 0
4225.00 0
4225.15 1
4225.30 6
4225.45 11
4225.60 17
4225.75 24
4225.90 30
4226.05 37
4226.20 44
4226.35 52
4226.49 59
4226.64 65
4226.79 69
4226.94 71
4227.09 72
4227.24 70
4227.39 68
4227.54 65
4227.69 63
4227.84 63
4227.99 64
4228.13 67
4228.28 69
4228.43 71
4228.58 71
4228.73 68
4228.88 64
4229.03 59
4229.18 54
4229.33 51
4229.48 50
4229.63 53
4229.78 58
4229.92 64
4230.07 69
4230.22 72
4230.37 73
4230.52 71
4230.67 67
4230.82 62
4230.97 55
4231.12 49
4231.27 43
4231.42 38
4231.57 35
4231.71 33
4231.86 32
4232.01 33
4232.16 35
4232.31 37
4232.46 40
4232.61 42
4232.76 45
4232.91 47
4233.06 49
4233.21 51
4233.36 55
4233.51 58
4233.65 61
4233.80 64
4233.95 65
4234.10 64
4234.25 60
4234.40 53
4234.55 45
4234.70 37
4234.85 30
4235.00 26
4235.15 24
4235.30 25
4235.45 28
4235.59 33
4235.74 38
4235.89 43
4236.04 45
4236.19 46
4236.34 43
4236.49 38
4236.64 31
4236.79 22
4236.94 13
4237.09 4
4237.24 0
4237.39 0
4237.54 0
4237.68 0
4237.83 0
4237.98 0
4238.13 0
4238.28 3
4238.43 9
4238.58 12
4238.73 14
4238.88 13
4239.03 10
4239.18 5
4239.33 0
4239.48 0
4239.63 0
4239.78 0
4239.92 0
4240.07 0
4240.22 0
4240.37 0
4240.52 6
4240.67 14
4240.82 21
4240.97 26
4241.12 29
4241.27 28
4241.42 25
4241.57 18
4241.72 11
4241.87 2
4242.02 0
4242.17 0
4242.31 0
4242.46 0
4242.61 0
4242.76 0
4242.91 0
4243.06 9
4243.21 25
4243.36 41
4243.51 56
4243.66 69
4243.81 78
4243.96 83
4244.11 86
4244.26 88
4244.41 88
4244.56 88
4244.71 88
4244.85 88
4245.00 87
4245.15 85
4245.30 83
4245.45 79
4245.60 75
4245.75 71
4245.90 67
4246.05 63
4246.20 61
4246.35 59
4246.50 58
4246.65 58
4246.80 58
4246.95 58
4247.10 59
4247.25 60
4247.40 62
4247.54 63
4247.69 65
4247.84 67
4247.99 70
4248.14 74
4248.29 78
4248.44 82
4248.59 88
4248.74 94
4248.89 99
4249.04 103
4249.19 106
4249.34 106
4249.49 103
4249.64 99
4249.79 93
4249.94 87
4250.09 81
4250.24 77
4250.39 73
4250.53 70
4250.68 67
4250.83 63
4250.98 59
4251.13 52
4251.28 45
4251.43 36
4251.58 28
4251.73 20
4251.88 15
4252.03 13
4252.18 14
4252.33 19
4252.48 27
4252.63 37
4252.78 46
4252.93 54
4253.08 58
4253.23 58
4253.38 54
4253.53 46
4253.68 37
4253.83 28
4253.97 20
4254.12 15
4254.27 13
4254.42 14
4254.57 18
4254.72 24
4254.87 31
4255.02 38
4255.17 45
4255.32 51
4255.47 54
4255.62 56
4255.77 55
4255.92 54
4256.07 52
4256.22 50
4256.37 48
4256.52 47
4256.67 47
4256.82 47
4256.97 46
4257.12 46
4257.27 46
4257.42 46
4257.57 47
4257.72 48
4257.87 50
4258.01 52
4258.16 54
4258.31 55
4258.46 55
4258.61 54
4258.76 51
4258.91 47
4259.06 43
4259.21 39
4259.36 36
4259.51 35
4259.66 37
4259.81 43
4259.96 52
4260.11 64
4260.26 78
4260.41 92
4260.56 107
4260.71 120
4260.86 132
4261.01 142
4261.16 149
4261.31 154
4261.46 158
4261.61 161
4261.76 163
4261.91 165
4262.06 167
4262.21 168
4262.36 170
4262.51 172
4262.66 174
4262.81 175
4262.96 177
4263.10 179
4263.25 180
4263.40 181
4263.55 183
4263.70 186
4263.85 189
4264.00 195
4264.15 204
4264.30 215
4264.45 231
4264.60 249
4264.75 271
4264.90 294
4265.05 318
4265.20 340
4265.35 360
4265.50 377
4265.65 390
4265.80 399
4265.95 405
4266.10 408
4266.25 410
4266.40 412
4266.55 413
4266.70 415
4266.85 417
4267.00 420
4267.15 423
4267.30 426
4267.45 429
4267.60 433
4267.75 436
4267.90 437
4268.05 435
4268.20 430
4268.35 422
4268.50 412
4268.65 400
4268.80 388
4268.95 379
4269.10 372
4269.25 370
4269.40 370
4269.55 372
4269.70 374
4269.85 373
4270.00 368
4270.15 360
4270.30 349
4270.45 335
4270.60 321
4270.75 308
4270.90 296
4271.05 285
4271.20 277
4271.35 271
4271.50 267
4271.65 266
4271.79 266
4271.94 268
4272.09 269
4272.24 269
4272.39 266
4272.54 260
4272.69 249
4272.84 236
4272.99 220
4273.14 203
4273.29 188
4273.44 176
4273.59 167
4273.74 162
4273.89 160
4274.04 159
4274.19 156
4274.34 152
4274.49 144
4274.64 134
4274.79 121
4274.94 109
4275.09 98
4275.24 92
4275.39 90
4275.54 94
4275.69 101
4275.84 111
4275.99 121
4276.14 128
4276.29 130
4276.44 129
4276.59 123
4276.74 115
4276.89 107
4277.04 100
4277.19 96
4277.34 94
4277.49 94
4277.64 96
4277.79 98
4277.94 100
4278.09 101
4278.24 101
4278.39 100
4278.54 98
4278.69 97
4278.84 96
4278.99 96
4279.14 96
4279.29 97
4279.44 97
4279.59 97
4279.74 96
4279.89 92
4280.04 88
4280.19 82
4280.34 74
4280.49 67
4280.64 61
4280.79 57
4280.94 56
4281.09 58
4281.24 64
4281.39 72
4281.54 80
4281.69 89
4281.84 97
4281.99 102
4282.14 106
4282.29 109
4282.44 111
4282.59 112
4282.75 114
4282.90 117
4283.05 120
4283.20 124
4283.35 127
4283.50 129
4283.65 129
4283.80 126
4283.95 121
4284.10 115
4284.25 107
4284.40 99
4284.55 92
4284.70 87
4284.85 84
4285.00 83
4285.15 83
4285.30 83
4285.45 82
4285.60 79
4285.75 75
4285.90 69
4286.05 63
4286.20 58
4286.35 55
4286.50 56
4286.65 60
4286.80 68
4286.95 77
4287.10 87
4287.25 96
4287.40 102
4287.55 105
4287.70 104
4287.85 100
4288.00 93
4288.15 84
4288.30 75
4288.45 66
4288.60 59
4288.75 54
4288.90 51
4289.05 51
4289.20 53
4289.35 55
4289.50 57
4289.65 57
4289.80 55
4289.95 50
4290.10 43
4290.25 36
4290.40 29
4290.55 24
4290.70 23
4290.85 24
4291.00 27
4291.15 31
4291.30 34
4291.46 34
4291.61 33
4291.76 29
4291.91 24
4292.06 19
4292.21 16
4292.36 14
4292.51 16
4292.66 19
4292.81 24
4292.96 29
4293.11 34
4293.26 37
4293.41 38
4293.56 36
4293.71 32
4293.86 28
4294.01 23
4294.16 19
4294.31 16
4294.46 17
4294.61 20
4294.76 25
4294.91 32
4295.06 39
4295.21 46
4295.36 51
4295.51 53
4295.66 52
4295.81 48
4295.96 42
4296.11 33
4296.26 23
4296.41 13
4296.57 4
4296.72 0
4296.87 0
4297.02 0
4297.17 0
4297.32 0
4297.47 0
4297.62 0
4297.77 0
4297.92 1
4298.07 7
4298.22 14
4298.37 19
4298.52 23
4298.67 25
4298.82 24
4298.97 22
4299.12 18
4299.27 14
4299.42 9
4299.57 5
4299.72 1
4299.87 0
4300.02 0
4300.17 0
4300.32 0
4300.47 0
4300.63 1
4300.78 5
4300.93 11
4301.08 17
4301.23 24
4301.38 30
4301.53 36
4301.68 40
4301.83 43
4301.98 43
4302.13 42
4302.28 39
4302.43 35
4302.58 31
4302.73 29
4302.88 29
4303.03 31
4303.18 36
4303.33 43
4303.48 51
4303.63 58
4303.78 64
4303.93 69
4304.09 73
4304.24 76
4304.39 77
4304.54 79
4304.69 80
4304.84 81
4304.99 81
4305.14 79
4305.29 77
4305.44 75
4305.59 72
4305.74 70
4305.89 69
4306.04 70
4306.19 72
4306.34 76
4306.49 81
4306.64 86
4306.79 90
4306.94 94
4307.10 96
4307.25 96
4307.40 96
4307.55 93
4307.70 91
4307.85 88
4308.00 86
4308.15 84
4308.30 83
4308.45 83
4308.60 81
4308.75 77
4308.90 70
4309.05 62
4309.20 53
4309.35 43
4309.50 33
4309.65 26
4309.81 20
4309.96 15
4310.11 11
4310.26 9
4310.41 6
4310.56 4
4310.71 2
4310.86 2
4311.01 4
4311.16 8
4311.31 14
4311.46 22
4311.61 31
4311.76 39
4311.91 47
4312.06 52
4312.21 55
4312.37 54
4312.52 51
4312.67 45
4312.82 38
4312.97 29
4313.12 19
4313.27 10
4313.42 3
4313.57 0
4313.72 0
4313.87 4
4314.02 11
4314.17 21
4314.32 31
4314.47 40
4314.62 47
4314.78 50
4314.93 51
4315.08 49
4315.23 46
4315.38 43
4315.53 41
4315.68 40
4315.83 41
4315.98 42
4316.13 43
4316.28 44
4316.43 44
4316.58 41
4316.73 37
4316.89 31
4317.04 24
4317.19 18
4317.34 12
4317.49 8
4317.64 6
4317.79 4
4317.94 3
4318.09 2
4318.24 1
4318.39 0
4318.54 0
4318.69 0
4318.84 0
4319.00 0
4319.15 0
4319.30 0
4319.45 0
4319.60 4
4319.75 11
4319.90 18
4320.05 24
4320.20 29
4320.35 31
4320.50 31
4320.65 28
4320.80 23
4320.95 16
4321.11 8
4321.26 2
4321.41 0
4321.56 0
4321.71 0
4321.86 0
4322.01 0
4322.16 0
4322.31 2
4322.46 3
4322.61 3
4322.76 2
4322.92 1
4323.07 1
4323.22 3
4323.37 7
4323.52 14
4323.67 23
4323.82 32
4323.97 40
4324.12 48
4324.27 56
4324.42 62
4324.57 67
4324.72 72
4324.88 77
4325.03 80
4325.18 82
4325.33 81
4325.48 77
4325.63 71
4325.78 63
4325.93 56
4326.08 49
4326.23 44
4326.38 41
4326.53 40
4326.69 39
4326.84 38
4326.99 35
4327.14 31
4327.29 26
4327.44 20
4327.59 14
4327.74 10
4327.89 7
4328.04 7
4328.19 10
4328.35 16
4328.50 24
4328.65 34
4328.80 45
4328.95 55
4329.10 63
4329.25 68
4329.40 69
4329.55 68
4329.70 64
4329.85 59
4330.01 55
4330.16 53
4330.31 56
4330.46 61
4330.61 69
4330.76 79
4330.91 88
4331.06 94
4331.21 98
4331.36 96
4331.51 90
4331.67 80
4331.82 67
4331.97 52
4332.12 38
4332.27 26
4332.42 18
4332.57 15
4332.72 15
4332.87 19
4333.02 25
4333.18 31
4333.33 36
4333.48 41
4333.63 43
4333.78 46
4333.93 48
4334.08 52
4334.23 59
4334.38 68
4334.53 79
4334.69 92
4334.84 106
4334.99 119
4335.14 129
4335.29 135
4335.44 137
4335.59 134
4335.74 126
4335.89 116
4336.04 103
4336.20 89
4336.35 74
4336.50 61
4336.65 49
4336.80 40
4336.95 34
4337.10 33
4337.25 36
4337.40 43
4337.56 52
4337.71 60
4337.86 68
4338.01 72
4338.16 74
4338.31 72
4338.46 69
4338.61 66
4338.76 63
4338.91 62
4339.07 62
4339.22 64
4339.37 66
4339.52 70
4339.67 75
4339.82 80
4339.97 85
4340.12 91
4340.27 97
4340.43 101
4340.58 104
4340.73 105
4340.88 104
4341.03 101
4341.18 97
4341.33 92
4341.48 87
4341.63 83
4341.79 80
4341.94 76
4342.09 72
4342.24 66
4342.39 58
4342.54 48
4342.69 37
4342.84 25
4342.99 15
4343.15 8
4343.30 4
4343.45 2
4343.60 2
4343.75 2
4343.90 1
4344.05 0
4344.20 0
4344.36 0
4344.51 0
4344.66 0
4344.81 0
4344.96 1
4345.11 12
4345.26 24
4345.41 36
4345.56 47
4345.72 56
4345.87 61
4346.02 65
4346.17 67
4346.32 68
4346.47 70
4346.62 72
4346.77 73
4346.93 74
4347.08 73
4347.23 69
4347.38 64
4347.53 57
4347.68 51
4347.83 45
4347.98 41
4348.14 39
4348.29 38
4348.44 37
4348.59 35
4348.74 32
4348.89 27
4349.04 22
4349.19 18
4349.35 14
4349.50 12
4349.65 11
4349.80 11
4349.95 11
4350.10 11
4350.25 11
4350.40 11
4350.56 13
4350.71 16
4350.86 20
4351.01 26
4351.16 32
4351.31 36
4351.46 38
4351.61 39
4351.77 37
4351.92 34
4352.07 32
4352.22 30
4352.37 31
4352.52 33
4352.67 36
4352.83 41
4352.98 46
4353.13 52
4353.28 58
4353.43 65
4353.58 72
4353.73 79
4353.88 84
4354.04 86
4354.19 85
4354.34 80
4354.49 72
4354.64 62
4354.79 51
4354.94 40
4355.10 32
4355.25 27
4355.40 25
4355.55 28
4355.70 34
4355.85 42
4356.00 51
4356.15 60
4356.31 68
4356.46 73
4356.61 75
4356.76 76
4356.91 76
4357.06 75
4357.21 76
4357.37 78
4357.52 82
4357.67 87
4357.82 92
4357.97 96
4358.12 99
4358.27 99
4358.43 98
4358.58 97
4358.73 95
4358.88 93
4359.03 92
4359.18 89
4359.33 85
4359.49 79
4359.64 72
4359.79 62
4359.94 53
4360.09 44
4360.24 37
4360.39 32
4360.55 31
4360.70 31
4360.85 34
4361.00 37
4361.15 41
4361.30 45
4361.45 50
4361.61 55
4361.76 61
4361.91 68
4362.06 77
4362.21 87
4362.36 97
4362.52 106
4362.67 113
4362.82 119
4362.97 122
4363.12 124
4363.27 125
4363.42 126
4363.58 128
4363.73 130
4363.88 131
4364.03 133
4364.18 134
4364.33 133
4364.48 132
4364.64 130
4364.79 127
4364.94 122
4365.09 116
4365.24 108
4365.39 100
4365.55 91
4365.70 83
4365.85 78
4366.00 75
4366.15 74
4366.30 77
4366.45 81
4366.61 86
4366.76 91
4366.91 96
4367.06 98
4367.21 100
4367.36 101
4367.52 101
4367.67 103
4367.82 104
4367.97 107
4368.12 110
4368.27 113
4368.43 114
4368.58 113
4368.73 110
4368.88 105
4369.03 97
4369.18 89
4369.33 80
4369.49 71
4369.64 64
4369.79 57
4369.94 51
4370.09 45
4370.24 39
4370.40 31
4370.55 23
4370.70 16
4370.85 9
4371.00 4
4371.15 0
4371.31 0
4371.46 0
4371.61 0
4371.76 0
4371.91 0
4372.06 0
4372.22 0
4372.37 0
4372.52 4
4372.67 17
4372.82 31
4372.97 43
4373.13 53
4373.28 57
4373.43 56
4373.58 49
4373.73 38
4373.88 25
4374.04 11
4374.19 0
4374.34 0
4374.49 0
4374.64 0
4374.79 0
4374.95 0
4375.10 10
4375.25 25
4375.40 39
4375.55 52
4375.70 61
4375.86 66
4376.01 68
4376.16 67
4376.31 65
4376.46 63
4376.62 62
4376.77 64
4376.92 67
4377.07 72
4377.22 78
4377.37 83
4377.53 88
4377.68 93
4377.83 95
4377.98 96
4378.13 95
4378.28 92
4378.44 87
4378.59 82
4378.74 76
4378.89 71
4379.04 70
4379.20 72
4379.35 77
4379.50 85
4379.65 93
4379.80 100
4379.95 104
4380.11 105
4380.26 103
4380.41 100
4380.56 98
4380.71 98
4380.86 101
4381.02 107
4381.17 114
4381.32 122
4381.47 128
4381.62 131
4381.78 130
4381.93 125
4382.08 119
4382.23 112
4382.38 105
4382.53 101
4382.69 100
4382.84 102
4382.99 107
4383.14 112
4383.29 119
4383.45 126
4383.60 133
4383.75 139
4383.90 143
4384.05 146
4384.21 147
4384.36 147
4384.51 147
4384.66 147
4384.81 148
4384.96 151
4385.12 156
4385.27 162
4385.42 168
4385.57 170
4385.72 170
4385.88 166
4386.03 159
4386.18 150
4386.33 141
4386.48 132
4386.64 125
4386.79 120
4386.94 116
4387.09 115
4387.24 115
4387.40 118
4387.55 123
4387.70 129
4387.85 136
4388.00 141
4388.15 144
4388.31 144
4388.46 141
4388.61 136
4388.76 128
4388.91 121
4389.07 113
4389.22 107
4389.37 101
4389.52 96
4389.67 91
4389.83 86
4389.98 82
4390.13 79
4390.28 76
4390.43 75
4390.59 75
4390.74 75
4390.89 76
4391.04 78
4391.19 79
4391.35 80
4391.50 80
4391.65 80
4391.80 80
4391.95 81
4392.11 82
4392.26 84
4392.41 87
4392.56 90
4392.71 95
4392.87 99
4393.02 103
4393.17 105
4393.32 105
4393.47 104
4393.63 102
4393.78 100
4393.93 98
4394.08 98
4394.23 97
4394.39 96
4394.54 94
4394.69 89
4394.84 82
4394.99 73
4395.15 63
4395.30 55
4395.45 50
4395.60 48
4395.75 50
4395.91 55
4396.06 62
4396.21 69
4396.36 75
4396.52 78
4396.67 79
4396.82 78
4396.97 76
4397.12 72
4397.28 70
4397.43 68
4397.58 68
4397.73 70
4397.88 73
4398.04 76
4398.19 80
4398.34 83
4398.49 84
4398.64 83
4398.80 80
4398.95 75
4399.10 68
4399.25 59
4399.41 50
4399.56 42
4399.71 34
4399.86 29
4400.01 28
4400.17 30
4400.32 36
4400.47 45
4400.62 57
4400.77 71
4400.93 85
4401.08 98
4401.23 108
4401.38 115
4401.54 120
4401.69 122
4401.84 122
4401.99 122
4402.14 122
4402.30 123
4402.45 124
4402.60 125
4402.75 127
4402.90 127
4403.06 127
4403.21 126
4403.36 124
4403.51 122
4403.67 120
4403.82 120
4403.97 121
4404.12 124
4404.27 127
4404.43 130
4404.58 132
4404.73 133
4404.88 133
4405.04 133
4405.19 135
4405.34 138
4405.49 145
4405.64 155
4405.80 167
4405.95 179
4406.10 189
4406.25 196
4406.41 200
4406.56 200
4406.71 198
4406.86 195
4407.02 194
4407.17 195
4407.32 198
4407.47 203
4407.62 207
4407.78 209
4407.93 210
4408.08 208
4408.23 205
4408.39 200
4408.54 195
4408.69 190
4408.84 184
4408.99 178
4409.15 172
4409.30 164
4409.45 154
4409.60 144
4409.76 135
4409.91 126
4410.06 120
4410.21 116
4410.37 116
4410.52 119
4410.67 125
4410.82 132
4410.97 139
4411.13 144
4411.28 148
4411.43 150
4411.58 150
4411.74 149
4411.89 147
4412.04 145
4412.19 141
4412.35 136
4412.50 130
4412.65 121
4412.80 111
4412.96 99
4413.11 88
4413.26 79
4413.41 72
4413.56 70
4413.72 72
4413.87 79
4414.02 91
4414.17 107
4414.33 126
4414.48 147
4414.63 166
4414.78 183
4414.94 197
4415.09 205
4415.24 208
4415.39 205
4415.55 197
4415.70 186
4415.85 173
4416.00 158
4416.16 144
4416.31 132
4416.46 122
4416.61 114
4416.77 108
4416.92 104
4417.07 102
4417.22 102
4417.37 103
4417.53 105
4417.68 109
4417.83 113
4417.98 118
4418.14 124
4418.29 131
4418.44 138
4418.59 148
4418.75 159
4418.90 172
4419.05 187
4419.20 204
4419.36 221
4419.51 237
4419.66 250
4419.81 259
4419.97 264
4420.12 266
4420.27 265
4420.42 262
4420.58 261
4420.73 261
4420.88 266
4421.03 275
4421.19 287
4421.34 303
4421.49 319
4421.64 334
4421.80 348
4421.95 359
4422.10 369
4422.25 379
4422.41 392
4422.56 408
4422.71 429
4422.86 452
4423.02 477
4423.17 501
4423.32 523
4423.47 544
4423.63 564
4423.78 587
4423.93 613
4424.08 645
4424.24 683
4424.39 727
4424.54 776
4424.70 827
4424.85 878
4425.00 930
4425.15 979
4425.31 1025
4425.46 1067
4425.61 1104
4425.76 1136
4425.92 1161
4426.07 1182
4426.22 1199
4426.37 1214
4426.53 1228
4426.68 1243
4426.83 1259
4426.98 1276
4427.14 1291
4427.29 1305
4427.44 1317
4427.59 1326
4427.75 1334
4427.90 1340
4428.05 1346
4428.20 1353
4428.36 1360
4428.51 1368
4428.66 1374
4428.82 1378
4428.97 1379
4429.12 1376
4429.27 1366
4429.43 1350
4429.58 1328
4429.73 1301
4429.88 1271
4430.04 1239
4430.19 1209
4430.34 1182
4430.49 1159
4430.65 1141
4430.80 1127
4430.95 1114
4431.11 1102
4431.26 1089
4431.41 1075
4431.56 1060
4431.72 1042
4431.87 1023
4432.02 1002
4432.17 978
4432.33 951
4432.48 922
4432.63 890
4432.78 858
4432.94 826
4433.09 796
4433.24 767
4433.40 740
4433.55 714
4433.70 688
4433.85 662
4434.01 635
4434.16 608
4434.31 581
4434.46 554
4434.62 529
4434.77 504
4434.92 480
4435.08 456
4435.23 434
4435.38 413
4435.53 393
4435.69 376
4435.84 360
4435.99 344
4436.15 330
4436.30 316
4436.45 304
4436.60 294
4436.76 287
4436.91 283
4437.06 282
4437.21 282
4437.37 282
4437.52 280
4437.67 275
4437.83 266
4437.98 255
4438.13 244
4438.28 232
4438.44 221
4438.59 211
4438.74 204
4438.90 198
4439.05 194
4439.20 191
4439.35 188
4439.51 187
4439.66 185
4439.81 185
4439.97 184
4440.12 185
4440.27 185
4440.42 186
4440.58 185
4440.73 183
4440.88 177
4441.04 169
4441.19 159
4441.34 146
4441.49 134
4441.65 122
4441.80 111
4441.95 102
4442.11 95
4442.26 89
4442.41 85
4442.56 81
4442.72 79
4442.87 78
4443.02 79
4443.18 82
4443.33 86
4443.48 91
4443.63 96
4443.79 103
4443.94 109
4444.09 114
4444.25 118
4444.40 121
4444.55 120
4444.70 117
4444.86 111
4445.01 104
4445.16 96
4445.32 89
4445.47 82
4445.62 77
4445.77 73
4445.93 69
4446.08 65
4446.23 61
4446.39 58
4446.54 56
4446.69 55
4446.85 55
4447.00 55
4447.15 56
4447.30 55
4447.46 54
4447.61 53
4447.76 53
4447.92 54
4448.07 56
4448.22 60
4448.37 65
4448.53 71
4448.68 77
4448.83 81
4448.99 84
4449.14 83
4449.29 81
4449.45 78
4449.60 74
4449.75 70
4449.90 67
4450.06 63
4450.21 60
4450.36 57
4450.52 54
4450.67 50
4450.82 47
4450.98 44
4451.13 43
4451.28 43
4451.43 44
4451.59 44
4451.74 45
4451.89 45
4452.05 46
4452.20 48
4452.35 52
4452.51 58
4452.66 65
4452.81 72
4452.97 77
4453.12 80
4453.27 79
4453.42 76
4453.58 71
4453.73 66
4453.88 61
4454.04 58
4454.19 57
4454.34 56
4454.50 57
4454.65 57
4454.80 56
4454.96 55
4455.11 53
4455.26 53
4455.41 53
4455.57 54
4455.72 55
4455.87 57
4456.03 57
4456.18 55
4456.33 52
4456.49 47
4456.64 42
4456.79 38
4456.95 37
4457.10 38
4457.25 42
4457.40 48
4457.56 55
4457.71 62
4457.86 69
4458.02 74
4458.17 77
4458.32 77
4458.48 75
4458.63 70
4458.78 63
4458.94 56
4459.09 47
4459.24 39
4459.40 30
4459.55 21
4459.70 13
4459.86 5
4460.01 0
4460.16 0
4460.31 0
4460.47 0
4460.62 0
4460.77 0
4460.93 0
4461.08 0
4461.23 1
4461.39 2
4461.54 3
4461.69 5
4461.85 6
4462.00 7
4462.15 8
4462.31 9
4462.46 11
4462.61 13
4462.77 16
4462.92 20
4463.07 26
4463.23 33
4463.38 40
4463.53 48
4463.69 56
4463.84 65
4463.99 72
4464.15 79
4464.30 85
4464.45 88
4464.61 90
4464.76 89
4464.91 88
4465.06 86
4465.22 85
4465.37 85
4465.52 87
4465.68 90
4465.83 95
4465.98 99
4466.14 104
4466.29 108
4466.44 110
4466.60 111
4466.75 111
4466.90 110
4467.06 110
4467.21 110
4467.36 111
4467.52 111
4467.67 111
4467.82 109
4467.98 105
4468.13 99
4468.28 91
4468.44 82
4468.59 72
4468.74 62
4468.90 54
4469.05 48
4469.20 45
4469.36 45
4469.51 49
4469.66 54
4469.82 61
4469.97 68
4470.12 75
4470.28 79
4470.43 81
4470.58 80
4470.74 77
4470.89 71
4471.04 64
4471.20 55
4471.35 44
4471.50 34
4471.66 25
4471.81 19
4471.96 15
4472.12 15
4472.27 17
4472.42 21
4472.58 26
4472.73 31
4472.88 34
4473.04 35
4473.19 35
4473.34 35
4473.50 36
4473.65 39
4473.81 43
4473.96 50
4474.11 57
4474.27 64
4474.42 70
4474.57 74
4474.73 77
4474.88 79
4475.03 80
4475.19 82
4475.34 83
4475.49 83
4475.65 83
4475.80 81
4475.95 76
4476.11 71
4476.26 64
4476.41 57
4476.57 51
4476.72 44
4476.87 38
4477.03 31
4477.18 25
4477.33 19
4477.49 14
4477.64 11
4477.79 10
4477.95 11
4478.10 14
4478.26 18
4478.41 22
4478.56 25
4478.72 27
4478.87 29
4479.02 31
4479.18 34
4479.33 39
4479.48 46
4479.64 55
4479.79 65
4479.94 74
4480.10 83
4480.25 89
4480.40 92
4480.56 92
4480.71 89
4480.86 83
4481.02 74
4481.17 65
4481.33 54
4481.48 43
4481.63 32
4481.79 22
4481.94 13
4482.09 6
4482.25 0
4482.40 0
4482.55 0
4482.71 0
4482.86 0
4483.01 0
4483.17 0
4483.32 0
4483.48 0
4483.63 0
4483.78 2
4483.94 8
4484.09 16
4484.24 26
4484.40 35
4484.55 43
4484.70 48
4484.86 49
4485.01 46
4485.16 40
4485.32 32
4485.47 24
4485.63 19
4485.78 16
4485.93 18
4486.09 24
4486.24 32
4486.39 41
4486.55 48
4486.70 53
4486.85 54
4487.01 49
4487.16 42
4487.32 31
4487.47 20
4487.62 10
4487.78 3
4487.93 0
4488.08 0
4488.24 3
4488.39 9
4488.54 16
4488.70 22
4488.85 26
4489.01 27
4489.16 25
4489.31 20
4489.47 14
4489.62 6
4489.77 0
4489.93 0
4490.08 0
4490.24 0
4490.39 0
4490.54 8
4490.70 18
4490.85 30
4491.00 41
4491.16 52
4491.31 60
4491.47 65
4491.62 67
4491.77 66
4491.93 62
4492.08 58
4492.23 54
4492.39 51
4492.54 49
4492.69 51
4492.85 54
4493.00 59
4493.16 64
4493.31 69
4493.46 73
4493.62 75
4493.77 75
4493.92 73
4494.08 70
4494.23 66
4494.39 62
4494.54 58
4494.69 55
4494.85 51
4495.00 48
4495.15 44
4495.31 39
4495.46 34
4495.62 28
4495.77 24
4495.92 21
4496.08 21
4496.23 23
4496.39 26
4496.54 30
4496.69 33
4496.85 35
4497.00 34
4497.15 31
4497.31 26
4497.46 20
4497.62 15
4497.77 11
4497.92 10
4498.08 12
4498.23 17
4498.38 26
4498.54 37
4498.69 48
4498.85 58
4499.00 65
4499.15 70
4499.31 74
4499.46 76
4499.62 79
4499.77 82
4499.92 87
4500.08 92
4500.23 95
4500.38 95
4500.54 91
4500.69 83
4500.85 72
4501.00 60
4501.15 48
4501.31 40
4501.46 35
4501.62 34
4501.77 37
4501.92 44
4502.08 52
4502.23 61
4502.39 69
4502.54 74
4502.69 76
4502.85 76
4503.00 72
4503.16 68
4503.31 62
4503.46 58
4503.62 56
4503.77 55
4503.92 57
4504.08 60
4504.23 62
4504.39 65
4504.54 67
4504.69 67
4504.85 67
4505.00 66
4505.16 65
4505.31 63
4505.46 60
4505.62 57
4505.77 53
4505.93 50
4506.08 46
4506.23 43
4506.39 40
4506.54 37
4506.70 36
4506.85 36
4507.00 36
4507.16 36
4507.31 36
4507.47 33
4507.62 29
4507.77 22
4507.93 13
4508.08 4
4508.24 0
4508.39 0
4508.54 0
4508.70 0
4508.85 0
4509.01 0
4509.16 0
4509.31 0
4509.47 2
4509.62 7
4509.78 12
4509.93 17
4510.08 22
4510.24 27
4510.39 31
4510.55 36
4510.70 40
4510.85 44
4511.01 48
4511.16 52
4511.32 55
4511.47 58
4511.62 61
4511.78 64
4511.93 68
4512.09 72
4512.24 76
4512.39 80
4512.55 83
4512.70 84
4512.86 82
4513.01 78
4513.17 71
4513.32 61
4513.47 50
4513.63 38
4513.78 25
4513.94 14
4514.09 5
4514.24 0
4514.40 0
4514.55 0
4514.71 0
4514.86 2
4515.01 7
4515.17 11
4515.32 14
4515.48 16
4515.63 18
4515.79 19
4515.94 22
4516.09 26
4516.25 32
4516.40 39
4516.56 44
4516.71 47
4516.86 46
4517.02 41
4517.17 32
4517.33 22
4517.48 11
4517.63 3
4517.79 0
4517.94 0
4518.10 1
4518.25 6
4518.41 11
4518.56 15
4518.71 18
4518.87 20
4519.02 22
4519.18 25
4519.33 29
4519.48 34
4519.64 40
4519.79 45
4519.95 47
4520.10 47
4520.26 44
4520.41 39
4520.56 34
4520.72 30
4520.87 28
4521.03 28
4521.18 31
4521.34 36
4521.49 41
4521.64 46
4521.80 50
4521.95 52
4522.11 53
4522.26 51
4522.42 48
4522.57 45
4522.72 41
4522.88 37
4523.03 34
4523.19 30
4523.34 27
4523.49 25
4523.65 24
4523.80 25
4523.96 28
4524.11 32
4524.27 37
4524.42 43
4524.57 47
4524.73 49
4524.88 49
4525.04 45
4525.19 40
4525.35 34
4525.50 27
4525.65 20
4525.81 15
4525.96 13
4526.12 12
4526.27 13
4526.43 17
4526.58 22
4526.74 27
4526.89 33
4527.04 39
4527.20 43
4527.35 48
4527.51 51
4527.66 54
4527.82 56
4527.97 58
4528.12 58
4528.28 57
4528.43 53
4528.59 48
4528.74 41
4528.90 35
4529.05 30
4529.20 27
4529.36 27
4529.51 29
4529.67 34
4529.82 39
4529.98 46
4530.13 54
4530.29 62
4530.44 71
4530.59 80
4530.75 88
4530.90 94
4531.06 99
4531.21 102
4531.37 103
4531.52 102
4531.67 99
4531.83 94
4531.98 88
4532.14 82
4532.29 75
4532.45 68
4532.60 63
4532.76 59
4532.91 57
4533.06 57
4533.22 59
4533.37 63
4533.53 67
4533.68 70
4533.84 71
4533.99 69
4534.15 64
4534.30 57
4534.45 48
4534.61 39
4534.76 33
4534.92 29
4535.07 29
4535.23 32
4535.38 36
4535.54 39
4535.69 40
4535.84 39
4536.00 35
4536.15 29
4536.31 22
4536.46 15
4536.62 9
4536.77 5
4536.93 3
4537.08 2
4537.23 2
4537.39 1
4537.54 0
4537.70 0
4537.85 0
4538.01 0
4538.16 0
4538.32 0
4538.47 0
4538.63 4
4538.78 16
4538.93 30
4539.09 43
4539.24 54
4539.40 61
4539.55 65
4539.71 66
4539.86 65
4540.02 64
4540.17 63
4540.33 64
4540.48 65
4540.63 66
4540.79 66
4540.94 63
4541.10 56
4541.25 46
4541.41 33
4541.56 19
4541.72 6
4541.87 0
4542.03 0
4542.18 0
4542.33 0
4542.49 0
4542.64 9
4542.80 24
4542.95 39
4543.11 52
4543.26 62
4543.42 68
4543.57 72
4543.73 73
4543.88 75
4544.04 76
4544.19 77
4544.34 79
4544.50 80
4544.65 80
4544.81 79
4544.96 76
4545.12 71
4545.27 66
4545.43 60
4545.58 54
4545.74 49
4545.89 45
4546.05 43
4546.20 44
4546.35 45
4546.51 48
4546.66 50
4546.82 50
4546.97 47
4547.13 42
4547.28 35
4547.44 27
4547.59 21
4547.75 18
4547.90 18
4548.06 23
4548.21 31
4548.37 40
4548.52 49
4548.67 56
4548.83 59
4548.98 58
4549.14 52
4549.29 44
4549.45 35
4549.60 27
4549.76 20
4549.91 16
4550.07 14
4550.22 12
4550.38 11
4550.53 8
4550.69 5
4550.84 2
4551.00 0
4551.15 0
4551.31 0
4551.46 3
4551.61 7
4551.77 11
4551.92 14
4552.08 14
4552.23 13
4552.39 9
4552.54 4
4552.70 0
4552.85 0
4553.01 0
4553.16 0
4553.32 0
4553.47 0
4553.63 0
4553.78 0
4553.94 0
4554.09 1
4554.25 6
4554.40 11
4554.56 17
4554.71 24
4554.86 30
4555.02 35
4555.17 39
4555.33 41
4555.48 44
4555.64 47
4555.79 52
4555.95 60
4556.10 70
4556.26 82
4556.41 95
4556.57 108
4556.72 118
4556.88 123
4557.03 123
4557.19 117
4557.34 106
4557.50 90
4557.65 73
4557.81 57
4557.96 45
4558.12 39
4558.27 39
4558.43 47
4558.58 62
4558.74 81
4558.89 103
4559.05 124
4559.20 142
4559.35 156
4559.51 163
4559.66 166
4559.82 163
4559.97 158
4560.13 152
4560.28 145
4560.44 139
4560.59 134
4560.75 130
4560.90 126
4561.06 122
4561.21 119
4561.37 117
4561.52 119
4561.68 124
4561.83 135
4561.99 151
4562.14 171
4562.30 194
4562.45 217
4562.61 237
4562.76 253
4562.92 263
4563.07 266
4563.23 263
4563.38 255
4563.54 245
4563.69 233
4563.85 222
4564.00 212
4564.16 204
4564.31 198
4564.47 193
4564.62 189
4564.78 185
4564.93 181
4565.09 177
4565.24 174
4565.40 171
4565.55 170
4565.71 171
4565.86 173
4566.02 176
4566.17 180
4566.33 184
4566.48 188
4566.64 190
4566.79 189
4566.95 188
4567.10 185
4567.26 182
4567.41 179
4567.57 177
4567.72 176
4567.88 176
4568.03 176
4568.19 176
4568.34 174
4568.50 170
4568.65 164
4568.81 155
4568.96 145
4569.12 135
4569.27 127
4569.43 121
4569.58 119
4569.74 120
4569.89 126
4570.05 133
4570.20 142
4570.36 151
4570.51 158
4570.67 162
4570.82 164
4570.98 164
4571.13 162
4571.29 159
4571.44 155
4571.60 153
4571.75 150
4571.91 149
4572.06 147
4572.22 146
4572.37 145
4572.53 146
4572.68 149
4572.84 154
4572.99 161
4573.15 170
4573.30 179
4573.46 186
4573.61 191
4573.77 191
4573.92 187
4574.08 179
4574.24 169
4574.39 158
4574.55 147
4574.70 136
4574.86 128
4575.01 120
4575.17 114
4575.32 109
4575.48 105
4575.63 103
4575.79 102
4575.94 104
4576.10 106
4576.25 110
4576.41 114
4576.56 116
4576.72 115
4576.87 112
4577.03 107
4577.18 100
4577.34 92
4577.49 85
4577.65 79
4577.80 75
4577.96 74
4578.11 74
4578.27 77
4578.42 80
4578.58 83
4578.73 86
4578.89 88
4579.05 88
4579.20 86
4579.36 82
4579.51 74
4579.67 65
4579.82 54
4579.98 42
4580.13 31
4580.29 22
4580.44 15
4580.60 11
4580.75 9
4580.91 7
4581.06 4
4581.22 1
4581.37 0
4581.53 0
4581.68 0
4581.84 0
4581.99 0
4582.15 0
4582.31 0
4582.46 7
4582.62 19
4582.77 31
4582.93 42
4583.08 50
4583.24 55
4583.39 58
4583.55 59
4583.70 58
4583.86 57
4584.01 55
4584.17 52
4584.32 49
4584.48 46
4584.63 43
4584.79 41
4584.95 42
4585.10 43
4585.26 46
4585.41 48
4585.57 50
4585.72 49
4585.88 45
4586.03 38
4586.19 31
4586.34 23
4586.50 16
4586.65 12
4586.81 10
4586.96 10
4587.12 11
4587.28 12
4587.43 12
4587.59 12
4587.74 10
4587.90 8
4588.05 5
4588.21 3
4588.36 2
4588.52 3
4588.67 6
4588.83 13
4588.98 21
4589.14 31
4589.29 42
4589.45 51
4589.61 60
4589.76 66
4589.92 72
4590.07 77
4590.23 83
4590.38 92
4590.54 102
4590.69 115
4590.85 129
4591.00 143
4591.16 155
4591.32 164
4591.47 169
4591.63 169
4591.78 167
4591.94 161
4592.09 154
4592.25 147
4592.40 140
4592.56 135
4592.71 132
4592.87 129
4593.02 127
4593.18 125
4593.34 123
4593.49 120
4593.65 117
4593.80 114
4593.96 111
4594.11 108
4594.27 106
4594.42 104
4594.58 103
4594.73 103
4594.89 104
4595.05 105
4595.20 107
4595.36 110
4595.51 113
4595.67 116
4595.82 118
4595.98 118
4596.13 116
4596.29 111
4596.45 104
4596.60 94
4596.76 85
4596.91 75
4597.07 68
4597.22 64
4597.38 63
4597.53 65
4597.69 67
4597.84 70
4598.00 71
4598.16 70
4598.31 68
4598.47 63
4598.62 58
4598.78 53
4598.93 49
4599.09 45
4599.24 42
4599.40 39
4599.56 36
4599.71 33
4599.87 29
4600.02 27
4600.18 25
4600.33 23
4600.49 22
4600.64 21
4600.80 20
4600.96 20
4601.11 19
4601.27 20
4601.42 21
4601.58 23
4601.73 25
4601.89 29
4602.05 32
4602.20 36
4602.36 41
4602.51 47
4602.67 55
4602.82 65
4602.98 76
4603.13 90
4603.29 104
4603.45 118
4603.60 132
4603.76 145
4603.91 157
4604.07 168
4604.22 178
4604.38 186
4604.53 193
4604.69 197
4604.85 199
4605.00 198
4605.16 194
4605.31 186
4605.47 176
4605.62 163
4605.78 150
4605.94 137
4606.09 126
4606.25 118
4606.40 114
4606.56 114
4606.71 117
4606.87 122
4607.03 129
4607.18 136
4607.34 142
4607.49 146
4607.65 146
4607.80 144
4607.96 140
4608.12 135
4608.27 130
4608.43 125
4608.58 121
4608.74 117
4608.89 113
4609.05 110
4609.21 107
4609.36 104
4609.52 102
4609.67 102
4609.83 103
4609.98 106
4610.14 108
4610.30 111
4610.45 112
4610.61 112
4610.76 111
4610.92 110
4611.07 108
4611.23 108
4611.39 109
4611.54 111
4611.70 115
4611.85 118
4612.01 121
4612.16 122
4612.32 122
4612.48 120
4612.63 116
4612.79 111
4612.94 106
4613.10 100
4613.26 94
4613.41 89
4613.57 85
4613.72 82
4613.88 80
4614.03 79
4614.19 79
4614.35 80
4614.50 81
4614.66 83
4614.81 86
4614.97 90
4615.12 95
4615.28 101
4615.44 108
4615.59 114
4615.75 119
4615.90 121
4616.06 122
4616.22 122
4616.37 121
4616.53 121
4616.68 123
4616.84 126
4616.99 130
4617.15 136
4617.31 142
4617.46 147
4617.62 150
4617.77 151
4617.93 150
4618.09 148
4618.24 144
4618.40 139
4618.55 136
4618.71 133
4618.87 130
4619.02 127
4619.18 124
4619.33 118
4619.49 110
4619.64 100
4619.80 89
4619.96 77
4620.11 67
4620.27 59
4620.42 54
4620.58 53
4620.74 56
4620.89 61
4621.05 69
4621.20 79
4621.36 88
4621.52 97
4621.67 105
4621.83 111
4621.98 115
4622.14 119
4622.30 122
4622.45 125
4622.61 130
4622.76 135
4622.92 142
4623.07 149
4623.23 155
4623.39 160
4623.54 162
4623.70 161
4623.85 157
4624.01 149
4624.17 139
4624.32 126
4624.48 111
4624.63 97
4624.79 84
4624.95 73
4625.10 65
4625.26 60
4625.41 58
4625.57 57
4625.73 58
4625.88 58
4626.04 57
4626.19 54
4626.35 51
4626.51 46
4626.66 41
4626.82 36
4626.97 32
4627.13 28
4627.29 26
4627.44 25
4627.60 24
4627.75 26
4627.91 29
4628.07 33
4628.22 40
4628.38 49
4628.53 58
4628.69 68
4628.85 77
4629.00 85
4629.16 91
4629.32 95
4629.47 97
4629.63 99
4629.78 101
4629.94 106
4630.10 113
4630.25 124
4630.41 137
4630.56 151
4630.72 166
4630.88 179
4631.03 190
4631.19 198
4631.34 203
4631.50 207
4631.66 208
4631.81 209
4631.97 209
4632.12 208
4632.28 205
4632.44 199
4632.59 190
4632.75 180
4632.91 168
4633.06 156
4633.22 146
4633.37 139
4633.53 136
4633.69 137
4633.84 141
4634.00 146
4634.15 153
4634.31 160
4634.47 167
4634.62 171
4634.78 174
4634.94 174
4635.09 173
4635.25 171
4635.40 167
4635.56 164
4635.72 160
4635.87 156
4636.03 151
4636.18 145
4636.34 138
4636.50 130
4636.65 122
4636.81 114
4636.97 107
4637.12 102
4637.28 99
4637.43 98
4637.59 97
4637.75 95
4637.90 93
4638.06 90
4638.21 85
4638.37 82
4638.53 79
4638.68 80
4638.84 83
4639.00 89
4639.15 98
4639.31 107
4639.46 117
4639.62 126
4639.78 134
4639.93 140
4640.09 144
4640.25 148
4640.40 151
4640.56 152
4640.71 152
4640.87 151
4641.03 148
4641.18 145
4641.34 142
4641.50 140
4641.65 138
4641.81 138
4641.96 137
4642.12 137
4642.28 136
4642.43 133
4642.59 130
4642.75 127
4642.90 124
4643.06 122
4643.21 122
4643.37 125
4643.53 131
4643.68 138
4643.84 147
4644.00 155
4644.15 162
4644.31 165
4644.47 163
4644.62 158
4644.78 149
4644.93 137
4645.09 124
4645.25 110
4645.40 95
4645.56 82
4645.72 70
4645.87 59
4646.03 51
4646.18 45
4646.34 42
4646.50 42
4646.65 46
4646.81 53
4646.97 63
4647.12 75
4647.28 90
4647.44 105
4647.59 120
4647.75 135
4647.90 148
4648.06 158
4648.22 164
4648.37 166
4648.53 163
4648.69 156
4648.84 147
4649.00 136
4649.16 125
4649.31 117
4649.47 110
4649.63 107
4649.78 105
4649.94 106
4650.09 107
4650.25 109
4650.41 111
4650.56 115
4650.72 118
4650.88 122
4651.03 126
4651.19 129
4651.35 132
4651.50 133
4651.66 133
4651.82 132
4651.97 128
4652.13 122
4652.28 115
4652.44 107
4652.60 99
4652.75 93
4652.91 89
4653.07 88
4653.22 90
4653.38 93
4653.54 96
4653.69 97
4653.85 98
4654.01 96
4654.16 95
4654.32 93
4654.47 94
4654.63 96
4654.79 100
4654.94 103
4655.10 106
4655.26 107
4655.41 105
4655.57 100
4655.73 93
4655.88 85
4656.04 78
4656.20 71
4656.35 65
4656.51 61
4656.67 58
4656.82 56
4656.98 55
4657.14 54
4657.29 54
4657.45 53
4657.61 53
4657.76 54
4657.92 55
4658.07 57
4658.23 59
4658.39 61
4658.54 61
4658.70 60
4658.86 56
4659.01 49
4659.17 40
4659.33 30
4659.48 20
4659.64 12
4659.80 8
4659.95 6
4660.11 8
4660.27 13
4660.42 20
4660.58 26
4660.74 32
4660.89 37
4661.05 40
4661.21 42
4661.36 42
4661.52 41
4661.68 39
4661.83 37
4661.99 35
4662.15 33
4662.30 31
4662.46 31
4662.62 31
4662.77 32
4662.93 33
4663.09 36
4663.24 38
4663.40 40
4663.56 40
4663.71 40
4663.87 38
4664.03 35
4664.18 30
4664.34 26
4664.50 22
4664.65 18
4664.81 15
4664.97 12
4665.12 9
4665.28 6
4665.44 3
4665.59 0
4665.75 0
4665.91 0
4666.06 0
4666.22 0
4666.38 0
4666.53 0
4666.69 0
4666.85 0
4667.00 0
4667.16 4
4667.32 8
4667.47 15
4667.63 23
4667.79 32
4667.94 41
4668.10 49
4668.26 56
4668.41 61
4668.57 65
4668.73 68
4668.88 71
4669.04 74
4669.20 77
4669.35 81
4669.51 84
4669.67 85
4669.82 84
4669.98 80
4670.14 73
4670.29 64
4670.45 55
4670.61 46
4670.76 38
4670.92 32
4671.08 28
4671.23 25
4671.39 22
4671.55 19
4671.70 14
4671.86 9
4672.02 4
4672.17 0
4672.33 0
4672.49 0
4672.64 0
4672.80 0
4672.96 3
4673.12 9
4673.27 16
4673.43 23
4673.59 28
4673.74 33
4673.90 37
4674.06 40
4674.21 43
4674.37 46
4674.53 49
4674.68 51
4674.84 53
4675.00 55
4675.15 56
4675.31 56
4675.47 56
4675.62 56
4675.78 56
4675.94 56
4676.09 56
4676.25 57
4676.41 59
4676.57 62
4676.72 65
4676.88 69
4677.04 71
4677.19 73
4677.35 73
4677.51 73
4677.66 72
4677.82 71
4677.98 71
4678.13 72
4678.29 72
4678.45 71
4678.60 68
4678.76 62
4678.92 54
4679.08 44
4679.23 33
4679.39 24
4679.55 17
4679.70 13
4679.86 10
4680.02 10
4680.17 10
4680.33 9
4680.49 7
4680.64 3
4680.80 0
4680.96 0
4681.12 0
4681.27 0
4681.43 0
4681.59 0
4681.74 0
4681.90 4
4682.06 13
4682.21 21
4682.37 29
4682.53 35
4682.68 39
4682.84 40
4683.00 39
4683.16 35
4683.31 29
4683.47 21
4683.63 13
4683.78 6
4683.94 1
4684.10 1
4684.25 3
4684.41 8
4684.57 15
4684.73 21
4684.88 26
4685.04 28
4685.20 30
4685.35 30
4685.51 32
4685.67 34
4685.82 37
4685.98 41
4686.14 44
4686.30 46
4686.45 45
4686.61 42
4686.77 39
4686.92 36
4687.08 35
4687.24 37
4687.39 42
4687.55 50
4687.71 60
4687.87 70
4688.02 79
4688.18 86
4688.34 92
4688.49 96
4688.65 100
4688.81 102
4688.97 104
4689.12 107
4689.28 110
4689.44 113
4689.59 117
4689.75 122
4689.91 127
4690.06 132
4690.22 135
4690.38 136
4690.54 135
4690.69 132
4690.85 127
4691.01 123
4691.16 118
4691.32 113
4691.48 109
4691.64 103
4691.79 95
4691.95 85
4692.11 75
4692.26 65
4692.42 56
4692.58 51
4692.74 50
4692.89 52
4693.05 57
4693.21 62
4693.36 66
4693.52 68
4693.68 68
4693.84 65
4693.99 60
4694.15 55
4694.31 49
4694.46 44
4694.62 39
4694.78 36
4694.94 35
4695.09 35
4695.25 36
4695.41 39
4695.56 41
4695.72 43
4695.88 44
4696.04 44
4696.19 44
4696.35 44
4696.51 45
4696.66 45
4696.82 46
4696.98 47
4697.14 47
4697.29 45
4697.45 42
4697.61 36
4697.76 29
4697.92 20
4698.08 12
4698.24 4
4698.39 0
4698.55 0
4698.71 0
4698.87 1
4699.02 7
4699.18 16
4699.34 26
4699.49 36
4699.65 44
4699.81 50
4699.97 53
4700.12 54
4700.28 54
4700.44 53
4700.59 52
4700.75 52
4700.91 54
4701.07 56
4701.22 58
4701.38 58
4701.54 57
4701.70 52
4701.85 45
4702.01 35
4702.17 25
4702.32 16
4702.48 8
4702.64 4
4702.80 3
4702.95 5
4703.11 10
4703.27 18
4703.43 26
4703.58 35
4703.74 43
4703.90 51
4704.06 57
4704.21 62
4704.37 66
4704.53 69
4704.68 71
4704.84 73
4705.00 73
4705.16 72
4705.31 70
4705.47 67
4705.63 63
4705.79 58
4705.94 51
4706.10 44
4706.26 35
4706.42 26
4706.57 16
4706.73 7
4706.89 0
4707.04 0
4707.20 0
4707.36 0
4707.52 0
4707.67 0
4707.83 6
4707.99 12
4708.15 17
4708.30 22
4708.46 26
4708.62 29
4708.78 31
4708.93 33
4709.09 35
4709.25 38
4709.41 41
4709.56 45
4709.72 48
4709.88 50
4710.04 50
4710.19 48
4710.35 46
4710.51 43
4710.66 42
4710.82 42
4710.98 43
4711.14 46
4711.29 49
4711.45 50
4711.61 50
4711.77 47
4711.92 43
4712.08 36
4712.24 29
4712.40 22
4712.55 16
4712.71 12
4712.87 10
4713.03 10
4713.18 11
4713.34 13
4713.50 13
4713.66 12
4713.81 9
4713.97 5
4714.13 0
4714.29 0
4714.44 0
4714.60 0
4714.76 0
4714.92 0
4715.07 0
4715.23 0
4715.39 5
4715.55 11
4715.70 17
4715.86 21
4716.02 23
4716.18 23
4716.33 22
4716.49 20
4716.65 17
4716.81 16
4716.96 15
4717.12 14
4717.28 13
4717.44 13
4717.59 12
4717.75 13
4717.91 14
4718.07 17
4718.22 21
4718.38 26
4718.54 32
4718.70 37
4718.85 41
4719.01 45
4719.17 48
4719.33 50
4719.48 53
4719.64 55
4719.80 58
4719.96 62
4720.12 66
4720.27 70
4720.43 74
4720.59 78
4720.75 80
4720.90 81
4721.06 79
4721.22 75
4721.38 70
4721.53 64
4721.69 57
4721.85 52
4722.01 48
4722.16 45
4722.32 45
4722.48 45
4722.64 48
4722.79 51
4722.95 56
4723.11 62
4723.27 68
4723.43 75
4723.58 81
4723.74 85
4723.90 89
4724.06 92
4724.21 93
4724.37 93
4724.53 93
4724.69 92
4724.84 91
4725.00 91
4725.16 91
4725.32 93
4725.47 95
4725.63 99
4725.79 103
4725.95 108
4726.11 114
4726.26 120
4726.42 125
4726.58 128
4726.74 128
4726.89 126
4727.05 121
4727.21 114
4727.37 106
4727.52 97
4727.68 89
4727.84 80
4728.00 72
4728.16 64
4728.31 55
4728.47 48
4728.63 41
4728.79 36
4728.94 32
4729.10 30
4729.26 29
4729.42 28
4729.58 27
4729.73 25
4729.89 23
4730.05 20
4730.21 19
4730.36 18
4730.52 19
4730.68 22
4730.84 27
4730.99 34
4731.15 42
4731.31 52
4731.47 63
4731.63 74
4731.78 84
4731.94 91
4732.10 95
4732.26 94
4732.41 90
4732.57 82
4732.73 71
4732.89 57
4733.05 44
4733.20 31
4733.36 19
4733.52 11
4733.68 7
4733.84 6
4733.99 9
4734.15 14
4734.31 21
4734.47 29
4734.62 36
4734.78 42
4734.94 47
4735.10 51
4735.26 54
4735.41 55
4735.57 56
4735.73 56
4735.89 54
4736.04 52
4736.20 49
4736.36 46
4736.52 43
4736.68 41
4736.83 39
4736.99 37
4737.15 35
4737.31 33
4737.47 31
4737.62 29
4737.78 27
4737.94 27
4738.10 27
4738.25 28
4738.41 30
4738.57 32
4738.73 33
4738.89 34
4739.04 35
4739.20 35
4739.36 37
4739.52 40
4739.68 46
4739.83 55
4739.99 66
4740.15 76
4740.31 85
4740.47 89
4740.62 88
4740.78 82
4740.94 72
4741.10 60
4741.26 48
4741.41 39
4741.57 33
4741.73 30
4741.89 30
4742.04 33
4742.20 36
4742.36 40
4742.52 44
4742.68 48
4742.83 53
4742.99 56
4743.15 59
4743.31 61
4743.47 63
4743.62 64
4743.78 66
4743.94 71
4744.10 78
4744.26 87
4744.41 97
4744.57 107
4744.73 114
4744.89 117
4745.05 116
4745.20 110
4745.36 102
4745.52 93
4745.68 85
4745.84 79
4745.99 75
4746.15 73
4746.31 70
4746.47 67
4746.63 64
4746.78 60
4746.94 56
4747.10 54
4747.26 54
4747.42 56
4747.57 60
4747.73 65
4747.89 70
4748.05 74
4748.21 76
4748.37 76
4748.52 73
4748.68 70
4748.84 66
4749.00 63
4749.16 60
4749.31 60
4749.47 62
4749.63 66
4749.79 71
4749.95 77
4750.10 84
4750.26 89
4750.42 92
4750.58 92
4750.74 89
4750.89 84
4751.05 77
4751.21 71
4751.37 66
4751.53 63
4751.68 63
4751.84 64
4752.00 66
4752.16 68
4752.32 68
4752.48 66
4752.63 62
4752.79 56
4752.95 50
4753.11 44
4753.27 39
4753.42 34
4753.58 31
4753.74 29
4753.90 27
4754.06 26
4754.21 27
4754.37 30
4754.53 35
4754.69 42
4754.85 50
4755.01 58
4755.16 66
4755.32 71
4755.48 75
4755.64 75
4755.80 74
4755.95 73
4756.11 73
4756.27 75
4756.43 79
4756.59 85
4756.75 93
4756.90 101
4757.06 108
4757.22 113
4757.38 116
4757.54 117
4757.69 117
4757.85 116
4758.01 115
4758.17 114
4758.33 113
4758.49 112
4758.64 111
4758.80 108
4758.96 105
4759.12 102
4759.28 98
4759.44 95
4759.59 92
4759.75 89
4759.91 88
4760.07 87
4760.23 86
4760.38 86
4760.54 86
4760.70 85
4760.86 84
4761.02 83
4761.18 81
4761.33 80
4761.49 77
4761.65 75
4761.81 72
4761.97 67
4762.13 62
4762.28 54
4762.44 46
4762.60 38
4762.76 30
4762.92 24
4763.08 20
4763.23 18
4763.39 20
4763.55 25
4763.71 32
4763.87 39
4764.03 47
4764.18 54
4764.34 59
4764.50 63
4764.66 65
4764.82 67
4764.98 68
4765.13 70
4765.29 72
4765.45 74
4765.61 75
4765.77 74
4765.93 72
4766.08 69
4766.24 67
4766.40 67
4766.56 69
4766.72 72
4766.88 77
4767.03 80
4767.19 81
4767.35 78
4767.51 73
4767.67 66
4767.83 57
4767.98 48
4768.14 40
4768.30 32
4768.46 24
4768.62 16
4768.78 7
4768.93 0
4769.09 0
4769.25 0
4769.41 0
4769.57 0
4769.73 0
4769.88 0
4770.04 0
4770.20 0
4770.36 5
4770.52 12
4770.68 18
4770.84 24
4770.99 28
4771.15 30
4771.31 31
4771.47 31
4771.63 31
4771.79 31
4771.94 31
4772.10 32
4772.26 33
4772.42 33
4772.58 33
4772.74 33
4772.90 32
4773.05 31
4773.21 31
4773.37 33
4773.53 36
4773.69 41
4773.85 48
4774.00 56
4774.16 66
4774.32 77
4774.48 88
4774.64 98
4774.80 107
4774.96 114
4775.11 119
4775.27 121
4775.43 121
4775.59 120
4775.75 118
4775.91 115
4776.07 113
4776.22 111
4776.38 108
4776.54 105
4776.70 101
4776.86 95
4777.02 88
4777.17 80
4777.33 71
4777.49 63
4777.65 57
4777.81 53
4777.97 51
4778.13 51
4778.28 53
4778.44 57
4778.60 61
4778.76 64
4778.92 67
4779.08 68
4779.24 68
4779.39 66
4779.55 63
4779.71 60
4779.87 57
4780.03 56
4780.19 55
4780.35 56
4780.50 58
4780.66 60
4780.82 61
4780.98 62
4781.14 63
4781.30 64
4781.46 65
4781.61 68
4781.77 71
4781.93 75
4782.09 79
4782.25 80
4782.41 79
4782.57 75
4782.73 68
4782.88 59
4783.04 49
4783.20 41
4783.36 35
4783.52 34
4783.68 36
4783.84 41
4783.99 49
4784.15 58
4784.31 67
4784.47 75
4784.63 81
4784.79 87
4784.95 91
4785.10 94
4785.26 96
4785.42 96
4785.58 95
4785.74 93
4785.90 90
4786.06 86
4786.22 81
4786.37 75
4786.53 69
4786.69 62
4786.85 55
4787.01 49
4787.17 45
4787.33 45
4787.49 48
4787.64 55
4787.80 65
4787.96 76
4788.12 87
4788.28 98
4788.44 107
4788.60 115
4788.75 122
4788.91 128
4789.07 134
4789.23 140
4789.39 146
4789.55 150
4789.71 152
4789.87 152
4790.02 148
4790.18 141
4790.34 131
4790.50 119
4790.66 107
4790.82 94
4790.98 82
4791.14 71
4791.29 61
4791.45 53
4791.61 45
4791.77 39
4791.93 35
4792.09 32
4792.25 31
4792.41 31
4792.57 33
4792.72 36
4792.88 42
4793.04 50
4793.20 60
4793.36 71
4793.52 84
4793.68 97
4793.84 108
4793.99 117
4794.15 122
4794.31 124
4794.47 121
4794.63 115
4794.79 106
4794.95 97
4795.11 87
4795.26 79
4795.42 73
4795.58 70
4795.74 69
4795.90 70
4796.06 72
4796.22 73
4796.38 74
4796.54 75
4796.69 75
4796.85 74
4797.01 75
4797.17 76
4797.33 79
4797.49 82
4797.65 86
4797.81 90
4797.97 92
4798.12 93
4798.28 92
4798.44 90
4798.60 89
4798.76 88
4798.92 89
4799.08 91
4799.24 94
4799.40 95
4799.55 94
4799.71 91
4799.87 87
4800.03 81
4800.19 74
4800.35 67
4800.51 59
4800.67 53
4800.83 48
4800.98 45
4801.14 45
4801.30 49
4801.46 55
4801.62 65
4801.78 75
4801.94 85
4802.10 92
4802.26 97
4802.42 98
4802.57 97
4802.73 95
4802.89 92
4803.05 88
4803.21 84
4803.37 78
4803.53 72
4803.69 64
4803.85 55
4804.00 45
4804.16 37
4804.32 32
4804.48 30
4804.64 33
4804.80 40
4804.96 52
4805.12 66
4805.28 81
4805.44 95
4805.59 109
4805.75 121
4805.91 132
4806.07 142
4806.23 150
4806.39 159
4806.55 166
4806.71 173
4806.87 178
4807.03 181
4807.19 182
4807.34 183
4807.50 183
4807.66 182
4807.82 181
4807.98 179
4808.14 176
4808.30 171
4808.46 165
4808.62 157
4808.78 148
4808.93 139
4809.09 132
4809.25 128
4809.41 126
4809.57 127
4809.73 129
4809.89 132
4810.05 133
4810.21 133
4810.37 130
4810.53 125
4810.68 119
4810.84 113
4811.00 108
4811.16 104
4811.32 103
4811.48 103
4811.64 105
4811.80 107
4811.96 108
4812.12 109
4812.28 110
4812.43 111
4812.59 112
4812.75 114
4812.91 115
4813.07 116
4813.23 117
4813.39 117
4813.55 115
4813.71 111
4813.87 105
4814.03 97
4814.19 87
4814.34 75
4814.50 61
4814.66 48
4814.82 36
4814.98 25
4815.14 17
4815.30 12
4815.46 9
4815.62 8
4815.78 8
4815.94 8
4816.09 7
4816.25 4
4816.41 0
4816.57 0
4816.73 0
4816.89 0
4817.05 0
4817.21 0
4817.37 0
4817.53 3
4817.69 12
4817.85 22
4818.01 30
4818.16 37
4818.32 41
4818.48 43
4818.64 45
4818.80 46
4818.96 49
4819.12 53
4819.28 57
4819.44 61
4819.60 66
4819.76 70
4819.92 74
4820.08 80
4820.23 87
4820.39 96
4820.55 106
4820.71 117
4820.87 125
4821.03 131
4821.19 132
4821.35 130
4821.51 124
4821.67 116
4821.83 107
4821.99 98
4822.15 91
4822.31 84
4822.46 79
4822.62 75
4822.78 74
4822.94 74
4823.10 77
4823.26 81
4823.42 87
4823.58 93
4823.74 99
4823.90 103
4824.06 106
4824.22 106
4824.38 105
4824.54 102
4824.69 97
4824.85 90
4825.01 83
4825.17 75
4825.33 67
4825.49 62
4825.65 58
4825.81 56
4825.97 55
4826.13 56
4826.29 57
4826.45 56
4826.61 55
4826.77 52
4826.93 48
4827.08 44
4827.24 40
4827.40 36
4827.56 34
4827.72 33
4827.88 33
4828.04 35
4828.20 38
4828.36 42
4828.52 47
4828.68 52
4828.84 55
4829.00 57
4829.16 58
4829.32 58
4829.48 59
4829.63 62
4829.79 66
4829.95 73
4830.11 82
4830.27 92
4830.43 102
4830.59 111
4830.75 118
4830.91 122
4831.07 124
4831.23 123
4831.39 121
4831.55 119
4831.71 118
4831.87 118
4832.03 118
4832.19 119
4832.35 119
4832.50 118
4832.66 116
4832.82 113
4832.98 110
4833.14 107
4833.30 107
4833.46 111
4833.62 117
4833.78 127
4833.94 137
4834.10 146
4834.26 153
4834.42 156
4834.58 154
4834.74 148
4834.90 140
4835.06 131
4835.22 123
4835.38 115
4835.53 110
4835.69 106
4835.85 103
4836.01 101
4836.17 99
4836.33 98
4836.49 97
4836.65 96
4836.81 95
4836.97 96
4837.13 97
4837.29 98
4837.45 100
4837.61 102
4837.77 103
4837.93 103
4838.09 102
4838.25 100
4838.41 97
4838.57 94
4838.73 90
4838.88 87
4839.04 83
4839.20 80
4839.36 78
4839.52 75
4839.68 71
4839.84 67
4840.00 62
4840.16 56
4840.32 51
4840.48 45
4840.64 40
4840.80 36
4840.96 32
4841.12 29
4841.28 27
4841.44 25
4841.60 22
4841.76 21
4841.92 20
4842.08 22
4842.24 25
4842.40 30
4842.56 37
4842.71 45
4842.87 53
4843.03 62
4843.19 69
4843.35 74
4843.51 78
4843.67 81
4843.83 81
4843.99 79
4844.15 76
4844.31 72
4844.47 68
4844.63 64
4844.79 62
4844.95 60
4845.11 60
4845.27 61
4845.43 61
4845.59 60
4845.75 58
4845.91 55
4846.07 51
4846.23 47
4846.39 43
4846.55 41
4846.71 41
4846.87 41
4847.03 41
4847.19 41
4847.34 41
4847.50 40
4847.66 38
4847.82 37
4847.98 36
4848.14 35
4848.30 35
4848.46 36
[truncated: 736,784 more chars]
