# Supplementary material for: Methylobacterium Species Promoting Rice and Barley Growth and Interaction Specificity Revealed with Whole-Cell Matrix-Assisted Laser Desorption / Ionization-Time-of-Flight Mass Spectrometry (MALDI-TOF/MS) Analysis
Source: PLoS One. 2015 Jun 8;10(6):e0129509. doi: 10.1371/journal.pone.0129509 (PMC4460032; doi:10.1371/journal.pone.0129509)
Supplement: S3 Data — (ZIP) [file pone.0129509.s003.zip › Supplementary data 3 (ms from barley)/42b.txt]

778.67 0
778.74 0
778.80 0
778.86 0
778.93 0
778.99 0
779.06 0
779.12 0
779.18 0
779.25 0
779.31 0
779.38 0
779.44 0
779.50 0
779.57 0
779.63 0
779.70 0
779.76 0
779.82 0
779.89 0
779.95 0
780.02 0
780.08 0
780.14 0
780.21 0
780.27 0
780.34 0
780.40 0
780.47 0
780.53 0
780.59 0
780.66 0
780.72 0
780.79 0
780.85 0
780.91 0
780.98 0
781.04 0
781.11 0
781.17 0
781.23 0
781.30 0
781.36 0
781.43 0
781.49 0
781.56 0
781.62 0
781.68 0
781.75 0
781.81 0
781.88 0
781.94 0
782.00 0
782.07 0
782.13 0
782.20 0
782.26 0
782.33 0
782.39 0
782.45 0
782.52 0
782.58 0
782.65 0
782.71 0
782.77 0
782.84 0
782.90 0
782.97 0
783.03 0
783.10 0
783.16 0
783.22 0
783.29 0
783.35 0
783.42 0
783.48 0
783.54 0
783.61 0
783.67 0
783.74 0
783.80 0
783.87 0
783.93 0
783.99 0
784.06 0
784.12 0
784.19 0
784.25 0
784.32 0
784.38 0
784.44 0
784.51 0
784.57 0
784.64 0
784.70 0
784.77 0
784.83 0
784.89 0
784.96 0
785.02 0
785.09 0
785.15 0
785.22 0
785.28 0
785.34 0
785.41 0
785.47 0
785.54 0
785.60 0
785.67 0
785.73 0
785.79 0
785.86 0
785.92 0
785.99 0
786.05 0
786.12 0
786.18 0
786.24 0
786.31 0
786.37 0
786.44 0
786.50 0
786.57 0
786.63 0
786.69 0
786.76 0
786.82 0
786.89 0
786.95 0
787.02 0
787.08 0
787.15 0
787.21 0
787.27 0
787.34 0
787.40 0
787.47 0
787.53 0
787.60 0
787.66 0
787.72 0
787.79 0
787.85 0
787.92 0
787.98 0
788.05 0
788.11 0
788.18 0
788.24 0
788.30 0
788.37 0
788.43 0
788.50 0
788.56 0
788.63 0
788.69 0
788.76 0
788.82 0
788.88 0
788.95 0
789.01 0
789.08 0
789.14 0
789.21 0
789.27 0
789.34 0
789.40 0
789.46 0
789.53 0
789.59 0
789.66 0
789.72 0
789.79 0
789.85 0
789.92 0
789.98 0
790.04 0
790.11 0
790.17 0
790.24 0
790.30 0
790.37 0
790.43 0
790.50 0
790.56 0
790.62 0
790.69 0
790.75 0
790.82 0
790.88 0
790.95 0
791.01 0
791.08 0
791.14 0
791.21 0
791.27 0
791.33 0
791.40 0
791.46 0
791.53 0
791.59 0
791.66 0
791.72 0
791.79 0
791.85 0
791.92 0
791.98 0
792.04 0
792.11 0
792.17 0
792.24 0
792.30 0
792.37 0
792.43 0
792.50 0
792.56 0
792.63 0
792.69 0
792.75 0
792.82 0
792.88 0
792.95 0
793.01 0
793.08 0
793.14 0
793.21 0
793.27 0
793.34 0
793.40 0
793.47 0
793.53 0
793.59 0
793.66 0
793.72 0
793.79 0
793.85 0
793.92 0
793.98 0
794.05 0
794.11 0
794.18 0
794.24 0
794.31 0
794.37 0
794.44 0
794.50 0
794.56 0
794.63 0
794.69 0
794.76 0
794.82 0
794.89 0
794.95 0
795.02 0
795.08 0
795.15 0
795.21 0
795.28 0
795.34 0
795.41 0
795.47 0
795.53 0
795.60 0
795.66 0
795.73 0
795.79 0
795.86 0
795.92 0
795.99 0
796.05 0
796.12 0
796.18 0
796.25 0
796.31 0
796.38 0
796.44 0
796.51 0
796.57 0
796.64 0
796.70 0
796.76 0
796.83 0
796.89 0
796.96 0
797.02 0
797.09 0
797.15 0
797.22 0
797.28 0
797.35 0
797.41 0
797.48 0
797.54 0
797.61 0
797.67 0
797.74 0
797.80 0
797.87 0
797.93 0
798.00 0
798.06 0
798.13 0
798.19 0
798.25 0
798.32 0
798.38 0
798.45 0
798.51 0
798.58 0
798.64 0
798.71 0
798.77 0
798.84 0
798.90 0
798.97 0
799.03 0
799.10 0
799.16 0
799.23 0
799.29 0
799.36 0
799.42 0
799.49 0
799.55 0
799.62 0
799.68 0
799.75 0
799.81 0
799.88 0
799.94 0
800.01 0
800.07 0
800.14 0
800.20 0
800.27 0
800.33 0
800.40 0
800.46 0
800.53 0
800.59 0
800.66 0
800.72 0
800.78 0
800.85 0
800.91 0
800.98 0
801.04 0
801.11 0
801.17 0
801.24 0
801.30 0
801.37 0
801.43 0
801.50 0
801.56 0
801.63 0
801.69 0
801.76 0
801.82 0
801.89 0
801.95 0
802.02 0
802.08 0
802.15 0
802.21 0
802.28 0
802.34 0
802.41 0
802.47 0
802.54 0
802.60 0
802.67 0
802.73 0
802.80 0
802.86 0
802.93 0
802.99 0
803.06 0
803.12 0
803.19 0
803.25 0
803.32 0
803.38 0
803.45 0
803.51 0
803.58 0
803.64 0
803.71 0
803.77 0
803.84 0
803.90 0
803.97 0
804.03 0
804.10 0
804.16 0
804.23 0
804.29 0
804.36 0
804.42 0
804.49 0
804.55 0
804.62 0
804.68 0
804.75 0
804.82 0
804.88 0
804.95 0
805.01 0
805.08 0
805.14 0
805.21 0
805.27 0
805.34 0
805.40 0
805.47 0
805.53 0
805.60 0
805.66 0
805.73 0
805.79 0
805.86 0
805.92 0
805.99 0
806.05 0
806.12 0
806.18 0
806.25 0
806.31 0
806.38 0
806.44 0
806.51 0
806.57 0
806.64 0
806.70 0
806.77 0
806.83 0
806.90 0
806.96 0
807.03 0
807.09 0
807.16 0
807.22 0
807.29 0
807.36 0
807.42 0
807.49 0
807.55 0
807.62 0
807.68 0
807.75 0
807.81 0
807.88 0
807.94 0
808.01 0
808.07 0
808.14 0
808.20 0
808.27 0
808.33 0
808.40 0
808.46 0
808.53 0
808.59 0
808.66 0
808.72 0
808.79 0
808.86 0
808.92 0
808.99 0
809.05 0
809.12 0
809.18 0
809.25 0
809.31 0
809.38 0
809.44 0
809.51 0
809.57 0
809.64 0
809.70 0
809.77 0
809.83 0
809.90 0
809.96 0
810.03 0
810.10 0
810.16 0
810.23 0
810.29 0
810.36 0
810.42 0
810.49 0
810.55 0
810.62 0
810.68 0
810.75 0
810.81 0
810.88 0
810.94 0
811.01 0
811.08 0
811.14 0
811.21 0
811.27 0
811.34 0
811.40 0
811.47 0
811.53 0
811.60 0
811.66 0
811.73 0
811.79 0
811.86 0
811.92 0
811.99 0
812.06 0
812.12 0
812.19 0
812.25 0
812.32 0
812.38 0
812.45 0
812.51 0
812.58 0
812.64 0
812.71 0
812.77 0
812.84 0
812.91 0
812.97 0
813.04 0
813.10 0
813.17 0
813.23 0
813.30 0
813.36 0
813.43 0
813.49 0
813.56 0
813.63 0
813.69 0
813.76 0
813.82 0
813.89 0
813.95 0
814.02 0
814.08 0
814.15 0
814.21 0
814.28 0
814.35 0
814.41 0
814.48 0
814.54 0
814.61 0
814.67 0
814.74 0
814.80 0
814.87 0
814.93 0
815.00 0
815.07 0
815.13 0
815.20 0
815.26 0
815.33 0
815.39 0
815.46 0
815.52 0
815.59 0
815.66 0
815.72 0
815.79 0
815.85 0
815.92 0
815.98 0
816.05 0
816.11 0
816.18 0
816.25 0
816.31 0
816.38 0
816.44 0
816.51 0
816.57 0
816.64 0
816.70 0
816.77 0
816.84 0
816.90 0
816.97 0
817.03 0
817.10 0
817.16 0
817.23 0
817.29 0
817.36 0
817.43 0
817.49 0
817.56 0
817.62 0
817.69 0
817.75 0
817.82 0
817.88 0
817.95 0
818.02 0
818.08 0
818.15 0
818.21 0
818.28 0
818.34 0
818.41 0
818.48 0
818.54 0
818.61 0
818.67 0
818.74 0
818.80 0
818.87 0
818.93 0
819.00 0
819.07 0
819.13 0
819.20 0
819.26 0
819.33 0
819.39 0
819.46 0
819.53 0
819.59 0
819.66 0
819.72 0
819.79 0
819.85 0
819.92 0
819.99 0
820.05 0
820.12 0
820.18 0
820.25 0
820.31 0
820.38 0
820.45 0
820.51 0
820.58 0
820.64 0
820.71 0
820.77 0
820.84 0
820.91 0
820.97 0
821.04 0
821.10 0
821.17 0
821.23 0
821.30 0
821.37 0
821.43 0
821.50 0
821.56 0
821.63 0
821.69 0
821.76 0
821.83 0
821.89 0
821.96 0
822.02 0
822.09 0
822.15 0
822.22 0
822.29 0
822.35 0
822.42 0
822.48 0
822.55 0
822.62 0
822.68 0
822.75 0
822.81 0
822.88 0
822.94 0
823.01 0
823.08 0
823.14 0
823.21 0
823.27 0
823.34 0
823.41 0
823.47 0
823.54 0
823.60 0
823.67 0
823.73 0
823.80 0
823.87 0
823.93 0
824.00 0
824.06 0
824.13 0
824.20 0
824.26 0
824.33 0
824.39 0
824.46 0
824.52 0
824.59 0
824.66 0
824.72 0
824.79 0
824.85 0
824.92 0
824.99 0
825.05 0
825.12 0
825.18 0
825.25 0
825.32 0
825.38 0
825.45 0
825.51 0
825.58 0
825.64 0
825.71 0
825.78 0
825.84 0
825.91 0
825.97 0
826.04 0
826.11 0
826.17 0
826.24 0
826.30 0
826.37 0
826.44 0
826.50 0
826.57 0
826.63 0
826.70 0
826.77 0
826.83 0
826.90 0
826.96 0
827.03 0
827.10 0
827.16 0
827.23 0
827.29 0
827.36 0
827.43 0
827.49 0
827.56 0
827.62 0
827.69 0
827.76 0
827.82 0
827.89 0
827.95 0
828.02 0
828.09 0
828.15 0
828.22 0
828.28 0
828.35 0
828.42 0
828.48 0
828.55 0
828.61 0
828.68 0
828.75 0
828.81 0
828.88 0
828.94 0
829.01 0
829.08 0
829.14 0
829.21 0
829.27 0
829.34 0
829.41 0
829.47 0
829.54 0
829.60 0
829.67 0
829.74 0
829.80 0
829.87 0
829.94 0
830.00 0
830.07 0
830.13 0
830.20 0
830.27 0
830.33 0
830.40 0
830.46 0
830.53 0
830.60 0
830.66 0
830.73 0
830.79 0
830.86 0
830.93 0
830.99 0
831.06 0
831.13 0
831.19 0
831.26 0
831.32 0
831.39 0
831.46 0
831.52 0
831.59 0
831.65 0
831.72 0
831.79 0
831.85 0
831.92 0
831.99 0
832.05 0
832.12 0
832.18 0
832.25 0
832.32 0
832.38 0
832.45 0
832.51 0
832.58 0
832.65 0
832.71 0
832.78 0
832.85 0
832.91 0
832.98 0
833.04 0
833.11 0
833.18 0
833.24 0
833.31 0
833.38 0
833.44 0
833.51 0
833.57 0
833.64 0
833.71 0
833.77 0
833.84 0
833.91 0
833.97 0
834.04 0
834.10 0
834.17 0
834.24 0
834.30 0
834.37 0
834.44 0
834.50 0
834.57 0
834.63 0
834.70 0
834.77 0
834.83 0
834.90 0
834.97 0
835.03 0
835.10 0
835.16 0
835.23 0
835.30 0
835.36 0
835.43 0
835.50 0
835.56 0
835.63 0
835.70 0
835.76 0
835.83 0
835.89 0
835.96 0
836.03 0
836.09 0
836.16 0
836.23 0
836.29 0
836.36 0
836.43 0
836.49 0
836.56 0
836.62 0
836.69 0
836.76 0
836.82 0
836.89 0
836.96 0
837.02 0
837.09 0
837.16 0
837.22 0
837.29 0
837.35 0
837.42 0
837.49 0
837.55 0
837.62 0
837.69 0
837.75 0
837.82 0
837.89 0
837.95 0
838.02 0
838.08 0
838.15 0
838.22 0
838.28 0
838.35 0
838.42 0
838.48 0
838.55 0
838.62 0
838.68 0
838.75 0
838.82 0
838.88 0
838.95 0
839.01 0
839.08 0
839.15 0
839.21 0
839.28 0
839.35 0
839.41 0
839.48 0
839.55 0
839.61 0
839.68 0
839.75 0
839.81 0
839.88 0
839.95 0
840.01 0
840.08 0
840.14 0
840.21 0
840.28 0
840.34 0
840.41 0
840.48 0
840.54 0
840.61 0
840.68 0
840.74 0
840.81 0
840.88 0
840.94 0
841.01 0
841.08 0
841.14 0
841.21 0
841.28 0
841.34 0
841.41 0
841.48 0
841.54 0
841.61 0
841.67 0
841.74 0
841.81 0
841.87 0
841.94 0
842.01 0
842.07 0
842.14 0
842.21 0
842.27 0
842.34 0
842.41 0
842.47 0
842.54 0
842.61 0
842.67 0
842.74 0
842.81 0
842.87 0
842.94 0
843.01 0
843.07 0
843.14 0
843.21 0
843.27 0
843.34 0
843.41 0
843.47 0
843.54 0
843.61 0
843.67 0
843.74 0
843.81 0
843.87 0
843.94 0
844.01 0
844.07 0
844.14 0
844.21 0
844.27 0
844.34 0
844.41 0
844.47 0
844.54 0
844.61 0
844.67 0
844.74 0
844.81 0
844.87 0
844.94 0
845.01 0
845.07 0
845.14 0
845.21 0
845.27 0
845.34 0
845.41 0
845.47 0
845.54 0
845.61 0
845.67 0
845.74 0
845.81 0
845.87 0
845.94 0
846.01 0
846.07 0
846.14 0
846.21 0
846.27 0
846.34 0
846.41 0
846.47 0
846.54 0
846.61 0
846.67 0
846.74 0
846.81 0
846.87 0
846.94 0
847.01 0
847.07 0
847.14 0
847.21 0
847.28 0
847.34 0
847.41 0
847.48 0
847.54 0
847.61 0
847.68 0
847.74 0
847.81 0
847.88 0
847.94 0
848.01 0
848.08 0
848.14 0
848.21 0
848.28 0
848.34 0
848.41 0
848.48 0
848.54 0
848.61 0
848.68 0
848.74 0
848.81 0
848.88 0
848.95 0
849.01 0
849.08 0
849.15 0
849.21 0
849.28 0
849.35 0
849.41 0
849.48 0
849.55 0
849.61 0
849.68 0
849.75 0
849.81 0
849.88 0
849.95 0
850.02 0
850.08 0
850.15 0
850.22 0
850.28 0
850.35 0
850.42 0
850.48 0
850.55 0
850.62 0
850.68 0
850.75 0
850.82 0
850.88 0
850.95 0
851.02 0
851.09 0
851.15 0
851.22 0
851.29 0
851.35 0
851.42 0
851.49 0
851.55 0
851.62 0
851.69 0
851.76 0
851.82 0
851.89 0
851.96 0
852.02 0
852.09 0
852.16 0
852.22 0
852.29 0
852.36 0
852.42 0
852.49 0
852.56 0
852.63 0
852.69 0
852.76 0
852.83 0
852.89 0
852.96 0
853.03 0
853.09 0
853.16 0
853.23 0
853.30 0
853.36 0
853.43 0
853.50 0
853.56 0
853.63 0
853.70 0
853.76 0
853.83 0
853.90 0
853.97 0
854.03 0
854.10 0
854.17 0
854.23 0
854.30 0
854.37 0
854.44 0
854.50 0
854.57 0
854.64 0
854.70 0
854.77 0
854.84 0
854.90 0
854.97 0
855.04 0
855.11 0
855.17 0
855.24 0
855.31 0
855.37 0
855.44 0
855.51 0
855.58 0
855.64 0
855.71 0
855.78 0
855.84 0
855.91 0
855.98 0
856.05 0
856.11 0
856.18 0
856.25 0
856.31 0
856.38 0
856.45 0
856.52 0
856.58 0
856.65 0
856.72 0
856.78 0
856.85 0
856.92 0
856.99 0
857.05 0
857.12 0
857.19 0
857.25 0
857.32 0
857.39 0
857.46 0
857.52 0
857.59 0
857.66 0
857.72 0
857.79 0
857.86 0
857.93 0
857.99 0
858.06 0
858.13 0
858.19 0
858.26 0
858.33 0
858.40 0
858.46 0
858.53 0
858.60 0
858.67 0
858.73 0
858.80 0
858.87 0
858.93 0
859.00 0
859.07 0
859.14 0
859.20 0
859.27 0
859.34 0
859.41 0
859.47 0
859.54 0
859.61 0
859.67 0
859.74 0
859.81 0
859.88 0
859.94 0
860.01 0
860.08 0
860.15 0
860.21 0
860.28 0
860.35 0
860.41 0
860.48 0
860.55 0
860.62 0
860.68 0
860.75 0
860.82 0
860.89 0
860.95 0
861.02 0
861.09 0
861.15 0
861.22 0
861.29 0
861.36 0
861.42 0
861.49 0
861.56 0
861.63 0
861.69 0
861.76 0
861.83 0
861.90 0
861.96 0
862.03 0
862.10 0
862.16 0
862.23 0
862.30 0
862.37 0
862.43 0
862.50 0
862.57 0
862.64 0
862.70 0
862.77 0
862.84 0
862.91 0
862.97 0
863.04 0
863.11 0
863.18 0
863.24 0
863.31 0
863.38 0
863.45 0
863.51 0
863.58 0
863.65 0
863.71 0
863.78 0
863.85 0
863.92 0
863.98 0
864.05 0
864.12 0
864.19 0
864.25 0
864.32 0
864.39 0
864.46 0
864.52 0
864.59 0
864.66 0
864.73 0
864.79 0
864.86 0
864.93 0
865.00 0
865.06 0
865.13 0
865.20 0
865.27 0
865.33 0
865.40 0
865.47 0
865.54 0
865.60 0
865.67 0
865.74 0
865.81 0
865.87 0
865.94 0
866.01 0
866.08 0
866.14 0
866.21 0
866.28 0
866.35 0
866.41 0
866.48 0
866.55 0
866.62 0
866.68 0
866.75 0
866.82 0
866.89 0
866.95 0
867.02 0
867.09 0
867.16 0
867.22 0
867.29 0
867.36 0
867.43 0
867.49 0
867.56 0
867.63 0
867.70 0
867.76 0
867.83 0
867.90 0
867.97 0
868.04 0
868.10 0
868.17 0
868.24 0
868.31 0
868.37 0
868.44 0
868.51 0
868.58 0
868.64 0
868.71 0
868.78 0
868.85 0
868.91 0
868.98 0
869.05 0
869.12 0
869.18 0
869.25 0
869.32 0
869.39 0
869.46 0
869.52 0
869.59 0
869.66 0
869.73 0
869.79 0
869.86 0
869.93 0
870.00 0
870.06 0
870.13 0
870.20 0
870.27 0
870.33 0
870.40 0
870.47 0
870.54 0
870.61 0
870.67 0
870.74 0
870.81 0
870.88 0
870.94 0
871.01 0
871.08 0
871.15 0
871.22 0
871.28 0
871.35 0
871.42 0
871.49 0
871.55 0
871.62 0
871.69 0
871.76 0
871.82 0
871.89 0
871.96 0
872.03 0
872.10 0
872.16 0
872.23 0
872.30 0
872.37 0
872.43 0
872.50 0
872.57 0
872.64 0
872.71 0
872.77 0
872.84 0
872.91 0
872.98 0
873.04 0
873.11 0
873.18 0
873.25 0
873.32 0
873.38 0
873.45 0
873.52 0
873.59 0
873.65 0
873.72 0
873.79 0
873.86 0
873.93 0
873.99 0
874.06 0
874.13 0
874.20 0
874.26 0
874.33 0
874.40 0
874.47 0
874.54 0
874.60 0
874.67 0
874.74 0
874.81 0
874.88 0
874.94 0
875.01 0
875.08 0
875.15 0
875.21 0
875.28 0
875.35 0
875.42 0
875.49 0
875.55 0
875.62 0
875.69 0
875.76 0
875.83 0
875.89 0
875.96 0
876.03 0
876.10 0
876.17 0
876.23 0
876.30 0
876.37 0
876.44 0
876.50 0
876.57 0
876.64 0
876.71 0
876.78 0
876.84 0
876.91 0
876.98 0
877.05 0
877.12 0
877.18 0
877.25 0
877.32 0
877.39 0
877.46 0
877.52 0
877.59 0
877.66 0
877.73 0
877.80 0
877.86 0
877.93 0
878.00 0
878.07 0
878.14 0
878.20 0
878.27 0
878.34 0
878.41 0
878.48 0
878.54 0
878.61 0
878.68 0
878.75 0
878.82 0
878.88 0
878.95 0
879.02 0
879.09 0
879.16 0
879.22 0
879.29 0
879.36 0
879.43 0
879.50 0
879.56 0
879.63 0
879.70 0
879.77 0
879.84 0
879.90 0
879.97 0
880.04 0
880.11 0
880.18 0
880.24 0
880.31 0
880.38 0
880.45 0
880.52 0
880.58 0
880.65 0
880.72 0
880.79 0
880.86 0
880.93 0
880.99 0
881.06 0
881.13 0
881.20 0
881.27 0
881.33 0
881.40 0
881.47 0
881.54 0
881.61 0
881.67 0
881.74 0
881.81 0
881.88 0
881.95 0
882.02 0
882.08 0
882.15 0
882.22 0
882.29 0
882.36 0
882.42 0
882.49 0
882.56 0
882.63 0
882.70 0
882.76 0
882.83 0
882.90 0
882.97 0
883.04 0
883.11 0
883.17 0
883.24 0
883.31 0
883.38 0
883.45 0
883.51 0
883.58 0
883.65 0
883.72 0
883.79 0
883.86 0
883.92 0
883.99 0
884.06 0
884.13 0
884.20 0
884.26 0
884.33 0
884.40 0
884.47 0
884.54 0
884.61 0
884.67 0
884.74 0
884.81 0
884.88 0
884.95 0
885.02 0
885.08 0
885.15 0
885.22 0
885.29 0
885.36 0
885.43 0
885.49 0
885.56 0
885.63 0
885.70 0
885.77 0
885.83 0
885.90 0
885.97 0
886.04 0
886.11 0
886.18 0
886.24 0
886.31 0
886.38 0
886.45 0
886.52 0
886.59 0
886.65 0
886.72 0
886.79 0
886.86 0
886.93 0
887.00 0
887.06 0
887.13 0
887.20 0
887.27 0
887.34 0
887.41 0
887.47 0
887.54 0
887.61 0
887.68 0
887.75 0
887.82 0
887.88 0
887.95 0
888.02 0
888.09 0
888.16 0
888.23 0
888.29 0
888.36 0
888.43 0
888.50 0
888.57 0
888.64 0
888.70 0
888.77 0
888.84 0
888.91 0
888.98 0
889.05 0
889.12 0
889.18 0
889.25 0
889.32 0
889.39 0
889.46 0
889.53 0
889.59 0
889.66 0
889.73 0
889.80 0
889.87 0
889.94 0
890.00 0
890.07 0
890.14 0
890.21 0
890.28 0
890.35 0
890.42 0
890.48 0
890.55 0
890.62 0
890.69 0
890.76 0
890.83 0
890.89 0
890.96 0
891.03 0
891.10 0
891.17 0
891.24 0
891.31 0
891.37 0
891.44 0
891.51 0
891.58 0
891.65 0
891.72 0
891.79 0
891.85 0
891.92 0
891.99 0
892.06 0
892.13 0
892.20 0
892.26 0
892.33 0
892.40 0
892.47 0
892.54 0
892.61 0
892.68 0
892.74 0
892.81 0
892.88 0
892.95 0
893.02 0
893.09 0
893.16 0
893.22 0
893.29 0
893.36 0
893.43 0
893.50 0
893.57 0
893.64 0
893.70 0
893.77 0
893.84 0
893.91 0
893.98 0
894.05 0
894.12 0
894.18 0
894.25 0
894.32 0
894.39 0
894.46 0
894.53 0
894.60 0
894.66 0
894.73 0
894.80 0
894.87 0
894.94 0
895.01 0
895.08 0
895.15 0
895.21 0
895.28 0
895.35 0
895.42 0
895.49 0
895.56 0
895.63 0
895.69 0
895.76 0
895.83 0
895.90 0
895.97 0
896.04 0
896.11 0
896.18 0
896.24 0
896.31 0
896.38 0
896.45 0
896.52 0
896.59 0
896.66 0
896.72 0
896.79 0
896.86 0
896.93 0
897.00 0
897.07 0
897.14 0
897.21 0
897.27 0
897.34 0
897.41 0
897.48 0
897.55 0
897.62 0
897.69 0
897.76 0
897.82 0
897.89 0
897.96 0
898.03 0
898.10 0
898.17 0
898.24 0
898.31 0
898.37 0
898.44 0
898.51 0
898.58 0
898.65 0
898.72 0
898.79 0
898.86 0
898.92 0
898.99 0
899.06 0
899.13 0
899.20 0
899.27 0
899.34 0
899.41 0
899.47 0
899.54 0
899.61 0
899.68 0
899.75 0
899.82 0
899.89 0
899.96 0
900.03 0
900.09 0
900.16 0
900.23 0
900.30 0
900.37 0
900.44 0
900.51 0
900.58 0
900.64 0
900.71 0
900.78 0
900.85 0
900.92 0
900.99 0
901.06 0
901.13 0
901.20 0
901.26 0
901.33 0
901.40 0
901.47 0
901.54 0
901.61 0
901.68 0
901.75 0
901.82 0
901.88 0
901.95 0
902.02 0
902.09 0
902.16 0
902.23 0
902.30 0
902.37 0
902.44 0
902.50 0
902.57 0
902.64 0
902.71 0
902.78 0
902.85 0
902.92 0
902.99 0
903.06 0
903.13 0
903.19 0
903.26 0
903.33 0
903.40 0
903.47 0
903.54 0
903.61 0
903.68 0
903.75 0
903.81 0
903.88 0
903.95 0
904.02 0
904.09 0
904.16 0
904.23 0
904.30 0
904.37 0
904.44 0
904.50 0
904.57 0
904.64 0
904.71 0
904.78 0
904.85 0
904.92 0
904.99 0
905.06 0
905.13 0
905.19 0
905.26 0
905.33 0
905.40 0
905.47 0
905.54 0
905.61 0
905.68 0
905.75 0
905.82 0
905.89 0
905.95 0
906.02 0
906.09 0
906.16 0
906.23 0
906.30 0
906.37 0
906.44 0
906.51 0
906.58 0
906.64 0
906.71 0
906.78 0
906.85 0
906.92 0
906.99 0
907.06 0
907.13 0
907.20 0
907.27 0
907.34 0
907.40 0
907.47 0
907.54 0
907.61 0
907.68 0
907.75 0
907.82 0
907.89 0
907.96 0
908.03 0
908.10 0
908.17 0
908.23 0
908.30 0
908.37 0
908.44 0
908.51 0
908.58 0
908.65 0
908.72 0
908.79 0
908.86 0
908.93 0
908.99 0
909.06 0
909.13 0
909.20 0
909.27 0
909.34 0
909.41 0
909.48 0
909.55 0
909.62 0
909.69 0
909.76 0
909.83 0
909.89 0
909.96 0
910.03 0
910.10 0
910.17 0
910.24 0
910.31 0
910.38 0
910.45 0
910.52 0
910.59 0
910.66 0
910.72 0
910.79 0
910.86 0
910.93 0
911.00 0
911.07 0
911.14 0
911.21 0
911.28 0
911.35 0
911.42 0
911.49 0
911.56 0
911.63 0
911.69 0
911.76 0
911.83 0
911.90 0
911.97 0
912.04 0
912.11 0
912.18 0
912.25 0
912.32 0
912.39 0
912.46 0
912.53 0
912.60 0
912.66 0
912.73 0
912.80 0
912.87 0
912.94 0
913.01 0
913.08 0
913.15 0
913.22 0
913.29 0
913.36 0
913.43 0
913.50 0
913.57 0
913.64 0
913.70 0
913.77 0
913.84 0
913.91 0
913.98 0
914.05 0
914.12 0
914.19 0
914.26 0
914.33 0
914.40 0
914.47 0
914.54 0
914.61 0
914.68 0
914.74 0
914.81 0
914.88 0
914.95 0
915.02 0
915.09 0
915.16 0
915.23 0
915.30 0
915.37 0
915.44 0
915.51 0
915.58 0
915.65 0
915.72 0
915.79 0
915.86 0
915.92 0
915.99 0
916.06 0
916.13 0
916.20 0
916.27 0
916.34 0
916.41 0
916.48 0
916.55 0
916.62 0
916.69 0
916.76 0
916.83 0
916.90 0
916.97 0
917.04 0
917.11 0
917.18 0
917.24 0
917.31 0
917.38 0
917.45 0
917.52 0
917.59 0
917.66 0
917.73 0
917.80 0
917.87 0
917.94 0
918.01 0
918.08 0
918.15 0
918.22 0
918.29 0
918.36 0
918.43 0
918.50 0
918.57 0
918.63 0
918.70 0
918.77 0
918.84 0
918.91 0
918.98 0
919.05 0
919.12 0
919.19 0
919.26 0
919.33 0
919.40 0
919.47 0
919.54 0
919.61 0
919.68 0
919.75 0
919.82 0
919.89 0
919.96 0
920.03 0
920.10 0
920.17 0
920.23 0
920.30 0
920.37 0
920.44 0
920.51 0
920.58 0
920.65 0
920.72 0
920.79 0
920.86 0
920.93 0
921.00 0
921.07 0
921.14 0
921.21 0
921.28 0
921.35 0
921.42 0
921.49 0
921.56 0
921.63 0
921.70 0
921.77 0
921.84 0
921.91 0
921.98 0
922.04 0
922.11 0
922.18 0
922.25 0
922.32 0
922.39 0
922.46 0
922.53 0
922.60 0
922.67 0
922.74 0
922.81 0
922.88 0
922.95 0
923.02 0
923.09 0
923.16 0
923.23 0
923.30 0
923.37 0
923.44 0
923.51 0
923.58 0
923.65 0
923.72 0
923.79 0
923.86 0
923.93 0
924.00 0
924.07 0
924.14 0
924.21 0
924.28 0
924.35 0
924.42 0
924.48 0
924.55 0
924.62 0
924.69 0
924.76 0
924.83 0
924.90 0
924.97 0
925.04 0
925.11 0
925.18 0
925.25 0
925.32 0
925.39 0
925.46 0
925.53 0
925.60 0
925.67 0
925.74 0
925.81 0
925.88 0
925.95 0
926.02 0
926.09 0
926.16 0
926.23 0
926.30 0
926.37 0
926.44 0
926.51 0
926.58 0
926.65 0
926.72 0
926.79 0
926.86 0
926.93 0
927.00 0
927.07 0
927.14 0
927.21 0
927.28 0
927.35 0
927.42 0
927.49 0
927.56 0
927.63 0
927.70 0
927.77 0
927.84 0
927.91 0
927.98 0
928.05 0
928.12 0
928.19 0
928.26 0
928.33 0
928.40 0
928.47 0
928.53 0
928.60 0
928.67 0
928.74 0
928.81 0
928.88 0
928.95 0
929.02 0
929.09 0
929.16 0
929.23 0
929.30 0
929.37 0
929.44 0
929.51 0
929.58 0
929.65 0
929.72 0
929.79 0
929.86 0
929.93 0
930.00 0
930.07 0
930.14 0
930.21 0
930.28 0
930.35 0
930.42 0
930.49 0
930.56 0
930.63 0
930.70 0
930.77 0
930.84 0
930.91 0
930.98 0
931.05 0
931.12 0
931.19 0
931.26 0
931.33 0
931.40 0
931.47 0
931.54 0
931.61 0
931.68 0
931.75 0
931.82 0
931.89 0
931.96 0
932.03 0
932.10 0
932.17 0
932.24 0
932.31 0
932.38 0
932.45 0
932.52 0
932.59 0
932.66 0
932.73 0
932.80 0
932.87 0
932.94 0
933.01 0
933.08 0
933.15 0
933.22 0
933.29 0
933.36 0
933.43 0
933.51 0
933.58 0
933.65 0
933.72 0
933.79 0
933.86 0
933.93 0
934.00 0
934.07 0
934.14 0
934.21 0
934.28 0
934.35 0
934.42 0
934.49 0
934.56 0
934.63 0
934.70 0
934.77 0
934.84 0
934.91 0
934.98 0
935.05 0
935.12 0
935.19 0
935.26 0
935.33 0
935.40 0
935.47 0
935.54 0
935.61 0
935.68 0
935.75 0
935.82 0
935.89 0
935.96 0
936.03 0
936.10 0
936.17 0
936.24 0
936.31 0
936.38 0
936.45 0
936.52 0
936.59 0
936.66 0
936.73 0
936.80 0
936.87 0
936.94 0
937.01 0
937.08 0
937.15 0
937.22 0
937.29 0
937.36 0
937.43 0
937.50 0
937.57 0
937.65 0
937.72 0
937.79 0
937.86 0
937.93 0
938.00 0
938.07 0
938.14 0
938.21 0
938.28 0
938.35 0
938.42 0
938.49 0
938.56 0
938.63 0
938.70 0
938.77 0
938.84 0
938.91 0
938.98 0
939.05 0
939.12 0
939.19 0
939.26 0
939.33 0
939.40 0
939.47 0
939.54 0
939.61 0
939.68 0
939.75 0
939.82 0
939.89 0
939.96 0
940.04 0
940.11 0
940.18 0
940.25 0
940.32 0
940.39 0
940.46 0
940.53 0
940.60 0
940.67 0
940.74 0
940.81 0
940.88 0
940.95 0
941.02 0
941.09 0
941.16 0
941.23 0
941.30 0
941.37 0
941.44 0
941.51 0
941.58 0
941.65 0
941.72 0
941.79 0
941.86 0
941.94 0
942.01 0
942.08 0
942.15 0
942.22 0
942.29 0
942.36 0
942.43 0
942.50 0
942.57 0
942.64 0
942.71 0
942.78 0
942.85 0
942.92 0
942.99 0
943.06 0
943.13 0
943.20 0
943.27 0
943.34 0
943.41 0
943.48 0
943.56 0
943.63 0
943.70 0
943.77 0
943.84 0
943.91 0
943.98 0
944.05 0
944.12 0
944.19 0
944.26 0
944.33 0
944.40 0
944.47 0
944.54 0
944.61 0
944.68 0
944.75 0
944.82 0
944.89 0
944.97 0
945.04 0
945.11 0
945.18 0
945.25 0
945.32 0
945.39 0
945.46 0
945.53 0
945.60 0
945.67 0
945.74 0
945.81 0
945.88 0
945.95 0
946.02 0
946.09 0
946.16 0
946.24 0
946.31 0
946.38 0
946.45 0
946.52 0
946.59 0
946.66 0
946.73 0
946.80 0
946.87 0
946.94 0
947.01 0
947.08 0
947.15 0
947.22 0
947.29 0
947.36 0
947.44 0
947.51 0
947.58 0
947.65 0
947.72 0
947.79 0
947.86 0
947.93 0
948.00 0
948.07 0
948.14 0
948.21 0
948.28 0
948.35 0
948.42 0
948.49 0
948.57 0
948.64 0
948.71 0
948.78 0
948.85 0
948.92 0
948.99 0
949.06 0
949.13 0
949.20 0
949.27 0
949.34 0
949.41 0
949.48 0
949.55 0
949.63 0
949.70 0
949.77 0
949.84 0
949.91 0
949.98 0
950.05 0
950.12 0
950.19 0
950.26 0
950.33 0
950.40 0
950.47 0
950.54 0
950.62 0
950.69 0
950.76 0
950.83 0
950.90 0
950.97 0
951.04 0
951.11 0
951.18 0
951.25 0
951.32 0
951.39 0
951.46 0
951.54 0
951.61 0
951.68 0
951.75 0
951.82 0
951.89 0
951.96 0
952.03 0
952.10 0
952.17 0
952.24 0
952.31 0
952.38 0
952.46 0
952.53 0
952.60 0
952.67 0
952.74 0
952.81 0
952.88 0
952.95 0
953.02 0
953.09 0
953.16 0
953.23 0
953.31 0
953.38 0
953.45 0
953.52 0
953.59 0
953.66 0
953.73 0
953.80 0
953.87 0
953.94 0
954.01 0
954.08 0
954.16 0
954.23 0
954.30 0
954.37 0
954.44 0
954.51 0
954.58 0
954.65 0
954.72 0
954.79 0
954.86 0
954.94 0
955.01 0
955.08 0
955.15 0
955.22 0
955.29 0
955.36 0
955.43 0
955.50 0
955.57 0
955.64 0
955.72 0
955.79 0
955.86 0
955.93 0
956.00 0
956.07 0
956.14 0
956.21 0
956.28 0
956.35 0
956.42 0
956.50 0
956.57 0
956.64 0
956.71 0
956.78 0
956.85 0
956.92 0
956.99 0
957.06 0
957.13 0
957.21 0
957.28 0
957.35 0
957.42 0
957.49 0
957.56 0
957.63 0
957.70 0
957.77 0
957.84 0
957.92 0
957.99 0
958.06 0
958.13 0
958.20 0
958.27 0
958.34 0
958.41 0
958.48 0
958.55 0
958.63 0
958.70 0
958.77 0
958.84 0
958.91 0
958.98 0
959.05 0
959.12 0
959.19 0
959.26 0
959.34 0
959.41 0
959.48 0
959.55 0
959.62 0
959.69 0
959.76 0
959.83 0
959.90 0
959.98 0
960.05 0
960.12 0
960.19 0
960.26 0
960.33 0
960.40 0
960.47 0
960.54 0
960.62 0
960.69 0
960.76 0
960.83 0
960.90 0
960.97 0
961.04 0
961.11 0
961.18 0
961.26 0
961.33 0
961.40 0
961.47 0
961.54 0
961.61 0
961.68 0
961.75 0
961.82 0
961.90 0
961.97 0
962.04 0
962.11 0
962.18 0
962.25 0
962.32 0
962.39 0
962.46 0
962.54 0
962.61 0
962.68 0
962.75 0
962.82 0
962.89 0
962.96 0
963.03 0
963.11 0
963.18 0
963.25 0
963.32 0
963.39 0
963.46 0
963.53 0
963.60 0
963.68 0
963.75 0
963.82 0
963.89 0
963.96 0
964.03 0
964.10 0
964.17 0
964.24 0
964.32 0
964.39 0
964.46 0
964.53 0
964.60 0
964.67 0
964.74 0
964.81 0
964.89 0
964.96 0
965.03 0
965.10 0
965.17 0
965.24 0
965.31 0
965.39 0
965.46 0
965.53 0
965.60 0
965.67 0
965.74 0
965.81 0
965.88 0
965.96 0
966.03 0
966.10 0
966.17 0
966.24 0
966.31 0
966.38 0
966.45 0
966.53 0
966.60 0
966.67 0
966.74 0
966.81 0
966.88 0
966.95 0
967.03 0
967.10 0
967.17 0
967.24 0
967.31 0
967.38 0
967.45 0
967.52 0
967.60 0
967.67 0
967.74 0
967.81 0
967.88 0
967.95 0
968.02 0
968.10 0
968.17 0
968.24 0
968.31 0
968.38 0
968.45 0
968.52 0
968.60 0
968.67 0
968.74 0
968.81 0
968.88 0
968.95 0
969.02 0
969.10 0
969.17 0
969.24 0
969.31 0
969.38 0
969.45 0
969.52 0
969.60 0
969.67 0
969.74 0
969.81 0
969.88 0
969.95 0
970.02 0
970.10 0
970.17 0
970.24 0
970.31 0
970.38 0
970.45 0
970.52 0
970.60 0
970.67 0
970.74 0
970.81 0
970.88 0
970.95 0
971.02 0
971.10 0
971.17 0
971.24 0
971.31 0
971.38 0
971.45 0
971.52 0
971.60 0
971.67 0
971.74 0
971.81 0
971.88 0
971.95 0
972.03 0
972.10 0
972.17 0
972.24 0
972.31 0
972.38 0
972.45 0
972.53 0
972.60 0
972.67 0
972.74 0
972.81 0
972.88 0
972.96 0
973.03 0
973.10 0
973.17 0
973.24 0
973.31 0
973.39 0
973.46 0
973.53 0
973.60 0
973.67 0
973.74 0
973.81 0
973.89 0
973.96 0
974.03 0
974.10 0
974.17 0
974.24 0
974.32 0
974.39 0
974.46 0
974.53 0
974.60 0
974.67 0
974.75 0
974.82 0
974.89 0
974.96 0
975.03 0
975.10 0
975.18 0
975.25 0
975.32 0
975.39 0
975.46 0
975.53 0
975.61 0
975.68 0
975.75 0
975.82 0
975.89 0
975.96 0
976.04 0
976.11 0
976.18 0
976.25 0
976.32 0
976.39 0
976.47 0
976.54 0
976.61 0
976.68 0
976.75 0
976.82 0
976.90 0
976.97 0
977.04 0
977.11 0
977.18 0
977.25 0
977.33 0
977.40 0
977.47 0
977.54 0
977.61 0
977.68 0
977.76 0
977.83 0
977.90 0
977.97 0
978.04 0
978.11 0
978.19 0
978.26 0
978.33 0
978.40 0
978.47 0
978.55 0
978.62 0
978.69 0
978.76 0
978.83 0
978.90 0
978.98 0
979.05 0
979.12 0
979.19 0
979.26 0
979.33 0
979.41 0
979.48 0
979.55 0
979.62 0
979.69 0
979.77 0
979.84 0
979.91 0
979.98 0
980.05 0
980.12 0
980.20 0
980.27 0
980.34 0
980.41 0
980.48 0
980.56 0
980.63 0
980.70 0
980.77 0
980.84 0
980.91 0
980.99 0
981.06 0
981.13 0
981.20 0
981.27 0
981.35 0
981.42 0
981.49 0
981.56 0
981.63 0
981.71 0
981.78 0
981.85 0
981.92 0
981.99 0
982.06 0
982.14 0
982.21 0
982.28 0
982.35 0
982.42 0
982.50 0
982.57 0
982.64 0
982.71 0
982.78 0
982.86 0
982.93 0
983.00 0
983.07 0
983.14 0
983.22 0
983.29 0
983.36 0
983.43 0
983.50 0
983.58 0
983.65 0
983.72 0
983.79 0
983.86 0
983.94 0
984.01 0
984.08 0
984.15 0
984.22 0
984.29 0
984.37 0
984.44 0
984.51 0
984.58 0
984.65 0
984.73 0
984.80 0
984.87 0
984.94 0
985.01 0
985.09 0
985.16 0
985.23 0
985.30 0
985.37 0
985.45 0
985.52 0
985.59 0
985.66 0
985.73 0
985.81 0
985.88 0
985.95 0
986.02 0
986.10 0
986.17 0
986.24 0
986.31 0
986.38 0
986.46 0
986.53 0
986.60 0
986.67 0
986.74 0
986.82 0
986.89 0
986.96 0
987.03 0
987.10 0
987.18 0
987.25 0
987.32 0
987.39 0
987.46 0
987.54 0
987.61 0
987.68 0
987.75 0
987.82 0
987.90 0
987.97 0
988.04 0
988.11 0
988.19 0
988.26 0
988.33 0
988.40 0
988.47 0
988.55 0
988.62 0
988.69 0
988.76 0
988.83 0
988.91 0
988.98 0
989.05 0
989.12 0
989.20 0
989.27 0
989.34 0
989.41 0
989.48 0
989.56 0
989.63 0
989.70 0
989.77 0
989.84 0
989.92 0
989.99 1
990.06 1
990.13 1
990.21 1
990.28 1
990.35 1
990.42 1
990.49 1
990.57 1
990.64 1
990.71 1
990.78 1
990.86 0
990.93 0
991.00 0
991.07 0
991.14 0
991.22 0
991.29 0
991.36 0
991.43 0
991.51 0
991.58 0
991.65 0
991.72 0
991.79 0
991.87 0
991.94 0
992.01 0
992.08 0
992.16 0
992.23 0
992.30 0
992.37 0
992.44 1
992.52 1
992.59 1
992.66 1
992.73 1
992.81 1
992.88 0
992.95 0
993.02 0
993.10 0
993.17 0
993.24 0
993.31 0
993.38 1
993.46 1
993.53 1
993.60 1
993.67 1
993.75 1
993.82 0
993.89 0
993.96 0
994.04 0
994.11 0
994.18 0
994.25 0
994.32 0
994.40 0
994.47 0
994.54 0
994.61 0
994.69 0
994.76 0
994.83 0
994.90 0
994.98 0
995.05 0
995.12 0
995.19 0
995.27 0
995.34 0
995.41 1
995.48 1
995.56 1
995.63 1
995.70 1
995.77 1
995.84 1
995.92 1
995.99 1
996.06 1
996.13 1
996.21 1
996.28 0
996.35 0
996.42 0
996.50 0
996.57 0
996.64 0
996.71 0
996.79 0
996.86 0
996.93 0
997.00 1
997.08 1
997.15 1
997.22 1
997.29 1
997.37 1
997.44 1
997.51 0
997.58 0
997.66 0
997.73 0
997.80 0
997.87 0
997.95 0
998.02 0
998.09 1
998.16 1
998.24 1
998.31 0
998.38 0
998.45 0
998.53 0
998.60 0
998.67 0
998.74 0
998.82 0
998.89 0
998.96 0
999.03 0
999.11 0
999.18 0
999.25 0
999.32 0
999.40 0
999.47 0
999.54 1
999.61 1
999.69 1
999.76 1
999.83 1
999.90 1
999.98 1
1000.05 1
1000.12 1
1000.19 1
1000.27 0
1000.34 0
1000.41 0
1000.48 0
1000.56 0
1000.63 0
1000.70 0
1000.77 0
1000.85 0
1000.92 0
1000.99 0
1001.06 1
1001.14 1
1001.21 1
1001.28 1
1001.35 1
1001.43 1
1001.50 1
1001.57 1
1001.64 1
1001.72 1
1001.79 1
1001.86 0
1001.94 0
1002.01 0
1002.08 0
1002.15 0
1002.23 0
1002.30 0
1002.37 0
1002.44 0
1002.52 0
1002.59 1
1002.66 1
1002.73 1
1002.81 1
1002.88 0
1002.95 0
1003.02 0
1003.10 0
1003.17 0
1003.24 0
1003.32 1
1003.39 1
1003.46 1
1003.53 1
1003.61 1
1003.68 1
1003.75 1
1003.82 1
1003.90 1
1003.97 0
1004.04 0
1004.11 0
1004.19 0
1004.26 0
1004.33 0
1004.41 0
1004.48 0
1004.55 0
1004.62 0
1004.70 0
1004.77 0
1004.84 0
1004.91 0
1004.99 0
1005.06 0
1005.13 0
1005.21 0
1005.28 0
1005.35 0
1005.42 0
1005.50 0
1005.57 1
1005.64 1
1005.71 1
1005.79 1
1005.86 1
1005.93 0
1006.01 0
1006.08 0
1006.15 0
1006.22 0
1006.30 0
1006.37 0
1006.44 0
1006.52 0
1006.59 0
1006.66 0
1006.73 0
1006.81 0
1006.88 0
1006.95 0
1007.02 0
1007.10 0
1007.17 0
1007.24 0
1007.32 0
1007.39 0
1007.46 0
1007.53 0
1007.61 0
1007.68 0
1007.75 0
1007.83 0
1007.90 0
1007.97 0
1008.04 0
1008.12 0
1008.19 0
1008.26 0
1008.34 0
1008.41 0
1008.48 0
1008.55 0
1008.63 0
1008.70 0
1008.77 0
1008.85 0
1008.92 0
1008.99 0
1009.06 0
1009.14 0
1009.21 0
1009.28 0
1009.36 0
1009.43 0
1009.50 0
1009.57 0
1009.65 0
1009.72 0
1009.79 1
1009.87 1
1009.94 1
1010.01 1
1010.08 2
1010.16 2
1010.23 2
1010.30 2
1010.38 2
1010.45 2
1010.52 2
1010.60 2
1010.67 2
1010.74 2
1010.81 1
1010.89 1
1010.96 1
1011.03 1
1011.11 0
1011.18 0
1011.25 0
1011.32 0
1011.40 0
1011.47 1
1011.54 1
1011.62 1
1011.69 1
1011.76 1
1011.84 0
1011.91 0
1011.98 0
1012.05 0
1012.13 0
1012.20 0
1012.27 0
1012.35 0
1012.42 0
1012.49 0
1012.57 0
1012.64 0
1012.71 0
1012.78 0
1012.86 0
1012.93 0
1013.00 0
1013.08 0
1013.15 0
1013.22 0
1013.30 0
1013.37 0
1013.44 1
1013.51 1
1013.59 1
1013.66 1
1013.73 1
1013.81 1
1013.88 1
1013.95 1
1014.03 0
1014.10 0
1014.17 0
1014.25 1
1014.32 1
1014.39 1
1014.46 1
1014.54 1
1014.61 1
1014.68 1
1014.76 1
1014.83 0
1014.90 0
1014.98 0
1015.05 0
1015.12 0
1015.20 0
1015.27 0
1015.34 0
1015.41 0
1015.49 0
1015.56 0
1015.63 0
1015.71 0
1015.78 0
1015.85 0
1015.93 0
1016.00 1
1016.07 1
1016.15 1
1016.22 1
1016.29 1
1016.37 1
1016.44 1
1016.51 1
1016.58 1
1016.66 1
1016.73 1
1016.80 1
1016.88 1
1016.95 1
1017.02 1
1017.10 0
1017.17 0
1017.24 0
1017.32 0
1017.39 0
1017.46 0
1017.54 0
1017.61 0
1017.68 1
1017.76 1
1017.83 1
1017.90 1
1017.97 1
1018.05 1
1018.12 1
1018.19 1
1018.27 1
1018.34 1
1018.41 1
1018.49 1
1018.56 0
1018.63 0
1018.71 1
1018.78 1
1018.85 1
1018.93 1
1019.00 1
1019.07 1
1019.15 1
1019.22 1
1019.29 1
1019.37 2
1019.44 2
1019.51 2
1019.59 2
1019.66 2
1019.73 2
1019.81 2
1019.88 2
1019.95 2
1020.03 1
1020.10 1
1020.17 1
1020.25 1
1020.32 1
1020.39 1
1020.46 1
1020.54 1
1020.61 1
1020.68 2
1020.76 2
1020.83 2
1020.90 2
1020.98 2
1021.05 1
1021.12 1
1021.20 1
1021.27 1
1021.34 1
1021.42 1
1021.49 1
1021.56 1
1021.64 1
1021.71 1
1021.78 1
1021.86 1
1021.93 1
1022.00 1
1022.08 1
1022.15 1
1022.22 1
1022.30 1
1022.37 1
1022.44 1
1022.52 1
1022.59 1
1022.66 1
1022.74 1
1022.81 1
1022.88 1
1022.96 1
1023.03 1
1023.10 1
1023.18 1
1023.25 1
1023.33 0
1023.40 0
1023.47 0
1023.55 0
1023.62 0
1023.69 0
1023.77 0
1023.84 0
1023.91 0
1023.99 0
1024.06 0
1024.13 0
1024.21 0
1024.28 0
1024.35 0
1024.43 0
1024.50 0
1024.57 0
1024.65 0
1024.72 0
1024.79 0
1024.87 1
1024.94 1
1025.01 0
1025.09 0
1025.16 0
1025.23 0
1025.31 0
1025.38 0
1025.45 0
1025.53 0
1025.60 0
1025.67 0
1025.75 0
1025.82 0
1025.90 0
1025.97 0
1026.04 0
1026.12 0
1026.19 0
1026.26 0
1026.34 0
1026.41 0
1026.48 0
1026.56 0
1026.63 0
1026.70 0
1026.78 0
1026.85 0
1026.92 0
1027.00 0
1027.07 0
1027.14 0
1027.22 1
1027.29 1
1027.37 1
1027.44 2
1027.51 2
1027.59 2
1027.66 1
1027.73 1
1027.81 1
1027.88 1
1027.95 1
1028.03 1
1028.10 1
1028.17 1
1028.25 1
1028.32 1
1028.40 1
1028.47 1
1028.54 1
1028.62 1
1028.69 1
1028.76 1
1028.84 1
1028.91 1
1028.98 1
1029.06 1
1029.13 2
1029.20 2
1029.28 2
1029.35 2
1029.43 2
1029.50 2
1029.57 2
1029.65 2
1029.72 2
1029.79 3
1029.87 3
1029.94 3
1030.01 3
1030.09 3
1030.16 3
1030.24 3
1030.31 3
1030.38 3
1030.46 2
1030.53 2
1030.60 2
1030.68 2
1030.75 1
1030.82 1
1030.90 1
1030.97 1
1031.05 1
1031.12 1
1031.19 1
1031.27 2
1031.34 2
1031.41 2
1031.49 2
1031.56 3
1031.63 3
1031.71 3
1031.78 2
1031.86 2
1031.93 2
1032.00 2
1032.08 2
1032.15 2
1032.22 2
1032.30 2
1032.37 2
1032.45 2
1032.52 2
1032.59 1
1032.67 1
1032.74 1
1032.81 1
1032.89 1
1032.96 1
1033.04 1
1033.11 2
1033.18 2
1033.26 2
1033.33 2
1033.40 2
1033.48 2
1033.55 2
1033.63 2
1033.70 2
1033.77 1
1033.85 1
1033.92 1
1033.99 1
1034.07 1
1034.14 1
1034.22 1
1034.29 1
1034.36 1
1034.44 1
1034.51 2
1034.58 2
1034.66 2
1034.73 2
1034.81 2
1034.88 2
1034.95 2
1035.03 2
1035.10 2
1035.17 1
1035.25 1
1035.32 1
1035.40 1
1035.47 1
1035.54 1
1035.62 1
1035.69 2
1035.77 2
1035.84 2
1035.91 2
1035.99 2
1036.06 2
1036.13 2
1036.21 3
1036.28 3
1036.36 4
1036.43 4
1036.50 4
1036.58 4
1036.65 4
1036.73 4
1036.80 4
1036.87 4
1036.95 4
1037.02 4
1037.09 4
1037.17 4
1037.24 4
1037.32 4
1037.39 4
1037.46 4
1037.54 4
1037.61 3
1037.69 3
1037.76 3
1037.83 3
1037.91 3
1037.98 4
1038.06 4
1038.13 3
1038.20 3
1038.28 3
1038.35 3
1038.42 3
1038.50 3
1038.57 3
1038.65 2
1038.72 2
1038.79 2
1038.87 2
1038.94 2
1039.02 1
1039.09 1
1039.16 2
1039.24 2
1039.31 2
1039.39 2
1039.46 2
1039.53 3
1039.61 3
1039.68 3
1039.76 4
1039.83 4
1039.90 4
1039.98 4
1040.05 4
1040.13 4
1040.20 3
1040.27 3
1040.35 3
1040.42 3
1040.50 4
1040.57 4
1040.64 4
1040.72 3
1040.79 3
1040.87 3
1040.94 3
1041.01 3
1041.09 3
1041.16 3
1041.24 4
1041.31 4
1041.38 4
1041.46 4
1041.53 5
1041.61 5
1041.68 5
1041.75 5
1041.83 5
1041.90 5
1041.98 5
1042.05 5
1042.12 5
1042.20 4
1042.27 4
1042.35 4
1042.42 4
1042.49 3
1042.57 3
1042.64 3
1042.72 2
1042.79 2
1042.87 2
1042.94 2
1043.01 2
1043.09 2
1043.16 2
1043.24 2
1043.31 3
1043.38 3
1043.46 3
1043.53 3
1043.61 3
1043.68 4
1043.75 4
1043.83 4
1043.90 4
1043.98 4
1044.05 4
1044.13 4
1044.20 4
1044.27 4
1044.35 4
1044.42 4
1044.50 4
1044.57 4
1044.64 4
1044.72 4
1044.79 4
1044.87 4
1044.94 4
1045.01 4
1045.09 4
1045.16 4
1045.24 4
1045.31 5
1045.39 5
1045.46 5
1045.53 5
1045.61 5
1045.68 5
1045.76 5
1045.83 5
1045.91 5
1045.98 5
1046.05 5
1046.13 4
1046.20 4
1046.28 3
1046.35 3
1046.42 3
1046.50 3
1046.57 4
1046.65 4
1046.72 4
1046.80 4
1046.87 3
1046.94 3
1047.02 3
1047.09 3
1047.17 3
1047.24 3
1047.32 3
1047.39 4
1047.46 4
1047.54 4
1047.61 5
1047.69 5
1047.76 5
1047.83 5
1047.91 5
1047.98 5
1048.06 5
1048.13 5
1048.21 5
1048.28 4
1048.35 4
1048.43 4
1048.50 3
1048.58 3
1048.65 3
1048.73 3
1048.80 4
1048.87 4
1048.95 4
1049.02 4
1049.10 4
1049.17 4
1049.25 4
1049.32 3
1049.40 3
1049.47 3
1049.54 2
1049.62 2
1049.69 2
1049.77 2
1049.84 3
1049.92 3
1049.99 4
1050.06 5
1050.14 6
1050.21 7
1050.29 8
1050.36 9
1050.44 10
1050.51 11
1050.58 11
1050.66 11
1050.73 10
1050.81 9
1050.88 8
1050.96 7
1051.03 6
1051.11 5
1051.18 4
1051.25 4
1051.33 3
1051.40 3
1051.48 3
1051.55 3
1051.63 3
1051.70 3
1051.77 3
1051.85 3
1051.92 3
1052.00 3
1052.07 3
1052.15 3
1052.22 3
1052.30 3
1052.37 3
1052.44 3
1052.52 3
1052.59 4
1052.67 4
1052.74 5
1052.82 5
1052.89 5
1052.97 5
1053.04 5
1053.11 5
1053.19 5
1053.26 4
1053.34 4
1053.41 4
1053.49 3
1053.56 3
1053.64 2
1053.71 2
1053.78 1
1053.86 1
1053.93 1
1054.01 1
1054.08 1
1054.16 1
1054.23 1
1054.31 1
1054.38 0
1054.45 0
1054.53 0
1054.60 0
1054.68 0
1054.75 0
1054.83 0
1054.90 0
1054.98 0
1055.05 0
1055.13 0
1055.20 0
1055.27 0
1055.35 1
1055.42 1
1055.50 2
1055.57 3
1055.65 3
1055.72 4
1055.80 5
1055.87 5
1055.95 5
1056.02 6
1056.09 6
1056.17 5
1056.24 5
1056.32 4
1056.39 4
1056.47 3
1056.54 3
1056.62 2
1056.69 2
1056.77 1
1056.84 1
1056.91 1
1056.99 1
1057.06 2
1057.14 2
1057.21 3
1057.29 3
1057.36 4
1057.44 4
1057.51 4
1057.59 3
1057.66 3
1057.74 3
1057.81 3
1057.88 3
1057.96 3
1058.03 3
1058.11 4
1058.18 4
1058.26 4
1058.33 4
1058.41 5
1058.48 5
1058.56 6
1058.63 6
1058.71 6
1058.78 6
1058.85 6
1058.93 6
1059.00 7
1059.08 7
1059.15 7
1059.23 7
1059.30 8
1059.38 8
1059.45 8
1059.53 7
1059.60 7
1059.68 6
1059.75 6
1059.83 5
1059.90 4
1059.97 4
1060.05 3
1060.12 2
1060.20 2
1060.27 2
1060.35 2
1060.42 2
1060.50 2
1060.57 2
1060.65 3
1060.72 3
1060.80 3
1060.87 4
1060.95 4
1061.02 4
1061.10 5
1061.17 5
1061.24 6
1061.32 6
1061.39 7
1061.47 7
1061.54 8
1061.62 8
1061.69 8
1061.77 7
1061.84 7
1061.92 7
1061.99 6
1062.07 6
1062.14 5
1062.22 5
1062.29 5
1062.37 5
1062.44 5
1062.52 5
1062.59 5
1062.67 5
1062.74 5
1062.81 5
1062.89 4
1062.96 4
1063.04 3
1063.11 3
1063.19 3
1063.26 3
1063.34 2
1063.41 2
1063.49 2
1063.56 2
1063.64 2
1063.71 1
1063.79 1
1063.86 0
1063.94 0
1064.01 0
1064.09 0
1064.16 0
1064.24 1
1064.31 1
1064.39 2
1064.46 3
1064.54 4
1064.61 5
1064.69 6
1064.76 7
1064.84 8
1064.91 8
1064.98 8
1065.06 8
1065.13 8
1065.21 7
1065.28 6
1065.36 5
1065.43 4
1065.51 3
1065.58 2
1065.66 1
1065.73 1
1065.81 1
1065.88 1
1065.96 2
1066.03 2
1066.11 2
1066.18 2
1066.26 2
1066.33 2
1066.41 1
1066.48 1
1066.56 1
1066.63 0
1066.71 0
1066.78 0
1066.86 0
1066.93 0
1067.01 0
1067.08 0
1067.16 0
1067.23 0
1067.31 0
1067.38 0
1067.46 1
1067.53 1
1067.61 2
1067.68 2
1067.76 2
1067.83 2
1067.91 2
1067.98 2
1068.06 2
1068.13 1
1068.21 1
1068.28 1
1068.36 1
1068.43 0
1068.51 0
1068.58 0
1068.66 0
1068.73 0
1068.81 0
1068.88 1
1068.96 2
1069.03 3
1069.11 4
1069.18 4
1069.26 5
1069.33 5
1069.41 5
1069.48 5
1069.56 5
1069.63 4
1069.71 4
1069.78 4
1069.86 4
1069.93 4
1070.01 4
1070.08 4
1070.16 4
1070.23 4
1070.31 4
1070.38 3
1070.46 3
1070.53 3
1070.61 2
1070.68 2
1070.76 2
1070.83 2
1070.91 2
1070.98 1
1071.06 1
1071.13 1
1071.21 1
1071.28 2
1071.36 2
1071.43 2
1071.51 2
1071.58 2
1071.66 2
1071.73 1
1071.81 1
1071.88 1
1071.96 0
1072.03 0
1072.11 0
1072.18 1
1072.26 1
1072.33 2
1072.41 3
1072.48 5
1072.56 6
1072.63 7
1072.71 8
1072.79 8
1072.86 8
1072.94 8
1073.01 9
1073.09 9
1073.16 9
1073.24 9
1073.31 10
1073.39 10
1073.46 10
1073.54 9
1073.61 9
1073.69 9
1073.76 9
1073.84 9
1073.91 9
1073.99 8
1074.06 8
1074.14 8
1074.21 8
1074.29 8
1074.36 8
1074.44 8
1074.51 8
1074.59 8
1074.66 8
1074.74 7
1074.81 7
1074.89 7
1074.97 7
1075.04 7
1075.12 7
1075.19 8
1075.27 8
1075.34 8
1075.42 8
1075.49 7
1075.57 7
1075.64 7
1075.72 7
1075.79 6
1075.87 7
1075.94 7
1076.02 7
1076.09 7
1076.17 7
1076.24 6
1076.32 6
1076.39 5
1076.47 4
1076.55 3
1076.62 2
1076.70 1
1076.77 1
1076.85 1
1076.92 2
1077.00 2
1077.07 2
1077.15 2
1077.22 1
1077.30 1
1077.37 1
1077.45 0
1077.52 0
1077.60 1
1077.67 1
1077.75 2
1077.83 3
1077.90 4
1077.98 5
1078.05 6
1078.13 6
1078.20 7
1078.28 8
1078.35 9
1078.43 10
1078.50 12
1078.58 13
1078.65 13
1078.73 14
1078.80 14
1078.88 14
1078.96 14
1079.03 14
1079.11 14
1079.18 14
1079.26 14
1079.33 13
1079.41 13
1079.48 13
1079.56 12
1079.63 11
1079.71 10
1079.78 9
1079.86 7
1079.94 6
1080.01 5
1080.09 4
1080.16 4
1080.24 4
1080.31 4
1080.39 4
1080.46 4
1080.54 3
1080.61 3
1080.69 3
1080.76 3
1080.84 2
1080.92 2
1080.99 2
1081.07 2
1081.14 1
1081.22 1
1081.29 1
1081.37 1
1081.44 2
1081.52 3
1081.59 4
1081.67 6
1081.75 7
1081.82 8
1081.90 9
1081.97 9
1082.05 9
1082.12 9
1082.20 8
1082.27 8
1082.35 8
1082.42 9
1082.50 10
1082.58 10
1082.65 11
1082.73 11
1082.80 10
1082.88 10
1082.95 9
1083.03 8
1083.10 7
1083.18 7
1083.26 7
1083.33 7
1083.41 8
1083.48 8
1083.56 9
1083.63 9
1083.71 9
1083.78 8
1083.86 7
1083.93 5
1084.01 4
1084.09 3
1084.16 3
1084.24 3
1084.31 3
1084.39 4
1084.46 5
1084.54 6
1084.61 7
1084.69 7
1084.77 7
1084.84 6
1084.92 6
1084.99 5
1085.07 4
1085.14 3
1085.22 2
1085.29 2
1085.37 2
1085.45 2
1085.52 3
1085.60 3
1085.67 4
1085.75 4
1085.82 5
1085.90 6
1085.98 6
1086.05 7
1086.13 7
1086.20 8
1086.28 8
1086.35 8
1086.43 8
1086.50 7
1086.58 7
1086.66 6
1086.73 5
1086.81 4
1086.88 4
1086.96 5
1087.03 6
1087.11 8
1087.19 10
1087.26 11
1087.34 13
1087.41 13
1087.49 13
1087.56 13
1087.64 13
1087.71 12
1087.79 12
1087.87 13
1087.94 13
1088.02 14
1088.09 16
1088.17 17
1088.24 19
1088.32 20
1088.40 20
1088.47 20
1088.55 19
1088.62 17
1088.70 16
1088.77 14
1088.85 12
1088.93 11
1089.00 11
1089.08 10
1089.15 10
1089.23 10
1089.30 11
1089.38 11
1089.46 12
1089.53 13
1089.61 14
1089.68 16
1089.76 18
1089.83 19
1089.91 20
1089.99 21
1090.06 21
1090.14 20
1090.21 18
1090.29 17
1090.36 16
1090.44 15
1090.52 15
1090.59 15
1090.67 15
1090.74 16
1090.82 16
1090.89 16
1090.97 15
1091.05 14
1091.12 14
1091.20 14
1091.27 14
1091.35 14
1091.43 14
1091.50 15
1091.58 14
1091.65 14
1091.73 13
1091.80 12
1091.88 11
1091.96 11
1092.03 10
1092.11 10
1092.18 10
1092.26 10
1092.33 10
1092.41 10
1092.49 10
1092.56 10
1092.64 10
1092.71 10
1092.79 10
1092.87 10
1092.94 11
1093.02 11
1093.09 12
1093.17 13
1093.24 13
1093.32 14
1093.40 14
1093.47 13
1093.55 12
1093.62 11
1093.70 10
1093.78 9
1093.85 8
1093.93 6
1094.00 5
1094.08 4
1094.16 3
1094.23 3
1094.31 3
1094.38 3
1094.46 4
1094.53 4
1094.61 5
1094.69 5
1094.76 6
1094.84 6
1094.91 6
1094.99 6
1095.07 6
1095.14 7
1095.22 7
1095.29 7
1095.37 7
1095.45 7
1095.52 8
1095.60 9
1095.67 10
1095.75 10
1095.83 11
1095.90 11
1095.98 11
1096.05 10
1096.13 9
1096.21 9
1096.28 9
1096.36 10
1096.43 11
1096.51 12
1096.59 14
1096.66 15
1096.74 15
1096.81 15
1096.89 15
1096.96 14
1097.04 13
1097.12 12
1097.19 11
1097.27 11
1097.34 10
1097.42 9
1097.50 9
1097.57 9
1097.65 9
1097.72 9
1097.80 9
1097.88 9
1097.95 9
1098.03 8
1098.10 7
1098.18 6
1098.26 6
1098.33 5
1098.41 5
1098.49 4
1098.56 4
1098.64 4
1098.71 3
1098.79 2
1098.87 1
1098.94 0
1099.02 0
1099.09 0
1099.17 0
1099.25 0
1099.32 0
1099.40 0
1099.47 0
1099.55 1
1099.63 2
1099.70 2
1099.78 2
1099.85 2
1099.93 2
1100.01 2
1100.08 2
1100.16 3
1100.23 4
1100.31 6
1100.39 8
1100.46 10
1100.54 11
1100.62 12
1100.69 12
1100.77 12
1100.84 11
1100.92 10
1101.00 9
1101.07 8
1101.15 7
1101.22 7
1101.30 7
1101.38 6
1101.45 6
1101.53 6
1101.60 5
1101.68 5
1101.76 5
1101.83 5
1101.91 5
1101.99 5
1102.06 5
1102.14 5
1102.21 5
1102.29 5
1102.37 5
1102.44 5
1102.52 5
1102.59 6
1102.67 6
1102.75 7
1102.82 7
1102.90 8
1102.98 8
1103.05 9
1103.13 9
1103.20 10
1103.28 10
1103.36 10
1103.43 10
1103.51 10
1103.59 10
1103.66 11
1103.74 11
1103.81 12
1103.89 13
1103.97 14
1104.04 16
1104.12 17
1104.20 17
1104.27 18
1104.35 18
1104.42 17
1104.50 17
1104.58 16
1104.65 15
1104.73 14
1104.81 13
1104.88 12
1104.96 11
1105.03 10
1105.11 10
1105.19 9
1105.26 9
1105.34 9
1105.42 9
1105.49 8
1105.57 8
1105.64 8
1105.72 9
1105.80 9
1105.87 10
1105.95 11
1106.03 13
1106.10 14
1106.18 15
1106.25 15
1106.33 15
1106.41 15
1106.48 15
1106.56 15
1106.64 15
1106.71 15
1106.79 16
1106.86 16
1106.94 16
1107.02 16
1107.09 17
1107.17 17
1107.25 17
1107.32 18
1107.40 19
1107.48 20
1107.55 21
1107.63 22
1107.70 23
1107.78 25
1107.86 26
1107.93 27
1108.01 28
1108.09 28
1108.16 28
1108.24 27
1108.32 26
1108.39 25
1108.47 23
1108.54 21
1108.62 19
1108.70 17
1108.77 15
1108.85 12
1108.93 10
1109.00 9
1109.08 8
1109.16 8
1109.23 8
1109.31 9
1109.38 9
1109.46 9
1109.54 9
1109.61 9
1109.69 9
1109.77 8
1109.84 7
1109.92 6
1110.00 5
1110.07 4
1110.15 3
1110.23 3
1110.30 4
1110.38 4
1110.46 6
1110.53 8
1110.61 10
1110.68 12
1110.76 14
1110.84 15
1110.91 16
1110.99 16
1111.07 16
1111.14 15
1111.22 14
1111.30 12
1111.37 9
1111.45 7
1111.53 5
1111.60 3
1111.68 3
1111.76 3
1111.83 3
1111.91 4
1111.98 6
1112.06 6
1112.14 7
1112.21 6
1112.29 5
1112.37 4
1112.44 2
1112.52 2
1112.60 2
1112.67 2
1112.75 3
1112.83 4
1112.90 6
1112.98 7
1113.06 8
1113.13 8
1113.21 9
1113.29 9
1113.36 10
1113.44 11
1113.52 12
1113.59 13
1113.67 13
1113.74 14
1113.82 14
1113.90 14
1113.97 14
1114.05 14
1114.13 14
1114.20 14
1114.28 15
1114.36 15
1114.43 16
1114.51 16
1114.59 17
1114.66 17
1114.74 17
1114.82 17
1114.89 17
1114.97 17
1115.05 17
1115.12 16
1115.20 16
1115.28 15
1115.35 14
1115.43 13
1115.51 12
1115.58 10
1115.66 9
1115.74 9
1115.81 8
1115.89 8
1115.97 9
1116.04 9
1116.12 9
1116.20 8
1116.27 8
1116.35 7
1116.43 6
1116.50 6
1116.58 6
1116.66 7
1116.73 9
1116.81 11
1116.89 14
1116.96 17
1117.04 19
1117.12 21
1117.19 23
1117.27 24
1117.35 25
1117.42 25
1117.50 26
1117.58 26
1117.65 26
1117.73 25
1117.81 24
1117.88 23
1117.96 21
1118.04 19
1118.11 16
1118.19 14
1118.27 11
1118.34 10
1118.42 8
1118.50 8
1118.57 7
1118.65 7
1118.73 7
1118.80 8
1118.88 8
1118.96 8
1119.03 8
1119.11 8
1119.19 7
1119.26 6
1119.34 5
1119.42 4
1119.49 4
1119.57 4
1119.65 4
1119.72 5
1119.80 7
1119.88 8
1119.95 9
1120.03 9
1120.11 9
1120.19 8
1120.26 6
1120.34 4
1120.42 2
1120.49 0
1120.57 0
1120.65 0
1120.72 0
1120.80 0
1120.88 0
1120.95 0
1121.03 0
1121.11 2
1121.18 3
1121.26 4
1121.34 5
1121.41 6
1121.49 7
1121.57 8
1121.64 8
1121.72 9
1121.80 9
1121.87 9
1121.95 9
1122.03 8
1122.11 7
1122.18 6
1122.26 6
1122.34 5
1122.41 4
1122.49 3
1122.57 3
1122.64 2
1122.72 2
1122.80 1
1122.87 0
1122.95 0
1123.03 0
1123.10 0
1123.18 0
1123.26 0
1123.34 0
1123.41 0
1123.49 0
1123.57 2
1123.64 3
1123.72 5
1123.80 7
1123.87 8
1123.95 9
1124.03 9
1124.10 9
1124.18 8
1124.26 7
1124.34 6
1124.41 6
1124.49 6
1124.57 7
1124.64 7
1124.72 8
1124.80 9
1124.87 9
1124.95 9
1125.03 10
1125.10 10
1125.18 11
1125.26 12
1125.34 13
1125.41 14
1125.49 15
1125.57 16
1125.64 16
1125.72 15
1125.80 14
1125.87 12
1125.95 10
1126.03 8
1126.11 6
1126.18 4
1126.26 2
1126.34 0
1126.41 0
1126.49 0
1126.57 0
1126.64 0
1126.72 0
1126.80 0
1126.88 0
1126.95 0
1127.03 1
1127.11 2
1127.18 3
1127.26 4
1127.34 5
1127.41 7
1127.49 9
1127.57 10
1127.65 12
1127.72 14
1127.80 17
1127.88 19
1127.95 21
1128.03 24
1128.11 26
1128.18 27
1128.26 27
1128.34 26
1128.42 25
1128.49 23
1128.57 20
1128.65 18
1128.72 16
1128.80 15
1128.88 14
1128.96 15
1129.03 16
1129.11 18
1129.19 19
1129.26 20
1129.34 20
1129.42 19
1129.50 18
1129.57 16
1129.65 15
1129.73 14
1129.80 14
1129.88 14
1129.96 14
1130.03 14
1130.11 14
1130.19 14
1130.27 14
1130.34 13
1130.42 12
1130.50 11
1130.57 11
1130.65 11
1130.73 12
1130.81 13
1130.88 13
1130.96 14
1131.04 14
1131.11 14
1131.19 13
1131.27 13
1131.35 12
1131.42 12
1131.50 12
1131.58 12
1131.65 12
1131.73 12
1131.81 11
1131.89 10
1131.96 9
1132.04 8
1132.12 8
1132.20 8
1132.27 8
1132.35 9
1132.43 10
1132.50 12
1132.58 15
1132.66 17
1132.74 20
1132.81 22
1132.89 24
1132.97 25
1133.04 25
1133.12 24
1133.20 24
1133.28 23
1133.35 24
1133.43 25
1133.51 27
1133.59 29
1133.66 31
1133.74 34
1133.82 37
1133.89 39
1133.97 42
1134.05 44
1134.13 46
1134.20 47
1134.28 47
1134.36 46
1134.43 44
1134.51 41
1134.59 38
1134.67 35
1134.74 31
1134.82 29
1134.90 26
1134.98 23
1135.05 21
1135.13 20
1135.21 19
1135.29 19
1135.36 21
1135.44 24
1135.52 28
1135.59 32
1135.67 36
1135.75 39
1135.83 41
1135.90 41
1135.98 40
1136.06 39
1136.14 37
1136.21 35
1136.29 33
1136.37 31
1136.44 30
1136.52 28
1136.60 26
1136.68 24
1136.75 22
1136.83 20
1136.91 18
1136.99 17
1137.06 16
1137.14 15
1137.22 15
1137.30 15
1137.37 15
1137.45 15
1137.53 15
1137.61 16
1137.68 18
1137.76 20
1137.84 22
1137.91 24
1137.99 26
1138.07 28
1138.15 29
1138.22 29
1138.30 30
1138.38 30
1138.46 29
1138.53 29
1138.61 28
1138.69 26
1138.77 24
1138.84 21
1138.92 19
1139.00 16
1139.08 15
1139.15 13
1139.23 13
1139.31 13
1139.39 13
1139.46 14
1139.54 14
1139.62 14
1139.70 14
1139.77 13
1139.85 12
1139.93 12
1140.01 11
1140.08 11
1140.16 12
1140.24 15
1140.31 18
1140.39 21
1140.47 25
1140.55 28
1140.62 30
1140.70 31
1140.78 31
1140.86 30
1140.93 27
1141.01 24
1141.09 22
1141.17 20
1141.24 18
1141.32 18
1141.40 17
1141.48 17
1141.55 16
1141.63 15
1141.71 14
1141.79 12
1141.86 11
1141.94 10
1142.02 9
1142.10 9
1142.17 10
1142.25 11
1142.33 11
1142.41 12
1142.49 12
1142.56 13
1142.64 13
1142.72 13
1142.80 13
1142.87 13
1142.95 13
1143.03 12
1143.11 11
1143.18 11
1143.26 10
1143.34 10
1143.42 11
1143.49 12
1143.57 13
1143.65 14
1143.73 15
1143.80 16
1143.88 17
1143.96 18
1144.04 19
1144.11 20
1144.19 22
1144.27 23
1144.35 24
1144.42 24
1144.50 25
1144.58 24
1144.66 24
1144.73 23
1144.81 23
1144.89 22
1144.97 22
1145.05 22
1145.12 22
1145.20 22
1145.28 23
1145.36 23
1145.43 24
1145.51 24
1145.59 24
1145.67 23
1145.74 22
1145.82 20
1145.90 18
1145.98 16
1146.05 14
1146.13 13
1146.21 12
1146.29 13
1146.37 14
1146.44 16
1146.52 18
1146.60 20
1146.68 22
1146.75 23
1146.83 24
1146.91 24
1146.99 25
1147.06 24
1147.14 24
1147.22 23
1147.30 23
1147.38 23
1147.45 24
1147.53 25
1147.61 27
1147.69 29
1147.76 30
1147.84 32
1147.92 33
1148.00 34
1148.08 35
1148.15 35
1148.23 36
1148.31 36
1148.39 36
1148.46 35
1148.54 33
1148.62 31
1148.70 29
1148.77 27
1148.85 25
1148.93 24
1149.01 24
1149.09 25
1149.16 27
1149.24 29
1149.32 31
1149.40 33
1149.47 35
1149.55 37
1149.63 38
1149.71 38
1149.79 39
1149.86 39
1149.94 39
1150.02 39
1150.10 40
1150.17 40
1150.25 40
1150.33 39
1150.41 39
1150.49 39
1150.56 39
1150.64 39
1150.72 40
1150.80 41
1150.88 42
1150.95 42
1151.03 42
1151.11 41
1151.19 39
1151.26 37
1151.34 34
1151.42 32
1151.50 30
1151.58 29
1151.65 29
1151.73 30
1151.81 31
1151.89 33
1151.96 35
1152.04 37
1152.12 39
1152.20 41
1152.28 43
1152.35 43
1152.43 43
1152.51 42
1152.59 40
1152.67 39
1152.74 38
1152.82 37
1152.90 37
1152.98 37
1153.06 37
1153.13 37
1153.21 36
1153.29 35
1153.37 34
1153.44 33
1153.52 32
1153.60 31
1153.68 31
1153.76 30
1153.83 29
1153.91 27
1153.99 26
1154.07 23
1154.15 21
1154.22 19
1154.30 16
1154.38 14
1154.46 13
1154.54 11
1154.61 10
1154.69 9
1154.77 8
1154.85 7
1154.93 7
1155.00 7
1155.08 8
1155.16 10
1155.24 12
1155.32 15
1155.39 18
1155.47 22
1155.55 26
1155.63 30
1155.71 33
1155.78 35
1155.86 36
1155.94 37
1156.02 37
1156.10 36
1156.17 36
1156.25 35
1156.33 34
1156.41 33
1156.49 31
1156.56 29
1156.64 27
1156.72 24
1156.80 22
1156.88 20
1156.95 18
1157.03 17
1157.11 16
1157.19 16
1157.27 17
1157.34 17
1157.42 17
1157.50 17
1157.58 18
1157.66 18
1157.73 18
1157.81 19
1157.89 19
1157.97 18
1158.05 17
1158.12 16
1158.20 15
1158.28 15
1158.36 15
1158.44 16
1158.51 18
1158.59 20
1158.67 22
1158.75 22
1158.83 22
1158.91 21
1158.98 19
1159.06 17
1159.14 15
1159.22 13
1159.30 12
1159.37 11
1159.45 12
1159.53 12
1159.61 12
1159.69 11
1159.76 10
1159.84 8
1159.92 5
1160.00 1
1160.08 0
1160.16 0
1160.23 0
1160.31 0
1160.39 0
1160.47 0
1160.55 0
1160.62 2
1160.70 3
1160.78 3
1160.86 3
1160.94 3
1161.01 3
1161.09 3
1161.17 3
1161.25 3
1161.33 4
1161.41 5
1161.48 6
1161.56 7
1161.64 9
1161.72 11
1161.80 14
1161.87 16
1161.95 17
1162.03 18
1162.11 18
1162.19 18
1162.27 17
1162.34 16
1162.42 16
1162.50 16
1162.58 17
1162.66 19
1162.74 21
1162.81 23
1162.89 25
1162.97 26
1163.05 27
1163.13 26
1163.20 25
1163.28 24
1163.36 22
1163.44 20
1163.52 19
1163.60 18
1163.67 18
1163.75 19
1163.83 20
1163.91 22
1163.99 23
1164.07 24
1164.14 25
1164.22 26
1164.30 26
1164.38 25
1164.46 25
1164.54 25
1164.61 25
1164.69 25
1164.77 26
1164.85 26
1164.93 27
1165.00 27
1165.08 28
1165.16 28
1165.24 28
1165.32 29
1165.40 29
1165.47 29
1165.55 30
1165.63 31
1165.71 31
1165.79 32
1165.87 33
1165.94 33
1166.02 34
1166.10 34
1166.18 35
1166.26 35
1166.34 35
1166.41 34
1166.49 34
1166.57 33
1166.65 32
1166.73 31
1166.81 30
1166.88 29
1166.96 28
1167.04 28
1167.12 27
1167.20 26
1167.28 25
1167.36 25
1167.43 26
1167.51 27
1167.59 28
1167.67 31
1167.75 33
1167.83 35
1167.90 36
1167.98 38
1168.06 38
1168.14 38
1168.22 37
1168.30 36
1168.37 36
1168.45 35
1168.53 34
1168.61 33
1168.69 31
1168.77 30
1168.84 28
1168.92 26
1169.00 25
1169.08 23
1169.16 21
1169.24 20
1169.32 18
1169.39 16
1169.47 15
1169.55 13
1169.63 13
1169.71 13
1169.79 13
1169.86 14
1169.94 15
1170.02 15
1170.10 15
1170.18 15
1170.26 15
1170.34 16
1170.41 17
1170.49 19
1170.57 22
1170.65 24
1170.73 26
1170.81 27
1170.88 26
1170.96 25
1171.04 23
1171.12 20
1171.20 19
1171.28 18
1171.36 18
1171.43 19
1171.51 19
1171.59 20
1171.67 21
1171.75 21
1171.83 22
1171.91 22
1171.98 23
1172.06 24
1172.14 25
1172.22 27
1172.30 28
1172.38 28
1172.46 28
1172.53 28
1172.61 28
1172.69 29
1172.77 29
1172.85 29
1172.93 30
1173.01 31
1173.08 32
1173.16 32
1173.24 32
1173.32 32
1173.40 32
1173.48 31
1173.56 30
1173.63 29
1173.71 28
1173.79 27
1173.87 25
1173.95 24
1174.03 23
1174.11 23
1174.18 22
1174.26 22
1174.34 23
1174.42 24
1174.50 25
1174.58 25
1174.66 25
1174.73 24
1174.81 23
1174.89 21
1174.97 18
1175.05 16
1175.13 14
1175.21 13
1175.29 13
1175.36 14
1175.44 16
1175.52 18
1175.60 21
1175.68 24
1175.76 28
1175.84 31
1175.91 33
1175.99 35
1176.07 36
1176.15 37
1176.23 37
1176.31 36
1176.39 35
1176.47 34
1176.54 31
1176.62 27
1176.70 23
1176.78 18
1176.86 14
1176.94 11
1177.02 8
1177.09 7
1177.17 8
1177.25 9
1177.33 12
1177.41 15
1177.49 18
1177.57 21
1177.65 24
1177.72 26
1177.80 28
1177.88 29
1177.96 31
1178.04 31
1178.12 31
1178.20 30
1178.28 28
1178.35 25
1178.43 23
1178.51 20
1178.59 18
1178.67 16
1178.75 15
1178.83 14
1178.91 14
1178.98 15
1179.06 15
1179.14 16
1179.22 16
1179.30 17
1179.38 17
1179.46 16
1179.54 16
1179.61 15
1179.69 14
1179.77 13
1179.85 12
1179.93 11
1180.01 11
1180.09 10
1180.17 9
1180.25 8
1180.32 8
1180.40 9
1180.48 10
1180.56 12
1180.64 14
1180.72 17
1180.80 20
1180.88 23
1180.95 25
1181.03 26
1181.11 26
1181.19 26
1181.27 26
1181.35 26
1181.43 27
1181.51 28
1181.59 30
1181.66 32
1181.74 34
1181.82 36
1181.90 37
1181.98 37
1182.06 37
1182.14 37
1182.22 37
1182.30 37
1182.37 36
1182.45 36
1182.53 35
1182.61 34
1182.69 33
1182.77 31
1182.85 28
1182.93 26
1183.01 23
1183.08 21
1183.16 19
1183.24 18
1183.32 17
1183.40 16
1183.48 16
1183.56 16
1183.64 16
1183.72 16
1183.79 16
1183.87 17
1183.95 17
1184.03 18
1184.11 18
1184.19 19
1184.27 19
1184.35 19
1184.43 20
1184.50 20
1184.58 20
1184.66 21
1184.74 21
1184.82 21
1184.90 21
1184.98 20
1185.06 20
1185.14 19
1185.22 19
1185.29 20
1185.37 20
1185.45 21
1185.53 22
1185.61 22
1185.69 21
1185.77 20
1185.85 17
1185.93 15
1186.01 12
1186.08 9
1186.16 8
1186.24 7
1186.32 6
1186.40 7
1186.48 7
1186.56 7
1186.64 7
1186.72 6
1186.80 5
1186.87 4
1186.95 3
1187.03 3
1187.11 3
1187.19 3
1187.27 4
1187.35 4
1187.43 3
1187.51 2
1187.59 1
1187.67 0
1187.74 0
1187.82 0
1187.90 0
1187.98 0
1188.06 0
1188.14 2
1188.22 3
1188.30 5
1188.38 7
1188.46 8
1188.54 10
1188.61 12
1188.69 14
1188.77 15
1188.85 16
1188.93 16
1189.01 14
1189.09 12
1189.17 9
1189.25 6
1189.33 2
1189.41 0
1189.48 0
1189.56 0
1189.64 0
1189.72 2
1189.80 4
1189.88 6
1189.96 6
1190.04 5
1190.12 3
1190.20 0
1190.28 0
1190.35 0
1190.43 0
1190.51 0
1190.59 0
1190.67 0
1190.75 2
1190.83 5
1190.91 8
1190.99 10
1191.07 11
1191.15 12
1191.23 11
1191.30 11
1191.38 10
1191.46 10
1191.54 9
1191.62 9
1191.70 9
1191.78 9
1191.86 8
1191.94 8
1192.02 6
1192.10 4
1192.18 2
1192.26 0
1192.33 0
1192.41 0
1192.49 0
1192.57 0
1192.65 2
1192.73 3
1192.81 5
1192.89 5
1192.97 5
1193.05 4
1193.13 2
1193.21 1
1193.29 1
1193.36 1
1193.44 3
1193.52 6
1193.60 10
1193.68 14
1193.76 19
1193.84 25
1193.92 31
1194.00 38
1194.08 44
1194.16 50
1194.24 54
1194.32 57
1194.39 57
1194.47 54
1194.55 50
1194.63 45
1194.71 39
1194.79 34
1194.87 31
1194.95 29
1195.03 29
1195.11 30
1195.19 32
1195.27 34
1195.35 36
1195.43 37
1195.51 37
1195.58 37
1195.66 35
1195.74 34
1195.82 32
1195.90 30
1195.98 29
1196.06 28
1196.14 28
1196.22 28
1196.30 28
1196.38 27
1196.46 25
1196.54 22
1196.62 19
1196.70 15
1196.77 10
1196.85 6
1196.93 4
1197.01 2
1197.09 2
1197.17 3
1197.25 5
1197.33 6
1197.41 7
1197.49 7
1197.57 6
1197.65 5
1197.73 3
1197.81 2
1197.89 0
1197.97 0
1198.04 0
1198.12 0
1198.20 0
1198.28 0
1198.36 0
1198.44 0
1198.52 1
1198.60 2
1198.68 3
1198.76 4
1198.84 4
1198.92 4
1199.00 3
1199.08 1
1199.16 0
1199.24 0
1199.32 0
1199.40 0
1199.47 0
1199.55 0
1199.63 1
1199.71 6
1199.79 11
1199.87 15
1199.95 18
1200.03 20
1200.11 21
1200.19 21
1200.27 21
1200.35 20
1200.43 20
1200.51 21
1200.59 22
1200.67 23
1200.75 25
1200.83 26
1200.91 27
1200.98 27
1201.06 26
1201.14 24
1201.22 21
1201.30 19
1201.38 15
1201.46 12
1201.54 9
1201.62 7
1201.70 5
1201.78 4
1201.86 4
1201.94 6
1202.02 8
1202.10 9
1202.18 11
1202.26 12
1202.34 11
1202.42 10
1202.50 8
1202.58 6
1202.65 5
1202.73 4
1202.81 4
1202.89 5
1202.97 6
1203.05 7
1203.13 9
1203.21 11
1203.29 14
1203.37 16
1203.45 18
1203.53 19
1203.61 19
1203.69 18
1203.77 16
1203.85 13
1203.93 11
1204.01 10
1204.09 9
1204.17 10
1204.25 12
1204.33 14
1204.41 16
1204.49 19
1204.56 21
1204.64 23
1204.72 25
1204.80 26
1204.88 26
1204.96 26
1205.04 26
1205.12 25
1205.20 24
1205.28 23
1205.36 23
1205.44 22
1205.52 21
1205.60 20
1205.68 18
1205.76 16
1205.84 14
1205.92 13
1206.00 13
1206.08 14
1206.16 17
1206.24 20
1206.32 24
1206.40 27
1206.48 29
1206.56 29
1206.64 29
1206.72 28
1206.80 26
1206.87 24
1206.95 22
1207.03 20
1207.11 20
1207.19 20
1207.27 21
1207.35 22
1207.43 23
1207.51 22
1207.59 20
1207.67 18
1207.75 16
1207.83 14
1207.91 13
1207.99 13
1208.07 15
1208.15 17
1208.23 19
1208.31 21
1208.39 22
1208.47 23
1208.55 22
1208.63 22
1208.71 21
1208.79 21
1208.87 21
1208.95 21
1209.03 22
1209.11 23
1209.19 24
1209.27 25
1209.35 26
1209.43 27
1209.51 27
1209.59 26
1209.67 26
1209.75 25
1209.83 24
1209.91 24
1209.99 23
1210.06 23
1210.14 22
1210.22 22
1210.30 20
1210.38 18
1210.46 16
1210.54 13
1210.62 11
1210.70 9
1210.78 9
1210.86 9
1210.94 11
1211.02 14
1211.10 17
1211.18 19
1211.26 21
1211.34 22
1211.42 23
1211.50 22
1211.58 20
1211.66 19
1211.74 19
1211.82 19
1211.90 20
1211.98 22
1212.06 24
1212.14 25
1212.22 25
1212.30 23
1212.38 21
1212.46 18
1212.54 15
1212.62 13
1212.70 11
1212.78 11
1212.86 12
1212.94 13
1213.02 14
1213.10 15
1213.18 16
1213.26 17
1213.34 18
1213.42 18
1213.50 19
1213.58 20
1213.66 20
1213.74 20
1213.82 20
1213.90 19
1213.98 18
1214.06 17
1214.14 16
1214.22 16
1214.30 16
1214.38 16
1214.46 17
1214.54 18
1214.62 19
1214.70 20
1214.78 20
1214.86 20
1214.94 20
1215.02 20
1215.10 21
1215.18 22
1215.26 22
1215.34 22
1215.42 22
1215.50 21
1215.58 20
1215.66 19
1215.74 19
1215.82 18
1215.90 18
1215.98 17
1216.06 16
1216.14 14
1216.22 11
1216.30 8
1216.38 4
1216.46 1
1216.54 0
1216.62 0
1216.70 0
1216.78 0
1216.86 0
1216.94 0
1217.02 0
1217.10 0
1217.18 2
1217.26 5
1217.34 9
1217.42 13
1217.50 17
1217.58 20
1217.66 23
1217.74 26
1217.82 29
1217.90 31
1217.98 32
1218.06 33
1218.14 33
1218.22 33
1218.30 32
1218.38 31
1218.46 30
1218.54 30
1218.62 30
1218.70 30
1218.78 32
1218.86 34
1218.94 36
1219.02 39
1219.10 42
1219.18 43
1219.26 44
1219.34 43
1219.42 41
1219.50 39
1219.58 37
1219.66 35
1219.74 35
1219.82 36
1219.90 38
1219.98 40
1220.06 42
1220.14 44
1220.22 44
1220.30 43
1220.38 40
1220.46 37
1220.54 33
1220.62 29
1220.70 25
1220.78 21
1220.86 18
1220.94 16
1221.02 14
1221.10 13
1221.18 13
1221.26 13
1221.34 14
1221.42 15
1221.50 16
1221.58 17
1221.66 18
1221.74 20
1221.82 21
1221.90 22
1221.98 23
1222.06 24
1222.15 24
1222.23 24
1222.31 23
1222.39 22
1222.47 21
1222.55 20
1222.63 18
1222.71 15
1222.79 12
1222.87 8
1222.95 4
1223.03 0
1223.11 0
1223.19 0
1223.27 0
1223.35 0
1223.43 2
1223.51 7
1223.59 13
1223.67 19
1223.75 24
1223.83 28
1223.91 30
1223.99 31
1224.07 29
1224.15 27
1224.23 24
1224.31 21
1224.39 19
1224.47 17
1224.55 16
1224.63 15
1224.71 15
1224.79 16
1224.87 16
1224.95 17
1225.03 18
1225.11 18
1225.19 19
1225.27 19
1225.36 20
1225.44 20
1225.52 20
1225.60 19
1225.68 18
1225.76 17
1225.84 15
1225.92 13
1226.00 10
1226.08 7
1226.16 5
1226.24 3
1226.32 1
1226.40 1
1226.48 3
1226.56 5
1226.64 7
1226.72 10
1226.80 13
1226.88 16
1226.96 18
1227.04 20
1227.12 22
1227.20 24
1227.28 26
1227.36 29
1227.44 32
1227.52 35
1227.60 38
1227.69 39
1227.77 41
1227.85 42
1227.93 42
1228.01 42
1228.09 41
1228.17 39
1228.25 36
1228.33 33
1228.41 28
1228.49 24
1228.57 20
1228.65 18
1228.73 18
1228.81 20
1228.89 23
1228.97 26
1229.05 29
1229.13 30
1229.21 30
1229.29 28
1229.37 25
1229.45 22
1229.53 20
1229.62 18
1229.70 16
1229.78 14
1229.86 12
1229.94 10
1230.02 8
1230.10 7
1230.18 6
1230.26 5
1230.34 6
1230.42 8
1230.50 10
1230.58 13
1230.66 16
1230.74 19
1230.82 22
1230.90 25
1230.98 29
1231.06 32
1231.14 34
1231.22 36
1231.31 36
1231.39 34
1231.47 31
1231.55 27
1231.63 24
1231.71 21
1231.79 20
1231.87 21
1231.95 23
1232.03 27
1232.11 32
1232.19 36
1232.27 38
1232.35 39
1232.43 37
1232.51 34
1232.59 28
1232.67 22
1232.75 15
1232.84 10
1232.92 6
1233.00 3
1233.08 3
1233.16 3
1233.24 5
1233.32 6
1233.40 8
1233.48 9
1233.56 10
1233.64 11
1233.72 12
1233.80 12
1233.88 12
1233.96 11
1234.04 9
1234.12 7
1234.20 6
1234.29 5
1234.37 5
1234.45 7
1234.53 11
1234.61 14
1234.69 17
1234.77 19
1234.85 20
1234.93 19
1235.01 16
1235.09 12
1235.17 7
1235.25 3
1235.33 0
1235.41 0
1235.49 0
1235.58 0
1235.66 0
1235.74 0
1235.82 0
1235.90 0
1235.98 0
1236.06 1
1236.14 2
1236.22 3
1236.30 4
1236.38 5
1236.46 6
1236.54 6
1236.62 6
1236.70 7
1236.79 7
1236.87 9
1236.95 11
1237.03 12
1237.11 14
1237.19 15
1237.27 16
1237.35 16
1237.43 18
1237.51 20
1237.59 24
1237.67 28
1237.75 33
1237.83 38
1237.91 41
1238.00 43
1238.08 43
1238.16 42
1238.24 40
1238.32 38
1238.40 36
1238.48 34
1238.56 33
1238.64 33
1238.72 32
1238.80 33
1238.88 34
1238.96 36
1239.05 38
1239.13 40
1239.21 41
1239.29 42
1239.37 42
1239.45 41
1239.53 40
1239.61 40
1239.69 39
1239.77 40
1239.85 40
1239.93 41
1240.01 41
1240.10 40
1240.18 38
1240.26 35
1240.34 32
1240.42 28
1240.50 24
1240.58 20
1240.66 17
1240.74 14
1240.82 11
1240.90 9
1240.98 8
1241.06 7
1241.15 8
1241.23 9
1241.31 11
1241.39 13
1241.47 14
1241.55 15
1241.63 16
1241.71 15
1241.79 15
1241.87 14
1241.95 13
1242.03 13
1242.12 14
1242.20 15
1242.28 17
1242.36 19
1242.44 21
1242.52 21
1242.60 21
1242.68 19
1242.76 17
1242.84 15
1242.92 14
1243.01 15
1243.09 18
1243.17 21
1243.25 25
1243.33 29
1243.41 32
1243.49 34
1243.57 34
1243.65 32
1243.73 30
1243.81 28
1243.90 25
1243.98 23
1244.06 20
1244.14 18
1244.22 17
1244.30 15
1244.38 14
1244.46 13
1244.54 13
1244.62 13
1244.70 13
1244.79 14
1244.87 15
1244.95 18
1245.03 21
1245.11 24
1245.19 29
1245.27 33
1245.35 38
1245.43 41
1245.51 42
1245.59 42
1245.68 39
1245.76 35
1245.84 31
1245.92 27
1246.00 23
1246.08 21
1246.16 21
1246.24 22
1246.32 23
1246.40 26
1246.49 29
1246.57 31
1246.65 33
1246.73 35
1246.81 36
1246.89 37
1246.97 37
1247.05 37
1247.13 37
1247.21 37
1247.30 38
1247.38 40
1247.46 42
1247.54 44
1247.62 46
1247.70 48
1247.78 49
1247.86 51
1247.94 52
1248.02 53
1248.11 54
1248.19 56
1248.27 57
1248.35 59
1248.43 61
1248.51 62
1248.59 62
1248.67 62
1248.75 62
1248.84 62
1248.92 62
1249.00 62
1249.08 62
1249.16 62
1249.24 62
1249.32 62
1249.40 61
1249.48 60
1249.57 59
1249.65 59
1249.73 58
1249.81 57
1249.89 56
1249.97 53
1250.05 50
1250.13 46
1250.21 42
1250.30 38
1250.38 35
1250.46 34
1250.54 34
1250.62 35
1250.70 37
1250.78 39
1250.86 40
1250.94 41
1251.03 41
1251.11 40
1251.19 39
1251.27 37
1251.35 34
1251.43 31
1251.51 27
1251.59 22
1251.67 18
1251.76 15
1251.84 13
1251.92 13
1252.00 15
1252.08 18
1252.16 23
1252.24 28
1252.32 32
1252.41 35
1252.49 36
1252.57 35
1252.65 34
1252.73 32
1252.81 31
1252.89 31
1252.97 32
1253.05 34
1253.14 37
1253.22 40
1253.30 42
1253.38 44
1253.46 44
1253.54 42
1253.62 39
1253.70 35
1253.79 31
1253.87 28
1253.95 25
1254.03 24
1254.11 23
1254.19 23
1254.27 24
1254.35 25
1254.44 26
1254.52 27
1254.60 26
1254.68 25
1254.76 23
1254.84 21
1254.92 19
1255.00 17
1255.09 17
1255.17 19
1255.25 22
1255.33 26
1255.41 31
1255.49 35
1255.57 39
1255.65 42
1255.74 44
1255.82 45
1255.90 46
1255.98 46
1256.06 46
1256.14 46
1256.22 47
1256.31 46
1256.39 45
1256.47 42
1256.55 39
1256.63 35
1256.71 30
1256.79 26
1256.87 22
1256.96 20
1257.04 18
1257.12 19
1257.20 20
1257.28 23
1257.36 27
1257.44 30
1257.53 34
1257.61 36
1257.69 37
1257.77 38
1257.85 37
1257.93 37
1258.01 36
1258.09 35
1258.18 35
1258.26 36
1258.34 37
1258.42 37
1258.50 38
1258.58 38
1258.66 38
1258.75 37
1258.83 35
1258.91 34
1258.99 32
1259.07 30
1259.15 29
1259.23 27
1259.32 26
1259.40 25
1259.48 23
1259.56 22
1259.64 21
1259.72 21
1259.80 21
1259.89 22
1259.97 22
1260.05 23
1260.13 23
1260.21 22
1260.29 21
1260.37 19
1260.46 18
1260.54 17
1260.62 15
1260.70 15
1260.78 15
1260.86 15
1260.94 16
1261.03 18
1261.11 21
1261.19 23
1261.27 26
1261.35 27
1261.43 27
1261.51 26
1261.60 24
1261.68 22
1261.76 20
1261.84 18
1261.92 17
1262.00 16
1262.09 15
1262.17 14
1262.25 12
1262.33 9
1262.41 6
1262.49 3
1262.57 0
1262.66 0
1262.74 0
1262.82 0
1262.90 0
1262.98 0
1263.06 0
1263.14 0
1263.23 0
1263.31 2
1263.39 4
1263.47 5
1263.55 6
1263.63 6
1263.72 6
1263.80 6
1263.88 6
1263.96 7
1264.04 9
1264.12 11
1264.20 14
1264.29 17
1264.37 20
1264.45 22
1264.53 23
1264.61 24
1264.69 25
1264.78 25
1264.86 24
1264.94 23
1265.02 21
1265.10 19
1265.18 17
1265.27 14
1265.35 12
1265.43 10
1265.51 8
1265.59 8
1265.67 7
1265.76 6
1265.84 6
1265.92 7
1266.00 7
1266.08 8
1266.16 9
1266.24 10
1266.33 11
1266.41 12
1266.49 14
1266.57 15
1266.65 17
1266.73 20
1266.82 22
1266.90 24
1266.98 25
1267.06 25
1267.14 24
1267.22 21
1267.31 18
1267.39 15
1267.47 12
1267.55 10
1267.63 9
1267.71 9
1267.80 10
1267.88 12
1267.96 14
1268.04 16
1268.12 19
1268.20 21
1268.29 24
1268.37 27
1268.45 30
1268.53 31
1268.61 32
1268.70 32
1268.78 31
1268.86 29
1268.94 28
1269.02 26
1269.10 24
1269.19 22
1269.27 19
1269.35 17
1269.43 14
1269.51 11
1269.59 8
1269.68 6
1269.76 3
1269.84 1
1269.92 0
1270.00 0
1270.08 0
1270.17 0
1270.25 0
1270.33 1
1270.41 4
1270.49 8
1270.58 13
1270.66 19
1270.74 25
1270.82 32
1270.90 37
1270.98 41
1271.07 43
1271.15 44
1271.23 44
1271.31 42
1271.39 39
1271.47 36
1271.56 32
1271.64 28
1271.72 25
1271.80 22
1271.88 21
1271.97 21
1272.05 21
1272.13 22
1272.21 22
1272.29 22
1272.37 21
1272.46 19
1272.54 16
1272.62 13
1272.70 11
1272.78 8
1272.87 5
1272.95 3
1273.03 2
1273.11 2
1273.19 4
1273.28 7
1273.36 12
1273.44 17
1273.52 22
1273.60 25
1273.68 27
1273.77 27
1273.85 26
1273.93 23
1274.01 22
1274.09 21
1274.18 22
1274.26 25
1274.34 29
1274.42 33
1274.50 37
1274.59 40
1274.67 43
1274.75 45
1274.83 47
1274.91 49
1274.99 52
1275.08 53
1275.16 55
1275.24 55
1275.32 55
1275.40 53
1275.49 52
1275.57 50
1275.65 49
1275.73 47
1275.81 46
1275.90 44
1275.98 41
1276.06 38
1276.14 34
1276.22 31
1276.31 30
1276.39 29
1276.47 30
1276.55 32
1276.63 34
1276.72 37
1276.80 38
1276.88 39
1276.96 39
1277.04 38
1277.13 37
1277.21 37
1277.29 38
1277.37 41
1277.45 44
1277.54 48
1277.62 52
1277.70 54
1277.78 56
1277.86 55
1277.95 53
1278.03 50
1278.11 46
1278.19 42
1278.27 38
1278.36 34
1278.44 31
1278.52 30
1278.60 30
1278.68 32
1278.77 35
1278.85 39
1278.93 43
1279.01 46
1279.09 48
1279.18 48
1279.26 47
1279.34 45
1279.42 44
1279.50 43
1279.59 42
1279.67 43
1279.75 43
1279.83 42
1279.91 40
1280.00 38
1280.08 34
1280.16 31
1280.24 29
1280.32 28
1280.41 30
1280.49 33
1280.57 38
1280.65 44
1280.74 49
1280.82 52
1280.90 54
1280.98 54
1281.06 53
1281.15 51
1281.23 50
1281.31 50
1281.39 51
1281.47 53
1281.56 56
1281.64 58
1281.72 60
1281.80 62
1281.88 63
1281.97 63
1282.05 64
1282.13 65
1282.21 66
1282.30 68
1282.38 70
1282.46 72
1282.54 74
1282.62 76
1282.71 78
1282.79 80
1282.87 83
1282.95 85
1283.04 87
1283.12 89
1283.20 90
1283.28 90
1283.36 89
1283.45 88
1283.53 85
1283.61 83
1283.69 81
1283.77 80
1283.86 79
1283.94 79
1284.02 78
1284.10 77
1284.19 76
1284.27 74
1284.35 72
1284.43 69
1284.51 66
1284.60 63
1284.68 60
1284.76 57
1284.84 54
1284.93 51
1285.01 49
1285.09 46
1285.17 44
1285.25 43
1285.34 42
1285.42 42
1285.50 42
1285.58 43
1285.67 44
1285.75 46
1285.83 48
1285.91 50
1286.00 52
1286.08 55
1286.16 57
1286.24 59
1286.32 61
1286.41 61
1286.49 61
1286.57 61
1286.65 61
1286.74 60
1286.82 60
1286.90 60
1286.98 59
1287.06 58
1287.15 56
1287.23 54
1287.31 51
1287.39 49
1287.48 46
1287.56 44
1287.64 43
1287.72 42
1287.81 42
1287.89 42
1287.97 43
1288.05 45
1288.13 47
1288.22 49
1288.30 50
1288.38 52
1288.46 52
1288.55 52
1288.63 51
1288.71 50
1288.79 48
1288.88 47
1288.96 45
1289.04 44
1289.12 43
1289.21 43
1289.29 43
1289.37 43
1289.45 45
1289.54 47
1289.62 51
1289.70 54
1289.78 58
1289.86 61
1289.95 63
1290.03 63
1290.11 62
1290.19 59
1290.28 54
1290.36 49
1290.44 43
1290.52 37
1290.61 32
1290.69 27
1290.77 23
1290.85 21
1290.94 19
1291.02 18
1291.10 19
1291.18 21
1291.27 23
1291.35 25
1291.43 28
1291.51 30
1291.60 33
1291.68 36
1291.76 39
1291.84 42
1291.93 45
1292.01 48
1292.09 49
1292.17 48
1292.26 46
1292.34 43
1292.42 40
1292.50 37
1292.58 35
1292.67 33
1292.75 32
1292.83 31
1292.91 30
1293.00 29
1293.08 27
1293.16 24
1293.24 22
1293.33 20
1293.41 19
1293.49 19
1293.57 22
1293.66 26
1293.74 31
1293.82 38
1293.90 45
1293.99 52
1294.07 59
1294.15 66
1294.24 71
1294.32 75
1294.40 77
1294.48 76
1294.57 73
1294.65 68
1294.73 63
1294.81 58
1294.90 54
1294.98 52
1295.06 53
1295.14 54
1295.23 56
1295.31 57
1295.39 58
1295.47 58
1295.56 58
1295.64 58
1295.72 58
1295.80 58
1295.89 59
1295.97 61
1296.05 62
1296.13 64
1296.22 66
1296.30 67
1296.38 69
1296.46 71
1296.55 73
1296.63 76
1296.71 78
1296.79 80
1296.88 82
1296.96 84
1297.04 86
1297.13 87
1297.21 88
1297.29 90
1297.37 92
1297.46 94
1297.54 97
1297.62 99
1297.70 101
1297.79 101
1297.87 101
1297.95 100
1298.03 97
1298.12 93
1298.20 89
1298.28 83
1298.36 78
1298.45 73
1298.53 69
1298.61 66
1298.70 65
1298.78 64
1298.86 64
1298.94 64
1299.03 63
1299.11 61
1299.19 59
1299.27 56
1299.36 54
1299.44 53
1299.52 55
1299.61 58
1299.69 63
1299.77 69
1299.85 76
1299.94 83
1300.02 90
1300.10 94
1300.18 96
1300.27 96
1300.35 94
1300.43 89
1300.51 84
1300.60 78
1300.68 72
1300.76 67
1300.85 63
1300.93 60
1301.01 59
1301.09 58
1301.18 59
1301.26 61
1301.34 63
1301.43 65
1301.51 67
1301.59 68
1301.67 69
1301.76 68
1301.84 67
1301.92 64
1302.00 60
1302.09 55
1302.17 50
1302.25 45
1302.34 40
1302.42 35
1302.50 32
1302.58 29
1302.67 28
1302.75 28
1302.83 30
1302.92 33
1303.00 37
1303.08 41
1303.16 46
1303.25 50
1303.33 53
1303.41 55
1303.49 56
1303.58 55
1303.66 54
1303.74 53
1303.83 52
1303.91 51
1303.99 51
1304.07 52
1304.16 54
1304.24 56
1304.32 58
1304.41 61
1304.49 64
1304.57 65
1304.65 66
1304.74 66
1304.82 64
1304.90 61
1304.99 57
1305.07 51
1305.15 46
1305.23 40
1305.32 35
1305.40 31
1305.48 28
1305.57 26
1305.65 25
1305.73 24
1305.82 23
1305.90 21
1305.98 18
1306.06 13
1306.15 8
1306.23 2
1306.31 0
1306.40 0
1306.48 0
1306.56 0
1306.64 0
1306.73 0
1306.81 0
1306.89 0
1306.98 7
1307.06 13
1307.14 18
1307.22 22
1307.31 25
1307.39 29
1307.47 33
1307.56 37
1307.64 41
1307.72 46
1307.81 51
1307.89 55
1307.97 58
1308.05 60
1308.14 61
1308.22 61
1308.30 61
1308.39 59
1308.47 57
1308.55 55
1308.64 54
1308.72 53
1308.80 54
1308.88 56
1308.97 58
1309.05 60
1309.13 62
1309.22 64
1309.30 65
1309.38 67
1309.47 68
1309.55 69
1309.63 69
1309.71 68
1309.80 66
1309.88 64
1309.96 60
1310.05 56
1310.13 51
1310.21 46
1310.30 41
1310.38 36
1310.46 33
1310.54 31
1310.63 30
1310.71 30
1310.79 32
1310.88 35
1310.96 39
1311.04 44
1311.13 48
1311.21 52
1311.29 54
1311.38 56
1311.46 58
1311.54 60
1311.62 62
1311.71 65
1311.79 69
1311.87 71
1311.96 73
1312.04 73
1312.12 73
1312.21 73
1312.29 73
1312.37 74
1312.46 76
1312.54 78
1312.62 80
1312.70 80
1312.79 78
1312.87 75
1312.95 71
1313.04 68
1313.12 66
1313.20 66
1313.29 68
1313.37 72
1313.45 78
1313.54 85
1313.62 92
1313.70 99
1313.79 105
1313.87 109
1313.95 112
1314.04 113
1314.12 112
1314.20 110
1314.28 107
1314.37 103
1314.45 99
1314.53 96
1314.62 94
1314.70 92
1314.78 91
1314.87 90
1314.95 89
1315.03 90
1315.12 91
1315.20 93
1315.28 96
1315.37 99
1315.45 102
1315.53 104
1315.62 105
1315.70 104
1315.78 101
1315.87 99
1315.95 96
1316.03 94
1316.11 91
1316.20 89
1316.28 86
1316.36 81
1316.45 75
1316.53 68
1316.61 61
1316.70 55
1316.78 50
1316.86 48
1316.95 47
1317.03 48
1317.11 51
1317.20 54
1317.28 57
1317.36 58
1317.45 58
1317.53 56
1317.61 52
1317.70 48
1317.78 43
1317.86 38
1317.95 35
1318.03 33
1318.11 33
1318.20 35
1318.28 38
1318.36 43
1318.45 49
1318.53 56
1318.61 63
1318.70 69
1318.78 74
1318.86 79
1318.95 83
1319.03 86
1319.11 88
1319.20 88
1319.28 87
1319.36 85
1319.45 81
1319.53 77
1319.61 74
1319.70 71
1319.78 71
1319.86 72
1319.95 74
1320.03 78
1320.11 81
1320.20 84
1320.28 87
1320.36 88
1320.45 89
1320.53 89
1320.61 89
1320.70 87
1320.78 86
1320.86 84
1320.95 83
1321.03 82
1321.11 83
1321.20 84
1321.28 87
1321.36 90
1321.45 92
1321.53 94
1321.61 96
1321.70 97
1321.78 99
1321.86 100
1321.95 100
1322.03 101
1322.11 101
1322.20 100
1322.28 99
1322.36 97
1322.45 95
1322.53 93
1322.61 91
1322.70 90
1322.78 88
1322.86 87
1322.95 86
1323.03 85
1323.12 85
1323.20 86
1323.28 89
1323.37 93
1323.45 97
1323.53 102
1323.62 106
1323.70 109
1323.78 112
1323.87 114
1323.95 116
1324.03 117
1324.12 118
1324.20 119
1324.28 119
1324.37 119
1324.45 118
1324.53 116
1324.62 113
1324.70 108
1324.78 101
1324.87 94
1324.95 86
1325.04 79
1325.12 73
1325.20 68
1325.29 66
1325.37 66
1325.45 68
1325.54 72
1325.62 77
1325.70 81
1325.79 86
1325.87 89
1325.95 91
1326.04 92
1326.12 90
1326.20 88
1326.29 85
1326.37 82
1326.46 78
1326.54 75
1326.62 72
1326.71 70
1326.79 67
1326.87 64
1326.96 62
1327.04 61
1327.12 61
1327.21 62
1327.29 64
1327.37 67
1327.46 69
1327.54 72
1327.63 74
1327.71 76
1327.79 78
1327.88 81
1327.96 84
1328.04 87
1328.13 89
1328.21 89
1328.29 88
1328.38 86
1328.46 82
1328.54 79
1328.63 75
1328.71 72
1328.80 69
1328.88 65
1328.96 62
1329.05 58
1329.13 55
1329.21 51
1329.30 50
1329.38 49
1329.46 50
1329.55 51
1329.63 52
1329.72 54
1329.80 56
1329.88 57
1329.97 59
1330.05 62
1330.13 65
1330.22 68
1330.30 70
1330.38 70
1330.47 68
1330.55 65
1330.64 61
1330.72 57
1330.80 55
1330.89 55
1330.97 58
1331.05 63
1331.14 69
1331.22 75
1331.31 78
1331.39 78
1331.47 74
1331.56 66
1331.64 56
1331.72 45
1331.81 35
1331.89 28
1331.98 23
1332.06 22
1332.14 24
1332.23 27
1332.31 32
1332.39 36
1332.48 40
1332.56 43
1332.65 45
1332.73 47
1332.81 49
1332.90 51
1332.98 53
1333.06 55
1333.15 56
1333.23 56
1333.32 53
1333.40 49
1333.48 44
1333.57 39
1333.65 35
1333.73 32
1333.82 30
1333.90 28
1333.99 26
1334.07 24
1334.15 21
1334.24 18
1334.32 17
1334.40 17
1334.49 19
1334.57 21
1334.66 24
1334.74 27
1334.82 29
1334.91 30
1334.99 31
1335.07 32
1335.16 33
1335.24 35
1335.33 38
1335.41 40
1335.49 43
1335.58 45
1335.66 47
1335.75 47
1335.83 47
1335.91 48
1336.00 48
1336.08 50
1336.16 51
1336.25 52
1336.33 53
1336.42 52
1336.50 49
1336.58 46
1336.67 43
1336.75 42
1336.84 43
1336.92 47
1337.00 53
1337.09 61
1337.17 68
1337.26 73
1337.34 75
1337.42 74
1337.51 70
1337.59 63
1337.67 57
1337.76 53
1337.84 51
1337.93 52
1338.01 55
1338.09 59
1338.18 63
1338.26 66
1338.35 67
1338.43 66
1338.51 65
1338.60 64
1338.68 65
1338.77 68
1338.85 73
1338.93 79
1339.02 86
1339.10 93
1339.19 99
1339.27 104
1339.35 109
1339.44 113
1339.52 116
1339.61 120
1339.69 123
1339.77 125
1339.86 125
1339.94 123
1340.02 119
1340.11 115
1340.19 110
1340.28 107
1340.36 104
1340.44 102
1340.53 102
1340.61 103
1340.70 104
1340.78 105
1340.86 105
1340.95 105
1341.03 104
1341.12 103
1341.20 102
1341.28 100
1341.37 99
1341.45 99
1341.54 98
1341.62 96
1341.71 95
1341.79 93
1341.87 92
1341.96 90
1342.04 90
1342.13 89
1342.21 90
1342.29 90
1342.38 89
1342.46 87
1342.55 83
1342.63 77
1342.71 70
1342.80 64
1342.88 58
1342.97 54
1343.05 51
1343.13 50
1343.22 50
1343.30 49
1343.39 47
1343.47 44
1343.55 40
1343.64 37
1343.72 35
1343.81 34
1343.89 36
1343.97 40
1344.06 45
1344.14 51
1344.23 56
1344.31 61
1344.40 64
1344.48 65
1344.56 64
1344.65 62
1344.73 60
1344.82 57
1344.90 55
1344.98 53
1345.07 51
1345.15 50
1345.24 50
1345.32 49
1345.40 49
1345.49 48
1345.57 48
1345.66 47
1345.74 45
1345.83 41
1345.91 37
1345.99 31
1346.08 26
1346.16 21
1346.25 17
1346.33 15
1346.41 15
1346.50 16
1346.58 16
1346.67 17
1346.75 18
1346.84 19
1346.92 22
1347.00 25
1347.09 30
1347.17 35
1347.26 39
1347.34 42
1347.43 43
1347.51 41
1347.59 38
1347.68 34
1347.76 29
1347.85 26
1347.93 25
1348.01 25
1348.10 26
1348.18 28
1348.27 30
1348.35 32
1348.44 34
1348.52 35
1348.60 35
1348.69 35
1348.77 35
1348.86 34
1348.94 33
1349.03 30
1349.11 28
1349.19 24
1349.28 20
1349.36 15
1349.45 9
1349.53 3
1349.62 0
1349.70 0
1349.78 0
1349.87 0
1349.95 0
1350.04 0
1350.12 0
1350.21 0
1350.29 4
1350.37 14
1350.46 26
1350.54 37
1350.63 47
1350.71 54
1350.80 60
1350.88 63
1350.96 64
1351.05 64
1351.13 64
1351.22 64
1351.30 63
1351.39 63
1351.47 63
1351.55 62
1351.64 61
1351.72 60
1351.81 57
1351.89 55
1351.98 53
1352.06 52
1352.15 51
1352.23 50
1352.31 51
1352.40 51
1352.48 50
1352.57 50
1352.65 48
1352.74 47
1352.82 45
1352.90 44
1352.99 42
1353.07 41
1353.16 41
1353.24 40
1353.33 39
1353.41 39
1353.50 38
1353.58 39
1353.66 40
1353.75 42
1353.83 45
1353.92 49
1354.00 54
1354.09 59
1354.17 63
1354.25 67
1354.34 70
1354.42 72
1354.51 73
1354.59 73
1354.68 73
1354.76 73
1354.85 73
1354.93 74
1355.01 76
1355.10 79
1355.18 83
1355.27 88
1355.35 92
1355.44 95
1355.52 96
1355.61 96
1355.69 95
1355.77 94
1355.86 94
1355.94 94
1356.03 96
1356.11 99
1356.20 103
1356.28 106
1356.37 109
1356.45 111
1356.54 112
1356.62 113
1356.70 113
1356.79 112
1356.87 111
1356.96 108
1357.04 105
1357.13 101
1357.21 95
1357.30 89
1357.38 81
1357.46 73
1357.55 64
1357.63 57
1357.72 51
1357.80 47
1357.89 46
1357.97 48
1358.06 51
1358.14 56
1358.23 60
1358.31 63
1358.39 65
1358.48 65
1358.56 63
1358.65 60
1358.73 56
1358.82 52
1358.90 48
1358.99 44
1359.07 39
1359.16 34
1359.24 31
1359.32 29
1359.41 30
1359.49 32
1359.58 38
1359.66 44
1359.75 52
1359.83 59
1359.92 65
1360.00 69
1360.09 70
1360.17 70
1360.26 68
1360.34 65
1360.42 61
1360.51 58
1360.59 55
1360.68 54
1360.76 54
1360.85 56
1360.93 59
1361.02 64
1361.10 71
1361.19 80
1361.27 88
1361.36 96
1361.44 102
1361.52 106
1361.61 107
1361.69 105
1361.78 99
1361.86 92
1361.95 84
1362.03 75
1362.12 69
1362.20 64
1362.29 61
1362.37 60
1362.46 60
1362.54 60
1362.63 59
1362.71 58
1362.79 56
1362.88 54
1362.96 53
1363.05 53
1363.13 56
1363.22 60
1363.30 65
1363.39 72
1363.47 79
1363.56 86
1363.64 90
1363.73 93
1363.81 93
1363.90 90
1363.98 86
1364.07 80
1364.15 74
1364.24 70
1364.32 69
1364.40 70
1364.49 72
1364.57 76
1364.66 79
1364.74 81
1364.83 81
1364.91 79
1365.00 76
1365.08 73
1365.17 71
1365.25 69
1365.34 69
1365.42 71
1365.51 73
1365.59 76
1365.68 79
1365.76 80
1365.85 81
1365.93 80
1366.02 78
1366.10 76
1366.18 74
1366.27 72
1366.35 72
1366.44 73
1366.52 74
1366.61 74
1366.69 73
1366.78 71
1366.86 69
1366.95 65
1367.03 62
1367.12 60
1367.20 60
1367.29 62
1367.37 64
1367.46 67
1367.54 68
1367.63 68
1367.71 65
1367.80 60
1367.88 54
1367.97 49
1368.05 45
1368.14 45
1368.22 47
1368.31 51
1368.39 56
1368.47 60
1368.56 63
1368.64 63
1368.73 62
1368.81 60
1368.90 58
1368.98 56
1369.07 55
1369.15 55
1369.24 55
1369.32 55
1369.41 55
1369.49 55
1369.58 54
1369.66 53
1369.75 53
1369.83 52
1369.92 53
1370.00 54
1370.09 56
1370.17 60
1370.26 64
1370.34 69
1370.43 73
1370.51 78
1370.60 81
1370.68 82
1370.77 82
1370.85 81
1370.94 79
1371.02 76
1371.11 73
1371.19 69
1371.28 65
1371.36 61
1371.45 57
1371.53 53
1371.62 50
1371.70 49
1371.79 48
1371.87 48
1371.96 48
1372.04 49
1372.13 49
1372.21 48
1372.30 47
1372.38 47
1372.47 47
1372.55 49
1372.64 52
1372.72 57
1372.81 62
1372.89 67
1372.98 71
1373.06 73
1373.15 74
1373.23 73
1373.32 72
1373.40 70
1373.49 69
1373.57 68
1373.66 67
1373.74 65
1373.83 63
1373.91 60
1374.00 57
1374.08 54
1374.17 52
1374.25 51
1374.34 52
1374.42 54
1374.51 57
1374.59 60
1374.68 62
1374.76 63
1374.85 63
1374.93 63
1375.02 61
1375.10 60
1375.19 58
1375.27 57
1375.36 56
1375.44 57
1375.53 60
1375.61 65
1375.70 71
1375.78 79
1375.87 88
1375.95 96
1376.04 103
1376.12 109
1376.21 114
1376.29 118
1376.38 120
1376.46 122
1376.55 121
1376.63 119
1376.72 116
1376.80 112
1376.89 107
1376.97 102
1377.06 98
1377.14 95
1377.23 93
1377.32 91
1377.40 89
1377.49 88
1377.57 89
1377.66 90
1377.74 92
1377.83 95
1377.91 99
1378.00 102
1378.08 104
1378.17 104
1378.25 103
1378.34 100
1378.42 97
1378.51 93
1378.59 88
1378.68 84
1378.76 80
1378.85 75
1378.93 71
1379.02 67
1379.10 64
1379.19 61
1379.27 60
1379.36 60
1379.44 61
1379.53 64
1379.61 67
1379.70 70
1379.79 72
1379.87 73
1379.96 72
1380.04 70
1380.13 68
1380.21 64
1380.30 61
1380.38 57
1380.47 55
1380.55 53
1380.64 52
1380.72 53
1380.81 56
1380.89 59
1380.98 63
1381.06 68
1381.15 72
1381.23 76
1381.32 78
1381.40 79
1381.49 79
1381.58 78
1381.66 76
1381.75 74
1381.83 72
1381.92 71
1382.00 72
1382.09 75
1382.17 79
1382.26 85
1382.34 91
1382.43 96
1382.51 100
1382.60 101
1382.68 102
1382.77 100
1382.85 98
1382.94 96
1383.03 93
1383.11 90
1383.20 87
1383.28 85
1383.37 84
1383.45 82
1383.54 82
1383.62 83
1383.71 84
1383.79 84
1383.88 84
1383.96 84
1384.05 82
1384.13 79
1384.22 76
1384.31 72
1384.39 68
1384.48 64
1384.56 62
1384.65 61
1384.73 60
1384.82 60
1384.90 60
1384.99 58
1385.07 55
1385.16 49
1385.24 42
1385.33 33
1385.42 23
1385.50 13
1385.59 4
1385.67 0
1385.76 0
1385.84 0
1385.93 0
1386.01 0
1386.10 0
1386.18 0
1386.27 0
1386.35 6
1386.44 19
1386.53 31
1386.61 40
1386.70 47
1386.78 50
1386.87 50
1386.95 49
1387.04 49
1387.12 49
1387.21 51
1387.29 55
1387.38 61
1387.47 67
1387.55 74
1387.64 79
1387.72 84
1387.81 86
1387.89 87
1387.98 88
1388.06 88
1388.15 89
1388.23 91
1388.32 94
1388.41 96
1388.49 98
1388.58 97
1388.66 95
1388.75 90
1388.83 83
1388.92 76
1389.00 70
1389.09 66
1389.17 65
1389.26 65
1389.35 68
1389.43 71
1389.52 75
1389.60 79
1389.69 82
1389.77 84
1389.86 85
1389.94 85
1390.03 84
1390.12 83
1390.20 81
1390.29 79
1390.37 77
1390.46 75
1390.54 74
1390.63 73
1390.71 71
1390.80 70
1390.89 69
1390.97 69
1391.06 70
1391.14 72
1391.23 77
1391.31 82
1391.40 89
1391.48 95
1391.57 102
1391.66 106
1391.74 109
1391.83 109
1391.91 107
1392.00 103
1392.08 98
1392.17 92
1392.25 87
1392.34 83
1392.43 79
1392.51 78
1392.60 77
1392.68 77
1392.77 78
1392.85 78
1392.94 78
1393.03 77
1393.11 74
1393.20 71
1393.28 68
1393.37 64
1393.45 61
1393.54 59
1393.62 57
1393.71 56
1393.80 55
1393.88 55
1393.97 54
1394.05 54
1394.14 55
1394.22 56
1394.31 59
1394.40 63
1394.48 68
1394.57 74
1394.65 80
1394.74 86
1394.82 91
1394.91 94
1395.00 96
1395.08 96
1395.17 95
1395.25 93
1395.34 91
1395.42 89
1395.51 88
1395.59 87
1395.68 87
1395.77 87
1395.85 87
1395.94 86
1396.02 84
1396.11 83
1396.19 83
1396.28 83
1396.37 84
1396.45 86
1396.54 89
1396.62 92
1396.71 95
1396.80 98
1396.88 101
1396.97 106
1397.05 110
1397.14 115
1397.22 120
1397.31 125
1397.40 128
1397.48 130
1397.57 131
1397.65 130
1397.74 128
1397.82 125
1397.91 120
1398.00 113
1398.08 106
1398.17 99
1398.25 91
1398.34 84
1398.42 79
1398.51 75
1398.60 73
1398.68 72
1398.77 72
1398.85 71
1398.94 68
1399.03 65
1399.11 60
1399.20 56
1399.28 53
1399.37 51
1399.45 51
1399.54 52
1399.63 55
1399.71 57
1399.80 60
1399.88 62
1399.97 65
1400.05 68
1400.14 70
1400.23 71
1400.31 71
1400.40 69
1400.48 66
1400.57 61
1400.66 58
1400.74 56
1400.83 56
1400.91 60
1401.00 67
1401.09 75
1401.17 83
1401.26 90
1401.34 95
1401.43 98
1401.51 99
1401.60 98
1401.69 97
1401.77 94
1401.86 91
1401.94 87
1402.03 81
1402.12 74
1402.20 65
1402.29 57
1402.37 49
1402.46 43
1402.55 40
1402.63 40
1402.72 42
1402.80 47
1402.89 52
1402.97 57
1403.06 61
1403.15 63
1403.23 63
1403.32 63
1403.40 62
1403.49 62
1403.58 63
1403.66 65
1403.75 68
1403.83 71
1403.92 74
1404.01 76
1404.09 77
1404.18 77
1404.26 75
1404.35 73
1404.44 70
1404.52 68
1404.61 68
1404.69 69
1404.78 73
1404.87 78
1404.95 84
1405.04 89
1405.12 93
1405.21 94
1405.30 94
1405.38 91
1405.47 87
1405.55 82
1405.64 76
1405.73 70
1405.81 64
1405.90 60
1405.98 57
1406.07 56
1406.16 57
1406.24 60
1406.33 63
1406.41 67
1406.50 70
1406.59 72
1406.67 73
1406.76 73
1406.84 73
1406.93 71
1407.02 70
1407.10 70
1407.19 69
1407.27 69
1407.36 68
1407.45 67
1407.53 65
1407.62 62
1407.70 57
1407.79 52
1407.88 46
1407.96 39
1408.05 33
1408.14 28
1408.22 23
1408.31 20
1408.39 19
1408.48 17
1408.57 17
1408.65 15
1408.74 13
1408.82 11
1408.91 8
1409.00 5
1409.08 2
1409.17 1
1409.25 3
1409.34 6
1409.43 11
1409.51 17
1409.60 23
1409.69 29
1409.77 32
1409.86 34
1409.94 33
1410.03 31
1410.12 28
1410.20 24
1410.29 22
1410.37 22
1410.46 23
1410.55 26
1410.63 30
1410.72 33
1410.81 36
1410.89 37
1410.98 36
1411.06 34
1411.15 32
1411.24 30
1411.32 28
1411.41 27
1411.49 26
1411.58 24
1411.67 22
1411.75 20
1411.84 17
1411.93 13
1412.01 11
1412.10 9
1412.18 9
1412.27 11
1412.36 13
1412.44 15
1412.53 18
1412.62 20
1412.70 22
1412.79 24
1412.87 27
1412.96 31
1413.05 35
1413.13 40
1413.22 43
1413.31 45
1413.39 44
1413.48 40
1413.56 33
1413.65 25
1413.74 17
1413.82 9
1413.91 4
1414.00 2
1414.08 3
1414.17 7
1414.25 12
1414.34 18
1414.43 23
1414.51 25
1414.60 25
1414.69 22
1414.77 18
1414.86 14
1414.94 12
1415.03 12
1415.12 15
1415.20 20
1415.29 26
1415.38 31
1415.46 34
1415.55 34
1415.63 32
1415.72 27
1415.81 22
1415.89 17
1415.98 12
1416.07 9
1416.15 8
1416.24 7
1416.33 7
1416.41 7
1416.50 6
1416.58 6
1416.67 5
1416.76 4
1416.84 3
1416.93 2
1417.02 1
1417.10 0
1417.19 0
1417.28 0
1417.36 0
1417.45 0
1417.53 0
1417.62 0
1417.71 0
1417.79 0
1417.88 0
1417.97 2
1418.05 6
1418.14 12
1418.23 19
1418.31 27
1418.40 34
1418.48 40
1418.57 44
1418.66 46
1418.74 45
1418.83 41
1418.92 37
1419.00 32
1419.09 27
1419.18 24
1419.26 23
1419.35 23
1419.44 24
1419.52 25
1419.61 27
1419.69 28
1419.78 29
1419.87 30
1419.95 32
1420.04 35
1420.13 38
1420.21 40
1420.30 42
1420.39 43
1420.47 44
1420.56 44
1420.65 44
1420.73 45
1420.82 47
1420.90 49
1420.99 50
1421.08 49
1421.16 47
1421.25 43
1421.34 38
1421.42 31
1421.51 25
1421.60 20
1421.68 16
1421.77 13
1421.86 11
1421.94 10
1422.03 9
1422.12 7
1422.20 5
1422.29 2
1422.38 0
1422.46 0
1422.55 0
1422.63 0
1422.72 0
1422.81 0
1422.89 0
1422.98 0
1423.07 0
1423.15 0
1423.24 2
1423.33 5
1423.41 9
1423.50 13
1423.59 16
1423.67 16
1423.76 14
1423.85 11
1423.93 6
1424.02 2
1424.11 0
1424.19 0
1424.28 2
1424.37 6
1424.45 11
1424.54 15
1424.63 18
1424.71 19
1424.80 18
1424.89 15
1424.97 10
1425.06 6
1425.15 2
1425.23 0
1425.32 1
1425.41 4
1425.49 9
1425.58 15
1425.66 22
1425.75 29
1425.84 35
1425.92 41
1426.01 46
1426.10 51
1426.18 56
1426.27 59
1426.36 62
1426.44 63
1426.53 62
1426.62 58
1426.70 54
1426.79 49
1426.88 44
1426.96 41
1427.05 39
1427.14 39
1427.22 41
1427.31 43
1427.40 46
1427.48 49
1427.57 53
1427.66 57
1427.74 63
1427.83 70
1427.92 78
1428.00 86
1428.09 94
1428.18 100
1428.26 104
1428.35 104
1428.44 101
1428.52 96
1428.61 90
1428.70 83
1428.78 78
1428.87 74
1428.96 73
1429.05 73
1429.13 74
1429.22 77
1429.31 80
1429.39 82
1429.48 85
1429.57 87
1429.65 89
1429.74 91
1429.83 92
1429.91 92
1430.00 90
1430.09 88
1430.17 84
1430.26 79
1430.35 74
1430.43 68
1430.52 64
1430.61 60
1430.69 57
1430.78 55
1430.87 53
1430.95 51
1431.04 49
1431.13 47
1431.21 43
1431.30 39
1431.39 35
1431.47 29
1431.56 23
1431.65 18
1431.73 13
1431.82 9
1431.91 7
1432.00 7
1432.08 8
1432.17 10
1432.26 13
1432.34 15
1432.43 18
1432.52 20
1432.60 24
1432.69 30
1432.78 37
1432.86 46
1432.95 55
1433.04 64
1433.12 70
1433.21 74
1433.30 74
1433.38 73
1433.47 70
1433.56 69
1433.64 68
1433.73 70
1433.82 73
1433.91 78
1433.99 83
1434.08 86
1434.17 89
1434.25 89
1434.34 89
1434.43 87
1434.51 85
1434.60 83
1434.69 81
1434.77 79
1434.86 77
1434.95 76
1435.04 74
1435.12 73
1435.21 72
1435.30 73
1435.38 77
1435.47 84
1435.56 93
1435.64 103
1435.73 114
1435.82 123
1435.90 129
1435.99 130
1436.08 128
1436.17 121
1436.25 111
1436.34 99
1436.43 86
1436.51 75
1436.60 66
1436.69 60
1436.77 56
1436.86 55
1436.95 55
1437.03 57
1437.12 60
1437.21 62
1437.30 63
1437.38 63
1437.47 62
1437.56 60
1437.64 56
1437.73 52
1437.82 48
1437.90 44
1437.99 41
1438.08 39
1438.17 38
1438.25 38
1438.34 38
1438.43 37
1438.51 36
1438.60 33
1438.69 30
1438.77 26
1438.86 21
1438.95 16
1439.04 10
1439.12 4
1439.21 0
1439.30 0
1439.38 0
1439.47 0
1439.56 0
1439.64 0
1439.73 0
1439.82 0
1439.91 3
1439.99 13
1440.08 22
1440.17 30
1440.25 38
1440.34 44
1440.43 49
1440.52 54
1440.60 59
1440.69 63
1440.78 67
1440.86 70
1440.95 73
1441.04 75
1441.12 75
1441.21 75
1441.30 74
1441.39 72
1441.47 69
1441.56 65
1441.65 61
1441.73 55
1441.82 48
1441.91 40
1442.00 32
1442.08 24
1442.17 17
1442.26 12
1442.34 8
1442.43 5
1442.52 4
1442.61 4
1442.69 4
1442.78 4
1442.87 4
1442.95 4
1443.04 5
1443.13 4
1443.22 4
1443.30 3
1443.39 1
1443.48 0
1443.56 0
1443.65 0
1443.74 0
1443.83 0
1443.91 0
1444.00 0
1444.09 0
1444.17 0
1444.26 0
1444.35 3
1444.44 7
1444.52 14
1444.61 22
1444.70 30
1444.78 36
1444.87 40
1444.96 41
1445.05 37
1445.13 32
1445.22 24
1445.31 17
1445.40 12
1445.48 9
1445.57 9
1445.66 12
1445.74 17
1445.83 22
1445.92 28
1446.01 33
1446.09 37
1446.18 41
1446.27 43
1446.35 46
1446.44 47
1446.53 48
1446.62 49
1446.70 48
1446.79 46
1446.88 44
1446.97 42
1447.05 40
1447.14 39
1447.23 39
1447.31 39
1447.40 40
1447.49 41
1447.58 41
1447.66 42
1447.75 42
1447.84 42
1447.93 42
1448.01 43
1448.10 44
1448.19 45
1448.27 47
1448.36 49
1448.45 51
1448.54 53
1448.62 54
1448.71 55
1448.80 55
1448.89 55
1448.97 54
1449.06 53
1449.15 53
1449.24 54
1449.32 56
1449.41 59
1449.50 63
1449.58 67
1449.67 70
1449.76 72
1449.85 72
1449.93 71
1450.02 67
1450.11 64
1450.20 61
1450.28 58
1450.37 56
1450.46 54
1450.55 53
1450.63 51
1450.72 48
1450.81 45
1450.90 42
1450.98 40
1451.07 39
1451.16 41
1451.24 44
1451.33 49
1451.42 55
1451.51 62
1451.59 68
1451.68 73
1451.77 77
1451.86 80
1451.94 82
1452.03 84
1452.12 86
1452.21 89
1452.29 92
1452.38 95
1452.47 97
1452.56 99
1452.64 98
1452.73 97
1452.82 94
1452.91 91
1452.99 87
1453.08 85
1453.17 83
1453.26 82
1453.34 82
1453.43 84
1453.52 86
1453.61 88
1453.69 88
1453.78 87
1453.87 83
1453.96 77
1454.04 71
1454.13 64
1454.22 58
1454.31 54
1454.39 51
1454.48 49
1454.57 48
1454.65 46
1454.74 44
1454.83 42
1454.92 40
1455.00 38
1455.09 38
1455.18 40
1455.27 44
1455.36 51
1455.44 60
1455.53 70
1455.62 81
1455.71 90
1455.79 98
1455.88 102
1455.97 102
1456.06 99
1456.14 92
1456.23 83
1456.32 74
1456.41 65
1456.49 59
1456.58 55
1456.67 52
1456.76 52
1456.84 53
1456.93 54
1457.02 57
1457.11 60
1457.19 64
1457.28 69
1457.37 74
1457.46 79
1457.54 83
1457.63 84
1457.72 83
1457.81 78
1457.89 70
1457.98 62
1458.07 55
1458.16 50
1458.24 48
1458.33 49
1458.42 55
1458.51 63
1458.59 73
1458.68 83
1458.77 93
1458.86 101
1458.95 108
1459.03 113
1459.12 115
1459.21 115
1459.30 114
1459.38 110
1459.47 104
1459.56 96
1459.65 88
1459.73 80
1459.82 74
1459.91 70
1460.00 69
1460.08 71
1460.17 76
1460.26 81
1460.35 85
1460.44 88
1460.52 87
1460.61 84
1460.70 78
1460.79 71
1460.87 63
1460.96 56
1461.05 50
1461.14 46
1461.22 42
1461.31 38
1461.40 35
1461.49 33
1461.58 30
1461.66 28
1461.75 28
1461.84 28
1461.93 29
1462.01 30
1462.10 31
1462.19 32
1462.28 31
1462.36 29
1462.45 28
1462.54 29
1462.63 31
1462.72 36
1462.80 42
1462.89 50
1462.98 57
1463.07 63
1463.15 66
1463.24 65
1463.33 62
1463.42 57
1463.51 52
1463.59 47
1463.68 44
1463.77 43
1463.86 46
1463.94 50
1464.03 56
1464.12 62
1464.21 68
1464.30 71
1464.38 72
1464.47 70
1464.56 65
1464.65 58
1464.73 49
1464.82 40
1464.91 32
1465.00 24
1465.09 17
1465.17 10
1465.26 4
1465.35 0
1465.44 0
1465.52 0
1465.61 0
1465.70 0
1465.79 0
1465.88 0
1465.96 0
1466.05 1
1466.14 6
1466.23 11
1466.32 17
1466.40 24
1466.49 31
1466.58 39
1466.67 48
1466.75 57
1466.84 65
1466.93 72
1467.02 77
1467.11 80
1467.19 81
1467.28 79
1467.37 76
1467.46 71
1467.55 65
1467.63 58
1467.72 49
1467.81 40
1467.90 31
1467.98 22
1468.07 13
1468.16 6
1468.25 2
1468.34 0
1468.42 0
1468.51 0
1468.60 2
1468.69 4
1468.78 5
1468.86 5
1468.95 4
1469.04 2
1469.13 0
1469.22 0
1469.30 0
1469.39 0
1469.48 0
1469.57 0
1469.66 0
1469.74 0
1469.83 1
1469.92 2
1470.01 3
1470.09 5
1470.18 9
1470.27 15
1470.36 22
1470.45 29
1470.53 35
1470.62 41
1470.71 44
1470.80 47
1470.89 50
1470.97 53
1471.06 56
1471.15 59
1471.24 62
1471.33 64
1471.41 64
1471.50 63
1471.59 61
1471.68 58
1471.77 55
1471.85 53
1471.94 53
1472.03 53
1472.12 54
1472.21 55
1472.29 55
1472.38 53
1472.47 50
1472.56 43
1472.65 35
1472.73 25
1472.82 14
1472.91 4
1473.00 0
1473.09 0
1473.18 0
1473.26 0
1473.35 0
1473.44 0
1473.53 0
1473.62 2
1473.70 7
1473.79 11
1473.88 13
1473.97 13
1474.06 13
1474.14 12
1474.23 12
1474.32 14
1474.41 18
1474.50 25
1474.58 32
1474.67 40
1474.76 47
1474.85 53
1474.94 56
1475.02 57
1475.11 56
1475.20 54
1475.29 50
1475.38 47
1475.47 43
1475.55 41
1475.64 39
1475.73 40
1475.82 44
1475.91 51
1475.99 59
1476.08 68
1476.17 77
1476.26 83
1476.35 86
1476.43 84
1476.52 78
1476.61 68
1476.70 56
1476.79 44
1476.88 32
1476.96 21
1477.05 13
1477.14 7
1477.23 5
1477.32 6
1477.40 9
1477.49 15
1477.58 23
1477.67 31
1477.76 38
1477.85 44
1477.93 47
1478.02 47
1478.11 45
1478.20 39
1478.29 31
1478.37 21
1478.46 10
1478.55 0
1478.64 0
1478.73 0
1478.82 0
1478.90 0
1478.99 0
1479.08 0
1479.17 0
1479.26 2
1479.35 10
1479.43 16
1479.52 22
1479.61 25
1479.70 26
1479.79 25
1479.87 23
1479.96 18
1480.05 12
1480.14 6
1480.23 0
1480.32 0
1480.40 0
1480.49 0
1480.58 0
1480.67 0
1480.76 0
1480.85 2
1480.93 5
1481.02 8
1481.11 11
1481.20 15
1481.29 19
1481.38 24
1481.46 30
1481.55 37
1481.64 43
1481.73 47
1481.82 49
1481.90 49
1481.99 47
1482.08 45
1482.17 42
1482.26 41
1482.35 42
1482.43 44
1482.52 47
1482.61 51
1482.70 54
1482.79 56
1482.88 56
1482.96 54
1483.05 50
1483.14 44
1483.23 38
1483.32 33
1483.41 30
1483.50 29
1483.58 31
1483.67 36
1483.76 43
1483.85 50
1483.94 59
1484.03 66
1484.11 71
1484.20 75
1484.29 75
1484.38 72
1484.47 68
1484.56 62
1484.64 56
1484.73 49
1484.82 43
1484.91 37
1485.00 31
1485.09 27
1485.17 22
1485.26 19
1485.35 17
1485.44 15
1485.53 14
1485.62 13
1485.70 13
1485.79 13
1485.88 12
1485.97 10
1486.06 9
1486.15 8
1486.24 9
1486.32 12
1486.41 18
1486.50 25
1486.59 35
1486.68 45
1486.77 53
1486.85 59
1486.94 62
1487.03 60
1487.12 55
1487.21 47
1487.30 37
1487.39 26
1487.47 15
1487.56 6
1487.65 0
1487.74 0
1487.83 0
1487.92 0
1488.00 0
1488.09 0
1488.18 1
1488.27 8
1488.36 16
1488.45 24
1488.54 32
1488.62 39
1488.71 46
1488.80 53
1488.89 58
1488.98 63
1489.07 68
1489.16 71
1489.24 75
1489.33 77
1489.42 77
1489.51 77
1489.60 75
1489.69 71
1489.78 65
1489.86 59
1489.95 52
1490.04 45
1490.13 38
1490.22 33
1490.31 28
1490.39 24
1490.48 21
1490.57 19
1490.66 17
1490.75 17
1490.84 17
1490.93 19
1491.01 21
1491.10 23
1491.19 24
1491.28 24
1491.37 23
1491.46 21
1491.55 19
1491.64 19
1491.72 20
1491.81 24
1491.90 31
1491.99 39
1492.08 48
1492.17 57
1492.26 66
1492.34 73
1492.43 78
1492.52 81
1492.61 80
1492.70 78
1492.79 74
1492.88 71
1492.96 68
1493.05 68
1493.14 69
1493.23 72
1493.32 74
1493.41 75
1493.50 74
1493.58 71
1493.67 66
1493.76 61
1493.85 58
1493.94 58
1494.03 61
1494.12 68
1494.21 76
1494.29 85
1494.38 93
1494.47 98
1494.56 101
1494.65 100
1494.74 95
1494.83 88
1494.92 79
1495.00 70
1495.09 61
1495.18 53
1495.27 47
1495.36 43
1495.45 40
1495.54 39
1495.62 38
1495.71 37
1495.80 35
1495.89 31
1495.98 27
1496.07 21
1496.16 16
1496.25 11
1496.33 8
1496.42 6
1496.51 7
1496.60 11
1496.69 16
1496.78 21
1496.87 27
1496.96 33
1497.04 37
1497.13 40
1497.22 42
1497.31 43
1497.40 43
1497.49 43
1497.58 43
1497.67 42
1497.75 42
1497.84 42
1497.93 40
1498.02 38
1498.11 34
1498.20 30
1498.29 25
1498.38 20
1498.47 15
1498.55 11
1498.64 8
1498.73 6
1498.82 4
1498.91 3
1499.00 2
1499.09 1
1499.18 0
1499.26 0
1499.35 0
1499.44 0
1499.53 0
1499.62 0
1499.71 0
1499.80 0
1499.89 2
1499.98 5
1500.06 9
1500.15 14
1500.24 19
1500.33 25
1500.42 32
1500.51 40
1500.60 48
1500.69 56
1500.77 61
1500.86 65
1500.95 66
1501.04 64
1501.13 61
1501.22 57
1501.31 52
1501.40 47
1501.49 44
1501.57 42
1501.66 44
1501.75 49
1501.84 57
1501.93 67
1502.02 78
1502.11 90
1502.20 101
1502.29 110
1502.38 116
1502.46 121
1502.55 123
1502.64 124
1502.73 122
1502.82 118
1502.91 113
1503.00 105
1503.09 95
1503.18 84
1503.26 74
1503.35 66
1503.44 59
1503.53 56
1503.62 55
1503.71 59
1503.80 64
1503.89 72
1503.98 80
1504.06 87
1504.15 93
1504.24 97
1504.33 97
1504.42 94
1504.51 90
1504.60 85
1504.69 80
1504.78 77
1504.87 77
1504.95 78
1505.04 81
1505.13 84
1505.22 85
1505.31 85
1505.40 85
1505.49 84
1505.58 83
1505.67 83
1505.76 83
1505.84 85
1505.93 86
1506.02 88
1506.11 89
1506.20 91
1506.29 92
1506.38 94
1506.47 95
1506.56 96
1506.65 97
1506.74 98
1506.82 99
1506.91 100
1507.00 101
1507.09 102
1507.18 102
1507.27 102
1507.36 102
1507.45 102
1507.54 103
1507.63 106
1507.71 111
1507.80 116
1507.89 120
1507.98 121
1508.07 120
1508.16 115
1508.25 107
1508.34 96
1508.43 84
1508.52 72
1508.61 62
1508.69 52
1508.78 45
1508.87 39
1508.96 36
1509.05 34
1509.14 35
1509.23 36
1509.32 38
1509.41 41
1509.50 42
1509.59 43
1509.68 43
1509.76 42
1509.85 41
1509.94 41
1510.03 41
1510.12 40
1510.21 38
1510.30 34
1510.39 29
1510.48 22
1510.57 15
1510.66 7
1510.74 1
1510.83 0
1510.92 0
1511.01 0
1511.10 0
1511.19 5
1511.28 12
1511.37 20
1511.46 28
1511.55 36
1511.64 44
1511.73 52
1511.82 58
1511.90 64
1511.99 67
1512.08 68
1512.17 67
1512.26 63
1512.35 57
1512.44 50
1512.53 43
1512.62 37
1512.71 32
1512.80 28
1512.89 25
1512.97 24
1513.06 23
1513.15 24
1513.24 26
1513.33 31
1513.42 40
1513.51 53
1513.60 68
1513.69 86
1513.78 104
1513.87 120
1513.96 133
1514.05 140
1514.14 142
1514.22 139
1514.31 133
1514.40 124
1514.49 115
1514.58 107
1514.67 101
1514.76 95
1514.85 90
1514.94 85
1515.03 77
1515.12 68
1515.21 57
1515.30 44
1515.39 31
1515.47 17
1515.56 6
1515.65 0
1515.74 0
1515.83 0
1515.92 0
1516.01 0
1516.10 0
1516.19 0
1516.28 0
1516.37 0
1516.46 4
1516.55 10
1516.64 17
1516.73 27
1516.81 39
1516.90 52
1516.99 65
1517.08 77
1517.17 88
1517.26 96
1517.35 103
1517.44 108
1517.53 112
1517.62 115
1517.71 118
1517.80 121
1517.89 123
1517.98 125
1518.07 126
1518.15 127
1518.24 127
1518.33 126
1518.42 125
1518.51 122
1518.60 119
1518.69 115
1518.78 111
1518.87 107
1518.96 103
1519.05 100
1519.14 97
1519.23 94
1519.32 90
1519.41 85
1519.50 80
1519.59 74
1519.67 69
1519.76 67
1519.85 69
1519.94 74
1520.03 83
1520.12 94
1520.21 105
1520.30 115
1520.39 122
1520.48 124
1520.57 122
1520.66 118
1520.75 111
1520.84 103
1520.93 97
1521.02 92
1521.11 89
1521.20 88
1521.28 88
1521.37 89
1521.46 90
1521.55 91
1521.64 91
1521.73 89
1521.82 85
1521.91 79
1522.00 73
1522.09 69
1522.18 66
1522.27 68
1522.36 73
1522.45 82
1522.54 93
1522.63 106
1522.72 117
1522.81 127
1522.90 134
1522.99 139
1523.07 142
1523.16 143
1523.25 142
1523.34 140
1523.43 136
1523.52 129
1523.61 119
1523.70 107
1523.79 96
1523.88 86
1523.97 78
1524.06 75
1524.15 75
1524.24 78
1524.33 83
1524.42 88
1524.51 91
1524.60 91
1524.69 90
1524.78 86
1524.87 81
1524.96 75
1525.05 70
1525.13 65
1525.22 62
1525.31 60
1525.40 58
1525.49 58
1525.58 59
1525.67 60
1525.76 61
1525.85 61
1525.94 61
1526.03 60
1526.12 58
1526.21 57
1526.30 56
1526.39 56
1526.48 56
1526.57 55
1526.66 53
1526.75 51
1526.84 47
1526.93 43
1527.02 39
1527.11 35
1527.20 33
1527.29 32
1527.38 32
1527.47 33
1527.55 35
1527.64 38
1527.73 41
1527.82 44
1527.91 48
1528.00 51
1528.09 54
1528.18 57
1528.27 59
1528.36 60
1528.45 60
1528.54 60
1528.63 58
1528.72 55
1528.81 52
1528.90 49
1528.99 46
1529.08 42
1529.17 38
1529.26 33
1529.35 27
1529.44 20
1529.53 14
1529.62 8
1529.71 5
1529.80 5
1529.89 8
1529.98 14
1530.07 23
1530.16 33
1530.25 43
1530.34 52
1530.43 61
1530.51 69
1530.60 75
1530.69 80
1530.78 84
1530.87 86
1530.96 86
1531.05 83
1531.14 79
1531.23 72
1531.32 65
1531.41 57
1531.50 51
1531.59 47
1531.68 45
1531.77 47
1531.86 52
1531.95 60
1532.04 71
1532.13 83
1532.22 95
1532.31 106
1532.40 115
1532.49 122
1532.58 125
1532.67 125
1532.76 122
1532.85 116
1532.94 110
1533.03 102
1533.12 94
1533.21 85
1533.30 76
1533.39 66
1533.48 55
1533.57 45
1533.66 35
1533.75 29
1533.84 25
1533.93 27
1534.02 32
1534.11 41
1534.20 51
1534.29 62
1534.38 71
1534.47 78
1534.56 84
1534.65 88
1534.74 91
1534.83 94
1534.92 96
1535.01 97
1535.10 96
1535.19 94
1535.28 90
1535.37 85
1535.46 79
1535.54 72
1535.63 66
1535.72 60
1535.81 54
1535.90 49
1535.99 44
1536.08 40
1536.17 35
1536.26 31
1536.35 27
1536.44 23
1536.53 18
1536.62 12
1536.71 6
1536.80 0
1536.89 0
1536.98 0
1537.07 0
1537.16 0
1537.25 0
1537.34 0
1537.43 0
1537.52 4
1537.61 6
1537.70 7
1537.79 7
1537.88 8
1537.97 9
1538.06 12
1538.15 18
1538.24 25
1538.33 33
1538.42 40
1538.51 47
1538.60 51
1538.69 53
1538.78 52
1538.87 49
1538.96 46
1539.05 42
1539.14 40
1539.23 39
1539.32 40
1539.41 43
1539.50 47
1539.59 52
1539.68 58
1539.77 66
1539.86 74
1539.95 84
1540.04 93
1540.13 101
1540.22 108
1540.31 112
1540.40 113
1540.49 111
1540.58 107
1540.67 100
1540.76 93
1540.85 85
1540.94 77
1541.03 71
1541.12 67
1541.21 64
1541.30 63
1541.39 63
1541.48 63
1541.57 63
1541.66 63
1541.75 62
1541.84 62
1541.93 63
1542.02 64
1542.11 65
1542.20 66
1542.29 66
1542.38 64
1542.47 62
1542.56 57
1542.65 52
1542.74 47
1542.83 43
1542.93 39
1543.02 37
1543.11 35
1543.20 35
1543.29 35
1543.38 35
1543.47 35
1543.56 34
1543.65 33
1543.74 31
1543.83 29
1543.92 26
1544.01 23
1544.10 20
1544.19 16
1544.28 14
1544.37 14
1544.46 17
1544.55 23
1544.64 32
1544.73 44
1544.82 58
1544.91 72
1545.00 85
1545.09 95
1545.18 101
1545.27 103
1545.36 101
1545.45 96
1545.54 91
1545.63 86
1545.72 83
1545.81 83
1545.90 84
1545.99 86
1546.08 86
1546.17 85
1546.26 82
1546.35 77
1546.44 71
1546.53 66
1546.62 63
1546.71 62
1546.80 63
1546.89 65
1546.98 67
1547.07 67
1547.16 66
1547.25 62
1547.34 58
1547.43 52
1547.52 47
1547.61 45
1547.70 45
1547.79 48
1547.89 53
1547.98 59
1548.07 65
1548.16 70
1548.25 73
1548.34 75
1548.43 75
1548.52 75
1548.61 75
1548.70 75
1548.79 75
1548.88 74
1548.97 72
1549.06 68
1549.15 61
1549.24 52
1549.33 43
1549.42 35
1549.51 31
1549.60 30
1549.69 34
1549.78 41
1549.87 50
1549.96 58
1550.05 64
1550.14 65
1550.23 62
1550.32 55
1550.41 45
1550.50 34
1550.59 22
1550.68 11
1550.77 1
1550.87 0
1550.96 0
1551.05 0
1551.14 0
1551.23 0
1551.32 0
1551.41 0
1551.50 0
1551.59 7
1551.68 15
1551.77 22
1551.86 26
1551.95 28
1552.04 26
1552.13 23
1552.22 19
1552.31 15
1552.40 12
1552.49 11
1552.58 11
1552.67 12
1552.76 13
1552.85 15
1552.94 16
1553.03 18
1553.12 21
1553.21 27
1553.31 34
1553.40 45
1553.49 56
1553.58 67
1553.67 77
1553.76 83
1553.85 86
1553.94 86
1554.03 86
1554.12 85
1554.21 86
1554.30 88
1554.39 93
1554.48 98
1554.57 103
1554.66 105
1554.75 105
1554.84 104
1554.93 100
1555.02 95
1555.11 89
1555.20 82
1555.29 73
1555.39 64
1555.48 54
1555.57 44
1555.66 35
1555.75 29
1555.84 25
1555.93 24
1556.02 26
1556.11 30
1556.20 36
1556.29 42
1556.38 49
1556.47 56
1556.56 64
1556.65 72
1556.74 81
1556.83 91
1556.92 100
1557.01 109
1557.10 116
1557.20 120
1557.29 121
1557.38 119
1557.47 113
1557.56 106
1557.65 98
1557.74 93
1557.83 92
1557.92 94
1558.01 101
1558.10 110
1558.19 120
1558.28 129
1558.37 135
1558.46 137
1558.55 135
1558.64 131
1558.73 124
1558.83 117
1558.92 110
1559.01 105
1559.10 101
1559.19 99
1559.28 99
1559.37 99
1559.46 99
1559.55 98
1559.64 97
1559.73 93
1559.82 88
1559.91 81
1560.00 72
1560.09 63
1560.18 55
1560.27 48
1560.37 44
1560.46 44
1560.55 48
1560.64 55
1560.73 63
1560.82 73
1560.91 82
1561.00 88
1561.09 92
1561.18 94
1561.27 93
1561.36 91
1561.45 90
1561.54 89
1561.63 89
1561.72 91
1561.82 93
1561.91 95
1562.00 95
1562.09 92
1562.18 86
1562.27 77
1562.36 65
1562.45 54
1562.54 45
1562.63 40
1562.72 40
1562.81 45
1562.90 52
1562.99 60
1563.09 68
1563.18 74
1563.27 77
1563.36 77
1563.45 77
1563.54 76
1563.63 76
1563.72 77
1563.81 80
1563.90 84
1563.99 89
1564.08 94
1564.17 98
1564.26 101
1564.36 103
1564.45 104
1564.54 104
1564.63 103
1564.72 101
1564.81 98
1564.90 94
1564.99 88
1565.08 81
1565.17 73
1565.26 67
1565.35 63
1565.44 63
1565.53 68
1565.63 77
1565.72 90
1565.81 105
1565.90 120
1565.99 134
1566.08 145
1566.17 153
1566.26 158
1566.35 161
1566.44 161
1566.53 160
1566.62 158
1566.72 156
1566.81 154
1566.90 151
1566.99 148
1567.08 145
1567.17 142
1567.26 138
1567.35 134
1567.44 130
1567.53 127
1567.62 123
1567.71 119
1567.80 113
1567.90 107
1567.99 100
1568.08 93
1568.17 86
1568.26 83
1568.35 82
1568.44 86
1568.53 94
1568.62 103
1568.71 115
1568.80 126
1568.90 135
1568.99 143
1569.08 148
1569.17 152
1569.26 155
1569.35 156
1569.44 155
1569.53 152
1569.62 147
1569.71 138
1569.80 127
1569.89 115
1569.99 102
1570.08 90
1570.17 80
1570.26 74
1570.35 70
1570.44 69
1570.53 69
1570.62 69
1570.71 69
1570.80 67
1570.89 65
1570.99 62
1571.08 60
1571.17 58
1571.26 57
1571.35 57
1571.44 57
1571.53 56
1571.62 55
1571.71 52
1571.80 49
1571.90 44
1571.99 40
1572.08 37
1572.17 35
1572.26 35
1572.35 37
1572.44 39
1572.53 41
1572.62 43
1572.71 42
1572.80 40
1572.90 36
1572.99 31
1573.08 26
1573.17 22
1573.26 18
1573.35 15
1573.44 12
1573.53 10
1573.62 7
1573.71 4
1573.81 0
1573.90 0
1573.99 0
1574.08 0
1574.17 0
1574.26 0
1574.35 0
1574.44 0
1574.53 0
1574.62 3
1574.72 7
1574.81 12
1574.90 17
1574.99 22
1575.08 26
1575.17 28
1575.26 30
1575.35 30
1575.44 29
1575.54 27
1575.63 23
1575.72 19
1575.81 15
1575.90 10
1575.99 7
1576.08 5
1576.17 6
1576.26 10
1576.35 16
1576.45 25
1576.54 34
1576.63 44
1576.72 53
1576.81 60
1576.90 64
1576.99 66
1577.08 66
1577.17 63
1577.27 61
1577.36 61
1577.45 63
1577.54 69
1577.63 79
1577.72 92
1577.81 105
1577.90 118
1577.99 129
1578.09 137
1578.18 144
1578.27 148
1578.36 153
1578.45 157
1578.54 162
1578.63 168
1578.72 173
1578.82 177
1578.91 178
1579.00 175
1579.09 170
1579.18 163
1579.27 154
1579.36 144
1579.45 134
1579.54 124
1579.64 114
1579.73 104
1579.82 93
1579.91 82
1580.00 71
1580.09 60
1580.18 52
1580.27 48
1580.37 46
1580.46 47
1580.55 51
1580.64 56
1580.73 62
1580.82 67
1580.91 72
1581.00 77
1581.09 82
1581.19 87
1581.28 92
1581.37 97
1581.46 102
1581.55 105
1581.64 105
1581.73 104
1581.82 102
1581.92 98
1582.01 95
1582.10 94
1582.19 94
1582.28 97
1582.37 101
1582.46 107
1582.55 113
1582.65 119
1582.74 126
1582.83 132
1582.92 138
1583.01 144
1583.10 149
1583.19 154
1583.28 158
1583.38 162
1583.47 166
1583.56 169
1583.65 172
1583.74 174
1583.83 176
1583.92 176
1584.02 177
1584.11 177
1584.20 178
1584.29 180
1584.38 184
1584.47 190
1584.56 198
1584.65 207
1584.75 217
1584.84 224
1584.93 228
1585.02 229
1585.11 225
1585.20 219
1585.29 211
1585.38 203
1585.48 197
1585.57 192
1585.66 189
1585.75 186
1585.84 182
1585.93 177
1586.02 169
1586.12 159
1586.21 149
1586.30 140
1586.39 132
1586.48 127
1586.57 122
1586.66 118
1586.76 114
1586.85 110
1586.94 106
1587.03 102
1587.12 101
1587.21 101
1587.30 102
1587.40 102
1587.49 101
1587.58 97
1587.67 89
1587.76 79
1587.85 66
1587.94 54
1588.03 44
1588.13 37
1588.22 33
1588.31 32
1588.40 32
1588.49 32
1588.58 31
1588.67 27
1588.77 23
1588.86 20
1588.95 19
1589.04 23
1589.13 30
1589.22 42
1589.32 54
1589.41 66
1589.50 74
1589.59 76
1589.68 74
1589.77 68
1589.86 59
1589.96 50
1590.05 42
1590.14 37
1590.23 35
1590.32 36
1590.41 40
1590.50 46
1590.60 54
1590.69 61
1590.78 67
1590.87 71
1590.96 73
1591.05 73
1591.14 70
1591.24 67
1591.33 62
1591.42 58
1591.51 55
1591.60 52
1591.69 50
1591.79 49
1591.88 47
1591.97 45
1592.06 43
1592.15 39
1592.24 35
1592.33 30
1592.43 25
1592.52 21
1592.61 17
1592.70 15
1592.79 14
1592.88 16
1592.98 19
1593.07 23
1593.16 27
1593.25 31
1593.34 34
1593.43 35
1593.52 33
1593.62 31
1593.71 27
1593.80 23
1593.89 19
1593.98 17
1594.07 16
1594.17 18
1594.26 22
1594.35 28
1594.44 35
1594.53 43
1594.62 50
1594.72 54
1594.81 55
1594.90 52
1594.99 45
1595.08 36
1595.17 27
1595.27 20
1595.36 18
1595.45 20
1595.54 25
1595.63 34
1595.72 42
1595.81 50
1595.91 57
1596.00 60
1596.09 63
1596.18 63
1596.27 64
1596.36 63
1596.46 63
1596.55 62
1596.64 60
1596.73 58
1596.82 56
1596.91 53
1597.01 49
1597.10 46
1597.19 43
1597.28 41
1597.37 40
1597.46 40
1597.56 41
1597.65 44
1597.74 47
1597.83 50
1597.92 53
1598.02 55
1598.11 56
1598.20 56
1598.29 56
1598.38 56
1598.47 55
1598.57 54
1598.66 51
1598.75 46
1598.84 39
1598.93 31
1599.02 24
1599.12 19
1599.21 16
1599.30 17
1599.39 21
1599.48 28
1599.57 36
1599.67 44
1599.76 52
1599.85 59
1599.94 66
1600.03 73
1600.12 79
1600.22 83
1600.31 85
1600.40 85
1600.49 83
1600.58 80
1600.68 77
1600.77 75
1600.86 77
1600.95 82
1601.04 89
1601.13 99
1601.23 109
1601.32 118
1601.41 126
1601.50 130
1601.59 131
1601.69 128
1601.78 122
1601.87 112
1601.96 100
1602.05 87
1602.14 73
1602.24 59
1602.33 45
1602.42 33
1602.51 22
1602.60 13
1602.70 6
1602.79 2
1602.88 1
1602.97 5
1603.06 13
1603.15 25
1603.25 41
1603.34 58
1603.43 74
1603.52 89
1603.61 100
1603.71 108
1603.80 111
1603.89 111
1603.98 109
1604.07 105
1604.17 98
1604.26 91
1604.35 81
1604.44 70
1604.53 58
1604.62 45
1604.72 32
1604.81 19
1604.90 9
1604.99 2
1605.08 0
1605.18 0
1605.27 3
1605.36 11
1605.45 22
1605.54 35
1605.64 48
1605.73 60
1605.82 70
1605.91 78
1606.00 82
1606.10 83
1606.19 81
1606.28 77
1606.37 70
1606.46 63
1606.55 54
1606.65 45
1606.74 35
1606.83 26
1606.92 19
1607.01 13
1607.11 10
1607.20 11
1607.29 15
1607.38 23
1607.47 34
1607.57 46
1607.66 59
1607.75 69
1607.84 77
1607.93 80
1608.03 80
1608.12 77
1608.21 73
1608.30 71
1608.39 72
1608.49 77
1608.58 86
1608.67 96
1608.76 106
1608.85 114
1608.95 119
1609.04 120
1609.13 117
1609.22 112
1609.31 106
1609.41 100
1609.50 96
1609.59 93
1609.68 92
1609.77 93
1609.87 94
1609.96 95
1610.05 96
1610.14 96
1610.24 94
1610.33 92
1610.42 89
1610.51 85
1610.60 82
1610.70 80
1610.79 81
1610.88 84
1610.97 88
1611.06 95
1611.16 101
1611.25 104
1611.34 105
1611.43 100
1611.52 92
1611.62 80
1611.71 67
1611.80 52
1611.89 40
1611.98 30
1612.08 23
1612.17 20
1612.26 21
1612.35 25
1612.45 33
1612.54 41
1612.63 51
1612.72 60
1612.81 67
1612.91 72
1613.00 73
1613.09 72
1613.18 69
1613.27 65
1613.37 61
1613.46 60
1613.55 63
1613.64 69
1613.74 78
1613.83 89
1613.92 101
1614.01 112
1614.10 121
1614.20 125
1614.29 126
1614.38 122
1614.47 115
1614.56 106
1614.66 97
1614.75 90
1614.84 85
1614.93 83
1615.03 83
1615.12 85
1615.21 87
1615.30 88
1615.39 86
1615.49 81
1615.58 75
1615.67 68
1615.76 61
1615.86 56
1615.95 53
1616.04 53
1616.13 55
1616.22 58
1616.32 59
1616.41 58
1616.50 55
1616.59 49
1616.69 42
1616.78 35
1616.87 30
1616.96 28
1617.05 29
1617.15 34
1617.24 40
1617.33 49
1617.42 58
1617.52 66
1617.61 72
1617.70 77
1617.79 78
1617.88 77
1617.98 74
1618.07 69
1618.16 63
1618.25 56
1618.35 49
1618.44 42
1618.53 36
1618.62 32
1618.72 30
1618.81 30
1618.90 34
1618.99 41
1619.08 50
1619.18 60
1619.27 71
1619.36 80
1619.45 87
1619.55 92
1619.64 96
1619.73 99
1619.82 101
1619.92 103
1620.01 105
1620.10 106
1620.19 108
1620.28 108
1620.38 108
1620.47 107
1620.56 106
1620.65 106
1620.75 107
1620.84 108
1620.93 110
1621.02 113
1621.12 115
1621.21 116
1621.30 116
1621.39 115
1621.49 113
1621.58 111
1621.67 107
1621.76 104
1621.85 100
1621.95 97
1622.04 94
1622.13 94
1622.22 95
1622.32 97
1622.41 100
1622.50 103
1622.59 105
1622.69 104
1622.78 102
1622.87 98
1622.96 92
1623.06 85
1623.15 77
1623.24 68
1623.33 59
1623.43 51
1623.52 44
1623.61 39
1623.70 36
1623.80 35
1623.89 35
1623.98 36
1624.07 37
1624.17 36
1624.26 34
1624.35 31
1624.44 27
1624.54 23
1624.63 20
1624.72 19
1624.81 20
1624.90 23
1625.00 29
1625.09 35
1625.18 42
1625.27 48
1625.37 54
1625.46 59
1625.55 63
1625.64 66
1625.74 67
1625.83 67
1625.92 66
1626.01 65
1626.11 63
1626.20 63
1626.29 63
1626.38 65
1626.48 67
1626.57 72
1626.66 77
1626.75 83
1626.85 90
1626.94 98
1627.03 106
1627.13 113
1627.22 119
1627.31 121
1627.40 119
1627.50 114
1627.59 104
1627.68 94
1627.77 84
1627.87 77
1627.96 75
1628.05 78
1628.14 85
1628.24 95
1628.33 104
1628.42 111
1628.51 115
1628.61 115
1628.70 113
1628.79 109
1628.88 103
1628.98 97
1629.07 89
1629.16 81
1629.25 73
1629.35 67
1629.44 62
1629.53 61
1629.62 62
1629.72 67
1629.81 73
1629.90 81
1629.99 88
1630.09 94
1630.18 98
1630.27 99
1630.37 96
1630.46 91
1630.55 83
1630.64 74
1630.74 64
1630.83 56
1630.92 49
1631.01 45
1631.11 43
1631.20 44
1631.29 46
1631.38 48
1631.48 49
1631.57 49
1631.66 48
1631.76 45
1631.85 41
1631.94 38
1632.03 35
1632.13 34
1632.22 34
1632.31 36
1632.40 39
1632.50 41
1632.59 42
1632.68 39
1632.77 32
1632.87 23
1632.96 13
1633.05 3
1633.15 0
1633.24 0
1633.33 0
1633.42 0
1633.52 0
1633.61 0
1633.70 0
1633.79 0
1633.89 0
1633.98 3
1634.07 6
1634.17 12
1634.26 20
1634.35 31
1634.44 42
1634.54 55
1634.63 66
1634.72 76
1634.81 84
1634.91 89
1635.00 92
1635.09 94
1635.19 94
1635.28 94
1635.37 94
1635.46 93
1635.56 90
1635.65 86
1635.74 79
1635.84 71
1635.93 62
1636.02 54
1636.11 48
1636.21 46
1636.30 48
1636.39 52
1636.48 58
1636.58 63
1636.67 65
1636.76 64
1636.86 59
1636.95 52
1637.04 44
1637.13 36
1637.23 29
1637.32 24
1637.41 20
1637.51 15
1637.60 11
1637.69 6
1637.78 1
1637.88 0
1637.97 0
1638.06 0
1638.16 0
1638.25 0
1638.34 0
1638.43 0
1638.53 0
1638.62 7
1638.71 14
1638.81 20
1638.90 25
1638.99 29
1639.08 33
1639.18 37
1639.27 42
1639.36 46
1639.46 51
1639.55 55
1639.64 58
1639.73 60
1639.83 62
1639.92 64
1640.01 66
1640.11 70
1640.20 76
1640.29 83
1640.38 91
1640.48 99
1640.57 106
1640.66 112
1640.76 115
1640.85 117
1640.94 117
1641.04 117
1641.13 117
1641.22 116
1641.31 116
1641.41 115
1641.50 114
1641.59 113
1641.69 111
1641.78 108
1641.87 107
1641.96 106
1642.06 105
1642.15 106
1642.24 107
1642.34 107
1642.43 105
1642.52 102
1642.62 96
1642.71 87
1642.80 75
1642.89 62
1642.99 48
1643.08 35
1643.17 23
1643.27 13
1643.36 5
1643.45 0
1643.55 0
1643.64 0
1643.73 0
1643.82 0
1643.92 0
1644.01 0
1644.10 0
1644.20 0
1644.29 0
1644.38 5
1644.48 10
1644.57 16
1644.66 21
1644.75 25
1644.85 26
1644.94 25
1645.03 23
1645.13 20
1645.22 17
1645.31 16
1645.41 16
1645.50 18
1645.59 22
1645.68 27
1645.78 31
1645.87 35
1645.96 36
1646.06 35
1646.15 33
1646.24 30
1646.34 27
1646.43 25
1646.52 26
1646.62 28
1646.71 31
1646.80 34
1646.89 38
1646.99 43
1647.08 49
1647.17 58
1647.27 68
1647.36 79
1647.45 90
1647.55 100
1647.64 108
1647.73 113
1647.83 116
1647.92 119
1648.01 120
1648.11 119
1648.20 117
1648.29 112
1648.38 104
1648.48 92
1648.57 76
1648.66 59
1648.76 43
1648.85 30
1648.94 23
1649.04 22
1649.13 28
1649.22 38
1649.32 50
1649.41 62
1649.50 70
1649.60 74
1649.69 72
1649.78 67
1649.88 60
1649.97 52
1650.06 46
1650.15 43
1650.25 42
1650.34 42
1650.43 42
1650.53 39
1650.62 35
1650.71 28
1650.81 20
1650.90 12
1650.99 6
1651.09 1
1651.18 0
1651.27 0
1651.37 0
1651.46 0
1651.55 0
1651.65 0
1651.74 0
1651.83 0
1651.93 2
1652.02 7
1652.11 12
1652.21 17
1652.30 21
1652.39 25
1652.49 30
1652.58 35
1652.67 43
1652.77 52
1652.86 63
1652.95 74
1653.05 85
1653.14 96
1653.23 105
1653.32 113
1653.42 121
1653.51 128
1653.60 135
1653.70 139
1653.79 142
1653.88 143
1653.98 140
1654.07 134
1654.16 127
1654.26 118
1654.35 109
1654.44 101
1654.54 95
1654.63 91
1654.72 89
1654.82 88
1654.91 89
1655.00 92
1655.10 94
1655.19 96
1655.28 98
1655.38 98
1655.47 97
1655.56 95
1655.66 92
1655.75 90
1655.84 89
1655.94 88
1656.03 89
1656.12 91
1656.22 91
1656.31 90
1656.40 88
1656.50 83
1656.59 77
1656.68 68
1656.78 58
1656.87 48
1656.96 37
1657.06 25
1657.15 13
1657.24 2
1657.34 0
1657.43 0
1657.53 0
1657.62 0
1657.71 0
1657.81 0
1657.90 0
1657.99 12
1658.09 26
1658.18 40
1658.27 53
1658.37 64
1658.46 73
1658.55 79
1658.65 82
1658.74 82
1658.83 77
1658.93 71
1659.02 63
1659.11 54
1659.21 47
1659.30 42
1659.39 40
1659.49 39
1659.58 38
1659.67 37
1659.77 35
1659.86 32
1659.95 30
1660.05 29
1660.14 32
1660.23 38
1660.33 47
1660.42 59
1660.52 72
1660.61 83
1660.70 91
1660.80 95
1660.89 96
1660.98 93
1661.08 87
1661.17 81
1661.26 73
1661.36 66
1661.45 59
1661.54 53
1661.64 48
1661.73 45
1661.82 42
1661.92 41
1662.01 39
1662.10 38
1662.20 35
1662.29 33
1662.39 30
1662.48 29
1662.57 30
1662.67 33
1662.76 39
1662.85 47
1662.95 57
1663.04 66
1663.13 74
1663.23 81
1663.32 87
1663.41 92
1663.51 96
1663.60 99
1663.69 100
1663.79 101
1663.88 99
1663.98 96
1664.07 93
1664.16 91
1664.26 89
1664.35 88
1664.44 87
1664.54 87
1664.63 88
1664.72 88
1664.82 88
1664.91 89
1665.01 92
1665.10 96
1665.19 101
1665.29 107
1665.38 112
1665.47 116
1665.57 119
1665.66 120
1665.75 121
1665.85 123
1665.94 125
1666.03 127
1666.13 128
1666.22 127
1666.32 123
1666.41 117
1666.50 111
1666.60 106
1666.69 106
1666.78 110
1666.88 119
1666.97 131
1667.07 145
1667.16 157
1667.25 167
1667.35 173
1667.44 175
1667.53 172
1667.63 166
1667.72 158
1667.81 148
1667.91 138
1668.00 128
1668.10 120
1668.19 113
1668.28 107
1668.38 103
1668.47 100
1668.56 97
1668.66 94
1668.75 92
1668.85 89
1668.94 87
1669.03 84
1669.13 82
1669.22 79
1669.31 76
1669.41 74
1669.50 74
1669.60 75
1669.69 79
1669.78 85
1669.88 92
1669.97 100
1670.06 106
1670.16 110
1670.25 111
1670.34 108
1670.44 102
1670.53 95
1670.63 87
1670.72 81
1670.81 76
1670.91 73
1671.00 73
1671.10 73
1671.19 74
1671.28 74
1671.38 71
1671.47 65
1671.56 57
1671.66 47
1671.75 36
1671.85 26
1671.94 19
1672.03 16
1672.13 17
1672.22 23
1672.31 32
1672.41 43
1672.50 55
1672.60 66
1672.69 75
1672.78 82
1672.88 85
1672.97 85
1673.07 81
1673.16 75
1673.25 65
1673.35 53
1673.44 38
1673.53 22
1673.63 6
1673.72 0
1673.82 0
1673.91 0
1674.00 0
1674.10 0
1674.19 0
1674.29 0
1674.38 8
1674.47 18
1674.57 25
1674.66 30
1674.75 32
1674.85 31
1674.94 30
1675.04 27
1675.13 23
1675.22 18
1675.32 11
1675.41 4
1675.51 0
1675.60 0
1675.69 0
1675.79 0
1675.88 0
1675.98 0
1676.07 0
1676.16 0
1676.26 6
1676.35 12
1676.44 15
1676.54 17
1676.63 17
1676.73 17
1676.82 17
1676.91 18
1677.01 21
1677.10 26
1677.20 32
1677.29 38
1677.38 43
1677.48 49
1677.57 53
1677.67 58
1677.76 61
1677.85 64
1677.95 66
1678.04 66
1678.14 65
1678.23 61
1678.32 55
1678.42 49
1678.51 43
1678.61 37
1678.70 34
1678.79 32
1678.89 34
1678.98 38
1679.08 45
1679.17 52
1679.26 60
1679.36 66
1679.45 70
1679.55 71
1679.64 68
1679.73 61
1679.83 52
1679.92 41
1680.02 30
1680.11 20
1680.20 13
1680.30 9
1680.39 8
1680.49 11
1680.58 17
1680.67 25
1680.77 35
1680.86 45
1680.96 55
1681.05 63
1681.14 69
1681.24 72
1681.33 72
1681.43 70
1681.52 67
1681.61 63
1681.71 60
1681.80 58
1681.90 59
1681.99 61
1682.09 65
1682.18 68
1682.27 70
1682.37 71
1682.46 69
1682.56 65
1682.65 59
1682.74 52
1682.84 47
1682.93 43
1683.03 41
1683.12 41
1683.21 43
1683.31 45
1683.40 46
1683.50 46
1683.59 43
1683.68 39
1683.78 33
1683.87 25
1683.97 18
1684.06 12
1684.16 9
1684.25 9
1684.34 13
1684.44 20
1684.53 30
1684.63 41
1684.72 53
1684.81 62
1684.91 69
1685.00 73
1685.10 75
1685.19 74
1685.29 73
1685.38 72
1685.47 73
1685.57 74
1685.66 76
1685.76 77
1685.85 77
1685.94 75
1686.04 72
1686.13 68
1686.23 64
1686.32 62
1686.42 61
1686.51 62
1686.60 64
1686.70 66
1686.79 68
1686.89 68
1686.98 67
1687.08 65
1687.17 63
1687.26 61
1687.36 59
1687.45 59
1687.55 61
1687.64 63
1687.73 67
1687.83 71
1687.92 77
1688.02 84
1688.11 91
1688.21 99
1688.30 104
1688.39 108
1688.49 108
1688.58 106
1688.68 100
1688.77 94
1688.87 88
1688.96 84
1689.05 84
1689.15 87
1689.24 94
1689.34 102
1689.43 109
1689.53 115
1689.62 117
1689.71 118
1689.81 117
1689.90 117
1690.00 118
1690.09 122
1690.19 128
1690.28 136
1690.37 145
1690.47 152
1690.56 157
1690.66 160
1690.75 160
1690.85 157
1690.94 151
1691.04 142
1691.13 131
1691.22 117
1691.32 101
1691.41 86
1691.51 74
1691.60 65
1691.70 62
1691.79 64
1691.88 71
1691.98 80
1692.07 91
1692.17 99
1692.26 104
1692.36 104
1692.45 100
1692.54 92
1692.64 82
1692.73 71
1692.83 62
1692.92 56
1693.02 52
1693.11 51
1693.21 53
1693.30 56
1693.39 59
1693.49 63
1693.58 65
1693.68 67
1693.77 66
1693.87 65
1693.96 62
1694.06 57
1694.15 52
1694.24 46
1694.34 39
1694.43 32
1694.53 24
1694.62 16
1694.72 8
1694.81 0
1694.91 0
1695.00 0
1695.09 0
1695.19 0
1695.28 0
1695.38 0
1695.47 0
1695.57 0
1695.66 7
1695.76 13
1695.85 19
1695.94 24
1696.04 31
1696.13 37
1696.23 43
1696.32 49
1696.42 53
1696.51 55
1696.61 56
1696.70 54
1696.79 51
1696.89 48
1696.98 44
1697.08 42
1697.17 41
1697.27 41
1697.36 44
1697.46 48
1697.55 53
1697.65 58
1697.74 63
1697.83 66
1697.93 67
1698.02 65
1698.12 62
1698.21 58
1698.31 52
1698.40 47
1698.50 44
1698.59 43
1698.68 44
1698.78 46
1698.87 50
1698.97 53
1699.06 56
1699.16 57
1699.25 56
1699.35 54
1699.44 52
1699.54 51
1699.63 51
1699.73 53
1699.82 57
1699.91 62
1700.01 67
1700.10 72
1700.20 76
1700.29 79
1700.39 80
1700.48 80
1700.58 80
1700.67 80
1700.77 81
1700.86 84
1700.95 91
1701.05 100
1701.14 113
1701.24 126
1701.33 137
1701.43 145
1701.52 147
1701.62 142
1701.71 132
1701.81 117
1701.90 101
1702.00 85
1702.09 71
1702.18 60
1702.28 52
1702.37 47
1702.47 44
1702.56 41
1702.66 41
1702.75 41
1702.85 43
1702.94 47
1703.04 51
1703.13 55
1703.23 59
1703.32 62
1703.42 64
1703.51 64
1703.60 63
1703.70 61
1703.79 57
1703.89 53
1703.98 47
1704.08 42
1704.17 38
1704.27 34
1704.36 32
1704.46 32
1704.55 33
1704.65 36
1704.74 40
1704.84 44
1704.93 48
1705.03 51
1705.12 54
1705.22 55
1705.31 56
1705.40 57
1705.50 58
1705.59 58
1705.69 58
1705.78 58
1705.88 58
1705.97 57
1706.07 56
1706.16 56
1706.26 57
1706.35 59
1706.45 64
1706.54 69
1706.64 75
1706.73 80
1706.83 83
1706.92 83
1707.02 79
1707.11 74
1707.20 67
1707.30 62
1707.39 59
1707.49 59
1707.58 63
1707.68 70
1707.77 79
1707.87 89
1707.96 98
1708.06 106
1708.15 111
1708.25 114
1708.34 115
1708.44 114
1708.53 113
1708.63 111
1708.72 110
1708.82 109
1708.91 109
1709.01 108
1709.10 107
1709.20 104
1709.29 99
1709.39 93
1709.48 87
1709.58 81
1709.67 77
1709.77 74
1709.86 72
1709.95 70
1710.05 67
1710.14 64
1710.24 59
1710.33 55
1710.43 51
1710.52 50
1710.62 51
1710.71 55
1710.81 61
1710.90 69
1711.00 77
1711.09 85
1711.19 91
1711.28 95
1711.38 97
1711.47 97
1711.57 95
1711.66 93
1711.76 91
1711.85 91
1711.95 91
1712.04 93
1712.14 96
1712.23 100
1712.33 104
1712.42 108
1712.52 110
1712.61 111
1712.71 109
1712.80 104
1712.90 97
1712.99 87
1713.09 76
1713.18 64
1713.28 53
1713.37 43
1713.47 34
1713.56 25
1713.66 17
1713.75 10
1713.85 3
1713.94 0
1714.04 0
1714.13 0
1714.23 0
1714.32 0
1714.42 0
1714.51 0
1714.61 0
1714.70 0
1714.80 1
1714.89 3
1714.99 5
1715.08 9
1715.18 14
1715.27 18
1715.37 21
1715.46 22
1715.56 21
1715.65 18
1715.75 14
1715.84 10
1715.94 7
1716.03 5
1716.13 4
1716.22 4
1716.32 4
1716.41 3
1716.51 2
1716.60 2
1716.70 1
1716.79 2
1716.89 4
1716.98 6
1717.08 9
1717.17 11
1717.27 13
1717.36 15
1717.46 17
1717.55 19
1717.65 22
1717.74 25
1717.84 28
1717.93 29
1718.03 30
1718.12 29
1718.22 27
1718.31 24
1718.41 23
1718.50 22
1718.60 23
1718.69 25
1718.79 28
1718.88 30
1718.98 32
1719.07 32
1719.17 33
1719.26 34
1719.36 37
1719.45 40
1719.55 43
1719.64 46
1719.74 46
1719.83 44
1719.93 38
1720.02 30
1720.12 20
1720.22 12
1720.31 5
1720.41 3
1720.50 5
1720.60 11
1720.69 21
1720.79 31
1720.88 41
1720.98 50
1721.07 56
1721.17 62
1721.26 67
1721.36 73
1721.45 80
1721.55 88
1721.64 98
1721.74 107
1721.83 117
1721.93 125
1722.02 131
1722.12 135
1722.21 135
1722.31 134
1722.40 130
1722.50 125
1722.59 120
1722.69 117
1722.79 116
1722.88 116
1722.98 119
1723.07 123
1723.17 126
1723.26 129
1723.36 129
1723.45 127
1723.55 123
1723.64 118
1723.74 112
1723.83 108
1723.93 106
1724.02 106
1724.12 109
1724.21 114
1724.31 121
1724.40 127
1724.50 133
1724.59 137
1724.69 138
1724.79 135
1724.88 129
1724.98 120
1725.07 109
1725.17 97
1725.26 87
1725.36 78
1725.45 71
1725.55 66
1725.64 62
1725.74 58
1725.83 55
1725.93 53
1726.02 51
1726.12 52
1726.21 54
1726.31 58
1726.41 63
1726.50 67
1726.60 69
1726.69 68
1726.79 64
1726.88 56
1726.98 47
1727.07 36
1727.17 27
1727.26 20
1727.36 17
1727.45 16
1727.55 17
1727.64 19
1727.74 22
1727.84 24
1727.93 28
1728.03 34
1728.12 42
1728.22 53
1728.31 65
1728.41 78
1728.50 89
1728.60 97
1728.69 102
1728.79 103
1728.88 102
1728.98 101
1729.08 100
1729.17 100
1729.27 101
1729.36 102
1729.46 103
1729.55 103
1729.65 101
1729.74 99
1729.84 97
1729.93 95
1730.03 95
1730.12 96
1730.22 98
1730.32 101
1730.41 104
1730.51 108
1730.60 111
1730.70 114
1730.79 115
1730.89 116
1730.98 115
1731.08 113
1731.17 110
1731.27 106
1731.37 103
1731.46 101
1731.56 101
1731.65 102
1731.75 103
1731.84 105
1731.94 106
1732.03 105
1732.13 102
1732.22 98
1732.32 92
1732.42 85
1732.51 78
1732.61 71
1732.70 64
1732.80 58
1732.89 54
1732.99 52
1733.08 52
1733.18 55
1733.27 62
1733.37 70
1733.47 80
1733.56 90
1733.66 99
1733.75 105
1733.85 110
1733.94 112
1734.04 111
1734.13 109
1734.23 105
1734.33 99
1734.42 92
1734.52 84
1734.61 75
1734.71 67
1734.80 59
1734.90 51
1734.99 44
1735.09 38
1735.19 31
1735.28 24
1735.38 18
1735.47 14
1735.57 11
1735.66 10
1735.76 9
1735.85 9
1735.95 7
1736.05 5
1736.14 2
1736.24 0
1736.33 0
1736.43 0
1736.52 0
1736.62 0
1736.71 0
1736.81 1
1736.91 1
1737.00 1
1737.10 0
1737.19 0
1737.29 0
1737.38 2
1737.48 5
1737.58 9
1737.67 13
1737.77 19
1737.86 25
1737.96 31
1738.05 40
1738.15 49
1738.24 60
1738.34 71
1738.44 82
1738.53 92
1738.63 99
1738.72 103
1738.82 103
1738.91 102
1739.01 99
1739.11 97
1739.20 97
1739.30 100
1739.39 106
1739.49 116
1739.58 130
1739.68 146
1739.78 164
1739.87 185
1739.97 207
1740.06 229
1740.16 251
1740.25 271
1740.35 289
1740.45 304
1740.54 316
1740.64 326
1740.73 337
1740.83 348
1740.92 361
1741.02 375
1741.12 390
1741.21 405
1741.31 419
1741.40 430
1741.50 439
1741.59 446
1741.69 450
1741.79 453
1741.88 454
1741.98 453
1742.07 452
1742.17 451
1742.26 450
1742.36 449
1742.46 450
1742.55 451
1742.65 451
1742.74 448
1742.84 441
1742.93 430
1743.03 414
1743.13 396
1743.22 376
1743.32 357
1743.41 342
1743.51 330
1743.60 322
1743.70 317
1743.80 314
1743.89 312
1743.99 311
1744.08 309
1744.18 308
1744.28 308
1744.37 309
1744.47 311
1744.56 314
1744.66 318
1744.75 321
1744.85 324
1744.95 325
1745.04 325
1745.14 326
1745.23 329
1745.33 335
1745.43 348
1745.52 367
1745.62 395
1745.71 431
1745.81 473
1745.90 522
1746.00 576
1746.10 635
1746.19 700
1746.29 771
1746.38 847
1746.48 927
1746.58 1010
1746.67 1095
1746.77 1177
1746.86 1257
1746.96 1332
1747.05 1401
1747.15 1464
1747.25 1520
1747.34 1568
1747.44 1609
1747.53 1642
1747.63 1667
1747.73 1684
1747.82 1695
1747.92 1700
1748.01 1698
1748.11 1690
1748.21 1675
1748.30 1656
1748.40 1632
1748.49 1607
1748.59 1581
1748.69 1555
1748.78 1529
1748.88 1502
1748.97 1470
1749.07 1433
1749.17 1389
1749.26 1339
1749.36 1283
1749.45 1224
1749.55 1165
1749.64 1109
1749.74 1056
1749.84 1008
1749.93 963
1750.03 921
1750.12 880
1750.22 841
1750.32 802
1750.41 765
1750.51 730
1750.60 698
1750.70 668
1750.80 640
1750.89 612
1750.99 584
1751.08 554
1751.18 522
1751.28 490
1751.37 459
1751.47 430
1751.56 405
1751.66 385
1751.76 370
1751.85 359
1751.95 350
1752.04 342
1752.14 333
1752.24 322
1752.33 309
1752.43 294
1752.52 277
1752.62 259
1752.72 240
1752.81 223
1752.91 209
1753.00 198
1753.10 192
1753.20 190
1753.29 190
1753.39 190
1753.49 190
1753.58 187
1753.68 183
1753.77 178
1753.87 172
1753.97 168
1754.06 166
1754.16 165
1754.25 164
1754.35 163
1754.45 160
1754.54 156
1754.64 151
1754.73 146
1754.83 144
1754.93 143
1755.02 145
1755.12 148
1755.21 153
1755.31 157
1755.41 160
1755.50 162
1755.60 162
1755.70 162
1755.79 159
1755.89 155
1755.98 148
1756.08 140
1756.18 131
1756.27 123
1756.37 116
1756.46 111
1756.56 110
1756.66 112
1756.75 115
1756.85 120
1756.95 124
1757.04 127
1757.14 129
1757.23 130
1757.33 130
1757.43 130
1757.52 131
1757.62 133
1757.71 136
1757.81 139
1757.91 143
1758.00 148
1758.10 152
1758.20 155
1758.29 156
1758.39 155
1758.48 152
1758.58 147
1758.68 140
1758.77 131
1758.87 119
1758.96 106
1759.06 92
1759.16 79
1759.25 67
1759.35 59
1759.45 57
1759.54 60
1759.64 67
1759.73 76
1759.83 85
1759.93 92
1760.02 94
1760.12 92
1760.22 86
1760.31 79
1760.41 72
1760.50 66
1760.60 63
1760.70 62
1760.79 63
1760.89 65
1760.99 69
1761.08 74
1761.18 81
1761.27 88
1761.37 95
1761.47 103
1761.56 110
1761.66 116
1761.76 120
1761.85 123
1761.95 124
1762.05 126
1762.14 128
1762.24 130
1762.33 132
1762.43 136
1762.53 140
1762.62 146
1762.72 152
1762.82 159
1762.91 165
1763.01 169
1763.10 169
1763.20 165
1763.30 157
1763.39 147
1763.49 137
1763.59 128
1763.68 123
1763.78 122
1763.88 124
1763.97 128
1764.07 131
1764.16 130
1764.26 127
1764.36 119
1764.45 109
1764.55 99
1764.65 89
1764.74 82
1764.84 78
1764.94 75
1765.03 73
1765.13 72
1765.22 70
1765.32 69
1765.42 67
1765.51 67
1765.61 68
1765.71 69
1765.80 71
1765.90 72
1766.00 72
1766.09 69
1766.19 65
1766.28 59
1766.38 51
1766.48 45
1766.57 39
1766.67 35
1766.77 32
1766.86 30
1766.96 27
1767.06 24
1767.15 18
1767.25 12
1767.35 5
1767.44 0
1767.54 0
1767.63 0
1767.73 0
1767.83 0
1767.92 0
1768.02 0
1768.12 0
1768.21 0
1768.31 5
1768.41 14
1768.50 24
1768.60 33
1768.70 40
1768.79 45
1768.89 46
1768.99 47
1769.08 46
1769.18 45
1769.27 45
1769.37 45
1769.47 44
1769.56 42
1769.66 37
1769.76 31
1769.85 25
1769.95 21
1770.05 19
1770.14 22
1770.24 30
1770.34 41
1770.43 54
1770.53 66
1770.63 76
1770.72 81
1770.82 82
1770.92 79
1771.01 72
1771.11 64
1771.20 55
1771.30 47
1771.40 39
1771.49 33
1771.59 29
1771.69 26
1771.78 25
1771.88 27
1771.98 31
1772.07 37
1772.17 44
1772.27 52
1772.36 58
1772.46 65
1772.56 70
1772.65 74
1772.75 77
1772.85 81
1772.94 85
1773.04 90
1773.14 95
1773.23 99
1773.33 102
1773.43 101
1773.52 99
1773.62 93
1773.72 88
1773.81 83
1773.91 80
1774.01 80
1774.10 80
1774.20 81
1774.30 80
1774.39 77
1774.49 72
1774.59 64
1774.68 57
1774.78 51
1774.88 48
1774.97 47
1775.07 49
1775.17 51
1775.26 54
1775.36 54
1775.46 53
1775.55 51
1775.65 47
1775.75 43
1775.84 39
1775.94 37
1776.04 36
1776.13 38
1776.23 41
1776.33 46
1776.42 51
1776.52 55
1776.62 58
1776.71 58
1776.81 56
1776.91 51
1777.00 44
1777.10 37
1777.20 31
1777.29 26
1777.39 22
1777.49 20
1777.58 18
1777.68 16
1777.78 15
1777.87 14
1777.97 15
1778.07 18
1778.16 22
1778.26 27
1778.36 31
1778.45 34
1778.55 35
1778.65 33
1778.74 30
1778.84 27
1778.94 24
1779.03 21
1779.13 18
1779.23 16
1779.32 13
1779.42 10
1779.52 6
1779.61 3
1779.71 2
1779.81 4
1779.90 8
1780.00 15
1780.10 25
1780.19 36
1780.29 47
1780.39 57
1780.49 65
1780.58 69
1780.68 70
1780.78 69
1780.87 64
1780.97 59
1781.07 54
1781.16 50
1781.26 49
1781.36 49
1781.45 51
1781.55 54
1781.65 57
1781.74 59
1781.84 60
1781.94 59
1782.03 55
1782.13 50
1782.23 43
1782.33 34
1782.42 22
1782.52 9
1782.62 0
1782.71 0
1782.81 0
1782.91 0
1783.00 0
1783.10 0
1783.20 0
1783.29 0
1783.39 6
1783.49 17
1783.58 26
1783.68 32
1783.78 34
1783.87 31
1783.97 24
1784.07 15
1784.17 4
1784.26 0
1784.36 0
1784.46 0
1784.55 0
1784.65 0
1784.75 0
1784.84 1
1784.94 9
1785.04 17
1785.13 25
1785.23 33
1785.33 43
1785.43 55
1785.52 69
1785.62 85
1785.72 101
1785.81 116
1785.91 128
1786.01 136
1786.10 140
1786.20 139
1786.30 136
1786.39 131
1786.49 125
1786.59 119
1786.69 114
1786.78 110
1786.88 105
1786.98 100
1787.07 96
1787.17 93
1787.27 92
1787.36 93
1787.46 95
1787.56 97
1787.66 99
1787.75 98
1787.85 94
1787.95 86
1788.04 76
1788.14 63
1788.24 50
1788.33 38
1788.43 27
1788.53 19
1788.63 12
1788.72 7
1788.82 4
1788.92 3
1789.01 3
1789.11 4
1789.21 6
1789.30 8
1789.40 11
1789.50 13
1789.60 15
1789.69 17
1789.79 20
1789.89 24
1789.98 30
1790.08 37
1790.18 45
1790.28 52
1790.37 57
1790.47 59
1790.57 58
1790.66 54
1790.76 49
1790.86 44
1790.95 40
1791.05 38
1791.15 38
1791.25 40
1791.34 43
1791.44 47
1791.54 50
1791.63 53
1791.73 54
1791.83 54
1791.93 53
1792.02 51
1792.12 49
1792.22 48
1792.31 48
1792.41 51
1792.51 56
1792.61 62
1792.70 69
1792.80 75
1792.90 79
1792.99 79
1793.09 76
1793.19 70
1793.29 60
1793.38 50
1793.48 40
1793.58 32
1793.67 26
1793.77 23
1793.87 24
1793.97 28
1794.06 33
1794.16 39
1794.26 44
1794.35 48
1794.45 50
1794.55 51
1794.65 51
1794.74 51
1794.84 53
1794.94 56
1795.03 60
1795.13 65
1795.23 72
1795.33 78
1795.42 84
1795.52 90
1795.62 97
1795.72 105
1795.81 115
1795.91 127
1796.01 142
1796.10 159
1796.20 175
1796.30 190
1796.40 201
1796.49 207
1796.59 207
1796.69 202
1796.78 193
1796.88 182
1796.98 170
1797.08 160
1797.17 151
1797.27 145
1797.37 142
1797.47 142
1797.56 143
1797.66 145
1797.76 147
1797.85 146
1797.95 144
1798.05 140
1798.15 136
1798.24 131
1798.34 127
1798.44 124
1798.54 122
1798.63 122
1798.73 122
1798.83 122
1798.92 121
1799.02 120
1799.12 118
1799.22 114
1799.31 110
1799.41 106
1799.51 102
1799.61 100
1799.70 101
1799.80 106
1799.90 115
1799.99 129
1800.09 146
1800.19 165
1800.29 184
1800.38 202
1800.48 219
1800.58 233
1800.68 245
1800.77 255
1800.87 263
1800.97 269
1801.07 272
1801.16 274
1801.26 273
1801.36 273
1801.46 273
1801.55 276
1801.65 284
1801.75 296
1801.84 313
1801.94 334
1802.04 359
1802.14 384
1802.23 410
1802.33 433
1802.43 453
1802.53 470
1802.62 483
1802.72 493
1802.82 500
1802.92 506
1803.01 513
1803.11 522
1803.21 534
1803.31 550
1803.40 569
1803.50 592
1803.60 618
1803.70 646
1803.79 678
1803.89 713
1803.99 751
1804.08 792
1804.18 834
1804.28 873
1804.38 906
1804.47 932
1804.57 948
1804.67 955
1804.77 956
1804.86 953
1804.96 947
1805.06 941
1805.16 936
1805.25 930
1805.35 922
1805.45 911
1805.55 896
1805.64 879
1805.74 859
1805.84 838
1805.94 816
1806.03 794
1806.13 771
1806.23 748
1806.33 724
1806.42 699
1806.52 672
1806.62 644
1806.72 615
1806.81 585
1806.91 553
1807.01 522
1807.11 492
1807.20 464
1807.30 439
1807.40 419
1807.50 403
1807.59 392
1807.69 385
1807.79 381
1807.89 377
1807.98 373
1808.08 368
1808.18 360
1808.28 350
1808.37 339
1808.47 328
1808.57 317
1808.67 307
1808.76 300
1808.86 293
1808.96 288
1809.06 283
1809.16 278
1809.25 272
1809.35 264
1809.45 254
1809.55 243
1809.64 231
1809.74 220
1809.84 209
1809.94 200
1810.03 194
1810.13 192
1810.23 193
1810.33 196
1810.42 201
1810.52 206
1810.62 210
1810.72 213
1810.81 215
1810.91 215
1811.01 215
1811.11 215
1811.20 214
1811.30 213
1811.40 212
1811.50 211
1811.60 209
1811.69 208
1811.79 206
1811.89 203
1811.99 201
1812.08 199
1812.18 195
1812.28 191
1812.38 185
1812.47 177
1812.57 168
1812.67 157
1812.77 145
1812.86 132
1812.96 119
1813.06 105
1813.16 93
1813.26 83
1813.35 74
1813.45 68
1813.55 64
1813.65 61
1813.74 57
1813.84 53
1813.94 48
1814.04 42
1814.13 36
1814.23 32
1814.33 30
1814.43 30
1814.53 32
1814.62 35
1814.72 36
1814.82 34
1814.92 31
1815.01 25
1815.11 18
1815.21 12
1815.31 9
1815.41 8
1815.50 9
1815.60 11
1815.70 13
1815.80 13
1815.89 11
1815.99 7
1816.09 3
1816.19 0
1816.29 0
1816.38 0
1816.48 0
1816.58 0
1816.68 0
1816.77 0
1816.87 0
1816.97 0
1817.07 1
1817.17 6
1817.26 13
1817.36 22
1817.46 35
1817.56 49
1817.65 65
1817.75 81
1817.85 98
1817.95 113
1818.05 127
1818.14 139
1818.24 149
1818.34 156
1818.44 162
1818.53 166
1818.63 168
1818.73 169
1818.83 167
1818.93 163
1819.02 156
1819.12 146
1819.22 135
1819.32 122
1819.41 108
1819.51 94
1819.61 81
1819.71 71
1819.81 63
1819.90 60
1820.00 61
1820.10 67
1820.20 77
1820.30 89
1820.39 102
1820.49 114
1820.59 124
1820.69 132
1820.79 138
1820.88 143
1820.98 146
1821.08 149
1821.18 150
1821.27 148
1821.37 143
1821.47 135
1821.57 123
1821.67 111
1821.76 99
1821.86 88
1821.96 81
1822.06 78
1822.16 81
1822.25 88
1822.35 99
1822.45 111
1822.55 124
1822.65 136
1822.74 145
1822.84 152
1822.94 156
1823.04 158
1823.14 158
1823.23 158
1823.33 156
1823.43 154
1823.53 151
1823.62 147
1823.72 144
1823.82 142
1823.92 141
1824.02 139
1824.11 138
1824.21 136
1824.31 134
1824.41 130
1824.51 125
1824.60 120
1824.70 116
1824.80 111
1824.90 106
1825.00 101
1825.09 95
1825.19 88
1825.29 81
1825.39 74
1825.49 70
1825.58 69
1825.68 70
1825.78 74
1825.88 78
1825.98 82
1826.07 84
1826.17 84
1826.27 83
1826.37 79
1826.47 74
1826.56 70
1826.66 66
1826.76 63
1826.86 61
1826.96 60
1827.06 60
1827.15 60
1827.25 60
1827.35 61
1827.45 63
1827.55 65
1827.64 69
1827.74 73
1827.84 77
1827.94 78
1828.04 78
1828.13 75
1828.23 69
1828.33 60
1828.43 50
1828.53 40
1828.62 29
1828.72 19
1828.82 10
1828.92 2
1829.02 0
1829.11 0
1829.21 0
1829.31 0
1829.41 0
1829.51 0
1829.61 1
1829.70 2
1829.80 3
1829.90 3
1830.00 3
1830.10 3
1830.19 6
1830.29 10
1830.39 16
1830.49 23
1830.59 33
1830.69 43
1830.78 55
1830.88 66
1830.98 78
1831.08 87
1831.18 94
1831.27 97
1831.37 96
1831.47 89
1831.57 79
1831.67 66
1831.76 50
1831.86 35
1831.96 20
1832.06 8
1832.16 0
1832.26 0
1832.35 0
1832.45 0
1832.55 0
1832.65 0
1832.75 9
1832.85 21
1832.94 34
1833.04 48
1833.14 62
1833.24 73
1833.34 81
1833.43 86
1833.53 89
1833.63 92
1833.73 94
1833.83 98
1833.93 104
1834.02 111
1834.12 118
1834.22 124
1834.32 128
1834.42 131
1834.51 132
1834.61 132
1834.71 131
1834.81 130
1834.91 127
1835.01 124
1835.10 118
1835.20 112
1835.30 105
1835.40 97
1835.50 90
1835.60 85
1835.69 82
1835.79 82
1835.89 84
1835.99 88
1836.09 92
1836.19 94
1836.28 95
1836.38 93
1836.48 90
1836.58 85
1836.68 81
1836.78 79
1836.87 78
1836.97 79
1837.07 81
1837.17 82
1837.27 81
1837.37 79
1837.46 75
1837.56 70
1837.66 66
1837.76 62
1837.86 60
1837.96 59
1838.05 58
1838.15 57
1838.25 56
1838.35 52
1838.45 47
1838.55 41
1838.64 33
1838.74 26
1838.84 22
1838.94 20
1839.04 22
1839.14 28
1839.23 36
1839.33 46
1839.43 55
1839.53 64
1839.63 70
1839.73 74
1839.82 76
1839.92 76
1840.02 74
1840.12 69
1840.22 61
1840.32 53
1840.42 43
1840.51 34
1840.61 26
1840.71 20
1840.81 16
1840.91 15
1841.01 13
1841.10 12
1841.20 10
1841.30 8
1841.40 7
1841.50 8
1841.60 12
1841.69 19
1841.79 28
1841.89 38
1841.99 48
1842.09 56
1842.19 63
1842.29 68
1842.38 73
1842.48 77
1842.58 82
1842.68 88
1842.78 94
1842.88 102
1842.97 109
1843.07 116
1843.17 121
1843.27 124
1843.37 124
1843.47 121
1843.57 116
1843.66 108
1843.76 100
1843.86 91
1843.96 83
1844.06 77
1844.16 73
1844.26 71
1844.35 71
1844.45 73
1844.55 76
1844.65 80
1844.75 85
1844.85 92
1844.94 101
1845.04 112
1845.14 125
1845.24 137
1845.34 149
1845.44 158
1845.54 162
1845.63 161
1845.73 156
1845.83 147
1845.93 138
1846.03 129
1846.13 123
1846.23 121
1846.32 122
1846.42 123
1846.52 123
1846.62 121
1846.72 116
1846.82 108
1846.92 99
1847.01 91
1847.11 87
1847.21 88
1847.31 93
1847.41 100
1847.51 108
1847.61 115
1847.70 118
1847.80 117
1847.90 113
1848.00 106
1848.10 99
1848.20 92
1848.30 88
1848.40 86
1848.49 88
1848.59 94
1848.69 101
1848.79 110
1848.89 118
1848.99 125
1849.09 129
1849.18 129
1849.28 126
1849.38 119
1849.48 111
1849.58 101
1849.68 91
1849.78 81
1849.87 73
1849.97 67
1850.07 62
1850.17 60
1850.27 61
1850.37 64
1850.47 71
1850.57 80
1850.66 90
1850.76 99
1850.86 104
1850.96 106
1851.06 102
1851.16 93
1851.26 81
1851.36 67
1851.45 54
1851.55 45
1851.65 39
1851.75 37
1851.85 39
1851.95 42
1852.05 47
1852.14 50
1852.24 53
1852.34 56
1852.44 58
1852.54 61
1852.64 64
1852.74 68
1852.84 72
1852.93 75
1853.03 77
1853.13 78
1853.23 79
1853.33 80
1853.43 82
1853.53 85
1853.63 88
1853.72 90
1853.82 90
1853.92 87
1854.02 82
1854.12 75
1854.22 69
1854.32 63
1854.42 60
1854.51 59
1854.61 61
1854.71 64
1854.81 67
1854.91 70
1855.01 71
1855.11 72
1855.21 73
1855.31 73
1855.40 73
1855.50 72
1855.60 70
1855.70 68
1855.80 64
1855.90 60
1856.00 55
1856.10 50
1856.19 45
1856.29 39
1856.39 32
1856.49 25
1856.59 18
1856.69 11
1856.79 3
1856.89 0
1856.99 0
1857.08 0
1857.18 0
1857.28 0
1857.38 0
1857.48 0
1857.58 0
1857.68 3
1857.78 12
1857.88 20
1857.97 25
1858.07 28
1858.17 27
1858.27 24
1858.37 19
1858.47 15
1858.57 14
1858.67 18
1858.77 26
1858.86 39
1858.96 55
1859.06 73
1859.16 90
1859.26 105
1859.36 118
1859.46 128
1859.56 136
1859.66 142
1859.75 146
1859.85 150
1859.95 152
1860.05 153
1860.15 152
1860.25 150
1860.35 147
1860.45 142
1860.55 137
1860.64 131
1860.74 125
1860.84 119
1860.94 115
1861.04 112
1861.14 111
1861.24 111
1861.34 112
1861.44 114
1861.54 115
1861.63 117
1861.73 118
1861.83 119
1861.93 121
1862.03 125
1862.13 130
1862.23 137
1862.33 145
1862.43 153
1862.53 161
1862.62 167
1862.72 170
1862.82 172
1862.92 170
1863.02 165
1863.12 158
1863.22 148
1863.32 135
1863.42 120
1863.52 104
1863.61 87
1863.71 72
1863.81 60
1863.91 51
1864.01 46
1864.11 45
1864.21 47
1864.31 52
1864.41 57
1864.51 61
1864.61 63
1864.70 61
1864.80 56
1864.90 50
1865.00 42
1865.10 36
1865.20 33
1865.30 32
1865.40 34
1865.50 38
1865.60 42
1865.69 47
1865.79 51
1865.89 56
1865.99 61
1866.09 67
1866.19 75
1866.29 84
1866.39 94
1866.49 104
1866.59 114
1866.69 122
1866.79 128
1866.88 132
1866.98 132
1867.08 129
1867.18 122
1867.28 111
1867.38 98
1867.48 84
1867.58 70
1867.68 57
1867.78 46
1867.88 37
1867.97 30
1868.07 24
1868.17 18
1868.27 13
1868.37 7
1868.47 3
1868.57 0
1868.67 0
1868.77 0
1868.87 2
1868.97 4
1869.07 5
1869.16 4
1869.26 1
1869.36 0
1869.46 0
1869.56 0
1869.66 0
1869.76 0
1869.86 7
1869.96 17
1870.06 27
1870.16 34
1870.26 37
1870.35 35
1870.45 30
1870.55 22
1870.65 14
1870.75 7
1870.85 3
1870.95 2
1871.05 4
1871.15 8
1871.25 14
1871.35 21
1871.45 29
1871.55 36
1871.64 43
1871.74 50
1871.84 57
1871.94 63
1872.04 68
1872.14 70
1872.24 70
1872.34 67
1872.44 63
1872.54 59
1872.64 57
1872.74 56
1872.84 58
1872.94 59
1873.03 60
1873.13 59
1873.23 55
1873.33 49
1873.43 41
1873.53 34
1873.63 29
1873.73 27
1873.83 27
1873.93 30
1874.03 34
1874.13 39
1874.23 45
1874.33 52
1874.42 59
1874.52 67
1874.62 75
1874.72 83
1874.82 90
1874.92 95
1875.02 99
1875.12 100
1875.22 101
1875.32 101
1875.42 100
1875.52 99
1875.62 96
1875.72 92
1875.82 87
1875.91 81
1876.01 73
1876.11 66
1876.21 58
1876.31 52
1876.41 47
1876.51 43
1876.61 40
1876.71 40
1876.81 41
1876.91 44
1877.01 48
1877.11 52
1877.21 55
1877.31 57
1877.41 58
1877.50 57
1877.60 55
1877.70 55
1877.80 55
1877.90 58
1878.00 62
1878.10 67
1878.20 73
1878.30 79
1878.40 84
1878.50 88
1878.60 92
1878.70 94
1878.80 95
1878.90 95
1879.00 93
1879.10 88
1879.19 80
1879.29 70
1879.39 58
1879.49 46
1879.59 34
1879.69 23
1879.79 15
1879.89 10
1879.99 8
1880.09 10
1880.19 14
1880.29 21
1880.39 29
1880.49 37
1880.59 43
1880.69 46
1880.79 45
1880.89 40
1880.99 32
1881.08 21
1881.18 9
1881.28 0
1881.38 0
1881.48 0
1881.58 0
1881.68 0
1881.78 0
1881.88 0
1881.98 0
1882.08 0
1882.18 14
1882.28 27
1882.38 39
1882.48 49
1882.58 56
1882.68 59
1882.78 59
1882.88 58
1882.98 56
1883.08 55
1883.17 53
1883.27 52
1883.37 50
1883.47 46
1883.57 39
1883.67 30
1883.77 20
1883.87 9
1883.97 0
1884.07 0
1884.17 0
1884.27 0
1884.37 0
1884.47 0
1884.57 0
1884.67 0
1884.77 13
1884.87 28
1884.97 42
1885.07 54
1885.17 61
1885.27 63
1885.37 59
1885.47 52
1885.56 42
1885.66 31
1885.76 21
1885.86 12
1885.96 5
1886.06 0
1886.16 0
1886.26 0
1886.36 0
1886.46 0
1886.56 0
1886.66 0
1886.76 0
1886.86 0
1886.96 3
1887.06 6
1887.16 9
1887.26 11
1887.36 12
1887.46 12
1887.56 11
1887.66 9
1887.76 8
1887.86 6
1887.96 5
1888.06 5
1888.16 5
1888.26 5
1888.35 6
1888.45 8
1888.55 9
1888.65 11
1888.75 12
1888.85 13
1888.95 11
1889.05 9
1889.15 5
1889.25 1
1889.35 0
1889.45 0
1889.55 2
1889.65 8
1889.75 16
1889.85 25
1889.95 33
1890.05 40
1890.15 47
1890.25 52
1890.35 56
1890.45 61
1890.55 65
1890.65 70
1890.75 75
1890.85 80
1890.95 85
1891.05 90
1891.15 96
1891.25 101
1891.35 105
1891.45 107
1891.55 109
1891.65 108
1891.75 107
1891.85 106
1891.95 105
1892.05 105
1892.14 105
1892.24 106
1892.34 105
1892.44 104
1892.54 100
1892.64 95
1892.74 88
1892.84 80
1892.94 72
1893.04 63
1893.14 54
1893.24 46
1893.34 38
1893.44 33
1893.54 30
1893.64 29
1893.74 31
1893.84 34
1893.94 37
1894.04 38
1894.14 37
1894.24 32
1894.34 26
1894.44 20
1894.54 15
1894.64 12
1894.74 12
1894.84 13
1894.94 14
1895.04 16
1895.14 16
1895.24 15
1895.34 15
1895.44 14
1895.54 15
1895.64 16
1895.74 18
1895.84 19
1895.94 20
1896.04 20
1896.14 20
1896.24 21
1896.34 22
1896.44 23
1896.54 26
1896.64 28
1896.74 31
1896.84 34
1896.94 36
1897.04 38
1897.14 40
1897.24 42
1897.34 46
1897.44 52
1897.54 60
1897.64 71
1897.74 84
1897.84 97
1897.94 108
1898.04 116
1898.14 120
1898.24 120
1898.34 115
1898.44 107
1898.54 99
1898.64 91
1898.74 84
1898.84 80
1898.94 76
1899.04 72
1899.14 68
1899.24 61
1899.34 53
1899.44 42
1899.54 30
1899.64 19
1899.74 8
1899.84 0
1899.94 0
1900.04 0
1900.14 0
1900.24 0
1900.34 5
1900.44 12
1900.54 19
1900.64 26
1900.74 34
1900.84 42
1900.94 51
1901.04 59
1901.14 67
1901.24 71
1901.34 73
1901.44 72
1901.54 70
1901.64 69
1901.74 69
1901.84 72
1901.94 78
1902.04 85
1902.14 92
1902.24 96
1902.34 97
1902.44 95
1902.54 91
1902.64 87
1902.74 82
1902.84 80
1902.94 82
1903.04 86
1903.14 94
1903.24 104
1903.34 114
1903.44 122
1903.54 127
1903.64 129
1903.74 126
1903.84 120
1903.94 113
1904.04 105
1904.14 99
1904.24 95
1904.34 92
1904.44 92
1904.54 93
1904.64 94
1904.74 95
1904.84 97
1904.94 97
1905.04 98
1905.14 98
1905.24 97
1905.34 95
1905.44 93
1905.54 91
1905.64 88
1905.74 86
1905.84 84
1905.94 83
1906.04 82
1906.14 80
1906.24 77
1906.34 75
1906.44 72
1906.54 70
1906.64 70
1906.74 71
1906.84 73
1906.94 76
1907.04 78
1907.14 80
1907.24 80
1907.34 79
1907.44 78
1907.54 77
1907.64 76
1907.74 77
1907.84 80
1907.94 84
1908.04 88
1908.14 92
1908.24 96
1908.34 98
1908.44 98
1908.55 96
1908.65 89
1908.75 80
1908.85 67
1908.95 53
1909.05 39
1909.15 25
1909.25 14
1909.35 6
1909.45 0
1909.55 0
1909.65 0
1909.75 0
1909.85 0
1909.95 0
1910.05 0
1910.15 0
1910.25 0
1910.35 1
1910.45 7
1910.55 13
1910.65 18
1910.75 20
1910.85 19
1910.95 15
1911.05 9
1911.15 2
1911.25 0
1911.35 0
1911.45 0
1911.55 0
1911.65 0
1911.75 0
1911.85 0
1911.95 3
1912.05 10
1912.15 16
1912.26 22
1912.36 28
1912.46 33
1912.56 37
1912.66 42
1912.76 48
1912.86 54
1912.96 61
1913.06 66
1913.16 70
1913.26 70
1913.36 67
1913.46 61
1913.56 54
1913.66 47
1913.76 42
1913.86 41
1913.96 43
1914.06 49
1914.16 57
1914.26 66
1914.36 76
1914.46 84
1914.56 90
1914.66 95
1914.76 97
1914.86 98
1914.96 99
1915.06 98
1915.17 98
1915.27 96
1915.37 92
1915.47 85
1915.57 74
1915.67 61
1915.77 46
1915.87 31
1915.97 20
1916.07 14
1916.17 14
1916.27 20
1916.37 30
1916.47 42
1916.57 54
1916.67 62
1916.77 67
1916.87 68
1916.97 66
1917.07 63
1917.17 59
1917.27 54
1917.37 49
1917.47 44
1917.58 36
1917.68 28
1917.78 18
1917.88 7
1917.98 0
1918.08 0
1918.18 0
1918.28 0
1918.38 0
1918.48 0
1918.58 0
1918.68 0
1918.78 1
1918.88 6
1918.98 12
1919.08 19
1919.18 28
1919.28 36
1919.38 44
1919.48 50
1919.59 53
1919.69 53
1919.79 51
1919.89 49
1919.99 47
1920.09 46
1920.19 49
1920.29 53
1920.39 59
1920.49 65
1920.59 69
1920.69 72
1920.79 72
1920.89 69
1920.99 66
1921.09 62
1921.19 58
1921.29 57
1921.39 56
1921.50 57
1921.60 58
1921.70 59
1921.80 60
1921.90 61
1922.00 63
1922.10 67
1922.20 74
1922.30 84
1922.40 96
1922.50 108
1922.60 120
1922.70 129
1922.80 134
1922.90 134
1923.00 129
1923.10 120
1923.20 108
1923.31 96
1923.41 85
1923.51 75
1923.61 69
1923.71 66
1923.81 65
1923.91 64
1924.01 64
1924.11 63
1924.21 61
1924.31 59
1924.41 57
1924.51 55
1924.61 55
1924.71 55
1924.81 56
1924.92 55
1925.02 53
1925.12 50
1925.22 45
1925.32 40
1925.42 36
1925.52 35
1925.62 40
1925.72 49
1925.82 62
1925.92 77
1926.02 93
1926.12 107
1926.22 119
1926.32 126
1926.43 129
1926.53 128
1926.63 124
1926.73 117
1926.83 109
1926.93 98
1927.03 88
1927.13 77
1927.23 66
1927.33 56
1927.43 46
1927.53 37
1927.63 29
1927.73 20
1927.84 12
1927.94 5
1928.04 0
1928.14 0
1928.24 0
1928.34 1
1928.44 7
1928.54 15
1928.64 25
1928.74 37
1928.84 51
1928.94 68
1929.04 86
1929.15 105
1929.25 124
1929.35 141
1929.45 154
1929.55 163
1929.65 168
1929.75 168
1929.85 165
1929.95 160
1930.05 153
1930.15 144
1930.25 134
1930.35 121
1930.46 107
1930.56 92
1930.66 78
1930.76 65
1930.86 56
1930.96 52
1931.06 52
1931.16 57
1931.26 65
1931.36 74
1931.46 83
1931.56 89
1931.66 92
1931.77 94
1931.87 93
1931.97 92
1932.07 92
1932.17 94
1932.27 99
1932.37 105
1932.47 113
1932.57 121
1932.67 129
1932.77 135
1932.87 138
1932.98 140
1933.08 138
1933.18 134
1933.28 128
1933.38 120
1933.48 110
1933.58 99
1933.68 90
1933.78 82
1933.88 76
1933.98 74
1934.09 74
1934.19 76
1934.29 80
1934.39 84
1934.49 88
1934.59 93
1934.69 97
1934.79 102
1934.89 106
1934.99 108
1935.09 109
1935.20 107
1935.30 101
1935.40 93
1935.50 81
1935.60 68
1935.70 53
1935.80 38
1935.90 24
1936.00 11
1936.10 1
1936.20 0
1936.31 0
1936.41 0
1936.51 4
1936.61 14
1936.71 25
1936.81 33
1936.91 39
1937.01 39
1937.11 35
1937.21 28
1937.31 20
1937.42 13
1937.52 10
1937.62 11
1937.72 17
1937.82 26
1937.92 38
1938.02 52
1938.12 66
1938.22 80
1938.32 93
1938.43 105
1938.53 116
1938.63 124
1938.73 129
1938.83 132
1938.93 132
1939.03 129
1939.13 124
1939.23 117
1939.33 109
1939.44 99
1939.54 89
1939.64 79
1939.74 70
1939.84 62
1939.94 58
1940.04 55
1940.14 55
1940.24 55
1940.35 55
1940.45 54
1940.55 50
1940.65 44
1940.75 37
1940.85 30
1940.95 25
1941.05 22
1941.15 22
1941.25 24
1941.36 27
1941.46 30
1941.56 32
1941.66 33
1941.76 33
1941.86 34
1941.96 35
1942.06 37
1942.16 40
1942.27 42
1942.37 45
1942.47 45
1942.57 45
1942.67 43
1942.77 41
1942.87 38
1942.97 36
1943.07 35
1943.18 34
1943.28 33
1943.38 31
1943.48 27
1943.58 21
1943.68 13
1943.78 4
1943.88 0
1943.98 0
1944.09 0
1944.19 0
1944.29 0
1944.39 0
1944.49 0
1944.59 0
1944.69 6
1944.79 14
1944.90 21
1945.00 26
1945.10 30
1945.20 32
1945.30 34
1945.40 36
1945.50 39
1945.60 43
1945.70 48
1945.81 53
1945.91 58
1946.01 60
1946.11 61
1946.21 58
1946.31 53
1946.41 45
1946.51 35
1946.62 24
1946.72 12
1946.82 2
1946.92 0
1947.02 0
1947.12 0
1947.22 0
1947.32 0
1947.43 0
1947.53 0
1947.63 0
1947.73 5
1947.83 12
1947.93 18
1948.03 23
1948.13 28
1948.24 31
1948.34 35
1948.44 40
1948.54 44
1948.64 50
1948.74 54
1948.84 58
1948.94 60
1949.05 61
1949.15 61
1949.25 61
1949.35 60
1949.45 59
1949.55 57
1949.65 54
1949.75 50
1949.86 46
1949.96 43
1950.06 43
1950.16 46
1950.26 53
1950.36 63
1950.46 73
1950.56 82
1950.67 87
1950.77 87
1950.87 82
1950.97 74
1951.07 63
1951.17 52
1951.27 42
1951.38 35
1951.48 29
1951.58 25
1951.68 24
1951.78 24
1951.88 26
1951.98 29
1952.08 33
1952.19 36
1952.29 39
1952.39 41
1952.49 43
1952.59 46
1952.69 50
1952.79 56
1952.90 63
1953.00 71
1953.10 80
1953.20 89
1953.30 99
1953.40 109
1953.50 119
1953.61 130
1953.71 140
1953.81 148
1953.91 155
1954.01 158
1954.11 158
1954.21 154
1954.32 148
1954.42 140
1954.52 132
1954.62 125
1954.72 120
1954.82 115
1954.92 110
1955.02 105
1955.13 98
1955.23 90
1955.33 80
1955.43 70
1955.53 61
1955.63 56
1955.74 54
1955.84 58
1955.94 65
1956.04 76
1956.14 89
1956.24 103
1956.34 117
1956.45 129
1956.55 139
1956.65 147
1956.75 152
1956.85 154
1956.95 153
1957.05 148
1957.16 141
1957.26 131
1957.36 121
1957.46 110
1957.56 100
1957.66 91
1957.76 83
1957.87 77
1957.97 72
1958.07 67
1958.17 63
1958.27 59
1958.37 54
1958.48 50
1958.58 45
1958.68 41
1958.78 39
1958.88 39
1958.98 39
1959.08 40
1959.19 40
1959.29 39
1959.39 37
1959.49 33
1959.59 29
1959.69 26
1959.80 23
1959.90 22
1960.00 22
1960.10 23
1960.20 24
1960.30 23
1960.40 22
1960.51 20
1960.61 19
1960.71 20
1960.81 24
1960.91 30
1961.01 39
1961.12 50
1961.22 59
1961.32 65
1961.42 68
1961.52 67
1961.62 63
1961.73 57
1961.83 51
1961.93 46
1962.03 44
1962.13 45
1962.23 49
1962.33 56
1962.44 65
1962.54 75
1962.64 84
1962.74 93
1962.84 99
1962.94 102
1963.05 102
1963.15 100
1963.25 95
1963.35 87
1963.45 77
1963.55 66
1963.66 54
1963.76 42
1963.86 33
1963.96 28
1964.06 29
1964.16 36
1964.27 50
1964.37 68
1964.47 89
1964.57 109
1964.67 127
1964.77 140
1964.88 147
1964.98 149
1965.08 146
1965.18 140
1965.28 131
1965.38 123
1965.49 116
1965.59 111
1965.69 109
1965.79 109
1965.89 110
1965.99 111
1966.10 113
1966.20 115
1966.30 115
1966.40 115
1966.50 115
1966.61 115
1966.71 116
1966.81 116
1966.91 117
1967.01 117
1967.11 115
1967.22 112
1967.32 106
1967.42 99
1967.52 90
1967.62 82
1967.72 75
1967.83 68
1967.93 64
1968.03 62
1968.13 61
1968.23 62
1968.33 65
1968.44 68
1968.54 73
1968.64 79
1968.74 86
1968.84 93
1968.95 101
1969.05 110
1969.15 118
1969.25 124
1969.35 128
1969.45 128
1969.56 125
1969.66 118
1969.76 110
1969.86 101
1969.96 94
1970.07 91
1970.17 90
1970.27 93
1970.37 97
1970.47 101
1970.57 103
1970.68 103
1970.78 101
1970.88 99
1970.98 97
1971.08 99
1971.19 105
1971.29 115
1971.39 128
1971.49 143
1971.59 156
1971.69 166
1971.80 170
1971.90 169
1972.00 164
1972.10 156
1972.20 147
1972.31 139
1972.41 135
1972.51 134
1972.61 137
1972.71 143
1972.82 152
1972.92 164
1973.02 178
1973.12 194
1973.22 210
1973.33 225
1973.43 236
1973.53 243
1973.63 243
1973.73 236
1973.83 221
1973.94 200
1974.04 176
1974.14 152
1974.24 129
1974.34 111
1974.45 97
1974.55 89
1974.65 84
1974.75 84
1974.85 86
1974.96 89
1975.06 93
1975.16 97
1975.26 100
1975.36 103
1975.47 104
1975.57 106
1975.67 107
1975.77 108
1975.87 109
1975.98 110
1976.08 110
1976.18 109
1976.28 108
1976.38 106
1976.49 104
1976.59 104
1976.69 104
1976.79 106
1976.89 110
1977.00 113
1977.10 116
1977.20 117
1977.30 117
1977.40 114
1977.51 108
1977.61 102
1977.71 95
1977.81 89
1977.91 84
1978.02 81
1978.12 80
1978.22 81
1978.32 84
1978.42 87
1978.53 90
1978.63 92
1978.73 93
1978.83 92
1978.93 88
1979.04 83
1979.14 76
1979.24 69
1979.34 63
1979.44 59
1979.55 57
1979.65 57
1979.75 60
1979.85 64
1979.95 68
1980.06 72
1980.16 74
1980.26 76
1980.36 76
1980.46 76
1980.57 78
1980.67 80
1980.77 85
1980.87 91
1980.98 99
1981.08 106
1981.18 112
1981.28 117
1981.38 119
1981.49 118
1981.59 115
1981.69 111
1981.79 106
1981.89 102
1982.00 100
1982.10 100
1982.20 103
1982.30 109
1982.40 116
1982.51 124
1982.61 132
1982.71 137
1982.81 140
1982.92 138
1983.02 134
1983.12 127
1983.22 120
1983.32 113
1983.43 107
1983.53 103
1983.63 100
1983.73 98
1983.84 95
1983.94 91
1984.04 85
1984.14 78
1984.24 72
1984.35 65
1984.45 61
1984.55 60
1984.65 60
1984.75 63
1984.86 66
1984.96 70
1985.06 73
1985.16 76
1985.27 79
1985.37 82
1985.47 85
1985.57 88
1985.67 90
1985.78 90
1985.88 85
1985.98 76
1986.08 63
1986.19 47
1986.29 30
1986.39 14
1986.49 3
1986.59 0
1986.70 0
1986.80 6
1986.90 19
1987.00 35
1987.11 53
1987.21 71
1987.31 88
1987.41 103
1987.52 115
1987.62 125
1987.72 131
1987.82 136
1987.92 138
1988.03 138
1988.13 138
1988.23 137
1988.33 137
1988.44 138
1988.54 140
1988.64 144
1988.74 150
1988.84 157
1988.95 164
1989.05 170
1989.15 176
1989.25 179
1989.36 180
1989.46 178
1989.56 174
1989.66 169
1989.77 162
1989.87 156
1989.97 151
1990.07 146
1990.17 141
1990.28 135
1990.38 129
1990.48 120
1990.58 110
1990.69 99
1990.79 90
1990.89 82
1990.99 77
1991.10 75
1991.20 75
1991.30 76
1991.40 78
1991.51 81
1991.61 82
1991.71 84
1991.81 86
1991.92 88
1992.02 90
1992.12 91
1992.22 91
1992.32 89
1992.43 86
1992.53 80
1992.63 72
1992.73 63
1992.84 54
1992.94 46
1993.04 39
1993.14 36
1993.25 36
1993.35 39
1993.45 44
1993.55 49
1993.66 53
1993.76 54
1993.86 52
1993.96 48
1994.07 43
1994.17 38
1994.27 33
1994.37 29
1994.48 25
1994.58 22
1994.68 19
1994.78 16
1994.89 13
1994.99 11
1995.09 9
1995.19 9
1995.30 11
1995.40 14
1995.50 19
1995.60 25
1995.71 33
1995.81 40
1995.91 47
1996.01 53
1996.11 58
1996.22 61
1996.32 62
1996.42 63
1996.52 65
1996.63 68
1996.73 71
1996.83 76
1996.93 81
1997.04 83
1997.14 83
1997.24 79
1997.35 70
1997.45 58
1997.55 42
1997.65 25
1997.76 8
1997.86 0
1997.96 0
1998.06 0
1998.17 0
1998.27 0
1998.37 0
1998.47 0
1998.58 0
1998.68 9
1998.78 32
1998.88 55
1998.99 74
1999.09 88
1999.19 97
1999.29 102
1999.40 105
1999.50 108
1999.60 112
1999.70 118
1999.81 125
1999.91 132
2000.01 137
2000.11 141
2000.22 141
2000.32 140
2000.42 137
2000.52 134
2000.63 131
2000.73 130
2000.83 129
2000.93 129
2001.04 128
2001.14 126
2001.24 123
2001.35 119
2001.45 114
2001.55 109
2001.65 105
2001.76 103
2001.86 103
2001.96 104
2002.06 106
2002.17 109
2002.27 111
2002.37 114
2002.47 116
2002.58 117
2002.68 118
2002.78 119
2002.89 118
2002.99 117
2003.09 114
2003.19 109
2003.30 104
2003.40 98
2003.50 93
2003.60 90
2003.71 89
2003.81 89
2003.91 90
2004.01 92
2004.12 92
2004.22 91
2004.32 88
2004.43 85
2004.53 81
2004.63 78
2004.73 78
2004.84 80
2004.94 84
2005.04 91
2005.14 99
2005.25 109
2005.35 120
2005.45 131
2005.56 142
2005.66 153
2005.76 162
2005.86 169
2005.97 175
2006.07 179
2006.17 182
2006.27 185
2006.38 187
2006.48 188
2006.58 186
2006.69 182
2006.79 175
2006.89 165
2006.99 154
2007.10 142
2007.20 132
2007.30 125
2007.40 120
2007.51 120
2007.61 123
2007.71 131
2007.82 142
2007.92 157
2008.02 173
2008.12 189
2008.23 203
2008.33 212
2008.43 216
2008.54 214
2008.64 207
2008.74 197
2008.84 185
2008.95 173
2009.05 162
2009.15 154
2009.26 146
2009.36 140
2009.46 133
2009.56 127
2009.67 122
2009.77 118
2009.87 116
2009.98 115
2010.08 116
2010.18 118
2010.28 118
2010.39 119
2010.49 119
2010.59 120
2010.70 122
2010.80 127
2010.90 134
2011.00 142
2011.11 151
2011.21 159
2011.31 167
2011.42 173
2011.52 177
2011.62 180
2011.72 180
2011.83 177
2011.93 171
2012.03 162
2012.14 150
2012.24 137
2012.34 124
2012.44 113
2012.55 105
2012.65 100
2012.75 99
2012.86 100
2012.96 104
2013.06 108
2013.16 114
2013.27 121
2013.37 129
2013.47 137
2013.58 144
2013.68 150
2013.78 152
2013.89 150
2013.99 142
2014.09 128
2014.19 110
2014.30 89
2014.40 68
2014.50 51
2014.61 37
2014.71 30
2014.81 27
2014.91 29
2015.02 32
2015.12 35
2015.22 36
2015.33 35
2015.43 31
2015.53 25
2015.64 17
2015.74 10
2015.84 4
2015.94 1
2016.05 1
2016.15 3
2016.25 6
2016.36 10
2016.46 12
2016.56 12
2016.67 9
2016.77 4
2016.87 0
2016.97 0
2017.08 0
2017.18 0
2017.28 0
2017.39 0
2017.49 3
2017.59 15
2017.70 28
2017.80 40
2017.90 50
2018.01 56
2018.11 59
2018.21 58
2018.31 53
2018.42 46
2018.52 39
2018.62 33
2018.73 28
2018.83 24
2018.93 21
2019.04 16
2019.14 12
2019.24 6
2019.34 1
2019.45 0
2019.55 0
2019.65 0
2019.76 0
2019.86 0
2019.96 0
2020.07 0
2020.17 0
2020.27 0
2020.38 0
2020.48 5
2020.58 16
2020.69 31
2020.79 46
2020.89 60
2020.99 69
2021.10 74
2021.20 75
2021.30 73
2021.41 69
2021.51 66
2021.61 64
2021.72 64
2021.82 65
2021.92 66
2022.03 67
2022.13 67
2022.23 64
2022.34 59
2022.44 52
2022.54 44
2022.64 36
2022.75 29
2022.85 24
2022.95 22
2023.06 23
2023.16 26
2023.26 31
2023.37 37
2023.47 42
2023.57 46
2023.68 50
2023.78 52
2023.88 54
2023.99 56
2024.09 58
2024.19 60
2024.30 63
2024.40 66
2024.50 70
2024.61 75
2024.71 81
2024.81 87
2024.92 94
2025.02 100
2025.12 107
2025.23 115
2025.33 123
2025.43 132
2025.53 140
2025.64 146
2025.74 148
2025.84 145
2025.95 135
2026.05 119
2026.15 98
2026.26 75
2026.36 52
2026.46 34
2026.57 22
2026.67 17
2026.77 21
2026.88 31
2026.98 46
2027.08 64
2027.19 82
2027.29 100
2027.39 116
2027.50 129
2027.60 141
2027.70 151
2027.81 161
2027.91 171
2028.01 182
2028.12 194
2028.22 206
2028.32 218
2028.43 228
2028.53 234
2028.63 236
2028.74 234
2028.84 229
2028.94 223
2029.05 217
2029.15 213
2029.25 211
2029.36 213
2029.46 217
2029.56 221
2029.67 223
2029.77 223
2029.87 220
2029.98 214
2030.08 206
2030.18 195
2030.29 185
2030.39 174
2030.49 165
2030.60 157
2030.70 152
2030.80 149
2030.91 148
2031.01 150
2031.11 153
2031.22 156
2031.32 159
2031.42 162
2031.53 164
2031.63 164
2031.73 163
2031.84 160
2031.94 157
2032.04 153
2032.15 149
2032.25 147
2032.35 148
2032.46 151
2032.56 157
2032.66 163
2032.77 170
2032.87 174
2032.98 176
2033.08 174
2033.18 169
2033.29 161
2033.39 153
2033.49 144
2033.60 136
2033.70 127
2033.80 120
2033.91 113
2034.01 106
2034.11 100
2034.22 94
2034.32 89
2034.42 85
2034.53 81
2034.63 76
2034.73 71
2034.84 66
2034.94 62
2035.04 59
2035.15 59
2035.25 61
2035.35 66
2035.46 72
2035.56 79
2035.67 85
2035.77 89
2035.87 91
2035.98 92
2036.08 92
2036.18 93
2036.29 96
2036.39 100
2036.49 107
2036.60 115
2036.70 124
2036.80 131
2036.91 138
2037.01 143
2037.11 145
2037.22 144
2037.32 141
2037.43 135
2037.53 126
2037.63 116
2037.74 105
2037.84 94
2037.94 82
2038.05 71
2038.15 61
2038.25 54
2038.36 50
2038.46 48
2038.56 50
2038.67 55
2038.77 60
2038.87 64
2038.98 67
2039.08 67
2039.19 66
2039.29 62
2039.39 58
2039.50 53
2039.60 49
2039.70 45
2039.81 42
2039.91 38
2040.01 35
2040.12 31
2040.22 25
2040.33 19
2040.43 13
2040.53 8
2040.64 3
2040.74 0
2040.84 0
2040.95 0
2041.05 0
2041.15 0
2041.26 1
2041.36 6
2041.47 12
2041.57 20
2041.67 28
2041.78 37
2041.88 46
2041.98 52
2042.09 55
2042.19 55
2042.29 51
2042.40 44
2042.50 34
2042.61 24
2042.71 15
2042.81 9
2042.92 6
2043.02 8
2043.12 14
2043.23 23
2043.33 34
2043.44 45
2043.54 54
2043.64 60
2043.75 63
2043.85 61
2043.95 56
2044.06 49
2044.16 41
2044.26 33
2044.37 27
2044.47 24
2044.58 24
2044.68 28
2044.78 35
2044.89 45
2044.99 55
2045.09 64
2045.20 72
2045.30 78
2045.41 82
2045.51 85
2045.61 86
2045.72 87
2045.82 87
2045.92 87
2046.03 87
2046.13 86
2046.24 85
2046.34 84
2046.44 83
2046.55 83
2046.65 83
2046.75 83
2046.86 83
2046.96 82
2047.07 80
2047.17 77
2047.27 73
2047.38 69
2047.48 65
2047.59 60
2047.69 56
2047.79 52
2047.90 48
2048.00 45
2048.10 43
2048.21 40
2048.31 37
2048.42 31
2048.52 24
2048.62 14
2048.73 3
2048.83 0
2048.93 0
2049.04 0
2049.14 0
2049.25 0
2049.35 0
2049.45 0
2049.56 3
2049.66 12
2049.77 20
2049.87 26
2049.97 29
2050.08 30
2050.18 30
2050.28 29
2050.39 29
2050.49 29
2050.60 30
2050.70 33
2050.80 38
2050.91 45
2051.01 52
2051.12 59
2051.22 66
2051.32 71
2051.43 75
2051.53 77
2051.64 78
2051.74 78
2051.84 77
2051.95 74
2052.05 70
2052.15 64
2052.26 57
2052.36 50
2052.47 43
2052.57 37
2052.67 35
2052.78 35
2052.88 37
2052.99 40
2053.09 41
2053.19 38
2053.30 32
2053.40 22
2053.51 9
2053.61 0
2053.71 0
2053.82 0
2053.92 0
2054.03 0
2054.13 4
2054.23 16
2054.34 28
2054.44 38
2054.55 46
2054.65 52
2054.75 57
2054.86 61
2054.96 65
2055.07 69
2055.17 69
2055.27 67
2055.38 60
2055.48 49
2055.59 36
2055.69 24
2055.79 13
2055.90 7
2056.00 6
2056.11 9
2056.21 16
2056.31 24
2056.42 34
2056.52 43
2056.63 53
2056.73 64
2056.83 74
2056.94 85
2057.04 93
2057.15 100
2057.25 103
2057.35 101
2057.46 95
2057.56 86
2057.67 75
2057.77 63
2057.87 52
2057.98 44
2058.08 38
2058.19 35
2058.29 34
2058.39 36
2058.50 39
2058.60 42
2058.71 46
2058.81 49
2058.92 51
2059.02 52
2059.12 52
2059.23 52
2059.33 51
2059.44 52
2059.54 55
2059.64 59
2059.75 66
2059.85 74
2059.96 83
2060.06 92
2060.16 101
2060.27 109
2060.37 116
2060.48 122
2060.58 125
2060.69 128
2060.79 130
2060.89 131
2061.00 131
2061.10 130
2061.21 129
2061.31 127
2061.41 125
2061.52 123
2061.62 122
2061.73 121
2061.83 122
2061.93 124
2062.04 127
2062.14 130
2062.25 134
2062.35 137
2062.46 139
2062.56 141
2062.66 140
2062.77 138
2062.87 135
2062.98 130
2063.08 124
2063.19 117
2063.29 109
2063.39 101
2063.50 92
2063.60 84
2063.71 75
2063.81 67
2063.91 59
2064.02 54
2064.12 51
2064.23 52
2064.33 56
2064.44 64
2064.54 75
2064.64 88
2064.75 100
2064.85 111
2064.96 118
2065.06 121
2065.17 119
2065.27 113
2065.37 104
2065.48 93
2065.58 83
2065.69 73
2065.79 65
2065.90 60
2066.00 56
2066.10 52
2066.21 49
2066.31 46
2066.42 43
2066.52 40
2066.63 39
2066.73 39
2066.83 40
2066.94 42
2067.04 45
2067.15 47
2067.25 47
2067.36 47
2067.46 44
2067.56 40
2067.67 33
2067.77 25
2067.88 16
2067.98 6
2068.09 0
2068.19 0
2068.29 0
2068.40 0
2068.50 0
2068.61 6
2068.71 21
2068.82 39
2068.92 57
2069.02 73
2069.13 88
2069.23 99
2069.34 109
2069.44 115
2069.55 121
2069.65 126
2069.75 132
2069.86 139
2069.96 146
2070.07 155
2070.17 165
2070.28 174
2070.38 182
2070.49 188
2070.59 190
2070.69 190
2070.80 187
2070.90 182
2071.01 177
2071.11 173
2071.22 169
2071.32 168
2071.42 169
2071.53 171
2071.63 175
2071.74 179
2071.84 182
2071.95 185
2072.05 186
2072.16 186
2072.26 183
2072.36 178
2072.47 171
2072.57 162
2072.68 154
2072.78 145
2072.89 138
2072.99 133
2073.10 130
2073.20 130
2073.30 133
2073.41 139
2073.51 148
2073.62 158
2073.72 169
2073.83 179
2073.93 187
2074.04 190
2074.14 189
2074.24 183
2074.35 174
2074.45 161
2074.56 148
2074.66 134
2074.77 121
2074.87 109
2074.98 99
2075.08 92
2075.19 87
2075.29 84
2075.39 84
2075.50 85
2075.60 89
2075.71 94
2075.81 100
2075.92 107
2076.02 116
2076.13 125
2076.23 134
2076.33 141
2076.44 147
2076.54 149
2076.65 148
2076.75 145
2076.86 141
2076.96 138
2077.07 137
2077.17 139
2077.28 144
2077.38 151
2077.48 159
2077.59 164
2077.69 166
2077.80 165
2077.90 162
2078.01 158
2078.11 154
2078.22 154
2078.32 157
2078.43 163
2078.53 171
2078.64 179
2078.74 184
2078.84 185
2078.95 182
2079.05 176
2079.16 168
2079.26 160
2079.37 155
2079.47 152
2079.58 152
2079.68 154
2079.79 155
2079.89 154
2079.99 150
2080.10 141
2080.20 130
2080.31 116
2080.41 103
2080.52 92
2080.62 83
2080.73 80
2080.83 81
2080.94 86
2081.04 94
2081.15 105
2081.25 117
2081.36 128
2081.46 138
2081.56 145
2081.67 147
2081.77 145
2081.88 137
2081.98 125
2082.09 108
2082.19 89
2082.30 70
2082.40 51
2082.51 35
2082.61 23
2082.72 15
2082.82 11
2082.93 9
2083.03 9
2083.13 10
2083.24 11
2083.34 12
2083.45 13
2083.55 17
2083.66 24
2083.76 34
2083.87 48
2083.97 66
2084.08 83
2084.18 99
2084.29 110
2084.39 113
2084.50 109
2084.60 100
2084.71 87
2084.81 74
2084.92 65
2085.02 61
2085.12 62
2085.23 65
2085.33 69
2085.44 70
2085.54 68
2085.65 63
2085.75 55
2085.86 48
2085.96 42
2086.07 39
2086.17 39
2086.28 41
2086.38 44
2086.49 47
2086.59 49
2086.70 51
2086.80 51
2086.91 51
2087.01 49
2087.12 47
2087.22 45
2087.32 43
2087.43 41
2087.53 41
2087.64 41
2087.74 43
2087.85 45
2087.95 47
2088.06 49
2088.16 50
2088.27 50
2088.37 48
2088.48 45
2088.58 40
2088.69 33
2088.79 25
2088.90 17
2089.00 10
2089.11 5
2089.21 1
2089.32 1
2089.42 3
2089.53 7
2089.63 11
2089.74 14
2089.84 16
2089.95 15
2090.05 12
2090.16 7
2090.26 2
2090.37 0
2090.47 0
2090.58 0
2090.68 0
2090.78 0
2090.89 0
2090.99 0
2091.10 0
2091.20 6
2091.31 14
2091.41 24
2091.52 33
2091.62 41
2091.73 48
2091.83 53
2091.94 55
2092.04 55
2092.15 51
2092.25 45
2092.36 38
2092.46 32
2092.57 27
2092.67 26
2092.78 29
2092.88 36
2092.99 48
2093.09 62
2093.20 76
2093.30 90
2093.41 102
2093.51 111
2093.62 116
2093.72 118
2093.83 118
2093.93 114
2094.04 109
2094.14 102
2094.25 95
2094.35 89
2094.46 82
2094.56 76
2094.67 70
2094.77 63
2094.88 56
2094.98 48
2095.09 40
2095.19 32
2095.30 27
2095.40 24
2095.51 25
2095.61 29
2095.72 36
2095.82 44
2095.93 50
2096.03 53
2096.14 52
2096.24 47
2096.35 38
2096.45 27
2096.56 14
2096.66 1
2096.77 0
2096.87 0
2096.98 0
2097.08 0
2097.19 0
2097.29 0
2097.40 0
2097.50 0
2097.61 14
2097.71 33
2097.82 51
2097.92 67
2098.03 79
2098.13 87
2098.24 91
2098.34 93
2098.45 94
2098.55 94
2098.66 94
2098.76 94
2098.87 94
2098.97 93
2099.08 89
2099.18 83
2099.29 75
2099.39 66
2099.50 56
2099.61 46
2099.71 38
2099.82 31
2099.92 25
2100.03 22
2100.13 19
2100.24 18
2100.34 18
2100.45 18
2100.55 20
2100.66 23
2100.76 28
2100.87 33
2100.97 39
2101.08 45
2101.18 51
2101.29 56
2101.39 59
2101.50 61
2101.60 62
2101.71 63
2101.81 62
2101.92 62
2102.02 61
2102.13 61
2102.23 59
2102.34 58
2102.44 56
2102.55 54
2102.65 52
2102.76 50
2102.86 48
2102.97 45
2103.08 40
2103.18 35
2103.29 28
2103.39 21
2103.50 14
2103.60 9
2103.71 5
2103.81 5
2103.92 7
2104.02 11
2104.13 17
2104.23 22
2104.34 28
2104.44 33
2104.55 36
2104.65 40
2104.76 42
2104.86 44
2104.97 46
2105.07 47
2105.18 48
2105.29 49
2105.39 50
2105.50 51
2105.60 51
2105.71 50
2105.81 47
2105.92 41
2106.02 33
2106.13 24
2106.23 14
2106.34 5
2106.44 0
2106.55 0
2106.65 1
2106.76 7
2106.86 15
2106.97 25
2107.07 37
2107.18 48
2107.29 59
2107.39 68
2107.50 74
2107.60 78
2107.71 80
2107.81 79
2107.92 76
2108.02 72
2108.13 69
2108.23 67
2108.34 66
2108.44 67
2108.55 70
2108.65 74
2108.76 79
2108.87 86
2108.97 93
2109.08 102
2109.18 111
2109.29 121
2109.39 130
2109.50 139
2109.60 145
2109.71 149
2109.81 151
2109.92 150
2110.02 148
2110.13 144
2110.23 139
2110.34 134
2110.45 126
2110.55 118
2110.66 109
2110.76 99
2110.87 91
2110.97 85
2111.08 82
2111.18 82
2111.29 83
2111.39 84
2111.50 84
2111.61 81
2111.71 76
2111.82 69
2111.92 64
2112.03 62
2112.13 64
2112.24 71
2112.34 80
2112.45 90
2112.55 98
2112.66 103
2112.76 103
2112.87 100
2112.98 93
2113.08 85
2113.19 78
2113.29 73
2113.40 69
2113.50 68
2113.61 69
2113.71 69
2113.82 69
2113.92 67
2114.03 63
2114.14 56
2114.24 47
2114.35 37
2114.45 27
2114.56 18
2114.66 10
2114.77 5
2114.87 1
2114.98 0
2115.09 0
2115.19 0
2115.30 2
2115.40 8
2115.51 15
2115.61 24
2115.72 34
2115.82 45
2115.93 56
2116.03 69
2116.14 81
2116.25 94
2116.35 108
2116.46 123
2116.56 138
2116.67 152
2116.77 165
2116.88 175
2116.98 181
2117.09 184
2117.20 183
2117.30 181
2117.41 179
2117.51 178
2117.62 180
2117.72 186
2117.83 195
2117.93 206
2118.04 219
2118.15 233
2118.25 245
2118.36 255
2118.46 260
2118.57 261
2118.67 255
2118.78 245
2118.88 230
2118.99 213
2119.10 197
2119.20 184
2119.31 176
2119.41 173
2119.52 173
2119.62 175
2119.73 176
2119.84 176
2119.94 172
2120.05 167
2120.15 161
2120.26 156
2120.36 153
2120.47 153
2120.57 156
2120.68 160
2120.79 164
2120.89 167
2121.00 168
2121.10 166
2121.21 162
2121.31 156
2121.42 150
2121.53 144
2121.63 140
2121.74 137
2121.84 136
2121.95 135
2122.05 134
2122.16 131
2122.27 126
2122.37 119
2122.48 110
2122.58 101
2122.69 92
2122.79 85
2122.90 80
2123.00 77
2123.11 74
2123.22 71
2123.32 67
2123.43 61
2123.53 54
2123.64 45
2123.74 36
2123.85 27
2123.96 21
2124.06 18
2124.17 17
2124.27 18
2124.38 21
2124.48 23
2124.59 24
2124.70 24
2124.80 22
2124.91 20
2125.01 18
2125.12 17
2125.23 15
2125.33 12
2125.44 8
2125.54 2
2125.65 0
2125.75 0
2125.86 0
2125.97 0
2126.07 0
2126.18 0
2126.28 0
2126.39 2
2126.49 10
2126.60 15
2126.71 17
2126.81 17
2126.92 16
2127.02 16
2127.13 17
2127.23 21
2127.34 27
2127.45 32
2127.55 37
2127.66 39
2127.76 37
2127.87 31
2127.98 23
2128.08 13
2128.19 4
2128.29 0
2128.40 0
2128.50 0
2128.61 4
2128.72 12
2128.82 21
2128.93 29
2129.03 35
2129.14 40
2129.25 44
2129.35 49
2129.46 55
2129.56 61
2129.67 65
2129.77 67
2129.88 64
2129.99 58
2130.09 49
2130.20 39
2130.30 31
2130.41 27
2130.52 28
2130.62 34
2130.73 43
2130.83 53
2130.94 61
2131.05 66
2131.15 68
2131.26 67
2131.36 65
2131.47 64
2131.58 66
2131.68 71
2131.79 79
2131.89 89
2132.00 101
2132.10 112
2132.21 122
2132.32 131
2132.42 138
2132.53 144
2132.63 150
2132.74 155
2132.85 161
2132.95 167
2133.06 174
2133.16 182
2133.27 190
2133.38 198
2133.48 206
2133.59 212
2133.69 216
2133.80 218
2133.91 218
2134.01 214
2134.12 209
2134.22 201
2134.33 193
2134.44 184
2134.54 175
2134.65 167
2134.75 159
2134.86 152
2134.97 146
2135.07 140
2135.18 134
2135.28 129
2135.39 124
2135.50 118
2135.60 113
2135.71 109
2135.81 106
2135.92 104
2136.03 106
2136.13 111
2136.24 119
2136.34 130
2136.45 142
2136.56 154
2136.66 165
2136.77 174
2136.87 180
2136.98 183
2137.09 183
2137.19 181
2137.30 179
2137.40 176
2137.51 174
2137.62 174
2137.72 176
2137.83 179
2137.93 182
2138.04 185
2138.15 186
2138.25 187
2138.36 188
2138.46 188
2138.57 190
2138.68 192
2138.78 194
2138.89 196
2139.00 198
2139.10 198
2139.21 197
2139.31 197
2139.42 198
2139.53 200
2139.63 204
2139.74 210
2139.84 217
2139.95 224
2140.06 230
2140.16 234
2140.27 236
2140.37 236
2140.48 232
2140.59 227
2140.69 219
2140.80 211
2140.91 203
2141.01 195
2141.12 190
2141.22 186
2141.33 183
2141.44 181
2141.54 178
2141.65 174
2141.75 167
2141.86 158
2141.97 147
2142.07 136
2142.18 125
2142.29 114
2142.39 104
2142.50 95
2142.60 86
2142.71 78
2142.82 72
2142.92 66
2143.03 63
2143.13 62
2143.24 63
2143.35 66
2143.45 68
2143.56 70
2143.67 71
2143.77 70
2143.88 68
2143.98 67
2144.09 66
2144.20 67
2144.30 71
2144.41 77
2144.52 85
2144.62 94
2144.73 102
2144.83 108
2144.94 113
2145.05 114
2145.15 114
2145.26 113
2145.37 112
2145.47 111
2145.58 111
2145.68 110
2145.79 109
2145.90 108
2146.00 106
2146.11 104
2146.22 101
2146.32 99
2146.43 97
2146.53 94
2146.64 89
2146.75 82
2146.85 73
2146.96 64
2147.07 55
2147.17 47
2147.28 42
2147.38 39
2147.49 39
2147.60 41
2147.70 45
2147.81 51
2147.92 59
2148.02 69
2148.13 79
2148.24 88
2148.34 95
2148.45 99
2148.55 99
2148.66 98
2148.77 96
2148.87 95
2148.98 97
2149.09 100
2149.19 105
2149.30 111
2149.41 116
2149.51 119
2149.62 121
2149.72 122
2149.83 122
2149.94 121
2150.04 120
2150.15 117
2150.26 112
2150.36 105
2150.47 98
2150.58 89
2150.68 80
2150.79 72
2150.89 65
2151.00 59
2151.11 53
2151.21 48
2151.32 43
2151.43 39
2151.53 35
2151.64 31
2151.75 28
2151.85 27
2151.96 25
2152.06 26
2152.17 28
2152.28 32
2152.38 38
2152.49 46
2152.60 55
2152.70 64
2152.81 70
2152.92 71
2153.02 67
2153.13 58
2153.24 44
2153.34 28
2153.45 12
2153.55 0
2153.66 0
2153.77 0
2153.87 0
2153.98 0
2154.09 0
2154.19 0
2154.30 0
2154.41 2
2154.51 9
2154.62 15
2154.73 21
2154.83 26
2154.94 29
2155.05 31
2155.15 30
2155.26 29
2155.36 28
2155.47 29
2155.58 34
2155.68 42
2155.79 52
2155.90 62
2156.00 71
2156.11 76
2156.22 75
2156.32 69
2156.43 58
2156.54 46
2156.64 34
2156.75 23
2156.86 15
2156.96 10
2157.07 7
2157.18 6
2157.28 6
2157.39 8
2157.50 13
2157.60 20
2157.71 30
2157.82 43
2157.92 57
2158.03 72
2158.13 86
2158.24 99
2158.35 111
2158.45 124
2158.56 136
2158.67 146
2158.77 155
2158.88 159
2158.99 159
2159.09 154
2159.20 145
2159.31 135
2159.41 128
2159.52 124
2159.63 127
2159.73 135
2159.84 148
2159.95 162
2160.05 176
2160.16 189
2160.27 199
2160.37 208
2160.48 214
2160.59 219
2160.69 221
2160.80 220
2160.91 215
2161.01 204
2161.12 190
2161.23 172
2161.33 152
2161.44 132
2161.55 115
2161.65 103
2161.76 95
2161.87 92
2161.97 93
2162.08 97
2162.19 102
2162.29 106
2162.40 109
2162.51 110
2162.61 110
2162.72 111
2162.83 115
2162.93 121
2163.04 130
2163.15 143
2163.25 157
2163.36 171
2163.47 183
2163.57 192
2163.68 199
2163.79 203
2163.89 206
2164.00 208
2164.11 210
2164.21 210
2164.32 210
2164.43 207
2164.53 202
2164.64 195
2164.75 186
2164.85 177
2164.96 167
2165.07 159
2165.17 151
2165.28 146
2165.39 144
2165.49 144
2165.60 147
2165.71 154
2165.81 163
2165.92 174
2166.03 184
2166.13 193
2166.24 197
2166.35 197
2166.45 192
2166.56 183
2166.67 172
2166.78 160
2166.88 148
2166.99 139
2167.10 132
2167.20 126
2167.31 121
2167.42 115
2167.52 109
2167.63 102
2167.74 95
2167.84 87
2167.95 79
2168.06 73
2168.16 68
2168.27 63
2168.38 59
2168.48 56
2168.59 53
2168.70 51
2168.80 50
2168.91 52
2169.02 55
2169.13 60
2169.23 67
2169.34 75
2169.45 81
2169.55 84
2169.66 84
2169.77 80
2169.87 72
2169.98 61
2170.09 48
2170.19 37
2170.30 27
2170.41 21
2170.51 20
2170.62 22
2170.73 28
2170.83 36
2170.94 46
2171.05 54
2171.16 61
2171.26 63
2171.37 62
2171.48 56
2171.58 47
2171.69 36
2171.80 25
2171.90 15
2172.01 8
2172.12 5
2172.22 6
2172.33 11
2172.44 18
2172.55 26
2172.65 36
2172.76 47
2172.87 58
2172.97 69
2173.08 78
2173.19 86
2173.29 91
2173.40 94
2173.51 93
2173.61 92
2173.72 88
2173.83 85
2173.94 80
2174.04 76
2174.15 72
2174.26 68
2174.36 64
2174.47 59
2174.58 53
2174.68 47
2174.79 40
2174.90 32
2175.01 24
2175.11 16
2175.22 9
2175.33 4
2175.43 1
2175.54 0
2175.65 0
2175.75 1
2175.86 4
2175.97 8
2176.08 13
2176.18 20
2176.29 28
2176.40 36
2176.50 43
2176.61 49
2176.72 52
2176.82 53
2176.93 52
2177.04 48
2177.15 43
2177.25 38
2177.36 33
2177.47 28
2177.57 25
2177.68 23
2177.79 22
2177.89 23
2178.00 23
2178.11 24
2178.22 25
2178.32 24
2178.43 21
2178.54 16
2178.64 11
2178.75 5
2178.86 0
2178.97 0
2179.07 0
2179.18 0
2179.29 0
2179.39 0
2179.50 0
2179.61 0
2179.72 0
2179.82 7
2179.93 16
2180.04 25
2180.14 32
2180.25 38
2180.36 41
2180.46 41
2180.57 40
2180.68 37
2180.79 34
2180.89 30
2181.00 25
2181.11 20
2181.21 14
2181.32 10
2181.43 5
2181.54 2
2181.64 0
2181.75 0
2181.86 0
2181.96 0
2182.07 0
2182.18 0
2182.29 0
2182.39 0
2182.50 0
2182.61 0
2182.71 5
2182.82 14
2182.93 24
2183.04 32
2183.14 39
2183.25 44
2183.36 48
2183.47 52
2183.57 57
2183.68 64
2183.79 71
2183.89 78
2184.00 85
2184.11 89
2184.22 91
2184.32 90
2184.43 86
2184.54 79
2184.64 71
2184.75 63
2184.86 56
2184.97 51
2185.07 48
2185.18 48
2185.29 50
2185.39 55
2185.50 61
2185.61 69
2185.72 79
2185.82 89
2185.93 98
2186.04 106
2186.15 111
2186.25 112
2186.36 108
2186.47 99
2186.57 89
2186.68 78
2186.79 68
2186.90 60
2187.00 56
2187.11 54
2187.22 53
2187.33 53
2187.43 52
2187.54 50
2187.65 47
2187.75 46
2187.86 47
2187.97 51
2188.08 58
2188.18 68
2188.29 79
2188.40 90
2188.51 99
2188.61 103
2188.72 102
2188.83 97
2188.94 89
2189.04 80
2189.15 73
2189.26 69
2189.36 69
2189.47 73
2189.58 81
2189.69 92
2189.79 102
2189.90 113
2190.01 122
2190.12 129
2190.22 134
2190.33 136
2190.44 136
2190.55 134
2190.65 131
2190.76 128
2190.87 125
2190.97 124
2191.08 123
2191.19 124
2191.30 125
2191.40 126
2191.51 126
2191.62 124
2191.73 120
2191.83 112
2191.94 103
2192.05 93
2192.16 83
2192.26 74
2192.37 68
2192.48 65
2192.59 65
2192.69 66
2192.80 69
2192.91 72
2193.02 74
2193.12 77
2193.23 80
2193.34 83
2193.45 86
2193.55 88
2193.66 89
2193.77 88
2193.87 85
2193.98 83
2194.09 82
2194.20 82
2194.30 85
2194.41 90
2194.52 96
2194.63 104
2194.73 111
2194.84 117
2194.95 120
2195.06 121
2195.16 118
2195.27 112
2195.38 103
2195.49 91
2195.59 77
2195.70 64
2195.81 53
2195.92 45
2196.02 42
2196.13 44
2196.24 49
2196.35 57
2196.45 64
2196.56 70
2196.67 73
2196.78 72
2196.88 68
2196.99 64
2197.10 59
2197.21 56
2197.31 55
2197.42 58
2197.53 63
2197.64 70
2197.74 77
2197.85 84
2197.96 89
2198.07 91
2198.17 91
2198.28 88
2198.39 81
2198.50 71
2198.61 60
2198.71 46
2198.82 33
2198.93 19
2199.04 7
2199.14 0
2199.25 0
2199.36 0
2199.47 0
2199.57 0
2199.68 0
2199.79 0
2199.90 5
2200.00 12
2200.11 17
2200.22 18
2200.33 15
2200.43 10
2200.54 3
2200.65 0
2200.76 0
2200.86 0
2200.97 0
2201.08 0
2201.19 0
2201.30 5
2201.40 17
2201.51 29
2201.62 42
2201.73 54
2201.83 65
2201.94 76
2202.05 84
2202.16 92
2202.26 98
2202.37 104
2202.48 110
2202.59 116
2202.69 122
2202.80 127
2202.91 132
2203.02 136
2203.13 137
2203.23 137
2203.34 134
2203.45 131
2203.56 127
2203.66 123
2203.77 120
2203.88 118
2203.99 118
2204.09 118
2204.20 117
2204.31 115
2204.42 111
2204.53 107
2204.63 102
2204.74 98
2204.85 96
2204.96 98
2205.06 102
2205.17 110
2205.28 118
2205.39 126
2205.49 133
2205.60 138
2205.71 139
2205.82 139
2205.93 136
2206.03 134
2206.14 132
2206.25 132
2206.36 133
2206.46 135
2206.57 137
2206.68 138
2206.79 137
2206.90 133
2207.00 128
2207.11 121
2207.22 115
2207.33 109
2207.43 105
2207.54 104
2207.65 104
2207.76 106
2207.87 106
2207.97 106
2208.08 103
2208.19 99
2208.30 93
2208.40 86
2208.51 80
2208.62 75
2208.73 72
2208.84 69
2208.94 68
2209.05 66
2209.16 65
2209.27 65
2209.37 66
2209.48 69
2209.59 74
2209.70 80
2209.81 87
2209.91 92
2210.02 96
2210.13 98
2210.24 98
2210.35 98
2210.45 98
2210.56 101
2210.67 105
2210.78 111
2210.88 116
2210.99 122
2211.10 127
2211.21 131
2211.32 136
2211.42 141
2211.53 147
2211.64 155
2211.75 164
2211.86 173
2211.96 180
2212.07 184
2212.18 186
2212.29 183
2212.39 177
2212.50 167
2212.61 155
2212.72 143
2212.83 133
2212.93 127
2213.04 125
2213.15 127
2213.26 133
2213.37 139
2213.47 144
2213.58 144
2213.69 140
2213.80 134
2213.91 126
2214.01 121
2214.12 121
2214.23 127
2214.34 138
2214.45 151
2214.55 165
2214.66 176
2214.77 184
2214.88 188
2214.98 192
2215.09 196
2215.20 202
2215.31 211
2215.42 222
2215.52 234
2215.63 243
2215.74 249
2215.85 250
2215.96 247
2216.06 241
2216.17 233
2216.28 227
2216.39 222
2216.50 219
2216.60 217
2216.71 216
2216.82 213
2216.93 208
2217.04 199
2217.14 189
2217.25 177
2217.36 166
2217.47 157
2217.58 151
2217.68 149
2217.79 152
2217.90 160
2218.01 170
2218.12 183
2218.22 197
2218.33 211
2218.44 224
2218.55 236
2218.66 245
2218.77 252
2218.87 256
2218.98 257
2219.09 256
2219.20 254
2219.31 252
2219.41 251
2219.52 252
2219.63 254
2219.74 258
2219.85 263
2219.95 268
2220.06 271
2220.17 270
2220.28 267
2220.39 260
2220.49 251
2220.60 243
2220.71 236
2220.82 233
2220.93 236
2221.03 244
2221.14 257
2221.25 273
2221.36 288
2221.47 302
2221.58 311
2221.68 314
2221.79 310
2221.90 301
2222.01 288
2222.12 271
2222.22 253
2222.33 233
2222.44 214
2222.55 195
2222.66 176
2222.77 158
2222.87 140
2222.98 124
2223.09 109
2223.20 96
2223.31 85
2223.41 77
2223.52 73
2223.63 71
2223.74 72
2223.85 74
2223.95 76
2224.06 79
2224.17 80
2224.28 81
2224.39 81
2224.50 81
2224.60 82
2224.71 86
2224.82 93
2224.93 103
2225.04 115
2225.14 127
2225.25 138
2225.36 144
2225.47 146
2225.58 141
2225.69 131
2225.79 117
2225.90 100
2226.01 82
2226.12 66
2226.23 52
2226.34 43
2226.44 37
2226.55 36
2226.66 39
2226.77 43
2226.88 48
2226.98 50
2227.09 49
2227.20 44
2227.31 35
2227.42 24
2227.53 12
2227.63 3
2227.74 0
2227.85 0
2227.96 0
2228.07 0
2228.18 0
2228.28 3
2228.39 4
2228.50 4
2228.61 4
2228.72 5
2228.83 6
2228.93 9
2229.04 13
2229.15 17
2229.26 21
2229.37 25
2229.48 28
2229.58 29
2229.69 29
2229.80 28
2229.91 27
2230.02 24
2230.13 22
2230.23 19
2230.34 15
2230.45 12
2230.56 9
2230.67 5
2230.78 2
2230.88 0
2230.99 0
2231.10 0
2231.21 0
2231.32 0
2231.43 4
2231.53 12
2231.64 22
2231.75 33
2231.86 44
2231.97 54
2232.08 61
2232.18 67
2232.29 71
2232.40 75
2232.51 78
2232.62 81
2232.73 84
2232.83 86
2232.94 87
2233.05 86
2233.16 82
2233.27 77
2233.38 72
2233.48 67
2233.59 66
2233.70 67
2233.81 72
2233.92 81
2234.03 91
2234.14 102
2234.24 111
2234.35 118
2234.46 122
2234.57 121
2234.68 117
2234.79 109
2234.89 100
2235.00 88
2235.11 76
2235.22 64
2235.33 51
2235.44 40
2235.55 30
2235.65 24
2235.76 21
2235.87 22
2235.98 28
2236.09 38
2236.20 50
2236.30 61
2236.41 71
2236.52 77
2236.63 80
2236.74 80
2236.85 80
2236.96 81
2237.06 86
2237.17 96
2237.28 110
2237.39 127
2237.50 144
2237.61 160
2237.71 170
2237.82 175
2237.93 175
2238.04 171
2238.15 164
2238.26 156
2238.37 149
2238.47 143
2238.58 140
2238.69 138
2238.80 138
2238.91 137
2239.02 136
2239.13 133
2239.23 128
2239.34 121
2239.45 112
2239.56 101
2239.67 89
2239.78 77
2239.89 65
2239.99 54
2240.10 46
2240.21 41
2240.32 40
2240.43 44
2240.54 51
2240.65 60
2240.75 68
2240.86 73
2240.97 75
2241.08 72
2241.19 64
2241.30 53
2241.41 41
2241.51 29
2241.62 19
2241.73 10
2241.84 4
2241.95 1
2242.06 0
2242.17 0
2242.27 1
2242.38 2
2242.49 3
2242.60 3
2242.71 2
2242.82 0
2242.93 0
2243.04 0
2243.14 0
2243.25 0
2243.36 1
2243.47 5
2243.58 8
2243.69 11
2243.80 13
2243.90 15
2244.01 16
2244.12 18
2244.23 19
2244.34 21
2244.45 23
2244.56 22
2244.67 19
2244.77 14
2244.88 7
2244.99 0
2245.10 0
2245.21 0
2245.32 0
2245.43 0
2245.53 0
2245.64 0
2245.75 0
2245.86 5
2245.97 16
2246.08 25
2246.19 32
2246.30 37
2246.40 38
2246.51 38
2246.62 34
2246.73 30
2246.84 25
2246.95 21
2247.06 20
2247.17 21
2247.27 26
2247.38 34
2247.49 45
2247.60 58
2247.71 70
2247.82 80
2247.93 87
2248.04 91
2248.14 92
2248.25 92
2248.36 92
2248.47 93
2248.58 96
2248.69 102
2248.80 110
2248.91 120
2249.01 131
2249.12 142
2249.23 155
2249.34 167
2249.45 179
2249.56 190
2249.67 200
2249.78 208
2249.88 213
2249.99 214
2250.10 212
2250.21 207
2250.32 198
2250.43 187
2250.54 175
2250.65 162
2250.76 149
2250.86 137
2250.97 125
2251.08 116
2251.19 108
2251.30 100
2251.41 93
2251.52 84
2251.63 73
2251.74 60
2251.84 45
2251.95 28
2252.06 12
2252.17 0
2252.28 0
2252.39 0
2252.50 0
2252.61 0
2252.71 0
2252.82 0
2252.93 0
2253.04 0
2253.15 9
2253.26 24
2253.37 42
2253.48 60
2253.59 78
2253.69 94
2253.80 106
2253.91 114
2254.02 116
2254.13 113
2254.24 106
2254.35 96
2254.46 85
2254.57 75
2254.68 66
2254.78 62
2254.89 60
2255.00 63
2255.11 68
2255.22 75
2255.33 81
2255.44 86
2255.55 88
2255.66 87
2255.76 83
2255.87 78
2255.98 74
2256.09 70
2256.20 69
2256.31 71
2256.42 75
2256.53 81
2256.64 89
2256.75 98
2256.85 107
2256.96 115
2257.07 122
2257.18 127
2257.29 128
2257.40 126
2257.51 119
2257.62 111
2257.73 101
2257.84 93
2257.94 87
2258.05 86
2258.16 89
2258.27 96
2258.38 106
2258.49 118
2258.60 129
2258.71 138
2258.82 144
2258.93 146
2259.03 145
2259.14 140
2259.25 133
2259.36 126
2259.47 120
2259.58 116
2259.69 114
2259.80 115
2259.91 118
2260.02 122
2260.12 125
2260.23 128
2260.34 129
2260.45 131
2260.56 132
2260.67 134
2260.78 137
2260.89 141
2261.00 146
2261.11 148
2261.22 150
2261.32 148
2261.43 145
2261.54 141
2261.65 137
2261.76 133
2261.87 129
2261.98 126
2262.09 122
2262.20 117
2262.31 110
2262.42 102
2262.52 93
2262.63 85
2262.74 80
2262.85 78
2262.96 80
2263.07 86
2263.18 95
2263.29 105
2263.40 113
2263.51 119
2263.62 119
2263.72 115
2263.83 107
2263.94 98
2264.05 88
2264.16 81
2264.27 78
2264.38 78
2264.49 82
2264.60 87
2264.71 92
2264.82 96
2264.93 98
2265.03 98
2265.14 95
2265.25 92
2265.36 87
2265.47 83
2265.58 77
2265.69 71
2265.80 64
2265.91 57
2266.02 50
2266.13 43
2266.24 36
2266.35 30
2266.45 25
2266.56 22
2266.67 20
2266.78 19
2266.89 19
2267.00 19
2267.11 19
2267.22 20
2267.33 22
2267.44 25
2267.55 31
2267.66 38
2267.76 45
2267.87 52
2267.98 56
2268.09 59
2268.20 59
2268.31 57
2268.42 54
2268.53 51
2268.64 49
2268.75 49
2268.86 50
2268.97 53
2269.08 58
2269.19 64
2269.29 72
2269.40 81
2269.51 89
2269.62 96
2269.73 102
2269.84 107
2269.95 109
2270.06 111
2270.17 113
2270.28 113
2270.39 112
2270.50 110
2270.61 106
2270.72 100
2270.82 91
2270.93 81
2271.04 72
2271.15 62
2271.26 53
2271.37 45
2271.48 38
2271.59 32
2271.70 27
2271.81 23
2271.92 21
2272.03 21
2272.14 24
2272.25 29
2272.36 33
2272.46 37
2272.57 38
2272.68 35
2272.79 29
2272.90 20
2273.01 10
2273.12 0
2273.23 0
2273.34 0
2273.45 0
2273.56 0
2273.67 0
2273.78 4
2273.89 11
2274.00 19
2274.11 26
2274.21 34
2274.32 40
2274.43 45
2274.54 49
2274.65 49
2274.76 46
2274.87 40
2274.98 31
2275.09 22
2275.20 13
2275.31 5
2275.42 0
2275.53 0
2275.64 0
2275.75 0
2275.86 0
2275.97 0
2276.07 0
2276.18 0
2276.29 0
2276.40 1
2276.51 4
2276.62 7
2276.73 12
2276.84 20
2276.95 30
2277.06 44
2277.17 60
2277.28 78
2277.39 97
2277.50 115
2277.61 130
2277.72 141
2277.83 147
2277.94 149
2278.05 149
2278.15 149
2278.26 151
2278.37 157
2278.48 165
2278.59 175
2278.70 183
2278.81 188
2278.92 189
2279.03 184
2279.14 177
2279.25 168
2279.36 160
2279.47 154
2279.58 150
2279.69 148
2279.80 147
2279.91 144
2280.02 140
2280.13 133
2280.24 125
2280.34 117
2280.45 109
2280.56 102
2280.67 98
2280.78 96
2280.89 95
2281.00 95
2281.11 94
2281.22 91
2281.33 85
2281.44 77
2281.55 67
2281.66 57
2281.77 50
2281.88 45
2281.99 43
2282.10 45
2282.21 48
2282.32 52
2282.43 56
2282.54 58
2282.65 60
2282.76 62
2282.87 64
2282.97 68
2283.08 74
2283.19 82
2283.30 90
2283.41 98
2283.52 104
2283.63 106
2283.74 105
2283.85 99
2283.96 90
2284.07 79
2284.18 68
2284.29 58
2284.40 52
2284.51 50
2284.62 52
2284.73 56
2284.84 61
2284.95 65
2285.06 67
2285.17 67
2285.28 66
2285.39 65
2285.50 65
2285.61 68
2285.72 72
2285.83 78
2285.94 83
2286.04 88
2286.15 91
2286.26 94
2286.37 95
2286.48 97
2286.59 101
2286.70 106
2286.81 114
2286.92 123
2287.03 133
2287.14 142
2287.25 151
2287.36 159
2287.47 166
2287.58 171
2287.69 176
2287.80 180
2287.91 183
2288.02 185
2288.13 186
2288.24 187
2288.35 187
2288.46 185
2288.57 183
2288.68 179
2288.79 174
2288.90 167
2289.01 159
2289.12 151
2289.23 144
2289.34 138
2289.45 134
2289.56 132
2289.67 132
2289.78 133
2289.89 135
2289.99 135
2290.10 135
2290.21 132
2290.32 128
2290.43 122
2290.54 116
2290.65 109
2290.76 103
2290.87 97
2290.98 92
2291.09 88
2291.20 86
2291.31 85
2291.42 85
2291.53 87
2291.64 91
2291.75 96
2291.86 102
2291.97 109
2292.08 116
2292.19 123
2292.30 131
2292.41 138
2292.52 145
2292.63 151
2292.74 154
2292.85 154
2292.96 150
2293.07 142
2293.18 132
2293.29 120
2293.40 109
2293.51 100
2293.62 93
2293.73 89
2293.84 89
2293.95 91
2294.06 97
2294.17 105
2294.28 113
2294.39 120
2294.50 125
2294.61 128
2294.72 127
2294.83 122
2294.94 115
2295.05 106
2295.16 98
2295.27 90
2295.38 82
2295.49 76
2295.60 71
2295.71 67
2295.82 64
2295.93 61
2296.04 60
2296.15 59
2296.26 58
2296.37 57
2296.48 54
2296.59 50
2296.70 44
2296.81 37
2296.92 31
2297.03 26
2297.14 25
2297.25 26
2297.36 32
2297.47 40
2297.58 51
2297.69 63
2297.80 74
2297.91 84
2298.02 93
2298.13 98
2298.24 101
2298.35 101
2298.46 99
2298.57 94
2298.68 88
2298.79 82
2298.90 75
2299.01 69
2299.12 62
2299.23 57
2299.34 51
2299.45 46
2299.56 41
2299.67 36
2299.78 32
2299.89 28
2300.00 26
2300.11 25
2300.22 26
2300.33 30
2300.44 36
2300.55 45
2300.66 54
2300.77 64
2300.88 72
2300.99 78
2301.10 80
2301.21 80
2301.32 77
2301.43 72
2301.54 68
2301.65 65
2301.76 64
2301.87 63
2301.98 62
2302.09 60
2302.20 55
2302.31 49
2302.42 40
2302.53 31
2302.64 22
2302.75 15
2302.86 11
2302.97 10
2303.08 11
2303.19 14
2303.30 16
2303.41 16
2303.52 12
2303.63 6
2303.74 0
2303.85 0
2303.96 0
2304.07 0
2304.18 0
2304.29 0
2304.40 0
2304.51 11
2304.62 26
2304.73 42
2304.84 56
2304.95 68
2305.06 77
2305.17 85
2305.28 91
2305.39 96
2305.50 97
2305.61 96
2305.72 92
2305.83 84
2305.94 74
2306.05 63
2306.16 52
2306.27 43
2306.38 37
2306.49 33
2306.60 34
2306.71 37
2306.82 42
2306.93 49
2307.04 57
2307.15 64
2307.26 72
2307.37 79
2307.48 87
2307.59 93
2307.70 100
2307.81 106
2307.92 112
2308.03 117
2308.14 121
2308.25 123
2308.36 124
2308.47 123
2308.58 119
2308.69 113
2308.80 104
2308.91 93
2309.03 81
2309.14 69
2309.25 59
2309.36 51
2309.47 47
2309.58 46
2309.69 48
2309.80 51
2309.91 53
2310.02 53
2310.13 52
2310.24 50
2310.35 48
2310.46 46
2310.57 44
2310.68 44
2310.79 43
2310.90 40
2311.01 36
2311.12 29
2311.23 22
2311.34 14
2311.45 9
2311.56 6
2311.67 6
2311.78 9
2311.89 14
2312.00 19
2312.11 22
2312.22 23
2312.33 21
2312.44 18
2312.55 15
2312.66 13
2312.77 13
2312.88 16
2313.00 22
2313.11 29
2313.22 35
2313.33 39
2313.44 39
2313.55 35
2313.66 27
2313.77 19
2313.88 11
2313.99 6
2314.10 6
2314.21 10
2314.32 18
2314.43 27
2314.54 35
2314.65 41
2314.76 42
2314.87 38
2314.98 29
2315.09 18
2315.20 4
2315.31 0
2315.42 0
2315.53 0
2315.64 0
2315.75 0
2315.86 0
2315.97 0
2316.09 0
2316.20 10
2316.31 19
2316.42 27
2316.53 32
2316.64 35
2316.75 37
2316.86 37
2316.97 38
2317.08 39
2317.19 40
2317.30 41
2317.41 41
2317.52 43
2317.63 45
2317.74 48
2317.85 53
2317.96 60
2318.07 69
2318.18 78
2318.29 87
2318.40 95
2318.51 101
2318.63 105
2318.74 107
2318.85 107
2318.96 105
2319.07 101
2319.18 95
2319.29 89
2319.40 84
2319.51 80
2319.62 79
2319.73 82
2319.84 87
2319.95 94
2320.06 101
2320.17 107
2320.28 109
2320.39 109
2320.50 105
2320.61 99
2320.72 93
2320.83 89
2320.95 88
2321.06 91
2321.17 98
2321.28 107
2321.39 116
2321.50 124
2321.61 129
2321.72 129
2321.83 123
2321.94 114
2322.05 101
2322.16 86
2322.27 73
2322.38 61
2322.49 54
2322.60 51
2322.71 52
2322.82 56
2322.93 63
2323.05 72
2323.16 80
2323.27 86
2323.38 89
2323.49 88
2323.60 82
2323.71 71
2323.82 57
2323.93 42
2324.04 27
2324.15 16
2324.26 9
2324.37 7
2324.48 9
2324.59 15
2324.70 22
2324.81 30
2324.93 37
2325.04 43
2325.15 47
2325.26 50
2325.37 52
2325.48 54
2325.59 55
2325.70 57
2325.81 60
2325.92 64
2326.03 69
2326.14 74
2326.25 78
2326.36 80
2326.47 79
2326.58 75
2326.70 69
2326.81 62
2326.92 56
2327.03 51
2327.14 50
2327.25 51
2327.36 56
2327.47 61
2327.58 68
2327.69 74
2327.80 79
2327.91 83
2328.02 87
2328.13 90
2328.24 92
2328.36 94
2328.47 95
2328.58 96
2328.69 96
2328.80 96
2328.91 95
2329.02 95
2329.13 96
2329.24 99
2329.35 104
2329.46 113
2329.57 125
2329.68 140
2329.79 155
2329.91 168
2330.02 175
2330.13 176
2330.24 169
2330.35 155
2330.46 137
2330.57 119
2330.68 102
2330.79 90
2330.90 84
2331.01 80
2331.12 79
2331.23 79
2331.35 77
2331.46 72
2331.57 66
2331.68 57
2331.79 49
2331.90 41
2332.01 35
2332.12 30
2332.23 27
2332.34 26
2332.45 27
2332.56 31
2332.67 38
2332.79 50
2332.90 66
2333.01 86
2333.12 108
2333.23 132
2333.34 155
2333.45 177
2333.56 197
2333.67 216
2333.78 233
2333.89 248
2334.00 263
2334.11 277
2334.23 288
2334.34 298
2334.45 307
2334.56 316
2334.67 326
2334.78 339
2334.89 353
2335.00 368
2335.11 382
2335.22 392
2335.33 397
2335.45 396
2335.56 389
2335.67 378
2335.78 367
2335.89 357
2336.00 352
2336.11 353
2336.22 358
2336.33 367
2336.44 376
2336.55 383
2336.66 385
2336.78 382
2336.89 373
2337.00 359
2337.11 342
2337.22 324
2337.33 307
2337.44 293
2337.55 284
2337.66 280
2337.77 281
2337.88 286
2338.00 292
2338.11 298
2338.22 301
2338.33 302
2338.44 298
2338.55 293
2338.66 286
2338.77 278
2338.88 270
2338.99 262
2339.10 253
2339.22 242
2339.33 230
2339.44 215
2339.55 199
2339.66 182
2339.77 165
2339.88 149
2339.99 135
2340.10 123
2340.21 115
2340.33 109
2340.44 106
2340.55 104
2340.66 103
2340.77 102
2340.88 100
2340.99 98
2341.10 95
2341.21 92
2341.32 90
2341.44 88
2341.55 88
2341.66 88
2341.77 89
2341.88 92
2341.99 95
2342.10 100
2342.21 105
2342.32 110
2342.43 116
2342.55 121
2342.66 125
2342.77 131
2342.88 136
2342.99 141
2343.10 146
2343.21 150
2343.32 152
2343.43 152
2343.54 150
2343.66 147
2343.77 143
2343.88 139
2343.99 135
2344.10 130
2344.21 123
2344.32 113
2344.43 100
2344.54 86
2344.66 72
2344.77 61
2344.88 54
2344.99 53
2345.10 56
2345.21 62
2345.32 68
2345.43 72
2345.54 73
2345.66 70
2345.77 65
2345.88 59
2345.99 54
2346.10 52
2346.21 53
2346.32 57
2346.43 62
2346.54 68
2346.66 73
2346.77 77
2346.88 81
2346.99 85
2347.10 89
2347.21 93
2347.32 99
2347.43 105
2347.54 110
2347.66 115
2347.77 120
2347.88 124
2347.99 128
2348.10 132
2348.21 134
2348.32 133
2348.43 130
2348.54 123
2348.66 114
2348.77 101
2348.88 87
2348.99 73
2349.10 60
2349.21 48
2349.32 38
2349.43 30
2349.55 25
2349.66 22
2349.77 19
2349.88 17
2349.99 14
2350.10 11
2350.21 8
2350.32 6
2350.43 6
2350.55 10
2350.66 17
2350.77 27
2350.88 38
2350.99 48
2351.10 56
2351.21 61
2351.32 64
2351.44 64
2351.55 62
2351.66 59
2351.77 55
2351.88 50
2351.99 45
2352.10 40
2352.21 34
2352.33 30
2352.44 25
2352.55 21
2352.66 18
2352.77 17
2352.88 19
2352.99 24
2353.10 33
2353.22 46
2353.33 60
2353.44 73
2353.55 83
2353.66 89
2353.77 89
2353.88 84
2353.99 74
2354.11 62
2354.22 49
2354.33 37
2354.44 28
2354.55 23
2354.66 22
2354.77 26
2354.89 34
2355.00 45
2355.11 56
2355.22 67
2355.33 76
2355.44 83
2355.55 88
2355.66 92
2355.78 97
2355.89 102
2356.00 109
2356.11 116
2356.22 125
2356.33 134
2356.44 141
2356.56 147
2356.67 150
2356.78 150
2356.89 147
2357.00 140
2357.11 131
2357.22 119
2357.34 106
2357.45 92
2357.56 77
2357.67 62
2357.78 49
2357.89 37
2358.00 28
2358.11 20
2358.23 16
2358.34 14
2358.45 14
2358.56 15
2358.67 17
2358.78 19
2358.89 21
2359.01 22
2359.12 22
2359.23 22
2359.34 22
2359.45 21
2359.56 20
2359.67 17
2359.79 14
2359.90 9
2360.01 2
2360.12 0
2360.23 0
2360.34 0
2360.45 0
2360.57 0
2360.68 0
2360.79 0
2360.90 1
2361.01 12
2361.12 21
2361.23 29
2361.35 35
2361.46 40
2361.57 44
2361.68 48
2361.79 54
2361.90 62
2362.02 72
2362.13 83
2362.24 94
2362.35 102
2362.46 108
2362.57 110
2362.68 108
2362.80 104
2362.91 97
2363.02 89
2363.13 81
2363.24 73
2363.35 65
2363.46 58
2363.58 53
2363.69 51
2363.80 52
2363.91 57
2364.02 65
2364.13 76
2364.25 87
2364.36 97
2364.47 104
2364.58 107
2364.69 106
2364.80 103
2364.91 99
2365.03 95
2365.14 92
2365.25 88
2365.36 84
2365.47 80
2365.58 74
2365.70 67
2365.81 60
2365.92 51
2366.03 42
2366.14 33
2366.25 24
2366.37 16
2366.48 11
2366.59 11
2366.70 14
2366.81 23
2366.92 35
2367.03 50
2367.15 65
2367.26 79
2367.37 90
2367.48 98
2367.59 102
2367.70 102
2367.82 101
2367.93 99
2368.04 97
2368.15 98
2368.26 102
2368.37 110
2368.49 122
2368.60 135
2368.71 148
2368.82 159
2368.93 165
2369.04 167
2369.16 166
2369.27 162
2369.38 158
2369.49 156
2369.60 156
2369.71 158
2369.83 162
2369.94 166
2370.05 169
2370.16 172
2370.27 174
2370.38 177
2370.50 180
2370.61 185
2370.72 190
2370.83 196
2370.94 202
2371.05 207
2371.17 210
2371.28 211
2371.39 208
2371.50 204
2371.61 197
2371.72 191
2371.84 186
2371.95 185
2372.06 188
2372.17 194
2372.28 201
2372.39 208
2372.51 210
2372.62 208
2372.73 199
2372.84 186
2372.95 169
2373.07 152
2373.18 136
2373.29 122
2373.40 113
2373.51 108
2373.62 107
2373.74 109
2373.85 113
2373.96 116
2374.07 118
2374.18 117
2374.29 113
2374.41 108
2374.52 103
2374.63 100
2374.74 99
2374.85 101
2374.97 106
2375.08 111
2375.19 117
2375.30 121
2375.41 123
2375.52 122
2375.64 118
2375.75 111
2375.86 102
2375.97 91
2376.08 78
2376.20 66
2376.31 54
2376.42 45
2376.53 38
2376.64 35
2376.75 35
2376.87 36
2376.98 37
2377.09 38
2377.20 38
2377.31 36
2377.43 35
2377.54 34
2377.65 36
2377.76 42
2377.87 51
2377.98 64
2378.10 78
2378.21 92
2378.32 104
2378.43 111
2378.54 114
2378.66 112
2378.77 107
2378.88 100
2378.99 94
2379.10 90
2379.22 88
2379.33 87
2379.44 86
2379.55 83
2379.66 79
2379.77 74
2379.89 68
2380.00 64
2380.11 63
2380.22 65
2380.33 69
2380.45 75
2380.56 81
2380.67 86
2380.78 89
2380.89 90
2381.01 88
2381.12 85
2381.23 81
2381.34 76
2381.45 72
2381.57 67
2381.68 64
2381.79 61
2381.90 60
2382.01 60
2382.13 61
2382.24 63
2382.35 64
2382.46 65
2382.57 66
2382.69 68
2382.80 71
2382.91 78
2383.02 88
2383.13 102
2383.25 119
2383.36 138
2383.47 157
2383.58 175
2383.69 190
2383.80 203
2383.92 214
2384.03 223
2384.14 233
2384.25 245
2384.37 260
2384.48 277
2384.59 295
2384.70 313
2384.81 331
2384.93 346
2385.04 358
2385.15 367
2385.26 374
2385.37 382
2385.49 392
2385.60 408
2385.71 432
2385.82 463
2385.93 503
2386.05 548
2386.16 597
2386.27 648
2386.38 698
2386.49 747
2386.61 794
2386.72 842
2386.83 889
2386.94 936
2387.05 983
2387.17 1027
2387.28 1069
2387.39 1105
2387.50 1134
2387.61 1156
2387.73 1170
2387.84 1177
2387.95 1178
2388.06 1175
2388.17 1171
2388.29 1169
2388.40 1167
2388.51 1165
2388.62 1162
2388.74 1155
2388.85 1141
2388.96 1121
2389.07 1096
2389.18 1066
2389.30 1037
2389.41 1012
2389.52 990
2389.63 974
2389.74 963
2389.86 955
2389.97 949
2390.08 943
2390.19 937
2390.31 932
2390.42 925
2390.53 917
2390.64 905
2390.75 888
2390.87 865
2390.98 835
2391.09 798
2391.20 754
2391.31 706
2391.43 657
2391.54 607
2391.65 560
2391.76 517
2391.88 478
2391.99 445
2392.10 416
2392.21 392
2392.32 370
2392.44 351
2392.55 333
2392.66 314
2392.77 295
2392.89 274
2393.00 252
2393.11 229
2393.22 207
2393.33 187
2393.45 169
2393.56 155
2393.67 145
2393.78 139
2393.90 137
2394.01 138
2394.12 140
2394.23 143
2394.34 147
2394.46 150
2394.57 154
2394.68 157
2394.79 159
2394.91 160
2395.02 160
2395.13 158
2395.24 154
2395.35 148
2395.47 140
2395.58 131
2395.69 120
2395.80 107
2395.92 95
2396.03 84
2396.14 76
2396.25 73
2396.37 75
2396.48 85
2396.59 99
2396.70 117
2396.81 135
2396.93 151
2397.04 163
2397.15 169
2397.26 169
2397.38 164
2397.49 154
2397.60 142
2397.71 128
2397.83 114
2397.94 99
2398.05 84
2398.16 69
2398.27 55
2398.39 44
2398.50 36
2398.61 34
2398.72 39
2398.84 49
2398.95 65
2399.06 83
2399.17 101
2399.29 116
2399.40 125
2399.51 129
2399.62 128
2399.74 123
2399.85 116
2399.96 112
2400.07 111
2400.18 115
2400.30 124
2400.41 139
2400.52 155
2400.63 172
2400.75 186
2400.86 195
2400.97 196
2401.08 190
2401.20 179
2401.31 163
2401.42 147
2401.53 132
2401.65 121
2401.76 115
2401.87 113
2401.98 114
2402.10 117
2402.21 119
2402.32 119
2402.43 117
2402.55 113
2402.66 106
2402.77 98
2402.88 89
2403.00 80
2403.11 71
2403.22 64
2403.33 59
2403.45 58
2403.56 61
2403.67 66
2403.78 74
2403.90 82
2404.01 88
2404.12 92
2404.23 91
2404.34 87
2404.46 79
2404.57 68
2404.68 56
2404.79 42
2404.91 29
2405.02 17
2405.13 7
2405.24 1
2405.36 0
2405.47 0
2405.58 1
2405.69 8
2405.81 16
2405.92 26
2406.03 36
2406.14 46
2406.26 53
2406.37 58
2406.48 59
2406.60 58
2406.71 54
2406.82 48
2406.93 43
2407.05 39
2407.16 36
2407.27 35
2407.38 37
2407.50 40
2407.61 45
2407.72 51
2407.83 58
2407.95 64
2408.06 69
2408.17 71
2408.28 71
2408.40 68
2408.51 63
2408.62 58
2408.73 52
2408.85 47
2408.96 44
2409.07 41
2409.18 37
2409.30 33
2409.41 28
2409.52 23
2409.63 16
2409.75 10
2409.86 4
2409.97 0
2410.08 0
2410.20 0
2410.31 0
2410.42 0
2410.54 0
2410.65 0
2410.76 0
2410.87 0
2410.99 4
2411.10 8
2411.21 12
2411.32 16
2411.44 19
2411.55 21
2411.66 23
2411.77 23
2411.89 23
2412.00 22
2412.11 21
2412.22 21
2412.34 23
2412.45 27
2412.56 34
2412.68 43
2412.79 52
2412.90 61
2413.01 68
2413.13 72
2413.24 73
2413.35 72
2413.46 70
2413.58 69
2413.69 69
2413.80 70
2413.92 72
2414.03 75
2414.14 77
2414.25 78
2414.37 77
2414.48 73
2414.59 67
2414.70 59
2414.82 48
2414.93 36
2415.04 22
2415.16 10
2415.27 0
2415.38 0
2415.49 0
2415.61 0
2415.72 0
2415.83 0
2415.94 0
2416.06 0
2416.17 0
2416.28 2
2416.40 9
2416.51 17
2416.62 27
2416.73 37
2416.85 47
2416.96 56
2417.07 61
2417.18 62
2417.30 58
2417.41 50
2417.52 39
2417.64 28
2417.75 18
2417.86 11
2417.97 8
2418.09 11
2418.20 16
2418.31 23
2418.43 30
2418.54 34
2418.65 36
2418.76 35
2418.88 31
2418.99 27
2419.10 23
2419.22 20
2419.33 19
2419.44 19
2419.55 19
2419.67 20
2419.78 21
2419.89 20
2420.01 18
2420.12 15
2420.23 10
2420.34 5
2420.46 0
2420.57 0
2420.68 0
2420.80 0
2420.91 0
2421.02 0
2421.13 0
2421.25 0
2421.36 0
2421.47 4
2421.59 12
2421.70 22
2421.81 34
2421.92 47
2422.04 61
2422.15 73
2422.26 84
2422.38 91
2422.49 96
2422.60 97
2422.71 96
2422.83 93
2422.94 90
2423.05 87
2423.17 83
2423.28 81
2423.39 79
2423.50 80
2423.62 81
2423.73 84
2423.84 88
2423.96 93
2424.07 97
2424.18 101
2424.30 104
2424.41 107
2424.52 109
2424.63 112
2424.75 117
2424.86 122
2424.97 128
2425.09 134
2425.20 140
2425.31 145
2425.42 149
2425.54 152
2425.65 154
2425.76 154
2425.88 153
2425.99 149
2426.10 143
2426.22 136
2426.33 130
2426.44 125
2426.55 124
2426.67 127
2426.78 133
2426.89 141
2427.01 150
2427.12 157
2427.23 160
2427.35 159
2427.46 152
2427.57 142
2427.68 129
2427.80 114
2427.91 101
2428.02 90
2428.14 85
2428.25 85
2428.36 91
2428.48 101
2428.59 114
2428.70 126
2428.82 135
2428.93 139
2429.04 136
2429.15 126
2429.27 112
2429.38 95
2429.49 78
2429.61 64
2429.72 54
2429.83 48
2429.95 46
2430.06 48
2430.17 52
2430.29 57
2430.40 64
2430.51 70
2430.62 75
2430.74 79
2430.85 79
2430.96 77
2431.08 71
2431.19 62
2431.30 53
2431.42 44
2431.53 36
2431.64 31
2431.76 29
2431.87 28
2431.98 29
2432.09 31
2432.21 34
2432.32 37
2432.43 41
2432.55 46
2432.66 52
2432.77 58
2432.89 64
2433.00 69
2433.11 73
2433.23 76
2433.34 80
2433.45 85
2433.57 94
2433.68 106
2433.79 121
2433.91 138
2434.02 154
2434.13 168
2434.24 179
2434.36 184
2434.47 186
2434.58 186
2434.70 184
2434.81 181
2434.92 177
2435.04 172
2435.15 165
2435.26 153
2435.38 139
2435.49 122
2435.60 104
2435.72 88
2435.83 77
2435.94 72
2436.06 74
2436.17 83
2436.28 98
2436.40 117
2436.51 138
2436.62 157
2436.74 171
2436.85 180
2436.96 181
2437.07 175
2437.19 163
2437.30 148
2437.41 132
2437.53 118
2437.64 108
2437.75 102
2437.87 100
2437.98 102
2438.09 105
2438.21 108
2438.32 111
2438.43 111
2438.55 109
2438.66 107
2438.77 104
2438.89 103
2439.00 103
2439.11 106
2439.23 110
2439.34 116
2439.45 121
2439.57 126
2439.68 128
2439.79 129
2439.91 128
2440.02 125
2440.13 120
2440.25 113
2440.36 104
2440.47 95
2440.59 86
2440.70 79
2440.81 75
2440.93 76
2441.04 82
2441.15 91
2441.27 100
2441.38 109
2441.49 115
2441.61 117
2441.72 116
2441.83 111
2441.95 105
2442.06 100
2442.17 96
2442.29 94
2442.40 94
2442.51 96
2442.63 98
2442.74 100
2442.85 100
2442.97 98
2443.08 95
2443.19 92
2443.31 88
2443.42 86
2443.53 85
2443.65 86
2443.76 91
2443.87 99
2443.99 110
2444.10 123
2444.21 139
2444.33 154
2444.44 168
2444.55 180
2444.67 189
2444.78 197
2444.89 203
2445.01 209
2445.12 217
2445.24 227
2445.35 240
2445.46 256
2445.58 274
2445.69 294
2445.80 313
2445.92 331
2446.03 348
2446.14 364
2446.26 380
2446.37 395
2446.48 412
2446.60 429
2446.71 446
2446.82 461
2446.94 475
2447.05 486
2447.16 494
2447.28 500
2447.39 504
2447.50 506
2447.62 506
2447.73 504
2447.84 499
2447.96 491
2448.07 480
2448.19 468
2448.30 456
2448.41 446
2448.53 439
2448.64 434
2448.75 430
2448.87 426
2448.98 421
2449.09 414
2449.21 404
2449.32 393
2449.43 380
2449.55 369
2449.66 359
2449.77 351
2449.89 344
2450.00 340
2450.12 336
2450.23 332
2450.34 327
2450.46 321
2450.57 314
2450.68 305
2450.80 294
2450.91 281
2451.02 265
2451.14 246
2451.25 227
2451.36 207
2451.48 189
2451.59 173
2451.71 162
2451.82 155
2451.93 153
2452.05 154
2452.16 158
2452.27 163
2452.39 168
2452.50 172
2452.61 175
2452.73 176
2452.84 174
2452.95 169
2453.07 163
2453.18 154
2453.30 145
2453.41 137
2453.52 129
2453.64 123
2453.75 118
2453.86 114
2453.98 110
2454.09 106
2454.20 101
2454.32 94
2454.43 86
2454.55 76
2454.66 66
2454.77 55
2454.89 45
2455.00 34
2455.11 23
2455.23 14
2455.34 5
2455.45 0
2455.57 0
2455.68 0
2455.80 0
2455.91 8
2456.02 18
2456.14 29
2456.25 40
2456.36 49
2456.48 54
2456.59 57
2456.71 55
2456.82 51
2456.93 46
2457.05 41
2457.16 36
2457.27 33
2457.39 30
2457.50 29
2457.62 27
2457.73 25
2457.84 22
2457.96 16
2458.07 10
2458.18 2
2458.30 0
2458.41 0
2458.52 0
2458.64 0
2458.75 0
2458.87 0
2458.98 0
2459.09 1
2459.21 11
2459.32 20
2459.43 27
2459.55 31
2459.66 33
2459.78 32
2459.89 30
2460.00 27
2460.12 26
2460.23 25
2460.35 25
2460.46 26
2460.57 28
2460.69 31
2460.80 36
2460.91 43
2461.03 51
2461.14 59
2461.26 66
2461.37 72
2461.48 75
2461.60 75
2461.71 74
2461.82 72
2461.94 71
2462.05 72
2462.17 75
2462.28 80
2462.39 85
2462.51 89
2462.62 92
2462.74 94
2462.85 95
2462.96 96
2463.08 97
2463.19 98
2463.30 100
2463.42 101
2463.53 102
2463.65 103
2463.76 103
2463.87 103
2463.99 103
2464.10 103
2464.22 104
2464.33 105
2464.44 105
2464.56 105
2464.67 104
2464.78 102
2464.90 100
2465.01 97
2465.13 95
2465.24 95
2465.35 95
2465.47 98
2465.58 102
2465.70 107
2465.81 114
2465.92 122
2466.04 129
2466.15 135
2466.27 139
2466.38 139
2466.49 137
2466.61 133
2466.72 129
2466.83 126
2466.95 125
2467.06 128
2467.18 134
2467.29 142
2467.40 151
2467.52 160
2467.63 165
2467.75 168
2467.86 166
2467.97 160
2468.09 151
2468.20 141
2468.32 132
2468.43 124
2468.54 118
2468.66 116
2468.77 116
2468.89 118
2469.00 121
2469.11 126
2469.23 132
2469.34 139
2469.46 145
2469.57 150
2469.68 154
2469.80 155
2469.91 153
2470.03 149
2470.14 142
2470.25 134
2470.37 126
2470.48 117
2470.60 108
2470.71 99
2470.82 90
2470.94 80
2471.05 69
2471.17 57
2471.28 45
2471.39 33
2471.51 23
2471.62 14
2471.74 10
2471.85 10
2471.96 13
2472.08 20
2472.19 28
2472.31 34
2472.42 36
2472.53 34
2472.65 26
2472.76 15
2472.88 2
2472.99 0
2473.11 0
2473.22 0
2473.33 0
2473.45 0
2473.56 15
2473.68 38
2473.79 63
2473.90 88
2474.02 111
2474.13 130
2474.25 145
2474.36 154
2474.47 157
2474.59 156
2474.70 150
2474.82 140
2474.93 128
2475.04 116
2475.16 102
2475.27 89
2475.39 77
2475.50 65
2475.62 54
2475.73 45
2475.84 38
2475.96 34
2476.07 32
2476.19 33
2476.30 36
2476.41 39
2476.53 43
2476.64 47
2476.76 50
2476.87 54
2476.99 59
2477.10 67
2477.21 78
2477.33 92
2477.44 109
2477.56 126
2477.67 142
2477.78 155
2477.90 164
2478.01 168
2478.13 168
2478.24 164
2478.36 157
2478.47 148
2478.58 138
2478.70 128
2478.81 120
2478.93 113
2479.04 108
2479.16 104
2479.27 102
2479.38 101
2479.50 100
2479.61 98
2479.73 95
2479.84 92
2479.95 88
2480.07 86
2480.18 84
2480.30 82
2480.41 81
2480.53 79
2480.64 75
2480.75 70
2480.87 64
2480.98 58
2481.10 53
2481.21 49
2481.33 46
2481.44 45
2481.55 43
2481.67 42
2481.78 40
2481.90 37
2482.01 32
2482.13 25
2482.24 15
2482.35 4
2482.47 0
2482.58 0
2482.70 0
2482.81 0
2482.93 0
2483.04 0
2483.15 0
2483.27 0
2483.38 7
2483.50 19
2483.61 30
2483.73 39
2483.84 48
2483.95 58
2484.07 66
2484.18 74
2484.30 79
2484.41 81
2484.53 79
2484.64 74
2484.75 66
2484.87 57
2484.98 50
2485.10 44
2485.21 42
2485.33 43
2485.44 46
2485.56 52
2485.67 58
2485.78 63
2485.90 66
2486.01 68
2486.13 69
2486.24 70
2486.36 73
2486.47 77
2486.58 82
2486.70 89
2486.81 95
2486.93 98
2487.04 96
2487.16 90
2487.27 79
2487.39 65
2487.50 49
2487.61 33
2487.73 19
2487.84 10
2487.96 5
2488.07 5
2488.19 10
2488.30 19
2488.42 32
2488.53 47
2488.64 64
2488.76 80
2488.87 95
2488.99 107
2489.10 115
2489.22 118
2489.33 116
2489.45 109
2489.56 98
2489.67 84
2489.79 70
2489.90 56
2490.02 43
2490.13 33
2490.25 26
2490.36 23
2490.48 24
2490.59 30
2490.70 40
2490.82 54
2490.93 70
2491.05 86
2491.16 101
2491.28 111
2491.39 118
2491.51 121
2491.62 123
2491.73 126
2491.85 130
2491.96 137
2492.08 145
2492.19 153
2492.31 161
2492.42 165
2492.54 166
2492.65 165
2492.77 162
2492.88 160
2492.99 160
2493.11 162
2493.22 166
2493.34 172
2493.45 178
2493.57 183
2493.68 187
2493.80 190
2493.91 193
2494.03 197
2494.14 203
2494.25 209
2494.37 216
2494.48 221
2494.60 223
2494.71 222
2494.83 218
2494.94 211
2495.06 205
2495.17 199
2495.29 196
2495.40 196
2495.51 199
2495.63 204
2495.74 211
2495.86 219
2495.97 226
2496.09 232
2496.20 235
2496.32 237
2496.43 238
2496.55 239
2496.66 242
2496.78 246
2496.89 254
2497.00 263
2497.12 273
2497.23 281
2497.35 285
2497.46 285
2497.58 280
2497.69 272
2497.81 261
2497.92 249
2498.04 240
2498.15 235
2498.27 233
2498.38 235
2498.50 239
2498.61 243
2498.72 245
2498.84 245
2498.95 241
2499.07 235
2499.18 227
2499.30 219
2499.41 211
2499.53 205
2499.64 201
2499.76 199
2499.87 197
2499.99 197
2500.10 198
2500.22 200
2500.33 203
2500.44 206
2500.56 209
2500.67 210
2500.79 210
2500.90 207
2501.02 201
2501.13 192
2501.25 182
2501.36 172
2501.48 162
2501.59 153
2501.71 146
2501.82 140
2501.94 135
2502.05 131
2502.17 127
2502.28 124
2502.40 121
2502.51 119
2502.62 117
2502.74 115
2502.85 113
2502.97 112
2503.08 110
2503.20 108
2503.31 107
2503.43 106
2503.54 105
2503.66 104
2503.77 103
2503.89 101
2504.00 100
2504.12 98
2504.23 96
2504.35 94
2504.46 92
2504.58 90
2504.69 89
2504.81 89
2504.92 89
2505.04 89
2505.15 87
2505.26 83
2505.38 75
2505.49 64
2505.61 49
2505.72 33
2505.84 19
2505.95 7
2506.07 0
2506.18 0
2506.30 0
2506.41 0
2506.53 4
2506.64 5
2506.76 6
2506.87 4
2506.99 2
2507.10 0
2507.22 0
2507.33 0
2507.45 0
2507.56 0
2507.68 0
2507.79 0
2507.91 1
2508.02 2
2508.14 3
2508.25 3
2508.37 4
2508.48 5
2508.60 7
2508.71 10
2508.83 16
2508.94 23
2509.06 31
2509.17 41
2509.28 50
2509.40 57
2509.51 62
2509.63 65
2509.74 66
2509.86 65
2509.97 63
2510.09 60
2510.20 56
2510.32 53
2510.43 49
2510.55 44
2510.66 41
2510.78 38
2510.89 37
2511.01 39
2511.12 43
2511.24 50
2511.35 58
2511.47 67
2511.58 76
2511.70 83
2511.81 87
2511.93 89
2512.04 90
2512.16 89
2512.27 88
2512.39 88
2512.50 91
2512.62 96
2512.73 103
2512.85 112
2512.96 121
2513.08 131
2513.19 140
2513.31 148
2513.42 155
2513.54 161
2513.65 164
2513.77 166
2513.88 166
2514.00 166
2514.11 165
2514.23 165
2514.34 168
2514.46 174
2514.57 182
2514.69 191
2514.80 199
2514.92 204
2515.03 207
2515.15 207
2515.26 205
2515.38 204
2515.49 203
2515.61 203
2515.72 204
2515.84 203
2515.95 199
2516.07 191
2516.18 180
2516.30 167
2516.41 154
2516.53 143
2516.64 136
2516.76 132
2516.87 132
2516.99 133
2517.10 136
2517.22 137
2517.33 136
2517.45 133
2517.57 127
2517.68 119
2517.80 110
2517.91 102
2518.03 97
2518.14 96
2518.26 99
2518.37 106
2518.49 114
2518.60 123
2518.72 128
2518.83 128
2518.95 124
2519.06 114
2519.18 102
2519.29 88
2519.41 76
2519.52 67
2519.64 65
2519.75 68
2519.87 76
2519.98 86
2520.10 97
2520.21 105
2520.33 109
2520.44 108
2520.56 103
2520.67 96
2520.79 88
2520.90 82
2521.02 78
2521.13 76
2521.25 77
2521.36 81
2521.48 87
2521.60 97
2521.71 110
2521.83 128
2521.94 151
2522.06 177
2522.17 205
2522.29 231
2522.40 254
2522.52 270
2522.63 281
2522.75 285
2522.86 285
2522.98 283
2523.09 281
2523.21 281
2523.32 283
2523.44 285
2523.55 287
2523.67 285
2523.78 280
2523.90 272
2524.01 260
2524.13 249
2524.25 238
2524.36 229
2524.48 221
2524.59 215
2524.71 210
2524.82 203
2524.94 195
2525.05 185
2525.17 175
2525.28 164
2525.40 154
2525.51 145
2525.63 141
2525.74 140
2525.86 143
2525.97 149
2526.09 156
2526.20 163
2526.32 168
2526.44 170
2526.55 169
2526.67 167
2526.78 167
2526.90 170
2527.01 180
2527.13 195
2527.24 217
2527.36 242
2527.47 269
2527.59 294
2527.70 317
2527.82 336
2527.93 351
2528.05 362
2528.17 370
2528.28 375
2528.40 379
2528.51 382
2528.63 386
2528.74 391
2528.86 398
2528.97 408
2529.09 422
2529.20 439
2529.32 458
2529.43 477
2529.55 495
2529.66 510
2529.78 520
2529.90 525
2530.01 526
2530.13 525
2530.24 523
2530.36 523
2530.47 527
2530.59 536
2530.70 550
2530.82 568
2530.93 590
2531.05 615
2531.17 643
2531.28 671
2531.40 698
2531.51 724
2531.63 748
2531.74 768
2531.86 786
2531.97 800
2532.09 813
2532.20 823
2532.32 830
2532.43 833
2532.55 832
2532.67 825
2532.78 814
2532.90 800
2533.01 785
2533.13 771
2533.24 759
2533.36 750
2533.47 743
2533.59 737
2533.70 732
2533.82 728
2533.94 724
2534.05 720
2534.17 717
2534.28 714
2534.40 711
2534.51 707
2534.63 700
2534.74 692
2534.86 682
2534.97 673
2535.09 667
2535.21 666
2535.32 671
2535.44 682
2535.55 702
2535.67 729
2535.78 764
2535.90 810
2536.01 866
2536.13 936
2536.25 1019
2536.36 1118
2536.48 1231
2536.59 1359
2536.71 1501
2536.82 1657
2536.94 1827
2537.05 2011
2537.17 2210
2537.29 2424
2537.40 2653
2537.52 2897
2537.63 3152
2537.75 3418
2537.86 3690
2537.98 3962
2538.09 4230
2538.21 4489
2538.33 4735
2538.44 4965
2538.56 5179
2538.67 5376
2538.79 5556
2538.90 5720
2539.02 5867
2539.13 5996
2539.25 6106
2539.37 6199
2539.48 6275
2539.60 6332
2539.71 6373
2539.83 6399
2539.94 6408
2540.06 6402
2540.17 6381
2540.29 6344
2540.41 6291
2540.52 6224
2540.64 6143
2540.75 6052
2540.87 5952
2540.98 5844
2541.10 5731
2541.22 5612
2541.33 5490
2541.45 5365
2541.56 5237
2541.68 5108
2541.79 4977
2541.91 4845
2542.03 4710
2542.14 4570
2542.26 4424
2542.37 4271
2542.49 4114
2542.60 3956
2542.72 3798
2542.83 3643
2542.95 3493
2543.07 3348
2543.18 3205
2543.30 3061
2543.41 2915
2543.53 2767
2543.64 2617
2543.76 2470
2543.88 2328
2543.99 2195
2544.11 2072
2544.22 1960
2544.34 1858
2544.45 1764
2544.57 1676
2544.69 1593
2544.80 1515
2544.92 1441
2545.03 1371
2545.15 1307
2545.26 1249
2545.38 1197
2545.50 1153
2545.61 1115
2545.73 1083
2545.84 1054
2545.96 1027
2546.07 1000
2546.19 972
2546.31 941
2546.42 909
2546.54 874
2546.65 839
2546.77 804
2546.88 769
2547.00 734
2547.12 700
2547.23 670
2547.35 642
2547.46 618
2547.58 597
2547.70 578
2547.81 558
2547.93 537
2548.04 512
2548.16 483
2548.27 453
2548.39 424
2548.51 400
2548.62 381
2548.74 370
2548.85 365
2548.97 365
2549.08 367
2549.20 367
2549.32 363
2549.43 354
2549.55 341
2549.66 326
2549.78 311
2549.90 299
2550.01 291
2550.13 289
2550.24 291
2550.36 297
2550.47 304
2550.59 312
2550.71 319
2550.82 325
2550.94 329
2551.05 332
2551.17 334
2551.29 335
2551.40 335
2551.52 333
2551.63 330
2551.75 326
2551.87 322
2551.98 316
2552.10 309
2552.21 300
2552.33 288
2552.44 275
2552.56 260
2552.68 245
2552.79 232
2552.91 223
2553.02 217
2553.14 213
2553.26 211
2553.37 208
2553.49 203
2553.60 194
2553.72 183
2553.84 169
2553.95 154
2554.07 141
2554.18 129
2554.30 120
2554.42 114
2554.53 109
2554.65 106
2554.76 104
2554.88 103
2554.99 104
2555.11 105
2555.23 109
2555.34 113
2555.46 118
2555.57 123
2555.69 126
2555.81 127
2555.92 123
2556.04 116
2556.15 105
2556.27 91
2556.39 77
2556.50 63
2556.62 53
2556.73 46
2556.85 44
2556.97 44
2557.08 47
2557.20 50
2557.31 52
2557.43 51
2557.55 47
2557.66 41
2557.78 34
2557.89 26
2558.01 19
2558.13 14
2558.24 11
2558.36 11
2558.47 12
2558.59 14
2558.71 16
2558.82 16
2558.94 14
2559.05 10
2559.17 3
2559.29 0
2559.40 0
2559.52 0
2559.64 0
2559.75 0
2559.87 0
2559.98 3
2560.10 25
2560.22 52
2560.33 81
2560.45 111
2560.56 138
2560.68 160
2560.80 176
2560.91 185
2561.03 189
2561.14 189
2561.26 189
2561.38 191
2561.49 196
2561.61 206
2561.72 220
2561.84 236
2561.96 253
2562.07 270
2562.19 288
2562.31 305
2562.42 323
2562.54 342
2562.65 361
2562.77 377
2562.89 389
2563.00 395
2563.12 394
2563.23 389
2563.35 381
2563.47 373
2563.58 367
2563.70 364
2563.81 365
2563.93 367
2564.05 369
2564.16 368
2564.28 365
2564.40 357
2564.51 347
2564.63 335
2564.74 324
2564.86 315
2564.98 308
2565.09 305
2565.21 305
2565.32 308
2565.44 312
2565.56 317
2565.67 321
2565.79 323
2565.91 322
2566.02 317
2566.14 307
2566.25 293
2566.37 277
2566.49 260
2566.60 245
2566.72 232
2566.84 222
2566.95 216
2567.07 214
2567.18 213
2567.30 215
2567.42 216
2567.53 219
2567.65 221
2567.77 221
2567.88 220
2568.00 217
2568.11 211
2568.23 203
2568.35 195
2568.46 187
2568.58 182
2568.70 179
2568.81 177
2568.93 176
2569.04 172
2569.16 166
2569.28 155
2569.39 141
2569.51 125
2569.63 110
2569.74 96
2569.86 87
2569.97 83
2570.09 82
2570.21 86
2570.32 92
2570.44 99
2570.56 108
2570.67 117
2570.79 126
2570.90 136
2571.02 145
2571.14 154
2571.25 161
2571.37 166
2571.49 167
2571.60 166
2571.72 162
2571.84 157
2571.95 151
2572.07 145
2572.18 141
2572.30 139
2572.42 139
2572.53 140
2572.65 141
2572.77 143
2572.88 145
2573.00 145
2573.12 144
2573.23 143
2573.35 142
2573.46 142
2573.58 144
2573.70 148
2573.81 153
2573.93 158
2574.05 163
2574.16 165
2574.28 165
2574.40 162
2574.51 157
2574.63 151
2574.74 143
2574.86 136
2574.98 129
2575.09 124
2575.21 120
2575.33 118
2575.44 118
2575.56 120
2575.68 124
2575.79 130
2575.91 137
2576.02 144
2576.14 151
2576.26 157
2576.37 162
2576.49 164
2576.61 163
2576.72 161
2576.84 156
2576.96 152
2577.07 148
2577.19 145
2577.31 142
2577.42 139
2577.54 135
2577.66 129
2577.77 120
2577.89 111
2578.00 103
2578.12 98
2578.24 100
2578.35 109
2578.47 125
2578.59 146
2578.70 171
2578.82 195
2578.94 215
2579.05 228
2579.17 231
2579.29 226
2579.40 212
2579.52 194
2579.64 172
2579.75 151
2579.87 133
2579.98 118
2580.10 107
2580.22 98
2580.33 91
2580.45 83
2580.57 74
2580.68 63
2580.80 54
2580.92 45
2581.03 39
2581.15 36
2581.27 36
2581.38 37
2581.50 39
2581.62 38
2581.73 34
2581.85 27
2581.97 17
2582.08 6
2582.20 0
2582.32 0
2582.43 0
2582.55 0
2582.67 0
2582.78 0
2582.90 0
2583.02 0
2583.13 1
2583.25 8
2583.37 15
2583.48 24
2583.60 33
2583.71 41
2583.83 48
2583.95 51
2584.06 50
2584.18 45
2584.30 36
2584.41 24
2584.53 14
2584.65 5
2584.76 0
2584.88 0
2585.00 1
2585.11 4
2585.23 9
2585.35 12
2585.46 15
2585.58 16
2585.70 16
2585.81 16
2585.93 15
2586.05 16
2586.16 18
2586.28 22
2586.40 27
2586.51 35
2586.63 43
2586.75 51
2586.86 57
2586.98 62
2587.10 66
2587.21 68
2587.33 70
2587.45 73
2587.56 77
2587.68 82
2587.80 86
2587.91 88
2588.03 86
2588.15 79
2588.26 70
2588.38 58
2588.50 48
2588.61 40
2588.73 37
2588.85 39
2588.96 44
2589.08 52
2589.20 61
2589.31 69
2589.43 75
2589.55 78
2589.66 81
2589.78 83
2589.90 85
2590.02 89
2590.13 94
2590.25 102
2590.37 114
2590.48 129
2590.60 148
2590.72 167
2590.83 185
2590.95 200
2591.07 209
2591.18 212
2591.30 210
2591.42 203
2591.53 196
2591.65 189
2591.77 185
2591.88 183
2592.00 182
2592.12 179
2592.23 172
2592.35 161
2592.47 146
2592.58 128
2592.70 110
2592.82 93
2592.93 80
2593.05 73
2593.17 70
2593.28 73
2593.40 80
2593.52 91
2593.64 105
2593.75 120
2593.87 133
2593.99 144
2594.10 150
2594.22 150
2594.34 144
2594.45 133
2594.57 118
2594.69 102
2594.80 88
2594.92 76
2595.04 70
2595.15 69
2595.27 73
2595.39 80
2595.50 89
2595.62 97
2595.74 104
2595.86 107
2595.97 109
2596.09 109
2596.21 109
2596.32 110
2596.44 113
2596.56 118
2596.67 123
2596.79 128
2596.91 131
2597.02 132
2597.14 132
2597.26 131
2597.37 131
2597.49 133
2597.61 137
2597.73 143
2597.84 151
2597.96 158
2598.08 163
2598.19 165
2598.31 164
2598.43 160
2598.54 156
2598.66 154
2598.78 155
2598.90 160
2599.01 169
2599.13 179
2599.25 188
2599.36 194
2599.48 195
2599.60 190
2599.71 181
2599.83 168
2599.95 154
2600.06 140
2600.18 127
2600.30 114
2600.42 102
2600.53 91
2600.65 82
2600.77 77
2600.88 75
2601.00 79
2601.12 87
2601.23 97
2601.35 108
2601.47 116
2601.59 121
2601.70 123
2601.82 122
2601.94 122
2602.05 124
2602.17 130
2602.29 140
2602.40 152
2602.52 165
2602.64 177
2602.76 185
2602.87 190
2602.99 191
2603.11 191
2603.22 191
2603.34 194
2603.46 201
2603.57 214
2603.69 232
2603.81 256
2603.93 283
2604.04 312
2604.16 341
2604.28 368
2604.39 391
2604.51 408
2604.63 420
2604.75 429
2604.86 436
2604.98 444
2605.10 457
2605.21 475
2605.33 500
2605.45 533
2605.56 572
2605.68 617
2605.80 668
2605.92 724
2606.03 784
2606.15 850
2606.27 921
2606.38 996
2606.50 1075
2606.62 1157
2606.74 1242
2606.85 1329
2606.97 1417
2607.09 1507
2607.20 1597
2607.32 1688
2607.44 1780
2607.56 1872
2607.67 1963
2607.79 2052
2607.91 2137
2608.02 2216
2608.14 2287
2608.26 2350
2608.38 2404
2608.49 2451
2608.61 2488
2608.73 2518
2608.84 2539
2608.96 2554
2609.08 2562
2609.20 2565
2609.31 2563
2609.43 2557
2609.55 2549
2609.66 2538
2609.78 2524
2609.90 2509
2610.02 2491
2610.13 2474
2610.25 2457
2610.37 2439
2610.49 2420
2610.60 2397
2610.72 2368
2610.84 2332
2610.95 2287
2611.07 2233
2611.19 2172
2611.31 2107
2611.42 2039
2611.54 1971
2611.66 1904
2611.77 1838
2611.89 1775
2612.01 1714
2612.13 1655
2612.24 1597
2612.36 1541
2612.48 1487
2612.60 1432
2612.71 1378
2612.83 1325
2612.95 1272
2613.06 1221
2613.18 1173
2613.30 1128
2613.42 1086
2613.53 1048
2613.65 1013
2613.77 979
2613.89 946
2614.00 912
2614.12 876
2614.24 839
2614.35 801
2614.47 762
2614.59 723
2614.71 686
2614.82 650
2614.94 616
2615.06 585
2615.18 557
2615.29 532
2615.41 509
2615.53 488
2615.64 469
2615.76 451
2615.88 432
2616.00 413
2616.11 394
2616.23 375
2616.35 354
2616.47 333
2616.58 310
2616.70 285
2616.82 258
2616.94 230
2617.05 202
2617.17 176
2617.29 154
2617.40 138
2617.52 129
2617.64 127
2617.76 130
2617.87 138
2617.99 150
2618.11 163
2618.23 177
2618.34 193
2618.46 209
2618.58 226
2618.70 241
2618.81 254
2618.93 263
2619.05 269
2619.17 273
2619.28 278
2619.40 283
2619.52 292
2619.63 305
2619.75 319
2619.87 333
2619.99 346
2620.10 354
2620.22 359
2620.34 359
2620.46 358
2620.57 356
2620.69 355
2620.81 357
2620.93 360
2621.04 365
2621.16 370
2621.28 373
2621.40 373
2621.51 368
2621.63 360
2621.75 349
2621.87 337
2621.98 325
2622.10 316
2622.22 312
2622.34 311
2622.45 315
2622.57 322
2622.69 330
2622.81 338
2622.92 344
2623.04 347
2623.16 349
2623.28 350
2623.39 351
2623.51 351
2623.63 350
2623.75 347
2623.86 342
2623.98 332
2624.10 318
2624.22 301
2624.33 282
2624.45 263
2624.57 246
2624.69 229
2624.80 214
2624.92 198
2625.04 182
2625.16 165
2625.27 146
2625.39 128
2625.51 110
2625.63 95
2625.74 82
2625.86 70
2625.98 60
2626.10 49
2626.21 38
2626.33 26
2626.45 15
2626.57 4
2626.68 0
2626.80 0
2626.92 0
2627.04 0
2627.15 9
2627.27 20
2627.39 31
2627.51 39
2627.62 43
2627.74 43
2627.86 37
2627.98 27
2628.10 15
2628.21 3
2628.33 0
2628.45 0
2628.57 0
2628.68 0
2628.80 0
2628.92 0
2629.04 0
2629.15 0
2629.27 8
2629.39 17
2629.51 25
2629.62 30
2629.74 32
2629.86 32
2629.98 27
2630.09 20
2630.21 12
2630.33 3
2630.45 0
2630.57 0
2630.68 0
2630.80 3
2630.92 13
2631.04 24
2631.15 36
2631.27 45
2631.39 51
2631.51 55
2631.62 57
2631.74 57
2631.86 57
2631.98 57
2632.09 58
2632.21 59
2632.33 59
2632.45 58
2632.57 56
2632.68 51
2632.80 44
2632.92 35
2633.04 23
2633.15 12
2633.27 2
2633.39 0
2633.51 0
2633.62 0
2633.74 0
2633.86 0
2633.98 5
2634.10 10
2634.21 16
2634.33 21
2634.45 29
2634.57 40
2634.68 56
2634.80 76
2634.92 98
2635.04 118
2635.16 134
2635.27 143
2635.39 144
2635.51 138
2635.63 126
2635.74 112
2635.86 97
2635.98 83
2636.10 73
2636.22 69
2636.33 69
2636.45 75
2636.57 85
2636.69 99
2636.80 116
2636.92 133
2637.04 150
2637.16 165
2637.28 178
2637.39 188
2637.51 194
2637.63 198
2637.75 197
2637.86 194
2637.98 188
2638.10 181
2638.22 174
2638.34 167
2638.45 162
2638.57 158
2638.69 154
2638.81 150
2638.93 144
2639.04 137
2639.16 129
2639.28 122
2639.40 116
2639.51 112
2639.63 111
2639.75 113
2639.87 116
2639.99 121
2640.10 126
2640.22 130
2640.34 133
2640.46 132
2640.58 128
2640.69 120
2640.81 108
2640.93 91
2641.05 72
2641.16 52
2641.28 33
2641.40 17
2641.52 3
2641.64 0
2641.75 0
2641.87 0
2641.99 0
2642.11 0
2642.23 0
2642.34 0
2642.46 0
2642.58 6
2642.70 12
2642.82 17
2642.93 19
2643.05 19
2643.17 17
2643.29 13
2643.40 7
2643.52 2
2643.64 0
2643.76 0
2643.88 0
2643.99 0
2644.11 0
2644.23 7
2644.35 19
2644.47 32
2644.58 47
2644.70 62
2644.82 75
2644.94 86
2645.06 95
2645.17 102
2645.29 108
2645.41 113
2645.53 118
2645.65 123
2645.76 127
2645.88 131
2646.00 135
2646.12 139
2646.24 142
2646.35 144
2646.47 146
2646.59 147
2646.71 147
2646.83 147
2646.94 147
2647.06 147
2647.18 148
2647.30 148
2647.42 148
2647.53 149
2647.65 148
2647.77 148
2647.89 146
2648.01 145
2648.12 144
2648.24 144
2648.36 146
2648.48 152
2648.60 164
2648.71 180
2648.83 202
2648.95 226
2649.07 251
2649.19 274
2649.31 290
2649.42 299
2649.54 299
2649.66 292
2649.78 277
2649.90 260
2650.01 243
2650.13 228
2650.25 217
2650.37 212
2650.49 210
2650.60 213
2650.72 217
2650.84 223
2650.96 227
2651.08 232
2651.19 235
2651.31 237
2651.43 240
2651.55 243
2651.67 248
2651.79 254
2651.90 261
2652.02 269
2652.14 277
2652.26 285
2652.38 290
2652.49 294
2652.61 295
2652.73 294
2652.85 292
2652.97 289
2653.08 285
2653.20 281
2653.32 278
2653.44 274
2653.56 270
2653.68 268
2653.79 266
2653.91 267
2654.03 271
2654.15 277
2654.27 286
2654.38 296
2654.50 306
2654.62 313
2654.74 316
2654.86 316
2654.98 311
2655.09 303
2655.21 294
2655.33 284
2655.45 274
2655.57 267
2655.68 263
2655.80 262
2655.92 265
2656.04 272
2656.16 281
2656.28 290
2656.39 299
2656.51 305
2656.63 308
2656.75 307
2656.87 303
2656.99 295
2657.10 285
2657.22 272
2657.34 257
2657.46 242
2657.58 225
2657.69 208
2657.81 192
2657.93 176
2658.05 162
2658.17 149
2658.29 137
2658.40 127
2658.52 118
2658.64 112
2658.76 110
2658.88 111
2659.00 115
2659.11 122
2659.23 131
2659.35 138
2659.47 143
2659.59 144
2659.71 141
2659.82 134
2659.94 125
2660.06 115
2660.18 107
2660.30 102
2660.42 99
2660.53 97
2660.65 97
2660.77 96
2660.89 94
2661.01 89
2661.13 83
2661.24 75
2661.36 68
2661.48 60
2661.60 54
2661.72 48
2661.84 43
2661.95 37
2662.07 30
2662.19 21
2662.31 11
2662.43 0
2662.55 0
2662.66 0
2662.78 0
2662.90 0
2663.02 0
2663.14 0
2663.26 0
2663.37 4
2663.49 13
2663.61 20
2663.73 26
2663.85 30
2663.97 34
2664.08 38
2664.20 42
2664.32 46
2664.44 50
2664.56 52
2664.68 54
2664.79 53
2664.91 50
2665.03 46
2665.15 42
2665.27 38
2665.39 37
2665.51 38
2665.62 40
2665.74 43
2665.86 46
2665.98 47
2666.10 46
2666.22 44
2666.33 39
2666.45 35
2666.57 31
2666.69 30
2666.81 31
2666.93 35
2667.05 42
2667.16 52
2667.28 62
2667.40 71
2667.52 78
2667.64 81
2667.76 80
2667.87 75
2667.99 67
2668.11 57
2668.23 48
2668.35 41
2668.47 36
2668.59 33
2668.70 33
2668.82 34
2668.94 36
2669.06 38
2669.18 40
2669.30 40
2669.41 38
2669.53 34
2669.65 27
2669.77 17
2669.89 6
2670.01 0
2670.13 0
2670.24 0
2670.36 0
2670.48 0
2670.60 0
2670.72 0
2670.84 0
2670.96 6
2671.07 17
2671.19 28
2671.31 39
2671.43 47
2671.55 54
2671.67 58
2671.79 60
2671.90 60
2672.02 60
2672.14 59
2672.26 57
2672.38 56
2672.50 55
2672.62 54
2672.73 55
2672.85 57
2672.97 62
2673.09 69
2673.21 78
2673.33 88
2673.45 97
2673.56 104
2673.68 106
2673.80 103
2673.92 96
2674.04 84
2674.16 70
2674.28 56
2674.39 43
2674.51 34
2674.63 29
2674.75 28
2674.87 31
2674.99 36
2675.11 44
2675.23 51
2675.34 58
2675.46 64
2675.58 67
2675.70 70
2675.82 72
2675.94 76
2676.06 80
2676.17 86
2676.29 92
2676.41 99
2676.53 105
2676.65 110
2676.77 115
2676.89 121
2677.01 131
2677.12 144
2677.24 163
2677.36 186
2677.48 211
2677.60 238
2677.72 262
2677.84 283
2677.95 300
2678.07 312
2678.19 321
2678.31 326
2678.43 331
2678.55 335
2678.67 341
2678.79 348
2678.90 357
2679.02 368
2679.14 381
2679.26 394
2679.38 408
2679.50 419
2679.62 428
2679.74 433
2679.85 433
2679.97 429
2680.09 420
2680.21 406
2680.33 390
2680.45 370
2680.57 350
2680.69 330
2680.80 312
2680.92 296
2681.04 284
2681.16 276
2681.28 272
2681.40 271
2681.52 274
2681.64 279
2681.75 284
2681.87 287
2681.99 288
2682.11 284
2682.23 274
2682.35 258
2682.47 238
2682.59 214
2682.71 188
2682.82 164
2682.94 143
2683.06 127
2683.18 115
2683.30 110
2683.42 109
2683.54 113
2683.66 121
2683.77 130
2683.89 142
2684.01 156
2684.13 171
2684.25 187
2684.37 203
2684.49 220
2684.61 235
2684.73 249
2684.84 263
2684.96 278
2685.08 296
2685.20 317
2685.32 342
2685.44 369
2685.56 397
2685.68 422
2685.80 442
2685.91 456
2686.03 464
2686.15 471
2686.27 477
2686.39 489
2686.51 506
2686.63 529
2686.75 557
2686.87 586
2686.98 613
2687.10 636
2687.22 653
2687.34 664
2687.46 674
2687.58 684
2687.70 698
2687.82 720
2687.94 752
2688.05 793
2688.17 842
2688.29 896
2688.41 950
2688.53 1000
2688.65 1043
2688.77 1075
2688.89 1098
2689.01 1113
2689.12 1123
2689.24 1132
2689.36 1141
2689.48 1151
2689.60 1164
2689.72 1177
2689.84 1193
2689.96 1209
2690.08 1228
2690.20 1251
2690.31 1279
2690.43 1310
2690.55 1346
2690.67 1383
2690.79 1420
2690.91 1458
2691.03 1495
2691.15 1535
2691.27 1577
2691.39 1623
2691.50 1675
2691.62 1735
2691.74 1804
2691.86 1884
2691.98 1976
2692.10 2083
2692.22 2205
2692.34 2342
2692.46 2490
2692.58 2646
2692.69 2809
2692.81 2976
2692.93 3147
2693.05 3321
2693.17 3502
2693.29 3689
2693.41 3886
2693.53 4090
2693.65 4298
2693.77 4506
2693.89 4709
2694.00 4902
2694.12 5080
2694.24 5241
2694.36 5386
2694.48 5514
2694.60 5630
2694.72 5733
2694.84 5825
2694.96 5905
2695.08 5971
2695.20 6018
2695.31 6046
2695.43 6052
2695.55 6036
2695.67 6000
2695.79 5945
2695.91 5875
2696.03 5793
2696.15 5700
2696.27 5599
2696.39 5488
2696.51 5371
2696.62 5247
2696.74 5119
2696.86 4986
2696.98 4852
2697.10 4717
2697.22 4582
2697.34 4447
2697.46 4312
2697.58 4176
2697.70 4039
2697.82 3902
2697.93 3764
2698.05 3628
2698.17 3493
2698.29 3362
2698.41 3235
2698.53 3113
2698.65 2995
2698.77 2881
2698.89 2770
2699.01 2661
2699.13 2553
2699.25 2446
2699.36 2340
2699.48 2234
2699.60 2129
2699.72 2025
2699.84 1923
2699.96 1824
2700.08 1728
2700.20 1637
2700.32 1550
2700.44 1469
2700.56 1392
2700.68 1319
2700.80 1250
2700.91 1183
2701.03 1120
2701.15 1060
2701.27 1005
2701.39 957
2701.51 914
2701.63 876
2701.75 843
2701.87 813
2701.99 784
2702.11 756
2702.23 729
2702.35 704
2702.46 682
2702.58 663
2702.70 647
2702.82 633
2702.94 619
2703.06 606
2703.18 592
2703.30 577
2703.42 561
2703.54 543
2703.66 525
2703.78 505
2703.90 483
2704.01 460
2704.13 437
2704.25 413
2704.37 390
2704.49 368
2704.61 348
2704.73 329
2704.85 311
2704.97 294
2705.09 276
2705.21 260
2705.33 245
2705.45 233
2705.57 223
2705.68 214
2705.80 207
2705.92 199
2706.04 190
2706.16 179
2706.28 167
2706.40 155
2706.52 144
2706.64 135
2706.76 128
2706.88 123
2707.00 119
2707.12 113
2707.24 106
2707.36 95
2707.48 83
2707.59 71
2707.71 60
2707.83 54
2707.95 54
2708.07 61
2708.19 74
2708.31 91
2708.43 109
2708.55 125
2708.67 137
2708.79 144
2708.91 145
2709.03 142
2709.15 136
2709.27 128
2709.39 121
2709.50 113
2709.62 104
2709.74 94
2709.86 84
2709.98 74
2710.10 64
2710.22 57
2710.34 51
2710.46 48
2710.58 48
2710.70 49
2710.82 51
2710.94 55
2711.06 60
2711.18 65
2711.30 71
2711.42 76
2711.53 80
2711.65 83
2711.77 85
2711.89 89
2712.01 97
2712.13 109
2712.25 127
2712.37 149
2712.49 172
2712.61 195
2712.73 215
2712.85 229
2712.97 238
2713.09 241
2713.21 240
2713.33 238
2713.45 236
2713.57 234
2713.69 234
2713.80 234
2713.92 234
2714.04 233
2714.16 231
2714.28 229
2714.40 226
2714.52 223
2714.64 223
2714.76 225
2714.88 230
2715.00 239
2715.12 251
2715.24 266
2715.36 281
2715.48 296
2715.60 308
2715.72 317
2715.84 321
2715.96 322
2716.08 319
2716.20 316
2716.31 313
2716.43 312
2716.55 314
2716.67 317
2716.79 323
2716.91 329
2717.03 336
2717.15 343
2717.27 350
2717.39 358
2717.51 368
2717.63 381
2717.75 396
2717.87 414
2717.99 433
2718.11 452
2718.23 469
2718.35 482
2718.47 491
2718.59 496
2718.71 499
2718.83 502
2718.95 509
2719.07 520
2719.18 537
2719.30 558
2719.42 580
2719.54 601
2719.66 617
2719.78 626
2719.90 630
2720.02 628
2720.14 624
2720.26 618
2720.38 613
2720.50 609
2720.62 606
2720.74 603
2720.86 598
2720.98 590
2721.10 578
2721.22 564
2721.34 548
2721.46 533
2721.58 520
2721.70 510
2721.82 503
2721.94 499
2722.06 495
2722.18 489
2722.30 480
2722.42 467
2722.54 450
2722.65 430
2722.77 410
2722.89 389
2723.01 369
2723.13 349
2723.25 328
2723.37 307
2723.49 286
2723.61 264
2723.73 243
2723.85 222
2723.97 204
2724.09 189
2724.21 177
2724.33 168
2724.45 163
2724.57 162
2724.69 164
2724.81 171
2724.93 180
2725.05 192
2725.17 204
2725.29 216
2725.41 225
2725.53 230
2725.65 229
2725.77 222
2725.89 211
2726.01 197
2726.13 182
2726.25 167
2726.37 153
2726.49 142
2726.61 132
2726.73 124
2726.85 116
2726.97 109
2727.09 101
2727.21 93
2727.32 84
2727.44 74
2727.56 63
2727.68 52
2727.80 41
2727.92 31
2728.04 23
2728.16 18
2728.28 15
2728.40 14
2728.52 13
2728.64 12
2728.76 9
2728.88 5
2729.00 0
2729.12 0
2729.24 0
2729.36 0
2729.48 0
2729.60 0
2729.72 0
2729.84 0
2729.96 5
2730.08 14
2730.20 23
2730.32 33
2730.44 41
2730.56 50
2730.68 60
2730.80 69
2730.92 78
2731.04 86
2731.16 90
2731.28 91
2731.40 88
2731.52 81
2731.64 73
2731.76 64
2731.88 57
2732.00 52
2732.12 51
2732.24 51
2732.36 51
2732.48 50
2732.60 48
2732.72 44
2732.84 39
2732.96 34
2733.08 30
2733.20 26
2733.32 22
2733.44 18
2733.56 13
2733.68 6
2733.80 0
2733.92 0
2734.04 0
2734.16 0
2734.28 0
2734.40 0
2734.52 0
2734.64 1
2734.76 6
2734.88 8
2735.00 10
2735.12 11
2735.24 15
2735.36 21
2735.48 32
2735.60 45
2735.72 59
2735.84 70
2735.96 77
2736.08 77
2736.20 69
2736.32 57
2736.44 42
2736.56 28
2736.68 19
2736.80 17
2736.92 21
2737.04 32
2737.16 45
2737.28 59
2737.40 69
2737.52 75
2737.64 76
2737.76 71
2737.88 63
2738.00 54
2738.12 47
2738.24 42
2738.36 41
2738.48 43
2738.60 47
2738.72 52
2738.84 57
2738.96 58
2739.08 57
2739.20 52
2739.32 45
2739.44 37
2739.56 30
2739.68 27
2739.80 27
2739.92 32
2740.04 40
2740.16 51
2740.28 62
2740.40 72
2740.52 80
2740.64 86
2740.76 89
2740.88 89
2741.00 88
2741.12 86
2741.24 82
2741.36 78
2741.48 74
2741.60 68
2741.72 63
2741.84 56
2741.96 50
2742.08 43
2742.20 36
2742.32 29
2742.44 22
2742.56 17
2742.68 13
2742.80 10
2742.92 10
2743.04 12
2743.16 18
2743.28 25
2743.40 36
2743.52 50
2743.64 66
2743.76 84
2743.88 103
2744.00 122
2744.12 140
2744.24 156
2744.36 171
2744.48 183
2744.60 194
2744.72 202
2744.84 211
2744.96 219
2745.08 228
2745.20 239
2745.32 250
2745.44 264
2745.56 278
2745.68 294
2745.80 310
2745.92 326
2746.04 342
2746.17 357
2746.29 370
2746.41 382
2746.53 392
2746.65 402
2746.77 413
2746.89 425
2747.01 440
2747.13 456
2747.25 472
2747.37 488
2747.49 501
2747.61 510
2747.73 514
2747.85 514
2747.97 509
2748.09 500
2748.21 487
2748.33 472
2748.45 455
2748.57 440
2748.69 428
2748.81 418
2748.93 412
2749.05 409
2749.17 405
2749.29 400
2749.41 390
2749.53 374
2749.65 354
2749.77 330
2749.89 305
2750.01 283
2750.13 264
2750.25 251
2750.37 243
2750.49 238
2750.61 233
2750.73 229
2750.86 224
2750.98 220
2751.10 217
2751.22 217
2751.34 220
2751.46 225
2751.58 231
2751.70 235
2751.82 236
2751.94 232
2752.06 225
2752.18 216
2752.30 208
2752.42 202
2752.54 199
2752.66 199
2752.78 200
2752.90 200
2753.02 199
2753.14 194
2753.26 184
2753.38 172
2753.50 157
2753.62 142
2753.74 127
2753.86 116
2753.98 107
2754.10 102
2754.23 98
2754.35 94
2754.47 90
2754.59 85
2754.71 78
2754.83 71
2754.95 65
2755.07 61
2755.19 59
2755.31 60
2755.43 61
2755.55 62
2755.67 61
2755.79 56
2755.91 48
2756.03 39
2756.15 29
2756.27 20
2756.39 14
2756.51 10
2756.63 9
2756.75 9
2756.87 11
2756.99 14
2757.12 16
2757.24 20
2757.36 25
2757.48 30
2757.60 37
2757.72 43
2757.84 50
2757.96 56
2758.08 60
2758.20 64
2758.32 66
2758.44 67
2758.56 69
2758.68 71
2758.80 74
2758.92 77
2759.04 79
2759.16 80
2759.28 78
2759.40 72
2759.52 62
2759.64 47
2759.77 29
2759.89 10
2760.01 0
2760.13 0
2760.25 0
2760.37 0
2760.49 0
2760.61 0
2760.73 0
2760.85 1
2760.97 10
2761.09 17
2761.21 22
2761.33 26
2761.45 30
2761.57 36
2761.69 45
2761.81 57
2761.94 72
2762.06 89
2762.18 107
2762.30 124
2762.42 141
2762.54 157
2762.66 175
2762.78 194
2762.90 214
2763.02 236
2763.14 257
2763.26 274
2763.38 288
2763.50 295
2763.62 297
2763.74 297
2763.86 295
2763.98 296
2764.11 302
2764.23 313
2764.35 330
2764.47 353
2764.59 378
2764.71 407
2764.83 437
2764.95 468
2765.07 500
2765.19 534
2765.31 569
2765.43 607
2765.55 647
2765.67 688
2765.79 731
2765.91 775
2766.04 821
2766.16 868
2766.28 915
2766.40 960
2766.52 1002
2766.64 1038
2766.76 1069
2766.88 1091
2767.00 1107
2767.12 1116
2767.24 1119
2767.36 1119
2767.48 1114
2767.60 1106
2767.72 1092
2767.85 1075
2767.97 1054
2768.09 1031
2768.21 1009
2768.33 989
2768.45 975
2768.57 966
2768.69 961
2768.81 959
2768.93 957
2769.05 953
2769.17 944
2769.29 931
2769.41 915
2769.54 895
2769.66 873
2769.78 848
2769.90 821
2770.02 790
2770.14 755
2770.26 716
2770.38 674
2770.50 632
2770.62 591
2770.74 554
2770.86 520
2770.98 490
2771.10 463
2771.23 438
2771.35 413
2771.47 389
2771.59 365
2771.71 345
2771.83 328
2771.95 316
2772.07 307
2772.19 302
2772.31 297
2772.43 291
2772.55 282
2772.67 270
2772.80 255
2772.92 239
2773.04 222
2773.16 207
2773.28 194
2773.40 184
2773.52 178
2773.64 175
2773.76 173
2773.88 171
2774.00 170
2774.12 168
2774.25 166
2774.37 164
2774.49 163
2774.61 164
2774.73 166
2774.85 168
2774.97 170
2775.09 170
2775.21 166
2775.33 159
2775.45 148
2775.57 133
2775.70 117
2775.82 99
2775.94 80
2776.06 63
2776.18 47
2776.30 35
2776.42 28
2776.54 26
2776.66 31
2776.78 40
2776.90 54
2777.02 69
2777.15 83
2777.27 93
2777.39 99
2777.51 99
2777.63 93
2777.75 84
2777.87 73
2777.99 62
2778.11 54
2778.23 48
2778.35 46
2778.48 46
2778.60 47
2778.72 49
2778.84 50
2778.96 51
2779.08 50
2779.20 48
2779.32 44
2779.44 38
2779.56 31
2779.68 24
2779.81 16
2779.93 10
2780.05 5
2780.17 3
2780.29 3
2780.41 5
2780.53 7
2780.65 10
2780.77 12
2780.89 15
2781.02 17
2781.14 19
2781.26 22
2781.38 26
2781.50 31
2781.62 38
2781.74 48
2781.86 60
2781.98 74
2782.10 89
2782.23 103
2782.35 114
2782.47 122
2782.59 125
2782.71 124
2782.83 118
2782.95 109
2783.07 99
2783.19 88
2783.31 77
2783.44 67
2783.56 59
2783.68 54
2783.80 51
2783.92 50
2784.04 50
2784.16 50
2784.28 49
2784.40 46
2784.52 41
2784.65 35
2784.77 28
2784.89 22
2785.01 18
2785.13 15
2785.25 14
2785.37 13
2785.49 12
2785.61 9
2785.73 5
2785.86 0
2785.98 0
2786.10 0
2786.22 0
2786.34 0
2786.46 0
2786.58 0
2786.70 0
2786.82 2
2786.95 4
2787.07 7
2787.19 10
2787.31 14
2787.43 18
2787.55 23
2787.67 27
2787.79 29
2787.91 30
2788.04 29
2788.16 27
2788.28 24
2788.40 23
2788.52 23
2788.64 27
2788.76 34
2788.88 44
2789.00 55
2789.13 67
2789.25 75
2789.37 79
2789.49 77
2789.61 69
2789.73 56
2789.85 42
2789.97 29
2790.10 20
2790.22 16
2790.34 18
2790.46 24
2790.58 31
2790.70 40
2790.82 48
2790.94 56
2791.06 63
2791.19 72
2791.31 82
2791.43 91
2791.55 100
2791.67 105
2791.79 107
2791.91 104
2792.03 98
2792.16 89
2792.28 81
2792.40 75
2792.52 72
2792.64 73
2792.76 77
2792.88 84
2793.00 91
2793.13 97
2793.25 102
2793.37 103
2793.49 101
2793.61 96
2793.73 87
2793.85 76
2793.97 64
2794.10 53
2794.22 43
2794.34 34
2794.46 27
2794.58 21
2794.70 17
2794.82 14
2794.94 12
2795.07 12
2795.19 14
2795.31 16
2795.43 19
2795.55 20
2795.67 20
2795.79 18
2795.91 15
2796.04 11
2796.16 8
2796.28 6
2796.40 4
2796.52 4
2796.64 2
2796.76 0
2796.88 0
2797.01 0
2797.13 0
2797.25 0
2797.37 0
2797.49 0
2797.61 0
2797.73 4
2797.86 12
2797.98 21
2798.10 32
2798.22 43
2798.34 54
2798.46 63
2798.58 69
2798.70 72
2798.83 71
2798.95 69
2799.07 65
2799.19 63
2799.31 61
2799.43 62
2799.55 63
2799.68 66
2799.80 69
2799.92 71
2800.04 73
2800.16 74
2800.28 75
2800.40 74
2800.53 72
2800.65 70
2800.77 67
2800.89 65
2801.01 64
2801.13 65
2801.25 68
2801.38 72
2801.50 78
2801.62 85
2801.74 92
2801.86 98
2801.98 105
2802.10 111
2802.22 117
2802.35 124
2802.47 132
2802.59 141
2802.71 152
2802.83 164
2802.95 176
2803.08 189
2803.20 201
2803.32 210
2803.44 216
2803.56 219
2803.68 219
2803.80 216
2803.93 210
2804.05 204
2804.17 196
2804.29 189
2804.41 183
2804.53 177
2804.65 173
2804.78 171
2804.90 170
2805.02 173
2805.14 177
2805.26 184
2805.38 193
2805.50 203
2805.63 212
2805.75 220
2805.87 225
2805.99 225
2806.11 219
2806.23 209
2806.36 196
2806.48 182
2806.60 170
2806.72 161
2806.84 157
2806.96 155
2807.08 156
2807.21 156
2807.33 155
2807.45 152
2807.57 148
2807.69 144
2807.81 141
2807.94 138
2808.06 137
2808.18 135
2808.30 134
2808.42 132
2808.54 127
2808.66 122
2808.79 116
2808.91 112
2809.03 111
2809.15 114
2809.27 122
2809.39 135
2809.52 152
2809.64 169
2809.76 184
2809.88 194
2810.00 198
2810.12 196
2810.25 189
2810.37 182
2810.49 175
2810.61 170
2810.73 167
2810.85 167
2810.97 168
2811.10 168
2811.22 167
2811.34 166
2811.46 164
2811.58 163
2811.70 162
2811.83 162
2811.95 161
2812.07 160
2812.19 158
2812.31 153
2812.43 146
2812.56 138
2812.68 129
2812.80 120
2812.92 112
2813.04 106
2813.16 101
2813.29 98
2813.41 96
2813.53 95
2813.65 94
2813.77 93
2813.89 94
2814.02 95
2814.14 98
2814.26 103
2814.38 110
2814.50 119
2814.62 128
2814.75 138
2814.87 146
2814.99 153
2815.11 157
2815.23 159
2815.35 158
2815.48 156
2815.60 152
2815.72 147
2815.84 142
2815.96 136
2816.08 131
2816.21 125
2816.33 120
2816.45 114
2816.57 109
2816.69 103
2816.82 98
2816.94 93
2817.06 90
2817.18 88
2817.30 88
2817.42 89
2817.55 92
2817.67 94
2817.79 97
2817.91 97
2818.03 96
2818.15 93
2818.28 89
2818.40 83
2818.52 76
2818.64 70
2818.76 66
2818.89 64
2819.01 64
2819.13 67
2819.25 73
2819.37 79
2819.49 85
2819.62 89
2819.74 92
2819.86 92
2819.98 90
2820.10 88
2820.23 87
2820.35 86
2820.47 88
2820.59 90
2820.71 93
2820.83 95
2820.96 94
2821.08 91
2821.20 86
2821.32 77
2821.44 67
2821.57 55
2821.69 41
2821.81 28
2821.93 16
2822.05 6
2822.17 0
2822.30 0
2822.42 0
2822.54 1
2822.66 6
2822.78 11
2822.91 13
2823.03 13
2823.15 10
2823.27 5
2823.39 0
2823.52 0
2823.64 0
2823.76 0
2823.88 0
2824.00 0
2824.12 0
2824.25 4
2824.37 12
2824.49 22
2824.61 32
2824.73 41
2824.86 50
2824.98 56
2825.10 60
2825.22 61
2825.34 59
2825.47 53
2825.59 45
2825.71 35
2825.83 26
2825.95 19
2826.08 15
2826.20 15
2826.32 18
2826.44 25
2826.56 33
2826.69 41
2826.81 48
2826.93 55
2827.05 59
2827.17 62
2827.30 62
2827.42 58
2827.54 50
2827.66 40
2827.78 27
2827.91 15
2828.03 6
2828.15 3
2828.27 6
2828.39 16
2828.51 31
2828.64 49
2828.76 65
2828.88 78
2829.00 86
2829.12 88
2829.25 85
2829.37 80
2829.49 74
2829.61 68
2829.74 65
2829.86 63
2829.98 62
2830.10 61
2830.22 60
2830.35 59
2830.47 60
2830.59 61
2830.71 66
2830.83 72
2830.96 79
2831.08 87
2831.20 94
2831.32 99
2831.44 103
2831.57 105
2831.69 106
2831.81 106
2831.93 104
2832.05 100
2832.18 93
2832.30 82
2832.42 70
2832.54 56
2832.66 43
2832.79 34
2832.91 29
2833.03 30
2833.15 36
2833.27 47
2833.40 60
2833.52 74
2833.64 86
2833.76 97
2833.89 106
2834.01 112
2834.13 116
2834.25 117
2834.37 117
2834.50 116
2834.62 114
2834.74 111
2834.86 109
2834.98 106
2835.11 105
2835.23 105
2835.35 107
2835.47 110
2835.60 113
2835.72 116
2835.84 117
2835.96 115
2836.08 111
2836.21 105
2836.33 98
2836.45 93
2836.57 90
2836.69 89
2836.82 91
2836.94 93
2837.06 95
2837.18 94
2837.31 89
2837.43 81
2837.55 70
2837.67 58
2837.79 47
2837.92 38
2838.04 34
2838.16 32
2838.28 33
2838.41 36
2838.53 38
2838.65 37
2838.77 34
2838.89 29
2839.02 23
2839.14 18
2839.26 16
2839.38 16
2839.51 19
2839.63 24
2839.75 29
2839.87 33
2839.99 34
2840.12 32
2840.24 26
2840.36 19
2840.48 10
2840.61 3
2840.73 0
2840.85 0
2840.97 0
2841.09 1
2841.22 8
2841.34 17
2841.46 28
2841.58 40
2841.71 53
2841.83 66
2841.95 78
2842.07 88
2842.20 95
2842.32 97
2842.44 96
2842.56 91
2842.68 86
2842.81 82
2842.93 81
2843.05 85
2843.17 93
2843.30 103
2843.42 114
2843.54 124
2843.66 130
2843.79 133
2843.91 131
2844.03 126
2844.15 119
2844.27 110
2844.40 100
2844.52 91
2844.64 83
2844.76 78
2844.89 76
2845.01 79
2845.13 85
2845.25 92
2845.38 99
2845.50 103
2845.62 103
2845.74 99
2845.87 91
2845.99 81
2846.11 70
2846.23 59
2846.35 49
2846.48 40
2846.60 32
2846.72 25
2846.84 22
2846.97 21
2847.09 24
2847.21 32
2847.33 43
2847.46 58
2847.58 73
2847.70 87
2847.82 97
2847.95 104
2848.07 106
2848.19 103
2848.31 97
2848.44 89
2848.56 80
2848.68 72
2848.80 65
2848.93 60
2849.05 58
2849.17 57
2849.29 59
2849.41 61
2849.54 64
2849.66 68
2849.78 70
2849.90 72
2850.03 71
2850.15 67
2850.27 61
2850.39 52
2850.52 40
2850.64 27
2850.76 13
2850.88 0
2851.01 0
2851.13 0
2851.25 0
2851.37 0
2851.50 0
2851.62 0
2851.74 0
2851.86 5
2851.99 13
2852.11 18
2852.23 21
2852.35 23
2852.48 27
2852.60 33
2852.72 43
2852.84 57
2852.97 73
2853.09 90
2853.21 105
2853.33 115
2853.46 119
2853.58 118
2853.70 112
2853.82 103
2853.95 92
2854.07 81
2854.19 71
2854.31 65
2854.44 62
2854.56 63
2854.68 68
2854.81 77
2854.93 88
2855.05 99
2855.17 109
2855.30 116
2855.42 120
2855.54 120
2855.66 118
2855.79 116
2855.91 114
2856.03 115
2856.15 118
2856.28 124
2856.40 130
2856.52 136
2856.64 142
2856.77 147
2856.89 152
2857.01 157
2857.13 163
2857.26 170
2857.38 177
2857.50 185
2857.62 192
2857.75 197
2857.87 200
2857.99 200
2858.12 198
2858.24 194
2858.36 189
2858.48 182
2858.61 176
2858.73 170
2858.85 164
2858.97 158
2859.10 153
2859.22 149
2859.34 148
2859.46 150
2859.59 156
2859.71 167
2859.83 183
2859.96 201
2860.08 220
2860.20 237
2860.32 251
2860.45 260
2860.57 265
2860.69 266
2860.81 265
2860.94 263
2861.06 261
2861.18 261
2861.30 260
2861.43 259
2861.55 256
2861.67 251
2861.80 245
2861.92 237
2862.04 231
2862.16 226
2862.29 226
2862.41 229
2862.53 236
2862.65 243
2862.78 248
2862.90 251
2863.02 249
2863.15 245
2863.27 238
2863.39 231
2863.51 226
2863.64 221
2863.76 217
2863.88 212
2864.00 204
2864.13 194
2864.25 183
2864.37 172
2864.50 162
2864.62 154
2864.74 148
2864.86 144
2864.99 139
2865.11 133
2865.23 126
2865.36 119
2865.48 112
2865.60 108
2865.72 106
2865.85 108
2865.97 113
2866.09 119
2866.21 126
2866.34 130
2866.46 133
2866.58 133
2866.71 130
2866.83 126
2866.95 120
2867.07 113
2867.20 107
2867.32 101
2867.44 98
2867.57 98
2867.69 103
2867.81 114
2867.93 128
2868.06 145
2868.18 163
2868.30 177
2868.43 187
2868.55 192
2868.67 191
2868.79 187
2868.92 183
2869.04 181
2869.16 183
2869.29 191
2869.41 205
2869.53 221
2869.65 239
2869.78 256
2869.90 269
2870.02 277
2870.15 281
2870.27 282
2870.39 283
2870.51 286
2870.64 294
2870.76 308
2870.88 329
2871.01 355
2871.13 385
2871.25 415
2871.37 443
2871.50 467
2871.62 486
2871.74 499
2871.87 508
2871.99 513
2872.11 516
2872.24 517
2872.36 516
2872.48 514
2872.60 510
2872.73 506
2872.85 500
2872.97 493
2873.10 485
2873.22 475
2873.34 466
2873.46 458
2873.59 451
2873.71 445
2873.83 440
2873.96 434
2874.08 425
2874.20 412
2874.33 395
2874.45 374
2874.57 350
2874.69 326
2874.82 304
2874.94 286
2875.06 271
2875.19 261
2875.31 254
2875.43 249
2875.56 244
2875.68 240
2875.80 235
2875.92 230
2876.05 226
2876.17 224
2876.29 223
2876.42 223
2876.54 225
2876.66 225
2876.79 224
2876.91 220
2877.03 212
2877.15 199
2877.28 183
2877.40 165
2877.52 146
2877.65 126
2877.77 107
2877.89 90
2878.02 76
2878.14 64
2878.26 56
2878.39 52
2878.51 49
2878.63 49
2878.75 49
2878.88 48
2879.00 47
2879.12 44
2879.25 41
2879.37 39
2879.49 36
2879.62 34
2879.74 32
2879.86 30
2879.99 26
2880.11 22
2880.23 17
2880.35 14
2880.48 13
2880.60 15
2880.72 22
2880.85 31
2880.97 42
2881.09 53
2881.22 62
2881.34 69
2881.46 74
2881.59 76
2881.71 77
2881.83 75
2881.96 72
2882.08 66
2882.20 57
2882.33 46
2882.45 32
2882.57 16
2882.69 0
2882.82 0
2882.94 0
2883.06 0
2883.19 0
2883.31 0
2883.43 0
2883.56 0
2883.68 3
2883.80 12
2883.93 20
2884.05 27
2884.17 33
2884.30 38
2884.42 44
2884.54 50
2884.67 55
2884.79 59
2884.91 61
2885.04 60
2885.16 57
2885.28 52
2885.40 45
2885.53 39
2885.65 34
2885.77 33
2885.90 38
2886.02 49
2886.14 65
2886.27 86
2886.39 109
2886.51 131
2886.64 149
2886.76 162
2886.88 169
2887.01 172
2887.13 171
2887.25 169
2887.38 167
2887.50 168
2887.62 171
2887.75 174
2887.87 178
2887.99 179
2888.12 178
2888.24 173
2888.36 165
2888.49 154
2888.61 141
2888.73 127
2888.86 114
2888.98 103
2889.10 94
2889.23 86
2889.35 81
2889.47 77
2889.60 75
2889.72 74
2889.84 74
2889.97 73
2890.09 71
2890.21 66
2890.34 59
2890.46 48
2890.58 36
2890.71 24
2890.83 13
2890.95 4
2891.08 0
2891.20 0
2891.32 0
2891.45 2
2891.57 9
2891.69 17
2891.82 26
2891.94 36
2892.06 46
2892.19 53
2892.31 59
2892.43 63
2892.56 65
2892.68 67
2892.80 69
2892.93 74
2893.05 83
2893.17 96
2893.30 114
2893.42 137
2893.54 164
2893.67 193
2893.79 223
2893.91 253
2894.04 281
2894.16 303
2894.28 319
2894.41 328
2894.53 331
2894.65 328
2894.78 323
2894.90 318
2895.02 316
2895.15 320
2895.27 329
2895.39 344
2895.52 362
2895.64 381
2895.76 398
2895.89 413
2896.01 423
2896.13 429
2896.26 431
2896.38 431
2896.50 428
2896.63 423
2896.75 416
2896.88 407
2897.00 396
2897.12 385
2897.25 373
2897.37 362
2897.49 353
2897.62 346
2897.74 341
2897.86 340
2897.99 341
2898.11 342
2898.23 342
2898.36 338
2898.48 329
2898.60 314
2898.73 293
2898.85 268
2898.97 240
2899.10 213
2899.22 188
2899.34 167
2899.47 152
2899.59 142
2899.72 137
2899.84 136
2899.96 137
2900.09 139
2900.21 141
2900.33 145
2900.46 150
2900.58 159
2900.70 171
2900.83 188
2900.95 209
2901.07 234
2901.20 259
2901.32 284
2901.45 306
2901.57 325
2901.69 340
2901.82 351
2901.94 358
2902.06 362
2902.19 362
2902.31 360
2902.43 356
2902.56 351
2902.68 346
2902.80 342
2902.93 339
2903.05 338
2903.18 336
2903.30 333
2903.42 329
2903.55 321
2903.67 312
2903.79 300
2903.92 289
2904.04 280
2904.16 272
2904.29 267
2904.41 264
2904.53 262
2904.66 261
2904.78 261
2904.91 260
2905.03 260
2905.15 259
2905.28 259
2905.40 259
2905.52 257
2905.65 251
2905.77 243
2905.89 229
2906.02 210
2906.14 186
2906.27 157
2906.39 125
2906.51 92
2906.64 59
2906.76 27
2906.88 0
2907.01 0
2907.13 0
2907.26 0
2907.38 0
2907.50 0
2907.63 0
2907.75 0
2907.87 0
2908.00 13
2908.12 27
2908.24 40
2908.37 52
2908.49 64
2908.62 74
2908.74 84
2908.86 92
2908.99 97
2909.11 101
2909.23 102
2909.36 100
2909.48 95
2909.61 89
2909.73 82
2909.85 76
2909.98 70
2910.10 65
2910.22 62
2910.35 59
2910.47 55
2910.60 51
2910.72 48
2910.84 45
2910.97 43
2911.09 44
2911.21 48
2911.34 55
2911.46 65
2911.59 76
2911.71 88
2911.83 99
2911.96 107
2912.08 114
2912.20 118
2912.33 121
2912.45 125
2912.58 131
2912.70 140
2912.82 150
2912.95 160
2913.07 168
2913.20 172
2913.32 172
2913.44 167
2913.57 158
2913.69 147
2913.81 136
2913.94 127
2914.06 120
2914.19 115
2914.31 113
2914.43 111
2914.56 109
2914.68 105
2914.80 101
2914.93 96
2915.05 90
2915.18 86
2915.30 84
2915.42 84
2915.55 86
2915.67 92
2915.80 99
2915.92 107
2916.04 117
2916.17 127
2916.29 138
2916.42 150
2916.54 160
2916.66 170
2916.79 179
2916.91 185
2917.03 190
2917.16 194
2917.28 196
2917.41 200
2917.53 204
2917.65 212
2917.78 222
2917.90 235
2918.03 250
2918.15 266
2918.27 284
2918.40 301
2918.52 318
2918.65 334
2918.77 348
2918.89 361
2919.02 372
2919.14 382
2919.26 391
2919.39 400
2919.51 408
2919.64 416
2919.76 425
2919.88 434
2920.01 444
2920.13 455
2920.26 467
2920.38 479
2920.50 490
2920.63 497
2920.75 502
2920.88 503
2921.00 502
2921.12 499
2921.25 498
2921.37 499
2921.50 503
2921.62 509
2921.74 516
2921.87 522
2921.99 526
2922.12 526
2922.24 522
2922.36 513
2922.49 500
2922.61 482
2922.74 459
2922.86 433
2922.98 404
2923.11 374
2923.23 345
2923.36 319
2923.48 297
2923.60 282
2923.73 274
2923.85 271
2923.98 273
2924.10 277
2924.22 281
2924.35 283
2924.47 283
2924.60 279
2924.72 273
2924.84 265
2924.97 257
2925.09 250
2925.22 244
2925.34 239
2925.47 235
2925.59 230
2925.71 224
2925.84 219
2925.96 214
2926.09 210
2926.21 208
2926.33 206
2926.46 203
2926.58 200
2926.71 195
2926.83 187
2926.95 180
2927.08 173
2927.20 168
2927.33 167
2927.45 168
2927.57 171
2927.70 176
2927.82 180
2927.95 183
2928.07 184
2928.20 183
2928.32 180
2928.44 176
2928.57 170
2928.69 164
2928.82 157
2928.94 151
2929.06 145
2929.19 141
2929.31 139
2929.44 140
2929.56 143
2929.68 147
2929.81 152
2929.93 157
2930.06 162
2930.18 165
2930.31 167
2930.43 169
2930.55 172
2930.68 175
2930.80 181
2930.93 187
2931.05 196
2931.18 205
2931.30 216
2931.42 228
2931.55 241
2931.67 255
2931.80 270
2931.92 286
2932.04 302
2932.17 318
2932.29 333
2932.42 348
2932.54 363
2932.67 379
2932.79 398
2932.91 418
2933.04 443
2933.16 470
2933.29 500
2933.41 533
2933.54 568
2933.66 605
2933.78 645
2933.91 688
2934.03 733
2934.16 780
2934.28 829
2934.40 880
2934.53 931
2934.65 984
2934.78 1037
2934.90 1092
2935.03 1147
2935.15 1204
2935.27 1261
2935.40 1319
2935.52 1378
2935.65 1438
2935.77 1498
2935.90 1558
2936.02 1617
2936.14 1673
2936.27 1725
2936.39 1771
2936.52 1809
2936.64 1839
2936.77 1861
2936.89 1875
2937.01 1883
2937.14 1887
2937.26 1889
2937.39 1889
2937.51 1890
2937.64 1891
2937.76 1892
2937.89 1891
2938.01 1887
2938.13 1879
2938.26 1865
2938.38 1844
2938.51 1816
2938.63 1782
2938.76 1742
2938.88 1700
2939.00 1654
2939.13 1606
2939.25 1556
2939.38 1504
2939.50 1451
2939.63 1395
2939.75 1339
2939.87 1284
2940.00 1233
2940.12 1186
2940.25 1145
2940.37 1109
2940.50 1079
2940.62 1056
2940.75 1036
2940.87 1020
2940.99 1006
2941.12 990
2941.24 972
2941.37 948
2941.49 917
2941.62 879
2941.74 835
2941.87 789
2941.99 743
2942.11 699
2942.24 660
2942.36 625
2942.49 594
2942.61 565
2942.74 539
2942.86 515
2942.99 492
2943.11 471
2943.23 452
2943.36 434
2943.48 416
2943.61 397
2943.73 376
2943.86 353
2943.98 329
2944.11 306
2944.23 285
2944.35 267
2944.48 254
2944.60 244
2944.73 238
2944.85 233
2944.98 229
2945.10 225
2945.23 220
2945.35 214
2945.47 206
2945.60 196
2945.72 185
2945.85 171
2945.97 157
2946.10 143
2946.22 131
2946.35 124
2946.47 123
2946.59 128
2946.72 139
2946.84 153
2946.97 170
2947.09 187
2947.22 203
2947.34 215
2947.47 222
2947.59 224
2947.72 221
2947.84 213
2947.96 200
2948.09 185
2948.21 170
2948.34 156
2948.46 144
2948.59 135
2948.71 129
2948.84 125
2948.96 123
2949.09 120
2949.21 118
2949.33 116
2949.46 116
2949.58 118
2949.71 120
2949.83 122
2949.96 123
2950.08 122
2950.21 118
2950.33 111
2950.46 102
2950.58 93
2950.71 85
2950.83 80
2950.95 78
2951.08 80
2951.20 85
2951.33 93
2951.45 101
2951.58 108
2951.70 112
2951.83 114
2951.95 112
2952.08 109
2952.20 103
2952.33 97
2952.45 92
2952.57 87
2952.70 85
2952.82 83
2952.95 83
2953.07 83
2953.20 84
2953.32 86
2953.45 88
2953.57 89
2953.70 89
2953.82 87
2953.95 84
2954.07 81
2954.20 77
2954.32 75
2954.44 73
2954.57 73
2954.69 75
2954.82 79
2954.94 83
2955.07 88
2955.19 94
2955.32 99
2955.44 104
2955.57 109
2955.69 114
2955.82 120
2955.94 126
2956.07 133
2956.19 142
2956.32 151
2956.44 162
2956.56 173
2956.69 185
2956.81 197
2956.94 209
2957.06 220
2957.19 229
2957.31 236
2957.44 240
2957.56 242
2957.69 242
2957.81 241
2957.94 242
2958.06 247
2958.19 256
2958.31 270
2958.44 287
2958.56 306
2958.69 326
2958.81 343
2958.93 358
2959.06 369
2959.18 376
2959.31 379
2959.43 380
2959.56 378
2959.68 375
2959.81 372
2959.93 368
2960.06 364
2960.18 360
2960.31 353
2960.43 345
2960.56 333
2960.68 320
2960.81 304
2960.93 287
2961.06 270
2961.18 253
2961.31 238
2961.43 223
2961.56 210
2961.68 199
2961.81 188
2961.93 178
2962.06 169
2962.18 160
2962.30 151
2962.43 140
2962.55 128
2962.68 115
2962.80 101
2962.93 87
2963.05 75
2963.18 67
2963.30 62
2963.43 59
2963.55 59
2963.68 61
2963.80 62
2963.93 63
2964.05 63
2964.18 63
2964.30 64
2964.43 67
2964.55 71
2964.68 76
2964.80 80
2964.93 83
2965.05 84
2965.18 82
2965.30 77
2965.43 72
2965.55 67
2965.68 64
2965.80 63
2965.93 64
2966.05 67
2966.18 72
2966.30 79
2966.43 89
2966.55 99
2966.68 111
2966.80 122
2966.93 130
2967.05 136
2967.18 137
2967.30 134
2967.43 129
2967.55 123
2967.68 117
2967.80 112
2967.93 109
2968.05 108
2968.18 107
2968.30 106
2968.43 105
2968.55 104
2968.68 101
2968.80 98
2968.93 94
2969.05 87
2969.18 77
2969.30 64
2969.43 48
2969.55 31
2969.68 14
2969.80 0
2969.93 0
2970.05 0
2970.18 0
2970.30 0
2970.43 0
2970.55 0
2970.68 2
2970.80 3
2970.93 2
2971.05 2
2971.18 5
2971.30 11
2971.43 20
2971.55 33
2971.68 49
2971.80 64
2971.93 78
2972.05 90
2972.18 100
2972.30 109
2972.43 116
2972.55 123
2972.68 129
2972.80 135
2972.93 139
2973.05 140
2973.18 138
2973.30 133
2973.43 126
2973.55 117
2973.68 109
2973.80 103
2973.93 102
2974.05 106
2974.18 117
2974.30 132
2974.43 152
2974.55 172
2974.68 192
2974.80 207
2974.93 218
2975.05 223
2975.18 223
2975.30 220
2975.43 214
2975.55 208
2975.68 204
2975.80 201
2975.93 200
2976.05 200
2976.18 201
2976.30 202
2976.43 200
2976.55 195
2976.68 185
2976.80 171
2976.93 154
2977.06 135
2977.18 115
2977.31 98
2977.43 83
2977.56 72
2977.68 64
2977.81 58
2977.93 53
2978.06 49
2978.18 45
2978.31 42
2978.43 40
2978.56 39
2978.68 38
2978.81 36
2978.93 34
2979.06 29
2979.18 24
2979.31 17
2979.43 10
2979.56 5
2979.68 3
2979.81 3
2979.93 7
2980.06 13
2980.19 21
2980.31 30
2980.44 40
2980.56 49
2980.69 56
2980.81 63
2980.94 68
2981.06 72
2981.19 73
2981.31 74
2981.44 72
2981.56 68
2981.69 62
2981.81 53
2981.94 43
2982.06 31
2982.19 18
2982.31 5
2982.44 0
2982.56 0
2982.69 0
2982.82 0
2982.94 0
2983.07 0
2983.19 6
2983.32 22
2983.44 39
2983.57 57
2983.69 72
2983.82 84
2983.94 91
2984.07 93
2984.19 89
2984.32 81
2984.44 71
2984.57 61
2984.69 52
2984.82 46
2984.95 43
2985.07 42
2985.20 42
2985.32 43
2985.45 44
2985.57 44
2985.70 44
2985.82 43
2985.95 42
2986.07 40
2986.20 38
2986.32 37
2986.45 36
2986.57 36
2986.70 37
2986.83 39
2986.95 40
2987.08 40
2987.20 38
2987.33 33
2987.45 24
2987.58 13
2987.70 0
2987.83 0
2987.95 0
2988.08 0
2988.20 0
2988.33 0
2988.46 0
2988.58 0
2988.71 7
2988.83 15
2988.96 20
2989.08 23
2989.21 24
2989.33 24
2989.46 24
2989.58 25
2989.71 28
2989.84 30
2989.96 34
2990.09 36
2990.21 38
2990.34 39
2990.46 38
2990.59 36
2990.71 32
2990.84 28
2990.96 25
2991.09 23
2991.21 24
2991.34 27
2991.47 33
2991.59 41
2991.72 50
2991.84 59
2991.97 66
2992.09 71
2992.22 74
2992.34 75
2992.47 73
2992.60 70
2992.72 67
2992.85 66
2992.97 67
2993.10 72
2993.22 79
2993.35 90
2993.47 102
2993.60 115
2993.72 126
2993.85 135
2993.98 143
2994.10 149
2994.23 155
2994.35 160
2994.48 163
2994.60 163
2994.73 160
2994.85 152
2994.98 141
2995.11 128
2995.23 115
2995.36 103
2995.48 95
2995.61 90
2995.73 89
2995.86 91
2995.98 96
2996.11 101
2996.24 106
2996.36 112
2996.49 118
2996.61 123
2996.74 128
2996.86 133
2996.99 137
2997.11 143
2997.24 149
2997.37 155
2997.49 162
2997.62 169
2997.74 175
2997.87 179
2997.99 182
2998.12 180
2998.24 175
2998.37 167
2998.50 155
2998.62 143
2998.75 131
2998.87 121
2999.00 115
2999.12 114
2999.25 116
2999.38 121
2999.50 128
2999.63 135
2999.75 141
2999.88 146
3000.00 148
3000.13 148
3000.25 145
3000.38 139
3000.51 130
3000.63 120
3000.76 110
3000.88 100
3001.01 92
3001.13 87
3001.26 83
3001.39 81
3001.51 79
3001.64 77
3001.76 75
3001.89 73
3002.01 71
3002.14 69
3002.27 67
3002.39 65
3002.52 63
3002.64 60
3002.77 56
3002.89 50
3003.02 42
3003.15 34
3003.27 26
3003.40 19
3003.52 14
3003.65 11
3003.77 9
3003.90 8
3004.03 7
3004.15 6
3004.28 4
3004.40 3
3004.53 3
3004.65 5
3004.78 7
3004.91 10
3005.03 11
3005.16 10
3005.28 7
3005.41 2
3005.53 0
3005.66 0
3005.79 0
3005.91 0
3006.04 0
3006.16 0
3006.29 13
3006.41 30
3006.54 49
3006.67 66
3006.79 79
3006.92 87
3007.04 90
3007.17 87
3007.29 81
3007.42 73
3007.55 64
3007.67 56
3007.80 50
3007.92 45
3008.05 42
3008.18 41
3008.30 40
3008.43 39
3008.55 39
3008.68 38
3008.80 37
3008.93 36
3009.06 35
3009.18 36
3009.31 37
3009.43 40
3009.56 43
3009.69 46
3009.81 48
3009.94 48
3010.06 47
3010.19 44
3010.31 41
3010.44 38
3010.57 37
3010.69 39
3010.82 43
3010.94 50
3011.07 58
3011.20 66
3011.32 73
3011.45 79
3011.57 83
3011.70 85
3011.82 86
3011.95 86
3012.08 86
3012.20 85
3012.33 85
3012.45 85
3012.58 86
3012.71 87
3012.83 88
3012.96 90
3013.08 93
3013.21 97
3013.34 101
3013.46 106
3013.59 110
3013.71 115
3013.84 118
3013.97 122
3014.09 125
3014.22 130
3014.34 135
3014.47 141
3014.60 146
3014.72 151
3014.85 154
3014.97 155
3015.10 154
3015.22 150
3015.35 147
3015.48 143
3015.60 140
3015.73 137
3015.85 135
3015.98 132
3016.11 129
3016.23 125
3016.36 122
3016.48 120
3016.61 120
3016.74 123
3016.86 127
3016.99 132
3017.11 137
3017.24 140
3017.37 142
3017.49 143
3017.62 144
3017.74 146
3017.87 149
3018.00 155
3018.12 162
3018.25 169
3018.37 175
3018.50 179
3018.63 181
3018.75 181
3018.88 181
3019.00 182
3019.13 183
3019.26 186
3019.38 188
3019.51 189
3019.64 189
3019.76 187
3019.89 182
3020.01 175
3020.14 167
3020.27 157
3020.39 147
3020.52 136
3020.64 126
3020.77 115
3020.90 104
3021.02 94
3021.15 86
3021.27 80
3021.40 78
3021.53 80
3021.65 86
3021.78 95
3021.90 107
3022.03 120
3022.16 133
3022.28 143
3022.41 152
3022.53 157
3022.66 159
3022.79 157
3022.91 153
3023.04 147
3023.17 140
3023.29 134
3023.42 129
3023.54 127
3023.67 127
3023.80 129
3023.92 133
3024.05 137
3024.17 141
3024.30 145
3024.43 147
3024.55 148
3024.68 147
3024.81 144
3024.93 139
3025.06 132
3025.18 124
3025.31 115
3025.44 106
3025.56 100
3025.69 96
3025.81 94
3025.94 95
3026.07 97
3026.19 100
3026.32 102
3026.45 104
3026.57 104
3026.70 101
3026.82 96
3026.95 88
3027.08 77
3027.20 64
3027.33 51
3027.46 37
3027.58 25
3027.71 16
3027.83 9
3027.96 5
3028.09 2
3028.21 1
3028.34 0
3028.46 0
3028.59 0
3028.72 0
3028.84 0
3028.97 0
3029.10 0
3029.22 0
3029.35 0
3029.47 0
3029.60 4
3029.73 9
3029.85 17
3029.98 24
3030.11 32
3030.23 38
3030.36 42
3030.49 44
3030.61 43
3030.74 42
3030.86 42
3030.99 44
3031.12 48
3031.24 56
3031.37 65
3031.50 74
3031.62 81
3031.75 85
3031.87 86
3032.00 86
3032.13 86
3032.25 87
3032.38 90
3032.51 96
3032.63 102
3032.76 108
3032.88 111
3033.01 112
3033.14 109
3033.26 104
3033.39 98
3033.52 92
3033.64 85
3033.77 79
3033.90 74
3034.02 70
3034.15 68
3034.27 66
3034.40 66
3034.53 67
3034.65 70
3034.78 73
3034.91 77
3035.03 79
3035.16 81
3035.29 81
3035.41 79
3035.54 75
3035.66 69
3035.79 62
3035.92 55
3036.04 48
3036.17 43
3036.30 40
3036.42 38
3036.55 38
3036.68 39
3036.80 41
3036.93 44
3037.05 46
3037.18 49
3037.31 51
3037.43 52
3037.56 51
3037.69 50
3037.81 47
3037.94 45
3038.07 43
3038.19 41
3038.32 41
3038.45 42
3038.57 45
3038.70 47
3038.82 49
3038.95 50
3039.08 47
3039.20 41
3039.33 32
3039.46 21
3039.58 7
3039.71 0
3039.84 0
3039.96 0
3040.09 0
3040.22 0
3040.34 0
3040.47 3
3040.60 20
3040.72 38
3040.85 56
3040.98 71
3041.10 82
3041.23 88
3041.35 89
3041.48 87
3041.61 82
3041.73 76
3041.86 71
3041.99 69
3042.11 70
3042.24 75
3042.37 83
3042.49 94
3042.62 106
3042.75 118
3042.87 130
3043.00 141
3043.13 150
3043.25 156
3043.38 159
3043.51 159
3043.63 155
3043.76 148
3043.89 138
3044.01 127
3044.14 114
3044.26 101
3044.39 88
3044.52 75
3044.64 62
3044.77 50
3044.90 39
3045.02 28
3045.15 18
3045.28 8
3045.40 0
3045.53 0
3045.66 0
3045.78 0
3045.91 0
3046.04 0
3046.16 0
3046.29 0
3046.42 0
3046.54 8
3046.67 20
3046.80 32
3046.92 40
3047.05 45
3047.18 45
3047.30 40
3047.43 34
3047.56 29
3047.68 28
3047.81 33
3047.94 46
3048.06 64
3048.19 86
3048.32 110
3048.44 131
3048.57 148
3048.70 159
3048.82 166
3048.95 168
3049.08 169
3049.20 170
3049.33 171
3049.46 173
3049.58 174
3049.71 176
3049.84 176
3049.96 176
3050.09 177
3050.22 181
3050.34 188
3050.47 199
3050.60 214
3050.72 230
3050.85 247
3050.98 262
3051.10 273
3051.23 281
3051.36 284
3051.48 283
3051.61 279
3051.74 272
3051.86 264
3051.99 255
3052.12 247
3052.24 239
3052.37 234
3052.50 230
3052.62 228
3052.75 228
3052.88 229
3053.00 231
3053.13 232
3053.26 234
3053.38 234
3053.51 232
3053.64 228
3053.76 223
3053.89 216
3054.02 209
3054.14 201
3054.27 194
3054.40 188
3054.52 184
3054.65 184
3054.78 186
3054.91 192
3055.03 198
3055.16 205
3055.29 211
3055.41 214
3055.54 215
3055.67 212
3055.79 209
3055.92 205
3056.05 204
3056.17 204
3056.30 206
3056.43 208
3056.55 209
3056.68 209
3056.81 204
3056.93 196
3057.06 185
3057.19 171
3057.31 156
3057.44 140
3057.57 124
3057.70 109
3057.82 96
3057.95 84
3058.08 74
3058.20 65
3058.33 58
3058.46 54
3058.58 52
3058.71 54
3058.84 59
3058.96 67
3059.09 77
3059.22 87
3059.34 96
3059.47 102
3059.60 105
3059.72 106
3059.85 104
3059.98 102
3060.11 101
3060.23 102
3060.36 106
3060.49 112
3060.61 119
3060.74 126
3060.87 129
3060.99 129
3061.12 123
3061.25 113
3061.37 99
3061.50 83
3061.63 67
3061.76 51
3061.88 37
3062.01 25
3062.14 15
3062.26 9
3062.39 5
3062.52 5
3062.64 6
3062.77 8
3062.90 9
3063.02 9
3063.15 6
3063.28 2
3063.41 0
3063.53 0
3063.66 0
3063.79 0
3063.91 0
3064.04 0
3064.17 9
3064.29 23
3064.42 38
3064.55 50
3064.68 58
3064.80 61
3064.93 59
3065.06 54
3065.18 46
3065.31 39
3065.44 36
3065.56 37
3065.69 44
3065.82 56
3065.95 71
3066.07 88
3066.20 103
3066.33 114
3066.45 121
3066.58 124
3066.71 122
3066.83 118
3066.96 111
3067.09 105
3067.22 99
3067.34 95
3067.47 92
3067.60 91
3067.72 91
3067.85 91
3067.98 90
3068.11 87
3068.23 83
3068.36 77
3068.49 69
3068.61 61
3068.74 54
3068.87 50
3068.99 49
3069.12 52
3069.25 59
3069.38 67
3069.50 77
3069.63 85
3069.76 92
3069.88 97
3070.01 100
3070.14 103
3070.27 107
3070.39 111
3070.52 115
3070.65 119
3070.77 120
3070.90 118
3071.03 113
3071.16 107
3071.28 101
3071.41 97
3071.54 98
3071.66 102
3071.79 109
3071.92 116
3072.05 121
3072.17 122
3072.30 118
3072.43 112
3072.55 103
3072.68 96
3072.81 92
3072.94 93
3073.06 97
3073.19 104
3073.32 112
3073.44 119
3073.57 122
3073.70 120
3073.83 115
3073.95 107
3074.08 97
3074.21 89
3074.33 83
3074.46 81
3074.59 84
3074.72 90
3074.84 99
3074.97 110
3075.10 121
3075.22 130
3075.35 136
3075.48 140
3075.61 142
3075.73 143
3075.86 144
3075.99 148
3076.11 154
3076.24 162
3076.37 172
3076.50 183
3076.62 194
3076.75 205
3076.88 217
3077.01 228
3077.13 240
3077.26 251
3077.39 259
3077.51 264
3077.64 265
3077.77 262
3077.90 258
3078.02 253
3078.15 252
3078.28 255
3078.41 262
3078.53 271
3078.66 281
3078.79 290
3078.91 296
3079.04 299
3079.17 299
3079.30 298
3079.42 296
3079.55 295
3079.68 294
3079.81 293
3079.93 291
3080.06 289
3080.19 287
3080.31 285
3080.44 282
3080.57 278
3080.70 272
3080.82 264
3080.95 253
3081.08 240
3081.21 226
3081.33 212
3081.46 201
3081.59 192
3081.72 186
3081.84 180
3081.97 175
3082.10 169
3082.22 162
3082.35 155
3082.48 147
3082.61 140
3082.73 134
3082.86 127
3082.99 121
3083.12 115
3083.24 109
3083.37 106
3083.50 105
3083.63 107
3083.75 112
3083.88 119
3084.01 128
3084.14 138
3084.26 146
3084.39 153
3084.52 158
3084.64 160
3084.77 160
3084.90 157
3085.03 152
3085.15 145
3085.28 138
3085.41 131
3085.54 126
3085.66 121
3085.79 119
3085.92 117
3086.05 115
3086.17 112
3086.30 107
3086.43 100
3086.56 92
3086.68 84
3086.81 78
3086.94 72
3087.07 69
3087.19 68
3087.32 67
3087.45 64
3087.58 60
3087.70 52
3087.83 43
3087.96 33
3088.09 24
3088.21 18
3088.34 16
3088.47 17
3088.60 21
3088.72 25
3088.85 29
3088.98 30
3089.11 28
3089.23 23
3089.36 16
3089.49 8
3089.62 0
3089.74 0
3089.87 0
3090.00 0
3090.13 0
3090.25 0
3090.38 0
3090.51 0
3090.64 0
3090.76 4
3090.89 10
3091.02 16
3091.15 24
3091.27 31
3091.40 39
3091.53 46
3091.66 53
3091.78 58
3091.91 60
3092.04 60
3092.17 57
3092.29 53
3092.42 48
3092.55 45
3092.68 46
3092.80 53
3092.93 64
3093.06 79
3093.19 96
3093.31 112
3093.44 125
3093.57 134
3093.70 138
3093.82 138
3093.95 136
3094.08 133
3094.21 130
3094.33 129
3094.46 128
3094.59 130
3094.72 132
3094.85 135
3094.97 138
3095.10 141
3095.23 142
3095.36 142
3095.48 141
3095.61 137
3095.74 133
3095.87 126
3095.99 120
3096.12 113
3096.25 106
3096.38 102
3096.50 98
3096.63 97
3096.76 97
3096.89 98
3097.01 99
3097.14 99
3097.27 99
3097.40 99
3097.53 101
3097.65 105
3097.78 112
3097.91 122
3098.04 133
3098.16 144
3098.29 152
3098.42 157
3098.55 159
3098.67 159
3098.80 159
3098.93 160
3099.06 164
3099.19 169
3099.31 176
3099.44 183
3099.57 189
3099.70 193
3099.82 196
3099.95 196
3100.08 193
3100.21 188
3100.33 180
3100.46 172
3100.59 162
3100.72 151
3100.85 140
3100.97 129
3101.10 118
3101.23 107
3101.36 96
3101.48 85
3101.61 75
3101.74 67
3101.87 61
3102.00 57
3102.12 55
3102.25 57
3102.38 62
3102.51 69
3102.63 78
3102.76 89
3102.89 99
3103.02 109
3103.15 117
3103.27 123
3103.40 128
3103.53 130
3103.66 131
3103.78 130
3103.91 126
3104.04 120
3104.17 112
3104.30 101
3104.42 88
3104.55 74
3104.68 60
3104.81 47
3104.93 37
3105.06 29
3105.19 23
3105.32 20
3105.45 19
3105.57 20
3105.70 22
3105.83 27
3105.96 32
3106.08 37
3106.21 42
3106.34 44
3106.47 44
3106.60 40
3106.72 34
3106.85 29
3106.98 24
3107.11 23
3107.24 27
3107.36 34
3107.49 44
3107.62 55
3107.75 65
3107.87 73
3108.00 77
3108.13 79
3108.26 79
3108.39 77
3108.51 76
3108.64 75
3108.77 74
3108.90 72
3109.03 71
3109.15 70
3109.28 67
3109.41 63
3109.54 56
3109.67 48
3109.79 38
3109.92 28
3110.05 17
3110.18 9
3110.31 5
3110.43 4
3110.56 5
3110.69 8
3110.82 11
3110.94 10
3111.07 7
3111.20 0
3111.33 0
3111.46 0
3111.58 0
3111.71 0
3111.84 0
3111.97 4
3112.10 18
3112.22 35
3112.35 52
3112.48 69
3112.61 86
3112.74 102
3112.86 117
3112.99 130
3113.12 141
3113.25 149
3113.38 155
3113.50 158
3113.63 160
3113.76 163
3113.89 166
3114.02 172
3114.14 180
3114.27 189
3114.40 199
3114.53 210
3114.66 219
3114.78 228
3114.91 235
3115.04 241
3115.17 248
3115.30 257
3115.42 268
3115.55 283
3115.68 300
3115.81 319
3115.94 338
3116.06 356
3116.19 372
3116.32 386
3116.45 399
3116.58 413
3116.70 427
3116.83 442
3116.96 457
3117.09 472
3117.22 486
3117.35 501
3117.47 517
3117.60 535
3117.73 557
3117.86 583
3117.99 610
3118.11 637
3118.24 661
3118.37 681
3118.50 694
3118.63 702
3118.75 705
3118.88 705
3119.01 701
3119.14 697
3119.27 692
3119.39 686
3119.52 679
3119.65 670
3119.78 660
3119.91 650
3120.04 641
3120.16 635
3120.29 632
3120.42 632
3120.55 634
3120.68 635
3120.80 632
3120.93 624
3121.06 609
3121.19 588
3121.32 562
3121.44 535
3121.57 509
3121.70 485
3121.83 464
3121.96 445
3122.09 428
3122.21 411
3122.34 393
3122.47 376
3122.60 358
3122.73 341
3122.85 324
3122.98 306
3123.11 288
3123.24 268
3123.37 248
3123.50 228
3123.62 210
3123.75 194
3123.88 183
3124.01 177
3124.14 174
3124.26 175
3124.39 177
3124.52 180
3124.65 184
3124.78 187
3124.91 192
3125.03 196
3125.16 200
3125.29 201
3125.42 199
3125.55 193
3125.68 183
3125.80 173
3125.93 164
3126.06 160
3126.19 162
3126.32 172
3126.44 186
3126.57 203
3126.70 220
3126.83 233
3126.96 241
3127.09 243
3127.21 238
3127.34 228
3127.47 214
3127.60 197
3127.73 179
3127.86 161
3127.98 144
3128.11 131
3128.24 122
3128.37 116
3128.50 114
3128.63 113
3128.75 114
3128.88 114
3129.01 114
3129.14 114
3129.27 115
3129.40 118
3129.52 123
3129.65 128
3129.78 135
3129.91 141
3130.04 146
3130.17 147
3130.29 145
3130.42 138
3130.55 128
3130.68 116
3130.81 103
3130.94 92
3131.06 83
3131.19 79
3131.32 78
3131.45 80
3131.58 84
3131.71 88
3131.83 91
3131.96 94
3132.09 97
3132.22 100
3132.35 104
3132.48 110
3132.60 116
3132.73 122
3132.86 126
3132.99 127
3133.12 127
3133.25 125
3133.37 122
3133.50 120
3133.63 118
3133.76 118
3133.89 116
3134.02 113
3134.15 107
3134.27 97
3134.40 86
3134.53 76
3134.66 67
3134.79 62
3134.92 59
3135.04 60
3135.17 60
3135.30 60
3135.43 56
3135.56 51
3135.69 46
3135.81 41
3135.94 39
3136.07 39
3136.20 44
3136.33 51
3136.46 59
3136.59 66
3136.71 73
3136.84 76
3136.97 78
3137.10 78
3137.23 76
3137.36 73
3137.48 69
3137.61 66
3137.74 63
3137.87 60
3138.00 58
3138.13 56
3138.26 54
3138.38 51
3138.51 46
3138.64 40
3138.77 33
3138.90 25
3139.03 17
3139.16 9
3139.28 2
3139.41 0
3139.54 0
3139.67 0
3139.80 0
3139.93 0
3140.06 0
3140.18 0
3140.31 0
3140.44 0
3140.57 1
3140.70 5
3140.83 9
3140.95 15
3141.08 21
3141.21 28
3141.34 36
3141.47 44
3141.60 54
3141.73 64
3141.85 75
3141.98 87
3142.11 99
3142.24 112
3142.37 124
3142.50 136
3142.63 145
3142.75 153
3142.88 157
3143.01 159
3143.14 159
3143.27 157
3143.40 156
3143.53 155
3143.66 155
3143.78 156
3143.91 157
3144.04 159
3144.17 163
3144.30 168
3144.43 175
3144.56 185
3144.68 196
3144.81 207
3144.94 219
3145.07 229
3145.20 238
3145.33 246
3145.46 252
3145.58 258
3145.71 262
3145.84 266
3145.97 270
3146.10 273
3146.23 276
3146.36 277
3146.49 278
3146.61 277
3146.74 274
3146.87 270
3147.00 264
3147.13 258
3147.26 252
3147.39 248
3147.51 246
3147.64 246
3147.77 248
3147.90 249
3148.03 250
3148.16 248
3148.29 244
3148.42 238
3148.54 231
3148.67 223
3148.80 214
3148.93 207
3149.06 201
3149.19 196
3149.32 194
3149.45 194
3149.57 196
3149.70 198
3149.83 199
3149.96 198
3150.09 196
3150.22 193
3150.35 189
3150.48 188
3150.60 189
3150.73 194
3150.86 201
3150.99 209
3151.12 216
3151.25 220
3151.38 218
3151.51 212
3151.63 203
3151.76 193
3151.89 184
3152.02 181
3152.15 183
3152.28 190
3152.41 200
3152.54 211
3152.66 221
3152.79 228
3152.92 230
3153.05 229
3153.18 225
3153.31 220
3153.44 214
3153.57 208
3153.69 203
3153.82 199
3153.95 196
3154.08 194
3154.21 194
3154.34 194
3154.47 195
3154.60 196
3154.73 197
3154.85 197
3154.98 197
3155.11 196
3155.24 194
3155.37 193
3155.50 193
3155.63 194
3155.76 197
3155.89 200
3156.01 205
3156.14 210
3156.27 214
3156.40 216
3156.53 216
3156.66 213
3156.79 207
3156.92 201
3157.05 196
3157.17 196
3157.30 202
3157.43 215
3157.56 236
3157.69 264
3157.82 296
3157.95 330
3158.08 366
3158.21 401
3158.33 436
3158.46 468
3158.59 499
3158.72 527
3158.85 554
3158.98 578
3159.11 601
3159.24 624
3159.37 648
3159.49 675
3159.62 704
3159.75 738
3159.88 776
3160.01 818
3160.14 864
3160.27 914
3160.40 968
3160.53 1026
3160.65 1090
3160.78 1159
3160.91 1237
3161.04 1321
3161.17 1414
3161.30 1513
3161.43 1617
3161.56 1726
3161.69 1837
3161.82 1952
3161.94 2071
3162.07 2194
3162.20 2323
3162.33 2457
3162.46 2595
3162.59 2736
3162.72 2875
3162.85 3012
3162.98 3143
3163.11 3267
3163.23 3384
3163.36 3493
3163.49 3597
3163.62 3694
3163.75 3784
3163.88 3867
3164.01 3942
3164.14 4010
3164.27 4067
3164.40 4114
3164.52 4148
3164.65 4167
3164.78 4171
3164.91 4159
3165.04 4133
3165.17 4095
3165.30 4048
3165.43 3996
3165.56 3943
3165.69 3889
3165.82 3836
3165.94 3784
3166.07 3732
3166.20 3680
3166.33 3626
3166.46 3569
3166.59 3506
3166.72 3437
3166.85 3360
3166.98 3275
3167.11 3182
3167.24 3083
3167.36 2981
3167.49 2879
3167.62 2780
3167.75 2686
3167.88 2597
3168.01 2514
3168.14 2435
3168.27 2358
3168.40 2280
3168.53 2200
3168.66 2116
3168.78 2030
3168.91 1943
3169.04 1856
3169.17 1773
3169.30 1697
3169.43 1630
3169.56 1572
3169.69 1522
3169.82 1479
3169.95 1440
3170.08 1403
3170.20 1367
3170.33 1330
3170.46 1292
3170.59 1252
3170.72 1210
3170.85 1167
3170.98 1121
3171.11 1075
3171.24 1030
3171.37 987
3171.50 948
3171.63 913
3171.76 882
3171.88 855
3172.01 830
3172.14 806
3172.27 781
3172.40 755
3172.53 728
3172.66 700
3172.79 672
3172.92 646
3173.05 621
3173.18 599
3173.31 582
3173.43 569
3173.56 560
3173.69 555
3173.82 553
3173.95 551
3174.08 548
3174.21 543
3174.34 534
3174.47 523
3174.60 512
3174.73 500
3174.86 491
3174.99 485
3175.11 482
3175.24 483
3175.37 485
3175.50 486
3175.63 486
3175.76 482
3175.89 473
3176.02 461
3176.15 447
3176.28 431
3176.41 414
3176.54 398
3176.67 383
3176.80 370
3176.92 357
3177.05 345
3177.18 336
3177.31 329
3177.44 325
3177.57 323
3177.70 323
3177.83 322
3177.96 321
3178.09 317
3178.22 309
3178.35 299
3178.48 286
3178.61 271
3178.73 256
3178.86 240
3178.99 226
3179.12 213
3179.25 202
3179.38 194
3179.51 189
3179.64 185
3179.77 184
3179.90 184
3180.03 186
3180.16 189
3180.29 194
3180.42 199
3180.55 203
3180.68 206
3180.80 207
3180.93 204
3181.06 198
3181.19 189
3181.32 178
3181.45 167
3181.58 157
3181.71 149
3181.84 146
3181.97 147
3182.10 151
3182.23 158
3182.36 166
3182.49 174
3182.62 180
3182.75 184
3182.87 185
3183.00 183
3183.13 176
3183.26 166
3183.39 153
3183.52 137
3183.65 119
3183.78 103
3183.91 88
3184.04 76
3184.17 69
3184.30 67
3184.43 68
3184.56 71
3184.69 78
3184.82 85
3184.95 94
3185.07 103
3185.20 113
3185.33 123
3185.46 132
3185.59 139
3185.72 144
3185.85 146
3185.98 144
3186.11 140
3186.24 135
3186.37 129
3186.50 124
3186.63 119
3186.76 116
3186.89 115
3187.02 114
3187.15 114
3187.28 114
3187.41 116
3187.54 119
3187.66 123
3187.79 129
3187.92 135
3188.05 141
3188.18 148
3188.31 153
3188.44 158
3188.57 162
3188.70 166
3188.83 168
3188.96 168
3189.09 165
3189.22 159
3189.35 150
3189.48 139
3189.61 127
3189.74 114
3189.87 102
3190.00 92
3190.13 83
3190.26 77
3190.38 72
3190.51 68
3190.64 64
3190.77 62
3190.90 60
3191.03 58
3191.16 55
3191.29 53
3191.42 50
3191.55 46
3191.68 42
3191.81 38
3191.94 33
3192.07 29
3192.20 25
3192.33 21
3192.46 17
3192.59 13
3192.72 8
3192.85 4
3192.98 0
3193.11 0
3193.24 0
3193.37 0
3193.50 0
3193.62 0
3193.75 0
3193.88 0
3194.01 8
3194.14 25
3194.27 43
3194.40 59
3194.53 73
3194.66 82
3194.79 88
3194.92 91
3195.05 93
3195.18 96
3195.31 101
3195.44 107
3195.57 114
3195.70 120
3195.83 125
3195.96 127
3196.09 127
3196.22 125
3196.35 122
3196.48 120
3196.61 120
3196.74 120
3196.87 121
3197.00 121
3197.13 121
3197.26 119
3197.39 117
3197.51 115
3197.64 114
3197.77 117
3197.90 122
3198.03 128
3198.16 135
3198.29 142
3198.42 146
3198.55 148
3198.68 148
3198.81 147
3198.94 145
3199.07 144
3199.20 142
3199.33 139
3199.46 135
3199.59 128
3199.72 119
3199.85 108
3199.98 96
3200.11 86
3200.24 78
3200.37 72
3200.50 69
3200.63 66
3200.76 64
3200.89 61
3201.02 56
3201.15 51
3201.28 47
3201.41 44
3201.54 42
3201.67 41
3201.80 39
3201.93 35
3202.06 29
3202.19 22
3202.32 15
3202.45 10
3202.58 8
3202.71 10
3202.84 16
3202.96 24
3203.09 34
3203.22 43
3203.35 50
3203.48 55
3203.61 59
3203.74 62
3203.87 65
3204.00 69
3204.13 73
3204.26 77
3204.39 78
3204.52 76
3204.65 71
3204.78 64
3204.91 55
3205.04 46
3205.17 40
3205.30 37
3205.43 39
3205.56 43
3205.69 49
3205.82 55
3205.95 59
3206.08 61
3206.21 60
3206.34 57
3206.47 53
3206.60 48
3206.73 45
3206.86 44
3206.99 46
3207.12 51
3207.25 57
3207.38 63
3207.51 68
3207.64 72
3207.77 73
3207.90 72
3208.03 71
3208.16 70
3208.29 70
3208.42 71
3208.55 73
3208.68 78
3208.81 84
3208.94 92
3209.07 101
3209.20 112
3209.33 123
3209.46 134
3209.59 145
3209.72 154
3209.85 161
3209.98 165
3210.11 165
3210.24 162
3210.37 157
3210.50 151
3210.63 145
3210.76 141
3210.89 138
3211.02 139
3211.15 141
3211.28 146
3211.41 152
3211.54 158
3211.67 166
3211.80 174
3211.93 185
3212.06 198
3212.19 216
3212.32 238
3212.45 265
3212.58 296
3212.71 330
3212.84 366
3212.97 401
3213.10 436
3213.23 467
3213.36 495
3213.49 518
3213.62 537
3213.75 550
3213.88 558
3214.01 561
3214.14 560
3214.27 557
3214.40 552
3214.53 549
3214.66 548
3214.79 552
3214.92 558
3215.05 566
3215.18 574
3215.31 581
3215.44 583
3215.57 580
3215.70 574
3215.83 564
3215.96 553
3216.09 539
3216.22 524
3216.35 507
3216.48 487
3216.61 466
3216.74 444
3216.87 421
3217.00 399
3217.13 377
3217.26 356
3217.39 336
3217.52 316
3217.65 296
3217.78 276
3217.91 258
3218.04 242
3218.17 228
3218.30 216
3218.43 207
3218.56 200
3218.69 193
3218.82 186
3218.95 180
3219.08 172
3219.21 163
3219.34 153
3219.47 141
3219.60 128
3219.73 114
3219.86 100
3219.99 85
3220.12 69
3220.25 54
3220.38 40
3220.51 26
3220.64 14
3220.77 3
3220.90 0
3221.04 0
3221.17 0
3221.30 0
3221.43 0
3221.56 0
3221.69 0
3221.82 0
3221.95 2
3222.08 7
3222.21 12
3222.34 19
3222.47 27
3222.60 36
3222.73 46
3222.86 56
3222.99 65
3223.12 72
3223.25 77
3223.38 81
3223.51 86
3223.64 92
3223.77 99
3223.90 109
3224.03 121
3224.16 135
3224.29 150
3224.42 165
3224.55 180
3224.68 193
3224.81 203
3224.94 210
3225.07 213
3225.20 212
3225.33 208
3225.46 202
3225.59 195
3225.72 189
3225.85 186
3225.98 184
3226.11 183
3226.24 183
3226.37 182
3226.51 180
3226.64 177
3226.77 174
3226.90 172
3227.03 172
3227.16 173
3227.29 177
3227.42 181
3227.55 184
3227.68 185
3227.81 184
3227.94 181
3228.07 177
3228.20 172
3228.33 167
3228.46 161
3228.59 156
3228.72 149
3228.85 142
3228.98 136
3229.11 130
3229.24 125
3229.37 121
3229.50 119
3229.63 116
3229.76 114
3229.89 111
3230.02 109
3230.15 109
3230.28 110
3230.42 113
3230.55 117
3230.68 119
3230.81 118
3230.94 111
3231.07 98
3231.20 81
3231.33 63
3231.46 46
3231.59 33
3231.72 26
3231.85 25
3231.98 29
3232.11 35
3232.24 40
3232.37 45
3232.50 46
3232.63 45
3232.76 43
3232.89 40
3233.02 39
3233.15 41
3233.28 46
3233.41 54
3233.54 64
3233.68 74
3233.81 82
3233.94 87
3234.07 87
3234.20 83
3234.33 76
3234.46 68
3234.59 63
3234.72 61
3234.85 62
3234.98 65
3235.11 71
3235.24 76
3235.37 80
3235.50 82
3235.63 83
3235.76 83
3235.89 83
3236.02 84
3236.15 84
3236.28 84
3236.42 83
3236.55 80
3236.68 78
3236.81 76
3236.94 78
3237.07 82
3237.20 91
3237.33 103
3237.46 116
3237.59 128
3237.72 137
3237.85 143
3237.98 143
3238.11 137
3238.24 127
3238.37 112
3238.50 94
3238.63 73
3238.76 53
3238.90 34
3239.03 18
3239.16 5
3239.29 0
3239.42 0
3239.55 0
3239.68 0
3239.81 0
3239.94 0
3240.07 0
3240.20 0
3240.33 0
3240.46 2
3240.59 6
3240.72 12
3240.85 21
3240.98 33
3241.11 47
3241.25 61
3241.38 75
3241.51 87
3241.64 95
3241.77 100
3241.90 100
3242.03 98
3242.16 92
3242.29 83
3242.42 72
3242.55 60
3242.68 48
3242.81 39
3242.94 34
3243.07 33
3243.20 37
3243.34 45
3243.47 56
3243.60 68
3243.73 78
3243.86 84
3243.99 86
3244.12 85
3244.25 81
3244.38 76
3244.51 74
3244.64 75
3244.77 80
3244.90 89
3245.03 101
3245.16 112
3245.29 122
3245.43 130
3245.56 136
3245.69 143
3245.82 152
3245.95 164
3246.08 181
3246.21 202
3246.34 228
3246.47 256
3246.60 284
3246.73 312
3246.86 340
3246.99 367
3247.12 394
3247.26 422
3247.39 452
3247.52 483
3247.65 516
3247.78 551
3247.91 588
3248.04 628
3248.17 669
3248.30 712
3248.43 757
3248.56 804
3248.69 854
3248.82 908
3248.95 966
3249.09 1029
3249.22 1095
3249.35 1163
3249.48 1231
3249.61 1295
3249.74 1353
3249.87 1404
3250.00 1447
3250.13 1486
3250.26 1521
3250.39 1554
3250.52 1588
3250.65 1623
3250.79 1657
3250.92 1689
3251.05 1715
3251.18 1735
3251.31 1747
3251.44 1750
3251.57 1746
3251.70 1734
3251.83 1716
3251.96 1693
3252.09 1667
3252.22 1637
3252.36 1605
3252.49 1570
3252.62 1533
3252.75 1494
3252.88 1453
3253.01 1410
3253.14 1365
3253.27 1318
3253.40 1270
3253.53 1221
3253.66 1173
3253.79 1124
3253.93 1078
3254.06 1034
3254.19 995
3254.32 961
3254.45 933
3254.58 911
3254.71 894
3254.84 880
3254.97 867
3255.10 851
3255.23 833
3255.36 810
3255.50 784
3255.63 757
3255.76 729
3255.89 703
3256.02 680
3256.15 659
3256.28 640
3256.41 621
3256.54 601
3256.67 581
3256.80 560
3256.94 537
3257.07 514
3257.20 490
3257.33 466
3257.46 442
3257.59 420
3257.72 401
3257.85 385
3257.98 374
3258.11 370
3258.24 373
3258.38 381
3258.51 394
3258.64 408
3258.77 421
3258.90 432
3259.03 437
3259.16 438
3259.29 435
3259.42 429
3259.55 422
3259.68 414
3259.82 406
3259.95 398
3260.08 390
3260.21 383
3260.34 377
3260.47 373
3260.60 371
3260.73 373
3260.86 379
3260.99 388
3261.13 401
3261.26 418
3261.39 438
3261.52 460
3261.65 482
3261.78 504
3261.91 523
3262.04 539
3262.17 551
3262.30 559
3262.44 566
3262.57 572
3262.70 582
3262.83 596
3262.96 616
3263.09 643
3263.22 677
3263.35 716
3263.48 759
3263.62 805
3263.75 855
3263.88 910
3264.01 970
3264.14 1036
3264.27 1108
3264.40 1185
3264.53 1267
3264.66 1351
3264.79 1437
3264.93 1527
3265.06 1620
3265.19 1720
3265.32 1828
3265.45 1943
3265.58 2065
3265.71 2190
3265.84 2317
3265.97 2441
3266.11 2562
3266.24 2677
3266.37 2788
3266.50 2894
3266.63 2996
3266.76 3094
3266.89 3190
3267.02 3283
3267.15 3375
3267.29 3468
3267.42 3562
3267.55 3658
3267.68 3754
3267.81 3846
3267.94 3931
3268.07 4005
3268.20 4063
3268.33 4102
3268.47 4122
3268.60 4124
3268.73 4112
3268.86 4090
3268.99 4060
3269.12 4024
3269.25 3983
3269.38 3937
3269.51 3886
3269.65 3829
3269.78 3766
3269.91 3700
3270.04 3632
3270.17 3565
3270.30 3501
3270.43 3440
3270.56 3380
3270.70 3320
3270.83 3256
3270.96 3185
3271.09 3105
3271.22 3014
3271.35 2916
3271.48 2812
3271.61 2706
3271.74 2602
3271.88 2503
3272.01 2411
3272.14 2324
3272.27 2244
3272.40 2167
3272.53 2091
3272.66 2016
3272.79 1940
3272.93 1864
3273.06 1787
3273.19 1711
3273.32 1637
3273.45 1564
3273.58 1494
3273.71 1426
3273.84 1360
3273.98 1294
3274.11 1230
3274.24 1166
3274.37 1105
3274.50 1047
3274.63 993
3274.76 943
3274.89 899
3275.03 859
3275.16 822
3275.29 788
3275.42 755
3275.55 723
3275.68 692
3275.81 661
3275.94 632
3276.08 604
3276.21 579
3276.34 556
3276.47 534
3276.60 513
3276.73 493
3276.86 473
3276.99 453
3277.13 431
3277.26 410
3277.39 388
3277.52 367
3277.65 346
3277.78 325
3277.91 305
3278.05 286
3278.18 269
3278.31 253
3278.44 240
3278.57 230
3278.70 223
3278.83 217
3278.96 214
3279.10 212
3279.23 210
3279.36 209
3279.49 209
3279.62 208
3279.75 208
3279.88 206
3280.02 204
3280.15 201
3280.28 197
3280.41 192
3280.54 186
3280.67 181
3280.80 176
3280.94 172
3281.07 168
3281.20 163
3281.33 158
3281.46 152
3281.59 145
3281.72 138
3281.86 131
3281.99 126
3282.12 122
3282.25 121
3282.38 121
3282.51 122
3282.64 124
3282.78 124
3282.91 123
3283.04 121
3283.17 118
3283.30 116
3283.43 117
3283.56 123
3283.70 135
3283.83 152
3283.96 173
3284.09 196
3284.22 217
3284.35 235
3284.48 248
3284.62 256
3284.75 260
3284.88 261
3285.01 260
3285.14 257
3285.27 252
3285.40 246
3285.54 238
3285.67 228
3285.80 218
3285.93 207
3286.06 198
3286.19 192
3286.32 190
3286.46 192
3286.59 198
3286.72 207
3286.85 217
3286.98 228
3287.11 239
3287.25 247
3287.38 251
3287.51 251
3287.64 247
3287.77 239
3287.90 226
3288.03 209
3288.17 191
3288.30 173
3288.43 157
3288.56 145
3288.69 138
3288.82 137
3288.96 139
3289.09 143
3289.22 148
3289.35 151
3289.48 152
3289.61 151
3289.74 149
3289.88 147
3290.01 144
3290.14 143
3290.27 142
3290.40 141
3290.53 140
3290.67 138
3290.80 136
3290.93 133
3291.06 128
3291.19 123
3291.32 116
3291.45 108
3291.59 97
3291.72 86
3291.85 72
3291.98 59
3292.11 46
3292.24 34
3292.38 25
3292.51 20
3292.64 18
3292.77 19
3292.90 21
3293.03 22
3293.17 22
3293.30 18
3293.43 12
3293.56 2
3293.69 0
3293.82 0
3293.96 0
3294.09 0
3294.22 0
3294.35 0
3294.48 0
3294.61 2
3294.75 9
3294.88 16
3295.01 22
3295.14 30
3295.27 39
3295.40 50
3295.54 62
3295.67 74
3295.80 85
3295.93 93
3296.06 97
3296.19 98
3296.33 95
3296.46 90
3296.59 83
3296.72 75
3296.85 66
3296.98 57
3297.12 49
3297.25 40
3297.38 33
3297.51 26
3297.64 21
3297.77 17
3297.91 14
3298.04 12
3298.17 9
3298.30 7
3298.43 6
3298.57 6
3298.70 9
3298.83 16
3298.96 25
3299.09 35
3299.22 46
3299.36 55
3299.49 61
3299.62 64
3299.75 64
3299.88 62
3300.01 59
3300.15 58
3300.28 59
3300.41 64
3300.54 72
3300.67 84
3300.81 97
3300.94 111
3301.07 123
3301.20 132
3301.33 138
3301.46 138
3301.60 135
3301.73 128
3301.86 118
3301.99 107
3302.12 96
3302.25 85
3302.39 76
3302.52 70
3302.65 65
3302.78 63
3302.91 61
3303.05 59
3303.18 54
3303.31 47
3303.44 36
3303.57 23
3303.71 8
3303.84 0
3303.97 0
3304.10 0
3304.23 0
3304.36 0
3304.50 0
3304.63 0
3304.76 3
3304.89 9
3305.02 14
3305.16 17
3305.29 18
3305.42 18
3305.55 18
3305.68 16
3305.81 16
3305.95 16
3306.08 20
3306.21 26
3306.34 36
3306.47 48
3306.61 62
3306.74 76
3306.87 89
3307.00 100
3307.13 109
3307.27 115
3307.40 119
3307.53 122
3307.66 124
3307.79 126
3307.93 126
3308.06 126
3308.19 124
3308.32 121
3308.45 116
3308.59 110
3308.72 102
3308.85 94
3308.98 84
3309.11 73
3309.24 63
3309.38 52
3309.51 42
3309.64 34
3309.77 27
3309.90 23
3310.04 22
3310.17 22
3310.30 25
3310.43 30
3310.56 37
3310.70 45
3310.83 54
3310.96 62
3311.09 69
3311.22 73
3311.36 74
3311.49 71
3311.62 65
3311.75 56
3311.88 47
3312.02 37
3312.15 29
3312.28 23
3312.41 20
3312.54 19
3312.68 19
3312.81 22
3312.94 27
3313.07 35
3313.20 45
3313.34 57
3313.47 72
3313.60 88
3313.73 104
3313.86 119
3314.00 130
3314.13 137
3314.26 138
3314.39 134
3314.53 125
3314.66 112
3314.79 98
3314.92 84
3315.05 72
3315.19 64
3315.32 58
3315.45 56
3315.58 56
3315.71 57
3315.85 57
3315.98 56
3316.11 55
3316.24 52
3316.37 48
3316.51 43
3316.64 39
3316.77 36
3316.90 32
3317.03 28
3317.17 24
3317.30 19
3317.43 14
3317.56 10
3317.70 6
3317.83 3
3317.96 1
3318.09 1
3318.22 3
3318.36 6
3318.49 11
3318.62 18
3318.75 26
3318.88 35
3319.02 43
3319.15 49
3319.28 51
3319.41 50
3319.55 45
3319.68 38
3319.81 29
3319.94 21
3320.07 13
3320.21 7
3320.34 3
3320.47 1
3320.60 0
3320.73 0
3320.87 0
3321.00 0
3321.13 0
3321.26 0
3321.40 0
3321.53 0
3321.66 0
3321.79 4
3321.92 9
3322.06 14
3322.19 18
3322.32 21
3322.45 22
3322.59 22
3322.72 22
3322.85 23
3322.98 27
3323.11 33
3323.25 42
3323.38 54
3323.51 67
3323.64 81
3323.78 93
3323.91 103
3324.04 111
3324.17 116
3324.30 119
3324.44 123
3324.57 128
3324.70 134
3324.83 143
3324.97 153
3325.10 163
3325.23 172
3325.36 179
3325.50 184
3325.63 188
3325.76 192
3325.89 198
3326.02 205
3326.16 215
3326.29 227
3326.42 239
3326.55 251
3326.69 263
3326.82 274
3326.95 283
3327.08 291
3327.21 298
3327.35 306
3327.48 313
3327.61 320
3327.74 326
3327.88 332
3328.01 335
3328.14 336
3328.27 335
3328.41 329
3328.54 321
3328.67 310
3328.80 300
3328.94 290
3329.07 284
3329.20 283
3329.33 286
3329.46 294
3329.60 304
3329.73 315
3329.86 324
3329.99 331
3330.13 334
3330.26 334
3330.39 332
3330.52 328
3330.66 324
3330.79 319
3330.92 313
3331.05 306
3331.19 295
3331.32 281
3331.45 264
3331.58 247
3331.72 231
3331.85 219
3331.98 211
3332.11 207
3332.24 207
3332.38 207
3332.51 206
3332.64 202
3332.77 195
3332.91 187
3333.04 179
3333.17 173
3333.30 173
3333.44 177
3333.57 186
3333.70 197
3333.83 209
3333.97 220
3334.10 226
3334.23 228
3334.36 224
3334.50 215
3334.63 204
3334.76 192
3334.89 180
3335.03 169
3335.16 159
3335.29 151
3335.42 143
3335.56 135
3335.69 127
3335.82 120
3335.95 113
3336.09 107
3336.22 102
3336.35 98
3336.48 94
3336.62 88
3336.75 81
3336.88 73
3337.01 66
3337.15 59
3337.28 55
3337.41 52
3337.54 51
3337.68 50
3337.81 50
3337.94 49
3338.07 48
3338.21 47
3338.34 47
3338.47 47
3338.60 47
3338.74 46
3338.87 44
3339.00 41
3339.13 37
3339.27 36
3339.40 37
3339.53 42
3339.66 51
3339.80 64
3339.93 79
3340.06 92
3340.19 102
3340.33 108
3340.46 109
3340.59 106
3340.72 100
3340.86 94
3340.99 88
3341.12 83
3341.25 81
3341.39 83
3341.52 87
3341.65 93
3341.79 103
3341.92 115
3342.05 129
3342.18 145
3342.32 161
3342.45 174
3342.58 184
3342.71 188
3342.85 186
3342.98 178
3343.11 167
3343.24 154
3343.38 142
3343.51 132
3343.64 124
3343.77 120
3343.91 117
3344.04 115
3344.17 114
3344.31 113
3344.44 112
3344.57 114
3344.70 118
3344.84 124
3344.97 130
3345.10 137
3345.23 143
3345.37 145
3345.50 145
3345.63 142
3345.76 139
3345.90 136
3346.03 134
3346.16 136
3346.30 138
3346.43 141
3346.56 141
3346.69 137
3346.83 129
3346.96 117
3347.09 101
3347.22 85
3347.36 70
3347.49 56
3347.62 44
3347.75 36
3347.89 30
3348.02 26
3348.15 25
3348.29 27
3348.42 32
3348.55 38
3348.68 44
3348.82 50
3348.95 54
3349.08 56
3349.21 57
3349.35 57
3349.48 58
3349.61 61
3349.75 66
3349.88 72
3350.01 80
3350.14 86
3350.28 92
3350.41 96
3350.54 100
3350.68 104
3350.81 108
3350.94 115
3351.07 123
3351.21 133
3351.34 144
3351.47 156
3351.60 167
3351.74 176
3351.87 182
3352.00 185
3352.14 184
3352.27 180
3352.40 174
3352.53 165
3352.67 156
3352.80 147
3352.93 138
3353.07 129
3353.20 120
3353.33 110
3353.46 100
3353.60 89
3353.73 78
3353.86 69
3354.00 60
3354.13 53
3354.26 47
3354.39 42
3354.53 38
3354.66 35
3354.79 34
3354.93 37
3355.06 45
3355.19 58
3355.32 75
3355.46 95
3355.59 115
3355.72 134
3355.86 150
3355.99 162
3356.12 169
3356.25 173
3356.39 173
3356.52 171
3356.65 167
3356.79 163
3356.92 159
3357.05 156
3357.18 155
3357.32 157
3357.45 162
3357.58 169
3357.72 177
3357.85 184
3357.98 190
3358.12 194
3358.25 195
3358.38 193
3358.51 188
3358.65 180
3358.78 170
3358.91 159
3359.05 146
3359.18 135
3359.31 125
3359.44 118
3359.58 113
3359.71 110
3359.84 109
3359.98 109
3360.11 110
3360.24 113
3360.38 115
3360.51 118
3360.64 121
3360.77 123
3360.91 123
3361.04 121
3361.17 116
3361.31 109
3361.44 99
3361.57 87
3361.70 73
3361.84 57
3361.97 40
3362.10 22
3362.24 5
3362.37 0
3362.50 0
3362.64 0
3362.77 0
3362.90 0
3363.04 0
3363.17 0
3363.30 0
3363.43 6
3363.57 16
3363.70 26
3363.83 38
3363.97 52
3364.10 69
3364.23 88
3364.37 108
3364.50 125
3364.63 140
3364.76 149
3364.90 153
3365.03 153
3365.16 148
3365.30 139
3365.43 129
3365.56 118
3365.70 108
3365.83 98
3365.96 90
3366.10 85
3366.23 84
3366.36 85
3366.49 90
3366.63 97
3366.76 104
3366.89 111
3367.03 116
3367.16 118
3367.29 118
3367.43 115
3367.56 112
3367.69 109
3367.83 108
3367.96 109
3368.09 112
3368.22 117
3368.36 125
3368.49 136
3368.62 148
3368.76 164
3368.89 181
3369.02 199
3369.16 217
3369.29 233
3369.42 247
3369.56 259
3369.69 269
3369.82 281
3369.96 295
3370.09 311
3370.22 330
3370.36 350
3370.49 368
3370.62 383
3370.75 393
3370.89 399
3371.02 402
3371.15 403
3371.29 404
3371.42 407
3371.55 411
3371.69 415
3371.82 419
3371.95 421
3372.09 419
3372.22 414
3372.35 406
3372.49 395
3372.62 385
3372.75 375
3372.89 366
3373.02 359
3373.15 352
3373.29 344
3373.42 333
3373.55 319
3373.69 301
3373.82 280
3373.95 258
3374.08 235
3374.22 213
3374.35 193
3374.48 173
3374.62 153
3374.75 134
3374.88 114
3375.02 96
3375.15 80
3375.28 66
3375.42 56
3375.55 50
3375.68 49
3375.82 51
3375.95 57
3376.08 65
3376.22 75
3376.35 84
3376.48 92
3376.62 100
3376.75 107
3376.88 114
3377.02 122
3377.15 130
3377.28 140
3377.42 149
3377.55 156
3377.68 159
3377.82 160
3377.95 156
3378.08 151
3378.22 144
3378.35 138
3378.48 132
3378.62 127
3378.75 122
3378.88 117
3379.02 112
3379.15 106
3379.28 101
3379.42 98
3379.55 96
3379.68 95
3379.82 96
3379.95 98
3380.08 102
3380.22 106
3380.35 111
3380.48 119
3380.62 130
3380.75 144
3380.88 159
3381.02 175
3381.15 190
3381.28 202
3381.42 209
3381.55 211
3381.68 206
3381.82 197
3381.95 183
3382.08 166
3382.22 146
3382.35 125
3382.48 105
3382.62 88
3382.75 75
3382.88 67
3383.02 64
3383.15 66
3383.28 70
3383.42 76
3383.55 82
3383.69 87
3383.82 91
3383.95 92
3384.09 92
3384.22 89
3384.35 85
3384.49 80
3384.62 75
3384.75 71
3384.89 69
3385.02 70
3385.15 75
3385.29 81
3385.42 88
3385.55 95
3385.69 100
3385.82 104
3385.95 105
3386.09 105
3386.22 105
3386.35 106
3386.49 108
3386.62 111
3386.75 114
3386.89 116
3387.02 116
3387.16 115
3387.29 113
3387.42 110
3387.56 109
3387.69 111
3387.82 117
3387.96 126
3388.09 136
3388.22 147
3388.36 156
3388.49 164
3388.62 170
3388.76 173
3388.89 174
3389.02 173
3389.16 170
3389.29 165
3389.42 157
3389.56 147
3389.69 137
3389.83 128
3389.96 121
3390.09 118
3390.23 117
3390.36 119
3390.49 120
3390.63 120
3390.76 118
3390.89 112
3391.03 104
3391.16 95
3391.29 86
3391.43 78
3391.56 73
3391.70 69
3391.83 67
3391.96 66
3392.10 66
3392.23 65
3392.36 63
3392.50 61
3392.63 56
3392.76 51
3392.90 45
3393.03 38
3393.17 31
3393.30 23
3393.43 16
3393.57 10
3393.70 5
3393.83 2
3393.97 3
3394.10 6
3394.23 11
3394.37 19
3394.50 26
3394.64 32
3394.77 37
3394.90 40
3395.04 43
3395.17 45
3395.30 47
3395.44 50
3395.57 53
3395.70 54
3395.84 54
3395.97 51
3396.11 47
3396.24 43
3396.37 39
3396.51 36
3396.64 35
3396.77 35
3396.91 36
3397.04 35
3397.17 33
3397.31 28
3397.44 23
3397.58 18
3397.71 15
3397.84 14
3397.98 15
3398.11 18
3398.24 21
3398.38 22
3398.51 20
3398.65 15
3398.78 7
3398.91 0
3399.05 0
3399.18 0
3399.31 0
3399.45 0
3399.58 0
3399.72 0
3399.85 0
3399.98 8
3400.12 18
3400.25 28
3400.38 36
3400.52 44
3400.65 51
3400.79 57
3400.92 63
3401.05 67
3401.19 68
3401.32 66
3401.45 60
3401.59 50
3401.72 39
3401.86 26
3401.99 15
3402.12 8
3402.26 5
3402.39 5
3402.52 9
3402.66 14
3402.79 20
3402.93 27
3403.06 33
3403.19 41
3403.33 52
3403.46 66
3403.60 83
3403.73 103
3403.86 122
3404.00 140
3404.13 155
3404.26 166
3404.40 173
3404.53 177
3404.67 179
3404.80 180
3404.93 182
3405.07 183
3405.20 185
3405.34 187
3405.47 188
3405.60 188
3405.74 187
3405.87 187
3406.00 187
3406.14 187
3406.27 188
3406.41 188
3406.54 186
3406.67 182
3406.81 175
3406.94 165
3407.08 153
3407.21 142
3407.34 130
3407.48 121
3407.61 113
3407.75 106
3407.88 100
3408.01 93
3408.15 86
3408.28 79
3408.41 72
3408.55 68
3408.68 67
3408.82 69
3408.95 76
3409.08 86
3409.22 97
3409.35 107
3409.49 114
3409.62 116
3409.75 111
3409.89 101
3410.02 84
3410.16 63
3410.29 42
3410.42 22
3410.56 7
3410.69 0
3410.83 0
3410.96 5
3411.09 19
3411.23 37
3411.36 55
3411.50 71
3411.63 82
3411.76 86
3411.90 85
3412.03 79
3412.17 71
3412.30 64
3412.43 60
3412.57 61
3412.70 67
3412.84 77
3412.97 90
3413.10 102
3413.24 114
3413.37 125
3413.51 132
3413.64 138
3413.77 140
3413.91 140
3414.04 136
3414.18 130
3414.31 122
3414.44 114
3414.58 106
3414.71 101
3414.85 98
3414.98 100
3415.11 104
3415.25 110
3415.38 116
3415.52 121
3415.65 123
3415.78 123
3415.92 119
3416.05 113
3416.19 106
3416.32 97
3416.45 89
3416.59 80
3416.72 72
3416.86 65
3416.99 60
3417.12 56
3417.26 54
3417.39 55
3417.53 60
3417.66 66
3417.80 74
3417.93 82
3418.06 89
3418.20 93
3418.33 94
3418.47 92
3418.60 88
3418.73 83
3418.87 79
3419.00 77
3419.14 77
3419.27 79
3419.40 80
3419.54 80
3419.67 79
3419.81 75
3419.94 72
3420.08 70
3420.21 72
3420.34 78
3420.48 89
3420.61 102
3420.75 116
3420.88 126
3421.01 131
3421.15 129
3421.28 119
3421.42 103
3421.55 82
3421.69 59
3421.82 37
3421.95 16
3422.09 0
3422.22 0
3422.36 0
3422.49 0
3422.62 0
3422.76 0
3422.89 0
3423.03 0
3423.16 0
3423.30 10
3423.43 22
3423.56 33
3423.70 41
3423.83 47
3423.97 50
3424.10 50
3424.23 50
3424.37 50
3424.50 50
3424.64 51
3424.77 53
3424.91 55
3425.04 56
3425.17 54
3425.31 48
3425.44 39
3425.58 27
3425.71 14
3425.85 1
3425.98 0
3426.11 0
3426.25 0
3426.38 0
3426.52 0
3426.65 9
3426.79 22
3426.92 34
3427.05 44
3427.19 54
3427.32 64
3427.46 74
3427.59 85
3427.73 97
3427.86 109
3427.99 123
3428.13 137
3428.26 151
3428.40 166
3428.53 180
3428.67 195
3428.80 211
3428.93 227
3429.07 245
3429.20 265
3429.34 288
3429.47 314
3429.61 342
3429.74 372
3429.87 404
3430.01 438
3430.14 472
3430.28 506
3430.41 541
3430.55 576
3430.68 613
3430.82 652
3430.95 692
3431.08 733
3431.22 774
3431.35 814
3431.49 851
3431.62 883
3431.76 911
3431.89 935
3432.02 955
3432.16 973
3432.29 989
3432.43 1005
3432.56 1022
3432.70 1037
3432.83 1051
3432.97 1062
3433.10 1069
3433.23 1073
3433.37 1072
3433.50 1070
3433.64 1068
3433.77 1066
3433.91 1068
3434.04 1071
3434.17 1076
3434.31 1080
3434.44 1081
3434.58 1077
3434.71 1067
3434.85 1052
3434.98 1031
3435.12 1008
3435.25 982
3435.38 955
3435.52 929
3435.65 903
3435.79 876
3435.92 849
3436.06 820
3436.19 790
3436.33 759
3436.46 728
3436.59 698
3436.73 669
3436.86 643
3437.00 621
3437.13 600
3437.27 579
3437.40 558
3437.54 536
3437.67 511
3437.81 487
3437.94 464
3438.07 444
3438.21 428
3438.34 418
3438.48 411
3438.61 407
3438.75 404
3438.88 400
3439.02 395
3439.15 390
3439.28 383
3439.42 376
3439.55 367
3439.69 359
3439.82 350
3439.96 342
3440.09 335
3440.23 328
3440.36 321
3440.50 315
3440.63 309
3440.76 302
3440.90 295
3441.03 289
3441.17 286
3441.30 286
3441.44 289
3441.57 295
3441.71 302
3441.84 309
3441.98 312
3442.11 311
3442.24 305
3442.38 294
3442.51 280
3442.65 264
3442.78 248
3442.92 232
3443.05 217
3443.19 202
3443.32 188
3443.46 172
3443.59 156
3443.73 140
3443.86 126
3443.99 114
3444.13 107
3444.26 105
3444.40 107
3444.53 110
3444.67 114
3444.80 116
3444.94 114
3445.07 110
3445.21 103
3445.34 95
3445.48 87
3445.61 80
3445.74 75
3445.88 71
3446.01 68
3446.15 66
3446.28 64
3446.42 64
3446.55 66
3446.69 69
3446.82 73
3446.96 79
3447.09 85
3447.23 91
3447.36 95
3447.50 96
3447.63 93
3447.76 86
3447.90 75
3448.03 62
3448.17 49
3448.30 36
3448.44 27
3448.57 22
3448.71 21
3448.84 25
3448.98 31
3449.11 41
3449.25 52
3449.38 65
3449.52 78
3449.65 91
3449.79 103
3449.92 113
3450.05 119
3450.19 122
3450.32 123
3450.46 122
3450.59 120
3450.73 118
3450.86 116
3451.00 114
3451.13 111
3451.27 108
3451.40 104
3451.54 100
3451.67 97
3451.81 95
3451.94 95
3452.08 96
3452.21 97
3452.35 96
3452.48 91
3452.62 82
3452.75 70
3452.88 57
3453.02 46
3453.15 39
3453.29 40
3453.42 47
3453.56 61
3453.69 78
3453.83 95
3453.96 110
3454.10 121
3454.23 128
3454.37 131
3454.50 131
3454.64 131
3454.77 131
3454.91 132
3455.04 133
3455.18 136
3455.31 138
3455.45 140
3455.58 141
3455.72 143
3455.85 144
3455.99 145
3456.12 145
3456.26 146
3456.39 145
3456.53 144
3456.66 141
3456.79 136
3456.93 129
3457.06 121
3457.20 113
3457.33 106
3457.47 101
3457.60 99
3457.74 99
3457.87 101
3458.01 103
3458.14 104
3458.28 104
3458.41 102
3458.55 100
3458.68 99
3458.82 100
3458.95 105
3459.09 111
3459.22 119
3459.36 126
3459.49 131
3459.63 132
3459.76 128
3459.90 121
3460.03 109
3460.17 96
3460.30 83
3460.44 70
3460.57 59
3460.71 50
3460.84 42
3460.98 36
3461.11 30
3461.25 23
3461.38 16
3461.52 9
3461.65 3
3461.79 0
3461.92 0
3462.06 0
3462.19 0
3462.33 8
3462.46 19
3462.60 34
3462.73 49
3462.87 64
3463.00 76
3463.14 85
3463.27 89
3463.41 89
3463.54 86
3463.68 79
3463.81 71
3463.95 62
3464.08 53
3464.22 45
3464.35 39
3464.49 33
3464.62 29
3464.76 25
3464.89 22
3465.03 19
3465.16 15
3465.30 10
3465.43 5
3465.57 0
3465.70 0
3465.84 0
3465.97 0
3466.11 0
3466.24 0
3466.38 0
3466.51 0
3466.65 0
3466.78 1
3466.92 3
3467.05 8
3467.19 15
3467.32 26
3467.46 40
3467.59 57
3467.73 74
3467.86 90
3468.00 104
3468.13 115
3468.27 123
3468.40 128
3468.54 132
3468.67 133
3468.81 133
3468.94 131
3469.08 126
3469.21 121
3469.35 116
3469.48 113
3469.62 115
3469.75 121
3469.89 134
3470.02 152
3470.16 173
3470.29 195
3470.43 214
3470.56 230
3470.70 241
3470.83 247
3470.97 250
3471.11 250
3471.24 250
3471.38 251
3471.51 253
3471.65 258
3471.78 263
3471.92 269
3472.05 273
3472.19 274
3472.32 272
3472.46 267
3472.59 258
3472.73 247
3472.86 236
3473.00 226
3473.13 218
3473.27 214
3473.40 212
3473.54 213
3473.67 216
3473.81 220
3473.94 225
3474.08 229
3474.21 234
3474.35 240
3474.48 245
3474.62 250
3474.75 253
3474.89 254
3475.03 253
3475.16 248
3475.30 240
3475.43 231
3475.57 223
3475.70 216
3475.84 214
3475.97 216
3476.11 223
3476.24 233
3476.38 246
3476.51 259
3476.65 271
3476.78 280
3476.92 286
3477.05 288
3477.19 287
3477.32 283
3477.46 276
3477.59 266
3477.73 255
3477.87 243
3478.00 230
3478.14 217
3478.27 206
3478.41 195
3478.54 187
3478.68 181
3478.81 176
3478.95 174
3479.08 173
3479.22 172
3479.35 172
3479.49 172
3479.62 170
3479.76 168
3479.89 164
3480.03 160
3480.17 156
3480.30 153
3480.44 151
3480.57 149
3480.71 148
3480.84 146
3480.98 144
3481.11 143
3481.25 142
3481.38 142
3481.52 143
3481.65 145
3481.79 146
3481.92 146
3482.06 143
3482.20 136
3482.33 128
3482.47 117
3482.60 107
3482.74 99
3482.87 93
3483.01 90
3483.14 90
3483.28 91
3483.41 92
3483.55 92
3483.68 91
3483.82 87
3483.96 83
3484.09 79
3484.23 78
3484.36 80
3484.50 86
3484.63 96
3484.77 106
3484.90 115
3485.04 121
3485.17 121
3485.31 116
3485.44 107
3485.58 96
3485.72 85
3485.85 76
3485.99 69
3486.12 66
3486.26 65
3486.39 66
3486.53 67
3486.66 68
3486.80 70
3486.93 72
3487.07 75
3487.21 78
3487.34 80
3487.48 83
3487.61 84
3487.75 83
3487.88 82
3488.02 81
3488.15 80
3488.29 80
3488.42 80
3488.56 81
3488.70 82
3488.83 82
3488.97 81
3489.10 81
3489.24 79
3489.37 78
3489.51 76
3489.64 74
3489.78 72
3489.92 69
3490.05 66
3490.19 64
3490.32 62
3490.46 63
3490.59 65
3490.73 69
3490.86 75
3491.00 83
3491.13 92
3491.27 101
3491.41 111
3491.54 122
3491.68 133
3491.81 143
3491.95 153
3492.08 163
3492.22 172
3492.35 180
3492.49 188
3492.63 195
3492.76 201
3492.90 205
3493.03 208
3493.17 210
3493.30 209
3493.44 206
3493.57 202
3493.71 197
3493.85 191
3493.98 186
3494.12 181
3494.25 178
3494.39 174
3494.52 171
3494.66 168
3494.80 165
3494.93 162
3495.07 160
3495.20 160
3495.34 163
3495.47 168
3495.61 174
3495.74 180
3495.88 183
3496.02 183
3496.15 179
3496.29 170
3496.42 159
3496.56 145
3496.69 131
3496.83 117
3496.97 104
3497.10 91
3497.24 80
3497.37 70
3497.51 61
3497.64 55
3497.78 52
3497.91 53
3498.05 57
3498.19 65
3498.32 73
3498.46 82
3498.59 89
3498.73 94
3498.86 96
3499.00 96
3499.14 96
3499.27 96
3499.41 96
3499.54 96
3499.68 96
3499.81 94
3499.95 91
3500.09 84
3500.22 76
3500.36 67
3500.49 57
3500.63 49
3500.76 41
3500.90 34
3501.04 27
3501.17 19
3501.31 10
3501.44 0
3501.58 0
3501.71 0
3501.85 0
3501.99 0
3502.12 0
3502.26 0
3502.39 0
3502.53 9
3502.66 29
3502.80 49
3502.94 68
3503.07 83
3503.21 96
3503.34 104
3503.48 109
3503.61 111
3503.75 111
3503.89 111
3504.02 112
3504.16 115
3504.29 121
3504.43 130
3504.57 141
3504.70 152
3504.84 162
3504.97 168
3505.11 170
3505.24 167
3505.38 161
3505.52 153
3505.65 145
3505.79 137
3505.92 129
3506.06 124
3506.20 119
3506.33 114
3506.47 111
3506.60 109
3506.74 109
3506.87 112
3507.01 117
3507.15 125
3507.28 135
3507.42 146
3507.55 156
3507.69 166
3507.83 173
3507.96 177
3508.10 179
3508.23 179
3508.37 179
3508.50 179
3508.64 180
3508.78 181
3508.91 183
3509.05 184
3509.18 184
3509.32 180
3509.46 172
3509.59 162
3509.73 150
3509.86 137
3510.00 125
3510.13 115
3510.27 107
3510.41 103
3510.54 100
3510.68 100
3510.81 101
3510.95 103
3511.09 106
3511.22 111
3511.36 118
3511.49 126
3511.63 137
3511.77 148
3511.90 161
3512.04 172
3512.17 183
3512.31 192
3512.45 201
3512.58 209
3512.72 218
3512.85 231
3512.99 249
3513.13 273
3513.26 303
3513.40 337
3513.53 374
3513.67 412
3513.81 449
3513.94 484
3514.08 517
3514.21 550
3514.35 585
3514.49 622
3514.62 662
3514.76 706
3514.89 751
3515.03 795
3515.17 838
3515.30 877
3515.44 912
3515.57 941
3515.71 965
3515.85 984
3515.98 998
3516.12 1009
3516.25 1017
3516.39 1024
3516.53 1031
3516.66 1040
3516.80 1051
3516.93 1062
3517.07 1074
3517.21 1085
3517.34 1094
3517.48 1101
3517.61 1104
3517.75 1105
3517.89 1104
3518.02 1099
3518.16 1092
3518.29 1081
3518.43 1066
3518.57 1046
3518.70 1022
3518.84 994
3518.97 962
3519.11 929
3519.25 893
3519.38 856
3519.52 817
3519.65 778
3519.79 739
3519.93 702
3520.06 670
3520.20 642
3520.33 621
3520.47 604
3520.61 590
3520.74 577
3520.88 564
3521.02 549
3521.15 534
3521.29 519
3521.42 507
3521.56 497
3521.70 492
3521.83 491
3521.97 492
3522.10 494
3522.24 496
3522.38 499
3522.51 502
3522.65 507
3522.78 514
3522.92 523
3523.06 533
3523.19 541
3523.33 547
3523.47 547
3523.60 542
3523.74 533
3523.87 520
3524.01 507
3524.15 494
3524.28 485
3524.42 479
3524.56 476
3524.69 475
3524.83 475
3524.96 476
3525.10 479
3525.24 483
3525.37 487
3525.51 491
3525.64 492
3525.78 489
3525.92 481
3526.05 467
3526.19 448
3526.33 426
3526.46 403
3526.60 383
3526.73 366
3526.87 353
3527.01 344
3527.14 337
3527.28 331
3527.42 324
3527.55 316
3527.69 306
3527.82 295
3527.96 282
3528.10 269
3528.23 256
3528.37 244
3528.51 235
3528.64 230
3528.78 227
3528.91 227
3529.05 229
3529.19 232
3529.32 235
3529.46 236
3529.60 236
3529.73 235
3529.87 235
3530.00 237
3530.14 241
3530.28 246
3530.41 253
3530.55 260
3530.69 264
3530.82 266
3530.96 266
3531.09 265
3531.23 264
3531.37 264
3531.50 265
3531.64 269
3531.78 273
3531.91 277
3532.05 279
3532.19 278
3532.32 272
3532.46 261
3532.59 245
3532.73 225
3532.87 203
3533.00 180
3533.14 158
3533.28 139
3533.41 124
3533.55 114
3533.68 108
3533.82 106
3533.96 107
3534.09 111
3534.23 117
3534.37 125
3534.50 134
3534.64 143
3534.78 153
3534.91 162
3535.05 170
3535.18 177
3535.32 182
3535.46 184
3535.59 184
3535.73 179
3535.87 171
3536.00 160
3536.14 146
3536.28 132
3536.41 119
3536.55 109
3536.69 102
3536.82 98
3536.96 96
3537.09 95
3537.23 94
3537.37 93
3537.50 92
3537.64 92
3537.78 94
3537.91 99
3538.05 104
3538.19 109
3538.32 112
3538.46 113
3538.60 112
3538.73 108
3538.87 103
3539.00 97
3539.14 91
3539.28 85
3539.41 79
3539.55 73
3539.69 68
3539.82 64
3539.96 63
3540.10 64
3540.23 67
3540.37 71
3540.51 77
3540.64 82
3540.78 85
3540.92 86
3541.05 84
3541.19 80
3541.32 75
3541.46 68
3541.60 62
3541.73 56
3541.87 51
3542.01 48
3542.14 48
3542.28 51
3542.42 56
3542.55 64
3542.69 73
3542.83 81
3542.96 88
3543.10 93
3543.24 95
3543.37 95
3543.51 96
3543.65 98
3543.78 103
3543.92 110
3544.06 121
3544.19 132
3544.33 142
3544.47 152
3544.60 159
3544.74 164
3544.87 168
3545.01 171
3545.15 174
3545.28 176
3545.42 177
3545.56 177
3545.69 174
3545.83 167
3545.97 157
3546.10 144
3546.24 129
3546.38 112
3546.51 96
3546.65 81
3546.79 70
3546.92 63
3547.06 61
3547.20 62
3547.33 65
3547.47 70
3547.61 75
3547.74 79
3547.88 82
3548.02 84
3548.15 85
3548.29 84
3548.43 82
3548.56 79
3548.70 76
3548.84 72
3548.97 69
3549.11 66
3549.25 62
3549.38 58
3549.52 52
3549.66 45
3549.79 35
3549.93 25
3550.07 14
3550.20 5
3550.34 0
3550.48 0
3550.61 0
3550.75 0
3550.89 0
3551.02 0
3551.16 0
3551.30 0
3551.43 0
3551.57 0
3551.71 6
3551.84 19
3551.98 36
3552.12 55
3552.25 75
3552.39 92
3552.53 107
3552.66 118
3552.80 126
3552.94 131
3553.07 134
3553.21 138
3553.35 142
3553.48 148
3553.62 154
3553.76 160
3553.89 164
3554.03 164
3554.17 161
3554.30 154
3554.44 145
3554.58 136
3554.71 128
3554.85 123
3554.99 121
3555.12 120
3555.26 122
3555.40 124
3555.54 126
3555.67 128
3555.81 129
3555.95 129
3556.08 128
3556.22 126
3556.36 124
3556.49 122
3556.63 120
3556.77 119
3556.90 119
3557.04 120
3557.18 124
3557.31 129
3557.45 134
3557.59 140
3557.72 146
3557.86 150
3558.00 153
3558.13 155
3558.27 155
3558.41 156
3558.54 156
3558.68 155
3558.82 152
3558.96 147
3559.09 138
3559.23 125
3559.37 109
3559.50 92
3559.64 75
3559.78 61
3559.91 51
3560.05 45
3560.19 42
3560.32 42
3560.46 42
3560.60 43
3560.73 44
3560.87 45
3561.01 48
3561.15 51
3561.28 56
3561.42 63
3561.56 69
3561.69 75
3561.83 80
3561.97 82
3562.10 82
3562.24 81
3562.38 79
3562.51 78
3562.65 79
3562.79 82
3562.92 88
3563.06 95
3563.20 103
3563.34 109
3563.47 114
3563.61 114
3563.75 111
3563.88 106
3564.02 99
3564.16 95
3564.29 93
3564.43 96
3564.57 103
3564.71 112
3564.84 124
3564.98 134
3565.12 143
3565.25 150
3565.39 155
3565.53 160
3565.66 165
3565.80 173
3565.94 182
3566.07 194
3566.21 205
3566.35 216
3566.49 223
3566.62 228
3566.76 228
3566.90 226
3567.03 221
3567.17 214
3567.31 205
3567.44 196
3567.58 187
3567.72 177
3567.86 168
3567.99 160
3568.13 153
3568.27 147
3568.40 142
3568.54 137
3568.68 132
3568.81 127
3568.95 122
3569.09 117
3569.23 113
3569.36 110
3569.50 108
3569.64 108
3569.77 107
3569.91 106
3570.05 103
3570.19 97
3570.32 89
3570.46 79
3570.60 69
3570.73 60
3570.87 54
3571.01 50
3571.14 48
3571.28 48
3571.42 48
3571.56 47
3571.69 46
3571.83 45
3571.97 45
3572.10 46
3572.24 50
3572.38 56
3572.52 63
3572.65 69
3572.79 74
3572.93 76
3573.06 76
3573.20 74
3573.34 70
3573.48 64
3573.61 57
3573.75 48
3573.89 38
3574.02 26
3574.16 13
3574.30 0
3574.44 0
3574.57 0
3574.71 0
3574.85 0
3574.98 0
3575.12 0
3575.26 0
3575.40 0
3575.53 10
3575.67 28
3575.81 49
3575.94 69
3576.08 87
3576.22 101
3576.36 110
3576.49 112
3576.63 109
3576.77 101
3576.90 90
3577.04 78
3577.18 66
3577.32 55
3577.45 46
3577.59 39
3577.73 35
3577.86 32
3578.00 32
3578.14 33
3578.28 34
3578.41 36
3578.55 37
3578.69 37
3578.83 35
3578.96 32
3579.10 29
3579.24 28
3579.37 30
3579.51 37
3579.65 48
3579.79 64
3579.92 83
3580.06 103
3580.20 122
3580.33 137
3580.47 149
3580.61 156
3580.75 161
3580.88 165
3581.02 169
3581.16 175
3581.30 183
3581.43 193
3581.57 204
3581.71 214
3581.84 224
3581.98 234
3582.12 242
3582.26 252
3582.39 262
3582.53 274
3582.67 288
3582.81 302
3582.94 313
3583.08 320
3583.22 321
3583.35 318
3583.49 311
3583.63 302
3583.77 295
3583.90 294
3584.04 299
3584.18 312
3584.32 332
3584.45 356
3584.59 383
3584.73 410
3584.87 435
3585.00 456
3585.14 474
3585.28 490
3585.41 504
3585.55 517
3585.69 529
3585.83 538
3585.96 544
3586.10 547
3586.24 546
3586.38 542
3586.51 537
3586.65 533
3586.79 530
3586.93 529
3587.06 530
3587.20 532
3587.34 534
3587.48 533
3587.61 530
3587.75 522
3587.89 510
3588.02 496
3588.16 479
3588.30 461
3588.44 443
3588.57 426
3588.71 409
3588.85 395
3588.99 382
3589.12 371
3589.26 361
3589.40 353
3589.54 346
3589.67 342
3589.81 340
3589.95 342
3590.09 348
3590.22 357
3590.36 367
3590.50 376
3590.64 383
3590.77 385
3590.91 382
3591.05 375
3591.19 363
3591.32 350
3591.46 335
3591.60 320
3591.74 303
3591.87 286
3592.01 267
3592.15 249
3592.29 231
3592.42 215
3592.56 202
3592.70 194
3592.84 191
3592.97 192
3593.11 198
3593.25 206
3593.39 216
3593.52 226
3593.66 236
3593.80 244
3593.94 248
3594.07 248
3594.21 244
3594.35 237
3594.49 227
3594.62 217
3594.76 207
3594.90 199
3595.04 194
3595.17 190
3595.31 189
3595.45 190
3595.59 193
3595.72 198
3595.86 205
3596.00 214
3596.14 223
3596.27 232
3596.41 238
3596.55 239
3596.69 236
3596.82 228
3596.96 214
3597.10 198
3597.24 180
3597.37 162
3597.51 144
3597.65 128
3597.79 113
3597.92 100
3598.06 89
3598.20 81
3598.34 76
3598.47 74
3598.61 76
3598.75 82
3598.89 90
3599.03 102
3599.16 115
3599.30 132
3599.44 151
3599.58 172
3599.71 193
3599.85 215
3599.99 236
3600.13 255
3600.26 271
3600.40 284
3600.54 295
3600.68 303
3600.81 310
3600.95 314
3601.09 317
3601.23 318
3601.36 318
3601.50 317
3601.64 317
3601.78 319
3601.92 324
3602.05 331
3602.19 339
3602.33 348
3602.47 355
3602.60 361
3602.74 364
3602.88 365
3603.02 363
3603.15 359
3603.29 353
3603.43 344
3603.57 333
3603.71 320
3603.84 305
3603.98 291
3604.12 277
3604.26 266
3604.39 256
3604.53 249
3604.67 244
3604.81 241
3604.94 240
3605.08 240
3605.22 243
3605.36 247
3605.50 254
3605.63 261
3605.77 268
3605.91 275
3606.05 280
3606.18 282
3606.32 282
3606.46 280
3606.60 276
3606.74 270
3606.87 261
3607.01 252
3607.15 241
3607.29 230
3607.42 221
3607.56 213
3607.70 208
3607.84 205
3607.98 205
3608.11 205
3608.25 205
3608.39 203
3608.53 199
3608.66 193
3608.80 186
3608.94 177
3609.08 168
3609.22 159
3609.35 151
3609.49 144
3609.63 137
3609.77 131
3609.90 126
3610.04 122
3610.18 118
3610.32 116
3610.46 114
3610.59 114
3610.73 116
3610.87 119
3611.01 126
3611.14 136
3611.28 149
3611.42 163
3611.56 177
3611.70 190
3611.83 199
3611.97 202
3612.11 201
3612.25 195
3612.39 186
3612.52 176
3612.66 167
3612.80 158
3612.94 151
3613.07 146
3613.21 143
3613.35 143
3613.49 145
3613.63 151
3613.76 158
3613.90 167
3614.04 176
3614.18 184
3614.32 190
3614.45 195
3614.59 197
3614.73 197
3614.87 197
3615.01 197
3615.14 196
3615.28 196
3615.42 196
3615.56 196
3615.69 195
3615.83 193
3615.97 189
3616.11 182
3616.25 172
3616.38 161
3616.52 149
3616.66 139
3616.80 131
3616.94 128
3617.07 130
3617.21 134
3617.35 139
3617.49 142
3617.63 141
3617.76 134
3617.90 120
3618.04 102
3618.18 80
3618.32 57
3618.45 36
3618.59 18
3618.73 4
3618.87 0
3619.01 0
3619.14 0
3619.28 0
3619.42 0
3619.56 0
3619.70 1
3619.83 7
3619.97 12
3620.11 14
3620.25 13
3620.39 10
3620.52 5
3620.66 1
3620.80 0
3620.94 0
3621.08 5
3621.21 14
3621.35 26
3621.49 38
3621.63 49
3621.77 58
3621.90 64
3622.04 66
3622.18 65
3622.32 62
3622.46 58
3622.59 54
3622.73 52
3622.87 51
3623.01 51
3623.15 52
3623.28 54
3623.42 54
3623.56 55
3623.70 55
3623.84 55
3623.98 56
3624.11 56
3624.25 57
3624.39 57
3624.53 57
3624.67 54
3624.80 50
3624.94 45
3625.08 38
3625.22 31
3625.36 23
3625.49 16
3625.63 10
3625.77 7
3625.91 8
3626.05 14
3626.18 25
3626.32 40
3626.46 56
3626.60 73
3626.74 86
3626.88 94
3627.01 96
3627.15 91
3627.29 82
3627.43 70
3627.57 56
3627.70 43
3627.84 31
3627.98 22
3628.12 15
3628.26 11
3628.40 8
3628.53 7
3628.67 7
3628.81 7
3628.95 5
3629.09 2
3629.22 0
3629.36 0
3629.50 0
3629.64 0
3629.78 0
3629.92 0
3630.05 0
3630.19 13
3630.33 28
3630.47 43
3630.61 58
3630.74 70
3630.88 79
3631.02 86
3631.16 91
3631.30 95
3631.44 98
3631.57 101
3631.71 103
3631.85 104
3631.99 104
3632.13 102
3632.27 100
3632.40 98
3632.54 98
3632.68 99
3632.82 103
3632.96 108
3633.09 114
3633.23 120
3633.37 123
3633.51 124
3633.65 121
3633.79 116
3633.92 109
3634.06 100
3634.20 90
3634.34 81
3634.48 75
3634.62 71
3634.75 72
3634.89 79
3635.03 89
3635.17 103
3635.31 117
3635.45 130
3635.58 141
3635.72 149
3635.86 155
3636.00 159
3636.14 164
3636.28 171
3636.41 179
3636.55 187
3636.69 196
3636.83 203
3636.97 209
3637.11 213
3637.24 218
3637.38 223
3637.52 232
3637.66 243
3637.80 257
3637.94 272
3638.07 287
3638.21 299
3638.35 308
3638.49 313
3638.63 315
3638.77 315
3638.90 313
3639.04 310
3639.18 307
3639.32 303
3639.46 298
3639.60 291
3639.73 282
3639.87 270
3640.01 255
3640.15 237
3640.29 218
3640.43 199
3640.56 181
3640.70 164
3640.84 150
3640.98 139
3641.12 133
3641.26 131
3641.39 133
3641.53 139
3641.67 149
3641.81 160
3641.95 172
3642.09 184
3642.23 193
3642.36 201
3642.50 208
3642.64 215
3642.78 222
3642.92 230
3643.06 240
3643.19 250
3643.33 259
3643.47 267
3643.61 270
3643.75 267
3643.89 258
3644.03 244
3644.16 226
3644.30 206
3644.44 187
3644.58 170
3644.72 159
3644.86 153
3644.99 153
3645.13 157
3645.27 164
3645.41 171
3645.55 178
3645.69 184
3645.83 188
3645.96 193
3646.10 197
3646.24 202
3646.38 207
3646.52 212
3646.66 217
3646.80 220
3646.93 221
3647.07 221
3647.21 219
3647.35 216
3647.49 211
3647.63 204
3647.76 194
3647.90 182
3648.04 168
3648.18 151
3648.32 134
3648.46 117
3648.60 103
3648.73 92
3648.87 86
3649.01 84
3649.15 86
3649.29 90
3649.43 95
3649.57 99
3649.70 101
3649.84 101
3649.98 98
3650.12 93
3650.26 86
3650.40 79
3650.54 71
3650.67 63
3650.81 55
3650.95 48
3651.09 41
3651.23 35
3651.37 29
3651.51 25
3651.64 22
3651.78 22
3651.92 25
3652.06 30
3652.20 37
3652.34 44
3652.48 51
3652.62 57
3652.75 60
3652.89 62
3653.03 62
3653.17 62
3653.31 63
3653.45 65
3653.59 71
3653.72 78
3653.86 87
3654.00 95
3654.14 102
3654.28 107
3654.42 108
3654.56 107
3654.69 103
3654.83 98
3654.97 93
3655.11 90
3655.25 89
3655.39 90
3655.53 95
3655.67 100
3655.80 106
3655.94 112
3656.08 116
3656.22 119
3656.36 119
3656.50 117
3656.64 115
3656.78 112
3656.91 108
3657.05 105
3657.19 103
3657.33 101
3657.47 99
3657.61 98
3657.75 98
3657.88 99
3658.02 102
3658.16 106
3658.30 112
3658.44 119
3658.58 125
3658.72 130
3658.86 133
3658.99 136
3659.13 139
3659.27 143
3659.41 149
3659.55 157
3659.69 167
3659.83 177
3659.97 186
3660.10 194
3660.24 200
3660.38 204
3660.52 207
3660.66 211
3660.80 215
3660.94 220
3661.08 226
3661.22 233
3661.35 240
3661.49 248
3661.63 256
3661.77 262
3661.91 268
3662.05 271
3662.19 273
3662.33 272
3662.46 270
3662.60 266
3662.74 261
3662.88 255
3663.02 248
3663.16 239
3663.30 229
3663.44 219
3663.58 209
3663.71 202
3663.85 197
3663.99 196
3664.13 197
3664.27 199
3664.41 200
3664.55 199
3664.69 194
3664.82 186
3664.96 174
3665.10 160
3665.24 146
3665.38 133
3665.52 122
3665.66 113
3665.80 107
3665.94 102
3666.07 99
3666.21 96
3666.35 92
3666.49 87
3666.63 82
3666.77 76
3666.91 69
3667.05 61
3667.19 53
3667.32 45
3667.46 38
3667.60 33
3667.74 29
3667.88 29
3668.02 32
3668.16 38
3668.30 48
3668.44 60
3668.57 75
3668.71 90
3668.85 106
3668.99 119
3669.13 130
3669.27 137
3669.41 139
3669.55 136
3669.69 128
3669.83 117
3669.96 103
3670.10 88
3670.24 73
3670.38 58
3670.52 45
3670.66 34
3670.80 26
3670.94 21
3671.08 17
3671.22 13
3671.35 10
3671.49 6
3671.63 3
3671.77 0
3671.91 0
3672.05 0
3672.19 0
3672.33 0
3672.47 0
3672.61 0
3672.74 0
3672.88 1
3673.02 9
3673.16 19
3673.30 32
3673.44 46
3673.58 61
3673.72 73
3673.86 81
3674.00 83
3674.13 79
3674.27 70
3674.41 59
3674.55 48
3674.69 40
3674.83 34
3674.97 33
3675.11 34
3675.25 36
3675.39 39
3675.52 41
3675.66 43
3675.80 45
3675.94 47
3676.08 50
3676.22 54
3676.36 59
3676.50 63
3676.64 66
3676.78 66
3676.92 64
3677.05 59
3677.19 51
3677.33 42
3677.47 33
3677.61 23
3677.75 15
3677.89 8
3678.03 3
3678.17 0
3678.31 0
3678.45 0
3678.58 0
3678.72 0
3678.86 0
3679.00 3
3679.14 8
3679.28 15
3679.42 22
3679.56 28
3679.70 32
3679.84 35
3679.98 37
3680.12 37
3680.25 37
3680.39 37
3680.53 38
3680.67 38
3680.81 38
3680.95 36
3681.09 34
3681.23 30
3681.37 26
3681.51 22
3681.65 18
3681.79 14
3681.92 11
3682.06 7
3682.20 4
3682.34 1
3682.48 0
3682.62 0
3682.76 0
3682.90 0
3683.04 2
3683.18 3
3683.32 4
3683.46 4
3683.59 2
3683.73 0
3683.87 0
3684.01 0
3684.15 0
3684.29 0
3684.43 3
3684.57 9
3684.71 13
3684.85 15
3684.99 14
3685.13 11
3685.27 5
3685.40 0
3685.54 0
3685.68 0
3685.82 0
3685.96 4
3686.10 10
3686.24 17
3686.38 22
3686.52 26
3686.66 30
3686.80 33
3686.94 37
3687.08 42
3687.22 47
3687.35 52
3687.49 54
3687.63 54
3687.77 50
3687.91 43
3688.05 35
3688.19 26
3688.33 18
3688.47 14
3688.61 12
3688.75 13
3688.89 17
3689.03 21
3689.17 25
3689.30 28
3689.44 28
3689.58 27
3689.72 24
3689.86 19
3690.00 14
3690.14 9
3690.28 6
3690.42 5
3690.56 6
3690.70 10
3690.84 17
3690.98 24
3691.12 30
3691.26 35
3691.40 38
3691.53 37
3691.67 33
3691.81 28
3691.95 21
3692.09 16
3692.23 12
3692.37 11
3692.51 13
3692.65 17
3692.79 22
3692.93 27
3693.07 31
3693.21 34
3693.35 35
3693.49 36
3693.63 37
3693.76 40
3693.90 42
3694.04 46
3694.18 49
3694.32 52
3694.46 55
3694.60 58
3694.74 60
3694.88 64
3695.02 68
3695.16 72
3695.30 76
3695.44 78
3695.58 79
3695.72 78
3695.86 76
3696.00 74
3696.13 73
3696.27 74
3696.41 79
3696.55 85
3696.69 93
3696.83 102
3696.97 108
3697.11 112
3697.25 113
3697.39 112
3697.53 109
3697.67 106
3697.81 106
3697.95 108
3698.09 115
3698.23 125
3698.37 138
3698.51 151
3698.65 163
3698.78 172
3698.92 177
3699.06 177
3699.20 173
3699.34 167
3699.48 159
3699.62 152
3699.76 147
3699.90 143
3700.04 142
3700.18 143
3700.32 148
3700.46 155
3700.60 163
3700.74 170
3700.88 177
3701.02 181
3701.16 183
3701.30 182
3701.44 180
3701.58 178
3701.72 178
3701.85 181
3701.99 186
3702.13 193
3702.27 201
3702.41 208
3702.55 213
3702.69 215
3702.83 216
3702.97 216
3703.11 216
3703.25 216
3703.39 217
3703.53 221
3703.67 226
3703.81 232
3703.95 238
3704.09 244
3704.23 247
3704.37 249
3704.51 247
3704.65 243
3704.79 236
3704.93 227
3705.07 218
3705.20 208
3705.34 199
3705.48 191
3705.62 184
3705.76 178
3705.90 173
3706.04 167
3706.18 161
3706.32 153
3706.46 144
3706.60 134
3706.74 124
3706.88 114
3707.02 104
3707.16 94
3707.30 86
3707.44 80
3707.58 74
3707.72 70
3707.86 66
3708.00 62
3708.14 58
3708.28 55
3708.42 52
3708.56 48
3708.70 46
3708.84 43
3708.98 40
3709.12 37
3709.26 35
3709.39 34
3709.53 35
3709.67 38
3709.81 43
3709.95 50
3710.09 57
3710.23 64
3710.37 69
3710.51 72
3710.65 73
3710.79 74
3710.93 75
3711.07 78
3711.21 82
3711.35 87
3711.49 92
3711.63 97
3711.77 102
3711.91 105
3712.05 107
3712.19 107
3712.33 106
3712.47 102
3712.61 96
3712.75 89
3712.89 80
3713.03 71
3713.17 64
3713.31 60
3713.45 60
3713.59 63
3713.73 69
3713.87 76
3714.01 81
3714.15 85
3714.29 84
3714.43 80
3714.57 74
3714.71 67
3714.85 59
3714.98 53
3715.12 49
3715.26 44
3715.40 40
3715.54 34
3715.68 27
3715.82 19
3715.96 11
3716.10 4
3716.24 0
3716.38 0
3716.52 0
3716.66 0
3716.80 0
3716.94 0
3717.08 0
3717.22 0
3717.36 0
3717.50 0
3717.64 0
3717.78 2
3717.92 14
3718.06 29
3718.20 47
3718.34 64
3718.48 79
3718.62 88
3718.76 90
3718.90 85
3719.04 75
3719.18 62
3719.32 49
3719.46 38
3719.60 30
3719.74 25
3719.88 25
3720.02 30
3720.16 38
3720.30 50
3720.44 66
3720.58 85
3720.72 105
3720.86 125
3721.00 142
3721.14 154
3721.28 161
3721.42 161
3721.56 157
3721.70 149
3721.84 140
3721.98 130
3722.12 122
3722.26 117
3722.40 114
3722.54 113
3722.68 115
3722.82 119
3722.96 125
3723.10 131
3723.24 139
3723.38 147
3723.52 154
3723.66 158
3723.80 158
3723.94 155
3724.08 148
3724.22 139
3724.36 128
3724.50 118
3724.64 109
3724.78 104
3724.92 101
3725.06 101
3725.20 104
3725.34 109
3725.48 118
3725.62 128
3725.76 140
3725.90 151
3726.04 159
3726.18 164
3726.32 164
3726.46 158
3726.60 148
3726.74 137
3726.88 127
3727.02 118
3727.16 112
3727.30 107
3727.44 104
3727.58 99
3727.72 93
3727.86 85
3728.00 76
3728.14 67
3728.28 59
3728.42 55
3728.56 54
3728.70 57
3728.84 62
3728.98 70
3729.12 76
3729.26 80
3729.40 81
3729.54 77
3729.68 70
3729.82 61
3729.96 51
3730.10 43
3730.24 36
3730.38 33
3730.52 32
3730.66 34
3730.80 37
3730.94 41
3731.08 43
3731.22 43
3731.36 40
3731.50 33
3731.64 24
3731.78 14
3731.92 4
3732.06 0
3732.20 0
3732.34 0
3732.48 0
3732.62 0
3732.76 0
3732.90 0
3733.04 3
3733.18 8
3733.32 12
3733.46 13
3733.60 12
3733.74 10
3733.88 7
3734.02 4
3734.16 4
3734.30 7
3734.44 12
3734.58 21
3734.72 31
3734.86 43
3735.00 55
3735.14 68
3735.28 81
3735.42 95
3735.56 108
3735.71 121
3735.85 132
3735.99 139
3736.13 143
3736.27 142
3736.41 139
3736.55 136
3736.69 134
3736.83 135
3736.97 140
3737.11 148
3737.25 157
3737.39 166
3737.53 173
3737.67 177
3737.81 178
3737.95 177
3738.09 176
3738.23 175
3738.37 176
3738.51 181
3738.65 189
3738.79 199
3738.93 211
3739.07 224
3739.21 234
3739.35 242
3739.49 248
3739.63 252
3739.77 256
3739.91 261
3740.05 267
3740.19 275
3740.33 283
3740.47 290
3740.61 294
3740.75 294
3740.89 291
3741.03 284
3741.17 277
3741.32 271
3741.46 266
3741.60 265
3741.74 266
3741.88 270
3742.02 276
3742.16 282
3742.30 288
3742.44 292
3742.58 294
3742.72 293
3742.86 289
3743.00 282
3743.14 274
3743.28 265
3743.42 256
3743.56 247
3743.70 239
3743.84 229
3743.98 219
3744.12 207
3744.26 195
3744.40 184
3744.54 174
3744.68 167
3744.82 163
3744.96 161
3745.10 160
3745.24 159
3745.38 157
3745.53 153
3745.67 150
3745.81 146
3745.95 144
3746.09 142
3746.23 142
3746.37 141
3746.51 140
3746.65 138
3746.79 134
3746.93 129
3747.07 124
3747.21 117
3747.35 111
3747.49 104
3747.63 98
3747.77 92
3747.91 84
3748.05 75
3748.19 65
3748.33 53
3748.47 43
3748.61 34
3748.75 29
3748.90 28
3749.04 33
3749.18 41
3749.32 52
3749.46 65
3749.60 78
3749.74 91
3749.88 102
3750.02 113
3750.16 123
3750.30 130
3750.44 135
3750.58 138
3750.72 137
3750.86 134
3751.00 128
3751.14 121
3751.28 113
3751.42 107
3751.56 103
3751.70 100
3751.85 100
3751.99 103
3752.13 108
3752.27 113
3752.41 119
3752.55 123
3752.69 126
3752.83 126
3752.97 124
3753.11 121
3753.25 117
3753.39 112
3753.53 107
3753.67 102
3753.81 96
3753.95 89
3754.09 79
3754.23 67
3754.37 54
3754.52 42
3754.66 33
3754.80 28
3754.94 30
3755.08 38
3755.22 52
3755.36 69
3755.50 87
3755.64 105
3755.78 121
3755.92 134
3756.06 145
3756.20 154
3756.34 161
3756.48 166
3756.62 168
3756.76 168
3756.90 164
3757.05 158
3757.19 151
3757.33 144
3757.47 139
3757.61 138
3757.75 139
3757.89 144
3758.03 153
3758.17 163
3758.31 173
3758.45 184
3758.59 193
3758.73 201
3758.87 208
3759.01 214
3759.15 219
3759.30 224
3759.44 228
3759.58 231
3759.72 232
3759.86 230
3760.00 226
3760.14 219
3760.28 211
3760.42 202
3760.56 195
3760.70 190
3760.84 189
3760.98 192
3761.12 197
3761.26 203
3761.41 211
3761.55 217
3761.69 222
3761.83 226
3761.97 228
3762.11 230
3762.25 232
3762.39 235
3762.53 240
3762.67 245
3762.81 251
3762.95 256
3763.09 258
3763.23 258
3763.37 256
3763.52 252
3763.66 247
3763.80 243
3763.94 240
3764.08 238
3764.22 237
3764.36 238
3764.50 238
3764.64 238
3764.78 236
3764.92 232
3765.06 227
3765.20 219
3765.35 209
3765.49 198
3765.63 186
3765.77 173
3765.91 161
3766.05 148
3766.19 136
3766.33 124
3766.47 113
3766.61 103
3766.75 94
3766.89 86
3767.03 81
3767.18 76
3767.32 74
3767.46 72
3767.60 71
3767.74 69
3767.88 68
3768.02 66
3768.16 64
3768.30 63
3768.44 64
3768.58 65
3768.72 69
3768.86 76
3769.01 86
3769.15 97
3769.29 110
3769.43 123
3769.57 135
3769.71 145
3769.85 153
3769.99 157
3770.13 158
3770.27 157
3770.41 154
3770.55 148
3770.70 141
3770.84 131
3770.98 120
3771.12 110
3771.26 100
3771.40 93
3771.54 90
3771.68 93
3771.82 99
3771.96 109
3772.10 120
3772.25 130
3772.39 139
3772.53 143
3772.67 145
3772.81 143
3772.95 140
3773.09 136
3773.23 132
3773.37 131
3773.51 130
3773.65 131
3773.79 133
3773.94 134
3774.08 135
3774.22 133
3774.36 129
3774.50 122
3774.64 113
3774.78 102
3774.92 91
3775.06 82
3775.20 76
3775.35 75
3775.49 80
3775.63 90
3775.77 104
3775.91 120
3776.05 135
3776.19 147
3776.33 155
3776.47 159
3776.61 159
3776.75 159
3776.90 159
3777.04 160
3777.18 163
3777.32 166
3777.46 168
3777.60 166
3777.74 160
3777.88 151
3778.02 139
3778.16 126
3778.31 115
3778.45 108
3778.59 104
3778.73 105
3778.87 107
3779.01 110
3779.15 112
3779.29 112
3779.43 108
3779.57 100
3779.72 89
3779.86 74
3780.00 58
3780.14 40
3780.28 24
3780.42 9
3780.56 0
3780.70 0
3780.84 0
3780.98 0
3781.13 0
3781.27 0
3781.41 0
3781.55 0
3781.69 0
3781.83 3
3781.97 7
3782.11 12
3782.25 18
3782.40 24
3782.54 31
3782.68 38
3782.82 46
3782.96 53
3783.10 59
3783.24 64
3783.38 68
3783.52 70
3783.67 69
3783.81 67
3783.95 63
3784.09 59
3784.23 56
3784.37 55
3784.51 55
3784.65 57
3784.79 61
3784.93 65
3785.08 69
3785.22 72
3785.36 73
3785.50 74
3785.64 74
3785.78 73
3785.92 72
3786.06 72
3786.21 70
3786.35 68
3786.49 65
3786.63 60
3786.77 55
3786.91 48
3787.05 40
3787.19 33
3787.33 26
3787.48 21
3787.62 19
3787.76 21
3787.90 27
3788.04 37
3788.18 49
3788.32 63
3788.46 76
3788.60 85
3788.75 90
3788.89 89
3789.03 84
3789.17 76
3789.31 68
3789.45 61
3789.59 56
3789.73 54
3789.88 55
3790.02 56
3790.16 58
3790.30 59
3790.44 58
3790.58 56
3790.72 54
3790.86 53
3791.01 53
3791.15 57
3791.29 63
3791.43 70
3791.57 78
3791.71 85
3791.85 91
3791.99 94
3792.14 96
3792.28 96
3792.42 95
3792.56 96
3792.70 97
3792.84 101
3792.98 107
3793.12 114
3793.27 121
3793.41 129
3793.55 137
3793.69 145
3793.83 154
3793.97 165
3794.11 178
3794.25 192
3794.40 208
3794.54 225
3794.68 241
3794.82 254
3794.96 264
3795.10 271
3795.24 273
3795.38 270
3795.53 263
3795.67 252
3795.81 237
3795.95 222
3796.09 208
3796.23 197
3796.37 191
3796.52 191
3796.66 196
3796.80 206
3796.94 218
3797.08 231
3797.22 242
3797.36 251
3797.50 258
3797.65 262
3797.79 261
3797.93 257
3798.07 248
3798.21 234
3798.35 216
3798.49 196
3798.64 174
3798.78 155
3798.92 139
3799.06 127
3799.20 121
3799.34 119
3799.48 119
3799.63 120
3799.77 121
3799.91 120
3800.05 118
3800.19 114
3800.33 109
3800.47 102
3800.62 96
3800.76 89
3800.90 82
3801.04 75
3801.18 70
3801.32 66
3801.46 63
3801.61 62
3801.75 62
3801.89 63
3802.03 64
3802.17 65
3802.31 64
3802.45 62
3802.60 59
3802.74 55
3802.88 52
3803.02 49
3803.16 46
3803.30 45
3803.44 43
3803.59 41
3803.73 40
3803.87 40
3804.01 42
3804.15 46
3804.29 52
3804.43 61
3804.58 72
3804.72 84
3804.86 96
3805.00 106
3805.14 114
3805.28 119
3805.42 119
3805.57 115
3805.71 109
3805.85 101
3805.99 96
3806.13 94
3806.27 97
3806.42 106
3806.56 120
3806.70 137
3806.84 154
3806.98 170
3807.12 184
3807.26 195
3807.41 203
3807.55 209
3807.69 214
3807.83 217
3807.97 219
3808.11 220
3808.26 221
3808.40 224
3808.54 230
3808.68 241
3808.82 258
3808.96 283
3809.10 315
3809.25 352
3809.39 393
3809.53 435
3809.67 477
3809.81 517
3809.95 558
3810.10 598
3810.24 641
3810.38 686
3810.52 734
3810.66 786
3810.80 841
3810.94 897
3811.09 954
3811.23 1011
3811.37 1065
3811.51 1116
3811.65 1163
3811.79 1206
3811.94 1243
3812.08 1276
3812.22 1305
3812.36 1333
3812.50 1360
3812.64 1385
3812.79 1407
3812.93 1425
3813.07 1435
3813.21 1437
3813.35 1430
3813.49 1415
3813.64 1394
3813.78 1369
3813.92 1344
3814.06 1318
3814.20 1292
3814.34 1267
3814.49 1241
3814.63 1213
3814.77 1184
3814.91 1153
3815.05 1121
3815.19 1087
3815.34 1051
3815.48 1013
3815.62 973
3815.76 931
3815.90 887
3816.04 842
3816.19 800
3816.33 760
3816.47 724
3816.61 693
3816.75 666
3816.89 641
3817.04 617
3817.18 594
3817.32 570
3817.46 545
3817.60 520
3817.74 494
3817.89 467
3818.03 439
3818.17 411
3818.31 381
3818.45 352
3818.60 323
3818.74 296
3818.88 270
3819.02 247
3819.16 227
3819.30 211
3819.45 199
3819.59 189
3819.73 183
3819.87 179
3820.01 177
3820.15 178
3820.30 179
3820.44 183
3820.58 188
3820.72 194
3820.86 202
3821.01 209
3821.15 216
3821.29 221
3821.43 224
3821.57 224
3821.71 221
3821.86 216
3822.00 210
3822.14 203
3822.28 197
3822.42 192
3822.57 189
3822.71 186
3822.85 183
3822.99 179
3823.13 173
3823.27 165
3823.42 156
3823.56 147
3823.70 140
3823.84 134
3823.98 131
3824.13 130
3824.27 131
3824.41 133
3824.55 134
3824.69 135
3824.83 136
3824.98 138
3825.12 142
3825.26 148
3825.40 155
3825.54 163
3825.69 171
3825.83 177
3825.97 180
3826.11 179
3826.25 175
3826.40 169
3826.54 162
3826.68 155
3826.82 151
3826.96 148
3827.10 148
3827.25 149
3827.39 151
3827.53 151
3827.67 150
3827.81 145
3827.96 138
3828.10 129
3828.24 119
3828.38 108
3828.52 96
3828.67 86
3828.81 75
3828.95 65
3829.09 55
3829.23 44
3829.38 33
3829.52 23
3829.66 13
3829.80 5
3829.94 1
3830.09 2
3830.23 8
3830.37 18
3830.51 34
3830.65 52
3830.79 72
3830.94 91
3831.08 106
3831.22 117
3831.36 122
3831.50 123
3831.65 120
3831.79 115
3831.93 108
3832.07 102
3832.21 96
3832.36 89
3832.50 81
3832.64 72
3832.78 61
3832.92 50
3833.07 40
3833.21 33
3833.35 30
3833.49 31
3833.63 37
3833.78 45
3833.92 55
3834.06 63
3834.20 70
3834.34 75
3834.49 79
3834.63 81
3834.77 82
3834.91 83
3835.06 83
3835.20 82
3835.34 79
3835.48 75
3835.62 69
3835.77 62
3835.91 55
3836.05 47
3836.19 39
3836.33 31
3836.48 23
3836.62 15
3836.76 8
3836.90 2
3837.04 0
3837.19 0
3837.33 0
3837.47 0
3837.61 0
3837.75 0
3837.90 0
3838.04 0
3838.18 0
3838.32 0
3838.47 2
3838.61 8
3838.75 15
3838.89 22
3839.03 29
3839.18 35
3839.32 41
3839.46 45
3839.60 48
3839.74 50
3839.89 51
3840.03 51
3840.17 49
3840.31 45
3840.45 40
3840.60 35
3840.74 29
3840.88 24
3841.02 21
3841.17 20
3841.31 21
3841.45 24
3841.59 30
3841.73 37
3841.88 44
3842.02 52
3842.16 59
3842.30 64
3842.45 67
3842.59 67
3842.73 64
3842.87 59
3843.01 52
3843.16 43
3843.30 34
3843.44 25
3843.58 17
3843.72 10
3843.87 5
3844.01 2
3844.15 1
3844.29 3
3844.44 6
3844.58 12
3844.72 20
3844.86 32
3845.00 46
3845.15 63
3845.29 81
3845.43 99
3845.57 116
3845.72 130
3845.86 142
3846.00 150
3846.14 156
3846.29 162
3846.43 170
3846.57 180
3846.71 193
3846.85 209
3847.00 225
3847.14 241
3847.28 253
3847.42 262
3847.57 267
3847.71 269
3847.85 269
3847.99 268
3848.13 266
3848.28 263
3848.42 259
3848.56 254
3848.70 248
3848.85 242
3848.99 237
3849.13 235
3849.27 235
3849.42 237
3849.56 240
3849.70 243
3849.84 245
3849.98 245
3850.13 243
3850.27 240
3850.41 237
3850.55 234
3850.70 230
3850.84 226
3850.98 220
3851.12 212
3851.27 203
3851.41 193
3851.55 185
3851.69 178
3851.84 176
3851.98 177
3852.12 181
3852.26 186
3852.40 190
3852.55 194
3852.69 196
3852.83 196
3852.97 196
3853.12 195
3853.26 195
3853.40 194
3853.54 191
3853.69 186
3853.83 177
3853.97 164
3854.11 149
3854.26 131
3854.40 114
3854.54 97
3854.68 80
3854.83 65
3854.97 51
3855.11 39
3855.25 28
3855.39 20
3855.54 14
3855.68 13
3855.82 16
3855.96 21
3856.11 28
3856.25 34
3856.39 40
3856.53 43
3856.68 44
3856.82 44
3856.96 43
3857.10 42
3857.25 42
3857.39 43
3857.53 44
3857.67 45
3857.82 45
3857.96 45
3858.10 45
3858.24 44
3858.39 44
3858.53 44
3858.67 45
3858.81 48
3858.96 50
3859.10 53
3859.24 55
3859.38 56
3859.53 56
3859.67 55
3859.81 55
3859.95 55
3860.10 57
3860.24 60
3860.38 63
3860.52 66
3860.67 70
3860.81 72
3860.95 73
3861.09 72
3861.24 69
3861.38 65
3861.52 60
3861.66 54
3861.81 48
3861.95 42
3862.09 36
3862.23 29
3862.38 22
3862.52 15
3862.66 9
3862.80 4
3862.95 1
3863.09 3
3863.23 8
3863.37 16
3863.52 26
3863.66 36
3863.80 46
3863.95 55
3864.09 62
3864.23 68
3864.37 74
3864.52 80
3864.66 85
3864.80 90
3864.94 94
3865.09 96
3865.23 95
3865.37 93
3865.51 89
3865.66 85
3865.80 79
3865.94 74
3866.08 70
3866.23 67
3866.37 66
3866.51 65
3866.65 65
3866.80 65
3866.94 64
3867.08 61
3867.23 57
3867.37 50
3867.51 44
3867.65 37
3867.80 32
3867.94 29
3868.08 27
3868.22 28
3868.37 28
3868.51 28
3868.65 28
3868.79 28
3868.94 28
3869.08 30
3869.22 34
3869.37 41
3869.51 51
3869.65 63
3869.79 75
3869.94 87
3870.08 97
3870.22 105
3870.36 109
3870.51 112
3870.65 113
3870.79 114
3870.93 115
3871.08 118
3871.22 122
3871.36 125
3871.51 127
3871.65 127
3871.79 123
3871.93 117
3872.08 109
3872.22 100
3872.36 93
3872.50 87
3872.65 82
3872.79 78
3872.93 74
3873.08 69
3873.22 65
3873.36 62
3873.50 63
3873.65 66
3873.79 72
3873.93 80
3874.07 87
3874.22 92
3874.36 94
3874.50 92
3874.65 88
3874.79 83
3874.93 77
3875.07 71
3875.22 65
3875.36 60
3875.50 54
3875.65 47
3875.79 42
3875.93 38
3876.07 36
3876.22 36
3876.36 37
3876.50 38
3876.65 37
3876.79 35
3876.93 32
3877.07 28
3877.22 25
3877.36 25
3877.50 28
3877.64 35
3877.79 45
3877.93 55
3878.07 65
3878.22 73
3878.36 77
3878.50 78
3878.64 77
3878.79 74
3878.93 72
3879.07 70
3879.22 69
3879.36 69
3879.50 69
3879.64 67
3879.79 64
3879.93 60
3880.07 55
3880.22 51
3880.36 47
3880.50 44
3880.65 43
3880.79 42
3880.93 41
3881.07 40
3881.22 39
3881.36 37
3881.50 34
3881.65 30
3881.79 25
3881.93 19
3882.07 12
3882.22 5
3882.36 0
3882.50 0
3882.65 0
3882.79 0
3882.93 0
3883.07 2
3883.22 8
3883.36 16
3883.50 25
3883.65 35
3883.79 45
3883.93 56
3884.08 66
3884.22 75
3884.36 82
3884.50 88
3884.65 92
3884.79 95
3884.93 99
3885.08 103
3885.22 109
3885.36 116
3885.50 123
3885.65 131
3885.79 138
3885.93 145
3886.08 150
3886.22 153
3886.36 155
3886.51 157
3886.65 159
3886.79 162
3886.93 165
3887.08 170
3887.22 176
3887.36 180
3887.51 184
3887.65 185
3887.79 184
3887.94 181
3888.08 175
3888.22 169
3888.36 163
3888.51 157
3888.65 153
3888.79 149
3888.94 146
3889.08 144
3889.22 141
3889.37 138
3889.51 133
3889.65 129
3889.80 123
3889.94 117
3890.08 109
3890.22 101
3890.37 94
3890.51 87
3890.65 82
3890.80 79
3890.94 78
3891.08 80
3891.23 82
3891.37 83
3891.51 83
3891.66 80
3891.80 74
3891.94 67
3892.08 60
3892.23 53
3892.37 49
3892.51 47
3892.66 47
3892.80 48
3892.94 50
3893.09 53
3893.23 55
3893.37 58
3893.52 59
3893.66 60
3893.80 59
3893.95 57
3894.09 52
3894.23 45
3894.37 37
3894.52 28
3894.66 20
3894.80 12
3894.95 6
3895.09 2
3895.23 0
3895.38 0
3895.52 0
3895.66 0
3895.81 0
3895.95 0
3896.09 0
3896.24 0
3896.38 0
3896.52 3
3896.67 11
3896.81 21
3896.95 31
3897.09 41
3897.24 49
3897.38 56
3897.52 61
3897.67 64
3897.81 67
3897.95 69
3898.10 71
3898.24 73
3898.38 78
3898.53 84
3898.67 92
3898.81 102
3898.96 111
3899.10 118
3899.24 121
3899.39 119
3899.53 113
3899.67 103
3899.82 91
3899.96 80
3900.10 71
3900.25 66
3900.39 64
3900.53 64
3900.68 68
3900.82 72
3900.96 76
3901.11 80
3901.25 83
3901.39 84
3901.53 85
3901.68 84
3901.82 83
3901.96 81
3902.11 80
3902.25 78
3902.39 76
3902.54 73
3902.68 71
3902.82 69
3902.97 68
3903.11 67
3903.25 66
3903.40 66
3903.54 65
3903.68 63
3903.83 59
3903.97 53
3904.11 47
3904.26 42
3904.40 37
3904.54 36
3904.69 38
3904.83 43
3904.97 51
3905.12 59
3905.26 66
3905.40 72
3905.55 77
3905.69 80
3905.83 82
3905.98 83
3906.12 83
3906.26 83
3906.41 82
3906.55 78
3906.69 72
3906.84 64
3906.98 55
3907.12 47
3907.27 39
3907.41 33
3907.55 29
3907.70 26
3907.84 22
3907.98 17
3908.13 10
3908.27 1
3908.42 0
3908.56 0
3908.70 0
3908.85 0
3908.99 0
3909.13 0
3909.28 0
3909.42 1
3909.56 8
3909.71 13
3909.85 16
3909.99 19
3910.14 21
3910.28 24
3910.42 26
3910.57 28
3910.71 28
3910.85 28
3911.00 26
3911.14 25
3911.28 24
3911.43 25
3911.57 28
3911.71 35
3911.86 43
3912.00 53
3912.14 63
3912.29 72
3912.43 79
3912.57 84
3912.72 85
3912.86 83
3913.01 79
3913.15 75
3913.29 71
3913.44 69
3913.58 69
3913.72 71
3913.87 75
3914.01 80
3914.15 86
3914.30 91
3914.44 96
3914.58 101
3914.73 103
3914.87 105
3915.01 105
3915.16 105
3915.30 105
3915.44 105
3915.59 104
3915.73 105
3915.88 104
3916.02 103
3916.16 99
3916.31 94
3916.45 87
3916.59 79
3916.74 72
3916.88 66
3917.02 62
3917.17 59
3917.31 56
3917.45 52
3917.60 47
3917.74 41
3917.89 36
3918.03 33
3918.17 33
3918.32 37
3918.46 44
3918.60 53
3918.75 62
3918.89 71
3919.03 78
3919.18 82
3919.32 86
3919.46 89
3919.61 92
3919.75 95
3919.90 99
3920.04 103
3920.18 109
3920.33 115
3920.47 121
3920.61 127
3920.76 131
3920.90 134
3921.04 135
3921.19 136
3921.33 135
3921.48 135
3921.62 135
3921.76 135
3921.91 135
3922.05 133
3922.19 131
3922.34 128
3922.48 125
3922.62 122
3922.77 122
3922.91 126
3923.06 132
3923.20 141
3923.34 152
3923.49 162
3923.63 170
3923.77 174
3923.92 175
3924.06 172
3924.20 165
3924.35 155
3924.49 143
3924.64 130
3924.78 117
3924.92 105
3925.07 94
3925.21 86
3925.35 80
3925.50 77
3925.64 77
3925.79 78
3925.93 80
3926.07 84
3926.22 88
3926.36 91
3926.50 94
3926.65 96
3926.79 98
3926.94 99
3927.08 100
3927.22 100
3927.37 101
3927.51 101
3927.65 100
3927.80 100
3927.94 99
3928.09 100
3928.23 103
3928.37 109
3928.52 118
3928.66 129
3928.80 141
3928.95 151
3929.09 157
3929.24 156
3929.38 150
3929.52 138
3929.67 122
3929.81 105
3929.95 89
3930.10 78
3930.24 72
3930.39 71
3930.53 75
3930.67 82
3930.82 91
3930.96 98
3931.11 104
3931.25 106
3931.39 105
3931.54 102
3931.68 97
3931.82 93
3931.97 90
3932.11 90
3932.26 92
3932.40 96
3932.54 101
3932.69 106
3932.83 110
3932.97 112
3933.12 112
3933.26 109
3933.41 104
3933.55 99
3933.69 94
3933.84 89
3933.98 87
3934.13 87
3934.27 91
3934.41 98
3934.56 107
3934.70 118
3934.85 130
3934.99 141
3935.13 150
3935.28 156
3935.42 158
3935.56 158
3935.71 157
3935.85 155
3936.00 152
3936.14 149
3936.28 145
3936.43 139
3936.57 128
3936.72 114
3936.86 96
3937.00 77
3937.15 57
3937.29 38
3937.44 24
3937.58 13
3937.72 8
3937.87 7
3938.01 9
3938.16 13
3938.30 18
3938.44 22
3938.59 25
3938.73 26
3938.87 26
3939.02 25
3939.16 24
3939.31 23
3939.45 22
3939.59 21
3939.74 20
3939.88 17
3940.03 13
3940.17 8
3940.31 2
3940.46 0
3940.60 0
3940.75 0
3940.89 0
3941.03 0
3941.18 0
3941.32 0
3941.47 0
3941.61 1
3941.75 9
3941.90 20
3942.04 31
3942.19 44
3942.33 57
3942.47 68
3942.62 78
3942.76 85
3942.91 89
3943.05 90
3943.19 88
3943.34 84
3943.48 78
3943.63 71
3943.77 62
3943.91 54
3944.06 47
3944.20 41
3944.35 37
3944.49 35
3944.64 34
3944.78 33
3944.92 32
3945.07 29
3945.21 26
3945.36 23
3945.50 19
3945.64 17
3945.79 16
3945.93 18
3946.08 24
3946.22 34
3946.36 48
3946.51 63
3946.65 79
3946.80 92
3946.94 99
3947.08 101
3947.23 96
3947.37 86
3947.52 73
3947.66 59
3947.81 47
3947.95 37
3948.09 32
3948.24 31
3948.38 33
3948.53 38
3948.67 45
3948.81 52
3948.96 57
3949.10 61
3949.25 63
3949.39 63
3949.53 62
3949.68 62
3949.82 63
3949.97 66
3950.11 70
3950.26 74
3950.40 80
3950.54 85
3950.69 92
3950.83 100
3950.98 113
3951.12 128
3951.26 148
3951.41 172
3951.55 196
3951.70 222
3951.84 245
3951.99 265
3952.13 280
3952.27 289
3952.42 292
3952.56 290
3952.71 283
3952.85 272
3953.00 259
3953.14 246
3953.28 235
3953.43 228
3953.57 224
3953.72 225
3953.86 231
3954.00 241
3954.15 255
3954.29 269
3954.44 282
3954.58 291
3954.73 296
3954.87 296
3955.01 292
3955.16 286
3955.30 279
3955.45 272
3955.59 268
3955.74 265
3955.88 263
3956.02 263
3956.17 264
3956.31 266
3956.46 269
3956.60 272
3956.75 276
3956.89 281
3957.03 285
3957.18 288
3957.32 289
3957.47 287
3957.61 284
3957.76 279
3957.90 273
3958.04 267
3958.19 261
3958.33 258
3958.48 255
3958.62 254
3958.77 252
3958.91 249
3959.05 245
3959.20 239
3959.34 231
3959.49 223
3959.63 215
3959.78 208
3959.92 203
3960.06 198
3960.21 192
3960.35 185
3960.50 176
3960.64 164
3960.79 149
3960.93 135
3961.08 121
3961.22 111
3961.36 107
3961.51 109
3961.65 116
3961.80 128
3961.94 141
3962.09 155
3962.23 167
3962.37 175
3962.52 179
3962.66 179
3962.81 177
3962.95 172
3963.10 166
3963.24 159
3963.39 152
3963.53 144
3963.67 135
3963.82 127
3963.96 119
3964.11 111
3964.25 106
3964.40 101
3964.54 98
3964.69 95
3964.83 93
3964.97 91
3965.12 90
3965.26 91
3965.41 94
3965.55 100
3965.70 108
3965.84 118
3965.99 128
3966.13 137
3966.27 144
3966.42 148
3966.56 148
3966.71 146
3966.85 142
3967.00 136
3967.14 130
3967.29 125
3967.43 119
3967.57 115
3967.72 112
3967.86 109
3968.01 106
3968.15 105
3968.30 104
3968.44 103
3968.59 104
3968.73 105
3968.87 108
3969.02 112
3969.16 116
3969.31 121
3969.45 127
3969.60 132
3969.74 138
3969.89 143
3970.03 147
3970.18 149
3970.32 149
3970.46 146
3970.61 142
3970.75 136
3970.90 128
3971.04 120
3971.19 112
3971.33 103
3971.48 94
3971.62 85
3971.77 76
3971.91 69
3972.05 65
3972.20 63
3972.34 66
3972.49 73
3972.63 83
3972.78 96
3972.92 110
3973.07 124
3973.21 136
3973.36 145
3973.50 150
3973.64 150
3973.79 144
3973.93 134
3974.08 120
3974.22 104
3974.37 87
3974.51 73
3974.66 63
3974.80 58
3974.95 60
3975.09 67
3975.24 78
3975.38 91
3975.52 105
3975.67 118
3975.81 131
3975.96 143
3976.10 154
3976.25 164
3976.39 172
3976.54 179
3976.68 183
3976.83 184
3976.97 181
3977.12 176
3977.26 170
3977.41 164
3977.55 158
3977.69 153
3977.84 148
3977.98 143
3978.13 136
3978.27 128
3978.42 118
3978.56 109
3978.71 100
3978.85 94
3979.00 90
3979.14 90
3979.29 91
3979.43 93
3979.58 95
3979.72 95
3979.86 93
3980.01 88
3980.15 82
3980.30 75
3980.44 68
3980.59 63
3980.73 60
3980.88 57
3981.02 54
3981.17 50
3981.31 44
3981.46 35
3981.60 24
3981.75 13
3981.89 4
3982.04 0
3982.18 0
3982.33 0
3982.47 0
3982.61 0
3982.76 0
3982.90 0
3983.05 0
3983.19 0
3983.34 1
3983.48 8
3983.63 16
3983.77 24
3983.92 32
3984.06 38
3984.21 43
3984.35 44
3984.50 45
3984.64 44
3984.79 43
3984.93 44
3985.08 45
3985.22 48
3985.37 52
3985.51 58
3985.65 64
3985.80 69
3985.94 74
3986.09 78
3986.23 82
3986.38 85
3986.52 87
3986.67 90
3986.81 94
3986.96 99
3987.10 105
3987.25 109
3987.39 113
3987.54 116
3987.68 117
3987.83 117
3987.97 117
3988.12 117
3988.26 118
3988.41 120
3988.55 123
3988.70 125
3988.84 126
3988.99 125
3989.13 121
3989.28 114
3989.42 106
3989.57 97
3989.71 89
3989.86 81
3990.00 74
3990.15 68
3990.29 62
3990.44 56
3990.58 48
3990.72 39
3990.87 30
3991.01 21
3991.16 12
3991.30 5
3991.45 0
3991.59 0
3991.74 0
3991.88 0
3992.03 0
3992.17 0
3992.32 0
3992.46 0
3992.61 0
3992.75 7
3992.90 19
3993.04 31
3993.19 42
3993.33 52
3993.48 61
3993.62 70
3993.77 81
3993.91 93
3994.06 105
3994.20 118
3994.35 129
3994.49 137
3994.64 143
3994.78 143
3994.93 140
3995.07 134
3995.22 124
3995.36 113
3995.51 102
3995.65 92
3995.80 84
3995.94 80
3996.09 79
3996.23 80
3996.38 83
3996.52 86
3996.67 86
3996.81 83
3996.96 77
3997.10 68
3997.25 57
3997.39 46
3997.54 37
3997.68 31
3997.83 30
3997.97 33
3998.12 40
3998.26 51
3998.41 64
3998.55 79
3998.70 94
3998.84 108
3998.99 120
3999.13 130
3999.28 137
3999.42 140
3999.57 141
3999.71 138
3999.86 135
4000.00 130
4000.15 125
4000.29 120
4000.44 116
4000.58 111
4000.73 106
4000.87 102
4001.02 99
4001.16 99
4001.31 101
4001.45 107
4001.60 117
4001.74 129
4001.89 142
4002.04 156
4002.18 171
4002.33 187
4002.47 206
4002.62 228
4002.76 256
4002.91 289
4003.05 326
4003.20 364
4003.34 401
4003.49 434
4003.63 462
4003.78 485
4003.92 503
4004.07 519
4004.21 535
4004.36 551
4004.50 568
4004.65 586
4004.79 603
4004.94 617
4005.08 628
4005.23 637
4005.37 643
4005.52 647
4005.66 650
4005.81 650
4005.95 646
4006.10 639
4006.24 627
4006.39 611
4006.53 590
4006.68 566
4006.83 542
4006.97 518
4007.12 496
4007.26 478
4007.41 464
4007.55 453
4007.70 446
4007.84 442
4007.99 440
4008.13 439
4008.28 439
4008.42 438
4008.57 435
4008.71 431
4008.86 424
4009.00 415
4009.15 405
4009.29 393
4009.44 382
4009.58 371
4009.73 360
4009.87 350
4010.02 339
4010.17 329
4010.31 319
4010.46 310
4010.60 302
4010.75 295
4010.89 289
4011.04 285
4011.18 281
4011.33 277
4011.47 273
4011.62 269
4011.76 265
4011.91 262
4012.05 259
4012.20 256
4012.34 252
4012.49 248
4012.63 242
4012.78 235
4012.93 227
4013.07 216
4013.22 205
4013.36 194
4013.51 184
4013.65 176
4013.80 170
4013.94 168
4014.09 168
4014.23 170
4014.38 173
4014.52 175
4014.67 176
4014.81 177
4014.96 179
4015.11 181
4015.25 185
4015.40 189
4015.54 194
4015.69 198
4015.83 201
4015.98 202
4016.12 204
4016.27 206
4016.41 211
4016.56 216
4016.70 223
4016.85 230
4017.00 237
4017.14 241
4017.29 243
4017.43 242
4017.58 239
4017.72 235
4017.87 230
4018.01 224
4018.16 218
4018.30 210
4018.45 203
4018.59 196
4018.74 190
4018.89 185
4019.03 183
4019.18 183
4019.32 186
4019.47 190
4019.61 195
4019.76 201
4019.90 205
4020.05 209
4020.19 211
4020.34 213
4020.48 215
4020.63 217
4020.78 221
4020.92 225
4021.07 231
4021.21 236
4021.36 241
4021.50 244
4021.65 245
4021.79 243
4021.94 239
4022.08 234
4022.23 229
4022.38 223
4022.52 218
4022.67 213
4022.81 209
4022.96 206
4023.10 203
4023.25 201
4023.39 200
4023.54 200
4023.69 201
4023.83 202
4023.98 202
4024.12 202
4024.27 201
4024.41 198
4024.56 194
4024.70 189
4024.85 185
4024.99 182
4025.14 181
4025.29 181
4025.43 184
4025.58 189
4025.72 196
4025.87 202
4026.01 208
4026.16 211
4026.30 211
4026.45 206
4026.60 198
4026.74 188
4026.89 177
4027.03 168
4027.18 162
4027.32 159
4027.47 159
4027.61 160
4027.76 161
4027.91 160
4028.05 157
4028.20 151
4028.34 143
4028.49 134
4028.63 124
4028.78 116
4028.92 109
4029.07 105
4029.22 105
4029.36 107
4029.51 114
4029.65 122
4029.80 133
4029.94 143
4030.09 152
4030.24 160
4030.38 165
4030.53 169
4030.67 172
4030.82 174
4030.96 178
4031.11 181
4031.25 186
4031.40 191
4031.55 197
4031.69 203
4031.84 208
4031.98 213
4032.13 217
4032.27 219
4032.42 221
4032.57 222
4032.71 224
4032.86 225
4033.00 227
4033.15 227
4033.29 225
4033.44 221
4033.59 212
4033.73 200
4033.88 186
4034.02 170
4034.17 155
4034.31 143
4034.46 134
4034.60 127
4034.75 123
4034.90 120
4035.04 119
4035.19 118
4035.33 119
4035.48 121
4035.62 125
4035.77 132
4035.92 140
4036.06 149
4036.21 157
4036.35 165
4036.50 171
4036.64 176
4036.79 182
4036.94 188
4037.08 197
4037.23 209
4037.37 222
4037.52 236
4037.67 249
4037.81 259
4037.96 266
4038.10 268
4038.25 266
4038.39 261
4038.54 254
4038.69 248
4038.83 243
4038.98 239
4039.12 235
4039.27 231
4039.41 227
4039.56 220
4039.71 213
4039.85 205
4040.00 199
4040.14 195
4040.29 194
4040.43 198
4040.58 204
4040.73 212
4040.87 220
4041.02 226
4041.16 228
4041.31 225
4041.46 218
4041.60 207
4041.75 193
4041.89 179
4042.04 166
4042.18 155
4042.33 145
4042.48 137
4042.62 129
4042.77 121
4042.91 111
4043.06 101
4043.21 89
4043.35 78
4043.50 68
4043.64 60
4043.79 54
4043.93 49
4044.08 43
4044.23 37
4044.37 29
4044.52 20
4044.66 11
4044.81 5
4044.96 3
4045.10 6
4045.25 13
4045.39 24
4045.54 34
4045.69 42
4045.83 46
4045.98 45
4046.12 41
4046.27 36
4046.41 31
4046.56 30
4046.71 32
4046.85 38
4047.00 46
4047.14 54
4047.29 60
4047.44 63
4047.58 63
4047.73 60
4047.87 55
4048.02 50
4048.17 45
4048.31 43
4048.46 42
4048.60 42
4048.75 41
4048.90 39
4049.04 34
4049.19 28
4049.33 20
4049.48 11
4049.63 3
4049.77 0
4049.92 0
4050.06 0
4050.21 0
4050.36 0
4050.50 0
4050.65 0
4050.79 0
4050.94 2
4051.09 4
4051.23 7
4051.38 9
4051.52 10
4051.67 11
4051.82 13
4051.96 14
4052.11 17
4052.25 23
4052.40 30
4052.55 39
4052.69 48
4052.84 55
4052.98 61
4053.13 63
4053.28 62
4053.42 59
4053.57 56
4053.71 55
4053.86 56
4054.01 60
4054.15 66
4054.30 73
4054.44 81
4054.59 88
4054.74 96
4054.88 103
4055.03 110
4055.17 117
4055.32 123
4055.47 128
4055.61 132
4055.76 134
4055.90 134
4056.05 133
4056.20 132
4056.34 132
4056.49 132
4056.63 131
4056.78 131
4056.93 130
4057.07 128
4057.22 127
4057.37 127
4057.51 129
4057.66 133
4057.80 138
4057.95 145
4058.10 152
4058.24 157
4058.39 161
4058.53 162
4058.68 161
4058.83 156
4058.97 150
4059.12 142
4059.26 133
4059.41 123
4059.56 113
4059.70 104
4059.85 95
4060.00 86
4060.14 78
4060.29 70
4060.43 61
4060.58 53
4060.73 45
4060.87 37
4061.02 29
4061.17 23
4061.31 18
4061.46 15
4061.60 14
4061.75 16
4061.90 21
4062.04 28
4062.19 36
4062.33 45
4062.48 53
4062.63 59
4062.77 63
4062.92 67
4063.07 69
4063.21 71
4063.36 73
4063.50 74
4063.65 76
4063.80 77
4063.94 77
4064.09 77
4064.24 76
4064.38 75
4064.53 75
4064.67 76
4064.82 79
4064.97 84
4065.11 91
4065.26 100
4065.41 111
4065.55 123
4065.70 136
4065.84 148
4065.99 159
4066.14 168
4066.28 176
4066.43 181
4066.58 185
4066.72 188
4066.87 192
4067.01 195
4067.16 197
4067.31 198
4067.45 196
4067.60 192
4067.75 185
4067.89 176
4068.04 168
4068.18 160
4068.33 156
4068.48 156
4068.62 161
4068.77 169
4068.92 180
4069.06 191
4069.21 203
4069.35 213
4069.50 222
4069.65 229
4069.79 234
4069.94 237
4070.09 240
4070.23 241
4070.38 240
4070.53 236
4070.67 229
4070.82 220
4070.96 210
4071.11 199
4071.26 191
4071.40 185
4071.55 183
4071.70 184
4071.84 184
4071.99 181
4072.14 173
4072.28 160
4072.43 142
4072.57 120
4072.72 98
4072.87 80
4073.01 68
4073.16 62
4073.31 64
4073.45 71
4073.60 81
4073.75 92
4073.89 103
4074.04 112
4074.18 121
4074.33 130
4074.48 140
4074.62 152
4074.77 164
4074.92 178
4075.06 191
4075.21 203
4075.36 212
4075.50 220
4075.65 225
4075.80 228
4075.94 229
4076.09 229
4076.23 226
4076.38 221
4076.53 213
4076.67 203
4076.82 190
4076.97 177
4077.11 165
4077.26 155
4077.41 147
4077.55 142
4077.70 140
4077.85 139
4077.99 139
4078.14 140
4078.29 142
4078.43 145
4078.58 149
4078.72 155
4078.87 162
4079.02 169
4079.16 175
4079.31 179
4079.46 179
4079.60 177
4079.75 172
4079.90 166
4080.04 160
4080.19 155
4080.34 151
4080.48 146
4080.63 142
4080.78 136
4080.92 129
4081.07 123
4081.22 117
4081.36 113
4081.51 112
4081.66 113
4081.80 117
4081.95 122
4082.09 128
4082.24 133
4082.39 139
4082.53 145
4082.68 150
4082.83 156
4082.97 160
4083.12 164
4083.27 166
4083.41 167
4083.56 165
4083.71 162
4083.85 157
4084.00 150
4084.15 140
4084.29 128
4084.44 114
4084.59 98
4084.73 84
4084.88 71
4085.03 61
4085.17 57
4085.32 56
4085.47 61
4085.61 69
4085.76 80
4085.91 92
4086.05 103
4086.20 111
4086.35 117
4086.49 119
4086.64 118
4086.79 113
4086.93 105
4087.08 96
4087.23 87
4087.37 79
4087.52 72
4087.67 69
4087.81 68
4087.96 72
4088.11 79
4088.25 88
4088.40 98
4088.55 107
4088.69 115
4088.84 119
4088.99 120
4089.13 119
4089.28 117
4089.43 116
4089.57 118
4089.72 122
4089.87 132
4090.01 147
4090.16 166
4090.31 190
4090.45 216
4090.60 244
4090.75 270
4090.89 292
4091.04 309
4091.19 319
4091.33 322
4091.48 320
4091.63 314
4091.77 305
4091.92 295
4092.07 286
4092.21 280
4092.36 276
4092.51 275
4092.65 278
4092.80 282
4092.95 288
4093.09 293
4093.24 297
4093.39 299
4093.53 300
4093.68 299
4093.83 299
4093.97 298
4094.12 299
4094.27 302
4094.41 306
4094.56 312
4094.71 319
4094.85 327
4095.00 334
4095.15 342
4095.29 349
4095.44 355
4095.59 360
4095.74 362
4095.88 363
4096.03 362
4096.18 359
4096.32 354
4096.47 349
4096.62 343
4096.76 336
4096.91 329
4097.06 322
4097.20 313
4097.35 303
4097.50 292
4097.64 280
4097.79 268
4097.94 255
4098.08 243
4098.23 230
4098.38 219
4098.52 208
4098.67 199
4098.82 191
4098.97 185
4099.11 180
4099.26 176
4099.41 171
4099.55 167
4099.70 163
4099.85 159
4099.99 156
4100.14 153
4100.29 151
4100.43 149
4100.58 147
4100.73 144
4100.87 141
4101.02 139
4101.17 137
4101.32 137
4101.46 139
4101.61 142
4101.76 146
4101.90 151
4102.05 157
4102.20 161
4102.34 165
4102.49 169
4102.64 171
4102.78 174
4102.93 176
4103.08 177
4103.23 177
4103.37 176
4103.52 172
4103.67 167
4103.81 161
4103.96 154
4104.11 149
4104.25 144
4104.40 142
4104.55 141
4104.69 142
4104.84 144
4104.99 147
4105.14 150
4105.28 151
4105.43 151
4105.58 150
4105.72 147
4105.87 143
4106.02 140
4106.16 138
4106.31 138
4106.46 139
4106.61 142
4106.75 144
4106.90 147
4107.05 148
4107.19 149
4107.34 148
4107.49 149
4107.63 150
4107.78 153
4107.93 158
4108.08 163
4108.22 169
4108.37 174
4108.52 178
4108.66 180
4108.81 181
4108.96 182
4109.10 182
4109.25 183
4109.40 185
4109.55 188
4109.69 193
4109.84 198
4109.99 203
4110.13 204
4110.28 202
4110.43 196
4110.57 187
4110.72 175
4110.87 163
4111.02 151
4111.16 140
4111.31 130
4111.46 121
4111.60 112
4111.75 102
4111.90 93
4112.05 84
4112.19 76
4112.34 71
4112.49 68
4112.63 67
4112.78 69
4112.93 72
4113.08 76
4113.22 79
4113.37 82
4113.52 83
4113.66 84
4113.81 85
4113.96 86
4114.11 89
4114.25 93
4114.40 99
4114.55 106
4114.69 111
4114.84 112
4114.99 109
4115.14 102
4115.28 90
4115.43 76
4115.58 63
4115.72 52
4115.87 46
4116.02 44
4116.17 46
4116.31 50
4116.46 55
4116.61 57
4116.75 56
4116.90 51
4117.05 43
4117.20 31
4117.34 18
4117.49 5
4117.64 0
4117.78 0
4117.93 0
4118.08 0
4118.23 0
4118.37 0
4118.52 0
4118.67 0
4118.81 5
4118.96 19
4119.11 32
4119.26 43
4119.40 50
4119.55 54
4119.70 53
4119.84 49
4119.99 43
4120.14 37
4120.29 33
4120.43 33
4120.58 36
4120.73 43
4120.88 53
4121.02 64
4121.17 74
4121.32 82
4121.46 88
4121.61 93
4121.76 97
4121.91 101
4122.05 107
4122.20 114
4122.35 123
4122.50 132
4122.64 141
4122.79 148
4122.94 153
4123.08 157
4123.23 159
4123.38 161
4123.53 164
4123.67 166
4123.82 169
4123.97 170
4124.12 170
4124.26 169
4124.41 165
4124.56 159
4124.70 153
4124.85 147
4125.00 144
4125.15 144
4125.29 147
4125.44 154
4125.59 163
4125.74 172
4125.88 181
4126.03 186
4126.18 187
4126.33 185
4126.47 180
4126.62 174
4126.77 169
4126.91 165
4127.06 164
4127.21 165
4127.36 166
4127.50 166
4127.65 166
4127.80 166
4127.95 166
4128.09 168
4128.24 171
4128.39 175
4128.54 181
4128.68 186
4128.83 189
4128.98 191
4129.13 189
4129.27 186
4129.42 179
4129.57 170
4129.71 160
4129.86 149
4130.01 139
4130.16 130
4130.30 126
4130.45 124
4130.60 125
4130.75 127
4130.89 128
4131.04 126
4131.19 120
4131.34 112
4131.48 103
4131.63 94
4131.78 85
4131.93 79
4132.07 74
4132.22 69
4132.37 64
4132.52 59
4132.66 53
4132.81 48
4132.96 44
4133.11 43
4133.25 44
4133.40 48
4133.55 52
4133.70 58
4133.84 63
4133.99 69
4134.14 74
4134.29 78
4134.43 83
4134.58 87
4134.73 90
4134.88 93
4135.02 95
4135.17 99
4135.32 103
4135.47 109
4135.61 117
4135.76 127
4135.91 139
4136.06 151
4136.20 162
4136.35 172
4136.50 178
4136.65 181
4136.79 179
4136.94 173
4137.09 164
4137.24 152
4137.38 140
4137.53 128
4137.68 118
4137.83 111
4137.97 106
4138.12 105
4138.27 104
4138.42 102
4138.56 100
4138.71 96
4138.86 90
4139.01 83
4139.15 76
4139.30 69
4139.45 63
4139.60 59
4139.74 55
4139.89 52
4140.04 50
4140.19 49
4140.33 47
4140.48 46
4140.63 45
4140.78 45
4140.93 45
4141.07 44
4141.22 44
4141.37 43
4141.52 43
4141.66 42
4141.81 41
4141.96 40
4142.11 39
4142.25 40
4142.40 41
4142.55 44
4142.70 48
4142.84 54
4142.99 62
4143.14 71
4143.29 80
4143.43 88
4143.58 95
4143.73 102
4143.88 106
4144.03 110
4144.17 113
4144.32 115
4144.47 117
4144.62 118
4144.76 118
4144.91 116
4145.06 113
4145.21 110
4145.35 105
4145.50 101
4145.65 97
4145.80 93
4145.95 90
4146.09 89
4146.24 91
4146.39 94
4146.54 100
4146.68 107
4146.83 116
4146.98 125
4147.13 135
4147.27 144
4147.42 153
4147.57 162
4147.72 173
4147.87 185
4148.01 198
4148.16 212
4148.31 226
4148.46 238
4148.60 248
4148.75 255
4148.90 257
4149.05 257
4149.19 255
4149.34 253
4149.49 252
4149.64 255
4149.79 260
4149.93 267
4150.08 274
4150.23 280
4150.38 281
4150.52 279
4150.67 272
4150.82 261
4150.97 250
4151.12 238
4151.26 228
4151.41 220
4151.56 215
4151.71 212
4151.85 211
4152.00 211
4152.15 211
4152.30 212
4152.45 212
4152.59 212
4152.74 212
4152.89 211
4153.04 209
4153.19 207
4153.33 203
4153.48 198
4153.63 191
4153.78 184
4153.92 177
4154.07 170
4154.22 163
4154.37 157
4154.52 151
4154.66 144
4154.81 137
4154.96 128
4155.11 117
4155.25 105
4155.40 91
4155.55 76
4155.70 61
4155.85 47
4155.99 34
4156.14 23
4156.29 15
4156.44 9
4156.59 5
4156.73 3
4156.88 1
4157.03 0
4157.18 0
4157.33 0
4157.47 0
4157.62 0
4157.77 0
4157.92 0
4158.06 0
4158.21 1
4158.36 3
4158.51 6
4158.66 9
4158.80 12
4158.95 16
4159.10 19
4159.25 23
4159.40 26
4159.54 28
4159.69 28
4159.84 27
4159.99 23
4160.14 20
4160.28 18
4160.43 17
4160.58 18
4160.73 21
4160.88 25
4161.02 29
4161.17 33
4161.32 36
4161.47 38
4161.62 40
4161.76 44
4161.91 48
4162.06 54
4162.21 59
4162.36 65
4162.50 69
4162.65 72
4162.80 74
4162.95 75
4163.09 77
4163.24 77
4163.39 77
4163.54 75
4163.69 69
4163.83 60
4163.98 48
4164.13 32
4164.28 16
4164.43 2
4164.58 0
4164.72 0
4164.87 0
4165.02 0
4165.17 5
4165.32 19
4165.46 33
4165.61 46
4165.76 58
4165.91 67
4166.06 73
4166.20 78
4166.35 82
4166.50 85
4166.65 89
4166.80 92
4166.94 96
4167.09 101
4167.24 105
4167.39 109
4167.54 111
4167.68 112
4167.83 110
4167.98 106
4168.13 100
4168.28 92
4168.42 85
4168.57 78
4168.72 74
4168.87 73
4169.02 74
4169.17 78
4169.31 83
4169.46 88
4169.61 93
4169.76 96
4169.91 99
4170.05 101
4170.20 103
4170.35 104
4170.50 106
4170.65 108
4170.79 111
4170.94 113
4171.09 115
4171.24 118
4171.39 119
4171.54 121
4171.68 122
4171.83 121
4171.98 120
4172.13 117
4172.28 112
4172.42 105
4172.57 98
4172.72 91
4172.87 86
4173.02 84
4173.16 84
4173.31 87
4173.46 90
4173.61 94
4173.76 97
4173.91 97
4174.05 94
4174.20 90
4174.35 86
4174.50 84
4174.65 84
4174.79 87
4174.94 92
4175.09 99
4175.24 105
4175.39 108
4175.54 106
4175.68 100
4175.83 89
4175.98 75
4176.13 58
4176.28 41
4176.43 25
4176.57 10
4176.72 0
4176.87 0
4177.02 0
4177.17 0
4177.31 0
4177.46 0
4177.61 0
4177.76 0
4177.91 0
4178.06 6
4178.20 15
4178.35 24
4178.50 32
4178.65 38
4178.80 41
4178.95 41
4179.09 38
4179.24 33
4179.39 27
4179.54 20
4179.69 15
4179.84 11
4179.98 9
4180.13 10
4180.28 13
4180.43 19
4180.58 27
4180.73 38
4180.87 50
4181.02 64
4181.17 78
4181.32 90
4181.47 101
4181.62 109
4181.76 112
4181.91 110
4182.06 104
4182.21 95
4182.36 83
4182.51 72
4182.65 61
4182.80 55
4182.95 52
4183.10 53
4183.25 57
4183.40 62
4183.54 68
4183.69 72
4183.84 74
4183.99 75
4184.14 75
4184.29 75
4184.43 77
4184.58 79
4184.73 81
4184.88 81
4185.03 80
4185.18 76
4185.32 70
4185.47 62
4185.62 54
4185.77 46
4185.92 41
4186.07 37
4186.21 35
4186.36 35
4186.51 36
4186.66 37
4186.81 39
4186.96 41
4187.10 43
4187.25 46
4187.40 49
4187.55 52
4187.70 53
4187.85 53
4188.00 50
4188.14 43
4188.29 34
4188.44 23
4188.59 12
4188.74 5
4188.89 2
4189.03 5
4189.18 14
4189.33 29
4189.48 46
4189.63 64
4189.78 81
4189.93 95
4190.07 105
4190.22 111
4190.37 113
4190.52 112
4190.67 107
4190.82 102
4190.96 95
4191.11 88
4191.26 82
4191.41 78
4191.56 75
4191.71 73
4191.86 72
4192.00 71
4192.15 70
4192.30 70
4192.45 69
4192.60 67
4192.75 66
4192.90 64
4193.04 62
4193.19 58
4193.34 52
4193.49 45
4193.64 35
4193.79 25
4193.94 13
4194.08 3
4194.23 0
4194.38 0
4194.53 0
4194.68 0
4194.83 9
4194.97 20
4195.12 32
4195.27 42
4195.42 50
4195.57 56
4195.72 60
4195.87 63
4196.01 66
4196.16 69
4196.31 70
4196.46 70
4196.61 68
4196.76 64
4196.91 58
4197.06 51
4197.20 44
4197.35 40
4197.50 39
4197.65 41
4197.80 46
4197.95 54
4198.10 63
4198.24 72
4198.39 80
4198.54 85
4198.69 87
4198.84 86
4198.99 83
4199.14 78
4199.28 73
4199.43 69
4199.58 67
4199.73 67
4199.88 69
4200.03 73
4200.18 77
4200.32 80
4200.47 82
4200.62 83
4200.77 81
4200.92 77
4201.07 71
4201.22 63
4201.37 53
4201.51 43
4201.66 31
4201.81 19
4201.96 7
4202.11 0
4202.26 0
4202.41 0
4202.55 0
4202.70 0
4202.85 0
4203.00 0
4203.15 0
4203.30 3
4203.45 10
4203.60 17
4203.74 24
4203.89 31
4204.04 38
4204.19 46
4204.34 53
4204.49 60
4204.64 65
4204.79 67
4204.93 68
4205.08 68
4205.23 66
4205.38 64
4205.53 61
4205.68 58
4205.83 56
4205.98 54
4206.12 53
4206.27 54
4206.42 56
4206.57 61
4206.72 68
4206.87 75
4207.02 83
4207.17 90
4207.31 96
4207.46 102
4207.61 106
4207.76 108
4207.91 109
4208.06 107
4208.21 102
4208.36 96
4208.50 88
4208.65 81
4208.80 77
4208.95 75
4209.10 77
4209.25 81
4209.40 86
4209.55 91
4209.70 95
4209.84 100
4209.99 105
4210.14 111
4210.29 120
4210.44 132
4210.59 145
4210.74 159
4210.89 172
4211.03 183
4211.18 190
4211.33 194
4211.48 195
4211.63 195
4211.78 194
4211.93 194
4212.08 195
4212.23 196
4212.37 196
4212.52 196
4212.67 195
4212.82 192
4212.97 187
4213.12 181
4213.27 174
4213.42 167
4213.57 158
4213.71 150
4213.86 141
4214.01 133
4214.16 125
4214.31 118
4214.46 113
4214.61 110
4214.76 110
4214.91 114
4215.05 120
4215.20 129
4215.35 140
4215.50 151
4215.65 161
4215.80 167
4215.95 170
4216.10 170
4216.25 167
4216.40 162
4216.54 157
4216.69 154
4216.84 153
4216.99 153
4217.14 154
4217.29 155
4217.44 156
4217.59 156
4217.74 156
4217.88 155
4218.03 154
4218.18 152
4218.33 149
4218.48 144
4218.63 138
4218.78 130
4218.93 121
4219.08 112
4219.23 103
4219.37 96
4219.52 91
4219.67 87
4219.82 86
4219.97 86
4220.12 87
4220.27 89
4220.42 91
4220.57 93
4220.72 94
4220.86 92
4221.01 88
4221.16 83
4221.31 76
4221.46 70
4221.61 65
4221.76 60
4221.91 57
4222.06 54
4222.21 52
4222.35 49
4222.50 45
4222.65 42
4222.80 40
4222.95 39
4223.10 40
4223.25 44
4223.40 49
4223.55 55
4223.70 63
4223.85 70
4223.99 78
4224.14 85
4224.29 90
4224.44 93
4224.59 94
4224.74 92
4224.89 88
4225.04 83
4225.19 77
4225.34 71
4225.49 67
4225.63 65
4225.78 66
4225.93 70
4226.08 77
4226.23 88
4226.38 102
4226.53 117
4226.68 133
4226.83 147
4226.98 160
4227.13 169
4227.27 175
4227.42 179
4227.57 181
4227.72 183
4227.87 184
4228.02 185
4228.17 185
4228.32 183
4228.47 178
4228.62 170
4228.77 159
4228.92 146
4229.06 131
4229.21 116
4229.36 102
4229.51 90
4229.66 79
4229.81 71
4229.96 65
4230.11 60
4230.26 57
4230.41 54
4230.56 51
4230.71 48
4230.85 45
4231.00 43
4231.15 41
4231.30 41
4231.45 44
4231.60 49
4231.75 57
4231.90 66
4232.05 77
4232.20 88
4232.35 98
4232.50 107
4232.65 114
4232.79 119
4232.94 121
4233.09 121
4233.24 118
4233.39 114
4233.54 109
4233.69 103
4233.84 98
4233.99 95
4234.14 95
4234.29 98
4234.44 105
4234.59 114
4234.73 124
4234.88 135
4235.03 143
4235.18 149
4235.33 150
4235.48 147
4235.63 140
4235.78 132
4235.93 122
4236.08 114
4236.23 107
4236.38 103
4236.53 101
4236.68 100
4236.82 100
4236.97 100
4237.12 100
4237.27 99
4237.42 97
4237.57 96
4237.72 96
4237.87 97
4238.02 98
4238.17 99
4238.32 101
4238.47 102
4238.62 103
4238.77 106
4238.92 111
4239.06 117
4239.21 127
4239.36 137
4239.51 148
4239.66 157
4239.81 164
4239.96 167
4240.11 168
4240.26 168
4240.41 167
4240.56 167
4240.71 170
4240.86 174
4241.01 180
4241.16 187
4241.30 193
4241.45 197
4241.60 201
4241.75 202
4241.90 202
4242.05 201
4242.20 199
4242.35 196
4242.50 193
4242.65 190
4242.80 186
4242.95 182
4243.10 178
4243.25 173
4243.40 168
4243.55 162
4243.70 156
4243.84 151
4243.99 145
4244.14 140
4244.29 136
4244.44 132
4244.59 129
4244.74 127
4244.89 124
4245.04 123
4245.19 121
4245.34 119
4245.49 116
4245.64 113
4245.79 107
4245.94 100
4246.09 90
4246.24 80
4246.39 70
4246.53 62
4246.68 57
4246.83 55
4246.98 56
4247.13 58
4247.28 61
4247.43 63
4247.58 64
4247.73 63
4247.88 63
4248.03 62
4248.18 63
4248.33 66
4248.48 70
4248.63 76
4248.78 83
4248.93 91
4249.08 99
4249.23 107
4249.38 114
4249.52 120
4249.67 123
4249.82 124
4249.97 122
4250.12 120
4250.27 117
4250.42 115
4250.57 115
4250.72 115
4250.87 115
4251.02 113
4251.17 107
4251.32 98
4251.47 85
4251.62 68
4251.77 51
4251.92 34
4252.07 20
4252.22 9
4252.37 1
4252.52 0
4252.67 0
4252.81 0
4252.96 0
4253.11 0
4253.26 0
4253.41 0
4253.56 0
4253.71 2
4253.86 15
4254.01 29
4254.16 41
4254.31 52
4254.46 61
4254.61 68
4254.76 75
4254.91 82
4255.06 89
4255.21 96
4255.36 103
4255.51 107
4255.66 110
4255.81 109
4255.96 107
4256.11 103
4256.26 100
4256.41 100
4256.56 101
4256.70 104
4256.85 109
4257.00 114
4257.15 119
4257.30 123
4257.45 125
4257.60 127
4257.75 127
4257.90 125
4258.05 121
4258.20 115
4258.35 108
4258.50 99
4258.65 91
4258.80 83
4258.95 77
4259.10 74
4259.25 74
4259.40 77
4259.55 84
4259.70 92
4259.85 102
4260.00 112
4260.15 120
4260.30 124
4260.45 124
4260.60 119
4260.75 110
4260.90 98
4261.05 85
4261.20 71
4261.35 58
4261.49 47
4261.64 38
4261.79 30
4261.94 25
4262.09 21
4262.24 20
4262.39 21
4262.54 26
4262.69 32
4262.84 41
4262.99 52
4263.14 63
4263.29 73
4263.44 81
4263.59 88
4263.74 94
4263.89 98
4264.04 103
4264.19 107
4264.34 111
4264.49 115
4264.64 116
4264.79 115
4264.94 112
4265.09 106
4265.24 101
4265.39 97
4265.54 96
4265.69 99
4265.84 104
4265.99 110
4266.14 115
4266.29 117
4266.44 116
4266.59 111
4266.74 104
4266.89 97
4267.04 90
4267.19 86
4267.34 83
4267.49 81
4267.64 79
4267.79 76
4267.94 72
4268.09 65
4268.24 58
4268.39 50
4268.54 42
4268.69 35
4268.84 30
4268.98 25
4269.13 22
4269.28 20
4269.43 18
4269.58 18
4269.73 19
4269.88 22
4270.03 27
4270.18 32
4270.33 38
4270.48 42
4270.63 45
4270.78 45
4270.93 43
4271.08 39
4271.23 33
4271.38 26
4271.53 20
4271.68 15
4271.83 13
4271.98 13
4272.13 15
4272.28 19
4272.43 22
4272.58 23
4272.73 22
4272.88 19
4273.03 14
4273.18 8
4273.33 3
4273.48 0
4273.63 0
4273.78 1
4273.93 4
4274.08 7
4274.23 10
4274.38 12
4274.53 13
4274.68 11
4274.83 7
4274.98 2
4275.13 0
4275.28 0
4275.43 0
4275.58 0
4275.73 0
4275.88 0
4276.03 0
4276.18 6
4276.33 15
4276.48 24
4276.63 32
4276.78 40
4276.93 47
4277.08 54
4277.23 60
4277.38 64
4277.53 67
4277.68 67
4277.83 63
4277.98 57
4278.13 47
4278.28 37
4278.43 26
4278.58 18
4278.73 12
4278.88 10
4279.03 11
4279.18 15
4279.33 21
4279.48 28
4279.63 36
4279.78 43
4279.93 49
4280.08 54
4280.23 57
4280.38 58
4280.53 56
4280.68 53
4280.83 49
4280.98 44
4281.13 39
4281.28 35
4281.43 32
4281.58 32
4281.73 33
4281.88 36
4282.03 42
4282.18 49
4282.33 59
4282.48 72
4282.63 88
4282.78 107
4282.93 127
4283.08 149
4283.23 169
4283.38 184
4283.53 193
4283.68 195
4283.83 190
4283.98 180
4284.13 168
4284.28 157
4284.44 150
4284.59 146
4284.74 147
4284.89 149
4285.04 153
4285.19 156
4285.34 158
4285.49 160
4285.64 161
4285.79 162
4285.94 163
4286.09 161
4286.24 156
4286.39 147
4286.54 133
4286.69 116
4286.84 97
4286.99 79
4287.14 63
4287.29 50
4287.44 41
4287.59 35
4287.74 31
4287.89 27
4288.04 23
4288.19 17
4288.34 10
4288.49 2
4288.64 0
4288.79 0
4288.94 0
4289.09 0
4289.24 0
4289.39 0
4289.54 0
4289.69 0
4289.84 6
4289.99 12
4290.14 17
4290.29 21
4290.44 24
4290.59 28
4290.74 32
4290.89 39
4291.04 46
4291.19 55
4291.34 63
4291.49 69
4291.64 73
4291.79 72
4291.95 69
4292.10 63
4292.25 56
4292.40 48
4292.55 42
4292.70 37
4292.85 33
4293.00 30
4293.15 26
4293.30 20
4293.45 14
4293.60 6
4293.75 0
4293.90 0
4294.05 0
4294.20 0
4294.35 4
4294.50 16
4294.65 32
4294.80 48
4294.95 63
4295.10 75
4295.25 84
4295.40 89
4295.55 91
4295.70 92
4295.85 94
4296.00 98
4296.15 104
4296.30 112
4296.45 122
4296.60 130
4296.76 137
4296.91 140
4297.06 139
4297.21 135
4297.36 127
4297.51 117
4297.66 107
4297.81 97
4297.96 88
4298.11 82
4298.26 78
4298.41 77
4298.56 78
4298.71 81
4298.86 85
4299.01 87
4299.16 86
4299.31 81
4299.46 71
4299.61 58
4299.76 43
4299.91 30
4300.06 20
4300.21 14
4300.36 14
4300.51 18
4300.67 25
4300.82 33
4300.97 40
4301.12 45
4301.27 48
4301.42 48
4301.57 47
4301.72 46
4301.87 44
4302.02 43
4302.17 43
4302.32 44
4302.47 46
4302.62 49
4302.77 52
4302.92 56
4303.07 60
4303.22 65
4303.37 70
4303.52 74
4303.67 77
4303.82 78
4303.98 76
4304.13 71
4304.28 64
4304.43 56
4304.58 49
4304.73 43
4304.88 39
4305.03 39
4305.18 41
4305.33 44
4305.48 49
4305.63 55
4305.78 62
4305.93 69
4306.08 76
4306.23 82
4306.38 88
4306.53 92
4306.68 93
4306.83 91
4306.99 87
4307.14 82
4307.29 77
4307.44 72
4307.59 68
4307.74 65
4307.89 61
4308.04 58
4308.19 53
4308.34 47
4308.49 39
4308.64 31
4308.79 23
4308.94 15
4309.09 9
4309.24 4
4309.39 2
4309.54 2
4309.70 3
4309.85 5
4310.00 8
4310.15 11
4310.30 15
4310.45 20
4310.60 25
4310.75 29
4310.90 33
4311.05 35
4311.20 35
4311.35 31
4311.50 25
4311.65 18
4311.80 10
4311.95 3
4312.10 0
4312.26 0
4312.41 0
4312.56 0
4312.71 3
4312.86 5
4313.01 5
4313.16 2
4313.31 0
4313.46 0
4313.61 0
4313.76 0
4313.91 0
4314.06 10
4314.21 24
4314.36 40
4314.52 55
4314.67 69
4314.82 79
4314.97 85
4315.12 89
4315.27 90
4315.42 90
4315.57 89
4315.72 89
4315.87 90
4316.02 91
4316.17 92
4316.32 93
4316.47 94
4316.62 95
4316.78 96
4316.93 97
4317.08 98
4317.23 100
4317.38 102
4317.53 105
4317.68 109
4317.83 114
4317.98 119
4318.13 124
4318.28 128
4318.43 131
4318.58 130
4318.73 128
4318.89 123
4319.04 117
4319.19 112
4319.34 108
4319.49 108
4319.64 110
4319.79 114
4319.94 120
4320.09 126
4320.24 130
4320.39 130
4320.54 127
4320.69 120
4320.85 109
4321.00 96
4321.15 83
4321.30 71
4321.45 62
4321.60 55
4321.75 52
4321.90 50
4322.05 50
4322.20 51
4322.35 53
4322.50 56
4322.65 61
4322.81 68
4322.96 77
4323.11 87
4323.26 96
4323.41 103
4323.56 107
4323.71 107
4323.86 102
4324.01 93
4324.16 84
4324.31 73
4324.46 64
4324.62 57
4324.77 53
4324.92 51
4325.07 50
4325.22 50
4325.37 51
4325.52 53
4325.67 56
4325.82 60
4325.97 66
4326.12 71
4326.27 77
4326.43 82
4326.58 84
4326.73 84
4326.88 82
4327.03 80
4327.18 78
4327.33 79
4327.48 83
4327.63 91
4327.78 101
4327.93 113
4328.09 123
4328.24 130
4328.39 131
4328.54 127
4328.69 116
4328.84 103
4328.99 88
4329.14 74
4329.29 63
4329.44 56
4329.59 53
4329.75 55
4329.90 58
4330.05 64
4330.20 70
4330.35 77
4330.50 83
4330.65 88
4330.80 91
4330.95 93
4331.10 92
4331.25 89
4331.41 84
4331.56 77
4331.71 70
4331.86 64
4332.01 59
4332.16 57
4332.31 58
4332.46 61
4332.61 65
4332.76 71
4332.92 76
4333.07 81
4333.22 85
4333.37 87
4333.52 88
4333.67 87
4333.82 85
4333.97 83
4334.12 81
4334.27 80
4334.43 81
4334.58 84
4334.73 90
4334.88 99
4335.03 110
4335.18 123
4335.33 136
4335.48 148
4335.63 159
4335.78 167
4335.94 172
4336.09 174
4336.24 172
4336.39 168
4336.54 161
4336.69 152
4336.84 145
4336.99 139
4337.14 137
4337.30 137
4337.45 140
4337.60 146
4337.75 152
4337.90 159
4338.05 166
4338.20 173
4338.35 179
4338.50 184
4338.65 189
4338.81 192
4338.96 193
4339.11 191
4339.26 187
4339.41 181
4339.56 174
4339.71 168
4339.86 162
4340.01 158
4340.17 156
4340.32 155
4340.47 157
4340.62 159
4340.77 162
4340.92 164
4341.07 165
4341.22 163
4341.37 160
4341.53 155
4341.68 147
4341.83 139
4341.98 130
4342.13 121
4342.28 113
4342.43 105
4342.58 97
4342.73 89
4342.89 82
4343.04 75
4343.19 70
4343.34 68
4343.49 68
4343.64 70
4343.79 72
4343.94 73
4344.10 71
4344.25 65
4344.40 56
4344.55 45
4344.70 33
4344.85 22
4345.00 14
4345.15 9
4345.30 6
4345.46 5
4345.61 3
4345.76 1
4345.91 0
4346.06 0
4346.21 0
4346.36 0
4346.51 0
4346.67 0
4346.82 0
4346.97 0
4347.12 1
4347.27 3
4347.42 5
4347.57 6
4347.72 8
4347.88 12
4348.03 16
4348.18 22
4348.33 28
4348.48 33
4348.63 36
4348.78 38
4348.93 39
4349.09 40
4349.24 43
4349.39 48
4349.54 55
4349.69 62
4349.84 69
4349.99 74
4350.14 76
4350.30 74
4350.45 71
4350.60 66
4350.75 63
4350.90 60
4351.05 60
4351.20 61
4351.36 62
4351.51 63
4351.66 64
4351.81 66
4351.96 68
4352.11 73
4352.26 81
4352.41 91
4352.57 102
4352.72 114
4352.87 124
4353.02 133
4353.17 138
4353.32 141
4353.47 142
4353.62 141
4353.78 140
4353.93 137
4354.08 133
4354.23 128
4354.38 123
4354.53 117
4354.68 112
4354.84 108
4354.99 106
4355.14 107
4355.29 108
4355.44 110
4355.59 112
4355.74 111
4355.90 109
4356.05 104
4356.20 96
4356.35 86
4356.50 74
4356.65 62
4356.80 48
4356.96 35
4357.11 24
4357.26 13
4357.41 5
4357.56 0
4357.71 0
4357.86 0
4358.01 0
4358.17 1
4358.32 7
4358.47 16
4358.62 25
4358.77 35
4358.92 44
4359.07 50
4359.23 53
4359.38 52
4359.53 47
4359.68 38
4359.83 27
4359.98 16
4360.14 5
4360.29 0
4360.44 0
4360.59 0
4360.74 0
4360.89 0
4361.04 0
4361.20 0
4361.35 0
4361.50 0
4361.65 1
4361.80 10
4361.95 21
4362.10 32
4362.26 44
4362.41 53
4362.56 59
4362.71 63
4362.86 63
4363.01 62
4363.16 61
4363.32 61
4363.47 61
4363.62 63
4363.77 65
4363.92 67
4364.07 67
4364.23 66
4364.38 62
4364.53 56
4364.68 50
4364.83 43
4364.98 38
4365.13 35
4365.29 35
4365.44 36
4365.59 39
4365.74 42
4365.89 46
4366.04 49
4366.20 51
4366.35 52
4366.50 53
4366.65 55
4366.80 58
4366.95 62
4367.10 67
4367.26 72
4367.41 75
4367.56 77
4367.71 76
4367.86 72
4368.01 68
4368.17 63
4368.32 60
4368.47 59
4368.62 61
4368.77 66
4368.92 72
4369.08 79
4369.23 83
4369.38 86
4369.53 84
4369.68 79
4369.83 72
4369.99 64
4370.14 58
4370.29 54
4370.44 54
4370.59 56
4370.74 59
4370.90 62
4371.05 64
4371.20 63
4371.35 60
4371.50 57
4371.65 55
4371.81 53
4371.96 53
4372.11 55
4372.26 57
4372.41 60
4372.56 63
4372.72 67
4372.87 71
4373.02 77
4373.17 84
4373.32 92
4373.47 100
4373.63 108
4373.78 114
4373.93 118
4374.08 120
4374.23 120
4374.38 119
4374.54 119
4374.69 121
4374.84 123
4374.99 125
4375.14 126
4375.29 124
4375.45 120
4375.60 114
4375.75 106
4375.90 98
4376.05 91
4376.20 86
4376.36 81
4376.51 76
4376.66 72
4376.81 67
4376.96 62
4377.11 57
4377.27 53
4377.42 51
4377.57 50
4377.72 51
4377.87 51
4378.03 50
4378.18 49
4378.33 47
4378.48 45
4378.63 45
4378.78 48
4378.94 52
4379.09 59
4379.24 67
4379.39 76
4379.54 83
4379.69 88
4379.85 90
4380.00 89
4380.15 88
4380.30 86
4380.45 87
4380.61 89
4380.76 94
4380.91 101
4381.06 109
4381.21 116
4381.36 122
4381.52 124
4381.67 124
4381.82 122
4381.97 118
4382.12 113
4382.28 107
4382.43 100
4382.58 95
4382.73 91
4382.88 90
4383.04 92
4383.19 97
4383.34 104
4383.49 113
4383.64 121
4383.79 127
4383.95 130
4384.10 132
4384.25 131
4384.40 130
4384.55 128
4384.71 126
4384.86 123
4385.01 119
4385.16 112
4385.31 104
4385.47 95
4385.62 87
4385.77 80
4385.92 77
4386.07 79
4386.22 86
4386.38 97
4386.53 111
4386.68 127
4386.83 143
4386.98 157
4387.14 167
4387.29 171
4387.44 170
4387.59 163
4387.74 152
4387.90 139
4388.05 126
4388.20 114
4388.35 104
4388.50 96
4388.66 89
4388.81 83
4388.96 77
4389.11 69
4389.26 61
4389.42 52
4389.57 43
4389.72 36
4389.87 29
4390.02 24
4390.18 21
4390.33 19
4390.48 19
4390.63 18
4390.78 17
4390.94 15
4391.09 11
4391.24 6
4391.39 0
4391.54 0
4391.69 0
4391.85 0
4392.00 0
4392.15 0
4392.30 0
4392.46 0
4392.61 13
4392.76 30
4392.91 47
4393.06 61
4393.22 73
4393.37 81
4393.52 85
4393.67 86
4393.82 86
4393.98 87
4394.13 89
4394.28 96
4394.43 107
4394.58 120
4394.74 135
4394.89 148
4395.04 159
4395.19 166
4395.34 169
4395.50 170
4395.65 169
4395.80 169
4395.95 171
4396.10 174
4396.26 179
4396.41 183
4396.56 187
4396.71 192
4396.86 197
4397.02 203
4397.17 211
4397.32 221
4397.47 233
4397.63 245
4397.78 256
4397.93 265
4398.08 271
4398.23 274
4398.39 273
4398.54 270
4398.69 265
4398.84 260
4398.99 257
4399.15 258
4399.30 264
4399.45 277
4399.60 296
4399.75 319
4399.91 344
4400.06 368
4400.21 389
4400.36 406
4400.52 417
4400.67 422
4400.82 422
4400.97 418
4401.12 410
4401.28 399
4401.43 387
4401.58 376
4401.73 366
4401.89 357
4402.04 348
4402.19 340
4402.34 330
4402.49 320
4402.65 308
4402.80 295
4402.95 280
4403.10 264
4403.25 247
4403.41 229
4403.56 211
4403.71 193
4403.86 177
4404.02 164
4404.17 154
4404.32 146
4404.47 142
4404.62 140
4404.78 139
4404.93 140
4405.08 142
4405.23 144
4405.39 147
4405.54 150
4405.69 151
4405.84 151
4405.99 148
4406.15 143
4406.30 136
4406.45 128
4406.60 121
4406.76 115
4406.91 111
4407.06 108
4407.21 107
4407.37 107
4407.52 106
4407.67 105
4407.82 103
4407.97 102
4408.13 100
4408.28 99
4408.43 98
4408.58 98
4408.74 99
4408.89 101
4409.04 105
4409.19 109
4409.35 113
4409.50 118
4409.65 122
4409.80 126
4409.95 129
4410.11 133
4410.26 137
4410.41 142
4410.56 145
4410.72 147
4410.87 146
4411.02 142
4411.17 133
4411.33 121
4411.48 107
4411.63 93
4411.78 80
4411.93 68
4412.09 58
4412.24 50
4412.39 43
4412.54 36
4412.70 30
4412.85 25
4413.00 21
4413.15 19
4413.31 20
4413.46 23
4413.61 28
4413.76 34
4413.92 41
4414.07 46
4414.22 49
4414.37 49
4414.53 47
4414.68 43
4414.83 39
4414.98 34
4415.13 29
4415.29 26
4415.44 24
4415.59 25
4415.74 28
4415.90 33
4416.05 40
4416.20 48
4416.35 58
4416.51 69
4416.66 81
4416.81 93
4416.96 106
4417.12 120
4417.27 134
4417.42 148
4417.57 162
4417.73 175
4417.88 188
4418.03 199
4418.18 209
4418.34 218
4418.49 226
4418.64 234
4418.79 240
4418.95 246
4419.10 251
4419.25 255
4419.40 257
4419.56 258
4419.71 258
4419.86 260
4420.01 263
4420.17 269
4420.32 280
4420.47 295
4420.62 314
4420.78 337
4420.93 362
4421.08 389
4421.23 416
4421.39 443
4421.54 470
4421.69 498
4421.84 527
4422.00 556
4422.15 585
4422.30 615
4422.45 644
4422.61 674
4422.76 704
4422.91 734
4423.06 764
4423.22 793
4423.37 819
4423.52 844
4423.67 864
4423.83 881
4423.98 892
4424.13 900
4424.28 903
4424.44 902
4424.59 899
4424.74 894
4424.89 889
4425.05 885
4425.20 882
4425.35 880
4425.50 876
4425.66 870
4425.81 861
4425.96 847
4426.12 830
4426.27 809
4426.42 786
4426.57 764
4426.73 742
4426.88 722
4427.03 703
4427.18 686
4427.34 670
4427.49 654
4427.64 639
4427.79 624
4427.95 610
4428.10 596
4428.25 582
4428.40 568
4428.56 554
4428.71 538
4428.86 521
4429.01 502
4429.17 481
4429.32 458
4429.47 433
4429.63 407
4429.78 381
4429.93 356
4430.08 334
4430.24 315
4430.39 300
4430.54 287
4430.69 277
4430.85 268
4431.00 258
4431.15 249
4431.30 240
4431.46 233
4431.61 228
4431.76 227
4431.92 228
4432.07 231
4432.22 233
4432.37 233
4432.53 231
4432.68 224
4432.83 215
4432.98 206
4433.14 197
4433.29 190
4433.44 187
4433.60 186
4433.75 186
4433.90 186
4434.05 185
4434.21 182
4434.36 176
4434.51 167
4434.66 155
4434.82 142
4434.97 129
4435.12 116
4435.28 105
4435.43 96
4435.58 90
4435.73 88
4435.89 87
4436.04 88
4436.19 89
4436.34 89
4436.50 87
4436.65 82
4436.80 75
4436.96 66
4437.11 56
4437.26 47
4437.41 40
4437.57 35
4437.72 32
4437.87 33
4438.03 35
4438.18 38
4438.33 40
4438.48 41
4438.64 41
4438.79 39
4438.94 35
4439.10 31
4439.25 26
4439.40 21
4439.55 16
4439.71 11
4439.86 8
4440.01 4
4440.17 1
4440.32 0
4440.47 0
4440.62 0
4440.78 0
4440.93 0
4441.08 0
4441.24 0
4441.39 0
4441.54 0
4441.69 5
4441.85 11
4442.00 19
4442.15 28
4442.31 37
4442.46 46
4442.61 54
4442.76 60
4442.92 64
4443.07 66
4443.22 67
4443.38 66
4443.53 63
4443.68 61
4443.83 57
4443.99 53
4444.14 49
4444.29 44
4444.45 40
4444.60 36
4444.75 33
4444.90 32
4445.06 33
4445.21 36
4445.36 39
4445.52 41
4445.67 41
4445.82 39
4445.97 34
4446.13 27
4446.28 19
4446.43 12
4446.59 7
4446.74 4
4446.89 3
4447.05 3
4447.20 4
4447.35 4
4447.50 4
4447.66 3
4447.81 2
4447.96 1
4448.12 2
4448.27 3
4448.42 7
4448.58 12
4448.73 21
4448.88 33
4449.03 47
4449.19 62
4449.34 78
4449.49 90
4449.65 98
4449.80 100
4449.95 96
4450.11 87
4450.26 75
4450.41 62
4450.56 50
4450.72 41
4450.87 36
4451.02 36
4451.18 38
4451.33 43
4451.48 48
4451.64 52
4451.79 54
4451.94 53
4452.09 49
4452.25 42
4452.40 33
4452.55 24
4452.71 15
4452.86 7
4453.01 0
4453.17 0
4453.32 0
4453.47 0
4453.63 0
4453.78 0
4453.93 0
4454.08 0
4454.24 2
4454.39 14
4454.54 25
4454.70 35
4454.85 43
4455.00 48
4455.16 50
4455.31 50
4455.46 51
4455.62 53
4455.77 56
4455.92 62
4456.07 68
4456.23 74
4456.38 77
4456.53 76
4456.69 72
4456.84 63
4456.99 51
4457.15 38
4457.30 23
4457.45 9
4457.61 0
4457.76 0
4457.91 0
4458.07 0
4458.22 0
4458.37 0
4458.52 0
4458.68 0
4458.83 1
4458.98 14
4459.14 28
4459.29 41
4459.44 53
4459.60 64
4459.75 73
4459.90 80
4460.06 85
4460.21 88
4460.36 89
4460.52 89
4460.67 89
4460.82 89
4460.98 91
4461.13 94
4461.28 97
4461.44 99
4461.59 98
4461.74 94
4461.89 86
4462.05 76
4462.20 64
4462.35 55
4462.51 49
4462.66 47
4462.81 49
4462.97 53
4463.12 59
4463.27 63
4463.43 64
4463.58 62
4463.73 57
4463.89 48
4464.04 38
4464.19 27
4464.35 16
4464.50 8
4464.65 2
4464.81 0
4464.96 0
4465.11 3
4465.27 7
4465.42 10
4465.57 11
4465.73 9
4465.88 4
4466.03 0
4466.19 0
4466.34 0
4466.49 0
4466.65 0
4466.80 0
4466.95 1
4467.11 7
4467.26 11
4467.41 14
4467.57 13
4467.72 9
4467.87 4
4468.03 0
4468.18 0
4468.33 0
4468.49 0
4468.64 8
4468.79 20
4468.95 34
4469.10 50
4469.25 65
4469.41 79
4469.56 91
4469.71 102
4469.87 112
4470.02 122
4470.17 133
4470.33 143
4470.48 153
4470.63 162
4470.79 169
4470.94 172
4471.09 172
4471.25 167
4471.40 157
4471.55 144
4471.71 129
4471.86 115
4472.01 102
4472.17 93
4472.32 88
4472.47 86
4472.63 86
4472.78 89
4472.93 91
4473.09 94
4473.24 95
4473.39 95
4473.55 94
4473.70 91
4473.85 87
4474.01 82
4474.16 77
4474.31 71
4474.47 66
4474.62 61
4474.77 57
4474.93 54
4475.08 52
4475.23 51
4475.39 51
4475.54 52
4475.69 52
4475.85 52
4476.00 52
4476.16 52
4476.31 52
4476.46 52
4476.62 53
4476.77 54
4476.92 56
4477.08 58
4477.23 63
4477.38 69
4477.54 78
4477.69 89
4477.84 100
4478.00 112
4478.15 123
4478.30 131
4478.46 135
4478.61 136
4478.76 131
4478.92 123
4479.07 111
4479.22 98
4479.38 84
4479.53 72
4479.69 62
4479.84 55
4479.99 51
4480.15 50
4480.30 51
4480.45 52
4480.61 53
4480.76 54
4480.91 54
4481.07 53
4481.22 52
4481.37 50
4481.53 48
4481.68 46
4481.83 42
4481.99 37
4482.14 31
4482.30 25
4482.45 19
4482.60 14
4482.76 10
4482.91 8
4483.06 8
4483.22 10
4483.37 14
4483.52 18
4483.68 23
4483.83 27
4483.98 31
4484.14 32
4484.29 32
4484.45 30
4484.60 27
4484.75 23
4484.91 20
4485.06 17
4485.21 14
4485.37 13
4485.52 14
4485.67 17
4485.83 21
4485.98 27
4486.14 35
4486.29 42
4486.44 49
4486.60 54
4486.75 56
4486.90 57
4487.06 56
4487.21 54
4487.36 52
4487.52 51
4487.67 52
4487.83 55
4487.98 59
4488.13 65
4488.29 70
4488.44 75
4488.59 80
4488.75 84
4488.90 88
4489.05 92
4489.21 97
4489.36 102
4489.52 110
4489.67 117
4489.82 125
4489.98 130
4490.13 133
4490.28 134
4490.44 132
4490.59 128
4490.75 124
4490.90 122
4491.05 121
4491.21 122
4491.36 124
4491.51 127
4491.67 129
4491.82 129
4491.98 128
4492.13 125
4492.28 122
4492.44 121
4492.59 120
4492.74 121
4492.90 123
4493.05 125
4493.21 127
4493.36 127
4493.51 126
4493.67 122
4493.82 117
4493.97 109
4494.13 99
4494.28 88
4494.44 75
4494.59 63
4494.74 52
4494.90 43
4495.05 37
4495.20 34
4495.36 33
4495.51 32
4495.67 29
4495.82 25
4495.97 19
4496.13 12
4496.28 5
4496.43 1
4496.59 0
4496.74 3
4496.90 8
4497.05 15
4497.20 21
4497.36 25
4497.51 28
4497.67 29
4497.82 31
4497.97 34
4498.13 38
4498.28 45
4498.43 52
4498.59 60
4498.74 66
4498.90 71
4499.05 73
4499.20 72
4499.36 70
4499.51 65
4499.67 60
4499.82 54
4499.97 47
4500.13 41
4500.28 36
4500.43 32
4500.59 31
4500.74 33
4500.90 38
4501.05 47
4501.20 58
4501.36 71
4501.51 85
4501.67 97
4501.82 106
4501.97 112
4502.13 113
4502.28 110
4502.43 103
4502.59 94
4502.74 83
4502.90 73
4503.05 64
4503.20 58
4503.36 55
4503.51 54
4503.67 55
4503.82 57
4503.97 60
4504.13 60
4504.28 58
4504.44 53
4504.59 45
4504.74 35
4504.90 24
4505.05 13
4505.21 5
4505.36 0
4505.51 0
4505.67 0
4505.82 0
4505.98 0
4506.13 0
4506.28 0
4506.44 0
4506.59 0
4506.75 0
4506.90 2
4507.05 8
4507.21 15
4507.36 24
4507.52 33
4507.67 41
4507.82 48
4507.98 52
4508.13 54
4508.29 52
4508.44 47
4508.59 40
4508.75 34
4508.90 29
4509.06 27
4509.21 29
4509.36 35
4509.52 43
4509.67 54
4509.83 63
4509.98 70
4510.13 73
4510.29 72
4510.44 67
4510.60 60
4510.75 51
4510.90 44
4511.06 39
4511.21 36
4511.37 37
4511.52 41
4511.67 46
4511.83 51
4511.98 56
4512.14 60
4512.29 62
4512.44 64
4512.60 66
4512.75 68
4512.91 71
4513.06 75
4513.21 80
4513.37 85
4513.52 90
4513.68 95
4513.83 98
4513.99 100
4514.14 101
4514.29 103
4514.45 104
4514.60 107
4514.76 111
4514.91 116
4515.06 122
4515.22 130
4515.37 137
4515.53 145
4515.68 152
4515.83 158
4515.99 164
4516.14 169
4516.30 172
4516.45 175
4516.61 176
4516.76 175
4516.91 174
4517.07 172
4517.22 170
4517.38 167
4517.53 164
4517.68 160
4517.84 156
4517.99 152
4518.15 147
4518.30 142
4518.46 137
4518.61 133
4518.76 128
4518.92 123
4519.07 118
4519.23 113
4519.38 109
4519.53 106
4519.69 105
4519.84 107
4520.00 111
4520.15 118
4520.31 127
4520.46 136
4520.61 145
4520.77 153
4520.92 160
4521.08 165
4521.23 169
4521.39 172
4521.54 172
4521.69 171
4521.85 169
4522.00 166
4522.16 162
4522.31 158
4522.47 155
4522.62 154
4522.77 152
4522.93 152
4523.08 153
4523.24 154
4523.39 155
4523.54 158
4523.70 162
4523.85 167
4524.01 173
4524.16 179
4524.32 185
4524.47 190
4524.62 193
4524.78 196
4524.93 197
4525.09 198
4525.24 197
4525.40 196
4525.55 192
4525.70 187
4525.86 181
4526.01 172
4526.17 162
4526.32 152
4526.48 141
4526.63 132
4526.79 125
4526.94 120
4527.09 117
4527.25 117
4527.40 119
4527.56 122
4527.71 125
4527.87 128
4528.02 130
4528.17 132
4528.33 134
4528.48 137
4528.64 143
4528.79 151
4528.95 161
4529.10 171
4529.25 179
4529.41 184
4529.56 183
4529.72 177
4529.87 166
4530.03 152
4530.18 138
4530.34 126
4530.49 117
4530.64 112
4530.80 111
4530.95 112
4531.11 113
4531.26 114
4531.42 114
4531.57 112
4531.72 110
4531.88 108
4532.03 108
4532.19 109
4532.34 112
4532.50 115
4532.65 117
4532.81 116
4532.96 112
4533.11 104
4533.27 94
4533.42 81
4533.58 67
4533.73 54
4533.89 42
4534.04 32
4534.20 22
4534.35 14
4534.50 7
4534.66 2
4534.81 0
4534.97 0
4535.12 0
4535.28 0
4535.43 0
4535.59 0
4535.74 0
4535.89 1
4536.05 1
4536.20 1
4536.36 1
4536.51 2
4536.67 5
4536.82 10
4536.98 18
4537.13 28
4537.29 37
4537.44 46
4537.59 52
4537.75 54
4537.90 53
4538.06 50
4538.21 44
4538.37 38
4538.52 32
4538.68 26
4538.83 21
4538.98 16
4539.14 11
4539.29 6
4539.45 2
4539.60 0
4539.76 0
4539.91 0
4540.07 0
4540.22 2
4540.38 9
4540.53 17
4540.68 26
4540.84 36
4540.99 45
4541.15 53
4541.30 60
4541.46 66
4541.61 72
4541.77 78
4541.92 84
4542.08 91
4542.23 97
4542.39 104
4542.54 111
4542.69 115
4542.85 117
4543.00 116
4543.16 111
4543.31 102
4543.47 91
4543.62 79
4543.78 68
4543.93 59
4544.09 54
4544.24 53
4544.40 55
4544.55 60
4544.70 66
4544.86 73
4545.01 81
4545.17 90
4545.32 100
4545.48 111
4545.63 121
4545.79 131
4545.94 139
4546.10 144
4546.25 147
4546.41 147
4546.56 146
4546.71 145
4546.87 145
4547.02 144
4547.18 144
4547.33 143
4547.49 142
4547.64 141
4547.80 140
4547.95 139
4548.11 139
4548.26 139
4548.42 140
4548.57 140
4548.73 140
4548.88 138
4549.03 135
4549.19 131
4549.34 128
4549.50 126
4549.65 126
4549.81 127
4549.96 128
4550.12 130
4550.27 130
4550.43 128
4550.58 126
4550.74 122
4550.89 120
4551.05 118
4551.20 118
4551.36 120
4551.51 122
4551.67 124
4551.82 124
4551.97 123
4552.13 121
4552.28 118
4552.44 116
4552.59 117
4552.75 121
4552.90 129
4553.06 138
4553.21 149
4553.37 159
4553.52 166
4553.68 170
4553.83 172
4553.99 172
4554.14 170
4554.30 169
4554.45 167
4554.61 164
4554.76 160
4554.92 153
4555.07 144
4555.23 134
4555.38 125
4555.53 119
4555.69 117
4555.84 120
4556.00 128
4556.15 139
4556.31 151
4556.46 162
4556.62 170
4556.77 176
4556.93 181
4557.08 183
4557.24 186
4557.39 189
4557.55 193
4557.70 198
4557.86 204
4558.01 209
4558.17 215
4558.32 220
4558.48 224
4558.63 226
4558.79 227
4558.94 227
4559.10 227
4559.25 227
4559.41 228
4559.56 231
4559.72 235
4559.87 242
4560.03 249
4560.18 258
4560.34 269
4560.49 279
4560.64 290
4560.80 300
4560.95 310
4561.11 320
4561.26 330
4561.42 340
4561.57 351
4561.73 363
4561.88 375
4562.04 387
4562.19 399
4562.35 408
4562.50 415
4562.66 420
4562.81 422
4562.97 423
4563.12 423
4563.28 423
4563.43 422
4563.59 421
4563.74 419
4563.90 418
4564.05 416
4564.21 415
4564.36 412
4564.52 409
4564.67 404
4564.83 396
4564.98 387
4565.14 376
4565.29 365
4565.45 355
4565.60 347
4565.76 340
4565.91 334
4566.07 328
4566.22 319
4566.38 308
4566.53 293
4566.69 277
4566.84 261
4567.00 248
4567.15 238
4567.31 234
4567.46 234
4567.62 238
4567.77 242
4567.93 245
4568.08 245
4568.24 241
4568.39 234
4568.55 226
4568.70 218
4568.86 211
4569.01 207
4569.17 206
4569.32 207
4569.48 211
4569.63 215
4569.79 218
4569.94 219
4570.10 217
4570.25 211
4570.41 203
4570.56 191
4570.72 179
4570.87 165
4571.03 151
4571.18 138
4571.34 124
4571.49 111
4571.65 97
4571.80 83
4571.96 71
4572.11 61
4572.27 55
4572.42 53
4572.58 58
4572.74 67
4572.89 79
4573.05 93
4573.20 107
4573.36 119
4573.51 128
4573.67 135
4573.82 139
4573.98 142
4574.13 144
4574.29 145
4574.44 144
4574.60 143
4574.75 140
4574.91 134
4575.06 128
4575.22 120
4575.37 112
4575.53 104
4575.68 96
4575.84 89
4575.99 83
4576.15 78
4576.30 73
4576.46 70
4576.61 67
4576.77 66
4576.92 66
4577.08 66
4577.23 67
4577.39 69
4577.54 72
4577.70 75
4577.85 79
4578.01 83
4578.17 85
4578.32 87
4578.48 88
4578.63 88
4578.79 86
4578.94 83
4579.10 80
4579.25 77
4579.41 74
4579.56 71
4579.72 69
4579.87 68
4580.03 68
4580.18 69
4580.34 73
4580.49 79
4580.65 86
4580.80 95
4580.96 105
4581.11 115
4581.27 125
4581.43 132
4581.58 138
4581.74 142
4581.89 145
4582.05 147
4582.20 149
4582.36 149
4582.51 149
4582.67 147
4582.82 143
4582.98 138
4583.13 132
4583.29 126
4583.44 122
4583.60 119
4583.75 120
4583.91 124
4584.06 129
4584.22 136
4584.38 142
4584.53 147
4584.69 151
4584.84 153
4585.00 154
4585.15 154
4585.31 154
4585.46 154
4585.62 155
4585.77 157
4585.93 159
4586.08 161
4586.24 162
4586.39 161
4586.55 159
4586.71 156
4586.86 153
4587.02 151
4587.17 152
4587.33 154
4587.48 159
4587.64 164
4587.79 168
4587.95 170
4588.10 170
4588.26 167
4588.41 163
4588.57 158
4588.72 152
4588.88 146
4589.04 140
4589.19 134
4589.35 128
4589.50 122
4589.66 117
4589.81 112
4589.97 109
4590.12 106
4590.28 102
4590.43 98
4590.59 93
4590.74 87
4590.90 80
4591.06 73
4591.21 68
4591.37 64
4591.52 62
4591.68 60
4591.83 59
4591.99 60
4592.14 61
4592.30 64
4592.45 69
4592.61 75
4592.77 83
4592.92 90
4593.08 96
4593.23 101
4593.39 103
4593.54 105
4593.70 104
4593.85 102
4594.01 98
4594.16 92
4594.32 83
4594.48 71
4594.63 57
4594.79 44
4594.94 32
4595.10 25
4595.25 22
4595.41 23
4595.56 26
4595.72 31
4595.87 34
4596.03 35
4596.19 33
4596.34 29
4596.50 24
4596.65 18
4596.81 13
4596.96 8
4597.12 4
4597.27 0
4597.43 0
4597.59 0
4597.74 0
4597.90 0
4598.05 0
4598.21 0
4598.36 0
4598.52 1
4598.67 12
4598.83 24
4598.99 34
4599.14 43
4599.30 48
4599.45 51
4599.61 51
4599.76 49
4599.92 46
4600.07 42
4600.23 39
4600.39 39
4600.54 40
4600.70 44
4600.85 50
4601.01 57
4601.16 65
4601.32 72
4601.47 78
4601.63 84
4601.79 89
4601.94 95
4602.10 101
4602.25 107
4602.41 113
4602.56 117
4602.72 119
4602.87 117
4603.03 111
4603.19 103
4603.34 93
4603.50 83
4603.65 75
4603.81 71
4603.96 70
4604.12 74
4604.28 82
4604.43 91
4604.59 101
4604.74 109
4604.90 115
4605.05 117
4605.21 116
4605.36 114
4605.52 112
4605.68 112
4605.83 114
4605.99 120
4606.14 129
4606.30 140
4606.45 152
4606.61 162
4606.77 171
4606.92 177
4607.08 181
4607.23 183
4607.39 184
4607.54 185
4607.70 185
4607.86 185
4608.01 184
4608.17 182
4608.32 176
4608.48 168
4608.63 158
4608.79 147
4608.95 135
4609.10 125
4609.26 116
4609.41 111
4609.57 108
4609.72 107
4609.88 107
4610.04 108
4610.19 109
4610.35 111
4610.50 112
4610.66 115
4610.81 119
4610.97 125
4611.13 133
4611.28 142
4611.44 151
4611.59 159
4611.75 166
4611.90 171
4612.06 174
4612.22 176
4612.37 175
4612.53 172
4612.68 166
4612.84 159
4613.00 149
4613.15 139
4613.31 128
4613.46 118
4613.62 110
4613.77 103
4613.93 97
4614.09 91
4614.24 85
4614.40 77
4614.55 69
4614.71 62
4614.86 56
4615.02 53
4615.18 53
4615.33 58
4615.49 67
4615.64 79
4615.80 92
4615.96 105
4616.11 118
4616.27 130
4616.42 142
4616.58 154
4616.73 165
4616.89 176
4617.05 185
4617.20 192
4617.36 195
4617.51 194
4617.67 190
4617.83 185
4617.98 181
4618.14 178
4618.29 178
4618.45 180
4618.61 183
4618.76 185
4618.92 187
4619.07 186
4619.23 183
4619.38 180
4619.54 178
4619.70 176
4619.85 177
4620.01 180
4620.16 184
4620.32 189
4620.48 195
4620.63 199
4620.79 201
4620.94 200
4621.10 196
4621.26 189
4621.41 179
4621.57 169
4621.72 160
4621.88 153
4622.04 149
4622.19 149
4622.35 152
4622.50 157
4622.66 163
4622.81 168
4622.97 172
4623.13 172
4623.28 170
4623.44 164
4623.59 155
4623.75 144
4623.91 131
4624.06 118
4624.22 105
4624.37 94
4624.53 86
4624.69 82
4624.84 82
4625.00 85
4625.15 92
4625.31 100
4625.47 108
4625.62 114
4625.78 117
4625.93 115
4626.09 110
4626.25 102
4626.40 92
4626.56 83
4626.71 75
4626.87 71
4627.03 72
4627.18 76
4627.34 83
4627.49 92
4627.65 101
4627.81 107
4627.96 110
4628.12 110
4628.27 108
4628.43 105
4628.59 103
4628.74 102
4628.90 103
4629.06 105
4629.21 108
4629.37 110
4629.52 110
4629.68 109
4629.84 106
4629.99 104
4630.15 102
4630.30 101
4630.46 102
4630.62 103
4630.77 104
4630.93 103
4631.08 102
4631.24 98
4631.40 94
4631.55 90
4631.71 87
4631.86 86
4632.02 89
4632.18 95
4632.33 104
4632.49 115
4632.65 125
4632.80 134
4632.96 139
4633.11 141
4633.27 138
4633.43 133
4633.58 126
4633.74 119
4633.89 113
4634.05 109
4634.21 105
4634.36 100
4634.52 94
4634.67 86
4634.83 76
4634.99 63
4635.14 50
4635.30 38
4635.46 28
4635.61 21
4635.77 16
4635.92 14
4636.08 12
4636.24 12
4636.39 12
4636.55 12
4636.70 15
4636.86 19
4637.02 24
4637.17 32
4637.33 42
4637.49 54
4637.64 67
4637.80 81
4637.95 96
4638.11 110
4638.27 122
4638.42 132
4638.58 137
4638.74 139
4638.89 136
4639.05 131
4639.20 124
4639.36 115
4639.52 107
4639.67 99
4639.83 93
4639.99 87
4640.14 82
4640.30 78
4640.45 76
4640.61 73
4640.77 71
4640.92 68
4641.08 64
4641.24 59
4641.39 52
4641.55 43
4641.70 32
4641.86 21
4642.02 10
4642.17 0
4642.33 0
4642.49 0
4642.64 0
4642.80 0
4642.95 0
4643.11 0
4643.27 0
4643.42 0
4643.58 0
4643.74 5
4643.89 11
4644.05 19
4644.20 29
4644.36 40
4644.52 50
4644.67 59
4644.83 66
4644.99 71
4645.14 74
4645.30 76
4645.46 78
4645.61 81
4645.77 86
4645.92 92
4646.08 98
4646.24 103
4646.39 107
4646.55 109
4646.71 108
4646.86 106
4647.02 104
4647.18 102
4647.33 101
4647.49 100
4647.64 101
4647.80 102
4647.96 102
4648.11 103
4648.27 102
4648.43 101
4648.58 101
4648.74 101
4648.90 101
4649.05 102
4649.21 103
4649.36 104
4649.52 103
4649.68 101
4649.83 98
4649.99 93
4650.15 88
4650.30 85
4650.46 84
4650.62 87
4650.77 94
4650.93 104
4651.09 115
4651.24 125
4651.40 133
4651.55 139
4651.71 141
4651.87 142
4652.02 143
4652.18 146
4652.34 150
4652.49 157
4652.65 164
4652.81 171
4652.96 175
4653.12 175
4653.28 171
4653.43 164
4653.59 152
4653.74 138
4653.90 123
4654.06 109
4654.21 95
4654.37 86
4654.53 80
4654.68 80
4654.84 85
4655.00 94
4655.15 107
4655.31 121
4655.47 133
4655.62 142
4655.78 146
4655.94 145
4656.09 140
4656.25 130
4656.41 119
4656.56 107
4656.72 95
4656.87 85
4657.03 76
4657.19 71
4657.34 68
4657.50 67
4657.66 68
4657.81 69
4657.97 68
4658.13 65
4658.28 58
4658.44 48
4658.60 36
4658.75 23
4658.91 11
4659.07 1
4659.22 0
4659.38 0
4659.54 0
4659.69 0
4659.85 0
4660.01 0
4660.16 0
4660.32 0
4660.48 0
4660.63 3
4660.79 11
4660.95 22
4661.10 35
4661.26 49
4661.41 63
4661.57 73
4661.73 78
4661.88 78
4662.04 74
4662.20 66
4662.35 56
4662.51 46
4662.67 37
4662.82 31
4662.98 27
4663.14 26
4663.29 28
4663.45 32
4663.61 39
4663.76 47
4663.92 55
4664.08 63
4664.23 69
4664.39 73
4664.55 74
4664.70 74
4664.86 73
4665.02 73
4665.17 76
4665.33 82
4665.49 91
4665.64 102
4665.80 113
4665.96 123
4666.11 128
4666.27 129
4666.43 125
4666.58 117
4666.74 108
4666.90 99
4667.05 90
4667.21 84
4667.37 77
4667.52 71
4667.68 63
4667.84 54
4667.99 44
4668.15 34
4668.31 27
4668.46 23
4668.62 25
4668.78 30
4668.93 39
4669.09 50
4669.25 60
4669.40 69
4669.56 75
4669.72 78
4669.88 79
4670.03 79
4670.19 78
4670.35 78
4670.50 80
4670.66 84
4670.82 90
4670.97 96
4671.13 101
4671.29 103
4671.44 103
4671.60 100
4671.76 95
4671.91 90
4672.07 86
4672.23 84
4672.38 84
4672.54 85
4672.70 86
4672.85 87
4673.01 88
4673.17 88
4673.32 87
4673.48 89
4673.64 91
4673.79 94
4673.95 98
4674.11 100
4674.27 98
4674.42 93
4674.58 84
4674.74 72
4674.89 59
4675.05 47
4675.21 38
4675.36 33
4675.52 32
4675.68 35
4675.83 41
4675.99 49
4676.15 56
4676.30 61
4676.46 65
4676.62 66
4676.77 64
4676.93 59
4677.09 51
4677.24 43
4677.40 34
4677.56 26
4677.72 20
4677.87 18
4678.03 19
4678.19 25
4678.34 34
4678.50 45
4678.66 58
4678.81 70
4678.97 82
4679.13 92
4679.28 99
4679.44 101
4679.60 100
4679.76 94
4679.91 84
4680.07 71
4680.23 57
4680.38 44
4680.54 35
4680.70 29
4680.85 28
4681.01 30
4681.17 34
4681.32 39
4681.48 43
4681.64 46
4681.80 48
4681.95 49
4682.11 49
4682.27 49
4682.42 49
4682.58 48
4682.74 48
4682.89 48
4683.05 48
4683.21 50
4683.36 54
4683.52 60
4683.68 68
4683.84 76
4683.99 84
4684.15 90
4684.31 94
4684.46 97
4684.62 97
4684.78 97
4684.93 97
4685.09 97
4685.25 97
4685.41 96
4685.56 93
4685.72 88
4685.88 82
4686.03 74
4686.19 67
4686.35 60
4686.50 55
4686.66 52
4686.82 50
4686.98 50
4687.13 50
4687.29 52
4687.45 55
4687.60 61
4687.76 68
4687.92 77
4688.07 88
4688.23 99
4688.39 110
4688.55 121
4688.70 131
4688.86 142
4689.02 151
4689.17 161
4689.33 170
4689.49 178
4689.65 184
4689.80 188
4689.96 189
4690.12 187
4690.27 182
4690.43 176
4690.59 167
4690.75 157
4690.90 145
4691.06 132
4691.22 118
4691.37 104
4691.53 91
4691.69 79
4691.84 70
4692.00 62
4692.16 56
4692.32 50
4692.47 45
4692.63 40
4692.79 36
4692.94 33
4693.10 33
4693.26 36
4693.42 41
4693.57 47
4693.73 54
4693.89 59
4694.04 61
4694.20 59
4694.36 54
4694.52 46
4694.67 37
4694.83 28
4694.99 20
4695.14 13
4695.30 8
4695.46 3
4695.62 0
4695.77 0
4695.93 0
4696.09 0
4696.24 0
4696.40 0
4696.56 0
4696.72 0
4696.87 0
4697.03 7
4697.19 16
4697.35 26
4697.50 35
4697.66 43
4697.82 49
4697.97 52
4698.13 52
4698.29 51
4698.45 48
4698.60 45
4698.76 42
4698.92 41
4699.07 40
4699.23 40
4699.39 42
4699.55 45
4699.70 50
4699.86 55
4700.02 60
4700.18 65
4700.33 68
4700.49 70
4700.65 68
4700.80 64
4700.96 57
4701.12 49
4701.28 41
4701.43 34
4701.59 28
4701.75 23
4701.91 19
4702.06 17
4702.22 15
4702.38 15
4702.53 17
4702.69 21
4702.85 27
4703.01 36
4703.16 47
4703.32 59
4703.48 73
4703.64 85
4703.79 96
4703.95 104
4704.11 108
4704.26 109
4704.42 105
4704.58 100
4704.74 93
4704.89 88
4705.05 84
4705.21 83
4705.37 84
4705.52 88
4705.68 93
4705.84 99
4706.00 105
4706.15 110
4706.31 114
4706.47 117
4706.62 120
4706.78 122
4706.94 123
4707.10 124
4707.25 124
4707.41 124
4707.57 124
4707.73 124
4707.88 124
4708.04 124
4708.20 123
4708.36 122
4708.51 118
4708.67 113
4708.83 105
4708.99 95
4709.14 84
4709.30 73
4709.46 64
4709.62 58
4709.77 55
4709.93 58
4710.09 64
4710.24 74
4710.40 85
4710.56 97
4710.72 109
4710.87 119
4711.03 129
4711.19 137
4711.35 144
4711.50 151
4711.66 156
4711.82 161
4711.98 166
4712.13 169
4712.29 172
4712.45 173
4712.61 171
4712.76 166
4712.92 157
4713.08 145
4713.24 131
4713.39 116
4713.55 103
4713.71 91
4713.87 83
4714.02 78
4714.18 75
4714.34 75
4714.50 76
4714.65 78
4714.81 79
4714.97 80
4715.13 80
4715.28 80
4715.44 78
4715.60 75
4715.76 72
4715.91 67
4716.07 62
4716.23 57
4716.39 53
4716.54 50
4716.70 48
4716.86 48
4717.02 49
4717.17 50
4717.33 50
4717.49 49
4717.65 48
4717.80 45
4717.96 42
4718.12 40
4718.28 39
4718.43 40
4718.59 43
4718.75 46
4718.91 48
4719.06 50
4719.22 50
4719.38 49
4719.54 48
4719.69 47
4719.85 47
4720.01 47
4720.17 47
4720.32 47
4720.48 47
4720.64 47
4720.80 48
4720.96 50
4721.11 52
4721.27 54
4721.43 55
4721.59 54
4721.74 51
4721.90 46
4722.06 41
4722.22 36
4722.37 32
4722.53 30
4722.69 29
4722.85 32
4723.00 35
4723.16 41
4723.32 48
4723.48 56
4723.63 65
4723.79 73
4723.95 81
4724.11 87
4724.27 90
4724.42 92
4724.58 91
4724.74 89
4724.90 85
4725.05 80
4725.21 75
4725.37 70
4725.53 67
4725.68 66
4725.84 68
4726.00 75
4726.16 84
4726.32 97
4726.47 111
4726.63 124
4726.79 133
4726.95 137
4727.10 134
4727.26 125
4727.42 112
4727.58 96
4727.73 80
4727.89 67
4728.05 58
4728.21 54
4728.37 53
4728.52 53
4728.68 53
4728.84 51
4729.00 46
4729.15 38
4729.31 28
4729.47 17
4729.63 5
4729.78 0
4729.94 0
4730.10 0
4730.26 0
4730.42 0
4730.57 0
4730.73 0
4730.89 0
4731.05 4
4731.20 9
4731.36 14
4731.52 18
4731.68 21
4731.84 24
4731.99 28
4732.15 33
4732.31 39
4732.47 48
4732.62 57
4732.78 67
4732.94 76
4733.10 83
4733.26 86
4733.41 87
4733.57 85
4733.73 81
4733.89 78
4734.04 77
4734.20 78
4734.36 81
4734.52 86
4734.68 92
4734.83 97
4734.99 102
4735.15 105
4735.31 106
4735.47 107
4735.62 107
4735.78 106
4735.94 107
4736.10 107
4736.25 109
4736.41 112
4736.57 115
4736.73 118
4736.89 119
4737.04 119
4737.20 118
4737.36 114
4737.52 108
4737.68 101
4737.83 94
4737.99 87
4738.15 80
4738.31 74
4738.46 69
4738.62 64
4738.78 61
4738.94 58
4739.10 58
4739.25 58
4739.41 59
4739.57 60
4739.73 62
4739.89 63
4740.04 64
4740.20 65
4740.36 66
4740.52 68
4740.68 71
4740.83 74
4740.99 77
4741.15 80
4741.31 81
4741.47 82
4741.62 81
4741.78 79
4741.94 76
4742.10 73
4742.25 71
4742.41 70
4742.57 70
4742.73 72
4742.89 74
4743.04 76
4743.20 78
4743.36 77
4743.52 74
4743.68 70
4743.83 64
4743.99 58
4744.15 53
4744.31 49
4744.47 47
4744.62 45
4744.78 43
4744.94 39
4745.10 34
4745.26 27
4745.41 19
4745.57 10
4745.73 4
4745.89 1
4746.05 2
4746.20 6
4746.36 14
4746.52 22
4746.68 30
4746.84 37
4746.99 42
4747.15 44
4747.31 44
4747.47 43
4747.63 40
4747.78 37
4747.94 33
4748.10 31
4748.26 29
4748.42 29
4748.57 29
4748.73 32
4748.89 35
4749.05 40
4749.21 46
4749.37 52
4749.52 59
4749.68 65
4749.84 70
4750.00 73
4750.16 74
4750.31 73
4750.47 71
4750.63 68
4750.79 65
4750.95 63
4751.10 62
4751.26 62
4751.42 63
4751.58 63
4751.74 62
4751.89 59
4752.05 55
4752.21 50
4752.37 44
4752.53 39
4752.69 36
4752.84 34
4753.00 34
4753.16 36
4753.32 38
4753.48 41
4753.63 42
4753.79 42
4753.95 41
4754.11 37
4754.27 31
4754.42 24
4754.58 16
4754.74 8
4754.90 0
4755.06 0
4755.22 0
4755.37 0
4755.53 0
4755.69 0
4755.85 0
4756.01 0
4756.16 0
4756.32 6
4756.48 12
4756.64 18
4756.80 24
4756.96 32
4757.11 41
4757.27 51
4757.43 62
4757.59 73
4757.75 81
4757.90 87
4758.06 90
4758.22 90
4758.38 88
4758.54 85
4758.70 83
4758.85 83
4759.01 85
4759.17 89
4759.33 96
4759.49 104
4759.65 113
4759.80 121
4759.96 127
4760.12 132
4760.28 136
4760.44 137
4760.59 135
4760.75 131
4760.91 126
4761.07 118
4761.23 111
4761.39 103
4761.54 96
4761.70 91
4761.86 87
4762.02 87
4762.18 89
4762.34 94
4762.49 103
4762.65 115
4762.81 130
4762.97 146
4763.13 162
4763.29 175
4763.44 184
4763.60 187
4763.76 184
4763.92 176
4764.08 163
4764.24 147
4764.39 130
4764.55 113
4764.71 97
4764.87 82
4765.03 70
4765.19 60
4765.34 53
4765.50 50
4765.66 50
4765.82 53
4765.98 59
4766.14 66
4766.29 74
4766.45 81
4766.61 87
4766.77 92
4766.93 96
4767.09 98
4767.24 98
4767.40 98
4767.56 96
4767.72 92
4767.88 87
4768.04 82
4768.19 77
4768.35 75
4768.51 75
4768.67 79
4768.83 86
4768.99 96
4769.14 108
4769.30 120
4769.46 132
4769.62 141
4769.78 147
4769.94 150
4770.10 150
4770.25 148
4770.41 145
4770.57 141
4770.73 138
4770.89 137
4771.05 136
4771.20 137
4771.36 139
4771.52 141
4771.68 143
4771.84 143
4772.00 141
4772.15 137
4772.31 131
4772.47 126
4772.63 121
4772.79 118
4772.95 118
4773.11 120
4773.26 123
4773.42 127
4773.58 131
4773.74 133
4773.90 135
4774.06 137
4774.21 138
4774.37 140
4774.53 143
4774.69 148
4774.85 155
4775.01 163
4775.17 173
4775.32 182
4775.48 191
4775.64 200
4775.80 207
4775.96 213
4776.12 219
4776.28 223
4776.43 228
4776.59 233
4776.75 237
4776.91 242
4777.07 245
4777.23 248
4777.38 250
4777.54 252
4777.70 254
4777.86 258
4778.02 264
4778.18 273
4778.34 283
4778.49 295
4778.65 307
4778.81 316
4778.97 322
4779.13 325
4779.29 325
4779.45 323
4779.60 320
4779.76 319
4779.92 320
4780.08 323
4780.24 329
4780.40 335
4780.56 342
4780.71 346
4780.87 347
4781.03 344
4781.19 336
4781.35 325
4781.51 311
4781.67 298
4781.82 286
4781.98 277
4782.14 272
4782.30 270
4782.46 272
4782.62 275
4782.78 278
4782.94 281
4783.09 283
4783.25 285
4783.41 288
4783.57 292
4783.73 298
4783.89 305
4784.05 312
4784.20 318
4784.36 323
4784.52 327
4784.68 330
4784.84 334
4785.00 339
4785.16 348
4785.31 359
4785.47 372
4785.63 384
4785.79 395
4785.95 402
4786.11 404
4786.27 402
4786.43 397
4786.58 391
4786.74 386
4786.90 383
4787.06 382
4787.22 383
4787.38 384
4787.54 384
4787.70 383
4787.85 379
4788.01 373
4788.17 366
4788.33 359
4788.49 354
4788.65 354
4788.81 357
4788.97 366
4789.12 377
4789.28 390
4789.44 401
4789.60 409
4789.76 413
4789.92 412
4790.08 408
4790.23 403
4790.39 397
4790.55 392
4790.71 387
4790.87 384
4791.03 380
4791.19 375
4791.35 369
4791.50 363
4791.66 355
4791.82 347
4791.98 339
4792.14 330
4792.30 322
4792.46 313
4792.62 304
4792.78 296
4792.93 290
4793.09 286
4793.25 284
4793.41 286
4793.57 290
4793.73 295
4793.89 300
4794.05 304
4794.20 305
4794.36 304
4794.52 299
4794.68 290
4794.84 278
4795.00 262
4795.16 244
4795.32 225
4795.48 206
4795.63 189
4795.79 176
4795.95 167
4796.11 162
4796.27 161
4796.43 160
4796.59 158
4796.75 152
4796.90 143
4797.06 132
4797.22 121
4797.38 113
4797.54 110
4797.70 114
4797.86 122
4798.02 133
4798.18 145
4798.33 154
4798.49 161
4798.65 163
4798.81 163
4798.97 160
4799.13 157
4799.29 153
4799.45 149
4799.61 144
4799.76 138
4799.92 132
4800.08 127
4800.24 123
4800.40 121
4800.56 121
4800.72 123
4800.88 125
4801.04 125
4801.19 124
4801.35 118
4801.51 110
4801.67 97
4801.83 83
4801.99 67
4802.15 51
4802.31 37
4802.47 25
4802.63 15
4802.78 7
4802.94 1
4803.10 0
4803.26 0
4803.42 0
4803.58 0
4803.74 0
[truncated: 751,852 more chars]
