# Supplementary material for: Methylobacterium Species Promoting Rice and Barley Growth and Interaction Specificity Revealed with Whole-Cell Matrix-Assisted Laser Desorption / Ionization-Time-of-Flight Mass Spectrometry (MALDI-TOF/MS) Analysis
Source: PLoS One. 2015 Jun 8;10(6):e0129509. doi: 10.1371/journal.pone.0129509 (PMC4460032; doi:10.1371/journal.pone.0129509)
Supplement: S3 Data — (ZIP) [file pone.0129509.s003.zip › Supplementary data 3 (ms from barley)/42c.txt]

778.67 0
778.74 0
778.80 0
778.86 0
778.93 0
778.99 0
779.06 0
779.12 0
779.18 0
779.25 0
779.31 0
779.38 0
779.44 0
779.50 0
779.57 0
779.63 0
779.70 0
779.76 0
779.82 0
779.89 0
779.95 0
780.02 0
780.08 0
780.14 0
780.21 0
780.27 0
780.34 0
780.40 0
780.47 0
780.53 0
780.59 0
780.66 0
780.72 0
780.79 0
780.85 0
780.91 0
780.98 0
781.04 0
781.11 0
781.17 0
781.23 0
781.30 0
781.36 0
781.43 0
781.49 0
781.56 0
781.62 0
781.68 0
781.75 0
781.81 0
781.88 0
781.94 0
782.00 0
782.07 0
782.13 0
782.20 0
782.26 0
782.33 0
782.39 0
782.45 0
782.52 0
782.58 0
782.65 0
782.71 0
782.77 0
782.84 0
782.90 0
782.97 0
783.03 0
783.10 0
783.16 0
783.22 0
783.29 0
783.35 0
783.42 0
783.48 0
783.54 0
783.61 0
783.67 0
783.74 0
783.80 0
783.87 0
783.93 0
783.99 0
784.06 0
784.12 0
784.19 0
784.25 0
784.32 0
784.38 0
784.44 0
784.51 0
784.57 0
784.64 0
784.70 0
784.77 0
784.83 0
784.89 0
784.96 0
785.02 0
785.09 0
785.15 0
785.22 0
785.28 0
785.34 0
785.41 0
785.47 0
785.54 0
785.60 0
785.67 0
785.73 0
785.79 0
785.86 0
785.92 0
785.99 0
786.05 0
786.12 0
786.18 0
786.24 0
786.31 0
786.37 0
786.44 0
786.50 0
786.57 0
786.63 0
786.69 0
786.76 0
786.82 0
786.89 0
786.95 0
787.02 0
787.08 0
787.15 0
787.21 0
787.27 0
787.34 0
787.40 0
787.47 0
787.53 0
787.60 0
787.66 0
787.72 0
787.79 0
787.85 0
787.92 0
787.98 0
788.05 0
788.11 0
788.18 0
788.24 0
788.30 0
788.37 0
788.43 0
788.50 0
788.56 0
788.63 0
788.69 0
788.76 0
788.82 0
788.88 0
788.95 0
789.01 0
789.08 0
789.14 0
789.21 0
789.27 0
789.34 0
789.40 0
789.46 0
789.53 0
789.59 0
789.66 0
789.72 0
789.79 0
789.85 0
789.92 0
789.98 0
790.04 0
790.11 0
790.17 0
790.24 0
790.30 0
790.37 0
790.43 0
790.50 0
790.56 0
790.62 0
790.69 0
790.75 0
790.82 0
790.88 0
790.95 0
791.01 0
791.08 0
791.14 0
791.21 0
791.27 0
791.33 0
791.40 0
791.46 0
791.53 0
791.59 0
791.66 0
791.72 0
791.79 0
791.85 0
791.92 0
791.98 0
792.04 0
792.11 0
792.17 0
792.24 0
792.30 0
792.37 0
792.43 0
792.50 0
792.56 0
792.63 0
792.69 0
792.75 0
792.82 0
792.88 0
792.95 0
793.01 0
793.08 0
793.14 0
793.21 0
793.27 0
793.34 0
793.40 0
793.47 0
793.53 0
793.59 0
793.66 0
793.72 0
793.79 0
793.85 0
793.92 0
793.98 0
794.05 0
794.11 0
794.18 0
794.24 0
794.31 0
794.37 0
794.44 0
794.50 0
794.56 0
794.63 0
794.69 0
794.76 0
794.82 0
794.89 0
794.95 0
795.02 0
795.08 0
795.15 0
795.21 0
795.28 0
795.34 0
795.41 0
795.47 0
795.53 0
795.60 0
795.66 0
795.73 0
795.79 0
795.86 0
795.92 0
795.99 0
796.05 0
796.12 0
796.18 0
796.25 0
796.31 0
796.38 0
796.44 0
796.51 0
796.57 0
796.64 0
796.70 0
796.76 0
796.83 0
796.89 0
796.96 0
797.02 0
797.09 0
797.15 0
797.22 0
797.28 0
797.35 0
797.41 0
797.48 0
797.54 0
797.61 0
797.67 0
797.74 0
797.80 0
797.87 0
797.93 0
798.00 0
798.06 0
798.13 0
798.19 0
798.25 0
798.32 0
798.38 0
798.45 0
798.51 0
798.58 0
798.64 0
798.71 0
798.77 0
798.84 0
798.90 0
798.97 0
799.03 0
799.10 0
799.16 0
799.23 0
799.29 0
799.36 0
799.42 0
799.49 0
799.55 0
799.62 0
799.68 0
799.75 0
799.81 0
799.88 0
799.94 0
800.01 0
800.07 0
800.14 0
800.20 0
800.27 0
800.33 0
800.40 0
800.46 0
800.53 0
800.59 0
800.66 0
800.72 0
800.78 0
800.85 0
800.91 0
800.98 0
801.04 0
801.11 0
801.17 0
801.24 0
801.30 0
801.37 0
801.43 0
801.50 0
801.56 0
801.63 0
801.69 0
801.76 0
801.82 0
801.89 0
801.95 0
802.02 0
802.08 0
802.15 0
802.21 0
802.28 0
802.34 0
802.41 0
802.47 0
802.54 0
802.60 0
802.67 0
802.73 0
802.80 0
802.86 0
802.93 0
802.99 0
803.06 0
803.12 0
803.19 0
803.25 0
803.32 0
803.38 0
803.45 0
803.51 0
803.58 0
803.64 0
803.71 0
803.77 0
803.84 0
803.90 0
803.97 0
804.03 0
804.10 0
804.16 0
804.23 0
804.29 0
804.36 0
804.42 0
804.49 0
804.55 0
804.62 0
804.68 0
804.75 0
804.82 0
804.88 0
804.95 0
805.01 0
805.08 0
805.14 0
805.21 0
805.27 0
805.34 0
805.40 0
805.47 0
805.53 0
805.60 0
805.66 0
805.73 0
805.79 0
805.86 0
805.92 0
805.99 0
806.05 0
806.12 0
806.18 0
806.25 0
806.31 0
806.38 0
806.44 0
806.51 0
806.57 0
806.64 0
806.70 0
806.77 0
806.83 0
806.90 0
806.96 0
807.03 0
807.09 0
807.16 0
807.22 0
807.29 0
807.36 0
807.42 0
807.49 0
807.55 0
807.62 0
807.68 0
807.75 0
807.81 0
807.88 0
807.94 0
808.01 0
808.07 0
808.14 0
808.20 0
808.27 0
808.33 0
808.40 0
808.46 0
808.53 0
808.59 0
808.66 0
808.72 0
808.79 0
808.86 0
808.92 0
808.99 0
809.05 0
809.12 0
809.18 0
809.25 0
809.31 0
809.38 0
809.44 0
809.51 0
809.57 0
809.64 0
809.70 0
809.77 0
809.83 0
809.90 0
809.96 0
810.03 0
810.10 0
810.16 0
810.23 0
810.29 0
810.36 0
810.42 0
810.49 0
810.55 0
810.62 0
810.68 0
810.75 0
810.81 0
810.88 0
810.94 0
811.01 0
811.08 0
811.14 0
811.21 0
811.27 0
811.34 0
811.40 0
811.47 0
811.53 0
811.60 0
811.66 0
811.73 0
811.79 0
811.86 0
811.92 0
811.99 0
812.06 0
812.12 0
812.19 0
812.25 0
812.32 0
812.38 0
812.45 0
812.51 0
812.58 0
812.64 0
812.71 0
812.77 0
812.84 0
812.91 0
812.97 0
813.04 0
813.10 0
813.17 0
813.23 0
813.30 0
813.36 0
813.43 0
813.49 0
813.56 0
813.63 0
813.69 0
813.76 0
813.82 0
813.89 0
813.95 0
814.02 0
814.08 0
814.15 0
814.21 0
814.28 0
814.35 0
814.41 0
814.48 0
814.54 0
814.61 0
814.67 0
814.74 0
814.80 0
814.87 0
814.93 0
815.00 0
815.07 0
815.13 0
815.20 0
815.26 0
815.33 0
815.39 0
815.46 0
815.52 0
815.59 0
815.66 0
815.72 0
815.79 0
815.85 0
815.92 0
815.98 0
816.05 0
816.11 0
816.18 0
816.25 0
816.31 0
816.38 0
816.44 0
816.51 0
816.57 0
816.64 0
816.70 0
816.77 0
816.84 0
816.90 0
816.97 0
817.03 0
817.10 0
817.16 0
817.23 0
817.29 0
817.36 0
817.43 0
817.49 0
817.56 0
817.62 0
817.69 0
817.75 0
817.82 0
817.88 0
817.95 0
818.02 0
818.08 0
818.15 0
818.21 0
818.28 0
818.34 0
818.41 0
818.48 0
818.54 0
818.61 0
818.67 0
818.74 0
818.80 0
818.87 0
818.93 0
819.00 0
819.07 0
819.13 0
819.20 0
819.26 0
819.33 0
819.39 0
819.46 0
819.53 0
819.59 0
819.66 0
819.72 0
819.79 0
819.85 0
819.92 0
819.99 0
820.05 0
820.12 0
820.18 0
820.25 0
820.31 0
820.38 0
820.45 0
820.51 0
820.58 0
820.64 0
820.71 0
820.77 0
820.84 0
820.91 0
820.97 0
821.04 0
821.10 0
821.17 0
821.23 0
821.30 0
821.37 0
821.43 0
821.50 0
821.56 0
821.63 0
821.69 0
821.76 0
821.83 0
821.89 0
821.96 0
822.02 0
822.09 0
822.15 0
822.22 0
822.29 0
822.35 0
822.42 0
822.48 0
822.55 0
822.62 0
822.68 0
822.75 0
822.81 0
822.88 0
822.94 0
823.01 0
823.08 0
823.14 0
823.21 0
823.27 0
823.34 0
823.41 0
823.47 0
823.54 0
823.60 0
823.67 0
823.73 0
823.80 0
823.87 0
823.93 0
824.00 0
824.06 0
824.13 0
824.20 0
824.26 0
824.33 0
824.39 0
824.46 0
824.52 0
824.59 0
824.66 0
824.72 0
824.79 0
824.85 0
824.92 0
824.99 0
825.05 0
825.12 0
825.18 0
825.25 0
825.32 0
825.38 0
825.45 0
825.51 0
825.58 0
825.64 0
825.71 0
825.78 0
825.84 0
825.91 0
825.97 0
826.04 0
826.11 0
826.17 0
826.24 0
826.30 0
826.37 0
826.44 0
826.50 0
826.57 0
826.63 0
826.70 0
826.77 0
826.83 0
826.90 0
826.96 0
827.03 0
827.10 0
827.16 0
827.23 0
827.29 0
827.36 0
827.43 0
827.49 0
827.56 0
827.62 0
827.69 0
827.76 0
827.82 0
827.89 0
827.95 0
828.02 0
828.09 0
828.15 0
828.22 0
828.28 0
828.35 0
828.42 0
828.48 0
828.55 0
828.61 0
828.68 0
828.75 0
828.81 0
828.88 0
828.94 0
829.01 0
829.08 0
829.14 0
829.21 0
829.27 0
829.34 0
829.41 0
829.47 0
829.54 0
829.60 0
829.67 0
829.74 0
829.80 0
829.87 0
829.94 0
830.00 0
830.07 0
830.13 0
830.20 0
830.27 0
830.33 0
830.40 0
830.46 0
830.53 0
830.60 0
830.66 0
830.73 0
830.79 0
830.86 0
830.93 0
830.99 0
831.06 0
831.13 0
831.19 0
831.26 0
831.32 0
831.39 0
831.46 0
831.52 0
831.59 0
831.65 0
831.72 0
831.79 0
831.85 0
831.92 0
831.99 0
832.05 0
832.12 0
832.18 0
832.25 0
832.32 0
832.38 0
832.45 0
832.51 0
832.58 0
832.65 0
832.71 0
832.78 0
832.85 0
832.91 0
832.98 0
833.04 0
833.11 0
833.18 0
833.24 0
833.31 0
833.38 0
833.44 0
833.51 0
833.57 0
833.64 0
833.71 0
833.77 0
833.84 0
833.91 0
833.97 0
834.04 0
834.10 0
834.17 0
834.24 0
834.30 0
834.37 0
834.44 0
834.50 0
834.57 0
834.63 0
834.70 0
834.77 0
834.83 0
834.90 0
834.97 0
835.03 0
835.10 0
835.16 0
835.23 0
835.30 0
835.36 0
835.43 0
835.50 0
835.56 0
835.63 0
835.70 0
835.76 0
835.83 0
835.89 0
835.96 0
836.03 0
836.09 0
836.16 0
836.23 0
836.29 0
836.36 0
836.43 0
836.49 0
836.56 0
836.62 0
836.69 0
836.76 0
836.82 0
836.89 0
836.96 0
837.02 0
837.09 0
837.16 0
837.22 0
837.29 0
837.35 0
837.42 0
837.49 0
837.55 0
837.62 0
837.69 0
837.75 0
837.82 0
837.89 0
837.95 0
838.02 0
838.08 0
838.15 0
838.22 0
838.28 0
838.35 0
838.42 0
838.48 0
838.55 0
838.62 0
838.68 0
838.75 0
838.82 0
838.88 0
838.95 0
839.01 0
839.08 0
839.15 0
839.21 0
839.28 0
839.35 0
839.41 0
839.48 0
839.55 0
839.61 0
839.68 0
839.75 0
839.81 0
839.88 0
839.95 0
840.01 0
840.08 0
840.14 0
840.21 0
840.28 0
840.34 0
840.41 0
840.48 0
840.54 0
840.61 0
840.68 0
840.74 0
840.81 0
840.88 0
840.94 0
841.01 0
841.08 0
841.14 0
841.21 0
841.28 0
841.34 0
841.41 0
841.48 0
841.54 0
841.61 0
841.67 0
841.74 0
841.81 0
841.87 0
841.94 0
842.01 0
842.07 0
842.14 0
842.21 0
842.27 0
842.34 0
842.41 0
842.47 0
842.54 0
842.61 0
842.67 0
842.74 0
842.81 0
842.87 0
842.94 0
843.01 0
843.07 0
843.14 0
843.21 0
843.27 0
843.34 0
843.41 0
843.47 0
843.54 0
843.61 0
843.67 0
843.74 0
843.81 0
843.87 0
843.94 0
844.01 0
844.07 0
844.14 0
844.21 0
844.27 0
844.34 0
844.41 0
844.47 0
844.54 0
844.61 0
844.67 0
844.74 0
844.81 0
844.87 0
844.94 0
845.01 0
845.07 0
845.14 0
845.21 0
845.27 0
845.34 0
845.41 0
845.47 0
845.54 0
845.61 0
845.67 0
845.74 0
845.81 0
845.87 0
845.94 0
846.01 0
846.07 0
846.14 0
846.21 0
846.27 0
846.34 0
846.41 0
846.47 0
846.54 0
846.61 0
846.67 0
846.74 0
846.81 0
846.87 0
846.94 0
847.01 0
847.07 0
847.14 0
847.21 0
847.28 0
847.34 0
847.41 0
847.48 0
847.54 0
847.61 0
847.68 0
847.74 0
847.81 0
847.88 0
847.94 0
848.01 0
848.08 0
848.14 0
848.21 0
848.28 0
848.34 0
848.41 0
848.48 0
848.54 0
848.61 0
848.68 0
848.74 0
848.81 0
848.88 0
848.95 0
849.01 0
849.08 0
849.15 0
849.21 0
849.28 0
849.35 0
849.41 0
849.48 0
849.55 0
849.61 0
849.68 0
849.75 0
849.81 0
849.88 0
849.95 0
850.02 0
850.08 0
850.15 0
850.22 0
850.28 0
850.35 0
850.42 0
850.48 0
850.55 0
850.62 0
850.68 0
850.75 0
850.82 0
850.88 0
850.95 0
851.02 0
851.09 0
851.15 0
851.22 0
851.29 0
851.35 0
851.42 0
851.49 0
851.55 0
851.62 0
851.69 0
851.76 0
851.82 0
851.89 0
851.96 0
852.02 0
852.09 0
852.16 0
852.22 0
852.29 0
852.36 0
852.42 0
852.49 0
852.56 0
852.63 0
852.69 0
852.76 0
852.83 0
852.89 0
852.96 0
853.03 0
853.09 0
853.16 0
853.23 0
853.30 0
853.36 0
853.43 0
853.50 0
853.56 0
853.63 0
853.70 0
853.76 0
853.83 0
853.90 0
853.97 0
854.03 0
854.10 0
854.17 0
854.23 0
854.30 0
854.37 0
854.44 0
854.50 0
854.57 0
854.64 0
854.70 0
854.77 0
854.84 0
854.90 0
854.97 0
855.04 0
855.11 0
855.17 0
855.24 0
855.31 0
855.37 0
855.44 0
855.51 0
855.58 0
855.64 0
855.71 0
855.78 0
855.84 0
855.91 0
855.98 0
856.05 0
856.11 0
856.18 0
856.25 0
856.31 0
856.38 0
856.45 0
856.52 0
856.58 0
856.65 0
856.72 0
856.78 0
856.85 0
856.92 0
856.99 0
857.05 0
857.12 0
857.19 0
857.25 0
857.32 0
857.39 0
857.46 0
857.52 0
857.59 0
857.66 0
857.72 0
857.79 0
857.86 0
857.93 0
857.99 0
858.06 0
858.13 0
858.19 0
858.26 0
858.33 0
858.40 0
858.46 0
858.53 0
858.60 0
858.67 0
858.73 0
858.80 0
858.87 0
858.93 0
859.00 0
859.07 0
859.14 0
859.20 0
859.27 0
859.34 0
859.41 0
859.47 0
859.54 0
859.61 0
859.67 0
859.74 0
859.81 0
859.88 0
859.94 0
860.01 0
860.08 0
860.15 0
860.21 0
860.28 0
860.35 0
860.41 0
860.48 0
860.55 0
860.62 0
860.68 0
860.75 0
860.82 0
860.89 0
860.95 0
861.02 0
861.09 0
861.15 0
861.22 0
861.29 0
861.36 0
861.42 0
861.49 0
861.56 0
861.63 0
861.69 0
861.76 0
861.83 0
861.90 0
861.96 0
862.03 0
862.10 0
862.16 0
862.23 0
862.30 0
862.37 0
862.43 0
862.50 0
862.57 0
862.64 0
862.70 0
862.77 0
862.84 0
862.91 0
862.97 0
863.04 0
863.11 0
863.18 0
863.24 0
863.31 0
863.38 0
863.45 0
863.51 0
863.58 0
863.65 0
863.71 0
863.78 0
863.85 0
863.92 0
863.98 0
864.05 0
864.12 0
864.19 0
864.25 0
864.32 0
864.39 0
864.46 0
864.52 0
864.59 0
864.66 0
864.73 0
864.79 0
864.86 0
864.93 0
865.00 0
865.06 0
865.13 0
865.20 0
865.27 0
865.33 0
865.40 0
865.47 0
865.54 0
865.60 0
865.67 0
865.74 0
865.81 0
865.87 0
865.94 0
866.01 0
866.08 0
866.14 0
866.21 0
866.28 0
866.35 0
866.41 0
866.48 0
866.55 0
866.62 0
866.68 0
866.75 0
866.82 0
866.89 0
866.95 0
867.02 0
867.09 0
867.16 0
867.22 0
867.29 0
867.36 0
867.43 0
867.49 0
867.56 0
867.63 0
867.70 0
867.76 0
867.83 0
867.90 0
867.97 0
868.04 0
868.10 0
868.17 0
868.24 0
868.31 0
868.37 0
868.44 0
868.51 0
868.58 0
868.64 0
868.71 0
868.78 0
868.85 0
868.91 0
868.98 0
869.05 0
869.12 0
869.18 0
869.25 0
869.32 0
869.39 0
869.46 0
869.52 0
869.59 0
869.66 0
869.73 0
869.79 0
869.86 0
869.93 0
870.00 0
870.06 0
870.13 0
870.20 0
870.27 0
870.33 0
870.40 0
870.47 0
870.54 0
870.61 0
870.67 0
870.74 0
870.81 0
870.88 0
870.94 0
871.01 0
871.08 0
871.15 0
871.22 0
871.28 0
871.35 0
871.42 0
871.49 0
871.55 0
871.62 0
871.69 0
871.76 0
871.82 0
871.89 0
871.96 0
872.03 0
872.10 0
872.16 0
872.23 0
872.30 0
872.37 0
872.43 0
872.50 0
872.57 0
872.64 0
872.71 0
872.77 0
872.84 0
872.91 0
872.98 0
873.04 0
873.11 0
873.18 0
873.25 0
873.32 0
873.38 0
873.45 0
873.52 0
873.59 0
873.65 0
873.72 0
873.79 0
873.86 0
873.93 0
873.99 0
874.06 0
874.13 0
874.20 0
874.26 0
874.33 0
874.40 0
874.47 0
874.54 0
874.60 0
874.67 0
874.74 0
874.81 0
874.88 0
874.94 0
875.01 0
875.08 0
875.15 0
875.21 0
875.28 0
875.35 0
875.42 0
875.49 0
875.55 0
875.62 0
875.69 0
875.76 0
875.83 0
875.89 0
875.96 0
876.03 0
876.10 0
876.17 0
876.23 0
876.30 0
876.37 0
876.44 0
876.50 0
876.57 0
876.64 0
876.71 0
876.78 0
876.84 0
876.91 0
876.98 0
877.05 0
877.12 0
877.18 0
877.25 0
877.32 0
877.39 0
877.46 0
877.52 0
877.59 0
877.66 0
877.73 0
877.80 0
877.86 0
877.93 0
878.00 0
878.07 0
878.14 0
878.20 0
878.27 0
878.34 0
878.41 0
878.48 0
878.54 0
878.61 0
878.68 0
878.75 0
878.82 0
878.88 0
878.95 0
879.02 0
879.09 0
879.16 0
879.22 0
879.29 0
879.36 0
879.43 0
879.50 0
879.56 0
879.63 0
879.70 0
879.77 0
879.84 0
879.90 0
879.97 0
880.04 0
880.11 0
880.18 0
880.24 0
880.31 0
880.38 0
880.45 0
880.52 0
880.58 0
880.65 0
880.72 0
880.79 0
880.86 0
880.93 0
880.99 0
881.06 0
881.13 0
881.20 0
881.27 0
881.33 0
881.40 0
881.47 0
881.54 0
881.61 0
881.67 0
881.74 0
881.81 0
881.88 0
881.95 0
882.02 0
882.08 0
882.15 0
882.22 0
882.29 0
882.36 0
882.42 0
882.49 0
882.56 0
882.63 0
882.70 0
882.76 0
882.83 0
882.90 0
882.97 0
883.04 0
883.11 0
883.17 0
883.24 0
883.31 0
883.38 0
883.45 0
883.51 0
883.58 0
883.65 0
883.72 0
883.79 0
883.86 0
883.92 0
883.99 0
884.06 0
884.13 0
884.20 0
884.26 0
884.33 0
884.40 0
884.47 0
884.54 0
884.61 0
884.67 0
884.74 0
884.81 0
884.88 0
884.95 0
885.02 0
885.08 0
885.15 0
885.22 0
885.29 0
885.36 0
885.43 0
885.49 0
885.56 0
885.63 0
885.70 0
885.77 0
885.83 0
885.90 0
885.97 0
886.04 0
886.11 0
886.18 0
886.24 0
886.31 0
886.38 0
886.45 0
886.52 0
886.59 0
886.65 0
886.72 0
886.79 0
886.86 0
886.93 0
887.00 0
887.06 0
887.13 0
887.20 0
887.27 0
887.34 0
887.41 0
887.47 0
887.54 0
887.61 0
887.68 0
887.75 0
887.82 0
887.88 0
887.95 0
888.02 0
888.09 0
888.16 0
888.23 0
888.29 0
888.36 0
888.43 0
888.50 0
888.57 0
888.64 0
888.70 0
888.77 0
888.84 0
888.91 0
888.98 0
889.05 0
889.12 0
889.18 0
889.25 0
889.32 0
889.39 0
889.46 0
889.53 0
889.59 0
889.66 0
889.73 0
889.80 0
889.87 0
889.94 0
890.00 0
890.07 0
890.14 0
890.21 0
890.28 0
890.35 0
890.42 0
890.48 0
890.55 0
890.62 0
890.69 0
890.76 0
890.83 0
890.89 0
890.96 0
891.03 0
891.10 0
891.17 0
891.24 0
891.31 0
891.37 0
891.44 0
891.51 0
891.58 0
891.65 0
891.72 0
891.79 0
891.85 0
891.92 0
891.99 0
892.06 0
892.13 0
892.20 0
892.26 0
892.33 0
892.40 0
892.47 0
892.54 0
892.61 0
892.68 0
892.74 0
892.81 0
892.88 0
892.95 0
893.02 0
893.09 0
893.16 0
893.22 0
893.29 0
893.36 0
893.43 0
893.50 0
893.57 0
893.64 0
893.70 0
893.77 0
893.84 0
893.91 0
893.98 0
894.05 0
894.12 0
894.18 0
894.25 0
894.32 0
894.39 0
894.46 0
894.53 0
894.60 0
894.66 0
894.73 0
894.80 0
894.87 0
894.94 0
895.01 0
895.08 0
895.15 0
895.21 0
895.28 0
895.35 0
895.42 0
895.49 0
895.56 0
895.63 0
895.69 0
895.76 0
895.83 0
895.90 0
895.97 0
896.04 0
896.11 0
896.18 0
896.24 0
896.31 0
896.38 0
896.45 0
896.52 0
896.59 0
896.66 0
896.72 0
896.79 0
896.86 0
896.93 0
897.00 0
897.07 0
897.14 0
897.21 0
897.27 0
897.34 0
897.41 0
897.48 0
897.55 0
897.62 0
897.69 0
897.76 0
897.82 0
897.89 0
897.96 0
898.03 0
898.10 0
898.17 0
898.24 0
898.31 0
898.37 0
898.44 0
898.51 0
898.58 0
898.65 0
898.72 0
898.79 0
898.86 0
898.92 0
898.99 0
899.06 0
899.13 0
899.20 0
899.27 0
899.34 0
899.41 0
899.47 0
899.54 0
899.61 0
899.68 0
899.75 0
899.82 0
899.89 0
899.96 0
900.03 0
900.09 0
900.16 0
900.23 0
900.30 0
900.37 0
900.44 0
900.51 0
900.58 0
900.64 0
900.71 0
900.78 0
900.85 0
900.92 0
900.99 0
901.06 0
901.13 0
901.20 0
901.26 0
901.33 0
901.40 0
901.47 0
901.54 0
901.61 0
901.68 0
901.75 0
901.82 0
901.88 0
901.95 0
902.02 0
902.09 0
902.16 0
902.23 0
902.30 0
902.37 0
902.44 0
902.50 0
902.57 0
902.64 0
902.71 0
902.78 0
902.85 0
902.92 0
902.99 0
903.06 0
903.13 0
903.19 0
903.26 0
903.33 0
903.40 0
903.47 0
903.54 0
903.61 0
903.68 0
903.75 0
903.81 0
903.88 0
903.95 0
904.02 0
904.09 0
904.16 0
904.23 0
904.30 0
904.37 0
904.44 0
904.50 0
904.57 0
904.64 0
904.71 0
904.78 0
904.85 0
904.92 0
904.99 0
905.06 0
905.13 0
905.19 0
905.26 0
905.33 0
905.40 0
905.47 0
905.54 0
905.61 0
905.68 0
905.75 0
905.82 0
905.89 0
905.95 0
906.02 0
906.09 0
906.16 0
906.23 0
906.30 0
906.37 0
906.44 0
906.51 0
906.58 0
906.64 0
906.71 0
906.78 0
906.85 0
906.92 0
906.99 0
907.06 0
907.13 0
907.20 0
907.27 0
907.34 0
907.40 0
907.47 0
907.54 0
907.61 0
907.68 0
907.75 0
907.82 0
907.89 0
907.96 0
908.03 0
908.10 0
908.17 0
908.23 0
908.30 0
908.37 0
908.44 0
908.51 0
908.58 0
908.65 0
908.72 0
908.79 0
908.86 0
908.93 0
908.99 0
909.06 0
909.13 0
909.20 0
909.27 0
909.34 0
909.41 0
909.48 0
909.55 0
909.62 0
909.69 0
909.76 0
909.83 0
909.89 0
909.96 0
910.03 0
910.10 0
910.17 0
910.24 0
910.31 0
910.38 0
910.45 0
910.52 0
910.59 0
910.66 0
910.72 0
910.79 0
910.86 0
910.93 0
911.00 0
911.07 0
911.14 0
911.21 0
911.28 0
911.35 0
911.42 0
911.49 0
911.56 0
911.63 0
911.69 0
911.76 0
911.83 0
911.90 0
911.97 0
912.04 0
912.11 0
912.18 0
912.25 0
912.32 0
912.39 0
912.46 0
912.53 0
912.60 0
912.66 0
912.73 0
912.80 0
912.87 0
912.94 0
913.01 0
913.08 0
913.15 0
913.22 0
913.29 0
913.36 0
913.43 0
913.50 0
913.57 0
913.64 0
913.70 0
913.77 0
913.84 0
913.91 0
913.98 0
914.05 0
914.12 0
914.19 0
914.26 0
914.33 0
914.40 0
914.47 0
914.54 0
914.61 0
914.68 0
914.74 0
914.81 0
914.88 0
914.95 0
915.02 0
915.09 0
915.16 0
915.23 0
915.30 0
915.37 0
915.44 0
915.51 0
915.58 0
915.65 0
915.72 0
915.79 0
915.86 0
915.92 0
915.99 0
916.06 0
916.13 0
916.20 0
916.27 0
916.34 0
916.41 0
916.48 0
916.55 0
916.62 0
916.69 0
916.76 0
916.83 0
916.90 0
916.97 0
917.04 0
917.11 0
917.18 0
917.24 0
917.31 0
917.38 0
917.45 0
917.52 0
917.59 0
917.66 0
917.73 0
917.80 0
917.87 0
917.94 0
918.01 0
918.08 0
918.15 0
918.22 0
918.29 0
918.36 0
918.43 0
918.50 0
918.57 0
918.63 0
918.70 0
918.77 0
918.84 0
918.91 0
918.98 0
919.05 0
919.12 0
919.19 0
919.26 0
919.33 0
919.40 0
919.47 0
919.54 0
919.61 0
919.68 0
919.75 0
919.82 0
919.89 0
919.96 0
920.03 0
920.10 0
920.17 0
920.23 0
920.30 0
920.37 0
920.44 0
920.51 0
920.58 0
920.65 0
920.72 0
920.79 0
920.86 0
920.93 0
921.00 0
921.07 0
921.14 0
921.21 0
921.28 0
921.35 0
921.42 0
921.49 0
921.56 0
921.63 0
921.70 0
921.77 0
921.84 0
921.91 0
921.98 0
922.04 0
922.11 0
922.18 0
922.25 0
922.32 0
922.39 0
922.46 0
922.53 0
922.60 0
922.67 0
922.74 0
922.81 0
922.88 0
922.95 0
923.02 0
923.09 0
923.16 0
923.23 0
923.30 0
923.37 0
923.44 0
923.51 0
923.58 0
923.65 0
923.72 0
923.79 0
923.86 0
923.93 0
924.00 0
924.07 0
924.14 0
924.21 0
924.28 0
924.35 0
924.42 0
924.48 0
924.55 0
924.62 0
924.69 0
924.76 0
924.83 0
924.90 0
924.97 0
925.04 0
925.11 0
925.18 0
925.25 0
925.32 0
925.39 0
925.46 0
925.53 0
925.60 0
925.67 0
925.74 0
925.81 0
925.88 0
925.95 0
926.02 0
926.09 0
926.16 0
926.23 0
926.30 0
926.37 0
926.44 0
926.51 0
926.58 0
926.65 0
926.72 0
926.79 0
926.86 0
926.93 0
927.00 0
927.07 0
927.14 0
927.21 0
927.28 0
927.35 0
927.42 0
927.49 0
927.56 0
927.63 0
927.70 0
927.77 0
927.84 0
927.91 0
927.98 0
928.05 0
928.12 0
928.19 0
928.26 0
928.33 0
928.40 0
928.47 0
928.53 0
928.60 0
928.67 0
928.74 0
928.81 0
928.88 0
928.95 0
929.02 0
929.09 0
929.16 0
929.23 0
929.30 0
929.37 0
929.44 0
929.51 0
929.58 0
929.65 0
929.72 0
929.79 0
929.86 0
929.93 0
930.00 0
930.07 0
930.14 0
930.21 0
930.28 0
930.35 0
930.42 0
930.49 0
930.56 0
930.63 0
930.70 0
930.77 0
930.84 0
930.91 0
930.98 0
931.05 0
931.12 0
931.19 0
931.26 0
931.33 0
931.40 0
931.47 0
931.54 0
931.61 0
931.68 0
931.75 0
931.82 0
931.89 0
931.96 0
932.03 0
932.10 0
932.17 0
932.24 0
932.31 0
932.38 0
932.45 0
932.52 0
932.59 0
932.66 0
932.73 0
932.80 0
932.87 0
932.94 0
933.01 0
933.08 0
933.15 0
933.22 0
933.29 0
933.36 0
933.43 0
933.51 0
933.58 0
933.65 0
933.72 0
933.79 0
933.86 0
933.93 0
934.00 0
934.07 0
934.14 0
934.21 0
934.28 0
934.35 0
934.42 0
934.49 0
934.56 0
934.63 0
934.70 0
934.77 0
934.84 0
934.91 0
934.98 0
935.05 0
935.12 0
935.19 0
935.26 0
935.33 0
935.40 0
935.47 0
935.54 0
935.61 0
935.68 0
935.75 0
935.82 0
935.89 0
935.96 0
936.03 0
936.10 0
936.17 0
936.24 0
936.31 0
936.38 0
936.45 0
936.52 0
936.59 0
936.66 0
936.73 0
936.80 0
936.87 0
936.94 0
937.01 0
937.08 0
937.15 0
937.22 0
937.29 0
937.36 0
937.43 0
937.50 0
937.57 0
937.65 0
937.72 0
937.79 0
937.86 0
937.93 0
938.00 0
938.07 0
938.14 0
938.21 0
938.28 0
938.35 0
938.42 0
938.49 0
938.56 0
938.63 0
938.70 0
938.77 0
938.84 0
938.91 0
938.98 0
939.05 0
939.12 0
939.19 0
939.26 0
939.33 0
939.40 0
939.47 0
939.54 0
939.61 0
939.68 0
939.75 0
939.82 0
939.89 0
939.96 0
940.04 0
940.11 0
940.18 0
940.25 0
940.32 0
940.39 0
940.46 0
940.53 0
940.60 0
940.67 0
940.74 0
940.81 0
940.88 0
940.95 0
941.02 0
941.09 0
941.16 0
941.23 0
941.30 0
941.37 0
941.44 0
941.51 0
941.58 0
941.65 0
941.72 0
941.79 0
941.86 0
941.94 0
942.01 0
942.08 0
942.15 0
942.22 0
942.29 0
942.36 0
942.43 0
942.50 0
942.57 0
942.64 0
942.71 0
942.78 0
942.85 0
942.92 0
942.99 0
943.06 0
943.13 0
943.20 0
943.27 0
943.34 0
943.41 0
943.48 0
943.56 0
943.63 0
943.70 0
943.77 0
943.84 0
943.91 0
943.98 0
944.05 0
944.12 0
944.19 0
944.26 0
944.33 0
944.40 0
944.47 0
944.54 0
944.61 0
944.68 0
944.75 0
944.82 0
944.89 0
944.97 0
945.04 0
945.11 0
945.18 0
945.25 0
945.32 0
945.39 0
945.46 0
945.53 0
945.60 0
945.67 0
945.74 0
945.81 0
945.88 0
945.95 0
946.02 0
946.09 0
946.16 0
946.24 0
946.31 0
946.38 0
946.45 0
946.52 0
946.59 0
946.66 0
946.73 0
946.80 0
946.87 0
946.94 0
947.01 0
947.08 0
947.15 0
947.22 0
947.29 0
947.36 0
947.44 0
947.51 0
947.58 0
947.65 0
947.72 0
947.79 0
947.86 0
947.93 0
948.00 0
948.07 0
948.14 0
948.21 0
948.28 0
948.35 0
948.42 0
948.49 0
948.57 0
948.64 0
948.71 0
948.78 0
948.85 0
948.92 0
948.99 0
949.06 0
949.13 0
949.20 0
949.27 0
949.34 0
949.41 0
949.48 0
949.55 0
949.63 0
949.70 0
949.77 0
949.84 0
949.91 0
949.98 0
950.05 0
950.12 0
950.19 0
950.26 0
950.33 0
950.40 0
950.47 0
950.54 0
950.62 0
950.69 0
950.76 0
950.83 0
950.90 0
950.97 0
951.04 0
951.11 0
951.18 0
951.25 0
951.32 0
951.39 0
951.46 0
951.54 0
951.61 0
951.68 0
951.75 0
951.82 0
951.89 0
951.96 0
952.03 0
952.10 0
952.17 0
952.24 0
952.31 0
952.38 0
952.46 0
952.53 0
952.60 0
952.67 0
952.74 0
952.81 0
952.88 0
952.95 0
953.02 0
953.09 0
953.16 0
953.23 0
953.31 0
953.38 0
953.45 0
953.52 0
953.59 0
953.66 0
953.73 0
953.80 0
953.87 0
953.94 0
954.01 0
954.08 0
954.16 0
954.23 0
954.30 0
954.37 0
954.44 0
954.51 0
954.58 0
954.65 0
954.72 0
954.79 0
954.86 0
954.94 0
955.01 0
955.08 0
955.15 0
955.22 0
955.29 0
955.36 0
955.43 0
955.50 0
955.57 0
955.64 0
955.72 0
955.79 0
955.86 0
955.93 0
956.00 0
956.07 0
956.14 0
956.21 0
956.28 0
956.35 0
956.42 0
956.50 0
956.57 0
956.64 0
956.71 0
956.78 0
956.85 0
956.92 0
956.99 0
957.06 0
957.13 0
957.21 0
957.28 0
957.35 0
957.42 0
957.49 0
957.56 0
957.63 0
957.70 0
957.77 0
957.84 0
957.92 0
957.99 0
958.06 0
958.13 0
958.20 0
958.27 0
958.34 0
958.41 0
958.48 0
958.55 0
958.63 0
958.70 0
958.77 0
958.84 0
958.91 0
958.98 0
959.05 0
959.12 0
959.19 0
959.26 0
959.34 0
959.41 0
959.48 0
959.55 0
959.62 0
959.69 0
959.76 0
959.83 0
959.90 0
959.98 0
960.05 0
960.12 0
960.19 0
960.26 0
960.33 0
960.40 0
960.47 0
960.54 0
960.62 0
960.69 0
960.76 0
960.83 0
960.90 0
960.97 0
961.04 0
961.11 0
961.18 0
961.26 0
961.33 0
961.40 0
961.47 0
961.54 0
961.61 0
961.68 0
961.75 0
961.82 0
961.90 0
961.97 0
962.04 0
962.11 0
962.18 0
962.25 0
962.32 0
962.39 0
962.46 0
962.54 0
962.61 0
962.68 0
962.75 0
962.82 0
962.89 0
962.96 0
963.03 0
963.11 0
963.18 0
963.25 0
963.32 0
963.39 0
963.46 0
963.53 0
963.60 0
963.68 0
963.75 0
963.82 0
963.89 0
963.96 0
964.03 0
964.10 0
964.17 0
964.24 0
964.32 0
964.39 0
964.46 0
964.53 0
964.60 0
964.67 0
964.74 0
964.81 0
964.89 0
964.96 0
965.03 0
965.10 0
965.17 0
965.24 0
965.31 0
965.39 0
965.46 0
965.53 0
965.60 0
965.67 0
965.74 0
965.81 0
965.88 0
965.96 0
966.03 0
966.10 0
966.17 0
966.24 0
966.31 0
966.38 0
966.45 0
966.53 0
966.60 0
966.67 0
966.74 0
966.81 0
966.88 0
966.95 0
967.03 0
967.10 0
967.17 0
967.24 0
967.31 0
967.38 0
967.45 0
967.52 0
967.60 0
967.67 0
967.74 0
967.81 0
967.88 0
967.95 0
968.02 0
968.10 0
968.17 0
968.24 0
968.31 0
968.38 0
968.45 0
968.52 0
968.60 0
968.67 0
968.74 0
968.81 0
968.88 0
968.95 0
969.02 0
969.10 0
969.17 0
969.24 0
969.31 0
969.38 0
969.45 0
969.52 0
969.60 0
969.67 0
969.74 0
969.81 0
969.88 0
969.95 0
970.02 0
970.10 0
970.17 0
970.24 0
970.31 0
970.38 0
970.45 0
970.52 0
970.60 0
970.67 0
970.74 0
970.81 0
970.88 0
970.95 0
971.02 0
971.10 0
971.17 0
971.24 0
971.31 0
971.38 0
971.45 0
971.52 0
971.60 0
971.67 0
971.74 0
971.81 0
971.88 0
971.95 0
972.03 0
972.10 0
972.17 0
972.24 0
972.31 0
972.38 0
972.45 0
972.53 0
972.60 0
972.67 0
972.74 0
972.81 0
972.88 0
972.96 0
973.03 0
973.10 0
973.17 0
973.24 0
973.31 0
973.39 0
973.46 0
973.53 0
973.60 0
973.67 0
973.74 0
973.81 0
973.89 0
973.96 0
974.03 0
974.10 0
974.17 0
974.24 0
974.32 0
974.39 0
974.46 0
974.53 0
974.60 0
974.67 0
974.75 0
974.82 0
974.89 0
974.96 0
975.03 0
975.10 0
975.18 0
975.25 0
975.32 0
975.39 0
975.46 0
975.53 0
975.61 0
975.68 0
975.75 0
975.82 0
975.89 0
975.96 0
976.04 0
976.11 0
976.18 0
976.25 0
976.32 0
976.39 0
976.47 0
976.54 0
976.61 0
976.68 0
976.75 0
976.82 0
976.90 0
976.97 0
977.04 0
977.11 0
977.18 0
977.25 0
977.33 0
977.40 0
977.47 0
977.54 0
977.61 0
977.68 0
977.76 0
977.83 0
977.90 0
977.97 0
978.04 0
978.11 0
978.19 0
978.26 0
978.33 0
978.40 0
978.47 0
978.55 0
978.62 0
978.69 0
978.76 0
978.83 0
978.90 0
978.98 0
979.05 0
979.12 0
979.19 0
979.26 0
979.33 0
979.41 0
979.48 0
979.55 0
979.62 0
979.69 0
979.77 0
979.84 0
979.91 0
979.98 0
980.05 0
980.12 0
980.20 0
980.27 0
980.34 0
980.41 0
980.48 0
980.56 0
980.63 0
980.70 0
980.77 0
980.84 0
980.91 0
980.99 0
981.06 0
981.13 0
981.20 0
981.27 0
981.35 0
981.42 0
981.49 0
981.56 0
981.63 0
981.71 0
981.78 0
981.85 0
981.92 0
981.99 0
982.06 0
982.14 0
982.21 0
982.28 0
982.35 0
982.42 0
982.50 0
982.57 0
982.64 0
982.71 0
982.78 0
982.86 0
982.93 0
983.00 0
983.07 0
983.14 0
983.22 0
983.29 0
983.36 0
983.43 0
983.50 0
983.58 0
983.65 0
983.72 0
983.79 0
983.86 0
983.94 0
984.01 0
984.08 0
984.15 0
984.22 0
984.29 0
984.37 0
984.44 0
984.51 0
984.58 0
984.65 0
984.73 0
984.80 0
984.87 0
984.94 0
985.01 0
985.09 0
985.16 0
985.23 0
985.30 0
985.37 0
985.45 0
985.52 0
985.59 0
985.66 0
985.73 0
985.81 0
985.88 0
985.95 0
986.02 0
986.10 0
986.17 0
986.24 0
986.31 0
986.38 0
986.46 0
986.53 0
986.60 0
986.67 0
986.74 0
986.82 0
986.89 0
986.96 0
987.03 0
987.10 0
987.18 0
987.25 0
987.32 0
987.39 0
987.46 0
987.54 0
987.61 0
987.68 0
987.75 0
987.82 0
987.90 0
987.97 0
988.04 0
988.11 0
988.19 0
988.26 0
988.33 0
988.40 0
988.47 0
988.55 0
988.62 0
988.69 0
988.76 0
988.83 0
988.91 0
988.98 0
989.05 0
989.12 0
989.20 0
989.27 0
989.34 0
989.41 0
989.48 0
989.56 0
989.63 0
989.70 0
989.77 0
989.84 0
989.92 0
989.99 0
990.06 0
990.13 0
990.21 0
990.28 0
990.35 0
990.42 0
990.49 0
990.57 0
990.64 0
990.71 0
990.78 0
990.86 0
990.93 0
991.00 0
991.07 0
991.14 0
991.22 0
991.29 0
991.36 0
991.43 0
991.51 0
991.58 0
991.65 0
991.72 0
991.79 0
991.87 0
991.94 0
992.01 0
992.08 0
992.16 0
992.23 0
992.30 0
992.37 0
992.44 0
992.52 0
992.59 0
992.66 0
992.73 0
992.81 0
992.88 0
992.95 0
993.02 0
993.10 0
993.17 0
993.24 0
993.31 0
993.38 0
993.46 0
993.53 0
993.60 0
993.67 0
993.75 0
993.82 0
993.89 0
993.96 0
994.04 0
994.11 0
994.18 0
994.25 0
994.32 0
994.40 0
994.47 0
994.54 0
994.61 0
994.69 0
994.76 0
994.83 0
994.90 0
994.98 0
995.05 0
995.12 0
995.19 0
995.27 0
995.34 0
995.41 0
995.48 0
995.56 0
995.63 0
995.70 0
995.77 0
995.84 0
995.92 0
995.99 0
996.06 0
996.13 0
996.21 0
996.28 0
996.35 0
996.42 0
996.50 0
996.57 0
996.64 0
996.71 0
996.79 0
996.86 0
996.93 0
997.00 0
997.08 0
997.15 0
997.22 0
997.29 0
997.37 0
997.44 0
997.51 0
997.58 0
997.66 0
997.73 0
997.80 0
997.87 0
997.95 0
998.02 0
998.09 0
998.16 0
998.24 0
998.31 0
998.38 0
998.45 0
998.53 0
998.60 0
998.67 0
998.74 0
998.82 0
998.89 0
998.96 0
999.03 0
999.11 0
999.18 0
999.25 0
999.32 1
999.40 1
999.47 1
999.54 1
999.61 1
999.69 1
999.76 1
999.83 1
999.90 1
999.98 1
1000.05 1
1000.12 1
1000.19 0
1000.27 0
1000.34 0
1000.41 0
1000.48 0
1000.56 0
1000.63 0
1000.70 0
1000.77 0
1000.85 0
1000.92 0
1000.99 0
1001.06 0
1001.14 0
1001.21 0
1001.28 1
1001.35 1
1001.43 1
1001.50 1
1001.57 1
1001.64 1
1001.72 1
1001.79 1
1001.86 1
1001.94 1
1002.01 1
1002.08 1
1002.15 1
1002.23 1
1002.30 1
1002.37 1
1002.44 1
1002.52 1
1002.59 1
1002.66 0
1002.73 0
1002.81 0
1002.88 0
1002.95 0
1003.02 0
1003.10 0
1003.17 0
1003.24 0
1003.32 0
1003.39 0
1003.46 0
1003.53 0
1003.61 0
1003.68 0
1003.75 0
1003.82 0
1003.90 0
1003.97 0
1004.04 0
1004.11 0
1004.19 0
1004.26 0
1004.33 0
1004.41 0
1004.48 0
1004.55 0
1004.62 0
1004.70 0
1004.77 0
1004.84 0
1004.91 0
1004.99 0
1005.06 0
1005.13 0
1005.21 0
1005.28 0
1005.35 0
1005.42 0
1005.50 0
1005.57 0
1005.64 0
1005.71 0
1005.79 0
1005.86 0
1005.93 0
1006.01 0
1006.08 0
1006.15 0
1006.22 0
1006.30 0
1006.37 0
1006.44 0
1006.52 0
1006.59 0
1006.66 0
1006.73 0
1006.81 0
1006.88 0
1006.95 0
1007.02 0
1007.10 1
1007.17 1
1007.24 1
1007.32 1
1007.39 1
1007.46 1
1007.53 1
1007.61 0
1007.68 0
1007.75 0
1007.83 0
1007.90 0
1007.97 0
1008.04 0
1008.12 0
1008.19 0
1008.26 0
1008.34 0
1008.41 0
1008.48 0
1008.55 0
1008.63 0
1008.70 0
1008.77 0
1008.85 0
1008.92 0
1008.99 0
1009.06 0
1009.14 0
1009.21 0
1009.28 0
1009.36 0
1009.43 0
1009.50 0
1009.57 0
1009.65 0
1009.72 0
1009.79 0
1009.87 0
1009.94 0
1010.01 0
1010.08 1
1010.16 1
1010.23 1
1010.30 1
1010.38 1
1010.45 1
1010.52 1
1010.60 1
1010.67 1
1010.74 1
1010.81 1
1010.89 1
1010.96 1
1011.03 0
1011.11 0
1011.18 0
1011.25 0
1011.32 0
1011.40 0
1011.47 0
1011.54 0
1011.62 0
1011.69 1
1011.76 1
1011.84 1
1011.91 1
1011.98 1
1012.05 1
1012.13 1
1012.20 1
1012.27 1
1012.35 0
1012.42 0
1012.49 0
1012.57 0
1012.64 0
1012.71 0
1012.78 0
1012.86 0
1012.93 0
1013.00 0
1013.08 0
1013.15 0
1013.22 1
1013.30 1
1013.37 0
1013.44 0
1013.51 0
1013.59 0
1013.66 0
1013.73 0
1013.81 0
1013.88 1
1013.95 1
1014.03 1
1014.10 1
1014.17 1
1014.25 1
1014.32 1
1014.39 1
1014.46 1
1014.54 0
1014.61 0
1014.68 0
1014.76 0
1014.83 0
1014.90 0
1014.98 0
1015.05 0
1015.12 0
1015.20 0
1015.27 0
1015.34 0
1015.41 0
1015.49 0
1015.56 1
1015.63 1
1015.71 1
1015.78 1
1015.85 1
1015.93 1
1016.00 1
1016.07 1
1016.15 1
1016.22 1
1016.29 1
1016.37 1
1016.44 1
1016.51 1
1016.58 1
1016.66 1
1016.73 1
1016.80 1
1016.88 1
1016.95 1
1017.02 1
1017.10 1
1017.17 1
1017.24 1
1017.32 1
1017.39 1
1017.46 1
1017.54 0
1017.61 0
1017.68 0
1017.76 0
1017.83 0
1017.90 0
1017.97 0
1018.05 0
1018.12 1
1018.19 1
1018.27 1
1018.34 1
1018.41 2
1018.49 2
1018.56 2
1018.63 2
1018.71 2
1018.78 2
1018.85 1
1018.93 1
1019.00 1
1019.07 1
1019.15 1
1019.22 1
1019.29 1
1019.37 2
1019.44 2
1019.51 2
1019.59 2
1019.66 2
1019.73 2
1019.81 1
1019.88 1
1019.95 1
1020.03 1
1020.10 1
1020.17 1
1020.25 1
1020.32 1
1020.39 1
1020.46 1
1020.54 1
1020.61 1
1020.68 1
1020.76 1
1020.83 1
1020.90 1
1020.98 1
1021.05 1
1021.12 1
1021.20 1
1021.27 1
1021.34 1
1021.42 1
1021.49 1
1021.56 1
1021.64 1
1021.71 1
1021.78 1
1021.86 1
1021.93 1
1022.00 1
1022.08 1
1022.15 1
1022.22 1
1022.30 1
1022.37 1
1022.44 2
1022.52 2
1022.59 2
1022.66 2
1022.74 2
1022.81 1
1022.88 1
1022.96 1
1023.03 1
1023.10 1
1023.18 1
1023.25 2
1023.33 2
1023.40 2
1023.47 2
1023.55 2
1023.62 2
1023.69 1
1023.77 1
1023.84 1
1023.91 1
1023.99 1
1024.06 2
1024.13 2
1024.21 2
1024.28 2
1024.35 3
1024.43 3
1024.50 2
1024.57 2
1024.65 2
1024.72 2
1024.79 1
1024.87 1
1024.94 1
1025.01 1
1025.09 1
1025.16 0
1025.23 0
1025.31 0
1025.38 0
1025.45 1
1025.53 1
1025.60 1
1025.67 1
1025.75 1
1025.82 1
1025.90 0
1025.97 0
1026.04 0
1026.12 0
1026.19 0
1026.26 0
1026.34 0
1026.41 0
1026.48 0
1026.56 0
1026.63 0
1026.70 0
1026.78 0
1026.85 0
1026.92 0
1027.00 0
1027.07 1
1027.14 1
1027.22 1
1027.29 1
1027.37 1
1027.44 1
1027.51 1
1027.59 2
1027.66 2
1027.73 2
1027.81 2
1027.88 2
1027.95 1
1028.03 1
1028.10 1
1028.17 1
1028.25 2
1028.32 2
1028.40 2
1028.47 2
1028.54 2
1028.62 2
1028.69 2
1028.76 2
1028.84 2
1028.91 2
1028.98 2
1029.06 2
1029.13 1
1029.20 1
1029.28 1
1029.35 1
1029.43 2
1029.50 2
1029.57 2
1029.65 2
1029.72 2
1029.79 2
1029.87 2
1029.94 2
1030.01 2
1030.09 2
1030.16 3
1030.24 3
1030.31 3
1030.38 3
1030.46 3
1030.53 3
1030.60 3
1030.68 3
1030.75 3
1030.82 3
1030.90 3
1030.97 2
1031.05 2
1031.12 2
1031.19 2
1031.27 2
1031.34 2
1031.41 2
1031.49 2
1031.56 2
1031.63 2
1031.71 3
1031.78 2
1031.86 2
1031.93 2
1032.00 2
1032.08 2
1032.15 1
1032.22 1
1032.30 1
1032.37 1
1032.45 1
1032.52 1
1032.59 1
1032.67 1
1032.74 1
1032.81 1
1032.89 1
1032.96 2
1033.04 2
1033.11 2
1033.18 3
1033.26 3
1033.33 3
1033.40 3
1033.48 2
1033.55 2
1033.63 2
1033.70 1
1033.77 1
1033.85 1
1033.92 1
1033.99 1
1034.07 1
1034.14 1
1034.22 1
1034.29 1
1034.36 1
1034.44 1
1034.51 1
1034.58 2
1034.66 2
1034.73 3
1034.81 3
1034.88 3
1034.95 4
1035.03 4
1035.10 4
1035.17 4
1035.25 4
1035.32 3
1035.40 3
1035.47 3
1035.54 2
1035.62 2
1035.69 2
1035.77 2
1035.84 3
1035.91 2
1035.99 2
1036.06 2
1036.13 2
1036.21 3
1036.28 3
1036.36 3
1036.43 3
1036.50 3
1036.58 3
1036.65 3
1036.73 3
1036.80 4
1036.87 4
1036.95 4
1037.02 4
1037.09 4
1037.17 4
1037.24 4
1037.32 3
1037.39 3
1037.46 2
1037.54 2
1037.61 2
1037.69 2
1037.76 2
1037.83 3
1037.91 3
1037.98 3
1038.06 4
1038.13 3
1038.20 3
1038.28 3
1038.35 2
1038.42 2
1038.50 2
1038.57 2
1038.65 2
1038.72 2
1038.79 2
1038.87 2
1038.94 2
1039.02 2
1039.09 3
1039.16 3
1039.24 3
1039.31 3
1039.39 3
1039.46 3
1039.53 3
1039.61 2
1039.68 2
1039.76 1
1039.83 0
1039.90 0
1039.98 0
1040.05 0
1040.13 0
1040.20 1
1040.27 1
1040.35 1
1040.42 1
1040.50 1
1040.57 2
1040.64 2
1040.72 2
1040.79 1
1040.87 1
1040.94 1
1041.01 1
1041.09 0
1041.16 0
1041.24 0
1041.31 0
1041.38 0
1041.46 1
1041.53 2
1041.61 2
1041.68 3
1041.75 4
1041.83 4
1041.90 4
1041.98 4
1042.05 4
1042.12 3
1042.20 3
1042.27 2
1042.35 2
1042.42 2
1042.49 2
1042.57 1
1042.64 1
1042.72 1
1042.79 1
1042.87 1
1042.94 1
1043.01 1
1043.09 2
1043.16 2
1043.24 2
1043.31 3
1043.38 3
1043.46 3
1043.53 3
1043.61 3
1043.68 2
1043.75 2
1043.83 2
1043.90 2
1043.98 3
1044.05 3
1044.13 3
1044.20 3
1044.27 3
1044.35 2
1044.42 2
1044.50 2
1044.57 1
1044.64 1
1044.72 1
1044.79 0
1044.87 0
1044.94 0
1045.01 0
1045.09 0
1045.16 0
1045.24 1
1045.31 1
1045.39 2
1045.46 2
1045.53 2
1045.61 2
1045.68 2
1045.76 2
1045.83 2
1045.91 2
1045.98 2
1046.05 2
1046.13 2
1046.20 2
1046.28 2
1046.35 2
1046.42 2
1046.50 2
1046.57 3
1046.65 3
1046.72 3
1046.80 3
1046.87 3
1046.94 3
1047.02 3
1047.09 2
1047.17 2
1047.24 2
1047.32 2
1047.39 2
1047.46 2
1047.54 2
1047.61 2
1047.69 3
1047.76 3
1047.83 3
1047.91 3
1047.98 3
1048.06 3
1048.13 3
1048.21 4
1048.28 4
1048.35 4
1048.43 4
1048.50 4
1048.58 4
1048.65 4
1048.73 3
1048.80 3
1048.87 3
1048.95 4
1049.02 4
1049.10 4
1049.17 5
1049.25 5
1049.32 5
1049.40 5
1049.47 5
1049.54 4
1049.62 4
1049.69 4
1049.77 4
1049.84 4
1049.92 4
1049.99 4
1050.06 4
1050.14 4
1050.21 4
1050.29 3
1050.36 2
1050.44 2
1050.51 1
1050.58 0
1050.66 0
1050.73 0
1050.81 0
1050.88 0
1050.96 0
1051.03 0
1051.11 0
1051.18 0
1051.25 1
1051.33 0
1051.40 0
1051.48 0
1051.55 0
1051.63 0
1051.70 0
1051.77 1
1051.85 1
1051.92 2
1052.00 2
1052.07 2
1052.15 2
1052.22 2
1052.30 2
1052.37 2
1052.44 1
1052.52 1
1052.59 1
1052.67 1
1052.74 1
1052.82 2
1052.89 2
1052.97 3
1053.04 3
1053.11 3
1053.19 2
1053.26 2
1053.34 1
1053.41 0
1053.49 0
1053.56 0
1053.64 0
1053.71 0
1053.78 0
1053.86 1
1053.93 1
1054.01 2
1054.08 2
1054.16 2
1054.23 3
1054.31 3
1054.38 3
1054.45 3
1054.53 3
1054.60 3
1054.68 2
1054.75 2
1054.83 2
1054.90 2
1054.98 1
1055.05 1
1055.13 1
1055.20 1
1055.27 1
1055.35 0
1055.42 0
1055.50 0
1055.57 0
1055.65 0
1055.72 0
1055.80 1
1055.87 1
1055.95 1
1056.02 1
1056.09 2
1056.17 2
1056.24 1
1056.32 1
1056.39 1
1056.47 1
1056.54 0
1056.62 0
1056.69 0
1056.77 0
1056.84 0
1056.91 0
1056.99 1
1057.06 1
1057.14 1
1057.21 2
1057.29 2
1057.36 2
1057.44 2
1057.51 2
1057.59 3
1057.66 3
1057.74 3
1057.81 3
1057.88 3
1057.96 3
1058.03 2
1058.11 2
1058.18 2
1058.26 2
1058.33 2
1058.41 3
1058.48 3
1058.56 3
1058.63 3
1058.71 3
1058.78 2
1058.85 1
1058.93 1
1059.00 0
1059.08 0
1059.15 0
1059.23 0
1059.30 0
1059.38 1
1059.45 2
1059.53 2
1059.60 3
1059.68 3
1059.75 3
1059.83 3
1059.90 3
1059.97 3
1060.05 3
1060.12 2
1060.20 2
1060.27 2
1060.35 2
1060.42 2
1060.50 2
1060.57 2
1060.65 3
1060.72 4
1060.80 4
1060.87 5
1060.95 5
1061.02 5
1061.10 5
1061.17 5
1061.24 4
1061.32 4
1061.39 4
1061.47 3
1061.54 3
1061.62 4
1061.69 4
1061.77 5
1061.84 5
1061.92 6
1061.99 6
1062.07 6
1062.14 6
1062.22 6
1062.29 6
1062.37 6
1062.44 6
1062.52 6
1062.59 6
1062.67 6
1062.74 7
1062.81 7
1062.89 7
1062.96 7
1063.04 7
1063.11 6
1063.19 6
1063.26 6
1063.34 5
1063.41 5
1063.49 4
1063.56 4
1063.64 4
1063.71 3
1063.79 3
1063.86 3
1063.94 2
1064.01 2
1064.09 2
1064.16 2
1064.24 3
1064.31 3
1064.39 4
1064.46 5
1064.54 5
1064.61 5
1064.69 5
1064.76 5
1064.84 4
1064.91 3
1064.98 3
1065.06 2
1065.13 2
1065.21 2
1065.28 2
1065.36 2
1065.43 2
1065.51 2
1065.58 2
1065.66 3
1065.73 3
1065.81 4
1065.88 4
1065.96 5
1066.03 5
1066.11 5
1066.18 5
1066.26 4
1066.33 4
1066.41 4
1066.48 4
1066.56 4
1066.63 4
1066.71 4
1066.78 4
1066.86 4
1066.93 4
1067.01 4
1067.08 4
1067.16 4
1067.23 3
1067.31 3
1067.38 2
1067.46 1
1067.53 1
1067.61 0
1067.68 0
1067.76 0
1067.83 0
1067.91 0
1067.98 0
1068.06 0
1068.13 0
1068.21 0
1068.28 1
1068.36 2
1068.43 2
1068.51 3
1068.58 4
1068.66 5
1068.73 5
1068.81 5
1068.88 5
1068.96 5
1069.03 5
1069.11 4
1069.18 4
1069.26 3
1069.33 2
1069.41 1
1069.48 1
1069.56 0
1069.63 0
1069.71 0
1069.78 0
1069.86 0
1069.93 0
1070.01 1
1070.08 2
1070.16 3
1070.23 4
1070.31 4
1070.38 4
1070.46 4
1070.53 4
1070.61 3
1070.68 2
1070.76 2
1070.83 1
1070.91 0
1070.98 0
1071.06 0
1071.13 0
1071.21 0
1071.28 0
1071.36 0
1071.43 1
1071.51 2
1071.58 3
1071.66 4
1071.73 5
1071.81 5
1071.88 5
1071.96 5
1072.03 5
1072.11 5
1072.18 5
1072.26 6
1072.33 6
1072.41 7
1072.48 8
1072.56 8
1072.63 8
1072.71 7
1072.79 6
1072.86 5
1072.94 3
1073.01 3
1073.09 2
1073.16 2
1073.24 3
1073.31 4
1073.39 5
1073.46 6
1073.54 7
1073.61 7
1073.69 6
1073.76 5
1073.84 4
1073.91 3
1073.99 2
1074.06 2
1074.14 3
1074.21 4
1074.29 4
1074.36 5
1074.44 5
1074.51 5
1074.59 5
1074.66 5
1074.74 4
1074.81 4
1074.89 4
1074.97 5
1075.04 5
1075.12 6
1075.19 6
1075.27 7
1075.34 7
1075.42 6
1075.49 6
1075.57 5
1075.64 5
1075.72 5
1075.79 5
1075.87 5
1075.94 5
1076.02 5
1076.09 4
1076.17 4
1076.24 3
1076.32 2
1076.39 2
1076.47 1
1076.55 1
1076.62 2
1076.70 2
1076.77 2
1076.85 3
1076.92 3
1077.00 3
1077.07 3
1077.15 2
1077.22 2
1077.30 2
1077.37 2
1077.45 2
1077.52 2
1077.60 2
1077.67 1
1077.75 1
1077.83 1
1077.90 1
1077.98 1
1078.05 1
1078.13 1
1078.20 1
1078.28 1
1078.35 1
1078.43 1
1078.50 1
1078.58 1
1078.65 2
1078.73 3
1078.80 4
1078.88 4
1078.96 5
1079.03 6
1079.11 7
1079.18 7
1079.26 7
1079.33 7
1079.41 6
1079.48 6
1079.56 5
1079.63 4
1079.71 4
1079.78 3
1079.86 3
1079.94 3
1080.01 3
1080.09 3
1080.16 4
1080.24 4
1080.31 4
1080.39 3
1080.46 3
1080.54 3
1080.61 3
1080.69 3
1080.76 3
1080.84 3
1080.92 3
1080.99 3
1081.07 3
1081.14 3
1081.22 3
1081.29 3
1081.37 4
1081.44 6
1081.52 7
1081.59 8
1081.67 9
1081.75 10
1081.82 10
1081.90 10
1081.97 9
1082.05 8
1082.12 7
1082.20 7
1082.27 6
1082.35 5
1082.42 5
1082.50 5
1082.58 5
1082.65 4
1082.73 4
1082.80 4
1082.88 4
1082.95 3
1083.03 3
1083.10 3
1083.18 2
1083.26 2
1083.33 2
1083.41 2
1083.48 2
1083.56 3
1083.63 3
1083.71 4
1083.78 4
1083.86 4
1083.93 5
1084.01 5
1084.09 4
1084.16 4
1084.24 4
1084.31 4
1084.39 3
1084.46 3
1084.54 3
1084.61 3
1084.69 2
1084.77 2
1084.84 2
1084.92 2
1084.99 1
1085.07 1
1085.14 1
1085.22 1
1085.29 1
1085.37 1
1085.45 0
1085.52 0
1085.60 0
1085.67 0
1085.75 0
1085.82 0
1085.90 0
1085.98 0
1086.05 0
1086.13 0
1086.20 1
1086.28 2
1086.35 2
1086.43 2
1086.50 2
1086.58 2
1086.66 2
1086.73 2
1086.81 2
1086.88 2
1086.96 3
1087.03 4
1087.11 5
1087.19 6
1087.26 7
1087.34 7
1087.41 7
1087.49 6
1087.56 6
1087.64 5
1087.71 5
1087.79 5
1087.87 5
1087.94 6
1088.02 7
1088.09 7
1088.17 8
1088.24 8
1088.32 8
1088.40 8
1088.47 8
1088.55 9
1088.62 9
1088.70 10
1088.77 12
1088.85 13
1088.93 15
1089.00 16
1089.08 17
1089.15 18
1089.23 18
1089.30 17
1089.38 17
1089.46 15
1089.53 14
1089.61 13
1089.68 12
1089.76 11
1089.83 10
1089.91 9
1089.99 9
1090.06 9
1090.14 9
1090.21 10
1090.29 10
1090.36 11
1090.44 12
1090.52 13
1090.59 14
1090.67 15
1090.74 16
1090.82 16
1090.89 16
1090.97 16
1091.05 16
1091.12 16
1091.20 16
1091.27 16
1091.35 15
1091.43 15
1091.50 15
1091.58 14
1091.65 13
1091.73 12
1091.80 10
1091.88 9
1091.96 9
1092.03 8
1092.11 8
1092.18 9
1092.26 9
1092.33 10
1092.41 11
1092.49 11
1092.56 11
1092.64 11
1092.71 10
1092.79 10
1092.87 9
1092.94 9
1093.02 10
1093.09 11
1093.17 12
1093.24 12
1093.32 13
1093.40 13
1093.47 13
1093.55 12
1093.62 12
1093.70 12
1093.78 12
1093.85 13
1093.93 13
1094.00 14
1094.08 15
1094.16 15
1094.23 15
1094.31 15
1094.38 14
1094.46 14
1094.53 13
1094.61 12
1094.69 11
1094.76 10
1094.84 10
1094.91 10
1094.99 10
1095.07 11
1095.14 12
1095.22 14
1095.29 15
1095.37 16
1095.45 17
1095.52 17
1095.60 18
1095.67 18
1095.75 19
1095.83 19
1095.90 19
1095.98 19
1096.05 19
1096.13 18
1096.21 16
1096.28 15
1096.36 12
1096.43 10
1096.51 8
1096.59 6
1096.66 4
1096.74 3
1096.81 2
1096.89 1
1096.96 1
1097.04 1
1097.12 2
1097.19 3
1097.27 4
1097.34 5
1097.42 6
1097.50 6
1097.57 6
1097.65 7
1097.72 7
1097.80 7
1097.88 7
1097.95 8
1098.03 9
1098.10 10
1098.18 10
1098.26 10
1098.33 10
1098.41 10
1098.49 10
1098.56 9
1098.64 9
1098.71 8
1098.79 7
1098.87 6
1098.94 5
1099.02 3
1099.09 1
1099.17 0
1099.25 0
1099.32 0
1099.40 0
1099.47 0
1099.55 0
1099.63 0
1099.70 0
1099.78 1
1099.85 2
1099.93 3
1100.01 4
1100.08 5
1100.16 6
1100.23 6
1100.31 6
1100.39 6
1100.46 6
1100.54 6
1100.62 7
1100.69 8
1100.77 10
1100.84 11
1100.92 11
1101.00 11
1101.07 11
1101.15 11
1101.22 11
1101.30 11
1101.38 11
1101.45 12
1101.53 13
1101.60 13
1101.68 13
1101.76 13
1101.83 12
1101.91 10
1101.99 8
1102.06 6
1102.14 4
1102.21 3
1102.29 1
1102.37 0
1102.44 0
1102.52 0
1102.59 0
1102.67 0
1102.75 0
1102.82 0
1102.90 0
1102.98 0
1103.05 1
1103.13 2
1103.20 2
1103.28 3
1103.36 3
1103.43 4
1103.51 4
1103.59 3
1103.66 3
1103.74 2
1103.81 2
1103.89 2
1103.97 3
1104.04 5
1104.12 8
1104.20 11
1104.27 14
1104.35 17
1104.42 20
1104.50 22
1104.58 23
1104.65 22
1104.73 21
1104.81 19
1104.88 17
1104.96 14
1105.03 11
1105.11 9
1105.19 7
1105.26 6
1105.34 6
1105.42 5
1105.49 5
1105.57 5
1105.64 5
1105.72 5
1105.80 5
1105.87 5
1105.95 5
1106.03 5
1106.10 5
1106.18 5
1106.25 6
1106.33 7
1106.41 8
1106.48 10
1106.56 12
1106.64 14
1106.71 16
1106.79 17
1106.86 18
1106.94 19
1107.02 19
1107.09 19
1107.17 19
1107.25 18
1107.32 16
1107.40 14
1107.48 12
1107.55 10
1107.63 8
1107.70 6
1107.78 5
1107.86 4
1107.93 4
1108.01 5
1108.09 5
1108.16 7
1108.24 8
1108.32 8
1108.39 9
1108.47 10
1108.54 10
1108.62 10
1108.70 10
1108.77 9
1108.85 9
1108.93 8
1109.00 7
1109.08 6
1109.16 4
1109.23 2
1109.31 1
1109.38 0
1109.46 0
1109.54 0
1109.61 2
1109.69 4
1109.77 6
1109.84 9
1109.92 11
1110.00 12
1110.07 13
1110.15 13
1110.23 13
1110.30 12
1110.38 11
1110.46 10
1110.53 9
1110.61 8
1110.68 8
1110.76 7
1110.84 7
1110.91 7
1110.99 7
1111.07 7
1111.14 7
1111.22 7
1111.30 8
1111.37 8
1111.45 9
1111.53 9
1111.60 9
1111.68 9
1111.76 9
1111.83 8
1111.91 8
1111.98 7
1112.06 7
1112.14 7
1112.21 8
1112.29 8
1112.37 9
1112.44 9
1112.52 9
1112.60 8
1112.67 8
1112.75 7
1112.83 7
1112.90 7
1112.98 6
1113.06 6
1113.13 5
1113.21 4
1113.29 4
1113.36 4
1113.44 4
1113.52 5
1113.59 7
1113.67 9
1113.74 10
1113.82 11
1113.90 11
1113.97 10
1114.05 8
1114.13 5
1114.20 2
1114.28 0
1114.36 0
1114.43 0
1114.51 0
1114.59 0
1114.66 0
1114.74 0
1114.82 0
1114.89 0
1114.97 1
1115.05 2
1115.12 4
1115.20 6
1115.28 7
1115.35 9
1115.43 10
1115.51 11
1115.58 11
1115.66 11
1115.74 10
1115.81 9
1115.89 7
1115.97 6
1116.04 4
1116.12 4
1116.20 3
1116.27 3
1116.35 4
1116.43 5
1116.50 7
1116.58 9
1116.66 10
1116.73 11
1116.81 11
1116.89 11
1116.96 10
1117.04 10
1117.12 9
1117.19 9
1117.27 9
1117.35 9
1117.42 9
1117.50 9
1117.58 10
1117.65 10
1117.73 10
1117.81 11
1117.88 12
1117.96 14
1118.04 15
1118.11 16
1118.19 17
1118.27 17
1118.34 16
1118.42 15
1118.50 14
1118.57 13
1118.65 11
1118.73 10
1118.80 9
1118.88 8
1118.96 7
1119.03 7
1119.11 7
1119.19 8
1119.26 9
1119.34 9
1119.42 9
1119.49 9
1119.57 8
1119.65 7
1119.72 5
1119.80 5
1119.88 4
1119.95 5
1120.03 5
1120.11 6
1120.19 7
1120.26 8
1120.34 8
1120.42 8
1120.49 8
1120.57 7
1120.65 7
1120.72 6
1120.80 6
1120.88 6
1120.95 7
1121.03 8
1121.11 9
1121.18 10
1121.26 11
1121.34 12
1121.41 14
1121.49 15
1121.57 16
1121.64 16
1121.72 15
1121.80 14
1121.87 13
1121.95 11
1122.03 9
1122.11 7
1122.18 6
1122.26 5
1122.34 4
1122.41 3
1122.49 2
1122.57 2
1122.64 1
1122.72 1
1122.80 1
1122.87 1
1122.95 1
1123.03 1
1123.10 2
1123.18 2
1123.26 3
1123.34 3
1123.41 4
1123.49 4
1123.57 5
1123.64 6
1123.72 7
1123.80 8
1123.87 8
1123.95 8
1124.03 8
1124.10 7
1124.18 7
1124.26 7
1124.34 6
1124.41 6
1124.49 6
1124.57 6
1124.64 6
1124.72 5
1124.80 4
1124.87 3
1124.95 2
1125.03 1
1125.10 0
1125.18 0
1125.26 0
1125.34 0
1125.41 1
1125.49 2
1125.57 3
1125.64 4
1125.72 4
1125.80 4
1125.87 3
1125.95 3
1126.03 2
1126.11 1
1126.18 0
1126.26 0
1126.34 0
1126.41 0
1126.49 0
1126.57 0
1126.64 0
1126.72 0
1126.80 1
1126.88 2
1126.95 4
1127.03 6
1127.11 7
1127.18 9
1127.26 10
1127.34 10
1127.41 9
1127.49 9
1127.57 8
1127.65 6
1127.72 5
1127.80 3
1127.88 0
1127.95 0
1128.03 0
1128.11 0
1128.18 0
1128.26 0
1128.34 0
1128.42 0
1128.49 0
1128.57 3
1128.65 6
1128.72 9
1128.80 12
1128.88 15
1128.96 17
1129.03 19
1129.11 19
1129.19 19
1129.26 18
1129.34 17
1129.42 16
1129.50 14
1129.57 14
1129.65 13
1129.73 12
1129.80 12
1129.88 11
1129.96 10
1130.03 9
1130.11 8
1130.19 7
1130.27 6
1130.34 5
1130.42 5
1130.50 5
1130.57 5
1130.65 6
1130.73 6
1130.81 6
1130.88 6
1130.96 6
1131.04 6
1131.11 6
1131.19 7
1131.27 9
1131.35 11
1131.42 13
1131.50 15
1131.58 16
1131.65 17
1131.73 18
1131.81 19
1131.89 20
1131.96 21
1132.04 22
1132.12 24
1132.20 25
1132.27 27
1132.35 28
1132.43 30
1132.50 30
1132.58 31
1132.66 31
1132.74 31
1132.81 30
1132.89 29
1132.97 28
1133.04 28
1133.12 27
1133.20 28
1133.28 28
1133.35 28
1133.43 29
1133.51 29
1133.59 29
1133.66 28
1133.74 27
1133.82 26
1133.89 24
1133.97 22
1134.05 20
1134.13 20
1134.20 20
1134.28 21
1134.36 22
1134.43 24
1134.51 25
1134.59 26
1134.67 26
1134.74 25
1134.82 23
1134.90 22
1134.98 20
1135.05 18
1135.13 17
1135.21 16
1135.29 16
1135.36 16
1135.44 17
1135.52 18
1135.59 19
1135.67 20
1135.75 21
1135.83 22
1135.90 22
1135.98 22
1136.06 21
1136.14 19
1136.21 17
1136.29 16
1136.37 15
1136.44 14
1136.52 14
1136.60 14
1136.68 14
1136.75 15
1136.83 16
1136.91 17
1136.99 17
1137.06 16
1137.14 16
1137.22 14
1137.30 13
1137.37 11
1137.45 10
1137.53 9
1137.61 8
1137.68 7
1137.76 7
1137.84 7
1137.91 7
1137.99 8
1138.07 8
1138.15 9
1138.22 9
1138.30 10
1138.38 11
1138.46 12
1138.53 14
1138.61 16
1138.69 17
1138.77 18
1138.84 18
1138.92 17
1139.00 16
1139.08 14
1139.15 13
1139.23 12
1139.31 11
1139.39 11
1139.46 11
1139.54 12
1139.62 13
1139.70 15
1139.77 17
1139.85 18
1139.93 20
1140.01 22
1140.08 24
1140.16 24
1140.24 24
1140.31 23
1140.39 21
1140.47 19
1140.55 18
1140.62 17
1140.70 16
1140.78 16
1140.86 17
1140.93 17
1141.01 17
1141.09 16
1141.17 15
1141.24 14
1141.32 12
1141.40 11
1141.48 10
1141.55 10
1141.63 10
1141.71 10
1141.79 11
1141.86 12
1141.94 12
1142.02 12
1142.10 12
1142.17 12
1142.25 12
1142.33 12
1142.41 12
1142.49 13
1142.56 14
1142.64 15
1142.72 15
1142.80 16
1142.87 16
1142.95 15
1143.03 14
1143.11 13
1143.18 11
1143.26 10
1143.34 9
1143.42 8
1143.49 7
1143.57 7
1143.65 8
1143.73 8
1143.80 9
1143.88 10
1143.96 10
1144.04 11
1144.11 11
1144.19 12
1144.27 13
1144.35 13
1144.42 14
1144.50 15
1144.58 15
1144.66 14
1144.73 13
1144.81 11
1144.89 8
1144.97 5
1145.05 3
1145.12 1
1145.20 0
1145.28 0
1145.36 0
1145.43 1
1145.51 2
1145.59 4
1145.67 5
1145.74 5
1145.82 6
1145.90 5
1145.98 5
1146.05 4
1146.13 4
1146.21 4
1146.29 5
1146.37 6
1146.44 8
1146.52 10
1146.60 11
1146.68 13
1146.75 14
1146.83 15
1146.91 16
1146.99 16
1147.06 16
1147.14 15
1147.22 14
1147.30 14
1147.38 14
1147.45 15
1147.53 18
1147.61 21
1147.69 24
1147.76 27
1147.84 29
1147.92 29
1148.00 28
1148.08 27
1148.15 25
1148.23 24
1148.31 23
1148.39 23
1148.46 22
1148.54 20
1148.62 19
1148.70 17
1148.77 16
1148.85 15
1148.93 15
1149.01 16
1149.09 18
1149.16 20
1149.24 23
1149.32 26
1149.40 28
1149.47 29
1149.55 30
1149.63 30
1149.71 29
1149.79 27
1149.86 25
1149.94 22
1150.02 19
1150.10 17
1150.17 14
1150.25 11
1150.33 9
1150.41 6
1150.49 4
1150.56 2
1150.64 0
1150.72 0
1150.80 0
1150.88 1
1150.95 3
1151.03 6
1151.11 8
1151.19 11
1151.26 13
1151.34 14
1151.42 15
1151.50 16
1151.58 16
1151.65 17
1151.73 18
1151.81 20
1151.89 21
1151.96 23
1152.04 24
1152.12 25
1152.20 25
1152.28 25
1152.35 24
1152.43 24
1152.51 24
1152.59 24
1152.67 24
1152.74 24
1152.82 25
1152.90 27
1152.98 28
1153.06 29
1153.13 31
1153.21 32
1153.29 32
1153.37 31
1153.44 29
1153.52 27
1153.60 25
1153.68 22
1153.76 19
1153.83 16
1153.91 14
1153.99 11
1154.07 9
1154.15 7
1154.22 5
1154.30 4
1154.38 3
1154.46 4
1154.54 5
1154.61 7
1154.69 9
1154.77 11
1154.85 11
1154.93 11
1155.00 9
1155.08 7
1155.16 4
1155.24 2
1155.32 1
1155.39 1
1155.47 1
1155.55 2
1155.63 2
1155.71 2
1155.78 1
1155.86 0
1155.94 0
1156.02 0
1156.10 0
1156.17 0
1156.25 0
1156.33 0
1156.41 0
1156.49 0
1156.56 0
1156.64 0
1156.72 2
1156.80 4
1156.88 7
1156.95 11
1157.03 14
1157.11 17
1157.19 19
1157.27 20
1157.34 22
1157.42 22
1157.50 23
1157.58 23
1157.66 23
1157.73 23
1157.81 22
1157.89 22
1157.97 21
1158.05 19
1158.12 18
1158.20 16
1158.28 13
1158.36 11
1158.44 9
1158.51 6
1158.59 4
1158.67 2
1158.75 0
1158.83 0
1158.91 0
1158.98 0
1159.06 0
1159.14 0
1159.22 2
1159.30 4
1159.37 7
1159.45 9
1159.53 11
1159.61 12
1159.69 12
1159.76 11
1159.84 10
1159.92 7
1160.00 4
1160.08 2
1160.16 0
1160.23 0
1160.31 0
1160.39 0
1160.47 2
1160.55 5
1160.62 7
1160.70 9
1160.78 11
1160.86 12
1160.94 12
1161.01 11
1161.09 10
1161.17 9
1161.25 7
1161.33 6
1161.41 5
1161.48 5
1161.56 6
1161.64 8
1161.72 10
1161.80 12
1161.87 13
1161.95 14
1162.03 15
1162.11 15
1162.19 15
1162.27 14
1162.34 14
1162.42 13
1162.50 12
1162.58 11
1162.66 11
1162.74 11
1162.81 11
1162.89 12
1162.97 12
1163.05 12
1163.13 13
1163.20 12
1163.28 12
1163.36 12
1163.44 12
1163.52 13
1163.60 15
1163.67 17
1163.75 20
1163.83 23
1163.91 26
1163.99 30
1164.07 33
1164.14 35
1164.22 38
1164.30 39
1164.38 39
1164.46 38
1164.54 37
1164.61 34
1164.69 32
1164.77 30
1164.85 28
1164.93 27
1165.00 26
1165.08 25
1165.16 25
1165.24 25
1165.32 24
1165.40 23
1165.47 22
1165.55 22
1165.63 22
1165.71 23
1165.79 24
1165.87 25
1165.94 26
1166.02 26
1166.10 25
1166.18 24
1166.26 22
1166.34 20
1166.41 18
1166.49 17
1166.57 16
1166.65 16
1166.73 17
1166.81 19
1166.88 21
1166.96 22
1167.04 23
1167.12 23
1167.20 22
1167.28 20
1167.36 18
1167.43 16
1167.51 14
1167.59 14
1167.67 15
1167.75 16
1167.83 19
1167.90 22
1167.98 25
1168.06 27
1168.14 28
1168.22 29
1168.30 29
1168.37 30
1168.45 30
1168.53 30
1168.61 31
1168.69 31
1168.77 31
1168.84 30
1168.92 29
1169.00 26
1169.08 24
1169.16 21
1169.24 18
1169.32 15
1169.39 12
1169.47 11
1169.55 9
1169.63 9
1169.71 8
1169.79 8
1169.86 9
1169.94 9
1170.02 10
1170.10 10
1170.18 11
1170.26 11
1170.34 12
1170.41 13
1170.49 13
1170.57 13
1170.65 14
1170.73 14
1170.81 14
1170.88 15
1170.96 16
1171.04 18
1171.12 19
1171.20 21
1171.28 23
1171.36 25
1171.43 26
1171.51 27
1171.59 27
1171.67 26
1171.75 25
1171.83 25
1171.91 25
1171.98 26
1172.06 27
1172.14 28
1172.22 29
1172.30 29
1172.38 29
1172.46 27
1172.53 24
1172.61 20
1172.69 16
1172.77 11
1172.85 7
1172.93 4
1173.01 2
1173.08 2
1173.16 4
1173.24 7
1173.32 11
1173.40 16
1173.48 20
1173.56 24
1173.63 27
1173.71 31
1173.79 34
1173.87 36
1173.95 39
1174.03 40
1174.11 41
1174.18 40
1174.26 38
1174.34 35
1174.42 32
1174.50 29
1174.58 27
1174.66 26
1174.73 27
1174.81 29
1174.89 32
1174.97 36
1175.05 39
1175.13 41
1175.21 42
1175.29 42
1175.36 40
1175.44 38
1175.52 35
1175.60 32
1175.68 29
1175.76 26
1175.84 24
1175.91 23
1175.99 21
1176.07 20
1176.15 18
1176.23 16
1176.31 14
1176.39 12
1176.47 9
1176.54 8
1176.62 6
1176.70 6
1176.78 5
1176.86 5
1176.94 5
1177.02 4
1177.09 3
1177.17 2
1177.25 0
1177.33 0
1177.41 0
1177.49 0
1177.57 0
1177.65 0
1177.72 0
1177.80 0
1177.88 3
1177.96 7
1178.04 10
1178.12 12
1178.20 13
1178.28 13
1178.35 12
1178.43 10
1178.51 8
1178.59 7
1178.67 6
1178.75 6
1178.83 7
1178.91 8
1178.98 9
1179.06 9
1179.14 10
1179.22 10
1179.30 10
1179.38 11
1179.46 11
1179.54 12
1179.61 14
1179.69 15
1179.77 16
1179.85 17
1179.93 17
1180.01 17
1180.09 16
1180.17 15
1180.25 15
1180.32 14
1180.40 14
1180.48 13
1180.56 13
1180.64 12
1180.72 11
1180.80 9
1180.88 7
1180.95 4
1181.03 1
1181.11 0
1181.19 0
1181.27 0
1181.35 0
1181.43 0
1181.51 0
1181.59 0
1181.66 0
1181.74 3
1181.82 7
1181.90 11
1181.98 14
1182.06 17
1182.14 20
1182.22 23
1182.30 25
1182.37 27
1182.45 29
1182.53 30
1182.61 30
1182.69 30
1182.77 29
1182.85 28
1182.93 26
1183.01 23
1183.08 21
1183.16 19
1183.24 17
1183.32 15
1183.40 14
1183.48 13
1183.56 14
1183.64 16
1183.72 18
1183.79 22
1183.87 26
1183.95 30
1184.03 35
1184.11 38
1184.19 41
1184.27 41
1184.35 41
1184.43 38
1184.50 35
1184.58 31
1184.66 26
1184.74 23
1184.82 20
1184.90 17
1184.98 15
1185.06 13
1185.14 12
1185.22 10
1185.29 8
1185.37 7
1185.45 6
1185.53 6
1185.61 7
1185.69 8
1185.77 10
1185.85 10
1185.93 11
1186.01 10
1186.08 9
1186.16 7
1186.24 5
1186.32 3
1186.40 1
1186.48 0
1186.56 0
1186.64 0
1186.72 0
1186.80 0
1186.87 0
1186.95 0
1187.03 1
1187.11 2
1187.19 4
1187.27 5
1187.35 7
1187.43 8
1187.51 10
1187.59 12
1187.67 15
1187.74 18
1187.82 21
1187.90 23
1187.98 24
1188.06 24
1188.14 22
1188.22 18
1188.30 14
1188.38 9
1188.46 4
1188.54 0
1188.61 0
1188.69 0
1188.77 0
1188.85 0
1188.93 0
1189.01 0
1189.09 0
1189.17 0
1189.25 2
1189.33 4
1189.41 7
1189.48 10
1189.56 13
1189.64 16
1189.72 19
1189.80 22
1189.88 24
1189.96 26
1190.04 27
1190.12 28
1190.20 28
1190.28 29
1190.35 30
1190.43 30
1190.51 31
1190.59 32
1190.67 32
1190.75 32
1190.83 31
1190.91 30
1190.99 29
1191.07 28
1191.15 27
1191.23 27
1191.30 26
1191.38 26
1191.46 25
1191.54 25
1191.62 24
1191.70 23
1191.78 22
1191.86 20
1191.94 18
1192.02 17
1192.10 15
1192.18 14
1192.26 13
1192.33 13
1192.41 12
1192.49 13
1192.57 13
1192.65 15
1192.73 17
1192.81 20
1192.89 23
1192.97 26
1193.05 29
1193.13 32
1193.21 34
1193.29 35
1193.36 36
1193.44 36
1193.52 35
1193.60 34
1193.68 32
1193.76 29
1193.84 25
1193.92 21
1194.00 17
1194.08 13
1194.16 10
1194.24 9
1194.32 9
1194.39 10
1194.47 12
1194.55 15
1194.63 17
1194.71 19
1194.79 20
1194.87 20
1194.95 19
1195.03 18
1195.11 16
1195.19 14
1195.27 13
1195.35 12
1195.43 13
1195.51 14
1195.58 17
1195.66 20
1195.74 23
1195.82 26
1195.90 29
1195.98 31
1196.06 32
1196.14 32
1196.22 31
1196.30 30
1196.38 28
1196.46 28
1196.54 28
1196.62 29
1196.70 29
1196.77 30
1196.85 30
1196.93 30
1197.01 30
1197.09 29
1197.17 29
1197.25 30
1197.33 31
1197.41 33
1197.49 35
1197.57 36
1197.65 37
1197.73 38
1197.81 39
1197.89 39
1197.97 39
1198.04 39
1198.12 39
1198.20 38
1198.28 36
1198.36 33
1198.44 30
1198.52 26
1198.60 22
1198.68 20
1198.76 20
1198.84 20
1198.92 22
1199.00 23
1199.08 24
1199.16 24
1199.24 22
1199.32 20
1199.40 17
1199.47 15
1199.55 14
1199.63 13
1199.71 13
1199.79 15
1199.87 16
1199.95 19
1200.03 22
1200.11 26
1200.19 30
1200.27 34
1200.35 37
1200.43 39
1200.51 39
1200.59 38
1200.67 35
1200.75 31
1200.83 26
1200.91 21
1200.98 16
1201.06 13
1201.14 10
1201.22 8
1201.30 7
1201.38 6
1201.46 6
1201.54 6
1201.62 5
1201.70 5
1201.78 5
1201.86 4
1201.94 3
1202.02 1
1202.10 0
1202.18 0
1202.26 0
1202.34 0
1202.42 0
1202.50 0
1202.58 0
1202.65 0
1202.73 1
1202.81 3
1202.89 5
1202.97 7
1203.05 9
1203.13 12
1203.21 15
1203.29 18
1203.37 22
1203.45 25
1203.53 28
1203.61 30
1203.69 31
1203.77 32
1203.85 32
1203.93 31
1204.01 31
1204.09 30
1204.17 29
1204.25 28
1204.33 26
1204.41 25
1204.49 23
1204.56 21
1204.64 20
1204.72 20
1204.80 21
1204.88 24
1204.96 26
1205.04 29
1205.12 30
1205.20 31
1205.28 32
1205.36 32
1205.44 33
1205.52 34
1205.60 34
1205.68 36
1205.76 37
1205.84 38
1205.92 39
1206.00 39
1206.08 40
1206.16 40
1206.24 39
1206.32 38
1206.40 36
1206.48 34
1206.56 32
1206.64 30
1206.72 28
1206.80 26
1206.87 25
1206.95 25
1207.03 25
1207.11 25
1207.19 26
1207.27 27
1207.35 29
1207.43 31
1207.51 33
1207.59 35
1207.67 36
1207.75 36
1207.83 36
1207.91 36
1207.99 36
1208.07 36
1208.15 36
1208.23 37
1208.31 38
1208.39 40
1208.47 41
1208.55 43
1208.63 44
1208.71 45
1208.79 46
1208.87 47
1208.95 47
1209.03 48
1209.11 48
1209.19 49
1209.27 50
1209.35 52
1209.43 54
1209.51 56
1209.59 57
1209.67 58
1209.75 59
1209.83 58
1209.91 56
1209.99 53
1210.06 49
1210.14 45
1210.22 41
1210.30 37
1210.38 34
1210.46 31
1210.54 30
1210.62 28
1210.70 27
1210.78 25
1210.86 24
1210.94 22
1211.02 21
1211.10 20
1211.18 20
1211.26 21
1211.34 22
1211.42 23
1211.50 25
1211.58 26
1211.66 26
1211.74 27
1211.82 28
1211.90 28
1211.98 29
1212.06 29
1212.14 29
1212.22 29
1212.30 27
1212.38 25
1212.46 22
1212.54 18
1212.62 15
1212.70 11
1212.78 9
1212.86 8
1212.94 7
1213.02 6
1213.10 6
1213.18 6
1213.26 6
1213.34 6
1213.42 7
1213.50 8
1213.58 10
1213.66 12
1213.74 14
1213.82 16
1213.90 18
1213.98 19
1214.06 20
1214.14 21
1214.22 22
1214.30 22
1214.38 23
1214.46 24
1214.54 25
1214.62 26
1214.70 28
1214.78 30
1214.86 32
1214.94 35
1215.02 37
1215.10 39
1215.18 40
1215.26 40
1215.34 39
1215.42 37
1215.50 34
1215.58 31
1215.66 28
1215.74 25
1215.82 23
1215.90 20
1215.98 18
1216.06 17
1216.14 15
1216.22 15
1216.30 15
1216.38 17
1216.46 19
1216.54 22
1216.62 25
1216.70 27
1216.78 29
1216.86 31
1216.94 31
1217.02 31
1217.10 30
1217.18 28
1217.26 27
1217.34 26
1217.42 25
1217.50 25
1217.58 26
1217.66 27
1217.74 28
1217.82 29
1217.90 29
1217.98 28
1218.06 27
1218.14 25
1218.22 23
1218.30 20
1218.38 18
1218.46 16
1218.54 15
1218.62 13
1218.70 11
1218.78 8
1218.86 6
1218.94 4
1219.02 3
1219.10 3
1219.18 3
1219.26 5
1219.34 7
1219.42 9
1219.50 11
1219.58 12
1219.66 13
1219.74 14
1219.82 13
1219.90 12
1219.98 11
1220.06 8
1220.14 5
1220.22 3
1220.30 0
1220.38 0
1220.46 0
1220.54 0
1220.62 0
1220.70 1
1220.78 3
1220.86 5
1220.94 7
1221.02 9
1221.10 11
1221.18 12
1221.26 14
1221.34 16
1221.42 17
1221.50 20
1221.58 22
1221.66 24
1221.74 26
1221.82 27
1221.90 28
1221.98 29
1222.06 30
1222.15 30
1222.23 32
1222.31 34
1222.39 36
1222.47 37
1222.55 38
1222.63 38
1222.71 37
1222.79 36
1222.87 33
1222.95 31
1223.03 28
1223.11 24
1223.19 20
1223.27 16
1223.35 12
1223.43 8
1223.51 5
1223.59 4
1223.67 4
1223.75 5
1223.83 8
1223.91 11
1223.99 14
1224.07 17
1224.15 19
1224.23 20
1224.31 21
1224.39 21
1224.47 20
1224.55 19
1224.63 17
1224.71 15
1224.79 14
1224.87 13
1224.95 12
1225.03 11
1225.11 11
1225.19 10
1225.27 10
1225.36 8
1225.44 7
1225.52 5
1225.60 3
1225.68 1
1225.76 0
1225.84 0
1225.92 0
1226.00 0
1226.08 0
1226.16 0
1226.24 0
1226.32 0
1226.40 0
1226.48 0
1226.56 2
1226.64 5
1226.72 8
1226.80 12
1226.88 15
1226.96 17
1227.04 19
1227.12 19
1227.20 17
1227.28 15
1227.36 12
1227.44 9
1227.52 7
1227.60 7
1227.69 9
1227.77 13
1227.85 19
1227.93 25
1228.01 31
1228.09 35
1228.17 38
1228.25 40
1228.33 40
1228.41 40
1228.49 41
1228.57 42
1228.65 44
1228.73 48
1228.81 51
1228.89 53
1228.97 55
1229.05 55
1229.13 52
1229.21 48
1229.29 42
1229.37 36
1229.45 29
1229.53 22
1229.62 17
1229.70 13
1229.78 12
1229.86 13
1229.94 15
1230.02 17
1230.10 20
1230.18 23
1230.26 24
1230.34 26
1230.42 27
1230.50 29
1230.58 31
1230.66 33
1230.74 35
1230.82 37
1230.90 37
1230.98 37
1231.06 36
1231.14 35
1231.22 34
1231.31 33
1231.39 34
1231.47 35
1231.55 37
1231.63 40
1231.71 42
1231.79 44
1231.87 46
1231.95 46
1232.03 47
1232.11 46
1232.19 45
1232.27 43
1232.35 40
1232.43 37
1232.51 34
1232.59 31
1232.67 28
1232.75 27
1232.84 26
1232.92 26
1233.00 27
1233.08 29
1233.16 30
1233.24 31
1233.32 31
1233.40 29
1233.48 27
1233.56 23
1233.64 20
1233.72 17
1233.80 14
1233.88 13
1233.96 13
1234.04 15
1234.12 17
1234.20 20
1234.29 24
1234.37 29
1234.45 33
1234.53 37
1234.61 41
1234.69 43
1234.77 44
1234.85 44
1234.93 43
1235.01 40
1235.09 35
1235.17 30
1235.25 24
1235.33 17
1235.41 11
1235.49 5
1235.58 2
1235.66 2
1235.74 4
1235.82 8
1235.90 14
1235.98 21
1236.06 28
1236.14 33
1236.22 35
1236.30 35
1236.38 33
1236.46 28
1236.54 22
1236.62 14
1236.70 7
1236.79 0
1236.87 0
1236.95 0
1237.03 0
1237.11 0
1237.19 0
1237.27 0
1237.35 0
1237.43 0
1237.51 6
1237.59 12
1237.67 17
1237.75 21
1237.83 23
1237.91 25
1238.00 26
1238.08 26
1238.16 26
1238.24 26
1238.32 26
1238.40 26
1238.48 27
1238.56 27
1238.64 28
1238.72 29
1238.80 30
1238.88 30
1238.96 30
1239.05 30
1239.13 29
1239.21 28
1239.29 28
1239.37 28
1239.45 28
1239.53 28
1239.61 28
1239.69 28
1239.77 26
1239.85 24
1239.93 21
1240.01 18
1240.10 15
1240.18 13
1240.26 13
1240.34 13
1240.42 15
1240.50 16
1240.58 17
1240.66 16
1240.74 15
1240.82 12
1240.90 9
1240.98 6
1241.06 3
1241.15 1
1241.23 1
1241.31 2
1241.39 4
1241.47 7
1241.55 10
1241.63 13
1241.71 15
1241.79 16
1241.87 15
1241.95 14
1242.03 12
1242.12 9
1242.20 7
1242.28 6
1242.36 7
1242.44 9
1242.52 14
1242.60 19
1242.68 25
1242.76 31
1242.84 36
1242.92 40
1243.01 43
1243.09 45
1243.17 46
1243.25 46
1243.33 46
1243.41 46
1243.49 46
1243.57 45
1243.65 44
1243.73 44
1243.81 44
1243.90 45
1243.98 48
1244.06 51
1244.14 55
1244.22 59
1244.30 61
1244.38 62
1244.46 61
1244.54 60
1244.62 58
1244.70 56
1244.79 55
1244.87 55
1244.95 55
1245.03 55
1245.11 53
1245.19 51
1245.27 48
1245.35 44
1245.43 41
1245.51 40
1245.59 40
1245.68 42
1245.76 46
1245.84 52
1245.92 58
1246.00 64
1246.08 68
1246.16 70
1246.24 70
1246.32 68
1246.40 64
1246.49 61
1246.57 57
1246.65 54
1246.73 53
1246.81 53
1246.89 54
1246.97 54
1247.05 55
1247.13 54
1247.21 51
1247.30 48
1247.38 42
1247.46 37
1247.54 31
1247.62 25
1247.70 21
1247.78 18
1247.86 16
1247.94 15
1248.02 15
1248.11 16
1248.19 18
1248.27 20
1248.35 22
1248.43 24
1248.51 27
1248.59 29
1248.67 31
1248.75 33
1248.84 35
1248.92 37
1249.00 38
1249.08 38
1249.16 38
1249.24 37
1249.32 36
1249.40 35
1249.48 36
1249.57 37
1249.65 39
1249.73 41
1249.81 41
1249.89 41
1249.97 39
1250.05 35
1250.13 30
1250.21 26
1250.30 21
1250.38 18
1250.46 16
1250.54 15
1250.62 14
1250.70 14
1250.78 14
1250.86 12
1250.94 10
1251.03 7
1251.11 3
1251.19 0
1251.27 0
1251.35 0
1251.43 0
1251.51 0
1251.59 0
1251.67 0
1251.76 0
1251.84 5
1251.92 12
1252.00 18
1252.08 25
1252.16 30
1252.24 35
1252.32 39
1252.41 41
1252.49 42
1252.57 41
1252.65 39
1252.73 36
1252.81 33
1252.89 29
1252.97 26
1253.05 23
1253.14 21
1253.22 19
1253.30 18
1253.38 17
1253.46 18
1253.54 19
1253.62 22
1253.70 25
1253.79 29
1253.87 33
1253.95 38
1254.03 42
1254.11 45
1254.19 47
1254.27 48
1254.35 47
1254.44 45
1254.52 42
1254.60 40
1254.68 39
1254.76 38
1254.84 39
1254.92 39
1255.00 40
1255.09 40
1255.17 40
1255.25 40
1255.33 41
1255.41 42
1255.49 43
1255.57 45
1255.65 46
1255.74 47
1255.82 46
1255.90 43
1255.98 39
1256.06 33
1256.14 26
1256.22 21
1256.31 16
1256.39 12
1256.47 11
1256.55 10
1256.63 11
1256.71 12
1256.79 13
1256.87 15
1256.96 16
1257.04 17
1257.12 17
1257.20 17
1257.28 15
1257.36 13
1257.44 10
1257.53 7
1257.61 4
1257.69 2
1257.77 1
1257.85 0
1257.93 0
1258.01 0
1258.09 1
1258.18 2
1258.26 3
1258.34 6
1258.42 8
1258.50 11
1258.58 13
1258.66 15
1258.75 17
1258.83 18
1258.91 20
1258.99 23
1259.07 27
1259.15 31
1259.23 36
1259.32 40
1259.40 44
1259.48 45
1259.56 43
1259.64 41
1259.72 37
1259.80 34
1259.89 31
1259.97 31
1260.05 32
1260.13 34
1260.21 37
1260.29 39
1260.37 40
1260.46 41
1260.54 40
1260.62 38
1260.70 36
1260.78 35
1260.86 34
1260.94 35
1261.03 36
1261.11 38
1261.19 40
1261.27 41
1261.35 41
1261.43 41
1261.51 39
1261.60 37
1261.68 34
1261.76 31
1261.84 27
1261.92 23
1262.00 19
1262.09 17
1262.17 15
1262.25 16
1262.33 18
1262.41 21
1262.49 24
1262.57 26
1262.66 27
1262.74 26
1262.82 24
1262.90 21
1262.98 18
1263.06 17
1263.14 17
1263.23 19
1263.31 22
1263.39 24
1263.47 27
1263.55 28
1263.63 27
1263.72 26
1263.80 25
1263.88 25
1263.96 27
1264.04 29
1264.12 33
1264.20 38
1264.29 42
1264.37 46
1264.45 49
1264.53 52
1264.61 55
1264.69 58
1264.78 61
1264.86 64
1264.94 66
1265.02 66
1265.10 63
1265.18 59
1265.27 52
1265.35 45
1265.43 38
1265.51 32
1265.59 28
1265.67 25
1265.76 25
1265.84 27
1265.92 31
1266.00 35
1266.08 40
1266.16 46
1266.24 51
1266.33 57
1266.41 62
1266.49 67
1266.57 72
1266.65 75
1266.73 78
1266.82 80
1266.90 80
1266.98 80
1267.06 79
1267.14 76
1267.22 74
1267.31 70
1267.39 67
1267.47 64
1267.55 61
1267.63 58
1267.71 54
1267.80 49
1267.88 45
1267.96 42
1268.04 39
1268.12 38
1268.20 39
1268.29 41
1268.37 43
1268.45 44
1268.53 44
1268.61 42
1268.70 40
1268.78 37
1268.86 34
1268.94 32
1269.02 30
1269.10 29
1269.19 28
1269.27 27
1269.35 25
1269.43 23
1269.51 21
1269.59 19
1269.68 17
1269.76 16
1269.84 15
1269.92 14
1270.00 13
1270.08 13
1270.17 13
1270.25 14
1270.33 15
1270.41 16
1270.49 17
1270.58 19
1270.66 20
1270.74 21
1270.82 22
1270.90 23
1270.98 24
1271.07 26
1271.15 28
1271.23 30
1271.31 32
1271.39 34
1271.47 35
1271.56 35
1271.64 34
1271.72 32
1271.80 29
1271.88 26
1271.97 24
1272.05 23
1272.13 24
1272.21 26
1272.29 29
1272.37 31
1272.46 32
1272.54 32
1272.62 31
1272.70 28
1272.78 25
1272.87 22
1272.95 17
1273.03 13
1273.11 8
1273.19 3
1273.28 0
1273.36 0
1273.44 0
1273.52 0
1273.60 0
1273.68 0
1273.77 0
1273.85 0
1273.93 1
1274.01 3
1274.09 5
1274.18 7
1274.26 10
1274.34 14
1274.42 18
1274.50 22
1274.59 25
1274.67 27
1274.75 27
1274.83 26
1274.91 24
1274.99 21
1275.08 17
1275.16 13
1275.24 8
1275.32 4
1275.40 1
1275.49 0
1275.57 0
1275.65 0
1275.73 0
1275.81 1
1275.90 2
1275.98 3
1276.06 4
1276.14 4
1276.22 4
1276.31 5
1276.39 5
1276.47 6
1276.55 8
1276.63 10
1276.72 12
1276.80 14
1276.88 17
1276.96 21
1277.04 25
1277.13 29
1277.21 32
1277.29 35
1277.37 36
1277.45 36
1277.54 34
1277.62 31
1277.70 29
1277.78 29
1277.86 31
1277.95 36
1278.03 42
1278.11 49
1278.19 56
1278.27 63
1278.36 67
1278.44 70
1278.52 71
1278.60 71
1278.68 70
1278.77 69
1278.85 68
1278.93 67
1279.01 65
1279.09 64
1279.18 62
1279.26 60
1279.34 57
1279.42 53
1279.50 48
1279.59 43
1279.67 37
1279.75 31
1279.83 27
1279.91 24
1280.00 23
1280.08 23
1280.16 26
1280.24 28
1280.32 30
1280.41 31
1280.49 31
1280.57 28
1280.65 24
1280.74 20
1280.82 16
1280.90 12
1280.98 10
1281.06 10
1281.15 12
1281.23 14
1281.31 17
1281.39 19
1281.47 22
1281.56 22
1281.64 22
1281.72 21
1281.80 19
1281.88 17
1281.97 15
1282.05 14
1282.13 15
1282.21 17
1282.30 22
1282.38 28
1282.46 35
1282.54 43
1282.62 49
1282.71 54
1282.79 56
1282.87 56
1282.95 54
1283.04 51
1283.12 49
1283.20 47
1283.28 47
1283.36 49
1283.45 52
1283.53 56
1283.61 59
1283.69 61
1283.77 62
1283.86 61
1283.94 58
1284.02 54
1284.10 50
1284.19 46
1284.27 42
1284.35 39
1284.43 36
1284.51 33
1284.60 30
1284.68 28
1284.76 27
1284.84 26
1284.93 27
1285.01 28
1285.09 30
1285.17 31
1285.25 33
1285.34 34
1285.42 35
1285.50 35
1285.58 35
1285.67 36
1285.75 37
1285.83 40
1285.91 43
1286.00 47
1286.08 52
1286.16 55
1286.24 57
1286.32 57
1286.41 55
1286.49 51
1286.57 45
1286.65 38
1286.74 30
1286.82 24
1286.90 18
1286.98 14
1287.06 11
1287.15 9
1287.23 8
1287.31 7
1287.39 7
1287.48 8
1287.56 10
1287.64 12
1287.72 16
1287.81 20
1287.89 24
1287.97 27
1288.05 28
1288.13 28
1288.22 26
1288.30 22
1288.38 17
1288.46 12
1288.55 8
1288.63 5
1288.71 3
1288.79 3
1288.88 4
1288.96 6
1289.04 8
1289.12 11
1289.21 14
1289.29 16
1289.37 18
1289.45 20
1289.54 21
1289.62 22
1289.70 23
1289.78 23
1289.86 24
1289.95 26
1290.03 28
1290.11 31
1290.19 34
1290.28 37
1290.36 39
1290.44 40
1290.52 39
1290.61 37
1290.69 35
1290.77 32
1290.85 31
1290.94 31
1291.02 33
1291.10 35
1291.18 37
1291.27 39
1291.35 40
1291.43 41
1291.51 42
1291.60 42
1291.68 42
1291.76 43
1291.84 43
1291.93 42
1292.01 42
1292.09 41
1292.17 40
1292.26 41
1292.34 42
1292.42 44
1292.50 48
1292.58 52
1292.67 56
1292.75 59
1292.83 61
1292.91 61
1293.00 59
1293.08 54
1293.16 48
1293.24 40
1293.33 32
1293.41 24
1293.49 18
1293.57 14
1293.66 12
1293.74 13
1293.82 16
1293.90 21
1293.99 26
1294.07 31
1294.15 34
1294.24 37
1294.32 37
1294.40 36
1294.48 34
1294.57 31
1294.65 28
1294.73 25
1294.81 24
1294.90 25
1294.98 28
1295.06 33
1295.14 38
1295.23 43
1295.31 48
1295.39 50
1295.47 51
1295.56 50
1295.64 47
1295.72 44
1295.80 40
1295.89 36
1295.97 32
1296.05 30
1296.13 28
1296.22 28
1296.30 29
1296.38 32
1296.46 36
1296.55 39
1296.63 43
1296.71 44
1296.79 44
1296.88 42
1296.96 38
1297.04 34
1297.13 30
1297.21 26
1297.29 24
1297.37 23
1297.46 23
1297.54 22
1297.62 21
1297.70 21
1297.79 20
1297.87 20
1297.95 21
1298.03 24
1298.12 28
1298.20 35
1298.28 41
1298.36 48
1298.45 54
1298.53 59
1298.61 63
1298.70 65
1298.78 66
1298.86 66
1298.94 66
1299.03 67
1299.11 67
1299.19 68
1299.27 69
1299.36 70
1299.44 69
1299.52 66
1299.61 62
1299.69 56
1299.77 48
1299.85 41
1299.94 35
1300.02 30
1300.10 28
1300.18 28
1300.27 30
1300.35 34
1300.43 37
1300.51 41
1300.60 44
1300.68 47
1300.76 49
1300.85 51
1300.93 53
1301.01 54
1301.09 54
1301.18 53
1301.26 51
1301.34 49
1301.43 46
1301.51 43
1301.59 42
1301.67 42
1301.76 43
1301.84 46
1301.92 50
1302.00 55
1302.09 61
1302.17 67
1302.25 73
1302.34 79
1302.42 84
1302.50 87
1302.58 89
1302.67 88
1302.75 86
1302.83 82
1302.92 77
1303.00 72
1303.08 67
1303.16 62
1303.25 57
1303.33 51
1303.41 44
1303.49 38
1303.58 31
1303.66 25
1303.74 20
1303.83 18
1303.91 16
1303.99 15
1304.07 15
1304.16 13
1304.24 10
1304.32 5
1304.41 0
1304.49 0
1304.57 0
1304.65 0
1304.74 0
1304.82 0
1304.90 0
1304.99 0
1305.07 4
1305.15 9
1305.23 12
1305.32 13
1305.40 12
1305.48 8
1305.57 3
1305.65 0
1305.73 0
1305.82 0
1305.90 0
1305.98 0
1306.06 0
1306.15 0
1306.23 2
1306.31 4
1306.40 6
1306.48 6
1306.56 6
1306.64 7
1306.73 7
1306.81 10
1306.89 14
1306.98 19
1307.06 25
1307.14 31
1307.22 36
1307.31 40
1307.39 43
1307.47 46
1307.56 48
1307.64 51
1307.72 55
1307.81 59
1307.89 63
1307.97 67
1308.05 69
1308.14 69
1308.22 66
1308.30 61
1308.39 54
1308.47 45
1308.55 35
1308.64 26
1308.72 18
1308.80 11
1308.88 6
1308.97 2
1309.05 0
1309.13 0
1309.22 0
1309.30 1
1309.38 4
1309.47 8
1309.55 11
1309.63 15
1309.71 17
1309.80 19
1309.88 20
1309.96 20
1310.05 19
1310.13 18
1310.21 17
1310.30 15
1310.38 15
1310.46 15
1310.54 16
1310.63 18
1310.71 21
1310.79 24
1310.88 26
1310.96 28
1311.04 29
1311.13 30
1311.21 31
1311.29 32
1311.38 34
1311.46 38
1311.54 43
1311.62 49
1311.71 57
1311.79 66
1311.87 76
1311.96 87
1312.04 98
1312.12 108
1312.21 117
1312.29 124
1312.37 128
1312.46 130
1312.54 129
1312.62 126
1312.70 120
1312.79 112
1312.87 103
1312.95 93
1313.04 83
1313.12 74
1313.20 65
1313.29 58
1313.37 52
1313.45 47
1313.54 43
1313.62 40
1313.70 37
1313.79 35
1313.87 35
1313.95 35
1314.04 36
1314.12 38
1314.20 39
1314.28 41
1314.37 42
1314.45 42
1314.53 41
1314.62 40
1314.70 39
1314.78 37
1314.87 36
1314.95 36
1315.03 37
1315.12 39
1315.20 43
1315.28 47
1315.37 50
1315.45 53
1315.53 55
1315.62 57
1315.70 57
1315.78 58
1315.87 59
1315.95 60
1316.03 61
1316.11 61
1316.20 60
1316.28 59
1316.36 57
1316.45 55
1316.53 52
1316.61 49
1316.70 46
1316.78 41
1316.86 36
1316.95 32
1317.03 27
1317.11 24
1317.20 23
1317.28 24
1317.36 27
1317.45 31
1317.53 36
1317.61 40
1317.70 43
1317.78 45
1317.86 45
1317.95 45
1318.03 43
1318.11 42
1318.20 42
1318.28 41
1318.36 42
1318.45 42
1318.53 44
1318.61 45
1318.70 47
1318.78 48
1318.86 48
1318.95 49
1319.03 48
1319.11 47
1319.20 46
1319.28 44
1319.36 41
1319.45 37
1319.53 34
1319.61 29
1319.70 26
1319.78 23
1319.86 21
1319.95 21
1320.03 22
1320.11 23
1320.20 25
1320.28 26
1320.36 26
1320.45 24
1320.53 22
1320.61 19
1320.70 16
1320.78 15
1320.86 15
1320.95 17
1321.03 22
1321.11 28
1321.20 35
1321.28 41
1321.36 45
1321.45 48
1321.53 49
1321.61 48
1321.70 47
1321.78 47
1321.86 49
1321.95 51
1322.03 55
1322.11 58
1322.20 61
1322.28 62
1322.36 61
1322.45 59
1322.53 55
1322.61 50
1322.70 47
1322.78 44
1322.86 44
1322.95 45
1323.03 47
1323.12 49
1323.20 51
1323.28 52
1323.37 52
1323.45 51
1323.53 49
1323.62 47
1323.70 44
1323.78 42
1323.87 40
1323.95 39
1324.03 39
1324.12 40
1324.20 42
1324.28 44
1324.37 48
1324.45 51
1324.53 54
1324.62 56
1324.70 57
1324.78 58
1324.87 59
1324.95 59
1325.04 59
1325.12 60
1325.20 60
1325.29 60
1325.37 60
1325.45 58
1325.54 56
1325.62 53
1325.70 49
1325.79 43
1325.87 36
1325.95 29
1326.04 21
1326.12 15
1326.20 10
1326.29 7
1326.37 8
1326.46 11
1326.54 16
1326.62 22
1326.71 27
1326.79 32
1326.87 36
1326.96 40
1327.04 44
1327.12 48
1327.21 53
1327.29 57
1327.37 60
1327.46 62
1327.54 63
1327.63 62
1327.71 60
1327.79 59
1327.88 57
1327.96 56
1328.04 55
1328.13 54
1328.21 52
1328.29 49
1328.38 44
1328.46 39
1328.54 33
1328.63 29
1328.71 26
1328.80 25
1328.88 26
1328.96 29
1329.05 33
1329.13 38
1329.21 41
1329.30 42
1329.38 42
1329.46 40
1329.55 37
1329.63 33
1329.72 29
1329.80 24
1329.88 19
1329.97 15
1330.05 12
1330.13 10
1330.22 10
1330.30 10
1330.38 11
1330.47 12
1330.55 14
1330.64 15
1330.72 16
1330.80 17
1330.89 19
1330.97 20
1331.05 20
1331.14 20
1331.22 19
1331.31 18
1331.39 16
1331.47 14
1331.56 13
1331.64 13
1331.72 14
1331.81 16
1331.89 19
1331.98 20
1332.06 21
1332.14 21
1332.23 20
1332.31 18
1332.39 16
1332.48 13
1332.56 9
1332.65 6
1332.73 3
1332.81 0
1332.90 0
1332.98 0
1333.06 0
1333.15 0
1333.23 0
1333.32 0
1333.40 0
1333.48 0
1333.57 2
1333.65 4
1333.73 6
1333.82 7
1333.90 7
1333.99 8
1334.07 8
1334.15 10
1334.24 12
1334.32 16
1334.40 22
1334.49 27
1334.57 33
1334.66 38
1334.74 42
1334.82 45
1334.91 48
1334.99 50
1335.07 53
1335.16 56
1335.24 60
1335.33 64
1335.41 69
1335.49 73
1335.58 76
1335.66 78
1335.75 79
1335.83 79
1335.91 79
1336.00 78
1336.08 75
1336.16 72
1336.25 69
1336.33 65
1336.42 60
1336.50 57
1336.58 54
1336.67 53
1336.75 52
1336.84 53
1336.92 53
1337.00 52
1337.09 51
1337.17 48
1337.26 45
1337.34 41
1337.42 39
1337.51 39
1337.59 41
1337.67 44
1337.76 49
1337.84 54
1337.93 60
1338.01 65
1338.09 70
1338.18 74
1338.26 78
1338.35 81
1338.43 84
1338.51 87
1338.60 89
1338.68 91
1338.77 92
1338.85 92
1338.93 91
1339.02 90
1339.10 87
1339.19 82
1339.27 76
1339.35 69
1339.44 62
1339.52 54
1339.61 47
1339.69 41
1339.77 37
1339.86 35
1339.94 35
1340.02 36
1340.11 38
1340.19 39
1340.28 40
1340.36 41
1340.44 40
1340.53 39
1340.61 37
1340.70 34
1340.78 32
1340.86 30
1340.95 29
1341.03 29
1341.12 29
1341.20 31
1341.28 32
1341.37 33
1341.45 34
1341.54 35
1341.62 35
1341.71 34
1341.79 34
1341.87 35
1341.96 36
1342.04 37
1342.13 39
1342.21 40
1342.29 40
1342.38 40
1342.46 40
1342.55 41
1342.63 43
1342.71 48
1342.80 54
1342.88 61
1342.97 69
1343.05 76
1343.13 82
1343.22 86
1343.30 87
1343.39 86
1343.47 82
1343.55 77
1343.64 69
1343.72 59
1343.81 48
1343.89 38
1343.97 28
1344.06 19
1344.14 12
1344.23 8
1344.31 7
1344.40 9
1344.48 14
1344.56 20
1344.65 27
1344.73 34
1344.82 40
1344.90 45
1344.98 48
1345.07 49
1345.15 48
1345.24 47
1345.32 45
1345.40 42
1345.49 40
1345.57 39
1345.66 37
1345.74 34
1345.83 31
1345.91 28
1345.99 25
1346.08 23
1346.16 23
1346.25 26
1346.33 32
1346.41 40
1346.50 49
1346.58 58
1346.67 64
1346.75 68
1346.84 69
1346.92 69
1347.00 66
1347.09 64
1347.17 61
1347.26 59
1347.34 58
1347.43 58
1347.51 58
1347.59 59
1347.68 60
1347.76 60
1347.85 60
1347.93 59
1348.01 58
1348.10 55
1348.18 51
1348.27 47
1348.35 42
1348.44 37
1348.52 31
1348.60 27
1348.69 22
1348.77 19
1348.86 17
1348.94 15
1349.03 15
1349.11 16
1349.19 16
1349.28 16
1349.36 15
1349.45 12
1349.53 10
1349.62 8
1349.70 8
1349.78 9
1349.87 12
1349.95 16
1350.04 22
1350.12 27
1350.21 31
1350.29 33
1350.37 34
1350.46 33
1350.54 32
1350.63 29
1350.71 26
1350.80 22
1350.88 19
1350.96 15
1351.05 12
1351.13 10
1351.22 10
1351.30 12
1351.39 14
1351.47 18
1351.55 22
1351.64 26
1351.72 29
1351.81 31
1351.89 31
1351.98 28
1352.06 25
1352.15 20
1352.23 16
1352.31 12
1352.40 10
1352.48 10
1352.57 12
1352.65 15
1352.74 18
1352.82 21
1352.90 23
1352.99 26
1353.07 29
1353.16 32
1353.24 36
1353.33 41
1353.41 46
1353.50 50
1353.58 52
1353.66 52
1353.75 49
1353.83 44
1353.92 38
1354.00 32
1354.09 25
1354.17 20
1354.25 15
1354.34 11
1354.42 7
1354.51 5
1354.59 3
1354.68 2
1354.76 3
1354.85 4
1354.93 6
1355.01 10
1355.10 14
1355.18 18
1355.27 22
1355.35 26
1355.44 28
1355.52 28
1355.61 27
1355.69 25
1355.77 23
1355.86 21
1355.94 19
1356.03 17
1356.11 15
1356.20 14
1356.28 12
1356.37 9
1356.45 6
1356.54 4
1356.62 3
1356.70 2
1356.79 3
1356.87 5
1356.96 8
1357.04 11
1357.13 15
1357.21 18
1357.30 21
1357.38 24
1357.46 28
1357.55 31
1357.63 34
1357.72 36
1357.80 36
1357.89 34
1357.97 30
1358.06 24
1358.14 17
1358.23 11
1358.31 6
1358.39 3
1358.48 3
1358.56 6
1358.65 11
1358.73 18
1358.82 26
1358.90 34
1358.99 42
1359.07 48
1359.16 52
1359.24 55
1359.32 54
1359.41 52
1359.49 47
1359.58 40
1359.66 31
1359.75 23
1359.83 15
1359.92 8
1360.00 5
1360.09 5
1360.17 10
1360.26 19
1360.34 30
1360.42 42
1360.51 54
1360.59 63
1360.68 69
1360.76 70
1360.85 67
1360.93 62
1361.02 56
1361.10 49
1361.19 45
1361.27 42
1361.36 40
1361.44 40
1361.52 40
1361.61 39
1361.69 37
1361.78 33
1361.86 27
1361.95 22
1362.03 16
1362.12 12
1362.20 8
1362.29 6
1362.37 5
1362.46 6
1362.54 6
1362.63 8
1362.71 11
1362.79 15
1362.88 21
1362.96 27
1363.05 35
1363.13 42
1363.22 48
1363.30 53
1363.39 56
1363.47 58
1363.56 59
1363.64 60
1363.73 59
1363.81 58
1363.90 57
1363.98 55
1364.07 54
1364.15 53
1364.24 52
1364.32 51
1364.40 48
1364.49 44
1364.57 38
1364.66 30
1364.74 22
1364.83 13
1364.91 6
1365.00 1
1365.08 0
1365.17 0
1365.25 1
1365.34 4
1365.42 6
1365.51 8
1365.59 8
1365.68 6
1365.76 3
1365.85 0
1365.93 0
1366.02 0
1366.10 0
1366.18 0
1366.27 0
1366.35 0
1366.44 0
1366.52 2
1366.61 4
1366.69 5
1366.78 6
1366.86 8
1366.95 10
1367.03 12
1367.12 15
1367.20 17
1367.29 19
1367.37 20
1367.46 21
1367.54 21
1367.63 21
1367.71 22
1367.80 23
1367.88 24
1367.97 26
1368.05 29
1368.14 33
1368.22 38
1368.31 43
1368.39 47
1368.47 51
1368.56 54
1368.64 56
1368.73 55
1368.81 53
1368.90 50
1368.98 45
1369.07 40
1369.15 35
1369.24 30
1369.32 26
1369.41 24
1369.49 22
1369.58 23
1369.66 25
1369.75 28
1369.83 32
1369.92 36
1370.00 40
1370.09 43
1370.17 45
1370.26 45
1370.34 43
1370.43 41
1370.51 38
1370.60 37
1370.68 37
1370.77 40
1370.85 45
1370.94 52
1371.02 60
1371.11 67
1371.19 73
1371.28 78
1371.36 80
1371.45 81
1371.53 81
1371.62 80
1371.70 78
1371.79 75
1371.87 73
1371.96 69
1372.04 64
1372.13 59
1372.21 55
1372.30 51
1372.38 49
1372.47 49
1372.55 51
1372.64 54
1372.72 57
1372.81 60
1372.89 62
1372.98 62
1373.06 61
1373.15 60
1373.23 57
1373.32 56
1373.40 55
1373.49 56
1373.57 58
1373.66 61
1373.74 64
1373.83 67
1373.91 69
1374.00 69
1374.08 68
1374.17 67
1374.25 66
1374.34 66
1374.42 66
1374.51 67
1374.59 68
1374.68 67
1374.76 65
1374.85 61
1374.93 56
1375.02 50
1375.10 45
1375.19 40
1375.27 37
1375.36 34
1375.44 33
1375.53 34
1375.61 35
1375.70 38
1375.78 42
1375.87 48
1375.95 54
1376.04 60
1376.12 66
1376.21 69
1376.29 72
1376.38 72
1376.46 72
1376.55 71
1376.63 70
1376.72 70
1376.80 71
1376.89 72
1376.97 74
1377.06 75
1377.14 77
1377.23 78
1377.32 78
1377.40 78
1377.49 78
1377.57 77
1377.66 75
1377.74 72
1377.83 67
1377.91 61
1378.00 56
1378.08 50
1378.17 47
1378.25 44
1378.34 43
1378.42 42
1378.51 42
1378.59 42
1378.68 40
1378.76 36
1378.85 31
1378.93 25
1379.02 19
1379.10 12
1379.19 7
1379.27 3
1379.36 1
1379.44 0
1379.53 0
1379.61 0
1379.70 0
1379.79 0
1379.87 0
1379.96 0
1380.04 0
1380.13 0
1380.21 4
1380.30 10
1380.38 18
1380.47 25
1380.55 32
1380.64 37
1380.72 41
1380.81 43
1380.89 44
1380.98 45
1381.06 45
1381.15 45
1381.23 45
1381.32 47
1381.40 51
1381.49 55
1381.58 60
1381.66 65
1381.75 69
1381.83 70
1381.92 70
1382.00 67
1382.09 63
1382.17 58
1382.26 53
1382.34 49
1382.43 46
1382.51 45
1382.60 43
1382.68 43
1382.77 43
1382.85 43
1382.94 44
1383.03 45
1383.11 46
1383.20 47
1383.28 47
1383.37 46
1383.45 44
1383.54 42
1383.62 39
1383.71 37
1383.79 36
1383.88 35
1383.96 35
1384.05 34
1384.13 34
1384.22 33
1384.31 31
1384.39 30
1384.48 27
1384.56 26
1384.65 24
1384.73 22
1384.82 21
1384.90 21
1384.99 21
1385.07 23
1385.16 25
1385.24 28
1385.33 30
1385.42 32
1385.50 32
1385.59 32
1385.67 31
1385.76 31
1385.84 30
1385.93 31
1386.01 32
1386.10 33
1386.18 35
1386.27 37
1386.35 38
1386.44 38
1386.53 38
1386.61 37
1386.70 37
1386.78 38
1386.87 39
1386.95 41
1387.04 44
1387.12 46
1387.21 49
1387.29 50
1387.38 51
1387.47 51
1387.55 50
1387.64 49
1387.72 46
1387.81 42
1387.89 37
1387.98 32
1388.06 25
1388.15 19
1388.23 13
1388.32 9
1388.41 6
1388.49 5
1388.58 5
1388.66 6
1388.75 7
1388.83 8
1388.92 9
1389.00 9
1389.09 10
1389.17 12
1389.26 15
1389.35 20
1389.43 25
1389.52 32
1389.60 39
1389.69 45
1389.77 49
1389.86 53
1389.94 55
1390.03 56
1390.12 57
1390.20 57
1390.29 57
1390.37 58
1390.46 58
1390.54 58
1390.63 58
1390.71 59
1390.80 61
1390.89 64
1390.97 67
1391.06 71
1391.14 76
1391.23 81
1391.31 86
1391.40 91
1391.48 95
1391.57 100
1391.66 105
1391.74 108
1391.83 110
1391.91 110
1392.00 108
1392.08 104
1392.17 99
1392.25 94
1392.34 90
1392.43 88
1392.51 87
1392.60 88
1392.68 90
1392.77 91
1392.85 91
1392.94 89
1393.03 85
1393.11 80
1393.20 74
1393.28 69
1393.37 65
1393.45 62
1393.54 62
1393.62 63
1393.71 65
1393.80 68
1393.88 72
1393.97 77
1394.05 82
1394.14 89
1394.22 96
1394.31 104
1394.40 112
1394.48 118
1394.57 122
1394.65 122
1394.74 119
1394.82 112
1394.91 102
1395.00 92
1395.08 82
1395.17 74
1395.25 70
1395.34 67
1395.42 66
1395.51 67
1395.59 67
1395.68 66
1395.77 63
1395.85 60
1395.94 56
1396.02 52
1396.11 48
1396.19 46
1396.28 44
1396.37 44
1396.45 45
1396.54 47
1396.62 49
1396.71 51
1396.80 54
1396.88 56
1396.97 58
1397.05 59
1397.14 60
1397.22 59
1397.31 58
1397.40 57
1397.48 55
1397.57 53
1397.65 52
1397.74 51
1397.82 50
1397.91 50
1398.00 50
1398.08 51
1398.17 52
1398.25 55
1398.34 57
1398.42 59
1398.51 60
1398.60 59
1398.68 55
1398.77 49
1398.85 41
1398.94 33
1399.03 26
1399.11 19
1399.20 16
1399.28 14
1399.37 15
1399.45 18
1399.54 21
1399.63 24
1399.71 26
1399.80 27
1399.88 26
1399.97 24
1400.05 21
1400.14 19
1400.23 17
1400.31 17
1400.40 18
1400.48 20
1400.57 22
1400.66 24
1400.74 25
1400.83 25
1400.91 23
1401.00 21
1401.09 19
1401.17 17
1401.26 16
1401.34 15
1401.43 13
1401.51 12
1401.60 10
1401.69 8
1401.77 7
1401.86 6
1401.94 5
1402.03 4
1402.12 2
1402.20 0
1402.29 0
1402.37 0
1402.46 0
1402.55 0
1402.63 0
1402.72 0
1402.80 4
1402.89 13
1402.97 22
1403.06 31
1403.15 38
1403.23 43
1403.32 46
1403.40 47
1403.49 48
1403.58 49
1403.66 50
1403.75 51
1403.83 53
1403.92 57
1404.01 61
1404.09 66
1404.18 71
1404.26 74
1404.35 77
1404.44 78
1404.52 79
1404.61 78
1404.69 78
1404.78 77
1404.87 77
1404.95 78
1405.04 79
1405.12 80
1405.21 81
1405.30 80
1405.38 79
1405.47 75
1405.55 70
1405.64 62
1405.73 54
1405.81 45
1405.90 36
1405.98 30
1406.07 26
1406.16 25
1406.24 27
1406.33 31
1406.41 37
1406.50 44
1406.59 51
1406.67 56
1406.76 60
1406.84 62
1406.93 63
1407.02 62
1407.10 59
1407.19 56
1407.27 52
1407.36 48
1407.45 45
1407.53 43
1407.62 42
1407.70 41
1407.79 40
1407.88 38
1407.96 36
1408.05 33
1408.14 29
1408.22 26
1408.31 22
1408.39 20
1408.48 17
1408.57 15
1408.65 13
1408.74 13
1408.82 13
1408.91 15
1409.00 18
1409.08 22
1409.17 26
1409.25 28
1409.34 29
1409.43 27
1409.51 23
1409.60 16
1409.69 9
1409.77 3
1409.86 0
1409.94 0
1410.03 0
1410.12 3
1410.20 10
1410.29 20
1410.37 31
1410.46 42
1410.55 52
1410.63 61
1410.72 68
1410.81 73
1410.89 76
1410.98 76
1411.06 74
1411.15 71
1411.24 67
1411.32 62
1411.41 59
1411.49 56
1411.58 54
1411.67 54
1411.75 55
1411.84 58
1411.93 61
1412.01 64
1412.10 67
1412.18 70
1412.27 71
1412.36 71
1412.44 70
1412.53 69
1412.62 68
1412.70 66
1412.79 65
1412.87 64
1412.96 61
1413.05 58
1413.13 52
1413.22 45
1413.31 35
1413.39 25
1413.48 16
1413.56 8
1413.65 3
1413.74 2
1413.82 4
1413.91 11
1414.00 19
1414.08 28
1414.17 36
1414.25 42
1414.34 46
1414.43 48
1414.51 48
1414.60 47
1414.69 46
1414.77 45
1414.86 45
1414.94 46
1415.03 48
1415.12 52
1415.20 56
1415.29 61
1415.38 66
1415.46 70
1415.55 72
1415.63 73
1415.72 72
1415.81 69
1415.89 64
1415.98 58
1416.07 52
1416.15 48
1416.24 44
1416.33 41
1416.41 39
1416.50 36
1416.58 33
1416.67 29
1416.76 26
1416.84 23
1416.93 22
1417.02 23
1417.10 27
1417.19 32
1417.28 38
1417.36 43
1417.45 47
1417.53 49
1417.62 50
1417.71 48
1417.79 44
1417.88 39
1417.97 34
1418.05 29
1418.14 23
1418.23 19
1418.31 16
1418.40 14
1418.48 15
1418.57 17
1418.66 21
1418.74 26
1418.83 32
1418.92 39
1419.00 46
1419.09 55
1419.18 65
1419.26 75
1419.35 85
1419.44 95
1419.52 103
1419.61 109
1419.69 113
1419.78 116
1419.87 116
1419.95 115
1420.04 113
1420.13 111
1420.21 108
1420.30 106
1420.39 104
1420.47 103
1420.56 103
1420.65 104
1420.73 106
1420.82 106
1420.90 106
1420.99 103
1421.08 99
1421.16 93
1421.25 87
1421.34 80
1421.42 75
1421.51 71
1421.60 68
1421.68 67
1421.77 67
1421.86 69
1421.94 72
1422.03 76
1422.12 81
1422.20 86
1422.29 90
1422.38 93
1422.46 95
1422.55 95
1422.63 94
1422.72 93
1422.81 92
1422.89 92
1422.98 92
1423.07 93
1423.15 93
1423.24 94
1423.33 94
1423.41 95
1423.50 95
1423.59 96
1423.67 98
1423.76 100
1423.85 102
1423.93 105
1424.02 107
1424.11 108
1424.19 108
1424.28 107
1424.37 106
1424.45 104
1424.54 101
1424.63 98
1424.71 94
1424.80 91
1424.89 88
1424.97 86
1425.06 84
1425.15 82
1425.23 81
1425.32 79
1425.41 79
1425.49 79
1425.58 80
1425.66 82
1425.75 85
1425.84 89
1425.92 92
1426.01 95
1426.10 96
1426.18 95
1426.27 91
1426.36 86
1426.44 78
1426.53 71
1426.62 64
1426.70 60
1426.79 58
1426.88 60
1426.96 65
1427.05 73
1427.14 84
1427.22 95
1427.31 104
1427.40 112
1427.48 116
1427.57 118
1427.66 116
1427.74 113
1427.83 110
1427.92 107
1428.00 105
1428.09 103
1428.18 103
1428.26 102
1428.35 100
1428.44 98
1428.52 94
1428.61 89
1428.70 85
1428.78 80
1428.87 77
1428.96 76
1429.05 77
1429.13 79
1429.22 82
1429.31 85
1429.39 86
1429.48 85
1429.57 82
1429.65 77
1429.74 70
1429.83 64
1429.91 59
1430.00 56
1430.09 56
1430.17 58
1430.26 62
1430.35 68
1430.43 75
1430.52 81
1430.61 88
1430.69 95
1430.78 101
1430.87 107
1430.95 112
1431.04 116
1431.13 117
1431.21 118
1431.30 116
1431.39 114
1431.47 112
1431.56 111
1431.65 111
1431.73 110
1431.82 108
1431.91 104
1432.00 98
1432.08 89
1432.17 79
1432.26 70
1432.34 63
1432.43 59
1432.52 61
1432.60 65
1432.69 72
1432.78 79
1432.86 85
1432.95 89
1433.04 90
1433.12 89
1433.21 86
1433.30 82
1433.38 78
1433.47 73
1433.56 69
1433.64 64
1433.73 60
1433.82 57
1433.91 56
1433.99 57
1434.08 61
1434.17 67
1434.25 73
1434.34 79
1434.43 83
1434.51 85
1434.60 84
1434.69 81
1434.77 79
1434.86 76
1434.95 76
1435.04 78
1435.12 82
1435.21 87
1435.30 93
1435.38 99
1435.47 106
1435.56 113
1435.64 120
1435.73 126
1435.82 132
1435.90 135
1435.99 136
1436.08 135
1436.17 130
1436.25 122
1436.34 113
1436.43 104
1436.51 94
1436.60 85
1436.69 76
1436.77 69
1436.86 62
1436.95 56
1437.03 52
1437.12 49
1437.21 47
1437.30 46
1437.38 47
1437.47 49
1437.56 52
1437.64 57
1437.73 62
1437.82 66
1437.90 69
1437.99 70
1438.08 68
1438.17 62
1438.25 56
1438.34 48
1438.43 42
1438.51 39
1438.60 39
1438.69 42
1438.77 49
1438.86 58
1438.95 68
1439.04 78
1439.12 85
1439.21 91
1439.30 93
1439.38 91
1439.47 87
1439.56 80
1439.64 72
1439.73 63
1439.82 56
1439.91 52
1439.99 50
1440.08 50
1440.17 51
1440.25 53
1440.34 53
1440.43 53
1440.52 52
1440.60 51
1440.69 51
1440.78 52
1440.86 53
1440.95 55
1441.04 56
1441.12 57
1441.21 57
1441.30 57
1441.39 57
1441.47 57
1441.56 57
1441.65 57
1441.73 54
1441.82 50
1441.91 44
1442.00 37
1442.08 30
1442.17 24
1442.26 20
1442.34 19
1442.43 20
1442.52 22
1442.61 24
1442.69 26
1442.78 27
1442.87 28
1442.95 28
1443.04 27
1443.13 27
1443.22 27
1443.30 27
1443.39 26
1443.48 24
1443.56 21
1443.65 17
1443.74 12
1443.83 7
1443.91 2
1444.00 0
1444.09 0
1444.17 0
1444.26 0
1444.35 0
1444.44 3
1444.52 7
1444.61 10
1444.70 10
1444.78 8
1444.87 4
1444.96 0
1445.05 0
1445.13 0
1445.22 0
1445.31 0
1445.40 0
1445.48 4
1445.57 10
1445.66 15
1445.74 20
1445.83 24
1445.92 28
1446.01 31
1446.09 34
1446.18 36
1446.27 40
1446.35 44
1446.44 50
1446.53 57
1446.62 66
1446.70 74
1446.79 82
1446.88 86
1446.97 87
1447.05 85
1447.14 80
1447.23 73
1447.31 66
1447.40 61
1447.49 58
1447.58 57
1447.66 58
1447.75 60
1447.84 63
1447.93 66
1448.01 67
1448.10 67
1448.19 65
1448.27 62
1448.36 57
1448.45 52
1448.54 47
1448.62 44
1448.71 44
1448.80 46
1448.89 52
1448.97 60
1449.06 70
1449.15 79
1449.24 88
1449.32 94
1449.41 99
1449.50 101
1449.58 103
1449.67 103
1449.76 102
1449.85 101
1449.93 99
1450.02 99
1450.11 99
1450.20 100
1450.28 103
1450.37 107
1450.46 112
1450.55 118
1450.63 123
1450.72 127
1450.81 129
1450.90 130
1450.98 130
1451.07 129
1451.16 129
1451.24 129
1451.33 130
1451.42 131
1451.51 132
1451.59 133
1451.68 133
1451.77 134
1451.86 134
1451.94 135
1452.03 136
1452.12 138
1452.21 139
1452.29 139
1452.38 138
1452.47 137
1452.56 134
1452.64 130
1452.73 126
1452.82 122
1452.91 118
1452.99 113
1453.08 108
1453.17 103
1453.26 98
1453.34 94
1453.43 90
1453.52 87
1453.61 85
1453.69 84
1453.78 84
1453.87 84
1453.96 85
1454.04 85
1454.13 86
1454.22 86
1454.31 86
1454.39 87
1454.48 88
1454.57 91
1454.65 95
1454.74 100
1454.83 105
1454.92 110
1455.00 113
1455.09 114
1455.18 113
1455.27 110
1455.36 107
1455.44 104
1455.53 103
1455.62 103
1455.71 104
1455.79 106
1455.88 107
1455.97 106
1456.06 103
1456.14 98
1456.23 93
1456.32 89
1456.41 86
1456.49 86
1456.58 86
1456.67 87
1456.76 87
1456.84 85
1456.93 81
1457.02 74
1457.11 66
1457.19 58
1457.28 52
1457.37 48
1457.46 49
1457.54 55
1457.63 65
1457.72 78
1457.81 92
1457.89 105
1457.98 115
1458.07 119
1458.16 119
1458.24 113
1458.33 103
1458.42 92
1458.51 82
1458.59 75
1458.68 70
1458.77 67
1458.86 65
1458.95 63
1459.03 61
1459.12 57
1459.21 55
1459.30 54
1459.38 56
1459.47 61
1459.56 69
1459.65 79
1459.73 87
1459.82 94
1459.91 97
1460.00 97
1460.08 94
1460.17 90
1460.26 85
1460.35 80
1460.44 77
1460.52 75
1460.61 74
1460.70 73
1460.79 73
1460.87 72
1460.96 71
1461.05 69
1461.14 66
1461.22 62
1461.31 59
1461.40 55
1461.49 52
1461.58 48
1461.66 44
1461.75 40
1461.84 35
1461.93 30
1462.01 25
1462.10 22
1462.19 21
1462.28 22
1462.36 25
1462.45 30
1462.54 35
1462.63 41
1462.72 46
1462.80 50
1462.89 53
1462.98 56
1463.07 59
1463.15 62
1463.24 64
1463.33 65
1463.42 65
1463.51 63
1463.59 60
1463.68 57
1463.77 55
1463.86 56
1463.94 60
1464.03 67
1464.12 77
1464.21 89
1464.30 103
1464.38 116
1464.47 129
1464.56 140
1464.65 149
1464.73 156
1464.82 160
1464.91 161
1465.00 159
1465.09 155
1465.17 149
1465.26 141
1465.35 133
1465.44 124
1465.52 117
1465.61 110
1465.70 104
1465.79 100
1465.88 97
1465.96 95
1466.05 95
1466.14 95
1466.23 95
1466.32 96
1466.40 95
1466.49 94
1466.58 91
1466.67 88
1466.75 85
1466.84 83
1466.93 81
1467.02 81
1467.11 82
1467.19 83
1467.28 85
1467.37 87
1467.46 90
1467.55 92
1467.63 94
1467.72 95
1467.81 93
1467.90 90
1467.98 83
1468.07 75
1468.16 66
1468.25 59
1468.34 53
1468.42 51
1468.51 53
1468.60 57
1468.69 63
1468.78 69
1468.86 72
1468.95 74
1469.04 74
1469.13 73
1469.22 71
1469.30 70
1469.39 71
1469.48 72
1469.57 74
1469.66 76
1469.74 77
1469.83 78
1469.92 77
1470.01 76
1470.09 74
1470.18 73
1470.27 71
1470.36 71
1470.45 71
1470.53 71
1470.62 70
1470.71 68
1470.80 65
1470.89 60
1470.97 54
1471.06 47
1471.15 40
1471.24 34
1471.33 29
1471.41 26
1471.50 26
1471.59 26
1471.68 27
1471.77 28
1471.85 29
1471.94 29
1472.03 28
1472.12 27
1472.21 27
1472.29 26
1472.38 27
1472.47 28
1472.56 30
1472.65 33
1472.73 36
1472.82 39
1472.91 40
1473.00 41
1473.09 39
1473.18 35
1473.26 30
1473.35 23
1473.44 15
1473.53 8
1473.62 2
1473.70 0
1473.79 0
1473.88 0
1473.97 0
1474.06 0
1474.14 0
1474.23 0
1474.32 0
1474.41 0
1474.50 3
1474.58 7
1474.67 11
1474.76 15
1474.85 20
1474.94 24
1475.02 26
1475.11 26
1475.20 24
1475.29 20
1475.38 16
1475.47 13
1475.55 13
1475.64 15
1475.73 21
1475.82 28
1475.91 36
1475.99 42
1476.08 46
1476.17 47
1476.26 46
1476.35 44
1476.43 42
1476.52 41
1476.61 44
1476.70 48
1476.79 56
1476.88 64
1476.96 73
1477.05 81
1477.14 87
1477.23 90
1477.32 91
1477.40 90
1477.49 87
1477.58 83
1477.67 77
1477.76 70
1477.85 63
1477.93 56
1478.02 49
1478.11 43
1478.20 38
1478.29 34
1478.37 33
1478.46 32
1478.55 34
1478.64 36
1478.73 39
1478.82 41
1478.90 43
1478.99 43
1479.08 43
1479.17 41
1479.26 39
1479.35 38
1479.43 39
1479.52 41
1479.61 46
1479.70 52
1479.79 58
1479.87 63
1479.96 67
1480.05 67
1480.14 66
1480.23 63
1480.32 60
1480.40 57
1480.49 55
1480.58 53
1480.67 52
1480.76 50
1480.85 49
1480.93 46
1481.02 44
1481.11 40
1481.20 37
1481.29 33
1481.38 31
1481.46 31
1481.55 31
1481.64 34
1481.73 37
1481.82 39
1481.90 41
1481.99 41
1482.08 39
1482.17 36
1482.26 31
1482.35 27
1482.43 24
1482.52 22
1482.61 21
1482.70 21
1482.79 23
1482.88 25
1482.96 27
1483.05 30
1483.14 32
1483.23 34
1483.32 36
1483.41 38
1483.50 40
1483.58 44
1483.67 48
1483.76 53
1483.85 57
1483.94 61
1484.03 63
1484.11 63
1484.20 62
1484.29 60
1484.38 57
1484.47 55
1484.56 53
1484.64 52
1484.73 52
1484.82 53
1484.91 54
1485.00 55
1485.09 56
1485.17 57
1485.26 57
1485.35 58
1485.44 57
1485.53 57
1485.62 56
1485.70 54
1485.79 52
1485.88 50
1485.97 47
1486.06 44
1486.15 40
1486.24 37
1486.32 36
1486.41 35
1486.50 36
1486.59 38
1486.68 41
1486.77 43
1486.85 45
1486.94 45
1487.03 45
1487.12 45
1487.21 47
1487.30 50
1487.39 56
1487.47 63
1487.56 71
1487.65 78
1487.74 83
1487.83 85
1487.92 85
1488.00 82
1488.09 78
1488.18 74
1488.27 72
1488.36 72
1488.45 74
1488.54 77
1488.62 80
1488.71 83
1488.80 85
1488.89 86
1488.98 85
1489.07 85
1489.16 85
1489.24 85
1489.33 86
1489.42 88
1489.51 90
1489.60 92
1489.69 93
1489.78 94
1489.86 95
1489.95 96
1490.04 96
1490.13 95
1490.22 93
1490.31 88
1490.39 81
1490.48 73
1490.57 64
1490.66 57
1490.75 52
1490.84 52
1490.93 56
1491.01 63
1491.10 73
1491.19 84
1491.28 95
1491.37 104
1491.46 109
1491.55 110
1491.64 108
1491.72 102
1491.81 93
1491.90 81
1491.99 69
1492.08 56
1492.17 43
1492.26 33
1492.34 25
1492.43 18
1492.52 15
1492.61 13
1492.70 13
1492.79 14
1492.88 17
1492.96 21
1493.05 26
1493.14 31
1493.23 37
1493.32 43
1493.41 49
1493.50 53
1493.58 57
1493.67 58
1493.76 57
1493.85 55
1493.94 50
1494.03 44
1494.12 37
1494.21 29
1494.29 21
1494.38 14
1494.47 8
1494.56 4
1494.65 1
1494.74 2
1494.83 5
1494.92 12
1495.00 21
1495.09 34
1495.18 49
1495.27 64
1495.36 80
1495.45 94
1495.54 105
1495.62 114
1495.71 120
1495.80 123
1495.89 125
1495.98 125
1496.07 126
1496.16 126
1496.25 126
1496.33 125
1496.42 125
1496.51 123
1496.60 122
1496.69 120
1496.78 119
1496.87 118
1496.96 119
1497.04 120
1497.13 122
1497.22 125
1497.31 128
1497.40 131
1497.49 133
1497.58 134
1497.67 132
1497.75 128
1497.84 122
1497.93 114
1498.02 105
1498.11 94
1498.20 84
1498.29 74
1498.38 66
1498.47 58
1498.55 53
1498.64 49
1498.73 47
1498.82 46
1498.91 46
1499.00 47
1499.09 47
1499.18 47
1499.26 47
1499.35 46
1499.44 45
1499.53 44
1499.62 44
1499.71 45
1499.80 48
1499.89 50
1499.98 53
1500.06 55
1500.15 56
1500.24 55
1500.33 54
1500.42 53
1500.51 53
1500.60 53
1500.69 56
1500.77 61
1500.86 68
1500.95 75
1501.04 84
1501.13 92
1501.22 99
1501.31 105
1501.40 108
1501.49 108
1501.57 106
1501.66 103
1501.75 99
1501.84 94
1501.93 91
1502.02 90
1502.11 90
1502.20 93
1502.29 96
1502.38 100
1502.46 103
1502.55 104
1502.64 103
1502.73 99
1502.82 93
1502.91 86
1503.00 79
1503.09 72
1503.18 67
1503.26 63
1503.35 59
1503.44 55
1503.53 51
1503.62 49
1503.71 48
1503.80 50
1503.89 55
1503.98 63
1504.06 73
1504.15 83
1504.24 91
1504.33 98
1504.42 102
1504.51 104
1504.60 104
1504.69 104
1504.78 103
1504.87 103
1504.95 103
1505.04 102
1505.13 100
1505.22 96
1505.31 90
1505.40 83
1505.49 75
1505.58 65
1505.67 57
1505.76 49
1505.84 44
1505.93 42
1506.02 42
1506.11 46
1506.20 53
1506.29 60
1506.38 67
1506.47 72
1506.56 74
1506.65 74
1506.74 72
1506.82 68
1506.91 65
1507.00 63
1507.09 64
1507.18 67
1507.27 72
1507.36 79
1507.45 84
1507.54 86
1507.63 85
1507.71 80
1507.80 72
1507.89 60
1507.98 46
1508.07 31
1508.16 18
1508.25 7
1508.34 0
1508.43 0
1508.52 0
1508.61 0
1508.69 3
1508.78 5
1508.87 6
1508.96 5
1509.05 2
1509.14 0
1509.23 0
1509.32 0
1509.41 0
1509.50 0
1509.59 4
1509.68 11
1509.76 19
1509.85 28
1509.94 39
1510.03 49
1510.12 58
1510.21 65
1510.30 69
1510.39 69
1510.48 66
1510.57 60
1510.66 53
1510.74 46
1510.83 40
1510.92 36
1511.01 35
1511.10 36
1511.19 38
1511.28 41
1511.37 44
1511.46 46
1511.55 46
1511.64 45
1511.73 42
1511.82 38
1511.90 33
1511.99 29
1512.08 26
1512.17 25
1512.26 26
1512.35 28
1512.44 31
1512.53 35
1512.62 38
1512.71 41
1512.80 43
1512.89 44
1512.97 46
1513.06 48
1513.15 51
1513.24 56
1513.33 61
1513.42 65
1513.51 69
1513.60 71
1513.69 71
1513.78 70
1513.87 68
1513.96 65
1514.05 64
1514.14 62
1514.22 60
1514.31 57
1514.40 53
1514.49 47
1514.58 39
1514.67 33
1514.76 28
1514.85 25
1514.94 26
1515.03 31
1515.12 37
1515.21 45
1515.30 52
1515.39 59
1515.47 65
1515.56 69
1515.65 74
1515.74 78
1515.83 81
1515.92 86
1516.01 90
1516.10 94
1516.19 96
1516.28 98
1516.37 98
1516.46 97
1516.55 94
1516.64 91
1516.73 88
1516.81 85
1516.90 84
1516.99 84
1517.08 86
1517.17 89
1517.26 91
1517.35 93
1517.44 94
1517.53 92
1517.62 88
1517.71 82
1517.80 73
1517.89 62
1517.98 49
1518.07 35
1518.15 22
1518.24 9
1518.33 0
1518.42 0
1518.51 0
1518.60 0
1518.69 0
1518.78 0
1518.87 0
1518.96 8
1519.05 18
1519.14 27
1519.23 34
1519.32 38
1519.41 39
1519.50 38
1519.59 35
1519.67 31
1519.76 29
1519.85 28
1519.94 29
1520.03 32
1520.12 38
1520.21 44
1520.30 52
1520.39 60
1520.48 69
1520.57 79
1520.66 89
1520.75 99
1520.84 108
1520.93 116
1521.02 122
1521.11 126
1521.20 128
1521.28 130
1521.37 131
1521.46 132
1521.55 133
1521.64 132
1521.73 129
1521.82 122
1521.91 112
1522.00 99
1522.09 84
1522.18 70
1522.27 56
1522.36 46
1522.45 38
1522.54 33
1522.63 30
1522.72 29
1522.81 30
1522.90 31
1522.99 32
1523.07 35
1523.16 38
1523.25 42
1523.34 45
1523.43 47
1523.52 48
1523.61 48
1523.70 46
1523.79 44
1523.88 43
1523.97 42
1524.06 43
1524.15 46
1524.24 50
1524.33 55
1524.42 60
1524.51 66
1524.60 72
1524.69 78
1524.78 84
1524.87 90
1524.96 94
1525.05 96
1525.13 96
1525.22 93
1525.31 88
1525.40 81
1525.49 74
1525.58 67
1525.67 62
1525.76 59
1525.85 57
1525.94 56
1526.03 55
1526.12 52
1526.21 46
1526.30 39
1526.39 30
1526.48 20
1526.57 10
1526.66 1
1526.75 0
1526.84 0
1526.93 0
1527.02 0
1527.11 0
1527.20 0
1527.29 0
1527.38 0
1527.47 5
1527.55 9
1527.64 11
1527.73 13
1527.82 14
1527.91 14
1528.00 15
1528.09 17
1528.18 20
1528.27 25
1528.36 31
1528.45 35
1528.54 38
1528.63 37
1528.72 32
1528.81 25
1528.90 16
1528.99 7
1529.08 0
1529.17 0
1529.26 0
1529.35 0
1529.44 2
1529.53 7
1529.62 11
1529.71 15
1529.80 19
1529.89 21
1529.98 24
1530.07 26
1530.16 27
1530.25 26
1530.34 23
1530.43 19
1530.51 12
1530.60 5
1530.69 0
1530.78 0
1530.87 0
1530.96 0
1531.05 0
1531.14 0
1531.23 0
1531.32 0
1531.41 0
1531.50 0
1531.59 0
1531.68 3
1531.77 9
1531.86 16
1531.95 25
1532.04 35
1532.13 43
1532.22 50
1532.31 55
1532.40 57
1532.49 58
1532.58 58
1532.67 59
1532.76 60
1532.85 62
1532.94 65
1533.03 69
1533.12 73
1533.21 76
1533.30 77
1533.39 75
1533.48 71
1533.57 65
1533.66 59
1533.75 52
1533.84 47
1533.93 44
1534.02 42
1534.11 42
1534.20 41
1534.29 40
1534.38 38
1534.47 35
1534.56 31
1534.65 28
1534.74 26
1534.83 25
1534.92 26
1535.01 29
1535.10 32
1535.19 35
1535.28 38
1535.37 42
1535.46 45
1535.54 49
1535.63 53
1535.72 59
1535.81 66
1535.90 73
1535.99 79
1536.08 83
1536.17 85
1536.26 84
1536.35 82
1536.44 78
1536.53 76
1536.62 75
1536.71 78
1536.80 84
1536.89 93
1536.98 102
1537.07 110
1537.16 116
1537.25 117
1537.34 114
1537.43 106
1537.52 95
1537.61 81
1537.70 66
1537.79 51
1537.88 37
1537.97 25
1538.06 16
1538.15 9
1538.24 5
1538.33 3
1538.42 3
1538.51 4
1538.60 7
1538.69 9
1538.78 12
1538.87 14
1538.96 15
1539.05 15
1539.14 14
1539.23 11
1539.32 7
1539.41 2
1539.50 0
1539.59 0
1539.68 0
1539.77 0
1539.86 0
1539.95 0
1540.04 0
1540.13 0
1540.22 6
1540.31 15
1540.40 24
1540.49 33
1540.58 42
1540.67 50
1540.76 57
1540.85 62
1540.94 67
1541.03 71
1541.12 74
1541.21 76
1541.30 78
1541.39 79
1541.48 80
1541.57 78
1541.66 76
1541.75 72
1541.84 68
1541.93 64
1542.02 61
1542.11 58
1542.20 56
1542.29 52
1542.38 48
1542.47 41
1542.56 33
1542.65 26
1542.74 19
1542.83 15
1542.93 15
1543.02 19
1543.11 26
1543.20 34
1543.29 43
1543.38 50
1543.47 56
1543.56 60
1543.65 62
1543.74 62
1543.83 61
1543.92 59
1544.01 55
1544.10 51
1544.19 45
1544.28 39
1544.37 33
1544.46 26
1544.55 19
1544.64 11
1544.73 4
1544.82 0
1544.91 0
1545.00 0
1545.09 2
1545.18 10
1545.27 21
1545.36 31
1545.45 39
1545.54 44
1545.63 45
1545.72 42
1545.81 36
1545.90 29
1545.99 22
1546.08 16
1546.17 11
1546.26 9
1546.35 9
1546.44 12
1546.53 18
1546.62 26
1546.71 35
1546.80 46
1546.89 56
1546.98 65
1547.07 72
1547.16 78
1547.25 80
1547.34 80
1547.43 77
1547.52 74
1547.61 70
1547.70 68
1547.79 67
1547.89 68
1547.98 70
1548.07 74
1548.16 77
1548.25 79
1548.34 79
1548.43 76
1548.52 71
1548.61 65
1548.70 58
1548.79 52
1548.88 48
1548.97 46
1549.06 46
1549.15 48
1549.24 51
1549.33 54
1549.42 55
1549.51 56
1549.60 56
1549.69 55
1549.78 55
1549.87 56
1549.96 56
1550.05 57
1550.14 56
1550.23 54
1550.32 50
1550.41 44
1550.50 37
1550.59 30
1550.68 24
1550.77 19
1550.87 17
1550.96 18
1551.05 20
1551.14 25
1551.23 31
1551.32 37
1551.41 44
1551.50 50
1551.59 55
1551.68 58
1551.77 59
1551.86 58
1551.95 56
1552.04 53
1552.13 51
1552.22 49
1552.31 48
1552.40 48
1552.49 49
1552.58 50
1552.67 51
1552.76 52
1552.85 52
1552.94 51
1553.03 48
1553.12 42
1553.21 35
1553.31 27
1553.40 19
1553.49 12
1553.58 7
1553.67 4
1553.76 5
1553.85 9
1553.94 16
1554.03 25
1554.12 35
1554.21 46
1554.30 57
1554.39 66
1554.48 74
1554.57 80
1554.66 83
1554.75 84
1554.84 84
1554.93 83
1555.02 81
1555.11 79
1555.20 79
1555.29 80
1555.39 83
1555.48 88
1555.57 95
1555.66 103
1555.75 110
1555.84 117
1555.93 120
1556.02 121
1556.11 118
1556.20 112
1556.29 104
1556.38 94
1556.47 82
1556.56 69
1556.65 56
1556.74 44
1556.83 34
1556.92 26
1557.01 23
1557.10 23
1557.20 27
1557.29 34
1557.38 43
1557.47 50
1557.56 57
1557.65 61
1557.74 64
1557.83 67
1557.92 69
1558.01 73
1558.10 79
1558.19 88
1558.28 97
1558.37 107
1558.46 115
1558.55 121
1558.64 123
1558.73 123
1558.83 120
1558.92 115
1559.01 110
1559.10 105
1559.19 101
1559.28 96
1559.37 92
1559.46 88
1559.55 84
1559.64 81
1559.73 78
1559.82 75
1559.91 70
1560.00 65
1560.09 58
1560.18 49
1560.27 41
1560.37 33
1560.46 28
1560.55 25
1560.64 24
1560.73 26
1560.82 29
1560.91 34
1561.00 39
1561.09 45
1561.18 52
1561.27 60
1561.36 68
1561.45 76
1561.54 82
1561.63 85
1561.72 84
1561.82 79
1561.91 72
1562.00 64
1562.09 56
1562.18 49
1562.27 45
1562.36 44
1562.45 44
1562.54 46
1562.63 47
1562.72 48
1562.81 49
1562.90 49
1562.99 48
1563.09 48
1563.18 47
1563.27 46
1563.36 44
1563.45 40
1563.54 35
1563.63 28
1563.72 20
1563.81 10
1563.90 1
1563.99 0
1564.08 0
1564.17 0
1564.26 0
1564.36 0
1564.45 0
1564.54 0
1564.63 0
1564.72 9
1564.81 19
1564.90 28
1564.99 36
1565.08 42
1565.17 47
1565.26 51
1565.35 53
1565.44 54
1565.53 54
1565.63 54
1565.72 54
1565.81 53
1565.90 52
1565.99 52
1566.08 53
1566.17 55
1566.26 58
1566.35 61
1566.44 65
1566.53 70
1566.62 74
1566.72 78
1566.81 83
1566.90 88
1566.99 94
1567.08 100
1567.17 107
1567.26 114
1567.35 119
1567.44 122
1567.53 122
1567.62 121
1567.71 117
1567.80 113
1567.90 110
1567.99 110
1568.08 113
1568.17 120
1568.26 129
1568.35 141
1568.44 152
1568.53 161
1568.62 168
1568.71 173
1568.80 176
1568.90 177
1568.99 178
1569.08 179
1569.17 178
1569.26 175
1569.35 169
1569.44 160
1569.53 149
1569.62 137
1569.71 126
1569.80 116
1569.89 111
1569.99 109
1570.08 110
1570.17 113
1570.26 116
1570.35 119
1570.44 120
1570.53 118
1570.62 114
1570.71 107
1570.80 98
1570.89 90
1570.99 81
1571.08 74
1571.17 69
1571.26 67
1571.35 65
1571.44 65
1571.53 66
1571.62 66
1571.71 66
1571.80 65
1571.90 63
1571.99 61
1572.08 59
1572.17 57
1572.26 57
1572.35 59
1572.44 62
1572.53 68
1572.62 75
1572.71 84
1572.80 93
1572.90 102
1572.99 110
1573.08 116
1573.17 120
1573.26 121
1573.35 120
1573.44 117
1573.53 112
1573.62 106
1573.71 100
1573.81 93
1573.90 86
1573.99 77
1574.08 68
1574.17 59
1574.26 48
1574.35 38
1574.44 28
1574.53 19
1574.62 12
1574.72 6
1574.81 3
1574.90 2
1574.99 4
1575.08 10
1575.17 19
1575.26 32
1575.35 47
1575.44 63
1575.54 77
1575.63 87
1575.72 93
1575.81 93
1575.90 87
1575.99 78
1576.08 67
1576.17 55
1576.26 45
1576.35 36
1576.45 29
1576.54 25
1576.63 23
1576.72 23
1576.81 24
1576.90 27
1576.99 31
1577.08 36
1577.17 41
1577.27 44
1577.36 44
1577.45 41
1577.54 35
1577.63 27
1577.72 19
1577.81 12
1577.90 8
1577.99 7
1578.09 11
1578.18 18
1578.27 27
1578.36 35
1578.45 41
1578.54 45
1578.63 44
1578.72 42
1578.82 38
1578.91 36
1579.00 37
1579.09 43
1579.18 53
1579.27 66
1579.36 80
1579.45 91
1579.54 97
1579.64 99
1579.73 95
1579.82 88
1579.91 79
1580.00 71
1580.09 65
1580.18 63
1580.27 64
1580.37 68
1580.46 75
1580.55 84
1580.64 92
1580.73 100
1580.82 107
1580.91 112
1581.00 115
1581.09 118
1581.19 119
1581.28 119
1581.37 119
1581.46 118
1581.55 118
1581.64 118
1581.73 119
1581.82 122
1581.92 126
1582.01 132
1582.10 136
1582.19 140
1582.28 141
1582.37 140
1582.46 135
1582.55 129
1582.65 122
1582.74 117
1582.83 113
1582.92 112
1583.01 114
1583.10 119
1583.19 125
1583.28 132
1583.38 138
1583.47 144
1583.56 147
1583.65 149
1583.74 148
1583.83 144
1583.92 140
1584.02 136
1584.11 133
1584.20 132
1584.29 132
1584.38 132
1584.47 131
1584.56 128
1584.65 123
1584.75 115
1584.84 107
1584.93 99
1585.02 94
1585.11 92
1585.20 92
1585.29 95
1585.38 98
1585.48 100
1585.57 98
1585.66 94
1585.75 86
1585.84 76
1585.93 66
1586.02 59
1586.12 54
1586.21 53
1586.30 55
1586.39 58
1586.48 62
1586.57 64
1586.66 64
1586.76 61
1586.85 56
1586.94 49
1587.03 41
1587.12 32
1587.21 23
1587.30 14
1587.40 7
1587.49 2
1587.58 0
1587.67 2
1587.76 8
1587.85 16
1587.94 27
1588.03 38
1588.13 48
1588.22 56
1588.31 61
1588.40 63
1588.49 64
1588.58 65
1588.67 66
1588.77 69
1588.86 73
1588.95 78
1589.04 81
1589.13 82
1589.22 81
1589.32 76
1589.41 71
1589.50 64
1589.59 59
1589.68 56
1589.77 56
1589.86 59
1589.96 63
1590.05 67
1590.14 70
1590.23 71
1590.32 70
1590.41 68
1590.50 65
1590.60 62
1590.69 60
1590.78 61
1590.87 65
1590.96 72
1591.05 82
1591.14 94
1591.24 107
1591.33 119
1591.42 130
1591.51 137
1591.60 141
1591.69 143
1591.79 141
1591.88 139
1591.97 136
1592.06 133
1592.15 130
1592.24 126
1592.33 121
1592.43 115
1592.52 108
1592.61 101
1592.70 93
1592.79 88
1592.88 84
1592.98 84
1593.07 87
1593.16 91
1593.25 95
1593.34 98
1593.43 98
1593.52 95
1593.62 89
1593.71 82
1593.80 75
1593.89 70
1593.98 67
1594.07 66
1594.17 67
1594.26 68
1594.35 68
1594.44 65
1594.53 60
1594.62 53
1594.72 46
1594.81 39
1594.90 33
1594.99 29
1595.08 27
1595.17 28
1595.27 30
1595.36 34
1595.45 38
1595.54 44
1595.63 50
1595.72 56
1595.81 63
1595.91 71
1596.00 80
1596.09 89
1596.18 98
1596.27 106
1596.36 113
1596.46 117
1596.55 118
1596.64 115
1596.73 109
1596.82 100
1596.91 90
1597.01 80
1597.10 71
1597.19 64
1597.28 59
1597.37 55
1597.46 52
1597.56 51
1597.65 50
1597.74 50
1597.83 51
1597.92 53
1598.02 57
1598.11 60
1598.20 63
1598.29 64
1598.38 63
1598.47 60
1598.57 56
1598.66 52
1598.75 47
1598.84 45
1598.93 44
1599.02 46
1599.12 49
1599.21 54
1599.30 58
1599.39 63
1599.48 66
1599.57 68
1599.67 68
1599.76 66
1599.85 64
1599.94 60
1600.03 57
1600.12 52
1600.22 47
1600.31 42
1600.40 37
1600.49 33
1600.58 29
1600.68 27
1600.77 26
1600.86 27
1600.95 28
1601.04 31
1601.13 33
1601.23 36
1601.32 38
1601.41 39
1601.50 39
1601.59 36
1601.69 32
1601.78 25
1601.87 18
1601.96 11
1602.05 5
1602.14 2
1602.24 2
1602.33 6
1602.42 12
1602.51 19
1602.60 26
1602.70 31
1602.79 34
1602.88 34
1602.97 31
1603.06 25
1603.15 19
1603.25 11
1603.34 5
1603.43 0
1603.52 0
1603.61 0
1603.71 0
1603.80 0
1603.89 0
1603.98 0
1604.07 2
1604.17 4
1604.26 6
1604.35 6
1604.44 5
1604.53 4
1604.62 1
1604.72 0
1604.81 0
1604.90 0
1604.99 0
1605.08 0
1605.18 0
1605.27 0
1605.36 8
1605.45 18
1605.54 27
1605.64 36
1605.73 41
1605.82 43
1605.91 40
1606.00 35
1606.10 27
1606.19 18
1606.28 10
1606.37 4
1606.46 0
1606.55 0
1606.65 0
1606.74 0
1606.83 0
1606.92 1
1607.01 5
1607.11 10
1607.20 18
1607.29 26
1607.38 36
1607.47 47
1607.57 56
1607.66 65
1607.75 72
1607.84 77
1607.93 80
1608.03 79
1608.12 76
1608.21 70
1608.30 61
1608.39 52
1608.49 43
1608.58 37
1608.67 34
1608.76 36
1608.85 41
1608.95 49
1609.04 58
1609.13 67
1609.22 74
1609.31 80
1609.41 83
1609.50 84
1609.59 84
1609.68 83
1609.77 82
1609.87 82
1609.96 83
1610.05 85
1610.14 89
1610.24 93
1610.33 96
1610.42 97
1610.51 96
1610.60 93
1610.70 87
1610.79 81
1610.88 75
1610.97 70
1611.06 68
1611.16 68
1611.25 71
1611.34 78
1611.43 87
1611.52 98
1611.62 110
1611.71 123
1611.80 134
1611.89 142
1611.98 147
1612.08 148
1612.17 146
1612.26 143
1612.35 138
1612.45 134
1612.54 131
1612.63 129
1612.72 126
1612.81 123
1612.91 119
1613.00 114
1613.09 108
1613.18 103
1613.27 98
1613.37 95
1613.46 94
1613.55 93
1613.64 93
1613.74 93
1613.83 94
1613.92 94
1614.01 95
1614.10 96
1614.20 99
1614.29 104
1614.38 109
1614.47 115
1614.56 121
1614.66 123
1614.75 123
1614.84 118
1614.93 110
1615.03 99
1615.12 87
1615.21 74
1615.30 64
1615.39 55
1615.49 49
1615.58 44
1615.67 41
1615.76 39
1615.86 39
1615.95 41
1616.04 44
1616.13 49
1616.22 55
1616.32 60
1616.41 64
1616.50 66
1616.59 66
1616.69 66
1616.78 67
1616.87 69
1616.96 74
1617.05 81
1617.15 91
1617.24 103
1617.33 115
1617.42 125
1617.52 132
1617.61 136
1617.70 135
1617.79 130
1617.88 122
1617.98 113
1618.07 103
1618.16 94
1618.25 88
1618.35 84
1618.44 82
1618.53 83
1618.62 87
1618.72 92
1618.81 98
1618.90 104
1618.99 109
1619.08 113
1619.18 114
1619.27 113
1619.36 110
1619.45 104
1619.55 98
1619.64 91
1619.73 85
1619.82 80
1619.92 76
1620.01 74
1620.10 74
1620.19 76
1620.28 79
1620.38 83
1620.47 86
1620.56 89
1620.65 90
1620.75 90
1620.84 88
1620.93 86
1621.02 83
1621.12 82
1621.21 81
1621.30 81
1621.39 82
1621.49 82
1621.58 82
1621.67 80
1621.76 75
1621.85 69
1621.95 61
1622.04 53
1622.13 44
1622.22 37
1622.32 30
1622.41 26
1622.50 23
1622.59 21
1622.69 22
1622.78 24
1622.87 28
1622.96 34
1623.06 41
1623.15 49
1623.24 57
1623.33 65
1623.43 71
1623.52 74
1623.61 75
1623.70 73
1623.80 68
1623.89 61
1623.98 53
1624.07 44
1624.17 36
1624.26 29
1624.35 23
1624.44 19
1624.54 17
1624.63 18
1624.72 20
1624.81 22
1624.90 25
1625.00 27
1625.09 27
1625.18 27
1625.27 26
1625.37 27
1625.46 29
1625.55 33
1625.64 37
1625.74 42
1625.83 45
1625.92 46
1626.01 43
1626.11 37
1626.20 30
1626.29 23
1626.38 18
1626.48 17
1626.57 21
1626.66 30
1626.75 41
1626.85 53
1626.94 64
1627.03 71
1627.13 74
1627.22 71
1627.31 64
1627.40 52
1627.50 38
1627.59 24
1627.68 11
1627.77 2
1627.87 0
1627.96 0
1628.05 0
1628.14 4
1628.24 10
1628.33 16
1628.42 20
1628.51 21
1628.61 20
1628.70 16
1628.79 10
1628.88 2
1628.98 0
1629.07 0
1629.16 0
1629.25 0
1629.35 0
1629.44 0
1629.53 0
1629.62 2
1629.72 12
1629.81 24
1629.90 34
1629.99 44
1630.09 52
1630.18 58
1630.27 61
1630.37 62
1630.46 60
1630.55 54
1630.64 47
1630.74 40
1630.83 34
1630.92 31
1631.01 32
1631.11 35
1631.20 42
1631.29 48
1631.38 54
1631.48 57
1631.57 58
1631.66 57
1631.76 55
1631.85 54
1631.94 53
1632.03 54
1632.13 55
1632.22 55
1632.31 52
1632.40 48
1632.50 41
1632.59 32
1632.68 23
1632.77 15
1632.87 8
1632.96 3
1633.05 0
1633.15 0
1633.24 0
1633.33 0
1633.42 0
1633.52 0
1633.61 0
1633.70 5
1633.79 14
1633.89 21
1633.98 27
1634.07 30
1634.17 29
1634.26 24
1634.35 18
1634.44 11
1634.54 4
1634.63 0
1634.72 0
1634.81 1
1634.91 7
1635.00 18
1635.09 31
1635.19 44
1635.28 56
1635.37 66
1635.46 72
1635.56 75
1635.65 77
1635.74 77
1635.84 77
1635.93 77
1636.02 76
1636.11 74
1636.21 69
1636.30 62
1636.39 53
1636.48 44
1636.58 37
1636.67 32
1636.76 32
1636.86 34
1636.95 40
1637.04 46
1637.13 53
1637.23 58
1637.32 63
1637.41 65
1637.51 65
1637.60 63
1637.69 60
1637.78 55
1637.88 51
1637.97 47
1638.06 47
1638.16 50
1638.25 57
1638.34 66
1638.43 75
1638.53 85
1638.62 91
1638.71 95
1638.81 95
1638.90 92
1638.99 87
1639.08 82
1639.18 77
1639.27 71
1639.36 66
1639.46 60
1639.55 54
1639.64 47
1639.73 42
1639.83 38
1639.92 38
1640.01 41
1640.11 47
1640.20 55
1640.29 62
1640.38 68
1640.48 72
1640.57 73
1640.66 72
1640.76 70
1640.85 67
1640.94 63
1641.04 57
1641.13 51
1641.22 44
1641.31 38
1641.41 34
1641.50 34
1641.59 37
1641.69 42
1641.78 47
1641.87 50
1641.96 49
1642.06 45
1642.15 39
1642.24 31
1642.34 26
1642.43 24
1642.52 25
1642.62 30
1642.71 35
1642.80 40
1642.89 42
1642.99 42
1643.08 39
1643.17 35
1643.27 32
1643.36 30
1643.45 30
1643.55 33
1643.64 36
1643.73 40
1643.82 43
1643.92 46
1644.01 46
1644.10 46
1644.20 46
1644.29 45
1644.38 45
1644.48 46
1644.57 48
1644.66 49
1644.75 51
1644.85 52
1644.94 52
1645.03 53
1645.13 54
1645.22 56
1645.31 59
1645.41 62
1645.50 67
1645.59 71
1645.68 75
1645.78 76
1645.87 76
1645.96 75
1646.06 71
1646.15 66
1646.24 61
1646.34 57
1646.43 53
1646.52 51
1646.62 51
1646.71 53
1646.80 56
1646.89 59
1646.99 62
1647.08 63
1647.17 62
1647.27 60
1647.36 56
1647.45 52
1647.55 47
1647.64 44
1647.73 43
1647.83 45
1647.92 50
1648.01 58
1648.11 68
1648.20 80
1648.29 93
1648.38 105
1648.48 114
1648.57 120
1648.66 123
1648.76 122
1648.85 119
1648.94 115
1649.04 111
1649.13 109
1649.22 108
1649.32 108
1649.41 109
1649.50 110
1649.60 112
1649.69 113
1649.78 113
1649.88 113
1649.97 112
1650.06 111
1650.15 109
1650.25 106
1650.34 102
1650.43 98
1650.53 96
1650.62 94
1650.71 93
1650.81 92
1650.90 91
1650.99 89
1651.09 86
1651.18 81
1651.27 75
1651.37 70
1651.46 64
1651.55 59
1651.65 54
1651.74 48
1651.83 42
1651.93 36
1652.02 30
1652.11 25
1652.21 23
1652.30 22
1652.39 25
1652.49 29
1652.58 34
1652.67 41
1652.77 47
1652.86 51
1652.95 54
1653.05 54
1653.14 52
1653.23 48
1653.32 43
1653.42 37
1653.51 32
1653.60 28
1653.70 26
1653.79 24
1653.88 24
1653.98 23
1654.07 22
1654.16 19
1654.26 16
1654.35 12
1654.44 7
1654.54 3
1654.63 0
1654.72 0
1654.82 0
1654.91 0
1655.00 0
1655.10 0
1655.19 3
1655.28 6
1655.38 8
1655.47 10
1655.56 10
1655.66 9
1655.75 6
1655.84 2
1655.94 0
1656.03 0
1656.12 0
1656.22 0
1656.31 0
1656.40 0
1656.50 0
1656.59 0
1656.68 4
1656.78 9
1656.87 14
1656.96 18
1657.06 22
1657.15 24
1657.24 26
1657.34 28
1657.43 31
1657.53 33
1657.62 36
1657.71 39
1657.81 42
1657.90 42
1657.99 41
1658.09 38
1658.18 34
1658.27 31
1658.37 30
1658.46 32
1658.55 37
1658.65 46
1658.74 58
1658.83 70
1658.93 84
1659.02 96
1659.11 107
1659.21 117
1659.30 124
1659.39 128
1659.49 130
1659.58 129
1659.67 124
1659.77 116
1659.86 105
1659.95 93
1660.05 81
1660.14 70
1660.23 60
1660.33 52
1660.42 47
1660.52 44
1660.61 42
1660.70 41
1660.80 41
1660.89 41
1660.98 42
1661.08 43
1661.17 44
1661.26 46
1661.36 47
1661.45 47
1661.54 47
1661.64 48
1661.73 49
1661.82 52
1661.92 57
1662.01 64
1662.10 75
1662.20 87
1662.29 100
1662.39 112
1662.48 122
1662.57 129
1662.67 132
1662.76 132
1662.85 129
1662.95 126
1663.04 123
1663.13 122
1663.23 125
1663.32 129
1663.41 136
1663.51 143
1663.60 149
1663.69 150
1663.79 148
1663.88 140
1663.98 129
1664.07 115
1664.16 101
1664.26 90
1664.35 84
1664.44 83
1664.54 88
1664.63 96
1664.72 106
1664.82 115
1664.91 122
1665.01 125
1665.10 125
1665.19 122
1665.29 117
1665.38 111
1665.47 105
1665.57 97
1665.66 88
1665.75 79
1665.85 70
1665.94 63
1666.03 58
1666.13 58
1666.22 62
1666.32 68
1666.41 75
1666.50 79
1666.60 80
1666.69 77
1666.78 70
1666.88 61
1666.97 52
1667.07 43
1667.16 36
1667.25 29
1667.35 22
1667.44 15
1667.53 7
1667.63 0
1667.72 0
1667.81 0
1667.91 0
1668.00 0
1668.10 0
1668.19 0
1668.28 3
1668.38 8
1668.47 11
1668.56 12
1668.66 11
1668.75 8
1668.85 5
1668.94 0
1669.03 0
1669.13 0
1669.22 0
1669.31 0
1669.41 0
1669.50 0
1669.60 3
1669.69 10
1669.78 18
1669.88 26
1669.97 32
1670.06 37
1670.16 39
1670.25 39
1670.34 36
1670.44 34
1670.53 32
1670.63 32
1670.72 35
1670.81 39
1670.91 44
1671.00 48
1671.10 50
1671.19 49
1671.28 46
1671.38 41
1671.47 35
1671.56 31
1671.66 29
1671.75 29
1671.85 30
1671.94 31
1672.03 31
1672.13 29
1672.22 26
1672.31 22
1672.41 18
1672.50 15
1672.60 13
1672.69 14
1672.78 17
1672.88 21
1672.97 25
1673.07 27
1673.16 28
1673.25 27
1673.35 25
1673.44 21
1673.53 17
1673.63 12
1673.72 7
1673.82 2
1673.91 0
1674.00 0
1674.10 0
1674.19 0
1674.29 0
1674.38 5
1674.47 9
1674.57 12
1674.66 12
1674.75 9
1674.85 4
1674.94 0
1675.04 0
1675.13 0
1675.22 0
1675.32 0
1675.41 0
1675.51 0
1675.60 5
1675.69 11
1675.79 17
1675.88 24
1675.98 31
1676.07 38
1676.16 45
1676.26 50
1676.35 53
1676.44 52
1676.54 49
1676.63 45
1676.73 40
1676.82 37
1676.91 37
1677.01 40
1677.10 46
1677.20 54
1677.29 62
1677.38 69
1677.48 73
1677.57 74
1677.67 72
1677.76 67
1677.85 60
1677.95 54
1678.04 48
1678.14 45
1678.23 45
1678.32 47
1678.42 52
1678.51 59
1678.61 66
1678.70 72
1678.79 78
1678.89 82
1678.98 84
1679.08 83
1679.17 80
1679.26 76
1679.36 70
1679.45 64
1679.55 59
1679.64 56
1679.73 55
1679.83 55
1679.92 57
1680.02 60
1680.11 65
1680.20 71
1680.30 78
1680.39 86
1680.49 94
1680.58 102
1680.67 107
1680.77 110
1680.86 108
1680.96 103
1681.05 95
1681.14 87
1681.24 78
1681.33 72
1681.43 67
1681.52 65
1681.61 65
1681.71 65
1681.80 66
1681.90 67
1681.99 67
1682.09 67
1682.18 66
1682.27 65
1682.37 63
1682.46 60
1682.56 55
1682.65 50
1682.74 46
1682.84 42
1682.93 41
1683.03 41
1683.12 44
1683.21 47
1683.31 48
1683.40 48
1683.50 46
1683.59 41
1683.68 38
1683.78 36
1683.87 37
1683.97 41
1684.06 48
1684.16 56
1684.25 63
1684.34 68
1684.44 69
1684.53 66
1684.63 63
1684.72 59
1684.81 57
1684.91 59
1685.00 63
1685.10 70
1685.19 77
1685.29 84
1685.38 88
1685.47 88
1685.57 86
1685.66 83
1685.76 79
1685.85 77
1685.94 77
1686.04 79
1686.13 84
1686.23 89
1686.32 93
1686.42 95
1686.51 95
1686.60 92
1686.70 88
1686.79 81
1686.89 73
1686.98 65
1687.08 58
1687.17 54
1687.26 52
1687.36 53
1687.45 59
1687.55 67
1687.64 78
1687.73 89
1687.83 99
1687.92 107
1688.02 112
1688.11 115
1688.21 115
1688.30 114
1688.39 113
1688.49 111
1688.58 109
1688.68 107
1688.77 105
1688.87 103
1688.96 102
1689.05 102
1689.15 104
1689.24 108
1689.34 115
1689.43 124
1689.53 134
1689.62 145
1689.71 155
1689.81 165
1689.90 173
1690.00 179
1690.09 181
1690.19 178
1690.28 171
1690.37 160
1690.47 146
1690.56 130
1690.66 115
1690.75 101
1690.85 91
1690.94 83
1691.04 79
1691.13 78
1691.22 79
1691.32 84
1691.41 90
1691.51 99
1691.60 110
1691.70 123
1691.79 137
1691.88 150
1691.98 161
1692.07 171
1692.17 179
1692.26 185
1692.36 191
1692.45 196
1692.54 201
1692.64 204
1692.73 204
1692.83 200
1692.92 192
1693.02 181
1693.11 168
1693.21 155
1693.30 144
1693.39 136
1693.49 131
1693.58 130
1693.68 131
1693.77 133
1693.87 135
1693.96 136
1694.06 137
1694.15 137
1694.24 138
1694.34 140
1694.43 142
1694.53 145
1694.62 148
1694.72 149
1694.81 148
1694.91 145
1695.00 141
1695.09 137
1695.19 132
1695.28 128
1695.38 125
1695.47 121
1695.57 116
1695.66 111
1695.76 103
1695.85 95
1695.94 86
1696.04 76
1696.13 67
1696.23 58
1696.32 51
1696.42 44
1696.51 38
1696.61 32
1696.70 27
1696.79 22
1696.89 18
1696.98 15
1697.08 13
1697.17 12
1697.27 12
1697.36 13
1697.46 14
1697.55 15
1697.65 17
1697.74 18
1697.83 18
1697.93 17
1698.02 14
1698.12 10
1698.21 5
1698.31 0
1698.40 0
1698.50 0
1698.59 0
1698.68 0
1698.78 0
1698.87 0
1698.97 0
1699.06 2
1699.16 7
1699.25 12
1699.35 16
1699.44 19
1699.54 23
1699.63 26
1699.73 28
1699.82 30
1699.91 31
1700.01 30
1700.10 27
1700.20 22
1700.29 16
1700.39 9
1700.48 2
1700.58 0
1700.67 0
1700.77 0
1700.86 0
1700.95 0
1701.05 0
1701.14 0
1701.24 0
1701.33 3
1701.43 7
1701.52 11
1701.62 15
1701.71 19
1701.81 24
1701.90 30
1702.00 37
1702.09 47
1702.18 60
1702.28 74
1702.37 90
1702.47 106
1702.56 122
1702.66 135
1702.75 146
1702.85 155
1702.94 160
1703.04 161
1703.13 158
1703.23 152
1703.32 142
1703.42 130
1703.51 118
1703.60 106
1703.70 95
1703.79 87
1703.89 80
1703.98 73
1704.08 67
1704.17 59
1704.27 49
1704.36 38
1704.46 27
1704.55 16
1704.65 7
1704.74 0
1704.84 0
1704.93 0
1705.03 0
1705.12 0
1705.22 1
1705.31 6
1705.40 12
1705.50 17
1705.59 22
1705.69 27
1705.78 31
1705.88 36
1705.97 41
1706.07 46
1706.16 51
1706.26 56
1706.35 59
1706.45 61
1706.54 62
1706.64 61
1706.73 59
1706.83 56
1706.92 51
1707.02 45
1707.11 38
1707.20 32
1707.30 28
1707.39 24
1707.49 22
1707.58 20
1707.68 18
1707.77 15
1707.87 11
1707.96 5
1708.06 0
1708.15 0
1708.25 0
1708.34 0
1708.44 0
1708.53 0
1708.63 5
1708.72 13
1708.82 21
1708.91 29
1709.01 35
1709.10 40
1709.20 43
1709.29 46
1709.39 46
1709.48 45
1709.58 41
1709.67 35
1709.77 28
1709.86 20
1709.95 11
1710.05 3
1710.14 0
1710.24 0
1710.33 0
1710.43 0
1710.52 0
1710.62 7
1710.71 19
1710.81 31
1710.90 42
1711.00 52
1711.09 60
1711.19 66
1711.28 72
1711.38 77
1711.47 83
1711.57 89
1711.66 95
1711.76 101
1711.85 106
1711.95 110
1712.04 114
1712.14 118
1712.23 122
1712.33 125
1712.42 128
1712.52 129
1712.61 129
1712.71 126
1712.80 121
1712.90 114
1712.99 106
1713.09 97
1713.18 88
1713.28 80
1713.37 72
1713.47 64
1713.56 57
1713.66 52
1713.75 48
1713.85 46
1713.94 47
1714.04 48
1714.13 50
1714.23 53
1714.32 55
1714.42 55
1714.51 56
1714.61 56
1714.70 56
1714.80 56
1714.89 56
1714.99 56
1715.08 56
1715.18 55
1715.27 53
1715.37 52
1715.46 51
1715.56 49
1715.65 48
1715.75 45
1715.84 42
1715.94 37
1716.03 33
1716.13 30
1716.22 29
1716.32 30
1716.41 34
1716.51 39
1716.60 43
1716.70 45
1716.79 42
1716.89 36
1716.98 27
1717.08 16
1717.17 6
1717.27 0
1717.36 0
1717.46 0
1717.55 0
1717.65 0
1717.74 0
1717.84 0
1717.93 0
1718.03 0
1718.12 5
1718.22 19
1718.31 36
1718.41 55
1718.50 73
1718.60 90
1718.69 105
1718.79 116
1718.88 124
1718.98 129
1719.07 131
1719.17 132
1719.26 133
1719.36 134
1719.45 134
1719.55 133
1719.64 132
1719.74 128
1719.83 121
1719.93 111
1720.02 96
1720.12 80
1720.22 61
1720.31 43
1720.41 28
1720.50 16
1720.60 9
1720.69 5
1720.79 4
1720.88 5
1720.98 5
1721.07 4
1721.17 1
1721.26 0
1721.36 0
1721.45 0
1721.55 0
1721.64 0
1721.74 0
1721.83 0
1721.93 6
1722.02 12
1722.12 17
1722.21 21
1722.31 22
1722.40 20
1722.50 16
1722.59 9
1722.69 2
1722.79 0
1722.88 0
1722.98 0
1723.07 6
1723.17 18
1723.26 34
1723.36 50
1723.45 65
1723.55 77
1723.64 85
1723.74 89
1723.83 90
1723.93 88
1724.02 84
1724.12 80
1724.21 77
1724.31 76
1724.40 76
1724.50 78
1724.59 81
1724.69 84
1724.79 88
1724.88 92
1724.98 96
1725.07 99
1725.17 100
1725.26 100
1725.36 99
1725.45 96
1725.55 92
1725.64 89
1725.74 87
1725.83 86
1725.93 86
1726.02 86
1726.12 86
1726.21 83
1726.31 78
1726.41 71
1726.50 64
1726.60 56
1726.69 50
1726.79 45
1726.88 40
1726.98 35
1727.07 31
1727.17 26
1727.26 22
1727.36 20
1727.45 19
1727.55 20
1727.64 23
1727.74 27
1727.84 32
1727.93 37
1728.03 43
1728.12 48
1728.22 54
1728.31 60
1728.41 66
1728.50 71
1728.60 75
1728.69 81
1728.79 88
1728.88 96
1728.98 106
1729.08 117
1729.17 128
1729.27 137
1729.36 143
1729.46 148
1729.55 150
1729.65 150
1729.74 149
1729.84 146
1729.93 142
1730.03 135
1730.12 125
1730.22 113
1730.32 98
1730.41 84
1730.51 69
1730.60 57
1730.70 48
1730.79 41
1730.89 36
1730.98 33
1731.08 32
1731.17 32
1731.27 35
1731.37 40
1731.46 46
1731.56 53
1731.65 60
1731.75 67
1731.84 72
1731.94 76
1732.03 77
1732.13 78
1732.22 77
1732.32 77
1732.42 76
1732.51 77
1732.61 78
1732.70 80
1732.80 82
1732.89 83
1732.99 82
1733.08 80
1733.18 76
1733.27 72
1733.37 68
1733.47 65
1733.56 64
1733.66 66
1733.75 69
1733.85 72
1733.94 75
1734.04 77
1734.13 77
1734.23 77
1734.33 77
1734.42 79
1734.52 83
1734.61 89
1734.71 96
1734.80 103
1734.90 109
1734.99 112
1735.09 112
1735.19 110
1735.28 107
1735.38 104
1735.47 102
1735.57 100
1735.66 99
1735.76 98
1735.85 97
1735.95 98
1736.05 100
1736.14 104
1736.24 109
1736.33 114
1736.43 117
1736.52 117
1736.62 113
1736.71 103
1736.81 89
1736.91 73
1737.00 56
1737.10 40
1737.19 28
1737.29 22
1737.38 21
1737.48 25
1737.58 34
1737.67 45
1737.77 58
1737.86 70
1737.96 80
1738.05 87
1738.15 90
1738.24 89
1738.34 86
1738.44 79
1738.53 71
1738.63 62
1738.72 52
1738.82 44
1738.91 37
1739.01 31
1739.11 25
1739.20 20
1739.30 15
1739.39 10
1739.49 6
1739.58 3
1739.68 1
1739.78 1
1739.87 2
1739.97 3
1740.06 2
1740.16 0
1740.25 0
1740.35 0
1740.45 0
1740.54 0
1740.64 0
1740.73 3
1740.83 10
1740.92 18
1741.02 23
1741.12 26
1741.21 28
1741.31 28
1741.40 28
1741.50 30
1741.59 35
1741.69 42
1741.79 52
1741.88 62
1741.98 73
1742.07 83
1742.17 91
1742.26 96
1742.36 98
1742.46 97
1742.55 92
1742.65 85
1742.74 76
1742.84 67
1742.93 59
1743.03 53
1743.13 48
1743.22 45
1743.32 44
1743.41 44
1743.51 45
1743.60 46
1743.70 49
1743.80 53
1743.89 59
1743.99 67
1744.08 77
1744.18 88
1744.28 101
1744.37 114
1744.47 126
1744.56 137
1744.66 145
1744.75 150
1744.85 152
1744.95 152
1745.04 151
1745.14 149
1745.23 148
1745.33 148
1745.43 151
1745.52 156
1745.62 162
1745.71 170
1745.81 177
1745.90 183
1746.00 187
1746.10 189
1746.19 190
1746.29 192
1746.38 195
1746.48 201
1746.58 211
1746.67 223
1746.77 238
1746.86 252
1746.96 267
1747.05 280
1747.15 293
1747.25 305
1747.34 316
1747.44 328
1747.53 340
1747.63 352
1747.73 364
1747.82 375
1747.92 387
1748.01 398
1748.11 409
1748.21 420
1748.30 429
1748.40 436
1748.49 441
1748.59 444
1748.69 445
1748.78 445
1748.88 445
1748.97 444
1749.07 443
1749.17 440
1749.26 438
1749.36 436
1749.45 436
1749.55 438
1749.64 445
1749.74 453
1749.84 462
1749.93 469
1750.03 471
1750.12 467
1750.22 456
1750.32 438
1750.41 418
1750.51 396
1750.60 376
1750.70 359
1750.80 345
1750.89 333
1750.99 323
1751.08 313
1751.18 304
1751.28 294
1751.37 286
1751.47 281
1751.56 278
1751.66 278
1751.76 280
1751.85 284
1751.95 287
1752.04 288
1752.14 287
1752.24 282
1752.33 272
1752.43 258
1752.52 241
1752.62 221
1752.72 200
1752.81 180
1752.91 162
1753.00 149
1753.10 141
1753.20 137
1753.29 138
1753.39 141
1753.49 144
1753.58 148
1753.68 150
1753.77 150
1753.87 150
1753.97 149
1754.06 148
1754.16 146
1754.25 143
1754.35 138
1754.45 130
1754.54 119
1754.64 106
1754.73 91
1754.83 78
1754.93 66
1755.02 59
1755.12 55
1755.21 54
1755.31 54
1755.41 56
1755.50 56
1755.60 57
1755.70 57
1755.79 57
1755.89 57
1755.98 58
1756.08 59
1756.18 60
1756.27 60
1756.37 61
1756.46 61
1756.56 61
1756.66 60
1756.75 60
1756.85 59
1756.95 58
1757.04 58
1757.14 59
1757.23 62
1757.33 67
1757.43 74
1757.52 84
1757.62 94
1757.71 103
1757.81 109
1757.91 110
1758.00 106
1758.10 98
1758.20 88
1758.29 78
1758.39 70
1758.48 68
1758.58 71
1758.68 78
1758.77 86
1758.87 93
1758.96 97
1759.06 97
1759.16 94
1759.25 90
1759.35 87
1759.45 86
1759.54 88
1759.64 91
1759.73 94
1759.83 95
1759.93 91
1760.02 83
1760.12 72
1760.22 60
1760.31 51
1760.41 46
1760.50 47
1760.60 53
1760.70 65
1760.79 80
1760.89 96
1760.99 110
1761.08 121
1761.18 127
1761.27 129
1761.37 127
1761.47 122
1761.56 114
1761.66 106
1761.76 99
1761.85 92
1761.95 88
1762.05 86
1762.14 86
1762.24 88
1762.33 92
1762.43 98
1762.53 104
1762.62 110
1762.72 116
1762.82 120
1762.91 123
1763.01 125
1763.10 124
1763.20 122
1763.30 119
1763.39 116
1763.49 115
1763.59 115
1763.68 117
1763.78 121
1763.88 125
1763.97 130
1764.07 134
1764.16 137
1764.26 137
1764.36 134
1764.45 128
1764.55 120
1764.65 110
1764.74 99
1764.84 91
1764.94 86
1765.03 85
1765.13 87
1765.22 93
1765.32 101
1765.42 109
1765.51 116
1765.61 123
1765.71 129
1765.80 136
1765.90 143
1766.00 150
1766.09 157
1766.19 162
1766.28 164
1766.38 162
1766.48 154
1766.57 144
1766.67 131
1766.77 120
1766.86 110
1766.96 105
1767.06 104
1767.15 108
1767.25 113
1767.35 120
1767.44 125
1767.54 129
1767.63 132
1767.73 132
1767.83 131
1767.92 128
1768.02 124
1768.12 118
1768.21 112
1768.31 105
1768.41 98
1768.50 91
1768.60 84
1768.70 78
1768.79 72
1768.89 65
1768.99 57
1769.08 48
1769.18 39
1769.27 30
1769.37 24
1769.47 20
1769.56 19
1769.66 20
1769.76 23
1769.85 27
1769.95 30
1770.05 33
1770.14 34
1770.24 34
1770.34 32
1770.43 30
1770.53 27
1770.63 25
1770.72 26
1770.82 28
1770.92 33
1771.01 42
1771.11 52
1771.20 64
1771.30 75
1771.40 84
1771.49 90
1771.59 91
1771.69 88
1771.78 81
1771.88 71
1771.98 61
1772.07 50
1772.17 42
1772.27 36
1772.36 33
1772.46 32
1772.56 32
1772.65 33
1772.75 34
1772.85 35
1772.94 36
1773.04 36
1773.14 36
1773.23 35
1773.33 33
1773.43 30
1773.52 26
1773.62 23
1773.72 22
1773.81 22
1773.91 25
1774.01 30
1774.10 36
1774.20 42
1774.30 47
1774.39 50
1774.49 49
1774.59 46
1774.68 39
1774.78 31
1774.88 22
1774.97 13
1775.07 7
1775.17 3
1775.26 2
1775.36 3
1775.46 5
1775.55 6
1775.65 5
1775.75 1
1775.84 0
1775.94 0
1776.04 0
1776.13 0
1776.23 0
1776.33 2
1776.42 16
1776.52 31
1776.62 47
1776.71 61
1776.81 71
1776.91 78
1777.00 82
1777.10 83
1777.20 82
1777.29 82
1777.39 82
1777.49 84
1777.58 87
1777.68 91
1777.78 93
1777.87 94
1777.97 92
1778.07 90
1778.16 86
1778.26 83
1778.36 81
1778.45 79
1778.55 79
1778.65 80
1778.74 81
1778.84 82
1778.94 83
1779.03 86
1779.13 90
1779.23 96
1779.32 104
1779.42 112
1779.52 121
1779.61 130
1779.71 136
1779.81 139
1779.90 139
1780.00 135
1780.10 127
1780.19 117
1780.29 107
1780.39 98
1780.49 91
1780.58 88
1780.68 87
1780.78 87
1780.87 88
1780.97 87
1781.07 83
1781.16 77
1781.26 69
1781.36 61
1781.45 53
1781.55 47
1781.65 43
1781.74 41
1781.84 41
1781.94 42
1782.03 43
1782.13 44
1782.23 44
1782.33 45
1782.42 46
1782.52 47
1782.62 48
1782.71 48
1782.81 49
1782.91 49
1783.00 50
1783.10 50
1783.20 51
1783.29 51
1783.39 52
1783.49 52
1783.58 51
1783.68 50
1783.78 48
1783.87 46
1783.97 46
1784.07 46
1784.17 48
1784.26 52
1784.36 56
1784.46 60
1784.55 65
1784.65 71
1784.75 76
1784.84 82
1784.94 88
1785.04 93
1785.13 98
1785.23 101
1785.33 104
1785.43 105
1785.52 105
1785.62 104
1785.72 102
1785.81 99
1785.91 96
1786.01 91
1786.10 84
1786.20 77
1786.30 68
1786.39 60
1786.49 51
1786.59 44
1786.69 39
1786.78 36
1786.88 34
1786.98 34
1787.07 34
1787.17 35
1787.27 37
1787.36 41
1787.46 46
1787.56 55
1787.66 65
1787.75 78
1787.85 91
1787.95 102
1788.04 112
1788.14 118
1788.24 121
1788.33 122
1788.43 122
1788.53 121
1788.63 118
1788.72 115
1788.82 110
1788.92 102
1789.01 91
1789.11 78
1789.21 64
1789.30 50
1789.40 37
1789.50 27
1789.60 20
1789.69 15
1789.79 11
1789.89 7
1789.98 1
1790.08 0
1790.18 0
1790.28 0
1790.37 0
1790.47 0
1790.57 0
1790.66 0
1790.76 8
1790.86 23
1790.95 37
1791.05 47
1791.15 54
1791.25 57
1791.34 57
1791.44 56
1791.54 54
1791.63 53
1791.73 54
1791.83 55
1791.93 57
1792.02 58
1792.12 59
1792.22 59
1792.31 58
1792.41 57
1792.51 57
1792.61 58
1792.70 60
1792.80 63
1792.90 65
1792.99 67
1793.09 68
1793.19 67
1793.29 65
1793.38 64
1793.48 63
1793.58 64
1793.67 66
1793.77 68
1793.87 69
1793.97 67
1794.06 63
1794.16 56
1794.26 47
1794.35 39
1794.45 32
1794.55 29
1794.65 29
1794.74 31
1794.84 35
1794.94 39
1795.03 42
1795.13 45
1795.23 48
1795.33 51
1795.42 55
1795.52 59
1795.62 64
1795.72 67
1795.81 68
1795.91 67
1796.01 63
1796.10 57
1796.20 49
1796.30 40
1796.40 31
1796.49 23
1796.59 16
1796.69 11
1796.78 8
1796.88 8
1796.98 9
1797.08 14
1797.17 21
1797.27 30
1797.37 40
1797.47 51
1797.56 62
1797.66 71
1797.76 78
1797.85 80
1797.95 78
1798.05 73
1798.15 64
1798.24 55
1798.34 46
1798.44 40
1798.54 38
1798.63 39
1798.73 44
1798.83 52
1798.92 62
1799.02 73
1799.12 82
1799.22 88
1799.31 89
1799.41 84
1799.51 73
1799.61 58
1799.70 40
1799.80 24
1799.90 13
1799.99 8
1800.09 12
1800.19 23
1800.29 40
1800.38 59
1800.48 76
1800.58 88
1800.68 94
1800.77 94
1800.87 89
1800.97 81
1801.07 72
1801.16 65
1801.26 60
1801.36 59
1801.46 60
1801.55 63
1801.65 65
1801.75 67
1801.84 67
1801.94 65
1802.04 61
1802.14 56
1802.23 51
1802.33 46
1802.43 44
1802.53 43
1802.62 45
1802.72 49
1802.82 55
1802.92 61
1803.01 66
1803.11 69
1803.21 70
1803.31 69
1803.40 67
1803.50 66
1803.60 67
1803.70 71
1803.79 79
1803.89 90
1803.99 103
1804.08 115
1804.18 125
1804.28 131
1804.38 134
1804.47 135
1804.57 135
1804.67 137
1804.77 141
1804.86 151
1804.96 163
1805.06 177
1805.16 192
1805.25 204
1805.35 213
1805.45 219
1805.55 222
1805.64 223
1805.74 222
1805.84 222
1805.94 222
1806.03 223
1806.13 226
1806.23 230
1806.33 235
1806.42 240
1806.52 246
1806.62 251
1806.72 256
1806.81 261
1806.91 265
1807.01 267
1807.11 266
1807.20 263
1807.30 256
1807.40 246
1807.50 234
1807.59 222
1807.69 210
1807.79 203
1807.89 200
1807.98 204
1808.08 213
1808.18 224
1808.28 236
1808.37 246
1808.47 249
1808.57 246
1808.67 238
1808.76 225
1808.86 212
1808.96 199
1809.06 188
1809.16 181
1809.25 175
1809.35 170
1809.45 165
1809.55 158
1809.64 151
1809.74 142
1809.84 134
1809.94 127
1810.03 121
1810.13 117
1810.23 114
1810.33 112
1810.42 111
1810.52 110
1810.62 110
1810.72 109
1810.81 108
1810.91 106
1811.01 103
1811.11 100
1811.20 96
1811.30 92
1811.40 88
1811.50 85
1811.60 82
1811.69 79
1811.79 76
1811.89 72
1811.99 68
1812.08 63
1812.18 57
1812.28 51
1812.38 45
1812.47 42
1812.57 40
1812.67 41
1812.77 44
1812.86 49
1812.96 54
1813.06 58
1813.16 63
1813.26 66
1813.35 70
1813.45 73
1813.55 78
1813.65 84
1813.74 89
1813.84 94
1813.94 97
1814.04 97
1814.13 94
1814.23 87
1814.33 77
1814.43 66
1814.53 56
1814.62 47
1814.72 41
1814.82 38
1814.92 39
1815.01 42
1815.11 46
1815.21 51
1815.31 56
1815.41 61
1815.50 64
1815.60 67
1815.70 69
1815.80 71
1815.89 71
1815.99 70
1816.09 68
1816.19 63
1816.29 57
1816.38 49
1816.48 40
1816.58 31
1816.68 23
1816.77 16
1816.87 10
1816.97 7
1817.07 6
1817.17 6
1817.26 7
1817.36 7
1817.46 5
1817.56 2
1817.65 0
1817.75 0
1817.85 0
1817.95 0
1818.05 0
1818.14 0
1818.24 6
1818.34 20
1818.44 35
1818.53 50
1818.63 64
1818.73 75
1818.83 83
1818.93 88
1819.02 90
1819.12 91
1819.22 90
1819.32 90
1819.41 91
1819.51 93
1819.61 97
1819.71 103
1819.81 110
1819.90 118
1820.00 125
1820.10 131
1820.20 136
1820.30 139
1820.39 140
1820.49 137
1820.59 132
1820.69 123
1820.79 113
1820.88 100
1820.98 87
1821.08 75
1821.18 66
1821.27 58
1821.37 53
1821.47 49
1821.57 46
1821.67 43
1821.76 41
1821.86 39
1821.96 39
1822.06 41
1822.16 46
1822.25 54
1822.35 64
1822.45 75
1822.55 86
1822.65 96
1822.74 102
1822.84 106
1822.94 108
1823.04 109
1823.14 109
1823.23 111
1823.33 115
1823.43 120
1823.53 126
1823.62 132
1823.72 137
1823.82 139
1823.92 139
1824.02 137
1824.11 134
1824.21 129
1824.31 123
1824.41 117
1824.51 110
1824.60 103
1824.70 97
1824.80 91
1824.90 88
1825.00 88
1825.09 91
1825.19 96
1825.29 103
1825.39 110
1825.49 116
1825.58 120
1825.68 122
1825.78 124
1825.88 128
1825.98 135
1826.07 145
1826.17 155
1826.27 165
1826.37 171
1826.47 172
1826.56 168
1826.66 159
1826.76 150
1826.86 141
1826.96 135
1827.06 132
1827.15 133
1827.25 134
1827.35 136
1827.45 135
1827.55 131
1827.64 124
1827.74 113
1827.84 100
1827.94 86
1828.04 71
1828.13 58
1828.23 48
1828.33 42
1828.43 39
1828.53 40
1828.62 43
1828.72 47
1828.82 52
1828.92 56
1829.02 59
1829.11 63
1829.21 66
1829.31 71
1829.41 76
1829.51 83
1829.61 89
1829.70 94
1829.80 99
1829.90 103
1830.00 106
1830.10 108
1830.19 109
1830.29 110
1830.39 112
1830.49 114
1830.59 117
1830.69 119
1830.78 121
1830.88 120
1830.98 115
1831.08 106
1831.18 93
1831.27 77
1831.37 60
1831.47 45
1831.57 34
1831.67 28
1831.76 28
1831.86 32
1831.96 39
1832.06 47
1832.16 53
1832.26 58
1832.35 60
1832.45 60
1832.55 60
1832.65 61
1832.75 64
1832.85 70
1832.94 78
1833.04 87
1833.14 97
1833.24 105
1833.34 112
1833.43 116
1833.53 118
1833.63 118
1833.73 118
1833.83 119
1833.93 120
1834.02 122
1834.12 125
1834.22 128
1834.32 130
1834.42 131
1834.51 130
1834.61 127
1834.71 123
1834.81 118
1834.91 113
1835.01 110
1835.10 110
1835.20 113
1835.30 119
1835.40 127
1835.50 135
1835.60 143
1835.69 148
1835.79 151
1835.89 152
1835.99 151
1836.09 147
1836.19 142
1836.28 134
1836.38 124
1836.48 113
1836.58 101
1836.68 91
1836.78 83
1836.87 79
1836.97 78
1837.07 80
1837.17 84
1837.27 87
1837.37 89
1837.46 89
1837.56 86
1837.66 82
1837.76 78
1837.86 74
1837.96 73
1838.05 74
1838.15 78
1838.25 82
1838.35 88
1838.45 92
1838.55 97
1838.64 99
1838.74 101
1838.84 103
1838.94 104
1839.04 105
1839.14 104
1839.23 103
1839.33 100
1839.43 96
1839.53 91
1839.63 87
1839.73 84
1839.82 83
1839.92 84
1840.02 86
1840.12 88
1840.22 89
1840.32 88
1840.42 86
1840.51 83
1840.61 81
1840.71 79
1840.81 79
1840.91 79
1841.01 79
1841.10 78
1841.20 78
1841.30 77
1841.40 77
1841.50 77
1841.60 79
1841.69 80
1841.79 81
1841.89 80
1841.99 75
1842.09 67
1842.19 56
1842.29 43
1842.38 30
1842.48 18
1842.58 8
1842.68 1
1842.78 0
1842.88 0
1842.97 0
1843.07 0
1843.17 0
1843.27 0
1843.37 0
1843.47 0
1843.57 0
1843.66 2
1843.76 5
1843.86 9
1843.96 14
1844.06 19
1844.16 24
1844.26 28
1844.35 32
1844.45 36
1844.55 39
1844.65 43
1844.75 49
1844.85 55
1844.94 62
1845.04 69
1845.14 74
1845.24 78
1845.34 79
1845.44 77
1845.54 72
1845.63 66
1845.73 61
1845.83 56
1845.93 55
1846.03 56
1846.13 61
1846.23 68
1846.32 76
1846.42 84
1846.52 91
1846.62 95
1846.72 95
1846.82 93
1846.92 89
1847.01 82
1847.11 76
1847.21 69
1847.31 64
1847.41 59
1847.51 54
1847.61 49
1847.70 46
1847.80 45
1847.90 46
1848.00 50
1848.10 55
1848.20 63
1848.30 70
1848.40 77
1848.49 82
1848.59 86
1848.69 89
1848.79 93
1848.89 97
1848.99 102
1849.09 109
1849.18 117
1849.28 125
1849.38 131
1849.48 136
1849.58 138
1849.68 138
1849.78 134
1849.87 128
1849.97 121
1850.07 114
1850.17 108
1850.27 102
1850.37 98
1850.47 95
1850.57 93
1850.66 91
1850.76 88
1850.86 86
1850.96 83
1851.06 80
1851.16 78
1851.26 75
1851.36 73
1851.45 72
1851.55 74
1851.65 77
1851.75 84
1851.85 92
1851.95 100
1852.05 107
1852.14 112
1852.24 114
1852.34 113
1852.44 110
1852.54 106
1852.64 102
1852.74 100
1852.84 99
1852.93 100
1853.03 102
1853.13 106
1853.23 111
1853.33 116
1853.43 123
1853.53 128
1853.63 133
1853.72 134
1853.82 134
1853.92 132
1854.02 129
1854.12 125
1854.22 121
1854.32 119
1854.42 116
1854.51 115
1854.61 114
1854.71 114
1854.81 114
1854.91 115
1855.01 116
1855.11 118
1855.21 118
1855.31 119
1855.40 117
1855.50 113
1855.60 107
1855.70 99
1855.80 89
1855.90 78
1856.00 67
1856.10 56
1856.19 46
1856.29 39
1856.39 35
1856.49 33
1856.59 35
1856.69 39
1856.79 44
1856.89 50
1856.99 54
1857.08 56
1857.18 54
1857.28 48
1857.38 37
1857.48 23
1857.58 9
1857.68 0
1857.78 0
1857.88 0
1857.97 0
1858.07 0
1858.17 0
1858.27 0
1858.37 0
1858.47 7
1858.57 14
1858.67 20
1858.77 25
1858.86 29
1858.96 34
1859.06 40
1859.16 47
1859.26 56
1859.36 65
1859.46 75
1859.56 85
1859.66 95
1859.75 103
1859.85 109
1859.95 113
1860.05 116
1860.15 118
1860.25 118
1860.35 118
1860.45 116
1860.55 114
1860.64 112
1860.74 109
1860.84 107
1860.94 107
1861.04 108
1861.14 110
1861.24 111
1861.34 111
1861.44 109
1861.54 104
1861.63 95
1861.73 83
1861.83 68
1861.93 53
1862.03 39
1862.13 27
1862.23 19
1862.33 14
1862.43 14
1862.53 19
1862.62 27
1862.72 37
1862.82 50
1862.92 63
1863.02 75
1863.12 86
1863.22 95
1863.32 100
1863.42 102
1863.52 100
1863.61 94
1863.71 85
1863.81 75
1863.91 64
1864.01 54
1864.11 48
1864.21 45
1864.31 46
1864.41 52
1864.51 61
1864.61 71
1864.70 81
1864.80 90
1864.90 96
1865.00 100
1865.10 103
1865.20 106
1865.30 110
1865.40 115
1865.50 120
1865.60 124
1865.69 126
1865.79 125
1865.89 121
1865.99 116
1866.09 110
1866.19 107
1866.29 107
1866.39 112
1866.49 122
1866.59 135
1866.69 151
1866.79 167
1866.88 181
1866.98 192
1867.08 200
1867.18 204
1867.28 204
1867.38 201
1867.48 195
1867.58 185
1867.68 173
1867.78 158
1867.88 142
1867.97 125
1868.07 109
1868.17 96
1868.27 86
1868.37 81
1868.47 82
1868.57 88
1868.67 98
1868.77 111
1868.87 125
1868.97 138
1869.07 148
1869.16 156
1869.26 160
1869.36 163
1869.46 164
1869.56 165
1869.66 165
1869.76 166
1869.86 165
1869.96 161
1870.06 155
1870.16 147
1870.26 137
1870.35 127
1870.45 117
1870.55 110
1870.65 105
1870.75 102
1870.85 99
1870.95 97
1871.05 95
1871.15 92
1871.25 88
1871.35 84
1871.45 81
1871.55 78
1871.64 77
1871.74 77
1871.84 77
1871.94 77
1872.04 76
1872.14 75
1872.24 71
1872.34 68
1872.44 64
1872.54 61
1872.64 60
1872.74 62
1872.84 65
1872.94 70
1873.03 77
1873.13 83
1873.23 89
1873.33 93
1873.43 95
1873.53 95
1873.63 93
1873.73 88
1873.83 82
1873.93 74
1874.03 67
1874.13 61
1874.23 58
1874.33 58
1874.42 61
1874.52 66
1874.62 72
1874.72 77
1874.82 80
1874.92 81
1875.02 79
1875.12 76
1875.22 71
1875.32 66
1875.42 61
1875.52 56
1875.62 51
1875.72 46
1875.82 40
1875.91 36
1876.01 32
1876.11 29
1876.21 27
1876.31 26
1876.41 24
1876.51 23
1876.61 22
1876.71 22
1876.81 24
1876.91 28
1877.01 35
1877.11 45
1877.21 58
1877.31 72
1877.41 86
1877.50 99
1877.60 110
1877.70 119
1877.80 124
1877.90 127
1878.00 128
1878.10 128
1878.20 126
1878.30 123
1878.40 119
1878.50 115
1878.60 111
1878.70 108
1878.80 108
1878.90 110
1879.00 114
1879.10 119
1879.19 124
1879.29 126
1879.39 124
1879.49 117
1879.59 105
1879.69 90
1879.79 74
1879.89 59
1879.99 48
1880.09 40
1880.19 36
1880.29 36
1880.39 38
1880.49 41
1880.59 45
1880.69 47
1880.79 47
1880.89 45
1880.99 39
1881.08 31
1881.18 23
1881.28 15
1881.38 9
1881.48 4
1881.58 2
1881.68 2
1881.78 1
1881.88 1
1881.98 0
1882.08 0
1882.18 0
1882.28 0
1882.38 2
1882.48 3
1882.58 5
1882.68 5
1882.78 3
1882.88 0
1882.98 0
1883.08 0
1883.17 0
1883.27 0
1883.37 6
1883.47 15
1883.57 24
1883.67 31
1883.77 35
1883.87 37
1883.97 37
1884.07 36
1884.17 36
1884.27 37
1884.37 39
1884.47 40
1884.57 41
1884.67 41
1884.77 40
1884.87 41
1884.97 45
1885.07 52
1885.17 64
1885.27 78
1885.37 94
1885.47 108
1885.56 118
1885.66 122
1885.76 121
1885.86 114
1885.96 103
1886.06 90
1886.16 77
1886.26 66
1886.36 57
1886.46 51
1886.56 47
1886.66 45
1886.76 43
1886.86 41
1886.96 39
1887.06 36
1887.16 32
1887.26 26
1887.36 20
1887.46 13
1887.56 7
1887.66 4
1887.76 3
1887.86 4
1887.96 8
1888.06 12
1888.16 15
1888.26 17
1888.35 17
1888.45 16
1888.55 14
1888.65 14
1888.75 16
1888.85 22
1888.95 31
1889.05 42
1889.15 52
1889.25 62
1889.35 68
1889.45 71
1889.55 72
1889.65 71
1889.75 70
1889.85 69
1889.95 69
1890.05 70
1890.15 71
1890.25 72
1890.35 73
1890.45 74
1890.55 75
1890.65 78
1890.75 80
1890.85 81
1890.95 82
1891.05 82
1891.15 80
1891.25 78
1891.35 77
1891.45 76
1891.55 76
1891.65 78
1891.75 78
1891.85 76
1891.95 69
1892.05 59
1892.14 44
1892.24 27
1892.34 10
1892.44 0
1892.54 0
1892.64 0
1892.74 0
1892.84 0
1892.94 6
1893.04 17
1893.14 26
1893.24 35
1893.34 43
1893.44 51
1893.54 59
1893.64 66
1893.74 72
1893.84 76
1893.94 78
1894.04 78
1894.14 77
1894.24 74
1894.34 72
1894.44 70
1894.54 69
1894.64 69
1894.74 70
1894.84 71
1894.94 73
1895.04 74
1895.14 75
1895.24 76
1895.34 75
1895.44 75
1895.54 74
1895.64 73
1895.74 72
1895.84 69
1895.94 66
1896.04 61
1896.14 54
1896.24 46
1896.34 35
1896.44 24
1896.54 13
1896.64 2
1896.74 0
1896.84 0
1896.94 0
1897.04 0
1897.14 0
1897.24 0
1897.34 0
1897.44 0
1897.54 9
1897.64 22
1897.74 34
1897.84 46
1897.94 58
1898.04 70
1898.14 82
1898.24 95
1898.34 107
1898.44 120
1898.54 131
1898.64 142
1898.74 151
1898.84 159
1898.94 166
1899.04 171
1899.14 174
1899.24 176
1899.34 175
1899.44 173
1899.54 169
1899.64 164
1899.74 158
1899.84 153
1899.94 147
1900.04 140
1900.14 131
1900.24 120
1900.34 107
1900.44 92
1900.54 77
1900.64 64
1900.74 55
1900.84 51
1900.94 51
1901.04 55
1901.14 61
1901.24 65
1901.34 67
1901.44 66
1901.54 61
1901.64 56
1901.74 51
1901.84 50
1901.94 52
1902.04 59
1902.14 69
1902.24 80
1902.34 90
1902.44 99
1902.54 105
1902.64 110
1902.74 114
1902.84 118
1902.94 123
1903.04 128
1903.14 132
1903.24 134
1903.34 133
1903.44 129
1903.54 121
1903.64 112
1903.74 101
1903.84 91
1903.94 83
1904.04 78
1904.14 77
1904.24 78
1904.34 83
1904.44 92
1904.54 102
1904.64 114
1904.74 126
1904.84 136
1904.94 144
1905.04 147
1905.14 145
1905.24 138
1905.34 126
1905.44 112
1905.54 96
1905.64 80
1905.74 66
1905.84 55
1905.94 46
1906.04 38
1906.14 33
1906.24 28
1906.34 23
1906.44 21
1906.54 21
1906.64 24
1906.74 30
1906.84 40
1906.94 51
1907.04 62
1907.14 71
1907.24 76
1907.34 78
1907.44 77
1907.54 75
1907.64 72
1907.74 70
1907.84 71
1907.94 73
1908.04 76
1908.14 79
1908.24 81
1908.34 82
1908.44 81
1908.55 79
1908.65 77
1908.75 74
1908.85 71
1908.95 68
1909.05 66
1909.15 65
1909.25 66
1909.35 70
1909.45 77
1909.55 86
1909.65 96
1909.75 106
1909.85 114
1909.95 117
1910.05 117
1910.15 111
1910.25 102
1910.35 89
1910.45 75
1910.55 58
1910.65 42
1910.75 26
1910.85 11
1910.95 0
1911.05 0
1911.15 0
1911.25 0
1911.35 0
1911.45 0
1911.55 0
1911.65 0
1911.75 0
1911.85 3
1911.95 10
1912.05 20
1912.15 31
1912.26 43
1912.36 55
1912.46 65
1912.56 73
1912.66 76
1912.76 76
1912.86 72
1912.96 66
1913.06 59
1913.16 51
1913.26 44
1913.36 37
1913.46 33
1913.56 31
1913.66 34
1913.76 41
1913.86 54
1913.96 70
1914.06 87
1914.16 105
1914.26 119
1914.36 129
1914.46 133
1914.56 131
1914.66 125
1914.76 116
1914.86 106
1914.96 97
1915.06 89
1915.17 84
1915.27 81
1915.37 80
1915.47 80
1915.57 80
1915.67 79
1915.77 76
1915.87 70
1915.97 62
1916.07 53
1916.17 44
1916.27 37
1916.37 31
1916.47 27
1916.57 25
1916.67 24
1916.77 26
1916.87 30
1916.97 36
1917.07 45
1917.17 56
1917.27 68
1917.37 79
1917.47 88
1917.58 93
1917.68 94
1917.78 91
1917.88 86
1917.98 80
1918.08 73
1918.18 68
1918.28 64
1918.38 62
1918.48 61
1918.58 62
1918.68 64
1918.78 68
1918.88 73
1918.98 78
1919.08 84
1919.18 90
1919.28 95
1919.38 98
1919.48 97
1919.59 94
1919.69 88
1919.79 82
1919.89 76
1919.99 72
1920.09 69
1920.19 69
1920.29 68
1920.39 68
1920.49 66
1920.59 63
1920.69 59
1920.79 54
1920.89 50
1920.99 47
1921.09 44
1921.19 41
1921.29 38
1921.39 34
1921.50 29
1921.60 23
1921.70 18
1921.80 14
1921.90 10
1922.00 8
1922.10 7
1922.20 7
1922.30 9
1922.40 12
1922.50 18
1922.60 25
1922.70 34
1922.80 45
1922.90 56
1923.00 68
1923.10 79
1923.20 87
1923.31 93
1923.41 97
1923.51 98
1923.61 96
1923.71 94
1923.81 90
1923.91 87
1924.01 85
1924.11 84
1924.21 85
1924.31 87
1924.41 91
1924.51 95
1924.61 98
1924.71 100
1924.81 100
1924.92 99
1925.02 98
1925.12 97
1925.22 97
1925.32 98
1925.42 99
1925.52 100
1925.62 100
1925.72 98
1925.82 95
1925.92 89
1926.02 81
1926.12 71
1926.22 61
1926.32 49
1926.43 38
1926.53 27
1926.63 18
1926.73 11
1926.83 6
1926.93 2
1927.03 0
1927.13 0
1927.23 0
1927.33 0
1927.43 2
1927.53 5
1927.63 10
1927.73 15
1927.84 20
1927.94 24
1928.04 27
1928.14 31
1928.24 35
1928.34 40
1928.44 45
1928.54 52
1928.64 58
1928.74 64
1928.84 68
1928.94 69
1929.04 69
1929.15 65
1929.25 60
1929.35 53
1929.45 45
1929.55 36
1929.65 26
1929.75 17
1929.85 8
1929.95 1
1930.05 0
1930.15 0
1930.25 0
1930.35 0
1930.46 0
1930.56 0
1930.66 0
1930.76 0
1930.86 1
1930.96 5
1931.06 9
1931.16 14
1931.26 20
1931.36 26
1931.46 32
1931.56 37
1931.66 39
1931.77 38
1931.87 33
1931.97 26
1932.07 18
1932.17 11
1932.27 6
1932.37 4
1932.47 6
1932.57 11
1932.67 20
1932.77 29
1932.87 37
1932.98 43
1933.08 47
1933.18 47
1933.28 45
1933.38 41
1933.48 36
1933.58 31
1933.68 28
1933.78 27
1933.88 30
1933.98 37
1934.09 49
1934.19 64
1934.29 80
1934.39 97
1934.49 110
1934.59 120
1934.69 125
1934.79 125
1934.89 122
1934.99 118
1935.09 114
1935.20 110
1935.30 107
1935.40 106
1935.50 105
1935.60 107
1935.70 109
1935.80 113
1935.90 117
1936.00 121
1936.10 124
1936.20 124
1936.31 122
1936.41 117
1936.51 109
1936.61 101
1936.71 93
1936.81 85
1936.91 80
1937.01 77
1937.11 76
1937.21 75
1937.31 74
1937.42 73
1937.52 71
1937.62 68
1937.72 65
1937.82 63
1937.92 63
1938.02 64
1938.12 66
1938.22 68
1938.32 69
1938.43 69
1938.53 67
1938.63 64
1938.73 61
1938.83 58
1938.93 56
1939.03 55
1939.13 53
1939.23 52
1939.33 48
1939.44 43
1939.54 36
1939.64 27
1939.74 18
1939.84 8
1939.94 0
1940.04 0
1940.14 0
1940.24 0
1940.35 0
1940.45 0
1940.55 1
1940.65 1
1940.75 0
1940.85 0
1940.95 0
1941.05 0
1941.15 5
1941.25 10
1941.36 17
1941.46 21
1941.56 23
1941.66 21
1941.76 18
1941.86 14
1941.96 12
1942.06 13
1942.16 20
1942.27 30
1942.37 42
1942.47 55
1942.57 65
1942.67 72
1942.77 75
1942.87 74
1942.97 72
1943.07 70
1943.18 68
1943.28 68
1943.38 69
1943.48 71
1943.58 72
1943.68 71
1943.78 68
1943.88 64
1943.98 60
1944.09 56
1944.19 53
1944.29 52
1944.39 54
1944.49 58
1944.59 65
1944.69 74
1944.79 84
1944.90 95
1945.00 107
1945.10 118
1945.20 127
1945.30 132
1945.40 133
1945.50 130
1945.60 123
1945.70 113
1945.81 102
1945.91 90
1946.01 80
1946.11 70
1946.21 61
1946.31 53
1946.41 46
1946.51 41
1946.62 37
1946.72 35
1946.82 37
1946.92 43
1947.02 50
1947.12 57
1947.22 62
1947.32 64
1947.43 62
1947.53 56
1947.63 49
1947.73 43
1947.83 40
1947.93 43
1948.03 51
1948.13 63
1948.24 78
1948.34 93
1948.44 105
1948.54 115
1948.64 121
1948.74 124
1948.84 127
1948.94 130
1949.05 134
1949.15 139
1949.25 144
1949.35 150
1949.45 154
1949.55 156
1949.65 157
1949.75 155
1949.86 153
1949.96 150
1950.06 147
1950.16 145
1950.26 142
1950.36 139
1950.46 136
1950.56 132
1950.67 126
1950.77 119
1950.87 111
1950.97 103
1951.07 94
1951.17 85
1951.27 76
1951.38 67
1951.48 58
1951.58 49
1951.68 42
1951.78 35
1951.88 30
1951.98 26
1952.08 23
1952.19 20
1952.29 18
1952.39 16
1952.49 14
1952.59 13
1952.69 14
1952.79 18
1952.90 24
1953.00 33
1953.10 43
1953.20 53
1953.30 62
1953.40 67
1953.50 69
1953.61 69
1953.71 67
1953.81 63
1953.91 60
1954.01 58
1954.11 58
1954.21 60
1954.32 63
1954.42 68
1954.52 74
1954.62 81
1954.72 87
1954.82 91
1954.92 94
1955.02 94
1955.13 91
1955.23 85
1955.33 78
1955.43 71
1955.53 65
1955.63 61
1955.74 61
1955.84 63
1955.94 69
1956.04 77
1956.14 85
1956.24 93
1956.34 98
1956.45 100
1956.55 98
1956.65 92
1956.75 84
1956.85 75
1956.95 66
1957.05 59
1957.16 55
1957.26 53
1957.36 53
1957.46 55
1957.56 58
1957.66 61
1957.76 66
1957.87 71
1957.97 77
1958.07 83
1958.17 89
1958.27 93
1958.37 95
1958.48 96
1958.58 95
1958.68 92
1958.78 90
1958.88 88
1958.98 88
1959.08 88
1959.19 89
1959.29 90
1959.39 91
1959.49 92
1959.59 94
1959.69 95
1959.80 95
1959.90 93
1960.00 89
1960.10 83
1960.20 74
1960.30 63
1960.40 51
1960.51 39
1960.61 29
1960.71 21
1960.81 14
1960.91 9
1961.01 5
1961.12 1
1961.22 0
1961.32 0
1961.42 0
1961.52 0
1961.62 0
1961.73 0
1961.83 0
1961.93 0
1962.03 4
1962.13 10
1962.23 16
1962.33 21
1962.44 25
1962.54 28
1962.64 30
1962.74 31
1962.84 32
1962.94 32
1963.05 33
1963.15 33
1963.25 34
1963.35 36
1963.45 39
1963.55 45
1963.66 51
1963.76 58
1963.86 66
1963.96 71
1964.06 75
1964.16 77
1964.27 78
1964.37 80
1964.47 84
1964.57 92
1964.67 102
1964.77 115
1964.88 127
1964.98 138
1965.08 146
1965.18 149
1965.28 149
1965.38 147
1965.49 145
1965.59 144
1965.69 143
1965.79 144
1965.89 145
1965.99 146
1966.10 147
1966.20 147
1966.30 147
1966.40 147
1966.50 147
1966.61 147
1966.71 146
1966.81 143
1966.91 136
1967.01 127
1967.11 115
1967.22 101
1967.32 87
1967.42 77
1967.52 70
1967.62 68
1967.72 72
1967.83 79
1967.93 89
1968.03 100
1968.13 113
1968.23 125
1968.33 138
1968.44 151
1968.54 163
1968.64 174
1968.74 182
1968.84 186
1968.95 185
1969.05 178
1969.15 165
1969.25 148
1969.35 127
1969.45 107
1969.56 88
1969.66 72
1969.76 60
1969.86 51
1969.96 47
1970.07 45
1970.17 45
1970.27 48
1970.37 52
1970.47 57
1970.57 65
1970.68 73
1970.78 82
1970.88 89
1970.98 96
1971.08 100
1971.19 103
1971.29 106
1971.39 108
1971.49 111
1971.59 115
1971.69 121
1971.80 126
1971.90 132
1972.00 137
1972.10 141
1972.20 144
1972.31 146
1972.41 148
1972.51 149
1972.61 149
1972.71 147
1972.82 144
1972.92 140
1973.02 133
1973.12 126
1973.22 117
1973.33 107
1973.43 97
1973.53 87
1973.63 78
1973.73 73
1973.83 72
1973.94 75
1974.04 83
1974.14 95
1974.24 107
1974.34 119
1974.45 127
1974.55 131
1974.65 130
1974.75 126
1974.85 118
1974.96 110
1975.06 102
1975.16 96
1975.26 92
1975.36 91
1975.47 92
1975.57 96
1975.67 101
1975.77 107
1975.87 114
1975.98 121
1976.08 127
1976.18 133
1976.28 137
1976.38 139
1976.49 139
1976.59 136
1976.69 131
1976.79 124
1976.89 117
1977.00 111
1977.10 105
1977.20 102
1977.30 101
1977.40 102
1977.51 104
1977.61 108
1977.71 113
1977.81 118
1977.91 122
1978.02 125
1978.12 126
1978.22 124
1978.32 119
1978.42 111
1978.53 100
1978.63 87
1978.73 74
1978.83 62
1978.93 52
1979.04 47
1979.14 47
1979.24 52
1979.34 62
1979.44 75
1979.55 90
1979.65 106
1979.75 122
1979.85 136
1979.95 149
1980.06 159
1980.16 168
1980.26 174
1980.36 180
1980.46 184
1980.57 187
1980.67 189
1980.77 190
1980.87 189
1980.98 186
1981.08 182
1981.18 176
1981.28 169
1981.38 163
1981.49 159
1981.59 156
1981.69 157
1981.79 160
1981.89 166
1982.00 173
1982.10 181
1982.20 189
1982.30 195
1982.40 199
1982.51 198
1982.61 194
1982.71 185
1982.81 173
1982.92 158
1983.02 144
1983.12 131
1983.22 121
1983.32 116
1983.43 116
1983.53 121
1983.63 129
1983.73 137
1983.84 145
1983.94 148
1984.04 147
1984.14 141
1984.24 130
1984.35 117
1984.45 104
1984.55 93
1984.65 86
1984.75 85
1984.86 88
1984.96 95
1985.06 104
1985.16 113
1985.27 120
1985.37 123
1985.47 122
1985.57 117
1985.67 109
1985.78 101
1985.88 93
1985.98 87
1986.08 84
1986.19 84
1986.29 88
1986.39 95
1986.49 105
1986.59 116
1986.70 127
1986.80 137
1986.90 147
1987.00 154
1987.11 158
1987.21 159
1987.31 156
1987.41 150
1987.52 141
1987.62 131
1987.72 120
1987.82 108
1987.92 96
1988.03 85
1988.13 74
1988.23 65
1988.33 57
1988.44 51
1988.54 47
1988.64 46
1988.74 47
1988.84 49
1988.95 52
1989.05 56
1989.15 59
1989.25 62
1989.36 65
1989.46 67
1989.56 69
1989.66 72
1989.77 76
1989.87 80
1989.97 86
1990.07 92
1990.17 98
1990.28 103
1990.38 108
1990.48 110
1990.58 112
1990.69 112
1990.79 111
1990.89 109
1990.99 107
1991.10 104
1991.20 103
1991.30 102
1991.40 101
1991.51 102
1991.61 104
1991.71 107
1991.81 112
1991.92 117
1992.02 122
1992.12 127
1992.22 130
1992.32 133
1992.43 132
1992.53 130
1992.63 125
1992.73 118
1992.84 112
1992.94 105
1993.04 100
1993.14 95
1993.25 92
1993.35 89
1993.45 86
1993.55 83
1993.66 81
1993.76 80
1993.86 81
1993.96 83
1994.07 85
1994.17 86
1994.27 86
1994.37 83
1994.48 78
1994.58 70
1994.68 61
1994.78 52
1994.89 44
1994.99 39
1995.09 36
1995.19 37
1995.30 41
1995.40 49
1995.50 59
1995.60 71
1995.71 83
1995.81 93
1995.91 99
1996.01 102
1996.11 102
1996.22 99
1996.32 95
1996.42 92
1996.52 91
1996.63 91
1996.73 92
1996.83 94
1996.93 94
1997.04 92
1997.14 87
1997.24 79
1997.35 69
1997.45 57
1997.55 44
1997.65 31
1997.76 20
1997.86 10
1997.96 3
1998.06 0
1998.17 0
1998.27 0
1998.37 0
1998.47 1
1998.58 1
1998.68 0
1998.78 0
1998.88 0
1998.99 0
1999.09 0
1999.19 0
1999.29 8
1999.40 21
1999.50 36
1999.60 54
1999.70 71
1999.81 88
1999.91 103
2000.01 114
2000.11 121
2000.22 125
2000.32 127
2000.42 128
2000.52 128
2000.63 129
2000.73 133
2000.83 138
2000.93 145
2001.04 152
2001.14 158
2001.24 162
2001.35 161
2001.45 157
2001.55 149
2001.65 140
2001.76 131
2001.86 123
2001.96 117
2002.06 113
2002.17 110
2002.27 108
2002.37 105
2002.47 101
2002.58 97
2002.68 95
2002.78 95
2002.89 98
2002.99 103
2003.09 109
2003.19 114
2003.30 115
2003.40 113
2003.50 105
2003.60 94
2003.71 80
2003.81 67
2003.91 56
2004.01 48
2004.12 45
2004.22 46
2004.32 50
2004.43 55
2004.53 59
2004.63 62
2004.73 62
2004.84 59
2004.94 55
2005.04 50
2005.14 45
2005.25 41
2005.35 38
2005.45 36
2005.56 35
2005.66 35
2005.76 34
2005.86 33
2005.97 29
2006.07 24
2006.17 18
2006.27 11
2006.38 5
2006.48 2
2006.58 2
2006.69 6
2006.79 14
2006.89 24
2006.99 35
2007.10 48
2007.20 61
2007.30 75
2007.40 90
2007.51 105
2007.61 120
2007.71 135
2007.82 148
2007.92 158
2008.02 165
2008.12 168
2008.23 167
2008.33 163
2008.43 158
2008.54 151
2008.64 144
2008.74 135
2008.84 126
2008.95 117
2009.05 108
2009.15 100
2009.26 93
2009.36 90
2009.46 88
2009.56 89
2009.67 91
2009.77 95
2009.87 100
2009.98 104
2010.08 109
2010.18 114
2010.28 118
2010.39 123
2010.49 126
2010.59 129
2010.70 130
2010.80 130
2010.90 128
2011.00 125
2011.11 120
2011.21 114
2011.31 109
2011.42 106
2011.52 106
2011.62 110
2011.72 118
2011.83 129
2011.93 142
2012.03 156
2012.14 168
2012.24 176
2012.34 179
2012.44 176
2012.55 166
2012.65 151
2012.75 130
2012.86 107
2012.96 85
2013.06 66
2013.16 52
2013.27 46
2013.37 46
2013.47 52
2013.58 62
2013.68 73
2013.78 83
2013.89 91
2013.99 96
2014.09 97
2014.19 95
2014.30 91
2014.40 85
2014.50 78
2014.61 71
2014.71 65
2014.81 60
2014.91 59
2015.02 59
2015.12 63
2015.22 68
2015.33 75
2015.43 82
2015.53 89
2015.64 92
2015.74 93
2015.84 90
2015.94 83
2016.05 74
2016.15 64
2016.25 55
2016.36 47
2016.46 42
2016.56 39
2016.67 37
2016.77 35
2016.87 32
2016.97 28
2017.08 23
2017.18 17
2017.28 11
2017.39 6
2017.49 3
2017.59 2
2017.70 2
2017.80 2
2017.90 2
2018.01 1
2018.11 0
2018.21 0
2018.31 0
2018.42 0
2018.52 0
2018.62 0
2018.73 3
2018.83 4
2018.93 3
2019.04 1
2019.14 0
2019.24 0
2019.34 0
2019.45 0
2019.55 0
2019.65 2
2019.76 5
2019.86 8
2019.96 8
2020.07 8
2020.17 6
2020.27 6
2020.38 5
2020.48 6
2020.58 8
2020.69 11
2020.79 15
2020.89 18
2020.99 21
2021.10 23
2021.20 25
2021.30 25
2021.41 23
2021.51 20
2021.61 16
2021.72 12
2021.82 8
2021.92 5
2022.03 4
2022.13 4
2022.23 5
2022.34 6
2022.44 8
2022.54 10
2022.64 14
2022.75 20
2022.85 27
2022.95 35
2023.06 44
2023.16 52
2023.26 58
2023.37 61
2023.47 61
2023.57 59
2023.68 55
2023.78 50
2023.88 45
2023.99 40
2024.09 36
2024.19 33
2024.30 30
2024.40 26
2024.50 24
2024.61 23
2024.71 23
2024.81 26
2024.92 31
2025.02 39
2025.12 50
2025.23 61
2025.33 71
2025.43 79
2025.53 84
2025.64 85
2025.74 82
2025.84 77
2025.95 72
2026.05 68
2026.15 67
2026.26 71
2026.36 78
2026.46 89
2026.57 101
2026.67 114
2026.77 125
2026.88 133
2026.98 137
2027.08 137
2027.19 133
2027.29 126
2027.39 118
2027.50 108
2027.60 99
2027.70 90
2027.81 81
2027.91 74
2028.01 67
2028.12 62
2028.22 59
2028.32 57
2028.43 57
2028.53 58
2028.63 59
2028.74 60
2028.84 61
2028.94 62
2029.05 64
2029.15 66
2029.25 71
2029.36 78
2029.46 86
2029.56 95
2029.67 104
2029.77 112
2029.87 116
2029.98 117
2030.08 115
2030.18 110
2030.29 103
2030.39 96
2030.49 90
2030.60 88
2030.70 90
2030.80 95
2030.91 103
2031.01 113
2031.11 123
2031.22 131
2031.32 136
2031.42 139
2031.53 139
2031.63 138
2031.73 135
2031.84 132
2031.94 129
2032.04 125
2032.15 121
2032.25 116
2032.35 109
2032.46 101
2032.56 91
2032.66 80
2032.77 68
2032.87 57
2032.98 48
2033.08 43
2033.18 41
2033.29 44
2033.39 50
2033.49 59
2033.60 69
2033.70 81
2033.80 93
2033.91 106
2034.01 120
2034.11 136
2034.22 152
2034.32 167
2034.42 180
2034.53 189
2034.63 193
2034.73 192
2034.84 188
2034.94 182
2035.04 177
2035.15 173
2035.25 173
2035.35 174
2035.46 177
2035.56 179
2035.67 179
2035.77 175
2035.87 168
2035.98 159
2036.08 149
2036.18 139
2036.29 130
2036.39 123
2036.49 118
2036.60 116
2036.70 115
2036.80 115
2036.91 116
2037.01 115
2037.11 113
2037.22 109
2037.32 101
2037.43 91
2037.53 79
2037.63 66
2037.74 53
2037.84 40
2037.94 27
2038.05 14
2038.15 2
2038.25 0
2038.36 0
2038.46 0
2038.56 0
2038.67 0
2038.77 0
2038.87 0
2038.98 0
2039.08 9
2039.19 19
2039.29 28
2039.39 37
2039.50 45
2039.60 54
2039.70 64
2039.81 76
2039.91 88
2040.01 99
2040.12 110
2040.22 118
2040.33 123
2040.43 125
2040.53 125
2040.64 123
2040.74 119
2040.84 114
2040.95 109
2041.05 105
2041.15 100
2041.26 95
2041.36 90
2041.47 84
2041.57 78
2041.67 71
2041.78 64
2041.88 58
2041.98 52
2042.09 47
2042.19 44
2042.29 41
2042.40 40
2042.50 39
2042.61 39
2042.71 40
2042.81 40
2042.92 41
2043.02 42
2043.12 42
2043.23 41
2043.33 40
2043.44 39
2043.54 37
2043.64 36
2043.75 35
2043.85 35
2043.95 35
2044.06 37
2044.16 39
2044.26 41
2044.37 44
2044.47 48
2044.58 52
2044.68 57
2044.78 62
2044.89 67
2044.99 71
2045.09 73
2045.20 74
2045.30 74
2045.41 74
2045.51 75
2045.61 77
2045.72 81
2045.82 87
2045.92 96
2046.03 106
2046.13 117
2046.24 128
2046.34 138
2046.44 148
2046.55 156
2046.65 162
2046.75 167
2046.86 170
2046.96 172
2047.07 172
2047.17 169
2047.27 164
2047.38 157
2047.48 149
2047.59 140
2047.69 132
2047.79 125
2047.90 119
2048.00 113
2048.10 106
2048.21 99
2048.31 89
2048.42 77
2048.52 64
2048.62 51
2048.73 39
2048.83 28
2048.93 20
2049.04 14
2049.14 9
2049.25 4
2049.35 0
2049.45 0
2049.56 0
2049.66 0
2049.77 0
2049.87 0
2049.97 1
2050.08 5
2050.18 9
2050.28 13
2050.39 17
2050.49 24
2050.60 33
2050.70 47
2050.80 63
2050.91 80
2051.01 96
2051.12 109
2051.22 118
2051.32 121
2051.43 119
2051.53 115
2051.64 109
2051.74 102
2051.84 95
2051.95 88
2052.05 80
2052.15 70
2052.26 58
2052.36 44
2052.47 30
2052.57 17
2052.67 6
2052.78 0
2052.88 0
2052.99 0
2053.09 6
2053.19 14
2053.30 25
2053.40 35
2053.51 45
2053.61 54
2053.71 61
2053.82 66
2053.92 69
2054.03 69
2054.13 66
2054.23 61
2054.34 54
2054.44 48
2054.55 41
2054.65 37
2054.75 35
2054.86 36
2054.96 39
2055.07 45
2055.17 53
2055.27 63
2055.38 74
2055.48 86
2055.59 96
2055.69 105
2055.79 110
2055.90 113
2056.00 112
2056.11 108
2056.21 102
2056.31 95
2056.42 87
2056.52 80
2056.63 73
2056.73 67
2056.83 62
2056.94 59
2057.04 56
2057.15 55
2057.25 53
2057.35 50
2057.46 45
2057.56 38
2057.67 30
2057.77 19
2057.87 9
2057.98 0
2058.08 0
2058.19 0
2058.29 0
2058.39 0
2058.50 0
2058.60 0
2058.71 1
2058.81 7
2058.92 13
2059.02 17
2059.12 18
2059.23 17
2059.33 12
2059.44 5
2059.54 0
2059.64 0
2059.75 0
2059.85 0
2059.96 0
2060.06 0
2060.16 2
2060.27 16
2060.37 28
2060.48 37
2060.58 43
2060.69 43
2060.79 41
2060.89 38
2061.00 34
2061.10 32
2061.21 32
2061.31 32
2061.41 34
2061.52 35
2061.62 36
2061.73 36
2061.83 35
2061.93 35
2062.04 34
2062.14 33
2062.25 31
2062.35 29
2062.46 26
2062.56 21
2062.66 16
2062.77 11
2062.87 7
2062.98 3
2063.08 2
2063.19 2
2063.29 5
2063.39 9
2063.50 16
2063.60 24
2063.71 33
2063.81 43
2063.91 53
2064.02 61
2064.12 67
2064.23 71
2064.33 72
2064.44 70
2064.54 65
2064.64 58
2064.75 51
2064.85 46
2064.96 42
2065.06 41
2065.17 43
2065.27 46
2065.37 51
2065.48 55
2065.58 59
2065.69 60
2065.79 61
2065.90 60
2066.00 57
2066.10 54
2066.21 49
2066.31 43
2066.42 35
2066.52 27
2066.63 20
2066.73 14
2066.83 12
2066.94 13
2067.04 18
2067.15 28
2067.25 39
2067.36 51
2067.46 61
2067.56 69
2067.67 73
2067.77 72
2067.88 67
2067.98 58
2068.09 46
2068.19 34
2068.29 21
2068.40 10
2068.50 1
2068.61 0
2068.71 0
2068.82 0
2068.92 0
2069.02 0
2069.13 0
2069.23 0
2069.34 0
2069.44 1
2069.55 17
2069.65 35
2069.75 53
2069.86 67
2069.96 76
2070.07 78
2070.17 74
2070.28 65
2070.38 54
2070.49 42
2070.59 31
2070.69 23
2070.80 17
2070.90 12
2071.01 8
2071.11 4
2071.22 1
2071.32 0
2071.42 0
2071.53 0
2071.63 3
2071.74 12
2071.84 24
2071.95 39
2072.05 54
2072.16 66
2072.26 75
2072.36 80
2072.47 79
2072.57 76
2072.68 71
2072.78 66
2072.89 62
2072.99 59
2073.10 57
2073.20 56
2073.30 56
2073.41 55
2073.51 54
2073.62 53
2073.72 51
2073.83 47
2073.93 42
2074.04 36
2074.14 29
2074.24 24
2074.35 23
2074.45 26
2074.56 36
2074.66 51
2074.77 70
2074.87 91
2074.98 109
2075.08 124
2075.19 131
2075.29 132
2075.39 127
2075.50 117
2075.60 106
2075.71 95
2075.81 86
2075.92 80
2076.02 79
2076.13 81
2076.23 87
2076.33 93
2076.44 101
2076.54 107
2076.65 112
2076.75 114
2076.86 113
2076.96 109
2077.07 103
2077.17 98
2077.28 93
2077.38 92
2077.48 95
2077.59 100
2077.69 108
2077.80 116
2077.90 122
2078.01 124
2078.11 122
2078.22 114
2078.32 104
2078.43 91
2078.53 79
2078.64 69
2078.74 63
2078.84 61
2078.95 63
2079.05 68
2079.16 75
2079.26 82
2079.37 88
2079.47 91
2079.58 92
2079.68 93
2079.79 95
2079.89 100
2079.99 107
2080.10 117
2080.20 126
2080.31 133
2080.41 137
2080.52 135
2080.62 130
2080.73 122
2080.83 114
2080.94 108
2081.04 106
2081.15 107
2081.25 111
2081.36 114
2081.46 115
2081.56 113
2081.67 107
2081.77 99
2081.88 90
2081.98 84
2082.09 81
2082.19 81
2082.30 85
2082.40 91
2082.51 97
2082.61 102
2082.72 106
2082.82 107
2082.93 106
2083.03 104
2083.13 100
2083.24 95
2083.34 90
2083.45 86
2083.55 83
2083.66 82
2083.76 84
2083.87 88
2083.97 93
2084.08 98
2084.18 102
2084.29 103
2084.39 101
2084.50 95
2084.60 87
2084.71 78
2084.81 67
2084.92 56
2085.02 45
2085.12 34
2085.23 24
2085.33 15
2085.44 6
2085.54 0
2085.65 0
2085.75 0
2085.86 0
2085.96 0
2086.07 0
2086.17 0
2086.28 0
2086.38 0
2086.49 10
2086.59 22
2086.70 34
2086.80 47
2086.91 60
2087.01 73
2087.12 86
2087.22 99
2087.32 113
2087.43 127
2087.53 141
2087.64 152
2087.74 160
2087.85 164
2087.95 161
2088.06 152
2088.16 138
2088.27 121
2088.37 103
2088.48 86
2088.58 72
2088.69 63
2088.79 60
2088.90 62
2089.00 68
2089.11 76
2089.21 86
2089.32 96
2089.42 104
2089.53 110
2089.63 113
2089.74 114
2089.84 112
2089.95 109
2090.05 105
2090.16 102
2090.26 101
2090.37 103
2090.47 107
2090.58 115
2090.68 125
2090.78 135
2090.89 143
2090.99 149
2091.10 152
2091.20 152
2091.31 148
2091.41 141
2091.52 132
2091.62 122
2091.73 110
2091.83 98
2091.94 85
2092.04 72
2092.15 60
2092.25 49
2092.36 41
2092.46 36
2092.57 34
2092.67 35
2092.78 40
2092.88 49
2092.99 58
2093.09 68
2093.20 77
2093.30 84
2093.41 88
2093.51 88
2093.62 85
2093.72 81
2093.83 77
2093.93 74
2094.04 73
2094.14 74
2094.25 78
2094.35 83
2094.46 89
2094.56 94
2094.67 97
2094.77 98
2094.88 96
2094.98 92
2095.09 86
2095.19 81
2095.30 77
2095.40 75
2095.51 74
2095.61 73
2095.72 71
2095.82 69
2095.93 66
2096.03 63
2096.14 61
2096.24 61
2096.35 65
2096.45 72
2096.56 82
2096.66 92
2096.77 102
2096.87 109
2096.98 112
2097.08 111
2097.19 107
2097.29 101
2097.40 96
2097.50 93
2097.61 93
2097.71 97
2097.82 104
2097.92 112
2098.03 121
2098.13 129
2098.24 134
2098.34 137
2098.45 138
2098.55 138
2098.66 138
2098.76 139
2098.87 139
2098.97 140
2099.08 139
2099.18 136
2099.29 131
2099.39 125
2099.50 119
2099.61 114
2099.71 111
2099.82 112
2099.92 116
2100.03 122
2100.13 129
2100.24 136
2100.34 142
2100.45 145
2100.55 145
2100.66 142
2100.76 137
2100.87 129
2100.97 121
2101.08 114
2101.18 107
2101.29 103
2101.39 101
2101.50 101
2101.60 102
2101.71 104
2101.81 107
2101.92 111
2102.02 115
2102.13 118
2102.23 121
2102.34 124
2102.44 125
2102.55 125
2102.65 126
2102.76 128
2102.86 131
2102.97 136
2103.08 140
2103.18 144
2103.29 145
2103.39 142
2103.50 136
2103.60 127
2103.71 116
2103.81 104
2103.92 94
2104.02 84
2104.13 77
2104.23 71
2104.34 67
2104.44 64
2104.55 64
2104.65 66
2104.76 72
2104.86 80
2104.97 91
2105.07 104
2105.18 118
2105.29 131
2105.39 143
2105.50 151
2105.60 157
2105.71 159
2105.81 157
2105.92 154
2106.02 150
2106.13 147
2106.23 147
2106.34 151
2106.44 157
2106.55 165
2106.65 172
2106.76 177
2106.86 178
2106.97 175
2107.07 167
2107.18 159
2107.29 150
2107.39 143
2107.50 139
2107.60 136
2107.71 134
2107.81 131
2107.92 127
2108.02 122
2108.13 116
2108.23 111
2108.34 107
2108.44 103
2108.55 100
2108.65 95
2108.76 88
2108.87 78
2108.97 66
2109.08 51
2109.18 37
2109.29 25
2109.39 16
2109.50 10
2109.60 9
2109.71 10
2109.81 12
2109.92 14
2110.02 15
2110.13 13
2110.23 10
2110.34 6
2110.45 2
2110.55 0
2110.66 0
2110.76 0
2110.87 0
2110.97 0
2111.08 0
2111.18 0
2111.29 0
2111.39 0
2111.50 0
2111.61 4
2111.71 13
2111.82 27
2111.92 46
2112.03 69
2112.13 95
2112.24 121
2112.34 146
2112.45 167
2112.55 184
2112.66 197
2112.76 205
2112.87 209
2112.98 209
2113.08 206
2113.19 201
2113.29 193
2113.40 185
2113.50 176
2113.61 168
2113.71 162
2113.82 156
2113.92 151
2114.03 146
2114.14 141
2114.24 134
2114.35 127
2114.45 118
2114.56 110
2114.66 103
2114.77 98
2114.87 97
2114.98 101
2115.09 110
2115.19 122
2115.30 136
2115.40 148
2115.51 158
2115.61 161
2115.72 156
2115.82 145
2115.93 128
2116.03 108
2116.14 88
2116.25 72
2116.35 62
2116.46 60
2116.56 64
2116.67 72
2116.77 84
2116.88 95
2116.98 104
2117.09 111
2117.20 114
2117.30 115
2117.41 116
2117.51 118
2117.62 123
2117.72 131
2117.83 141
2117.93 154
2118.04 166
2118.15 178
2118.25 187
2118.36 193
2118.46 195
2118.57 193
2118.67 188
2118.78 179
2118.88 169
2118.99 159
2119.10 148
2119.20 139
2119.31 131
2119.41 126
2119.52 122
2119.62 121
2119.73 120
2119.84 120
2119.94 121
2120.05 122
2120.15 123
2120.26 124
2120.36 125
2120.47 126
2120.57 128
2120.68 131
2120.79 136
2120.89 143
2121.00 150
2121.10 158
2121.21 165
2121.31 169
2121.42 170
2121.53 168
2121.63 161
2121.74 152
2121.84 143
2121.95 135
2122.05 130
2122.16 127
2122.27 126
2122.37 126
2122.48 125
2122.58 121
2122.69 115
2122.79 106
2122.90 96
2123.00 88
2123.11 81
2123.22 78
2123.32 76
2123.43 74
2123.53 69
2123.64 60
2123.74 45
2123.85 25
2123.96 2
2124.06 0
2124.17 0
2124.27 0
2124.38 0
2124.48 0
2124.59 0
2124.70 0
2124.80 13
2124.91 27
2125.01 36
2125.12 40
2125.23 39
2125.33 36
2125.44 34
2125.54 35
2125.65 40
2125.75 49
2125.86 61
2125.97 74
2126.07 87
2126.18 98
2126.28 105
2126.39 109
2126.49 109
2126.60 106
2126.71 102
2126.81 98
2126.92 95
2127.02 95
2127.13 97
2127.23 101
2127.34 107
2127.45 113
2127.55 118
2127.66 123
2127.76 126
2127.87 129
2127.98 130
2128.08 130
2128.19 129
2128.29 127
2128.40 122
2128.50 116
2128.61 108
2128.72 99
2128.82 91
2128.93 85
2129.03 80
2129.14 78
2129.25 77
2129.35 78
2129.46 79
2129.56 81
2129.67 83
2129.77 82
2129.88 81
2129.99 77
2130.09 71
2130.20 63
2130.30 55
2130.41 49
2130.52 44
2130.62 43
2130.73 47
2130.83 56
2130.94 70
2131.05 88
2131.15 107
2131.26 125
2131.36 138
2131.47 146
2131.58 147
2131.68 142
2131.79 133
2131.89 123
2132.00 115
2132.10 109
2132.21 108
2132.32 110
2132.42 115
2132.53 122
2132.63 129
2132.74 135
2132.85 142
2132.95 149
2133.06 157
2133.16 166
2133.27 176
2133.38 184
2133.48 192
2133.59 196
2133.69 197
2133.80 194
2133.91 188
2134.01 180
2134.12 171
2134.22 163
2134.33 155
2134.44 149
2134.54 144
2134.65 139
2134.75 133
2134.86 126
2134.97 117
2135.07 108
2135.18 98
2135.28 90
2135.39 82
2135.50 76
2135.60 72
2135.71 69
2135.81 66
2135.92 66
2136.03 68
2136.13 73
2136.24 81
2136.34 94
2136.45 109
2136.56 127
2136.66 145
2136.77 163
2136.87 178
2136.98 188
2137.09 192
2137.19 189
2137.30 179
2137.40 163
2137.51 144
2137.62 123
2137.72 103
2137.83 86
2137.93 72
2138.04 62
2138.15 56
2138.25 52
2138.36 49
2138.46 48
2138.57 48
2138.68 49
2138.78 51
2138.89 54
2139.00 57
2139.10 61
2139.21 66
2139.31 71
2139.42 75
2139.53 80
2139.63 84
2139.74 88
2139.84 91
2139.95 93
2140.06 94
2140.16 93
2140.27 90
2140.37 86
2140.48 81
2140.59 77
2140.69 76
2140.80 76
2140.91 80
2141.01 87
2141.12 96
2141.22 106
2141.33 115
2141.44 124
2141.54 130
2141.65 134
2141.75 134
2141.86 132
2141.97 126
2142.07 117
2142.18 105
2142.29 90
2142.39 73
2142.50 55
2142.60 39
2142.71 26
2142.82 18
2142.92 16
2143.03 19
2143.13 26
2143.24 36
2143.35 45
2143.45 53
2143.56 56
2143.67 55
2143.77 50
2143.88 41
2143.98 30
2144.09 20
2144.20 14
2144.30 12
2144.41 16
2144.52 25
2144.62 38
2144.73 53
2144.83 66
2144.94 75
2145.05 79
2145.15 80
2145.26 77
2145.37 73
2145.47 69
2145.58 66
2145.68 65
2145.79 63
2145.90 61
2146.00 58
2146.11 54
2146.22 49
2146.32 45
2146.43 43
2146.53 42
2146.64 44
2146.75 48
2146.85 55
2146.96 63
2147.07 73
2147.17 84
2147.28 95
2147.38 106
2147.49 117
2147.60 126
2147.70 133
2147.81 138
2147.92 140
2148.02 142
2148.13 142
2148.24 143
2148.34 144
2148.45 146
2148.55 149
2148.66 151
2148.77 153
2148.87 152
2148.98 151
2149.09 147
2149.19 141
2149.30 133
2149.41 123
2149.51 110
2149.62 94
2149.72 78
2149.83 61
2149.94 47
2150.04 35
2150.15 28
2150.26 26
2150.36 27
2150.47 32
2150.58 40
2150.68 47
2150.79 55
2150.89 62
2151.00 66
2151.11 69
2151.21 68
2151.32 65
2151.43 60
2151.53 53
2151.64 47
2151.75 40
2151.85 36
2151.96 34
2152.06 36
2152.17 39
2152.28 44
2152.38 49
2152.49 54
2152.60 58
2152.70 61
2152.81 63
2152.92 67
2153.02 71
2153.13 78
2153.24 87
2153.34 96
2153.45 104
2153.55 110
2153.66 113
2153.77 112
2153.87 107
2153.98 100
2154.09 90
2154.19 80
2154.30 68
2154.41 57
2154.51 46
2154.62 37
2154.73 32
2154.83 30
2154.94 31
2155.05 35
2155.15 39
2155.26 40
2155.36 38
2155.47 31
2155.58 21
2155.68 8
2155.79 0
2155.90 0
2156.00 0
2156.11 0
2156.22 0
2156.32 0
2156.43 0
2156.54 0
2156.64 4
2156.75 11
2156.86 18
2156.96 26
2157.07 34
2157.18 41
2157.28 49
2157.39 56
2157.50 63
2157.60 69
2157.71 74
2157.82 77
2157.92 80
2158.03 80
2158.13 77
2158.24 71
2158.35 62
2158.45 52
2158.56 43
2158.67 36
2158.77 32
2158.88 31
2158.99 33
2159.09 37
2159.20 40
2159.31 42
2159.41 41
2159.52 39
2159.63 37
2159.73 37
2159.84 41
2159.95 48
2160.05 61
2160.16 78
2160.27 97
2160.37 117
2160.48 135
2160.59 150
2160.69 161
2160.80 168
2160.91 171
2161.01 171
2161.12 172
2161.23 172
2161.33 172
2161.44 172
2161.55 172
2161.65 171
2161.76 169
2161.87 167
2161.97 164
2162.08 163
2162.19 164
2162.29 167
2162.40 171
2162.51 175
2162.61 177
2162.72 178
2162.83 174
2162.93 167
2163.04 157
2163.15 144
2163.25 131
2163.36 118
2163.47 107
2163.57 98
2163.68 92
2163.79 89
2163.89 88
2164.00 87
2164.11 87
2164.21 86
2164.32 84
2164.43 81
2164.53 77
2164.64 72
2164.75 68
2164.85 65
2164.96 64
2165.07 64
2165.17 64
2165.28 65
2165.39 66
2165.49 66
2165.60 66
2165.71 66
2165.81 67
2165.92 71
2166.03 77
2166.13 87
2166.24 98
2166.35 109
2166.45 120
2166.56 127
2166.67 130
2166.78 127
2166.88 119
2166.99 106
2167.10 89
2167.20 70
2167.31 50
2167.42 32
2167.52 18
2167.63 8
2167.74 3
2167.84 5
2167.95 12
2168.06 22
2168.16 34
2168.27 44
2168.38 51
2168.48 53
2168.59 50
2168.70 43
2168.80 32
2168.91 22
2169.02 12
2169.13 5
2169.23 1
2169.34 0
2169.45 2
2169.55 5
2169.66 8
2169.77 11
2169.87 14
2169.98 17
2170.09 21
2170.19 25
2170.30 30
2170.41 35
2170.51 40
2170.62 44
2170.73 47
2170.83 49
2170.94 51
2171.05 52
2171.16 51
2171.26 49
2171.37 47
2171.48 44
2171.58 40
2171.69 37
2171.80 35
2171.90 34
2172.01 35
2172.12 37
2172.22 39
2172.33 42
2172.44 45
2172.55 47
2172.65 50
2172.76 53
2172.87 56
2172.97 59
2173.08 62
2173.19 64
2173.29 65
2173.40 64
2173.51 64
2173.61 63
2173.72 64
2173.83 66
2173.94 71
2174.04 78
2174.15 85
2174.26 91
2174.36 93
2174.47 91
2174.58 84
2174.68 72
2174.79 58
2174.90 42
2175.01 28
2175.11 16
2175.22 8
2175.33 2
2175.43 0
2175.54 0
2175.65 0
2175.75 1
2175.86 4
2175.97 7
2176.08 11
2176.18 14
2176.29 16
2176.40 15
2176.50 12
2176.61 6
2176.72 0
2176.82 0
2176.93 0
2177.04 0
2177.15 0
2177.25 0
2177.36 2
2177.47 17
2177.57 33
2177.68 48
2177.79 61
2177.89 72
2178.00 81
2178.11 90
2178.22 98
2178.32 105
2178.43 111
2178.54 115
2178.64 118
2178.75 119
2178.86 120
2178.97 120
2179.07 123
2179.18 127
2179.29 132
2179.39 138
2179.50 143
2179.61 146
2179.72 148
2179.82 147
2179.93 144
2180.04 140
2180.14 134
2180.25 127
2180.36 120
2180.46 111
2180.57 103
2180.68 96
2180.79 90
2180.89 87
2181.00 88
2181.11 93
2181.21 101
2181.32 109
2181.43 118
2181.54 125
2181.64 129
2181.75 131
2181.86 130
2181.96 126
2182.07 121
2182.18 114
2182.29 105
2182.39 94
2182.50 82
2182.61 69
2182.71 57
2182.82 46
2182.93 38
2183.04 32
2183.14 28
2183.25 25
2183.36 22
2183.47 18
2183.57 13
2183.68 7
2183.79 2
2183.89 0
2184.00 0
2184.11 0
2184.22 2
2184.32 8
2184.43 15
2184.54 23
2184.64 32
2184.75 41
2184.86 51
2184.97 60
2185.07 70
2185.18 80
2185.29 90
2185.39 100
2185.50 109
2185.61 117
2185.72 124
2185.82 128
2185.93 130
2186.04 130
2186.15 128
2186.25 126
2186.36 124
2186.47 122
2186.57 120
2186.68 120
2186.79 119
2186.90 119
2187.00 119
2187.11 120
2187.22 121
2187.33 122
2187.43 124
2187.54 127
2187.65 132
2187.75 137
2187.86 143
2187.97 151
2188.08 161
2188.18 172
2188.29 185
2188.40 200
2188.51 215
2188.61 230
2188.72 243
2188.83 252
2188.94 256
2189.04 254
2189.15 246
2189.26 232
2189.36 216
2189.47 200
2189.58 185
2189.69 173
2189.79 167
2189.90 165
2190.01 167
2190.12 172
2190.22 179
2190.33 186
2190.44 193
2190.55 199
2190.65 204
2190.76 209
2190.87 213
2190.97 217
2191.08 222
2191.19 225
2191.30 228
2191.40 230
2191.51 229
2191.62 226
2191.73 220
2191.83 212
2191.94 203
2192.05 193
2192.16 182
2192.26 172
2192.37 162
2192.48 153
2192.59 143
2192.69 134
2192.80 125
2192.91 115
2193.02 106
2193.12 98
2193.23 92
2193.34 90
2193.45 92
2193.55 95
2193.66 100
2193.77 104
2193.87 105
2193.98 101
2194.09 93
2194.20 81
2194.30 68
2194.41 57
2194.52 48
2194.63 44
2194.73 47
2194.84 56
2194.95 71
2195.06 90
2195.16 111
2195.27 131
2195.38 146
2195.49 155
2195.59 156
2195.70 150
2195.81 138
2195.92 124
2196.02 109
2196.13 96
2196.24 86
2196.35 78
2196.45 72
2196.56 67
2196.67 64
2196.78 64
2196.88 66
2196.99 72
2197.10 81
2197.21 92
2197.31 103
2197.42 112
2197.53 118
2197.64 120
2197.74 121
2197.85 120
2197.96 119
2198.07 119
2198.17 118
2198.28 117
2198.39 115
2198.50 111
2198.61 104
2198.71 96
2198.82 88
2198.93 80
2199.04 76
2199.14 74
2199.25 77
2199.36 84
2199.47 94
2199.57 106
2199.68 118
2199.79 129
2199.90 136
2200.00 139
2200.11 137
2200.22 133
2200.33 127
2200.43 121
2200.54 117
2200.65 114
2200.76 113
2200.86 114
2200.97 115
2201.08 117
2201.19 118
2201.30 118
2201.40 118
2201.51 118
2201.62 118
2201.73 118
2201.83 117
2201.94 114
2202.05 108
2202.16 100
2202.26 90
2202.37 78
2202.48 65
2202.59 53
2202.69 42
2202.80 34
2202.91 28
2203.02 24
2203.13 22
2203.23 19
2203.34 16
2203.45 13
2203.56 8
2203.66 2
2203.77 0
2203.88 0
2203.99 0
2204.09 0
2204.20 0
2204.31 0
2204.42 0
2204.53 0
2204.63 9
2204.74 22
2204.85 34
2204.96 45
2205.06 54
2205.17 60
2205.28 64
2205.39 67
2205.49 69
2205.60 71
2205.71 75
2205.82 80
2205.93 87
2206.03 95
2206.14 103
2206.25 112
2206.36 121
2206.46 128
2206.57 134
2206.68 138
2206.79 139
2206.90 136
2207.00 131
2207.11 123
2207.22 113
2207.33 101
2207.43 90
2207.54 80
2207.65 74
2207.76 71
2207.87 72
2207.97 78
2208.08 87
2208.19 98
2208.30 110
2208.40 120
2208.51 127
2208.62 130
2208.73 129
2208.84 125
2208.94 118
2209.05 110
2209.16 100
2209.27 91
2209.37 82
2209.48 74
2209.59 68
2209.70 65
2209.81 65
2209.91 68
2210.02 76
2210.13 87
2210.24 101
2210.35 118
2210.45 135
2210.56 152
2210.67 169
2210.78 184
2210.88 196
2210.99 204
2211.10 207
2211.21 204
2211.32 198
2211.42 189
2211.53 181
2211.64 176
2211.75 175
2211.86 179
2211.96 188
2212.07 199
2212.18 209
2212.29 217
2212.39 222
2212.50 223
2212.61 221
2212.72 217
2212.83 212
2212.93 207
2213.04 202
2213.15 197
2213.26 190
2213.37 182
2213.47 174
2213.58 165
2213.69 156
2213.80 148
2213.91 142
2214.01 138
2214.12 137
2214.23 138
2214.34 142
2214.45 149
2214.55 158
2214.66 167
2214.77 175
2214.88 181
2214.98 183
2215.09 183
2215.20 180
2215.31 177
2215.42 175
2215.52 174
2215.63 176
2215.74 181
2215.85 187
2215.96 193
2216.06 197
2216.17 201
2216.28 203
2216.39 204
2216.50 206
2216.60 209
2216.71 214
2216.82 220
2216.93 227
2217.04 232
2217.14 235
2217.25 235
2217.36 231
2217.47 222
2217.58 210
2217.68 195
2217.79 178
2217.90 162
2218.01 146
2218.12 132
2218.22 120
2218.33 111
2218.44 106
2218.55 104
2218.66 106
2218.77 112
2218.87 121
2218.98 132
2219.09 143
2219.20 153
2219.31 161
2219.41 166
2219.52 168
2219.63 167
2219.74 165
2219.85 162
2219.95 159
2220.06 158
2220.17 160
2220.28 165
2220.39 174
2220.49 185
2220.60 196
2220.71 206
2220.82 213
2220.93 213
2221.03 207
2221.14 195
2221.25 178
2221.36 158
2221.47 139
2221.58 122
2221.68 109
2221.79 100
2221.90 95
2222.01 94
2222.12 94
2222.22 95
2222.33 97
2222.44 98
2222.55 99
2222.66 101
2222.77 102
2222.87 105
2222.98 108
2223.09 113
2223.20 120
2223.31 128
2223.41 138
2223.52 148
2223.63 158
2223.74 167
2223.85 174
2223.95 180
2224.06 183
2224.17 184
2224.28 183
2224.39 181
2224.50 178
2224.60 174
2224.71 171
2224.82 169
2224.93 169
2225.04 170
2225.14 170
2225.25 168
2225.36 163
2225.47 154
2225.58 140
2225.69 125
2225.79 110
2225.90 98
2226.01 91
2226.12 90
2226.23 95
2226.34 102
2226.44 112
2226.55 120
2226.66 126
2226.77 129
2226.88 129
2226.98 127
2227.09 123
2227.20 117
2227.31 109
2227.42 99
2227.53 89
2227.63 79
2227.74 70
2227.85 63
2227.96 60
2228.07 59
2228.18 59
2228.28 59
2228.39 56
2228.50 51
2228.61 43
2228.72 35
2228.83 26
2228.93 20
2229.04 16
2229.15 14
2229.26 12
2229.37 8
2229.48 2
2229.58 0
2229.69 0
2229.80 0
2229.91 0
2230.02 0
2230.13 0
2230.23 0
2230.34 11
2230.45 26
2230.56 41
2230.67 53
2230.78 61
2230.88 66
2230.99 66
2231.10 64
2231.21 60
2231.32 56
2231.43 53
2231.53 52
2231.64 55
2231.75 63
2231.86 74
2231.97 88
2232.08 103
2232.18 117
2232.29 130
2232.40 140
2232.51 148
2232.62 155
2232.73 161
2232.83 169
2232.94 178
2233.05 189
2233.16 200
2233.27 211
2233.38 220
2233.48 225
2233.59 227
2233.70 225
2233.81 220
2233.92 214
2234.03 206
2234.14 199
2234.24 192
2234.35 187
2234.46 184
2234.57 182
2234.68 182
2234.79 184
2234.89 187
2235.00 190
2235.11 193
2235.22 197
2235.33 200
2235.44 203
2235.55 206
2235.65 208
2235.76 210
2235.87 209
2235.98 207
2236.09 203
2236.20 197
2236.30 190
2236.41 184
2236.52 180
2236.63 180
2236.74 184
2236.85 193
2236.96 206
2237.06 220
2237.17 234
2237.28 246
2237.39 252
2237.50 250
2237.61 242
2237.71 227
2237.82 207
2237.93 184
2238.04 162
2238.15 142
2238.26 125
2238.37 112
2238.47 103
2238.58 97
2238.69 92
2238.80 89
2238.91 88
2239.02 89
2239.13 92
2239.23 99
2239.34 107
2239.45 118
2239.56 127
2239.67 134
2239.78 137
2239.89 135
2239.99 128
2240.10 117
2240.21 103
2240.32 89
2240.43 78
2240.54 70
2240.65 66
2240.75 66
2240.86 69
2240.97 72
2241.08 74
2241.19 75
2241.30 73
2241.41 69
2241.51 63
2241.62 56
2241.73 49
2241.84 43
2241.95 37
2242.06 33
2242.17 32
2242.27 33
2242.38 36
2242.49 41
2242.60 47
2242.71 51
2242.82 54
2242.93 54
2243.04 51
2243.14 46
2243.25 41
2243.36 36
2243.47 33
2243.58 31
2243.69 32
2243.80 34
2243.90 38
2244.01 43
2244.12 49
2244.23 58
2244.34 71
2244.45 88
2244.56 108
2244.67 131
2244.77 154
2244.88 174
2244.99 189
2245.10 198
2245.21 199
2245.32 195
2245.43 187
2245.53 179
2245.64 173
2245.75 170
2245.86 168
2245.97 169
2246.08 168
2246.19 165
2246.30 160
2246.40 152
2246.51 143
2246.62 135
2246.73 129
2246.84 128
2246.95 132
2247.06 139
2247.17 149
2247.27 159
2247.38 169
2247.49 176
2247.60 180
2247.71 180
2247.82 177
2247.93 172
2248.04 164
2248.14 157
2248.25 150
2248.36 145
2248.47 142
2248.58 141
2248.69 141
2248.80 143
2248.91 146
2249.01 152
2249.12 159
2249.23 169
2249.34 180
2249.45 192
2249.56 203
2249.67 212
2249.78 219
2249.88 224
2249.99 226
2250.10 228
2250.21 231
2250.32 234
2250.43 240
2250.54 246
2250.65 252
2250.76 257
2250.86 259
2250.97 257
2251.08 250
2251.19 238
2251.30 224
2251.41 208
2251.52 192
2251.63 179
2251.74 169
2251.84 162
2251.95 159
2252.06 158
2252.17 160
2252.28 163
2252.39 166
2252.50 171
2252.61 176
2252.71 182
2252.82 186
2252.93 189
2253.04 189
2253.15 186
2253.26 181
2253.37 173
2253.48 163
2253.59 152
2253.69 141
2253.80 130
2253.91 120
2254.02 110
2254.13 100
2254.24 90
2254.35 80
2254.46 70
2254.57 61
2254.68 55
2254.78 51
2254.89 51
2255.00 55
2255.11 63
2255.22 73
2255.33 83
2255.44 91
2255.55 95
2255.66 95
2255.76 92
2255.87 86
2255.98 79
2256.09 73
2256.20 67
2256.31 62
2256.42 56
2256.53 48
2256.64 36
2256.75 22
2256.85 5
2256.96 0
2257.07 0
2257.18 0
2257.29 0
2257.40 0
2257.51 0
2257.62 0
2257.73 3
2257.84 14
2257.94 22
2258.05 28
2258.16 33
2258.27 37
2258.38 41
2258.49 45
2258.60 50
2258.71 54
2258.82 58
2258.93 61
2259.03 63
2259.14 64
2259.25 66
2259.36 69
2259.47 74
2259.58 81
2259.69 90
2259.80 101
2259.91 112
2260.02 123
2260.12 133
2260.23 140
2260.34 143
2260.45 145
2260.56 143
2260.67 141
2260.78 138
2260.89 136
2261.00 136
2261.11 137
2261.22 137
2261.32 136
2261.43 133
2261.54 125
2261.65 112
2261.76 97
2261.87 81
2261.98 65
2262.09 51
2262.20 42
2262.31 38
2262.42 38
2262.52 42
2262.63 48
2262.74 57
2262.85 66
2262.96 75
2263.07 84
2263.18 92
2263.29 99
2263.40 106
2263.51 113
2263.62 120
2263.72 127
2263.83 133
2263.94 137
2264.05 139
2264.16 137
2264.27 131
2264.38 121
2264.49 108
2264.60 95
2264.71 83
2264.82 73
2264.93 68
2265.03 66
2265.14 68
2265.25 71
2265.36 76
2265.47 83
2265.58 91
2265.69 102
2265.80 114
2265.91 129
2266.02 145
2266.13 162
2266.24 178
2266.35 191
2266.45 201
2266.56 206
2266.67 207
2266.78 203
2266.89 197
2267.00 188
2267.11 177
2267.22 166
2267.33 156
2267.44 147
2267.55 141
2267.66 136
2267.76 134
2267.87 135
2267.98 139
2268.09 146
2268.20 153
2268.31 161
2268.42 168
2268.53 173
2268.64 176
2268.75 176
2268.86 175
2268.97 172
2269.08 168
2269.19 165
2269.29 163
2269.40 163
2269.51 167
2269.62 175
2269.73 186
2269.84 201
2269.95 216
2270.06 229
2270.17 237
2270.28 237
2270.39 230
2270.50 216
2270.61 196
2270.72 176
2270.82 158
2270.93 144
2271.04 137
2271.15 136
2271.26 139
2271.37 144
2271.48 147
2271.59 148
2271.70 146
2271.81 142
2271.92 135
2272.03 127
2272.14 120
2272.25 114
2272.36 109
2272.46 107
2272.57 107
2272.68 109
2272.79 113
2272.90 119
2273.01 127
2273.12 136
2273.23 147
2273.34 159
2273.45 172
2273.56 183
2273.67 192
2273.78 199
2273.89 203
2274.00 205
2274.11 204
2274.21 200
2274.32 196
2274.43 191
2274.54 186
2274.65 183
2274.76 181
2274.87 182
2274.98 184
2275.09 188
2275.20 192
2275.31 195
2275.42 196
2275.53 195
2275.64 192
2275.75 189
2275.86 185
2275.97 180
2276.07 176
2276.18 172
2276.29 168
2276.40 165
2276.51 161
2276.62 159
2276.73 157
2276.84 157
2276.95 158
2277.06 159
2277.17 162
2277.28 167
2277.39 172
2277.50 180
2277.61 189
2277.72 200
2277.83 210
2277.94 219
2278.05 226
2278.15 229
2278.26 229
2278.37 225
2278.48 220
2278.59 214
2278.70 210
2278.81 208
2278.92 209
2279.03 211
2279.14 214
2279.25 214
2279.36 210
2279.47 202
2279.58 190
2279.69 176
2279.80 162
2279.91 148
2280.02 138
2280.13 132
2280.24 130
2280.34 132
2280.45 137
2280.56 144
2280.67 152
2280.78 159
2280.89 164
2281.00 166
2281.11 165
2281.22 160
2281.33 155
2281.44 151
2281.55 152
2281.66 158
2281.77 170
2281.88 187
2281.99 207
2282.10 226
2282.21 240
2282.32 248
2282.43 248
2282.54 242
2282.65 231
2282.76 216
2282.87 199
2282.97 183
2283.08 168
2283.19 154
2283.30 142
2283.41 131
2283.52 122
2283.63 114
2283.74 107
2283.85 100
2283.96 94
2284.07 88
2284.18 81
2284.29 74
2284.40 68
2284.51 63
2284.62 61
2284.73 63
2284.84 69
2284.95 79
2285.06 92
2285.17 105
2285.28 118
2285.39 127
2285.50 132
2285.61 133
2285.72 130
2285.83 124
2285.94 118
2286.04 112
2286.15 107
2286.26 105
2286.37 104
2286.48 105
2286.59 108
2286.70 111
2286.81 116
2286.92 120
2287.03 124
2287.14 127
2287.25 128
2287.36 128
2287.47 127
2287.58 127
2287.69 127
2287.80 129
2287.91 132
2288.02 136
2288.13 139
2288.24 142
2288.35 143
2288.46 143
2288.57 142
2288.68 141
2288.79 139
2288.90 137
2289.01 134
2289.12 131
2289.23 127
2289.34 121
2289.45 113
2289.56 103
2289.67 93
2289.78 83
2289.89 75
2289.99 70
2290.10 69
2290.21 70
2290.32 74
2290.43 79
2290.54 82
2290.65 85
2290.76 85
2290.87 85
2290.98 83
2291.09 81
2291.20 79
2291.31 77
2291.42 76
2291.53 74
2291.64 71
2291.75 68
2291.86 64
2291.97 59
2292.08 54
2292.19 49
2292.30 44
2292.41 39
2292.52 34
2292.63 30
2292.74 25
2292.85 19
2292.96 13
2293.07 8
2293.18 5
2293.29 3
2293.40 2
2293.51 3
2293.62 5
2293.73 6
2293.84 6
2293.95 4
2294.06 0
2294.17 0
2294.28 0
2294.39 0
2294.50 0
2294.61 0
2294.72 0
2294.83 5
2294.94 10
2295.05 16
2295.16 21
2295.27 26
2295.38 31
2295.49 36
2295.60 40
2295.71 45
2295.82 49
2295.93 52
2296.04 54
2296.15 54
2296.26 53
2296.37 51
2296.48 48
2296.59 45
2296.70 43
2296.81 42
2296.92 42
2297.03 42
2297.14 44
2297.25 47
2297.36 50
2297.47 53
2297.58 54
2297.69 54
2297.80 52
2297.91 47
2298.02 39
2298.13 30
2298.24 21
2298.35 13
2298.46 9
2298.57 8
2298.68 13
2298.79 23
2298.90 37
2299.01 52
2299.12 66
2299.23 76
2299.34 82
2299.45 83
2299.56 81
2299.67 78
2299.78 77
2299.89 79
2300.00 84
2300.11 93
2300.22 102
2300.33 109
2300.44 112
2300.55 110
2300.66 105
2300.77 99
2300.88 92
2300.99 88
2301.10 88
2301.21 91
2301.32 97
2301.43 105
2301.54 114
2301.65 123
2301.76 130
2301.87 137
2301.98 141
2302.09 143
2302.20 139
2302.31 131
2302.42 118
2302.53 101
2302.64 82
2302.75 63
2302.86 47
2302.97 34
2303.08 24
2303.19 18
2303.30 13
2303.41 9
2303.52 6
2303.63 4
2303.74 2
2303.85 2
2303.96 4
2304.07 7
2304.18 10
2304.29 15
2304.40 19
2304.51 22
2304.62 25
2304.73 28
2304.84 32
2304.95 39
2305.06 49
2305.17 62
2305.28 77
2305.39 95
2305.50 112
2305.61 128
2305.72 140
2305.83 150
2305.94 154
2306.05 155
2306.16 152
2306.27 147
2306.38 141
2306.49 135
2306.60 131
2306.71 128
2306.82 128
2306.93 131
2307.04 134
2307.15 137
2307.26 140
2307.37 142
2307.48 142
2307.59 140
2307.70 136
2307.81 131
2307.92 123
2308.03 114
2308.14 104
2308.25 93
2308.36 82
2308.47 72
2308.58 64
2308.69 57
2308.80 52
2308.91 49
2309.03 46
2309.14 44
2309.25 43
2309.36 43
2309.47 45
2309.58 49
2309.69 54
2309.80 58
2309.91 62
2310.02 63
2310.13 61
2310.24 56
2310.35 49
2310.46 40
2310.57 32
2310.68 24
2310.79 19
2310.90 15
2311.01 14
2311.12 13
2311.23 13
2311.34 13
2311.45 12
2311.56 11
2311.67 9
2311.78 6
2311.89 3
2312.00 0
2312.11 0
2312.22 0
2312.33 0
2312.44 0
2312.55 0
2312.66 0
2312.77 0
2312.88 5
2313.00 13
2313.11 20
2313.22 26
2313.33 28
2313.44 27
2313.55 22
2313.66 15
2313.77 6
2313.88 0
2313.99 0
2314.10 0
2314.21 0
2314.32 0
2314.43 4
2314.54 20
2314.65 39
2314.76 60
2314.87 80
2314.98 97
2315.09 110
2315.20 118
2315.31 123
2315.42 125
2315.53 124
2315.64 120
2315.75 116
2315.86 110
2315.97 105
2316.09 99
2316.20 95
2316.31 91
2316.42 89
2316.53 87
2316.64 86
2316.75 85
2316.86 84
2316.97 82
2317.08 81
2317.19 81
2317.30 83
2317.41 87
2317.52 94
2317.63 104
2317.74 116
2317.85 131
2317.96 145
2318.07 157
2318.18 165
2318.29 167
2318.40 164
2318.51 155
2318.63 143
2318.74 132
2318.85 122
2318.96 115
2319.07 110
2319.18 108
2319.29 105
2319.40 103
2319.51 101
2319.62 99
2319.73 100
2319.84 103
2319.95 109
2320.06 118
2320.17 126
2320.28 134
2320.39 140
2320.50 143
2320.61 145
2320.72 145
2320.83 144
2320.95 142
2321.06 139
2321.17 135
2321.28 129
2321.39 122
2321.50 113
2321.61 103
2321.72 93
2321.83 83
2321.94 75
2322.05 67
2322.16 61
2322.27 57
2322.38 54
2322.49 52
2322.60 52
2322.71 52
2322.82 53
2322.93 53
2323.05 51
2323.16 48
2323.27 43
2323.38 37
2323.49 31
2323.60 27
2323.71 25
2323.82 28
2323.93 36
2324.04 47
2324.15 62
2324.26 78
2324.37 93
2324.48 106
2324.59 115
2324.70 119
2324.81 120
2324.93 118
2325.04 112
2325.15 105
2325.26 97
2325.37 89
2325.48 80
2325.59 70
2325.70 59
2325.81 47
2325.92 33
2326.03 19
2326.14 5
2326.25 0
2326.36 0
2326.47 0
2326.58 0
2326.70 0
2326.81 0
2326.92 0
2327.03 0
2327.14 6
2327.25 13
2327.36 21
2327.47 29
2327.58 37
2327.69 47
2327.80 56
2327.91 65
2328.02 73
2328.13 79
2328.24 83
2328.36 85
2328.47 87
2328.58 89
2328.69 91
2328.80 93
2328.91 95
2329.02 96
2329.13 95
2329.24 91
2329.35 85
2329.46 79
2329.57 74
2329.68 73
2329.79 75
2329.91 81
2330.02 90
2330.13 100
2330.24 110
2330.35 120
2330.46 128
2330.57 134
2330.68 138
2330.79 140
2330.90 140
2331.01 139
2331.12 136
2331.23 132
2331.35 128
2331.46 126
2331.57 126
2331.68 129
2331.79 134
2331.90 140
2332.01 144
2332.12 144
2332.23 138
2332.34 126
2332.45 108
2332.56 85
2332.67 61
2332.79 37
2332.90 17
2333.01 1
2333.12 0
2333.23 0
2333.34 0
2333.45 0
2333.56 0
2333.67 0
2333.78 0
2333.89 0
2334.00 0
2334.11 10
2334.23 22
2334.34 33
2334.45 40
2334.56 43
2334.67 39
2334.78 29
2334.89 16
2335.00 1
2335.11 0
2335.22 0
2335.33 0
2335.45 0
2335.56 0
2335.67 0
2335.78 8
2335.89 20
2336.00 30
2336.11 38
2336.22 45
2336.33 50
2336.44 56
2336.55 61
2336.66 67
2336.78 73
2336.89 79
2337.00 85
2337.11 90
2337.22 95
2337.33 100
2337.44 103
2337.55 106
2337.66 108
2337.77 111
2337.88 113
2338.00 117
2338.11 122
2338.22 127
2338.33 134
2338.44 141
2338.55 148
2338.66 154
2338.77 159
2338.88 162
2338.99 165
2339.10 166
2339.22 167
2339.33 168
2339.44 170
2339.55 173
2339.66 177
2339.77 181
2339.88 186
2339.99 190
2340.10 195
2340.21 199
2340.33 201
2340.44 203
2340.55 203
2340.66 201
2340.77 197
2340.88 192
2340.99 186
2341.10 180
2341.21 175
2341.32 171
2341.44 170
2341.55 170
2341.66 172
2341.77 174
2341.88 177
2341.99 180
2342.10 182
2342.21 182
2342.32 180
2342.43 175
2342.55 167
2342.66 155
2342.77 142
2342.88 129
2342.99 115
2343.10 103
2343.21 93
2343.32 83
2343.43 74
2343.54 65
2343.66 57
2343.77 49
2343.88 42
2343.99 37
2344.10 34
2344.21 34
2344.32 35
2344.43 37
2344.54 41
2344.66 45
2344.77 50
2344.88 56
2344.99 60
2345.10 63
2345.21 64
2345.32 63
2345.43 59
2345.54 54
2345.66 48
2345.77 43
2345.88 40
2345.99 41
2346.10 44
2346.21 50
2346.32 59
2346.43 68
2346.54 78
2346.66 87
2346.77 94
2346.88 101
2346.99 106
2347.10 109
2347.21 111
2347.32 113
2347.43 113
2347.54 113
2347.66 111
2347.77 109
2347.88 106
2347.99 102
2348.10 98
2348.21 94
2348.32 89
2348.43 84
2348.54 79
2348.66 72
2348.77 65
2348.88 58
2348.99 53
2349.10 50
2349.21 52
2349.32 59
2349.43 71
2349.55 86
2349.66 103
2349.77 117
2349.88 126
2349.99 130
2350.10 128
2350.21 120
2350.32 110
2350.43 99
2350.55 90
2350.66 85
2350.77 82
2350.88 83
2350.99 84
2351.10 86
2351.21 86
2351.32 84
2351.44 82
2351.55 80
2351.66 78
2351.77 77
2351.88 77
2351.99 78
2352.10 82
2352.21 88
2352.33 96
2352.44 107
2352.55 120
2352.66 134
2352.77 147
2352.88 160
2352.99 170
2353.10 179
2353.22 185
2353.33 188
2353.44 190
2353.55 189
2353.66 186
2353.77 180
2353.88 171
2353.99 160
2354.11 149
2354.22 140
2354.33 134
2354.44 133
2354.55 138
2354.66 148
2354.77 161
2354.89 176
2355.00 189
2355.11 199
2355.22 205
2355.33 207
2355.44 205
2355.55 200
2355.66 193
2355.78 185
2355.89 176
2356.00 166
2356.11 155
2356.22 144
2356.33 132
2356.44 121
2356.56 111
2356.67 103
2356.78 100
2356.89 101
2357.00 106
2357.11 115
2357.22 126
2357.34 136
2357.45 145
2357.56 151
2357.67 153
2357.78 152
2357.89 148
2358.00 142
2358.11 137
2358.23 132
2358.34 129
2358.45 130
2358.56 133
2358.67 138
2358.78 144
2358.89 149
2359.01 153
2359.12 154
2359.23 151
2359.34 144
2359.45 133
2359.56 119
2359.67 102
2359.79 83
2359.90 63
2360.01 43
2360.12 24
2360.23 7
2360.34 0
2360.45 0
2360.57 0
2360.68 0
2360.79 0
2360.90 0
2361.01 0
2361.12 0
2361.23 2
2361.35 5
2361.46 9
2361.57 15
2361.68 22
2361.79 30
2361.90 39
2362.02 47
2362.13 53
2362.24 57
2362.35 61
2362.46 66
2362.57 72
2362.68 79
2362.80 89
2362.91 100
2363.02 111
2363.13 122
2363.24 129
2363.35 133
2363.46 133
2363.58 128
2363.69 120
2363.80 110
2363.91 100
2364.02 92
2364.13 86
2364.25 84
2364.36 86
2364.47 90
2364.58 94
2364.69 97
2364.80 97
2364.91 94
2365.03 89
2365.14 83
2365.25 78
2365.36 76
2365.47 76
2365.58 79
2365.70 83
2365.81 87
2365.92 90
2366.03 90
2366.14 88
2366.25 84
2366.37 80
2366.48 75
2366.59 73
2366.70 73
2366.81 75
2366.92 79
2367.03 85
2367.15 90
2367.26 96
2367.37 99
2367.48 100
2367.59 100
2367.70 97
2367.82 95
2367.93 94
2368.04 94
2368.15 97
2368.26 101
2368.37 106
2368.49 111
2368.60 114
2368.71 116
2368.82 117
2368.93 115
2369.04 112
2369.16 108
2369.27 101
2369.38 94
2369.49 87
2369.60 80
2369.71 75
2369.83 73
2369.94 75
2370.05 81
2370.16 87
2370.27 94
2370.38 99
2370.50 101
2370.61 101
2370.72 98
2370.83 94
2370.94 90
2371.05 87
2371.17 85
2371.28 85
2371.39 85
2371.50 86
2371.61 87
2371.72 88
2371.84 90
2371.95 92
2372.06 94
2372.17 97
2372.28 101
2372.39 105
2372.51 109
2372.62 113
2372.73 118
2372.84 124
2372.95 131
2373.07 138
2373.18 147
2373.29 156
2373.40 164
2373.51 172
2373.62 179
2373.74 184
2373.85 186
2373.96 184
2374.07 177
2374.18 165
2374.29 149
2374.41 130
2374.52 110
2374.63 90
2374.74 71
2374.85 55
2374.97 42
2375.08 32
2375.19 25
2375.30 19
2375.41 16
2375.52 14
2375.64 14
2375.75 16
2375.86 19
2375.97 24
2376.08 31
2376.20 40
2376.31 49
2376.42 60
2376.53 70
2376.64 78
2376.75 85
2376.87 89
2376.98 91
2377.09 90
2377.20 86
2377.31 81
2377.43 73
2377.54 65
2377.65 55
2377.76 46
2377.87 38
2377.98 32
2378.10 28
2378.21 27
2378.32 28
2378.43 32
2378.54 37
2378.66 42
2378.77 47
2378.88 51
2378.99 54
2379.10 55
2379.22 55
2379.33 53
2379.44 50
2379.55 45
2379.66 40
2379.77 35
2379.89 32
2380.00 30
2380.11 32
2380.22 36
2380.33 43
2380.45 53
2380.56 63
2380.67 73
2380.78 82
2380.89 89
2381.01 95
2381.12 98
2381.23 100
2381.34 100
2381.45 98
2381.57 94
2381.68 89
2381.79 84
2381.90 78
2382.01 74
2382.13 70
2382.24 67
2382.35 65
2382.46 62
2382.57 59
2382.69 54
2382.80 50
2382.91 47
2383.02 47
2383.13 50
2383.25 56
2383.36 64
2383.47 71
2383.58 76
2383.69 78
2383.80 77
2383.92 73
2384.03 67
2384.14 61
2384.25 54
2384.37 48
2384.48 41
2384.59 33
2384.70 25
2384.81 17
2384.93 12
2385.04 9
2385.15 11
2385.26 16
2385.37 23
2385.49 30
2385.60 36
2385.71 38
2385.82 36
2385.93 30
2386.05 23
2386.16 15
2386.27 8
2386.38 2
2386.49 0
2386.61 0
2386.72 0
2386.83 0
2386.94 0
2387.05 0
2387.17 0
2387.28 0
2387.39 0
2387.50 1
2387.61 8
2387.73 17
2387.84 26
2387.95 36
2388.06 46
2388.17 55
2388.29 66
2388.40 77
2388.51 89
2388.62 102
2388.74 114
2388.85 124
2388.96 132
2389.07 136
2389.18 138
2389.30 138
2389.41 140
2389.52 144
2389.63 150
2389.74 160
2389.86 171
2389.97 182
2390.08 191
2390.19 198
2390.31 203
2390.42 207
2390.53 211
2390.64 215
2390.75 219
2390.87 222
2390.98 224
2391.09 223
2391.20 220
2391.31 215
2391.43 211
2391.54 208
2391.65 207
2391.76 208
2391.88 210
2391.99 211
2392.10 210
2392.21 206
2392.32 199
2392.44 190
2392.55 181
2392.66 173
2392.77 165
2392.89 158
2393.00 152
2393.11 144
2393.22 137
2393.33 128
2393.45 121
2393.56 115
2393.67 113
2393.78 113
2393.90 116
2394.01 120
2394.12 124
2394.23 128
2394.34 129
2394.46 129
2394.57 127
2394.68 123
2394.79 117
2394.91 109
2395.02 100
2395.13 90
2395.24 79
2395.35 67
2395.47 57
2395.58 47
2395.69 39
2395.80 33
2395.92 29
2396.03 29
2396.14 31
2396.25 35
2396.37 41
2396.48 47
2396.59 52
2396.70 56
2396.81 57
2396.93 56
2397.04 54
2397.15 52
2397.26 54
2397.38 58
2397.49 65
2397.60 74
2397.71 85
2397.83 95
2397.94 104
2398.05 112
2398.16 116
2398.27 118
2398.39 118
2398.50 114
2398.61 108
2398.72 100
2398.84 92
2398.95 85
2399.06 81
2399.17 81
2399.29 85
2399.40 93
2399.51 103
2399.62 113
2399.74 123
2399.85 131
2399.96 135
2400.07 135
2400.18 132
2400.30 124
2400.41 112
2400.52 98
2400.63 83
2400.75 67
2400.86 54
2400.97 44
2401.08 38
2401.20 37
2401.31 40
2401.42 46
2401.53 53
2401.65 59
2401.76 62
2401.87 63
2401.98 60
2402.10 56
2402.21 50
2402.32 46
2402.43 44
2402.55 44
2402.66 46
2402.77 48
2402.88 49
2403.00 49
2403.11 46
2403.22 41
2403.33 35
2403.45 29
2403.56 24
2403.67 20
2403.78 17
2403.90 15
2404.01 14
2404.12 14
2404.23 17
2404.34 22
2404.46 30
2404.57 40
2404.68 52
2404.79 64
2404.91 73
2405.02 79
2405.13 80
2405.24 75
2405.36 65
2405.47 51
2405.58 35
2405.69 18
2405.81 2
2405.92 0
2406.03 0
2406.14 0
2406.26 0
2406.37 0
2406.48 0
2406.60 0
2406.71 0
2406.82 6
2406.93 21
2407.05 36
2407.16 51
2407.27 63
2407.38 72
2407.50 75
2407.61 74
2407.72 69
2407.83 62
2407.95 55
2408.06 52
2408.17 53
2408.28 59
2408.40 68
2408.51 79
2408.62 87
2408.73 90
2408.85 87
2408.96 78
2409.07 64
2409.18 48
2409.30 33
2409.41 22
2409.52 16
2409.63 16
2409.75 21
2409.86 32
2409.97 45
2410.08 61
2410.20 75
2410.31 87
2410.42 96
2410.54 100
2410.65 99
2410.76 93
2410.87 84
2410.99 73
2411.10 62
2411.21 52
2411.32 47
2411.44 47
2411.55 53
2411.66 66
2411.77 83
2411.89 103
2412.00 122
2412.11 139
2412.22 151
2412.34 156
2412.45 155
2412.56 148
2412.68 136
2412.79 122
2412.90 106
2413.01 93
2413.13 83
2413.24 78
2413.35 77
2413.46 80
2413.58 86
2413.69 93
2413.80 99
2413.92 103
2414.03 106
2414.14 107
2414.25 106
2414.37 105
2414.48 102
2414.59 99
2414.70 96
2414.82 93
2414.93 90
2415.04 88
2415.16 85
2415.27 82
2415.38 77
2415.49 70
2415.61 61
2415.72 50
2415.83 38
2415.94 26
2416.06 14
2416.17 4
2416.28 0
2416.40 0
2416.51 0
2416.62 0
2416.73 0
2416.85 0
2416.96 0
2417.07 0
2417.18 6
2417.30 17
2417.41 27
2417.52 35
2417.64 41
2417.75 46
2417.86 49
2417.97 52
2418.09 53
2418.20 53
2418.31 51
2418.43 46
2418.54 39
2418.65 30
2418.76 21
2418.88 13
2418.99 8
2419.10 5
2419.22 6
2419.33 10
2419.44 15
2419.55 18
2419.67 20
2419.78 18
2419.89 13
2420.01 7
2420.12 1
2420.23 0
2420.34 0
2420.46 2
2420.57 10
2420.68 19
2420.80 30
2420.91 40
2421.02 49
2421.13 57
2421.25 63
2421.36 69
2421.47 73
2421.59 75
2421.70 75
2421.81 72
2421.92 66
2422.04 59
2422.15 51
2422.26 43
2422.38 36
2422.49 32
2422.60 30
2422.71 30
2422.83 32
2422.94 35
2423.05 39
2423.17 45
2423.28 51
2423.39 58
2423.50 67
2423.62 76
2423.73 85
2423.84 93
2423.96 99
2424.07 104
2424.18 108
2424.30 112
2424.41 117
2424.52 124
2424.63 131
2424.75 138
2424.86 143
2424.97 144
2425.09 142
2425.20 136
2425.31 128
2425.42 118
2425.54 108
2425.65 100
2425.76 94
2425.88 91
2425.99 90
2426.10 92
2426.22 96
2426.33 101
2426.44 106
2426.55 110
2426.67 112
2426.78 112
2426.89 109
2427.01 105
2427.12 100
2427.23 95
2427.35 89
2427.46 83
2427.57 77
2427.68 72
2427.80 67
2427.91 63
2428.02 58
2428.14 53
2428.25 48
2428.36 41
2428.48 33
2428.59 23
2428.70 13
2428.82 3
2428.93 0
2429.04 0
2429.15 0
2429.27 0
2429.38 0
2429.49 0
2429.61 0
2429.72 0
2429.83 0
2429.95 3
2430.06 9
2430.17 17
2430.29 28
2430.40 40
2430.51 50
2430.62 58
2430.74 62
2430.85 63
2430.96 62
2431.08 61
2431.19 61
2431.30 65
2431.42 70
2431.53 78
2431.64 85
2431.76 91
2431.87 93
2431.98 90
2432.09 83
2432.21 71
2432.32 57
2432.43 40
2432.55 24
2432.66 10
2432.77 1
2432.89 0
2433.00 0
2433.11 9
2433.23 23
2433.34 39
2433.45 55
2433.57 68
2433.68 79
2433.79 85
2433.91 88
2434.02 88
2434.13 88
2434.24 88
2434.36 88
2434.47 87
2434.58 86
2434.70 82
2434.81 76
2434.92 66
2435.04 53
2435.15 38
2435.26 23
2435.38 9
2435.49 0
2435.60 0
2435.72 0
2435.83 0
2435.94 0
2436.06 2
2436.17 16
2436.28 34
2436.40 51
2436.51 67
2436.62 79
2436.74 87
2436.85 90
2436.96 89
2437.07 84
2437.19 76
2437.30 67
2437.41 58
2437.53 50
2437.64 44
2437.75 41
2437.87 38
2437.98 37
2438.09 36
2438.21 34
2438.32 32
2438.43 31
2438.55 30
2438.66 31
2438.77 34
2438.89 39
2439.00 45
2439.11 51
2439.23 56
2439.34 58
2439.45 58
2439.57 54
2439.68 47
2439.79 40
2439.91 32
2440.02 26
2440.13 22
2440.25 21
2440.36 21
2440.47 22
2440.59 23
2440.70 21
2440.81 19
2440.93 17
2441.04 17
2441.15 21
2441.27 29
2441.38 41
2441.49 58
2441.61 77
2441.72 96
2441.83 112
2441.95 124
2442.06 130
2442.17 131
2442.29 126
2442.40 115
2442.51 102
2442.63 86
2442.74 71
2442.85 59
2442.97 49
2443.08 45
2443.19 46
2443.31 51
2443.42 61
2443.53 73
2443.65 85
2443.76 94
2443.87 99
2443.99 99
2444.10 95
2444.21 87
2444.33 78
2444.44 68
2444.55 60
2444.67 54
2444.78 50
2444.89 47
2445.01 46
2445.12 45
2445.24 45
2445.35 46
2445.46 47
2445.58 48
2445.69 49
2445.80 48
2445.92 47
2446.03 43
2446.14 39
2446.26 35
2446.37 33
2446.48 32
2446.60 32
2446.71 34
2446.82 38
2446.94 41
2447.05 44
2447.16 47
2447.28 49
2447.39 53
2447.50 58
2447.62 65
2447.73 74
2447.84 85
2447.96 96
2448.07 105
2448.19 111
2448.30 114
2448.41 113
2448.53 111
2448.64 108
2448.75 107
2448.87 108
2448.98 112
2449.09 116
2449.21 121
2449.32 124
2449.43 125
2449.55 124
2449.66 122
2449.77 122
2449.89 124
2450.00 128
2450.12 135
2450.23 142
2450.34 148
2450.46 151
2450.57 151
2450.68 148
2450.80 143
2450.91 138
2451.02 135
2451.14 133
2451.25 132
2451.36 132
2451.48 130
2451.59 127
2451.71 122
2451.82 114
2451.93 107
2452.05 99
2452.16 93
2452.27 89
2452.39 87
2452.50 88
2452.61 92
2452.73 97
2452.84 104
2452.95 111
2453.07 117
2453.18 120
2453.30 121
2453.41 119
2453.52 114
2453.64 109
2453.75 104
2453.86 100
2453.98 99
2454.09 101
2454.20 104
2454.32 108
2454.43 112
2454.55 115
2454.66 116
2454.77 115
2454.89 113
2455.00 109
2455.11 104
2455.23 99
2455.34 94
2455.45 89
2455.57 84
2455.68 79
2455.80 71
2455.91 60
2456.02 47
2456.14 31
2456.25 14
2456.36 0
2456.48 0
2456.59 0
2456.71 0
2456.82 0
2456.93 7
2457.05 22
2457.16 36
2457.27 45
2457.39 50
2457.50 50
2457.62 48
2457.73 46
2457.84 47
2457.96 52
2458.07 59
2458.18 69
2458.30 80
2458.41 89
2458.52 95
2458.64 97
2458.75 94
2458.87 86
2458.98 74
2459.09 59
2459.21 44
2459.32 30
2459.43 20
2459.55 15
2459.66 14
2459.78 17
2459.89 22
2460.00 28
2460.12 32
2460.23 34
2460.35 33
2460.46 29
2460.57 23
2460.69 15
2460.80 6
2460.91 0
2461.03 0
2461.14 0
2461.26 0
2461.37 0
2461.48 0
2461.60 0
2461.71 0
2461.82 5
2461.94 15
2462.05 25
2462.17 34
2462.28 43
2462.39 51
2462.51 59
2462.62 68
2462.74 77
2462.85 85
2462.96 92
2463.08 97
2463.19 98
2463.30 95
2463.42 90
2463.53 81
2463.65 71
2463.76 60
2463.87 50
2463.99 42
2464.10 35
2464.22 29
2464.33 24
2464.44 22
2464.56 22
2464.67 24
2464.78 30
2464.90 37
2465.01 46
2465.13 55
2465.24 63
2465.35 68
2465.47 70
2465.58 72
2465.70 73
2465.81 76
2465.92 80
2466.04 86
2466.15 90
2466.27 92
2466.38 89
2466.49 82
2466.61 71
2466.72 58
2466.83 46
2466.95 35
2467.06 29
2467.18 27
2467.29 29
2467.40 33
2467.52 40
2467.63 46
2467.75 50
2467.86 53
2467.97 52
2468.09 50
2468.20 47
2468.32 43
2468.43 40
2468.54 38
2468.66 38
2468.77 38
2468.89 39
2469.00 40
2469.11 39
2469.23 37
2469.34 35
2469.46 32
2469.57 30
2469.68 31
2469.80 34
2469.91 38
2470.03 44
2470.14 51
2470.25 57
2470.37 61
2470.48 63
2470.60 63
2470.71 63
2470.82 64
2470.94 64
2471.05 65
2471.17 66
2471.28 65
2471.39 62
2471.51 56
2471.62 47
2471.74 36
2471.85 25
2471.96 14
2472.08 6
2472.19 1
2472.31 0
2472.42 0
2472.53 0
2472.65 1
2472.76 3
2472.88 3
2472.99 3
2473.11 2
2473.22 1
2473.33 0
2473.45 0
2473.56 0
2473.68 0
2473.79 0
2473.90 1
2474.02 6
2474.13 13
2474.25 20
2474.36 28
2474.47 36
2474.59 45
2474.70 54
2474.82 65
2474.93 77
2475.04 91
2475.16 104
2475.27 116
2475.39 124
2475.50 129
2475.62 130
2475.73 128
2475.84 125
2475.96 122
2476.07 119
2476.19 116
2476.30 113
2476.41 106
2476.53 96
2476.64 84
2476.76 70
2476.87 56
2476.99 45
2477.10 37
2477.21 33
2477.33 30
2477.44 28
2477.56 25
2477.67 20
2477.78 14
2477.90 7
2478.01 2
2478.13 0
2478.24 0
2478.36 0
2478.47 2
2478.58 5
2478.70 8
2478.81 11
2478.93 16
2479.04 24
2479.16 36
2479.27 51
2479.38 69
2479.50 89
2479.61 108
2479.73 124
2479.84 134
2479.95 138
2480.07 135
2480.18 127
2480.30 114
2480.41 99
2480.53 84
2480.64 70
2480.75 59
2480.87 49
2480.98 42
2481.10 35
2481.21 29
2481.33 23
2481.44 17
2481.55 11
2481.67 6
2481.78 3
2481.90 3
2482.01 4
2482.13 7
2482.24 12
2482.35 17
2482.47 22
2482.58 28
2482.70 35
2482.81 44
2482.93 55
2483.04 68
2483.15 81
2483.27 95
2483.38 108
2483.50 119
2483.61 127
2483.73 132
2483.84 135
2483.95 135
2484.07 133
2484.18 128
2484.30 121
2484.41 115
2484.53 109
2484.64 105
2484.75 104
2484.87 107
2484.98 113
2485.10 120
2485.21 126
2485.33 129
2485.44 128
2485.56 123
2485.67 114
2485.78 101
2485.90 87
2486.01 73
2486.13 60
2486.24 48
2486.36 39
2486.47 33
2486.58 28
2486.70 24
2486.81 20
2486.93 17
2487.04 12
2487.16 7
2487.27 0
2487.39 0
2487.50 0
2487.61 0
2487.73 0
2487.84 0
2487.96 0
2488.07 0
2488.19 7
2488.30 28
2488.42 52
2488.53 76
2488.64 99
2488.76 118
2488.87 132
2488.99 139
2489.10 140
2489.22 137
2489.33 131
2489.45 124
2489.56 118
2489.67 113
2489.79 112
2489.90 113
2490.02 118
2490.13 126
2490.25 136
2490.36 147
2490.48 158
2490.59 168
2490.70 177
2490.82 183
2490.93 185
2491.05 184
2491.16 180
2491.28 175
2491.39 169
2491.51 164
2491.62 162
2491.73 162
2491.85 165
2491.96 170
2492.08 174
2492.19 175
2492.31 174
2492.42 169
2492.54 161
2492.65 151
2492.77 142
2492.88 136
2492.99 134
2493.11 138
2493.22 146
2493.34 158
2493.45 173
2493.57 188
2493.68 200
2493.80 210
2493.91 214
2494.03 215
2494.14 211
2494.25 205
2494.37 198
2494.48 191
2494.60 186
2494.71 185
2494.83 187
2494.94 194
2495.06 204
2495.17 217
2495.29 231
2495.40 244
2495.51 255
2495.63 261
2495.74 262
2495.86 259
2495.97 252
2496.09 243
2496.20 233
2496.32 226
2496.43 220
2496.55 217
2496.66 216
2496.78 215
2496.89 213
2497.00 209
2497.12 202
2497.23 194
2497.35 184
2497.46 173
2497.58 163
2497.69 153
2497.81 144
2497.92 136
2498.04 128
2498.15 121
2498.27 114
2498.38 109
2498.50 106
2498.61 106
2498.72 108
2498.84 113
2498.95 119
2499.07 125
2499.18 131
2499.30 137
2499.41 143
2499.53 148
2499.64 154
2499.76 160
2499.87 167
2499.99 173
2500.10 177
2500.22 179
2500.33 177
2500.44 172
2500.56 164
2500.67 154
2500.79 143
2500.90 134
2501.02 126
2501.13 121
2501.25 119
2501.36 120
2501.48 124
2501.59 131
2501.71 137
2501.82 142
2501.94 144
2502.05 142
2502.17 136
2502.28 128
2502.40 119
2502.51 111
2502.62 105
2502.74 102
2502.85 101
2502.97 101
2503.08 100
2503.20 98
2503.31 95
2503.43 94
2503.54 94
2503.66 99
2503.77 108
2503.89 122
2504.00 137
2504.12 151
2504.23 163
2504.35 169
2504.46 171
2504.58 169
2504.69 163
2504.81 156
2504.92 149
2505.04 141
2505.15 133
2505.26 126
2505.38 119
2505.49 113
2505.61 108
2505.72 104
2505.84 103
2505.95 102
2506.07 102
2506.18 101
2506.30 98
2506.41 94
2506.53 88
2506.64 81
2506.76 74
2506.87 67
2506.99 61
2507.10 56
2507.22 52
2507.33 49
2507.45 46
2507.56 42
2507.68 38
2507.79 33
2507.91 28
2508.02 21
2508.14 14
2508.25 8
2508.37 4
2508.48 2
2508.60 3
2508.71 9
2508.83 20
2508.94 34
2509.06 50
2509.17 67
2509.28 84
2509.40 99
2509.51 110
2509.63 117
2509.74 120
2509.86 118
2509.97 111
2510.09 100
2510.20 86
2510.32 70
2510.43 53
2510.55 37
2510.66 24
2510.78 14
2510.89 7
2511.01 4
2511.12 4
2511.24 5
2511.35 6
2511.47 7
2511.58 6
2511.70 3
2511.81 0
2511.93 0
2512.04 0
2512.16 0
2512.27 0
2512.39 0
2512.50 1
2512.62 11
2512.73 25
2512.85 41
2512.96 57
2513.08 72
2513.19 85
2513.31 94
2513.42 98
2513.54 98
2513.65 93
2513.77 85
2513.88 73
2514.00 60
2514.11 47
2514.23 35
2514.34 27
2514.46 22
2514.57 22
2514.69 25
2514.80 31
2514.92 36
2515.03 41
2515.15 44
2515.26 45
2515.38 46
2515.49 47
2515.61 50
2515.72 55
2515.84 62
2515.95 72
2516.07 81
2516.18 91
2516.30 98
2516.41 101
2516.53 101
2516.64 97
2516.76 89
2516.87 77
2516.99 64
2517.10 50
2517.22 36
2517.33 23
2517.45 11
2517.57 0
2517.68 0
2517.80 0
2517.91 0
2518.03 0
2518.14 0
2518.26 0
2518.37 0
2518.49 2
2518.60 22
2518.72 43
2518.83 60
2518.95 73
2519.06 81
2519.18 84
2519.29 83
2519.41 79
2519.52 74
2519.64 68
2519.75 63
2519.87 59
2519.98 55
2520.10 54
2520.21 54
2520.33 56
2520.44 61
2520.56 68
2520.67 79
2520.79 92
2520.90 107
2521.02 122
2521.13 137
2521.25 149
2521.36 159
2521.48 164
2521.60 166
2521.71 164
2521.83 160
2521.94 156
2522.06 152
2522.17 150
2522.29 150
2522.40 152
2522.52 155
2522.63 158
2522.75 160
2522.86 159
2522.98 157
2523.09 152
2523.21 146
2523.32 140
2523.44 134
2523.55 129
2523.67 126
2523.78 125
2523.90 127
2524.01 132
2524.13 139
2524.25 147
2524.36 155
2524.48 161
2524.59 163
2524.71 159
2524.82 149
2524.94 134
2525.05 114
2525.17 91
2525.28 70
2525.40 51
2525.51 37
2525.63 30
2525.74 29
2525.86 33
2525.97 42
2526.09 52
2526.20 63
2526.32 73
2526.44 83
2526.55 93
2526.67 102
2526.78 111
2526.90 120
2527.01 128
2527.13 134
2527.24 140
2527.36 143
2527.47 145
2527.59 146
2527.70 146
2527.82 146
2527.93 145
2528.05 143
2528.17 141
2528.28 138
2528.40 134
2528.51 131
2528.63 129
2528.74 128
2528.86 128
2528.97 130
2529.09 132
2529.20 134
2529.32 134
2529.43 134
2529.55 133
2529.66 131
2529.78 129
2529.90 127
2530.01 125
2530.13 123
2530.24 122
2530.36 120
2530.47 117
2530.59 114
2530.70 111
2530.82 108
2530.93 106
2531.05 106
2531.17 109
2531.28 113
2531.40 120
2531.51 127
2531.63 135
2531.74 143
2531.86 150
2531.97 155
2532.09 158
2532.20 161
2532.32 164
2532.43 168
2532.55 174
2532.67 183
2532.78 194
2532.90 206
2533.01 218
2533.13 227
2533.24 233
2533.36 233
2533.47 231
2533.59 226
2533.70 220
2533.82 215
2533.94 213
2534.05 215
2534.17 220
2534.28 228
2534.40 239
2534.51 252
2534.63 265
2534.74 277
2534.86 287
2534.97 293
2535.09 296
2535.21 295
2535.32 291
2535.44 286
2535.55 279
2535.67 273
2535.78 267
2535.90 261
2536.01 256
2536.13 252
2536.25 248
2536.36 243
2536.48 238
2536.59 231
2536.71 224
2536.82 215
2536.94 206
2537.05 197
2537.17 189
2537.29 183
2537.40 181
2537.52 182
2537.63 188
2537.75 198
2537.86 212
2537.98 228
2538.09 248
2538.21 270
2538.33 294
2538.44 321
2538.56 350
2538.67 380
2538.79 412
2538.90 446
2539.02 479
2539.13 511
2539.25 543
2539.37 573
2539.48 602
2539.60 630
2539.71 659
2539.83 689
2539.94 719
2540.06 751
2540.17 782
2540.29 813
2540.41 841
2540.52 865
2540.64 886
2540.75 902
2540.87 914
2540.98 922
2541.10 925
2541.22 927
2541.33 926
2541.45 924
2541.56 922
2541.68 919
2541.79 915
2541.91 907
2542.03 896
2542.14 880
2542.26 861
2542.37 842
2542.49 823
2542.60 809
2542.72 800
2542.83 797
2542.95 797
2543.07 800
2543.18 801
2543.30 800
2543.41 794
2543.53 784
2543.64 772
2543.76 757
2543.88 740
2543.99 723
2544.11 706
2544.22 686
2544.34 665
2544.45 642
2544.57 618
2544.69 594
2544.80 571
2544.92 550
2545.03 533
2545.15 518
2545.26 506
2545.38 497
2545.50 490
2545.61 486
2545.73 483
2545.84 480
2545.96 476
2546.07 470
2546.19 461
2546.31 448
2546.42 431
2546.54 412
2546.65 391
2546.77 371
2546.88 354
2547.00 341
2547.12 330
2547.23 321
2547.35 312
2547.46 301
2547.58 286
2547.70 269
2547.81 251
2547.93 233
2548.04 218
2548.16 208
2548.27 203
2548.39 203
2548.51 206
2548.62 209
2548.74 211
2548.85 209
2548.97 204
2549.08 195
2549.20 185
2549.32 175
2549.43 168
2549.55 165
2549.66 166
2549.78 172
2549.90 181
2550.01 191
2550.13 201
2550.24 210
2550.36 216
2550.47 219
2550.59 219
2550.71 217
2550.82 212
2550.94 207
2551.05 200
2551.17 192
2551.29 183
2551.40 174
2551.52 165
2551.63 157
2551.75 149
2551.87 141
2551.98 134
2552.10 128
2552.21 121
2552.33 115
2552.44 109
2552.56 103
2552.68 99
2552.79 96
2552.91 94
2553.02 94
2553.14 95
2553.26 96
2553.37 97
2553.49 99
2553.60 100
2553.72 103
2553.84 106
2553.95 110
2554.07 114
2554.18 120
2554.30 124
2554.42 128
2554.53 131
2554.65 131
2554.76 129
2554.88 126
2554.99 122
2555.11 120
2555.23 120
2555.34 123
2555.46 130
2555.57 139
2555.69 150
2555.81 162
2555.92 173
2556.04 183
2556.15 189
2556.27 193
2556.39 194
2556.50 192
2556.62 188
2556.73 184
2556.85 178
2556.97 173
2557.08 168
2557.20 162
2557.31 156
2557.43 148
2557.55 140
2557.66 132
2557.78 125
2557.89 119
2558.01 116
2558.13 116
2558.24 119
2558.36 124
2558.47 131
2558.59 138
2558.71 144
2558.82 149
2558.94 150
2559.05 147
2559.17 138
2559.29 125
2559.40 108
2559.52 88
2559.64 67
2559.75 48
2559.87 31
2559.98 17
2560.10 7
2560.22 0
2560.33 0
2560.45 0
2560.56 0
2560.68 0
2560.80 0
2560.91 0
2561.03 0
2561.14 0
2561.26 5
2561.38 20
2561.49 37
2561.61 53
2561.72 68
2561.84 80
2561.96 88
2562.07 92
2562.19 94
2562.31 93
2562.42 94
2562.54 96
2562.65 100
2562.77 108
2562.89 116
2563.00 125
2563.12 131
2563.23 135
2563.35 135
2563.47 133
2563.58 130
2563.70 126
2563.81 123
2563.93 122
2564.05 121
2564.16 119
2564.28 118
2564.40 115
2564.51 111
2564.63 106
2564.74 102
2564.86 101
2564.98 103
2565.09 110
2565.21 121
2565.32 133
2565.44 146
2565.56 156
2565.67 161
2565.79 159
2565.91 152
2566.02 139
2566.14 125
2566.25 111
2566.37 99
2566.49 92
2566.60 89
2566.72 89
2566.84 92
2566.95 96
2567.07 100
2567.18 104
2567.30 108
2567.42 111
2567.53 114
2567.65 117
2567.77 120
2567.88 121
2568.00 120
2568.11 116
2568.23 109
2568.35 100
2568.46 89
2568.58 78
2568.70 67
2568.81 58
2568.93 51
2569.04 46
2569.16 45
2569.28 47
2569.39 52
2569.51 59
2569.63 67
2569.74 74
2569.86 80
2569.97 82
2570.09 81
2570.21 76
2570.32 70
2570.44 64
2570.56 59
2570.67 56
2570.79 54
2570.90 54
2571.02 54
2571.14 54
2571.25 54
2571.37 55
2571.49 56
2571.60 59
2571.72 63
2571.84 67
2571.95 70
2572.07 72
2572.18 72
2572.30 69
2572.42 65
2572.53 58
2572.65 49
2572.77 37
2572.88 24
2573.00 10
2573.12 0
2573.23 0
2573.35 0
2573.46 0
2573.58 0
2573.70 0
2573.81 0
2573.93 5
2574.05 12
2574.16 16
2574.28 17
2574.40 16
2574.51 12
2574.63 8
2574.74 5
2574.86 4
2574.98 4
2575.09 8
2575.21 13
2575.33 21
2575.44 30
2575.56 41
2575.68 51
2575.79 61
2575.91 69
2576.02 76
2576.14 81
2576.26 83
2576.37 82
2576.49 80
2576.61 76
2576.72 71
2576.84 66
2576.96 61
2577.07 57
2577.19 55
2577.31 53
2577.42 52
2577.54 52
2577.66 52
2577.77 54
2577.89 56
2578.00 59
2578.12 63
2578.24 68
2578.35 72
2578.47 75
2578.59 77
2578.70 77
2578.82 76
2578.94 76
2579.05 74
2579.17 73
2579.29 72
2579.40 68
2579.52 62
2579.64 53
2579.75 40
2579.87 24
2579.98 8
2580.10 0
2580.22 0
2580.33 0
2580.45 0
2580.57 0
2580.68 0
2580.80 1
2580.92 11
2581.03 18
2581.15 23
2581.27 26
2581.38 27
2581.50 28
2581.62 30
2581.73 33
2581.85 38
2581.97 44
2582.08 51
2582.20 57
2582.32 60
2582.43 62
2582.55 61
2582.67 59
2582.78 55
2582.90 52
2583.02 50
2583.13 49
2583.25 48
2583.37 47
2583.48 46
2583.60 43
2583.71 40
2583.83 36
2583.95 33
2584.06 30
2584.18 27
2584.30 23
2584.41 20
2584.53 17
2584.65 14
2584.76 14
2584.88 16
2585.00 22
2585.11 30
2585.23 40
2585.35 49
2585.46 56
2585.58 59
2585.70 59
2585.81 54
2585.93 47
2586.05 38
2586.16 29
2586.28 21
2586.40 15
2586.51 10
2586.63 7
2586.75 4
2586.86 2
2586.98 0
2587.10 0
2587.21 0
2587.33 0
2587.45 0
2587.56 0
2587.68 0
2587.80 0
2587.91 3
2588.03 13
2588.15 25
2588.26 40
2588.38 55
2588.50 70
2588.61 82
2588.73 90
2588.85 95
2588.96 97
2589.08 96
2589.20 93
2589.31 90
2589.43 88
2589.55 88
2589.66 88
2589.78 88
2589.90 89
2590.02 89
2590.13 88
2590.25 87
2590.37 87
2590.48 87
2590.60 88
2590.72 90
2590.83 93
2590.95 95
2591.07 95
2591.18 93
2591.30 90
2591.42 84
2591.53 77
2591.65 70
2591.77 63
2591.88 57
2592.00 53
2592.12 50
2592.23 50
2592.35 52
2592.47 54
2592.58 57
2592.70 60
2592.82 62
2592.93 62
2593.05 60
2593.17 57
2593.28 53
2593.40 50
2593.52 48
2593.64 48
2593.75 50
2593.87 53
2593.99 56
2594.10 57
2594.22 56
2594.34 54
2594.45 50
2594.57 46
2594.69 43
2594.80 43
2594.92 46
2595.04 50
2595.15 55
2595.27 59
2595.39 63
2595.50 64
2595.62 64
2595.74 62
2595.86 58
2595.97 52
2596.09 45
2596.21 37
2596.32 27
2596.44 17
2596.56 7
2596.67 0
2596.79 0
2596.91 0
2597.02 0
2597.14 0
2597.26 0
2597.37 0
2597.49 0
2597.61 0
2597.73 10
2597.84 24
2597.96 37
2598.08 48
2598.19 57
2598.31 62
2598.43 67
2598.54 71
2598.66 77
2598.78 86
2598.90 97
2599.01 107
2599.13 116
2599.25 119
2599.36 117
2599.48 109
2599.60 96
2599.71 80
2599.83 64
2599.95 50
2600.06 40
2600.18 33
2600.30 30
2600.42 31
2600.53 33
2600.65 38
2600.77 43
2600.88 49
2601.00 58
2601.12 69
2601.23 82
2601.35 98
2601.47 114
2601.59 131
2601.70 145
2601.82 155
2601.94 161
2602.05 160
2602.17 154
2602.29 144
2602.40 129
2602.52 114
2602.64 98
2602.76 83
2602.87 70
2602.99 61
2603.11 54
2603.22 51
2603.34 51
2603.46 53
2603.57 58
2603.69 64
2603.81 71
2603.93 76
2604.04 80
2604.16 82
2604.28 82
2604.39 81
2604.51 81
2604.63 82
2604.75 84
2604.86 89
2604.98 95
2605.10 102
2605.21 108
2605.33 112
2605.45 116
2605.56 120
2605.68 126
2605.80 134
2605.92 145
2606.03 157
2606.15 170
2606.27 181
2606.38 188
2606.50 192
2606.62 193
2606.74 192
2606.85 190
2606.97 189
2607.09 188
2607.20 188
2607.32 190
2607.44 193
2607.56 199
2607.67 209
2607.79 224
2607.91 245
2608.02 270
2608.14 297
2608.26 325
2608.38 349
2608.49 369
2608.61 381
2608.73 387
2608.84 387
2608.96 384
2609.08 379
2609.20 375
2609.31 372
2609.43 374
2609.55 379
2609.66 390
2609.78 405
2609.90 423
2610.02 443
2610.13 462
2610.25 480
2610.37 495
2610.49 507
2610.60 517
2610.72 526
2610.84 535
2610.95 545
2611.07 556
2611.19 567
2611.31 577
2611.42 583
2611.54 585
2611.66 583
2611.77 575
2611.89 565
2612.01 551
2612.13 536
2612.24 520
2612.36 502
2612.48 483
2612.60 463
2612.71 444
2612.83 426
2612.95 410
2613.06 399
2613.18 391
2613.30 386
2613.42 381
2613.53 376
2613.65 368
2613.77 360
2613.89 351
2614.00 343
2614.12 338
2614.24 335
2614.35 334
2614.47 334
2614.59 333
2614.71 330
2614.82 323
2614.94 314
2615.06 304
2615.18 292
2615.29 281
2615.41 269
2615.53 257
2615.64 244
2615.76 233
2615.88 222
2616.00 212
2616.11 206
2616.23 203
2616.35 204
2616.47 207
2616.58 211
2616.70 213
2616.82 214
2616.94 211
2617.05 204
2617.17 193
2617.29 181
2617.40 168
2617.52 157
2617.64 148
2617.76 142
2617.87 140
2617.99 140
2618.11 141
2618.23 143
2618.34 146
2618.46 148
2618.58 151
2618.70 153
2618.81 156
2618.93 159
2619.05 160
2619.17 159
2619.28 156
2619.40 149
2619.52 140
2619.63 130
2619.75 121
2619.87 114
2619.99 111
2620.10 112
2620.22 117
2620.34 125
2620.46 134
2620.57 143
2620.69 153
2620.81 162
2620.93 170
2621.04 178
2621.16 184
2621.28 189
2621.40 194
2621.51 199
2621.63 206
2621.75 214
2621.87 224
2621.98 236
2622.10 246
2622.22 255
2622.34 261
2622.45 263
2622.57 261
2622.69 256
2622.81 249
2622.92 243
2623.04 239
2623.16 236
2623.28 235
2623.39 236
2623.51 238
2623.63 241
2623.75 243
2623.86 245
2623.98 246
2624.10 247
2624.22 245
2624.33 241
2624.45 236
2624.57 227
2624.69 218
2624.80 206
2624.92 194
2625.04 183
2625.16 172
2625.27 163
2625.39 154
2625.51 147
2625.63 141
2625.74 135
2625.86 130
2625.98 126
2626.10 122
2626.21 119
2626.33 115
2626.45 111
2626.57 106
2626.68 101
2626.80 94
2626.92 88
2627.04 83
2627.15 78
2627.27 75
2627.39 71
2627.51 68
2627.62 63
2627.74 58
2627.86 53
2627.98 48
2628.10 45
2628.21 45
2628.33 47
2628.45 51
2628.57 57
2628.68 63
2628.80 69
2628.92 74
2629.04 76
2629.15 78
2629.27 79
2629.39 80
2629.51 82
2629.62 86
2629.74 90
2629.86 94
2629.98 98
2630.09 101
2630.21 101
2630.33 101
2630.45 99
2630.57 97
2630.68 95
2630.80 94
2630.92 93
2631.04 93
2631.15 94
2631.27 94
2631.39 94
2631.51 94
2631.62 96
2631.74 99
2631.86 103
2631.98 109
2632.09 116
2632.21 122
2632.33 125
2632.45 125
2632.57 122
2632.68 114
2632.80 105
2632.92 94
2633.04 83
2633.15 71
2633.27 60
2633.39 49
2633.51 36
2633.62 24
2633.74 12
2633.86 4
2633.98 0
2634.10 2
2634.21 10
2634.33 24
2634.45 41
2634.57 59
2634.68 77
2634.80 92
2634.92 104
2635.04 112
2635.16 116
2635.27 118
2635.39 117
2635.51 114
2635.63 110
2635.74 105
2635.86 98
2635.98 91
2636.10 83
2636.22 73
2636.33 64
2636.45 57
2636.57 52
2636.69 50
2636.80 52
2636.92 57
2637.04 66
2637.16 77
2637.28 88
2637.39 98
2637.51 109
2637.63 120
2637.75 131
2637.86 142
2637.98 153
2638.10 165
2638.22 176
2638.34 184
2638.45 189
2638.57 192
2638.69 192
2638.81 190
2638.93 187
2639.04 183
2639.16 179
2639.28 174
2639.40 170
2639.51 165
2639.63 160
2639.75 155
2639.87 150
2639.99 147
2640.10 144
2640.22 141
2640.34 139
2640.46 137
2640.58 133
2640.69 129
2640.81 123
2640.93 116
2641.05 108
2641.16 98
2641.28 86
2641.40 74
2641.52 60
2641.64 45
2641.75 30
2641.87 14
2641.99 0
2642.11 0
2642.23 0
2642.34 0
2642.46 0
2642.58 0
2642.70 0
2642.82 0
2642.93 0
2643.05 12
2643.17 25
2643.29 36
2643.40 45
2643.52 49
2643.64 50
2643.76 49
2643.88 45
2643.99 41
2644.11 37
2644.23 34
2644.35 33
2644.47 34
2644.58 36
2644.70 39
2644.82 41
2644.94 42
2645.06 41
2645.17 37
2645.29 31
2645.41 24
2645.53 17
2645.65 12
2645.76 11
2645.88 13
2646.00 19
2646.12 27
2646.24 35
2646.35 41
2646.47 44
2646.59 42
2646.71 35
2646.83 26
2646.94 16
2647.06 7
2647.18 2
2647.30 3
2647.42 9
2647.53 19
2647.65 31
2647.77 42
2647.89 51
2648.01 55
2648.12 55
2648.24 54
2648.36 53
2648.48 55
2648.60 61
2648.71 72
2648.83 86
2648.95 102
2649.07 116
2649.19 127
2649.31 134
2649.42 137
2649.54 137
2649.66 136
2649.78 136
2649.90 138
2650.01 142
2650.13 149
2650.25 157
2650.37 164
2650.49 169
2650.60 172
2650.72 170
2650.84 165
2650.96 158
2651.08 148
2651.19 139
2651.31 130
2651.43 122
2651.55 116
2651.67 111
2651.79 109
2651.90 108
2652.02 109
2652.14 112
2652.26 116
2652.38 121
2652.49 124
2652.61 126
2652.73 126
2652.85 123
2652.97 119
2653.08 115
2653.20 111
2653.32 108
2653.44 108
2653.56 108
2653.68 109
2653.79 110
2653.91 111
2654.03 110
2654.15 108
2654.27 106
2654.38 104
2654.50 103
2654.62 103
2654.74 106
2654.86 111
2654.98 118
2655.09 126
2655.21 134
2655.33 142
2655.45 148
2655.57 154
2655.68 159
2655.80 166
2655.92 173
2656.04 181
2656.16 188
2656.28 194
2656.39 197
2656.51 195
2656.63 188
2656.75 176
2656.87 160
2656.99 143
2657.10 126
2657.22 113
2657.34 104
2657.46 100
2657.58 101
2657.69 105
2657.81 111
2657.93 118
2658.05 126
2658.17 133
2658.29 140
2658.40 148
2658.52 156
2658.64 165
2658.76 171
2658.88 176
2659.00 178
2659.11 178
2659.23 175
2659.35 173
2659.47 172
2659.59 173
2659.71 177
2659.82 184
2659.94 193
2660.06 203
2660.18 213
2660.30 220
2660.42 225
2660.53 228
2660.65 226
2660.77 222
2660.89 214
2661.01 205
2661.13 194
2661.24 182
2661.36 171
2661.48 161
2661.60 153
2661.72 147
2661.84 143
2661.95 139
2662.07 135
2662.19 132
2662.31 127
2662.43 123
2662.55 118
2662.66 113
2662.78 109
2662.90 105
2663.02 102
2663.14 99
2663.26 95
2663.37 90
2663.49 86
2663.61 82
2663.73 79
2663.85 77
2663.97 76
2664.08 76
2664.20 77
2664.32 77
2664.44 77
2664.56 75
2664.68 73
2664.79 71
2664.91 69
2665.03 67
2665.15 66
2665.27 65
2665.39 65
2665.51 65
2665.62 65
2665.74 64
2665.86 64
2665.98 64
2666.10 65
2666.22 67
2666.33 70
2666.45 73
2666.57 75
2666.69 75
2666.81 72
2666.93 66
2667.05 56
2667.16 43
2667.28 29
2667.40 14
2667.52 0
2667.64 0
2667.76 0
2667.87 0
2667.99 0
2668.11 0
2668.23 0
2668.35 0
2668.47 0
2668.59 11
2668.70 28
2668.82 44
2668.94 58
2669.06 68
2669.18 72
2669.30 70
2669.41 63
2669.53 52
2669.65 39
2669.77 28
2669.89 19
2670.01 14
2670.13 13
2670.24 16
2670.36 20
2670.48 24
2670.60 26
2670.72 26
2670.84 26
2670.96 24
2671.07 24
2671.19 25
2671.31 28
2671.43 31
2671.55 34
2671.67 36
2671.79 34
2671.90 31
2672.02 27
2672.14 22
2672.26 19
2672.38 18
2672.50 19
2672.62 23
2672.73 29
2672.85 37
2672.97 46
2673.09 55
2673.21 64
2673.33 72
2673.45 77
2673.56 80
2673.68 80
2673.80 78
2673.92 74
2674.04 70
2674.16 67
2674.28 65
2674.39 65
2674.51 66
2674.63 66
2674.75 65
2674.87 62
2674.99 58
2675.11 51
2675.23 43
2675.34 35
2675.46 28
2675.58 21
2675.70 16
2675.82 11
2675.94 6
2676.06 2
2676.17 0
2676.29 0
2676.41 0
2676.53 0
2676.65 0
2676.77 2
2676.89 2
2677.01 1
2677.12 0
2677.24 0
2677.36 0
2677.48 0
2677.60 6
2677.72 18
2677.84 32
2677.95 48
2678.07 65
2678.19 79
2678.31 91
2678.43 100
2678.55 105
2678.67 108
2678.79 108
2678.90 105
2679.02 101
2679.14 97
2679.26 94
2679.38 92
2679.50 91
2679.62 92
2679.74 94
2679.85 95
2679.97 96
2680.09 96
2680.21 95
2680.33 96
2680.45 99
2680.57 105
2680.69 115
2680.80 127
2680.92 141
2681.04 155
2681.16 169
2681.28 180
2681.40 188
2681.52 193
2681.64 194
2681.75 192
2681.87 187
2681.99 180
2682.11 171
2682.23 160
2682.35 149
2682.47 139
2682.59 131
2682.71 126
2682.82 124
2682.94 125
2683.06 129
2683.18 133
2683.30 138
2683.42 141
2683.54 144
2683.66 146
2683.77 149
2683.89 153
2684.01 157
2684.13 163
2684.25 168
2684.37 172
2684.49 173
2684.61 171
2684.73 167
2684.84 160
2684.96 151
2685.08 143
2685.20 136
2685.32 133
2685.44 133
2685.56 139
2685.68 150
2685.80 165
2685.91 183
2686.03 201
2686.15 217
2686.27 229
2686.39 237
2686.51 242
2686.63 244
2686.75 244
2686.87 245
2686.98 246
2687.10 248
2687.22 251
2687.34 254
2687.46 258
2687.58 261
2687.70 267
2687.82 274
2687.94 283
2688.05 294
2688.17 305
2688.29 315
2688.41 324
2688.53 330
2688.65 335
2688.77 339
2688.89 346
2689.01 356
2689.12 369
2689.24 383
2689.36 396
2689.48 406
2689.60 413
2689.72 415
2689.84 414
2689.96 412
2690.08 412
2690.20 416
2690.31 423
2690.43 433
2690.55 447
2690.67 463
2690.79 481
2690.91 500
2691.03 520
2691.15 539
2691.27 558
2691.39 574
2691.50 586
2691.62 594
2691.74 599
2691.86 600
2691.98 601
2692.10 602
2692.22 606
2692.34 615
2692.46 628
2692.58 646
2692.69 668
2692.81 691
2692.93 713
2693.05 734
2693.17 752
2693.29 770
2693.41 791
2693.53 819
2693.65 860
2693.77 916
2693.89 986
2694.00 1068
2694.12 1157
2694.24 1247
2694.36 1334
2694.48 1413
2694.60 1484
2694.72 1550
2694.84 1613
2694.96 1678
2695.08 1746
2695.20 1820
2695.31 1898
2695.43 1975
2695.55 2048
2695.67 2113
2695.79 2166
2695.91 2207
2696.03 2237
2696.15 2261
2696.27 2283
2696.39 2306
2696.51 2334
2696.62 2365
2696.74 2397
2696.86 2425
2696.98 2447
2697.10 2459
2697.22 2461
2697.34 2456
2697.46 2447
2697.58 2439
2697.70 2434
2697.82 2432
2697.93 2430
2698.05 2424
2698.17 2408
2698.29 2379
2698.41 2336
2698.53 2278
2698.65 2209
2698.77 2132
2698.89 2051
2699.01 1971
2699.13 1895
2699.25 1823
2699.36 1757
2699.48 1696
2699.60 1640
2699.72 1586
2699.84 1533
2699.96 1479
2700.08 1425
2700.20 1370
2700.32 1315
2700.44 1262
2700.56 1211
2700.68 1165
2700.80 1123
2700.91 1083
2701.03 1046
2701.15 1008
2701.27 968
2701.39 925
2701.51 878
2701.63 831
2701.75 785
2701.87 743
2701.99 708
2702.11 681
2702.23 660
2702.35 644
2702.46 629
2702.58 615
2702.70 598
2702.82 578
2702.94 557
2703.06 533
2703.18 508
2703.30 482
2703.42 456
2703.54 430
2703.66 403
2703.78 377
2703.90 351
2704.01 326
2704.13 303
2704.25 282
2704.37 265
2704.49 253
2704.61 245
2704.73 242
2704.85 243
2704.97 246
2705.09 251
2705.21 256
2705.33 261
2705.45 265
2705.57 268
2705.68 271
2705.80 274
2705.92 275
2706.04 274
2706.16 272
2706.28 267
2706.40 260
2706.52 251
2706.64 241
2706.76 229
2706.88 216
2707.00 202
2707.12 188
2707.24 172
2707.36 157
2707.48 142
2707.59 128
2707.71 116
2707.83 104
2707.95 93
2708.07 81
2708.19 68
2708.31 55
2708.43 41
2708.55 27
2708.67 15
2708.79 5
2708.91 0
2709.03 0
2709.15 0
2709.27 5
2709.39 16
2709.50 29
2709.62 42
2709.74 52
2709.86 59
2709.98 60
2710.10 57
2710.22 49
2710.34 39
2710.46 29
2710.58 21
2710.70 16
2710.82 14
2710.94 14
2711.06 15
2711.18 16
2711.30 16
2711.42 16
2711.53 17
2711.65 21
2711.77 27
2711.89 37
2712.01 49
2712.13 63
2712.25 76
2712.37 88
2712.49 99
2712.61 108
2712.73 117
2712.85 125
2712.97 132
2713.09 137
2713.21 141
2713.33 139
2713.45 133
2713.57 122
2713.69 107
2713.80 89
2713.92 70
2714.04 55
2714.16 44
2714.28 39
2714.40 40
2714.52 45
2714.64 52
2714.76 59
2714.88 63
2715.00 65
2715.12 63
2715.24 59
2715.36 55
2715.48 52
2715.60 52
2715.72 54
2715.84 59
2715.96 65
2716.08 72
2716.20 79
2716.31 86
2716.43 92
2716.55 98
2716.67 101
2716.79 102
2716.91 100
2717.03 94
2717.15 86
2717.27 76
2717.39 65
2717.51 56
2717.63 48
2717.75 43
2717.87 42
2717.99 45
2718.11 52
2718.23 64
2718.35 79
2718.47 97
2718.59 116
2718.71 134
2718.83 149
2718.95 161
2719.07 170
2719.18 177
2719.30 182
2719.42 187
2719.54 192
2719.66 198
2719.78 204
2719.90 209
2720.02 212
2720.14 213
2720.26 214
2720.38 215
2720.50 219
2720.62 225
2720.74 235
2720.86 248
2720.98 261
2721.10 274
2721.22 284
2721.34 291
2721.46 294
2721.58 293
2721.70 290
2721.82 287
2721.94 283
2722.06 280
2722.18 279
2722.30 278
2722.42 278
2722.54 279
2722.65 282
2722.77 284
2722.89 287
2723.01 289
2723.13 289
2723.25 287
2723.37 282
2723.49 275
2723.61 265
2723.73 254
2723.85 243
2723.97 232
2724.09 221
2724.21 211
2724.33 202
2724.45 195
2724.57 189
2724.69 184
2724.81 179
2724.93 175
2725.05 171
2725.17 165
2725.29 158
2725.41 147
2725.53 135
2725.65 122
2725.77 110
2725.89 99
2726.01 92
2726.13 88
2726.25 87
2726.37 87
2726.49 86
2726.61 84
2726.73 79
2726.85 72
2726.97 65
2727.09 60
2727.21 58
2727.32 59
2727.44 64
2727.56 71
2727.68 78
2727.80 86
2727.92 93
2728.04 101
2728.16 111
2728.28 124
2728.40 141
2728.52 161
2728.64 181
2728.76 199
2728.88 213
2729.00 221
2729.12 221
2729.24 216
2729.36 206
2729.48 195
2729.60 183
2729.72 172
2729.84 161
2729.96 149
2730.08 136
2730.20 123
2730.32 108
2730.44 94
2730.56 82
2730.68 71
2730.80 61
2730.92 52
2731.04 44
2731.16 37
2731.28 29
2731.40 23
2731.52 18
2731.64 14
2731.76 12
2731.88 11
2732.00 11
2732.12 10
2732.24 8
2732.36 5
2732.48 1
2732.60 0
2732.72 0
2732.84 0
2732.96 0
2733.08 0
2733.20 0
2733.32 0
2733.44 1
2733.56 5
2733.68 9
2733.80 12
2733.92 14
2734.04 15
2734.16 15
2734.28 15
2734.40 15
2734.52 14
2734.64 13
2734.76 13
2734.88 13
2735.00 15
2735.12 17
2735.24 21
2735.36 27
2735.48 35
2735.60 45
2735.72 58
2735.84 71
2735.96 85
2736.08 97
2736.20 106
2736.32 110
2736.44 108
2736.56 101
2736.68 90
2736.80 76
2736.92 61
2737.04 47
2737.16 36
2737.28 28
2737.40 25
2737.52 25
2737.64 28
2737.76 33
2737.88 38
2738.00 42
2738.12 43
2738.24 41
2738.36 37
2738.48 30
2738.60 23
2738.72 16
2738.84 10
2738.96 5
2739.08 2
2739.20 1
2739.32 1
2739.44 1
2739.56 3
2739.68 5
2739.80 8
2739.92 12
2740.04 16
2740.16 20
2740.28 23
2740.40 25
2740.52 26
2740.64 25
2740.76 22
2740.88 18
2741.00 14
2741.12 10
2741.24 6
2741.36 4
2741.48 3
2741.60 4
2741.72 7
2741.84 13
2741.96 22
2742.08 33
2742.20 45
2742.32 58
2742.44 72
2742.56 86
2742.68 101
2742.80 117
2742.92 133
2743.04 150
2743.16 165
2743.28 177
2743.40 185
2743.52 187
2743.64 183
2743.76 176
2743.88 165
2744.00 153
2744.12 141
2744.24 130
2744.36 121
2744.48 114
2744.60 107
2744.72 101
2744.84 95
2744.96 89
2745.08 83
2745.20 76
2745.32 71
2745.44 66
2745.56 63
2745.68 62
2745.80 64
2745.92 69
2746.04 77
2746.17 86
2746.29 96
2746.41 104
2746.53 110
2746.65 113
2746.77 114
2746.89 113
2747.01 113
2747.13 113
2747.25 116
2747.37 119
2747.49 124
2747.61 128
2747.73 130
2747.85 130
2747.97 129
2748.09 125
2748.21 119
2748.33 112
2748.45 105
2748.57 98
2748.69 92
2748.81 89
2748.93 89
2749.05 94
2749.17 102
2749.29 112
2749.41 122
2749.53 130
2749.65 135
2749.77 136
2749.89 133
2750.01 128
2750.13 123
2750.25 119
2750.37 116
2750.49 115
2750.61 116
2750.73 117
2750.86 118
2750.98 118
2751.10 118
2751.22 120
2751.34 123
2751.46 127
2751.58 133
2751.70 140
2751.82 147
2751.94 153
2752.06 158
2752.18 160
2752.30 160
2752.42 157
2752.54 152
2752.66 146
2752.78 138
2752.90 131
2753.02 125
2753.14 119
2753.26 113
2753.38 107
2753.50 99
2753.62 91
2753.74 81
2753.86 73
2753.98 66
2754.10 64
2754.23 67
2754.35 75
2754.47 87
2754.59 102
2754.71 118
2754.83 133
2754.95 144
2755.07 150
2755.19 151
2755.31 147
2755.43 138
2755.55 126
2755.67 112
2755.79 99
2755.91 89
2756.03 82
2756.15 80
2756.27 82
2756.39 86
2756.51 91
2756.63 96
2756.75 101
2756.87 105
2756.99 109
2757.12 114
2757.24 119
2757.36 123
2757.48 127
2757.60 129
2757.72 128
2757.84 125
2757.96 119
2758.08 110
2758.20 99
2758.32 87
2758.44 76
2758.56 66
2758.68 57
2758.80 50
2758.92 45
2759.04 41
2759.16 39
2759.28 37
2759.40 36
2759.52 34
2759.64 32
2759.77 29
2759.89 26
2760.01 21
2760.13 14
2760.25 8
2760.37 1
2760.49 0
2760.61 0
2760.73 0
2760.85 0
2760.97 0
2761.09 0
2761.21 0
2761.33 2
2761.45 4
2761.57 5
2761.69 6
2761.81 5
2761.94 5
2762.06 5
2762.18 4
2762.30 4
2762.42 4
2762.54 6
2762.66 10
2762.78 17
2762.90 26
2763.02 37
2763.14 48
2763.26 58
2763.38 66
2763.50 72
2763.62 76
2763.74 78
2763.86 79
2763.98 80
2764.11 80
2764.23 81
2764.35 81
2764.47 82
2764.59 82
2764.71 82
2764.83 81
2764.95 81
2765.07 79
2765.19 76
2765.31 72
2765.43 67
2765.55 63
2765.67 60
2765.79 59
2765.91 63
2766.04 73
2766.16 87
2766.28 106
2766.40 127
2766.52 149
2766.64 170
2766.76 187
2766.88 201
2767.00 211
2767.12 217
2767.24 222
2767.36 228
2767.48 235
2767.60 246
2767.72 262
2767.85 284
2767.97 312
2768.09 344
2768.21 377
2768.33 408
2768.45 434
2768.57 453
2768.69 464
2768.81 467
2768.93 463
2769.05 455
2769.17 445
2769.29 435
2769.41 426
2769.54 420
2769.66 418
2769.78 419
2769.90 422
2770.02 427
2770.14 432
2770.26 436
2770.38 438
2770.50 436
2770.62 430
2770.74 418
2770.86 401
2770.98 380
2771.10 356
2771.23 331
2771.35 308
2771.47 287
2771.59 269
2771.71 256
2771.83 245
2771.95 236
2772.07 226
2772.19 215
2772.31 202
2772.43 188
2772.55 174
2772.67 162
2772.80 153
2772.92 149
2773.04 148
2773.16 150
2773.28 153
2773.40 155
2773.52 153
2773.64 148
2773.76 140
2773.88 130
2774.00 121
2774.12 115
2774.25 114
2774.37 118
2774.49 126
2774.61 136
2774.73 147
2774.85 156
2774.97 161
2775.09 162
2775.21 159
2775.33 152
2775.45 144
2775.57 134
2775.70 124
2775.82 115
2775.94 106
2776.06 98
2776.18 91
2776.30 85
2776.42 79
2776.54 73
2776.66 69
2776.78 68
2776.90 71
2777.02 78
2777.15 90
2777.27 106
2777.39 124
2777.51 141
2777.63 157
2777.75 169
2777.87 177
2777.99 179
2778.11 176
2778.23 168
2778.35 155
2778.48 138
2778.60 119
2778.72 100
2778.84 82
2778.96 67
2779.08 55
2779.20 46
2779.32 39
2779.44 35
2779.56 32
2779.68 30
2779.81 30
2779.93 32
2780.05 37
2780.17 44
2780.29 53
2780.41 63
2780.53 74
2780.65 83
2780.77 90
2780.89 94
2781.02 95
2781.14 93
2781.26 89
2781.38 84
2781.50 79
2781.62 74
2781.74 72
2781.86 73
2781.98 75
2782.10 80
2782.23 85
2782.35 90
2782.47 93
2782.59 95
2782.71 93
2782.83 90
2782.95 86
2783.07 82
2783.19 80
2783.31 82
2783.44 88
2783.56 97
2783.68 110
2783.80 124
2783.92 139
2784.04 151
2784.16 160
2784.28 164
2784.40 165
2784.52 161
2784.65 156
2784.77 149
2784.89 141
2785.01 133
2785.13 125
2785.25 116
2785.37 106
2785.49 94
2785.61 82
2785.73 70
2785.86 58
2785.98 46
2786.10 35
2786.22 25
2786.34 16
2786.46 7
2786.58 0
2786.70 0
2786.82 0
2786.95 0
2787.07 0
2787.19 8
2787.31 19
2787.43 31
2787.55 43
2787.67 54
2787.79 66
2787.91 78
2788.04 90
2788.16 104
2788.28 117
2788.40 131
2788.52 141
2788.64 149
2788.76 151
2788.88 149
2789.00 142
2789.13 132
2789.25 120
2789.37 108
2789.49 97
2789.61 86
2789.73 77
2789.85 68
2789.97 59
2790.10 52
2790.22 46
2790.34 43
2790.46 45
2790.58 50
2790.70 60
2790.82 72
2790.94 86
2791.06 98
2791.19 108
2791.31 113
2791.43 115
2791.55 112
2791.67 106
2791.79 96
2791.91 85
2792.03 74
2792.16 64
2792.28 55
2792.40 48
2792.52 43
2792.64 39
2792.76 37
2792.88 36
2793.00 37
2793.13 38
2793.25 41
2793.37 45
2793.49 47
2793.61 48
2793.73 47
2793.85 44
2793.97 39
2794.10 34
2794.22 32
2794.34 33
2794.46 37
2794.58 45
2794.70 53
2794.82 60
2794.94 63
2795.07 63
2795.19 58
2795.31 49
2795.43 40
2795.55 30
2795.67 22
2795.79 16
2795.91 13
2796.04 12
2796.16 13
2796.28 14
2796.40 16
2796.52 17
2796.64 17
2796.76 15
2796.88 12
2797.01 8
2797.13 3
2797.25 0
2797.37 0
2797.49 0
2797.61 0
2797.73 0
2797.86 0
2797.98 0
2798.10 0
2798.22 0
2798.34 4
2798.46 10
2798.58 15
2798.70 19
2798.83 22
2798.95 22
2799.07 21
2799.19 20
2799.31 19
2799.43 20
2799.55 21
2799.68 21
2799.80 20
2799.92 18
2800.04 14
2800.16 9
2800.28 5
2800.40 2
2800.53 2
2800.65 5
2800.77 10
2800.89 15
2801.01 22
2801.13 27
2801.25 31
2801.38 34
2801.50 35
2801.62 36
2801.74 36
2801.86 36
2801.98 36
2802.10 36
2802.22 37
2802.35 38
2802.47 40
2802.59 43
2802.71 47
2802.83 53
2802.95 60
2803.08 68
2803.20 76
2803.32 84
2803.44 91
2803.56 96
2803.68 100
2803.80 103
2803.93 107
2804.05 113
2804.17 120
2804.29 130
2804.41 141
2804.53 152
2804.65 161
2804.78 167
2804.90 167
2805.02 161
2805.14 149
2805.26 134
2805.38 117
2805.50 100
2805.63 85
2805.75 74
2805.87 66
2805.99 63
2806.11 62
2806.23 64
2806.36 67
2806.48 71
2806.60 75
2806.72 79
2806.84 84
2806.96 90
2807.08 97
2807.21 106
2807.33 116
2807.45 128
2807.57 140
2807.69 152
2807.81 163
2807.94 170
2808.06 173
2808.18 172
2808.30 166
2808.42 158
2808.54 147
2808.66 137
2808.79 127
2808.91 118
2809.03 112
2809.15 109
2809.27 108
2809.39 111
2809.52 118
2809.64 127
2809.76 138
2809.88 150
2810.00 161
2810.12 172
2810.25 180
2810.37 185
2810.49 189
2810.61 191
2810.73 193
2810.85 193
2810.97 193
2811.10 190
2811.22 185
2811.34 178
2811.46 168
2811.58 157
2811.70 145
2811.83 135
2811.95 130
2812.07 129
2812.19 133
2812.31 141
2812.43 150
2812.56 160
2812.68 167
2812.80 170
2812.92 169
2813.04 163
2813.16 155
2813.29 145
2813.41 136
2813.53 129
2813.65 124
2813.77 120
2813.89 116
2814.02 113
2814.14 107
2814.26 98
2814.38 88
2814.50 76
2814.62 64
2814.75 53
2814.87 45
2814.99 40
2815.11 41
2815.23 47
2815.35 57
2815.48 70
2815.60 86
2815.72 103
2815.84 119
2815.96 134
2816.08 146
2816.21 155
2816.33 160
2816.45 162
2816.57 161
2816.69 159
2816.82 156
2816.94 155
2817.06 157
2817.18 161
2817.30 168
2817.42 176
2817.55 185
2817.67 192
2817.79 194
2817.91 192
2818.03 184
2818.15 171
2818.28 154
2818.40 135
2818.52 118
2818.64 104
2818.76 93
2818.89 88
2819.01 88
2819.13 90
2819.25 95
2819.37 99
2819.49 102
2819.62 102
2819.74 98
2819.86 92
2819.98 84
2820.10 76
2820.23 70
2820.35 66
2820.47 66
2820.59 70
2820.71 75
2820.83 81
2820.96 87
2821.08 92
2821.20 95
2821.32 96
2821.44 95
2821.57 90
2821.69 82
2821.81 70
2821.93 54
2822.05 37
2822.17 18
2822.30 2
2822.42 0
2822.54 0
2822.66 0
2822.78 0
2822.91 0
2823.03 0
2823.15 0
2823.27 0
2823.39 4
2823.52 14
2823.64 25
2823.76 37
2823.88 50
2824.00 63
2824.12 74
2824.25 83
2824.37 88
2824.49 89
2824.61 86
2824.73 80
2824.86 72
2824.98 63
2825.10 53
2825.22 44
2825.34 38
2825.47 34
2825.59 34
2825.71 37
2825.83 45
2825.95 57
2826.08 72
2826.20 87
2826.32 102
2826.44 115
2826.56 124
2826.69 129
2826.81 129
2826.93 126
2827.05 120
2827.17 112
2827.30 101
2827.42 90
2827.54 80
2827.66 71
2827.78 65
2827.91 63
2828.03 65
2828.15 72
2828.27 83
2828.39 97
2828.51 113
2828.64 131
2828.76 147
2828.88 162
2829.00 173
2829.12 180
2829.25 183
2829.37 181
2829.49 175
2829.61 166
2829.74 155
2829.86 142
2829.98 129
2830.10 116
2830.22 105
2830.35 95
2830.47 87
2830.59 81
2830.71 77
2830.83 74
2830.96 71
2831.08 69
2831.20 67
2831.32 65
2831.44 64
2831.57 63
2831.69 64
2831.81 65
2831.93 68
2832.05 70
2832.18 73
2832.30 75
2832.42 77
2832.54 77
2832.66 77
2832.79 76
2832.91 74
2833.03 73
2833.15 72
2833.27 74
2833.40 79
2833.52 88
2833.64 101
2833.76 116
2833.89 133
2834.01 150
2834.13 165
2834.25 176
2834.37 183
2834.50 184
2834.62 181
2834.74 173
2834.86 163
2834.98 150
2835.11 136
2835.23 122
2835.35 109
2835.47 99
2835.60 91
2835.72 85
2835.84 80
2835.96 75
2836.08 70
2836.21 63
2836.33 56
2836.45 47
2836.57 39
2836.69 32
2836.82 25
2836.94 20
2837.06 16
2837.18 12
2837.31 8
2837.43 4
2837.55 1
2837.67 0
2837.79 0
2837.92 0
2838.04 0
2838.16 0
2838.28 0
2838.41 0
2838.53 0
2838.65 0
2838.77 0
2838.89 0
2839.02 8
2839.14 20
2839.26 34
2839.38 49
2839.51 64
2839.63 76
2839.75 85
2839.87 90
2839.99 92
2840.12 92
2840.24 91
2840.36 89
2840.48 86
2840.61 84
2840.73 81
2840.85 76
2840.97 71
2841.09 63
2841.22 55
2841.34 47
2841.46 41
2841.58 36
2841.71 32
2841.83 31
2841.95 30
2842.07 30
2842.20 30
2842.32 29
2842.44 29
2842.56 28
2842.68 28
2842.81 29
2842.93 32
2843.05 36
2843.17 42
2843.30 50
2843.42 59
2843.54 71
2843.66 83
2843.79 94
2843.91 105
2844.03 112
2844.15 117
2844.27 118
2844.40 116
2844.52 111
2844.64 106
2844.76 101
2844.89 97
2845.01 94
2845.13 93
2845.25 93
2845.38 95
2845.50 97
2845.62 100
2845.74 102
2845.87 103
2845.99 103
2846.11 99
2846.23 93
2846.35 84
2846.48 74
2846.60 63
2846.72 54
2846.84 47
2846.97 43
2847.09 43
2847.21 44
2847.33 47
2847.46 49
2847.58 51
2847.70 52
2847.82 51
2847.95 49
2848.07 46
2848.19 45
2848.31 45
2848.44 47
2848.56 50
2848.68 55
2848.80 61
2848.93 66
2849.05 71
2849.17 75
2849.29 77
2849.41 77
2849.54 76
2849.66 73
2849.78 69
2849.90 65
2850.03 62
2850.15 60
2850.27 60
2850.39 63
2850.52 68
2850.64 76
2850.76 85
2850.88 94
2851.01 103
2851.13 112
2851.25 119
2851.37 124
2851.50 126
2851.62 126
2851.74 124
2851.86 119
2851.99 112
2852.11 106
2852.23 100
2852.35 96
2852.48 92
2852.60 90
2852.72 88
2852.84 85
2852.97 83
2853.09 80
2853.21 77
2853.33 75
2853.46 73
2853.58 71
2853.70 68
2853.82 64
2853.95 59
2854.07 53
2854.19 46
2854.31 40
2854.44 35
2854.56 32
2854.68 31
2854.81 31
2854.93 34
2855.05 37
2855.17 42
2855.30 48
2855.42 56
2855.54 66
2855.66 78
2855.79 91
2855.91 105
2856.03 117
2856.15 127
2856.28 134
2856.40 139
2856.52 141
2856.64 141
2856.77 140
2856.89 139
2857.01 139
2857.13 139
2857.26 141
2857.38 144
2857.50 147
2857.62 152
2857.75 156
2857.87 160
2857.99 162
2858.12 164
2858.24 164
2858.36 162
2858.48 159
2858.61 155
2858.73 151
2858.85 148
2858.97 146
2859.10 145
2859.22 144
2859.34 144
2859.46 144
2859.59 143
2859.71 140
2859.83 137
2859.96 134
2860.08 133
2860.20 133
2860.32 134
2860.45 136
2860.57 138
2860.69 139
2860.81 137
2860.94 132
2861.06 125
2861.18 118
2861.30 111
2861.43 107
2861.55 106
2861.67 108
2861.80 113
2861.92 118
2862.04 122
2862.16 125
2862.29 126
2862.41 126
2862.53 124
2862.65 123
2862.78 122
2862.90 122
2863.02 122
2863.15 121
2863.27 121
2863.39 119
2863.51 117
2863.64 114
2863.76 111
2863.88 108
2864.00 103
2864.13 98
2864.25 93
2864.37 88
2864.50 84
2864.62 83
2864.74 86
2864.86 92
2864.99 100
2865.11 109
2865.23 118
2865.36 124
2865.48 127
2865.60 126
2865.72 122
2865.85 117
2865.97 110
2866.09 104
2866.21 100
2866.34 97
2866.46 97
2866.58 100
2866.71 104
2866.83 110
2866.95 117
2867.07 124
2867.20 130
2867.32 136
2867.44 139
2867.57 141
2867.69 142
2867.81 141
2867.93 140
2868.06 137
2868.18 135
2868.30 131
2868.43 125
2868.55 116
2868.67 105
2868.79 91
2868.92 76
2869.04 62
2869.16 51
2869.29 46
2869.41 46
2869.53 53
2869.65 63
2869.78 76
2869.90 87
2870.02 96
2870.15 99
2870.27 98
2870.39 92
2870.51 84
2870.64 75
2870.76 69
2870.88 66
2871.01 68
2871.13 75
2871.25 86
2871.37 99
2871.50 112
2871.62 125
2871.74 135
2871.87 143
2871.99 149
2872.11 154
2872.24 161
2872.36 172
2872.48 185
2872.60 203
2872.73 223
2872.85 244
2872.97 265
2873.10 284
2873.22 299
2873.34 312
2873.46 321
2873.59 326
2873.71 330
2873.83 330
2873.96 329
2874.08 326
2874.20 320
2874.33 313
2874.45 303
2874.57 292
2874.69 280
2874.82 268
2874.94 257
2875.06 247
2875.19 238
2875.31 230
2875.43 222
2875.56 213
2875.68 204
2875.80 194
2875.92 184
2876.05 178
2876.17 175
2876.29 176
2876.42 183
2876.54 195
2876.66 210
2876.79 226
2876.91 242
2877.03 254
2877.15 262
2877.28 265
2877.40 263
2877.52 255
2877.65 243
2877.77 228
2877.89 212
2878.02 196
2878.14 183
2878.26 173
2878.39 167
2878.51 166
2878.63 168
2878.75 173
2878.88 178
2879.00 183
2879.12 186
2879.25 187
2879.37 185
2879.49 182
2879.62 178
2879.74 173
2879.86 169
2879.99 165
2880.11 162
2880.23 157
2880.35 151
2880.48 142
2880.60 129
2880.72 114
2880.85 97
2880.97 82
2881.09 69
2881.22 61
2881.34 59
2881.46 62
2881.59 71
2881.71 84
2881.83 98
2881.96 111
2882.08 122
2882.20 130
2882.33 135
2882.45 136
2882.57 135
2882.69 133
2882.82 131
2882.94 128
2883.06 127
2883.19 127
2883.31 128
2883.43 131
2883.56 134
2883.68 136
2883.80 136
2883.93 132
2884.05 125
2884.17 114
2884.30 102
2884.42 89
2884.54 81
2884.67 77
2884.79 80
2884.91 89
2885.04 101
2885.16 116
2885.28 129
2885.40 140
2885.53 146
2885.65 149
2885.77 148
2885.90 145
2886.02 141
2886.14 139
2886.27 137
2886.39 136
2886.51 137
2886.64 138
2886.76 138
2886.88 139
2887.01 139
2887.13 138
2887.25 137
2887.38 134
2887.50 130
2887.62 124
2887.75 117
2887.87 108
2887.99 98
2888.12 87
2888.24 77
2888.36 70
2888.49 65
2888.61 65
2888.73 69
2888.86 78
2888.98 92
2889.10 108
2889.23 126
2889.35 143
2889.47 157
2889.60 166
2889.72 168
2889.84 164
2889.97 154
2890.09 139
2890.21 123
2890.34 105
2890.46 88
2890.58 72
2890.71 57
2890.83 44
2890.95 33
2891.08 24
2891.20 16
2891.32 10
2891.45 6
2891.57 2
2891.69 0
2891.82 0
2891.94 0
2892.06 0
2892.19 0
2892.31 0
2892.43 0
2892.56 0
2892.68 4
2892.80 13
2892.93 24
2893.05 34
2893.17 46
2893.30 56
2893.42 66
2893.54 74
2893.67 80
2893.79 82
2893.91 81
2894.04 78
2894.16 74
2894.28 70
2894.41 68
2894.53 67
2894.65 67
2894.78 69
2894.90 72
2895.02 75
2895.15 78
2895.27 82
2895.39 86
2895.52 90
2895.64 96
2895.76 105
2895.89 115
2896.01 128
2896.13 141
2896.26 155
2896.38 167
2896.50 177
2896.63 183
2896.75 186
2896.88 186
2897.00 184
2897.12 180
2897.25 177
2897.37 173
2897.49 171
2897.62 171
2897.74 172
2897.86 174
2897.99 179
2898.11 184
2898.23 188
2898.36 192
2898.48 193
2898.60 192
2898.73 187
2898.85 180
2898.97 172
2899.10 166
2899.22 161
2899.34 161
2899.47 164
2899.59 170
2899.72 178
2899.84 186
2899.96 193
2900.09 200
2900.21 205
2900.33 211
2900.46 218
2900.58 228
2900.70 239
2900.83 252
2900.95 264
2901.07 277
2901.20 288
2901.32 298
2901.45 306
2901.57 313
2901.69 318
2901.82 321
2901.94 321
2902.06 319
2902.19 313
2902.31 306
2902.43 299
2902.56 293
2902.68 290
2902.80 288
2902.93 289
2903.05 291
2903.18 292
2903.30 292
2903.42 290
2903.55 288
2903.67 286
2903.79 287
2903.92 291
2904.04 298
2904.16 306
2904.29 314
2904.41 319
2904.53 318
2904.66 312
2904.78 299
2904.91 283
2905.03 264
2905.15 246
2905.28 230
2905.40 219
2905.52 212
2905.65 211
2905.77 214
2905.89 221
2906.02 232
2906.14 243
2906.27 254
2906.39 264
2906.51 270
2906.64 273
2906.76 271
2906.88 267
2907.01 260
2907.13 252
2907.26 245
2907.38 237
2907.50 230
2907.63 224
2907.75 217
2907.87 209
2908.00 201
2908.12 192
2908.24 183
2908.37 174
2908.49 167
2908.62 161
2908.74 157
2908.86 154
2908.99 153
2909.11 153
2909.23 155
2909.36 159
2909.48 165
2909.61 175
2909.73 186
2909.85 199
2909.98 211
2910.10 221
2910.22 228
2910.35 231
2910.47 231
2910.60 228
2910.72 224
2910.84 220
2910.97 217
2911.09 215
2911.21 215
2911.34 216
2911.46 218
2911.59 221
2911.71 223
2911.83 224
2911.96 223
2912.08 221
2912.20 218
2912.33 213
2912.45 207
2912.58 200
2912.70 194
2912.82 188
2912.95 183
2913.07 180
2913.20 178
2913.32 177
2913.44 177
2913.57 178
2913.69 178
2913.81 178
2913.94 176
2914.06 172
2914.19 166
2914.31 158
2914.43 147
2914.56 135
2914.68 121
2914.80 106
2914.93 91
2915.05 78
2915.18 66
2915.30 59
2915.42 56
2915.55 60
2915.67 69
2915.80 82
2915.92 99
2916.04 115
2916.17 130
2916.29 141
2916.42 149
2916.54 154
2916.66 155
2916.79 155
2916.91 153
2917.03 150
2917.16 147
2917.28 144
2917.41 141
2917.53 138
2917.65 136
2917.78 134
2917.90 134
2918.03 134
2918.15 136
2918.27 139
2918.40 143
2918.52 147
2918.65 152
2918.77 157
2918.89 164
2919.02 173
2919.14 185
2919.26 202
2919.39 223
2919.51 247
2919.64 274
2919.76 299
2919.88 323
2920.01 342
2920.13 355
2920.26 363
2920.38 366
2920.50 365
2920.63 361
2920.75 355
2920.88 348
2921.00 341
2921.12 336
2921.25 334
2921.37 335
2921.50 339
2921.62 345
2921.74 350
2921.87 356
2921.99 360
2922.12 364
2922.24 369
2922.36 377
2922.49 387
2922.61 400
2922.74 414
2922.86 427
2922.98 435
2923.11 438
2923.23 435
2923.36 424
2923.48 409
2923.60 390
2923.73 370
2923.85 351
2923.98 334
2924.10 320
2924.22 309
2924.35 300
2924.47 292
2924.60 286
2924.72 281
2924.84 276
2924.97 273
2925.09 271
2925.22 271
2925.34 272
2925.47 274
2925.59 275
2925.71 276
2925.84 273
2925.96 268
2926.09 261
2926.21 252
2926.33 243
2926.46 235
2926.58 229
2926.71 228
2926.83 231
2926.95 237
2927.08 244
2927.20 252
2927.33 258
2927.45 260
2927.57 259
2927.70 256
2927.82 250
2927.95 245
2928.07 240
2928.20 236
2928.32 231
2928.44 224
2928.57 215
2928.69 204
2928.82 190
2928.94 177
2929.06 166
2929.19 159
2929.31 157
2929.44 158
2929.56 162
2929.68 167
2929.81 172
2929.93 176
2930.06 179
2930.18 182
2930.31 187
2930.43 194
2930.55 201
2930.68 209
2930.80 216
2930.93 221
2931.05 223
2931.18 225
2931.30 226
2931.42 227
2931.55 227
2931.67 226
2931.80 222
2931.92 214
2932.04 203
2932.17 190
2932.29 178
2932.42 169
2932.54 164
2932.67 165
2932.79 170
2932.91 178
2933.04 187
2933.16 196
2933.29 203
2933.41 211
2933.54 220
2933.66 231
2933.78 245
2933.91 263
2934.03 284
2934.16 307
2934.28 330
2934.40 353
2934.53 375
2934.65 396
2934.78 416
2934.90 435
2935.03 453
2935.15 469
2935.27 483
2935.40 494
2935.52 503
2935.65 508
2935.77 512
2935.90 516
2936.02 523
2936.14 533
2936.27 550
2936.39 574
2936.52 604
2936.64 641
2936.77 683
2936.89 729
2937.01 779
2937.14 830
2937.26 878
2937.39 922
2937.51 957
2937.64 981
2937.76 993
2937.89 993
2938.01 986
2938.13 974
2938.26 963
2938.38 957
2938.51 958
2938.63 966
2938.76 982
2938.88 1002
2939.00 1025
2939.13 1046
2939.25 1065
2939.38 1080
2939.50 1089
2939.63 1094
2939.75 1093
2939.87 1088
2940.00 1078
2940.12 1065
2940.25 1047
2940.37 1025
2940.50 998
2940.62 966
2940.75 932
2940.87 894
2940.99 854
2941.12 813
2941.24 771
2941.37 730
2941.49 691
2941.62 653
2941.74 618
2941.87 586
2941.99 559
2942.11 535
2942.24 515
2942.36 499
2942.49 484
2942.61 471
2942.74 456
2942.86 439
2942.99 419
2943.11 398
2943.23 375
2943.36 353
2943.48 333
2943.61 318
2943.73 307
2943.86 301
2943.98 300
2944.11 304
2944.23 310
2944.35 316
2944.48 322
2944.60 326
2944.73 327
2944.85 324
2944.98 317
2945.10 307
2945.23 293
2945.35 277
2945.47 260
2945.60 242
2945.72 224
2945.85 208
2945.97 195
2946.10 185
2946.22 176
2946.35 170
2946.47 164
2946.59 159
2946.72 154
2946.84 151
2946.97 149
2947.09 150
2947.22 154
2947.34 161
2947.47 171
2947.59 182
2947.72 194
2947.84 205
2947.96 215
2948.09 222
2948.21 227
2948.34 226
2948.46 219
2948.59 206
2948.71 187
2948.84 163
2948.96 136
2949.09 109
2949.21 86
2949.33 66
2949.46 50
2949.58 37
2949.71 26
2949.83 14
2949.96 2
2950.08 0
2950.21 0
2950.33 0
2950.46 0
2950.58 0
2950.71 0
2950.83 0
2950.95 0
2951.08 19
2951.20 39
2951.33 57
2951.45 72
2951.58 84
2951.70 93
2951.83 98
2951.95 102
2952.08 106
2952.20 111
2952.33 120
2952.45 132
2952.57 146
2952.70 161
2952.82 173
2952.95 181
2953.07 183
2953.20 179
2953.32 170
2953.45 159
2953.57 146
2953.70 134
2953.82 123
2953.95 112
2954.07 101
2954.20 91
2954.32 83
2954.44 76
2954.57 73
2954.69 73
2954.82 78
2954.94 84
2955.07 92
2955.19 98
2955.32 103
2955.44 106
2955.57 109
2955.69 112
2955.82 115
2955.94 119
2956.07 123
2956.19 126
2956.32 128
2956.44 129
2956.56 131
2956.69 135
2956.81 142
2956.94 152
2957.06 162
2957.19 173
2957.31 180
2957.44 184
2957.56 182
2957.69 175
2957.81 165
2957.94 155
2958.06 147
2958.19 142
2958.31 142
2958.44 148
2958.56 157
2958.69 169
2958.81 181
2958.93 192
2959.06 201
2959.18 207
2959.31 210
2959.43 211
2959.56 209
2959.68 205
2959.81 202
2959.93 200
2960.06 200
2960.18 203
2960.31 209
2960.43 218
2960.56 229
2960.68 239
2960.81 250
2960.93 258
2961.06 263
2961.18 266
2961.31 266
2961.43 262
2961.56 256
2961.68 247
2961.81 236
2961.93 223
2962.06 208
2962.18 193
2962.30 178
2962.43 166
2962.55 156
2962.68 149
2962.80 145
2962.93 142
2963.05 139
2963.18 135
2963.30 129
2963.43 122
2963.55 115
2963.68 109
2963.80 106
2963.93 105
2964.05 106
2964.18 108
2964.30 109
2964.43 107
2964.55 104
2964.68 99
2964.80 93
2964.93 88
2965.05 85
2965.18 84
2965.30 83
2965.43 84
2965.55 84
2965.68 83
2965.80 81
2965.93 78
2966.05 73
2966.18 68
2966.30 62
2966.43 56
2966.55 51
2966.68 48
2966.80 47
2966.93 49
2967.05 54
2967.18 61
2967.30 68
2967.43 74
2967.55 77
2967.68 77
2967.80 75
2967.93 71
2968.05 68
2968.18 65
2968.30 65
2968.43 69
2968.55 74
2968.68 81
2968.80 88
2968.93 93
2969.05 97
2969.18 98
2969.30 97
2969.43 95
2969.55 92
2969.68 90
2969.80 89
2969.93 88
2970.05 89
2970.18 90
2970.30 92
2970.43 94
2970.55 96
2970.68 99
2970.80 102
2970.93 104
2971.05 105
2971.18 104
2971.30 102
2971.43 98
2971.55 93
2971.68 88
2971.80 83
2971.93 78
2972.05 72
2972.18 66
2972.30 60
2972.43 52
2972.55 44
2972.68 35
2972.80 27
2972.93 20
2973.05 14
2973.18 11
2973.30 9
2973.43 9
2973.55 11
2973.68 13
2973.80 18
2973.93 23
2974.05 31
2974.18 41
2974.30 52
2974.43 64
2974.55 76
2974.68 86
2974.80 93
2974.93 96
2975.05 96
2975.18 94
2975.30 89
2975.43 84
2975.55 79
2975.68 76
2975.80 75
2975.93 74
2976.05 74
2976.18 73
2976.30 73
2976.43 72
2976.55 71
2976.68 72
2976.80 75
2976.93 79
2977.06 84
2977.18 87
2977.31 87
2977.43 83
2977.56 75
2977.68 66
2977.81 55
2977.93 47
2978.06 42
2978.18 42
2978.31 46
2978.43 54
2978.56 65
2978.68 77
2978.81 90
2978.93 102
2979.06 113
2979.18 123
2979.31 131
2979.43 138
2979.56 141
2979.68 143
2979.81 141
2979.93 137
2980.06 130
2980.19 121
2980.31 112
2980.44 102
2980.56 92
2980.69 82
2980.81 72
2980.94 61
2981.06 51
2981.19 40
2981.31 29
2981.44 17
2981.56 6
2981.69 0
2981.81 0
2981.94 0
2982.06 0
2982.19 0
2982.31 7
2982.44 30
2982.56 59
2982.69 92
2982.82 126
2982.94 156
2983.07 181
2983.19 197
2983.32 205
2983.44 207
2983.57 202
2983.69 195
2983.82 185
2983.94 175
2984.07 166
2984.19 158
2984.32 151
2984.44 147
2984.57 146
2984.69 147
2984.82 149
2984.95 151
2985.07 151
2985.20 149
2985.32 144
2985.45 135
2985.57 126
2985.70 116
2985.82 108
2985.95 103
2986.07 101
2986.20 101
2986.32 102
2986.45 103
2986.57 103
2986.70 102
2986.83 100
2986.95 98
2987.08 96
2987.20 93
2987.33 90
2987.45 84
2987.58 76
2987.70 63
2987.83 46
2987.95 26
2988.08 5
2988.20 0
2988.33 0
2988.46 0
2988.58 0
2988.71 0
2988.83 0
2988.96 0
2989.08 2
2989.21 14
2989.33 23
2989.46 31
2989.58 38
2989.71 42
2989.84 46
2989.96 49
2990.09 50
2990.21 49
2990.34 47
2990.46 44
2990.59 41
2990.71 36
2990.84 31
2990.96 26
2991.09 22
2991.21 20
2991.34 20
2991.47 22
2991.59 26
2991.72 31
2991.84 36
2991.97 40
2992.09 42
2992.22 43
2992.34 44
2992.47 46
2992.60 50
2992.72 55
2992.85 62
2992.97 67
2993.10 70
2993.22 69
2993.35 63
2993.47 53
2993.60 39
2993.72 25
2993.85 10
2993.98 0
2994.10 0
2994.23 0
2994.35 0
2994.48 0
2994.60 0
2994.73 0
2994.85 0
2994.98 0
2995.11 9
2995.23 19
2995.36 30
2995.48 40
2995.61 50
2995.73 60
2995.86 71
2995.98 83
2996.11 96
2996.24 110
2996.36 124
2996.49 138
2996.61 151
2996.74 162
2996.86 171
2996.99 175
2997.11 175
2997.24 168
2997.37 156
2997.49 140
2997.62 121
2997.74 104
2997.87 91
2997.99 83
2998.12 81
2998.24 85
2998.37 93
2998.50 102
2998.62 109
2998.75 114
2998.87 117
2999.00 118
2999.12 119
2999.25 121
2999.38 124
2999.50 129
2999.63 134
2999.75 139
2999.88 142
3000.00 142
3000.13 140
3000.25 137
3000.38 133
3000.51 129
3000.63 125
3000.76 123
3000.88 121
3001.01 121
3001.13 121
3001.26 121
3001.39 121
3001.51 121
3001.64 121
3001.76 121
3001.89 120
3002.01 118
3002.14 115
3002.27 110
3002.39 103
3002.52 96
3002.64 90
3002.77 84
3002.89 80
3003.02 79
3003.15 80
3003.27 85
3003.40 91
3003.52 99
3003.65 108
3003.77 118
3003.90 128
3004.03 136
3004.15 143
3004.28 149
3004.40 154
3004.53 157
3004.65 158
3004.78 155
3004.91 149
3005.03 139
3005.16 125
3005.28 107
3005.41 88
3005.53 69
3005.66 53
3005.79 41
3005.91 34
3006.04 31
3006.16 31
3006.29 33
3006.41 36
3006.54 38
3006.67 39
3006.79 39
3006.92 39
3007.04 38
3007.17 36
3007.29 32
3007.42 28
3007.55 22
3007.67 15
3007.80 8
3007.92 1
3008.05 0
3008.18 0
3008.30 0
3008.43 0
3008.55 0
3008.68 0
3008.80 6
3008.93 16
3009.06 28
3009.18 39
3009.31 47
3009.43 51
3009.56 50
3009.69 45
3009.81 36
3009.94 26
3010.06 16
3010.19 7
3010.31 0
3010.44 0
3010.57 0
3010.69 0
3010.82 0
3010.94 0
3011.07 0
3011.20 0
3011.32 0
3011.45 3
3011.57 11
3011.70 18
3011.82 23
3011.95 27
3012.08 28
3012.20 28
3012.33 26
3012.45 24
3012.58 21
3012.71 18
3012.83 15
3012.96 13
3013.08 13
3013.21 16
3013.34 23
3013.46 33
3013.59 46
3013.71 61
3013.84 76
3013.97 90
3014.09 100
3014.22 107
3014.34 111
3014.47 113
3014.60 114
3014.72 117
3014.85 123
3014.97 131
3015.10 139
3015.22 148
3015.35 153
3015.48 156
3015.60 154
3015.73 148
3015.85 139
3015.98 129
3016.11 118
3016.23 107
3016.36 99
3016.48 92
3016.61 88
3016.74 85
3016.86 82
3016.99 79
3017.11 75
3017.24 70
3017.37 65
3017.49 59
3017.62 54
3017.74 49
3017.87 46
3018.00 44
3018.12 41
3018.25 39
3018.37 36
3018.50 34
3018.63 32
3018.75 31
3018.88 32
3019.00 35
3019.13 40
3019.26 48
3019.38 57
3019.51 67
3019.64 78
3019.76 89
3019.89 99
3020.01 108
3020.14 117
3020.27 125
3020.39 133
3020.52 138
3020.64 142
3020.77 143
3020.90 141
3021.02 138
3021.15 134
3021.27 131
3021.40 130
3021.53 133
3021.65 140
3021.78 150
3021.90 164
3022.03 180
3022.16 197
3022.28 213
3022.41 227
3022.53 237
3022.66 244
3022.79 246
3022.91 244
3023.04 238
3023.17 229
3023.29 219
3023.42 209
3023.54 199
3023.67 190
3023.80 180
3023.92 170
3024.05 160
3024.17 149
3024.30 138
3024.43 126
3024.55 115
3024.68 104
3024.81 94
3024.93 85
3025.06 77
3025.18 72
3025.31 68
3025.44 66
3025.56 66
3025.69 67
3025.81 68
3025.94 71
3026.07 73
3026.19 75
3026.32 76
3026.45 77
3026.57 78
3026.70 78
3026.82 79
3026.95 80
3027.08 83
3027.20 88
3027.33 95
3027.46 103
3027.58 112
3027.71 121
3027.83 128
3027.96 132
3028.09 133
3028.21 131
3028.34 126
3028.46 118
3028.59 106
3028.72 93
3028.84 78
3028.97 61
3029.10 45
3029.22 31
3029.35 19
3029.47 11
3029.60 6
3029.73 5
3029.85 7
3029.98 12
3030.11 20
3030.23 29
3030.36 39
3030.49 49
3030.61 58
3030.74 65
3030.86 70
3030.99 72
3031.12 72
3031.24 71
3031.37 68
3031.50 66
3031.62 63
3031.75 60
3031.87 57
3032.00 54
3032.13 51
3032.25 49
3032.38 47
3032.51 47
3032.63 49
3032.76 53
3032.88 58
3033.01 64
3033.14 70
3033.26 76
3033.39 81
3033.52 86
3033.64 90
3033.77 94
3033.90 95
3034.02 96
3034.15 95
3034.27 94
3034.40 90
3034.53 86
3034.65 80
3034.78 74
3034.91 67
3035.03 57
3035.16 46
3035.29 33
3035.41 20
3035.54 9
3035.66 0
3035.79 0
3035.92 0
3036.04 0
3036.17 6
3036.30 13
3036.42 19
3036.55 22
3036.68 21
3036.80 16
3036.93 9
3037.05 1
3037.18 0
3037.31 0
3037.43 0
3037.56 0
3037.69 0
3037.81 0
3037.94 0
3038.07 0
3038.19 11
3038.32 21
3038.45 31
3038.57 39
3038.70 45
3038.82 49
3038.95 49
3039.08 46
3039.20 40
3039.33 31
3039.46 20
3039.58 9
3039.71 0
3039.84 0
3039.96 0
3040.09 0
3040.22 0
3040.34 4
3040.47 14
3040.60 24
3040.72 33
3040.85 42
3040.98 49
3041.10 54
3041.23 56
3041.35 56
3041.48 54
3041.61 53
3041.73 52
3041.86 53
3041.99 56
3042.11 59
3042.24 61
3042.37 61
3042.49 58
3042.62 52
3042.75 46
3042.87 42
3043.00 42
3043.13 46
3043.25 56
3043.38 69
3043.51 82
3043.63 94
3043.76 101
3043.89 104
3044.01 102
3044.14 97
3044.26 91
3044.39 86
3044.52 83
3044.64 83
3044.77 86
3044.90 91
3045.02 99
3045.15 106
3045.28 113
3045.40 119
3045.53 124
3045.66 127
3045.78 130
3045.91 131
3046.04 130
3046.16 128
3046.29 124
3046.42 118
3046.54 109
3046.67 98
3046.80 86
3046.92 75
3047.05 65
3047.18 58
3047.30 54
3047.43 55
3047.56 59
3047.68 67
3047.81 75
3047.94 83
3048.06 89
3048.19 91
3048.32 89
3048.44 83
3048.57 73
3048.70 60
3048.82 44
3048.95 28
3049.08 13
3049.20 1
3049.33 0
3049.46 0
3049.58 0
3049.71 0
3049.84 7
3049.96 20
3050.09 33
3050.22 44
3050.34 51
3050.47 55
3050.60 56
3050.72 55
3050.85 54
3050.98 55
3051.10 57
3051.23 61
3051.36 67
3051.48 75
3051.61 82
3051.74 90
3051.86 97
3051.99 105
3052.12 111
3052.24 116
3052.37 119
3052.50 119
3052.62 116
3052.75 112
3052.88 106
3053.00 102
3053.13 99
3053.26 99
3053.38 102
3053.51 108
3053.64 116
3053.76 124
3053.89 130
3054.02 133
3054.14 133
3054.27 129
3054.40 123
3054.52 116
3054.65 111
3054.78 111
3054.91 115
3055.03 125
3055.16 138
3055.29 151
3055.41 164
3055.54 173
3055.67 177
3055.79 177
3055.92 174
3056.05 171
3056.17 169
3056.30 170
3056.43 174
3056.55 181
3056.68 190
3056.81 200
3056.93 209
3057.06 216
3057.19 221
3057.31 224
3057.44 226
3057.57 227
3057.70 228
3057.82 227
3057.95 226
3058.08 225
3058.20 222
3058.33 219
3058.46 216
3058.58 213
3058.71 211
3058.84 211
3058.96 210
3059.09 208
3059.22 205
3059.34 199
3059.47 191
3059.60 181
3059.72 172
3059.85 164
3059.98 159
3060.11 156
3060.23 155
3060.36 156
3060.49 155
3060.61 153
3060.74 149
3060.87 141
3060.99 131
3061.12 119
3061.25 106
3061.37 95
3061.50 88
3061.63 84
3061.76 85
3061.88 91
3062.01 100
3062.14 109
3062.26 117
3062.39 119
3062.52 115
3062.64 104
3062.77 87
3062.90 68
3063.02 50
3063.15 36
3063.28 28
3063.41 28
3063.53 35
3063.66 47
3063.79 63
3063.91 80
3064.04 94
3064.17 106
3064.29 113
3064.42 115
3064.55 113
3064.68 107
3064.80 99
3064.93 89
3065.06 80
3065.18 71
3065.31 64
3065.44 56
3065.56 50
3065.69 43
3065.82 37
3065.95 30
3066.07 24
3066.20 17
3066.33 10
3066.45 3
3066.58 0
3066.71 0
3066.83 0
3066.96 0
3067.09 0
3067.22 0
3067.34 0
3067.47 0
3067.60 14
3067.72 30
3067.85 44
3067.98 51
3068.11 52
3068.23 47
3068.36 36
3068.49 24
3068.61 11
3068.74 2
3068.87 0
3068.99 0
3069.12 0
3069.25 5
3069.38 12
3069.50 20
3069.63 28
3069.76 34
3069.88 40
3070.01 45
3070.14 48
3070.27 50
3070.39 51
3070.52 50
3070.65 47
3070.77 41
3070.90 34
3071.03 26
3071.16 17
3071.28 8
3071.41 1
3071.54 0
3071.66 0
3071.79 0
3071.92 0
3072.05 0
3072.17 0
3072.30 0
3072.43 0
3072.55 1
3072.68 4
3072.81 9
3072.94 14
3073.06 21
3073.19 29
3073.32 36
3073.44 44
3073.57 51
3073.70 56
3073.83 60
3073.95 62
3074.08 63
3074.21 63
3074.33 62
3074.46 61
3074.59 60
3074.72 59
3074.84 58
3074.97 56
3075.10 54
3075.22 51
3075.35 47
3075.48 42
3075.61 37
3075.73 32
3075.86 27
3075.99 22
3076.11 19
3076.24 16
3076.37 15
3076.50 16
3076.62 18
3076.75 23
3076.88 29
3077.01 37
3077.13 46
3077.26 56
3077.39 65
3077.51 73
3077.64 80
3077.77 87
3077.90 94
3078.02 102
3078.15 113
3078.28 126
3078.41 140
3078.53 155
3078.66 167
3078.79 176
3078.91 179
3079.04 177
3079.17 171
3079.30 162
3079.42 153
3079.55 146
3079.68 141
3079.81 140
3079.93 142
3080.06 146
3080.19 153
3080.31 160
3080.44 169
3080.57 177
3080.70 184
3080.82 190
3080.95 194
3081.08 195
3081.21 194
3081.33 190
3081.46 186
3081.59 180
3081.72 175
3081.84 171
3081.97 168
3082.10 167
3082.22 167
3082.35 167
3082.48 168
3082.61 168
3082.73 167
3082.86 165
3082.99 163
3083.12 160
3083.24 156
3083.37 153
3083.50 150
3083.63 146
3083.75 142
3083.88 137
3084.01 131
3084.14 125
3084.26 119
3084.39 114
3084.52 110
3084.64 109
3084.77 111
3084.90 114
3085.03 119
3085.15 125
3085.28 131
3085.41 136
3085.54 139
3085.66 139
3085.79 134
3085.92 125
3086.05 112
3086.17 97
3086.30 83
3086.43 70
3086.56 60
3086.68 53
3086.81 49
3086.94 45
3087.07 41
3087.19 36
3087.32 31
3087.45 25
3087.58 20
3087.70 16
3087.83 13
3087.96 11
3088.09 8
3088.21 4
3088.34 0
3088.47 0
3088.60 0
3088.72 0
3088.85 0
3088.98 0
3089.11 0
3089.23 0
3089.36 9
3089.49 20
3089.62 30
3089.74 38
3089.87 43
3090.00 44
3090.13 41
3090.25 35
3090.38 25
3090.51 14
3090.64 2
3090.76 0
3090.89 0
3091.02 0
3091.15 0
3091.27 0
3091.40 5
3091.53 15
3091.66 23
3091.78 28
3091.91 30
3092.04 30
3092.17 28
3092.29 25
3092.42 23
3092.55 23
3092.68 25
3092.80 29
3092.93 35
3093.06 42
3093.19 50
3093.31 57
3093.44 63
3093.57 68
3093.70 72
3093.82 76
3093.95 80
3094.08 86
3094.21 92
3094.33 99
3094.46 107
3094.59 114
3094.72 121
3094.85 128
3094.97 133
3095.10 138
3095.23 142
3095.36 144
3095.48 142
3095.61 137
3095.74 129
3095.87 118
3095.99 107
3096.12 96
3096.25 89
3096.38 85
3096.50 84
3096.63 85
3096.76 86
3096.89 85
3097.01 82
3097.14 75
3097.27 67
3097.40 59
3097.53 52
3097.65 48
3097.78 47
3097.91 49
3098.04 53
3098.16 58
3098.29 64
3098.42 69
3098.55 71
3098.67 72
3098.80 71
3098.93 69
3099.06 69
3099.19 71
3099.31 77
3099.44 84
3099.57 93
3099.70 101
3099.82 108
3099.95 111
3100.08 112
3100.21 112
3100.33 113
3100.46 116
3100.59 122
3100.72 129
3100.85 137
3100.97 143
3101.10 146
3101.23 145
3101.36 141
3101.48 137
3101.61 133
3101.74 132
3101.87 134
3102.00 140
3102.12 148
3102.25 156
3102.38 161
3102.51 161
3102.63 156
3102.76 146
3102.89 132
3103.02 117
3103.15 102
3103.27 89
3103.40 80
3103.53 75
3103.66 74
3103.78 76
3103.91 82
3104.04 90
3104.17 101
3104.30 114
3104.42 127
3104.55 139
3104.68 148
3104.81 154
3104.93 155
3105.06 153
3105.19 147
3105.32 139
3105.45 128
3105.57 117
3105.70 104
3105.83 90
3105.96 74
3106.08 58
3106.21 42
3106.34 26
3106.47 13
3106.60 3
3106.72 0
3106.85 0
3106.98 0
3107.11 0
3107.24 0
3107.36 0
3107.49 0
3107.62 0
3107.75 0
3107.87 1
3108.00 8
3108.13 16
3108.26 26
3108.39 36
3108.51 45
3108.64 54
3108.77 61
3108.90 67
3109.03 73
3109.15 80
3109.28 87
3109.41 94
3109.54 102
3109.67 109
3109.79 115
3109.92 120
3110.05 123
3110.18 123
3110.31 120
3110.43 115
3110.56 109
3110.69 102
3110.82 96
3110.94 92
3111.07 89
3111.20 87
3111.33 85
3111.46 82
3111.58 77
3111.71 70
3111.84 61
3111.97 53
3112.10 47
3112.22 44
3112.35 43
3112.48 44
3112.61 47
3112.74 49
3112.86 50
3112.99 49
3113.12 46
3113.25 41
3113.38 34
3113.50 26
3113.63 17
3113.76 7
3113.89 0
3114.02 0
3114.14 0
3114.27 0
3114.40 0
3114.53 0
3114.66 0
3114.78 0
3114.91 5
3115.04 19
3115.17 32
3115.30 42
3115.42 50
3115.55 56
3115.68 62
3115.81 69
3115.94 79
3116.06 92
3116.19 107
3116.32 124
3116.45 140
3116.58 153
3116.70 163
3116.83 169
3116.96 172
3117.09 172
3117.22 173
3117.35 174
3117.47 178
3117.60 185
3117.73 196
3117.86 209
3117.99 224
3118.11 241
3118.24 256
3118.37 269
3118.50 279
3118.63 283
3118.75 282
3118.88 276
3119.01 266
3119.14 256
3119.27 246
3119.39 238
3119.52 234
3119.65 233
3119.78 234
3119.91 236
3120.04 236
3120.16 235
3120.29 233
3120.42 231
3120.55 230
3120.68 230
3120.80 232
3120.93 234
3121.06 235
3121.19 233
3121.32 227
3121.44 216
3121.57 203
3121.70 188
3121.83 174
3121.96 162
3122.09 151
3122.21 143
3122.34 135
3122.47 126
3122.60 116
3122.73 105
3122.85 94
3122.98 84
3123.11 77
3123.24 73
3123.37 72
3123.50 74
3123.62 79
3123.75 85
3123.88 91
3124.01 96
3124.14 101
3124.26 103
3124.39 106
3124.52 109
3124.65 114
3124.78 121
3124.91 130
3125.03 141
3125.16 153
3125.29 164
3125.42 172
3125.55 177
3125.68 179
3125.80 179
3125.93 177
3126.06 174
3126.19 171
3126.32 168
3126.44 166
3126.57 165
3126.70 166
3126.83 168
3126.96 173
3127.09 180
3127.21 189
3127.34 198
3127.47 206
3127.60 211
3127.73 214
3127.86 213
3127.98 210
3128.11 207
3128.24 204
3128.37 203
3128.50 205
3128.63 207
3128.75 209
3128.88 209
3129.01 206
3129.14 201
3129.27 194
3129.40 186
3129.52 178
3129.65 173
3129.78 169
3129.91 166
3130.04 164
3130.17 161
3130.29 157
3130.42 152
3130.55 144
3130.68 133
3130.81 121
3130.94 109
3131.06 96
3131.19 84
3131.32 74
3131.45 65
3131.58 58
3131.71 52
3131.83 47
3131.96 44
3132.09 42
3132.22 44
3132.35 49
3132.48 57
3132.60 70
3132.73 85
3132.86 103
3132.99 121
3133.12 139
3133.25 154
3133.37 166
3133.50 172
3133.63 172
3133.76 165
3133.89 151
3134.02 133
3134.15 111
3134.27 89
3134.40 67
3134.53 48
3134.66 32
3134.79 19
3134.92 8
3135.04 0
3135.17 0
3135.30 0
3135.43 0
3135.56 0
3135.69 0
3135.81 0
3135.94 0
3136.07 0
3136.20 6
3136.33 15
3136.46 24
3136.59 32
3136.71 40
3136.84 45
3136.97 49
3137.10 51
3137.23 53
3137.36 54
3137.48 57
3137.61 60
3137.74 64
3137.87 68
3138.00 72
3138.13 76
3138.26 79
3138.38 82
3138.51 85
3138.64 88
3138.77 90
3138.90 91
3139.03 90
3139.16 88
3139.28 85
3139.41 83
3139.54 82
3139.67 84
3139.80 88
3139.93 94
3140.06 100
3140.18 103
3140.31 103
3140.44 99
3140.57 92
3140.70 82
3140.83 72
3140.95 64
3141.08 61
3141.21 63
3141.34 71
3141.47 85
3141.60 102
3141.73 122
3141.85 141
3141.98 158
3142.11 171
3142.24 180
3142.37 185
3142.50 188
3142.63 189
3142.75 189
3142.88 188
3143.01 187
3143.14 185
3143.27 182
3143.40 179
3143.53 178
3143.66 179
3143.78 183
3143.91 189
3144.04 196
3144.17 200
3144.30 202
3144.43 201
3144.56 197
3144.68 193
3144.81 190
3144.94 190
3145.07 195
3145.20 202
3145.33 212
3145.46 223
3145.58 231
3145.71 238
3145.84 241
3145.97 241
3146.10 238
3146.23 233
3146.36 225
3146.49 217
3146.61 208
3146.74 201
3146.87 196
3147.00 193
3147.13 194
3147.26 197
3147.39 201
3147.51 206
3147.64 209
3147.77 210
3147.90 210
3148.03 207
3148.16 204
3148.29 201
3148.42 198
3148.54 196
3148.67 197
3148.80 201
3148.93 209
3149.06 221
3149.19 236
3149.32 254
3149.45 271
3149.57 284
3149.70 290
3149.83 290
3149.96 282
3150.09 269
3150.22 254
3150.35 241
3150.48 232
3150.60 227
3150.73 227
3150.86 230
3150.99 233
3151.12 236
3151.25 238
3151.38 240
3151.51 242
3151.63 244
3151.76 247
3151.89 250
3152.02 253
3152.15 255
3152.28 255
3152.41 255
3152.54 256
3152.66 259
3152.79 264
3152.92 272
3153.05 281
3153.18 290
3153.31 296
3153.44 300
3153.57 299
3153.69 295
3153.82 286
3153.95 275
3154.08 262
3154.21 248
3154.34 234
3154.47 219
3154.60 205
3154.73 193
3154.85 181
3154.98 170
3155.11 160
3155.24 151
3155.37 141
3155.50 131
3155.63 123
3155.76 116
3155.89 111
3156.01 110
3156.14 113
3156.27 120
3156.40 129
3156.53 138
3156.66 146
3156.79 152
3156.92 156
3157.05 156
3157.17 154
3157.30 151
3157.43 150
3157.56 151
3157.69 157
3157.82 169
3157.95 185
3158.08 207
3158.21 231
3158.33 255
3158.46 275
3158.59 288
3158.72 293
3158.85 290
3158.98 279
3159.11 265
3159.24 250
3159.37 238
3159.49 231
3159.62 228
3159.75 228
3159.88 229
3160.01 231
3160.14 233
3160.27 235
3160.40 240
3160.53 248
3160.65 262
3160.78 281
3160.91 303
3161.04 328
3161.17 352
3161.30 375
3161.43 396
3161.56 415
3161.69 434
3161.82 453
3161.94 476
3162.07 502
3162.20 533
3162.33 566
3162.46 601
3162.59 637
3162.72 672
3162.85 705
3162.98 736
3163.11 764
3163.23 791
3163.36 820
3163.49 850
3163.62 885
3163.75 924
3163.88 969
3164.01 1018
3164.14 1073
3164.27 1131
3164.40 1193
3164.52 1258
3164.65 1325
3164.78 1393
3164.91 1460
3165.04 1523
3165.17 1579
3165.30 1626
3165.43 1665
3165.56 1696
3165.69 1720
3165.82 1741
3165.94 1763
3166.07 1786
3166.20 1811
3166.33 1838
3166.46 1866
3166.59 1892
3166.72 1914
3166.85 1932
3166.98 1943
3167.11 1949
3167.24 1950
3167.36 1944
3167.49 1933
3167.62 1915
3167.75 1889
3167.88 1856
3168.01 1815
3168.14 1770
3168.27 1721
3168.40 1671
3168.53 1622
3168.66 1576
3168.78 1534
3168.91 1496
3169.04 1462
3169.17 1433
3169.30 1407
3169.43 1385
3169.56 1364
3169.69 1345
3169.82 1325
3169.95 1303
3170.08 1278
3170.20 1250
3170.33 1218
3170.46 1183
3170.59 1144
3170.72 1104
3170.85 1063
3170.98 1022
3171.11 980
3171.24 939
3171.37 897
3171.50 855
3171.63 813
3171.76 773
3171.88 734
3172.01 698
3172.14 666
3172.27 639
3172.40 616
3172.53 598
3172.66 585
3172.79 574
3172.92 566
3173.05 558
3173.18 549
3173.31 538
3173.43 524
3173.56 509
3173.69 492
3173.82 476
3173.95 460
3174.08 445
3174.21 432
3174.34 419
3174.47 405
3174.60 391
3174.73 375
3174.86 359
3174.99 343
3175.11 328
3175.24 313
3175.37 298
3175.50 282
3175.63 264
3175.76 244
3175.89 222
3176.02 199
3176.15 178
3176.28 162
3176.41 152
3176.54 149
3176.67 152
3176.80 158
3176.92 166
3177.05 172
3177.18 175
3177.31 174
3177.44 169
3177.57 163
3177.70 157
3177.83 150
3177.96 145
3178.09 139
3178.22 133
3178.35 125
3178.48 116
3178.61 105
3178.73 96
3178.86 88
3178.99 84
3179.12 84
3179.25 88
3179.38 93
3179.51 98
3179.64 101
3179.77 102
3179.90 99
3180.03 95
3180.16 90
3180.29 85
3180.42 81
3180.55 78
3180.68 77
3180.80 76
3180.93 75
3181.06 74
3181.19 72
3181.32 70
3181.45 70
3181.58 72
3181.71 77
3181.84 87
3181.97 99
3182.10 112
3182.23 125
3182.36 135
3182.49 142
3182.62 142
3182.75 138
3182.87 128
3183.00 115
3183.13 99
3183.26 81
3183.39 63
3183.52 44
3183.65 27
3183.78 12
3183.91 0
3184.04 0
3184.17 0
3184.30 0
3184.43 2
3184.56 11
3184.69 19
3184.82 25
3184.95 26
3185.07 22
3185.20 15
3185.33 6
3185.46 0
3185.59 0
3185.72 0
3185.85 0
3185.98 0
3186.11 0
3186.24 0
3186.37 0
3186.50 7
3186.63 16
3186.76 23
3186.89 25
3187.02 24
3187.15 20
3187.28 14
3187.41 9
3187.54 7
3187.66 9
3187.79 16
3187.92 26
3188.05 39
3188.18 53
3188.31 64
3188.44 71
3188.57 74
3188.70 71
3188.83 64
3188.96 53
3189.09 40
3189.22 26
3189.35 12
3189.48 0
3189.61 0
3189.74 0
3189.87 0
3190.00 0
3190.13 0
3190.26 0
3190.38 0
3190.51 0
3190.64 4
3190.77 8
3190.90 13
3191.03 19
3191.16 26
3191.29 34
3191.42 41
3191.55 47
3191.68 51
3191.81 52
3191.94 49
3192.07 43
3192.20 35
3192.33 26
3192.46 16
3192.59 7
3192.72 0
3192.85 0
3192.98 1
3193.11 10
3193.24 24
3193.37 42
3193.50 61
3193.62 77
3193.75 88
3193.88 92
3194.01 90
3194.14 83
3194.27 75
3194.40 69
3194.53 65
3194.66 65
3194.79 66
3194.92 68
3195.05 69
3195.18 68
3195.31 65
3195.44 62
3195.57 58
3195.70 55
3195.83 53
3195.96 52
3196.09 52
3196.22 53
3196.35 53
3196.48 52
3196.61 53
3196.74 54
3196.87 58
3197.00 64
3197.13 73
3197.26 85
3197.39 98
3197.51 110
3197.64 120
3197.77 130
3197.90 138
3198.03 145
3198.16 153
3198.29 163
3198.42 174
3198.55 187
3198.68 200
3198.81 212
3198.94 222
3199.07 229
3199.20 233
3199.33 233
3199.46 232
3199.59 228
3199.72 224
3199.85 218
3199.98 211
3200.11 202
3200.24 190
3200.37 177
3200.50 162
3200.63 146
3200.76 131
3200.89 118
3201.02 107
3201.15 100
3201.28 97
3201.41 97
3201.54 100
3201.67 105
3201.80 111
3201.93 116
3202.06 119
3202.19 121
3202.32 121
3202.45 121
3202.58 121
3202.71 121
3202.84 123
3202.96 127
3203.09 131
3203.22 136
3203.35 141
3203.48 145
3203.61 149
3203.74 154
3203.87 158
3204.00 163
3204.13 167
3204.26 168
3204.39 167
3204.52 163
3204.65 157
3204.78 148
3204.91 138
3205.04 129
3205.17 120
3205.30 112
3205.43 107
3205.56 103
3205.69 100
3205.82 99
3205.95 97
3206.08 95
3206.21 91
3206.34 85
3206.47 77
3206.60 68
3206.73 61
3206.86 54
3206.99 51
3207.12 50
3207.25 52
3207.38 55
3207.51 58
3207.64 61
3207.77 65
3207.90 69
3208.03 74
3208.16 80
3208.29 87
3208.42 95
3208.55 103
3208.68 110
3208.81 116
3208.94 120
3209.07 124
3209.20 128
3209.33 133
3209.46 138
3209.59 145
3209.72 151
3209.85 156
3209.98 159
3210.11 157
3210.24 152
3210.37 145
3210.50 135
3210.63 127
3210.76 119
3210.89 114
3211.02 112
3211.15 113
3211.28 117
3211.41 124
3211.54 133
3211.67 144
3211.80 156
3211.93 166
3212.06 173
3212.19 177
3212.32 178
3212.45 178
3212.58 179
3212.71 183
3212.84 190
3212.97 201
3213.10 216
3213.23 233
3213.36 250
3213.49 266
3213.62 280
3213.75 290
3213.88 296
3214.01 298
3214.14 297
3214.27 292
3214.40 286
3214.53 281
3214.66 278
3214.79 277
3214.92 279
3215.05 283
3215.18 286
3215.31 287
3215.44 288
3215.57 289
3215.70 293
3215.83 302
3215.96 318
3216.09 340
3216.22 368
3216.35 398
3216.48 427
3216.61 453
3216.74 473
3216.87 487
3217.00 495
3217.13 497
3217.26 497
3217.39 494
3217.52 490
3217.65 486
3217.78 481
3217.91 476
3218.04 468
3218.17 457
3218.30 443
3218.43 426
3218.56 405
3218.69 381
3218.82 357
3218.95 332
3219.08 308
3219.21 286
3219.34 265
3219.47 245
3219.60 227
3219.73 212
3219.86 199
3219.99 190
3220.12 185
3220.25 183
3220.38 184
3220.51 185
3220.64 184
3220.77 181
3220.90 176
3221.04 169
3221.17 162
3221.30 156
3221.43 152
3221.56 148
3221.69 145
3221.82 142
3221.95 138
3222.08 135
3222.21 133
3222.34 132
3222.47 133
3222.60 135
3222.73 136
3222.86 136
3222.99 132
3223.12 127
3223.25 121
3223.38 116
3223.51 114
3223.64 117
3223.77 125
3223.90 135
3224.03 147
3224.16 158
3224.29 165
3224.42 170
3224.55 171
3224.68 170
3224.81 168
3224.94 167
3225.07 166
3225.20 165
3225.33 165
3225.46 164
3225.59 161
3225.72 156
3225.85 151
3225.98 145
3226.11 139
3226.24 134
3226.37 130
3226.51 126
3226.64 122
3226.77 119
3226.90 117
3227.03 117
3227.16 121
3227.29 129
3227.42 141
3227.55 155
3227.68 171
3227.81 185
3227.94 197
3228.07 205
3228.20 211
3228.33 215
3228.46 217
3228.59 217
3228.72 216
3228.85 213
3228.98 205
3229.11 193
3229.24 177
3229.37 158
3229.50 137
3229.63 117
3229.76 97
3229.89 80
3230.02 64
3230.15 50
3230.28 37
3230.42 25
3230.55 16
3230.68 9
3230.81 7
3230.94 8
3231.07 15
3231.20 25
3231.33 39
3231.46 55
3231.59 71
3231.72 84
3231.85 94
3231.98 99
3232.11 100
3232.24 97
3232.37 93
3232.50 87
3232.63 83
3232.76 81
3232.89 80
3233.02 81
3233.15 84
3233.28 88
3233.41 92
3233.54 97
3233.68 102
3233.81 107
3233.94 112
3234.07 117
3234.20 120
3234.33 121
3234.46 121
3234.59 119
3234.72 115
3234.85 111
3234.98 106
3235.11 101
3235.24 96
3235.37 92
3235.50 88
3235.63 85
3235.76 83
3235.89 81
3236.02 79
3236.15 78
3236.28 78
3236.42 79
3236.55 82
3236.68 87
3236.81 94
3236.94 102
3237.07 110
3237.20 117
3237.33 121
3237.46 122
3237.59 122
3237.72 120
3237.85 118
3237.98 117
3238.11 117
3238.24 117
3238.37 117
3238.50 115
3238.63 110
3238.76 103
3238.90 92
3239.03 80
3239.16 66
3239.29 54
3239.42 43
3239.55 33
3239.68 26
3239.81 21
3239.94 16
3240.07 12
3240.20 8
3240.33 2
3240.46 0
3240.59 0
3240.72 0
3240.85 0
3240.98 0
3241.11 0
3241.25 0
3241.38 5
3241.51 24
3241.64 46
3241.77 68
3241.90 88
3242.03 103
3242.16 112
3242.29 115
3242.42 114
3242.55 111
3242.68 108
3242.81 106
3242.94 106
3243.07 109
3243.20 113
3243.34 117
3243.47 121
3243.60 121
3243.73 120
3243.86 115
3243.99 108
3244.12 100
3244.25 90
3244.38 80
3244.51 70
3244.64 60
3244.77 50
3244.90 41
3245.03 34
3245.16 31
3245.29 32
3245.43 36
3245.56 44
3245.69 54
3245.82 64
3245.95 73
3246.08 79
3246.21 83
3246.34 85
3246.47 87
3246.60 90
3246.73 95
3246.86 102
3246.99 110
3247.12 119
3247.26 128
3247.39 136
3247.52 142
3247.65 148
3247.78 155
3247.91 165
3248.04 179
3248.17 198
3248.30 222
3248.43 249
3248.56 276
3248.69 302
3248.82 324
3248.95 342
3249.09 357
3249.22 369
3249.35 382
3249.48 398
3249.61 418
3249.74 444
3249.87 473
3250.00 505
3250.13 538
3250.26 571
3250.39 604
3250.52 636
3250.65 668
3250.79 701
3250.92 735
3251.05 767
3251.18 797
3251.31 823
3251.44 843
3251.57 857
3251.70 865
3251.83 867
3251.96 866
3252.09 863
3252.22 859
3252.36 857
3252.49 859
3252.62 864
3252.75 872
3252.88 885
3253.01 900
3253.14 916
3253.27 932
3253.40 946
3253.53 956
3253.66 962
3253.79 962
3253.93 957
3254.06 947
3254.19 932
3254.32 915
3254.45 896
3254.58 877
3254.71 858
3254.84 840
3254.97 821
3255.10 802
3255.23 780
3255.36 756
3255.50 728
3255.63 698
3255.76 667
3255.89 636
3256.02 607
3256.15 581
3256.28 558
3256.41 537
3256.54 519
3256.67 502
3256.80 486
3256.94 471
3257.07 457
3257.20 444
3257.33 432
3257.46 420
3257.59 410
3257.72 399
3257.85 389
3257.98 379
3258.11 370
3258.24 361
3258.38 353
3258.51 346
3258.64 340
3258.77 335
3258.90 329
3259.03 322
3259.16 312
3259.29 300
3259.42 284
3259.55 267
3259.68 248
3259.82 230
3259.95 213
3260.08 199
3260.21 188
3260.34 182
3260.47 180
3260.60 182
3260.73 186
3260.86 193
3260.99 200
3261.13 207
3261.26 212
3261.39 214
3261.52 215
3261.65 216
3261.78 218
3261.91 222
3262.04 231
3262.17 244
3262.30 260
3262.44 275
3262.57 287
3262.70 295
3262.83 298
3262.96 295
3263.09 288
3263.22 280
3263.35 274
3263.48 272
3263.62 273
3263.75 279
3263.88 287
3264.01 297
3264.14 307
3264.27 316
3264.40 324
3264.53 332
3264.66 341
3264.79 351
3264.93 364
3265.06 381
3265.19 402
3265.32 429
3265.45 459
3265.58 493
3265.71 529
3265.84 565
3265.97 601
3266.11 636
3266.24 669
3266.37 704
3266.50 740
3266.63 781
3266.76 829
3266.89 885
3267.02 949
3267.15 1020
3267.29 1096
3267.42 1177
3267.55 1261
3267.68 1346
3267.81 1432
3267.94 1517
3268.07 1600
3268.20 1680
3268.33 1756
3268.47 1827
3268.60 1895
3268.73 1961
3268.86 2029
3268.99 2101
3269.12 2178
3269.25 2260
3269.38 2348
3269.51 2440
3269.65 2530
3269.78 2615
3269.91 2691
3270.04 2754
3270.17 2802
3270.30 2832
3270.43 2846
3270.56 2843
3270.70 2826
3270.83 2798
3270.96 2762
3271.09 2723
3271.22 2685
3271.35 2652
3271.48 2625
3271.61 2604
3271.74 2586
3271.88 2567
3272.01 2542
3272.14 2508
3272.27 2462
3272.40 2406
3272.53 2345
3272.66 2283
3272.79 2225
3272.93 2174
3273.06 2131
3273.19 2091
3273.32 2053
3273.45 2011
3273.58 1962
3273.71 1905
3273.84 1840
3273.98 1771
3274.11 1700
3274.24 1629
3274.37 1562
3274.50 1499
3274.63 1441
3274.76 1387
3274.89 1337
3275.03 1288
3275.16 1241
3275.29 1194
3275.42 1146
3275.55 1099
3275.68 1053
3275.81 1008
3275.94 967
3276.08 929
3276.21 894
3276.34 861
3276.47 829
3276.60 797
3276.73 764
3276.86 730
3276.99 696
3277.13 662
3277.26 631
3277.39 602
3277.52 575
3277.65 551
3277.78 529
3277.91 509
3278.05 489
3278.18 469
3278.31 451
3278.44 434
3278.57 418
3278.70 403
3278.83 391
3278.96 380
3279.10 370
3279.23 363
3279.36 358
3279.49 354
3279.62 353
3279.75 352
3279.88 351
3280.02 349
3280.15 345
3280.28 338
3280.41 329
3280.54 317
3280.67 303
3280.80 289
3280.94 276
3281.07 265
3281.20 255
3281.33 246
3281.46 238
3281.59 230
3281.72 223
3281.86 215
3281.99 208
3282.12 201
3282.25 194
3282.38 188
3282.51 184
3282.64 179
3282.78 176
3282.91 172
3283.04 169
3283.17 166
3283.30 161
3283.43 154
3283.56 143
3283.70 129
3283.83 112
3283.96 92
3284.09 71
3284.22 52
3284.35 35
3284.48 24
3284.62 17
3284.75 14
3284.88 14
3285.01 15
3285.14 16
3285.27 16
3285.40 16
3285.54 17
3285.67 21
3285.80 29
3285.93 42
3286.06 60
3286.19 81
3286.32 106
3286.46 131
3286.59 156
3286.72 179
3286.85 200
3286.98 218
3287.11 232
3287.25 241
3287.38 246
3287.51 244
3287.64 236
3287.77 223
3287.90 206
3288.03 188
3288.17 171
3288.30 157
3288.43 149
3288.56 144
3288.69 144
3288.82 145
3288.96 146
3289.09 145
3289.22 143
3289.35 138
3289.48 131
3289.61 123
3289.74 115
3289.88 107
3290.01 99
3290.14 94
3290.27 89
3290.40 87
3290.53 86
3290.67 87
3290.80 89
3290.93 92
3291.06 95
3291.19 97
3291.32 99
3291.45 100
3291.59 101
3291.72 99
3291.85 97
3291.98 92
3292.11 85
3292.24 76
3292.38 64
3292.51 51
3292.64 36
3292.77 21
3292.90 7
3293.03 0
3293.17 0
3293.30 0
3293.43 0
3293.56 0
3293.69 0
3293.82 0
3293.96 0
3294.09 6
3294.22 20
3294.35 32
3294.48 41
3294.61 47
3294.75 49
3294.88 48
3295.01 44
3295.14 41
3295.27 37
3295.40 35
3295.54 33
3295.67 30
3295.80 26
3295.93 20
3296.06 12
3296.19 1
3296.33 0
3296.46 0
3296.59 0
3296.72 0
3296.85 0
3296.98 0
3297.12 0
3297.25 2
3297.38 14
3297.51 24
3297.64 30
3297.77 33
3297.91 31
3298.04 25
3298.17 17
3298.30 9
3298.43 3
3298.57 1
3298.70 4
3298.83 11
3298.96 18
3299.09 24
3299.22 26
3299.36 23
3299.49 15
3299.62 4
3299.75 0
3299.88 0
3300.01 0
3300.15 0
3300.28 0
3300.41 0
3300.54 0
3300.67 17
3300.81 41
3300.94 67
3301.07 95
3301.20 121
3301.33 144
3301.46 161
3301.60 173
3301.73 179
3301.86 182
3301.99 182
3302.12 182
3302.25 183
3302.39 184
3302.52 186
3302.65 188
3302.78 189
3302.91 189
3303.05 188
3303.18 186
3303.31 182
3303.44 177
3303.57 170
3303.71 159
3303.84 147
3303.97 132
3304.10 118
3304.23 104
3304.36 93
3304.50 86
3304.63 83
3304.76 83
3304.89 84
3305.02 85
3305.16 83
3305.29 78
3305.42 70
3305.55 59
3305.68 46
3305.81 33
3305.95 23
3306.08 15
3306.21 12
3306.34 13
3306.47 17
3306.61 24
3306.74 32
3306.87 40
3307.00 46
3307.13 49
3307.27 49
3307.40 45
3307.53 39
3307.66 31
3307.79 23
3307.93 16
3308.06 10
3308.19 7
3308.32 6
3308.45 7
3308.59 9
3308.72 11
3308.85 14
3308.98 18
3309.11 22
3309.24 26
3309.38 31
3309.51 36
3309.64 39
3309.77 42
3309.90 44
3310.04 44
3310.17 44
3310.30 45
3310.43 46
3310.56 50
3310.70 54
3310.83 60
3310.96 66
3311.09 72
3311.22 77
3311.36 80
3311.49 82
3311.62 84
3311.75 84
3311.88 85
3312.02 86
3312.15 88
3312.28 90
3312.41 91
3312.54 90
3312.68 87
3312.81 83
3312.94 78
3313.07 73
3313.20 70
3313.34 67
3313.47 67
3313.60 68
3313.73 69
3313.86 70
3314.00 71
3314.13 71
3314.26 71
3314.39 72
3314.53 73
3314.66 74
3314.79 74
3314.92 72
3315.05 67
3315.19 60
3315.32 52
3315.45 44
3315.58 36
3315.71 31
3315.85 27
3315.98 25
3316.11 23
3316.24 22
3316.37 22
3316.51 22
3316.64 23
3316.77 24
3316.90 27
3317.03 32
3317.17 38
3317.30 45
3317.43 52
3317.56 59
3317.70 64
3317.83 68
3317.96 70
3318.09 71
3318.22 72
3318.36 73
3318.49 75
3318.62 78
3318.75 82
3318.88 86
3319.02 92
3319.15 97
3319.28 102
3319.41 105
3319.55 107
3319.68 105
3319.81 99
3319.94 90
3320.07 80
3320.21 68
3320.34 59
3320.47 52
3320.60 48
3320.73 47
3320.87 47
3321.00 47
3321.13 45
3321.26 40
3321.40 33
3321.53 25
3321.66 17
3321.79 10
3321.92 4
3322.06 0
3322.19 0
3322.32 0
3322.45 0
3322.59 0
3322.72 0
3322.85 0
3322.98 0
3323.11 0
3323.25 0
3323.38 0
3323.51 0
3323.64 4
3323.78 10
3323.91 19
3324.04 31
3324.17 44
3324.30 59
3324.44 74
3324.57 89
3324.70 102
3324.83 112
3324.97 118
3325.10 120
3325.23 118
3325.36 111
3325.50 102
3325.63 91
3325.76 82
3325.89 75
3326.02 73
3326.16 76
3326.29 85
3326.42 100
3326.55 119
3326.69 141
3326.82 164
3326.95 187
3327.08 207
3327.21 222
3327.35 232
3327.48 237
3327.61 236
3327.74 232
3327.88 225
3328.01 220
3328.14 218
3328.27 220
3328.41 226
3328.54 236
3328.67 249
3328.80 263
3328.94 276
3329.07 286
3329.20 292
3329.33 294
3329.46 290
3329.60 282
3329.73 269
3329.86 253
3329.99 236
3330.13 220
3330.26 208
3330.39 200
3330.52 198
3330.66 202
3330.79 210
3330.92 221
3331.05 233
3331.19 244
3331.32 252
3331.45 258
3331.58 261
3331.72 262
3331.85 261
3331.98 259
3332.11 256
3332.24 252
3332.38 247
3332.51 241
3332.64 233
3332.77 223
3332.91 211
3333.04 199
3333.17 187
3333.30 175
3333.44 163
3333.57 152
3333.70 140
3333.83 127
3333.97 113
3334.10 98
3334.23 83
3334.36 71
3334.50 61
3334.63 56
3334.76 56
3334.89 58
3335.03 63
3335.16 69
3335.29 74
3335.42 79
3335.56 83
3335.69 86
3335.82 90
3335.95 94
3336.09 97
3336.22 98
3336.35 96
3336.48 92
3336.62 85
3336.75 77
3336.88 69
3337.01 62
3337.15 59
3337.28 60
3337.41 64
3337.54 71
3337.68 79
3337.81 88
3337.94 95
3338.07 101
3338.21 106
3338.34 108
3338.47 110
3338.60 111
3338.74 111
3338.87 109
3339.00 106
3339.13 101
3339.27 95
3339.40 87
3339.53 79
3339.66 69
3339.80 60
3339.93 51
3340.06 44
3340.19 40
3340.33 38
3340.46 40
3340.59 45
3340.72 51
3340.86 58
3340.99 65
3341.12 72
3341.25 77
3341.39 81
3341.52 84
3341.65 86
3341.79 87
3341.92 88
3342.05 88
3342.18 89
3342.32 89
3342.45 90
3342.58 91
3342.71 92
3342.85 91
3342.98 90
3343.11 87
3343.24 83
3343.38 79
3343.51 76
3343.64 75
3343.77 76
3343.91 79
3344.04 82
3344.17 84
3344.31 83
3344.44 78
3344.57 69
3344.70 57
3344.84 44
3344.97 31
3345.10 19
3345.23 11
3345.37 6
3345.50 4
3345.63 3
3345.76 3
3345.90 3
3346.03 3
3346.16 3
3346.30 2
3346.43 3
3346.56 4
3346.69 6
3346.83 9
3346.96 10
3347.09 11
3347.22 10
3347.36 8
3347.49 3
3347.62 0
3347.75 0
3347.89 0
3348.02 0
3348.15 0
3348.29 0
3348.42 1
3348.55 14
3348.68 28
3348.82 42
3348.95 53
3349.08 62
3349.21 66
3349.35 65
3349.48 61
3349.61 54
3349.75 46
3349.88 37
3350.01 28
3350.14 21
3350.28 14
3350.41 7
3350.54 1
3350.68 0
3350.81 0
3350.94 0
3351.07 0
3351.21 0
3351.34 0
3351.47 0
3351.60 0
3351.74 2
3351.87 7
3352.00 14
3352.14 22
3352.27 32
3352.40 44
3352.53 56
3352.67 69
3352.80 82
3352.93 92
3353.07 102
3353.20 109
3353.33 116
3353.46 121
3353.60 126
3353.73 130
3353.86 133
3354.00 134
3354.13 134
3354.26 132
3354.39 128
3354.53 125
3354.66 120
3354.79 116
3354.93 110
3355.06 105
3355.19 98
3355.32 90
3355.46 83
3355.59 77
3355.72 74
3355.86 75
3355.99 79
3356.12 87
3356.25 96
3356.39 104
3356.52 111
3356.65 113
3356.79 110
3356.92 103
3357.05 91
3357.18 76
3357.32 59
3357.45 43
3357.58 31
3357.72 25
3357.85 26
3357.98 34
3358.12 47
3358.25 64
3358.38 80
3358.51 94
3358.65 103
3358.78 107
3358.91 106
3359.05 100
3359.18 92
3359.31 82
3359.44 73
3359.58 64
3359.71 57
3359.84 52
3359.98 51
3360.11 51
3360.24 51
3360.38 51
3360.51 50
3360.64 48
3360.77 43
3360.91 38
3361.04 34
3361.17 32
3361.31 32
3361.44 35
3361.57 40
3361.70 47
3361.84 52
3361.97 55
3362.10 54
3362.24 48
3362.37 38
3362.50 25
3362.64 12
3362.77 0
3362.90 0
3363.04 0
3363.17 0
3363.30 0
3363.43 0
3363.57 0
3363.70 1
3363.83 2
3363.97 2
3364.10 3
3364.23 5
3364.37 9
3364.50 14
3364.63 20
3364.76 25
3364.90 28
3365.03 29
3365.16 28
3365.30 25
3365.43 22
3365.56 20
3365.70 18
3365.83 19
3365.96 21
3366.10 25
3366.23 30
3366.36 35
3366.49 39
3366.63 44
3366.76 48
3366.89 52
3367.03 53
3367.16 51
3367.29 46
3367.43 38
3367.56 26
3367.69 13
3367.83 0
3367.96 0
3368.09 0
3368.22 0
3368.36 0
3368.49 0
3368.62 0
3368.76 0
3368.89 1
3369.02 9
3369.16 17
3369.29 24
3369.42 31
3369.56 37
3369.69 43
3369.82 48
3369.96 54
3370.09 60
3370.22 69
3370.36 81
3370.49 94
3370.62 108
3370.75 121
3370.89 133
3371.02 143
3371.15 150
3371.29 156
3371.42 162
3371.55 168
3371.69 177
3371.82 187
3371.95 199
3372.09 212
3372.22 225
3372.35 236
3372.49 246
3372.62 253
3372.75 257
3372.89 258
3373.02 257
3373.15 253
3373.29 249
3373.42 244
3373.55 239
3373.69 235
3373.82 233
3373.95 232
3374.08 234
3374.22 238
3374.35 243
3374.48 250
3374.62 258
3374.75 266
3374.88 274
3375.02 282
3375.15 288
3375.28 292
3375.42 294
3375.55 295
3375.68 292
3375.82 287
3375.95 281
3376.08 274
3376.22 266
3376.35 259
3376.48 252
3376.62 245
3376.75 239
3376.88 231
3377.02 222
3377.15 211
3377.28 199
3377.42 186
3377.55 174
3377.68 163
3377.82 155
3377.95 149
3378.08 145
3378.22 142
3378.35 139
3378.48 135
3378.62 130
3378.75 125
3378.88 122
3379.02 120
3379.15 120
3379.28 122
3379.42 126
3379.55 131
3379.68 136
3379.82 140
3379.95 142
3380.08 143
3380.22 142
3380.35 140
3380.48 136
3380.62 131
3380.75 126
3380.88 122
3381.02 118
3381.15 117
3381.28 118
3381.42 121
3381.55 124
3381.68 128
3381.82 131
3381.95 134
3382.08 137
3382.22 141
3382.35 146
3382.48 152
3382.62 161
3382.75 170
3382.88 180
3383.02 189
3383.15 196
3383.28 201
3383.42 204
3383.55 203
3383.69 201
3383.82 197
3383.95 191
3384.09 185
3384.22 179
3384.35 173
3384.49 170
3384.62 169
3384.75 170
3384.89 174
3385.02 179
3385.15 184
3385.29 188
3385.42 189
3385.55 188
3385.69 183
3385.82 176
3385.95 168
3386.09 159
3386.22 151
3386.35 145
3386.49 141
3386.62 140
3386.75 143
3386.89 149
3387.02 157
3387.16 167
3387.29 176
3387.42 185
3387.56 192
3387.69 197
3387.82 199
3387.96 200
3388.09 201
3388.22 201
3388.36 203
3388.49 205
3388.62 208
3388.76 212
3388.89 215
3389.02 218
3389.16 221
3389.29 222
3389.42 222
3389.56 223
3389.69 223
3389.83 222
3389.96 221
3390.09 218
3390.23 213
3390.36 205
3390.49 195
3390.63 184
3390.76 173
3390.89 165
3391.03 160
3391.16 159
3391.29 159
3391.43 160
3391.56 159
3391.70 154
3391.83 143
3391.96 127
3392.10 108
3392.23 89
3392.36 73
3392.50 61
3392.63 55
3392.76 56
3392.90 62
3393.03 70
3393.17 78
3393.30 84
3393.43 88
3393.57 88
3393.70 88
3393.83 87
3393.97 87
3394.10 87
3394.23 88
3394.37 87
3394.50 84
3394.64 78
3394.77 67
3394.90 55
3395.04 42
3395.17 31
3395.30 24
3395.44 20
3395.57 22
3395.70 27
3395.84 36
3395.97 48
3396.11 62
3396.24 79
3396.37 97
3396.51 116
3396.64 134
3396.77 149
3396.91 160
3397.04 166
3397.17 166
3397.31 160
3397.44 151
3397.58 141
3397.71 129
3397.84 119
3397.98 111
3398.11 105
3398.24 100
3398.38 97
3398.51 94
3398.65 91
3398.78 88
3398.91 84
3399.05 80
3399.18 78
3399.31 77
3399.45 78
3399.58 83
3399.72 90
3399.85 101
3399.98 113
3400.12 126
3400.25 137
3400.38 145
3400.52 150
3400.65 149
3400.79 142
3400.92 131
3401.05 117
3401.19 102
3401.32 86
3401.45 73
3401.59 62
3401.72 54
3401.86 49
3401.99 45
3402.12 43
3402.26 40
3402.39 36
3402.52 32
3402.66 27
3402.79 22
3402.93 18
3403.06 16
3403.19 16
3403.33 19
3403.46 24
3403.60 30
3403.73 38
3403.86 47
3404.00 57
3404.13 68
3404.26 82
3404.40 98
3404.53 117
3404.67 139
3404.80 161
3404.93 182
3405.07 200
3405.20 214
3405.34 223
3405.47 228
3405.60 229
3405.74 226
3405.87 222
3406.00 217
3406.14 212
3406.27 205
3406.41 196
3406.54 185
3406.67 173
3406.81 161
3406.94 148
3407.08 138
3407.21 131
3407.34 128
3407.48 130
3407.61 136
3407.75 143
3407.88 150
3408.01 156
3408.15 160
3408.28 161
3408.41 161
3408.55 161
3408.68 161
3408.82 163
3408.95 166
3409.08 169
3409.22 173
3409.35 176
3409.49 178
3409.62 177
3409.75 174
3409.89 169
3410.02 161
3410.16 152
3410.29 141
3410.42 128
3410.56 115
3410.69 102
3410.83 89
3410.96 76
3411.09 64
3411.23 52
3411.36 41
3411.50 29
3411.63 17
3411.76 7
3411.90 0
3412.03 0
3412.17 0
3412.30 0
3412.43 0
3412.57 0
3412.70 0
3412.84 0
3412.97 0
3413.10 5
3413.24 15
3413.37 27
3413.51 42
3413.64 58
3413.77 73
3413.91 88
3414.04 100
3414.18 109
3414.31 114
3414.44 117
3414.58 117
3414.71 116
3414.85 116
3414.98 118
3415.11 122
3415.25 128
3415.38 136
3415.52 144
3415.65 152
3415.78 159
3415.92 165
3416.05 169
3416.19 173
3416.32 177
3416.45 182
3416.59 187
3416.72 192
3416.86 195
3416.99 197
3417.12 196
3417.26 193
3417.39 189
3417.53 183
3417.66 176
3417.80 170
3417.93 163
3418.06 156
3418.20 147
3418.33 138
3418.47 128
3418.60 118
3418.73 111
3418.87 106
3419.00 106
3419.14 110
3419.27 116
3419.40 124
3419.54 132
3419.67 138
3419.81 142
3419.94 145
3420.08 147
3420.21 150
3420.34 155
3420.48 161
3420.61 169
3420.75 177
3420.88 185
3421.01 192
3421.15 195
3421.28 195
3421.42 192
3421.55 185
3421.69 177
3421.82 167
3421.95 157
3422.09 150
3422.22 146
3422.36 146
3422.49 151
3422.62 160
3422.76 171
3422.89 181
3423.03 189
3423.16 193
3423.30 192
3423.43 186
3423.56 176
3423.70 165
3423.83 154
3423.97 144
3424.10 136
3424.23 129
3424.37 123
3424.50 117
3424.64 110
3424.77 102
3424.91 92
3425.04 82
3425.17 71
3425.31 61
3425.44 51
3425.58 42
3425.71 35
3425.85 30
3425.98 26
3426.11 24
3426.25 24
3426.38 26
3426.52 31
3426.65 40
3426.79 52
3426.92 68
3427.05 87
3427.19 108
3427.32 128
3427.46 148
3427.59 165
3427.73 180
3427.86 192
3427.99 201
3428.13 208
3428.26 210
3428.40 209
3428.53 205
3428.67 199
3428.80 192
3428.93 185
3429.07 179
3429.20 175
3429.34 171
3429.47 167
3429.61 162
3429.74 157
3429.87 152
3430.01 148
3430.14 145
3430.28 145
3430.41 146
3430.55 149
3430.68 152
3430.82 154
3430.95 155
3431.08 156
3431.22 157
3431.35 160
3431.49 167
3431.62 177
3431.76 190
3431.89 206
3432.02 222
3432.16 237
3432.29 251
3432.43 261
3432.56 271
3432.70 280
3432.83 290
3432.97 304
3433.10 321
3433.23 341
3433.37 363
3433.50 385
3433.64 406
3433.77 424
3433.91 438
3434.04 450
3434.17 459
3434.31 467
3434.44 473
3434.58 479
3434.71 483
3434.85 486
3434.98 487
3435.12 487
3435.25 487
3435.38 488
3435.52 489
3435.65 490
3435.79 492
3435.92 492
3436.06 490
3436.19 486
3436.33 478
3436.46 469
3436.59 458
3436.73 448
3436.86 439
3437.00 432
3437.13 428
3437.27 426
3437.40 426
3437.54 426
3437.67 425
3437.81 422
3437.94 416
3438.07 406
3438.21 392
3438.34 375
3438.48 357
3438.61 340
3438.75 324
3438.88 309
3439.02 297
3439.15 286
3439.28 274
3439.42 262
3439.55 247
3439.69 231
3439.82 215
3439.96 199
3440.09 186
3440.23 177
3440.36 171
3440.50 170
3440.63 171
3440.76 173
3440.90 177
3441.03 181
3441.17 188
3441.30 197
3441.44 209
3441.57 224
3441.71 241
3441.84 257
3441.98 271
3442.11 281
3442.24 287
3442.38 290
3442.51 290
3442.65 290
3442.78 290
3442.92 291
3443.05 291
3443.19 291
3443.32 290
3443.46 287
3443.59 282
3443.73 276
3443.86 268
3443.99 260
3444.13 252
3444.26 246
3444.40 241
3444.53 238
3444.67 238
3444.80 239
3444.94 241
3445.07 244
3445.21 245
3445.34 245
3445.48 241
3445.61 235
3445.74 224
3445.88 211
3446.01 194
3446.15 175
3446.28 155
3446.42 134
3446.55 114
3446.69 97
3446.82 83
3446.96 72
3447.09 65
3447.23 61
3447.36 59
3447.50 56
3447.63 51
3447.76 43
3447.90 31
3448.03 17
3448.17 2
3448.30 0
3448.44 0
3448.57 0
3448.71 0
3448.84 0
3448.98 0
3449.11 0
3449.25 1
3449.38 13
3449.52 25
3449.65 35
3449.79 42
3449.92 48
3450.05 51
3450.19 52
3450.32 50
3450.46 47
3450.59 43
3450.73 39
3450.86 38
3451.00 38
3451.13 42
3451.27 48
3451.40 56
3451.54 66
3451.67 76
3451.81 87
3451.94 96
3452.08 105
3452.21 112
3452.35 119
3452.48 123
3452.62 126
3452.75 129
3452.88 130
3453.02 130
3453.15 129
3453.29 128
3453.42 126
3453.56 123
3453.69 120
3453.83 118
3453.96 117
3454.10 116
3454.23 115
3454.37 115
3454.50 113
3454.64 108
3454.77 102
3454.91 93
3455.04 84
3455.18 76
3455.31 70
3455.45 68
3455.58 69
3455.72 72
3455.85 78
3455.99 85
3456.12 91
3456.26 96
3456.39 100
3456.53 102
3456.66 104
3456.79 103
3456.93 101
3457.06 97
3457.20 92
3457.33 86
3457.47 79
3457.60 74
3457.74 71
3457.87 70
3458.01 71
3458.14 73
3458.28 76
3458.41 77
3458.55 76
3458.68 72
3458.82 67
3458.95 62
3459.09 59
3459.22 61
3459.36 67
3459.49 78
3459.63 93
3459.76 110
3459.90 128
3460.03 146
3460.17 161
3460.30 174
3460.44 185
3460.57 193
3460.71 199
3460.84 202
3460.98 204
3461.11 205
3461.25 206
3461.38 208
3461.52 212
3461.65 216
3461.79 221
3461.92 224
3462.06 226
3462.19 224
3462.33 217
3462.46 206
3462.60 190
3462.73 170
3462.87 148
3463.00 125
3463.14 103
3463.27 83
3463.41 66
3463.54 51
3463.68 39
3463.81 28
3463.95 18
3464.08 10
3464.22 4
3464.35 1
3464.49 0
3464.62 3
3464.76 8
3464.89 14
3465.03 20
3465.16 24
3465.30 27
3465.43 27
3465.57 27
3465.70 25
3465.84 22
3465.97 19
3466.11 16
3466.24 13
3466.38 9
3466.51 7
3466.65 5
3466.78 4
3466.92 4
3467.05 4
3467.19 4
3467.32 2
3467.46 0
3467.59 0
3467.73 0
3467.86 0
3468.00 0
3468.13 0
3468.27 0
3468.40 6
3468.54 11
3468.67 14
3468.81 14
3468.94 10
3469.08 4
3469.21 0
3469.35 0
3469.48 0
3469.62 0
3469.75 0
3469.89 5
3470.02 17
3470.16 29
3470.29 39
3470.43 46
3470.56 49
3470.70 48
3470.83 43
3470.97 38
3471.11 33
3471.24 31
3471.38 33
3471.51 39
3471.65 47
3471.78 58
3471.92 68
3472.05 78
3472.19 86
3472.32 94
3472.46 101
3472.59 108
3472.73 117
3472.86 128
3473.00 139
3473.13 150
3473.27 161
3473.40 171
3473.54 179
3473.67 184
3473.81 186
3473.94 186
3474.08 182
3474.21 176
3474.35 168
3474.48 160
3474.62 152
3474.75 146
3474.89 143
3475.03 144
3475.16 149
3475.30 158
3475.43 167
3475.57 177
3475.70 185
3475.84 192
3475.97 197
3476.11 202
3476.24 207
3476.38 213
3476.51 222
3476.65 232
3476.78 243
3476.92 253
3477.05 262
3477.19 268
3477.32 271
3477.46 271
3477.59 269
3477.73 264
3477.87 257
3478.00 248
3478.14 236
3478.27 222
3478.41 207
3478.54 192
3478.68 180
3478.81 172
3478.95 167
3479.08 167
3479.22 169
3479.35 173
3479.49 177
3479.62 181
3479.76 185
3479.89 188
3480.03 191
3480.17 194
3480.30 197
3480.44 198
3480.57 197
3480.71 193
3480.84 185
3480.98 176
3481.11 165
3481.25 155
3481.38 145
3481.52 136
3481.65 128
3481.79 122
3481.92 116
3482.06 112
3482.20 110
3482.33 111
3482.47 114
3482.60 118
3482.74 122
3482.87 123
3483.01 121
3483.14 113
3483.28 102
3483.41 89
3483.55 75
3483.68 62
3483.82 52
3483.96 45
3484.09 41
3484.23 38
3484.36 37
3484.50 35
3484.63 33
3484.77 32
3484.90 31
3485.04 32
3485.17 35
3485.31 40
3485.44 46
3485.58 54
3485.72 61
3485.85 67
3485.99 71
3486.12 71
3486.26 67
3486.39 59
3486.53 46
3486.66 32
3486.80 17
3486.93 4
3487.07 0
3487.21 0
3487.34 0
3487.48 0
3487.61 9
3487.75 22
3487.88 35
3488.02 46
3488.15 54
3488.29 58
3488.42 57
3488.56 52
3488.70 45
3488.83 35
3488.97 24
3489.10 15
3489.24 7
3489.37 1
3489.51 0
3489.64 0
3489.78 0
3489.92 0
3490.05 0
3490.19 0
3490.32 0
3490.46 0
3490.59 5
3490.73 14
3490.86 22
3491.00 27
3491.13 28
3491.27 25
3491.41 19
3491.54 13
3491.68 9
3491.81 7
3491.95 9
3492.08 13
3492.22 20
3492.35 27
3492.49 35
3492.63 43
3492.76 50
3492.90 57
3493.03 63
3493.17 67
3493.30 70
3493.44 70
3493.57 70
3493.71 68
3493.85 66
3493.98 65
3494.12 66
3494.25 69
3494.39 76
3494.52 85
3494.66 97
3494.80 112
3494.93 127
3495.07 143
3495.20 156
3495.34 166
3495.47 172
3495.61 172
3495.74 169
3495.88 163
3496.02 156
3496.15 148
3496.29 139
3496.42 131
3496.56 121
3496.69 110
3496.83 98
3496.97 85
3497.10 75
3497.24 67
3497.37 63
3497.51 65
3497.64 69
3497.78 76
3497.91 82
3498.05 86
3498.19 86
3498.32 81
3498.46 72
3498.59 61
3498.73 47
3498.86 34
3499.00 23
3499.14 14
3499.27 8
3499.41 5
3499.54 3
3499.68 4
3499.81 5
3499.95 6
3500.09 8
3500.22 11
3500.36 15
3500.49 19
3500.63 23
3500.76 26
3500.90 27
3501.04 25
3501.17 19
3501.31 10
3501.44 0
3501.58 0
3501.71 0
3501.85 0
3501.99 0
3502.12 0
3502.26 0
3502.39 0
3502.53 9
3502.66 24
3502.80 37
3502.94 50
3503.07 63
3503.21 76
3503.34 90
3503.48 106
3503.61 122
3503.75 139
3503.89 155
3504.02 168
3504.16 176
3504.29 178
3504.43 172
3504.57 160
3504.70 142
3504.84 120
3504.97 98
3505.11 77
3505.24 60
3505.38 48
3505.52 42
3505.65 40
3505.79 42
3505.92 45
3506.06 50
3506.20 54
3506.33 59
3506.47 64
3506.60 69
3506.74 73
3506.87 77
3507.01 78
3507.15 77
3507.28 74
3507.42 68
3507.55 60
3507.69 52
3507.83 44
3507.96 38
3508.10 35
3508.23 36
3508.37 40
3508.50 45
3508.64 50
3508.78 53
3508.91 55
3509.05 55
3509.18 54
3509.32 55
3509.46 58
3509.59 64
3509.73 75
3509.86 88
3510.00 102
3510.13 114
3510.27 124
3510.41 129
3510.54 128
3510.68 123
3510.81 114
3510.95 104
3511.09 94
3511.22 84
3511.36 77
3511.49 70
3511.63 65
3511.77 60
3511.90 56
3512.04 53
3512.17 52
3512.31 55
3512.45 62
3512.58 72
3512.72 86
3512.85 101
3512.99 117
3513.13 131
3513.26 143
3513.40 153
3513.53 160
3513.67 164
3513.81 165
3513.94 161
3514.08 154
3514.21 143
3514.35 131
3514.49 118
3514.62 108
3514.76 103
3514.89 103
3515.03 110
3515.17 123
3515.30 140
3515.44 158
3515.57 178
3515.71 196
3515.85 213
3515.98 229
3516.12 241
3516.25 252
3516.39 260
3516.53 268
3516.66 276
3516.80 287
3516.93 300
3517.07 319
3517.21 342
3517.34 368
3517.48 395
3517.61 420
3517.75 442
3517.89 458
3518.02 468
3518.16 472
3518.29 472
3518.43 470
3518.57 465
3518.70 459
3518.84 452
3518.97 445
3519.11 439
3519.25 433
3519.38 428
3519.52 426
3519.65 424
3519.79 424
3519.93 422
3520.06 419
3520.20 414
3520.33 405
3520.47 393
3520.61 380
3520.74 368
3520.88 356
3521.02 346
3521.15 336
3521.29 328
3521.42 319
3521.56 310
3521.70 300
3521.83 291
3521.97 283
3522.10 277
3522.24 273
3522.38 271
3522.51 269
3522.65 267
3522.78 265
3522.92 262
3523.06 259
3523.19 257
3523.33 256
3523.47 256
3523.60 258
3523.74 260
3523.87 264
3524.01 268
3524.15 274
3524.28 281
3524.42 290
3524.56 301
3524.69 313
3524.83 324
3524.96 333
3525.10 339
3525.24 340
3525.37 338
3525.51 332
3525.64 324
3525.78 315
3525.92 306
3526.05 298
3526.19 291
3526.33 284
3526.46 278
3526.60 272
3526.73 265
3526.87 256
3527.01 248
3527.14 239
3527.28 230
3527.42 222
3527.55 215
3527.69 209
3527.82 205
3527.96 201
3528.10 199
3528.23 197
3528.37 195
3528.51 193
3528.64 192
3528.78 192
3528.91 194
3529.05 200
3529.19 209
3529.32 222
3529.46 237
3529.60 252
3529.73 264
3529.87 270
3530.00 269
3530.14 260
3530.28 245
3530.41 226
3530.55 207
3530.69 190
3530.82 176
3530.96 168
3531.09 165
3531.23 167
3531.37 173
3531.50 182
3531.64 193
3531.78 204
3531.91 215
3532.05 225
3532.19 234
3532.32 242
3532.46 250
3532.59 256
3532.73 261
3532.87 265
3533.00 267
3533.14 266
3533.28 262
3533.41 255
3533.55 246
3533.68 235
3533.82 223
3533.96 212
3534.09 202
3534.23 196
3534.37 193
3534.50 193
3534.64 198
3534.78 209
3534.91 223
3535.05 241
3535.18 261
3535.32 281
3535.46 299
3535.59 313
3535.73 323
3535.87 327
3536.00 325
3536.14 318
3536.28 307
3536.41 291
3536.55 273
3536.69 252
3536.82 229
3536.96 207
3537.09 184
3537.23 163
3537.37 142
3537.50 122
3537.64 103
3537.78 85
3537.91 69
3538.05 55
3538.19 45
3538.32 39
3538.46 38
3538.60 41
3538.73 48
3538.87 57
3539.00 66
3539.14 76
3539.28 85
3539.41 93
3539.55 103
3539.69 113
3539.82 124
3539.96 135
3540.10 144
3540.23 150
3540.37 152
3540.51 151
3540.64 146
3540.78 141
3540.92 137
3541.05 135
3541.19 137
3541.32 140
3541.46 144
3541.60 147
3541.73 147
3541.87 145
3542.01 142
3542.14 138
3542.28 134
3542.42 133
3542.55 135
3542.69 140
3542.83 147
3542.96 154
3543.10 161
3543.24 166
3543.37 169
3543.51 168
3543.65 164
3543.78 158
3543.92 151
3544.06 144
3544.19 139
3544.33 137
3544.47 136
3544.60 139
3544.74 144
3544.87 150
3545.01 158
3545.15 166
3545.28 172
3545.42 177
3545.56 179
3545.69 177
3545.83 172
3545.97 163
3546.10 152
3546.24 141
3546.38 131
3546.51 124
3546.65 120
3546.79 121
3546.92 126
3547.06 134
3547.20 143
3547.33 152
3547.47 160
3547.61 165
3547.74 167
3547.88 166
3548.02 163
3548.15 158
3548.29 151
3548.43 144
3548.56 137
3548.70 129
3548.84 123
3548.97 117
3549.11 113
3549.25 110
3549.38 109
3549.52 108
3549.66 107
3549.79 105
3549.93 103
3550.07 99
3550.20 93
3550.34 85
3550.48 76
3550.61 65
3550.75 54
3550.89 45
3551.02 37
3551.16 33
3551.30 31
3551.43 33
3551.57 36
3551.71 41
3551.84 46
3551.98 51
3552.12 55
3552.25 57
3552.39 56
3552.53 53
3552.66 45
3552.80 35
3552.94 23
3553.07 9
3553.21 0
3553.35 0
3553.48 0
3553.62 0
3553.76 0
3553.89 0
3554.03 0
3554.17 3
3554.30 10
3554.44 15
3554.58 17
3554.71 16
3554.85 15
3554.99 13
3555.12 12
3555.26 13
3555.40 15
3555.54 19
3555.67 22
3555.81 25
3555.95 28
3556.08 31
3556.22 34
3556.36 36
3556.49 37
3556.63 38
3556.77 39
3556.90 39
3557.04 40
3557.18 41
3557.31 43
3557.45 46
3557.59 49
3557.72 53
3557.86 56
3558.00 59
3558.13 61
3558.27 65
3558.41 69
3558.54 75
3558.68 82
3558.82 91
3558.96 99
3559.09 106
3559.23 111
3559.37 113
3559.50 111
3559.64 108
3559.78 104
3559.91 101
3560.05 99
3560.19 99
3560.32 101
3560.46 105
3560.60 111
3560.73 117
3560.87 123
3561.01 130
3561.15 135
3561.28 138
3561.42 139
3561.56 136
3561.69 131
3561.83 123
3561.97 114
3562.10 105
3562.24 99
3562.38 97
3562.51 100
3562.65 109
3562.79 123
3562.92 142
3563.06 161
3563.20 181
3563.34 197
3563.47 208
3563.61 212
3563.75 211
3563.88 204
3564.02 194
3564.16 182
3564.29 170
3564.43 158
3564.57 148
3564.71 137
3564.84 124
3564.98 108
3565.12 88
3565.25 65
3565.39 41
3565.53 17
3565.66 0
3565.80 0
3565.94 0
3566.07 0
3566.21 0
3566.35 0
3566.49 0
3566.62 0
3566.76 8
3566.90 18
3567.03 26
3567.17 31
3567.31 34
3567.44 35
3567.58 35
3567.72 34
3567.86 34
3567.99 34
3568.13 35
3568.27 37
3568.40 39
3568.54 43
3568.68 47
3568.81 53
3568.95 59
3569.09 64
3569.23 69
3569.36 71
3569.50 71
3569.64 67
3569.77 61
3569.91 55
3570.05 49
3570.19 45
3570.32 45
3570.46 49
3570.60 57
3570.73 69
3570.87 81
3571.01 93
3571.14 101
3571.28 104
3571.42 102
3571.56 93
3571.69 81
3571.83 67
3571.97 53
3572.10 43
3572.24 38
3572.38 39
3572.52 45
3572.65 54
3572.79 66
3572.93 78
3573.06 89
3573.20 98
3573.34 104
3573.48 109
3573.61 112
3573.75 114
3573.89 116
3574.02 118
3574.16 119
3574.30 119
3574.44 117
3574.57 112
3574.71 106
3574.85 99
3574.98 92
3575.12 88
3575.26 86
3575.40 87
3575.53 91
3575.67 94
3575.81 97
3575.94 98
3576.08 97
3576.22 93
3576.36 88
3576.49 83
3576.63 79
3576.77 77
3576.90 78
3577.04 79
3577.18 82
3577.32 84
3577.45 84
3577.59 81
3577.73 76
3577.86 69
3578.00 62
3578.14 56
3578.28 53
3578.41 54
3578.55 58
3578.69 65
3578.83 72
3578.96 80
3579.10 86
3579.24 92
3579.37 98
3579.51 104
3579.65 110
3579.79 117
3579.92 124
3580.06 129
3580.20 131
3580.33 132
3580.47 130
3580.61 126
3580.75 120
3580.88 114
3581.02 109
3581.16 106
3581.30 105
3581.43 106
3581.57 109
3581.71 112
3581.84 115
3581.98 115
3582.12 112
3582.26 106
3582.39 98
3582.53 90
3582.67 85
3582.81 84
3582.94 89
3583.08 100
3583.22 115
3583.35 133
3583.49 151
3583.63 168
3583.77 183
3583.90 196
3584.04 207
3584.18 219
3584.32 231
3584.45 245
3584.59 260
3584.73 275
3584.87 291
3585.00 305
3585.14 317
3585.28 326
3585.41 332
3585.55 333
3585.69 332
3585.83 328
3585.96 323
3586.10 320
3586.24 320
3586.38 324
3586.51 334
3586.65 348
3586.79 365
3586.93 384
3587.06 401
3587.20 417
3587.34 431
3587.48 443
3587.61 454
3587.75 465
3587.89 478
3588.02 492
3588.16 506
3588.30 519
3588.44 530
3588.57 539
3588.71 544
3588.85 546
3588.99 544
3589.12 538
3589.26 530
3589.40 521
3589.54 512
3589.67 505
3589.81 501
3589.95 499
3590.09 500
3590.22 501
3590.36 503
3590.50 502
3590.64 500
3590.77 495
3590.91 489
3591.05 482
3591.19 476
3591.32 469
3591.46 463
3591.60 457
3591.74 451
3591.87 444
3592.01 435
3592.15 425
3592.29 413
3592.42 401
3592.56 389
3592.70 377
3592.84 364
3592.97 351
3593.11 337
3593.25 320
3593.39 302
3593.52 282
3593.66 264
3593.80 247
3593.94 234
3594.07 225
3594.21 219
3594.35 214
3594.49 210
3594.62 205
3594.76 198
3594.90 192
3595.04 185
3595.17 181
3595.31 180
3595.45 181
3595.59 186
3595.72 192
3595.86 199
3596.00 206
3596.14 211
3596.27 215
3596.41 216
3596.55 216
3596.69 214
3596.82 211
3596.96 209
3597.10 207
3597.24 207
3597.37 209
3597.51 214
3597.65 220
3597.79 228
3597.92 235
3598.06 242
3598.20 247
3598.34 250
3598.47 250
3598.61 248
3598.75 243
3598.89 236
3599.03 229
3599.16 221
3599.30 214
3599.44 208
3599.58 203
3599.71 199
3599.85 197
3599.99 196
3600.13 195
3600.26 193
3600.40 191
3600.54 188
3600.68 184
3600.81 182
3600.95 182
3601.09 186
3601.23 193
3601.36 205
3601.50 217
3601.64 228
3601.78 235
3601.92 236
3602.05 229
3602.19 217
3602.33 201
3602.47 185
3602.60 172
3602.74 163
3602.88 161
3603.02 165
3603.15 172
3603.29 181
3603.43 188
3603.57 192
3603.71 192
3603.84 188
3603.98 181
3604.12 172
3604.26 164
3604.39 157
3604.53 153
3604.67 152
3604.81 155
3604.94 160
3605.08 168
3605.22 177
3605.36 185
3605.50 193
3605.63 198
3605.77 200
3605.91 197
3606.05 191
3606.18 182
3606.32 172
3606.46 163
3606.60 155
3606.74 152
3606.87 152
3607.01 155
3607.15 161
3607.29 167
3607.42 172
3607.56 176
3607.70 175
3607.84 170
3607.98 161
3608.11 148
3608.25 135
3608.39 123
3608.53 115
3608.66 110
3608.80 110
3608.94 113
3609.08 116
3609.22 117
3609.35 113
3609.49 105
3609.63 93
3609.77 80
3609.90 69
3610.04 63
3610.18 63
3610.32 69
3610.46 80
3610.59 92
3610.73 101
3610.87 104
3611.01 101
3611.14 91
3611.28 75
3611.42 57
3611.56 39
3611.70 23
3611.83 10
3611.97 0
3612.11 0
3612.25 0
3612.39 0
3612.52 0
3612.66 0
3612.80 0
3612.94 0
3613.07 0
3613.21 0
3613.35 9
3613.49 23
3613.63 39
3613.76 58
3613.90 78
3614.04 99
3614.18 118
3614.32 133
3614.45 144
3614.59 148
3614.73 147
3614.87 140
3615.01 130
3615.14 118
3615.28 107
3615.42 99
3615.56 97
3615.69 101
3615.83 110
3615.97 122
3616.11 134
3616.25 144
3616.38 148
3616.52 146
3616.66 138
3616.80 125
3616.94 111
3617.07 97
3617.21 86
3617.35 78
3617.49 75
3617.63 73
3617.76 73
3617.90 72
3618.04 71
3618.18 70
3618.32 70
3618.45 71
3618.59 74
3618.73 80
3618.87 87
3619.01 96
3619.14 104
3619.28 111
3619.42 117
3619.56 121
3619.70 124
3619.83 126
3619.97 126
3620.11 125
3620.25 122
3620.39 116
3620.52 108
3620.66 98
3620.80 86
3620.94 74
3621.08 62
3621.21 50
3621.35 39
3621.49 29
3621.63 20
3621.77 13
3621.90 8
3622.04 6
3622.18 8
3622.32 13
3622.46 21
3622.59 30
3622.73 39
3622.87 46
3623.01 49
3623.15 50
3623.28 48
3623.42 44
3623.56 40
3623.70 38
3623.84 37
3623.98 40
3624.11 44
3624.25 48
3624.39 52
3624.53 52
3624.67 49
3624.80 41
3624.94 29
3625.08 14
3625.22 0
3625.36 0
3625.49 0
3625.63 0
3625.77 0
3625.91 0
3626.05 6
3626.18 19
3626.32 30
3626.46 36
3626.60 37
3626.74 33
3626.88 26
3627.01 16
3627.15 6
3627.29 0
3627.43 0
3627.57 0
3627.70 3
3627.84 12
3627.98 23
3628.12 34
3628.26 44
3628.40 51
3628.53 57
3628.67 60
3628.81 61
3628.95 61
3629.09 60
3629.22 58
3629.36 55
3629.50 52
3629.64 48
3629.78 46
3629.92 44
3630.05 44
3630.19 44
3630.33 43
3630.47 40
3630.61 35
3630.74 28
3630.88 18
3631.02 8
3631.16 0
3631.30 0
3631.44 0
3631.57 0
3631.71 0
3631.85 0
3631.99 0
3632.13 0
3632.27 0
3632.40 8
3632.54 18
3632.68 30
3632.82 41
3632.96 51
3633.09 57
3633.23 60
3633.37 60
3633.51 56
3633.65 51
3633.79 46
3633.92 43
3634.06 43
3634.20 44
3634.34 46
3634.48 48
3634.62 50
3634.75 51
3634.89 50
3635.03 50
3635.17 52
3635.31 55
3635.45 60
3635.58 66
3635.72 72
3635.86 76
3636.00 79
3636.14 80
3636.28 78
3636.41 76
3636.55 72
3636.69 67
3636.83 62
3636.97 57
3637.11 51
3637.24 45
3637.38 39
3637.52 32
3637.66 25
3637.80 18
3637.94 13
3638.07 12
3638.21 14
3638.35 22
3638.49 34
3638.63 50
3638.77 66
3638.90 81
3639.04 91
3639.18 96
3639.32 95
3639.46 91
3639.60 87
3639.73 84
3639.87 84
3640.01 89
3640.15 97
3640.29 106
3640.43 114
3640.56 122
3640.70 126
3640.84 127
3640.98 125
3641.12 122
3641.26 118
3641.39 116
3641.53 115
3641.67 117
3641.81 123
3641.95 130
3642.09 138
3642.23 145
3642.36 150
3642.50 151
3642.64 150
3642.78 145
3642.92 139
3643.06 133
3643.19 127
3643.33 121
3643.47 115
3643.61 110
3643.75 105
3643.89 101
3644.03 100
3644.16 100
3644.30 103
3644.44 109
3644.58 116
3644.72 124
3644.86 131
3644.99 137
3645.13 140
3645.27 140
3645.41 137
3645.55 130
3645.69 120
3645.83 108
3645.96 95
3646.10 82
3646.24 69
3646.38 58
3646.52 48
3646.66 38
3646.80 29
3646.93 19
3647.07 9
3647.21 0
3647.35 0
3647.49 0
3647.63 0
3647.76 0
3647.90 0
3648.04 0
3648.18 0
3648.32 1
3648.46 12
3648.60 25
3648.73 38
3648.87 53
3649.01 67
3649.15 80
3649.29 88
3649.43 90
3649.57 87
3649.70 78
3649.84 65
3649.98 51
3650.12 39
3650.26 29
3650.40 25
3650.54 26
3650.67 31
3650.81 38
3650.95 46
3651.09 53
3651.23 58
3651.37 61
3651.51 61
3651.64 61
3651.78 60
3651.92 59
3652.06 60
3652.20 60
3652.34 61
3652.48 61
3652.62 62
3652.75 63
3652.89 64
3653.03 68
3653.17 72
3653.31 78
3653.45 83
3653.59 88
3653.72 91
3653.86 90
3654.00 87
3654.14 82
3654.28 75
3654.42 68
3654.56 62
3654.69 60
3654.83 60
3654.97 64
3655.11 70
3655.25 77
3655.39 85
3655.53 91
3655.67 97
3655.80 102
3655.94 106
3656.08 111
3656.22 118
3656.36 125
3656.50 133
3656.64 140
3656.78 145
3656.91 147
3657.05 144
3657.19 139
3657.33 132
3657.47 125
3657.61 121
3657.75 121
3657.88 126
3658.02 135
3658.16 147
3658.30 160
3658.44 171
3658.58 180
3658.72 184
3658.86 184
3658.99 182
3659.13 177
3659.27 172
3659.41 168
3659.55 163
3659.69 159
3659.83 155
3659.97 150
3660.10 145
3660.24 139
3660.38 134
3660.52 130
3660.66 127
3660.80 125
3660.94 123
3661.08 121
3661.22 118
3661.35 115
3661.49 112
3661.63 109
3661.77 109
3661.91 112
3662.05 117
3662.19 125
3662.33 134
3662.46 144
3662.60 154
3662.74 162
3662.88 166
3663.02 165
3663.16 158
3663.30 147
3663.44 132
3663.58 114
3663.71 98
3663.85 86
3663.99 79
3664.13 78
3664.27 84
3664.41 94
3664.55 104
3664.69 113
3664.82 116
3664.96 112
3665.10 100
3665.24 82
3665.38 59
3665.52 36
3665.66 15
3665.80 0
3665.94 0
3666.07 0
3666.21 0
3666.35 0
3666.49 8
3666.63 20
3666.77 33
3666.91 46
3667.05 58
3667.19 68
3667.32 77
3667.46 84
3667.60 90
3667.74 96
3667.88 103
3668.02 112
3668.16 123
3668.30 135
3668.44 147
3668.57 157
3668.71 163
3668.85 165
3668.99 163
3669.13 158
3669.27 151
3669.41 144
3669.55 139
3669.69 136
3669.83 134
3669.96 133
3670.10 133
3670.24 132
3670.38 130
3670.52 128
3670.66 124
3670.80 119
3670.94 114
3671.08 110
3671.22 106
3671.35 102
3671.49 98
3671.63 91
3671.77 83
3671.91 73
3672.05 62
3672.19 52
3672.33 42
3672.47 35
3672.61 30
3672.74 26
3672.88 22
3673.02 17
3673.16 10
3673.30 1
3673.44 0
3673.58 0
3673.72 0
3673.86 0
3674.00 0
3674.13 0
3674.27 0
3674.41 4
3674.55 17
3674.69 29
3674.83 39
3674.97 45
3675.11 47
3675.25 45
3675.39 38
3675.52 29
3675.66 18
3675.80 6
3675.94 0
3676.08 0
3676.22 0
3676.36 0
3676.50 0
3676.64 3
3676.78 16
3676.92 32
3677.05 48
3677.19 62
3677.33 74
3677.47 80
3677.61 81
3677.75 75
3677.89 63
3678.03 49
3678.17 34
3678.31 22
3678.45 14
3678.58 11
3678.72 13
3678.86 19
3679.00 27
3679.14 34
3679.28 39
3679.42 42
3679.56 43
3679.70 44
3679.84 45
3679.98 48
3680.12 55
3680.25 66
3680.39 79
3680.53 94
3680.67 110
3680.81 124
3680.95 135
3681.09 143
3681.23 148
3681.37 150
3681.51 151
3681.65 152
3681.79 152
3681.92 153
3682.06 154
3682.20 156
3682.34 159
3682.48 163
3682.62 167
3682.76 170
3682.90 173
3683.04 175
3683.18 173
3683.32 169
3683.46 161
3683.59 152
3683.73 143
3683.87 134
3684.01 125
3684.15 118
3684.29 112
3684.43 106
3684.57 100
3684.71 95
3684.85 89
3684.99 86
3685.13 84
3685.27 86
3685.40 92
3685.54 100
3685.68 111
3685.82 123
3685.96 134
3686.10 145
3686.24 152
3686.38 157
3686.52 159
3686.66 156
3686.80 150
3686.94 140
3687.08 128
3687.22 113
3687.35 99
3687.49 87
3687.63 78
3687.77 73
3687.91 71
3688.05 71
3688.19 72
3688.33 72
3688.47 72
3688.61 70
3688.75 68
3688.89 66
3689.03 64
3689.17 63
3689.30 63
3689.44 62
3689.58 60
3689.72 57
3689.86 52
3690.00 46
3690.14 39
3690.28 32
3690.42 26
3690.56 20
3690.70 16
3690.84 13
3690.98 14
3691.12 17
3691.26 22
3691.40 30
3691.53 38
3691.67 45
3691.81 49
3691.95 51
3692.09 49
3692.23 45
3692.37 40
3692.51 35
3692.65 31
3692.79 28
3692.93 26
3693.07 25
3693.21 23
3693.35 21
3693.49 17
3693.63 11
3693.76 5
3693.90 0
3694.04 0
3694.18 0
3694.32 0
3694.46 0
3694.60 0
3694.74 0
3694.88 0
3695.02 1
3695.16 9
3695.30 17
3695.44 25
3695.58 31
3695.72 35
3695.86 36
3696.00 34
3696.13 30
3696.27 23
3696.41 17
3696.55 12
3696.69 10
3696.83 12
3696.97 16
3697.11 23
3697.25 29
3697.39 34
3697.53 36
3697.67 34
3697.81 29
3697.95 22
3698.09 16
3698.23 12
3698.37 11
3698.51 12
3698.65 16
3698.78 21
3698.92 27
3699.06 34
3699.20 41
3699.34 50
3699.48 58
3699.62 66
3699.76 73
3699.90 77
3700.04 79
3700.18 79
3700.32 77
3700.46 75
3700.60 74
3700.74 75
3700.88 79
3701.02 86
3701.16 95
3701.30 108
3701.44 123
3701.58 138
3701.72 153
3701.85 167
3701.99 179
3702.13 188
3702.27 193
3702.41 197
3702.55 198
3702.69 198
3702.83 197
3702.97 195
3703.11 193
3703.25 190
3703.39 188
3703.53 187
3703.67 187
3703.81 189
3703.95 191
3704.09 191
3704.23 190
3704.37 186
3704.51 178
3704.65 168
3704.79 156
3704.93 144
3705.07 135
3705.20 128
3705.34 125
3705.48 124
3705.62 126
3705.76 128
3705.90 130
3706.04 130
3706.18 128
3706.32 124
3706.46 118
3706.60 111
3706.74 104
3706.88 98
3707.02 92
3707.16 88
3707.30 85
3707.44 84
3707.58 83
3707.72 83
3707.86 81
3708.00 77
3708.14 72
3708.28 65
3708.42 57
3708.56 51
3708.70 48
3708.84 49
3708.98 54
3709.12 63
3709.26 73
3709.39 84
3709.53 95
3709.67 103
3709.81 109
3709.95 114
3710.09 117
3710.23 120
3710.37 121
3710.51 120
3710.65 118
3710.79 114
3710.93 108
3711.07 101
3711.21 94
3711.35 88
3711.49 82
3711.63 78
3711.77 75
3711.91 72
3712.05 69
3712.19 65
3712.33 59
3712.47 49
3712.61 37
3712.75 23
3712.89 9
3713.03 0
3713.17 0
3713.31 0
3713.45 0
3713.59 0
3713.73 0
3713.87 0
3714.01 3
3714.15 10
3714.29 15
3714.43 17
3714.57 18
3714.71 19
3714.85 20
3714.98 23
3715.12 28
3715.26 34
3715.40 40
3715.54 48
3715.68 55
3715.82 63
3715.96 73
3716.10 84
3716.24 96
3716.38 110
3716.52 124
3716.66 136
3716.80 144
3716.94 148
3717.08 147
3717.22 142
3717.36 134
3717.50 124
3717.64 114
3717.78 105
3717.92 97
3718.06 90
3718.20 82
3718.34 75
3718.48 67
3718.62 59
3718.76 50
3718.90 40
3719.04 31
3719.18 23
3719.32 17
3719.46 13
3719.60 12
3719.74 14
3719.88 21
3720.02 32
3720.16 44
3720.30 57
3720.44 70
3720.58 81
3720.72 89
3720.86 95
3721.00 98
3721.14 100
3721.28 99
3721.42 97
3721.56 92
3721.70 87
3721.84 80
3721.98 74
3722.12 68
3722.26 62
3722.40 57
3722.54 52
3722.68 47
3722.82 42
3722.96 38
3723.10 35
3723.24 34
3723.38 37
3723.52 42
3723.66 49
3723.80 57
3723.94 66
3724.08 74
3724.22 80
3724.36 84
3724.50 85
3724.64 85
3724.78 83
3724.92 80
3725.06 77
3725.20 76
3725.34 75
3725.48 77
3725.62 81
3725.76 87
3725.90 94
3726.04 102
3726.18 111
3726.32 118
3726.46 125
3726.60 131
3726.74 134
3726.88 134
3727.02 131
3727.16 125
3727.30 117
3727.44 107
3727.58 98
3727.72 91
3727.86 87
3728.00 86
3728.14 89
3728.28 93
3728.42 100
3728.56 106
3728.70 113
3728.84 119
3728.98 125
3729.12 131
3729.26 135
3729.40 139
3729.54 141
3729.68 142
3729.82 141
3729.96 138
3730.10 136
3730.24 134
3730.38 131
3730.52 130
3730.66 128
3730.80 126
3730.94 123
3731.08 120
3731.22 114
3731.36 106
3731.50 94
3731.64 80
3731.78 64
3731.92 46
3732.06 29
3732.20 15
3732.34 6
3732.48 1
3732.62 1
3732.76 4
3732.90 7
3733.04 10
3733.18 10
3733.32 8
3733.46 3
3733.60 0
3733.74 0
3733.88 0
3734.02 0
3734.16 0
3734.30 0
3734.44 1
3734.58 9
3734.72 17
3734.86 26
3735.00 35
3735.14 44
3735.28 51
3735.42 57
3735.56 59
3735.71 59
3735.85 57
3735.99 54
3736.13 50
3736.27 47
3736.41 46
3736.55 45
3736.69 44
3736.83 43
3736.97 41
3737.11 37
3737.25 32
3737.39 28
3737.53 23
3737.67 20
3737.81 16
3737.95 12
3738.09 7
3738.23 0
3738.37 0
3738.51 0
3738.65 0
3738.79 0
3738.93 0
3739.07 0
3739.21 0
3739.35 5
3739.49 11
3739.63 16
3739.77 20
3739.91 24
3740.05 30
3740.19 37
3740.33 46
3740.47 56
3740.61 64
3740.75 70
3740.89 72
3741.03 68
3741.17 60
3741.32 48
3741.46 35
3741.60 22
3741.74 11
3741.88 5
3742.02 4
3742.16 9
3742.30 18
3742.44 31
3742.58 46
3742.72 61
3742.86 76
3743.00 91
3743.14 105
3743.28 119
3743.42 134
3743.56 149
3743.70 162
3743.84 174
3743.98 182
3744.12 187
3744.26 187
3744.40 183
3744.54 176
3744.68 166
3744.82 156
3744.96 146
3745.10 138
3745.24 134
3745.38 132
3745.53 134
3745.67 137
3745.81 141
3745.95 143
3746.09 144
3746.23 141
3746.37 134
3746.51 125
3746.65 114
3746.79 104
3746.93 96
3747.07 91
3747.21 90
3747.35 93
3747.49 98
3747.63 104
3747.77 109
3747.91 112
3748.05 112
3748.19 109
3748.33 103
3748.47 96
3748.61 89
3748.75 83
3748.90 78
3749.04 76
3749.18 77
3749.32 79
3749.46 83
3749.60 88
3749.74 92
3749.88 94
3750.02 93
3750.16 88
3750.30 80
3750.44 69
3750.58 57
3750.72 44
3750.86 33
3751.00 23
3751.14 15
3751.28 9
3751.42 6
3751.56 3
3751.70 1
3751.85 0
3751.99 0
3752.13 0
3752.27 0
3752.41 0
3752.55 0
3752.69 0
3752.83 2
3752.97 4
3753.11 5
3753.25 6
3753.39 5
3753.53 4
3753.67 3
3753.81 3
3753.95 4
3754.09 5
3754.23 5
3754.37 4
3754.52 3
3754.66 2
3754.80 1
3754.94 1
3755.08 4
3755.22 10
3755.36 19
3755.50 30
3755.64 43
3755.78 55
3755.92 66
3756.06 77
3756.20 86
3756.34 93
3756.48 99
3756.62 105
3756.76 109
3756.90 113
3757.05 116
3757.19 118
3757.33 120
3757.47 122
3757.61 123
3757.75 125
3757.89 125
3758.03 124
3758.17 121
3758.31 115
3758.45 107
3758.59 97
3758.73 88
3758.87 81
3759.01 77
3759.15 76
3759.30 78
3759.44 81
3759.58 85
3759.72 89
3759.86 91
3760.00 91
3760.14 90
3760.28 87
3760.42 82
3760.56 76
3760.70 70
3760.84 62
3760.98 55
3761.12 48
3761.26 43
3761.41 40
3761.55 41
3761.69 44
3761.83 49
3761.97 57
3762.11 64
3762.25 72
3762.39 79
3762.53 87
3762.67 94
3762.81 102
3762.95 111
3763.09 121
3763.23 131
3763.37 140
3763.52 147
3763.66 154
3763.80 160
3763.94 166
3764.08 173
3764.22 181
3764.36 188
3764.50 194
3764.64 196
3764.78 193
3764.92 185
3765.06 173
3765.20 159
3765.35 145
3765.49 133
3765.63 126
3765.77 122
3765.91 122
3766.05 125
3766.19 129
3766.33 133
3766.47 135
3766.61 136
3766.75 136
3766.89 135
3767.03 136
3767.18 138
3767.32 142
3767.46 148
3767.60 155
3767.74 161
3767.88 166
3768.02 167
3768.16 165
3768.30 160
3768.44 152
3768.58 144
3768.72 136
3768.86 129
3769.01 124
3769.15 120
3769.29 118
3769.43 115
3769.57 113
3769.71 112
3769.85 111
3769.99 110
3770.13 111
3770.27 112
3770.41 114
3770.55 117
3770.70 120
3770.84 123
3770.98 127
3771.12 131
3771.26 136
3771.40 140
3771.54 143
3771.68 145
3771.82 143
3771.96 137
3772.10 127
3772.25 114
3772.39 98
3772.53 81
3772.67 65
3772.81 50
3772.95 39
3773.09 30
3773.23 24
3773.37 19
3773.51 15
3773.65 11
3773.79 7
3773.94 4
3774.08 1
3774.22 0
3774.36 0
3774.50 0
3774.64 0
3774.78 0
3774.92 0
3775.06 0
3775.20 3
3775.35 10
3775.49 19
3775.63 29
3775.77 40
3775.91 50
3776.05 59
3776.19 66
3776.33 72
3776.47 78
3776.61 84
3776.75 92
3776.90 101
3777.04 112
3777.18 121
3777.32 129
3777.46 132
3777.60 130
3777.74 123
3777.88 109
3778.02 91
3778.16 69
3778.31 46
3778.45 25
3778.59 7
3778.73 0
3778.87 0
3779.01 0
3779.15 0
3779.29 0
3779.43 8
3779.57 20
3779.72 30
3779.86 37
3780.00 42
3780.14 42
3780.28 40
3780.42 36
3780.56 30
3780.70 24
3780.84 19
3780.98 16
3781.13 13
3781.27 12
3781.41 11
3781.55 9
3781.69 7
3781.83 2
3781.97 0
3782.11 0
3782.25 0
3782.40 0
3782.54 0
3782.68 0
3782.82 0
3782.96 0
3783.10 9
3783.24 19
3783.38 27
3783.52 31
3783.67 31
3783.81 27
3783.95 21
3784.09 15
3784.23 10
3784.37 9
3784.51 11
3784.65 17
3784.79 26
3784.93 37
3785.08 48
3785.22 56
3785.36 61
3785.50 62
3785.64 59
3785.78 54
3785.92 48
3786.06 42
3786.21 38
3786.35 36
3786.49 38
3786.63 43
3786.77 50
3786.91 58
3787.05 66
3787.19 74
3787.33 81
3787.48 86
3787.62 88
3787.76 89
3787.90 87
3788.04 83
3788.18 77
3788.32 71
3788.46 67
3788.60 66
3788.75 68
3788.89 73
3789.03 81
3789.17 90
3789.31 98
3789.45 102
3789.59 103
3789.73 100
3789.88 94
3790.02 87
3790.16 79
3790.30 71
3790.44 65
3790.58 58
3790.72 53
3790.86 49
3791.01 47
3791.15 47
3791.29 50
3791.43 56
3791.57 65
3791.71 74
3791.85 84
3791.99 92
3792.14 97
3792.28 98
3792.42 96
3792.56 90
3792.70 80
3792.84 67
3792.98 54
3793.12 40
3793.27 27
3793.41 16
3793.55 7
3793.69 1
3793.83 0
3793.97 0
3794.11 0
3794.25 0
3794.40 0
3794.54 2
3794.68 10
3794.82 22
3794.96 37
3795.10 54
3795.24 74
3795.38 93
3795.53 110
3795.67 124
3795.81 133
3795.95 137
3796.09 136
3796.23 132
3796.37 127
3796.52 122
3796.66 120
3796.80 120
3796.94 122
3797.08 125
3797.22 129
3797.36 131
3797.50 133
3797.65 134
3797.79 136
3797.93 140
3798.07 147
3798.21 155
3798.35 165
3798.49 173
3798.64 177
3798.78 174
3798.92 166
3799.06 150
3799.20 131
3799.34 110
3799.48 90
3799.63 73
3799.77 61
3799.91 54
3800.05 50
3800.19 50
3800.33 51
3800.47 54
3800.62 57
3800.76 61
3800.90 65
3801.04 68
3801.18 71
3801.32 73
3801.46 75
3801.61 75
3801.75 73
3801.89 69
3802.03 63
3802.17 53
3802.31 40
3802.45 25
3802.60 10
3802.74 0
3802.88 0
3803.02 0
3803.16 0
3803.30 0
3803.44 0
3803.59 0
3803.73 0
3803.87 1
3804.01 6
3804.15 12
3804.29 18
3804.43 26
3804.58 33
3804.72 41
3804.86 49
3805.00 57
3805.14 63
3805.28 68
3805.42 71
3805.57 73
3805.71 74
3805.85 75
3805.99 76
3806.13 80
3806.27 86
3806.42 93
3806.56 102
3806.70 111
3806.84 119
3806.98 125
3807.12 129
3807.26 132
3807.41 133
3807.55 135
3807.69 138
3807.83 142
3807.97 147
3808.11 151
3808.26 154
3808.40 157
3808.54 158
3808.68 160
3808.82 164
3808.96 171
3809.10 180
3809.25 191
3809.39 203
3809.53 214
3809.67 226
3809.81 237
3809.95 248
3810.10 260
3810.24 274
3810.38 289
3810.52 307
3810.66 326
3810.80 345
3810.94 364
3811.09 385
3811.23 405
3811.37 428
3811.51 452
3811.65 479
3811.79 509
3811.94 543
3812.08 580
3812.22 621
3812.36 666
3812.50 714
3812.64 764
3812.79 817
3812.93 871
3813.07 924
3813.21 978
3813.35 1030
3813.49 1082
3813.64 1131
3813.78 1177
3813.92 1218
3814.06 1255
3814.20 1285
3814.34 1308
3814.49 1324
3814.63 1334
3814.77 1339
3814.91 1341
3815.05 1342
3815.19 1341
3815.34 1338
3815.48 1335
3815.62 1329
3815.76 1321
3815.90 1310
3816.04 1296
3816.19 1281
3816.33 1264
3816.47 1245
3816.61 1225
3816.75 1201
3816.89 1174
3817.04 1142
3817.18 1104
3817.32 1063
3817.46 1018
3817.60 973
3817.74 928
3817.89 888
3818.03 853
3818.17 824
3818.31 801
3818.45 784
3818.60 769
3818.74 757
3818.88 745
3819.02 733
3819.16 720
3819.30 707
3819.45 693
3819.59 678
3819.73 662
3819.87 646
3820.01 629
3820.15 612
3820.30 595
3820.44 577
3820.58 559
3820.72 540
3820.86 517
3821.01 492
3821.15 464
3821.29 433
3821.43 403
3821.57 376
3821.71 354
3821.86 338
3822.00 329
3822.14 323
3822.28 320
3822.42 317
3822.57 312
3822.71 303
3822.85 292
3822.99 281
3823.13 271
3823.27 264
3823.42 263
3823.56 268
3823.70 277
3823.84 288
3823.98 299
3824.13 305
3824.27 305
3824.41 297
3824.55 284
3824.69 267
3824.83 248
3824.98 231
3825.12 218
3825.26 207
3825.40 199
3825.54 192
3825.69 183
3825.83 172
3825.97 159
3826.11 144
3826.25 131
3826.40 119
3826.54 110
3826.68 105
3826.82 103
3826.96 104
3827.10 104
3827.25 104
3827.39 102
3827.53 97
3827.67 88
3827.81 77
3827.96 63
3828.10 47
3828.24 31
3828.38 15
3828.52 0
3828.67 0
3828.81 0
3828.95 0
3829.09 0
3829.23 0
3829.38 0
3829.52 0
3829.66 0
3829.80 15
3829.94 29
3830.09 42
3830.23 53
3830.37 61
3830.51 65
3830.65 67
3830.79 64
3830.94 58
3831.08 50
3831.22 40
3831.36 30
3831.50 23
3831.65 19
3831.79 20
3831.93 25
3832.07 33
3832.21 44
3832.36 55
3832.50 64
3832.64 71
3832.78 74
3832.92 73
3833.07 69
3833.21 63
3833.35 54
3833.49 46
3833.63 38
3833.78 30
3833.92 24
3834.06 20
3834.20 18
3834.34 19
3834.49 21
3834.63 25
3834.77 31
3834.91 39
3835.06 47
3835.20 55
3835.34 64
3835.48 73
3835.62 81
3835.77 90
3835.91 97
3836.05 103
3836.19 109
3836.33 113
3836.48 116
3836.62 118
3836.76 119
3836.90 118
3837.04 116
3837.19 111
3837.33 105
3837.47 96
3837.61 87
3837.75 77
3837.90 67
3838.04 59
3838.18 52
3838.32 49
3838.47 50
3838.61 53
3838.75 60
3838.89 69
3839.03 79
3839.18 90
3839.32 101
3839.46 110
3839.60 117
3839.74 121
3839.89 124
3840.03 125
3840.17 125
3840.31 125
3840.45 124
3840.60 122
3840.74 120
3840.88 116
3841.02 110
3841.17 103
3841.31 94
3841.45 85
3841.59 75
3841.73 67
3841.88 60
3842.02 56
3842.16 54
3842.30 54
3842.45 57
3842.59 61
3842.73 64
3842.87 67
3843.01 69
3843.16 69
3843.30 67
3843.44 66
3843.58 64
3843.72 64
3843.87 66
3844.01 69
3844.15 73
3844.29 78
3844.44 83
3844.58 87
3844.72 91
3844.86 94
3845.00 95
3845.15 96
3845.29 95
3845.43 93
3845.57 89
3845.72 83
3845.86 75
3846.00 66
3846.14 57
3846.29 48
3846.43 39
3846.57 33
3846.71 28
3846.85 27
3847.00 29
3847.14 34
3847.28 40
3847.42 48
3847.57 55
3847.71 60
3847.85 64
3847.99 66
3848.13 68
3848.28 70
3848.42 75
3848.56 83
3848.70 94
3848.85 109
3848.99 126
3849.13 143
3849.27 159
3849.42 172
3849.56 181
3849.70 186
3849.84 187
3849.98 184
3850.13 179
3850.27 171
3850.41 162
3850.55 153
3850.70 147
3850.84 143
3850.98 142
3851.12 144
3851.27 148
3851.41 154
3851.55 160
3851.69 166
3851.84 172
3851.98 178
3852.12 184
3852.26 189
3852.40 192
3852.55 192
3852.69 188
3852.83 179
3852.97 167
3853.12 152
3853.26 138
3853.40 124
3853.54 112
3853.69 104
3853.83 98
3853.97 93
3854.11 89
3854.26 84
3854.40 78
3854.54 72
3854.68 65
3854.83 57
3854.97 50
3855.11 42
3855.25 36
3855.39 31
3855.54 27
3855.68 24
3855.82 23
3855.96 23
3856.11 24
3856.25 28
3856.39 33
3856.53 40
3856.68 50
3856.82 61
3856.96 73
3857.10 84
3857.25 95
3857.39 104
3857.53 111
3857.67 116
3857.82 119
3857.96 121
3858.10 119
3858.24 115
3858.39 107
3858.53 97
3858.67 85
3858.81 73
3858.96 62
3859.10 52
3859.24 45
3859.38 40
3859.53 37
3859.67 34
3859.81 30
3859.95 27
3860.10 23
3860.24 20
3860.38 17
3860.52 15
3860.67 14
3860.81 11
3860.95 7
3861.09 2
3861.24 0
3861.38 0
3861.52 0
3861.66 0
3861.81 0
3861.95 0
3862.09 0
3862.23 1
3862.38 8
3862.52 14
3862.66 19
3862.80 23
3862.95 27
3863.09 32
3863.23 35
3863.37 38
3863.52 37
3863.66 33
3863.80 26
3863.95 16
3864.09 5
3864.23 0
3864.37 0
3864.52 0
3864.66 0
3864.80 11
3864.94 26
3865.09 42
3865.23 59
3865.37 75
3865.51 90
3865.66 104
3865.80 118
3865.94 130
3866.08 140
3866.23 148
3866.37 152
3866.51 152
3866.65 149
3866.80 144
3866.94 138
3867.08 131
3867.23 124
3867.37 118
3867.51 112
3867.65 109
3867.80 106
3867.94 104
3868.08 102
3868.22 99
3868.37 95
3868.51 88
3868.65 79
3868.79 69
3868.94 59
3869.08 53
3869.22 51
3869.37 53
3869.51 61
3869.65 73
3869.79 86
3869.94 101
3870.08 114
3870.22 126
3870.36 137
3870.51 147
3870.65 155
3870.79 161
3870.93 166
3871.08 168
3871.22 170
3871.36 171
3871.51 172
3871.65 176
3871.79 181
3871.93 188
3872.08 195
3872.22 200
3872.36 204
3872.50 204
3872.65 203
3872.79 199
3872.93 195
3873.08 190
3873.22 185
3873.36 181
3873.50 175
3873.65 169
3873.79 163
3873.93 157
3874.07 152
3874.22 149
3874.36 151
3874.50 157
3874.65 167
3874.79 180
3874.93 193
3875.07 205
3875.22 213
3875.36 217
3875.50 218
3875.65 216
3875.79 213
3875.93 211
3876.07 209
3876.22 209
3876.36 209
3876.50 209
3876.65 208
3876.79 206
3876.93 202
3877.07 196
3877.22 188
3877.36 179
3877.50 170
3877.64 160
3877.79 152
3877.93 145
3878.07 139
3878.22 136
3878.36 134
3878.50 134
3878.64 133
3878.79 131
3878.93 127
3879.07 121
3879.22 111
3879.36 99
3879.50 84
3879.64 69
3879.79 55
3879.93 43
3880.07 34
3880.22 30
3880.36 30
3880.50 36
3880.65 45
3880.79 56
3880.93 67
3881.07 76
3881.22 81
3881.36 83
3881.50 81
3881.65 77
3881.79 74
3881.93 72
3882.07 74
3882.22 78
3882.36 84
3882.50 92
3882.65 101
3882.79 109
3882.93 118
3883.07 125
3883.22 132
3883.36 138
3883.50 142
3883.65 144
3883.79 144
3883.93 141
3884.08 138
3884.22 135
3884.36 133
3884.50 134
3884.65 136
3884.79 140
3884.93 144
3885.08 147
3885.22 148
3885.36 147
3885.50 143
3885.65 139
3885.79 135
3885.93 132
3886.08 131
3886.22 131
3886.36 132
3886.51 135
3886.65 138
3886.79 141
3886.93 143
3887.08 145
3887.22 146
3887.36 145
3887.51 144
3887.65 141
3887.79 137
3887.94 132
3888.08 127
3888.22 121
3888.36 115
3888.51 109
3888.65 103
3888.79 97
3888.94 91
3889.08 85
3889.22 79
3889.37 74
3889.51 67
3889.65 59
3889.80 50
3889.94 39
3890.08 26
3890.22 14
3890.37 3
3890.51 0
3890.65 0
3890.80 0
3890.94 0
3891.08 0
3891.23 0
3891.37 0
3891.51 0
3891.66 0
3891.80 5
3891.94 14
3892.08 24
3892.23 33
3892.37 40
3892.51 46
3892.66 48
3892.80 49
3892.94 48
3893.09 46
3893.23 44
3893.37 42
3893.52 40
3893.66 38
3893.80 36
3893.95 32
3894.09 27
3894.23 21
3894.37 15
3894.52 9
3894.66 5
3894.80 4
3894.95 8
3895.09 17
3895.23 30
3895.38 47
3895.52 65
3895.66 83
3895.81 100
3895.95 112
3896.09 120
3896.24 123
3896.38 121
3896.52 116
3896.67 108
3896.81 98
3896.95 89
3897.09 79
3897.24 70
3897.38 62
3897.52 53
3897.67 46
3897.81 38
3897.95 31
3898.10 24
3898.24 18
3898.38 13
3898.53 8
3898.67 5
3898.81 3
3898.96 2
3899.10 2
3899.24 2
3899.39 2
3899.53 2
3899.67 0
3899.82 0
3899.96 0
3900.10 0
3900.25 0
3900.39 0
3900.53 0
3900.68 8
3900.82 18
3900.96 29
3901.11 39
3901.25 48
3901.39 55
3901.53 62
3901.68 67
3901.82 73
3901.96 78
3902.11 82
3902.25 85
3902.39 86
3902.54 86
3902.68 84
3902.82 83
3902.97 81
3903.11 81
3903.25 82
3903.40 83
3903.54 85
3903.68 86
3903.83 86
3903.97 86
3904.11 85
3904.26 86
3904.40 88
3904.54 92
3904.69 97
3904.83 104
3904.97 110
3905.12 114
3905.26 117
3905.40 117
3905.55 116
3905.69 115
3905.83 114
3905.98 113
3906.12 114
3906.26 113
3906.41 112
3906.55 109
3906.69 104
3906.84 99
3906.98 93
3907.12 89
3907.27 86
3907.41 85
3907.55 85
3907.70 84
3907.84 81
3907.98 76
3908.13 68
3908.27 60
3908.42 51
3908.56 45
3908.70 43
3908.85 45
3908.99 50
3909.13 58
3909.28 67
3909.42 75
3909.56 81
3909.71 84
3909.85 84
3909.99 81
3910.14 76
3910.28 70
3910.42 64
3910.57 58
3910.71 54
3910.85 51
3911.00 50
3911.14 49
3911.28 49
3911.43 50
3911.57 50
3911.71 51
3911.86 52
3912.00 52
3912.14 52
3912.29 52
3912.43 52
3912.57 54
3912.72 58
3912.86 64
3913.01 71
3913.15 76
3913.29 78
3913.44 74
3913.58 65
3913.72 51
3913.87 34
3914.01 16
3914.15 0
3914.30 0
3914.44 0
3914.58 0
3914.73 0
3914.87 0
3915.01 0
3915.16 0
3915.30 7
3915.44 20
3915.59 35
3915.73 49
3915.88 61
3916.02 70
3916.16 74
3916.31 74
3916.45 70
3916.59 64
3916.74 57
3916.88 50
3917.02 44
3917.17 40
3917.31 39
3917.45 40
3917.60 42
3917.74 46
3917.89 51
3918.03 55
3918.17 60
3918.32 63
3918.46 66
3918.60 69
3918.75 72
3918.89 75
3919.03 76
3919.18 76
3919.32 74
3919.46 70
3919.61 65
3919.75 59
3919.90 53
3920.04 46
3920.18 39
3920.33 32
3920.47 23
3920.61 15
3920.76 8
3920.90 2
3921.04 0
3921.19 0
3921.33 1
3921.48 5
3921.62 10
3921.76 14
3921.91 17
3922.05 18
3922.19 19
3922.34 20
3922.48 20
3922.62 19
3922.77 18
3922.91 16
3923.06 13
3923.20 9
3923.34 6
3923.49 5
3923.63 7
3923.77 11
3923.92 16
3924.06 21
3924.20 24
3924.35 23
3924.49 20
3924.64 14
3924.78 6
3924.92 0
3925.07 0
3925.21 0
3925.35 0
3925.50 0
3925.64 0
3925.79 0
3925.93 0
3926.07 1
3926.22 12
3926.36 23
3926.50 34
3926.65 43
3926.79 49
3926.94 52
3927.08 51
3927.22 48
3927.37 43
3927.51 38
3927.65 35
3927.80 33
3927.94 34
3928.09 38
3928.23 43
3928.37 47
3928.52 49
3928.66 48
3928.80 42
3928.95 33
3929.09 21
3929.24 10
3929.38 0
3929.52 0
3929.67 0
3929.81 0
3929.95 6
3930.10 15
3930.24 25
3930.39 33
3930.53 40
3930.67 46
3930.82 52
3930.96 58
3931.11 64
3931.25 70
3931.39 76
3931.54 78
3931.68 78
3931.82 75
3931.97 70
3932.11 64
3932.26 59
3932.40 56
3932.54 55
3932.69 54
3932.83 51
3932.97 47
3933.12 40
3933.26 30
3933.41 20
3933.55 11
3933.69 3
3933.84 0
3933.98 0
3934.13 0
3934.27 0
3934.41 0
3934.56 0
3934.70 0
3934.85 1
3934.99 5
3935.13 12
3935.28 21
3935.42 33
3935.56 46
3935.71 60
3935.85 72
3936.00 82
3936.14 86
3936.28 85
3936.43 78
3936.57 65
3936.72 48
3936.86 30
3937.00 11
3937.15 0
3937.29 0
3937.44 0
3937.58 0
3937.72 0
3937.87 0
3938.01 0
3938.16 0
3938.30 3
3938.44 11
3938.59 19
3938.73 26
3938.87 33
3939.02 39
3939.16 42
3939.31 43
3939.45 43
3939.59 41
3939.74 40
3939.88 41
3940.03 44
3940.17 49
3940.31 56
3940.46 63
3940.60 68
3940.75 72
3940.89 73
3941.03 74
3941.18 74
3941.32 73
3941.47 72
3941.61 70
3941.75 65
3941.90 58
3942.04 49
3942.19 39
3942.33 31
3942.47 25
3942.62 24
3942.76 26
3942.91 31
3943.05 37
3943.19 41
3943.34 43
3943.48 41
3943.63 37
3943.77 31
3943.91 25
3944.06 19
3944.20 15
3944.35 13
3944.49 12
3944.64 13
3944.78 15
3944.92 18
3945.07 22
3945.21 25
3945.36 28
3945.50 30
3945.64 31
3945.79 31
3945.93 29
3946.08 27
3946.22 25
3946.36 24
3946.51 24
3946.65 25
3946.80 26
3946.94 27
3947.08 27
3947.23 26
3947.37 24
3947.52 22
3947.66 22
3947.81 25
3947.95 32
3948.09 42
3948.24 55
3948.38 69
3948.53 82
3948.67 95
3948.81 104
3948.96 112
3949.10 116
3949.25 118
3949.39 117
3949.53 114
3949.68 110
3949.82 105
3949.97 100
3950.11 96
3950.26 95
3950.40 96
3950.54 99
3950.69 105
3950.83 110
3950.98 114
3951.12 115
3951.26 112
3951.41 106
3951.55 96
3951.70 85
3951.84 75
3951.99 66
3952.13 63
3952.27 64
3952.42 72
3952.56 84
3952.71 98
3952.85 112
3953.00 122
3953.14 127
3953.28 124
3953.43 115
3953.57 102
3953.72 90
3953.86 82
3954.00 81
3954.15 86
3954.29 96
3954.44 109
3954.58 121
3954.73 129
3954.87 131
3955.01 126
3955.16 116
3955.30 104
3955.45 91
3955.59 80
3955.74 73
3955.88 69
3956.02 69
3956.17 70
3956.31 72
3956.46 72
3956.60 71
3956.75 68
3956.89 65
3957.03 61
3957.18 58
3957.32 56
3957.47 55
3957.61 55
3957.76 56
3957.90 59
3958.04 62
3958.19 66
3958.33 72
3958.48 78
3958.62 84
3958.77 89
3958.91 93
3959.05 95
3959.20 96
3959.34 96
3959.49 94
3959.63 93
3959.78 91
3959.92 90
3960.06 89
3960.21 88
3960.35 87
3960.50 85
3960.64 83
3960.79 80
3960.93 79
3961.08 78
3961.22 79
3961.36 83
3961.51 88
3961.65 94
3961.80 100
3961.94 104
3962.09 107
3962.23 108
3962.37 107
3962.52 104
3962.66 102
3962.81 99
3962.95 98
3963.10 97
3963.24 98
3963.39 99
3963.53 99
3963.67 99
3963.82 96
3963.96 92
3964.11 85
3964.25 76
3964.40 66
3964.54 56
3964.69 46
3964.83 39
3964.97 35
3965.12 35
3965.26 39
3965.41 46
3965.55 55
3965.70 64
3965.84 73
3965.99 79
3966.13 83
3966.27 85
3966.42 85
3966.56 86
3966.71 87
3966.85 88
3967.00 89
3967.14 90
3967.29 91
3967.43 91
3967.57 90
3967.72 89
3967.86 89
3968.01 90
3968.15 91
3968.30 93
3968.44 93
3968.59 92
3968.73 88
3968.87 82
3969.02 74
3969.16 65
3969.31 55
3969.45 45
3969.60 35
3969.74 26
3969.89 18
3970.03 12
3970.18 6
3970.32 3
3970.46 0
3970.61 0
3970.75 0
3970.90 0
3971.04 0
3971.19 0
3971.33 0
3971.48 0
3971.62 0
3971.77 0
3971.91 7
3972.05 18
3972.20 32
3972.34 46
3972.49 59
3972.63 70
3972.78 78
3972.92 83
3973.07 87
3973.21 89
3973.36 92
3973.50 95
3973.64 99
3973.79 105
3973.93 111
3974.08 117
3974.22 122
3974.37 125
3974.51 126
3974.66 124
3974.80 119
3974.95 113
3975.09 107
3975.24 101
3975.38 95
3975.52 90
3975.67 85
3975.81 79
3975.96 72
3976.10 64
3976.25 55
3976.39 46
3976.54 39
3976.68 33
3976.83 31
3976.97 32
3977.12 36
3977.26 42
3977.41 48
3977.55 53
3977.69 58
3977.84 61
3977.98 62
3978.13 62
3978.27 60
3978.42 58
3978.56 56
3978.71 54
3978.85 52
3979.00 52
3979.14 52
3979.29 53
3979.43 53
3979.58 52
3979.72 50
3979.86 47
3980.01 42
3980.15 39
3980.30 37
3980.44 38
3980.59 42
3980.73 47
3980.88 54
3981.02 61
3981.17 68
3981.31 73
3981.46 79
3981.60 83
3981.75 88
3981.89 92
3982.04 96
3982.18 99
3982.33 102
3982.47 103
3982.61 104
3982.76 102
3982.90 99
3983.05 95
3983.19 91
3983.34 87
3983.48 84
3983.63 83
3983.77 84
3983.92 87
3984.06 92
3984.21 96
3984.35 99
3984.50 99
3984.64 95
3984.79 87
3984.93 76
3985.08 63
3985.22 49
3985.37 36
3985.51 24
3985.65 16
3985.80 12
3985.94 10
3986.09 12
3986.23 15
3986.38 19
3986.52 23
3986.67 27
3986.81 32
3986.96 38
3987.10 46
3987.25 54
3987.39 62
3987.54 67
3987.68 70
3987.83 69
3987.97 66
3988.12 62
3988.26 59
3988.41 57
3988.55 59
3988.70 63
3988.84 70
3988.99 77
3989.13 83
3989.28 89
3989.42 92
3989.57 95
3989.71 96
3989.86 97
3990.00 96
3990.15 95
3990.29 93
3990.44 91
3990.58 89
3990.72 87
3990.87 85
3991.01 84
3991.16 84
3991.30 83
3991.45 83
3991.59 81
3991.74 79
3991.88 76
3992.03 72
3992.17 67
3992.32 63
3992.46 60
3992.61 58
3992.75 58
3992.90 59
3993.04 61
3993.19 62
3993.33 61
3993.48 59
3993.62 55
3993.77 49
3993.91 42
3994.06 35
3994.20 28
3994.35 20
3994.49 14
3994.64 8
3994.78 2
3994.93 0
3995.07 0
3995.22 0
3995.36 0
3995.51 0
3995.65 4
3995.80 8
3995.94 11
3996.09 13
3996.23 14
3996.38 14
3996.52 13
3996.67 11
3996.81 10
3996.96 8
3997.10 6
3997.25 3
3997.39 0
3997.54 0
3997.68 0
3997.83 0
3997.97 0
3998.12 0
3998.26 0
3998.41 0
3998.55 0
3998.70 2
3998.84 6
3998.99 10
3999.13 15
3999.28 22
3999.42 31
3999.57 40
3999.71 48
3999.86 57
4000.00 64
4000.15 71
4000.29 75
4000.44 79
4000.58 80
4000.73 81
4000.87 82
4001.02 83
4001.16 86
4001.31 89
4001.45 94
4001.60 98
4001.74 101
4001.89 102
4002.04 98
4002.18 91
4002.33 80
4002.47 67
4002.62 53
4002.76 40
4002.91 30
4003.05 22
4003.20 18
4003.34 17
4003.49 19
4003.63 23
4003.78 28
4003.92 33
4004.07 36
4004.21 37
4004.36 35
4004.50 30
4004.65 22
4004.79 14
4004.94 7
4005.08 1
4005.23 0
4005.37 0
4005.52 0
4005.66 3
4005.81 7
4005.95 11
4006.10 14
4006.24 15
4006.39 15
4006.53 14
4006.68 13
4006.83 13
4006.97 14
4007.12 16
4007.26 18
4007.41 20
4007.55 22
4007.70 21
4007.84 19
4007.99 16
4008.13 11
4008.28 7
4008.42 2
4008.57 0
4008.71 0
4008.86 0
4009.00 0
4009.15 0
4009.29 0
4009.44 0
4009.58 0
4009.73 2
4009.87 8
4010.02 13
4010.17 16
4010.31 17
4010.46 17
4010.60 17
4010.75 17
4010.89 19
4011.04 24
4011.18 33
4011.33 46
4011.47 62
4011.62 78
4011.76 94
4011.91 107
4012.05 116
4012.20 121
4012.34 123
4012.49 119
4012.63 113
4012.78 104
4012.93 94
4013.07 84
4013.22 76
4013.36 70
4013.51 68
4013.65 67
4013.80 68
4013.94 69
4014.09 68
4014.23 66
4014.38 63
4014.52 59
4014.67 57
4014.81 57
4014.96 59
4015.11 65
4015.25 73
4015.40 83
4015.54 92
4015.69 101
4015.83 107
4015.98 111
4016.12 112
4016.27 112
4016.41 110
4016.56 106
4016.70 101
4016.85 95
4017.00 88
4017.14 81
4017.29 75
4017.43 69
4017.58 66
4017.72 66
4017.87 68
4018.01 72
4018.16 76
4018.30 80
4018.45 83
4018.59 83
4018.74 83
4018.89 83
4019.03 85
4019.18 89
4019.32 95
4019.47 103
4019.61 112
4019.76 120
4019.90 126
4020.05 130
4020.19 132
4020.34 131
4020.48 131
4020.63 130
4020.78 130
4020.92 130
4021.07 130
4021.21 129
4021.36 127
4021.50 124
4021.65 120
4021.79 115
4021.94 112
4022.08 109
4022.23 108
4022.38 108
4022.52 108
4022.67 108
4022.81 106
4022.96 104
4023.10 100
4023.25 96
4023.39 93
4023.54 91
4023.69 92
4023.83 96
4023.98 103
4024.12 114
4024.27 126
4024.41 140
4024.56 154
4024.70 167
4024.85 179
4024.99 187
4025.14 191
4025.29 190
4025.43 184
4025.58 175
4025.72 162
4025.87 150
4026.01 139
4026.16 131
4026.30 127
4026.45 127
4026.60 129
4026.74 133
4026.89 136
4027.03 138
4027.18 138
4027.32 137
4027.47 135
4027.61 132
4027.76 129
4027.91 126
4028.05 125
4028.20 124
4028.34 125
4028.49 128
4028.63 133
4028.78 139
4028.92 144
4029.07 148
4029.22 148
4029.36 145
4029.51 139
4029.65 129
4029.80 118
4029.94 106
4030.09 96
4030.24 88
4030.38 83
4030.53 82
4030.67 83
4030.82 88
4030.96 95
4031.11 104
4031.25 114
4031.40 122
4031.55 127
4031.69 128
4031.84 125
4031.98 118
4032.13 110
4032.27 101
4032.42 94
4032.57 90
4032.71 90
4032.86 92
4033.00 95
4033.15 96
4033.29 95
4033.44 91
4033.59 83
4033.73 75
4033.88 67
4034.02 62
4034.17 62
4034.31 67
4034.46 76
4034.60 88
4034.75 101
4034.90 111
4035.04 117
4035.19 118
4035.33 114
4035.48 107
4035.62 97
4035.77 87
4035.92 79
4036.06 73
4036.21 70
4036.35 70
4036.50 72
4036.64 76
4036.79 81
4036.94 86
4037.08 92
4037.23 97
4037.37 101
4037.52 106
4037.67 111
4037.81 116
4037.96 121
4038.10 125
4038.25 127
4038.39 127
4038.54 123
4038.69 117
4038.83 108
4038.98 98
4039.12 90
4039.27 84
4039.41 81
4039.56 82
4039.71 87
4039.85 93
4040.00 101
4040.14 110
4040.29 119
4040.43 127
4040.58 136
4040.73 144
4040.87 152
4041.02 159
4041.16 165
4041.31 170
4041.46 171
4041.60 169
4041.75 163
4041.89 155
4042.04 145
4042.18 133
4042.33 120
4042.48 108
4042.62 96
4042.77 86
4042.91 76
4043.06 66
4043.21 58
4043.35 51
4043.50 44
4043.64 39
4043.79 34
4043.93 30
4044.08 27
4044.23 26
4044.37 27
4044.52 30
4044.66 36
4044.81 44
4044.96 52
4045.10 59
4045.25 65
4045.39 69
4045.54 70
4045.69 70
4045.83 69
4045.98 66
4046.12 62
4046.27 57
4046.41 54
4046.56 52
4046.71 53
4046.85 57
4047.00 64
4047.14 71
4047.29 78
4047.44 82
4047.58 83
4047.73 80
4047.87 74
4048.02 68
4048.17 63
4048.31 61
4048.46 62
4048.60 68
4048.75 77
4048.90 89
4049.04 101
4049.19 113
4049.33 123
4049.48 130
4049.63 133
4049.77 133
4049.92 130
4050.06 125
4050.21 118
4050.36 110
4050.50 102
4050.65 95
4050.79 89
4050.94 86
4051.09 86
4051.23 90
4051.38 98
4051.52 108
4051.67 118
4051.82 127
4051.96 131
4052.11 130
4052.25 124
4052.40 113
4052.55 101
4052.69 90
4052.84 83
4052.98 80
4053.13 82
4053.28 88
4053.42 98
4053.57 110
4053.71 123
4053.86 136
4054.01 149
4054.15 160
4054.30 168
4054.44 173
4054.59 173
4054.74 169
4054.88 161
4055.03 151
4055.17 140
4055.32 129
4055.47 118
4055.61 106
4055.76 95
4055.90 84
4056.05 73
4056.20 66
4056.34 62
4056.49 64
4056.63 72
4056.78 84
4056.93 99
4057.07 113
4057.22 125
4057.37 133
4057.51 136
4057.66 135
4057.80 132
4057.95 128
4058.10 125
4058.24 124
4058.39 126
4058.53 131
4058.68 139
4058.83 148
4058.97 159
4059.12 170
4059.26 181
4059.41 189
4059.56 195
4059.70 199
4059.85 200
4060.00 199
4060.14 195
4060.29 189
4060.43 180
4060.58 168
4060.73 154
4060.87 138
4061.02 123
4061.17 110
4061.31 100
4061.46 95
4061.60 92
4061.75 92
4061.90 92
4062.04 91
4062.19 88
4062.33 83
4062.48 77
4062.63 73
4062.77 72
4062.92 75
4063.07 81
4063.21 90
4063.36 99
4063.50 109
4063.65 119
4063.80 127
4063.94 134
4064.09 140
4064.24 143
4064.38 145
4064.53 145
4064.67 142
4064.82 138
4064.97 134
4065.11 129
4065.26 126
4065.41 124
4065.55 123
4065.70 124
4065.84 125
4065.99 126
4066.14 126
4066.28 126
4066.43 125
4066.58 123
4066.72 122
4066.87 122
4067.01 123
4067.16 125
4067.31 127
4067.45 131
4067.60 135
4067.75 140
4067.89 145
4068.04 150
4068.18 154
4068.33 157
4068.48 159
4068.62 158
4068.77 157
4068.92 155
4069.06 154
4069.21 154
4069.35 155
4069.50 158
4069.65 162
4069.79 166
4069.94 171
4070.09 174
4070.23 177
4070.38 180
4070.53 182
4070.67 186
4070.82 189
4070.96 193
4071.11 195
4071.26 195
4071.40 192
4071.55 185
4071.70 176
4071.84 165
4071.99 153
4072.14 142
4072.28 132
4072.43 125
4072.57 120
4072.72 118
4072.87 117
4073.01 118
4073.16 120
4073.31 122
4073.45 124
4073.60 126
4073.75 128
4073.89 131
4074.04 135
4074.18 141
4074.33 148
4074.48 156
4074.62 163
4074.77 168
4074.92 170
4075.06 168
4075.21 163
4075.36 155
4075.50 146
4075.65 137
4075.80 128
4075.94 120
4076.09 112
4076.23 103
4076.38 92
4076.53 80
4076.67 67
4076.82 53
4076.97 41
4077.11 30
4077.26 22
4077.41 15
4077.55 11
4077.70 8
4077.85 7
4077.99 6
4078.14 6
4078.29 5
4078.43 4
4078.58 3
4078.72 0
4078.87 0
4079.02 0
4079.16 0
4079.31 0
4079.46 0
4079.60 0
4079.75 0
4079.90 8
4080.04 18
4080.19 31
4080.34 46
4080.48 62
4080.63 78
4080.78 93
4080.92 104
4081.07 112
4081.22 114
4081.36 112
4081.51 108
4081.66 103
4081.80 100
4081.95 99
4082.09 100
4082.24 105
4082.39 111
4082.53 117
4082.68 122
4082.83 127
4082.97 131
4083.12 135
4083.27 138
4083.41 141
4083.56 143
4083.71 144
4083.85 142
4084.00 138
4084.15 133
4084.29 126
4084.44 120
4084.59 114
4084.73 109
4084.88 105
4085.03 102
4085.17 97
4085.32 89
4085.47 79
4085.61 66
4085.76 51
4085.91 37
4086.05 25
4086.20 17
4086.35 15
4086.49 20
4086.64 29
4086.79 43
4086.93 59
4087.08 75
4087.23 90
4087.37 102
4087.52 112
4087.67 119
4087.81 124
4087.96 127
4088.11 129
4088.25 131
4088.40 132
4088.55 133
4088.69 133
4088.84 133
4088.99 131
4089.13 127
4089.28 122
4089.43 116
4089.57 111
4089.72 107
4089.87 107
4090.01 110
4090.16 118
4090.31 129
4090.45 140
4090.60 149
4090.75 156
4090.89 158
4091.04 157
4091.19 154
4091.33 149
4091.48 144
4091.63 139
4091.77 133
4091.92 125
4092.07 114
4092.21 101
4092.36 87
4092.51 73
4092.65 63
4092.80 57
4092.95 58
4093.09 66
4093.24 80
4093.39 99
4093.53 118
4093.68 137
4093.83 154
4093.97 166
4094.12 175
4094.27 182
4094.41 188
4094.56 194
4094.71 202
4094.85 212
4095.00 223
4095.15 234
4095.29 243
4095.44 250
4095.59 255
4095.74 258
4095.88 260
4096.03 262
4096.18 267
4096.32 275
4096.47 284
4096.62 294
4096.76 304
4096.91 312
4097.06 318
4097.20 323
4097.35 326
4097.50 329
4097.64 333
4097.79 337
4097.94 341
4098.08 344
4098.23 346
4098.38 346
4098.52 344
4098.67 340
4098.82 336
4098.97 331
4099.11 327
4099.26 323
4099.41 320
4099.55 317
4099.70 313
4099.85 309
4099.99 304
4100.14 300
4100.29 295
4100.43 291
4100.58 287
4100.73 282
4100.87 277
4101.02 270
4101.17 262
4101.32 254
4101.46 245
4101.61 235
4101.76 226
4101.90 218
4102.05 210
4102.20 203
4102.34 197
4102.49 193
4102.64 190
4102.78 189
4102.93 190
4103.08 192
4103.23 194
4103.37 196
4103.52 197
4103.67 196
4103.81 191
4103.96 184
4104.11 173
4104.25 161
4104.40 149
4104.55 139
4104.69 132
4104.84 130
4104.99 132
4105.14 139
4105.28 147
4105.43 155
4105.58 160
4105.72 161
4105.87 157
4106.02 150
4106.16 141
4106.31 132
4106.46 127
4106.61 126
4106.75 131
4106.90 139
4107.05 150
4107.19 160
4107.34 166
4107.49 167
4107.63 163
4107.78 155
4107.93 145
4108.08 136
4108.22 130
4108.37 129
4108.52 133
4108.66 140
4108.81 150
4108.96 162
4109.10 172
4109.25 180
4109.40 187
4109.55 190
4109.69 191
4109.84 190
4109.99 185
4110.13 179
4110.28 171
4110.43 163
4110.57 155
4110.72 148
4110.87 143
4111.02 140
4111.16 138
4111.31 136
4111.46 133
4111.60 129
4111.75 124
4111.90 117
4112.05 111
4112.19 106
4112.34 104
4112.49 104
4112.63 106
4112.78 110
4112.93 114
4113.08 117
4113.22 118
4113.37 117
4113.52 114
4113.66 111
4113.81 107
4113.96 105
4114.11 104
4114.25 105
4114.40 108
4114.55 111
4114.69 116
4114.84 122
4114.99 128
4115.14 134
4115.28 139
4115.43 142
4115.58 144
4115.72 142
4115.87 138
4116.02 130
4116.17 119
4116.31 105
4116.46 89
4116.61 72
4116.75 55
4116.90 39
4117.05 24
4117.20 11
4117.34 0
4117.49 0
4117.64 0
4117.78 0
4117.93 0
4118.08 0
4118.23 0
4118.37 0
4118.52 0
4118.67 3
4118.81 7
4118.96 12
4119.11 17
4119.26 24
4119.40 31
4119.55 39
4119.70 46
4119.84 52
4119.99 56
4120.14 58
4120.29 58
4120.43 55
4120.58 50
4120.73 44
4120.88 36
4121.02 27
4121.17 17
4121.32 7
4121.46 0
4121.61 0
4121.76 0
4121.91 0
4122.05 0
4122.20 0
4122.35 0
4122.50 0
4122.64 3
4122.79 11
4122.94 18
4123.08 23
4123.23 27
4123.38 30
4123.53 34
4123.67 38
4123.82 44
4123.97 50
4124.12 56
4124.26 61
4124.41 65
4124.56 67
4124.70 68
4124.85 70
4125.00 72
4125.15 76
4125.29 82
4125.44 88
4125.59 95
4125.74 101
4125.88 106
4126.03 109
4126.18 111
4126.33 110
4126.47 109
4126.62 107
4126.77 104
4126.91 103
4127.06 101
4127.21 102
4127.36 105
4127.50 111
4127.65 120
4127.80 131
4127.95 145
4128.09 161
4128.24 178
4128.39 194
4128.54 209
4128.68 221
4128.83 230
4128.98 235
4129.13 237
4129.27 237
4129.42 234
4129.57 231
4129.71 227
4129.86 222
4130.01 217
4130.16 211
4130.30 203
4130.45 194
4130.60 183
4130.75 172
4130.89 161
4131.04 151
4131.19 144
4131.34 140
4131.48 140
4131.63 142
4131.78 146
4131.93 151
4132.07 156
4132.22 159
4132.37 160
4132.52 160
4132.66 158
4132.81 156
4132.96 152
4133.11 149
4133.25 146
4133.40 143
4133.55 141
4133.70 137
4133.84 134
4133.99 129
4134.14 125
4134.29 119
4134.43 113
4134.58 107
4134.73 102
4134.88 96
4135.02 91
4135.17 86
4135.32 80
4135.47 73
4135.61 66
4135.76 59
4135.91 52
4136.06 48
4136.20 46
4136.35 47
4136.50 51
4136.65 57
4136.79 65
4136.94 72
4137.09 79
4137.24 84
4137.38 87
4137.53 87
4137.68 84
4137.83 79
4137.97 71
4138.12 60
4138.27 47
4138.42 33
4138.56 20
4138.71 9
4138.86 1
4139.01 0
4139.15 0
4139.30 1
4139.45 5
4139.60 8
4139.74 9
4139.89 7
4140.04 4
4140.19 0
4140.33 0
4140.48 0
4140.63 0
4140.78 0
4140.93 0
4141.07 1
4141.22 7
4141.37 13
4141.52 20
4141.66 28
4141.81 37
4141.96 47
4142.11 55
4142.25 61
4142.40 64
4142.55 65
4142.70 63
4142.84 60
4142.99 57
4143.14 56
4143.29 55
4143.43 57
4143.58 59
4143.73 61
4143.88 62
4144.03 63
4144.17 62
4144.32 60
4144.47 57
4144.62 53
4144.76 46
4144.91 39
4145.06 30
4145.21 22
4145.35 14
4145.50 7
4145.65 4
4145.80 3
4145.95 6
4146.09 12
4146.24 23
4146.39 37
4146.54 52
4146.68 67
4146.83 81
4146.98 90
4147.13 95
4147.27 94
4147.42 89
4147.57 81
4147.72 72
4147.87 64
4148.01 56
4148.16 51
4148.31 49
4148.46 48
4148.60 50
4148.75 52
4148.90 55
4149.05 57
4149.19 58
4149.34 58
4149.49 57
4149.64 56
4149.79 55
4149.93 55
4150.08 56
4150.23 58
4150.38 60
4150.52 61
4150.67 61
4150.82 60
4150.97 60
4151.12 60
4151.26 62
4151.41 66
4151.56 72
4151.71 79
4151.85 85
4152.00 91
4152.15 95
4152.30 98
4152.45 99
4152.59 101
4152.74 102
4152.89 106
4153.04 111
4153.19 119
4153.33 129
4153.48 140
4153.63 151
4153.78 161
4153.92 168
4154.07 172
4154.22 172
4154.37 168
4154.52 161
4154.66 149
4154.81 134
4154.96 118
4155.11 100
4155.25 83
4155.40 67
4155.55 56
4155.70 49
4155.85 47
4155.99 50
4156.14 57
4156.29 66
4156.44 75
4156.59 83
4156.73 89
4156.88 93
4157.03 96
4157.18 98
4157.33 99
4157.47 102
4157.62 105
4157.77 109
4157.92 113
4158.06 116
4158.21 119
4158.36 120
4158.51 119
4158.66 118
4158.80 116
4158.95 113
4159.10 110
4159.25 106
4159.40 101
4159.54 96
4159.69 92
4159.84 90
4159.99 88
4160.14 88
4160.28 89
4160.43 90
4160.58 90
4160.73 88
4160.88 85
4161.02 81
4161.17 77
4161.32 74
4161.47 73
4161.62 75
4161.76 78
4161.91 83
4162.06 88
4162.21 92
4162.36 94
4162.50 94
4162.65 91
4162.80 87
4162.95 82
4163.09 77
4163.24 72
4163.39 67
4163.54 62
4163.69 58
4163.83 54
4163.98 51
4164.13 49
4164.28 47
4164.43 46
4164.58 46
4164.72 45
4164.87 42
4165.02 38
4165.17 32
4165.32 24
4165.46 17
4165.61 10
4165.76 6
4165.91 4
4166.06 6
4166.20 10
4166.35 15
4166.50 22
4166.65 29
4166.80 36
4166.94 43
4167.09 51
4167.24 59
4167.39 67
4167.54 75
4167.68 84
4167.83 92
4167.98 99
4168.13 105
4168.28 110
4168.42 113
4168.57 113
4168.72 112
4168.87 109
4169.02 103
4169.17 97
4169.31 90
4169.46 84
4169.61 80
4169.76 79
4169.91 81
4170.05 86
4170.20 93
4170.35 102
4170.50 112
4170.65 122
4170.79 133
4170.94 144
4171.09 154
4171.24 163
4171.39 170
4171.54 174
4171.68 176
4171.83 175
4171.98 171
4172.13 165
4172.28 157
4172.42 146
4172.57 135
4172.72 124
4172.87 111
4173.02 99
4173.16 86
4173.31 75
4173.46 64
4173.61 53
4173.76 44
4173.91 36
4174.05 30
4174.20 27
4174.35 26
4174.50 28
4174.65 32
4174.79 37
4174.94 42
4175.09 44
4175.24 43
4175.39 38
4175.54 32
4175.68 24
4175.83 18
4175.98 14
4176.13 13
4176.28 14
4176.43 16
4176.57 18
4176.72 17
4176.87 14
4177.02 9
4177.17 5
4177.31 1
4177.46 0
4177.61 0
4177.76 0
4177.91 0
4178.06 0
4178.20 0
4178.35 0
4178.50 0
4178.65 0
4178.80 0
4178.95 11
4179.09 28
4179.24 47
4179.39 67
4179.54 84
4179.69 97
4179.84 106
4179.98 110
4180.13 110
4180.28 107
4180.43 102
4180.58 94
4180.73 84
4180.87 71
4181.02 57
4181.17 42
4181.32 28
4181.47 16
4181.62 8
4181.76 4
4181.91 3
4182.06 3
4182.21 4
4182.36 5
4182.51 3
4182.65 0
4182.80 0
4182.95 0
4183.10 0
4183.25 0
4183.40 0
4183.54 0
4183.69 3
4183.84 9
4183.99 15
4184.14 20
4184.29 25
4184.43 30
4184.58 36
4184.73 44
4184.88 52
4185.03 60
4185.18 67
4185.32 72
4185.47 73
4185.62 71
4185.77 66
4185.92 61
4186.07 57
4186.21 55
4186.36 56
4186.51 59
4186.66 63
4186.81 69
4186.96 75
4187.10 81
4187.25 87
4187.40 92
4187.55 96
4187.70 99
4187.85 102
4188.00 104
4188.14 105
4188.29 105
4188.44 104
4188.59 103
4188.74 101
4188.89 99
4189.03 96
4189.18 92
4189.33 88
4189.48 84
4189.63 82
4189.78 80
4189.93 80
4190.07 81
4190.22 83
4190.37 86
4190.52 90
4190.67 96
4190.82 102
4190.96 110
4191.11 118
4191.26 125
4191.41 130
4191.56 132
4191.71 129
4191.86 124
4192.00 116
4192.15 108
4192.30 102
4192.45 98
4192.60 97
4192.75 99
4192.90 102
4193.04 104
4193.19 106
4193.34 104
4193.49 100
4193.64 94
4193.79 86
4193.94 77
4194.08 68
4194.23 60
4194.38 53
4194.53 48
4194.68 45
4194.83 45
4194.97 48
4195.12 56
4195.27 69
4195.42 85
4195.57 103
4195.72 121
4195.87 138
4196.01 152
4196.16 162
4196.31 169
4196.46 172
4196.61 173
4196.76 171
4196.91 167
4197.06 161
4197.20 154
4197.35 145
4197.50 135
4197.65 125
4197.80 115
4197.95 106
4198.10 98
4198.24 91
4198.39 86
4198.54 83
4198.69 81
4198.84 79
4198.99 78
4199.14 75
4199.28 72
4199.43 68
4199.58 64
4199.73 62
4199.88 62
4200.03 66
4200.18 73
4200.32 82
4200.47 91
4200.62 97
4200.77 101
4200.92 100
4201.07 96
4201.22 90
4201.37 83
4201.51 76
4201.66 72
4201.81 72
4201.96 74
4202.11 78
4202.26 84
4202.41 91
4202.55 97
4202.70 102
4202.85 105
4203.00 107
4203.15 106
4203.30 104
4203.45 99
4203.60 92
4203.74 83
4203.89 73
4204.04 63
4204.19 54
4204.34 47
4204.49 43
4204.64 42
4204.79 43
4204.93 46
4205.08 50
4205.23 52
4205.38 53
4205.53 51
4205.68 49
4205.83 45
4205.98 42
4206.12 40
4206.27 41
4206.42 43
4206.57 48
4206.72 54
4206.87 61
4207.02 71
4207.17 82
4207.31 95
4207.46 110
4207.61 125
4207.76 139
4207.91 149
4208.06 155
4208.21 156
4208.36 152
4208.50 145
4208.65 137
4208.80 131
4208.95 125
4209.10 122
4209.25 119
4209.40 117
4209.55 116
4209.70 115
4209.84 116
4209.99 119
4210.14 126
4210.29 134
4210.44 141
4210.59 146
4210.74 146
4210.89 140
4211.03 129
4211.18 114
4211.33 98
4211.48 84
4211.63 73
4211.78 67
4211.93 66
4212.08 68
4212.23 72
4212.37 76
4212.52 79
4212.67 80
4212.82 79
4212.97 78
4213.12 77
4213.27 79
4213.42 82
4213.57 88
4213.71 96
4213.86 104
4214.01 112
4214.16 117
4214.31 119
4214.46 117
4214.61 114
4214.76 109
4214.91 104
4215.05 100
4215.20 98
4215.35 98
4215.50 99
4215.65 99
4215.80 97
4215.95 93
4216.10 84
4216.25 73
4216.40 58
4216.54 43
4216.69 29
4216.84 17
4216.99 8
4217.14 1
4217.29 0
4217.44 0
4217.59 0
4217.74 0
4217.88 0
4218.03 0
4218.18 0
4218.33 0
4218.48 0
4218.63 11
4218.78 26
4218.93 43
4219.08 62
4219.23 80
4219.37 97
4219.52 111
4219.67 120
4219.82 124
4219.97 122
4220.12 116
4220.27 106
4220.42 94
4220.57 82
4220.72 72
4220.86 63
4221.01 56
4221.16 51
4221.31 47
4221.46 45
4221.61 44
4221.76 43
4221.91 44
4222.06 46
4222.21 48
4222.35 51
4222.50 54
4222.65 55
4222.80 55
4222.95 52
4223.10 48
4223.25 43
4223.40 39
4223.55 37
4223.70 37
4223.85 38
4223.99 41
4224.14 45
4224.29 50
4224.44 55
4224.59 59
4224.74 64
4224.89 68
4225.04 72
4225.19 74
4225.34 74
4225.49 71
4225.63 66
4225.78 58
4225.93 49
4226.08 41
4226.23 36
4226.38 36
4226.53 43
4226.68 56
4226.83 75
4226.98 97
4227.13 119
4227.27 138
4227.42 152
4227.57 158
4227.72 157
4227.87 147
4228.02 133
4228.17 115
4228.32 97
4228.47 80
4228.62 67
4228.77 59
4228.92 56
4229.06 59
4229.21 65
4229.36 75
4229.51 85
4229.66 94
4229.81 101
4229.96 103
4230.11 102
4230.26 96
4230.41 89
4230.56 80
4230.71 72
4230.85 66
4231.00 61
4231.15 57
4231.30 55
4231.45 53
4231.60 51
4231.75 49
4231.90 48
4232.05 48
4232.20 49
4232.35 51
4232.50 53
4232.65 56
4232.79 58
4232.94 60
4233.09 62
4233.24 63
4233.39 65
4233.54 67
4233.69 69
4233.84 71
4233.99 73
4234.14 76
4234.29 79
4234.44 82
4234.59 85
4234.73 88
4234.88 90
4235.03 90
4235.18 87
4235.33 81
4235.48 73
4235.63 65
4235.78 59
4235.93 57
4236.08 61
4236.23 71
4236.38 86
4236.53 104
4236.68 123
4236.82 141
4236.97 155
4237.12 165
4237.27 170
4237.42 169
4237.57 164
4237.72 156
4237.87 147
4238.02 139
4238.17 131
4238.32 125
4238.47 122
4238.62 121
4238.77 122
4238.92 123
4239.06 125
4239.21 128
4239.36 131
4239.51 136
4239.66 142
4239.81 151
4239.96 162
4240.11 175
4240.26 188
4240.41 201
4240.56 213
4240.71 220
4240.86 223
4241.01 221
4241.16 214
4241.30 204
4241.45 191
4241.60 178
4241.75 165
4241.90 154
4242.05 146
4242.20 140
4242.35 134
4242.50 130
4242.65 125
4242.80 118
4242.95 109
4243.10 98
4243.25 87
4243.40 75
4243.55 63
4243.70 52
4243.84 43
4243.99 36
4244.14 32
4244.29 30
4244.44 31
4244.59 33
4244.74 36
4244.89 40
4245.04 43
4245.19 45
4245.34 46
4245.49 45
4245.64 42
4245.79 39
4245.94 34
4246.09 30
4246.24 25
4246.39 22
4246.53 20
4246.68 19
4246.83 19
4246.98 19
4247.13 18
4247.28 15
4247.43 10
4247.58 4
4247.73 0
4247.88 0
4248.03 0
4248.18 0
4248.33 0
4248.48 0
4248.63 0
4248.78 0
4248.93 3
4249.08 11
4249.23 19
4249.38 26
4249.52 31
4249.67 34
4249.82 34
4249.97 30
4250.12 25
4250.27 17
4250.42 9
4250.57 1
4250.72 0
4250.87 0
4251.02 0
4251.17 0
4251.32 0
4251.47 0
4251.62 3
4251.77 5
4251.92 5
4252.07 4
4252.22 3
4252.37 3
4252.52 5
4252.67 9
4252.81 14
4252.96 19
4253.11 21
4253.26 20
4253.41 16
4253.56 11
4253.71 6
4253.86 4
4254.01 7
4254.16 13
4254.31 24
4254.46 35
4254.61 45
4254.76 52
4254.91 53
4255.06 50
4255.21 43
4255.36 35
4255.51 28
4255.66 26
4255.81 30
4255.96 41
4256.11 56
4256.26 74
4256.41 92
4256.56 108
4256.70 119
4256.85 125
4257.00 127
4257.15 124
4257.30 119
4257.45 113
4257.60 106
4257.75 99
4257.90 94
4258.05 91
4258.20 89
4258.35 90
4258.50 92
4258.65 95
4258.80 97
4258.95 98
4259.10 96
4259.25 93
4259.40 88
4259.55 83
4259.70 78
4259.85 75
4260.00 73
4260.15 73
4260.30 73
4260.45 74
4260.60 73
4260.75 72
4260.90 70
4261.05 68
4261.20 66
4261.35 64
4261.49 64
4261.64 66
4261.79 68
4261.94 72
4262.09 76
4262.24 80
4262.39 83
4262.54 86
4262.69 88
4262.84 90
4262.99 92
4263.14 94
4263.29 97
4263.44 100
4263.59 105
4263.74 110
4263.89 115
4264.04 121
4264.19 127
4264.34 134
4264.49 140
4264.64 146
4264.79 151
4264.94 153
4265.09 154
4265.24 153
4265.39 150
4265.54 147
4265.69 143
4265.84 141
4265.99 139
4266.14 137
4266.29 136
4266.44 134
4266.59 132
4266.74 130
4266.89 127
4267.04 124
4267.19 121
4267.34 117
4267.49 113
4267.64 109
4267.79 105
4267.94 101
4268.09 97
4268.24 94
4268.39 93
4268.54 93
4268.69 93
4268.84 94
4268.98 95
4269.13 95
4269.28 95
4269.43 95
4269.58 94
4269.73 92
4269.88 91
4270.03 90
4270.18 88
4270.33 86
4270.48 84
4270.63 83
4270.78 83
4270.93 85
4271.08 89
4271.23 95
4271.38 102
4271.53 109
4271.68 114
4271.83 116
4271.98 115
4272.13 111
4272.28 105
4272.43 98
4272.58 90
4272.73 84
4272.88 78
4273.03 72
4273.18 65
4273.33 57
4273.48 48
4273.63 38
4273.78 30
4273.93 24
4274.08 22
4274.23 25
4274.38 31
4274.53 40
4274.68 48
4274.83 54
4274.98 57
4275.13 56
4275.28 52
4275.43 47
4275.58 43
4275.73 40
4275.88 40
4276.03 42
4276.18 45
4276.33 48
4276.48 48
4276.63 45
4276.78 40
4276.93 35
4277.08 30
4277.23 29
4277.38 31
4277.53 36
4277.68 44
4277.83 53
4277.98 61
4278.13 68
4278.28 75
4278.43 81
4278.58 89
4278.73 98
4278.88 108
4279.03 118
4279.18 125
4279.33 129
4279.48 128
4279.63 123
4279.78 114
4279.93 102
4280.08 91
4280.23 81
4280.38 74
4280.53 70
4280.68 68
4280.83 67
4280.98 64
4281.13 59
4281.28 52
4281.43 43
4281.58 35
4281.73 28
4281.88 25
4282.03 25
4282.18 28
4282.33 33
4282.48 37
4282.63 40
4282.78 41
4282.93 40
4283.08 38
4283.23 39
4283.38 43
4283.53 51
4283.68 62
4283.83 76
4283.98 90
4284.13 101
4284.28 108
4284.44 113
4284.59 114
4284.74 114
4284.89 115
4285.04 117
4285.19 121
4285.34 127
4285.49 132
4285.64 135
4285.79 135
4285.94 131
4286.09 123
4286.24 112
4286.39 101
4286.54 90
4286.69 81
4286.84 75
4286.99 72
4287.14 71
4287.29 72
4287.44 72
4287.59 72
4287.74 72
4287.89 72
4288.04 73
4288.19 75
4288.34 79
4288.49 84
4288.64 89
4288.79 93
4288.94 92
4289.09 87
4289.24 76
4289.39 62
4289.54 44
4289.69 25
4289.84 8
4289.99 0
4290.14 0
4290.29 0
4290.44 0
4290.59 0
4290.74 0
4290.89 0
4291.04 12
4291.19 25
4291.34 37
4291.49 49
4291.64 59
4291.79 66
4291.95 71
4292.10 72
4292.25 70
4292.40 65
4292.55 58
4292.70 49
4292.85 39
4293.00 29
4293.15 19
4293.30 10
4293.45 3
4293.60 0
4293.75 0
4293.90 0
4294.05 0
4294.20 0
4294.35 0
4294.50 0
4294.65 0
4294.80 0
4294.95 2
4295.10 4
4295.25 7
4295.40 10
4295.55 15
4295.70 19
4295.85 23
4296.00 27
4296.15 30
4296.30 32
4296.45 34
4296.60 35
4296.76 37
4296.91 40
4297.06 44
4297.21 49
4297.36 56
4297.51 66
4297.66 76
4297.81 88
4297.96 100
4298.11 110
4298.26 119
4298.41 125
4298.56 128
4298.71 128
4298.86 128
4299.01 127
4299.16 126
4299.31 127
4299.46 129
4299.61 133
4299.76 137
4299.91 141
4300.06 142
4300.21 141
4300.36 136
4300.51 128
4300.67 117
4300.82 105
4300.97 93
4301.12 83
4301.27 76
4301.42 72
4301.57 70
4301.72 70
4301.87 70
4302.02 69
4302.17 66
4302.32 61
4302.47 53
4302.62 44
4302.77 36
4302.92 29
4303.07 26
4303.22 26
4303.37 31
4303.52 39
4303.67 48
4303.82 58
4303.98 66
4304.13 71
4304.28 75
4304.43 76
4304.58 76
4304.73 76
4304.88 77
4305.03 79
4305.18 81
4305.33 84
4305.48 86
4305.63 87
4305.78 88
4305.93 90
4306.08 92
4306.23 95
4306.38 98
4306.53 103
4306.68 107
4306.83 111
4306.99 115
4307.14 118
4307.29 120
4307.44 121
4307.59 121
4307.74 121
4307.89 120
4308.04 120
4308.19 122
4308.34 125
4308.49 131
4308.64 138
4308.79 145
4308.94 152
4309.09 157
4309.24 160
4309.39 160
4309.54 159
4309.70 156
4309.85 153
4310.00 149
4310.15 146
4310.30 143
4310.45 139
4310.60 136
4310.75 132
4310.90 127
4311.05 122
4311.20 114
4311.35 106
4311.50 95
4311.65 82
4311.80 69
4311.95 54
4312.10 38
4312.26 24
4312.41 11
4312.56 1
4312.71 0
4312.86 0
4313.01 0
4313.16 0
4313.31 0
4313.46 0
4313.61 0
4313.76 0
4313.91 2
4314.06 6
4314.21 11
4314.36 17
4314.52 24
4314.67 34
4314.82 46
4314.97 60
4315.12 77
4315.27 94
4315.42 110
4315.57 123
4315.72 131
4315.87 134
4316.02 132
4316.17 126
4316.32 117
4316.47 109
4316.62 103
4316.78 99
4316.93 98
4317.08 98
4317.23 98
4317.38 99
4317.53 99
4317.68 101
4317.83 104
4317.98 108
4318.13 114
4318.28 121
4318.43 126
4318.58 131
4318.73 133
4318.89 132
4319.04 130
4319.19 126
4319.34 122
4319.49 118
4319.64 116
4319.79 115
4319.94 116
4320.09 118
4320.24 121
4320.39 125
4320.54 127
4320.69 128
4320.85 127
4321.00 124
4321.15 120
4321.30 116
4321.45 113
4321.60 111
4321.75 111
4321.90 114
4322.05 117
4322.20 122
4322.35 126
4322.50 129
4322.65 131
4322.81 130
4322.96 126
4323.11 119
4323.26 111
4323.41 101
4323.56 91
4323.71 80
4323.86 70
4324.01 60
4324.16 52
4324.31 45
4324.46 40
4324.62 37
4324.77 36
4324.92 36
4325.07 38
4325.22 41
4325.37 43
4325.52 44
4325.67 45
4325.82 45
4325.97 44
4326.12 44
4326.27 45
4326.43 47
4326.58 50
4326.73 52
4326.88 54
4327.03 54
4327.18 52
4327.33 50
4327.48 47
4327.63 46
4327.78 47
4327.93 52
4328.09 61
4328.24 72
4328.39 87
4328.54 103
4328.69 118
4328.84 132
4328.99 143
4329.14 151
4329.29 155
4329.44 155
4329.59 152
4329.75 147
4329.90 142
4330.05 137
4330.20 133
4330.35 133
4330.50 137
4330.65 145
4330.80 156
4330.95 170
4331.10 185
4331.25 199
4331.41 213
4331.56 223
4331.71 230
4331.86 232
4332.01 230
4332.16 225
4332.31 219
4332.46 212
4332.61 207
4332.76 205
4332.92 206
4333.07 209
4333.22 212
4333.37 215
4333.52 217
4333.67 218
4333.82 217
4333.97 216
4334.12 216
4334.27 216
4334.43 217
4334.58 217
4334.73 216
4334.88 212
4335.03 205
4335.18 195
4335.33 182
4335.48 167
4335.63 151
4335.78 136
4335.94 121
4336.09 109
4336.24 99
4336.39 92
4336.54 88
4336.69 85
4336.84 84
4336.99 84
4337.14 85
4337.30 86
4337.45 88
4337.60 90
4337.75 92
4337.90 94
4338.05 96
4338.20 97
4338.35 98
4338.50 98
4338.65 98
4338.81 98
4338.96 97
4339.11 96
4339.26 95
4339.41 94
4339.56 92
4339.71 91
4339.86 90
4340.01 90
4340.17 90
4340.32 91
4340.47 92
4340.62 93
4340.77 94
4340.92 94
4341.07 93
4341.22 92
4341.37 89
4341.53 87
4341.68 84
4341.83 82
4341.98 81
4342.13 80
4342.28 78
4342.43 76
4342.58 73
4342.73 69
4342.89 63
4343.04 57
4343.19 51
4343.34 47
4343.49 46
4343.64 47
4343.79 51
4343.94 56
4344.10 63
4344.25 70
4344.40 75
4344.55 80
4344.70 84
4344.85 85
4345.00 85
4345.15 83
4345.30 80
4345.46 75
4345.61 70
4345.76 67
4345.91 66
4346.06 70
4346.21 76
4346.36 86
4346.51 97
4346.67 108
4346.82 118
4346.97 125
4347.12 130
4347.27 132
4347.42 130
4347.57 126
4347.72 119
4347.88 111
4348.03 103
4348.18 95
4348.33 87
4348.48 81
4348.63 76
4348.78 72
4348.93 68
4349.09 65
4349.24 62
4349.39 59
4349.54 58
4349.69 56
4349.84 55
4349.99 55
4350.14 54
4350.30 52
4350.45 49
4350.60 45
4350.75 40
4350.90 34
4351.05 28
4351.20 22
4351.36 15
4351.51 8
4351.66 0
4351.81 0
4351.96 0
4352.11 0
4352.26 0
4352.41 0
4352.57 0
4352.72 0
4352.87 4
4353.02 19
4353.17 35
4353.32 48
4353.47 58
4353.62 64
4353.78 67
4353.93 66
4354.08 64
4354.23 61
4354.38 60
4354.53 61
4354.68 63
4354.84 66
4354.99 68
4355.14 68
4355.29 65
4355.44 57
4355.59 47
4355.74 36
4355.90 27
4356.05 21
4356.20 20
4356.35 24
4356.50 32
4356.65 41
4356.80 49
4356.96 56
4357.11 59
4357.26 60
4357.41 59
4357.56 56
4357.71 54
4357.86 53
4358.01 53
4358.17 55
4358.32 59
4358.47 63
4358.62 68
4358.77 72
4358.92 75
4359.07 75
4359.23 74
4359.38 72
4359.53 70
4359.68 69
4359.83 70
4359.98 73
4360.14 76
4360.29 80
4360.44 82
4360.59 83
4360.74 83
4360.89 84
4361.04 85
4361.20 87
4361.35 90
4361.50 93
4361.65 94
4361.80 93
4361.95 88
4362.10 81
4362.26 73
4362.41 66
4362.56 62
4362.71 61
4362.86 65
4363.01 71
4363.16 80
4363.32 88
4363.47 95
4363.62 98
4363.77 98
4363.92 94
4364.07 86
4364.23 75
4364.38 64
4364.53 52
4364.68 43
4364.83 37
4364.98 34
4365.13 35
4365.29 38
4365.44 43
4365.59 47
4365.74 50
4365.89 51
4366.04 48
4366.20 44
4366.35 38
4366.50 31
4366.65 25
4366.80 21
4366.95 21
4367.10 24
4367.26 32
4367.41 42
4367.56 55
4367.71 69
4367.86 81
4368.01 89
4368.17 94
4368.32 96
4368.47 97
4368.62 97
4368.77 100
4368.92 106
4369.08 115
4369.23 126
4369.38 136
4369.53 144
4369.68 147
4369.83 146
4369.99 142
4370.14 135
4370.29 126
4370.44 118
4370.59 111
4370.74 105
4370.90 100
4371.05 96
4371.20 91
4371.35 86
4371.50 80
4371.65 73
4371.81 65
4371.96 57
4372.11 49
4372.26 42
4372.41 36
4372.56 34
4372.72 34
4372.87 37
4373.02 44
4373.17 54
4373.32 66
4373.47 80
4373.63 95
4373.78 109
4373.93 122
4374.08 133
4374.23 142
4374.38 147
4374.54 150
4374.69 149
4374.84 147
4374.99 143
4375.14 138
4375.29 132
4375.45 125
4375.60 118
4375.75 111
4375.90 103
4376.05 96
4376.20 90
4376.36 85
4376.51 81
4376.66 78
4376.81 75
4376.96 75
4377.11 75
4377.27 78
4377.42 84
4377.57 90
4377.72 97
4377.87 103
4378.03 105
4378.18 103
4378.33 96
4378.48 84
4378.63 70
4378.78 56
4378.94 43
4379.09 31
4379.24 22
4379.39 14
4379.54 8
4379.69 3
4379.85 1
4380.00 3
4380.15 10
4380.30 20
4380.45 33
4380.61 46
4380.76 57
4380.91 65
4381.06 68
4381.21 69
4381.36 68
4381.52 68
4381.67 69
4381.82 73
4381.97 79
4382.12 85
4382.28 90
4382.43 92
4382.58 92
4382.73 88
4382.88 82
4383.04 73
4383.19 62
4383.34 52
4383.49 41
4383.64 33
4383.79 26
4383.95 22
4384.10 21
4384.25 22
4384.40 26
4384.55 31
4384.71 38
4384.86 46
4385.01 54
4385.16 63
4385.31 74
4385.47 86
4385.62 100
4385.77 117
4385.92 135
4386.07 154
4386.22 173
4386.38 189
4386.53 200
4386.68 205
4386.83 202
4386.98 194
4387.14 180
4387.29 163
4387.44 145
4387.59 130
4387.74 119
4387.90 114
4388.05 113
4388.20 117
4388.35 122
4388.50 128
4388.66 133
4388.81 135
4388.96 133
4389.11 129
4389.26 122
4389.42 115
4389.57 109
4389.72 105
4389.87 102
4390.02 101
4390.18 101
4390.33 101
4390.48 99
4390.63 95
4390.78 90
4390.94 85
4391.09 81
4391.24 80
4391.39 83
4391.54 89
4391.69 97
4391.85 106
4392.00 111
4392.15 113
4392.30 108
4392.46 98
4392.61 83
4392.76 65
4392.91 48
4393.06 31
4393.22 17
4393.37 6
4393.52 0
4393.67 0
4393.82 0
4393.98 0
4394.13 0
4394.28 0
4394.43 0
4394.58 1
4394.74 3
4394.89 5
4395.04 7
4395.19 7
4395.34 8
4395.50 8
4395.65 9
4395.80 9
4395.95 10
4396.10 10
4396.26 9
4396.41 8
4396.56 8
4396.71 10
4396.86 15
4397.02 24
4397.17 36
4397.32 52
4397.47 71
4397.63 89
4397.78 104
4397.93 115
4398.08 120
4398.23 118
4398.39 110
4398.54 98
4398.69 85
4398.84 74
4398.99 67
4399.15 66
4399.30 71
4399.45 81
4399.60 95
4399.75 111
4399.91 127
4400.06 140
4400.21 151
4400.36 159
4400.52 164
4400.67 166
4400.82 168
4400.97 169
4401.12 170
4401.28 172
4401.43 174
4401.58 177
4401.73 181
4401.89 184
4402.04 188
4402.19 191
4402.34 196
4402.49 202
4402.65 210
4402.80 220
4402.95 230
4403.10 239
4403.25 244
4403.41 245
4403.56 238
4403.71 225
4403.86 206
4404.02 184
4404.17 161
4404.32 140
4404.47 124
4404.62 114
4404.78 110
4404.93 111
4405.08 116
4405.23 123
4405.39 130
4405.54 135
4405.69 136
4405.84 132
4405.99 122
4406.15 107
4406.30 88
4406.45 66
4406.60 44
4406.76 24
4406.91 8
4407.06 0
4407.21 0
4407.37 0
4407.52 0
4407.67 4
4407.82 15
4407.97 28
4408.13 40
4408.28 50
4408.43 58
4408.58 63
4408.74 65
4408.89 65
4409.04 65
4409.19 66
4409.35 68
4409.50 72
4409.65 76
4409.80 80
4409.95 82
4410.11 79
4410.26 72
4410.41 61
4410.56 48
4410.72 35
4410.87 24
4411.02 18
4411.17 17
4411.33 21
4411.48 28
4411.63 37
4411.78 47
4411.93 55
4412.09 62
4412.24 68
4412.39 71
4412.54 73
4412.70 74
4412.85 73
4413.00 70
4413.15 65
4413.31 59
4413.46 51
4413.61 42
4413.76 32
4413.92 21
4414.07 10
4414.22 0
4414.37 0
4414.53 0
4414.68 0
4414.83 0
4414.98 0
4415.13 0
4415.29 1
4415.44 5
4415.59 7
4415.74 8
4415.90 8
4416.05 9
4416.20 12
4416.35 16
4416.51 23
4416.66 30
4416.81 38
4416.96 45
4417.12 50
4417.27 54
4417.42 57
4417.57 59
4417.73 62
4417.88 65
4418.03 68
4418.18 70
4418.34 71
4418.49 69
4418.64 65
4418.79 59
4418.95 52
4419.10 46
4419.25 43
4419.40 44
4419.56 50
4419.71 59
4419.86 72
4420.01 86
4420.17 101
4420.32 117
4420.47 132
4420.62 145
4420.78 158
4420.93 169
4421.08 180
4421.23 190
4421.39 198
4421.54 205
4421.69 210
4421.84 215
4422.00 219
4422.15 222
4422.30 227
4422.45 234
4422.61 245
4422.76 260
4422.91 280
4423.06 303
4423.22 331
4423.37 361
4423.52 391
4423.67 421
4423.83 449
4423.98 474
4424.13 497
4424.28 517
4424.44 535
4424.59 551
4424.74 566
4424.89 581
4425.05 595
4425.20 608
4425.35 622
4425.50 634
4425.66 647
4425.81 659
4425.96 672
4426.12 686
4426.27 702
4426.42 720
4426.57 738
4426.73 757
4426.88 775
4427.03 791
4427.18 804
4427.34 813
4427.49 819
4427.64 821
4427.79 819
4427.95 814
4428.10 805
4428.25 793
4428.40 778
4428.56 763
4428.71 748
4428.86 734
4429.01 723
4429.17 714
4429.32 708
4429.47 704
4429.63 699
4429.78 693
4429.93 684
4430.08 670
4430.24 654
4430.39 634
4430.54 613
4430.69 592
4430.85 571
4431.00 553
4431.15 536
4431.30 522
4431.46 510
4431.61 500
4431.76 491
4431.92 482
4432.07 472
4432.22 461
4432.37 447
4432.53 430
4432.68 411
4432.83 390
4432.98 367
4433.14 344
4433.29 321
4433.44 298
4433.60 278
4433.75 260
4433.90 245
4434.05 234
4434.21 225
4434.36 220
4434.51 216
4434.66 212
4434.82 208
4434.97 201
4435.12 192
4435.28 180
4435.43 166
4435.58 150
4435.73 134
4435.89 119
4436.04 105
4436.19 94
4436.34 86
4436.50 81
4436.65 80
4436.80 81
4436.96 83
4437.11 86
4437.26 88
4437.41 89
4437.57 88
4437.72 86
4437.87 83
4438.03 80
4438.18 77
4438.33 75
4438.48 75
4438.64 77
4438.79 81
4438.94 87
4439.10 95
4439.25 103
4439.40 110
4439.55 115
4439.71 118
4439.86 117
4440.01 115
4440.17 112
4440.32 110
4440.47 109
4440.62 110
4440.78 112
4440.93 113
4441.08 113
4441.24 111
4441.39 107
4441.54 101
4441.69 96
4441.85 93
4442.00 92
4442.15 95
4442.31 102
4442.46 112
4442.61 122
4442.76 132
4442.92 139
4443.07 143
4443.22 142
4443.38 137
4443.53 129
4443.68 119
4443.83 110
4443.99 101
4444.14 94
4444.29 88
4444.45 83
4444.60 78
4444.75 73
4444.90 67
4445.06 60
4445.21 54
4445.36 50
4445.52 47
4445.67 47
4445.82 49
4445.97 53
4446.13 59
4446.28 65
4446.43 70
4446.59 75
4446.74 78
4446.89 79
4447.05 78
4447.20 75
4447.35 72
4447.50 68
4447.66 65
4447.81 64
4447.96 65
4448.12 68
4448.27 73
4448.42 80
4448.58 89
4448.73 97
4448.88 106
4449.03 115
4449.19 122
4449.34 129
4449.49 135
4449.65 140
4449.80 144
4449.95 146
4450.11 147
4450.26 148
4450.41 148
4450.56 148
4450.72 146
4450.87 143
4451.02 138
4451.18 131
4451.33 121
4451.48 111
4451.64 101
4451.79 93
4451.94 88
4452.09 86
4452.25 85
4452.40 86
4452.55 86
4452.71 84
4452.86 81
4453.01 76
4453.17 70
4453.32 63
4453.47 57
4453.63 52
4453.78 49
4453.93 46
4454.08 45
4454.24 45
4454.39 46
4454.54 48
4454.70 51
4454.85 56
4455.00 62
4455.16 69
4455.31 74
4455.46 78
4455.62 79
4455.77 77
4455.92 73
4456.07 66
4456.23 59
4456.38 51
4456.53 43
4456.69 37
4456.84 33
4456.99 31
4457.15 32
4457.30 36
4457.45 43
4457.61 52
4457.76 62
4457.91 72
4458.07 80
4458.22 84
4458.37 84
4458.52 79
4458.68 71
4458.83 60
4458.98 48
4459.14 36
4459.29 27
4459.44 20
4459.60 16
4459.75 14
4459.90 14
4460.06 15
4460.21 15
4460.36 13
4460.52 9
4460.67 3
4460.82 0
4460.98 0
4461.13 0
4461.28 0
4461.44 0
4461.59 0
4461.74 0
4461.89 0
4462.05 7
4462.20 14
4462.35 22
4462.51 31
4462.66 41
4462.81 52
4462.97 64
4463.12 76
4463.27 87
4463.43 96
4463.58 101
4463.73 103
4463.89 102
4464.04 100
4464.19 98
4464.35 95
4464.50 94
4464.65 93
4464.81 90
4464.96 86
4465.11 78
4465.27 68
4465.42 55
4465.57 41
4465.73 29
4465.88 20
4466.03 15
4466.19 16
4466.34 22
4466.49 31
4466.65 42
4466.80 53
4466.95 63
4467.11 71
4467.26 76
4467.41 80
4467.57 83
4467.72 84
4467.87 86
4468.03 87
4468.18 89
4468.33 91
4468.49 95
4468.64 100
4468.79 105
4468.95 110
4469.10 113
4469.25 113
4469.41 107
4469.56 97
4469.71 84
4469.87 69
4470.02 55
4470.17 42
4470.33 33
4470.48 26
4470.63 22
4470.79 21
4470.94 23
4471.09 27
4471.25 32
4471.40 39
4471.55 44
4471.71 47
4471.86 47
4472.01 42
4472.17 34
4472.32 23
4472.47 13
4472.63 5
4472.78 1
4472.93 1
4473.09 5
4473.24 11
4473.39 18
4473.55 24
4473.70 28
4473.85 29
4474.01 29
4474.16 28
4474.31 27
4474.47 27
4474.62 28
4474.77 31
4474.93 35
4475.08 38
4475.23 40
4475.39 41
4475.54 40
4475.69 38
4475.85 36
4476.00 35
4476.16 35
4476.31 37
4476.46 41
4476.62 45
4476.77 48
4476.92 50
4477.08 50
4477.23 47
4477.38 43
4477.54 38
4477.69 33
4477.84 29
4478.00 26
4478.15 25
4478.30 24
4478.46 25
4478.61 26
4478.76 27
4478.92 27
4479.07 29
4479.22 30
4479.38 33
4479.53 35
4479.69 37
4479.84 39
4479.99 40
4480.15 39
4480.30 39
4480.45 39
4480.61 40
4480.76 43
4480.91 48
4481.07 55
4481.22 61
4481.37 66
4481.53 67
4481.68 66
4481.83 63
4481.99 58
4482.14 54
4482.30 51
4482.45 50
4482.60 51
4482.76 53
4482.91 55
4483.06 56
4483.22 55
4483.37 52
4483.52 47
4483.68 42
4483.83 38
4483.98 36
4484.14 36
4484.29 37
4484.45 41
4484.60 45
4484.75 49
4484.91 53
4485.06 57
4485.21 61
4485.37 66
4485.52 70
4485.67 76
4485.83 81
4485.98 86
4486.14 92
4486.29 97
4486.44 102
4486.60 107
4486.75 112
4486.90 118
4487.06 123
4487.21 127
4487.36 127
4487.52 123
4487.67 115
4487.83 101
4487.98 84
4488.13 64
4488.29 43
4488.44 23
4488.59 4
4488.75 0
4488.90 0
4489.05 0
4489.21 0
4489.36 0
4489.52 0
4489.67 0
4489.82 0
4489.98 11
4490.13 23
4490.28 33
4490.44 41
4490.59 49
4490.75 56
4490.90 64
4491.05 74
4491.21 86
4491.36 97
4491.51 107
4491.67 114
4491.82 117
4491.98 116
4492.13 111
4492.28 104
4492.44 96
4492.59 89
4492.74 84
4492.90 84
4493.05 87
4493.21 93
4493.36 101
4493.51 108
4493.67 114
4493.82 115
4493.97 113
4494.13 107
4494.28 100
4494.44 91
4494.59 83
4494.74 77
4494.90 72
4495.05 70
4495.20 69
4495.36 68
4495.51 67
4495.67 65
4495.82 63
4495.97 59
4496.13 56
4496.28 53
4496.43 50
4496.59 49
4496.74 47
4496.90 46
4497.05 45
4497.20 44
4497.36 43
4497.51 43
4497.67 45
4497.82 49
4497.97 54
4498.13 58
4498.28 61
4498.43 61
4498.59 58
4498.74 51
4498.90 42
4499.05 31
4499.20 21
4499.36 12
4499.51 5
4499.67 1
4499.82 0
4499.97 1
4500.13 5
4500.28 9
4500.43 14
4500.59 18
4500.74 23
4500.90 27
4501.05 32
4501.20 38
4501.36 45
4501.51 52
4501.67 59
4501.82 65
4501.97 69
4502.13 71
4502.28 72
4502.43 71
4502.59 70
4502.74 69
4502.90 67
4503.05 64
4503.20 61
4503.36 57
4503.51 53
4503.67 48
4503.82 43
4503.97 38
4504.13 32
4504.28 25
4504.44 18
4504.59 11
4504.74 5
4504.90 0
4505.05 0
4505.21 0
4505.36 0
4505.51 1
4505.67 4
4505.82 7
4505.98 9
4506.13 10
4506.28 10
4506.44 10
4506.59 9
4506.75 8
4506.90 8
4507.05 7
4507.21 5
4507.36 4
4507.52 4
4507.67 4
4507.82 6
4507.98 9
4508.13 12
4508.29 16
4508.44 19
4508.59 20
4508.75 21
4508.90 22
4509.06 22
4509.21 23
4509.36 25
4509.52 26
4509.67 27
4509.83 26
4509.98 24
4510.13 19
4510.29 14
4510.44 8
4510.60 3
4510.75 1
4510.90 0
4511.06 0
4511.21 0
4511.37 1
4511.52 0
4511.67 0
4511.83 0
4511.98 0
4512.14 0
4512.29 0
4512.44 1
4512.60 6
4512.75 14
4512.91 21
4513.06 30
4513.21 38
4513.37 47
4513.52 56
4513.68 64
4513.83 72
4513.99 78
4514.14 82
4514.29 84
4514.45 83
4514.60 79
4514.76 72
4514.91 63
4515.06 54
4515.22 44
4515.37 36
4515.53 29
4515.68 22
4515.83 17
4515.99 10
4516.14 3
4516.30 0
4516.45 0
4516.61 0
4516.76 0
4516.91 0
4517.07 0
4517.22 0
4517.38 0
4517.53 8
4517.68 16
4517.84 24
4517.99 31
4518.15 38
4518.30 44
4518.46 50
4518.61 54
4518.76 58
4518.92 59
4519.07 59
4519.23 57
4519.38 53
4519.53 49
4519.69 43
4519.84 37
4520.00 30
4520.15 23
4520.31 17
4520.46 12
4520.61 10
4520.77 10
4520.92 13
4521.08 17
4521.23 21
4521.39 25
4521.54 29
4521.69 32
4521.85 35
4522.00 41
4522.16 47
4522.31 55
4522.47 62
4522.62 68
4522.77 70
4522.93 67
4523.08 61
4523.24 52
4523.39 43
4523.54 35
4523.70 30
4523.85 29
4524.01 32
4524.16 39
4524.32 49
4524.47 61
4524.62 72
4524.78 83
4524.93 92
4525.09 98
4525.24 102
4525.40 102
4525.55 101
4525.70 98
4525.86 95
4526.01 92
4526.17 91
4526.32 91
4526.48 92
4526.63 96
4526.79 100
4526.94 105
4527.09 110
4527.25 114
4527.40 117
4527.56 118
4527.71 116
4527.87 111
4528.02 105
4528.17 98
4528.33 91
4528.48 85
4528.64 81
4528.79 79
4528.95 79
4529.10 82
4529.25 87
4529.41 92
4529.56 97
4529.72 101
4529.87 102
4530.03 101
4530.18 98
4530.34 95
4530.49 92
4530.64 91
4530.80 91
4530.95 91
4531.11 90
4531.26 88
4531.42 83
4531.57 77
4531.72 70
4531.88 64
4532.03 60
4532.19 59
4532.34 60
4532.50 63
4532.65 66
4532.81 69
4532.96 71
4533.11 73
4533.27 75
4533.42 78
4533.58 83
4533.73 90
4533.89 98
4534.04 105
4534.20 111
4534.35 114
4534.50 113
4534.66 109
4534.81 101
4534.97 91
4535.12 79
4535.28 66
4535.43 53
4535.59 40
4535.74 28
4535.89 16
4536.05 5
4536.20 0
4536.36 0
4536.51 0
4536.67 0
4536.82 0
4536.98 0
4537.13 0
4537.29 1
4537.44 5
4537.59 7
4537.75 9
4537.90 11
4538.06 13
4538.21 16
4538.37 21
4538.52 27
4538.68 34
4538.83 41
4538.98 46
4539.14 49
4539.29 49
4539.45 47
4539.60 44
4539.76 39
4539.91 35
4540.07 32
4540.22 30
4540.38 29
4540.53 27
4540.68 24
4540.84 20
4540.99 16
4541.15 11
4541.30 6
4541.46 3
4541.61 2
4541.77 3
4541.92 6
4542.08 11
4542.23 17
4542.39 25
4542.54 33
4542.69 41
4542.85 48
4543.00 54
4543.16 59
4543.31 63
4543.47 67
4543.62 72
4543.78 78
4543.93 85
4544.09 94
4544.24 102
4544.40 110
4544.55 116
4544.70 119
4544.86 120
4545.01 117
4545.17 112
4545.32 106
4545.48 99
4545.63 92
4545.79 86
4545.94 82
4546.10 80
4546.25 81
4546.41 83
4546.56 86
4546.71 90
4546.87 92
4547.02 93
4547.18 94
4547.33 94
4547.49 96
4547.64 99
4547.80 104
4547.95 111
4548.11 119
4548.26 128
4548.42 137
4548.57 146
4548.73 155
4548.88 163
4549.03 172
4549.19 179
4549.34 184
4549.50 186
4549.65 184
4549.81 178
4549.96 167
4550.12 154
4550.27 141
4550.43 130
4550.58 121
4550.74 117
4550.89 117
4551.05 120
4551.20 124
4551.36 130
4551.51 135
4551.67 142
4551.82 149
4551.97 159
4552.13 170
4552.28 184
4552.44 198
4552.59 212
4552.75 224
4552.90 232
4553.06 234
4553.21 233
4553.37 227
4553.52 219
4553.68 210
4553.83 203
4553.99 198
4554.14 195
4554.30 194
4554.45 194
4554.61 193
4554.76 191
4554.92 187
4555.07 182
4555.23 176
4555.38 171
4555.53 167
4555.69 164
4555.84 163
4556.00 163
4556.15 163
4556.31 164
4556.46 164
4556.62 163
4556.77 161
4556.93 159
4557.08 155
4557.24 153
4557.39 152
4557.55 154
4557.70 158
4557.86 166
4558.01 175
4558.17 186
4558.32 198
4558.48 209
4558.63 220
4558.79 228
4558.94 234
4559.10 237
4559.25 238
4559.41 236
4559.56 233
4559.72 229
4559.87 225
4560.03 222
4560.18 219
4560.34 218
4560.49 217
4560.64 217
4560.80 219
4560.95 221
4561.11 225
4561.26 228
4561.42 232
4561.57 234
4561.73 234
4561.88 233
4562.04 230
4562.19 228
4562.35 226
4562.50 227
4562.66 230
4562.81 235
4562.97 241
4563.12 248
4563.28 256
4563.43 262
4563.59 268
4563.74 274
4563.90 280
4564.05 288
4564.21 297
4564.36 308
4564.52 319
4564.67 331
4564.83 341
4564.98 349
4565.14 353
4565.29 352
4565.45 349
4565.60 343
4565.76 337
4565.91 331
4566.07 328
4566.22 328
4566.38 331
4566.53 338
4566.69 346
4566.84 356
4567.00 365
4567.15 374
4567.31 381
4567.46 385
4567.62 388
4567.77 388
4567.93 387
4568.08 385
4568.24 383
4568.39 380
4568.55 378
4568.70 376
4568.86 372
4569.01 367
4569.17 359
4569.32 349
4569.48 337
4569.63 324
4569.79 310
4569.94 297
4570.10 286
4570.25 277
4570.41 272
4570.56 270
4570.72 271
4570.87 275
4571.03 281
4571.18 288
4571.34 293
4571.49 296
4571.65 295
4571.80 290
4571.96 280
4572.11 267
4572.27 253
4572.42 240
4572.58 229
4572.74 220
4572.89 215
4573.05 211
4573.20 207
4573.36 203
4573.51 197
4573.67 189
4573.82 180
4573.98 172
4574.13 165
4574.29 161
4574.44 160
4574.60 162
4574.75 167
4574.91 173
4575.06 179
4575.22 183
4575.37 185
4575.53 185
4575.68 181
4575.84 175
4575.99 168
4576.15 160
4576.30 153
4576.46 147
4576.61 143
4576.77 140
4576.92 140
4577.08 141
4577.23 144
4577.39 148
4577.54 153
4577.70 159
4577.85 163
4578.01 167
4578.17 168
4578.32 169
4578.48 169
4578.63 168
4578.79 168
4578.94 168
4579.10 169
4579.25 170
4579.41 171
4579.56 172
4579.72 174
4579.87 178
4580.03 182
4580.18 189
4580.34 196
4580.49 202
4580.65 208
4580.80 211
4580.96 211
4581.11 209
4581.27 204
4581.43 198
4581.58 192
4581.74 187
4581.89 182
4582.05 179
4582.20 177
4582.36 178
4582.51 179
4582.67 182
4582.82 186
4582.98 189
4583.13 191
4583.29 192
4583.44 193
4583.60 193
4583.75 193
4583.91 195
4584.06 197
4584.22 199
4584.38 201
4584.53 201
4584.69 199
4584.84 197
4585.00 193
4585.15 190
4585.31 190
4585.46 192
4585.62 198
4585.77 207
4585.93 217
4586.08 229
4586.24 240
4586.39 248
4586.55 254
4586.71 257
4586.86 258
4587.02 258
4587.17 257
4587.33 256
4587.48 254
4587.64 252
4587.79 250
4587.95 247
4588.10 244
4588.26 243
4588.41 244
4588.57 246
4588.72 249
4588.88 250
4589.04 250
4589.19 247
4589.35 239
4589.50 229
4589.66 216
4589.81 203
4589.97 191
4590.12 180
4590.28 173
4590.43 168
4590.59 165
4590.74 165
4590.90 165
4591.06 166
4591.21 168
4591.37 170
4591.52 172
4591.68 173
4591.83 172
4591.99 171
4592.14 168
4592.30 165
4592.45 163
4592.61 162
4592.77 165
4592.92 170
4593.08 177
4593.23 183
4593.39 186
4593.54 186
4593.70 180
4593.85 170
4594.01 158
4594.16 145
4594.32 132
4594.48 121
4594.63 112
4594.79 104
4594.94 97
4595.10 91
4595.25 88
4595.41 87
4595.56 91
4595.72 98
4595.87 109
4596.03 121
4596.19 134
4596.34 146
4596.50 155
4596.65 159
4596.81 160
4596.96 155
4597.12 147
4597.27 134
4597.43 119
4597.59 102
4597.74 86
4597.90 70
4598.05 57
4598.21 47
4598.36 41
4598.52 37
4598.67 38
4598.83 41
4598.99 46
4599.14 53
4599.30 59
4599.45 62
4599.61 61
4599.76 56
4599.92 45
4600.07 32
4600.23 17
4600.39 4
4600.54 0
4600.70 0
4600.85 0
4601.01 0
4601.16 0
4601.32 0
4601.47 0
4601.63 0
4601.79 0
4601.94 1
4602.10 8
4602.25 18
4602.41 32
4602.56 47
4602.72 61
4602.87 73
4603.03 81
4603.19 85
4603.34 86
4603.50 85
4603.65 84
4603.81 85
4603.96 88
4604.12 95
4604.28 104
4604.43 114
4604.59 125
4604.74 136
4604.90 145
4605.05 152
4605.21 156
4605.36 158
4605.52 156
4605.68 151
4605.83 144
4605.99 135
4606.14 127
4606.30 121
4606.45 119
4606.61 119
4606.77 124
4606.92 131
4607.08 139
4607.23 148
4607.39 155
4607.54 160
4607.70 162
4607.86 162
4608.01 159
4608.17 154
4608.32 147
4608.48 141
4608.63 134
4608.79 129
4608.95 126
4609.10 125
4609.26 126
4609.41 128
4609.57 132
4609.72 137
4609.88 141
4610.04 143
4610.19 143
4610.35 141
4610.50 135
4610.66 128
4610.81 119
4610.97 110
4611.13 103
4611.28 98
4611.44 95
4611.59 95
4611.75 97
4611.90 100
4612.06 104
4612.22 108
4612.37 111
4612.53 115
4612.68 118
4612.84 122
4613.00 126
4613.15 133
4613.31 142
4613.46 153
4613.62 166
4613.77 180
4613.93 194
4614.09 205
4614.24 214
4614.40 219
4614.55 222
4614.71 221
4614.86 219
4615.02 216
4615.18 213
4615.33 212
4615.49 211
4615.64 211
4615.80 212
4615.96 211
4616.11 210
4616.27 207
4616.42 203
4616.58 199
4616.73 195
4616.89 193
4617.05 194
4617.20 196
4617.36 200
4617.51 204
4617.67 207
4617.83 209
4617.98 206
4618.14 200
4618.29 188
4618.45 171
4618.61 149
4618.76 126
4618.92 104
4619.07 85
4619.23 73
4619.38 68
4619.54 70
4619.70 79
4619.85 90
4620.01 102
4620.16 112
4620.32 119
4620.48 124
4620.63 128
4620.79 132
4620.94 137
4621.10 144
4621.26 153
4621.41 162
4621.57 171
4621.72 179
4621.88 185
4622.04 189
4622.19 193
4622.35 196
4622.50 199
4622.66 202
4622.81 206
4622.97 209
4623.13 210
4623.28 210
4623.44 206
4623.59 200
4623.75 191
4623.91 179
4624.06 166
4624.22 152
4624.37 139
4624.53 126
4624.69 115
4624.84 107
4625.00 101
4625.15 97
4625.31 97
4625.47 98
4625.62 102
4625.78 106
4625.93 111
4626.09 115
4626.25 118
4626.40 120
4626.56 120
4626.71 118
4626.87 114
4627.03 110
4627.18 104
4627.34 98
4627.49 92
4627.65 89
4627.81 88
4627.96 89
4628.12 93
4628.27 97
4628.43 101
4628.59 103
4628.74 105
4628.90 104
4629.06 104
4629.21 105
4629.37 108
4629.52 115
4629.68 126
4629.84 139
4629.99 153
4630.15 168
4630.30 182
4630.46 194
4630.62 203
4630.77 211
4630.93 216
4631.08 221
4631.24 225
4631.40 228
4631.55 233
4631.71 239
4631.86 247
4632.02 254
4632.18 260
4632.33 263
4632.49 263
4632.65 257
4632.80 246
4632.96 231
4633.11 214
4633.27 196
4633.43 181
4633.58 170
4633.74 163
4633.89 162
4634.05 165
4634.21 171
4634.36 179
4634.52 187
4634.67 195
4634.83 203
4634.99 210
4635.14 218
4635.30 226
4635.46 233
4635.61 237
4635.77 238
4635.92 234
4636.08 226
4636.24 214
4636.39 199
4636.55 184
4636.70 170
4636.86 158
4637.02 149
4637.17 144
4637.33 144
4637.49 146
4637.64 151
4637.80 156
4637.95 161
4638.11 164
4638.27 165
4638.42 161
4638.58 155
4638.74 146
4638.89 136
4639.05 126
4639.20 117
4639.36 110
4639.52 104
4639.67 100
4639.83 96
4639.99 92
4640.14 88
4640.30 84
4640.45 80
4640.61 77
4640.77 76
4640.92 76
4641.08 78
4641.24 81
4641.39 86
4641.55 91
4641.70 97
4641.86 102
4642.02 105
4642.17 107
4642.33 106
4642.49 104
4642.64 101
4642.80 98
4642.95 96
4643.11 98
4643.27 104
4643.42 114
4643.58 128
4643.74 144
4643.89 162
4644.05 181
4644.20 197
4644.36 210
4644.52 219
4644.67 224
4644.83 224
4644.99 220
4645.14 215
4645.30 207
4645.46 200
4645.61 193
4645.77 186
4645.92 179
4646.08 172
4646.24 165
4646.39 157
4646.55 149
4646.71 140
4646.86 130
4647.02 120
4647.18 107
4647.33 95
4647.49 82
4647.64 69
4647.80 58
4647.96 48
4648.11 41
4648.27 37
4648.43 35
4648.58 36
4648.74 40
4648.90 46
4649.05 54
4649.21 62
4649.36 70
4649.52 76
4649.68 80
4649.83 81
4649.99 81
4650.15 82
4650.30 85
4650.46 89
4650.62 95
4650.77 100
4650.93 104
4651.09 105
4651.24 102
4651.40 97
4651.55 90
4651.71 84
4651.87 80
4652.02 79
4652.18 80
4652.34 85
4652.49 90
4652.65 96
4652.81 100
4652.96 102
4653.12 101
4653.28 98
4653.43 94
4653.59 90
4653.74 87
4653.90 88
4654.06 92
4654.21 99
4654.37 107
4654.53 116
4654.68 124
4654.84 131
4655.00 136
4655.15 140
4655.31 143
4655.47 146
4655.62 149
4655.78 150
4655.94 148
4656.09 143
4656.25 134
4656.41 123
4656.56 111
4656.72 99
4656.87 90
4657.03 85
4657.19 83
4657.34 85
4657.50 89
4657.66 94
4657.81 99
4657.97 103
4658.13 106
4658.28 108
4658.44 109
4658.60 110
4658.75 110
4658.91 110
4659.07 108
4659.22 106
4659.38 102
4659.54 96
4659.69 90
4659.85 83
4660.01 76
4660.16 71
4660.32 66
4660.48 63
4660.63 62
4660.79 60
4660.95 57
4661.10 53
4661.26 48
4661.41 42
4661.57 36
4661.73 32
4661.88 29
4662.04 28
4662.20 29
4662.35 30
4662.51 31
4662.67 29
4662.82 26
4662.98 22
4663.14 17
4663.29 13
4663.45 9
4663.61 7
4663.76 6
4663.92 7
4664.08 10
4664.23 13
4664.39 19
4664.55 26
4664.70 34
4664.86 42
4665.02 50
4665.17 57
4665.33 61
4665.49 63
4665.64 62
4665.80 60
4665.96 55
4666.11 50
4666.27 45
4666.43 41
4666.58 37
4666.74 32
4666.90 26
4667.05 19
4667.21 9
4667.37 0
4667.52 0
4667.68 0
4667.84 0
4667.99 0
4668.15 0
4668.31 0
4668.46 0
4668.62 12
4668.78 31
4668.93 49
4669.09 64
4669.25 73
4669.40 77
4669.56 76
4669.72 70
4669.88 61
4670.03 50
4670.19 40
4670.35 32
4670.50 26
4670.66 23
4670.82 22
4670.97 23
4671.13 25
4671.29 27
4671.44 28
4671.60 28
4671.76 26
4671.91 24
4672.07 21
4672.23 18
4672.38 15
4672.54 12
4672.70 10
4672.85 8
4673.01 8
4673.17 7
4673.32 8
4673.48 11
4673.64 15
4673.79 22
4673.95 33
4674.11 46
4674.27 63
4674.42 81
4674.58 99
4674.74 116
4674.89 128
4675.05 137
4675.21 139
4675.36 137
4675.52 131
4675.68 122
4675.83 111
4675.99 99
4676.15 86
4676.30 72
4676.46 57
4676.62 42
4676.77 28
4676.93 17
4677.09 9
4677.24 6
4677.40 8
4677.56 14
4677.72 25
4677.87 37
4678.03 50
4678.19 63
4678.34 75
4678.50 85
4678.66 94
4678.81 100
4678.97 105
4679.13 109
4679.28 110
4679.44 109
4679.60 105
4679.76 98
4679.91 90
4680.07 80
4680.23 70
4680.38 60
4680.54 52
4680.70 45
4680.85 40
4681.01 36
4681.17 33
4681.32 28
4681.48 22
4681.64 15
4681.80 7
4681.95 0
4682.11 0
4682.27 0
4682.42 0
4682.58 0
4682.74 0
4682.89 0
4683.05 0
4683.21 0
4683.36 4
4683.52 10
4683.68 15
4683.84 22
4683.99 30
4684.15 37
4684.31 45
4684.46 51
4684.62 57
4684.78 61
4684.93 65
4685.09 69
4685.25 73
4685.41 78
4685.56 82
4685.72 85
4685.88 87
4686.03 87
4686.19 85
4686.35 84
4686.50 84
4686.66 86
4686.82 91
4686.98 100
4687.13 113
4687.29 127
4687.45 142
4687.60 157
4687.76 170
4687.92 180
4688.07 187
4688.23 190
4688.39 190
4688.55 187
4688.70 184
4688.86 180
4689.02 178
4689.17 177
4689.33 178
4689.49 179
4689.65 180
4689.80 181
4689.96 181
4690.12 180
4690.27 180
4690.43 180
4690.59 181
4690.75 182
4690.90 183
4691.06 184
4691.22 184
4691.37 183
4691.53 181
4691.69 178
4691.84 175
4692.00 171
4692.16 166
4692.32 161
4692.47 156
4692.63 152
4692.79 149
4692.94 148
4693.10 148
4693.26 148
4693.42 147
4693.57 144
4693.73 139
4693.89 132
4694.04 122
4694.20 112
4694.36 103
4694.52 95
4694.67 90
4694.83 88
4694.99 90
4695.14 93
4695.30 98
4695.46 105
4695.62 111
4695.77 118
4695.93 123
4696.09 126
4696.24 127
4696.40 125
4696.56 119
4696.72 111
4696.87 100
4697.03 89
4697.19 78
4697.35 67
4697.50 58
4697.66 50
4697.82 43
4697.97 37
4698.13 31
4698.29 26
4698.45 20
4698.60 16
4698.76 12
4698.92 9
4699.07 5
4699.23 0
4699.39 0
4699.55 0
4699.70 0
4699.86 0
4700.02 0
4700.18 0
4700.33 0
4700.49 7
4700.65 21
4700.80 35
4700.96 46
4701.12 54
4701.28 56
4701.43 55
4701.59 51
4701.75 44
4701.91 36
4702.06 29
4702.22 24
4702.38 20
4702.53 18
4702.69 18
4702.85 18
4703.01 20
4703.16 22
4703.32 24
4703.48 26
4703.64 29
4703.79 32
4703.95 35
4704.11 36
4704.26 35
4704.42 33
4704.58 30
4704.74 28
4704.89 27
4705.05 29
4705.21 35
4705.37 45
4705.52 57
4705.68 71
4705.84 85
4706.00 96
4706.15 104
4706.31 107
4706.47 107
4706.62 103
4706.78 95
4706.94 87
4707.10 78
4707.25 73
4707.41 70
4707.57 73
4707.73 81
4707.88 93
4708.04 106
4708.20 119
4708.36 129
4708.51 135
4708.67 135
4708.83 132
4708.99 125
4709.14 119
4709.30 114
4709.46 112
4709.62 114
4709.77 120
4709.93 127
4710.09 134
4710.24 140
4710.40 144
4710.56 145
4710.72 144
4710.87 142
4711.03 139
4711.19 136
4711.35 133
4711.50 131
4711.66 130
4711.82 129
4711.98 129
4712.13 129
4712.29 129
4712.45 127
4712.61 124
4712.76 119
4712.92 112
4713.08 105
4713.24 97
4713.39 92
4713.55 88
4713.71 88
4713.87 90
4714.02 94
4714.18 98
4714.34 102
4714.50 104
4714.65 105
4714.81 104
4714.97 102
4715.13 97
4715.28 91
4715.44 84
4715.60 76
4715.76 69
4715.91 63
4716.07 61
4716.23 63
4716.39 69
4716.54 81
4716.70 97
4716.86 115
4717.02 134
4717.17 151
4717.33 166
4717.49 178
4717.65 185
4717.80 189
4717.96 188
4718.12 185
4718.28 180
4718.43 174
4718.59 168
4718.75 162
4718.91 156
4719.06 149
4719.22 141
4719.38 130
4719.54 117
4719.69 100
4719.85 82
4720.01 63
4720.17 46
4720.32 31
4720.48 19
4720.64 11
4720.80 6
4720.96 3
4721.11 2
4721.27 2
4721.43 2
4721.59 2
4721.74 1
4721.90 0
4722.06 0
4722.22 0
4722.37 0
4722.53 0
4722.69 0
4722.85 1
4723.00 9
4723.16 20
4723.32 33
4723.48 46
4723.63 59
4723.79 68
4723.95 75
4724.11 79
4724.27 82
4724.42 82
4724.58 83
4724.74 84
4724.90 86
4725.05 87
4725.21 88
4725.37 86
4725.53 83
4725.68 78
4725.84 73
4726.00 69
4726.16 69
4726.32 72
4726.47 79
4726.63 89
4726.79 98
4726.95 107
4727.10 113
4727.26 116
4727.42 116
4727.58 116
4727.73 114
4727.89 113
4728.05 113
4728.21 113
4728.37 112
4728.52 110
4728.68 107
4728.84 104
4729.00 99
4729.15 94
4729.31 88
4729.47 82
4729.63 75
4729.78 65
4729.94 54
4730.10 41
4730.26 27
4730.42 12
4730.57 0
4730.73 0
4730.89 0
4731.05 0
4731.20 0
4731.36 0
4731.52 0
4731.68 0
4731.84 0
4731.99 6
4732.15 16
4732.31 28
4732.47 41
4732.62 57
4732.78 73
4732.94 89
4733.10 103
4733.26 115
4733.41 123
4733.57 129
4733.73 130
4733.89 129
4734.04 126
4734.20 122
4734.36 117
4734.52 114
4734.68 112
4734.83 112
4734.99 112
4735.15 113
4735.31 113
4735.47 110
4735.62 105
4735.78 99
4735.94 91
4736.10 83
4736.25 77
4736.41 71
4736.57 67
4736.73 64
4736.89 60
4737.04 56
4737.20 51
4737.36 47
4737.52 45
4737.68 46
4737.83 50
4737.99 57
4738.15 67
4738.31 77
4738.46 85
4738.62 91
4738.78 94
4738.94 94
4739.10 93
4739.25 91
4739.41 90
4739.57 89
4739.73 87
4739.89 86
4740.04 83
4740.20 78
4740.36 73
4740.52 69
4740.68 65
4740.83 61
4740.99 58
4741.15 54
4741.31 49
4741.47 41
4741.62 32
4741.78 22
4741.94 14
4742.10 9
4742.25 8
4742.41 12
4742.57 18
4742.73 26
4742.89 35
4743.04 43
4743.20 50
4743.36 56
4743.52 61
4743.68 66
4743.83 70
4743.99 74
4744.15 79
4744.31 86
4744.47 95
4744.62 107
4744.78 120
4744.94 135
4745.10 150
4745.26 164
4745.41 176
4745.57 187
4745.73 196
4745.89 204
4746.05 211
4746.20 218
4746.36 223
4746.52 226
4746.68 226
4746.84 222
4746.99 215
4747.15 205
4747.31 194
4747.47 183
4747.63 171
4747.78 158
4747.94 145
4748.10 131
4748.26 115
4748.42 99
4748.57 84
4748.73 70
4748.89 58
4749.05 49
4749.21 43
4749.37 40
4749.52 39
4749.68 39
4749.84 41
4750.00 42
4750.16 44
4750.31 46
4750.47 48
4750.63 51
4750.79 54
4750.95 58
4751.10 62
4751.26 66
4751.42 68
4751.58 68
4751.74 65
4751.89 59
4752.05 50
4752.21 40
4752.37 30
4752.53 21
4752.69 14
4752.84 10
4753.00 9
4753.16 10
4753.32 14
4753.48 18
4753.63 23
4753.79 27
4753.95 30
4754.11 31
4754.27 30
4754.42 27
4754.58 23
4754.74 19
4754.90 16
4755.06 14
4755.22 13
4755.37 15
4755.53 18
4755.69 24
4755.85 32
4756.01 42
4756.16 54
4756.32 66
4756.48 77
4756.64 85
4756.80 90
4756.96 90
4757.11 86
4757.27 79
4757.43 71
4757.59 62
4757.75 54
4757.90 48
4758.06 42
4758.22 38
4758.38 33
4758.54 29
4758.70 25
4758.85 21
4759.01 19
4759.17 19
4759.33 21
4759.49 25
4759.65 31
4759.80 36
4759.96 41
4760.12 45
4760.28 47
4760.44 48
4760.59 49
4760.75 50
4760.91 52
4761.07 54
4761.23 56
4761.39 55
4761.54 52
4761.70 45
4761.86 36
4762.02 25
4762.18 13
4762.34 4
4762.49 0
4762.65 0
4762.81 0
4762.97 0
4763.13 0
4763.29 0
4763.44 0
4763.60 0
4763.76 0
4763.92 0
4764.08 4
4764.24 11
4764.39 18
4764.55 24
4764.71 28
4764.87 28
4765.03 26
4765.19 20
4765.34 13
4765.50 6
4765.66 0
4765.82 0
4765.98 0
4766.14 0
4766.29 1
4766.45 6
4766.61 12
4766.77 18
4766.93 22
4767.09 26
4767.24 28
4767.40 31
4767.56 34
4767.72 39
4767.88 45
4768.04 50
4768.19 54
4768.35 57
4768.51 57
4768.67 56
4768.83 53
4768.99 51
4769.14 50
4769.30 51
4769.46 55
4769.62 61
4769.78 69
4769.94 77
4770.10 85
4770.25 92
4770.41 97
4770.57 101
4770.73 102
4770.89 102
4771.05 99
4771.20 96
4771.36 91
4771.52 85
4771.68 77
4771.84 69
4772.00 59
4772.15 50
4772.31 40
4772.47 33
4772.63 28
4772.79 25
4772.95 26
4773.11 29
4773.26 35
4773.42 41
4773.58 49
4773.74 56
4773.90 64
4774.06 71
4774.21 78
4774.37 84
4774.53 89
4774.69 93
4774.85 96
4775.01 96
4775.17 94
4775.32 89
4775.48 83
4775.64 77
4775.80 70
4775.96 66
4776.12 64
4776.28 66
4776.43 70
4776.59 77
4776.75 86
4776.91 96
4777.07 107
4777.23 118
4777.38 129
4777.54 139
4777.70 147
4777.86 152
4778.02 154
4778.18 154
4778.34 150
4778.49 145
4778.65 139
4778.81 133
4778.97 128
4779.13 126
4779.29 126
4779.45 129
4779.60 135
4779.76 144
4779.92 155
4780.08 168
4780.24 181
4780.40 194
4780.56 207
4780.71 217
4780.87 225
4781.03 230
4781.19 232
4781.35 233
4781.51 232
4781.67 230
4781.82 227
4781.98 223
4782.14 218
4782.30 212
4782.46 205
4782.62 197
4782.78 190
4782.94 183
4783.09 179
4783.25 178
4783.41 180
4783.57 185
4783.73 192
4783.89 199
4784.05 205
4784.20 210
4784.36 213
4784.52 215
4784.68 218
4784.84 221
4785.00 225
4785.16 229
4785.31 232
4785.47 233
4785.63 231
4785.79 227
4785.95 222
4786.11 217
4786.27 213
4786.43 212
4786.58 213
4786.74 217
4786.90 221
4787.06 225
4787.22 228
4787.38 227
4787.54 225
4787.70 222
4787.85 220
4788.01 221
4788.17 225
4788.33 234
4788.49 245
4788.65 257
4788.81 268
4788.97 276
4789.12 280
4789.28 280
4789.44 275
4789.60 267
4789.76 258
4789.92 250
4790.08 243
4790.23 238
4790.39 235
4790.55 232
4790.71 229
4790.87 225
4791.03 219
4791.19 211
4791.35 201
4791.50 193
4791.66 186
4791.82 182
4791.98 180
4792.14 181
4792.30 183
4792.46 186
4792.62 189
4792.78 191
4792.93 193
4793.09 195
4793.25 198
4793.41 200
4793.57 203
4793.73 207
4793.89 211
4794.05 217
4794.20 225
4794.36 233
4794.52 241
4794.68 247
4794.84 251
4795.00 250
4795.16 244
4795.32 233
4795.48 218
4795.63 202
4795.79 186
4795.95 173
4796.11 165
4796.27 161
4796.43 161
4796.59 162
4796.75 165
4796.90 166
4797.06 166
4797.22 165
4797.38 162
4797.54 158
4797.70 153
4797.86 147
4798.02 140
4798.18 133
4798.33 126
4798.49 120
4798.65 116
4798.81 112
4798.97 110
4799.13 108
4799.29 106
4799.45 101
4799.61 94
4799.76 85
4799.92 73
4800.08 59
4800.24 46
4800.40 34
4800.56 25
4800.72 20
4800.88 19
4801.04 22
4801.19 28
4801.35 37
4801.51 47
4801.67 57
4801.83 66
4801.99 73
4802.15 78
4802.31 82
4802.47 85
4802.63 89
4802.78 93
4802.94 98
4803.10 103
4803.26 108
4803.42 112
4803.58 115
4803.74 118
4803.90 118
4804.06 118
4804.21 115
4804.37 112
4804.53 107
4804.69 101
4804.85 96
4805.01 93
4805.17 92
4805.33 94
4805.49 99
4805.65 105
4805.80 112
4805.96 117
4806.12 120
4806.28 120
4806.44 118
4806.60 114
4806.76 110
4806.92 107
4807.08 107
4807.24 110
4807.40 116
4807.55 125
4807.71 133
4807.87 139
4808.03 142
4808.19 140
4808.35 134
4808.51 124
4808.67 113
4808.83 102
4808.99 93
4809.14 87
4809.30 84
4809.46 83
4809.62 84
4809.78 84
4809.94 82
4810.10 79
4810.26 75
4810.42 69
4810.58 63
4810.74 58
4810.89 53
4811.05 49
4811.21 46
4811.37 45
4811.53 44
4811.69 44
4811.85 45
4812.01 46
4812.17 47
4812.33 48
4812.49 50
4812.64 53
4812.80 57
4812.96 62
4813.12 69
4813.28 76
4813.44 82
4813.60 86
4813.76 86
4813.92 83
4814.08 77
4814.24 70
4814.40 62
4814.55 56
4814.71 53
4814.87 53
4815.03 55
4815.19 57
4815.35 59
4815.51 59
4815.67 57
4815.83 54
4815.99 49
4816.15 43
4816.31 39
4816.46 36
4816.62 34
4816.78 34
4816.94 35
4817.10 37
4817.26 39
4817.42 41
4817.58 41
4817.74 40
4817.90 37
4818.06 33
4818.22 27
4818.37 22
4818.53 17
4818.69 15
4818.85 16
4819.01 21
4819.17 30
4819.33 42
4819.49 55
4819.65 65
4819.81 72
4819.97 73
4820.13 70
4820.29 63
4820.44 55
4820.60 50
4820.76 50
4820.92 55
4821.08 65
4821.24 78
4821.40 90
4821.56 100
4821.72 105
4821.88 106
4822.04 103
4822.20 98
4822.36 92
4822.52 86
4822.67 80
4822.83 73
4822.99 65
4823.15 56
4823.31 44
4823.47 33
4823.63 22
4823.79 13
4823.95 6
4824.11 1
4824.27 0
4824.43 0
4824.59 0
4824.75 0
4824.90 0
4825.06 0
4825.22 0
4825.38 0
4825.54 0
4825.70 8
4825.86 16
4826.02 21
4826.18 24
4826.34 24
4826.50 22
4826.66 19
4826.82 17
4826.98 16
4827.14 17
4827.29 19
4827.45 21
4827.61 21
4827.77 19
4827.93 15
4828.09 9
4828.25 2
4828.41 0
4828.57 0
4828.73 0
4828.89 0
4829.05 3
4829.21 14
4829.37 28
4829.53 43
4829.69 57
4829.84 68
4830.00 78
4830.16 86
4830.32 93
4830.48 99
4830.64 107
4830.80 115
4830.96 123
4831.12 131
4831.28 136
4831.44 138
4831.60 136
4831.76 129
4831.92 118
4832.08 106
4832.24 92
4832.40 79
4832.56 67
4832.71 58
4832.87 51
4833.03 46
4833.19 45
4833.35 48
4833.51 55
4833.67 66
4833.83 80
4833.99 96
4834.15 111
[truncated: 751,296 more chars]
