# Supplementary material for: Methylobacterium Species Promoting Rice and Barley Growth and Interaction Specificity Revealed with Whole-Cell Matrix-Assisted Laser Desorption / Ionization-Time-of-Flight Mass Spectrometry (MALDI-TOF/MS) Analysis
Source: PLoS One. 2015 Jun 8;10(6):e0129509. doi: 10.1371/journal.pone.0129509 (PMC4460032; doi:10.1371/journal.pone.0129509)
Supplement: S3 Data — (ZIP) [file pone.0129509.s003.zip › Supplementary data 3 (ms from barley)/43a.txt]

778.67 0
778.74 0
778.80 0
778.86 0
778.93 0
778.99 0
779.06 0
779.12 0
779.18 0
779.25 0
779.31 0
779.38 0
779.44 0
779.50 0
779.57 0
779.63 0
779.70 0
779.76 0
779.82 0
779.89 0
779.95 0
780.02 0
780.08 0
780.14 0
780.21 0
780.27 0
780.34 0
780.40 0
780.47 0
780.53 0
780.59 0
780.66 0
780.72 0
780.79 0
780.85 0
780.91 0
780.98 0
781.04 0
781.11 0
781.17 0
781.23 0
781.30 0
781.36 0
781.43 0
781.49 0
781.56 0
781.62 0
781.68 0
781.75 0
781.81 0
781.88 0
781.94 0
782.00 0
782.07 0
782.13 0
782.20 0
782.26 0
782.33 0
782.39 0
782.45 0
782.52 0
782.58 0
782.65 0
782.71 0
782.77 0
782.84 0
782.90 0
782.97 0
783.03 0
783.10 0
783.16 0
783.22 0
783.29 0
783.35 0
783.42 0
783.48 0
783.54 0
783.61 0
783.67 0
783.74 0
783.80 0
783.87 0
783.93 0
783.99 0
784.06 0
784.12 0
784.19 0
784.25 0
784.32 0
784.38 0
784.44 0
784.51 0
784.57 0
784.64 0
784.70 0
784.77 0
784.83 0
784.89 0
784.96 0
785.02 0
785.09 0
785.15 0
785.22 0
785.28 0
785.34 0
785.41 0
785.47 0
785.54 0
785.60 0
785.67 0
785.73 0
785.79 0
785.86 0
785.92 0
785.99 0
786.05 0
786.12 0
786.18 0
786.24 0
786.31 0
786.37 0
786.44 0
786.50 0
786.57 0
786.63 0
786.69 0
786.76 0
786.82 0
786.89 0
786.95 0
787.02 0
787.08 0
787.15 0
787.21 0
787.27 0
787.34 0
787.40 0
787.47 0
787.53 0
787.60 0
787.66 0
787.72 0
787.79 0
787.85 0
787.92 0
787.98 0
788.05 0
788.11 0
788.18 0
788.24 0
788.30 0
788.37 0
788.43 0
788.50 0
788.56 0
788.63 0
788.69 0
788.76 0
788.82 0
788.88 0
788.95 0
789.01 0
789.08 0
789.14 0
789.21 0
789.27 0
789.34 0
789.40 0
789.46 0
789.53 0
789.59 0
789.66 0
789.72 0
789.79 0
789.85 0
789.92 0
789.98 0
790.04 0
790.11 0
790.17 0
790.24 0
790.30 0
790.37 0
790.43 0
790.50 0
790.56 0
790.62 0
790.69 0
790.75 0
790.82 0
790.88 0
790.95 0
791.01 0
791.08 0
791.14 0
791.21 0
791.27 0
791.33 0
791.40 0
791.46 0
791.53 0
791.59 0
791.66 0
791.72 0
791.79 0
791.85 0
791.92 0
791.98 0
792.04 0
792.11 0
792.17 0
792.24 0
792.30 0
792.37 0
792.43 0
792.50 0
792.56 0
792.63 0
792.69 0
792.75 0
792.82 0
792.88 0
792.95 0
793.01 0
793.08 0
793.14 0
793.21 0
793.27 0
793.34 0
793.40 0
793.47 0
793.53 0
793.59 0
793.66 0
793.72 0
793.79 0
793.85 0
793.92 0
793.98 0
794.05 0
794.11 0
794.18 0
794.24 0
794.31 0
794.37 0
794.44 0
794.50 0
794.56 0
794.63 0
794.69 0
794.76 0
794.82 0
794.89 0
794.95 0
795.02 0
795.08 0
795.15 0
795.21 0
795.28 0
795.34 0
795.41 0
795.47 0
795.53 0
795.60 0
795.66 0
795.73 0
795.79 0
795.86 0
795.92 0
795.99 0
796.05 0
796.12 0
796.18 0
796.25 0
796.31 0
796.38 0
796.44 0
796.51 0
796.57 0
796.64 0
796.70 0
796.76 0
796.83 0
796.89 0
796.96 0
797.02 0
797.09 0
797.15 0
797.22 0
797.28 0
797.35 0
797.41 0
797.48 0
797.54 0
797.61 0
797.67 0
797.74 0
797.80 0
797.87 0
797.93 0
798.00 0
798.06 0
798.13 0
798.19 0
798.25 0
798.32 0
798.38 0
798.45 0
798.51 0
798.58 0
798.64 0
798.71 0
798.77 0
798.84 0
798.90 0
798.97 0
799.03 0
799.10 0
799.16 0
799.23 0
799.29 0
799.36 0
799.42 0
799.49 0
799.55 0
799.62 0
799.68 0
799.75 0
799.81 0
799.88 0
799.94 0
800.01 0
800.07 0
800.14 0
800.20 0
800.27 0
800.33 0
800.40 0
800.46 0
800.53 0
800.59 0
800.66 0
800.72 0
800.78 0
800.85 0
800.91 0
800.98 0
801.04 0
801.11 0
801.17 0
801.24 0
801.30 0
801.37 0
801.43 0
801.50 0
801.56 0
801.63 0
801.69 0
801.76 0
801.82 0
801.89 0
801.95 0
802.02 0
802.08 0
802.15 0
802.21 0
802.28 0
802.34 0
802.41 0
802.47 0
802.54 0
802.60 0
802.67 0
802.73 0
802.80 0
802.86 0
802.93 0
802.99 0
803.06 0
803.12 0
803.19 0
803.25 0
803.32 0
803.38 0
803.45 0
803.51 0
803.58 0
803.64 0
803.71 0
803.77 0
803.84 0
803.90 0
803.97 0
804.03 0
804.10 0
804.16 0
804.23 0
804.29 0
804.36 0
804.42 0
804.49 0
804.55 0
804.62 0
804.68 0
804.75 0
804.82 0
804.88 0
804.95 0
805.01 0
805.08 0
805.14 0
805.21 0
805.27 0
805.34 0
805.40 0
805.47 0
805.53 0
805.60 0
805.66 0
805.73 0
805.79 0
805.86 0
805.92 0
805.99 0
806.05 0
806.12 0
806.18 0
806.25 0
806.31 0
806.38 0
806.44 0
806.51 0
806.57 0
806.64 0
806.70 0
806.77 0
806.83 0
806.90 0
806.96 0
807.03 0
807.09 0
807.16 0
807.22 0
807.29 0
807.36 0
807.42 0
807.49 0
807.55 0
807.62 0
807.68 0
807.75 0
807.81 0
807.88 0
807.94 0
808.01 0
808.07 0
808.14 0
808.20 0
808.27 0
808.33 0
808.40 0
808.46 0
808.53 0
808.59 0
808.66 0
808.72 0
808.79 0
808.86 0
808.92 0
808.99 0
809.05 0
809.12 0
809.18 0
809.25 0
809.31 0
809.38 0
809.44 0
809.51 0
809.57 0
809.64 0
809.70 0
809.77 0
809.83 0
809.90 0
809.96 0
810.03 0
810.10 0
810.16 0
810.23 0
810.29 0
810.36 0
810.42 0
810.49 0
810.55 0
810.62 0
810.68 0
810.75 0
810.81 0
810.88 0
810.94 0
811.01 0
811.08 0
811.14 0
811.21 0
811.27 0
811.34 0
811.40 0
811.47 0
811.53 0
811.60 0
811.66 0
811.73 0
811.79 0
811.86 0
811.92 0
811.99 0
812.06 0
812.12 0
812.19 0
812.25 0
812.32 0
812.38 0
812.45 0
812.51 0
812.58 0
812.64 0
812.71 0
812.77 0
812.84 0
812.91 0
812.97 0
813.04 0
813.10 0
813.17 0
813.23 0
813.30 0
813.36 0
813.43 0
813.49 0
813.56 0
813.63 0
813.69 0
813.76 0
813.82 0
813.89 0
813.95 0
814.02 0
814.08 0
814.15 0
814.21 0
814.28 0
814.35 0
814.41 0
814.48 0
814.54 0
814.61 0
814.67 0
814.74 0
814.80 0
814.87 0
814.93 0
815.00 0
815.07 0
815.13 0
815.20 0
815.26 0
815.33 0
815.39 0
815.46 0
815.52 0
815.59 0
815.66 0
815.72 0
815.79 0
815.85 0
815.92 0
815.98 0
816.05 0
816.11 0
816.18 0
816.25 0
816.31 0
816.38 0
816.44 0
816.51 0
816.57 0
816.64 0
816.70 0
816.77 0
816.84 0
816.90 0
816.97 0
817.03 0
817.10 0
817.16 0
817.23 0
817.29 0
817.36 0
817.43 0
817.49 0
817.56 0
817.62 0
817.69 0
817.75 0
817.82 0
817.88 0
817.95 0
818.02 0
818.08 0
818.15 0
818.21 0
818.28 0
818.34 0
818.41 0
818.48 0
818.54 0
818.61 0
818.67 0
818.74 0
818.80 0
818.87 0
818.93 0
819.00 0
819.07 0
819.13 0
819.20 0
819.26 0
819.33 0
819.39 0
819.46 0
819.53 0
819.59 0
819.66 0
819.72 0
819.79 0
819.85 0
819.92 0
819.99 0
820.05 0
820.12 0
820.18 0
820.25 0
820.31 0
820.38 0
820.45 0
820.51 0
820.58 0
820.64 0
820.71 0
820.77 0
820.84 0
820.91 0
820.97 0
821.04 0
821.10 0
821.17 0
821.23 0
821.30 0
821.37 0
821.43 0
821.50 0
821.56 0
821.63 0
821.69 0
821.76 0
821.83 0
821.89 0
821.96 0
822.02 0
822.09 0
822.15 0
822.22 0
822.29 0
822.35 0
822.42 0
822.48 0
822.55 0
822.62 0
822.68 0
822.75 0
822.81 0
822.88 0
822.94 0
823.01 0
823.08 0
823.14 0
823.21 0
823.27 0
823.34 0
823.41 0
823.47 0
823.54 0
823.60 0
823.67 0
823.73 0
823.80 0
823.87 0
823.93 0
824.00 0
824.06 0
824.13 0
824.20 0
824.26 0
824.33 0
824.39 0
824.46 0
824.52 0
824.59 0
824.66 0
824.72 0
824.79 0
824.85 0
824.92 0
824.99 0
825.05 0
825.12 0
825.18 0
825.25 0
825.32 0
825.38 0
825.45 0
825.51 0
825.58 0
825.64 0
825.71 0
825.78 0
825.84 0
825.91 0
825.97 0
826.04 0
826.11 0
826.17 0
826.24 0
826.30 0
826.37 0
826.44 0
826.50 0
826.57 0
826.63 0
826.70 0
826.77 0
826.83 0
826.90 0
826.96 0
827.03 0
827.10 0
827.16 0
827.23 0
827.29 0
827.36 0
827.43 0
827.49 0
827.56 0
827.62 0
827.69 0
827.76 0
827.82 0
827.89 0
827.95 0
828.02 0
828.09 0
828.15 0
828.22 0
828.28 0
828.35 0
828.42 0
828.48 0
828.55 0
828.61 0
828.68 0
828.75 0
828.81 0
828.88 0
828.94 0
829.01 0
829.08 0
829.14 0
829.21 0
829.27 0
829.34 0
829.41 0
829.47 0
829.54 0
829.60 0
829.67 0
829.74 0
829.80 0
829.87 0
829.94 0
830.00 0
830.07 0
830.13 0
830.20 0
830.27 0
830.33 0
830.40 0
830.46 0
830.53 0
830.60 0
830.66 0
830.73 0
830.79 0
830.86 0
830.93 0
830.99 0
831.06 0
831.13 0
831.19 0
831.26 0
831.32 0
831.39 0
831.46 0
831.52 0
831.59 0
831.65 0
831.72 0
831.79 0
831.85 0
831.92 0
831.99 0
832.05 0
832.12 0
832.18 0
832.25 0
832.32 0
832.38 0
832.45 0
832.51 0
832.58 0
832.65 0
832.71 0
832.78 0
832.85 0
832.91 0
832.98 0
833.04 0
833.11 0
833.18 0
833.24 0
833.31 0
833.38 0
833.44 0
833.51 0
833.57 0
833.64 0
833.71 0
833.77 0
833.84 0
833.91 0
833.97 0
834.04 0
834.10 0
834.17 0
834.24 0
834.30 0
834.37 0
834.44 0
834.50 0
834.57 0
834.63 0
834.70 0
834.77 0
834.83 0
834.90 0
834.97 0
835.03 0
835.10 0
835.16 0
835.23 0
835.30 0
835.36 0
835.43 0
835.50 0
835.56 0
835.63 0
835.70 0
835.76 0
835.83 0
835.89 0
835.96 0
836.03 0
836.09 0
836.16 0
836.23 0
836.29 0
836.36 0
836.43 0
836.49 0
836.56 0
836.62 0
836.69 0
836.76 0
836.82 0
836.89 0
836.96 0
837.02 0
837.09 0
837.16 0
837.22 0
837.29 0
837.35 0
837.42 0
837.49 0
837.55 0
837.62 0
837.69 0
837.75 0
837.82 0
837.89 0
837.95 0
838.02 0
838.08 0
838.15 0
838.22 0
838.28 0
838.35 0
838.42 0
838.48 0
838.55 0
838.62 0
838.68 0
838.75 0
838.82 0
838.88 0
838.95 0
839.01 0
839.08 0
839.15 0
839.21 0
839.28 0
839.35 0
839.41 0
839.48 0
839.55 0
839.61 0
839.68 0
839.75 0
839.81 0
839.88 0
839.95 0
840.01 0
840.08 0
840.14 0
840.21 0
840.28 0
840.34 0
840.41 0
840.48 0
840.54 0
840.61 0
840.68 0
840.74 0
840.81 0
840.88 0
840.94 0
841.01 0
841.08 0
841.14 0
841.21 0
841.28 0
841.34 0
841.41 0
841.48 0
841.54 0
841.61 0
841.67 0
841.74 0
841.81 0
841.87 0
841.94 0
842.01 0
842.07 0
842.14 0
842.21 0
842.27 0
842.34 0
842.41 0
842.47 0
842.54 0
842.61 0
842.67 0
842.74 0
842.81 0
842.87 0
842.94 0
843.01 0
843.07 0
843.14 0
843.21 0
843.27 0
843.34 0
843.41 0
843.47 0
843.54 0
843.61 0
843.67 0
843.74 0
843.81 0
843.87 0
843.94 0
844.01 0
844.07 0
844.14 0
844.21 0
844.27 0
844.34 0
844.41 0
844.47 0
844.54 0
844.61 0
844.67 0
844.74 0
844.81 0
844.87 0
844.94 0
845.01 0
845.07 0
845.14 0
845.21 0
845.27 0
845.34 0
845.41 0
845.47 0
845.54 0
845.61 0
845.67 0
845.74 0
845.81 0
845.87 0
845.94 0
846.01 0
846.07 0
846.14 0
846.21 0
846.27 0
846.34 0
846.41 0
846.47 0
846.54 0
846.61 0
846.67 0
846.74 0
846.81 0
846.87 0
846.94 0
847.01 0
847.07 0
847.14 0
847.21 0
847.28 0
847.34 0
847.41 0
847.48 0
847.54 0
847.61 0
847.68 0
847.74 0
847.81 0
847.88 0
847.94 0
848.01 0
848.08 0
848.14 0
848.21 0
848.28 0
848.34 0
848.41 0
848.48 0
848.54 0
848.61 0
848.68 0
848.74 0
848.81 0
848.88 0
848.95 0
849.01 0
849.08 0
849.15 0
849.21 0
849.28 0
849.35 0
849.41 0
849.48 0
849.55 0
849.61 0
849.68 0
849.75 0
849.81 0
849.88 0
849.95 0
850.02 0
850.08 0
850.15 0
850.22 0
850.28 0
850.35 0
850.42 0
850.48 0
850.55 0
850.62 0
850.68 0
850.75 0
850.82 0
850.88 0
850.95 0
851.02 0
851.09 0
851.15 0
851.22 0
851.29 0
851.35 0
851.42 0
851.49 0
851.55 0
851.62 0
851.69 0
851.76 0
851.82 0
851.89 0
851.96 0
852.02 0
852.09 0
852.16 0
852.22 0
852.29 0
852.36 0
852.42 0
852.49 0
852.56 0
852.63 0
852.69 0
852.76 0
852.83 0
852.89 0
852.96 0
853.03 0
853.09 0
853.16 0
853.23 0
853.30 0
853.36 0
853.43 0
853.50 0
853.56 0
853.63 0
853.70 0
853.76 0
853.83 0
853.90 0
853.97 0
854.03 0
854.10 0
854.17 0
854.23 0
854.30 0
854.37 0
854.44 0
854.50 0
854.57 0
854.64 0
854.70 0
854.77 0
854.84 0
854.90 0
854.97 0
855.04 0
855.11 0
855.17 0
855.24 0
855.31 0
855.37 0
855.44 0
855.51 0
855.58 0
855.64 0
855.71 0
855.78 0
855.84 0
855.91 0
855.98 0
856.05 0
856.11 0
856.18 0
856.25 0
856.31 0
856.38 0
856.45 0
856.52 0
856.58 0
856.65 0
856.72 0
856.78 0
856.85 0
856.92 0
856.99 0
857.05 0
857.12 0
857.19 0
857.25 0
857.32 0
857.39 0
857.46 0
857.52 0
857.59 0
857.66 0
857.72 0
857.79 0
857.86 0
857.93 0
857.99 0
858.06 0
858.13 0
858.19 0
858.26 0
858.33 0
858.40 0
858.46 0
858.53 0
858.60 0
858.67 0
858.73 0
858.80 0
858.87 0
858.93 0
859.00 0
859.07 0
859.14 0
859.20 0
859.27 0
859.34 0
859.41 0
859.47 0
859.54 0
859.61 0
859.67 0
859.74 0
859.81 0
859.88 0
859.94 0
860.01 0
860.08 0
860.15 0
860.21 0
860.28 0
860.35 0
860.41 0
860.48 0
860.55 0
860.62 0
860.68 0
860.75 0
860.82 0
860.89 0
860.95 0
861.02 0
861.09 0
861.15 0
861.22 0
861.29 0
861.36 0
861.42 0
861.49 0
861.56 0
861.63 0
861.69 0
861.76 0
861.83 0
861.90 0
861.96 0
862.03 0
862.10 0
862.16 0
862.23 0
862.30 0
862.37 0
862.43 0
862.50 0
862.57 0
862.64 0
862.70 0
862.77 0
862.84 0
862.91 0
862.97 0
863.04 0
863.11 0
863.18 0
863.24 0
863.31 0
863.38 0
863.45 0
863.51 0
863.58 0
863.65 0
863.71 0
863.78 0
863.85 0
863.92 0
863.98 0
864.05 0
864.12 0
864.19 0
864.25 0
864.32 0
864.39 0
864.46 0
864.52 0
864.59 0
864.66 0
864.73 0
864.79 0
864.86 0
864.93 0
865.00 0
865.06 0
865.13 0
865.20 0
865.27 0
865.33 0
865.40 0
865.47 0
865.54 0
865.60 0
865.67 0
865.74 0
865.81 0
865.87 0
865.94 0
866.01 0
866.08 0
866.14 0
866.21 0
866.28 0
866.35 0
866.41 0
866.48 0
866.55 0
866.62 0
866.68 0
866.75 0
866.82 0
866.89 0
866.95 0
867.02 0
867.09 0
867.16 0
867.22 0
867.29 0
867.36 0
867.43 0
867.49 0
867.56 0
867.63 0
867.70 0
867.76 0
867.83 0
867.90 0
867.97 0
868.04 0
868.10 0
868.17 0
868.24 0
868.31 0
868.37 0
868.44 0
868.51 0
868.58 0
868.64 0
868.71 0
868.78 0
868.85 0
868.91 0
868.98 0
869.05 0
869.12 0
869.18 0
869.25 0
869.32 0
869.39 0
869.46 0
869.52 0
869.59 0
869.66 0
869.73 0
869.79 0
869.86 0
869.93 0
870.00 0
870.06 0
870.13 0
870.20 0
870.27 0
870.33 0
870.40 0
870.47 0
870.54 0
870.61 0
870.67 0
870.74 0
870.81 0
870.88 0
870.94 0
871.01 0
871.08 0
871.15 0
871.22 0
871.28 0
871.35 0
871.42 0
871.49 0
871.55 0
871.62 0
871.69 0
871.76 0
871.82 0
871.89 0
871.96 0
872.03 0
872.10 0
872.16 0
872.23 0
872.30 0
872.37 0
872.43 0
872.50 0
872.57 0
872.64 0
872.71 0
872.77 0
872.84 0
872.91 0
872.98 0
873.04 0
873.11 0
873.18 0
873.25 0
873.32 0
873.38 0
873.45 0
873.52 0
873.59 0
873.65 0
873.72 0
873.79 0
873.86 0
873.93 0
873.99 0
874.06 0
874.13 0
874.20 0
874.26 0
874.33 0
874.40 0
874.47 0
874.54 0
874.60 0
874.67 0
874.74 0
874.81 0
874.88 0
874.94 0
875.01 0
875.08 0
875.15 0
875.21 0
875.28 0
875.35 0
875.42 0
875.49 0
875.55 0
875.62 0
875.69 0
875.76 0
875.83 0
875.89 0
875.96 0
876.03 0
876.10 0
876.17 0
876.23 0
876.30 0
876.37 0
876.44 0
876.50 0
876.57 0
876.64 0
876.71 0
876.78 0
876.84 0
876.91 0
876.98 0
877.05 0
877.12 0
877.18 0
877.25 0
877.32 0
877.39 0
877.46 0
877.52 0
877.59 0
877.66 0
877.73 0
877.80 0
877.86 0
877.93 0
878.00 0
878.07 0
878.14 0
878.20 0
878.27 0
878.34 0
878.41 0
878.48 0
878.54 0
878.61 0
878.68 0
878.75 0
878.82 0
878.88 0
878.95 0
879.02 0
879.09 0
879.16 0
879.22 0
879.29 0
879.36 0
879.43 0
879.50 0
879.56 0
879.63 0
879.70 0
879.77 0
879.84 0
879.90 0
879.97 0
880.04 0
880.11 0
880.18 0
880.24 0
880.31 0
880.38 0
880.45 0
880.52 0
880.58 0
880.65 0
880.72 0
880.79 0
880.86 0
880.93 0
880.99 0
881.06 0
881.13 0
881.20 0
881.27 0
881.33 0
881.40 0
881.47 0
881.54 0
881.61 0
881.67 0
881.74 0
881.81 0
881.88 0
881.95 0
882.02 0
882.08 0
882.15 0
882.22 0
882.29 0
882.36 0
882.42 0
882.49 0
882.56 0
882.63 0
882.70 0
882.76 0
882.83 0
882.90 0
882.97 0
883.04 0
883.11 0
883.17 0
883.24 0
883.31 0
883.38 0
883.45 0
883.51 0
883.58 0
883.65 0
883.72 0
883.79 0
883.86 0
883.92 0
883.99 0
884.06 0
884.13 0
884.20 0
884.26 0
884.33 0
884.40 0
884.47 0
884.54 0
884.61 0
884.67 0
884.74 0
884.81 0
884.88 0
884.95 0
885.02 0
885.08 0
885.15 0
885.22 0
885.29 0
885.36 0
885.43 0
885.49 0
885.56 0
885.63 0
885.70 0
885.77 0
885.83 0
885.90 0
885.97 0
886.04 0
886.11 0
886.18 0
886.24 0
886.31 0
886.38 0
886.45 0
886.52 0
886.59 0
886.65 0
886.72 0
886.79 0
886.86 0
886.93 0
887.00 0
887.06 0
887.13 0
887.20 0
887.27 0
887.34 0
887.41 0
887.47 0
887.54 0
887.61 0
887.68 0
887.75 0
887.82 0
887.88 0
887.95 0
888.02 0
888.09 0
888.16 0
888.23 0
888.29 0
888.36 0
888.43 0
888.50 0
888.57 0
888.64 0
888.70 0
888.77 0
888.84 0
888.91 0
888.98 0
889.05 0
889.12 0
889.18 0
889.25 0
889.32 0
889.39 0
889.46 0
889.53 0
889.59 0
889.66 0
889.73 0
889.80 0
889.87 0
889.94 0
890.00 0
890.07 0
890.14 0
890.21 0
890.28 0
890.35 0
890.42 0
890.48 0
890.55 0
890.62 0
890.69 0
890.76 0
890.83 0
890.89 0
890.96 0
891.03 0
891.10 0
891.17 0
891.24 0
891.31 0
891.37 0
891.44 0
891.51 0
891.58 0
891.65 0
891.72 0
891.79 0
891.85 0
891.92 0
891.99 0
892.06 0
892.13 0
892.20 0
892.26 0
892.33 0
892.40 0
892.47 0
892.54 0
892.61 0
892.68 0
892.74 0
892.81 0
892.88 0
892.95 0
893.02 0
893.09 0
893.16 0
893.22 0
893.29 0
893.36 0
893.43 0
893.50 0
893.57 0
893.64 0
893.70 0
893.77 0
893.84 0
893.91 0
893.98 0
894.05 0
894.12 0
894.18 0
894.25 0
894.32 0
894.39 0
894.46 0
894.53 0
894.60 0
894.66 0
894.73 0
894.80 0
894.87 0
894.94 0
895.01 0
895.08 0
895.15 0
895.21 0
895.28 0
895.35 0
895.42 0
895.49 0
895.56 0
895.63 0
895.69 0
895.76 0
895.83 0
895.90 0
895.97 0
896.04 0
896.11 0
896.18 0
896.24 0
896.31 0
896.38 0
896.45 0
896.52 0
896.59 0
896.66 0
896.72 0
896.79 0
896.86 0
896.93 0
897.00 0
897.07 0
897.14 0
897.21 0
897.27 0
897.34 0
897.41 0
897.48 0
897.55 0
897.62 0
897.69 0
897.76 0
897.82 0
897.89 0
897.96 0
898.03 0
898.10 0
898.17 0
898.24 0
898.31 0
898.37 0
898.44 0
898.51 0
898.58 0
898.65 0
898.72 0
898.79 0
898.86 0
898.92 0
898.99 0
899.06 0
899.13 0
899.20 0
899.27 0
899.34 0
899.41 0
899.47 0
899.54 0
899.61 0
899.68 0
899.75 0
899.82 0
899.89 0
899.96 0
900.03 0
900.09 0
900.16 0
900.23 0
900.30 0
900.37 0
900.44 0
900.51 0
900.58 0
900.64 0
900.71 0
900.78 0
900.85 0
900.92 0
900.99 0
901.06 0
901.13 0
901.20 0
901.26 0
901.33 0
901.40 0
901.47 0
901.54 0
901.61 0
901.68 0
901.75 0
901.82 0
901.88 0
901.95 0
902.02 0
902.09 0
902.16 0
902.23 0
902.30 0
902.37 0
902.44 0
902.50 0
902.57 0
902.64 0
902.71 0
902.78 0
902.85 0
902.92 0
902.99 0
903.06 0
903.13 0
903.19 0
903.26 0
903.33 0
903.40 0
903.47 0
903.54 0
903.61 0
903.68 0
903.75 0
903.81 0
903.88 0
903.95 0
904.02 0
904.09 0
904.16 0
904.23 0
904.30 0
904.37 0
904.44 0
904.50 0
904.57 0
904.64 0
904.71 0
904.78 0
904.85 0
904.92 0
904.99 0
905.06 0
905.13 0
905.19 0
905.26 0
905.33 0
905.40 0
905.47 0
905.54 0
905.61 0
905.68 0
905.75 0
905.82 0
905.89 0
905.95 0
906.02 0
906.09 0
906.16 0
906.23 0
906.30 0
906.37 0
906.44 0
906.51 0
906.58 0
906.64 0
906.71 0
906.78 0
906.85 0
906.92 0
906.99 0
907.06 0
907.13 0
907.20 0
907.27 0
907.34 0
907.40 0
907.47 0
907.54 0
907.61 0
907.68 0
907.75 0
907.82 0
907.89 0
907.96 0
908.03 0
908.10 0
908.17 0
908.23 0
908.30 0
908.37 0
908.44 0
908.51 0
908.58 0
908.65 0
908.72 0
908.79 0
908.86 0
908.93 0
908.99 0
909.06 0
909.13 0
909.20 0
909.27 0
909.34 0
909.41 0
909.48 0
909.55 0
909.62 0
909.69 0
909.76 0
909.83 0
909.89 0
909.96 0
910.03 0
910.10 0
910.17 0
910.24 0
910.31 0
910.38 0
910.45 0
910.52 0
910.59 0
910.66 0
910.72 0
910.79 0
910.86 0
910.93 0
911.00 0
911.07 0
911.14 0
911.21 0
911.28 0
911.35 0
911.42 0
911.49 0
911.56 0
911.63 0
911.69 0
911.76 0
911.83 0
911.90 0
911.97 0
912.04 0
912.11 0
912.18 0
912.25 0
912.32 0
912.39 0
912.46 0
912.53 0
912.60 0
912.66 0
912.73 0
912.80 0
912.87 0
912.94 0
913.01 0
913.08 0
913.15 0
913.22 0
913.29 0
913.36 0
913.43 0
913.50 0
913.57 0
913.64 0
913.70 0
913.77 0
913.84 0
913.91 0
913.98 0
914.05 0
914.12 0
914.19 0
914.26 0
914.33 0
914.40 0
914.47 0
914.54 0
914.61 0
914.68 0
914.74 0
914.81 0
914.88 0
914.95 0
915.02 0
915.09 0
915.16 0
915.23 0
915.30 0
915.37 0
915.44 0
915.51 0
915.58 0
915.65 0
915.72 0
915.79 0
915.86 0
915.92 0
915.99 0
916.06 0
916.13 0
916.20 0
916.27 0
916.34 0
916.41 0
916.48 0
916.55 0
916.62 0
916.69 0
916.76 0
916.83 0
916.90 0
916.97 0
917.04 0
917.11 0
917.18 0
917.24 0
917.31 0
917.38 0
917.45 0
917.52 0
917.59 0
917.66 0
917.73 0
917.80 0
917.87 0
917.94 0
918.01 0
918.08 0
918.15 1
918.22 1
918.29 1
918.36 1
918.43 1
918.50 1
918.57 1
918.63 0
918.70 0
918.77 0
918.84 0
918.91 0
918.98 0
919.05 0
919.12 0
919.19 0
919.26 0
919.33 0
919.40 0
919.47 0
919.54 0
919.61 0
919.68 0
919.75 0
919.82 0
919.89 0
919.96 0
920.03 0
920.10 0
920.17 0
920.23 1
920.30 1
920.37 1
920.44 1
920.51 0
920.58 0
920.65 0
920.72 0
920.79 0
920.86 0
920.93 0
921.00 0
921.07 0
921.14 0
921.21 0
921.28 0
921.35 0
921.42 0
921.49 0
921.56 0
921.63 0
921.70 0
921.77 0
921.84 0
921.91 0
921.98 0
922.04 0
922.11 0
922.18 0
922.25 0
922.32 0
922.39 0
922.46 0
922.53 0
922.60 0
922.67 0
922.74 0
922.81 0
922.88 0
922.95 0
923.02 0
923.09 0
923.16 0
923.23 0
923.30 0
923.37 0
923.44 0
923.51 0
923.58 0
923.65 0
923.72 0
923.79 0
923.86 0
923.93 0
924.00 0
924.07 0
924.14 0
924.21 0
924.28 0
924.35 0
924.42 0
924.48 0
924.55 0
924.62 0
924.69 0
924.76 0
924.83 0
924.90 0
924.97 0
925.04 0
925.11 0
925.18 0
925.25 0
925.32 0
925.39 0
925.46 0
925.53 0
925.60 0
925.67 0
925.74 0
925.81 0
925.88 0
925.95 0
926.02 0
926.09 0
926.16 0
926.23 0
926.30 0
926.37 0
926.44 0
926.51 0
926.58 0
926.65 0
926.72 0
926.79 0
926.86 0
926.93 0
927.00 1
927.07 1
927.14 1
927.21 1
927.28 1
927.35 0
927.42 0
927.49 0
927.56 0
927.63 0
927.70 0
927.77 0
927.84 0
927.91 0
927.98 0
928.05 0
928.12 0
928.19 0
928.26 0
928.33 0
928.40 0
928.47 0
928.53 0
928.60 0
928.67 0
928.74 0
928.81 0
928.88 0
928.95 0
929.02 0
929.09 0
929.16 0
929.23 0
929.30 0
929.37 0
929.44 0
929.51 0
929.58 0
929.65 0
929.72 0
929.79 0
929.86 0
929.93 0
930.00 0
930.07 0
930.14 0
930.21 0
930.28 0
930.35 0
930.42 0
930.49 0
930.56 0
930.63 0
930.70 0
930.77 0
930.84 0
930.91 0
930.98 0
931.05 0
931.12 0
931.19 0
931.26 0
931.33 0
931.40 0
931.47 0
931.54 0
931.61 0
931.68 0
931.75 0
931.82 0
931.89 0
931.96 0
932.03 0
932.10 0
932.17 0
932.24 0
932.31 0
932.38 0
932.45 0
932.52 0
932.59 0
932.66 0
932.73 0
932.80 0
932.87 0
932.94 0
933.01 0
933.08 0
933.15 0
933.22 0
933.29 0
933.36 0
933.43 0
933.51 0
933.58 0
933.65 0
933.72 0
933.79 0
933.86 0
933.93 0
934.00 0
934.07 0
934.14 0
934.21 0
934.28 0
934.35 0
934.42 0
934.49 0
934.56 0
934.63 0
934.70 0
934.77 0
934.84 0
934.91 0
934.98 0
935.05 0
935.12 0
935.19 0
935.26 0
935.33 0
935.40 0
935.47 0
935.54 0
935.61 0
935.68 0
935.75 0
935.82 0
935.89 0
935.96 0
936.03 0
936.10 0
936.17 0
936.24 0
936.31 0
936.38 0
936.45 0
936.52 0
936.59 0
936.66 0
936.73 0
936.80 0
936.87 0
936.94 0
937.01 0
937.08 0
937.15 0
937.22 0
937.29 0
937.36 0
937.43 0
937.50 0
937.57 0
937.65 0
937.72 0
937.79 0
937.86 0
937.93 0
938.00 0
938.07 0
938.14 0
938.21 0
938.28 0
938.35 0
938.42 0
938.49 0
938.56 0
938.63 0
938.70 0
938.77 0
938.84 0
938.91 0
938.98 0
939.05 0
939.12 0
939.19 0
939.26 0
939.33 0
939.40 0
939.47 0
939.54 0
939.61 0
939.68 0
939.75 0
939.82 0
939.89 0
939.96 0
940.04 0
940.11 0
940.18 0
940.25 0
940.32 0
940.39 0
940.46 0
940.53 0
940.60 0
940.67 0
940.74 0
940.81 0
940.88 0
940.95 0
941.02 0
941.09 0
941.16 0
941.23 0
941.30 0
941.37 0
941.44 0
941.51 0
941.58 0
941.65 0
941.72 0
941.79 0
941.86 0
941.94 0
942.01 0
942.08 0
942.15 0
942.22 0
942.29 0
942.36 0
942.43 0
942.50 0
942.57 0
942.64 0
942.71 0
942.78 0
942.85 0
942.92 0
942.99 0
943.06 0
943.13 0
943.20 0
943.27 0
943.34 0
943.41 0
943.48 0
943.56 0
943.63 0
943.70 0
943.77 0
943.84 0
943.91 0
943.98 0
944.05 0
944.12 0
944.19 0
944.26 0
944.33 0
944.40 0
944.47 0
944.54 0
944.61 0
944.68 0
944.75 0
944.82 0
944.89 0
944.97 0
945.04 0
945.11 0
945.18 0
945.25 0
945.32 0
945.39 0
945.46 0
945.53 0
945.60 0
945.67 0
945.74 0
945.81 0
945.88 0
945.95 0
946.02 0
946.09 0
946.16 0
946.24 0
946.31 0
946.38 0
946.45 0
946.52 0
946.59 0
946.66 0
946.73 0
946.80 0
946.87 0
946.94 0
947.01 0
947.08 0
947.15 0
947.22 0
947.29 0
947.36 0
947.44 0
947.51 0
947.58 0
947.65 0
947.72 0
947.79 0
947.86 0
947.93 0
948.00 0
948.07 0
948.14 0
948.21 0
948.28 0
948.35 0
948.42 0
948.49 0
948.57 0
948.64 0
948.71 0
948.78 0
948.85 0
948.92 0
948.99 0
949.06 0
949.13 0
949.20 0
949.27 0
949.34 0
949.41 0
949.48 0
949.55 0
949.63 0
949.70 0
949.77 0
949.84 0
949.91 0
949.98 0
950.05 0
950.12 0
950.19 0
950.26 0
950.33 0
950.40 0
950.47 0
950.54 0
950.62 0
950.69 0
950.76 0
950.83 0
950.90 0
950.97 0
951.04 0
951.11 0
951.18 0
951.25 0
951.32 0
951.39 0
951.46 0
951.54 0
951.61 0
951.68 0
951.75 1
951.82 1
951.89 1
951.96 1
952.03 1
952.10 0
952.17 0
952.24 0
952.31 0
952.38 0
952.46 0
952.53 0
952.60 0
952.67 0
952.74 0
952.81 0
952.88 0
952.95 0
953.02 0
953.09 0
953.16 0
953.23 0
953.31 0
953.38 0
953.45 0
953.52 0
953.59 0
953.66 0
953.73 0
953.80 0
953.87 0
953.94 0
954.01 0
954.08 0
954.16 0
954.23 0
954.30 0
954.37 0
954.44 0
954.51 0
954.58 0
954.65 0
954.72 0
954.79 0
954.86 0
954.94 0
955.01 0
955.08 0
955.15 0
955.22 0
955.29 0
955.36 0
955.43 0
955.50 0
955.57 0
955.64 0
955.72 0
955.79 0
955.86 0
955.93 0
956.00 0
956.07 0
956.14 0
956.21 0
956.28 0
956.35 0
956.42 0
956.50 0
956.57 0
956.64 0
956.71 0
956.78 0
956.85 0
956.92 0
956.99 0
957.06 0
957.13 0
957.21 0
957.28 0
957.35 0
957.42 0
957.49 0
957.56 0
957.63 0
957.70 0
957.77 0
957.84 0
957.92 0
957.99 0
958.06 0
958.13 0
958.20 0
958.27 0
958.34 0
958.41 0
958.48 0
958.55 0
958.63 0
958.70 0
958.77 0
958.84 0
958.91 0
958.98 0
959.05 0
959.12 0
959.19 0
959.26 0
959.34 0
959.41 0
959.48 0
959.55 0
959.62 0
959.69 0
959.76 0
959.83 0
959.90 0
959.98 0
960.05 0
960.12 0
960.19 0
960.26 0
960.33 0
960.40 0
960.47 0
960.54 0
960.62 0
960.69 0
960.76 0
960.83 0
960.90 0
960.97 0
961.04 0
961.11 0
961.18 0
961.26 0
961.33 0
961.40 0
961.47 0
961.54 0
961.61 0
961.68 0
961.75 0
961.82 0
961.90 0
961.97 0
962.04 0
962.11 0
962.18 0
962.25 0
962.32 0
962.39 0
962.46 0
962.54 0
962.61 0
962.68 0
962.75 0
962.82 0
962.89 0
962.96 0
963.03 0
963.11 0
963.18 0
963.25 0
963.32 0
963.39 0
963.46 0
963.53 0
963.60 0
963.68 0
963.75 0
963.82 0
963.89 0
963.96 0
964.03 0
964.10 0
964.17 0
964.24 0
964.32 0
964.39 0
964.46 0
964.53 0
964.60 0
964.67 0
964.74 0
964.81 0
964.89 0
964.96 0
965.03 0
965.10 0
965.17 0
965.24 0
965.31 0
965.39 0
965.46 0
965.53 0
965.60 0
965.67 0
965.74 0
965.81 0
965.88 0
965.96 0
966.03 0
966.10 0
966.17 0
966.24 0
966.31 0
966.38 0
966.45 0
966.53 0
966.60 0
966.67 0
966.74 0
966.81 0
966.88 0
966.95 0
967.03 0
967.10 0
967.17 0
967.24 0
967.31 0
967.38 0
967.45 0
967.52 0
967.60 0
967.67 0
967.74 0
967.81 0
967.88 0
967.95 0
968.02 0
968.10 0
968.17 0
968.24 0
968.31 0
968.38 0
968.45 0
968.52 0
968.60 0
968.67 0
968.74 0
968.81 0
968.88 0
968.95 0
969.02 0
969.10 0
969.17 0
969.24 0
969.31 0
969.38 0
969.45 0
969.52 0
969.60 0
969.67 0
969.74 0
969.81 0
969.88 0
969.95 0
970.02 0
970.10 0
970.17 0
970.24 0
970.31 0
970.38 0
970.45 0
970.52 0
970.60 0
970.67 0
970.74 0
970.81 0
970.88 0
970.95 0
971.02 0
971.10 0
971.17 0
971.24 0
971.31 0
971.38 0
971.45 0
971.52 0
971.60 0
971.67 0
971.74 0
971.81 0
971.88 0
971.95 0
972.03 0
972.10 0
972.17 0
972.24 0
972.31 0
972.38 0
972.45 0
972.53 0
972.60 0
972.67 0
972.74 0
972.81 0
972.88 0
972.96 0
973.03 0
973.10 0
973.17 0
973.24 0
973.31 0
973.39 0
973.46 0
973.53 0
973.60 0
973.67 0
973.74 0
973.81 0
973.89 0
973.96 0
974.03 0
974.10 0
974.17 0
974.24 0
974.32 0
974.39 0
974.46 0
974.53 0
974.60 0
974.67 0
974.75 0
974.82 0
974.89 0
974.96 0
975.03 0
975.10 0
975.18 0
975.25 0
975.32 0
975.39 0
975.46 0
975.53 0
975.61 0
975.68 0
975.75 0
975.82 0
975.89 0
975.96 0
976.04 0
976.11 0
976.18 0
976.25 0
976.32 0
976.39 0
976.47 0
976.54 0
976.61 0
976.68 0
976.75 0
976.82 0
976.90 0
976.97 0
977.04 0
977.11 0
977.18 0
977.25 0
977.33 0
977.40 0
977.47 0
977.54 0
977.61 0
977.68 0
977.76 0
977.83 0
977.90 0
977.97 0
978.04 0
978.11 0
978.19 0
978.26 0
978.33 0
978.40 0
978.47 0
978.55 0
978.62 0
978.69 0
978.76 0
978.83 0
978.90 0
978.98 0
979.05 0
979.12 0
979.19 0
979.26 0
979.33 0
979.41 0
979.48 0
979.55 0
979.62 0
979.69 0
979.77 0
979.84 0
979.91 0
979.98 0
980.05 0
980.12 0
980.20 0
980.27 0
980.34 0
980.41 0
980.48 0
980.56 0
980.63 0
980.70 0
980.77 0
980.84 0
980.91 0
980.99 0
981.06 0
981.13 0
981.20 0
981.27 0
981.35 0
981.42 0
981.49 0
981.56 0
981.63 0
981.71 0
981.78 0
981.85 0
981.92 0
981.99 0
982.06 0
982.14 0
982.21 0
982.28 0
982.35 0
982.42 0
982.50 0
982.57 0
982.64 0
982.71 0
982.78 0
982.86 0
982.93 0
983.00 0
983.07 0
983.14 0
983.22 0
983.29 0
983.36 0
983.43 0
983.50 0
983.58 0
983.65 0
983.72 0
983.79 0
983.86 0
983.94 0
984.01 0
984.08 0
984.15 0
984.22 0
984.29 0
984.37 0
984.44 0
984.51 0
984.58 0
984.65 0
984.73 0
984.80 0
984.87 0
984.94 0
985.01 0
985.09 0
985.16 0
985.23 0
985.30 0
985.37 0
985.45 0
985.52 0
985.59 0
985.66 0
985.73 0
985.81 0
985.88 0
985.95 0
986.02 0
986.10 0
986.17 0
986.24 0
986.31 0
986.38 0
986.46 0
986.53 0
986.60 0
986.67 0
986.74 0
986.82 0
986.89 0
986.96 0
987.03 0
987.10 0
987.18 0
987.25 0
987.32 0
987.39 0
987.46 0
987.54 0
987.61 0
987.68 0
987.75 0
987.82 0
987.90 0
987.97 0
988.04 0
988.11 0
988.19 0
988.26 0
988.33 0
988.40 0
988.47 0
988.55 0
988.62 0
988.69 0
988.76 0
988.83 0
988.91 0
988.98 0
989.05 0
989.12 0
989.20 0
989.27 0
989.34 0
989.41 0
989.48 0
989.56 0
989.63 0
989.70 0
989.77 0
989.84 0
989.92 0
989.99 0
990.06 0
990.13 0
990.21 0
990.28 0
990.35 0
990.42 0
990.49 0
990.57 0
990.64 0
990.71 0
990.78 0
990.86 0
990.93 0
991.00 0
991.07 0
991.14 0
991.22 0
991.29 0
991.36 0
991.43 0
991.51 0
991.58 0
991.65 0
991.72 0
991.79 0
991.87 0
991.94 0
992.01 0
992.08 0
992.16 0
992.23 0
992.30 0
992.37 0
992.44 0
992.52 0
992.59 0
992.66 0
992.73 0
992.81 0
992.88 0
992.95 0
993.02 0
993.10 0
993.17 0
993.24 0
993.31 0
993.38 0
993.46 0
993.53 0
993.60 0
993.67 0
993.75 0
993.82 0
993.89 0
993.96 0
994.04 0
994.11 0
994.18 0
994.25 0
994.32 0
994.40 0
994.47 0
994.54 0
994.61 0
994.69 0
994.76 0
994.83 0
994.90 0
994.98 0
995.05 0
995.12 0
995.19 0
995.27 0
995.34 0
995.41 0
995.48 0
995.56 0
995.63 0
995.70 0
995.77 0
995.84 0
995.92 0
995.99 0
996.06 0
996.13 0
996.21 0
996.28 0
996.35 0
996.42 0
996.50 0
996.57 0
996.64 0
996.71 0
996.79 0
996.86 0
996.93 0
997.00 0
997.08 0
997.15 0
997.22 0
997.29 0
997.37 0
997.44 0
997.51 0
997.58 0
997.66 0
997.73 0
997.80 0
997.87 0
997.95 0
998.02 0
998.09 0
998.16 0
998.24 0
998.31 0
998.38 0
998.45 0
998.53 0
998.60 0
998.67 0
998.74 0
998.82 0
998.89 0
998.96 0
999.03 0
999.11 0
999.18 0
999.25 0
999.32 0
999.40 0
999.47 0
999.54 0
999.61 0
999.69 0
999.76 0
999.83 0
999.90 0
999.98 0
1000.05 0
1000.12 0
1000.19 0
1000.27 0
1000.34 0
1000.41 0
1000.48 0
1000.56 0
1000.63 0
1000.70 0
1000.77 0
1000.85 0
1000.92 0
1000.99 0
1001.06 0
1001.14 0
1001.21 0
1001.28 0
1001.35 0
1001.43 0
1001.50 0
1001.57 0
1001.64 0
1001.72 0
1001.79 0
1001.86 0
1001.94 0
1002.01 0
1002.08 0
1002.15 0
1002.23 0
1002.30 0
1002.37 0
1002.44 0
1002.52 0
1002.59 0
1002.66 0
1002.73 0
1002.81 0
1002.88 0
1002.95 0
1003.02 0
1003.10 0
1003.17 0
1003.24 0
1003.32 0
1003.39 0
1003.46 0
1003.53 0
1003.61 0
1003.68 0
1003.75 0
1003.82 0
1003.90 0
1003.97 0
1004.04 0
1004.11 0
1004.19 0
1004.26 0
1004.33 0
1004.41 0
1004.48 0
1004.55 0
1004.62 0
1004.70 0
1004.77 0
1004.84 0
1004.91 0
1004.99 0
1005.06 0
1005.13 0
1005.21 0
1005.28 0
1005.35 0
1005.42 0
1005.50 0
1005.57 0
1005.64 0
1005.71 0
1005.79 0
1005.86 0
1005.93 0
1006.01 0
1006.08 0
1006.15 0
1006.22 0
1006.30 0
1006.37 0
1006.44 0
1006.52 0
1006.59 0
1006.66 0
1006.73 0
1006.81 0
1006.88 0
1006.95 0
1007.02 0
1007.10 0
1007.17 0
1007.24 0
1007.32 0
1007.39 0
1007.46 0
1007.53 0
1007.61 0
1007.68 0
1007.75 0
1007.83 0
1007.90 0
1007.97 0
1008.04 0
1008.12 0
1008.19 0
1008.26 0
1008.34 0
1008.41 0
1008.48 1
1008.55 1
1008.63 1
1008.70 1
1008.77 1
1008.85 0
1008.92 0
1008.99 0
1009.06 0
1009.14 0
1009.21 0
1009.28 0
1009.36 0
1009.43 0
1009.50 0
1009.57 0
1009.65 0
1009.72 0
1009.79 0
1009.87 0
1009.94 0
1010.01 0
1010.08 0
1010.16 0
1010.23 0
1010.30 0
1010.38 0
1010.45 0
1010.52 0
1010.60 0
1010.67 0
1010.74 0
1010.81 0
1010.89 0
1010.96 0
1011.03 0
1011.11 0
1011.18 0
1011.25 0
1011.32 0
1011.40 0
1011.47 0
1011.54 0
1011.62 0
1011.69 0
1011.76 0
1011.84 0
1011.91 0
1011.98 1
1012.05 1
1012.13 1
1012.20 1
1012.27 0
1012.35 0
1012.42 0
1012.49 0
1012.57 0
1012.64 0
1012.71 0
1012.78 0
1012.86 0
1012.93 0
1013.00 0
1013.08 0
1013.15 0
1013.22 1
1013.30 1
1013.37 1
1013.44 1
1013.51 0
1013.59 0
1013.66 0
1013.73 0
1013.81 0
1013.88 0
1013.95 0
1014.03 0
1014.10 0
1014.17 0
1014.25 0
1014.32 0
1014.39 0
1014.46 0
1014.54 0
1014.61 0
1014.68 0
1014.76 0
1014.83 0
1014.90 0
1014.98 0
1015.05 0
1015.12 0
1015.20 0
1015.27 0
1015.34 0
1015.41 0
1015.49 0
1015.56 0
1015.63 0
1015.71 0
1015.78 0
1015.85 1
1015.93 1
1016.00 1
1016.07 1
1016.15 1
1016.22 1
1016.29 1
1016.37 0
1016.44 0
1016.51 0
1016.58 0
1016.66 0
1016.73 0
1016.80 0
1016.88 0
1016.95 0
1017.02 0
1017.10 0
1017.17 0
1017.24 0
1017.32 0
1017.39 0
1017.46 0
1017.54 0
1017.61 0
1017.68 0
1017.76 0
1017.83 0
1017.90 1
1017.97 1
1018.05 1
1018.12 1
1018.19 1
1018.27 1
1018.34 0
1018.41 0
1018.49 0
1018.56 0
1018.63 0
1018.71 0
1018.78 0
1018.85 0
1018.93 1
1019.00 1
1019.07 1
1019.15 0
1019.22 0
1019.29 0
1019.37 0
1019.44 0
1019.51 0
1019.59 0
1019.66 0
1019.73 0
1019.81 0
1019.88 0
1019.95 0
1020.03 0
1020.10 0
1020.17 0
1020.25 0
1020.32 0
1020.39 0
1020.46 0
1020.54 0
1020.61 0
1020.68 0
1020.76 1
1020.83 1
1020.90 1
1020.98 1
1021.05 1
1021.12 1
1021.20 1
1021.27 1
1021.34 0
1021.42 0
1021.49 0
1021.56 0
1021.64 0
1021.71 0
1021.78 0
1021.86 0
1021.93 0
1022.00 0
1022.08 0
1022.15 0
1022.22 1
1022.30 1
1022.37 0
1022.44 0
1022.52 0
1022.59 0
1022.66 0
1022.74 0
1022.81 0
1022.88 0
1022.96 0
1023.03 0
1023.10 1
1023.18 1
1023.25 0
1023.33 0
1023.40 0
1023.47 0
1023.55 0
1023.62 0
1023.69 0
1023.77 0
1023.84 0
1023.91 1
1023.99 1
1024.06 1
1024.13 1
1024.21 1
1024.28 1
1024.35 1
1024.43 1
1024.50 1
1024.57 1
1024.65 1
1024.72 1
1024.79 1
1024.87 1
1024.94 0
1025.01 0
1025.09 0
1025.16 0
1025.23 0
1025.31 0
1025.38 0
1025.45 0
1025.53 0
1025.60 0
1025.67 0
1025.75 0
1025.82 0
1025.90 0
1025.97 0
1026.04 0
1026.12 0
1026.19 0
1026.26 0
1026.34 1
1026.41 1
1026.48 1
1026.56 1
1026.63 1
1026.70 1
1026.78 1
1026.85 1
1026.92 0
1027.00 0
1027.07 0
1027.14 0
1027.22 0
1027.29 0
1027.37 0
1027.44 0
1027.51 0
1027.59 0
1027.66 0
1027.73 0
1027.81 0
1027.88 0
1027.95 0
1028.03 1
1028.10 1
1028.17 1
1028.25 1
1028.32 1
1028.40 1
1028.47 1
1028.54 1
1028.62 1
1028.69 1
1028.76 0
1028.84 1
1028.91 1
1028.98 1
1029.06 1
1029.13 1
1029.20 2
1029.28 2
1029.35 2
1029.43 2
1029.50 1
1029.57 1
1029.65 1
1029.72 1
1029.79 1
1029.87 1
1029.94 0
1030.01 0
1030.09 0
1030.16 0
1030.24 0
1030.31 1
1030.38 1
1030.46 1
1030.53 0
1030.60 0
1030.68 0
1030.75 0
1030.82 0
1030.90 0
1030.97 0
1031.05 0
1031.12 0
1031.19 1
1031.27 1
1031.34 1
1031.41 1
1031.49 1
1031.56 1
1031.63 1
1031.71 1
1031.78 1
1031.86 1
1031.93 1
1032.00 1
1032.08 1
1032.15 1
1032.22 1
1032.30 1
1032.37 1
1032.45 1
1032.52 1
1032.59 1
1032.67 1
1032.74 1
1032.81 1
1032.89 1
1032.96 1
1033.04 0
1033.11 0
1033.18 0
1033.26 1
1033.33 1
1033.40 1
1033.48 1
1033.55 1
1033.63 1
1033.70 1
1033.77 1
1033.85 0
1033.92 0
1033.99 0
1034.07 0
1034.14 0
1034.22 0
1034.29 0
1034.36 0
1034.44 0
1034.51 0
1034.58 1
1034.66 1
1034.73 1
1034.81 1
1034.88 1
1034.95 1
1035.03 1
1035.10 1
1035.17 2
1035.25 2
1035.32 2
1035.40 2
1035.47 2
1035.54 2
1035.62 2
1035.69 2
1035.77 1
1035.84 1
1035.91 0
1035.99 0
1036.06 0
1036.13 0
1036.21 1
1036.28 1
1036.36 2
1036.43 3
1036.50 3
1036.58 3
1036.65 4
1036.73 3
1036.80 3
1036.87 3
1036.95 2
1037.02 2
1037.09 1
1037.17 1
1037.24 1
1037.32 1
1037.39 1
1037.46 1
1037.54 1
1037.61 1
1037.69 1
1037.76 1
1037.83 1
1037.91 1
1037.98 0
1038.06 0
1038.13 0
1038.20 0
1038.28 1
1038.35 1
1038.42 1
1038.50 1
1038.57 1
1038.65 1
1038.72 1
1038.79 2
1038.87 2
1038.94 2
1039.02 1
1039.09 1
1039.16 1
1039.24 1
1039.31 1
1039.39 0
1039.46 0
1039.53 0
1039.61 0
1039.68 0
1039.76 0
1039.83 0
1039.90 0
1039.98 0
1040.05 0
1040.13 0
1040.20 1
1040.27 1
1040.35 1
1040.42 1
1040.50 1
1040.57 1
1040.64 1
1040.72 0
1040.79 0
1040.87 0
1040.94 0
1041.01 0
1041.09 0
1041.16 0
1041.24 0
1041.31 0
1041.38 0
1041.46 0
1041.53 0
1041.61 0
1041.68 0
1041.75 0
1041.83 0
1041.90 0
1041.98 0
1042.05 0
1042.12 0
1042.20 0
1042.27 0
1042.35 0
1042.42 0
1042.49 0
1042.57 0
1042.64 0
1042.72 0
1042.79 0
1042.87 0
1042.94 0
1043.01 0
1043.09 0
1043.16 0
1043.24 0
1043.31 0
1043.38 0
1043.46 0
1043.53 0
1043.61 0
1043.68 0
1043.75 0
1043.83 1
1043.90 1
1043.98 1
1044.05 1
1044.13 1
1044.20 1
1044.27 1
1044.35 1
1044.42 1
1044.50 2
1044.57 2
1044.64 2
1044.72 2
1044.79 2
1044.87 1
1044.94 1
1045.01 1
1045.09 1
1045.16 1
1045.24 1
1045.31 1
1045.39 1
1045.46 1
1045.53 1
1045.61 2
1045.68 2
1045.76 2
1045.83 2
1045.91 2
1045.98 2
1046.05 2
1046.13 2
1046.20 1
1046.28 1
1046.35 1
1046.42 1
1046.50 1
1046.57 1
1046.65 1
1046.72 2
1046.80 2
1046.87 2
1046.94 2
1047.02 2
1047.09 2
1047.17 1
1047.24 1
1047.32 1
1047.39 1
1047.46 1
1047.54 1
1047.61 1
1047.69 1
1047.76 2
1047.83 2
1047.91 2
1047.98 2
1048.06 1
1048.13 1
1048.21 1
1048.28 0
1048.35 0
1048.43 0
1048.50 0
1048.58 0
1048.65 0
1048.73 0
1048.80 1
1048.87 1
1048.95 1
1049.02 2
1049.10 2
1049.17 1
1049.25 1
1049.32 1
1049.40 1
1049.47 1
1049.54 1
1049.62 1
1049.69 2
1049.77 2
1049.84 2
1049.92 2
1049.99 1
1050.06 1
1050.14 1
1050.21 1
1050.29 1
1050.36 1
1050.44 1
1050.51 1
1050.58 1
1050.66 1
1050.73 0
1050.81 0
1050.88 0
1050.96 0
1051.03 0
1051.11 0
1051.18 0
1051.25 0
1051.33 0
1051.40 0
1051.48 0
1051.55 0
1051.63 1
1051.70 1
1051.77 1
1051.85 1
1051.92 1
1052.00 1
1052.07 1
1052.15 1
1052.22 1
1052.30 1
1052.37 1
1052.44 1
1052.52 1
1052.59 1
1052.67 1
1052.74 1
1052.82 1
1052.89 1
1052.97 1
1053.04 1
1053.11 1
1053.19 0
1053.26 0
1053.34 0
1053.41 0
1053.49 0
1053.56 0
1053.64 0
1053.71 1
1053.78 1
1053.86 1
1053.93 1
1054.01 1
1054.08 1
1054.16 1
1054.23 1
1054.31 1
1054.38 1
1054.45 1
1054.53 2
1054.60 2
1054.68 2
1054.75 2
1054.83 2
1054.90 2
1054.98 2
1055.05 2
1055.13 2
1055.20 2
1055.27 2
1055.35 2
1055.42 2
1055.50 2
1055.57 2
1055.65 2
1055.72 2
1055.80 2
1055.87 2
1055.95 2
1056.02 2
1056.09 1
1056.17 1
1056.24 1
1056.32 1
1056.39 1
1056.47 1
1056.54 1
1056.62 1
1056.69 1
1056.77 1
1056.84 1
1056.91 1
1056.99 1
1057.06 1
1057.14 1
1057.21 1
1057.29 1
1057.36 1
1057.44 1
1057.51 1
1057.59 1
1057.66 2
1057.74 2
1057.81 2
1057.88 2
1057.96 2
1058.03 2
1058.11 2
1058.18 2
1058.26 2
1058.33 2
1058.41 2
1058.48 2
1058.56 2
1058.63 3
1058.71 3
1058.78 3
1058.85 3
1058.93 3
1059.00 3
1059.08 3
1059.15 3
1059.23 3
1059.30 2
1059.38 2
1059.45 2
1059.53 2
1059.60 2
1059.68 1
1059.75 1
1059.83 1
1059.90 1
1059.97 1
1060.05 1
1060.12 1
1060.20 1
1060.27 1
1060.35 1
1060.42 1
1060.50 1
1060.57 1
1060.65 1
1060.72 2
1060.80 2
1060.87 2
1060.95 2
1061.02 2
1061.10 2
1061.17 2
1061.24 2
1061.32 2
1061.39 1
1061.47 1
1061.54 1
1061.62 1
1061.69 1
1061.77 0
1061.84 0
1061.92 0
1061.99 0
1062.07 0
1062.14 0
1062.22 0
1062.29 1
1062.37 1
1062.44 1
1062.52 1
1062.59 1
1062.67 1
1062.74 1
1062.81 1
1062.89 1
1062.96 1
1063.04 1
1063.11 1
1063.19 1
1063.26 1
1063.34 1
1063.41 2
1063.49 2
1063.56 3
1063.64 3
1063.71 3
1063.79 3
1063.86 3
1063.94 2
1064.01 2
1064.09 1
1064.16 1
1064.24 0
1064.31 0
1064.39 0
1064.46 1
1064.54 1
1064.61 1
1064.69 1
1064.76 1
1064.84 1
1064.91 1
1064.98 2
1065.06 2
1065.13 2
1065.21 2
1065.28 2
1065.36 2
1065.43 2
1065.51 2
1065.58 1
1065.66 1
1065.73 1
1065.81 1
1065.88 1
1065.96 2
1066.03 2
1066.11 3
1066.18 4
1066.26 5
1066.33 6
1066.41 7
1066.48 7
1066.56 8
1066.63 8
1066.71 8
1066.78 8
1066.86 7
1066.93 7
1067.01 7
1067.08 7
1067.16 7
1067.23 6
1067.31 6
1067.38 6
1067.46 5
1067.53 5
1067.61 5
1067.68 4
1067.76 4
1067.83 4
1067.91 3
1067.98 3
1068.06 3
1068.13 2
1068.21 2
1068.28 2
1068.36 2
1068.43 2
1068.51 2
1068.58 2
1068.66 2
1068.73 3
1068.81 3
1068.88 4
1068.96 4
1069.03 4
1069.11 4
1069.18 4
1069.26 3
1069.33 3
1069.41 2
1069.48 2
1069.56 1
1069.63 1
1069.71 2
1069.78 2
1069.86 2
1069.93 2
1070.01 2
1070.08 1
1070.16 1
1070.23 1
1070.31 1
1070.38 1
1070.46 2
1070.53 2
1070.61 3
1070.68 4
1070.76 5
1070.83 5
1070.91 5
1070.98 5
1071.06 4
1071.13 3
1071.21 3
1071.28 2
1071.36 1
1071.43 0
1071.51 0
1071.58 0
1071.66 0
1071.73 0
1071.81 0
1071.88 0
1071.96 0
1072.03 0
1072.11 0
1072.18 0
1072.26 1
1072.33 1
1072.41 2
1072.48 2
1072.56 2
1072.63 2
1072.71 2
1072.79 2
1072.86 2
1072.94 2
1073.01 2
1073.09 2
1073.16 2
1073.24 2
1073.31 2
1073.39 2
1073.46 3
1073.54 3
1073.61 3
1073.69 3
1073.76 3
1073.84 4
1073.91 4
1073.99 5
1074.06 5
1074.14 5
1074.21 5
1074.29 5
1074.36 5
1074.44 4
1074.51 4
1074.59 4
1074.66 4
1074.74 5
1074.81 5
1074.89 6
1074.97 6
1075.04 7
1075.12 7
1075.19 8
1075.27 8
1075.34 8
1075.42 7
1075.49 7
1075.57 7
1075.64 6
1075.72 6
1075.79 6
1075.87 6
1075.94 6
1076.02 6
1076.09 5
1076.17 5
1076.24 5
1076.32 5
1076.39 5
1076.47 5
1076.55 5
1076.62 6
1076.70 7
1076.77 7
1076.85 8
1076.92 8
1077.00 8
1077.07 8
1077.15 7
1077.22 6
1077.30 5
1077.37 4
1077.45 4
1077.52 3
1077.60 3
1077.67 4
1077.75 4
1077.83 4
1077.90 4
1077.98 4
1078.05 4
1078.13 3
1078.20 3
1078.28 3
1078.35 3
1078.43 4
1078.50 4
1078.58 5
1078.65 5
1078.73 6
1078.80 6
1078.88 7
1078.96 8
1079.03 8
1079.11 9
1079.18 9
1079.26 9
1079.33 9
1079.41 9
1079.48 9
1079.56 8
1079.63 8
1079.71 7
1079.78 6
1079.86 5
1079.94 5
1080.01 4
1080.09 4
1080.16 4
1080.24 4
1080.31 5
1080.39 5
1080.46 5
1080.54 6
1080.61 6
1080.69 5
1080.76 5
1080.84 5
1080.92 4
1080.99 4
1081.07 4
1081.14 3
1081.22 3
1081.29 3
1081.37 3
1081.44 3
1081.52 4
1081.59 4
1081.67 5
1081.75 5
1081.82 5
1081.90 6
1081.97 6
1082.05 6
1082.12 6
1082.20 6
1082.27 6
1082.35 6
1082.42 6
1082.50 6
1082.58 6
1082.65 6
1082.73 6
1082.80 5
1082.88 5
1082.95 4
1083.03 4
1083.10 3
1083.18 3
1083.26 3
1083.33 3
1083.41 4
1083.48 4
1083.56 4
1083.63 5
1083.71 5
1083.78 5
1083.86 5
1083.93 5
1084.01 5
1084.09 4
1084.16 4
1084.24 3
1084.31 3
1084.39 2
1084.46 2
1084.54 2
1084.61 2
1084.69 2
1084.77 2
1084.84 2
1084.92 2
1084.99 1
1085.07 1
1085.14 1
1085.22 1
1085.29 2
1085.37 2
1085.45 3
1085.52 3
1085.60 4
1085.67 4
1085.75 4
1085.82 3
1085.90 2
1085.98 2
1086.05 1
1086.13 1
1086.20 1
1086.28 2
1086.35 2
1086.43 3
1086.50 3
1086.58 3
1086.66 3
1086.73 2
1086.81 1
1086.88 1
1086.96 1
1087.03 1
1087.11 2
1087.19 4
1087.26 5
1087.34 7
1087.41 8
1087.49 8
1087.56 8
1087.64 8
1087.71 8
1087.79 8
1087.87 7
1087.94 7
1088.02 7
1088.09 6
1088.17 6
1088.24 5
1088.32 5
1088.40 6
1088.47 6
1088.55 7
1088.62 8
1088.70 8
1088.77 9
1088.85 9
1088.93 9
1089.00 8
1089.08 8
1089.15 9
1089.23 9
1089.30 10
1089.38 10
1089.46 11
1089.53 11
1089.61 11
1089.68 12
1089.76 12
1089.83 12
1089.91 12
1089.99 13
1090.06 12
1090.14 12
1090.21 12
1090.29 11
1090.36 11
1090.44 10
1090.52 9
1090.59 7
1090.67 6
1090.74 5
1090.82 4
1090.89 3
1090.97 3
1091.05 3
1091.12 3
1091.20 4
1091.27 4
1091.35 5
1091.43 6
1091.50 6
1091.58 6
1091.65 7
1091.73 7
1091.80 7
1091.88 8
1091.96 8
1092.03 9
1092.11 10
1092.18 10
1092.26 11
1092.33 10
1092.41 10
1092.49 9
1092.56 9
1092.64 8
1092.71 8
1092.79 8
1092.87 8
1092.94 8
1093.02 9
1093.09 10
1093.17 10
1093.24 11
1093.32 11
1093.40 12
1093.47 12
1093.55 12
1093.62 12
1093.70 11
1093.78 11
1093.85 10
1093.93 10
1094.00 9
1094.08 9
1094.16 9
1094.23 9
1094.31 10
1094.38 10
1094.46 11
1094.53 11
1094.61 11
1094.69 12
1094.76 12
1094.84 12
1094.91 11
1094.99 11
1095.07 10
1095.14 10
1095.22 9
1095.29 9
1095.37 8
1095.45 8
1095.52 7
1095.60 6
1095.67 6
1095.75 5
1095.83 5
1095.90 6
1095.98 6
1096.05 7
1096.13 8
1096.21 9
1096.28 9
1096.36 10
1096.43 10
1096.51 10
1096.59 10
1096.66 9
1096.74 9
1096.81 9
1096.89 9
1096.96 8
1097.04 8
1097.12 8
1097.19 7
1097.27 6
1097.34 6
1097.42 5
1097.50 5
1097.57 5
1097.65 5
1097.72 5
1097.80 6
1097.88 6
1097.95 6
1098.03 6
1098.10 5
1098.18 5
1098.26 5
1098.33 5
1098.41 5
1098.49 5
1098.56 6
1098.64 6
1098.71 6
1098.79 6
1098.87 6
1098.94 5
1099.02 4
1099.09 4
1099.17 3
1099.25 3
1099.32 2
1099.40 1
1099.47 1
1099.55 0
1099.63 0
1099.70 0
1099.78 0
1099.85 0
1099.93 0
1100.01 0
1100.08 1
1100.16 2
1100.23 2
1100.31 2
1100.39 1
1100.46 1
1100.54 0
1100.62 0
1100.69 0
1100.77 0
1100.84 0
1100.92 0
1101.00 0
1101.07 0
1101.15 0
1101.22 1
1101.30 2
1101.38 3
1101.45 4
1101.53 4
1101.60 4
1101.68 4
1101.76 4
1101.83 4
1101.91 4
1101.99 4
1102.06 4
1102.14 3
1102.21 3
1102.29 3
1102.37 3
1102.44 3
1102.52 3
1102.59 3
1102.67 4
1102.75 4
1102.82 5
1102.90 5
1102.98 6
1103.05 6
1103.13 7
1103.20 7
1103.28 7
1103.36 8
1103.43 8
1103.51 9
1103.59 9
1103.66 10
1103.74 10
1103.81 10
1103.89 10
1103.97 9
1104.04 8
1104.12 7
1104.20 6
1104.27 5
1104.35 5
1104.42 5
1104.50 5
1104.58 5
1104.65 5
1104.73 6
1104.81 6
1104.88 6
1104.96 6
1105.03 6
1105.11 6
1105.19 7
1105.26 8
1105.34 9
1105.42 10
1105.49 10
1105.57 11
1105.64 11
1105.72 12
1105.80 12
1105.87 12
1105.95 11
1106.03 11
1106.10 11
1106.18 10
1106.25 10
1106.33 10
1106.41 10
1106.48 10
1106.56 10
1106.64 9
1106.71 9
1106.79 8
1106.86 8
1106.94 7
1107.02 7
1107.09 7
1107.17 7
1107.25 8
1107.32 8
1107.40 9
1107.48 10
1107.55 10
1107.63 11
1107.70 12
1107.78 12
1107.86 13
1107.93 14
1108.01 15
1108.09 15
1108.16 15
1108.24 14
1108.32 13
1108.39 12
1108.47 10
1108.54 8
1108.62 7
1108.70 6
1108.77 5
1108.85 5
1108.93 5
1109.00 5
1109.08 5
1109.16 5
1109.23 6
1109.31 7
1109.38 7
1109.46 8
1109.54 9
1109.61 11
1109.69 11
1109.77 12
1109.84 12
1109.92 11
1110.00 10
1110.07 9
1110.15 8
1110.23 7
1110.30 7
1110.38 7
1110.46 7
1110.53 7
1110.61 6
1110.68 6
1110.76 6
1110.84 5
1110.91 5
1110.99 5
1111.07 5
1111.14 5
1111.22 4
1111.30 4
1111.37 3
1111.45 3
1111.53 3
1111.60 4
1111.68 4
1111.76 5
1111.83 6
1111.91 8
1111.98 9
1112.06 11
1112.14 13
1112.21 15
1112.29 17
1112.37 18
1112.44 19
1112.52 19
1112.60 19
1112.67 18
1112.75 18
1112.83 17
1112.90 17
1112.98 17
1113.06 17
1113.13 18
1113.21 19
1113.29 20
1113.36 20
1113.44 20
1113.52 20
1113.59 20
1113.67 20
1113.74 20
1113.82 20
1113.90 19
1113.97 19
1114.05 18
1114.13 17
1114.20 16
1114.28 15
1114.36 14
1114.43 13
1114.51 12
1114.59 12
1114.66 11
1114.74 11
1114.82 10
1114.89 10
1114.97 10
1115.05 10
1115.12 10
1115.20 10
1115.28 10
1115.35 10
1115.43 10
1115.51 9
1115.58 9
1115.66 8
1115.74 8
1115.81 7
1115.89 7
1115.97 7
1116.04 7
1116.12 7
1116.20 6
1116.27 6
1116.35 5
1116.43 4
1116.50 4
1116.58 4
1116.66 4
1116.73 4
1116.81 5
1116.89 5
1116.96 6
1117.04 7
1117.12 7
1117.19 7
1117.27 6
1117.35 6
1117.42 5
1117.50 4
1117.58 4
1117.65 3
1117.73 4
1117.81 4
1117.88 5
1117.96 6
1118.04 7
1118.11 7
1118.19 7
1118.27 7
1118.34 6
1118.42 5
1118.50 4
1118.57 4
1118.65 3
1118.73 2
1118.80 1
1118.88 0
1118.96 0
1119.03 0
1119.11 0
1119.19 2
1119.26 3
1119.34 5
1119.42 7
1119.49 8
1119.57 9
1119.65 9
1119.72 9
1119.80 9
1119.88 9
1119.95 9
1120.03 9
1120.11 9
1120.19 9
1120.26 9
1120.34 9
1120.42 9
1120.49 8
1120.57 8
1120.65 7
1120.72 7
1120.80 7
1120.88 7
1120.95 8
1121.03 8
1121.11 8
1121.18 8
1121.26 8
1121.34 7
1121.41 6
1121.49 5
1121.57 4
1121.64 3
1121.72 3
1121.80 4
1121.87 5
1121.95 7
1122.03 8
1122.11 10
1122.18 12
1122.26 13
1122.34 13
1122.41 13
1122.49 13
1122.57 12
1122.64 11
1122.72 10
1122.80 9
1122.87 9
1122.95 9
1123.03 9
1123.10 9
1123.18 10
1123.26 11
1123.34 11
1123.41 12
1123.49 12
1123.57 12
1123.64 12
1123.72 12
1123.80 11
1123.87 11
1123.95 10
1124.03 10
1124.10 9
1124.18 8
1124.26 7
1124.34 6
1124.41 6
1124.49 5
1124.57 5
1124.64 5
1124.72 5
1124.80 5
1124.87 4
1124.95 4
1125.03 4
1125.10 4
1125.18 4
1125.26 4
1125.34 3
1125.41 3
1125.49 2
1125.57 1
1125.64 1
1125.72 1
1125.80 1
1125.87 2
1125.95 3
1126.03 5
1126.11 7
1126.18 9
1126.26 10
1126.34 11
1126.41 11
1126.49 11
1126.57 10
1126.64 9
1126.72 7
1126.80 5
1126.88 3
1126.95 2
1127.03 0
1127.11 0
1127.18 0
1127.26 0
1127.34 1
1127.41 2
1127.49 2
1127.57 2
1127.65 2
1127.72 2
1127.80 1
1127.88 0
1127.95 0
1128.03 0
1128.11 0
1128.18 0
1128.26 0
1128.34 0
1128.42 0
1128.49 0
1128.57 0
1128.65 0
1128.72 0
1128.80 0
1128.88 1
1128.96 2
1129.03 4
1129.11 5
1129.19 6
1129.26 7
1129.34 7
1129.42 6
1129.50 6
1129.57 5
1129.65 5
1129.73 5
1129.80 4
1129.88 4
1129.96 5
1130.03 5
1130.11 5
1130.19 5
1130.27 5
1130.34 6
1130.42 6
1130.50 6
1130.57 6
1130.65 6
1130.73 6
1130.81 6
1130.88 6
1130.96 6
1131.04 6
1131.11 7
1131.19 8
1131.27 8
1131.35 9
1131.42 10
1131.50 11
1131.58 11
1131.65 12
1131.73 13
1131.81 13
1131.89 14
1131.96 15
1132.04 15
1132.12 14
1132.20 14
1132.27 13
1132.35 11
1132.43 10
1132.50 10
1132.58 9
1132.66 10
1132.74 10
1132.81 12
1132.89 14
1132.97 16
1133.04 18
1133.12 20
1133.20 22
1133.28 23
1133.35 23
1133.43 22
1133.51 22
1133.59 21
1133.66 21
1133.74 22
1133.82 24
1133.89 26
1133.97 29
1134.05 31
1134.13 33
1134.20 34
1134.28 35
1134.36 36
1134.43 36
1134.51 36
1134.59 36
1134.67 37
1134.74 37
1134.82 37
1134.90 36
1134.98 35
1135.05 33
1135.13 30
1135.21 28
1135.29 26
1135.36 24
1135.44 22
1135.52 20
1135.59 19
1135.67 19
1135.75 19
1135.83 19
1135.90 20
1135.98 21
1136.06 21
1136.14 22
1136.21 23
1136.29 23
1136.37 24
1136.44 24
1136.52 24
1136.60 25
1136.68 25
1136.75 25
1136.83 26
1136.91 26
1136.99 26
1137.06 25
1137.14 24
1137.22 22
1137.30 20
1137.37 19
1137.45 17
1137.53 16
1137.61 16
1137.68 16
1137.76 17
1137.84 18
1137.91 19
1137.99 20
1138.07 21
1138.15 22
1138.22 22
1138.30 22
1138.38 21
1138.46 19
1138.53 18
1138.61 16
1138.69 14
1138.77 13
1138.84 12
1138.92 12
1139.00 13
1139.08 13
1139.15 14
1139.23 14
1139.31 15
1139.39 15
1139.46 15
1139.54 15
1139.62 15
1139.70 16
1139.77 16
1139.85 17
1139.93 18
1140.01 19
1140.08 19
1140.16 18
1140.24 18
1140.31 17
1140.39 16
1140.47 15
1140.55 14
1140.62 13
1140.70 12
1140.78 12
1140.86 11
1140.93 11
1141.01 11
1141.09 11
1141.17 12
1141.24 13
1141.32 14
1141.40 16
1141.48 17
1141.55 18
1141.63 18
1141.71 18
1141.79 16
1141.86 14
1141.94 12
1142.02 10
1142.10 7
1142.17 6
1142.25 4
1142.33 3
1142.41 3
1142.49 4
1142.56 4
1142.64 5
1142.72 7
1142.80 8
1142.87 9
1142.95 10
1143.03 10
1143.11 9
1143.18 9
1143.26 7
1143.34 6
1143.42 4
1143.49 3
1143.57 2
1143.65 1
1143.73 0
1143.80 0
1143.88 1
1143.96 2
1144.04 4
1144.11 6
1144.19 8
1144.27 10
1144.35 13
1144.42 15
1144.50 17
1144.58 18
1144.66 17
1144.73 16
1144.81 14
1144.89 12
1144.97 11
1145.05 9
1145.12 8
1145.20 9
1145.28 10
1145.36 11
1145.43 12
1145.51 13
1145.59 14
1145.67 13
1145.74 12
1145.82 11
1145.90 10
1145.98 9
1146.05 9
1146.13 10
1146.21 11
1146.29 13
1146.37 15
1146.44 16
1146.52 16
1146.60 15
1146.68 13
1146.75 11
1146.83 9
1146.91 7
1146.99 6
1147.06 6
1147.14 6
1147.22 7
1147.30 8
1147.38 9
1147.45 10
1147.53 11
1147.61 12
1147.69 12
1147.76 13
1147.84 15
1147.92 16
1148.00 18
1148.08 20
1148.15 21
1148.23 22
1148.31 23
1148.39 22
1148.46 22
1148.54 21
1148.62 20
1148.70 19
1148.77 20
1148.85 20
1148.93 22
1149.01 23
1149.09 25
1149.16 27
1149.24 28
1149.32 30
1149.40 32
1149.47 33
1149.55 34
1149.63 35
1149.71 34
1149.79 34
1149.86 33
1149.94 32
1150.02 30
1150.10 29
1150.17 29
1150.25 29
1150.33 29
1150.41 30
1150.49 30
1150.56 31
1150.64 31
1150.72 31
1150.80 30
1150.88 29
1150.95 27
1151.03 26
1151.11 25
1151.19 26
1151.26 27
1151.34 30
1151.42 34
1151.50 37
1151.58 41
1151.65 44
1151.73 46
1151.81 47
1151.89 47
1151.96 46
1152.04 45
1152.12 43
1152.20 41
1152.28 38
1152.35 35
1152.43 32
1152.51 29
1152.59 27
1152.67 24
1152.74 23
1152.82 22
1152.90 21
1152.98 21
1153.06 21
1153.13 22
1153.21 22
1153.29 23
1153.37 23
1153.44 23
1153.52 23
1153.60 22
1153.68 22
1153.76 21
1153.83 20
1153.91 19
1153.99 18
1154.07 17
1154.15 16
1154.22 15
1154.30 15
1154.38 14
1154.46 13
1154.54 13
1154.61 12
1154.69 12
1154.77 11
1154.85 10
1154.93 9
1155.00 8
1155.08 6
1155.16 5
1155.24 4
1155.32 4
1155.39 4
1155.47 5
1155.55 6
1155.63 7
1155.71 8
1155.78 8
1155.86 9
1155.94 9
1156.02 10
1156.10 10
1156.17 10
1156.25 10
1156.33 10
1156.41 11
1156.49 11
1156.56 12
1156.64 13
1156.72 14
1156.80 15
1156.88 16
1156.95 16
1157.03 17
1157.11 18
1157.19 19
1157.27 20
1157.34 21
1157.42 22
1157.50 23
1157.58 24
1157.66 24
1157.73 23
1157.81 22
1157.89 20
1157.97 18
1158.05 16
1158.12 13
1158.20 11
1158.28 9
1158.36 8
1158.44 8
1158.51 8
1158.59 8
1158.67 8
1158.75 7
1158.83 6
1158.91 5
1158.98 3
1159.06 1
1159.14 0
1159.22 0
1159.30 2
1159.37 5
1159.45 9
1159.53 13
1159.61 18
1159.69 22
1159.76 24
1159.84 25
1159.92 25
1160.00 23
1160.08 20
1160.16 16
1160.23 13
1160.31 10
1160.39 9
1160.47 8
1160.55 8
1160.62 8
1160.70 10
1160.78 11
1160.86 13
1160.94 15
1161.01 16
1161.09 17
1161.17 17
1161.25 17
1161.33 16
1161.41 16
1161.48 15
1161.56 14
1161.64 13
1161.72 12
1161.80 11
1161.87 10
1161.95 8
1162.03 7
1162.11 6
1162.19 6
1162.27 5
1162.34 5
1162.42 5
1162.50 6
1162.58 6
1162.66 6
1162.74 7
1162.81 7
1162.89 7
1162.97 7
1163.05 7
1163.13 6
1163.20 5
1163.28 4
1163.36 4
1163.44 3
1163.52 4
1163.60 5
1163.67 7
1163.75 8
1163.83 10
1163.91 12
1163.99 15
1164.07 17
1164.14 19
1164.22 22
1164.30 25
1164.38 28
1164.46 30
1164.54 31
1164.61 31
1164.69 30
1164.77 28
1164.85 25
1164.93 23
1165.00 20
1165.08 19
1165.16 19
1165.24 19
1165.32 19
1165.40 20
1165.47 20
1165.55 19
1165.63 19
1165.71 17
1165.79 16
1165.87 15
1165.94 13
1166.02 11
1166.10 10
1166.18 8
1166.26 8
1166.34 8
1166.41 9
1166.49 11
1166.57 12
1166.65 14
1166.73 16
1166.81 17
1166.88 17
1166.96 17
1167.04 16
1167.12 15
1167.20 14
1167.28 13
1167.36 12
1167.43 11
1167.51 11
1167.59 12
1167.67 13
1167.75 15
1167.83 17
1167.90 19
1167.98 21
1168.06 22
1168.14 22
1168.22 22
1168.30 21
1168.37 21
1168.45 20
1168.53 20
1168.61 19
1168.69 19
1168.77 18
1168.84 18
1168.92 17
1169.00 16
1169.08 15
1169.16 15
1169.24 14
1169.32 14
1169.39 15
1169.47 15
1169.55 16
1169.63 17
1169.71 18
1169.79 18
1169.86 19
1169.94 19
1170.02 18
1170.10 18
1170.18 18
1170.26 17
1170.34 16
1170.41 15
1170.49 14
1170.57 13
1170.65 11
1170.73 10
1170.81 9
1170.88 8
1170.96 8
1171.04 7
1171.12 7
1171.20 8
1171.28 8
1171.36 9
1171.43 10
1171.51 10
1171.59 11
1171.67 12
1171.75 12
1171.83 13
1171.91 15
1171.98 17
1172.06 19
1172.14 21
1172.22 23
1172.30 24
1172.38 25
1172.46 24
1172.53 23
1172.61 21
1172.69 19
1172.77 17
1172.85 16
1172.93 15
1173.01 15
1173.08 15
1173.16 15
1173.24 16
1173.32 16
1173.40 16
1173.48 15
1173.56 14
1173.63 13
1173.71 12
1173.79 12
1173.87 12
1173.95 12
1174.03 14
1174.11 16
1174.18 18
1174.26 20
1174.34 22
1174.42 24
1174.50 26
1174.58 27
1174.66 28
1174.73 28
1174.81 27
1174.89 27
1174.97 26
1175.05 25
1175.13 24
1175.21 24
1175.29 24
1175.36 24
1175.44 24
1175.52 23
1175.60 22
1175.68 21
1175.76 19
1175.84 17
1175.91 16
1175.99 15
1176.07 14
1176.15 14
1176.23 15
1176.31 16
1176.39 16
1176.47 17
1176.54 17
1176.62 16
1176.70 16
1176.78 16
1176.86 17
1176.94 17
1177.02 19
1177.09 20
1177.17 22
1177.25 23
1177.33 25
1177.41 26
1177.49 27
1177.57 27
1177.65 27
1177.72 28
1177.80 28
1177.88 28
1177.96 27
1178.04 27
1178.12 27
1178.20 25
1178.28 24
1178.35 22
1178.43 19
1178.51 16
1178.59 12
1178.67 9
1178.75 6
1178.83 3
1178.91 2
1178.98 1
1179.06 0
1179.14 0
1179.22 0
1179.30 0
1179.38 0
1179.46 0
1179.54 0
1179.61 0
1179.69 0
1179.77 0
1179.85 0
1179.93 1
1180.01 3
1180.09 5
1180.17 7
1180.25 8
1180.32 9
1180.40 9
1180.48 8
1180.56 6
1180.64 4
1180.72 3
1180.80 2
1180.88 1
1180.95 2
1181.03 3
1181.11 5
1181.19 6
1181.27 8
1181.35 10
1181.43 10
1181.51 11
1181.59 10
1181.66 9
1181.74 8
1181.82 7
1181.90 5
1181.98 4
1182.06 3
1182.14 4
1182.22 4
1182.30 6
1182.37 7
1182.45 9
1182.53 10
1182.61 10
1182.69 9
1182.77 9
1182.85 7
1182.93 6
1183.01 5
1183.08 4
1183.16 4
1183.24 3
1183.32 3
1183.40 3
1183.48 3
1183.56 4
1183.64 4
1183.72 4
1183.79 4
1183.87 4
1183.95 4
1184.03 4
1184.11 3
1184.19 3
1184.27 3
1184.35 3
1184.43 2
1184.50 2
1184.58 2
1184.66 2
1184.74 2
1184.82 4
1184.90 5
1184.98 8
1185.06 10
1185.14 12
1185.22 14
1185.29 16
1185.37 17
1185.45 18
1185.53 19
1185.61 20
1185.69 22
1185.77 23
1185.85 23
1185.93 23
1186.01 23
1186.08 21
1186.16 20
1186.24 18
1186.32 16
1186.40 15
1186.48 14
1186.56 14
1186.64 14
1186.72 15
1186.80 14
1186.87 14
1186.95 13
1187.03 12
1187.11 11
1187.19 9
1187.27 8
1187.35 7
1187.43 7
1187.51 7
1187.59 8
1187.67 9
1187.74 10
1187.82 11
1187.90 11
1187.98 12
1188.06 12
1188.14 11
1188.22 11
1188.30 10
1188.38 10
1188.46 10
1188.54 11
1188.61 12
1188.69 14
1188.77 15
1188.85 16
1188.93 16
1189.01 15
1189.09 15
1189.17 14
1189.25 13
1189.33 12
1189.41 12
1189.48 11
1189.56 10
1189.64 8
1189.72 7
1189.80 5
1189.88 4
1189.96 4
1190.04 4
1190.12 4
1190.20 5
1190.28 6
1190.35 7
1190.43 8
1190.51 8
1190.59 9
1190.67 9
1190.75 9
1190.83 10
1190.91 10
1190.99 11
1191.07 11
1191.15 12
1191.23 12
1191.30 13
1191.38 13
1191.46 13
1191.54 13
1191.62 13
1191.70 12
1191.78 13
1191.86 13
1191.94 14
1192.02 16
1192.10 18
1192.18 20
1192.26 22
1192.33 23
1192.41 24
1192.49 23
1192.57 22
1192.65 20
1192.73 17
1192.81 15
1192.89 13
1192.97 12
1193.05 12
1193.13 13
1193.21 14
1193.29 16
1193.36 18
1193.44 19
1193.52 20
1193.60 19
1193.68 19
1193.76 17
1193.84 15
1193.92 13
1194.00 11
1194.08 10
1194.16 8
1194.24 6
1194.32 4
1194.39 2
1194.47 1
1194.55 0
1194.63 0
1194.71 1
1194.79 2
1194.87 4
1194.95 6
1195.03 7
1195.11 8
1195.19 8
1195.27 8
1195.35 8
1195.43 8
1195.51 8
1195.58 8
1195.66 9
1195.74 9
1195.82 9
1195.90 8
1195.98 7
1196.06 5
1196.14 3
1196.22 2
1196.30 1
1196.38 1
1196.46 2
1196.54 4
1196.62 5
1196.70 7
1196.77 9
1196.85 10
1196.93 11
1197.01 11
1197.09 12
1197.17 12
1197.25 13
1197.33 14
1197.41 15
1197.49 16
1197.57 17
1197.65 18
1197.73 18
1197.81 19
1197.89 19
1197.97 20
1198.04 21
1198.12 23
1198.20 25
1198.28 27
1198.36 30
1198.44 31
1198.52 32
1198.60 31
1198.68 30
1198.76 27
1198.84 24
1198.92 21
1199.00 19
1199.08 17
1199.16 17
1199.24 16
1199.32 15
1199.40 14
1199.47 12
1199.55 11
1199.63 10
1199.71 9
1199.79 10
1199.87 10
1199.95 11
1200.03 11
1200.11 12
1200.19 11
1200.27 11
1200.35 11
1200.43 10
1200.51 10
1200.59 11
1200.67 11
1200.75 12
1200.83 13
1200.91 13
1200.98 13
1201.06 13
1201.14 13
1201.22 13
1201.30 13
1201.38 13
1201.46 14
1201.54 14
1201.62 14
1201.70 14
1201.78 14
1201.86 13
1201.94 12
1202.02 11
1202.10 11
1202.18 11
1202.26 11
1202.34 11
1202.42 12
1202.50 11
1202.58 10
1202.65 9
1202.73 7
1202.81 6
1202.89 6
1202.97 6
1203.05 7
1203.13 8
1203.21 10
1203.29 11
1203.37 11
1203.45 11
1203.53 9
1203.61 8
1203.69 6
1203.77 5
1203.85 4
1203.93 4
1204.01 5
1204.09 6
1204.17 7
1204.25 8
1204.33 9
1204.41 9
1204.49 8
1204.56 8
1204.64 7
1204.72 7
1204.80 8
1204.88 8
1204.96 8
1205.04 7
1205.12 7
1205.20 5
1205.28 4
1205.36 3
1205.44 2
1205.52 2
1205.60 3
1205.68 5
1205.76 7
1205.84 9
1205.92 12
1206.00 14
1206.08 16
1206.16 18
1206.24 20
1206.32 23
1206.40 25
1206.48 27
1206.56 29
1206.64 30
1206.72 31
1206.80 31
1206.87 30
1206.95 29
1207.03 29
1207.11 29
1207.19 30
1207.27 31
1207.35 33
1207.43 35
1207.51 37
1207.59 38
1207.67 38
1207.75 38
1207.83 37
1207.91 37
1207.99 36
1208.07 36
1208.15 36
1208.23 37
1208.31 38
1208.39 38
1208.47 38
1208.55 38
1208.63 36
1208.71 34
1208.79 33
1208.87 31
1208.95 30
1209.03 30
1209.11 30
1209.19 30
1209.27 30
1209.35 30
1209.43 30
1209.51 31
1209.59 33
1209.67 35
1209.75 39
1209.83 43
1209.91 47
1209.99 49
1210.06 50
1210.14 50
1210.22 48
1210.30 47
1210.38 46
1210.46 45
1210.54 46
1210.62 46
1210.70 47
1210.78 47
1210.86 47
1210.94 45
1211.02 43
1211.10 40
1211.18 38
1211.26 36
1211.34 34
1211.42 33
1211.50 32
1211.58 31
1211.66 30
1211.74 29
1211.82 28
1211.90 26
1211.98 24
1212.06 21
1212.14 18
1212.22 16
1212.30 14
1212.38 12
1212.46 12
1212.54 13
1212.62 15
1212.70 18
1212.78 21
1212.86 25
1212.94 27
1213.02 30
1213.10 32
1213.18 33
1213.26 33
1213.34 34
1213.42 34
1213.50 34
1213.58 33
1213.66 32
1213.74 31
1213.82 29
1213.90 27
1213.98 26
1214.06 24
1214.14 24
1214.22 23
1214.30 23
1214.38 23
1214.46 23
1214.54 23
1214.62 22
1214.70 22
1214.78 20
1214.86 19
1214.94 17
1215.02 15
1215.10 14
1215.18 12
1215.26 12
1215.34 11
1215.42 12
1215.50 12
1215.58 13
1215.66 14
1215.74 14
1215.82 15
1215.90 15
1215.98 15
1216.06 15
1216.14 15
1216.22 14
1216.30 13
1216.38 11
1216.46 9
1216.54 7
1216.62 4
1216.70 3
1216.78 2
1216.86 1
1216.94 2
1217.02 2
1217.10 3
1217.18 3
1217.26 3
1217.34 3
1217.42 2
1217.50 1
1217.58 0
1217.66 0
1217.74 0
1217.82 0
1217.90 0
1217.98 0
1218.06 0
1218.14 0
1218.22 1
1218.30 3
1218.38 5
1218.46 7
1218.54 9
1218.62 12
1218.70 13
1218.78 15
1218.86 16
1218.94 16
1219.02 16
1219.10 15
1219.18 15
1219.26 14
1219.34 15
1219.42 15
1219.50 17
1219.58 18
1219.66 18
1219.74 18
1219.82 17
1219.90 16
1219.98 14
1220.06 11
1220.14 9
1220.22 7
1220.30 6
1220.38 5
1220.46 4
1220.54 4
1220.62 5
1220.70 6
1220.78 6
1220.86 7
1220.94 7
1221.02 6
1221.10 5
1221.18 4
1221.26 3
1221.34 2
1221.42 2
1221.50 3
1221.58 4
1221.66 5
1221.74 6
1221.82 7
1221.90 8
1221.98 8
1222.06 8
1222.15 9
1222.23 10
1222.31 11
1222.39 12
1222.47 12
1222.55 12
1222.63 12
1222.71 12
1222.79 13
1222.87 14
1222.95 16
1223.03 19
1223.11 21
1223.19 24
1223.27 25
1223.35 26
1223.43 26
1223.51 25
1223.59 24
1223.67 23
1223.75 22
1223.83 22
1223.91 21
1223.99 21
1224.07 21
1224.15 21
1224.23 21
1224.31 21
1224.39 20
1224.47 19
1224.55 18
1224.63 17
1224.71 16
1224.79 15
1224.87 15
1224.95 15
1225.03 16
1225.11 17
1225.19 19
1225.27 20
1225.36 20
1225.44 20
1225.52 20
1225.60 18
1225.68 17
1225.76 15
1225.84 14
1225.92 14
1226.00 15
1226.08 17
1226.16 19
1226.24 21
1226.32 22
1226.40 23
1226.48 23
1226.56 22
1226.64 21
1226.72 21
1226.80 21
1226.88 22
1226.96 24
1227.04 26
1227.12 28
1227.20 29
1227.28 29
1227.36 29
1227.44 28
1227.52 27
1227.60 26
1227.69 25
1227.77 24
1227.85 21
1227.93 18
1228.01 14
1228.09 9
1228.17 4
1228.25 0
1228.33 0
1228.41 0
1228.49 0
1228.57 2
1228.65 6
1228.73 10
1228.81 15
1228.89 20
1228.97 24
1229.05 28
1229.13 31
1229.21 33
1229.29 34
1229.37 35
1229.45 35
1229.53 35
1229.62 34
1229.70 33
1229.78 33
1229.86 33
1229.94 34
1230.02 35
1230.10 36
1230.18 37
1230.26 37
1230.34 36
1230.42 35
1230.50 33
1230.58 31
1230.66 29
1230.74 28
1230.82 29
1230.90 30
1230.98 32
1231.06 34
1231.14 35
1231.22 34
1231.31 32
1231.39 30
1231.47 27
1231.55 24
1231.63 22
1231.71 21
1231.79 20
1231.87 19
1231.95 19
1232.03 19
1232.11 20
1232.19 20
1232.27 21
1232.35 23
1232.43 24
1232.51 26
1232.59 27
1232.67 28
1232.75 29
1232.84 31
1232.92 33
1233.00 36
1233.08 40
1233.16 44
1233.24 47
1233.32 49
1233.40 50
1233.48 49
1233.56 46
1233.64 43
1233.72 39
1233.80 36
1233.88 33
1233.96 31
1234.04 29
1234.12 28
1234.20 28
1234.29 28
1234.37 30
1234.45 32
1234.53 34
1234.61 37
1234.69 38
1234.77 39
1234.85 38
1234.93 35
1235.01 31
1235.09 26
1235.17 20
1235.25 14
1235.33 9
1235.41 5
1235.49 3
1235.58 3
1235.66 4
1235.74 6
1235.82 9
1235.90 11
1235.98 13
1236.06 14
1236.14 14
1236.22 13
1236.30 11
1236.38 8
1236.46 5
1236.54 2
1236.62 0
1236.70 0
1236.79 0
1236.87 0
1236.95 0
1237.03 0
1237.11 1
1237.19 3
1237.27 5
1237.35 6
1237.43 7
1237.51 7
1237.59 6
1237.67 4
1237.75 2
1237.83 0
1237.91 0
1238.00 0
1238.08 0
1238.16 0
1238.24 0
1238.32 0
1238.40 0
1238.48 1
1238.56 3
1238.64 4
1238.72 4
1238.80 5
1238.88 5
1238.96 6
1239.05 7
1239.13 9
1239.21 11
1239.29 14
1239.37 18
1239.45 21
1239.53 23
1239.61 23
1239.69 22
1239.77 21
1239.85 18
1239.93 14
1240.01 11
1240.10 9
1240.18 8
1240.26 8
1240.34 10
1240.42 13
1240.50 17
1240.58 19
1240.66 21
1240.74 21
1240.82 20
1240.90 19
1240.98 17
1241.06 15
1241.15 14
1241.23 14
1241.31 13
1241.39 13
1241.47 11
1241.55 9
1241.63 7
1241.71 5
1241.79 5
1241.87 5
1241.95 7
1242.03 9
1242.12 11
1242.20 13
1242.28 15
1242.36 16
1242.44 17
1242.52 19
1242.60 20
1242.68 22
1242.76 22
1242.84 22
1242.92 21
1243.01 19
1243.09 17
1243.17 14
1243.25 12
1243.33 11
1243.41 12
1243.49 13
1243.57 16
1243.65 19
1243.73 22
1243.81 24
1243.90 26
1243.98 26
1244.06 25
1244.14 23
1244.22 20
1244.30 17
1244.38 15
1244.46 14
1244.54 14
1244.62 15
1244.70 17
1244.79 18
1244.87 20
1244.95 21
1245.03 21
1245.11 21
1245.19 19
1245.27 18
1245.35 17
1245.43 17
1245.51 18
1245.59 19
1245.68 21
1245.76 23
1245.84 25
1245.92 26
1246.00 26
1246.08 25
1246.16 23
1246.24 22
1246.32 21
1246.40 20
1246.49 20
1246.57 20
1246.65 21
1246.73 23
1246.81 24
1246.89 26
1246.97 28
1247.05 30
1247.13 31
1247.21 32
1247.30 33
1247.38 33
1247.46 31
1247.54 30
1247.62 27
1247.70 25
1247.78 24
1247.86 22
1247.94 22
1248.02 22
1248.11 23
1248.19 24
1248.27 25
1248.35 26
1248.43 26
1248.51 27
1248.59 26
1248.67 25
1248.75 24
1248.84 22
1248.92 20
1249.00 18
1249.08 16
1249.16 14
1249.24 12
1249.32 10
1249.40 9
1249.48 8
1249.57 7
1249.65 7
1249.73 7
1249.81 8
1249.89 9
1249.97 12
1250.05 15
1250.13 19
1250.21 24
1250.30 30
1250.38 35
1250.46 40
1250.54 44
1250.62 47
1250.70 48
1250.78 49
1250.86 49
1250.94 49
1251.03 49
1251.11 49
1251.19 48
1251.27 46
1251.35 44
1251.43 41
1251.51 37
1251.59 34
1251.67 31
1251.76 30
1251.84 30
1251.92 31
1252.00 33
1252.08 35
1252.16 37
1252.24 38
1252.32 39
1252.41 38
1252.49 38
1252.57 37
1252.65 36
1252.73 34
1252.81 32
1252.89 29
1252.97 26
1253.05 23
1253.14 20
1253.22 17
1253.30 15
1253.38 14
1253.46 13
1253.54 12
1253.62 11
1253.70 9
1253.79 6
1253.87 3
1253.95 0
1254.03 0
1254.11 0
1254.19 0
1254.27 0
1254.35 0
1254.44 0
1254.52 1
1254.60 2
1254.68 2
1254.76 2
1254.84 2
1254.92 2
1255.00 1
1255.09 1
1255.17 0
1255.25 2
1255.33 4
1255.41 9
1255.49 14
1255.57 20
1255.65 27
1255.74 32
1255.82 36
1255.90 38
1255.98 38
1256.06 38
1256.14 36
1256.22 33
1256.31 31
1256.39 28
1256.47 26
1256.55 25
1256.63 24
1256.71 24
1256.79 25
1256.87 28
1256.96 31
1257.04 35
1257.12 39
1257.20 43
1257.28 45
1257.36 47
1257.44 46
1257.53 45
1257.61 42
1257.69 38
1257.77 34
1257.85 30
1257.93 27
1258.01 24
1258.09 23
1258.18 22
1258.26 23
1258.34 25
1258.42 27
1258.50 30
1258.58 33
1258.66 36
1258.75 37
1258.83 37
1258.91 36
1258.99 34
1259.07 31
1259.15 27
1259.23 25
1259.32 23
1259.40 24
1259.48 26
1259.56 30
1259.64 35
1259.72 40
1259.80 45
1259.89 48
1259.97 49
1260.05 48
1260.13 46
1260.21 43
1260.29 39
1260.37 37
1260.46 35
1260.54 33
1260.62 32
1260.70 31
1260.78 30
1260.86 28
1260.94 27
1261.03 25
1261.11 23
1261.19 21
1261.27 19
1261.35 16
1261.43 13
1261.51 11
1261.60 8
1261.68 7
1261.76 7
1261.84 8
1261.92 10
1262.00 13
1262.09 15
1262.17 17
1262.25 18
1262.33 17
1262.41 15
1262.49 11
1262.57 8
1262.66 4
1262.74 1
1262.82 0
1262.90 0
1262.98 0
1263.06 1
1263.14 3
1263.23 6
1263.31 8
1263.39 11
1263.47 12
1263.55 14
1263.63 15
1263.72 15
1263.80 14
1263.88 14
1263.96 14
1264.04 14
1264.12 15
1264.20 16
1264.29 18
1264.37 19
1264.45 20
1264.53 20
1264.61 20
1264.69 19
1264.78 17
1264.86 16
1264.94 16
1265.02 17
1265.10 19
1265.18 21
1265.27 24
1265.35 27
1265.43 28
1265.51 27
1265.59 25
1265.67 22
1265.76 19
1265.84 15
1265.92 13
1266.00 11
1266.08 10
1266.16 10
1266.24 10
1266.33 10
1266.41 11
1266.49 12
1266.57 14
1266.65 16
1266.73 19
1266.82 21
1266.90 24
1266.98 25
1267.06 26
1267.14 26
1267.22 25
1267.31 23
1267.39 20
1267.47 17
1267.55 13
1267.63 9
1267.71 6
1267.80 4
1267.88 3
1267.96 4
1268.04 6
1268.12 9
1268.20 12
1268.29 16
1268.37 21
1268.45 25
1268.53 30
1268.61 35
1268.70 40
1268.78 44
1268.86 48
1268.94 51
1269.02 51
1269.10 51
1269.19 48
1269.27 44
1269.35 39
1269.43 34
1269.51 29
1269.59 24
1269.68 20
1269.76 17
1269.84 15
1269.92 15
1270.00 16
1270.08 17
1270.17 19
1270.25 21
1270.33 22
1270.41 22
1270.49 23
1270.58 22
1270.66 22
1270.74 22
1270.82 21
1270.90 19
1270.98 16
1271.07 11
1271.15 6
1271.23 0
1271.31 0
1271.39 0
1271.47 0
1271.56 0
1271.64 0
1271.72 4
1271.80 10
1271.88 15
1271.97 19
1272.05 21
1272.13 22
1272.21 22
1272.29 22
1272.37 21
1272.46 19
1272.54 18
1272.62 16
1272.70 15
1272.78 14
1272.87 14
1272.95 14
1273.03 16
1273.11 18
1273.19 21
1273.28 25
1273.36 29
1273.44 33
1273.52 36
1273.60 37
1273.68 38
1273.77 36
1273.85 34
1273.93 32
1274.01 29
1274.09 28
1274.18 28
1274.26 29
1274.34 30
1274.42 32
1274.50 33
1274.59 33
1274.67 33
1274.75 32
1274.83 30
1274.91 28
1274.99 26
1275.08 23
1275.16 21
1275.24 20
1275.32 18
1275.40 17
1275.49 16
1275.57 16
1275.65 16
1275.73 15
1275.81 15
1275.90 15
1275.98 15
1276.06 15
1276.14 14
1276.22 13
1276.31 11
1276.39 11
1276.47 10
1276.55 11
1276.63 12
1276.72 14
1276.80 15
1276.88 16
1276.96 17
1277.04 16
1277.13 14
1277.21 13
1277.29 12
1277.37 12
1277.45 13
1277.54 15
1277.62 18
1277.70 21
1277.78 23
1277.86 24
1277.95 24
1278.03 22
1278.11 19
1278.19 17
1278.27 15
1278.36 14
1278.44 14
1278.52 16
1278.60 18
1278.68 19
1278.77 20
1278.85 21
1278.93 20
1279.01 19
1279.09 18
1279.18 17
1279.26 16
1279.34 15
1279.42 14
1279.50 13
1279.59 11
1279.67 10
1279.75 9
1279.83 10
1279.91 11
1280.00 15
1280.08 19
1280.16 24
1280.24 30
1280.32 35
1280.41 40
1280.49 44
1280.57 46
1280.65 48
1280.74 48
1280.82 46
1280.90 43
1280.98 39
1281.06 34
1281.15 29
1281.23 25
1281.31 23
1281.39 22
1281.47 25
1281.56 29
1281.64 35
1281.72 42
1281.80 48
1281.88 53
1281.97 57
1282.05 58
1282.13 59
1282.21 58
1282.30 56
1282.38 54
1282.46 52
1282.54 50
1282.62 47
1282.71 44
1282.79 41
1282.87 38
1282.95 35
1283.04 33
1283.12 31
1283.20 30
1283.28 30
1283.36 29
1283.45 30
1283.53 31
1283.61 33
1283.69 35
1283.77 38
1283.86 42
1283.94 46
1284.02 50
1284.10 55
1284.19 59
1284.27 62
1284.35 64
1284.43 64
1284.51 62
1284.60 60
1284.68 56
1284.76 51
1284.84 47
1284.93 44
1285.01 41
1285.09 40
1285.17 39
1285.25 38
1285.34 38
1285.42 37
1285.50 35
1285.58 33
1285.67 32
1285.75 30
1285.83 30
1285.91 32
1286.00 34
1286.08 36
1286.16 39
1286.24 42
1286.32 44
1286.41 46
1286.49 47
1286.57 48
1286.65 49
1286.74 49
1286.82 49
1286.90 49
1286.98 48
1287.06 47
1287.15 47
1287.23 46
1287.31 45
1287.39 45
1287.48 44
1287.56 43
1287.64 43
1287.72 43
1287.81 43
1287.89 44
1287.97 45
1288.05 46
1288.13 47
1288.22 48
1288.30 47
1288.38 44
1288.46 41
1288.55 36
1288.63 31
1288.71 27
1288.79 23
1288.88 20
1288.96 18
1289.04 19
1289.12 20
1289.21 21
1289.29 22
1289.37 23
1289.45 22
1289.54 21
1289.62 18
1289.70 15
1289.78 11
1289.86 9
1289.95 9
1290.03 10
1290.11 12
1290.19 15
1290.28 19
1290.36 21
1290.44 22
1290.52 22
1290.61 20
1290.69 18
1290.77 16
1290.85 15
1290.94 16
1291.02 18
1291.10 21
1291.18 24
1291.27 27
1291.35 29
1291.43 31
1291.51 33
1291.60 35
1291.68 36
1291.76 38
1291.84 40
1291.93 41
1292.01 43
1292.09 44
1292.17 44
1292.26 44
1292.34 43
1292.42 42
1292.50 39
1292.58 35
1292.67 30
1292.75 26
1292.83 21
1292.91 17
1293.00 15
1293.08 14
1293.16 14
1293.24 16
1293.33 19
1293.41 21
1293.49 23
1293.57 24
1293.66 24
1293.74 24
1293.82 24
1293.90 24
1293.99 25
1294.07 27
1294.15 29
1294.24 32
1294.32 35
1294.40 37
1294.48 39
1294.57 40
1294.65 39
1294.73 39
1294.81 38
1294.90 39
1294.98 41
1295.06 46
1295.14 52
1295.23 59
1295.31 66
1295.39 71
1295.47 74
1295.56 76
1295.64 75
1295.72 73
1295.80 70
1295.89 67
1295.97 62
1296.05 58
1296.13 53
1296.22 47
1296.30 42
1296.38 38
1296.46 35
1296.55 33
1296.63 32
1296.71 32
1296.79 32
1296.88 34
1296.96 36
1297.04 38
1297.13 42
1297.21 46
1297.29 49
1297.37 52
1297.46 53
1297.54 53
1297.62 51
1297.70 48
1297.79 45
1297.87 42
1297.95 41
1298.03 41
1298.12 42
1298.20 44
1298.28 45
1298.36 46
1298.45 45
1298.53 44
1298.61 42
1298.70 40
1298.78 38
1298.86 39
1298.94 40
1299.03 41
1299.11 43
1299.19 44
1299.27 44
1299.36 42
1299.44 40
1299.52 38
1299.61 36
1299.69 35
1299.77 36
1299.85 38
1299.94 41
1300.02 46
1300.10 50
1300.18 55
1300.27 58
1300.35 59
1300.43 59
1300.51 56
1300.60 52
1300.68 47
1300.76 42
1300.85 38
1300.93 35
1301.01 33
1301.09 33
1301.18 34
1301.26 36
1301.34 38
1301.43 40
1301.51 41
1301.59 43
1301.67 44
1301.76 44
1301.84 44
1301.92 43
1302.00 41
1302.09 40
1302.17 38
1302.25 37
1302.34 36
1302.42 34
1302.50 32
1302.58 30
1302.67 27
1302.75 23
1302.83 18
1302.92 14
1303.00 9
1303.08 5
1303.16 1
1303.25 0
1303.33 0
1303.41 0
1303.49 0
1303.58 0
1303.66 0
1303.74 0
1303.83 0
1303.91 2
1303.99 5
1304.07 8
1304.16 11
1304.24 14
1304.32 16
1304.41 18
1304.49 20
1304.57 21
1304.65 23
1304.74 25
1304.82 25
1304.90 25
1304.99 24
1305.07 22
1305.15 18
1305.23 14
1305.32 11
1305.40 9
1305.48 9
1305.57 12
1305.65 16
1305.73 21
1305.82 25
1305.90 27
1305.98 27
1306.06 25
1306.15 21
1306.23 16
1306.31 11
1306.40 8
1306.48 6
1306.56 6
1306.64 7
1306.73 10
1306.81 12
1306.89 15
1306.98 16
1307.06 16
1307.14 16
1307.22 14
1307.31 12
1307.39 11
1307.47 10
1307.56 11
1307.64 13
1307.72 16
1307.81 21
1307.89 26
1307.97 30
1308.05 34
1308.14 37
1308.22 39
1308.30 41
1308.39 43
1308.47 44
1308.55 44
1308.64 43
1308.72 40
1308.80 36
1308.88 31
1308.97 25
1309.05 19
1309.13 14
1309.22 9
1309.30 4
1309.38 2
1309.47 0
1309.55 0
1309.63 1
1309.71 4
1309.80 8
1309.88 12
1309.96 15
1310.05 19
1310.13 21
1310.21 22
1310.30 23
1310.38 25
1310.46 27
1310.54 30
1310.63 33
1310.71 37
1310.79 41
1310.88 44
1310.96 46
1311.04 46
1311.13 46
1311.21 46
1311.29 45
1311.38 45
1311.46 46
1311.54 47
1311.62 48
1311.71 49
1311.79 50
1311.87 51
1311.96 51
1312.04 51
1312.12 50
1312.21 48
1312.29 46
1312.37 43
1312.46 40
1312.54 37
1312.62 34
1312.70 33
1312.79 32
1312.87 32
1312.95 32
1313.04 32
1313.12 31
1313.20 30
1313.29 27
1313.37 23
1313.45 19
1313.54 15
1313.62 11
1313.70 9
1313.79 8
1313.87 7
1313.95 6
1314.04 6
1314.12 6
1314.20 7
1314.28 9
1314.37 12
1314.45 16
1314.53 20
1314.62 25
1314.70 28
1314.78 31
1314.87 32
1314.95 33
1315.03 33
1315.12 32
1315.20 32
1315.28 33
1315.37 33
1315.45 35
1315.53 36
1315.62 38
1315.70 40
1315.78 41
1315.87 43
1315.95 44
1316.03 45
1316.11 45
1316.20 46
1316.28 48
1316.36 50
1316.45 52
1316.53 55
1316.61 58
1316.70 61
1316.78 63
1316.86 64
1316.95 63
1317.03 61
1317.11 58
1317.20 53
1317.28 49
1317.36 45
1317.45 42
1317.53 40
1317.61 39
1317.70 39
1317.78 39
1317.86 40
1317.95 40
1318.03 39
1318.11 37
1318.20 35
1318.28 31
1318.36 28
1318.45 25
1318.53 22
1318.61 21
1318.70 22
1318.78 25
1318.86 29
1318.95 34
1319.03 41
1319.11 48
1319.20 54
1319.28 60
1319.36 64
1319.45 67
1319.53 68
1319.61 68
1319.70 66
1319.78 63
1319.86 59
1319.95 55
1320.03 50
1320.11 46
1320.20 43
1320.28 41
1320.36 40
1320.45 38
1320.53 37
1320.61 35
1320.70 32
1320.78 29
1320.86 26
1320.95 23
1321.03 21
1321.11 21
1321.20 23
1321.28 26
1321.36 31
1321.45 36
1321.53 40
1321.61 43
1321.70 44
1321.78 43
1321.86 41
1321.95 37
1322.03 33
1322.11 29
1322.20 27
1322.28 26
1322.36 27
1322.45 30
1322.53 34
1322.61 39
1322.70 43
1322.78 47
1322.86 49
1322.95 50
1323.03 50
1323.12 49
1323.20 49
1323.28 50
1323.37 52
1323.45 55
1323.53 58
1323.62 61
1323.70 63
1323.78 65
1323.87 66
1323.95 66
1324.03 65
1324.12 63
1324.20 61
1324.28 59
1324.37 56
1324.45 53
1324.53 50
1324.62 46
1324.70 44
1324.78 42
1324.87 40
1324.95 39
1325.04 38
1325.12 37
1325.20 36
1325.29 34
1325.37 33
1325.45 31
1325.54 29
1325.62 27
1325.70 25
1325.79 22
1325.87 19
1325.95 16
1326.04 13
1326.12 10
1326.20 8
1326.29 6
1326.37 5
1326.46 5
1326.54 5
1326.62 6
1326.71 6
1326.79 6
1326.87 5
1326.96 3
1327.04 1
1327.12 0
1327.21 0
1327.29 0
1327.37 0
1327.46 0
1327.54 0
1327.63 0
1327.71 1
1327.79 3
1327.88 6
1327.96 8
1328.04 10
1328.13 11
1328.21 12
1328.29 11
1328.38 10
1328.46 8
1328.54 6
1328.63 4
1328.71 3
1328.80 2
1328.88 0
1328.96 0
1329.05 0
1329.13 0
1329.21 0
1329.30 0
1329.38 0
1329.46 0
1329.55 0
1329.63 2
1329.72 7
1329.80 12
1329.88 17
1329.97 22
1330.05 26
1330.13 28
1330.22 28
1330.30 28
1330.38 27
1330.47 25
1330.55 25
1330.64 26
1330.72 27
1330.80 30
1330.89 32
1330.97 34
1331.05 34
1331.14 34
1331.22 32
1331.31 29
1331.39 26
1331.47 22
1331.56 19
1331.64 17
1331.72 15
1331.81 15
1331.89 16
1331.98 17
1332.06 18
1332.14 19
1332.23 19
1332.31 18
1332.39 17
1332.48 15
1332.56 14
1332.65 14
1332.73 15
1332.81 16
1332.90 17
1332.98 18
1333.06 19
1333.15 21
1333.23 23
1333.32 25
1333.40 29
1333.48 32
1333.57 35
1333.65 37
1333.73 38
1333.82 36
1333.90 34
1333.99 32
1334.07 30
1334.15 30
1334.24 31
1334.32 34
1334.40 39
1334.49 43
1334.57 47
1334.66 50
1334.74 51
1334.82 51
1334.91 49
1334.99 47
1335.07 45
1335.16 45
1335.24 47
1335.33 52
1335.41 60
1335.49 69
1335.58 78
1335.66 85
1335.75 91
1335.83 93
1335.91 92
1336.00 89
1336.08 86
1336.16 82
1336.25 78
1336.33 76
1336.42 74
1336.50 73
1336.58 73
1336.67 73
1336.75 73
1336.84 73
1336.92 74
1337.00 74
1337.09 75
1337.17 74
1337.26 73
1337.34 71
1337.42 68
1337.51 65
1337.59 62
1337.67 60
1337.76 58
1337.84 56
1337.93 56
1338.01 56
1338.09 55
1338.18 55
1338.26 53
1338.35 50
1338.43 46
1338.51 42
1338.60 37
1338.68 34
1338.77 32
1338.85 32
1338.93 35
1339.02 40
1339.10 46
1339.19 53
1339.27 59
1339.35 65
1339.44 69
1339.52 71
1339.61 71
1339.69 68
1339.77 64
1339.86 59
1339.94 53
1340.02 48
1340.11 44
1340.19 41
1340.28 40
1340.36 41
1340.44 44
1340.53 47
1340.61 51
1340.70 55
1340.78 59
1340.86 63
1340.95 66
1341.03 70
1341.12 74
1341.20 76
1341.28 78
1341.37 79
1341.45 79
1341.54 77
1341.62 73
1341.71 68
1341.79 62
1341.87 55
1341.96 49
1342.04 44
1342.13 40
1342.21 36
1342.29 35
1342.38 34
1342.46 35
1342.55 37
1342.63 41
1342.71 47
1342.80 53
1342.88 60
1342.97 66
1343.05 72
1343.13 76
1343.22 78
1343.30 79
1343.39 81
1343.47 82
1343.55 84
1343.64 87
1343.72 90
1343.81 93
1343.89 95
1343.97 97
1344.06 97
1344.14 96
1344.23 95
1344.31 93
1344.40 92
1344.48 91
1344.56 91
1344.65 91
1344.73 91
1344.82 92
1344.90 93
1344.98 94
1345.07 96
1345.15 97
1345.24 97
1345.32 96
1345.40 93
1345.49 88
1345.57 82
1345.66 75
1345.74 67
1345.83 60
1345.91 54
1345.99 49
1346.08 46
1346.16 45
1346.25 45
1346.33 46
1346.41 47
1346.50 48
1346.58 48
1346.67 48
1346.75 48
1346.84 46
1346.92 43
1347.00 39
1347.09 33
1347.17 27
1347.26 21
1347.34 16
1347.43 12
1347.51 10
1347.59 9
1347.68 9
1347.76 10
1347.85 11
1347.93 11
1348.01 12
1348.10 12
1348.18 13
1348.27 14
1348.35 15
1348.44 17
1348.52 18
1348.60 18
1348.69 19
1348.77 19
1348.86 19
1348.94 20
1349.03 21
1349.11 21
1349.19 22
1349.28 22
1349.36 21
1349.45 20
1349.53 18
1349.62 16
1349.70 13
1349.78 11
1349.87 10
1349.95 9
1350.04 10
1350.12 12
1350.21 14
1350.29 17
1350.37 19
1350.46 21
1350.54 22
1350.63 22
1350.71 23
1350.80 23
1350.88 26
1350.96 28
1351.05 32
1351.13 36
1351.22 39
1351.30 40
1351.39 40
1351.47 37
1351.55 34
1351.64 31
1351.72 29
1351.81 28
1351.89 28
1351.98 30
1352.06 32
1352.15 33
1352.23 32
1352.31 30
1352.40 25
1352.48 20
1352.57 15
1352.65 10
1352.74 6
1352.82 3
1352.90 1
1352.99 0
1353.07 0
1353.16 0
1353.24 0
1353.33 1
1353.41 5
1353.50 11
1353.58 18
1353.66 26
1353.75 34
1353.83 41
1353.92 46
1354.00 49
1354.09 49
1354.17 47
1354.25 43
1354.34 39
1354.42 34
1354.51 30
1354.59 27
1354.68 27
1354.76 28
1354.85 31
1354.93 35
1355.01 39
1355.10 43
1355.18 47
1355.27 50
1355.35 52
1355.44 53
1355.52 53
1355.61 53
1355.69 52
1355.77 53
1355.86 53
1355.94 54
1356.03 57
1356.11 60
1356.20 64
1356.28 67
1356.37 71
1356.45 73
1356.54 74
1356.62 75
1356.70 74
1356.79 74
1356.87 73
1356.96 73
1357.04 73
1357.13 73
1357.21 74
1357.30 75
1357.38 76
1357.46 77
1357.55 79
1357.63 81
1357.72 84
1357.80 85
1357.89 85
1357.97 83
1358.06 79
1358.14 73
1358.23 66
1358.31 60
1358.39 55
1358.48 53
1358.56 54
1358.65 58
1358.73 63
1358.82 69
1358.90 74
1358.99 78
1359.07 80
1359.16 80
1359.24 78
1359.32 76
1359.41 73
1359.49 70
1359.58 68
1359.66 66
1359.75 64
1359.83 62
1359.92 60
1360.00 57
1360.09 56
1360.17 55
1360.26 55
1360.34 56
1360.42 58
1360.51 59
1360.59 60
1360.68 61
1360.76 61
1360.85 60
1360.93 60
1361.02 60
1361.10 60
1361.19 60
1361.27 60
1361.36 59
1361.44 59
1361.52 58
1361.61 58
1361.69 58
1361.78 57
1361.86 56
1361.95 54
1362.03 52
1362.12 50
1362.20 48
1362.29 47
1362.37 48
1362.46 50
1362.54 53
1362.63 56
1362.71 59
1362.79 61
1362.88 62
1362.96 62
1363.05 60
1363.13 56
1363.22 52
1363.30 46
1363.39 41
1363.47 35
1363.56 29
1363.64 25
1363.73 22
1363.81 20
1363.90 19
1363.98 20
1364.07 22
1364.15 25
1364.24 28
1364.32 30
1364.40 32
1364.49 33
1364.57 33
1364.66 33
1364.74 32
1364.83 31
1364.91 30
1365.00 29
1365.08 28
1365.17 27
1365.25 27
1365.34 27
1365.42 28
1365.51 30
1365.59 33
1365.68 36
1365.76 39
1365.85 42
1365.93 44
1366.02 47
1366.10 49
1366.18 50
1366.27 50
1366.35 51
1366.44 50
1366.52 49
1366.61 47
1366.69 45
1366.78 41
1366.86 37
1366.95 33
1367.03 29
1367.12 26
1367.20 23
1367.29 21
1367.37 20
1367.46 17
1367.54 14
1367.63 11
1367.71 6
1367.80 3
1367.88 0
1367.97 1
1368.05 4
1368.14 9
1368.22 17
1368.31 25
1368.39 31
1368.47 36
1368.56 38
1368.64 38
1368.73 36
1368.81 32
1368.90 27
1368.98 23
1369.07 18
1369.15 14
1369.24 10
1369.32 7
1369.41 4
1369.49 3
1369.58 2
1369.66 3
1369.75 4
1369.83 5
1369.92 6
1370.00 6
1370.09 5
1370.17 3
1370.26 1
1370.34 0
1370.43 0
1370.51 0
1370.60 0
1370.68 0
1370.77 0
1370.85 0
1370.94 0
1371.02 4
1371.11 8
1371.19 11
1371.28 15
1371.36 18
1371.45 21
1371.53 24
1371.62 27
1371.70 30
1371.79 31
1371.87 31
1371.96 29
1372.04 26
1372.13 21
1372.21 15
1372.30 10
1372.38 5
1372.47 1
1372.55 0
1372.64 0
1372.72 0
1372.81 0
1372.89 2
1372.98 4
1373.06 6
1373.15 8
1373.23 9
1373.32 11
1373.40 13
1373.49 16
1373.57 19
1373.66 24
1373.74 31
1373.83 39
1373.91 47
1374.00 54
1374.08 60
1374.17 64
1374.25 65
1374.34 64
1374.42 60
1374.51 55
1374.59 50
1374.68 45
1374.76 42
1374.85 39
1374.93 39
1375.02 39
1375.10 41
1375.19 44
1375.27 48
1375.36 53
1375.44 58
1375.53 63
1375.61 68
1375.70 72
1375.78 76
1375.87 78
1375.95 79
1376.04 80
1376.12 79
1376.21 77
1376.29 74
1376.38 69
1376.46 63
1376.55 55
1376.63 47
1376.72 39
1376.80 32
1376.89 26
1376.97 21
1377.06 19
1377.14 17
1377.23 17
1377.32 18
1377.40 20
1377.49 23
1377.57 26
1377.66 29
1377.74 33
1377.83 36
1377.91 38
1378.00 40
1378.08 40
1378.17 40
1378.25 39
1378.34 38
1378.42 39
1378.51 41
1378.59 46
1378.68 53
1378.76 62
1378.85 72
1378.93 82
1379.02 91
1379.10 99
1379.19 106
1379.27 111
1379.36 115
1379.44 118
1379.53 120
1379.61 119
1379.70 117
1379.79 112
1379.87 105
1379.96 97
1380.04 88
1380.13 79
1380.21 72
1380.30 67
1380.38 64
1380.47 65
1380.55 67
1380.64 72
1380.72 78
1380.81 83
1380.89 88
1380.98 90
1381.06 91
1381.15 89
1381.23 86
1381.32 80
1381.40 73
1381.49 65
1381.58 56
1381.66 46
1381.75 37
1381.83 28
1381.92 21
1382.00 16
1382.09 13
1382.17 12
1382.26 12
1382.34 13
1382.43 14
1382.51 14
1382.60 12
1382.68 10
1382.77 7
1382.85 6
1382.94 6
1383.03 7
1383.11 9
1383.20 13
1383.28 18
1383.37 22
1383.45 27
1383.54 31
1383.62 34
1383.71 36
1383.79 38
1383.88 38
1383.96 37
1384.05 35
1384.13 31
1384.22 27
1384.31 23
1384.39 19
1384.48 16
1384.56 15
1384.65 15
1384.73 17
1384.82 21
1384.90 26
1384.99 32
1385.07 37
1385.16 42
1385.24 47
1385.33 49
1385.42 50
1385.50 49
1385.59 47
1385.67 44
1385.76 40
1385.84 38
1385.93 37
1386.01 37
1386.10 40
1386.18 44
1386.27 48
1386.35 53
1386.44 56
1386.53 57
1386.61 57
1386.70 55
1386.78 51
1386.87 47
1386.95 43
1387.04 39
1387.12 36
1387.21 33
1387.29 31
1387.38 29
1387.47 28
1387.55 27
1387.64 26
1387.72 27
1387.81 29
1387.89 33
1387.98 37
1388.06 41
1388.15 45
1388.23 48
1388.32 50
1388.41 50
1388.49 50
1388.58 48
1388.66 44
1388.75 41
1388.83 36
1388.92 32
1389.00 28
1389.09 24
1389.17 22
1389.26 22
1389.35 23
1389.43 25
1389.52 28
1389.60 31
1389.69 34
1389.77 35
1389.86 34
1389.94 31
1390.03 26
1390.12 19
1390.20 12
1390.29 5
1390.37 0
1390.46 0
1390.54 0
1390.63 0
1390.71 0
1390.80 0
1390.89 0
1390.97 0
1391.06 1
1391.14 4
1391.23 7
1391.31 9
1391.40 11
1391.48 12
1391.57 12
1391.66 11
1391.74 10
1391.83 9
1391.91 8
1392.00 8
1392.08 10
1392.17 12
1392.25 15
1392.34 18
1392.43 20
1392.51 20
1392.60 19
1392.68 17
1392.77 15
1392.85 13
1392.94 13
1393.03 15
1393.11 18
1393.20 23
1393.28 29
1393.37 35
1393.45 41
1393.54 47
1393.62 52
1393.71 56
1393.80 60
1393.88 63
1393.97 66
1394.05 66
1394.14 66
1394.22 64
1394.31 60
1394.40 56
1394.48 52
1394.57 49
1394.65 48
1394.74 49
1394.82 51
1394.91 55
1395.00 60
1395.08 65
1395.17 68
1395.25 69
1395.34 69
1395.42 66
1395.51 62
1395.59 59
1395.68 56
1395.77 54
1395.85 54
1395.94 56
1396.02 59
1396.11 63
1396.19 67
1396.28 70
1396.37 72
1396.45 72
1396.54 71
1396.62 68
1396.71 63
1396.80 57
1396.88 52
1396.97 48
1397.05 45
1397.14 43
1397.22 42
1397.31 42
1397.40 43
1397.48 44
1397.57 45
1397.65 45
1397.74 46
1397.82 45
1397.91 44
1398.00 43
1398.08 40
1398.17 37
1398.25 33
1398.34 31
1398.42 29
1398.51 27
1398.60 26
1398.68 26
1398.77 26
1398.85 26
1398.94 27
1399.03 28
1399.11 29
1399.20 32
1399.28 34
1399.37 37
1399.45 39
1399.54 40
1399.63 39
1399.71 38
1399.80 36
1399.88 35
1399.97 35
1400.05 37
1400.14 42
1400.23 49
1400.31 56
1400.40 64
1400.48 70
1400.57 74
1400.66 76
1400.74 74
1400.83 71
1400.91 66
1401.00 59
1401.09 52
1401.17 44
1401.26 37
1401.34 31
1401.43 26
1401.51 23
1401.60 21
1401.69 21
1401.77 23
1401.86 25
1401.94 29
1402.03 33
1402.12 38
1402.20 44
1402.29 49
1402.37 55
1402.46 61
1402.55 66
1402.63 70
1402.72 73
1402.80 75
1402.89 77
1402.97 77
1403.06 77
1403.15 76
1403.23 76
1403.32 76
1403.40 77
1403.49 79
1403.58 82
1403.66 85
1403.75 88
1403.83 88
1403.92 86
1404.01 81
1404.09 73
1404.18 62
1404.26 51
1404.35 41
1404.44 32
1404.52 24
1404.61 19
1404.69 15
1404.78 12
1404.87 9
1404.95 6
1405.04 3
1405.12 0
1405.21 0
1405.30 0
1405.38 5
1405.47 13
1405.55 24
1405.64 36
1405.73 48
1405.81 59
1405.90 66
1405.98 71
1406.07 73
1406.16 73
1406.24 72
1406.33 71
1406.41 71
1406.50 70
1406.59 70
1406.67 70
1406.76 70
1406.84 70
1406.93 69
1407.02 69
1407.10 69
1407.19 67
1407.27 65
1407.36 61
1407.45 56
1407.53 50
1407.62 44
1407.70 38
1407.79 33
1407.88 30
1407.96 30
1408.05 33
1408.14 38
1408.22 45
1408.31 51
1408.39 57
1408.48 60
1408.57 61
1408.65 59
1408.74 55
1408.82 51
1408.91 46
1409.00 42
1409.08 39
1409.17 36
1409.25 35
1409.34 34
1409.43 35
1409.51 37
1409.60 39
1409.69 41
1409.77 42
1409.86 42
1409.94 41
1410.03 38
1410.12 34
1410.20 29
1410.29 25
1410.37 21
1410.46 18
1410.55 16
1410.63 15
1410.72 14
1410.81 14
1410.89 14
1410.98 15
1411.06 16
1411.15 17
1411.24 18
1411.32 18
1411.41 19
1411.49 19
1411.58 19
1411.67 20
1411.75 21
1411.84 23
1411.93 25
1412.01 27
1412.10 29
1412.18 29
1412.27 28
1412.36 26
1412.44 23
1412.53 20
1412.62 18
1412.70 17
1412.79 17
1412.87 16
1412.96 15
1413.05 13
1413.13 10
1413.22 5
1413.31 0
1413.39 0
1413.48 0
1413.56 0
1413.65 0
1413.74 1
1413.82 8
1413.91 17
1414.00 26
1414.08 33
1414.17 39
1414.25 44
1414.34 48
1414.43 52
1414.51 55
1414.60 58
1414.69 61
1414.77 64
1414.86 66
1414.94 67
1415.03 66
1415.12 65
1415.20 63
1415.29 61
1415.38 58
1415.46 56
1415.55 53
1415.63 50
1415.72 46
1415.81 42
1415.89 39
1415.98 35
1416.07 30
1416.15 26
1416.24 21
1416.33 17
1416.41 13
1416.50 10
1416.58 9
1416.67 10
1416.76 14
1416.84 19
1416.93 24
1417.02 28
1417.10 31
1417.19 31
1417.28 29
1417.36 25
1417.45 20
1417.53 14
1417.62 9
1417.71 4
1417.79 0
1417.88 0
1417.97 0
1418.05 0
1418.14 1
1418.23 3
1418.31 5
1418.40 7
1418.48 8
1418.57 7
1418.66 7
1418.74 6
1418.83 4
1418.92 2
1419.00 0
1419.09 0
1419.18 0
1419.26 0
1419.35 0
1419.44 0
1419.52 0
1419.61 3
1419.69 6
1419.78 7
1419.87 7
1419.95 6
1420.04 3
1420.13 0
1420.21 0
1420.30 0
1420.39 0
1420.47 0
1420.56 3
1420.65 9
1420.73 17
1420.82 24
1420.90 31
1420.99 37
1421.08 41
1421.16 44
1421.25 44
1421.34 43
1421.42 42
1421.51 40
1421.60 39
1421.68 38
1421.77 38
1421.86 38
1421.94 39
1422.03 40
1422.12 40
1422.20 39
1422.29 37
1422.38 34
1422.46 31
1422.55 27
1422.63 23
1422.72 21
1422.81 19
1422.89 18
1422.98 18
1423.07 19
1423.15 19
1423.24 18
1423.33 18
1423.41 17
1423.50 17
1423.59 17
1423.67 17
1423.76 18
1423.85 18
1423.93 19
1424.02 18
1424.11 15
1424.19 11
1424.28 7
1424.37 2
1424.45 0
1424.54 0
1424.63 0
1424.71 1
1424.80 7
1424.89 13
1424.97 20
1425.06 26
1425.15 31
1425.23 33
1425.32 34
1425.41 34
1425.49 32
1425.58 30
1425.66 27
1425.75 23
1425.84 19
1425.92 14
1426.01 9
1426.10 6
1426.18 5
1426.27 6
1426.36 10
1426.44 17
1426.53 24
1426.62 32
1426.70 37
1426.79 40
1426.88 40
1426.96 37
1427.05 33
1427.14 28
1427.22 24
1427.31 22
1427.40 21
1427.48 22
1427.57 24
1427.66 26
1427.74 29
1427.83 32
1427.92 34
1428.00 37
1428.09 41
1428.18 44
1428.26 48
1428.35 53
1428.44 57
1428.52 62
1428.61 66
1428.70 69
1428.78 72
1428.87 74
1428.96 74
1429.05 73
1429.13 70
1429.22 66
1429.31 60
1429.39 54
1429.48 49
1429.57 45
1429.65 42
1429.74 40
1429.83 40
1429.91 41
1430.00 41
1430.09 41
1430.17 40
1430.26 38
1430.35 36
1430.43 34
1430.52 34
1430.61 34
1430.69 36
1430.78 40
1430.87 44
1430.95 48
1431.04 53
1431.13 57
1431.21 61
1431.30 65
1431.39 69
1431.47 73
1431.56 77
1431.65 81
1431.73 85
1431.82 89
1431.91 92
1432.00 94
1432.08 97
1432.17 99
1432.26 101
1432.34 104
1432.43 105
1432.52 107
1432.60 108
1432.69 107
1432.78 107
1432.86 105
1432.95 104
1433.04 102
1433.12 101
1433.21 101
1433.30 101
1433.38 103
1433.47 107
1433.56 112
1433.64 117
1433.73 123
1433.82 128
1433.91 132
1433.99 134
1434.08 135
1434.17 134
1434.25 133
1434.34 131
1434.43 129
1434.51 128
1434.60 127
1434.69 127
1434.77 127
1434.86 128
1434.95 129
1435.04 131
1435.12 132
1435.21 132
1435.30 132
1435.38 130
1435.47 126
1435.56 121
1435.64 116
1435.73 113
1435.82 111
1435.90 111
1435.99 114
1436.08 117
1436.17 121
1436.25 124
1436.34 125
1436.43 124
1436.51 121
1436.60 117
1436.69 111
1436.77 105
1436.86 99
1436.95 94
1437.03 90
1437.12 88
1437.21 87
1437.30 88
1437.38 88
1437.47 89
1437.56 89
1437.64 88
1437.73 86
1437.82 82
1437.90 78
1437.99 75
1438.08 73
1438.17 73
1438.25 75
1438.34 78
1438.43 82
1438.51 85
1438.60 88
1438.69 89
1438.77 90
1438.86 89
1438.95 89
1439.04 87
1439.12 85
1439.21 82
1439.30 79
1439.38 74
1439.47 69
1439.56 64
1439.64 61
1439.73 58
1439.82 57
1439.91 57
1439.99 59
1440.08 61
1440.17 63
1440.25 65
1440.34 66
1440.43 66
1440.52 65
1440.60 63
1440.69 60
1440.78 57
1440.86 54
1440.95 51
1441.04 48
1441.12 45
1441.21 42
1441.30 40
1441.39 38
1441.47 37
1441.56 36
1441.65 36
1441.73 36
1441.82 35
1441.91 34
1442.00 32
1442.08 30
1442.17 28
1442.26 27
1442.34 27
1442.43 29
1442.52 30
1442.61 33
1442.69 35
1442.78 38
1442.87 42
1442.95 46
1443.04 51
1443.13 57
1443.22 63
1443.30 68
1443.39 71
1443.48 71
1443.56 67
1443.65 60
1443.74 52
1443.83 44
1443.91 37
1444.00 32
1444.09 29
1444.17 29
1444.26 32
1444.35 35
1444.44 40
1444.52 44
1444.61 47
1444.70 49
1444.78 48
1444.87 46
1444.96 41
1445.05 35
1445.13 29
1445.22 24
1445.31 19
1445.40 16
1445.48 13
1445.57 11
1445.66 10
1445.74 9
1445.83 9
1445.92 11
1446.01 15
1446.09 21
1446.18 28
1446.27 37
1446.35 46
1446.44 54
1446.53 60
1446.62 63
1446.70 63
1446.79 60
1446.88 54
1446.97 47
1447.05 39
1447.14 31
1447.23 23
1447.31 16
1447.40 9
1447.49 4
1447.58 0
1447.66 0
1447.75 0
1447.84 0
1447.93 0
1448.01 0
1448.10 0
1448.19 0
1448.27 0
1448.36 4
1448.45 8
1448.54 11
1448.62 15
1448.71 18
1448.80 22
1448.89 25
1448.97 28
1449.06 31
1449.15 34
1449.24 36
1449.32 38
1449.41 38
1449.50 36
1449.58 35
1449.67 33
1449.76 31
1449.85 30
1449.93 30
1450.02 32
1450.11 35
1450.20 39
1450.28 45
1450.37 50
1450.46 54
1450.55 57
1450.63 59
1450.72 59
1450.81 58
1450.90 56
1450.98 54
1451.07 51
1451.16 49
1451.24 46
1451.33 44
1451.42 42
1451.51 39
1451.59 38
1451.68 37
1451.77 38
1451.86 39
1451.94 41
1452.03 44
1452.12 46
1452.21 47
1452.29 46
1452.38 45
1452.47 43
1452.56 42
1452.64 42
1452.73 44
1452.82 48
1452.91 53
1452.99 59
1453.08 65
1453.17 70
1453.26 74
1453.34 76
1453.43 76
1453.52 76
1453.61 74
1453.69 72
1453.78 69
1453.87 65
1453.96 62
1454.04 59
1454.13 55
1454.22 53
1454.31 52
1454.39 51
1454.48 52
1454.57 53
1454.65 54
1454.74 56
1454.83 56
1454.92 57
1455.00 56
1455.09 55
1455.18 53
1455.27 51
1455.36 49
1455.44 47
1455.53 45
1455.62 43
1455.71 41
1455.79 40
1455.88 38
1455.97 36
1456.06 35
1456.14 33
1456.23 33
1456.32 33
1456.41 34
1456.49 37
1456.58 39
1456.67 42
1456.76 45
1456.84 47
1456.93 49
1457.02 50
1457.11 50
1457.19 51
1457.28 50
1457.37 49
1457.46 47
1457.54 44
1457.63 40
1457.72 35
1457.81 31
1457.89 28
1457.98 27
1458.07 28
1458.16 32
1458.24 38
1458.33 44
1458.42 50
1458.51 55
1458.59 59
1458.68 62
1458.77 65
1458.86 68
1458.95 71
1459.03 74
1459.12 76
1459.21 77
1459.30 77
1459.38 75
1459.47 71
1459.56 67
1459.65 61
1459.73 56
1459.82 52
1459.91 50
1460.00 48
1460.08 48
1460.17 49
1460.26 51
1460.35 55
1460.44 59
1460.52 65
1460.61 71
1460.70 78
1460.79 83
1460.87 87
1460.96 89
1461.05 89
1461.14 88
1461.22 86
1461.31 83
1461.40 81
1461.49 78
1461.58 76
1461.66 72
1461.75 67
1461.84 61
1461.93 54
1462.01 47
1462.10 40
1462.19 34
1462.28 30
1462.36 26
1462.45 24
1462.54 22
1462.63 21
1462.72 21
1462.80 21
1462.89 23
1462.98 26
1463.07 31
1463.15 37
1463.24 44
1463.33 49
1463.42 53
1463.51 56
1463.59 57
1463.68 56
1463.77 55
1463.86 54
1463.94 52
1464.03 52
1464.12 52
1464.21 53
1464.30 54
1464.38 56
1464.47 58
1464.56 59
1464.65 60
1464.73 60
1464.82 58
1464.91 55
1465.00 50
1465.09 45
1465.17 39
1465.26 33
1465.35 28
1465.44 24
1465.52 22
1465.61 20
1465.70 20
1465.79 20
1465.88 21
1465.96 23
1466.05 26
1466.14 29
1466.23 34
1466.32 38
1466.40 43
1466.49 48
1466.58 52
1466.67 55
1466.75 57
1466.84 59
1466.93 58
1467.02 57
1467.11 54
1467.19 51
1467.28 47
1467.37 41
1467.46 36
1467.55 30
1467.63 24
1467.72 18
1467.81 12
1467.90 8
1467.98 5
1468.07 4
1468.16 4
1468.25 7
1468.34 12
1468.42 18
1468.51 25
1468.60 32
1468.69 38
1468.78 43
1468.86 48
1468.95 51
1469.04 54
1469.13 56
1469.22 58
1469.30 59
1469.39 59
1469.48 59
1469.57 56
1469.66 52
1469.74 47
1469.83 40
1469.92 32
1470.01 25
1470.09 19
1470.18 16
1470.27 15
1470.36 16
1470.45 19
1470.53 24
1470.62 28
1470.71 33
1470.80 36
1470.89 38
1470.97 40
1471.06 41
1471.15 41
1471.24 42
1471.33 43
1471.41 45
1471.50 47
1471.59 49
1471.68 50
1471.77 50
1471.85 49
1471.94 46
1472.03 41
1472.12 34
1472.21 26
1472.29 18
1472.38 10
1472.47 3
1472.56 0
1472.65 0
1472.73 0
1472.82 0
1472.91 0
1473.00 2
1473.09 5
1473.18 6
1473.26 6
1473.35 5
1473.44 3
1473.53 1
1473.62 0
1473.70 0
1473.79 0
1473.88 0
1473.97 0
1474.06 0
1474.14 0
1474.23 0
1474.32 0
1474.41 0
1474.50 0
1474.58 0
1474.67 3
1474.76 8
1474.85 14
1474.94 20
1475.02 26
1475.11 31
1475.20 34
1475.29 35
1475.38 35
1475.47 35
1475.55 35
1475.64 34
1475.73 35
1475.82 35
1475.91 36
1475.99 37
1476.08 37
1476.17 37
1476.26 37
1476.35 36
1476.43 34
1476.52 31
1476.61 27
1476.70 22
1476.79 16
1476.88 11
1476.96 7
1477.05 4
1477.14 4
1477.23 7
1477.32 12
1477.40 19
1477.49 26
1477.58 31
1477.67 35
1477.76 34
1477.85 31
1477.93 25
1478.02 18
1478.11 12
1478.20 7
1478.29 5
1478.37 5
1478.46 6
1478.55 9
1478.64 12
1478.73 14
1478.82 17
1478.90 19
1478.99 21
1479.08 24
1479.17 27
1479.26 31
1479.35 35
1479.43 39
1479.52 43
1479.61 46
1479.70 47
1479.79 47
1479.87 46
1479.96 44
1480.05 42
1480.14 40
1480.23 39
1480.32 38
1480.40 39
1480.49 40
1480.58 41
1480.67 43
1480.76 44
1480.85 44
1480.93 45
1481.02 46
1481.11 48
1481.20 49
1481.29 51
1481.38 52
1481.46 53
1481.55 53
1481.64 52
1481.73 51
1481.82 50
1481.90 50
1481.99 50
1482.08 50
1482.17 51
1482.26 51
1482.35 51
1482.43 51
1482.52 50
1482.61 49
1482.70 48
1482.79 47
1482.88 45
1482.96 43
1483.05 40
1483.14 37
1483.23 33
1483.32 30
1483.41 28
1483.50 26
1483.58 26
1483.67 28
1483.76 30
1483.85 32
1483.94 35
1484.03 36
1484.11 37
1484.20 36
1484.29 34
1484.38 30
1484.47 25
1484.56 20
1484.64 15
1484.73 11
1484.82 7
1484.91 4
1485.00 2
1485.09 2
1485.17 2
1485.26 4
1485.35 8
1485.44 12
1485.53 18
1485.62 23
1485.70 29
1485.79 33
1485.88 36
1485.97 37
1486.06 36
1486.15 34
1486.24 30
1486.32 26
1486.41 21
1486.50 17
1486.59 14
1486.68 12
1486.77 11
1486.85 11
1486.94 11
1487.03 12
1487.12 14
1487.21 16
1487.30 18
1487.39 20
1487.47 21
1487.56 22
1487.65 22
1487.74 21
1487.83 21
1487.92 22
1488.00 25
1488.09 28
1488.18 32
1488.27 34
1488.36 35
1488.45 34
1488.54 31
1488.62 27
1488.71 23
1488.80 18
1488.89 15
1488.98 12
1489.07 10
1489.16 8
1489.24 6
1489.33 5
1489.42 4
1489.51 5
1489.60 6
1489.69 9
1489.78 13
1489.86 18
1489.95 22
1490.04 27
1490.13 31
1490.22 33
1490.31 35
1490.39 35
1490.48 33
1490.57 31
1490.66 29
1490.75 28
1490.84 27
1490.93 28
1491.01 29
1491.10 32
1491.19 34
1491.28 35
1491.37 36
1491.46 36
1491.55 36
1491.64 35
1491.72 34
1491.81 33
1491.90 31
1491.99 29
1492.08 26
1492.17 22
1492.26 19
1492.34 16
1492.43 15
1492.52 16
1492.61 19
1492.70 24
1492.79 31
1492.88 38
1492.96 44
1493.05 50
1493.14 54
1493.23 56
1493.32 57
1493.41 59
1493.50 61
1493.58 64
1493.67 71
1493.76 79
1493.85 88
1493.94 98
1494.03 107
1494.12 112
1494.21 115
1494.29 114
1494.38 109
1494.47 102
1494.56 93
1494.65 84
1494.74 75
1494.83 67
1494.92 60
1495.00 53
1495.09 49
1495.18 46
1495.27 45
1495.36 46
1495.45 48
1495.54 52
1495.62 55
1495.71 58
1495.80 59
1495.89 58
1495.98 56
1496.07 52
1496.16 49
1496.25 45
1496.33 42
1496.42 39
1496.51 37
1496.60 36
1496.69 35
1496.78 35
1496.87 37
1496.96 40
1497.04 45
1497.13 51
1497.22 59
1497.31 68
1497.40 76
1497.49 82
1497.58 86
1497.67 85
1497.75 81
1497.84 73
1497.93 64
1498.02 53
1498.11 42
1498.20 32
1498.29 23
1498.38 17
1498.47 13
1498.55 9
1498.64 7
1498.73 4
1498.82 1
1498.91 0
1499.00 0
1499.09 0
1499.18 0
1499.26 0
1499.35 0
1499.44 0
1499.53 4
1499.62 6
1499.71 8
1499.80 7
1499.89 5
1499.98 2
1500.06 0
1500.15 0
1500.24 0
1500.33 0
1500.42 2
1500.51 5
1500.60 9
1500.69 11
1500.77 13
1500.86 13
1500.95 12
1501.04 10
1501.13 9
1501.22 8
1501.31 8
1501.40 8
1501.49 9
1501.57 11
1501.66 13
1501.75 16
1501.84 19
1501.93 22
1502.02 26
1502.11 30
1502.20 33
1502.29 37
1502.38 41
1502.46 45
1502.55 49
1502.64 53
1502.73 56
1502.82 59
1502.91 61
1503.00 61
1503.09 61
1503.18 60
1503.26 59
1503.35 58
1503.44 56
1503.53 55
1503.62 53
1503.71 52
1503.80 51
1503.89 51
1503.98 53
1504.06 55
1504.15 59
1504.24 62
1504.33 65
1504.42 67
1504.51 67
1504.60 67
1504.69 66
1504.78 65
1504.87 63
1504.95 63
1505.04 63
1505.13 64
1505.22 67
1505.31 71
1505.40 77
1505.49 86
1505.58 96
1505.67 106
1505.76 115
1505.84 120
1505.93 123
1506.02 121
1506.11 117
1506.20 111
1506.29 105
1506.38 100
1506.47 98
1506.56 98
1506.65 100
1506.74 103
1506.82 105
1506.91 104
1507.00 101
1507.09 95
1507.18 86
1507.27 77
1507.36 68
1507.45 61
1507.54 56
1507.63 54
1507.71 55
1507.80 57
1507.89 61
1507.98 65
1508.07 69
1508.16 72
1508.25 73
1508.34 74
1508.43 72
1508.52 69
1508.61 65
1508.69 61
1508.78 56
1508.87 52
1508.96 48
1509.05 45
1509.14 42
1509.23 40
1509.32 38
1509.41 36
1509.50 35
1509.59 33
1509.68 31
1509.76 30
1509.85 28
1509.94 25
1510.03 22
1510.12 18
1510.21 12
1510.30 6
1510.39 0
1510.48 0
1510.57 0
1510.66 0
1510.74 0
1510.83 0
1510.92 0
1511.01 0
1511.10 0
1511.19 3
1511.28 7
1511.37 11
1511.46 16
1511.55 20
1511.64 24
1511.73 28
1511.82 33
1511.90 38
1511.99 43
1512.08 49
1512.17 55
1512.26 62
1512.35 67
1512.44 72
1512.53 75
1512.62 77
1512.71 78
1512.80 78
1512.89 78
1512.97 76
1513.06 74
1513.15 73
1513.24 71
1513.33 68
1513.42 66
1513.51 63
1513.60 61
1513.69 60
1513.78 59
1513.87 59
1513.96 59
1514.05 59
1514.14 57
1514.22 54
1514.31 49
1514.40 43
1514.49 36
1514.58 31
1514.67 26
1514.76 23
1514.85 22
1514.94 22
1515.03 23
1515.12 24
1515.21 26
1515.30 28
1515.39 29
1515.47 29
1515.56 29
1515.65 27
1515.74 24
1515.83 21
1515.92 16
1516.01 12
1516.10 8
1516.19 6
1516.28 4
1516.37 5
1516.46 8
1516.55 14
1516.64 22
1516.73 33
1516.81 45
1516.90 57
1516.99 67
1517.08 76
1517.17 80
1517.26 81
1517.35 79
1517.44 75
1517.53 71
1517.62 67
1517.71 66
1517.80 67
1517.89 69
1517.98 73
1518.07 76
1518.15 77
1518.24 77
1518.33 76
1518.42 73
1518.51 71
1518.60 69
1518.69 67
1518.78 65
1518.87 64
1518.96 62
1519.05 60
1519.14 57
1519.23 55
1519.32 53
1519.41 51
1519.50 50
1519.59 50
1519.67 50
1519.76 50
1519.85 50
1519.94 50
1520.03 50
1520.12 50
1520.21 51
1520.30 53
1520.39 57
1520.48 62
1520.57 67
1520.66 72
1520.75 77
1520.84 80
1520.93 83
1521.02 84
1521.11 84
1521.20 83
1521.28 81
1521.37 79
1521.46 75
1521.55 71
1521.64 67
1521.73 63
1521.82 59
1521.91 55
1522.00 52
1522.09 49
1522.18 45
1522.27 41
1522.36 36
1522.45 30
1522.54 23
1522.63 17
1522.72 12
1522.81 10
1522.90 10
1522.99 13
1523.07 18
1523.16 23
1523.25 29
1523.34 33
1523.43 35
1523.52 35
1523.61 33
1523.70 32
1523.79 32
1523.88 34
1523.97 37
1524.06 40
1524.15 44
1524.24 47
1524.33 49
1524.42 49
1524.51 48
1524.60 46
1524.69 45
1524.78 44
1524.87 44
1524.96 44
1525.05 44
1525.13 43
1525.22 41
1525.31 37
1525.40 31
1525.49 24
1525.58 16
1525.67 8
1525.76 1
1525.85 0
1525.94 0
1526.03 0
1526.12 0
1526.21 0
1526.30 2
1526.39 6
1526.48 10
1526.57 15
1526.66 20
1526.75 24
1526.84 28
1526.93 32
1527.02 36
1527.11 40
1527.20 43
1527.29 47
1527.38 50
1527.47 52
1527.55 55
1527.64 56
1527.73 58
1527.82 59
1527.91 60
1528.00 61
1528.09 62
1528.18 63
1528.27 62
1528.36 60
1528.45 57
1528.54 53
1528.63 49
1528.72 45
1528.81 43
1528.90 42
1528.99 43
1529.08 45
1529.17 47
1529.26 50
1529.35 53
1529.44 55
1529.53 56
1529.62 56
1529.71 54
1529.80 50
1529.89 45
1529.98 39
1530.07 31
1530.16 23
1530.25 15
1530.34 8
1530.43 3
1530.51 0
1530.60 0
1530.69 0
1530.78 0
1530.87 1
1530.96 3
1531.05 4
1531.14 5
1531.23 5
1531.32 4
1531.41 3
1531.50 1
1531.59 0
1531.68 0
1531.77 0
1531.86 0
1531.95 0
1532.04 0
1532.13 0
1532.22 4
1532.31 10
1532.40 17
1532.49 24
1532.58 31
1532.67 38
1532.76 45
1532.85 51
1532.94 57
1533.03 63
1533.12 67
1533.21 71
1533.30 74
1533.39 75
1533.48 75
1533.57 74
1533.66 72
1533.75 69
1533.84 65
1533.93 62
1534.02 58
1534.11 55
1534.20 52
1534.29 49
1534.38 48
1534.47 47
1534.56 48
1534.65 49
1534.74 49
1534.83 49
1534.92 47
1535.01 45
1535.10 41
1535.19 37
1535.28 35
1535.37 34
1535.46 36
1535.54 40
1535.63 46
1535.72 53
1535.81 60
1535.90 66
1535.99 70
1536.08 71
1536.17 69
1536.26 65
1536.35 59
1536.44 53
1536.53 49
1536.62 46
1536.71 45
1536.80 45
1536.89 48
1536.98 51
1537.07 55
1537.16 59
1537.25 62
1537.34 64
1537.43 66
1537.52 68
1537.61 70
1537.70 72
1537.79 74
1537.88 76
1537.97 78
1538.06 79
1538.15 77
1538.24 75
1538.33 71
1538.42 68
1538.51 65
1538.60 64
1538.69 66
1538.78 70
1538.87 76
1538.96 82
1539.05 86
1539.14 89
1539.23 89
1539.32 86
1539.41 81
1539.50 75
1539.59 69
1539.68 63
1539.77 58
1539.86 53
1539.95 49
1540.04 44
1540.13 39
1540.22 34
1540.31 27
1540.40 22
1540.49 17
1540.58 15
1540.67 14
1540.76 16
1540.85 20
1540.94 24
1541.03 27
1541.12 29
1541.21 29
1541.30 28
1541.39 28
1541.48 28
1541.57 30
1541.66 33
1541.75 37
1541.84 41
1541.93 43
1542.02 42
1542.11 39
1542.20 34
1542.29 28
1542.38 21
1542.47 14
1542.56 9
1542.65 5
1542.74 1
1542.83 0
1542.93 0
1543.02 0
1543.11 0
1543.20 0
1543.29 0
1543.38 0
1543.47 0
1543.56 0
1543.65 2
1543.74 3
1543.83 5
1543.92 8
1544.01 11
1544.10 15
1544.19 18
1544.28 20
1544.37 21
1544.46 20
1544.55 18
1544.64 17
1544.73 15
1544.82 14
1544.91 14
1545.00 14
1545.09 14
1545.18 13
1545.27 12
1545.36 11
1545.45 11
1545.54 12
1545.63 14
1545.72 18
1545.81 23
1545.90 30
1545.99 36
1546.08 43
1546.17 49
1546.26 55
1546.35 59
1546.44 63
1546.53 65
1546.62 66
1546.71 67
1546.80 65
1546.89 62
1546.98 58
1547.07 52
1547.16 45
1547.25 38
1547.34 32
1547.43 27
1547.52 25
1547.61 24
1547.70 26
1547.79 29
1547.89 33
1547.98 36
1548.07 39
1548.16 40
1548.25 40
1548.34 39
1548.43 37
1548.52 35
1548.61 34
1548.70 34
1548.79 33
1548.88 32
1548.97 30
1549.06 27
1549.15 21
1549.24 14
1549.33 7
1549.42 1
1549.51 0
1549.60 0
1549.69 0
1549.78 0
1549.87 2
1549.96 6
1550.05 11
1550.14 15
1550.23 20
1550.32 24
1550.41 30
1550.50 35
1550.59 40
1550.68 44
1550.77 47
1550.87 49
1550.96 50
1551.05 51
1551.14 51
1551.23 52
1551.32 54
1551.41 57
1551.50 60
1551.59 61
1551.68 61
1551.77 57
1551.86 50
1551.95 40
1552.04 29
1552.13 17
1552.22 7
1552.31 0
1552.40 0
1552.49 0
1552.58 0
1552.67 0
1552.76 0
1552.85 1
1552.94 3
1553.03 4
1553.12 4
1553.21 3
1553.31 2
1553.40 2
1553.49 3
1553.58 6
1553.67 11
1553.76 17
1553.85 25
1553.94 33
1554.03 41
1554.12 48
1554.21 54
1554.30 57
1554.39 59
1554.48 59
1554.57 57
1554.66 54
1554.75 52
1554.84 49
1554.93 48
1555.02 48
1555.11 50
1555.20 53
1555.29 57
1555.39 61
1555.48 65
1555.57 69
1555.66 72
1555.75 75
1555.84 77
1555.93 77
1556.02 77
1556.11 74
1556.20 71
1556.29 65
1556.38 58
1556.47 50
1556.56 41
1556.65 33
1556.74 24
1556.83 18
1556.92 13
1557.01 12
1557.10 13
1557.20 17
1557.29 23
1557.38 29
1557.47 35
1557.56 41
1557.65 45
1557.74 49
1557.83 53
1557.92 57
1558.01 62
1558.10 67
1558.19 71
1558.28 74
1558.37 76
1558.46 75
1558.55 73
1558.64 70
1558.73 67
1558.83 65
1558.92 64
1559.01 64
1559.10 65
1559.19 65
1559.28 65
1559.37 65
1559.46 64
1559.55 62
1559.64 58
1559.73 53
1559.82 47
1559.91 40
1560.00 32
1560.09 26
1560.18 20
1560.27 17
1560.37 17
1560.46 19
1560.55 22
1560.64 26
1560.73 29
1560.82 31
1560.91 31
1561.00 29
1561.09 26
1561.18 22
1561.27 18
1561.36 13
1561.45 7
1561.54 1
1561.63 0
1561.72 0
1561.82 0
1561.91 0
1562.00 0
1562.09 0
1562.18 0
1562.27 2
1562.36 5
1562.45 7
1562.54 9
1562.63 10
1562.72 12
1562.81 14
1562.90 17
1562.99 20
1563.09 23
1563.18 26
1563.27 29
1563.36 32
1563.45 35
1563.54 37
1563.63 39
1563.72 41
1563.81 44
1563.90 46
1563.99 50
1564.08 54
1564.17 58
1564.26 62
1564.36 65
1564.45 67
1564.54 68
1564.63 68
1564.72 65
1564.81 62
1564.90 59
1564.99 55
1565.08 52
1565.17 49
1565.26 49
1565.35 50
1565.44 52
1565.53 55
1565.63 58
1565.72 60
1565.81 61
1565.90 61
1565.99 60
1566.08 60
1566.17 59
1566.26 60
1566.35 61
1566.44 64
1566.53 66
1566.62 68
1566.72 70
1566.81 72
1566.90 75
1566.99 77
1567.08 80
1567.17 84
1567.26 87
1567.35 89
1567.44 90
1567.53 90
1567.62 89
1567.71 88
1567.80 86
1567.90 83
1567.99 80
1568.08 75
1568.17 71
1568.26 65
1568.35 59
1568.44 53
1568.53 48
1568.62 44
1568.71 40
1568.80 38
1568.90 37
1568.99 37
1569.08 39
1569.17 41
1569.26 44
1569.35 47
1569.44 49
1569.53 50
1569.62 51
1569.71 50
1569.80 49
1569.89 48
1569.99 48
1570.08 48
1570.17 47
1570.26 47
1570.35 46
1570.44 44
1570.53 43
1570.62 41
1570.71 40
1570.80 39
1570.89 38
1570.99 38
1571.08 38
1571.17 40
1571.26 43
1571.35 47
1571.44 53
1571.53 59
1571.62 64
1571.71 67
1571.80 65
1571.90 60
1571.99 51
1572.08 40
1572.17 29
1572.26 19
1572.35 13
1572.44 11
1572.53 12
1572.62 16
1572.71 22
1572.80 28
1572.90 33
1572.99 38
1573.08 41
1573.17 44
1573.26 47
1573.35 48
1573.44 48
1573.53 46
1573.62 42
1573.71 36
1573.81 28
1573.90 20
1573.99 13
1574.08 6
1574.17 1
1574.26 0
1574.35 0
1574.44 0
1574.53 0
1574.62 0
1574.72 0
1574.81 0
1574.90 4
1574.99 11
1575.08 20
1575.17 30
1575.26 40
1575.35 50
1575.44 58
1575.54 64
1575.63 67
1575.72 69
1575.81 69
1575.90 70
1575.99 70
1576.08 72
1576.17 74
1576.26 76
1576.35 77
1576.45 79
1576.54 80
1576.63 80
1576.72 79
1576.81 78
1576.90 76
1576.99 74
1577.08 72
1577.17 71
1577.27 71
1577.36 72
1577.45 76
1577.54 80
1577.63 86
1577.72 92
1577.81 98
1577.90 103
1577.99 107
1578.09 111
1578.18 115
1578.27 120
1578.36 125
1578.45 130
1578.54 136
1578.63 142
1578.72 147
1578.82 150
1578.91 151
1579.00 150
1579.09 148
1579.18 146
1579.27 143
1579.36 142
1579.45 143
1579.54 144
1579.64 146
1579.73 148
1579.82 149
1579.91 150
1580.00 151
1580.09 152
1580.18 155
1580.27 160
1580.37 165
1580.46 171
1580.55 177
1580.64 181
1580.73 183
1580.82 184
1580.91 183
1581.00 181
1581.09 179
1581.19 176
1581.28 171
1581.37 164
1581.46 157
1581.55 147
1581.64 138
1581.73 130
1581.82 122
1581.92 117
1582.01 114
1582.10 112
1582.19 111
1582.28 110
1582.37 109
1582.46 107
1582.55 105
1582.65 103
1582.74 101
1582.83 99
1582.92 97
1583.01 94
1583.10 90
1583.19 85
1583.28 79
1583.38 74
1583.47 69
1583.56 65
1583.65 63
1583.74 63
1583.83 66
1583.92 70
1584.02 76
1584.11 83
1584.20 90
1584.29 96
1584.38 99
1584.47 100
1584.56 98
1584.65 95
1584.75 92
1584.84 91
1584.93 92
1585.02 97
1585.11 104
1585.20 113
1585.29 122
1585.38 129
1585.48 134
1585.57 137
1585.66 136
1585.75 135
1585.84 132
1585.93 129
1586.02 127
1586.12 126
1586.21 125
1586.30 124
1586.39 123
1586.48 122
1586.57 121
1586.66 120
1586.76 120
1586.85 121
1586.94 122
1587.03 124
1587.12 126
1587.21 127
1587.30 129
1587.40 129
1587.49 129
1587.58 128
1587.67 127
1587.76 125
1587.85 122
1587.94 119
1588.03 115
1588.13 109
1588.22 103
1588.31 97
1588.40 92
1588.49 88
1588.58 86
1588.67 86
1588.77 87
1588.86 88
1588.95 87
1589.04 83
1589.13 78
1589.22 71
1589.32 64
1589.41 58
1589.50 55
1589.59 54
1589.68 54
1589.77 55
1589.86 56
1589.96 54
1590.05 52
1590.14 47
1590.23 43
1590.32 40
1590.41 38
1590.50 39
1590.60 41
1590.69 44
1590.78 49
1590.87 54
1590.96 59
1591.05 64
1591.14 69
1591.24 74
1591.33 78
1591.42 82
1591.51 85
1591.60 88
1591.69 89
1591.79 90
1591.88 90
1591.97 89
1592.06 87
1592.15 84
1592.24 81
1592.33 77
1592.43 73
1592.52 68
1592.61 63
1592.70 59
1592.79 56
1592.88 54
1592.98 54
1593.07 56
1593.16 60
1593.25 65
1593.34 70
1593.43 74
1593.52 77
1593.62 77
1593.71 75
1593.80 73
1593.89 70
1593.98 69
1594.07 68
1594.17 69
1594.26 71
1594.35 73
1594.44 75
1594.53 75
1594.62 74
1594.72 72
1594.81 68
1594.90 63
1594.99 58
1595.08 53
1595.17 48
1595.27 43
1595.36 40
1595.45 39
1595.54 38
1595.63 39
1595.72 41
1595.81 44
1595.91 47
1596.00 51
1596.09 54
1596.18 58
1596.27 60
1596.36 63
1596.46 66
1596.55 68
1596.64 71
1596.73 74
1596.82 76
1596.91 78
1597.01 78
1597.10 77
1597.19 73
1597.28 68
1597.37 62
1597.46 54
1597.56 44
1597.65 34
1597.74 23
1597.83 12
1597.92 2
1598.02 0
1598.11 0
1598.20 0
1598.29 0
1598.38 0
1598.47 0
1598.57 0
1598.66 3
1598.75 7
1598.84 11
1598.93 13
1599.02 15
1599.12 18
1599.21 22
1599.30 27
1599.39 32
1599.48 37
1599.57 42
1599.67 47
1599.76 51
1599.85 54
1599.94 57
1600.03 61
1600.12 64
1600.22 67
1600.31 70
1600.40 71
1600.49 73
1600.58 73
1600.68 74
1600.77 75
1600.86 77
1600.95 78
1601.04 80
1601.13 82
1601.23 83
1601.32 83
1601.41 81
1601.50 79
1601.59 75
1601.69 70
1601.78 65
1601.87 61
1601.96 58
1602.05 56
1602.14 56
1602.24 59
1602.33 64
1602.42 72
1602.51 82
1602.60 93
1602.70 105
1602.79 115
1602.88 123
1602.97 129
1603.06 132
1603.15 132
1603.25 129
1603.34 126
1603.43 123
1603.52 120
1603.61 117
1603.71 114
1603.80 110
1603.89 107
1603.98 103
1604.07 99
1604.17 96
1604.26 94
1604.35 93
1604.44 94
1604.53 96
1604.62 98
1604.72 100
1604.81 101
1604.90 100
1604.99 99
1605.08 96
1605.18 92
1605.27 89
1605.36 87
1605.45 85
1605.54 84
1605.64 83
1605.73 83
1605.82 82
1605.91 82
1606.00 83
1606.10 84
1606.19 87
1606.28 91
1606.37 94
1606.46 97
1606.55 99
1606.65 98
1606.74 96
1606.83 92
1606.92 88
1607.01 86
1607.11 84
1607.20 84
1607.29 85
1607.38 87
1607.47 89
1607.57 89
1607.66 88
1607.75 84
1607.84 78
1607.93 71
1608.03 63
1608.12 55
1608.21 48
1608.30 44
1608.39 44
1608.49 47
1608.58 54
1608.67 63
1608.76 72
1608.85 81
1608.95 88
1609.04 93
1609.13 95
1609.22 96
1609.31 98
1609.41 99
1609.50 102
1609.59 105
1609.68 108
1609.77 110
1609.87 110
1609.96 108
1610.05 105
1610.14 102
1610.24 99
1610.33 98
1610.42 98
1610.51 98
1610.60 99
1610.70 99
1610.79 98
1610.88 97
1610.97 95
1611.06 93
1611.16 91
1611.25 88
1611.34 85
1611.43 82
1611.52 78
1611.62 75
1611.71 72
1611.80 71
1611.89 71
1611.98 73
1612.08 76
1612.17 80
1612.26 83
1612.35 86
1612.45 88
1612.54 89
1612.63 89
1612.72 89
1612.81 90
1612.91 90
1613.00 91
1613.09 93
1613.18 94
1613.27 94
1613.37 94
1613.46 93
1613.55 91
1613.64 90
1613.74 88
1613.83 87
1613.92 85
1614.01 83
1614.10 79
1614.20 74
1614.29 67
1614.38 59
1614.47 50
1614.56 41
1614.66 34
1614.75 30
1614.84 28
1614.93 29
1615.03 32
1615.12 36
1615.21 40
1615.30 43
1615.39 44
1615.49 44
1615.58 41
1615.67 36
1615.76 31
1615.86 26
1615.95 24
1616.04 24
1616.13 29
1616.22 37
1616.32 49
1616.41 62
1616.50 75
1616.59 86
1616.69 95
1616.78 100
1616.87 102
1616.96 101
1617.05 99
1617.15 96
1617.24 95
1617.33 94
1617.42 96
1617.52 99
1617.61 104
1617.70 109
1617.79 114
1617.88 116
1617.98 117
1618.07 115
1618.16 112
1618.25 108
1618.35 104
1618.44 101
1618.53 100
1618.62 99
1618.72 99
1618.81 99
1618.90 99
1618.99 99
1619.08 100
1619.18 102
1619.27 105
1619.36 110
1619.45 116
1619.55 121
1619.64 124
1619.73 124
1619.82 119
1619.92 111
1620.01 101
1620.10 89
1620.19 78
1620.28 69
1620.38 63
1620.47 62
1620.56 63
1620.65 67
1620.75 71
1620.84 73
1620.93 73
1621.02 71
1621.12 68
1621.21 65
1621.30 65
1621.39 67
1621.49 72
1621.58 78
1621.67 85
1621.76 91
1621.85 96
1621.95 98
1622.04 99
1622.13 99
1622.22 98
1622.32 97
1622.41 95
1622.50 92
1622.59 88
1622.69 84
1622.78 81
1622.87 79
1622.96 78
1623.06 79
1623.15 81
1623.24 86
1623.33 91
1623.43 96
1623.52 101
1623.61 105
1623.70 108
1623.80 110
1623.89 111
1623.98 112
1624.07 113
1624.17 115
1624.26 117
1624.35 119
1624.44 121
1624.54 121
1624.63 120
1624.72 118
1624.81 113
1624.90 107
1625.00 100
1625.09 92
1625.18 84
1625.27 74
1625.37 65
1625.46 56
1625.55 49
1625.64 45
1625.74 44
1625.83 46
1625.92 50
1626.01 54
1626.11 57
1626.20 59
1626.29 58
1626.38 57
1626.48 55
1626.57 55
1626.66 56
1626.75 60
1626.85 65
1626.94 70
1627.03 75
1627.13 78
1627.22 80
1627.31 79
1627.40 76
1627.50 72
1627.59 66
1627.68 60
1627.77 53
1627.87 47
1627.96 42
1628.05 38
1628.14 35
1628.24 33
1628.33 32
1628.42 32
1628.51 32
1628.61 33
1628.70 35
1628.79 38
1628.88 44
1628.98 51
1629.07 59
1629.16 66
1629.25 72
1629.35 76
1629.44 78
1629.53 78
1629.62 77
1629.72 75
1629.81 73
1629.90 72
1629.99 70
1630.09 68
1630.18 65
1630.27 62
1630.37 59
1630.46 56
1630.55 55
1630.64 55
1630.74 58
1630.83 61
1630.92 65
1631.01 69
1631.11 72
1631.20 73
1631.29 72
1631.38 71
1631.48 68
1631.57 64
1631.66 59
1631.76 54
1631.85 47
1631.94 40
1632.03 33
1632.13 26
1632.22 19
1632.31 15
1632.40 13
1632.50 13
1632.59 15
1632.68 17
1632.77 19
1632.87 20
1632.96 20
1633.05 20
1633.15 20
1633.24 21
1633.33 23
1633.42 27
1633.52 33
1633.61 40
1633.70 48
1633.79 56
1633.89 62
1633.98 66
1634.07 67
1634.17 66
1634.26 61
1634.35 55
1634.44 47
1634.54 39
1634.63 32
1634.72 26
1634.81 22
1634.91 21
1635.00 20
1635.09 19
1635.19 18
1635.28 16
1635.37 13
1635.46 8
1635.56 2
1635.65 0
1635.74 0
1635.84 0
1635.93 0
1636.02 0
1636.11 0
1636.21 0
1636.30 0
1636.39 6
1636.48 13
1636.58 18
1636.67 23
1636.76 26
1636.86 29
1636.95 32
1637.04 34
1637.13 36
1637.23 36
1637.32 36
1637.41 34
1637.51 30
1637.60 26
1637.69 22
1637.78 18
1637.88 15
1637.97 13
1638.06 12
1638.16 10
1638.25 9
1638.34 8
1638.43 8
1638.53 10
1638.62 15
1638.71 21
1638.81 28
1638.90 35
1638.99 40
1639.08 43
1639.18 42
1639.27 39
1639.36 33
1639.46 26
1639.55 20
1639.64 16
1639.73 13
1639.83 13
1639.92 15
1640.01 18
1640.11 22
1640.20 27
1640.29 32
1640.38 37
1640.48 41
1640.57 45
1640.66 47
1640.76 49
1640.85 49
1640.94 48
1641.04 46
1641.13 44
1641.22 43
1641.31 42
1641.41 42
1641.50 43
1641.59 45
1641.69 49
1641.78 54
1641.87 62
1641.96 71
1642.06 82
1642.15 93
1642.24 103
1642.34 111
1642.43 116
1642.52 118
1642.62 117
1642.71 114
1642.80 110
1642.89 105
1642.99 101
1643.08 96
1643.17 91
1643.27 86
1643.36 82
1643.45 77
1643.55 75
1643.64 74
1643.73 74
1643.82 77
1643.92 80
1644.01 83
1644.10 85
1644.20 86
1644.29 86
1644.38 84
1644.48 81
1644.57 78
1644.66 75
1644.75 72
1644.85 70
1644.94 68
1645.03 67
1645.13 67
1645.22 68
1645.31 70
1645.41 74
1645.50 77
1645.59 81
1645.68 84
1645.78 86
1645.87 85
1645.96 82
1646.06 77
1646.15 72
1646.24 67
1646.34 63
1646.43 61
1646.52 59
1646.62 58
1646.71 58
1646.80 57
1646.89 57
1646.99 57
1647.08 58
1647.17 60
1647.27 61
1647.36 63
1647.45 63
1647.55 63
1647.64 61
1647.73 58
1647.83 56
1647.92 55
1648.01 55
1648.11 55
1648.20 56
1648.29 57
1648.38 57
1648.48 56
1648.57 53
1648.66 50
1648.76 46
1648.85 43
1648.94 42
1649.04 41
1649.13 42
1649.22 44
1649.32 46
1649.41 48
1649.50 48
1649.60 47
1649.69 46
1649.78 44
1649.88 41
1649.97 38
1650.06 36
1650.15 33
1650.25 31
1650.34 29
1650.43 29
1650.53 31
1650.62 35
1650.71 41
1650.81 48
1650.90 56
1650.99 62
1651.09 68
1651.18 72
1651.27 74
1651.37 75
1651.46 74
1651.55 73
1651.65 71
1651.74 68
1651.83 64
1651.93 61
1652.02 57
1652.11 53
1652.21 49
1652.30 47
1652.39 45
1652.49 45
1652.58 46
1652.67 49
1652.77 51
1652.86 54
1652.95 57
1653.05 61
1653.14 65
1653.23 69
1653.32 73
1653.42 77
1653.51 80
1653.60 82
1653.70 81
1653.79 78
1653.88 72
1653.98 65
1654.07 57
1654.16 48
1654.26 40
1654.35 33
1654.44 27
1654.54 23
1654.63 20
1654.72 18
1654.82 18
1654.91 17
1655.00 17
1655.10 15
1655.19 13
1655.28 8
1655.38 3
1655.47 0
1655.56 0
1655.66 0
1655.75 0
1655.84 0
1655.94 0
1656.03 0
1656.12 0
1656.22 6
1656.31 13
1656.40 17
1656.50 19
1656.59 19
1656.68 18
1656.78 17
1656.87 17
1656.96 18
1657.06 21
1657.15 26
1657.24 30
1657.34 35
1657.43 39
1657.53 41
1657.62 42
1657.71 41
1657.81 39
1657.90 36
1657.99 32
1658.09 28
1658.18 25
1658.27 23
1658.37 23
1658.46 27
1658.55 33
1658.65 42
1658.74 52
1658.83 62
1658.93 71
1659.02 77
1659.11 80
1659.21 81
1659.30 80
1659.39 78
1659.49 78
1659.58 78
1659.67 80
1659.77 82
1659.86 83
1659.95 83
1660.05 81
1660.14 77
1660.23 72
1660.33 69
1660.42 68
1660.52 70
1660.61 74
1660.70 79
1660.80 85
1660.89 90
1660.98 94
1661.08 97
1661.17 100
1661.26 104
1661.36 108
1661.45 114
1661.54 119
1661.64 124
1661.73 126
1661.82 126
1661.92 124
1662.01 120
1662.10 116
1662.20 113
1662.29 112
1662.39 114
1662.48 117
1662.57 122
1662.67 127
1662.76 132
1662.85 136
1662.95 138
1663.04 140
1663.13 141
1663.23 142
1663.32 141
1663.41 140
1663.51 137
1663.60 133
1663.69 127
1663.79 121
1663.88 113
1663.98 105
1664.07 99
1664.16 95
1664.26 93
1664.35 94
1664.44 97
1664.54 103
1664.63 108
1664.72 113
1664.82 117
1664.91 118
1665.01 117
1665.10 116
1665.19 114
1665.29 113
1665.38 113
1665.47 113
1665.57 113
1665.66 112
1665.75 109
1665.85 105
1665.94 101
1666.03 98
1666.13 96
1666.22 98
1666.32 102
1666.41 110
1666.50 118
1666.60 128
1666.69 136
1666.78 143
1666.88 147
1666.97 149
1667.07 148
1667.16 147
1667.25 145
1667.35 144
1667.44 145
1667.53 146
1667.63 148
1667.72 149
1667.81 149
1667.91 146
1668.00 143
1668.10 138
1668.19 134
1668.28 132
1668.38 131
1668.47 132
1668.56 134
1668.66 137
1668.75 139
1668.85 140
1668.94 140
1669.03 139
1669.13 137
1669.22 134
1669.31 132
1669.41 129
1669.50 127
1669.60 126
1669.69 126
1669.78 127
1669.88 128
1669.97 128
1670.06 127
1670.16 125
1670.25 121
1670.34 116
1670.44 112
1670.53 109
1670.63 110
1670.72 112
1670.81 117
1670.91 122
1671.00 127
1671.10 129
1671.19 128
1671.28 124
1671.38 118
1671.47 112
1671.56 106
1671.66 103
1671.75 101
1671.85 101
1671.94 102
1672.03 102
1672.13 100
1672.22 97
1672.31 92
1672.41 88
1672.50 84
1672.60 82
1672.69 82
1672.78 84
1672.88 86
1672.97 89
1673.07 90
1673.16 91
1673.25 91
1673.35 89
1673.44 86
1673.53 81
1673.63 75
1673.72 68
1673.82 60
1673.91 52
1674.00 45
1674.10 39
1674.19 36
1674.29 35
1674.38 36
1674.47 37
1674.57 38
1674.66 39
1674.75 38
1674.85 37
1674.94 36
1675.04 35
1675.13 34
1675.22 33
1675.32 30
1675.41 27
1675.51 24
1675.60 21
1675.69 20
1675.79 21
1675.88 26
1675.98 34
1676.07 43
1676.16 54
1676.26 64
1676.35 72
1676.44 77
1676.54 79
1676.63 79
1676.73 78
1676.82 77
1676.91 75
1677.01 74
1677.10 72
1677.20 70
1677.29 68
1677.38 65
1677.48 61
1677.57 58
1677.67 55
1677.76 54
1677.85 54
1677.95 56
1678.04 59
1678.14 63
1678.23 68
1678.32 73
1678.42 79
1678.51 86
1678.61 93
1678.70 102
1678.79 110
1678.89 117
1678.98 123
1679.08 125
1679.17 124
1679.26 121
1679.36 115
1679.45 108
1679.55 102
1679.64 97
1679.73 94
1679.83 94
1679.92 97
1680.02 101
1680.11 107
1680.20 113
1680.30 118
1680.39 120
1680.49 121
1680.58 119
1680.67 115
1680.77 110
1680.86 103
1680.96 96
1681.05 89
1681.14 82
1681.24 77
1681.33 72
1681.43 71
1681.52 72
1681.61 78
1681.71 86
1681.80 97
1681.90 110
1681.99 121
1682.09 130
1682.18 136
1682.27 139
1682.37 139
1682.46 136
1682.56 132
1682.65 128
1682.74 123
1682.84 118
1682.93 113
1683.03 108
1683.12 105
1683.21 103
1683.31 102
1683.40 104
1683.50 108
1683.59 113
1683.68 119
1683.78 124
1683.87 128
1683.97 131
1684.06 133
1684.16 134
1684.25 135
1684.34 136
1684.44 137
1684.53 139
1684.63 143
1684.72 147
1684.81 153
1684.91 158
1685.00 164
1685.10 168
1685.19 171
1685.29 171
1685.38 170
1685.47 167
1685.57 162
1685.66 156
1685.76 148
1685.85 140
1685.94 132
1686.04 123
1686.13 116
1686.23 111
1686.32 109
1686.42 109
1686.51 113
1686.60 118
1686.70 123
1686.79 127
1686.89 130
1686.98 130
1687.08 127
1687.17 123
1687.26 119
1687.36 115
1687.45 113
1687.55 114
1687.64 117
1687.73 124
1687.83 131
1687.92 140
1688.02 147
1688.11 154
1688.21 157
1688.30 159
1688.39 158
1688.49 155
1688.58 153
1688.68 150
1688.77 149
1688.87 149
1688.96 149
1689.05 149
1689.15 148
1689.24 145
1689.34 140
1689.43 134
1689.53 127
1689.62 120
1689.71 114
1689.81 110
1689.90 107
1690.00 106
1690.09 106
1690.19 107
1690.28 110
1690.37 114
1690.47 119
1690.56 125
1690.66 130
1690.75 136
1690.85 140
1690.94 142
1691.04 143
1691.13 142
1691.22 140
1691.32 137
1691.41 132
1691.51 126
1691.60 119
1691.70 112
1691.79 105
1691.88 100
1691.98 95
1692.07 93
1692.17 93
1692.26 93
1692.36 94
1692.45 95
1692.54 95
1692.64 95
1692.73 95
1692.83 95
1692.92 96
1693.02 98
1693.11 102
1693.21 106
1693.30 110
1693.39 114
1693.49 116
1693.58 116
1693.68 113
1693.77 107
1693.87 99
1693.96 90
1694.06 80
1694.15 70
1694.24 62
1694.34 56
1694.43 51
1694.53 45
1694.62 40
1694.72 32
1694.81 24
1694.91 14
1695.00 5
1695.09 0
1695.19 0
1695.28 0
1695.38 0
1695.47 0
1695.57 0
1695.66 0
1695.76 4
1695.85 6
1695.94 7
1696.04 7
1696.13 6
1696.23 5
1696.32 5
1696.42 5
1696.51 6
1696.61 10
1696.70 15
1696.79 22
1696.89 30
1696.98 38
1697.08 46
1697.17 53
1697.27 56
1697.36 56
1697.46 54
1697.55 50
1697.65 46
1697.74 44
1697.83 44
1697.93 47
1698.02 52
1698.12 58
1698.21 65
1698.31 71
1698.40 76
1698.50 78
1698.59 79
1698.68 78
1698.78 76
1698.87 74
1698.97 72
1699.06 71
1699.16 72
1699.25 74
1699.35 78
1699.44 85
1699.54 93
1699.63 102
1699.73 111
1699.82 121
1699.91 129
1700.01 135
1700.10 137
1700.20 136
1700.29 131
1700.39 122
1700.48 111
1700.58 97
1700.67 82
1700.77 69
1700.86 59
1700.95 52
1701.05 49
1701.14 49
1701.24 52
1701.33 56
1701.43 60
1701.52 63
1701.62 66
1701.71 69
1701.81 72
1701.90 76
1702.00 79
1702.09 83
1702.18 85
1702.28 86
1702.37 85
1702.47 82
1702.56 78
1702.66 73
1702.75 68
1702.85 63
1702.94 58
1703.04 53
1703.13 50
1703.23 46
1703.32 44
1703.42 41
1703.51 40
1703.60 39
1703.70 38
1703.79 37
1703.89 36
1703.98 35
1704.08 33
1704.17 30
1704.27 27
1704.36 24
1704.46 21
1704.55 18
1704.65 16
1704.74 14
1704.84 12
1704.93 12
1705.03 12
1705.12 14
1705.22 17
1705.31 21
1705.40 25
1705.50 30
1705.59 33
1705.69 35
1705.78 36
1705.88 36
1705.97 36
1706.07 35
1706.16 36
1706.26 37
1706.35 39
1706.45 42
1706.54 46
1706.64 49
1706.73 53
1706.83 57
1706.92 60
1707.02 62
1707.11 63
1707.20 62
1707.30 60
1707.39 55
1707.49 48
1707.58 42
1707.68 36
1707.77 33
1707.87 33
1707.96 36
1708.06 42
1708.15 49
1708.25 57
1708.34 64
1708.44 68
1708.53 69
1708.63 67
1708.72 63
1708.82 57
1708.91 50
1709.01 42
1709.10 35
1709.20 30
1709.29 25
1709.39 21
1709.48 19
1709.58 18
1709.67 18
1709.77 21
1709.86 25
1709.95 31
1710.05 38
1710.14 46
1710.24 55
1710.33 64
1710.43 73
1710.52 81
1710.62 89
1710.71 95
1710.81 100
1710.90 103
1711.00 103
1711.09 102
1711.19 100
1711.28 97
1711.38 93
1711.47 89
1711.57 85
1711.66 80
1711.76 75
1711.85 69
1711.95 63
1712.04 59
1712.14 56
1712.23 55
1712.33 56
1712.42 57
1712.52 58
1712.61 58
1712.71 57
1712.80 53
1712.90 48
1712.99 43
1713.09 38
1713.18 33
1713.28 30
1713.37 28
1713.47 26
1713.56 26
1713.66 25
1713.75 24
1713.85 22
1713.94 21
1714.04 20
1714.13 19
1714.23 19
1714.32 21
1714.42 24
1714.51 28
1714.61 33
1714.70 38
1714.80 43
1714.89 47
1714.99 49
1715.08 49
1715.18 47
1715.27 44
1715.37 40
1715.46 38
1715.56 38
1715.65 41
1715.75 45
1715.84 51
1715.94 55
1716.03 58
1716.13 57
1716.22 53
1716.32 46
1716.41 39
1716.51 31
1716.60 25
1716.70 22
1716.79 20
1716.89 20
1716.98 20
1717.08 21
1717.17 22
1717.27 24
1717.36 26
1717.46 30
1717.55 36
1717.65 42
1717.74 50
1717.84 56
1717.93 61
1718.03 63
1718.12 61
1718.22 56
1718.31 50
1718.41 43
1718.50 37
1718.60 33
1718.69 32
1718.79 32
1718.88 34
1718.98 36
1719.07 38
1719.17 38
1719.26 38
1719.36 37
1719.45 36
1719.55 36
1719.64 37
1719.74 38
1719.83 40
1719.93 41
1720.02 42
1720.12 42
1720.22 40
1720.31 38
1720.41 36
1720.50 34
1720.60 31
1720.69 29
1720.79 26
1720.88 22
1720.98 18
1721.07 14
1721.17 12
1721.26 11
1721.36 12
1721.45 16
1721.55 22
1721.64 27
1721.74 32
1721.83 33
1721.93 33
1722.02 30
1722.12 26
1722.21 23
1722.31 21
1722.40 21
1722.50 24
1722.59 28
1722.69 32
1722.79 36
1722.88 39
1722.98 41
1723.07 43
1723.17 44
1723.26 45
1723.36 44
1723.45 43
1723.55 40
1723.64 36
1723.74 32
1723.83 28
1723.93 26
1724.02 26
1724.12 29
1724.21 35
1724.31 43
1724.40 53
1724.50 63
1724.59 75
1724.69 86
1724.79 96
1724.88 104
1724.98 112
1725.07 117
1725.17 120
1725.26 121
1725.36 121
1725.45 119
1725.55 115
1725.64 109
1725.74 100
1725.83 90
1725.93 79
1726.02 69
1726.12 60
1726.21 54
1726.31 50
1726.41 49
1726.50 47
1726.60 46
1726.69 43
1726.79 39
1726.88 35
1726.98 31
1727.07 28
1727.17 27
1727.26 29
1727.36 32
1727.45 37
1727.55 42
1727.64 47
1727.74 49
1727.84 49
1727.93 47
1728.03 42
1728.12 36
1728.22 29
1728.31 22
1728.41 16
1728.50 12
1728.60 9
1728.69 8
1728.79 9
1728.88 12
1728.98 17
1729.08 24
1729.17 30
1729.27 37
1729.36 42
1729.46 44
1729.55 44
1729.65 42
1729.74 39
1729.84 36
1729.93 33
1730.03 32
1730.12 33
1730.22 34
1730.32 36
1730.41 38
1730.51 38
1730.60 37
1730.70 34
1730.79 30
1730.89 25
1730.98 20
1731.08 15
1731.17 10
1731.27 5
1731.37 1
1731.46 0
1731.56 0
1731.65 0
1731.75 0
1731.84 0
1731.94 0
1732.03 2
1732.13 11
1732.22 21
1732.32 31
1732.42 39
1732.51 44
1732.61 46
1732.70 45
1732.80 43
1732.89 41
1732.99 40
1733.08 40
1733.18 41
1733.27 43
1733.37 45
1733.47 45
1733.56 44
1733.66 42
1733.75 40
1733.85 38
1733.94 38
1734.04 39
1734.13 41
1734.23 44
1734.33 46
1734.42 47
1734.52 45
1734.61 41
1734.71 34
1734.80 26
1734.90 18
1734.99 9
1735.09 2
1735.19 0
1735.28 0
1735.38 0
1735.47 0
1735.57 0
1735.66 0
1735.76 0
1735.85 0
1735.95 4
1736.05 17
1736.14 31
1736.24 45
1736.33 59
1736.43 70
1736.52 80
1736.62 86
1736.71 90
1736.81 91
1736.91 90
1737.00 87
1737.10 81
1737.19 75
1737.29 68
1737.38 62
1737.48 57
1737.58 54
1737.67 51
1737.77 50
1737.86 49
1737.96 48
1738.05 47
1738.15 47
1738.24 48
1738.34 50
1738.44 54
1738.53 60
1738.63 66
1738.72 71
1738.82 73
1738.91 73
1739.01 69
1739.11 62
1739.20 55
1739.30 49
1739.39 45
1739.49 44
1739.58 46
1739.68 49
1739.78 52
1739.87 55
1739.97 57
1740.06 57
1740.16 56
1740.25 56
1740.35 58
1740.45 62
1740.54 69
1740.64 77
1740.73 87
1740.83 98
1740.92 110
1741.02 120
1741.12 129
1741.21 136
1741.31 143
1741.40 150
1741.50 157
1741.59 164
1741.69 173
1741.79 182
1741.88 190
1741.98 197
1742.07 201
1742.17 203
1742.26 203
1742.36 201
1742.46 199
1742.55 196
1742.65 194
1742.74 193
1742.84 192
1742.93 191
1743.03 189
1743.13 187
1743.22 186
1743.32 185
1743.41 186
1743.51 188
1743.60 191
1743.70 194
1743.80 198
1743.89 200
1743.99 201
1744.08 201
1744.18 200
1744.28 196
1744.37 192
1744.47 185
1744.56 177
1744.66 167
1744.75 158
1744.85 149
1744.95 143
1745.04 139
1745.14 140
1745.23 144
1745.33 150
1745.43 159
1745.52 169
1745.62 181
1745.71 193
1745.81 208
1745.90 225
1746.00 246
1746.10 271
1746.19 300
1746.29 334
1746.38 374
1746.48 419
1746.58 469
1746.67 524
1746.77 582
1746.86 642
1746.96 702
1747.05 759
1747.15 814
1747.25 866
1747.34 915
1747.44 963
1747.53 1010
1747.63 1056
1747.73 1100
1747.82 1141
1747.92 1178
1748.01 1208
1748.11 1233
1748.21 1253
1748.30 1268
1748.40 1279
1748.49 1288
1748.59 1295
1748.69 1301
1748.78 1306
1748.88 1307
1748.97 1305
1749.07 1299
1749.17 1288
1749.26 1272
1749.36 1252
1749.45 1228
1749.55 1200
1749.64 1170
1749.74 1138
1749.84 1104
1749.93 1068
1750.03 1032
1750.12 995
1750.22 957
1750.32 918
1750.41 879
1750.51 840
1750.60 803
1750.70 767
1750.80 735
1750.89 706
1750.99 679
1751.08 654
1751.18 629
1751.28 601
1751.37 572
1751.47 539
1751.56 504
1751.66 469
1751.76 434
1751.85 402
1751.95 374
1752.04 349
1752.14 329
1752.24 311
1752.33 297
1752.43 283
1752.52 270
1752.62 255
1752.72 240
1752.81 222
1752.91 205
1753.00 188
1753.10 174
1753.20 163
1753.29 157
1753.39 156
1753.49 160
1753.58 165
1753.68 172
1753.77 178
1753.87 181
1753.97 182
1754.06 179
1754.16 173
1754.25 165
1754.35 156
1754.45 147
1754.54 140
1754.64 135
1754.73 132
1754.83 131
1754.93 131
1755.02 131
1755.12 131
1755.21 130
1755.31 129
1755.41 128
1755.50 128
1755.60 129
1755.70 131
1755.79 136
1755.89 141
1755.98 146
1756.08 151
1756.18 155
1756.27 155
1756.37 154
1756.46 149
1756.56 142
1756.66 134
1756.75 125
1756.85 116
1756.95 108
1757.04 102
1757.14 99
1757.23 99
1757.33 101
1757.43 105
1757.52 110
1757.62 115
1757.71 119
1757.81 122
1757.91 125
1758.00 126
1758.10 127
1758.20 127
1758.29 125
1758.39 121
1758.48 113
1758.58 103
1758.68 91
1758.77 79
1758.87 69
1758.96 62
1759.06 59
1759.16 59
1759.25 61
1759.35 63
1759.45 65
1759.54 64
1759.64 59
1759.73 53
1759.83 44
1759.93 35
1760.02 26
1760.12 20
1760.22 15
1760.31 13
1760.41 12
1760.50 12
1760.60 13
1760.70 14
1760.79 16
1760.89 19
1760.99 24
1761.08 30
1761.18 38
1761.27 47
1761.37 56
1761.47 65
1761.56 74
1761.66 83
1761.76 92
1761.85 101
1761.95 110
1762.05 119
1762.14 126
1762.24 131
1762.33 135
1762.43 136
1762.53 135
1762.62 133
1762.72 129
1762.82 124
1762.91 120
1763.01 115
1763.10 111
1763.20 108
1763.30 104
1763.39 101
1763.49 96
1763.59 92
1763.68 86
1763.78 80
1763.88 76
1763.97 73
1764.07 73
1764.16 76
1764.26 82
1764.36 91
1764.45 101
1764.55 112
1764.65 123
1764.74 132
1764.84 139
1764.94 145
1765.03 149
1765.13 152
1765.22 154
1765.32 157
1765.42 160
1765.51 164
1765.61 169
1765.71 172
1765.80 175
1765.90 175
1766.00 173
1766.09 169
1766.19 161
1766.28 151
1766.38 140
1766.48 128
1766.57 116
1766.67 105
1766.77 95
1766.86 86
1766.96 77
1767.06 69
1767.15 63
1767.25 57
1767.35 54
1767.44 52
1767.54 52
1767.63 53
1767.73 55
1767.83 57
1767.92 59
1768.02 60
1768.12 59
1768.21 59
1768.31 57
1768.41 56
1768.50 54
1768.60 51
1768.70 47
1768.79 43
1768.89 39
1768.99 35
1769.08 31
1769.18 29
1769.27 28
1769.37 30
1769.47 32
1769.56 36
1769.66 41
1769.76 47
1769.85 53
1769.95 57
1770.05 61
1770.14 63
1770.24 65
1770.34 66
1770.43 68
1770.53 70
1770.63 74
1770.72 78
1770.82 83
1770.92 86
1771.01 87
1771.11 85
1771.20 80
1771.30 71
1771.40 61
1771.49 49
1771.59 37
1771.69 27
1771.78 17
1771.88 10
1771.98 5
1772.07 2
1772.17 2
1772.27 5
1772.36 12
1772.46 21
1772.56 32
1772.65 46
1772.75 60
1772.85 75
1772.94 89
1773.04 101
1773.14 111
1773.23 117
1773.33 119
1773.43 117
1773.52 110
1773.62 99
1773.72 87
1773.81 74
1773.91 63
1774.01 54
1774.10 49
1774.20 46
1774.30 46
1774.39 46
1774.49 47
1774.59 46
1774.68 42
1774.78 37
1774.88 30
1774.97 23
1775.07 16
1775.17 11
1775.26 7
1775.36 5
1775.46 4
1775.55 3
1775.65 2
1775.75 0
1775.84 0
1775.94 0
1776.04 0
1776.13 0
1776.23 0
1776.33 0
1776.42 0
1776.52 4
1776.62 11
1776.71 18
1776.81 27
1776.91 36
1777.00 44
1777.10 50
1777.20 55
1777.29 58
1777.39 59
1777.49 59
1777.58 58
1777.68 56
1777.78 54
1777.87 52
1777.97 50
1778.07 47
1778.16 44
1778.26 42
1778.36 40
1778.45 38
1778.55 38
1778.65 40
1778.74 43
1778.84 47
1778.94 52
1779.03 57
1779.13 62
1779.23 65
1779.32 67
1779.42 68
1779.52 67
1779.61 66
1779.71 66
1779.81 67
1779.90 70
1780.00 73
1780.10 77
1780.19 79
1780.29 80
1780.39 79
1780.49 75
1780.58 68
1780.68 60
1780.78 51
1780.87 42
1780.97 34
1781.07 29
1781.16 25
1781.26 25
1781.36 28
1781.45 33
1781.55 39
1781.65 45
1781.74 52
1781.84 58
1781.94 63
1782.03 66
1782.13 69
1782.23 70
1782.33 70
1782.42 68
1782.52 64
1782.62 59
1782.71 53
1782.81 48
1782.91 44
1783.00 43
1783.10 44
1783.20 48
1783.29 52
1783.39 57
1783.49 61
1783.58 62
1783.68 61
1783.78 57
1783.87 51
1783.97 45
1784.07 38
1784.17 32
1784.26 26
1784.36 22
1784.46 20
1784.55 19
1784.65 20
1784.75 23
1784.84 26
1784.94 31
1785.04 36
1785.13 41
1785.23 46
1785.33 49
1785.43 51
1785.52 52
1785.62 51
1785.72 48
1785.81 45
1785.91 41
1786.01 37
1786.10 34
1786.20 32
1786.30 31
1786.39 32
1786.49 35
1786.59 39
1786.69 44
1786.78 49
1786.88 55
1786.98 62
1787.07 67
1787.17 71
1787.27 74
1787.36 76
1787.46 76
1787.56 75
1787.66 74
1787.75 73
1787.85 71
1787.95 69
1788.04 66
1788.14 63
1788.24 59
1788.33 55
1788.43 52
1788.53 52
1788.63 53
1788.72 56
1788.82 61
1788.92 65
1789.01 69
1789.11 71
1789.21 71
1789.30 70
1789.40 69
1789.50 66
1789.60 64
1789.69 61
1789.79 59
1789.89 57
1789.98 56
1790.08 56
1790.18 57
1790.28 60
1790.37 63
1790.47 68
1790.57 73
1790.66 78
1790.76 84
1790.86 90
1790.95 95
1791.05 99
1791.15 102
1791.25 104
1791.34 104
1791.44 104
1791.54 102
1791.63 100
1791.73 98
1791.83 96
1791.93 93
1792.02 90
1792.12 88
1792.22 85
1792.31 84
1792.41 82
1792.51 81
1792.61 81
1792.70 79
1792.80 77
1792.90 74
1792.99 70
1793.09 66
1793.19 61
1793.29 57
1793.38 52
1793.48 49
1793.58 46
1793.67 43
1793.77 42
1793.87 41
1793.97 42
1794.06 44
1794.16 48
1794.26 52
1794.35 57
1794.45 62
1794.55 67
1794.65 70
1794.74 72
1794.84 73
1794.94 73
1795.03 73
1795.13 72
1795.23 71
1795.33 70
1795.42 69
1795.52 66
1795.62 63
1795.72 60
1795.81 56
1795.91 52
1796.01 48
1796.10 44
1796.20 40
1796.30 35
1796.40 30
1796.49 25
1796.59 20
1796.69 17
1796.78 16
1796.88 20
1796.98 28
1797.08 40
1797.17 54
1797.27 70
1797.37 86
1797.47 100
1797.56 111
1797.66 121
1797.76 127
1797.85 131
1797.95 133
1798.05 132
1798.15 129
1798.24 125
1798.34 121
1798.44 117
1798.54 114
1798.63 113
1798.73 114
1798.83 117
1798.92 120
1799.02 123
1799.12 125
1799.22 127
1799.31 128
1799.41 129
1799.51 130
1799.61 132
1799.70 132
1799.80 133
1799.90 132
1799.99 130
1800.09 129
1800.19 127
1800.29 126
1800.38 126
1800.48 127
1800.58 128
1800.68 130
1800.77 132
1800.87 135
1800.97 139
1801.07 145
1801.16 152
1801.26 161
1801.36 169
1801.46 177
1801.55 183
1801.65 186
1801.75 187
1801.84 186
1801.94 184
1802.04 183
1802.14 181
1802.23 181
1802.33 181
1802.43 181
1802.53 181
1802.62 181
1802.72 180
1802.82 180
1802.92 182
1803.01 185
1803.11 191
1803.21 200
1803.31 210
1803.40 223
1803.50 235
1803.60 246
1803.70 255
1803.79 262
1803.89 267
1803.99 270
1804.08 273
1804.18 278
1804.28 288
1804.38 302
1804.47 320
1804.57 342
1804.67 364
1804.77 386
1804.86 404
1804.96 420
1805.06 434
1805.16 448
1805.25 464
1805.35 482
1805.45 502
1805.55 524
1805.64 543
1805.74 559
1805.84 568
1805.94 569
1806.03 563
1806.13 549
1806.23 531
1806.33 509
1806.42 487
1806.52 466
1806.62 449
1806.72 435
1806.81 426
1806.91 421
1807.01 418
1807.11 416
1807.20 413
1807.30 408
1807.40 399
1807.50 387
1807.59 372
1807.69 354
1807.79 335
1807.89 317
1807.98 301
1808.08 287
1808.18 276
1808.28 268
1808.37 264
1808.47 263
1808.57 262
1808.67 262
1808.76 260
1808.86 254
1808.96 245
1809.06 233
1809.16 217
1809.25 200
1809.35 184
1809.45 169
1809.55 158
1809.64 149
1809.74 142
1809.84 136
1809.94 130
1810.03 124
1810.13 116
1810.23 108
1810.33 100
1810.42 93
1810.52 86
1810.62 81
1810.72 76
1810.81 73
1810.91 71
1811.01 70
1811.11 69
1811.20 68
1811.30 67
1811.40 64
1811.50 60
1811.60 54
1811.69 47
1811.79 40
1811.89 33
1811.99 28
1812.08 24
1812.18 22
1812.28 22
1812.38 23
1812.47 25
1812.57 30
1812.67 35
1812.77 42
1812.86 48
1812.96 53
1813.06 56
1813.16 55
1813.26 51
1813.35 45
1813.45 38
1813.55 34
1813.65 33
1813.74 36
1813.84 42
1813.94 49
1814.04 55
1814.13 57
1814.23 54
1814.33 47
1814.43 36
1814.53 23
1814.62 11
1814.72 1
1814.82 0
1814.92 0
1815.01 0
1815.11 0
1815.21 0
1815.31 0
1815.41 0
1815.50 0
1815.60 1
1815.70 7
1815.80 13
1815.89 19
1815.99 23
1816.09 27
1816.19 29
1816.29 29
1816.38 29
1816.48 28
1816.58 26
1816.68 23
1816.77 19
1816.87 15
1816.97 10
1817.07 7
1817.17 7
1817.26 10
1817.36 16
1817.46 26
1817.56 38
1817.65 50
1817.75 60
1817.85 68
1817.95 73
1818.05 77
1818.14 79
1818.24 82
1818.34 86
1818.44 92
1818.53 99
1818.63 106
1818.73 111
1818.83 114
1818.93 114
1819.02 110
1819.12 103
1819.22 94
1819.32 84
1819.41 74
1819.51 64
1819.61 57
1819.71 52
1819.81 51
1819.90 54
1820.00 60
1820.10 67
1820.20 75
1820.30 81
1820.39 83
1820.49 80
1820.59 74
1820.69 64
1820.79 54
1820.88 45
1820.98 38
1821.08 36
1821.18 36
1821.27 38
1821.37 41
1821.47 42
1821.57 41
1821.67 38
1821.76 33
1821.86 28
1821.96 23
1822.06 18
1822.16 15
1822.25 11
1822.35 9
1822.45 6
1822.55 4
1822.65 3
1822.74 3
1822.84 5
1822.94 10
1823.04 15
1823.14 21
1823.23 25
1823.33 28
1823.43 28
1823.53 25
1823.62 22
1823.72 18
1823.82 17
1823.92 19
1824.02 24
1824.11 30
1824.21 36
1824.31 41
1824.41 43
1824.51 43
1824.60 41
1824.70 40
1824.80 40
1824.90 41
1825.00 44
1825.09 47
1825.19 47
1825.29 45
1825.39 39
1825.49 29
1825.58 18
1825.68 7
1825.78 0
1825.88 0
1825.98 0
1826.07 0
1826.17 0
1826.27 9
1826.37 19
1826.47 27
1826.56 34
1826.66 38
1826.76 39
1826.86 38
1826.96 37
1827.06 36
1827.15 37
1827.25 41
1827.35 48
1827.45 58
1827.55 69
1827.64 79
1827.74 87
1827.84 90
1827.94 89
1828.04 84
1828.13 76
1828.23 67
1828.33 58
1828.43 52
1828.53 48
1828.62 46
1828.72 45
1828.82 45
1828.92 45
1829.02 43
1829.11 41
1829.21 37
1829.31 32
1829.41 28
1829.51 22
1829.61 17
1829.70 12
1829.80 8
1829.90 4
1830.00 2
1830.10 2
1830.19 4
1830.29 7
1830.39 11
1830.49 16
1830.59 21
1830.69 26
1830.78 30
1830.88 33
1830.98 34
1831.08 32
1831.18 28
1831.27 22
1831.37 16
1831.47 10
1831.57 7
1831.67 7
1831.76 11
1831.86 19
1831.96 30
1832.06 42
1832.16 53
1832.26 62
1832.35 66
1832.45 66
1832.55 62
1832.65 55
1832.75 46
1832.85 36
1832.94 26
1833.04 18
1833.14 12
1833.24 10
1833.34 12
1833.43 18
1833.53 28
1833.63 40
1833.73 53
1833.83 65
1833.93 75
1834.02 80
1834.12 82
1834.22 79
1834.32 72
1834.42 63
1834.51 54
1834.61 46
1834.71 39
1834.81 35
1834.91 34
1835.01 34
1835.10 35
1835.20 37
1835.30 38
1835.40 39
1835.50 40
1835.60 40
1835.69 39
1835.79 37
1835.89 36
1835.99 33
1836.09 31
1836.19 29
1836.28 28
1836.38 27
1836.48 26
1836.58 26
1836.68 25
1836.78 23
1836.87 20
1836.97 15
1837.07 10
1837.17 6
1837.27 4
1837.37 4
1837.46 9
1837.56 17
1837.66 28
1837.76 40
1837.86 52
1837.96 62
1838.05 69
1838.15 73
1838.25 73
1838.35 72
1838.45 71
1838.55 70
1838.64 71
1838.74 73
1838.84 75
1838.94 77
1839.04 78
1839.14 78
1839.23 77
1839.33 74
1839.43 71
1839.53 69
1839.63 66
1839.73 66
1839.82 67
1839.92 69
1840.02 73
1840.12 78
1840.22 81
1840.32 83
1840.42 83
1840.51 79
1840.61 73
1840.71 64
1840.81 55
1840.91 46
1841.01 37
1841.10 30
1841.20 25
1841.30 22
1841.40 20
1841.50 21
1841.60 23
1841.69 26
1841.79 31
1841.89 35
1841.99 40
1842.09 44
1842.19 48
1842.29 49
1842.38 50
1842.48 49
1842.58 48
1842.68 47
1842.78 45
1842.88 45
1842.97 45
1843.07 45
1843.17 45
1843.27 45
1843.37 44
1843.47 43
1843.57 41
1843.66 39
1843.76 39
1843.86 41
1843.96 46
1844.06 53
1844.16 63
1844.26 73
1844.35 83
1844.45 91
1844.55 97
1844.65 98
1844.75 96
1844.85 91
1844.94 84
1845.04 77
1845.14 69
1845.24 63
1845.34 58
1845.44 55
1845.54 53
1845.63 51
1845.73 50
1845.83 49
1845.93 48
1846.03 49
1846.13 51
1846.23 55
1846.32 59
1846.42 64
1846.52 68
1846.62 72
1846.72 73
1846.82 73
1846.92 72
1847.01 70
1847.11 68
1847.21 66
1847.31 64
1847.41 60
1847.51 56
1847.61 50
1847.70 43
1847.80 36
1847.90 30
1848.00 26
1848.10 24
1848.20 24
1848.30 25
1848.40 27
1848.49 28
1848.59 28
1848.69 27
1848.79 24
1848.89 20
1848.99 15
1849.09 12
1849.18 9
1849.28 8
1849.38 9
1849.48 13
1849.58 19
1849.68 27
1849.78 36
1849.87 44
1849.97 52
1850.07 57
1850.17 60
1850.27 60
1850.37 59
1850.47 57
1850.57 54
1850.66 52
1850.76 50
1850.86 49
1850.96 47
1851.06 45
1851.16 42
1851.26 39
1851.36 37
1851.45 36
1851.55 38
1851.65 41
1851.75 45
1851.85 51
1851.95 56
1852.05 59
1852.14 60
1852.24 60
1852.34 56
1852.44 51
1852.54 45
1852.64 38
1852.74 32
1852.84 28
1852.93 26
1853.03 27
1853.13 30
1853.23 36
1853.33 44
1853.43 51
1853.53 58
1853.63 63
1853.72 65
1853.82 65
1853.92 62
1854.02 57
1854.12 51
1854.22 44
1854.32 38
1854.42 33
1854.51 30
1854.61 27
1854.71 26
1854.81 26
1854.91 25
1855.01 25
1855.11 24
1855.21 23
1855.31 23
1855.40 22
1855.50 21
1855.60 19
1855.70 16
1855.80 12
1855.90 7
1856.00 1
1856.10 0
1856.19 0
1856.29 0
1856.39 0
1856.49 3
1856.59 13
1856.69 24
1856.79 35
1856.89 45
1856.99 53
1857.08 57
1857.18 57
1857.28 53
1857.38 46
1857.48 36
1857.58 24
1857.68 13
1857.78 2
1857.88 0
1857.97 0
1858.07 0
1858.17 0
1858.27 0
1858.37 0
1858.47 0
1858.57 0
1858.67 1
1858.77 9
1858.86 17
1858.96 27
1859.06 36
1859.16 45
1859.26 50
1859.36 53
1859.46 52
1859.56 48
1859.66 40
1859.75 30
1859.85 20
1859.95 11
1860.05 4
1860.15 1
1860.25 2
1860.35 7
1860.45 14
1860.55 23
1860.64 32
1860.74 39
1860.84 44
1860.94 46
1861.04 47
1861.14 49
1861.24 53
1861.34 60
1861.44 69
1861.54 79
1861.63 89
1861.73 98
1861.83 103
1861.93 104
1862.03 101
1862.13 95
1862.23 88
1862.33 82
1862.43 76
1862.53 73
1862.62 72
1862.72 73
1862.82 74
1862.92 75
1863.02 76
1863.12 74
1863.22 72
1863.32 69
1863.42 66
1863.52 64
1863.61 65
1863.71 69
1863.81 76
1863.91 86
1864.01 97
1864.11 107
1864.21 116
1864.31 121
1864.41 123
1864.51 120
1864.61 115
1864.70 109
1864.80 101
1864.90 95
1865.00 89
1865.10 86
1865.20 84
1865.30 84
1865.40 86
1865.50 89
1865.60 93
1865.69 97
1865.79 102
1865.89 107
1865.99 111
1866.09 114
1866.19 117
1866.29 119
1866.39 122
1866.49 125
1866.59 130
1866.69 135
1866.79 141
1866.88 145
1866.98 148
1867.08 148
1867.18 145
1867.28 139
1867.38 131
1867.48 122
1867.58 112
1867.68 103
1867.78 95
1867.88 88
1867.97 81
1868.07 74
1868.17 67
1868.27 60
1868.37 52
1868.47 46
1868.57 42
1868.67 40
1868.77 42
1868.87 46
1868.97 54
1869.07 62
1869.16 71
1869.26 79
1869.36 84
1869.46 87
1869.56 87
1869.66 85
1869.76 82
1869.86 79
1869.96 75
1870.06 71
1870.16 66
1870.26 60
1870.35 54
1870.45 47
1870.55 40
1870.65 35
1870.75 32
1870.85 31
1870.95 32
1871.05 34
1871.15 35
1871.25 35
1871.35 34
1871.45 32
1871.55 29
1871.64 27
1871.74 27
1871.84 28
1871.94 31
1872.04 35
1872.14 40
1872.24 44
1872.34 48
1872.44 52
1872.54 55
1872.64 57
1872.74 60
1872.84 63
1872.94 66
1873.03 68
1873.13 70
1873.23 72
1873.33 73
1873.43 74
1873.53 76
1873.63 79
1873.73 82
1873.83 86
1873.93 89
1874.03 91
1874.13 91
1874.23 89
1874.33 85
1874.42 80
1874.52 75
1874.62 70
1874.72 68
1874.82 69
1874.92 73
1875.02 80
1875.12 89
1875.22 99
1875.32 108
1875.42 114
1875.52 117
1875.62 117
1875.72 114
1875.82 109
1875.91 104
1876.01 100
1876.11 96
1876.21 94
1876.31 94
1876.41 94
1876.51 94
1876.61 94
1876.71 93
1876.81 91
1876.91 88
1877.01 84
1877.11 81
1877.21 78
1877.31 77
1877.41 78
1877.50 81
1877.60 85
1877.70 90
1877.80 94
1877.90 96
1878.00 97
1878.10 96
1878.20 94
1878.30 91
1878.40 87
1878.50 84
1878.60 81
1878.70 78
1878.80 74
1878.90 71
1879.00 68
1879.10 64
1879.19 60
1879.29 55
1879.39 50
1879.49 44
1879.59 37
1879.69 30
1879.79 22
1879.89 16
1879.99 11
1880.09 9
1880.19 10
1880.29 13
1880.39 19
1880.49 27
1880.59 35
1880.69 44
1880.79 50
1880.89 54
1880.99 56
1881.08 56
1881.18 53
1881.28 50
1881.38 46
1881.48 41
1881.58 36
1881.68 31
1881.78 25
1881.88 19
1881.98 12
1882.08 5
1882.18 0
1882.28 0
1882.38 0
1882.48 0
1882.58 0
1882.68 0
1882.78 0
1882.88 0
1882.98 0
1883.08 12
1883.17 24
1883.27 36
1883.37 46
1883.47 52
1883.57 55
1883.67 55
1883.77 53
1883.87 51
1883.97 52
1884.07 56
1884.17 63
1884.27 73
1884.37 84
1884.47 93
1884.57 99
1884.67 102
1884.77 99
1884.87 94
1884.97 86
1885.07 77
1885.17 68
1885.27 59
1885.37 50
1885.47 41
1885.56 32
1885.66 23
1885.76 14
1885.86 8
1885.96 4
1886.06 2
1886.16 3
1886.26 6
1886.36 11
1886.46 16
1886.56 21
1886.66 27
1886.76 31
1886.86 35
1886.96 38
1887.06 40
1887.16 40
1887.26 38
1887.36 35
1887.46 31
1887.56 27
1887.66 24
1887.76 22
1887.86 22
1887.96 22
1888.06 23
1888.16 24
1888.26 24
1888.35 24
1888.45 24
1888.55 26
1888.65 30
1888.75 36
1888.85 42
1888.95 49
1889.05 54
1889.15 57
1889.25 57
1889.35 56
1889.45 54
1889.55 52
1889.65 51
1889.75 51
1889.85 53
1889.95 57
1890.05 60
1890.15 64
1890.25 68
1890.35 71
1890.45 74
1890.55 77
1890.65 79
1890.75 81
1890.85 82
1890.95 84
1891.05 86
1891.15 87
1891.25 89
1891.35 90
1891.45 92
1891.55 93
1891.65 92
1891.75 90
1891.85 86
1891.95 81
1892.05 74
1892.14 67
1892.24 61
1892.34 56
1892.44 55
1892.54 56
1892.64 59
1892.74 63
1892.84 67
1892.94 71
1893.04 74
1893.14 77
1893.24 80
1893.34 83
1893.44 86
1893.54 89
1893.64 91
1893.74 92
1893.84 91
1893.94 88
1894.04 83
1894.14 77
1894.24 70
1894.34 63
1894.44 57
1894.54 51
1894.64 46
1894.74 41
1894.84 38
1894.94 35
1895.04 33
1895.14 32
1895.24 34
1895.34 39
1895.44 46
1895.54 55
1895.64 66
1895.74 77
1895.84 85
1895.94 90
1896.04 90
1896.14 87
1896.24 80
1896.34 71
1896.44 63
1896.54 56
1896.64 50
1896.74 46
1896.84 42
1896.94 38
1897.04 32
1897.14 26
1897.24 20
1897.34 14
1897.44 12
1897.54 12
1897.64 16
1897.74 22
1897.84 29
1897.94 34
1898.04 38
1898.14 40
1898.24 39
1898.34 36
1898.44 32
1898.54 28
1898.64 24
1898.74 20
1898.84 18
1898.94 17
1899.04 19
1899.14 22
1899.24 27
1899.34 33
1899.44 40
1899.54 46
1899.64 52
1899.74 57
1899.84 62
1899.94 67
1900.04 73
1900.14 79
1900.24 84
1900.34 88
1900.44 91
1900.54 91
1900.64 88
1900.74 83
1900.84 77
1900.94 71
1901.04 66
1901.14 63
1901.24 61
1901.34 61
1901.44 62
1901.54 63
1901.64 63
1901.74 62
1901.84 59
1901.94 56
1902.04 50
1902.14 45
1902.24 38
1902.34 32
1902.44 27
1902.54 24
1902.64 22
1902.74 23
1902.84 25
1902.94 28
1903.04 31
1903.14 34
1903.24 36
1903.34 36
1903.44 36
1903.54 36
1903.64 37
1903.74 40
1903.84 45
1903.94 52
1904.04 61
1904.14 71
1904.24 80
1904.34 88
1904.44 92
1904.54 94
1904.64 93
1904.74 90
1904.84 85
1904.94 78
1905.04 70
1905.14 60
1905.24 48
1905.34 36
1905.44 25
1905.54 14
1905.64 7
1905.74 3
1905.84 3
1905.94 9
1906.04 18
1906.14 30
1906.24 43
1906.34 55
1906.44 66
1906.54 73
1906.64 77
1906.74 77
1906.84 74
1906.94 70
1907.04 65
1907.14 60
1907.24 55
1907.34 53
1907.44 52
1907.54 54
1907.64 58
1907.74 65
1907.84 73
1907.94 82
1908.04 90
1908.14 96
1908.24 100
1908.34 100
1908.44 98
1908.55 94
1908.65 89
1908.75 84
1908.85 79
1908.95 73
1909.05 68
1909.15 61
1909.25 54
1909.35 47
1909.45 40
1909.55 33
1909.65 28
1909.75 25
1909.85 24
1909.95 25
1910.05 27
1910.15 30
1910.25 34
1910.35 37
1910.45 39
1910.55 41
1910.65 42
1910.75 41
1910.85 38
1910.95 34
1911.05 29
1911.15 23
1911.25 18
1911.35 15
1911.45 13
1911.55 14
1911.65 15
1911.75 18
1911.85 20
1911.95 20
1912.05 19
1912.15 16
1912.26 11
1912.36 4
1912.46 0
1912.56 0
1912.66 0
1912.76 0
1912.86 0
1912.96 0
1913.06 0
1913.16 0
1913.26 2
1913.36 9
1913.46 17
1913.56 26
1913.66 37
1913.76 51
1913.86 65
1913.96 80
1914.06 94
1914.16 106
1914.26 114
1914.36 119
1914.46 118
1914.56 114
1914.66 108
1914.76 102
1914.86 97
1914.96 94
1915.06 94
1915.17 96
1915.27 99
1915.37 102
1915.47 104
1915.57 104
1915.67 101
1915.77 97
1915.87 93
1915.97 90
1916.07 91
1916.17 94
1916.27 101
1916.37 109
1916.47 116
1916.57 122
1916.67 124
1916.77 123
1916.87 119
1916.97 113
1917.07 106
1917.17 101
1917.27 98
1917.37 96
1917.47 96
1917.58 97
1917.68 97
1917.78 96
1917.88 94
1917.98 91
1918.08 87
1918.18 81
1918.28 76
1918.38 70
1918.48 65
1918.58 61
1918.68 59
1918.78 58
1918.88 59
1918.98 62
1919.08 66
1919.18 70
1919.28 73
1919.38 75
1919.48 75
1919.59 75
1919.69 74
1919.79 74
1919.89 76
1919.99 80
1920.09 85
1920.19 92
1920.29 98
1920.39 104
1920.49 108
1920.59 109
1920.69 108
1920.79 104
1920.89 97
1920.99 88
1921.09 78
1921.19 68
1921.29 59
1921.39 52
1921.50 48
1921.60 46
1921.70 47
1921.80 49
1921.90 52
1922.00 54
1922.10 54
1922.20 53
1922.30 49
1922.40 44
1922.50 37
1922.60 30
1922.70 22
1922.80 15
1922.90 10
1923.00 6
1923.10 4
1923.20 6
1923.31 11
1923.41 18
1923.51 27
1923.61 37
1923.71 47
1923.81 55
1923.91 63
1924.01 69
1924.11 74
1924.21 79
1924.31 82
1924.41 86
1924.51 88
1924.61 89
1924.71 89
1924.81 88
1924.92 84
1925.02 80
1925.12 76
1925.22 73
1925.32 71
1925.42 73
1925.52 79
1925.62 88
1925.72 99
1925.82 111
1925.92 123
1926.02 133
1926.12 141
1926.22 145
1926.32 147
1926.43 148
1926.53 147
1926.63 146
1926.73 143
1926.83 139
1926.93 134
1927.03 127
1927.13 117
1927.23 107
1927.33 94
1927.43 81
1927.53 67
1927.63 53
1927.73 40
1927.84 30
1927.94 22
1928.04 19
1928.14 19
1928.24 24
1928.34 30
1928.44 36
1928.54 42
1928.64 46
1928.74 49
1928.84 50
1928.94 52
1929.04 55
1929.15 59
1929.25 64
1929.35 71
1929.45 78
1929.55 85
1929.65 90
1929.75 94
1929.85 97
1929.95 98
1930.05 97
1930.15 96
1930.25 93
1930.35 88
1930.46 82
1930.56 75
1930.66 68
1930.76 62
1930.86 56
1930.96 52
1931.06 50
1931.16 50
1931.26 52
1931.36 56
1931.46 60
1931.56 64
1931.66 67
1931.77 68
1931.87 67
1931.97 63
1932.07 57
1932.17 50
1932.27 42
1932.37 35
1932.47 30
1932.57 29
1932.67 30
1932.77 35
1932.87 41
1932.98 48
1933.08 55
1933.18 61
1933.28 64
1933.38 66
1933.48 67
1933.58 67
1933.68 67
1933.78 68
1933.88 70
1933.98 74
1934.09 80
1934.19 88
1934.29 98
1934.39 109
1934.49 121
1934.59 133
1934.69 143
1934.79 152
1934.89 158
1934.99 160
1935.09 160
1935.20 156
1935.30 149
1935.40 139
1935.50 128
1935.60 117
1935.70 106
1935.80 96
1935.90 89
1936.00 84
1936.10 83
1936.20 83
1936.31 83
1936.41 84
1936.51 83
1936.61 81
1936.71 77
1936.81 70
1936.91 62
1937.01 53
1937.11 43
1937.21 34
1937.31 26
1937.42 21
1937.52 18
1937.62 17
1937.72 19
1937.82 22
1937.92 25
1938.02 29
1938.12 32
1938.22 34
1938.32 35
1938.43 36
1938.53 37
1938.63 38
1938.73 41
1938.83 44
1938.93 48
1939.03 52
1939.13 56
1939.23 61
1939.33 66
1939.44 72
1939.54 77
1939.64 83
1939.74 88
1939.84 92
1939.94 93
1940.04 91
1940.14 87
1940.24 81
1940.35 75
1940.45 68
1940.55 64
1940.65 62
1940.75 62
1940.85 65
1940.95 68
1941.05 71
1941.15 72
1941.25 72
1941.36 71
1941.46 69
1941.56 68
1941.66 70
1941.76 73
1941.86 79
1941.96 84
1942.06 89
1942.16 91
1942.27 90
1942.37 85
1942.47 78
1942.57 69
1942.67 60
1942.77 52
1942.87 45
1942.97 40
1943.07 37
1943.18 34
1943.28 31
1943.38 28
1943.48 26
1943.58 23
1943.68 20
1943.78 18
1943.88 16
1943.98 13
1944.09 12
1944.19 11
1944.29 10
1944.39 11
1944.49 14
1944.59 16
1944.69 18
1944.79 20
1944.90 19
1945.00 15
1945.10 10
1945.20 4
1945.30 0
1945.40 0
1945.50 0
1945.60 0
1945.70 0
1945.81 0
1945.91 0
1946.01 0
1946.11 1
1946.21 8
1946.31 16
1946.41 24
1946.51 32
1946.62 39
1946.72 46
1946.82 51
1946.92 56
1947.02 61
1947.12 67
1947.22 76
1947.32 86
1947.43 98
1947.53 110
1947.63 120
1947.73 128
1947.83 132
1947.93 131
1948.03 126
1948.13 118
1948.24 107
1948.34 95
1948.44 84
1948.54 75
1948.64 71
1948.74 70
1948.84 74
1948.94 80
1949.05 88
1949.15 96
1949.25 103
1949.35 109
1949.45 112
1949.55 115
1949.65 117
1949.75 119
1949.86 121
1949.96 122
1950.06 122
1950.16 120
1950.26 114
1950.36 106
1950.46 93
1950.56 79
1950.67 63
1950.77 47
1950.87 34
1950.97 23
1951.07 17
1951.17 16
1951.27 18
1951.38 23
1951.48 29
1951.58 35
1951.68 40
1951.78 43
1951.88 44
1951.98 44
1952.08 44
1952.19 43
1952.29 41
1952.39 40
1952.49 37
1952.59 35
1952.69 33
1952.79 32
1952.90 33
1953.00 36
1953.10 43
1953.20 54
1953.30 68
1953.40 86
1953.50 105
1953.61 126
1953.71 146
1953.81 164
1953.91 178
1954.01 188
1954.11 193
1954.21 195
1954.32 193
1954.42 189
1954.52 183
1954.62 177
1954.72 171
1954.82 166
1954.92 160
1955.02 155
1955.13 150
1955.23 146
1955.33 141
1955.43 136
1955.53 131
1955.63 126
1955.74 119
1955.84 112
1955.94 104
1956.04 95
1956.14 86
1956.24 76
1956.34 66
1956.45 58
1956.55 52
1956.65 49
1956.75 49
1956.85 53
1956.95 58
1957.05 65
1957.16 72
1957.26 78
1957.36 83
1957.46 87
1957.56 90
1957.66 93
1957.76 94
1957.87 95
1957.97 94
1958.07 93
1958.17 90
1958.27 87
1958.37 84
1958.48 82
1958.58 81
1958.68 83
1958.78 87
1958.88 91
1958.98 96
1959.08 99
1959.19 98
1959.29 94
1959.39 85
1959.49 72
1959.59 56
1959.69 40
1959.80 25
1959.90 12
1960.00 4
1960.10 0
1960.20 0
1960.30 0
1960.40 0
1960.51 3
1960.61 7
1960.71 12
1960.81 16
1960.91 21
1961.01 26
1961.12 31
1961.22 37
1961.32 43
1961.42 49
1961.52 55
1961.62 60
1961.73 64
1961.83 67
1961.93 66
1962.03 62
1962.13 56
1962.23 47
1962.33 37
1962.44 26
1962.54 17
1962.64 9
1962.74 4
1962.84 0
1962.94 0
1963.05 0
1963.15 0
1963.25 0
1963.35 0
1963.45 0
1963.55 0
1963.66 0
1963.76 0
1963.86 0
1963.96 0
1964.06 1
1964.16 4
1964.27 8
1964.37 14
1964.47 22
1964.57 30
1964.67 38
1964.77 47
1964.88 54
1964.98 61
1965.08 65
1965.18 68
1965.28 68
1965.38 68
1965.49 66
1965.59 65
1965.69 64
1965.79 65
1965.89 67
1965.99 70
1966.10 71
1966.20 72
1966.30 70
1966.40 66
1966.50 61
1966.61 56
1966.71 51
1966.81 47
1966.91 45
1967.01 44
1967.11 45
1967.22 46
1967.32 47
1967.42 48
1967.52 48
1967.62 48
1967.72 47
1967.83 47
1967.93 46
1968.03 46
1968.13 45
1968.23 44
1968.33 40
1968.44 36
1968.54 29
1968.64 22
1968.74 14
1968.84 6
1968.95 0
1969.05 0
1969.15 0
1969.25 0
1969.35 0
1969.45 0
1969.56 0
1969.66 0
1969.76 0
1969.86 2
1969.96 9
1970.07 17
1970.17 24
1970.27 31
1970.37 36
1970.47 40
1970.57 42
1970.68 44
1970.78 46
1970.88 47
1970.98 49
1971.08 50
1971.19 51
1971.29 51
1971.39 50
1971.49 50
1971.59 49
1971.69 48
1971.80 49
1971.90 50
1972.00 54
1972.10 59
1972.20 66
1972.31 74
1972.41 82
1972.51 89
1972.61 94
1972.71 96
1972.82 97
1972.92 98
1973.02 101
1973.12 106
1973.22 113
1973.33 122
1973.43 131
1973.53 139
1973.63 145
1973.73 146
1973.83 144
1973.94 140
1974.04 134
1974.14 127
1974.24 122
1974.34 119
1974.45 117
1974.55 117
1974.65 117
1974.75 118
1974.85 119
1974.96 118
1975.06 116
1975.16 113
1975.26 108
1975.36 101
1975.47 93
1975.57 83
1975.67 73
1975.77 64
1975.87 58
1975.98 55
1976.08 56
1976.18 61
1976.28 69
1976.38 79
1976.49 90
1976.59 101
1976.69 111
1976.79 120
1976.89 129
1977.00 136
1977.10 140
1977.20 142
1977.30 141
1977.40 138
1977.51 134
1977.61 130
1977.71 126
1977.81 123
1977.91 119
1978.02 114
1978.12 107
1978.22 97
1978.32 86
1978.42 74
1978.53 62
1978.63 52
1978.73 44
1978.83 40
1978.93 39
1979.04 40
1979.14 40
1979.24 40
1979.34 39
1979.44 35
1979.55 29
1979.65 22
1979.75 15
1979.85 10
1979.95 8
1980.06 9
1980.16 14
1980.26 22
1980.36 32
1980.46 43
1980.57 53
1980.67 62
1980.77 69
1980.87 73
1980.98 76
1981.08 75
1981.18 73
1981.28 68
1981.38 63
1981.49 56
1981.59 51
1981.69 47
1981.79 46
1981.89 46
1982.00 49
1982.10 52
1982.20 56
1982.30 58
1982.40 59
1982.51 57
1982.61 53
1982.71 48
1982.81 41
1982.92 33
1983.02 26
1983.12 20
1983.22 15
1983.32 12
1983.43 10
1983.53 10
1983.63 10
1983.73 11
1983.84 12
1983.94 12
1984.04 12
1984.14 11
1984.24 10
1984.35 9
1984.45 9
1984.55 11
1984.65 15
1984.75 22
1984.86 30
1984.96 38
1985.06 47
1985.16 54
1985.27 60
1985.37 64
1985.47 67
1985.57 71
1985.67 74
1985.78 78
1985.88 81
1985.98 83
1986.08 84
1986.19 84
1986.29 82
1986.39 79
1986.49 76
1986.59 73
1986.70 70
1986.80 67
1986.90 64
1987.00 60
1987.11 57
1987.21 53
1987.31 50
1987.41 48
1987.52 47
1987.62 47
1987.72 48
1987.82 51
1987.92 55
1988.03 60
1988.13 65
1988.23 71
1988.33 76
1988.44 79
1988.54 81
1988.64 81
1988.74 79
1988.84 74
1988.95 67
1989.05 59
1989.15 50
1989.25 42
1989.36 35
1989.46 30
1989.56 27
1989.66 25
1989.77 26
1989.87 29
1989.97 34
1990.07 41
1990.17 49
1990.28 57
1990.38 65
1990.48 72
1990.58 77
1990.69 80
1990.79 80
1990.89 76
1990.99 71
1991.10 64
1991.20 55
1991.30 48
1991.40 41
1991.51 36
1991.61 32
1991.71 30
1991.81 28
1991.92 27
1992.02 27
1992.12 26
1992.22 26
1992.32 26
1992.43 27
1992.53 29
1992.63 33
1992.73 37
1992.84 42
1992.94 49
1993.04 57
1993.14 64
1993.25 70
1993.35 73
1993.45 72
1993.55 69
1993.66 61
1993.76 52
1993.86 41
1993.96 31
1994.07 22
1994.17 15
1994.27 10
1994.37 6
1994.48 5
1994.58 4
1994.68 3
1994.78 3
1994.89 2
1994.99 1
1995.09 0
1995.19 0
1995.30 0
1995.40 0
1995.50 0
1995.60 0
1995.71 1
1995.81 6
1995.91 12
1996.01 17
1996.11 21
1996.22 23
1996.32 23
1996.42 21
1996.52 19
1996.63 16
1996.73 12
1996.83 10
1996.93 8
1997.04 7
1997.14 7
1997.24 8
1997.35 11
1997.45 14
1997.55 19
1997.65 24
1997.76 30
1997.86 36
1997.96 42
1998.06 48
1998.17 54
1998.27 58
1998.37 62
1998.47 64
1998.58 66
1998.68 68
1998.78 69
1998.88 69
1998.99 68
1999.09 65
1999.19 61
1999.29 57
1999.40 53
1999.50 51
1999.60 52
1999.70 54
1999.81 59
1999.91 65
2000.01 72
2000.11 78
2000.22 83
2000.32 87
2000.42 90
2000.52 91
2000.63 91
2000.73 90
2000.83 88
2000.93 84
2001.04 80
2001.14 75
2001.24 70
2001.35 65
2001.45 60
2001.55 55
2001.65 51
2001.76 46
2001.86 42
2001.96 39
2002.06 37
2002.17 35
2002.27 35
2002.37 34
2002.47 34
2002.58 34
2002.68 34
2002.78 34
2002.89 35
2002.99 37
2003.09 39
2003.19 42
2003.30 46
2003.40 49
2003.50 54
2003.60 58
2003.71 62
2003.81 66
2003.91 69
2004.01 71
2004.12 72
2004.22 72
2004.32 71
2004.43 70
2004.53 69
2004.63 69
2004.73 70
2004.84 73
2004.94 77
2005.04 82
2005.14 87
2005.25 92
2005.35 96
2005.45 99
2005.56 101
2005.66 101
2005.76 101
2005.86 101
2005.97 101
2006.07 101
2006.17 102
2006.27 103
2006.38 105
2006.48 106
2006.58 107
2006.69 107
2006.79 106
2006.89 105
2006.99 104
2007.10 104
2007.20 103
2007.30 104
2007.40 106
2007.51 107
2007.61 109
2007.71 111
2007.82 113
2007.92 114
2008.02 115
2008.12 115
2008.23 116
2008.33 116
2008.43 115
2008.54 114
2008.64 112
2008.74 110
2008.84 108
2008.95 107
2009.05 108
2009.15 109
2009.26 112
2009.36 115
2009.46 119
2009.56 122
2009.67 124
2009.77 125
2009.87 126
2009.98 125
2010.08 122
2010.18 118
2010.28 112
2010.39 105
2010.49 96
2010.59 86
2010.70 77
2010.80 70
2010.90 65
2011.00 62
2011.11 60
2011.21 61
2011.31 62
2011.42 65
2011.52 69
2011.62 76
2011.72 85
2011.83 96
2011.93 110
2012.03 123
2012.14 136
2012.24 146
2012.34 153
2012.44 156
2012.55 156
2012.65 153
2012.75 148
2012.86 143
2012.96 137
2013.06 131
2013.16 125
2013.27 120
2013.37 115
2013.47 110
2013.58 107
2013.68 105
2013.78 104
2013.89 105
2013.99 108
2014.09 111
2014.19 115
2014.30 119
2014.40 121
2014.50 123
2014.61 124
2014.71 124
2014.81 123
2014.91 121
2015.02 118
2015.12 116
2015.22 113
2015.33 110
2015.43 107
2015.53 104
2015.64 102
2015.74 100
2015.84 98
2015.94 96
2016.05 94
2016.15 93
2016.25 91
2016.36 88
2016.46 84
2016.56 79
2016.67 75
2016.77 70
2016.87 66
2016.97 63
2017.08 61
2017.18 58
2017.28 55
2017.39 50
2017.49 44
2017.59 36
2017.70 29
2017.80 22
2017.90 16
2018.01 14
2018.11 14
2018.21 17
2018.31 21
2018.42 25
2018.52 28
2018.62 29
2018.73 27
2018.83 21
2018.93 12
2019.04 3
2019.14 0
2019.24 0
2019.34 0
2019.45 0
2019.55 0
2019.65 0
2019.76 0
2019.86 0
2019.96 8
2020.07 19
2020.17 29
2020.27 38
2020.38 44
2020.48 48
2020.58 51
2020.69 52
2020.79 53
2020.89 53
2020.99 53
2021.10 53
2021.20 54
2021.30 56
2021.41 60
2021.51 67
2021.61 76
2021.72 89
2021.82 103
2021.92 117
2022.03 130
2022.13 140
2022.23 145
2022.34 146
2022.44 143
2022.54 138
2022.64 132
2022.75 128
2022.85 124
2022.95 122
2023.06 121
2023.16 119
2023.26 117
2023.37 114
2023.47 111
2023.57 107
2023.68 103
2023.78 100
2023.88 98
2023.99 96
2024.09 94
2024.19 93
2024.30 91
2024.40 90
2024.50 88
2024.61 87
2024.71 85
2024.81 83
2024.92 79
2025.02 74
2025.12 69
2025.23 62
2025.33 56
2025.43 51
2025.53 47
2025.64 46
2025.74 45
2025.84 46
2025.95 47
2026.05 47
2026.15 48
2026.26 47
2026.36 45
2026.46 43
2026.57 41
2026.67 38
2026.77 36
2026.88 36
2026.98 38
2027.08 42
2027.19 50
2027.29 60
2027.39 71
2027.50 84
2027.60 96
2027.70 107
2027.81 116
2027.91 123
2028.01 128
2028.12 131
2028.22 133
2028.32 136
2028.43 139
2028.53 142
2028.63 147
2028.74 153
2028.84 157
2028.94 161
2029.05 161
2029.15 160
2029.25 155
2029.36 148
2029.46 141
2029.56 132
2029.67 124
2029.77 115
2029.87 107
2029.98 99
2030.08 92
2030.18 84
2030.29 78
2030.39 73
2030.49 71
2030.60 71
2030.70 73
2030.80 78
2030.91 85
2031.01 93
2031.11 100
2031.22 107
2031.32 111
2031.42 113
2031.53 113
2031.63 112
2031.73 113
2031.84 115
2031.94 121
2032.04 129
2032.15 137
2032.25 146
2032.35 151
2032.46 153
2032.56 150
2032.66 145
2032.77 138
2032.87 131
2032.98 126
2033.08 123
2033.18 123
2033.29 124
2033.39 127
2033.49 130
2033.60 132
2033.70 131
2033.80 129
2033.91 123
2034.01 116
2034.11 107
2034.22 97
2034.32 88
2034.42 80
2034.53 75
2034.63 72
2034.73 72
2034.84 73
2034.94 77
2035.04 82
2035.15 87
2035.25 93
2035.35 98
2035.46 101
2035.56 104
2035.67 104
2035.77 101
2035.87 97
2035.98 91
2036.08 84
2036.18 78
2036.29 73
2036.39 69
2036.49 68
2036.60 68
2036.70 69
2036.80 71
2036.91 73
2037.01 76
2037.11 80
2037.22 85
2037.32 91
2037.43 98
2037.53 104
2037.63 110
2037.74 114
2037.84 117
2037.94 116
2038.05 114
2038.15 109
2038.25 102
2038.36 95
2038.46 86
2038.56 78
2038.67 70
2038.77 62
2038.87 55
2038.98 49
2039.08 43
2039.19 40
2039.29 40
2039.39 42
2039.50 48
2039.60 56
2039.70 67
2039.81 77
2039.91 87
2040.01 95
2040.12 101
2040.22 104
2040.33 104
2040.43 102
2040.53 98
2040.64 92
2040.74 85
2040.84 78
2040.95 72
2041.05 66
2041.15 63
2041.26 61
2041.36 61
2041.47 61
2041.57 62
2041.67 61
2041.78 59
2041.88 56
2041.98 52
2042.09 48
2042.19 45
2042.29 44
2042.40 46
2042.50 52
2042.61 59
2042.71 68
2042.81 77
2042.92 85
2043.02 90
2043.12 93
2043.23 92
2043.33 90
2043.44 88
2043.54 86
2043.64 84
2043.75 84
2043.85 85
2043.95 86
2044.06 87
2044.16 86
2044.26 84
2044.37 79
2044.47 72
2044.58 64
2044.68 57
2044.78 50
2044.89 46
2044.99 45
2045.09 49
2045.20 56
2045.30 67
2045.41 79
2045.51 92
2045.61 104
2045.72 114
2045.82 121
2045.92 125
2046.03 125
2046.13 123
2046.24 119
2046.34 112
2046.44 104
2046.55 96
2046.65 88
2046.75 80
2046.86 74
2046.96 71
2047.07 70
2047.17 71
2047.27 74
2047.38 77
2047.48 80
2047.59 80
2047.69 79
2047.79 76
2047.90 71
2048.00 67
2048.10 62
2048.21 58
2048.31 53
2048.42 47
2048.52 39
2048.62 30
2048.73 19
2048.83 8
2048.93 0
2049.04 0
2049.14 0
2049.25 0
2049.35 0
2049.45 0
2049.56 0
2049.66 0
2049.77 3
2049.87 13
2049.97 22
2050.08 30
2050.18 36
2050.28 41
2050.39 46
2050.49 51
2050.60 55
2050.70 60
2050.80 63
2050.91 65
2051.01 64
2051.12 62
2051.22 60
2051.32 57
2051.43 55
2051.53 54
2051.64 54
2051.74 54
2051.84 54
2051.95 54
2052.05 54
2052.15 54
2052.26 56
2052.36 58
2052.47 60
2052.57 62
2052.67 62
2052.78 60
2052.88 57
2052.99 51
2053.09 44
2053.19 36
2053.30 29
2053.40 23
2053.51 20
2053.61 19
2053.71 21
2053.82 25
2053.92 30
2054.03 37
2054.13 44
2054.23 50
2054.34 56
2054.44 60
2054.55 62
2054.65 62
2054.75 60
2054.86 55
2054.96 48
2055.07 41
2055.17 35
2055.27 32
2055.38 31
2055.48 33
2055.59 37
2055.69 40
2055.79 43
2055.90 44
2056.00 43
2056.11 41
2056.21 39
2056.31 37
2056.42 36
2056.52 36
2056.63 38
2056.73 42
2056.83 45
2056.94 49
2057.04 53
2057.15 56
2057.25 57
2057.35 57
2057.46 55
2057.56 53
2057.67 49
2057.77 45
2057.87 42
2057.98 38
2058.08 34
2058.19 30
2058.29 25
2058.39 20
2058.50 14
2058.60 8
2058.71 4
2058.81 1
2058.92 2
2059.02 6
2059.12 13
2059.23 22
2059.33 32
2059.44 41
2059.54 49
2059.64 54
2059.75 56
2059.85 56
2059.96 55
2060.06 54
2060.16 54
2060.27 54
2060.37 56
2060.48 57
2060.58 57
2060.69 54
2060.79 50
2060.89 44
2061.00 36
2061.10 27
2061.21 19
2061.31 12
2061.41 8
2061.52 5
2061.62 5
2061.73 6
2061.83 8
2061.93 10
2062.04 13
2062.14 16
2062.25 20
2062.35 24
2062.46 29
2062.56 35
2062.66 42
2062.77 50
2062.87 57
2062.98 64
2063.08 69
2063.19 73
2063.29 77
2063.39 80
2063.50 85
2063.60 89
2063.71 94
2063.81 98
2063.91 101
2064.02 103
2064.12 103
2064.23 103
2064.33 103
2064.44 105
2064.54 109
2064.64 116
2064.75 124
2064.85 134
2064.96 142
2065.06 148
2065.17 150
2065.27 149
2065.37 144
2065.48 137
2065.58 129
2065.69 121
2065.79 115
2065.90 110
2066.00 106
2066.10 101
2066.21 96
2066.31 90
2066.42 83
2066.52 76
2066.63 69
2066.73 63
2066.83 58
2066.94 56
2067.04 56
2067.15 59
2067.25 64
2067.36 70
2067.46 78
2067.56 87
2067.67 95
2067.77 102
2067.88 107
2067.98 110
2068.09 112
2068.19 112
2068.29 111
2068.40 109
2068.50 107
2068.61 104
2068.71 101
2068.82 98
2068.92 94
2069.02 89
2069.13 83
2069.23 76
2069.34 67
2069.44 56
2069.55 44
2069.65 32
2069.75 20
2069.86 10
2069.96 2
2070.07 0
2070.17 0
2070.28 3
2070.38 11
2070.49 22
2070.59 33
2070.69 45
2070.80 56
2070.90 65
2071.01 73
2071.11 80
2071.22 87
2071.32 93
2071.42 99
2071.53 104
2071.63 109
2071.74 113
2071.84 115
2071.95 117
2072.05 117
2072.16 117
2072.26 118
2072.36 120
2072.47 122
2072.57 125
2072.68 127
2072.78 127
2072.89 124
2072.99 117
2073.10 109
2073.20 99
2073.30 89
2073.41 80
2073.51 74
2073.62 72
2073.72 71
2073.83 72
2073.93 73
2074.04 72
2074.14 71
2074.24 68
2074.35 66
2074.45 66
2074.56 67
2074.66 72
2074.77 79
2074.87 86
2074.98 92
2075.08 97
2075.19 98
2075.29 95
2075.39 89
2075.50 82
2075.60 74
2075.71 67
2075.81 62
2075.92 59
2076.02 58
2076.13 61
2076.23 66
2076.33 74
2076.44 84
2076.54 95
2076.65 106
2076.75 115
2076.86 122
2076.96 124
2077.07 122
2077.17 118
2077.28 112
2077.38 105
2077.48 99
2077.59 96
2077.69 94
2077.80 94
2077.90 95
2078.01 96
2078.11 97
2078.22 96
2078.32 95
2078.43 93
2078.53 90
2078.64 87
2078.74 82
2078.84 78
2078.95 74
2079.05 71
2079.16 71
2079.26 72
2079.37 77
2079.47 84
2079.58 92
2079.68 101
2079.79 110
2079.89 119
2079.99 127
2080.10 135
2080.20 141
2080.31 146
2080.41 149
2080.52 151
2080.62 150
2080.73 146
2080.83 140
2080.94 133
2081.04 126
2081.15 120
2081.25 115
2081.36 112
2081.46 110
2081.56 109
2081.67 107
2081.77 104
2081.88 100
2081.98 94
2082.09 88
2082.19 81
2082.30 74
2082.40 69
2082.51 64
2082.61 61
2082.72 60
2082.82 60
2082.93 61
2083.03 63
2083.13 66
2083.24 69
2083.34 70
2083.45 70
2083.55 68
2083.66 63
2083.76 57
2083.87 49
2083.97 41
2084.08 33
2084.18 26
2084.29 21
2084.39 19
2084.50 20
2084.60 24
2084.71 30
2084.81 37
2084.92 45
2085.02 52
2085.12 58
2085.23 65
2085.33 72
2085.44 80
2085.54 90
2085.65 100
2085.75 111
2085.86 120
2085.96 127
2086.07 131
2086.17 133
2086.28 133
2086.38 131
2086.49 129
2086.59 125
2086.70 121
2086.80 116
2086.91 111
2087.01 104
2087.12 96
2087.22 88
2087.32 81
2087.43 74
2087.53 69
2087.64 65
2087.74 62
2087.85 61
2087.95 61
2088.06 63
2088.16 64
2088.27 67
2088.37 72
2088.48 77
2088.58 83
2088.69 90
2088.79 96
2088.90 101
2089.00 104
2089.11 105
2089.21 104
2089.32 100
2089.42 95
2089.53 90
2089.63 85
2089.74 82
2089.84 80
2089.95 78
2090.05 77
2090.16 76
2090.26 75
2090.37 72
2090.47 70
2090.58 66
2090.68 62
2090.78 56
2090.89 51
2090.99 45
2091.10 42
2091.20 41
2091.31 45
2091.41 52
2091.52 64
2091.62 78
2091.73 93
2091.83 105
2091.94 114
2092.04 119
2092.15 120
2092.25 118
2092.36 115
2092.46 111
2092.57 107
2092.67 102
2092.78 97
2092.88 90
2092.99 82
2093.09 73
2093.20 64
2093.30 55
2093.41 48
2093.51 43
2093.62 41
2093.72 40
2093.83 41
2093.93 43
2094.04 45
2094.14 48
2094.25 52
2094.35 55
2094.46 59
2094.56 63
2094.67 68
2094.77 72
2094.88 76
2094.98 80
2095.09 83
2095.19 84
2095.30 83
2095.40 81
2095.51 77
2095.61 73
2095.72 70
2095.82 68
2095.93 68
2096.03 71
2096.14 75
2096.24 81
2096.35 87
2096.45 92
2096.56 96
2096.66 97
2096.77 96
2096.87 92
2096.98 86
2097.08 80
2097.19 74
2097.29 68
2097.40 64
2097.50 62
2097.61 62
2097.71 64
2097.82 67
2097.92 70
2098.03 73
2098.13 76
2098.24 77
2098.34 77
2098.45 75
2098.55 71
2098.66 65
2098.76 57
2098.87 47
2098.97 36
2099.08 25
2099.18 14
2099.29 5
2099.39 0
2099.50 0
2099.61 0
2099.71 0
2099.82 0
2099.92 0
2100.03 0
2100.13 0
2100.24 2
2100.34 6
2100.45 11
2100.55 14
2100.66 18
2100.76 21
2100.87 26
2100.97 31
2101.08 38
2101.18 47
2101.29 56
2101.39 66
2101.50 75
2101.60 82
2101.71 86
2101.81 88
2101.92 85
2102.02 80
2102.13 71
2102.23 60
2102.34 48
2102.44 36
2102.55 25
2102.65 16
2102.76 9
2102.86 5
2102.97 4
2103.08 8
2103.18 14
2103.29 24
2103.39 36
2103.50 49
2103.60 62
2103.71 74
2103.81 84
2103.92 90
2104.02 92
2104.13 92
2104.23 90
2104.34 87
2104.44 83
2104.55 80
2104.65 78
2104.76 76
2104.86 75
2104.97 73
2105.07 72
2105.18 70
2105.29 68
2105.39 65
2105.50 63
2105.60 62
2105.71 62
2105.81 63
2105.92 66
2106.02 70
2106.13 76
2106.23 81
2106.34 86
2106.44 91
2106.55 94
2106.65 97
2106.76 99
2106.86 100
2106.97 100
2107.07 99
2107.18 97
2107.29 93
2107.39 88
2107.50 82
2107.60 78
2107.71 74
2107.81 73
2107.92 74
2108.02 75
2108.13 76
2108.23 75
2108.34 72
2108.44 66
2108.55 60
2108.65 54
2108.76 49
2108.87 46
2108.97 46
2109.08 48
2109.18 50
2109.29 52
2109.39 54
2109.50 54
2109.60 53
2109.71 51
2109.81 50
2109.92 51
2110.02 53
2110.13 56
2110.23 60
2110.34 63
2110.45 63
2110.55 62
2110.66 59
2110.76 57
2110.87 56
2110.97 58
2111.08 65
2111.18 75
2111.29 87
2111.39 100
2111.50 111
2111.61 120
2111.71 126
2111.82 131
2111.92 134
2112.03 137
2112.13 140
2112.24 143
2112.34 147
2112.45 152
2112.55 157
2112.66 163
2112.76 168
2112.87 174
2112.98 177
2113.08 179
2113.19 176
2113.29 171
2113.40 163
2113.50 153
2113.61 142
2113.71 133
2113.82 126
2113.92 122
2114.03 119
2114.14 117
2114.24 115
2114.35 113
2114.45 109
2114.56 105
2114.66 101
2114.77 98
2114.87 95
2114.98 94
2115.09 93
2115.19 92
2115.30 91
2115.40 89
2115.51 89
2115.61 88
2115.72 88
2115.82 89
2115.93 90
2116.03 91
2116.14 92
2116.25 92
2116.35 92
2116.46 93
2116.56 95
2116.67 98
2116.77 103
2116.88 110
2116.98 116
2117.09 122
2117.20 126
2117.30 129
2117.41 128
2117.51 126
2117.62 123
2117.72 120
2117.83 118
2117.93 119
2118.04 123
2118.15 128
2118.25 135
2118.36 142
2118.46 148
2118.57 152
2118.67 153
2118.78 153
2118.88 152
2118.99 150
2119.10 147
2119.20 144
2119.31 138
2119.41 131
2119.52 122
2119.62 112
2119.73 102
2119.84 92
2119.94 84
2120.05 76
2120.15 71
2120.26 67
2120.36 64
2120.47 62
2120.57 62
2120.68 63
2120.79 66
2120.89 71
2121.00 76
2121.10 84
2121.21 93
2121.31 102
2121.42 112
2121.53 121
2121.63 130
2121.74 137
2121.84 142
2121.95 144
2122.05 144
2122.16 141
2122.27 136
2122.37 129
2122.48 121
2122.58 113
2122.69 105
2122.79 97
2122.90 90
2123.00 85
2123.11 81
2123.22 78
2123.32 76
2123.43 76
2123.53 76
2123.64 78
2123.74 79
2123.85 82
2123.96 84
2124.06 88
2124.17 92
2124.27 98
2124.38 106
2124.48 116
2124.59 127
2124.70 140
2124.80 152
2124.91 163
2125.01 170
2125.12 172
2125.23 170
2125.33 164
2125.44 156
2125.54 147
2125.65 140
2125.75 136
2125.86 134
2125.97 134
2126.07 133
2126.18 132
2126.28 128
2126.39 122
2126.49 115
2126.60 108
2126.71 101
2126.81 96
2126.92 93
2127.02 90
2127.13 86
2127.23 82
2127.34 77
2127.45 72
2127.55 67
2127.66 62
2127.76 60
2127.87 60
2127.98 63
2128.08 67
2128.19 72
2128.29 77
2128.40 83
2128.50 88
2128.61 92
2128.72 95
2128.82 97
2128.93 96
2129.03 93
2129.14 88
2129.25 81
2129.35 72
2129.46 62
2129.56 53
2129.67 45
2129.77 40
2129.88 39
2129.99 41
2130.09 45
2130.20 51
2130.30 56
2130.41 58
2130.52 58
2130.62 55
2130.73 49
2130.83 43
2130.94 37
2131.05 34
2131.15 33
2131.26 35
2131.36 38
2131.47 42
2131.58 45
2131.68 46
2131.79 46
2131.89 45
2132.00 43
2132.10 41
2132.21 40
2132.32 41
2132.42 42
2132.53 45
2132.63 48
2132.74 52
2132.85 58
2132.95 64
2133.06 70
2133.16 76
2133.27 81
2133.38 85
2133.48 88
2133.59 90
2133.69 91
2133.80 91
2133.91 92
2134.01 94
2134.12 98
2134.22 104
2134.33 112
2134.44 121
2134.54 130
2134.65 138
2134.75 142
2134.86 143
2134.97 141
2135.07 137
2135.18 133
2135.28 131
2135.39 133
2135.50 140
2135.60 149
2135.71 161
2135.81 172
2135.92 181
2136.03 186
2136.13 185
2136.24 180
2136.34 171
2136.45 160
2136.56 149
2136.66 138
2136.77 131
2136.87 127
2136.98 126
2137.09 129
2137.19 134
2137.30 140
2137.40 146
2137.51 153
2137.62 158
2137.72 160
2137.83 159
2137.93 155
2138.04 148
2138.15 137
2138.25 125
2138.36 112
2138.46 101
2138.57 93
2138.68 87
2138.78 84
2138.89 82
2139.00 80
2139.10 77
2139.21 72
2139.31 64
2139.42 54
2139.53 43
2139.63 32
2139.74 21
2139.84 13
2139.95 6
2140.06 1
2140.16 0
2140.27 0
2140.37 0
2140.48 0
2140.59 0
2140.69 0
2140.80 0
2140.91 0
2141.01 0
2141.12 0
2141.22 3
2141.33 13
2141.44 26
2141.54 42
2141.65 57
2141.75 72
2141.86 84
2141.97 94
2142.07 103
2142.18 109
2142.29 115
2142.39 119
2142.50 123
2142.60 125
2142.71 125
2142.82 125
2142.92 124
2143.03 124
2143.13 124
2143.24 124
2143.35 125
2143.45 125
2143.56 124
2143.67 121
2143.77 117
2143.88 110
2143.98 103
2144.09 97
2144.20 92
2144.30 90
2144.41 91
2144.52 95
2144.62 101
2144.73 108
2144.83 113
2144.94 116
2145.05 114
2145.15 108
2145.26 99
2145.37 87
2145.47 75
2145.58 64
2145.68 55
2145.79 50
2145.90 47
2146.00 45
2146.11 45
2146.22 44
2146.32 43
2146.43 41
2146.53 41
2146.64 42
2146.75 46
2146.85 52
2146.96 61
2147.07 70
2147.17 78
2147.28 83
2147.38 85
2147.49 83
2147.60 77
2147.70 70
2147.81 62
2147.92 55
2148.02 48
2148.13 42
2148.24 37
2148.34 33
2148.45 31
2148.55 29
2148.66 30
2148.77 34
2148.87 41
2148.98 52
2149.09 66
2149.19 82
2149.30 98
2149.41 114
2149.51 127
2149.62 137
2149.72 143
2149.83 146
2149.94 145
2150.04 142
2150.15 137
2150.26 131
2150.36 125
2150.47 119
2150.58 114
2150.68 110
2150.79 106
2150.89 101
2151.00 95
2151.11 88
2151.21 80
2151.32 71
2151.43 64
2151.53 57
2151.64 53
2151.75 50
2151.85 50
2151.96 52
2152.06 56
2152.17 62
2152.28 71
2152.38 82
2152.49 93
2152.60 103
2152.70 110
2152.81 114
2152.92 113
2153.02 108
2153.13 98
2153.24 85
2153.34 72
2153.45 58
2153.55 46
2153.66 36
2153.77 28
2153.87 23
2153.98 21
2154.09 19
2154.19 19
2154.30 19
2154.41 20
2154.51 21
2154.62 22
2154.73 23
2154.83 24
2154.94 23
2155.05 22
2155.15 19
2155.26 13
2155.36 7
2155.47 0
2155.58 0
2155.68 0
2155.79 0
2155.90 0
2156.00 0
2156.11 0
2156.22 0
2156.32 0
2156.43 4
2156.54 8
2156.64 14
2156.75 22
2156.86 32
2156.96 43
2157.07 54
2157.18 65
2157.28 73
2157.39 80
2157.50 84
2157.60 85
2157.71 85
2157.82 83
2157.92 80
2158.03 77
2158.13 72
2158.24 68
2158.35 63
2158.45 58
2158.56 54
2158.67 51
2158.77 50
2158.88 51
2158.99 53
2159.09 56
2159.20 61
2159.31 67
2159.41 74
2159.52 81
2159.63 87
2159.73 92
2159.84 96
2159.95 98
2160.05 99
2160.16 98
2160.27 97
2160.37 95
2160.48 95
2160.59 96
2160.69 98
2160.80 102
2160.91 105
2161.01 108
2161.12 111
2161.23 112
2161.33 112
2161.44 111
2161.55 110
2161.65 110
2161.76 112
2161.87 114
2161.97 118
2162.08 122
2162.19 126
2162.29 130
2162.40 132
2162.51 133
2162.61 133
2162.72 132
2162.83 132
2162.93 131
2163.04 131
2163.15 130
2163.25 128
2163.36 125
2163.47 120
2163.57 111
2163.68 101
2163.79 88
2163.89 76
2164.00 64
2164.11 54
2164.21 49
2164.32 48
2164.43 51
2164.53 58
2164.64 68
2164.75 78
2164.85 88
2164.96 95
2165.07 99
2165.17 99
2165.28 97
2165.39 92
2165.49 86
2165.60 80
2165.71 73
2165.81 66
2165.92 61
2166.03 57
2166.13 56
2166.24 60
2166.35 67
2166.45 80
2166.56 97
2166.67 116
2166.78 135
2166.88 152
2166.99 163
2167.10 169
2167.20 170
2167.31 165
2167.42 157
2167.52 148
2167.63 138
2167.74 129
2167.84 121
2167.95 114
2168.06 108
2168.16 102
2168.27 97
2168.38 91
2168.48 85
2168.59 79
2168.70 74
2168.80 69
2168.91 66
2169.02 64
2169.13 64
2169.23 65
2169.34 67
2169.45 69
2169.55 72
2169.66 75
2169.77 78
2169.87 81
2169.98 84
2170.09 86
2170.19 88
2170.30 89
2170.41 90
2170.51 89
2170.62 88
2170.73 85
2170.83 81
2170.94 75
2171.05 67
2171.16 57
2171.26 47
2171.37 37
2171.48 29
2171.58 24
2171.69 23
2171.80 25
2171.90 29
2172.01 34
2172.12 39
2172.22 42
2172.33 42
2172.44 41
2172.55 38
2172.65 34
2172.76 29
2172.87 24
2172.97 20
2173.08 15
2173.19 12
2173.29 10
2173.40 9
2173.51 10
2173.61 14
2173.72 19
2173.83 25
2173.94 33
2174.04 40
2174.15 47
2174.26 52
2174.36 57
2174.47 59
2174.58 60
2174.68 58
2174.79 54
2174.90 48
2175.01 42
2175.11 35
2175.22 29
2175.33 26
2175.43 25
2175.54 26
2175.65 29
2175.75 34
2175.86 41
2175.97 48
2176.08 56
2176.18 64
2176.29 72
2176.40 79
2176.50 85
2176.61 89
2176.72 90
2176.82 89
2176.93 87
2177.04 85
2177.15 84
2177.25 86
2177.36 90
2177.47 97
2177.57 105
2177.68 113
2177.79 120
2177.89 125
2178.00 127
2178.11 127
2178.22 123
2178.32 117
2178.43 109
2178.54 99
2178.64 89
2178.75 79
2178.86 69
2178.97 62
2179.07 56
2179.18 53
2179.29 52
2179.39 52
2179.50 52
2179.61 53
2179.72 54
2179.82 56
2179.93 60
2180.04 64
2180.14 68
2180.25 72
2180.36 75
2180.46 75
2180.57 73
2180.68 69
2180.79 63
2180.89 57
2181.00 51
2181.11 46
2181.21 42
2181.32 39
2181.43 35
2181.54 31
2181.64 27
2181.75 23
2181.86 20
2181.96 18
2182.07 17
2182.18 20
2182.29 25
2182.39 31
2182.50 39
2182.61 45
2182.71 50
2182.82 51
2182.93 48
2183.04 41
2183.14 32
2183.25 21
2183.36 10
2183.47 1
2183.57 0
2183.68 0
2183.79 0
2183.89 0
2184.00 0
2184.11 0
2184.22 0
2184.32 0
2184.43 0
2184.54 6
2184.64 15
2184.75 26
2184.86 38
2184.97 48
2185.07 57
2185.18 63
2185.29 66
2185.39 67
2185.50 65
2185.61 62
2185.72 58
2185.82 53
2185.93 49
2186.04 45
2186.15 41
2186.25 39
2186.36 39
2186.47 40
2186.57 43
2186.68 47
2186.79 51
2186.90 55
2187.00 56
2187.11 55
2187.22 52
2187.33 47
2187.43 39
2187.54 32
2187.65 24
2187.75 18
2187.86 14
2187.97 13
2188.08 13
2188.18 16
2188.29 21
2188.40 26
2188.51 32
2188.61 39
2188.72 45
2188.83 53
2188.94 61
2189.04 70
2189.15 80
2189.26 90
2189.36 100
2189.47 109
2189.58 116
2189.69 123
2189.79 128
2189.90 132
2190.01 135
2190.12 138
2190.22 141
2190.33 142
2190.44 143
2190.55 143
2190.65 141
2190.76 140
2190.87 140
2190.97 140
2191.08 143
2191.19 146
2191.30 149
2191.40 152
2191.51 152
2191.62 151
2191.73 149
2191.83 145
2191.94 142
2192.05 140
2192.16 140
2192.26 142
2192.37 144
2192.48 146
2192.59 148
2192.69 148
2192.80 147
2192.91 146
2193.02 145
2193.12 144
2193.23 143
2193.34 142
2193.45 140
2193.55 137
2193.66 131
2193.77 125
2193.87 117
2193.98 109
2194.09 100
2194.20 90
2194.30 81
2194.41 71
2194.52 63
2194.63 56
2194.73 52
2194.84 52
2194.95 57
2195.06 64
2195.16 74
2195.27 83
2195.38 91
2195.49 96
2195.59 98
2195.70 96
2195.81 92
2195.92 86
2196.02 79
2196.13 72
2196.24 65
2196.35 60
2196.45 57
2196.56 58
2196.67 63
2196.78 71
2196.88 82
2196.99 92
2197.10 99
2197.21 104
2197.31 105
2197.42 104
2197.53 103
2197.64 104
2197.74 107
2197.85 113
2197.96 119
2198.07 124
2198.17 126
2198.28 124
2198.39 119
2198.50 111
2198.61 101
2198.71 90
2198.82 81
2198.93 74
2199.04 68
2199.14 65
2199.25 63
2199.36 62
2199.47 62
2199.57 63
2199.68 64
2199.79 66
2199.90 68
2200.00 70
2200.11 72
2200.22 74
2200.33 77
2200.43 80
2200.54 83
2200.65 89
2200.76 95
2200.86 102
2200.97 109
2201.08 114
2201.19 116
2201.30 115
2201.40 110
2201.51 101
2201.62 90
2201.73 78
2201.83 69
2201.94 62
2202.05 60
2202.16 63
2202.26 69
2202.37 77
2202.48 86
2202.59 93
2202.69 96
2202.80 97
2202.91 93
2203.02 88
2203.13 81
2203.23 76
2203.34 72
2203.45 71
2203.56 71
2203.66 73
2203.77 76
2203.88 77
2203.99 77
2204.09 76
2204.20 73
2204.31 70
2204.42 67
2204.53 65
2204.63 63
2204.74 62
2204.85 62
2204.96 61
2205.06 61
2205.17 60
2205.28 59
2205.39 58
2205.49 58
2205.60 58
2205.71 59
2205.82 59
2205.93 60
2206.03 61
2206.14 63
2206.25 65
2206.36 67
2206.46 70
2206.57 73
2206.68 76
2206.79 80
2206.90 85
2207.00 92
2207.11 99
2207.22 107
2207.33 115
2207.43 120
2207.54 122
2207.65 120
2207.76 114
2207.87 105
2207.97 94
2208.08 84
2208.19 76
2208.30 70
2208.40 67
2208.51 67
2208.62 69
2208.73 73
2208.84 76
2208.94 80
2209.05 83
2209.16 86
2209.27 87
2209.37 89
2209.48 90
2209.59 93
2209.70 98
2209.81 106
2209.91 116
2210.02 127
2210.13 137
2210.24 146
2210.35 152
2210.45 155
2210.56 153
2210.67 147
2210.78 139
2210.88 130
2210.99 120
2211.10 111
2211.21 103
2211.32 96
2211.42 91
2211.53 87
2211.64 83
2211.75 80
2211.86 77
2211.96 75
2212.07 72
2212.18 70
2212.29 69
2212.39 68
2212.50 69
2212.61 70
2212.72 71
2212.83 73
2212.93 75
2213.04 78
2213.15 81
2213.26 86
2213.37 92
2213.47 98
2213.58 105
2213.69 110
2213.80 113
2213.91 114
2214.01 113
2214.12 109
2214.23 103
2214.34 96
2214.45 90
2214.55 84
2214.66 79
2214.77 76
2214.88 74
2214.98 74
2215.09 76
2215.20 79
2215.31 84
2215.42 90
2215.52 98
2215.63 105
2215.74 113
2215.85 119
2215.96 122
2216.06 124
2216.17 123
2216.28 122
2216.39 121
2216.50 122
2216.60 124
2216.71 128
2216.82 133
2216.93 138
2217.04 142
2217.14 145
2217.25 146
2217.36 146
2217.47 144
2217.58 142
2217.68 139
2217.79 138
2217.90 137
2218.01 138
2218.12 140
2218.22 144
2218.33 148
2218.44 154
2218.55 160
2218.66 165
2218.77 169
2218.87 172
2218.98 175
2219.09 176
2219.20 177
2219.31 177
2219.41 176
2219.52 173
2219.63 167
2219.74 160
2219.85 152
2219.95 142
2220.06 133
2220.17 125
2220.28 118
2220.39 113
2220.49 110
2220.60 108
2220.71 107
2220.82 107
2220.93 108
2221.03 109
2221.14 110
2221.25 111
2221.36 112
2221.47 113
2221.58 115
2221.68 120
2221.79 126
2221.90 135
2222.01 145
2222.12 154
2222.22 162
2222.33 165
2222.44 165
2222.55 160
2222.66 152
2222.77 141
2222.87 130
2222.98 118
2223.09 107
2223.20 96
2223.31 86
2223.41 77
2223.52 69
2223.63 62
2223.74 56
2223.85 52
2223.95 50
2224.06 48
2224.17 47
2224.28 46
2224.39 45
2224.50 44
2224.60 42
2224.71 40
2224.82 38
2224.93 35
2225.04 32
2225.14 28
2225.25 25
2225.36 22
2225.47 20
2225.58 18
2225.69 17
2225.79 16
2225.90 14
2226.01 12
2226.12 9
2226.23 8
2226.34 7
2226.44 8
2226.55 12
2226.66 17
2226.77 24
2226.88 32
2226.98 39
2227.09 45
2227.20 49
2227.31 50
2227.42 48
2227.53 44
2227.63 39
2227.74 33
2227.85 28
2227.96 23
2228.07 18
2228.18 14
2228.28 10
2228.39 6
2228.50 2
2228.61 0
2228.72 0
2228.83 0
2228.93 0
2229.04 0
2229.15 0
2229.26 0
2229.37 0
2229.48 3
2229.58 6
2229.69 8
2229.80 10
2229.91 10
2230.02 9
2230.13 8
2230.23 8
2230.34 8
2230.45 10
2230.56 12
2230.67 15
2230.78 18
2230.88 21
2230.99 26
2231.10 31
2231.21 38
2231.32 45
2231.43 53
2231.53 60
2231.64 65
2231.75 67
2231.86 66
2231.97 62
2232.08 55
2232.18 46
2232.29 37
2232.40 27
2232.51 18
2232.62 11
2232.73 5
2232.83 2
2232.94 1
2233.05 4
2233.16 10
2233.27 19
2233.38 29
2233.48 40
2233.59 51
2233.70 62
2233.81 70
2233.92 76
2234.03 80
2234.14 81
2234.24 79
2234.35 76
2234.46 74
2234.57 74
2234.68 77
2234.79 83
2234.89 92
2235.00 103
2235.11 113
2235.22 122
2235.33 130
2235.44 135
2235.55 138
2235.65 140
2235.76 142
2235.87 143
2235.98 143
2236.09 142
2236.20 138
2236.30 132
2236.41 123
2236.52 113
2236.63 101
2236.74 90
2236.85 80
2236.96 71
2237.06 64
2237.17 58
2237.28 54
2237.39 51
2237.50 48
2237.61 47
2237.71 46
2237.82 46
2237.93 46
2238.04 46
2238.15 45
2238.26 44
2238.37 43
2238.47 43
2238.58 45
2238.69 50
2238.80 57
2238.91 66
2239.02 75
2239.13 83
2239.23 88
2239.34 91
2239.45 90
2239.56 87
2239.67 83
2239.78 78
2239.89 73
2239.99 70
2240.10 67
2240.21 64
2240.32 62
2240.43 60
2240.54 59
2240.65 60
2240.75 63
2240.86 69
2240.97 78
2241.08 88
2241.19 97
2241.30 105
2241.41 110
2241.51 111
2241.62 108
2241.73 103
2241.84 96
2241.95 89
2242.06 84
2242.17 81
2242.27 80
2242.38 81
2242.49 82
2242.60 83
2242.71 83
2242.82 82
2242.93 80
2243.04 76
2243.14 71
2243.25 65
2243.36 59
2243.47 53
2243.58 47
2243.69 43
2243.80 39
2243.90 36
2244.01 34
2244.12 33
2244.23 34
2244.34 37
2244.45 43
2244.56 52
2244.67 62
2244.77 72
2244.88 82
2244.99 92
2245.10 99
2245.21 106
2245.32 111
2245.43 117
2245.53 122
2245.64 128
2245.75 132
2245.86 135
2245.97 135
2246.08 131
2246.19 125
2246.30 116
2246.40 105
2246.51 92
2246.62 80
2246.73 68
2246.84 56
2246.95 46
2247.06 37
2247.17 30
2247.27 25
2247.38 24
2247.49 25
2247.60 29
2247.71 33
2247.82 37
2247.93 39
2248.04 38
2248.14 35
2248.25 29
2248.36 23
2248.47 16
2248.58 11
2248.69 7
2248.80 6
2248.91 6
2249.01 7
2249.12 7
2249.23 8
2249.34 8
2249.45 8
2249.56 9
2249.67 12
2249.78 17
2249.88 22
2249.99 27
2250.10 33
2250.21 38
2250.32 42
2250.43 45
2250.54 47
2250.65 48
2250.76 47
2250.86 47
2250.97 46
2251.08 45
2251.19 47
2251.30 50
2251.41 57
2251.52 65
2251.63 76
2251.74 88
2251.84 100
2251.95 110
2252.06 117
2252.17 121
2252.28 122
2252.39 119
2252.50 114
2252.61 107
2252.71 99
2252.82 92
2252.93 85
2253.04 79
2253.15 74
2253.26 72
2253.37 71
2253.48 71
2253.59 72
2253.69 72
2253.80 71
2253.91 69
2254.02 65
2254.13 59
2254.24 53
2254.35 46
2254.46 39
2254.57 31
2254.68 23
2254.78 14
2254.89 6
2255.00 0
2255.11 0
2255.22 0
2255.33 0
2255.44 0
2255.55 3
2255.66 9
2255.76 16
2255.87 23
2255.98 29
2256.09 33
2256.20 37
2256.31 40
2256.42 43
2256.53 45
2256.64 47
2256.75 50
2256.85 54
2256.96 59
2257.07 64
2257.18 68
2257.29 72
2257.40 73
2257.51 70
2257.62 63
2257.73 53
2257.84 40
2257.94 25
2258.05 12
2258.16 1
2258.27 0
2258.38 0
2258.49 0
2258.60 0
2258.71 0
2258.82 0
2258.93 1
2259.03 3
2259.14 3
2259.25 3
2259.36 4
2259.47 7
2259.58 12
2259.69 19
2259.80 27
2259.91 36
2260.02 43
2260.12 49
2260.23 53
2260.34 54
2260.45 53
2260.56 52
2260.67 50
2260.78 50
2260.89 50
2261.00 52
2261.11 54
2261.22 57
2261.32 59
2261.43 60
2261.54 61
2261.65 61
2261.76 60
2261.87 58
2261.98 56
2262.09 54
2262.20 53
2262.31 52
2262.42 51
2262.52 52
2262.63 54
2262.74 57
2262.85 62
2262.96 67
2263.07 73
2263.18 78
2263.29 82
2263.40 84
2263.51 83
2263.62 79
2263.72 73
2263.83 66
2263.94 57
2264.05 49
2264.16 41
2264.27 34
2264.38 29
2264.49 25
2264.60 24
2264.71 24
2264.82 27
2264.93 31
2265.03 35
2265.14 38
2265.25 42
2265.36 44
2265.47 45
2265.58 46
2265.69 49
2265.80 52
2265.91 56
2266.02 60
2266.13 64
2266.24 66
2266.35 67
2266.45 66
2266.56 65
2266.67 64
2266.78 65
2266.89 67
2267.00 71
2267.11 75
2267.22 78
2267.33 80
2267.44 78
2267.55 74
2267.66 68
2267.76 62
2267.87 57
2267.98 54
2268.09 53
2268.20 54
2268.31 56
2268.42 59
2268.53 63
2268.64 66
2268.75 70
2268.86 73
2268.97 76
2269.08 77
2269.19 76
2269.29 74
2269.40 70
2269.51 64
2269.62 58
2269.73 53
2269.84 50
2269.95 48
2270.06 48
2270.17 49
2270.28 51
2270.39 53
2270.50 55
2270.61 56
2270.72 58
2270.82 61
2270.93 64
2271.04 67
2271.15 69
2271.26 70
2271.37 70
2271.48 69
2271.59 65
2271.70 61
2271.81 56
2271.92 51
2272.03 46
2272.14 44
2272.25 43
2272.36 43
2272.46 46
2272.57 51
2272.68 57
2272.79 64
2272.90 71
2273.01 77
2273.12 82
2273.23 86
2273.34 88
2273.45 89
2273.56 88
2273.67 87
2273.78 85
2273.89 82
2274.00 79
2274.11 75
2274.21 72
2274.32 70
2274.43 68
2274.54 68
2274.65 68
2274.76 68
2274.87 68
2274.98 66
2275.09 63
2275.20 57
2275.31 50
2275.42 42
2275.53 34
2275.64 26
2275.75 20
2275.86 16
2275.97 13
2276.07 12
2276.18 12
2276.29 13
2276.40 14
2276.51 16
2276.62 19
2276.73 24
2276.84 30
2276.95 37
2277.06 44
2277.17 49
2277.28 53
2277.39 55
2277.50 55
2277.61 54
2277.72 54
2277.83 55
2277.94 60
2278.05 68
2278.15 79
2278.26 93
2278.37 107
2278.48 121
2278.59 132
2278.70 138
2278.81 139
2278.92 133
2279.03 122
2279.14 106
2279.25 89
2279.36 71
2279.47 56
2279.58 45
2279.69 38
2279.80 38
2279.91 41
2280.02 48
2280.13 57
2280.24 66
2280.34 74
2280.45 81
2280.56 86
2280.67 89
2280.78 91
2280.89 92
2281.00 93
2281.11 95
2281.22 97
2281.33 100
2281.44 105
2281.55 111
2281.66 120
2281.77 129
2281.88 140
2281.99 152
2282.10 162
2282.21 170
2282.32 175
2282.43 178
2282.54 177
2282.65 174
2282.76 170
2282.87 165
2282.97 160
2283.08 157
2283.19 155
2283.30 156
2283.41 158
2283.52 161
2283.63 165
2283.74 166
2283.85 165
2283.96 162
2284.07 157
2284.18 151
2284.29 145
2284.40 140
2284.51 137
2284.62 134
2284.73 132
2284.84 128
2284.95 123
2285.06 116
2285.17 107
2285.28 98
2285.39 89
2285.50 82
2285.61 77
2285.72 75
2285.83 77
2285.94 81
2286.04 87
2286.15 93
2286.26 98
2286.37 100
2286.48 98
2286.59 93
2286.70 87
2286.81 79
2286.92 73
2287.03 71
2287.14 73
2287.25 81
2287.36 92
2287.47 105
2287.58 119
2287.69 130
2287.80 138
2287.91 142
2288.02 143
2288.13 141
2288.24 138
2288.35 134
2288.46 128
2288.57 119
2288.68 108
2288.79 93
2288.90 76
2289.01 57
2289.12 40
2289.23 26
2289.34 17
2289.45 13
2289.56 13
2289.67 16
2289.78 18
2289.89 19
2289.99 18
2290.10 14
2290.21 9
2290.32 4
2290.43 0
2290.54 0
2290.65 0
2290.76 0
2290.87 0
2290.98 0
2291.09 0
2291.20 0
2291.31 2
2291.42 9
2291.53 19
2291.64 29
2291.75 41
2291.86 51
2291.97 60
2292.08 67
2292.19 72
2292.30 74
2292.41 75
2292.52 76
2292.63 75
2292.74 75
2292.85 74
2292.96 73
2293.07 71
2293.18 67
2293.29 63
2293.40 57
2293.51 50
2293.62 43
2293.73 35
2293.84 27
2293.95 21
2294.06 17
2294.17 17
2294.28 20
2294.39 27
2294.50 36
2294.61 45
2294.72 53
2294.83 59
2294.94 62
2295.05 63
2295.16 61
2295.27 59
2295.38 56
2295.49 52
2295.60 48
2295.71 43
2295.82 37
2295.93 30
2296.04 24
2296.15 18
2296.26 13
2296.37 11
2296.48 12
2296.59 13
2296.70 16
2296.81 16
2296.92 15
2297.03 10
2297.14 2
2297.25 0
2297.36 0
2297.47 0
2297.58 0
2297.69 0
2297.80 0
2297.91 0
2298.02 7
2298.13 14
2298.24 19
2298.35 20
2298.46 19
2298.57 17
2298.68 15
2298.79 14
2298.90 13
2299.01 15
2299.12 18
2299.23 23
2299.34 29
2299.45 36
2299.56 45
2299.67 55
2299.78 64
2299.89 73
2300.00 80
2300.11 86
2300.22 91
2300.33 94
2300.44 96
2300.55 99
2300.66 103
2300.77 108
2300.88 115
2300.99 121
2301.10 127
2301.21 131
2301.32 132
2301.43 129
2301.54 123
2301.65 115
2301.76 106
2301.87 99
2301.98 93
2302.09 90
2302.20 89
2302.31 90
2302.42 92
2302.53 92
2302.64 91
2302.75 88
2302.86 82
2302.97 76
2303.08 68
2303.19 61
2303.30 54
2303.41 48
2303.52 43
2303.63 39
2303.74 37
2303.85 37
2303.96 38
2304.07 41
2304.18 44
2304.29 46
2304.40 48
2304.51 48
2304.62 48
2304.73 49
2304.84 50
2304.95 53
2305.06 59
2305.17 67
2305.28 77
2305.39 88
2305.50 101
2305.61 114
2305.72 126
2305.83 137
2305.94 146
2306.05 151
2306.16 153
2306.27 151
2306.38 145
2306.49 136
2306.60 124
2306.71 113
2306.82 103
2306.93 98
2307.04 98
2307.15 103
2307.26 112
2307.37 124
2307.48 135
2307.59 145
2307.70 152
2307.81 156
2307.92 157
2308.03 157
2308.14 156
2308.25 156
2308.36 155
2308.47 154
2308.58 152
2308.69 149
2308.80 144
2308.91 137
2309.03 129
2309.14 121
2309.25 112
2309.36 103
2309.47 95
2309.58 87
2309.69 80
2309.80 74
2309.91 70
2310.02 68
2310.13 67
2310.24 68
2310.35 72
2310.46 78
2310.57 86
2310.68 95
2310.79 103
2310.90 110
2311.01 115
2311.12 116
2311.23 113
2311.34 108
2311.45 101
2311.56 93
2311.67 87
2311.78 83
2311.89 83
2312.00 85
2312.11 90
2312.22 95
2312.33 100
2312.44 103
2312.55 104
2312.66 103
2312.77 101
2312.88 98
2313.00 95
2313.11 92
2313.22 89
2313.33 84
2313.44 80
2313.55 74
2313.66 68
2313.77 64
2313.88 61
2313.99 60
2314.10 62
2314.21 66
2314.32 71
2314.43 76
2314.54 80
2314.65 81
2314.76 80
2314.87 78
2314.98 75
2315.09 72
2315.20 70
2315.31 70
2315.42 70
2315.53 71
2315.64 72
2315.75 71
2315.86 70
2315.97 68
2316.09 67
2316.20 69
2316.31 72
2316.42 79
2316.53 89
2316.64 99
2316.75 109
2316.86 118
2316.97 125
2317.08 131
2317.19 135
2317.30 139
2317.41 144
2317.52 149
2317.63 153
2317.74 157
2317.85 158
2317.96 158
2318.07 157
2318.18 156
2318.29 155
2318.40 155
2318.51 156
2318.63 159
2318.74 161
2318.85 164
2318.96 164
2319.07 163
2319.18 161
2319.29 157
2319.40 153
2319.51 149
2319.62 147
2319.73 145
2319.84 144
2319.95 143
2320.06 141
2320.17 138
2320.28 134
2320.39 130
2320.50 125
2320.61 123
2320.72 122
2320.83 124
2320.95 128
2321.06 133
2321.17 139
2321.28 144
2321.39 147
2321.50 148
2321.61 145
2321.72 141
2321.83 137
2321.94 132
2322.05 128
2322.16 124
2322.27 121
2322.38 118
2322.49 113
2322.60 107
2322.71 100
2322.82 91
2322.93 81
2323.05 72
2323.16 63
2323.27 55
2323.38 47
2323.49 40
2323.60 33
2323.71 25
2323.82 16
2323.93 6
2324.04 0
2324.15 0
2324.26 0
2324.37 0
2324.48 0
2324.59 0
2324.70 0
2324.81 0
2324.93 6
2325.04 23
2325.15 41
2325.26 58
2325.37 75
2325.48 91
2325.59 104
2325.70 115
2325.81 125
2325.92 132
2326.03 137
2326.14 140
2326.25 140
2326.36 137
2326.47 132
2326.58 123
2326.70 113
2326.81 102
2326.92 91
2327.03 81
2327.14 72
2327.25 65
2327.36 59
2327.47 54
2327.58 49
2327.69 45
2327.80 41
2327.91 38
2328.02 36
2328.13 36
2328.24 38
2328.36 40
2328.47 42
2328.58 43
2328.69 43
2328.80 41
2328.91 38
2329.02 36
2329.13 36
2329.24 37
2329.35 40
2329.46 43
2329.57 45
2329.68 45
2329.79 42
2329.91 39
2330.02 36
2330.13 34
2330.24 33
2330.35 33
2330.46 34
2330.57 35
2330.68 35
2330.79 33
2330.90 30
2331.01 26
2331.12 23
2331.23 22
2331.35 23
2331.46 25
2331.57 30
2331.68 35
2331.79 41
2331.90 46
2332.01 50
2332.12 53
2332.23 55
2332.34 55
2332.45 54
2332.56 53
2332.67 51
2332.79 48
2332.90 47
2333.01 48
2333.12 51
2333.23 58
2333.34 69
2333.45 84
2333.56 99
2333.67 115
2333.78 129
2333.89 140
2334.00 146
2334.11 148
2334.23 145
2334.34 138
2334.45 129
2334.56 118
2334.67 107
2334.78 97
2334.89 89
2335.00 85
2335.11 84
2335.22 87
2335.33 92
2335.45 100
2335.56 110
2335.67 119
2335.78 129
2335.89 138
2336.00 145
2336.11 151
2336.22 154
2336.33 154
2336.44 152
2336.55 148
2336.66 143
2336.78 140
2336.89 138
2337.00 138
2337.11 141
2337.22 144
2337.33 146
2337.44 148
2337.55 148
2337.66 147
2337.77 146
2337.88 145
2338.00 145
2338.11 146
2338.22 146
2338.33 146
2338.44 144
2338.55 140
2338.66 134
2338.77 127
2338.88 121
2338.99 115
2339.10 110
2339.22 107
2339.33 105
2339.44 104
2339.55 103
2339.66 102
2339.77 100
2339.88 99
2339.99 98
2340.10 98
2340.21 100
2340.33 106
2340.44 114
2340.55 124
2340.66 136
2340.77 148
2340.88 158
2340.99 166
2341.10 172
2341.21 175
2341.32 177
2341.44 176
2341.55 174
2341.66 171
2341.77 167
2341.88 162
2341.99 157
2342.10 151
2342.21 147
2342.32 143
2342.43 139
2342.55 137
2342.66 135
2342.77 133
2342.88 131
2342.99 130
2343.10 128
2343.21 125
2343.32 122
2343.43 118
2343.54 112
2343.66 106
2343.77 99
2343.88 93
2343.99 89
2344.10 87
2344.21 86
2344.32 86
2344.43 87
2344.54 87
2344.66 87
2344.77 87
2344.88 87
2344.99 88
2345.10 89
2345.21 91
2345.32 93
2345.43 95
2345.54 97
2345.66 100
2345.77 103
2345.88 106
2345.99 109
2346.10 113
2346.21 115
2346.32 115
2346.43 113
2346.54 109
2346.66 102
2346.77 94
2346.88 85
2346.99 77
2347.10 71
2347.21 68
2347.32 68
2347.43 71
2347.54 76
2347.66 81
2347.77 86
2347.88 89
2347.99 89
2348.10 88
2348.21 84
2348.32 80
2348.43 75
2348.54 70
2348.66 67
2348.77 66
2348.88 68
2348.99 71
2349.10 77
2349.21 84
2349.32 91
2349.43 97
2349.55 101
2349.66 102
2349.77 99
2349.88 94
2349.99 88
2350.10 80
2350.21 74
2350.32 69
2350.43 66
2350.55 66
2350.66 67
2350.77 70
2350.88 73
2350.99 77
2351.10 81
2351.21 84
2351.32 89
2351.44 93
2351.55 98
2351.66 102
2351.77 107
2351.88 111
2351.99 115
2352.10 119
2352.21 123
2352.33 126
2352.44 129
2352.55 131
2352.66 132
2352.77 133
2352.88 133
2352.99 135
2353.10 138
2353.22 143
2353.33 151
2353.44 162
2353.55 175
2353.66 190
2353.77 208
2353.88 226
2353.99 245
2354.11 262
2354.22 275
2354.33 283
2354.44 286
2354.55 281
2354.66 271
2354.77 256
2354.89 240
2355.00 223
2355.11 208
2355.22 195
2355.33 184
2355.44 176
2355.55 170
2355.66 164
2355.78 159
2355.89 153
2356.00 147
2356.11 141
2356.22 135
2356.33 129
2356.44 124
2356.56 119
2356.67 114
2356.78 110
2356.89 107
2357.00 103
2357.11 100
2357.22 98
2357.34 96
2357.45 94
2357.56 93
2357.67 92
2357.78 91
2357.89 90
2358.00 89
2358.11 87
2358.23 85
2358.34 82
2358.45 80
2358.56 77
2358.67 74
2358.78 73
2358.89 73
2359.01 75
2359.12 78
2359.23 82
2359.34 87
2359.45 91
2359.56 92
2359.67 92
2359.79 89
2359.90 85
2360.01 80
2360.12 77
2360.23 76
2360.34 77
2360.45 80
2360.57 87
2360.68 94
2360.79 103
2360.90 110
2361.01 117
2361.12 121
2361.23 121
2361.35 119
2361.46 113
2361.57 105
2361.68 97
2361.79 89
2361.90 82
2362.02 79
2362.13 77
2362.24 78
2362.35 78
2362.46 78
2362.57 77
2362.68 74
2362.80 70
2362.91 65
2363.02 61
2363.13 59
2363.24 60
2363.35 65
2363.46 72
2363.58 81
2363.69 90
2363.80 99
2363.91 107
2364.02 112
2364.13 116
2364.25 119
2364.36 121
2364.47 122
2364.58 123
2364.69 124
2364.80 124
2364.91 123
2365.03 122
2365.14 119
2365.25 117
2365.36 114
2365.47 113
2365.58 114
2365.70 118
2365.81 124
2365.92 131
2366.03 140
2366.14 149
2366.25 156
2366.37 162
2366.48 165
2366.59 166
2366.70 165
2366.81 164
2366.92 164
2367.03 164
2367.15 165
2367.26 167
2367.37 169
2367.48 169
2367.59 166
2367.70 160
2367.82 151
2367.93 140
2368.04 129
2368.15 118
2368.26 108
2368.37 101
2368.49 98
2368.60 96
2368.71 97
2368.82 99
2368.93 102
2369.04 106
2369.16 110
2369.27 116
2369.38 122
2369.49 129
2369.60 136
2369.71 143
2369.83 149
2369.94 154
2370.05 158
2370.16 160
2370.27 163
2370.38 165
2370.50 166
2370.61 165
2370.72 164
2370.83 160
2370.94 155
2371.05 150
2371.17 145
2371.28 142
2371.39 140
2371.50 140
2371.61 142
2371.72 145
2371.84 148
2371.95 152
2372.06 155
2372.17 157
2372.28 157
2372.39 156
2372.51 152
2372.62 147
2372.73 141
2372.84 135
2372.95 129
2373.07 125
2373.18 122
2373.29 122
2373.40 122
2373.51 123
2373.62 124
2373.74 125
2373.85 125
2373.96 124
2374.07 123
2374.18 121
2374.29 120
2374.41 121
2374.52 123
2374.63 127
2374.74 134
2374.85 142
2374.97 150
2375.08 158
2375.19 165
2375.30 171
2375.41 175
2375.52 178
2375.64 178
2375.75 177
2375.86 175
2375.97 172
2376.08 168
2376.20 163
2376.31 157
2376.42 150
2376.53 143
2376.64 135
2376.75 128
2376.87 121
2376.98 116
2377.09 113
2377.20 113
2377.31 116
2377.43 122
2377.54 131
2377.65 141
2377.76 151
2377.87 161
2377.98 168
2378.10 173
2378.21 177
2378.32 179
2378.43 180
2378.54 181
2378.66 184
2378.77 186
2378.88 189
2378.99 191
2379.10 191
2379.22 189
2379.33 185
2379.44 180
2379.55 172
2379.66 164
2379.77 154
2379.89 142
2380.00 129
2380.11 114
2380.22 101
2380.33 89
2380.45 80
2380.56 75
2380.67 74
2380.78 77
2380.89 82
2381.01 87
2381.12 92
2381.23 96
2381.34 100
2381.45 104
2381.57 108
2381.68 114
2381.79 121
2381.90 129
2382.01 136
2382.13 143
2382.24 148
2382.35 150
2382.46 152
2382.57 153
2382.69 155
2382.80 157
2382.91 161
2383.02 165
2383.13 167
2383.25 168
2383.36 165
2383.47 159
2383.58 149
2383.69 138
2383.80 125
2383.92 112
2384.03 99
2384.14 88
2384.25 78
2384.37 69
2384.48 61
2384.59 57
2384.70 55
2384.81 57
2384.93 62
2385.04 70
2385.15 81
2385.26 92
2385.37 105
2385.49 117
2385.60 130
2385.71 144
2385.82 160
2385.93 176
2386.05 193
2386.16 211
2386.27 230
2386.38 249
2386.49 269
2386.61 290
2386.72 313
2386.83 336
2386.94 359
2387.05 381
2387.17 402
2387.28 422
2387.39 440
2387.50 458
2387.61 476
2387.73 493
2387.84 510
2387.95 527
2388.06 542
2388.17 557
2388.29 570
2388.40 583
2388.51 595
2388.62 608
2388.74 621
2388.85 633
2388.96 643
2389.07 651
2389.18 654
2389.30 653
2389.41 646
2389.52 635
2389.63 621
2389.74 606
2389.86 590
2389.97 576
2390.08 563
2390.19 551
2390.31 540
2390.42 528
2390.53 514
2390.64 500
2390.75 484
2390.87 469
2390.98 455
2391.09 442
2391.20 429
2391.31 417
2391.43 403
2391.54 388
2391.65 372
2391.76 357
2391.88 343
2391.99 331
2392.10 320
2392.21 309
2392.32 300
2392.44 292
2392.55 285
2392.66 280
2392.77 279
2392.89 279
2393.00 281
2393.11 282
2393.22 280
2393.33 276
2393.45 267
2393.56 255
2393.67 242
2393.78 227
2393.90 214
2394.01 202
2394.12 192
2394.23 185
2394.34 182
2394.46 182
2394.57 185
2394.68 191
2394.79 198
2394.91 205
2395.02 211
2395.13 214
2395.24 214
2395.35 212
2395.47 208
2395.58 204
2395.69 201
2395.80 201
2395.92 203
2396.03 208
2396.14 213
2396.25 216
2396.37 217
2396.48 214
2396.59 207
2396.70 197
2396.81 186
2396.93 174
2397.04 163
2397.15 152
2397.26 141
2397.38 131
2397.49 123
2397.60 116
2397.71 111
2397.83 110
2397.94 113
2398.05 119
2398.16 126
2398.27 132
2398.39 136
2398.50 137
2398.61 134
2398.72 130
2398.84 126
2398.95 124
2399.06 125
2399.17 130
2399.29 137
2399.40 147
2399.51 157
2399.62 165
2399.74 171
2399.85 172
2399.96 169
2400.07 163
2400.18 155
2400.30 146
2400.41 140
2400.52 136
2400.63 137
2400.75 141
2400.86 149
2400.97 157
2401.08 166
2401.20 174
2401.31 181
2401.42 185
2401.53 189
2401.65 190
2401.76 189
2401.87 186
2401.98 181
2402.10 175
2402.21 169
2402.32 164
2402.43 159
2402.55 157
2402.66 157
2402.77 159
2402.88 162
2403.00 167
2403.11 172
2403.22 178
2403.33 183
2403.45 187
2403.56 189
2403.67 189
2403.78 185
2403.90 178
2404.01 169
2404.12 157
2404.23 144
2404.34 129
2404.46 112
2404.57 95
2404.68 76
2404.79 58
2404.91 40
2405.02 25
2405.13 12
2405.24 4
2405.36 0
2405.47 0
2405.58 0
2405.69 1
2405.81 2
2405.92 1
2406.03 0
2406.14 0
2406.26 0
2406.37 0
2406.48 0
2406.60 2
2406.71 15
2406.82 30
2406.93 45
2407.05 59
2407.16 70
2407.27 78
2407.38 84
2407.50 87
2407.61 88
2407.72 89
2407.83 90
2407.95 92
2408.06 95
2408.17 98
2408.28 102
2408.40 107
2408.51 111
2408.62 115
2408.73 117
2408.85 119
2408.96 119
2409.07 117
2409.18 115
2409.30 111
2409.41 105
2409.52 100
2409.63 94
2409.75 89
2409.86 85
2409.97 82
2410.08 79
2410.20 77
2410.31 75
2410.42 74
2410.54 75
2410.65 77
2410.76 81
2410.87 88
2410.99 95
2411.10 103
2411.21 108
2411.32 111
2411.44 111
2411.55 109
2411.66 104
2411.77 98
2411.89 92
2412.00 87
2412.11 83
2412.22 79
2412.34 77
2412.45 75
2412.56 72
2412.68 70
2412.79 69
2412.90 67
2413.01 65
2413.13 63
2413.24 60
2413.35 58
2413.46 57
2413.58 56
2413.69 55
2413.80 53
2413.92 52
2414.03 50
2414.14 48
2414.25 47
2414.37 46
2414.48 46
2414.59 46
2414.70 47
2414.82 48
2414.93 50
2415.04 51
2415.16 54
2415.27 57
2415.38 62
2415.49 68
2415.61 73
2415.72 78
2415.83 81
2415.94 81
2416.06 79
2416.17 74
2416.28 69
2416.40 64
2416.51 61
2416.62 60
2416.73 61
2416.85 64
2416.96 69
2417.07 74
2417.18 80
2417.30 85
2417.41 90
2417.52 95
2417.64 100
2417.75 106
2417.86 112
2417.97 118
2418.09 123
2418.20 127
2418.31 129
2418.43 127
2418.54 122
2418.65 113
2418.76 103
2418.88 90
2418.99 78
2419.10 68
2419.22 61
2419.33 57
2419.44 58
2419.55 62
2419.67 70
2419.78 79
2419.89 88
2420.01 96
2420.12 102
2420.23 106
2420.34 107
2420.46 105
2420.57 100
2420.68 93
2420.80 85
2420.91 77
2421.02 70
2421.13 64
2421.25 60
2421.36 59
2421.47 60
2421.59 62
2421.70 65
2421.81 70
2421.92 75
2422.04 82
2422.15 89
2422.26 98
2422.38 108
2422.49 119
2422.60 128
2422.71 136
2422.83 141
2422.94 143
2423.05 143
2423.17 142
2423.28 141
2423.39 140
2423.50 141
2423.62 145
2423.73 149
2423.84 154
2423.96 159
2424.07 163
2424.18 165
2424.30 164
2424.41 161
2424.52 154
2424.63 145
2424.75 135
2424.86 125
2424.97 115
2425.09 108
2425.20 101
2425.31 96
2425.42 90
2425.54 85
2425.65 80
2425.76 75
2425.88 72
2425.99 72
2426.10 74
2426.22 77
2426.33 81
2426.44 85
2426.55 87
2426.67 88
2426.78 87
2426.89 86
2427.01 84
2427.12 82
2427.23 82
2427.35 81
2427.46 80
2427.57 79
2427.68 77
2427.80 75
2427.91 74
2428.02 73
2428.14 74
2428.25 75
2428.36 78
2428.48 82
2428.59 86
2428.70 91
2428.82 96
2428.93 102
2429.04 108
2429.15 113
2429.27 118
2429.38 120
2429.49 121
2429.61 119
2429.72 115
2429.83 110
2429.95 104
2430.06 98
2430.17 94
2430.29 92
2430.40 92
2430.51 92
2430.62 92
2430.74 93
2430.85 92
2430.96 90
2431.08 87
2431.19 83
2431.30 77
2431.42 70
2431.53 62
2431.64 53
2431.76 44
2431.87 38
2431.98 34
2432.09 35
2432.21 40
2432.32 49
2432.43 62
2432.55 75
2432.66 87
2432.77 97
2432.89 102
2433.00 104
2433.11 102
2433.23 99
2433.34 96
2433.45 93
2433.57 93
2433.68 96
2433.79 101
2433.91 108
2434.02 115
2434.13 123
2434.24 130
2434.36 135
2434.47 138
2434.58 137
2434.70 132
2434.81 123
2434.92 110
2435.04 96
2435.15 81
2435.26 68
2435.38 58
2435.49 52
2435.60 51
2435.72 53
2435.83 57
2435.94 62
2436.06 65
2436.17 66
2436.28 66
2436.40 66
2436.51 65
2436.62 66
2436.74 69
2436.85 73
2436.96 78
2437.07 82
2437.19 84
2437.30 84
2437.41 83
2437.53 82
2437.64 80
2437.75 80
2437.87 81
2437.98 83
2438.09 87
2438.21 91
2438.32 97
2438.43 105
2438.55 114
2438.66 124
2438.77 135
2438.89 145
2439.00 152
2439.11 157
2439.23 159
2439.34 158
2439.45 156
2439.57 155
2439.68 155
2439.79 155
2439.91 156
2440.02 157
2440.13 156
2440.25 154
2440.36 151
2440.47 148
2440.59 145
2440.70 144
2440.81 143
2440.93 144
2441.04 144
2441.15 142
2441.27 139
2441.38 133
2441.49 124
2441.61 115
2441.72 104
2441.83 95
2441.95 86
2442.06 79
2442.17 75
2442.29 73
2442.40 74
2442.51 77
2442.63 82
2442.74 89
2442.85 96
2442.97 103
2443.08 110
2443.19 116
2443.31 122
2443.42 126
2443.53 131
2443.65 134
2443.76 136
2443.87 137
2443.99 137
2444.10 136
2444.21 135
2444.33 136
2444.44 139
2444.55 144
2444.67 152
2444.78 162
2444.89 172
2445.01 181
2445.12 188
2445.24 192
2445.35 192
2445.46 190
2445.58 188
2445.69 187
2445.80 188
2445.92 193
2446.03 202
2446.14 215
2446.26 229
2446.37 245
2446.48 259
2446.60 272
2446.71 283
2446.82 293
2446.94 300
2447.05 306
2447.16 311
2447.28 313
2447.39 314
2447.50 312
2447.62 309
2447.73 307
2447.84 306
2447.96 308
2448.07 313
2448.19 321
2448.30 333
2448.41 345
2448.53 357
2448.64 366
2448.75 372
2448.87 374
2448.98 372
2449.09 368
2449.21 362
2449.32 355
2449.43 346
2449.55 336
2449.66 324
2449.77 310
2449.89 292
2450.00 271
2450.12 247
2450.23 223
2450.34 200
2450.46 180
2450.57 166
2450.68 160
2450.80 160
2450.91 165
2451.02 171
2451.14 176
2451.25 176
2451.36 170
2451.48 160
2451.59 146
2451.71 132
2451.82 120
2451.93 111
2452.05 105
2452.16 102
2452.27 100
2452.39 99
2452.50 98
2452.61 99
2452.73 101
2452.84 106
2452.95 112
2453.07 120
2453.18 127
2453.30 132
2453.41 134
2453.52 132
2453.64 127
2453.75 120
2453.86 112
2453.98 106
2454.09 102
2454.20 103
2454.32 107
2454.43 115
2454.55 126
2454.66 136
2454.77 144
2454.89 149
2455.00 150
2455.11 146
2455.23 138
2455.34 127
2455.45 114
2455.57 102
2455.68 91
2455.80 81
2455.91 72
2456.02 66
2456.14 62
2456.25 61
2456.36 61
2456.48 63
2456.59 67
2456.71 71
2456.82 75
2456.93 77
2457.05 76
2457.16 73
2457.27 66
2457.39 57
2457.50 48
2457.62 38
2457.73 30
2457.84 23
2457.96 18
2458.07 15
2458.18 14
2458.30 13
2458.41 13
2458.52 14
2458.64 14
2458.75 13
2458.87 11
2458.98 7
2459.09 3
2459.21 0
2459.32 0
2459.43 0
2459.55 0
2459.66 0
2459.78 0
2459.89 0
2460.00 0
2460.12 4
2460.23 7
2460.35 10
2460.46 13
2460.57 17
2460.69 22
2460.80 27
2460.91 32
2461.03 37
2461.14 39
2461.26 38
2461.37 35
2461.48 29
2461.60 21
2461.71 13
2461.82 7
2461.94 4
2462.05 3
2462.17 5
2462.28 10
2462.39 16
2462.51 24
2462.62 31
2462.74 38
2462.85 45
2462.96 51
2463.08 57
2463.19 61
2463.30 65
2463.42 66
2463.53 67
2463.65 65
2463.76 63
2463.87 59
2463.99 55
2464.10 50
2464.22 47
2464.33 45
2464.44 45
2464.56 48
2464.67 53
2464.78 59
2464.90 64
2465.01 67
2465.13 67
2465.24 63
2465.35 59
2465.47 55
2465.58 53
2465.70 54
2465.81 58
2465.92 65
2466.04 73
2466.15 80
2466.27 87
2466.38 91
2466.49 95
2466.61 99
2466.72 101
2466.83 103
2466.95 104
2467.06 104
2467.18 103
2467.29 100
2467.40 98
2467.52 97
2467.63 97
2467.75 99
2467.86 102
2467.97 107
2468.09 112
2468.20 117
2468.32 120
2468.43 122
2468.54 122
2468.66 120
2468.77 117
2468.89 112
2469.00 106
2469.11 99
2469.23 93
2469.34 87
2469.46 82
2469.57 79
2469.68 79
2469.80 81
2469.91 86
2470.03 93
2470.14 100
2470.25 106
2470.37 109
2470.48 109
2470.60 106
2470.71 100
2470.82 94
2470.94 89
2471.05 86
2471.17 85
2471.28 87
2471.39 91
2471.51 95
2471.62 99
2471.74 103
2471.85 105
2471.96 107
2472.08 109
2472.19 110
2472.31 111
2472.42 111
2472.53 110
2472.65 108
2472.76 103
2472.88 97
2472.99 89
2473.11 80
2473.22 71
2473.33 62
2473.45 54
2473.56 47
2473.68 41
2473.79 34
2473.90 28
2474.02 22
2474.13 17
2474.25 15
2474.36 15
2474.47 19
2474.59 25
2474.70 34
2474.82 44
2474.93 54
2475.04 63
2475.16 70
2475.27 76
2475.39 80
2475.50 81
2475.62 79
2475.73 76
2475.84 71
2475.96 64
2476.07 57
2476.19 50
2476.30 43
2476.41 38
2476.53 35
2476.64 35
2476.76 39
2476.87 45
2476.99 53
2477.10 63
2477.21 71
2477.33 76
2477.44 79
2477.56 77
2477.67 73
2477.78 66
2477.90 60
2478.01 53
2478.13 48
2478.24 43
2478.36 39
2478.47 35
2478.58 30
2478.70 26
2478.81 22
2478.93 19
2479.04 17
2479.16 17
2479.27 19
2479.38 22
2479.50 25
2479.61 30
2479.73 35
2479.84 40
2479.95 46
2480.07 53
2480.18 62
2480.30 73
2480.41 85
2480.53 97
2480.64 108
2480.75 118
2480.87 126
2480.98 130
2481.10 131
2481.21 129
2481.33 125
2481.44 120
2481.55 114
2481.67 108
2481.78 101
2481.90 94
2482.01 88
2482.13 82
2482.24 76
2482.35 72
2482.47 69
2482.58 66
2482.70 66
2482.81 66
2482.93 67
2483.04 70
2483.15 72
2483.27 75
2483.38 77
2483.50 78
2483.61 79
2483.73 80
2483.84 80
2483.95 80
2484.07 81
2484.18 81
2484.30 81
2484.41 80
2484.53 77
2484.64 74
2484.75 70
2484.87 67
2484.98 65
2485.10 65
2485.21 67
2485.33 70
2485.44 72
2485.56 72
2485.67 70
2485.78 64
2485.90 56
2486.01 45
2486.13 34
2486.24 22
2486.36 12
2486.47 3
2486.58 0
2486.70 0
2486.81 0
2486.93 0
2487.04 0
2487.16 0
2487.27 1
2487.39 13
2487.50 26
2487.61 40
2487.73 52
2487.84 61
2487.96 65
2488.07 64
2488.19 59
2488.30 50
2488.42 39
2488.53 27
2488.64 16
2488.76 6
2488.87 0
2488.99 0
2489.10 0
2489.22 0
2489.33 0
2489.45 0
2489.56 0
2489.67 0
2489.79 0
2489.90 4
2490.02 10
2490.13 16
2490.25 21
2490.36 25
2490.48 28
2490.59 30
2490.70 30
2490.82 29
2490.93 27
2491.05 24
2491.16 20
2491.28 16
2491.39 12
2491.51 9
2491.62 8
2491.73 10
2491.85 13
2491.96 17
2492.08 22
2492.19 28
2492.31 32
2492.42 36
2492.54 38
2492.65 40
2492.77 41
2492.88 44
2492.99 47
2493.11 52
2493.22 58
2493.34 66
2493.45 76
2493.57 85
2493.68 95
2493.80 103
2493.91 108
2494.03 110
2494.14 109
2494.25 104
2494.37 98
2494.48 92
2494.60 87
2494.71 84
2494.83 84
2494.94 87
2495.06 93
2495.17 99
2495.29 105
2495.40 110
2495.51 114
2495.63 117
2495.74 119
2495.86 120
2495.97 122
2496.09 124
2496.20 125
2496.32 127
2496.43 128
2496.55 127
2496.66 126
2496.78 125
2496.89 124
2497.00 125
2497.12 127
2497.23 132
2497.35 139
2497.46 147
2497.58 156
2497.69 164
2497.81 170
2497.92 173
2498.04 173
2498.15 170
2498.27 164
2498.38 156
2498.50 148
2498.61 139
2498.72 131
2498.84 123
2498.95 117
2499.07 112
2499.18 107
2499.30 102
2499.41 98
2499.53 92
2499.64 87
2499.76 80
2499.87 74
2499.99 68
2500.10 63
2500.22 61
2500.33 61
2500.44 64
2500.56 69
2500.67 76
2500.79 83
2500.90 89
2501.02 92
2501.13 94
2501.25 93
2501.36 92
2501.48 90
2501.59 89
2501.71 90
2501.82 93
2501.94 98
2502.05 104
2502.17 111
2502.28 117
2502.40 121
2502.51 124
2502.62 125
2502.74 123
2502.85 119
2502.97 113
2503.08 104
2503.20 93
2503.31 81
2503.43 69
2503.54 59
2503.66 51
2503.77 48
2503.89 49
2504.00 55
2504.12 63
2504.23 72
2504.35 78
2504.46 82
2504.58 81
2504.69 77
2504.81 71
2504.92 65
2505.04 60
2505.15 59
2505.26 62
2505.38 67
2505.49 74
2505.61 82
2505.72 87
2505.84 91
2505.95 91
2506.07 87
2506.18 79
2506.30 69
2506.41 57
2506.53 45
2506.64 34
2506.76 24
2506.87 17
2506.99 12
2507.10 10
2507.22 10
2507.33 10
2507.45 11
2507.56 12
2507.68 12
2507.79 11
2507.91 10
2508.02 10
2508.14 10
2508.25 10
2508.37 12
2508.48 15
2508.60 19
2508.71 25
2508.83 31
2508.94 37
2509.06 44
2509.17 49
2509.28 53
2509.40 56
2509.51 57
2509.63 59
2509.74 61
2509.86 63
2509.97 66
2510.09 70
2510.20 74
2510.32 78
2510.43 80
2510.55 81
2510.66 80
2510.78 78
2510.89 75
2511.01 71
2511.12 68
2511.24 66
2511.35 64
2511.47 63
2511.58 62
2511.70 61
2511.81 60
2511.93 59
2512.04 59
2512.16 59
2512.27 60
2512.39 61
2512.50 62
2512.62 63
2512.73 63
2512.85 62
2512.96 60
2513.08 57
2513.19 53
2513.31 48
2513.42 43
2513.54 36
2513.65 28
2513.77 19
2513.88 10
2514.00 2
2514.11 0
2514.23 0
2514.34 0
2514.46 0
2514.57 0
2514.69 0
2514.80 0
2514.92 0
2515.03 5
2515.15 20
2515.26 35
2515.38 52
2515.49 67
2515.61 79
2515.72 90
2515.84 98
2515.95 104
2516.07 110
2516.18 116
2516.30 122
2516.41 129
2516.53 134
2516.64 138
2516.76 139
2516.87 138
2516.99 135
2517.10 132
2517.22 129
2517.33 129
2517.45 132
2517.57 138
2517.68 144
2517.80 150
2517.91 155
2518.03 156
2518.14 153
2518.26 148
2518.37 140
2518.49 133
2518.60 126
2518.72 121
2518.83 117
2518.95 114
2519.06 111
2519.18 106
2519.29 100
2519.41 91
2519.52 81
2519.64 71
2519.75 60
2519.87 52
2519.98 45
2520.10 41
2520.21 40
2520.33 41
2520.44 46
2520.56 53
2520.67 63
2520.79 75
2520.90 89
2521.02 103
2521.13 117
2521.25 129
2521.36 138
2521.48 144
2521.60 147
2521.71 148
2521.83 148
2521.94 148
2522.06 149
2522.17 151
2522.29 154
2522.40 159
2522.52 163
2522.63 167
2522.75 169
2522.86 169
2522.98 167
2523.09 162
2523.21 156
2523.32 149
2523.44 141
2523.55 135
2523.67 129
2523.78 126
2523.90 123
2524.01 122
2524.13 123
2524.25 123
2524.36 123
2524.48 121
2524.59 117
2524.71 112
2524.82 106
2524.94 99
2525.05 94
2525.17 91
2525.28 90
2525.40 91
2525.51 92
2525.63 95
2525.74 97
2525.86 100
2525.97 103
2526.09 106
2526.20 110
2526.32 113
2526.44 115
2526.55 116
2526.67 117
2526.78 117
2526.90 117
2527.01 118
2527.13 120
2527.24 123
2527.36 125
2527.47 128
2527.59 129
2527.70 129
2527.82 129
2527.93 129
2528.05 131
2528.17 136
2528.28 143
2528.40 152
2528.51 163
2528.63 172
2528.74 180
2528.86 185
2528.97 186
2529.09 185
2529.20 182
2529.32 180
2529.43 180
2529.55 184
2529.66 192
2529.78 204
2529.90 221
2530.01 241
2530.13 262
2530.24 282
2530.36 301
2530.47 318
2530.59 331
2530.70 343
2530.82 352
2530.93 359
2531.05 364
2531.17 368
2531.28 369
2531.40 370
2531.51 370
2531.63 369
2531.74 369
2531.86 370
2531.97 371
2532.09 373
2532.20 374
2532.32 373
2532.43 372
2532.55 369
2532.67 365
2532.78 361
2532.90 357
2533.01 354
2533.13 351
2533.24 348
2533.36 346
2533.47 342
2533.59 339
2533.70 334
2533.82 330
2533.94 324
2534.05 317
2534.17 309
2534.28 300
2534.40 291
2534.51 281
2534.63 274
2534.74 269
2534.86 268
2534.97 273
2535.09 284
2535.21 300
2535.32 321
2535.44 344
2535.55 369
2535.67 393
2535.78 415
2535.90 435
2536.01 452
2536.13 465
2536.25 477
2536.36 488
2536.48 499
2536.59 514
2536.71 534
2536.82 561
2536.94 594
2537.05 635
2537.17 681
2537.29 732
2537.40 785
2537.52 837
2537.63 890
2537.75 941
2537.86 994
2537.98 1048
2538.09 1107
2538.21 1173
2538.33 1247
2538.44 1329
2538.56 1419
2538.67 1516
2538.79 1617
2538.90 1719
2539.02 1820
2539.13 1918
2539.25 2011
2539.37 2097
2539.48 2174
2539.60 2240
2539.71 2295
2539.83 2338
2539.94 2370
2540.06 2395
2540.17 2412
2540.29 2425
2540.41 2435
2540.52 2443
2540.64 2447
2540.75 2446
2540.87 2439
2540.98 2424
2541.10 2402
2541.22 2372
2541.33 2338
2541.45 2303
2541.56 2269
2541.68 2242
2541.79 2221
2541.91 2207
2542.03 2197
2542.14 2185
2542.26 2169
2542.37 2143
2542.49 2106
2542.60 2059
2542.72 2002
2542.83 1939
2542.95 1873
2543.07 1803
2543.18 1731
2543.30 1658
2543.41 1583
2543.53 1509
2543.64 1437
2543.76 1371
2543.88 1312
2543.99 1261
2544.11 1215
2544.22 1174
2544.34 1133
2544.45 1092
2544.57 1050
2544.69 1008
2544.80 967
2544.92 928
2545.03 894
2545.15 865
2545.26 838
2545.38 812
2545.50 786
2545.61 756
2545.73 724
2545.84 689
2545.96 653
2546.07 617
2546.19 583
2546.31 551
2546.42 522
2546.54 494
2546.65 468
2546.77 442
2546.88 418
2547.00 397
2547.12 378
2547.23 364
2547.35 354
2547.46 349
2547.58 348
2547.70 348
2547.81 351
2547.93 353
2548.04 353
2548.16 352
2548.27 347
2548.39 340
2548.51 331
2548.62 320
2548.74 307
2548.85 295
2548.97 282
2549.08 269
2549.20 256
2549.32 243
2549.43 231
2549.55 219
2549.66 209
2549.78 200
2549.90 193
2550.01 187
2550.13 182
2550.24 178
2550.36 174
2550.47 171
2550.59 167
2550.71 163
2550.82 158
2550.94 153
2551.05 146
2551.17 140
2551.29 135
2551.40 132
2551.52 131
2551.63 134
2551.75 140
2551.87 147
2551.98 154
2552.10 160
2552.21 164
2552.33 166
2552.44 164
2552.56 160
2552.68 154
2552.79 147
2552.91 139
2553.02 131
2553.14 122
2553.26 115
2553.37 109
2553.49 104
2553.60 100
2553.72 96
2553.84 91
2553.95 85
2554.07 77
2554.18 68
2554.30 58
2554.42 46
2554.53 35
2554.65 26
2554.76 19
2554.88 15
2554.99 14
2555.11 15
2555.23 18
2555.34 21
2555.46 23
2555.57 24
2555.69 23
2555.81 21
2555.92 20
2556.04 19
2556.15 19
2556.27 19
2556.39 19
2556.50 17
2556.62 14
2556.73 9
2556.85 2
2556.97 0
2557.08 0
2557.20 0
2557.31 0
2557.43 0
2557.55 0
2557.66 0
2557.78 3
2557.89 11
2558.01 18
2558.13 24
2558.24 29
2558.36 34
2558.47 39
2558.59 44
2558.71 49
2558.82 53
2558.94 55
2559.05 55
2559.17 52
2559.29 49
2559.40 46
2559.52 44
2559.64 44
2559.75 47
2559.87 51
2559.98 57
2560.10 63
2560.22 69
2560.33 75
2560.45 79
2560.56 83
2560.68 87
2560.80 90
2560.91 94
2561.03 99
2561.14 105
2561.26 112
2561.38 120
2561.49 127
2561.61 133
2561.72 136
2561.84 137
2561.96 135
2562.07 131
2562.19 125
2562.31 118
2562.42 111
2562.54 105
2562.65 99
2562.77 94
2562.89 92
2563.00 93
2563.12 98
2563.23 106
2563.35 118
2563.47 132
2563.58 147
2563.70 162
2563.81 176
2563.93 189
2564.05 199
2564.16 208
2564.28 216
2564.40 223
2564.51 228
2564.63 233
2564.74 236
2564.86 238
2564.98 238
2565.09 236
2565.21 234
2565.32 230
2565.44 226
2565.56 222
2565.67 218
2565.79 213
2565.91 208
2566.02 201
2566.14 194
2566.25 185
2566.37 177
2566.49 169
2566.60 162
2566.72 159
2566.84 158
2566.95 162
2567.07 170
2567.18 181
2567.30 193
2567.42 204
2567.53 213
2567.65 217
2567.77 217
2567.88 211
2568.00 202
2568.11 189
2568.23 175
2568.35 162
2568.46 149
2568.58 136
2568.70 124
2568.81 112
2568.93 100
2569.04 87
2569.16 75
2569.28 63
2569.39 54
2569.51 47
2569.63 43
2569.74 40
2569.86 39
2569.97 38
2570.09 36
2570.21 33
2570.32 30
2570.44 26
2570.56 23
2570.67 21
2570.79 20
2570.90 20
2571.02 22
2571.14 27
2571.25 32
2571.37 39
2571.49 47
2571.60 55
2571.72 62
2571.84 68
2571.95 71
2572.07 72
2572.18 70
2572.30 65
2572.42 57
2572.53 49
2572.65 39
2572.77 30
2572.88 22
2573.00 15
2573.12 9
2573.23 3
2573.35 0
2573.46 0
2573.58 0
2573.70 0
2573.81 0
2573.93 0
2574.05 0
2574.16 0
2574.28 8
2574.40 23
2574.51 38
2574.63 53
2574.74 66
2574.86 78
2574.98 88
2575.09 96
2575.21 102
2575.33 105
2575.44 105
2575.56 101
2575.68 93
2575.79 81
2575.91 67
2576.02 54
2576.14 43
2576.26 38
2576.37 38
2576.49 44
2576.61 55
2576.72 69
2576.84 83
2576.96 96
2577.07 106
2577.19 114
2577.31 120
2577.42 125
2577.54 129
2577.66 134
2577.77 139
2577.89 145
2578.00 150
2578.12 154
2578.24 156
2578.35 156
2578.47 155
2578.59 153
2578.70 151
2578.82 148
2578.94 145
2579.05 141
2579.17 136
2579.29 132
2579.40 128
2579.52 124
2579.64 122
2579.75 120
2579.87 119
2579.98 116
2580.10 112
2580.22 107
2580.33 100
2580.45 93
2580.57 87
2580.68 83
2580.80 83
2580.92 85
2581.03 91
2581.15 98
2581.27 105
2581.38 111
2581.50 115
2581.62 115
2581.73 113
2581.85 108
2581.97 101
2582.08 93
2582.20 84
2582.32 75
2582.43 68
2582.55 61
2582.67 56
2582.78 51
2582.90 47
2583.02 41
2583.13 35
2583.25 28
2583.37 21
2583.48 14
2583.60 9
2583.71 5
2583.83 2
2583.95 0
2584.06 0
2584.18 0
2584.30 0
2584.41 0
2584.53 0
2584.65 0
2584.76 0
2584.88 0
2585.00 3
2585.11 8
2585.23 12
2585.35 17
2585.46 21
2585.58 26
2585.70 32
2585.81 39
2585.93 47
2586.05 55
2586.16 61
2586.28 65
2586.40 65
2586.51 61
2586.63 54
2586.75 45
2586.86 34
2586.98 23
2587.10 13
2587.21 4
2587.33 0
2587.45 0
2587.56 0
2587.68 0
2587.80 4
2587.91 14
2588.03 26
2588.15 38
2588.26 49
2588.38 57
2588.50 64
2588.61 68
2588.73 71
2588.85 73
2588.96 74
2589.08 74
2589.20 75
2589.31 75
2589.43 75
2589.55 75
2589.66 74
2589.78 72
2589.90 70
2590.02 67
2590.13 64
2590.25 61
2590.37 58
2590.48 58
2590.60 58
2590.72 61
2590.83 65
2590.95 70
2591.07 75
2591.18 80
2591.30 85
2591.42 89
2591.53 91
2591.65 93
2591.77 93
2591.88 92
2592.00 92
2592.12 92
2592.23 93
2592.35 95
2592.47 98
2592.58 101
2592.70 103
2592.82 104
2592.93 103
2593.05 99
2593.17 94
2593.28 87
2593.40 79
2593.52 73
2593.64 68
2593.75 66
2593.87 68
2593.99 73
2594.10 81
2594.22 91
2594.34 100
2594.45 106
2594.57 109
2594.69 108
2594.80 104
2594.92 98
2595.04 91
2595.15 84
2595.27 78
2595.39 72
2595.50 66
2595.62 58
2595.74 51
2595.86 43
2595.97 36
2596.09 31
2596.21 29
2596.32 28
2596.44 29
2596.56 28
2596.67 26
2596.79 22
2596.91 17
2597.02 11
2597.14 5
2597.26 2
2597.37 0
2597.49 1
2597.61 3
2597.73 6
2597.84 8
2597.96 10
2598.08 12
2598.19 13
2598.31 14
2598.43 17
2598.54 22
2598.66 28
2598.78 33
2598.90 38
2599.01 40
2599.13 41
2599.25 38
2599.36 34
2599.48 28
2599.60 22
2599.71 16
2599.83 10
2599.95 5
2600.06 0
2600.18 0
2600.30 0
2600.42 0
2600.53 0
2600.65 0
2600.77 0
2600.88 0
2601.00 0
2601.12 3
2601.23 6
2601.35 8
2601.47 10
2601.59 12
2601.70 13
2601.82 15
2601.94 17
2602.05 20
2602.17 23
2602.29 29
2602.40 35
2602.52 42
2602.64 50
2602.76 58
2602.87 64
2602.99 70
2603.11 73
2603.22 76
2603.34 78
2603.46 81
2603.57 84
2603.69 89
2603.81 95
2603.93 102
2604.04 108
2604.16 113
2604.28 114
2604.39 113
2604.51 110
2604.63 106
2604.75 103
2604.86 104
2604.98 110
2605.10 120
2605.21 135
2605.33 153
2605.45 173
2605.56 195
2605.68 217
2605.80 241
2605.92 267
2606.03 295
2606.15 326
2606.27 361
2606.38 397
2606.50 436
2606.62 475
2606.74 515
2606.85 555
2606.97 594
2607.09 634
2607.20 675
2607.32 715
2607.44 756
2607.56 797
2607.67 838
2607.79 880
2607.91 922
2608.02 965
2608.14 1009
2608.26 1055
2608.38 1099
2608.49 1142
2608.61 1180
2608.73 1214
2608.84 1242
2608.96 1267
2609.08 1289
2609.20 1310
2609.31 1331
2609.43 1352
2609.55 1371
2609.66 1387
2609.78 1398
2609.90 1404
2610.02 1405
2610.13 1403
2610.25 1400
2610.37 1396
2610.49 1393
2610.60 1391
2610.72 1387
2610.84 1382
2610.95 1373
2611.07 1358
2611.19 1339
2611.31 1314
2611.42 1285
2611.54 1254
2611.66 1220
2611.77 1186
2611.89 1152
2612.01 1118
2612.13 1085
2612.24 1050
2612.36 1015
2612.48 980
2612.60 944
2612.71 910
2612.83 877
2612.95 846
2613.06 818
2613.18 793
2613.30 770
2613.42 748
2613.53 726
2613.65 704
2613.77 681
2613.89 656
2614.00 629
2614.12 601
2614.24 573
2614.35 546
2614.47 521
2614.59 500
2614.71 482
2614.82 467
2614.94 453
2615.06 439
2615.18 422
2615.29 403
2615.41 380
2615.53 355
2615.64 330
2615.76 306
2615.88 284
2616.00 266
2616.11 251
2616.23 239
2616.35 229
2616.47 220
2616.58 211
2616.70 204
2616.82 197
2616.94 191
2617.05 186
2617.17 182
2617.29 180
2617.40 179
2617.52 179
2617.64 181
2617.76 184
2617.87 188
2617.99 193
2618.11 198
2618.23 202
2618.34 205
2618.46 208
2618.58 209
2618.70 211
2618.81 213
2618.93 218
2619.05 224
2619.17 232
2619.28 239
2619.40 246
2619.52 250
2619.63 252
2619.75 250
2619.87 247
2619.99 244
2620.10 242
2620.22 243
2620.34 247
2620.46 253
2620.57 260
2620.69 266
2620.81 269
2620.93 267
2621.04 262
2621.16 253
2621.28 242
2621.40 229
2621.51 217
2621.63 205
2621.75 195
2621.87 188
2621.98 185
2622.10 184
2622.22 187
2622.34 193
2622.45 200
2622.57 209
2622.69 216
2622.81 222
2622.92 225
2623.04 226
2623.16 225
2623.28 222
2623.39 219
2623.51 217
2623.63 217
2623.75 218
2623.86 221
2623.98 223
2624.10 225
2624.22 225
2624.33 222
2624.45 219
2624.57 215
2624.69 212
2624.80 210
2624.92 209
2625.04 210
2625.16 210
2625.27 209
2625.39 204
2625.51 197
2625.63 187
2625.74 173
2625.86 159
2625.98 144
2626.10 130
2626.21 117
2626.33 105
2626.45 95
2626.57 84
2626.68 74
2626.80 63
2626.92 53
2627.04 44
2627.15 37
2627.27 34
2627.39 34
2627.51 37
2627.62 42
2627.74 49
2627.86 55
2627.98 61
2628.10 67
2628.21 71
2628.33 75
2628.45 79
2628.57 81
2628.68 81
2628.80 79
2628.92 75
2629.04 68
2629.15 59
2629.27 48
2629.39 38
2629.51 28
2629.62 19
2629.74 13
2629.86 9
2629.98 8
2630.09 7
2630.21 7
2630.33 9
2630.45 10
2630.57 12
2630.68 14
2630.80 17
2630.92 19
2631.04 20
2631.15 20
2631.27 19
2631.39 17
2631.51 15
2631.62 13
2631.74 13
2631.86 14
2631.98 16
2632.09 19
2632.21 20
2632.33 20
2632.45 17
2632.57 13
2632.68 8
2632.80 3
2632.92 1
2633.04 1
2633.15 4
2633.27 8
2633.39 12
2633.51 15
2633.62 17
2633.74 17
2633.86 16
2633.98 14
2634.10 14
2634.21 14
2634.33 15
2634.45 16
2634.57 17
2634.68 17
2634.80 15
2634.92 13
2635.04 9
2635.16 7
2635.27 5
2635.39 4
2635.51 6
2635.63 8
2635.74 12
2635.86 18
2635.98 25
2636.10 34
2636.22 44
2636.33 55
2636.45 67
2636.57 79
2636.69 90
2636.80 100
2636.92 108
2637.04 116
2637.16 121
2637.28 125
2637.39 127
2637.51 126
2637.63 123
2637.75 119
2637.86 114
2637.98 110
2638.10 108
2638.22 110
2638.34 115
2638.45 122
2638.57 131
2638.69 140
2638.81 147
2638.93 150
2639.04 149
2639.16 144
2639.28 136
2639.40 125
2639.51 113
2639.63 101
2639.75 90
2639.87 80
2639.99 72
2640.10 63
2640.22 55
2640.34 46
2640.46 37
2640.58 29
2640.69 23
2640.81 18
2640.93 15
2641.05 15
2641.16 18
2641.28 24
2641.40 31
2641.52 40
2641.64 50
2641.75 60
2641.87 69
2641.99 76
2642.11 81
2642.23 84
2642.34 85
2642.46 84
2642.58 83
2642.70 82
2642.82 80
2642.93 77
2643.05 72
2643.17 65
2643.29 55
2643.40 43
2643.52 28
2643.64 13
2643.76 0
2643.88 0
2643.99 0
2644.11 0
2644.23 0
2644.35 0
2644.47 0
2644.58 0
2644.70 0
2644.82 8
2644.94 19
2645.06 31
2645.17 43
2645.29 55
2645.41 66
2645.53 75
2645.65 82
2645.76 87
2645.88 89
2646.00 89
2646.12 89
2646.24 88
2646.35 88
2646.47 89
2646.59 91
2646.71 95
2646.83 99
2646.94 103
2647.06 108
2647.18 113
2647.30 118
2647.42 122
2647.53 126
2647.65 129
2647.77 131
2647.89 131
2648.01 129
2648.12 125
2648.24 121
2648.36 117
2648.48 114
2648.60 113
2648.71 114
2648.83 117
2648.95 122
2649.07 128
2649.19 136
2649.31 143
2649.42 148
2649.54 151
2649.66 149
2649.78 143
2649.90 132
2650.01 118
2650.13 102
2650.25 87
2650.37 74
2650.49 65
2650.60 62
2650.72 63
2650.84 68
2650.96 75
2651.08 83
2651.19 91
2651.31 98
2651.43 104
2651.55 111
2651.67 118
2651.79 125
2651.90 132
2652.02 139
2652.14 143
2652.26 145
2652.38 145
2652.49 143
2652.61 141
2652.73 141
2652.85 143
2652.97 149
2653.08 158
2653.20 168
2653.32 177
2653.44 184
2653.56 186
2653.68 184
2653.79 178
2653.91 168
2654.03 158
2654.15 150
2654.27 144
2654.38 143
2654.50 146
2654.62 153
2654.74 161
2654.86 168
2654.98 174
2655.09 175
2655.21 174
2655.33 168
2655.45 160
2655.57 152
2655.68 145
2655.80 140
2655.92 139
2656.04 141
2656.16 147
2656.28 153
2656.39 160
2656.51 165
2656.63 168
2656.75 169
2656.87 168
2656.99 167
2657.10 167
2657.22 170
2657.34 175
2657.46 182
2657.58 188
2657.69 193
2657.81 196
2657.93 195
2658.05 189
2658.17 180
2658.29 169
2658.40 157
2658.52 144
2658.64 132
2658.76 121
2658.88 112
2659.00 105
2659.11 99
2659.23 94
2659.35 90
2659.47 86
2659.59 81
2659.71 76
2659.82 71
2659.94 65
2660.06 59
2660.18 52
2660.30 45
2660.42 38
2660.53 30
2660.65 22
2660.77 15
2660.89 10
2661.01 9
2661.13 13
2661.24 23
2661.36 39
2661.48 57
2661.60 77
2661.72 95
2661.84 109
2661.95 118
2662.07 121
2662.19 119
2662.31 114
2662.43 106
2662.55 98
2662.66 90
2662.78 80
2662.90 71
2663.02 61
2663.14 51
2663.26 42
2663.37 36
2663.49 32
2663.61 32
2663.73 35
2663.85 40
2663.97 47
2664.08 53
2664.20 59
2664.32 64
2664.44 68
2664.56 70
2664.68 73
2664.79 74
2664.91 76
2665.03 76
2665.15 75
2665.27 73
2665.39 70
2665.51 67
2665.62 63
2665.74 62
2665.86 61
2665.98 62
2666.10 62
2666.22 62
2666.33 59
2666.45 54
2666.57 46
2666.69 36
2666.81 25
2666.93 14
2667.05 4
2667.16 0
2667.28 0
2667.40 0
2667.52 0
2667.64 0
2667.76 0
2667.87 0
2667.99 0
2668.11 0
2668.23 12
2668.35 29
2668.47 47
2668.59 65
2668.70 80
2668.82 91
2668.94 97
2669.06 100
2669.18 100
2669.30 99
2669.41 100
2669.53 101
2669.65 104
2669.77 107
2669.89 111
2670.01 115
2670.13 118
2670.24 120
2670.36 122
2670.48 122
2670.60 122
2670.72 121
2670.84 119
2670.96 117
2671.07 113
2671.19 109
2671.31 104
2671.43 100
2671.55 96
2671.67 93
2671.79 93
2671.90 94
2672.02 96
2672.14 99
2672.26 101
2672.38 102
2672.50 102
2672.62 98
2672.73 92
2672.85 84
2672.97 73
2673.09 61
2673.21 47
2673.33 32
2673.45 18
2673.56 6
2673.68 0
2673.80 0
2673.92 0
2674.04 4
2674.16 14
2674.28 26
2674.39 39
2674.51 50
2674.63 60
2674.75 69
2674.87 76
2674.99 82
2675.11 88
2675.23 93
2675.34 99
2675.46 104
2675.58 109
2675.70 112
2675.82 113
2675.94 111
2676.06 107
2676.17 101
2676.29 95
2676.41 90
2676.53 88
2676.65 89
2676.77 94
2676.89 102
2677.01 112
2677.12 121
2677.24 129
2677.36 134
2677.48 138
2677.60 141
2677.72 146
2677.84 154
2677.95 166
2678.07 181
2678.19 200
2678.31 220
2678.43 242
2678.55 264
2678.67 283
2678.79 301
2678.90 315
2679.02 324
2679.14 329
2679.26 328
2679.38 321
2679.50 309
2679.62 295
2679.74 279
2679.85 265
2679.97 253
2680.09 245
2680.21 241
2680.33 242
2680.45 246
2680.57 253
2680.69 261
2680.80 271
2680.92 280
2681.04 287
2681.16 292
2681.28 294
2681.40 291
2681.52 283
2681.64 270
2681.75 253
2681.87 234
2681.99 214
2682.11 195
2682.23 178
2682.35 167
2682.47 160
2682.59 158
2682.71 161
2682.82 168
2682.94 175
2683.06 183
2683.18 189
2683.30 193
2683.42 195
2683.54 194
2683.66 191
2683.77 187
2683.89 182
2684.01 176
2684.13 170
2684.25 165
2684.37 159
2684.49 155
2684.61 153
2684.73 152
2684.84 155
2684.96 161
2685.08 171
2685.20 185
2685.32 202
2685.44 221
2685.56 241
2685.68 259
2685.80 275
2685.91 286
2686.03 294
2686.15 299
2686.27 304
2686.39 310
2686.51 319
2686.63 332
2686.75 350
2686.87 372
2686.98 398
2687.10 424
2687.22 452
2687.34 478
2687.46 503
2687.58 526
2687.70 546
2687.82 563
2687.94 578
2688.05 590
2688.17 601
2688.29 609
2688.41 616
2688.53 621
2688.65 625
2688.77 629
2688.89 632
2689.01 636
2689.12 640
2689.24 645
2689.36 651
2689.48 657
2689.60 663
2689.72 667
2689.84 669
2689.96 669
2690.08 667
2690.20 666
2690.31 667
2690.43 671
2690.55 681
2690.67 695
2690.79 714
2690.91 737
2691.03 761
2691.15 788
2691.27 816
2691.39 847
2691.50 879
2691.62 914
2691.74 952
2691.86 993
2691.98 1039
2692.10 1088
2692.22 1141
2692.34 1198
2692.46 1259
2692.58 1325
2692.69 1396
2692.81 1474
2692.93 1561
2693.05 1657
2693.17 1763
2693.29 1878
2693.41 1999
2693.53 2125
2693.65 2252
2693.77 2380
2693.89 2507
2694.00 2632
2694.12 2754
2694.24 2873
2694.36 2987
2694.48 3097
2694.60 3201
2694.72 3302
2694.84 3400
2694.96 3497
2695.08 3595
2695.20 3694
2695.31 3793
2695.43 3887
2695.55 3975
2695.67 4052
2695.79 4113
2695.91 4157
2696.03 4181
2696.15 4187
2696.27 4177
2696.39 4153
2696.51 4118
2696.62 4076
2696.74 4026
2696.86 3969
2696.98 3902
2697.10 3826
2697.22 3741
2697.34 3649
2697.46 3554
2697.58 3459
2697.70 3366
2697.82 3279
2697.93 3198
2698.05 3122
2698.17 3049
2698.29 2979
2698.41 2911
2698.53 2842
2698.65 2770
2698.77 2694
2698.89 2611
2699.01 2521
2699.13 2422
2699.25 2317
2699.36 2208
2699.48 2100
2699.60 1995
2699.72 1897
2699.84 1806
2699.96 1721
2700.08 1641
2700.20 1564
2700.32 1487
2700.44 1411
2700.56 1335
2700.68 1262
2700.80 1193
2700.91 1131
2701.03 1076
2701.15 1030
2701.27 991
2701.39 957
2701.51 926
2701.63 897
2701.75 867
2701.87 836
2701.99 803
2702.11 771
2702.23 738
2702.35 707
2702.46 678
2702.58 651
2702.70 625
2702.82 598
2702.94 571
2703.06 543
2703.18 513
2703.30 484
2703.42 455
2703.54 430
2703.66 408
2703.78 391
2703.90 378
2704.01 369
2704.13 362
2704.25 355
2704.37 346
2704.49 335
2704.61 320
2704.73 302
2704.85 283
2704.97 265
2705.09 248
2705.21 234
2705.33 223
2705.45 216
2705.57 212
2705.68 209
2705.80 207
2705.92 205
2706.04 203
2706.16 200
2706.28 197
2706.40 195
2706.52 193
2706.64 194
2706.76 196
2706.88 199
2707.00 201
2707.12 202
2707.24 200
2707.36 195
2707.48 186
2707.59 176
2707.71 166
2707.83 157
2707.95 152
2708.07 148
2708.19 147
2708.31 147
2708.43 148
2708.55 147
2708.67 145
2708.79 142
2708.91 138
2709.03 134
2709.15 129
2709.27 125
2709.39 121
2709.50 117
2709.62 115
2709.74 115
2709.86 118
2709.98 123
2710.10 130
2710.22 139
2710.34 148
2710.46 156
2710.58 161
2710.70 164
2710.82 165
2710.94 164
2711.06 164
2711.18 166
2711.30 170
2711.42 177
2711.53 185
2711.65 191
2711.77 195
2711.89 195
2712.01 191
2712.13 184
2712.25 174
2712.37 165
2712.49 156
2712.61 148
2712.73 141
2712.85 135
2712.97 129
2713.09 124
2713.21 120
2713.33 120
2713.45 124
2713.57 132
2713.69 144
2713.80 160
2713.92 177
2714.04 193
2714.16 207
2714.28 219
2714.40 227
2714.52 231
2714.64 234
2714.76 234
2714.88 233
2715.00 231
2715.12 227
2715.24 222
2715.36 214
2715.48 205
2715.60 194
2715.72 184
2715.84 174
2715.96 167
2716.08 163
2716.20 163
2716.31 168
2716.43 175
2716.55 183
2716.67 190
2716.79 193
2716.91 192
2717.03 186
2717.15 177
2717.27 167
2717.39 158
2717.51 152
2717.63 151
2717.75 156
2717.87 166
2717.99 180
2718.11 196
2718.23 212
2718.35 227
2718.47 241
2718.59 253
2718.71 263
2718.83 271
2718.95 277
2719.07 282
2719.18 286
2719.30 290
2719.42 294
2719.54 300
2719.66 306
2719.78 312
2719.90 318
2720.02 324
2720.14 329
2720.26 333
2720.38 336
2720.50 340
2720.62 343
2720.74 348
2720.86 353
2720.98 359
2721.10 364
2721.22 368
2721.34 371
2721.46 371
2721.58 366
2721.70 358
2721.82 348
2721.94 336
2722.06 324
2722.18 313
2722.30 305
2722.42 300
2722.54 297
2722.65 295
2722.77 294
2722.89 291
2723.01 286
2723.13 278
2723.25 267
2723.37 255
2723.49 242
2723.61 229
2723.73 217
2723.85 207
2723.97 199
2724.09 191
2724.21 185
2724.33 179
2724.45 173
2724.57 166
2724.69 158
2724.81 149
2724.93 139
2725.05 128
2725.17 117
2725.29 108
2725.41 100
2725.53 94
2725.65 90
2725.77 88
2725.89 87
2726.01 85
2726.13 83
2726.25 79
2726.37 73
2726.49 67
2726.61 62
2726.73 57
2726.85 53
2726.97 50
2727.09 48
2727.21 46
2727.32 42
2727.44 36
2727.56 28
2727.68 18
2727.80 6
2727.92 0
2728.04 0
2728.16 0
2728.28 0
2728.40 0
2728.52 0
2728.64 0
2728.76 0
2728.88 15
2729.00 33
2729.12 50
2729.24 66
2729.36 80
2729.48 93
2729.60 106
2729.72 118
2729.84 128
2729.96 135
2730.08 139
2730.20 139
2730.32 136
2730.44 132
2730.56 127
2730.68 124
2730.80 122
2730.92 120
2731.04 119
2731.16 117
2731.28 113
2731.40 106
2731.52 96
2731.64 84
2731.76 71
2731.88 57
2732.00 44
2732.12 32
2732.24 22
2732.36 14
2732.48 7
2732.60 1
2732.72 0
2732.84 0
2732.96 0
2733.08 0
2733.20 0
2733.32 0
2733.44 0
2733.56 0
2733.68 8
2733.80 22
2733.92 36
2734.04 50
2734.16 60
2734.28 67
2734.40 70
2734.52 69
2734.64 65
2734.76 60
2734.88 54
2735.00 49
2735.12 45
2735.24 42
2735.36 40
2735.48 38
2735.60 35
2735.72 31
2735.84 27
2735.96 21
2736.08 16
2736.20 11
2736.32 7
2736.44 4
2736.56 4
2736.68 5
2736.80 8
2736.92 12
2737.04 19
2737.16 25
2737.28 31
2737.40 36
2737.52 39
2737.64 39
2737.76 37
2737.88 34
2738.00 30
2738.12 27
2738.24 25
2738.36 25
2738.48 26
2738.60 27
2738.72 30
2738.84 32
2738.96 34
2739.08 36
2739.20 39
2739.32 42
2739.44 47
2739.56 53
2739.68 61
2739.80 69
2739.92 78
2740.04 87
2740.16 93
2740.28 96
2740.40 98
2740.52 97
2740.64 95
2740.76 90
2740.88 85
2741.00 78
2741.12 72
2741.24 66
2741.36 62
2741.48 62
2741.60 66
2741.72 73
2741.84 82
2741.96 91
2742.08 100
2742.20 106
2742.32 108
2742.44 106
2742.56 102
2742.68 97
2742.80 91
2742.92 86
2743.04 83
2743.16 80
2743.28 79
2743.40 78
2743.52 78
2743.64 77
2743.76 78
2743.88 80
2744.00 82
2744.12 85
2744.24 88
2744.36 90
2744.48 91
2744.60 91
2744.72 90
2744.84 89
2744.96 88
2745.08 90
2745.20 93
2745.32 98
2745.44 103
2745.56 109
2745.68 115
2745.80 121
2745.92 127
2746.04 135
2746.17 142
2746.29 151
2746.41 159
2746.53 166
2746.65 170
2746.77 171
2746.89 170
2747.01 167
2747.13 165
2747.25 163
2747.37 165
2747.49 169
2747.61 175
2747.73 181
2747.85 186
2747.97 189
2748.09 188
2748.21 184
2748.33 176
2748.45 166
2748.57 156
2748.69 146
2748.81 139
2748.93 134
2749.05 132
2749.17 131
2749.29 131
2749.41 132
2749.53 132
2749.65 131
2749.77 128
2749.89 121
2750.01 112
2750.13 99
2750.25 83
2750.37 65
2750.49 45
2750.61 27
2750.73 11
2750.86 0
2750.98 0
2751.10 0
2751.22 4
2751.34 17
2751.46 34
2751.58 51
2751.70 66
2751.82 77
2751.94 82
2752.06 82
2752.18 77
2752.30 69
2752.42 60
2752.54 52
2752.66 46
2752.78 43
2752.90 42
2753.02 43
2753.14 43
2753.26 43
2753.38 42
2753.50 39
2753.62 35
2753.74 29
2753.86 24
2753.98 19
2754.10 16
2754.23 14
2754.35 15
2754.47 17
2754.59 20
2754.71 24
2754.83 29
2754.95 33
2755.07 38
2755.19 43
2755.31 50
2755.43 58
2755.55 67
2755.67 75
2755.79 81
2755.91 85
2756.03 86
2756.15 84
2756.27 80
2756.39 77
2756.51 74
2756.63 73
2756.75 74
2756.87 78
2756.99 83
2757.12 88
2757.24 91
2757.36 92
2757.48 90
2757.60 85
2757.72 78
2757.84 71
2757.96 66
2758.08 62
2758.20 60
2758.32 60
2758.44 61
2758.56 63
2758.68 63
2758.80 64
2758.92 63
2759.04 62
2759.16 62
2759.28 64
2759.40 66
2759.52 70
2759.64 74
2759.77 78
2759.89 81
2760.01 83
2760.13 83
2760.25 81
2760.37 78
2760.49 74
2760.61 69
2760.73 65
2760.85 60
2760.97 56
2761.09 51
2761.21 45
2761.33 39
2761.45 32
2761.57 25
2761.69 19
2761.81 14
2761.94 11
2762.06 11
2762.18 14
2762.30 19
2762.42 28
2762.54 39
2762.66 51
2762.78 65
2762.90 78
2763.02 90
2763.14 100
2763.26 108
2763.38 114
2763.50 119
2763.62 123
2763.74 128
2763.86 133
2763.98 139
2764.11 145
2764.23 152
2764.35 159
2764.47 167
2764.59 176
2764.71 188
2764.83 202
2764.95 219
2765.07 238
2765.19 258
2765.31 279
2765.43 300
2765.55 321
2765.67 343
2765.79 365
2765.91 388
2766.04 413
2766.16 439
2766.28 465
2766.40 490
2766.52 515
2766.64 539
2766.76 563
2766.88 586
2767.00 608
2767.12 629
2767.24 646
2767.36 659
2767.48 665
2767.60 665
2767.72 660
2767.85 651
2767.97 641
2768.09 633
2768.21 628
2768.33 625
2768.45 624
2768.57 623
2768.69 621
2768.81 616
2768.93 610
2769.05 603
2769.17 596
2769.29 588
2769.41 580
2769.54 571
2769.66 559
2769.78 545
2769.90 527
2770.02 506
2770.14 483
2770.26 459
2770.38 436
2770.50 414
2770.62 394
2770.74 378
2770.86 364
2770.98 353
2771.10 345
2771.23 339
2771.35 334
2771.47 330
2771.59 326
2771.71 321
2771.83 314
2771.95 305
2772.07 293
2772.19 277
2772.31 257
2772.43 233
2772.55 207
2772.67 180
2772.80 155
2772.92 132
2773.04 115
2773.16 103
2773.28 96
2773.40 93
2773.52 91
2773.64 90
2773.76 87
2773.88 82
2774.00 76
2774.12 69
2774.25 64
2774.37 60
2774.49 58
2774.61 59
2774.73 61
2774.85 63
2774.97 65
2775.09 67
2775.21 69
2775.33 72
2775.45 77
2775.57 84
2775.70 92
2775.82 100
2775.94 108
2776.06 114
2776.18 117
2776.30 117
2776.42 115
2776.54 113
2776.66 112
2776.78 114
2776.90 119
2777.02 126
2777.15 133
2777.27 139
2777.39 141
2777.51 137
2777.63 129
2777.75 116
2777.87 100
2777.99 85
2778.11 73
2778.23 65
2778.35 63
2778.48 65
2778.60 72
2778.72 81
2778.84 89
2778.96 96
2779.08 99
2779.20 98
2779.32 94
2779.44 86
2779.56 77
2779.68 67
2779.81 55
2779.93 44
2780.05 32
2780.17 21
2780.29 10
2780.41 0
2780.53 0
2780.65 0
2780.77 0
2780.89 0
2781.02 0
2781.14 0
2781.26 0
2781.38 0
2781.50 6
2781.62 14
2781.74 21
2781.86 27
2781.98 31
2782.10 33
2782.23 33
2782.35 33
2782.47 33
2782.59 34
2782.71 37
2782.83 42
2782.95 47
2783.07 54
2783.19 60
2783.31 65
2783.44 70
2783.56 73
2783.68 75
2783.80 75
2783.92 75
2784.04 73
2784.16 70
2784.28 66
2784.40 59
2784.52 51
2784.65 42
2784.77 33
2784.89 25
2785.01 18
2785.13 14
2785.25 13
2785.37 13
2785.49 15
2785.61 16
2785.73 15
2785.86 13
2785.98 10
2786.10 5
2786.22 1
2786.34 0
2786.46 0
2786.58 2
2786.70 10
2786.82 20
2786.95 32
2787.07 44
2787.19 53
2787.31 60
2787.43 62
2787.55 60
2787.67 55
2787.79 48
2787.91 39
2788.04 32
2788.16 26
2788.28 23
2788.40 23
2788.52 24
2788.64 27
2788.76 30
2788.88 32
2789.00 32
2789.13 31
2789.25 29
2789.37 26
2789.49 22
2789.61 19
2789.73 18
2789.85 19
2789.97 21
2790.10 24
2790.22 29
2790.34 34
2790.46 38
2790.58 41
2790.70 43
2790.82 44
2790.94 44
2791.06 45
2791.19 48
2791.31 52
2791.43 58
2791.55 66
2791.67 75
2791.79 82
2791.91 88
2792.03 92
2792.16 95
2792.28 96
2792.40 98
2792.52 99
2792.64 100
2792.76 99
2792.88 95
2793.00 88
2793.13 78
2793.25 65
2793.37 52
2793.49 40
2793.61 31
2793.73 26
2793.85 26
2793.97 28
2794.10 32
2794.22 37
2794.34 41
2794.46 43
2794.58 44
2794.70 45
2794.82 44
2794.94 43
2795.07 42
2795.19 40
2795.31 36
2795.43 32
2795.55 28
2795.67 24
2795.79 22
2795.91 22
2796.04 23
2796.16 24
2796.28 26
2796.40 27
2796.52 26
2796.64 25
2796.76 23
2796.88 22
2797.01 24
2797.13 27
2797.25 33
2797.37 40
2797.49 48
2797.61 55
2797.73 61
2797.86 65
2797.98 68
2798.10 69
2798.22 68
2798.34 67
2798.46 65
2798.58 61
2798.70 55
2798.83 47
2798.95 36
2799.07 24
2799.19 12
2799.31 0
2799.43 0
2799.55 0
2799.68 0
2799.80 0
2799.92 0
2800.04 0
2800.16 0
2800.28 0
2800.40 6
2800.53 14
2800.65 21
2800.77 29
2800.89 36
2801.01 43
2801.13 48
2801.25 52
2801.38 54
2801.50 54
2801.62 52
2801.74 50
2801.86 49
2801.98 49
2802.10 52
2802.22 57
2802.35 63
2802.47 71
2802.59 78
2802.71 84
2802.83 87
2802.95 87
2803.08 84
2803.20 79
2803.32 73
2803.44 67
2803.56 60
2803.68 54
2803.80 47
2803.93 40
2804.05 34
2804.17 28
2804.29 24
2804.41 22
2804.53 24
2804.65 30
2804.78 39
2804.90 52
2805.02 67
2805.14 83
2805.26 98
2805.38 110
2805.50 120
2805.63 125
2805.75 128
2805.87 128
2805.99 127
2806.11 124
2806.23 121
2806.36 117
2806.48 113
2806.60 106
2806.72 98
2806.84 90
2806.96 81
2807.08 72
2807.21 64
2807.33 56
2807.45 50
2807.57 46
2807.69 42
2807.81 38
2807.94 35
2808.06 33
2808.18 30
2808.30 28
2808.42 27
2808.54 26
2808.66 27
2808.79 30
2808.91 35
2809.03 41
2809.15 48
2809.27 55
2809.39 59
2809.52 61
2809.64 60
2809.76 57
2809.88 54
2810.00 51
2810.12 50
2810.25 50
2810.37 50
2810.49 51
2810.61 51
2810.73 49
2810.85 45
2810.97 40
2811.10 34
2811.22 29
2811.34 26
2811.46 24
2811.58 23
2811.70 22
2811.83 21
2811.95 19
2812.07 15
2812.19 11
2812.31 8
2812.43 7
2812.56 8
2812.68 13
2812.80 22
2812.92 33
2813.04 45
2813.16 56
2813.29 64
2813.41 67
2813.53 67
2813.65 62
2813.77 55
2813.89 48
2814.02 42
2814.14 39
2814.26 40
2814.38 46
2814.50 56
2814.62 69
2814.75 83
2814.87 98
2814.99 112
2815.11 124
2815.23 134
2815.35 141
2815.48 146
2815.60 149
2815.72 150
2815.84 149
2815.96 146
2816.08 141
2816.21 134
2816.33 125
2816.45 116
2816.57 107
2816.69 101
2816.82 97
2816.94 95
2817.06 96
2817.18 98
2817.30 99
2817.42 98
2817.55 94
2817.67 85
2817.79 74
2817.91 61
2818.03 49
2818.15 40
2818.28 36
2818.40 35
2818.52 38
2818.64 43
2818.76 47
2818.89 49
2819.01 49
2819.13 46
2819.25 42
2819.37 38
2819.49 36
2819.62 35
2819.74 36
2819.86 36
2819.98 36
2820.10 35
2820.23 32
2820.35 28
2820.47 24
2820.59 20
2820.71 16
2820.83 12
2820.96 8
2821.08 5
2821.20 1
2821.32 0
2821.44 0
2821.57 0
2821.69 0
2821.81 0
2821.93 0
2822.05 0
2822.17 0
2822.30 0
2822.42 7
2822.54 16
2822.66 27
2822.78 40
2822.91 54
2823.03 68
2823.15 82
2823.27 94
2823.39 104
2823.52 110
2823.64 113
2823.76 113
2823.88 110
2824.00 103
2824.12 94
2824.25 84
2824.37 74
2824.49 64
2824.61 56
2824.73 49
2824.86 44
2824.98 40
2825.10 37
2825.22 36
2825.34 36
2825.47 37
2825.59 39
2825.71 41
2825.83 43
2825.95 45
2826.08 47
2826.20 49
2826.32 52
2826.44 56
2826.56 60
2826.69 65
2826.81 71
2826.93 77
2827.05 82
2827.17 86
2827.30 88
2827.42 90
2827.54 91
2827.66 91
2827.78 91
2827.91 90
2828.03 89
2828.15 88
2828.27 86
2828.39 83
2828.51 80
2828.64 76
2828.76 71
2828.88 66
2829.00 60
2829.12 53
2829.25 47
2829.37 41
2829.49 35
2829.61 31
2829.74 29
2829.86 29
2829.98 30
2830.10 33
2830.22 36
2830.35 37
2830.47 37
2830.59 35
2830.71 31
2830.83 27
2830.96 24
2831.08 24
2831.20 27
2831.32 32
2831.44 39
2831.57 46
2831.69 52
2831.81 55
2831.93 57
2832.05 57
2832.18 58
2832.30 59
2832.42 62
2832.54 65
2832.66 69
2832.79 73
2832.91 75
2833.03 76
2833.15 74
2833.27 70
2833.40 64
2833.52 57
2833.64 50
2833.76 44
2833.89 40
2834.01 37
2834.13 37
2834.25 41
2834.37 47
2834.50 55
2834.62 64
2834.74 74
2834.86 84
2834.98 92
2835.11 98
2835.23 100
2835.35 99
2835.47 94
2835.60 87
2835.72 79
2835.84 72
2835.96 66
2836.08 61
2836.21 59
2836.33 58
2836.45 57
2836.57 56
2836.69 54
2836.82 51
2836.94 49
2837.06 47
2837.18 47
2837.31 49
2837.43 52
2837.55 56
2837.67 60
2837.79 64
2837.92 67
2838.04 68
2838.16 69
2838.28 68
2838.41 66
2838.53 64
2838.65 62
2838.77 62
2838.89 65
2839.02 69
2839.14 77
2839.26 85
2839.38 94
2839.51 102
2839.63 107
2839.75 107
2839.87 105
2839.99 99
2840.12 93
2840.24 87
2840.36 82
2840.48 79
2840.61 79
2840.73 80
2840.85 83
2840.97 87
2841.09 91
2841.22 94
2841.34 97
2841.46 99
2841.58 99
2841.71 96
2841.83 91
2841.95 83
2842.07 73
2842.20 62
2842.32 51
2842.44 42
2842.56 37
2842.68 37
2842.81 42
2842.93 52
2843.05 66
2843.17 81
2843.30 95
2843.42 106
2843.54 112
2843.66 112
2843.79 108
2843.91 99
2844.03 88
2844.15 77
2844.27 68
2844.40 61
2844.52 58
2844.64 57
2844.76 59
2844.89 63
2845.01 68
2845.13 73
2845.25 77
2845.38 78
2845.50 77
2845.62 72
2845.74 64
2845.87 54
2845.99 42
2846.11 30
2846.23 18
2846.35 8
2846.48 0
2846.60 0
2846.72 0
2846.84 0
2846.97 0
2847.09 0
2847.21 0
2847.33 0
2847.46 0
2847.58 4
2847.70 11
2847.82 19
2847.95 25
2848.07 28
2848.19 28
2848.31 25
2848.44 21
2848.56 17
2848.68 16
2848.80 17
2848.93 22
2849.05 29
2849.17 36
2849.29 39
2849.41 39
2849.54 34
2849.66 26
2849.78 16
2849.90 7
2850.03 0
2850.15 0
2850.27 0
2850.39 0
2850.52 0
2850.64 0
2850.76 1
2850.88 5
2851.01 11
2851.13 19
2851.25 26
2851.37 34
2851.50 40
2851.62 44
2851.74 44
2851.86 41
2851.99 35
2852.11 28
2852.23 19
2852.35 10
2852.48 2
2852.60 0
2852.72 0
2852.84 0
2852.97 0
2853.09 0
2853.21 0
2853.33 0
2853.46 0
2853.58 3
2853.70 9
2853.82 15
2853.95 21
2854.07 25
2854.19 27
2854.31 27
2854.44 25
2854.56 22
2854.68 18
2854.81 14
2854.93 11
2855.05 11
2855.17 13
2855.30 18
2855.42 27
2855.54 37
2855.66 48
2855.79 59
2855.91 67
2856.03 73
2856.15 74
2856.28 73
2856.40 68
2856.52 62
2856.64 56
2856.77 51
2856.89 46
2857.01 43
2857.13 41
2857.26 40
2857.38 40
2857.50 41
2857.62 43
2857.75 46
2857.87 49
2857.99 53
2858.12 56
2858.24 59
2858.36 60
2858.48 60
2858.61 58
2858.73 54
2858.85 50
2858.97 44
2859.10 38
2859.22 33
2859.34 28
2859.46 25
2859.59 24
2859.71 25
2859.83 26
2859.96 29
2860.08 32
2860.20 36
2860.32 40
2860.45 45
2860.57 50
2860.69 55
2860.81 58
2860.94 60
2861.06 58
2861.18 54
2861.30 46
2861.43 35
2861.55 24
2861.67 14
2861.80 7
2861.92 4
2862.04 6
2862.16 11
2862.29 20
2862.41 30
2862.53 41
2862.65 51
2862.78 59
2862.90 66
2863.02 70
2863.15 72
2863.27 73
2863.39 73
2863.51 73
2863.64 73
2863.76 74
2863.88 74
2864.00 75
2864.13 75
2864.25 76
2864.37 77
2864.50 78
2864.62 78
2864.74 78
2864.86 78
2864.99 77
2865.11 75
2865.23 74
2865.36 73
2865.48 73
2865.60 73
2865.72 74
2865.85 73
2865.97 71
2866.09 67
2866.21 61
2866.34 54
2866.46 45
2866.58 37
2866.71 31
2866.83 26
2866.95 24
2867.07 24
2867.20 27
2867.32 31
2867.44 37
2867.57 43
2867.69 49
2867.81 55
2867.93 61
2868.06 66
2868.18 69
2868.30 71
2868.43 72
2868.55 72
2868.67 72
2868.79 72
2868.92 75
2869.04 80
2869.16 89
2869.29 101
2869.41 115
2869.53 132
2869.65 148
2869.78 165
2869.90 180
2870.02 193
2870.15 204
2870.27 211
2870.39 217
2870.51 220
2870.64 224
2870.76 229
2870.88 237
2871.01 249
2871.13 264
2871.25 281
2871.37 299
2871.50 316
2871.62 329
2871.74 339
2871.87 347
2871.99 353
2872.11 359
2872.24 367
2872.36 377
2872.48 389
2872.60 402
2872.73 414
2872.85 424
2872.97 429
2873.10 431
2873.22 428
2873.34 421
2873.46 412
2873.59 401
2873.71 390
2873.83 381
2873.96 372
2874.08 365
2874.20 358
2874.33 351
2874.45 344
2874.57 336
2874.69 327
2874.82 317
2874.94 308
2875.06 299
2875.19 291
2875.31 283
2875.43 276
2875.56 268
2875.68 258
2875.80 247
2875.92 234
2876.05 219
2876.17 203
2876.29 187
2876.42 172
2876.54 157
2876.66 144
2876.79 133
2876.91 123
2877.03 114
2877.15 107
2877.28 100
2877.40 95
2877.52 91
2877.65 87
2877.77 83
2877.89 79
2878.02 75
2878.14 70
2878.26 65
2878.39 59
2878.51 52
2878.63 45
2878.75 38
2878.88 31
2879.00 26
2879.12 22
2879.25 19
2879.37 19
2879.49 20
2879.62 23
2879.74 25
2879.86 29
2879.99 31
2880.11 33
2880.23 33
2880.35 32
2880.48 30
2880.60 28
2880.72 24
2880.85 21
2880.97 18
2881.09 15
2881.22 12
2881.34 9
2881.46 7
2881.59 4
2881.71 1
2881.83 0
2881.96 0
2882.08 0
2882.20 0
2882.33 1
2882.45 3
2882.57 6
2882.69 7
2882.82 7
2882.94 6
2883.06 3
2883.19 0
2883.31 0
2883.43 0
2883.56 0
2883.68 0
2883.80 0
2883.93 2
2884.05 7
2884.17 11
2884.30 13
2884.42 14
2884.54 14
2884.67 13
2884.79 11
2884.91 10
2885.04 10
2885.16 10
2885.28 10
2885.40 11
2885.53 11
2885.65 13
2885.77 15
2885.90 18
2886.02 21
2886.14 24
2886.27 25
2886.39 25
2886.51 23
2886.64 20
2886.76 17
2886.88 13
2887.01 10
2887.13 8
2887.25 7
2887.38 7
2887.50 7
2887.62 7
2887.75 7
2887.87 7
2887.99 7
2888.12 8
2888.24 8
2888.36 8
2888.49 7
2888.61 6
2888.73 5
2888.86 3
2888.98 1
2889.10 0
2889.23 0
2889.35 0
2889.47 0
2889.60 0
2889.72 0
2889.84 0
2889.97 0
2890.09 2
2890.21 5
2890.34 10
2890.46 15
2890.58 21
2890.71 26
2890.83 30
2890.95 32
2891.08 30
2891.20 27
2891.32 23
2891.45 20
2891.57 18
2891.69 20
2891.82 24
2891.94 29
2892.06 34
2892.19 35
2892.31 33
2892.43 28
2892.56 19
2892.68 9
2892.80 0
2892.93 0
2893.05 0
2893.17 0
2893.30 0
2893.42 0
2893.54 0
2893.67 0
2893.79 1
2893.91 7
2894.04 14
2894.16 20
2894.28 27
2894.41 34
2894.53 40
2894.65 48
2894.78 56
2894.90 64
2895.02 72
2895.15 79
2895.27 85
2895.39 90
2895.52 92
2895.64 93
2895.76 92
2895.89 89
2896.01 84
2896.13 78
2896.26 71
2896.38 64
2896.50 59
2896.63 56
2896.75 55
2896.88 56
2897.00 58
2897.12 61
2897.25 64
2897.37 67
2897.49 68
2897.62 67
2897.74 67
2897.86 67
2897.99 68
2898.11 71
2898.23 77
2898.36 85
2898.48 96
2898.60 107
2898.73 119
2898.85 129
2898.97 137
2899.10 144
2899.22 150
2899.34 155
2899.47 160
2899.59 164
2899.72 167
2899.84 169
2899.96 171
2900.09 172
2900.21 175
2900.33 182
2900.46 191
2900.58 204
2900.70 218
2900.83 232
2900.95 243
2901.07 249
2901.20 248
2901.32 241
2901.45 229
2901.57 216
2901.69 202
2901.82 191
2901.94 184
2902.06 181
2902.19 181
2902.31 184
2902.43 187
2902.56 190
2902.68 193
2902.80 195
2902.93 197
2903.05 200
2903.18 203
2903.30 206
2903.42 210
2903.55 212
2903.67 215
2903.79 217
2903.92 220
2904.04 224
2904.16 228
2904.29 232
2904.41 237
2904.53 240
2904.66 241
2904.78 238
2904.91 232
2905.03 223
2905.15 211
2905.28 199
2905.40 187
2905.52 176
2905.65 168
2905.77 162
2905.89 158
2906.02 156
2906.14 154
2906.27 151
2906.39 148
2906.51 143
2906.64 136
2906.76 129
2906.88 120
2907.01 110
2907.13 100
2907.26 89
2907.38 77
2907.50 67
2907.63 58
2907.75 51
2907.87 48
2908.00 48
2908.12 53
2908.24 60
2908.37 69
2908.49 78
2908.62 86
2908.74 91
2908.86 93
2908.99 92
2909.11 89
2909.23 85
2909.36 82
2909.48 81
2909.61 80
2909.73 81
2909.85 83
2909.98 84
2910.10 86
2910.22 87
2910.35 88
2910.47 89
2910.60 91
2910.72 92
2910.84 93
2910.97 92
2911.09 89
2911.21 85
2911.34 80
2911.46 75
2911.59 71
2911.71 68
2911.83 68
2911.96 69
2912.08 70
2912.20 70
2912.33 68
2912.45 64
2912.58 58
2912.70 51
2912.82 44
2912.95 39
2913.07 36
2913.20 34
2913.32 33
2913.44 31
2913.57 28
2913.69 24
2913.81 20
2913.94 15
2914.06 11
2914.19 10
2914.31 10
2914.43 14
2914.56 19
2914.68 27
2914.80 36
2914.93 45
2915.05 53
2915.18 60
2915.30 65
2915.42 69
2915.55 71
2915.67 73
2915.80 77
2915.92 83
2916.04 92
2916.17 104
2916.29 119
2916.42 135
2916.54 151
2916.66 165
2916.79 175
2916.91 182
2917.03 185
2917.16 186
2917.28 186
2917.41 187
2917.53 190
2917.65 197
2917.78 206
2917.90 216
2918.03 223
2918.15 227
2918.27 226
2918.40 220
2918.52 211
2918.65 201
2918.77 192
2918.89 184
2919.02 180
2919.14 178
2919.26 179
2919.39 183
2919.51 190
2919.64 201
2919.76 214
2919.88 229
2920.01 245
2920.13 260
2920.26 272
2920.38 282
2920.50 288
2920.63 294
2920.75 299
2920.88 305
2921.00 311
2921.12 318
2921.25 324
2921.37 327
2921.50 327
2921.62 322
2921.74 314
2921.87 302
2921.99 290
2922.12 277
2922.24 265
2922.36 256
2922.49 249
2922.61 245
2922.74 244
2922.86 244
2922.98 245
2923.11 246
2923.23 247
2923.36 246
2923.48 243
2923.60 238
2923.73 230
2923.85 221
2923.98 210
2924.10 199
2924.22 187
2924.35 174
2924.47 161
2924.60 149
2924.72 137
2924.84 127
2924.97 120
2925.09 115
2925.22 113
2925.34 113
2925.47 112
2925.59 110
2925.71 106
2925.84 99
2925.96 92
2926.09 85
2926.21 80
2926.33 78
2926.46 80
2926.58 86
2926.71 94
2926.83 103
2926.95 111
2927.08 119
2927.20 126
2927.33 130
2927.45 133
2927.57 134
2927.70 133
2927.82 132
2927.95 129
2928.07 126
2928.20 122
2928.32 117
2928.44 110
2928.57 102
2928.69 94
2928.82 86
2928.94 80
2929.06 75
2929.19 73
2929.31 72
2929.44 74
2929.56 75
2929.68 75
2929.81 73
2929.93 68
2930.06 60
2930.18 49
2930.31 37
2930.43 24
2930.55 12
2930.68 3
2930.80 0
2930.93 0
2931.05 0
2931.18 3
2931.30 10
2931.42 17
2931.55 24
2931.67 32
2931.80 40
2931.92 51
2932.04 64
2932.17 81
2932.29 100
2932.42 120
2932.54 139
2932.67 157
2932.79 173
2932.91 187
2933.04 200
2933.16 212
2933.29 225
2933.41 238
2933.54 252
2933.66 267
2933.78 283
2933.91 301
2934.03 321
2934.16 345
2934.28 372
2934.40 403
2934.53 436
2934.65 469
2934.78 503
2934.90 536
2935.03 569
2935.15 601
2935.27 634
2935.40 669
2935.52 704
2935.65 740
2935.77 775
2935.90 808
2936.02 838
2936.14 866
2936.27 891
2936.39 916
2936.52 941
2936.64 967
2936.77 994
2936.89 1022
2937.01 1050
2937.14 1077
2937.26 1103
2937.39 1127
2937.51 1149
2937.64 1169
2937.76 1185
2937.89 1198
2938.01 1205
2938.13 1207
2938.26 1204
2938.38 1194
2938.51 1180
2938.63 1161
2938.76 1139
2938.88 1115
2939.00 1089
2939.13 1063
2939.25 1038
2939.38 1014
2939.50 992
2939.63 973
2939.75 957
2939.87 944
2940.00 933
2940.12 923
2940.25 914
2940.37 901
2940.50 884
2940.62 861
2940.75 832
2940.87 798
2940.99 759
2941.12 719
2941.24 679
2941.37 641
2941.49 605
2941.62 572
2941.74 541
2941.87 512
2941.99 484
2942.11 458
2942.24 434
2942.36 414
2942.49 395
2942.61 380
2942.74 367
2942.86 355
2942.99 344
2943.11 334
2943.23 324
2943.36 314
2943.48 304
2943.61 294
2943.73 283
2943.86 272
2943.98 261
2944.11 249
2944.23 238
2944.35 228
2944.48 219
2944.60 211
2944.73 205
2944.85 199
2944.98 193
2945.10 184
2945.23 174
2945.35 163
2945.47 150
2945.60 138
2945.72 126
2945.85 115
2945.97 104
2946.10 93
2946.22 82
2946.35 69
2946.47 57
2946.59 44
2946.72 32
2946.84 20
2946.97 10
2947.09 1
2947.22 0
2947.34 0
2947.47 0
2947.59 0
2947.72 0
2947.84 0
2947.96 0
2948.09 0
2948.21 6
2948.34 15
2948.46 24
2948.59 32
2948.71 37
2948.84 39
2948.96 39
2949.09 37
2949.21 34
2949.33 30
2949.46 27
2949.58 24
2949.71 23
2949.83 23
2949.96 23
2950.08 24
2950.21 25
2950.33 26
2950.46 27
2950.58 30
2950.71 34
2950.83 40
2950.95 47
2951.08 56
2951.20 66
2951.33 74
2951.45 80
2951.58 84
2951.70 83
2951.83 80
2951.95 74
2952.08 67
2952.20 61
2952.33 57
2952.45 56
2952.57 56
2952.70 57
2952.82 59
2952.95 59
2953.07 58
2953.20 56
2953.32 52
2953.45 48
2953.57 45
2953.70 42
2953.82 39
2953.95 37
2954.07 34
2954.20 33
2954.32 32
2954.44 32
2954.57 33
2954.69 34
2954.82 33
2954.94 31
2955.07 28
2955.19 23
2955.32 18
2955.44 14
2955.57 12
2955.69 12
2955.82 14
2955.94 16
2956.07 18
2956.19 18
2956.32 16
2956.44 13
2956.56 9
2956.69 6
2956.81 5
2956.94 7
2957.06 10
2957.19 16
2957.31 23
2957.44 32
2957.56 40
2957.69 49
2957.81 58
2957.94 68
2958.06 78
2958.19 89
2958.31 101
2958.44 114
2958.56 128
2958.69 142
2958.81 156
2958.93 169
2959.06 182
2959.18 193
2959.31 204
2959.43 212
2959.56 220
2959.68 225
2959.81 229
2959.93 232
2960.06 234
2960.18 234
2960.31 233
2960.43 228
2960.56 221
2960.68 210
2960.81 196
2960.93 182
2961.06 167
2961.18 156
2961.31 147
2961.43 143
2961.56 141
2961.68 140
2961.81 138
2961.93 133
2962.06 127
2962.18 118
2962.30 108
2962.43 100
2962.55 93
2962.68 88
2962.80 84
2962.93 83
2963.05 81
2963.18 80
2963.30 78
2963.43 76
2963.55 72
2963.68 68
2963.80 63
2963.93 59
2964.05 54
2964.18 49
2964.30 45
2964.43 40
2964.55 36
2964.68 33
2964.80 30
2964.93 27
2965.05 26
2965.18 25
2965.30 24
2965.43 23
2965.55 22
2965.68 20
2965.80 18
2965.93 18
2966.05 20
2966.18 24
2966.30 32
2966.43 41
2966.55 52
2966.68 63
2966.80 72
2966.93 78
2967.05 82
2967.18 85
2967.30 86
2967.43 87
2967.55 89
2967.68 91
2967.80 95
2967.93 99
2968.05 103
2968.18 108
2968.30 112
2968.43 117
2968.55 121
2968.68 124
2968.80 126
2968.93 126
2969.05 124
2969.18 121
2969.30 116
2969.43 112
2969.55 107
2969.68 104
2969.80 102
2969.93 100
2970.05 98
2970.18 95
2970.30 90
2970.43 82
2970.55 72
2970.68 61
2970.80 50
2970.93 39
2971.05 28
2971.18 18
2971.30 9
2971.43 1
2971.55 0
2971.68 0
2971.80 0
2971.93 0
2972.05 0
2972.18 0
2972.30 6
2972.43 15
2972.55 21
2972.68 25
2972.80 25
2972.93 22
2973.05 17
2973.18 11
2973.30 5
2973.43 0
2973.55 0
2973.68 0
2973.80 0
2973.93 0
2974.05 0
2974.18 0
2974.30 3
2974.43 9
2974.55 14
2974.68 17
2974.80 19
2974.93 20
2975.05 20
2975.18 21
2975.30 24
2975.43 27
2975.55 31
2975.68 35
2975.80 40
2975.93 44
2976.05 49
2976.18 55
2976.30 61
2976.43 68
2976.55 76
2976.68 86
2976.80 95
2976.93 104
2977.06 111
2977.18 116
2977.31 118
2977.43 117
2977.56 113
2977.68 107
2977.81 101
2977.93 95
2978.06 91
2978.18 89
2978.31 89
2978.43 90
2978.56 92
2978.68 91
2978.81 89
2978.93 85
2979.06 80
2979.18 74
2979.31 68
2979.43 64
2979.56 63
2979.68 62
2979.81 63
2979.93 64
2980.06 64
2980.19 62
2980.31 58
2980.44 53
2980.56 47
2980.69 40
2980.81 34
2980.94 28
2981.06 23
2981.19 19
2981.31 15
2981.44 12
2981.56 9
2981.69 6
2981.81 4
2981.94 2
2982.06 0
2982.19 0
2982.31 0
2982.44 0
2982.56 0
2982.69 0
2982.82 0
2982.94 0
2983.07 0
2983.19 3
2983.32 7
2983.44 11
2983.57 16
2983.69 22
2983.82 29
2983.94 37
2984.07 45
2984.19 52
2984.32 59
2984.44 64
2984.57 69
2984.69 72
2984.82 75
2984.95 78
2985.07 80
2985.20 80
2985.32 79
2985.45 75
2985.57 67
2985.70 58
2985.82 48
2985.95 39
2986.07 31
2986.20 28
2986.32 27
2986.45 30
2986.57 34
2986.70 40
2986.83 45
2986.95 49
2987.08 51
2987.20 51
2987.33 48
2987.45 43
2987.58 35
2987.70 26
2987.83 16
2987.95 7
2988.08 0
2988.20 0
2988.33 0
2988.46 0
2988.58 0
2988.71 3
2988.83 5
2988.96 5
2989.08 3
2989.21 0
2989.33 0
2989.46 0
2989.58 0
2989.71 1
2989.84 7
2989.96 15
2990.09 23
2990.21 30
2990.34 35
2990.46 40
2990.59 44
2990.71 48
2990.84 52
2990.96 56
2991.09 61
2991.21 66
2991.34 71
2991.47 75
2991.59 80
2991.72 84
2991.84 88
2991.97 93
2992.09 97
2992.22 101
2992.34 104
2992.47 108
2992.60 110
2992.72 112
2992.85 114
2992.97 114
2993.10 114
2993.22 112
2993.35 109
2993.47 106
2993.60 101
2993.72 96
2993.85 92
2993.98 89
2994.10 89
2994.23 92
2994.35 97
2994.48 104
2994.60 113
2994.73 122
2994.85 130
2994.98 136
2995.11 140
2995.23 142
2995.36 143
2995.48 141
2995.61 138
2995.73 134
2995.86 129
2995.98 125
2996.11 121
2996.24 119
2996.36 119
2996.49 120
2996.61 123
2996.74 126
2996.86 127
2996.99 127
2997.11 123
2997.24 117
2997.37 108
2997.49 98
2997.62 90
2997.74 83
2997.87 80
2997.99 80
2998.12 83
2998.24 87
2998.37 92
2998.50 96
2998.62 99
2998.75 99
2998.87 97
2999.00 93
2999.12 88
2999.25 83
2999.38 77
2999.50 73
2999.63 71
2999.75 71
2999.88 73
3000.00 76
3000.13 81
3000.25 86
3000.38 92
3000.51 97
3000.63 101
3000.76 104
3000.88 106
3001.01 107
3001.13 106
3001.26 104
3001.39 102
3001.51 101
3001.64 100
3001.76 101
3001.89 103
3002.01 105
3002.14 107
3002.27 106
3002.39 103
3002.52 98
3002.64 91
3002.77 83
3002.89 74
3003.02 66
3003.15 59
3003.27 54
3003.40 52
3003.52 52
3003.65 56
3003.77 62
3003.90 70
3004.03 79
3004.15 87
3004.28 93
3004.40 97
3004.53 97
3004.65 95
3004.78 92
3004.91 88
3005.03 85
3005.16 83
3005.28 84
3005.41 86
3005.53 90
3005.66 95
3005.79 100
3005.91 104
3006.04 106
3006.16 106
3006.29 104
3006.41 99
3006.54 93
3006.67 87
3006.79 81
3006.92 78
3007.04 78
3007.17 79
3007.29 83
3007.42 86
3007.55 88
3007.67 88
3007.80 86
3007.92 81
3008.05 75
3008.18 69
3008.30 65
3008.43 62
3008.55 60
3008.68 60
3008.80 59
3008.93 58
3009.06 56
3009.18 53
3009.31 49
3009.43 46
3009.56 43
3009.69 41
3009.81 41
3009.94 42
3010.06 44
3010.19 48
3010.31 52
3010.44 54
3010.57 55
3010.69 54
3010.82 49
3010.94 41
3011.07 31
3011.20 21
3011.32 12
3011.45 7
3011.57 6
3011.70 11
3011.82 21
3011.95 35
3012.08 49
3012.20 63
3012.33 74
3012.45 83
3012.58 87
3012.71 88
3012.83 87
3012.96 85
3013.08 83
3013.21 82
3013.34 81
3013.46 81
3013.59 81
3013.71 81
3013.84 79
3013.97 75
3014.09 68
3014.22 59
3014.34 50
3014.47 41
3014.60 34
3014.72 31
3014.85 32
3014.97 37
3015.10 45
3015.22 53
3015.35 61
3015.48 67
3015.60 72
3015.73 75
3015.85 78
3015.98 81
3016.11 85
3016.23 91
3016.36 99
3016.48 109
3016.61 119
3016.74 130
3016.86 140
3016.99 149
3017.11 156
3017.24 161
3017.37 164
3017.49 166
3017.62 167
3017.74 166
3017.87 164
3018.00 160
3018.12 156
3018.25 151
3018.37 147
3018.50 146
3018.63 149
3018.75 157
3018.88 170
3019.00 186
3019.13 202
3019.26 215
3019.38 223
3019.51 225
3019.64 222
3019.76 215
3019.89 207
3020.01 200
3020.14 197
3020.27 196
3020.39 198
3020.52 200
3020.64 201
3020.77 200
3020.90 195
3021.02 186
3021.15 175
3021.27 164
3021.40 153
3021.53 145
3021.65 139
3021.78 136
3021.90 135
3022.03 134
3022.16 133
3022.28 131
3022.41 126
3022.53 121
3022.66 115
3022.79 111
3022.91 108
3023.04 109
3023.17 112
3023.29 117
3023.42 122
3023.54 127
3023.67 130
3023.80 132
3023.92 133
3024.05 134
3024.17 136
3024.30 140
3024.43 144
3024.55 150
3024.68 155
3024.81 158
3024.93 159
3025.06 158
3025.18 153
3025.31 145
3025.44 135
3025.56 123
3025.69 108
3025.81 93
3025.94 77
3026.07 63
3026.19 50
3026.32 41
3026.45 35
3026.57 33
3026.70 34
3026.82 37
3026.95 40
3027.08 42
3027.20 44
3027.33 45
3027.46 45
3027.58 46
3027.71 47
3027.83 48
3027.96 48
3028.09 46
3028.21 41
3028.34 32
3028.46 20
3028.59 7
3028.72 0
3028.84 0
3028.97 0
3029.10 0
3029.22 0
3029.35 0
3029.47 0
3029.60 2
3029.73 10
3029.85 16
3029.98 20
3030.11 22
3030.23 23
3030.36 25
3030.49 27
3030.61 32
3030.74 38
3030.86 46
3030.99 55
3031.12 63
3031.24 70
3031.37 75
3031.50 79
3031.62 80
3031.75 80
3031.87 80
3032.00 80
3032.13 80
3032.25 80
3032.38 79
3032.51 77
3032.63 73
3032.76 66
3032.88 59
3033.01 52
3033.14 47
3033.26 45
3033.39 48
3033.52 56
3033.64 69
3033.77 83
3033.90 97
3034.02 110
3034.15 118
3034.27 121
3034.40 118
3034.53 112
3034.65 102
3034.78 90
3034.91 78
3035.03 67
3035.16 58
3035.29 52
3035.41 50
3035.54 52
3035.66 58
3035.79 66
3035.92 75
3036.04 83
3036.17 87
3036.30 88
3036.42 84
3036.55 76
3036.68 67
3036.80 56
3036.93 46
3037.05 36
3037.18 28
3037.31 22
3037.43 16
3037.56 12
3037.69 10
3037.81 8
3037.94 7
3038.07 6
3038.19 4
3038.32 3
3038.45 1
3038.57 0
3038.70 0
3038.82 1
3038.95 4
3039.08 7
3039.20 9
3039.33 9
3039.46 7
3039.58 2
3039.71 0
3039.84 0
3039.96 0
3040.09 0
3040.22 0
3040.34 8
3040.47 21
3040.60 35
3040.72 47
3040.85 56
3040.98 60
3041.10 61
3041.23 57
3041.35 53
3041.48 47
3041.61 43
3041.73 40
3041.86 40
3041.99 42
3042.11 46
3042.24 52
3042.37 59
3042.49 68
3042.62 77
3042.75 86
3042.87 93
3043.00 97
3043.13 99
3043.25 98
3043.38 94
3043.51 89
3043.63 83
3043.76 77
3043.89 73
3044.01 71
3044.14 73
3044.26 76
3044.39 81
3044.52 87
3044.64 91
3044.77 94
3044.90 94
3045.02 91
3045.15 88
3045.28 84
3045.40 82
3045.53 82
3045.66 85
3045.78 88
3045.91 92
3046.04 95
3046.16 95
3046.29 93
3046.42 88
3046.54 82
3046.67 73
3046.80 65
3046.92 56
3047.05 49
3047.18 42
3047.30 36
3047.43 31
3047.56 26
3047.68 22
3047.81 18
3047.94 15
3048.06 13
3048.19 11
3048.32 9
3048.44 8
3048.57 8
3048.70 8
3048.82 8
3048.95 7
3049.08 5
3049.20 2
3049.33 0
3049.46 0
3049.58 0
3049.71 0
3049.84 0
3049.96 0
3050.09 0
3050.22 3
3050.34 8
3050.47 13
3050.60 16
3050.72 18
3050.85 20
3050.98 25
3051.10 31
3051.23 40
3051.36 49
3051.48 60
3051.61 69
3051.74 76
3051.86 82
3051.99 86
3052.12 90
3052.24 93
3052.37 97
3052.50 101
3052.62 106
3052.75 112
3052.88 119
3053.00 126
3053.13 134
3053.26 142
3053.38 150
3053.51 156
3053.64 160
3053.76 162
3053.89 163
3054.02 163
3054.14 164
3054.27 167
3054.40 174
3054.52 184
3054.65 196
3054.78 209
3054.91 219
3055.03 227
3055.16 231
3055.29 229
3055.41 225
3055.54 218
3055.67 210
3055.79 204
3055.92 199
3056.05 196
3056.17 192
3056.30 187
3056.43 179
3056.55 169
3056.68 156
3056.81 142
3056.93 128
3057.06 115
3057.19 105
3057.31 97
3057.44 91
3057.57 87
3057.70 82
3057.82 76
3057.95 69
3058.08 61
3058.20 53
3058.33 47
3058.46 43
3058.58 42
3058.71 42
3058.84 44
3058.96 46
3059.09 48
3059.22 50
3059.34 52
3059.47 55
3059.60 61
3059.72 69
3059.85 78
3059.98 88
3060.11 97
3060.23 102
3060.36 104
3060.49 101
3060.61 94
3060.74 84
3060.87 74
3060.99 63
3061.12 55
3061.25 50
3061.37 47
3061.50 47
3061.63 49
3061.76 52
3061.88 54
3062.01 56
3062.14 56
3062.26 55
3062.39 53
3062.52 51
3062.64 48
3062.77 45
3062.90 42
3063.02 39
3063.15 34
3063.28 30
3063.41 26
3063.53 24
3063.66 23
3063.79 25
3063.91 29
3064.04 32
3064.17 34
3064.29 34
3064.42 31
3064.55 25
3064.68 18
3064.80 10
3064.93 3
3065.06 0
3065.18 0
3065.31 0
3065.44 0
3065.56 0
3065.69 0
3065.82 0
3065.95 8
3066.07 18
3066.20 29
3066.33 38
3066.45 45
3066.58 48
3066.71 49
3066.83 47
3066.96 45
3067.09 42
3067.22 39
3067.34 38
3067.47 39
3067.60 42
3067.72 45
3067.85 49
3067.98 52
3068.11 53
3068.23 51
3068.36 47
3068.49 40
3068.61 31
3068.74 22
3068.87 15
3068.99 10
3069.12 10
3069.25 14
3069.38 22
3069.50 34
3069.63 48
3069.76 61
3069.88 72
3070.01 80
3070.14 84
3070.27 85
3070.39 84
3070.52 83
3070.65 84
3070.77 86
3070.90 90
3071.03 94
3071.16 96
3071.28 95
3071.41 91
3071.54 85
3071.66 78
3071.79 73
3071.92 70
3072.05 71
3072.17 73
3072.30 76
3072.43 77
3072.55 76
3072.68 73
3072.81 69
3072.94 63
3073.06 58
3073.19 53
3073.32 49
3073.44 45
3073.57 41
3073.70 36
3073.83 30
3073.95 22
3074.08 15
3074.21 10
3074.33 8
3074.46 10
3074.59 17
3074.72 30
3074.84 46
3074.97 63
3075.10 79
3075.22 91
3075.35 98
3075.48 100
3075.61 96
3075.73 88
3075.86 79
3075.99 70
3076.11 62
3076.24 56
3076.37 54
3076.50 54
3076.62 58
3076.75 64
3076.88 71
3077.01 78
3077.13 84
3077.26 88
3077.39 91
3077.51 93
3077.64 95
3077.77 99
3077.90 105
3078.02 113
3078.15 123
3078.28 132
3078.41 141
3078.53 148
3078.66 152
3078.79 154
3078.91 156
3079.04 157
3079.17 159
3079.30 161
3079.42 164
3079.55 167
3079.68 170
3079.81 173
3079.93 175
3080.06 176
3080.19 176
3080.31 175
3080.44 174
3080.57 173
3080.70 171
3080.82 169
3080.95 168
3081.08 167
3081.21 167
3081.33 167
3081.46 168
3081.59 170
3081.72 172
3081.84 175
3081.97 177
3082.10 179
3082.22 179
3082.35 177
3082.48 174
3082.61 170
3082.73 164
3082.86 158
3082.99 152
3083.12 146
3083.24 140
3083.37 134
3083.50 129
3083.63 123
3083.75 118
3083.88 114
3084.01 110
3084.14 107
3084.26 104
3084.39 102
3084.52 99
3084.64 95
3084.77 90
3084.90 84
3085.03 79
3085.15 73
3085.28 69
3085.41 66
3085.54 63
3085.66 61
3085.79 57
3085.92 53
3086.05 50
3086.17 49
3086.30 52
3086.43 60
3086.56 71
3086.68 85
3086.81 101
3086.94 115
3087.07 128
3087.19 137
3087.32 142
3087.45 144
3087.58 141
3087.70 134
3087.83 122
3087.96 108
3088.09 91
3088.21 73
3088.34 56
3088.47 40
3088.60 27
3088.72 16
3088.85 8
3088.98 2
3089.11 0
3089.23 0
3089.36 1
3089.49 5
3089.62 11
3089.74 18
3089.87 23
3090.00 26
3090.13 27
3090.25 23
3090.38 16
3090.51 7
3090.64 0
3090.76 0
3090.89 0
3091.02 0
3091.15 0
3091.27 0
3091.40 0
3091.53 0
3091.66 6
3091.78 14
3091.91 21
3092.04 26
3092.17 30
3092.29 32
3092.42 34
3092.55 34
3092.68 34
3092.80 33
3092.93 31
3093.06 27
3093.19 23
3093.31 18
3093.44 15
3093.57 15
3093.70 17
3093.82 24
3093.95 34
3094.08 47
3094.21 60
3094.33 73
3094.46 84
3094.59 94
3094.72 102
3094.85 110
3094.97 117
3095.10 124
3095.23 130
3095.36 135
3095.48 137
3095.61 136
3095.74 132
3095.87 126
3095.99 117
3096.12 108
3096.25 99
3096.38 92
3096.50 87
3096.63 83
3096.76 82
3096.89 83
3097.01 86
3097.14 90
3097.27 95
3097.40 102
3097.53 109
3097.65 116
3097.78 123
3097.91 128
3098.04 133
3098.16 136
3098.29 138
3098.42 140
3098.55 141
3098.67 143
3098.80 145
3098.93 148
3099.06 150
3099.19 150
3099.31 147
3099.44 140
3099.57 129
3099.70 115
3099.82 99
3099.95 84
3100.08 71
3100.21 62
3100.33 56
3100.46 53
3100.59 51
3100.72 50
3100.85 49
3100.97 46
3101.10 44
3101.23 41
3101.36 39
3101.48 39
3101.61 41
3101.74 45
3101.87 50
3102.00 56
3102.12 62
3102.25 68
3102.38 72
3102.51 74
3102.63 74
3102.76 72
3102.89 66
3103.02 59
3103.15 51
3103.27 44
3103.40 40
3103.53 38
3103.66 39
3103.78 41
3103.91 45
3104.04 47
3104.17 49
3104.30 51
3104.42 53
3104.55 57
3104.68 63
3104.81 72
3104.93 83
3105.06 94
3105.19 103
3105.32 108
3105.45 108
3105.57 103
3105.70 95
3105.83 86
3105.96 78
3106.08 72
3106.21 71
3106.34 72
3106.47 76
3106.60 80
3106.72 85
3106.85 89
3106.98 92
3107.11 92
3107.24 90
3107.36 85
3107.49 79
3107.62 70
3107.75 62
3107.87 53
3108.00 46
3108.13 40
3108.26 38
3108.39 38
3108.51 42
3108.64 47
3108.77 53
3108.90 58
3109.03 62
3109.15 63
3109.28 61
3109.41 56
3109.54 47
3109.67 38
3109.79 30
3109.92 23
3110.05 19
3110.18 18
3110.31 19
3110.43 23
3110.56 26
3110.69 29
3110.82 31
3110.94 30
3111.07 28
3111.20 25
3111.33 21
3111.46 17
3111.58 15
3111.71 15
3111.84 17
3111.97 21
3112.10 26
3112.22 31
3112.35 36
3112.48 41
3112.61 45
3112.74 48
3112.86 51
3112.99 54
3113.12 57
3113.25 60
3113.38 64
3113.50 67
3113.63 69
3113.76 72
3113.89 74
3114.02 75
3114.14 75
3114.27 75
3114.40 75
3114.53 75
3114.66 76
3114.78 76
3114.91 78
3115.04 81
3115.17 85
3115.30 90
3115.42 95
3115.55 99
3115.68 103
3115.81 105
3115.94 106
3116.06 108
3116.19 110
3116.32 114
3116.45 120
3116.58 130
3116.70 143
3116.83 159
3116.96 177
3117.09 195
3117.22 212
3117.35 229
3117.47 245
3117.60 260
3117.73 274
3117.86 286
3117.99 298
3118.11 308
3118.24 316
3118.37 322
3118.50 326
3118.63 329
3118.75 331
3118.88 335
3119.01 339
3119.14 344
3119.27 349
3119.39 354
3119.52 357
3119.65 358
3119.78 356
3119.91 351
3120.04 346
3120.16 340
3120.29 333
3120.42 327
3120.55 319
3120.68 310
3120.80 299
3120.93 285
3121.06 270
3121.19 254
3121.32 238
3121.44 222
3121.57 209
3121.70 197
3121.83 188
3121.96 180
3122.09 174
3122.21 169
3122.34 165
3122.47 163
3122.60 162
3122.73 162
3122.85 162
3122.98 163
3123.11 163
3123.24 163
3123.37 162
3123.50 161
3123.62 160
3123.75 159
3123.88 158
3124.01 156
3124.14 153
3124.26 148
3124.39 142
3124.52 134
3124.65 124
3124.78 114
3124.91 104
3125.03 95
3125.16 87
3125.29 80
3125.42 74
3125.55 68
3125.68 63
3125.80 57
3125.93 52
3126.06 47
3126.19 42
3126.32 37
3126.44 33
3126.57 31
3126.70 29
3126.83 29
3126.96 31
3127.09 35
3127.21 40
3127.34 47
3127.47 55
3127.60 63
3127.73 71
3127.86 78
3127.98 85
3128.11 91
3128.24 97
3128.37 103
3128.50 108
3128.63 113
3128.75 118
3128.88 124
3129.01 130
3129.14 137
3129.27 145
3129.40 152
3129.52 157
3129.65 158
3129.78 156
3129.91 149
3130.04 139
3130.17 125
3130.29 111
3130.42 96
3130.55 81
3130.68 68
3130.81 54
3130.94 42
3131.06 30
3131.19 19
3131.32 10
3131.45 4
3131.58 2
3131.71 4
3131.83 8
3131.96 13
3132.09 16
3132.22 17
3132.35 14
3132.48 8
3132.60 0
3132.73 0
3132.86 0
3132.99 0
3133.12 0
3133.25 0
3133.37 0
3133.50 2
3133.63 11
3133.76 17
3133.89 22
3134.02 24
3134.15 24
3134.27 25
3134.40 25
3134.53 28
3134.66 31
3134.79 36
3134.92 41
3135.04 46
3135.17 50
3135.30 53
3135.43 54
3135.56 55
3135.69 54
3135.81 53
3135.94 51
3136.07 51
3136.20 50
3136.33 52
3136.46 54
3136.59 57
3136.71 60
3136.84 62
3136.97 63
3137.10 61
3137.23 58
3137.36 53
3137.48 47
3137.61 41
3137.74 35
3137.87 32
3138.00 30
3138.13 30
3138.26 33
3138.38 38
3138.51 44
3138.64 52
3138.77 59
3138.90 66
3139.03 71
3139.16 74
3139.28 74
3139.41 73
3139.54 71
3139.67 70
3139.80 69
3139.93 69
3140.06 69
3140.18 69
3140.31 68
3140.44 64
3140.57 59
3140.70 52
3140.83 45
3140.95 40
3141.08 35
3141.21 34
3141.34 34
3141.47 37
3141.60 41
3141.73 46
3141.85 51
3141.98 54
3142.11 56
3142.24 57
3142.37 58
3142.50 59
3142.63 61
3142.75 64
3142.88 70
3143.01 77
3143.14 84
3143.27 90
3143.40 95
3143.53 96
3143.66 96
3143.78 92
3143.91 86
3144.04 80
3144.17 72
3144.30 66
3144.43 60
3144.56 58
3144.68 58
3144.81 61
3144.94 68
3145.07 78
3145.20 90
3145.33 103
3145.46 116
3145.58 127
3145.71 136
3145.84 140
3145.97 140
3146.10 138
3146.23 133
3146.36 128
3146.49 125
3146.61 124
3146.74 127
3146.87 134
3147.00 142
3147.13 151
3147.26 159
3147.39 166
3147.51 172
3147.64 176
3147.77 180
3147.90 182
3148.03 185
3148.16 187
3148.29 188
3148.42 189
3148.54 190
3148.67 190
3148.80 190
3148.93 189
3149.06 188
3149.19 187
3149.32 185
3149.45 183
3149.57 179
3149.70 174
3149.83 167
3149.96 158
3150.09 148
3150.22 136
3150.35 123
3150.48 111
3150.60 101
3150.73 93
3150.86 88
3150.99 86
3151.12 88
3151.25 93
3151.38 101
3151.51 110
3151.63 119
3151.76 128
3151.89 135
3152.02 140
3152.15 141
3152.28 140
3152.41 136
3152.54 131
3152.66 127
3152.79 125
3152.92 126
3153.05 130
3153.18 137
3153.31 146
3153.44 154
3153.57 159
3153.69 161
3153.82 157
3153.95 149
3154.08 137
3154.21 123
3154.34 109
3154.47 97
3154.60 89
3154.73 85
3154.85 86
3154.98 89
3155.11 93
3155.24 96
3155.37 99
3155.50 100
3155.63 101
3155.76 103
3155.89 108
3156.01 116
3156.14 127
3156.27 141
3156.40 154
3156.53 165
3156.66 172
3156.79 176
3156.92 175
3157.05 172
3157.17 168
3157.30 165
3157.43 164
3157.56 166
3157.69 169
3157.82 174
3157.95 180
3158.08 185
3158.21 190
3158.33 194
3158.46 197
3158.59 199
3158.72 200
3158.85 201
3158.98 200
3159.11 200
3159.24 200
3159.37 202
3159.49 206
3159.62 214
3159.75 225
3159.88 241
3160.01 261
3160.14 287
3160.27 319
3160.40 357
3160.53 400
3160.65 449
3160.78 501
3160.91 554
3161.04 607
3161.17 659
3161.30 709
3161.43 757
3161.56 807
3161.69 861
3161.82 920
3161.94 987
3162.07 1062
3162.20 1144
3162.33 1231
3162.46 1321
3162.59 1415
3162.72 1511
3162.85 1610
3162.98 1711
3163.11 1814
3163.23 1919
3163.36 2023
3163.49 2127
3163.62 2229
3163.75 2330
3163.88 2429
3164.01 2525
3164.14 2614
3164.27 2697
3164.40 2770
3164.52 2833
3164.65 2885
3164.78 2928
3164.91 2965
3165.04 2997
3165.17 3026
3165.30 3050
3165.43 3068
3165.56 3079
3165.69 3083
3165.82 3078
3165.94 3067
3166.07 3050
3166.20 3029
3166.33 3003
3166.46 2973
3166.59 2936
3166.72 2892
3166.85 2840
3166.98 2781
3167.11 2718
3167.24 2651
3167.36 2583
3167.49 2517
3167.62 2452
3167.75 2389
3167.88 2328
3168.01 2267
3168.14 2206
3168.27 2145
3168.40 2083
3168.53 2022
3168.66 1963
3168.78 1905
3168.91 1851
3169.04 1799
3169.17 1748
3169.30 1698
3169.43 1647
3169.56 1595
3169.69 1540
3169.82 1484
3169.95 1425
3170.08 1366
3170.20 1307
3170.33 1250
3170.46 1195
3170.59 1144
3170.72 1098
3170.85 1056
3170.98 1020
3171.11 987
3171.24 955
3171.37 924
3171.50 890
3171.63 854
3171.76 815
3171.88 773
3172.01 729
3172.14 686
3172.27 644
3172.40 605
3172.53 570
3172.66 539
3172.79 512
3172.92 488
3173.05 468
3173.18 450
3173.31 434
3173.43 418
3173.56 403
3173.69 389
3173.82 377
3173.95 368
3174.08 361
3174.21 355
3174.34 350
3174.47 343
3174.60 334
3174.73 322
3174.86 309
3174.99 296
3175.11 284
3175.24 276
3175.37 271
3175.50 269
3175.63 270
3175.76 271
3175.89 272
3176.02 272
3176.15 270
3176.28 265
3176.41 258
3176.54 248
3176.67 235
3176.80 221
3176.92 205
3177.05 190
3177.18 177
3177.31 167
3177.44 161
3177.57 158
3177.70 157
3177.83 157
3177.96 156
3178.09 155
3178.22 153
3178.35 151
3178.48 150
3178.61 150
3178.73 150
3178.86 149
3178.99 147
3179.12 144
3179.25 141
3179.38 137
3179.51 133
3179.64 131
3179.77 129
3179.90 129
3180.03 128
3180.16 127
3180.29 125
3180.42 123
3180.55 120
3180.68 118
3180.80 116
3180.93 114
3181.06 113
3181.19 114
3181.32 116
3181.45 119
3181.58 122
3181.71 125
3181.84 125
3181.97 123
3182.10 118
3182.23 109
3182.36 99
3182.49 87
3182.62 77
3182.75 69
3182.87 63
3183.00 59
3183.13 56
3183.26 54
3183.39 52
3183.52 49
3183.65 47
3183.78 44
3183.91 44
3184.04 46
3184.17 50
3184.30 57
3184.43 65
3184.56 73
3184.69 80
3184.82 84
3184.95 86
3185.07 85
3185.20 83
3185.33 79
3185.46 75
3185.59 71
3185.72 67
3185.85 65
3185.98 62
3186.11 60
3186.24 57
3186.37 53
3186.50 50
3186.63 48
3186.76 48
3186.89 49
3187.02 52
3187.15 57
3187.28 62
3187.41 67
3187.54 72
3187.66 75
3187.79 76
3187.92 75
3188.05 73
3188.18 69
3188.31 63
3188.44 55
3188.57 46
3188.70 37
3188.83 30
3188.96 24
3189.09 21
3189.22 20
3189.35 21
3189.48 22
3189.61 23
3189.74 22
3189.87 19
3190.00 15
3190.13 10
3190.26 5
3190.38 1
3190.51 0
3190.64 0
3190.77 0
3190.90 0
3191.03 3
3191.16 7
3191.29 11
3191.42 15
3191.55 19
3191.68 23
3191.81 26
3191.94 27
3192.07 27
3192.20 28
3192.33 29
3192.46 32
3192.59 38
3192.72 46
3192.85 54
3192.98 61
3193.11 65
3193.24 66
3193.37 63
3193.50 59
3193.62 54
3193.75 51
3193.88 51
3194.01 54
3194.14 58
3194.27 63
3194.40 67
3194.53 68
3194.66 67
3194.79 65
3194.92 63
3195.05 62
3195.18 63
3195.31 66
3195.44 70
3195.57 73
3195.70 73
3195.83 72
3195.96 67
3196.09 61
3196.22 54
3196.35 49
3196.48 46
3196.61 45
3196.74 45
3196.87 45
3197.00 44
3197.13 40
3197.26 35
3197.39 28
3197.51 23
3197.64 19
3197.77 19
3197.90 21
3198.03 25
3198.16 28
3198.29 29
3198.42 27
3198.55 21
3198.68 13
3198.81 3
3198.94 0
3199.07 0
3199.20 0
3199.33 0
3199.46 0
3199.59 0
3199.72 2
3199.85 9
3199.98 15
3200.11 17
3200.24 15
3200.37 11
3200.50 5
3200.63 0
3200.76 0
3200.89 0
3201.02 4
3201.15 13
3201.28 24
3201.41 38
3201.54 51
3201.67 63
3201.80 74
3201.93 84
3202.06 91
3202.19 98
3202.32 102
3202.45 106
3202.58 108
3202.71 109
3202.84 110
3202.96 110
3203.09 110
3203.22 111
3203.35 111
3203.48 112
3203.61 113
3203.74 114
3203.87 114
3204.00 112
3204.13 109
3204.26 103
3204.39 97
3204.52 89
3204.65 81
3204.78 74
3204.91 68
3205.04 63
3205.17 60
3205.30 59
3205.43 59
3205.56 62
3205.69 65
3205.82 69
3205.95 73
3206.08 76
3206.21 78
3206.34 79
3206.47 78
3206.60 76
3206.73 75
3206.86 75
3206.99 77
3207.12 80
3207.25 84
3207.38 89
3207.51 94
3207.64 96
3207.77 95
3207.90 92
3208.03 86
3208.16 80
3208.29 74
3208.42 70
3208.55 69
3208.68 70
3208.81 74
3208.94 78
3209.07 83
3209.20 87
3209.33 91
3209.46 92
3209.59 93
3209.72 92
3209.85 91
3209.98 90
3210.11 88
3210.24 86
3210.37 84
3210.50 81
3210.63 78
3210.76 76
3210.89 75
3211.02 75
3211.15 77
3211.28 80
3211.41 84
3211.54 87
3211.67 90
3211.80 93
3211.93 94
3212.06 95
3212.19 95
3212.32 96
3212.45 98
3212.58 102
3212.71 110
3212.84 121
3212.97 135
3213.10 152
3213.23 169
3213.36 186
3213.49 200
3213.62 212
3213.75 223
3213.88 233
3214.01 245
3214.14 260
3214.27 280
3214.40 303
3214.53 329
3214.66 353
3214.79 374
3214.92 390
3215.05 398
3215.18 401
3215.31 399
3215.44 396
3215.57 393
3215.70 391
3215.83 392
3215.96 395
3216.09 399
3216.22 403
3216.35 407
3216.48 409
3216.61 409
3216.74 409
3216.87 406
3217.00 402
3217.13 395
3217.26 385
3217.39 372
3217.52 356
3217.65 337
3217.78 316
3217.91 293
3218.04 269
3218.17 245
3218.30 222
3218.43 198
3218.56 175
3218.69 153
3218.82 132
3218.95 113
3219.08 96
3219.21 82
3219.34 71
3219.47 64
3219.60 61
3219.73 60
3219.86 62
3219.99 65
3220.12 67
3220.25 69
3220.38 69
3220.51 68
3220.64 66
3220.77 64
3220.90 62
3221.04 61
3221.17 62
3221.30 64
3221.43 66
3221.56 70
3221.69 74
3221.82 78
3221.95 82
3222.08 87
3222.21 90
3222.34 92
3222.47 93
3222.60 91
3222.73 88
3222.86 83
3222.99 76
3223.12 69
3223.25 62
3223.38 56
3223.51 50
3223.64 45
3223.77 40
3223.90 36
3224.03 32
3224.16 28
3224.29 23
3224.42 17
3224.55 9
3224.68 1
3224.81 0
3224.94 0
3225.07 0
3225.20 0
3225.33 0
3225.46 0
3225.59 0
3225.72 0
3225.85 9
3225.98 19
3226.11 28
3226.24 37
3226.37 45
3226.51 51
3226.64 56
3226.77 59
3226.90 60
3227.03 61
3227.16 61
3227.29 61
3227.42 62
3227.55 64
3227.68 67
3227.81 72
3227.94 76
3228.07 80
3228.20 82
3228.33 81
3228.46 78
3228.59 72
3228.72 64
3228.85 56
3228.98 48
3229.11 42
3229.24 38
3229.37 36
3229.50 37
3229.63 38
3229.76 40
3229.89 42
3230.02 43
3230.15 43
3230.28 41
3230.42 38
3230.55 35
3230.68 31
3230.81 27
3230.94 24
3231.07 22
3231.20 21
3231.33 20
3231.46 19
3231.59 17
3231.72 15
3231.85 12
3231.98 9
3232.11 8
3232.24 8
3232.37 9
3232.50 12
3232.63 16
3232.76 19
3232.89 22
3233.02 24
3233.15 24
3233.28 24
3233.41 24
3233.54 23
3233.68 24
3233.81 26
3233.94 29
3234.07 32
3234.20 37
3234.33 41
3234.46 44
3234.59 46
3234.72 47
3234.85 46
3234.98 44
3235.11 41
3235.24 40
3235.37 39
3235.50 41
3235.63 44
3235.76 48
3235.89 54
3236.02 59
3236.15 65
3236.28 71
3236.42 77
3236.55 83
3236.68 89
3236.81 95
3236.94 99
3237.07 103
3237.20 104
3237.33 103
3237.46 99
3237.59 93
3237.72 85
3237.85 75
3237.98 64
3238.11 52
3238.24 40
3238.37 28
3238.50 18
3238.63 8
3238.76 2
3238.90 0
3239.03 3
3239.16 11
3239.29 23
3239.42 38
3239.55 54
3239.68 69
3239.81 83
3239.94 93
3240.07 101
3240.20 105
3240.33 107
3240.46 106
3240.59 104
3240.72 101
3240.85 97
3240.98 92
3241.11 88
3241.25 86
3241.38 85
3241.51 87
3241.64 90
3241.77 94
3241.90 96
3242.03 95
3242.16 90
3242.29 83
3242.42 72
3242.55 61
3242.68 49
3242.81 40
3242.94 33
3243.07 29
3243.20 29
3243.34 32
3243.47 36
3243.60 40
3243.73 43
3243.86 45
3243.99 46
3244.12 46
3244.25 47
3244.38 50
3244.51 56
3244.64 65
3244.77 75
3244.90 86
3245.03 96
3245.16 103
3245.29 108
3245.43 110
3245.56 111
3245.69 109
3245.82 107
3245.95 104
3246.08 101
3246.21 98
3246.34 97
3246.47 98
3246.60 103
3246.73 111
3246.86 123
3246.99 138
3247.12 156
3247.26 175
3247.39 196
3247.52 216
3247.65 238
3247.78 260
3247.91 285
3248.04 312
3248.17 342
3248.30 373
3248.43 407
3248.56 441
3248.69 475
3248.82 509
3248.95 543
3249.09 576
3249.22 609
3249.35 643
3249.48 677
3249.61 713
3249.74 750
3249.87 787
3250.00 823
3250.13 857
3250.26 890
3250.39 919
3250.52 947
3250.65 972
3250.79 995
3250.92 1015
3251.05 1032
3251.18 1047
3251.31 1058
3251.44 1066
3251.57 1072
3251.70 1077
3251.83 1082
3251.96 1088
3252.09 1095
3252.22 1101
3252.36 1106
3252.49 1109
3252.62 1109
3252.75 1105
3252.88 1099
3253.01 1091
3253.14 1082
3253.27 1074
3253.40 1066
3253.53 1056
3253.66 1044
3253.79 1028
3253.93 1006
3254.06 978
3254.19 944
3254.32 905
3254.45 864
3254.58 822
3254.71 783
3254.84 748
3254.97 720
3255.10 698
3255.23 683
3255.36 672
3255.50 663
3255.63 655
3255.76 644
3255.89 630
3256.02 612
3256.15 592
3256.28 569
3256.41 547
3256.54 528
3256.67 512
3256.80 500
3256.94 492
3257.07 486
3257.20 482
3257.33 478
3257.46 472
3257.59 464
3257.72 454
3257.85 442
3257.98 429
3258.11 416
3258.24 403
3258.38 393
3258.51 384
3258.64 376
3258.77 369
3258.90 362
3259.03 354
3259.16 345
3259.29 335
3259.42 326
3259.55 318
3259.68 312
3259.82 310
3259.95 310
3260.08 312
3260.21 315
3260.34 317
3260.47 317
3260.60 314
3260.73 308
3260.86 299
3260.99 287
3261.13 273
3261.26 259
3261.39 245
3261.52 232
3261.65 221
3261.78 211
3261.91 202
3262.04 194
3262.17 186
3262.30 178
3262.44 171
3262.57 165
3262.70 162
3262.83 163
3262.96 168
3263.09 178
3263.22 191
3263.35 206
3263.48 221
3263.62 236
3263.75 251
3263.88 266
3264.01 282
3264.14 300
3264.27 319
3264.40 340
3264.53 361
3264.66 382
3264.79 403
3264.93 424
3265.06 446
3265.19 472
3265.32 502
3265.45 540
3265.58 586
3265.71 641
3265.84 705
3265.97 777
3266.11 856
3266.24 937
3266.37 1020
3266.50 1101
3266.63 1180
3266.76 1256
3266.89 1331
3267.02 1405
3267.15 1479
3267.29 1554
3267.42 1630
3267.55 1705
3267.68 1779
3267.81 1851
3267.94 1921
3268.07 1987
3268.20 2048
3268.33 2103
3268.47 2151
3268.60 2189
3268.73 2218
3268.86 2238
3268.99 2251
3269.12 2259
3269.25 2265
3269.38 2271
3269.51 2278
3269.65 2286
3269.78 2297
3269.91 2308
3270.04 2319
3270.17 2328
3270.30 2336
3270.43 2341
3270.56 2342
3270.70 2339
3270.83 2331
3270.96 2315
3271.09 2291
3271.22 2259
3271.35 2218
3271.48 2169
3271.61 2115
3271.74 2057
3271.88 1999
3272.01 1942
3272.14 1887
3272.27 1833
3272.40 1779
3272.53 1722
3272.66 1662
3272.79 1597
3272.93 1527
3273.06 1455
3273.19 1386
3273.32 1321
3273.45 1266
3273.58 1219
3273.71 1183
3273.84 1153
3273.98 1127
3274.11 1102
3274.24 1076
3274.37 1046
3274.50 1013
3274.63 976
3274.76 938
3274.89 900
3275.03 861
3275.16 823
3275.29 786
3275.42 752
3275.55 719
3275.68 688
3275.81 659
3275.94 632
3276.08 606
3276.21 580
3276.34 556
3276.47 531
3276.60 508
3276.73 485
3276.86 464
3276.99 445
3277.13 429
3277.26 415
3277.39 404
3277.52 395
3277.65 388
3277.78 384
3277.91 383
3278.05 383
3278.18 385
3278.31 387
3278.44 389
3278.57 389
3278.70 387
3278.83 383
3278.96 377
3279.10 369
3279.23 358
3279.36 347
3279.49 335
3279.62 322
3279.75 308
3279.88 296
3280.02 284
3280.15 274
3280.28 267
3280.41 263
3280.54 261
3280.67 260
3280.80 260
3280.94 260
3281.07 257
3281.20 253
3281.33 246
3281.46 239
3281.59 232
3281.72 225
3281.86 221
3281.99 219
3282.12 218
3282.25 218
3282.38 217
3282.51 213
3282.64 208
3282.78 201
3282.91 193
3283.04 187
3283.17 183
3283.30 182
3283.43 185
3283.56 191
3283.70 198
3283.83 204
3283.96 209
3284.09 211
3284.22 211
3284.35 208
3284.48 204
3284.62 199
3284.75 194
3284.88 191
3285.01 190
3285.14 191
3285.27 194
3285.40 199
3285.54 205
3285.67 211
3285.80 217
3285.93 221
3286.06 225
3286.19 227
3286.32 229
3286.46 231
3286.59 232
3286.72 234
3286.85 235
3286.98 237
3287.11 238
3287.25 240
3287.38 241
3287.51 242
3287.64 243
3287.77 243
3287.90 244
3288.03 246
3288.17 249
3288.30 252
3288.43 256
3288.56 258
3288.69 257
3288.82 253
3288.96 244
3289.09 232
3289.22 217
3289.35 202
3289.48 189
3289.61 178
3289.74 170
3289.88 165
3290.01 162
3290.14 160
3290.27 158
3290.40 157
3290.53 156
3290.67 156
3290.80 156
3290.93 156
3291.06 156
3291.19 155
3291.32 152
3291.45 148
3291.59 144
3291.72 140
3291.85 136
3291.98 134
3292.11 134
3292.24 136
3292.38 138
3292.51 140
3292.64 139
3292.77 135
3292.90 128
3293.03 117
3293.17 105
3293.30 92
3293.43 81
3293.56 74
3293.69 70
3293.82 70
3293.96 72
3294.09 75
3294.22 77
3294.35 79
3294.48 81
3294.61 83
3294.75 86
3294.88 91
3295.01 97
3295.14 104
3295.27 112
3295.40 119
3295.54 125
3295.67 129
3295.80 131
3295.93 131
3296.06 129
3296.19 126
3296.33 122
3296.46 119
3296.59 117
3296.72 118
3296.85 121
3296.98 126
3297.12 133
3297.25 140
3297.38 145
3297.51 149
3297.64 152
3297.77 154
3297.91 155
3298.04 156
3298.17 157
3298.30 159
3298.43 161
3298.57 163
3298.70 165
3298.83 167
3298.96 169
3299.09 171
3299.22 175
3299.36 181
3299.49 189
3299.62 199
3299.75 209
3299.88 219
3300.01 228
3300.15 234
3300.28 238
3300.41 240
3300.54 240
3300.67 238
3300.81 234
3300.94 228
3301.07 220
3301.20 211
3301.33 202
3301.46 193
3301.60 188
3301.73 187
3301.86 191
3301.99 198
3302.12 207
3302.25 215
3302.39 220
3302.52 221
3302.65 217
3302.78 210
3302.91 201
3303.05 191
3303.18 183
3303.31 177
3303.44 172
3303.57 167
3303.71 162
3303.84 157
3303.97 152
3304.10 148
3304.23 144
3304.36 142
3304.50 141
3304.63 142
3304.76 142
3304.89 143
3305.02 143
3305.16 143
3305.29 143
3305.42 144
3305.55 146
3305.68 149
3305.81 153
3305.95 156
3306.08 158
3306.21 158
3306.34 158
3306.47 157
3306.61 157
3306.74 159
3306.87 163
3307.00 169
3307.13 175
3307.27 180
3307.40 182
3307.53 181
3307.66 178
3307.79 172
3307.93 164
3308.06 157
3308.19 150
3308.32 143
3308.45 137
3308.59 130
3308.72 123
3308.85 114
3308.98 106
3309.11 97
3309.24 89
3309.38 82
3309.51 78
3309.64 76
3309.77 75
3309.90 75
3310.04 75
3310.17 75
3310.30 73
3310.43 72
3310.56 70
3310.70 71
3310.83 74
3310.96 81
3311.09 90
3311.22 100
3311.36 111
3311.49 120
3311.62 127
3311.75 133
3311.88 138
3312.02 143
3312.15 149
3312.28 156
3312.41 164
3312.54 173
3312.68 180
3312.81 185
3312.94 187
3313.07 187
3313.20 184
3313.34 182
3313.47 180
3313.60 181
3313.73 182
3313.86 185
3314.00 186
3314.13 185
3314.26 181
3314.39 174
3314.53 166
3314.66 156
3314.79 147
3314.92 140
3315.05 136
3315.19 135
3315.32 138
3315.45 143
3315.58 150
3315.71 157
3315.85 163
3315.98 165
3316.11 163
3316.24 157
3316.37 148
3316.51 137
3316.64 126
3316.77 117
3316.90 110
3317.03 105
3317.17 101
3317.30 98
3317.43 95
3317.56 91
3317.70 88
3317.83 85
3317.96 82
3318.09 81
3318.22 80
3318.36 79
3318.49 78
3318.62 77
3318.75 76
3318.88 74
3319.02 72
3319.15 70
3319.28 68
3319.41 65
3319.55 62
3319.68 59
3319.81 56
3319.94 54
3320.07 53
3320.21 54
3320.34 55
3320.47 56
3320.60 57
3320.73 56
3320.87 52
3321.00 46
3321.13 38
3321.26 28
3321.40 17
3321.53 8
3321.66 0
3321.79 0
3321.92 0
3322.06 0
3322.19 0
3322.32 0
3322.45 0
3322.59 0
3322.72 0
3322.85 4
3322.98 14
3323.11 26
3323.25 36
3323.38 44
3323.51 49
3323.64 49
3323.78 46
3323.91 41
3324.04 35
3324.17 30
3324.30 28
3324.44 29
3324.57 34
3324.70 42
3324.83 52
3324.97 63
3325.10 73
3325.23 81
3325.36 88
3325.50 94
3325.63 100
3325.76 108
3325.89 119
3326.02 135
3326.16 154
3326.29 176
3326.42 201
3326.55 227
3326.69 251
3326.82 272
3326.95 289
3327.08 301
3327.21 309
3327.35 312
3327.48 312
3327.61 312
3327.74 311
3327.88 311
3328.01 311
3328.14 313
3328.27 317
3328.41 322
3328.54 329
3328.67 338
3328.80 349
3328.94 361
3329.07 373
3329.20 381
3329.33 385
3329.46 383
3329.60 375
3329.73 362
3329.86 346
3329.99 329
3330.13 313
3330.26 300
3330.39 290
3330.52 284
3330.66 281
3330.79 279
3330.92 277
3331.05 274
3331.19 270
3331.32 265
3331.45 259
3331.58 253
3331.72 249
3331.85 248
3331.98 250
3332.11 254
3332.24 261
3332.38 267
3332.51 272
3332.64 273
3332.77 269
3332.91 261
3333.04 250
3333.17 235
3333.30 219
3333.44 203
3333.57 189
3333.70 177
3333.83 168
3333.97 161
3334.10 156
3334.23 151
3334.36 147
3334.50 142
3334.63 137
3334.76 133
3334.89 128
3335.03 122
3335.16 117
3335.29 111
3335.42 106
3335.56 101
3335.69 98
3335.82 97
3335.95 99
3336.09 103
3336.22 110
3336.35 116
3336.48 120
3336.62 122
3336.75 119
3336.88 111
3337.01 101
3337.15 88
3337.28 76
3337.41 64
3337.54 55
3337.68 49
3337.81 44
3337.94 42
3338.07 41
3338.21 40
3338.34 40
3338.47 41
3338.60 41
3338.74 41
3338.87 41
3339.00 39
3339.13 37
3339.27 34
3339.40 30
3339.53 26
3339.66 23
3339.80 20
3339.93 17
3340.06 14
3340.19 10
3340.33 5
3340.46 0
3340.59 0
3340.72 0
3340.86 0
3340.99 0
3341.12 0
3341.25 0
3341.39 0
3341.52 2
3341.65 8
3341.79 14
3341.92 20
3342.05 28
3342.18 36
3342.32 46
3342.45 56
3342.58 67
3342.71 77
3342.85 86
3342.98 94
3343.11 99
3343.24 102
3343.38 101
3343.51 98
3343.64 90
3343.77 78
3343.91 63
3344.04 46
3344.17 29
3344.31 14
3344.44 3
3344.57 0
3344.70 0
3344.84 7
3344.97 19
3345.10 35
3345.23 50
3345.37 64
3345.50 74
3345.63 78
3345.76 77
3345.90 70
3346.03 61
3346.16 51
3346.30 42
3346.43 37
3346.56 36
3346.69 40
3346.83 47
3346.96 55
3347.09 63
3347.22 69
3347.36 72
3347.49 71
3347.62 68
3347.75 65
3347.89 62
3348.02 61
3348.15 62
3348.29 65
3348.42 68
3348.55 70
3348.68 69
3348.82 66
3348.95 60
3349.08 51
3349.21 42
3349.35 32
3349.48 25
3349.61 20
3349.75 18
3349.88 19
3350.01 23
3350.14 28
3350.28 35
3350.41 42
3350.54 48
3350.68 52
3350.81 55
3350.94 54
3351.07 51
3351.21 46
3351.34 38
3351.47 28
3351.60 17
3351.74 6
3351.87 0
3352.00 0
3352.14 0
3352.27 0
3352.40 0
3352.53 0
3352.67 0
3352.80 0
3352.93 2
3353.07 9
3353.20 16
3353.33 22
3353.46 28
3353.60 31
3353.73 31
3353.86 29
3354.00 25
3354.13 20
3354.26 16
3354.39 14
3354.53 15
3354.66 19
3354.79 23
3354.93 27
3355.06 29
3355.19 29
3355.32 26
3355.46 22
3355.59 18
3355.72 15
3355.86 14
3355.99 15
3356.12 17
3356.25 18
3356.39 18
3356.52 15
3356.65 9
3356.79 1
3356.92 0
3357.05 0
3357.18 0
3357.32 0
3357.45 0
3357.58 0
3357.72 0
3357.85 15
3357.98 31
3358.12 45
3358.25 54
3358.38 58
3358.51 58
3358.65 52
3358.78 44
3358.91 35
3359.05 26
3359.18 18
3359.31 11
3359.44 6
3359.58 1
3359.71 0
3359.84 0
3359.98 0
3360.11 0
3360.24 0
3360.38 2
3360.51 10
3360.64 21
3360.77 33
3360.91 45
3361.04 56
3361.17 65
3361.31 71
3361.44 75
3361.57 75
3361.70 73
3361.84 68
3361.97 61
3362.10 54
3362.24 47
3362.37 41
3362.50 37
3362.64 36
3362.77 38
3362.90 42
3363.04 46
3363.17 50
3363.30 52
3363.43 52
3363.57 49
3363.70 44
3363.83 40
3363.97 36
3364.10 35
3364.23 36
3364.37 39
3364.50 43
3364.63 47
3364.76 48
3364.90 46
3365.03 41
3365.16 34
3365.30 26
3365.43 20
3365.56 15
3365.70 13
3365.83 14
3365.96 18
3366.10 23
3366.23 28
3366.36 33
3366.49 36
3366.63 38
3366.76 39
3366.89 39
3367.03 38
3367.16 36
3367.29 34
3367.43 32
3367.56 29
3367.69 26
3367.83 24
3367.96 23
3368.09 24
3368.22 26
3368.36 31
3368.49 36
3368.62 40
3368.76 42
3368.89 42
3369.02 41
3369.16 37
3369.29 34
3369.42 32
3369.56 33
3369.69 39
3369.82 48
3369.96 60
3370.09 73
3370.22 88
3370.36 101
3370.49 113
3370.62 123
3370.75 131
3370.89 138
3371.02 143
3371.15 147
3371.29 149
3371.42 150
3371.55 151
3371.69 153
3371.82 154
3371.95 157
3372.09 160
3372.22 164
3372.35 167
3372.49 170
3372.62 173
3372.75 176
3372.89 179
3373.02 182
3373.15 186
3373.29 188
3373.42 190
3373.55 190
3373.69 188
3373.82 184
3373.95 177
3374.08 170
3374.22 162
3374.35 154
3374.48 147
3374.62 141
3374.75 136
3374.88 133
3375.02 131
3375.15 130
3375.28 131
3375.42 133
3375.55 138
3375.68 143
3375.82 151
3375.95 159
3376.08 166
3376.22 172
3376.35 176
3376.48 178
3376.62 177
3376.75 175
3376.88 170
3377.02 164
3377.15 157
3377.28 148
3377.42 138
3377.55 127
3377.68 118
3377.82 111
3377.95 108
3378.08 108
3378.22 111
3378.35 114
3378.48 116
3378.62 115
3378.75 110
3378.88 102
3379.02 93
3379.15 84
3379.28 78
3379.42 75
3379.55 75
3379.68 78
3379.82 82
3379.95 86
3380.08 90
3380.22 93
3380.35 97
3380.48 99
3380.62 101
3380.75 102
3380.88 101
3381.02 96
3381.15 89
3381.28 80
3381.42 70
3381.55 61
3381.68 54
3381.82 51
3381.95 51
3382.08 55
3382.22 61
3382.35 69
3382.48 75
3382.62 79
3382.75 80
3382.88 76
3383.02 71
3383.15 63
3383.28 56
3383.42 51
3383.55 50
3383.69 53
3383.82 60
3383.95 71
3384.09 83
3384.22 96
3384.35 108
3384.49 117
3384.62 123
3384.75 125
3384.89 124
3385.02 121
3385.15 117
3385.29 111
3385.42 105
3385.55 99
3385.69 92
3385.82 85
3385.95 78
3386.09 72
3386.22 66
3386.35 61
3386.49 58
3386.62 57
3386.75 57
3386.89 60
3387.02 64
3387.16 69
3387.29 74
3387.42 78
3387.56 81
3387.69 83
3387.82 84
3387.96 86
3388.09 90
3388.22 96
3388.36 105
3388.49 116
3388.62 129
3388.76 142
3388.89 154
3389.02 164
3389.16 173
3389.29 178
3389.42 180
3389.56 178
3389.69 173
3389.83 165
3389.96 156
3390.09 147
3390.23 140
3390.36 136
3390.49 135
3390.63 136
3390.76 138
3390.89 140
3391.03 141
3391.16 139
3391.29 137
3391.43 135
3391.56 133
3391.70 132
3391.83 131
3391.96 130
3392.10 128
3392.23 124
3392.36 118
3392.50 111
3392.63 102
3392.76 92
3392.90 83
3393.03 74
3393.17 66
3393.30 61
3393.43 59
3393.57 61
3393.70 68
3393.83 78
3393.97 89
3394.10 100
3394.23 108
3394.37 112
3394.50 110
3394.64 103
3394.77 93
3394.90 82
3395.04 71
3395.17 63
3395.30 59
3395.44 59
3395.57 62
3395.70 67
3395.84 73
3395.97 80
3396.11 85
3396.24 90
3396.37 93
3396.51 94
3396.64 94
3396.77 92
3396.91 89
3397.04 83
3397.17 77
3397.31 70
3397.44 64
3397.58 58
3397.71 54
3397.84 52
3397.98 50
3398.11 49
3398.24 48
3398.38 48
3398.51 46
3398.65 45
3398.78 43
3398.91 42
3399.05 41
3399.18 41
3399.31 43
3399.45 46
3399.58 50
3399.72 54
3399.85 57
3399.98 59
3400.12 58
3400.25 55
3400.38 51
3400.52 47
3400.65 45
3400.79 45
3400.92 49
3401.05 56
3401.19 65
3401.32 73
3401.45 81
3401.59 86
3401.72 89
3401.86 91
3401.99 93
3402.12 96
3402.26 102
3402.39 111
3402.52 122
3402.66 133
3402.79 145
3402.93 155
3403.06 164
3403.19 171
3403.33 176
3403.46 179
3403.60 178
3403.73 176
3403.86 170
3404.00 164
3404.13 157
3404.26 150
3404.40 147
3404.53 147
3404.67 152
3404.80 161
3404.93 176
3405.07 196
3405.20 220
3405.34 248
3405.47 280
3405.60 315
3405.74 351
3405.87 386
3406.00 420
3406.14 449
3406.27 474
3406.41 492
3406.54 503
3406.67 506
3406.81 503
3406.94 493
3407.08 477
3407.21 458
3407.34 435
3407.48 411
3407.61 385
3407.75 360
3407.88 336
3408.01 312
3408.15 291
3408.28 272
3408.41 255
3408.55 241
3408.68 229
3408.82 217
3408.95 206
3409.08 195
3409.22 185
3409.35 175
3409.49 168
3409.62 163
3409.75 161
3409.89 162
3410.02 163
3410.16 164
3410.29 163
3410.42 160
3410.56 153
3410.69 144
3410.83 134
3410.96 123
3411.09 114
3411.23 106
3411.36 100
3411.50 96
3411.63 92
3411.76 89
3411.90 87
3412.03 85
3412.17 84
3412.30 84
3412.43 85
3412.57 89
3412.70 93
3412.84 98
3412.97 103
3413.10 107
3413.24 110
3413.37 112
3413.51 112
3413.64 112
3413.77 111
3413.91 110
3414.04 110
3414.18 109
3414.31 110
3414.44 112
3414.58 116
3414.71 123
3414.85 131
3414.98 141
3415.11 152
3415.25 163
3415.38 173
3415.52 181
3415.65 189
3415.78 196
3415.92 203
3416.05 210
3416.19 216
3416.32 223
3416.45 228
3416.59 232
3416.72 234
3416.86 234
3416.99 233
3417.12 231
3417.26 228
3417.39 225
3417.53 222
3417.66 220
3417.80 217
3417.93 215
3418.06 211
3418.20 207
3418.33 202
3418.47 196
3418.60 188
3418.73 180
3418.87 172
3419.00 165
3419.14 161
3419.27 158
3419.40 157
3419.54 156
3419.67 155
3419.81 153
3419.94 148
3420.08 140
3420.21 132
3420.34 123
3420.48 116
3420.61 112
3420.75 111
3420.88 112
3421.01 114
3421.15 116
3421.28 116
3421.42 114
3421.55 110
3421.69 104
3421.82 96
3421.95 88
3422.09 79
3422.22 70
3422.36 61
3422.49 54
3422.62 48
3422.76 45
3422.89 44
3423.03 45
3423.16 49
3423.30 52
3423.43 54
3423.56 53
3423.70 48
3423.83 40
3423.97 30
3424.10 19
3424.23 9
3424.37 0
3424.50 0
3424.64 0
3424.77 0
3424.91 0
3425.04 1
3425.17 8
3425.31 15
3425.44 20
3425.58 24
3425.71 25
3425.85 24
3425.98 20
3426.11 14
3426.25 8
3426.38 1
3426.52 0
3426.65 0
3426.79 0
3426.92 0
3427.05 0
3427.19 0
3427.32 0
3427.46 0
3427.59 5
3427.73 11
3427.86 16
3427.99 20
3428.13 23
3428.26 26
3428.40 28
3428.53 31
3428.67 35
3428.80 42
3428.93 52
3429.07 65
3429.20 82
3429.34 101
3429.47 122
3429.61 144
3429.74 164
3429.87 183
3430.01 198
3430.14 208
3430.28 215
3430.41 218
3430.55 219
3430.68 219
3430.82 221
3430.95 227
3431.08 239
3431.22 256
3431.35 278
3431.49 304
3431.62 333
3431.76 364
3431.89 396
3432.02 430
3432.16 464
3432.29 500
3432.43 535
3432.56 569
3432.70 601
3432.83 629
3432.97 653
3433.10 672
3433.23 685
3433.37 694
3433.50 698
3433.64 699
3433.77 696
3433.91 691
3434.04 685
3434.17 677
3434.31 670
3434.44 663
3434.58 658
3434.71 653
3434.85 650
3434.98 647
3435.12 645
3435.25 642
3435.38 639
3435.52 635
3435.65 630
3435.79 623
3435.92 615
3436.06 605
3436.19 593
3436.33 579
3436.46 563
3436.59 546
3436.73 527
3436.86 508
3437.00 490
3437.13 473
3437.27 458
3437.40 444
3437.54 432
3437.67 421
3437.81 409
3437.94 397
3438.07 385
3438.21 373
3438.34 361
3438.48 351
3438.61 342
3438.75 334
3438.88 328
3439.02 322
3439.15 317
3439.28 312
3439.42 308
3439.55 304
3439.69 301
3439.82 301
3439.96 302
3440.09 305
3440.23 309
3440.36 311
3440.50 311
3440.63 308
3440.76 302
3440.90 295
3441.03 287
3441.17 282
3441.30 281
3441.44 283
3441.57 290
3441.71 299
3441.84 309
3441.98 320
3442.11 329
3442.24 337
3442.38 342
3442.51 344
3442.65 342
3442.78 337
3442.92 327
3443.05 314
3443.19 300
3443.32 286
3443.46 273
3443.59 262
3443.73 253
3443.86 245
3443.99 239
3444.13 234
3444.26 229
3444.40 225
3444.53 222
3444.67 221
3444.80 222
3444.94 225
3445.07 229
3445.21 235
3445.34 241
3445.48 247
3445.61 251
3445.74 252
3445.88 251
3446.01 246
3446.15 238
3446.28 229
3446.42 220
3446.55 211
3446.69 202
3446.82 195
3446.96 189
3447.09 183
3447.23 177
3447.36 171
3447.50 165
3447.63 159
3447.76 155
3447.90 153
3448.03 151
3448.17 152
3448.30 153
3448.44 154
3448.57 156
3448.71 159
3448.84 161
3448.98 165
3449.11 169
3449.25 174
3449.38 178
3449.52 183
3449.65 188
3449.79 194
3449.92 201
3450.05 209
3450.19 219
3450.32 230
3450.46 241
3450.59 250
3450.73 255
3450.86 254
3451.00 247
3451.13 235
3451.27 217
3451.40 196
3451.54 173
3451.67 152
3451.81 134
3451.94 119
3452.08 108
3452.21 101
3452.35 99
3452.48 99
3452.62 103
3452.75 108
3452.88 115
3453.02 121
3453.15 127
3453.29 131
3453.42 131
3453.56 129
3453.69 122
3453.83 114
3453.96 103
3454.10 92
3454.23 82
3454.37 73
3454.50 66
3454.64 61
3454.77 57
3454.91 56
3455.04 57
3455.18 60
3455.31 66
3455.45 73
3455.58 81
3455.72 89
3455.85 97
3455.99 104
3456.12 111
3456.26 119
3456.39 128
3456.53 138
3456.66 149
3456.79 160
3456.93 169
3457.06 176
3457.20 182
3457.33 188
3457.47 193
3457.60 198
3457.74 203
3457.87 207
3458.01 210
3458.14 210
3458.28 207
3458.41 203
3458.55 197
3458.68 192
3458.82 188
3458.95 185
3459.09 185
3459.22 185
3459.36 184
3459.49 182
3459.63 178
3459.76 171
3459.90 162
3460.03 153
3460.17 143
3460.30 134
3460.44 128
3460.57 124
3460.71 122
3460.84 123
3460.98 125
3461.11 128
3461.25 131
3461.38 133
3461.52 134
3461.65 133
3461.79 130
3461.92 125
3462.06 117
3462.19 107
3462.33 96
3462.46 85
3462.60 75
3462.73 65
3462.87 57
3463.00 49
3463.14 42
3463.27 34
3463.41 27
3463.54 18
3463.68 9
3463.81 0
3463.95 0
3464.08 0
3464.22 0
3464.35 0
3464.49 0
3464.62 0
3464.76 0
3464.89 0
3465.03 12
3465.16 23
3465.30 35
3465.43 45
3465.57 53
3465.70 59
3465.84 64
3465.97 66
3466.11 68
3466.24 67
3466.38 65
3466.51 61
3466.65 56
3466.78 50
3466.92 43
3467.05 36
3467.19 29
3467.32 22
3467.46 17
3467.59 13
3467.73 11
3467.86 11
3468.00 13
3468.13 18
3468.27 25
3468.40 33
3468.54 41
3468.67 49
3468.81 54
3468.94 57
3469.08 58
3469.21 58
3469.35 59
3469.48 61
3469.62 66
3469.75 74
3469.89 85
3470.02 95
3470.16 105
3470.29 113
3470.43 117
3470.56 118
3470.70 116
3470.83 113
3470.97 111
3471.11 113
3471.24 120
3471.38 131
3471.51 146
3471.65 162
3471.78 178
3471.92 191
3472.05 199
3472.19 204
3472.32 206
3472.46 207
3472.59 208
3472.73 210
3472.86 215
3473.00 221
3473.13 227
3473.27 233
3473.40 236
3473.54 236
3473.67 234
3473.81 230
3473.94 225
3474.08 220
3474.21 216
3474.35 213
3474.48 212
3474.62 211
3474.75 211
3474.89 209
3475.03 207
3475.16 203
3475.30 197
3475.43 190
3475.57 184
3475.70 179
3475.84 175
3475.97 173
3476.11 173
3476.24 174
3476.38 177
3476.51 181
3476.65 187
3476.78 194
3476.92 202
3477.05 210
3477.19 217
3477.32 223
3477.46 225
3477.59 224
3477.73 220
3477.87 213
3478.00 205
3478.14 196
3478.27 188
3478.41 181
3478.54 175
3478.68 170
3478.81 166
3478.95 163
3479.08 160
3479.22 156
3479.35 151
3479.49 145
3479.62 136
3479.76 125
3479.89 112
3480.03 99
3480.17 86
3480.30 76
3480.44 68
3480.57 62
3480.71 58
3480.84 55
3480.98 52
3481.11 50
3481.25 48
3481.38 45
3481.52 42
3481.65 38
3481.79 33
3481.92 26
3482.06 19
3482.20 12
3482.33 6
3482.47 1
3482.60 0
3482.74 0
3482.87 3
3483.01 8
3483.14 14
3483.28 19
3483.41 24
3483.55 26
3483.68 26
3483.82 23
3483.96 18
3484.09 10
3484.23 1
3484.36 0
3484.50 0
3484.63 0
3484.77 0
3484.90 0
3485.04 0
3485.17 0
3485.31 2
3485.44 10
3485.58 18
3485.72 24
3485.85 30
3485.99 34
3486.12 36
3486.26 37
3486.39 36
3486.53 34
3486.66 30
3486.80 26
3486.93 22
3487.07 19
3487.21 17
3487.34 18
3487.48 21
3487.61 26
3487.75 33
3487.88 41
3488.02 49
3488.15 56
3488.29 61
3488.42 63
3488.56 63
3488.70 60
3488.83 57
3488.97 52
3489.10 48
3489.24 44
3489.37 40
3489.51 36
3489.64 32
3489.78 27
3489.92 21
3490.05 15
3490.19 10
3490.32 6
3490.46 3
3490.59 2
3490.73 3
3490.86 4
3491.00 5
3491.13 7
3491.27 8
3491.41 9
3491.54 12
3491.68 16
3491.81 22
3491.95 29
3492.08 37
3492.22 45
3492.35 54
3492.49 63
3492.63 72
3492.76 81
3492.90 91
3493.03 102
3493.17 112
3493.30 122
3493.44 132
3493.57 140
3493.71 146
3493.85 152
3493.98 157
3494.12 160
3494.25 163
3494.39 164
3494.52 163
3494.66 160
3494.80 155
3494.93 150
3495.07 143
3495.20 136
3495.34 128
3495.47 120
3495.61 111
3495.74 104
3495.88 96
3496.02 91
3496.15 87
3496.29 85
3496.42 85
3496.56 87
3496.69 89
3496.83 90
3496.97 92
3497.10 92
3497.24 91
3497.37 89
3497.51 86
3497.64 82
3497.78 77
3497.91 71
3498.05 63
3498.19 54
3498.32 42
3498.46 29
3498.59 14
3498.73 1
3498.86 0
3499.00 0
3499.14 0
3499.27 0
3499.41 0
3499.54 0
3499.68 0
3499.81 5
3499.95 10
3500.09 14
3500.22 16
3500.36 19
3500.49 23
3500.63 28
3500.76 36
3500.90 46
3501.04 56
3501.17 66
3501.31 76
3501.44 83
3501.58 88
3501.71 89
3501.85 88
3501.99 84
3502.12 79
3502.26 74
3502.39 70
3502.53 68
3502.66 67
3502.80 68
3502.94 70
3503.07 70
3503.21 69
3503.34 64
3503.48 57
3503.61 48
3503.75 40
3503.89 32
3504.02 27
3504.16 26
3504.29 27
3504.43 31
3504.57 35
3504.70 38
3504.84 41
3504.97 40
3505.11 37
3505.24 31
3505.38 23
3505.52 12
3505.65 0
3505.79 0
3505.92 0
3506.06 0
3506.20 0
3506.33 0
3506.47 0
3506.60 0
3506.74 6
3506.87 24
3507.01 42
3507.15 57
3507.28 68
3507.42 76
3507.55 79
3507.69 80
3507.83 80
3507.96 80
3508.10 81
3508.23 83
3508.37 86
3508.50 90
3508.64 93
3508.78 96
3508.91 98
3509.05 99
3509.18 102
3509.32 104
3509.46 107
3509.59 111
3509.73 115
3509.86 118
3510.00 120
3510.13 121
3510.27 122
3510.41 122
3510.54 122
3510.68 122
3510.81 121
3510.95 119
3511.09 116
3511.22 112
3511.36 109
3511.49 108
3511.63 110
3511.77 115
3511.90 122
3512.04 129
3512.17 135
3512.31 139
3512.45 140
3512.58 137
3512.72 133
3512.85 128
3512.99 124
3513.13 123
3513.26 124
3513.40 128
3513.53 133
3513.67 140
3513.81 147
3513.94 154
3514.08 162
3514.21 169
3514.35 176
3514.49 185
3514.62 196
3514.76 209
3514.89 226
3515.03 247
3515.17 271
3515.30 299
3515.44 331
3515.57 365
3515.71 401
3515.85 439
3515.98 479
3516.12 518
3516.25 557
3516.39 593
3516.53 624
3516.66 650
3516.80 669
3516.93 682
3517.07 689
3517.21 693
3517.34 696
3517.48 699
3517.61 704
3517.75 710
3517.89 718
3518.02 726
3518.16 732
3518.29 737
3518.43 738
3518.57 737
3518.70 733
3518.84 726
3518.97 719
3519.11 711
3519.25 703
3519.38 695
3519.52 687
3519.65 678
3519.79 667
3519.93 654
3520.06 637
3520.20 618
3520.33 598
3520.47 578
3520.61 559
3520.74 541
3520.88 523
3521.02 504
3521.15 484
3521.29 461
3521.42 438
3521.56 415
3521.70 394
3521.83 377
3521.97 364
3522.10 354
3522.24 348
3522.38 342
3522.51 336
3522.65 331
3522.78 325
3522.92 321
3523.06 319
3523.19 320
3523.33 323
3523.47 327
3523.60 329
3523.74 329
3523.87 325
3524.01 318
3524.15 309
3524.28 300
3524.42 294
3524.56 291
3524.69 293
3524.83 298
3524.96 307
3525.10 318
3525.24 328
3525.37 338
3525.51 345
3525.64 350
3525.78 353
3525.92 353
3526.05 350
3526.19 345
3526.33 338
3526.46 329
3526.60 320
3526.73 311
3526.87 301
3527.01 290
3527.14 280
3527.28 268
3527.42 257
3527.55 246
3527.69 236
3527.82 229
3527.96 223
3528.10 219
3528.23 216
3528.37 214
3528.51 210
3528.64 205
3528.78 199
3528.91 190
3529.05 181
3529.19 170
3529.32 160
3529.46 151
3529.60 144
3529.73 140
3529.87 138
3530.00 139
3530.14 143
3530.28 148
3530.41 152
3530.55 154
3530.69 153
3530.82 148
3530.96 141
3531.09 132
3531.23 124
3531.37 119
3531.50 117
3531.64 120
3531.78 126
3531.91 135
3532.05 144
3532.19 153
3532.32 160
3532.46 165
3532.59 168
3532.73 168
3532.87 166
3533.00 162
3533.14 157
3533.28 151
3533.41 143
3533.55 135
3533.68 127
3533.82 119
3533.96 111
3534.09 105
3534.23 101
3534.37 98
3534.50 96
3534.64 95
3534.78 94
3534.91 93
3535.05 92
3535.18 90
3535.32 90
3535.46 91
3535.59 94
3535.73 99
3535.87 106
3536.00 115
3536.14 123
3536.28 131
3536.41 136
3536.55 139
3536.69 138
3536.82 133
3536.96 126
3537.09 117
3537.23 107
3537.37 97
3537.50 87
3537.64 80
3537.78 73
3537.91 68
3538.05 64
3538.19 61
3538.32 58
3538.46 56
3538.60 54
3538.73 53
3538.87 54
3539.00 57
3539.14 62
3539.28 69
3539.41 78
3539.55 87
3539.69 97
3539.82 107
3539.96 116
3540.10 123
3540.23 128
3540.37 132
3540.51 134
3540.64 135
3540.78 135
3540.92 134
3541.05 132
3541.19 130
3541.32 128
3541.46 124
3541.60 120
3541.73 113
3541.87 105
3542.01 95
3542.14 83
3542.28 72
3542.42 61
3542.55 52
3542.69 47
3542.83 44
3542.96 43
3543.10 46
3543.24 50
3543.37 54
3543.51 57
3543.65 59
3543.78 57
3543.92 54
3544.06 49
3544.19 44
3544.33 41
3544.47 41
3544.60 44
3544.74 51
3544.87 59
3545.01 69
3545.15 77
3545.28 85
3545.42 93
3545.56 101
3545.69 108
3545.83 115
3545.97 121
3546.10 124
3546.24 123
3546.38 119
3546.51 110
3546.65 100
3546.79 88
3546.92 76
3547.06 65
3547.20 55
3547.33 45
3547.47 34
3547.61 24
3547.74 13
3547.88 2
3548.02 0
3548.15 0
3548.29 0
3548.43 0
3548.56 0
3548.70 0
3548.84 5
3548.97 12
3549.11 20
3549.25 27
3549.38 34
3549.52 40
3549.66 46
3549.79 50
3549.93 52
3550.07 52
3550.20 48
3550.34 43
3550.48 35
3550.61 28
3550.75 21
3550.89 15
3551.02 11
3551.16 7
3551.30 4
3551.43 2
3551.57 0
3551.71 0
3551.84 0
3551.98 0
3552.12 0
3552.25 0
3552.39 0
3552.53 0
3552.66 4
3552.80 13
3552.94 23
3553.07 31
3553.21 39
3553.35 44
3553.48 49
3553.62 52
3553.76 55
3553.89 59
3554.03 63
3554.17 66
3554.30 67
3554.44 66
3554.58 62
3554.71 56
3554.85 48
3554.99 41
3555.12 35
3555.26 32
3555.40 32
3555.54 36
3555.67 43
3555.81 51
3555.95 60
3556.08 68
3556.22 75
3556.36 80
3556.49 83
3556.63 85
3556.77 84
3556.90 82
3557.04 77
3557.18 71
3557.31 65
3557.45 58
3557.59 52
3557.72 48
3557.86 46
3558.00 46
3558.13 49
3558.27 56
3558.41 64
3558.54 74
3558.68 85
3558.82 95
3558.96 104
3559.09 110
3559.23 113
3559.37 114
3559.50 112
3559.64 108
3559.78 103
3559.91 97
3560.05 89
3560.19 81
3560.32 72
3560.46 64
3560.60 58
3560.73 54
3560.87 54
3561.01 57
3561.15 64
3561.28 72
3561.42 82
3561.56 91
3561.69 100
3561.83 107
3561.97 111
3562.10 115
3562.24 116
3562.38 116
3562.51 114
3562.65 111
3562.79 108
3562.92 103
3563.06 99
3563.20 94
3563.34 89
3563.47 84
3563.61 79
3563.75 74
3563.88 69
3564.02 65
3564.16 60
3564.29 57
3564.43 53
3564.57 48
3564.71 43
3564.84 37
3564.98 29
3565.12 21
3565.25 14
3565.39 8
3565.53 5
3565.66 5
3565.80 9
3565.94 14
3566.07 20
3566.21 26
3566.35 32
3566.49 35
3566.62 37
3566.76 38
3566.90 38
3567.03 37
3567.17 37
3567.31 37
3567.44 37
3567.58 37
3567.72 38
3567.86 39
3567.99 41
3568.13 43
3568.27 46
3568.40 50
3568.54 53
3568.68 56
3568.81 59
3568.95 61
3569.09 64
3569.23 66
3569.36 68
3569.50 68
3569.64 67
3569.77 63
3569.91 57
3570.05 49
3570.19 41
3570.32 33
3570.46 25
3570.60 19
3570.73 15
3570.87 13
3571.01 13
3571.14 14
3571.28 16
3571.42 19
3571.56 21
3571.69 23
3571.83 24
3571.97 23
3572.10 21
3572.24 17
3572.38 13
3572.52 8
3572.65 2
3572.79 0
3572.93 0
3573.06 0
3573.20 0
3573.34 0
3573.48 0
3573.61 0
3573.75 0
3573.89 0
3574.02 5
3574.16 11
3574.30 17
3574.44 23
3574.57 29
3574.71 34
3574.85 39
3574.98 43
3575.12 46
3575.26 49
3575.40 50
3575.53 50
3575.67 49
3575.81 46
3575.94 42
3576.08 37
3576.22 33
3576.36 30
3576.49 29
3576.63 30
3576.77 34
3576.90 38
3577.04 43
3577.18 47
3577.32 50
3577.45 51
3577.59 50
3577.73 48
3577.86 46
3578.00 44
3578.14 42
3578.28 40
3578.41 38
3578.55 35
3578.69 32
3578.83 28
3578.96 26
3579.10 24
3579.24 25
3579.37 27
3579.51 30
3579.65 34
3579.79 38
3579.92 41
3580.06 42
3580.20 43
3580.33 43
3580.47 44
3580.61 46
3580.75 50
3580.88 56
3581.02 65
3581.16 75
3581.30 85
3581.43 94
3581.57 100
3581.71 104
3581.84 106
3581.98 105
3582.12 104
3582.26 103
3582.39 106
3582.53 111
3582.67 119
3582.81 130
3582.94 142
3583.08 154
3583.22 165
3583.35 175
3583.49 184
3583.63 191
3583.77 197
3583.90 201
3584.04 202
3584.18 201
3584.32 197
3584.45 193
3584.59 191
3584.73 191
3584.87 195
3585.00 205
3585.14 220
3585.28 238
3585.41 258
3585.55 277
3585.69 295
3585.83 310
3585.96 322
3586.10 330
3586.24 336
3586.38 341
3586.51 345
3586.65 348
3586.79 351
3586.93 353
3587.06 353
3587.20 351
3587.34 345
3587.48 336
3587.61 323
3587.75 309
3587.89 296
3588.02 284
3588.16 276
3588.30 271
3588.44 268
3588.57 267
3588.71 264
3588.85 260
3588.99 254
3589.12 245
3589.26 233
3589.40 221
3589.54 208
3589.67 196
3589.81 185
3589.95 177
3590.09 171
3590.22 168
3590.36 168
3590.50 172
3590.64 178
3590.77 185
3590.91 193
3591.05 200
3591.19 204
3591.32 206
3591.46 203
3591.60 197
3591.74 188
3591.87 177
3592.01 167
3592.15 158
3592.29 152
3592.42 148
3592.56 145
3592.70 142
3592.84 138
3592.97 132
3593.11 126
3593.25 118
3593.39 112
3593.52 107
3593.66 104
3593.80 105
3593.94 109
3594.07 115
3594.21 123
3594.35 132
3594.49 141
3594.62 148
3594.76 154
3594.90 157
3595.04 158
3595.17 156
3595.31 154
3595.45 150
3595.59 146
3595.72 141
3595.86 137
3596.00 131
3596.14 124
3596.27 116
3596.41 105
3596.55 92
3596.69 78
3596.82 64
3596.96 50
3597.10 38
3597.24 29
3597.37 24
3597.51 24
3597.65 28
3597.79 35
3597.92 45
3598.06 56
3598.20 67
3598.34 78
3598.47 88
3598.61 99
3598.75 110
3598.89 121
3599.03 131
3599.16 140
3599.30 145
3599.44 146
3599.58 142
3599.71 133
3599.85 120
3599.99 106
3600.13 92
3600.26 80
3600.40 73
3600.54 71
3600.68 75
3600.81 84
3600.95 99
3601.09 116
3601.23 134
3601.36 151
3601.50 163
3601.64 171
3601.78 174
3601.92 174
3602.05 171
3602.19 169
3602.33 169
3602.47 172
3602.60 178
3602.74 188
3602.88 201
3603.02 214
3603.15 228
3603.29 240
3603.43 249
3603.57 253
3603.71 253
3603.84 249
3603.98 242
3604.12 232
3604.26 222
3604.39 213
3604.53 206
3604.67 202
3604.81 200
3604.94 199
3605.08 199
3605.22 199
3605.36 198
3605.50 195
3605.63 191
3605.77 184
3605.91 176
3606.05 167
3606.18 155
3606.32 143
3606.46 129
3606.60 116
3606.74 103
3606.87 92
3607.01 83
3607.15 75
3607.29 69
3607.42 65
3607.56 62
3607.70 59
3607.84 55
3607.98 52
3608.11 48
3608.25 44
3608.39 40
3608.53 38
3608.66 38
3608.80 40
3608.94 46
3609.08 53
3609.22 63
3609.35 72
3609.49 81
3609.63 88
3609.77 91
3609.90 91
3610.04 88
3610.18 83
3610.32 78
3610.46 75
3610.59 74
3610.73 77
3610.87 82
3611.01 88
3611.14 93
3611.28 95
3611.42 95
3611.56 91
3611.70 84
3611.83 76
3611.97 69
3612.11 61
3612.25 55
3612.39 49
3612.52 43
3612.66 36
3612.80 31
3612.94 26
3613.07 22
3613.21 22
3613.35 24
3613.49 28
3613.63 32
3613.76 38
3613.90 42
3614.04 45
3614.18 47
3614.32 48
3614.45 50
3614.59 52
3614.73 54
3614.87 57
3615.01 60
3615.14 63
3615.28 64
3615.42 63
3615.56 62
3615.69 60
3615.83 58
3615.97 56
3616.11 57
3616.25 58
3616.38 61
3616.52 63
3616.66 63
3616.80 62
3616.94 59
3617.07 54
3617.21 49
3617.35 45
3617.49 43
3617.63 42
3617.76 44
3617.90 47
3618.04 50
3618.18 52
3618.32 53
3618.45 53
3618.59 51
3618.73 48
3618.87 45
3619.01 41
3619.14 38
3619.28 35
3619.42 31
3619.56 27
3619.70 23
3619.83 20
3619.97 17
3620.11 16
3620.25 18
3620.39 21
3620.52 27
3620.66 32
3620.80 37
3620.94 40
3621.08 39
3621.21 36
3621.35 29
3621.49 20
3621.63 11
3621.77 2
3621.90 0
3622.04 0
3622.18 0
3622.32 0
3622.46 0
3622.59 0
3622.73 0
3622.87 0
3623.01 1
3623.15 5
3623.28 10
3623.42 15
3623.56 20
3623.70 25
3623.84 29
3623.98 33
3624.11 36
3624.25 38
3624.39 39
3624.53 41
3624.67 43
3624.80 44
3624.94 46
3625.08 47
3625.22 49
3625.36 52
3625.49 56
3625.63 59
3625.77 63
3625.91 65
3626.05 66
3626.18 64
3626.32 61
3626.46 55
3626.60 49
3626.74 43
3626.88 37
3627.01 32
3627.15 27
3627.29 23
3627.43 20
3627.57 17
3627.70 16
3627.84 14
3627.98 13
3628.12 11
3628.26 10
3628.40 9
3628.53 9
3628.67 10
3628.81 12
3628.95 14
3629.09 16
3629.22 17
3629.36 18
3629.50 19
3629.64 20
3629.78 23
3629.92 28
3630.05 35
3630.19 41
3630.33 46
3630.47 49
3630.61 49
3630.74 47
3630.88 44
3631.02 42
3631.16 43
3631.30 46
3631.44 52
3631.57 61
3631.71 71
3631.85 79
3631.99 86
3632.13 90
3632.27 89
3632.40 86
3632.54 80
3632.68 74
3632.82 68
3632.96 64
3633.09 64
3633.23 67
3633.37 73
3633.51 81
3633.65 90
3633.79 98
3633.92 105
3634.06 110
3634.20 113
3634.34 115
3634.48 117
3634.62 121
3634.75 126
3634.89 133
3635.03 140
3635.17 146
3635.31 152
3635.45 156
3635.58 158
3635.72 158
3635.86 157
3636.00 154
3636.14 149
3636.28 142
3636.41 134
3636.55 125
3636.69 115
3636.83 105
3636.97 97
3637.11 90
3637.24 87
3637.38 86
3637.52 89
3637.66 92
3637.80 96
3637.94 99
3638.07 100
3638.21 98
3638.35 93
3638.49 88
3638.63 84
3638.77 82
3638.90 82
3639.04 86
3639.18 92
3639.32 99
3639.46 105
3639.60 111
3639.73 115
3639.87 119
3640.01 124
3640.15 130
3640.29 138
3640.43 149
3640.56 161
3640.70 174
3640.84 186
3640.98 196
3641.12 204
3641.26 209
3641.39 212
3641.53 212
3641.67 211
3641.81 208
3641.95 204
3642.09 198
3642.23 189
3642.36 179
3642.50 168
3642.64 156
3642.78 145
3642.92 136
3643.06 129
3643.19 124
3643.33 121
3643.47 118
3643.61 116
3643.75 113
3643.89 109
3644.03 104
3644.16 99
3644.30 94
3644.44 90
3644.58 87
3644.72 85
3644.86 86
3644.99 88
3645.13 92
3645.27 98
3645.41 103
3645.55 108
3645.69 112
3645.83 113
3645.96 111
3646.10 107
3646.24 103
3646.38 101
3646.52 101
3646.66 105
3646.80 113
3646.93 123
3647.07 133
3647.21 141
3647.35 147
3647.49 148
3647.63 144
3647.76 137
3647.90 126
3648.04 115
3648.18 103
3648.32 91
3648.46 82
3648.60 74
3648.73 70
3648.87 68
3649.01 68
3649.15 70
3649.29 74
3649.43 77
3649.57 80
3649.70 81
3649.84 81
3649.98 80
3650.12 79
3650.26 78
3650.40 78
3650.54 81
3650.67 85
3650.81 91
3650.95 98
3651.09 105
3651.23 110
3651.37 113
3651.51 114
3651.64 112
3651.78 108
3651.92 103
3652.06 98
3652.20 94
3652.34 90
3652.48 87
3652.62 85
3652.75 83
3652.89 81
3653.03 80
3653.17 78
3653.31 75
3653.45 71
3653.59 64
3653.72 56
3653.86 46
3654.00 38
3654.14 31
3654.28 28
3654.42 31
3654.56 37
3654.69 47
3654.83 59
3654.97 69
3655.11 77
3655.25 81
3655.39 81
3655.53 78
3655.67 74
3655.80 68
3655.94 63
3656.08 58
3656.22 53
3656.36 50
3656.50 46
3656.64 42
3656.78 39
3656.91 36
3657.05 33
3657.19 32
3657.33 33
3657.47 36
3657.61 43
3657.75 52
3657.88 63
3658.02 76
3658.16 90
3658.30 104
3658.44 118
3658.58 131
3658.72 143
3658.86 154
3658.99 164
3659.13 171
3659.27 176
3659.41 178
3659.55 179
3659.69 178
3659.83 177
3659.97 176
3660.10 176
3660.24 176
3660.38 177
3660.52 178
3660.66 177
3660.80 175
3660.94 170
3661.08 163
3661.22 154
3661.35 144
3661.49 134
3661.63 126
3661.77 121
3661.91 118
3662.05 118
3662.19 119
3662.33 120
3662.46 121
3662.60 121
3662.74 119
3662.88 117
3663.02 114
3663.16 112
3663.30 109
3663.44 106
3663.58 103
3663.71 101
3663.85 98
3663.99 94
3664.13 90
3664.27 85
3664.41 81
3664.55 78
3664.69 76
3664.82 77
3664.96 79
3665.10 84
3665.24 90
3665.38 96
3665.52 102
3665.66 106
3665.80 108
3665.94 108
3666.07 106
3666.21 101
3666.35 94
3666.49 86
3666.63 76
3666.77 66
3666.91 56
3667.05 46
3667.19 39
3667.32 33
3667.46 29
3667.60 27
3667.74 25
3667.88 25
3668.02 26
3668.16 27
3668.30 29
3668.44 31
3668.57 34
3668.71 37
3668.85 41
3668.99 44
3669.13 49
3669.27 53
3669.41 59
3669.55 64
3669.69 70
3669.83 74
3669.96 76
3670.10 76
3670.24 74
3670.38 70
3670.52 64
3670.66 58
3670.80 53
3670.94 48
3671.08 44
3671.22 40
3671.35 35
3671.49 30
3671.63 24
3671.77 16
3671.91 9
3672.05 3
3672.19 0
3672.33 0
3672.47 0
3672.61 0
3672.74 0
3672.88 0
3673.02 0
3673.16 0
3673.30 2
3673.44 9
3673.58 16
3673.72 24
3673.86 30
3674.00 35
3674.13 39
3674.27 41
3674.41 41
3674.55 39
3674.69 37
3674.83 35
3674.97 34
3675.11 35
3675.25 38
3675.39 43
3675.52 49
3675.66 55
3675.80 60
3675.94 63
3676.08 63
3676.22 62
3676.36 59
3676.50 54
3676.64 51
3676.78 48
3676.92 46
3677.05 47
3677.19 49
3677.33 51
3677.47 55
3677.61 59
3677.75 63
3677.89 66
3678.03 71
3678.17 76
3678.31 82
3678.45 90
3678.58 98
3678.72 105
3678.86 112
3679.00 116
3679.14 119
3679.28 120
3679.42 119
3679.56 118
3679.70 117
3679.84 116
3679.98 115
3680.12 113
3680.25 111
3680.39 108
3680.53 103
3680.67 98
3680.81 93
3680.95 89
3681.09 87
3681.23 86
3681.37 87
3681.51 88
3681.65 90
3681.79 91
3681.92 92
3682.06 93
3682.20 94
3682.34 97
3682.48 100
3682.62 104
3682.76 107
3682.90 109
3683.04 110
3683.18 109
3683.32 108
3683.46 107
3683.59 107
3683.73 108
3683.87 109
3684.01 111
3684.15 112
3684.29 113
3684.43 113
3684.57 112
3684.71 111
3684.85 110
3684.99 109
3685.13 108
3685.27 106
3685.40 103
3685.54 100
3685.68 98
3685.82 96
3685.96 96
3686.10 98
3686.24 102
3686.38 108
3686.52 114
3686.66 120
3686.80 125
3686.94 129
3687.08 132
3687.22 134
3687.35 137
3687.49 141
3687.63 146
3687.77 152
3687.91 157
3688.05 162
3688.19 164
3688.33 165
3688.47 162
3688.61 157
3688.75 149
3688.89 141
3689.03 131
3689.17 121
3689.30 112
3689.44 106
3689.58 101
3689.72 100
3689.86 102
3690.00 105
3690.14 110
3690.28 115
3690.42 119
3690.56 120
3690.70 117
3690.84 112
3690.98 103
3691.12 91
3691.26 77
3691.40 63
3691.53 50
3691.67 39
3691.81 33
3691.95 32
3692.09 36
3692.23 44
3692.37 56
3692.51 68
3692.65 80
3692.79 90
3692.93 97
3693.07 101
3693.21 102
3693.35 101
3693.49 99
3693.63 95
3693.76 90
3693.90 84
3694.04 78
3694.18 72
3694.32 67
3694.46 64
3694.60 63
3694.74 64
3694.88 66
3695.02 70
3695.16 74
3695.30 78
3695.44 81
3695.58 84
3695.72 86
3695.86 86
3696.00 85
3696.13 84
3696.27 81
3696.41 77
3696.55 72
3696.69 68
3696.83 67
3696.97 68
3697.11 73
3697.25 83
3697.39 97
3697.53 114
3697.67 133
3697.81 150
3697.95 166
3698.09 179
3698.23 190
3698.37 198
3698.51 205
3698.65 210
3698.78 214
3698.92 216
3699.06 218
3699.20 219
3699.34 219
3699.48 218
3699.62 217
3699.76 216
3699.90 217
3700.04 218
3700.18 220
3700.32 223
3700.46 226
3700.60 230
3700.74 233
3700.88 236
3701.02 237
3701.16 237
3701.30 234
3701.44 229
3701.58 224
3701.72 218
3701.85 213
3701.99 211
3702.13 212
3702.27 215
3702.41 222
3702.55 230
3702.69 238
3702.83 246
3702.97 251
3703.11 254
3703.25 256
3703.39 255
3703.53 253
3703.67 251
3703.81 249
3703.95 246
3704.09 242
3704.23 236
3704.37 227
3704.51 218
3704.65 207
3704.79 198
3704.93 191
3705.07 186
3705.20 183
3705.34 182
3705.48 181
3705.62 180
3705.76 177
3705.90 173
3706.04 169
3706.18 165
3706.32 161
3706.46 157
3706.60 154
3706.74 150
3706.88 146
3707.02 143
3707.16 139
3707.30 135
3707.44 131
3707.58 126
3707.72 120
3707.86 114
3708.00 107
3708.14 101
3708.28 96
3708.42 93
3708.56 93
3708.70 96
3708.84 103
3708.98 113
3709.12 126
3709.26 141
3709.39 157
3709.53 174
3709.67 190
3709.81 203
3709.95 213
3710.09 218
3710.23 217
3710.37 211
3710.51 200
3710.65 185
3710.79 167
3710.93 150
3711.07 133
3711.21 120
3711.35 111
3711.49 106
3711.63 104
3711.77 105
3711.91 106
3712.05 108
3712.19 108
3712.33 108
3712.47 106
3712.61 104
3712.75 102
3712.89 101
3713.03 101
3713.17 103
3713.31 106
3713.45 111
3713.59 118
3713.73 125
3713.87 132
3714.01 140
3714.15 147
3714.29 152
3714.43 155
3714.57 156
3714.71 154
3714.85 150
3714.98 142
3715.12 131
3715.26 117
3715.40 102
3715.54 86
3715.68 70
3715.82 56
3715.96 46
3716.10 40
3716.24 39
3716.38 42
3716.52 48
3716.66 56
3716.80 64
3716.94 72
3717.08 78
3717.22 84
3717.36 89
3717.50 95
3717.64 101
3717.78 109
3717.92 118
3718.06 126
3718.20 134
3718.34 141
3718.48 145
3718.62 147
3718.76 146
3718.90 143
3719.04 138
3719.18 132
3719.32 126
3719.46 120
3719.60 115
3719.74 112
3719.88 113
3720.02 116
3720.16 123
3720.30 131
3720.44 139
3720.58 147
3720.72 153
3720.86 155
3721.00 154
3721.14 150
3721.28 145
3721.42 140
3721.56 135
3721.70 131
3721.84 127
3721.98 125
3722.12 121
3722.26 117
3722.40 113
3722.54 109
3722.68 106
3722.82 105
3722.96 108
3723.10 115
3723.24 126
3723.38 139
3723.52 154
3723.66 169
3723.80 181
3723.94 190
3724.08 196
3724.22 198
3724.36 198
3724.50 196
3724.64 194
3724.78 192
3724.92 192
3725.06 194
3725.20 197
3725.34 202
3725.48 206
3725.62 211
3725.76 213
3725.90 212
3726.04 208
3726.18 201
3726.32 190
3726.46 176
3726.60 160
3726.74 143
3726.88 127
3727.02 112
3727.16 100
3727.30 92
3727.44 87
3727.58 86
3727.72 86
3727.86 88
3728.00 90
3728.14 92
3728.28 93
3728.42 93
3728.56 91
3728.70 90
3728.84 87
3728.98 85
3729.12 82
3729.26 79
3729.40 75
3729.54 70
3729.68 64
3729.82 56
3729.96 48
3730.10 39
3730.24 30
3730.38 21
3730.52 13
3730.66 8
3730.80 7
3730.94 10
3731.08 17
3731.22 26
3731.36 36
3731.50 46
3731.64 53
3731.78 56
3731.92 56
3732.06 52
3732.20 45
3732.34 37
3732.48 29
3732.62 21
3732.76 14
3732.90 9
3733.04 4
3733.18 0
3733.32 0
3733.46 0
3733.60 0
3733.74 0
3733.88 0
3734.02 0
3734.16 0
3734.30 0
3734.44 7
3734.58 15
3734.72 21
3734.86 24
3735.00 23
3735.14 20
3735.28 15
3735.42 10
3735.56 7
3735.71 8
3735.85 12
3735.99 18
3736.13 27
3736.27 36
3736.41 45
3736.55 53
3736.69 60
3736.83 68
3736.97 76
3737.11 85
3737.25 95
3737.39 104
3737.53 112
3737.67 118
3737.81 120
3737.95 120
3738.09 118
3738.23 114
3738.37 110
3738.51 107
3738.65 105
3738.79 105
3738.93 104
3739.07 104
3739.21 105
3739.35 105
3739.49 107
3739.63 112
3739.77 119
3739.91 130
3740.05 145
3740.19 162
3740.33 182
3740.47 203
3740.61 223
3740.75 242
3740.89 259
3741.03 273
3741.17 284
3741.32 292
3741.46 297
3741.60 298
3741.74 295
3741.88 289
3742.02 281
3742.16 272
3742.30 263
3742.44 256
3742.58 252
3742.72 251
3742.86 253
3743.00 256
3743.14 259
3743.28 260
3743.42 260
3743.56 258
3743.70 255
3743.84 251
3743.98 248
3744.12 245
3744.26 243
3744.40 240
3744.54 235
3744.68 230
3744.82 224
3744.96 218
3745.10 212
3745.24 208
3745.38 205
3745.53 202
3745.67 198
3745.81 192
3745.95 183
3746.09 173
3746.23 163
3746.37 154
3746.51 147
3746.65 144
3746.79 143
3746.93 145
3747.07 146
3747.21 146
3747.35 143
3747.49 138
3747.63 130
3747.77 122
3747.91 114
3748.05 109
3748.19 106
3748.33 108
3748.47 112
3748.61 118
3748.75 125
3748.90 132
3749.04 138
3749.18 140
3749.32 140
3749.46 137
3749.60 132
3749.74 126
3749.88 120
3750.02 116
3750.16 113
3750.30 111
3750.44 110
3750.58 109
3750.72 106
3750.86 102
3751.00 97
3751.14 92
3751.28 88
3751.42 84
3751.56 80
3751.70 77
3751.85 73
3751.99 69
3752.13 63
3752.27 57
3752.41 53
3752.55 50
3752.69 50
3752.83 52
3752.97 55
3753.11 58
3753.25 59
3753.39 60
3753.53 59
3753.67 56
3753.81 53
3753.95 49
3754.09 44
3754.23 39
3754.37 35
3754.52 31
3754.66 30
3754.80 31
3754.94 33
3755.08 38
3755.22 43
3755.36 48
3755.50 52
3755.64 56
3755.78 61
3755.92 66
3756.06 73
3756.20 81
3756.34 89
3756.48 97
3756.62 103
3756.76 107
3756.90 108
3757.05 105
3757.19 101
3757.33 95
3757.47 89
3757.61 83
3757.75 79
3757.89 76
3758.03 75
3758.17 75
3758.31 77
3758.45 79
3758.59 83
3758.73 86
3758.87 89
3759.01 92
3759.15 93
3759.30 95
3759.44 96
3759.58 98
3759.72 102
3759.86 106
3760.00 112
3760.14 119
3760.28 127
3760.42 135
3760.56 143
3760.70 151
3760.84 159
3760.98 168
3761.12 176
3761.26 183
3761.41 187
3761.55 188
3761.69 185
3761.83 179
3761.97 170
3762.11 160
3762.25 150
3762.39 140
3762.53 133
3762.67 130
3762.81 130
3762.95 133
3763.09 140
3763.23 147
3763.37 153
3763.52 157
3763.66 157
3763.80 153
3763.94 144
3764.08 133
3764.22 120
3764.36 109
3764.50 103
3764.64 101
3764.78 106
3764.92 118
3765.06 134
3765.20 153
3765.35 173
3765.49 192
3765.63 208
3765.77 220
3765.91 226
3766.05 228
3766.19 224
3766.33 216
3766.47 206
3766.61 194
3766.75 182
3766.89 171
3767.03 162
3767.18 153
3767.32 146
3767.46 138
3767.60 131
3767.74 123
3767.88 115
3768.02 106
3768.16 97
3768.30 88
3768.44 80
3768.58 72
3768.72 66
3768.86 62
3769.01 61
3769.15 63
3769.29 67
3769.43 73
3769.57 80
3769.71 87
3769.85 93
3769.99 97
3770.13 100
3770.27 102
3770.41 103
3770.55 105
3770.70 106
3770.84 107
3770.98 108
3771.12 110
3771.26 112
3771.40 116
3771.54 120
3771.68 125
3771.82 130
3771.96 134
3772.10 137
3772.25 139
3772.39 138
3772.53 135
3772.67 131
3772.81 125
3772.95 119
3773.09 111
3773.23 103
3773.37 92
3773.51 78
3773.65 64
3773.79 49
3773.94 36
3774.08 26
3774.22 22
3774.36 23
3774.50 28
3774.64 35
3774.78 42
3774.92 46
3775.06 45
3775.20 40
3775.35 31
3775.49 21
3775.63 11
3775.77 5
3775.91 2
3776.05 2
3776.19 4
3776.33 7
3776.47 9
3776.61 9
3776.75 7
3776.90 4
3777.04 0
3777.18 0
3777.32 0
3777.46 0
3777.60 0
3777.74 0
3777.88 0
3778.02 0
3778.16 1
3778.31 4
3778.45 6
3778.59 7
3778.73 9
3778.87 11
3779.01 13
3779.15 15
3779.29 17
3779.43 18
3779.57 18
3779.72 16
3779.86 13
3780.00 10
3780.14 7
3780.28 5
3780.42 3
3780.56 1
3780.70 0
3780.84 0
3780.98 0
3781.13 0
3781.27 0
3781.41 0
3781.55 1
3781.69 3
3781.83 5
3781.97 6
3782.11 6
3782.25 6
3782.40 5
3782.54 5
3782.68 5
3782.82 5
3782.96 5
3783.10 4
3783.24 2
3783.38 0
3783.52 0
3783.67 0
3783.81 0
3783.95 0
3784.09 0
3784.23 0
3784.37 5
3784.51 11
3784.65 17
3784.79 23
3784.93 30
3785.08 38
3785.22 46
3785.36 53
3785.50 58
3785.64 59
3785.78 57
3785.92 51
3786.06 43
3786.21 35
3786.35 27
3786.49 22
3786.63 20
3786.77 21
3786.91 25
3787.05 30
3787.19 37
3787.33 45
3787.48 53
3787.62 60
3787.76 66
3787.90 70
3788.04 74
3788.18 77
3788.32 79
3788.46 81
3788.60 82
3788.75 83
3788.89 83
3789.03 82
3789.17 79
3789.31 75
3789.45 69
3789.59 62
3789.73 55
3789.88 47
3790.02 39
3790.16 30
3790.30 22
3790.44 13
3790.58 5
3790.72 0
3790.86 0
3791.01 0
3791.15 4
3791.29 13
3791.43 23
3791.57 34
3791.71 42
3791.85 49
3791.99 52
3792.14 54
3792.28 54
3792.42 55
3792.56 58
3792.70 62
3792.84 69
3792.98 78
3793.12 89
3793.27 100
3793.41 110
3793.55 119
3793.69 126
3793.83 129
3793.97 130
3794.11 129
3794.25 127
3794.40 124
3794.54 122
3794.68 121
3794.82 122
3794.96 123
3795.10 125
3795.24 126
3795.38 127
3795.53 127
3795.67 125
3795.81 122
3795.95 119
3796.09 116
3796.23 114
3796.37 114
3796.52 117
3796.66 120
3796.80 125
3796.94 128
3797.08 129
3797.22 128
3797.36 124
3797.50 118
3797.65 112
3797.79 107
3797.93 104
3798.07 104
3798.21 106
3798.35 110
3798.49 114
3798.64 116
3798.78 116
3798.92 114
3799.06 108
3799.20 99
3799.34 90
3799.48 79
3799.63 70
3799.77 63
3799.91 58
3800.05 56
3800.19 56
3800.33 56
3800.47 56
3800.62 54
3800.76 51
3800.90 45
3801.04 38
3801.18 30
3801.32 22
3801.46 16
3801.61 13
3801.75 13
3801.89 15
3802.03 19
3802.17 23
3802.31 27
3802.45 30
3802.60 31
3802.74 32
3802.88 33
3803.02 35
3803.16 40
3803.30 47
3803.44 57
3803.59 69
3803.73 82
3803.87 95
3804.01 107
3804.15 116
3804.29 122
3804.43 125
3804.58 126
3804.72 125
3804.86 122
3805.00 120
3805.14 118
3805.28 117
3805.42 118
3805.57 120
3805.71 122
3805.85 125
3805.99 127
3806.13 129
3806.27 130
3806.42 131
3806.56 131
3806.70 131
3806.84 131
3806.98 132
3807.12 132
3807.26 132
3807.41 132
3807.55 131
3807.69 131
3807.83 132
3807.97 135
3808.11 139
3808.26 147
3808.40 156
3808.54 167
3808.68 179
3808.82 190
3808.96 201
3809.10 211
3809.25 221
3809.39 230
3809.53 240
3809.67 252
3809.81 268
3809.95 287
3810.10 310
3810.24 335
3810.38 361
3810.52 389
3810.66 417
3810.80 446
3810.94 477
3811.09 511
3811.23 548
3811.37 590
3811.51 636
3811.65 683
3811.79 731
3811.94 776
3812.08 818
3812.22 854
3812.36 886
3812.50 913
3812.64 938
3812.79 961
3812.93 984
3813.07 1009
3813.21 1037
3813.35 1067
3813.49 1098
3813.64 1126
3813.78 1151
3813.92 1168
3814.06 1177
3814.20 1176
3814.34 1166
3814.49 1151
3814.63 1133
3814.77 1115
3814.91 1100
3815.05 1090
3815.19 1085
3815.34 1084
3815.48 1085
3815.62 1087
3815.76 1088
3815.90 1084
3816.04 1075
3816.19 1060
3816.33 1038
3816.47 1009
3816.61 977
3816.75 941
3816.89 904
3817.04 866
3817.18 829
3817.32 790
3817.46 751
3817.60 711
3817.74 671
3817.89 631
3818.03 594
3818.17 561
3818.31 533
3818.45 510
3818.60 492
3818.74 477
3818.88 465
3819.02 453
3819.16 439
3819.30 423
3819.45 404
3819.59 382
3819.73 357
3819.87 332
3820.01 308
3820.15 287
3820.30 269
3820.44 256
3820.58 245
3820.72 235
3820.86 226
3821.01 215
3821.15 203
3821.29 189
3821.43 177
3821.57 167
3821.71 161
3821.86 159
3822.00 162
3822.14 167
3822.28 175
3822.42 184
3822.57 191
3822.71 197
3822.85 201
3822.99 203
3823.13 205
3823.27 206
3823.42 208
3823.56 210
3823.70 213
3823.84 216
3823.98 219
3824.13 222
3824.27 223
3824.41 223
3824.55 222
3824.69 219
3824.83 215
3824.98 210
3825.12 203
3825.26 195
3825.40 187
3825.54 178
3825.69 170
3825.83 164
3825.97 161
3826.11 160
3826.25 161
3826.40 165
3826.54 168
3826.68 170
3826.82 170
3826.96 166
3827.10 158
3827.25 148
3827.39 136
3827.53 124
3827.67 115
3827.81 107
3827.96 102
3828.10 99
3828.24 97
3828.38 95
3828.52 92
3828.67 90
3828.81 87
3828.95 84
3829.09 82
3829.23 81
3829.38 81
3829.52 82
3829.66 84
3829.80 88
3829.94 92
3830.09 97
3830.23 103
3830.37 108
3830.51 112
3830.65 113
3830.79 111
3830.94 107
3831.08 100
3831.22 92
3831.36 83
3831.50 75
3831.65 68
3831.79 62
3831.93 55
3832.07 48
3832.21 38
3832.36 28
3832.50 15
3832.64 3
3832.78 0
3832.92 0
3833.07 0
3833.21 0
3833.35 0
3833.49 0
3833.63 0
3833.78 0
3833.92 8
3834.06 19
3834.20 30
3834.34 38
3834.49 45
3834.63 49
3834.77 51
3834.91 51
3835.06 50
3835.20 50
3835.34 51
3835.48 53
3835.62 57
3835.77 61
3835.91 64
3836.05 65
3836.19 63
3836.33 59
3836.48 52
3836.62 43
3836.76 33
3836.90 24
3837.04 16
3837.19 10
3837.33 6
3837.47 4
3837.61 5
3837.75 7
3837.90 12
3838.04 18
3838.18 25
3838.32 34
3838.47 42
3838.61 50
3838.75 57
3838.89 64
3839.03 71
3839.18 76
3839.32 80
3839.46 82
3839.60 82
3839.74 80
3839.89 76
3840.03 70
3840.17 62
3840.31 55
3840.45 47
3840.60 41
3840.74 35
3840.88 31
3841.02 28
3841.17 26
3841.31 26
3841.45 26
3841.59 28
3841.73 32
3841.88 37
3842.02 43
3842.16 51
3842.30 58
3842.45 65
3842.59 71
3842.73 77
3842.87 81
3843.01 85
3843.16 87
3843.30 88
3843.44 88
3843.58 87
3843.72 85
3843.87 83
3844.01 81
3844.15 81
3844.29 83
3844.44 87
3844.58 93
3844.72 100
3844.86 107
3845.00 113
3845.15 118
3845.29 121
3845.43 123
3845.57 122
3845.72 120
3845.86 115
3846.00 108
3846.14 99
3846.29 89
3846.43 80
3846.57 71
3846.71 66
3846.85 65
3847.00 68
3847.14 76
3847.28 87
3847.42 102
3847.57 119
3847.71 138
3847.85 157
3847.99 175
3848.13 193
3848.28 210
3848.42 228
3848.56 246
3848.70 263
3848.85 280
3848.99 297
3849.13 311
3849.27 324
3849.42 334
3849.56 342
3849.70 347
3849.84 350
3849.98 350
3850.13 348
3850.27 344
3850.41 339
3850.55 331
3850.70 321
3850.84 309
3850.98 294
3851.12 279
3851.27 264
3851.41 252
3851.55 245
3851.69 244
3851.84 248
3851.98 256
3852.12 265
3852.26 273
3852.40 278
3852.55 277
3852.69 271
3852.83 259
3852.97 243
3853.12 226
3853.26 209
3853.40 195
3853.54 184
3853.69 176
3853.83 171
3853.97 166
3854.11 161
3854.26 156
3854.40 150
3854.54 144
3854.68 139
3854.83 138
3854.97 140
3855.11 145
3855.25 152
3855.39 158
3855.54 163
3855.68 163
3855.82 159
3855.96 152
3856.11 142
3856.25 131
3856.39 120
3856.53 111
3856.68 102
3856.82 95
3856.96 89
3857.10 84
3857.25 79
3857.39 75
3857.53 72
3857.67 70
3857.82 68
3857.96 65
3858.10 61
3858.24 55
3858.39 47
3858.53 38
3858.67 29
3858.81 20
3858.96 12
3859.10 6
3859.24 1
3859.38 0
3859.53 0
3859.67 0
3859.81 0
3859.95 0
3860.10 0
3860.24 0
3860.38 0
3860.52 4
3860.67 12
3860.81 18
3860.95 23
3861.09 27
3861.24 29
3861.38 30
3861.52 31
3861.66 30
3861.81 29
3861.95 28
3862.09 28
3862.23 28
3862.38 30
3862.52 35
3862.66 41
3862.80 49
3862.95 57
3863.09 63
3863.23 67
3863.37 68
3863.52 67
3863.66 63
3863.80 58
3863.95 53
3864.09 47
3864.23 42
3864.37 38
3864.52 34
3864.66 30
3864.80 27
3864.94 25
3865.09 24
3865.23 24
3865.37 25
3865.51 28
3865.66 33
3865.80 40
3865.94 51
3866.08 63
3866.23 77
3866.37 90
3866.51 102
3866.65 112
3866.80 120
3866.94 126
3867.08 129
3867.23 131
3867.37 131
3867.51 130
3867.65 129
3867.80 127
3867.94 126
3868.08 124
3868.22 124
3868.37 125
3868.51 127
3868.65 130
3868.79 133
3868.94 135
3869.08 136
3869.22 135
3869.37 132
3869.51 127
3869.65 121
3869.79 116
3869.94 111
3870.08 108
3870.22 106
3870.36 105
3870.51 106
3870.65 108
3870.79 110
3870.93 113
3871.08 116
3871.22 117
3871.36 117
3871.51 114
3871.65 109
3871.79 103
3871.93 95
3872.08 87
3872.22 79
3872.36 72
3872.50 66
3872.65 61
3872.79 57
3872.93 53
3873.08 50
3873.22 46
3873.36 43
3873.50 39
3873.65 37
3873.79 34
3873.93 31
3874.07 29
3874.22 27
3874.36 24
3874.50 22
3874.65 19
3874.79 15
3874.93 11
3875.07 6
3875.22 0
3875.36 0
3875.50 0
3875.65 0
3875.79 0
3875.93 0
3876.07 0
3876.22 0
3876.36 1
3876.50 9
3876.65 16
3876.79 24
3876.93 31
3877.07 39
3877.22 46
3877.36 53
3877.50 59
3877.64 63
3877.79 66
3877.93 67
3878.07 66
3878.22 64
3878.36 60
3878.50 54
3878.64 48
3878.79 40
3878.93 32
3879.07 24
3879.22 18
3879.36 15
3879.50 16
3879.64 22
3879.79 30
3879.93 41
3880.07 53
3880.22 63
3880.36 70
3880.50 73
3880.65 74
3880.79 72
3880.93 69
3881.07 66
3881.22 65
3881.36 65
3881.50 68
3881.65 72
3881.79 77
3881.93 83
3882.07 89
3882.22 94
3882.36 98
3882.50 101
3882.65 102
3882.79 102
3882.93 101
3883.07 101
3883.22 102
3883.36 105
3883.50 110
3883.65 117
3883.79 127
3883.93 137
3884.08 148
3884.22 157
3884.36 164
3884.50 168
3884.65 170
3884.79 170
3884.93 170
3885.08 168
3885.22 167
3885.36 167
3885.50 166
3885.65 164
3885.79 161
3885.93 157
3886.08 152
3886.22 146
3886.36 141
3886.51 136
3886.65 134
3886.79 134
3886.93 136
3887.08 140
3887.22 144
3887.36 148
3887.51 151
3887.65 152
3887.79 151
3887.94 148
3888.08 145
3888.22 141
3888.36 138
3888.51 136
3888.65 135
3888.79 135
3888.94 135
3889.08 134
3889.22 133
3889.37 130
3889.51 127
3889.65 124
3889.80 122
3889.94 121
3890.08 121
3890.22 124
3890.37 127
3890.51 133
3890.65 139
3890.80 146
3890.94 152
3891.08 157
3891.23 161
3891.37 163
3891.51 164
3891.66 163
3891.80 161
3891.94 160
3892.08 158
3892.23 156
3892.37 154
3892.51 152
3892.66 150
3892.80 149
3892.94 149
3893.09 149
3893.23 151
3893.37 153
3893.52 156
3893.66 159
3893.80 162
3893.95 167
3894.09 173
3894.23 180
3894.37 188
3894.52 196
3894.66 204
3894.80 209
3894.95 212
3895.09 212
3895.23 208
3895.38 202
3895.52 195
3895.66 187
3895.81 180
3895.95 175
3896.09 170
3896.24 167
3896.38 164
3896.52 162
3896.67 160
3896.81 157
3896.95 153
3897.09 147
3897.24 138
3897.38 126
3897.52 112
3897.67 97
3897.81 83
3897.95 71
3898.10 63
3898.24 60
3898.38 62
3898.53 67
3898.67 74
3898.81 82
3898.96 89
3899.10 94
3899.24 98
3899.39 100
3899.53 102
3899.67 103
3899.82 103
3899.96 104
3900.10 106
3900.25 107
3900.39 109
3900.53 111
3900.68 114
3900.82 119
3900.96 123
3901.11 129
3901.25 133
3901.39 136
3901.53 137
3901.68 136
3901.82 132
3901.96 126
3902.11 119
3902.25 111
3902.39 105
3902.54 101
3902.68 99
3902.82 99
3902.97 101
3903.11 104
3903.25 107
3903.40 110
3903.54 112
3903.68 112
3903.83 112
3903.97 109
3904.11 106
3904.26 101
3904.40 96
3904.54 92
3904.69 89
3904.83 87
3904.97 88
3905.12 91
3905.26 95
3905.40 100
3905.55 103
3905.69 105
3905.83 103
3905.98 98
3906.12 90
3906.26 79
3906.41 66
3906.55 54
3906.69 43
3906.84 34
3906.98 27
3907.12 22
3907.27 19
3907.41 16
3907.55 14
3907.70 13
3907.84 11
3907.98 11
3908.13 12
3908.27 16
3908.42 20
3908.56 26
3908.70 31
3908.85 35
3908.99 36
3909.13 34
3909.28 30
3909.42 24
3909.56 17
3909.71 12
3909.85 9
3909.99 10
3910.14 13
3910.28 18
3910.42 25
3910.57 31
3910.71 37
3910.85 41
3911.00 45
3911.14 49
3911.28 53
3911.43 59
3911.57 65
3911.71 72
3911.86 78
3912.00 83
3912.14 86
3912.29 86
3912.43 84
3912.57 81
3912.72 77
3912.86 73
3913.01 70
3913.15 68
3913.29 65
3913.44 63
3913.58 60
3913.72 57
3913.87 53
3914.01 50
3914.15 47
3914.30 44
3914.44 42
3914.58 41
3914.73 41
3914.87 43
3915.01 47
3915.16 52
3915.30 58
3915.44 64
3915.59 67
3915.73 69
3915.88 67
3916.02 63
3916.16 57
3916.31 51
3916.45 46
3916.59 42
3916.74 40
3916.88 40
3917.02 40
3917.17 38
3917.31 36
3917.45 30
3917.60 23
3917.74 14
3917.89 4
3918.03 0
3918.17 0
3918.32 0
3918.46 0
3918.60 0
3918.75 0
3918.89 0
3919.03 0
3919.18 6
3919.32 16
3919.46 25
3919.61 32
3919.75 37
3919.90 40
3920.04 42
3920.18 42
3920.33 41
3920.47 40
3920.61 38
3920.76 36
3920.90 33
3921.04 30
3921.19 26
3921.33 22
3921.48 18
3921.62 15
3921.76 15
3921.91 17
3922.05 20
3922.19 24
3922.34 29
3922.48 33
3922.62 38
3922.77 42
3922.91 46
3923.06 51
3923.20 56
3923.34 61
3923.49 65
3923.63 67
3923.77 66
3923.92 63
3924.06 58
3924.20 53
3924.35 48
3924.49 45
3924.64 45
3924.78 47
3924.92 50
3925.07 53
3925.21 55
3925.35 56
3925.50 54
3925.64 51
3925.79 47
3925.93 43
3926.07 39
3926.22 35
3926.36 31
3926.50 29
3926.65 27
3926.79 27
3926.94 29
3927.08 34
3927.22 41
3927.37 51
3927.51 62
3927.65 75
3927.80 87
3927.94 97
3928.09 105
3928.23 109
3928.37 110
3928.52 107
3928.66 101
3928.80 94
3928.95 86
3929.09 78
3929.24 71
3929.38 66
3929.52 63
3929.67 61
3929.81 61
3929.95 63
3930.10 64
3930.24 66
3930.39 66
3930.53 65
3930.67 63
3930.82 60
3930.96 57
3931.11 54
3931.25 53
3931.39 52
3931.54 53
3931.68 55
3931.82 56
3931.97 57
3932.11 58
3932.26 57
3932.40 56
3932.54 55
3932.69 55
3932.83 57
3932.97 59
3933.12 64
3933.26 70
3933.41 77
3933.55 83
3933.69 89
3933.84 92
3933.98 94
3934.13 94
3934.27 94
3934.41 95
3934.56 99
3934.70 105
3934.85 115
3934.99 126
3935.13 137
3935.28 147
3935.42 152
3935.56 153
3935.71 151
3935.85 145
3936.00 139
3936.14 133
3936.28 129
3936.43 125
3936.57 123
3936.72 120
3936.86 116
3937.00 111
3937.15 103
3937.29 93
3937.44 83
3937.58 72
3937.72 61
3937.87 51
3938.01 43
3938.16 36
3938.30 30
3938.44 26
3938.59 23
3938.73 22
3938.87 21
3939.02 22
3939.16 25
3939.31 28
3939.45 32
3939.59 36
3939.74 39
3939.88 41
3940.03 41
3940.17 39
3940.31 36
3940.46 33
3940.60 29
3940.75 25
3940.89 23
3941.03 21
3941.18 21
3941.32 20
3941.47 20
3941.61 19
3941.75 16
3941.90 13
3942.04 9
3942.19 5
3942.33 1
3942.47 0
3942.62 0
3942.76 0
3942.91 0
3943.05 0
3943.19 0
3943.34 0
3943.48 0
3943.63 1
3943.77 4
3943.91 7
3944.06 8
3944.20 8
3944.35 7
3944.49 4
3944.64 0
3944.78 0
3944.92 0
3945.07 0
3945.21 0
3945.36 0
3945.50 4
3945.64 11
3945.79 18
3945.93 24
3946.08 26
3946.22 25
3946.36 22
3946.51 17
3946.65 12
3946.80 8
3946.94 6
3947.08 7
3947.23 11
3947.37 16
3947.52 22
3947.66 26
3947.81 29
3947.95 29
3948.09 27
3948.24 22
3948.38 16
3948.53 9
3948.67 1
3948.81 0
3948.96 0
3949.10 0
3949.25 0
3949.39 0
3949.53 0
3949.68 0
3949.82 0
3949.97 11
3950.11 28
3950.26 46
3950.40 64
3950.54 79
3950.69 91
3950.83 98
3950.98 101
3951.12 102
3951.26 103
3951.41 105
3951.55 111
3951.70 122
3951.84 136
3951.99 153
3952.13 173
3952.27 192
3952.42 211
3952.56 228
3952.71 243
3952.85 255
3953.00 265
3953.14 273
3953.28 279
3953.43 283
3953.57 285
3953.72 286
3953.86 286
3954.00 283
3954.15 279
3954.29 273
3954.44 265
3954.58 257
3954.73 247
3954.87 238
3955.01 229
3955.16 222
3955.30 215
3955.45 209
3955.59 204
3955.74 198
3955.88 194
3956.02 190
3956.17 188
3956.31 188
3956.46 189
3956.60 191
3956.75 191
3956.89 190
3957.03 186
3957.18 180
3957.32 172
3957.47 163
3957.61 154
3957.76 146
3957.90 139
3958.04 132
3958.19 127
3958.33 122
3958.48 117
3958.62 114
3958.77 112
3958.91 110
3959.05 110
3959.20 110
3959.34 111
3959.49 111
3959.63 109
3959.78 107
3959.92 102
3960.06 96
3960.21 88
3960.35 80
3960.50 71
3960.64 64
3960.79 60
3960.93 60
3961.08 64
3961.22 73
3961.36 85
3961.51 99
3961.65 114
3961.80 128
3961.94 140
3962.09 149
3962.23 154
3962.37 156
3962.52 155
3962.66 151
3962.81 145
3962.95 137
3963.10 129
3963.24 123
3963.39 118
3963.53 115
3963.67 116
3963.82 119
3963.96 124
3964.11 131
3964.25 138
3964.40 147
3964.54 156
3964.69 165
3964.83 176
3964.97 185
3965.12 194
3965.26 200
3965.41 203
3965.55 203
3965.70 199
3965.84 192
3965.99 185
3966.13 179
3966.27 173
3966.42 167
3966.56 160
3966.71 152
3966.85 141
3967.00 128
3967.14 114
3967.29 99
3967.43 87
3967.57 77
3967.72 70
3967.86 65
3968.01 61
3968.15 59
3968.30 57
3968.44 55
3968.59 56
3968.73 59
3968.87 65
3969.02 74
3969.16 85
3969.31 98
3969.45 111
3969.60 122
3969.74 131
3969.89 137
3970.03 142
3970.18 145
3970.32 147
3970.46 149
3970.61 152
3970.75 155
3970.90 158
3971.04 158
3971.19 156
3971.33 151
3971.48 144
3971.62 134
3971.77 124
3971.91 113
3972.05 102
3972.20 92
3972.34 82
3972.49 72
3972.63 64
3972.78 58
3972.92 53
3973.07 51
3973.21 51
3973.36 53
3973.50 55
3973.64 59
3973.79 63
3973.93 67
3974.08 72
3974.22 78
3974.37 84
3974.51 89
3974.66 94
3974.80 98
3974.95 101
3975.09 104
3975.24 106
3975.38 108
3975.52 108
3975.67 107
3975.81 103
3975.96 99
3976.10 93
3976.25 89
3976.39 85
3976.54 84
3976.68 85
3976.83 87
3976.97 88
3977.12 87
3977.26 84
3977.41 77
3977.55 68
3977.69 57
3977.84 46
3977.98 36
3978.13 28
3978.27 22
3978.42 19
3978.56 18
3978.71 20
3978.85 23
3979.00 27
3979.14 31
3979.29 35
3979.43 39
3979.58 43
3979.72 48
3979.86 54
3980.01 62
3980.15 70
3980.30 79
3980.44 88
3980.59 96
3980.73 102
3980.88 106
3981.02 108
3981.17 110
3981.31 111
3981.46 114
3981.60 119
3981.75 125
3981.89 131
3982.04 137
3982.18 142
3982.33 144
3982.47 144
3982.61 141
3982.76 135
3982.90 128
3983.05 120
3983.19 112
3983.34 103
3983.48 95
3983.63 86
3983.77 78
3983.92 72
3984.06 65
3984.21 60
3984.35 55
3984.50 51
3984.64 46
3984.79 40
3984.93 33
3985.08 26
3985.22 19
3985.37 12
3985.51 6
3985.65 2
3985.80 0
3985.94 0
3986.09 0
3986.23 0
3986.38 0
3986.52 0
3986.67 0
3986.81 0
3986.96 0
3987.10 3
3987.25 16
3987.39 31
3987.54 48
3987.68 63
3987.83 76
3987.97 85
3988.12 89
3988.26 90
3988.41 89
3988.55 86
3988.70 82
3988.84 79
3988.99 77
3989.13 76
3989.28 76
3989.42 78
3989.57 82
3989.71 88
3989.86 95
3990.00 104
3990.15 114
3990.29 123
3990.44 133
3990.58 141
3990.72 148
3990.87 152
3991.01 155
3991.16 156
3991.30 154
3991.45 151
3991.59 147
3991.74 143
3991.88 139
3992.03 136
3992.17 134
3992.32 133
3992.46 133
3992.61 134
3992.75 133
3992.90 131
3993.04 127
3993.19 121
3993.33 112
3993.48 102
3993.62 91
3993.77 81
3993.91 74
3994.06 71
3994.20 71
3994.35 74
3994.49 81
3994.64 88
3994.78 95
3994.93 99
3995.07 102
3995.22 101
3995.36 97
3995.51 90
3995.65 83
3995.80 75
3995.94 68
3996.09 62
3996.23 58
3996.38 56
3996.52 56
3996.67 57
3996.81 60
3996.96 63
3997.10 65
3997.25 67
3997.39 69
3997.54 72
3997.68 75
3997.83 79
3997.97 85
3998.12 92
3998.26 98
3998.41 103
3998.55 105
3998.70 105
3998.84 101
3998.99 95
3999.13 89
3999.28 82
3999.42 76
3999.57 72
3999.71 71
3999.86 71
4000.00 73
4000.15 75
4000.29 78
4000.44 80
4000.58 81
4000.73 81
4000.87 81
4001.02 81
4001.16 81
4001.31 82
4001.45 82
4001.60 83
4001.74 85
4001.89 86
4002.04 89
4002.18 92
4002.33 95
4002.47 99
4002.62 104
4002.76 110
4002.91 117
4003.05 125
4003.20 136
4003.34 147
4003.49 161
4003.63 174
4003.78 187
4003.92 199
4004.07 209
4004.21 217
4004.36 223
4004.50 229
4004.65 234
4004.79 240
4004.94 247
4005.08 256
4005.23 265
4005.37 275
4005.52 284
4005.66 293
4005.81 301
4005.95 308
4006.10 315
4006.24 322
4006.39 330
4006.53 338
4006.68 347
4006.83 356
4006.97 363
4007.12 367
4007.26 367
4007.41 363
4007.55 355
4007.70 344
4007.84 331
4007.99 318
4008.13 304
4008.28 292
4008.42 279
4008.57 267
4008.71 256
4008.86 245
4009.00 235
4009.15 227
4009.29 220
4009.44 215
4009.58 210
4009.73 206
4009.87 202
4010.02 198
4010.17 193
4010.31 187
4010.46 181
4010.60 174
4010.75 167
4010.89 161
4011.04 156
4011.18 152
4011.33 149
4011.47 147
4011.62 146
4011.76 146
4011.91 146
4012.05 145
4012.20 145
4012.34 144
4012.49 143
4012.63 141
4012.78 140
4012.93 140
4013.07 141
4013.22 143
4013.36 146
4013.51 151
4013.65 156
4013.80 163
4013.94 171
4014.09 178
4014.23 185
4014.38 189
4014.52 190
4014.67 187
4014.81 181
4014.96 172
4015.11 161
4015.25 149
4015.40 139
4015.54 130
4015.69 124
4015.83 120
4015.98 117
4016.12 114
4016.27 111
4016.41 108
4016.56 104
4016.70 100
4016.85 96
4017.00 93
4017.14 91
4017.29 90
4017.43 90
4017.58 91
4017.72 93
4017.87 95
4018.01 99
4018.16 104
4018.30 111
4018.45 120
4018.59 131
4018.74 144
4018.89 156
4019.03 168
4019.18 177
4019.32 181
4019.47 181
4019.61 177
4019.76 170
4019.90 162
4020.05 154
4020.19 150
4020.34 149
4020.48 152
4020.63 158
4020.78 166
4020.92 173
4021.07 180
4021.21 185
4021.36 187
4021.50 187
4021.65 184
4021.79 179
4021.94 172
4022.08 165
4022.23 157
4022.38 149
4022.52 141
4022.67 132
4022.81 124
4022.96 116
4023.10 110
4023.25 106
4023.39 106
4023.54 109
4023.69 114
4023.83 121
4023.98 128
4024.12 135
4024.27 141
4024.41 145
4024.56 149
4024.70 153
4024.85 156
4024.99 157
4025.14 157
4025.29 155
4025.43 149
4025.58 142
4025.72 133
4025.87 125
4026.01 117
4026.16 112
4026.30 110
4026.45 109
4026.60 110
4026.74 111
4026.89 114
4027.03 117
4027.18 121
4027.32 128
4027.47 136
4027.61 146
4027.76 157
4027.91 168
4028.05 176
4028.20 181
4028.34 183
4028.49 180
4028.63 173
4028.78 163
4028.92 151
4029.07 137
4029.22 123
4029.36 108
4029.51 94
4029.65 81
4029.80 70
4029.94 60
4030.09 53
4030.24 48
4030.38 45
4030.53 43
4030.67 42
4030.82 41
4030.96 40
4031.11 38
4031.25 37
4031.40 36
4031.55 35
4031.69 35
4031.84 34
4031.98 34
4032.13 33
4032.27 33
4032.42 32
4032.57 32
4032.71 33
4032.86 35
4033.00 38
4033.15 41
4033.29 43
4033.44 44
4033.59 44
4033.73 41
4033.88 36
4034.02 30
4034.17 23
4034.31 14
4034.46 5
4034.60 0
4034.75 0
4034.90 0
4035.04 0
4035.19 0
4035.33 0
4035.48 0
4035.62 0
4035.77 5
4035.92 20
4036.06 37
4036.21 53
4036.35 68
4036.50 79
4036.64 87
4036.79 91
4036.94 92
4037.08 92
4037.23 92
4037.37 95
4037.52 100
4037.67 110
4037.81 124
4037.96 139
4038.10 155
4038.25 170
4038.39 183
4038.54 192
4038.69 199
4038.83 203
4038.98 206
4039.12 207
4039.27 207
4039.41 205
4039.56 201
4039.71 194
4039.85 186
4040.00 178
4040.14 171
4040.29 166
4040.43 163
4040.58 163
4040.73 164
4040.87 166
4041.02 166
4041.16 165
4041.31 162
4041.46 157
4041.60 152
4041.75 148
4041.89 146
4042.04 145
4042.18 148
4042.33 152
4042.48 157
4042.62 161
4042.77 163
4042.91 164
4043.06 161
4043.21 155
4043.35 148
4043.50 140
4043.64 132
4043.79 124
4043.93 116
4044.08 109
4044.23 102
4044.37 95
4044.52 89
4044.66 83
4044.81 78
4044.96 74
4045.10 72
4045.25 71
4045.39 72
4045.54 75
4045.69 78
4045.83 83
4045.98 89
4046.12 95
4046.27 101
4046.41 105
4046.56 106
4046.71 103
4046.85 95
4047.00 82
4047.14 66
4047.29 47
4047.44 27
4047.58 10
4047.73 0
4047.87 0
4048.02 0
4048.17 0
4048.31 0
4048.46 0
4048.60 0
4048.75 3
4048.90 6
4049.04 8
4049.19 9
4049.33 10
4049.48 12
4049.63 14
4049.77 19
4049.92 25
4050.06 32
4050.21 40
4050.36 47
4050.50 53
4050.65 58
4050.79 61
4050.94 63
4051.09 63
4051.23 63
4051.38 63
4051.52 63
4051.67 63
4051.82 63
4051.96 65
4052.11 66
4052.25 69
4052.40 71
4052.55 74
4052.69 77
4052.84 79
4052.98 81
4053.13 83
4053.28 85
4053.42 88
4053.57 91
4053.71 95
4053.86 99
4054.01 105
4054.15 110
4054.30 116
4054.44 120
4054.59 123
4054.74 124
4054.88 122
4055.03 119
4055.17 115
4055.32 110
4055.47 106
4055.61 103
4055.76 101
4055.90 101
4056.05 103
4056.20 107
4056.34 111
4056.49 116
4056.63 121
4056.78 125
4056.93 129
4057.07 133
4057.22 139
4057.37 146
4057.51 156
4057.66 167
4057.80 180
4057.95 193
4058.10 204
4058.24 214
4058.39 222
4058.53 226
4058.68 229
4058.83 230
4058.97 230
4059.12 230
4059.26 229
4059.41 226
4059.56 222
4059.70 215
4059.85 206
4060.00 194
4060.14 182
4060.29 168
4060.43 154
4060.58 140
4060.73 126
4060.87 113
4061.02 102
4061.17 94
4061.31 90
4061.46 91
4061.60 96
4061.75 105
4061.90 115
4062.04 125
4062.19 133
4062.33 138
4062.48 141
4062.63 141
4062.77 138
4062.92 134
4063.07 129
4063.21 124
4063.36 119
4063.50 115
4063.65 113
4063.80 112
4063.94 112
4064.09 113
4064.24 114
4064.38 114
4064.53 113
4064.67 111
4064.82 109
4064.97 108
4065.11 108
4065.26 110
4065.41 114
4065.55 118
4065.70 121
4065.84 123
4065.99 123
4066.14 119
4066.28 114
4066.43 107
4066.58 100
4066.72 96
4066.87 95
4067.01 99
4067.16 106
4067.31 116
4067.45 125
4067.60 133
4067.75 137
4067.89 138
4068.04 135
4068.18 129
4068.33 123
4068.48 117
4068.62 112
4068.77 107
4068.92 104
4069.06 100
4069.21 97
4069.35 93
4069.50 89
4069.65 84
4069.79 80
4069.94 78
4070.09 77
4070.23 77
4070.38 80
4070.53 83
4070.67 88
4070.82 92
4070.96 96
4071.11 99
4071.26 103
4071.40 106
4071.55 110
4071.70 114
4071.84 119
4071.99 123
4072.14 126
4072.28 127
4072.43 125
4072.57 120
4072.72 111
4072.87 100
4073.01 90
4073.16 81
4073.31 75
4073.45 73
4073.60 76
4073.75 81
4073.89 89
4074.04 97
4074.18 106
4074.33 113
4074.48 120
4074.62 125
4074.77 128
4074.92 130
4075.06 129
4075.21 126
4075.36 122
4075.50 117
4075.65 113
4075.80 111
4075.94 111
4076.09 114
4076.23 119
4076.38 126
4076.53 134
4076.67 142
4076.82 148
4076.97 153
4077.11 154
4077.26 153
4077.41 149
4077.55 143
4077.70 135
4077.85 127
4077.99 121
4078.14 115
4078.29 112
4078.43 110
4078.58 109
4078.72 109
4078.87 109
4079.02 107
4079.16 103
4079.31 97
4079.46 88
4079.60 78
4079.75 67
4079.90 58
4080.04 51
4080.19 48
4080.34 50
4080.48 55
4080.63 64
4080.78 73
4080.92 82
4081.07 89
4081.22 92
4081.36 91
4081.51 88
4081.66 83
4081.80 79
4081.95 76
4082.09 76
4082.24 78
4082.39 83
4082.53 89
4082.68 94
4082.83 96
4082.97 94
4083.12 89
4083.27 79
4083.41 67
4083.56 53
4083.71 40
4083.85 29
4084.00 21
4084.15 17
4084.29 16
4084.44 20
4084.59 26
4084.73 35
4084.88 46
4085.03 56
4085.17 65
4085.32 71
4085.47 75
4085.61 77
4085.76 76
4085.91 75
4086.05 73
4086.20 73
4086.35 73
4086.49 74
4086.64 76
4086.79 76
4086.93 75
4087.08 72
4087.23 69
4087.37 65
4087.52 63
4087.67 62
4087.81 63
4087.96 66
4088.11 69
4088.25 72
4088.40 74
4088.55 74
4088.69 73
4088.84 72
4088.99 72
4089.13 74
4089.28 77
4089.43 81
4089.57 85
4089.72 89
4089.87 94
4090.01 98
4090.16 105
4090.31 113
4090.45 123
4090.60 133
4090.75 143
4090.89 151
4091.04 156
4091.19 158
4091.33 159
4091.48 160
4091.63 163
4091.77 169
4091.92 178
4092.07 189
4092.21 201
4092.36 213
4092.51 224
4092.65 234
4092.80 243
4092.95 251
4093.09 260
4093.24 268
4093.39 276
4093.53 281
4093.68 283
4093.83 280
4093.97 274
4094.12 265
4094.27 255
4094.41 245
4094.56 237
4094.71 232
4094.85 230
4095.00 230
4095.15 232
4095.29 235
4095.44 240
4095.59 245
4095.74 251
4095.88 257
4096.03 261
4096.18 262
4096.32 261
4096.47 255
4096.62 246
4096.76 235
4096.91 224
4097.06 215
4097.20 207
4097.35 202
4097.50 198
4097.64 195
4097.79 193
4097.94 189
4098.08 184
4098.23 178
4098.38 171
4098.52 164
4098.67 157
4098.82 150
4098.97 143
4099.11 135
4099.26 128
4099.41 122
4099.55 116
4099.70 111
4099.85 107
4099.99 104
4100.14 101
4100.29 97
4100.43 94
4100.58 90
4100.73 86
4100.87 82
4101.02 78
4101.17 75
4101.32 72
4101.46 69
4101.61 66
4101.76 63
4101.90 61
4102.05 59
4102.20 58
4102.34 60
4102.49 64
4102.64 70
4102.78 78
4102.93 88
4103.08 99
4103.23 111
4103.37 122
4103.52 131
4103.67 140
4103.81 146
4103.96 150
4104.11 153
4104.25 154
4104.40 155
4104.55 156
4104.69 158
4104.84 161
4104.99 165
4105.14 169
4105.28 175
4105.43 180
4105.58 184
4105.72 187
4105.87 188
4106.02 187
4106.16 185
4106.31 181
4106.46 176
4106.61 171
4106.75 167
4106.90 163
4107.05 159
4107.19 157
4107.34 156
4107.49 154
4107.63 153
4107.78 153
4107.93 153
4108.08 155
4108.22 156
4108.37 158
4108.52 159
4108.66 158
4108.81 156
4108.96 151
4109.10 145
4109.25 138
4109.40 131
4109.55 124
4109.69 119
4109.84 116
4109.99 114
4110.13 113
4110.28 113
4110.43 112
4110.57 111
4110.72 107
4110.87 101
4111.02 91
4111.16 79
4111.31 66
4111.46 53
4111.60 42
4111.75 34
4111.90 29
4112.05 27
4112.19 26
4112.34 25
4112.49 24
4112.63 24
4112.78 25
4112.93 29
4113.08 35
4113.22 43
4113.37 51
4113.52 60
4113.66 66
4113.81 71
4113.96 74
4114.11 75
4114.25 77
4114.40 80
4114.55 84
4114.69 89
4114.84 95
4114.99 100
4115.14 103
4115.28 103
4115.43 101
4115.58 94
4115.72 86
4115.87 75
4116.02 65
4116.17 57
4116.31 52
4116.46 50
4116.61 51
4116.75 54
4116.90 58
4117.05 62
4117.20 64
4117.34 63
4117.49 59
4117.64 53
4117.78 45
4117.93 36
4118.08 28
4118.23 22
4118.37 17
4118.52 15
4118.67 14
4118.81 15
4118.96 15
4119.11 16
4119.26 15
4119.40 13
4119.55 9
4119.70 4
4119.84 0
4119.99 0
4120.14 0
4120.29 0
4120.43 0
4120.58 0
4120.73 0
4120.88 0
4121.02 3
4121.17 9
4121.32 16
4121.46 22
4121.61 28
4121.76 34
4121.91 39
4122.05 43
4122.20 46
4122.35 47
4122.50 46
4122.64 44
4122.79 42
4122.94 40
4123.08 40
4123.23 43
4123.38 47
4123.53 52
4123.67 58
4123.82 62
4123.97 66
4124.12 68
4124.26 70
4124.41 73
4124.56 77
4124.70 83
4124.85 90
4125.00 98
4125.15 106
4125.29 113
4125.44 117
4125.59 118
4125.74 115
4125.88 109
4126.03 100
4126.18 90
4126.33 80
4126.47 71
4126.62 64
4126.77 59
4126.91 57
4127.06 58
4127.21 61
4127.36 66
4127.50 73
4127.65 81
4127.80 90
4127.95 99
4128.09 107
4128.24 114
4128.39 119
4128.54 124
4128.68 128
4128.83 131
4128.98 135
4129.13 138
4129.27 139
4129.42 137
4129.57 132
4129.71 122
4129.86 109
4130.01 93
4130.16 76
4130.30 59
4130.45 45
4130.60 34
4130.75 27
4130.89 24
4131.04 25
4131.19 28
4131.34 31
4131.48 33
4131.63 33
4131.78 32
4131.93 29
4132.07 25
4132.22 22
4132.37 20
4132.52 20
4132.66 22
4132.81 25
4132.96 27
4133.11 28
4133.25 28
4133.40 27
4133.55 26
4133.70 26
4133.84 29
4133.99 34
4134.14 41
4134.29 48
4134.43 54
4134.58 57
4134.73 57
4134.88 55
4135.02 51
4135.17 47
4135.32 44
4135.47 44
4135.61 45
4135.76 48
4135.91 50
4136.06 52
4136.20 53
4136.35 53
4136.50 52
4136.65 51
4136.79 52
4136.94 54
4137.09 58
4137.24 64
4137.38 70
4137.53 76
4137.68 80
4137.83 83
4137.97 83
4138.12 81
4138.27 77
4138.42 72
4138.56 66
4138.71 59
4138.86 54
4139.01 49
4139.15 44
4139.30 42
4139.45 40
4139.60 40
4139.74 41
4139.89 42
4140.04 42
4140.19 41
4140.33 37
4140.48 33
4140.63 27
4140.78 22
4140.93 18
4141.07 18
4141.22 21
4141.37 29
4141.52 39
4141.66 52
4141.81 64
4141.96 76
4142.11 86
4142.25 92
4142.40 97
4142.55 99
4142.70 100
4142.84 102
4142.99 103
4143.14 106
4143.29 110
4143.43 114
4143.58 118
4143.73 121
4143.88 124
4144.03 126
4144.17 129
4144.32 131
4144.47 134
4144.62 137
4144.76 141
4144.91 145
4145.06 148
4145.21 151
4145.35 152
4145.50 151
4145.65 149
4145.80 146
4145.95 143
4146.09 141
4146.24 141
4146.39 142
4146.54 145
4146.68 150
4146.83 156
4146.98 164
4147.13 171
4147.27 179
4147.42 186
4147.57 193
4147.72 198
4147.87 201
4148.01 201
4148.16 198
4148.31 193
4148.46 186
4148.60 177
4148.75 169
4148.90 161
4149.05 155
4149.19 152
4149.34 151
4149.49 154
4149.64 158
4149.79 164
4149.93 169
4150.08 173
4150.23 176
4150.38 176
4150.52 175
4150.67 172
4150.82 169
4150.97 164
4151.12 159
4151.26 153
4151.41 146
4151.56 137
4151.71 128
4151.85 118
4152.00 109
4152.15 101
4152.30 96
4152.45 93
4152.59 94
4152.74 98
4152.89 104
4153.04 113
4153.19 122
4153.33 131
4153.48 139
4153.63 146
4153.78 152
4153.92 156
4154.07 158
4154.22 158
4154.37 156
4154.52 152
4154.66 145
4154.81 136
4154.96 126
4155.11 116
4155.25 107
4155.40 100
4155.55 93
4155.70 88
4155.85 81
4155.99 74
4156.14 66
4156.29 56
4156.44 47
4156.59 38
4156.73 31
4156.88 26
4157.03 24
4157.18 25
4157.33 26
4157.47 29
4157.62 31
4157.77 34
4157.92 35
4158.06 35
4158.21 35
4158.36 34
4158.51 32
4158.66 29
4158.80 27
4158.95 25
4159.10 24
4159.25 23
4159.40 24
4159.54 26
4159.69 29
4159.84 31
4159.99 33
4160.14 35
4160.28 36
4160.43 37
4160.58 40
4160.73 43
4160.88 47
4161.02 52
4161.17 56
4161.32 60
4161.47 63
4161.62 63
4161.76 62
4161.91 59
4162.06 55
4162.21 49
4162.36 42
4162.50 35
4162.65 27
4162.80 20
4162.95 12
4163.09 6
4163.24 1
4163.39 0
4163.54 0
4163.69 0
4163.83 0
4163.98 0
4164.13 0
4164.28 0
4164.43 0
4164.58 0
4164.72 0
4164.87 9
4165.02 20
4165.17 32
4165.32 45
4165.46 57
4165.61 65
4165.76 70
4165.91 72
4166.06 70
4166.20 67
4166.35 63
4166.50 59
4166.65 56
4166.80 55
4166.94 55
4167.09 58
4167.24 61
4167.39 66
4167.54 72
4167.68 78
4167.83 85
4167.98 93
4168.13 101
4168.28 110
4168.42 121
4168.57 133
4168.72 146
4168.87 160
4169.02 174
4169.17 186
4169.31 196
4169.46 204
4169.61 208
4169.76 210
4169.91 209
4170.05 209
4170.20 208
4170.35 207
4170.50 206
4170.65 205
4170.79 203
4170.94 201
4171.09 198
4171.24 193
4171.39 187
4171.54 180
4171.68 172
4171.83 163
4171.98 153
4172.13 145
4172.28 136
4172.42 129
4172.57 122
4172.72 114
4172.87 107
4173.02 99
4173.16 91
4173.31 84
4173.46 77
4173.61 71
4173.76 66
4173.91 61
4174.05 57
4174.20 54
4174.35 53
4174.50 53
4174.65 55
4174.79 57
4174.94 59
4175.09 59
4175.24 57
4175.39 51
4175.54 43
4175.68 33
4175.83 24
4175.98 18
4176.13 14
4176.28 14
4176.43 17
4176.57 22
4176.72 27
4176.87 32
4177.02 37
4177.17 40
4177.31 43
4177.46 45
4177.61 48
4177.76 51
4177.91 55
4178.06 61
4178.20 67
4178.35 75
4178.50 82
4178.65 88
4178.80 92
4178.95 93
4179.09 94
4179.24 92
4179.39 89
4179.54 86
4179.69 82
4179.84 78
4179.98 76
4180.13 74
4180.28 73
4180.43 75
4180.58 78
4180.73 84
4180.87 91
4181.02 99
4181.17 106
4181.32 112
4181.47 116
4181.62 117
4181.76 117
4181.91 117
4182.06 116
4182.21 115
4182.36 116
4182.51 116
4182.65 117
4182.80 117
4182.95 116
4183.10 113
4183.25 109
4183.40 105
4183.54 101
4183.69 98
4183.84 98
4183.99 100
4184.14 105
4184.29 112
4184.43 118
4184.58 124
4184.73 128
4184.88 130
4185.03 131
4185.18 132
4185.32 133
4185.47 136
4185.62 141
4185.77 147
4185.92 153
4186.07 159
4186.21 164
4186.36 167
4186.51 167
4186.66 166
4186.81 163
4186.96 159
4187.10 155
4187.25 152
4187.40 150
4187.55 150
4187.70 151
4187.85 152
4188.00 154
4188.14 155
4188.29 155
4188.44 153
4188.59 149
4188.74 143
4188.89 136
4189.03 129
4189.18 122
4189.33 117
4189.48 114
4189.63 115
4189.78 119
4189.93 125
4190.07 132
4190.22 139
4190.37 145
4190.52 149
4190.67 152
4190.82 154
4190.96 157
4191.11 160
4191.26 164
4191.41 168
4191.56 172
4191.71 173
4191.86 172
4192.00 168
4192.15 163
4192.30 156
4192.45 149
4192.60 142
4192.75 136
4192.90 130
4193.04 125
4193.19 122
4193.34 121
4193.49 122
4193.64 125
4193.79 130
4193.94 134
4194.08 137
4194.23 138
4194.38 137
4194.53 134
4194.68 131
4194.83 129
4194.97 130
4195.12 133
4195.27 139
4195.42 145
4195.57 149
4195.72 152
4195.87 151
4196.01 148
4196.16 142
4196.31 135
4196.46 128
4196.61 121
4196.76 115
4196.91 109
4197.06 102
4197.20 95
4197.35 88
4197.50 82
4197.65 77
4197.80 73
4197.95 70
4198.10 68
4198.24 66
4198.39 66
4198.54 67
4198.69 69
4198.84 75
4198.99 84
4199.14 96
4199.28 109
4199.43 122
4199.58 134
4199.73 143
4199.88 148
4200.03 147
4200.18 142
4200.32 133
4200.47 123
4200.62 113
4200.77 103
4200.92 96
4201.07 90
4201.22 86
4201.37 83
4201.51 80
4201.66 77
4201.81 74
4201.96 70
4202.11 66
4202.26 61
4202.41 57
4202.55 53
4202.70 51
4202.85 50
4203.00 52
4203.15 57
4203.30 64
4203.45 73
4203.60 80
4203.74 85
4203.89 86
4204.04 84
4204.19 78
4204.34 71
4204.49 64
4204.64 60
4204.79 60
4204.93 64
4205.08 72
4205.23 84
4205.38 100
4205.53 117
4205.68 136
4205.83 155
4205.98 172
4206.12 188
4206.27 200
4206.42 209
4206.57 214
4206.72 216
4206.87 217
4207.02 217
4207.17 219
4207.31 222
4207.46 227
4207.61 232
4207.76 237
4207.91 240
4208.06 239
4208.21 235
4208.36 228
4208.50 218
4208.65 208
4208.80 199
4208.95 190
4209.10 183
4209.25 178
4209.40 174
4209.55 171
4209.70 170
4209.84 169
4209.99 170
4210.14 171
4210.29 173
4210.44 176
4210.59 177
4210.74 177
4210.89 174
4211.03 168
4211.18 158
4211.33 146
4211.48 131
4211.63 116
4211.78 101
4211.93 88
4212.08 76
4212.23 68
4212.37 64
4212.52 63
4212.67 66
4212.82 72
4212.97 80
4213.12 89
4213.27 95
4213.42 99
4213.57 99
4213.71 95
4213.86 89
4214.01 83
4214.16 78
4214.31 75
4214.46 74
4214.61 77
4214.76 82
4214.91 89
4215.05 96
4215.20 104
4215.35 112
4215.50 120
4215.65 129
4215.80 136
4215.95 141
4216.10 143
4216.25 142
4216.40 137
4216.54 128
4216.69 118
4216.84 108
4216.99 100
4217.14 95
4217.29 93
4217.44 94
4217.59 96
4217.74 98
4217.88 98
4218.03 97
4218.18 95
4218.33 93
4218.48 91
4218.63 90
4218.78 91
4218.93 94
4219.08 97
4219.23 100
4219.37 102
4219.52 102
4219.67 100
4219.82 97
4219.97 91
4220.12 85
4220.27 79
4220.42 75
4220.57 72
4220.72 71
4220.86 72
4221.01 74
4221.16 76
4221.31 79
4221.46 82
4221.61 86
4221.76 91
4221.91 96
4222.06 102
4222.21 108
4222.35 111
4222.50 113
4222.65 112
4222.80 108
4222.95 101
4223.10 92
4223.25 83
4223.40 74
4223.55 67
4223.70 63
4223.85 63
4223.99 67
4224.14 75
4224.29 85
4224.44 95
4224.59 103
4224.74 108
4224.89 109
4225.04 106
4225.19 101
4225.34 94
4225.49 86
4225.63 79
4225.78 73
4225.93 69
4226.08 67
4226.23 67
4226.38 69
4226.53 72
4226.68 76
4226.83 79
4226.98 80
4227.13 81
4227.27 79
4227.42 77
4227.57 75
4227.72 73
4227.87 71
4228.02 69
4228.17 68
4228.32 66
4228.47 64
4228.62 62
4228.77 62
4228.92 62
4229.06 64
4229.21 68
4229.36 72
4229.51 76
4229.66 80
4229.81 82
4229.96 84
4230.11 84
4230.26 83
4230.41 82
4230.56 79
4230.71 76
4230.85 72
4231.00 67
4231.15 63
4231.30 60
4231.45 59
4231.60 60
4231.75 63
4231.90 67
4232.05 73
4232.20 79
4232.35 83
4232.50 86
4232.65 86
4232.79 83
4232.94 77
4233.09 70
4233.24 61
4233.39 54
4233.54 47
4233.69 41
4233.84 37
4233.99 33
4234.14 29
4234.29 25
4234.44 22
4234.59 20
4234.73 19
4234.88 18
4235.03 19
4235.18 20
4235.33 22
4235.48 24
4235.63 28
4235.78 32
4235.93 37
4236.08 43
4236.23 49
4236.38 56
4236.53 64
4236.68 70
4236.82 75
4236.97 78
4237.12 78
4237.27 75
4237.42 69
4237.57 61
4237.72 52
4237.87 44
4238.02 38
4238.17 33
4238.32 30
4238.47 29
4238.62 28
4238.77 28
4238.92 28
4239.06 26
4239.21 25
4239.36 22
4239.51 19
4239.66 16
4239.81 14
4239.96 12
4240.11 12
4240.26 13
4240.41 17
4240.56 23
4240.71 29
4240.86 35
4241.01 39
4241.16 41
4241.30 40
4241.45 38
4241.60 34
4241.75 32
4241.90 32
4242.05 35
4242.20 40
4242.35 48
4242.50 56
4242.65 62
4242.80 67
4242.95 68
4243.10 66
4243.25 64
4243.40 60
4243.55 58
4243.70 58
4243.84 60
4243.99 64
4244.14 70
4244.29 76
4244.44 82
4244.59 85
4244.74 85
4244.89 82
4245.04 77
4245.19 72
4245.34 67
4245.49 65
4245.64 64
4245.79 66
4245.94 69
4246.09 72
4246.24 74
4246.39 75
4246.53 74
4246.68 71
4246.83 67
4246.98 62
4247.13 59
4247.28 56
4247.43 54
4247.58 53
4247.73 54
4247.88 55
4248.03 56
4248.18 58
4248.33 59
4248.48 61
4248.63 63
4248.78 65
4248.93 67
4249.08 68
4249.23 67
4249.38 66
4249.52 63
4249.67 59
4249.82 56
4249.97 54
4250.12 54
4250.27 56
4250.42 60
4250.57 64
4250.72 69
4250.87 72
4251.02 73
4251.17 73
4251.32 71
4251.47 70
4251.62 68
4251.77 66
4251.92 63
4252.07 59
4252.22 52
4252.37 44
4252.52 33
4252.67 22
4252.81 11
4252.96 2
4253.11 0
4253.26 0
4253.41 0
4253.56 0
4253.71 0
4253.86 0
4254.01 0
4254.16 0
4254.31 2
4254.46 12
4254.61 23
4254.76 33
4254.91 42
4255.06 49
4255.21 53
4255.36 55
4255.51 55
4255.66 55
4255.81 55
4255.96 57
4256.11 62
4256.26 70
4256.41 80
4256.56 92
4256.70 103
4256.85 111
4257.00 117
4257.15 118
4257.30 116
4257.45 110
4257.60 103
4257.75 96
4257.90 90
4258.05 86
4258.20 82
4258.35 80
4258.50 77
4258.65 73
4258.80 69
4258.95 64
4259.10 59
4259.25 56
4259.40 53
4259.55 53
4259.70 55
4259.85 59
4260.00 64
4260.15 71
4260.30 79
4260.45 87
4260.60 94
4260.75 101
4260.90 107
4261.05 112
4261.20 115
4261.35 117
4261.49 119
4261.64 121
4261.79 124
4261.94 126
4262.09 129
4262.24 131
4262.39 131
4262.54 130
4262.69 127
4262.84 123
4262.99 118
4263.14 113
4263.29 110
4263.44 108
4263.59 108
4263.74 109
4263.89 110
4264.04 111
4264.19 112
4264.34 113
4264.49 112
4264.64 112
4264.79 111
4264.94 110
4265.09 110
4265.24 111
4265.39 112
4265.54 114
4265.69 117
4265.84 121
4265.99 127
4266.14 133
4266.29 141
4266.44 148
4266.59 156
4266.74 163
4266.89 168
4267.04 170
4267.19 171
4267.34 170
4267.49 168
4267.64 166
4267.79 165
4267.94 164
4268.09 164
4268.24 163
4268.39 162
4268.54 160
4268.69 157
4268.84 154
4268.98 152
4269.13 150
4269.28 148
4269.43 146
4269.58 143
4269.73 139
4269.88 135
4270.03 130
4270.18 125
4270.33 122
4270.48 121
4270.63 122
4270.78 123
4270.93 123
4271.08 123
4271.23 120
4271.38 115
4271.53 109
4271.68 102
4271.83 94
4271.98 86
4272.13 78
4272.28 69
4272.43 60
4272.58 51
4272.73 42
4272.88 34
4273.03 29
4273.18 25
4273.33 24
4273.48 25
4273.63 26
4273.78 28
4273.93 28
4274.08 27
4274.23 23
4274.38 17
4274.53 9
4274.68 0
4274.83 0
4274.98 0
4275.13 0
4275.28 0
4275.43 0
4275.58 0
4275.73 0
4275.88 4
4276.03 9
4276.18 13
4276.33 14
4276.48 14
4276.63 13
4276.78 11
4276.93 8
4277.08 7
4277.23 6
4277.38 6
4277.53 8
4277.68 12
4277.83 18
4277.98 26
4278.13 37
4278.28 47
4278.43 58
4278.58 67
4278.73 75
4278.88 82
4279.03 88
4279.18 93
4279.33 99
4279.48 103
4279.63 107
4279.78 108
4279.93 106
4280.08 101
4280.23 94
4280.38 84
4280.53 74
4280.68 65
4280.83 57
4280.98 53
4281.13 53
4281.28 57
4281.43 65
4281.58 74
4281.73 84
4281.88 92
4282.03 98
4282.18 101
4282.33 100
4282.48 97
4282.63 91
4282.78 84
4282.93 76
4283.08 68
4283.23 60
4283.38 51
4283.53 44
4283.68 38
4283.83 35
4283.98 34
4284.13 36
4284.28 41
4284.44 48
4284.59 56
4284.74 63
4284.89 69
4285.04 72
4285.19 72
4285.34 71
4285.49 68
4285.64 66
4285.79 63
4285.94 62
4286.09 62
4286.24 62
4286.39 62
4286.54 61
4286.69 60
4286.84 59
4286.99 59
4287.14 60
4287.29 64
4287.44 69
4287.59 77
4287.74 86
4287.89 96
4288.04 104
4288.19 111
4288.34 115
4288.49 117
4288.64 116
4288.79 114
4288.94 110
4289.09 106
4289.24 100
4289.39 94
4289.54 86
4289.69 78
4289.84 69
4289.99 60
4290.14 52
4290.29 46
4290.44 40
4290.59 36
4290.74 33
4290.89 32
4291.04 33
4291.19 35
4291.34 39
4291.49 44
4291.64 49
4291.79 55
4291.95 61
4292.10 66
4292.25 70
4292.40 72
4292.55 72
4292.70 69
4292.85 63
4293.00 55
4293.15 45
4293.30 33
4293.45 22
4293.60 11
4293.75 1
4293.90 0
4294.05 0
4294.20 0
4294.35 0
4294.50 0
4294.65 0
4294.80 0
4294.95 0
4295.10 6
4295.25 12
4295.40 17
4295.55 20
4295.70 22
4295.85 22
4296.00 22
4296.15 22
4296.30 23
4296.45 26
4296.60 30
4296.76 35
4296.91 40
4297.06 43
4297.21 44
4297.36 42
4297.51 38
4297.66 33
4297.81 28
4297.96 25
4298.11 25
4298.26 29
4298.41 38
4298.56 49
4298.71 64
4298.86 79
4299.01 94
4299.16 108
4299.31 119
4299.46 128
4299.61 134
4299.76 137
4299.91 138
4300.06 136
4300.21 133
4300.36 129
4300.51 124
4300.67 118
4300.82 112
4300.97 108
4301.12 104
4301.27 103
4301.42 103
4301.57 105
4301.72 107
4301.87 109
4302.02 110
4302.17 109
4302.32 107
4302.47 104
4302.62 101
4302.77 98
4302.92 96
4303.07 95
4303.22 95
4303.37 96
4303.52 95
4303.67 94
4303.82 93
4303.98 91
4304.13 89
4304.28 89
4304.43 91
4304.58 96
4304.73 103
4304.88 112
4305.03 120
4305.18 128
4305.33 132
4305.48 133
4305.63 130
4305.78 125
4305.93 117
4306.08 109
4306.23 102
4306.38 95
4306.53 90
4306.68 86
4306.83 85
4306.99 86
4307.14 89
4307.29 93
4307.44 100
4307.59 107
4307.74 113
4307.89 118
4308.04 122
4308.19 124
4308.34 124
4308.49 123
4308.64 121
4308.79 119
4308.94 117
4309.09 114
4309.24 110
4309.39 105
4309.54 99
4309.70 91
4309.85 83
4310.00 74
4310.15 64
4310.30 55
4310.45 46
4310.60 38
4310.75 32
4310.90 29
4311.05 27
4311.20 27
4311.35 29
4311.50 30
4311.65 31
4311.80 31
4311.95 29
4312.10 28
4312.26 28
4312.41 30
4312.56 36
4312.71 46
4312.86 59
4313.01 72
4313.16 85
4313.31 95
4313.46 100
4313.61 101
4313.76 98
4313.91 92
4314.06 85
4314.21 78
4314.36 74
4314.52 72
4314.67 72
4314.82 73
4314.97 74
4315.12 73
4315.27 71
4315.42 68
4315.57 64
4315.72 61
4315.87 62
4316.02 66
4316.17 73
4316.32 83
4316.47 94
4316.62 104
4316.78 110
4316.93 113
4317.08 113
4317.23 109
4317.38 104
4317.53 98
4317.68 93
4317.83 88
4317.98 83
4318.13 78
4318.28 72
4318.43 66
4318.58 61
4318.73 57
4318.89 54
4319.04 54
4319.19 54
4319.34 56
4319.49 58
4319.64 60
4319.79 62
4319.94 64
4320.09 67
4320.24 70
4320.39 73
4320.54 74
4320.69 74
4320.85 70
4321.00 64
4321.15 56
4321.30 48
4321.45 40
4321.60 35
4321.75 32
4321.90 32
4322.05 33
4322.20 35
4322.35 36
4322.50 37
4322.65 37
4322.81 37
4322.96 36
4323.11 35
4323.26 34
4323.41 33
4323.56 32
4323.71 30
4323.86 28
4324.01 26
4324.16 25
4324.31 26
4324.46 27
4324.62 29
4324.77 31
4324.92 33
4325.07 34
4325.22 34
4325.37 34
4325.52 33
4325.67 34
4325.82 36
4325.97 38
4326.12 41
4326.27 43
4326.43 44
4326.58 44
4326.73 43
4326.88 41
4327.03 39
4327.18 37
4327.33 37
4327.48 37
4327.63 39
4327.78 40
4327.93 42
4328.09 43
4328.24 45
4328.39 47
4328.54 50
4328.69 54
4328.84 60
4328.99 68
4329.14 77
4329.29 86
4329.44 93
4329.59 99
4329.75 103
4329.90 105
4330.05 106
4330.20 106
4330.35 105
4330.50 103
4330.65 101
4330.80 98
4330.95 93
4331.10 88
4331.25 82
4331.41 75
4331.56 69
4331.71 62
4331.86 56
4332.01 52
4332.16 50
4332.31 51
4332.46 54
4332.61 59
4332.76 66
4332.92 74
4333.07 83
4333.22 90
4333.37 96
4333.52 101
4333.67 105
4333.82 106
4333.97 107
4334.12 107
4334.27 107
4334.43 106
4334.58 106
4334.73 104
4334.88 101
4335.03 98
4335.18 95
4335.33 91
4335.48 90
4335.63 90
4335.78 92
4335.94 95
4336.09 98
4336.24 100
4336.39 99
4336.54 95
4336.69 88
4336.84 80
4336.99 70
4337.14 62
4337.30 56
4337.45 53
4337.60 54
4337.75 59
4337.90 67
4338.05 76
4338.20 85
4338.35 94
4338.50 103
4338.65 111
4338.81 118
4338.96 126
4339.11 135
4339.26 143
4339.41 150
4339.56 155
4339.71 155
4339.86 151
4340.01 142
4340.17 128
4340.32 112
4340.47 95
4340.62 80
4340.77 68
4340.92 62
4341.07 60
4341.22 62
4341.37 66
4341.53 70
4341.68 73
4341.83 73
4341.98 70
4342.13 66
4342.28 62
4342.43 58
4342.58 56
4342.73 56
4342.89 58
4343.04 63
4343.19 68
4343.34 75
4343.49 80
4343.64 85
4343.79 87
4343.94 87
4344.10 85
4344.25 80
4344.40 74
4344.55 66
4344.70 58
4344.85 48
4345.00 38
4345.15 28
4345.30 18
4345.46 8
4345.61 0
4345.76 0
4345.91 0
4346.06 0
4346.21 0
4346.36 0
4346.51 0
4346.67 0
4346.82 3
4346.97 8
4347.12 13
4347.27 15
4347.42 17
4347.57 18
4347.72 20
4347.88 24
4348.03 29
4348.18 35
4348.33 43
4348.48 50
4348.63 57
4348.78 62
4348.93 67
4349.09 71
4349.24 74
4349.39 77
4349.54 78
4349.69 79
4349.84 78
4349.99 75
4350.14 69
4350.30 61
4350.45 51
4350.60 40
4350.75 30
4350.90 20
4351.05 14
4351.20 10
4351.36 9
4351.51 10
4351.66 12
4351.81 14
4351.96 17
4352.11 20
4352.26 22
4352.41 26
4352.57 31
4352.72 36
4352.87 43
4353.02 51
4353.17 60
4353.32 69
4353.47 79
4353.62 89
4353.78 98
4353.93 107
4354.08 114
4354.23 119
4354.38 123
4354.53 126
4354.68 127
4354.84 127
4354.99 127
4355.14 125
4355.29 123
4355.44 119
4355.59 116
4355.74 111
4355.90 107
4356.05 104
4356.20 103
4356.35 104
4356.50 108
4356.65 116
4356.80 126
4356.96 138
4357.11 149
4357.26 159
4357.41 165
4357.56 167
4357.71 166
4357.86 162
4358.01 157
4358.17 152
4358.32 147
4358.47 143
4358.62 139
4358.77 133
4358.92 127
4359.07 120
4359.23 113
4359.38 107
4359.53 103
4359.68 103
4359.83 107
4359.98 115
4360.14 126
4360.29 139
4360.44 152
4360.59 165
4360.74 177
4360.89 188
4361.04 197
4361.20 204
4361.35 209
4361.50 213
4361.65 215
4361.80 215
4361.95 214
4362.10 212
4362.26 208
4362.41 203
4362.56 197
4362.71 189
4362.86 181
4363.01 172
4363.16 162
4363.32 152
4363.47 141
4363.62 130
4363.77 118
4363.92 106
4364.07 93
4364.23 79
4364.38 67
4364.53 56
4364.68 46
4364.83 38
4364.98 33
4365.13 31
4365.29 32
4365.44 35
4365.59 40
4365.74 45
4365.89 51
4366.04 54
4366.20 55
4366.35 53
4366.50 48
4366.65 43
4366.80 39
4366.95 37
4367.10 38
4367.26 42
4367.41 50
4367.56 59
4367.71 68
4367.86 76
4368.01 82
4368.17 87
4368.32 91
4368.47 95
4368.62 98
4368.77 100
4368.92 102
4369.08 103
4369.23 105
4369.38 106
4369.53 109
4369.68 112
4369.83 116
4369.99 121
4370.14 124
4370.29 125
4370.44 125
4370.59 124
4370.74 121
4370.90 117
4371.05 114
4371.20 112
4371.35 110
4371.50 109
4371.65 109
4371.81 108
4371.96 107
4372.11 104
4372.26 100
4372.41 95
4372.56 90
4372.72 84
4372.87 78
4373.02 74
4373.17 70
4373.32 68
4373.47 65
4373.63 63
4373.78 60
4373.93 56
4374.08 50
4374.23 44
4374.38 39
4374.54 35
4374.69 32
4374.84 32
4374.99 33
4375.14 35
4375.29 38
4375.45 39
4375.60 40
4375.75 38
4375.90 36
4376.05 32
4376.20 27
4376.36 23
4376.51 19
4376.66 16
4376.81 15
4376.96 15
4377.11 16
4377.27 19
4377.42 22
4377.57 26
4377.72 30
4377.87 33
4378.03 36
4378.18 39
4378.33 40
4378.48 41
4378.63 39
4378.78 36
4378.94 30
4379.09 22
4379.24 12
4379.39 2
4379.54 0
4379.69 0
4379.85 0
4380.00 0
4380.15 0
4380.30 0
4380.45 0
4380.61 1
4380.76 11
4380.91 19
4381.06 25
4381.21 29
4381.36 32
4381.52 34
4381.67 38
4381.82 44
4381.97 54
4382.12 67
4382.28 81
4382.43 95
4382.58 107
4382.73 116
4382.88 122
4383.04 123
4383.19 121
4383.34 117
4383.49 113
4383.64 109
4383.79 107
4383.95 106
4384.10 108
4384.25 111
4384.40 116
4384.55 121
4384.71 125
4384.86 130
4385.01 134
4385.16 138
4385.31 142
4385.47 148
4385.62 156
4385.77 164
4385.92 172
4386.07 178
4386.22 181
4386.38 179
4386.53 173
4386.68 163
4386.83 151
4386.98 140
4387.14 131
4387.29 126
4387.44 124
4387.59 125
4387.74 126
4387.90 124
4388.05 119
4388.20 110
4388.35 97
4388.50 82
4388.66 67
4388.81 55
4388.96 46
4389.11 41
4389.26 41
4389.42 43
4389.57 48
4389.72 54
4389.87 59
4390.02 65
4390.18 71
4390.33 76
4390.48 80
4390.63 83
4390.78 84
4390.94 83
4391.09 80
4391.24 74
4391.39 68
4391.54 62
4391.69 57
4391.85 55
4392.00 55
4392.15 58
4392.30 61
4392.46 63
4392.61 63
4392.76 62
4392.91 59
4393.06 54
4393.22 49
4393.37 45
4393.52 42
4393.67 41
4393.82 41
4393.98 44
4394.13 47
4394.28 51
4394.43 57
4394.58 64
4394.74 71
4394.89 78
4395.04 86
4395.19 93
4395.34 98
4395.50 101
4395.65 101
4395.80 100
4395.95 97
4396.10 93
4396.26 90
4396.41 88
4396.56 88
4396.71 91
4396.86 95
4397.02 102
4397.17 108
4397.32 115
4397.47 121
4397.63 128
4397.78 136
4397.93 146
4398.08 159
4398.23 175
4398.39 192
4398.54 210
4398.69 227
4398.84 240
4398.99 249
4399.15 254
4399.30 255
4399.45 253
4399.60 252
4399.75 253
4399.91 257
4400.06 265
4400.21 276
4400.36 288
4400.52 299
4400.67 307
4400.82 311
4400.97 311
4401.12 309
4401.28 307
4401.43 308
4401.58 314
4401.73 324
4401.89 339
4402.04 355
4402.19 370
4402.34 381
4402.49 387
4402.65 387
4402.80 382
4402.95 374
4403.10 365
4403.25 356
4403.41 349
4403.56 344
4403.71 341
4403.86 337
4404.02 332
4404.17 326
4404.32 317
4404.47 305
4404.62 291
4404.78 276
4404.93 261
4405.08 247
4405.23 234
4405.39 223
4405.54 214
4405.69 206
4405.84 198
4405.99 191
4406.15 182
4406.30 173
4406.45 163
4406.60 154
4406.76 144
4406.91 136
4407.06 129
4407.21 123
4407.37 118
4407.52 114
4407.67 109
4407.82 103
4407.97 97
4408.13 91
4408.28 85
4408.43 81
4408.58 79
4408.74 80
4408.89 86
4409.04 95
4409.19 106
4409.35 118
4409.50 130
4409.65 141
4409.80 151
4409.95 159
4410.11 165
4410.26 170
4410.41 174
4410.56 175
4410.72 171
4410.87 163
4411.02 149
4411.17 132
4411.33 112
4411.48 92
4411.63 75
4411.78 62
4411.93 54
4412.09 51
4412.24 51
4412.39 52
4412.54 55
4412.70 58
4412.85 62
4413.00 65
4413.15 70
4413.31 76
4413.46 82
4413.61 88
4413.76 94
4413.92 100
4414.07 105
4414.22 109
4414.37 114
4414.53 119
4414.68 125
4414.83 132
4414.98 139
4415.13 146
4415.29 153
4415.44 159
4415.59 164
4415.74 167
4415.90 169
4416.05 169
4416.20 168
4416.35 165
4416.51 164
4416.66 163
4416.81 165
4416.96 169
4417.12 174
4417.27 180
4417.42 184
4417.57 187
4417.73 187
4417.88 187
4418.03 187
4418.18 188
4418.34 190
4418.49 194
4418.64 199
4418.79 205
4418.95 211
4419.10 217
4419.25 224
4419.40 233
4419.56 244
4419.71 258
4419.86 274
4420.01 290
4420.17 306
4420.32 321
4420.47 335
4420.62 350
4420.78 368
4420.93 391
4421.08 420
4421.23 456
4421.39 497
4421.54 540
4421.69 585
4421.84 627
4422.00 666
4422.15 703
4422.30 739
4422.45 774
4422.61 811
4422.76 850
4422.91 890
4423.06 930
4423.22 969
4423.37 1007
4423.52 1043
4423.67 1078
4423.83 1115
4423.98 1153
4424.13 1194
4424.28 1237
4424.44 1282
4424.59 1325
4424.74 1367
4424.89 1406
4425.05 1439
4425.20 1468
4425.35 1493
4425.50 1514
4425.66 1533
4425.81 1551
4425.96 1567
4426.12 1582
4426.27 1593
4426.42 1600
4426.57 1600
4426.73 1594
4426.88 1582
4427.03 1565
4427.18 1546
4427.34 1526
4427.49 1507
4427.64 1489
4427.79 1472
4427.95 1455
4428.10 1438
4428.25 1419
4428.40 1398
4428.56 1374
4428.71 1347
4428.86 1316
4429.01 1281
4429.17 1242
4429.32 1200
4429.47 1156
4429.63 1109
4429.78 1060
4429.93 1010
4430.08 958
4430.24 905
4430.39 853
4430.54 801
4430.69 752
4430.85 707
4431.00 666
4431.15 629
4431.30 595
4431.46 562
4431.61 529
4431.76 496
4431.92 462
4432.07 428
4432.22 397
4432.37 369
4432.53 345
4432.68 326
4432.83 309
4432.98 295
4433.14 281
4433.29 268
4433.44 253
4433.60 238
4433.75 224
4433.90 209
4434.05 196
4434.21 185
4434.36 175
4434.51 167
4434.66 160
4434.82 154
4434.97 150
4435.12 147
4435.28 145
4435.43 144
4435.58 144
4435.73 145
4435.89 146
4436.04 148
4436.19 148
4436.34 148
4436.50 147
4436.65 144
4436.80 139
4436.96 132
4437.11 123
4437.26 111
4437.41 99
4437.57 88
4437.72 78
4437.87 72
4438.03 70
4438.18 70
4438.33 73
4438.48 77
4438.64 81
4438.79 84
4438.94 84
4439.10 83
4439.25 80
4439.40 75
4439.55 69
4439.71 62
4439.86 56
4440.01 51
4440.17 48
4440.32 48
4440.47 53
4440.62 61
4440.78 71
4440.93 83
4441.08 93
4441.24 100
4441.39 104
4441.54 105
4441.69 103
4441.85 99
4442.00 96
4442.15 94
4442.31 94
4442.46 95
4442.61 95
4442.76 96
4442.92 96
4443.07 97
4443.22 98
4443.38 101
4443.53 105
4443.68 110
4443.83 116
4443.99 122
4444.14 125
4444.29 127
4444.45 125
4444.60 121
4444.75 114
4444.90 106
4445.06 98
4445.21 90
4445.36 83
4445.52 78
4445.67 76
4445.82 77
4445.97 80
4446.13 84
4446.28 88
4446.43 90
4446.59 90
4446.74 87
4446.89 80
4447.05 71
4447.20 60
4447.35 50
4447.50 41
4447.66 36
4447.81 34
4447.96 36
4448.12 40
4448.27 46
4448.42 50
4448.58 53
4448.73 52
4448.88 48
4449.03 42
4449.19 35
4449.34 27
4449.49 21
4449.65 16
4449.80 13
4449.95 11
4450.11 11
4450.26 12
4450.41 16
4450.56 22
4450.72 30
4450.87 40
4451.02 50
4451.18 60
4451.33 67
4451.48 71
4451.64 72
4451.79 70
4451.94 67
4452.09 64
4452.25 61
4452.40 62
4452.55 64
4452.71 69
4452.86 76
4453.01 84
4453.17 91
4453.32 98
4453.47 102
4453.63 104
4453.78 105
4453.93 105
4454.08 103
4454.24 101
4454.39 98
4454.54 94
4454.70 90
4454.85 84
4455.00 79
4455.16 73
4455.31 67
4455.46 64
4455.62 61
4455.77 60
4455.92 61
4456.07 63
4456.23 66
4456.38 72
4456.53 79
4456.69 87
4456.84 96
4456.99 105
4457.15 111
4457.30 115
4457.45 116
4457.61 114
4457.76 109
4457.91 103
4458.07 94
4458.22 85
4458.37 76
4458.52 66
4458.68 58
4458.83 52
4458.98 49
4459.14 49
4459.29 51
4459.44 55
4459.60 60
4459.75 63
4459.90 66
4460.06 67
4460.21 68
4460.36 69
4460.52 70
4460.67 71
4460.82 71
4460.98 71
4461.13 68
4461.28 63
4461.44 57
4461.59 49
4461.74 42
4461.89 36
4462.05 32
4462.20 30
4462.35 28
4462.51 28
4462.66 27
4462.81 25
4462.97 20
4463.12 15
4463.27 7
4463.43 0
4463.58 0
4463.73 0
4463.89 0
4464.04 0
4464.19 0
4464.35 0
4464.50 0
4464.65 6
4464.81 14
4464.96 20
4465.11 22
4465.27 22
4465.42 20
4465.57 17
4465.73 16
4465.88 15
4466.03 17
4466.19 19
4466.34 22
4466.49 24
4466.65 25
4466.80 25
4466.95 24
4467.11 22
4467.26 20
4467.41 19
4467.57 19
4467.72 19
4467.87 20
4468.03 22
4468.18 24
4468.33 28
4468.49 32
4468.64 37
4468.79 42
4468.95 48
4469.10 53
4469.25 58
4469.41 61
4469.56 63
4469.71 64
4469.87 64
4470.02 64
4470.17 64
4470.33 65
4470.48 65
4470.63 65
4470.79 64
4470.94 63
4471.09 61
4471.25 59
4471.40 59
4471.55 60
4471.71 61
4471.86 64
4472.01 65
4472.17 65
4472.32 62
4472.47 56
4472.63 49
4472.78 42
4472.93 35
4473.09 30
4473.24 27
4473.39 26
4473.55 25
4473.70 24
4473.85 22
4474.01 18
4474.16 11
4474.31 4
4474.47 0
4474.62 0
4474.77 0
4474.93 0
4475.08 0
4475.23 0
4475.39 0
4475.54 2
4475.69 7
4475.85 11
4476.00 13
4476.16 14
4476.31 13
4476.46 13
4476.62 15
4476.77 20
4476.92 29
4477.08 40
4477.23 51
4477.38 63
4477.54 72
4477.69 79
4477.84 83
4478.00 83
4478.15 81
4478.30 77
4478.46 72
4478.61 67
4478.76 63
4478.92 60
4479.07 58
4479.22 56
4479.38 52
4479.53 47
4479.69 39
4479.84 29
4479.99 16
4480.15 3
4480.30 0
4480.45 0
4480.61 0
4480.76 0
4480.91 0
4481.07 0
4481.22 0
4481.37 1
4481.53 11
4481.68 20
4481.83 27
4481.99 31
4482.14 32
4482.30 31
4482.45 28
4482.60 23
4482.76 19
4482.91 15
4483.06 12
4483.22 11
4483.37 12
4483.52 13
4483.68 15
4483.83 19
4483.98 22
4484.14 26
4484.29 29
4484.45 32
4484.60 35
4484.75 36
4484.91 36
4485.06 36
4485.21 35
4485.37 35
4485.52 37
4485.67 41
4485.83 47
4485.98 54
4486.14 63
4486.29 72
4486.44 78
4486.60 83
4486.75 84
4486.90 82
4487.06 79
4487.21 75
4487.36 71
4487.52 68
4487.67 67
4487.83 66
4487.98 65
4488.13 63
4488.29 59
4488.44 52
4488.59 44
4488.75 35
4488.90 28
4489.05 22
4489.21 20
4489.36 20
4489.52 21
4489.67 24
4489.82 25
4489.98 25
4490.13 24
4490.28 21
4490.44 18
4490.59 15
4490.75 12
4490.90 9
4491.05 8
4491.21 9
4491.36 12
4491.51 17
4491.67 25
4491.82 35
4491.98 45
4492.13 56
4492.28 66
4492.44 75
4492.59 83
4492.74 90
4492.90 95
4493.05 98
4493.21 99
4493.36 99
4493.51 97
4493.67 95
4493.82 93
4493.97 91
4494.13 92
4494.28 95
4494.44 99
4494.59 104
4494.74 107
4494.90 109
4495.05 108
4495.20 104
4495.36 97
4495.51 90
4495.67 82
4495.82 76
4495.97 70
4496.13 66
4496.28 63
4496.43 60
4496.59 57
4496.74 53
4496.90 49
4497.05 46
4497.20 44
4497.36 44
4497.51 47
4497.67 53
4497.82 62
4497.97 72
4498.13 82
4498.28 89
4498.43 93
4498.59 92
4498.74 86
4498.90 79
4499.05 70
4499.20 63
4499.36 58
4499.51 56
4499.67 56
4499.82 57
4499.97 57
4500.13 56
4500.28 53
4500.43 49
4500.59 45
4500.74 41
4500.90 38
4501.05 37
4501.20 38
4501.36 40
4501.51 45
4501.67 50
4501.82 55
4501.97 60
4502.13 63
4502.28 63
4502.43 61
4502.59 58
4502.74 53
4502.90 49
4503.05 47
4503.20 46
4503.36 48
4503.51 51
4503.67 54
4503.82 55
4503.97 54
4504.13 51
4504.28 47
4504.44 44
4504.59 42
4504.74 42
4504.90 45
4505.05 50
4505.21 54
4505.36 58
4505.51 61
4505.67 61
4505.82 59
4505.98 56
4506.13 51
4506.28 45
4506.44 38
4506.59 30
4506.75 22
4506.90 14
4507.05 7
4507.21 1
4507.36 0
4507.52 0
4507.67 0
4507.82 0
4507.98 0
4508.13 0
4508.29 0
4508.44 1
4508.59 3
4508.75 5
4508.90 6
4509.06 7
4509.21 7
4509.36 7
4509.52 6
4509.67 5
4509.83 4
4509.98 4
4510.13 4
4510.29 6
4510.44 9
4510.60 13
4510.75 18
4510.90 24
4511.06 31
4511.21 39
4511.37 46
4511.52 54
4511.67 60
4511.83 65
4511.98 68
4512.14 69
4512.29 67
4512.44 63
4512.60 58
4512.75 53
4512.91 49
4513.06 46
4513.21 44
4513.37 43
4513.52 42
4513.68 40
4513.83 38
4513.99 35
4514.14 33
4514.29 32
4514.45 34
4514.60 38
4514.76 44
4514.91 53
4515.06 62
4515.22 69
4515.37 74
4515.53 76
4515.68 76
4515.83 72
4515.99 68
4516.14 64
4516.30 63
4516.45 65
4516.61 70
4516.76 78
4516.91 89
4517.07 101
4517.22 113
4517.38 123
4517.53 129
4517.68 131
4517.84 129
4517.99 123
4518.15 114
4518.30 102
4518.46 89
4518.61 76
4518.76 65
4518.92 54
4519.07 46
4519.23 40
4519.38 36
4519.53 35
4519.69 34
4519.84 35
4520.00 36
4520.15 38
4520.31 39
4520.46 40
4520.61 42
4520.77 44
4520.92 47
4521.08 52
4521.23 58
4521.39 64
4521.54 70
4521.69 76
4521.85 83
4522.00 90
4522.16 98
4522.31 110
4522.47 123
4522.62 139
4522.77 155
4522.93 169
4523.08 180
4523.24 187
4523.39 189
4523.54 187
4523.70 183
4523.85 177
4524.01 171
4524.16 165
4524.32 160
4524.47 156
4524.62 153
4524.78 151
4524.93 149
4525.09 147
4525.24 143
4525.40 139
4525.55 133
4525.70 124
4525.86 115
4526.01 104
4526.17 94
4526.32 86
4526.48 80
4526.63 77
4526.79 77
4526.94 79
4527.09 83
4527.25 87
4527.40 90
4527.56 91
4527.71 91
4527.87 92
4528.02 93
4528.17 97
4528.33 103
4528.48 111
4528.64 121
4528.79 130
4528.95 137
4529.10 142
4529.25 144
4529.41 144
4529.56 142
4529.72 140
4529.87 139
4530.03 139
4530.18 139
4530.34 139
4530.49 140
4530.64 140
4530.80 140
4530.95 139
4531.11 138
4531.26 136
4531.42 133
4531.57 130
4531.72 126
4531.88 121
4532.03 116
4532.19 109
4532.34 102
4532.50 94
4532.65 87
4532.81 82
4532.96 77
4533.11 75
4533.27 74
4533.42 75
4533.58 78
4533.73 83
4533.89 88
4534.04 95
4534.20 102
4534.35 107
4534.50 112
4534.66 114
4534.81 113
4534.97 110
4535.12 104
4535.28 96
4535.43 85
4535.59 74
4535.74 62
4535.89 49
4536.05 36
4536.20 23
4536.36 11
4536.51 0
4536.67 0
4536.82 0
4536.98 0
4537.13 0
4537.29 0
4537.44 0
4537.59 0
4537.75 0
4537.90 5
4538.06 13
4538.21 21
4538.37 30
4538.52 36
4538.68 41
4538.83 42
4538.98 39
4539.14 34
4539.29 27
4539.45 20
4539.60 12
4539.76 6
4539.91 2
4540.07 1
4540.22 2
4540.38 6
4540.53 13
4540.68 21
4540.84 32
4540.99 44
4541.15 55
4541.30 65
4541.46 75
4541.61 83
4541.77 90
4541.92 97
4542.08 102
4542.23 107
4542.39 110
4542.54 110
4542.69 107
4542.85 101
4543.00 95
4543.16 89
4543.31 86
4543.47 86
4543.62 88
4543.78 93
4543.93 97
4544.09 101
4544.24 103
4544.40 104
4544.55 104
4544.70 105
4544.86 108
4545.01 112
4545.17 118
4545.32 125
4545.48 131
4545.63 136
4545.79 139
4545.94 141
4546.10 141
4546.25 140
4546.41 138
4546.56 135
4546.71 132
4546.87 129
4547.02 126
4547.18 126
4547.33 127
4547.49 131
4547.64 139
4547.80 149
4547.95 161
4548.11 174
4548.26 186
4548.42 197
4548.57 204
4548.73 209
4548.88 209
4549.03 205
4549.19 198
4549.34 190
4549.50 180
4549.65 170
4549.81 161
4549.96 154
4550.12 148
4550.27 144
4550.43 142
4550.58 141
4550.74 143
4550.89 147
4551.05 153
4551.20 160
4551.36 167
4551.51 175
4551.67 183
4551.82 191
4551.97 198
4552.13 203
4552.28 207
4552.44 210
4552.59 211
4552.75 211
4552.90 212
4553.06 215
4553.21 220
4553.37 228
4553.52 238
4553.68 250
4553.83 260
4553.99 269
4554.14 275
4554.30 277
4554.45 277
4554.61 274
4554.76 271
4554.92 268
4555.07 267
4555.23 266
4555.38 267
4555.53 270
4555.69 273
4555.84 277
4556.00 283
4556.15 290
4556.31 297
4556.46 303
4556.62 306
4556.77 306
4556.93 301
4557.08 292
4557.24 281
4557.39 268
4557.55 258
4557.70 251
4557.86 249
4558.01 253
4558.17 261
4558.32 272
4558.48 284
4558.63 295
4558.79 304
4558.94 311
4559.10 315
4559.25 317
4559.41 317
4559.56 315
4559.72 311
4559.87 306
4560.03 299
4560.18 292
4560.34 286
4560.49 281
4560.64 277
4560.80 275
4560.95 272
4561.11 269
4561.26 266
4561.42 262
4561.57 260
4561.73 258
4561.88 259
4562.04 262
4562.19 267
4562.35 274
4562.50 281
4562.66 288
4562.81 294
4562.97 300
4563.12 305
4563.28 311
4563.43 318
4563.59 326
4563.74 334
4563.90 341
4564.05 347
4564.21 349
4564.36 348
4564.52 343
4564.67 335
4564.83 326
4564.98 317
4565.14 308
4565.29 302
4565.45 298
4565.60 295
4565.76 292
4565.91 288
4566.07 282
4566.22 273
4566.38 263
4566.53 252
4566.69 241
4566.84 234
4567.00 230
4567.15 231
4567.31 234
4567.46 239
4567.62 243
4567.77 247
4567.93 247
4568.08 246
4568.24 243
4568.39 238
4568.55 234
4568.70 230
4568.86 227
4569.01 223
4569.17 219
4569.32 214
4569.48 209
4569.63 204
4569.79 200
4569.94 197
4570.10 196
4570.25 195
4570.41 195
4570.56 195
4570.72 194
4570.87 191
4571.03 188
4571.18 184
4571.34 181
4571.49 179
4571.65 179
4571.80 180
4571.96 182
4572.11 185
4572.27 188
4572.42 189
4572.58 189
4572.74 185
4572.89 178
4573.05 168
4573.20 156
4573.36 144
4573.51 134
4573.67 126
4573.82 123
4573.98 125
4574.13 131
4574.29 140
4574.44 150
4574.60 160
4574.75 167
4574.91 172
4575.06 173
4575.22 170
4575.37 163
4575.53 153
4575.68 139
4575.84 124
4575.99 107
4576.15 89
4576.30 72
4576.46 56
4576.61 43
4576.77 32
4576.92 23
4577.08 17
4577.23 13
4577.39 11
4577.54 11
4577.70 12
4577.85 14
4578.01 16
4578.17 18
4578.32 18
4578.48 17
4578.63 13
4578.79 8
4578.94 1
4579.10 0
4579.25 0
4579.41 0
4579.56 0
4579.72 0
4579.87 0
4580.03 0
4580.18 3
4580.34 12
4580.49 20
4580.65 25
4580.80 27
4580.96 27
4581.11 26
4581.27 24
4581.43 23
4581.58 23
4581.74 24
4581.89 26
4582.05 27
4582.20 29
4582.36 29
4582.51 29
4582.67 30
4582.82 30
4582.98 31
4583.13 34
4583.29 36
4583.44 39
4583.60 42
4583.75 44
4583.91 45
4584.06 46
4584.22 47
4584.38 48
4584.53 51
4584.69 54
4584.84 57
4585.00 60
4585.15 62
4585.31 62
4585.46 61
4585.62 58
4585.77 55
4585.93 53
4586.08 51
4586.24 50
4586.39 50
4586.55 50
4586.71 51
4586.86 53
4587.02 54
4587.17 55
4587.33 56
4587.48 57
4587.64 57
4587.79 58
4587.95 60
4588.10 65
4588.26 72
4588.41 81
4588.57 92
4588.72 103
4588.88 112
4589.04 118
4589.19 120
4589.35 120
4589.50 117
4589.66 113
4589.81 107
4589.97 101
4590.12 95
4590.28 87
4590.43 79
4590.59 72
4590.74 65
4590.90 60
4591.06 58
4591.21 58
4591.37 60
4591.52 62
4591.68 64
4591.83 65
4591.99 65
4592.14 62
4592.30 59
4592.45 53
4592.61 48
4592.77 42
4592.92 36
4593.08 32
4593.23 30
4593.39 30
4593.54 32
4593.70 35
4593.85 40
4594.01 46
4594.16 51
4594.32 56
4594.48 61
4594.63 64
4594.79 66
4594.94 66
4595.10 64
4595.25 59
4595.41 53
4595.56 45
4595.72 38
4595.87 31
4596.03 27
4596.19 24
4596.34 25
4596.50 28
4596.65 34
4596.81 43
4596.96 53
4597.12 64
4597.27 75
4597.43 85
4597.59 94
4597.74 101
4597.90 105
4598.05 106
4598.21 105
4598.36 101
4598.52 94
4598.67 85
4598.83 75
4598.99 63
4599.14 51
4599.30 38
4599.45 25
4599.61 13
4599.76 2
4599.92 0
4600.07 0
4600.23 0
4600.39 0
4600.54 0
4600.70 0
4600.85 0
4601.01 0
4601.16 6
4601.32 11
4601.47 16
4601.63 20
4601.79 25
4601.94 30
4602.10 37
4602.25 45
4602.41 55
4602.56 65
4602.72 74
4602.87 83
4603.03 90
4603.19 95
4603.34 98
4603.50 100
4603.65 101
4603.81 99
4603.96 96
4604.12 90
4604.28 83
4604.43 75
4604.59 68
4604.74 64
4604.90 63
4605.05 67
4605.21 75
4605.36 86
4605.52 99
4605.68 111
4605.83 121
4605.99 127
4606.14 130
4606.30 130
4606.45 127
4606.61 122
4606.77 118
4606.92 114
4607.08 111
4607.23 110
4607.39 109
4607.54 108
4607.70 107
4607.86 106
4608.01 103
4608.17 100
4608.32 97
4608.48 94
4608.63 91
4608.79 88
4608.95 83
4609.10 78
4609.26 71
4609.41 63
4609.57 55
4609.72 47
4609.88 41
4610.04 36
4610.19 34
4610.35 33
4610.50 35
4610.66 36
4610.81 38
4610.97 40
4611.13 41
4611.28 41
4611.44 41
4611.59 40
4611.75 38
4611.90 36
4612.06 33
4612.22 32
4612.37 32
4612.53 34
4612.68 38
4612.84 44
4613.00 51
4613.15 58
4613.31 64
4613.46 68
4613.62 69
4613.77 69
4613.93 67
4614.09 65
4614.24 63
4614.40 63
4614.55 63
4614.71 65
4614.86 67
4615.02 69
4615.18 71
4615.33 72
4615.49 73
4615.64 74
4615.80 74
4615.96 75
4616.11 76
4616.27 78
4616.42 80
4616.58 82
4616.73 83
4616.89 82
4617.05 80
4617.20 76
4617.36 71
4617.51 65
4617.67 61
4617.83 58
4617.98 58
4618.14 61
4618.29 67
4618.45 74
4618.61 81
4618.76 89
4618.92 95
4619.07 100
4619.23 104
4619.38 107
4619.54 110
4619.70 113
4619.85 116
4620.01 119
4620.16 122
4620.32 125
4620.48 126
4620.63 127
4620.79 126
4620.94 124
4621.10 119
4621.26 113
4621.41 106
4621.57 101
4621.72 99
4621.88 100
4622.04 105
4622.19 113
4622.35 124
4622.50 134
4622.66 143
4622.81 148
4622.97 150
4623.13 147
4623.28 141
4623.44 133
4623.59 124
4623.75 115
4623.91 108
4624.06 102
4624.22 97
4624.37 92
4624.53 87
4624.69 81
4624.84 74
4625.00 65
4625.15 56
4625.31 46
4625.47 37
4625.62 29
4625.78 24
4625.93 23
4626.09 26
4626.25 33
4626.40 43
4626.56 54
4626.71 65
4626.87 75
4627.03 82
4627.18 86
4627.34 87
4627.49 86
4627.65 84
4627.81 82
4627.96 81
4628.12 81
4628.27 83
4628.43 86
4628.59 91
4628.74 96
4628.90 102
4629.06 108
4629.21 116
4629.37 125
4629.52 133
4629.68 142
4629.84 149
4629.99 155
4630.15 159
4630.30 161
4630.46 161
4630.62 160
4630.77 158
4630.93 157
4631.08 158
4631.24 159
4631.40 162
4631.55 164
4631.71 165
4631.86 164
4632.02 159
4632.18 153
4632.33 144
4632.49 136
4632.65 128
4632.80 123
4632.96 120
4633.11 120
4633.27 122
4633.43 125
4633.58 128
4633.74 131
4633.89 133
4634.05 134
4634.21 133
4634.36 131
4634.52 126
4634.67 120
4634.83 112
4634.99 104
4635.14 96
4635.30 89
4635.46 84
4635.61 81
4635.77 79
4635.92 79
4636.08 81
4636.24 82
4636.39 84
4636.55 85
4636.70 86
4636.86 86
4637.02 87
4637.17 89
4637.33 92
4637.49 98
4637.64 104
4637.80 112
4637.95 119
4638.11 124
4638.27 126
4638.42 125
4638.58 119
4638.74 111
4638.89 102
4639.05 93
4639.20 87
4639.36 83
4639.52 82
4639.67 83
4639.83 84
4639.99 85
4640.14 84
4640.30 82
4640.45 77
4640.61 70
4640.77 62
4640.92 53
4641.08 44
4641.24 35
4641.39 27
4641.55 21
4641.70 17
4641.86 16
4642.02 17
4642.17 22
4642.33 29
4642.49 39
4642.64 49
4642.80 60
4642.95 70
4643.11 78
4643.27 84
4643.42 89
4643.58 93
4643.74 95
4643.89 97
4644.05 98
4644.20 99
4644.36 99
4644.52 98
4644.67 97
4644.83 96
4644.99 96
4645.14 97
4645.30 98
4645.46 98
4645.61 98
4645.77 97
4645.92 94
4646.08 90
4646.24 86
4646.39 82
4646.55 78
4646.71 76
4646.86 74
4647.02 74
4647.18 73
4647.33 72
4647.49 71
4647.64 70
4647.80 69
4647.96 69
4648.11 72
4648.27 76
4648.43 80
4648.58 85
4648.74 88
4648.90 89
4649.05 86
4649.21 80
4649.36 71
4649.52 60
4649.68 48
4649.83 37
4649.99 27
4650.15 18
4650.30 13
4650.46 9
4650.62 8
4650.77 10
4650.93 12
4651.09 14
4651.24 16
4651.40 17
4651.55 17
4651.71 16
4651.87 14
4652.02 12
4652.18 10
4652.34 8
4652.49 7
4652.65 7
4652.81 9
4652.96 12
4653.12 19
4653.28 27
4653.43 37
4653.59 46
4653.74 54
4653.90 58
4654.06 60
4654.21 60
4654.37 60
4654.53 60
4654.68 63
4654.84 67
4655.00 72
4655.15 77
4655.31 81
4655.47 81
4655.62 79
4655.78 73
4655.94 66
4656.09 57
4656.25 48
4656.41 40
4656.56 34
4656.72 30
4656.87 28
4657.03 29
4657.19 31
4657.34 34
4657.50 38
4657.66 42
4657.81 47
4657.97 52
4658.13 58
4658.28 63
4658.44 69
4658.60 73
4658.75 75
4658.91 75
4659.07 73
4659.22 70
4659.38 65
4659.54 59
4659.69 51
4659.85 43
4660.01 36
4660.16 28
4660.32 22
4660.48 18
4660.63 15
4660.79 15
4660.95 15
4661.10 16
4661.26 16
4661.41 15
4661.57 13
4661.73 11
4661.88 8
4662.04 6
4662.20 6
4662.35 8
4662.51 11
4662.67 15
4662.82 19
4662.98 22
4663.14 25
4663.29 28
4663.45 31
4663.61 34
4663.76 39
4663.92 44
4664.08 51
4664.23 57
4664.39 63
4664.55 67
4664.70 71
4664.86 74
4665.02 75
4665.17 76
4665.33 76
4665.49 75
4665.64 73
4665.80 70
4665.96 64
4666.11 56
4666.27 47
4666.43 37
4666.58 26
4666.74 18
4666.90 11
4667.05 9
4667.21 10
4667.37 15
4667.52 22
4667.68 32
4667.84 43
4667.99 53
4668.15 63
4668.31 70
4668.46 76
4668.62 79
4668.78 79
4668.93 78
4669.09 75
4669.25 71
4669.40 66
4669.56 61
4669.72 56
4669.88 50
4670.03 43
4670.19 36
4670.35 27
4670.50 19
4670.66 11
4670.82 3
4670.97 0
4671.13 0
4671.29 0
4671.44 0
4671.60 0
4671.76 0
4671.91 0
4672.07 0
4672.23 0
4672.38 9
4672.54 18
4672.70 27
4672.85 35
4673.01 40
4673.17 42
4673.32 43
4673.48 43
4673.64 44
4673.79 47
4673.95 54
4674.11 64
4674.27 77
4674.42 92
4674.58 106
4674.74 116
4674.89 123
4675.05 125
4675.21 123
4675.36 119
4675.52 113
4675.68 107
4675.83 102
4675.99 98
4676.15 95
4676.30 93
4676.46 91
4676.62 90
4676.77 90
4676.93 90
4677.09 92
4677.24 95
4677.40 98
4677.56 102
4677.72 104
4677.87 106
4678.03 108
4678.19 110
4678.34 113
4678.50 116
4678.66 120
4678.81 123
4678.97 125
4679.13 124
4679.28 122
4679.44 118
4679.60 114
4679.76 112
4679.91 113
4680.07 117
4680.23 123
4680.38 130
4680.54 138
4680.70 146
4680.85 152
4681.01 159
4681.17 165
4681.32 171
4681.48 177
4681.64 182
4681.80 186
4681.95 187
4682.11 186
4682.27 181
4682.42 175
4682.58 168
4682.74 160
4682.89 154
4683.05 148
4683.21 144
4683.36 140
4683.52 137
4683.68 133
4683.84 129
4683.99 124
4684.15 118
4684.31 111
4684.46 105
4684.62 98
4684.78 93
4684.93 89
4685.09 87
4685.25 87
4685.41 89
4685.56 93
4685.72 98
4685.88 104
4686.03 110
4686.19 115
4686.35 121
4686.50 126
4686.66 130
4686.82 133
4686.98 135
4687.13 136
4687.29 135
4687.45 132
4687.60 129
4687.76 125
4687.92 122
4688.07 119
4688.23 119
4688.39 121
4688.55 126
4688.70 134
4688.86 144
4689.02 155
4689.17 165
4689.33 173
4689.49 179
4689.65 182
4689.80 183
4689.96 183
4690.12 182
4690.27 181
4690.43 179
4690.59 177
4690.75 174
4690.90 171
4691.06 168
4691.22 165
4691.37 162
4691.53 159
4691.69 156
4691.84 153
4692.00 148
4692.16 143
4692.32 137
4692.47 130
4692.63 124
4692.79 118
4692.94 113
4693.10 109
4693.26 107
4693.42 107
4693.57 110
4693.73 114
4693.89 118
4694.04 122
4694.20 123
4694.36 122
4694.52 117
4694.67 110
4694.83 99
4694.99 88
4695.14 77
4695.30 66
4695.46 57
4695.62 49
4695.77 42
4695.93 37
4696.09 32
4696.24 29
4696.40 27
4696.56 26
4696.72 26
4696.87 28
4697.03 30
4697.19 34
4697.35 37
4697.50 40
4697.66 42
4697.82 42
4697.97 39
4698.13 34
4698.29 28
4698.45 19
4698.60 9
4698.76 0
4698.92 0
4699.07 0
4699.23 0
4699.39 0
4699.55 0
4699.70 0
4699.86 0
4700.02 0
4700.18 7
4700.33 16
4700.49 26
4700.65 36
4700.80 45
4700.96 55
4701.12 63
4701.28 72
4701.43 79
4701.59 85
4701.75 90
4701.91 92
4702.06 91
4702.22 88
4702.38 81
4702.53 73
4702.69 62
4702.85 51
4703.01 40
4703.16 29
4703.32 21
4703.48 16
4703.64 14
4703.79 15
4703.95 19
4704.11 24
4704.26 29
4704.42 32
4704.58 34
4704.74 35
4704.89 36
4705.05 38
4705.21 43
4705.37 50
4705.52 60
4705.68 71
4705.84 81
4706.00 91
4706.15 98
4706.31 103
4706.47 107
4706.62 110
4706.78 112
4706.94 113
4707.10 114
4707.25 115
4707.41 116
4707.57 118
4707.73 121
4707.88 126
4708.04 131
4708.20 135
4708.36 138
4708.51 139
4708.67 138
4708.83 133
4708.99 127
4709.14 119
4709.30 111
4709.46 103
4709.62 97
4709.77 91
4709.93 88
4710.09 85
4710.24 83
4710.40 80
4710.56 75
4710.72 68
4710.87 59
4711.03 50
4711.19 41
4711.35 34
4711.50 31
4711.66 33
4711.82 39
4711.98 47
4712.13 58
4712.29 68
4712.45 78
4712.61 85
4712.76 89
4712.92 91
4713.08 90
4713.24 87
4713.39 82
4713.55 78
4713.71 74
4713.87 73
4714.02 74
4714.18 78
4714.34 85
4714.50 93
4714.65 102
4714.81 111
4714.97 118
4715.13 124
4715.28 128
4715.44 131
4715.60 133
4715.76 135
4715.91 138
4716.07 142
4716.23 145
4716.39 149
4716.54 152
4716.70 155
4716.86 158
4717.02 161
4717.17 164
4717.33 167
4717.49 168
4717.65 168
4717.80 167
4717.96 163
4718.12 160
4718.28 156
4718.43 152
4718.59 149
4718.75 147
4718.91 144
4719.06 139
4719.22 132
4719.38 123
4719.54 112
4719.69 100
4719.85 89
4720.01 80
4720.17 73
4720.32 68
4720.48 64
4720.64 62
4720.80 61
4720.96 60
4721.11 60
4721.27 60
4721.43 62
4721.59 65
4721.74 68
4721.90 71
4722.06 73
4722.22 73
4722.37 73
4722.53 71
4722.69 68
4722.85 66
4723.00 63
4723.16 61
4723.32 59
4723.48 59
4723.63 59
4723.79 60
4723.95 60
4724.11 60
4724.27 57
4724.42 54
4724.58 49
4724.74 43
4724.90 38
4725.05 35
4725.21 33
4725.37 33
4725.53 35
4725.68 36
4725.84 36
4726.00 34
4726.16 31
4726.32 26
4726.47 21
4726.63 18
4726.79 16
4726.95 17
4727.10 22
4727.26 28
4727.42 37
4727.58 45
4727.73 53
4727.89 58
4728.05 61
4728.21 60
4728.37 58
4728.52 56
4728.68 53
4728.84 52
4729.00 51
4729.15 52
4729.31 54
4729.47 57
4729.63 59
4729.78 61
4729.94 64
4730.10 67
4730.26 71
4730.42 74
4730.57 76
4730.73 78
4730.89 79
4731.05 80
4731.20 80
4731.36 80
4731.52 80
4731.68 79
4731.84 79
4731.99 77
4732.15 76
4732.31 74
4732.47 74
4732.62 75
4732.78 79
4732.94 86
4733.10 94
4733.26 103
4733.41 111
4733.57 117
4733.73 121
4733.89 123
4734.04 122
4734.20 121
4734.36 120
4734.52 121
4734.68 122
4734.83 125
4734.99 127
4735.15 128
4735.31 127
4735.47 125
4735.62 121
4735.78 116
4735.94 111
4736.10 108
4736.25 105
4736.41 102
4736.57 101
4736.73 100
4736.89 98
4737.04 96
4737.20 93
4737.36 90
4737.52 87
4737.68 84
4737.83 80
4737.99 77
4738.15 74
4738.31 70
4738.46 65
4738.62 59
4738.78 53
4738.94 47
4739.10 42
4739.25 40
4739.41 39
4739.57 40
4739.73 42
4739.89 45
4740.04 48
4740.20 51
4740.36 55
4740.52 58
4740.68 61
4740.83 63
4740.99 66
4741.15 68
4741.31 68
4741.47 68
4741.62 67
4741.78 64
4741.94 59
4742.10 53
4742.25 46
4742.41 40
4742.57 35
4742.73 32
4742.89 33
4743.04 38
4743.20 48
4743.36 60
4743.52 74
4743.68 88
4743.83 102
4743.99 115
4744.15 125
4744.31 133
4744.47 140
4744.62 144
4744.78 146
4744.94 145
4745.10 143
4745.26 140
4745.41 137
4745.57 133
4745.73 130
4745.89 126
4746.05 122
4746.20 117
4746.36 109
4746.52 100
4746.68 89
4746.84 79
4746.99 70
4747.15 64
4747.31 61
4747.47 62
4747.63 66
4747.78 71
4747.94 78
4748.10 83
4748.26 87
4748.42 87
4748.57 85
4748.73 81
4748.89 77
4749.05 74
4749.21 73
4749.37 75
4749.52 80
4749.68 86
4749.84 91
4750.00 95
4750.16 96
4750.31 94
4750.47 89
4750.63 83
4750.79 75
4750.95 69
4751.10 64
4751.26 61
4751.42 62
4751.58 65
4751.74 71
4751.89 76
4752.05 81
4752.21 84
4752.37 83
4752.53 79
4752.69 72
4752.84 63
4753.00 53
4753.16 42
4753.32 32
4753.48 22
4753.63 14
4753.79 9
4753.95 6
4754.11 6
4754.27 10
4754.42 16
4754.58 25
4754.74 33
4754.90 41
4755.06 46
4755.22 49
4755.37 49
4755.53 47
4755.69 44
4755.85 39
4756.01 34
4756.16 29
4756.32 22
4756.48 14
4756.64 5
4756.80 0
4756.96 0
4757.11 0
4757.27 0
4757.43 0
4757.59 0
4757.75 0
4757.90 0
4758.06 9
4758.22 19
4758.38 26
4758.54 32
4758.70 35
4758.85 38
4759.01 41
4759.17 46
4759.33 53
4759.49 61
4759.65 69
4759.80 77
4759.96 83
4760.12 87
4760.28 88
4760.44 86
4760.59 82
4760.75 77
4760.91 71
4761.07 64
4761.23 57
4761.39 51
4761.54 46
4761.70 42
4761.86 38
4762.02 34
4762.18 30
4762.34 24
4762.49 18
4762.65 12
4762.81 8
4762.97 5
4763.13 6
4763.29 9
4763.44 13
4763.60 19
4763.76 24
4763.92 27
4764.08 28
4764.24 27
4764.39 23
4764.55 18
4764.71 13
4764.87 9
4765.03 6
4765.19 5
4765.34 7
4765.50 10
4765.66 14
4765.82 18
4765.98 21
4766.14 22
4766.29 22
4766.45 22
4766.61 22
4766.77 21
4766.93 22
4767.09 22
4767.24 23
4767.40 24
4767.56 26
4767.72 28
4767.88 31
4768.04 36
4768.19 42
4768.35 51
4768.51 61
4768.67 71
4768.83 82
4768.99 91
4769.14 98
4769.30 103
4769.46 106
4769.62 107
4769.78 107
4769.94 106
4770.10 104
4770.25 102
4770.41 99
4770.57 96
4770.73 94
4770.89 93
4771.05 94
4771.20 97
4771.36 101
4771.52 107
4771.68 113
4771.84 118
4772.00 122
4772.15 125
4772.31 127
4772.47 128
4772.63 130
4772.79 131
4772.95 132
4773.11 131
4773.26 129
4773.42 127
4773.58 125
4773.74 124
4773.90 123
4774.06 123
4774.21 123
4774.37 122
4774.53 120
4774.69 117
4774.85 113
4775.01 109
4775.17 106
4775.32 105
4775.48 104
4775.64 103
4775.80 102
4775.96 100
4776.12 96
4776.28 91
4776.43 86
4776.59 80
4776.75 76
4776.91 73
4777.07 72
4777.23 73
4777.38 77
4777.54 82
4777.70 87
4777.86 92
4778.02 96
4778.18 97
4778.34 95
4778.49 91
4778.65 86
4778.81 81
4778.97 78
4779.13 77
4779.29 80
4779.45 85
4779.60 93
4779.76 103
4779.92 113
4780.08 124
4780.24 134
4780.40 143
4780.56 150
4780.71 157
4780.87 162
4781.03 166
4781.19 170
4781.35 172
4781.51 175
4781.67 178
4781.82 180
4781.98 181
4782.14 180
4782.30 177
4782.46 173
4782.62 166
4782.78 158
4782.94 151
4783.09 145
4783.25 141
4783.41 138
4783.57 137
4783.73 137
4783.89 137
4784.05 135
4784.20 133
4784.36 130
4784.52 127
4784.68 125
4784.84 124
4785.00 124
4785.16 125
4785.31 126
4785.47 127
4785.63 127
4785.79 127
4785.95 126
4786.11 125
4786.27 125
4786.43 125
4786.58 128
4786.74 132
4786.90 138
4787.06 146
4787.22 154
4787.38 163
4787.54 170
4787.70 177
4787.85 182
4788.01 186
4788.17 189
4788.33 192
4788.49 195
4788.65 198
4788.81 202
4788.97 205
4789.12 207
4789.28 207
4789.44 205
4789.60 202
4789.76 197
4789.92 190
4790.08 183
4790.23 175
4790.39 166
4790.55 157
4790.71 149
4790.87 142
4791.03 136
4791.19 133
4791.35 134
4791.50 138
4791.66 146
4791.82 157
4791.98 168
4792.14 179
4792.30 186
4792.46 189
4792.62 188
4792.78 183
4792.93 175
4793.09 167
4793.25 159
4793.41 152
4793.57 147
4793.73 144
4793.89 142
4794.05 142
4794.20 141
4794.36 141
4794.52 140
4794.68 138
4794.84 134
4795.00 128
4795.16 119
4795.32 109
4795.48 97
4795.63 85
4795.79 74
4795.95 66
4796.11 60
4796.27 56
4796.43 56
4796.59 57
4796.75 59
4796.90 62
4797.06 65
4797.22 67
4797.38 67
4797.54 66
4797.70 62
4797.86 57
4798.02 50
4798.18 42
4798.33 35
4798.49 30
4798.65 28
4798.81 30
4798.97 34
4799.13 42
4799.29 51
4799.45 61
4799.61 71
4799.76 79
4799.92 84
4800.08 87
4800.24 86
4800.40 83
4800.56 78
4800.72 71
4800.88 64
4801.04 55
4801.19 45
4801.35 34
4801.51 23
4801.67 11
4801.83 0
4801.99 0
4802.15 0
4802.31 0
4802.47 0
4802.63 0
4802.78 0
4802.94 0
4803.10 3
4803.26 6
4803.42 8
4803.58 10
4803.74 13
4803.90 17
4804.06 21
4804.21 24
4804.37 28
4804.53 30
4804.69 31
4804.85 33
4805.01 35
4805.17 39
4805.33 44
4805.49 51
4805.65 57
4805.80 62
4805.96 65
4806.12 65
4806.28 62
4806.44 58
4806.60 53
4806.76 49
4806.92 46
4807.08 45
4807.24 44
4807.40 45
4807.55 46
4807.71 47
4807.87 47
4808.03 47
4808.19 46
4808.35 44
4808.51 42
4808.67 40
4808.83 39
4808.99 40
4809.14 44
4809.30 49
4809.46 56
4809.62 64
4809.78 71
4809.94 77
4810.10 80
4810.26 80
4810.42 77
4810.58 72
4810.74 66
4810.89 59
4811.05 53
4811.21 49
4811.37 47
4811.53 47
4811.69 49
4811.85 54
4812.01 60
4812.17 66
4812.33 73
4812.49 78
4812.64 81
4812.80 81
4812.96 78
4813.12 72
4813.28 63
4813.44 54
4813.60 46
4813.76 41
4813.92 38
4814.08 39
4814.24 43
4814.40 49
4814.55 57
4814.71 66
4814.87 76
4815.03 85
4815.19 94
4815.35 102
4815.51 109
4815.67 115
4815.83 118
4815.99 119
4816.15 117
4816.31 112
4816.46 106
4816.62 99
4816.78 93
4816.94 90
4817.10 89
4817.26 91
4817.42 94
4817.58 98
4817.74 101
4817.90 103
4818.06 104
4818.22 105
4818.37 105
4818.53 107
4818.69 110
4818.85 114
4819.01 118
4819.17 121
4819.33 122
4819.49 121
4819.65 116
4819.81 109
4819.97 100
4820.13 89
4820.29 78
4820.44 67
4820.60 56
4820.76 45
4820.92 36
4821.08 27
4821.24 21
4821.40 17
4821.56 15
4821.72 15
4821.88 17
4822.04 20
4822.20 23
4822.36 26
4822.52 28
4822.67 28
4822.83 27
4822.99 25
4823.15 21
4823.31 16
4823.47 10
4823.63 4
4823.79 0
4823.95 0
4824.11 0
4824.27 0
4824.43 0
4824.59 0
4824.75 0
4824.90 0
4825.06 7
4825.22 14
4825.38 19
4825.54 21
4825.70 21
4825.86 19
4826.02 16
4826.18 13
4826.34 12
4826.50 12
4826.66 12
4826.82 13
4826.98 14
4827.14 15
4827.29 14
4827.45 13
4827.61 13
4827.77 13
4827.93 15
4828.09 19
4828.25 24
4828.41 32
4828.57 41
4828.73 50
4828.89 58
4829.05 65
4829.21 71
4829.37 74
4829.53 76
4829.69 77
4829.84 78
4830.00 79
4830.16 80
4830.32 82
4830.48 83
4830.64 82
4830.80 80
4830.96 77
4831.12 71
4831.28 65
4831.44 59
4831.60 52
4831.76 45
4831.92 39
4832.08 32
4832.24 26
4832.40 20
4832.56 16
4832.71 14
4832.87 14
4833.03 17
4833.19 22
4833.35 29
4833.51 37
4833.67 46
4833.83 56
4833.99 65
4834.15 74
4834.31 81
4834.47 86
4834.63 88
4834.79 87
4834.95 81
4835.11 73
4835.27 62
4835.43 49
4835.59 38
4835.74 29
4835.90 23
4836.06 20
4836.22 19
4836.38 20
4836.54 22
4836.70 24
4836.86 26
4837.02 27
4837.18 29
4837.34 31
4837.50 34
4837.66 37
4837.82 40
4837.98 43
4838.14 45
4838.30 48
4838.46 50
4838.62 53
4838.78 56
4838.94 59
4839.09 63
4839.25 67
4839.41 71
4839.57 74
4839.73 76
4839.89 76
4840.05 75
4840.21 71
4840.37 65
4840.53 58
4840.69 52
4840.85 46
4841.01 44
4841.17 44
4841.33 46
4841.49 51
4841.65 57
4841.81 63
4841.97 68
4842.13 72
4842.29 74
4842.45 74
4842.61 73
[truncated: 748,805 more chars]
