# Supplementary material for: Methylobacterium Species Promoting Rice and Barley Growth and Interaction Specificity Revealed with Whole-Cell Matrix-Assisted Laser Desorption / Ionization-Time-of-Flight Mass Spectrometry (MALDI-TOF/MS) Analysis
Source: PLoS One. 2015 Jun 8;10(6):e0129509. doi: 10.1371/journal.pone.0129509 (PMC4460032; doi:10.1371/journal.pone.0129509)
Supplement: S3 Data — (ZIP) [file pone.0129509.s003.zip › Supplementary data 3 (ms from barley)/43b.txt]

778.67 0
778.74 0
778.80 0
778.86 0
778.93 0
778.99 0
779.06 0
779.12 0
779.18 0
779.25 0
779.31 0
779.38 0
779.44 0
779.50 0
779.57 0
779.63 0
779.70 0
779.76 0
779.82 0
779.89 0
779.95 0
780.02 0
780.08 0
780.14 0
780.21 0
780.27 0
780.34 0
780.40 0
780.47 0
780.53 0
780.59 0
780.66 0
780.72 0
780.79 0
780.85 0
780.91 0
780.98 0
781.04 0
781.11 0
781.17 0
781.23 0
781.30 0
781.36 0
781.43 0
781.49 0
781.56 0
781.62 0
781.68 0
781.75 0
781.81 0
781.88 0
781.94 0
782.00 0
782.07 0
782.13 0
782.20 0
782.26 0
782.33 0
782.39 0
782.45 0
782.52 0
782.58 0
782.65 0
782.71 0
782.77 0
782.84 0
782.90 0
782.97 0
783.03 0
783.10 0
783.16 0
783.22 0
783.29 0
783.35 0
783.42 0
783.48 0
783.54 0
783.61 0
783.67 0
783.74 0
783.80 0
783.87 0
783.93 0
783.99 0
784.06 0
784.12 0
784.19 0
784.25 0
784.32 0
784.38 0
784.44 0
784.51 0
784.57 0
784.64 0
784.70 0
784.77 0
784.83 0
784.89 0
784.96 0
785.02 0
785.09 0
785.15 0
785.22 0
785.28 0
785.34 0
785.41 0
785.47 0
785.54 0
785.60 0
785.67 0
785.73 0
785.79 0
785.86 0
785.92 0
785.99 0
786.05 0
786.12 0
786.18 0
786.24 0
786.31 0
786.37 0
786.44 0
786.50 0
786.57 0
786.63 0
786.69 0
786.76 0
786.82 0
786.89 0
786.95 0
787.02 0
787.08 0
787.15 0
787.21 0
787.27 0
787.34 0
787.40 0
787.47 0
787.53 0
787.60 0
787.66 0
787.72 0
787.79 0
787.85 0
787.92 0
787.98 0
788.05 0
788.11 0
788.18 0
788.24 0
788.30 0
788.37 0
788.43 0
788.50 0
788.56 0
788.63 0
788.69 0
788.76 0
788.82 0
788.88 0
788.95 0
789.01 0
789.08 0
789.14 0
789.21 0
789.27 0
789.34 0
789.40 0
789.46 0
789.53 0
789.59 0
789.66 0
789.72 0
789.79 0
789.85 0
789.92 0
789.98 0
790.04 0
790.11 0
790.17 0
790.24 0
790.30 0
790.37 0
790.43 0
790.50 0
790.56 0
790.62 0
790.69 0
790.75 0
790.82 0
790.88 0
790.95 0
791.01 0
791.08 0
791.14 0
791.21 0
791.27 0
791.33 0
791.40 0
791.46 0
791.53 0
791.59 0
791.66 0
791.72 0
791.79 0
791.85 0
791.92 0
791.98 0
792.04 0
792.11 0
792.17 0
792.24 0
792.30 0
792.37 0
792.43 0
792.50 0
792.56 0
792.63 0
792.69 0
792.75 0
792.82 0
792.88 0
792.95 0
793.01 0
793.08 0
793.14 0
793.21 0
793.27 0
793.34 0
793.40 0
793.47 0
793.53 0
793.59 0
793.66 0
793.72 0
793.79 0
793.85 0
793.92 0
793.98 0
794.05 0
794.11 0
794.18 0
794.24 0
794.31 0
794.37 0
794.44 0
794.50 0
794.56 0
794.63 0
794.69 0
794.76 0
794.82 0
794.89 0
794.95 0
795.02 0
795.08 0
795.15 0
795.21 0
795.28 0
795.34 0
795.41 0
795.47 0
795.53 0
795.60 0
795.66 0
795.73 0
795.79 0
795.86 0
795.92 0
795.99 0
796.05 0
796.12 0
796.18 0
796.25 0
796.31 0
796.38 0
796.44 0
796.51 0
796.57 0
796.64 0
796.70 0
796.76 0
796.83 0
796.89 0
796.96 0
797.02 0
797.09 0
797.15 0
797.22 0
797.28 0
797.35 0
797.41 0
797.48 0
797.54 0
797.61 0
797.67 0
797.74 0
797.80 0
797.87 0
797.93 0
798.00 0
798.06 0
798.13 0
798.19 0
798.25 0
798.32 0
798.38 0
798.45 0
798.51 0
798.58 0
798.64 0
798.71 0
798.77 0
798.84 0
798.90 0
798.97 0
799.03 0
799.10 0
799.16 0
799.23 0
799.29 0
799.36 0
799.42 0
799.49 0
799.55 0
799.62 0
799.68 0
799.75 0
799.81 0
799.88 0
799.94 0
800.01 0
800.07 0
800.14 0
800.20 0
800.27 0
800.33 0
800.40 0
800.46 0
800.53 0
800.59 0
800.66 0
800.72 0
800.78 0
800.85 0
800.91 0
800.98 0
801.04 0
801.11 0
801.17 0
801.24 0
801.30 0
801.37 0
801.43 0
801.50 0
801.56 0
801.63 0
801.69 0
801.76 0
801.82 0
801.89 0
801.95 0
802.02 0
802.08 0
802.15 0
802.21 0
802.28 0
802.34 0
802.41 0
802.47 0
802.54 0
802.60 0
802.67 0
802.73 0
802.80 0
802.86 0
802.93 0
802.99 0
803.06 0
803.12 0
803.19 0
803.25 0
803.32 0
803.38 0
803.45 0
803.51 0
803.58 0
803.64 0
803.71 0
803.77 0
803.84 0
803.90 0
803.97 0
804.03 0
804.10 0
804.16 0
804.23 0
804.29 0
804.36 0
804.42 0
804.49 0
804.55 0
804.62 0
804.68 0
804.75 0
804.82 0
804.88 0
804.95 0
805.01 0
805.08 0
805.14 0
805.21 0
805.27 0
805.34 0
805.40 0
805.47 0
805.53 0
805.60 0
805.66 0
805.73 0
805.79 0
805.86 0
805.92 0
805.99 0
806.05 0
806.12 0
806.18 0
806.25 0
806.31 0
806.38 0
806.44 0
806.51 0
806.57 0
806.64 0
806.70 0
806.77 0
806.83 0
806.90 0
806.96 0
807.03 0
807.09 0
807.16 0
807.22 0
807.29 0
807.36 0
807.42 0
807.49 0
807.55 0
807.62 0
807.68 0
807.75 0
807.81 0
807.88 0
807.94 0
808.01 0
808.07 0
808.14 0
808.20 0
808.27 0
808.33 0
808.40 0
808.46 0
808.53 0
808.59 0
808.66 0
808.72 0
808.79 0
808.86 0
808.92 0
808.99 0
809.05 0
809.12 0
809.18 0
809.25 0
809.31 0
809.38 0
809.44 0
809.51 0
809.57 0
809.64 0
809.70 0
809.77 0
809.83 0
809.90 0
809.96 0
810.03 0
810.10 0
810.16 0
810.23 0
810.29 0
810.36 0
810.42 0
810.49 0
810.55 0
810.62 0
810.68 0
810.75 0
810.81 0
810.88 0
810.94 0
811.01 0
811.08 0
811.14 0
811.21 0
811.27 0
811.34 0
811.40 0
811.47 0
811.53 0
811.60 0
811.66 0
811.73 0
811.79 0
811.86 0
811.92 0
811.99 0
812.06 0
812.12 0
812.19 0
812.25 0
812.32 0
812.38 0
812.45 0
812.51 0
812.58 0
812.64 0
812.71 0
812.77 0
812.84 0
812.91 0
812.97 0
813.04 0
813.10 0
813.17 0
813.23 0
813.30 0
813.36 0
813.43 0
813.49 0
813.56 0
813.63 0
813.69 0
813.76 0
813.82 0
813.89 0
813.95 0
814.02 0
814.08 0
814.15 0
814.21 0
814.28 0
814.35 0
814.41 0
814.48 0
814.54 0
814.61 0
814.67 0
814.74 0
814.80 0
814.87 0
814.93 0
815.00 0
815.07 0
815.13 0
815.20 0
815.26 0
815.33 0
815.39 0
815.46 0
815.52 0
815.59 0
815.66 0
815.72 0
815.79 0
815.85 0
815.92 0
815.98 0
816.05 0
816.11 0
816.18 0
816.25 0
816.31 0
816.38 0
816.44 0
816.51 0
816.57 0
816.64 0
816.70 0
816.77 0
816.84 0
816.90 0
816.97 0
817.03 0
817.10 0
817.16 0
817.23 0
817.29 0
817.36 0
817.43 0
817.49 0
817.56 0
817.62 0
817.69 0
817.75 0
817.82 0
817.88 0
817.95 0
818.02 0
818.08 0
818.15 0
818.21 0
818.28 0
818.34 0
818.41 0
818.48 0
818.54 0
818.61 0
818.67 0
818.74 0
818.80 0
818.87 0
818.93 0
819.00 0
819.07 0
819.13 0
819.20 0
819.26 0
819.33 0
819.39 0
819.46 0
819.53 0
819.59 0
819.66 0
819.72 0
819.79 0
819.85 0
819.92 0
819.99 0
820.05 0
820.12 0
820.18 0
820.25 0
820.31 0
820.38 0
820.45 0
820.51 0
820.58 0
820.64 0
820.71 0
820.77 0
820.84 0
820.91 0
820.97 0
821.04 0
821.10 0
821.17 0
821.23 0
821.30 0
821.37 0
821.43 0
821.50 0
821.56 0
821.63 0
821.69 0
821.76 0
821.83 0
821.89 0
821.96 0
822.02 0
822.09 0
822.15 0
822.22 0
822.29 0
822.35 0
822.42 0
822.48 0
822.55 0
822.62 0
822.68 0
822.75 0
822.81 0
822.88 0
822.94 0
823.01 0
823.08 0
823.14 0
823.21 0
823.27 0
823.34 0
823.41 0
823.47 0
823.54 0
823.60 0
823.67 0
823.73 0
823.80 0
823.87 0
823.93 0
824.00 0
824.06 0
824.13 0
824.20 0
824.26 0
824.33 0
824.39 0
824.46 0
824.52 0
824.59 0
824.66 0
824.72 0
824.79 0
824.85 0
824.92 0
824.99 0
825.05 0
825.12 0
825.18 0
825.25 0
825.32 0
825.38 0
825.45 0
825.51 0
825.58 0
825.64 0
825.71 0
825.78 0
825.84 0
825.91 0
825.97 0
826.04 0
826.11 0
826.17 0
826.24 0
826.30 0
826.37 0
826.44 0
826.50 0
826.57 0
826.63 0
826.70 0
826.77 0
826.83 0
826.90 0
826.96 0
827.03 0
827.10 0
827.16 0
827.23 0
827.29 0
827.36 0
827.43 0
827.49 0
827.56 0
827.62 0
827.69 0
827.76 0
827.82 0
827.89 0
827.95 0
828.02 0
828.09 0
828.15 0
828.22 0
828.28 0
828.35 0
828.42 0
828.48 0
828.55 0
828.61 0
828.68 0
828.75 0
828.81 0
828.88 0
828.94 0
829.01 0
829.08 0
829.14 0
829.21 0
829.27 0
829.34 0
829.41 0
829.47 0
829.54 0
829.60 0
829.67 0
829.74 0
829.80 0
829.87 0
829.94 0
830.00 0
830.07 0
830.13 0
830.20 0
830.27 0
830.33 0
830.40 0
830.46 0
830.53 0
830.60 0
830.66 0
830.73 0
830.79 0
830.86 0
830.93 0
830.99 0
831.06 0
831.13 0
831.19 0
831.26 0
831.32 0
831.39 0
831.46 0
831.52 0
831.59 0
831.65 0
831.72 0
831.79 0
831.85 0
831.92 0
831.99 0
832.05 0
832.12 0
832.18 0
832.25 0
832.32 0
832.38 0
832.45 0
832.51 0
832.58 0
832.65 0
832.71 0
832.78 0
832.85 0
832.91 0
832.98 0
833.04 0
833.11 0
833.18 0
833.24 0
833.31 0
833.38 0
833.44 0
833.51 0
833.57 0
833.64 0
833.71 0
833.77 0
833.84 0
833.91 0
833.97 0
834.04 0
834.10 0
834.17 0
834.24 0
834.30 0
834.37 0
834.44 0
834.50 0
834.57 0
834.63 0
834.70 0
834.77 0
834.83 0
834.90 0
834.97 0
835.03 0
835.10 0
835.16 0
835.23 0
835.30 0
835.36 0
835.43 0
835.50 0
835.56 0
835.63 0
835.70 0
835.76 0
835.83 0
835.89 0
835.96 0
836.03 0
836.09 0
836.16 0
836.23 0
836.29 0
836.36 0
836.43 0
836.49 0
836.56 0
836.62 0
836.69 0
836.76 0
836.82 0
836.89 0
836.96 0
837.02 0
837.09 0
837.16 0
837.22 0
837.29 0
837.35 0
837.42 0
837.49 0
837.55 0
837.62 0
837.69 0
837.75 0
837.82 0
837.89 0
837.95 0
838.02 0
838.08 0
838.15 0
838.22 0
838.28 0
838.35 0
838.42 0
838.48 0
838.55 0
838.62 0
838.68 0
838.75 0
838.82 0
838.88 0
838.95 0
839.01 0
839.08 0
839.15 0
839.21 0
839.28 0
839.35 0
839.41 0
839.48 0
839.55 0
839.61 0
839.68 0
839.75 0
839.81 0
839.88 0
839.95 0
840.01 0
840.08 0
840.14 0
840.21 0
840.28 0
840.34 0
840.41 0
840.48 0
840.54 0
840.61 0
840.68 0
840.74 0
840.81 0
840.88 0
840.94 0
841.01 0
841.08 0
841.14 0
841.21 0
841.28 0
841.34 0
841.41 0
841.48 0
841.54 0
841.61 0
841.67 0
841.74 0
841.81 0
841.87 0
841.94 0
842.01 0
842.07 0
842.14 0
842.21 0
842.27 0
842.34 0
842.41 0
842.47 0
842.54 0
842.61 0
842.67 0
842.74 0
842.81 0
842.87 0
842.94 0
843.01 0
843.07 0
843.14 0
843.21 0
843.27 0
843.34 0
843.41 0
843.47 0
843.54 0
843.61 0
843.67 0
843.74 0
843.81 0
843.87 0
843.94 0
844.01 0
844.07 0
844.14 0
844.21 0
844.27 0
844.34 0
844.41 0
844.47 0
844.54 0
844.61 0
844.67 0
844.74 0
844.81 0
844.87 0
844.94 0
845.01 0
845.07 0
845.14 0
845.21 0
845.27 0
845.34 0
845.41 0
845.47 0
845.54 0
845.61 0
845.67 0
845.74 0
845.81 0
845.87 0
845.94 0
846.01 0
846.07 0
846.14 0
846.21 0
846.27 0
846.34 0
846.41 0
846.47 0
846.54 0
846.61 0
846.67 0
846.74 0
846.81 0
846.87 0
846.94 0
847.01 0
847.07 0
847.14 0
847.21 0
847.28 0
847.34 0
847.41 0
847.48 0
847.54 0
847.61 0
847.68 0
847.74 0
847.81 0
847.88 0
847.94 0
848.01 0
848.08 0
848.14 0
848.21 0
848.28 0
848.34 0
848.41 0
848.48 0
848.54 0
848.61 0
848.68 0
848.74 0
848.81 0
848.88 0
848.95 0
849.01 0
849.08 0
849.15 0
849.21 0
849.28 0
849.35 0
849.41 0
849.48 0
849.55 0
849.61 0
849.68 0
849.75 0
849.81 0
849.88 0
849.95 0
850.02 0
850.08 0
850.15 0
850.22 0
850.28 0
850.35 0
850.42 0
850.48 0
850.55 0
850.62 0
850.68 0
850.75 0
850.82 0
850.88 0
850.95 0
851.02 0
851.09 0
851.15 0
851.22 0
851.29 0
851.35 0
851.42 0
851.49 0
851.55 0
851.62 0
851.69 0
851.76 0
851.82 0
851.89 0
851.96 0
852.02 0
852.09 0
852.16 0
852.22 0
852.29 0
852.36 0
852.42 0
852.49 0
852.56 0
852.63 0
852.69 0
852.76 0
852.83 0
852.89 0
852.96 0
853.03 0
853.09 0
853.16 0
853.23 0
853.30 0
853.36 0
853.43 0
853.50 0
853.56 0
853.63 0
853.70 0
853.76 0
853.83 0
853.90 0
853.97 0
854.03 0
854.10 0
854.17 0
854.23 0
854.30 0
854.37 0
854.44 0
854.50 0
854.57 0
854.64 0
854.70 0
854.77 0
854.84 0
854.90 0
854.97 0
855.04 0
855.11 0
855.17 0
855.24 0
855.31 0
855.37 0
855.44 0
855.51 0
855.58 0
855.64 0
855.71 0
855.78 0
855.84 0
855.91 0
855.98 0
856.05 0
856.11 0
856.18 0
856.25 0
856.31 0
856.38 0
856.45 0
856.52 0
856.58 0
856.65 0
856.72 0
856.78 0
856.85 0
856.92 0
856.99 0
857.05 0
857.12 0
857.19 0
857.25 0
857.32 0
857.39 0
857.46 0
857.52 0
857.59 0
857.66 0
857.72 0
857.79 0
857.86 0
857.93 0
857.99 0
858.06 0
858.13 0
858.19 0
858.26 0
858.33 0
858.40 0
858.46 0
858.53 0
858.60 0
858.67 0
858.73 0
858.80 0
858.87 0
858.93 0
859.00 0
859.07 0
859.14 0
859.20 0
859.27 0
859.34 0
859.41 0
859.47 0
859.54 0
859.61 0
859.67 0
859.74 0
859.81 0
859.88 0
859.94 0
860.01 0
860.08 0
860.15 0
860.21 0
860.28 0
860.35 0
860.41 0
860.48 0
860.55 0
860.62 0
860.68 0
860.75 0
860.82 0
860.89 0
860.95 0
861.02 0
861.09 0
861.15 0
861.22 0
861.29 0
861.36 0
861.42 0
861.49 0
861.56 0
861.63 0
861.69 0
861.76 0
861.83 0
861.90 0
861.96 0
862.03 0
862.10 0
862.16 0
862.23 0
862.30 0
862.37 0
862.43 0
862.50 0
862.57 0
862.64 0
862.70 0
862.77 0
862.84 0
862.91 0
862.97 0
863.04 0
863.11 0
863.18 0
863.24 0
863.31 0
863.38 0
863.45 0
863.51 0
863.58 0
863.65 0
863.71 0
863.78 0
863.85 0
863.92 0
863.98 0
864.05 0
864.12 0
864.19 0
864.25 0
864.32 0
864.39 0
864.46 0
864.52 0
864.59 0
864.66 0
864.73 0
864.79 0
864.86 0
864.93 0
865.00 0
865.06 0
865.13 0
865.20 0
865.27 0
865.33 0
865.40 0
865.47 0
865.54 0
865.60 0
865.67 0
865.74 0
865.81 0
865.87 0
865.94 0
866.01 0
866.08 0
866.14 0
866.21 0
866.28 0
866.35 0
866.41 0
866.48 0
866.55 0
866.62 0
866.68 0
866.75 0
866.82 0
866.89 0
866.95 0
867.02 0
867.09 0
867.16 0
867.22 0
867.29 0
867.36 0
867.43 0
867.49 0
867.56 0
867.63 0
867.70 0
867.76 0
867.83 0
867.90 0
867.97 0
868.04 0
868.10 0
868.17 0
868.24 0
868.31 0
868.37 0
868.44 0
868.51 0
868.58 0
868.64 0
868.71 0
868.78 0
868.85 0
868.91 0
868.98 0
869.05 0
869.12 0
869.18 0
869.25 0
869.32 0
869.39 0
869.46 0
869.52 0
869.59 0
869.66 0
869.73 0
869.79 0
869.86 0
869.93 0
870.00 0
870.06 0
870.13 0
870.20 0
870.27 0
870.33 0
870.40 0
870.47 0
870.54 0
870.61 0
870.67 0
870.74 0
870.81 0
870.88 0
870.94 0
871.01 0
871.08 0
871.15 0
871.22 0
871.28 0
871.35 0
871.42 0
871.49 0
871.55 0
871.62 0
871.69 0
871.76 0
871.82 0
871.89 0
871.96 0
872.03 0
872.10 0
872.16 0
872.23 0
872.30 0
872.37 0
872.43 0
872.50 0
872.57 0
872.64 0
872.71 0
872.77 0
872.84 0
872.91 0
872.98 0
873.04 0
873.11 0
873.18 0
873.25 0
873.32 0
873.38 0
873.45 0
873.52 0
873.59 0
873.65 0
873.72 0
873.79 0
873.86 0
873.93 0
873.99 0
874.06 0
874.13 0
874.20 0
874.26 0
874.33 0
874.40 0
874.47 0
874.54 0
874.60 0
874.67 0
874.74 0
874.81 0
874.88 0
874.94 0
875.01 0
875.08 0
875.15 0
875.21 0
875.28 0
875.35 0
875.42 0
875.49 0
875.55 0
875.62 0
875.69 0
875.76 0
875.83 0
875.89 0
875.96 0
876.03 0
876.10 0
876.17 0
876.23 0
876.30 0
876.37 0
876.44 0
876.50 0
876.57 0
876.64 0
876.71 0
876.78 0
876.84 0
876.91 0
876.98 0
877.05 0
877.12 0
877.18 0
877.25 0
877.32 0
877.39 0
877.46 0
877.52 0
877.59 0
877.66 0
877.73 0
877.80 0
877.86 0
877.93 0
878.00 0
878.07 0
878.14 0
878.20 0
878.27 0
878.34 0
878.41 0
878.48 0
878.54 0
878.61 0
878.68 0
878.75 0
878.82 0
878.88 0
878.95 0
879.02 0
879.09 0
879.16 0
879.22 0
879.29 0
879.36 0
879.43 0
879.50 0
879.56 0
879.63 0
879.70 0
879.77 0
879.84 0
879.90 0
879.97 0
880.04 0
880.11 0
880.18 0
880.24 0
880.31 0
880.38 0
880.45 0
880.52 0
880.58 0
880.65 0
880.72 0
880.79 0
880.86 0
880.93 0
880.99 0
881.06 0
881.13 0
881.20 0
881.27 0
881.33 0
881.40 0
881.47 0
881.54 0
881.61 0
881.67 0
881.74 0
881.81 0
881.88 0
881.95 0
882.02 0
882.08 0
882.15 0
882.22 0
882.29 0
882.36 0
882.42 0
882.49 0
882.56 0
882.63 0
882.70 0
882.76 0
882.83 0
882.90 0
882.97 0
883.04 0
883.11 0
883.17 0
883.24 0
883.31 0
883.38 0
883.45 0
883.51 0
883.58 0
883.65 0
883.72 0
883.79 0
883.86 0
883.92 0
883.99 0
884.06 0
884.13 0
884.20 0
884.26 0
884.33 0
884.40 0
884.47 0
884.54 0
884.61 0
884.67 0
884.74 0
884.81 0
884.88 0
884.95 0
885.02 0
885.08 0
885.15 0
885.22 0
885.29 0
885.36 0
885.43 0
885.49 0
885.56 0
885.63 0
885.70 0
885.77 0
885.83 0
885.90 0
885.97 0
886.04 0
886.11 0
886.18 0
886.24 0
886.31 0
886.38 0
886.45 0
886.52 0
886.59 0
886.65 0
886.72 0
886.79 0
886.86 0
886.93 0
887.00 0
887.06 0
887.13 0
887.20 0
887.27 0
887.34 0
887.41 0
887.47 0
887.54 0
887.61 0
887.68 0
887.75 0
887.82 0
887.88 0
887.95 0
888.02 0
888.09 0
888.16 0
888.23 0
888.29 0
888.36 0
888.43 0
888.50 0
888.57 0
888.64 0
888.70 0
888.77 0
888.84 0
888.91 0
888.98 0
889.05 0
889.12 0
889.18 0
889.25 0
889.32 0
889.39 0
889.46 0
889.53 0
889.59 0
889.66 0
889.73 0
889.80 0
889.87 0
889.94 0
890.00 0
890.07 0
890.14 0
890.21 0
890.28 0
890.35 0
890.42 0
890.48 0
890.55 0
890.62 0
890.69 0
890.76 0
890.83 0
890.89 0
890.96 0
891.03 0
891.10 0
891.17 0
891.24 0
891.31 0
891.37 0
891.44 0
891.51 0
891.58 0
891.65 0
891.72 0
891.79 0
891.85 0
891.92 0
891.99 0
892.06 0
892.13 0
892.20 0
892.26 0
892.33 0
892.40 0
892.47 0
892.54 0
892.61 0
892.68 0
892.74 0
892.81 0
892.88 0
892.95 0
893.02 0
893.09 0
893.16 0
893.22 0
893.29 0
893.36 0
893.43 0
893.50 0
893.57 0
893.64 0
893.70 0
893.77 0
893.84 0
893.91 0
893.98 0
894.05 0
894.12 0
894.18 0
894.25 0
894.32 0
894.39 0
894.46 0
894.53 0
894.60 0
894.66 0
894.73 0
894.80 0
894.87 0
894.94 0
895.01 0
895.08 0
895.15 0
895.21 0
895.28 0
895.35 0
895.42 0
895.49 0
895.56 0
895.63 0
895.69 0
895.76 0
895.83 0
895.90 0
895.97 0
896.04 0
896.11 0
896.18 0
896.24 0
896.31 0
896.38 0
896.45 0
896.52 0
896.59 0
896.66 0
896.72 0
896.79 0
896.86 0
896.93 0
897.00 0
897.07 0
897.14 0
897.21 0
897.27 0
897.34 0
897.41 0
897.48 0
897.55 0
897.62 0
897.69 0
897.76 0
897.82 0
897.89 0
897.96 0
898.03 0
898.10 0
898.17 0
898.24 0
898.31 0
898.37 0
898.44 0
898.51 0
898.58 0
898.65 0
898.72 0
898.79 0
898.86 0
898.92 0
898.99 0
899.06 0
899.13 0
899.20 0
899.27 0
899.34 0
899.41 0
899.47 0
899.54 0
899.61 0
899.68 0
899.75 0
899.82 0
899.89 0
899.96 0
900.03 0
900.09 0
900.16 0
900.23 0
900.30 0
900.37 0
900.44 0
900.51 0
900.58 0
900.64 0
900.71 0
900.78 0
900.85 0
900.92 0
900.99 0
901.06 0
901.13 0
901.20 0
901.26 0
901.33 0
901.40 0
901.47 0
901.54 0
901.61 0
901.68 0
901.75 0
901.82 0
901.88 0
901.95 0
902.02 0
902.09 0
902.16 0
902.23 0
902.30 0
902.37 0
902.44 0
902.50 0
902.57 0
902.64 0
902.71 0
902.78 0
902.85 0
902.92 0
902.99 0
903.06 0
903.13 0
903.19 0
903.26 0
903.33 0
903.40 0
903.47 0
903.54 0
903.61 0
903.68 0
903.75 0
903.81 0
903.88 0
903.95 0
904.02 0
904.09 0
904.16 0
904.23 0
904.30 0
904.37 0
904.44 0
904.50 0
904.57 0
904.64 0
904.71 0
904.78 0
904.85 0
904.92 0
904.99 0
905.06 0
905.13 0
905.19 0
905.26 0
905.33 0
905.40 0
905.47 0
905.54 0
905.61 0
905.68 0
905.75 0
905.82 0
905.89 0
905.95 0
906.02 0
906.09 0
906.16 0
906.23 0
906.30 0
906.37 0
906.44 0
906.51 0
906.58 0
906.64 0
906.71 0
906.78 0
906.85 0
906.92 0
906.99 0
907.06 0
907.13 0
907.20 0
907.27 0
907.34 0
907.40 0
907.47 0
907.54 0
907.61 0
907.68 0
907.75 0
907.82 0
907.89 0
907.96 0
908.03 0
908.10 0
908.17 0
908.23 0
908.30 0
908.37 0
908.44 0
908.51 0
908.58 0
908.65 0
908.72 0
908.79 0
908.86 0
908.93 0
908.99 0
909.06 0
909.13 0
909.20 0
909.27 0
909.34 0
909.41 0
909.48 0
909.55 0
909.62 0
909.69 0
909.76 0
909.83 0
909.89 0
909.96 0
910.03 0
910.10 0
910.17 0
910.24 0
910.31 0
910.38 0
910.45 0
910.52 0
910.59 0
910.66 0
910.72 0
910.79 0
910.86 0
910.93 0
911.00 0
911.07 0
911.14 0
911.21 0
911.28 0
911.35 0
911.42 0
911.49 0
911.56 0
911.63 0
911.69 0
911.76 0
911.83 0
911.90 0
911.97 0
912.04 0
912.11 0
912.18 0
912.25 0
912.32 0
912.39 0
912.46 0
912.53 0
912.60 0
912.66 0
912.73 0
912.80 0
912.87 0
912.94 0
913.01 0
913.08 0
913.15 0
913.22 0
913.29 0
913.36 0
913.43 0
913.50 0
913.57 0
913.64 0
913.70 0
913.77 0
913.84 0
913.91 0
913.98 0
914.05 0
914.12 0
914.19 0
914.26 0
914.33 0
914.40 0
914.47 0
914.54 0
914.61 0
914.68 0
914.74 0
914.81 0
914.88 0
914.95 0
915.02 0
915.09 0
915.16 0
915.23 0
915.30 0
915.37 0
915.44 0
915.51 0
915.58 0
915.65 0
915.72 0
915.79 0
915.86 0
915.92 0
915.99 0
916.06 0
916.13 0
916.20 0
916.27 0
916.34 0
916.41 0
916.48 0
916.55 0
916.62 0
916.69 0
916.76 0
916.83 0
916.90 0
916.97 0
917.04 0
917.11 0
917.18 0
917.24 0
917.31 0
917.38 0
917.45 0
917.52 0
917.59 0
917.66 0
917.73 0
917.80 0
917.87 0
917.94 0
918.01 0
918.08 0
918.15 0
918.22 0
918.29 0
918.36 0
918.43 0
918.50 0
918.57 0
918.63 0
918.70 0
918.77 0
918.84 0
918.91 0
918.98 0
919.05 0
919.12 0
919.19 0
919.26 0
919.33 0
919.40 0
919.47 0
919.54 0
919.61 0
919.68 0
919.75 0
919.82 0
919.89 0
919.96 0
920.03 0
920.10 0
920.17 0
920.23 0
920.30 0
920.37 0
920.44 0
920.51 0
920.58 0
920.65 0
920.72 0
920.79 0
920.86 0
920.93 0
921.00 0
921.07 0
921.14 0
921.21 0
921.28 0
921.35 0
921.42 0
921.49 0
921.56 0
921.63 0
921.70 0
921.77 0
921.84 0
921.91 0
921.98 0
922.04 0
922.11 0
922.18 0
922.25 0
922.32 0
922.39 0
922.46 0
922.53 0
922.60 0
922.67 0
922.74 0
922.81 0
922.88 0
922.95 0
923.02 0
923.09 0
923.16 0
923.23 0
923.30 0
923.37 0
923.44 0
923.51 0
923.58 0
923.65 0
923.72 0
923.79 0
923.86 0
923.93 0
924.00 0
924.07 0
924.14 0
924.21 0
924.28 0
924.35 0
924.42 0
924.48 0
924.55 0
924.62 0
924.69 0
924.76 0
924.83 0
924.90 0
924.97 0
925.04 0
925.11 0
925.18 0
925.25 0
925.32 0
925.39 0
925.46 0
925.53 0
925.60 0
925.67 0
925.74 0
925.81 0
925.88 0
925.95 0
926.02 0
926.09 0
926.16 0
926.23 0
926.30 0
926.37 0
926.44 0
926.51 0
926.58 0
926.65 0
926.72 0
926.79 0
926.86 0
926.93 0
927.00 0
927.07 0
927.14 0
927.21 0
927.28 0
927.35 0
927.42 0
927.49 0
927.56 0
927.63 0
927.70 0
927.77 0
927.84 0
927.91 0
927.98 0
928.05 0
928.12 0
928.19 0
928.26 0
928.33 0
928.40 0
928.47 0
928.53 0
928.60 0
928.67 0
928.74 0
928.81 0
928.88 0
928.95 0
929.02 0
929.09 0
929.16 0
929.23 0
929.30 0
929.37 0
929.44 0
929.51 0
929.58 0
929.65 0
929.72 0
929.79 0
929.86 0
929.93 0
930.00 0
930.07 0
930.14 0
930.21 0
930.28 0
930.35 0
930.42 0
930.49 0
930.56 0
930.63 0
930.70 0
930.77 0
930.84 0
930.91 0
930.98 0
931.05 0
931.12 0
931.19 0
931.26 0
931.33 0
931.40 0
931.47 0
931.54 0
931.61 0
931.68 0
931.75 0
931.82 0
931.89 0
931.96 0
932.03 0
932.10 0
932.17 0
932.24 0
932.31 0
932.38 0
932.45 0
932.52 0
932.59 0
932.66 0
932.73 0
932.80 0
932.87 0
932.94 0
933.01 0
933.08 0
933.15 0
933.22 0
933.29 0
933.36 0
933.43 0
933.51 0
933.58 0
933.65 0
933.72 0
933.79 0
933.86 0
933.93 0
934.00 0
934.07 0
934.14 0
934.21 0
934.28 0
934.35 0
934.42 0
934.49 0
934.56 0
934.63 0
934.70 0
934.77 0
934.84 0
934.91 0
934.98 0
935.05 0
935.12 0
935.19 0
935.26 0
935.33 0
935.40 0
935.47 0
935.54 0
935.61 0
935.68 0
935.75 0
935.82 0
935.89 0
935.96 0
936.03 0
936.10 0
936.17 0
936.24 0
936.31 0
936.38 0
936.45 0
936.52 0
936.59 0
936.66 0
936.73 0
936.80 0
936.87 0
936.94 0
937.01 0
937.08 0
937.15 0
937.22 0
937.29 0
937.36 0
937.43 0
937.50 0
937.57 0
937.65 0
937.72 0
937.79 0
937.86 0
937.93 0
938.00 0
938.07 0
938.14 0
938.21 0
938.28 0
938.35 0
938.42 0
938.49 0
938.56 0
938.63 0
938.70 0
938.77 0
938.84 0
938.91 0
938.98 0
939.05 0
939.12 0
939.19 0
939.26 0
939.33 0
939.40 0
939.47 0
939.54 0
939.61 0
939.68 0
939.75 0
939.82 0
939.89 0
939.96 0
940.04 0
940.11 0
940.18 0
940.25 0
940.32 0
940.39 0
940.46 0
940.53 0
940.60 0
940.67 0
940.74 0
940.81 0
940.88 0
940.95 0
941.02 0
941.09 0
941.16 0
941.23 0
941.30 0
941.37 0
941.44 0
941.51 0
941.58 0
941.65 0
941.72 0
941.79 0
941.86 0
941.94 0
942.01 0
942.08 0
942.15 0
942.22 0
942.29 0
942.36 0
942.43 0
942.50 0
942.57 0
942.64 0
942.71 0
942.78 0
942.85 0
942.92 0
942.99 0
943.06 0
943.13 0
943.20 0
943.27 0
943.34 0
943.41 0
943.48 0
943.56 0
943.63 0
943.70 0
943.77 0
943.84 0
943.91 0
943.98 0
944.05 0
944.12 0
944.19 0
944.26 0
944.33 0
944.40 0
944.47 0
944.54 0
944.61 0
944.68 0
944.75 0
944.82 0
944.89 0
944.97 0
945.04 0
945.11 0
945.18 0
945.25 0
945.32 0
945.39 0
945.46 0
945.53 0
945.60 0
945.67 0
945.74 0
945.81 0
945.88 0
945.95 0
946.02 0
946.09 0
946.16 0
946.24 0
946.31 0
946.38 0
946.45 0
946.52 0
946.59 0
946.66 0
946.73 0
946.80 0
946.87 0
946.94 0
947.01 0
947.08 0
947.15 0
947.22 0
947.29 0
947.36 0
947.44 0
947.51 0
947.58 0
947.65 0
947.72 0
947.79 0
947.86 0
947.93 0
948.00 0
948.07 0
948.14 0
948.21 0
948.28 0
948.35 0
948.42 0
948.49 0
948.57 0
948.64 0
948.71 0
948.78 0
948.85 0
948.92 0
948.99 0
949.06 0
949.13 0
949.20 0
949.27 0
949.34 0
949.41 0
949.48 0
949.55 0
949.63 0
949.70 0
949.77 0
949.84 0
949.91 0
949.98 0
950.05 0
950.12 0
950.19 0
950.26 0
950.33 0
950.40 0
950.47 0
950.54 0
950.62 0
950.69 0
950.76 0
950.83 0
950.90 0
950.97 0
951.04 0
951.11 0
951.18 0
951.25 0
951.32 0
951.39 0
951.46 0
951.54 0
951.61 0
951.68 0
951.75 0
951.82 0
951.89 0
951.96 0
952.03 0
952.10 0
952.17 0
952.24 0
952.31 0
952.38 0
952.46 0
952.53 0
952.60 0
952.67 0
952.74 0
952.81 0
952.88 0
952.95 0
953.02 0
953.09 0
953.16 0
953.23 0
953.31 0
953.38 0
953.45 0
953.52 0
953.59 0
953.66 0
953.73 0
953.80 0
953.87 0
953.94 0
954.01 0
954.08 0
954.16 0
954.23 0
954.30 0
954.37 0
954.44 0
954.51 0
954.58 0
954.65 0
954.72 0
954.79 0
954.86 0
954.94 0
955.01 0
955.08 0
955.15 0
955.22 0
955.29 0
955.36 0
955.43 0
955.50 0
955.57 0
955.64 0
955.72 0
955.79 0
955.86 0
955.93 0
956.00 0
956.07 0
956.14 0
956.21 0
956.28 0
956.35 0
956.42 0
956.50 0
956.57 0
956.64 0
956.71 0
956.78 0
956.85 0
956.92 0
956.99 0
957.06 0
957.13 0
957.21 0
957.28 0
957.35 0
957.42 0
957.49 0
957.56 0
957.63 0
957.70 0
957.77 0
957.84 0
957.92 0
957.99 0
958.06 0
958.13 0
958.20 0
958.27 0
958.34 0
958.41 0
958.48 0
958.55 0
958.63 0
958.70 0
958.77 0
958.84 0
958.91 0
958.98 0
959.05 0
959.12 0
959.19 0
959.26 0
959.34 0
959.41 0
959.48 0
959.55 0
959.62 0
959.69 0
959.76 0
959.83 0
959.90 0
959.98 0
960.05 0
960.12 0
960.19 0
960.26 0
960.33 0
960.40 0
960.47 0
960.54 0
960.62 0
960.69 0
960.76 0
960.83 0
960.90 0
960.97 0
961.04 0
961.11 0
961.18 0
961.26 0
961.33 0
961.40 0
961.47 0
961.54 0
961.61 0
961.68 0
961.75 0
961.82 0
961.90 0
961.97 0
962.04 0
962.11 0
962.18 0
962.25 0
962.32 0
962.39 0
962.46 0
962.54 0
962.61 0
962.68 0
962.75 0
962.82 0
962.89 0
962.96 0
963.03 0
963.11 0
963.18 0
963.25 0
963.32 0
963.39 0
963.46 0
963.53 0
963.60 0
963.68 0
963.75 0
963.82 0
963.89 0
963.96 0
964.03 0
964.10 0
964.17 0
964.24 0
964.32 0
964.39 0
964.46 0
964.53 0
964.60 0
964.67 0
964.74 0
964.81 0
964.89 0
964.96 0
965.03 0
965.10 0
965.17 0
965.24 0
965.31 0
965.39 0
965.46 0
965.53 0
965.60 0
965.67 0
965.74 0
965.81 0
965.88 0
965.96 0
966.03 0
966.10 0
966.17 0
966.24 0
966.31 1
966.38 1
966.45 1
966.53 0
966.60 0
966.67 0
966.74 0
966.81 0
966.88 0
966.95 0
967.03 0
967.10 0
967.17 0
967.24 0
967.31 0
967.38 0
967.45 0
967.52 0
967.60 0
967.67 0
967.74 0
967.81 0
967.88 0
967.95 0
968.02 0
968.10 0
968.17 0
968.24 0
968.31 0
968.38 0
968.45 0
968.52 0
968.60 0
968.67 0
968.74 0
968.81 0
968.88 0
968.95 0
969.02 0
969.10 0
969.17 0
969.24 0
969.31 0
969.38 0
969.45 0
969.52 0
969.60 0
969.67 0
969.74 0
969.81 0
969.88 0
969.95 0
970.02 0
970.10 0
970.17 0
970.24 0
970.31 0
970.38 0
970.45 0
970.52 0
970.60 0
970.67 0
970.74 0
970.81 0
970.88 0
970.95 0
971.02 0
971.10 0
971.17 0
971.24 0
971.31 0
971.38 0
971.45 0
971.52 0
971.60 0
971.67 0
971.74 0
971.81 0
971.88 0
971.95 0
972.03 0
972.10 0
972.17 0
972.24 0
972.31 0
972.38 0
972.45 0
972.53 0
972.60 0
972.67 0
972.74 0
972.81 0
972.88 0
972.96 0
973.03 0
973.10 0
973.17 0
973.24 0
973.31 0
973.39 0
973.46 0
973.53 0
973.60 0
973.67 0
973.74 0
973.81 0
973.89 0
973.96 0
974.03 0
974.10 0
974.17 0
974.24 0
974.32 0
974.39 0
974.46 0
974.53 0
974.60 0
974.67 0
974.75 0
974.82 0
974.89 0
974.96 0
975.03 0
975.10 0
975.18 0
975.25 0
975.32 0
975.39 0
975.46 0
975.53 0
975.61 0
975.68 0
975.75 0
975.82 0
975.89 0
975.96 0
976.04 0
976.11 0
976.18 0
976.25 0
976.32 0
976.39 0
976.47 0
976.54 0
976.61 0
976.68 0
976.75 0
976.82 0
976.90 0
976.97 0
977.04 0
977.11 0
977.18 0
977.25 0
977.33 0
977.40 0
977.47 0
977.54 0
977.61 0
977.68 0
977.76 0
977.83 0
977.90 0
977.97 0
978.04 0
978.11 0
978.19 0
978.26 0
978.33 0
978.40 0
978.47 0
978.55 0
978.62 0
978.69 0
978.76 0
978.83 0
978.90 0
978.98 0
979.05 0
979.12 0
979.19 0
979.26 0
979.33 0
979.41 0
979.48 0
979.55 0
979.62 0
979.69 0
979.77 0
979.84 0
979.91 0
979.98 0
980.05 0
980.12 0
980.20 0
980.27 0
980.34 0
980.41 0
980.48 0
980.56 0
980.63 0
980.70 0
980.77 0
980.84 0
980.91 0
980.99 0
981.06 0
981.13 0
981.20 0
981.27 0
981.35 0
981.42 0
981.49 0
981.56 0
981.63 0
981.71 0
981.78 0
981.85 0
981.92 0
981.99 0
982.06 0
982.14 0
982.21 0
982.28 0
982.35 0
982.42 0
982.50 0
982.57 0
982.64 0
982.71 0
982.78 0
982.86 0
982.93 0
983.00 0
983.07 0
983.14 0
983.22 0
983.29 0
983.36 0
983.43 0
983.50 0
983.58 0
983.65 0
983.72 0
983.79 0
983.86 0
983.94 0
984.01 0
984.08 0
984.15 0
984.22 0
984.29 0
984.37 0
984.44 0
984.51 0
984.58 0
984.65 0
984.73 0
984.80 0
984.87 0
984.94 0
985.01 0
985.09 0
985.16 0
985.23 0
985.30 0
985.37 0
985.45 0
985.52 0
985.59 0
985.66 0
985.73 0
985.81 0
985.88 0
985.95 0
986.02 0
986.10 0
986.17 0
986.24 0
986.31 0
986.38 0
986.46 0
986.53 0
986.60 0
986.67 0
986.74 0
986.82 0
986.89 0
986.96 0
987.03 0
987.10 0
987.18 0
987.25 0
987.32 0
987.39 0
987.46 0
987.54 0
987.61 0
987.68 0
987.75 0
987.82 0
987.90 0
987.97 0
988.04 0
988.11 0
988.19 0
988.26 0
988.33 0
988.40 0
988.47 0
988.55 0
988.62 0
988.69 0
988.76 0
988.83 0
988.91 0
988.98 0
989.05 0
989.12 0
989.20 0
989.27 0
989.34 0
989.41 0
989.48 0
989.56 0
989.63 0
989.70 0
989.77 0
989.84 0
989.92 0
989.99 0
990.06 0
990.13 0
990.21 0
990.28 0
990.35 0
990.42 0
990.49 0
990.57 0
990.64 0
990.71 0
990.78 0
990.86 0
990.93 0
991.00 0
991.07 0
991.14 0
991.22 0
991.29 0
991.36 0
991.43 0
991.51 0
991.58 0
991.65 0
991.72 0
991.79 0
991.87 0
991.94 0
992.01 0
992.08 0
992.16 0
992.23 0
992.30 0
992.37 0
992.44 0
992.52 0
992.59 0
992.66 0
992.73 0
992.81 0
992.88 0
992.95 0
993.02 0
993.10 0
993.17 0
993.24 0
993.31 0
993.38 0
993.46 0
993.53 0
993.60 0
993.67 0
993.75 0
993.82 0
993.89 0
993.96 0
994.04 0
994.11 1
994.18 1
994.25 1
994.32 0
994.40 0
994.47 0
994.54 0
994.61 0
994.69 0
994.76 0
994.83 0
994.90 0
994.98 0
995.05 0
995.12 0
995.19 0
995.27 0
995.34 0
995.41 0
995.48 0
995.56 0
995.63 0
995.70 0
995.77 0
995.84 0
995.92 0
995.99 0
996.06 0
996.13 0
996.21 0
996.28 0
996.35 0
996.42 0
996.50 0
996.57 0
996.64 0
996.71 0
996.79 0
996.86 0
996.93 0
997.00 0
997.08 0
997.15 0
997.22 0
997.29 0
997.37 0
997.44 0
997.51 0
997.58 0
997.66 0
997.73 0
997.80 0
997.87 0
997.95 0
998.02 0
998.09 0
998.16 0
998.24 0
998.31 0
998.38 0
998.45 0
998.53 0
998.60 0
998.67 0
998.74 0
998.82 0
998.89 0
998.96 0
999.03 0
999.11 0
999.18 0
999.25 0
999.32 0
999.40 0
999.47 0
999.54 0
999.61 0
999.69 0
999.76 0
999.83 0
999.90 0
999.98 0
1000.05 0
1000.12 0
1000.19 0
1000.27 0
1000.34 0
1000.41 0
1000.48 0
1000.56 0
1000.63 0
1000.70 0
1000.77 0
1000.85 0
1000.92 0
1000.99 0
1001.06 0
1001.14 0
1001.21 0
1001.28 0
1001.35 0
1001.43 0
1001.50 0
1001.57 0
1001.64 0
1001.72 0
1001.79 0
1001.86 0
1001.94 0
1002.01 0
1002.08 0
1002.15 0
1002.23 0
1002.30 0
1002.37 0
1002.44 0
1002.52 0
1002.59 0
1002.66 0
1002.73 0
1002.81 0
1002.88 0
1002.95 0
1003.02 0
1003.10 0
1003.17 0
1003.24 0
1003.32 0
1003.39 0
1003.46 0
1003.53 0
1003.61 0
1003.68 0
1003.75 0
1003.82 0
1003.90 0
1003.97 0
1004.04 0
1004.11 0
1004.19 0
1004.26 0
1004.33 0
1004.41 0
1004.48 0
1004.55 0
1004.62 0
1004.70 0
1004.77 0
1004.84 0
1004.91 0
1004.99 0
1005.06 0
1005.13 0
1005.21 0
1005.28 0
1005.35 0
1005.42 0
1005.50 0
1005.57 0
1005.64 0
1005.71 0
1005.79 0
1005.86 0
1005.93 0
1006.01 0
1006.08 0
1006.15 0
1006.22 1
1006.30 1
1006.37 1
1006.44 1
1006.52 1
1006.59 1
1006.66 1
1006.73 1
1006.81 1
1006.88 0
1006.95 0
1007.02 0
1007.10 0
1007.17 0
1007.24 0
1007.32 0
1007.39 0
1007.46 0
1007.53 0
1007.61 0
1007.68 1
1007.75 1
1007.83 1
1007.90 1
1007.97 1
1008.04 1
1008.12 0
1008.19 0
1008.26 0
1008.34 0
1008.41 0
1008.48 0
1008.55 0
1008.63 0
1008.70 0
1008.77 0
1008.85 0
1008.92 0
1008.99 0
1009.06 0
1009.14 0
1009.21 0
1009.28 0
1009.36 0
1009.43 0
1009.50 0
1009.57 0
1009.65 0
1009.72 0
1009.79 0
1009.87 0
1009.94 0
1010.01 0
1010.08 0
1010.16 0
1010.23 0
1010.30 0
1010.38 0
1010.45 0
1010.52 0
1010.60 0
1010.67 0
1010.74 0
1010.81 0
1010.89 0
1010.96 0
1011.03 0
1011.11 0
1011.18 1
1011.25 1
1011.32 1
1011.40 1
1011.47 1
1011.54 1
1011.62 1
1011.69 0
1011.76 0
1011.84 0
1011.91 0
1011.98 1
1012.05 1
1012.13 1
1012.20 0
1012.27 0
1012.35 0
1012.42 0
1012.49 0
1012.57 0
1012.64 0
1012.71 0
1012.78 0
1012.86 0
1012.93 0
1013.00 0
1013.08 0
1013.15 0
1013.22 0
1013.30 0
1013.37 0
1013.44 0
1013.51 0
1013.59 0
1013.66 0
1013.73 0
1013.81 0
1013.88 0
1013.95 0
1014.03 0
1014.10 0
1014.17 0
1014.25 0
1014.32 0
1014.39 0
1014.46 0
1014.54 0
1014.61 0
1014.68 0
1014.76 0
1014.83 0
1014.90 0
1014.98 0
1015.05 0
1015.12 0
1015.20 0
1015.27 0
1015.34 0
1015.41 0
1015.49 0
1015.56 0
1015.63 0
1015.71 0
1015.78 0
1015.85 0
1015.93 0
1016.00 0
1016.07 0
1016.15 0
1016.22 0
1016.29 0
1016.37 0
1016.44 0
1016.51 0
1016.58 0
1016.66 0
1016.73 0
1016.80 0
1016.88 0
1016.95 0
1017.02 0
1017.10 1
1017.17 1
1017.24 1
1017.32 1
1017.39 1
1017.46 1
1017.54 1
1017.61 0
1017.68 0
1017.76 0
1017.83 0
1017.90 0
1017.97 0
1018.05 0
1018.12 0
1018.19 0
1018.27 0
1018.34 1
1018.41 1
1018.49 1
1018.56 1
1018.63 1
1018.71 1
1018.78 0
1018.85 0
1018.93 0
1019.00 0
1019.07 0
1019.15 0
1019.22 0
1019.29 0
1019.37 0
1019.44 0
1019.51 0
1019.59 1
1019.66 1
1019.73 1
1019.81 1
1019.88 1
1019.95 2
1020.03 2
1020.10 2
1020.17 2
1020.25 2
1020.32 1
1020.39 1
1020.46 1
1020.54 1
1020.61 1
1020.68 1
1020.76 1
1020.83 1
1020.90 1
1020.98 1
1021.05 1
1021.12 1
1021.20 1
1021.27 1
1021.34 1
1021.42 1
1021.49 1
1021.56 1
1021.64 1
1021.71 1
1021.78 1
1021.86 1
1021.93 0
1022.00 0
1022.08 0
1022.15 0
1022.22 0
1022.30 0
1022.37 1
1022.44 1
1022.52 1
1022.59 1
1022.66 1
1022.74 0
1022.81 0
1022.88 0
1022.96 0
1023.03 0
1023.10 0
1023.18 0
1023.25 0
1023.33 0
1023.40 0
1023.47 1
1023.55 1
1023.62 1
1023.69 1
1023.77 1
1023.84 1
1023.91 1
1023.99 1
1024.06 1
1024.13 1
1024.21 1
1024.28 1
1024.35 1
1024.43 1
1024.50 1
1024.57 1
1024.65 1
1024.72 1
1024.79 1
1024.87 1
1024.94 1
1025.01 1
1025.09 1
1025.16 1
1025.23 1
1025.31 1
1025.38 1
1025.45 1
1025.53 1
1025.60 1
1025.67 1
1025.75 1
1025.82 1
1025.90 1
1025.97 1
1026.04 1
1026.12 1
1026.19 1
1026.26 1
1026.34 1
1026.41 1
1026.48 1
1026.56 1
1026.63 1
1026.70 1
1026.78 1
1026.85 1
1026.92 1
1027.00 1
1027.07 1
1027.14 1
1027.22 1
1027.29 1
1027.37 1
1027.44 1
1027.51 1
1027.59 1
1027.66 1
1027.73 1
1027.81 1
1027.88 1
1027.95 1
1028.03 1
1028.10 1
1028.17 1
1028.25 1
1028.32 1
1028.40 1
1028.47 1
1028.54 1
1028.62 1
1028.69 1
1028.76 1
1028.84 1
1028.91 1
1028.98 0
1029.06 0
1029.13 0
1029.20 0
1029.28 0
1029.35 0
1029.43 1
1029.50 1
1029.57 1
1029.65 1
1029.72 1
1029.79 2
1029.87 2
1029.94 2
1030.01 2
1030.09 1
1030.16 1
1030.24 1
1030.31 1
1030.38 1
1030.46 1
1030.53 1
1030.60 1
1030.68 1
1030.75 1
1030.82 1
1030.90 1
1030.97 1
1031.05 1
1031.12 1
1031.19 1
1031.27 2
1031.34 2
1031.41 2
1031.49 2
1031.56 1
1031.63 1
1031.71 1
1031.78 1
1031.86 1
1031.93 1
1032.00 1
1032.08 1
1032.15 1
1032.22 1
1032.30 1
1032.37 1
1032.45 1
1032.52 1
1032.59 1
1032.67 2
1032.74 2
1032.81 2
1032.89 2
1032.96 2
1033.04 3
1033.11 3
1033.18 3
1033.26 3
1033.33 3
1033.40 3
1033.48 3
1033.55 2
1033.63 2
1033.70 2
1033.77 2
1033.85 2
1033.92 2
1033.99 2
1034.07 3
1034.14 3
1034.22 3
1034.29 4
1034.36 4
1034.44 4
1034.51 4
1034.58 4
1034.66 4
1034.73 3
1034.81 3
1034.88 2
1034.95 2
1035.03 2
1035.10 1
1035.17 1
1035.25 1
1035.32 1
1035.40 1
1035.47 1
1035.54 1
1035.62 1
1035.69 1
1035.77 2
1035.84 2
1035.91 2
1035.99 2
1036.06 3
1036.13 3
1036.21 3
1036.28 3
1036.36 3
1036.43 3
1036.50 3
1036.58 2
1036.65 2
1036.73 2
1036.80 2
1036.87 2
1036.95 2
1037.02 2
1037.09 2
1037.17 2
1037.24 2
1037.32 2
1037.39 2
1037.46 2
1037.54 2
1037.61 2
1037.69 2
1037.76 2
1037.83 2
1037.91 2
1037.98 2
1038.06 2
1038.13 2
1038.20 2
1038.28 2
1038.35 2
1038.42 1
1038.50 1
1038.57 1
1038.65 1
1038.72 1
1038.79 1
1038.87 1
1038.94 2
1039.02 2
1039.09 2
1039.16 2
1039.24 2
1039.31 2
1039.39 2
1039.46 1
1039.53 2
1039.61 2
1039.68 2
1039.76 1
1039.83 1
1039.90 1
1039.98 1
1040.05 1
1040.13 1
1040.20 2
1040.27 2
1040.35 2
1040.42 2
1040.50 2
1040.57 2
1040.64 2
1040.72 2
1040.79 1
1040.87 1
1040.94 1
1041.01 2
1041.09 1
1041.16 1
1041.24 1
1041.31 1
1041.38 1
1041.46 1
1041.53 1
1041.61 1
1041.68 2
1041.75 2
1041.83 1
1041.90 1
1041.98 1
1042.05 1
1042.12 2
1042.20 2
1042.27 2
1042.35 2
1042.42 2
1042.49 2
1042.57 2
1042.64 1
1042.72 1
1042.79 1
1042.87 1
1042.94 1
1043.01 1
1043.09 1
1043.16 1
1043.24 0
1043.31 0
1043.38 0
1043.46 0
1043.53 0
1043.61 0
1043.68 0
1043.75 0
1043.83 0
1043.90 0
1043.98 0
1044.05 0
1044.13 0
1044.20 1
1044.27 1
1044.35 1
1044.42 1
1044.50 1
1044.57 1
1044.64 1
1044.72 1
1044.79 0
1044.87 0
1044.94 0
1045.01 0
1045.09 0
1045.16 0
1045.24 0
1045.31 1
1045.39 1
1045.46 2
1045.53 2
1045.61 2
1045.68 2
1045.76 1
1045.83 1
1045.91 1
1045.98 2
1046.05 2
1046.13 2
1046.20 2
1046.28 3
1046.35 3
1046.42 3
1046.50 4
1046.57 4
1046.65 4
1046.72 4
1046.80 4
1046.87 3
1046.94 3
1047.02 3
1047.09 3
1047.17 3
1047.24 3
1047.32 3
1047.39 2
1047.46 2
1047.54 2
1047.61 2
1047.69 2
1047.76 3
1047.83 3
1047.91 3
1047.98 4
1048.06 4
1048.13 5
1048.21 5
1048.28 5
1048.35 6
1048.43 6
1048.50 6
1048.58 6
1048.65 5
1048.73 5
1048.80 4
1048.87 4
1048.95 3
1049.02 3
1049.10 3
1049.17 4
1049.25 4
1049.32 4
1049.40 4
1049.47 4
1049.54 3
1049.62 3
1049.69 2
1049.77 2
1049.84 2
1049.92 2
1049.99 2
1050.06 3
1050.14 3
1050.21 4
1050.29 4
1050.36 4
1050.44 4
1050.51 4
1050.58 5
1050.66 5
1050.73 6
1050.81 6
1050.88 6
1050.96 6
1051.03 5
1051.11 5
1051.18 4
1051.25 4
1051.33 3
1051.40 3
1051.48 3
1051.55 3
1051.63 2
1051.70 2
1051.77 2
1051.85 2
1051.92 2
1052.00 2
1052.07 3
1052.15 3
1052.22 3
1052.30 3
1052.37 3
1052.44 3
1052.52 3
1052.59 3
1052.67 2
1052.74 2
1052.82 2
1052.89 1
1052.97 1
1053.04 1
1053.11 1
1053.19 2
1053.26 2
1053.34 2
1053.41 3
1053.49 3
1053.56 3
1053.64 3
1053.71 2
1053.78 2
1053.86 2
1053.93 2
1054.01 1
1054.08 1
1054.16 1
1054.23 1
1054.31 2
1054.38 2
1054.45 2
1054.53 2
1054.60 2
1054.68 2
1054.75 1
1054.83 1
1054.90 0
1054.98 0
1055.05 0
1055.13 1
1055.20 1
1055.27 2
1055.35 3
1055.42 4
1055.50 4
1055.57 5
1055.65 5
1055.72 4
1055.80 4
1055.87 3
1055.95 2
1056.02 2
1056.09 1
1056.17 1
1056.24 1
1056.32 1
1056.39 1
1056.47 1
1056.54 2
1056.62 2
1056.69 2
1056.77 2
1056.84 2
1056.91 2
1056.99 3
1057.06 3
1057.14 3
1057.21 4
1057.29 4
1057.36 4
1057.44 3
1057.51 2
1057.59 2
1057.66 1
1057.74 0
1057.81 0
1057.88 0
1057.96 1
1058.03 1
1058.11 2
1058.18 2
1058.26 2
1058.33 2
1058.41 2
1058.48 3
1058.56 3
1058.63 4
1058.71 5
1058.78 5
1058.85 6
1058.93 6
1059.00 6
1059.08 6
1059.15 5
1059.23 4
1059.30 3
1059.38 2
1059.45 1
1059.53 0
1059.60 0
1059.68 0
1059.75 1
1059.83 1
1059.90 2
1059.97 3
1060.05 3
1060.12 4
1060.20 4
1060.27 4
1060.35 4
1060.42 4
1060.50 4
1060.57 4
1060.65 4
1060.72 4
1060.80 4
1060.87 4
1060.95 4
1061.02 3
1061.10 3
1061.17 2
1061.24 2
1061.32 1
1061.39 0
1061.47 0
1061.54 0
1061.62 0
1061.69 0
1061.77 0
1061.84 0
1061.92 0
1061.99 0
1062.07 1
1062.14 1
1062.22 1
1062.29 1
1062.37 1
1062.44 1
1062.52 1
1062.59 1
1062.67 1
1062.74 1
1062.81 2
1062.89 2
1062.96 3
1063.04 4
1063.11 5
1063.19 5
1063.26 5
1063.34 5
1063.41 5
1063.49 5
1063.56 5
1063.64 5
1063.71 6
1063.79 6
1063.86 7
1063.94 7
1064.01 7
1064.09 7
1064.16 7
1064.24 7
1064.31 7
1064.39 7
1064.46 7
1064.54 8
1064.61 8
1064.69 9
1064.76 9
1064.84 8
1064.91 8
1064.98 7
1065.06 7
1065.13 6
1065.21 6
1065.28 5
1065.36 5
1065.43 5
1065.51 4
1065.58 4
1065.66 3
1065.73 2
1065.81 2
1065.88 1
1065.96 1
1066.03 1
1066.11 1
1066.18 1
1066.26 2
1066.33 3
1066.41 3
1066.48 4
1066.56 5
1066.63 6
1066.71 6
1066.78 7
1066.86 6
1066.93 6
1067.01 6
1067.08 6
1067.16 6
1067.23 7
1067.31 7
1067.38 8
1067.46 8
1067.53 8
1067.61 8
1067.68 7
1067.76 7
1067.83 6
1067.91 6
1067.98 5
1068.06 5
1068.13 4
1068.21 3
1068.28 2
1068.36 1
1068.43 1
1068.51 0
1068.58 0
1068.66 0
1068.73 0
1068.81 0
1068.88 0
1068.96 0
1069.03 1
1069.11 1
1069.18 1
1069.26 1
1069.33 1
1069.41 1
1069.48 0
1069.56 0
1069.63 0
1069.71 0
1069.78 0
1069.86 0
1069.93 1
1070.01 1
1070.08 2
1070.16 2
1070.23 2
1070.31 2
1070.38 1
1070.46 1
1070.53 1
1070.61 0
1070.68 0
1070.76 0
1070.83 0
1070.91 0
1070.98 0
1071.06 0
1071.13 1
1071.21 1
1071.28 1
1071.36 0
1071.43 0
1071.51 0
1071.58 0
1071.66 0
1071.73 0
1071.81 1
1071.88 1
1071.96 2
1072.03 2
1072.11 3
1072.18 3
1072.26 2
1072.33 2
1072.41 2
1072.48 2
1072.56 2
1072.63 1
1072.71 1
1072.79 1
1072.86 1
1072.94 1
1073.01 1
1073.09 2
1073.16 2
1073.24 3
1073.31 3
1073.39 3
1073.46 4
1073.54 4
1073.61 4
1073.69 4
1073.76 4
1073.84 3
1073.91 3
1073.99 3
1074.06 2
1074.14 1
1074.21 0
1074.29 0
1074.36 0
1074.44 0
1074.51 0
1074.59 0
1074.66 0
1074.74 0
1074.81 1
1074.89 2
1074.97 3
1075.04 4
1075.12 4
1075.19 5
1075.27 5
1075.34 5
1075.42 5
1075.49 5
1075.57 5
1075.64 5
1075.72 5
1075.79 6
1075.87 6
1075.94 6
1076.02 6
1076.09 6
1076.17 6
1076.24 6
1076.32 6
1076.39 6
1076.47 6
1076.55 6
1076.62 6
1076.70 6
1076.77 6
1076.85 6
1076.92 5
1077.00 5
1077.07 4
1077.15 3
1077.22 3
1077.30 2
1077.37 2
1077.45 1
1077.52 1
1077.60 1
1077.67 1
1077.75 1
1077.83 2
1077.90 3
1077.98 4
1078.05 5
1078.13 6
1078.20 7
1078.28 8
1078.35 9
1078.43 9
1078.50 10
1078.58 10
1078.65 10
1078.73 9
1078.80 9
1078.88 8
1078.96 8
1079.03 8
1079.11 9
1079.18 9
1079.26 10
1079.33 11
1079.41 11
1079.48 11
1079.56 11
1079.63 10
1079.71 9
1079.78 9
1079.86 8
1079.94 7
1080.01 6
1080.09 5
1080.16 4
1080.24 3
1080.31 2
1080.39 2
1080.46 2
1080.54 3
1080.61 3
1080.69 2
1080.76 2
1080.84 1
1080.92 0
1080.99 0
1081.07 0
1081.14 0
1081.22 0
1081.29 1
1081.37 2
1081.44 3
1081.52 5
1081.59 6
1081.67 6
1081.75 7
1081.82 8
1081.90 9
1081.97 10
1082.05 11
1082.12 11
1082.20 12
1082.27 12
1082.35 12
1082.42 11
1082.50 11
1082.58 11
1082.65 11
1082.73 11
1082.80 11
1082.88 10
1082.95 9
1083.03 9
1083.10 9
1083.18 9
1083.26 8
1083.33 8
1083.41 8
1083.48 7
1083.56 6
1083.63 5
1083.71 4
1083.78 3
1083.86 2
1083.93 3
1084.01 3
1084.09 4
1084.16 4
1084.24 4
1084.31 4
1084.39 3
1084.46 2
1084.54 1
1084.61 0
1084.69 0
1084.77 0
1084.84 0
1084.92 1
1084.99 2
1085.07 3
1085.14 3
1085.22 3
1085.29 3
1085.37 3
1085.45 2
1085.52 2
1085.60 2
1085.67 2
1085.75 2
1085.82 1
1085.90 1
1085.98 1
1086.05 0
1086.13 0
1086.20 0
1086.28 0
1086.35 0
1086.43 1
1086.50 3
1086.58 4
1086.66 6
1086.73 6
1086.81 6
1086.88 6
1086.96 5
1087.03 5
1087.11 4
1087.19 3
1087.26 3
1087.34 3
1087.41 4
1087.49 4
1087.56 4
1087.64 5
1087.71 5
1087.79 5
1087.87 4
1087.94 4
1088.02 4
1088.09 4
1088.17 4
1088.24 4
1088.32 5
1088.40 5
1088.47 5
1088.55 5
1088.62 6
1088.70 6
1088.77 6
1088.85 7
1088.93 7
1089.00 8
1089.08 8
1089.15 8
1089.23 9
1089.30 9
1089.38 9
1089.46 9
1089.53 8
1089.61 7
1089.68 6
1089.76 4
1089.83 2
1089.91 0
1089.99 0
1090.06 0
1090.14 0
1090.21 0
1090.29 0
1090.36 0
1090.44 0
1090.52 0
1090.59 2
1090.67 3
1090.74 4
1090.82 5
1090.89 6
1090.97 7
1091.05 7
1091.12 7
1091.20 8
1091.27 8
1091.35 8
1091.43 8
1091.50 8
1091.58 9
1091.65 9
1091.73 10
1091.80 11
1091.88 11
1091.96 11
1092.03 12
1092.11 12
1092.18 12
1092.26 13
1092.33 13
1092.41 15
1092.49 16
1092.56 17
1092.64 18
1092.71 19
1092.79 19
1092.87 18
1092.94 17
1093.02 15
1093.09 14
1093.17 13
1093.24 13
1093.32 13
1093.40 15
1093.47 16
1093.55 18
1093.62 19
1093.70 19
1093.78 18
1093.85 17
1093.93 15
1094.00 13
1094.08 12
1094.16 11
1094.23 10
1094.31 11
1094.38 12
1094.46 13
1094.53 13
1094.61 14
1094.69 14
1094.76 14
1094.84 13
1094.91 12
1094.99 12
1095.07 12
1095.14 12
1095.22 13
1095.29 15
1095.37 16
1095.45 17
1095.52 19
1095.60 20
1095.67 20
1095.75 21
1095.83 22
1095.90 22
1095.98 22
1096.05 21
1096.13 20
1096.21 18
1096.28 15
1096.36 13
1096.43 11
1096.51 9
1096.59 7
1096.66 6
1096.74 7
1096.81 7
1096.89 9
1096.96 10
1097.04 12
1097.12 13
1097.19 14
1097.27 15
1097.34 15
1097.42 14
1097.50 13
1097.57 11
1097.65 10
1097.72 8
1097.80 7
1097.88 7
1097.95 7
1098.03 7
1098.10 9
1098.18 10
1098.26 11
1098.33 13
1098.41 14
1098.49 14
1098.56 14
1098.64 13
1098.71 12
1098.79 10
1098.87 8
1098.94 7
1099.02 6
1099.09 6
1099.17 6
1099.25 7
1099.32 8
1099.40 9
1099.47 10
1099.55 11
1099.63 11
1099.70 11
1099.78 12
1099.85 11
1099.93 11
1100.01 11
1100.08 11
1100.16 10
1100.23 9
1100.31 8
1100.39 7
1100.46 6
1100.54 5
1100.62 3
1100.69 2
1100.77 2
1100.84 1
1100.92 1
1101.00 2
1101.07 3
1101.15 5
1101.22 7
1101.30 8
1101.38 10
1101.45 11
1101.53 12
1101.60 13
1101.68 14
1101.76 14
1101.83 15
1101.91 15
1101.99 15
1102.06 16
1102.14 16
1102.21 17
1102.29 18
1102.37 20
1102.44 21
1102.52 23
1102.59 25
1102.67 26
1102.75 27
1102.82 28
1102.90 27
1102.98 26
1103.05 25
1103.13 24
1103.20 22
1103.28 21
1103.36 20
1103.43 19
1103.51 18
1103.59 16
1103.66 14
1103.74 12
1103.81 11
1103.89 9
1103.97 9
1104.04 9
1104.12 10
1104.20 12
1104.27 14
1104.35 16
1104.42 18
1104.50 19
1104.58 19
1104.65 19
1104.73 18
1104.81 17
1104.88 17
1104.96 17
1105.03 17
1105.11 16
1105.19 16
1105.26 16
1105.34 16
1105.42 16
1105.49 16
1105.57 17
1105.64 17
1105.72 18
1105.80 19
1105.87 20
1105.95 21
1106.03 22
1106.10 24
1106.18 26
1106.25 27
1106.33 29
1106.41 30
1106.48 30
1106.56 29
1106.64 28
1106.71 26
1106.79 24
1106.86 22
1106.94 20
1107.02 19
1107.09 18
1107.17 18
1107.25 17
1107.32 17
1107.40 18
1107.48 18
1107.55 18
1107.63 18
1107.70 17
1107.78 17
1107.86 16
1107.93 15
1108.01 14
1108.09 13
1108.16 12
1108.24 11
1108.32 11
1108.39 11
1108.47 11
1108.54 11
1108.62 11
1108.70 11
1108.77 10
1108.85 10
1108.93 9
1109.00 8
1109.08 6
1109.16 6
1109.23 5
1109.31 5
1109.38 6
1109.46 7
1109.54 8
1109.61 9
1109.69 11
1109.77 13
1109.84 14
1109.92 15
1110.00 15
1110.07 16
1110.15 16
1110.23 15
1110.30 15
1110.38 14
1110.46 14
1110.53 15
1110.61 15
1110.68 17
1110.76 18
1110.84 19
1110.91 20
1110.99 20
1111.07 19
1111.14 19
1111.22 18
1111.30 18
1111.37 18
1111.45 18
1111.53 19
1111.60 19
1111.68 19
1111.76 18
1111.83 17
1111.91 17
1111.98 16
1112.06 17
1112.14 17
1112.21 19
1112.29 20
1112.37 21
1112.44 22
1112.52 21
1112.60 21
1112.67 20
1112.75 19
1112.83 18
1112.90 18
1112.98 18
1113.06 19
1113.13 19
1113.21 20
1113.29 19
1113.36 18
1113.44 17
1113.52 16
1113.59 15
1113.67 14
1113.74 14
1113.82 14
1113.90 14
1113.97 15
1114.05 16
1114.13 16
1114.20 17
1114.28 17
1114.36 17
1114.43 17
1114.51 17
1114.59 17
1114.66 17
1114.74 17
1114.82 17
1114.89 17
1114.97 17
1115.05 16
1115.12 16
1115.20 16
1115.28 15
1115.35 15
1115.43 14
1115.51 13
1115.58 12
1115.66 11
1115.74 10
1115.81 9
1115.89 10
1115.97 11
1116.04 13
1116.12 15
1116.20 17
1116.27 19
1116.35 20
1116.43 20
1116.50 20
1116.58 19
1116.66 18
1116.73 17
1116.81 16
1116.89 15
1116.96 14
1117.04 14
1117.12 13
1117.19 13
1117.27 12
1117.35 12
1117.42 11
1117.50 11
1117.58 12
1117.65 13
1117.73 15
1117.81 17
1117.88 19
1117.96 20
1118.04 22
1118.11 22
1118.19 22
1118.27 22
1118.34 22
1118.42 21
1118.50 21
1118.57 20
1118.65 20
1118.73 20
1118.80 19
1118.88 19
1118.96 19
1119.03 19
1119.11 19
1119.19 20
1119.26 21
1119.34 21
1119.42 21
1119.49 21
1119.57 20
1119.65 19
1119.72 19
1119.80 18
1119.88 18
1119.95 18
1120.03 19
1120.11 21
1120.19 22
1120.26 24
1120.34 26
1120.42 28
1120.49 30
1120.57 31
1120.65 31
1120.72 30
1120.80 30
1120.88 29
1120.95 29
1121.03 29
1121.11 29
1121.18 30
1121.26 30
1121.34 30
1121.41 29
1121.49 28
1121.57 27
1121.64 26
1121.72 25
1121.80 24
1121.87 23
1121.95 23
1122.03 24
1122.11 26
1122.18 28
1122.26 29
1122.34 31
1122.41 32
1122.49 32
1122.57 31
1122.64 30
1122.72 28
1122.80 26
1122.87 24
1122.95 22
1123.03 20
1123.10 19
1123.18 17
1123.26 16
1123.34 14
1123.41 12
1123.49 10
1123.57 8
1123.64 7
1123.72 7
1123.80 7
1123.87 8
1123.95 9
1124.03 10
1124.10 10
1124.18 11
1124.26 11
1124.34 11
1124.41 11
1124.49 12
1124.57 13
1124.64 15
1124.72 16
1124.80 16
1124.87 16
1124.95 15
1125.03 14
1125.10 13
1125.18 12
1125.26 12
1125.34 12
1125.41 12
1125.49 12
1125.57 12
1125.64 13
1125.72 13
1125.80 13
1125.87 13
1125.95 14
1126.03 14
1126.11 14
1126.18 15
1126.26 15
1126.34 15
1126.41 15
1126.49 14
1126.57 13
1126.64 12
1126.72 11
1126.80 9
1126.88 6
1126.95 4
1127.03 1
1127.11 0
1127.18 0
1127.26 0
1127.34 0
1127.41 0
1127.49 0
1127.57 0
1127.65 0
1127.72 0
1127.80 1
1127.88 2
1127.95 5
1128.03 7
1128.11 10
1128.18 13
1128.26 16
1128.34 19
1128.42 22
1128.49 24
1128.57 26
1128.65 27
1128.72 28
1128.80 28
1128.88 27
1128.96 26
1129.03 26
1129.11 25
1129.19 25
1129.26 25
1129.34 26
1129.42 26
1129.50 25
1129.57 25
1129.65 24
1129.73 23
1129.80 22
1129.88 22
1129.96 23
1130.03 24
1130.11 26
1130.19 28
1130.27 31
1130.34 33
1130.42 35
1130.50 36
1130.57 37
1130.65 38
1130.73 38
1130.81 38
1130.88 38
1130.96 37
1131.04 37
1131.11 36
1131.19 35
1131.27 33
1131.35 32
1131.42 31
1131.50 29
1131.58 28
1131.65 27
1131.73 25
1131.81 24
1131.89 22
1131.96 20
1132.04 18
1132.12 17
1132.20 16
1132.27 16
1132.35 16
1132.43 17
1132.50 18
1132.58 20
1132.66 21
1132.74 21
1132.81 20
1132.89 19
1132.97 17
1133.04 16
1133.12 14
1133.20 14
1133.28 14
1133.35 15
1133.43 16
1133.51 17
1133.59 18
1133.66 20
1133.74 21
1133.82 21
1133.89 22
1133.97 22
1134.05 23
1134.13 23
1134.20 23
1134.28 23
1134.36 23
1134.43 24
1134.51 24
1134.59 25
1134.67 25
1134.74 26
1134.82 26
1134.90 27
1134.98 27
1135.05 26
1135.13 26
1135.21 25
1135.29 24
1135.36 23
1135.44 21
1135.52 21
1135.59 20
1135.67 20
1135.75 21
1135.83 23
1135.90 25
1135.98 28
1136.06 31
1136.14 34
1136.21 36
1136.29 38
1136.37 39
1136.44 39
1136.52 39
1136.60 38
1136.68 36
1136.75 34
1136.83 32
1136.91 29
1136.99 26
1137.06 23
1137.14 20
1137.22 18
1137.30 16
1137.37 16
1137.45 17
1137.53 19
1137.61 22
1137.68 25
1137.76 28
1137.84 30
1137.91 31
1137.99 32
1138.07 32
1138.15 30
1138.22 28
1138.30 26
1138.38 23
1138.46 21
1138.53 18
1138.61 16
1138.69 14
1138.77 12
1138.84 11
1138.92 9
1139.00 8
1139.08 8
1139.15 7
1139.23 7
1139.31 7
1139.39 8
1139.46 9
1139.54 11
1139.62 13
1139.70 16
1139.77 18
1139.85 20
1139.93 22
1140.01 23
1140.08 23
1140.16 23
1140.24 23
1140.31 22
1140.39 21
1140.47 19
1140.55 18
1140.62 17
1140.70 15
1140.78 13
1140.86 10
1140.93 8
1141.01 6
1141.09 4
1141.17 2
1141.24 1
1141.32 1
1141.40 1
1141.48 1
1141.55 1
1141.63 1
1141.71 0
1141.79 0
1141.86 0
1141.94 0
1142.02 0
1142.10 0
1142.17 0
1142.25 0
1142.33 1
1142.41 1
1142.49 1
1142.56 1
1142.64 1
1142.72 1
1142.80 1
1142.87 1
1142.95 2
1143.03 3
1143.11 4
1143.18 5
1143.26 6
1143.34 8
1143.42 10
1143.49 11
1143.57 13
1143.65 14
1143.73 15
1143.80 16
1143.88 16
1143.96 16
1144.04 15
1144.11 14
1144.19 13
1144.27 11
1144.35 10
1144.42 9
1144.50 9
1144.58 10
1144.66 11
1144.73 13
1144.81 14
1144.89 15
1144.97 15
1145.05 15
1145.12 14
1145.20 12
1145.28 10
1145.36 9
1145.43 9
1145.51 8
1145.59 9
1145.67 9
1145.74 9
1145.82 9
1145.90 8
1145.98 7
1146.05 6
1146.13 5
1146.21 3
1146.29 2
1146.37 1
1146.44 1
1146.52 1
1146.60 1
1146.68 2
1146.75 2
1146.83 3
1146.91 4
1146.99 4
1147.06 5
1147.14 6
1147.22 7
1147.30 8
1147.38 10
1147.45 11
1147.53 13
1147.61 15
1147.69 17
1147.76 20
1147.84 23
1147.92 27
1148.00 30
1148.08 32
1148.15 34
1148.23 34
1148.31 34
1148.39 33
1148.46 31
1148.54 30
1148.62 29
1148.70 28
1148.77 27
1148.85 26
1148.93 24
1149.01 22
1149.09 21
1149.16 19
1149.24 19
1149.32 20
1149.40 22
1149.47 24
1149.55 27
1149.63 29
1149.71 30
1149.79 31
1149.86 31
1149.94 32
1150.02 33
1150.10 34
1150.17 37
1150.25 39
1150.33 41
1150.41 43
1150.49 45
1150.56 46
1150.64 47
1150.72 47
1150.80 47
1150.88 46
1150.95 44
1151.03 42
1151.11 40
1151.19 38
1151.26 36
1151.34 34
1151.42 33
1151.50 33
1151.58 34
1151.65 36
1151.73 37
1151.81 39
1151.89 39
1151.96 39
1152.04 38
1152.12 36
1152.20 34
1152.28 32
1152.35 29
1152.43 28
1152.51 26
1152.59 26
1152.67 25
1152.74 26
1152.82 27
1152.90 28
1152.98 30
1153.06 31
1153.13 33
1153.21 33
1153.29 34
1153.37 33
1153.44 32
1153.52 30
1153.60 29
1153.68 28
1153.76 27
1153.83 27
1153.91 26
1153.99 26
1154.07 25
1154.15 25
1154.22 23
1154.30 22
1154.38 21
1154.46 20
1154.54 19
1154.61 18
1154.69 16
1154.77 15
1154.85 13
1154.93 12
1155.00 10
1155.08 10
1155.16 10
1155.24 11
1155.32 12
1155.39 13
1155.47 15
1155.55 16
1155.63 18
1155.71 19
1155.78 20
1155.86 21
1155.94 22
1156.02 23
1156.10 23
1156.17 23
1156.25 23
1156.33 22
1156.41 22
1156.49 22
1156.56 21
1156.64 22
1156.72 22
1156.80 22
1156.88 22
1156.95 22
1157.03 22
1157.11 21
1157.19 20
1157.27 19
1157.34 18
1157.42 17
1157.50 16
1157.58 16
1157.66 15
1157.73 14
1157.81 13
1157.89 11
1157.97 9
1158.05 7
1158.12 6
1158.20 5
1158.28 6
1158.36 7
1158.44 10
1158.51 13
1158.59 15
1158.67 16
1158.75 17
1158.83 18
1158.91 18
1158.98 18
1159.06 19
1159.14 19
1159.22 20
1159.30 21
1159.37 21
1159.45 21
1159.53 22
1159.61 22
1159.69 22
1159.76 23
1159.84 23
1159.92 24
1160.00 24
1160.08 25
1160.16 26
1160.23 27
1160.31 28
1160.39 29
1160.47 29
1160.55 29
1160.62 28
1160.70 27
1160.78 25
1160.86 23
1160.94 22
1161.01 22
1161.09 21
1161.17 22
1161.25 23
1161.33 24
1161.41 25
1161.48 25
1161.56 25
1161.64 25
1161.72 24
1161.80 23
1161.87 23
1161.95 23
1162.03 24
1162.11 24
1162.19 24
1162.27 24
1162.34 24
1162.42 23
1162.50 22
1162.58 20
1162.66 19
1162.74 18
1162.81 18
1162.89 19
1162.97 20
1163.05 22
1163.13 23
1163.20 24
1163.28 25
1163.36 25
1163.44 24
1163.52 23
1163.60 21
1163.67 20
1163.75 20
1163.83 20
1163.91 21
1163.99 22
1164.07 23
1164.14 23
1164.22 23
1164.30 22
1164.38 21
1164.46 20
1164.54 19
1164.61 19
1164.69 19
1164.77 19
1164.85 20
1164.93 20
1165.00 21
1165.08 21
1165.16 21
1165.24 21
1165.32 21
1165.40 20
1165.47 19
1165.55 17
1165.63 16
1165.71 14
1165.79 13
1165.87 12
1165.94 12
1166.02 13
1166.10 14
1166.18 15
1166.26 15
1166.34 15
1166.41 13
1166.49 12
1166.57 9
1166.65 7
1166.73 5
1166.81 4
1166.88 5
1166.96 7
1167.04 11
1167.12 16
1167.20 22
1167.28 28
1167.36 32
1167.43 36
1167.51 37
1167.59 35
1167.67 32
1167.75 28
1167.83 24
1167.90 19
1167.98 16
1168.06 14
1168.14 13
1168.22 13
1168.30 14
1168.37 15
1168.45 15
1168.53 15
1168.61 15
1168.69 14
1168.77 14
1168.84 13
1168.92 13
1169.00 12
1169.08 12
1169.16 13
1169.24 13
1169.32 13
1169.39 13
1169.47 13
1169.55 13
1169.63 13
1169.71 13
1169.79 13
1169.86 13
1169.94 13
1170.02 13
1170.10 13
1170.18 13
1170.26 13
1170.34 13
1170.41 14
1170.49 14
1170.57 15
1170.65 16
1170.73 16
1170.81 16
1170.88 16
1170.96 15
1171.04 14
1171.12 12
1171.20 10
1171.28 7
1171.36 4
1171.43 2
1171.51 0
1171.59 0
1171.67 0
1171.75 0
1171.83 0
1171.91 0
1171.98 0
1172.06 0
1172.14 0
1172.22 3
1172.30 7
1172.38 12
1172.46 15
1172.53 19
1172.61 21
1172.69 23
1172.77 24
1172.85 24
1172.93 24
1173.01 24
1173.08 24
1173.16 24
1173.24 24
1173.32 25
1173.40 25
1173.48 25
1173.56 26
1173.63 26
1173.71 27
1173.79 28
1173.87 29
1173.95 31
1174.03 33
1174.11 35
1174.18 37
1174.26 38
1174.34 39
1174.42 40
1174.50 40
1174.58 40
1174.66 40
1174.73 40
1174.81 40
1174.89 40
1174.97 40
1175.05 40
1175.13 41
1175.21 43
1175.29 45
1175.36 48
1175.44 50
1175.52 52
1175.60 52
1175.68 50
1175.76 47
1175.84 44
1175.91 40
1175.99 36
1176.07 33
1176.15 31
1176.23 29
1176.31 28
1176.39 27
1176.47 26
1176.54 26
1176.62 26
1176.70 27
1176.78 28
1176.86 28
1176.94 29
1177.02 30
1177.09 32
1177.17 35
1177.25 38
1177.33 41
1177.41 44
1177.49 46
1177.57 47
1177.65 48
1177.72 48
1177.80 48
1177.88 48
1177.96 48
1178.04 48
1178.12 47
1178.20 46
1178.28 44
1178.35 41
1178.43 37
1178.51 33
1178.59 30
1178.67 28
1178.75 27
1178.83 28
1178.91 31
1178.98 35
1179.06 38
1179.14 42
1179.22 45
1179.30 47
1179.38 49
1179.46 50
1179.54 50
1179.61 50
1179.69 49
1179.77 47
1179.85 44
1179.93 41
1180.01 38
1180.09 34
1180.17 31
1180.25 29
1180.32 27
1180.40 27
1180.48 28
1180.56 30
1180.64 35
1180.72 39
1180.80 44
1180.88 48
1180.95 50
1181.03 50
1181.11 49
1181.19 46
1181.27 43
1181.35 41
1181.43 40
1181.51 41
1181.59 43
1181.66 46
1181.74 49
1181.82 51
1181.90 54
1181.98 55
1182.06 56
1182.14 57
1182.22 56
1182.30 54
1182.37 52
1182.45 49
1182.53 45
1182.61 41
1182.69 38
1182.77 36
1182.85 34
1182.93 34
1183.01 33
1183.08 33
1183.16 33
1183.24 32
1183.32 31
1183.40 30
1183.48 29
1183.56 29
1183.64 29
1183.72 30
1183.79 31
1183.87 33
1183.95 34
1184.03 34
1184.11 34
1184.19 32
1184.27 31
1184.35 28
1184.43 26
1184.50 23
1184.58 22
1184.66 22
1184.74 23
1184.82 24
1184.90 27
1184.98 29
1185.06 30
1185.14 31
1185.22 31
1185.29 30
1185.37 29
1185.45 28
1185.53 27
1185.61 25
1185.69 23
1185.77 22
1185.85 19
1185.93 17
1186.01 15
1186.08 12
1186.16 10
1186.24 9
1186.32 8
1186.40 9
1186.48 11
1186.56 15
1186.64 20
1186.72 26
1186.80 32
1186.87 38
1186.95 42
1187.03 45
1187.11 46
1187.19 45
1187.27 42
1187.35 38
1187.43 33
1187.51 28
1187.59 22
1187.67 18
1187.74 13
1187.82 10
1187.90 7
1187.98 6
1188.06 5
1188.14 6
1188.22 7
1188.30 8
1188.38 8
1188.46 9
1188.54 8
1188.61 8
1188.69 8
1188.77 8
1188.85 8
1188.93 9
1189.01 11
1189.09 12
1189.17 14
1189.25 15
1189.33 16
1189.41 18
1189.48 19
1189.56 20
1189.64 21
1189.72 22
1189.80 22
1189.88 22
1189.96 21
1190.04 20
1190.12 19
1190.20 18
1190.28 16
1190.35 15
1190.43 13
1190.51 11
1190.59 9
1190.67 8
1190.75 8
1190.83 7
1190.91 7
1190.99 8
1191.07 8
1191.15 7
1191.23 7
1191.30 7
1191.38 7
1191.46 9
1191.54 11
1191.62 14
1191.70 18
1191.78 22
1191.86 27
1191.94 31
1192.02 34
1192.10 37
1192.18 38
1192.26 38
1192.33 37
1192.41 36
1192.49 35
1192.57 34
1192.65 33
1192.73 32
1192.81 32
1192.89 31
1192.97 30
1193.05 29
1193.13 28
1193.21 28
1193.29 28
1193.36 29
1193.44 29
1193.52 28
1193.60 27
1193.68 25
1193.76 23
1193.84 21
1193.92 18
1194.00 16
1194.08 14
1194.16 11
1194.24 9
1194.32 7
1194.39 5
1194.47 4
1194.55 4
1194.63 5
1194.71 7
1194.79 9
1194.87 11
1194.95 13
1195.03 14
1195.11 15
1195.19 15
1195.27 14
1195.35 14
1195.43 13
1195.51 14
1195.58 15
1195.66 16
1195.74 17
1195.82 18
1195.90 18
1195.98 17
1196.06 15
1196.14 13
1196.22 11
1196.30 10
1196.38 9
1196.46 8
1196.54 7
1196.62 7
1196.70 7
1196.77 7
1196.85 9
1196.93 12
1197.01 15
1197.09 20
1197.17 23
1197.25 26
1197.33 28
1197.41 27
1197.49 25
1197.57 23
1197.65 20
1197.73 19
1197.81 19
1197.89 21
1197.97 24
1198.04 28
1198.12 31
1198.20 32
1198.28 32
1198.36 31
1198.44 27
1198.52 23
1198.60 19
1198.68 15
1198.76 13
1198.84 12
1198.92 13
1199.00 15
1199.08 18
1199.16 21
1199.24 25
1199.32 29
1199.40 32
1199.47 34
1199.55 37
1199.63 39
1199.71 42
1199.79 45
1199.87 48
1199.95 50
1200.03 51
1200.11 52
1200.19 50
1200.27 48
1200.35 45
1200.43 42
1200.51 39
1200.59 38
1200.67 37
1200.75 37
1200.83 37
1200.91 37
1200.98 36
1201.06 35
1201.14 34
1201.22 32
1201.30 31
1201.38 30
1201.46 29
1201.54 30
1201.62 30
1201.70 31
1201.78 32
1201.86 33
1201.94 33
1202.02 31
1202.10 29
1202.18 25
1202.26 21
1202.34 17
1202.42 14
1202.50 10
1202.58 7
1202.65 5
1202.73 2
1202.81 0
1202.89 0
1202.97 0
1203.05 0
1203.13 0
1203.21 2
1203.29 5
1203.37 8
1203.45 12
1203.53 15
1203.61 17
1203.69 19
1203.77 20
1203.85 20
1203.93 19
1204.01 17
1204.09 14
1204.17 12
1204.25 10
1204.33 9
1204.41 8
1204.49 8
1204.56 7
1204.64 6
1204.72 5
1204.80 2
1204.88 0
1204.96 0
1205.04 0
1205.12 0
1205.20 0
1205.28 0
1205.36 0
1205.44 0
1205.52 1
1205.60 5
1205.68 8
1205.76 12
1205.84 17
1205.92 20
1206.00 23
1206.08 25
1206.16 26
1206.24 26
1206.32 24
1206.40 22
1206.48 20
1206.56 19
1206.64 18
1206.72 19
1206.80 21
1206.87 25
1206.95 30
1207.03 35
1207.11 39
1207.19 42
1207.27 45
1207.35 47
1207.43 48
1207.51 50
1207.59 52
1207.67 54
1207.75 56
1207.83 57
1207.91 58
1207.99 58
1208.07 58
1208.15 57
1208.23 56
1208.31 54
1208.39 53
1208.47 52
1208.55 50
1208.63 48
1208.71 46
1208.79 44
1208.87 42
1208.95 41
1209.03 41
1209.11 41
1209.19 40
1209.27 38
1209.35 34
1209.43 30
1209.51 24
1209.59 17
1209.67 11
1209.75 7
1209.83 5
1209.91 5
1209.99 7
1210.06 10
1210.14 15
1210.22 19
1210.30 24
1210.38 28
1210.46 31
1210.54 32
1210.62 32
1210.70 32
1210.78 30
1210.86 29
1210.94 27
1211.02 26
1211.10 25
1211.18 24
1211.26 24
1211.34 23
1211.42 22
1211.50 21
1211.58 20
1211.66 20
1211.74 21
1211.82 21
1211.90 21
1211.98 20
1212.06 19
1212.14 17
1212.22 15
1212.30 14
1212.38 13
1212.46 14
1212.54 15
1212.62 17
1212.70 18
1212.78 19
1212.86 19
1212.94 19
1213.02 19
1213.10 19
1213.18 20
1213.26 22
1213.34 24
1213.42 26
1213.50 28
1213.58 28
1213.66 28
1213.74 26
1213.82 25
1213.90 23
1213.98 22
1214.06 21
1214.14 21
1214.22 21
1214.30 22
1214.38 23
1214.46 25
1214.54 27
1214.62 30
1214.70 34
1214.78 37
1214.86 41
1214.94 44
1215.02 46
1215.10 46
1215.18 45
1215.26 43
1215.34 40
1215.42 37
1215.50 33
1215.58 30
1215.66 28
1215.74 26
1215.82 25
1215.90 24
1215.98 24
1216.06 24
1216.14 24
1216.22 24
1216.30 23
1216.38 23
1216.46 22
1216.54 21
1216.62 20
1216.70 18
1216.78 15
1216.86 13
1216.94 10
1217.02 7
1217.10 5
1217.18 3
1217.26 2
1217.34 0
1217.42 0
1217.50 0
1217.58 0
1217.66 0
1217.74 0
1217.82 0
1217.90 0
1217.98 0
1218.06 1
1218.14 2
1218.22 4
1218.30 4
1218.38 4
1218.46 4
1218.54 3
1218.62 2
1218.70 2
1218.78 2
1218.86 3
1218.94 5
1219.02 7
1219.10 10
1219.18 12
1219.26 14
1219.34 16
1219.42 17
1219.50 18
1219.58 18
1219.66 17
1219.74 16
1219.82 16
1219.90 16
1219.98 16
1220.06 18
1220.14 20
1220.22 24
1220.30 27
1220.38 30
1220.46 33
1220.54 34
1220.62 34
1220.70 33
1220.78 29
1220.86 25
1220.94 21
1221.02 17
1221.10 14
1221.18 12
1221.26 12
1221.34 12
1221.42 12
1221.50 12
1221.58 11
1221.66 8
1221.74 5
1221.82 2
1221.90 0
1221.98 0
1222.06 0
1222.15 0
1222.23 4
1222.31 10
1222.39 17
1222.47 24
1222.55 31
1222.63 37
1222.71 41
1222.79 44
1222.87 45
1222.95 44
1223.03 43
1223.11 40
1223.19 37
1223.27 34
1223.35 31
1223.43 29
1223.51 29
1223.59 30
1223.67 31
1223.75 32
1223.83 34
1223.91 35
1223.99 36
1224.07 36
1224.15 36
1224.23 35
1224.31 34
1224.39 32
1224.47 30
1224.55 28
1224.63 27
1224.71 26
1224.79 25
1224.87 26
1224.95 26
1225.03 27
1225.11 27
1225.19 27
1225.27 26
1225.36 25
1225.44 24
1225.52 24
1225.60 25
1225.68 26
1225.76 27
1225.84 28
1225.92 28
1226.00 28
1226.08 27
1226.16 26
1226.24 24
1226.32 23
1226.40 22
1226.48 21
1226.56 21
1226.64 22
1226.72 24
1226.80 26
1226.88 28
1226.96 30
1227.04 32
1227.12 31
1227.20 29
1227.28 26
1227.36 22
1227.44 18
1227.52 15
1227.60 13
1227.69 13
1227.77 15
1227.85 18
1227.93 21
1228.01 25
1228.09 28
1228.17 31
1228.25 34
1228.33 37
1228.41 40
1228.49 43
1228.57 46
1228.65 48
1228.73 49
1228.81 50
1228.89 49
1228.97 48
1229.05 46
1229.13 45
1229.21 43
1229.29 42
1229.37 43
1229.45 44
1229.53 46
1229.62 48
1229.70 49
1229.78 49
1229.86 48
1229.94 45
1230.02 41
1230.10 36
1230.18 30
1230.26 25
1230.34 20
1230.42 16
1230.50 13
1230.58 10
1230.66 8
1230.74 7
1230.82 6
1230.90 4
1230.98 4
1231.06 4
1231.14 5
1231.22 7
1231.31 10
1231.39 13
1231.47 16
1231.55 19
1231.63 22
1231.71 23
1231.79 24
1231.87 25
1231.95 26
1232.03 28
1232.11 31
1232.19 35
1232.27 39
1232.35 42
1232.43 46
1232.51 48
1232.59 49
1232.67 49
1232.75 47
1232.84 45
1232.92 41
1233.00 38
1233.08 35
1233.16 33
1233.24 33
1233.32 34
1233.40 36
1233.48 38
1233.56 40
1233.64 41
1233.72 40
1233.80 38
1233.88 35
1233.96 31
1234.04 27
1234.12 24
1234.20 23
1234.29 23
1234.37 24
1234.45 27
1234.53 30
1234.61 32
1234.69 33
1234.77 34
1234.85 34
1234.93 33
1235.01 33
1235.09 33
1235.17 32
1235.25 32
1235.33 30
1235.41 28
1235.49 25
1235.58 21
1235.66 18
1235.74 15
1235.82 13
1235.90 13
1235.98 14
1236.06 15
1236.14 17
1236.22 18
1236.30 19
1236.38 20
1236.46 21
1236.54 22
1236.62 24
1236.70 25
1236.79 26
1236.87 26
1236.95 26
1237.03 24
1237.11 22
1237.19 20
1237.27 18
1237.35 17
1237.43 16
1237.51 15
1237.59 15
1237.67 15
1237.75 14
1237.83 13
1237.91 11
1238.00 9
1238.08 6
1238.16 2
1238.24 0
1238.32 0
1238.40 0
1238.48 0
1238.56 0
1238.64 0
1238.72 0
1238.80 0
1238.88 4
1238.96 12
1239.05 20
1239.13 27
1239.21 34
1239.29 40
1239.37 46
1239.45 51
1239.53 55
1239.61 58
1239.69 59
1239.77 59
1239.85 58
1239.93 55
1240.01 52
1240.10 49
1240.18 47
1240.26 46
1240.34 46
1240.42 46
1240.50 45
1240.58 43
1240.66 41
1240.74 36
1240.82 31
1240.90 26
1240.98 22
1241.06 18
1241.15 15
1241.23 13
1241.31 13
1241.39 13
1241.47 13
1241.55 12
1241.63 12
1241.71 12
1241.79 12
1241.87 12
1241.95 11
1242.03 11
1242.12 10
1242.20 9
1242.28 7
1242.36 5
1242.44 3
1242.52 1
1242.60 0
1242.68 0
1242.76 1
1242.84 3
1242.92 6
1243.01 10
1243.09 14
1243.17 18
1243.25 22
1243.33 26
1243.41 30
1243.49 32
1243.57 34
1243.65 36
1243.73 37
1243.81 39
1243.90 41
1243.98 44
1244.06 47
1244.14 50
1244.22 53
1244.30 53
1244.38 52
1244.46 48
1244.54 42
1244.62 35
1244.70 29
1244.79 23
1244.87 20
1244.95 18
1245.03 18
1245.11 19
1245.19 20
1245.27 21
1245.35 21
1245.43 20
1245.51 19
1245.59 19
1245.68 21
1245.76 24
1245.84 27
1245.92 30
1246.00 33
1246.08 33
1246.16 32
1246.24 30
1246.32 27
1246.40 25
1246.49 23
1246.57 24
1246.65 25
1246.73 27
1246.81 28
1246.89 30
1246.97 30
1247.05 30
1247.13 29
1247.21 28
1247.30 28
1247.38 28
1247.46 29
1247.54 30
1247.62 32
1247.70 34
1247.78 37
1247.86 41
1247.94 45
1248.02 50
1248.11 55
1248.19 60
1248.27 64
1248.35 67
1248.43 68
1248.51 69
1248.59 67
1248.67 65
1248.75 62
1248.84 59
1248.92 55
1249.00 52
1249.08 49
1249.16 46
1249.24 43
1249.32 40
1249.40 37
1249.48 35
1249.57 33
1249.65 32
1249.73 31
1249.81 30
1249.89 28
1249.97 26
1250.05 22
1250.13 17
1250.21 12
1250.30 8
1250.38 7
1250.46 7
1250.54 11
1250.62 16
1250.70 22
1250.78 28
1250.86 34
1250.94 37
1251.03 39
1251.11 39
1251.19 38
1251.27 36
1251.35 34
1251.43 32
1251.51 31
1251.59 30
1251.67 30
1251.76 31
1251.84 31
1251.92 33
1252.00 34
1252.08 36
1252.16 39
1252.24 43
1252.32 46
1252.41 50
1252.49 52
1252.57 52
1252.65 50
1252.73 46
1252.81 41
1252.89 35
1252.97 29
1253.05 24
1253.14 21
1253.22 19
1253.30 18
1253.38 17
1253.46 17
1253.54 17
1253.62 16
1253.70 15
1253.79 14
1253.87 13
1253.95 12
1254.03 11
1254.11 10
1254.19 9
1254.27 8
1254.35 7
1254.44 6
1254.52 6
1254.60 7
1254.68 8
1254.76 9
1254.84 10
1254.92 12
1255.00 14
1255.09 16
1255.17 18
1255.25 19
1255.33 20
1255.41 18
1255.49 15
1255.57 11
1255.65 6
1255.74 2
1255.82 0
1255.90 0
1255.98 1
1256.06 5
1256.14 11
1256.22 18
1256.31 26
1256.39 33
1256.47 39
1256.55 44
1256.63 47
1256.71 49
1256.79 50
1256.87 50
1256.96 49
1257.04 48
1257.12 48
1257.20 48
1257.28 48
1257.36 49
1257.44 49
1257.53 49
1257.61 48
1257.69 47
1257.77 46
1257.85 45
1257.93 43
1258.01 42
1258.09 41
1258.18 40
1258.26 39
1258.34 38
1258.42 37
1258.50 36
1258.58 34
1258.66 33
1258.75 32
1258.83 31
1258.91 30
1258.99 30
1259.07 31
1259.15 32
1259.23 34
1259.32 36
1259.40 38
1259.48 39
1259.56 39
1259.64 37
1259.72 33
1259.80 28
1259.89 23
1259.97 17
1260.05 12
1260.13 10
1260.21 9
1260.29 11
1260.37 14
1260.46 18
1260.54 21
1260.62 25
1260.70 27
1260.78 29
1260.86 29
1260.94 30
1261.03 29
1261.11 28
1261.19 25
1261.27 22
1261.35 19
1261.43 17
1261.51 15
1261.60 16
1261.68 17
1261.76 19
1261.84 21
1261.92 23
1262.00 24
1262.09 23
1262.17 21
1262.25 18
1262.33 16
1262.41 14
1262.49 13
1262.57 14
1262.66 15
1262.74 17
1262.82 20
1262.90 23
1262.98 25
1263.06 26
1263.14 27
1263.23 27
1263.31 27
1263.39 26
1263.47 27
1263.55 27
1263.63 28
1263.72 28
1263.80 26
1263.88 23
1263.96 18
1264.04 11
1264.12 3
1264.20 0
1264.29 0
1264.37 0
1264.45 0
1264.53 0
1264.61 0
1264.69 0
1264.78 1
1264.86 9
1264.94 15
1265.02 19
1265.10 20
1265.18 18
1265.27 15
1265.35 11
1265.43 6
1265.51 3
1265.59 1
1265.67 0
1265.76 0
1265.84 1
1265.92 1
1266.00 2
1266.08 4
1266.16 5
1266.24 6
1266.33 8
1266.41 10
1266.49 12
1266.57 15
1266.65 17
1266.73 20
1266.82 22
1266.90 25
1266.98 28
1267.06 32
1267.14 35
1267.22 38
1267.31 42
1267.39 45
1267.47 47
1267.55 48
1267.63 48
1267.71 48
1267.80 47
1267.88 45
1267.96 43
1268.04 42
1268.12 40
1268.20 38
1268.29 37
1268.37 35
1268.45 34
1268.53 33
1268.61 32
1268.70 30
1268.78 29
1268.86 27
1268.94 26
1269.02 25
1269.10 25
1269.19 26
1269.27 27
1269.35 29
1269.43 30
1269.51 31
1269.59 30
1269.68 28
1269.76 25
1269.84 23
1269.92 22
1270.00 23
1270.08 26
1270.17 30
1270.25 33
1270.33 36
1270.41 37
1270.49 36
1270.58 34
1270.66 30
1270.74 26
1270.82 23
1270.90 19
1270.98 17
1271.07 15
1271.15 15
1271.23 15
1271.31 17
1271.39 19
1271.47 21
1271.56 24
1271.64 27
1271.72 29
1271.80 30
1271.88 30
1271.97 28
1272.05 25
1272.13 21
1272.21 17
1272.29 13
1272.37 10
1272.46 8
1272.54 7
1272.62 8
1272.70 9
1272.78 12
1272.87 14
1272.95 17
1273.03 20
1273.11 22
1273.19 25
1273.28 27
1273.36 29
1273.44 30
1273.52 30
1273.60 29
1273.68 27
1273.77 25
1273.85 23
1273.93 23
1274.01 25
1274.09 29
1274.18 34
1274.26 40
1274.34 46
1274.42 52
1274.50 55
1274.59 56
1274.67 55
1274.75 50
1274.83 44
1274.91 36
1274.99 28
1275.08 20
1275.16 12
1275.24 6
1275.32 2
1275.40 0
1275.49 0
1275.57 0
1275.65 0
1275.73 0
1275.81 0
1275.90 0
1275.98 0
1276.06 2
1276.14 7
1276.22 11
1276.31 14
1276.39 16
1276.47 17
1276.55 18
1276.63 19
1276.72 21
1276.80 24
1276.88 27
1276.96 31
1277.04 35
1277.13 39
1277.21 42
1277.29 44
1277.37 46
1277.45 48
1277.54 48
1277.62 48
1277.70 48
1277.78 47
1277.86 46
1277.95 44
1278.03 43
1278.11 41
1278.19 39
1278.27 37
1278.36 33
1278.44 30
1278.52 26
1278.60 22
1278.68 18
1278.77 15
1278.85 13
1278.93 11
1279.01 9
1279.09 8
1279.18 6
1279.26 5
1279.34 4
1279.42 3
1279.50 3
1279.59 3
1279.67 3
1279.75 4
1279.83 5
1279.91 6
1280.00 6
1280.08 6
1280.16 6
1280.24 6
1280.32 6
1280.41 7
1280.49 9
1280.57 12
1280.65 16
1280.74 21
1280.82 25
1280.90 30
1280.98 33
1281.06 35
1281.15 36
1281.23 36
1281.31 36
1281.39 35
1281.47 34
1281.56 32
1281.64 30
1281.72 28
1281.80 26
1281.88 26
1281.97 26
1282.05 27
1282.13 30
1282.21 33
1282.30 36
1282.38 38
1282.46 40
1282.54 41
1282.62 40
1282.71 39
1282.79 36
1282.87 34
1282.95 30
1283.04 27
1283.12 24
1283.20 22
1283.28 21
1283.36 20
1283.45 21
1283.53 22
1283.61 23
1283.69 23
1283.77 23
1283.86 22
1283.94 21
1284.02 19
1284.10 18
1284.19 18
1284.27 20
1284.35 22
1284.43 24
1284.51 27
1284.60 30
1284.68 32
1284.76 33
1284.84 34
1284.93 34
1285.01 33
1285.09 30
1285.17 25
1285.25 19
1285.34 13
1285.42 7
1285.50 2
1285.58 0
1285.67 0
1285.75 4
1285.83 9
1285.91 16
1286.00 23
1286.08 28
1286.16 32
1286.24 34
1286.32 34
1286.41 33
1286.49 32
1286.57 33
1286.65 34
1286.74 38
1286.82 43
1286.90 49
1286.98 55
1287.06 60
1287.15 63
1287.23 64
1287.31 62
1287.39 58
1287.48 51
1287.56 44
1287.64 37
1287.72 30
1287.81 24
1287.89 19
1287.97 16
1288.05 13
1288.13 10
1288.22 8
1288.30 5
1288.38 3
1288.46 1
1288.55 0
1288.63 0
1288.71 1
1288.79 5
1288.88 10
1288.96 17
1289.04 24
1289.12 31
1289.21 36
1289.29 40
1289.37 43
1289.45 43
1289.54 41
1289.62 39
1289.70 37
1289.78 34
1289.86 33
1289.95 32
1290.03 32
1290.11 33
1290.19 33
1290.28 32
1290.36 31
1290.44 29
1290.52 27
1290.61 25
1290.69 23
1290.77 22
1290.85 21
1290.94 22
1291.02 23
1291.10 23
1291.18 23
1291.27 21
1291.35 20
1291.43 17
1291.51 15
1291.60 15
1291.68 16
1291.76 18
1291.84 22
1291.93 25
1292.01 29
1292.09 31
1292.17 31
1292.26 31
1292.34 29
1292.42 27
1292.50 26
1292.58 26
1292.67 26
1292.75 27
1292.83 28
1292.91 29
1293.00 30
1293.08 30
1293.16 30
1293.24 30
1293.33 30
1293.41 30
1293.49 31
1293.57 31
1293.66 32
1293.74 32
1293.82 33
1293.90 33
1293.99 34
1294.07 35
1294.15 35
1294.24 36
1294.32 35
1294.40 35
1294.48 33
1294.57 32
1294.65 29
1294.73 27
1294.81 24
1294.90 21
1294.98 18
1295.06 16
1295.14 13
1295.23 11
1295.31 10
1295.39 9
1295.47 8
1295.56 7
1295.64 6
1295.72 5
1295.80 5
1295.89 5
1295.97 5
1296.05 7
1296.13 9
1296.22 13
1296.30 17
1296.38 21
1296.46 25
1296.55 28
1296.63 31
1296.71 32
1296.79 34
1296.88 35
1296.96 37
1297.04 40
1297.13 43
1297.21 46
1297.29 48
1297.37 49
1297.46 50
1297.54 50
1297.62 50
1297.70 50
1297.79 50
1297.87 51
1297.95 52
1298.03 52
1298.12 53
1298.20 52
1298.28 50
1298.36 48
1298.45 45
1298.53 42
1298.61 39
1298.70 36
1298.78 32
1298.86 29
1298.94 26
1299.03 23
1299.11 21
1299.19 19
1299.27 19
1299.36 19
1299.44 22
1299.52 25
1299.61 28
1299.69 31
1299.77 34
1299.85 37
1299.94 40
1300.02 42
1300.10 43
1300.18 44
1300.27 45
1300.35 45
1300.43 45
1300.51 47
1300.60 50
1300.68 54
1300.76 58
1300.85 62
1300.93 64
1301.01 64
1301.09 63
1301.18 59
1301.26 54
1301.34 49
1301.43 43
1301.51 38
1301.59 33
1301.67 28
1301.76 24
1301.84 21
1301.92 20
1302.00 19
1302.09 19
1302.17 19
1302.25 19
1302.34 17
1302.42 14
1302.50 9
1302.58 3
1302.67 0
1302.75 0
1302.83 0
1302.92 0
1303.00 0
1303.08 0
1303.16 0
1303.25 0
1303.33 4
1303.41 7
1303.49 9
1303.58 10
1303.66 11
1303.74 11
1303.83 11
1303.91 12
1303.99 14
1304.07 16
1304.16 20
1304.24 24
1304.32 29
1304.41 34
1304.49 38
1304.57 41
1304.65 43
1304.74 44
1304.82 44
1304.90 43
1304.99 44
1305.07 46
1305.15 49
1305.23 54
1305.32 58
1305.40 62
1305.48 65
1305.57 67
1305.65 67
1305.73 67
1305.82 67
1305.90 68
1305.98 69
1306.06 71
1306.15 73
1306.23 73
1306.31 72
1306.40 69
1306.48 65
1306.56 60
1306.64 55
1306.73 51
1306.81 48
1306.89 45
1306.98 44
1307.06 43
1307.14 41
1307.22 40
1307.31 38
1307.39 37
1307.47 35
1307.56 34
1307.64 34
1307.72 33
1307.81 33
1307.89 33
1307.97 33
1308.05 33
1308.14 34
1308.22 35
1308.30 35
1308.39 36
1308.47 36
1308.55 35
1308.64 34
1308.72 33
1308.80 31
1308.88 29
1308.97 27
1309.05 26
1309.13 25
1309.22 24
1309.30 23
1309.38 22
1309.47 21
1309.55 21
1309.63 20
1309.71 20
1309.80 20
1309.88 20
1309.96 20
1310.05 18
1310.13 15
1310.21 10
1310.30 4
1310.38 0
1310.46 0
1310.54 0
1310.63 0
1310.71 0
1310.79 0
1310.88 0
1310.96 3
1311.04 10
1311.13 15
1311.21 19
1311.29 22
1311.38 24
1311.46 26
1311.54 27
1311.62 28
1311.71 28
1311.79 27
1311.87 27
1311.96 26
1312.04 27
1312.12 28
1312.21 30
1312.29 33
1312.37 36
1312.46 38
1312.54 39
1312.62 39
1312.70 39
1312.79 37
1312.87 36
1312.95 35
1313.04 35
1313.12 36
1313.20 38
1313.29 40
1313.37 43
1313.45 45
1313.54 46
1313.62 46
1313.70 45
1313.79 44
1313.87 42
1313.95 41
1314.04 40
1314.12 38
1314.20 35
1314.28 31
1314.37 26
1314.45 19
1314.53 12
1314.62 5
1314.70 0
1314.78 0
1314.87 0
1314.95 0
1315.03 0
1315.12 0
1315.20 0
1315.28 0
1315.37 0
1315.45 6
1315.53 14
1315.62 23
1315.70 32
1315.78 39
1315.87 45
1315.95 49
1316.03 51
1316.11 52
1316.20 51
1316.28 50
1316.36 49
1316.45 48
1316.53 48
1316.61 48
1316.70 48
1316.78 48
1316.86 48
1316.95 48
1317.03 46
1317.11 44
1317.20 42
1317.28 39
1317.36 37
1317.45 35
1317.53 33
1317.61 33
1317.70 33
1317.78 34
1317.86 36
1317.95 39
1318.03 42
1318.11 44
1318.20 45
1318.28 45
1318.36 44
1318.45 41
1318.53 38
1318.61 34
1318.70 31
1318.78 29
1318.86 28
1318.95 26
1319.03 26
1319.11 25
1319.20 24
1319.28 23
1319.36 21
1319.45 20
1319.53 19
1319.61 18
1319.70 17
1319.78 16
1319.86 17
1319.95 18
1320.03 19
1320.11 22
1320.20 24
1320.28 25
1320.36 25
1320.45 25
1320.53 23
1320.61 21
1320.70 21
1320.78 21
1320.86 23
1320.95 27
1321.03 32
1321.11 38
1321.20 44
1321.28 49
1321.36 53
1321.45 56
1321.53 57
1321.61 58
1321.70 58
1321.78 56
1321.86 54
1321.95 51
1322.03 49
1322.11 47
1322.20 46
1322.28 46
1322.36 47
1322.45 49
1322.53 50
1322.61 51
1322.70 53
1322.78 55
1322.86 59
1322.95 63
1323.03 69
1323.12 74
1323.20 78
1323.28 80
1323.37 81
1323.45 79
1323.53 76
1323.62 73
1323.70 71
1323.78 68
1323.87 66
1323.95 63
1324.03 60
1324.12 55
1324.20 48
1324.28 41
1324.37 35
1324.45 29
1324.53 25
1324.62 23
1324.70 22
1324.78 22
1324.87 23
1324.95 25
1325.04 26
1325.12 27
1325.20 28
1325.29 29
1325.37 30
1325.45 32
1325.54 36
1325.62 40
1325.70 44
1325.79 49
1325.87 52
1325.95 54
1326.04 54
1326.12 51
1326.20 47
1326.29 42
1326.37 37
1326.46 34
1326.54 34
1326.62 37
1326.71 42
1326.79 49
1326.87 56
1326.96 61
1327.04 63
1327.12 61
1327.21 57
1327.29 50
1327.37 42
1327.46 34
1327.54 27
1327.63 22
1327.71 18
1327.79 16
1327.88 16
1327.96 16
1328.04 17
1328.13 18
1328.21 19
1328.29 20
1328.38 22
1328.46 25
1328.54 30
1328.63 36
1328.71 43
1328.80 51
1328.88 58
1328.96 64
1329.05 67
1329.13 68
1329.21 67
1329.30 65
1329.38 61
1329.46 56
1329.55 52
1329.63 48
1329.72 43
1329.80 40
1329.88 36
1329.97 32
1330.05 29
1330.13 26
1330.22 23
1330.30 21
1330.38 21
1330.47 21
1330.55 22
1330.64 24
1330.72 27
1330.80 30
1330.89 33
1330.97 36
1331.05 39
1331.14 43
1331.22 48
1331.31 53
1331.39 57
1331.47 60
1331.56 61
1331.64 59
1331.72 53
1331.81 45
1331.89 35
1331.98 25
1332.06 17
1332.14 10
1332.23 7
1332.31 6
1332.39 7
1332.48 10
1332.56 14
1332.65 19
1332.73 23
1332.81 28
1332.90 32
1332.98 36
1333.06 38
1333.15 39
1333.23 38
1333.32 35
1333.40 30
1333.48 25
1333.57 20
1333.65 16
1333.73 13
1333.82 12
1333.90 11
1333.99 11
1334.07 11
1334.15 12
1334.24 13
1334.32 14
1334.40 16
1334.49 18
1334.57 21
1334.66 24
1334.74 28
1334.82 32
1334.91 37
1334.99 41
1335.07 46
1335.16 49
1335.24 51
1335.33 52
1335.41 51
1335.49 48
1335.58 45
1335.66 41
1335.75 38
1335.83 36
1335.91 34
1336.00 33
1336.08 33
1336.16 35
1336.25 38
1336.33 44
1336.42 52
1336.50 63
1336.58 74
1336.67 86
1336.75 97
1336.84 106
1336.92 113
1337.00 119
1337.09 124
1337.17 128
1337.26 131
1337.34 133
1337.42 133
1337.51 130
1337.59 126
1337.67 119
1337.76 110
1337.84 100
1337.93 91
1338.01 83
1338.09 76
1338.18 71
1338.26 68
1338.35 67
1338.43 68
1338.51 69
1338.60 71
1338.68 73
1338.77 74
1338.85 74
1338.93 74
1339.02 73
1339.10 72
1339.19 72
1339.27 73
1339.35 73
1339.44 73
1339.52 73
1339.61 70
1339.69 67
1339.77 63
1339.86 59
1339.94 55
1340.02 52
1340.11 51
1340.19 51
1340.28 52
1340.36 54
1340.44 57
1340.53 61
1340.61 65
1340.70 71
1340.78 76
1340.86 82
1340.95 88
1341.03 93
1341.12 98
1341.20 101
1341.28 103
1341.37 104
1341.45 103
1341.54 101
1341.62 98
1341.71 96
1341.79 93
1341.87 92
1341.96 90
1342.04 90
1342.13 89
1342.21 89
1342.29 89
1342.38 89
1342.46 88
1342.55 87
1342.63 87
1342.71 86
1342.80 86
1342.88 86
1342.97 86
1343.05 86
1343.13 85
1343.22 84
1343.30 81
1343.39 77
1343.47 73
1343.55 68
1343.64 64
1343.72 60
1343.81 58
1343.89 57
1343.97 57
1344.06 58
1344.14 58
1344.23 58
1344.31 58
1344.40 58
1344.48 58
1344.56 58
1344.65 58
1344.73 58
1344.82 58
1344.90 58
1344.98 56
1345.07 53
1345.15 50
1345.24 46
1345.32 41
1345.40 37
1345.49 34
1345.57 32
1345.66 31
1345.74 31
1345.83 32
1345.91 36
1345.99 41
1346.08 46
1346.16 53
1346.25 59
1346.33 64
1346.41 68
1346.50 70
1346.58 70
1346.67 68
1346.75 64
1346.84 61
1346.92 57
1347.00 55
1347.09 54
1347.17 55
1347.26 57
1347.34 59
1347.43 61
1347.51 62
1347.59 60
1347.68 56
1347.76 50
1347.85 42
1347.93 33
1348.01 25
1348.10 18
1348.18 14
1348.27 12
1348.35 13
1348.44 15
1348.52 18
1348.60 21
1348.69 23
1348.77 25
1348.86 27
1348.94 30
1349.03 32
1349.11 35
1349.19 37
1349.28 39
1349.36 39
1349.45 38
1349.53 35
1349.62 31
1349.70 27
1349.78 24
1349.87 21
1349.95 21
1350.04 21
1350.12 21
1350.21 21
1350.29 19
1350.37 15
1350.46 10
1350.54 3
1350.63 0
1350.71 0
1350.80 0
1350.88 0
1350.96 0
1351.05 0
1351.13 0
1351.22 0
1351.30 4
1351.39 11
1351.47 17
1351.55 22
1351.64 25
1351.72 27
1351.81 28
1351.89 29
1351.98 31
1352.06 35
1352.15 41
1352.23 49
1352.31 57
1352.40 63
1352.48 68
1352.57 69
1352.65 67
1352.74 63
1352.82 56
1352.90 49
1352.99 43
1353.07 37
1353.16 33
1353.24 31
1353.33 29
1353.41 28
1353.50 26
1353.58 23
1353.66 19
1353.75 16
1353.83 14
1353.92 13
1354.00 15
1354.09 19
1354.17 25
1354.25 31
1354.34 38
1354.42 44
1354.51 48
1354.59 51
1354.68 53
1354.76 55
1354.85 58
1354.93 62
1355.01 68
1355.10 75
1355.18 85
1355.27 94
1355.35 104
1355.44 113
1355.52 121
1355.61 126
1355.69 130
1355.77 132
1355.86 133
1355.94 134
1356.03 133
1356.11 132
1356.20 130
1356.28 126
1356.37 121
1356.45 114
1356.54 107
1356.62 100
1356.70 93
1356.79 88
1356.87 84
1356.96 82
1357.04 80
1357.13 80
1357.21 80
1357.30 82
1357.38 86
1357.46 92
1357.55 98
1357.63 105
1357.72 111
1357.80 118
1357.89 123
1357.97 129
1358.06 134
1358.14 138
1358.23 141
1358.31 143
1358.39 142
1358.48 139
1358.56 134
1358.65 128
1358.73 122
1358.82 117
1358.90 114
1358.99 113
1359.07 114
1359.16 117
1359.24 120
1359.32 123
1359.41 126
1359.49 127
1359.58 128
1359.66 127
1359.75 125
1359.83 122
1359.92 117
1360.00 111
1360.09 104
1360.17 97
1360.26 90
1360.34 85
1360.42 82
1360.51 79
1360.59 77
1360.68 75
1360.76 70
1360.85 65
1360.93 57
1361.02 49
1361.10 42
1361.19 36
1361.27 33
1361.36 33
1361.44 35
1361.52 40
1361.61 45
1361.69 51
1361.78 56
1361.86 60
1361.95 63
1362.03 65
1362.12 66
1362.20 66
1362.29 65
1362.37 63
1362.46 61
1362.54 60
1362.63 58
1362.71 57
1362.79 56
1362.88 56
1362.96 55
1363.05 54
1363.13 54
1363.22 52
1363.30 50
1363.39 48
1363.47 45
1363.56 42
1363.64 39
1363.73 37
1363.81 36
1363.90 36
1363.98 37
1364.07 39
1364.15 42
1364.24 46
1364.32 48
1364.40 51
1364.49 52
1364.57 54
1364.66 56
1364.74 58
1364.83 60
1364.91 62
1365.00 62
1365.08 62
1365.17 60
1365.25 58
1365.34 58
1365.42 59
1365.51 63
1365.59 69
1365.68 76
1365.76 83
1365.85 89
1365.93 94
1366.02 97
1366.10 98
1366.18 98
1366.27 97
1366.35 96
1366.44 95
1366.52 93
1366.61 90
1366.69 86
1366.78 83
1366.86 80
1366.95 78
1367.03 77
1367.12 77
1367.20 78
1367.29 78
1367.37 76
1367.46 73
1367.54 67
1367.63 61
1367.71 54
1367.80 48
1367.88 44
1367.97 41
1368.05 41
1368.14 43
1368.22 46
1368.31 49
1368.39 54
1368.47 58
1368.56 63
1368.64 66
1368.73 69
1368.81 71
1368.90 70
1368.98 68
1369.07 64
1369.15 59
1369.24 52
1369.32 44
1369.41 36
1369.49 29
1369.58 24
1369.66 20
1369.75 18
1369.83 19
1369.92 20
1370.00 23
1370.09 27
1370.17 30
1370.26 34
1370.34 37
1370.43 39
1370.51 40
1370.60 41
1370.68 40
1370.77 38
1370.85 36
1370.94 32
1371.02 28
1371.11 23
1371.19 18
1371.28 14
1371.36 11
1371.45 9
1371.53 8
1371.62 9
1371.70 11
1371.79 13
1371.87 16
1371.96 18
1372.04 20
1372.13 22
1372.21 24
1372.30 27
1372.38 31
1372.47 35
1372.55 38
1372.64 42
1372.72 46
1372.81 49
1372.89 51
1372.98 54
1373.06 57
1373.15 61
1373.23 65
1373.32 70
1373.40 75
1373.49 81
1373.57 86
1373.66 90
1373.74 93
1373.83 94
1373.91 93
1374.00 90
1374.08 86
1374.17 81
1374.25 76
1374.34 72
1374.42 70
1374.51 70
1374.59 71
1374.68 72
1374.76 72
1374.85 71
1374.93 68
1375.02 63
1375.10 57
1375.19 52
1375.27 49
1375.36 49
1375.44 53
1375.53 61
1375.61 71
1375.70 83
1375.78 94
1375.87 103
1375.95 109
1376.04 112
1376.12 111
1376.21 108
1376.29 104
1376.38 100
1376.46 97
1376.55 95
1376.63 95
1376.72 96
1376.80 98
1376.89 101
1376.97 104
1377.06 108
1377.14 111
1377.23 114
1377.32 116
1377.40 116
1377.49 114
1377.57 111
1377.66 106
1377.74 100
1377.83 94
1377.91 89
1378.00 84
1378.08 81
1378.17 80
1378.25 80
1378.34 82
1378.42 86
1378.51 90
1378.59 94
1378.68 98
1378.76 101
1378.85 103
1378.93 103
1379.02 104
1379.10 106
1379.19 108
1379.27 111
1379.36 114
1379.44 118
1379.53 120
1379.61 120
1379.70 118
1379.79 115
1379.87 111
1379.96 108
1380.04 105
1380.13 105
1380.21 107
1380.30 109
1380.38 111
1380.47 112
1380.55 111
1380.64 107
1380.72 101
1380.81 94
1380.89 86
1380.98 79
1381.06 74
1381.15 70
1381.23 69
1381.32 68
1381.40 69
1381.49 70
1381.58 70
1381.66 69
1381.75 68
1381.83 66
1381.92 64
1382.00 62
1382.09 61
1382.17 63
1382.26 65
1382.34 68
1382.43 70
1382.51 71
1382.60 71
1382.68 68
1382.77 64
1382.85 60
1382.94 57
1383.03 56
1383.11 57
1383.20 59
1383.28 63
1383.37 67
1383.45 70
1383.54 72
1383.62 73
1383.71 73
1383.79 73
1383.88 74
1383.96 74
1384.05 74
1384.13 73
1384.22 72
1384.31 69
1384.39 66
1384.48 62
1384.56 57
1384.65 50
1384.73 43
1384.82 33
1384.90 23
1384.99 12
1385.07 2
1385.16 0
1385.24 0
1385.33 0
1385.42 0
1385.50 0
1385.59 0
1385.67 0
1385.76 2
1385.84 8
1385.93 12
1386.01 14
1386.10 16
1386.18 18
1386.27 19
1386.35 20
1386.44 20
1386.53 20
1386.61 20
1386.70 20
1386.78 20
1386.87 21
1386.95 22
1387.04 24
1387.12 27
1387.21 28
1387.29 29
1387.38 28
1387.47 25
1387.55 21
1387.64 16
1387.72 12
1387.81 10
1387.89 9
1387.98 9
1388.06 12
1388.15 16
1388.23 20
1388.32 25
1388.41 30
1388.49 36
1388.58 41
1388.66 46
1388.75 50
1388.83 53
1388.92 55
1389.00 55
1389.09 54
1389.17 51
1389.26 48
1389.35 45
1389.43 43
1389.52 41
1389.60 41
1389.69 41
1389.77 42
1389.86 43
1389.94 44
1390.03 45
1390.12 46
1390.20 47
1390.29 47
1390.37 48
1390.46 50
1390.54 52
1390.63 54
1390.71 56
1390.80 58
1390.89 59
1390.97 58
1391.06 57
1391.14 55
1391.23 53
1391.31 50
1391.40 48
1391.48 46
1391.57 44
1391.66 42
1391.74 40
1391.83 39
1391.91 38
1392.00 39
1392.08 40
1392.17 43
1392.25 47
1392.34 51
1392.43 55
1392.51 58
1392.60 59
1392.68 60
1392.77 59
1392.85 56
1392.94 53
1393.03 51
1393.11 50
1393.20 51
1393.28 54
1393.37 58
1393.45 63
1393.54 68
1393.62 72
1393.71 76
1393.80 79
1393.88 83
1393.97 89
1394.05 96
1394.14 104
1394.22 112
1394.31 118
1394.40 122
1394.48 123
1394.57 122
1394.65 118
1394.74 113
1394.82 107
1394.91 103
1395.00 98
1395.08 94
1395.17 90
1395.25 86
1395.34 81
1395.42 75
1395.51 69
1395.59 64
1395.68 61
1395.77 59
1395.85 58
1395.94 59
1396.02 60
1396.11 61
1396.19 62
1396.28 62
1396.37 62
1396.45 61
1396.54 61
1396.62 62
1396.71 63
1396.80 64
1396.88 65
1396.97 66
1397.05 67
1397.14 69
1397.22 71
1397.31 75
1397.40 79
1397.48 82
1397.57 85
1397.65 85
1397.74 83
1397.82 79
1397.91 73
1398.00 67
1398.08 62
1398.17 58
1398.25 55
1398.34 53
1398.42 51
1398.51 49
1398.60 45
1398.68 40
1398.77 34
1398.85 28
1398.94 21
1399.03 16
1399.11 13
1399.20 12
1399.28 14
1399.37 20
1399.45 28
1399.54 39
1399.63 50
1399.71 61
1399.80 71
1399.88 80
1399.97 86
1400.05 89
1400.14 91
1400.23 91
1400.31 89
1400.40 88
1400.48 86
1400.57 84
1400.66 81
1400.74 79
1400.83 74
1400.91 69
1401.00 61
1401.09 54
1401.17 46
1401.26 39
1401.34 34
1401.43 32
1401.51 34
1401.60 39
1401.69 47
1401.77 56
1401.86 65
1401.94 74
1402.03 80
1402.12 85
1402.20 87
1402.29 86
1402.37 84
1402.46 80
1402.55 75
1402.63 69
1402.72 63
1402.80 56
1402.89 51
1402.97 46
1403.06 42
1403.15 41
1403.23 41
1403.32 44
1403.40 50
1403.49 56
1403.58 65
1403.66 74
1403.75 83
1403.83 93
1403.92 101
1404.01 108
1404.09 112
1404.18 114
1404.26 114
1404.35 113
1404.44 111
1404.52 109
1404.61 108
1404.69 108
1404.78 109
1404.87 111
1404.95 112
1405.04 112
1405.12 112
1405.21 110
1405.30 109
1405.38 107
1405.47 105
1405.55 102
1405.64 100
1405.73 96
1405.81 92
1405.90 88
1405.98 84
1406.07 82
1406.16 81
1406.24 82
1406.33 84
1406.41 86
1406.50 88
1406.59 88
1406.67 88
1406.76 86
1406.84 83
1406.93 81
1407.02 80
1407.10 80
1407.19 80
1407.27 81
1407.36 83
1407.45 85
1407.53 86
1407.62 89
1407.70 92
1407.79 95
1407.88 99
1407.96 103
1408.05 106
1408.14 107
1408.22 108
1408.31 108
1408.39 107
1408.48 107
1408.57 106
1408.65 106
1408.74 107
1408.82 108
1408.91 108
1409.00 108
1409.08 108
1409.17 106
1409.25 102
1409.34 97
1409.43 91
1409.51 83
1409.60 74
1409.69 65
1409.77 57
1409.86 50
1409.94 45
1410.03 42
1410.12 40
1410.20 41
1410.29 41
1410.37 42
1410.46 42
1410.55 41
1410.63 39
1410.72 37
1410.81 36
1410.89 35
1410.98 36
1411.06 38
1411.15 40
1411.24 42
1411.32 43
1411.41 42
1411.49 39
1411.58 34
1411.67 28
1411.75 22
1411.84 18
1411.93 15
1412.01 16
1412.10 20
1412.18 26
1412.27 35
1412.36 44
1412.44 54
1412.53 61
1412.62 66
1412.70 67
1412.79 63
1412.87 56
1412.96 45
1413.05 34
1413.13 24
1413.22 16
1413.31 13
1413.39 13
1413.48 17
1413.56 24
1413.65 31
1413.74 38
1413.82 43
1413.91 47
1414.00 49
1414.08 50
1414.17 49
1414.25 48
1414.34 47
1414.43 46
1414.51 45
1414.60 45
1414.69 47
1414.77 49
1414.86 53
1414.94 57
1415.03 61
1415.12 66
1415.20 69
1415.29 71
1415.38 72
1415.46 71
1415.55 68
1415.63 66
1415.72 62
1415.81 60
1415.89 58
1415.98 58
1416.07 59
1416.15 61
1416.24 63
1416.33 64
1416.41 65
1416.50 64
1416.58 62
1416.67 60
1416.76 57
1416.84 54
1416.93 51
1417.02 49
1417.10 46
1417.19 44
1417.28 42
1417.36 40
1417.45 39
1417.53 38
1417.62 38
1417.71 39
1417.79 39
1417.88 38
1417.97 35
1418.05 30
1418.14 24
1418.23 17
1418.31 11
1418.40 6
1418.48 2
1418.57 0
1418.66 0
1418.74 0
1418.83 0
1418.92 0
1419.00 0
1419.09 0
1419.18 0
1419.26 0
1419.35 1
1419.44 5
1419.52 8
1419.61 11
1419.69 12
1419.78 12
1419.87 11
1419.95 11
1420.04 11
1420.13 14
1420.21 17
1420.30 22
1420.39 26
1420.47 31
1420.56 34
1420.65 36
1420.73 36
1420.82 36
1420.90 35
1420.99 35
1421.08 35
1421.16 36
1421.25 38
1421.34 41
1421.42 46
1421.51 51
1421.60 56
1421.68 60
1421.77 63
1421.86 64
1421.94 64
1422.03 62
1422.12 59
1422.20 55
1422.29 51
1422.38 47
1422.46 42
1422.55 39
1422.63 35
1422.72 33
1422.81 31
1422.89 30
1422.98 28
1423.07 26
1423.15 23
1423.24 18
1423.33 13
1423.41 7
1423.50 2
1423.59 0
1423.67 0
1423.76 0
1423.85 0
1423.93 0
1424.02 1
1424.11 3
1424.19 5
1424.28 7
1424.37 9
1424.45 11
1424.54 14
1424.63 17
1424.71 20
1424.80 24
1424.89 29
1424.97 35
1425.06 41
1425.15 47
1425.23 53
1425.32 58
1425.41 60
1425.49 59
1425.58 55
1425.66 48
1425.75 40
1425.84 32
1425.92 26
1426.01 23
1426.10 24
1426.18 27
1426.27 33
1426.36 41
1426.44 49
1426.53 57
1426.62 63
1426.70 68
1426.79 71
1426.88 71
1426.96 70
1427.05 68
1427.14 64
1427.22 60
1427.31 56
1427.40 53
1427.48 51
1427.57 50
1427.66 50
1427.74 50
1427.83 51
1427.92 51
1428.00 51
1428.09 50
1428.18 49
1428.26 48
1428.35 48
1428.44 50
1428.52 53
1428.61 59
1428.70 65
1428.78 73
1428.87 80
1428.96 87
1429.05 92
1429.13 95
1429.22 97
1429.31 97
1429.39 96
1429.48 94
1429.57 91
1429.65 89
1429.74 87
1429.83 85
1429.91 83
1430.00 79
1430.09 75
1430.17 70
1430.26 64
1430.35 57
1430.43 51
1430.52 46
1430.61 44
1430.69 44
1430.78 47
1430.87 51
1430.95 56
1431.04 61
1431.13 66
1431.21 70
1431.30 73
1431.39 75
1431.47 78
1431.56 82
1431.65 87
1431.73 91
1431.82 95
1431.91 98
1432.00 100
1432.08 102
1432.17 104
1432.26 107
1432.34 114
1432.43 123
1432.52 135
1432.60 149
1432.69 163
1432.78 175
1432.86 185
1432.95 192
1433.04 196
1433.12 197
1433.21 197
1433.30 194
1433.38 191
1433.47 185
1433.56 178
1433.64 170
1433.73 160
1433.82 150
1433.91 140
1433.99 131
1434.08 125
1434.17 121
1434.25 119
1434.34 119
1434.43 119
1434.51 120
1434.60 121
1434.69 122
1434.77 124
1434.86 126
1434.95 128
1435.04 131
1435.12 132
1435.21 133
1435.30 132
1435.38 129
1435.47 127
1435.56 124
1435.64 123
1435.73 123
1435.82 124
1435.90 125
1435.99 127
1436.08 127
1436.17 127
1436.25 125
1436.34 124
1436.43 124
1436.51 125
1436.60 127
1436.69 131
1436.77 134
1436.86 135
1436.95 134
1437.03 131
1437.12 127
1437.21 121
1437.30 117
1437.38 113
1437.47 111
1437.56 110
1437.64 110
1437.73 109
1437.82 108
1437.90 107
1437.99 105
1438.08 102
1438.17 100
1438.25 97
1438.34 95
1438.43 93
1438.51 91
1438.60 90
1438.69 90
1438.77 90
1438.86 90
1438.95 89
1439.04 87
1439.12 81
1439.21 73
1439.30 63
1439.38 53
1439.47 45
1439.56 39
1439.64 37
1439.73 38
1439.82 40
1439.91 43
1439.99 44
1440.08 43
1440.17 39
1440.25 33
1440.34 26
1440.43 19
1440.52 14
1440.60 10
1440.69 8
1440.78 7
1440.86 7
1440.95 7
1441.04 8
1441.12 10
1441.21 12
1441.30 14
1441.39 18
1441.47 22
1441.56 27
1441.65 32
1441.73 38
1441.82 44
1441.91 50
1442.00 57
1442.08 64
1442.17 70
1442.26 77
1442.34 83
1442.43 88
1442.52 93
1442.61 97
1442.69 100
1442.78 103
1442.87 105
1442.95 107
1443.04 107
1443.13 106
1443.22 103
1443.30 100
1443.39 95
1443.48 91
1443.56 87
1443.65 82
1443.74 78
1443.83 75
1443.91 72
1444.00 70
1444.09 69
1444.17 68
1444.26 68
1444.35 68
1444.44 68
1444.52 68
1444.61 66
1444.70 62
1444.78 57
1444.87 50
1444.96 42
1445.05 34
1445.13 26
1445.22 19
1445.31 13
1445.40 9
1445.48 8
1445.57 8
1445.66 12
1445.74 16
1445.83 21
1445.92 25
1446.01 28
1446.09 28
1446.18 26
1446.27 22
1446.35 16
1446.44 10
1446.53 5
1446.62 1
1446.70 0
1446.79 0
1446.88 0
1446.97 0
1447.05 2
1447.14 2
1447.23 2
1447.31 0
1447.40 0
1447.49 0
1447.58 0
1447.66 0
1447.75 2
1447.84 8
1447.93 14
1448.01 21
1448.10 28
1448.19 34
1448.27 38
1448.36 41
1448.45 43
1448.54 43
1448.62 42
1448.71 41
1448.80 41
1448.89 42
1448.97 44
1449.06 47
1449.15 50
1449.24 52
1449.32 53
1449.41 52
1449.50 48
1449.58 43
1449.67 36
1449.76 31
1449.85 27
1449.93 25
1450.02 26
1450.11 29
1450.20 33
1450.28 39
1450.37 45
1450.46 51
1450.55 57
1450.63 64
1450.72 70
1450.81 76
1450.90 82
1450.98 85
1451.07 87
1451.16 86
1451.24 84
1451.33 79
1451.42 74
1451.51 69
1451.59 64
1451.68 61
1451.77 58
1451.86 56
1451.94 54
1452.03 51
1452.12 48
1452.21 45
1452.29 44
1452.38 44
1452.47 47
1452.56 52
1452.64 59
1452.73 66
1452.82 74
1452.91 82
1452.99 89
1453.08 96
1453.17 103
1453.26 108
1453.34 113
1453.43 117
1453.52 118
1453.61 116
1453.69 113
1453.78 107
1453.87 100
1453.96 94
1454.04 89
1454.13 85
1454.22 83
1454.31 82
1454.39 81
1454.48 79
1454.57 75
1454.65 69
1454.74 62
1454.83 56
1454.92 51
1455.00 47
1455.09 47
1455.18 48
1455.27 52
1455.36 56
1455.44 60
1455.53 64
1455.62 67
1455.71 70
1455.79 73
1455.88 75
1455.97 77
1456.06 77
1456.14 76
1456.23 72
1456.32 67
1456.41 61
1456.49 54
1456.58 48
1456.67 43
1456.76 41
1456.84 42
1456.93 46
1457.02 52
1457.11 59
1457.19 65
1457.28 69
1457.37 70
1457.46 68
1457.54 64
1457.63 58
1457.72 54
1457.81 52
1457.89 54
1457.98 58
1458.07 64
1458.16 71
1458.24 75
1458.33 77
1458.42 74
1458.51 67
1458.59 56
1458.68 43
1458.77 29
1458.86 16
1458.95 5
1459.03 0
1459.12 0
1459.21 0
1459.30 5
1459.38 14
1459.47 24
1459.56 32
1459.65 38
1459.73 41
1459.82 41
1459.91 38
1460.00 35
1460.08 32
1460.17 32
1460.26 33
1460.35 37
1460.44 43
1460.52 50
1460.61 58
1460.70 66
1460.79 74
1460.87 82
1460.96 89
1461.05 94
1461.14 98
1461.22 100
1461.31 98
1461.40 94
1461.49 87
1461.58 78
1461.66 70
1461.75 63
1461.84 59
1461.93 58
1462.01 61
1462.10 66
1462.19 74
1462.28 84
1462.36 95
1462.45 107
1462.54 119
1462.63 130
1462.72 139
1462.80 146
1462.89 149
1462.98 148
1463.07 143
1463.15 134
1463.24 123
1463.33 110
1463.42 97
1463.51 86
1463.59 78
1463.68 74
1463.77 73
1463.86 75
1463.94 80
1464.03 85
1464.12 91
1464.21 96
1464.30 99
1464.38 101
1464.47 102
1464.56 104
1464.65 106
1464.73 110
1464.82 113
1464.91 117
1465.00 120
1465.09 121
1465.17 120
1465.26 117
1465.35 113
1465.44 108
1465.52 102
1465.61 96
1465.70 89
1465.79 81
1465.88 72
1465.96 63
1466.05 54
1466.14 45
1466.23 39
1466.32 35
1466.40 35
1466.49 36
1466.58 40
1466.67 43
1466.75 46
1466.84 47
1466.93 47
1467.02 45
1467.11 42
1467.19 39
1467.28 36
1467.37 34
1467.46 33
1467.55 34
1467.63 36
1467.72 39
1467.81 44
1467.90 50
1467.98 56
1468.07 64
1468.16 71
1468.25 77
1468.34 81
1468.42 82
1468.51 79
1468.60 74
1468.69 67
1468.78 60
1468.86 53
1468.95 49
1469.04 48
1469.13 50
1469.22 53
1469.30 57
1469.39 60
1469.48 62
1469.57 63
1469.66 63
1469.74 62
1469.83 60
1469.92 56
1470.01 52
1470.09 46
1470.18 40
1470.27 33
1470.36 26
1470.45 21
1470.53 17
1470.62 14
1470.71 13
1470.80 13
1470.89 13
1470.97 13
1471.06 13
1471.15 13
1471.24 13
1471.33 12
1471.41 11
1471.50 9
1471.59 6
1471.68 2
1471.77 0
1471.85 0
1471.94 0
1472.03 0
1472.12 0
1472.21 0
1472.29 0
1472.38 1
1472.47 7
1472.56 13
1472.65 18
1472.73 23
1472.82 28
1472.91 31
1473.00 34
1473.09 35
1473.18 35
1473.26 34
1473.35 32
1473.44 29
1473.53 25
1473.62 22
1473.70 20
1473.79 18
1473.88 18
1473.97 20
1474.06 22
1474.14 26
1474.23 30
1474.32 36
1474.41 42
1474.50 48
1474.58 54
1474.67 59
1474.76 62
1474.85 62
1474.94 62
1475.02 60
1475.11 58
1475.20 58
1475.29 61
1475.38 66
1475.47 73
1475.55 82
1475.64 91
1475.73 98
1475.82 102
1475.91 103
1475.99 101
1476.08 95
1476.17 89
1476.26 81
1476.35 75
1476.43 70
1476.52 66
1476.61 64
1476.70 62
1476.79 60
1476.88 57
1476.96 54
1477.05 49
1477.14 44
1477.23 38
1477.32 33
1477.40 28
1477.49 25
1477.58 22
1477.67 21
1477.76 20
1477.85 19
1477.93 17
1478.02 16
1478.11 14
1478.20 12
1478.29 10
1478.37 8
1478.46 6
1478.55 4
1478.64 1
1478.73 0
1478.82 0
1478.90 0
1478.99 0
1479.08 0
1479.17 0
1479.26 0
1479.35 1
1479.43 8
1479.52 14
1479.61 20
1479.70 25
1479.79 29
1479.87 33
1479.96 35
1480.05 38
1480.14 40
1480.23 43
1480.32 47
1480.40 51
1480.49 55
1480.58 58
1480.67 59
1480.76 58
1480.85 54
1480.93 48
1481.02 40
1481.11 32
1481.20 24
1481.29 18
1481.38 14
1481.46 12
1481.55 12
1481.64 12
1481.73 13
1481.82 12
1481.90 11
1481.99 8
1482.08 5
1482.17 3
1482.26 2
1482.35 3
1482.43 6
1482.52 10
1482.61 16
1482.70 23
1482.79 29
1482.88 36
1482.96 42
1483.05 49
1483.14 57
1483.23 66
1483.32 76
1483.41 87
1483.50 98
1483.58 109
1483.67 119
1483.76 128
1483.85 134
1483.94 140
1484.03 143
1484.11 144
1484.20 143
1484.29 140
1484.38 134
1484.47 127
1484.56 118
1484.64 108
1484.73 101
1484.82 95
1484.91 93
1485.00 92
1485.09 93
1485.17 95
1485.26 96
1485.35 96
1485.44 94
1485.53 90
1485.62 85
1485.70 78
1485.79 70
1485.88 61
1485.97 53
1486.06 45
1486.15 39
1486.24 35
1486.32 33
1486.41 33
1486.50 33
1486.59 32
1486.68 30
1486.77 26
1486.85 21
1486.94 16
1487.03 13
1487.12 11
1487.21 12
1487.30 15
1487.39 19
1487.47 25
1487.56 31
1487.65 36
1487.74 41
1487.83 45
1487.92 48
1488.00 49
1488.09 50
1488.18 50
1488.27 49
1488.36 48
1488.45 47
1488.54 46
1488.62 46
1488.71 46
1488.80 48
1488.89 52
1488.98 58
1489.07 66
1489.16 74
1489.24 82
1489.33 87
1489.42 90
1489.51 89
1489.60 85
1489.69 79
1489.78 73
1489.86 68
1489.95 65
1490.04 65
1490.13 67
1490.22 70
1490.31 74
1490.39 76
1490.48 76
1490.57 75
1490.66 73
1490.75 70
1490.84 68
1490.93 68
1491.01 68
1491.10 70
1491.19 72
1491.28 74
1491.37 75
1491.46 74
1491.55 71
1491.64 66
1491.72 60
1491.81 52
1491.90 44
1491.99 37
1492.08 32
1492.17 30
1492.26 31
1492.34 35
1492.43 44
1492.52 55
1492.61 66
1492.70 76
1492.79 83
1492.88 86
1492.96 85
1493.05 80
1493.14 74
1493.23 67
1493.32 61
1493.41 56
1493.50 53
1493.58 52
1493.67 52
1493.76 52
1493.85 54
1493.94 56
1494.03 57
1494.12 58
1494.21 58
1494.29 56
1494.38 54
1494.47 51
1494.56 49
1494.65 49
1494.74 51
1494.83 55
1494.92 61
1495.00 67
1495.09 72
1495.18 76
1495.27 76
1495.36 73
1495.45 67
1495.54 57
1495.62 45
1495.71 32
1495.80 20
1495.89 9
1495.98 2
1496.07 0
1496.16 0
1496.25 0
1496.33 0
1496.42 0
1496.51 0
1496.60 0
1496.69 0
1496.78 0
1496.87 0
1496.96 0
1497.04 3
1497.13 6
1497.22 8
1497.31 9
1497.40 7
1497.49 5
1497.58 2
1497.67 0
1497.75 0
1497.84 2
1497.93 6
1498.02 13
1498.11 22
1498.20 32
1498.29 43
1498.38 54
1498.47 65
1498.55 75
1498.64 84
1498.73 90
1498.82 94
1498.91 94
1499.00 90
1499.09 83
1499.18 73
1499.26 62
1499.35 52
1499.44 45
1499.53 43
1499.62 46
1499.71 53
1499.80 64
1499.89 75
1499.98 85
1500.06 90
1500.15 91
1500.24 86
1500.33 76
1500.42 64
1500.51 51
1500.60 40
1500.69 32
1500.77 27
1500.86 27
1500.95 30
1501.04 34
1501.13 40
1501.22 45
1501.31 50
1501.40 55
1501.49 59
1501.57 65
1501.66 71
1501.75 77
1501.84 85
1501.93 91
1502.02 97
1502.11 101
1502.20 103
1502.29 102
1502.38 100
1502.46 96
1502.55 91
1502.64 86
1502.73 82
1502.82 80
1502.91 78
1503.00 78
1503.09 78
1503.18 78
1503.26 77
1503.35 74
1503.44 70
1503.53 64
1503.62 57
1503.71 51
1503.80 46
1503.89 43
1503.98 44
1504.06 47
1504.15 52
1504.24 56
1504.33 60
1504.42 60
1504.51 58
1504.60 53
1504.69 45
1504.78 36
1504.87 28
1504.95 21
1505.04 17
1505.13 15
1505.22 16
1505.31 20
1505.40 25
1505.49 31
1505.58 39
1505.67 47
1505.76 54
1505.84 61
1505.93 68
1506.02 73
1506.11 78
1506.20 82
1506.29 87
1506.38 93
1506.47 100
1506.56 107
1506.65 115
1506.74 122
1506.82 127
1506.91 130
1507.00 129
1507.09 125
1507.18 119
1507.27 110
1507.36 102
1507.45 95
1507.54 89
1507.63 87
1507.71 87
1507.80 90
1507.89 93
1507.98 96
1508.07 98
1508.16 99
1508.25 101
1508.34 103
1508.43 106
1508.52 111
1508.61 117
1508.69 123
1508.78 128
1508.87 131
1508.96 132
1509.05 130
1509.14 128
1509.23 125
1509.32 123
1509.41 122
1509.50 123
1509.59 125
1509.68 128
1509.76 131
1509.85 133
1509.94 134
1510.03 132
1510.12 128
1510.21 124
1510.30 119
1510.39 116
1510.48 115
1510.57 118
1510.66 123
1510.74 129
1510.83 134
1510.92 138
1511.01 138
1511.10 135
1511.19 130
1511.28 124
1511.37 119
1511.46 115
1511.55 112
1511.64 110
1511.73 107
1511.82 103
1511.90 98
1511.99 91
1512.08 83
1512.17 76
1512.26 69
1512.35 64
1512.44 59
1512.53 55
1512.62 52
1512.71 49
1512.80 46
1512.89 43
1512.97 39
1513.06 37
1513.15 35
1513.24 36
1513.33 39
1513.42 45
1513.51 53
1513.60 62
1513.69 70
1513.78 77
1513.87 81
1513.96 81
1514.05 78
1514.14 74
1514.22 68
1514.31 64
1514.40 61
1514.49 60
1514.58 61
1514.67 62
1514.76 64
1514.85 64
1514.94 61
1515.03 56
1515.12 48
1515.21 38
1515.30 27
1515.39 17
1515.47 8
1515.56 0
1515.65 0
1515.74 0
1515.83 0
1515.92 0
1516.01 0
1516.10 0
1516.19 0
1516.28 0
1516.37 5
1516.46 15
1516.55 26
1516.64 36
1516.73 44
1516.81 51
1516.90 56
1516.99 61
1517.08 64
1517.17 67
1517.26 70
1517.35 72
1517.44 73
1517.53 73
1517.62 71
1517.71 69
1517.80 67
1517.89 65
1517.98 63
1518.07 62
1518.15 61
1518.24 61
1518.33 61
1518.42 61
1518.51 61
1518.60 63
1518.69 66
1518.78 71
1518.87 78
1518.96 86
1519.05 95
1519.14 105
1519.23 113
1519.32 120
1519.41 125
1519.50 128
1519.59 128
1519.67 126
1519.76 124
1519.85 121
1519.94 120
1520.03 121
1520.12 125
1520.21 131
1520.30 138
1520.39 147
1520.48 154
1520.57 160
1520.66 164
1520.75 166
1520.84 168
1520.93 170
1521.02 171
1521.11 172
1521.20 173
1521.28 172
1521.37 170
1521.46 166
1521.55 161
1521.64 156
1521.73 153
1521.82 153
1521.91 156
1522.00 162
1522.09 170
1522.18 179
1522.27 186
1522.36 190
1522.45 189
1522.54 183
1522.63 174
1522.72 163
1522.81 152
1522.90 144
1522.99 139
1523.07 139
1523.16 143
1523.25 149
1523.34 157
1523.43 163
1523.52 166
1523.61 166
1523.70 163
1523.79 157
1523.88 150
1523.97 142
1524.06 135
1524.15 129
1524.24 123
1524.33 116
1524.42 108
1524.51 99
1524.60 87
1524.69 75
1524.78 65
1524.87 57
1524.96 53
1525.05 52
1525.13 54
1525.22 57
1525.31 60
1525.40 61
1525.49 60
1525.58 57
1525.67 54
1525.76 51
1525.85 50
1525.94 51
1526.03 54
1526.12 58
1526.21 63
1526.30 67
1526.39 70
1526.48 71
1526.57 69
1526.66 67
1526.75 62
1526.84 58
1526.93 53
1527.02 49
1527.11 46
1527.20 45
1527.29 43
1527.38 43
1527.47 42
1527.55 42
1527.64 42
1527.73 44
1527.82 48
1527.91 53
1528.00 59
1528.09 65
1528.18 70
1528.27 72
1528.36 71
1528.45 66
1528.54 60
1528.63 53
1528.72 48
1528.81 45
1528.90 44
1528.99 47
1529.08 51
1529.17 56
1529.26 60
1529.35 63
1529.44 65
1529.53 67
1529.62 69
1529.71 72
1529.80 75
1529.89 79
1529.98 83
1530.07 85
1530.16 85
1530.25 83
1530.34 79
1530.43 76
1530.51 73
1530.60 72
1530.69 72
1530.78 74
1530.87 78
1530.96 81
1531.05 85
1531.14 89
1531.23 94
1531.32 100
1531.41 107
1531.50 114
1531.59 121
1531.68 126
1531.77 128
1531.86 126
1531.95 121
1532.04 113
1532.13 103
1532.22 93
1532.31 84
1532.40 77
1532.49 71
1532.58 66
1532.67 62
1532.76 58
1532.85 54
1532.94 49
1533.03 45
1533.12 40
1533.21 35
1533.30 31
1533.39 28
1533.48 26
1533.57 25
1533.66 27
1533.75 33
1533.84 41
1533.93 53
1534.02 68
1534.11 83
1534.20 99
1534.29 113
1534.38 124
1534.47 133
1534.56 139
1534.65 142
1534.74 142
1534.83 140
1534.92 136
1535.01 129
1535.10 120
1535.19 107
1535.28 93
1535.37 78
1535.46 63
1535.54 50
1535.63 40
1535.72 32
1535.81 27
1535.90 25
1535.99 24
1536.08 23
1536.17 23
1536.26 22
1536.35 21
1536.44 19
1536.53 17
1536.62 15
1536.71 12
1536.80 9
1536.89 5
1536.98 0
1537.07 0
1537.16 0
1537.25 0
1537.34 0
1537.43 0
1537.52 0
1537.61 0
1537.70 7
1537.79 17
1537.88 27
1537.97 34
1538.06 39
1538.15 41
1538.24 42
1538.33 43
1538.42 46
1538.51 50
1538.60 56
1538.69 62
1538.78 69
1538.87 75
1538.96 78
1539.05 79
1539.14 76
1539.23 71
1539.32 64
1539.41 56
1539.50 48
1539.59 42
1539.68 36
1539.77 33
1539.86 30
1539.95 27
1540.04 25
1540.13 22
1540.22 19
1540.31 16
1540.40 12
1540.49 9
1540.58 5
1540.67 2
1540.76 1
1540.85 1
1540.94 3
1541.03 7
1541.12 14
1541.21 21
1541.30 28
1541.39 34
1541.48 37
1541.57 37
1541.66 35
1541.75 31
1541.84 26
1541.93 22
1542.02 19
1542.11 20
1542.20 23
1542.29 29
1542.38 37
1542.47 48
1542.56 59
1542.65 68
1542.74 75
1542.83 78
1542.93 77
1543.02 72
1543.11 65
1543.20 56
1543.29 49
1543.38 42
1543.47 37
1543.56 35
1543.65 33
1543.74 32
1543.83 30
1543.92 28
1544.01 26
1544.10 25
1544.19 24
1544.28 25
1544.37 28
1544.46 31
1544.55 35
1544.64 37
1544.73 38
1544.82 36
1544.91 34
1545.00 30
1545.09 27
1545.18 25
1545.27 25
1545.36 27
1545.45 32
1545.54 38
1545.63 44
1545.72 49
1545.81 52
1545.90 53
1545.99 52
1546.08 49
1546.17 45
1546.26 41
1546.35 38
1546.44 36
1546.53 35
1546.62 36
1546.71 37
1546.80 38
1546.89 38
1546.98 37
1547.07 36
1547.16 35
1547.25 35
1547.34 36
1547.43 39
1547.52 44
1547.61 49
1547.70 54
1547.79 57
1547.89 58
1547.98 57
1548.07 55
1548.16 52
1548.25 50
1548.34 51
1548.43 54
1548.52 59
1548.61 66
1548.70 72
1548.79 77
1548.88 78
1548.97 76
1549.06 71
1549.15 63
1549.24 54
1549.33 44
1549.42 34
1549.51 26
1549.60 20
1549.69 17
1549.78 16
1549.87 17
1549.96 19
1550.05 22
1550.14 25
1550.23 27
1550.32 29
1550.41 30
1550.50 32
1550.59 33
1550.68 35
1550.77 36
1550.87 39
1550.96 42
1551.05 45
1551.14 49
1551.23 54
1551.32 59
1551.41 64
1551.50 67
1551.59 68
1551.68 66
1551.77 62
1551.86 56
1551.95 50
1552.04 46
1552.13 44
1552.22 45
1552.31 47
1552.40 49
1552.49 49
1552.58 48
1552.67 44
1552.76 40
1552.85 34
1552.94 29
1553.03 26
1553.12 24
1553.21 23
1553.31 24
1553.40 24
1553.49 25
1553.58 25
1553.67 25
1553.76 25
1553.85 24
1553.94 22
1554.03 20
1554.12 18
1554.21 18
1554.30 20
1554.39 23
1554.48 29
1554.57 37
1554.66 46
1554.75 54
1554.84 61
1554.93 67
1555.02 71
1555.11 74
1555.20 76
1555.29 77
1555.39 76
1555.48 75
1555.57 72
1555.66 68
1555.75 65
1555.84 62
1555.93 62
1556.02 66
1556.11 74
1556.20 86
1556.29 99
1556.38 113
1556.47 126
1556.56 136
1556.65 142
1556.74 145
1556.83 147
1556.92 147
1557.01 147
1557.10 148
1557.20 148
1557.29 147
1557.38 145
1557.47 141
1557.56 137
1557.65 131
1557.74 125
1557.83 119
1557.92 112
1558.01 105
1558.10 96
1558.19 87
1558.28 79
1558.37 73
1558.46 69
1558.55 69
1558.64 72
1558.73 78
1558.83 85
1558.92 92
1559.01 100
1559.10 106
1559.19 111
1559.28 116
1559.37 118
1559.46 119
1559.55 118
1559.64 115
1559.73 112
1559.82 108
1559.91 105
1560.00 103
1560.09 103
1560.18 104
1560.27 105
1560.37 105
1560.46 102
1560.55 96
1560.64 87
1560.73 76
1560.82 64
1560.91 53
1561.00 44
1561.09 40
1561.18 39
1561.27 43
1561.36 50
1561.45 60
1561.54 70
1561.63 81
1561.72 90
1561.82 98
1561.91 106
1562.00 114
1562.09 121
1562.18 127
1562.27 133
1562.36 136
1562.45 136
1562.54 133
1562.63 126
1562.72 115
1562.81 103
1562.90 92
1562.99 81
1563.09 74
1563.18 69
1563.27 68
1563.36 68
1563.45 69
1563.54 70
1563.63 70
1563.72 69
1563.81 69
1563.90 69
1563.99 71
1564.08 75
1564.17 81
1564.26 89
1564.36 96
1564.45 102
1564.54 105
1564.63 107
1564.72 107
1564.81 107
1564.90 108
1564.99 109
1565.08 112
1565.17 115
1565.26 117
1565.35 116
1565.44 110
1565.53 100
1565.63 85
1565.72 67
1565.81 48
1565.90 29
1565.99 14
1566.08 5
1566.17 1
1566.26 3
1566.35 12
1566.44 24
1566.53 38
1566.62 54
1566.72 68
1566.81 81
1566.90 91
1566.99 99
1567.08 105
1567.17 108
1567.26 109
1567.35 108
1567.44 106
1567.53 104
1567.62 100
1567.71 97
1567.80 93
1567.90 89
1567.99 85
1568.08 80
1568.17 75
1568.26 69
1568.35 63
1568.44 58
1568.53 53
1568.62 49
1568.71 46
1568.80 43
1568.90 41
1568.99 38
1569.08 35
1569.17 32
1569.26 30
1569.35 29
1569.44 29
1569.53 30
1569.62 32
1569.71 32
1569.80 30
1569.89 26
1569.99 19
1570.08 10
1570.17 1
1570.26 0
1570.35 0
1570.44 0
1570.53 0
1570.62 0
1570.71 6
1570.80 16
1570.89 24
1570.99 30
1571.08 33
1571.17 32
1571.26 29
1571.35 24
1571.44 20
1571.53 18
1571.62 17
1571.71 17
1571.80 17
1571.90 16
1571.99 13
1572.08 8
1572.17 2
1572.26 0
1572.35 0
1572.44 0
1572.53 0
1572.62 0
1572.71 0
1572.80 0
1572.90 1
1572.99 5
1573.08 9
1573.17 13
1573.26 16
1573.35 20
1573.44 26
1573.53 34
1573.62 43
1573.71 53
1573.81 64
1573.90 75
1573.99 85
1574.08 95
1574.17 102
1574.26 108
1574.35 112
1574.44 113
1574.53 112
1574.62 108
1574.72 102
1574.81 94
1574.90 86
1574.99 78
1575.08 71
1575.17 66
1575.26 61
1575.35 57
1575.44 53
1575.54 49
1575.63 44
1575.72 38
1575.81 31
1575.90 25
1575.99 20
1576.08 18
1576.17 19
1576.26 23
1576.35 32
1576.45 43
1576.54 56
1576.63 67
1576.72 77
1576.81 83
1576.90 86
1576.99 88
1577.08 89
1577.17 90
1577.27 94
1577.36 99
1577.45 105
1577.54 110
1577.63 115
1577.72 118
1577.81 120
1577.90 122
1577.99 126
1578.09 132
1578.18 141
1578.27 152
1578.36 162
1578.45 170
1578.54 176
1578.63 176
1578.72 173
1578.82 167
1578.91 160
1579.00 153
1579.09 146
1579.18 141
1579.27 137
1579.36 134
1579.45 130
1579.54 124
1579.64 117
1579.73 109
1579.82 102
1579.91 95
1580.00 92
1580.09 92
1580.18 96
1580.27 102
1580.37 111
1580.46 120
1580.55 129
1580.64 137
1580.73 145
1580.82 152
1580.91 160
1581.00 167
1581.09 174
1581.19 179
1581.28 181
1581.37 180
1581.46 175
1581.55 167
1581.64 156
1581.73 145
1581.82 135
1581.92 127
1582.01 122
1582.10 120
1582.19 120
1582.28 121
1582.37 122
1582.46 122
1582.55 119
1582.65 115
1582.74 109
1582.83 100
1582.92 90
1583.01 79
1583.10 68
1583.19 58
1583.28 49
1583.38 42
1583.47 38
1583.56 35
1583.65 36
1583.74 40
1583.83 46
1583.92 55
1584.02 65
1584.11 76
1584.20 85
1584.29 92
1584.38 96
1584.47 96
1584.56 93
1584.65 89
1584.75 84
1584.84 80
1584.93 78
1585.02 78
1585.11 80
1585.20 84
1585.29 89
1585.38 94
1585.48 98
1585.57 101
1585.66 102
1585.75 102
1585.84 102
1585.93 102
1586.02 103
1586.12 106
1586.21 109
1586.30 112
1586.39 113
1586.48 112
1586.57 107
1586.66 99
1586.76 87
1586.85 72
1586.94 58
1587.03 47
1587.12 39
1587.21 37
1587.30 39
1587.40 44
1587.49 51
1587.58 57
1587.67 61
1587.76 63
1587.85 62
1587.94 61
1588.03 59
1588.13 58
1588.22 58
1588.31 59
1588.40 61
1588.49 64
1588.58 67
1588.67 69
1588.77 71
1588.86 71
1588.95 70
1589.04 69
1589.13 66
1589.22 62
1589.32 58
1589.41 53
1589.50 50
1589.59 47
1589.68 47
1589.77 47
1589.86 49
1589.96 52
1590.05 55
1590.14 58
1590.23 61
1590.32 63
1590.41 66
1590.50 68
1590.60 69
1590.69 71
1590.78 72
1590.87 72
1590.96 73
1591.05 74
1591.14 75
1591.24 76
1591.33 78
1591.42 80
1591.51 82
1591.60 83
1591.69 83
1591.79 81
1591.88 78
1591.97 72
1592.06 65
1592.15 56
1592.24 47
1592.33 37
1592.43 30
1592.52 24
1592.61 21
1592.70 20
1592.79 21
1592.88 23
1592.98 25
1593.07 26
1593.16 25
1593.25 21
1593.34 15
1593.43 8
1593.52 1
1593.62 0
1593.71 0
1593.80 0
1593.89 0
1593.98 0
1594.07 0
1594.17 5
1594.26 8
1594.35 9
1594.44 8
1594.53 5
1594.62 2
1594.72 0
1594.81 0
1594.90 1
1594.99 5
1595.08 10
1595.17 16
1595.27 20
1595.36 23
1595.45 24
1595.54 24
1595.63 23
1595.72 21
1595.81 20
1595.91 19
1596.00 20
1596.09 21
1596.18 24
1596.27 26
1596.36 29
1596.46 31
1596.55 34
1596.64 36
1596.73 39
1596.82 42
1596.91 46
1597.01 51
1597.10 56
1597.19 61
1597.28 63
1597.37 64
1597.46 63
1597.56 59
1597.65 54
1597.74 48
1597.83 42
1597.92 36
1598.02 32
1598.11 28
1598.20 25
1598.29 24
1598.38 25
1598.47 26
1598.57 28
1598.66 30
1598.75 31
1598.84 30
1598.93 28
1599.02 26
1599.12 24
1599.21 24
1599.30 27
1599.39 31
1599.48 37
1599.57 43
1599.67 48
1599.76 50
1599.85 50
1599.94 48
1600.03 45
1600.12 42
1600.22 42
1600.31 44
1600.40 49
1600.49 56
1600.58 62
1600.68 68
1600.77 71
1600.86 71
1600.95 67
1601.04 61
1601.13 54
1601.23 46
1601.32 38
1601.41 32
1601.50 27
1601.59 23
1601.69 20
1601.78 18
1601.87 16
1601.96 15
1602.05 16
1602.14 17
1602.24 20
1602.33 23
1602.42 26
1602.51 28
1602.60 28
1602.70 26
1602.79 21
1602.88 15
1602.97 8
1603.06 1
1603.15 0
1603.25 0
1603.34 0
1603.43 0
1603.52 0
1603.61 0
1603.71 0
1603.80 0
1603.89 4
1603.98 9
1604.07 14
1604.17 17
1604.26 19
1604.35 19
1604.44 18
1604.53 15
1604.62 12
1604.72 9
1604.81 7
1604.90 6
1604.99 7
1605.08 11
1605.18 16
1605.27 24
1605.36 34
1605.45 45
1605.54 57
1605.64 68
1605.73 79
1605.82 88
1605.91 95
1606.00 100
1606.10 102
1606.19 102
1606.28 101
1606.37 99
1606.46 97
1606.55 95
1606.65 93
1606.74 92
1606.83 92
1606.92 91
1607.01 90
1607.11 87
1607.20 84
1607.29 79
1607.38 75
1607.47 73
1607.57 74
1607.66 79
1607.75 87
1607.84 96
1607.93 106
1608.03 114
1608.12 117
1608.21 117
1608.30 114
1608.39 110
1608.49 106
1608.58 103
1608.67 102
1608.76 102
1608.85 104
1608.95 105
1609.04 104
1609.13 102
1609.22 97
1609.31 89
1609.41 79
1609.50 67
1609.59 56
1609.68 44
1609.77 35
1609.87 29
1609.96 27
1610.05 29
1610.14 34
1610.24 42
1610.33 52
1610.42 64
1610.51 77
1610.60 90
1610.70 100
1610.79 109
1610.88 113
1610.97 112
1611.06 107
1611.16 99
1611.25 88
1611.34 77
1611.43 68
1611.52 62
1611.62 59
1611.71 59
1611.80 61
1611.89 63
1611.98 63
1612.08 61
1612.17 56
1612.26 49
1612.35 40
1612.45 31
1612.54 22
1612.63 16
1612.72 12
1612.81 10
1612.91 9
1613.00 10
1613.09 13
1613.18 17
1613.27 23
1613.37 31
1613.46 40
1613.55 52
1613.64 63
1613.74 75
1613.83 84
1613.92 89
1614.01 91
1614.10 89
1614.20 83
1614.29 75
1614.38 67
1614.47 61
1614.56 57
1614.66 56
1614.75 58
1614.84 62
1614.93 66
1615.03 69
1615.12 73
1615.21 76
1615.30 80
1615.39 86
1615.49 94
1615.58 104
1615.67 115
1615.76 124
1615.86 130
1615.95 132
1616.04 130
1616.13 124
1616.22 116
1616.32 106
1616.41 96
1616.50 87
1616.59 79
1616.69 72
1616.78 65
1616.87 59
1616.96 52
1617.05 46
1617.15 40
1617.24 37
1617.33 36
1617.42 39
1617.52 46
1617.61 57
1617.70 70
1617.79 86
1617.88 100
1617.98 111
1618.07 119
1618.16 121
1618.25 119
1618.35 112
1618.44 104
1618.53 94
1618.62 85
1618.72 76
1618.81 69
1618.90 63
1618.99 59
1619.08 55
1619.18 53
1619.27 51
1619.36 50
1619.45 48
1619.55 47
1619.64 47
1619.73 48
1619.82 52
1619.92 57
1620.01 65
1620.10 74
1620.19 84
1620.28 93
1620.38 100
1620.47 106
1620.56 109
1620.65 112
1620.75 113
1620.84 114
1620.93 115
1621.02 115
1621.12 114
1621.21 111
1621.30 107
1621.39 101
1621.49 94
1621.58 84
1621.67 73
1621.76 62
1621.85 51
1621.95 40
1622.04 32
1622.13 26
1622.22 22
1622.32 20
1622.41 20
1622.50 20
1622.59 22
1622.69 24
1622.78 26
1622.87 30
1622.96 34
1623.06 37
1623.15 40
1623.24 42
1623.33 43
1623.43 44
1623.52 46
1623.61 49
1623.70 54
1623.80 62
1623.89 70
1623.98 78
1624.07 84
1624.17 87
1624.26 87
1624.35 85
1624.44 83
1624.54 81
1624.63 81
1624.72 83
1624.81 85
1624.90 87
1625.00 88
1625.09 88
1625.18 86
1625.27 83
1625.37 81
1625.46 80
1625.55 81
1625.64 85
1625.74 90
1625.83 96
1625.92 101
1626.01 106
1626.11 110
1626.20 112
1626.29 115
1626.38 117
1626.48 118
1626.57 118
1626.66 115
1626.75 109
1626.85 99
1626.94 86
1627.03 71
1627.13 57
1627.22 45
1627.31 36
1627.40 31
1627.50 30
1627.59 31
1627.68 33
1627.77 34
1627.87 35
1627.96 35
1628.05 35
1628.14 35
1628.24 35
1628.33 36
1628.42 36
1628.51 35
1628.61 32
1628.70 28
1628.79 24
1628.88 19
1628.98 17
1629.07 18
1629.16 23
1629.25 32
1629.35 44
1629.44 57
1629.53 69
1629.62 78
1629.72 83
1629.81 83
1629.90 80
1629.99 74
1630.09 68
1630.18 62
1630.27 57
1630.37 53
1630.46 49
1630.55 44
1630.64 39
1630.74 34
1630.83 30
1630.92 27
1631.01 27
1631.11 28
1631.20 32
1631.29 36
1631.38 41
1631.48 45
1631.57 47
1631.66 50
1631.76 51
1631.85 53
1631.94 55
1632.03 58
1632.13 60
1632.22 63
1632.31 64
1632.40 63
1632.50 60
1632.59 54
1632.68 46
1632.77 35
1632.87 24
1632.96 14
1633.05 4
1633.15 0
1633.24 0
1633.33 0
1633.42 0
1633.52 0
1633.61 0
1633.70 0
1633.79 0
1633.89 0
1633.98 5
1634.07 11
1634.17 18
1634.26 24
1634.35 30
1634.44 34
1634.54 36
1634.63 37
1634.72 37
1634.81 38
1634.91 40
1635.00 44
1635.09 50
1635.19 57
1635.28 66
1635.37 74
1635.46 81
1635.56 86
1635.65 90
1635.74 91
1635.84 90
1635.93 89
1636.02 87
1636.11 86
1636.21 86
1636.30 88
1636.39 90
1636.48 93
1636.58 95
1636.67 95
1636.76 96
1636.86 96
1636.95 97
1637.04 101
1637.13 107
1637.23 113
1637.32 119
1637.41 122
1637.51 121
1637.60 115
1637.69 104
1637.78 90
1637.88 76
1637.97 63
1638.06 53
1638.16 46
1638.25 42
1638.34 40
1638.43 40
1638.53 40
1638.62 39
1638.71 37
1638.81 33
1638.90 28
1638.99 23
1639.08 19
1639.18 17
1639.27 18
1639.36 22
1639.46 26
1639.55 30
1639.64 33
1639.73 33
1639.83 31
1639.92 28
1640.01 25
1640.11 25
1640.20 28
1640.29 35
1640.38 45
1640.48 55
1640.57 65
1640.66 74
1640.76 80
1640.85 84
1640.94 86
1641.04 89
1641.13 92
1641.22 96
1641.31 100
1641.41 103
1641.50 105
1641.59 106
1641.69 104
1641.78 100
1641.87 94
1641.96 88
1642.06 82
1642.15 76
1642.24 71
1642.34 66
1642.43 62
1642.52 60
1642.62 58
1642.71 57
1642.80 57
1642.89 58
1642.99 58
1643.08 59
1643.17 60
1643.27 62
1643.36 65
1643.45 69
1643.55 74
1643.64 80
1643.73 86
1643.82 91
1643.92 96
1644.01 98
1644.10 98
1644.20 95
1644.29 90
1644.38 82
1644.48 73
1644.57 63
1644.66 53
1644.75 45
1644.85 38
1644.94 35
1645.03 35
1645.13 37
1645.22 41
1645.31 44
1645.41 46
1645.50 46
1645.59 44
1645.68 41
1645.78 38
1645.87 37
1645.96 39
1646.06 44
1646.15 52
1646.24 62
1646.34 73
1646.43 83
1646.52 92
1646.62 100
1646.71 104
1646.80 106
1646.89 104
1646.99 98
1647.08 90
1647.17 80
1647.27 70
1647.36 60
1647.45 52
1647.55 46
1647.64 42
1647.73 41
1647.83 41
1647.92 42
1648.01 44
1648.11 47
1648.20 50
1648.29 54
1648.38 56
1648.48 58
1648.57 59
1648.66 59
1648.76 59
1648.85 58
1648.94 57
1649.04 56
1649.13 54
1649.22 52
1649.32 50
1649.41 48
1649.50 46
1649.60 45
1649.69 46
1649.78 49
1649.88 55
1649.97 62
1650.06 69
1650.15 77
1650.25 83
1650.34 88
1650.43 91
1650.53 92
1650.62 91
1650.71 88
1650.81 86
1650.90 82
1650.99 79
1651.09 76
1651.18 74
1651.27 72
1651.37 71
1651.46 69
1651.55 66
1651.65 63
1651.74 58
1651.83 52
1651.93 45
1652.02 39
1652.11 34
1652.21 33
1652.30 34
1652.39 39
1652.49 47
1652.58 55
1652.67 62
1652.77 67
1652.86 67
1652.95 64
1653.05 58
1653.14 52
1653.23 46
1653.32 43
1653.42 42
1653.51 43
1653.60 46
1653.70 49
1653.79 50
1653.88 49
1653.98 47
1654.07 44
1654.16 42
1654.26 42
1654.35 43
1654.44 48
1654.54 55
1654.63 63
1654.72 70
1654.82 76
1654.91 80
1655.00 82
1655.10 81
1655.19 78
1655.28 76
1655.38 73
1655.47 71
1655.56 71
1655.66 72
1655.75 73
1655.84 75
1655.94 78
1656.03 81
1656.12 85
1656.22 88
1656.31 92
1656.40 95
1656.50 99
1656.59 101
1656.68 102
1656.78 102
1656.87 100
1656.96 97
1657.06 93
1657.15 89
1657.24 86
1657.34 84
1657.43 83
1657.53 81
1657.62 77
1657.71 70
1657.81 60
1657.90 48
1657.99 35
1658.09 23
1658.18 14
1658.27 10
1658.37 11
1658.46 16
1658.55 24
1658.65 33
1658.74 40
1658.83 44
1658.93 46
1659.02 45
1659.11 42
1659.21 38
1659.30 34
1659.39 32
1659.49 30
1659.58 30
1659.67 32
1659.77 33
1659.86 35
1659.95 35
1660.05 36
1660.14 35
1660.23 35
1660.33 36
1660.42 38
1660.52 39
1660.61 40
1660.70 41
1660.80 40
1660.89 38
1660.98 36
1661.08 34
1661.17 33
1661.26 34
1661.36 37
1661.45 43
1661.54 50
1661.64 59
1661.73 69
1661.82 78
1661.92 86
1662.01 91
1662.10 94
1662.20 93
1662.29 91
1662.39 88
1662.48 85
1662.57 83
1662.67 82
1662.76 83
1662.85 84
1662.95 85
1663.04 85
1663.13 84
1663.23 84
1663.32 83
1663.41 84
1663.51 87
1663.60 91
1663.69 97
1663.79 102
1663.88 106
1663.98 106
1664.07 104
1664.16 97
1664.26 88
1664.35 77
1664.44 65
1664.54 55
1664.63 46
1664.72 40
1664.82 38
1664.91 38
1665.01 41
1665.10 45
1665.19 50
1665.29 55
1665.38 58
1665.47 60
1665.57 60
1665.66 60
1665.75 60
1665.85 62
1665.94 65
1666.03 70
1666.13 76
1666.22 82
1666.32 85
1666.41 85
1666.50 81
1666.60 72
1666.69 61
1666.78 50
1666.88 39
1666.97 29
1667.07 22
1667.16 18
1667.25 14
1667.35 10
1667.44 4
1667.53 0
1667.63 0
1667.72 0
1667.81 0
1667.91 0
1668.00 0
1668.10 0
1668.19 0
1668.28 8
1668.38 15
1668.47 18
1668.56 18
1668.66 15
1668.75 11
1668.85 7
1668.94 5
1669.03 4
1669.13 6
1669.22 9
1669.31 14
1669.41 19
1669.50 23
1669.60 27
1669.69 30
1669.78 33
1669.88 36
1669.97 38
1670.06 40
1670.16 42
1670.25 44
1670.34 45
1670.44 46
1670.53 48
1670.63 50
1670.72 54
1670.81 58
1670.91 64
1671.00 69
1671.10 73
1671.19 74
1671.28 73
1671.38 68
1671.47 62
1671.56 55
1671.66 48
1671.75 41
1671.85 36
1671.94 30
1672.03 24
1672.13 17
1672.22 9
1672.31 2
1672.41 0
1672.50 0
1672.60 0
1672.69 0
1672.78 6
1672.88 15
1672.97 25
1673.07 34
1673.16 42
1673.25 48
1673.35 51
1673.44 50
1673.53 46
1673.63 39
1673.72 29
1673.82 18
1673.91 7
1674.00 0
1674.10 0
1674.19 0
1674.29 0
1674.38 0
1674.47 0
1674.57 0
1674.66 2
1674.75 7
1674.85 13
1674.94 21
1675.04 31
1675.13 41
1675.22 52
1675.32 61
1675.41 69
1675.51 74
1675.60 77
1675.69 80
1675.79 82
1675.88 84
1675.98 86
1676.07 89
1676.16 91
1676.26 91
1676.35 90
1676.44 87
1676.54 83
1676.63 79
1676.73 75
1676.82 72
1676.91 71
1677.01 72
1677.10 75
1677.20 79
1677.29 86
1677.38 93
1677.48 102
1677.57 110
1677.67 116
1677.76 120
1677.85 121
1677.95 117
1678.04 110
1678.14 99
1678.23 87
1678.32 74
1678.42 62
1678.51 52
1678.61 45
1678.70 41
1678.79 40
1678.89 42
1678.98 44
1679.08 47
1679.17 47
1679.26 46
1679.36 41
1679.45 33
1679.55 23
1679.64 12
1679.73 3
1679.83 0
1679.92 0
1680.02 0
1680.11 0
1680.20 0
1680.30 0
1680.39 0
1680.49 0
1680.58 0
1680.67 1
1680.77 3
1680.86 8
1680.96 15
1681.05 25
1681.14 37
1681.24 51
1681.33 65
1681.43 78
1681.52 91
1681.61 102
1681.71 112
1681.80 118
1681.90 120
1681.99 119
1682.09 114
1682.18 105
1682.27 94
1682.37 81
1682.46 68
1682.56 55
1682.65 44
1682.74 34
1682.84 25
1682.93 18
1683.03 14
1683.12 13
1683.21 15
1683.31 20
1683.40 27
1683.50 35
1683.59 42
1683.68 47
1683.78 51
1683.87 51
1683.97 50
1684.06 48
1684.16 44
1684.25 39
1684.34 34
1684.44 28
1684.53 23
1684.63 21
1684.72 21
1684.81 25
1684.91 32
1685.00 42
1685.10 53
1685.19 62
1685.29 70
1685.38 76
1685.47 80
1685.57 83
1685.66 87
1685.76 91
1685.85 96
1685.94 100
1686.04 103
1686.13 104
1686.23 104
1686.32 102
1686.42 98
1686.51 93
1686.60 88
1686.70 84
1686.79 80
1686.89 78
1686.98 78
1687.08 81
1687.17 86
1687.26 93
1687.36 101
1687.45 110
1687.55 120
1687.64 130
1687.73 141
1687.83 150
1687.92 158
1688.02 163
1688.11 165
1688.21 163
1688.30 158
1688.39 149
1688.49 140
1688.58 130
1688.68 120
1688.77 112
1688.87 105
1688.96 100
1689.05 97
1689.15 98
1689.24 101
1689.34 106
1689.43 112
1689.53 117
1689.62 120
1689.71 120
1689.81 116
1689.90 110
1690.00 103
1690.09 97
1690.19 92
1690.28 89
1690.37 88
1690.47 88
1690.56 88
1690.66 88
1690.75 89
1690.85 91
1690.94 94
1691.04 97
1691.13 101
1691.22 102
1691.32 102
1691.41 100
1691.51 95
1691.60 89
1691.70 83
1691.79 78
1691.88 74
1691.98 71
1692.07 70
1692.17 71
1692.26 73
1692.36 76
1692.45 81
1692.54 85
1692.64 89
1692.73 91
1692.83 89
1692.92 84
1693.02 76
1693.11 65
1693.21 53
1693.30 40
1693.39 29
1693.49 19
1693.58 11
1693.68 5
1693.77 3
1693.87 4
1693.96 7
1694.06 12
1694.15 17
1694.24 22
1694.34 26
1694.43 27
1694.53 27
1694.62 27
1694.72 26
1694.81 27
1694.91 30
1695.00 34
1695.09 38
1695.19 42
1695.28 44
1695.38 44
1695.47 44
1695.57 45
1695.66 47
1695.76 50
1695.85 54
1695.94 59
1696.04 63
1696.13 66
1696.23 66
1696.32 64
1696.42 62
1696.51 59
1696.61 58
1696.70 57
1696.79 59
1696.89 61
1696.98 65
1697.08 70
1697.17 74
1697.27 78
1697.36 82
1697.46 84
1697.55 84
1697.65 81
1697.74 76
1697.83 67
1697.93 56
1698.02 43
1698.12 30
1698.21 17
1698.31 5
1698.40 0
1698.50 0
1698.59 0
1698.68 0
1698.78 0
1698.87 12
1698.97 26
1699.06 41
1699.16 55
1699.25 66
1699.35 72
1699.44 75
1699.54 74
1699.63 69
1699.73 63
1699.82 57
1699.91 51
1700.01 45
1700.10 40
1700.20 34
1700.29 29
1700.39 22
1700.48 15
1700.58 8
1700.67 0
1700.77 0
1700.86 0
1700.95 0
1701.05 0
1701.14 0
1701.24 0
1701.33 0
1701.43 0
1701.52 15
1701.62 34
1701.71 54
1701.81 74
1701.90 91
1702.00 106
1702.09 118
1702.18 129
1702.28 137
1702.37 143
1702.47 147
1702.56 149
1702.66 147
1702.75 143
1702.85 136
1702.94 126
1703.04 115
1703.13 104
1703.23 96
1703.32 90
1703.42 87
1703.51 87
1703.60 89
1703.70 93
1703.79 97
1703.89 100
1703.98 102
1704.08 103
1704.17 101
1704.27 99
1704.36 94
1704.46 87
1704.55 78
1704.65 70
1704.74 62
1704.84 56
1704.93 52
1705.03 49
1705.12 48
1705.22 47
1705.31 45
1705.40 42
1705.50 38
1705.59 33
1705.69 30
1705.78 28
1705.88 29
1705.97 34
1706.07 42
1706.16 53
1706.26 67
1706.35 82
1706.45 98
1706.54 113
1706.64 127
1706.73 139
1706.83 147
1706.92 153
1707.02 155
1707.11 153
1707.20 150
1707.30 144
1707.39 138
1707.49 131
1707.58 124
1707.68 117
1707.77 109
1707.87 99
1707.96 88
1708.06 76
1708.15 63
1708.25 52
1708.34 44
1708.44 39
1708.53 38
1708.63 40
1708.72 44
1708.82 47
1708.91 49
1709.01 50
1709.10 50
1709.20 50
1709.29 51
1709.39 54
1709.48 58
1709.58 64
1709.67 70
1709.77 77
1709.86 83
1709.95 88
1710.05 93
1710.14 96
1710.24 98
1710.33 100
1710.43 101
1710.52 103
1710.62 107
1710.71 113
1710.81 121
1710.90 132
1711.00 144
1711.09 156
1711.19 165
1711.28 171
1711.38 172
1711.47 169
1711.57 162
1711.66 152
1711.76 142
1711.85 131
1711.95 122
1712.04 116
1712.14 111
1712.23 109
1712.33 110
1712.42 114
1712.52 119
1712.61 125
1712.71 130
1712.80 134
1712.90 135
1712.99 133
1713.09 127
1713.18 118
1713.28 107
1713.37 95
1713.47 84
1713.56 73
1713.66 64
1713.75 56
1713.85 49
1713.94 43
1714.04 39
1714.13 36
1714.23 36
1714.32 38
1714.42 42
1714.51 49
1714.61 55
1714.70 61
1714.80 64
1714.89 64
1714.99 61
1715.08 56
1715.18 50
1715.27 44
1715.37 42
1715.46 42
1715.56 46
1715.65 52
1715.75 60
1715.84 69
1715.94 77
1716.03 85
1716.13 90
1716.22 93
1716.32 93
1716.41 89
1716.51 82
1716.60 72
1716.70 62
1716.79 52
1716.89 44
1716.98 39
1717.08 37
1717.17 38
1717.27 39
1717.36 41
1717.46 40
1717.55 38
1717.65 34
1717.74 27
1717.84 20
1717.93 12
1718.03 5
1718.12 0
1718.22 0
1718.31 0
1718.41 0
1718.50 0
1718.60 3
1718.69 7
1718.79 12
1718.88 17
1718.98 22
1719.07 28
1719.17 34
1719.26 40
1719.36 45
1719.45 49
1719.55 51
1719.64 51
1719.74 50
1719.83 49
1719.93 48
1720.02 49
1720.12 51
1720.22 55
1720.31 61
1720.41 66
1720.50 71
1720.60 75
1720.69 78
1720.79 77
1720.88 75
1720.98 71
1721.07 66
1721.17 61
1721.26 57
1721.36 54
1721.45 53
1721.55 54
1721.64 55
1721.74 56
1721.83 57
1721.93 55
1722.02 52
1722.12 48
1722.21 42
1722.31 36
1722.40 30
1722.50 26
1722.59 24
1722.69 25
1722.79 28
1722.88 33
1722.98 38
1723.07 43
1723.17 47
1723.26 50
1723.36 51
1723.45 52
1723.55 52
1723.64 53
1723.74 53
1723.83 54
1723.93 55
1724.02 56
1724.12 57
1724.21 58
1724.31 58
1724.40 58
1724.50 57
1724.59 55
1724.69 52
1724.79 48
1724.88 45
1724.98 43
1725.07 42
1725.17 43
1725.26 44
1725.36 46
1725.45 47
1725.55 47
1725.64 46
1725.74 43
1725.83 39
1725.93 34
1726.02 28
1726.12 21
1726.21 13
1726.31 7
1726.41 1
1726.50 0
1726.60 0
1726.69 0
1726.79 0
1726.88 0
1726.98 0
1727.07 2
1727.17 4
1727.26 5
1727.36 5
1727.45 6
1727.55 8
1727.64 10
1727.74 12
1727.84 15
1727.93 17
1728.03 17
1728.12 17
1728.22 14
1728.31 11
1728.41 6
1728.50 1
1728.60 0
1728.69 0
1728.79 0
1728.88 0
1728.98 0
1729.08 0
1729.17 0
1729.27 2
1729.36 10
1729.46 17
1729.55 22
1729.65 24
1729.74 24
1729.84 24
1729.93 23
1730.03 23
1730.12 24
1730.22 25
1730.32 25
1730.41 26
1730.51 26
1730.60 27
1730.70 29
1730.79 34
1730.89 39
1730.98 45
1731.08 51
1731.17 55
1731.27 58
1731.37 60
1731.46 60
1731.56 59
1731.65 57
1731.75 55
1731.84 52
1731.94 47
1732.03 41
1732.13 33
1732.22 24
1732.32 16
1732.42 9
1732.51 6
1732.61 6
1732.70 11
1732.80 19
1732.89 28
1732.99 37
1733.08 43
1733.18 44
1733.27 40
1733.37 32
1733.47 20
1733.56 8
1733.66 0
1733.75 0
1733.85 0
1733.94 0
1734.04 4
1734.13 19
1734.23 36
1734.33 52
1734.42 66
1734.52 77
1734.61 84
1734.71 88
1734.80 89
1734.90 89
1734.99 87
1735.09 83
1735.19 78
1735.28 72
1735.38 63
1735.47 53
1735.57 43
1735.66 34
1735.76 28
1735.85 25
1735.95 28
1736.05 34
1736.14 44
1736.24 55
1736.33 66
1736.43 76
1736.52 83
1736.62 89
1736.71 93
1736.81 96
1736.91 99
1737.00 101
1737.10 102
1737.19 103
1737.29 103
1737.38 100
1737.48 94
1737.58 86
1737.67 76
1737.77 64
1737.86 52
1737.96 42
1738.05 33
1738.15 26
1738.24 21
1738.34 17
1738.44 12
1738.53 7
1738.63 2
1738.72 0
1738.82 0
1738.91 0
1739.01 0
1739.11 0
1739.20 0
1739.30 0
1739.39 4
1739.49 7
1739.58 9
1739.68 9
1739.78 9
1739.87 10
1739.97 13
1740.06 18
1740.16 26
1740.25 36
1740.35 46
1740.45 57
1740.54 69
1740.64 80
1740.73 90
1740.83 99
1740.92 106
1741.02 111
1741.12 113
1741.21 112
1741.31 108
1741.40 101
1741.50 92
1741.59 82
1741.69 72
1741.79 61
1741.88 52
1741.98 44
1742.07 39
1742.17 37
1742.26 40
1742.36 45
1742.46 54
1742.55 64
1742.65 74
1742.74 81
1742.84 86
1742.93 87
1743.03 86
1743.13 84
1743.22 81
1743.32 81
1743.41 82
1743.51 85
1743.60 89
1743.70 93
1743.80 95
1743.89 94
1743.99 89
1744.08 81
1744.18 72
1744.28 62
1744.37 54
1744.47 51
1744.56 51
1744.66 56
1744.75 62
1744.85 70
1744.95 76
1745.04 80
1745.14 83
1745.23 86
1745.33 88
1745.43 92
1745.52 98
1745.62 103
1745.71 108
1745.81 112
1745.90 114
1746.00 115
1746.10 119
1746.19 126
1746.29 138
1746.38 157
1746.48 183
1746.58 214
1746.67 249
1746.77 288
1746.86 332
1746.96 380
1747.05 433
1747.15 492
1747.25 556
1747.34 622
1747.44 687
1747.53 746
1747.63 799
1747.73 845
1747.82 885
1747.92 920
1748.01 953
1748.11 986
1748.21 1018
1748.30 1049
1748.40 1078
1748.49 1102
1748.59 1122
1748.69 1137
1748.78 1147
1748.88 1153
1748.97 1155
1749.07 1152
1749.17 1145
1749.26 1135
1749.36 1122
1749.45 1107
1749.55 1092
1749.64 1079
1749.74 1066
1749.84 1054
1749.93 1042
1750.03 1028
1750.12 1011
1750.22 989
1750.32 962
1750.41 931
1750.51 896
1750.60 858
1750.70 819
1750.80 780
1750.89 741
1750.99 704
1751.08 670
1751.18 640
1751.28 613
1751.37 591
1751.47 574
1751.56 559
1751.66 547
1751.76 537
1751.85 527
1751.95 518
1752.04 507
1752.14 494
1752.24 479
1752.33 460
1752.43 438
1752.52 411
1752.62 382
1752.72 351
1752.81 321
1752.91 292
1753.00 267
1753.10 245
1753.20 227
1753.29 212
1753.39 199
1753.49 188
1753.58 177
1753.68 168
1753.77 160
1753.87 154
1753.97 150
1754.06 150
1754.16 152
1754.25 156
1754.35 159
1754.45 161
1754.54 162
1754.64 161
1754.73 157
1754.83 152
1754.93 147
1755.02 142
1755.12 138
1755.21 136
1755.31 136
1755.41 139
1755.50 144
1755.60 150
1755.70 157
1755.79 164
1755.89 168
1755.98 169
1756.08 165
1756.18 155
1756.27 142
1756.37 126
1756.46 109
1756.56 92
1756.66 79
1756.75 70
1756.85 64
1756.95 62
1757.04 62
1757.14 63
1757.23 64
1757.33 63
1757.43 61
1757.52 57
1757.62 52
1757.71 47
1757.81 44
1757.91 42
1758.00 41
1758.10 42
1758.20 44
1758.29 45
1758.39 45
1758.48 43
1758.58 41
1758.68 37
1758.77 34
1758.87 31
1758.96 29
1759.06 29
1759.16 30
1759.25 32
1759.35 34
1759.45 37
1759.54 38
1759.64 39
1759.73 37
1759.83 34
1759.93 29
1760.02 26
1760.12 24
1760.22 25
1760.31 29
1760.41 36
1760.50 45
1760.60 54
1760.70 63
1760.79 70
1760.89 74
1760.99 76
1761.08 76
1761.18 74
1761.27 72
1761.37 69
1761.47 68
1761.56 67
1761.66 68
1761.76 70
1761.85 73
1761.95 78
1762.05 83
1762.14 89
1762.24 94
1762.33 99
1762.43 102
1762.53 106
1762.62 109
1762.72 112
1762.82 115
1762.91 117
1763.01 119
1763.10 119
1763.20 119
1763.30 118
1763.39 117
1763.49 118
1763.59 120
1763.68 124
1763.78 131
1763.88 139
1763.97 148
1764.07 158
1764.16 168
1764.26 177
1764.36 185
1764.45 193
1764.55 199
1764.65 202
1764.74 203
1764.84 201
1764.94 197
1765.03 190
1765.13 182
1765.22 173
1765.32 164
1765.42 155
1765.51 148
1765.61 141
1765.71 135
1765.80 130
1765.90 126
1766.00 123
1766.09 122
1766.19 123
1766.28 125
1766.38 127
1766.48 129
1766.57 129
1766.67 127
1766.77 120
1766.86 111
1766.96 100
1767.06 90
1767.15 81
1767.25 77
1767.35 76
1767.44 78
1767.54 82
1767.63 87
1767.73 89
1767.83 89
1767.92 87
1768.02 83
1768.12 80
1768.21 79
1768.31 82
1768.41 87
1768.50 95
1768.60 103
1768.70 110
1768.79 116
1768.89 119
1768.99 121
1769.08 122
1769.18 125
1769.27 129
1769.37 134
1769.47 138
1769.56 142
1769.66 144
1769.76 143
1769.85 138
1769.95 131
1770.05 122
1770.14 113
1770.24 105
1770.34 100
1770.43 97
1770.53 97
1770.63 99
1770.72 103
1770.82 106
1770.92 107
1771.01 106
1771.11 102
1771.20 96
1771.30 90
1771.40 84
1771.49 82
1771.59 82
1771.69 85
1771.78 90
1771.88 95
1771.98 98
1772.07 99
1772.17 96
1772.27 92
1772.36 86
1772.46 81
1772.56 76
1772.65 74
1772.75 73
1772.85 73
1772.94 75
1773.04 76
1773.14 77
1773.23 79
1773.33 80
1773.43 83
1773.52 88
1773.62 94
1773.72 101
1773.81 110
1773.91 119
1774.01 129
1774.10 138
1774.20 147
1774.30 153
1774.39 156
1774.49 156
1774.59 152
1774.68 144
1774.78 134
1774.88 123
1774.97 113
1775.07 103
1775.17 96
1775.26 90
1775.36 86
1775.46 82
1775.55 77
1775.65 73
1775.75 67
1775.84 61
1775.94 53
1776.04 43
1776.13 32
1776.23 21
1776.33 10
1776.42 0
1776.52 0
1776.62 0
1776.71 0
1776.81 0
1776.91 0
1777.00 0
1777.10 0
1777.20 1
1777.29 2
1777.39 3
1777.49 4
1777.58 6
1777.68 10
1777.78 14
1777.87 19
1777.97 24
1778.07 28
1778.16 33
1778.26 37
1778.36 42
1778.45 48
1778.55 55
1778.65 64
1778.74 76
1778.84 89
1778.94 102
1779.03 113
1779.13 121
1779.23 125
1779.32 125
1779.42 122
1779.52 118
1779.61 114
1779.71 112
1779.81 114
1779.90 121
1780.00 130
1780.10 141
1780.19 151
1780.29 158
1780.39 160
1780.49 156
1780.58 147
1780.68 134
1780.78 119
1780.87 105
1780.97 93
1781.07 84
1781.16 80
1781.26 79
1781.36 83
1781.45 89
1781.55 96
1781.65 103
1781.74 110
1781.84 115
1781.94 119
1782.03 121
1782.13 122
1782.23 123
1782.33 124
1782.42 125
1782.52 126
1782.62 127
1782.71 128
1782.81 128
1782.91 127
1783.00 125
1783.10 123
1783.20 120
1783.29 119
1783.39 119
1783.49 120
1783.58 121
1783.68 122
1783.78 123
1783.87 123
1783.97 122
1784.07 122
1784.17 121
1784.26 120
1784.36 119
1784.46 119
1784.55 118
1784.65 118
1784.75 119
1784.84 122
1784.94 126
1785.04 130
1785.13 133
1785.23 134
1785.33 131
1785.43 125
1785.52 114
1785.62 101
1785.72 88
1785.81 76
1785.91 66
1786.01 59
1786.10 55
1786.20 52
1786.30 49
1786.39 46
1786.49 41
1786.59 35
1786.69 29
1786.78 25
1786.88 22
1786.98 22
1787.07 24
1787.17 28
1787.27 31
1787.36 32
1787.46 29
1787.56 23
1787.66 14
1787.75 4
1787.85 0
1787.95 0
1788.04 0
1788.14 4
1788.24 18
1788.33 34
1788.43 50
1788.53 63
1788.63 72
1788.72 77
1788.82 77
1788.92 76
1789.01 73
1789.11 71
1789.21 71
1789.30 71
1789.40 72
1789.50 73
1789.60 75
1789.69 77
1789.79 81
1789.89 86
1789.98 94
1790.08 103
1790.18 112
1790.28 118
1790.37 119
1790.47 113
1790.57 101
1790.66 84
1790.76 65
1790.86 47
1790.95 33
1791.05 25
1791.15 22
1791.25 26
1791.34 33
1791.44 42
1791.54 51
1791.63 61
1791.73 70
1791.83 78
1791.93 86
1792.02 92
1792.12 97
1792.22 100
1792.31 100
1792.41 97
1792.51 91
1792.61 84
1792.70 76
1792.80 68
1792.90 62
1792.99 57
1793.09 56
1793.19 57
1793.29 62
1793.38 69
1793.48 77
1793.58 86
1793.67 92
1793.77 96
1793.87 96
1793.97 92
1794.06 85
1794.16 74
1794.26 60
1794.35 45
1794.45 29
1794.55 14
1794.65 0
1794.74 0
1794.84 0
1794.94 0
1795.03 0
1795.13 0
1795.23 0
1795.33 0
1795.42 0
1795.52 13
1795.62 32
1795.72 52
1795.81 71
1795.91 87
1796.01 101
1796.10 110
1796.20 115
1796.30 117
1796.40 116
1796.49 115
1796.59 113
1796.69 111
1796.78 111
1796.88 112
1796.98 112
1797.08 112
1797.17 110
1797.27 107
1797.37 102
1797.47 97
1797.56 92
1797.66 88
1797.76 85
1797.85 83
1797.95 80
1798.05 75
1798.15 68
1798.24 58
1798.34 46
1798.44 33
1798.54 19
1798.63 8
1798.73 1
1798.83 0
1798.92 2
1799.02 11
1799.12 24
1799.22 41
1799.31 59
1799.41 75
1799.51 88
1799.61 97
1799.70 101
1799.80 101
1799.90 98
1799.99 93
1800.09 87
1800.19 82
1800.29 78
1800.38 75
1800.48 74
1800.58 75
1800.68 78
1800.77 83
1800.87 88
1800.97 92
1801.07 95
1801.16 95
1801.26 92
1801.36 88
1801.46 82
1801.55 75
1801.65 68
1801.75 62
1801.84 55
1801.94 49
1802.04 42
1802.14 36
1802.23 30
1802.33 25
1802.43 21
1802.53 20
1802.62 21
1802.72 24
1802.82 29
1802.92 36
1803.01 44
1803.11 54
1803.21 63
1803.31 73
1803.40 83
1803.50 93
1803.60 103
1803.70 113
1803.79 124
1803.89 134
1803.99 144
1804.08 155
1804.18 165
1804.28 175
1804.38 185
1804.47 196
1804.57 208
1804.67 219
1804.77 230
1804.86 238
1804.96 242
1805.06 243
1805.16 239
1805.25 233
1805.35 224
1805.45 216
1805.55 209
1805.64 205
1805.74 205
1805.84 209
1805.94 216
1806.03 225
1806.13 235
1806.23 243
1806.33 248
1806.42 250
1806.52 250
1806.62 249
1806.72 249
1806.81 251
1806.91 255
1807.01 260
1807.11 264
1807.20 265
1807.30 261
1807.40 250
1807.50 233
1807.59 213
1807.69 192
1807.79 171
1807.89 155
1807.98 143
1808.08 136
1808.18 133
1808.28 132
1808.37 133
1808.47 135
1808.57 136
1808.67 137
1808.76 137
1808.86 137
1808.96 137
1809.06 136
1809.16 135
1809.25 134
1809.35 132
1809.45 131
1809.55 128
1809.64 126
1809.74 124
1809.84 122
1809.94 122
1810.03 122
1810.13 124
1810.23 127
1810.33 130
1810.42 132
1810.52 133
1810.62 132
1810.72 129
1810.81 125
1810.91 119
1811.01 113
1811.11 106
1811.20 100
1811.30 95
1811.40 91
1811.50 87
1811.60 84
1811.69 81
1811.79 78
1811.89 73
1811.99 66
1812.08 56
1812.18 45
1812.28 32
1812.38 19
1812.47 7
1812.57 0
1812.67 0
1812.77 0
1812.86 0
1812.96 0
1813.06 0
1813.16 0
1813.26 6
1813.35 14
1813.45 21
1813.55 28
1813.65 33
1813.74 37
1813.84 40
1813.94 42
1814.04 42
1814.13 41
1814.23 40
1814.33 39
1814.43 39
1814.53 42
1814.62 46
1814.72 50
1814.82 54
1814.92 55
1815.01 55
1815.11 52
1815.21 48
1815.31 42
1815.41 36
1815.50 31
1815.60 25
1815.70 19
1815.80 14
1815.89 8
1815.99 3
1816.09 0
1816.19 0
1816.29 0
1816.38 0
1816.48 0
1816.58 0
1816.68 0
1816.77 0
1816.87 0
1816.97 8
1817.07 17
1817.17 26
1817.26 35
1817.36 41
1817.46 47
1817.56 50
1817.65 52
1817.75 53
1817.85 53
1817.95 55
1818.05 58
1818.14 61
1818.24 64
1818.34 68
1818.44 70
1818.53 71
1818.63 70
1818.73 66
1818.83 60
1818.93 52
1819.02 43
1819.12 33
1819.22 24
1819.32 15
1819.41 7
1819.51 0
1819.61 0
1819.71 0
1819.81 0
1819.90 0
1820.00 2
1820.10 15
1820.20 31
1820.30 49
1820.39 68
1820.49 86
1820.59 104
1820.69 120
1820.79 134
1820.88 146
1820.98 155
1821.08 162
1821.18 166
1821.27 166
1821.37 164
1821.47 160
1821.57 155
1821.67 149
1821.76 143
1821.86 137
1821.96 132
1822.06 126
1822.16 119
1822.25 112
1822.35 105
1822.45 97
1822.55 90
1822.65 84
1822.74 81
1822.84 81
1822.94 83
1823.04 88
1823.14 94
1823.23 99
1823.33 101
1823.43 101
1823.53 99
1823.62 95
1823.72 90
1823.82 86
1823.92 84
1824.02 83
1824.11 83
1824.21 85
1824.31 87
1824.41 88
1824.51 90
1824.60 90
1824.70 88
1824.80 86
1824.90 81
1825.00 75
1825.09 68
1825.19 62
1825.29 58
1825.39 56
1825.49 57
1825.58 60
1825.68 65
1825.78 71
1825.88 75
1825.98 78
1826.07 78
1826.17 76
1826.27 72
1826.37 66
1826.47 61
1826.56 56
1826.66 52
1826.76 50
1826.86 48
1826.96 48
1827.06 47
1827.15 45
1827.25 41
1827.35 36
1827.45 28
1827.55 20
1827.64 11
1827.74 3
1827.84 0
1827.94 0
1828.04 0
1828.13 0
1828.23 0
1828.33 1
1828.43 7
1828.53 15
1828.62 24
1828.72 34
1828.82 45
1828.92 57
1829.02 67
1829.11 74
1829.21 77
1829.31 76
1829.41 71
1829.51 63
1829.61 53
1829.70 43
1829.80 35
1829.90 30
1830.00 27
1830.10 27
1830.19 28
1830.29 29
1830.39 30
1830.49 30
1830.59 28
1830.69 25
1830.78 19
1830.88 12
1830.98 4
1831.08 0
1831.18 0
1831.27 0
1831.37 0
1831.47 0
1831.57 0
1831.67 5
1831.76 9
1831.86 10
1831.96 8
1832.06 5
1832.16 2
1832.26 0
1832.35 0
1832.45 2
1832.55 5
1832.65 9
1832.75 13
1832.85 17
1832.94 21
1833.04 25
1833.14 29
1833.24 32
1833.34 36
1833.43 39
1833.53 41
1833.63 43
1833.73 46
1833.83 51
1833.93 57
1834.02 66
1834.12 75
1834.22 83
1834.32 89
1834.42 93
1834.51 93
1834.61 91
1834.71 88
1834.81 84
1834.91 81
1835.01 78
1835.10 76
1835.20 75
1835.30 74
1835.40 74
1835.50 75
1835.60 77
1835.69 80
1835.79 83
1835.89 85
1835.99 86
1836.09 85
1836.19 82
1836.28 79
1836.38 75
1836.48 73
1836.58 72
1836.68 71
1836.78 70
1836.87 68
1836.97 64
1837.07 59
1837.17 53
1837.27 48
1837.37 44
1837.46 45
1837.56 50
1837.66 58
1837.76 70
1837.86 83
1837.96 96
1838.05 108
1838.15 118
1838.25 126
1838.35 134
1838.45 143
1838.55 152
1838.64 162
1838.74 171
1838.84 179
1838.94 184
1839.04 186
1839.14 185
1839.23 181
1839.33 177
1839.43 173
1839.53 170
1839.63 166
1839.73 162
1839.82 156
1839.92 148
1840.02 138
1840.12 127
1840.22 117
1840.32 109
1840.42 104
1840.51 103
1840.61 103
1840.71 105
1840.81 107
1840.91 108
1841.01 108
1841.10 106
1841.20 102
1841.30 97
1841.40 92
1841.50 88
1841.60 84
1841.69 82
1841.79 81
1841.89 82
1841.99 84
1842.09 85
1842.19 85
1842.29 84
1842.38 80
1842.48 75
1842.58 67
1842.68 60
1842.78 52
1842.88 44
1842.97 38
1843.07 32
1843.17 27
1843.27 23
1843.37 20
1843.47 18
1843.57 17
1843.66 18
1843.76 22
1843.86 27
1843.96 33
1844.06 39
1844.16 44
1844.26 47
1844.35 46
1844.45 42
1844.55 35
1844.65 27
1844.75 20
1844.85 16
1844.94 15
1845.04 17
1845.14 22
1845.24 27
1845.34 32
1845.44 36
1845.54 38
1845.63 39
1845.73 39
1845.83 41
1845.93 43
1846.03 45
1846.13 47
1846.23 48
1846.32 46
1846.42 42
1846.52 35
1846.62 27
1846.72 20
1846.82 14
1846.92 12
1847.01 14
1847.11 20
1847.21 29
1847.31 40
1847.41 52
1847.51 65
1847.61 78
1847.70 90
1847.80 102
1847.90 112
1848.00 121
1848.10 127
1848.20 129
1848.30 128
1848.40 124
1848.49 117
1848.59 111
1848.69 105
1848.79 101
1848.89 98
1848.99 96
1849.09 94
1849.18 92
1849.28 88
1849.38 84
1849.48 79
1849.58 74
1849.68 69
1849.78 65
1849.87 61
1849.97 55
1850.07 48
1850.17 40
1850.27 29
1850.37 16
1850.47 3
1850.57 0
1850.66 0
1850.76 0
1850.86 0
1850.96 0
1851.06 0
1851.16 0
1851.26 5
1851.36 15
1851.45 22
1851.55 26
1851.65 25
1851.75 21
1851.85 17
1851.95 12
1852.05 10
1852.14 11
1852.24 16
1852.34 22
1852.44 30
1852.54 38
1852.64 44
1852.74 48
1852.84 50
1852.93 50
1853.03 49
1853.13 47
1853.23 46
1853.33 45
1853.43 45
1853.53 45
1853.63 46
1853.72 49
1853.82 52
1853.92 55
1854.02 59
1854.12 63
1854.22 66
1854.32 69
1854.42 71
1854.51 74
1854.61 78
1854.71 83
1854.81 89
1854.91 96
1855.01 102
1855.11 106
1855.21 109
1855.31 109
1855.40 106
1855.50 101
1855.60 92
1855.70 82
1855.80 71
1855.90 60
1856.00 51
1856.10 43
1856.19 37
1856.29 34
1856.39 33
1856.49 33
1856.59 32
1856.69 29
1856.79 25
1856.89 20
1856.99 14
1857.08 8
1857.18 4
1857.28 2
1857.38 3
1857.48 7
1857.58 14
1857.68 22
1857.78 32
1857.88 42
1857.97 51
1858.07 59
1858.17 65
1858.27 70
1858.37 72
1858.47 73
1858.57 74
1858.67 74
1858.77 73
1858.86 72
1858.96 71
1859.06 69
1859.16 67
1859.26 64
1859.36 61
1859.46 59
1859.56 58
1859.66 58
1859.75 61
1859.85 65
1859.95 72
1860.05 80
1860.15 88
1860.25 95
1860.35 100
1860.45 102
1860.55 101
1860.64 96
1860.74 88
1860.84 80
1860.94 73
1861.04 69
1861.14 68
1861.24 69
1861.34 73
1861.44 76
1861.54 79
1861.63 79
1861.73 78
1861.83 74
1861.93 70
1862.03 65
1862.13 61
1862.23 56
1862.33 52
1862.43 47
1862.53 42
1862.62 37
1862.72 32
1862.82 29
1862.92 26
1863.02 24
1863.12 23
1863.22 22
1863.32 21
1863.42 20
1863.52 19
1863.61 20
1863.71 23
1863.81 28
1863.91 36
1864.01 46
1864.11 58
1864.21 69
1864.31 79
1864.41 87
1864.51 92
1864.61 94
1864.70 95
1864.80 94
1864.90 93
1865.00 92
1865.10 92
1865.20 92
1865.30 92
1865.40 93
1865.50 95
1865.60 99
1865.69 105
1865.79 113
1865.89 123
1865.99 133
1866.09 144
1866.19 153
1866.29 161
1866.39 168
1866.49 173
1866.59 176
1866.69 177
1866.79 176
1866.88 173
1866.98 167
1867.08 159
1867.18 148
1867.28 135
1867.38 121
1867.48 106
1867.58 93
1867.68 81
1867.78 73
1867.88 68
1867.97 67
1868.07 68
1868.17 71
1868.27 73
1868.37 74
1868.47 74
1868.57 72
1868.67 70
1868.77 69
1868.87 71
1868.97 75
1869.07 83
1869.16 92
1869.26 102
1869.36 110
1869.46 114
1869.56 114
1869.66 111
1869.76 104
1869.86 98
1869.96 93
1870.06 93
1870.16 97
1870.26 106
1870.35 117
1870.45 129
1870.55 139
1870.65 143
1870.75 142
1870.85 135
1870.95 124
1871.05 111
1871.15 97
1871.25 86
1871.35 77
1871.45 71
1871.55 66
1871.64 61
1871.74 56
1871.84 52
1871.94 49
1872.04 48
1872.14 50
1872.24 57
1872.34 67
1872.44 78
1872.54 89
1872.64 97
1872.74 102
1872.84 102
1872.94 99
1873.03 95
1873.13 89
1873.23 84
1873.33 80
1873.43 77
1873.53 74
1873.63 71
1873.73 67
1873.83 63
1873.93 59
1874.03 54
1874.13 50
1874.23 46
1874.33 43
1874.42 42
1874.52 43
1874.62 48
1874.72 56
1874.82 66
1874.92 77
1875.02 89
1875.12 99
1875.22 106
1875.32 111
1875.42 113
1875.52 115
1875.62 116
1875.72 119
1875.82 124
1875.91 131
1876.01 139
1876.11 149
1876.21 159
1876.31 167
1876.41 173
1876.51 175
1876.61 175
1876.71 173
1876.81 170
1876.91 168
1877.01 167
1877.11 169
1877.21 173
1877.31 178
1877.41 183
1877.50 188
1877.60 190
1877.70 192
1877.80 193
1877.90 193
1878.00 194
1878.10 197
1878.20 200
1878.30 204
1878.40 206
1878.50 206
1878.60 203
1878.70 197
1878.80 188
1878.90 176
1879.00 165
1879.10 154
1879.19 145
1879.29 140
1879.39 137
1879.49 137
1879.59 138
1879.69 139
1879.79 138
1879.89 137
1879.99 133
1880.09 128
1880.19 123
1880.29 117
1880.39 112
1880.49 108
1880.59 102
1880.69 95
1880.79 87
1880.89 76
1880.99 63
1881.08 50
1881.18 37
1881.28 28
1881.38 24
1881.48 24
1881.58 28
1881.68 35
1881.78 43
1881.88 50
1881.98 55
1882.08 58
1882.18 58
1882.28 58
1882.38 58
1882.48 60
1882.58 64
1882.68 69
1882.78 75
1882.88 80
1882.98 83
1883.08 82
1883.17 79
1883.27 75
1883.37 72
1883.47 71
1883.57 73
1883.67 79
1883.77 88
1883.87 98
1883.97 107
1884.07 113
1884.17 116
1884.27 115
1884.37 112
1884.47 106
1884.57 100
1884.67 95
1884.77 90
1884.87 86
1884.97 81
1885.07 75
1885.17 66
1885.27 54
1885.37 41
1885.47 27
1885.56 14
1885.66 4
1885.76 0
1885.86 0
1885.96 0
1886.06 1
1886.16 8
1886.26 15
1886.36 22
1886.46 28
1886.56 33
1886.66 38
1886.76 42
1886.86 45
1886.96 48
1887.06 50
1887.16 53
1887.26 55
1887.36 57
1887.46 57
1887.56 55
1887.66 52
1887.76 46
1887.86 39
1887.96 31
1888.06 23
1888.16 16
1888.26 10
1888.35 6
1888.45 2
1888.55 0
1888.65 0
1888.75 0
1888.85 0
1888.95 0
1889.05 0
1889.15 0
1889.25 0
1889.35 9
1889.45 23
1889.55 36
1889.65 49
1889.75 59
1889.85 67
1889.95 72
1890.05 77
1890.15 80
1890.25 82
1890.35 83
1890.45 84
1890.55 86
1890.65 87
1890.75 90
1890.85 93
1890.95 98
1891.05 103
1891.15 107
1891.25 110
1891.35 111
1891.45 110
1891.55 109
1891.65 106
1891.75 104
1891.85 101
1891.95 99
1892.05 98
1892.14 97
1892.24 95
1892.34 94
1892.44 92
1892.54 91
1892.64 91
1892.74 93
1892.84 97
1892.94 102
1893.04 109
1893.14 116
1893.24 121
1893.34 123
1893.44 121
1893.54 116
1893.64 107
1893.74 97
1893.84 87
1893.94 78
1894.04 71
1894.14 68
1894.24 67
1894.34 70
1894.44 75
1894.54 80
1894.64 84
1894.74 86
1894.84 86
1894.94 83
1895.04 78
1895.14 70
1895.24 61
1895.34 53
1895.44 47
1895.54 41
1895.64 38
1895.74 36
1895.84 36
1895.94 36
1896.04 37
1896.14 37
1896.24 35
1896.34 32
1896.44 28
1896.54 23
1896.64 19
1896.74 16
1896.84 17
1896.94 22
1897.04 30
1897.14 41
1897.24 53
1897.34 66
1897.44 77
1897.54 86
1897.64 92
1897.74 96
1897.84 97
1897.94 97
1898.04 97
1898.14 97
1898.24 98
1898.34 98
1898.44 99
1898.54 100
1898.64 100
1898.74 100
1898.84 102
1898.94 105
1899.04 112
1899.14 120
1899.24 130
1899.34 141
1899.44 151
1899.54 160
1899.64 167
1899.74 173
1899.84 178
1899.94 181
1900.04 184
1900.14 185
1900.24 184
1900.34 180
1900.44 174
1900.54 166
1900.64 157
1900.74 149
1900.84 142
1900.94 139
1901.04 139
1901.14 140
1901.24 141
1901.34 140
1901.44 135
1901.54 127
1901.64 116
1901.74 103
1901.84 89
1901.94 75
1902.04 62
1902.14 51
1902.24 40
1902.34 31
1902.44 24
1902.54 18
1902.64 15
1902.74 16
1902.84 20
1902.94 27
1903.04 38
1903.14 48
1903.24 58
1903.34 64
1903.44 65
1903.54 62
1903.64 55
1903.74 45
1903.84 36
1903.94 29
1904.04 25
1904.14 25
1904.24 29
1904.34 35
1904.44 42
1904.54 47
1904.64 49
1904.74 48
1904.84 44
1904.94 36
1905.04 27
1905.14 17
1905.24 9
1905.34 5
1905.44 5
1905.54 11
1905.64 21
1905.74 34
1905.84 49
1905.94 62
1906.04 72
1906.14 79
1906.24 83
1906.34 84
1906.44 84
1906.54 84
1906.64 84
1906.74 85
1906.84 87
1906.94 88
1907.04 88
1907.14 87
1907.24 85
1907.34 82
1907.44 80
1907.54 77
1907.64 74
1907.74 70
1907.84 67
1907.94 63
1908.04 60
1908.14 60
1908.24 62
1908.34 67
1908.44 73
1908.55 81
1908.65 87
1908.75 92
1908.85 95
1908.95 96
1909.05 95
1909.15 94
1909.25 92
1909.35 90
1909.45 89
1909.55 86
1909.65 82
1909.75 77
1909.85 72
1909.95 67
1910.05 62
1910.15 57
1910.25 52
1910.35 48
1910.45 43
1910.55 39
1910.65 35
1910.75 33
1910.85 34
1910.95 38
1911.05 46
1911.15 56
1911.25 67
1911.35 77
1911.45 83
1911.55 85
1911.65 81
1911.75 74
1911.85 64
1911.95 53
1912.05 43
1912.15 37
1912.26 35
1912.36 37
1912.46 42
1912.56 49
1912.66 56
1912.76 61
1912.86 63
1912.96 61
1913.06 55
1913.16 47
1913.26 38
1913.36 29
1913.46 25
1913.56 24
1913.66 29
1913.76 39
1913.86 52
1913.96 66
1914.06 80
1914.16 90
1914.26 96
1914.36 98
1914.46 95
1914.56 91
1914.66 84
1914.76 78
1914.86 73
1914.96 69
1915.06 67
1915.17 66
1915.27 67
1915.37 69
1915.47 72
1915.57 77
1915.67 83
1915.77 90
1915.87 98
1915.97 106
1916.07 113
1916.17 120
1916.27 125
1916.37 130
1916.47 133
1916.57 135
1916.67 136
1916.77 137
1916.87 139
1916.97 142
1917.07 145
1917.17 148
1917.27 151
1917.37 153
1917.47 153
1917.58 149
1917.68 143
1917.78 135
1917.88 126
1917.98 119
1918.08 116
1918.18 117
1918.28 122
1918.38 131
1918.48 142
1918.58 152
1918.68 159
1918.78 162
1918.88 161
1918.98 155
1919.08 147
1919.18 138
1919.28 128
1919.38 119
1919.48 111
1919.59 104
1919.69 98
1919.79 95
1919.89 92
1919.99 90
1920.09 87
1920.19 81
1920.29 73
1920.39 62
1920.49 49
1920.59 36
1920.69 25
1920.79 17
1920.89 14
1920.99 16
1921.09 21
1921.19 28
1921.29 35
1921.39 40
1921.50 42
1921.60 40
1921.70 37
1921.80 32
1921.90 27
1922.00 25
1922.10 26
1922.20 30
1922.30 39
1922.40 50
1922.50 65
1922.60 80
1922.70 96
1922.80 109
1922.90 119
1923.00 124
1923.10 125
1923.20 120
1923.31 111
1923.41 100
1923.51 87
1923.61 75
1923.71 64
1923.81 56
1923.91 50
1924.01 46
1924.11 45
1924.21 46
1924.31 48
1924.41 50
1924.51 53
1924.61 56
1924.71 58
1924.81 59
1924.92 59
1925.02 58
1925.12 56
1925.22 53
1925.32 49
1925.42 43
1925.52 37
1925.62 30
1925.72 23
1925.82 16
1925.92 11
1926.02 7
1926.12 5
1926.22 4
1926.32 3
1926.43 3
1926.53 2
1926.63 0
1926.73 0
1926.83 0
1926.93 0
1927.03 0
1927.13 0
1927.23 0
1927.33 0
1927.43 4
1927.53 7
1927.63 11
1927.73 13
1927.84 16
1927.94 17
1928.04 18
1928.14 18
1928.24 18
1928.34 17
1928.44 15
1928.54 14
1928.64 11
1928.74 10
1928.84 8
1928.94 7
1929.04 7
1929.15 8
1929.25 11
1929.35 16
1929.45 22
1929.55 29
1929.65 37
1929.75 44
1929.85 50
1929.95 54
1930.05 56
1930.15 56
1930.25 54
1930.35 50
1930.46 46
1930.56 42
1930.66 37
1930.76 31
1930.86 25
1930.96 20
1931.06 14
1931.16 9
1931.26 6
1931.36 5
1931.46 7
1931.56 11
1931.66 18
1931.77 27
1931.87 36
1931.97 47
1932.07 59
1932.17 71
1932.27 84
1932.37 97
1932.47 110
1932.57 121
1932.67 131
1932.77 140
1932.87 148
1932.98 155
1933.08 161
1933.18 167
1933.28 172
1933.38 175
1933.48 175
1933.58 173
1933.68 168
1933.78 161
1933.88 153
1933.98 147
1934.09 142
1934.19 138
1934.29 137
1934.39 136
1934.49 134
1934.59 131
1934.69 124
1934.79 114
1934.89 100
1934.99 85
1935.09 68
1935.20 51
1935.30 36
1935.40 23
1935.50 13
1935.60 6
1935.70 2
1935.80 1
1935.90 3
1936.00 9
1936.10 17
1936.20 25
1936.31 34
1936.41 42
1936.51 46
1936.61 47
1936.71 44
1936.81 37
1936.91 29
1937.01 18
1937.11 8
1937.21 0
1937.31 0
1937.42 0
1937.52 0
1937.62 0
1937.72 0
1937.82 0
1937.92 5
1938.02 11
1938.12 17
1938.22 22
1938.32 27
1938.43 31
1938.53 34
1938.63 34
1938.73 33
1938.83 30
1938.93 25
1939.03 20
1939.13 15
1939.23 12
1939.33 10
1939.44 11
1939.54 13
1939.64 16
1939.74 19
1939.84 22
1939.94 24
1940.04 26
1940.14 27
1940.24 29
1940.35 30
1940.45 32
1940.55 34
1940.65 36
1940.75 38
1940.85 41
1940.95 44
1941.05 47
1941.15 50
1941.25 52
1941.36 51
1941.46 48
1941.56 42
1941.66 34
1941.76 26
1941.86 19
1941.96 14
1942.06 12
1942.16 12
1942.27 11
1942.37 10
1942.47 7
1942.57 2
1942.67 0
1942.77 0
1942.87 0
1942.97 0
1943.07 0
1943.18 0
1943.28 0
1943.38 1
1943.48 4
1943.58 6
1943.68 8
1943.78 11
1943.88 13
1943.98 16
1944.09 17
1944.19 16
1944.29 13
1944.39 8
1944.49 4
1944.59 2
1944.69 3
1944.79 8
1944.90 16
1945.00 26
1945.10 35
1945.20 42
1945.30 45
1945.40 45
1945.50 41
1945.60 35
1945.70 28
1945.81 22
1945.91 18
1946.01 17
1946.11 19
1946.21 23
1946.31 27
1946.41 33
1946.51 38
1946.62 42
1946.72 46
1946.82 50
1946.92 54
1947.02 58
1947.12 61
1947.22 64
1947.32 64
1947.43 63
1947.53 60
1947.63 56
1947.73 52
1947.83 51
1947.93 53
1948.03 57
1948.13 64
1948.24 70
1948.34 76
1948.44 79
1948.54 80
1948.64 78
1948.74 74
1948.84 69
1948.94 63
1949.05 56
1949.15 49
1949.25 43
1949.35 37
1949.45 34
1949.55 34
1949.65 38
1949.75 43
1949.86 50
1949.96 56
1950.06 61
1950.16 63
1950.26 63
1950.36 63
1950.46 63
1950.56 65
1950.67 68
1950.77 74
1950.87 81
1950.97 87
1951.07 91
1951.17 93
1951.27 92
1951.38 88
1951.48 84
1951.58 80
1951.68 77
1951.78 76
1951.88 76
1951.98 77
1952.08 79
1952.19 80
1952.29 81
1952.39 81
1952.49 80
1952.59 80
1952.69 80
1952.79 80
1952.90 81
1953.00 81
1953.10 82
1953.20 83
1953.30 84
1953.40 85
1953.50 87
1953.61 88
1953.71 89
1953.81 89
1953.91 88
1954.01 87
1954.11 85
1954.21 82
1954.32 80
1954.42 77
1954.52 74
1954.62 72
1954.72 70
1954.82 69
1954.92 70
1955.02 74
1955.13 80
1955.23 89
1955.33 100
1955.43 110
1955.53 117
1955.63 120
1955.74 117
1955.84 110
1955.94 100
1956.04 89
1956.14 80
1956.24 74
1956.34 72
1956.45 74
1956.55 78
1956.65 83
1956.75 90
1956.85 97
1956.95 105
1957.05 113
1957.16 121
1957.26 130
1957.36 137
1957.46 144
1957.56 149
1957.66 151
1957.76 152
1957.87 149
1957.97 145
1958.07 138
1958.17 131
1958.27 122
1958.37 113
1958.48 102
1958.58 90
1958.68 77
1958.78 63
1958.88 49
1958.98 37
1959.08 28
1959.19 23
1959.29 21
1959.39 23
1959.49 26
1959.59 28
1959.69 29
1959.80 26
1959.90 21
1960.00 13
1960.10 4
1960.20 0
1960.30 0
1960.40 0
1960.51 0
1960.61 0
1960.71 0
1960.81 0
1960.91 0
1961.01 2
1961.12 7
1961.22 12
1961.32 18
1961.42 23
1961.52 29
1961.62 33
1961.73 36
1961.83 37
1961.93 37
1962.03 36
1962.13 35
1962.23 34
1962.33 32
1962.44 30
1962.54 27
1962.64 25
1962.74 22
1962.84 21
1962.94 21
1963.05 24
1963.15 29
1963.25 37
1963.35 46
1963.45 57
1963.55 67
1963.66 78
1963.76 87
1963.86 96
1963.96 104
1964.06 112
1964.16 120
1964.27 128
1964.37 135
1964.47 141
1964.57 147
1964.67 151
1964.77 154
1964.88 156
1964.98 155
1965.08 152
1965.18 147
1965.28 138
1965.38 127
1965.49 114
1965.59 102
1965.69 91
1965.79 86
1965.89 86
1965.99 93
1966.10 106
1966.20 122
1966.30 138
1966.40 152
1966.50 161
1966.61 165
1966.71 163
1966.81 158
1966.91 151
1967.01 144
1967.11 138
1967.22 133
1967.32 129
1967.42 126
1967.52 122
1967.62 118
1967.72 113
1967.83 106
1967.93 99
1968.03 91
1968.13 83
1968.23 75
1968.33 70
1968.44 68
1968.54 68
1968.64 71
1968.74 75
1968.84 81
1968.95 86
1969.05 90
1969.15 93
1969.25 95
1969.35 96
1969.45 95
1969.56 94
1969.66 93
1969.76 92
1969.86 93
1969.96 95
1970.07 99
1970.17 104
1970.27 110
1970.37 117
1970.47 124
1970.57 131
1970.68 137
1970.78 144
1970.88 149
1970.98 152
1971.08 152
1971.19 150
1971.29 145
1971.39 140
1971.49 135
1971.59 133
1971.69 133
1971.80 137
1971.90 143
1972.00 149
1972.10 153
1972.20 156
1972.31 156
1972.41 154
1972.51 151
1972.61 148
1972.71 147
1972.82 146
1972.92 147
1973.02 149
1973.12 152
1973.22 154
1973.33 155
1973.43 156
1973.53 156
1973.63 156
1973.73 155
1973.83 154
1973.94 153
1974.04 150
1974.14 146
1974.24 140
1974.34 130
1974.45 117
1974.55 101
1974.65 86
1974.75 72
1974.85 64
1974.96 62
1975.06 67
1975.16 78
1975.26 92
1975.36 106
1975.47 115
1975.57 119
1975.67 115
1975.77 104
1975.87 88
1975.98 69
1976.08 49
1976.18 29
1976.28 12
1976.38 0
1976.49 0
1976.59 0
1976.69 0
1976.79 0
1976.89 0
1977.00 13
1977.10 29
1977.20 47
1977.30 65
1977.40 81
1977.51 93
1977.61 102
1977.71 104
1977.81 102
1977.91 94
1978.02 84
1978.12 72
1978.22 62
1978.32 54
1978.42 49
1978.53 48
1978.63 50
1978.73 55
1978.83 61
1978.93 69
1979.04 76
1979.14 84
1979.24 91
1979.34 98
1979.44 103
1979.55 107
1979.65 109
1979.75 110
1979.85 110
1979.95 110
1980.06 110
1980.16 111
1980.26 113
1980.36 119
1980.46 128
1980.57 140
1980.67 155
1980.77 172
1980.87 188
1980.98 203
1981.08 214
1981.18 221
1981.28 222
1981.38 219
1981.49 211
1981.59 201
1981.69 188
1981.79 173
1981.89 157
1982.00 140
1982.10 123
1982.20 106
1982.30 92
1982.40 82
1982.51 75
1982.61 71
1982.71 71
1982.81 71
1982.92 71
1983.02 70
1983.12 68
1983.22 65
1983.32 63
1983.43 63
1983.53 65
1983.63 70
1983.73 77
1983.84 84
1983.94 92
1984.04 98
1984.14 101
1984.24 103
1984.35 103
1984.45 101
1984.55 100
1984.65 100
1984.75 101
1984.86 104
1984.96 109
1985.06 116
1985.16 124
1985.27 133
1985.37 142
1985.47 151
1985.57 160
1985.67 168
1985.78 176
1985.88 183
1985.98 188
1986.08 191
1986.19 192
1986.29 190
1986.39 187
1986.49 182
1986.59 178
1986.70 173
1986.80 168
1986.90 162
1987.00 153
1987.11 141
1987.21 126
1987.31 107
1987.41 87
1987.52 68
1987.62 50
1987.72 36
1987.82 26
1987.92 20
1988.03 16
1988.13 14
1988.23 10
1988.33 5
1988.44 0
1988.54 0
1988.64 0
1988.74 0
1988.84 0
1988.95 0
1989.05 0
1989.15 0
1989.25 13
1989.36 26
1989.46 38
1989.56 47
1989.66 54
1989.77 59
1989.87 62
1989.97 63
1990.07 65
1990.17 66
1990.28 67
1990.38 70
1990.48 73
1990.58 79
1990.69 86
1990.79 94
1990.89 103
1990.99 112
1991.10 119
1991.20 123
1991.30 125
1991.40 123
1991.51 120
1991.61 116
1991.71 113
1991.81 113
1991.92 114
1992.02 118
1992.12 123
1992.22 128
1992.32 131
1992.43 132
1992.53 130
1992.63 126
1992.73 120
1992.84 112
1992.94 102
1993.04 92
1993.14 80
1993.25 69
1993.35 59
1993.45 51
1993.55 47
1993.66 47
1993.76 51
1993.86 56
1993.96 63
1994.07 69
1994.17 73
1994.27 75
1994.37 76
1994.48 76
1994.58 75
1994.68 73
1994.78 72
1994.89 70
1994.99 67
1995.09 62
1995.19 56
1995.30 48
1995.40 40
1995.50 33
1995.60 28
1995.71 26
1995.81 29
1995.91 37
1996.01 49
1996.11 64
1996.22 80
1996.32 94
1996.42 105
1996.52 112
1996.63 118
1996.73 121
1996.83 125
1996.93 131
1997.04 137
1997.14 144
1997.24 149
1997.35 152
1997.45 152
1997.55 149
1997.65 145
1997.76 140
1997.86 135
1997.96 133
1998.06 132
1998.17 132
1998.27 134
1998.37 135
1998.47 137
1998.58 137
1998.68 136
1998.78 132
1998.88 125
1998.99 114
1999.09 99
1999.19 82
1999.29 63
1999.40 45
1999.50 29
1999.60 18
1999.70 11
1999.81 8
1999.91 7
2000.01 9
2000.11 12
2000.22 16
2000.32 21
2000.42 27
2000.52 35
2000.63 45
2000.73 56
2000.83 67
2000.93 79
2001.04 91
2001.14 103
2001.24 112
2001.35 118
2001.45 121
2001.55 120
2001.65 115
2001.76 110
2001.86 104
2001.96 99
2002.06 97
2002.17 96
2002.27 97
2002.37 98
2002.47 100
2002.58 103
2002.68 107
2002.78 112
2002.89 118
2002.99 125
2003.09 130
2003.19 134
2003.30 133
2003.40 130
2003.50 122
2003.60 111
2003.71 98
2003.81 84
2003.91 70
2004.01 57
2004.12 45
2004.22 36
2004.32 29
2004.43 27
2004.53 27
2004.63 32
2004.73 40
2004.84 49
2004.94 60
2005.04 68
2005.14 74
2005.25 77
2005.35 74
2005.45 68
2005.56 60
2005.66 50
2005.76 41
2005.86 34
2005.97 28
2006.07 24
2006.17 21
2006.27 20
2006.38 20
2006.48 21
2006.58 23
2006.69 25
2006.79 27
2006.89 29
2006.99 30
2007.10 29
2007.20 27
2007.30 24
2007.40 22
2007.51 20
2007.61 19
2007.71 20
2007.82 22
2007.92 25
2008.02 28
2008.12 30
2008.23 31
2008.33 31
2008.43 29
2008.54 27
2008.64 26
2008.74 26
2008.84 27
2008.95 30
2009.05 35
2009.15 41
2009.26 46
2009.36 51
2009.46 53
2009.56 53
2009.67 50
2009.77 45
2009.87 37
2009.98 28
2010.08 19
2010.18 12
2010.28 7
2010.39 5
2010.49 4
2010.59 4
2010.70 5
2010.80 6
2010.90 6
2011.00 7
2011.11 9
2011.21 13
2011.31 18
2011.42 25
2011.52 33
2011.62 40
2011.72 45
2011.83 49
2011.93 51
2012.03 52
2012.14 52
2012.24 52
2012.34 53
2012.44 54
2012.55 57
2012.65 61
2012.75 66
2012.86 70
2012.96 75
2013.06 77
2013.16 77
2013.27 74
2013.37 68
2013.47 59
2013.58 47
2013.68 36
2013.78 25
2013.89 16
2013.99 10
2014.09 5
2014.19 2
2014.30 1
2014.40 0
2014.50 1
2014.61 6
2014.71 13
2014.81 24
2014.91 39
2015.02 56
2015.12 74
2015.22 90
2015.33 104
2015.43 114
2015.53 120
2015.64 122
2015.74 120
2015.84 117
2015.94 113
2016.05 109
2016.15 104
2016.25 99
2016.36 92
2016.46 83
2016.56 72
2016.67 61
2016.77 50
2016.87 40
2016.97 35
2017.08 32
2017.18 31
2017.28 32
2017.39 32
2017.49 30
2017.59 27
2017.70 21
2017.80 14
2017.90 6
2018.01 0
2018.11 0
2018.21 0
2018.31 0
2018.42 0
2018.52 0
2018.62 0
2018.73 0
2018.83 1
2018.93 20
2019.04 42
2019.14 64
2019.24 83
2019.34 97
2019.45 104
2019.55 105
2019.65 101
2019.76 95
2019.86 88
2019.96 83
2020.07 79
2020.17 77
2020.27 75
2020.38 73
2020.48 71
2020.58 67
2020.69 61
2020.79 55
2020.89 49
2020.99 42
2021.10 37
2021.20 33
2021.30 32
2021.41 33
2021.51 36
2021.61 41
2021.72 47
2021.82 53
2021.92 59
2022.03 64
2022.13 68
2022.23 70
2022.34 71
2022.44 71
2022.54 70
2022.64 68
2022.75 66
2022.85 64
2022.95 63
2023.06 63
2023.16 65
2023.26 68
2023.37 71
2023.47 72
2023.57 72
2023.68 70
2023.78 66
2023.88 63
2023.99 60
2024.09 58
2024.19 57
2024.30 57
2024.40 55
2024.50 52
2024.61 47
2024.71 40
2024.81 32
2024.92 25
2025.02 19
2025.12 14
2025.23 12
2025.33 12
2025.43 16
2025.53 24
2025.64 36
2025.74 52
2025.84 70
2025.95 90
2026.05 107
2026.15 121
2026.26 129
2026.36 134
2026.46 135
2026.57 136
2026.67 138
2026.77 142
2026.88 150
2026.98 160
2027.08 171
2027.19 183
2027.29 196
2027.39 209
2027.50 222
2027.60 235
2027.70 247
2027.81 257
2027.91 264
2028.01 267
2028.12 265
2028.22 260
2028.32 250
2028.43 240
2028.53 228
2028.63 217
2028.74 207
2028.84 197
2028.94 188
2029.05 179
2029.15 171
2029.25 164
2029.36 159
2029.46 156
2029.56 156
2029.67 158
2029.77 161
2029.87 165
2029.98 167
2030.08 167
2030.18 166
2030.29 165
2030.39 164
2030.49 165
2030.60 167
2030.70 170
2030.80 174
2030.91 176
2031.01 173
2031.11 165
2031.22 151
2031.32 132
2031.42 109
2031.53 85
2031.63 63
2031.73 46
2031.84 34
2031.94 28
2032.04 27
2032.15 27
2032.25 28
2032.35 27
2032.46 24
2032.56 18
2032.66 9
2032.77 0
2032.87 0
2032.98 0
2033.08 0
2033.18 0
2033.29 0
2033.39 0
2033.49 0
2033.60 1
2033.70 14
2033.80 28
2033.91 41
2034.01 52
2034.11 60
2034.22 64
2034.32 66
2034.42 66
2034.53 67
2034.63 69
2034.73 72
2034.84 75
2034.94 78
2035.04 79
2035.15 79
2035.25 76
2035.35 74
2035.46 73
2035.56 76
2035.67 83
2035.77 94
2035.87 109
2035.98 124
2036.08 137
2036.18 146
2036.29 151
2036.39 150
2036.49 145
2036.60 136
2036.70 127
2036.80 118
2036.91 110
2037.01 106
2037.11 105
2037.22 108
2037.32 113
2037.43 119
2037.53 128
2037.63 136
2037.74 144
2037.84 151
2037.94 155
2038.05 155
2038.15 151
2038.25 143
2038.36 132
2038.46 120
2038.56 109
2038.67 101
2038.77 97
2038.87 97
2038.98 100
2039.08 105
2039.19 110
2039.29 114
2039.39 115
2039.50 114
2039.60 111
2039.70 107
2039.81 103
2039.91 100
2040.01 96
2040.12 93
2040.22 88
2040.33 83
2040.43 77
2040.53 71
2040.64 67
2040.74 66
2040.84 68
2040.95 72
2041.05 77
2041.15 83
2041.26 89
2041.36 92
2041.47 95
2041.57 96
2041.67 96
2041.78 98
2041.88 102
2041.98 107
2042.09 115
2042.19 124
2042.29 133
2042.40 141
2042.50 145
2042.61 145
2042.71 141
2042.81 134
2042.92 126
2043.02 118
2043.12 111
2043.23 106
2043.33 104
2043.44 103
2043.54 103
2043.64 103
2043.75 103
2043.85 103
2043.95 101
2044.06 98
2044.16 94
2044.26 90
2044.37 87
2044.47 85
2044.58 86
2044.68 90
2044.78 97
2044.89 106
2044.99 116
2045.09 127
2045.20 136
2045.30 144
2045.41 150
2045.51 156
2045.61 161
2045.72 168
2045.82 176
2045.92 187
2046.03 199
2046.13 212
2046.24 223
2046.34 233
2046.44 239
2046.55 241
2046.65 240
2046.75 236
2046.86 230
2046.96 223
2047.07 215
2047.17 207
2047.27 200
2047.38 192
2047.48 185
2047.59 178
2047.69 171
2047.79 165
2047.90 159
2048.00 154
2048.10 151
2048.21 149
2048.31 147
2048.42 147
2048.52 147
2048.62 147
2048.73 147
2048.83 145
2048.93 143
2049.04 138
2049.14 132
2049.25 126
2049.35 120
2049.45 115
2049.56 113
2049.66 114
2049.77 118
2049.87 124
2049.97 131
2050.08 136
2050.18 139
2050.28 138
2050.39 134
2050.49 128
2050.60 119
2050.70 110
2050.80 100
2050.91 90
2051.01 82
2051.12 76
2051.22 72
2051.32 72
2051.43 76
2051.53 82
2051.64 89
2051.74 96
2051.84 100
2051.95 102
2052.05 101
2052.15 97
2052.26 93
2052.36 88
2052.47 84
2052.57 81
2052.67 78
2052.78 75
2052.88 72
2052.99 69
2053.09 66
2053.19 64
2053.30 64
2053.40 66
2053.51 69
2053.61 73
2053.71 78
2053.82 84
2053.92 89
2054.03 96
2054.13 104
2054.23 112
2054.34 122
2054.44 131
2054.55 139
2054.65 144
2054.75 146
2054.86 143
2054.96 135
2055.07 124
2055.17 110
2055.27 94
2055.38 78
2055.48 62
2055.59 48
2055.69 37
2055.79 29
2055.90 24
2056.00 23
2056.11 26
2056.21 33
2056.31 42
2056.42 52
2056.52 62
2056.63 71
2056.73 77
2056.83 80
2056.94 81
2057.04 80
2057.15 77
2057.25 74
2057.35 73
2057.46 74
2057.56 76
2057.67 82
2057.77 90
2057.87 100
2057.98 110
2058.08 120
2058.19 127
2058.29 131
2058.39 132
2058.50 131
2058.60 128
2058.71 125
2058.81 122
2058.92 120
2059.02 117
2059.12 113
2059.23 106
2059.33 96
2059.44 85
2059.54 74
2059.64 64
2059.75 59
2059.85 59
2059.96 65
2060.06 75
2060.16 87
2060.27 99
2060.37 110
2060.48 117
2060.58 122
2060.69 124
2060.79 125
2060.89 127
2061.00 130
2061.10 136
2061.21 143
2061.31 151
2061.41 159
2061.52 165
2061.62 168
2061.73 167
2061.83 162
2061.93 152
2062.04 139
2062.14 124
2062.25 108
2062.35 94
2062.46 80
2062.56 69
2062.66 59
2062.77 51
2062.87 45
2062.98 40
2063.08 37
2063.19 35
2063.29 35
2063.39 37
2063.50 39
2063.60 42
2063.71 43
2063.81 43
2063.91 43
2064.02 42
2064.12 43
2064.23 45
2064.33 47
2064.44 49
2064.54 49
2064.64 46
2064.75 40
2064.85 31
2064.96 20
2065.06 11
2065.17 5
2065.27 4
2065.37 7
2065.48 14
2065.58 23
2065.69 33
2065.79 43
2065.90 52
2066.00 58
2066.10 63
2066.21 64
2066.31 63
2066.42 59
2066.52 53
2066.63 47
2066.73 42
2066.83 40
2066.94 42
2067.04 48
2067.15 57
2067.25 67
2067.36 77
2067.46 85
2067.56 90
2067.67 93
2067.77 93
2067.88 91
2067.98 88
2068.09 85
2068.19 81
2068.29 77
2068.40 74
2068.50 71
2068.61 71
2068.71 73
2068.82 78
2068.92 85
2069.02 95
2069.13 105
2069.23 115
2069.34 124
2069.44 129
2069.55 132
2069.65 131
2069.75 126
2069.86 120
2069.96 112
2070.07 105
2070.17 98
2070.28 91
2070.38 83
2070.49 74
2070.59 63
2070.69 49
2070.80 33
2070.90 18
2071.01 5
2071.11 0
2071.22 0
2071.32 0
2071.42 2
2071.53 13
2071.63 25
2071.74 37
2071.84 48
2071.95 56
2072.05 63
2072.16 68
2072.26 72
2072.36 77
2072.47 83
2072.57 89
2072.68 95
2072.78 99
2072.89 101
2072.99 98
2073.10 92
2073.20 82
2073.30 69
2073.41 56
2073.51 44
2073.62 34
2073.72 27
2073.83 22
2073.93 20
2074.04 20
2074.14 21
2074.24 23
2074.35 25
2074.45 27
2074.56 29
2074.66 30
2074.77 32
2074.87 33
2074.98 34
2075.08 35
2075.19 35
2075.29 35
2075.39 34
2075.50 32
2075.60 27
2075.71 21
2075.81 14
2075.92 5
2076.02 0
2076.13 0
2076.23 0
2076.33 0
2076.44 0
2076.54 0
2076.65 0
2076.75 0
2076.86 5
2076.96 11
2077.07 17
2077.17 22
2077.28 27
2077.38 31
2077.48 35
2077.59 38
2077.69 41
2077.80 42
2077.90 43
2078.01 44
2078.11 46
2078.22 49
2078.32 54
2078.43 59
2078.53 65
2078.64 71
2078.74 76
2078.84 80
2078.95 81
2079.05 81
2079.16 79
2079.26 76
2079.37 72
2079.47 67
2079.58 62
2079.68 57
2079.79 52
2079.89 47
2079.99 44
2080.10 43
2080.20 45
2080.31 51
2080.41 59
2080.52 71
2080.62 83
2080.73 95
2080.83 107
2080.94 116
2081.04 124
2081.15 130
2081.25 134
2081.36 136
2081.46 136
2081.56 132
2081.67 124
2081.77 112
2081.88 98
2081.98 84
2082.09 72
2082.19 65
2082.30 64
2082.40 69
2082.51 78
2082.61 89
2082.72 99
2082.82 106
2082.93 110
2083.03 109
2083.13 104
2083.24 98
2083.34 91
2083.45 84
2083.55 79
2083.66 75
2083.76 73
2083.87 72
2083.97 71
2084.08 70
2084.18 69
2084.29 68
2084.39 67
2084.50 68
2084.60 71
2084.71 76
2084.81 84
2084.92 93
2085.02 101
2085.12 108
2085.23 113
2085.33 116
2085.44 116
2085.54 115
2085.65 114
2085.75 113
2085.86 112
2085.96 111
2086.07 110
2086.17 107
2086.28 102
2086.38 96
2086.49 89
2086.59 83
2086.70 81
2086.80 81
2086.91 86
2087.01 93
2087.12 103
2087.22 112
2087.32 122
2087.43 130
2087.53 138
2087.64 147
2087.74 157
2087.85 170
2087.95 184
2088.06 199
2088.16 214
2088.27 226
2088.37 236
2088.48 242
2088.58 244
2088.69 242
2088.79 236
2088.90 226
2089.00 214
2089.11 199
2089.21 184
2089.32 169
2089.42 154
2089.53 141
2089.63 128
2089.74 117
2089.84 105
2089.95 95
2090.05 85
2090.16 77
2090.26 72
2090.37 72
2090.47 77
2090.58 85
2090.68 95
2090.78 107
2090.89 118
2090.99 129
2091.10 137
2091.20 144
2091.31 149
2091.41 151
2091.52 151
2091.62 148
2091.73 142
2091.83 135
2091.94 127
2092.04 118
2092.15 110
2092.25 103
2092.36 97
2092.46 92
2092.57 89
2092.67 88
2092.78 87
2092.88 87
2092.99 87
2093.09 85
2093.20 80
2093.30 73
2093.41 64
2093.51 54
2093.62 47
2093.72 44
2093.83 47
2093.93 57
2094.04 72
2094.14 90
2094.25 109
2094.35 127
2094.46 141
2094.56 152
2094.67 160
2094.77 165
2094.88 168
2094.98 168
2095.09 166
2095.19 160
2095.30 152
2095.40 142
2095.51 129
2095.61 117
2095.72 106
2095.82 97
2095.93 91
2096.03 88
2096.14 88
2096.24 92
2096.35 98
2096.45 106
2096.56 115
2096.66 125
2096.77 134
2096.87 142
2096.98 147
2097.08 149
2097.19 149
2097.29 146
2097.40 142
2097.50 136
2097.61 130
2097.71 123
2097.82 118
2097.92 112
2098.03 108
2098.13 103
2098.24 99
2098.34 94
2098.45 89
2098.55 84
2098.66 79
2098.76 75
2098.87 71
2098.97 67
2099.08 61
2099.18 54
2099.29 42
2099.39 28
2099.50 12
2099.61 0
2099.71 0
2099.82 0
2099.92 0
2100.03 0
2100.13 0
2100.24 0
2100.34 0
2100.45 8
2100.55 24
2100.66 40
2100.76 53
2100.87 66
2100.97 76
2101.08 83
2101.18 86
2101.29 85
2101.39 80
2101.50 72
2101.60 63
2101.71 56
2101.81 52
2101.92 53
2102.02 57
2102.13 63
2102.23 70
2102.34 76
2102.44 80
2102.55 81
2102.65 79
2102.76 74
2102.86 68
2102.97 62
2103.08 55
2103.18 50
2103.29 46
2103.39 44
2103.50 44
2103.60 46
2103.71 49
2103.81 52
2103.92 56
2104.02 58
2104.13 60
2104.23 60
2104.34 59
2104.44 57
2104.55 54
2104.65 50
2104.76 46
2104.86 41
2104.97 37
2105.07 32
2105.18 29
2105.29 28
2105.39 30
2105.50 33
2105.60 38
2105.71 44
2105.81 50
2105.92 55
2106.02 59
2106.13 62
2106.23 63
2106.34 65
2106.44 66
2106.55 69
2106.65 73
2106.76 79
2106.86 87
2106.97 97
2107.07 108
2107.18 120
2107.29 130
2107.39 139
2107.50 144
2107.60 146
2107.71 146
2107.81 144
2107.92 140
2108.02 138
2108.13 136
2108.23 136
2108.34 137
2108.44 139
2108.55 141
2108.65 141
2108.76 139
2108.87 134
2108.97 127
2109.08 117
2109.18 106
2109.29 93
2109.39 82
2109.50 72
2109.60 64
2109.71 59
2109.81 57
2109.92 57
2110.02 58
2110.13 58
2110.23 57
2110.34 55
2110.45 51
2110.55 47
2110.66 45
2110.76 45
2110.87 48
2110.97 54
2111.08 63
2111.18 73
2111.29 84
2111.39 95
2111.50 105
2111.61 114
2111.71 122
2111.82 128
2111.92 133
2112.03 136
2112.13 136
2112.24 134
2112.34 130
2112.45 124
2112.55 116
2112.66 108
2112.76 99
2112.87 92
2112.98 85
2113.08 80
2113.19 76
2113.29 75
2113.40 75
2113.50 78
2113.61 81
2113.71 84
2113.82 86
2113.92 87
2114.03 87
2114.14 86
2114.24 84
2114.35 84
2114.45 85
2114.56 87
2114.66 91
2114.77 94
2114.87 97
2114.98 98
2115.09 96
2115.19 91
2115.30 84
2115.40 76
2115.51 69
2115.61 65
2115.72 63
2115.82 66
2115.93 72
2116.03 80
2116.14 89
2116.25 97
2116.35 104
2116.46 108
2116.56 108
2116.67 107
2116.77 104
2116.88 102
2116.98 100
2117.09 101
2117.20 105
2117.30 110
2117.41 117
2117.51 123
2117.62 127
2117.72 129
2117.83 128
2117.93 125
2118.04 119
2118.15 110
2118.25 99
2118.36 87
2118.46 74
2118.57 62
2118.67 53
2118.78 46
2118.88 45
2118.99 48
2119.10 56
2119.20 66
2119.31 77
2119.41 86
2119.52 91
2119.62 91
2119.73 86
2119.84 78
2119.94 67
2120.05 58
2120.15 50
2120.26 45
2120.36 42
2120.47 43
2120.57 45
2120.68 49
2120.79 52
2120.89 57
2121.00 63
2121.10 69
2121.21 78
2121.31 87
2121.42 96
2121.53 106
2121.63 114
2121.74 119
2121.84 120
2121.95 118
2122.05 113
2122.16 107
2122.27 101
2122.37 97
2122.48 96
2122.58 98
2122.69 103
2122.79 110
2122.90 117
2123.00 122
2123.11 124
2123.22 122
2123.32 116
2123.43 108
2123.53 99
2123.64 90
2123.74 83
2123.85 78
2123.96 75
2124.06 74
2124.17 75
2124.27 77
2124.38 80
2124.48 82
2124.59 84
2124.70 85
2124.80 84
2124.91 81
2125.01 76
2125.12 68
2125.23 58
2125.33 46
2125.44 34
2125.54 23
2125.65 13
2125.75 6
2125.86 2
2125.97 2
2126.07 6
2126.18 15
2126.28 26
2126.39 39
2126.49 51
2126.60 61
2126.71 69
2126.81 73
2126.92 76
2127.02 77
2127.13 77
2127.23 77
2127.34 79
2127.45 80
2127.55 82
2127.66 82
2127.76 82
2127.87 79
2127.98 74
2128.08 66
2128.19 55
2128.29 43
2128.40 30
2128.50 17
2128.61 5
2128.72 0
2128.82 0
2128.93 0
2129.03 0
2129.14 0
2129.25 0
2129.35 0
2129.46 1
2129.56 7
2129.67 13
2129.77 16
2129.88 18
2129.99 18
2130.09 18
2130.20 18
2130.30 19
2130.41 20
2130.52 21
2130.62 21
2130.73 21
2130.83 21
2130.94 19
2131.05 17
2131.15 14
2131.26 11
2131.36 7
2131.47 3
2131.58 0
2131.68 0
2131.79 0
2131.89 0
2132.00 3
2132.10 9
2132.21 15
2132.32 21
2132.42 26
2132.53 31
2132.63 35
2132.74 41
2132.85 48
2132.95 58
2133.06 70
2133.16 84
2133.27 98
2133.38 111
2133.48 120
2133.59 123
2133.69 122
2133.80 116
2133.91 108
2134.01 99
2134.12 92
2134.22 88
2134.33 88
2134.44 92
2134.54 96
2134.65 100
2134.75 100
2134.86 96
2134.97 88
2135.07 76
2135.18 62
2135.28 50
2135.39 39
2135.50 30
2135.60 24
2135.71 21
2135.81 18
2135.92 18
2136.03 21
2136.13 27
2136.24 38
2136.34 53
2136.45 72
2136.56 91
2136.66 108
2136.77 120
2136.87 127
2136.98 127
2137.09 121
2137.19 110
2137.30 97
2137.40 84
2137.51 72
2137.62 63
2137.72 59
2137.83 57
2137.93 58
2138.04 60
2138.15 61
2138.25 60
2138.36 58
2138.46 56
2138.57 55
2138.68 55
2138.78 58
2138.89 62
2139.00 66
2139.10 68
2139.21 67
2139.31 62
2139.42 52
2139.53 39
2139.63 25
2139.74 12
2139.84 3
2139.95 0
2140.06 0
2140.16 0
2140.27 3
2140.37 8
2140.48 10
2140.59 11
2140.69 8
2140.80 5
2140.91 1
2141.01 0
2141.12 0
2141.22 1
2141.33 5
2141.44 11
2141.54 15
2141.65 17
2141.75 15
2141.86 10
2141.97 3
2142.07 0
2142.18 0
2142.29 0
2142.39 0
2142.50 0
2142.60 0
2142.71 0
2142.82 9
2142.92 18
2143.03 25
2143.13 30
2143.24 33
2143.35 35
2143.45 36
2143.56 35
2143.67 30
2143.77 23
2143.88 13
2143.98 1
2144.09 0
2144.20 0
2144.30 0
2144.41 0
2144.52 0
2144.62 0
2144.73 17
2144.83 33
2144.94 46
2145.05 52
2145.15 53
2145.26 47
2145.37 38
2145.47 28
2145.58 20
2145.68 17
2145.79 19
2145.90 27
2146.00 41
2146.11 59
2146.22 80
2146.32 102
2146.43 125
2146.53 145
2146.64 162
2146.75 175
2146.85 182
2146.96 185
2147.07 183
2147.17 178
2147.28 173
2147.38 167
2147.49 163
2147.60 159
2147.70 156
2147.81 152
2147.92 148
2148.02 144
2148.13 139
2148.24 137
2148.34 136
2148.45 138
2148.55 141
2148.66 146
2148.77 150
2148.87 153
2148.98 153
2149.09 149
2149.19 143
2149.30 136
2149.41 128
2149.51 121
2149.62 114
2149.72 109
2149.83 104
2149.94 101
2150.04 97
2150.15 94
2150.26 90
2150.36 85
2150.47 79
2150.58 72
2150.68 65
2150.79 57
2150.89 50
2151.00 43
2151.11 38
2151.21 34
2151.32 33
2151.43 33
2151.53 36
2151.64 40
2151.75 45
2151.85 51
2151.96 58
2152.06 64
2152.17 70
2152.28 76
2152.38 80
2152.49 83
2152.60 83
2152.70 81
2152.81 77
2152.92 72
2153.02 67
2153.13 64
2153.24 62
2153.34 62
2153.45 64
2153.55 68
2153.66 72
2153.77 76
2153.87 80
2153.98 83
2154.09 85
2154.19 87
2154.30 87
2154.41 87
2154.51 87
2154.62 88
2154.73 91
2154.83 96
2154.94 103
2155.05 113
2155.15 125
2155.26 138
2155.36 151
2155.47 163
2155.58 173
2155.68 180
2155.79 185
2155.90 187
2156.00 186
2156.11 183
2156.22 178
2156.32 172
2156.43 166
2156.54 161
2156.64 157
2156.75 153
2156.86 151
2156.96 148
2157.07 146
2157.18 142
2157.28 138
2157.39 133
2157.50 128
2157.60 123
2157.71 119
2157.82 116
2157.92 113
2158.03 111
2158.13 108
2158.24 105
2158.35 99
2158.45 91
2158.56 82
2158.67 73
2158.77 64
2158.88 58
2158.99 55
2159.09 56
2159.20 61
2159.31 69
2159.41 78
2159.52 87
2159.63 94
2159.73 100
2159.84 103
2159.95 104
2160.05 105
2160.16 107
2160.27 111
2160.37 118
2160.48 127
2160.59 139
2160.69 150
2160.80 159
2160.91 165
2161.01 166
2161.12 162
2161.23 153
2161.33 141
2161.44 126
2161.55 110
2161.65 95
2161.76 81
2161.87 69
2161.97 59
2162.08 52
2162.19 48
2162.29 45
2162.40 44
2162.51 44
2162.61 46
2162.72 49
2162.83 54
2162.93 61
2163.04 72
2163.15 85
2163.25 98
2163.36 109
2163.47 115
2163.57 116
2163.68 110
2163.79 99
2163.89 84
2164.00 69
2164.11 55
2164.21 45
2164.32 39
2164.43 37
2164.53 37
2164.64 38
2164.75 39
2164.85 38
2164.96 37
2165.07 35
2165.17 32
2165.28 31
2165.39 32
2165.49 35
2165.60 41
2165.71 48
2165.81 57
2165.92 65
2166.03 70
2166.13 72
2166.24 71
2166.35 69
2166.45 66
2166.56 66
2166.67 69
2166.78 75
2166.88 85
2166.99 95
2167.10 104
2167.20 111
2167.31 115
2167.42 115
2167.52 112
2167.63 107
2167.74 101
2167.84 95
2167.95 89
2168.06 83
2168.16 76
2168.27 69
2168.38 60
2168.48 52
2168.59 44
2168.70 38
2168.80 36
2168.91 38
2169.02 44
2169.13 51
2169.23 59
2169.34 66
2169.45 71
2169.55 73
2169.66 74
2169.77 74
2169.87 75
2169.98 77
2170.09 81
2170.19 87
2170.30 93
2170.41 100
2170.51 105
2170.62 110
2170.73 114
2170.83 119
2170.94 124
2171.05 130
2171.16 137
2171.26 143
2171.37 149
2171.48 153
2171.58 155
2171.69 154
2171.80 150
2171.90 144
2172.01 135
2172.12 125
2172.22 113
2172.33 100
2172.44 87
2172.55 76
2172.65 66
2172.76 59
2172.87 56
2172.97 55
2173.08 57
2173.19 59
2173.29 61
2173.40 62
2173.51 61
2173.61 58
2173.72 52
2173.83 45
2173.94 36
2174.04 26
2174.15 19
2174.26 15
2174.36 17
2174.47 25
2174.58 39
2174.68 57
2174.79 77
2174.90 96
2175.01 111
2175.11 121
2175.22 125
2175.33 124
2175.43 120
2175.54 114
2175.65 110
2175.75 107
2175.86 107
2175.97 108
2176.08 111
2176.18 115
2176.29 119
2176.40 123
2176.50 126
2176.61 130
2176.72 133
2176.82 136
2176.93 138
2177.04 139
2177.15 139
2177.25 136
2177.36 130
2177.47 122
2177.57 111
2177.68 99
2177.79 85
2177.89 71
2178.00 58
2178.11 47
2178.22 40
2178.32 36
2178.43 36
2178.54 41
2178.64 49
2178.75 60
2178.86 72
2178.97 86
2179.07 99
2179.18 112
2179.29 122
2179.39 129
2179.50 132
2179.61 132
2179.72 127
2179.82 120
2179.93 112
2180.04 104
2180.14 97
2180.25 92
2180.36 88
2180.46 85
2180.57 83
2180.68 82
2180.79 83
2180.89 85
2181.00 87
2181.11 89
2181.21 89
2181.32 86
2181.43 80
2181.54 71
2181.64 59
2181.75 47
2181.86 36
2181.96 26
2182.07 19
2182.18 14
2182.29 9
2182.39 5
2182.50 0
2182.61 0
2182.71 0
2182.82 0
2182.93 0
2183.04 0
2183.14 0
2183.25 0
2183.36 1
2183.47 9
2183.57 17
2183.68 25
2183.79 30
2183.89 33
2184.00 34
2184.11 33
2184.22 32
2184.32 30
2184.43 30
2184.54 33
2184.64 37
2184.75 43
2184.86 49
2184.97 54
2185.07 59
2185.18 64
2185.29 69
2185.39 76
2185.50 84
2185.61 94
2185.72 104
2185.82 113
2185.93 119
2186.04 120
2186.15 116
2186.25 107
2186.36 96
2186.47 84
2186.57 73
2186.68 66
2186.79 62
2186.90 62
2187.00 64
2187.11 69
2187.22 76
2187.33 83
2187.43 91
2187.54 99
2187.65 107
2187.75 116
2187.86 124
2187.97 130
2188.08 135
2188.18 138
2188.29 137
2188.40 133
2188.51 126
2188.61 116
2188.72 104
2188.83 92
2188.94 83
2189.04 76
2189.15 73
2189.26 74
2189.36 78
2189.47 82
2189.58 86
2189.69 89
2189.79 92
2189.90 93
2190.01 96
2190.12 100
2190.22 105
2190.33 111
2190.44 116
2190.55 120
2190.65 120
2190.76 117
2190.87 110
2190.97 100
2191.08 89
2191.19 78
2191.30 67
2191.40 59
2191.51 53
2191.62 50
2191.73 50
2191.83 53
2191.94 58
2192.05 64
2192.16 68
2192.26 71
2192.37 72
2192.48 72
2192.59 71
2192.69 70
2192.80 73
2192.91 78
2193.02 86
2193.12 97
2193.23 108
2193.34 119
2193.45 128
2193.55 135
2193.66 138
2193.77 139
2193.87 136
2193.98 129
2194.09 118
2194.20 104
2194.30 86
2194.41 67
2194.52 50
2194.63 37
2194.73 29
2194.84 28
2194.95 32
2195.06 41
2195.16 53
2195.27 66
2195.38 77
2195.49 87
2195.59 95
2195.70 100
2195.81 102
2195.92 102
2196.02 101
2196.13 98
2196.24 95
2196.35 93
2196.45 90
2196.56 89
2196.67 88
2196.78 86
2196.88 84
2196.99 80
2197.10 74
2197.21 68
2197.31 61
2197.42 55
2197.53 51
2197.64 50
2197.74 51
2197.85 54
2197.96 58
2198.07 63
2198.17 67
2198.28 70
2198.39 71
2198.50 71
2198.61 70
2198.71 67
2198.82 63
2198.93 60
2199.04 57
2199.14 56
2199.25 57
2199.36 60
2199.47 64
2199.57 70
2199.68 76
2199.79 82
2199.90 87
2200.00 91
2200.11 94
2200.22 96
2200.33 96
2200.43 93
2200.54 88
2200.65 79
2200.76 67
2200.86 53
2200.97 37
2201.08 22
2201.19 8
2201.30 0
2201.40 0
2201.51 0
2201.62 0
2201.73 0
2201.83 0
2201.94 0
2202.05 0
2202.16 0
2202.26 3
2202.37 7
2202.48 12
2202.59 15
2202.69 17
2202.80 16
2202.91 12
2203.02 5
2203.13 0
2203.23 0
2203.34 0
2203.45 0
2203.56 9
2203.66 24
2203.77 43
2203.88 62
2203.99 80
2204.09 95
2204.20 107
2204.31 117
2204.42 127
2204.53 136
2204.63 145
2204.74 156
2204.85 166
2204.96 176
2205.06 183
2205.17 187
2205.28 187
2205.39 183
2205.49 175
2205.60 163
2205.71 149
2205.82 134
2205.93 119
2206.03 105
2206.14 93
2206.25 82
2206.36 73
2206.46 65
2206.57 58
2206.68 52
2206.79 47
2206.90 43
2207.00 42
2207.11 44
2207.22 48
2207.33 56
2207.43 66
2207.54 77
2207.65 88
2207.76 98
2207.87 104
2207.97 107
2208.08 106
2208.19 102
2208.30 95
2208.40 88
2208.51 81
2208.62 75
2208.73 72
2208.84 70
2208.94 70
2209.05 70
2209.16 70
2209.27 68
2209.37 64
2209.48 57
2209.59 49
2209.70 39
2209.81 28
2209.91 17
2210.02 7
2210.13 0
2210.24 0
2210.35 0
2210.45 0
2210.56 0
2210.67 0
2210.78 0
2210.88 0
2210.99 0
2211.10 3
2211.21 9
2211.32 17
2211.42 26
2211.53 38
2211.64 51
2211.75 66
2211.86 80
2211.96 91
2212.07 96
2212.18 94
2212.29 85
2212.39 70
2212.50 50
2212.61 28
2212.72 8
2212.83 0
2212.93 0
2213.04 0
2213.15 0
2213.26 0
2213.37 0
2213.47 0
2213.58 0
2213.69 10
2213.80 28
2213.91 45
2214.01 60
2214.12 71
2214.23 77
2214.34 79
2214.45 77
2214.55 71
2214.66 62
2214.77 52
2214.88 41
2214.98 33
2215.09 28
2215.20 27
2215.31 31
2215.42 39
2215.52 50
2215.63 61
2215.74 70
2215.85 75
2215.96 76
2216.06 74
2216.17 70
2216.28 65
2216.39 63
2216.50 64
2216.60 69
2216.71 76
2216.82 86
2216.93 95
2217.04 104
2217.14 112
2217.25 118
2217.36 123
2217.47 127
2217.58 128
2217.68 126
2217.79 121
2217.90 113
2218.01 104
2218.12 94
2218.22 86
2218.33 80
2218.44 78
2218.55 79
2218.66 82
2218.77 87
2218.87 92
2218.98 94
2219.09 94
2219.20 91
2219.31 85
2219.41 77
2219.52 67
2219.63 58
2219.74 50
2219.85 45
2219.95 44
2220.06 49
2220.17 59
2220.28 75
2220.39 93
2220.49 113
2220.60 131
2220.71 146
2220.82 156
2220.93 161
2221.03 162
2221.14 161
2221.25 160
2221.36 160
2221.47 163
2221.58 167
2221.68 171
2221.79 173
2221.90 172
2222.01 166
2222.12 154
2222.22 138
2222.33 119
2222.44 98
2222.55 77
2222.66 59
2222.77 45
2222.87 35
2222.98 30
2223.09 27
2223.20 27
2223.31 28
2223.41 29
2223.52 30
2223.63 29
2223.74 27
2223.85 26
2223.95 25
2224.06 26
2224.17 30
2224.28 35
2224.39 41
2224.50 45
2224.60 46
2224.71 44
2224.82 38
2224.93 29
2225.04 20
2225.14 14
2225.25 13
2225.36 19
2225.47 29
2225.58 44
2225.69 61
2225.79 78
2225.90 93
2226.01 107
2226.12 117
2226.23 125
2226.34 129
2226.44 131
2226.55 129
2226.66 124
2226.77 117
2226.88 108
2226.98 99
2227.09 91
2227.20 85
2227.31 82
2227.42 81
2227.53 82
2227.63 82
2227.74 79
2227.85 74
2227.96 64
2228.07 51
2228.18 35
2228.28 19
2228.39 5
2228.50 0
2228.61 0
2228.72 0
2228.83 0
2228.93 6
2229.04 18
2229.15 31
2229.26 43
2229.37 53
2229.48 61
2229.58 65
2229.69 68
2229.80 68
2229.91 67
2230.02 66
2230.13 64
2230.23 63
2230.34 62
2230.45 62
2230.56 62
2230.67 63
2230.78 64
2230.88 64
2230.99 63
2231.10 61
2231.21 58
2231.32 55
2231.43 53
2231.53 52
2231.64 53
2231.75 57
2231.86 63
2231.97 71
2232.08 80
2232.18 88
2232.29 96
2232.40 102
2232.51 105
2232.62 107
2232.73 106
2232.83 104
2232.94 101
2233.05 97
2233.16 94
2233.27 91
2233.38 91
2233.48 92
2233.59 94
2233.70 97
2233.81 99
2233.92 101
2234.03 102
2234.14 102
2234.24 102
2234.35 102
2234.46 102
2234.57 103
2234.68 103
2234.79 102
2234.89 98
2235.00 92
2235.11 83
2235.22 73
2235.33 63
2235.44 55
2235.55 49
2235.65 45
2235.76 40
2235.87 34
2235.98 26
2236.09 16
2236.20 5
2236.30 0
2236.41 0
2236.52 0
2236.63 0
2236.74 0
2236.85 0
2236.96 4
2237.06 10
2237.17 15
2237.28 20
2237.39 25
2237.50 33
2237.61 43
2237.71 55
2237.82 68
2237.93 83
2238.04 97
2238.15 111
2238.26 124
2238.37 135
2238.47 143
2238.58 148
2238.69 149
2238.80 146
2238.91 141
2239.02 134
2239.13 126
2239.23 119
2239.34 113
2239.45 106
2239.56 99
2239.67 92
2239.78 85
2239.89 79
2239.99 76
2240.10 77
2240.21 82
2240.32 91
2240.43 102
2240.54 111
2240.65 118
2240.75 121
2240.86 119
2240.97 116
2241.08 110
2241.19 105
2241.30 101
2241.41 96
2241.51 92
2241.62 85
2241.73 76
2241.84 64
2241.95 50
2242.06 35
2242.17 21
2242.27 8
2242.38 0
2242.49 0
2242.60 0
2242.71 0
2242.82 0
2242.93 0
2243.04 0
2243.14 6
2243.25 13
2243.36 21
2243.47 28
2243.58 35
2243.69 40
2243.80 43
2243.90 42
2244.01 38
2244.12 31
2244.23 24
2244.34 16
2244.45 10
2244.56 6
2244.67 2
2244.77 0
2244.88 0
2244.99 0
2245.10 0
2245.21 0
2245.32 0
2245.43 0
2245.53 0
2245.64 0
2245.75 7
2245.86 16
2245.97 25
2246.08 34
2246.19 41
2246.30 46
2246.40 48
2246.51 48
2246.62 46
2246.73 44
2246.84 41
2246.95 38
2247.06 36
2247.17 35
2247.27 33
2247.38 32
2247.49 29
2247.60 27
2247.71 25
2247.82 25
2247.93 27
2248.04 31
2248.14 36
2248.25 41
2248.36 45
2248.47 47
2248.58 47
2248.69 45
2248.80 42
2248.91 40
2249.01 40
2249.12 44
2249.23 51
2249.34 61
2249.45 71
2249.56 81
2249.67 89
2249.78 93
2249.88 96
2249.99 97
2250.10 98
2250.21 102
2250.32 109
2250.43 118
2250.54 130
2250.65 142
2250.76 153
2250.86 161
2250.97 165
2251.08 164
2251.19 158
2251.30 149
2251.41 138
2251.52 127
2251.63 116
2251.74 108
2251.84 103
2251.95 100
2252.06 101
2252.17 103
2252.28 108
2252.39 113
2252.50 119
2252.61 125
2252.71 129
2252.82 131
2252.93 130
2253.04 128
2253.15 125
2253.26 122
2253.37 119
2253.48 119
2253.59 121
2253.69 126
2253.80 134
2253.91 145
2254.02 156
2254.13 168
2254.24 178
2254.35 186
2254.46 191
2254.57 193
2254.68 193
2254.78 192
2254.89 191
2255.00 190
2255.11 189
2255.22 188
2255.33 185
2255.44 181
2255.55 173
2255.66 162
2255.76 148
2255.87 132
2255.98 114
2256.09 97
2256.20 81
2256.31 66
2256.42 55
2256.53 45
2256.64 38
2256.75 31
2256.85 25
2256.96 18
2257.07 12
2257.18 6
2257.29 1
2257.40 0
2257.51 0
2257.62 1
2257.73 8
2257.84 18
2257.94 30
2258.05 44
2258.16 57
2258.27 70
2258.38 81
2258.49 90
2258.60 95
2258.71 98
2258.82 98
2258.93 96
2259.03 92
2259.14 89
2259.25 87
2259.36 87
2259.47 88
2259.58 89
2259.69 89
2259.80 86
2259.91 80
2260.02 71
2260.12 58
2260.23 43
2260.34 27
2260.45 11
2260.56 0
2260.67 0
2260.78 0
2260.89 0
2261.00 0
2261.11 0
2261.22 0
2261.32 0
2261.43 6
2261.54 13
2261.65 17
2261.76 21
2261.87 24
2261.98 28
2262.09 33
2262.20 39
2262.31 45
2262.42 50
2262.52 52
2262.63 51
2262.74 48
2262.85 43
2262.96 37
2263.07 31
2263.18 25
2263.29 19
2263.40 13
2263.51 6
2263.62 0
2263.72 0
2263.83 0
2263.94 0
2264.05 12
2264.16 28
2264.27 47
2264.38 65
2264.49 79
2264.60 87
2264.71 90
2264.82 89
2264.93 86
2265.03 85
2265.14 87
2265.25 92
2265.36 99
2265.47 106
2265.58 113
2265.69 117
2265.80 117
2265.91 114
2266.02 109
2266.13 103
2266.24 97
2266.35 92
2266.45 89
2266.56 88
2266.67 90
2266.78 94
2266.89 100
2267.00 107
2267.11 113
2267.22 118
2267.33 120
2267.44 119
2267.55 114
2267.66 109
2267.76 103
2267.87 99
2267.98 98
2268.09 100
2268.20 104
2268.31 109
2268.42 112
2268.53 114
2268.64 113
2268.75 110
2268.86 106
2268.97 104
2269.08 104
2269.19 107
2269.29 113
2269.40 120
2269.51 127
2269.62 134
2269.73 139
2269.84 142
2269.95 143
2270.06 141
2270.17 137
2270.28 130
2270.39 118
2270.50 104
2270.61 87
2270.72 71
2270.82 56
2270.93 46
2271.04 42
2271.15 42
2271.26 46
2271.37 51
2271.48 55
2271.59 57
2271.70 56
2271.81 54
2271.92 52
2272.03 52
2272.14 54
2272.25 59
2272.36 66
2272.46 75
2272.57 82
2272.68 88
2272.79 91
2272.90 92
2273.01 91
2273.12 89
2273.23 88
2273.34 87
2273.45 87
2273.56 89
2273.67 91
2273.78 92
2273.89 93
2274.00 93
2274.11 92
2274.21 91
2274.32 89
2274.43 86
2274.54 84
2274.65 82
2274.76 80
2274.87 79
2274.98 79
2275.09 78
2275.20 78
2275.31 76
2275.42 74
2275.53 70
2275.64 65
2275.75 59
2275.86 53
2275.97 46
2276.07 39
2276.18 33
2276.29 28
2276.40 24
2276.51 24
2276.62 27
2276.73 34
2276.84 46
2276.95 61
2277.06 78
2277.17 96
2277.28 113
2277.39 129
2277.50 143
2277.61 157
2277.72 170
2277.83 181
2277.94 192
2278.05 200
2278.15 206
2278.26 209
2278.37 210
2278.48 209
2278.59 207
2278.70 207
2278.81 207
2278.92 207
2279.03 208
2279.14 207
2279.25 204
2279.36 197
2279.47 187
2279.58 173
2279.69 159
2279.80 143
2279.91 127
2280.02 113
2280.13 101
2280.24 92
2280.34 87
2280.45 86
2280.56 89
2280.67 96
2280.78 108
2280.89 124
2281.00 142
2281.11 161
2281.22 179
2281.33 194
2281.44 204
2281.55 209
2281.66 209
2281.77 205
2281.88 199
2281.99 194
2282.10 189
2282.21 187
2282.32 188
2282.43 190
2282.54 193
2282.65 196
2282.76 197
2282.87 197
2282.97 196
2283.08 193
2283.19 189
2283.30 184
2283.41 177
2283.52 168
2283.63 156
2283.74 143
2283.85 127
2283.96 112
2284.07 97
2284.18 85
2284.29 77
2284.40 73
2284.51 73
2284.62 75
2284.73 78
2284.84 82
2284.95 84
2285.06 85
2285.17 84
2285.28 83
2285.39 81
2285.50 78
2285.61 74
2285.72 70
2285.83 66
2285.94 62
2286.04 59
2286.15 59
2286.26 60
2286.37 62
2286.48 66
2286.59 69
2286.70 71
2286.81 72
2286.92 72
2287.03 70
2287.14 65
2287.25 60
2287.36 52
2287.47 43
2287.58 33
2287.69 23
2287.80 14
2287.91 6
2288.02 0
2288.13 0
2288.24 0
2288.35 0
2288.46 1
2288.57 5
2288.68 12
2288.79 19
2288.90 26
2289.01 35
2289.12 44
2289.23 55
2289.34 66
2289.45 79
2289.56 93
2289.67 106
2289.78 118
2289.89 126
2289.99 130
2290.10 130
2290.21 126
2290.32 120
2290.43 115
2290.54 112
2290.65 111
2290.76 114
2290.87 118
2290.98 122
2291.09 125
2291.20 127
2291.31 126
2291.42 124
2291.53 121
2291.64 117
2291.75 115
2291.86 113
2291.97 111
2292.08 108
2292.19 104
2292.30 97
2292.41 89
2292.52 79
2292.63 69
2292.74 61
2292.85 55
2292.96 52
2293.07 50
2293.18 48
2293.29 46
2293.40 43
2293.51 41
2293.62 38
2293.73 37
2293.84 38
2293.95 40
2294.06 42
2294.17 43
2294.28 42
2294.39 39
2294.50 33
2294.61 26
2294.72 19
2294.83 12
2294.94 9
2295.05 9
2295.16 12
2295.27 19
2295.38 26
2295.49 34
2295.60 39
2295.71 43
2295.82 43
2295.93 43
2296.04 42
2296.15 42
2296.26 44
2296.37 48
2296.48 53
2296.59 58
2296.70 60
2296.81 59
2296.92 56
2297.03 50
2297.14 44
2297.25 38
2297.36 35
2297.47 34
2297.58 34
2297.69 36
2297.80 37
2297.91 38
2298.02 37
2298.13 36
2298.24 34
2298.35 32
2298.46 31
2298.57 30
2298.68 30
2298.79 31
2298.90 34
2299.01 38
2299.12 44
2299.23 51
2299.34 58
2299.45 64
2299.56 69
2299.67 72
2299.78 73
2299.89 72
2300.00 69
2300.11 65
2300.22 63
2300.33 61
2300.44 62
2300.55 65
2300.66 70
2300.77 76
2300.88 81
2300.99 86
2301.10 88
2301.21 88
2301.32 86
2301.43 82
2301.54 77
2301.65 71
2301.76 65
2301.87 59
2301.98 54
2302.09 49
2302.20 44
2302.31 42
2302.42 41
2302.53 41
2302.64 42
2302.75 41
2302.86 37
2302.97 30
2303.08 19
2303.19 5
2303.30 0
2303.41 0
2303.52 0
2303.63 0
2303.74 0
2303.85 0
2303.96 0
2304.07 0
2304.18 5
2304.29 13
2304.40 23
2304.51 37
2304.62 54
2304.73 74
2304.84 94
2304.95 110
2305.06 121
2305.17 124
2305.28 122
2305.39 114
2305.50 105
2305.61 96
2305.72 88
2305.83 82
2305.94 78
2306.05 75
2306.16 72
2306.27 70
2306.38 70
2306.49 72
2306.60 77
2306.71 84
2306.82 94
2306.93 106
2307.04 118
2307.15 131
2307.26 144
2307.37 156
2307.48 167
2307.59 177
2307.70 185
2307.81 189
2307.92 189
2308.03 184
2308.14 174
2308.25 162
2308.36 147
2308.47 131
2308.58 117
2308.69 105
2308.80 95
2308.91 87
2309.03 80
2309.14 72
2309.25 65
2309.36 58
2309.47 52
2309.58 49
2309.69 49
2309.80 52
2309.91 59
2310.02 67
2310.13 74
2310.24 80
2310.35 84
2310.46 85
2310.57 84
2310.68 83
2310.79 81
2310.90 78
2311.01 76
2311.12 75
2311.23 73
2311.34 72
2311.45 71
2311.56 70
2311.67 70
2311.78 70
2311.89 71
2312.00 73
2312.11 74
2312.22 75
2312.33 74
2312.44 72
2312.55 68
2312.66 63
2312.77 56
2312.88 51
2313.00 48
2313.11 48
2313.22 53
2313.33 62
2313.44 74
2313.55 86
2313.66 96
2313.77 103
2313.88 104
2313.99 101
2314.10 93
2314.21 84
2314.32 73
2314.43 63
2314.54 55
2314.65 50
2314.76 47
2314.87 48
2314.98 53
2315.09 60
2315.20 70
2315.31 82
2315.42 93
2315.53 103
2315.64 111
2315.75 117
2315.86 121
2315.97 123
2316.09 124
2316.20 124
2316.31 124
2316.42 123
2316.53 120
2316.64 115
2316.75 110
2316.86 105
2316.97 103
2317.08 105
2317.19 113
2317.30 125
2317.41 141
2317.52 156
2317.63 169
2317.74 176
2317.85 178
2317.96 175
2318.07 169
2318.18 161
2318.29 155
2318.40 152
2318.51 152
2318.63 156
2318.74 164
2318.85 175
2318.96 187
2319.07 199
2319.18 210
2319.29 219
2319.40 224
2319.51 224
2319.62 222
2319.73 217
2319.84 210
2319.95 204
2320.06 200
2320.17 195
2320.28 191
2320.39 185
2320.50 176
2320.61 166
2320.72 153
2320.83 141
2320.95 131
2321.06 126
2321.17 124
2321.28 127
2321.39 133
2321.50 139
2321.61 145
2321.72 148
2321.83 149
2321.94 146
2322.05 140
2322.16 131
2322.27 121
2322.38 109
2322.49 96
2322.60 85
2322.71 77
2322.82 73
2322.93 73
2323.05 79
2323.16 89
2323.27 101
2323.38 114
2323.49 126
2323.60 136
2323.71 145
2323.82 151
2323.93 157
2324.04 161
2324.15 166
2324.26 170
2324.37 172
2324.48 172
2324.59 169
2324.70 161
2324.81 151
2324.93 138
2325.04 124
2325.15 111
2325.26 100
2325.37 93
2325.48 89
2325.59 89
2325.70 92
2325.81 98
2325.92 107
2326.03 119
2326.14 134
2326.25 150
2326.36 166
2326.47 180
2326.58 190
2326.70 193
2326.81 190
2326.92 180
2327.03 167
2327.14 150
2327.25 133
2327.36 117
2327.47 102
2327.58 89
2327.69 77
2327.80 66
2327.91 57
2328.02 49
2328.13 43
2328.24 40
2328.36 39
2328.47 39
2328.58 41
2328.69 44
2328.80 48
2328.91 52
2329.02 56
2329.13 61
2329.24 66
2329.35 72
2329.46 76
2329.57 78
2329.68 78
2329.79 76
2329.91 73
2330.02 69
2330.13 66
2330.24 66
2330.35 69
2330.46 75
2330.57 84
2330.68 94
2330.79 103
2330.90 110
2331.01 115
2331.12 117
2331.23 116
2331.35 114
2331.46 111
2331.57 108
2331.68 106
2331.79 104
2331.90 103
2332.01 101
2332.12 98
2332.23 93
2332.34 85
2332.45 75
2332.56 61
2332.67 47
2332.79 32
2332.90 19
2333.01 8
2333.12 1
2333.23 0
2333.34 0
2333.45 0
2333.56 0
2333.67 0
2333.78 0
2333.89 0
2334.00 0
2334.11 0
2334.23 7
2334.34 23
2334.45 41
2334.56 58
2334.67 72
2334.78 82
2334.89 86
2335.00 85
2335.11 79
2335.22 70
2335.33 60
2335.45 50
2335.56 43
2335.67 38
2335.78 37
2335.89 39
2336.00 44
2336.11 50
2336.22 56
2336.33 63
2336.44 69
2336.55 75
2336.66 82
2336.78 90
2336.89 99
2337.00 109
2337.11 117
2337.22 123
2337.33 127
2337.44 127
2337.55 125
2337.66 122
2337.77 120
2337.88 120
2338.00 124
2338.11 131
2338.22 142
2338.33 155
2338.44 169
2338.55 181
2338.66 192
2338.77 200
2338.88 206
2338.99 210
2339.10 212
2339.22 212
2339.33 210
2339.44 207
2339.55 201
2339.66 193
2339.77 185
2339.88 178
2339.99 174
2340.10 174
2340.21 177
2340.33 182
2340.44 187
2340.55 190
2340.66 189
2340.77 184
2340.88 175
2340.99 165
2341.10 155
2341.21 146
2341.32 139
2341.44 133
2341.55 130
2341.66 127
2341.77 125
2341.88 124
2341.99 123
2342.10 122
2342.21 120
2342.32 116
2342.43 109
2342.55 100
2342.66 89
2342.77 76
2342.88 63
2342.99 50
2343.10 39
2343.21 30
2343.32 24
2343.43 22
2343.54 22
2343.66 24
2343.77 26
2343.88 27
2343.99 27
2344.10 25
2344.21 21
2344.32 17
2344.43 14
2344.54 13
2344.66 15
2344.77 20
2344.88 28
2344.99 38
2345.10 51
2345.21 64
2345.32 78
2345.43 93
2345.54 108
2345.66 122
2345.77 134
2345.88 142
2345.99 147
2346.10 148
2346.21 146
2346.32 142
2346.43 139
2346.54 138
2346.66 140
2346.77 145
2346.88 152
2346.99 159
2347.10 165
2347.21 168
2347.32 167
2347.43 163
2347.54 155
2347.66 146
2347.77 136
2347.88 126
2347.99 119
2348.10 114
2348.21 111
2348.32 112
2348.43 114
2348.54 117
2348.66 119
2348.77 118
2348.88 114
2348.99 105
2349.10 93
2349.21 79
2349.32 64
2349.43 51
2349.55 42
2349.66 36
2349.77 35
2349.88 37
2349.99 41
2350.10 46
2350.21 51
2350.32 55
2350.43 58
2350.55 62
2350.66 67
2350.77 74
2350.88 83
2350.99 95
2351.10 109
2351.21 123
2351.32 135
2351.44 146
2351.55 153
2351.66 158
2351.77 160
2351.88 161
2351.99 161
2352.10 162
2352.21 164
2352.33 166
2352.44 169
2352.55 172
2352.66 174
2352.77 174
2352.88 174
2352.99 172
2353.10 171
2353.22 170
2353.33 170
2353.44 172
2353.55 173
2353.66 174
2353.77 172
2353.88 167
2353.99 159
2354.11 147
2354.22 133
2354.33 118
2354.44 104
2354.55 93
2354.66 84
2354.77 79
2354.89 76
2355.00 75
2355.11 76
2355.22 76
2355.33 76
2355.44 74
2355.55 72
2355.66 68
2355.78 64
2355.89 61
2356.00 57
2356.11 54
2356.22 52
2356.33 50
2356.44 48
2356.56 47
2356.67 46
2356.78 46
2356.89 49
2357.00 54
2357.11 64
2357.22 78
2357.34 95
2357.45 114
2357.56 130
2357.67 142
2357.78 148
2357.89 147
2358.00 141
2358.11 130
2358.23 118
2358.34 106
2358.45 96
2358.56 88
2358.67 82
2358.78 77
2358.89 73
2359.01 70
2359.12 68
2359.23 68
2359.34 69
2359.45 71
2359.56 72
2359.67 72
2359.79 68
2359.90 59
2360.01 47
2360.12 31
2360.23 15
2360.34 2
2360.45 0
2360.57 0
2360.68 0
2360.79 0
2360.90 2
2361.01 6
2361.12 6
2361.23 4
2361.35 1
2361.46 0
2361.57 0
2361.68 0
2361.79 4
2361.90 11
2362.02 17
2362.13 23
2362.24 26
2362.35 29
2362.46 33
2362.57 39
2362.68 48
2362.80 60
2362.91 72
2363.02 83
2363.13 91
2363.24 94
2363.35 93
2363.46 88
2363.58 80
2363.69 73
2363.80 67
2363.91 64
2364.02 63
2364.13 65
2364.25 68
2364.36 71
2364.47 73
2364.58 74
2364.69 74
2364.80 72
2364.91 70
2365.03 66
2365.14 61
2365.25 54
2365.36 46
2365.47 37
2365.58 29
2365.70 22
2365.81 18
2365.92 17
2366.03 19
2366.14 24
2366.25 28
2366.37 30
2366.48 29
2366.59 24
2366.70 16
2366.81 6
2366.92 0
2367.03 0
2367.15 0
2367.26 0
2367.37 9
2367.48 25
2367.59 41
2367.70 54
2367.82 62
2367.93 63
2368.04 59
2368.15 52
2368.26 46
2368.37 43
2368.49 43
2368.60 48
2368.71 54
2368.82 60
2368.93 64
2369.04 66
2369.16 67
2369.27 67
2369.38 70
2369.49 76
2369.60 85
2369.71 95
2369.83 104
2369.94 110
2370.05 111
2370.16 108
2370.27 102
2370.38 94
2370.50 86
2370.61 80
2370.72 76
2370.83 75
2370.94 74
2371.05 74
2371.17 74
2371.28 73
2371.39 70
2371.50 66
2371.61 60
2371.72 54
2371.84 47
2371.95 41
2372.06 35
2372.17 30
2372.28 26
2372.39 23
2372.51 22
2372.62 22
2372.73 24
2372.84 27
2372.95 32
2373.07 38
2373.18 44
2373.29 49
2373.40 53
2373.51 55
2373.62 55
2373.74 53
2373.85 50
2373.96 49
2374.07 49
2374.18 51
2374.29 56
2374.41 61
2374.52 67
2374.63 73
2374.74 79
2374.85 84
2374.97 88
2375.08 93
2375.19 97
2375.30 99
2375.41 101
2375.52 99
2375.64 95
2375.75 88
2375.86 79
2375.97 69
2376.08 60
2376.20 54
2376.31 51
2376.42 55
2376.53 65
2376.64 81
2376.75 101
2376.87 125
2376.98 151
2377.09 175
2377.20 196
2377.31 213
2377.43 225
2377.54 232
2377.65 235
2377.76 234
2377.87 231
2377.98 227
2378.10 221
2378.21 215
2378.32 209
2378.43 202
2378.54 195
2378.66 188
2378.77 182
2378.88 176
2378.99 169
2379.10 160
2379.22 147
2379.33 130
2379.44 108
2379.55 83
2379.66 58
2379.77 36
2379.89 19
2380.00 9
2380.11 7
2380.22 9
2380.33 15
2380.45 21
2380.56 26
2380.67 29
2380.78 32
2380.89 33
2381.01 35
2381.12 36
2381.23 37
2381.34 37
2381.45 35
2381.57 31
2381.68 25
2381.79 20
2381.90 16
2382.01 15
2382.13 17
2382.24 24
2382.35 33
2382.46 46
2382.57 59
2382.69 73
2382.80 87
2382.91 98
2383.02 105
2383.13 107
2383.25 105
2383.36 99
2383.47 89
2383.58 79
2383.69 70
2383.80 63
2383.92 58
2384.03 55
2384.14 54
2384.25 55
2384.37 56
2384.48 57
2384.59 59
2384.70 60
2384.81 62
2384.93 63
2385.04 62
2385.15 61
2385.26 60
2385.37 57
2385.49 54
2385.60 49
2385.71 44
2385.82 39
2385.93 35
2386.05 31
2386.16 30
2386.27 32
2386.38 37
2386.49 44
2386.61 52
2386.72 60
2386.83 66
2386.94 69
2387.05 70
2387.17 67
2387.28 62
2387.39 56
2387.50 50
2387.61 42
2387.73 35
2387.84 28
2387.95 22
2388.06 17
2388.17 12
2388.29 9
2388.40 8
2388.51 9
2388.62 12
2388.74 17
2388.85 26
2388.96 39
2389.07 54
2389.18 71
2389.30 88
2389.41 104
2389.52 115
2389.63 122
2389.74 123
2389.86 121
2389.97 115
2390.08 108
2390.19 101
2390.31 94
2390.42 87
2390.53 81
2390.64 75
2390.75 69
2390.87 64
2390.98 60
2391.09 56
2391.20 52
2391.31 47
2391.43 41
2391.54 34
2391.65 25
2391.76 17
2391.88 10
2391.99 7
2392.10 7
2392.21 11
2392.32 18
2392.44 26
2392.55 35
2392.66 42
2392.77 46
2392.89 49
2393.00 50
2393.11 50
2393.22 50
2393.33 51
2393.45 54
2393.56 57
2393.67 60
2393.78 62
2393.90 62
2394.01 58
2394.12 51
2394.23 42
2394.34 31
2394.46 20
2394.57 12
2394.68 9
2394.79 11
2394.91 19
2395.02 31
2395.13 46
2395.24 61
2395.35 73
2395.47 80
2395.58 82
2395.69 80
2395.80 75
2395.92 70
2396.03 63
2396.14 58
2396.25 52
2396.37 47
2396.48 41
2396.59 35
2396.70 31
2396.81 29
2396.93 30
2397.04 36
2397.15 45
2397.26 56
2397.38 67
2397.49 75
2397.60 78
2397.71 77
2397.83 72
2397.94 64
2398.05 55
2398.16 47
2398.27 42
2398.39 40
2398.50 42
2398.61 48
2398.72 56
2398.84 64
2398.95 73
2399.06 80
2399.17 85
2399.29 88
2399.40 89
2399.51 89
2399.62 87
2399.74 85
2399.85 82
2399.96 80
2400.07 78
2400.18 76
2400.30 74
2400.41 70
2400.52 66
2400.63 62
2400.75 56
2400.86 52
2400.97 49
2401.08 48
2401.20 49
2401.31 53
2401.42 58
2401.53 63
2401.65 66
2401.76 67
2401.87 65
2401.98 60
2402.10 52
2402.21 44
2402.32 36
2402.43 31
2402.55 29
2402.66 31
2402.77 36
2402.88 43
2403.00 52
2403.11 60
2403.22 66
2403.33 71
2403.45 73
2403.56 73
2403.67 72
2403.78 70
2403.90 69
2404.01 68
2404.12 67
2404.23 68
2404.34 68
2404.46 69
2404.57 70
2404.68 70
2404.79 72
2404.91 73
2405.02 75
2405.13 77
2405.24 78
2405.36 79
2405.47 78
2405.58 75
2405.69 69
2405.81 62
2405.92 55
2406.03 47
2406.14 41
2406.26 36
2406.37 32
2406.48 30
2406.60 29
2406.71 28
2406.82 30
2406.93 34
2407.05 42
2407.16 53
2407.27 68
2407.38 84
2407.50 101
2407.61 118
2407.72 134
2407.83 149
2407.95 161
2408.06 173
2408.17 182
2408.28 190
2408.40 196
2408.51 200
2408.62 202
2408.73 202
2408.85 201
2408.96 200
2409.07 198
2409.18 194
2409.30 189
2409.41 179
2409.52 166
2409.63 150
2409.75 131
2409.86 111
2409.97 94
2410.08 80
2410.20 69
2410.31 62
2410.42 57
2410.54 53
2410.65 48
2410.76 43
2410.87 38
2410.99 35
2411.10 37
2411.21 43
2411.32 54
2411.44 68
2411.55 84
2411.66 98
2411.77 109
2411.89 114
2412.00 115
2412.11 110
2412.22 100
2412.34 88
2412.45 73
2412.56 59
2412.68 44
2412.79 31
2412.90 20
2413.01 10
2413.13 3
2413.24 0
2413.35 0
2413.46 0
2413.58 0
2413.69 0
2413.80 0
2413.92 0
2414.03 0
2414.14 0
2414.25 4
2414.37 8
2414.48 14
2414.59 20
2414.70 26
2414.82 31
2414.93 37
2415.04 41
2415.16 45
2415.27 49
2415.38 53
2415.49 58
2415.61 62
2415.72 67
2415.83 70
2415.94 71
2416.06 70
2416.17 66
2416.28 60
2416.40 52
2416.51 44
2416.62 37
2416.73 31
2416.85 27
2416.96 25
2417.07 26
2417.18 30
2417.30 38
2417.41 48
2417.52 61
2417.64 75
2417.75 89
2417.86 99
2417.97 105
2418.09 107
2418.20 103
2418.31 97
2418.43 91
2418.54 87
2418.65 88
2418.76 95
2418.88 106
2418.99 119
2419.10 133
2419.22 144
2419.33 151
2419.44 153
2419.55 150
2419.67 143
2419.78 131
2419.89 116
2420.01 99
2420.12 81
2420.23 63
2420.34 48
2420.46 37
2420.57 33
2420.68 35
2420.80 43
2420.91 55
2421.02 69
2421.13 81
2421.25 91
2421.36 98
2421.47 100
2421.59 100
2421.70 98
2421.81 96
2421.92 95
2422.04 95
2422.15 95
2422.26 96
2422.38 99
2422.49 102
2422.60 106
2422.71 110
2422.83 115
2422.94 117
2423.05 118
2423.17 116
2423.28 111
2423.39 104
2423.50 95
2423.62 85
2423.73 76
2423.84 67
2423.96 61
2424.07 56
2424.18 55
2424.30 56
2424.41 59
2424.52 66
2424.63 74
2424.75 83
2424.86 91
2424.97 98
2425.09 102
2425.20 103
2425.31 102
2425.42 99
2425.54 96
2425.65 93
2425.76 91
2425.88 91
2425.99 93
2426.10 97
2426.22 103
2426.33 111
2426.44 120
2426.55 129
2426.67 138
2426.78 147
2426.89 154
2427.01 158
2427.12 160
2427.23 158
2427.35 154
2427.46 147
2427.57 140
2427.68 134
2427.80 129
2427.91 128
2428.02 131
2428.14 137
2428.25 145
2428.36 154
2428.48 161
2428.59 166
2428.70 168
2428.82 168
2428.93 167
2429.04 167
2429.15 168
2429.27 171
2429.38 177
2429.49 184
2429.61 192
2429.72 198
2429.83 201
2429.95 200
2430.06 194
2430.17 186
2430.29 176
2430.40 167
2430.51 161
2430.62 158
2430.74 161
2430.85 167
2430.96 176
2431.08 186
2431.19 194
2431.30 200
2431.42 204
2431.53 204
2431.64 202
2431.76 197
2431.87 191
2431.98 184
2432.09 176
2432.21 168
2432.32 160
2432.43 153
2432.55 149
2432.66 146
2432.77 146
2432.89 146
2433.00 147
2433.11 146
2433.23 145
2433.34 141
2433.45 137
2433.57 132
2433.68 129
2433.79 127
2433.91 127
2434.02 127
2434.13 128
2434.24 128
2434.36 127
2434.47 124
2434.58 119
2434.70 114
2434.81 110
2434.92 108
2435.04 107
2435.15 109
2435.26 112
2435.38 114
2435.49 116
2435.60 116
2435.72 114
2435.83 110
2435.94 106
2436.06 102
2436.17 99
2436.28 98
2436.40 98
2436.51 99
2436.62 99
2436.74 98
2436.85 95
2436.96 91
2437.07 86
2437.19 82
2437.30 81
2437.41 84
2437.53 91
2437.64 102
2437.75 116
2437.87 133
2437.98 149
2438.09 164
2438.21 176
2438.32 185
2438.43 191
2438.55 194
2438.66 195
2438.77 194
2438.89 192
2439.00 189
2439.11 184
2439.23 177
2439.34 169
2439.45 160
2439.57 150
2439.68 140
2439.79 129
2439.91 119
2440.02 111
2440.13 104
2440.25 101
2440.36 102
2440.47 108
2440.59 118
2440.70 131
2440.81 145
2440.93 156
2441.04 162
2441.15 163
2441.27 159
2441.38 150
2441.49 140
2441.61 131
2441.72 124
2441.83 122
2441.95 124
2442.06 130
2442.17 140
2442.29 152
2442.40 165
2442.51 179
2442.63 191
2442.74 202
2442.85 210
2442.97 215
2443.08 218
2443.19 218
2443.31 218
2443.42 217
2443.53 215
2443.65 215
2443.76 215
2443.87 217
2443.99 221
2444.10 227
2444.21 232
2444.33 238
2444.44 241
2444.55 240
2444.67 235
2444.78 225
2444.89 211
2445.01 196
2445.12 180
2445.24 165
2445.35 153
2445.46 145
2445.58 142
2445.69 142
2445.80 147
2445.92 156
2446.03 168
2446.14 181
2446.26 194
2446.37 204
2446.48 212
2446.60 215
2446.71 214
2446.82 210
2446.94 202
2447.05 193
2447.16 184
2447.28 175
2447.39 167
2447.50 161
2447.62 158
2447.73 157
2447.84 158
2447.96 160
2448.07 164
2448.19 167
2448.30 171
2448.41 175
2448.53 180
2448.64 186
2448.75 193
2448.87 202
2448.98 212
2449.09 223
2449.21 233
2449.32 241
2449.43 247
2449.55 250
2449.66 250
2449.77 247
2449.89 241
2450.00 232
2450.12 222
2450.23 212
2450.34 203
2450.46 196
2450.57 191
2450.68 189
2450.80 189
2450.91 191
2451.02 193
2451.14 196
2451.25 199
2451.36 201
2451.48 203
2451.59 205
2451.71 207
2451.82 208
2451.93 210
2452.05 211
2452.16 210
2452.27 207
2452.39 201
2452.50 195
2452.61 187
2452.73 180
2452.84 176
2452.95 174
2453.07 176
2453.18 180
2453.30 185
2453.41 189
2453.52 190
2453.64 187
2453.75 179
2453.86 166
2453.98 150
2454.09 133
2454.20 115
2454.32 99
2454.43 85
2454.55 73
2454.66 64
2454.77 56
2454.89 48
2455.00 40
2455.11 29
2455.23 17
2455.34 4
2455.45 0
2455.57 0
2455.68 0
2455.80 0
2455.91 0
2456.02 0
2456.14 0
2456.25 0
2456.36 10
2456.48 21
2456.59 31
2456.71 40
2456.82 48
2456.93 56
2457.05 63
2457.16 67
2457.27 69
2457.39 67
2457.50 62
2457.62 55
2457.73 45
2457.84 36
2457.96 27
2458.07 21
2458.18 16
2458.30 15
2458.41 17
2458.52 22
2458.64 32
2458.75 47
2458.87 65
2458.98 87
2459.09 109
2459.21 129
2459.32 145
2459.43 155
2459.55 157
2459.66 153
2459.78 143
2459.89 132
2460.00 120
2460.12 110
2460.23 103
2460.35 98
2460.46 94
2460.57 91
2460.69 86
2460.80 81
2460.91 74
2461.03 68
2461.14 64
2461.26 63
2461.37 65
2461.48 69
2461.60 74
2461.71 79
2461.82 80
2461.94 79
2462.05 74
2462.17 67
2462.28 60
2462.39 52
2462.51 46
2462.62 41
2462.74 37
2462.85 35
2462.96 35
2463.08 37
2463.19 42
2463.30 49
2463.42 58
2463.53 68
2463.65 77
2463.76 83
2463.87 86
2463.99 86
2464.10 85
2464.22 83
2464.33 83
2464.44 84
2464.56 88
2464.67 94
2464.78 100
2464.90 106
2465.01 112
2465.13 116
2465.24 121
2465.35 127
2465.47 133
2465.58 140
2465.70 145
2465.81 149
2465.92 151
2466.04 150
2466.15 146
2466.27 138
2466.38 128
2466.49 117
2466.61 105
2466.72 91
2466.83 77
2466.95 64
2467.06 51
2467.18 41
2467.29 34
2467.40 29
2467.52 28
2467.63 29
2467.75 31
2467.86 32
2467.97 32
2468.09 30
2468.20 27
2468.32 24
2468.43 20
2468.54 16
2468.66 13
2468.77 10
2468.89 7
2469.00 4
2469.11 0
2469.23 0
2469.34 0
2469.46 0
2469.57 0
2469.68 0
2469.80 0
2469.91 0
2470.03 1
2470.14 8
2470.25 16
2470.37 24
2470.48 32
2470.60 41
2470.71 52
2470.82 63
2470.94 75
2471.05 89
2471.17 102
2471.28 112
2471.39 119
2471.51 121
2471.62 118
2471.74 110
2471.85 100
2471.96 89
2472.08 78
2472.19 68
2472.31 60
2472.42 53
2472.53 47
2472.65 41
2472.76 35
2472.88 28
2472.99 23
2473.11 19
2473.22 19
2473.33 23
2473.45 31
2473.56 42
2473.68 53
2473.79 62
2473.90 66
2474.02 65
2474.13 58
2474.25 46
2474.36 32
2474.47 18
2474.59 6
2474.70 0
2474.82 0
2474.93 0
2475.04 0
2475.16 0
2475.27 3
2475.39 9
2475.50 16
2475.62 24
2475.73 34
2475.84 44
2475.96 56
2476.07 67
2476.19 77
2476.30 86
2476.41 92
2476.53 94
2476.64 91
2476.76 86
2476.87 77
2476.99 67
2477.10 56
2477.21 48
2477.33 42
2477.44 41
2477.56 44
2477.67 51
2477.78 59
2477.90 69
2478.01 77
2478.13 83
2478.24 87
2478.36 88
2478.47 87
2478.58 85
2478.70 83
2478.81 83
2478.93 86
2479.04 91
2479.16 98
2479.27 106
2479.38 113
2479.50 116
2479.61 114
2479.73 105
2479.84 91
2479.95 72
2480.07 51
2480.18 32
2480.30 15
2480.41 4
2480.53 0
2480.64 0
2480.75 2
2480.87 9
2480.98 18
2481.10 28
2481.21 38
2481.33 47
2481.44 56
2481.55 64
2481.67 70
2481.78 74
2481.90 76
2482.01 75
2482.13 73
2482.24 71
2482.35 70
2482.47 70
2482.58 70
2482.70 72
2482.81 74
2482.93 75
2483.04 74
2483.15 71
2483.27 68
2483.38 66
2483.50 67
2483.61 71
2483.73 80
2483.84 91
2483.95 102
2484.07 113
2484.18 120
2484.30 122
2484.41 118
2484.53 110
2484.64 99
2484.75 87
2484.87 74
2484.98 62
2485.10 52
2485.21 45
2485.33 41
2485.44 39
2485.56 37
2485.67 37
2485.78 36
2485.90 36
2486.01 36
2486.13 38
2486.24 41
2486.36 45
2486.47 51
2486.58 58
2486.70 64
2486.81 71
2486.93 76
2487.04 82
2487.16 87
2487.27 90
2487.39 92
2487.50 91
2487.61 87
2487.73 82
2487.84 75
2487.96 69
2488.07 63
2488.19 58
2488.30 55
2488.42 52
2488.53 49
2488.64 46
2488.76 45
2488.87 45
2488.99 49
2489.10 56
2489.22 66
2489.33 77
2489.45 88
2489.56 98
2489.67 105
2489.79 108
2489.90 109
2490.02 110
2490.13 110
2490.25 109
2490.36 109
2490.48 107
2490.59 104
2490.70 98
2490.82 89
2490.93 78
2491.05 67
2491.16 56
2491.28 47
2491.39 39
2491.51 33
2491.62 28
2491.73 23
2491.85 20
2491.96 19
2492.08 20
2492.19 23
2492.31 27
2492.42 32
2492.54 36
2492.65 37
2492.77 37
2492.88 35
2492.99 32
2493.11 30
2493.22 30
2493.34 33
2493.45 40
2493.57 50
2493.68 62
2493.80 74
2493.91 86
2494.03 96
2494.14 103
2494.25 107
2494.37 107
2494.48 103
2494.60 95
2494.71 85
2494.83 73
2494.94 62
2495.06 54
2495.17 50
2495.29 51
2495.40 56
2495.51 63
2495.63 70
2495.74 75
2495.86 76
2495.97 73
2496.09 68
2496.20 62
2496.32 57
2496.43 55
2496.55 56
2496.66 59
2496.78 63
2496.89 66
2497.00 66
2497.12 62
2497.23 55
2497.35 46
2497.46 36
2497.58 27
2497.69 23
2497.81 23
2497.92 29
2498.04 40
2498.15 53
2498.27 66
2498.38 78
2498.50 85
2498.61 86
2498.72 82
2498.84 75
2498.95 65
2499.07 57
2499.18 51
2499.30 49
2499.41 52
2499.53 58
2499.64 66
2499.76 76
2499.87 86
2499.99 95
2500.10 103
2500.22 108
2500.33 111
2500.44 112
2500.56 112
2500.67 111
2500.79 111
2500.90 112
2501.02 113
2501.13 115
2501.25 116
2501.36 116
2501.48 113
2501.59 108
2501.71 101
2501.82 94
2501.94 88
2502.05 83
2502.17 80
2502.28 79
2502.40 80
2502.51 83
2502.62 87
2502.74 93
2502.85 99
2502.97 105
2503.08 112
2503.20 117
2503.31 120
2503.43 121
2503.54 117
2503.66 111
2503.77 102
2503.89 91
2504.00 81
2504.12 72
2504.23 66
2504.35 64
2504.46 66
2504.58 71
2504.69 76
2504.81 80
2504.92 81
2505.04 75
2505.15 64
2505.26 49
2505.38 31
2505.49 14
2505.61 1
2505.72 0
2505.84 0
2505.95 0
2506.07 0
2506.18 0
2506.30 0
2506.41 0
2506.53 0
2506.64 0
2506.76 7
2506.87 16
2506.99 28
2507.10 39
2507.22 50
2507.33 57
2507.45 62
2507.56 63
2507.68 63
2507.79 61
2507.91 59
2508.02 57
2508.14 56
2508.25 55
2508.37 56
2508.48 56
2508.60 58
2508.71 60
2508.83 64
2508.94 68
2509.06 72
2509.17 73
2509.28 71
2509.40 66
2509.51 57
2509.63 47
2509.74 36
2509.86 26
2509.97 19
2510.09 14
2510.20 13
2510.32 14
2510.43 18
2510.55 24
2510.66 32
2510.78 41
2510.89 51
2511.01 61
2511.12 70
2511.24 75
2511.35 76
2511.47 71
2511.58 60
2511.70 46
2511.81 30
2511.93 14
2512.04 3
2512.16 0
2512.27 0
2512.39 3
2512.50 14
2512.62 27
2512.73 40
2512.85 51
2512.96 60
2513.08 66
2513.19 70
2513.31 72
2513.42 73
2513.54 73
2513.65 73
2513.77 71
2513.88 68
2514.00 64
2514.11 61
2514.23 59
2514.34 58
2514.46 59
2514.57 62
2514.69 67
2514.80 73
2514.92 79
2515.03 84
2515.15 86
2515.26 86
2515.38 84
2515.49 79
2515.61 72
2515.72 66
2515.84 61
2515.95 59
2516.07 59
2516.18 62
2516.30 65
2516.41 68
2516.53 68
2516.64 66
2516.76 61
2516.87 54
2516.99 45
2517.10 37
2517.22 29
2517.33 22
2517.45 17
2517.57 12
2517.68 7
2517.80 1
2517.91 0
2518.03 0
2518.14 0
2518.26 0
2518.37 0
2518.49 0
2518.60 0
2518.72 2
2518.83 20
2518.95 40
2519.06 60
2519.18 77
2519.29 90
2519.41 97
2519.52 99
2519.64 97
2519.75 93
2519.87 89
2519.98 86
2520.10 86
2520.21 90
2520.33 95
2520.44 102
2520.56 108
2520.67 111
2520.79 110
2520.90 104
2521.02 94
2521.13 80
2521.25 66
2521.36 55
2521.48 47
2521.60 43
2521.71 44
2521.83 48
2521.94 53
2522.06 58
2522.17 62
2522.29 64
2522.40 65
2522.52 68
2522.63 72
2522.75 81
2522.86 93
2522.98 108
2523.09 125
2523.21 141
2523.32 156
2523.44 166
2523.55 171
2523.67 172
2523.78 169
2523.90 165
2524.01 160
2524.13 155
2524.25 153
2524.36 152
2524.48 153
2524.59 155
2524.71 156
2524.82 159
2524.94 161
2525.05 164
2525.17 168
2525.28 173
2525.40 179
2525.51 187
2525.63 194
2525.74 201
2525.86 206
2525.97 209
2526.09 209
2526.20 206
2526.32 201
2526.44 195
2526.55 190
2526.67 186
2526.78 185
2526.90 186
2527.01 188
2527.13 190
2527.24 191
2527.36 188
2527.47 183
2527.59 176
2527.70 169
2527.82 164
2527.93 162
2528.05 163
2528.17 167
2528.28 172
2528.40 176
2528.51 178
2528.63 178
2528.74 176
2528.86 175
2528.97 176
2529.09 181
2529.20 188
2529.32 198
2529.43 208
2529.55 215
2529.66 219
2529.78 219
2529.90 216
2530.01 212
2530.13 210
2530.24 212
2530.36 219
2530.47 231
2530.59 247
2530.70 266
2530.82 285
2530.93 301
2531.05 313
2531.17 320
2531.28 321
2531.40 315
2531.51 305
2531.63 292
2531.74 277
2531.86 264
2531.97 254
2532.09 249
2532.20 248
2532.32 251
2532.43 257
2532.55 264
2532.67 271
2532.78 277
2532.90 281
2533.01 283
2533.13 284
2533.24 282
2533.36 279
2533.47 275
2533.59 270
2533.70 267
2533.82 265
2533.94 264
2534.05 265
2534.17 266
2534.28 266
2534.40 265
2534.51 261
2534.63 257
2534.74 252
2534.86 247
2534.97 245
2535.09 245
2535.21 247
2535.32 251
2535.44 258
2535.55 266
2535.67 276
2535.78 289
2535.90 302
2536.01 315
2536.13 328
2536.25 338
2536.36 344
2536.48 346
2536.59 343
2536.71 336
2536.82 325
2536.94 313
2537.05 301
2537.17 291
2537.29 284
2537.40 282
2537.52 283
2537.63 290
2537.75 302
2537.86 318
2537.98 337
2538.09 361
2538.21 387
2538.33 418
2538.44 451
2538.56 487
2538.67 525
2538.79 565
2538.90 604
2539.02 641
2539.13 674
2539.25 703
2539.37 724
2539.48 737
2539.60 742
2539.71 739
2539.83 729
2539.94 715
2540.06 699
2540.17 684
2540.29 673
2540.41 666
2540.52 665
2540.64 670
2540.75 682
2540.87 699
2540.98 720
2541.10 743
2541.22 766
2541.33 788
2541.45 806
2541.56 819
2541.68 826
2541.79 828
2541.91 824
2542.03 816
2542.14 806
2542.26 794
2542.37 782
2542.49 770
2542.60 759
2542.72 749
2542.83 740
2542.95 731
2543.07 723
2543.18 714
2543.30 705
2543.41 696
2543.53 684
2543.64 670
2543.76 652
2543.88 631
2543.99 607
2544.11 581
2544.22 554
2544.34 528
2544.45 503
2544.57 481
2544.69 461
2544.80 445
2544.92 433
2545.03 425
2545.15 422
2545.26 423
2545.38 429
2545.50 439
2545.61 449
2545.73 460
2545.84 467
2545.96 471
2546.07 470
2546.19 465
2546.31 455
2546.42 441
2546.54 424
2546.65 405
2546.77 384
2546.88 362
2547.00 341
2547.12 321
2547.23 304
2547.35 292
2547.46 284
2547.58 282
2547.70 285
2547.81 290
2547.93 297
2548.04 302
2548.16 304
2548.27 303
2548.39 298
2548.51 290
2548.62 281
2548.74 271
2548.85 262
2548.97 254
2549.08 248
2549.20 242
2549.32 238
2549.43 234
2549.55 230
2549.66 227
2549.78 226
2549.90 225
2550.01 227
2550.13 229
2550.24 232
2550.36 236
2550.47 239
2550.59 241
2550.71 240
2550.82 238
2550.94 235
2551.05 230
2551.17 226
2551.29 223
2551.40 223
2551.52 224
2551.63 227
2551.75 230
2551.87 231
2551.98 228
2552.10 221
2552.21 209
2552.33 194
2552.44 176
2552.56 159
2552.68 145
2552.79 135
2552.91 129
2553.02 128
2553.14 130
2553.26 132
2553.37 134
2553.49 135
2553.60 135
2553.72 134
2553.84 135
2553.95 139
2554.07 144
2554.18 151
2554.30 157
2554.42 161
2554.53 161
2554.65 158
2554.76 153
2554.88 147
2554.99 143
2555.11 143
2555.23 146
2555.34 154
2555.46 165
2555.57 176
2555.69 187
2555.81 194
2555.92 199
2556.04 200
2556.15 197
2556.27 193
2556.39 188
2556.50 184
2556.62 182
2556.73 180
2556.85 178
2556.97 176
2557.08 172
2557.20 166
2557.31 157
2557.43 146
2557.55 132
2557.66 117
2557.78 101
2557.89 84
2558.01 65
2558.13 46
2558.24 27
2558.36 8
2558.47 0
2558.59 0
2558.71 0
2558.82 0
2558.94 0
2559.05 0
2559.17 0
2559.29 0
2559.40 8
2559.52 27
2559.64 46
2559.75 65
2559.87 84
2559.98 103
2560.10 120
2560.22 136
2560.33 149
2560.45 160
2560.56 167
2560.68 171
2560.80 174
2560.91 178
2561.03 185
2561.14 196
2561.26 209
2561.38 223
2561.49 237
2561.61 247
2561.72 252
2561.84 252
2561.96 247
2562.07 238
2562.19 229
2562.31 221
2562.42 215
2562.54 211
2562.65 209
2562.77 209
2562.89 209
2563.00 210
2563.12 212
2563.23 214
2563.35 217
2563.47 223
2563.58 231
2563.70 241
2563.81 252
2563.93 264
2564.05 277
2564.16 288
2564.28 298
2564.40 306
2564.51 311
2564.63 313
2564.74 312
2564.86 308
2564.98 301
2565.09 291
2565.21 281
2565.32 271
2565.44 263
2565.56 257
2565.67 251
2565.79 246
2565.91 240
2566.02 232
2566.14 222
2566.25 212
2566.37 203
2566.49 197
2566.60 194
2566.72 194
2566.84 198
2566.95 204
2567.07 212
2567.18 218
2567.30 223
2567.42 226
2567.53 226
2567.65 223
2567.77 218
2567.88 212
2568.00 205
2568.11 198
2568.23 192
2568.35 186
2568.46 182
2568.58 178
2568.70 175
2568.81 171
2568.93 168
2569.04 165
2569.16 161
2569.28 156
2569.39 153
2569.51 150
2569.63 149
2569.74 149
2569.86 151
2569.97 154
2570.09 157
2570.21 159
2570.32 159
2570.44 158
2570.56 155
2570.67 152
2570.79 148
2570.90 145
2571.02 142
2571.14 141
2571.25 142
2571.37 143
2571.49 146
2571.60 151
2571.72 157
2571.84 164
2571.95 170
2572.07 175
2572.18 176
2572.30 174
2572.42 169
2572.53 161
2572.65 153
2572.77 147
2572.88 145
2573.00 146
2573.12 150
2573.23 155
2573.35 161
2573.46 164
2573.58 166
2573.70 165
2573.81 162
2573.93 159
2574.05 157
2574.16 156
2574.28 156
2574.40 157
2574.51 157
2574.63 157
2574.74 155
2574.86 152
2574.98 147
2575.09 142
2575.21 136
2575.33 131
2575.44 126
2575.56 121
2575.68 117
2575.79 111
2575.91 105
2576.02 97
2576.14 91
2576.26 85
2576.37 82
2576.49 82
2576.61 86
2576.72 92
2576.84 100
2576.96 107
2577.07 113
2577.19 117
2577.31 119
2577.42 120
2577.54 120
2577.66 119
2577.77 119
2577.89 119
2578.00 120
2578.12 121
2578.24 123
2578.35 126
2578.47 131
2578.59 138
2578.70 145
2578.82 154
2578.94 161
2579.05 166
2579.17 166
2579.29 162
2579.40 152
2579.52 137
2579.64 119
2579.75 100
2579.87 82
2579.98 67
2580.10 57
2580.22 51
2580.33 49
2580.45 50
2580.57 52
2580.68 54
2580.80 54
2580.92 50
2581.03 44
2581.15 35
2581.27 25
2581.38 16
2581.50 7
2581.62 0
2581.73 0
2581.85 0
2581.97 0
2582.08 0
2582.20 0
2582.32 0
2582.43 0
2582.55 0
2582.67 5
2582.78 16
2582.90 28
2583.02 39
2583.13 48
2583.25 57
2583.37 65
2583.48 72
2583.60 78
2583.71 82
2583.83 84
2583.95 82
2584.06 78
2584.18 71
2584.30 64
2584.41 59
2584.53 55
2584.65 54
2584.76 55
2584.88 58
2585.00 62
2585.11 66
2585.23 69
2585.35 71
2585.46 72
2585.58 72
2585.70 70
2585.81 67
2585.93 63
2586.05 58
2586.16 52
2586.28 45
2586.40 39
2586.51 33
2586.63 29
2586.75 26
2586.86 24
2586.98 24
2587.10 26
2587.21 28
2587.33 31
2587.45 33
2587.56 36
2587.68 38
2587.80 40
2587.91 43
2588.03 47
2588.15 51
2588.26 55
2588.38 58
2588.50 61
2588.61 62
2588.73 61
2588.85 58
2588.96 56
2589.08 53
2589.20 52
2589.31 53
2589.43 55
2589.55 60
2589.66 66
2589.78 72
2589.90 79
2590.02 84
2590.13 90
2590.25 94
2590.37 97
2590.48 99
2590.60 99
2590.72 99
2590.83 96
2590.95 92
2591.07 85
2591.18 79
2591.30 72
2591.42 68
2591.53 67
2591.65 70
2591.77 76
2591.88 86
2592.00 99
2592.12 111
2592.23 122
2592.35 131
2592.47 138
2592.58 143
2592.70 146
2592.82 146
2592.93 144
2593.05 140
2593.17 133
2593.28 123
2593.40 112
2593.52 100
2593.64 90
2593.75 82
2593.87 76
2593.99 72
2594.10 69
2594.22 68
2594.34 67
2594.45 66
2594.57 64
2594.69 62
2594.80 60
2594.92 60
2595.04 62
2595.15 66
2595.27 73
2595.39 81
2595.50 91
2595.62 100
2595.74 106
2595.86 110
2595.97 110
2596.09 106
2596.21 99
2596.32 90
2596.44 79
2596.56 69
2596.67 59
2596.79 50
2596.91 41
2597.02 34
2597.14 29
2597.26 26
2597.37 25
2597.49 26
2597.61 29
2597.73 33
2597.84 38
2597.96 41
2598.08 42
2598.19 40
2598.31 34
2598.43 26
2598.54 15
2598.66 4
2598.78 0
2598.90 0
2599.01 0
2599.13 0
2599.25 0
2599.36 0
2599.48 0
2599.60 0
2599.71 7
2599.83 16
2599.95 25
2600.06 32
2600.18 38
2600.30 42
2600.42 45
2600.53 47
2600.65 50
2600.77 56
2600.88 65
2601.00 77
2601.12 91
2601.23 106
2601.35 121
2601.47 133
2601.59 142
2601.70 148
2601.82 151
2601.94 152
2602.05 151
2602.17 146
2602.29 138
2602.40 126
2602.52 111
2602.64 92
2602.76 73
2602.87 54
2602.99 38
2603.11 26
2603.22 18
2603.34 14
2603.46 13
2603.57 15
2603.69 19
2603.81 25
2603.93 33
2604.04 44
2604.16 56
2604.28 70
2604.39 84
2604.51 98
2604.63 111
2604.75 124
2604.86 136
2604.98 147
2605.10 157
2605.21 166
2605.33 172
2605.45 175
2605.56 175
2605.68 170
2605.80 162
2605.92 153
2606.03 145
2606.15 139
2606.27 138
2606.38 142
2606.50 151
2606.62 163
2606.74 175
2606.85 187
2606.97 196
2607.09 201
2607.20 203
2607.32 203
2607.44 203
2607.56 207
2607.67 215
2607.79 229
2607.91 248
2608.02 273
2608.14 300
2608.26 328
2608.38 354
2608.49 378
2608.61 399
2608.73 416
2608.84 428
2608.96 436
2609.08 440
2609.20 440
2609.31 439
2609.43 437
2609.55 435
2609.66 436
2609.78 439
2609.90 446
2610.02 454
2610.13 463
2610.25 470
2610.37 475
2610.49 476
2610.60 475
2610.72 471
2610.84 468
2610.95 466
2611.07 467
2611.19 471
2611.31 477
2611.42 484
2611.54 491
2611.66 497
2611.77 500
2611.89 502
2612.01 501
2612.13 498
2612.24 494
2612.36 488
2612.48 483
2612.60 478
2612.71 475
2612.83 473
2612.95 473
2613.06 472
2613.18 468
2613.30 461
2613.42 447
2613.53 427
2613.65 402
2613.77 375
2613.89 348
2614.00 323
2614.12 303
2614.24 287
2614.35 274
2614.47 263
2614.59 252
2614.71 240
2614.82 226
2614.94 213
2615.06 202
2615.18 196
2615.29 196
2615.41 202
2615.53 211
2615.64 222
2615.76 232
2615.88 238
2616.00 240
2616.11 237
2616.23 231
2616.35 224
2616.47 218
2616.58 214
2616.70 211
2616.82 210
2616.94 210
2617.05 209
2617.17 206
2617.29 201
2617.40 195
2617.52 187
2617.64 179
2617.76 172
2617.87 165
2617.99 159
2618.11 154
2618.23 149
2618.34 144
2618.46 138
2618.58 132
2618.70 126
2618.81 120
2618.93 114
2619.05 111
2619.17 110
2619.28 111
2619.40 113
2619.52 117
2619.63 121
2619.75 124
2619.87 127
2619.99 130
2620.10 131
2620.22 133
2620.34 133
2620.46 132
2620.57 129
2620.69 123
2620.81 114
2620.93 104
2621.04 93
2621.16 84
2621.28 77
2621.40 73
2621.51 73
2621.63 75
2621.75 78
2621.87 82
2621.98 85
2622.10 87
2622.22 89
2622.34 91
2622.45 93
2622.57 95
2622.69 99
2622.81 106
2622.92 114
2623.04 125
2623.16 139
2623.28 154
2623.39 170
2623.51 184
2623.63 195
2623.75 200
2623.86 199
2623.98 191
2624.10 176
2624.22 157
2624.33 136
2624.45 115
2624.57 99
2624.69 89
2624.80 86
2624.92 89
2625.04 98
2625.16 110
2625.27 122
2625.39 132
2625.51 140
2625.63 145
2625.74 147
2625.86 147
2625.98 147
2626.10 146
2626.21 146
2626.33 148
2626.45 150
2626.57 153
2626.68 156
2626.80 158
2626.92 157
2627.04 155
2627.15 152
2627.27 152
2627.39 154
2627.51 161
2627.62 169
2627.74 178
2627.86 184
2627.98 186
2628.10 183
2628.21 175
2628.33 164
2628.45 155
2628.57 148
2628.68 145
2628.80 144
2628.92 146
2629.04 146
2629.15 146
2629.27 144
2629.39 141
2629.51 139
2629.62 139
2629.74 142
2629.86 148
2629.98 155
2630.09 163
2630.21 168
2630.33 170
2630.45 169
2630.57 164
2630.68 155
2630.80 145
2630.92 135
2631.04 127
2631.15 122
2631.27 122
2631.39 125
2631.51 130
2631.62 136
2631.74 141
2631.86 142
2631.98 140
2632.09 134
2632.21 126
2632.33 115
2632.45 104
2632.57 93
2632.68 82
2632.80 72
2632.92 62
2633.04 53
2633.15 46
2633.27 41
2633.39 37
2633.51 35
2633.62 34
2633.74 34
2633.86 34
2633.98 33
2634.10 31
2634.21 30
2634.33 29
2634.45 30
2634.57 32
2634.68 35
2634.80 38
2634.92 40
2635.04 42
2635.16 43
2635.27 43
2635.39 44
2635.51 47
2635.63 52
2635.74 58
2635.86 65
2635.98 71
2636.10 74
2636.22 75
2636.33 73
2636.45 71
2636.57 68
2636.69 65
2636.80 64
2636.92 65
2637.04 66
2637.16 69
2637.28 73
2637.39 78
2637.51 84
2637.63 92
2637.75 101
2637.86 111
2637.98 120
2638.10 127
2638.22 131
2638.34 131
2638.45 129
2638.57 125
2638.69 120
2638.81 115
2638.93 112
2639.04 109
2639.16 107
2639.28 104
2639.40 100
2639.51 94
2639.63 87
2639.75 79
2639.87 72
2639.99 66
2640.10 62
2640.22 59
2640.34 56
2640.46 50
2640.58 41
2640.69 28
2640.81 13
2640.93 0
2641.05 0
2641.16 0
2641.28 0
2641.40 0
2641.52 0
2641.64 0
2641.75 0
2641.87 5
2641.99 16
2642.11 25
2642.23 34
2642.34 41
2642.46 48
2642.58 54
2642.70 59
2642.82 65
2642.93 70
2643.05 77
2643.17 83
2643.29 90
2643.40 96
2643.52 101
2643.64 105
2643.76 106
2643.88 106
2643.99 105
2644.11 104
2644.23 101
2644.35 97
2644.47 91
2644.58 83
2644.70 72
2644.82 57
2644.94 41
2645.06 25
2645.17 12
2645.29 4
2645.41 1
2645.53 5
2645.65 13
2645.76 24
2645.88 37
2646.00 48
2646.12 58
2646.24 67
2646.35 77
2646.47 86
2646.59 97
2646.71 108
2646.83 119
2646.94 128
2647.06 135
2647.18 139
2647.30 140
2647.42 139
2647.53 136
2647.65 131
2647.77 126
2647.89 119
2648.01 111
2648.12 103
2648.24 95
2648.36 88
2648.48 82
2648.60 76
2648.71 69
2648.83 60
2648.95 49
2649.07 36
2649.19 23
2649.31 10
2649.42 0
2649.54 0
2649.66 0
2649.78 4
2649.90 16
2650.01 30
2650.13 45
2650.25 58
2650.37 68
2650.49 73
2650.60 75
2650.72 73
2650.84 69
2650.96 64
2651.08 59
2651.19 54
2651.31 49
2651.43 46
2651.55 42
2651.67 38
2651.79 34
2651.90 30
2652.02 26
2652.14 26
2652.26 29
2652.38 36
2652.49 48
2652.61 63
2652.73 80
2652.85 96
2652.97 112
2653.08 125
2653.20 134
2653.32 140
2653.44 143
2653.56 143
2653.68 139
2653.79 132
2653.91 124
2654.03 117
2654.15 111
2654.27 109
2654.38 109
2654.50 113
2654.62 118
2654.74 123
2654.86 127
2654.98 127
2655.09 123
2655.21 115
2655.33 103
2655.45 89
2655.57 74
2655.68 59
2655.80 46
2655.92 35
2656.04 28
2656.16 25
2656.28 24
2656.39 25
2656.51 28
2656.63 30
2656.75 33
2656.87 34
2656.99 36
2657.10 36
2657.22 37
2657.34 36
2657.46 34
2657.58 31
2657.69 26
2657.81 21
2657.93 17
2658.05 15
2658.17 18
2658.29 26
2658.40 39
2658.52 53
2658.64 68
2658.76 81
2658.88 91
2659.00 98
2659.11 103
2659.23 106
2659.35 111
2659.47 117
2659.59 125
2659.71 133
2659.82 141
2659.94 148
2660.06 152
2660.18 153
2660.30 151
2660.42 146
2660.53 137
2660.65 125
2660.77 111
2660.89 98
2661.01 86
2661.13 78
2661.24 76
2661.36 80
2661.48 91
2661.60 107
2661.72 125
2661.84 142
2661.95 155
2662.07 160
2662.19 158
2662.31 150
2662.43 137
2662.55 122
2662.66 109
2662.78 99
2662.90 93
2663.02 92
2663.14 94
2663.26 98
2663.37 105
2663.49 112
2663.61 118
2663.73 124
2663.85 127
2663.97 127
2664.08 124
2664.20 117
2664.32 109
2664.44 100
2664.56 94
2664.68 91
2664.79 92
2664.91 96
2665.03 101
2665.15 104
2665.27 103
2665.39 97
2665.51 84
2665.62 66
2665.74 45
2665.86 23
2665.98 3
2666.10 0
2666.22 0
2666.33 0
2666.45 0
2666.57 0
2666.69 0
2666.81 0
2666.93 0
2667.05 8
2667.16 21
2667.28 35
2667.40 48
2667.52 60
2667.64 70
2667.76 78
2667.87 83
2667.99 88
2668.11 91
2668.23 93
2668.35 94
2668.47 95
2668.59 96
2668.70 95
2668.82 94
2668.94 91
2669.06 87
2669.18 81
2669.30 72
2669.41 62
2669.53 50
2669.65 37
2669.77 25
2669.89 16
2670.01 10
2670.13 9
2670.24 12
2670.36 17
2670.48 22
2670.60 27
2670.72 29
2670.84 28
2670.96 25
2671.07 22
2671.19 21
2671.31 20
2671.43 22
2671.55 26
2671.67 31
2671.79 37
2671.90 42
2672.02 47
2672.14 52
2672.26 58
2672.38 64
2672.50 70
2672.62 78
2672.73 87
2672.85 95
2672.97 102
2673.09 106
2673.21 108
2673.33 106
2673.45 100
2673.56 91
2673.68 81
2673.80 71
2673.92 61
2674.04 55
2674.16 50
2674.28 48
2674.39 49
2674.51 50
2674.63 52
2674.75 54
2674.87 57
2674.99 62
2675.11 68
2675.23 77
2675.34 89
2675.46 103
2675.58 118
2675.70 132
2675.82 144
2675.94 153
2676.06 158
2676.17 159
2676.29 155
2676.41 147
2676.53 137
2676.65 125
2676.77 112
2676.89 99
2677.01 89
2677.12 82
2677.24 81
2677.36 87
2677.48 98
2677.60 114
2677.72 132
2677.84 149
2677.95 163
2678.07 169
2678.19 169
2678.31 162
2678.43 151
2678.55 139
2678.67 128
2678.79 119
2678.90 114
2679.02 113
2679.14 116
2679.26 120
2679.38 127
2679.50 135
2679.62 144
2679.74 153
2679.85 164
2679.97 176
2680.09 187
2680.21 198
2680.33 207
2680.45 212
2680.57 213
2680.69 210
2680.80 203
2680.92 193
2681.04 181
2681.16 169
2681.28 158
2681.40 149
2681.52 141
2681.64 135
2681.75 130
2681.87 127
2681.99 125
2682.11 123
2682.23 123
2682.35 123
2682.47 124
2682.59 127
2682.71 131
2682.82 136
2682.94 142
2683.06 150
2683.18 157
2683.30 164
2683.42 168
2683.54 171
2683.66 171
2683.77 169
2683.89 166
2684.01 165
2684.13 166
2684.25 170
2684.37 177
2684.49 188
2684.61 201
2684.73 214
2684.84 226
2684.96 234
2685.08 237
2685.20 235
2685.32 228
2685.44 217
2685.56 204
2685.68 193
2685.80 186
2685.91 185
2686.03 192
2686.15 206
2686.27 226
2686.39 248
2686.51 270
2686.63 291
2686.75 308
2686.87 322
2686.98 335
2687.10 349
2687.22 365
2687.34 384
2687.46 406
2687.58 430
2687.70 453
2687.82 474
2687.94 492
2688.05 506
2688.17 517
2688.29 525
2688.41 531
2688.53 536
2688.65 539
2688.77 541
2688.89 540
2689.01 539
2689.12 536
2689.24 534
2689.36 534
2689.48 536
2689.60 542
2689.72 552
2689.84 564
2689.96 576
2690.08 586
2690.20 595
2690.31 600
2690.43 604
2690.55 605
2690.67 606
2690.79 606
2690.91 607
2691.03 607
2691.15 607
2691.27 607
2691.39 609
2691.50 613
2691.62 621
2691.74 632
2691.86 646
2691.98 662
2692.10 679
2692.22 695
2692.34 711
2692.46 726
2692.58 741
2692.69 756
2692.81 772
2692.93 790
2693.05 812
2693.17 837
2693.29 868
2693.41 905
2693.53 948
2693.65 995
2693.77 1047
2693.89 1103
2694.00 1160
2694.12 1217
2694.24 1273
2694.36 1329
2694.48 1383
2694.60 1436
2694.72 1488
2694.84 1539
2694.96 1588
2695.08 1636
2695.20 1682
2695.31 1726
2695.43 1768
2695.55 1809
2695.67 1849
2695.79 1887
2695.91 1924
2696.03 1957
2696.15 1985
2696.27 2009
2696.39 2028
2696.51 2043
2696.62 2057
2696.74 2069
2696.86 2080
2696.98 2090
2697.10 2097
2697.22 2098
2697.34 2092
2697.46 2079
2697.58 2057
2697.70 2028
2697.82 1992
2697.93 1951
2698.05 1905
2698.17 1856
2698.29 1805
2698.41 1753
2698.53 1699
2698.65 1646
2698.77 1593
2698.89 1541
2699.01 1491
2699.13 1443
2699.25 1397
2699.36 1353
2699.48 1310
2699.60 1269
2699.72 1228
2699.84 1186
2699.96 1145
2700.08 1103
2700.20 1060
2700.32 1017
2700.44 973
2700.56 928
2700.68 882
2700.80 834
2700.91 785
2701.03 737
2701.15 688
2701.27 642
2701.39 599
2701.51 559
2701.63 524
2701.75 492
2701.87 464
2701.99 439
2702.11 418
2702.23 399
2702.35 384
2702.46 371
2702.58 360
2702.70 349
2702.82 339
2702.94 328
2703.06 317
2703.18 304
2703.30 291
2703.42 278
2703.54 266
2703.66 255
2703.78 244
2703.90 235
2704.01 228
2704.13 222
2704.25 219
2704.37 218
2704.49 218
2704.61 217
2704.73 215
2704.85 210
2704.97 200
2705.09 187
2705.21 172
2705.33 156
2705.45 142
2705.57 132
2705.68 125
2705.80 122
2705.92 120
2706.04 118
2706.16 113
2706.28 104
2706.40 91
2706.52 76
2706.64 59
2706.76 42
2706.88 27
2707.00 15
2707.12 6
2707.24 1
2707.36 0
2707.48 0
2707.59 0
2707.71 0
2707.83 0
2707.95 0
2708.07 0
2708.19 0
2708.31 0
2708.43 2
2708.55 8
2708.67 13
2708.79 18
2708.91 20
2709.03 19
2709.15 16
2709.27 13
2709.39 11
2709.50 14
2709.62 22
2709.74 36
2709.86 54
2709.98 75
2710.10 95
2710.22 112
2710.34 124
2710.46 130
2710.58 131
2710.70 129
2710.82 123
2710.94 116
2711.06 108
2711.18 97
2711.30 85
2711.42 71
2711.53 56
2711.65 40
2711.77 26
2711.89 15
2712.01 7
2712.13 5
2712.25 7
2712.37 14
2712.49 24
2712.61 37
2712.73 50
2712.85 63
2712.97 73
2713.09 81
2713.21 85
2713.33 86
2713.45 85
2713.57 81
2713.69 76
2713.80 70
2713.92 63
2714.04 56
2714.16 50
2714.28 45
2714.40 43
2714.52 42
2714.64 43
2714.76 45
2714.88 46
2715.00 46
2715.12 45
2715.24 44
2715.36 45
2715.48 48
2715.60 55
2715.72 68
2715.84 85
2715.96 105
2716.08 126
2716.20 147
2716.31 165
2716.43 178
2716.55 187
2716.67 190
2716.79 189
2716.91 182
2717.03 173
2717.15 161
2717.27 146
2717.39 131
2717.51 115
2717.63 99
2717.75 84
2717.87 71
2717.99 61
2718.11 55
2718.23 52
2718.35 54
2718.47 60
2718.59 71
2718.71 87
2718.83 107
2718.95 132
2719.07 163
2719.18 199
2719.30 239
2719.42 281
2719.54 323
2719.66 363
2719.78 399
2719.90 428
2720.02 451
2720.14 466
2720.26 476
2720.38 481
2720.50 481
2720.62 479
2720.74 474
2720.86 468
2720.98 461
2721.10 455
2721.22 449
2721.34 446
2721.46 445
2721.58 449
2721.70 455
2721.82 466
2721.94 479
2722.06 495
2722.18 510
2722.30 524
2722.42 534
2722.54 540
2722.65 542
2722.77 540
2722.89 535
2723.01 527
2723.13 518
2723.25 507
2723.37 493
2723.49 478
2723.61 461
2723.73 445
2723.85 430
2723.97 417
2724.09 407
2724.21 399
2724.33 392
2724.45 383
2724.57 373
2724.69 360
2724.81 344
2724.93 326
2725.05 308
2725.17 291
2725.29 277
2725.41 267
2725.53 261
2725.65 257
2725.77 255
2725.89 253
2726.01 250
2726.13 245
2726.25 238
2726.37 231
2726.49 223
2726.61 214
2726.73 207
2726.85 200
2726.97 195
2727.09 191
2727.21 188
2727.32 187
2727.44 187
2727.56 187
2727.68 187
2727.80 186
2727.92 182
2728.04 175
2728.16 167
2728.28 159
2728.40 150
2728.52 144
2728.64 140
2728.76 138
2728.88 139
2729.00 141
2729.12 143
2729.24 144
2729.36 144
2729.48 141
2729.60 135
2729.72 127
2729.84 116
2729.96 102
2730.08 87
2730.20 73
2730.32 60
2730.44 51
2730.56 45
2730.68 43
2730.80 46
2730.92 54
2731.04 65
2731.16 81
2731.28 100
2731.40 120
2731.52 138
2731.64 152
2731.76 160
2731.88 162
2732.00 157
2732.12 147
2732.24 136
2732.36 125
2732.48 118
2732.60 113
2732.72 110
2732.84 108
2732.96 106
2733.08 101
2733.20 96
2733.32 89
2733.44 83
2733.56 78
2733.68 74
2733.80 72
2733.92 70
2734.04 69
2734.16 69
2734.28 69
2734.40 70
2734.52 72
2734.64 76
2734.76 82
2734.88 89
2735.00 96
2735.12 102
2735.24 105
2735.36 105
2735.48 101
2735.60 94
2735.72 85
2735.84 75
2735.96 64
2736.08 54
2736.20 44
2736.32 33
2736.44 22
2736.56 10
2736.68 0
2736.80 0
2736.92 0
2737.04 0
2737.16 0
2737.28 0
2737.40 0
2737.52 0
2737.64 1
2737.76 13
2737.88 26
2738.00 39
2738.12 51
2738.24 62
2738.36 71
2738.48 78
2738.60 82
2738.72 85
2738.84 87
2738.96 88
2739.08 88
2739.20 86
2739.32 83
2739.44 78
2739.56 70
2739.68 62
2739.80 55
2739.92 52
2740.04 52
2740.16 58
2740.28 69
2740.40 84
2740.52 101
2740.64 117
2740.76 132
2740.88 144
2741.00 153
2741.12 160
2741.24 162
2741.36 162
2741.48 157
2741.60 149
2741.72 137
2741.84 122
2741.96 105
2742.08 89
2742.20 77
2742.32 69
2742.44 67
2742.56 71
2742.68 81
2742.80 93
2742.92 105
2743.04 114
2743.16 117
2743.28 114
2743.40 104
2743.52 88
2743.64 68
2743.76 46
2743.88 24
2744.00 5
2744.12 0
2744.24 0
2744.36 0
2744.48 0
2744.60 0
2744.72 0
2744.84 4
2744.96 10
2745.08 12
2745.20 13
2745.32 11
2745.44 9
2745.56 8
2745.68 7
2745.80 7
2745.92 7
2746.04 6
2746.17 3
2746.29 0
2746.41 0
2746.53 0
2746.65 0
2746.77 0
2746.89 0
2747.01 0
2747.13 2
2747.25 13
2747.37 25
2747.49 36
2747.61 46
2747.73 54
2747.85 60
2747.97 64
2748.09 67
2748.21 70
2748.33 74
2748.45 80
2748.57 88
2748.69 97
2748.81 108
2748.93 121
2749.05 135
2749.17 148
2749.29 161
2749.41 172
2749.53 181
2749.65 187
2749.77 192
2749.89 194
2750.01 194
2750.13 192
2750.25 188
2750.37 183
2750.49 176
2750.61 168
2750.73 159
2750.86 149
2750.98 140
2751.10 131
2751.22 123
2751.34 115
2751.46 109
2751.58 103
2751.70 97
2751.82 92
2751.94 86
2752.06 80
2752.18 75
2752.30 70
2752.42 66
2752.54 62
2752.66 58
2752.78 55
2752.90 51
2753.02 48
2753.14 45
2753.26 44
2753.38 47
2753.50 53
2753.62 64
2753.74 79
2753.86 95
2753.98 111
2754.10 125
2754.23 137
2754.35 145
2754.47 148
2754.59 148
2754.71 146
2754.83 141
2754.95 134
2755.07 126
2755.19 118
2755.31 110
2755.43 102
2755.55 95
2755.67 89
2755.79 84
2755.91 80
2756.03 77
2756.15 75
2756.27 73
2756.39 69
2756.51 65
2756.63 58
2756.75 49
2756.87 39
2756.99 29
2757.12 20
2757.24 13
2757.36 8
2757.48 6
2757.60 6
2757.72 7
2757.84 9
2757.96 11
2758.08 14
2758.20 18
2758.32 22
2758.44 29
2758.56 37
2758.68 46
2758.80 55
2758.92 65
2759.04 74
2759.16 82
2759.28 89
2759.40 96
2759.52 102
2759.64 107
2759.77 111
2759.89 113
2760.01 113
2760.13 110
2760.25 103
2760.37 93
2760.49 82
2760.61 69
2760.73 57
2760.85 47
2760.97 40
2761.09 36
2761.21 34
2761.33 34
2761.45 35
2761.57 36
2761.69 37
2761.81 39
2761.94 40
2762.06 41
2762.18 42
2762.30 42
2762.42 40
2762.54 36
2762.66 31
2762.78 24
2762.90 19
2763.02 15
2763.14 16
2763.26 22
2763.38 34
2763.50 49
2763.62 67
2763.74 85
2763.86 99
2763.98 107
2764.11 109
2764.23 104
2764.35 94
2764.47 80
2764.59 66
2764.71 53
2764.83 44
2764.95 39
2765.07 39
2765.19 43
2765.31 49
2765.43 57
2765.55 66
2765.67 74
2765.79 83
2765.91 90
2766.04 97
2766.16 102
2766.28 107
2766.40 111
2766.52 117
2766.64 125
2766.76 137
2766.88 151
2767.00 167
2767.12 185
2767.24 202
2767.36 219
2767.48 233
2767.60 246
2767.72 257
2767.85 267
2767.97 276
2768.09 284
2768.21 291
2768.33 296
2768.45 299
2768.57 299
2768.69 298
2768.81 296
2768.93 293
2769.05 290
2769.17 287
2769.29 283
2769.41 278
2769.54 271
2769.66 261
2769.78 249
2769.90 235
2770.02 219
2770.14 203
2770.26 187
2770.38 172
2770.50 160
2770.62 150
2770.74 143
2770.86 138
2770.98 135
2771.10 132
2771.23 130
2771.35 127
2771.47 123
2771.59 119
2771.71 115
2771.83 111
2771.95 108
2772.07 106
2772.19 103
2772.31 100
2772.43 97
2772.55 93
2772.67 89
2772.80 87
2772.92 85
2773.04 84
2773.16 83
2773.28 80
2773.40 74
2773.52 65
2773.64 54
2773.76 42
2773.88 31
2774.00 22
2774.12 15
2774.25 12
2774.37 10
2774.49 9
2774.61 7
2774.73 5
2774.85 3
2774.97 0
2775.09 0
2775.21 0
2775.33 0
2775.45 0
2775.57 0
2775.70 0
2775.82 0
2775.94 2
2776.06 11
2776.18 22
2776.30 33
2776.42 42
2776.54 47
2776.66 46
2776.78 41
2776.90 30
2777.02 17
2777.15 1
2777.27 0
2777.39 0
2777.51 0
2777.63 0
2777.75 0
2777.87 0
2777.99 0
2778.11 5
2778.23 18
2778.35 28
2778.48 34
2778.60 35
2778.72 34
2778.84 33
2778.96 34
2779.08 38
2779.20 47
2779.32 57
2779.44 69
2779.56 78
2779.68 82
2779.81 81
2779.93 76
2780.05 68
2780.17 59
2780.29 52
2780.41 48
2780.53 49
2780.65 54
2780.77 61
2780.89 69
2781.02 75
2781.14 78
2781.26 76
2781.38 68
2781.50 55
2781.62 38
2781.74 21
2781.86 6
2781.98 0
2782.10 0
2782.23 0
2782.35 0
2782.47 10
2782.59 21
2782.71 30
2782.83 36
2782.95 37
2783.07 35
2783.19 32
2783.31 28
2783.44 25
2783.56 25
2783.68 27
2783.80 31
2783.92 35
2784.04 37
2784.16 38
2784.28 35
2784.40 29
2784.52 20
2784.65 10
2784.77 0
2784.89 0
2785.01 0
2785.13 0
2785.25 0
2785.37 0
2785.49 16
2785.61 34
2785.73 53
2785.86 70
2785.98 83
2786.10 93
2786.22 98
2786.34 101
2786.46 102
2786.58 103
2786.70 105
2786.82 109
2786.95 113
2787.07 118
2787.19 124
2787.31 130
2787.43 136
2787.55 142
2787.67 147
2787.79 148
2787.91 144
2788.04 136
2788.16 123
2788.28 107
2788.40 89
2788.52 72
2788.64 59
2788.76 51
2788.88 49
2789.00 52
2789.13 59
2789.25 68
2789.37 78
2789.49 86
2789.61 93
2789.73 98
2789.85 101
2789.97 103
2790.10 105
2790.22 106
2790.34 108
2790.46 110
2790.58 111
2790.70 111
2790.82 109
2790.94 103
2791.06 95
2791.19 85
2791.31 73
2791.43 60
2791.55 49
2791.67 39
2791.79 32
2791.91 27
2792.03 26
2792.16 26
2792.28 27
2792.40 28
2792.52 28
2792.64 26
2792.76 22
2792.88 16
2793.00 9
2793.13 2
2793.25 0
2793.37 0
2793.49 0
2793.61 0
2793.73 0
2793.85 0
2793.97 0
2794.10 0
2794.22 0
2794.34 5
2794.46 12
2794.58 22
2794.70 35
2794.82 49
2794.94 64
2795.07 78
2795.19 89
2795.31 96
2795.43 100
2795.55 100
2795.67 95
2795.79 86
2795.91 74
2796.04 58
2796.16 41
2796.28 23
2796.40 7
2796.52 0
2796.64 0
2796.76 0
2796.88 0
2797.01 0
2797.13 2
2797.25 10
2797.37 16
2797.49 21
2797.61 23
2797.73 25
2797.86 26
2797.98 27
2798.10 29
2798.22 30
2798.34 31
2798.46 32
2798.58 34
2798.70 37
2798.83 41
2798.95 47
2799.07 55
2799.19 64
2799.31 74
2799.43 84
2799.55 95
2799.68 107
2799.80 118
2799.92 128
2800.04 137
2800.16 144
2800.28 149
2800.40 151
2800.53 150
2800.65 147
2800.77 142
2800.89 134
2801.01 125
2801.13 115
2801.25 104
2801.38 95
2801.50 87
2801.62 82
2801.74 81
2801.86 83
2801.98 88
2802.10 94
2802.22 99
2802.35 102
2802.47 104
2802.59 103
2802.71 100
2802.83 95
2802.95 89
2803.08 83
2803.20 77
2803.32 71
2803.44 66
2803.56 63
2803.68 62
2803.80 65
2803.93 69
2804.05 76
2804.17 83
2804.29 89
2804.41 93
2804.53 94
2804.65 94
2804.78 92
2804.90 92
2805.02 93
2805.14 96
2805.26 102
2805.38 110
2805.50 120
2805.63 132
2805.75 145
2805.87 160
2805.99 174
2806.11 190
2806.23 205
2806.36 220
2806.48 232
2806.60 242
2806.72 248
2806.84 250
2806.96 248
2807.08 241
2807.21 230
2807.33 218
2807.45 205
2807.57 193
2807.69 183
2807.81 176
2807.94 173
2808.06 172
2808.18 174
2808.30 178
2808.42 182
2808.54 186
2808.66 189
2808.79 189
2808.91 187
2809.03 182
2809.15 174
2809.27 166
2809.39 158
2809.52 151
2809.64 146
2809.76 140
2809.88 134
2810.00 124
2810.12 111
2810.25 95
2810.37 77
2810.49 61
2810.61 50
2810.73 46
2810.85 51
2810.97 63
2811.10 79
2811.22 96
2811.34 110
2811.46 119
2811.58 123
2811.70 123
2811.83 120
2811.95 119
2812.07 118
2812.19 120
2812.31 121
2812.43 121
2812.56 118
2812.68 112
2812.80 103
2812.92 94
2813.04 86
2813.16 81
2813.29 80
2813.41 81
2813.53 85
2813.65 90
2813.77 95
2813.89 99
2814.02 103
2814.14 106
2814.26 108
2814.38 108
2814.50 107
2814.62 105
2814.75 102
2814.87 98
2814.99 95
2815.11 92
2815.23 90
2815.35 91
2815.48 94
2815.60 99
2815.72 106
2815.84 112
2815.96 118
2816.08 121
2816.21 122
2816.33 118
2816.45 112
2816.57 103
2816.69 94
2816.82 84
2816.94 76
2817.06 70
2817.18 67
2817.30 66
2817.42 69
2817.55 74
2817.67 82
2817.79 92
2817.91 103
2818.03 114
2818.15 124
2818.28 130
2818.40 134
2818.52 135
2818.64 133
2818.76 130
2818.89 125
2819.01 121
2819.13 117
2819.25 113
2819.37 109
2819.49 104
2819.62 99
2819.74 94
2819.86 90
2819.98 87
2820.10 87
2820.23 91
2820.35 99
2820.47 110
2820.59 123
2820.71 136
2820.83 147
2820.96 153
2821.08 156
2821.20 154
2821.32 149
2821.44 143
2821.57 137
2821.69 132
2821.81 128
2821.93 125
2822.05 124
2822.17 125
2822.30 127
2822.42 131
2822.54 136
2822.66 142
2822.78 147
2822.91 151
2823.03 152
2823.15 152
2823.27 149
2823.39 145
2823.52 140
2823.64 135
2823.76 131
2823.88 128
2824.00 127
2824.12 125
2824.25 125
2824.37 124
2824.49 122
2824.61 119
2824.73 114
2824.86 108
2824.98 100
2825.10 93
2825.22 88
2825.34 85
2825.47 84
2825.59 85
2825.71 85
2825.83 85
2825.95 83
2826.08 79
2826.20 72
2826.32 65
2826.44 57
2826.56 50
2826.69 45
2826.81 41
2826.93 40
2827.05 41
2827.17 45
2827.30 51
2827.42 59
2827.54 70
2827.66 81
2827.78 90
2827.91 97
2828.03 99
2828.15 96
2828.27 90
2828.39 81
2828.51 73
2828.64 66
2828.76 61
2828.88 60
2829.00 62
2829.12 65
2829.25 69
2829.37 74
2829.49 78
2829.61 84
2829.74 90
2829.86 96
2829.98 102
2830.10 109
2830.22 115
2830.35 122
2830.47 131
2830.59 141
2830.71 153
2830.83 166
2830.96 179
2831.08 190
2831.20 196
2831.32 198
2831.44 195
2831.57 188
2831.69 180
2831.81 171
2831.93 164
2832.05 159
2832.18 156
2832.30 155
2832.42 154
2832.54 151
2832.66 147
2832.79 142
2832.91 134
2833.03 125
2833.15 116
2833.27 106
2833.40 96
2833.52 88
2833.64 83
2833.76 80
2833.89 80
2834.01 83
2834.13 88
2834.25 92
2834.37 94
2834.50 92
2834.62 86
2834.74 78
2834.86 69
2834.98 61
2835.11 55
2835.23 52
2835.35 51
2835.47 51
2835.60 48
2835.72 43
2835.84 34
2835.96 23
2836.08 10
2836.21 0
2836.33 0
2836.45 0
2836.57 0
2836.69 0
2836.82 0
2836.94 0
2837.06 0
2837.18 3
2837.31 7
2837.43 11
2837.55 14
2837.67 18
2837.79 23
2837.92 28
2838.04 33
2838.16 38
2838.28 42
2838.41 46
2838.53 49
2838.65 51
2838.77 53
2838.89 54
2839.02 56
2839.14 58
2839.26 61
2839.38 66
2839.51 74
2839.63 86
2839.75 101
2839.87 118
2839.99 137
2840.12 153
2840.24 167
2840.36 177
2840.48 181
2840.61 182
2840.73 180
2840.85 176
2840.97 172
2841.09 169
2841.22 167
2841.34 166
2841.46 165
2841.58 165
2841.71 164
2841.83 162
2841.95 159
2842.07 154
2842.20 148
2842.32 139
2842.44 129
2842.56 118
2842.68 108
2842.81 101
2842.93 96
2843.05 94
2843.17 95
2843.30 99
2843.42 104
2843.54 109
2843.66 115
2843.79 119
2843.91 124
2844.03 130
2844.15 136
2844.27 142
2844.40 147
2844.52 151
2844.64 154
2844.76 155
2844.89 155
2845.01 155
2845.13 157
2845.25 161
2845.38 168
2845.50 177
2845.62 187
2845.74 196
2845.87 203
2845.99 208
2846.11 209
2846.23 207
2846.35 201
2846.48 193
2846.60 181
2846.72 169
2846.84 156
2846.97 146
2847.09 138
2847.21 134
2847.33 134
2847.46 135
2847.58 136
2847.70 137
2847.82 136
2847.95 133
2848.07 129
2848.19 124
2848.31 120
2848.44 116
2848.56 112
2848.68 109
2848.80 107
2848.93 107
2849.05 110
2849.17 116
2849.29 124
2849.41 134
2849.54 144
2849.66 152
2849.78 155
2849.90 154
2850.03 149
2850.15 140
2850.27 130
2850.39 119
2850.52 110
2850.64 104
2850.76 100
2850.88 98
2851.01 98
2851.13 98
2851.25 96
2851.37 92
2851.50 86
2851.62 79
2851.74 71
2851.86 64
2851.99 58
2852.11 55
2852.23 53
2852.35 53
2852.48 52
2852.60 50
2852.72 48
2852.84 44
2852.97 40
2853.09 36
2853.21 34
2853.33 35
2853.46 39
2853.58 44
2853.70 50
2853.82 56
2853.95 59
2854.07 60
2854.19 58
2854.31 54
2854.44 48
2854.56 43
2854.68 40
2854.81 40
2854.93 44
2855.05 50
2855.17 59
2855.30 67
2855.42 74
2855.54 79
2855.66 81
2855.79 81
2855.91 78
2856.03 73
2856.15 69
2856.28 65
2856.40 63
2856.52 63
2856.64 66
2856.77 71
2856.89 78
2857.01 86
2857.13 93
2857.26 99
2857.38 104
2857.50 109
2857.62 115
2857.75 121
2857.87 130
2857.99 139
2858.12 150
2858.24 162
2858.36 174
2858.48 186
2858.61 197
2858.73 208
2858.85 219
2858.97 229
2859.10 237
2859.22 243
2859.34 248
2859.46 250
2859.59 252
2859.71 254
2859.83 259
2859.96 265
2860.08 274
2860.20 284
2860.32 293
2860.45 298
2860.57 299
2860.69 293
2860.81 280
2860.94 264
2861.06 245
2861.18 227
2861.30 212
2861.43 202
2861.55 198
2861.67 197
2861.80 198
2861.92 199
2862.04 198
2862.16 194
2862.29 188
2862.41 183
2862.53 180
2862.65 181
2862.78 187
2862.90 197
2863.02 209
2863.15 221
2863.27 229
2863.39 233
2863.51 232
2863.64 227
2863.76 219
2863.88 211
2864.00 203
2864.13 198
2864.25 195
2864.37 195
2864.50 197
2864.62 201
2864.74 205
2864.86 209
2864.99 211
2865.11 211
2865.23 208
2865.36 201
2865.48 193
2865.60 185
2865.72 177
2865.85 172
2865.97 170
2866.09 172
2866.21 176
2866.34 183
2866.46 192
2866.58 201
2866.71 209
2866.83 218
2866.95 225
2867.07 231
2867.20 235
2867.32 235
2867.44 232
2867.57 226
2867.69 216
2867.81 203
2867.93 190
2868.06 177
2868.18 167
2868.30 161
2868.43 159
2868.55 161
2868.67 166
2868.79 171
2868.92 177
2869.04 181
2869.16 183
2869.29 184
2869.41 186
2869.53 187
2869.65 190
2869.78 192
2869.90 195
2870.02 198
2870.15 200
2870.27 201
2870.39 203
2870.51 206
2870.64 211
2870.76 219
2870.88 231
2871.01 245
2871.13 261
2871.25 278
2871.37 294
2871.50 310
2871.62 325
2871.74 341
2871.87 357
2871.99 374
2872.11 391
2872.24 406
2872.36 419
2872.48 429
2872.60 437
2872.73 443
2872.85 450
2872.97 459
2873.10 470
2873.22 484
2873.34 497
2873.46 507
2873.59 514
2873.71 517
2873.83 516
2873.96 511
2874.08 504
2874.20 496
2874.33 489
2874.45 480
2874.57 471
2874.69 460
2874.82 447
2874.94 430
2875.06 411
2875.19 390
2875.31 369
2875.43 349
2875.56 334
2875.68 322
2875.80 314
2875.92 309
2876.05 306
2876.17 303
2876.29 297
2876.42 290
2876.54 280
2876.66 269
2876.79 259
2876.91 249
2877.03 242
2877.15 236
2877.28 232
2877.40 230
2877.52 229
2877.65 230
2877.77 230
2877.89 228
2878.02 223
2878.14 214
2878.26 201
2878.39 183
2878.51 163
2878.63 142
2878.75 123
2878.88 107
2879.00 97
2879.12 92
2879.25 92
2879.37 94
2879.49 98
2879.62 99
2879.74 98
2879.86 93
2879.99 85
2880.11 72
2880.23 58
2880.35 44
2880.48 30
2880.60 17
2880.72 6
2880.85 0
2880.97 0
2881.09 0
2881.22 0
2881.34 0
2881.46 3
2881.59 12
2881.71 22
2881.83 31
2881.96 37
2882.08 41
2882.20 41
2882.33 39
2882.45 34
2882.57 27
2882.69 19
2882.82 11
2882.94 2
2883.06 0
2883.19 0
2883.31 0
2883.43 0
2883.56 0
2883.68 0
2883.80 0
2883.93 0
2884.05 12
2884.17 29
2884.30 47
2884.42 66
2884.54 83
2884.67 100
2884.79 117
2884.91 135
2885.04 152
2885.16 170
2885.28 185
2885.40 196
2885.53 202
2885.65 201
2885.77 195
2885.90 184
2886.02 171
2886.14 159
2886.27 149
2886.39 143
2886.51 139
2886.64 137
2886.76 135
2886.88 131
2887.01 125
2887.13 115
2887.25 103
2887.38 89
2887.50 74
2887.62 59
2887.75 46
2887.87 34
2887.99 26
2888.12 22
2888.24 21
2888.36 24
2888.49 31
2888.61 41
2888.73 54
2888.86 67
2888.98 80
2889.10 93
2889.23 104
2889.35 114
2889.47 122
2889.60 128
2889.72 132
2889.84 132
2889.97 130
2890.09 124
2890.21 117
2890.34 108
2890.46 101
2890.58 95
2890.71 90
2890.83 87
2890.95 84
2891.08 79
2891.20 72
2891.32 61
2891.45 48
2891.57 35
2891.69 22
2891.82 13
2891.94 8
2892.06 9
2892.19 14
2892.31 22
2892.43 32
2892.56 41
2892.68 48
2892.80 53
2892.93 55
2893.05 57
2893.17 59
2893.30 62
2893.42 66
2893.54 71
2893.67 75
2893.79 77
2893.91 76
2894.04 73
2894.16 67
2894.28 59
2894.41 51
2894.53 44
2894.65 37
2894.78 33
2894.90 31
2895.02 32
2895.15 36
2895.27 43
2895.39 53
2895.52 65
2895.64 78
2895.76 89
2895.89 97
2896.01 101
2896.13 101
2896.26 97
2896.38 90
2896.50 82
2896.63 74
2896.75 68
2896.88 63
2897.00 62
2897.12 62
2897.25 65
2897.37 69
2897.49 73
2897.62 78
2897.74 80
2897.86 81
2897.99 78
2898.11 72
2898.23 64
2898.36 53
2898.48 40
2898.60 26
2898.73 12
2898.85 1
2898.97 0
2899.10 0
2899.22 0
2899.34 0
2899.47 0
2899.59 5
2899.72 15
2899.84 24
2899.96 33
2900.09 40
2900.21 46
2900.33 50
2900.46 51
2900.58 52
2900.70 50
2900.83 48
2900.95 47
2901.07 47
2901.20 50
2901.32 58
2901.45 68
2901.57 82
2901.69 96
2901.82 112
2901.94 127
2902.06 141
2902.19 155
2902.31 169
2902.43 182
2902.56 195
2902.68 207
2902.80 217
2902.93 226
2903.05 231
2903.18 233
2903.30 231
2903.42 227
2903.55 220
2903.67 211
2903.79 201
2903.92 190
2904.04 180
2904.16 170
2904.29 162
2904.41 157
2904.53 154
2904.66 153
2904.78 154
2904.91 155
2905.03 155
2905.15 151
2905.28 142
2905.40 128
2905.52 109
2905.65 85
2905.77 59
2905.89 32
2906.02 9
2906.14 0
2906.27 0
2906.39 0
2906.51 0
2906.64 0
2906.76 0
2906.88 0
2907.01 0
2907.13 9
2907.26 16
2907.38 23
2907.50 28
2907.63 32
2907.75 35
2907.87 37
2908.00 39
2908.12 43
2908.24 47
2908.37 53
2908.49 59
2908.62 66
2908.74 71
2908.86 74
2908.99 77
2909.11 78
2909.23 79
2909.36 82
2909.48 86
2909.61 92
2909.73 99
2909.85 106
2909.98 111
2910.10 114
2910.22 116
2910.35 117
2910.47 118
2910.60 121
2910.72 124
2910.84 129
2910.97 132
2911.09 133
2911.21 131
2911.34 125
2911.46 117
2911.59 107
2911.71 98
2911.83 92
2911.96 92
2912.08 97
2912.20 107
2912.33 121
2912.45 135
2912.58 147
2912.70 155
2912.82 156
2912.95 150
2913.07 138
2913.20 120
2913.32 100
2913.44 79
2913.57 59
2913.69 41
2913.81 26
2913.94 15
2914.06 7
2914.19 2
2914.31 1
2914.43 1
2914.56 3
2914.68 5
2914.80 7
2914.93 8
2915.05 9
2915.18 10
2915.30 13
2915.42 17
2915.55 22
2915.67 27
2915.80 30
2915.92 29
2916.04 23
2916.17 13
2916.29 1
2916.42 0
2916.54 0
2916.66 0
2916.79 0
2916.91 0
2917.03 0
2917.16 0
2917.28 6
2917.41 18
2917.53 26
2917.65 30
2917.78 30
2917.90 28
2918.03 26
2918.15 26
2918.27 29
2918.40 37
2918.52 49
2918.65 64
2918.77 81
2918.89 98
2919.02 115
2919.14 129
2919.26 142
2919.39 153
2919.51 164
2919.64 176
2919.76 188
2919.88 200
2920.01 212
2920.13 223
2920.26 231
2920.38 238
2920.50 241
2920.63 244
2920.75 248
2920.88 256
2921.00 268
2921.12 287
2921.25 310
2921.37 337
2921.50 365
2921.62 390
2921.74 411
2921.87 428
2921.99 439
2922.12 446
2922.24 450
2922.36 451
2922.49 450
2922.61 448
2922.74 445
2922.86 442
2922.98 438
2923.11 435
2923.23 433
2923.36 432
2923.48 431
2923.60 427
2923.73 420
2923.85 408
2923.98 390
2924.10 367
2924.22 339
2924.35 309
2924.47 280
2924.60 254
2924.72 232
2924.84 215
2924.97 204
2925.09 196
2925.22 192
2925.34 189
2925.47 187
2925.59 185
2925.71 183
2925.84 179
2925.96 174
2926.09 166
2926.21 157
2926.33 146
2926.46 134
2926.58 123
2926.71 112
2926.83 104
2926.95 97
2927.08 93
2927.20 91
2927.33 89
2927.45 88
2927.57 88
2927.70 86
2927.82 85
2927.95 83
2928.07 81
2928.20 81
2928.32 83
2928.44 88
2928.57 97
2928.69 111
2928.82 127
2928.94 144
2929.06 160
2929.19 175
2929.31 187
2929.44 196
2929.56 203
2929.68 208
2929.81 212
2929.93 216
2930.06 219
2930.18 222
2930.31 224
2930.43 224
2930.55 224
2930.68 223
2930.80 221
2930.93 219
2931.05 217
2931.18 216
2931.30 215
2931.42 216
2931.55 218
2931.67 222
2931.80 227
2931.92 234
2932.04 243
2932.17 253
2932.29 261
2932.42 268
2932.54 272
2932.67 272
2932.79 268
2932.91 261
2933.04 253
2933.16 245
2933.29 238
2933.41 231
2933.54 226
2933.66 221
2933.78 215
2933.91 209
2934.03 203
2934.16 198
2934.28 197
2934.40 201
2934.53 213
2934.65 231
2934.78 256
2934.90 286
2935.03 317
2935.15 346
2935.27 372
2935.40 394
2935.52 411
2935.65 426
2935.77 440
2935.90 456
2936.02 475
2936.14 498
2936.27 522
2936.39 548
2936.52 571
2936.64 591
2936.77 606
2936.89 616
2937.01 623
2937.14 630
2937.26 638
2937.39 650
2937.51 668
2937.64 689
2937.76 713
2937.89 737
2938.01 759
2938.13 775
2938.26 787
2938.38 795
2938.51 799
2938.63 803
2938.76 807
2938.88 812
2939.00 817
2939.13 821
2939.25 822
2939.38 818
2939.50 810
2939.63 798
2939.75 783
2939.87 766
2940.00 748
2940.12 731
2940.25 714
2940.37 696
2940.50 676
2940.62 653
2940.75 628
2940.87 603
2940.99 578
2941.12 555
2941.24 535
2941.37 516
2941.49 498
2941.62 479
2941.74 458
2941.87 438
2941.99 419
2942.11 403
2942.24 392
2942.36 387
2942.49 385
2942.61 384
2942.74 380
2942.86 372
2942.99 357
2943.11 338
2943.23 318
2943.36 298
2943.48 282
2943.61 271
2943.73 265
2943.86 261
2943.98 258
2944.11 254
2944.23 246
2944.35 236
2944.48 222
2944.60 208
2944.73 194
2944.85 181
2944.98 171
2945.10 164
2945.23 160
2945.35 159
2945.47 160
2945.60 161
2945.72 162
2945.85 162
2945.97 161
2946.10 158
2946.22 154
2946.35 148
2946.47 140
2946.59 131
2946.72 122
2946.84 113
2946.97 105
2947.09 99
2947.22 93
2947.34 89
2947.47 86
2947.59 82
2947.72 78
2947.84 72
2947.96 66
2948.09 59
2948.21 52
2948.34 44
2948.46 36
2948.59 29
2948.71 24
2948.84 19
2948.96 16
2949.09 14
2949.21 14
2949.33 15
2949.46 17
2949.58 17
2949.71 17
2949.83 16
2949.96 13
2950.08 9
2950.21 5
2950.33 0
2950.46 0
2950.58 0
2950.71 0
2950.83 0
2950.95 0
2951.08 0
2951.20 0
2951.33 0
2951.45 4
2951.58 12
2951.70 23
2951.83 35
2951.95 48
2952.08 61
2952.20 73
2952.33 82
2952.45 89
2952.57 92
2952.70 93
2952.82 93
2952.95 92
2953.07 94
2953.20 96
2953.32 101
2953.45 106
2953.57 111
2953.70 113
2953.82 112
2953.95 108
2954.07 102
2954.20 94
2954.32 87
2954.44 82
2954.57 80
2954.69 84
2954.82 91
2954.94 102
2955.07 116
2955.19 129
2955.32 140
2955.44 147
2955.57 149
2955.69 146
2955.82 138
2955.94 128
2956.07 118
2956.19 108
2956.32 102
2956.44 100
2956.56 101
2956.69 107
2956.81 114
2956.94 121
2957.06 127
2957.19 130
2957.31 130
2957.44 127
2957.56 122
2957.69 116
2957.81 111
2957.94 107
2958.06 103
2958.19 100
2958.31 95
2958.44 89
2958.56 82
2958.69 73
2958.81 65
2958.93 58
2959.06 54
2959.18 52
2959.31 54
2959.43 60
2959.56 70
2959.68 82
2959.81 97
2959.93 114
2960.06 133
2960.18 153
2960.31 173
2960.43 192
2960.56 209
2960.68 223
2960.81 234
2960.93 239
2961.06 240
2961.18 236
2961.31 228
2961.43 217
2961.56 206
2961.68 196
2961.81 189
2961.93 184
2962.06 181
2962.18 176
2962.30 169
2962.43 158
2962.55 145
2962.68 131
2962.80 119
2962.93 111
2963.05 109
2963.18 111
2963.30 117
2963.43 123
2963.55 127
2963.68 127
2963.80 123
2963.93 117
2964.05 111
2964.18 106
2964.30 101
2964.43 97
2964.55 93
2964.68 88
2964.80 81
2964.93 74
2965.05 67
2965.18 63
2965.30 62
2965.43 65
2965.55 72
2965.68 81
2965.80 91
2965.93 100
2966.05 107
2966.18 112
2966.30 113
2966.43 112
2966.55 109
2966.68 103
2966.80 96
2966.93 87
2967.05 78
2967.18 68
2967.30 57
2967.43 47
2967.55 38
2967.68 29
2967.80 22
2967.93 16
2968.05 12
2968.18 11
2968.30 12
2968.43 17
2968.55 24
2968.68 32
2968.80 41
2968.93 48
2969.05 54
2969.18 55
2969.30 53
2969.43 47
2969.55 37
2969.68 26
2969.80 14
2969.93 4
2970.05 0
2970.18 0
2970.30 0
2970.43 0
2970.55 8
2970.68 19
2970.80 30
2970.93 39
2971.05 44
2971.18 45
2971.30 40
2971.43 31
2971.55 20
2971.68 9
2971.80 0
2971.93 0
2972.05 0
2972.18 0
2972.30 0
2972.43 0
2972.55 0
2972.68 0
2972.80 0
2972.93 3
2973.05 8
2973.18 14
2973.30 20
2973.43 26
2973.55 31
2973.68 33
2973.80 33
2973.93 31
2974.05 28
2974.18 23
2974.30 18
2974.43 13
2974.55 9
2974.68 4
2974.80 0
2974.93 0
2975.05 0
2975.18 0
2975.30 7
2975.43 18
2975.55 33
2975.68 49
2975.80 66
2975.93 81
2976.05 92
2976.18 100
2976.30 103
2976.43 103
2976.55 101
2976.68 99
2976.80 96
2976.93 95
2977.06 96
2977.18 97
2977.31 100
2977.43 103
2977.56 107
2977.68 109
2977.81 111
2977.93 111
2978.06 111
2978.18 109
2978.31 106
2978.43 103
2978.56 99
2978.68 95
2978.81 93
2978.93 91
2979.06 89
2979.18 88
2979.31 88
2979.43 86
2979.56 84
2979.68 80
2979.81 75
2979.93 70
2980.06 64
2980.19 57
2980.31 50
2980.44 44
2980.56 38
2980.69 33
2980.81 29
2980.94 26
2981.06 24
2981.19 22
2981.31 22
2981.44 23
2981.56 26
2981.69 32
2981.81 39
2981.94 47
2982.06 56
2982.19 64
2982.31 71
2982.44 75
2982.56 77
2982.69 77
2982.82 75
2982.94 71
2983.07 66
2983.19 60
2983.32 54
2983.44 49
2983.57 44
2983.69 40
2983.82 36
2983.94 33
2984.07 30
2984.19 25
2984.32 19
2984.44 14
2984.57 9
2984.69 7
2984.82 8
2984.95 13
2985.07 21
2985.20 31
2985.32 40
2985.45 49
2985.57 55
2985.70 59
2985.82 61
2985.95 64
2986.07 67
2986.20 73
2986.32 80
2986.45 88
2986.57 97
2986.70 104
2986.83 109
2986.95 110
2987.08 110
2987.20 109
2987.33 107
2987.45 106
2987.58 105
2987.70 105
2987.83 105
2987.95 103
2988.08 101
2988.20 96
2988.33 89
2988.46 81
2988.58 71
2988.71 59
2988.83 45
2988.96 32
2989.08 18
2989.21 6
2989.33 0
2989.46 0
2989.58 0
2989.71 0
2989.84 0
2989.96 0
2990.09 0
2990.21 0
2990.34 2
2990.46 11
2990.59 20
2990.71 29
2990.84 37
2990.96 44
2991.09 52
2991.21 60
2991.34 67
2991.47 72
2991.59 75
2991.72 75
2991.84 71
2991.97 63
2992.09 52
2992.22 40
2992.34 29
2992.47 19
2992.60 11
2992.72 4
2992.85 0
2992.97 0
2993.10 0
2993.22 0
2993.35 0
2993.47 0
2993.60 0
2993.72 0
2993.85 0
2993.98 7
2994.10 18
2994.23 28
2994.35 36
2994.48 41
2994.60 43
2994.73 44
2994.85 45
2994.98 47
2995.11 51
2995.23 57
2995.36 66
2995.48 77
2995.61 89
2995.73 100
2995.86 110
2995.98 118
2996.11 124
2996.24 129
2996.36 132
2996.49 135
2996.61 137
2996.74 139
2996.86 141
2996.99 142
2997.11 143
2997.24 146
2997.37 150
2997.49 158
2997.62 170
2997.74 186
2997.87 206
2997.99 227
2998.12 247
2998.24 263
2998.37 273
2998.50 278
2998.62 278
2998.75 274
2998.87 271
2999.00 268
2999.12 268
2999.25 270
2999.38 273
2999.50 274
2999.63 273
2999.75 269
2999.88 263
3000.00 257
3000.13 253
3000.25 254
3000.38 260
3000.51 271
3000.63 286
3000.76 301
3000.88 315
3001.01 324
3001.13 327
3001.26 324
3001.39 315
3001.51 301
3001.64 284
3001.76 268
3001.89 253
3002.01 241
3002.14 231
3002.27 223
3002.39 217
3002.52 211
3002.64 204
3002.77 196
3002.89 188
3003.02 180
3003.15 172
3003.27 165
3003.40 159
3003.52 155
3003.65 152
3003.77 152
3003.90 155
3004.03 160
3004.15 168
3004.28 176
3004.40 184
3004.53 188
3004.65 189
3004.78 186
3004.91 179
3005.03 170
3005.16 160
3005.28 151
3005.41 144
3005.53 140
3005.66 138
3005.79 140
3005.91 143
3006.04 146
3006.16 148
3006.29 147
3006.41 144
3006.54 136
3006.67 123
3006.79 107
3006.92 87
3007.04 64
3007.17 41
3007.29 18
3007.42 0
3007.55 0
3007.67 0
3007.80 0
3007.92 0
3008.05 0
3008.18 0
3008.30 0
3008.43 4
3008.55 15
3008.68 24
3008.80 32
3008.93 38
3009.06 41
3009.18 41
3009.31 40
3009.43 37
3009.56 35
3009.69 34
3009.81 35
3009.94 38
3010.06 43
3010.19 49
3010.31 56
3010.44 62
3010.57 69
3010.69 77
3010.82 86
3010.94 97
3011.07 107
3011.20 115
3011.32 118
3011.45 116
3011.57 108
3011.70 94
3011.82 76
3011.95 56
3012.08 40
3012.20 27
3012.33 21
3012.45 20
3012.58 24
3012.71 32
3012.83 40
3012.96 47
3013.08 53
3013.21 55
3013.34 55
3013.46 52
3013.59 48
3013.71 41
3013.84 35
3013.97 30
3014.09 26
3014.22 26
3014.34 29
3014.47 36
3014.60 45
3014.72 57
3014.85 69
3014.97 80
3015.10 89
3015.22 95
3015.35 97
3015.48 97
3015.60 95
3015.73 91
3015.85 86
3015.98 83
3016.11 81
3016.23 82
3016.36 84
3016.48 87
3016.61 90
3016.74 92
3016.86 94
3016.99 95
3017.11 96
3017.24 99
3017.37 104
3017.49 109
3017.62 114
3017.74 119
3017.87 122
3018.00 123
3018.12 124
3018.25 125
3018.37 126
3018.50 131
3018.63 137
3018.75 146
3018.88 155
3019.00 164
3019.13 172
3019.26 179
3019.38 185
3019.51 190
3019.64 196
3019.76 202
3019.89 210
3020.01 219
3020.14 228
3020.27 237
3020.39 244
3020.52 249
3020.64 252
3020.77 253
3020.90 254
3021.02 253
3021.15 253
3021.27 254
3021.40 258
3021.53 265
3021.65 274
3021.78 286
3021.90 299
3022.03 311
3022.16 320
3022.28 325
3022.41 324
3022.53 318
3022.66 308
3022.79 293
3022.91 276
3023.04 258
3023.17 241
3023.29 226
3023.42 215
3023.54 206
3023.67 202
3023.80 200
3023.92 199
3024.05 200
3024.17 201
3024.30 202
3024.43 203
3024.55 203
3024.68 201
3024.81 199
3024.93 195
3025.06 190
3025.18 186
3025.31 182
3025.44 180
3025.56 180
3025.69 181
3025.81 184
3025.94 186
3026.07 186
3026.19 185
3026.32 180
3026.45 174
3026.57 165
3026.70 155
3026.82 145
3026.95 134
3027.08 124
3027.20 114
3027.33 105
3027.46 95
3027.58 85
3027.71 73
3027.83 61
3027.96 49
3028.09 36
3028.21 25
3028.34 15
3028.46 9
3028.59 5
3028.72 5
3028.84 7
3028.97 10
3029.10 12
3029.22 12
3029.35 9
3029.47 2
3029.60 0
3029.73 0
3029.85 0
3029.98 0
3030.11 0
3030.23 0
3030.36 17
3030.49 36
3030.61 55
3030.74 70
3030.86 81
3030.99 87
3031.12 88
3031.24 86
3031.37 83
3031.50 80
3031.62 80
3031.75 81
3031.87 84
3032.00 87
3032.13 90
3032.25 92
3032.38 91
3032.51 87
3032.63 81
3032.76 73
3032.88 63
3033.01 54
3033.14 46
3033.26 39
3033.39 36
3033.52 37
3033.64 42
3033.77 50
3033.90 61
3034.02 73
3034.15 83
3034.27 91
3034.40 94
3034.53 93
3034.65 90
3034.78 85
3034.91 81
3035.03 80
3035.16 83
3035.29 90
3035.41 98
3035.54 108
3035.66 116
3035.79 123
3035.92 127
3036.04 129
3036.17 129
3036.30 128
3036.42 125
3036.55 121
3036.68 115
3036.80 108
3036.93 99
3037.05 89
3037.18 79
3037.31 70
3037.43 64
3037.56 60
3037.69 61
3037.81 66
3037.94 72
3038.07 80
3038.19 85
3038.32 88
3038.45 85
3038.57 77
3038.70 65
3038.82 51
3038.95 37
3039.08 26
3039.20 19
3039.33 17
3039.46 18
3039.58 22
3039.71 27
3039.84 30
3039.96 32
3040.09 31
3040.22 28
3040.34 24
3040.47 21
3040.60 20
3040.72 21
3040.85 26
3040.98 32
3041.10 40
3041.23 48
3041.35 56
3041.48 62
3041.61 67
3041.73 72
3041.86 76
3041.99 80
3042.11 84
3042.24 88
3042.37 91
3042.49 94
3042.62 96
3042.75 97
3042.87 97
3043.00 95
3043.13 92
3043.25 88
3043.38 83
3043.51 77
3043.63 70
3043.76 64
3043.89 58
3044.01 51
3044.14 42
3044.26 33
3044.39 22
3044.52 11
3044.64 1
3044.77 0
3044.90 0
3045.02 0
3045.15 0
3045.28 0
3045.40 0
3045.53 0
3045.66 0
3045.78 2
3045.91 9
3046.04 18
3046.16 28
3046.29 39
3046.42 50
3046.54 60
3046.67 69
3046.80 76
3046.92 82
3047.05 87
3047.18 91
3047.30 94
3047.43 98
3047.56 101
3047.68 105
3047.81 109
3047.94 113
3048.06 117
3048.19 120
3048.32 121
3048.44 121
3048.57 118
3048.70 113
3048.82 107
3048.95 100
3049.08 96
3049.20 96
3049.33 101
3049.46 112
3049.58 128
3049.71 149
3049.84 170
3049.96 190
3050.09 207
3050.22 218
3050.34 222
3050.47 219
3050.60 210
3050.72 197
3050.85 182
3050.98 168
3051.10 156
3051.23 149
3051.36 147
3051.48 149
3051.61 154
3051.74 160
3051.86 165
3051.99 169
3052.12 172
3052.24 175
3052.37 179
3052.50 185
3052.62 193
3052.75 202
3052.88 209
3053.00 214
3053.13 213
3053.26 209
3053.38 201
3053.51 192
3053.64 184
3053.76 177
3053.89 174
3054.02 173
3054.14 174
3054.27 175
3054.40 174
3054.52 171
3054.65 164
3054.78 153
3054.91 140
3055.03 126
3055.16 112
3055.29 102
3055.41 95
3055.54 93
3055.67 94
3055.79 98
3055.92 102
3056.05 106
3056.17 107
3056.30 108
3056.43 109
3056.55 110
3056.68 115
3056.81 122
3056.93 132
3057.06 144
3057.19 156
3057.31 167
3057.44 175
3057.57 179
3057.70 180
3057.82 179
3057.95 176
3058.08 172
3058.20 168
3058.33 165
3058.46 162
3058.58 160
3058.71 157
3058.84 153
3058.96 148
3059.09 141
3059.22 133
3059.34 123
3059.47 113
3059.60 103
3059.72 94
3059.85 85
3059.98 77
3060.11 70
3060.23 63
3060.36 57
3060.49 52
3060.61 49
3060.74 48
3060.87 49
3060.99 53
3061.12 60
3061.25 67
3061.37 76
3061.50 83
3061.63 89
3061.76 93
3061.88 95
3062.01 96
3062.14 96
3062.26 97
3062.39 98
3062.52 99
3062.64 101
3062.77 103
3062.90 104
3063.02 104
3063.15 104
3063.28 103
3063.41 102
3063.53 101
3063.66 101
3063.79 101
3063.91 101
3064.04 102
3064.17 102
3064.29 100
3064.42 97
3064.55 91
3064.68 82
3064.80 71
3064.93 58
3065.06 46
3065.18 37
3065.31 30
3065.44 28
3065.56 29
3065.69 33
3065.82 37
3065.95 41
3066.07 43
3066.20 42
3066.33 40
3066.45 36
3066.58 32
3066.71 29
3066.83 26
3066.96 24
3067.09 22
3067.22 21
3067.34 18
3067.47 14
3067.60 9
3067.72 4
3067.85 0
3067.98 0
3068.11 0
3068.23 1
3068.36 6
3068.49 12
3068.61 17
3068.74 21
3068.87 24
3068.99 25
3069.12 24
3069.25 23
3069.38 24
3069.50 26
3069.63 31
3069.76 38
3069.88 47
3070.01 57
3070.14 68
3070.27 79
3070.39 88
3070.52 96
3070.65 104
3070.77 112
3070.90 119
3071.03 126
3071.16 132
3071.28 136
3071.41 136
3071.54 131
3071.66 121
3071.79 107
3071.92 90
3072.05 72
3072.17 55
3072.30 42
3072.43 34
3072.55 31
3072.68 34
3072.81 39
3072.94 47
3073.06 55
3073.19 62
3073.32 67
3073.44 71
3073.57 74
3073.70 75
3073.83 73
3073.95 70
3074.08 63
3074.21 55
3074.33 45
3074.46 35
3074.59 26
3074.72 18
3074.84 12
3074.97 7
3075.10 2
3075.22 0
3075.35 0
3075.48 0
3075.61 0
3075.73 0
3075.86 0
3075.99 0
3076.11 0
3076.24 6
3076.37 13
3076.50 20
3076.62 27
3076.75 37
3076.88 49
3077.01 63
3077.13 79
3077.26 96
3077.39 112
3077.51 125
3077.64 132
3077.77 134
3077.90 131
3078.02 123
3078.15 114
3078.28 106
3078.41 100
3078.53 100
3078.66 105
3078.79 114
3078.91 127
3079.04 142
3079.17 157
3079.30 171
3079.42 183
3079.55 193
3079.68 201
3079.81 205
3079.93 207
3080.06 206
3080.19 203
3080.31 199
3080.44 195
3080.57 191
3080.70 188
3080.82 187
3080.95 186
3081.08 187
3081.21 190
3081.33 194
3081.46 199
3081.59 203
3081.72 207
3081.84 209
3081.97 207
3082.10 204
3082.22 198
3082.35 191
3082.48 185
3082.61 180
3082.73 176
3082.86 173
3082.99 171
3083.12 167
3083.24 162
3083.37 155
3083.50 145
3083.63 133
3083.75 119
3083.88 104
3084.01 89
3084.14 75
3084.26 63
3084.39 53
3084.52 45
3084.64 40
3084.77 38
3084.90 38
3085.03 41
3085.15 46
3085.28 53
3085.41 62
3085.54 72
3085.66 83
3085.79 95
3085.92 107
3086.05 117
3086.17 127
3086.30 135
3086.43 141
3086.56 145
3086.68 147
3086.81 146
3086.94 143
3087.07 137
3087.19 128
3087.32 116
3087.45 103
3087.58 89
3087.70 76
3087.83 65
3087.96 56
3088.09 51
3088.21 48
3088.34 48
3088.47 49
3088.60 51
3088.72 54
3088.85 57
3088.98 61
3089.11 66
3089.23 72
3089.36 79
3089.49 87
3089.62 94
3089.74 99
3089.87 102
3090.00 103
3090.13 102
3090.25 101
3090.38 100
3090.51 102
3090.64 107
3090.76 114
3090.89 122
3091.02 130
3091.15 136
3091.27 137
3091.40 132
3091.53 122
3091.66 109
3091.78 94
3091.91 81
3092.04 70
3092.17 64
3092.29 64
3092.42 70
3092.55 82
3092.68 99
3092.80 120
3092.93 143
3093.06 165
3093.19 185
3093.31 202
3093.44 215
3093.57 222
3093.70 224
3093.82 223
3093.95 219
3094.08 213
3094.21 208
3094.33 204
3094.46 201
3094.59 200
3094.72 200
3094.85 200
3094.97 200
3095.10 199
3095.23 197
3095.36 192
3095.48 187
3095.61 180
3095.74 173
3095.87 166
3095.99 159
3096.12 153
3096.25 149
3096.38 146
3096.50 145
3096.63 146
3096.76 148
3096.89 152
3097.01 157
3097.14 163
3097.27 171
3097.40 178
3097.53 184
3097.65 189
3097.78 193
3097.91 194
3098.04 195
3098.16 195
3098.29 195
3098.42 195
3098.55 196
3098.67 197
3098.80 196
3098.93 193
3099.06 189
3099.19 184
3099.31 180
3099.44 178
3099.57 177
3099.70 179
3099.82 182
3099.95 186
3100.08 190
3100.21 194
3100.33 197
3100.46 200
3100.59 202
3100.72 202
3100.85 201
3100.97 199
3101.10 196
3101.23 190
3101.36 183
3101.48 174
3101.61 163
3101.74 150
3101.87 135
3102.00 119
3102.12 104
3102.25 91
3102.38 81
3102.51 75
3102.63 71
3102.76 70
3102.89 67
3103.02 63
3103.15 57
3103.27 50
3103.40 45
3103.53 43
3103.66 48
3103.78 59
3103.91 77
3104.04 99
3104.17 122
3104.30 142
3104.42 156
3104.55 164
3104.68 166
3104.81 162
3104.93 155
3105.06 146
3105.19 136
3105.32 125
3105.45 113
3105.57 101
3105.70 88
3105.83 76
3105.96 66
3106.08 59
3106.21 56
3106.34 57
3106.47 62
3106.60 70
3106.72 79
3106.85 87
3106.98 92
3107.11 93
3107.24 90
3107.36 84
3107.49 77
3107.62 70
3107.75 65
3107.87 63
3108.00 64
3108.13 67
3108.26 71
3108.39 75
3108.51 77
3108.64 77
3108.77 75
3108.90 71
3109.03 64
3109.15 56
3109.28 47
3109.41 38
3109.54 30
3109.67 24
3109.79 19
3109.92 16
3110.05 13
3110.18 10
3110.31 6
3110.43 1
3110.56 0
3110.69 0
3110.82 0
3110.94 0
3111.07 0
3111.20 0
3111.33 0
3111.46 2
3111.58 10
3111.71 19
3111.84 28
3111.97 37
3112.10 47
3112.22 58
3112.35 70
3112.48 83
3112.61 95
3112.74 107
3112.86 117
3112.99 124
3113.12 128
3113.25 129
3113.38 127
3113.50 121
3113.63 114
3113.76 105
3113.89 98
3114.02 92
3114.14 89
3114.27 88
3114.40 89
3114.53 91
3114.66 92
3114.78 93
3114.91 94
3115.04 94
3115.17 95
3115.30 97
3115.42 102
3115.55 110
3115.68 119
3115.81 129
3115.94 138
3116.06 145
3116.19 151
3116.32 155
3116.45 158
3116.58 158
3116.70 157
3116.83 155
3116.96 152
3117.09 148
3117.22 146
3117.35 146
3117.47 149
3117.60 157
3117.73 168
3117.86 180
3117.99 191
3118.11 200
3118.24 205
3118.37 206
3118.50 204
3118.63 200
3118.75 193
3118.88 185
3119.01 177
3119.14 167
3119.27 158
3119.39 150
3119.52 145
3119.65 144
3119.78 147
3119.91 154
3120.04 161
3120.16 168
3120.29 172
3120.42 171
3120.55 165
3120.68 155
3120.80 143
3120.93 132
3121.06 123
3121.19 119
3121.32 119
3121.44 122
3121.57 128
3121.70 135
3121.83 141
3121.96 146
3122.09 149
3122.21 151
3122.34 152
3122.47 153
3122.60 153
3122.73 153
3122.85 153
3122.98 152
3123.11 150
3123.24 146
3123.37 142
3123.50 137
3123.62 131
3123.75 124
3123.88 118
3124.01 113
3124.14 111
3124.26 110
3124.39 112
3124.52 117
3124.65 125
3124.78 134
3124.91 145
3125.03 157
3125.16 169
3125.29 181
3125.42 192
3125.55 202
3125.68 210
3125.80 216
3125.93 221
3126.06 223
3126.19 223
3126.32 220
3126.44 214
3126.57 206
3126.70 195
3126.83 180
3126.96 164
3127.09 148
3127.21 131
3127.34 114
3127.47 99
3127.60 86
3127.73 75
3127.86 66
3127.98 57
3128.11 51
3128.24 46
3128.37 44
3128.50 46
3128.63 51
3128.75 60
3128.88 73
3129.01 88
3129.14 101
3129.27 112
3129.40 118
3129.52 120
3129.65 119
3129.78 117
3129.91 117
3130.04 120
3130.17 126
3130.29 133
3130.42 139
3130.55 141
3130.68 138
3130.81 128
3130.94 115
3131.06 99
3131.19 85
3131.32 74
3131.45 67
3131.58 66
3131.71 67
3131.83 70
3131.96 73
3132.09 74
3132.22 72
3132.35 68
3132.48 61
3132.60 52
3132.73 43
3132.86 34
3132.99 27
3133.12 21
3133.25 18
3133.37 16
3133.50 17
3133.63 18
3133.76 20
3133.89 22
3134.02 22
3134.15 20
3134.27 15
3134.40 8
3134.53 0
3134.66 0
3134.79 0
3134.92 0
3135.04 0
3135.17 0
3135.30 0
3135.43 0
3135.56 13
3135.69 24
3135.81 30
3135.94 33
3136.07 32
3136.20 29
3136.33 27
3136.46 28
3136.59 30
3136.71 34
3136.84 37
3136.97 38
3137.10 34
3137.23 27
3137.36 15
3137.48 3
3137.61 0
3137.74 0
3137.87 0
3138.00 0
3138.13 0
3138.26 5
3138.38 24
3138.51 43
3138.64 61
3138.77 76
3138.90 87
3139.03 93
3139.16 95
3139.28 96
3139.41 97
3139.54 100
3139.67 105
3139.80 114
3139.93 124
3140.06 133
3140.18 142
3140.31 147
3140.44 149
3140.57 148
3140.70 145
3140.83 140
3140.95 135
3141.08 128
3141.21 121
3141.34 114
3141.47 105
3141.60 96
3141.73 86
3141.85 75
3141.98 63
3142.11 50
3142.24 38
3142.37 26
3142.50 15
3142.63 7
3142.75 3
3142.88 2
3143.01 5
3143.14 10
3143.27 16
3143.40 23
3143.53 29
3143.66 33
3143.78 35
3143.91 35
3144.04 33
3144.17 28
3144.30 22
3144.43 15
3144.56 8
3144.68 3
3144.81 2
3144.94 6
3145.07 16
3145.20 30
3145.33 48
3145.46 67
3145.58 86
3145.71 102
3145.84 116
3145.97 128
3146.10 138
3146.23 147
3146.36 157
3146.49 167
3146.61 178
3146.74 188
3146.87 197
3147.00 203
3147.13 207
3147.26 208
3147.39 207
3147.51 206
3147.64 205
3147.77 207
3147.90 212
3148.03 220
3148.16 231
3148.29 243
3148.42 253
3148.54 259
3148.67 261
3148.80 256
3148.93 246
3149.06 232
3149.19 215
3149.32 199
3149.45 186
3149.57 177
3149.70 173
3149.83 174
3149.96 179
3150.09 186
3150.22 194
3150.35 202
3150.48 208
3150.60 211
3150.73 213
3150.86 211
3150.99 207
3151.12 200
3151.25 190
3151.38 179
3151.51 168
3151.63 158
3151.76 151
3151.89 147
3152.02 146
3152.15 148
3152.28 151
3152.41 153
3152.54 152
3152.66 147
3152.79 139
3152.92 130
3153.05 120
3153.18 112
3153.31 107
3153.44 105
3153.57 106
3153.69 108
3153.82 111
3153.95 112
3154.08 112
3154.21 109
3154.34 105
3154.47 99
3154.60 94
3154.73 88
3154.85 82
3154.98 77
3155.11 73
3155.24 70
3155.37 67
3155.50 64
3155.63 64
3155.76 66
3155.89 71
3156.01 81
3156.14 95
3156.27 112
3156.40 131
3156.53 150
3156.66 166
3156.79 176
3156.92 181
3157.05 179
3157.17 170
3157.30 158
3157.43 143
3157.56 129
3157.69 118
3157.82 111
3157.95 108
3158.08 110
3158.21 115
3158.33 120
3158.46 123
3158.59 122
3158.72 118
3158.85 109
3158.98 97
3159.11 84
3159.24 72
3159.37 63
3159.49 59
3159.62 61
3159.75 69
3159.88 83
3160.01 101
3160.14 122
3160.27 143
3160.40 162
3160.53 179
3160.65 193
3160.78 206
3160.91 218
3161.04 233
3161.17 250
3161.30 273
3161.43 300
3161.56 332
3161.69 367
3161.82 402
3161.94 436
3162.07 467
3162.20 495
3162.33 522
3162.46 548
3162.59 576
3162.72 609
3162.85 647
3162.98 691
3163.11 740
3163.23 792
3163.36 846
3163.49 901
3163.62 956
3163.75 1009
3163.88 1062
3164.01 1114
3164.14 1164
3164.27 1215
3164.40 1265
3164.52 1316
3164.65 1369
3164.78 1424
3164.91 1480
3165.04 1535
3165.17 1586
3165.30 1631
3165.43 1668
3165.56 1696
3165.69 1715
3165.82 1726
3165.94 1729
3166.07 1728
3166.20 1724
3166.33 1718
3166.46 1710
3166.59 1701
3166.72 1692
3166.85 1682
3166.98 1671
3167.11 1659
3167.24 1647
3167.36 1634
3167.49 1618
3167.62 1599
3167.75 1577
3167.88 1549
3168.01 1516
3168.14 1478
3168.27 1435
3168.40 1387
3168.53 1337
3168.66 1285
3168.78 1232
3168.91 1180
3169.04 1131
3169.17 1087
3169.30 1048
3169.43 1016
3169.56 988
3169.69 963
3169.82 941
3169.95 918
3170.08 893
3170.20 867
3170.33 838
3170.46 807
3170.59 773
3170.72 739
3170.85 705
3170.98 671
3171.11 640
3171.24 614
3171.37 593
3171.50 579
3171.63 571
3171.76 570
3171.88 574
3172.01 580
3172.14 585
3172.27 588
3172.40 585
3172.53 575
3172.66 558
3172.79 534
3172.92 505
3173.05 474
3173.18 444
3173.31 415
3173.43 390
3173.56 368
3173.69 348
3173.82 330
3173.95 312
3174.08 294
3174.21 278
3174.34 263
3174.47 253
3174.60 246
3174.73 244
3174.86 244
3174.99 247
3175.11 248
3175.24 246
3175.37 239
3175.50 227
3175.63 209
3175.76 187
3175.89 161
3176.02 136
3176.15 111
3176.28 89
3176.41 70
3176.54 55
3176.67 43
3176.80 33
3176.92 27
3177.05 24
3177.18 25
3177.31 30
3177.44 39
3177.57 53
3177.70 69
3177.83 86
3177.96 103
3178.09 117
3178.22 128
3178.35 135
3178.48 138
3178.61 139
3178.73 137
3178.86 134
3178.99 132
3179.12 130
3179.25 129
3179.38 130
3179.51 133
3179.64 138
3179.77 146
3179.90 156
3180.03 167
3180.16 178
3180.29 187
3180.42 194
3180.55 196
3180.68 195
3180.80 189
3180.93 181
3181.06 171
3181.19 162
3181.32 153
3181.45 146
3181.58 139
3181.71 132
3181.84 125
3181.97 118
3182.10 109
3182.23 98
3182.36 87
3182.49 75
3182.62 63
3182.75 52
3182.87 43
3183.00 36
3183.13 33
3183.26 34
3183.39 37
3183.52 42
3183.65 46
3183.78 46
3183.91 43
3184.04 36
3184.17 25
3184.30 13
3184.43 1
3184.56 0
3184.69 0
3184.82 0
3184.95 0
3185.07 2
3185.20 13
3185.33 23
3185.46 30
3185.59 34
3185.72 34
3185.85 31
3185.98 26
3186.11 21
3186.24 18
3186.37 18
3186.50 23
3186.63 33
3186.76 47
3186.89 64
3187.02 83
3187.15 102
3187.28 119
3187.41 132
3187.54 140
3187.66 143
3187.79 141
3187.92 134
3188.05 124
3188.18 114
3188.31 105
3188.44 100
3188.57 98
3188.70 99
3188.83 102
3188.96 106
3189.09 109
3189.22 111
3189.35 110
3189.48 106
3189.61 102
3189.74 97
3189.87 93
3190.00 90
3190.13 88
3190.26 87
3190.38 88
3190.51 88
3190.64 88
3190.77 87
3190.90 83
3191.03 76
3191.16 67
3191.29 56
3191.42 45
3191.55 34
3191.68 24
3191.81 14
3191.94 7
3192.07 0
3192.20 0
3192.33 0
3192.46 0
3192.59 0
3192.72 0
3192.85 0
3192.98 0
3193.11 5
3193.24 10
3193.37 13
3193.50 15
3193.62 14
3193.75 14
3193.88 14
3194.01 15
3194.14 16
3194.27 18
3194.40 19
3194.53 18
3194.66 16
3194.79 12
3194.92 8
3195.05 3
3195.18 0
3195.31 0
3195.44 0
3195.57 0
3195.70 0
3195.83 0
3195.96 0
3196.09 5
3196.22 12
3196.35 20
3196.48 29
3196.61 38
3196.74 49
3196.87 61
3197.00 73
3197.13 85
3197.26 96
3197.39 105
3197.51 110
3197.64 110
3197.77 104
3197.90 93
3198.03 77
3198.16 59
3198.29 40
3198.42 22
3198.55 8
3198.68 0
3198.81 0
3198.94 0
3199.07 0
3199.20 0
3199.33 6
3199.46 12
3199.59 16
3199.72 19
3199.85 19
3199.98 18
3200.11 16
3200.24 14
3200.37 13
3200.50 13
3200.63 14
3200.76 16
3200.89 17
3201.02 17
3201.15 13
3201.28 8
3201.41 1
3201.54 0
3201.67 0
3201.80 0
3201.93 0
3202.06 0
3202.19 0
3202.32 0
3202.45 0
3202.58 11
3202.71 21
3202.84 30
3202.96 36
3203.09 40
3203.22 42
3203.35 41
3203.48 40
3203.61 38
3203.74 38
3203.87 37
3204.00 36
3204.13 36
3204.26 35
3204.39 36
3204.52 39
3204.65 45
3204.78 54
3204.91 65
3205.04 77
3205.17 86
3205.30 90
3205.43 89
3205.56 82
3205.69 71
3205.82 60
3205.95 49
3206.08 43
3206.21 40
3206.34 42
3206.47 47
3206.60 54
3206.73 61
3206.86 68
3206.99 73
3207.12 77
3207.25 79
3207.38 79
3207.51 78
3207.64 77
3207.77 76
3207.90 76
3208.03 76
3208.16 77
3208.29 76
3208.42 74
3208.55 69
3208.68 61
3208.81 52
3208.94 43
3209.07 36
3209.20 32
3209.33 33
3209.46 37
3209.59 45
3209.72 55
3209.85 64
3209.98 73
3210.11 79
3210.24 82
3210.37 82
3210.50 80
3210.63 78
3210.76 76
3210.89 76
3211.02 78
3211.15 82
3211.28 88
3211.41 94
3211.54 99
3211.67 102
3211.80 105
3211.93 108
3212.06 111
3212.19 113
3212.32 114
3212.45 114
3212.58 110
3212.71 104
3212.84 95
3212.97 87
3213.10 80
3213.23 76
3213.36 76
3213.49 81
3213.62 88
3213.75 99
3213.88 111
3214.01 123
3214.14 136
3214.27 148
3214.40 159
3214.53 168
3214.66 177
3214.79 184
3214.92 190
3215.05 195
3215.18 201
3215.31 206
3215.44 214
3215.57 222
3215.70 233
3215.83 245
3215.96 258
3216.09 271
3216.22 281
3216.35 288
3216.48 291
3216.61 292
3216.74 292
3216.87 291
3217.00 290
3217.13 289
3217.26 288
3217.39 284
3217.52 278
3217.65 267
3217.78 254
3217.91 240
3218.04 228
3218.17 219
3218.30 215
3218.43 213
3218.56 212
3218.69 208
3218.82 199
3218.95 185
3219.08 166
3219.21 144
3219.34 121
3219.47 101
3219.60 84
3219.73 70
3219.86 60
3219.99 52
3220.12 44
3220.25 35
3220.38 25
3220.51 15
3220.64 5
3220.77 0
3220.90 0
3221.04 0
3221.17 1
3221.30 13
3221.43 27
3221.56 41
3221.69 54
3221.82 63
3221.95 67
3222.08 68
3222.21 65
3222.34 59
3222.47 52
3222.60 44
3222.73 36
3222.86 28
3222.99 19
3223.12 12
3223.25 5
3223.38 0
3223.51 0
3223.64 0
3223.77 0
3223.90 0
3224.03 0
3224.16 0
3224.29 0
3224.42 0
3224.55 4
3224.68 11
3224.81 20
3224.94 29
3225.07 39
3225.20 50
3225.33 62
3225.46 75
3225.59 88
3225.72 102
3225.85 115
3225.98 126
3226.11 137
3226.24 146
3226.37 153
3226.51 159
3226.64 163
3226.77 166
3226.90 166
3227.03 163
3227.16 157
3227.29 147
3227.42 136
3227.55 124
3227.68 114
3227.81 106
3227.94 103
3228.07 105
3228.20 112
3228.33 122
3228.46 135
3228.59 150
3228.72 164
3228.85 176
3228.98 186
3229.11 191
3229.24 192
3229.37 188
3229.50 180
3229.63 170
3229.76 159
3229.89 151
3230.02 146
3230.15 147
3230.28 153
3230.42 162
3230.55 172
3230.68 180
3230.81 186
3230.94 188
3231.07 185
3231.20 179
3231.33 170
3231.46 159
3231.59 145
3231.72 129
3231.85 109
3231.98 86
3232.11 62
3232.24 37
3232.37 16
3232.50 1
3232.63 0
3232.76 0
3232.89 2
3233.02 16
3233.15 34
3233.28 52
3233.41 70
3233.54 85
3233.68 98
3233.81 108
3233.94 114
3234.07 116
3234.20 115
3234.33 109
3234.46 101
3234.59 89
3234.72 76
3234.85 63
3234.98 50
3235.11 39
3235.24 30
3235.37 24
3235.50 23
3235.63 28
3235.76 39
3235.89 54
3236.02 73
3236.15 93
3236.28 112
3236.42 125
3236.55 131
3236.68 129
3236.81 120
3236.94 106
3237.07 91
3237.20 77
3237.33 67
3237.46 63
3237.59 65
3237.72 71
3237.85 80
3237.98 89
3238.11 97
3238.24 103
3238.37 106
3238.50 106
3238.63 104
3238.76 99
3238.90 91
3239.03 80
3239.16 67
3239.29 53
3239.42 40
3239.55 28
3239.68 20
3239.81 15
3239.94 15
3240.07 20
3240.20 29
3240.33 41
3240.46 53
3240.59 64
3240.72 72
3240.85 75
3240.98 72
3241.11 64
3241.25 51
3241.38 37
3241.51 24
3241.64 14
3241.77 8
3241.90 8
3242.03 11
3242.16 15
3242.29 20
3242.42 22
3242.55 22
3242.68 18
3242.81 12
3242.94 4
3243.07 0
3243.20 0
3243.34 0
3243.47 0
3243.60 0
3243.73 0
3243.86 0
3243.99 0
3244.12 8
3244.25 23
3244.38 41
3244.51 59
3244.64 77
3244.77 92
3244.90 104
3245.03 111
3245.16 114
3245.29 112
3245.43 107
3245.56 99
3245.69 91
3245.82 83
3245.95 79
3246.08 78
3246.21 81
3246.34 86
3246.47 93
3246.60 97
3246.73 98
3246.86 94
3246.99 87
3247.12 78
3247.26 70
3247.39 66
3247.52 68
3247.65 75
3247.78 88
3247.91 104
3248.04 122
3248.17 139
3248.30 155
3248.43 170
3248.56 183
3248.69 196
3248.82 212
3248.95 231
3249.09 253
3249.22 278
3249.35 305
3249.48 333
3249.61 358
3249.74 380
3249.87 397
3250.00 409
3250.13 419
3250.26 428
3250.39 438
3250.52 451
3250.65 469
3250.79 492
3250.92 519
3251.05 549
3251.18 581
3251.31 614
3251.44 646
3251.57 674
3251.70 698
3251.83 717
3251.96 731
3252.09 740
3252.22 745
3252.36 748
3252.49 748
3252.62 749
3252.75 748
3252.88 747
3253.01 745
3253.14 741
3253.27 734
3253.40 725
3253.53 714
3253.66 702
3253.79 689
3253.93 677
3254.06 666
3254.19 654
3254.32 641
3254.45 627
3254.58 609
3254.71 589
3254.84 566
3254.97 542
3255.10 520
3255.23 500
3255.36 485
3255.50 474
3255.63 466
3255.76 458
3255.89 448
3256.02 433
3256.15 413
3256.28 388
3256.41 361
3256.54 335
3256.67 313
3256.80 297
3256.94 288
3257.07 285
3257.20 285
3257.33 288
3257.46 290
3257.59 291
3257.72 291
3257.85 291
3257.98 294
3258.11 299
3258.24 307
3258.38 317
3258.51 325
3258.64 331
3258.77 332
3258.90 329
3259.03 322
3259.16 312
3259.29 302
3259.42 293
3259.55 285
3259.68 278
3259.82 271
3259.95 263
3260.08 255
3260.21 246
3260.34 238
3260.47 232
3260.60 229
3260.73 230
3260.86 235
3260.99 241
3261.13 246
3261.26 250
3261.39 249
3261.52 244
3261.65 235
3261.78 223
3261.91 209
3262.04 195
3262.17 181
3262.30 170
3262.44 161
3262.57 154
3262.70 149
3262.83 146
3262.96 146
3263.09 149
3263.22 155
3263.35 163
3263.48 173
3263.62 185
3263.75 196
3263.88 205
3264.01 211
3264.14 213
3264.27 212
3264.40 210
3264.53 207
3264.66 208
3264.79 213
3264.93 226
3265.06 248
3265.19 278
3265.32 315
3265.45 358
3265.58 403
3265.71 448
3265.84 491
3265.97 530
3266.11 567
3266.24 601
3266.37 634
3266.50 670
3266.63 708
3266.76 751
3266.89 797
3267.02 847
3267.15 900
3267.29 957
3267.42 1018
3267.55 1083
3267.68 1155
3267.81 1232
3267.94 1316
3268.07 1403
3268.20 1491
3268.33 1580
3268.47 1668
3268.60 1753
3268.73 1837
3268.86 1918
3268.99 1998
3269.12 2072
3269.25 2139
3269.38 2196
3269.51 2240
3269.65 2271
3269.78 2292
3269.91 2306
3270.04 2316
3270.17 2327
3270.30 2339
3270.43 2353
3270.56 2366
3270.70 2376
3270.83 2380
3270.96 2378
3271.09 2368
3271.22 2351
3271.35 2328
3271.48 2300
3271.61 2269
3271.74 2233
3271.88 2195
3272.01 2153
3272.14 2109
3272.27 2061
3272.40 2009
3272.53 1951
3272.66 1889
3272.79 1823
3272.93 1755
3273.06 1688
3273.19 1623
3273.32 1563
3273.45 1507
3273.58 1455
3273.71 1405
3273.84 1357
3273.98 1309
3274.11 1261
3274.24 1214
3274.37 1166
3274.50 1120
3274.63 1075
3274.76 1031
3274.89 989
3275.03 947
3275.16 907
3275.29 868
3275.42 831
3275.55 796
3275.68 762
3275.81 730
3275.94 699
3276.08 669
3276.21 639
3276.34 611
3276.47 583
3276.60 558
3276.73 534
3276.86 513
3276.99 494
3277.13 476
3277.26 459
3277.39 440
3277.52 420
3277.65 398
3277.78 375
3277.91 350
3278.05 326
3278.18 304
3278.31 284
3278.44 266
3278.57 252
3278.70 239
3278.83 227
3278.96 217
3279.10 208
3279.23 200
3279.36 195
3279.49 192
3279.62 192
3279.75 193
3279.88 194
3280.02 194
3280.15 192
3280.28 187
3280.41 180
3280.54 174
3280.67 169
3280.80 166
3280.94 168
3281.07 173
3281.20 181
3281.33 191
3281.46 201
3281.59 211
3281.72 218
3281.86 223
3281.99 224
3282.12 221
3282.25 214
3282.38 204
3282.51 191
3282.64 177
3282.78 164
3282.91 154
3283.04 147
3283.17 145
3283.30 148
3283.43 152
3283.56 158
3283.70 164
3283.83 166
3283.96 166
3284.09 161
3284.22 153
3284.35 142
3284.48 132
3284.62 124
3284.75 119
3284.88 120
3285.01 126
3285.14 134
3285.27 144
3285.40 152
3285.54 157
3285.67 156
3285.80 151
3285.93 143
3286.06 133
3286.19 123
3286.32 114
3286.46 108
3286.59 104
3286.72 104
3286.85 105
3286.98 107
3287.11 111
3287.25 115
3287.38 120
3287.51 123
3287.64 127
3287.77 130
3287.90 133
3288.03 138
3288.17 143
3288.30 148
3288.43 155
3288.56 161
3288.69 167
3288.82 172
3288.96 177
3289.09 180
3289.22 181
3289.35 181
3289.48 177
3289.61 170
3289.74 159
3289.88 143
3290.01 125
3290.14 105
3290.27 85
3290.40 68
3290.53 55
3290.67 46
3290.80 42
3290.93 41
3291.06 41
3291.19 42
3291.32 42
3291.45 41
3291.59 40
3291.72 41
3291.85 45
3291.98 52
3292.11 62
3292.24 72
3292.38 82
3292.51 89
3292.64 91
3292.77 90
3292.90 86
3293.03 81
3293.17 77
3293.30 76
3293.43 76
3293.56 79
3293.69 83
3293.82 84
3293.96 83
3294.09 78
3294.22 70
3294.35 58
3294.48 46
3294.61 35
3294.75 26
3294.88 21
3295.01 19
3295.14 19
3295.27 20
3295.40 20
3295.54 19
3295.67 15
3295.80 9
3295.93 1
3296.06 0
3296.19 0
3296.33 0
3296.46 0
3296.59 0
3296.72 0
3296.85 0
3296.98 11
3297.12 26
3297.25 40
3297.38 50
3297.51 57
3297.64 63
3297.77 68
3297.91 76
3298.04 85
3298.17 98
3298.30 111
3298.43 123
3298.57 132
3298.70 138
3298.83 142
3298.96 143
3299.09 146
3299.22 151
3299.36 158
3299.49 169
3299.62 181
3299.75 192
3299.88 202
3300.01 210
3300.15 215
3300.28 217
3300.41 219
3300.54 219
3300.67 219
3300.81 219
3300.94 218
3301.07 215
3301.20 211
3301.33 207
3301.46 202
3301.60 199
3301.73 199
3301.86 202
3301.99 208
3302.12 216
3302.25 227
3302.39 238
3302.52 249
3302.65 259
3302.78 269
3302.91 276
3303.05 283
3303.18 288
3303.31 293
3303.44 297
3303.57 300
3303.71 304
3303.84 307
3303.97 308
3304.10 307
3304.23 302
3304.36 293
3304.50 283
3304.63 271
3304.76 260
3304.89 252
3305.02 247
3305.16 245
3305.29 245
3305.42 245
3305.55 245
3305.68 244
3305.81 242
3305.95 240
3306.08 238
3306.21 237
3306.34 237
3306.47 237
3306.61 237
3306.74 236
3306.87 236
3307.00 235
3307.13 236
3307.27 237
3307.40 238
3307.53 238
3307.66 237
3307.79 234
3307.93 229
3308.06 221
3308.19 212
3308.32 203
3308.45 192
3308.59 181
3308.72 169
3308.85 157
3308.98 144
3309.11 131
3309.24 119
3309.38 109
3309.51 100
3309.64 94
3309.77 88
3309.90 84
3310.04 80
3310.17 77
3310.30 74
3310.43 73
3310.56 74
3310.70 78
3310.83 84
3310.96 92
3311.09 100
3311.22 108
3311.36 115
3311.49 120
3311.62 123
3311.75 125
3311.88 125
3312.02 125
3312.15 124
3312.28 124
3312.41 122
3312.54 121
3312.68 120
3312.81 119
3312.94 118
3313.07 117
3313.20 116
3313.34 114
3313.47 111
3313.60 107
3313.73 100
3313.86 91
3314.00 82
3314.13 71
3314.26 61
3314.39 52
3314.53 45
3314.66 40
3314.79 38
3314.92 38
3315.05 38
3315.19 39
3315.32 40
3315.45 41
3315.58 41
3315.71 42
3315.85 42
3315.98 42
3316.11 41
3316.24 39
3316.37 36
3316.51 32
3316.64 26
3316.77 20
3316.90 14
3317.03 8
3317.17 2
3317.30 0
3317.43 0
3317.56 0
3317.70 0
3317.83 0
3317.96 0
3318.09 0
3318.22 0
3318.36 3
3318.49 8
3318.62 14
3318.75 20
3318.88 27
3319.02 34
3319.15 42
3319.28 48
3319.41 52
3319.55 54
3319.68 53
3319.81 49
3319.94 42
3320.07 36
3320.21 30
3320.34 28
3320.47 28
3320.60 32
3320.73 39
3320.87 46
3321.00 54
3321.13 62
3321.26 68
3321.40 73
3321.53 75
3321.66 76
3321.79 73
3321.92 68
3322.06 61
3322.19 53
3322.32 46
3322.45 43
3322.59 43
3322.72 48
3322.85 56
3322.98 65
3323.11 72
3323.25 76
3323.38 75
3323.51 71
3323.64 64
3323.78 57
3323.91 50
3324.04 46
3324.17 45
3324.30 46
3324.44 49
3324.57 54
3324.70 60
3324.83 66
3324.97 74
3325.10 82
3325.23 91
3325.36 101
3325.50 113
3325.63 126
3325.76 140
3325.89 154
3326.02 168
3326.16 180
3326.29 191
3326.42 200
3326.55 208
3326.69 214
3326.82 218
3326.95 222
3327.08 226
3327.21 229
3327.35 232
3327.48 235
3327.61 239
3327.74 243
3327.88 247
3328.01 251
3328.14 254
3328.27 255
3328.41 254
3328.54 252
3328.67 251
3328.80 251
3328.94 253
3329.07 258
3329.20 266
3329.33 276
3329.46 287
3329.60 297
3329.73 306
3329.86 313
3329.99 318
3330.13 322
3330.26 326
3330.39 329
3330.52 333
3330.66 337
3330.79 340
3330.92 341
3331.05 338
3331.19 332
3331.32 321
3331.45 308
3331.58 293
3331.72 278
3331.85 265
3331.98 253
3332.11 244
3332.24 236
3332.38 231
3332.51 226
3332.64 222
3332.77 218
3332.91 215
3333.04 212
3333.17 209
3333.30 206
3333.44 202
3333.57 198
3333.70 194
3333.83 191
3333.97 187
3334.10 183
3334.23 179
3334.36 175
3334.50 170
3334.63 165
3334.76 160
3334.89 156
3335.03 154
3335.16 155
3335.29 158
3335.42 164
3335.56 171
3335.69 178
3335.82 183
3335.95 186
3336.09 187
3336.22 186
3336.35 184
3336.48 182
3336.62 181
3336.75 179
3336.88 177
3337.01 174
3337.15 168
3337.28 160
3337.41 149
3337.54 137
3337.68 125
3337.81 115
3337.94 109
3338.07 107
3338.21 108
3338.34 111
3338.47 116
3338.60 120
3338.74 123
3338.87 125
3339.00 126
3339.13 127
3339.27 127
3339.40 126
3339.53 125
3339.66 124
3339.80 122
3339.93 122
3340.06 123
3340.19 126
3340.33 129
3340.46 133
3340.59 136
3340.72 135
3340.86 130
3340.99 122
3341.12 112
3341.25 101
3341.39 92
3341.52 86
3341.65 84
3341.79 85
3341.92 90
3342.05 97
3342.18 106
3342.32 116
3342.45 126
3342.58 137
3342.71 146
3342.85 154
3342.98 160
3343.11 165
3343.24 168
3343.38 170
3343.51 172
3343.64 174
3343.77 175
3343.91 175
3344.04 174
3344.17 171
3344.31 168
3344.44 163
3344.57 158
3344.70 152
3344.84 147
3344.97 142
3345.10 136
3345.23 130
3345.37 124
3345.50 119
3345.63 116
3345.76 116
3345.90 119
3346.03 124
3346.16 129
3346.30 132
3346.43 132
3346.56 129
3346.69 123
3346.83 115
3346.96 107
3347.09 101
3347.22 98
3347.36 98
3347.49 99
3347.62 102
3347.75 105
3347.89 110
3348.02 115
3348.15 122
3348.29 130
3348.42 141
3348.55 151
3348.68 160
3348.82 166
3348.95 170
3349.08 171
3349.21 170
3349.35 168
3349.48 166
3349.61 165
3349.75 164
3349.88 165
3350.01 166
3350.14 170
3350.28 175
3350.41 182
3350.54 191
3350.68 199
3350.81 205
3350.94 206
3351.07 203
3351.21 193
3351.34 179
3351.47 163
3351.60 146
3351.74 129
3351.87 114
3352.00 101
3352.14 90
3352.27 80
3352.40 73
3352.53 68
3352.67 67
3352.80 71
3352.93 81
3353.07 94
3353.20 111
3353.33 127
3353.46 140
3353.60 150
3353.73 154
3353.86 153
3354.00 149
3354.13 144
3354.26 139
3354.39 135
3354.53 133
3354.66 131
3354.79 129
3354.93 127
3355.06 125
3355.19 123
3355.32 120
3355.46 118
3355.59 114
3355.72 111
3355.86 106
3355.99 100
3356.12 93
3356.25 84
3356.39 76
3356.52 68
3356.65 61
3356.79 58
3356.92 58
3357.05 63
3357.18 71
3357.32 84
3357.45 98
3357.58 112
3357.72 125
3357.85 137
3357.98 146
3358.12 152
3358.25 155
3358.38 155
3358.51 153
3358.65 149
3358.78 144
3358.91 137
3359.05 129
3359.18 120
3359.31 111
3359.44 101
3359.58 92
3359.71 83
3359.84 75
3359.98 68
3360.11 62
3360.24 59
3360.38 60
3360.51 64
3360.64 71
3360.77 81
3360.91 92
3361.04 102
3361.17 111
3361.31 119
3361.44 124
3361.57 128
3361.70 132
3361.84 136
3361.97 140
3362.10 144
3362.24 145
3362.37 144
3362.50 140
3362.64 135
3362.77 128
3362.90 123
3363.04 119
3363.17 118
3363.30 118
3363.43 119
3363.57 121
3363.70 123
3363.83 127
3363.97 131
3364.10 137
3364.23 143
3364.37 149
3364.50 153
3364.63 154
3364.76 150
3364.90 141
3365.03 128
3365.16 111
3365.30 91
3365.43 69
3365.56 48
3365.70 29
3365.83 13
3365.96 0
3366.10 0
3366.23 0
3366.36 0
3366.49 0
3366.63 0
3366.76 0
3366.89 0
3367.03 0
3367.16 4
3367.29 19
3367.43 35
3367.56 48
3367.69 58
3367.83 65
3367.96 67
3368.09 66
3368.22 63
3368.36 60
3368.49 58
3368.62 59
3368.76 63
3368.89 69
3369.02 77
3369.16 85
3369.29 94
3369.42 102
3369.56 110
3369.69 118
3369.82 128
3369.96 139
3370.09 150
3370.22 163
3370.36 176
3370.49 190
3370.62 204
3370.75 218
3370.89 234
3371.02 251
3371.15 268
3371.29 284
3371.42 298
3371.55 307
3371.69 311
3371.82 310
3371.95 306
3372.09 300
3372.22 296
3372.35 295
3372.49 300
3372.62 309
3372.75 323
3372.89 338
3373.02 351
3373.15 360
3373.29 364
3373.42 361
3373.55 353
3373.69 343
3373.82 334
3373.95 327
3374.08 325
3374.22 328
3374.35 334
3374.48 342
3374.62 350
3374.75 357
3374.88 362
3375.02 364
3375.15 363
3375.28 360
3375.42 356
3375.55 350
3375.68 343
3375.82 336
3375.95 329
3376.08 322
3376.22 315
3376.35 307
3376.48 298
3376.62 288
3376.75 278
3376.88 268
3377.02 259
3377.15 251
3377.28 245
3377.42 241
3377.55 236
3377.68 230
3377.82 222
3377.95 211
3378.08 198
3378.22 184
3378.35 172
3378.48 163
3378.62 160
3378.75 164
3378.88 173
3379.02 187
3379.15 204
3379.28 222
3379.42 238
3379.55 253
3379.68 264
3379.82 270
3379.95 273
3380.08 271
3380.22 265
3380.35 257
3380.48 248
3380.62 240
3380.75 234
3380.88 231
3381.02 228
3381.15 223
3381.28 215
3381.42 201
3381.55 182
3381.68 160
3381.82 139
3381.95 121
3382.08 110
3382.22 106
3382.35 110
3382.48 118
3382.62 128
3382.75 135
3382.88 139
3383.02 137
3383.15 130
3383.28 121
3383.42 111
3383.55 101
3383.69 93
3383.82 89
3383.95 87
3384.09 88
3384.22 91
3384.35 94
3384.49 98
3384.62 101
3384.75 103
3384.89 103
3385.02 103
3385.15 103
3385.29 105
3385.42 107
3385.55 112
3385.69 118
3385.82 124
3385.95 131
3386.09 135
3386.22 137
3386.35 137
3386.49 134
3386.62 128
3386.75 121
3386.89 114
3387.02 107
3387.16 100
3387.29 94
3387.42 88
3387.56 84
3387.69 81
3387.82 80
3387.96 80
3388.09 82
3388.22 83
3388.36 84
3388.49 83
3388.62 79
3388.76 73
3388.89 67
3389.02 62
3389.16 59
3389.29 60
3389.42 66
3389.56 76
3389.69 89
3389.83 104
3389.96 117
3390.09 129
3390.23 137
3390.36 141
3390.49 141
3390.63 137
3390.76 131
3390.89 122
3391.03 113
3391.16 104
3391.29 97
3391.43 92
3391.56 89
3391.70 88
3391.83 89
3391.96 90
3392.10 93
3392.23 96
3392.36 99
3392.50 103
3392.63 106
3392.76 109
3392.90 111
3393.03 110
3393.17 106
3393.30 100
3393.43 91
3393.57 81
3393.70 71
3393.83 62
3393.97 54
3394.10 49
3394.23 45
3394.37 44
3394.50 46
3394.64 49
3394.77 53
3394.90 58
3395.04 63
3395.17 69
3395.30 76
3395.44 83
3395.57 90
3395.70 98
3395.84 106
3395.97 114
3396.11 120
3396.24 124
3396.37 125
3396.51 123
3396.64 119
3396.77 112
3396.91 103
3397.04 92
3397.17 79
3397.31 65
3397.44 49
3397.58 33
3397.71 17
3397.84 4
3397.98 0
3398.11 0
3398.24 0
3398.38 0
3398.51 6
3398.65 13
3398.78 19
3398.91 21
3399.05 20
3399.18 15
3399.31 9
3399.45 1
3399.58 0
3399.72 0
3399.85 0
3399.98 0
3400.12 0
3400.25 0
3400.38 0
3400.52 1
3400.65 15
3400.79 32
3400.92 51
3401.05 69
3401.19 86
3401.32 98
3401.45 104
3401.59 103
3401.72 97
3401.86 87
3401.99 75
3402.12 62
3402.26 50
3402.39 40
3402.52 33
3402.66 29
3402.79 27
3402.93 26
3403.06 26
3403.19 29
3403.33 33
3403.46 40
3403.60 49
3403.73 62
3403.86 77
3404.00 93
3404.13 107
3404.26 119
3404.40 127
3404.53 131
3404.67 131
3404.80 130
3404.93 127
3405.07 125
3405.20 123
3405.34 121
3405.47 119
3405.60 117
3405.74 113
3405.87 110
3406.00 107
3406.14 106
3406.27 106
3406.41 110
3406.54 117
3406.67 128
3406.81 141
3406.94 157
3407.08 172
3407.21 186
3407.34 198
3407.48 205
3407.61 208
3407.75 207
3407.88 204
3408.01 199
3408.15 195
3408.28 191
3408.41 189
3408.55 189
3408.68 188
3408.82 189
3408.95 191
3409.08 193
3409.22 196
3409.35 199
3409.49 201
3409.62 202
3409.75 201
3409.89 198
3410.02 192
3410.16 185
3410.29 178
3410.42 172
3410.56 167
3410.69 163
3410.83 160
3410.96 157
3411.09 154
3411.23 148
3411.36 141
3411.50 133
3411.63 124
3411.76 116
3411.90 108
3412.03 102
3412.17 99
3412.30 99
3412.43 102
3412.57 109
3412.70 117
3412.84 126
3412.97 135
3413.10 142
3413.24 148
3413.37 152
3413.51 154
3413.64 156
3413.77 158
3413.91 160
3414.04 161
3414.18 161
3414.31 160
3414.44 157
3414.58 152
3414.71 146
3414.85 140
3414.98 135
3415.11 131
3415.25 128
3415.38 126
3415.52 125
3415.65 125
3415.78 126
3415.92 130
3416.05 135
3416.19 143
3416.32 151
3416.45 159
3416.59 165
3416.72 169
3416.86 171
3416.99 172
3417.12 173
3417.26 174
3417.39 177
3417.53 181
3417.66 185
3417.80 187
3417.93 187
3418.06 184
3418.20 180
3418.33 174
3418.47 169
3418.60 166
3418.73 163
3418.87 162
3419.00 160
3419.14 156
3419.27 152
3419.40 147
3419.54 142
3419.67 139
3419.81 138
3419.94 141
3420.08 146
3420.21 151
3420.34 155
3420.48 155
3420.61 150
3420.75 141
3420.88 129
3421.01 117
3421.15 105
3421.28 98
3421.42 95
3421.55 96
3421.69 101
3421.82 107
3421.95 112
3422.09 115
3422.22 116
3422.36 114
3422.49 109
3422.62 102
3422.76 94
3422.89 85
3423.03 76
3423.16 67
3423.30 58
3423.43 48
3423.56 39
3423.70 30
3423.83 22
3423.97 16
3424.10 11
3424.23 8
3424.37 8
3424.50 9
3424.64 12
3424.77 15
3424.91 19
3425.04 23
3425.17 25
3425.31 25
3425.44 23
3425.58 18
3425.71 11
3425.85 2
3425.98 0
3426.11 0
3426.25 0
3426.38 0
3426.52 0
3426.65 0
3426.79 0
3426.92 4
3427.05 13
3427.19 20
3427.32 25
3427.46 30
3427.59 36
3427.73 46
3427.86 59
3427.99 74
3428.13 91
3428.26 106
3428.40 118
3428.53 125
3428.67 126
3428.80 122
3428.93 116
3429.07 108
3429.20 101
3429.34 95
3429.47 90
3429.61 88
3429.74 86
3429.87 85
3430.01 83
3430.14 81
3430.28 77
3430.41 71
3430.55 64
3430.68 57
3430.82 52
3430.95 49
3431.08 51
3431.22 58
3431.35 71
3431.49 88
3431.62 108
3431.76 132
3431.89 156
3432.02 182
3432.16 208
3432.29 234
3432.43 260
3432.56 285
3432.70 308
3432.83 330
3432.97 349
3433.10 365
3433.23 378
3433.37 389
3433.50 397
3433.64 402
3433.77 404
3433.91 403
3434.04 401
3434.17 398
3434.31 397
3434.44 397
3434.58 399
3434.71 403
3434.85 409
3434.98 414
3435.12 419
3435.25 422
3435.38 425
3435.52 428
3435.65 432
3435.79 439
3435.92 449
3436.06 463
3436.19 479
3436.33 496
3436.46 509
3436.59 518
3436.73 519
3436.86 513
3437.00 498
3437.13 478
3437.27 454
3437.40 430
3437.54 407
3437.67 387
3437.81 370
3437.94 356
3438.07 343
3438.21 332
3438.34 321
3438.48 311
3438.61 301
3438.75 292
3438.88 284
3439.02 277
3439.15 269
3439.28 262
3439.42 256
3439.55 250
3439.69 246
3439.82 244
3439.96 245
3440.09 248
3440.23 253
3440.36 256
3440.50 257
3440.63 255
3440.76 248
3440.90 236
3441.03 222
3441.17 206
3441.30 190
3441.44 177
3441.57 165
3441.71 157
3441.84 151
3441.98 147
3442.11 145
3442.24 143
3442.38 140
3442.51 137
3442.65 134
3442.78 130
3442.92 126
3443.05 124
3443.19 122
3443.32 123
3443.46 126
3443.59 129
3443.73 134
3443.86 138
3443.99 142
3444.13 146
3444.26 148
3444.40 148
3444.53 147
3444.67 144
3444.80 140
3444.94 134
3445.07 125
3445.21 116
3445.34 105
3445.48 92
3445.61 79
3445.74 65
3445.88 52
3446.01 39
3446.15 29
3446.28 21
3446.42 16
3446.55 13
3446.69 12
3446.82 12
3446.96 12
3447.09 11
3447.23 9
3447.36 6
3447.50 3
3447.63 0
3447.76 0
3447.90 0
3448.03 0
3448.17 0
3448.30 0
3448.44 0
3448.57 0
3448.71 1
3448.84 12
3448.98 25
3449.11 39
3449.25 51
3449.38 59
3449.52 62
3449.65 60
3449.79 56
3449.92 50
3450.05 45
3450.19 42
3450.32 42
3450.46 44
3450.59 47
3450.73 50
3450.86 52
3451.00 51
3451.13 48
3451.27 44
3451.40 41
3451.54 41
3451.67 46
3451.81 54
3451.94 66
3452.08 78
3452.21 89
3452.35 98
3452.48 104
3452.62 109
3452.75 113
3452.88 120
3453.02 130
3453.15 142
3453.29 156
3453.42 169
3453.56 179
3453.69 184
3453.83 183
3453.96 176
3454.10 165
3454.23 151
3454.37 136
3454.50 120
3454.64 105
3454.77 91
3454.91 78
3455.04 67
3455.18 56
3455.31 46
3455.45 39
3455.58 34
3455.72 32
3455.85 34
3455.99 39
3456.12 47
3456.26 58
3456.39 70
3456.53 84
3456.66 97
3456.79 109
3456.93 117
3457.06 123
3457.20 125
3457.33 124
3457.47 121
3457.60 118
3457.74 115
3457.87 115
3458.01 118
3458.14 123
3458.28 132
3458.41 143
3458.55 156
3458.68 170
3458.82 183
3458.95 194
3459.09 200
3459.22 200
3459.36 193
3459.49 179
3459.63 158
3459.76 132
3459.90 105
3460.03 78
3460.17 57
3460.30 42
3460.44 34
3460.57 35
3460.71 41
3460.84 51
3460.98 63
3461.11 74
3461.25 85
3461.38 94
3461.52 102
3461.65 109
3461.79 116
3461.92 122
3462.06 128
3462.19 134
3462.33 138
3462.46 142
3462.60 145
3462.73 147
3462.87 146
3463.00 142
3463.14 134
3463.27 124
3463.41 111
3463.54 97
3463.68 85
3463.81 77
3463.95 72
3464.08 72
3464.22 74
3464.35 77
3464.49 79
3464.62 78
3464.76 74
3464.89 69
3465.03 64
3465.16 62
3465.30 64
3465.43 71
3465.57 81
3465.70 93
3465.84 103
3465.97 111
3466.11 114
3466.24 112
3466.38 105
3466.51 94
3466.65 81
3466.78 69
3466.92 59
3467.05 54
3467.19 54
3467.32 62
3467.46 75
3467.59 93
3467.73 113
3467.86 134
3468.00 151
3468.13 163
3468.27 168
3468.40 167
3468.54 159
3468.67 147
3468.81 132
3468.94 117
3469.08 104
3469.21 94
3469.35 88
3469.48 86
3469.62 87
3469.75 92
3469.89 98
3470.02 107
3470.16 117
3470.29 130
3470.43 145
3470.56 161
3470.70 177
3470.83 191
3470.97 202
3471.11 207
3471.24 205
3471.38 198
3471.51 185
3471.65 171
3471.78 156
3471.92 144
3472.05 136
3472.19 131
3472.32 130
3472.46 130
3472.59 130
3472.73 129
3472.86 126
3473.00 121
3473.13 114
3473.27 107
3473.40 101
3473.54 97
3473.67 96
3473.81 99
3473.94 106
3474.08 116
3474.21 129
3474.35 142
3474.48 153
3474.62 161
3474.75 163
3474.89 160
3475.03 152
3475.16 141
3475.30 127
3475.43 114
3475.57 102
3475.70 92
3475.84 84
3475.97 76
3476.11 69
3476.24 64
3476.38 60
3476.51 58
3476.65 60
3476.78 66
3476.92 75
3477.05 87
3477.19 100
3477.32 113
3477.46 123
3477.59 130
3477.73 133
3477.87 132
3478.00 127
3478.14 119
3478.27 109
3478.41 98
3478.54 88
3478.68 80
3478.81 73
3478.95 69
3479.08 67
3479.22 67
3479.35 69
3479.49 73
3479.62 79
3479.76 88
3479.89 98
3480.03 108
3480.17 119
3480.30 128
3480.44 135
3480.57 141
3480.71 145
3480.84 149
3480.98 151
3481.11 151
3481.25 150
3481.38 147
3481.52 142
3481.65 134
3481.79 127
3481.92 119
3482.06 113
3482.20 108
3482.33 105
3482.47 102
3482.60 100
3482.74 98
3482.87 96
3483.01 94
3483.14 94
3483.28 95
3483.41 96
3483.55 98
3483.68 100
3483.82 99
3483.96 95
3484.09 88
3484.23 78
3484.36 66
3484.50 52
3484.63 39
3484.77 27
3484.90 16
3485.04 7
3485.17 1
3485.31 0
3485.44 0
3485.58 0
3485.72 0
3485.85 0
3485.99 0
3486.12 0
3486.26 0
3486.39 0
3486.53 0
3486.66 0
3486.80 5
3486.93 16
3487.07 30
3487.21 45
3487.34 57
3487.48 66
3487.61 70
3487.75 70
3487.88 65
3488.02 58
3488.15 50
3488.29 43
3488.42 38
3488.56 34
3488.70 32
3488.83 33
3488.97 36
3489.10 40
3489.24 44
3489.37 49
3489.51 54
3489.64 57
3489.78 58
3489.92 59
3490.05 58
3490.19 57
3490.32 56
3490.46 55
3490.59 55
3490.73 56
3490.86 59
3491.00 64
3491.13 71
3491.27 81
3491.41 92
3491.54 104
3491.68 118
3491.81 130
3491.95 141
3492.08 150
3492.22 156
3492.35 159
3492.49 159
3492.63 157
3492.76 154
3492.90 151
3493.03 147
3493.17 144
3493.30 141
3493.44 138
3493.57 134
3493.71 128
3493.85 121
3493.98 113
3494.12 106
3494.25 101
3494.39 99
3494.52 102
3494.66 110
3494.80 121
3494.93 133
3495.07 145
3495.20 155
3495.34 163
3495.47 168
3495.61 171
3495.74 173
3495.88 174
3496.02 176
3496.15 177
3496.29 179
3496.42 180
3496.56 180
3496.69 179
3496.83 178
3496.97 177
3497.10 176
3497.24 175
3497.37 173
3497.51 171
3497.64 169
3497.78 165
3497.91 160
3498.05 154
3498.19 148
3498.32 143
3498.46 139
3498.59 137
3498.73 135
3498.86 135
3499.00 135
3499.14 133
3499.27 131
3499.41 127
3499.54 123
3499.68 121
3499.81 121
3499.95 124
3500.09 131
3500.22 140
3500.36 150
3500.49 160
3500.63 167
3500.76 170
3500.90 170
3501.04 168
3501.17 165
3501.31 163
3501.44 163
3501.58 164
3501.71 168
3501.85 171
3501.99 175
3502.12 177
3502.26 177
3502.39 175
3502.53 171
3502.66 165
3502.80 158
3502.94 149
3503.07 139
3503.21 127
3503.34 113
3503.48 98
3503.61 84
3503.75 71
3503.89 62
3504.02 56
3504.16 52
3504.29 52
3504.43 52
3504.57 52
3504.70 51
3504.84 50
3504.97 48
3505.11 46
3505.24 44
3505.38 42
3505.52 40
3505.65 38
3505.79 35
3505.92 32
3506.06 30
3506.20 29
3506.33 31
3506.47 35
3506.60 41
3506.74 49
3506.87 59
3507.01 72
3507.15 85
3507.28 99
3507.42 114
3507.55 127
3507.69 138
3507.83 145
3507.96 149
3508.10 149
3508.23 147
3508.37 141
3508.50 135
3508.64 128
3508.78 123
3508.91 120
3509.05 119
3509.18 122
3509.32 128
3509.46 136
3509.59 145
3509.73 152
3509.86 156
3510.00 155
3510.13 148
3510.27 138
3510.41 126
3510.54 114
3510.68 105
3510.81 100
3510.95 100
3511.09 104
3511.22 110
3511.36 118
3511.49 124
3511.63 129
3511.77 133
3511.90 136
3512.04 139
3512.17 143
3512.31 146
3512.45 149
3512.58 152
3512.72 153
3512.85 152
3512.99 150
3513.13 148
3513.26 147
3513.40 149
3513.53 153
3513.67 161
3513.81 170
3513.94 179
3514.08 188
3514.21 195
3514.35 201
3514.49 207
3514.62 214
3514.76 226
3514.89 241
3515.03 262
3515.17 286
3515.30 313
3515.44 342
3515.57 369
3515.71 394
3515.85 416
3515.98 433
3516.12 445
3516.25 453
3516.39 455
3516.53 452
3516.66 444
3516.80 433
3516.93 419
3517.07 403
3517.21 388
3517.34 374
3517.48 362
3517.61 353
3517.75 348
3517.89 346
3518.02 348
3518.16 354
3518.29 363
3518.43 375
3518.57 387
3518.70 399
3518.84 409
3518.97 415
3519.11 417
3519.25 415
3519.38 410
3519.52 402
3519.65 393
3519.79 383
3519.93 374
3520.06 366
3520.20 358
3520.33 352
3520.47 346
3520.61 342
3520.74 338
3520.88 337
3521.02 337
3521.15 338
3521.29 340
3521.42 342
3521.56 344
3521.70 346
3521.83 347
3521.97 347
3522.10 348
3522.24 348
3522.38 348
3522.51 347
3522.65 345
3522.78 342
3522.92 337
3523.06 330
3523.19 324
3523.33 319
3523.47 315
3523.60 315
3523.74 318
3523.87 325
3524.01 334
3524.15 344
3524.28 356
3524.42 366
3524.56 375
3524.69 382
3524.83 385
3524.96 385
3525.10 382
3525.24 375
3525.37 365
3525.51 353
3525.64 340
3525.78 327
3525.92 315
3526.05 306
3526.19 299
3526.33 295
3526.46 294
3526.60 296
3526.73 300
3526.87 306
3527.01 315
3527.14 325
3527.28 335
3527.42 345
3527.55 353
3527.69 357
3527.82 355
3527.96 346
3528.10 330
3528.23 308
3528.37 282
3528.51 255
3528.64 230
3528.78 210
3528.91 196
3529.05 190
3529.19 193
3529.32 202
3529.46 216
3529.60 232
3529.73 247
3529.87 260
3530.00 267
3530.14 270
3530.28 269
3530.41 264
3530.55 256
3530.69 248
3530.82 239
3530.96 231
3531.09 224
3531.23 217
3531.37 209
3531.50 202
3531.64 194
3531.78 188
3531.91 184
3532.05 185
3532.19 190
3532.32 201
3532.46 217
3532.59 235
3532.73 254
3532.87 271
3533.00 285
3533.14 296
3533.28 304
3533.41 311
3533.55 316
3533.68 320
3533.82 321
3533.96 317
3534.09 309
3534.23 296
3534.37 280
3534.50 265
3534.64 252
3534.78 244
3534.91 242
3535.05 242
3535.18 243
3535.32 243
3535.46 239
3535.59 231
3535.73 219
3535.87 207
3536.00 195
3536.14 186
3536.28 179
3536.41 176
3536.55 175
3536.69 176
3536.82 179
3536.96 183
3537.09 186
3537.23 188
3537.37 188
3537.50 184
3537.64 176
3537.78 166
3537.91 155
3538.05 144
3538.19 136
3538.32 132
3538.46 130
3538.60 131
3538.73 132
3538.87 131
3539.00 128
3539.14 122
3539.28 114
3539.41 107
3539.55 102
3539.69 101
3539.82 102
3539.96 106
3540.10 110
3540.23 113
3540.37 112
3540.51 108
3540.64 100
3540.78 91
3540.92 83
3541.05 78
3541.19 77
3541.32 81
3541.46 87
3541.60 95
3541.73 102
3541.87 107
3542.01 108
3542.14 105
3542.28 101
3542.42 96
3542.55 91
3542.69 89
3542.83 90
3542.96 92
3543.10 96
3543.24 100
3543.37 105
3543.51 109
3543.65 113
3543.78 114
3543.92 115
3544.06 113
3544.19 110
3544.33 105
3544.47 101
3544.60 99
3544.74 99
3544.87 102
3545.01 107
3545.15 113
3545.28 119
3545.42 123
3545.56 124
3545.69 120
3545.83 114
3545.97 104
3546.10 93
3546.24 80
3546.38 68
3546.51 57
3546.65 48
3546.79 42
3546.92 39
3547.06 41
3547.20 46
3547.33 54
3547.47 62
3547.61 70
3547.74 75
3547.88 76
3548.02 74
3548.15 68
3548.29 60
3548.43 52
3548.56 46
3548.70 44
3548.84 47
3548.97 54
3549.11 64
3549.25 76
3549.38 88
3549.52 97
3549.66 103
3549.79 104
3549.93 100
3550.07 91
3550.20 78
3550.34 63
3550.48 46
3550.61 29
3550.75 15
3550.89 4
3551.02 0
3551.16 0
3551.30 0
3551.43 5
3551.57 11
3551.71 14
3551.84 13
3551.98 9
3552.12 2
3552.25 0
3552.39 0
3552.53 0
3552.66 0
3552.80 0
3552.94 5
3553.07 19
3553.21 33
3553.35 46
3553.48 56
3553.62 62
3553.76 65
3553.89 66
3554.03 66
3554.17 68
3554.30 71
3554.44 75
3554.58 82
3554.71 89
3554.85 97
3554.99 103
3555.12 108
3555.26 112
3555.40 114
3555.54 117
3555.67 121
3555.81 126
3555.95 134
3556.08 143
3556.22 155
3556.36 167
3556.49 178
3556.63 189
3556.77 197
3556.90 203
3557.04 205
3557.18 204
3557.31 199
3557.45 190
3557.59 178
3557.72 164
3557.86 149
3558.00 135
3558.13 122
3558.27 112
3558.41 105
3558.54 100
3558.68 97
3558.82 96
3558.96 96
3559.09 98
3559.23 101
3559.37 105
3559.50 108
3559.64 111
3559.78 111
3559.91 109
3560.05 104
3560.19 96
3560.32 86
3560.46 74
3560.60 63
3560.73 52
3560.87 42
3561.01 36
3561.15 31
3561.28 30
3561.42 30
3561.56 32
3561.69 33
3561.83 33
3561.97 30
3562.10 26
3562.24 21
3562.38 16
3562.51 15
3562.65 18
3562.79 27
3562.92 43
3563.06 63
3563.20 86
3563.34 110
3563.47 131
3563.61 150
3563.75 163
3563.88 172
3564.02 175
3564.16 173
3564.29 168
3564.43 159
3564.57 148
3564.71 135
3564.84 119
3564.98 103
3565.12 86
3565.25 70
3565.39 55
3565.53 43
3565.66 33
3565.80 24
3565.94 17
3566.07 10
3566.21 2
3566.35 0
3566.49 0
3566.62 0
3566.76 0
3566.90 0
3567.03 0
3567.17 0
3567.31 0
3567.44 9
3567.58 21
3567.72 34
3567.86 47
3567.99 62
3568.13 77
3568.27 93
3568.40 107
3568.54 119
3568.68 128
3568.81 135
3568.95 141
3569.09 146
3569.23 151
3569.36 156
3569.50 162
3569.64 167
3569.77 172
3569.91 177
3570.05 182
3570.19 187
3570.32 192
3570.46 198
3570.60 204
3570.73 210
3570.87 214
3571.01 216
3571.14 216
3571.28 213
3571.42 209
3571.56 202
3571.69 194
3571.83 184
3571.97 174
3572.10 162
3572.24 151
3572.38 141
3572.52 132
3572.65 126
3572.79 123
3572.93 122
3573.06 124
3573.20 128
3573.34 132
3573.48 137
3573.61 141
3573.75 145
3573.89 148
3574.02 151
3574.16 155
3574.30 158
3574.44 161
3574.57 162
3574.71 162
3574.85 160
3574.98 155
3575.12 149
3575.26 143
3575.40 137
3575.53 132
3575.67 128
3575.81 126
3575.94 122
3576.08 117
3576.22 109
3576.36 97
3576.49 82
3576.63 66
3576.77 49
3576.90 35
3577.04 24
3577.18 15
3577.32 11
3577.45 9
3577.59 10
3577.73 12
3577.86 17
3578.00 22
3578.14 28
3578.28 34
3578.41 39
3578.55 42
3578.69 46
3578.83 49
3578.96 53
3579.10 58
3579.24 65
3579.37 73
3579.51 80
3579.65 88
3579.79 93
3579.92 96
3580.06 97
3580.20 95
3580.33 91
3580.47 86
3580.61 80
3580.75 75
3580.88 70
3581.02 67
3581.16 64
3581.30 61
3581.43 58
3581.57 55
3581.71 52
3581.84 50
3581.98 49
3582.12 51
3582.26 56
3582.39 64
3582.53 75
3582.67 89
3582.81 104
3582.94 120
3583.08 137
3583.22 155
3583.35 172
3583.49 189
3583.63 203
3583.77 214
3583.90 221
3584.04 226
3584.18 228
3584.32 229
3584.45 231
3584.59 237
3584.73 246
3584.87 259
3585.00 275
3585.14 293
3585.28 312
3585.41 329
3585.55 342
3585.69 352
3585.83 356
3585.96 356
3586.10 352
3586.24 345
3586.38 336
3586.51 327
3586.65 321
3586.79 317
3586.93 316
3587.06 319
3587.20 325
3587.34 332
3587.48 340
3587.61 348
3587.75 355
3587.89 362
3588.02 367
3588.16 370
3588.30 371
3588.44 369
3588.57 366
3588.71 360
3588.85 354
3588.99 346
3589.12 339
3589.26 333
3589.40 329
3589.54 327
3589.67 325
3589.81 324
3589.95 322
3590.09 316
3590.22 306
3590.36 291
3590.50 272
3590.64 251
3590.77 231
3590.91 214
3591.05 203
3591.19 197
3591.32 198
3591.46 204
3591.60 214
3591.74 226
3591.87 238
3592.01 251
3592.15 263
3592.29 273
3592.42 280
3592.56 282
3592.70 279
3592.84 269
3592.97 255
3593.11 237
3593.25 219
3593.39 202
3593.52 188
3593.66 176
3593.80 167
3593.94 158
3594.07 150
3594.21 141
3594.35 130
3594.49 120
3594.62 111
3594.76 103
3594.90 98
3595.04 96
3595.17 97
3595.31 99
3595.45 104
3595.59 110
3595.72 118
3595.86 127
3596.00 139
3596.14 152
3596.27 166
3596.41 179
3596.55 191
3596.69 199
3596.82 203
3596.96 203
3597.10 198
3597.24 190
3597.37 181
3597.51 172
3597.65 164
3597.79 160
3597.92 158
3598.06 158
3598.20 160
3598.34 162
3598.47 162
3598.61 160
3598.75 156
3598.89 149
3599.03 142
3599.16 135
3599.30 130
3599.44 128
3599.58 129
3599.71 131
3599.85 133
3599.99 133
3600.13 130
3600.26 124
3600.40 114
3600.54 102
3600.68 89
3600.81 78
3600.95 69
3601.09 64
3601.23 62
3601.36 64
3601.50 67
3601.64 72
3601.78 78
3601.92 83
3602.05 90
3602.19 99
3602.33 109
3602.47 122
3602.60 138
3602.74 155
3602.88 171
3603.02 187
3603.15 199
3603.29 208
3603.43 213
3603.57 214
3603.71 213
3603.84 211
3603.98 210
3604.12 210
3604.26 213
3604.39 217
3604.53 222
3604.67 225
3604.81 225
3604.94 220
3605.08 211
3605.22 198
3605.36 182
3605.50 166
3605.63 149
3605.77 135
3605.91 124
3606.05 116
3606.18 111
3606.32 108
3606.46 107
3606.60 108
3606.74 110
3606.87 113
3607.01 118
3607.15 125
3607.29 132
3607.42 139
3607.56 144
3607.70 147
3607.84 146
3607.98 143
3608.11 137
3608.25 132
3608.39 128
3608.53 127
3608.66 129
3608.80 134
3608.94 139
3609.08 143
3609.22 143
3609.35 140
3609.49 132
3609.63 120
3609.77 106
3609.90 92
3610.04 78
3610.18 66
3610.32 54
3610.46 43
3610.59 32
3610.73 21
3610.87 9
3611.01 0
3611.14 0
3611.28 0
3611.42 0
3611.56 0
3611.70 0
3611.83 0
3611.97 0
3612.11 1
3612.25 9
3612.39 18
3612.52 26
3612.66 34
3612.80 41
3612.94 45
3613.07 48
3613.21 47
3613.35 45
3613.49 42
3613.63 40
3613.76 40
3613.90 42
3614.04 46
3614.18 51
3614.32 57
3614.45 62
3614.59 66
3614.73 69
3614.87 72
3615.01 75
3615.14 80
3615.28 86
3615.42 93
3615.56 101
3615.69 108
3615.83 114
3615.97 118
3616.11 119
3616.25 118
3616.38 114
3616.52 108
3616.66 102
3616.80 96
3616.94 92
3617.07 90
3617.21 91
3617.35 97
3617.49 106
3617.63 118
3617.76 132
3617.90 145
3618.04 157
3618.18 167
3618.32 173
3618.45 176
3618.59 177
3618.73 175
3618.87 171
3619.01 165
3619.14 157
3619.28 147
3619.42 136
3619.56 123
3619.70 109
3619.83 94
3619.97 78
3620.11 62
3620.25 48
3620.39 35
3620.52 25
3620.66 19
3620.80 16
3620.94 18
3621.08 22
3621.21 27
3621.35 31
3621.49 33
3621.63 31
3621.77 25
3621.90 16
3622.04 4
3622.18 0
3622.32 0
3622.46 0
3622.59 0
3622.73 0
3622.87 0
3623.01 0
3623.15 1
3623.28 7
3623.42 12
3623.56 17
3623.70 23
3623.84 29
3623.98 36
3624.11 42
3624.25 46
3624.39 48
3624.53 47
3624.67 44
3624.80 39
3624.94 35
3625.08 33
3625.22 33
3625.36 37
3625.49 43
3625.63 50
3625.77 57
3625.91 62
3626.05 65
3626.18 64
3626.32 59
3626.46 50
3626.60 39
3626.74 26
3626.88 14
3627.01 3
3627.15 0
3627.29 0
3627.43 0
3627.57 0
3627.70 0
3627.84 5
3627.98 12
3628.12 18
3628.26 23
3628.40 28
3628.53 32
3628.67 37
3628.81 43
3628.95 51
3629.09 60
3629.22 69
3629.36 78
3629.50 86
3629.64 92
3629.78 96
3629.92 101
3630.05 106
3630.19 112
3630.33 120
3630.47 130
3630.61 140
3630.74 150
3630.88 158
3631.02 163
3631.16 165
3631.30 162
3631.44 154
3631.57 141
3631.71 124
3631.85 104
3631.99 84
3632.13 65
3632.27 49
3632.40 39
3632.54 33
3632.68 33
3632.82 35
3632.96 41
3633.09 47
3633.23 53
3633.37 59
3633.51 62
3633.65 64
3633.79 64
3633.92 63
3634.06 61
3634.20 60
3634.34 59
3634.48 60
3634.62 62
3634.75 65
3634.89 66
3635.03 64
3635.17 59
3635.31 52
3635.45 42
3635.58 32
3635.72 23
3635.86 16
3636.00 13
3636.14 12
3636.28 13
3636.41 15
3636.55 17
3636.69 18
3636.83 20
3636.97 22
3637.11 25
3637.24 30
3637.38 36
3637.52 45
3637.66 57
3637.80 70
3637.94 83
3638.07 98
3638.21 112
3638.35 126
3638.49 138
3638.63 149
3638.77 157
3638.90 163
3639.04 166
3639.18 167
3639.32 165
3639.46 160
3639.60 155
3639.73 148
3639.87 141
3640.01 135
3640.15 130
3640.29 126
3640.43 123
3640.56 122
3640.70 122
3640.84 122
3640.98 123
3641.12 124
3641.26 124
3641.39 125
3641.53 127
3641.67 128
3641.81 131
3641.95 134
3642.09 138
3642.23 142
3642.36 147
3642.50 152
3642.64 156
3642.78 159
3642.92 162
3643.06 162
3643.19 162
3643.33 159
3643.47 156
3643.61 152
3643.75 149
3643.89 148
3644.03 149
3644.16 153
3644.30 160
3644.44 172
3644.58 188
3644.72 208
3644.86 230
3644.99 253
3645.13 274
3645.27 290
3645.41 300
3645.55 301
3645.69 294
3645.83 281
3645.96 264
3646.10 248
3646.24 233
3646.38 222
3646.52 215
3646.66 211
3646.80 209
3646.93 209
3647.07 208
3647.21 206
3647.35 203
3647.49 198
3647.63 192
3647.76 185
3647.90 178
3648.04 172
3648.18 168
3648.32 166
3648.46 166
3648.60 168
3648.73 171
3648.87 176
3649.01 181
3649.15 188
3649.29 195
3649.43 203
3649.57 210
3649.70 216
3649.84 218
3649.98 215
3650.12 207
3650.26 194
3650.40 176
3650.54 157
3650.67 137
3650.81 119
3650.95 104
3651.09 91
3651.23 82
3651.37 75
3651.51 70
3651.64 68
3651.78 67
3651.92 68
3652.06 70
3652.20 73
3652.34 76
3652.48 79
3652.62 82
3652.75 82
3652.89 80
3653.03 75
3653.17 68
3653.31 58
3653.45 47
3653.59 35
3653.72 23
3653.86 12
3654.00 2
3654.14 0
3654.28 0
3654.42 0
3654.56 0
3654.69 0
3654.83 0
3654.97 0
3655.11 0
3655.25 9
3655.39 28
3655.53 47
3655.67 63
3655.80 75
3655.94 80
3656.08 81
3656.22 78
3656.36 76
3656.50 78
3656.64 85
3656.78 99
3656.91 119
3657.05 142
3657.19 165
3657.33 185
3657.47 201
3657.61 211
3657.75 216
3657.88 218
3658.02 219
3658.16 219
3658.30 219
3658.44 219
3658.58 220
3658.72 221
3658.86 220
3658.99 218
3659.13 216
3659.27 213
3659.41 211
3659.55 211
3659.69 214
3659.83 221
3659.97 232
3660.10 245
3660.24 257
3660.38 267
3660.52 272
3660.66 271
3660.80 261
3660.94 246
3661.08 226
3661.22 205
3661.35 186
3661.49 170
3661.63 160
3661.77 156
3661.91 157
3662.05 163
3662.19 170
3662.33 178
3662.46 183
3662.60 184
3662.74 180
3662.88 170
3663.02 156
3663.16 139
3663.30 121
3663.44 105
3663.58 92
3663.71 83
3663.85 78
3663.99 76
3664.13 76
3664.27 77
3664.41 77
3664.55 77
3664.69 76
3664.82 75
3664.96 73
3665.10 72
3665.24 71
3665.38 70
3665.52 68
3665.66 63
3665.80 57
3665.94 47
3666.07 35
3666.21 21
3666.35 6
3666.49 0
3666.63 0
3666.77 0
3666.91 0
3667.05 0
3667.19 0
3667.32 0
3667.46 0
3667.60 6
3667.74 23
3667.88 39
3668.02 55
3668.16 68
3668.30 78
3668.44 85
3668.57 90
3668.71 92
3668.85 94
3668.99 97
3669.13 101
3669.27 107
3669.41 113
3669.55 116
3669.69 116
3669.83 111
3669.96 101
3670.10 88
3670.24 75
3670.38 64
3670.52 58
3670.66 58
3670.80 64
3670.94 74
3671.08 84
3671.22 94
3671.35 102
3671.49 106
3671.63 107
3671.77 106
3671.91 103
3672.05 99
3672.19 94
3672.33 88
3672.47 83
3672.61 77
3672.74 72
3672.88 69
3673.02 67
3673.16 68
3673.30 69
3673.44 72
3673.58 75
3673.72 78
3673.86 80
3674.00 81
3674.13 81
3674.27 81
3674.41 80
3674.55 79
3674.69 76
3674.83 73
3674.97 66
3675.11 57
3675.25 45
3675.39 31
3675.52 17
3675.66 3
3675.80 0
3675.94 0
3676.08 0
3676.22 0
3676.36 0
3676.50 0
3676.64 0
3676.78 0
3676.92 5
3677.05 14
3677.19 22
3677.33 29
3677.47 35
3677.61 38
3677.75 39
3677.89 37
3678.03 34
3678.17 31
3678.31 29
3678.45 29
3678.58 32
3678.72 38
3678.86 46
3679.00 55
3679.14 65
3679.28 74
3679.42 83
3679.56 89
3679.70 94
3679.84 95
3679.98 93
3680.12 89
3680.25 81
3680.39 72
3680.53 63
3680.67 55
3680.81 49
3680.95 45
3681.09 42
3681.23 41
3681.37 41
3681.51 42
3681.65 44
3681.79 48
3681.92 55
3682.06 65
3682.20 78
3682.34 92
3682.48 105
3682.62 115
3682.76 120
3682.90 120
3683.04 115
3683.18 106
3683.32 95
3683.46 84
3683.59 74
3683.73 67
3683.87 61
3684.01 58
3684.15 57
3684.29 59
3684.43 65
3684.57 73
3684.71 84
3684.85 99
3684.99 114
3685.13 131
3685.27 147
3685.40 160
3685.54 169
3685.68 174
3685.82 175
3685.96 171
3686.10 164
3686.24 156
3686.38 148
3686.52 141
3686.66 138
3686.80 138
3686.94 143
3687.08 150
3687.22 160
3687.35 170
3687.49 179
3687.63 185
3687.77 189
3687.91 188
3688.05 182
3688.19 173
3688.33 160
3688.47 145
3688.61 130
3688.75 115
3688.89 103
3689.03 95
3689.17 89
3689.30 86
3689.44 84
3689.58 82
3689.72 79
3689.86 74
3690.00 70
3690.14 67
3690.28 67
3690.42 70
3690.56 76
3690.70 84
3690.84 92
3690.98 99
3691.12 104
3691.26 105
3691.40 105
3691.53 105
3691.67 104
3691.81 104
3691.95 104
3692.09 103
3692.23 100
3692.37 96
3692.51 90
3692.65 84
3692.79 78
3692.93 74
3693.07 72
3693.21 71
3693.35 72
3693.49 72
3693.63 72
3693.76 72
3693.90 72
3694.04 73
3694.18 75
3694.32 79
3694.46 83
3694.60 86
3694.74 86
3694.88 82
3695.02 74
3695.16 62
3695.30 49
3695.44 35
3695.58 23
3695.72 12
3695.86 4
3696.00 0
3696.13 0
3696.27 0
3696.41 0
3696.55 0
3696.69 0
3696.83 0
3696.97 0
3697.11 0
3697.25 5
3697.39 10
3697.53 13
3697.67 15
3697.81 15
3697.95 14
3698.09 11
3698.23 7
3698.37 4
3698.51 4
3698.65 8
3698.78 17
3698.92 31
3699.06 50
3699.20 73
3699.34 96
3699.48 116
3699.62 131
3699.76 139
3699.90 139
3700.04 133
3700.18 124
3700.32 114
3700.46 106
3700.60 103
3700.74 105
3700.88 111
3701.02 119
3701.16 128
3701.30 136
3701.44 140
3701.58 141
3701.72 139
3701.85 136
3701.99 132
3702.13 131
3702.27 132
3702.41 136
3702.55 141
3702.69 148
3702.83 153
3702.97 156
3703.11 157
3703.25 155
3703.39 151
3703.53 145
3703.67 140
3703.81 136
3703.95 134
3704.09 133
3704.23 133
3704.37 135
3704.51 137
3704.65 140
3704.79 143
3704.93 148
3705.07 152
3705.20 156
3705.34 159
3705.48 159
3705.62 156
3705.76 151
3705.90 146
3706.04 142
3706.18 141
3706.32 143
3706.46 148
3706.60 154
3706.74 160
3706.88 164
3707.02 166
3707.16 165
3707.30 162
3707.44 159
3707.58 157
3707.72 159
3707.86 163
3708.00 170
3708.14 179
3708.28 187
3708.42 193
3708.56 195
3708.70 190
3708.84 179
3708.98 162
3709.12 140
3709.26 113
3709.39 86
3709.53 59
3709.67 37
3709.81 18
3709.95 5
3710.09 0
3710.23 0
3710.37 0
3710.51 0
3710.65 0
3710.79 0
3710.93 0
3711.07 5
3711.21 16
3711.35 27
3711.49 35
3711.63 40
3711.77 40
3711.91 35
3712.05 26
3712.19 15
3712.33 4
3712.47 0
3712.61 0
3712.75 0
3712.89 0
3713.03 0
3713.17 0
3713.31 5
3713.45 12
3713.59 17
3713.73 17
3713.87 14
3714.01 8
3714.15 1
3714.29 0
3714.43 0
3714.57 0
3714.71 11
3714.85 25
3714.98 41
3715.12 56
3715.26 69
3715.40 77
3715.54 81
3715.68 81
3715.82 79
3715.96 74
3716.10 68
3716.24 61
3716.38 53
3716.52 45
3716.66 38
3716.80 31
3716.94 24
3717.08 17
3717.22 12
3717.36 6
3717.50 2
3717.64 0
3717.78 0
3717.92 0
3718.06 5
3718.20 16
3718.34 31
3718.48 50
3718.62 70
3718.76 89
3718.90 105
3719.04 116
3719.18 123
3719.32 126
3719.46 126
3719.60 123
3719.74 120
3719.88 117
3720.02 115
3720.16 116
3720.30 118
3720.44 123
3720.58 130
3720.72 137
3720.86 143
3721.00 147
3721.14 146
3721.28 140
3721.42 130
3721.56 116
3721.70 102
3721.84 88
3721.98 77
3722.12 70
3722.26 67
3722.40 66
3722.54 69
3722.68 72
3722.82 76
3722.96 80
3723.10 83
3723.24 84
3723.38 82
3723.52 79
3723.66 74
3723.80 68
3723.94 61
3724.08 55
3724.22 49
3724.36 46
3724.50 44
3724.64 43
3724.78 43
3724.92 43
3725.06 43
3725.20 42
3725.34 40
3725.48 38
3725.62 34
3725.76 30
3725.90 24
3726.04 17
3726.18 10
3726.32 5
3726.46 2
3726.60 4
3726.74 9
3726.88 17
3727.02 26
3727.16 35
3727.30 42
3727.44 47
3727.58 49
3727.72 51
3727.86 51
3728.00 51
3728.14 51
3728.28 49
3728.42 46
3728.56 43
3728.70 38
3728.84 34
3728.98 30
3729.12 27
3729.26 24
3729.40 22
3729.54 19
3729.68 16
3729.82 14
3729.96 13
3730.10 13
3730.24 16
3730.38 22
3730.52 29
3730.66 36
3730.80 43
3730.94 48
3731.08 49
3731.22 46
3731.36 38
3731.50 26
3731.64 11
3731.78 0
3731.92 0
3732.06 0
3732.20 0
3732.34 0
3732.48 0
3732.62 0
3732.76 7
3732.90 13
3733.04 16
3733.18 16
3733.32 14
3733.46 11
3733.60 10
3733.74 11
3733.88 14
3734.02 16
3734.16 18
3734.30 16
3734.44 12
3734.58 5
3734.72 0
3734.86 0
3735.00 0
3735.14 0
3735.28 1
3735.42 11
3735.56 20
3735.71 27
3735.85 29
3735.99 26
3736.13 19
3736.27 9
3736.41 0
3736.55 0
3736.69 0
3736.83 0
3736.97 0
3737.11 0
3737.25 0
3737.39 0
3737.53 1
3737.67 7
3737.81 12
3737.95 18
3738.09 23
3738.23 29
3738.37 36
3738.51 42
3738.65 49
3738.79 54
3738.93 60
3739.07 66
3739.21 74
3739.35 84
3739.49 97
3739.63 115
3739.77 136
3739.91 161
3740.05 187
3740.19 211
3740.33 232
3740.47 249
3740.61 262
3740.75 271
3740.89 278
3741.03 285
3741.17 294
3741.32 304
3741.46 316
3741.60 328
3741.74 339
3741.88 347
3742.02 353
3742.16 356
3742.30 358
3742.44 359
3742.58 362
3742.72 366
3742.86 371
3743.00 378
3743.14 385
3743.28 390
3743.42 392
3743.56 389
3743.70 379
3743.84 364
3743.98 344
3744.12 321
3744.26 298
3744.40 278
3744.54 264
3744.68 256
3744.82 254
3744.96 257
3745.10 261
3745.24 265
3745.38 264
3745.53 258
3745.67 247
3745.81 233
3745.95 218
3746.09 206
3746.23 197
3746.37 193
3746.51 193
3746.65 197
3746.79 201
3746.93 205
3747.07 208
3747.21 209
3747.35 211
3747.49 212
3747.63 215
3747.77 219
3747.91 223
3748.05 226
3748.19 227
3748.33 223
3748.47 214
3748.61 200
3748.75 183
3748.90 165
3749.04 150
3749.18 140
3749.32 137
3749.46 140
3749.60 150
3749.74 164
3749.88 179
3750.02 192
3750.16 202
3750.30 207
3750.44 207
3750.58 202
3750.72 194
3750.86 183
3751.00 170
3751.14 157
3751.28 145
3751.42 134
3751.56 127
3751.70 123
3751.85 122
3751.99 123
3752.13 126
3752.27 128
3752.41 130
3752.55 131
3752.69 131
3752.83 131
3752.97 132
3753.11 132
3753.25 132
3753.39 129
3753.53 124
3753.67 116
3753.81 106
3753.95 95
3754.09 85
3754.23 76
3754.37 71
3754.52 67
3754.66 66
3754.80 65
3754.94 64
3755.08 64
3755.22 63
3755.36 61
3755.50 60
3755.64 60
3755.78 60
3755.92 61
3756.06 61
3756.20 60
3756.34 59
3756.48 57
3756.62 54
3756.76 51
3756.90 48
3757.05 46
3757.19 45
3757.33 46
3757.47 49
3757.61 56
3757.75 65
3757.89 77
3758.03 90
3758.17 102
3758.31 111
3758.45 113
3758.59 108
3758.73 97
3758.87 80
3759.01 60
3759.15 41
3759.30 26
3759.44 17
3759.58 14
3759.72 20
3759.86 31
3760.00 48
3760.14 66
3760.28 85
3760.42 101
3760.56 112
3760.70 119
3760.84 122
3760.98 122
3761.12 121
3761.26 120
3761.41 121
3761.55 122
3761.69 123
3761.83 122
3761.97 118
3762.11 111
3762.25 100
3762.39 88
3762.53 76
3762.67 66
3762.81 61
3762.95 60
3763.09 64
3763.23 72
3763.37 81
3763.52 91
3763.66 100
3763.80 107
3763.94 112
3764.08 116
3764.22 120
3764.36 125
3764.50 131
3764.64 137
3764.78 144
3764.92 150
3765.06 153
3765.20 153
3765.35 150
3765.49 145
3765.63 140
3765.77 138
3765.91 138
3766.05 142
3766.19 149
3766.33 156
3766.47 163
3766.61 165
3766.75 164
3766.89 157
3767.03 146
3767.18 133
3767.32 119
3767.46 106
3767.60 97
3767.74 90
3767.88 88
3768.02 88
3768.16 91
3768.30 95
3768.44 99
3768.58 103
3768.72 106
3768.86 110
3769.01 114
3769.15 119
3769.29 126
3769.43 134
3769.57 144
3769.71 155
3769.85 167
3769.99 177
3770.13 185
3770.27 190
3770.41 191
3770.55 188
3770.70 181
3770.84 171
3770.98 160
3771.12 150
3771.26 141
3771.40 135
3771.54 132
3771.68 132
3771.82 133
3771.96 136
3772.10 138
3772.25 138
3772.39 137
3772.53 133
3772.67 127
3772.81 118
3772.95 109
3773.09 100
3773.23 91
3773.37 86
3773.51 83
3773.65 84
3773.79 88
3773.94 93
3774.08 98
3774.22 101
3774.36 102
3774.50 99
3774.64 94
3774.78 87
3774.92 80
3775.06 74
3775.20 70
3775.35 69
3775.49 69
3775.63 72
3775.77 76
3775.91 80
3776.05 84
3776.19 87
3776.33 91
3776.47 94
3776.61 96
3776.75 97
3776.90 97
3777.04 95
3777.18 91
3777.32 85
3777.46 76
3777.60 66
3777.74 56
3777.88 45
3778.02 35
3778.16 29
3778.31 25
3778.45 25
3778.59 29
3778.73 37
3778.87 47
3779.01 60
3779.15 75
3779.29 89
3779.43 101
3779.57 109
3779.72 111
3779.86 107
3780.00 95
3780.14 77
3780.28 56
3780.42 34
3780.56 14
3780.70 0
3780.84 0
3780.98 0
3781.13 0
3781.27 5
3781.41 13
3781.55 21
3781.69 25
3781.83 26
3781.97 24
3782.11 20
3782.25 15
3782.40 9
3782.54 4
3782.68 0
3782.82 0
3782.96 0
3783.10 0
3783.24 0
3783.38 0
3783.52 0
3783.67 0
3783.81 0
3783.95 0
3784.09 0
3784.23 0
3784.37 3
3784.51 9
3784.65 16
3784.79 25
3784.93 33
3785.08 40
3785.22 46
3785.36 49
3785.50 51
3785.64 50
3785.78 47
3785.92 42
3786.06 35
3786.21 29
3786.35 23
3786.49 19
3786.63 19
3786.77 22
3786.91 28
3787.05 35
3787.19 42
3787.33 47
3787.48 50
3787.62 51
3787.76 50
3787.90 48
3788.04 48
3788.18 49
3788.32 53
3788.46 57
3788.60 61
3788.75 62
3788.89 61
3789.03 57
3789.17 52
3789.31 48
3789.45 48
3789.59 54
3789.73 66
3789.88 82
3790.02 100
3790.16 115
3790.30 127
3790.44 133
3790.58 134
3790.72 131
3790.86 127
3791.01 123
3791.15 120
3791.29 117
3791.43 113
3791.57 106
3791.71 95
3791.85 81
3791.99 64
3792.14 47
3792.28 32
3792.42 22
3792.56 17
3792.70 18
3792.84 23
3792.98 32
3793.12 43
3793.27 53
3793.41 63
3793.55 70
3793.69 77
3793.83 81
3793.97 85
3794.11 86
3794.25 87
3794.40 87
3794.54 87
3794.68 87
3794.82 89
3794.96 93
3795.10 98
3795.24 103
3795.38 108
3795.53 111
3795.67 111
3795.81 108
3795.95 104
3796.09 100
3796.23 97
3796.37 97
3796.52 99
3796.66 103
3796.80 108
3796.94 113
3797.08 116
3797.22 117
3797.36 117
3797.50 115
3797.65 113
3797.79 110
3797.93 105
3798.07 100
3798.21 93
3798.35 85
3798.49 76
3798.64 66
3798.78 58
3798.92 51
3799.06 46
3799.20 44
3799.34 43
3799.48 44
3799.63 44
3799.77 44
3799.91 43
3800.05 42
3800.19 41
3800.33 41
3800.47 42
3800.62 43
3800.76 43
3800.90 42
3801.04 40
3801.18 36
3801.32 31
3801.46 27
3801.61 25
3801.75 25
3801.89 29
3802.03 36
3802.17 47
3802.31 59
3802.45 71
3802.60 82
3802.74 91
3802.88 97
3803.02 99
3803.16 98
3803.30 95
3803.44 89
3803.59 82
3803.73 73
3803.87 61
3804.01 47
3804.15 31
3804.29 12
3804.43 0
3804.58 0
3804.72 0
3804.86 0
3805.00 0
3805.14 0
3805.28 0
3805.42 0
3805.57 9
3805.71 34
3805.85 58
3805.99 79
3806.13 94
3806.27 102
3806.42 102
3806.56 95
3806.70 83
3806.84 68
3806.98 53
3807.12 41
3807.26 34
3807.41 34
3807.55 41
3807.69 54
3807.83 70
3807.97 86
3808.11 100
3808.26 111
3808.40 117
3808.54 118
3808.68 117
3808.82 115
3808.96 114
3809.10 115
3809.25 120
3809.39 130
3809.53 142
3809.67 157
3809.81 172
3809.95 186
3810.10 198
3810.24 209
3810.38 218
3810.52 227
3810.66 238
3810.80 252
3810.94 269
3811.09 290
3811.23 315
3811.37 342
3811.51 371
3811.65 402
3811.79 434
3811.94 466
3812.08 499
3812.22 534
3812.36 572
3812.50 614
3812.64 658
3812.79 705
3812.93 753
3813.07 798
3813.21 839
3813.35 871
3813.49 895
3813.64 911
3813.78 920
3813.92 924
3814.06 926
3814.20 928
3814.34 931
3814.49 935
3814.63 939
3814.77 943
3814.91 945
3815.05 945
3815.19 942
3815.34 936
3815.48 928
3815.62 918
3815.76 907
3815.90 893
3816.04 877
3816.19 858
3816.33 837
3816.47 814
3816.61 790
3816.75 765
3816.89 741
3817.04 720
3817.18 699
3817.32 681
3817.46 662
3817.60 643
3817.74 621
3817.89 597
3818.03 571
3818.17 544
3818.31 519
3818.45 496
3818.60 478
3818.74 465
3818.88 457
3819.02 452
3819.16 448
3819.30 445
3819.45 439
3819.59 431
3819.73 418
3819.87 401
3820.01 380
3820.15 356
3820.30 330
3820.44 305
3820.58 281
3820.72 263
3820.86 249
3821.01 240
3821.15 234
3821.29 227
3821.43 219
3821.57 208
3821.71 194
3821.86 177
3822.00 161
3822.14 146
3822.28 135
3822.42 128
3822.57 124
3822.71 122
3822.85 120
3822.99 117
3823.13 114
3823.27 109
3823.42 104
3823.56 99
3823.70 96
3823.84 94
3823.98 93
3824.13 94
3824.27 95
3824.41 97
3824.55 100
3824.69 103
3824.83 107
3824.98 111
3825.12 116
3825.26 121
3825.40 127
3825.54 132
3825.69 138
3825.83 146
3825.97 155
3826.11 164
3826.25 173
3826.40 178
3826.54 179
3826.68 174
3826.82 164
3826.96 149
3827.10 132
3827.25 115
3827.39 100
3827.53 88
3827.67 78
3827.81 70
3827.96 63
3828.10 56
3828.24 49
3828.38 44
3828.52 41
3828.67 39
3828.81 40
3828.95 42
3829.09 43
3829.23 43
3829.38 40
3829.52 35
3829.66 28
3829.80 22
3829.94 17
3830.09 15
3830.23 15
3830.37 18
3830.51 21
3830.65 24
3830.79 26
3830.94 29
3831.08 31
3831.22 36
3831.36 42
3831.50 52
3831.65 64
3831.79 77
3831.93 91
3832.07 104
3832.21 115
3832.36 122
3832.50 124
3832.64 123
3832.78 116
3832.92 107
3833.07 96
3833.21 85
3833.35 75
3833.49 67
3833.63 61
3833.78 55
3833.92 50
3834.06 44
3834.20 37
3834.34 27
3834.49 18
3834.63 8
3834.77 1
3834.91 0
3835.06 0
3835.20 0
3835.34 0
3835.48 0
3835.62 0
3835.77 0
3835.91 0
3836.05 0
3836.19 0
3836.33 4
3836.48 10
3836.62 17
3836.76 23
3836.90 27
3837.04 29
3837.19 29
3837.33 26
3837.47 21
3837.61 13
3837.75 4
3837.90 0
3838.04 0
3838.18 0
3838.32 0
3838.47 0
3838.61 0
3838.75 0
3838.89 0
3839.03 14
3839.18 29
3839.32 41
3839.46 51
3839.60 57
3839.74 61
3839.89 62
3840.03 63
3840.17 62
3840.31 61
3840.45 59
3840.60 58
3840.74 55
3840.88 52
3841.02 48
3841.17 45
3841.31 41
3841.45 38
3841.59 35
3841.73 32
3841.88 31
3842.02 29
3842.16 28
3842.30 27
3842.45 26
3842.59 24
3842.73 21
3842.87 16
3843.01 10
3843.16 3
3843.30 0
3843.44 0
3843.58 0
3843.72 0
3843.87 0
3844.01 6
3844.15 12
3844.29 17
3844.44 22
3844.58 27
3844.72 33
3844.86 41
3845.00 53
3845.15 68
3845.29 85
3845.43 103
3845.57 120
3845.72 134
3845.86 144
3846.00 152
3846.14 159
3846.29 165
3846.43 171
3846.57 179
3846.71 185
3846.85 189
3847.00 190
3847.14 185
3847.28 176
3847.42 165
3847.57 154
3847.71 145
3847.85 141
3847.99 142
3848.13 149
3848.28 160
3848.42 175
3848.56 191
3848.70 209
3848.85 228
3848.99 248
3849.13 267
3849.27 285
3849.42 301
3849.56 312
3849.70 319
3849.84 319
3849.98 314
3850.13 306
3850.27 295
3850.41 285
3850.55 277
3850.70 272
3850.84 273
3850.98 278
3851.12 287
3851.27 298
3851.41 309
3851.55 316
3851.69 319
3851.84 315
3851.98 307
3852.12 294
3852.26 280
3852.40 267
3852.55 256
3852.69 248
3852.83 241
3852.97 233
3853.12 223
3853.26 210
3853.40 195
3853.54 181
3853.69 169
3853.83 162
3853.97 161
3854.11 167
3854.26 177
3854.40 188
3854.54 197
3854.68 201
3854.83 199
3854.97 189
3855.11 174
3855.25 156
3855.39 137
3855.54 118
3855.68 101
3855.82 87
3855.96 74
3856.11 63
3856.25 52
3856.39 42
3856.53 32
3856.68 24
3856.82 19
3856.96 17
3857.10 20
3857.25 26
3857.39 35
3857.53 45
3857.67 55
3857.82 63
3857.96 68
3858.10 70
3858.24 67
3858.39 60
3858.53 50
3858.67 37
3858.81 25
3858.96 14
3859.10 6
3859.24 3
3859.38 4
3859.53 9
3859.67 17
3859.81 27
3859.95 36
3860.10 46
3860.24 54
3860.38 63
3860.52 70
3860.67 77
3860.81 83
3860.95 87
3861.09 89
3861.24 89
3861.38 88
3861.52 87
3861.66 86
3861.81 86
3861.95 87
3862.09 89
3862.23 90
3862.38 89
3862.52 86
3862.66 79
3862.80 69
3862.95 56
3863.09 41
3863.23 27
3863.37 15
3863.52 5
3863.66 0
3863.80 0
3863.95 0
3864.09 0
3864.23 0
3864.37 7
3864.52 14
3864.66 22
3864.80 30
3864.94 36
3865.09 39
3865.23 38
3865.37 33
3865.51 25
3865.66 15
3865.80 5
3865.94 0
3866.08 0
3866.23 0
3866.37 0
3866.51 0
3866.65 0
3866.80 0
3866.94 1
3867.08 2
3867.23 2
3867.37 3
3867.51 5
3867.65 8
3867.80 12
3867.94 15
3868.08 17
3868.22 18
3868.37 18
3868.51 17
3868.65 17
3868.79 17
3868.94 20
3869.08 22
3869.22 25
3869.37 25
3869.51 23
3869.65 18
3869.79 11
3869.94 2
3870.08 0
3870.22 0
3870.36 0
3870.51 0
3870.65 0
3870.79 0
3870.93 0
3871.08 0
3871.22 11
3871.36 25
3871.51 41
3871.65 58
3871.79 76
3871.93 95
3872.08 112
3872.22 128
3872.36 142
3872.50 155
3872.65 166
3872.79 176
3872.93 182
3873.08 184
3873.22 182
3873.36 175
3873.50 164
3873.65 150
3873.79 134
3873.93 121
3874.07 112
3874.22 109
3874.36 112
3874.50 121
3874.65 133
3874.79 144
3874.93 154
3875.07 160
3875.22 163
3875.36 161
3875.50 159
3875.65 157
3875.79 158
3875.93 161
3876.07 166
3876.22 171
3876.36 173
3876.50 171
3876.65 165
3876.79 155
3876.93 144
3877.07 135
3877.22 129
3877.36 129
3877.50 132
3877.64 139
3877.79 146
3877.93 150
3878.07 151
3878.22 147
3878.36 138
3878.50 126
3878.64 113
3878.79 99
3878.93 88
3879.07 79
3879.22 73
3879.36 68
3879.50 64
3879.64 62
3879.79 60
3879.93 60
3880.07 61
3880.22 61
3880.36 60
3880.50 58
3880.65 52
3880.79 45
3880.93 37
3881.07 30
3881.22 26
3881.36 28
3881.50 34
3881.65 44
3881.79 56
3881.93 69
3882.07 80
3882.22 91
3882.36 99
3882.50 106
3882.65 112
3882.79 117
3882.93 121
3883.07 124
3883.22 126
3883.36 127
3883.50 128
3883.65 129
3883.79 130
3883.93 132
3884.08 137
3884.22 145
3884.36 156
3884.50 170
3884.65 188
3884.79 207
3884.93 225
3885.08 242
3885.22 254
3885.36 260
3885.50 261
3885.65 257
3885.79 249
3885.93 239
3886.08 228
3886.22 219
3886.36 210
3886.51 202
3886.65 193
3886.79 184
3886.93 174
3887.08 163
3887.22 151
3887.36 140
3887.51 130
3887.65 123
3887.79 117
3887.94 114
3888.08 113
3888.22 113
3888.36 114
3888.51 116
3888.65 117
3888.79 118
3888.94 119
3889.08 118
3889.22 113
3889.37 105
3889.51 94
3889.65 79
3889.80 63
3889.94 47
3890.08 32
3890.22 21
3890.37 13
3890.51 9
3890.65 8
3890.80 8
3890.94 8
3891.08 7
3891.23 5
3891.37 2
3891.51 0
3891.66 0
3891.80 0
3891.94 0
3892.08 0
3892.23 0
3892.37 0
3892.51 3
3892.66 9
3892.80 14
3892.94 18
3893.09 20
3893.23 22
3893.37 24
3893.52 28
3893.66 32
3893.80 38
3893.95 42
3894.09 45
3894.23 44
3894.37 40
3894.52 34
3894.66 28
3894.80 24
3894.95 22
3895.09 25
3895.23 31
3895.38 40
3895.52 50
3895.66 59
3895.81 66
3895.95 70
3896.09 71
3896.24 68
3896.38 63
3896.52 57
3896.67 53
3896.81 50
3896.95 50
3897.09 53
3897.24 59
3897.38 67
3897.52 75
3897.67 82
3897.81 88
3897.95 92
3898.10 95
3898.24 96
3898.38 97
3898.53 98
3898.67 98
3898.81 99
3898.96 98
3899.10 98
3899.24 96
3899.39 94
3899.53 90
3899.67 87
3899.82 84
3899.96 83
3900.10 83
3900.25 85
3900.39 88
3900.53 94
3900.68 100
3900.82 105
3900.96 109
3901.11 112
3901.25 111
3901.39 110
3901.53 106
3901.68 103
3901.82 99
3901.96 96
3902.11 93
3902.25 91
3902.39 90
3902.54 88
3902.68 86
3902.82 83
3902.97 79
3903.11 74
3903.25 68
3903.40 62
3903.54 57
3903.68 52
3903.83 49
3903.97 47
3904.11 46
3904.26 45
3904.40 43
3904.54 40
3904.69 37
3904.83 33
3904.97 28
3905.12 24
3905.26 21
3905.40 20
3905.55 22
3905.69 27
3905.83 35
3905.98 44
3906.12 54
3906.26 63
3906.41 72
3906.55 78
3906.69 83
3906.84 84
3906.98 83
3907.12 79
3907.27 72
3907.41 63
3907.55 52
3907.70 42
3907.84 32
3907.98 24
3908.13 18
3908.27 13
3908.42 10
3908.56 7
3908.70 4
3908.85 2
3908.99 1
3909.13 3
3909.28 8
3909.42 16
3909.56 26
3909.71 36
3909.85 45
3909.99 52
3910.14 55
3910.28 56
3910.42 54
3910.57 51
3910.71 49
3910.85 48
3911.00 48
3911.14 51
3911.28 54
3911.43 58
3911.57 61
3911.71 64
3911.86 66
3912.00 68
3912.14 68
3912.29 67
3912.43 66
3912.57 63
3912.72 59
3912.86 54
3913.01 47
3913.15 40
3913.29 33
3913.44 28
3913.58 24
3913.72 24
3913.87 27
3914.01 32
3914.15 39
3914.30 47
3914.44 55
3914.58 61
3914.73 65
3914.87 65
3915.01 61
3915.16 53
3915.30 43
3915.44 33
3915.59 22
3915.73 13
3915.88 7
3916.02 5
3916.16 4
3916.31 5
3916.45 6
3916.59 6
3916.74 4
3916.88 1
3917.02 0
3917.17 0
3917.31 0
3917.45 0
3917.60 0
3917.74 0
3917.89 5
3918.03 14
3918.17 23
3918.32 33
3918.46 42
3918.60 50
3918.75 59
3918.89 67
3919.03 74
3919.18 81
3919.32 87
3919.46 91
3919.61 95
3919.75 97
3919.90 99
3920.04 99
3920.18 98
3920.33 98
3920.47 97
3920.61 98
3920.76 99
3920.90 102
3921.04 105
3921.19 109
3921.33 111
3921.48 111
3921.62 107
3921.76 100
3921.91 91
3922.05 80
3922.19 69
3922.34 58
3922.48 48
3922.62 39
3922.77 32
3922.91 25
3923.06 20
3923.20 14
3923.34 10
3923.49 7
3923.63 6
3923.77 6
3923.92 9
3924.06 14
3924.20 20
3924.35 25
3924.49 28
3924.64 29
3924.78 26
3924.92 22
3925.07 16
3925.21 10
3925.35 7
3925.50 7
3925.64 12
3925.79 20
3925.93 31
3926.07 43
3926.22 55
3926.36 65
3926.50 71
3926.65 75
3926.79 75
3926.94 74
3927.08 70
3927.22 67
3927.37 64
3927.51 64
3927.65 66
3927.80 71
3927.94 79
3928.09 90
3928.23 101
3928.37 113
3928.52 123
3928.66 130
3928.80 134
3928.95 135
3929.09 132
3929.24 128
3929.38 123
3929.52 118
3929.67 111
3929.81 103
3929.95 94
3930.10 85
3930.24 76
3930.39 68
3930.53 63
3930.67 62
3930.82 65
3930.96 70
3931.11 77
3931.25 83
3931.39 88
3931.54 89
3931.68 87
3931.82 82
3931.97 76
3932.11 70
3932.26 65
3932.40 62
3932.54 63
3932.69 67
3932.83 73
3932.97 80
3933.12 86
3933.26 90
3933.41 90
3933.55 85
3933.69 76
3933.84 64
3933.98 50
3934.13 37
3934.27 26
3934.41 19
3934.56 18
3934.70 21
3934.85 28
3934.99 37
3935.13 46
3935.28 55
3935.42 62
3935.56 67
3935.71 69
3935.85 68
3936.00 66
3936.14 61
3936.28 54
3936.43 45
3936.57 35
3936.72 24
3936.86 15
3937.00 8
3937.15 4
3937.29 5
3937.44 9
3937.58 17
3937.72 26
3937.87 36
3938.01 45
3938.16 53
3938.30 58
3938.44 61
3938.59 61
3938.73 58
3938.87 54
3939.02 47
3939.16 41
3939.31 34
3939.45 29
3939.59 26
3939.74 24
3939.88 25
3940.03 28
3940.17 32
3940.31 37
3940.46 42
3940.60 47
3940.75 52
3940.89 56
3941.03 60
3941.18 64
3941.32 65
3941.47 65
3941.61 63
3941.75 60
3941.90 54
3942.04 47
3942.19 40
3942.33 33
3942.47 27
3942.62 23
3942.76 22
3942.91 23
3943.05 26
3943.19 32
3943.34 38
3943.48 44
3943.63 50
3943.77 55
3943.91 59
3944.06 62
3944.20 65
3944.35 69
3944.49 74
3944.64 79
3944.78 85
3944.92 91
3945.07 96
3945.21 99
3945.36 100
3945.50 98
3945.64 94
3945.79 90
3945.93 88
3946.08 88
3946.22 92
3946.36 100
3946.51 111
3946.65 123
3946.80 134
3946.94 144
3947.08 152
3947.23 157
3947.37 160
3947.52 162
3947.66 163
3947.81 163
3947.95 161
3948.09 157
3948.24 152
3948.38 144
3948.53 132
3948.67 118
3948.81 101
3948.96 82
3949.10 62
3949.25 42
3949.39 24
3949.53 9
3949.68 0
3949.82 0
3949.97 0
3950.11 0
3950.26 0
3950.40 0
3950.54 0
3950.69 0
3950.83 0
3950.98 7
3951.12 23
3951.26 39
3951.41 55
3951.55 70
3951.70 82
3951.84 93
3951.99 103
3952.13 112
3952.27 121
3952.42 129
3952.56 136
3952.71 142
3952.85 147
3953.00 151
3953.14 154
3953.28 156
3953.43 158
3953.57 158
3953.72 156
3953.86 153
3954.00 149
3954.15 144
3954.29 140
3954.44 138
3954.58 138
3954.73 139
3954.87 142
3955.01 145
3955.16 146
3955.30 145
3955.45 140
3955.59 134
3955.74 126
3955.88 118
3956.02 110
3956.17 105
3956.31 103
3956.46 102
3956.60 103
3956.75 105
3956.89 105
3957.03 104
3957.18 101
3957.32 96
3957.47 89
3957.61 82
3957.76 74
3957.90 68
3958.04 63
3958.19 58
3958.33 54
3958.48 49
3958.62 43
3958.77 36
3958.91 28
3959.05 21
3959.20 16
3959.34 15
3959.49 17
3959.63 25
3959.78 36
3959.92 50
3960.06 66
3960.21 82
3960.35 97
3960.50 110
3960.64 120
3960.79 126
3960.93 129
3961.08 128
3961.22 124
3961.36 119
3961.51 115
3961.65 114
3961.80 116
3961.94 122
3962.09 131
3962.23 140
3962.37 148
3962.52 152
3962.66 152
3962.81 147
3962.95 138
3963.10 126
3963.24 113
3963.39 101
3963.53 88
3963.67 77
3963.82 67
3963.96 58
3964.11 50
3964.25 43
3964.40 38
3964.54 35
3964.69 35
3964.83 36
3964.97 39
3965.12 43
3965.26 49
3965.41 56
3965.55 63
3965.70 69
3965.84 75
3965.99 79
3966.13 83
3966.27 85
3966.42 88
3966.56 91
3966.71 96
3966.85 103
3967.00 109
3967.14 115
3967.29 118
3967.43 118
3967.57 116
3967.72 111
3967.86 106
3968.01 102
3968.15 101
3968.30 105
3968.44 112
3968.59 123
3968.73 137
3968.87 150
3969.02 162
3969.16 171
3969.31 178
3969.45 182
3969.60 184
3969.74 187
3969.89 191
3970.03 196
3970.18 201
3970.32 205
3970.46 206
3970.61 203
3970.75 196
3970.90 186
3971.04 175
3971.19 165
3971.33 158
3971.48 154
3971.62 152
3971.77 152
3971.91 153
3972.05 153
3972.20 153
3972.34 153
3972.49 153
3972.63 152
3972.78 150
3972.92 147
3973.07 141
3973.21 133
3973.36 125
3973.50 116
3973.64 108
3973.79 104
3973.93 102
3974.08 102
3974.22 102
3974.37 102
3974.51 98
3974.66 91
3974.80 81
3974.95 68
3975.09 55
3975.24 43
3975.38 32
3975.52 25
3975.67 20
3975.81 18
3975.96 18
3976.10 21
3976.25 26
3976.39 35
3976.54 46
3976.68 60
3976.83 75
3976.97 90
3977.12 105
3977.26 117
3977.41 127
3977.55 134
3977.69 138
3977.84 138
3977.98 137
3978.13 132
3978.27 127
3978.42 121
3978.56 118
3978.71 117
3978.85 121
3979.00 129
3979.14 141
3979.29 154
3979.43 165
3979.58 174
3979.72 179
3979.86 178
3980.01 174
3980.15 166
3980.30 156
3980.44 144
3980.59 133
3980.73 122
3980.88 114
3981.02 107
3981.17 102
3981.31 100
3981.46 99
3981.60 100
3981.75 103
3981.89 108
3982.04 114
3982.18 122
3982.33 130
3982.47 137
3982.61 141
3982.76 141
3982.90 136
3983.05 128
3983.19 117
3983.34 107
3983.48 99
3983.63 94
3983.77 93
3983.92 95
3984.06 97
3984.21 99
3984.35 97
3984.50 92
3984.64 84
3984.79 76
3984.93 68
3985.08 63
3985.22 62
3985.37 64
3985.51 69
3985.65 74
3985.80 76
3985.94 75
3986.09 69
3986.23 60
3986.38 48
3986.52 34
3986.67 19
3986.81 5
3986.96 0
3987.10 0
3987.25 0
3987.39 0
3987.54 0
3987.68 0
3987.83 0
3987.97 0
3988.12 5
3988.26 21
3988.41 38
3988.55 55
3988.70 71
3988.84 86
3988.99 100
3989.13 111
3989.28 120
3989.42 127
3989.57 130
3989.71 131
3989.86 130
3990.00 127
3990.15 122
3990.29 116
3990.44 109
3990.58 102
3990.72 96
3990.87 92
3991.01 90
3991.16 92
3991.30 96
3991.45 103
3991.59 112
3991.74 121
3991.88 128
3992.03 134
3992.17 137
3992.32 138
3992.46 138
3992.61 139
3992.75 142
3992.90 145
3993.04 150
3993.19 154
3993.33 154
3993.48 150
3993.62 142
3993.77 129
3993.91 114
3994.06 99
3994.20 86
3994.35 78
3994.49 73
3994.64 70
3994.78 69
3994.93 67
3995.07 63
3995.22 58
3995.36 51
3995.51 45
3995.65 39
3995.80 35
3995.94 34
3996.09 33
3996.23 32
3996.38 30
3996.52 26
3996.67 18
3996.81 9
3996.96 0
3997.10 0
3997.25 0
3997.39 0
3997.54 0
3997.68 0
3997.83 0
3997.97 0
3998.12 1
3998.26 12
3998.41 25
3998.55 40
3998.70 57
3998.84 74
3998.99 91
3999.13 105
3999.28 115
3999.42 122
3999.57 125
3999.71 124
3999.86 122
4000.00 119
4000.15 115
4000.29 112
4000.44 109
4000.58 106
4000.73 104
4000.87 102
4001.02 100
4001.16 98
4001.31 97
4001.45 97
4001.60 98
4001.74 99
4001.89 100
4002.04 102
4002.18 103
4002.33 103
4002.47 103
4002.62 101
4002.76 99
4002.91 95
4003.05 90
4003.20 84
4003.34 77
4003.49 71
4003.63 66
4003.78 62
4003.92 61
4004.07 64
4004.21 69
4004.36 77
4004.50 86
4004.65 94
4004.79 102
4004.94 107
4005.08 110
4005.23 112
4005.37 113
4005.52 115
4005.66 119
4005.81 124
4005.95 130
4006.10 134
4006.24 135
4006.39 131
4006.53 122
4006.68 110
4006.83 96
4006.97 82
4007.12 71
4007.26 64
4007.41 61
4007.55 61
4007.70 63
4007.84 66
4007.99 69
4008.13 72
4008.28 76
4008.42 79
4008.57 84
4008.71 89
4008.86 93
4009.00 98
4009.15 102
4009.29 107
4009.44 111
4009.58 117
4009.73 125
4009.87 135
4010.02 145
4010.17 155
4010.31 163
4010.46 166
4010.60 164
4010.75 156
4010.89 143
4011.04 128
4011.18 113
4011.33 98
4011.47 87
4011.62 78
4011.76 72
4011.91 68
4012.05 66
4012.20 63
4012.34 61
4012.49 58
4012.63 53
4012.78 48
4012.93 41
4013.07 34
4013.22 27
4013.36 21
4013.51 19
4013.65 20
4013.80 26
4013.94 36
4014.09 49
4014.23 63
4014.38 77
4014.52 89
4014.67 97
4014.81 102
4014.96 103
4015.11 103
4015.25 100
4015.40 97
4015.54 93
4015.69 90
4015.83 88
4015.98 86
4016.12 84
4016.27 83
4016.41 81
4016.56 78
4016.70 74
4016.85 68
4017.00 62
4017.14 57
4017.29 52
4017.43 51
4017.58 53
4017.72 60
4017.87 70
4018.01 83
4018.16 97
4018.30 111
4018.45 122
4018.59 131
4018.74 138
4018.89 142
4019.03 145
4019.18 147
4019.32 150
4019.47 152
4019.61 152
4019.76 150
4019.90 145
4020.05 138
4020.19 130
4020.34 122
4020.48 115
4020.63 111
4020.78 110
4020.92 112
4021.07 115
4021.21 119
4021.36 121
4021.50 123
4021.65 123
4021.79 123
4021.94 123
4022.08 124
4022.23 126
4022.38 130
4022.52 135
4022.67 142
4022.81 148
4022.96 152
4023.10 153
4023.25 150
4023.39 142
4023.54 132
4023.69 119
4023.83 106
4023.98 94
4024.12 84
4024.27 77
4024.41 71
4024.56 68
4024.70 64
4024.85 59
4024.99 53
4025.14 46
4025.29 38
4025.43 29
4025.58 20
4025.72 12
4025.87 6
4026.01 0
4026.16 0
4026.30 0
4026.45 0
4026.60 0
4026.74 0
4026.89 0
4027.03 0
4027.18 0
4027.32 2
4027.47 7
4027.61 12
4027.76 17
4027.91 23
4028.05 29
4028.20 35
4028.34 42
4028.49 49
4028.63 58
4028.78 66
4028.92 74
4029.07 80
4029.22 84
4029.36 85
4029.51 84
4029.65 82
4029.80 78
4029.94 76
4030.09 75
4030.24 75
4030.38 74
4030.53 71
4030.67 66
4030.82 57
4030.96 46
4031.11 33
4031.25 20
4031.40 8
4031.55 0
4031.69 0
4031.84 0
4031.98 0
4032.13 0
4032.27 0
4032.42 2
4032.57 8
4032.71 14
4032.86 19
4033.00 23
4033.15 23
4033.29 21
4033.44 17
4033.59 12
4033.73 7
4033.88 4
4034.02 1
4034.17 0
4034.31 0
4034.46 0
4034.60 0
4034.75 1
4034.90 2
4035.04 4
4035.19 6
4035.33 9
4035.48 13
4035.62 18
4035.77 25
4035.92 33
4036.06 43
4036.21 54
4036.35 65
4036.50 75
4036.64 83
4036.79 86
4036.94 85
4037.08 79
4037.23 70
4037.37 60
4037.52 52
4037.67 48
4037.81 51
4037.96 60
4038.10 75
4038.25 92
4038.39 112
4038.54 131
4038.69 148
4038.83 164
4038.98 179
4039.12 193
4039.27 207
4039.41 219
4039.56 230
4039.71 239
4039.85 245
4040.00 247
4040.14 245
4040.29 241
4040.43 236
4040.58 230
4040.73 224
4040.87 218
4041.02 212
4041.16 206
4041.31 201
4041.46 195
4041.60 189
4041.75 184
4041.89 180
4042.04 175
4042.18 169
4042.33 162
4042.48 154
4042.62 145
4042.77 138
4042.91 132
4043.06 130
4043.21 132
4043.35 136
4043.50 141
4043.64 145
4043.79 147
4043.93 145
4044.08 139
4044.23 128
4044.37 114
4044.52 98
4044.66 81
4044.81 65
4044.96 53
4045.10 44
4045.25 39
4045.39 37
4045.54 38
4045.69 41
4045.83 44
4045.98 46
4046.12 47
4046.27 49
4046.41 51
4046.56 55
4046.71 60
4046.85 67
4047.00 75
4047.14 82
4047.29 87
4047.44 88
4047.58 86
4047.73 80
4047.87 70
4048.02 58
4048.17 44
4048.31 31
4048.46 18
4048.60 8
4048.75 1
4048.90 0
4049.04 0
4049.19 0
4049.33 1
4049.48 6
4049.63 12
4049.77 18
4049.92 22
4050.06 25
4050.21 26
4050.36 25
4050.50 23
4050.65 20
4050.79 18
4050.94 16
4051.09 16
4051.23 19
4051.38 23
4051.52 27
4051.67 31
4051.82 33
4051.96 33
4052.11 31
4052.25 28
4052.40 24
4052.55 22
4052.69 20
4052.84 21
4052.98 22
4053.13 24
4053.28 26
4053.42 28
4053.57 28
4053.71 28
4053.86 27
4054.01 25
4054.15 22
4054.30 17
4054.44 9
4054.59 0
4054.74 0
4054.88 0
4055.03 0
4055.17 0
4055.32 0
4055.47 0
4055.61 0
4055.76 11
4055.90 32
4056.05 53
4056.20 72
4056.34 87
4056.49 96
4056.63 97
4056.78 91
4056.93 80
4057.07 66
4057.22 53
4057.37 44
4057.51 41
4057.66 47
4057.80 59
4057.95 76
4058.10 95
4058.24 111
4058.39 123
4058.53 129
4058.68 128
4058.83 122
4058.97 115
4059.12 107
4059.26 102
4059.41 99
4059.56 100
4059.70 103
4059.85 107
4060.00 112
4060.14 118
4060.29 124
4060.43 130
4060.58 136
4060.73 141
4060.87 144
4061.02 145
4061.17 142
4061.31 137
4061.46 128
4061.60 119
4061.75 110
4061.90 102
4062.04 96
4062.19 92
4062.33 88
4062.48 83
4062.63 77
4062.77 70
4062.92 60
4063.07 48
4063.21 37
4063.36 27
4063.50 20
4063.65 16
4063.80 16
4063.94 19
4064.09 26
4064.24 35
4064.38 43
4064.53 50
4064.67 54
4064.82 54
4064.97 51
4065.11 45
4065.26 38
4065.41 31
4065.55 25
4065.70 21
4065.84 18
4065.99 17
4066.14 18
4066.28 20
4066.43 24
4066.58 31
4066.72 39
4066.87 51
4067.01 64
4067.16 78
4067.31 91
4067.45 102
4067.60 111
4067.75 117
4067.89 119
4068.04 118
4068.18 115
4068.33 109
4068.48 101
4068.62 94
4068.77 87
4068.92 82
4069.06 80
4069.21 80
4069.35 83
4069.50 87
4069.65 90
4069.79 91
4069.94 90
4070.09 86
4070.23 80
4070.38 72
4070.53 63
4070.67 56
4070.82 49
4070.96 45
4071.11 42
4071.26 40
4071.40 40
4071.55 39
4071.70 39
4071.84 38
4071.99 38
4072.14 37
4072.28 38
4072.43 38
4072.57 38
4072.72 36
4072.87 33
4073.01 28
4073.16 21
4073.31 13
4073.45 5
4073.60 0
4073.75 0
4073.89 0
4074.04 0
4074.18 0
4074.33 0
4074.48 0
4074.62 0
4074.77 2
4074.92 8
4075.06 14
4075.21 19
4075.36 22
4075.50 23
4075.65 23
4075.80 23
4075.94 23
4076.09 24
4076.23 26
4076.38 30
4076.53 37
4076.67 45
4076.82 54
4076.97 65
4077.11 75
4077.26 85
4077.41 92
4077.55 97
4077.70 99
4077.85 98
4077.99 95
4078.14 92
4078.29 89
4078.43 88
4078.58 89
4078.72 91
4078.87 95
4079.02 99
4079.16 102
4079.31 103
4079.46 102
4079.60 99
4079.75 94
4079.90 87
4080.04 80
4080.19 74
4080.34 69
4080.48 67
4080.63 68
4080.78 72
4080.92 77
4081.07 81
4081.22 84
4081.36 83
4081.51 80
4081.66 74
4081.80 67
4081.95 62
4082.09 59
4082.24 57
4082.39 58
4082.53 60
4082.68 61
4082.83 61
4082.97 61
4083.12 61
4083.27 62
4083.41 63
4083.56 66
4083.71 70
4083.85 76
4084.00 82
4084.15 89
4084.29 96
4084.44 103
4084.59 107
4084.73 108
4084.88 104
4085.03 97
4085.17 85
4085.32 72
4085.47 58
4085.61 44
4085.76 32
4085.91 20
4086.05 9
4086.20 0
4086.35 0
4086.49 0
4086.64 0
4086.79 0
4086.93 0
4087.08 0
4087.23 0
4087.37 1
4087.52 18
4087.67 36
4087.81 55
4087.96 71
4088.11 83
4088.25 90
4088.40 91
4088.55 87
4088.69 78
4088.84 68
4088.99 57
4089.13 49
4089.28 45
4089.43 46
4089.57 51
4089.72 59
4089.87 68
4090.01 77
4090.16 83
4090.31 87
4090.45 87
4090.60 84
4090.75 78
4090.89 70
4091.04 62
4091.19 55
4091.33 50
4091.48 49
4091.63 52
4091.77 58
4091.92 67
4092.07 76
4092.21 85
4092.36 91
4092.51 94
4092.65 93
4092.80 89
4092.95 85
4093.09 82
4093.24 82
4093.39 87
4093.53 97
4093.68 111
4093.83 127
4093.97 143
4094.12 158
4094.27 170
4094.41 179
4094.56 187
4094.71 194
4094.85 202
4095.00 211
4095.15 223
4095.29 235
4095.44 247
4095.59 258
4095.74 267
4095.88 271
4096.03 272
4096.18 269
4096.32 263
4096.47 254
4096.62 244
4096.76 233
4096.91 220
4097.06 206
4097.20 192
4097.35 179
4097.50 167
4097.64 156
4097.79 147
4097.94 140
4098.08 133
4098.23 127
4098.38 121
4098.52 113
4098.67 106
4098.82 98
4098.97 93
4099.11 89
4099.26 87
4099.41 88
4099.55 89
4099.70 90
4099.85 90
4099.99 89
4100.14 87
4100.29 85
4100.43 84
4100.58 85
4100.73 88
4100.87 93
4101.02 99
4101.17 105
4101.32 109
4101.46 112
4101.61 113
4101.76 113
4101.90 115
4102.05 118
4102.20 124
4102.34 132
4102.49 140
4102.64 147
4102.78 151
4102.93 151
4103.08 146
4103.23 137
4103.37 125
4103.52 114
4103.67 105
4103.81 99
4103.96 95
4104.11 95
4104.25 95
4104.40 96
4104.55 98
4104.69 102
4104.84 108
4104.99 118
4105.14 131
4105.28 147
4105.43 163
4105.58 177
4105.72 187
4105.87 192
4106.02 191
4106.16 186
4106.31 178
4106.46 170
4106.61 163
4106.75 158
4106.90 157
4107.05 158
4107.19 162
4107.34 167
4107.49 175
4107.63 185
4107.78 195
4107.93 206
4108.08 215
4108.22 221
4108.37 222
4108.52 219
4108.66 211
4108.81 198
4108.96 181
4109.10 162
4109.25 143
4109.40 126
4109.55 112
4109.69 103
4109.84 98
4109.99 100
4110.13 106
4110.28 116
4110.43 128
4110.57 140
4110.72 150
4110.87 157
4111.02 158
4111.16 154
4111.31 146
4111.46 135
4111.60 124
4111.75 115
4111.90 109
4112.05 106
4112.19 107
4112.34 110
4112.49 114
4112.63 119
4112.78 124
4112.93 128
4113.08 131
4113.22 132
4113.37 132
4113.52 130
4113.66 126
4113.81 120
4113.96 113
4114.11 105
4114.25 99
4114.40 95
4114.55 92
4114.69 90
4114.84 88
4114.99 85
4115.14 79
4115.28 72
4115.43 63
4115.58 54
4115.72 45
4115.87 37
4116.02 30
4116.17 24
4116.31 19
4116.46 14
4116.61 11
4116.75 9
4116.90 8
4117.05 8
4117.20 9
4117.34 10
4117.49 10
4117.64 9
4117.78 7
4117.93 4
4118.08 2
4118.23 0
4118.37 0
4118.52 0
4118.67 0
4118.81 0
4118.96 0
4119.11 0
4119.26 0
4119.40 0
4119.55 2
4119.70 5
4119.84 9
4119.99 14
4120.14 20
4120.29 26
4120.43 33
4120.58 38
4120.73 41
4120.88 40
4121.02 34
4121.17 25
4121.32 14
4121.46 4
4121.61 0
4121.76 0
4121.91 8
4122.05 24
4122.20 45
4122.35 67
4122.50 86
4122.64 98
4122.79 101
4122.94 98
4123.08 89
4123.23 78
4123.38 68
4123.53 62
4123.67 59
4123.82 59
4123.97 61
4124.12 64
4124.26 66
4124.41 67
4124.56 68
4124.70 70
4124.85 72
4125.00 75
4125.15 78
4125.29 81
4125.44 85
4125.59 89
4125.74 94
4125.88 99
4126.03 106
4126.18 115
4126.33 124
4126.47 133
4126.62 141
4126.77 147
4126.91 152
4127.06 155
4127.21 157
4127.36 158
4127.50 158
4127.65 159
4127.80 159
4127.95 158
4128.09 156
4128.24 153
4128.39 149
4128.54 144
4128.68 138
4128.83 133
4128.98 130
4129.13 128
4129.27 128
4129.42 129
4129.57 130
4129.71 131
4129.86 130
4130.01 128
4130.16 124
4130.30 120
4130.45 116
4130.60 112
4130.75 108
4130.89 106
4131.04 104
4131.19 103
4131.34 102
4131.48 101
4131.63 99
4131.78 96
4131.93 92
4132.07 87
4132.22 82
4132.37 79
4132.52 78
4132.66 78
4132.81 81
4132.96 85
4133.11 88
4133.25 92
4133.40 94
4133.55 95
4133.70 95
4133.84 95
4133.99 93
4134.14 92
4134.29 90
4134.43 87
4134.58 85
4134.73 84
4134.88 85
4135.02 88
4135.17 94
4135.32 102
4135.47 113
4135.61 125
4135.76 138
4135.91 149
4136.06 156
4136.20 159
4136.35 156
4136.50 149
4136.65 137
4136.79 123
4136.94 109
4137.09 96
4137.24 86
4137.38 78
4137.53 72
4137.68 68
4137.83 65
4137.97 61
4138.12 58
4138.27 54
4138.42 50
4138.56 47
4138.71 45
4138.86 42
4139.01 40
4139.15 36
4139.30 32
4139.45 26
4139.60 19
4139.74 12
4139.89 7
4140.04 5
4140.19 6
4140.33 10
4140.48 17
4140.63 24
4140.78 30
4140.93 34
4141.07 34
4141.22 32
4141.37 27
4141.52 21
4141.66 14
4141.81 7
4141.96 1
4142.11 0
4142.25 0
4142.40 0
4142.55 0
4142.70 0
4142.84 0
4142.99 0
4143.14 0
4143.29 3
4143.43 9
4143.58 15
4143.73 21
4143.88 28
4144.03 36
4144.17 45
4144.32 58
4144.47 73
4144.62 91
4144.76 110
4144.91 130
4145.06 149
4145.21 166
4145.35 180
4145.50 190
4145.65 196
4145.80 200
4145.95 202
4146.09 203
4146.24 204
4146.39 205
4146.54 204
4146.68 203
4146.83 198
4146.98 191
4147.13 180
4147.27 169
4147.42 158
4147.57 148
4147.72 143
4147.87 141
4148.01 144
4148.16 149
4148.31 156
4148.46 163
4148.60 170
4148.75 174
4148.90 177
4149.05 177
4149.19 175
4149.34 173
4149.49 170
4149.64 169
4149.79 170
4149.93 173
4150.08 178
4150.23 182
4150.38 185
4150.52 185
4150.67 181
4150.82 175
4150.97 167
4151.12 159
4151.26 152
4151.41 149
4151.56 149
4151.71 150
4151.85 153
4152.00 156
4152.15 158
4152.30 161
4152.45 164
4152.59 169
4152.74 175
4152.89 183
4153.04 191
4153.19 199
4153.33 205
4153.48 208
4153.63 209
4153.78 207
4153.92 203
4154.07 198
4154.22 193
4154.37 189
4154.52 187
4154.66 186
4154.81 186
4154.96 188
4155.11 189
4155.25 191
4155.40 190
4155.55 187
4155.70 182
4155.85 176
4155.99 169
4156.14 162
4156.29 156
4156.44 151
4156.59 148
4156.73 145
4156.88 143
4157.03 140
4157.18 136
4157.33 132
4157.47 126
4157.62 120
4157.77 114
4157.92 108
4158.06 102
4158.21 96
4158.36 92
4158.51 91
4158.66 91
4158.80 95
4158.95 101
4159.10 110
4159.25 119
4159.40 128
4159.54 135
4159.69 140
4159.84 143
4159.99 143
4160.14 141
4160.28 137
4160.43 133
4160.58 128
4160.73 123
4160.88 119
4161.02 116
4161.17 115
4161.32 114
4161.47 114
4161.62 115
4161.76 115
4161.91 114
4162.06 111
4162.21 107
4162.36 101
4162.50 95
4162.65 89
4162.80 82
4162.95 75
4163.09 67
4163.24 58
4163.39 47
4163.54 36
4163.69 24
4163.83 13
4163.98 3
4164.13 0
4164.28 0
4164.43 0
4164.58 0
4164.72 0
4164.87 1
4165.02 10
4165.17 22
4165.32 36
4165.46 52
4165.61 68
4165.76 85
4165.91 99
4166.06 111
4166.20 119
4166.35 122
4166.50 119
4166.65 112
4166.80 100
4166.94 86
4167.09 72
4167.24 59
4167.39 48
4167.54 41
4167.68 37
4167.83 35
4167.98 34
4168.13 34
4168.28 34
4168.42 33
4168.57 32
4168.72 30
4168.87 29
4169.02 29
4169.17 29
4169.31 29
4169.46 28
4169.61 24
4169.76 18
4169.91 10
4170.05 0
4170.20 0
4170.35 0
4170.50 0
4170.65 0
4170.79 0
4170.94 0
4171.09 0
4171.24 5
4171.39 12
4171.54 17
4171.68 22
4171.83 27
4171.98 33
4172.13 41
4172.28 49
4172.42 58
4172.57 66
4172.72 70
4172.87 69
4173.02 63
4173.16 53
4173.31 41
4173.46 29
4173.61 18
4173.76 11
4173.91 9
4174.05 13
4174.20 21
4174.35 34
4174.50 49
4174.65 64
4174.79 79
4174.94 92
4175.09 101
4175.24 106
4175.39 106
4175.54 100
4175.68 90
4175.83 77
4175.98 62
4176.13 49
4176.28 39
4176.43 34
4176.57 35
4176.72 42
4176.87 54
4177.02 69
4177.17 84
4177.31 98
4177.46 110
4177.61 118
4177.76 124
4177.91 127
4178.06 128
4178.20 127
4178.35 123
4178.50 117
4178.65 108
4178.80 97
4178.95 84
4179.09 72
4179.24 60
4179.39 49
4179.54 41
4179.69 35
4179.84 31
4179.98 29
4180.13 29
4180.28 30
4180.43 32
4180.58 34
4180.73 36
4180.87 36
4181.02 36
4181.17 36
4181.32 37
4181.47 38
4181.62 42
4181.76 46
4181.91 51
4182.06 57
4182.21 63
4182.36 68
4182.51 72
4182.65 75
4182.80 75
4182.95 74
4183.10 72
4183.25 68
4183.40 63
4183.54 60
4183.69 59
4183.84 59
4183.99 61
4184.14 63
4184.29 66
4184.43 68
4184.58 68
4184.73 67
4184.88 65
4185.03 65
4185.18 67
4185.32 71
4185.47 78
4185.62 89
4185.77 101
4185.92 114
4186.07 126
4186.21 135
4186.36 141
4186.51 145
4186.66 146
4186.81 145
4186.96 145
4187.10 144
4187.25 143
4187.40 143
4187.55 141
4187.70 138
4187.85 134
4188.00 128
4188.14 120
4188.29 113
4188.44 105
4188.59 98
4188.74 91
4188.89 86
4189.03 82
4189.18 80
4189.33 79
4189.48 81
4189.63 84
4189.78 89
4189.93 96
4190.07 103
4190.22 111
4190.37 117
4190.52 122
4190.67 125
4190.82 126
4190.96 126
4191.11 125
4191.26 125
4191.41 125
4191.56 127
4191.71 129
4191.86 132
4192.00 134
4192.15 136
4192.30 138
4192.45 139
4192.60 140
4192.75 141
4192.90 141
4193.04 140
4193.19 138
4193.34 136
4193.49 132
4193.64 127
4193.79 123
4193.94 119
4194.08 116
4194.23 112
4194.38 108
4194.53 102
4194.68 95
4194.83 86
4194.97 78
4195.12 72
4195.27 68
4195.42 68
4195.57 71
4195.72 76
4195.87 81
4196.01 84
4196.16 85
4196.31 84
4196.46 81
4196.61 79
4196.76 80
4196.91 82
4197.06 87
4197.20 93
4197.35 99
4197.50 101
4197.65 100
4197.80 96
4197.95 90
4198.10 81
4198.24 71
4198.39 59
4198.54 47
4198.69 33
4198.84 18
4198.99 2
4199.14 0
4199.28 0
4199.43 0
4199.58 0
4199.73 0
4199.88 0
4200.03 0
4200.18 0
4200.32 17
4200.47 34
4200.62 49
4200.77 62
4200.92 74
4201.07 84
4201.22 93
4201.37 101
4201.51 107
4201.66 110
4201.81 108
4201.96 104
4202.11 96
4202.26 88
4202.41 81
4202.55 76
4202.70 76
4202.85 78
4203.00 81
4203.15 84
4203.30 86
4203.45 84
4203.60 79
4203.74 72
4203.89 63
4204.04 54
4204.19 46
4204.34 40
4204.49 35
4204.64 33
4204.79 32
4204.93 34
4205.08 38
4205.23 43
4205.38 50
4205.53 58
4205.68 67
4205.83 78
4205.98 91
4206.12 107
4206.27 125
4206.42 145
4206.57 165
4206.72 184
4206.87 199
4207.02 210
4207.17 214
4207.31 213
4207.46 207
4207.61 197
4207.76 186
4207.91 175
4208.06 167
4208.21 162
4208.36 160
4208.50 161
4208.65 164
4208.80 169
4208.95 175
4209.10 183
4209.25 193
4209.40 206
4209.55 220
4209.70 235
4209.84 248
4209.99 258
4210.14 263
4210.29 264
4210.44 261
4210.59 254
4210.74 245
4210.89 234
4211.03 223
4211.18 210
4211.33 196
4211.48 181
4211.63 167
4211.78 155
4211.93 146
4212.08 140
4212.23 138
4212.37 139
4212.52 144
4212.67 150
4212.82 158
4212.97 165
4213.12 173
4213.27 180
4213.42 187
4213.57 192
4213.71 196
4213.86 200
4214.01 202
4214.16 203
4214.31 204
4214.46 203
4214.61 201
4214.76 198
4214.91 192
4215.05 183
4215.20 174
4215.35 164
4215.50 156
4215.65 149
4215.80 145
4215.95 144
4216.10 144
4216.25 143
4216.40 141
4216.54 137
4216.69 130
4216.84 121
4216.99 112
4217.14 102
4217.29 94
4217.44 87
4217.59 82
4217.74 78
4217.88 75
4218.03 73
4218.18 70
4218.33 66
4218.48 62
4218.63 58
4218.78 53
4218.93 49
4219.08 47
4219.23 48
4219.37 52
4219.52 59
4219.67 66
4219.82 74
4219.97 80
4220.12 85
4220.27 87
4220.42 87
4220.57 87
4220.72 87
4220.86 87
4221.01 88
4221.16 89
4221.31 90
4221.46 91
4221.61 94
4221.76 99
4221.91 105
4222.06 113
4222.21 122
4222.35 130
4222.50 136
4222.65 139
4222.80 139
4222.95 137
4223.10 134
4223.25 130
4223.40 127
4223.55 123
4223.70 118
4223.85 111
4223.99 101
4224.14 89
4224.29 75
4224.44 61
4224.59 48
4224.74 37
4224.89 29
4225.04 23
4225.19 19
4225.34 18
4225.49 20
4225.63 23
4225.78 29
4225.93 36
4226.08 43
4226.23 50
4226.38 56
4226.53 59
4226.68 61
4226.83 61
4226.98 59
4227.13 58
4227.27 57
4227.42 56
4227.57 56
4227.72 56
4227.87 57
4228.02 58
4228.17 59
4228.32 62
4228.47 65
4228.62 70
4228.77 76
4228.92 83
4229.06 90
4229.21 97
4229.36 103
4229.51 108
4229.66 111
4229.81 114
4229.96 117
4230.11 122
4230.26 129
4230.41 138
4230.56 149
4230.71 159
4230.85 168
4231.00 172
4231.15 173
4231.30 168
4231.45 160
4231.60 148
4231.75 135
4231.90 122
4232.05 110
4232.20 100
4232.35 93
4232.50 88
4232.65 85
4232.79 84
4232.94 85
4233.09 89
4233.24 94
4233.39 100
4233.54 107
4233.69 113
4233.84 117
4233.99 119
4234.14 118
4234.29 115
4234.44 111
4234.59 107
4234.73 104
4234.88 102
4235.03 101
4235.18 99
4235.33 97
4235.48 94
4235.63 91
4235.78 89
4235.93 87
4236.08 86
4236.23 85
4236.38 81
4236.53 74
4236.68 63
4236.82 48
4236.97 30
4237.12 12
4237.27 0
4237.42 0
4237.57 0
4237.72 0
4237.87 0
4238.02 0
4238.17 10
4238.32 26
4238.47 45
4238.62 67
4238.77 90
4238.92 114
4239.06 138
4239.21 158
4239.36 173
4239.51 183
4239.66 185
4239.81 181
4239.96 171
4240.11 158
4240.26 142
4240.41 127
4240.56 112
4240.71 101
4240.86 92
4241.01 87
4241.16 83
4241.30 81
4241.45 80
4241.60 78
4241.75 77
4241.90 76
4242.05 75
4242.20 74
4242.35 75
4242.50 76
4242.65 78
4242.80 80
4242.95 81
4243.10 81
4243.25 79
4243.40 75
4243.55 70
4243.70 65
4243.84 61
4243.99 59
4244.14 61
4244.29 67
4244.44 76
4244.59 87
4244.74 99
4244.89 110
4245.04 120
4245.19 127
4245.34 131
4245.49 132
4245.64 129
4245.79 123
4245.94 114
4246.09 103
4246.24 90
4246.39 79
4246.53 69
4246.68 62
4246.83 59
4246.98 60
4247.13 62
4247.28 65
4247.43 67
4247.58 67
4247.73 65
4247.88 60
4248.03 53
4248.18 44
4248.33 34
4248.48 24
4248.63 15
4248.78 7
4248.93 3
4249.08 1
4249.23 2
4249.38 4
4249.52 7
4249.67 9
4249.82 10
4249.97 10
4250.12 8
4250.27 5
4250.42 3
4250.57 2
4250.72 3
4250.87 5
4251.02 9
4251.17 13
4251.32 18
4251.47 20
4251.62 21
4251.77 19
4251.92 16
4252.07 12
4252.22 9
4252.37 7
4252.52 6
4252.67 7
4252.81 9
4252.96 10
4253.11 9
4253.26 6
4253.41 1
4253.56 0
4253.71 0
4253.86 0
4254.01 0
4254.16 0
4254.31 0
4254.46 8
4254.61 24
4254.76 43
4254.91 62
4255.06 80
4255.21 97
4255.36 110
4255.51 119
4255.66 124
4255.81 123
4255.96 118
4256.11 108
4256.26 95
4256.41 81
4256.56 68
4256.70 56
4256.85 48
4257.00 42
4257.15 40
4257.30 41
4257.45 42
4257.60 45
4257.75 48
4257.90 52
4258.05 56
4258.20 60
4258.35 65
4258.50 70
4258.65 75
4258.80 82
4258.95 90
4259.10 100
4259.25 112
4259.40 124
4259.55 136
4259.70 145
4259.85 150
4260.00 149
4260.15 143
4260.30 133
4260.45 122
4260.60 113
4260.75 108
4260.90 107
4261.05 109
4261.20 113
4261.35 115
4261.49 113
4261.64 107
4261.79 96
4261.94 83
4262.09 70
4262.24 59
4262.39 53
4262.54 53
4262.69 59
4262.84 70
4262.99 85
4263.14 102
4263.29 120
4263.44 136
4263.59 150
4263.74 161
4263.89 169
4264.04 173
4264.19 175
4264.34 176
4264.49 176
4264.64 176
4264.79 176
4264.94 178
4265.09 181
4265.24 184
4265.39 186
4265.54 188
4265.69 189
4265.84 189
4265.99 189
4266.14 188
4266.29 190
4266.44 193
4266.59 198
4266.74 205
4266.89 212
4267.04 217
4267.19 218
4267.34 214
4267.49 204
4267.64 189
4267.79 172
4267.94 156
4268.09 144
4268.24 137
4268.39 137
4268.54 142
4268.69 151
4268.84 162
4268.98 171
4269.13 178
4269.28 182
4269.43 183
4269.58 184
4269.73 186
4269.88 189
4270.03 194
4270.18 200
4270.33 205
4270.48 208
4270.63 206
4270.78 200
4270.93 191
4271.08 179
4271.23 168
4271.38 158
4271.53 151
4271.68 146
4271.83 143
4271.98 140
4272.13 138
4272.28 134
4272.43 130
4272.58 125
4272.73 121
4272.88 117
4273.03 114
4273.18 111
4273.33 108
4273.48 104
4273.63 98
4273.78 90
4273.93 81
4274.08 71
4274.23 61
4274.38 51
4274.53 41
4274.68 31
4274.83 22
4274.98 15
4275.13 10
4275.28 7
4275.43 6
4275.58 5
4275.73 5
4275.88 3
4276.03 1
4276.18 0
4276.33 0
4276.48 0
4276.63 0
4276.78 0
4276.93 0
4277.08 0
4277.23 3
4277.38 5
4277.53 6
4277.68 6
4277.83 6
4277.98 6
4278.13 9
4278.28 12
4278.43 18
4278.58 25
4278.73 33
4278.88 42
4279.03 51
4279.18 60
4279.33 69
4279.48 77
4279.63 83
4279.78 87
4279.93 89
4280.08 87
4280.23 84
4280.38 79
4280.53 74
4280.68 70
4280.83 66
4280.98 63
4281.13 61
4281.28 60
4281.43 60
4281.58 60
4281.73 63
4281.88 68
4282.03 76
4282.18 87
4282.33 99
4282.48 111
4282.63 122
4282.78 131
4282.93 136
4283.08 139
4283.23 139
4283.38 136
4283.53 133
4283.68 129
4283.83 125
4283.98 121
4284.13 118
4284.28 116
4284.44 115
4284.59 114
4284.74 113
4284.89 112
4285.04 110
4285.19 109
4285.34 107
4285.49 108
4285.64 110
4285.79 115
4285.94 120
4286.09 126
4286.24 130
4286.39 132
4286.54 131
4286.69 128
4286.84 122
4286.99 116
4287.14 109
4287.29 104
4287.44 99
4287.59 95
4287.74 90
4287.89 85
4288.04 79
4288.19 71
4288.34 62
4288.49 53
4288.64 45
4288.79 39
4288.94 37
4289.09 38
4289.24 42
4289.39 49
4289.54 57
4289.69 65
4289.84 72
4289.99 78
4290.14 82
4290.29 83
4290.44 82
4290.59 79
4290.74 74
4290.89 66
4291.04 58
4291.19 49
4291.34 41
4291.49 35
4291.64 31
4291.79 30
4291.95 31
4292.10 35
4292.25 41
4292.40 49
4292.55 58
4292.70 66
4292.85 72
4293.00 75
4293.15 74
4293.30 69
4293.45 62
4293.60 56
4293.75 51
4293.90 50
4294.05 52
4294.20 59
4294.35 68
4294.50 78
4294.65 86
4294.80 92
4294.95 94
4295.10 93
4295.25 87
4295.40 79
4295.55 67
4295.70 54
4295.85 39
4296.00 24
4296.15 10
4296.30 0
4296.45 0
4296.60 0
4296.76 0
4296.91 0
4297.06 0
4297.21 0
4297.36 0
4297.51 0
4297.66 5
4297.81 13
4297.96 23
4298.11 35
4298.26 48
4298.41 62
4298.56 75
4298.71 85
4298.86 92
4299.01 94
4299.16 93
4299.31 88
4299.46 83
4299.61 78
4299.76 75
4299.91 76
4300.06 80
4300.21 88
4300.36 97
4300.51 108
4300.67 118
4300.82 126
4300.97 131
4301.12 132
4301.27 130
4301.42 126
4301.57 120
4301.72 113
4301.87 106
4302.02 97
4302.17 88
4302.32 77
4302.47 65
4302.62 50
4302.77 36
4302.92 23
4303.07 14
4303.22 11
4303.37 15
4303.52 25
4303.67 39
4303.82 55
4303.98 69
4304.13 78
4304.28 81
4304.43 77
4304.58 70
4304.73 60
4304.88 52
4305.03 47
4305.18 46
4305.33 51
4305.48 59
4305.63 70
4305.78 81
4305.93 91
4306.08 99
4306.23 103
4306.38 104
4306.53 102
4306.68 97
4306.83 90
4306.99 84
4307.14 80
4307.29 77
4307.44 78
4307.59 80
4307.74 84
4307.89 88
4308.04 90
4308.19 92
4308.34 91
4308.49 91
4308.64 90
4308.79 90
4308.94 90
4309.09 92
4309.24 94
4309.39 95
4309.54 96
4309.70 96
4309.85 95
4310.00 93
4310.15 91
4310.30 87
4310.45 85
4310.60 82
4310.75 81
4310.90 81
4311.05 82
4311.20 82
4311.35 82
4311.50 78
4311.65 72
4311.80 62
4311.95 50
4312.10 38
4312.26 26
4312.41 17
4312.56 10
4312.71 8
4312.86 8
4313.01 11
4313.16 13
4313.31 16
4313.46 18
4313.61 19
4313.76 22
4313.91 26
4314.06 33
4314.21 43
4314.36 55
4314.52 67
4314.67 78
4314.82 84
4314.97 87
4315.12 85
4315.27 82
4315.42 78
4315.57 78
4315.72 82
4315.87 90
4316.02 102
4316.17 116
4316.32 128
4316.47 136
4316.62 140
4316.78 139
4316.93 134
4317.08 125
4317.23 115
4317.38 106
4317.53 97
4317.68 91
4317.83 89
4317.98 89
4318.13 92
4318.28 96
4318.43 100
4318.58 102
4318.73 102
4318.89 98
4319.04 90
4319.19 80
4319.34 67
4319.49 55
4319.64 44
4319.79 35
4319.94 31
4320.09 31
4320.24 34
4320.39 39
4320.54 46
4320.69 53
4320.85 59
4321.00 64
4321.15 68
4321.30 71
4321.45 73
4321.60 74
4321.75 76
4321.90 76
4322.05 76
4322.20 76
4322.35 75
4322.50 73
4322.65 72
4322.81 70
4322.96 69
4323.11 67
4323.26 66
4323.41 65
4323.56 63
4323.71 62
4323.86 60
4324.01 56
4324.16 51
4324.31 44
4324.46 34
4324.62 21
4324.77 8
4324.92 0
4325.07 0
4325.22 0
4325.37 0
4325.52 0
4325.67 0
4325.82 0
4325.97 1
4326.12 10
4326.27 17
4326.43 22
4326.58 24
4326.73 24
4326.88 23
4327.03 21
4327.18 21
4327.33 22
4327.48 24
4327.63 29
4327.78 34
4327.93 39
4328.09 42
4328.24 42
4328.39 41
4328.54 38
4328.69 34
4328.84 31
4328.99 30
4329.14 31
4329.29 34
4329.44 38
4329.59 42
4329.75 47
4329.90 51
4330.05 55
4330.20 58
4330.35 63
4330.50 67
4330.65 73
4330.80 77
4330.95 80
4331.10 80
4331.25 77
4331.41 69
4331.56 58
4331.71 46
4331.86 34
4332.01 24
4332.16 18
4332.31 15
4332.46 16
4332.61 22
4332.76 30
4332.92 40
4333.07 52
4333.22 63
4333.37 73
4333.52 81
4333.67 87
4333.82 91
4333.97 92
4334.12 93
4334.27 93
4334.43 92
4334.58 92
4334.73 91
4334.88 90
4335.03 90
4335.18 89
4335.33 88
4335.48 87
4335.63 87
4335.78 88
4335.94 90
4336.09 92
4336.24 93
4336.39 93
4336.54 91
4336.69 87
4336.84 81
4336.99 72
4337.14 62
4337.30 51
4337.45 39
4337.60 27
4337.75 18
4337.90 12
4338.05 10
4338.20 14
4338.35 23
4338.50 37
4338.65 53
4338.81 70
4338.96 87
4339.11 100
4339.26 111
4339.41 117
4339.56 120
4339.71 120
4339.86 117
4340.01 112
4340.17 106
4340.32 99
4340.47 92
4340.62 87
4340.77 83
4340.92 80
4341.07 78
4341.22 76
4341.37 74
4341.53 72
4341.68 71
4341.83 70
4341.98 71
4342.13 72
4342.28 75
4342.43 78
4342.58 79
4342.73 79
4342.89 76
4343.04 70
4343.19 63
4343.34 55
4343.49 48
4343.64 42
4343.79 39
4343.94 38
4344.10 39
4344.25 42
4344.40 45
4344.55 49
4344.70 51
4344.85 51
4345.00 49
4345.15 44
4345.30 37
4345.46 28
4345.61 20
4345.76 13
4345.91 8
4346.06 7
4346.21 8
4346.36 10
4346.51 12
4346.67 13
4346.82 12
4346.97 8
4347.12 2
4347.27 0
4347.42 0
4347.57 0
4347.72 0
4347.88 0
4348.03 0
4348.18 0
4348.33 0
4348.48 7
4348.63 13
4348.78 17
4348.93 18
4349.09 18
4349.24 17
4349.39 17
4349.54 17
4349.69 18
4349.84 20
4349.99 22
4350.14 23
4350.30 24
4350.45 23
4350.60 23
4350.75 23
4350.90 23
4351.05 23
4351.20 23
4351.36 22
4351.51 20
4351.66 18
4351.81 17
4351.96 18
4352.11 21
4352.26 27
4352.41 34
4352.57 42
4352.72 50
4352.87 57
4353.02 61
4353.17 64
4353.32 67
4353.47 69
4353.62 72
4353.78 76
4353.93 79
4354.08 80
4354.23 80
4354.38 78
4354.53 75
4354.68 71
4354.84 68
4354.99 67
4355.14 68
4355.29 70
4355.44 73
4355.59 75
4355.74 76
4355.90 74
4356.05 71
4356.20 66
4356.35 61
4356.50 58
4356.65 59
4356.80 64
4356.96 75
4357.11 91
4357.26 109
4357.41 127
4357.56 142
4357.71 150
4357.86 150
4358.01 143
4358.17 129
4358.32 112
4358.47 94
4358.62 79
4358.77 68
4358.92 61
4359.07 57
4359.23 55
4359.38 53
4359.53 49
4359.68 45
4359.83 40
4359.98 36
4360.14 34
4360.29 35
4360.44 40
4360.59 50
4360.74 63
4360.89 78
4361.04 95
4361.20 111
4361.35 124
4361.50 132
4361.65 133
4361.80 129
4361.95 119
4362.10 107
4362.26 94
4362.41 83
4362.56 76
4362.71 72
4362.86 73
4363.01 75
4363.16 78
4363.32 80
4363.47 78
4363.62 73
4363.77 64
4363.92 52
4364.07 39
4364.23 27
4364.38 16
4364.53 7
4364.68 2
4364.83 1
4364.98 2
4365.13 7
4365.29 13
4365.44 21
4365.59 30
4365.74 39
4365.89 49
4366.04 59
4366.20 69
4366.35 80
4366.50 90
4366.65 99
4366.80 106
4366.95 109
4367.10 110
4367.26 108
4367.41 105
4367.56 102
4367.71 101
4367.86 100
4368.01 100
4368.17 101
4368.32 100
4368.47 96
4368.62 91
4368.77 85
4368.92 78
4369.08 73
4369.23 68
4369.38 63
4369.53 59
4369.68 52
4369.83 44
4369.99 34
4370.14 23
4370.29 13
4370.44 5
4370.59 0
4370.74 0
4370.90 4
4371.05 12
4371.20 22
4371.35 32
4371.50 41
4371.65 48
4371.81 53
4371.96 55
4372.11 55
4372.26 54
4372.41 53
4372.56 53
4372.72 55
4372.87 57
4373.02 60
4373.17 62
4373.32 64
4373.47 65
4373.63 66
4373.78 69
4373.93 73
4374.08 80
4374.23 88
4374.38 97
4374.54 105
4374.69 110
4374.84 112
4374.99 111
4375.14 107
4375.29 101
4375.45 95
4375.60 89
4375.75 82
4375.90 76
4376.05 68
4376.20 59
4376.36 50
4376.51 41
4376.66 35
4376.81 32
4376.96 33
4377.11 38
4377.27 46
4377.42 56
4377.57 67
4377.72 77
4377.87 85
4378.03 92
4378.18 98
4378.33 103
4378.48 108
4378.63 112
4378.78 117
4378.94 122
4379.09 128
4379.24 136
4379.39 144
4379.54 153
4379.69 163
4379.85 171
4380.00 175
4380.15 176
4380.30 171
4380.45 161
4380.61 148
4380.76 134
4380.91 121
4381.06 110
4381.21 102
4381.36 97
4381.52 93
4381.67 89
4381.82 83
4381.97 76
4382.12 68
4382.28 60
4382.43 54
4382.58 51
4382.73 51
4382.88 54
4383.04 59
4383.19 66
4383.34 73
4383.49 80
4383.64 86
4383.79 91
4383.95 96
4384.10 99
4384.25 102
4384.40 105
4384.55 108
4384.71 111
4384.86 114
4385.01 115
4385.16 116
4385.31 116
4385.47 117
4385.62 119
4385.77 123
4385.92 130
4386.07 139
4386.22 149
4386.38 158
4386.53 165
4386.68 166
4386.83 163
4386.98 155
4387.14 142
4387.29 127
4387.44 110
4387.59 94
4387.74 79
4387.90 65
4388.05 53
4388.20 43
4388.35 37
4388.50 33
4388.66 32
4388.81 34
4388.96 37
4389.11 39
4389.26 38
4389.42 33
4389.57 25
4389.72 14
4389.87 4
4390.02 0
4390.18 0
4390.33 0
4390.48 0
4390.63 0
4390.78 0
4390.94 0
4391.09 0
4391.24 0
4391.39 2
4391.54 8
4391.69 16
4391.85 27
4392.00 40
4392.15 53
4392.30 66
4392.46 78
4392.61 89
4392.76 97
4392.91 103
4393.06 105
4393.22 102
4393.37 94
4393.52 82
4393.67 69
4393.82 56
4393.98 47
4394.13 42
4394.28 43
4394.43 48
4394.58 56
4394.74 63
4394.89 69
4395.04 69
4395.19 65
4395.34 57
4395.50 45
4395.65 33
4395.80 22
4395.95 12
4396.10 5
4396.26 1
4396.41 0
4396.56 0
4396.71 0
4396.86 2
4397.02 8
4397.17 15
4397.32 25
4397.47 37
4397.63 49
4397.78 61
4397.93 73
4398.08 82
4398.23 90
4398.39 96
4398.54 103
4398.69 110
4398.84 120
4398.99 135
4399.15 154
4399.30 178
4399.45 206
4399.60 236
4399.75 266
4399.91 294
4400.06 319
4400.21 340
4400.36 359
4400.52 376
4400.67 392
4400.82 408
4400.97 424
4401.12 440
4401.28 454
4401.43 466
4401.58 476
4401.73 482
4401.89 486
4402.04 487
4402.19 487
4402.34 486
4402.49 484
4402.65 480
4402.80 475
4402.95 468
4403.10 459
4403.25 448
4403.41 437
4403.56 426
4403.71 415
4403.86 406
4404.02 398
4404.17 390
4404.32 380
4404.47 369
4404.62 355
4404.78 341
4404.93 326
4405.08 312
4405.23 299
4405.39 288
4405.54 277
4405.69 267
4405.84 257
4405.99 246
4406.15 235
4406.30 225
4406.45 217
4406.60 211
4406.76 207
4406.91 206
4407.06 206
4407.21 207
4407.37 205
4407.52 199
4407.67 187
4407.82 171
4407.97 149
4408.13 125
4408.28 101
4408.43 78
4408.58 59
4408.74 44
4408.89 32
4409.04 24
4409.19 17
4409.35 12
4409.50 10
4409.65 9
4409.80 11
4409.95 14
4410.11 17
4410.26 19
4410.41 20
4410.56 18
4410.72 14
4410.87 8
4411.02 2
4411.17 0
4411.33 0
4411.48 0
4411.63 0
4411.78 0
4411.93 0
4412.09 2
4412.24 2
4412.39 1
4412.54 0
4412.70 0
4412.85 1
4413.00 5
4413.15 12
4413.31 22
4413.46 34
4413.61 47
4413.76 61
4413.92 73
4414.07 82
4414.22 88
4414.37 91
4414.53 90
4414.68 87
4414.83 83
4414.98 79
4415.13 75
4415.29 72
4415.44 71
4415.59 72
4415.74 73
4415.90 74
4416.05 73
4416.20 71
4416.35 67
4416.51 61
4416.66 54
4416.81 46
4416.96 40
4417.12 36
4417.27 35
4417.42 37
4417.57 42
4417.73 49
4417.88 58
4418.03 69
4418.18 81
4418.34 93
4418.49 104
4418.64 114
4418.79 123
4418.95 132
4419.10 141
4419.25 153
4419.40 167
4419.56 185
4419.71 205
4419.86 225
4420.01 244
4420.17 261
4420.32 275
4420.47 286
4420.62 295
4420.78 303
4420.93 311
4421.08 319
4421.23 329
4421.39 341
4421.54 354
4421.69 371
4421.84 393
4422.00 422
4422.15 458
4422.30 501
4422.45 551
4422.61 606
4422.76 662
4422.91 717
4423.06 768
4423.22 814
4423.37 853
4423.52 889
4423.67 922
4423.83 959
4423.98 1003
4424.13 1056
4424.28 1118
4424.44 1188
4424.59 1261
4424.74 1333
4424.89 1397
4425.05 1452
4425.20 1495
4425.35 1528
4425.50 1554
4425.66 1574
4425.81 1590
4425.96 1603
4426.12 1612
4426.27 1616
4426.42 1614
4426.57 1605
4426.73 1589
4426.88 1568
4427.03 1545
4427.18 1523
4427.34 1503
4427.49 1488
4427.64 1477
4427.79 1468
4427.95 1460
4428.10 1449
4428.25 1434
4428.40 1415
4428.56 1390
4428.71 1360
4428.86 1329
4429.01 1297
4429.17 1265
4429.32 1234
4429.47 1206
4429.63 1179
4429.78 1155
4429.93 1133
4430.08 1113
4430.24 1096
4430.39 1079
4430.54 1063
4430.69 1045
4430.85 1025
4431.00 1001
4431.15 971
4431.30 937
4431.46 899
4431.61 858
4431.76 815
4431.92 773
4432.07 732
4432.22 694
4432.37 656
4432.53 620
4432.68 583
4432.83 546
4432.98 508
4433.14 471
4433.29 436
4433.44 405
4433.60 379
4433.75 358
4433.90 343
4434.05 332
4434.21 325
4434.36 319
4434.51 315
4434.66 310
4434.82 305
4434.97 299
4435.12 293
4435.28 286
4435.43 279
4435.58 273
4435.73 268
4435.89 264
4436.04 260
4436.19 256
4436.34 250
4436.50 243
4436.65 235
4436.80 225
4436.96 216
4437.11 206
4437.26 198
4437.41 191
4437.57 185
4437.72 182
4437.87 181
4438.03 183
4438.18 186
4438.33 190
4438.48 193
4438.64 193
4438.79 187
4438.94 176
4439.10 159
4439.25 139
4439.40 118
4439.55 98
4439.71 82
4439.86 70
4440.01 64
4440.17 63
4440.32 65
4440.47 69
4440.62 74
4440.78 77
4440.93 78
4441.08 76
4441.24 70
4441.39 63
4441.54 55
4441.69 49
4441.85 46
4442.00 47
4442.15 53
4442.31 63
4442.46 75
4442.61 85
4442.76 94
4442.92 99
4443.07 101
4443.22 100
4443.38 98
4443.53 95
4443.68 92
4443.83 91
4443.99 90
4444.14 91
4444.29 92
4444.45 96
4444.60 101
4444.75 107
4444.90 114
4445.06 121
4445.21 127
4445.36 130
4445.52 131
4445.67 127
4445.82 122
4445.97 116
4446.13 111
4446.28 107
4446.43 106
4446.59 106
4446.74 107
4446.89 107
4447.05 106
4447.20 103
4447.35 98
4447.50 93
4447.66 88
4447.81 83
4447.96 80
4448.12 78
4448.27 76
4448.42 75
4448.58 73
4448.73 72
4448.88 70
4449.03 68
4449.19 65
4449.34 63
4449.49 60
4449.65 58
4449.80 56
4449.95 55
4450.11 57
4450.26 61
4450.41 69
4450.56 78
4450.72 88
4450.87 98
4451.02 106
4451.18 112
4451.33 116
4451.48 117
4451.64 118
4451.79 119
4451.94 120
4452.09 120
4452.25 120
4452.40 119
4452.55 115
4452.71 110
4452.86 104
4453.01 98
4453.17 91
4453.32 85
4453.47 79
4453.63 74
4453.78 68
4453.93 62
4454.08 56
4454.24 50
4454.39 46
4454.54 43
4454.70 42
4454.85 43
4455.00 46
4455.16 49
4455.31 54
4455.46 58
4455.62 60
4455.77 59
4455.92 55
4456.07 48
4456.23 38
4456.38 28
4456.53 18
4456.69 10
4456.84 7
4456.99 8
4457.15 13
4457.30 21
4457.45 30
4457.61 39
4457.76 46
4457.91 51
4458.07 54
4458.22 55
4458.37 56
4458.52 57
4458.68 59
4458.83 62
4458.98 65
4459.14 67
4459.29 67
4459.44 64
4459.60 60
4459.75 54
4459.90 46
4460.06 38
4460.21 29
4460.36 21
4460.52 12
4460.67 5
4460.82 0
4460.98 0
4461.13 0
4461.28 0
4461.44 9
4461.59 20
4461.74 32
4461.89 44
4462.05 55
4462.20 63
4462.35 66
4462.51 65
4462.66 60
4462.81 51
4462.97 40
4463.12 29
4463.27 20
4463.43 15
4463.58 13
4463.73 16
4463.89 21
4464.04 29
4464.19 36
4464.35 44
4464.50 51
4464.65 58
4464.81 64
4464.96 70
4465.11 77
4465.27 82
4465.42 86
4465.57 88
4465.73 86
4465.88 80
4466.03 72
4466.19 62
4466.34 51
4466.49 42
4466.65 35
4466.80 33
4466.95 34
4467.11 40
4467.26 50
4467.41 62
4467.57 75
4467.72 86
4467.87 96
4468.03 103
4468.18 105
4468.33 105
4468.49 100
4468.64 93
4468.79 84
4468.95 75
4469.10 65
4469.25 57
4469.41 51
4469.56 48
4469.71 49
4469.87 52
4470.02 58
4470.17 66
4470.33 76
4470.48 88
4470.63 102
4470.79 116
4470.94 130
4471.09 141
4471.25 149
4471.40 152
4471.55 151
4471.71 147
4471.86 141
4472.01 136
4472.17 132
4472.32 128
4472.47 126
4472.63 123
4472.78 118
4472.93 112
4473.09 104
4473.24 94
4473.39 84
4473.55 73
4473.70 62
4473.85 51
4474.01 40
4474.16 30
4474.31 21
4474.47 14
4474.62 8
4474.77 3
4474.93 1
4475.08 0
4475.23 0
4475.39 0
4475.54 0
4475.69 0
4475.85 0
4476.00 0
4476.16 0
4476.31 0
4476.46 4
4476.62 8
4476.77 11
4476.92 12
4477.08 10
4477.23 6
4477.38 1
4477.54 0
4477.69 0
4477.84 0
4478.00 0
4478.15 0
4478.30 0
4478.46 0
4478.61 6
4478.76 16
4478.92 28
4479.07 41
4479.22 53
4479.38 64
4479.53 72
4479.69 76
4479.84 74
4479.99 67
4480.15 56
4480.30 42
4480.45 28
4480.61 16
4480.76 8
4480.91 3
4481.07 3
4481.22 5
4481.37 9
4481.53 14
4481.68 19
4481.83 22
4481.99 25
4482.14 27
4482.30 29
4482.45 31
4482.60 33
4482.76 35
4482.91 37
4483.06 36
4483.22 35
4483.37 31
4483.52 26
4483.68 22
4483.83 19
4483.98 19
4484.14 22
4484.29 28
4484.45 36
4484.60 44
4484.75 50
4484.91 53
4485.06 54
4485.21 51
4485.37 47
4485.52 42
4485.67 39
4485.83 37
4485.98 37
4486.14 38
4486.29 40
4486.44 40
4486.60 39
4486.75 34
4486.90 27
4487.06 18
4487.21 9
4487.36 0
4487.52 0
4487.67 0
4487.83 0
4487.98 0
4488.13 0
4488.29 0
4488.44 0
4488.59 1
4488.75 2
4488.90 4
4489.05 6
4489.21 11
4489.36 18
4489.52 28
4489.67 42
4489.82 59
4489.98 79
4490.13 101
4490.28 124
4490.44 144
4490.59 161
4490.75 173
4490.90 179
4491.05 179
4491.21 175
4491.36 168
4491.51 161
4491.67 155
4491.82 151
4491.98 149
4492.13 150
4492.28 151
4492.44 152
4492.59 151
4492.74 147
4492.90 140
4493.05 132
4493.21 123
4493.36 117
4493.51 115
4493.67 118
4493.82 124
4493.97 132
4494.13 138
4494.28 142
4494.44 141
4494.59 136
4494.74 129
4494.90 121
4495.05 115
4495.20 111
4495.36 110
4495.51 111
4495.67 112
4495.82 112
4495.97 112
4496.13 111
4496.28 109
4496.43 106
4496.59 104
4496.74 101
4496.90 98
4497.05 96
4497.20 96
4497.36 97
4497.51 100
4497.67 104
4497.82 107
4497.97 110
4498.13 110
4498.28 106
4498.43 98
4498.59 87
4498.74 72
4498.90 54
4499.05 35
4499.20 17
4499.36 1
4499.51 0
4499.67 0
4499.82 0
4499.97 0
4500.13 0
4500.28 13
4500.43 29
4500.59 44
4500.74 56
4500.90 64
4501.05 68
4501.20 68
4501.36 66
4501.51 65
4501.67 63
4501.82 63
4501.97 62
4502.13 60
4502.28 56
4502.43 50
4502.59 42
4502.74 34
4502.90 28
4503.05 27
4503.20 31
4503.36 40
4503.51 53
4503.67 66
4503.82 77
4503.97 84
4504.13 85
4504.28 81
4504.44 73
4504.59 63
4504.74 52
4504.90 44
4505.05 39
4505.21 37
4505.36 37
4505.51 39
4505.67 43
4505.82 46
4505.98 50
4506.13 53
4506.28 55
4506.44 56
4506.59 57
4506.75 58
4506.90 59
4507.05 59
4507.21 60
4507.36 61
4507.52 61
4507.67 59
4507.82 55
4507.98 48
4508.13 40
4508.29 31
4508.44 21
4508.59 11
4508.75 3
4508.90 0
4509.06 0
4509.21 0
4509.36 0
4509.52 0
4509.67 0
4509.83 0
4509.98 0
4510.13 2
4510.29 6
4510.44 10
4510.60 15
4510.75 21
4510.90 29
4511.06 37
4511.21 45
4511.37 52
4511.52 57
4511.67 59
4511.83 58
4511.98 55
4512.14 52
4512.29 51
4512.44 52
4512.60 57
4512.75 66
4512.91 78
4513.06 92
4513.21 107
4513.37 119
4513.52 130
4513.68 137
4513.83 140
4513.99 141
4514.14 141
4514.29 140
4514.45 141
4514.60 143
4514.76 148
4514.91 154
4515.06 161
4515.22 167
4515.37 171
4515.53 173
4515.68 172
4515.83 170
4515.99 166
4516.14 162
4516.30 158
4516.45 153
4516.61 146
4516.76 138
4516.91 127
4517.07 115
4517.22 101
4517.38 87
4517.53 74
4517.68 64
4517.84 56
4517.99 51
4518.15 48
4518.30 45
4518.46 41
4518.61 36
4518.76 31
4518.92 25
4519.07 22
4519.23 21
4519.38 25
4519.53 32
4519.69 40
4519.84 48
4520.00 54
4520.15 57
4520.31 56
4520.46 52
4520.61 49
4520.77 46
4520.92 47
4521.08 52
4521.23 59
4521.39 69
4521.54 81
4521.69 92
4521.85 104
4522.00 115
4522.16 126
4522.31 136
4522.47 145
4522.62 153
4522.77 158
4522.93 162
4523.08 163
4523.24 163
4523.39 163
4523.54 163
4523.70 163
4523.85 165
4524.01 167
4524.16 168
4524.32 167
4524.47 165
4524.62 160
4524.78 153
4524.93 145
4525.09 138
4525.24 131
4525.40 125
4525.55 120
4525.70 114
4525.86 109
4526.01 105
4526.17 100
4526.32 97
4526.48 95
4526.63 92
4526.79 90
4526.94 87
4527.09 83
4527.25 79
4527.40 76
4527.56 76
4527.71 78
4527.87 84
4528.02 93
4528.17 104
4528.33 116
4528.48 126
4528.64 132
4528.79 133
4528.95 129
4529.10 119
4529.25 106
4529.41 92
4529.56 80
4529.72 71
4529.87 67
4530.03 68
4530.18 73
4530.34 80
4530.49 88
4530.64 95
4530.80 102
4530.95 107
4531.11 112
4531.26 118
4531.42 124
4531.57 131
4531.72 137
4531.88 142
4532.03 146
4532.19 148
4532.34 147
4532.50 143
4532.65 138
4532.81 132
4532.96 124
4533.11 115
4533.27 106
4533.42 95
4533.58 83
4533.73 71
4533.89 59
4534.04 48
4534.20 37
4534.35 29
4534.50 23
4534.66 18
4534.81 15
4534.97 12
4535.12 9
4535.28 5
4535.43 2
4535.59 0
4535.74 0
4535.89 0
4536.05 0
4536.20 0
4536.36 0
4536.51 0
4536.67 0
4536.82 8
4536.98 19
4537.13 30
4537.29 41
4537.44 51
4537.59 58
4537.75 62
4537.90 62
4538.06 61
4538.21 58
4538.37 57
4538.52 57
4538.68 60
4538.83 66
4538.98 74
4539.14 81
4539.29 86
4539.45 86
4539.60 82
4539.76 74
4539.91 64
4540.07 54
4540.22 45
4540.38 41
4540.53 42
4540.68 47
4540.84 55
4540.99 64
4541.15 72
4541.30 76
4541.46 76
4541.61 72
4541.77 64
4541.92 55
4542.08 45
4542.23 36
4542.39 30
4542.54 27
4542.69 27
4542.85 31
4543.00 37
4543.16 46
4543.31 59
4543.47 74
4543.62 90
4543.78 108
4543.93 125
4544.09 139
4544.24 150
4544.40 157
4544.55 161
4544.70 165
4544.86 171
4545.01 181
4545.17 196
4545.32 214
4545.48 233
4545.63 252
4545.79 267
4545.94 276
4546.10 280
4546.25 279
4546.41 274
4546.56 267
4546.71 258
4546.87 249
4547.02 240
4547.18 229
4547.33 218
4547.49 207
4547.64 195
4547.80 184
4547.95 175
4548.11 169
4548.26 165
4548.42 164
4548.57 164
4548.73 165
4548.88 166
4549.03 167
4549.19 166
4549.34 163
4549.50 159
4549.65 154
4549.81 149
4549.96 144
4550.12 141
4550.27 139
4550.43 140
4550.58 143
4550.74 147
4550.89 152
4551.05 158
4551.20 164
4551.36 170
4551.51 174
4551.67 176
4551.82 177
4551.97 177
4552.13 176
4552.28 174
4552.44 174
4552.59 176
4552.75 181
4552.90 189
4553.06 199
4553.21 211
4553.37 224
4553.52 237
4553.68 250
4553.83 261
4553.99 271
4554.14 280
4554.30 289
4554.45 297
4554.61 304
4554.76 312
4554.92 321
4555.07 329
4555.23 335
4555.38 340
4555.53 343
4555.69 342
4555.84 338
4556.00 331
4556.15 323
4556.31 313
4556.46 303
4556.62 293
4556.77 283
4556.93 272
4557.08 260
4557.24 248
4557.39 236
4557.55 224
4557.70 213
4557.86 203
4558.01 196
4558.17 191
4558.32 189
4558.48 190
4558.63 194
4558.79 203
4558.94 214
4559.10 228
4559.25 242
4559.41 255
4559.56 263
4559.72 267
4559.87 265
4560.03 259
4560.18 251
4560.34 245
4560.49 241
4560.64 242
4560.80 247
4560.95 256
4561.11 267
4561.26 279
4561.42 291
4561.57 303
4561.73 315
4561.88 326
4562.04 336
4562.19 347
4562.35 356
4562.50 364
4562.66 371
4562.81 377
4562.97 380
4563.12 382
4563.28 383
4563.43 383
4563.59 383
4563.74 382
4563.90 382
4564.05 382
4564.21 383
4564.36 385
4564.52 389
4564.67 394
4564.83 400
4564.98 407
4565.14 412
4565.29 416
4565.45 417
4565.60 415
4565.76 409
4565.91 402
4566.07 394
4566.22 386
4566.38 377
4566.53 369
4566.69 361
4566.84 354
4567.00 348
4567.15 342
4567.31 337
4567.46 333
4567.62 330
4567.77 328
4567.93 329
4568.08 332
4568.24 338
4568.39 347
4568.55 357
4568.70 366
4568.86 374
4569.01 380
4569.17 383
4569.32 383
4569.48 380
4569.63 375
4569.79 369
4569.94 362
4570.10 354
4570.25 346
4570.41 338
4570.56 331
4570.72 326
4570.87 324
4571.03 324
4571.18 326
4571.34 329
4571.49 332
4571.65 336
4571.80 339
4571.96 340
4572.11 340
4572.27 339
4572.42 335
4572.58 328
4572.74 320
4572.89 310
4573.05 300
4573.20 293
4573.36 289
4573.51 288
4573.67 291
4573.82 295
4573.98 298
4574.13 299
4574.29 296
4574.44 289
4574.60 281
4574.75 273
4574.91 266
4575.06 262
4575.22 262
4575.37 265
4575.53 268
4575.68 270
4575.84 269
4575.99 264
4576.15 255
4576.30 244
4576.46 232
4576.61 220
4576.77 210
4576.92 202
4577.08 195
4577.23 187
4577.39 177
4577.54 163
4577.70 146
4577.85 125
4578.01 103
4578.17 80
4578.32 60
4578.48 41
4578.63 26
4578.79 14
4578.94 4
4579.10 0
4579.25 0
4579.41 0
4579.56 0
4579.72 0
4579.87 0
4580.03 0
4580.18 0
4580.34 1
4580.49 13
4580.65 27
4580.80 41
4580.96 56
4581.11 70
4581.27 84
4581.43 97
4581.58 109
4581.74 119
4581.89 127
4582.05 132
4582.20 135
4582.36 135
4582.51 133
4582.67 129
4582.82 124
4582.98 119
4583.13 112
4583.29 106
4583.44 99
4583.60 92
4583.75 86
4583.91 82
4584.06 81
4584.22 83
4584.38 87
4584.53 94
4584.69 102
4584.84 109
4585.00 114
4585.15 118
4585.31 120
4585.46 122
4585.62 124
4585.77 127
4585.93 130
4586.08 132
4586.24 134
4586.39 135
4586.55 137
4586.71 139
4586.86 144
4587.02 150
4587.17 159
4587.33 168
4587.48 177
4587.64 183
4587.79 187
4587.95 188
4588.10 187
4588.26 184
4588.41 179
4588.57 172
4588.72 165
4588.88 157
4589.04 149
4589.19 142
4589.35 138
4589.50 137
4589.66 141
4589.81 149
4589.97 158
4590.12 168
4590.28 175
4590.43 179
4590.59 179
4590.74 174
4590.90 167
4591.06 159
4591.21 151
4591.37 146
4591.52 143
4591.68 144
4591.83 146
4591.99 148
4592.14 150
4592.30 149
4592.45 146
4592.61 139
4592.77 130
4592.92 118
4593.08 104
4593.23 89
4593.39 74
4593.54 59
4593.70 46
4593.85 35
4594.01 27
4594.16 22
4594.32 20
4594.48 19
4594.63 20
4594.79 20
4594.94 19
4595.10 17
4595.25 13
4595.41 8
4595.56 3
4595.72 0
4595.87 0
4596.03 0
4596.19 0
4596.34 0
4596.50 0
4596.65 0
4596.81 0
4596.96 2
4597.12 6
4597.27 10
4597.43 16
4597.59 24
4597.74 35
4597.90 48
4598.05 64
4598.21 80
4598.36 95
4598.52 107
4598.67 116
4598.83 121
4598.99 122
4599.14 119
4599.30 113
4599.45 104
4599.61 95
4599.76 86
4599.92 77
4600.07 70
4600.23 66
4600.39 63
4600.54 62
4600.70 61
4600.85 59
4601.01 56
4601.16 50
4601.32 41
4601.47 32
4601.63 22
4601.79 15
4601.94 10
4602.10 10
4602.25 14
4602.41 23
4602.56 36
4602.72 54
4602.87 74
4603.03 96
4603.19 119
4603.34 141
4603.50 162
4603.65 180
4603.81 193
4603.96 200
4604.12 202
4604.28 199
4604.43 192
4604.59 184
4604.74 176
4604.90 170
4605.05 166
4605.21 162
4605.36 158
4605.52 154
4605.68 148
4605.83 142
4605.99 137
4606.14 135
4606.30 135
4606.45 138
4606.61 143
4606.77 147
4606.92 149
4607.08 148
4607.23 143
4607.39 134
4607.54 123
4607.70 112
4607.86 103
4608.01 96
4608.17 94
4608.32 97
4608.48 105
4608.63 116
4608.79 130
4608.95 143
4609.10 156
4609.26 167
4609.41 175
4609.57 182
4609.72 187
4609.88 191
4610.04 194
4610.19 198
4610.35 201
4610.50 204
4610.66 208
4610.81 211
4610.97 213
4611.13 215
4611.28 215
4611.44 214
4611.59 212
4611.75 210
4611.90 209
4612.06 208
4612.22 207
4612.37 206
4612.53 205
4612.68 203
4612.84 201
4613.00 201
4613.15 202
4613.31 205
4613.46 209
4613.62 215
4613.77 220
4613.93 223
4614.09 225
4614.24 224
4614.40 221
4614.55 217
4614.71 212
4614.86 207
4615.02 203
4615.18 200
4615.33 197
4615.49 194
4615.64 192
4615.80 190
4615.96 187
4616.11 184
4616.27 182
4616.42 178
4616.58 174
4616.73 169
4616.89 163
4617.05 156
4617.20 147
4617.36 137
4617.51 127
4617.67 118
4617.83 110
4617.98 105
4618.14 104
4618.29 106
4618.45 112
4618.61 119
4618.76 125
4618.92 129
4619.07 128
4619.23 122
4619.38 112
4619.54 100
4619.70 89
4619.85 81
4620.01 79
4620.16 84
4620.32 96
4620.48 111
4620.63 126
4620.79 138
4620.94 142
4621.10 138
4621.26 128
4621.41 113
4621.57 98
4621.72 86
4621.88 80
4622.04 80
4622.19 87
4622.35 98
4622.50 109
4622.66 116
4622.81 119
4622.97 114
4623.13 104
4623.28 90
4623.44 75
4623.59 61
4623.75 52
4623.91 48
4624.06 49
4624.22 55
4624.37 63
4624.53 72
4624.69 81
4624.84 89
4625.00 97
4625.15 104
4625.31 110
4625.47 114
4625.62 116
4625.78 113
4625.93 108
4626.09 99
4626.25 87
4626.40 75
4626.56 63
4626.71 53
4626.87 44
4627.03 38
4627.18 33
4627.34 31
4627.49 31
4627.65 32
4627.81 34
4627.96 37
4628.12 40
4628.27 43
4628.43 46
4628.59 49
4628.74 53
4628.90 59
4629.06 67
4629.21 76
4629.37 87
4629.52 97
4629.68 106
4629.84 114
4629.99 120
4630.15 124
4630.30 128
4630.46 132
4630.62 136
4630.77 140
4630.93 145
4631.08 151
4631.24 155
4631.40 158
4631.55 159
4631.71 158
4631.86 153
4632.02 146
4632.18 136
4632.33 126
4632.49 116
4632.65 106
4632.80 99
4632.96 94
4633.11 90
4633.27 86
4633.43 82
4633.58 77
4633.74 71
4633.89 64
4634.05 59
4634.21 55
4634.36 53
4634.52 54
4634.67 56
4634.83 60
4634.99 65
4635.14 69
4635.30 73
4635.46 77
4635.61 82
4635.77 87
4635.92 93
4636.08 98
4636.24 102
4636.39 104
4636.55 103
4636.70 100
4636.86 96
4637.02 90
4637.17 85
4637.33 80
4637.49 77
4637.64 76
4637.80 75
4637.95 75
4638.11 75
4638.27 75
4638.42 74
4638.58 72
4638.74 69
4638.89 64
4639.05 58
4639.20 51
4639.36 43
4639.52 35
4639.67 28
4639.83 23
4639.99 20
4640.14 20
4640.30 22
4640.45 26
4640.61 32
4640.77 38
4640.92 43
4641.08 47
4641.24 50
4641.39 51
4641.55 51
4641.70 49
4641.86 48
4642.02 45
4642.17 42
4642.33 38
4642.49 33
4642.64 27
4642.80 20
4642.95 14
4643.11 10
4643.27 9
4643.42 10
4643.58 13
4643.74 15
4643.89 16
4644.05 14
4644.20 10
4644.36 4
4644.52 0
4644.67 0
4644.83 0
4644.99 0
4645.14 0
4645.30 0
4645.46 0
4645.61 0
4645.77 11
4645.92 27
4646.08 45
4646.24 63
4646.39 80
4646.55 93
4646.71 100
4646.86 101
4647.02 96
4647.18 86
4647.33 73
4647.49 59
4647.64 45
4647.80 32
4647.96 22
4648.11 15
4648.27 11
4648.43 9
4648.58 10
4648.74 13
4648.90 18
4649.05 22
4649.21 27
4649.36 30
4649.52 33
4649.68 35
4649.83 38
4649.99 42
4650.15 46
4650.30 50
4650.46 54
4650.62 58
4650.77 61
4650.93 62
4651.09 63
4651.24 62
4651.40 62
4651.55 61
4651.71 59
4651.87 56
4652.02 52
4652.18 48
4652.34 44
4652.49 41
4652.65 39
4652.81 37
4652.96 35
4653.12 33
4653.28 31
4653.43 27
4653.59 24
4653.74 21
4653.90 17
4654.06 15
4654.21 13
4654.37 13
4654.53 13
4654.68 15
4654.84 17
4655.00 20
4655.15 22
4655.31 23
4655.47 21
4655.62 16
4655.78 10
4655.94 3
4656.09 0
4656.25 0
4656.41 0
4656.56 0
4656.72 0
4656.87 7
4657.03 13
4657.19 18
4657.34 21
4657.50 23
4657.66 24
4657.81 27
4657.97 31
4658.13 36
4658.28 43
4658.44 50
4658.60 56
4658.75 58
4658.91 58
4659.07 53
4659.22 47
4659.38 41
4659.54 36
4659.69 34
4659.85 35
4660.01 40
4660.16 47
4660.32 55
4660.48 62
4660.63 67
4660.79 69
4660.95 68
4661.10 64
4661.26 58
4661.41 52
4661.57 47
4661.73 45
4661.88 47
4662.04 52
4662.20 61
4662.35 72
4662.51 84
4662.67 95
4662.82 103
4662.98 108
4663.14 109
4663.29 107
4663.45 103
4663.61 96
4663.76 89
4663.92 81
4664.08 73
4664.23 66
4664.39 61
4664.55 59
4664.70 60
4664.86 62
4665.02 66
4665.17 69
4665.33 71
4665.49 71
4665.64 67
4665.80 63
4665.96 57
4666.11 53
4666.27 50
4666.43 50
4666.58 50
4666.74 50
4666.90 48
4667.05 43
4667.21 35
4667.37 25
4667.52 12
4667.68 1
4667.84 0
4667.99 0
4668.15 0
4668.31 0
4668.46 0
4668.62 0
4668.78 0
4668.93 4
4669.09 11
4669.25 16
4669.40 19
4669.56 19
4669.72 16
4669.88 12
4670.03 7
4670.19 2
4670.35 0
4670.50 0
4670.66 0
4670.82 0
4670.97 0
4671.13 0
4671.29 0
4671.44 0
4671.60 0
4671.76 1
4671.91 6
4672.07 14
4672.23 24
4672.38 37
4672.54 52
4672.70 67
4672.85 82
4673.01 96
4673.17 108
4673.32 118
4673.48 126
4673.64 131
4673.79 133
4673.95 130
4674.11 125
4674.27 117
4674.42 107
4674.58 99
4674.74 93
4674.89 91
4675.05 92
4675.21 96
4675.36 102
4675.52 108
4675.68 113
4675.83 117
4675.99 119
4676.15 120
4676.30 119
4676.46 117
4676.62 114
4676.77 111
4676.93 107
4677.09 104
4677.24 103
4677.40 104
4677.56 106
4677.72 108
4677.87 109
4678.03 108
4678.19 105
4678.34 98
4678.50 90
4678.66 81
4678.81 73
4678.97 65
4679.13 59
4679.28 55
4679.44 52
4679.60 50
4679.76 48
4679.91 47
4680.07 45
4680.23 41
4680.38 37
4680.54 32
4680.70 29
4680.85 28
4681.01 31
4681.17 37
4681.32 46
4681.48 57
4681.64 68
4681.80 77
4681.95 83
4682.11 86
4682.27 86
4682.42 83
4682.58 79
4682.74 75
4682.89 71
4683.05 68
4683.21 66
4683.36 65
4683.52 63
4683.68 59
4683.84 52
4683.99 42
4684.15 29
4684.31 13
4684.46 0
4684.62 0
4684.78 0
4684.93 0
4685.09 0
4685.25 0
4685.41 0
4685.56 0
4685.72 13
4685.88 22
4686.03 28
4686.19 30
4686.35 30
4686.50 30
4686.66 30
4686.82 33
4686.98 37
4687.13 43
4687.29 49
4687.45 55
4687.60 60
4687.76 66
4687.92 73
4688.07 82
4688.23 93
4688.39 107
4688.55 123
4688.70 141
4688.86 158
4689.02 174
4689.17 187
4689.33 197
4689.49 202
4689.65 204
4689.80 204
4689.96 202
4690.12 200
4690.27 200
4690.43 200
4690.59 201
4690.75 202
4690.90 201
4691.06 198
4691.22 191
4691.37 181
4691.53 169
4691.69 158
4691.84 149
4692.00 144
4692.16 143
4692.32 145
4692.47 150
4692.63 155
4692.79 159
4692.94 162
4693.10 161
4693.26 157
4693.42 150
4693.57 142
4693.73 132
4693.89 121
4694.04 112
4694.20 105
4694.36 101
4694.52 101
4694.67 102
4694.83 106
4694.99 111
4695.14 116
4695.30 119
4695.46 119
4695.62 117
4695.77 112
4695.93 105
4696.09 96
4696.24 87
4696.40 79
4696.56 72
4696.72 68
4696.87 65
4697.03 65
4697.19 66
4697.35 67
4697.50 68
4697.66 69
4697.82 69
4697.97 69
4698.13 68
4698.29 66
4698.45 62
4698.60 56
4698.76 46
4698.92 33
4699.07 20
4699.23 7
4699.39 0
4699.55 0
4699.70 0
4699.86 0
4700.02 0
4700.18 0
4700.33 0
4700.49 2
4700.65 2
4700.80 1
4700.96 2
4701.12 3
4701.28 7
4701.43 13
4701.59 22
4701.75 32
4701.91 44
4702.06 58
4702.22 71
4702.38 83
4702.53 93
4702.69 99
4702.85 101
4703.01 100
4703.16 96
4703.32 92
4703.48 88
4703.64 85
4703.79 84
4703.95 85
4704.11 87
4704.26 88
4704.42 90
4704.58 91
4704.74 93
4704.89 96
4705.05 99
4705.21 103
4705.37 105
4705.52 104
4705.68 100
4705.84 92
4706.00 81
4706.15 69
4706.31 56
4706.47 46
4706.62 38
4706.78 32
4706.94 30
4707.10 30
4707.25 32
4707.41 36
4707.57 40
4707.73 44
4707.88 48
4708.04 52
4708.20 55
4708.36 57
4708.51 59
4708.67 59
4708.83 57
4708.99 54
4709.14 49
4709.30 42
4709.46 35
4709.62 28
4709.77 22
4709.93 18
4710.09 16
4710.24 17
4710.40 20
4710.56 25
4710.72 31
4710.87 39
4711.03 48
4711.19 58
4711.35 68
4711.50 76
4711.66 82
4711.82 85
4711.98 85
4712.13 83
4712.29 80
4712.45 80
4712.61 82
4712.76 87
4712.92 94
4713.08 102
4713.24 109
4713.39 114
4713.55 115
4713.71 114
4713.87 112
4714.02 109
4714.18 107
4714.34 106
4714.50 106
4714.65 107
4714.81 107
4714.97 107
4715.13 107
4715.28 106
4715.44 104
4715.60 102
4715.76 100
4715.91 98
4716.07 97
4716.23 94
4716.39 90
4716.54 84
4716.70 76
4716.86 65
4717.02 53
4717.17 40
4717.33 29
4717.49 22
4717.65 19
4717.80 21
4717.96 29
4718.12 40
4718.28 53
4718.43 66
4718.59 79
4718.75 91
4718.91 101
4719.06 108
4719.22 112
4719.38 113
4719.54 111
4719.69 107
4719.85 100
4720.01 91
4720.17 83
4720.32 74
4720.48 67
4720.64 60
4720.80 54
4720.96 49
4721.11 46
4721.27 45
4721.43 48
4721.59 54
4721.74 63
4721.90 74
4722.06 85
4722.22 95
4722.37 102
4722.53 104
4722.69 101
4722.85 92
4723.00 80
4723.16 66
4723.32 50
4723.48 35
4723.63 22
4723.79 11
4723.95 2
4724.11 0
4724.27 0
4724.42 0
4724.58 0
4724.74 0
4724.90 0
4725.05 0
4725.21 4
4725.37 10
4725.53 14
4725.68 16
4725.84 13
4726.00 8
4726.16 2
4726.32 0
4726.47 0
4726.63 0
4726.79 0
4726.95 0
4727.10 0
4727.26 5
4727.42 8
4727.58 11
4727.73 13
4727.89 13
4728.05 13
4728.21 12
4728.37 11
4728.52 9
4728.68 7
4728.84 6
4729.00 7
4729.15 9
4729.31 14
4729.47 20
4729.63 27
4729.78 33
4729.94 36
4730.10 36
4730.26 32
4730.42 25
4730.57 15
4730.73 6
4730.89 0
4731.05 0
4731.20 0
4731.36 0
4731.52 0
4731.68 0
4731.84 2
4731.99 9
4732.15 17
4732.31 25
4732.47 33
4732.62 43
4732.78 52
4732.94 61
4733.10 68
4733.26 72
4733.41 73
4733.57 71
4733.73 69
4733.89 66
4734.04 66
4734.20 68
4734.36 74
4734.52 82
4734.68 92
4734.83 101
4734.99 108
4735.15 111
4735.31 111
4735.47 108
4735.62 101
4735.78 92
4735.94 80
4736.10 67
4736.25 53
4736.41 39
4736.57 25
4736.73 14
4736.89 6
4737.04 3
4737.20 4
4737.36 9
4737.52 17
4737.68 25
4737.83 34
4737.99 41
4738.15 45
4738.31 47
4738.46 45
4738.62 41
4738.78 35
4738.94 28
4739.10 22
4739.25 16
4739.41 11
4739.57 8
4739.73 7
4739.89 7
4740.04 8
4740.20 10
4740.36 14
4740.52 18
4740.68 22
4740.83 28
4740.99 35
4741.15 44
4741.31 55
4741.47 67
4741.62 81
4741.78 95
4741.94 107
4742.10 118
4742.25 125
4742.41 130
4742.57 134
4742.73 136
4742.89 139
4743.04 141
4743.20 142
4743.36 141
4743.52 138
4743.68 132
4743.83 125
4743.99 118
4744.15 113
4744.31 110
4744.47 111
4744.62 115
4744.78 122
4744.94 130
4745.10 137
4745.26 143
4745.41 146
4745.57 147
4745.73 146
4745.89 143
4746.05 139
4746.20 136
4746.36 133
4746.52 130
4746.68 128
4746.84 127
4746.99 126
4747.15 126
4747.31 128
4747.47 130
4747.63 134
4747.78 137
4747.94 141
4748.10 144
4748.26 145
4748.42 144
4748.57 142
4748.73 139
4748.89 135
4749.05 129
4749.21 123
4749.37 117
4749.52 110
4749.68 104
4749.84 100
4750.00 98
4750.16 98
4750.31 100
4750.47 103
4750.63 106
4750.79 109
4750.95 110
4751.10 110
4751.26 109
4751.42 107
4751.58 103
4751.74 96
4751.89 87
4752.05 74
4752.21 61
4752.37 48
4752.53 38
4752.69 34
4752.84 38
4753.00 50
4753.16 68
4753.32 89
4753.48 108
4753.63 123
4753.79 129
4753.95 126
4754.11 115
4754.27 98
4754.42 77
4754.58 56
4754.74 37
4754.90 21
4755.06 8
4755.22 0
4755.37 0
4755.53 0
4755.69 0
4755.85 0
4756.01 0
4756.16 0
4756.32 2
4756.48 5
4756.64 6
4756.80 6
4756.96 5
4757.11 4
4757.27 5
4757.43 8
4757.59 15
4757.75 25
4757.90 36
4758.06 47
4758.22 56
4758.38 61
4758.54 63
4758.70 62
4758.85 59
4759.01 56
4759.17 56
4759.33 58
4759.49 63
4759.65 68
4759.80 73
4759.96 75
4760.12 74
4760.28 70
4760.44 62
4760.59 53
4760.75 45
4760.91 38
4761.07 33
4761.23 31
4761.39 30
4761.54 29
4761.70 28
4761.86 25
4762.02 21
4762.18 17
4762.34 15
4762.49 14
4762.65 16
4762.81 21
4762.97 28
4763.13 34
4763.29 39
4763.44 42
4763.60 43
4763.76 43
4763.92 43
4764.08 44
4764.24 47
4764.39 52
4764.55 57
4764.71 62
4764.87 66
4765.03 68
4765.19 67
4765.34 64
4765.50 59
4765.66 52
4765.82 45
4765.98 37
4766.14 28
4766.29 19
4766.45 10
4766.61 2
4766.77 0
4766.93 0
4767.09 0
4767.24 0
4767.40 0
4767.56 0
4767.72 7
4767.88 12
4768.04 16
4768.19 18
4768.35 18
4768.51 17
4768.67 15
4768.83 14
4768.99 13
4769.14 13
4769.30 15
4769.46 17
4769.62 19
4769.78 19
4769.94 17
4770.10 13
4770.25 6
4770.41 0
4770.57 0
4770.73 0
4770.89 0
4771.05 0
4771.20 0
4771.36 0
4771.52 0
4771.68 9
4771.84 21
4772.00 33
4772.15 45
4772.31 57
4772.47 68
4772.63 79
4772.79 88
4772.95 97
4773.11 103
4773.26 108
4773.42 111
4773.58 112
4773.74 112
4773.90 110
4774.06 107
4774.21 104
4774.37 101
4774.53 99
4774.69 97
4774.85 96
4775.01 97
4775.17 99
4775.32 104
4775.48 112
4775.64 122
4775.80 134
4775.96 144
4776.12 151
4776.28 153
4776.43 150
4776.59 143
4776.75 134
4776.91 126
4777.07 121
4777.23 120
4777.38 123
4777.54 129
4777.70 134
4777.86 137
4778.02 136
4778.18 131
4778.34 124
4778.49 117
4778.65 112
4778.81 110
4778.97 113
4779.13 118
4779.29 126
4779.45 133
4779.60 137
4779.76 137
4779.92 133
4780.08 126
4780.24 117
4780.40 110
4780.56 106
4780.71 106
4780.87 110
4781.03 119
4781.19 128
4781.35 137
4781.51 143
4781.67 143
4781.82 139
4781.98 129
4782.14 116
4782.30 101
4782.46 87
4782.62 76
4782.78 68
4782.94 66
4783.09 67
4783.25 73
4783.41 82
4783.57 94
4783.73 106
4783.89 118
4784.05 128
4784.20 134
4784.36 135
4784.52 132
4784.68 124
4784.84 114
4785.00 102
4785.16 91
4785.31 82
4785.47 76
4785.63 73
4785.79 73
4785.95 77
4786.11 83
4786.27 92
4786.43 104
4786.58 119
4786.74 138
4786.90 160
4787.06 183
4787.22 205
4787.38 225
4787.54 241
4787.70 253
4787.85 261
4788.01 266
4788.17 272
4788.33 278
4788.49 286
4788.65 296
4788.81 307
4788.97 316
4789.12 322
4789.28 323
4789.44 319
4789.60 310
4789.76 298
4789.92 284
4790.08 270
4790.23 257
4790.39 245
4790.55 236
4790.71 228
4790.87 221
4791.03 217
4791.19 215
4791.35 215
4791.50 217
4791.66 220
4791.82 225
4791.98 228
4792.14 230
4792.30 227
4792.46 221
4792.62 210
4792.78 197
4792.93 182
4793.09 166
4793.25 152
4793.41 138
4793.57 127
4793.73 118
4793.89 111
4794.05 105
4794.20 99
4794.36 95
4794.52 92
4794.68 89
4794.84 86
4795.00 83
4795.16 79
4795.32 76
4795.48 73
4795.63 70
4795.79 69
4795.95 69
4796.11 70
4796.27 71
4796.43 74
4796.59 76
4796.75 79
4796.90 81
4797.06 84
4797.22 88
4797.38 94
4797.54 102
4797.70 113
4797.86 124
4798.02 135
4798.18 145
4798.33 153
4798.49 159
4798.65 163
4798.81 166
4798.97 168
4799.13 169
4799.29 170
4799.45 171
4799.61 171
4799.76 170
4799.92 167
4800.08 162
4800.24 155
4800.40 145
4800.56 133
4800.72 121
4800.88 110
4801.04 100
4801.19 92
4801.35 86
4801.51 83
4801.67 80
4801.83 77
4801.99 73
4802.15 67
4802.31 60
4802.47 52
4802.63 45
4802.78 40
4802.94 37
4803.10 36
4803.26 37
4803.42 39
4803.58 41
4803.74 42
4803.90 41
4804.06 40
4804.21 38
4804.37 36
4804.53 37
4804.69 39
4804.85 42
4805.01 47
4805.17 53
4805.33 58
4805.49 63
4805.65 67
4805.80 71
4805.96 75
4806.12 80
4806.28 83
4806.44 85
4806.60 84
4806.76 80
4806.92 72
4807.08 61
4807.24 47
4807.40 33
4807.55 20
4807.71 10
4807.87 2
4808.03 0
4808.19 0
4808.35 3
4808.51 10
4808.67 17
4808.83 24
4808.99 30
4809.14 34
4809.30 36
4809.46 34
4809.62 30
4809.78 24
4809.94 18
4810.10 14
4810.26 11
4810.42 11
4810.58 14
4810.74 21
4810.89 29
4811.05 37
4811.21 43
4811.37 47
4811.53 47
4811.69 45
4811.85 40
4812.01 35
4812.17 31
4812.33 28
4812.49 27
4812.64 28
4812.80 28
4812.96 28
4813.12 26
4813.28 23
4813.44 19
4813.60 14
4813.76 9
4813.92 4
4814.08 0
4814.24 0
4814.40 0
4814.55 0
4814.71 0
4814.87 0
4815.03 0
4815.19 0
4815.35 4
4815.51 7
4815.67 8
4815.83 7
4815.99 6
4816.15 6
4816.31 6
4816.46 8
4816.62 11
4816.78 14
4816.94 17
4817.10 19
4817.26 19
4817.42 17
4817.58 14
4817.74 10
4817.90 7
4818.06 4
4818.22 3
4818.37 4
4818.53 8
4818.69 16
4818.85 27
4819.01 41
4819.17 55
4819.33 69
4819.49 80
4819.65 87
4819.81 91
4819.97 92
4820.13 92
4820.29 91
4820.44 91
4820.60 93
4820.76 94
4820.92 95
4821.08 94
4821.24 90
4821.40 82
4821.56 71
4821.72 56
4821.88 41
4822.04 28
4822.20 17
4822.36 10
4822.52 8
4822.67 11
4822.83 17
4822.99 25
4823.15 33
4823.31 40
4823.47 46
4823.63 49
4823.79 50
4823.95 50
4824.11 48
4824.27 46
4824.43 44
4824.59 42
4824.75 40
4824.90 38
4825.06 35
4825.22 33
4825.38 31
4825.54 30
4825.70 30
4825.86 33
4826.02 36
4826.18 40
4826.34 43
4826.50 44
4826.66 43
4826.82 41
4826.98 36
4827.14 31
4827.29 27
4827.45 24
4827.61 23
4827.77 26
4827.93 31
[truncated: 755,048 more chars]
