# Supplementary material for: Methylobacterium Species Promoting Rice and Barley Growth and Interaction Specificity Revealed with Whole-Cell Matrix-Assisted Laser Desorption / Ionization-Time-of-Flight Mass Spectrometry (MALDI-TOF/MS) Analysis
Source: PLoS One. 2015 Jun 8;10(6):e0129509. doi: 10.1371/journal.pone.0129509 (PMC4460032; doi:10.1371/journal.pone.0129509)
Supplement: S3 Data — (ZIP) [file pone.0129509.s003.zip › Supplementary data 3 (ms from barley)/43c.txt]

778.86 0
778.92 0
778.99 0
779.05 0
779.11 0
779.18 0
779.24 0
779.31 0
779.37 0
779.43 0
779.50 0
779.56 0
779.62 0
779.69 0
779.75 0
779.82 0
779.88 0
779.94 0
780.01 0
780.07 0
780.14 0
780.20 0
780.27 0
780.33 0
780.39 0
780.46 0
780.52 0
780.59 0
780.65 0
780.71 0
780.78 0
780.84 0
780.91 0
780.97 0
781.03 0
781.10 0
781.16 0
781.23 0
781.29 0
781.35 0
781.42 0
781.48 0
781.55 0
781.61 0
781.67 0
781.74 0
781.80 0
781.87 0
781.93 0
781.99 0
782.06 0
782.12 0
782.19 0
782.25 0
782.32 0
782.38 0
782.44 0
782.51 0
782.57 0
782.64 0
782.70 0
782.76 0
782.83 0
782.89 0
782.96 0
783.02 0
783.08 0
783.15 0
783.21 0
783.28 0
783.34 0
783.41 0
783.47 0
783.53 0
783.60 0
783.66 0
783.73 0
783.79 0
783.85 0
783.92 0
783.98 0
784.05 0
784.11 0
784.18 0
784.24 0
784.30 0
784.37 0
784.43 0
784.50 0
784.56 0
784.62 0
784.69 0
784.75 0
784.82 0
784.88 0
784.95 0
785.01 0
785.07 0
785.14 0
785.20 0
785.27 0
785.33 0
785.40 0
785.46 0
785.52 0
785.59 0
785.65 0
785.72 0
785.78 0
785.84 0
785.91 0
785.97 0
786.04 0
786.10 0
786.17 0
786.23 0
786.29 0
786.36 0
786.42 0
786.49 0
786.55 0
786.62 0
786.68 0
786.74 0
786.81 0
786.87 0
786.94 0
787.00 0
787.07 0
787.13 0
787.19 0
787.26 0
787.32 0
787.39 0
787.45 0
787.52 0
787.58 0
787.65 0
787.71 0
787.77 0
787.84 0
787.90 0
787.97 0
788.03 0
788.10 0
788.16 0
788.22 0
788.29 0
788.35 0
788.42 0
788.48 0
788.55 0
788.61 0
788.67 0
788.74 0
788.80 0
788.87 0
788.93 0
789.00 0
789.06 0
789.13 0
789.19 0
789.25 0
789.32 0
789.38 0
789.45 0
789.51 0
789.58 0
789.64 0
789.70 0
789.77 0
789.83 0
789.90 0
789.96 0
790.03 0
790.09 0
790.16 0
790.22 0
790.28 0
790.35 0
790.41 0
790.48 0
790.54 0
790.61 0
790.67 0
790.74 0
790.80 0
790.86 0
790.93 0
790.99 0
791.06 0
791.12 0
791.19 0
791.25 0
791.32 0
791.38 0
791.44 0
791.51 0
791.57 0
791.64 0
791.70 0
791.77 0
791.83 0
791.90 0
791.96 0
792.03 0
792.09 0
792.15 0
792.22 0
792.28 0
792.35 0
792.41 0
792.48 0
792.54 0
792.61 0
792.67 0
792.73 0
792.80 0
792.86 0
792.93 0
792.99 0
793.06 0
793.12 0
793.19 0
793.25 0
793.32 0
793.38 0
793.44 0
793.51 0
793.57 0
793.64 0
793.70 0
793.77 0
793.83 0
793.90 0
793.96 0
794.03 0
794.09 0
794.16 0
794.22 0
794.28 0
794.35 0
794.41 0
794.48 0
794.54 0
794.61 0
794.67 0
794.74 0
794.80 0
794.87 0
794.93 0
795.00 0
795.06 0
795.12 0
795.19 0
795.25 0
795.32 0
795.38 0
795.45 0
795.51 0
795.58 0
795.64 0
795.71 0
795.77 0
795.84 0
795.90 0
795.96 0
796.03 0
796.09 0
796.16 0
796.22 0
796.29 0
796.35 0
796.42 0
796.48 0
796.55 0
796.61 0
796.68 0
796.74 0
796.81 0
796.87 0
796.93 0
797.00 0
797.06 0
797.13 0
797.19 0
797.26 0
797.32 0
797.39 0
797.45 0
797.52 0
797.58 0
797.65 0
797.71 0
797.78 0
797.84 0
797.91 0
797.97 0
798.04 0
798.10 0
798.16 0
798.23 0
798.29 0
798.36 0
798.42 0
798.49 0
798.55 0
798.62 0
798.68 0
798.75 0
798.81 0
798.88 0
798.94 0
799.01 0
799.07 0
799.14 0
799.20 0
799.27 0
799.33 0
799.40 0
799.46 0
799.53 0
799.59 0
799.65 0
799.72 0
799.78 0
799.85 0
799.91 0
799.98 0
800.04 0
800.11 0
800.17 0
800.24 0
800.30 0
800.37 0
800.43 0
800.50 0
800.56 0
800.63 0
800.69 0
800.76 0
800.82 0
800.89 0
800.95 0
801.02 0
801.08 0
801.15 0
801.21 0
801.28 0
801.34 0
801.41 0
801.47 0
801.54 0
801.60 0
801.67 0
801.73 0
801.80 0
801.86 0
801.92 0
801.99 0
802.05 0
802.12 0
802.18 0
802.25 0
802.31 0
802.38 0
802.44 0
802.51 0
802.57 0
802.64 0
802.70 0
802.77 0
802.83 0
802.90 0
802.96 0
803.03 0
803.09 0
803.16 0
803.22 0
803.29 0
803.35 0
803.42 0
803.48 0
803.55 0
803.61 0
803.68 0
803.74 0
803.81 0
803.87 0
803.94 0
804.00 0
804.07 0
804.13 0
804.20 0
804.26 0
804.33 0
804.39 0
804.46 0
804.52 0
804.59 0
804.65 0
804.72 0
804.78 0
804.85 0
804.91 0
804.98 0
805.04 0
805.11 0
805.17 0
805.24 0
805.30 0
805.37 0
805.43 0
805.50 0
805.56 0
805.63 0
805.69 0
805.76 0
805.82 0
805.89 0
805.95 0
806.02 0
806.08 0
806.15 0
806.21 0
806.28 0
806.34 0
806.41 0
806.47 0
806.54 0
806.60 0
806.67 0
806.73 1
806.80 1
806.87 1
806.93 1
807.00 1
807.06 1
807.13 0
807.19 0
807.26 0
807.32 0
807.39 0
807.45 0
807.52 0
807.58 0
807.65 0
807.71 0
807.78 0
807.84 0
807.91 0
807.97 0
808.04 0
808.10 0
808.17 0
808.23 0
808.30 0
808.36 0
808.43 0
808.49 0
808.56 0
808.62 1
808.69 1
808.75 1
808.82 1
808.88 1
808.95 1
809.02 1
809.08 1
809.15 1
809.21 0
809.28 0
809.34 0
809.41 0
809.47 0
809.54 0
809.60 0
809.67 0
809.73 0
809.80 0
809.86 0
809.93 0
809.99 0
810.06 0
810.12 0
810.19 0
810.25 0
810.32 0
810.38 0
810.45 0
810.52 0
810.58 0
810.65 0
810.71 0
810.78 0
810.84 0
810.91 0
810.97 0
811.04 0
811.10 0
811.17 0
811.23 0
811.30 0
811.36 0
811.43 0
811.49 0
811.56 0
811.62 0
811.69 0
811.76 0
811.82 0
811.89 0
811.95 0
812.02 0
812.08 0
812.15 0
812.21 0
812.28 0
812.34 0
812.41 0
812.47 0
812.54 0
812.60 0
812.67 0
812.74 0
812.80 0
812.87 0
812.93 0
813.00 0
813.06 0
813.13 0
813.19 0
813.26 0
813.32 0
813.39 0
813.45 0
813.52 0
813.58 0
813.65 0
813.72 0
813.78 0
813.85 0
813.91 1
813.98 1
814.04 1
814.11 1
814.17 1
814.24 1
814.30 1
814.37 0
814.43 0
814.50 0
814.57 0
814.63 0
814.70 0
814.76 0
814.83 0
814.89 0
814.96 0
815.02 0
815.09 0
815.15 0
815.22 0
815.29 0
815.35 0
815.42 0
815.48 0
815.55 0
815.61 0
815.68 0
815.74 0
815.81 0
815.87 0
815.94 0
816.01 0
816.07 0
816.14 0
816.20 0
816.27 0
816.33 0
816.40 0
816.46 0
816.53 0
816.59 0
816.66 0
816.73 0
816.79 0
816.86 0
816.92 0
816.99 0
817.05 0
817.12 0
817.18 0
817.25 0
817.32 0
817.38 0
817.45 0
817.51 0
817.58 0
817.64 0
817.71 0
817.77 0
817.84 0
817.91 0
817.97 0
818.04 0
818.10 0
818.17 0
818.23 0
818.30 0
818.36 0
818.43 0
818.50 0
818.56 0
818.63 0
818.69 0
818.76 0
818.82 0
818.89 0
818.95 0
819.02 0
819.09 0
819.15 0
819.22 0
819.28 0
819.35 0
819.41 0
819.48 0
819.54 0
819.61 0
819.68 0
819.74 0
819.81 0
819.87 0
819.94 0
820.00 0
820.07 0
820.14 0
820.20 0
820.27 0
820.33 0
820.40 0
820.46 0
820.53 0
820.60 0
820.66 0
820.73 0
820.79 0
820.86 0
820.92 0
820.99 0
821.05 0
821.12 0
821.19 0
821.25 0
821.32 0
821.38 0
821.45 0
821.51 0
821.58 0
821.65 0
821.71 0
821.78 0
821.84 0
821.91 0
821.97 0
822.04 0
822.11 0
822.17 0
822.24 0
822.30 0
822.37 0
822.43 0
822.50 0
822.57 0
822.63 0
822.70 0
822.76 0
822.83 0
822.89 0
822.96 0
823.03 0
823.09 0
823.16 0
823.22 0
823.29 0
823.35 0
823.42 0
823.49 0
823.55 0
823.62 0
823.68 0
823.75 0
823.82 0
823.88 0
823.95 0
824.01 0
824.08 0
824.14 0
824.21 0
824.28 0
824.34 0
824.41 0
824.47 0
824.54 0
824.60 0
824.67 0
824.74 0
824.80 0
824.87 0
824.93 0
825.00 0
825.07 0
825.13 0
825.20 0
825.26 0
825.33 0
825.39 0
825.46 0
825.53 0
825.59 0
825.66 0
825.72 0
825.79 0
825.86 0
825.92 0
825.99 0
826.05 0
826.12 0
826.19 0
826.25 0
826.32 0
826.38 0
826.45 0
826.51 0
826.58 0
826.65 0
826.71 0
826.78 0
826.84 0
826.91 0
826.98 0
827.04 0
827.11 0
827.17 0
827.24 0
827.31 0
827.37 0
827.44 0
827.50 0
827.57 0
827.64 0
827.70 0
827.77 0
827.83 0
827.90 0
827.96 0
828.03 0
828.10 0
828.16 0
828.23 0
828.29 0
828.36 0
828.43 0
828.49 0
828.56 0
828.62 0
828.69 0
828.76 0
828.82 0
828.89 0
828.95 0
829.02 0
829.09 0
829.15 0
829.22 0
829.28 0
829.35 0
829.42 0
829.48 0
829.55 0
829.61 0
829.68 0
829.75 0
829.81 0
829.88 0
829.94 0
830.01 0
830.08 0
830.14 0
830.21 0
830.27 0
830.34 0
830.41 0
830.47 0
830.54 0
830.61 0
830.67 0
830.74 0
830.80 0
830.87 0
830.94 0
831.00 0
831.07 0
831.13 0
831.20 0
831.27 0
831.33 0
831.40 0
831.46 0
831.53 0
831.60 0
831.66 0
831.73 0
831.79 0
831.86 0
831.93 0
831.99 0
832.06 0
832.13 0
832.19 0
832.26 0
832.32 0
832.39 0
832.46 0
832.52 0
832.59 0
832.65 0
832.72 0
832.79 0
832.85 0
832.92 0
832.98 0
833.05 0
833.12 0
833.18 0
833.25 0
833.32 0
833.38 0
833.45 0
833.51 0
833.58 0
833.65 0
833.71 0
833.78 0
833.84 0
833.91 0
833.98 0
834.04 0
834.11 0
834.18 0
834.24 0
834.31 0
834.37 0
834.44 0
834.51 0
834.57 0
834.64 0
834.71 0
834.77 0
834.84 0
834.90 0
834.97 0
835.04 0
835.10 0
835.17 0
835.24 0
835.30 0
835.37 0
835.43 0
835.50 0
835.57 0
835.63 0
835.70 0
835.77 0
835.83 0
835.90 0
835.96 0
836.03 0
836.10 0
836.16 0
836.23 0
836.30 0
836.36 0
836.43 0
836.49 0
836.56 0
836.63 0
836.69 0
836.76 0
836.83 0
836.89 0
836.96 0
837.02 0
837.09 0
837.16 0
837.22 0
837.29 0
837.36 0
837.42 0
837.49 0
837.56 0
837.62 0
837.69 0
837.75 0
837.82 0
837.89 0
837.95 0
838.02 0
838.09 0
838.15 0
838.22 0
838.29 0
838.35 0
838.42 0
838.48 0
838.55 0
838.62 0
838.68 0
838.75 0
838.82 0
838.88 0
838.95 0
839.02 0
839.08 0
839.15 0
839.21 0
839.28 0
839.35 0
839.41 0
839.48 0
839.55 0
839.61 0
839.68 0
839.75 0
839.81 0
839.88 0
839.94 0
840.01 0
840.08 0
840.14 0
840.21 0
840.28 0
840.34 0
840.41 0
840.48 0
840.54 0
840.61 0
840.68 0
840.74 0
840.81 0
840.88 0
840.94 0
841.01 0
841.07 0
841.14 0
841.21 0
841.27 0
841.34 0
841.41 0
841.47 0
841.54 0
841.61 0
841.67 0
841.74 0
841.81 0
841.87 0
841.94 0
842.01 0
842.07 0
842.14 0
842.20 0
842.27 0
842.34 0
842.40 0
842.47 0
842.54 0
842.60 0
842.67 0
842.74 0
842.80 0
842.87 0
842.94 0
843.00 0
843.07 0
843.14 0
843.20 0
843.27 0
843.34 0
843.40 0
843.47 0
843.54 0
843.60 0
843.67 0
843.74 0
843.80 0
843.87 0
843.94 0
844.00 0
844.07 0
844.13 0
844.20 0
844.27 0
844.33 0
844.40 0
844.47 0
844.53 0
844.60 0
844.67 0
844.73 0
844.80 0
844.87 0
844.93 0
845.00 0
845.07 0
845.13 0
845.20 0
845.27 0
845.33 0
845.40 0
845.47 0
845.53 0
845.60 0
845.67 0
845.73 0
845.80 0
845.87 0
845.93 0
846.00 0
846.07 0
846.13 0
846.20 0
846.27 0
846.33 0
846.40 0
846.47 0
846.53 0
846.60 0
846.67 0
846.73 0
846.80 0
846.87 0
846.93 0
847.00 0
847.07 0
847.13 0
847.20 0
847.27 0
847.33 0
847.40 0
847.47 0
847.53 0
847.60 0
847.67 0
847.73 0
847.80 0
847.87 0
847.93 0
848.00 0
848.07 0
848.14 0
848.20 0
848.27 0
848.34 0
848.40 0
848.47 0
848.54 0
848.60 0
848.67 0
848.74 0
848.80 0
848.87 0
848.94 0
849.00 0
849.07 0
849.14 0
849.20 0
849.27 0
849.34 0
849.40 0
849.47 0
849.54 0
849.60 0
849.67 0
849.74 0
849.80 0
849.87 0
849.94 0
850.01 0
850.07 0
850.14 0
850.21 0
850.27 0
850.34 0
850.41 0
850.47 0
850.54 0
850.61 0
850.67 0
850.74 0
850.81 0
850.87 0
850.94 0
851.01 0
851.07 0
851.14 0
851.21 0
851.28 0
851.34 0
851.41 0
851.48 0
851.54 0
851.61 0
851.68 0
851.74 0
851.81 0
851.88 0
851.94 0
852.01 0
852.08 0
852.14 0
852.21 0
852.28 0
852.35 0
852.41 0
852.48 0
852.55 0
852.61 0
852.68 0
852.75 0
852.81 0
852.88 0
852.95 0
853.01 0
853.08 0
853.15 0
853.22 0
853.28 0
853.35 0
853.42 0
853.48 0
853.55 0
853.62 0
853.68 0
853.75 0
853.82 0
853.89 0
853.95 0
854.02 0
854.09 0
854.15 0
854.22 0
854.29 0
854.35 0
854.42 0
854.49 0
854.56 0
854.62 0
854.69 0
854.76 0
854.82 0
854.89 0
854.96 0
855.02 0
855.09 0
855.16 0
855.23 0
855.29 0
855.36 0
855.43 0
855.49 0
855.56 0
855.63 0
855.69 0
855.76 0
855.83 0
855.90 0
855.96 0
856.03 0
856.10 0
856.16 0
856.23 0
856.30 0
856.37 0
856.43 0
856.50 0
856.57 0
856.63 0
856.70 0
856.77 0
856.83 0
856.90 0
856.97 0
857.04 0
857.10 0
857.17 0
857.24 0
857.30 0
857.37 0
857.44 0
857.51 0
857.57 0
857.64 0
857.71 0
857.77 0
857.84 0
857.91 0
857.98 0
858.04 0
858.11 0
858.18 0
858.24 0
858.31 0
858.38 0
858.45 0
858.51 0
858.58 0
858.65 0
858.71 0
858.78 0
858.85 0
858.92 0
858.98 0
859.05 0
859.12 0
859.18 0
859.25 0
859.32 0
859.39 0
859.45 0
859.52 0
859.59 0
859.65 0
859.72 0
859.79 0
859.86 0
859.92 0
859.99 0
860.06 0
860.13 0
860.19 0
860.26 0
860.33 0
860.39 0
860.46 0
860.53 0
860.60 0
860.66 0
860.73 0
860.80 0
860.86 0
860.93 0
861.00 0
861.07 0
861.13 0
861.20 0
861.27 0
861.34 0
861.40 0
861.47 0
861.54 0
861.60 0
861.67 0
861.74 0
861.81 0
861.87 0
861.94 0
862.01 0
862.08 0
862.14 0
862.21 0
862.28 0
862.34 0
862.41 0
862.48 0
862.55 0
862.61 0
862.68 0
862.75 0
862.82 0
862.88 0
862.95 0
863.02 0
863.09 0
863.15 0
863.22 0
863.29 0
863.35 0
863.42 0
863.49 0
863.56 0
863.62 0
863.69 0
863.76 0
863.83 0
863.89 0
863.96 0
864.03 0
864.10 0
864.16 0
864.23 0
864.30 0
864.37 0
864.43 0
864.50 0
864.57 0
864.63 0
864.70 0
864.77 0
864.84 0
864.90 0
864.97 0
865.04 0
865.11 0
865.17 0
865.24 0
865.31 0
865.38 0
865.44 0
865.51 0
865.58 0
865.65 0
865.71 0
865.78 0
865.85 0
865.92 0
865.98 0
866.05 0
866.12 0
866.19 0
866.25 0
866.32 0
866.39 0
866.46 0
866.52 0
866.59 0
866.66 0
866.73 0
866.79 0
866.86 0
866.93 0
867.00 0
867.06 0
867.13 0
867.20 0
867.27 0
867.33 0
867.40 0
867.47 0
867.54 0
867.60 0
867.67 0
867.74 0
867.81 0
867.87 0
867.94 0
868.01 0
868.08 0
868.14 0
868.21 0
868.28 0
868.35 0
868.41 0
868.48 0
868.55 0
868.62 0
868.68 0
868.75 0
868.82 0
868.89 0
868.95 0
869.02 0
869.09 0
869.16 0
869.22 0
869.29 0
869.36 0
869.43 0
869.49 0
869.56 0
869.63 0
869.70 0
869.76 0
869.83 0
869.90 0
869.97 0
870.03 0
870.10 0
870.17 0
870.24 0
870.31 0
870.37 0
870.44 0
870.51 0
870.58 0
870.64 0
870.71 0
870.78 0
870.85 0
870.91 0
870.98 0
871.05 0
871.12 0
871.18 0
871.25 0
871.32 0
871.39 0
871.46 0
871.52 0
871.59 0
871.66 0
871.73 0
871.79 0
871.86 0
871.93 0
872.00 0
872.06 0
872.13 0
872.20 0
872.27 0
872.33 0
872.40 0
872.47 0
872.54 0
872.61 0
872.67 0
872.74 0
872.81 0
872.88 0
872.94 0
873.01 0
873.08 0
873.15 0
873.22 0
873.28 0
873.35 0
873.42 0
873.49 0
873.55 0
873.62 0
873.69 0
873.76 0
873.82 0
873.89 0
873.96 0
874.03 0
874.10 0
874.16 0
874.23 0
874.30 0
874.37 0
874.43 0
874.50 0
874.57 0
874.64 0
874.71 0
874.77 0
874.84 0
874.91 0
874.98 0
875.04 0
875.11 0
875.18 0
875.25 0
875.32 0
875.38 0
875.45 0
875.52 0
875.59 0
875.65 0
875.72 0
875.79 0
875.86 0
875.93 0
875.99 0
876.06 0
876.13 0
876.20 0
876.27 0
876.33 0
876.40 0
876.47 0
876.54 0
876.60 0
876.67 0
876.74 0
876.81 0
876.88 0
876.94 0
877.01 0
877.08 0
877.15 0
877.22 0
877.28 0
877.35 0
877.42 0
877.49 0
877.56 0
877.62 0
877.69 0
877.76 0
877.83 0
877.89 0
877.96 0
878.03 0
878.10 0
878.17 0
878.23 0
878.30 0
878.37 0
878.44 0
878.51 0
878.57 0
878.64 0
878.71 0
878.78 0
878.85 0
878.91 0
878.98 0
879.05 0
879.12 0
879.19 0
879.25 0
879.32 0
879.39 0
879.46 0
879.53 0
879.59 0
879.66 0
879.73 0
879.80 0
879.87 0
879.93 0
880.00 0
880.07 0
880.14 0
880.20 0
880.27 0
880.34 0
880.41 0
880.48 0
880.55 0
880.61 0
880.68 0
880.75 0
880.82 0
880.89 0
880.95 0
881.02 0
881.09 0
881.16 0
881.23 0
881.29 0
881.36 0
881.43 0
881.50 0
881.57 0
881.63 0
881.70 0
881.77 0
881.84 0
881.91 0
881.97 0
882.04 0
882.11 0
882.18 0
882.25 0
882.31 0
882.38 0
882.45 0
882.52 0
882.59 0
882.65 0
882.72 0
882.79 0
882.86 0
882.93 0
883.00 0
883.06 0
883.13 0
883.20 0
883.27 0
883.34 0
883.40 0
883.47 0
883.54 0
883.61 0
883.68 0
883.74 0
883.81 0
883.88 0
883.95 0
884.02 0
884.09 0
884.15 0
884.22 0
884.29 0
884.36 0
884.43 0
884.49 0
884.56 0
884.63 0
884.70 0
884.77 0
884.83 0
884.90 0
884.97 0
885.04 0
885.11 0
885.18 0
885.24 0
885.31 0
885.38 0
885.45 0
885.52 0
885.59 0
885.65 0
885.72 0
885.79 0
885.86 0
885.93 0
885.99 0
886.06 0
886.13 0
886.20 0
886.27 0
886.34 0
886.40 0
886.47 0
886.54 0
886.61 0
886.68 0
886.74 0
886.81 0
886.88 0
886.95 0
887.02 0
887.09 0
887.15 0
887.22 0
887.29 0
887.36 0
887.43 0
887.50 0
887.56 0
887.63 0
887.70 0
887.77 0
887.84 0
887.91 0
887.97 0
888.04 0
888.11 0
888.18 0
888.25 0
888.32 0
888.38 0
888.45 0
888.52 0
888.59 0
888.66 0
888.73 0
888.79 0
888.86 0
888.93 0
889.00 0
889.07 0
889.14 0
889.20 0
889.27 0
889.34 0
889.41 0
889.48 0
889.55 0
889.61 0
889.68 0
889.75 0
889.82 0
889.89 0
889.96 0
890.02 0
890.09 0
890.16 0
890.23 0
890.30 0
890.37 0
890.43 0
890.50 0
890.57 0
890.64 0
890.71 0
890.78 0
890.84 0
890.91 0
890.98 0
891.05 0
891.12 0
891.19 0
891.26 0
891.32 0
891.39 0
891.46 0
891.53 0
891.60 0
891.67 0
891.73 0
891.80 0
891.87 0
891.94 0
892.01 0
892.08 0
892.14 0
892.21 0
892.28 0
892.35 0
892.42 0
892.49 0
892.56 0
892.62 0
892.69 0
892.76 0
892.83 0
892.90 0
892.97 0
893.04 0
893.10 0
893.17 0
893.24 0
893.31 0
893.38 0
893.45 0
893.51 0
893.58 0
893.65 0
893.72 0
893.79 0
893.86 0
893.93 0
893.99 0
894.06 0
894.13 0
894.20 0
894.27 0
894.34 0
894.41 0
894.47 0
894.54 0
894.61 0
894.68 0
894.75 0
894.82 0
894.89 0
894.95 0
895.02 0
895.09 0
895.16 0
895.23 0
895.30 0
895.37 0
895.43 0
895.50 0
895.57 0
895.64 0
895.71 0
895.78 0
895.85 0
895.91 0
895.98 0
896.05 0
896.12 0
896.19 0
896.26 0
896.33 0
896.39 0
896.46 0
896.53 0
896.60 0
896.67 0
896.74 0
896.81 0
896.87 0
896.94 0
897.01 0
897.08 0
897.15 0
897.22 0
897.29 0
897.36 0
897.42 0
897.49 0
897.56 0
897.63 0
897.70 0
897.77 0
897.84 0
897.90 0
897.97 0
898.04 0
898.11 0
898.18 0
898.25 0
898.32 0
898.39 0
898.45 0
898.52 0
898.59 0
898.66 0
898.73 0
898.80 0
898.87 0
898.94 0
899.00 0
899.07 0
899.14 0
899.21 0
899.28 0
899.35 0
899.42 0
899.49 0
899.55 0
899.62 0
899.69 0
899.76 0
899.83 0
899.90 0
899.97 0
900.04 0
900.10 0
900.17 0
900.24 0
900.31 0
900.38 0
900.45 0
900.52 0
900.59 0
900.65 0
900.72 0
900.79 0
900.86 0
900.93 0
901.00 0
901.07 0
901.14 0
901.20 0
901.27 0
901.34 0
901.41 0
901.48 0
901.55 0
901.62 0
901.69 0
901.75 0
901.82 0
901.89 0
901.96 0
902.03 0
902.10 0
902.17 0
902.24 0
902.31 0
902.37 0
902.44 0
902.51 0
902.58 0
902.65 0
902.72 0
902.79 0
902.86 0
902.93 0
902.99 0
903.06 0
903.13 0
903.20 0
903.27 0
903.34 0
903.41 0
903.48 0
903.55 0
903.61 0
903.68 0
903.75 0
903.82 0
903.89 0
903.96 0
904.03 0
904.10 0
904.17 0
904.23 0
904.30 0
904.37 0
904.44 0
904.51 0
904.58 0
904.65 0
904.72 0
904.79 0
904.85 0
904.92 0
904.99 0
905.06 0
905.13 0
905.20 0
905.27 0
905.34 0
905.41 0
905.48 0
905.54 0
905.61 0
905.68 0
905.75 0
905.82 0
905.89 0
905.96 0
906.03 0
906.10 0
906.17 0
906.23 0
906.30 0
906.37 0
906.44 0
906.51 0
906.58 0
906.65 0
906.72 0
906.79 0
906.86 0
906.92 0
906.99 0
907.06 0
907.13 0
907.20 0
907.27 0
907.34 0
907.41 0
907.48 0
907.55 0
907.61 0
907.68 0
907.75 0
907.82 0
907.89 0
907.96 0
908.03 0
908.10 0
908.17 0
908.24 0
908.31 0
908.37 0
908.44 0
908.51 0
908.58 0
908.65 0
908.72 0
908.79 0
908.86 0
908.93 0
909.00 0
909.07 0
909.13 0
909.20 0
909.27 0
909.34 0
909.41 0
909.48 0
909.55 0
909.62 0
909.69 0
909.76 0
909.83 0
909.89 0
909.96 0
910.03 0
910.10 0
910.17 0
910.24 0
910.31 0
910.38 0
910.45 0
910.52 0
910.59 0
910.66 0
910.72 0
910.79 0
910.86 0
910.93 0
911.00 0
911.07 0
911.14 0
911.21 0
911.28 0
911.35 0
911.42 0
911.49 0
911.55 0
911.62 0
911.69 0
911.76 0
911.83 0
911.90 0
911.97 0
912.04 0
912.11 0
912.18 0
912.25 0
912.32 0
912.39 0
912.45 0
912.52 0
912.59 0
912.66 0
912.73 0
912.80 0
912.87 0
912.94 0
913.01 0
913.08 0
913.15 0
913.22 0
913.29 0
913.35 0
913.42 0
913.49 0
913.56 0
913.63 0
913.70 0
913.77 0
913.84 0
913.91 0
913.98 0
914.05 0
914.12 0
914.19 0
914.26 0
914.32 0
914.39 0
914.46 0
914.53 0
914.60 0
914.67 0
914.74 0
914.81 0
914.88 0
914.95 0
915.02 0
915.09 0
915.16 0
915.23 0
915.30 0
915.36 0
915.43 0
915.50 0
915.57 0
915.64 0
915.71 0
915.78 0
915.85 0
915.92 0
915.99 0
916.06 0
916.13 0
916.20 0
916.27 0
916.34 0
916.40 0
916.47 0
916.54 0
916.61 0
916.68 0
916.75 0
916.82 0
916.89 0
916.96 0
917.03 0
917.10 0
917.17 0
917.24 0
917.31 0
917.38 0
917.45 0
917.52 0
917.58 0
917.65 0
917.72 0
917.79 0
917.86 0
917.93 0
918.00 0
918.07 0
918.14 0
918.21 0
918.28 0
918.35 0
918.42 0
918.49 0
918.56 0
918.63 0
918.70 0
918.77 0
918.83 0
918.90 0
918.97 0
919.04 0
919.11 0
919.18 0
919.25 0
919.32 0
919.39 0
919.46 0
919.53 0
919.60 0
919.67 0
919.74 0
919.81 0
919.88 0
919.95 0
920.02 0
920.09 0
920.16 0
920.22 0
920.29 0
920.36 0
920.43 0
920.50 0
920.57 0
920.64 0
920.71 0
920.78 0
920.85 0
920.92 0
920.99 0
921.06 0
921.13 0
921.20 0
921.27 0
921.34 0
921.41 0
921.48 0
921.55 0
921.62 0
921.69 0
921.76 0
921.82 0
921.89 0
921.96 0
922.03 0
922.10 0
922.17 0
922.24 0
922.31 0
922.38 0
922.45 0
922.52 0
922.59 0
922.66 0
922.73 0
922.80 0
922.87 0
922.94 0
923.01 0
923.08 0
923.15 0
923.22 0
923.29 0
923.36 0
923.43 0
923.50 0
923.57 0
923.63 0
923.70 0
923.77 0
923.84 0
923.91 0
923.98 0
924.05 0
924.12 0
924.19 0
924.26 0
924.33 0
924.40 0
924.47 0
924.54 0
924.61 0
924.68 0
924.75 0
924.82 0
924.89 0
924.96 0
925.03 0
925.10 0
925.17 0
925.24 0
925.31 0
925.38 0
925.45 0
925.52 0
925.59 0
925.66 0
925.73 0
925.80 0
925.87 0
925.94 0
926.00 0
926.07 0
926.14 0
926.21 0
926.28 0
926.35 0
926.42 0
926.49 0
926.56 0
926.63 0
926.70 0
926.77 0
926.84 0
926.91 0
926.98 0
927.05 0
927.12 0
927.19 0
927.26 0
927.33 0
927.40 0
927.47 0
927.54 0
927.61 0
927.68 0
927.75 0
927.82 0
927.89 0
927.96 0
928.03 0
928.10 0
928.17 0
928.24 0
928.31 0
928.38 0
928.45 0
928.52 0
928.59 0
928.66 0
928.73 0
928.80 0
928.87 0
928.94 0
929.01 0
929.08 0
929.15 0
929.22 0
929.29 0
929.36 0
929.43 0
929.50 0
929.57 0
929.64 0
929.70 0
929.77 0
929.84 0
929.91 0
929.98 0
930.05 0
930.12 0
930.19 0
930.26 0
930.33 0
930.40 0
930.47 0
930.54 0
930.61 0
930.68 0
930.75 0
930.82 0
930.89 0
930.96 0
931.03 0
931.10 0
931.17 0
931.24 0
931.31 0
931.38 0
931.45 0
931.52 0
931.59 0
931.66 0
931.73 0
931.80 0
931.87 0
931.94 0
932.01 0
932.08 0
932.15 0
932.22 0
932.29 0
932.36 0
932.43 0
932.50 0
932.57 0
932.64 0
932.71 0
932.78 0
932.85 0
932.92 0
932.99 0
933.06 0
933.13 0
933.20 0
933.27 0
933.34 0
933.41 0
933.48 0
933.55 0
933.62 0
933.69 0
933.76 0
933.83 0
933.90 0
933.97 0
934.04 0
934.11 0
934.18 0
934.25 0
934.32 0
934.39 0
934.46 0
934.53 0
934.60 0
934.67 0
934.74 0
934.81 0
934.88 0
934.95 0
935.02 0
935.09 0
935.16 0
935.23 0
935.30 0
935.37 0
935.44 0
935.51 0
935.58 0
935.65 0
935.72 0
935.79 0
935.86 0
935.94 0
936.01 0
936.08 0
936.15 0
936.22 0
936.29 0
936.36 0
936.43 0
936.50 0
936.57 0
936.64 0
936.71 0
936.78 0
936.85 0
936.92 0
936.99 0
937.06 0
937.13 0
937.20 0
937.27 0
937.34 0
937.41 0
937.48 0
937.55 0
937.62 0
937.69 0
937.76 0
937.83 0
937.90 0
937.97 0
938.04 0
938.11 0
938.18 0
938.25 0
938.32 0
938.39 0
938.46 0
938.53 0
938.60 0
938.67 0
938.74 0
938.81 0
938.88 0
938.95 0
939.02 0
939.09 0
939.16 0
939.23 0
939.30 0
939.37 0
939.44 0
939.51 0
939.58 0
939.65 0
939.73 0
939.80 0
939.87 0
939.94 0
940.01 0
940.08 0
940.15 0
940.22 0
940.29 0
940.36 0
940.43 0
940.50 0
940.57 0
940.64 0
940.71 0
940.78 0
940.85 0
940.92 0
940.99 0
941.06 0
941.13 0
941.20 0
941.27 0
941.34 0
941.41 0
941.48 0
941.55 0
941.62 0
941.69 0
941.76 0
941.83 0
941.90 0
941.97 0
942.05 0
942.12 0
942.19 0
942.26 0
942.33 0
942.40 0
942.47 0
942.54 0
942.61 0
942.68 0
942.75 0
942.82 0
942.89 0
942.96 0
943.03 0
943.10 0
943.17 0
943.24 0
943.31 0
943.38 0
943.45 0
943.52 0
943.59 0
943.66 0
943.73 0
943.80 0
943.88 0
943.95 0
944.02 0
944.09 0
944.16 0
944.23 0
944.30 0
944.37 0
944.44 0
944.51 0
944.58 0
944.65 0
944.72 0
944.79 0
944.86 0
944.93 0
945.00 0
945.07 0
945.14 0
945.21 0
945.28 0
945.35 0
945.42 0
945.50 0
945.57 0
945.64 0
945.71 0
945.78 0
945.85 0
945.92 0
945.99 0
946.06 0
946.13 0
946.20 0
946.27 0
946.34 0
946.41 0
946.48 0
946.55 0
946.62 0
946.69 0
946.76 0
946.83 0
946.91 0
946.98 0
947.05 0
947.12 0
947.19 0
947.26 0
947.33 0
947.40 0
947.47 0
947.54 0
947.61 0
947.68 0
947.75 0
947.82 0
947.89 0
947.96 0
948.03 0
948.10 0
948.18 0
948.25 0
948.32 0
948.39 0
948.46 0
948.53 0
948.60 0
948.67 0
948.74 0
948.81 0
948.88 0
948.95 0
949.02 0
949.09 0
949.16 0
949.23 0
949.30 0
949.38 0
949.45 0
949.52 0
949.59 0
949.66 0
949.73 0
949.80 0
949.87 0
949.94 0
950.01 0
950.08 0
950.15 0
950.22 0
950.29 0
950.36 0
950.44 0
950.51 0
950.58 0
950.65 0
950.72 0
950.79 0
950.86 0
950.93 0
951.00 0
951.07 0
951.14 0
951.21 0
951.28 0
951.35 0
951.42 0
951.50 0
951.57 0
951.64 0
951.71 0
951.78 0
951.85 0
951.92 0
951.99 0
952.06 0
952.13 0
952.20 0
952.27 0
952.34 0
952.41 0
952.49 0
952.56 0
952.63 0
952.70 0
952.77 0
952.84 0
952.91 0
952.98 0
953.05 0
953.12 0
953.19 0
953.26 0
953.33 0
953.41 0
953.48 0
953.55 0
953.62 0
953.69 0
953.76 0
953.83 0
953.90 0
953.97 0
954.04 0
954.11 0
954.18 0
954.25 0
954.33 0
954.40 0
954.47 0
954.54 0
954.61 0
954.68 0
954.75 0
954.82 0
954.89 0
954.96 0
955.03 0
955.10 0
955.18 0
955.25 0
955.32 0
955.39 0
955.46 0
955.53 0
955.60 0
955.67 0
955.74 0
955.81 0
955.88 0
955.95 0
956.03 0
956.10 0
956.17 0
956.24 0
956.31 0
956.38 0
956.45 0
956.52 0
956.59 0
956.66 0
956.73 0
956.81 0
956.88 0
956.95 0
957.02 0
957.09 0
957.16 0
957.23 0
957.30 0
957.37 0
957.44 0
957.51 0
957.59 0
957.66 0
957.73 0
957.80 0
957.87 0
957.94 0
958.01 0
958.08 0
958.15 0
958.22 0
958.29 0
958.37 0
958.44 0
958.51 0
958.58 0
958.65 0
958.72 0
958.79 0
958.86 0
958.93 0
959.00 0
959.08 0
959.15 0
959.22 0
959.29 0
959.36 0
959.43 0
959.50 0
959.57 0
959.64 0
959.71 0
959.78 0
959.86 0
959.93 0
960.00 0
960.07 0
960.14 0
960.21 0
960.28 0
960.35 0
960.42 0
960.50 0
960.57 0
960.64 0
960.71 0
960.78 0
960.85 0
960.92 0
960.99 0
961.06 0
961.13 0
961.21 0
961.28 0
961.35 0
961.42 0
961.49 0
961.56 0
961.63 0
961.70 0
961.77 0
961.85 0
961.92 0
961.99 0
962.06 0
962.13 0
962.20 0
962.27 0
962.34 0
962.41 0
962.49 0
962.56 0
962.63 0
962.70 0
962.77 0
962.84 0
962.91 0
962.98 0
963.05 0
963.13 0
963.20 0
963.27 0
963.34 0
963.41 0
963.48 0
963.55 0
963.62 0
963.69 0
963.77 0
963.84 0
963.91 0
963.98 0
964.05 0
964.12 0
964.19 0
964.26 0
964.33 0
964.41 0
964.48 0
964.55 0
964.62 0
964.69 1
964.76 1
964.83 1
964.90 1
964.98 1
965.05 0
965.12 0
965.19 0
965.26 0
965.33 0
965.40 0
965.47 0
965.55 0
965.62 0
965.69 0
965.76 0
965.83 0
965.90 0
965.97 0
966.04 0
966.11 0
966.19 0
966.26 0
966.33 0
966.40 0
966.47 0
966.54 0
966.61 0
966.68 0
966.76 0
966.83 0
966.90 0
966.97 0
967.04 0
967.11 0
967.18 0
967.26 0
967.33 0
967.40 0
967.47 0
967.54 0
967.61 0
967.68 0
967.75 0
967.83 0
967.90 0
967.97 0
968.04 0
968.11 0
968.18 0
968.25 0
968.32 0
968.40 0
968.47 0
968.54 0
968.61 0
968.68 0
968.75 0
968.82 0
968.90 0
968.97 0
969.04 0
969.11 0
969.18 0
969.25 0
969.32 0
969.39 0
969.47 0
969.54 0
969.61 0
969.68 0
969.75 0
969.82 0
969.89 0
969.97 0
970.04 0
970.11 0
970.18 0
970.25 0
970.32 0
970.39 0
970.47 0
970.54 0
970.61 1
970.68 1
970.75 1
970.82 1
970.89 1
970.97 1
971.04 1
971.11 1
971.18 1
971.25 1
971.32 1
971.39 1
971.47 1
971.54 1
971.61 1
971.68 1
971.75 0
971.82 0
971.89 0
971.97 0
972.04 0
972.11 0
972.18 0
972.25 0
972.32 0
972.39 0
972.47 0
972.54 0
972.61 0
972.68 0
972.75 0
972.82 0
972.89 0
972.97 0
973.04 0
973.11 0
973.18 0
973.25 0
973.32 0
973.39 1
973.47 1
973.54 1
973.61 1
973.68 1
973.75 1
973.82 1
973.90 0
973.97 0
974.04 0
974.11 0
974.18 0
974.25 0
974.32 0
974.40 0
974.47 0
974.54 0
974.61 0
974.68 0
974.75 1
974.83 1
974.90 1
974.97 1
975.04 0
975.11 0
975.18 0
975.26 0
975.33 0
975.40 0
975.47 0
975.54 0
975.61 0
975.68 0
975.76 1
975.83 1
975.90 1
975.97 1
976.04 1
976.11 1
976.19 1
976.26 0
976.33 0
976.40 0
976.47 0
976.54 0
976.62 0
976.69 0
976.76 1
976.83 1
976.90 1
976.97 1
977.05 1
977.12 1
977.19 0
977.26 0
977.33 0
977.40 0
977.48 0
977.55 0
977.62 0
977.69 0
977.76 0
977.83 0
977.91 0
977.98 0
978.05 0
978.12 0
978.19 0
978.26 0
978.34 0
978.41 0
978.48 0
978.55 0
978.62 0
978.69 0
978.77 0
978.84 0
978.91 0
978.98 0
979.05 0
979.12 0
979.20 0
979.27 0
979.34 0
979.41 0
979.48 0
979.55 0
979.63 0
979.70 0
979.77 0
979.84 0
979.91 0
979.98 0
980.06 0
980.13 0
980.20 0
980.27 0
980.34 0
980.42 0
980.49 0
980.56 0
980.63 0
980.70 1
980.77 1
980.85 1
980.92 0
980.99 0
981.06 0
981.13 0
981.20 0
981.28 0
981.35 0
981.42 0
981.49 0
981.56 0
981.64 1
981.71 1
981.78 0
981.85 0
981.92 0
981.99 0
982.07 0
982.14 0
982.21 0
982.28 0
982.35 0
982.43 0
982.50 0
982.57 0
982.64 0
982.71 0
982.78 0
982.86 1
982.93 1
983.00 1
983.07 1
983.14 0
983.22 0
983.29 0
983.36 0
983.43 0
983.50 0
983.58 0
983.65 0
983.72 0
983.79 0
983.86 0
983.93 1
984.01 1
984.08 1
984.15 1
984.22 1
984.29 1
984.37 1
984.44 1
984.51 1
984.58 1
984.65 1
984.73 1
984.80 1
984.87 1
984.94 1
985.01 1
985.09 1
985.16 1
985.23 1
985.30 1
985.37 1
985.45 1
985.52 1
985.59 1
985.66 1
985.73 1
985.81 1
985.88 1
985.95 1
986.02 0
986.09 0
986.16 0
986.24 1
986.31 1
986.38 1
986.45 1
986.52 1
986.60 1
986.67 1
986.74 1
986.81 0
986.88 0
986.96 0
987.03 0
987.10 0
987.17 0
987.24 0
987.32 0
987.39 0
987.46 0
987.53 0
987.60 0
987.68 0
987.75 0
987.82 0
987.89 0
987.97 0
988.04 1
988.11 1
988.18 1
988.25 1
988.33 1
988.40 1
988.47 1
988.54 0
988.61 0
988.69 0
988.76 0
988.83 0
988.90 0
988.97 0
989.05 0
989.12 0
989.19 1
989.26 1
989.33 0
989.41 0
989.48 0
989.55 0
989.62 0
989.69 0
989.77 0
989.84 0
989.91 0
989.98 0
990.06 0
990.13 0
990.20 0
990.27 0
990.34 0
990.42 0
990.49 0
990.56 0
990.63 0
990.70 0
990.78 1
990.85 1
990.92 1
990.99 1
991.07 1
991.14 1
991.21 1
991.28 1
991.35 1
991.43 1
991.50 1
991.57 2
991.64 2
991.71 2
991.79 2
991.86 1
991.93 1
992.00 1
992.08 1
992.15 0
992.22 0
992.29 0
992.36 0
992.44 1
992.51 1
992.58 1
992.65 2
992.73 2
992.80 3
992.87 3
992.94 3
993.01 2
993.09 2
993.16 2
993.23 2
993.30 2
993.38 1
993.45 1
993.52 1
993.59 1
993.66 1
993.74 1
993.81 2
993.88 2
993.95 2
994.03 2
994.10 2
994.17 3
994.24 2
994.31 2
994.39 2
994.46 2
994.53 1
994.60 1
994.68 1
994.75 1
994.82 1
994.89 0
994.97 0
995.04 0
995.11 0
995.18 0
995.25 0
995.33 1
995.40 1
995.47 0
995.54 0
995.62 0
995.69 0
995.76 0
995.83 0
995.91 0
995.98 1
996.05 1
996.12 1
996.19 1
996.27 1
996.34 1
996.41 0
996.48 0
996.56 0
996.63 0
996.70 0
996.77 1
996.85 1
996.92 1
996.99 1
997.06 1
997.14 1
997.21 1
997.28 1
997.35 0
997.42 0
997.50 0
997.57 0
997.64 0
997.71 0
997.79 0
997.86 0
997.93 0
998.00 1
998.08 1
998.15 1
998.22 1
998.29 1
998.37 1
998.44 0
998.51 0
998.58 0
998.66 0
998.73 0
998.80 0
998.87 0
998.95 1
999.02 1
999.09 1
999.16 2
999.24 1
999.31 1
999.38 1
999.45 0
999.53 0
999.60 0
999.67 0
999.74 0
999.81 0
999.89 0
999.96 1
1000.03 1
1000.10 2
1000.18 2
1000.25 2
1000.32 2
1000.39 2
1000.47 2
1000.54 1
1000.61 1
1000.68 0
1000.76 0
1000.83 0
1000.90 0
1000.97 1
1001.05 1
1001.12 1
1001.19 1
1001.26 1
1001.34 1
1001.41 1
1001.48 1
1001.56 1
1001.63 1
1001.70 1
1001.77 1
1001.85 1
1001.92 2
1001.99 2
1002.06 3
1002.14 3
1002.21 3
1002.28 3
1002.35 3
1002.43 2
1002.50 2
1002.57 2
1002.64 2
1002.72 2
1002.79 2
1002.86 2
1002.93 2
1003.01 2
1003.08 2
1003.15 1
1003.22 1
1003.30 1
1003.37 1
1003.44 0
1003.51 1
1003.59 1
1003.66 1
1003.73 1
1003.80 2
1003.88 2
1003.95 2
1004.02 2
1004.10 2
1004.17 2
1004.24 2
1004.31 1
1004.39 1
1004.46 1
1004.53 1
1004.60 1
1004.68 1
1004.75 2
1004.82 2
1004.89 2
1004.97 2
1005.04 3
1005.11 2
1005.19 2
1005.26 2
1005.33 2
1005.40 2
1005.48 1
1005.55 1
1005.62 2
1005.69 2
1005.77 2
1005.84 2
1005.91 3
1005.98 3
1006.06 3
1006.13 4
1006.20 4
1006.28 4
1006.35 4
1006.42 3
1006.49 3
1006.57 3
1006.64 3
1006.71 3
1006.78 3
1006.86 3
1006.93 4
1007.00 4
1007.08 4
1007.15 5
1007.22 5
1007.29 4
1007.37 4
1007.44 4
1007.51 3
1007.58 3
1007.66 3
1007.73 3
1007.80 3
1007.88 3
1007.95 3
1008.02 3
1008.09 3
1008.17 3
1008.24 2
1008.31 2
1008.38 2
1008.46 2
1008.53 2
1008.60 2
1008.68 2
1008.75 2
1008.82 2
1008.89 2
1008.97 3
1009.04 3
1009.11 3
1009.19 3
1009.26 3
1009.33 2
1009.40 2
1009.48 2
1009.55 1
1009.62 1
1009.70 1
1009.77 1
1009.84 1
1009.91 1
1009.99 1
1010.06 1
1010.13 1
1010.21 0
1010.28 0
1010.35 1
1010.42 1
1010.50 2
1010.57 2
1010.64 3
1010.72 3
1010.79 3
1010.86 3
1010.93 3
1011.01 2
1011.08 2
1011.15 1
1011.23 1
1011.30 1
1011.37 2
1011.44 2
1011.52 3
1011.59 3
1011.66 4
1011.74 4
1011.81 3
1011.88 3
1011.95 2
1012.03 2
1012.10 1
1012.17 1
1012.25 1
1012.32 0
1012.39 0
1012.46 0
1012.54 0
1012.61 0
1012.68 0
1012.76 0
1012.83 0
1012.90 0
1012.98 0
1013.05 1
1013.12 0
1013.19 0
1013.27 1
1013.34 1
1013.41 1
1013.49 2
1013.56 3
1013.63 3
1013.70 4
1013.78 4
1013.85 4
1013.92 5
1014.00 5
1014.07 5
1014.14 6
1014.22 7
1014.29 8
1014.36 8
1014.43 9
1014.51 9
1014.58 9
1014.65 8
1014.73 8
1014.80 8
1014.87 7
1014.95 7
1015.02 6
1015.09 5
1015.16 5
1015.24 4
1015.31 4
1015.38 4
1015.46 4
1015.53 4
1015.60 4
1015.68 4
1015.75 4
1015.82 3
1015.90 2
1015.97 2
1016.04 2
1016.11 2
1016.19 2
1016.26 3
1016.33 4
1016.41 4
1016.48 4
1016.55 4
1016.63 4
1016.70 3
1016.77 2
1016.85 2
1016.92 2
1016.99 2
1017.06 2
1017.14 2
1017.21 2
1017.28 2
1017.36 1
1017.43 1
1017.50 0
1017.58 0
1017.65 0
1017.72 1
1017.80 1
1017.87 2
1017.94 3
1018.01 3
1018.09 3
1018.16 4
1018.23 4
1018.31 3
1018.38 3
1018.45 3
1018.53 3
1018.60 2
1018.67 2
1018.75 2
1018.82 2
1018.89 2
1018.97 3
1019.04 4
1019.11 5
1019.19 6
1019.26 6
1019.33 7
1019.40 7
1019.48 7
1019.55 7
1019.62 7
1019.70 6
1019.77 6
1019.84 6
1019.92 6
1019.99 5
1020.06 5
1020.14 4
1020.21 4
1020.28 4
1020.36 4
1020.43 3
1020.50 3
1020.58 3
1020.65 2
1020.72 2
1020.80 2
1020.87 2
1020.94 2
1021.02 2
1021.09 1
1021.16 1
1021.23 0
1021.31 0
1021.38 0
1021.45 0
1021.53 0
1021.60 0
1021.67 1
1021.75 2
1021.82 3
1021.89 4
1021.97 4
1022.04 5
1022.11 5
1022.19 5
1022.26 4
1022.33 4
1022.41 4
1022.48 4
1022.55 5
1022.63 5
1022.70 6
1022.77 6
1022.85 6
1022.92 6
1022.99 5
1023.07 4
1023.14 3
1023.21 2
1023.29 2
1023.36 1
1023.43 1
1023.51 1
1023.58 1
1023.65 2
1023.73 2
1023.80 2
1023.87 2
1023.95 1
1024.02 0
1024.09 0
1024.17 0
1024.24 0
1024.31 0
1024.39 0
1024.46 0
1024.53 0
1024.61 0
1024.68 1
1024.75 2
1024.83 2
1024.90 2
1024.97 2
1025.05 2
1025.12 2
1025.19 3
1025.27 4
1025.34 4
1025.41 4
1025.49 4
1025.56 3
1025.63 3
1025.71 2
1025.78 2
1025.85 1
1025.93 1
1026.00 1
1026.07 1
1026.15 1
1026.22 1
1026.30 1
1026.37 2
1026.44 2
1026.52 3
1026.59 3
1026.66 3
1026.74 3
1026.81 3
1026.88 2
1026.96 2
1027.03 2
1027.10 1
1027.18 1
1027.25 1
1027.32 0
1027.40 0
1027.47 0
1027.54 0
1027.62 0
1027.69 0
1027.76 1
1027.84 1
1027.91 1
1027.98 1
1028.06 0
1028.13 0
1028.20 0
1028.28 0
1028.35 0
1028.43 0
1028.50 0
1028.57 1
1028.65 2
1028.72 2
1028.79 2
1028.87 2
1028.94 1
1029.01 1
1029.09 1
1029.16 1
1029.23 1
1029.31 2
1029.38 2
1029.45 2
1029.53 3
1029.60 3
1029.68 3
1029.75 4
1029.82 4
1029.90 5
1029.97 5
1030.04 6
1030.12 6
1030.19 7
1030.26 7
1030.34 6
1030.41 6
1030.48 5
1030.56 4
1030.63 3
1030.71 3
1030.78 3
1030.85 3
1030.93 3
1031.00 3
1031.07 3
1031.15 3
1031.22 3
1031.29 3
1031.37 3
1031.44 2
1031.51 2
1031.59 1
1031.66 0
1031.74 0
1031.81 0
1031.88 0
1031.96 0
1032.03 0
1032.10 0
1032.18 0
1032.25 0
1032.32 0
1032.40 0
1032.47 0
1032.55 1
1032.62 2
1032.69 2
1032.77 2
1032.84 2
1032.91 2
1032.99 1
1033.06 1
1033.13 1
1033.21 1
1033.28 1
1033.36 1
1033.43 2
1033.50 2
1033.58 3
1033.65 3
1033.72 3
1033.80 2
1033.87 2
1033.95 1
1034.02 0
1034.09 0
1034.17 0
1034.24 1
1034.31 1
1034.39 3
1034.46 4
1034.54 5
1034.61 6
1034.68 7
1034.76 8
1034.83 9
1034.90 9
1034.98 9
1035.05 9
1035.12 8
1035.20 7
1035.27 5
1035.35 4
1035.42 3
1035.49 2
1035.57 1
1035.64 2
1035.71 2
1035.79 2
1035.86 3
1035.94 3
1036.01 3
1036.08 2
1036.16 2
1036.23 2
1036.31 3
1036.38 4
1036.45 6
1036.53 8
1036.60 9
1036.67 10
1036.75 10
1036.82 9
1036.90 9
1036.97 7
1037.04 6
1037.12 5
1037.19 4
1037.26 2
1037.34 1
1037.41 0
1037.49 0
1037.56 0
1037.63 0
1037.71 0
1037.78 0
1037.86 0
1037.93 0
1038.00 0
1038.08 0
1038.15 1
1038.22 3
1038.30 4
1038.37 4
1038.45 5
1038.52 5
1038.59 5
1038.67 5
1038.74 5
1038.82 5
1038.89 6
1038.96 6
1039.04 6
1039.11 6
1039.18 5
1039.26 5
1039.33 4
1039.41 3
1039.48 2
1039.55 0
1039.63 0
1039.70 0
1039.78 0
1039.85 0
1039.92 0
1040.00 0
1040.07 1
1040.15 2
1040.22 3
1040.29 4
1040.37 5
1040.44 5
1040.51 6
1040.59 6
1040.66 7
1040.74 7
1040.81 8
1040.88 8
1040.96 8
1041.03 8
1041.11 8
1041.18 8
1041.25 8
1041.33 7
1041.40 7
1041.48 6
1041.55 5
1041.62 5
1041.70 5
1041.77 6
1041.85 7
1041.92 8
1041.99 9
1042.07 10
1042.14 10
1042.22 9
1042.29 8
1042.36 7
1042.44 7
1042.51 6
1042.59 6
1042.66 6
1042.73 6
1042.81 6
1042.88 5
1042.96 5
1043.03 4
1043.10 3
1043.18 3
1043.25 2
1043.33 1
1043.40 0
1043.47 0
1043.55 0
1043.62 0
1043.70 0
1043.77 0
1043.84 0
1043.92 0
1043.99 0
1044.07 0
1044.14 2
1044.21 3
1044.29 5
1044.36 6
1044.44 6
1044.51 5
1044.59 5
1044.66 4
1044.73 3
1044.81 3
1044.88 3
1044.96 3
1045.03 4
1045.10 4
1045.18 5
1045.25 6
1045.33 7
1045.40 8
1045.47 9
1045.55 9
1045.62 9
1045.70 10
1045.77 10
1045.84 10
1045.92 10
1045.99 10
1046.07 9
1046.14 9
1046.22 9
1046.29 9
1046.36 10
1046.44 10
1046.51 11
1046.59 12
1046.66 13
1046.73 13
1046.81 13
1046.88 13
1046.96 13
1047.03 13
1047.11 13
1047.18 13
1047.25 14
1047.33 15
1047.40 15
1047.48 15
1047.55 15
1047.62 15
1047.70 14
1047.77 13
1047.85 11
1047.92 10
1048.00 9
1048.07 9
1048.14 8
1048.22 7
1048.29 7
1048.37 6
1048.44 6
1048.51 6
1048.59 6
1048.66 6
1048.74 6
1048.81 7
1048.89 7
1048.96 7
1049.03 7
1049.11 8
1049.18 9
1049.26 10
1049.33 10
1049.41 11
1049.48 10
1049.55 9
1049.63 7
1049.70 5
1049.78 3
1049.85 1
1049.93 0
1050.00 0
1050.07 0
1050.15 0
1050.22 0
1050.30 0
1050.37 0
1050.45 0
1050.52 1
1050.59 3
1050.67 4
1050.74 6
1050.82 7
1050.89 8
1050.97 8
1051.04 7
1051.11 6
1051.19 5
1051.26 4
1051.34 4
1051.41 5
1051.49 6
1051.56 8
1051.63 10
1051.71 12
1051.78 13
1051.86 14
1051.93 14
1052.01 13
1052.08 12
1052.15 10
1052.23 8
1052.30 7
1052.38 6
1052.45 5
1052.53 4
1052.60 3
1052.67 2
1052.75 1
1052.82 0
1052.90 0
1052.97 0
1053.05 0
1053.12 0
1053.20 1
1053.27 2
1053.34 2
1053.42 2
1053.49 2
1053.57 1
1053.64 1
1053.72 0
1053.79 0
1053.87 0
1053.94 0
1054.01 0
1054.09 0
1054.16 1
1054.24 1
1054.31 2
1054.39 2
1054.46 3
1054.53 3
1054.61 3
1054.68 3
1054.76 3
1054.83 2
1054.91 1
1054.98 0
1055.06 0
1055.13 0
1055.20 0
1055.28 0
1055.35 0
1055.43 0
1055.50 0
1055.58 0
1055.65 0
1055.73 0
1055.80 0
1055.87 0
1055.95 1
1056.02 2
1056.10 3
1056.17 4
1056.25 4
1056.32 5
1056.40 5
1056.47 6
1056.55 6
1056.62 7
1056.69 6
1056.77 6
1056.84 4
1056.92 2
1056.99 0
1057.07 0
1057.14 0
1057.22 0
1057.29 0
1057.36 1
1057.44 4
1057.51 6
1057.59 8
1057.66 10
1057.74 10
1057.81 11
1057.89 11
1057.96 12
1058.04 12
1058.11 11
1058.18 10
1058.26 9
1058.33 8
1058.41 7
1058.48 6
1058.56 5
1058.63 5
1058.71 6
1058.78 7
1058.86 8
1058.93 8
1059.01 8
1059.08 8
1059.15 8
1059.23 7
1059.30 7
1059.38 7
1059.45 7
1059.53 7
1059.60 6
1059.68 5
1059.75 4
1059.83 3
1059.90 2
1059.97 2
1060.05 2
1060.12 3
1060.20 5
1060.27 6
1060.35 7
1060.42 8
1060.50 8
1060.57 8
1060.65 8
1060.72 8
1060.80 9
1060.87 9
1060.95 10
1061.02 10
1061.09 10
1061.17 9
1061.24 9
1061.32 8
1061.39 6
1061.47 5
1061.54 4
1061.62 3
1061.69 2
1061.77 2
1061.84 2
1061.92 3
1061.99 4
1062.07 6
1062.14 7
1062.21 8
1062.29 8
1062.36 8
1062.44 7
1062.51 6
1062.59 6
1062.66 6
1062.74 7
1062.81 9
1062.89 10
1062.96 12
1063.04 13
1063.11 13
1063.19 13
1063.26 13
1063.34 12
1063.41 13
1063.48 14
1063.56 15
1063.63 16
1063.71 17
1063.78 17
1063.86 17
1063.93 16
1064.01 14
1064.08 12
1064.16 9
1064.23 6
1064.31 4
1064.38 2
1064.46 0
1064.53 0
1064.61 0
1064.68 0
1064.76 0
1064.83 1
1064.91 2
1064.98 3
1065.06 5
1065.13 8
1065.20 11
1065.28 14
1065.35 18
1065.43 20
1065.50 21
1065.58 22
1065.65 21
1065.73 21
1065.80 20
1065.88 20
1065.95 21
1066.03 22
1066.10 23
1066.18 24
1066.25 24
1066.33 23
1066.40 21
1066.48 18
1066.55 14
1066.63 11
1066.70 8
1066.78 7
1066.85 6
1066.93 5
1067.00 6
1067.08 7
1067.15 8
1067.23 9
1067.30 10
1067.38 11
1067.45 11
1067.52 11
1067.60 10
1067.67 8
1067.75 6
1067.82 4
1067.90 1
1067.97 0
1068.05 0
1068.12 0
1068.20 0
1068.27 0
1068.35 0
1068.42 0
1068.50 0
1068.57 1
1068.65 3
1068.72 4
1068.80 5
1068.87 6
1068.95 7
1069.02 7
1069.10 7
1069.17 7
1069.25 8
1069.32 8
1069.40 8
1069.47 8
1069.55 7
1069.62 7
1069.70 7
1069.77 7
1069.85 6
1069.92 5
1070.00 4
1070.07 3
1070.15 2
1070.22 2
1070.30 1
1070.37 2
1070.45 2
1070.52 4
1070.60 5
1070.67 7
1070.75 8
1070.82 9
1070.90 10
1070.97 10
1071.05 10
1071.12 9
1071.20 9
1071.27 8
1071.35 8
1071.42 9
1071.50 10
1071.57 11
1071.65 13
1071.72 15
1071.80 16
1071.87 17
1071.95 17
1072.02 17
1072.10 16
1072.17 14
1072.25 12
1072.32 10
1072.40 7
1072.47 6
1072.55 5
1072.62 4
1072.70 5
1072.77 7
1072.85 10
1072.92 13
1073.00 16
1073.07 19
1073.15 20
1073.22 20
1073.30 18
1073.37 15
1073.45 12
1073.52 8
1073.60 6
1073.67 6
1073.75 6
1073.82 8
1073.90 11
1073.97 14
1074.05 16
1074.12 18
1074.20 18
1074.28 18
1074.35 16
1074.43 15
1074.50 14
1074.58 13
1074.65 12
1074.73 12
1074.80 12
1074.88 12
1074.95 11
1075.03 10
1075.10 9
1075.18 7
1075.25 6
1075.33 5
1075.40 5
1075.48 6
1075.55 7
1075.63 9
1075.70 12
1075.78 14
1075.85 16
1075.93 18
1076.00 18
1076.08 19
1076.15 19
1076.23 18
1076.30 18
1076.38 19
1076.45 20
1076.53 21
1076.61 22
1076.68 23
1076.76 24
1076.83 24
1076.91 24
1076.98 23
1077.06 23
1077.13 22
1077.21 21
1077.28 20
1077.36 18
1077.43 16
1077.51 14
1077.58 12
1077.66 10
1077.73 10
1077.81 10
1077.88 11
1077.96 12
1078.03 13
1078.11 14
1078.19 15
1078.26 15
1078.34 16
1078.41 16
1078.49 15
1078.56 15
1078.64 15
1078.71 15
1078.79 16
1078.86 16
1078.94 17
1079.01 18
1079.09 19
1079.16 18
1079.24 17
1079.31 15
1079.39 13
1079.46 12
1079.54 10
1079.62 10
1079.69 10
1079.77 10
1079.84 10
1079.92 10
1079.99 9
1080.07 8
1080.14 7
1080.22 7
1080.29 8
1080.37 9
1080.44 11
1080.52 12
1080.59 12
1080.67 10
1080.75 8
1080.82 5
1080.90 2
1080.97 0
1081.05 0
1081.12 0
1081.20 0
1081.27 0
1081.35 0
1081.42 0
1081.50 0
1081.57 1
1081.65 2
1081.73 2
1081.80 2
1081.88 3
1081.95 4
1082.03 5
1082.10 6
1082.18 8
1082.25 9
1082.33 10
1082.40 10
1082.48 9
1082.55 8
1082.63 7
1082.71 6
1082.78 4
1082.86 2
1082.93 1
1083.01 0
1083.08 0
1083.16 0
1083.23 0
1083.31 1
1083.38 3
1083.46 5
1083.53 7
1083.61 8
1083.69 9
1083.76 9
1083.84 9
1083.91 9
1083.99 9
1084.06 10
1084.14 11
1084.21 12
1084.29 13
1084.36 14
1084.44 16
1084.52 17
1084.59 17
1084.67 17
1084.74 16
1084.82 15
1084.89 13
1084.97 10
1085.04 7
1085.12 4
1085.20 2
1085.27 1
1085.35 1
1085.42 1
1085.50 3
1085.57 5
1085.65 7
1085.72 9
1085.80 10
1085.87 11
1085.95 12
1086.03 12
1086.10 12
1086.18 11
1086.25 10
1086.33 8
1086.40 6
1086.48 4
1086.55 2
1086.63 0
1086.71 0
1086.78 0
1086.86 1
1086.93 2
1087.01 4
1087.08 6
1087.16 8
1087.23 9
1087.31 10
1087.39 10
1087.46 10
1087.54 9
1087.61 7
1087.69 6
1087.76 4
1087.84 4
1087.92 3
1087.99 4
1088.07 4
1088.14 5
1088.22 5
1088.29 5
1088.37 3
1088.44 2
1088.52 0
1088.60 0
1088.67 0
1088.75 0
1088.82 0
1088.90 2
1088.97 5
1089.05 7
1089.12 10
1089.20 12
1089.28 15
1089.35 16
1089.43 17
1089.50 18
1089.58 18
1089.65 18
1089.73 18
1089.81 18
1089.88 17
1089.96 15
1090.03 14
1090.11 12
1090.18 9
1090.26 8
1090.34 7
1090.41 8
1090.49 9
1090.56 12
1090.64 14
1090.71 15
1090.79 16
1090.87 15
1090.94 13
1091.02 10
1091.09 7
1091.17 4
1091.24 1
1091.32 0
1091.40 0
1091.47 0
1091.55 1
1091.62 3
1091.70 6
1091.77 8
1091.85 9
1091.93 11
1092.00 14
1092.08 17
1092.15 20
1092.23 24
1092.30 27
1092.38 30
1092.46 31
1092.53 31
1092.61 29
1092.68 27
1092.76 24
1092.83 22
1092.91 20
1092.99 19
1093.06 19
1093.14 20
1093.21 21
1093.29 24
1093.36 27
1093.44 30
1093.52 33
1093.59 35
1093.67 36
1093.74 35
1093.82 33
1093.90 30
1093.97 26
1094.05 23
1094.12 21
1094.20 20
1094.27 21
1094.35 22
1094.43 23
1094.50 25
1094.58 27
1094.65 28
1094.73 28
1094.81 28
1094.88 26
1094.96 23
1095.03 19
1095.11 16
1095.18 12
1095.26 10
1095.34 9
1095.41 9
1095.49 11
1095.56 14
1095.64 17
1095.72 22
1095.79 27
1095.87 32
1095.94 37
1096.02 42
1096.09 46
1096.17 48
1096.25 50
1096.32 50
1096.40 49
1096.47 46
1096.55 43
1096.63 39
1096.70 35
1096.78 31
1096.85 29
1096.93 27
1097.01 27
1097.08 29
1097.16 31
1097.23 33
1097.31 34
1097.39 34
1097.46 33
1097.54 32
1097.61 30
1097.69 29
1097.76 28
1097.84 28
1097.92 28
1097.99 28
1098.07 29
1098.14 28
1098.22 27
1098.30 25
1098.37 22
1098.45 18
1098.52 13
1098.60 9
1098.68 5
1098.75 2
1098.83 0
1098.90 0
1098.98 0
1099.06 0
1099.13 0
1099.21 0
1099.28 0
1099.36 0
1099.44 0
1099.51 1
1099.59 2
1099.66 3
1099.74 4
1099.82 4
1099.89 4
1099.97 2
1100.04 0
1100.12 0
1100.20 0
1100.27 0
1100.35 0
1100.42 0
1100.50 1
1100.58 6
1100.65 11
1100.73 15
1100.80 17
1100.88 18
1100.96 18
1101.03 17
1101.11 16
1101.18 15
1101.26 14
1101.34 13
1101.41 13
1101.49 12
1101.56 11
1101.64 10
1101.72 8
1101.79 7
1101.87 6
1101.95 6
1102.02 7
1102.10 9
1102.17 12
1102.25 14
1102.33 16
1102.40 17
1102.48 18
1102.55 17
1102.63 17
1102.71 17
1102.78 19
1102.86 21
1102.93 25
1103.01 30
1103.09 35
1103.16 40
1103.24 44
1103.32 46
1103.39 47
1103.47 46
1103.54 46
1103.62 46
1103.70 46
1103.77 47
1103.85 48
1103.92 49
1104.00 49
1104.08 48
1104.15 45
1104.23 42
1104.31 38
1104.38 34
1104.46 32
1104.53 30
1104.61 29
1104.69 28
1104.76 28
1104.84 28
1104.91 28
1104.99 27
1105.07 26
1105.14 26
1105.22 26
1105.30 28
1105.37 31
1105.45 35
1105.52 40
1105.60 44
1105.68 48
1105.75 50
1105.83 51
1105.91 51
1105.98 50
1106.06 49
1106.13 49
1106.21 50
1106.29 53
1106.36 55
1106.44 59
1106.52 61
1106.59 63
1106.67 65
1106.74 66
1106.82 66
1106.90 66
1106.97 65
1107.05 65
1107.13 64
1107.20 63
1107.28 61
1107.35 59
1107.43 56
1107.51 54
1107.58 52
1107.66 50
1107.74 48
1107.81 48
1107.89 47
1107.96 47
1108.04 47
1108.12 45
1108.19 43
1108.27 39
1108.35 34
1108.42 30
1108.50 27
1108.57 26
1108.65 27
1108.73 30
1108.80 34
1108.88 38
1108.96 41
1109.03 43
1109.11 44
1109.18 45
1109.26 45
1109.34 45
1109.41 45
1109.49 44
1109.57 43
1109.64 41
1109.72 39
1109.80 36
1109.87 34
1109.95 31
1110.02 29
1110.10 27
1110.18 25
1110.25 24
1110.33 24
1110.41 26
1110.48 28
1110.56 33
1110.64 38
1110.71 43
1110.79 47
1110.86 51
1110.94 52
1111.02 52
1111.09 52
1111.17 51
1111.25 51
1111.32 51
1111.40 51
1111.48 50
1111.55 48
1111.63 46
1111.71 43
1111.78 39
1111.86 36
1111.93 33
1112.01 32
1112.09 30
1112.16 29
1112.24 28
1112.32 26
1112.39 23
1112.47 21
1112.55 18
1112.62 17
1112.70 16
1112.78 15
1112.85 16
1112.93 17
1113.00 18
1113.08 19
1113.16 20
1113.23 20
1113.31 20
1113.39 20
1113.46 19
1113.54 17
1113.62 14
1113.69 11
1113.77 7
1113.85 4
1113.92 1
1114.00 0
1114.08 0
1114.15 0
1114.23 0
1114.31 0
1114.38 0
1114.46 0
1114.53 0
1114.61 0
1114.69 0
1114.76 2
1114.84 4
1114.92 5
1114.99 6
1115.07 7
1115.15 8
1115.22 9
1115.30 11
1115.38 14
1115.45 18
1115.53 23
1115.61 29
1115.68 35
1115.76 41
1115.84 47
1115.91 52
1115.99 56
1116.07 59
1116.14 62
1116.22 63
1116.30 63
1116.37 61
1116.45 58
1116.52 54
1116.60 49
1116.68 45
1116.75 40
1116.83 37
1116.91 35
1116.98 33
1117.06 33
1117.14 33
1117.21 34
1117.29 35
1117.37 37
1117.44 38
1117.52 39
1117.60 40
1117.67 41
1117.75 41
1117.83 42
1117.90 41
1117.98 41
1118.06 40
1118.13 39
1118.21 37
1118.29 34
1118.36 31
1118.44 28
1118.52 25
1118.59 23
1118.67 23
1118.75 26
1118.82 31
1118.90 38
1118.98 46
1119.05 54
1119.13 60
1119.21 64
1119.28 66
1119.36 65
1119.44 63
1119.51 61
1119.59 60
1119.67 60
1119.74 61
1119.82 64
1119.90 68
1119.97 72
1120.05 78
1120.13 83
1120.20 87
1120.28 91
1120.36 94
1120.43 95
1120.51 94
1120.59 92
1120.66 89
1120.74 85
1120.82 81
1120.89 77
1120.97 72
1121.05 67
1121.12 62
1121.20 57
1121.28 53
1121.35 50
1121.43 49
1121.51 48
1121.59 49
1121.66 51
1121.74 53
1121.82 54
1121.89 54
1121.97 54
1122.05 53
1122.12 52
1122.20 52
1122.28 52
1122.35 51
1122.43 51
1122.51 50
1122.58 47
1122.66 44
1122.74 41
1122.81 37
1122.89 35
1122.97 33
1123.04 31
1123.12 30
1123.20 29
1123.27 27
1123.35 24
1123.43 21
1123.50 17
1123.58 14
1123.66 11
1123.74 9
1123.81 8
1123.89 7
1123.97 7
1124.04 8
1124.12 9
1124.20 10
1124.27 12
1124.35 15
1124.43 17
1124.50 20
1124.58 23
1124.66 24
1124.73 25
1124.81 26
1124.89 25
1124.97 25
1125.04 24
1125.12 22
1125.20 20
1125.27 18
1125.35 15
1125.43 12
1125.50 9
1125.58 6
1125.66 3
1125.73 1
1125.81 0
1125.89 0
1125.96 0
1126.04 0
1126.12 0
1126.20 0
1126.27 0
1126.35 0
1126.43 0
1126.50 6
1126.58 14
1126.66 22
1126.73 30
1126.81 38
1126.89 45
1126.96 51
1127.04 54
1127.12 55
1127.20 53
1127.27 49
1127.35 43
1127.43 36
1127.50 29
1127.58 22
1127.66 17
1127.73 13
1127.81 11
1127.89 10
1127.97 9
1128.04 9
1128.12 8
1128.20 7
1128.27 6
1128.35 5
1128.43 4
1128.50 6
1128.58 8
1128.66 11
1128.73 15
1128.81 18
1128.89 19
1128.97 19
1129.04 17
1129.12 15
1129.20 12
1129.27 9
1129.35 7
1129.43 6
1129.51 5
1129.58 5
1129.66 5
1129.74 4
1129.81 5
1129.89 5
1129.97 7
1130.04 9
1130.12 13
1130.20 17
1130.28 22
1130.35 27
1130.43 32
1130.51 36
1130.58 39
1130.66 40
1130.74 39
1130.81 38
1130.89 34
1130.97 30
1131.05 27
1131.12 24
1131.20 23
1131.28 23
1131.35 26
1131.43 30
1131.51 34
1131.59 39
1131.66 42
1131.74 44
1131.82 44
1131.89 44
1131.97 43
1132.05 42
1132.13 41
1132.20 40
1132.28 40
1132.36 38
1132.43 36
1132.51 33
1132.59 29
1132.67 24
1132.74 18
1132.82 12
1132.90 7
1132.97 3
1133.05 0
1133.13 0
1133.21 0
1133.28 1
1133.36 4
1133.44 7
1133.51 10
1133.59 13
1133.67 15
1133.75 18
1133.82 20
1133.90 21
1133.98 22
1134.05 23
1134.13 23
1134.21 23
1134.29 22
1134.36 21
1134.44 21
1134.52 21
1134.59 23
1134.67 25
1134.75 29
1134.83 35
1134.90 41
1134.98 48
1135.06 55
1135.14 61
1135.21 65
1135.29 68
1135.37 69
1135.44 69
1135.52 69
1135.60 70
1135.68 70
1135.75 71
1135.83 72
1135.91 72
1135.98 70
1136.06 66
1136.14 60
1136.22 53
1136.29 47
1136.37 42
1136.45 39
1136.53 38
1136.60 41
1136.68 45
1136.76 50
1136.83 54
1136.91 58
1136.99 60
1137.07 59
1137.14 56
1137.22 52
1137.30 45
1137.38 38
1137.45 30
1137.53 23
1137.61 16
1137.68 11
1137.76 7
1137.84 4
1137.92 3
1137.99 3
1138.07 5
1138.15 6
1138.23 9
1138.30 12
1138.38 15
1138.46 17
1138.54 20
1138.61 21
1138.69 23
1138.77 23
1138.84 22
1138.92 21
1139.00 21
1139.08 20
1139.15 20
1139.23 20
1139.31 21
1139.39 21
1139.46 22
1139.54 22
1139.62 21
1139.70 19
1139.77 18
1139.85 16
1139.93 15
1140.01 13
1140.08 12
1140.16 11
1140.24 9
1140.31 7
1140.39 4
1140.47 1
1140.55 0
1140.62 0
1140.70 0
1140.78 0
1140.86 0
1140.93 0
1141.01 0
1141.09 1
1141.17 7
1141.24 12
1141.32 16
1141.40 18
1141.48 19
1141.55 19
1141.63 17
1141.71 15
1141.79 14
1141.86 12
1141.94 12
1142.02 12
1142.10 12
1142.17 12
1142.25 13
1142.33 13
1142.41 14
1142.48 16
1142.56 18
1142.64 22
1142.72 27
1142.79 34
1142.87 41
1142.95 48
1143.03 54
1143.10 56
1143.18 56
1143.26 53
1143.34 49
1143.41 44
1143.49 40
1143.57 38
1143.65 38
1143.72 39
1143.80 40
1143.88 42
1143.96 42
1144.03 41
1144.11 38
1144.19 34
1144.27 29
1144.34 23
1144.42 18
1144.50 13
1144.58 9
1144.65 7
1144.73 6
1144.81 7
1144.89 10
1144.96 15
1145.04 21
1145.12 28
1145.20 35
1145.27 41
1145.35 45
1145.43 46
1145.51 43
1145.58 38
1145.66 32
1145.74 24
1145.82 17
1145.89 11
1145.97 8
1146.05 7
1146.13 8
1146.20 11
1146.28 13
1146.36 16
1146.44 18
1146.51 20
1146.59 23
1146.67 25
1146.75 27
1146.83 30
1146.90 32
1146.98 32
1147.06 31
1147.14 28
1147.21 24
1147.29 20
1147.37 16
1147.45 13
1147.52 12
1147.60 12
1147.68 13
1147.76 15
1147.83 17
1147.91 18
1147.99 18
1148.07 18
1148.14 17
1148.22 16
1148.30 15
1148.38 14
1148.46 14
1148.53 16
1148.61 18
1148.69 22
1148.77 26
1148.84 31
1148.92 35
1149.00 39
1149.08 41
1149.15 43
1149.23 44
1149.31 45
1149.39 45
1149.47 47
1149.54 49
1149.62 53
1149.70 56
1149.78 60
1149.85 63
1149.93 66
1150.01 67
1150.09 68
1150.17 68
1150.24 69
1150.32 72
1150.40 77
1150.48 83
1150.55 91
1150.63 98
1150.71 104
1150.79 108
1150.86 108
1150.94 105
1151.02 100
1151.10 94
1151.18 87
1151.25 81
1151.33 77
1151.41 76
1151.49 78
1151.56 81
1151.64 85
1151.72 89
1151.80 93
1151.88 95
1151.95 95
1152.03 95
1152.11 94
1152.19 93
1152.26 92
1152.34 92
1152.42 92
1152.50 91
1152.58 90
1152.65 89
1152.73 88
1152.81 87
1152.89 86
1152.96 86
1153.04 87
1153.12 87
1153.20 87
1153.28 85
1153.35 81
1153.43 76
1153.51 71
1153.59 66
1153.67 62
1153.74 60
1153.82 59
1153.90 60
1153.98 62
1154.05 64
1154.13 65
1154.21 66
1154.29 67
1154.37 67
1154.44 67
1154.52 68
1154.60 70
1154.68 73
1154.76 75
1154.83 77
1154.91 78
1154.99 76
1155.07 72
1155.15 66
1155.22 59
1155.30 53
1155.38 48
1155.46 45
1155.53 44
1155.61 46
1155.69 48
1155.77 51
1155.85 53
1155.92 54
1156.00 54
1156.08 52
1156.16 50
1156.24 48
1156.31 47
1156.39 46
1156.47 47
1156.55 48
1156.63 49
1156.70 49
1156.78 47
1156.86 43
1156.94 37
1157.02 30
1157.09 23
1157.17 17
1157.25 12
1157.33 8
1157.41 5
1157.48 4
1157.56 4
1157.64 4
1157.72 7
1157.80 11
1157.87 17
1157.95 25
1158.03 33
1158.11 40
1158.19 46
1158.26 49
1158.34 50
1158.42 50
1158.50 49
1158.58 48
1158.65 48
1158.73 47
1158.81 47
1158.89 46
1158.97 44
1159.04 41
1159.12 38
1159.20 34
1159.28 30
1159.36 26
1159.43 22
1159.51 18
1159.59 15
1159.67 12
1159.75 10
1159.82 10
1159.90 12
1159.98 16
1160.06 21
1160.14 26
1160.21 29
1160.29 30
1160.37 27
1160.45 22
1160.53 15
1160.60 7
1160.68 0
1160.76 0
1160.84 0
1160.92 0
1160.99 0
1161.07 0
1161.15 0
1161.23 0
1161.31 0
1161.39 1
1161.46 9
1161.54 18
1161.62 27
1161.70 36
1161.78 43
1161.85 47
1161.93 48
1162.01 47
1162.09 43
1162.17 39
1162.24 34
1162.32 29
1162.40 27
1162.48 26
1162.56 27
1162.64 30
1162.71 33
1162.79 37
1162.87 40
1162.95 42
1163.03 44
1163.10 44
1163.18 44
1163.26 44
1163.34 45
1163.42 45
1163.50 45
1163.57 45
1163.65 44
1163.73 44
1163.81 43
1163.89 43
1163.96 44
1164.04 46
1164.12 48
1164.20 50
1164.28 51
1164.36 51
1164.43 50
1164.51 50
1164.59 51
1164.67 53
1164.75 58
1164.82 63
1164.90 68
1164.98 72
1165.06 74
1165.14 74
1165.22 72
1165.29 68
1165.37 62
1165.45 57
1165.53 52
1165.61 47
1165.69 41
1165.76 36
1165.84 30
1165.92 24
1166.00 18
1166.08 12
1166.15 6
1166.23 1
1166.31 0
1166.39 0
1166.47 0
1166.55 0
1166.62 1
1166.70 8
1166.78 16
1166.86 25
1166.94 34
1167.02 41
1167.09 47
1167.17 52
1167.25 55
1167.33 57
1167.41 58
1167.49 57
1167.56 56
1167.64 53
1167.72 49
1167.80 45
1167.88 39
1167.96 34
1168.03 29
1168.11 24
1168.19 21
1168.27 19
1168.35 19
1168.43 22
1168.50 26
1168.58 31
1168.66 37
1168.74 43
1168.82 48
1168.90 52
1168.97 55
1169.05 57
1169.13 57
1169.21 57
1169.29 57
1169.37 57
1169.44 57
1169.52 56
1169.60 56
1169.68 54
1169.76 53
1169.84 50
1169.91 47
1169.99 43
1170.07 37
1170.15 32
1170.23 26
1170.31 20
1170.38 15
1170.46 10
1170.54 6
1170.62 2
1170.70 0
1170.78 0
1170.86 0
1170.93 0
1171.01 0
1171.09 0
1171.17 0
1171.25 0
1171.33 5
1171.40 16
1171.48 26
1171.56 35
1171.64 41
1171.72 45
1171.80 47
1171.88 48
1171.95 47
1172.03 45
1172.11 43
1172.19 42
1172.27 42
1172.35 43
1172.42 46
1172.50 50
1172.58 54
1172.66 57
1172.74 60
1172.82 62
1172.90 62
1172.97 61
1173.05 60
1173.13 57
1173.21 54
1173.29 51
1173.37 46
1173.44 41
1173.52 34
1173.60 27
1173.68 20
1173.76 14
1173.84 10
1173.92 8
1173.99 9
1174.07 14
1174.15 21
1174.23 31
1174.31 41
1174.39 50
1174.47 58
1174.54 64
1174.62 68
1174.70 69
1174.78 67
1174.86 64
1174.94 61
1175.02 58
1175.09 57
1175.17 58
1175.25 61
1175.33 67
1175.41 74
1175.49 81
1175.57 87
1175.64 91
1175.72 94
1175.80 96
1175.88 98
1175.96 101
1176.04 104
1176.12 109
1176.19 113
1176.27 117
1176.35 120
1176.43 122
1176.51 125
1176.59 130
1176.67 137
1176.74 147
1176.82 161
1176.90 176
1176.98 192
1177.06 207
1177.14 220
1177.22 230
1177.30 238
1177.37 242
1177.45 244
1177.53 244
1177.61 243
1177.69 242
1177.77 242
1177.85 243
1177.92 246
1178.00 251
1178.08 257
1178.16 265
1178.24 272
1178.32 279
1178.40 284
1178.47 287
1178.55 286
1178.63 282
1178.71 275
1178.79 267
1178.87 259
1178.95 251
1179.03 245
1179.10 241
1179.18 239
1179.26 238
1179.34 237
1179.42 237
1179.50 237
1179.58 237
1179.66 236
1179.73 236
1179.81 235
1179.89 234
1179.97 232
1180.05 231
1180.13 229
1180.21 227
1180.29 224
1180.36 220
1180.44 214
1180.52 207
1180.60 197
1180.68 186
1180.76 173
1180.84 161
1180.92 151
1180.99 143
1181.07 139
1181.15 138
1181.23 140
1181.31 145
1181.39 151
1181.47 157
1181.55 163
1181.62 168
1181.70 171
1181.78 171
1181.86 169
1181.94 165
1182.02 159
1182.10 153
1182.18 148
1182.25 144
1182.33 142
1182.41 142
1182.49 143
1182.57 143
1182.65 143
1182.73 142
1182.81 139
1182.89 135
1182.96 131
1183.04 129
1183.12 128
1183.20 130
1183.28 134
1183.36 139
1183.44 143
1183.52 146
1183.59 148
1183.67 146
1183.75 143
1183.83 138
1183.91 132
1183.99 125
1184.07 117
1184.15 109
1184.23 102
1184.30 95
1184.38 90
1184.46 85
1184.54 82
1184.62 78
1184.70 74
1184.78 69
1184.86 62
1184.94 55
1185.01 49
1185.09 44
1185.17 43
1185.25 43
1185.33 46
1185.41 49
1185.49 52
1185.57 55
1185.65 58
1185.72 60
1185.80 62
1185.88 63
1185.96 64
1186.04 63
1186.12 61
1186.20 58
1186.28 54
1186.36 50
1186.43 48
1186.51 48
1186.59 51
1186.67 56
1186.75 64
1186.83 72
1186.91 81
1186.99 89
1187.07 95
1187.15 98
1187.22 98
1187.30 95
1187.38 89
1187.46 81
1187.54 73
1187.62 66
1187.70 61
1187.78 58
1187.86 57
1187.94 56
1188.01 55
1188.09 54
1188.17 52
1188.25 50
1188.33 47
1188.41 44
1188.49 42
1188.57 42
1188.65 43
1188.73 44
1188.80 46
1188.88 47
1188.96 48
1189.04 49
1189.12 48
1189.20 47
1189.28 46
1189.36 45
1189.44 45
1189.52 46
1189.59 47
1189.67 50
1189.75 53
1189.83 57
1189.91 61
1189.99 64
1190.07 68
1190.15 70
1190.23 70
1190.31 69
1190.39 65
1190.46 60
1190.54 53
1190.62 47
1190.70 41
1190.78 38
1190.86 38
1190.94 40
1191.02 44
1191.10 49
1191.18 53
1191.26 56
1191.33 57
1191.41 55
1191.49 50
1191.57 43
1191.65 35
1191.73 26
1191.81 18
1191.89 10
1191.97 6
1192.05 5
1192.13 8
1192.20 15
1192.28 24
1192.36 33
1192.44 42
1192.52 49
1192.60 53
1192.68 55
1192.76 54
1192.84 52
1192.92 49
1193.00 46
1193.08 43
1193.15 40
1193.23 38
1193.31 36
1193.39 35
1193.47 33
1193.55 31
1193.63 29
1193.71 27
1193.79 24
1193.87 23
1193.95 23
1194.03 23
1194.10 25
1194.18 25
1194.26 25
1194.34 22
1194.42 18
1194.50 12
1194.58 6
1194.66 2
1194.74 0
1194.82 0
1194.90 0
1194.98 1
1195.06 1
1195.13 0
1195.21 0
1195.29 0
1195.37 0
1195.45 0
1195.53 0
1195.61 2
1195.69 8
1195.77 15
1195.85 23
1195.93 31
1196.01 39
1196.09 47
1196.16 55
1196.24 62
1196.32 69
1196.40 74
1196.48 77
1196.56 78
1196.64 78
1196.72 78
1196.80 78
1196.88 79
1196.96 80
1197.04 81
1197.12 83
1197.20 84
1197.27 85
1197.35 87
1197.43 91
1197.51 95
1197.59 99
1197.67 104
1197.75 109
1197.83 112
1197.91 114
1197.99 113
1198.07 112
1198.15 109
1198.23 107
1198.31 106
1198.39 105
1198.46 106
1198.54 106
1198.62 106
1198.70 106
1198.78 106
1198.86 105
1198.94 104
1199.02 104
1199.10 103
1199.18 102
1199.26 98
1199.34 92
1199.42 84
1199.50 75
1199.58 64
1199.66 53
1199.73 44
1199.81 38
1199.89 35
1199.97 35
1200.05 38
1200.13 42
1200.21 46
1200.29 50
1200.37 53
1200.45 55
1200.53 56
1200.61 57
1200.69 58
1200.77 60
1200.85 63
1200.93 67
1201.01 71
1201.08 75
1201.16 77
1201.24 78
1201.32 77
1201.40 77
1201.48 78
1201.56 79
1201.64 82
1201.72 87
1201.80 92
1201.88 96
1201.96 99
1202.04 100
1202.12 99
1202.20 95
1202.28 91
1202.36 86
1202.44 82
1202.51 79
1202.59 79
1202.67 80
1202.75 82
1202.83 85
1202.91 87
1202.99 87
1203.07 87
1203.15 85
1203.23 83
1203.31 81
1203.39 79
1203.47 79
1203.55 80
1203.63 81
1203.71 84
1203.79 87
1203.87 90
1203.95 93
1204.03 95
1204.10 97
1204.18 98
1204.26 98
1204.34 97
1204.42 97
1204.50 96
1204.58 96
1204.66 96
1204.74 97
1204.82 99
1204.90 101
1204.98 103
1205.06 104
1205.14 105
1205.22 103
1205.30 101
1205.38 98
1205.46 94
1205.54 90
1205.62 87
1205.70 85
1205.78 84
1205.86 84
1205.93 85
1206.01 86
1206.09 86
1206.17 86
1206.25 84
1206.33 81
1206.41 79
1206.49 77
1206.57 77
1206.65 79
1206.73 82
1206.81 86
1206.89 92
1206.97 98
1207.05 104
1207.13 111
1207.21 119
1207.29 128
1207.37 137
1207.45 146
1207.53 152
1207.61 155
1207.69 153
1207.77 146
1207.85 135
1207.93 121
1208.01 107
1208.08 95
1208.16 85
1208.24 79
1208.32 77
1208.40 78
1208.48 80
1208.56 83
1208.64 86
1208.72 88
1208.80 89
1208.88 90
1208.96 92
1209.04 94
1209.12 96
1209.20 100
1209.28 103
1209.36 106
1209.44 108
1209.52 108
1209.60 106
1209.68 102
1209.76 97
1209.84 89
1209.92 80
1210.00 72
1210.08 65
1210.16 61
1210.24 60
1210.32 64
1210.40 70
1210.48 79
1210.56 87
1210.64 95
1210.71 102
1210.79 107
1210.87 112
1210.95 118
1211.03 124
1211.11 130
1211.19 136
1211.27 141
1211.35 145
1211.43 147
1211.51 147
1211.59 146
1211.67 144
1211.75 142
1211.83 140
1211.91 138
1211.99 136
1212.07 134
1212.15 132
1212.23 129
1212.31 125
1212.39 119
1212.47 111
1212.55 100
1212.63 89
1212.71 78
1212.79 70
1212.87 67
1212.95 68
1213.03 73
1213.11 82
1213.19 93
1213.27 104
1213.35 113
1213.43 120
1213.51 124
1213.59 125
1213.67 125
1213.75 123
1213.83 121
1213.91 118
1213.99 115
1214.07 112
1214.15 109
1214.23 107
1214.31 105
1214.39 103
1214.47 103
1214.55 103
1214.63 104
1214.71 105
1214.79 105
1214.87 104
1214.95 101
1215.03 95
1215.11 88
1215.18 80
1215.26 73
1215.34 69
1215.42 68
1215.50 71
1215.58 75
1215.66 80
1215.74 84
1215.82 86
1215.90 84
1215.98 81
1216.06 77
1216.14 73
1216.22 71
1216.30 71
1216.38 73
1216.46 74
1216.54 75
1216.62 73
1216.70 68
1216.78 60
1216.86 48
1216.94 36
1217.02 23
1217.10 11
1217.18 1
1217.26 0
1217.34 0
1217.42 0
1217.50 0
1217.58 0
1217.66 0
1217.74 0
1217.82 0
1217.90 3
1217.98 14
1218.06 25
1218.14 36
1218.22 45
1218.30 53
1218.38 59
1218.46 62
1218.54 65
1218.62 66
1218.70 68
1218.78 71
1218.86 74
1218.94 78
1219.02 83
1219.10 87
1219.18 91
1219.26 92
1219.34 92
1219.42 90
1219.50 86
1219.58 83
1219.66 80
1219.74 80
1219.82 82
1219.90 86
1219.98 90
1220.06 95
1220.14 99
1220.22 103
1220.30 105
1220.38 107
1220.46 109
1220.54 112
1220.62 115
1220.70 118
1220.78 121
1220.86 122
1220.94 121
1221.02 118
1221.10 114
1221.18 109
1221.26 105
1221.34 103
1221.42 104
1221.50 107
1221.58 112
1221.67 115
1221.75 117
1221.83 116
1221.91 113
1221.99 109
1222.07 105
1222.15 104
1222.23 105
1222.31 109
1222.39 114
1222.47 120
1222.55 123
1222.63 124
1222.71 122
1222.79 117
1222.87 112
1222.95 106
1223.03 102
1223.11 99
1223.19 99
1223.27 99
1223.35 101
1223.43 104
1223.51 106
1223.59 108
1223.67 110
1223.75 111
1223.83 112
1223.91 114
1223.99 115
1224.07 116
1224.15 118
1224.23 121
1224.31 124
1224.39 127
1224.47 129
1224.55 132
1224.63 135
1224.71 136
1224.79 138
1224.87 139
1224.95 140
1225.03 141
1225.11 141
1225.19 139
1225.27 136
1225.35 132
1225.43 125
1225.51 119
1225.59 112
1225.67 105
1225.75 99
1225.83 94
1225.91 87
1225.99 80
1226.08 72
1226.16 63
1226.24 56
1226.32 52
1226.40 51
1226.48 55
1226.56 62
1226.64 72
1226.72 81
1226.80 88
1226.88 90
1226.96 89
1227.04 85
1227.12 78
1227.20 72
1227.28 67
1227.36 63
1227.44 62
1227.52 62
1227.60 62
1227.68 62
1227.76 62
1227.84 61
1227.92 61
1228.00 61
1228.08 61
1228.16 62
1228.24 63
1228.32 64
1228.40 65
1228.48 66
1228.56 68
1228.64 69
1228.72 70
1228.81 71
1228.89 71
1228.97 72
1229.05 73
1229.13 74
1229.21 75
1229.29 75
1229.37 75
1229.45 74
1229.53 72
1229.61 69
1229.69 65
1229.77 61
1229.85 59
1229.93 58
1230.01 61
1230.09 65
1230.17 71
1230.25 77
1230.33 82
1230.41 84
1230.49 83
1230.57 79
1230.65 74
1230.73 68
1230.81 64
1230.89 63
1230.98 64
1231.06 69
1231.14 74
1231.22 81
1231.30 87
1231.38 92
1231.46 97
1231.54 100
1231.62 103
1231.70 106
1231.78 109
1231.86 112
1231.94 116
1232.02 119
1232.10 121
1232.18 120
1232.26 117
1232.34 112
1232.42 106
1232.50 99
1232.58 93
1232.66 91
1232.75 91
1232.83 96
1232.91 104
1232.99 113
1233.07 122
1233.15 129
1233.23 133
1233.31 133
1233.39 130
1233.47 125
1233.55 121
1233.63 118
1233.71 117
1233.79 118
1233.87 120
1233.95 121
1234.03 119
1234.11 115
1234.19 107
1234.27 98
1234.35 88
1234.44 81
1234.52 78
1234.60 78
1234.68 80
1234.76 84
1234.84 88
1234.92 89
1235.00 89
1235.08 87
1235.16 84
1235.24 82
1235.32 82
1235.40 83
1235.48 86
1235.56 89
1235.64 91
1235.72 94
1235.80 96
1235.89 99
1235.97 103
1236.05 108
1236.13 115
1236.21 120
1236.29 124
1236.37 124
1236.45 121
1236.53 116
1236.61 109
1236.69 103
1236.77 100
1236.85 100
1236.93 103
1237.01 109
1237.09 115
1237.17 121
1237.26 124
1237.34 124
1237.42 121
1237.50 118
1237.58 114
1237.66 111
1237.74 109
1237.82 109
1237.90 110
1237.98 111
1238.06 112
1238.14 113
1238.22 114
1238.30 115
1238.38 117
1238.47 121
1238.55 125
1238.63 131
1238.71 138
1238.79 145
1238.87 151
1238.95 155
1239.03 157
1239.11 158
1239.19 157
1239.27 156
1239.35 155
1239.43 155
1239.51 155
1239.59 157
1239.68 158
1239.76 160
1239.84 162
1239.92 162
1240.00 161
1240.08 158
1240.16 152
1240.24 143
1240.32 131
1240.40 118
1240.48 104
1240.56 91
1240.64 80
1240.72 71
1240.81 65
1240.89 62
1240.97 62
1241.05 62
1241.13 64
1241.21 67
1241.29 71
1241.37 76
1241.45 83
1241.53 91
1241.61 99
1241.69 106
1241.77 110
1241.85 110
1241.94 106
1242.02 98
1242.10 87
1242.18 74
1242.26 61
1242.34 50
1242.42 43
1242.50 38
1242.58 37
1242.66 38
1242.74 40
1242.82 44
1242.91 48
1242.99 53
1243.07 60
1243.15 67
1243.23 76
1243.31 84
1243.39 92
1243.47 98
1243.55 100
1243.63 98
1243.71 94
1243.79 86
1243.87 77
1243.96 66
1244.04 55
1244.12 45
1244.20 35
1244.28 26
1244.36 18
1244.44 13
1244.52 11
1244.60 12
1244.68 14
1244.76 18
1244.85 22
1244.93 25
1245.01 26
1245.09 26
1245.17 24
1245.25 21
1245.33 17
1245.41 14
1245.49 12
1245.57 10
1245.65 8
1245.73 8
1245.82 8
1245.90 10
1245.98 14
1246.06 20
1246.14 27
1246.22 35
1246.30 42
1246.38 47
1246.46 48
1246.54 46
1246.62 41
1246.71 34
1246.79 28
1246.87 23
1246.95 19
1247.03 17
1247.11 15
1247.19 14
1247.27 12
1247.35 9
1247.43 5
1247.52 1
1247.60 0
1247.68 0
1247.76 0
1247.84 0
1247.92 0
1248.00 0
1248.08 0
1248.16 0
1248.24 3
1248.32 7
1248.41 10
1248.49 12
1248.57 14
1248.65 15
1248.73 16
1248.81 17
1248.89 18
1248.97 18
1249.05 19
1249.13 21
1249.22 26
1249.30 32
1249.38 41
1249.46 51
1249.54 62
1249.62 72
1249.70 80
1249.78 84
1249.86 85
1249.94 84
1250.03 81
1250.11 79
1250.19 78
1250.27 78
1250.35 79
1250.43 80
1250.51 80
1250.59 78
1250.67 74
1250.76 69
1250.84 64
1250.92 61
1251.00 60
1251.08 62
1251.16 67
1251.24 74
1251.32 82
1251.40 90
1251.48 99
1251.57 107
1251.65 114
1251.73 120
1251.81 127
1251.89 133
1251.97 139
1252.05 146
1252.13 152
1252.21 157
1252.30 160
1252.38 161
1252.46 159
1252.54 155
1252.62 150
1252.70 146
1252.78 143
1252.86 143
1252.94 145
1253.03 147
1253.11 150
1253.19 153
1253.27 155
1253.35 157
1253.43 159
1253.51 162
1253.59 165
1253.67 169
1253.76 172
1253.84 174
1253.92 174
1254.00 172
1254.08 167
1254.16 161
1254.24 153
1254.32 144
1254.41 135
1254.49 125
1254.57 115
1254.65 104
1254.73 92
1254.81 80
1254.89 68
1254.97 58
1255.05 50
1255.14 46
1255.22 45
1255.30 49
1255.38 56
1255.46 64
1255.54 71
1255.62 78
1255.70 83
1255.79 87
1255.87 90
1255.95 93
1256.03 96
1256.11 99
1256.19 102
1256.27 105
1256.35 106
1256.44 107
1256.52 106
1256.60 105
1256.68 105
1256.76 105
1256.84 104
1256.92 104
1257.00 103
1257.09 102
1257.17 100
1257.25 97
1257.33 94
1257.41 90
1257.49 85
1257.57 78
1257.65 70
1257.74 60
1257.82 49
1257.90 36
1257.98 24
1258.06 12
1258.14 1
1258.22 0
1258.30 0
1258.39 0
1258.47 0
1258.55 0
1258.63 0
1258.71 0
1258.79 0
1258.87 8
1258.96 19
1259.04 29
1259.12 37
1259.20 41
1259.28 42
1259.36 38
1259.44 30
1259.52 18
1259.61 6
1259.69 0
1259.77 0
1259.85 0
1259.93 0
1260.01 0
1260.09 0
1260.18 0
1260.26 8
1260.34 17
1260.42 25
1260.50 31
1260.58 38
1260.66 44
1260.74 52
1260.83 61
1260.91 70
1260.99 79
1261.07 87
1261.15 92
1261.23 93
1261.31 89
1261.40 81
1261.48 70
1261.56 59
1261.64 48
1261.72 39
1261.80 32
1261.88 29
1261.97 28
1262.05 29
1262.13 30
1262.21 33
1262.29 37
1262.37 43
1262.45 50
1262.54 58
1262.62 65
1262.70 72
1262.78 75
1262.86 75
1262.94 72
1263.02 65
1263.11 57
1263.19 49
1263.27 41
1263.35 35
1263.43 31
1263.51 29
1263.59 29
1263.68 30
1263.76 32
1263.84 34
1263.92 38
1264.00 42
1264.08 47
1264.17 55
1264.25 65
1264.33 78
1264.41 94
1264.49 111
1264.57 129
1264.65 146
1264.74 160
1264.82 171
1264.90 177
1264.98 179
1265.06 179
1265.14 176
1265.22 172
1265.31 168
1265.39 164
1265.47 160
1265.55 157
1265.63 153
1265.71 150
1265.80 148
1265.88 148
1265.96 149
1266.04 153
1266.12 159
1266.20 167
1266.28 174
1266.37 180
1266.45 183
1266.53 182
1266.61 179
1266.69 174
1266.77 169
1266.86 167
1266.94 168
1267.02 173
1267.10 182
1267.18 194
1267.26 209
1267.35 223
1267.43 236
1267.51 245
1267.59 250
1267.67 251
1267.75 249
1267.83 245
1267.92 241
1268.00 236
1268.08 233
1268.16 231
1268.24 229
1268.32 226
1268.41 223
1268.49 219
1268.57 214
1268.65 210
1268.73 206
1268.81 203
1268.90 201
1268.98 199
1269.06 196
1269.14 193
1269.22 188
1269.30 183
1269.39 177
1269.47 171
1269.55 165
1269.63 159
1269.71 157
1269.79 157
1269.88 162
1269.96 172
1270.04 184
1270.12 198
1270.20 212
1270.28 222
1270.37 227
1270.45 228
1270.53 225
1270.61 220
1270.69 215
1270.77 211
1270.86 208
1270.94 208
1271.02 208
1271.10 207
1271.18 204
1271.26 200
1271.35 193
1271.43 186
1271.51 179
1271.59 171
1271.67 163
1271.76 156
1271.84 150
1271.92 144
1272.00 138
1272.08 133
1272.16 129
1272.25 126
1272.33 124
1272.41 123
1272.49 124
1272.57 126
1272.65 129
1272.74 135
1272.82 141
1272.90 147
1272.98 153
1273.06 158
1273.14 162
1273.23 165
1273.31 165
1273.39 164
1273.47 162
1273.55 157
1273.64 150
1273.72 142
1273.80 133
1273.88 124
1273.96 114
1274.04 104
1274.13 94
1274.21 83
1274.29 71
1274.37 59
1274.45 49
1274.54 42
1274.62 38
1274.70 39
1274.78 46
1274.86 56
1274.94 69
1275.03 82
1275.11 94
1275.19 103
1275.27 109
1275.35 111
1275.44 111
1275.52 111
1275.60 112
1275.68 116
1275.76 124
1275.85 133
1275.93 144
1276.01 154
1276.09 162
1276.17 167
1276.25 169
1276.34 170
1276.42 172
1276.50 174
1276.58 177
1276.66 180
1276.75 183
1276.83 182
1276.91 177
1276.99 167
1277.07 152
1277.16 134
1277.24 116
1277.32 99
1277.40 85
1277.48 75
1277.56 70
1277.65 70
1277.73 75
1277.81 83
1277.89 94
1277.97 105
1278.06 117
1278.14 125
1278.22 130
1278.30 131
1278.38 127
1278.47 121
1278.55 113
1278.63 107
1278.71 103
1278.79 103
1278.88 106
1278.96 112
1279.04 120
1279.12 129
1279.20 139
1279.29 147
1279.37 155
1279.45 163
1279.53 169
1279.61 176
1279.70 183
1279.78 191
1279.86 200
1279.94 210
1280.02 221
1280.11 232
1280.19 241
1280.27 247
1280.35 251
1280.43 254
1280.52 255
1280.60 255
1280.68 256
1280.76 258
1280.84 259
1280.93 260
1281.01 259
1281.09 257
1281.17 254
1281.25 252
1281.34 252
1281.42 254
1281.50 258
1281.58 263
1281.66 267
1281.75 269
1281.83 268
1281.91 264
1281.99 257
1282.07 250
1282.16 242
1282.24 237
1282.32 235
1282.40 237
1282.48 241
1282.57 248
1282.65 255
1282.73 262
1282.81 267
1282.90 270
1282.98 270
1283.06 268
1283.14 266
1283.22 264
1283.31 262
1283.39 261
1283.47 261
1283.55 261
1283.63 261
1283.72 261
1283.80 262
1283.88 263
1283.96 266
1284.04 269
1284.13 272
1284.21 274
1284.29 275
1284.37 273
1284.46 270
1284.54 266
1284.62 262
1284.70 260
1284.78 260
1284.87 262
1284.95 265
1285.03 270
1285.11 275
1285.19 279
1285.28 283
1285.36 288
1285.44 292
1285.52 298
1285.61 304
1285.69 309
1285.77 315
1285.85 319
1285.93 323
1286.02 326
1286.10 328
1286.18 329
1286.26 329
1286.35 327
1286.43 321
1286.51 311
1286.59 298
1286.67 282
1286.76 266
1286.84 251
1286.92 239
1287.00 231
1287.09 226
1287.17 225
1287.25 224
1287.33 224
1287.41 221
1287.50 215
1287.58 207
1287.66 196
1287.74 183
1287.83 169
1287.91 156
1287.99 144
1288.07 134
1288.15 127
1288.24 121
1288.32 118
1288.40 117
1288.48 117
1288.57 118
1288.65 119
1288.73 120
1288.81 118
1288.89 115
1288.98 108
1289.06 101
1289.14 92
1289.22 84
1289.31 79
1289.39 77
1289.47 78
1289.55 82
1289.64 87
1289.72 93
1289.80 97
1289.88 100
1289.96 101
1290.05 100
1290.13 99
1290.21 99
1290.29 99
1290.38 101
1290.46 102
1290.54 102
1290.62 101
1290.71 96
1290.79 87
1290.87 76
1290.95 62
1291.03 47
1291.12 32
1291.20 18
1291.28 6
1291.36 0
1291.45 0
1291.53 0
1291.61 0
1291.69 0
1291.78 0
1291.86 0
1291.94 0
1292.02 0
1292.11 5
1292.19 17
1292.27 30
1292.35 45
1292.44 59
1292.52 71
1292.60 81
1292.68 88
1292.76 94
1292.85 97
1292.93 101
1293.01 105
1293.09 109
1293.18 115
1293.26 122
1293.34 129
1293.42 137
1293.51 144
1293.59 150
1293.67 154
1293.75 158
1293.84 161
1293.92 164
1294.00 167
1294.08 171
1294.17 177
1294.25 184
1294.33 191
1294.41 197
1294.50 203
1294.58 206
1294.66 209
1294.74 210
1294.83 210
1294.91 209
1294.99 208
1295.07 207
1295.16 205
1295.24 204
1295.32 202
1295.40 199
1295.49 198
1295.57 196
1295.65 195
1295.73 195
1295.82 197
1295.90 200
1295.98 204
1296.06 209
1296.15 215
1296.23 220
1296.31 226
1296.39 231
1296.48 235
1296.56 237
1296.64 238
1296.72 238
1296.81 238
1296.89 236
1296.97 234
1297.05 233
1297.14 233
1297.22 235
1297.30 238
1297.38 242
1297.47 248
1297.55 253
1297.63 260
1297.71 266
1297.80 273
1297.88 280
1297.96 285
1298.04 288
1298.13 287
1298.21 283
1298.29 276
1298.37 267
1298.46 258
1298.54 251
1298.62 246
1298.70 244
1298.79 243
1298.87 242
1298.95 240
1299.04 237
1299.12 232
1299.20 226
1299.28 219
1299.37 211
1299.45 203
1299.53 194
1299.61 184
1299.70 173
1299.78 161
1299.86 151
1299.94 145
1300.03 143
1300.11 148
1300.19 159
1300.27 175
1300.36 192
1300.44 210
1300.52 226
1300.61 238
1300.69 247
1300.77 253
1300.85 257
1300.94 260
1301.02 262
1301.10 263
1301.18 262
1301.27 261
1301.35 258
1301.43 253
1301.51 246
1301.60 239
1301.68 230
1301.76 221
1301.85 211
1301.93 201
1302.01 192
1302.09 184
1302.18 177
1302.26 171
1302.34 164
1302.42 155
1302.51 143
1302.59 128
1302.67 110
1302.76 91
1302.84 73
1302.92 58
1303.00 48
1303.09 44
1303.17 46
1303.25 52
1303.33 63
1303.42 77
1303.50 92
1303.58 106
1303.67 118
1303.75 128
1303.83 133
1303.91 134
1304.00 132
1304.08 128
1304.16 124
1304.24 120
1304.33 118
1304.41 118
1304.49 120
1304.58 121
1304.66 120
1304.74 118
1304.82 113
1304.91 107
1304.99 100
1305.07 94
1305.16 90
1305.24 88
1305.32 88
1305.40 89
1305.49 90
1305.57 91
1305.65 92
1305.74 92
1305.82 93
1305.90 94
1305.98 97
1306.07 99
1306.15 102
1306.23 104
1306.31 105
1306.40 104
1306.48 102
1306.56 98
1306.65 92
1306.73 85
1306.81 76
1306.89 67
1306.98 58
1307.06 52
1307.14 49
1307.23 49
1307.31 51
1307.39 54
1307.47 57
1307.56 60
1307.64 61
1307.72 61
1307.81 59
1307.89 57
1307.97 54
1308.05 49
1308.14 43
1308.22 35
1308.30 27
1308.39 19
1308.47 12
1308.55 5
1308.64 1
1308.72 0
1308.80 0
1308.88 0
1308.97 5
1309.05 14
1309.13 25
1309.22 37
1309.30 47
1309.38 54
1309.46 55
1309.55 51
1309.63 40
1309.71 26
1309.80 10
1309.88 0
1309.96 0
1310.05 0
1310.13 0
1310.21 0
1310.29 0
1310.38 0
1310.46 0
1310.54 0
1310.63 7
1310.71 18
1310.79 33
1310.87 51
1310.96 70
1311.04 87
1311.12 102
1311.21 112
1311.29 116
1311.37 116
1311.46 113
1311.54 110
1311.62 107
1311.70 107
1311.79 108
1311.87 111
1311.95 114
1312.04 117
1312.12 120
1312.20 121
1312.29 121
1312.37 121
1312.45 121
1312.53 122
1312.62 126
1312.70 132
1312.78 142
1312.87 155
1312.95 169
1313.03 183
1313.12 196
1313.20 204
1313.28 207
1313.37 206
1313.45 200
1313.53 192
1313.61 182
1313.70 171
1313.78 161
1313.86 151
1313.95 141
1314.03 130
1314.11 118
1314.20 107
1314.28 96
1314.36 88
1314.45 82
1314.53 79
1314.61 79
1314.69 83
1314.78 88
1314.86 96
1314.94 105
1315.03 116
1315.11 128
1315.19 140
1315.28 151
1315.36 162
1315.44 171
1315.53 177
1315.61 180
1315.69 178
1315.78 173
1315.86 163
1315.94 149
1316.02 132
1316.11 113
1316.19 94
1316.27 76
1316.36 61
1316.44 48
1316.52 38
1316.61 30
1316.69 25
1316.77 21
1316.86 19
1316.94 17
1317.02 16
1317.11 17
1317.19 21
1317.27 27
1317.36 35
1317.44 45
1317.52 56
1317.60 67
1317.69 76
1317.77 83
1317.85 87
1317.94 88
1318.02 87
1318.10 86
1318.19 85
1318.27 86
1318.35 90
1318.44 95
1318.52 100
1318.60 106
1318.69 109
1318.77 111
1318.85 111
1318.94 108
1319.02 104
1319.10 100
1319.19 95
1319.27 91
1319.35 89
1319.44 89
1319.52 91
1319.60 97
1319.69 107
1319.77 120
1319.85 136
1319.94 154
1320.02 175
1320.10 195
1320.19 214
1320.27 230
1320.35 240
1320.43 245
1320.52 245
1320.60 240
1320.68 235
1320.77 233
1320.85 235
1320.93 244
1321.02 260
1321.10 281
1321.18 306
1321.27 331
1321.35 357
1321.43 381
1321.52 405
1321.60 431
1321.68 459
1321.77 491
1321.85 527
1321.93 567
1322.02 608
1322.10 647
1322.18 683
1322.27 714
1322.35 741
1322.43 763
1322.52 786
1322.60 811
1322.68 841
1322.77 876
1322.85 914
1322.93 954
1323.02 993
1323.10 1029
1323.18 1062
1323.27 1092
1323.35 1121
1323.43 1151
1323.52 1181
1323.60 1212
1323.68 1241
1323.77 1267
1323.85 1286
1323.94 1299
1324.02 1303
1324.10 1301
1324.19 1295
1324.27 1286
1324.35 1275
1324.44 1263
1324.52 1251
1324.60 1237
1324.69 1222
1324.77 1205
1324.85 1185
1324.94 1163
1325.02 1140
1325.10 1116
1325.19 1093
1325.27 1071
1325.35 1050
1325.44 1032
1325.52 1015
1325.60 1000
1325.69 985
1325.77 968
1325.85 949
1325.94 926
1326.02 898
1326.10 867
1326.19 832
1326.27 796
1326.35 761
1326.44 729
1326.52 702
1326.61 679
1326.69 661
1326.77 646
1326.86 632
1326.94 619
1327.02 605
1327.11 589
1327.19 573
1327.27 555
1327.36 535
1327.44 514
1327.52 491
1327.61 469
1327.69 447
1327.77 426
1327.86 409
1327.94 397
1328.02 388
1328.11 383
1328.19 380
1328.28 377
1328.36 372
1328.44 366
1328.53 358
1328.61 349
1328.69 341
1328.78 335
1328.86 332
1328.94 332
1329.03 334
1329.11 338
1329.19 343
1329.28 346
1329.36 349
1329.44 350
1329.53 347
1329.61 341
1329.70 331
1329.78 315
1329.86 296
1329.95 272
1330.03 247
1330.11 222
1330.20 198
1330.28 176
1330.36 156
1330.45 140
1330.53 126
1330.62 116
1330.70 110
1330.78 109
1330.87 112
1330.95 119
1331.03 130
1331.12 142
1331.20 154
1331.28 165
1331.37 175
1331.45 183
1331.53 192
1331.62 200
1331.70 207
1331.79 214
1331.87 220
1331.95 223
1332.04 223
1332.12 221
1332.20 218
1332.29 213
1332.37 207
1332.45 200
1332.54 192
1332.62 184
1332.71 175
1332.79 164
1332.87 151
1332.96 137
1333.04 124
1333.12 111
1333.21 101
1333.29 95
1333.38 93
1333.46 95
1333.54 100
1333.63 108
1333.71 115
1333.79 121
1333.88 125
1333.96 126
1334.04 126
1334.13 124
1334.21 122
1334.30 121
1334.38 122
1334.46 124
1334.55 126
1334.63 127
1334.71 125
1334.80 121
1334.88 113
1334.97 101
1335.05 87
1335.13 71
1335.22 55
1335.30 41
1335.38 32
1335.47 28
1335.55 31
1335.64 40
1335.72 51
1335.80 63
1335.89 73
1335.97 78
1336.05 77
1336.14 74
1336.22 69
1336.31 67
1336.39 69
1336.47 75
1336.56 85
1336.64 96
1336.73 108
1336.81 117
1336.89 124
1336.98 129
1337.06 132
1337.14 135
1337.23 138
1337.31 139
1337.40 137
1337.48 133
1337.56 126
1337.65 114
1337.73 100
1337.81 86
1337.90 72
1337.98 60
1338.07 51
1338.15 45
1338.23 40
1338.32 38
1338.40 36
1338.49 35
1338.57 35
1338.65 35
1338.74 36
1338.82 39
1338.90 44
1338.99 50
1339.07 58
1339.16 68
1339.24 78
1339.32 87
1339.41 91
1339.49 91
1339.58 84
1339.66 70
1339.74 51
1339.83 31
1339.91 13
1340.00 0
1340.08 0
1340.16 0
1340.25 0
1340.33 0
1340.41 0
1340.50 0
1340.58 0
1340.67 0
1340.75 0
1340.83 3
1340.92 11
1341.00 21
1341.09 32
1341.17 42
1341.25 49
1341.34 55
1341.42 58
1341.51 61
1341.59 63
1341.67 66
1341.76 70
1341.84 75
1341.93 82
1342.01 88
1342.09 94
1342.18 98
1342.26 100
1342.35 98
1342.43 94
1342.51 87
1342.60 79
1342.68 70
1342.77 62
1342.85 56
1342.93 49
1343.02 42
1343.10 34
1343.19 25
1343.27 14
1343.35 3
1343.44 0
1343.52 0
1343.61 0
1343.69 0
1343.77 0
1343.86 0
1343.94 0
1344.03 0
1344.11 3
1344.19 7
1344.28 12
1344.36 18
1344.45 26
1344.53 37
1344.61 51
1344.70 65
1344.78 79
1344.87 92
1344.95 101
1345.03 107
1345.12 107
1345.20 103
1345.29 94
1345.37 82
1345.45 69
1345.54 58
1345.62 50
1345.71 47
1345.79 48
1345.87 54
1345.96 61
1346.04 70
1346.13 78
1346.21 83
1346.29 85
1346.38 84
1346.46 79
1346.55 72
1346.63 64
1346.72 57
1346.80 50
1346.88 45
1346.97 41
1347.05 39
1347.14 36
1347.22 33
1347.30 31
1347.39 30
1347.47 29
1347.56 30
1347.64 32
1347.72 35
1347.81 37
1347.89 37
1347.98 35
1348.06 30
1348.15 24
1348.23 18
1348.31 13
1348.40 10
1348.48 10
1348.57 12
1348.65 16
1348.73 21
1348.82 26
1348.90 29
1348.99 32
1349.07 33
1349.16 33
1349.24 32
1349.32 31
1349.41 30
1349.49 30
1349.58 30
1349.66 32
1349.74 35
1349.83 40
1349.91 48
1350.00 58
1350.08 72
1350.17 90
1350.25 110
1350.33 131
1350.42 150
1350.50 163
1350.59 170
1350.67 168
1350.76 160
1350.84 146
1350.92 131
1351.01 117
1351.09 106
1351.18 98
1351.26 94
1351.35 93
1351.43 92
1351.51 92
1351.60 91
1351.68 89
1351.77 87
1351.85 85
1351.93 82
1352.02 78
1352.10 72
1352.19 66
1352.27 60
1352.36 56
1352.44 52
1352.52 50
1352.61 49
1352.69 50
1352.78 50
1352.86 49
1352.95 47
1353.03 44
1353.12 40
1353.20 37
1353.28 33
1353.37 31
1353.45 32
1353.54 36
1353.62 43
1353.71 53
1353.79 64
1353.87 75
1353.96 82
1354.04 86
1354.13 85
1354.21 80
1354.30 73
1354.38 65
1354.46 58
1354.55 53
1354.63 49
1354.72 46
1354.80 43
1354.89 39
1354.97 34
1355.05 29
1355.14 23
1355.22 18
1355.31 13
1355.39 10
1355.48 8
1355.56 8
1355.65 10
1355.73 15
1355.81 21
1355.90 28
1355.98 36
1356.07 46
1356.15 55
1356.24 65
1356.32 73
1356.40 80
1356.49 84
1356.57 86
1356.66 86
1356.74 84
1356.83 81
1356.91 81
1357.00 81
1357.08 85
1357.16 89
1357.25 94
1357.33 99
1357.42 101
1357.50 99
1357.59 94
1357.67 84
1357.76 71
1357.84 56
1357.92 41
1358.01 26
1358.09 13
1358.18 2
1358.26 0
1358.35 0
1358.43 0
1358.52 0
1358.60 0
1358.69 0
1358.77 0
1358.85 0
1358.94 2
1359.02 9
1359.11 17
1359.19 26
1359.28 33
1359.36 40
1359.45 46
1359.53 51
1359.61 55
1359.70 58
1359.78 62
1359.87 67
1359.95 75
1360.04 84
1360.12 95
1360.21 104
1360.29 110
1360.38 111
1360.46 109
1360.54 104
1360.63 99
1360.71 96
1360.80 96
1360.88 101
1360.97 110
1361.05 121
1361.14 133
1361.22 143
1361.31 152
1361.39 159
1361.47 162
1361.56 163
1361.64 162
1361.73 158
1361.81 152
1361.90 142
1361.98 130
1362.07 116
1362.15 102
1362.24 89
1362.32 80
1362.40 76
1362.49 78
1362.57 85
1362.66 97
1362.74 110
1362.83 123
1362.91 134
1363.00 143
1363.08 149
1363.17 153
1363.25 156
1363.34 157
1363.42 155
1363.50 151
1363.59 142
1363.67 131
1363.76 117
1363.84 102
1363.93 89
1364.01 79
1364.10 74
1364.18 76
1364.27 82
1364.35 91
1364.44 102
1364.52 112
1364.61 119
1364.69 121
1364.77 119
1364.86 113
1364.94 104
1365.03 94
1365.11 86
1365.20 81
1365.28 81
1365.37 87
1365.45 98
1365.54 112
1365.62 127
1365.71 141
1365.79 151
1365.88 156
1365.96 156
1366.04 150
1366.13 141
1366.21 129
1366.30 117
1366.38 105
1366.47 94
1366.55 84
1366.64 75
1366.72 67
1366.81 60
1366.89 54
1366.98 50
1367.06 48
1367.15 47
1367.23 47
1367.32 48
1367.40 48
1367.49 47
1367.57 44
1367.65 38
1367.74 30
1367.82 21
1367.91 10
1367.99 0
1368.08 0
1368.16 0
1368.25 0
1368.33 0
1368.42 0
1368.50 0
1368.59 0
1368.67 6
1368.76 14
1368.84 19
1368.93 22
1369.01 24
1369.10 29
1369.18 35
1369.27 45
1369.35 57
1369.44 71
1369.52 84
1369.60 97
1369.69 107
1369.77 114
1369.86 118
1369.94 119
1370.03 117
1370.11 111
1370.20 101
1370.28 87
1370.37 71
1370.45 54
1370.54 39
1370.62 26
1370.71 18
1370.79 16
1370.88 19
1370.96 25
1371.05 35
1371.13 46
1371.22 59
1371.30 72
1371.39 84
1371.47 96
1371.56 108
1371.64 117
1371.73 124
1371.81 129
1371.90 130
1371.98 130
1372.07 127
1372.15 125
1372.24 122
1372.32 121
1372.41 120
1372.49 119
1372.58 117
1372.66 114
1372.74 109
1372.83 101
1372.91 91
1373.00 79
1373.08 65
1373.17 50
1373.25 34
1373.34 17
1373.42 1
1373.51 0
1373.59 0
1373.68 0
1373.76 0
1373.85 0
1373.93 0
1374.02 0
1374.10 3
1374.19 13
1374.27 22
1374.36 29
1374.44 35
1374.53 41
1374.61 45
1374.70 48
1374.78 50
1374.87 52
1374.95 54
1375.04 57
1375.12 62
1375.21 69
1375.29 78
1375.38 87
1375.46 95
1375.55 101
1375.63 104
1375.72 103
1375.80 99
1375.89 94
1375.97 87
1376.06 80
1376.14 75
1376.23 72
1376.31 72
1376.40 75
1376.48 81
1376.57 88
1376.65 96
1376.74 102
1376.82 105
1376.91 104
1376.99 98
1377.08 89
1377.16 77
1377.25 66
1377.33 57
1377.42 52
1377.50 53
1377.59 60
1377.67 71
1377.76 86
1377.84 101
1377.93 116
1378.01 129
1378.10 140
1378.18 148
1378.27 154
1378.36 158
1378.44 159
1378.53 159
1378.61 158
1378.70 156
1378.78 154
1378.87 151
1378.95 148
1379.04 146
1379.12 144
1379.21 142
1379.29 143
1379.38 147
1379.46 154
1379.55 164
1379.63 176
1379.72 189
1379.80 200
1379.89 206
1379.97 207
1380.06 200
1380.14 188
1380.23 172
1380.31 154
1380.40 137
1380.48 122
1380.57 110
1380.65 103
1380.74 101
1380.82 103
1380.91 109
1380.99 117
1381.08 127
1381.16 138
1381.25 147
1381.33 154
1381.42 158
1381.51 160
1381.59 159
1381.68 156
1381.76 154
1381.85 152
1381.93 152
1382.02 154
1382.10 158
1382.19 161
1382.27 164
1382.36 163
1382.44 157
1382.53 147
1382.61 132
1382.70 116
1382.78 99
1382.87 83
1382.95 69
1383.04 59
1383.12 51
1383.21 45
1383.29 41
1383.38 39
1383.47 38
1383.55 37
1383.64 38
1383.72 39
1383.81 42
1383.89 45
1383.98 49
1384.06 53
1384.15 57
1384.23 60
1384.32 60
1384.40 58
1384.49 53
1384.57 46
1384.66 40
1384.74 37
1384.83 38
1384.91 46
1385.00 61
1385.09 82
1385.17 107
1385.26 134
1385.34 161
1385.43 185
1385.51 204
1385.60 218
1385.68 225
1385.77 225
1385.85 218
1385.94 205
1386.02 188
1386.11 168
1386.19 148
1386.28 131
1386.37 118
1386.45 110
1386.54 107
1386.62 109
1386.71 112
1386.79 115
1386.88 116
1386.96 114
1387.05 109
1387.13 102
1387.22 95
1387.30 89
1387.39 85
1387.47 83
1387.56 83
1387.65 85
1387.73 87
1387.82 89
1387.90 91
1387.99 91
1388.07 90
1388.16 88
1388.24 83
1388.33 78
1388.41 73
1388.50 70
1388.58 72
1388.67 80
1388.76 96
1388.84 119
1388.93 147
1389.01 176
1389.10 202
1389.18 222
1389.27 234
1389.35 238
1389.44 234
1389.52 226
1389.61 215
1389.70 202
1389.78 189
1389.87 175
1389.95 160
1390.04 143
1390.12 126
1390.21 109
1390.29 93
1390.38 80
1390.46 69
1390.55 62
1390.64 58
1390.72 55
1390.81 53
1390.89 52
1390.98 50
1391.06 49
1391.15 47
1391.23 45
1391.32 42
1391.40 38
1391.49 34
1391.58 30
1391.66 26
1391.75 24
1391.83 25
1391.92 29
1392.00 37
1392.09 49
1392.17 64
1392.26 83
1392.35 104
1392.43 128
1392.52 151
1392.60 173
1392.69 190
1392.77 201
1392.86 204
1392.94 199
1393.03 187
1393.11 169
1393.20 149
1393.29 127
1393.37 106
1393.46 86
1393.54 69
1393.63 54
1393.71 41
1393.80 31
1393.88 25
1393.97 24
1394.06 26
1394.14 31
1394.23 37
1394.31 42
1394.40 44
1394.48 43
1394.57 37
1394.66 29
1394.74 19
1394.83 8
1394.91 0
1395.00 0
1395.08 0
1395.17 0
1395.25 0
1395.34 0
1395.43 0
1395.51 0
1395.60 4
1395.68 30
1395.77 59
1395.85 87
1395.94 111
1396.02 128
1396.11 139
1396.20 143
1396.28 141
1396.37 134
1396.45 125
1396.54 115
1396.62 104
1396.71 93
1396.80 84
1396.88 78
1396.97 77
1397.05 79
1397.14 83
1397.22 90
1397.31 98
1397.40 105
1397.48 111
1397.57 116
1397.65 120
1397.74 126
1397.82 133
1397.91 142
1398.00 153
1398.08 165
1398.17 175
1398.25 183
1398.34 186
1398.42 185
1398.51 180
1398.60 172
1398.68 164
1398.77 156
1398.85 151
1398.94 149
1399.02 150
1399.11 153
1399.20 158
1399.28 164
1399.37 170
1399.45 176
1399.54 182
1399.62 185
1399.71 186
1399.80 184
1399.88 178
1399.97 170
1400.05 159
1400.14 148
1400.22 138
1400.31 129
1400.40 123
1400.48 119
1400.57 118
1400.65 117
1400.74 117
1400.82 117
1400.91 116
1401.00 116
1401.08 117
1401.17 119
1401.25 120
1401.34 122
1401.43 122
1401.51 121
1401.60 118
1401.68 114
1401.77 110
1401.85 107
1401.94 104
1402.03 104
1402.11 103
1402.20 104
1402.28 105
1402.37 106
1402.45 106
1402.54 106
1402.63 106
1402.71 106
1402.80 104
1402.88 101
1402.97 97
1403.06 92
1403.14 86
1403.23 79
1403.31 70
1403.40 58
1403.49 45
1403.57 30
1403.66 16
1403.74 4
1403.83 0
1403.91 0
1404.00 0
1404.09 7
1404.17 18
1404.26 29
1404.34 40
1404.43 50
1404.52 60
1404.60 72
1404.69 87
1404.77 104
1404.86 124
1404.95 145
1405.03 166
1405.12 184
1405.20 200
1405.29 214
1405.37 224
1405.46 233
1405.55 240
1405.63 244
1405.72 245
1405.80 243
1405.89 236
1405.98 226
1406.06 211
1406.15 194
1406.23 178
1406.32 164
1406.41 153
1406.49 147
1406.58 143
1406.66 141
1406.75 139
1406.84 136
1406.92 130
1407.01 122
1407.09 115
1407.18 111
1407.27 109
1407.35 110
1407.44 112
1407.52 114
1407.61 115
1407.70 114
1407.78 111
1407.87 107
1407.95 105
1408.04 106
1408.13 113
1408.21 124
1408.30 139
1408.38 155
1408.47 171
1408.56 184
1408.64 192
1408.73 196
1408.81 195
1408.90 191
1408.99 185
1409.07 178
1409.16 171
1409.24 163
1409.33 155
1409.42 145
1409.50 134
1409.59 122
1409.67 110
1409.76 99
1409.85 92
1409.93 88
1410.02 86
1410.10 87
1410.19 88
1410.28 88
1410.36 86
1410.45 82
1410.53 76
1410.62 71
1410.71 65
1410.79 60
1410.88 55
1410.96 50
1411.05 44
1411.14 38
1411.22 33
1411.31 30
1411.40 30
1411.48 35
1411.57 43
1411.65 53
1411.74 63
1411.83 72
1411.91 79
1412.00 84
1412.08 87
1412.17 89
1412.26 90
1412.34 90
1412.43 87
1412.51 80
1412.60 70
1412.69 57
1412.77 43
1412.86 30
1412.95 21
1413.03 15
1413.12 14
1413.20 16
1413.29 21
1413.38 25
1413.46 29
1413.55 32
1413.63 32
1413.72 32
1413.81 31
1413.89 29
1413.98 27
1414.07 26
1414.15 24
1414.24 23
1414.32 22
1414.41 20
1414.50 17
1414.58 13
1414.67 8
1414.76 2
1414.84 0
1414.93 0
1415.01 0
1415.10 0
1415.19 0
1415.27 0
1415.36 0
1415.45 0
1415.53 8
1415.62 23
1415.70 39
1415.79 56
1415.88 70
1415.96 80
1416.05 84
1416.14 80
1416.22 69
1416.31 52
1416.39 34
1416.48 16
1416.57 2
1416.65 0
1416.74 0
1416.83 6
1416.91 23
1417.00 42
1417.08 61
1417.17 77
1417.26 88
1417.34 92
1417.43 92
1417.52 88
1417.60 81
1417.69 74
1417.77 65
1417.86 56
1417.95 45
1418.03 33
1418.12 20
1418.21 7
1418.29 0
1418.38 0
1418.46 0
1418.55 0
1418.64 0
1418.72 0
1418.81 1
1418.90 6
1418.98 7
1419.07 7
1419.16 6
1419.24 5
1419.33 7
1419.41 12
1419.50 20
1419.59 30
1419.67 43
1419.76 56
1419.85 67
1419.93 77
1420.02 83
1420.11 85
1420.19 82
1420.28 73
1420.36 61
1420.45 46
1420.54 33
1420.62 24
1420.71 21
1420.80 25
1420.88 37
1420.97 53
1421.06 73
1421.14 92
1421.23 109
1421.31 121
1421.40 127
1421.49 129
1421.57 125
1421.66 119
1421.75 112
1421.83 106
1421.92 102
1422.01 101
1422.09 103
1422.18 109
1422.27 117
1422.35 125
1422.44 133
1422.52 138
1422.61 140
1422.70 139
1422.78 136
1422.87 132
1422.96 128
1423.04 124
1423.13 121
1423.22 117
1423.30 112
1423.39 104
1423.48 96
1423.56 87
1423.65 79
1423.74 74
1423.82 74
1423.91 78
1423.99 87
1424.08 98
1424.17 111
1424.25 125
1424.34 137
1424.43 148
1424.51 156
1424.60 164
1424.69 172
1424.77 180
1424.86 191
1424.95 204
1425.03 218
1425.12 232
1425.21 245
1425.29 256
1425.38 262
1425.47 262
1425.55 255
1425.64 241
1425.72 220
1425.81 193
1425.90 162
1425.98 131
1426.07 101
1426.16 75
1426.24 56
1426.33 44
1426.42 39
1426.50 40
1426.59 45
1426.68 52
1426.76 59
1426.85 66
1426.94 71
1427.02 74
1427.11 73
1427.20 70
1427.28 63
1427.37 55
1427.46 44
1427.54 33
1427.63 22
1427.72 11
1427.80 1
1427.89 0
1427.98 0
1428.06 0
1428.15 0
1428.24 0
1428.32 0
1428.41 0
1428.50 0
1428.58 11
1428.67 32
1428.76 54
1428.84 76
1428.93 96
1429.02 113
1429.10 126
1429.19 136
1429.28 142
1429.36 145
1429.45 143
1429.54 137
1429.62 126
1429.71 109
1429.80 87
1429.88 63
1429.97 39
1430.06 17
1430.14 0
1430.23 0
1430.32 0
1430.40 0
1430.49 0
1430.58 0
1430.66 0
1430.75 0
1430.84 0
1430.92 2
1431.01 11
1431.10 21
1431.18 30
1431.27 38
1431.36 44
1431.44 49
1431.53 52
1431.62 52
1431.70 52
1431.79 50
1431.88 46
1431.96 39
1432.05 30
1432.14 19
1432.22 7
1432.31 0
1432.40 0
1432.48 0
1432.57 0
1432.66 0
1432.74 0
1432.83 0
1432.92 0
1433.00 3
1433.09 11
1433.18 21
1433.26 33
1433.35 46
1433.44 61
1433.52 76
1433.61 88
1433.70 95
1433.78 97
1433.87 92
1433.96 84
1434.04 75
1434.13 66
1434.22 61
1434.31 61
1434.39 65
1434.48 70
1434.57 75
1434.65 77
1434.74 75
1434.83 70
1434.91 63
1435.00 58
1435.09 55
1435.17 58
1435.26 65
1435.35 76
1435.43 89
1435.52 102
1435.61 113
1435.69 122
1435.78 127
1435.87 130
1435.95 131
1436.04 130
1436.13 127
1436.22 122
1436.30 113
1436.39 102
1436.48 88
1436.56 72
1436.65 58
1436.74 47
1436.82 40
1436.91 38
1437.00 41
1437.08 48
1437.17 57
1437.26 66
1437.34 75
1437.43 82
1437.52 89
1437.61 93
1437.69 96
1437.78 96
1437.87 95
1437.95 91
1438.04 84
1438.13 77
1438.21 69
1438.30 62
1438.39 55
1438.47 49
1438.56 44
1438.65 40
1438.74 35
1438.82 31
1438.91 28
1439.00 26
1439.08 25
1439.17 26
1439.26 27
1439.34 27
1439.43 27
1439.52 25
1439.60 23
1439.69 23
1439.78 24
1439.87 31
1439.95 44
1440.04 62
1440.13 85
1440.21 108
1440.30 129
1440.39 144
1440.47 153
1440.56 156
1440.65 155
1440.74 153
1440.82 151
1440.91 150
1441.00 151
1441.08 153
1441.17 153
1441.26 150
1441.34 144
1441.43 136
1441.52 125
1441.61 115
1441.69 106
1441.78 98
1441.87 92
1441.95 88
1442.04 84
1442.13 81
1442.21 79
1442.30 79
1442.39 80
1442.48 81
1442.56 84
1442.65 88
1442.74 91
1442.82 94
1442.91 97
1443.00 101
1443.09 108
1443.17 116
1443.26 126
1443.35 137
1443.43 148
1443.52 158
1443.61 164
1443.69 166
1443.78 165
1443.87 160
1443.96 153
1444.04 143
1444.13 132
1444.22 121
1444.30 110
1444.39 101
1444.48 94
1444.57 90
1444.65 87
1444.74 86
1444.83 83
1444.91 76
1445.00 65
1445.09 50
1445.18 31
1445.26 11
1445.35 0
1445.44 0
1445.52 0
1445.61 0
1445.70 0
1445.79 0
1445.87 0
1445.96 0
1446.05 3
1446.13 10
1446.22 18
1446.31 27
1446.40 38
1446.48 49
1446.57 59
1446.66 66
1446.74 71
1446.83 72
1446.92 71
1447.01 68
1447.09 64
1447.18 60
1447.27 56
1447.35 51
1447.44 45
1447.53 39
1447.62 35
1447.70 33
1447.79 36
1447.88 43
1447.96 56
1448.05 73
1448.14 91
1448.23 108
1448.31 122
1448.40 132
1448.49 137
1448.58 138
1448.66 135
1448.75 131
1448.84 125
1448.92 119
1449.01 113
1449.10 106
1449.19 98
1449.27 88
1449.36 78
1449.45 66
1449.54 56
1449.62 47
1449.71 43
1449.80 44
1449.88 49
1449.97 58
1450.06 70
1450.15 83
1450.23 95
1450.32 104
1450.41 110
1450.50 113
1450.58 113
1450.67 113
1450.76 113
1450.84 113
1450.93 115
1451.02 118
1451.11 121
1451.19 126
1451.28 132
1451.37 140
1451.46 149
1451.54 159
1451.63 168
1451.72 175
1451.80 176
1451.89 171
1451.98 160
1452.07 144
1452.15 126
1452.24 108
1452.33 93
1452.42 81
1452.50 73
1452.59 68
1452.68 64
1452.77 62
1452.85 60
1452.94 59
1453.03 59
1453.11 60
1453.20 61
1453.29 64
1453.38 67
1453.46 70
1453.55 74
1453.64 77
1453.73 81
1453.81 87
1453.90 94
1453.99 104
1454.08 115
1454.16 127
1454.25 138
1454.34 145
1454.43 148
1454.51 145
1454.60 136
1454.69 122
1454.78 103
1454.86 83
1454.95 63
1455.04 46
1455.13 32
1455.21 24
1455.30 21
1455.39 24
1455.47 30
1455.56 38
1455.65 48
1455.74 57
1455.82 64
1455.91 69
1456.00 73
1456.09 76
1456.17 77
1456.26 76
1456.35 73
1456.44 69
1456.52 64
1456.61 58
1456.70 54
1456.79 51
1456.87 52
1456.96 55
1457.05 61
1457.14 68
1457.22 75
1457.31 80
1457.40 84
1457.49 84
1457.57 80
1457.66 72
1457.75 61
1457.84 50
1457.92 39
1458.01 33
1458.10 33
1458.19 40
1458.27 51
1458.36 66
1458.45 79
1458.54 89
1458.62 93
1458.71 91
1458.80 83
1458.89 71
1458.97 58
1459.06 44
1459.15 32
1459.24 23
1459.32 18
1459.41 19
1459.50 24
1459.59 32
1459.67 41
1459.76 47
1459.85 49
1459.94 46
1460.03 40
1460.11 33
1460.20 29
1460.29 30
1460.38 36
1460.46 46
1460.55 59
1460.64 70
1460.73 79
1460.81 83
1460.90 85
1460.99 84
1461.08 81
1461.16 78
1461.25 75
1461.34 70
1461.43 65
1461.51 58
1461.60 51
1461.69 44
1461.78 39
1461.86 38
1461.95 40
1462.04 45
1462.13 51
1462.22 58
1462.30 63
1462.39 66
1462.48 66
1462.57 65
1462.65 65
1462.74 69
1462.83 77
1462.92 91
1463.00 108
1463.09 127
1463.18 144
1463.27 155
1463.35 159
1463.44 155
1463.53 145
1463.62 131
1463.71 116
1463.79 102
1463.88 89
1463.97 78
1464.06 69
1464.14 63
1464.23 59
1464.32 57
1464.41 60
1464.49 67
1464.58 77
1464.67 91
1464.76 105
1464.85 119
1464.93 131
1465.02 139
1465.11 142
1465.20 141
1465.28 136
1465.37 130
1465.46 123
1465.55 117
1465.64 115
1465.72 115
1465.81 119
1465.90 124
1465.99 131
1466.07 137
1466.16 141
1466.25 144
1466.34 146
1466.42 148
1466.51 149
1466.60 151
1466.69 154
1466.78 157
1466.86 160
1466.95 162
1467.04 163
1467.13 162
1467.21 159
1467.30 154
1467.39 147
1467.48 138
1467.57 127
1467.65 113
1467.74 95
1467.83 75
1467.92 53
1468.01 30
1468.09 9
1468.18 0
1468.27 0
1468.36 0
1468.44 0
1468.53 0
1468.62 0
1468.71 0
1468.80 0
1468.88 8
1468.97 24
1469.06 40
1469.15 53
1469.23 66
1469.32 78
1469.41 88
1469.50 97
1469.59 104
1469.67 107
1469.76 108
1469.85 107
1469.94 105
1470.03 105
1470.11 109
1470.20 117
1470.29 130
1470.38 145
1470.46 160
1470.55 172
1470.64 180
1470.73 181
1470.82 177
1470.90 168
1470.99 155
1471.08 140
1471.17 122
1471.26 103
1471.34 84
1471.43 66
1471.52 53
1471.61 44
1471.70 41
1471.78 47
1471.87 58
1471.96 74
1472.05 93
1472.14 109
1472.22 121
1472.31 124
1472.40 119
1472.49 104
1472.57 84
1472.66 59
1472.75 36
1472.84 17
1472.93 6
1473.01 4
1473.10 11
1473.19 25
1473.28 43
1473.37 62
1473.45 78
1473.54 89
1473.63 93
1473.72 91
1473.81 85
1473.89 77
1473.98 68
1474.07 61
1474.16 56
1474.25 52
1474.33 49
1474.42 44
1474.51 38
1474.60 30
1474.69 22
1474.77 17
1474.86 16
1474.95 21
1475.04 32
1475.13 47
1475.21 65
1475.30 82
1475.39 96
1475.48 105
1475.57 110
1475.65 111
1475.74 109
1475.83 107
1475.92 104
1476.01 102
1476.10 100
1476.18 99
1476.27 96
1476.36 91
1476.45 85
1476.54 77
1476.62 70
1476.71 65
1476.80 63
1476.89 66
1476.98 75
1477.06 91
1477.15 112
1477.24 138
1477.33 165
1477.42 191
1477.50 212
1477.59 226
1477.68 233
1477.77 231
1477.86 222
1477.94 208
1478.03 192
1478.12 177
1478.21 165
1478.30 156
1478.39 151
1478.47 148
1478.56 146
1478.65 142
1478.74 135
1478.83 123
1478.91 110
1479.00 97
1479.09 87
1479.18 83
1479.27 86
1479.35 95
1479.44 108
1479.53 121
1479.62 130
1479.71 134
1479.80 133
1479.88 127
1479.97 117
1480.06 108
1480.15 100
1480.24 94
1480.32 91
1480.41 89
1480.50 85
1480.59 80
1480.68 71
1480.77 60
1480.85 49
1480.94 37
1481.03 27
1481.12 17
1481.21 9
1481.29 1
1481.38 0
1481.47 0
1481.56 0
1481.65 0
1481.74 0
1481.82 0
1481.91 0
1482.00 3
1482.09 12
1482.18 19
1482.27 23
1482.35 27
1482.44 30
1482.53 35
1482.62 43
1482.71 54
1482.79 67
1482.88 79
1482.97 89
1483.06 94
1483.15 93
1483.24 86
1483.32 73
1483.41 55
1483.50 35
1483.59 17
1483.68 2
1483.77 0
1483.85 0
1483.94 0
1484.03 7
1484.12 18
1484.21 27
1484.30 32
1484.38 33
1484.47 30
1484.56 24
1484.65 18
1484.74 13
1484.83 9
1484.91 7
1485.00 7
1485.09 9
1485.18 11
1485.27 15
1485.36 19
1485.44 24
1485.53 30
1485.62 35
1485.71 40
1485.80 42
1485.89 43
1485.97 44
1486.06 44
1486.15 46
1486.24 50
1486.33 57
1486.42 67
1486.50 80
1486.59 94
1486.68 106
1486.77 116
1486.86 122
1486.95 123
1487.03 118
1487.12 108
1487.21 94
1487.30 80
1487.39 69
1487.48 61
1487.56 58
1487.65 60
1487.74 65
1487.83 73
1487.92 81
1488.01 87
1488.09 92
1488.18 96
1488.27 100
1488.36 107
1488.45 115
1488.54 123
1488.63 130
1488.71 132
1488.80 129
1488.89 120
1488.98 105
1489.07 89
1489.16 75
1489.24 65
1489.33 61
1489.42 63
1489.51 71
1489.60 84
1489.69 98
1489.78 111
1489.86 123
1489.95 134
1490.04 144
1490.13 154
1490.22 165
1490.31 177
1490.39 189
1490.48 202
1490.57 212
1490.66 218
1490.75 219
1490.84 214
1490.93 204
1491.01 191
1491.10 178
1491.19 168
1491.28 162
1491.37 162
1491.46 166
1491.54 173
1491.63 181
1491.72 187
1491.81 190
1491.90 187
1491.99 180
1492.08 168
1492.16 152
1492.25 134
1492.34 115
1492.43 98
1492.52 85
1492.61 79
1492.70 79
1492.78 86
1492.87 97
1492.96 109
1493.05 118
1493.14 122
1493.23 117
1493.32 105
1493.40 88
1493.49 68
1493.58 51
1493.67 39
1493.76 34
1493.85 36
1493.94 45
1494.02 58
1494.11 72
1494.20 87
1494.29 100
1494.38 112
1494.47 122
1494.56 130
1494.64 136
1494.73 138
1494.82 137
1494.91 131
1495.00 121
1495.09 109
1495.18 96
1495.26 82
1495.35 68
1495.44 54
1495.53 39
1495.62 24
1495.71 8
1495.80 0
1495.89 0
1495.97 0
1496.06 0
1496.15 0
1496.24 0
1496.33 0
1496.42 0
1496.51 12
1496.59 28
1496.68 42
1496.77 54
1496.86 65
1496.95 76
1497.04 88
1497.13 101
1497.22 115
1497.30 130
1497.39 145
1497.48 157
1497.57 166
1497.66 172
1497.75 174
1497.84 173
1497.92 170
1498.01 165
1498.10 159
1498.19 151
1498.28 141
1498.37 129
1498.46 116
1498.55 101
1498.63 86
1498.72 74
1498.81 65
1498.90 61
1498.99 60
1499.08 63
1499.17 68
1499.26 72
1499.34 76
1499.43 79
1499.52 82
1499.61 85
1499.70 91
1499.79 98
1499.88 104
1499.97 108
1500.05 108
1500.14 103
1500.23 94
1500.32 84
1500.41 72
1500.50 63
1500.59 55
1500.68 50
1500.76 47
1500.85 45
1500.94 43
1501.03 42
1501.12 42
1501.21 43
1501.30 43
1501.39 44
1501.47 43
1501.56 40
1501.65 35
1501.74 27
1501.83 17
1501.92 7
1502.01 0
1502.10 0
1502.19 0
1502.27 0
1502.36 0
1502.45 0
1502.54 0
1502.63 0
1502.72 0
1502.81 7
1502.90 20
1502.98 36
1503.07 52
1503.16 66
1503.25 75
1503.34 76
1503.43 69
1503.52 54
1503.61 36
1503.70 19
1503.78 8
1503.87 5
1503.96 13
1504.05 30
1504.14 52
1504.23 75
1504.32 95
1504.41 109
1504.50 115
1504.58 115
1504.67 108
1504.76 97
1504.85 84
1504.94 73
1505.03 64
1505.12 57
1505.21 53
1505.30 52
1505.38 53
1505.47 55
1505.56 58
1505.65 62
1505.74 68
1505.83 75
1505.92 84
1506.01 95
1506.10 106
1506.19 116
1506.27 125
1506.36 129
1506.45 130
1506.54 127
1506.63 121
1506.72 113
1506.81 104
1506.90 96
1506.99 88
1507.07 81
1507.16 77
1507.25 74
1507.34 73
1507.43 76
1507.52 82
1507.61 89
1507.70 99
1507.79 109
1507.88 118
1507.96 126
1508.05 132
1508.14 135
1508.23 135
1508.32 134
1508.41 130
1508.50 126
1508.59 122
1508.68 119
1508.77 119
1508.85 121
1508.94 125
1509.03 132
1509.12 138
1509.21 144
1509.30 145
1509.39 142
1509.48 133
1509.57 120
1509.66 104
1509.75 88
1509.83 73
1509.92 61
1510.01 53
1510.10 50
1510.19 49
1510.28 52
1510.37 57
1510.46 65
1510.55 76
1510.64 90
1510.73 105
1510.81 122
1510.90 139
1510.99 156
1511.08 172
1511.17 186
1511.26 197
1511.35 204
1511.44 207
1511.53 205
1511.62 199
1511.71 189
1511.79 178
1511.88 168
1511.97 161
1512.06 157
1512.15 158
1512.24 163
1512.33 171
1512.42 181
1512.51 191
1512.60 202
1512.69 212
1512.77 221
1512.86 228
1512.95 232
1513.04 232
1513.13 230
1513.22 225
1513.31 218
1513.40 213
1513.49 209
1513.58 207
1513.67 207
1513.76 206
1513.84 204
1513.93 197
1514.02 187
1514.11 172
1514.20 154
1514.29 133
1514.38 113
1514.47 94
1514.56 78
1514.65 68
1514.74 63
1514.83 63
1514.91 67
1515.00 73
1515.09 78
1515.18 80
1515.27 77
1515.36 70
1515.45 60
1515.54 49
1515.63 39
1515.72 31
1515.81 28
1515.90 30
1515.99 34
1516.07 39
1516.16 44
1516.25 46
1516.34 45
1516.43 41
1516.52 34
1516.61 27
1516.70 23
1516.79 22
1516.88 26
1516.97 34
1517.06 43
1517.15 52
1517.24 59
1517.32 63
1517.41 65
1517.50 67
1517.59 72
1517.68 80
1517.77 93
1517.86 107
1517.95 120
1518.04 130
1518.13 133
1518.22 131
1518.31 126
1518.40 119
1518.49 115
1518.57 116
1518.66 124
1518.75 139
1518.84 159
1518.93 181
1519.02 204
1519.11 224
1519.20 239
1519.29 250
1519.38 254
1519.47 253
1519.56 246
1519.65 234
1519.74 217
1519.83 195
1519.91 170
1520.00 143
1520.09 117
1520.18 95
1520.27 80
1520.36 72
1520.45 72
1520.54 80
1520.63 94
1520.72 110
1520.81 127
1520.90 141
1520.99 151
1521.08 157
1521.17 157
1521.25 153
1521.34 146
1521.43 138
1521.52 131
1521.61 126
1521.70 123
1521.79 124
1521.88 128
1521.97 134
1522.06 141
1522.15 148
1522.24 155
1522.33 159
1522.42 161
1522.51 159
1522.60 153
1522.69 144
1522.78 133
1522.86 122
1522.95 111
1523.04 101
1523.13 95
1523.22 91
1523.31 89
1523.40 87
1523.49 86
1523.58 83
1523.67 80
1523.76 78
1523.85 76
1523.94 76
1524.03 78
1524.12 82
1524.21 87
1524.30 90
1524.39 93
1524.47 95
1524.56 96
1524.65 96
1524.74 94
1524.83 92
1524.92 89
1525.01 84
1525.10 77
1525.19 68
1525.28 58
1525.37 49
1525.46 41
1525.55 36
1525.64 33
1525.73 34
1525.82 38
1525.91 45
1526.00 52
1526.09 59
1526.18 65
1526.27 69
1526.35 70
1526.44 69
1526.53 64
1526.62 57
1526.71 49
1526.80 39
1526.89 29
1526.98 17
1527.07 6
1527.16 0
1527.25 0
1527.34 0
1527.43 0
1527.52 0
1527.61 0
1527.70 0
1527.79 0
1527.88 9
1527.97 16
1528.06 21
1528.15 25
1528.24 29
1528.33 34
1528.41 41
1528.50 49
1528.59 58
1528.68 65
1528.77 69
1528.86 69
1528.95 67
1529.04 63
1529.13 61
1529.22 64
1529.31 74
1529.40 90
1529.49 112
1529.58 135
1529.67 155
1529.76 169
1529.85 174
1529.94 171
1530.03 162
1530.12 148
1530.21 134
1530.30 123
1530.39 115
1530.48 111
1530.57 111
1530.66 114
1530.75 119
1530.83 127
1530.92 137
1531.01 149
1531.10 164
1531.19 179
1531.28 195
1531.37 211
1531.46 226
1531.55 237
1531.64 244
1531.73 246
1531.82 242
1531.91 233
1532.00 218
1532.09 200
1532.18 181
1532.27 162
1532.36 148
1532.45 138
1532.54 134
1532.63 135
1532.72 140
1532.81 148
1532.90 157
1532.99 166
1533.08 175
1533.17 184
1533.26 194
1533.35 205
1533.44 217
1533.53 229
1533.62 239
1533.71 245
1533.80 246
1533.89 242
1533.97 232
1534.06 219
1534.15 202
1534.24 184
1534.33 169
1534.42 157
1534.51 149
1534.60 147
1534.69 148
1534.78 154
1534.87 162
1534.96 171
1535.05 181
1535.14 190
1535.23 199
1535.32 209
1535.41 219
1535.50 229
1535.59 238
1535.68 246
1535.77 250
1535.86 248
1535.95 239
1536.04 226
1536.13 208
1536.22 188
1536.31 168
1536.40 151
1536.49 138
1536.58 130
1536.67 127
1536.76 129
1536.85 137
1536.94 150
1537.03 167
1537.12 187
1537.21 208
1537.30 228
1537.39 243
1537.48 253
1537.57 257
1537.66 255
1537.75 248
1537.84 238
1537.93 223
1538.02 207
1538.11 188
1538.20 167
1538.29 144
1538.38 120
1538.47 97
1538.56 76
1538.65 56
1538.74 40
1538.83 26
1538.92 14
1539.01 3
1539.10 0
1539.19 0
1539.28 0
1539.37 0
1539.46 0
1539.55 0
1539.64 0
1539.73 0
1539.82 9
1539.91 32
1540.00 57
1540.09 81
1540.17 102
1540.26 118
1540.35 129
1540.44 134
1540.53 135
1540.62 131
1540.71 125
1540.80 117
1540.89 107
1540.98 96
1541.07 85
1541.16 74
1541.25 66
1541.34 61
1541.43 59
1541.52 61
1541.61 64
1541.70 69
1541.79 74
1541.88 78
1541.97 81
1542.06 82
1542.15 84
1542.24 85
1542.33 87
1542.42 90
1542.51 93
1542.60 97
1542.69 100
1542.78 103
1542.87 102
1542.96 98
1543.05 91
1543.14 80
1543.23 68
1543.32 58
1543.41 51
1543.50 49
1543.59 50
1543.68 54
1543.77 56
1543.86 54
1543.95 45
1544.05 30
1544.14 12
1544.23 0
1544.32 0
1544.41 0
1544.50 0
1544.59 0
1544.68 0
1544.77 0
1544.86 0
1544.95 11
1545.04 30
1545.13 47
1545.22 62
1545.31 72
1545.40 77
1545.49 78
1545.58 75
1545.67 72
1545.76 69
1545.85 68
1545.94 69
1546.03 71
1546.12 75
1546.21 79
1546.30 82
1546.39 83
1546.48 83
1546.57 82
1546.66 81
1546.75 81
1546.84 83
1546.93 87
1547.02 92
1547.11 98
1547.20 102
1547.29 105
1547.38 105
1547.47 102
1547.56 96
1547.65 88
1547.74 78
1547.83 68
1547.92 59
1548.01 53
1548.10 50
1548.19 51
1548.28 56
1548.37 63
1548.46 74
1548.55 86
1548.64 98
1548.73 110
1548.82 121
1548.91 131
1549.00 139
1549.09 144
1549.18 147
1549.27 147
1549.36 145
1549.45 142
1549.54 138
1549.63 135
1549.72 132
1549.81 130
1549.90 127
1549.99 122
1550.08 115
1550.18 107
1550.27 98
1550.36 91
1550.45 88
1550.54 89
1550.63 95
1550.72 103
1550.81 113
1550.90 120
1550.99 124
1551.08 122
1551.17 116
1551.26 106
1551.35 95
1551.44 82
1551.53 71
1551.62 61
1551.71 55
1551.80 52
1551.89 54
1551.98 60
1552.07 71
1552.16 83
1552.25 96
1552.34 106
1552.43 113
1552.52 115
1552.61 113
1552.70 110
1552.79 106
1552.88 103
1552.97 103
1553.06 105
1553.15 108
1553.24 109
1553.33 109
1553.43 108
1553.52 107
1553.61 107
1553.70 110
1553.79 116
1553.88 124
1553.97 130
1554.06 133
1554.15 129
1554.24 119
1554.33 104
1554.42 89
1554.51 77
1554.60 72
1554.69 78
1554.78 94
1554.87 117
1554.96 143
1555.05 167
1555.14 185
1555.23 194
1555.32 193
1555.41 185
1555.50 172
1555.59 157
1555.68 144
1555.77 133
1555.87 127
1555.96 124
1556.05 124
1556.14 128
1556.23 135
1556.32 146
1556.41 161
1556.50 180
1556.59 201
1556.68 224
1556.77 246
1556.86 266
1556.95 282
1557.04 295
1557.13 303
1557.22 307
1557.31 309
1557.40 306
1557.49 300
1557.58 291
1557.67 278
1557.76 265
1557.85 250
1557.95 235
1558.04 221
1558.13 208
1558.22 198
1558.31 189
1558.40 181
1558.49 174
1558.58 166
1558.67 157
1558.76 147
1558.85 135
1558.94 122
1559.03 108
1559.12 94
1559.21 82
1559.30 72
1559.39 66
1559.48 65
1559.57 68
1559.66 74
1559.75 81
1559.85 88
1559.94 93
1560.03 96
1560.12 97
1560.21 94
1560.30 89
1560.39 82
1560.48 74
1560.57 67
1560.66 60
1560.75 56
1560.84 55
1560.93 57
1561.02 61
1561.11 65
1561.20 68
1561.29 69
1561.38 68
1561.48 66
1561.57 63
1561.66 64
1561.75 71
1561.84 84
1561.93 103
1562.02 124
1562.11 145
1562.20 161
1562.29 169
1562.38 169
1562.47 160
1562.56 147
1562.65 134
1562.74 124
1562.83 117
1562.92 115
1563.02 116
1563.11 118
1563.20 118
1563.29 116
1563.38 110
1563.47 103
1563.56 96
1563.65 91
1563.74 87
1563.83 88
1563.92 92
1564.01 100
1564.10 110
1564.19 123
1564.28 137
1564.37 152
1564.47 167
1564.56 182
1564.65 194
1564.74 205
1564.83 212
1564.92 215
1565.01 213
1565.10 206
1565.19 195
1565.28 181
1565.37 168
1565.46 155
1565.55 146
1565.64 139
1565.73 134
1565.83 130
1565.92 124
1566.01 116
1566.10 105
1566.19 93
1566.28 82
1566.37 72
1566.46 65
1566.55 63
1566.64 66
1566.73 73
1566.82 84
1566.91 95
1567.00 105
1567.10 113
1567.19 117
1567.28 115
1567.37 109
1567.46 98
1567.55 86
1567.64 74
1567.73 66
1567.82 61
1567.91 61
1568.00 66
1568.09 72
1568.18 79
1568.27 82
1568.37 81
1568.46 74
1568.55 62
1568.64 45
1568.73 27
1568.82 9
1568.91 0
1569.00 0
1569.09 0
1569.18 0
1569.27 0
1569.36 1
1569.46 13
1569.55 26
1569.64 39
1569.73 52
1569.82 63
1569.91 72
1570.00 80
1570.09 83
1570.18 84
1570.27 81
1570.36 75
1570.45 69
1570.54 62
1570.64 57
1570.73 55
1570.82 55
1570.91 57
1571.00 60
1571.09 62
1571.18 64
1571.27 65
1571.36 64
1571.45 63
1571.54 61
1571.63 59
1571.73 58
1571.82 57
1571.91 57
1572.00 56
1572.09 55
1572.18 54
1572.27 51
1572.36 47
1572.45 42
1572.54 34
1572.63 25
1572.73 15
1572.82 6
1572.91 0
1573.00 0
1573.09 0
1573.18 0
1573.27 5
1573.36 12
1573.45 17
1573.54 18
1573.63 14
1573.73 6
1573.82 0
1573.91 0
1574.00 0
1574.09 0
1574.18 0
1574.27 0
1574.36 12
1574.45 28
1574.54 44
1574.63 59
1574.73 73
1574.82 82
1574.91 85
1575.00 82
1575.09 73
1575.18 57
1575.27 40
1575.36 22
1575.45 7
1575.54 0
1575.64 0
1575.73 2
1575.82 12
1575.91 25
1576.00 38
1576.09 50
1576.18 62
1576.27 72
1576.36 83
1576.45 95
1576.55 109
1576.64 123
1576.73 138
1576.82 151
1576.91 162
1577.00 170
1577.09 175
1577.18 179
1577.27 184
1577.36 190
1577.46 200
1577.55 213
1577.64 230
1577.73 249
1577.82 268
1577.91 287
1578.00 303
1578.09 316
1578.18 324
1578.27 327
1578.37 326
1578.46 321
1578.55 312
1578.64 300
1578.73 286
1578.82 271
1578.91 257
1579.00 244
1579.09 233
1579.19 226
1579.28 222
1579.37 220
1579.46 220
1579.55 218
1579.64 215
1579.73 207
1579.82 197
1579.91 185
1580.01 174
1580.10 165
1580.19 162
1580.28 166
1580.37 175
1580.46 190
1580.55 208
1580.64 228
1580.73 245
1580.83 260
1580.92 271
1581.01 278
1581.10 283
1581.19 287
1581.28 290
1581.37 294
1581.46 299
1581.55 305
1581.65 311
1581.74 317
1581.83 319
1581.92 318
1582.01 312
1582.10 300
1582.19 285
1582.28 266
1582.37 247
1582.47 229
1582.56 215
1582.65 206
1582.74 202
1582.83 203
1582.92 208
1583.01 217
1583.10 228
1583.20 241
1583.29 253
1583.38 264
1583.47 271
1583.56 275
1583.65 274
1583.74 269
1583.83 261
1583.92 250
1584.02 239
1584.11 226
1584.20 211
1584.29 193
1584.38 172
1584.47 148
1584.56 122
1584.65 97
1584.75 73
1584.84 54
1584.93 41
1585.02 35
1585.11 37
1585.20 46
1585.29 61
1585.38 80
1585.48 102
1585.57 124
1585.66 144
1585.75 160
1585.84 175
1585.93 188
1586.02 202
1586.11 217
1586.21 234
1586.30 251
1586.39 267
1586.48 280
1586.57 289
1586.66 293
1586.75 294
1586.84 293
1586.94 293
1587.03 294
1587.12 296
1587.21 299
1587.30 302
1587.39 303
1587.48 302
1587.58 299
1587.67 294
1587.76 288
1587.85 282
1587.94 275
1588.03 268
1588.12 261
1588.21 252
1588.31 241
1588.40 228
1588.49 213
1588.58 197
1588.67 179
1588.76 162
1588.85 145
1588.95 130
1589.04 118
1589.13 109
1589.22 103
1589.31 100
1589.40 98
1589.49 96
1589.59 92
1589.68 83
1589.77 68
1589.86 49
1589.95 27
1590.04 4
1590.13 0
1590.22 0
1590.32 0
1590.41 0
1590.50 0
1590.59 0
1590.68 0
1590.77 2
1590.86 9
1590.96 17
1591.05 25
1591.14 35
1591.23 49
1591.32 67
1591.41 88
1591.50 110
1591.60 134
1591.69 158
1591.78 181
1591.87 203
1591.96 224
1592.05 243
1592.14 260
1592.24 273
1592.33 283
1592.42 291
1592.51 297
1592.60 300
1592.69 302
1592.78 303
1592.88 304
1592.97 303
1593.06 301
1593.15 299
1593.24 296
1593.33 292
1593.43 287
1593.52 280
1593.61 272
1593.70 263
1593.79 253
1593.88 243
1593.97 234
1594.07 226
1594.16 221
1594.25 220
1594.34 224
1594.43 232
1594.52 244
1594.61 258
1594.71 275
1594.80 291
1594.89 305
1594.98 319
1595.07 331
1595.16 342
1595.26 351
1595.35 360
1595.44 368
1595.53 373
1595.62 375
1595.71 373
1595.80 369
1595.90 363
1595.99 357
1596.08 352
1596.17 349
1596.26 348
1596.35 348
1596.45 345
1596.54 339
1596.63 329
1596.72 314
1596.81 298
1596.90 281
1597.00 266
1597.09 256
1597.18 251
1597.27 252
1597.36 257
1597.45 264
1597.54 273
1597.64 280
1597.73 286
1597.82 288
1597.91 287
1598.00 283
1598.09 278
1598.19 271
1598.28 266
1598.37 262
1598.46 262
1598.55 263
1598.64 267
1598.74 271
1598.83 275
1598.92 277
1599.01 277
1599.10 276
1599.19 274
1599.29 271
1599.38 268
1599.47 265
1599.56 263
1599.65 260
1599.74 257
1599.84 255
1599.93 255
1600.02 258
1600.11 266
1600.20 278
1600.29 294
1600.39 309
1600.48 322
1600.57 327
1600.66 324
1600.75 314
1600.84 300
1600.94 285
1601.03 271
1601.12 261
1601.21 254
1601.30 249
1601.39 241
1601.49 227
1601.58 206
1601.67 177
1601.76 144
1601.85 110
1601.94 78
1602.04 53
1602.13 36
1602.22 28
1602.31 29
1602.40 34
1602.50 43
1602.59 53
1602.68 63
1602.77 73
1602.86 83
1602.95 91
1603.05 100
1603.14 107
1603.23 112
1603.32 113
1603.41 111
1603.50 105
1603.60 97
1603.69 87
1603.78 77
1603.87 66
1603.96 55
1604.06 44
1604.15 33
1604.24 23
1604.33 13
1604.42 4
1604.51 0
1604.61 0
1604.70 0
1604.79 0
1604.88 4
1604.97 12
1605.07 24
1605.16 38
1605.25 55
1605.34 74
1605.43 95
1605.52 115
1605.62 132
1605.71 145
1605.80 151
1605.89 149
1605.98 141
1606.08 128
1606.17 113
1606.26 99
1606.35 88
1606.44 81
1606.53 78
1606.63 75
1606.72 72
1606.81 66
1606.90 57
1606.99 45
1607.09 33
1607.18 22
1607.27 15
1607.36 11
1607.45 10
1607.55 11
1607.64 13
1607.73 15
1607.82 16
1607.91 15
1608.00 14
1608.10 12
1608.19 9
1608.28 5
1608.37 0
1608.46 0
1608.56 0
1608.65 0
1608.74 0
1608.83 0
1608.92 0
1609.02 0
1609.11 2
1609.20 12
1609.29 19
1609.38 22
1609.48 20
1609.57 13
1609.66 3
1609.75 0
1609.84 0
1609.94 0
1610.03 6
1610.12 28
1610.21 58
1610.30 92
1610.40 127
1610.49 160
1610.58 191
1610.67 217
1610.76 240
1610.86 259
1610.95 274
1611.04 285
1611.13 289
1611.22 289
1611.32 285
1611.41 278
1611.50 271
1611.59 264
1611.68 258
1611.78 254
1611.87 252
1611.96 251
1612.05 251
1612.14 253
1612.24 257
1612.33 264
1612.42 274
1612.51 286
1612.60 300
1612.70 314
1612.79 325
1612.88 332
1612.97 334
1613.06 331
1613.16 326
1613.25 319
1613.34 312
1613.43 305
1613.52 298
1613.62 292
1613.71 286
1613.80 281
1613.89 277
1613.98 275
1614.08 275
1614.17 276
1614.26 278
1614.35 280
1614.44 280
1614.54 280
1614.63 278
1614.72 276
1614.81 275
1614.91 275
1615.00 275
1615.09 274
1615.18 273
1615.27 270
1615.37 265
1615.46 260
1615.55 253
1615.64 246
1615.73 239
1615.83 231
1615.92 220
1616.01 206
1616.10 186
1616.19 162
1616.29 134
1616.38 105
1616.47 77
1616.56 52
1616.66 33
1616.75 20
1616.84 14
1616.93 13
1617.02 16
1617.12 21
1617.21 29
1617.30 40
1617.39 55
1617.48 73
1617.58 95
1617.67 117
1617.76 136
1617.85 149
1617.95 153
1618.04 147
1618.13 133
1618.22 113
1618.31 92
1618.41 74
1618.50 63
1618.59 61
1618.68 66
1618.78 77
1618.87 91
1618.96 106
1619.05 120
1619.14 132
1619.24 143
1619.33 152
1619.42 160
1619.51 167
1619.61 173
1619.70 177
1619.79 178
1619.88 177
1619.97 176
1620.07 174
1620.16 174
1620.25 174
1620.34 174
1620.44 175
1620.53 175
1620.62 173
1620.71 170
1620.80 165
1620.90 160
1620.99 156
1621.08 152
1621.17 150
1621.27 149
1621.36 147
1621.45 146
1621.54 144
1621.64 141
1621.73 139
1621.82 139
1621.91 141
1622.00 147
1622.10 156
1622.19 167
1622.28 180
1622.37 193
1622.47 205
1622.56 215
1622.65 222
1622.74 228
1622.84 232
1622.93 233
1623.02 231
1623.11 225
1623.20 216
1623.30 204
1623.39 189
1623.48 172
1623.57 156
1623.67 140
1623.76 126
1623.85 113
1623.94 101
1624.04 90
1624.13 83
1624.22 79
1624.31 79
1624.41 83
1624.50 90
1624.59 99
1624.68 110
1624.77 121
1624.87 133
1624.96 147
1625.05 163
1625.14 181
1625.24 198
1625.33 214
1625.42 225
1625.51 230
1625.61 228
1625.70 217
1625.79 199
1625.88 177
1625.98 152
1626.07 128
1626.16 108
1626.25 92
1626.35 84
1626.44 82
1626.53 87
1626.62 96
1626.72 108
1626.81 120
1626.90 129
1626.99 136
1627.09 141
1627.18 145
1627.27 150
1627.36 159
1627.46 171
1627.55 187
1627.64 204
1627.73 219
1627.82 228
1627.92 229
1628.01 221
1628.10 208
1628.19 192
1628.29 175
1628.38 163
1628.47 155
1628.56 152
1628.66 154
1628.75 158
1628.84 162
1628.93 166
1629.03 169
1629.12 171
1629.21 173
1629.30 173
1629.40 173
1629.49 172
1629.58 171
1629.67 172
1629.77 174
1629.86 178
1629.95 184
1630.04 190
1630.14 194
1630.23 192
1630.32 185
1630.42 173
1630.51 157
1630.60 141
1630.69 129
1630.79 121
1630.88 118
1630.97 118
1631.06 118
1631.16 116
1631.25 109
1631.34 99
1631.43 89
1631.53 80
1631.62 77
1631.71 81
1631.80 93
1631.90 111
1631.99 132
1632.08 152
1632.17 169
1632.27 182
1632.36 189
1632.45 192
1632.54 191
1632.64 189
1632.73 187
1632.82 187
1632.91 191
1633.01 197
1633.10 206
1633.19 217
1633.29 228
1633.38 239
1633.47 247
1633.56 254
1633.66 260
1633.75 265
1633.84 271
1633.93 276
1634.03 280
1634.12 281
1634.21 278
1634.30 269
1634.40 257
1634.49 242
1634.58 227
1634.67 215
1634.77 208
1634.86 206
1634.95 206
1635.05 207
1635.14 207
1635.23 206
1635.32 203
1635.42 200
1635.51 197
1635.60 196
1635.69 198
1635.79 202
1635.88 209
1635.97 217
1636.07 227
1636.16 237
1636.25 247
1636.34 254
1636.44 256
1636.53 252
1636.62 243
1636.71 230
1636.81 217
1636.90 207
1636.99 203
1637.08 206
1637.18 215
1637.27 228
1637.36 240
1637.46 250
1637.55 255
1637.64 257
1637.73 255
1637.83 252
1637.92 248
1638.01 244
1638.11 239
1638.20 234
1638.29 228
1638.38 221
1638.48 214
1638.57 207
1638.66 199
1638.75 191
1638.85 182
1638.94 171
1639.03 160
1639.13 147
1639.22 135
1639.31 123
1639.40 112
1639.50 102
1639.59 93
1639.68 87
1639.78 84
1639.87 86
1639.96 92
1640.05 103
1640.15 115
1640.24 129
1640.33 141
1640.42 151
1640.52 159
1640.61 165
1640.70 170
1640.80 177
1640.89 184
1640.98 193
1641.07 202
1641.17 210
1641.26 215
1641.35 216
1641.45 212
1641.54 204
1641.63 191
1641.72 175
1641.82 159
1641.91 142
1642.00 128
1642.10 115
1642.19 106
1642.28 97
1642.37 88
1642.47 77
1642.56 64
1642.65 47
1642.75 28
1642.84 9
1642.93 0
1643.03 0
1643.12 0
1643.21 0
1643.30 0
1643.40 0
1643.49 0
1643.58 0
1643.68 6
1643.77 16
1643.86 27
1643.95 37
1644.05 46
1644.14 53
1644.23 60
1644.33 65
1644.42 69
1644.51 73
1644.60 77
1644.70 82
1644.79 90
1644.88 99
1644.98 108
1645.07 116
1645.16 124
1645.26 129
1645.35 132
1645.44 134
1645.53 136
1645.63 137
1645.72 137
1645.81 136
1645.91 132
1646.00 124
1646.09 113
1646.19 100
1646.28 87
1646.37 75
1646.46 67
1646.56 62
1646.65 59
1646.74 58
1646.84 55
1646.93 51
1647.02 48
1647.12 47
1647.21 49
1647.30 57
1647.39 69
1647.49 85
1647.58 99
1647.67 109
1647.77 111
1647.86 105
1647.95 92
1648.05 75
1648.14 57
1648.23 42
1648.32 32
1648.42 28
1648.51 28
1648.60 29
1648.70 30
1648.79 28
1648.88 23
1648.98 13
1649.07 2
1649.16 0
1649.26 0
1649.35 0
1649.44 0
1649.53 0
1649.63 0
1649.72 0
1649.81 2
1649.91 18
1650.00 35
1650.09 50
1650.19 64
1650.28 74
1650.37 80
1650.47 85
1650.56 86
1650.65 86
1650.74 84
1650.84 82
1650.93 80
1651.02 79
1651.12 82
1651.21 87
1651.30 96
1651.40 107
1651.49 119
1651.58 130
1651.68 138
1651.77 141
1651.86 140
1651.96 134
1652.05 124
1652.14 112
1652.24 97
1652.33 83
1652.42 69
1652.51 58
1652.61 50
1652.70 45
1652.79 44
1652.89 45
1652.98 47
1653.07 50
1653.17 54
1653.26 58
1653.35 62
1653.45 66
1653.54 70
1653.63 74
1653.73 76
1653.82 77
1653.91 76
1654.01 75
1654.10 75
1654.19 77
1654.29 81
1654.38 88
1654.47 96
1654.56 103
1654.66 105
1654.75 102
1654.84 92
1654.94 79
1655.03 63
1655.12 47
1655.22 35
1655.31 27
1655.40 22
1655.50 19
1655.59 19
1655.68 19
1655.78 20
1655.87 21
1655.96 22
1656.06 24
1656.15 26
1656.24 29
1656.34 30
1656.43 31
1656.52 32
1656.62 32
1656.71 33
1656.80 35
1656.90 36
1656.99 36
1657.08 34
1657.18 28
1657.27 20
1657.36 10
1657.46 0
1657.55 0
1657.64 0
1657.74 0
1657.83 0
1657.92 0
1658.02 0
1658.11 0
1658.20 0
1658.30 2
1658.39 8
1658.48 15
1658.58 21
1658.67 25
1658.76 26
1658.86 22
1658.95 15
1659.04 5
1659.14 0
1659.23 0
1659.32 0
1659.42 0
1659.51 0
1659.60 0
1659.70 2
1659.79 16
1659.88 32
1659.98 46
1660.07 57
1660.16 63
1660.26 65
1660.35 63
1660.44 59
1660.54 55
1660.63 51
1660.72 49
1660.82 49
1660.91 49
1661.00 49
1661.10 48
1661.19 46
1661.28 42
1661.38 38
1661.47 33
1661.56 29
1661.66 25
1661.75 20
1661.84 15
1661.94 10
1662.03 6
1662.12 4
1662.22 3
1662.31 6
1662.40 9
1662.50 11
1662.59 11
1662.69 6
1662.78 0
1662.87 0
1662.97 0
1663.06 0
1663.15 0
1663.25 2
1663.34 24
1663.43 50
1663.53 76
1663.62 100
1663.71 117
1663.81 128
1663.90 133
1663.99 131
1664.09 124
1664.18 114
1664.27 102
1664.37 89
1664.46 79
1664.55 72
1664.65 69
1664.74 71
1664.84 78
1664.93 87
1665.02 98
1665.12 107
1665.21 115
1665.30 120
1665.40 122
1665.49 121
1665.58 116
1665.68 109
1665.77 99
1665.86 87
1665.96 74
1666.05 62
1666.14 53
1666.24 49
1666.33 50
1666.43 57
1666.52 68
1666.61 80
1666.71 93
1666.80 103
1666.89 111
1666.99 116
1667.08 120
1667.17 124
1667.27 130
1667.36 139
1667.45 149
1667.55 158
1667.64 166
1667.74 169
1667.83 167
1667.92 161
1668.02 152
1668.11 144
1668.20 137
1668.30 135
1668.39 138
1668.48 144
1668.58 152
1668.67 159
1668.77 162
1668.86 162
1668.95 158
1669.05 151
1669.14 144
1669.23 139
1669.33 137
1669.42 137
1669.51 140
1669.61 147
1669.70 155
1669.80 167
1669.89 181
1669.98 197
1670.08 215
1670.17 232
1670.26 247
1670.36 258
1670.45 262
1670.54 258
1670.64 247
1670.73 228
1670.83 203
1670.92 175
1671.01 146
1671.11 120
1671.20 98
1671.29 83
1671.39 76
1671.48 76
1671.58 81
1671.67 90
1671.76 99
1671.86 106
1671.95 111
1672.04 113
1672.14 111
1672.23 107
1672.32 101
1672.42 93
1672.51 86
1672.61 80
1672.70 79
1672.79 82
1672.89 93
1672.98 110
1673.07 132
1673.17 157
1673.26 182
1673.36 205
1673.45 224
1673.54 239
1673.64 248
1673.73 253
1673.82 254
1673.92 253
1674.01 249
1674.11 243
1674.20 235
1674.29 225
1674.39 212
1674.48 197
1674.58 180
1674.67 161
1674.76 142
1674.86 124
1674.95 111
1675.04 104
1675.14 106
1675.23 117
1675.33 133
1675.42 154
1675.51 172
1675.61 187
1675.70 195
1675.79 196
1675.89 192
1675.98 186
1676.08 182
1676.17 180
1676.26 182
1676.36 186
1676.45 190
1676.55 192
1676.64 190
1676.73 186
1676.83 179
1676.92 172
1677.01 166
1677.11 164
1677.20 164
1677.30 167
1677.39 170
1677.48 172
1677.58 171
1677.67 167
1677.77 159
1677.86 150
1677.95 140
1678.05 130
1678.14 121
1678.23 114
1678.33 109
1678.42 105
1678.52 100
1678.61 96
1678.70 91
1678.80 88
1678.89 85
1678.99 85
1679.08 87
1679.17 93
1679.27 101
1679.36 109
1679.46 118
1679.55 125
1679.64 130
1679.74 134
1679.83 137
1679.93 138
1680.02 138
1680.11 136
1680.21 132
1680.30 126
1680.39 118
1680.49 109
1680.58 99
1680.68 91
1680.77 87
1680.86 86
1680.96 90
1681.05 99
1681.15 111
1681.24 127
1681.33 145
1681.43 164
1681.52 184
1681.62 202
1681.71 218
1681.80 229
1681.90 235
1681.99 235
1682.09 228
1682.18 215
1682.27 199
1682.37 183
1682.46 167
1682.56 157
1682.65 151
1682.74 151
1682.84 154
1682.93 158
1683.03 160
1683.12 161
1683.21 160
1683.31 159
1683.40 159
1683.50 162
1683.59 168
1683.68 176
1683.78 184
1683.87 189
1683.97 189
1684.06 185
1684.16 175
1684.25 161
1684.34 143
1684.44 125
1684.53 108
1684.63 93
1684.72 84
1684.81 79
1684.91 79
1685.00 83
1685.10 89
1685.19 94
1685.28 96
1685.38 95
1685.47 90
1685.57 83
1685.66 75
1685.75 70
1685.85 67
1685.94 68
1686.04 73
1686.13 80
1686.22 88
1686.32 95
1686.41 103
1686.51 109
1686.60 113
1686.70 117
1686.79 120
1686.88 123
1686.98 127
1687.07 131
1687.17 136
1687.26 141
1687.35 147
1687.45 153
1687.54 156
1687.64 156
1687.73 153
1687.83 146
1687.92 136
1688.01 123
1688.11 107
1688.20 92
1688.30 77
1688.39 63
1688.48 53
1688.58 46
1688.67 44
1688.77 46
1688.86 50
1688.96 56
1689.05 63
1689.14 70
1689.24 77
1689.33 85
1689.43 95
1689.52 106
1689.61 119
1689.71 133
1689.80 145
1689.90 155
1689.99 161
1690.09 162
1690.18 157
1690.27 148
1690.37 137
1690.46 126
1690.56 118
1690.65 113
1690.75 113
1690.84 118
1690.93 126
1691.03 135
1691.12 142
1691.22 148
1691.31 152
1691.41 155
1691.50 158
1691.59 164
1691.69 174
1691.78 185
1691.88 197
1691.97 206
1692.06 210
1692.16 207
1692.25 198
1692.35 182
1692.44 163
1692.54 142
1692.63 121
1692.72 103
1692.82 86
1692.91 71
1693.01 58
1693.10 46
1693.20 35
1693.29 24
1693.39 14
1693.48 3
1693.57 0
1693.67 0
1693.76 0
1693.86 0
1693.95 0
1694.05 0
1694.14 0
1694.23 0
1694.33 13
1694.42 34
1694.52 54
1694.61 74
1694.71 92
1694.80 109
1694.89 124
1694.99 139
1695.08 152
1695.18 165
1695.27 176
1695.37 185
1695.46 191
1695.55 196
1695.65 199
1695.74 200
1695.84 200
1695.93 200
1696.03 198
1696.12 194
1696.22 188
1696.31 180
1696.40 171
1696.50 161
1696.59 151
1696.69 143
1696.78 137
1696.88 132
1696.97 126
1697.07 120
1697.16 112
1697.25 101
1697.35 89
1697.44 76
1697.54 63
1697.63 49
1697.73 36
1697.82 23
1697.92 9
1698.01 0
1698.10 0
1698.20 0
1698.29 0
1698.39 0
1698.48 0
1698.58 0
1698.67 0
1698.77 6
1698.86 25
1698.95 46
1699.05 65
1699.14 84
1699.24 100
1699.33 112
1699.43 121
1699.52 125
1699.62 125
1699.71 120
1699.80 112
1699.90 100
1699.99 87
1700.09 74
1700.18 65
1700.28 59
1700.37 60
1700.47 68
1700.56 81
1700.65 98
1700.75 117
1700.84 134
1700.94 146
1701.03 153
1701.13 153
1701.22 148
1701.32 139
1701.41 127
1701.51 113
1701.60 100
1701.69 88
1701.79 77
1701.88 68
1701.98 62
1702.07 60
1702.17 63
1702.26 72
1702.36 85
1702.45 101
1702.55 119
1702.64 135
1702.73 148
1702.83 156
1702.92 160
1703.02 160
1703.11 160
1703.21 159
1703.30 160
1703.40 162
1703.49 166
1703.59 170
1703.68 173
1703.78 173
1703.87 168
1703.96 159
1704.06 146
1704.15 131
1704.25 118
1704.34 107
1704.44 100
1704.53 99
1704.63 102
1704.72 106
1704.82 109
1704.91 109
1705.01 104
1705.10 96
1705.19 84
1705.29 71
1705.38 60
1705.48 52
1705.57 50
1705.67 52
1705.76 61
1705.86 73
1705.95 87
1706.05 103
1706.14 115
1706.24 124
1706.33 127
1706.43 123
1706.52 114
1706.61 101
1706.71 85
1706.80 69
1706.90 54
1706.99 43
1707.09 35
1707.18 32
1707.28 34
1707.37 43
1707.47 57
1707.56 75
1707.66 95
1707.75 113
1707.85 126
1707.94 131
1708.03 128
1708.13 120
1708.22 108
1708.32 99
1708.41 95
1708.51 98
1708.60 108
1708.70 122
1708.79 136
1708.89 145
1708.98 149
1709.08 145
1709.17 133
1709.27 116
1709.36 96
1709.46 75
1709.55 55
1709.65 39
1709.74 28
1709.84 25
1709.93 29
1710.02 41
1710.12 60
1710.21 84
1710.31 111
1710.40 136
1710.50 157
1710.59 170
1710.69 175
1710.78 172
1710.88 162
1710.97 147
1711.07 130
1711.16 115
1711.26 102
1711.35 95
1711.45 93
1711.54 97
1711.64 107
1711.73 122
1711.83 141
1711.92 164
1712.02 189
1712.11 213
1712.21 234
1712.30 249
1712.39 258
1712.49 259
1712.58 254
1712.68 244
1712.77 231
1712.87 217
1712.96 206
1713.06 200
1713.15 200
1713.25 206
1713.34 219
1713.44 236
1713.53 256
1713.63 275
1713.72 291
1713.82 301
1713.91 303
1714.01 295
1714.10 280
1714.20 257
1714.29 229
1714.39 199
1714.48 170
1714.58 143
1714.67 121
1714.77 103
1714.86 90
1714.96 80
1715.05 72
1715.15 64
1715.24 53
1715.34 38
1715.43 19
1715.53 0
1715.62 0
1715.72 0
1715.81 0
1715.91 0
1716.00 0
1716.10 0
1716.19 0
1716.29 7
1716.38 39
1716.48 73
1716.57 107
1716.67 139
1716.76 168
1716.86 193
1716.95 212
1717.05 223
1717.14 228
1717.24 224
1717.33 213
1717.43 196
1717.52 174
1717.62 149
1717.71 123
1717.80 101
1717.90 85
1717.99 76
1718.09 74
1718.18 77
1718.28 83
1718.37 88
1718.47 92
1718.56 92
1718.66 91
1718.76 90
1718.85 90
1718.95 92
1719.04 96
1719.14 102
1719.23 108
1719.33 114
1719.42 119
1719.52 123
1719.61 125
1719.71 126
1719.80 126
1719.90 124
1719.99 123
1720.09 120
1720.18 119
1720.28 118
1720.37 119
1720.47 121
1720.56 122
1720.66 122
1720.75 121
1720.85 117
1720.94 112
1721.04 106
1721.13 100
1721.23 95
1721.32 92
1721.42 91
1721.51 90
1721.61 91
1721.70 91
1721.80 89
1721.89 85
1721.99 79
1722.08 70
1722.18 62
1722.27 54
1722.37 51
1722.46 53
1722.56 63
1722.65 81
1722.75 105
1722.84 135
1722.94 166
1723.03 196
1723.13 222
1723.22 242
1723.32 256
1723.41 262
1723.51 262
1723.60 256
1723.70 247
1723.79 234
1723.89 219
1723.98 202
1724.08 184
1724.18 167
1724.27 154
1724.37 144
1724.46 140
1724.56 141
1724.65 145
1724.75 150
1724.84 153
1724.94 153
1725.03 150
1725.13 146
1725.22 143
1725.32 144
1725.41 151
1725.51 164
1725.60 182
1725.70 203
1725.79 223
1725.89 242
1725.98 257
1726.08 270
1726.17 281
1726.27 290
1726.36 295
1726.46 298
1726.56 295
1726.65 287
1726.75 273
1726.84 255
1726.94 236
1727.03 217
1727.13 202
1727.22 192
1727.32 188
1727.41 189
1727.51 193
1727.60 200
1727.70 207
1727.79 213
1727.89 218
1727.98 222
1728.08 225
1728.17 226
1728.27 227
1728.37 228
1728.46 227
1728.56 226
1728.65 223
1728.75 218
1728.84 212
1728.94 205
1729.03 197
1729.13 188
1729.22 178
1729.32 166
1729.41 152
1729.51 135
1729.60 115
1729.70 93
1729.79 70
1729.89 48
1729.99 30
1730.08 15
1730.18 4
1730.27 0
1730.37 0
1730.46 0
1730.56 0
1730.65 0
1730.75 6
1730.84 15
1730.94 25
1731.03 36
1731.13 45
1731.22 52
1731.32 57
1731.42 60
1731.51 63
1731.61 67
1731.70 73
1731.80 80
1731.89 90
1731.99 100
1732.08 109
1732.18 117
1732.27 122
1732.37 126
1732.46 127
1732.56 127
1732.66 126
1732.75 125
1732.85 124
1732.94 124
1733.04 123
1733.13 121
1733.23 119
1733.32 114
1733.42 109
1733.51 102
1733.61 93
1733.70 84
1733.80 75
1733.90 64
1733.99 54
1734.09 42
1734.18 31
1734.28 21
1734.37 13
1734.47 8
1734.56 6
1734.66 7
1734.75 9
1734.85 9
1734.95 7
1735.04 3
1735.14 0
1735.23 0
1735.33 0
1735.42 0
1735.52 0
1735.61 0
1735.71 3
1735.80 12
1735.90 20
1736.00 25
1736.09 26
1736.19 24
1736.28 19
1736.38 13
1736.47 8
1736.57 4
1736.66 4
1736.76 8
1736.86 16
1736.95 28
1737.05 41
1737.14 53
1737.24 63
1737.33 70
1737.43 75
1737.52 79
1737.62 83
1737.72 89
1737.81 98
1737.91 108
1738.00 119
1738.10 130
1738.19 140
1738.29 148
1738.38 155
1738.48 162
1738.58 168
1738.67 172
1738.77 173
1738.86 169
1738.96 160
1739.05 147
1739.15 131
1739.24 115
1739.34 104
1739.44 100
1739.53 102
1739.63 112
1739.72 126
1739.82 142
1739.91 157
1740.01 168
1740.10 174
1740.20 177
1740.30 176
1740.39 173
1740.49 169
1740.58 167
1740.68 167
1740.77 168
1740.87 172
1740.97 178
1741.06 185
1741.16 193
1741.25 199
1741.35 203
1741.44 201
1741.54 195
1741.63 183
1741.73 165
1741.83 142
1741.92 117
1742.02 91
1742.11 66
1742.21 43
1742.30 25
1742.40 11
1742.50 2
1742.59 0
1742.69 0
1742.78 6
1742.88 17
1742.97 33
1743.07 53
1743.17 73
1743.26 93
1743.36 109
1743.45 121
1743.55 128
1743.64 133
1743.74 136
1743.84 140
1743.93 146
1744.03 153
1744.12 161
1744.22 166
1744.31 167
1744.41 163
1744.51 154
1744.60 142
1744.70 128
1744.79 116
1744.89 106
1744.98 100
1745.08 98
1745.18 100
1745.27 104
1745.37 111
1745.46 120
1745.56 130
1745.65 140
1745.75 149
1745.85 154
1745.94 154
1746.04 148
1746.13 138
1746.23 124
1746.32 109
1746.42 96
1746.52 86
1746.61 81
1746.71 81
1746.80 82
1746.90 85
1746.99 87
1747.09 86
1747.19 82
1747.28 76
1747.38 69
1747.47 63
1747.57 58
1747.67 54
1747.76 50
1747.86 46
1747.95 41
1748.05 34
1748.14 26
1748.24 17
1748.34 8
1748.43 1
1748.53 0
1748.62 0
1748.72 1
1748.82 10
1748.91 22
1749.01 38
1749.10 53
1749.20 67
1749.29 77
1749.39 84
1749.49 88
1749.58 91
1749.68 93
1749.77 99
1749.87 107
1749.97 119
1750.06 132
1750.16 145
1750.25 154
1750.35 158
1750.45 157
1750.54 150
1750.64 139
1750.73 125
1750.83 110
1750.92 95
1751.02 82
1751.12 71
1751.21 61
1751.31 52
1751.40 44
1751.50 37
1751.60 30
1751.69 23
1751.79 16
1751.88 9
1751.98 2
1752.08 0
1752.17 0
1752.27 0
1752.36 0
1752.46 0
1752.56 0
1752.65 0
1752.75 0
1752.84 5
1752.94 16
1753.03 25
1753.13 33
1753.23 38
1753.32 40
1753.42 41
1753.51 40
1753.61 41
1753.71 44
1753.80 53
1753.90 65
1753.99 82
1754.09 100
1754.19 118
1754.28 133
1754.38 142
1754.47 142
1754.57 136
1754.67 123
1754.76 105
1754.86 85
1754.95 66
1755.05 49
1755.15 37
1755.24 29
1755.34 26
1755.43 26
1755.53 29
1755.63 32
1755.72 35
1755.82 35
1755.91 35
1756.01 32
1756.11 29
1756.20 27
1756.30 29
1756.40 35
1756.49 47
1756.59 61
1756.68 77
1756.78 90
1756.88 99
1756.97 100
1757.07 95
1757.16 83
1757.26 67
1757.36 49
1757.45 31
1757.55 15
1757.64 2
1757.74 0
1757.84 0
1757.93 0
1758.03 0
1758.12 10
1758.22 29
1758.32 51
1758.41 76
1758.51 100
1758.60 123
1758.70 141
1758.80 156
1758.89 165
1758.99 172
1759.09 175
1759.18 175
1759.28 173
1759.37 170
1759.47 165
1759.57 160
1759.66 155
1759.76 151
1759.85 149
1759.95 149
1760.05 150
1760.14 152
1760.24 153
1760.34 153
1760.43 151
1760.53 148
1760.62 144
1760.72 141
1760.82 139
1760.91 139
1761.01 142
1761.10 147
1761.20 153
1761.30 159
1761.39 162
1761.49 161
1761.59 157
1761.68 150
1761.78 143
1761.87 139
1761.97 138
1762.07 142
1762.16 152
1762.26 165
1762.36 181
1762.45 196
1762.55 210
1762.64 221
1762.74 227
1762.84 230
1762.93 227
1763.03 219
1763.13 204
1763.22 185
1763.32 163
1763.41 141
1763.51 122
1763.61 108
1763.70 98
1763.80 93
1763.90 89
1763.99 81
1764.09 69
1764.18 49
1764.28 25
1764.38 0
1764.47 0
1764.57 0
1764.67 0
1764.76 0
1764.86 0
1764.95 0
1765.05 0
1765.15 12
1765.24 27
1765.34 39
1765.44 45
1765.53 48
1765.63 49
1765.72 50
1765.82 51
1765.92 54
1766.01 58
1766.11 63
1766.21 68
1766.30 72
1766.40 74
1766.49 75
1766.59 73
1766.69 69
1766.78 65
1766.88 61
1766.98 58
1767.07 55
1767.17 54
1767.27 54
1767.36 54
1767.46 56
1767.55 58
1767.65 64
1767.75 72
1767.84 84
1767.94 97
1768.04 110
1768.13 119
1768.23 121
1768.33 115
1768.42 101
1768.52 82
1768.61 61
1768.71 42
1768.81 28
1768.90 19
1769.00 16
1769.10 18
1769.19 23
1769.29 29
1769.39 34
1769.48 40
1769.58 44
1769.68 48
1769.77 50
1769.87 51
1769.96 50
1770.06 49
1770.16 47
1770.25 46
1770.35 46
1770.45 47
1770.54 49
1770.64 50
1770.74 48
1770.83 43
1770.93 34
1771.03 22
1771.12 8
1771.22 0
1771.31 0
1771.41 0
1771.51 0
1771.60 0
1771.70 4
1771.80 13
1771.89 19
1771.99 22
1772.09 20
1772.18 14
1772.28 6
1772.38 0
1772.47 0
1772.57 0
1772.67 0
1772.76 0
1772.86 0
1772.95 0
1773.05 0
1773.15 12
1773.24 32
1773.34 53
1773.44 75
1773.53 98
1773.63 121
1773.73 143
1773.82 166
1773.92 186
1774.02 204
1774.11 216
1774.21 222
1774.31 220
1774.40 210
1774.50 195
1774.60 176
1774.69 157
1774.79 139
1774.89 126
1774.98 117
1775.08 114
1775.17 114
1775.27 118
1775.37 122
1775.46 126
1775.56 128
1775.66 128
1775.75 125
1775.85 120
1775.95 114
1776.04 106
1776.14 97
1776.24 87
1776.33 75
1776.43 63
1776.53 52
1776.62 42
1776.72 36
1776.82 35
1776.91 41
1777.01 52
1777.11 71
1777.20 95
1777.30 123
1777.40 154
1777.49 183
1777.59 208
1777.69 224
1777.78 231
1777.88 228
1777.98 215
1778.07 198
1778.17 178
1778.27 159
1778.36 142
1778.46 128
1778.56 115
1778.65 103
1778.75 90
1778.85 75
1778.94 60
1779.04 46
1779.14 33
1779.23 24
1779.33 18
1779.43 14
1779.52 12
1779.62 10
1779.72 8
1779.81 8
1779.91 10
1780.01 14
1780.10 23
1780.20 34
1780.30 48
1780.39 62
1780.49 74
1780.59 82
1780.68 86
1780.78 84
1780.88 77
1780.97 66
1781.07 54
1781.17 43
1781.26 34
1781.36 29
1781.46 28
1781.55 32
1781.65 38
1781.75 45
1781.84 49
1781.94 51
1782.04 48
1782.13 43
1782.23 34
1782.33 25
1782.42 17
1782.52 11
1782.62 7
1782.71 5
1782.81 3
1782.91 1
1783.01 0
1783.10 0
1783.20 0
1783.30 0
1783.39 0
1783.49 0
1783.59 0
1783.68 0
1783.78 13
1783.88 36
1783.97 65
1784.07 100
1784.17 135
1784.26 166
1784.36 188
1784.46 199
1784.55 197
1784.65 183
1784.75 160
1784.84 133
1784.94 107
1785.04 86
1785.13 71
1785.23 64
1785.33 63
1785.43 68
1785.52 76
1785.62 86
1785.72 99
1785.81 114
1785.91 133
1786.01 157
1786.10 184
1786.20 214
1786.30 243
1786.39 268
1786.49 286
1786.59 296
1786.68 298
1786.78 293
1786.88 284
1786.98 273
1787.07 259
1787.17 243
1787.27 223
1787.36 200
1787.46 172
1787.56 141
1787.65 110
1787.75 83
1787.85 60
1787.94 45
1788.04 37
1788.14 34
1788.23 35
1788.33 39
1788.43 43
1788.53 49
1788.62 56
1788.72 65
1788.82 75
1788.91 85
1789.01 91
1789.11 93
1789.20 87
1789.30 73
1789.40 52
1789.49 28
1789.59 5
1789.69 0
1789.79 0
1789.88 0
1789.98 0
1790.08 14
1790.17 41
1790.27 70
1790.37 98
1790.46 121
1790.56 139
1790.66 151
1790.76 156
1790.85 155
1790.95 148
1791.05 135
1791.14 116
1791.24 94
1791.34 70
1791.43 47
1791.53 26
1791.63 11
1791.73 3
1791.82 3
1791.92 10
1792.02 25
1792.11 43
1792.21 63
1792.31 83
1792.40 100
1792.50 115
1792.60 125
1792.70 131
1792.79 133
1792.89 131
1792.99 124
1793.08 112
1793.18 95
1793.28 72
1793.38 48
1793.47 23
1793.57 2
1793.67 0
1793.76 0
1793.86 0
1793.96 0
1794.05 17
1794.15 36
1794.25 53
1794.35 67
1794.44 77
1794.54 84
1794.64 87
1794.73 89
1794.83 90
1794.93 89
1795.03 87
1795.12 86
1795.22 85
1795.32 86
1795.41 90
1795.51 98
1795.61 108
1795.71 120
1795.80 130
1795.90 138
1796.00 140
1796.09 138
1796.19 130
1796.29 119
1796.39 107
1796.48 97
1796.58 90
1796.68 89
1796.77 93
1796.87 101
1796.97 110
1797.07 117
1797.16 119
1797.26 115
1797.36 104
1797.45 88
1797.55 68
1797.65 49
1797.75 32
1797.84 18
1797.94 7
1798.04 1
1798.13 0
1798.23 0
1798.33 0
1798.43 0
1798.52 0
1798.62 0
1798.72 0
1798.81 1
1798.91 5
1799.01 10
1799.11 17
1799.20 26
1799.30 39
1799.40 56
1799.49 77
1799.59 102
1799.69 130
1799.79 158
1799.88 184
1799.98 204
1800.08 216
1800.18 219
1800.27 212
1800.37 196
1800.47 175
1800.56 153
1800.66 131
1800.76 116
1800.86 107
1800.95 107
1801.05 113
1801.15 124
1801.25 137
1801.34 152
1801.44 166
1801.54 179
1801.63 191
1801.73 202
1801.83 212
1801.93 220
1802.02 224
1802.12 225
1802.22 221
1802.32 215
1802.41 209
1802.51 204
1802.61 203
1802.70 205
1802.80 211
1802.90 220
1803.00 230
1803.09 239
1803.19 247
1803.29 253
1803.39 257
1803.48 258
1803.58 257
1803.68 254
1803.78 249
1803.87 241
1803.97 231
1804.07 221
1804.16 212
1804.26 205
1804.36 202
1804.46 200
1804.55 199
1804.65 198
1804.75 194
1804.85 186
1804.94 174
1805.04 159
1805.14 143
1805.24 127
1805.33 114
1805.43 102
1805.53 93
1805.63 87
1805.72 82
1805.82 77
1805.92 72
1806.01 68
1806.11 64
1806.21 63
1806.31 65
1806.40 70
1806.50 79
1806.60 92
1806.70 107
1806.79 124
1806.89 142
1806.99 159
1807.09 175
1807.18 189
1807.28 200
1807.38 205
1807.48 206
1807.57 201
1807.67 191
1807.77 178
1807.87 164
1807.96 148
1808.06 134
1808.16 122
1808.26 113
1808.35 108
1808.45 104
1808.55 103
1808.65 101
1808.74 99
1808.84 95
1808.94 89
1809.04 82
1809.13 76
1809.23 72
1809.33 72
1809.43 75
1809.52 80
1809.62 85
1809.72 86
1809.82 83
1809.91 74
1810.01 60
1810.11 46
1810.21 32
1810.30 22
1810.40 17
1810.50 15
1810.60 16
1810.69 18
1810.79 20
1810.89 20
1810.99 20
1811.08 19
1811.18 19
1811.28 20
1811.38 21
1811.47 20
1811.57 17
1811.67 11
1811.77 2
1811.86 0
1811.96 0
1812.06 0
1812.16 0
1812.25 0
1812.35 0
1812.45 0
1812.55 9
1812.64 28
1812.74 45
1812.84 57
1812.94 65
1813.03 71
1813.13 76
1813.23 81
1813.33 88
1813.42 95
1813.52 102
1813.62 107
1813.72 109
1813.81 108
1813.91 106
1814.01 103
1814.11 102
1814.21 105
1814.30 112
1814.40 123
1814.50 137
1814.60 153
1814.69 167
1814.79 177
1814.89 181
1814.99 179
1815.08 171
1815.18 158
1815.28 144
1815.38 130
1815.47 118
1815.57 108
1815.67 98
1815.77 87
1815.87 75
1815.96 61
1816.06 46
1816.16 33
1816.26 26
1816.35 26
1816.45 33
1816.55 49
1816.65 70
1816.74 94
1816.84 117
1816.94 135
1817.04 146
1817.14 149
1817.23 145
1817.33 137
1817.43 128
1817.53 122
1817.62 123
1817.72 131
1817.82 145
1817.92 161
1818.01 175
1818.11 185
1818.21 189
1818.31 188
1818.41 185
1818.50 182
1818.60 182
1818.70 186
1818.80 193
1818.89 202
1818.99 210
1819.09 217
1819.19 224
1819.28 229
1819.38 235
1819.48 241
1819.58 245
1819.68 246
1819.77 242
1819.87 229
1819.97 207
1820.07 177
1820.16 142
1820.26 105
1820.36 69
1820.46 36
1820.56 9
1820.65 0
1820.75 0
1820.85 0
1820.95 0
1821.04 0
1821.14 0
1821.24 16
1821.34 37
1821.44 58
1821.53 77
1821.63 95
1821.73 110
1821.83 125
1821.93 142
1822.02 162
1822.12 185
1822.22 209
1822.32 231
1822.41 250
1822.51 264
1822.61 270
1822.71 269
1822.81 261
1822.90 249
1823.00 234
1823.10 218
1823.20 203
1823.30 190
1823.39 180
1823.49 171
1823.59 161
1823.69 151
1823.78 139
1823.88 126
1823.98 115
1824.08 107
1824.18 104
1824.27 107
1824.37 115
1824.47 126
1824.57 135
1824.67 141
1824.76 141
1824.86 135
1824.96 125
1825.06 113
1825.16 101
1825.25 93
1825.35 89
1825.45 89
1825.55 93
1825.64 98
1825.74 103
1825.84 105
1825.94 102
1826.04 92
1826.13 75
1826.23 51
1826.33 24
1826.43 0
1826.53 0
1826.62 0
1826.72 0
1826.82 0
1826.92 0
1827.02 0
1827.11 2
1827.21 16
1827.31 27
1827.41 34
1827.51 36
1827.60 37
1827.70 37
1827.80 36
1827.90 34
1828.00 31
1828.09 28
1828.19 24
1828.29 21
1828.39 18
1828.49 18
1828.58 21
1828.68 27
1828.78 36
1828.88 46
1828.98 57
1829.07 66
1829.17 71
1829.27 73
1829.37 70
1829.47 64
1829.56 55
1829.66 45
1829.76 37
1829.86 32
1829.96 30
1830.05 31
1830.15 34
1830.25 36
1830.35 36
1830.45 30
1830.54 19
1830.64 3
1830.74 0
1830.84 0
1830.94 0
1831.03 0
1831.13 0
1831.23 0
1831.33 0
1831.43 15
1831.52 32
1831.62 43
1831.72 45
1831.82 39
1831.92 28
1832.02 15
1832.11 3
1832.21 0
1832.31 0
1832.41 0
1832.51 0
1832.60 4
1832.70 15
1832.80 26
1832.90 38
1833.00 49
1833.09 62
1833.19 76
1833.29 91
1833.39 108
1833.49 125
1833.59 140
1833.68 152
1833.78 158
1833.88 156
1833.98 149
1834.08 135
1834.17 118
1834.27 100
1834.37 83
1834.47 72
1834.57 67
1834.66 68
1834.76 75
1834.86 84
1834.96 93
1835.06 97
1835.16 97
1835.25 90
1835.35 79
1835.45 65
1835.55 51
1835.65 37
1835.74 26
1835.84 17
1835.94 10
1836.04 4
1836.14 0
1836.24 0
1836.33 2
1836.43 9
1836.53 21
1836.63 34
1836.73 46
1836.83 55
1836.92 60
1837.02 60
1837.12 58
1837.22 57
1837.32 60
1837.41 68
1837.51 84
1837.61 104
1837.71 127
1837.81 149
1837.91 166
1838.00 178
1838.10 182
1838.20 180
1838.30 174
1838.40 166
1838.50 157
1838.59 150
1838.69 143
1838.79 137
1838.89 132
1838.99 127
1839.09 124
1839.18 122
1839.28 124
1839.38 129
1839.48 138
1839.58 147
1839.67 157
1839.77 164
1839.87 168
1839.97 167
1840.07 164
1840.17 159
1840.26 155
1840.36 153
1840.46 155
1840.56 161
1840.66 169
1840.76 180
1840.85 190
1840.95 197
1841.05 201
1841.15 200
1841.25 193
1841.35 180
1841.44 162
1841.54 139
1841.64 113
1841.74 86
1841.84 60
1841.94 37
1842.03 20
1842.13 10
1842.23 8
1842.33 13
1842.43 24
1842.53 40
1842.63 58
1842.72 76
1842.82 92
1842.92 104
1843.02 111
1843.12 113
1843.22 110
1843.31 104
1843.41 98
1843.51 91
1843.61 86
1843.71 83
1843.81 81
1843.90 79
1844.00 76
1844.10 71
1844.20 64
1844.30 55
1844.40 47
1844.49 39
1844.59 35
1844.69 36
1844.79 41
1844.89 51
1844.99 62
1845.09 73
1845.18 83
1845.28 88
1845.38 90
1845.48 89
1845.58 87
1845.68 85
1845.77 83
1845.87 81
1845.97 77
1846.07 69
1846.17 55
1846.27 36
1846.37 14
1846.46 0
1846.56 0
1846.66 0
1846.76 0
1846.86 0
1846.96 0
1847.05 0
1847.15 0
1847.25 13
1847.35 33
1847.45 52
1847.55 69
1847.65 84
1847.74 98
1847.84 108
1847.94 115
1848.04 117
1848.14 113
1848.24 102
1848.34 88
1848.43 72
1848.53 59
1848.63 50
1848.73 47
1848.83 50
1848.93 57
1849.03 63
1849.12 66
1849.22 64
1849.32 56
1849.42 45
1849.52 32
1849.62 21
1849.72 14
1849.81 11
1849.91 13
1850.01 19
1850.11 25
1850.21 32
1850.31 39
1850.41 46
1850.50 54
1850.60 64
1850.70 77
1850.80 93
1850.90 110
1851.00 125
1851.10 136
1851.19 139
1851.29 135
1851.39 124
1851.49 110
1851.59 95
1851.69 83
1851.79 77
1851.88 79
1851.98 86
1852.08 96
1852.18 107
1852.28 117
1852.38 124
1852.48 130
1852.57 132
1852.67 133
1852.77 131
1852.87 128
1852.97 123
1853.07 119
1853.17 115
1853.27 114
1853.36 117
1853.46 125
1853.56 137
1853.66 149
1853.76 161
1853.86 170
1853.96 175
1854.05 175
1854.15 170
1854.25 163
1854.35 154
1854.45 146
1854.55 137
1854.65 129
1854.75 121
1854.84 116
1854.94 112
1855.04 111
1855.14 113
1855.24 121
1855.34 132
1855.44 146
1855.54 162
1855.63 178
1855.73 192
1855.83 202
1855.93 209
1856.03 211
1856.13 211
1856.23 207
1856.33 200
1856.42 191
1856.52 180
1856.62 168
1856.72 155
1856.82 143
1856.92 134
1857.02 128
1857.12 126
1857.21 129
1857.31 133
1857.41 140
1857.51 147
1857.61 155
1857.71 161
1857.81 167
1857.91 171
1858.00 173
1858.10 174
1858.20 171
1858.30 166
1858.40 156
1858.50 142
1858.60 124
1858.70 100
1858.79 74
1858.89 46
1858.99 20
1859.09 0
1859.19 0
1859.29 0
1859.39 0
1859.49 0
1859.59 0
1859.68 0
1859.78 1
1859.88 4
1859.98 7
1860.08 11
1860.18 15
1860.28 20
1860.38 25
1860.47 32
1860.57 39
1860.67 48
1860.77 59
1860.87 72
1860.97 89
1861.07 106
1861.17 124
1861.27 138
1861.36 149
1861.46 156
1861.56 160
1861.66 162
1861.76 162
1861.86 162
1861.96 162
1862.06 163
1862.16 164
1862.25 165
1862.35 164
1862.45 163
1862.55 160
1862.65 156
1862.75 149
1862.85 142
1862.95 133
1863.05 124
1863.14 114
1863.24 102
1863.34 89
1863.44 74
1863.54 57
1863.64 38
1863.74 20
1863.84 4
1863.94 0
1864.04 0
1864.13 0
1864.23 15
1864.33 35
1864.43 56
1864.53 75
1864.63 91
1864.73 101
1864.83 106
1864.93 108
1865.02 108
1865.12 107
1865.22 105
1865.32 103
1865.42 100
1865.52 95
1865.62 89
1865.72 82
1865.82 77
1865.92 74
1866.01 74
1866.11 76
1866.21 78
1866.31 79
1866.41 77
1866.51 72
1866.61 64
1866.71 55
1866.81 48
1866.91 45
1867.00 49
1867.10 60
1867.20 78
1867.30 100
1867.40 123
1867.50 143
1867.60 156
1867.70 161
1867.80 156
1867.90 144
1868.00 125
1868.09 104
1868.19 82
1868.29 63
1868.39 47
1868.49 34
1868.59 25
1868.69 18
1868.79 14
1868.89 11
1868.99 11
1869.09 13
1869.18 18
1869.28 25
1869.38 34
1869.48 45
1869.58 58
1869.68 73
1869.78 90
1869.88 109
1869.98 130
1870.08 150
1870.18 167
1870.27 178
1870.37 182
1870.47 178
1870.57 167
1870.67 152
1870.77 137
1870.87 127
1870.97 123
1871.07 126
1871.17 135
1871.27 147
1871.36 159
1871.46 167
1871.56 170
1871.66 167
1871.76 159
1871.86 146
1871.96 130
1872.06 112
1872.16 94
1872.26 77
1872.36 62
1872.46 51
1872.55 45
1872.65 44
1872.75 48
1872.85 53
1872.95 59
1873.05 62
1873.15 63
1873.25 61
1873.35 58
1873.45 57
1873.55 61
1873.65 70
1873.74 82
1873.84 95
1873.94 104
1874.04 108
1874.14 104
1874.24 92
1874.34 76
1874.44 58
1874.54 42
1874.64 31
1874.74 24
1874.84 23
1874.94 25
1875.03 28
1875.13 30
1875.23 32
1875.33 34
1875.43 39
1875.53 46
1875.63 58
1875.73 74
1875.83 94
1875.93 116
1876.03 138
1876.13 160
1876.23 180
1876.33 197
1876.42 211
1876.52 220
1876.62 223
1876.72 221
1876.82 216
1876.92 208
1877.02 201
1877.12 197
1877.22 196
1877.32 200
1877.42 208
1877.52 219
1877.62 230
1877.72 241
1877.81 249
1877.91 255
1878.01 257
1878.11 254
1878.21 246
1878.31 233
1878.41 217
1878.51 199
1878.61 182
1878.71 169
1878.81 160
1878.91 156
1879.01 157
1879.11 160
1879.21 163
1879.30 164
1879.40 165
1879.50 163
1879.60 161
1879.70 158
1879.80 155
1879.90 152
1880.00 149
1880.10 145
1880.20 142
1880.30 140
1880.40 141
1880.50 144
1880.60 151
1880.70 162
1880.80 175
1880.89 190
1880.99 205
1881.09 219
1881.19 229
1881.29 237
1881.39 241
1881.49 241
1881.59 238
1881.69 231
1881.79 222
1881.89 209
1881.99 194
1882.09 178
1882.19 161
1882.29 147
1882.39 135
1882.49 125
1882.58 117
1882.68 110
1882.78 102
1882.88 93
1882.98 82
1883.08 70
1883.18 60
1883.28 51
1883.38 44
1883.48 39
1883.58 34
1883.68 27
1883.78 18
1883.88 5
1883.98 0
1884.08 0
1884.18 0
1884.28 0
1884.38 0
1884.47 0
1884.57 0
1884.67 2
1884.77 23
1884.87 43
1884.97 62
1885.07 77
1885.17 89
1885.27 97
1885.37 102
1885.47 105
1885.57 108
1885.67 112
1885.77 117
1885.87 123
1885.97 131
1886.07 139
1886.17 146
1886.27 150
1886.37 153
1886.46 154
1886.56 152
1886.66 150
1886.76 146
1886.86 143
1886.96 140
1887.06 137
1887.16 136
1887.26 137
1887.36 138
1887.46 141
1887.56 145
1887.66 147
1887.76 151
1887.86 155
1887.96 160
1888.06 166
1888.16 173
1888.26 178
1888.36 182
1888.46 181
1888.56 175
1888.66 164
1888.76 150
1888.85 136
1888.95 124
1889.05 114
1889.15 107
1889.25 100
1889.35 92
1889.45 81
1889.55 64
1889.65 42
1889.75 17
1889.85 0
1889.95 0
1890.05 0
1890.15 0
1890.25 0
1890.35 0
1890.45 0
1890.55 0
1890.65 16
1890.75 33
1890.85 46
1890.95 51
1891.05 49
1891.15 42
1891.25 31
1891.35 20
1891.45 11
1891.55 6
1891.64 7
1891.74 12
1891.84 22
1891.94 35
1892.04 49
1892.14 64
1892.24 79
1892.34 93
1892.44 107
1892.54 120
1892.64 131
1892.74 140
1892.84 145
1892.94 146
1893.04 142
1893.14 135
1893.24 126
1893.34 117
1893.44 107
1893.54 100
1893.64 93
1893.74 87
1893.84 81
1893.94 74
1894.04 65
1894.14 54
1894.24 41
1894.34 27
1894.44 15
1894.54 7
1894.64 4
1894.74 8
1894.84 19
1894.94 35
1895.04 55
1895.14 74
1895.23 90
1895.33 102
1895.43 107
1895.53 107
1895.63 101
1895.73 92
1895.83 81
1895.93 69
1896.03 60
1896.13 54
1896.23 54
1896.33 59
1896.43 67
1896.53 78
1896.63 87
1896.73 93
1896.83 94
1896.93 90
1897.03 82
1897.13 73
1897.23 67
1897.33 66
1897.43 72
1897.53 86
1897.63 106
1897.73 129
1897.83 152
1897.93 171
1898.03 183
1898.13 188
1898.23 187
1898.33 181
1898.43 172
1898.53 163
1898.63 157
1898.73 156
1898.83 160
1898.93 170
1899.03 185
1899.13 204
1899.23 224
1899.33 245
1899.43 263
1899.53 279
1899.63 290
1899.73 298
1899.83 302
1899.93 302
1900.03 301
1900.13 299
1900.23 296
1900.33 294
1900.43 292
1900.53 291
1900.63 291
1900.73 293
1900.83 296
1900.93 301
1901.03 307
1901.13 312
1901.23 314
1901.33 311
1901.43 301
1901.53 283
1901.63 259
1901.73 231
1901.83 202
1901.93 176
1902.03 156
1902.13 144
1902.23 140
1902.33 141
1902.43 147
1902.53 154
1902.63 161
1902.73 168
1902.83 171
1902.93 171
1903.03 167
1903.13 159
1903.23 146
1903.33 132
1903.43 116
1903.53 102
1903.63 91
1903.73 85
1903.83 84
1903.93 87
1904.03 93
1904.13 101
1904.23 108
1904.33 113
1904.43 114
1904.53 111
1904.63 107
1904.73 102
1904.83 100
1904.93 102
1905.03 108
1905.13 119
1905.23 131
1905.33 142
1905.43 148
1905.53 146
1905.63 138
1905.73 123
1905.83 106
1905.93 90
1906.03 80
1906.13 79
1906.23 87
1906.33 105
1906.43 130
1906.53 159
1906.63 186
1906.73 207
1906.83 219
1906.93 219
1907.03 208
1907.13 188
1907.23 161
1907.33 131
1907.43 102
1907.53 77
1907.63 58
1907.73 47
1907.83 42
1907.93 43
1908.03 47
1908.13 53
1908.23 60
1908.33 66
1908.43 73
1908.53 79
1908.63 86
1908.73 95
1908.83 105
1908.93 118
1909.03 134
1909.13 151
1909.23 168
1909.33 184
1909.43 196
1909.53 201
1909.63 199
1909.73 189
1909.83 172
1909.93 151
1910.03 128
1910.13 105
1910.23 83
1910.33 64
1910.43 49
1910.53 38
1910.63 30
1910.73 27
1910.83 29
1910.93 34
1911.03 44
1911.13 56
1911.23 69
1911.33 81
1911.43 91
1911.53 96
1911.63 96
1911.73 92
1911.83 84
1911.93 74
1912.03 66
1912.13 62
1912.23 63
1912.33 69
1912.43 81
1912.54 95
1912.64 110
1912.74 123
1912.84 132
1912.94 135
1913.04 134
1913.14 127
1913.24 118
1913.34 109
1913.44 102
1913.54 98
1913.64 100
1913.74 106
1913.84 117
1913.94 128
1914.04 136
1914.14 138
1914.24 131
1914.34 114
1914.44 88
1914.54 56
1914.64 23
1914.74 0
1914.84 0
1914.94 0
1915.04 0
1915.14 0
1915.24 5
1915.34 32
1915.44 58
1915.54 81
1915.64 97
1915.74 105
1915.84 106
1915.94 101
1916.04 92
1916.14 84
1916.25 77
1916.35 74
1916.45 75
1916.55 80
1916.65 88
1916.75 98
1916.85 111
1916.95 124
1917.05 136
1917.15 146
1917.25 152
1917.35 154
1917.45 152
1917.55 146
1917.65 137
1917.75 126
1917.85 113
1917.95 99
1918.05 83
1918.15 65
1918.25 44
1918.35 22
1918.45 0
1918.55 0
1918.65 0
1918.75 0
1918.85 0
1918.96 0
1919.06 0
1919.16 0
1919.26 14
1919.36 29
1919.46 39
1919.56 42
1919.66 39
1919.76 32
1919.86 22
1919.96 15
1920.06 10
1920.16 11
1920.26 18
1920.36 29
1920.46 42
1920.56 56
1920.66 68
1920.76 76
1920.86 78
1920.96 74
1921.06 66
1921.16 54
1921.26 41
1921.37 29
1921.47 19
1921.57 13
1921.67 11
1921.77 13
1921.87 17
1921.97 23
1922.07 29
1922.17 36
1922.27 42
1922.37 46
1922.47 50
1922.57 54
1922.67 59
1922.77 67
1922.87 78
1922.97 92
1923.07 107
1923.17 121
1923.27 131
1923.38 136
1923.48 134
1923.58 127
1923.68 114
1923.78 98
1923.88 81
1923.98 65
1924.08 51
1924.18 38
1924.28 27
1924.38 17
1924.48 10
1924.58 3
1924.68 0
1924.78 0
1924.88 0
1924.98 4
1925.08 12
1925.18 23
1925.29 35
1925.39 48
1925.49 62
1925.59 76
1925.69 92
1925.79 109
1925.89 126
1925.99 144
1926.09 160
1926.19 175
1926.29 185
1926.39 190
1926.49 190
1926.59 184
1926.69 173
1926.79 158
1926.89 140
1927.00 120
1927.10 99
1927.20 78
1927.30 57
1927.40 37
1927.50 18
1927.60 2
1927.70 0
1927.80 0
1927.90 0
1928.00 0
1928.10 0
1928.20 0
1928.30 0
1928.40 0
1928.50 4
1928.61 9
1928.71 16
1928.81 25
1928.91 37
1929.01 52
1929.11 66
1929.21 80
1929.31 91
1929.41 99
1929.51 105
1929.61 108
1929.71 109
1929.81 109
1929.91 107
1930.01 104
1930.12 99
1930.22 92
1930.32 84
1930.42 74
1930.52 63
1930.62 54
1930.72 46
1930.82 40
1930.92 37
1931.02 38
1931.12 40
1931.22 44
1931.32 48
1931.42 52
1931.53 55
1931.63 58
1931.73 60
1931.83 61
1931.93 62
1932.03 63
1932.13 64
1932.23 66
1932.33 69
1932.43 75
1932.53 83
1932.63 94
1932.73 106
1932.83 119
1932.94 131
1933.04 141
1933.14 150
1933.24 157
1933.34 165
1933.44 174
1933.54 185
1933.64 196
1933.74 207
1933.84 214
1933.94 216
1934.04 211
1934.14 201
1934.25 186
1934.35 170
1934.45 157
1934.55 149
1934.65 148
1934.75 152
1934.85 160
1934.95 171
1935.05 180
1935.15 185
1935.25 184
1935.35 178
1935.46 167
1935.56 152
1935.66 135
1935.76 117
1935.86 99
1935.96 84
1936.06 71
1936.16 61
1936.26 52
1936.36 44
1936.46 36
1936.56 29
1936.67 23
1936.77 18
1936.87 15
1936.97 14
1937.07 15
1937.17 17
1937.27 18
1937.37 19
1937.47 20
1937.57 20
1937.67 22
1937.78 24
1937.88 29
1937.98 35
1938.08 42
1938.18 49
1938.28 56
1938.38 64
1938.48 72
1938.58 81
1938.68 90
1938.78 101
1938.89 110
1938.99 115
1939.09 117
1939.19 114
1939.29 108
1939.39 99
1939.49 89
1939.59 82
1939.69 79
1939.79 80
1939.89 84
1940.00 90
1940.10 94
1940.20 94
1940.30 88
1940.40 76
1940.50 60
1940.60 41
1940.70 24
1940.80 13
1940.90 9
1941.00 12
1941.11 20
1941.21 29
1941.31 37
1941.41 39
1941.51 34
1941.61 22
1941.71 4
1941.81 0
1941.91 0
1942.01 0
1942.12 0
1942.22 0
1942.32 0
1942.42 1
1942.52 27
1942.62 51
1942.72 72
1942.82 91
1942.92 108
1943.02 126
1943.13 146
1943.23 169
1943.33 193
1943.43 216
1943.53 234
1943.63 243
1943.73 243
1943.83 234
1943.93 216
1944.04 195
1944.14 174
1944.24 156
1944.34 144
1944.44 138
1944.54 137
1944.64 140
1944.74 144
1944.84 146
1944.94 144
1945.05 137
1945.15 127
1945.25 113
1945.35 97
1945.45 81
1945.55 66
1945.65 55
1945.75 48
1945.85 47
1945.96 52
1946.06 63
1946.16 80
1946.26 100
1946.36 121
1946.46 140
1946.56 156
1946.66 167
1946.76 173
1946.87 176
1946.97 177
1947.07 178
1947.17 181
1947.27 185
1947.37 191
1947.47 198
1947.57 205
1947.67 211
1947.78 214
1947.88 213
1947.98 210
1948.08 205
1948.18 197
1948.28 187
1948.38 178
1948.48 169
1948.59 162
1948.69 156
1948.79 152
1948.89 149
1948.99 145
1949.09 140
1949.19 132
1949.29 122
1949.39 109
1949.50 95
1949.60 81
1949.70 66
1949.80 53
1949.90 40
1950.00 28
1950.10 17
1950.20 6
1950.31 0
1950.41 0
1950.51 0
1950.61 0
1950.71 0
1950.81 0
1950.91 0
1951.01 0
1951.12 3
1951.22 16
1951.32 28
1951.42 40
1951.52 52
1951.62 62
1951.72 72
1951.82 82
1951.93 90
1952.03 95
1952.13 99
1952.23 101
1952.33 102
1952.43 100
1952.53 98
1952.63 97
1952.74 98
1952.84 102
1952.94 110
1953.04 121
1953.14 136
1953.24 154
1953.34 172
1953.44 189
1953.55 204
1953.65 215
1953.75 224
1953.85 231
1953.95 239
1954.05 249
1954.15 263
1954.25 281
1954.36 303
1954.46 325
1954.56 346
1954.66 361
1954.76 367
1954.86 363
1954.96 347
1955.07 319
1955.17 282
1955.27 239
1955.37 195
1955.47 156
1955.57 124
1955.67 103
1955.77 94
1955.88 95
1955.98 103
1956.08 117
1956.18 132
1956.28 148
1956.38 164
1956.48 181
1956.59 199
1956.69 217
1956.79 236
1956.89 254
1956.99 269
1957.09 282
1957.19 291
1957.30 297
1957.40 300
1957.50 302
1957.60 304
1957.70 306
1957.80 309
1957.90 313
1958.01 318
1958.11 325
1958.21 333
1958.31 341
1958.41 350
1958.51 358
1958.61 365
1958.72 370
1958.82 370
1958.92 365
1959.02 357
1959.12 344
1959.22 329
1959.32 312
1959.43 295
1959.53 279
1959.63 265
1959.73 254
1959.83 246
1959.93 240
1960.03 238
1960.14 237
1960.24 236
1960.34 232
1960.44 224
1960.54 211
1960.64 192
1960.74 169
1960.85 146
1960.95 124
1961.05 107
1961.15 96
1961.25 91
1961.35 91
1961.45 94
1961.56 99
1961.66 105
1961.76 111
1961.86 117
1961.96 122
1962.06 127
1962.17 131
1962.27 134
1962.37 136
1962.47 140
1962.57 146
1962.67 157
1962.77 172
1962.88 191
1962.98 212
1963.08 231
1963.18 247
1963.28 258
1963.38 263
1963.49 262
1963.59 257
1963.69 248
1963.79 237
1963.89 224
1963.99 211
1964.09 198
1964.20 187
1964.30 177
1964.40 168
1964.50 161
1964.60 155
1964.70 148
1964.81 141
1964.91 133
1965.01 124
1965.11 116
1965.21 109
1965.31 104
1965.42 101
1965.52 98
1965.62 95
1965.72 88
1965.82 79
1965.92 67
1966.02 54
1966.13 40
1966.23 29
1966.33 22
1966.43 19
1966.53 21
1966.63 25
1966.74 30
1966.84 35
1966.94 38
1967.04 41
1967.14 43
1967.24 43
1967.35 43
1967.45 42
1967.55 41
1967.65 38
1967.75 35
1967.85 34
1967.96 35
1968.06 40
1968.16 48
1968.26 60
1968.36 73
1968.46 85
1968.57 93
1968.67 94
1968.77 90
1968.87 82
1968.97 71
1969.07 60
1969.18 50
1969.28 41
1969.38 34
1969.48 27
1969.58 20
1969.68 13
1969.79 7
1969.89 2
1969.99 0
1970.09 0
1970.19 2
1970.30 4
1970.40 6
1970.50 5
1970.60 2
1970.70 0
1970.80 0
1970.91 0
1971.01 0
1971.11 0
1971.21 0
1971.31 3
1971.41 6
1971.52 5
1971.62 2
1971.72 0
1971.82 0
1971.92 0
1972.03 10
1972.13 30
1972.23 59
1972.33 95
1972.43 134
1972.53 174
1972.64 209
1972.74 239
1972.84 261
1972.94 274
1973.04 280
1973.14 279
1973.25 273
1973.35 264
1973.45 251
1973.55 237
1973.65 220
1973.76 203
1973.86 185
1973.96 168
1974.06 153
1974.16 142
1974.26 136
1974.37 136
1974.47 141
1974.57 150
1974.67 161
1974.77 173
1974.88 183
1974.98 191
1975.08 196
1975.18 201
1975.28 205
1975.39 210
1975.49 215
1975.59 222
1975.69 230
1975.79 238
1975.89 245
1976.00 249
1976.10 249
1976.20 242
1976.30 227
1976.40 205
1976.51 179
1976.61 150
1976.71 125
1976.81 106
1976.91 96
1977.02 97
1977.12 105
1977.22 120
1977.32 135
1977.42 149
1977.52 160
1977.63 165
1977.73 167
1977.83 165
1977.93 162
1978.03 158
1978.14 154
1978.24 150
1978.34 144
1978.44 137
1978.54 128
1978.65 118
1978.75 110
1978.85 105
1978.95 106
1979.05 115
1979.16 129
1979.26 147
1979.36 166
1979.46 184
1979.56 199
1979.67 210
1979.77 218
1979.87 227
1979.97 237
1980.07 249
1980.18 263
1980.28 276
1980.38 283
1980.48 284
1980.58 275
1980.69 258
1980.79 234
1980.89 208
1980.99 184
1981.09 167
1981.20 157
1981.30 156
1981.40 161
1981.50 168
1981.60 173
1981.71 170
1981.81 157
1981.91 135
1982.01 105
1982.11 72
1982.22 41
1982.32 16
1982.42 0
1982.52 0
1982.62 0
1982.73 0
1982.83 9
1982.93 21
1983.03 33
1983.13 42
1983.24 49
1983.34 53
1983.44 55
1983.54 54
1983.64 51
1983.75 47
1983.85 44
1983.95 40
1984.05 38
1984.15 37
1984.26 37
1984.36 38
1984.46 39
1984.56 40
1984.67 40
1984.77 40
1984.87 38
1984.97 35
1985.07 31
1985.18 26
1985.28 23
1985.38 22
1985.48 25
1985.58 31
1985.69 43
1985.79 61
1985.89 83
1985.99 107
1986.10 132
1986.20 154
1986.30 172
1986.40 181
1986.50 181
1986.61 172
1986.71 157
1986.81 140
1986.91 124
1987.01 113
1987.12 106
1987.22 104
1987.32 105
1987.42 107
1987.53 107
1987.63 103
1987.73 96
1987.83 87
1987.93 77
1988.04 69
1988.14 62
1988.24 60
1988.34 60
1988.44 62
1988.55 65
1988.65 68
1988.75 70
1988.85 71
1988.96 71
1989.06 71
1989.16 72
1989.26 76
1989.36 83
1989.47 94
1989.57 109
1989.67 128
1989.77 149
1989.88 169
1989.98 185
1990.08 195
1990.18 197
1990.28 190
1990.39 176
1990.49 155
1990.59 131
1990.69 107
1990.80 85
1990.90 66
1991.00 51
1991.10 41
1991.21 34
1991.31 30
1991.41 26
1991.51 22
1991.61 20
1991.72 18
1991.82 18
1991.92 21
1992.02 28
1992.13 37
1992.23 48
1992.33 58
1992.43 65
1992.53 68
1992.64 66
1992.74 59
1992.84 47
1992.94 33
1993.05 17
1993.15 1
1993.25 0
1993.35 0
1993.46 0
1993.56 0
1993.66 0
1993.76 0
1993.87 0
1993.97 2
1994.07 13
1994.17 23
1994.27 29
1994.38 33
1994.48 32
1994.58 29
1994.68 23
1994.79 17
1994.89 13
1994.99 11
1995.09 13
1995.20 20
1995.30 32
1995.40 45
1995.50 60
1995.61 73
1995.71 86
1995.81 97
1995.91 108
1996.01 122
1996.12 139
1996.22 159
1996.32 179
1996.42 197
1996.53 212
1996.63 221
1996.73 222
1996.83 217
1996.94 208
1997.04 197
1997.14 186
1997.24 177
1997.35 170
1997.45 166
1997.55 164
1997.65 165
1997.76 165
1997.86 165
1997.96 165
1998.06 165
1998.17 165
1998.27 164
1998.37 163
1998.47 160
1998.58 155
1998.68 148
1998.78 137
1998.88 123
1998.99 108
1999.09 95
1999.19 84
1999.29 80
1999.40 85
1999.50 98
1999.60 120
1999.70 148
1999.81 180
1999.91 211
2000.01 241
2000.11 265
2000.21 283
2000.32 293
2000.42 296
2000.52 292
2000.63 283
2000.73 269
2000.83 254
2000.93 240
2001.04 229
2001.14 220
2001.24 213
2001.34 207
2001.45 200
2001.55 192
2001.65 181
2001.75 167
2001.86 152
2001.96 137
2002.06 123
2002.16 113
2002.27 105
2002.37 101
2002.47 101
2002.57 104
2002.68 110
2002.78 117
2002.88 124
2002.98 129
2003.09 129
2003.19 124
2003.29 114
2003.39 98
2003.50 80
2003.60 64
2003.70 51
2003.80 44
2003.91 43
2004.01 49
2004.11 59
2004.21 70
2004.32 81
2004.42 89
2004.52 94
2004.62 95
2004.73 91
2004.83 83
2004.93 71
2005.04 56
2005.14 42
2005.24 29
2005.34 20
2005.45 18
2005.55 22
2005.65 31
2005.75 43
2005.86 58
2005.96 73
2006.06 87
2006.16 101
2006.27 112
2006.37 122
2006.47 129
2006.58 132
2006.68 132
2006.78 128
2006.88 122
2006.99 113
2007.09 103
2007.19 93
2007.29 82
2007.40 70
2007.50 56
2007.60 39
2007.70 21
2007.81 3
2007.91 0
2008.01 0
2008.12 0
2008.22 0
2008.32 0
2008.42 0
2008.53 0
2008.63 0
2008.73 8
2008.83 24
2008.94 42
2009.04 63
2009.14 85
2009.25 108
2009.35 128
2009.45 147
2009.55 164
2009.66 180
2009.76 196
2009.86 213
2009.96 231
2010.07 249
2010.17 263
2010.27 270
2010.38 268
2010.48 255
2010.58 235
2010.68 210
2010.79 185
2010.89 164
2010.99 149
2011.09 142
2011.20 140
2011.30 141
2011.40 142
2011.51 143
2011.61 141
2011.71 138
2011.81 133
2011.92 127
2012.02 119
2012.12 110
2012.23 99
2012.33 87
2012.43 74
2012.53 63
2012.64 55
2012.74 52
2012.84 54
2012.95 60
2013.05 71
2013.15 86
2013.25 102
2013.36 120
2013.46 137
2013.56 154
2013.66 172
2013.77 188
2013.87 202
2013.97 214
2014.08 222
2014.18 226
2014.28 227
2014.38 223
2014.49 216
2014.59 207
2014.69 197
2014.80 186
2014.90 174
2015.00 162
2015.11 150
2015.21 138
2015.31 126
2015.41 115
2015.52 104
2015.62 94
2015.72 86
2015.83 79
2015.93 73
2016.03 68
2016.13 65
2016.24 63
2016.34 63
2016.44 64
2016.55 67
2016.65 70
2016.75 73
2016.85 75
2016.96 76
2017.06 74
2017.16 69
2017.27 61
2017.37 51
2017.47 40
2017.57 29
2017.68 20
2017.78 13
2017.88 9
2017.99 7
2018.09 7
2018.19 7
2018.30 7
2018.40 8
2018.50 10
2018.60 12
2018.71 16
2018.81 23
2018.91 30
2019.02 37
2019.12 44
2019.22 49
2019.33 53
2019.43 54
2019.53 54
2019.63 51
2019.74 47
2019.84 41
2019.94 33
2020.05 23
2020.15 11
2020.25 0
2020.36 0
2020.46 0
2020.56 0
2020.66 0
2020.77 0
2020.87 0
2020.97 0
2021.08 4
2021.18 18
2021.28 31
2021.39 41
2021.49 48
2021.59 53
2021.69 56
2021.80 58
2021.90 61
2022.00 63
2022.11 64
2022.21 62
2022.31 59
2022.42 52
2022.52 43
2022.62 33
2022.73 22
2022.83 10
2022.93 0
2023.03 0
2023.14 0
2023.24 0
2023.34 0
2023.45 0
2023.55 0
2023.65 0
2023.76 10
2023.86 26
2023.96 41
2024.07 54
2024.17 67
2024.27 79
2024.37 93
2024.48 110
2024.58 127
2024.68 144
2024.79 157
2024.89 164
2024.99 164
2025.10 157
2025.20 146
2025.30 132
2025.41 120
2025.51 110
2025.61 105
2025.72 103
2025.82 103
2025.92 104
2026.03 103
2026.13 98
2026.23 88
2026.33 74
2026.44 56
2026.54 36
2026.64 15
2026.75 0
2026.85 0
2026.95 0
2027.06 0
2027.16 0
2027.26 0
2027.37 0
2027.47 0
2027.57 9
2027.68 25
2027.78 42
2027.88 60
2027.99 78
2028.09 93
2028.19 104
2028.30 111
2028.40 114
2028.50 115
2028.60 117
2028.71 123
2028.81 133
2028.91 150
2029.02 171
2029.12 193
2029.22 213
2029.33 227
2029.43 233
2029.53 230
2029.64 219
2029.74 202
2029.84 180
2029.95 156
2030.05 134
2030.15 116
2030.26 102
2030.36 95
2030.46 93
2030.57 96
2030.67 102
2030.77 108
2030.88 113
2030.98 114
2031.08 111
2031.19 104
2031.29 94
2031.39 84
2031.50 74
2031.60 65
2031.70 56
2031.81 46
2031.91 35
2032.01 24
2032.12 14
2032.22 9
2032.32 13
2032.43 26
2032.53 51
2032.63 83
2032.74 118
2032.84 151
2032.94 178
2033.05 194
2033.15 201
2033.25 198
2033.36 190
2033.46 180
2033.56 172
2033.67 166
2033.77 163
2033.87 162
2033.98 158
2034.08 152
2034.18 141
2034.29 124
2034.39 104
2034.49 82
2034.60 60
2034.70 43
2034.80 31
2034.91 28
2035.01 34
2035.11 50
2035.22 74
2035.32 101
2035.42 129
2035.53 152
2035.63 169
2035.73 178
2035.84 180
2035.94 178
2036.04 173
2036.15 168
2036.25 165
2036.35 164
2036.46 162
2036.56 160
2036.66 156
2036.77 150
2036.87 142
2036.97 134
2037.08 127
2037.18 123
2037.29 121
2037.39 121
2037.49 123
2037.60 126
2037.70 129
2037.80 130
2037.91 129
2038.01 125
2038.11 117
2038.22 106
2038.32 91
2038.42 72
2038.53 50
2038.63 26
2038.73 3
2038.84 0
2038.94 0
2039.04 0
2039.15 0
2039.25 0
2039.35 0
2039.46 0
2039.56 0
2039.66 9
2039.77 24
2039.87 43
2039.98 65
2040.08 92
2040.18 122
2040.29 155
2040.39 188
2040.49 218
2040.60 243
2040.70 262
2040.80 274
2040.91 282
2041.01 285
2041.11 285
2041.22 284
2041.32 284
2041.42 285
2041.53 285
2041.63 283
2041.74 278
2041.84 269
2041.94 256
2042.05 238
2042.15 218
2042.25 197
2042.36 176
2042.46 156
2042.56 138
2042.67 121
2042.77 103
2042.87 84
2042.98 63
2043.08 41
2043.19 18
2043.29 0
2043.39 0
2043.50 0
2043.60 0
2043.70 0
2043.81 0
2043.91 0
2044.01 0
2044.12 5
2044.22 20
2044.33 35
2044.43 50
2044.53 66
2044.64 83
2044.74 101
2044.84 119
2044.95 135
2045.05 147
2045.15 154
2045.26 157
2045.36 157
2045.47 155
2045.57 153
2045.67 153
2045.78 155
2045.88 160
2045.98 167
2046.09 176
2046.19 186
2046.29 197
2046.40 208
2046.50 218
2046.61 226
2046.71 232
2046.81 234
2046.92 232
2047.02 226
2047.12 217
2047.23 203
2047.33 186
2047.44 166
2047.54 145
2047.64 125
2047.75 106
2047.85 91
2047.95 79
2048.06 70
2048.16 62
2048.26 54
2048.37 43
2048.47 30
2048.58 16
2048.68 1
2048.78 0
2048.89 0
2048.99 0
2049.09 0
2049.20 1
2049.30 19
2049.41 39
2049.51 57
2049.61 71
2049.72 79
2049.82 83
2049.92 83
2050.03 82
2050.13 83
2050.24 86
2050.34 92
2050.44 99
2050.55 107
2050.65 114
2050.76 119
2050.86 124
2050.96 128
2051.07 133
2051.17 139
2051.27 146
2051.38 153
2051.48 159
2051.59 164
2051.69 169
2051.79 175
2051.90 185
2052.00 198
2052.10 215
2052.21 233
2052.31 249
2052.42 260
2052.52 266
2052.62 265
2052.73 261
2052.83 256
2052.94 252
2053.04 250
2053.14 252
2053.25 256
2053.35 261
2053.45 266
2053.56 271
2053.66 275
2053.77 277
2053.87 279
2053.97 278
2054.08 276
2054.18 270
2054.29 261
2054.39 251
2054.49 239
2054.60 229
2054.70 220
2054.80 213
2054.91 207
2055.01 202
2055.12 196
2055.22 186
2055.32 174
2055.43 159
2055.53 144
2055.64 128
2055.74 113
2055.84 100
2055.95 90
2056.05 83
2056.16 77
2056.26 74
2056.36 71
2056.47 71
2056.57 72
2056.68 76
2056.78 85
2056.88 100
2056.99 122
2057.09 150
2057.19 183
2057.30 217
2057.40 250
2057.51 275
2057.61 290
2057.71 292
2057.82 281
2057.92 259
2058.03 231
2058.13 201
2058.23 173
2058.34 151
2058.44 135
2058.55 127
2058.65 124
2058.75 127
2058.86 132
2058.96 139
2059.07 148
2059.17 156
2059.27 165
2059.38 174
2059.48 183
2059.59 192
2059.69 201
2059.79 209
2059.90 215
2060.00 220
2060.11 222
2060.21 222
2060.31 220
2060.42 219
2060.52 219
2060.63 222
2060.73 227
2060.83 234
2060.94 240
2061.04 242
2061.15 240
2061.25 232
2061.35 221
2061.46 209
2061.56 198
2061.67 191
2061.77 188
2061.88 190
2061.98 193
2062.08 196
2062.19 197
2062.29 198
2062.40 199
2062.50 202
2062.60 210
2062.71 221
2062.81 234
2062.92 245
2063.02 251
2063.12 250
2063.23 240
2063.33 222
2063.44 199
2063.54 175
2063.64 153
2063.75 134
2063.85 120
2063.96 108
2064.06 99
2064.17 89
2064.27 79
2064.37 68
2064.48 59
2064.58 54
2064.69 56
2064.79 66
2064.89 83
2065.00 106
2065.10 130
2065.21 149
2065.31 159
2065.42 159
2065.52 148
2065.62 131
2065.73 111
2065.83 93
2065.94 82
2066.04 78
2066.14 80
2066.25 87
2066.35 94
2066.46 100
2066.56 102
2066.67 103
2066.77 101
2066.87 100
2066.98 99
2067.08 100
2067.19 102
2067.29 107
2067.39 114
2067.50 121
2067.60 127
2067.71 132
2067.81 135
2067.92 135
2068.02 132
2068.12 128
2068.23 124
2068.33 123
2068.44 123
2068.54 126
2068.65 131
2068.75 136
2068.85 142
2068.96 146
2069.06 149
2069.17 150
2069.27 149
2069.37 146
2069.48 139
2069.58 129
2069.69 118
2069.79 108
2069.90 101
2070.00 99
2070.10 102
2070.21 111
2070.31 124
2070.42 139
2070.52 154
2070.63 166
2070.73 177
2070.83 185
2070.94 192
2071.04 198
2071.15 201
2071.25 201
2071.36 197
2071.46 188
2071.56 173
2071.67 154
2071.77 131
2071.88 108
2071.98 87
2072.09 70
2072.19 60
2072.30 57
2072.40 61
2072.50 71
2072.61 84
2072.71 99
2072.82 113
2072.92 124
2073.03 133
2073.13 138
2073.23 141
2073.34 142
2073.44 143
2073.55 142
2073.65 140
2073.76 138
2073.86 134
2073.96 129
2074.07 124
2074.17 120
2074.28 116
2074.38 115
2074.49 114
2074.59 114
2074.70 114
2074.80 113
2074.90 111
2075.01 107
2075.11 102
2075.22 95
2075.32 88
2075.43 82
2075.53 78
2075.64 75
2075.74 74
2075.84 75
2075.95 75
2076.05 75
2076.16 75
2076.26 74
2076.37 74
2076.47 76
2076.57 79
2076.68 83
2076.78 88
2076.89 92
2076.99 96
2077.10 97
2077.20 96
2077.31 96
2077.41 95
2077.51 96
2077.62 98
2077.72 102
2077.83 107
2077.93 111
2078.04 112
2078.14 109
2078.25 102
2078.35 91
2078.46 76
2078.56 59
2078.66 42
2078.77 25
2078.87 11
2078.98 0
2079.08 0
2079.19 0
2079.29 0
2079.40 0
2079.50 0
2079.60 0
2079.71 0
2079.81 1
2079.92 9
2080.02 17
2080.13 22
2080.23 25
2080.34 25
2080.44 25
2080.55 26
2080.65 30
2080.75 36
2080.86 43
2080.96 49
2081.07 53
2081.17 52
2081.28 48
2081.38 41
2081.49 34
2081.59 31
2081.70 33
2081.80 41
2081.90 54
2082.01 71
2082.11 90
2082.22 108
2082.32 124
2082.43 137
2082.53 146
2082.64 153
2082.74 157
2082.85 158
2082.95 155
2083.06 149
2083.16 139
2083.26 127
2083.37 115
2083.47 104
2083.58 98
2083.68 98
2083.79 103
2083.89 114
2084.00 126
2084.10 138
2084.21 147
2084.31 151
2084.42 149
2084.52 144
2084.62 138
2084.73 133
2084.83 133
2084.94 137
2085.04 147
2085.15 160
2085.25 176
2085.36 191
2085.46 203
2085.57 213
2085.67 219
2085.78 223
2085.88 226
2085.98 230
2086.09 235
2086.19 242
2086.30 251
2086.40 261
2086.51 272
2086.61 283
2086.72 294
2086.82 306
2086.93 320
2087.03 334
2087.14 348
2087.24 361
2087.35 372
2087.45 378
2087.56 378
2087.66 371
2087.76 359
2087.87 341
2087.97 319
2088.08 294
2088.18 269
2088.29 243
2088.39 221
2088.50 203
2088.60 190
2088.71 184
2088.81 186
2088.92 193
2089.02 205
2089.13 217
2089.23 228
2089.34 235
2089.44 238
2089.55 237
2089.65 232
2089.75 224
2089.86 216
2089.96 209
2090.07 203
2090.17 198
2090.28 196
2090.38 197
2090.49 199
2090.59 204
2090.70 210
2090.80 218
2090.91 229
2091.01 241
2091.12 255
2091.22 272
2091.33 289
2091.43 307
2091.54 324
2091.64 337
2091.75 347
2091.85 351
2091.96 352
2092.06 348
2092.17 343
2092.27 337
2092.37 331
2092.48 324
2092.58 317
2092.69 308
2092.79 298
2092.90 287
2093.00 276
2093.11 266
2093.21 260
2093.32 258
2093.42 262
2093.53 268
2093.63 277
2093.74 285
2093.84 291
2093.95 293
2094.05 291
2094.16 286
2094.26 280
2094.37 272
2094.47 264
2094.58 256
2094.68 247
2094.79 237
2094.89 226
2095.00 216
2095.10 208
2095.21 203
2095.31 203
2095.42 209
2095.52 219
2095.63 231
2095.73 242
2095.84 249
2095.94 250
2096.05 247
2096.15 239
2096.26 229
2096.36 218
2096.47 208
2096.57 200
2096.68 193
2096.78 186
2096.89 177
2096.99 167
2097.10 154
2097.20 140
2097.31 125
2097.41 109
2097.51 94
2097.62 81
2097.72 69
2097.83 59
2097.93 52
2098.04 49
2098.14 48
2098.25 50
2098.35 53
2098.46 55
2098.56 55
2098.67 52
2098.77 45
2098.88 33
2098.98 18
2099.09 2
2099.19 0
2099.30 0
2099.40 0
2099.51 0
2099.61 0
2099.72 0
2099.82 0
2099.93 0
2100.03 25
2100.14 55
2100.24 87
2100.35 118
2100.45 143
2100.56 160
2100.66 167
2100.77 167
2100.88 162
2100.98 156
2101.09 152
2101.19 152
2101.30 157
2101.40 163
2101.51 167
2101.61 166
2101.72 158
2101.82 145
2101.93 130
2102.03 116
2102.14 109
2102.24 110
2102.35 118
2102.45 132
2102.56 149
2102.66 166
2102.77 179
2102.87 189
2102.98 195
2103.08 198
2103.19 199
2103.29 199
2103.40 198
2103.50 196
2103.61 193
2103.71 188
2103.82 182
2103.92 175
2104.03 170
2104.13 165
2104.24 163
2104.34 161
2104.45 159
2104.55 157
2104.66 154
2104.76 151
2104.87 147
2104.97 143
2105.08 139
2105.18 136
2105.29 131
2105.39 124
2105.50 114
2105.60 100
2105.71 84
2105.82 67
2105.92 52
2106.03 42
2106.13 40
2106.24 45
2106.34 59
2106.45 80
2106.55 104
2106.66 130
2106.76 154
2106.87 174
2106.97 190
2107.08 201
2107.18 208
2107.29 213
2107.39 218
2107.50 225
2107.60 234
2107.71 246
2107.81 260
2107.92 274
2108.02 285
2108.13 291
2108.23 289
2108.34 280
2108.45 264
2108.55 242
2108.66 219
2108.76 197
2108.87 180
2108.97 168
2109.08 162
2109.18 160
2109.29 161
2109.39 163
2109.50 165
2109.60 167
2109.71 167
2109.81 168
2109.92 169
2110.02 170
2110.13 172
2110.23 175
2110.34 179
2110.45 185
2110.55 190
2110.66 195
2110.76 198
2110.87 199
2110.97 197
2111.08 192
2111.18 183
2111.29 173
2111.39 161
2111.50 149
2111.60 136
2111.71 124
2111.81 114
2111.92 106
2112.02 101
2112.13 100
2112.24 102
2112.34 108
2112.45 118
2112.55 130
2112.66 145
2112.76 162
2112.87 178
2112.97 191
2113.08 198
2113.18 197
2113.29 188
2113.39 170
2113.50 147
2113.60 122
2113.71 100
2113.82 85
2113.92 79
2114.03 82
2114.13 94
2114.24 111
2114.34 130
2114.45 147
2114.55 161
2114.66 169
2114.76 170
2114.87 165
2114.97 154
2115.08 140
2115.19 128
2115.29 119
2115.40 119
2115.50 128
2115.61 147
2115.71 175
2115.82 208
2115.92 241
2116.03 270
2116.13 292
2116.24 305
2116.35 309
2116.45 306
2116.56 298
2116.66 287
2116.77 275
2116.87 263
2116.98 253
2117.08 244
2117.19 238
2117.29 236
2117.40 237
2117.51 242
2117.61 248
2117.72 254
2117.82 258
2117.93 258
2118.03 252
2118.14 242
2118.24 229
2118.35 215
2118.45 204
2118.56 196
2118.67 192
2118.77 192
2118.88 194
2118.98 197
2119.09 199
2119.19 200
2119.30 199
2119.40 196
2119.51 192
2119.62 187
2119.72 183
2119.83 181
2119.93 181
2120.04 184
2120.14 190
2120.25 197
2120.35 203
2120.46 206
2120.56 205
2120.67 200
2120.78 191
2120.88 179
2120.99 165
2121.09 152
2121.20 142
2121.30 134
2121.41 130
2121.51 132
2121.62 140
2121.73 154
2121.83 172
2121.94 193
2122.04 215
2122.15 232
2122.25 243
2122.36 244
2122.46 234
2122.57 216
2122.68 190
2122.78 159
2122.89 128
2122.99 100
2123.10 77
2123.20 61
2123.31 52
2123.42 52
2123.52 58
2123.63 69
2123.73 83
2123.84 98
2123.94 112
2124.05 123
2124.15 132
2124.26 139
2124.37 143
2124.47 146
2124.58 147
2124.68 146
2124.79 144
2124.89 141
2125.00 137
2125.11 134
2125.21 133
2125.32 135
2125.42 142
2125.53 154
2125.63 170
2125.74 189
2125.84 208
2125.95 225
2126.06 239
2126.16 248
2126.27 254
2126.37 256
2126.48 257
2126.58 258
2126.69 259
2126.80 261
2126.90 263
2127.01 264
2127.11 264
2127.22 263
2127.32 260
2127.43 256
2127.54 252
2127.64 250
2127.75 250
2127.85 252
2127.96 255
2128.06 259
2128.17 264
2128.28 269
2128.38 272
2128.49 273
2128.59 271
2128.70 267
2128.80 259
2128.91 248
2129.02 233
2129.12 215
2129.23 195
2129.33 175
2129.44 156
2129.54 140
2129.65 128
2129.76 122
2129.86 121
2129.97 125
2130.07 133
2130.18 143
2130.29 152
2130.39 160
2130.50 164
2130.60 163
2130.71 159
2130.81 151
2130.92 143
2131.03 134
2131.13 126
2131.24 120
2131.34 116
2131.45 112
2131.55 106
2131.66 98
2131.77 86
2131.87 72
2131.98 57
2132.08 39
2132.19 21
2132.30 3
2132.40 0
2132.51 0
2132.61 0
2132.72 0
2132.82 0
2132.93 0
2133.04 0
2133.14 0
2133.25 26
2133.35 53
2133.46 77
2133.57 94
2133.67 106
2133.78 112
2133.88 116
2133.99 118
2134.10 121
2134.20 123
2134.31 126
2134.41 127
2134.52 127
2134.62 126
2134.73 125
2134.84 125
2134.94 127
2135.05 129
2135.15 132
2135.26 136
2135.37 141
2135.47 146
2135.58 153
2135.68 163
2135.79 175
2135.90 189
2136.00 204
2136.11 220
2136.21 235
2136.32 249
2136.42 262
2136.53 275
2136.64 285
2136.74 294
2136.85 301
2136.95 304
2137.06 303
2137.17 299
2137.27 291
2137.38 280
2137.48 268
2137.59 254
2137.70 239
2137.80 223
2137.91 207
2138.01 190
2138.12 174
2138.23 159
2138.33 148
2138.44 141
2138.54 138
2138.65 136
2138.76 135
2138.86 132
2138.97 126
2139.07 117
2139.18 104
2139.29 89
2139.39 75
2139.50 64
2139.60 59
2139.71 60
2139.82 68
2139.92 80
2140.03 95
2140.13 111
2140.24 125
2140.35 137
2140.45 146
2140.56 152
2140.66 153
2140.77 151
2140.88 145
2140.98 138
2141.09 131
2141.19 126
2141.30 125
2141.41 130
2141.51 140
2141.62 154
2141.72 172
2141.83 192
2141.94 213
2142.04 237
2142.15 261
2142.26 284
2142.36 305
2142.47 322
2142.57 332
2142.68 336
2142.79 332
2142.89 322
2143.00 309
2143.10 292
2143.21 273
2143.32 253
2143.42 234
2143.53 216
2143.63 199
2143.74 186
2143.85 175
2143.95 166
2144.06 158
2144.16 151
2144.27 142
2144.38 133
2144.48 125
2144.59 119
2144.70 116
2144.80 117
2144.91 121
2145.01 127
2145.12 132
2145.23 135
2145.33 132
2145.44 125
2145.54 111
2145.65 94
2145.76 74
2145.86 54
2145.97 37
2146.08 24
2146.18 18
2146.29 18
2146.39 22
2146.50 29
2146.61 35
2146.71 37
2146.82 33
2146.93 24
2147.03 9
2147.14 0
2147.24 0
2147.35 0
2147.46 0
2147.56 0
2147.67 0
2147.77 0
2147.88 12
2147.99 36
2148.09 60
2148.20 82
2148.31 102
2148.41 119
2148.52 133
2148.62 143
2148.73 148
2148.84 146
2148.94 139
2149.05 127
2149.16 110
2149.26 92
2149.37 75
2149.47 63
2149.58 57
2149.69 59
2149.79 66
2149.90 77
2150.01 89
2150.11 99
2150.22 105
2150.32 104
2150.43 100
2150.54 94
2150.64 89
2150.75 86
2150.86 86
2150.96 89
2151.07 91
2151.17 90
2151.28 86
2151.39 78
2151.49 66
2151.60 54
2151.71 44
2151.81 37
2151.92 34
2152.03 35
2152.13 37
2152.24 40
2152.34 43
2152.45 44
2152.56 46
2152.66 48
2152.77 53
2152.88 62
2152.98 73
2153.09 89
2153.19 106
2153.30 123
2153.41 138
2153.51 150
2153.62 158
2153.73 161
2153.83 159
2153.94 155
2154.05 147
2154.15 138
2154.26 127
2154.36 115
2154.47 101
2154.58 86
2154.68 70
2154.79 55
2154.90 42
2155.00 32
2155.11 25
2155.22 21
2155.32 18
2155.43 14
2155.54 8
2155.64 0
2155.75 0
2155.85 0
2155.96 0
2156.07 0
2156.17 0
2156.28 0
2156.39 4
2156.49 23
2156.60 41
2156.71 57
2156.81 69
2156.92 77
2157.03 85
2157.13 91
2157.24 98
2157.34 105
2157.45 112
2157.56 119
2157.66 124
2157.77 128
2157.88 131
2157.98 133
2158.09 134
2158.20 133
2158.30 130
2158.41 125
2158.52 117
2158.62 104
2158.73 88
2158.83 70
2158.94 50
2159.05 33
2159.15 19
2159.26 10
2159.37 5
2159.47 5
2159.58 6
2159.69 6
2159.79 4
2159.90 0
2160.01 0
2160.11 0
2160.22 0
2160.33 0
2160.43 0
2160.54 0
2160.65 21
2160.75 47
2160.86 74
2160.97 99
2161.07 118
2161.18 130
2161.28 133
2161.39 129
2161.50 122
2161.60 113
2161.71 108
2161.82 108
2161.92 113
2162.03 121
2162.14 133
2162.24 145
2162.35 155
2162.46 161
2162.56 162
2162.67 157
2162.78 145
2162.88 128
2162.99 107
2163.10 83
2163.20 60
2163.31 40
2163.42 24
2163.52 12
2163.63 3
2163.74 0
2163.84 0
2163.95 0
2164.06 0
2164.16 0
2164.27 0
2164.38 0
2164.48 0
2164.59 6
2164.70 29
2164.80 55
2164.91 81
2165.02 106
2165.12 128
2165.23 146
2165.34 157
2165.44 162
2165.55 163
2165.66 159
2165.76 152
2165.87 144
2165.98 136
2166.08 130
2166.19 125
2166.30 122
2166.40 120
2166.51 118
2166.62 116
2166.72 112
2166.83 106
2166.94 97
2167.04 86
2167.15 75
2167.26 64
2167.36 53
2167.47 44
2167.58 36
2167.68 28
2167.79 20
2167.90 11
2168.00 3
2168.11 0
2168.22 0
2168.32 0
2168.43 0
2168.54 0
2168.64 0
2168.75 0
2168.86 0
2168.96 5
2169.07 16
2169.18 30
2169.28 44
2169.39 58
2169.50 69
2169.60 78
2169.71 83
2169.82 83
2169.92 80
2170.03 75
2170.14 68
2170.24 63
2170.35 60
2170.46 62
2170.56 67
2170.67 77
2170.78 88
2170.88 99
2170.99 109
2171.10 115
2171.21 119
2171.31 120
2171.42 119
2171.53 120
2171.63 123
2171.74 128
2171.85 136
2171.95 144
2172.06 151
2172.17 154
2172.27 152
2172.38 143
2172.49 129
2172.59 110
2172.70 91
2172.81 73
2172.91 61
2173.02 56
2173.13 59
2173.23 71
2173.34 89
2173.45 111
2173.56 133
2173.66 152
2173.77 166
2173.88 173
2173.98 174
2174.09 171
2174.20 167
2174.30 163
2174.41 161
2174.52 161
2174.62 163
2174.73 165
2174.84 164
2174.94 161
2175.05 156
2175.16 150
2175.26 145
2175.37 142
2175.48 141
2175.59 140
2175.69 139
2175.80 134
2175.91 126
2176.01 114
2176.12 100
2176.23 84
2176.33 69
2176.44 56
2176.55 46
2176.65 40
2176.76 36
2176.87 35
2176.98 35
2177.08 37
2177.19 40
2177.30 44
2177.40 50
2177.51 58
2177.62 69
2177.72 82
2177.83 96
2177.94 110
2178.04 122
2178.15 130
2178.26 134
2178.37 134
2178.47 132
2178.58 129
2178.69 127
2178.79 126
2178.90 126
2179.01 128
2179.11 130
2179.22 132
2179.33 133
2179.44 135
2179.54 137
2179.65 141
2179.76 146
2179.86 153
2179.97 161
2180.08 170
2180.18 179
2180.29 186
2180.40 193
2180.51 197
2180.61 201
2180.72 202
2180.83 203
2180.93 202
2181.04 202
2181.15 202
2181.25 203
2181.36 204
2181.47 204
2181.58 203
2181.68 200
2181.79 194
2181.90 184
2182.00 170
2182.11 153
2182.22 135
2182.33 116
2182.43 98
2182.54 83
2182.65 74
2182.75 71
2182.86 77
2182.97 88
2183.07 105
2183.18 125
2183.29 146
2183.40 165
2183.50 181
2183.61 194
2183.72 203
2183.82 210
2183.93 214
2184.04 217
2184.15 217
2184.25 216
2184.36 211
2184.47 203
2184.57 191
2184.68 176
2184.79 157
2184.90 137
2185.00 117
2185.11 96
2185.22 78
2185.32 61
2185.43 46
2185.54 33
2185.65 22
2185.75 14
2185.86 10
2185.97 11
2186.07 17
2186.18 29
2186.29 46
2186.40 66
2186.50 87
2186.61 106
2186.72 121
2186.82 129
2186.93 132
2187.04 129
2187.15 123
2187.25 114
2187.36 106
2187.47 99
2187.57 93
2187.68 88
2187.79 84
2187.90 78
2188.00 72
2188.11 64
2188.22 55
2188.33 47
2188.43 42
2188.54 39
2188.65 40
2188.75 43
2188.86 46
2188.97 50
2189.08 53
2189.18 54
2189.29 55
2189.40 58
2189.50 62
2189.61 70
2189.72 80
2189.83 92
2189.93 103
2190.04 112
2190.15 119
2190.26 122
2190.36 123
2190.47 123
2190.58 123
2190.68 122
2190.79 122
2190.90 121
2191.01 119
2191.11 115
2191.22 111
2191.33 108
2191.44 107
2191.54 109
2191.65 115
2191.76 125
2191.86 137
2191.97 150
2192.08 159
2192.19 164
2192.29 165
2192.40 160
2192.51 153
2192.62 144
2192.72 134
2192.83 126
2192.94 119
2193.04 115
2193.15 114
2193.26 116
2193.37 121
2193.47 129
2193.58 138
2193.69 148
2193.80 154
2193.90 153
2194.01 145
2194.12 129
2194.23 106
2194.33 79
2194.44 52
2194.55 28
2194.66 10
2194.76 0
2194.87 0
2194.98 0
2195.08 0
2195.19 0
2195.30 2
2195.41 2
2195.51 2
2195.62 1
2195.73 0
2195.84 0
2195.94 0
2196.05 1
2196.16 3
2196.27 5
2196.37 9
2196.48 14
2196.59 20
2196.70 27
2196.80 36
2196.91 47
2197.02 61
2197.13 78
2197.23 97
2197.34 115
2197.45 131
2197.55 144
2197.66 151
2197.77 153
2197.88 150
2197.98 143
2198.09 134
2198.20 127
2198.31 122
2198.41 118
2198.52 116
2198.63 113
2198.74 109
2198.84 103
2198.95 96
2199.06 89
2199.17 83
2199.27 78
2199.38 75
2199.49 72
2199.60 69
2199.70 66
2199.81 62
2199.92 60
2200.03 60
2200.13 65
2200.24 75
2200.35 91
2200.46 112
2200.56 135
2200.67 157
2200.78 177
2200.89 192
2200.99 202
2201.10 207
2201.21 206
2201.32 202
2201.42 195
2201.53 184
2201.64 170
2201.75 154
2201.85 134
2201.96 113
2202.07 90
2202.18 68
2202.28 46
2202.39 26
2202.50 9
2202.61 0
2202.71 0
2202.82 0
2202.93 0
2203.04 0
2203.15 0
2203.25 17
2203.36 37
2203.47 58
2203.58 77
2203.68 94
2203.79 107
2203.90 117
2204.01 124
2204.11 128
2204.22 130
2204.33 131
2204.44 130
2204.54 127
2204.65 123
2204.76 117
2204.87 108
2204.97 98
2205.08 84
2205.19 68
2205.30 50
2205.40 32
2205.51 16
2205.62 3
2205.73 0
2205.84 0
2205.94 0
2206.05 0
2206.16 6
2206.27 14
2206.37 19
2206.48 20
2206.59 16
2206.70 9
2206.80 0
2206.91 0
2207.02 0
2207.13 0
2207.23 0
2207.34 0
2207.45 9
2207.56 26
2207.67 42
2207.77 56
2207.88 67
2207.99 75
2208.10 80
2208.20 84
2208.31 89
2208.42 96
2208.53 103
2208.63 110
2208.74 113
2208.85 114
2208.96 111
2209.07 107
2209.17 103
2209.28 104
2209.39 109
2209.50 119
2209.60 134
2209.71 151
2209.82 167
2209.93 182
2210.04 193
2210.14 199
2210.25 202
2210.36 200
2210.47 197
2210.57 192
2210.68 187
2210.79 184
2210.90 182
2211.00 180
2211.11 178
2211.22 173
2211.33 164
2211.44 151
2211.54 135
2211.65 119
2211.76 105
2211.87 97
2211.97 95
2212.08 99
2212.19 107
2212.30 116
2212.41 123
2212.51 127
2212.62 127
2212.73 123
2212.84 117
2212.95 108
2213.05 97
2213.16 85
2213.27 72
2213.38 60
2213.48 50
2213.59 43
2213.70 39
2213.81 38
2213.92 39
2214.02 40
2214.13 39
2214.24 36
2214.35 30
2214.45 24
2214.56 17
2214.67 12
2214.78 9
2214.89 8
2214.99 8
2215.10 6
2215.21 3
2215.32 0
2215.43 0
2215.53 0
2215.64 0
2215.75 0
2215.86 0
2215.96 0
2216.07 8
2216.18 23
2216.29 38
2216.40 53
2216.50 67
2216.61 78
2216.72 87
2216.83 93
2216.94 98
2217.04 104
2217.15 111
2217.26 122
2217.37 136
2217.48 152
2217.58 167
2217.69 180
2217.80 186
2217.91 183
2218.02 171
2218.12 150
2218.23 123
2218.34 92
2218.45 60
2218.55 29
2218.66 2
2218.77 0
2218.88 0
2218.99 0
2219.09 0
2219.20 0
2219.31 0
2219.42 8
2219.53 22
2219.63 32
2219.74 36
2219.85 33
2219.96 24
2220.07 11
2220.17 0
2220.28 0
2220.39 0
2220.50 0
2220.61 0
2220.71 0
2220.82 11
2220.93 29
2221.04 49
2221.15 69
2221.25 90
2221.36 109
2221.47 127
2221.58 141
2221.69 152
2221.79 157
2221.90 155
2222.01 145
2222.12 127
2222.23 103
2222.33 77
2222.44 53
2222.55 35
2222.66 26
2222.77 27
2222.87 36
2222.98 52
2223.09 70
2223.20 88
2223.31 105
2223.42 122
2223.52 139
2223.63 157
2223.74 176
2223.85 194
2223.96 209
2224.06 219
2224.17 222
2224.28 218
2224.39 209
2224.50 197
2224.60 185
2224.71 174
2224.82 166
2224.93 161
2225.04 157
2225.14 154
2225.25 151
2225.36 147
2225.47 143
2225.58 140
2225.69 138
2225.79 138
2225.90 140
2226.01 146
2226.12 155
2226.23 167
2226.33 182
2226.44 198
2226.55 214
2226.66 229
2226.77 241
2226.87 249
2226.98 253
2227.09 253
2227.20 251
2227.31 247
2227.42 244
2227.52 241
2227.63 238
2227.74 233
2227.85 227
2227.96 217
2228.06 202
2228.17 183
2228.28 161
2228.39 138
2228.50 118
2228.61 101
2228.71 90
2228.82 82
2228.93 78
2229.04 76
2229.15 74
2229.25 72
2229.36 70
2229.47 68
2229.58 69
2229.69 73
2229.80 81
2229.90 91
2230.01 104
2230.12 115
2230.23 125
2230.34 129
2230.45 128
2230.55 122
2230.66 111
2230.77 96
2230.88 80
2230.99 65
2231.09 51
2231.20 41
2231.31 36
2231.42 35
2231.53 39
2231.64 46
2231.74 54
2231.85 62
2231.96 66
2232.07 65
2232.18 58
2232.29 47
2232.39 34
2232.50 20
2232.61 7
2232.72 0
2232.83 0
2232.94 0
2233.04 0
2233.15 0
2233.26 0
2233.37 0
2233.48 0
2233.59 0
2233.69 0
2233.80 2
2233.91 7
2234.02 13
2234.13 19
2234.23 25
2234.34 29
2234.45 33
2234.56 36
2234.67 41
2234.78 49
2234.89 60
2234.99 75
2235.10 94
2235.21 115
2235.32 137
2235.43 158
2235.54 177
2235.64 194
2235.75 209
2235.86 223
2235.97 236
2236.08 247
2236.19 255
2236.29 261
2236.40 262
2236.51 258
2236.62 249
2236.73 238
2236.84 226
2236.94 214
2237.05 205
2237.16 199
2237.27 195
2237.38 194
2237.49 192
2237.59 190
2237.70 187
2237.81 183
2237.92 179
2238.03 176
2238.14 178
2238.24 186
2238.35 201
2238.46 222
2238.57 249
2238.68 278
2238.79 306
2238.90 329
2239.00 343
2239.11 348
2239.22 342
2239.33 328
2239.44 308
2239.55 285
2239.65 261
2239.76 236
2239.87 211
2239.98 188
2240.09 167
2240.20 150
2240.31 138
2240.41 132
2240.52 133
2240.63 139
2240.74 148
2240.85 156
2240.96 160
2241.06 161
2241.17 157
2241.28 150
2241.39 142
2241.50 137
2241.61 135
2241.72 139
2241.82 147
2241.93 158
2242.04 170
2242.15 182
2242.26 192
2242.37 198
2242.48 202
2242.58 203
2242.69 203
2242.80 203
2242.91 203
2243.02 204
2243.13 205
2243.24 206
2243.34 205
2243.45 202
2243.56 197
2243.67 192
2243.78 187
2243.89 184
2244.00 186
2244.10 193
2244.21 203
2244.32 216
2244.43 229
2244.54 239
2244.65 245
2244.76 246
2244.86 242
2244.97 234
2245.08 225
2245.19 217
2245.30 210
2245.41 207
2245.52 205
2245.62 205
2245.73 204
2245.84 202
2245.95 197
2246.06 190
2246.17 181
2246.28 171
2246.38 161
2246.49 152
2246.60 143
2246.71 135
2246.82 128
2246.93 120
2247.04 110
2247.14 98
2247.25 86
2247.36 75
2247.47 67
2247.58 65
2247.69 69
2247.80 79
2247.91 95
2248.01 113
2248.12 129
2248.23 141
2248.34 147
2248.45 146
2248.56 140
2248.67 132
2248.77 125
2248.88 122
2248.99 127
2249.10 140
2249.21 162
2249.32 190
2249.43 223
2249.54 256
2249.64 286
2249.75 309
2249.86 323
2249.97 327
2250.08 321
2250.19 307
2250.30 287
2250.41 264
2250.51 240
2250.62 216
2250.73 193
2250.84 172
2250.95 151
2251.06 131
2251.17 112
2251.28 94
2251.38 76
2251.49 61
2251.60 48
2251.71 39
2251.82 34
2251.93 34
2252.04 36
2252.15 40
2252.25 45
2252.36 49
2252.47 54
2252.58 58
2252.69 62
2252.80 66
2252.91 69
2253.02 70
2253.12 68
2253.23 63
2253.34 56
2253.45 48
2253.56 41
2253.67 36
2253.78 33
2253.89 33
2253.99 35
2254.10 39
2254.21 42
2254.32 46
2254.43 51
2254.54 58
2254.65 68
2254.76 80
2254.86 95
2254.97 112
2255.08 129
2255.19 145
2255.30 159
2255.41 171
2255.52 182
2255.63 193
2255.74 205
2255.84 218
2255.95 233
2256.06 249
2256.17 266
2256.28 282
2256.39 297
2256.50 311
2256.61 322
2256.72 331
2256.82 337
2256.93 339
2257.04 337
2257.15 332
2257.26 324
2257.37 314
2257.48 303
2257.59 291
2257.70 280
2257.80 270
2257.91 262
2258.02 256
2258.13 250
2258.24 246
2258.35 241
2258.46 235
2258.57 226
2258.68 216
2258.78 204
2258.89 191
2259.00 180
2259.11 173
2259.22 169
2259.33 170
2259.44 173
2259.55 178
2259.66 181
2259.76 183
2259.87 182
2259.98 179
2260.09 174
2260.20 167
2260.31 159
2260.42 148
2260.53 134
2260.64 118
2260.75 98
2260.85 78
2260.96 58
2261.07 41
2261.18 27
2261.29 16
2261.40 9
2261.51 5
2261.62 3
2261.73 1
2261.84 1
2261.94 0
2262.05 1
2262.16 4
2262.27 10
2262.38 17
2262.49 26
2262.60 36
2262.71 48
2262.82 60
2262.93 72
2263.03 85
2263.14 98
2263.25 111
2263.36 125
2263.47 138
2263.58 148
2263.69 155
2263.80 157
2263.91 154
2264.02 148
2264.12 139
2264.23 130
2264.34 122
2264.45 117
2264.56 114
2264.67 112
2264.78 108
2264.89 102
2265.00 90
2265.11 73
2265.22 51
2265.32 25
2265.43 0
2265.54 0
2265.65 0
2265.76 0
2265.87 0
2265.98 0
2266.09 0
2266.20 0
2266.31 9
2266.42 31
2266.52 49
2266.63 63
2266.74 72
2266.85 80
2266.96 88
2267.07 98
2267.18 110
2267.29 124
2267.40 137
2267.51 147
2267.62 154
2267.72 156
2267.83 154
2267.94 151
2268.05 149
2268.16 149
2268.27 151
2268.38 153
2268.49 156
2268.60 157
2268.71 155
2268.82 150
2268.93 144
2269.03 137
2269.14 132
2269.25 128
2269.36 125
2269.47 124
2269.58 122
2269.69 119
2269.80 115
2269.91 110
2270.02 105
2270.13 101
2270.24 99
2270.34 99
2270.45 101
2270.56 105
2270.67 110
2270.78 115
2270.89 120
2271.00 124
2271.11 128
2271.22 129
2271.33 129
2271.44 127
2271.55 122
2271.66 115
2271.76 109
2271.87 104
2271.98 102
2272.09 104
2272.20 111
2272.31 120
2272.42 129
2272.53 138
2272.64 144
2272.75 148
2272.86 150
2272.97 150
2273.08 150
2273.19 149
2273.29 148
2273.40 144
2273.51 139
2273.62 130
2273.73 120
2273.84 110
2273.95 100
2274.06 91
2274.17 85
2274.28 80
2274.39 77
2274.50 75
2274.61 73
2274.72 70
2274.82 64
2274.93 54
2275.04 40
2275.15 21
2275.26 1
2275.37 0
2275.48 0
2275.59 0
2275.70 0
2275.81 0
2275.92 0
2276.03 7
2276.14 21
2276.25 29
2276.35 29
2276.46 25
2276.57 20
2276.68 18
2276.79 21
2276.90 31
2277.01 49
2277.12 71
2277.23 95
2277.34 116
2277.45 134
2277.56 147
2277.67 153
2277.78 154
2277.89 151
2278.00 144
2278.10 134
2278.21 122
2278.32 109
2278.43 98
2278.54 89
2278.65 84
2278.76 82
2278.87 82
2278.98 84
2279.09 86
2279.20 86
2279.31 84
2279.42 83
2279.53 83
2279.64 87
2279.75 96
2279.86 112
2279.96 135
2280.07 163
2280.18 195
2280.29 229
2280.40 262
2280.51 293
2280.62 320
2280.73 342
2280.84 359
2280.95 372
2281.06 381
2281.17 389
2281.28 395
2281.39 402
2281.50 409
2281.61 414
2281.72 417
2281.83 414
2281.93 406
2282.04 391
2282.15 371
2282.26 348
2282.37 325
2282.48 304
2282.59 287
2282.70 276
2282.81 268
2282.92 264
2283.03 261
2283.14 260
2283.25 260
2283.36 259
2283.47 259
2283.58 258
2283.69 258
2283.80 257
2283.91 256
2284.02 255
2284.13 253
2284.23 251
2284.34 249
2284.45 247
2284.56 247
2284.67 250
2284.78 256
2284.89 266
2285.00 279
2285.11 291
2285.22 302
2285.33 306
2285.44 303
2285.55 291
2285.66 271
2285.77 246
2285.88 218
2285.99 193
2286.10 172
2286.21 159
2286.32 155
2286.43 158
2286.54 169
2286.64 186
2286.75 205
2286.86 225
2286.97 243
2287.08 257
2287.19 267
2287.30 272
2287.41 271
2287.52 268
2287.63 263
2287.74 258
2287.85 255
2287.96 255
2288.07 257
2288.18 262
2288.29 267
2288.40 271
2288.51 275
2288.62 277
2288.73 279
2288.84 281
2288.95 284
2289.06 289
2289.17 296
2289.28 302
2289.39 307
2289.50 310
2289.60 308
2289.71 301
2289.82 290
2289.93 276
2290.04 259
2290.15 242
2290.26 224
2290.37 206
2290.48 188
2290.59 169
2290.70 151
2290.81 132
2290.92 114
2291.03 97
2291.14 83
2291.25 73
2291.36 68
2291.47 68
2291.58 73
2291.69 81
2291.80 92
2291.91 103
2292.02 113
2292.13 121
2292.24 128
2292.35 136
2292.46 146
2292.57 160
2292.68 177
2292.79 195
2292.90 211
2293.01 223
2293.12 228
2293.23 223
2293.33 211
2293.44 196
2293.55 180
2293.66 167
2293.77 160
2293.88 159
2293.99 162
2294.10 168
2294.21 172
2294.32 171
2294.43 166
2294.54 156
2294.65 145
2294.76 133
2294.87 123
2294.98 116
2295.09 111
2295.20 108
2295.31 106
2295.42 103
2295.53 100
2295.64 98
2295.75 100
2295.86 107
2295.97 119
2296.08 137
2296.19 157
2296.30 177
2296.41 193
2296.52 203
2296.63 207
2296.74 205
2296.85 199
2296.96 194
2297.07 190
2297.18 189
2297.29 191
2297.40 194
2297.51 198
2297.62 201
2297.73 202
2297.84 201
2297.95 199
2298.06 195
2298.17 190
2298.28 184
2298.39 178
2298.50 173
2298.61 168
2298.72 164
2298.83 159
2298.94 154
2299.05 147
2299.16 139
2299.27 130
2299.38 121
2299.49 114
2299.60 108
2299.71 105
2299.81 105
2299.92 106
2300.03 107
2300.14 109
2300.25 109
2300.36 110
2300.47 111
2300.58 113
2300.69 115
2300.80 116
2300.91 118
2301.02 117
2301.13 113
2301.24 106
2301.35 96
2301.46 83
2301.57 71
2301.68 60
2301.79 53
2301.90 52
2302.01 58
2302.12 68
2302.23 81
2302.34 92
2302.45 100
2302.56 103
2302.67 99
2302.78 89
2302.89 77
2303.00 63
2303.11 53
2303.22 47
2303.33 48
2303.44 54
2303.55 67
2303.66 84
2303.77 104
2303.88 123
2303.99 141
2304.10 155
2304.21 166
2304.32 175
2304.43 181
2304.54 187
2304.65 192
2304.76 198
2304.87 203
2304.98 206
2305.09 206
2305.20 203
2305.31 196
2305.42 187
2305.53 177
2305.64 170
2305.75 166
2305.86 168
2305.97 174
2306.08 184
2306.19 197
2306.30 210
2306.41 223
2306.52 234
2306.63 242
2306.74 248
2306.85 252
2306.96 254
2307.07 254
2307.18 251
2307.29 246
2307.40 237
2307.51 226
2307.62 215
2307.74 206
2307.85 201
2307.96 202
2308.07 208
2308.18 217
2308.29 227
2308.40 236
2308.51 242
2308.62 245
2308.73 244
2308.84 241
2308.95 236
2309.06 228
2309.17 216
2309.28 199
2309.39 179
2309.50 155
2309.61 132
2309.72 111
2309.83 94
2309.94 82
2310.05 77
2310.16 75
2310.27 75
2310.38 76
2310.49 75
2310.60 73
2310.71 68
2310.82 61
2310.93 51
2311.04 39
2311.15 26
2311.26 14
2311.37 3
2311.48 0
2311.59 0
2311.70 0
2311.81 0
2311.92 7
2312.03 17
2312.14 27
2312.25 35
2312.36 42
2312.47 47
2312.58 49
2312.69 50
2312.80 48
2312.91 44
2313.02 39
2313.13 30
2313.24 20
2313.35 7
2313.46 0
2313.57 0
2313.68 0
2313.79 0
2313.90 0
2314.01 0
2314.13 0
2314.24 0
2314.35 15
2314.46 34
2314.57 51
2314.68 64
2314.79 72
2314.90 76
2315.01 75
2315.12 71
2315.23 65
2315.34 58
2315.45 53
2315.56 49
2315.67 46
2315.78 46
2315.89 46
2316.00 45
2316.11 43
2316.22 40
2316.33 35
2316.44 30
2316.55 26
2316.66 24
2316.77 22
2316.88 21
2316.99 19
2317.10 14
2317.21 7
2317.32 0
2317.43 0
2317.54 0
2317.65 0
2317.76 0
2317.88 0
2317.99 7
2318.10 22
2318.21 37
2318.32 48
2318.43 54
2318.54 56
2318.65 54
2318.76 49
2318.87 45
2318.98 41
2319.09 40
2319.20 41
2319.31 43
2319.42 46
2319.53 47
2319.64 44
2319.75 38
2319.86 27
2319.97 15
2320.08 4
2320.19 0
2320.30 0
2320.41 0
2320.52 13
2320.63 32
2320.74 55
2320.86 78
2320.97 99
2321.08 116
2321.19 128
2321.30 135
2321.41 137
2321.52 135
2321.63 129
2321.74 118
2321.85 105
2321.96 90
2322.07 75
2322.18 63
2322.29 54
2322.40 51
2322.51 52
2322.62 55
2322.73 58
2322.84 58
2322.95 54
2323.06 46
2323.17 33
2323.28 19
2323.40 5
2323.51 0
2323.62 0
2323.73 0
2323.84 0
2323.95 9
2324.06 23
2324.17 37
2324.28 49
2324.39 59
2324.50 66
2324.61 71
2324.72 74
2324.83 76
2324.94 78
2325.05 79
2325.16 76
2325.27 70
2325.38 60
2325.49 49
2325.61 37
2325.72 28
2325.83 24
2325.94 26
2326.05 33
2326.16 42
2326.27 50
2326.38 55
2326.49 57
2326.60 58
2326.71 59
2326.82 64
2326.93 73
2327.04 88
2327.15 106
2327.26 123
2327.37 136
2327.48 143
2327.59 144
2327.71 141
2327.82 136
2327.93 132
2328.04 133
2328.15 138
2328.26 147
2328.37 157
2328.48 166
2328.59 171
2328.70 170
2328.81 163
2328.92 150
2329.03 133
2329.14 114
2329.25 95
2329.36 79
2329.47 68
2329.59 60
2329.70 57
2329.81 56
2329.92 56
2330.03 54
2330.14 49
2330.25 40
2330.36 28
2330.47 14
2330.58 1
2330.69 0
2330.80 0
2330.91 0
2331.02 0
2331.13 0
2331.25 0
2331.36 0
2331.47 0
2331.58 5
2331.69 14
2331.80 25
2331.91 39
2332.02 57
2332.13 79
2332.24 104
2332.35 131
2332.46 156
2332.57 177
2332.68 192
2332.79 200
2332.91 202
2333.02 201
2333.13 201
2333.24 204
2333.35 213
2333.46 225
2333.57 237
2333.68 245
2333.79 245
2333.90 235
2334.01 216
2334.12 193
2334.23 170
2334.34 152
2334.46 141
2334.57 138
2334.68 140
2334.79 145
2334.90 151
2335.01 155
2335.12 157
2335.23 159
2335.34 160
2335.45 161
2335.56 163
2335.67 163
2335.78 161
2335.89 154
2336.01 143
2336.12 128
2336.23 112
2336.34 96
2336.45 82
2336.56 72
2336.67 67
2336.78 65
2336.89 66
2337.00 68
2337.11 71
2337.22 72
2337.34 74
2337.45 75
2337.56 76
2337.67 77
2337.78 78
2337.89 78
2338.00 78
2338.11 78
2338.22 76
2338.33 74
2338.44 70
2338.55 66
2338.66 61
2338.78 54
2338.89 47
2339.00 38
2339.11 31
2339.22 26
2339.33 22
2339.44 22
2339.55 25
2339.66 32
2339.77 42
2339.88 55
2340.00 70
2340.11 89
2340.22 109
2340.33 129
2340.44 147
2340.55 162
2340.66 173
2340.77 178
2340.88 179
2340.99 176
2341.10 172
2341.21 167
2341.33 162
2341.44 156
2341.55 148
2341.66 138
2341.77 127
2341.88 114
2341.99 102
2342.10 91
2342.21 84
2342.32 81
2342.43 80
2342.55 83
2342.66 87
2342.77 92
2342.88 99
2342.99 106
2343.10 112
2343.21 117
2343.32 117
2343.43 114
2343.54 105
2343.65 92
2343.77 76
2343.88 58
2343.99 40
2344.10 24
2344.21 10
2344.32 0
2344.43 0
2344.54 0
2344.65 0
2344.76 0
2344.88 0
2344.99 0
2345.10 0
2345.21 0
2345.32 4
2345.43 7
2345.54 12
2345.65 19
2345.76 27
2345.87 35
2345.99 42
2346.10 45
2346.21 46
2346.32 46
2346.43 45
2346.54 48
2346.65 56
2346.76 68
2346.87 82
2346.98 96
2347.10 106
2347.21 107
2347.32 100
2347.43 86
2347.54 70
2347.65 56
2347.76 50
2347.87 52
2347.98 63
2348.10 80
2348.21 97
2348.32 110
2348.43 115
2348.54 112
2348.65 101
2348.76 86
2348.87 70
2348.98 57
2349.09 49
2349.21 45
2349.32 43
2349.43 43
2349.54 43
2349.65 42
2349.76 42
2349.87 44
2349.98 50
2350.09 61
2350.21 76
2350.32 93
2350.43 109
2350.54 120
2350.65 126
2350.76 126
2350.87 121
2350.98 114
2351.09 106
2351.21 99
2351.32 95
2351.43 92
2351.54 92
2351.65 92
2351.76 92
2351.87 89
2351.98 84
2352.09 75
2352.21 62
2352.32 47
2352.43 32
2352.54 17
2352.65 6
2352.76 0
2352.87 0
2352.98 0
2353.10 0
2353.21 0
2353.32 0
2353.43 0
2353.54 1
2353.65 11
2353.76 26
2353.87 44
2353.98 63
2354.10 79
2354.21 91
2354.32 97
2354.43 98
2354.54 96
2354.65 92
2354.76 91
2354.87 95
2354.99 104
2355.10 118
2355.21 132
2355.32 146
2355.43 155
2355.54 159
2355.65 158
2355.76 153
2355.88 147
2355.99 142
2356.10 138
2356.21 136
2356.32 134
2356.43 130
2356.54 122
2356.65 112
2356.77 100
2356.88 90
2356.99 84
2357.10 84
2357.21 89
2357.32 97
2357.43 105
2357.54 109
2357.66 108
2357.77 100
2357.88 86
2357.99 69
2358.10 50
2358.21 33
2358.32 18
2358.43 8
2358.55 4
2358.66 6
2358.77 16
2358.88 32
2358.99 52
2359.10 76
2359.21 99
2359.32 119
2359.44 134
2359.55 142
2359.66 143
2359.77 140
2359.88 133
2359.99 124
2360.10 116
2360.22 110
2360.33 106
2360.44 104
2360.55 102
2360.66 100
2360.77 98
2360.88 97
2361.00 95
2361.11 95
2361.22 96
2361.33 99
2361.44 102
2361.55 103
2361.66 103
2361.77 100
2361.89 95
2362.00 89
2362.11 83
2362.22 76
2362.33 71
2362.44 66
2362.55 61
2362.67 55
2362.78 48
2362.89 42
2363.00 37
2363.11 35
2363.22 34
2363.33 36
2363.45 40
2363.56 46
2363.67 52
2363.78 59
2363.89 67
2364.00 75
2364.11 86
2364.23 98
2364.34 109
2364.45 120
2364.56 130
2364.67 137
2364.78 141
2364.89 142
2365.01 141
2365.12 138
2365.23 137
2365.34 136
2365.45 138
2365.56 141
2365.67 146
2365.79 151
2365.90 154
2366.01 154
2366.12 148
2366.23 138
2366.34 124
2366.45 106
2366.57 87
2366.68 68
2366.79 48
2366.90 30
2367.01 12
2367.12 0
2367.24 0
2367.35 0
2367.46 0
2367.57 0
2367.68 0
2367.79 0
2367.90 0
2368.02 2
2368.13 18
2368.24 36
2368.35 52
2368.46 67
2368.57 79
2368.69 88
2368.80 93
2368.91 95
2369.02 95
2369.13 93
2369.24 91
2369.35 89
2369.47 87
2369.58 85
2369.69 82
2369.80 78
2369.91 74
2370.02 70
2370.14 67
2370.25 66
2370.36 67
2370.47 70
2370.58 73
2370.69 75
2370.80 76
2370.92 75
2371.03 72
2371.14 67
2371.25 63
2371.36 62
2371.47 64
2371.59 69
2371.70 77
2371.81 88
2371.92 100
2372.03 114
2372.14 126
2372.26 137
2372.37 146
2372.48 153
2372.59 160
2372.70 164
2372.81 168
2372.93 171
2373.04 174
2373.15 176
2373.26 175
2373.37 171
2373.48 164
2373.60 152
2373.71 137
2373.82 119
2373.93 100
2374.04 82
2374.15 68
2374.27 60
2374.38 58
2374.49 60
2374.60 64
2374.71 70
2374.82 73
2374.94 75
2375.05 76
2375.16 78
2375.27 82
2375.38 92
2375.49 105
2375.61 120
2375.72 133
2375.83 141
2375.94 140
2376.05 131
2376.16 115
2376.28 95
2376.39 74
2376.50 57
2376.61 44
2376.72 36
2376.83 33
2376.95 31
2377.06 30
2377.17 28
2377.28 25
2377.39 22
2377.50 19
2377.62 19
2377.73 19
2377.84 21
2377.95 24
2378.06 26
2378.18 28
2378.29 29
2378.40 28
2378.51 26
2378.62 23
2378.73 19
2378.85 14
2378.96 9
2379.07 4
2379.18 1
2379.29 1
2379.41 4
2379.52 12
2379.63 23
2379.74 37
2379.85 51
2379.96 63
2380.08 72
2380.19 74
2380.30 71
2380.41 61
2380.52 46
2380.63 28
2380.75 10
2380.86 0
2380.97 0
2381.08 0
2381.19 0
2381.31 0
2381.42 0
2381.53 0
2381.64 0
2381.75 1
2381.87 16
2381.98 32
2382.09 50
2382.20 67
2382.31 83
2382.42 96
2382.54 106
2382.65 113
2382.76 116
2382.87 115
2382.98 112
2383.10 107
2383.21 101
2383.32 96
2383.43 92
2383.54 90
2383.66 91
2383.77 95
2383.88 99
2383.99 104
2384.10 106
2384.21 105
2384.33 99
2384.44 88
2384.55 76
2384.66 63
2384.77 55
2384.89 52
2385.00 54
2385.11 60
2385.22 69
2385.33 77
2385.45 82
2385.56 83
2385.67 82
2385.78 79
2385.89 79
2386.01 83
2386.12 93
2386.23 108
2386.34 129
2386.45 151
2386.57 173
2386.68 189
2386.79 200
2386.90 202
2387.01 197
2387.13 186
2387.24 172
2387.35 158
2387.46 147
2387.57 141
2387.68 141
2387.80 147
2387.91 158
2388.02 172
2388.13 186
2388.24 197
2388.36 204
2388.47 207
2388.58 204
2388.69 199
2388.80 192
2388.92 185
2389.03 179
2389.14 174
2389.25 170
2389.36 167
2389.48 164
2389.59 161
2389.70 160
2389.81 161
2389.93 164
2390.04 170
2390.15 177
2390.26 185
2390.37 192
2390.49 195
2390.60 197
2390.71 196
2390.82 195
2390.93 194
2391.05 196
2391.16 200
2391.27 205
2391.38 212
2391.49 217
2391.61 219
2391.72 216
2391.83 209
2391.94 199
2392.05 187
2392.17 173
2392.28 160
2392.39 147
2392.50 134
2392.61 120
2392.73 107
2392.84 94
2392.95 84
2393.06 79
2393.18 78
2393.29 82
2393.40 89
2393.51 97
2393.62 102
2393.74 103
2393.85 99
2393.96 92
2394.07 84
2394.18 79
2394.30 77
2394.41 80
2394.52 89
2394.63 101
2394.75 116
2394.86 132
2394.97 146
2395.08 158
2395.19 168
2395.31 174
2395.42 178
2395.53 177
2395.64 173
2395.75 164
2395.87 151
2395.98 136
2396.09 118
2396.20 101
2396.32 85
2396.43 72
2396.54 62
2396.65 54
2396.76 48
2396.88 42
2396.99 38
2397.10 36
2397.21 35
2397.33 35
2397.44 37
2397.55 39
2397.66 41
2397.77 41
2397.89 39
2398.00 38
2398.11 39
2398.22 42
2398.34 49
2398.45 57
2398.56 65
2398.67 70
2398.78 72
2398.90 70
2399.01 66
2399.12 62
2399.23 60
2399.35 63
2399.46 70
2399.57 82
2399.68 97
2399.79 115
2399.91 135
2400.02 157
2400.13 180
2400.24 203
2400.36 224
2400.47 243
2400.58 257
2400.69 265
2400.81 267
2400.92 264
2401.03 257
2401.14 248
2401.25 237
2401.37 227
2401.48 218
2401.59 211
2401.70 205
2401.82 201
2401.93 196
2402.04 192
2402.15 184
2402.27 174
2402.38 159
2402.49 142
2402.60 122
2402.71 101
2402.83 82
2402.94 66
2403.05 55
2403.16 48
2403.28 46
2403.39 50
2403.50 60
2403.61 76
2403.73 96
2403.84 121
2403.95 147
2404.06 172
2404.18 195
2404.29 213
2404.40 227
2404.51 236
2404.62 242
2404.74 245
2404.85 247
2404.96 249
2405.07 250
2405.19 249
2405.30 246
2405.41 241
2405.52 234
2405.64 225
2405.75 216
2405.86 208
2405.97 202
2406.09 200
2406.20 202
2406.31 206
2406.42 210
2406.54 213
2406.65 212
2406.76 204
2406.87 191
2406.99 170
2407.10 143
2407.21 114
2407.32 83
2407.44 55
2407.55 31
2407.66 14
2407.77 5
2407.89 4
2408.00 10
2408.11 20
2408.22 34
2408.33 50
2408.45 67
2408.56 86
2408.67 104
2408.78 123
2408.90 138
2409.01 148
2409.12 151
2409.23 146
2409.35 133
2409.46 114
2409.57 90
2409.68 67
2409.80 48
2409.91 33
2410.02 22
2410.13 16
2410.25 13
2410.36 9
2410.47 5
2410.58 0
2410.70 0
2410.81 0
2410.92 0
2411.03 0
2411.15 0
2411.26 0
2411.37 0
2411.49 4
2411.60 13
2411.71 21
2411.82 28
2411.94 33
2412.05 35
2412.16 37
2412.27 37
2412.39 38
2412.50 38
2412.61 39
2412.72 37
2412.84 35
2412.95 29
2413.06 22
2413.17 14
2413.29 5
2413.40 0
2413.51 0
2413.62 0
2413.74 0
2413.85 0
2413.96 0
2414.07 0
2414.19 0
2414.30 0
2414.41 3
2414.52 13
2414.64 25
2414.75 39
2414.86 53
2414.98 67
2415.09 81
2415.20 94
2415.31 107
2415.43 120
2415.54 134
2415.65 147
2415.76 159
2415.88 168
2415.99 173
2416.10 175
2416.21 174
2416.33 170
2416.44 166
2416.55 163
2416.66 161
2416.78 160
2416.89 159
2417.00 154
2417.12 146
2417.23 133
2417.34 117
2417.45 101
2417.57 85
2417.68 75
2417.79 70
2417.90 71
2418.02 77
2418.13 85
2418.24 92
2418.36 97
2418.47 99
2418.58 101
2418.69 103
2418.81 107
2418.92 114
2419.03 123
2419.14 134
2419.26 143
2419.37 149
2419.48 151
2419.60 150
2419.71 144
2419.82 137
2419.93 128
2420.05 120
2420.16 113
2420.27 107
2420.38 102
2420.50 97
2420.61 92
2420.72 87
2420.84 82
2420.95 76
2421.06 69
2421.17 62
2421.29 55
2421.40 49
2421.51 45
2421.62 44
2421.74 46
2421.85 50
2421.96 56
2422.08 63
2422.19 68
2422.30 70
2422.41 70
2422.53 67
2422.64 61
2422.75 54
2422.87 45
2422.98 36
2423.09 27
2423.20 19
2423.32 14
2423.43 11
2423.54 11
2423.66 15
2423.77 20
2423.88 28
2423.99 36
2424.11 43
2424.22 48
2424.33 51
2424.44 51
2424.56 48
2424.67 42
2424.78 33
2424.90 22
2425.01 10
2425.12 0
2425.23 0
2425.35 0
2425.46 0
2425.57 0
2425.69 0
2425.80 0
2425.91 0
2426.03 0
2426.14 11
2426.25 26
2426.36 42
2426.48 56
2426.59 68
2426.70 76
2426.82 80
2426.93 81
2427.04 83
2427.15 86
2427.27 92
2427.38 101
2427.49 112
2427.61 123
2427.72 132
2427.83 135
2427.94 132
2428.06 125
2428.17 116
2428.28 108
2428.40 103
2428.51 102
2428.62 108
2428.73 117
2428.85 128
2428.96 138
2429.07 144
2429.19 145
2429.30 142
2429.41 133
2429.53 122
2429.64 109
2429.75 97
2429.86 87
2429.98 82
2430.09 82
2430.20 85
2430.32 93
2430.43 103
2430.54 113
2430.66 123
2430.77 133
2430.88 141
2430.99 149
2431.11 158
2431.22 166
2431.33 175
2431.45 181
2431.56 183
2431.67 180
2431.79 172
2431.90 160
2432.01 146
2432.12 134
2432.24 125
2432.35 120
2432.46 119
2432.58 120
2432.69 122
2432.80 122
2432.92 119
2433.03 112
2433.14 104
2433.25 95
2433.37 87
2433.48 81
2433.59 80
2433.71 83
2433.82 89
2433.93 96
2434.05 105
2434.16 114
2434.27 122
2434.39 129
2434.50 137
2434.61 146
2434.72 155
2434.84 165
2434.95 174
2435.06 181
2435.18 185
2435.29 183
2435.40 177
2435.52 169
2435.63 159
2435.74 151
2435.86 145
2435.97 143
2436.08 142
2436.20 142
2436.31 141
2436.42 136
2436.53 127
2436.65 113
2436.76 96
2436.87 78
2436.99 62
2437.10 50
2437.21 45
2437.33 46
2437.44 52
2437.55 61
2437.67 70
2437.78 76
2437.89 77
2438.01 75
2438.12 69
2438.23 62
2438.34 56
2438.46 54
2438.57 56
2438.68 62
2438.80 72
2438.91 83
2439.02 95
2439.14 105
2439.25 112
2439.36 115
2439.48 116
2439.59 115
2439.70 114
2439.82 115
2439.93 119
2440.04 126
2440.16 136
2440.27 148
2440.38 161
2440.50 171
2440.61 178
2440.72 180
2440.84 178
2440.95 172
2441.06 164
2441.17 156
2441.29 149
2441.40 142
2441.51 137
2441.63 130
2441.74 121
2441.85 109
2441.97 93
2442.08 75
2442.19 57
2442.31 41
2442.42 31
2442.53 28
2442.65 32
2442.76 42
2442.87 56
2442.99 70
2443.10 82
2443.21 89
2443.33 90
2443.44 87
2443.55 80
2443.67 71
2443.78 61
2443.89 52
2444.01 45
2444.12 37
2444.23 30
2444.35 22
2444.46 14
2444.57 8
2444.69 3
2444.80 0
2444.91 0
2445.03 0
2445.14 0
2445.25 0
2445.37 0
2445.48 0
2445.59 0
2445.71 0
2445.82 7
2445.93 30
2446.05 55
2446.16 80
2446.27 101
2446.39 116
2446.50 126
2446.61 133
2446.73 139
2446.84 147
2446.95 159
2447.07 173
2447.18 189
2447.29 204
2447.41 216
2447.52 223
2447.63 226
2447.75 224
2447.86 219
2447.97 212
2448.09 204
2448.20 196
2448.31 189
2448.43 183
2448.54 179
2448.65 175
2448.77 171
2448.88 166
2448.99 157
2449.11 145
2449.22 131
2449.33 116
2449.45 101
2449.56 90
2449.67 83
2449.79 82
2449.90 84
2450.02 89
2450.13 96
2450.24 104
2450.36 114
2450.47 126
2450.58 140
2450.70 157
2450.81 175
2450.92 191
2451.04 204
2451.15 211
2451.26 209
2451.38 199
2451.49 181
2451.60 157
2451.72 131
2451.83 105
2451.94 83
2452.06 66
2452.17 55
2452.28 49
2452.40 48
2452.51 48
2452.62 47
2452.74 45
2452.85 41
2452.97 37
2453.08 33
2453.19 33
2453.31 37
2453.42 45
2453.53 58
2453.65 72
2453.76 86
2453.87 100
2453.99 113
2454.10 125
2454.21 137
2454.33 149
2454.44 161
2454.55 172
2454.67 182
2454.78 189
2454.90 194
2455.01 198
2455.12 201
2455.24 203
2455.35 203
2455.46 200
2455.58 191
2455.69 176
2455.80 156
2455.92 134
2456.03 113
2456.14 96
2456.26 84
2456.37 78
2456.49 76
2456.60 75
2456.71 73
2456.83 67
2456.94 58
2457.05 45
2457.17 29
2457.28 13
2457.39 0
2457.51 0
2457.62 0
2457.73 0
2457.85 0
2457.96 0
2458.08 0
2458.19 0
2458.30 4
2458.42 23
2458.53 40
2458.64 57
2458.76 72
2458.87 87
2458.98 103
2459.10 121
2459.21 139
2459.33 156
2459.44 169
2459.55 179
2459.67 183
2459.78 181
2459.89 174
2460.01 162
2460.12 148
2460.24 133
2460.35 118
2460.46 103
2460.58 89
2460.69 78
2460.80 68
2460.92 62
2461.03 58
2461.14 57
2461.26 60
2461.37 65
2461.49 74
2461.60 85
2461.71 96
2461.83 108
2461.94 117
2462.05 123
2462.17 124
2462.28 120
2462.40 110
2462.51 97
2462.62 81
2462.74 66
2462.85 53
2462.96 44
2463.08 37
2463.19 32
2463.31 27
2463.42 21
2463.53 12
2463.65 0
2463.76 0
2463.87 0
2463.99 0
2464.10 0
2464.22 0
2464.33 0
2464.44 0
2464.56 10
2464.67 28
2464.78 44
2464.90 56
2465.01 63
2465.13 67
2465.24 67
2465.35 66
2465.47 62
2465.58 57
2465.69 51
2465.81 44
2465.92 36
2466.04 28
2466.15 21
2466.26 18
2466.38 20
2466.49 27
2466.61 39
2466.72 56
2466.83 76
2466.95 97
2467.06 119
2467.17 141
2467.29 162
2467.40 183
2467.52 202
2467.63 217
2467.74 224
2467.86 223
2467.97 213
2468.08 195
2468.20 172
2468.31 147
2468.43 125
2468.54 110
2468.65 102
2468.77 102
2468.88 107
2469.00 116
2469.11 124
2469.22 132
2469.34 137
2469.45 140
2469.57 141
2469.68 142
2469.79 142
2469.91 141
2470.02 140
2470.13 136
2470.25 131
2470.36 123
2470.48 115
2470.59 108
2470.70 103
2470.82 104
2470.93 110
2471.05 124
2471.16 142
2471.27 165
2471.39 187
2471.50 208
2471.62 224
2471.73 234
2471.84 239
2471.96 240
2472.07 237
2472.19 233
2472.30 227
2472.41 221
2472.53 213
2472.64 203
2472.76 191
2472.87 178
2472.98 165
2473.10 152
2473.21 141
2473.33 131
2473.44 122
2473.55 114
2473.67 106
2473.78 99
2473.90 92
2474.01 85
2474.12 79
2474.24 71
2474.35 63
2474.47 53
2474.58 42
2474.69 31
2474.81 23
2474.92 17
2475.04 16
2475.15 20
2475.26 28
2475.38 37
2475.49 46
2475.61 52
2475.72 54
2475.83 51
2475.95 44
2476.06 34
2476.18 23
2476.29 12
2476.40 3
2476.52 0
2476.63 0
2476.75 0
2476.86 0
2476.97 0
2477.09 0
2477.20 0
2477.32 0
2477.43 4
2477.54 13
2477.66 20
2477.77 24
2477.89 23
2478.00 18
2478.11 11
2478.23 5
2478.34 3
2478.46 5
2478.57 12
2478.68 23
2478.80 36
2478.91 47
2479.03 54
2479.14 57
2479.26 54
2479.37 47
2479.48 38
2479.60 29
2479.71 22
2479.83 16
2479.94 13
2480.05 12
2480.17 13
2480.28 18
2480.40 24
2480.51 34
2480.63 46
2480.74 60
2480.85 74
2480.97 88
2481.08 99
2481.20 109
2481.31 118
2481.42 127
2481.54 138
2481.65 151
2481.77 165
2481.88 180
2481.99 194
2482.11 204
2482.22 211
2482.34 212
2482.45 207
2482.57 199
2482.68 187
2482.79 173
2482.91 158
2483.02 144
2483.14 130
2483.25 119
2483.37 111
2483.48 106
2483.59 104
2483.71 105
2483.82 109
2483.94 116
2484.05 124
2484.16 133
2484.28 141
2484.39 148
2484.51 151
2484.62 151
2484.74 146
2484.85 137
2484.96 123
2485.08 107
2485.19 90
2485.31 74
2485.42 61
2485.54 53
2485.65 50
2485.76 54
2485.88 64
2485.99 79
2486.11 99
2486.22 121
2486.34 143
2486.45 163
2486.56 178
2486.68 188
2486.79 194
2486.91 195
2487.02 196
2487.14 196
2487.25 197
2487.36 200
2487.48 203
2487.59 206
2487.71 207
2487.82 206
2487.94 203
2488.05 200
2488.16 196
2488.28 191
2488.39 186
2488.51 180
2488.62 171
2488.74 161
2488.85 150
2488.96 140
2489.08 133
2489.19 130
2489.31 133
2489.42 141
2489.54 153
2489.65 168
2489.77 182
2489.88 194
2489.99 200
2490.11 201
2490.22 195
2490.34 183
2490.45 165
2490.57 143
2490.68 119
2490.79 95
2490.91 74
2491.02 57
2491.14 43
2491.25 34
2491.37 31
2491.48 32
2491.60 39
2491.71 50
2491.82 67
2491.94 87
2492.05 108
2492.17 128
2492.28 145
2492.40 156
2492.51 162
2492.62 162
2492.74 158
2492.85 153
2492.97 149
2493.08 148
2493.20 151
2493.31 156
2493.43 163
2493.54 169
2493.65 172
2493.77 170
2493.88 162
2494.00 148
2494.11 129
2494.23 105
2494.34 80
2494.46 55
2494.57 34
2494.68 18
2494.80 9
2494.91 5
2495.03 4
2495.14 5
2495.26 5
2495.37 2
2495.49 0
2495.60 0
2495.72 0
2495.83 0
2495.94 0
2496.06 0
2496.17 0
2496.29 9
2496.40 19
2496.52 27
2496.63 35
2496.75 41
2496.86 46
2496.97 47
2497.09 47
2497.20 44
2497.32 40
2497.43 37
2497.55 37
2497.66 42
2497.78 52
2497.89 67
2498.01 85
2498.12 106
2498.23 126
2498.35 145
2498.46 160
2498.58 172
2498.69 178
2498.81 177
2498.92 170
2499.04 156
2499.15 138
2499.27 118
2499.38 100
2499.49 87
2499.61 80
2499.72 79
2499.84 82
2499.95 86
2500.07 89
2500.18 89
2500.30 86
2500.41 81
2500.53 77
2500.64 75
2500.76 78
2500.87 83
2500.98 89
2501.10 96
2501.21 101
2501.33 106
2501.44 111
2501.56 118
2501.67 127
2501.79 138
2501.90 150
2502.02 159
2502.13 164
2502.25 164
2502.36 160
2502.47 155
2502.59 153
2502.70 156
2502.82 166
2502.93 180
2503.05 198
2503.16 213
2503.28 222
2503.39 222
2503.51 211
2503.62 192
2503.74 168
2503.85 145
2503.97 126
2504.08 115
2504.19 114
2504.31 122
2504.42 137
2504.54 155
2504.65 172
2504.77 186
2504.88 195
2505.00 199
2505.11 198
2505.23 193
2505.34 185
2505.46 174
2505.57 161
2505.69 145
2505.80 126
2505.92 106
2506.03 86
2506.14 66
2506.26 50
2506.37 37
2506.49 28
2506.60 24
2506.72 23
2506.83 24
2506.95 27
2507.06 29
2507.18 31
2507.29 33
2507.41 34
2507.52 37
2507.64 40
2507.75 44
2507.87 48
2507.98 52
2508.10 56
2508.21 59
2508.33 61
2508.44 60
2508.55 58
2508.67 55
2508.78 50
2508.90 45
2509.01 38
2509.13 31
2509.24 24
2509.36 19
2509.47 17
2509.59 19
2509.70 28
2509.82 43
2509.93 67
2510.05 95
2510.16 126
2510.28 155
2510.39 179
2510.51 194
2510.62 198
2510.74 194
2510.85 182
2510.97 166
2511.08 150
2511.20 135
2511.31 123
2511.43 114
2511.54 109
2511.65 106
2511.77 105
2511.88 106
2512.00 108
2512.11 110
2512.23 111
2512.34 110
2512.46 107
2512.57 101
2512.69 94
2512.80 87
2512.92 82
2513.03 81
2513.15 86
2513.26 96
2513.38 109
2513.49 124
2513.61 137
2513.72 147
2513.84 154
2513.95 157
2514.07 157
2514.18 156
2514.30 155
2514.41 154
2514.53 155
2514.64 156
2514.76 158
2514.87 161
2514.99 168
2515.10 177
2515.22 189
2515.33 203
2515.45 216
2515.56 227
2515.68 232
2515.79 231
2515.91 223
2516.02 208
2516.14 190
2516.25 171
2516.37 154
2516.48 142
2516.60 136
2516.71 135
2516.83 140
2516.94 147
2517.06 155
2517.17 161
2517.29 163
2517.40 163
2517.52 158
2517.63 150
2517.75 140
2517.86 130
2517.98 119
2518.09 109
2518.21 100
2518.32 92
2518.44 86
2518.55 82
2518.67 79
2518.78 76
2518.90 72
2519.01 68
2519.13 61
2519.24 53
2519.36 43
2519.47 32
2519.59 22
2519.70 14
2519.82 8
2519.93 6
2520.05 6
2520.16 8
2520.28 11
2520.39 13
2520.51 12
2520.62 10
2520.74 5
2520.85 0
2520.97 0
2521.08 0
2521.20 0
2521.31 0
2521.43 0
2521.54 0
2521.66 6
2521.77 21
2521.89 38
2522.00 57
2522.12 76
2522.23 93
2522.35 107
2522.46 116
2522.58 120
2522.69 119
2522.81 115
2522.92 109
2523.04 105
2523.15 102
2523.27 101
2523.38 104
2523.50 107
2523.61 111
2523.73 113
2523.84 114
2523.96 114
2524.07 113
2524.19 114
2524.30 116
2524.42 120
2524.54 124
2524.65 128
2524.77 128
2524.88 123
2525.00 113
2525.11 98
2525.23 80
2525.34 59
2525.46 39
2525.57 21
2525.69 7
2525.80 0
2525.92 0
2526.03 0
2526.15 0
2526.26 5
2526.38 15
2526.49 26
2526.61 34
2526.72 38
2526.84 39
2526.95 35
2527.07 28
2527.18 20
2527.30 11
2527.41 2
2527.53 0
2527.65 0
2527.76 0
2527.88 0
2527.99 0
2528.11 0
2528.22 3
2528.34 12
2528.45 21
2528.57 28
2528.68 34
2528.80 39
2528.91 44
2529.03 49
2529.14 54
2529.26 60
2529.37 66
2529.49 73
2529.60 78
2529.72 83
2529.83 87
2529.95 91
2530.07 93
2530.18 94
2530.30 94
2530.41 94
2530.53 94
2530.64 94
2530.76 95
2530.87 96
2530.99 97
2531.10 98
2531.22 98
2531.33 98
2531.45 97
2531.56 95
2531.68 92
2531.79 87
2531.91 80
2532.03 69
2532.14 55
2532.26 38
2532.37 20
2532.49 2
2532.60 0
2532.72 0
2532.83 0
2532.95 0
2533.06 0
2533.18 0
2533.29 0
2533.41 3
2533.52 15
2533.64 25
2533.76 32
2533.87 36
2533.99 38
2534.10 38
2534.22 37
2534.33 36
2534.45 33
2534.56 31
2534.68 29
2534.79 29
2534.91 30
2535.02 34
2535.14 41
2535.26 53
2535.37 67
2535.49 83
2535.60 100
2535.72 117
2535.83 133
2535.95 146
2536.06 157
2536.18 165
2536.29 171
2536.41 177
2536.53 182
2536.64 187
2536.76 193
2536.87 199
2536.99 206
2537.10 212
2537.22 217
2537.33 219
2537.45 220
2537.56 221
2537.68 222
2537.79 225
2537.91 230
2538.03 237
2538.14 245
2538.26 251
2538.37 252
2538.49 247
2538.60 235
2538.72 215
2538.83 190
2538.95 163
2539.07 137
2539.18 114
2539.30 96
2539.41 84
2539.53 76
2539.64 73
2539.76 73
2539.87 75
2539.99 81
2540.10 88
2540.22 96
2540.34 104
2540.45 111
2540.57 116
2540.68 118
2540.80 117
2540.91 116
2541.03 116
2541.14 119
2541.26 126
2541.38 138
2541.49 151
2541.61 163
2541.72 170
2541.84 172
2541.95 166
2542.07 156
2542.18 143
2542.30 132
2542.42 124
2542.53 121
2542.65 124
2542.76 131
2542.88 140
2542.99 150
2543.11 159
2543.22 165
2543.34 169
2543.46 170
2543.57 168
2543.69 165
2543.80 160
2543.92 155
2544.03 149
2544.15 143
2544.26 137
2544.38 132
2544.50 128
2544.61 124
2544.73 122
2544.84 120
2544.96 118
2545.07 114
2545.19 109
2545.30 101
2545.42 94
2545.54 86
2545.65 80
2545.77 78
2545.88 79
2546.00 85
2546.11 94
2546.23 105
2546.35 117
2546.46 128
2546.58 138
2546.69 143
2546.81 144
2546.92 141
2547.04 133
2547.16 122
2547.27 110
2547.39 97
2547.50 86
2547.62 76
2547.73 67
2547.85 58
2547.96 48
2548.08 36
2548.20 25
2548.31 12
2548.43 1
2548.54 0
2548.66 0
2548.77 0
2548.89 0
2549.01 0
2549.12 0
2549.24 0
2549.35 0
2549.47 7
2549.58 16
2549.70 23
2549.82 26
2549.93 25
2550.05 20
2550.16 12
2550.28 6
2550.39 2
2550.51 5
2550.63 16
2550.74 34
2550.86 58
2550.97 85
2551.09 112
2551.21 135
2551.32 151
2551.44 160
2551.55 161
2551.67 156
2551.78 147
2551.90 138
2552.02 131
2552.13 127
2552.25 128
2552.36 133
2552.48 140
2552.59 149
2552.71 157
2552.83 163
2552.94 167
2553.06 167
2553.17 163
2553.29 156
2553.40 144
2553.52 131
2553.64 117
2553.75 104
2553.87 94
2553.98 90
2554.10 92
2554.22 99
2554.33 109
2554.45 120
2554.56 127
2554.68 128
2554.79 124
2554.91 113
2555.03 98
2555.14 83
2555.26 70
2555.37 63
2555.49 64
2555.61 72
2555.72 86
2555.84 103
2555.95 120
2556.07 134
2556.19 145
2556.30 151
2556.42 155
2556.53 156
2556.65 155
2556.76 154
2556.88 151
2557.00 147
2557.11 142
2557.23 135
2557.34 127
2557.46 118
2557.58 111
2557.69 105
2557.81 101
2557.92 99
2558.04 99
2558.16 101
2558.27 103
2558.39 106
2558.50 108
2558.62 108
2558.73 106
2558.85 101
2558.97 93
2559.08 83
2559.20 71
2559.31 59
2559.43 46
2559.55 35
2559.66 26
2559.78 20
2559.89 17
2560.01 18
2560.13 20
2560.24 25
2560.36 30
2560.47 35
2560.59 40
2560.71 45
2560.82 51
2560.94 58
2561.05 67
2561.17 75
2561.29 83
2561.40 89
2561.52 92
2561.63 92
2561.75 92
2561.87 92
2561.98 96
2562.10 105
2562.21 119
2562.33 136
2562.45 155
2562.56 172
2562.68 185
2562.79 193
2562.91 196
2563.03 193
2563.14 187
2563.26 177
2563.37 164
2563.49 149
2563.61 130
2563.72 110
2563.84 88
2563.95 66
2564.07 45
2564.19 26
2564.30 10
2564.42 0
2564.53 0
2564.65 0
2564.77 0
2564.88 0
2565.00 0
2565.11 0
2565.23 0
2565.35 0
2565.46 2
2565.58 17
2565.70 35
2565.81 53
2565.93 69
2566.04 83
2566.16 94
2566.28 104
2566.39 114
2566.51 125
2566.62 138
2566.74 151
2566.86 162
2566.97 171
2567.09 177
2567.20 181
2567.32 183
2567.44 184
2567.55 186
2567.67 188
2567.79 190
2567.90 189
2568.02 186
2568.13 179
2568.25 169
2568.37 157
2568.48 145
2568.60 133
2568.71 123
2568.83 116
2568.95 111
2569.06 109
2569.18 109
2569.30 110
2569.41 112
2569.53 112
2569.64 111
2569.76 107
2569.88 100
2569.99 92
2570.11 83
2570.22 77
2570.34 75
2570.46 80
2570.57 92
2570.69 111
2570.81 135
2570.92 160
2571.04 181
2571.15 197
2571.27 206
2571.39 208
2571.50 204
2571.62 197
2571.74 190
2571.85 184
2571.97 181
2572.08 180
2572.20 181
2572.32 184
2572.43 187
2572.55 191
2572.67 194
2572.78 196
2572.90 197
2573.01 196
2573.13 191
2573.25 182
2573.36 170
2573.48 156
2573.60 142
2573.71 130
2573.83 120
2573.94 114
2574.06 111
2574.18 110
2574.29 110
2574.41 110
2574.53 109
2574.64 109
2574.76 110
2574.87 114
2574.99 120
2575.11 128
2575.22 137
2575.34 145
2575.46 151
2575.57 154
2575.69 155
2575.80 156
2575.92 157
2576.04 160
2576.15 164
2576.27 168
2576.39 168
2576.50 162
2576.62 149
2576.74 127
2576.85 98
2576.97 66
2577.08 34
2577.20 7
2577.32 0
2577.43 0
2577.55 0
2577.67 0
2577.78 0
2577.90 0
2578.02 0
2578.13 3
2578.25 6
2578.36 9
2578.48 13
2578.60 18
2578.71 25
2578.83 34
2578.95 46
2579.06 58
2579.18 70
2579.30 81
2579.41 89
2579.53 95
2579.64 100
2579.76 106
2579.88 115
2579.99 127
2580.11 143
2580.23 162
2580.34 181
2580.46 199
2580.58 213
2580.69 222
2580.81 226
2580.92 225
2581.04 220
2581.16 213
2581.27 205
2581.39 198
2581.51 192
2581.62 187
2581.74 183
2581.86 177
2581.97 171
2582.09 163
2582.21 152
2582.32 139
2582.44 124
2582.56 109
2582.67 94
2582.79 80
2582.90 65
2583.02 51
2583.14 38
2583.25 27
2583.37 19
2583.49 15
2583.60 17
2583.72 26
2583.84 40
2583.95 58
2584.07 75
2584.19 88
2584.30 96
2584.42 96
2584.54 88
2584.65 75
2584.77 58
2584.89 41
2585.00 26
2585.12 13
2585.23 3
2585.35 0
2585.47 0
2585.58 0
2585.70 10
2585.82 27
2585.93 49
2586.05 74
2586.17 98
2586.28 118
2586.40 131
2586.52 137
2586.63 136
2586.75 131
2586.87 124
2586.98 119
2587.10 119
2587.22 123
2587.33 132
2587.45 144
2587.57 157
2587.68 172
2587.80 186
2587.92 199
2588.03 211
2588.15 222
2588.27 232
2588.38 241
2588.50 247
2588.61 250
2588.73 250
2588.85 247
2588.96 241
2589.08 233
2589.20 224
2589.31 214
2589.43 205
2589.55 196
2589.66 187
2589.78 176
2589.90 164
2590.01 152
2590.13 140
2590.25 129
2590.36 121
2590.48 118
2590.60 120
2590.71 127
2590.83 137
2590.95 148
2591.06 159
2591.18 168
2591.30 173
2591.41 175
2591.53 173
2591.65 170
2591.76 166
2591.88 165
2592.00 166
2592.11 171
2592.23 177
2592.35 183
2592.46 186
2592.58 184
2592.70 176
2592.81 165
2592.93 152
2593.05 140
2593.16 133
2593.28 132
2593.40 136
2593.51 145
2593.63 156
2593.75 167
2593.86 174
2593.98 178
2594.10 179
2594.21 177
2594.33 172
2594.45 166
2594.57 159
2594.68 151
2594.80 141
2594.92 129
2595.03 113
2595.15 96
2595.27 77
2595.38 57
2595.50 39
2595.62 24
2595.73 13
2595.85 8
2595.97 10
2596.08 19
2596.20 33
2596.32 54
2596.43 78
2596.55 105
2596.67 131
2596.78 154
2596.90 173
2597.02 184
2597.13 189
2597.25 188
2597.37 183
2597.48 175
2597.60 168
2597.72 163
2597.83 159
2597.95 157
2598.07 155
2598.19 153
2598.30 149
2598.42 144
2598.54 137
2598.65 129
2598.77 121
2598.89 114
2599.00 110
2599.12 107
2599.24 108
2599.35 111
2599.47 115
2599.59 120
2599.70 124
2599.82 125
2599.94 122
2600.05 115
2600.17 104
2600.29 90
2600.41 76
2600.52 62
2600.64 51
2600.76 44
2600.87 43
2600.99 46
2601.11 52
2601.22 60
2601.34 67
2601.46 72
2601.57 73
2601.69 68
2601.81 59
2601.92 45
2602.04 29
2602.16 13
2602.28 0
2602.39 0
2602.51 0
2602.63 0
2602.74 0
2602.86 0
2602.98 0
2603.09 0
2603.21 5
2603.33 12
2603.44 17
2603.56 22
2603.68 27
2603.80 34
2603.91 44
2604.03 58
2604.15 77
2604.26 99
2604.38 123
2604.50 145
2604.61 164
2604.73 178
2604.85 186
2604.97 188
2605.08 185
2605.20 177
2605.32 166
2605.43 153
2605.55 139
2605.67 125
2605.78 111
2605.90 98
2606.02 86
2606.13 76
2606.25 68
2606.37 63
2606.49 62
2606.60 65
2606.72 72
2606.84 83
2606.95 96
2607.07 111
2607.19 127
2607.31 142
2607.42 156
2607.54 167
2607.66 175
2607.77 178
2607.89 177
2608.01 170
2608.12 160
2608.24 145
2608.36 126
2608.48 103
2608.59 78
2608.71 50
2608.83 21
2608.94 0
2609.06 0
2609.18 0
2609.29 0
2609.41 0
2609.53 0
2609.65 0
2609.76 0
2609.88 14
2610.00 34
2610.11 50
2610.23 62
2610.35 71
2610.47 80
2610.58 89
2610.70 102
2610.82 116
2610.93 132
2611.05 147
2611.17 161
2611.29 170
2611.40 174
2611.52 172
2611.64 164
2611.75 151
2611.87 135
2611.99 116
2612.11 98
2612.22 81
2612.34 66
2612.46 55
2612.57 48
2612.69 44
2612.81 45
2612.93 49
2613.04 56
2613.16 66
2613.28 76
2613.39 86
2613.51 95
2613.63 101
2613.75 103
2613.86 102
2613.98 98
2614.10 91
2614.21 82
2614.33 70
2614.45 57
2614.57 44
2614.68 31
2614.80 21
2614.92 16
2615.03 18
2615.15 29
2615.27 47
2615.39 72
2615.50 101
2615.62 129
2615.74 153
2615.85 171
2615.97 180
2616.09 180
2616.21 174
2616.32 164
2616.44 155
2616.56 150
2616.68 153
2616.79 165
2616.91 185
2617.03 210
2617.14 236
2617.26 257
2617.38 272
2617.50 277
2617.61 273
2617.73 262
2617.85 247
2617.96 229
2618.08 213
2618.20 197
2618.32 183
2618.43 168
2618.55 152
2618.67 134
2618.79 114
2618.90 93
2619.02 71
2619.14 51
2619.25 34
2619.37 20
2619.49 9
2619.61 1
2619.72 0
2619.84 0
2619.96 0
2620.08 0
2620.19 0
2620.31 4
2620.43 19
2620.55 40
2620.66 65
2620.78 90
2620.90 111
2621.01 127
2621.13 135
2621.25 137
2621.37 134
2621.48 129
2621.60 125
2621.72 123
2621.84 123
2621.95 125
2622.07 129
2622.19 132
2622.31 135
2622.42 139
2622.54 143
2622.66 147
2622.77 151
2622.89 155
2623.01 157
2623.13 157
2623.24 154
2623.36 148
2623.48 140
2623.60 130
2623.71 120
2623.83 109
2623.95 99
2624.07 91
2624.18 85
2624.30 82
2624.42 83
2624.54 88
2624.65 98
2624.77 110
2624.89 124
2625.01 136
2625.12 143
2625.24 142
2625.36 134
2625.48 120
2625.59 102
2625.71 83
2625.83 69
2625.94 60
2626.06 58
2626.18 63
2626.30 72
2626.41 83
2626.53 94
2626.65 105
2626.77 114
2626.88 118
2627.00 118
2627.12 112
2627.24 99
2627.35 81
2627.47 57
2627.59 33
2627.71 10
2627.82 0
2627.94 0
2628.06 0
2628.18 0
2628.29 0
2628.41 0
2628.53 0
2628.65 0
2628.76 0
2628.88 2
2629.00 8
2629.12 17
2629.23 28
2629.35 42
2629.47 56
2629.59 70
2629.70 83
2629.82 96
2629.94 107
2630.06 117
2630.17 127
2630.29 135
2630.41 140
2630.53 142
2630.64 140
2630.76 134
2630.88 126
2631.00 116
2631.11 107
2631.23 100
2631.35 94
2631.47 90
2631.58 86
2631.70 83
2631.82 79
2631.94 75
2632.06 72
2632.17 70
2632.29 71
2632.41 75
2632.53 82
2632.64 93
2632.76 106
2632.88 122
2633.00 139
2633.11 156
2633.23 169
2633.35 177
2633.47 180
2633.58 176
2633.70 167
2633.82 155
2633.94 141
2634.05 127
2634.17 117
2634.29 111
2634.41 109
2634.52 111
2634.64 118
2634.76 126
2634.88 135
2635.00 142
2635.11 145
2635.23 144
2635.35 138
2635.47 127
2635.58 113
2635.70 97
2635.82 83
2635.94 71
2636.05 64
2636.17 61
2636.29 63
2636.41 70
2636.53 80
2636.64 90
2636.76 100
2636.88 107
2637.00 111
2637.11 111
2637.23 109
2637.35 104
2637.47 97
2637.58 91
2637.70 85
2637.82 79
2637.94 71
2638.06 62
2638.17 51
2638.29 37
2638.41 22
2638.53 6
2638.64 0
2638.76 0
2638.88 0
2639.00 0
2639.11 0
2639.23 0
2639.35 5
2639.47 13
2639.59 18
2639.70 19
2639.82 16
2639.94 11
2640.06 5
2640.17 0
2640.29 0
2640.41 0
2640.53 0
2640.65 4
2640.76 17
2640.88 36
2641.00 59
2641.12 85
2641.23 112
2641.35 139
2641.47 161
2641.59 177
2641.71 184
2641.82 183
2641.94 173
2642.06 158
2642.18 140
2642.29 121
2642.41 104
2642.53 91
2642.65 81
2642.77 76
2642.88 75
2643.00 77
2643.12 83
2643.24 92
2643.35 104
2643.47 118
2643.59 133
2643.71 146
2643.83 156
2643.94 161
2644.06 160
2644.18 154
2644.30 144
2644.42 132
2644.53 120
2644.65 110
2644.77 102
2644.89 96
2645.00 91
2645.12 86
2645.24 79
2645.36 71
2645.48 61
2645.59 49
2645.71 38
2645.83 28
2645.95 21
2646.07 18
2646.18 16
2646.30 16
2646.42 16
2646.54 17
2646.65 19
2646.77 24
2646.89 34
2647.01 52
2647.13 76
2647.24 106
2647.36 137
2647.48 166
2647.60 189
2647.72 203
2647.83 207
2647.95 204
2648.07 195
2648.19 181
2648.31 164
2648.42 147
2648.54 129
2648.66 111
2648.78 94
2648.90 80
2649.01 69
2649.13 63
2649.25 59
2649.37 58
2649.49 56
2649.60 53
2649.72 48
2649.84 40
2649.96 30
2650.08 20
2650.19 11
2650.31 4
2650.43 0
2650.55 0
2650.67 0
2650.78 0
2650.90 0
2651.02 0
2651.14 0
2651.26 0
2651.37 0
2651.49 0
2651.61 0
2651.73 0
2651.85 3
2651.96 7
2652.08 14
2652.20 24
2652.32 36
2652.44 49
2652.55 64
2652.67 80
2652.79 96
2652.91 112
2653.03 125
2653.14 135
2653.26 142
2653.38 143
2653.50 139
2653.62 131
2653.73 123
2653.85 115
2653.97 111
2654.09 111
2654.21 115
2654.32 123
2654.44 135
2654.56 148
2654.68 162
2654.80 176
2654.91 187
2655.03 195
2655.15 197
2655.27 193
2655.39 184
2655.51 173
2655.62 162
2655.74 155
2655.86 152
2655.98 156
2656.10 163
2656.21 172
2656.33 180
2656.45 184
2656.57 184
2656.69 180
2656.80 174
2656.92 169
2657.04 166
2657.16 166
2657.28 170
2657.39 175
2657.51 180
2657.63 184
2657.75 186
2657.87 184
2657.99 179
2658.10 173
2658.22 164
2658.34 154
2658.46 143
2658.58 131
2658.69 117
2658.81 102
2658.93 89
2659.05 77
2659.17 70
2659.29 69
2659.40 73
2659.52 80
2659.64 89
2659.76 96
2659.88 98
2659.99 93
2660.11 82
2660.23 65
2660.35 47
2660.47 31
2660.59 19
2660.70 13
2660.82 12
2660.94 15
2661.06 20
2661.18 23
2661.30 25
2661.41 25
2661.53 24
2661.65 26
2661.77 31
2661.89 40
2662.00 54
2662.12 69
2662.24 82
2662.36 91
2662.48 94
2662.60 89
2662.71 78
2662.83 62
2662.95 46
2663.07 32
2663.19 23
2663.31 19
2663.42 21
2663.54 25
2663.66 30
2663.78 35
2663.90 38
2664.01 39
2664.13 39
2664.25 41
2664.37 44
2664.49 50
2664.61 57
2664.72 64
2664.84 70
2664.96 76
2665.08 80
2665.20 83
2665.32 86
2665.43 91
2665.55 96
2665.67 100
2665.79 104
2665.91 106
2666.03 106
2666.14 105
2666.26 105
2666.38 104
2666.50 104
2666.62 104
2666.74 102
2666.85 99
2666.97 94
2667.09 90
2667.21 87
2667.33 89
2667.45 94
2667.56 103
2667.68 113
2667.80 122
2667.92 127
2668.04 127
2668.16 122
2668.28 115
2668.39 106
2668.51 99
2668.63 95
2668.75 95
2668.87 98
2668.99 104
2669.10 111
2669.22 119
2669.34 124
2669.46 126
2669.58 126
2669.70 122
2669.81 116
2669.93 109
2670.05 100
2670.17 93
2670.29 87
2670.41 83
2670.52 81
2670.64 81
2670.76 83
2670.88 86
2671.00 90
2671.12 95
2671.24 100
2671.35 105
2671.47 110
2671.59 116
2671.71 122
2671.83 127
2671.95 133
2672.06 138
2672.18 143
2672.30 147
2672.42 149
2672.54 149
2672.66 148
2672.78 144
2672.89 137
2673.01 128
2673.13 117
2673.25 107
2673.37 98
2673.49 90
2673.60 83
2673.72 78
2673.84 72
2673.96 65
2674.08 55
2674.20 42
2674.32 29
2674.43 15
2674.55 3
2674.67 0
2674.79 0
2674.91 4
2675.03 19
2675.15 40
2675.26 65
2675.38 92
2675.50 117
2675.62 140
2675.74 156
2675.86 166
2675.98 169
2676.09 167
2676.21 162
2676.33 155
2676.45 150
2676.57 147
2676.69 148
2676.81 152
2676.92 159
2677.04 166
2677.16 172
2677.28 176
2677.40 176
2677.52 173
2677.64 167
2677.75 157
2677.87 145
2677.99 130
2678.11 116
2678.23 102
2678.35 90
2678.47 84
2678.58 83
2678.70 88
2678.82 99
2678.94 112
2679.06 126
2679.18 138
2679.30 146
2679.41 148
2679.53 145
2679.65 138
2679.77 128
2679.89 116
2680.01 103
2680.13 92
2680.25 81
2680.36 73
2680.48 69
2680.60 68
2680.72 72
2680.84 78
2680.96 85
2681.08 93
2681.19 100
2681.31 105
2681.43 107
2681.55 105
2681.67 99
2681.79 90
2681.91 77
2682.03 60
2682.14 39
2682.26 16
2682.38 0
2682.50 0
2682.62 0
2682.74 0
2682.86 0
2682.97 0
2683.09 0
2683.21 0
2683.33 10
2683.45 34
2683.57 56
2683.69 77
2683.81 96
2683.92 112
2684.04 128
2684.16 143
2684.28 156
2684.40 167
2684.52 176
2684.64 179
2684.76 178
2684.87 170
2684.99 156
2685.11 138
2685.23 117
2685.35 96
2685.47 78
2685.59 66
2685.71 61
2685.82 64
2685.94 74
2686.06 90
2686.18 108
2686.30 128
2686.42 146
2686.54 161
2686.66 172
2686.77 176
2686.89 175
2687.01 169
2687.13 161
2687.25 153
2687.37 146
2687.49 141
2687.61 137
2687.73 134
2687.84 130
2687.96 121
2688.08 108
2688.20 92
2688.32 75
2688.44 58
2688.56 46
2688.68 39
2688.79 38
2688.91 41
2689.03 47
2689.15 53
2689.27 57
2689.39 58
2689.51 57
2689.63 54
2689.75 51
2689.86 50
2689.98 50
2690.10 53
2690.22 59
2690.34 67
2690.46 77
2690.58 89
2690.70 103
2690.82 118
2690.93 134
2691.05 151
2691.17 167
2691.29 182
2691.41 195
2691.53 205
2691.65 214
2691.77 222
2691.89 229
2692.00 236
2692.12 241
2692.24 243
2692.36 240
2692.48 230
2692.60 215
2692.72 196
2692.84 176
2692.96 157
2693.07 142
2693.19 133
2693.31 128
2693.43 127
2693.55 128
2693.67 130
2693.79 130
2693.91 128
2694.03 124
2694.14 119
2694.26 115
2694.38 111
2694.50 109
2694.62 110
2694.74 111
2694.86 115
2694.98 118
2695.10 122
2695.22 126
2695.33 129
2695.45 132
2695.57 132
2695.69 131
2695.81 126
2695.93 117
2696.05 104
2696.17 87
2696.29 69
2696.41 51
2696.52 36
2696.64 26
2696.76 22
2696.88 23
2697.00 31
2697.12 42
2697.24 55
2697.36 68
2697.48 80
2697.60 90
2697.71 97
2697.83 103
2697.95 106
2698.07 108
2698.19 110
2698.31 112
2698.43 116
2698.55 120
2698.67 125
2698.79 129
2698.91 133
2699.02 136
2699.14 139
2699.26 142
2699.38 147
2699.50 155
2699.62 164
2699.74 174
2699.86 183
2699.98 188
2700.10 187
2700.22 180
2700.33 167
2700.45 152
2700.57 137
2700.69 124
2700.81 117
2700.93 115
2701.05 118
2701.17 126
2701.29 136
2701.41 148
2701.53 161
2701.64 173
2701.76 182
2701.88 186
2702.00 185
2702.12 177
2702.24 165
2702.36 149
2702.48 134
2702.60 123
2702.72 117
2702.84 119
2702.95 127
2703.07 138
2703.19 149
2703.31 158
2703.43 162
2703.55 159
2703.67 150
2703.79 136
2703.91 119
2704.03 103
2704.15 90
2704.27 80
2704.38 73
2704.50 66
2704.62 57
2704.74 43
2704.86 24
2704.98 1
2705.10 0
2705.22 0
2705.34 0
2705.46 0
2705.58 0
2705.70 0
2705.82 0
2705.93 10
2706.05 33
2706.17 53
2706.29 70
2706.41 84
2706.53 98
2706.65 112
2706.77 128
2706.89 146
2707.01 166
2707.13 186
2707.25 206
2707.37 225
2707.48 242
2707.60 257
2707.72 271
2707.84 284
2707.96 296
2708.08 307
2708.20 318
2708.32 327
2708.44 334
2708.56 338
2708.68 337
2708.80 333
2708.92 324
2709.03 312
2709.15 297
2709.27 281
2709.39 265
2709.51 249
2709.63 235
2709.75 221
2709.87 209
2709.99 198
2710.11 189
2710.23 181
2710.35 172
2710.47 163
2710.59 150
2710.71 135
2710.82 119
2710.94 102
2711.06 88
2711.18 79
2711.30 75
2711.42 78
2711.54 86
2711.66 98
2711.78 109
2711.90 119
2712.02 124
2712.14 125
2712.26 121
2712.38 113
2712.50 104
2712.61 96
2712.73 89
2712.85 85
2712.97 85
2713.09 89
2713.21 98
2713.33 110
2713.45 123
2713.57 137
2713.69 149
2713.81 157
2713.93 160
2714.05 156
2714.17 148
2714.29 135
2714.41 122
2714.52 110
2714.64 102
2714.76 101
2714.88 108
2715.00 122
2715.12 141
2715.24 161
2715.36 180
2715.48 195
2715.60 205
2715.72 208
2715.84 207
2715.96 203
2716.08 199
2716.20 196
2716.32 196
2716.44 199
2716.55 205
2716.67 212
2716.79 220
2716.91 226
2717.03 228
2717.15 225
2717.27 216
2717.39 201
2717.51 185
2717.63 168
2717.75 155
2717.87 147
2717.99 145
2718.11 149
2718.23 156
2718.35 166
2718.47 176
2718.59 184
2718.71 190
2718.82 192
2718.94 190
2719.06 183
2719.18 172
2719.30 156
2719.42 138
2719.54 119
2719.66 99
2719.78 82
2719.90 69
2720.02 62
2720.14 61
2720.26 66
2720.38 76
2720.50 89
2720.62 102
2720.74 113
2720.86 121
2720.98 123
2721.10 120
2721.22 114
2721.33 104
2721.45 93
2721.57 83
2721.69 75
2721.81 68
2721.93 63
2722.05 60
2722.17 56
2722.29 53
2722.41 50
2722.53 48
2722.65 45
2722.77 44
2722.89 45
2723.01 46
2723.13 47
2723.25 49
2723.37 52
2723.49 56
2723.61 63
2723.73 71
2723.85 82
2723.97 93
2724.09 104
2724.21 113
2724.32 119
2724.44 122
2724.56 125
2724.68 128
2724.80 133
2724.92 141
2725.04 153
2725.16 168
2725.28 184
2725.40 199
2725.52 210
2725.64 217
2725.76 220
2725.88 220
2726.00 218
2726.12 216
2726.24 213
2726.36 210
2726.48 205
2726.60 198
2726.72 189
2726.84 178
2726.96 166
2727.08 153
2727.20 141
2727.32 130
2727.44 121
2727.56 114
2727.68 110
2727.79 109
2727.91 111
2728.03 115
2728.15 123
2728.27 133
2728.39 143
2728.51 153
2728.63 159
2728.75 160
2728.87 156
2728.99 146
2729.11 132
2729.23 114
2729.35 96
2729.47 80
2729.59 66
2729.71 55
2729.83 47
2729.95 42
2730.07 38
2730.19 34
2730.31 31
2730.43 26
2730.55 19
2730.67 11
2730.79 1
2730.91 0
2731.03 0
2731.15 0
2731.27 0
2731.39 0
2731.51 0
2731.63 0
2731.75 2
2731.87 18
2731.99 34
2732.11 51
2732.23 68
2732.35 84
2732.46 99
2732.58 112
2732.70 123
2732.82 131
2732.94 136
2733.06 138
2733.18 138
2733.30 138
2733.42 138
2733.54 139
2733.66 142
2733.78 144
2733.90 146
2734.02 146
2734.14 145
2734.26 143
2734.38 140
2734.50 138
2734.62 137
2734.74 136
2734.86 134
2734.98 130
2735.10 122
2735.22 113
2735.34 102
2735.46 91
2735.58 82
2735.70 73
2735.82 66
2735.94 59
2736.06 50
2736.18 41
2736.30 32
2736.42 26
2736.54 23
2736.66 25
2736.78 31
2736.90 40
2737.02 49
2737.14 56
2737.26 59
2737.38 57
2737.50 53
2737.62 47
2737.74 41
2737.86 37
2737.98 35
2738.10 37
2738.22 42
2738.34 50
2738.46 60
2738.58 72
2738.70 84
2738.82 93
2738.94 99
2739.06 100
2739.18 98
2739.30 92
2739.42 85
2739.54 79
2739.66 74
2739.78 71
2739.90 70
2740.02 71
2740.14 75
2740.26 82
2740.38 90
2740.50 100
2740.62 112
2740.74 123
2740.86 132
2740.98 136
2741.10 134
2741.22 126
2741.34 111
2741.46 93
2741.58 75
2741.70 59
2741.82 49
2741.94 46
2742.06 51
2742.18 62
2742.30 78
2742.42 95
2742.54 109
2742.66 120
2742.78 124
2742.90 123
2743.02 116
2743.14 106
2743.26 94
2743.38 82
2743.50 74
2743.62 69
2743.74 70
2743.86 76
2743.98 86
2744.10 99
2744.22 112
2744.34 124
2744.46 131
2744.58 133
2744.70 129
2744.82 122
2744.94 111
2745.06 99
2745.18 86
2745.30 74
2745.42 63
2745.54 53
2745.66 43
2745.78 34
2745.90 27
2746.02 22
2746.14 20
2746.26 21
2746.38 23
2746.50 25
2746.62 25
2746.74 22
2746.86 14
2746.98 2
2747.10 0
2747.22 0
2747.34 0
2747.46 0
2747.58 0
2747.70 0
2747.82 0
2747.94 10
2748.06 23
2748.18 34
2748.30 43
2748.42 50
2748.54 55
2748.66 59
2748.78 61
2748.90 62
2749.02 61
2749.14 60
2749.26 60
2749.38 61
2749.50 64
2749.62 68
2749.74 71
2749.86 74
2749.98 76
2750.10 75
2750.22 72
2750.34 68
2750.46 63
2750.58 55
2750.70 45
2750.82 31
2750.94 14
2751.07 0
2751.19 0
2751.31 0
2751.43 0
2751.55 0
2751.67 0
2751.79 0
2751.91 17
2752.03 37
2752.15 53
2752.27 64
2752.39 71
2752.51 74
2752.63 77
2752.75 81
2752.87 89
2752.99 101
2753.11 116
2753.23 130
2753.35 144
2753.47 153
2753.59 158
2753.71 158
2753.83 154
2753.95 146
2754.07 138
2754.19 130
2754.31 122
2754.43 117
2754.55 113
2754.67 109
2754.79 106
2754.91 102
2755.03 98
2755.15 95
2755.27 93
2755.39 94
2755.51 97
2755.63 102
2755.76 108
2755.88 114
2756.00 117
2756.12 116
2756.24 112
2756.36 103
2756.48 93
2756.60 82
2756.72 73
2756.84 66
2756.96 62
2757.08 62
2757.20 65
2757.32 70
2757.44 77
2757.56 84
2757.68 92
2757.80 99
2757.92 103
2758.04 105
2758.16 103
2758.28 97
2758.40 90
2758.52 81
2758.64 72
2758.76 66
2758.88 63
2759.00 64
2759.12 68
2759.25 75
2759.37 84
2759.49 94
2759.61 104
2759.73 114
2759.85 122
2759.97 128
2760.09 131
2760.21 130
2760.33 124
2760.45 116
2760.57 106
2760.69 96
2760.81 87
2760.93 80
2761.05 75
2761.17 70
2761.29 66
2761.41 61
2761.53 54
2761.65 46
2761.77 36
2761.89 26
2762.01 17
2762.14 7
2762.26 0
2762.38 0
2762.50 0
2762.62 0
2762.74 0
2762.86 0
2762.98 0
2763.10 0
2763.22 6
2763.34 12
2763.46 15
2763.58 16
2763.70 15
2763.82 12
2763.94 7
2764.06 1
2764.18 0
2764.30 0
2764.42 0
2764.54 0
2764.67 0
2764.79 16
2764.91 36
2765.03 60
2765.15 81
2765.27 98
2765.39 108
2765.51 111
2765.63 107
2765.75 100
2765.87 93
2765.99 90
2766.11 93
2766.23 100
2766.35 110
2766.47 120
2766.59 125
2766.71 124
2766.83 116
2766.96 102
2767.08 84
2767.20 66
2767.32 50
2767.44 38
2767.56 32
2767.68 32
2767.80 37
2767.92 44
2768.04 53
2768.16 63
2768.28 73
2768.40 82
2768.52 91
2768.64 98
2768.76 103
2768.88 105
2769.00 103
2769.13 98
2769.25 90
2769.37 81
2769.49 72
2769.61 65
2769.73 60
2769.85 57
2769.97 56
2770.09 56
2770.21 57
2770.33 60
2770.45 62
2770.57 66
2770.69 71
2770.81 77
2770.93 84
2771.06 94
2771.18 104
2771.30 114
2771.42 123
2771.54 126
2771.66 124
2771.78 114
2771.90 98
2772.02 79
2772.14 58
2772.26 40
2772.38 27
2772.50 21
2772.62 22
2772.74 29
2772.87 38
2772.99 47
2773.11 54
2773.23 58
2773.35 60
2773.47 60
2773.59 60
2773.71 61
2773.83 64
2773.95 70
2774.07 78
2774.19 87
2774.31 97
2774.43 105
2774.55 112
2774.68 117
2774.80 118
2774.92 116
2775.04 111
2775.16 104
2775.28 96
2775.40 87
2775.52 80
2775.64 76
2775.76 77
2775.88 83
2776.00 95
2776.12 114
2776.25 136
2776.37 160
2776.49 183
2776.61 200
2776.73 211
2776.85 215
2776.97 212
2777.09 204
2777.21 193
2777.33 182
2777.45 173
2777.57 166
2777.69 160
2777.82 154
2777.94 147
2778.06 138
2778.18 129
2778.30 119
2778.42 109
2778.54 103
2778.66 99
2778.78 100
2778.90 104
2779.02 111
2779.14 120
2779.26 128
2779.39 134
2779.51 136
2779.63 134
2779.75 127
2779.87 117
2779.99 106
2780.11 94
2780.23 85
2780.35 78
2780.47 76
2780.59 76
2780.71 78
2780.84 79
2780.96 79
2781.08 76
2781.20 70
2781.32 62
2781.44 54
2781.56 46
2781.68 42
2781.80 41
2781.92 43
2782.04 47
2782.17 52
2782.29 56
2782.41 60
2782.53 61
2782.65 61
2782.77 57
2782.89 51
2783.01 42
2783.13 31
2783.25 16
2783.37 1
2783.50 0
2783.62 0
2783.74 0
2783.86 0
2783.98 0
2784.10 0
2784.22 0
2784.34 7
2784.46 18
2784.58 26
2784.70 30
2784.83 31
2784.95 31
2785.07 30
2785.19 30
2785.31 30
2785.43 30
2785.55 30
2785.67 30
2785.79 28
2785.91 26
2786.03 24
2786.16 23
2786.28 23
2786.40 23
2786.52 23
2786.64 24
2786.76 25
2786.88 27
2787.00 31
2787.12 38
2787.24 48
2787.37 59
2787.49 73
2787.61 86
2787.73 101
2787.85 115
2787.97 128
2788.09 141
2788.21 153
2788.33 163
2788.45 170
2788.58 173
2788.70 170
2788.82 161
2788.94 147
2789.06 129
2789.18 108
2789.30 86
2789.42 66
2789.54 50
2789.67 39
2789.79 34
2789.91 33
2790.03 34
2790.15 36
2790.27 37
2790.39 34
2790.51 28
2790.63 19
2790.75 10
2790.88 3
2791.00 0
2791.12 1
2791.24 9
2791.36 22
2791.48 40
2791.60 59
2791.72 77
2791.84 93
2791.97 104
2792.09 108
2792.21 106
2792.33 97
2792.45 85
2792.57 71
2792.69 60
2792.81 53
2792.93 53
2793.06 60
2793.18 71
2793.30 85
2793.42 97
2793.54 107
2793.66 114
2793.78 119
2793.90 123
2794.02 129
2794.15 139
2794.27 154
2794.39 172
2794.51 192
2794.63 209
2794.75 222
2794.87 228
2794.99 228
2795.11 222
2795.24 213
2795.36 202
2795.48 193
2795.60 186
2795.72 181
2795.84 177
2795.96 175
2796.08 172
2796.21 168
2796.33 164
2796.45 159
2796.57 154
2796.69 148
2796.81 141
2796.93 131
2797.05 118
2797.17 104
2797.30 87
2797.42 71
2797.54 57
2797.66 46
2797.78 38
2797.90 34
2798.02 32
2798.14 33
2798.27 36
2798.39 40
2798.51 45
2798.63 53
2798.75 62
2798.87 74
2798.99 87
2799.11 100
2799.24 112
2799.36 121
2799.48 127
2799.60 127
2799.72 123
2799.84 115
2799.96 105
2800.08 95
2800.21 85
2800.33 77
2800.45 73
2800.57 73
2800.69 75
2800.81 81
2800.93 87
2801.05 93
2801.18 97
2801.30 97
2801.42 94
2801.54 87
2801.66 76
2801.78 62
2801.90 48
2802.03 33
2802.15 19
2802.27 6
2802.39 0
2802.51 0
2802.63 0
2802.75 0
2802.87 0
2803.00 0
2803.12 0
2803.24 0
2803.36 3
2803.48 12
2803.60 22
2803.72 32
2803.85 42
2803.97 53
2804.09 64
2804.21 74
2804.33 82
2804.45 88
2804.57 93
2804.69 98
2804.82 103
2804.94 110
2805.06 120
2805.18 130
2805.30 141
2805.42 149
2805.54 155
2805.67 156
2805.79 152
2805.91 144
2806.03 134
2806.15 122
2806.27 110
2806.39 99
2806.52 89
2806.64 79
2806.76 71
2806.88 65
2807.00 59
2807.12 53
2807.24 48
2807.37 43
2807.49 37
2807.61 31
2807.73 23
2807.85 15
2807.97 5
2808.09 0
2808.22 0
2808.34 0
2808.46 0
2808.58 0
2808.70 0
2808.82 0
2808.94 0
2809.07 7
2809.19 20
2809.31 32
2809.43 40
2809.55 45
2809.67 47
2809.79 48
2809.92 50
2810.04 53
2810.16 59
2810.28 70
2810.40 85
2810.52 102
2810.65 121
2810.77 137
2810.89 148
2811.01 154
2811.13 151
2811.25 141
2811.37 126
2811.50 109
2811.62 95
2811.74 87
2811.86 87
2811.98 96
2812.10 110
2812.22 129
2812.35 146
2812.47 159
2812.59 166
2812.71 165
2812.83 158
2812.95 147
2813.08 134
2813.20 121
2813.32 108
2813.44 97
2813.56 87
2813.68 79
2813.81 73
2813.93 68
2814.05 65
2814.17 63
2814.29 63
2814.41 62
2814.53 60
2814.66 58
2814.78 54
2814.90 51
2815.02 49
2815.14 48
2815.26 50
2815.39 53
2815.51 57
2815.63 61
2815.75 64
2815.87 68
2815.99 71
2816.12 76
2816.24 81
2816.36 87
2816.48 92
2816.60 95
2816.72 97
2816.85 98
2816.97 99
2817.09 101
2817.21 105
2817.33 110
2817.45 115
2817.57 120
2817.70 122
2817.82 120
2817.94 113
2818.06 102
2818.18 88
2818.30 72
2818.43 55
2818.55 38
2818.67 21
2818.79 7
2818.91 0
2819.03 0
2819.16 0
2819.28 0
2819.40 0
2819.52 0
2819.64 0
2819.77 0
2819.89 1
2820.01 9
2820.13 19
2820.25 28
2820.37 38
2820.50 47
2820.62 57
2820.74 67
2820.86 77
2820.98 89
2821.10 101
2821.23 114
2821.35 126
2821.47 135
2821.59 141
2821.71 142
2821.83 138
2821.96 129
2822.08 115
2822.20 99
2822.32 81
2822.44 64
2822.56 50
2822.69 42
2822.81 40
2822.93 45
2823.05 55
2823.17 68
2823.30 82
2823.42 95
2823.54 106
2823.66 114
2823.78 120
2823.90 126
2824.03 130
2824.15 134
2824.27 137
2824.39 138
2824.51 137
2824.64 134
2824.76 130
2824.88 127
2825.00 127
2825.12 132
2825.24 142
2825.37 156
2825.49 171
2825.61 187
2825.73 199
2825.85 206
2825.98 206
2826.10 200
2826.22 187
2826.34 169
2826.46 149
2826.58 129
2826.71 112
2826.83 101
2826.95 96
2827.07 97
2827.19 104
2827.32 115
2827.44 126
2827.56 137
2827.68 143
2827.80 145
2827.92 142
2828.05 136
2828.17 128
2828.29 122
2828.41 120
2828.53 122
2828.66 129
2828.78 140
2828.90 153
2829.02 167
2829.14 179
2829.27 187
2829.39 190
2829.51 188
2829.63 182
2829.75 173
2829.87 162
2830.00 151
2830.12 143
2830.24 137
2830.36 134
2830.48 131
2830.61 128
2830.73 121
2830.85 110
2830.97 95
2831.09 77
2831.22 59
2831.34 44
2831.46 34
2831.58 30
2831.70 34
2831.83 42
2831.95 52
2832.07 61
2832.19 66
2832.31 67
2832.44 64
2832.56 58
2832.68 51
2832.80 46
2832.92 43
2833.05 43
2833.17 46
2833.29 51
2833.41 56
2833.53 60
2833.66 63
2833.78 63
2833.90 62
2834.02 61
2834.14 61
2834.27 63
2834.39 66
2834.51 70
2834.63 75
2834.75 78
2834.88 79
2835.00 79
2835.12 79
2835.24 80
2835.36 83
2835.49 90
2835.61 100
2835.73 111
2835.85 121
2835.97 129
2836.10 134
2836.22 136
2836.34 136
2836.46 133
2836.58 129
2836.71 122
2836.83 114
2836.95 103
2837.07 92
2837.19 82
2837.32 73
2837.44 67
2837.56 63
2837.68 60
2837.80 59
2837.93 58
2838.05 57
2838.17 59
2838.29 63
2838.42 72
2838.54 84
2838.66 99
2838.78 116
2838.90 133
2839.03 150
2839.15 163
2839.27 172
2839.39 176
2839.51 174
2839.64 168
2839.76 158
2839.88 146
2840.00 134
2840.13 123
2840.25 114
2840.37 105
2840.49 95
2840.61 84
2840.74 70
2840.86 54
2840.98 36
2841.10 19
2841.22 4
2841.35 0
2841.47 0
2841.59 0
2841.71 0
2841.84 0
2841.96 0
2842.08 0
2842.20 0
2842.32 4
2842.45 10
2842.57 16
2842.69 22
2842.81 28
2842.93 33
2843.06 38
2843.18 44
2843.30 50
2843.42 56
2843.55 61
2843.67 66
2843.79 70
2843.91 72
2844.03 73
2844.16 72
2844.28 68
2844.40 62
2844.52 55
2844.65 48
2844.77 43
2844.89 41
2845.01 45
2845.13 53
2845.26 64
2845.38 77
2845.50 90
2845.62 101
2845.75 110
2845.87 115
2845.99 117
2846.11 118
2846.24 116
2846.36 114
2846.48 111
2846.60 108
2846.72 105
2846.85 102
2846.97 100
2847.09 96
2847.21 91
2847.34 84
2847.46 75
2847.58 62
2847.70 48
2847.82 33
2847.95 19
2848.07 8
2848.19 3
2848.31 5
2848.44 12
2848.56 25
2848.68 41
2848.80 58
2848.93 72
2849.05 83
2849.17 91
2849.29 96
2849.41 100
2849.54 103
2849.66 107
2849.78 111
2849.90 113
2850.03 114
2850.15 112
2850.27 109
2850.39 104
2850.52 98
2850.64 93
2850.76 87
2850.88 81
2851.01 75
2851.13 69
2851.25 64
2851.37 62
2851.49 64
2851.62 70
2851.74 81
2851.86 95
2851.98 110
2852.11 125
2852.23 138
2852.35 146
2852.47 150
2852.60 150
2852.72 146
2852.84 138
2852.96 128
2853.09 117
2853.21 105
2853.33 94
2853.45 85
2853.58 79
2853.70 74
2853.82 71
2853.94 69
2854.07 68
2854.19 66
2854.31 61
2854.43 54
2854.56 43
2854.68 29
2854.80 14
2854.92 0
2855.05 0
2855.17 0
2855.29 0
2855.41 0
2855.53 0
2855.66 0
2855.78 6
2855.90 14
2856.02 17
2856.15 16
2856.27 14
2856.39 13
2856.51 15
2856.64 22
2856.76 34
2856.88 50
2857.00 67
2857.13 81
2857.25 90
2857.37 92
2857.49 88
2857.62 78
2857.74 66
2857.86 56
2857.98 50
2858.11 50
2858.23 56
2858.35 66
2858.47 79
2858.60 90
2858.72 97
2858.84 99
2858.96 97
2859.09 92
2859.21 85
2859.33 79
2859.46 75
2859.58 74
2859.70 75
2859.82 77
2859.95 80
2860.07 83
2860.19 84
2860.31 84
2860.44 81
2860.56 75
2860.68 66
2860.80 54
2860.93 40
2861.05 25
2861.17 11
2861.29 0
2861.42 0
2861.54 0
2861.66 0
2861.78 0
2861.91 11
2862.03 26
2862.15 41
2862.27 56
2862.40 68
2862.52 77
2862.64 82
2862.76 84
2862.89 84
2863.01 83
2863.13 82
2863.26 80
2863.38 75
2863.50 68
2863.62 57
2863.75 45
2863.87 34
2863.99 25
2864.11 20
2864.24 19
2864.36 22
2864.48 26
2864.60 27
2864.73 24
2864.85 17
2864.97 7
2865.10 0
2865.22 0
2865.34 0
2865.46 0
2865.59 0
2865.71 0
2865.83 0
2865.95 0
2866.08 5
2866.20 15
2866.32 25
2866.44 37
2866.57 49
2866.69 60
2866.81 69
2866.94 74
2867.06 76
2867.18 74
2867.30 70
2867.43 64
2867.55 59
2867.67 56
2867.79 57
2867.92 60
2868.04 66
2868.16 72
2868.29 76
2868.41 76
2868.53 71
2868.65 61
2868.78 47
2868.90 31
2869.02 14
2869.14 0
2869.27 0
2869.39 0
2869.51 0
2869.64 0
2869.76 0
2869.88 4
2870.00 10
2870.13 12
2870.25 12
2870.37 8
2870.50 4
2870.62 1
2870.74 1
2870.86 5
2870.99 14
2871.11 27
2871.23 43
2871.35 60
2871.48 75
2871.60 88
2871.72 95
2871.85 98
2871.97 95
2872.09 88
2872.21 78
2872.34 68
2872.46 60
2872.58 54
2872.71 51
2872.83 50
2872.95 50
2873.07 52
2873.20 53
2873.32 53
2873.44 54
2873.57 56
2873.69 57
2873.81 59
2873.93 61
2874.06 61
2874.18 59
2874.30 56
2874.43 52
2874.55 48
2874.67 45
2874.79 43
2874.92 43
2875.04 42
2875.16 39
2875.29 36
2875.41 30
2875.53 23
2875.65 17
2875.78 12
2875.90 10
2876.02 13
2876.15 18
2876.27 27
2876.39 36
2876.51 45
2876.64 52
2876.76 55
2876.88 55
2877.01 52
2877.13 49
2877.25 46
2877.38 47
2877.50 49
2877.62 53
2877.74 54
2877.87 52
2877.99 45
2878.11 33
2878.24 18
2878.36 6
2878.48 0
2878.60 0
2878.73 4
2878.85 15
2878.97 29
2879.10 41
2879.22 48
2879.34 50
2879.47 47
2879.59 43
2879.71 40
2879.83 41
2879.96 48
2880.08 59
2880.20 73
2880.33 87
2880.45 101
2880.57 113
2880.70 123
2880.82 132
2880.94 142
2881.06 152
2881.19 162
2881.31 172
2881.43 181
2881.56 188
2881.68 192
2881.80 195
2881.93 195
2882.05 193
2882.17 188
2882.29 179
2882.42 168
2882.54 153
2882.66 138
2882.79 121
2882.91 104
2883.03 88
2883.16 74
2883.28 61
2883.40 50
2883.53 39
2883.65 30
2883.77 23
2883.89 19
2884.02 17
2884.14 18
2884.26 23
2884.39 31
2884.51 42
2884.63 56
2884.76 71
2884.88 89
2885.00 108
2885.13 127
2885.25 146
2885.37 162
2885.49 175
2885.62 184
2885.74 189
2885.86 189
2885.99 184
2886.11 175
2886.23 164
2886.36 151
2886.48 138
2886.60 127
2886.73 118
2886.85 111
2886.97 106
2887.10 103
2887.22 100
2887.34 97
2887.46 95
2887.59 95
2887.71 96
2887.83 99
2887.96 103
2888.08 107
2888.20 109
2888.33 107
2888.45 102
2888.57 93
2888.70 81
2888.82 69
2888.94 58
2889.07 50
2889.19 46
2889.31 44
2889.44 44
2889.56 45
2889.68 44
2889.80 43
2889.93 40
2890.05 35
2890.17 29
2890.30 22
2890.42 15
2890.54 8
2890.67 0
2890.79 0
2890.91 0
2891.04 0
2891.16 0
2891.28 0
2891.41 0
2891.53 0
2891.65 0
2891.78 10
2891.90 28
2892.02 48
2892.15 69
2892.27 89
2892.39 105
2892.52 117
2892.64 124
2892.76 128
2892.89 130
2893.01 131
2893.13 133
2893.26 137
2893.38 143
2893.50 150
2893.63 158
2893.75 166
2893.87 173
2894.00 176
2894.12 174
2894.24 166
2894.37 152
2894.49 134
2894.61 112
2894.73 92
2894.86 74
2894.98 61
2895.10 53
2895.23 50
2895.35 49
2895.47 50
2895.60 49
2895.72 47
2895.84 44
2895.97 40
2896.09 37
2896.21 37
2896.34 39
2896.46 45
2896.58 53
2896.71 62
2896.83 69
2896.95 74
2897.08 75
2897.20 72
2897.32 65
2897.45 56
2897.57 47
2897.70 39
2897.82 34
2897.94 30
2898.07 29
2898.19 29
2898.31 29
2898.44 28
2898.56 25
2898.68 19
2898.81 12
2898.93 6
2899.05 1
2899.18 0
2899.30 0
2899.42 1
2899.55 4
2899.67 6
2899.79 6
2899.92 4
2900.04 1
2900.16 0
2900.29 0
2900.41 0
2900.53 0
2900.66 0
2900.78 0
2900.90 1
2901.03 4
2901.15 7
2901.27 13
2901.40 19
2901.52 26
2901.64 34
2901.77 43
2901.89 52
2902.01 60
2902.14 68
2902.26 74
2902.38 79
2902.51 82
2902.63 82
2902.76 80
2902.88 78
2903.00 75
2903.13 73
2903.25 72
2903.37 72
2903.50 72
2903.62 70
2903.74 65
2903.87 57
2903.99 47
2904.11 37
2904.24 27
2904.36 22
2904.48 20
2904.61 23
2904.73 29
2904.85 36
2904.98 41
2905.10 46
2905.23 48
2905.35 51
2905.47 56
2905.60 64
2905.72 76
2905.84 92
2905.97 111
2906.09 129
2906.21 145
2906.34 157
2906.46 165
2906.58 169
2906.71 170
2906.83 170
2906.95 169
2907.08 169
2907.20 168
2907.33 166
2907.45 164
2907.57 161
2907.70 156
2907.82 151
2907.94 147
2908.07 144
2908.19 142
2908.31 142
2908.44 143
2908.56 145
2908.69 147
2908.81 148
2908.93 146
2909.06 140
2909.18 131
2909.30 117
2909.43 101
2909.55 83
2909.67 67
2909.80 54
2909.92 45
2910.04 42
2910.17 43
2910.29 48
2910.42 57
2910.54 70
2910.66 86
2910.79 107
2910.91 133
2911.03 163
2911.16 195
2911.28 226
2911.40 254
2911.53 274
2911.65 285
2911.78 286
2911.90 280
2912.02 270
2912.15 259
2912.27 250
2912.39 245
2912.52 244
2912.64 246
2912.77 249
2912.89 254
2913.01 258
2913.14 264
2913.26 273
2913.38 284
2913.51 299
2913.63 316
2913.75 334
2913.88 351
2914.00 368
2914.13 383
2914.25 396
2914.37 406
2914.50 413
2914.62 417
2914.74 415
2914.87 410
2914.99 403
2915.12 399
2915.24 401
2915.36 410
2915.49 428
2915.61 453
2915.73 483
2915.86 512
2915.98 539
2916.11 560
2916.23 576
2916.35 587
2916.48 594
2916.60 598
2916.72 600
2916.85 600
2916.97 596
2917.10 589
2917.22 577
2917.34 562
2917.47 545
2917.59 526
2917.71 509
2917.84 492
2917.96 478
2918.09 466
2918.21 457
2918.33 449
2918.46 442
2918.58 436
2918.71 431
2918.83 425
2918.95 418
2919.08 410
2919.20 401
2919.32 393
2919.45 385
2919.57 377
2919.70 370
2919.82 361
2919.94 351
2920.07 338
2920.19 323
2920.32 306
2920.44 289
2920.56 271
2920.69 254
2920.81 237
2920.93 220
2921.06 203
2921.18 186
2921.31 170
2921.43 157
2921.55 148
2921.68 143
2921.80 143
2921.93 148
2922.05 156
2922.17 167
2922.30 178
2922.42 188
2922.54 196
2922.67 200
2922.79 198
2922.92 191
2923.04 177
2923.16 158
2923.29 137
2923.41 115
2923.54 94
2923.66 78
2923.78 67
2923.91 60
2924.03 58
2924.16 60
2924.28 64
2924.40 70
2924.53 78
2924.65 89
2924.78 101
2924.90 114
2925.02 127
2925.15 137
2925.27 143
2925.39 143
2925.52 138
2925.64 127
2925.77 113
2925.89 96
2926.01 79
2926.14 63
2926.26 49
2926.39 37
2926.51 28
2926.63 22
2926.76 19
2926.88 17
2927.01 16
2927.13 14
2927.25 13
2927.38 11
2927.50 10
2927.63 11
2927.75 14
2927.87 18
2928.00 24
2928.12 31
2928.25 37
2928.37 42
2928.49 48
2928.62 53
2928.74 59
2928.87 67
2928.99 75
2929.11 83
2929.24 91
2929.36 97
2929.49 102
2929.61 106
2929.73 110
2929.86 115
2929.98 122
2930.11 130
2930.23 138
2930.36 146
2930.48 153
2930.60 158
2930.73 159
2930.85 157
2930.98 152
2931.10 144
2931.22 136
2931.35 128
2931.47 123
2931.60 120
2931.72 122
2931.84 127
2931.97 133
2932.09 139
2932.22 143
2932.34 145
2932.46 144
2932.59 141
2932.71 138
2932.84 136
2932.96 137
2933.09 141
2933.21 150
2933.33 161
2933.46 174
2933.58 186
2933.71 196
2933.83 201
2933.95 202
2934.08 197
2934.20 188
2934.33 177
2934.45 166
2934.57 157
2934.70 149
2934.82 143
2934.95 137
2935.07 130
2935.20 123
2935.32 117
2935.44 111
2935.57 110
2935.69 113
2935.82 121
2935.94 133
2936.06 146
2936.19 158
2936.31 165
2936.44 167
2936.56 164
2936.69 156
2936.81 148
2936.93 140
2937.06 133
2937.18 127
2937.31 121
2937.43 112
2937.56 98
2937.68 79
2937.80 56
2937.93 32
2938.05 9
2938.18 0
2938.30 0
2938.42 0
2938.55 0
2938.67 12
2938.80 32
2938.92 53
2939.05 73
2939.17 90
2939.29 103
2939.42 115
2939.54 124
2939.67 131
2939.79 135
2939.92 138
2940.04 137
2940.16 134
2940.29 128
2940.41 122
2940.54 117
2940.66 114
2940.79 114
2940.91 116
2941.03 118
2941.16 117
2941.28 112
2941.41 101
2941.53 85
2941.66 66
2941.78 45
2941.90 26
2942.03 10
2942.15 0
2942.28 0
2942.40 0
2942.53 0
2942.65 0
2942.77 0
2942.90 1
2943.02 3
2943.15 4
2943.27 4
2943.40 4
2943.52 3
2943.64 2
2943.77 1
2943.89 0
2944.02 0
2944.14 0
2944.27 0
2944.39 0
2944.52 0
2944.64 0
2944.76 0
2944.89 1
2945.01 4
2945.14 8
2945.26 12
2945.39 17
2945.51 22
2945.63 27
2945.76 32
2945.88 38
2946.01 44
2946.13 51
2946.26 59
2946.38 68
2946.51 77
2946.63 85
2946.75 91
2946.88 96
2947.00 99
2947.13 100
2947.25 99
2947.38 96
2947.50 90
2947.62 81
2947.75 68
2947.87 52
2948.00 34
2948.12 17
2948.25 3
2948.37 0
2948.50 0
2948.62 0
2948.74 0
2948.87 0
2948.99 0
2949.12 2
2949.24 4
2949.37 7
2949.49 12
2949.62 22
2949.74 35
2949.86 52
2949.99 71
2950.11 91
2950.24 109
2950.36 124
2950.49 136
2950.61 145
2950.74 150
2950.86 151
2950.99 149
2951.11 144
2951.23 138
2951.36 132
2951.48 127
2951.61 126
2951.73 130
2951.86 139
2951.98 152
2952.11 167
2952.23 180
2952.35 190
2952.48 196
2952.60 196
2952.73 191
2952.85 185
2952.98 178
2953.10 174
2953.23 173
2953.35 174
2953.48 176
2953.60 179
2953.72 181
2953.85 181
2953.97 180
2954.10 179
2954.22 178
2954.35 180
2954.47 186
2954.60 194
2954.72 205
2954.85 217
2954.97 231
2955.10 244
2955.22 256
2955.34 267
2955.47 276
2955.59 285
2955.72 293
2955.84 299
2955.97 303
2956.09 306
2956.22 307
2956.34 308
2956.47 309
2956.59 311
2956.71 315
2956.84 321
2956.96 327
2957.09 332
2957.21 335
2957.34 333
2957.46 326
2957.59 313
2957.71 296
2957.84 276
2957.96 253
2958.09 229
2958.21 207
2958.34 188
2958.46 174
2958.58 165
2958.71 161
2958.83 160
2958.96 162
2959.08 162
2959.21 159
2959.33 151
2959.46 140
2959.58 127
2959.71 114
2959.83 105
2959.96 100
2960.08 98
2960.21 99
2960.33 101
2960.45 101
2960.58 98
2960.70 93
2960.83 88
2960.95 85
2961.08 83
2961.20 83
2961.33 84
2961.45 83
2961.58 78
2961.70 68
2961.83 54
2961.95 39
2962.08 27
2962.20 20
2962.33 21
2962.45 29
2962.57 44
2962.70 61
2962.82 77
2962.95 89
2963.07 93
2963.20 90
2963.32 79
2963.45 63
2963.57 44
2963.70 25
2963.82 11
2963.95 3
2964.07 4
2964.20 14
2964.32 31
2964.45 53
2964.57 77
2964.70 99
2964.82 116
2964.95 127
2965.07 131
2965.19 128
2965.32 120
2965.44 109
2965.57 96
2965.69 81
2965.82 65
2965.94 51
2966.07 37
2966.19 27
2966.32 19
2966.44 17
2966.57 18
2966.69 23
2966.82 27
2966.94 31
2967.07 33
2967.19 33
2967.32 32
2967.44 32
2967.57 33
2967.69 37
2967.82 44
2967.94 53
2968.07 62
2968.19 71
2968.32 78
2968.44 84
2968.57 91
2968.69 101
2968.81 115
2968.94 133
2969.06 155
2969.19 178
2969.31 198
2969.44 213
2969.56 219
2969.69 216
2969.81 205
2969.94 188
2970.06 169
2970.19 150
2970.31 135
2970.44 125
2970.56 120
2970.69 122
2970.81 127
2970.94 135
2971.06 143
2971.19 151
2971.31 158
2971.44 162
2971.56 165
2971.69 165
2971.81 164
2971.94 162
2972.06 159
2972.19 155
2972.31 153
2972.44 152
2972.56 154
2972.69 158
2972.81 165
2972.94 175
2973.06 185
2973.19 193
2973.31 198
2973.44 197
2973.56 191
2973.69 178
2973.81 161
2973.94 140
2974.06 119
2974.19 100
2974.31 86
2974.44 80
2974.56 82
2974.69 93
2974.81 110
2974.94 130
2975.06 148
2975.19 162
2975.31 170
2975.44 170
2975.56 163
2975.69 151
2975.81 136
2975.94 121
2976.06 107
2976.19 94
2976.31 84
2976.44 76
2976.56 68
2976.69 60
2976.81 52
2976.94 46
2977.06 43
2977.19 42
2977.31 45
2977.44 51
2977.56 59
2977.69 69
2977.81 76
2977.94 82
2978.06 86
2978.19 89
2978.31 92
2978.44 95
2978.56 101
2978.69 108
2978.81 117
2978.94 127
2979.06 134
2979.19 140
2979.31 143
2979.44 142
2979.56 139
2979.69 134
2979.81 128
2979.94 121
2980.06 112
2980.19 102
2980.31 90
2980.44 78
2980.56 65
2980.69 53
2980.81 44
2980.94 38
2981.06 35
2981.19 33
2981.32 31
2981.44 27
2981.57 19
2981.69 7
2981.82 0
2981.94 0
2982.07 0
2982.19 0
2982.32 0
2982.44 0
2982.57 0
2982.69 0
2982.82 13
2982.94 23
2983.07 30
2983.19 35
2983.32 40
2983.44 48
2983.57 57
2983.69 70
2983.82 84
2983.94 97
2984.07 107
2984.19 113
2984.32 114
2984.44 112
2984.57 107
2984.69 101
2984.82 95
2984.95 88
2985.07 82
2985.20 75
2985.32 69
2985.45 63
2985.57 58
2985.70 53
2985.82 48
2985.95 41
2986.07 33
2986.20 24
2986.32 15
2986.45 6
2986.57 0
2986.70 0
2986.82 0
2986.95 0
2987.07 1
2987.20 3
2987.32 5
2987.45 5
2987.58 5
2987.70 5
2987.83 7
2987.95 12
2988.08 20
2988.20 32
2988.33 46
2988.45 63
2988.58 80
2988.70 96
2988.83 110
2988.95 120
2989.08 126
2989.20 126
2989.33 120
2989.45 110
2989.58 97
2989.70 83
2989.83 69
2989.96 57
2990.08 48
2990.21 41
2990.33 35
2990.46 29
2990.58 22
2990.71 15
2990.83 9
2990.96 4
2991.08 2
2991.21 4
2991.33 9
2991.46 15
2991.58 22
2991.71 29
2991.84 35
2991.96 41
2992.09 45
2992.21 49
2992.34 51
2992.46 50
2992.59 47
2992.71 39
2992.84 29
2992.96 18
2993.09 8
2993.21 1
2993.34 0
2993.47 1
2993.59 10
2993.72 23
2993.84 38
2993.97 55
2994.09 71
2994.22 86
2994.34 99
2994.47 109
2994.59 116
2994.72 119
2994.84 117
2994.97 110
2995.10 99
2995.22 85
2995.35 70
2995.47 56
2995.60 45
2995.72 38
2995.85 36
2995.97 36
2996.10 36
2996.22 34
2996.35 27
2996.48 16
2996.60 1
2996.73 0
2996.85 0
2996.98 0
2997.10 0
2997.23 0
2997.35 0
2997.48 0
2997.60 9
2997.73 20
2997.86 28
2997.98 34
2998.11 40
2998.23 49
2998.36 60
2998.48 74
2998.61 87
2998.73 97
2998.86 103
2998.99 101
2999.11 92
2999.24 79
2999.36 62
2999.49 47
2999.61 35
2999.74 27
2999.86 24
2999.99 24
3000.11 26
3000.24 28
3000.37 30
3000.49 30
3000.62 30
3000.74 31
3000.87 33
3000.99 38
3001.12 45
3001.24 53
3001.37 61
3001.50 69
3001.62 76
3001.75 80
3001.87 81
3002.00 80
3002.12 76
3002.25 69
3002.37 61
3002.50 52
3002.63 43
3002.75 35
3002.88 29
3003.00 25
3003.13 24
3003.25 24
3003.38 26
3003.50 30
3003.63 34
3003.76 39
3003.88 46
3004.01 53
3004.13 60
3004.26 66
3004.38 70
3004.51 72
3004.64 70
3004.76 66
3004.89 60
3005.01 55
3005.14 51
3005.26 49
3005.39 49
3005.51 50
3005.64 51
3005.77 49
3005.89 45
3006.02 40
3006.14 33
3006.27 26
3006.39 22
3006.52 21
3006.65 25
3006.77 32
3006.90 42
3007.02 53
3007.15 64
3007.27 72
3007.40 77
3007.53 79
3007.65 77
3007.78 74
3007.90 72
3008.03 71
3008.15 72
3008.28 76
3008.41 82
3008.53 88
3008.66 95
3008.78 100
3008.91 102
3009.03 103
3009.16 100
3009.29 94
3009.41 85
3009.54 73
3009.66 60
3009.79 49
3009.91 41
3010.04 40
3010.17 47
3010.29 61
3010.42 81
3010.54 103
3010.67 124
3010.79 141
3010.92 153
3011.05 159
3011.17 160
3011.30 158
3011.42 155
3011.55 153
3011.67 152
3011.80 152
3011.93 151
3012.05 150
3012.18 148
3012.30 144
3012.43 140
3012.55 137
3012.68 135
3012.81 136
3012.93 139
3013.06 142
3013.18 143
3013.31 142
3013.44 136
3013.56 124
3013.69 108
3013.81 88
3013.94 65
3014.06 42
3014.19 19
3014.32 0
3014.44 0
3014.57 0
3014.69 0
3014.82 0
3014.95 0
3015.07 0
3015.20 0
3015.32 6
3015.45 13
3015.57 19
3015.70 23
3015.83 28
3015.95 33
3016.08 40
3016.20 48
3016.33 58
3016.46 66
3016.58 71
3016.71 73
3016.83 72
3016.96 67
3017.08 62
3017.21 58
3017.34 56
3017.46 56
3017.59 59
3017.71 62
3017.84 65
3017.97 67
3018.09 67
3018.22 64
3018.34 61
3018.47 59
3018.60 58
3018.72 62
3018.85 69
3018.97 79
3019.10 92
3019.23 106
3019.35 117
3019.48 126
3019.60 129
3019.73 128
3019.85 122
3019.98 112
3020.11 99
3020.23 85
3020.36 71
3020.48 59
3020.61 49
3020.74 42
3020.86 40
3020.99 41
3021.11 47
3021.24 58
3021.37 71
3021.49 84
3021.62 97
3021.74 105
3021.87 107
3022.00 104
3022.12 97
3022.25 87
3022.37 78
3022.50 71
3022.63 67
3022.75 67
3022.88 68
3023.00 68
3023.13 67
3023.26 63
3023.38 56
3023.51 48
3023.63 38
3023.76 27
3023.89 18
3024.01 10
3024.14 4
3024.26 0
3024.39 0
3024.52 0
3024.64 0
3024.77 0
3024.89 0
3025.02 0
3025.15 0
3025.27 0
3025.40 3
3025.52 18
3025.65 38
3025.78 62
3025.90 88
3026.03 115
3026.16 141
3026.28 161
3026.41 177
3026.53 187
3026.66 193
3026.79 196
3026.91 197
3027.04 197
3027.16 195
3027.29 193
3027.42 190
3027.54 186
3027.67 180
3027.79 175
3027.92 170
3028.05 166
3028.17 162
3028.30 158
3028.42 154
3028.55 150
3028.68 148
3028.80 148
3028.93 152
3029.06 158
3029.18 164
3029.31 170
3029.43 171
3029.56 168
3029.69 158
3029.81 144
3029.94 126
3030.06 107
3030.19 89
3030.32 72
3030.44 59
3030.57 49
3030.70 44
3030.82 45
3030.95 50
3031.07 60
3031.20 73
3031.33 89
3031.45 105
3031.58 121
3031.70 136
3031.83 150
3031.96 162
3032.08 174
3032.21 184
3032.34 194
3032.46 203
3032.59 213
3032.71 224
3032.84 235
3032.97 247
3033.09 259
3033.22 270
3033.35 279
3033.47 284
3033.60 286
3033.72 284
3033.85 279
3033.98 273
3034.10 268
3034.23 264
3034.36 263
3034.48 265
3034.61 269
3034.73 273
3034.86 278
3034.99 282
3035.11 285
3035.24 286
3035.37 285
3035.49 282
3035.62 276
3035.74 267
3035.87 255
3036.00 240
3036.12 223
3036.25 206
3036.38 191
3036.50 179
3036.63 170
3036.75 166
3036.88 165
3037.01 166
3037.13 167
3037.26 168
3037.39 168
3037.51 167
3037.64 165
3037.76 161
3037.89 156
3038.02 151
3038.14 145
3038.27 140
3038.40 135
3038.52 131
3038.65 129
3038.78 128
3038.90 127
3039.03 126
3039.15 125
3039.28 123
3039.41 120
3039.53 115
3039.66 109
3039.79 103
3039.91 97
3040.04 93
3040.17 91
3040.29 92
3040.42 95
3040.54 101
3040.67 106
3040.80 110
3040.92 112
3041.05 111
3041.18 109
3041.30 105
3041.43 101
3041.56 99
3041.68 98
3041.81 98
3041.93 97
3042.06 95
3042.19 89
3042.31 80
3042.44 67
3042.57 53
3042.69 38
3042.82 25
3042.95 16
3043.07 11
3043.20 11
3043.32 14
3043.45 20
3043.58 27
3043.70 33
3043.83 37
3043.96 36
3044.08 31
3044.21 22
3044.34 9
3044.46 0
3044.59 0
3044.72 0
3044.84 0
3044.97 0
3045.10 0
3045.22 0
3045.35 0
3045.47 17
3045.60 34
3045.73 48
3045.85 59
3045.98 66
3046.11 71
3046.23 73
3046.36 75
3046.49 75
3046.61 77
3046.74 79
3046.87 82
3046.99 88
3047.12 96
3047.25 108
3047.37 123
3047.50 139
3047.62 156
3047.75 171
3047.88 183
3048.00 190
3048.13 190
3048.26 185
3048.38 175
3048.51 161
3048.64 145
3048.76 130
3048.89 118
3049.02 108
3049.14 103
3049.27 101
3049.40 101
3049.52 102
3049.65 101
3049.78 98
3049.90 91
3050.03 80
3050.16 65
3050.28 49
3050.41 32
3050.54 17
3050.66 8
3050.79 5
3050.92 9
3051.04 19
3051.17 33
3051.30 51
3051.42 69
3051.55 85
3051.67 97
3051.80 106
3051.93 110
3052.05 112
3052.18 111
3052.31 109
3052.43 107
3052.56 105
3052.69 103
3052.81 102
3052.94 101
3053.07 100
3053.19 99
3053.32 99
3053.45 101
3053.57 104
3053.70 108
3053.83 113
3053.95 117
3054.08 120
3054.21 120
3054.33 118
3054.46 114
3054.59 109
3054.71 105
3054.84 102
3054.97 101
3055.09 101
3055.22 102
3055.35 102
3055.47 101
3055.60 99
3055.73 96
3055.85 93
3055.98 92
3056.11 92
3056.23 95
3056.36 100
3056.49 105
3056.61 108
3056.74 109
3056.87 108
3056.99 104
3057.12 100
3057.25 97
3057.37 96
3057.50 98
3057.63 101
3057.75 105
3057.88 107
3058.01 107
3058.13 106
3058.26 103
3058.39 101
3058.52 102
3058.64 106
3058.77 113
3058.90 123
3059.02 134
3059.15 145
3059.28 154
3059.40 161
3059.53 164
3059.66 165
3059.78 162
3059.91 156
3060.04 148
3060.16 139
3060.29 131
3060.42 123
3060.54 118
3060.67 115
3060.80 114
3060.92 116
3061.05 119
3061.18 124
3061.30 131
3061.43 140
3061.56 149
3061.68 158
3061.81 166
3061.94 169
3062.06 168
3062.19 163
3062.32 154
3062.45 144
3062.57 134
3062.70 125
3062.83 119
3062.95 114
3063.08 108
3063.21 101
3063.33 92
3063.46 81
3063.59 70
3063.71 63
3063.84 60
3063.97 62
3064.09 70
3064.22 82
3064.35 95
3064.47 106
3064.60 114
3064.73 117
3064.86 115
3064.98 109
3065.11 103
3065.24 98
3065.36 96
3065.49 98
3065.62 103
3065.74 111
3065.87 118
3066.00 123
3066.12 125
3066.25 124
3066.38 122
3066.51 122
3066.63 124
3066.76 130
3066.89 140
3067.01 152
3067.14 162
3067.27 169
3067.39 171
3067.52 168
3067.65 161
3067.77 153
3067.90 146
3068.03 142
3068.16 141
3068.28 143
3068.41 146
3068.54 150
3068.66 154
3068.79 158
3068.92 163
3069.04 169
3069.17 179
3069.30 191
3069.42 206
3069.55 222
3069.68 237
3069.81 249
3069.93 257
3070.06 261
3070.19 262
3070.31 258
3070.44 251
3070.57 241
3070.69 228
3070.82 212
3070.95 194
3071.08 172
3071.20 150
3071.33 129
3071.46 111
3071.58 96
3071.71 85
3071.84 80
3071.96 80
3072.09 85
3072.22 94
3072.35 108
3072.47 125
3072.60 144
3072.73 163
3072.85 179
3072.98 191
3073.11 196
3073.23 195
3073.36 188
3073.49 175
3073.62 161
3073.74 149
3073.87 140
3074.00 138
3074.12 142
3074.25 152
3074.38 165
3074.51 178
3074.63 189
3074.76 194
3074.89 194
3075.01 190
3075.14 183
3075.27 176
3075.40 171
3075.52 168
3075.65 168
3075.78 171
3075.90 176
3076.03 182
3076.16 189
3076.28 196
3076.41 202
3076.54 207
3076.67 208
3076.79 205
3076.92 196
3077.05 182
3077.17 162
3077.30 139
3077.43 114
3077.56 89
3077.68 66
3077.81 46
3077.94 31
3078.06 18
3078.19 9
3078.32 0
3078.45 0
3078.57 0
3078.70 0
3078.83 0
3078.95 0
3079.08 0
3079.21 0
3079.34 0
3079.46 7
3079.59 16
3079.72 24
3079.84 31
3079.97 37
3080.10 42
3080.23 47
3080.35 53
3080.48 63
3080.61 75
3080.74 90
3080.86 104
3080.99 117
3081.12 126
3081.24 128
3081.37 124
3081.50 115
3081.63 105
3081.75 97
3081.88 93
3082.01 95
3082.13 103
3082.26 115
3082.39 128
3082.52 140
3082.64 151
3082.77 157
3082.90 159
3083.03 157
3083.15 151
3083.28 143
3083.41 132
3083.53 120
3083.66 108
3083.79 97
3083.92 87
3084.04 77
3084.17 67
3084.30 56
3084.43 46
3084.55 36
3084.68 26
3084.81 20
3084.93 18
3085.06 21
3085.19 28
3085.32 39
3085.44 52
3085.57 68
3085.70 84
3085.83 99
3085.95 114
3086.08 127
3086.21 137
3086.33 142
3086.46 144
3086.59 140
3086.72 134
3086.84 126
3086.97 119
3087.10 112
3087.23 106
3087.35 102
3087.48 100
3087.61 98
3087.74 97
3087.86 96
3087.99 96
3088.12 96
3088.24 96
3088.37 96
3088.50 95
3088.63 93
3088.75 91
3088.88 88
3089.01 86
3089.14 87
3089.26 90
3089.39 95
3089.52 103
3089.65 112
3089.77 119
3089.90 124
3090.03 124
3090.16 119
3090.28 108
3090.41 92
3090.54 72
3090.67 50
3090.79 29
3090.92 11
3091.05 0
3091.17 0
3091.30 0
3091.43 0
3091.56 0
3091.68 0
3091.81 0
3091.94 0
3092.07 0
3092.19 5
3092.32 11
3092.45 19
3092.58 29
3092.70 39
3092.83 49
3092.96 57
3093.09 64
3093.21 69
3093.34 73
3093.47 77
3093.60 80
3093.72 84
3093.85 87
3093.98 90
3094.11 92
3094.23 93
3094.36 92
3094.49 91
3094.62 89
3094.74 87
3094.87 84
3095.00 81
3095.13 79
3095.25 78
3095.38 79
3095.51 82
3095.64 88
3095.76 95
3095.89 102
3096.02 108
3096.15 112
3096.27 113
3096.40 109
3096.53 101
3096.66 91
3096.78 78
3096.91 66
3097.04 56
3097.17 50
3097.29 50
3097.42 54
3097.55 60
3097.68 66
3097.80 69
3097.93 67
3098.06 59
3098.19 46
3098.31 31
3098.44 18
3098.57 10
3098.70 7
3098.82 10
3098.95 18
3099.08 29
3099.21 39
3099.33 49
3099.46 56
3099.59 62
3099.72 66
3099.85 70
3099.97 74
3100.10 78
3100.23 83
3100.36 87
3100.48 93
3100.61 99
3100.74 106
3100.87 114
3100.99 122
3101.12 127
3101.25 129
3101.38 126
3101.50 118
3101.63 105
3101.76 90
3101.89 76
3102.01 65
3102.14 60
3102.27 63
3102.40 72
3102.53 87
3102.65 106
3102.78 126
3102.91 145
3103.04 159
3103.16 168
3103.29 168
3103.42 161
3103.55 148
3103.67 129
3103.80 109
3103.93 88
3104.06 70
3104.18 56
3104.31 48
3104.44 46
3104.57 48
3104.70 54
3104.82 62
3104.95 69
3105.08 74
3105.21 74
3105.33 69
3105.46 59
3105.59 47
3105.72 34
3105.85 22
3105.97 16
3106.10 15
3106.23 20
3106.36 30
3106.48 43
3106.61 58
3106.74 73
3106.87 87
3106.99 98
3107.12 105
3107.25 109
3107.38 111
3107.51 110
3107.63 109
3107.76 107
3107.89 108
3108.02 111
3108.14 118
3108.27 126
3108.40 135
3108.53 142
3108.66 146
3108.78 146
3108.91 142
3109.04 134
3109.17 124
3109.29 112
3109.42 100
3109.55 88
3109.68 76
3109.81 63
3109.93 50
3110.06 37
3110.19 23
3110.32 10
3110.44 0
3110.57 0
3110.70 0
3110.83 0
3110.96 0
3111.08 0
3111.21 0
3111.34 0
3111.47 1
3111.60 12
3111.72 22
3111.85 31
3111.98 37
3112.11 40
3112.23 40
3112.36 36
3112.49 29
3112.62 22
3112.75 15
3112.87 11
3113.00 12
3113.13 18
3113.26 28
3113.39 41
3113.51 55
3113.64 67
3113.77 76
3113.90 81
3114.02 83
3114.15 84
3114.28 86
3114.41 90
3114.54 97
3114.66 107
3114.79 119
3114.92 129
3115.05 136
3115.18 137
3115.30 133
3115.43 123
3115.56 111
3115.69 98
3115.82 87
3115.94 79
3116.07 77
3116.20 79
3116.33 84
3116.45 91
3116.58 98
3116.71 107
3116.84 116
3116.97 125
3117.09 135
3117.22 143
3117.35 150
3117.48 153
3117.61 151
3117.73 144
3117.86 131
3117.99 114
3118.12 94
3118.25 73
3118.37 54
3118.50 39
3118.63 30
3118.76 28
3118.89 31
3119.01 38
3119.14 48
3119.27 58
3119.40 67
3119.53 74
3119.65 80
3119.78 84
3119.91 87
3120.04 89
3120.17 90
3120.29 89
3120.42 87
3120.55 84
3120.68 79
3120.81 75
3120.93 72
3121.06 70
3121.19 69
3121.32 69
3121.45 71
3121.57 73
3121.70 77
3121.83 80
3121.96 82
3122.09 84
3122.21 86
3122.34 87
3122.47 89
3122.60 90
3122.73 93
3122.86 96
3122.98 99
3123.11 102
3123.24 103
3123.37 104
3123.50 106
3123.62 109
3123.75 112
3123.88 115
3124.01 118
3124.14 118
3124.26 114
3124.39 107
3124.52 97
3124.65 85
3124.78 72
3124.90 60
3125.03 50
3125.16 43
3125.29 37
3125.42 35
3125.55 35
3125.67 38
3125.80 43
3125.93 48
3126.06 53
3126.19 55
3126.31 55
3126.44 53
3126.57 52
3126.70 51
3126.83 54
3126.95 59
3127.08 68
3127.21 78
3127.34 88
3127.47 98
3127.60 107
3127.72 117
3127.85 126
3127.98 135
3128.11 143
3128.24 149
3128.36 150
3128.49 148
3128.62 141
3128.75 133
3128.88 125
3129.01 120
3129.13 117
3129.26 119
3129.39 122
3129.52 127
3129.65 130
3129.77 132
3129.90 132
3130.03 132
3130.16 131
3130.29 130
3130.42 130
3130.54 129
3130.67 128
3130.80 127
3130.93 124
3131.06 123
3131.19 124
3131.31 128
3131.44 136
3131.57 148
3131.70 162
3131.83 177
3131.95 190
3132.08 200
3132.21 207
3132.34 212
3132.47 216
3132.60 220
3132.72 225
3132.85 231
3132.98 239
3133.11 245
3133.24 250
3133.37 253
3133.49 253
3133.62 250
3133.75 245
3133.88 237
3134.01 229
3134.14 221
3134.26 214
3134.39 209
3134.52 208
3134.65 210
3134.78 214
3134.91 218
3135.03 220
3135.16 219
3135.29 214
3135.42 205
3135.55 193
3135.68 180
3135.80 169
3135.93 160
3136.06 153
3136.19 148
3136.32 144
3136.45 140
3136.57 135
3136.70 128
3136.83 122
3136.96 117
3137.09 113
3137.22 113
3137.34 114
3137.47 116
3137.60 118
3137.73 119
3137.86 118
3137.99 115
3138.11 111
3138.24 108
3138.37 107
3138.50 108
3138.63 113
3138.76 121
3138.88 130
3139.01 138
3139.14 143
3139.27 144
3139.40 141
3139.53 133
3139.65 123
3139.78 114
3139.91 106
3140.04 103
3140.17 102
3140.30 104
3140.43 107
3140.55 110
3140.68 112
3140.81 114
3140.94 117
3141.07 122
3141.20 128
3141.32 135
3141.45 141
3141.58 145
3141.71 145
3141.84 138
3141.97 126
3142.09 108
3142.22 88
3142.35 66
3142.48 47
3142.61 33
3142.74 26
3142.87 27
3142.99 34
3143.12 46
3143.25 60
3143.38 73
3143.51 83
3143.64 88
3143.77 89
3143.89 86
3144.02 80
3144.15 72
3144.28 65
3144.41 60
3144.54 57
3144.66 58
3144.79 62
3144.92 69
3145.05 78
3145.18 86
3145.31 94
3145.44 98
3145.56 99
3145.69 96
3145.82 91
3145.95 84
3146.08 78
3146.21 75
3146.34 75
3146.46 77
3146.59 82
3146.72 86
3146.85 86
3146.98 80
3147.11 68
3147.24 50
3147.36 29
3147.49 7
3147.62 0
3147.75 0
3147.88 0
3148.01 0
3148.14 0
3148.26 0
3148.39 0
3148.52 0
3148.65 7
3148.78 21
3148.91 35
3149.04 50
3149.16 64
3149.29 74
3149.42 80
3149.55 81
3149.68 76
3149.81 67
3149.94 57
3150.06 47
3150.19 39
3150.32 34
3150.45 31
3150.58 28
3150.71 26
3150.84 24
3150.97 21
3151.09 19
3151.22 18
3151.35 19
3151.48 20
3151.61 21
3151.74 21
3151.87 20
3151.99 19
3152.12 18
3152.25 20
3152.38 27
3152.51 41
3152.64 60
3152.77 83
3152.89 110
3153.02 136
3153.15 159
3153.28 176
3153.41 187
3153.54 189
3153.67 183
3153.80 171
3153.92 153
3154.05 131
3154.18 109
3154.31 87
3154.44 68
3154.57 53
3154.70 42
3154.83 35
3154.95 32
3155.08 32
3155.21 33
3155.34 35
3155.47 37
3155.60 40
3155.73 42
3155.86 44
3155.98 46
3156.11 48
3156.24 49
3156.37 49
3156.50 47
3156.63 42
3156.76 36
3156.89 28
3157.01 21
3157.14 13
3157.27 6
3157.40 1
3157.53 0
3157.66 0
3157.79 0
3157.92 0
3158.04 0
3158.17 0
3158.30 0
3158.43 0
3158.56 7
3158.69 23
3158.82 41
3158.95 58
3159.07 72
3159.20 80
3159.33 83
3159.46 80
3159.59 74
3159.72 66
3159.85 60
3159.98 56
3160.11 57
3160.23 61
3160.36 68
3160.49 75
3160.62 82
3160.75 89
3160.88 95
3161.01 102
3161.14 109
3161.26 117
3161.39 124
3161.52 130
3161.65 133
3161.78 132
3161.91 126
3162.04 117
3162.17 104
3162.30 88
3162.42 69
3162.55 51
3162.68 33
3162.81 18
3162.94 6
3163.07 0
3163.20 0
3163.33 0
3163.46 2
3163.58 6
3163.71 9
3163.84 10
3163.97 8
3164.10 4
3164.23 0
3164.36 0
3164.49 0
3164.62 0
3164.74 0
3164.87 0
3165.00 0
3165.13 3
3165.26 5
3165.39 8
3165.52 10
3165.65 12
3165.78 15
3165.91 20
3166.03 25
3166.16 32
3166.29 38
3166.42 43
3166.55 46
3166.68 48
3166.81 47
3166.94 45
3167.07 41
3167.19 38
3167.32 34
3167.45 31
3167.58 28
3167.71 26
3167.84 26
3167.97 27
3168.10 29
3168.23 34
3168.36 40
3168.48 48
3168.61 57
3168.74 67
3168.87 78
3169.00 88
3169.13 98
3169.26 106
3169.39 112
3169.52 117
3169.65 120
3169.77 123
3169.90 126
3170.03 130
3170.16 135
3170.29 142
3170.42 148
3170.55 154
3170.68 157
3170.81 158
3170.94 156
3171.07 153
3171.19 150
3171.32 148
3171.45 147
3171.58 148
3171.71 150
3171.84 152
3171.97 154
3172.10 153
3172.23 148
3172.36 140
3172.49 129
3172.61 116
3172.74 102
3172.87 90
3173.00 81
3173.13 75
3173.26 73
3173.39 74
3173.52 77
3173.65 80
3173.78 81
3173.91 80
3174.03 75
3174.16 68
3174.29 58
3174.42 49
3174.55 41
3174.68 34
3174.81 28
3174.94 24
3175.07 22
3175.20 19
3175.33 17
3175.45 13
3175.58 8
3175.71 2
3175.84 0
3175.97 0
3176.10 0
3176.23 0
3176.36 0
3176.49 0
3176.62 0
3176.75 0
3176.88 9
3177.00 22
3177.13 35
3177.26 49
3177.39 62
3177.52 73
3177.65 83
3177.78 92
3177.91 99
3178.04 104
3178.17 108
3178.30 108
3178.43 106
3178.55 101
3178.68 94
3178.81 84
3178.94 74
3179.07 64
3179.20 56
3179.33 49
3179.46 45
3179.59 43
3179.72 43
3179.85 47
3179.98 53
3180.11 62
3180.23 73
3180.36 84
3180.49 94
3180.62 101
3180.75 105
3180.88 106
3181.01 104
3181.14 99
3181.27 92
3181.40 85
3181.53 77
3181.66 67
3181.79 58
3181.92 48
3182.04 39
3182.17 33
3182.30 29
3182.43 29
3182.56 32
3182.69 37
3182.82 43
3182.95 49
3183.08 55
3183.21 61
3183.34 67
3183.47 73
3183.60 80
3183.73 86
3183.85 91
3183.98 93
3184.11 91
3184.24 84
3184.37 75
3184.50 65
3184.63 56
3184.76 51
3184.89 50
3185.02 54
3185.15 61
3185.28 69
3185.41 76
3185.54 81
3185.67 82
3185.79 80
3185.92 73
3186.05 64
3186.18 51
3186.31 36
3186.44 20
3186.57 5
3186.70 0
3186.83 0
3186.96 0
3187.09 0
3187.22 0
3187.35 0
3187.48 0
3187.61 5
3187.74 9
3187.86 13
3187.99 14
3188.12 16
3188.25 16
3188.38 17
3188.51 17
3188.64 17
3188.77 16
3188.90 15
3189.03 15
3189.16 15
3189.29 16
3189.42 18
3189.55 22
3189.68 25
3189.81 29
3189.94 31
3190.06 32
3190.19 31
3190.32 30
3190.45 27
3190.58 24
3190.71 22
3190.84 20
3190.97 19
3191.10 18
3191.23 18
3191.36 17
3191.49 16
3191.62 14
3191.75 12
3191.88 9
3192.01 7
3192.14 6
3192.27 6
3192.39 6
3192.52 9
3192.65 13
3192.78 20
3192.91 28
3193.04 38
3193.17 48
3193.30 58
3193.43 68
3193.56 78
3193.69 88
3193.82 97
3193.95 105
3194.08 110
3194.21 110
3194.34 105
3194.47 95
3194.60 81
3194.73 66
3194.86 53
3194.99 45
3195.11 43
3195.24 46
3195.37 53
3195.50 62
3195.63 69
3195.76 73
3195.89 72
3196.02 68
3196.15 61
3196.28 52
3196.41 42
3196.54 34
3196.67 27
3196.80 22
3196.93 17
3197.06 14
3197.19 13
3197.32 13
3197.45 14
3197.58 17
3197.71 21
3197.84 25
3197.97 27
3198.09 27
3198.22 23
3198.35 16
3198.48 6
3198.61 0
3198.74 0
3198.87 0
3199.00 0
3199.13 0
3199.26 0
3199.39 0
3199.52 1
3199.65 18
3199.78 35
3199.91 49
3200.04 60
3200.17 66
3200.30 68
3200.43 68
3200.56 66
3200.69 65
3200.82 64
3200.95 65
3201.08 67
3201.21 69
3201.34 69
3201.47 67
3201.60 64
3201.72 62
3201.85 63
3201.98 68
3202.11 78
3202.24 94
3202.37 112
3202.50 131
3202.63 150
3202.76 165
3202.89 176
3203.02 184
3203.15 188
3203.28 189
3203.41 188
3203.54 184
3203.67 179
3203.80 171
3203.93 162
3204.06 151
3204.19 138
3204.32 125
3204.45 111
3204.58 98
3204.71 85
3204.84 75
3204.97 67
3205.10 64
3205.23 66
3205.36 73
3205.49 85
3205.62 100
3205.75 116
3205.88 133
3206.01 147
3206.14 158
3206.26 165
3206.39 168
3206.52 166
3206.65 160
3206.78 152
3206.91 143
3207.04 134
3207.17 126
3207.30 119
3207.43 113
3207.56 108
3207.69 104
3207.82 101
3207.95 100
3208.08 100
3208.21 102
3208.34 106
3208.47 111
3208.60 115
3208.73 117
3208.86 116
3208.99 111
3209.12 103
3209.25 93
3209.38 82
3209.51 72
3209.64 65
3209.77 62
3209.90 65
3210.03 70
3210.16 78
3210.29 87
3210.42 95
3210.55 99
3210.68 100
3210.81 97
3210.94 91
3211.07 84
3211.20 76
3211.33 69
3211.46 64
3211.59 61
3211.72 59
3211.85 58
3211.98 55
3212.11 52
3212.24 49
3212.37 46
3212.50 44
3212.63 44
3212.76 45
3212.89 46
3213.02 46
3213.15 44
3213.28 37
3213.41 27
3213.54 14
3213.67 0
3213.80 0
3213.93 0
3214.06 0
3214.19 0
3214.32 0
3214.45 0
3214.58 0
3214.71 1
3214.84 15
3214.97 30
3215.10 44
3215.23 57
3215.36 69
3215.49 80
3215.62 88
3215.74 95
3215.87 100
3216.00 103
3216.13 105
3216.26 105
3216.39 105
3216.52 105
3216.65 106
3216.78 108
3216.91 112
3217.04 118
3217.17 125
3217.30 132
3217.43 138
3217.56 143
3217.69 147
3217.82 150
3217.95 153
3218.08 156
3218.21 160
3218.34 163
3218.47 165
3218.60 165
3218.73 162
3218.86 155
3218.99 144
3219.12 129
3219.25 109
3219.38 87
3219.51 64
3219.64 43
3219.77 26
3219.91 14
3220.04 10
3220.17 10
3220.30 14
3220.43 19
3220.56 22
3220.69 24
3220.82 24
3220.95 23
3221.08 23
3221.21 25
3221.34 30
3221.47 37
3221.60 47
3221.73 57
3221.86 68
3221.99 79
3222.12 88
3222.25 96
3222.38 102
3222.51 105
3222.64 107
3222.77 106
3222.90 101
3223.03 94
3223.16 84
3223.29 72
3223.42 58
3223.55 44
3223.68 31
3223.81 21
3223.94 15
3224.07 14
3224.20 17
3224.33 24
3224.46 34
3224.59 46
3224.72 57
3224.85 67
3224.98 74
3225.11 80
3225.24 84
3225.37 89
3225.50 94
3225.63 102
3225.76 113
3225.89 125
3226.02 137
3226.15 148
3226.28 156
3226.41 160
3226.54 161
3226.67 158
3226.80 152
3226.93 146
3227.06 138
3227.19 131
3227.32 123
3227.45 115
3227.58 107
3227.71 97
3227.84 86
3227.97 75
3228.10 64
3228.23 55
3228.36 49
3228.49 48
3228.62 51
3228.75 58
3228.88 69
3229.01 79
3229.14 89
3229.27 94
3229.41 96
3229.54 93
3229.67 86
3229.80 76
3229.93 65
3230.06 54
3230.19 44
3230.32 37
3230.45 33
3230.58 35
3230.71 42
3230.84 53
3230.97 67
3231.10 80
3231.23 92
3231.36 99
3231.49 101
3231.62 100
3231.75 96
3231.88 92
3232.01 90
3232.14 91
3232.27 97
3232.40 106
3232.53 117
3232.66 129
3232.79 139
3232.92 147
3233.05 152
3233.18 152
3233.31 148
3233.44 140
3233.57 130
3233.70 117
3233.83 103
3233.96 89
3234.10 77
3234.23 66
3234.36 56
3234.49 48
3234.62 42
3234.75 37
3234.88 35
3235.01 35
3235.14 37
3235.27 42
3235.40 48
3235.53 53
3235.66 57
3235.79 59
3235.92 59
3236.05 56
3236.18 52
3236.31 47
3236.44 44
3236.57 41
3236.70 40
3236.83 40
3236.96 40
3237.09 40
3237.22 40
3237.35 38
3237.48 36
3237.62 33
3237.75 30
3237.88 27
3238.01 26
3238.14 26
3238.27 28
3238.40 32
3238.53 39
3238.66 47
3238.79 56
3238.92 65
3239.05 73
3239.18 78
3239.31 79
3239.44 74
3239.57 64
3239.70 48
3239.83 30
3239.96 11
3240.09 0
3240.22 0
3240.35 0
3240.48 0
3240.62 0
3240.75 0
3240.88 0
3241.01 0
3241.14 3
3241.27 17
3241.40 31
3241.53 44
3241.66 58
3241.79 70
3241.92 83
3242.05 96
3242.18 108
3242.31 120
3242.44 129
3242.57 135
3242.70 136
3242.83 132
3242.96 124
3243.09 115
3243.22 107
3243.36 101
3243.49 98
3243.62 98
3243.75 98
3243.88 97
3244.01 92
3244.14 83
3244.27 69
3244.40 52
3244.53 36
3244.66 24
3244.79 16
3244.92 15
3245.05 20
3245.18 30
3245.31 45
3245.44 62
3245.57 80
3245.70 97
3245.84 114
3245.97 128
3246.10 139
3246.23 148
3246.36 153
3246.49 156
3246.62 158
3246.75 159
3246.88 162
3247.01 165
3247.14 169
3247.27 172
3247.40 175
3247.53 177
3247.66 177
3247.79 177
3247.92 176
3248.06 175
3248.19 173
3248.32 171
3248.45 167
3248.58 161
3248.71 153
3248.84 144
3248.97 136
3249.10 129
3249.23 125
3249.36 123
3249.49 124
3249.62 124
3249.75 124
3249.88 122
3250.01 116
3250.15 109
3250.28 99
3250.41 88
3250.54 75
3250.67 62
3250.80 50
3250.93 37
3251.06 25
3251.19 14
3251.32 5
3251.45 0
3251.58 0
3251.71 0
3251.84 0
3251.98 0
3252.11 0
3252.24 0
3252.37 0
3252.50 0
3252.63 1
3252.76 5
3252.89 9
3253.02 14
3253.15 19
3253.28 24
3253.41 28
3253.54 32
3253.67 36
3253.80 40
3253.94 44
3254.07 49
3254.20 54
3254.33 58
3254.46 61
3254.59 62
3254.72 63
3254.85 63
3254.98 63
3255.11 65
3255.24 69
3255.37 75
3255.50 84
3255.64 94
3255.77 106
3255.90 117
3256.03 127
3256.16 136
3256.29 143
3256.42 148
3256.55 151
3256.68 152
3256.81 152
3256.94 151
3257.07 149
3257.20 146
3257.34 143
3257.47 141
3257.60 140
3257.73 140
3257.86 142
3257.99 145
3258.12 148
3258.25 150
3258.38 149
3258.51 145
3258.64 137
3258.77 128
3258.91 116
3259.04 105
3259.17 96
3259.30 88
3259.43 83
3259.56 80
3259.69 79
3259.82 79
3259.95 80
3260.08 80
3260.21 81
3260.34 80
3260.48 77
3260.61 73
3260.74 69
3260.87 65
3261.00 63
3261.13 65
3261.26 71
3261.39 81
3261.52 95
3261.65 110
3261.78 125
3261.91 139
3262.05 149
3262.18 155
3262.31 157
3262.44 153
3262.57 145
3262.70 134
3262.83 121
3262.96 108
3263.09 96
3263.22 87
3263.35 80
3263.49 74
3263.62 69
3263.75 64
3263.88 57
3264.01 50
3264.14 41
3264.27 33
3264.40 26
3264.53 22
3264.66 22
3264.80 26
3264.93 32
3265.06 40
3265.19 47
3265.32 52
3265.45 54
3265.58 52
3265.71 49
3265.84 46
3265.97 46
3266.10 50
3266.24 59
3266.37 70
3266.50 82
3266.63 91
3266.76 97
3266.89 97
3267.02 93
3267.15 85
3267.28 76
3267.41 67
3267.55 58
3267.68 51
3267.81 44
3267.94 37
3268.07 30
3268.20 24
3268.33 19
3268.46 17
3268.59 19
3268.72 24
3268.86 32
3268.99 42
3269.12 55
3269.25 69
3269.38 84
3269.51 101
3269.64 117
3269.77 133
3269.90 148
3270.04 158
3270.17 164
3270.30 164
3270.43 160
3270.56 152
3270.69 143
3270.82 133
3270.95 124
3271.08 117
3271.21 109
3271.35 101
3271.48 91
3271.61 81
3271.74 70
3271.87 61
3272.00 55
3272.13 52
3272.26 52
3272.39 56
3272.53 62
3272.66 69
3272.79 77
3272.92 85
3273.05 92
3273.18 98
3273.31 101
3273.44 101
3273.57 95
3273.71 84
3273.84 70
3273.97 53
3274.10 37
3274.23 25
3274.36 20
3274.49 23
3274.62 33
3274.75 48
3274.89 65
3275.02 82
3275.15 96
3275.28 106
3275.41 112
3275.54 115
3275.67 118
3275.80 122
3275.94 127
3276.07 135
3276.20 146
3276.33 156
3276.46 166
3276.59 173
3276.72 176
3276.85 175
3276.98 168
3277.12 157
3277.25 143
3277.38 127
3277.51 112
3277.64 97
3277.77 84
3277.90 74
3278.03 66
3278.17 61
3278.30 59
3278.43 58
3278.56 59
3278.69 61
3278.82 64
3278.95 67
3279.08 69
3279.22 69
3279.35 69
3279.48 67
3279.61 65
3279.74 64
3279.87 64
3280.00 65
3280.13 67
3280.27 71
3280.40 74
3280.53 77
3280.66 78
3280.79 77
3280.92 74
3281.05 68
3281.18 59
3281.32 47
3281.45 35
3281.58 23
3281.71 13
3281.84 3
3281.97 0
3282.10 0
3282.23 0
3282.37 0
3282.50 0
3282.63 0
3282.76 0
3282.89 0
3283.02 0
3283.15 11
3283.28 24
3283.42 35
3283.55 47
3283.68 58
3283.81 67
3283.94 76
3284.07 84
3284.20 91
3284.34 96
3284.47 98
3284.60 97
3284.73 93
3284.86 86
3284.99 76
3285.12 66
3285.25 56
3285.39 47
3285.52 40
3285.65 36
3285.78 34
3285.91 33
3286.04 32
3286.17 30
3286.31 29
3286.44 28
3286.57 29
3286.70 32
3286.83 38
3286.96 45
3287.09 53
3287.23 59
3287.36 61
3287.49 58
3287.62 51
3287.75 40
3287.88 29
3288.01 18
3288.15 11
3288.28 9
3288.41 11
3288.54 16
3288.67 23
3288.80 29
3288.93 33
3289.07 35
3289.20 35
3289.33 35
3289.46 35
3289.59 37
3289.72 39
3289.85 42
3289.99 43
3290.12 42
3290.25 38
3290.38 33
3290.51 26
3290.64 22
3290.77 22
3290.91 25
3291.04 33
3291.17 44
3291.30 56
3291.43 66
3291.56 74
3291.69 77
3291.83 76
3291.96 72
3292.09 67
3292.22 60
3292.35 55
3292.48 53
3292.61 53
3292.75 58
3292.88 64
3293.01 72
3293.14 80
3293.27 86
3293.40 90
3293.54 90
3293.67 86
3293.80 78
3293.93 68
3294.06 56
3294.19 43
3294.32 29
3294.46 15
3294.59 2
3294.72 0
3294.85 0
3294.98 0
3295.11 0
3295.25 0
3295.38 0
3295.51 0
3295.64 0
3295.77 4
3295.90 14
3296.03 26
3296.17 37
3296.30 49
3296.43 61
3296.56 72
3296.69 83
3296.82 92
3296.96 100
3297.09 106
3297.22 110
3297.35 112
3297.48 111
3297.61 109
3297.75 107
3297.88 105
3298.01 106
3298.14 109
3298.27 114
3298.40 120
3298.54 124
3298.67 126
3298.80 126
3298.93 124
3299.06 122
3299.19 122
3299.32 124
3299.46 129
3299.59 135
3299.72 141
3299.85 144
3299.98 143
3300.11 139
3300.25 132
3300.38 125
3300.51 121
3300.64 123
3300.77 133
3300.90 150
3301.04 171
3301.17 193
3301.30 211
3301.43 222
3301.56 224
3301.69 218
3301.83 205
3301.96 188
3302.09 171
3302.22 158
3302.35 149
3302.48 146
3302.62 148
3302.75 154
3302.88 163
3303.01 171
3303.14 178
3303.28 182
3303.41 181
3303.54 176
3303.67 167
3303.80 157
3303.93 148
3304.07 141
3304.20 137
3304.33 134
3304.46 133
3304.59 129
3304.72 123
3304.86 113
3304.99 100
3305.12 85
3305.25 71
3305.38 58
3305.51 48
3305.65 40
3305.78 32
3305.91 25
3306.04 17
3306.17 9
3306.31 1
3306.44 0
3306.57 0
3306.70 0
3306.83 0
3306.96 0
3307.10 0
3307.23 0
3307.36 1
3307.49 4
3307.62 6
3307.75 9
3307.89 13
3308.02 16
3308.15 20
3308.28 22
3308.41 24
3308.55 24
3308.68 23
3308.81 22
3308.94 23
3309.07 27
3309.20 33
3309.34 42
3309.47 53
3309.60 64
3309.73 73
3309.86 80
3310.00 84
3310.13 83
3310.26 80
3310.39 74
3310.52 67
3310.66 61
3310.79 56
3310.92 54
3311.05 55
3311.18 60
3311.31 69
3311.45 79
3311.58 91
3311.71 103
3311.84 115
3311.97 125
3312.11 133
3312.24 140
3312.37 145
3312.50 148
3312.63 149
3312.77 148
3312.90 144
3313.03 138
3313.16 129
3313.29 119
3313.42 107
3313.56 96
3313.69 85
3313.82 74
3313.95 63
3314.08 52
3314.22 41
3314.35 30
3314.48 19
3314.61 8
3314.74 0
3314.88 0
3315.01 0
3315.14 0
3315.27 0
3315.40 0
3315.54 0
3315.67 1
3315.80 1
3315.93 2
3316.06 2
3316.20 4
3316.33 7
3316.46 12
3316.59 17
3316.72 21
3316.86 24
3316.99 24
3317.12 23
3317.25 21
3317.38 19
3317.52 18
3317.65 19
3317.78 24
3317.91 31
3318.04 39
3318.18 49
3318.31 56
3318.44 61
3318.57 62
3318.70 58
3318.84 50
3318.97 41
3319.10 31
3319.23 23
3319.36 18
3319.50 15
3319.63 13
3319.76 12
3319.89 10
3320.02 8
3320.16 7
3320.29 9
3320.42 15
3320.55 26
3320.68 42
3320.82 61
3320.95 81
3321.08 98
3321.21 111
3321.34 118
3321.48 121
3321.61 119
3321.74 116
3321.87 114
3322.01 115
3322.14 121
3322.27 131
3322.40 144
3322.53 160
3322.67 175
3322.80 187
3322.93 195
3323.06 198
3323.19 194
3323.33 186
3323.46 174
3323.59 159
3323.72 145
3323.85 132
3323.99 122
3324.12 113
3324.25 106
3324.38 102
3324.52 99
3324.65 98
3324.78 98
3324.91 101
3325.04 104
3325.18 108
3325.31 110
3325.44 110
3325.57 107
3325.70 102
3325.84 95
3325.97 88
3326.10 82
3326.23 78
3326.37 77
3326.50 77
3326.63 80
3326.76 85
3326.89 92
3327.03 101
3327.16 112
3327.29 122
3327.42 130
3327.56 135
3327.69 135
3327.82 130
3327.95 119
3328.08 105
3328.22 90
3328.35 75
3328.48 62
3328.61 51
3328.75 43
3328.88 36
3329.01 31
3329.14 26
3329.27 21
3329.41 16
3329.54 12
3329.67 8
3329.80 5
3329.94 1
3330.07 0
3330.20 0
3330.33 0
3330.46 0
3330.60 0
3330.73 0
3330.86 0
3330.99 0
3331.13 5
3331.26 11
3331.39 16
3331.52 20
3331.65 23
3331.79 25
3331.92 27
3332.05 28
3332.18 30
3332.32 32
3332.45 34
3332.58 36
3332.71 38
3332.85 42
3332.98 48
3333.11 56
3333.24 67
3333.37 78
3333.51 88
3333.64 96
3333.77 99
3333.90 99
3334.04 95
3334.17 90
3334.30 85
3334.43 81
3334.57 77
3334.70 75
3334.83 72
3334.96 68
3335.09 63
3335.23 57
3335.36 50
3335.49 43
3335.62 36
3335.76 30
3335.89 25
3336.02 19
3336.15 14
3336.29 9
3336.42 7
3336.55 7
3336.68 10
3336.82 17
3336.95 27
3337.08 38
3337.21 49
3337.35 57
3337.48 64
3337.61 68
3337.74 71
3337.87 74
3338.01 76
3338.14 79
3338.27 81
3338.40 82
3338.54 82
3338.67 82
3338.80 84
3338.93 87
3339.07 94
3339.20 103
3339.33 114
3339.46 125
3339.60 133
3339.73 137
3339.86 136
3339.99 131
3340.13 123
3340.26 113
3340.39 103
3340.52 94
3340.66 85
3340.79 77
3340.92 70
3341.05 62
3341.19 55
3341.32 49
3341.45 44
3341.58 40
3341.72 39
3341.85 40
3341.98 41
3342.11 42
3342.25 43
3342.38 42
3342.51 40
3342.64 36
3342.78 32
3342.91 29
3343.04 28
3343.17 31
3343.31 37
3343.44 44
3343.57 52
3343.70 58
3343.84 59
3343.97 57
3344.10 51
3344.23 43
3344.37 36
3344.50 32
3344.63 32
3344.76 36
3344.90 44
3345.03 54
3345.16 64
3345.29 72
3345.43 79
3345.56 84
3345.69 88
3345.82 91
3345.96 93
3346.09 94
3346.22 95
3346.35 96
3346.49 97
3346.62 98
3346.75 100
3346.88 103
3347.02 107
3347.15 110
3347.28 112
3347.41 112
3347.55 110
3347.68 106
3347.81 101
3347.94 96
3348.08 92
3348.21 91
3348.34 94
3348.48 101
3348.61 113
3348.74 128
3348.87 144
3349.01 161
3349.14 174
3349.27 183
3349.40 186
3349.54 182
3349.67 172
3349.80 154
3349.93 132
3350.07 107
3350.20 80
3350.33 56
3350.46 35
3350.60 20
3350.73 12
3350.86 9
3351.00 10
3351.13 12
3351.26 12
3351.39 10
3351.53 4
3351.66 0
3351.79 0
3351.92 0
3352.06 0
3352.19 0
3352.32 0
3352.45 0
3352.59 9
3352.72 18
3352.85 25
3352.99 31
3353.12 35
3353.25 38
3353.38 41
3353.52 44
3353.65 45
3353.78 45
3353.91 44
3354.05 42
3354.18 41
3354.31 40
3354.45 40
3354.58 42
3354.71 44
3354.84 47
3354.98 50
3355.11 53
3355.24 55
3355.37 57
3355.51 59
3355.64 61
3355.77 62
3355.91 64
3356.04 66
3356.17 67
3356.30 67
3356.44 67
3356.57 66
3356.70 64
3356.84 63
3356.97 61
3357.10 60
3357.23 59
3357.37 59
3357.50 59
3357.63 59
3357.76 60
3357.90 61
3358.03 61
3358.16 59
3358.30 54
3358.43 48
3358.56 41
3358.69 37
3358.83 35
3358.96 36
3359.09 39
3359.23 43
3359.36 45
3359.49 43
3359.62 38
3359.76 30
3359.89 22
3360.02 14
3360.16 8
3360.29 5
3360.42 2
3360.55 1
3360.69 0
3360.82 0
3360.95 0
3361.09 0
3361.22 0
3361.35 0
3361.48 11
3361.62 26
3361.75 44
3361.88 61
3362.02 75
3362.15 85
3362.28 90
3362.41 88
3362.55 82
3362.68 74
3362.81 64
3362.95 56
3363.08 52
3363.21 50
3363.34 53
3363.48 59
3363.61 67
3363.74 75
3363.88 83
3364.01 90
3364.14 96
3364.27 99
3364.41 99
3364.54 98
3364.67 94
3364.81 88
3364.94 80
3365.07 70
3365.21 61
3365.34 51
3365.47 43
3365.60 37
3365.74 34
3365.87 33
3366.00 36
3366.14 40
3366.27 48
3366.40 57
3366.54 69
3366.67 83
3366.80 96
3366.93 108
3367.07 115
3367.20 117
3367.33 114
3367.47 104
3367.60 92
3367.73 79
3367.86 68
3368.00 60
3368.13 55
3368.26 53
3368.40 52
3368.53 51
3368.66 49
3368.80 47
3368.93 45
3369.06 45
3369.19 46
3369.33 50
3369.46 54
3369.59 56
3369.73 56
3369.86 50
3369.99 40
3370.13 25
3370.26 8
3370.39 0
3370.53 0
3370.66 0
3370.79 0
3370.92 0
3371.06 0
3371.19 0
3371.32 2
3371.46 16
3371.59 26
3371.72 32
3371.86 32
3371.99 26
3372.12 16
3372.26 4
3372.39 0
3372.52 0
3372.65 0
3372.79 0
3372.92 0
3373.05 0
3373.19 0
3373.32 0
3373.45 12
3373.59 24
3373.72 36
3373.85 50
3373.99 64
3374.12 78
3374.25 92
3374.38 103
3374.52 112
3374.65 118
3374.78 119
3374.92 116
3375.05 111
3375.18 104
3375.32 99
3375.45 95
3375.58 93
3375.72 93
3375.85 95
3375.98 97
3376.12 98
3376.25 99
3376.38 99
3376.52 99
3376.65 100
3376.78 102
3376.91 106
3377.05 113
3377.18 122
3377.31 131
3377.45 139
3377.58 146
3377.71 150
3377.85 150
3377.98 146
3378.11 137
3378.25 124
3378.38 108
3378.51 91
3378.65 73
3378.78 56
3378.91 43
3379.05 34
3379.18 29
3379.31 28
3379.45 30
3379.58 34
3379.71 38
3379.85 42
3379.98 46
3380.11 49
3380.24 52
3380.38 57
3380.51 62
3380.64 67
3380.78 69
3380.91 69
3381.04 65
3381.18 60
3381.31 54
3381.44 50
3381.58 49
3381.71 54
3381.84 62
3381.98 73
3382.11 84
3382.24 93
3382.38 99
3382.51 101
3382.64 101
3382.78 98
3382.91 94
3383.04 89
3383.18 86
3383.31 82
3383.44 80
3383.58 79
3383.71 80
3383.84 82
3383.98 86
3384.11 90
3384.24 93
3384.38 95
3384.51 95
3384.64 93
3384.78 90
3384.91 87
3385.04 85
3385.18 86
3385.31 88
3385.44 93
3385.58 97
3385.71 102
3385.84 106
3385.98 110
3386.11 114
3386.24 120
3386.38 127
3386.51 134
3386.64 141
3386.78 145
3386.91 144
3387.04 136
3387.18 123
3387.31 104
3387.44 84
3387.58 65
3387.71 48
3387.84 36
3387.98 29
3388.11 27
3388.24 28
3388.38 30
3388.51 33
3388.64 35
3388.78 37
3388.91 38
3389.04 39
3389.18 40
3389.31 41
3389.44 42
3389.58 43
3389.71 43
3389.85 42
3389.98 41
3390.11 41
3390.25 42
3390.38 47
3390.51 55
3390.65 65
3390.78 76
3390.91 86
3391.05 93
3391.18 95
3391.31 91
3391.45 83
3391.58 71
3391.71 58
3391.85 45
3391.98 35
3392.11 28
3392.25 25
3392.38 25
3392.51 27
3392.65 30
3392.78 33
3392.91 36
3393.05 39
3393.18 41
3393.32 43
3393.45 45
3393.58 46
3393.72 47
3393.85 49
3393.98 51
3394.12 53
3394.25 56
3394.38 59
3394.52 61
3394.65 63
3394.78 64
3394.92 64
3395.05 62
3395.18 61
3395.32 59
3395.45 58
3395.58 58
3395.72 57
3395.85 55
3395.99 51
3396.12 45
3396.25 38
3396.39 32
3396.52 27
3396.65 25
3396.79 26
3396.92 29
3397.05 31
3397.19 32
3397.32 31
3397.45 26
3397.59 20
3397.72 13
3397.86 7
3397.99 3
3398.12 3
3398.26 4
3398.39 5
3398.52 6
3398.66 5
3398.79 3
3398.92 0
3399.06 0
3399.19 0
3399.33 0
3399.46 0
3399.59 0
3399.73 1
3399.86 9
3399.99 21
3400.13 35
3400.26 51
3400.39 68
3400.53 85
3400.66 102
3400.80 117
3400.93 129
3401.06 137
3401.20 141
3401.33 140
3401.46 135
3401.60 129
3401.73 122
3401.86 117
3402.00 114
3402.13 111
3402.27 109
3402.40 105
3402.53 98
3402.67 88
3402.80 75
3402.93 61
3403.07 48
3403.20 39
3403.33 33
3403.47 32
3403.60 36
3403.74 43
3403.87 51
3404.00 59
3404.14 65
3404.27 69
3404.40 70
3404.54 68
3404.67 64
3404.81 59
3404.94 54
3405.07 50
3405.21 45
3405.34 42
3405.47 38
3405.61 34
3405.74 30
3405.88 24
3406.01 19
3406.14 15
3406.28 12
3406.41 10
3406.54 9
3406.68 9
3406.81 10
3406.95 10
3407.08 9
3407.21 7
3407.35 4
3407.48 0
3407.61 0
3407.75 0
3407.88 0
3408.02 0
3408.15 0
3408.28 0
3408.42 0
3408.55 2
3408.68 7
3408.82 10
3408.95 12
3409.09 13
3409.22 13
3409.35 13
3409.49 15
3409.62 17
3409.76 21
3409.89 25
3410.02 28
3410.16 30
3410.29 29
3410.42 25
3410.56 18
3410.69 9
3410.83 0
3410.96 0
3411.09 0
3411.23 0
3411.36 5
3411.50 18
3411.63 33
3411.76 46
3411.90 56
3412.03 60
3412.16 60
3412.30 56
3412.43 51
3412.57 46
3412.70 43
3412.83 43
3412.97 46
3413.10 50
3413.24 56
3413.37 60
3413.50 62
3413.64 62
3413.77 58
3413.90 51
3414.04 44
3414.17 36
3414.31 30
3414.44 26
3414.57 24
3414.71 23
3414.84 23
3414.98 23
3415.11 24
3415.24 25
3415.38 27
3415.51 30
3415.65 34
3415.78 38
3415.91 44
3416.05 50
3416.18 57
3416.32 63
3416.45 69
3416.58 75
3416.72 80
3416.85 85
3416.99 90
3417.12 94
3417.25 97
3417.39 100
3417.52 103
3417.66 106
3417.79 108
3417.92 109
3418.06 109
3418.19 109
3418.33 109
3418.46 109
3418.59 110
3418.73 112
3418.86 116
3419.00 120
3419.13 124
3419.26 126
3419.40 126
3419.53 122
3419.67 114
3419.80 103
3419.93 91
3420.07 79
3420.20 69
3420.34 61
3420.47 55
3420.60 51
3420.74 48
3420.87 45
3421.01 41
3421.14 37
3421.27 34
3421.41 30
3421.54 27
3421.68 24
3421.81 21
3421.94 20
3422.08 20
3422.21 22
3422.35 25
3422.48 30
3422.61 35
3422.75 41
3422.88 47
3423.02 51
3423.15 54
3423.28 55
3423.42 55
3423.55 53
3423.69 48
3423.82 42
3423.96 35
3424.09 26
3424.22 17
3424.36 11
3424.49 8
3424.63 9
3424.76 14
3424.89 23
3425.03 34
3425.16 45
3425.30 54
3425.43 60
3425.56 62
3425.70 61
3425.83 58
3425.97 53
3426.10 49
3426.24 47
3426.37 47
3426.50 50
3426.64 54
3426.77 59
3426.91 63
3427.04 67
3427.17 69
3427.31 69
3427.44 70
3427.58 70
3427.71 72
3427.85 75
3427.98 79
3428.11 83
3428.25 87
3428.38 90
3428.52 92
3428.65 94
3428.78 95
3428.92 96
3429.05 98
3429.19 101
3429.32 104
3429.46 108
3429.59 110
3429.72 111
3429.86 108
3429.99 102
3430.13 92
3430.26 80
3430.39 67
3430.53 54
3430.66 42
3430.80 33
3430.93 26
3431.07 22
3431.20 19
3431.33 18
3431.47 18
3431.60 19
3431.74 22
3431.87 28
3432.01 34
3432.14 42
3432.27 51
3432.41 60
3432.54 68
3432.68 74
3432.81 78
3432.95 78
3433.08 73
3433.21 64
3433.35 51
3433.48 35
3433.62 18
3433.75 3
3433.89 0
3434.02 0
3434.15 0
3434.29 0
3434.42 0
3434.56 7
3434.69 13
3434.83 15
3434.96 15
3435.09 14
3435.23 14
3435.36 16
3435.50 21
3435.63 29
3435.77 39
3435.90 47
3436.03 52
3436.17 53
3436.30 51
3436.44 47
3436.57 41
3436.71 35
3436.84 28
3436.98 22
3437.11 14
3437.24 6
3437.38 0
3437.51 0
3437.65 0
3437.78 0
3437.92 0
3438.05 0
3438.18 7
3438.32 26
3438.45 44
3438.59 60
3438.72 72
3438.86 79
3438.99 82
3439.13 81
3439.26 78
3439.39 73
3439.53 69
3439.66 65
3439.80 63
3439.93 62
3440.07 63
3440.20 64
3440.33 64
3440.47 61
3440.60 56
3440.74 47
3440.87 36
3441.01 24
3441.14 14
3441.28 7
3441.41 2
3441.54 0
3441.68 0
3441.81 0
3441.95 0
3442.08 0
3442.22 0
3442.35 0
3442.49 0
3442.62 0
3442.75 3
3442.89 6
3443.02 10
3443.16 14
3443.29 18
3443.43 24
3443.56 32
3443.70 41
3443.83 52
3443.96 63
3444.10 73
3444.23 81
3444.37 88
3444.50 94
3444.64 100
3444.77 105
3444.91 110
3445.04 115
3445.18 119
3445.31 122
3445.44 125
3445.58 127
3445.71 128
3445.85 127
3445.98 125
3446.12 120
3446.25 111
3446.39 100
3446.52 87
3446.66 72
3446.79 59
3446.92 49
3447.06 43
3447.19 42
3447.33 44
3447.46 48
3447.60 50
3447.73 51
3447.87 48
3448.00 42
3448.14 34
3448.27 28
3448.40 25
3448.54 26
3448.67 33
3448.81 43
3448.94 55
3449.08 66
3449.21 74
3449.35 78
3449.48 79
3449.62 78
3449.75 76
3449.89 76
3450.02 76
3450.15 78
3450.29 80
3450.42 81
3450.56 81
3450.69 80
3450.83 79
3450.96 80
3451.10 83
3451.23 91
3451.37 103
3451.50 117
3451.64 134
3451.77 151
3451.90 165
3452.04 175
3452.17 179
3452.31 178
3452.44 169
3452.58 156
3452.71 139
3452.85 121
3452.98 105
3453.12 93
3453.25 85
3453.39 82
3453.52 82
3453.66 82
3453.79 81
3453.92 78
3454.06 71
3454.19 62
3454.33 52
3454.46 42
3454.60 36
3454.73 32
3454.87 32
3455.00 35
3455.14 40
3455.27 47
3455.41 55
3455.54 64
3455.68 76
3455.81 89
3455.95 103
3456.08 116
3456.21 125
3456.35 128
3456.48 124
3456.62 111
3456.75 91
3456.89 68
3457.02 45
3457.16 28
3457.29 17
3457.43 14
3457.56 17
3457.70 24
3457.83 31
3457.97 37
3458.10 39
3458.24 39
3458.37 36
3458.51 33
3458.64 31
3458.77 29
3458.91 29
3459.04 28
3459.18 29
3459.31 29
3459.45 30
3459.58 32
3459.72 35
3459.85 40
3459.99 46
3460.12 54
3460.26 62
3460.39 70
3460.53 78
3460.66 87
3460.80 97
3460.93 106
3461.07 116
3461.20 125
3461.34 133
3461.47 140
3461.61 146
3461.74 151
3461.88 157
3462.01 162
3462.15 167
3462.28 171
3462.41 174
3462.55 173
3462.68 169
3462.82 162
3462.95 153
3463.09 143
3463.22 136
3463.36 131
3463.49 130
3463.63 129
3463.76 128
3463.90 122
3464.03 112
3464.17 97
3464.30 78
3464.44 57
3464.57 37
3464.71 21
3464.84 11
3464.98 7
3465.11 8
3465.25 12
3465.38 18
3465.52 24
3465.65 28
3465.79 31
3465.92 33
3466.06 33
3466.19 32
3466.33 30
3466.46 27
3466.60 22
3466.73 16
3466.87 11
3467.00 6
3467.14 3
3467.27 0
3467.41 0
3467.54 0
3467.68 0
3467.81 0
3467.95 0
3468.08 0
3468.22 0
3468.35 0
3468.49 4
3468.62 11
3468.76 16
3468.89 19
3469.03 19
3469.16 16
3469.30 13
3469.43 10
3469.57 9
3469.70 10
3469.84 12
3469.97 14
3470.11 15
3470.24 15
3470.38 13
3470.51 12
3470.65 12
3470.78 15
3470.92 20
3471.05 27
3471.19 35
3471.32 41
3471.46 45
3471.59 46
3471.73 44
3471.86 38
3472.00 32
3472.13 27
3472.27 23
3472.40 23
3472.54 25
3472.67 29
3472.81 34
3472.94 39
3473.08 43
3473.21 45
3473.35 47
3473.48 50
3473.62 55
3473.75 62
3473.89 71
3474.02 80
3474.16 88
3474.29 93
3474.43 95
3474.56 93
3474.70 87
3474.83 78
3474.97 66
3475.10 54
3475.24 40
3475.37 27
3475.51 13
3475.64 1
3475.78 0
3475.91 0
3476.05 0
3476.18 0
3476.32 0
3476.45 0
3476.59 0
3476.72 2
3476.86 8
3476.99 13
3477.13 17
3477.26 21
3477.40 24
3477.53 27
3477.67 29
3477.80 31
3477.94 30
3478.08 27
3478.21 22
3478.35 15
3478.48 7
3478.62 0
3478.75 0
3478.89 0
3479.02 0
3479.16 0
3479.29 0
3479.43 8
3479.56 18
3479.70 30
3479.83 41
3479.97 54
3480.10 67
3480.24 82
3480.37 100
3480.51 119
3480.64 141
3480.78 164
3480.91 187
3481.05 208
3481.18 225
3481.32 237
3481.45 242
3481.59 241
3481.73 233
3481.86 219
3482.00 203
3482.13 184
3482.27 167
3482.40 153
3482.54 143
3482.67 138
3482.81 137
3482.94 138
3483.08 140
3483.21 141
3483.35 140
3483.48 138
3483.62 134
3483.75 129
3483.89 124
3484.02 117
3484.16 109
3484.30 99
3484.43 87
3484.57 74
3484.70 61
3484.84 51
3484.97 43
3485.11 39
3485.24 39
3485.38 42
3485.51 45
3485.65 48
3485.78 51
3485.92 52
3486.05 53
3486.19 54
3486.32 55
3486.46 55
3486.60 54
3486.73 50
3486.87 44
3487.00 35
3487.14 26
3487.27 16
3487.41 7
3487.54 0
3487.68 0
3487.81 0
3487.95 0
3488.08 0
3488.22 0
3488.35 0
3488.49 0
3488.63 0
3488.76 0
3488.90 5
3489.03 12
3489.17 21
3489.30 31
3489.44 41
3489.57 50
3489.71 57
3489.84 61
3489.98 64
3490.11 65
3490.25 65
3490.39 64
3490.52 65
3490.66 67
3490.79 68
3490.93 70
3491.06 72
3491.20 73
3491.33 72
3491.47 70
3491.60 66
3491.74 61
3491.87 55
3492.01 51
3492.15 49
3492.28 50
3492.42 56
3492.55 65
3492.69 76
3492.82 86
3492.96 93
3493.09 97
3493.23 97
3493.36 94
3493.50 88
3493.64 80
3493.77 72
3493.91 65
3494.04 58
3494.18 53
3494.31 49
3494.45 49
3494.58 53
3494.72 60
3494.85 70
3494.99 80
3495.13 90
3495.26 98
3495.40 103
3495.53 105
3495.67 105
3495.80 106
3495.94 107
3496.07 110
3496.21 115
3496.34 121
3496.48 128
3496.62 134
3496.75 137
3496.89 136
3497.02 132
3497.16 124
3497.29 113
3497.43 103
3497.56 94
3497.70 89
3497.84 90
3497.97 94
3498.11 102
3498.24 111
3498.38 120
3498.51 126
3498.65 129
3498.78 130
3498.92 130
3499.06 132
3499.19 137
3499.33 145
3499.46 157
3499.60 171
3499.73 185
3499.87 197
3500.00 205
3500.14 208
3500.28 207
3500.41 203
3500.55 196
3500.68 188
3500.82 179
3500.95 170
3501.09 161
3501.22 152
3501.36 145
3501.50 140
3501.63 140
3501.77 143
3501.90 151
3502.04 162
3502.17 173
3502.31 182
3502.45 189
3502.58 193
3502.72 191
3502.85 186
3502.99 177
3503.12 164
3503.26 149
3503.39 132
3503.53 114
3503.67 98
3503.80 83
3503.94 71
3504.07 60
3504.21 53
3504.34 47
3504.48 43
3504.62 42
3504.75 42
3504.89 46
3505.02 52
3505.16 61
3505.29 72
3505.43 84
3505.57 95
3505.70 104
3505.84 110
3505.97 112
3506.11 111
3506.24 108
3506.38 105
3506.52 103
3506.65 104
3506.79 107
3506.92 113
3507.06 121
3507.19 129
3507.33 137
3507.47 144
3507.60 149
3507.74 153
3507.87 155
3508.01 155
3508.14 152
3508.28 146
3508.42 138
3508.55 127
3508.69 116
3508.82 103
3508.96 91
3509.09 79
3509.23 68
3509.37 55
3509.50 43
3509.64 30
3509.77 17
3509.91 6
3510.04 0
3510.18 0
3510.32 0
3510.45 0
3510.59 0
3510.72 0
3510.86 0
3511.00 0
3511.13 2
3511.27 6
3511.40 10
3511.54 14
3511.67 20
3511.81 27
3511.95 36
3512.08 47
3512.22 59
3512.35 72
3512.49 83
3512.62 92
3512.76 99
3512.90 103
3513.03 105
3513.17 107
3513.30 109
3513.44 112
3513.58 116
3513.71 119
3513.85 122
3513.98 123
3514.12 121
3514.26 117
3514.39 108
3514.53 97
3514.66 84
3514.80 70
3514.93 55
3515.07 42
3515.21 31
3515.34 24
3515.48 22
3515.61 24
3515.75 30
3515.89 39
3516.02 51
3516.16 63
3516.29 77
3516.43 89
3516.56 100
3516.70 108
3516.84 114
3516.97 115
3517.11 111
3517.24 102
3517.38 89
3517.52 74
3517.65 58
3517.79 45
3517.92 36
3518.06 34
3518.20 39
3518.33 51
3518.47 68
3518.60 86
3518.74 103
3518.88 115
3519.01 121
3519.15 121
3519.28 115
3519.42 106
3519.56 96
3519.69 88
3519.83 82
3519.96 80
3520.10 79
3520.24 80
3520.37 81
3520.51 80
3520.64 78
3520.78 74
3520.92 69
3521.05 64
3521.19 60
3521.32 57
3521.46 55
3521.60 53
3521.73 52
3521.87 50
3522.00 48
3522.14 46
3522.28 43
3522.41 41
3522.55 38
3522.68 37
3522.82 38
3522.96 41
3523.09 46
3523.23 53
3523.36 62
3523.50 72
3523.64 84
3523.77 96
3523.91 108
3524.04 120
3524.18 132
3524.32 143
3524.45 152
3524.59 160
3524.72 166
3524.86 169
3525.00 172
3525.13 174
3525.27 177
3525.40 181
3525.54 186
3525.68 192
3525.81 197
3525.95 199
3526.08 197
3526.22 191
3526.36 182
3526.49 171
3526.63 161
3526.76 152
3526.90 146
3527.04 142
3527.17 139
3527.31 135
3527.45 129
3527.58 120
3527.72 109
3527.85 96
3527.99 83
3528.13 73
3528.26 66
3528.40 64
3528.53 68
3528.67 77
3528.81 90
3528.94 105
3529.08 120
3529.22 132
3529.35 141
3529.49 146
3529.62 147
3529.76 146
3529.90 144
3530.03 142
3530.17 139
3530.30 136
3530.44 133
3530.58 130
3530.71 128
3530.85 126
3530.99 125
3531.12 124
3531.26 121
3531.39 116
3531.53 108
3531.67 96
3531.80 83
3531.94 70
3532.07 60
3532.21 54
3532.35 51
3532.48 52
3532.62 56
3532.76 59
3532.89 61
3533.03 61
3533.16 58
3533.30 51
3533.44 43
3533.57 33
3533.71 23
3533.85 16
3533.98 11
3534.12 11
3534.25 15
3534.39 23
3534.53 32
3534.66 42
3534.80 50
3534.94 56
3535.07 60
3535.21 61
3535.34 61
3535.48 60
3535.62 61
3535.75 62
3535.89 63
3536.03 62
3536.16 59
3536.30 53
3536.43 44
3536.57 34
3536.71 24
3536.84 16
3536.98 11
3537.12 7
3537.25 6
3537.39 4
3537.52 2
3537.66 0
3537.80 0
3537.93 0
3538.07 0
3538.21 0
3538.34 0
3538.48 0
3538.62 0
3538.75 7
3538.89 16
3539.02 27
3539.16 39
3539.30 55
3539.43 73
3539.57 95
3539.71 119
3539.84 144
3539.98 167
3540.12 187
3540.25 203
3540.39 213
3540.52 218
3540.66 217
3540.80 213
3540.93 205
3541.07 193
3541.21 180
3541.34 164
3541.48 146
3541.62 127
3541.75 108
3541.89 91
3542.02 78
3542.16 69
3542.30 66
3542.43 69
3542.57 76
3542.71 85
3542.84 94
3542.98 102
3543.12 105
3543.25 104
3543.39 98
3543.52 88
3543.66 75
3543.80 62
3543.93 50
3544.07 41
3544.21 37
3544.34 37
3544.48 43
3544.62 53
3544.75 66
3544.89 82
3545.03 99
3545.16 116
3545.30 133
3545.43 149
3545.57 163
3545.71 176
3545.84 186
3545.98 195
3546.12 202
3546.25 207
3546.39 210
3546.53 210
3546.66 209
3546.80 205
3546.94 201
3547.07 197
3547.21 194
3547.35 193
3547.48 194
3547.62 198
3547.75 201
3547.89 205
3548.03 208
3548.16 211
3548.30 212
3548.44 214
3548.57 215
3548.71 218
3548.85 222
3548.98 226
3549.12 230
3549.26 234
3549.39 236
3549.53 238
3549.67 238
3549.80 237
3549.94 235
3550.08 233
3550.21 232
3550.35 232
3550.49 233
3550.62 235
3550.76 236
3550.90 237
3551.03 236
3551.17 233
3551.30 229
3551.44 225
3551.58 220
3551.71 214
3551.85 207
3551.99 198
3552.12 188
3552.26 177
3552.40 166
3552.53 158
3552.67 154
3552.81 155
3552.94 161
3553.08 171
3553.22 183
3553.35 195
3553.49 204
3553.63 210
3553.76 211
3553.90 208
3554.04 201
3554.17 192
3554.31 183
3554.45 173
3554.58 165
3554.72 160
3554.86 157
3554.99 158
3555.13 160
3555.27 162
3555.40 163
3555.54 162
3555.68 158
3555.81 150
3555.95 141
3556.09 132
3556.22 124
3556.36 119
3556.50 118
3556.63 119
3556.77 123
3556.91 127
3557.04 130
3557.18 132
3557.32 132
3557.45 130
3557.59 126
3557.73 122
3557.86 118
3558.00 114
3558.14 112
3558.27 111
3558.41 110
3558.55 110
3558.68 109
3558.82 107
3558.96 104
3559.09 100
3559.23 96
3559.37 92
3559.50 87
3559.64 85
3559.78 83
3559.91 84
3560.05 85
3560.19 86
3560.32 88
3560.46 88
3560.60 88
3560.73 86
3560.87 84
3561.01 82
3561.14 81
3561.28 81
3561.42 83
3561.56 85
3561.69 87
3561.83 88
3561.97 85
3562.10 80
3562.24 72
3562.38 63
3562.51 56
3562.65 52
3562.79 51
3562.92 54
3563.06 59
3563.20 64
3563.33 68
3563.47 69
3563.61 68
3563.74 64
3563.88 59
3564.02 53
3564.15 46
3564.29 39
3564.43 33
3564.56 27
3564.70 22
3564.84 20
3564.98 20
3565.11 24
3565.25 30
3565.39 38
3565.52 48
3565.66 57
3565.80 67
3565.93 75
3566.07 83
3566.21 89
3566.34 93
3566.48 95
3566.62 93
3566.75 89
3566.89 83
3567.03 77
3567.16 71
3567.30 67
3567.44 65
3567.58 65
3567.71 66
3567.85 67
3567.99 69
3568.12 71
3568.26 74
3568.40 79
3568.53 84
3568.67 89
3568.81 92
3568.94 94
3569.08 94
3569.22 92
3569.36 89
3569.49 84
3569.63 79
3569.77 75
3569.90 70
3570.04 66
3570.18 63
3570.31 60
3570.45 59
3570.59 61
3570.72 65
3570.86 72
3571.00 81
3571.14 91
3571.27 102
3571.41 111
3571.55 117
3571.68 120
3571.82 117
3571.96 110
3572.09 99
3572.23 85
3572.37 67
3572.50 49
3572.64 32
3572.78 16
3572.92 3
3573.05 0
3573.19 0
3573.33 0
3573.46 0
3573.60 0
3573.74 0
3573.87 0
3574.01 0
3574.15 0
3574.29 5
3574.42 14
3574.56 25
3574.70 37
3574.83 49
3574.97 61
3575.11 70
3575.24 78
3575.38 82
3575.52 82
3575.66 79
3575.79 72
3575.93 65
3576.07 58
3576.20 53
3576.34 53
3576.48 57
3576.62 65
3576.75 75
3576.89 86
3577.03 96
3577.16 104
3577.30 110
3577.44 115
3577.57 120
3577.71 125
3577.85 128
3577.99 130
3578.12 129
3578.26 124
3578.40 118
3578.53 110
3578.67 102
3578.81 97
3578.95 92
3579.08 88
3579.22 83
3579.36 76
3579.49 67
3579.63 57
3579.77 47
3579.91 40
3580.04 38
3580.18 40
3580.32 47
3580.45 57
3580.59 67
3580.73 75
3580.87 79
3581.00 80
3581.14 78
3581.28 76
3581.41 73
3581.55 72
3581.69 72
3581.83 74
3581.96 77
3582.10 79
3582.24 79
3582.37 77
3582.51 73
3582.65 68
3582.79 63
3582.92 59
3583.06 55
3583.20 54
3583.33 53
3583.47 52
3583.61 51
3583.75 47
3583.88 42
3584.02 35
3584.16 26
3584.29 17
3584.43 8
3584.57 0
3584.71 0
3584.84 0
3584.98 0
3585.12 0
3585.26 0
3585.39 0
3585.53 0
3585.67 0
3585.80 0
3585.94 7
3586.08 17
3586.22 28
3586.35 40
3586.49 51
3586.63 60
3586.76 65
3586.90 67
3587.04 66
3587.18 65
3587.31 63
3587.45 63
3587.59 63
3587.73 64
3587.86 65
3588.00 65
3588.14 64
3588.27 64
3588.41 64
3588.55 67
3588.69 71
3588.82 76
3588.96 81
3589.10 85
3589.24 86
3589.37 84
3589.51 79
3589.65 72
3589.78 64
3589.92 58
3590.06 54
3590.20 55
3590.33 60
3590.47 68
3590.61 79
3590.75 90
3590.88 100
3591.02 108
3591.16 111
3591.30 111
3591.43 108
3591.57 101
3591.71 92
3591.84 79
3591.98 64
3592.12 47
3592.26 31
3592.39 16
3592.53 4
3592.67 0
3592.81 0
3592.94 0
3593.08 0
3593.22 1
3593.36 1
3593.49 0
3593.63 0
3593.77 0
3593.91 0
3594.04 0
3594.18 4
3594.32 19
3594.45 40
3594.59 64
3594.73 90
3594.87 115
3595.00 138
3595.14 156
3595.28 168
3595.42 174
3595.55 174
3595.69 170
3595.83 162
3595.97 154
3596.10 147
3596.24 140
3596.38 136
3596.52 134
3596.65 132
3596.79 131
3596.93 131
3597.07 130
3597.20 129
3597.34 127
3597.48 123
3597.62 118
3597.75 112
3597.89 104
3598.03 94
3598.17 85
3598.30 75
3598.44 66
3598.58 58
3598.72 51
3598.85 46
3598.99 42
3599.13 40
3599.27 39
3599.40 40
3599.54 44
3599.68 50
3599.82 58
3599.95 69
3600.09 82
3600.23 97
3600.37 113
3600.50 130
3600.64 145
3600.78 159
3600.92 170
3601.05 178
3601.19 184
3601.33 188
3601.47 192
3601.60 197
3601.74 202
3601.88 207
3602.02 213
3602.15 217
3602.29 220
3602.43 223
3602.57 225
3602.70 227
3602.84 231
3602.98 236
3603.12 242
3603.25 247
3603.39 252
3603.53 254
3603.67 252
3603.80 246
3603.94 234
3604.08 218
3604.22 198
3604.35 176
3604.49 155
3604.63 136
3604.77 122
3604.90 113
3605.04 108
3605.18 108
3605.32 109
3605.45 110
3605.59 111
3605.73 113
3605.87 115
3606.01 119
3606.14 124
3606.28 130
3606.42 136
3606.56 141
3606.69 142
3606.83 140
3606.97 134
3607.11 125
3607.24 113
3607.38 100
3607.52 88
3607.66 77
3607.79 67
3607.93 60
3608.07 55
3608.21 53
3608.35 54
3608.48 58
3608.62 66
3608.76 78
3608.90 92
3609.03 110
3609.17 128
3609.31 146
3609.45 163
3609.58 177
3609.72 188
3609.86 195
3610.00 198
3610.14 196
3610.27 190
3610.41 180
3610.55 168
3610.69 153
3610.82 139
3610.96 126
3611.10 115
3611.24 109
3611.37 106
3611.51 107
3611.65 111
3611.79 117
3611.93 124
3612.06 131
3612.20 135
3612.34 138
3612.48 137
3612.61 135
3612.75 131
3612.89 128
3613.03 126
3613.16 127
3613.30 130
3613.44 133
3613.58 136
3613.72 136
3613.85 133
3613.99 126
3614.13 118
3614.27 109
3614.40 103
3614.54 100
3614.68 100
3614.82 102
3614.96 104
3615.09 105
3615.23 102
3615.37 96
3615.51 89
3615.64 82
3615.78 77
3615.92 76
3616.06 78
3616.20 81
3616.33 85
3616.47 86
3616.61 82
3616.75 75
3616.89 63
3617.02 50
3617.16 37
3617.30 28
3617.44 24
3617.57 26
3617.71 31
3617.85 40
3617.99 49
3618.13 57
3618.26 63
3618.40 67
3618.54 68
3618.68 65
3618.82 60
3618.95 51
3619.09 41
3619.23 30
3619.37 19
3619.50 10
3619.64 3
3619.78 0
3619.92 0
3620.06 2
3620.19 8
3620.33 15
3620.47 24
3620.61 32
3620.75 39
3620.88 43
3621.02 45
3621.16 44
3621.30 42
3621.43 39
3621.57 37
3621.71 37
3621.85 39
3621.99 42
3622.12 45
3622.26 45
3622.40 43
3622.54 38
3622.68 30
3622.81 20
3622.95 10
3623.09 1
3623.23 0
3623.37 0
3623.50 0
3623.64 0
3623.78 0
3623.92 4
3624.06 8
3624.19 10
3624.33 13
3624.47 16
3624.61 21
3624.75 26
3624.88 33
3625.02 39
3625.16 45
3625.30 48
3625.44 47
3625.57 43
3625.71 36
3625.85 28
3625.99 18
3626.13 10
3626.26 3
3626.40 0
3626.54 0
3626.68 0
3626.82 0
3626.95 0
3627.09 0
3627.23 0
3627.37 0
3627.51 0
3627.64 0
3627.78 6
3627.92 15
3628.06 25
3628.20 34
3628.33 41
3628.47 46
3628.61 47
3628.75 47
3628.89 44
3629.02 41
3629.16 38
3629.30 35
3629.44 33
3629.58 30
3629.71 27
3629.85 24
3629.99 22
3630.13 21
3630.27 22
3630.40 26
3630.54 31
3630.68 38
3630.82 46
3630.96 55
3631.10 63
3631.23 71
3631.37 80
3631.51 90
3631.65 102
3631.79 113
3631.92 125
3632.06 134
3632.20 140
3632.34 141
3632.48 137
3632.61 128
3632.75 117
3632.89 104
3633.03 91
3633.17 81
3633.31 73
3633.44 69
3633.58 67
3633.72 67
3633.86 68
3634.00 69
3634.13 69
3634.27 69
3634.41 68
3634.55 67
3634.69 66
3634.82 66
3634.96 68
3635.10 69
3635.24 70
3635.38 67
3635.52 61
3635.65 51
3635.79 37
3635.93 23
3636.07 9
3636.21 0
3636.34 0
3636.48 0
3636.62 0
3636.76 0
3636.90 0
3637.04 0
3637.17 9
3637.31 18
3637.45 25
3637.59 31
3637.73 35
3637.86 37
3638.00 38
3638.14 38
3638.28 38
3638.42 38
3638.56 39
3638.69 40
3638.83 41
3638.97 43
3639.11 47
3639.25 52
3639.39 58
3639.52 66
3639.66 73
3639.80 79
3639.94 81
3640.08 79
3640.22 73
3640.35 63
3640.49 51
3640.63 37
3640.77 22
3640.91 8
3641.04 0
3641.18 0
3641.32 0
3641.46 0
3641.60 0
3641.74 0
3641.87 0
3642.01 0
3642.15 0
3642.29 4
3642.43 10
3642.57 19
3642.70 29
3642.84 42
3642.98 54
3643.12 67
3643.26 77
3643.40 86
3643.53 93
3643.67 97
3643.81 100
3643.95 102
3644.09 102
3644.23 101
3644.36 99
3644.50 95
3644.64 90
3644.78 84
3644.92 77
3645.06 70
3645.19 62
3645.33 55
3645.47 50
3645.61 46
3645.75 45
3645.89 47
3646.02 53
3646.16 61
3646.30 72
3646.44 84
3646.58 97
3646.72 109
3646.86 122
3646.99 133
3647.13 144
3647.27 154
3647.41 162
3647.55 169
3647.69 175
3647.82 178
3647.96 178
3648.10 175
3648.24 169
3648.38 161
3648.52 152
3648.65 142
3648.79 132
3648.93 123
3649.07 114
3649.21 106
3649.35 98
3649.49 90
3649.62 81
3649.76 72
3649.90 63
3650.04 56
3650.18 52
3650.32 49
3650.45 50
3650.59 52
3650.73 55
3650.87 59
3651.01 62
3651.15 65
3651.29 67
3651.42 69
3651.56 70
3651.70 71
3651.84 72
3651.98 73
3652.12 74
3652.25 73
3652.39 72
3652.53 71
3652.67 69
3652.81 68
3652.95 69
3653.09 72
3653.22 77
3653.36 84
3653.50 93
3653.64 101
3653.78 109
3653.92 115
3654.06 117
3654.19 117
3654.33 114
3654.47 111
3654.61 108
3654.75 107
3654.89 111
3655.02 119
3655.16 132
3655.30 148
3655.44 164
3655.58 179
3655.72 189
3655.86 194
3655.99 193
3656.13 189
3656.27 182
3656.41 173
3656.55 165
3656.69 157
3656.83 150
3656.96 144
3657.10 136
3657.24 129
3657.38 120
3657.52 111
3657.66 103
3657.80 95
3657.94 88
3658.07 83
3658.21 81
3658.35 80
3658.49 80
3658.63 82
3658.77 85
3658.91 89
3659.04 93
3659.18 95
3659.32 95
3659.46 93
3659.60 86
3659.74 77
3659.88 66
3660.01 56
3660.15 49
3660.29 48
3660.43 53
3660.57 65
3660.71 82
3660.85 102
3660.98 124
3661.12 145
3661.26 163
3661.40 176
3661.54 186
3661.68 190
3661.82 190
3661.96 184
3662.09 175
3662.23 161
3662.37 146
3662.51 130
3662.65 115
3662.79 102
3662.93 93
3663.07 87
3663.20 83
3663.34 79
3663.48 74
3663.62 69
3663.76 63
3663.90 56
3664.04 52
3664.17 50
3664.31 53
3664.45 58
3664.59 66
3664.73 73
3664.87 78
3665.01 79
3665.15 78
3665.28 74
3665.42 70
3665.56 69
3665.70 70
3665.84 75
3665.98 80
3666.12 84
3666.26 86
3666.39 84
3666.53 78
3666.67 69
3666.81 61
3666.95 54
3667.09 50
3667.23 50
3667.37 54
3667.51 60
3667.64 67
3667.78 73
3667.92 78
3668.06 79
3668.20 78
3668.34 73
3668.48 67
3668.62 59
3668.75 51
3668.89 45
3669.03 41
3669.17 38
3669.31 37
3669.45 37
3669.59 36
3669.73 34
3669.86 30
3670.00 23
3670.14 14
3670.28 4
3670.42 0
3670.56 0
3670.70 0
3670.84 0
3670.98 0
3671.11 0
3671.25 0
3671.39 0
3671.53 6
3671.67 15
3671.81 24
3671.95 31
3672.09 38
3672.23 43
3672.36 46
3672.50 46
3672.64 43
3672.78 39
3672.92 34
3673.06 27
3673.20 21
3673.34 14
3673.48 7
3673.61 1
3673.75 0
3673.89 0
3674.03 0
3674.17 0
3674.31 5
3674.45 11
3674.59 16
3674.73 18
3674.86 18
3675.00 14
3675.14 10
3675.28 6
3675.42 6
3675.56 9
3675.70 17
3675.84 27
3675.98 38
3676.11 49
3676.25 58
3676.39 63
3676.53 66
3676.67 65
3676.81 62
3676.95 58
3677.09 53
3677.23 50
3677.37 48
3677.50 51
3677.64 57
3677.78 67
3677.92 80
3678.06 93
3678.20 105
3678.34 114
3678.48 120
3678.62 122
3678.76 123
3678.89 123
3679.03 124
3679.17 127
3679.31 132
3679.45 136
3679.59 140
3679.73 141
3679.87 141
3680.01 138
3680.15 133
3680.28 127
3680.42 121
3680.56 113
3680.70 104
3680.84 92
3680.98 79
3681.12 64
3681.26 48
3681.40 35
3681.54 25
3681.67 18
3681.81 16
3681.95 18
3682.09 22
3682.23 27
3682.37 33
3682.51 40
3682.65 47
3682.79 54
3682.93 61
3683.07 68
3683.20 72
3683.34 74
3683.48 74
3683.62 72
3683.76 70
3683.90 68
3684.04 68
3684.18 70
3684.32 74
3684.46 77
3684.60 78
3684.73 77
3684.87 72
3685.01 65
3685.15 56
3685.29 48
3685.43 42
3685.57 40
3685.71 42
3685.85 47
3685.99 55
3686.13 64
3686.27 74
3686.40 82
3686.54 87
3686.68 89
3686.82 88
3686.96 83
3687.10 77
3687.24 72
3687.38 68
3687.52 67
3687.66 69
3687.80 74
3687.93 80
3688.07 87
3688.21 94
3688.35 98
3688.49 99
3688.63 96
3688.77 90
3688.91 81
3689.05 70
3689.19 60
3689.33 53
3689.47 49
3689.61 50
3689.74 54
3689.88 59
3690.02 64
3690.16 67
3690.30 69
3690.44 68
3690.58 66
3690.72 65
3690.86 64
3691.00 64
3691.14 64
3691.28 63
3691.42 61
3691.55 57
3691.69 52
3691.83 45
3691.97 37
3692.11 27
3692.25 18
3692.39 8
3692.53 0
3692.67 0
3692.81 0
3692.95 0
3693.09 0
3693.23 9
3693.36 25
3693.50 44
3693.64 65
3693.78 85
3693.92 102
3694.06 113
3694.20 119
3694.34 118
3694.48 112
3694.62 101
3694.76 89
3694.90 76
3695.04 64
3695.18 55
3695.31 48
3695.45 43
3695.59 38
3695.73 34
3695.87 29
3696.01 22
3696.15 15
3696.29 8
3696.43 2
3696.57 0
3696.71 0
3696.85 0
3696.99 3
3697.13 10
3697.27 16
3697.40 21
3697.54 22
3697.68 19
3697.82 15
3697.96 9
3698.10 6
3698.24 7
3698.38 14
3698.52 26
3698.66 41
3698.80 56
3698.94 68
3699.08 74
3699.22 72
3699.36 64
3699.50 50
3699.63 34
3699.77 16
3699.91 0
3700.05 0
3700.19 0
3700.33 0
3700.47 0
3700.61 0
3700.75 0
3700.89 0
3701.03 0
3701.17 11
3701.31 27
3701.45 42
3701.59 55
3701.73 63
3701.87 66
3702.00 63
3702.14 56
3702.28 47
3702.42 37
3702.56 29
3702.70 24
3702.84 22
3702.98 25
3703.12 31
3703.26 40
3703.40 49
3703.54 58
3703.68 66
3703.82 70
3703.96 71
3704.10 68
3704.24 62
3704.38 55
3704.51 48
3704.65 43
3704.79 42
3704.93 44
3705.07 50
3705.21 57
3705.35 64
3705.49 70
3705.63 73
3705.77 75
3705.91 76
3706.05 77
3706.19 78
3706.33 81
3706.47 85
3706.61 89
3706.75 95
3706.89 100
3707.03 105
3707.17 109
3707.31 111
3707.44 112
3707.58 111
3707.72 109
3707.86 106
3708.00 102
3708.14 98
3708.28 93
3708.42 88
3708.56 82
3708.70 76
3708.84 70
3708.98 65
3709.12 60
3709.26 58
3709.40 58
3709.54 62
3709.68 68
3709.82 77
3709.96 85
3710.10 93
3710.24 99
3710.38 101
3710.52 101
3710.65 97
3710.79 93
3710.93 89
3711.07 86
3711.21 85
3711.35 85
3711.49 85
3711.63 83
3711.77 79
3711.91 72
3712.05 63
3712.19 52
3712.33 42
3712.47 35
3712.61 33
3712.75 36
3712.89 44
3713.03 56
3713.17 73
3713.31 91
3713.45 110
3713.59 127
3713.73 142
3713.87 154
3714.01 161
3714.15 165
3714.29 166
3714.42 164
3714.56 161
3714.70 156
3714.84 149
3714.98 140
3715.12 128
3715.26 113
3715.40 94
3715.54 75
3715.68 57
3715.82 42
3715.96 33
3716.10 30
3716.24 34
3716.38 44
3716.52 57
3716.66 71
3716.80 83
3716.94 89
3717.08 89
3717.22 82
3717.36 68
3717.50 50
3717.64 29
3717.78 9
3717.92 0
3718.06 0
3718.20 0
3718.34 0
3718.48 0
3718.62 0
3718.76 0
3718.90 0
3719.04 5
3719.18 18
3719.31 31
3719.45 43
3719.59 53
3719.73 61
3719.87 65
3720.01 67
3720.15 65
3720.29 62
3720.43 57
3720.57 51
3720.71 46
3720.85 41
3720.99 36
3721.13 33
3721.27 30
3721.41 29
3721.55 29
3721.69 32
3721.83 37
3721.97 44
3722.11 52
3722.25 58
3722.39 63
3722.53 65
3722.67 65
3722.81 62
3722.95 58
3723.09 53
3723.23 49
3723.37 46
3723.51 43
3723.65 42
3723.79 41
3723.93 42
3724.07 42
3724.21 43
3724.35 43
3724.49 42
3724.63 41
3724.77 39
3724.91 35
3725.05 30
3725.19 24
3725.33 19
3725.47 14
3725.61 11
3725.75 10
3725.89 10
3726.03 12
3726.17 12
3726.31 12
3726.45 8
3726.59 3
3726.73 0
3726.87 0
3727.01 0
3727.15 0
3727.29 0
3727.43 0
3727.57 5
3727.71 23
3727.85 43
3727.99 64
3728.13 82
3728.27 98
3728.41 111
3728.55 120
3728.68 126
3728.82 130
3728.96 132
3729.10 132
3729.24 132
3729.38 131
3729.52 131
3729.66 132
3729.80 133
3729.94 136
3730.08 139
3730.22 143
3730.36 146
3730.50 148
3730.64 147
3730.78 145
3730.92 142
3731.06 137
3731.20 132
3731.34 125
3731.48 118
3731.62 110
3731.76 101
3731.90 91
3732.04 84
3732.18 79
3732.32 79
3732.46 84
3732.60 94
3732.74 107
3732.88 122
3733.02 135
3733.16 144
3733.30 149
3733.44 150
3733.58 146
3733.72 139
3733.86 131
3734.00 124
3734.14 116
3734.28 111
3734.42 107
3734.56 104
3734.70 103
3734.84 102
3734.98 102
3735.12 102
3735.26 102
3735.41 101
3735.55 101
3735.69 100
3735.83 99
3735.97 98
3736.11 98
3736.25 98
3736.39 98
3736.53 100
3736.67 102
3736.81 105
3736.95 108
3737.09 111
3737.23 112
3737.37 110
3737.51 107
3737.65 101
3737.79 94
3737.93 85
3738.07 75
3738.21 66
3738.35 57
3738.49 49
3738.63 41
3738.77 34
3738.91 28
3739.05 22
3739.19 17
3739.33 10
3739.47 4
3739.61 0
3739.75 0
3739.89 0
3740.03 0
3740.17 0
3740.31 0
3740.45 0
3740.59 0
3740.73 3
3740.87 11
3741.01 18
3741.15 24
3741.29 30
3741.43 34
3741.57 37
3741.71 37
3741.85 34
3741.99 26
3742.13 14
3742.27 0
3742.41 0
3742.55 0
3742.69 0
3742.83 0
3742.97 0
3743.11 0
3743.25 0
3743.39 10
3743.53 31
3743.67 53
3743.81 73
3743.95 91
3744.09 105
3744.23 114
3744.37 117
3744.51 115
3744.65 110
3744.80 102
3744.94 94
3745.08 88
3745.22 84
3745.36 83
3745.50 83
3745.64 85
3745.78 85
3745.92 84
3746.06 80
3746.20 74
3746.34 67
3746.48 60
3746.62 54
3746.76 48
3746.90 45
3747.04 43
3747.18 43
3747.32 42
3747.46 40
3747.60 36
3747.74 31
3747.88 25
3748.02 21
3748.16 20
3748.30 23
3748.44 32
3748.58 44
3748.72 59
3748.86 73
3749.00 84
3749.14 92
3749.28 96
3749.42 96
3749.56 93
3749.71 89
3749.85 84
3749.99 79
3750.13 73
3750.27 68
3750.41 62
3750.55 58
3750.69 56
3750.83 57
3750.97 61
3751.11 69
3751.25 80
3751.39 92
3751.53 103
3751.67 114
3751.81 121
3751.95 127
3752.09 131
3752.23 134
3752.37 137
3752.51 141
3752.65 145
3752.79 148
3752.93 149
3753.07 150
3753.21 148
3753.35 145
3753.50 142
3753.64 138
3753.78 134
3753.92 130
3754.06 125
3754.20 119
3754.34 113
3754.48 106
3754.62 99
3754.76 91
3754.90 83
3755.04 76
3755.18 68
3755.32 61
3755.46 55
3755.60 51
3755.74 49
3755.88 50
3756.02 54
3756.16 62
3756.30 72
3756.44 81
3756.58 90
3756.73 96
3756.87 100
3757.01 102
3757.15 102
3757.29 102
3757.43 102
3757.57 101
3757.71 101
3757.85 99
3757.99 95
3758.13 88
3758.27 79
3758.41 69
3758.55 58
3758.69 48
3758.83 40
3758.97 35
3759.11 34
3759.25 36
3759.39 40
3759.53 47
3759.68 55
3759.82 64
3759.96 71
3760.10 77
3760.24 80
3760.38 81
3760.52 79
3760.66 74
3760.80 68
3760.94 62
3761.08 57
3761.22 55
3761.36 58
3761.50 66
3761.64 79
3761.78 97
3761.92 118
3762.06 140
3762.21 160
3762.35 175
3762.49 183
3762.63 183
3762.77 175
3762.91 160
3763.05 141
3763.19 120
3763.33 101
3763.47 86
3763.61 73
3763.75 64
3763.89 57
3764.03 51
3764.17 46
3764.31 41
3764.45 37
3764.60 37
3764.74 42
3764.88 52
3765.02 67
3765.16 88
3765.30 113
3765.44 138
3765.58 161
3765.72 181
3765.86 195
3766.00 205
3766.14 210
3766.28 212
3766.42 213
3766.56 213
3766.70 211
3766.85 208
3766.99 203
3767.13 195
3767.27 185
3767.41 172
3767.55 158
3767.69 143
3767.83 131
3767.97 120
3768.11 112
3768.25 108
3768.39 106
3768.53 108
3768.67 113
3768.81 119
3768.96 123
3769.10 126
3769.24 124
3769.38 117
3769.52 105
3769.66 91
3769.80 75
3769.94 62
3770.08 51
3770.22 44
3770.36 38
3770.50 34
3770.64 29
3770.78 22
3770.93 13
3771.07 2
3771.21 0
3771.35 0
3771.49 0
3771.63 0
3771.77 0
3771.91 0
3772.05 0
3772.19 0
3772.33 9
3772.47 18
3772.61 27
3772.75 38
3772.90 49
3773.04 60
3773.18 70
3773.32 78
3773.46 84
3773.60 88
3773.74 89
3773.88 91
3774.02 92
3774.16 96
3774.30 102
3774.44 109
3774.59 117
3774.73 124
3774.87 129
3775.01 131
3775.15 129
3775.29 124
3775.43 115
3775.57 103
3775.71 89
3775.85 74
3775.99 59
3776.13 47
3776.27 38
3776.42 33
3776.56 30
3776.70 31
3776.84 34
3776.98 39
3777.12 45
3777.26 52
3777.40 58
3777.54 64
3777.68 69
3777.82 71
3777.97 71
3778.11 70
3778.25 67
3778.39 63
3778.53 59
3778.67 56
3778.81 53
3778.95 52
3779.09 51
3779.23 51
3779.37 52
3779.51 53
3779.66 53
3779.80 52
3779.94 51
3780.08 48
3780.22 46
3780.36 46
3780.50 47
3780.64 49
3780.78 52
3780.92 55
3781.06 57
3781.21 57
3781.35 55
3781.49 52
3781.63 48
3781.77 45
3781.91 43
3782.05 42
3782.19 43
3782.33 44
3782.47 45
3782.61 43
3782.76 38
3782.90 30
3783.04 19
3783.18 7
3783.32 0
3783.46 0
3783.60 0
3783.74 0
3783.88 0
3784.02 6
3784.17 18
3784.31 29
3784.45 38
3784.59 46
3784.73 51
3784.87 56
3785.01 60
3785.15 64
3785.29 68
3785.43 69
3785.58 69
3785.72 66
3785.86 60
3786.00 52
3786.14 43
3786.28 32
3786.42 22
3786.56 12
3786.70 5
3786.84 0
3786.99 0
3787.13 0
3787.27 0
3787.41 4
3787.55 6
3787.69 6
3787.83 4
3787.97 0
3788.11 0
3788.25 0
3788.40 0
3788.54 0
3788.68 5
3788.82 18
3788.96 34
3789.10 50
3789.24 65
3789.38 79
3789.52 90
3789.67 99
3789.81 106
3789.95 113
3790.09 120
3790.23 128
3790.37 136
3790.51 144
3790.65 151
3790.79 158
3790.94 164
3791.08 166
3791.22 166
3791.36 162
3791.50 154
3791.64 142
3791.78 128
3791.92 114
3792.06 102
3792.21 93
3792.35 88
3792.49 86
3792.63 87
3792.77 89
3792.91 90
3793.05 91
3793.19 90
3793.33 90
3793.48 90
3793.62 91
3793.76 93
3793.90 96
3794.04 98
3794.18 99
3794.32 99
3794.46 99
3794.60 98
3794.75 97
3794.89 96
3795.03 96
3795.17 95
3795.31 95
3795.45 95
3795.59 96
3795.73 98
3795.88 101
3796.02 106
3796.16 112
3796.30 118
3796.44 125
3796.58 133
3796.72 142
3796.86 154
3797.01 167
3797.15 183
3797.29 201
3797.43 221
3797.57 241
3797.71 261
3797.85 279
3797.99 294
3798.13 307
3798.28 317
3798.42 325
3798.56 331
3798.70 335
3798.84 339
3798.98 344
3799.12 348
3799.26 354
3799.41 360
3799.55 365
3799.69 370
3799.83 374
3799.97 378
3800.11 384
3800.25 394
3800.39 411
3800.54 435
3800.68 468
3800.82 507
3800.96 550
3801.10 593
3801.24 632
3801.38 662
3801.53 685
3801.67 699
3801.81 706
3801.95 710
3802.09 711
3802.23 714
3802.37 719
3802.51 727
3802.66 737
3802.80 749
3802.94 761
3803.08 773
3803.22 784
3803.36 795
3803.50 806
3803.64 820
3803.79 838
3803.93 862
3804.07 892
3804.21 927
3804.35 964
3804.49 1001
3804.63 1035
3804.78 1064
3804.92 1087
3805.06 1104
3805.20 1114
3805.34 1121
3805.48 1124
3805.62 1127
3805.77 1132
3805.91 1138
3806.05 1149
3806.19 1164
3806.33 1182
3806.47 1202
3806.61 1224
3806.76 1245
3806.90 1264
3807.04 1278
3807.18 1287
3807.32 1291
3807.46 1289
3807.60 1284
3807.74 1276
3807.89 1266
3808.03 1256
3808.17 1244
3808.31 1231
3808.45 1216
3808.59 1199
3808.73 1181
3808.88 1162
3809.02 1144
3809.16 1126
3809.30 1110
3809.44 1093
3809.58 1074
3809.72 1054
3809.87 1031
3810.01 1006
3810.15 981
3810.29 958
3810.43 936
3810.57 918
3810.72 901
3810.86 887
3811.00 873
3811.14 857
3811.28 838
3811.42 815
3811.56 786
3811.71 751
3811.85 710
3811.99 666
3812.13 619
3812.27 573
3812.41 530
3812.55 494
3812.70 465
3812.84 443
3812.98 428
3813.12 418
3813.26 410
3813.40 402
3813.55 394
3813.69 383
3813.83 372
3813.97 359
3814.11 348
3814.25 337
3814.39 328
3814.54 319
3814.68 311
3814.82 303
3814.96 293
3815.10 281
3815.24 267
3815.39 251
3815.53 236
3815.67 223
3815.81 214
3815.95 209
3816.09 209
3816.23 212
3816.38 218
3816.52 223
3816.66 224
3816.80 221
3816.94 213
3817.08 202
3817.23 188
3817.37 173
3817.51 161
3817.65 152
3817.79 147
3817.93 145
3818.08 146
3818.22 147
3818.36 148
3818.50 147
3818.64 144
3818.78 141
3818.92 138
3819.07 138
3819.21 141
3819.35 147
3819.49 155
3819.63 163
3819.77 169
3819.92 173
3820.06 174
3820.20 172
3820.34 170
3820.48 169
3820.62 168
3820.77 168
3820.91 168
3821.05 165
3821.19 160
3821.33 153
3821.47 143
3821.62 133
3821.76 124
3821.90 117
3822.04 113
3822.18 111
3822.32 112
3822.47 114
3822.61 118
3822.75 124
3822.89 130
3823.03 138
3823.17 146
3823.32 155
3823.46 163
3823.60 169
3823.74 173
3823.88 175
3824.02 173
3824.17 168
3824.31 160
3824.45 152
3824.59 143
3824.73 136
3824.88 131
3825.02 127
3825.16 126
3825.30 126
3825.44 126
3825.58 126
3825.73 127
3825.87 127
3826.01 128
3826.15 130
3826.29 133
3826.43 137
3826.58 142
3826.72 146
3826.86 148
3827.00 148
3827.14 145
3827.28 137
3827.43 126
3827.57 112
3827.71 98
3827.85 86
3827.99 77
3828.14 73
3828.28 76
3828.42 84
3828.56 95
3828.70 107
3828.84 116
3828.99 119
3829.13 116
3829.27 107
3829.41 92
3829.55 74
3829.70 57
3829.84 43
3829.98 33
3830.12 28
3830.26 28
3830.40 32
3830.55 39
3830.69 47
3830.83 57
3830.97 65
3831.11 72
3831.26 78
3831.40 83
3831.54 89
3831.68 97
3831.82 107
3831.97 120
3832.11 134
3832.25 149
3832.39 161
3832.53 171
3832.67 176
3832.82 176
3832.96 174
3833.10 169
3833.24 163
3833.38 159
3833.53 156
3833.67 155
3833.81 155
3833.95 155
3834.09 155
3834.24 152
3834.38 146
3834.52 137
3834.66 125
3834.80 112
3834.94 100
3835.09 90
3835.23 84
3835.37 81
3835.51 81
3835.65 84
3835.80 89
3835.94 95
3836.08 101
3836.22 109
3836.36 118
3836.51 128
3836.65 140
3836.79 152
3836.93 164
3837.07 176
3837.22 187
3837.36 199
3837.50 213
3837.64 228
3837.78 245
3837.93 263
3838.07 280
3838.21 295
3838.35 306
3838.49 311
3838.64 312
3838.78 308
3838.92 302
3839.06 294
3839.20 284
3839.35 274
3839.49 265
3839.63 255
3839.77 248
3839.91 242
3840.06 240
3840.20 242
3840.34 248
3840.48 257
3840.62 268
3840.77 280
3840.91 289
3841.05 294
3841.19 294
3841.33 289
3841.48 280
3841.62 268
3841.76 255
3841.90 243
3842.04 234
3842.19 228
3842.33 226
3842.47 225
3842.61 224
3842.75 223
3842.90 220
3843.04 216
3843.18 212
3843.32 208
3843.46 205
3843.61 202
3843.75 199
3843.89 194
3844.03 185
3844.17 171
3844.32 152
3844.46 130
3844.60 107
3844.74 85
3844.89 68
3845.03 57
3845.17 54
3845.31 58
3845.45 69
3845.60 84
3845.74 103
3845.88 123
3846.02 142
3846.16 157
3846.31 168
3846.45 172
3846.59 171
3846.73 162
3846.88 150
3847.02 134
3847.16 117
3847.30 99
3847.44 81
3847.59 64
3847.73 48
3847.87 32
3848.01 17
3848.15 3
3848.30 0
3848.44 0
3848.58 0
3848.72 0
3848.87 0
3849.01 0
3849.15 0
3849.29 1
3849.43 9
3849.58 17
3849.72 23
3849.86 27
3850.00 31
3850.14 36
3850.29 41
3850.43 47
3850.57 53
3850.71 59
3850.86 62
3851.00 64
3851.14 64
3851.28 62
3851.42 59
3851.57 59
3851.71 60
3851.85 65
3851.99 72
3852.14 82
3852.28 92
3852.42 102
3852.56 109
3852.70 114
3852.85 115
3852.99 115
3853.13 114
3853.27 114
3853.42 118
3853.56 125
3853.70 135
3853.84 145
3853.99 153
3854.13 157
3854.27 155
3854.41 148
3854.55 136
3854.70 122
3854.84 109
3854.98 100
3855.12 95
3855.27 94
3855.41 96
3855.55 99
3855.69 101
3855.83 102
3855.98 102
3856.12 102
3856.26 102
3856.40 103
3856.55 103
3856.69 102
3856.83 100
3856.97 95
3857.12 89
3857.26 81
3857.40 75
3857.54 70
3857.69 68
3857.83 66
3857.97 63
3858.11 59
3858.25 52
3858.40 43
3858.54 31
3858.68 19
3858.82 7
3858.97 0
3859.11 0
3859.25 0
3859.39 0
3859.54 0
3859.68 0
3859.82 0
3859.96 0
3860.11 0
3860.25 2
3860.39 11
3860.53 21
3860.67 30
3860.82 39
3860.96 46
3861.10 52
3861.24 56
3861.39 60
3861.53 62
3861.67 64
3861.81 64
3861.96 64
3862.10 62
3862.24 59
3862.38 57
3862.53 55
3862.67 54
3862.81 55
3862.95 56
3863.10 57
3863.24 57
3863.38 55
3863.52 52
3863.67 47
3863.81 42
3863.95 37
3864.09 33
3864.24 33
3864.38 35
3864.52 40
3864.66 46
3864.81 55
3864.95 63
3865.09 71
3865.23 79
3865.38 86
3865.52 93
3865.66 99
3865.80 104
3865.95 109
3866.09 112
3866.23 112
3866.37 110
3866.52 106
3866.66 100
3866.80 93
3866.94 85
3867.09 78
3867.23 70
3867.37 61
3867.51 51
3867.66 41
3867.80 32
3867.94 24
3868.08 19
3868.23 18
3868.37 20
3868.51 24
3868.65 27
3868.80 30
3868.94 30
3869.08 28
3869.22 24
3869.37 19
3869.51 14
3869.65 10
3869.79 7
3869.94 6
3870.08 7
3870.22 9
3870.36 14
3870.51 19
3870.65 25
3870.79 30
3870.93 35
3871.08 39
3871.22 42
3871.36 43
3871.50 42
3871.65 39
3871.79 34
3871.93 28
3872.07 19
3872.22 11
3872.36 3
3872.50 0
3872.65 0
3872.79 0
3872.93 0
3873.07 3
3873.22 9
3873.36 15
3873.50 21
3873.64 27
3873.79 34
3873.93 42
3874.07 51
3874.21 60
3874.36 70
3874.50 78
3874.64 85
3874.78 89
3874.93 90
3875.07 88
3875.21 85
3875.36 82
3875.50 78
3875.64 74
3875.78 71
3875.93 68
3876.07 66
3876.21 62
3876.35 59
3876.50 55
3876.64 53
3876.78 51
3876.92 51
3877.07 52
3877.21 55
3877.35 57
3877.50 59
3877.64 60
3877.78 60
3877.92 60
3878.07 59
3878.21 59
3878.35 60
3878.49 61
3878.64 62
3878.78 62
3878.92 60
3879.07 58
3879.21 55
3879.35 52
3879.49 49
3879.64 46
3879.78 43
3879.92 40
3880.06 35
3880.21 31
3880.35 28
3880.49 27
3880.64 28
3880.78 31
3880.92 36
3881.06 41
3881.21 44
3881.35 44
3881.49 42
3881.63 37
3881.78 32
3881.92 26
3882.06 23
3882.21 21
3882.35 24
3882.49 29
3882.63 36
3882.78 44
3882.92 52
3883.06 57
3883.21 59
3883.35 57
3883.49 51
3883.63 43
3883.78 33
3883.92 25
3884.06 18
3884.21 15
3884.35 15
3884.49 18
3884.63 24
3884.78 32
3884.92 40
3885.06 48
3885.21 55
3885.35 61
3885.49 67
3885.63 74
3885.78 80
3885.92 87
3886.06 94
3886.21 100
3886.35 106
3886.49 110
3886.63 112
3886.78 113
3886.92 114
3887.06 114
3887.21 115
3887.35 114
3887.49 114
3887.63 113
3887.78 111
3887.92 107
3888.06 102
3888.21 95
3888.35 89
3888.49 83
3888.63 77
3888.78 73
3888.92 69
3889.06 66
3889.21 62
3889.35 57
3889.49 51
3889.63 44
3889.78 37
3889.92 30
3890.06 24
3890.21 20
3890.35 16
3890.49 13
3890.64 10
3890.78 7
3890.92 2
3891.06 0
3891.21 0
3891.35 0
3891.49 0
3891.64 0
3891.78 0
3891.92 0
3892.06 0
3892.21 4
3892.35 11
3892.49 17
3892.64 22
3892.78 26
3892.92 27
3893.07 27
3893.21 26
3893.35 25
3893.49 23
3893.64 22
3893.78 21
3893.92 21
3894.07 20
3894.21 18
3894.35 14
3894.50 10
3894.64 5
3894.78 0
3894.92 0
3895.07 0
3895.21 0
3895.35 0
3895.50 0
3895.64 0
3895.78 6
3895.93 15
3896.07 22
3896.21 28
3896.36 32
3896.50 36
3896.64 38
3896.78 40
3896.93 42
3897.07 43
3897.21 45
3897.36 47
3897.50 48
3897.64 49
3897.79 52
3897.93 55
3898.07 58
3898.21 62
3898.36 65
3898.50 67
3898.64 67
3898.79 66
3898.93 62
3899.07 56
3899.22 48
3899.36 38
3899.50 26
3899.65 13
3899.79 1
3899.93 0
3900.08 0
3900.22 0
3900.36 0
3900.50 0
3900.65 0
3900.79 0
3900.93 6
3901.08 10
3901.22 12
3901.36 11
3901.51 9
3901.65 5
3901.79 1
3901.94 0
3902.08 0
3902.22 0
3902.37 3
3902.51 12
3902.65 23
3902.80 36
3902.94 48
3903.08 59
3903.22 69
3903.37 77
3903.51 84
3903.65 91
3903.80 98
3903.94 105
3904.08 112
3904.23 119
3904.37 125
3904.51 132
3904.66 140
3904.80 147
3904.94 154
3905.09 161
3905.23 164
3905.37 164
3905.52 158
3905.66 148
3905.80 134
3905.95 119
3906.09 105
3906.23 94
3906.38 87
3906.52 84
3906.66 86
3906.80 91
3906.95 98
3907.09 106
3907.23 113
3907.38 120
3907.52 125
3907.66 129
3907.81 131
3907.95 130
3908.09 127
3908.24 123
3908.38 117
3908.52 111
3908.67 107
3908.81 105
3908.95 105
3909.10 108
3909.24 111
3909.38 115
3909.53 118
3909.67 120
3909.81 121
3909.96 120
3910.10 120
3910.24 119
3910.39 117
3910.53 114
3910.67 110
3910.82 103
3910.96 94
3911.10 83
3911.25 72
3911.39 61
3911.53 52
3911.68 44
3911.82 39
3911.96 35
3912.11 32
3912.25 30
3912.39 26
3912.54 22
3912.68 18
3912.82 14
3912.97 12
3913.11 12
3913.25 14
3913.40 17
3913.54 22
3913.68 29
3913.83 36
3913.97 45
3914.11 57
3914.26 70
3914.40 86
3914.54 102
3914.69 118
3914.83 131
3914.97 140
3915.12 145
3915.26 148
3915.40 151
3915.55 156
3915.69 165
3915.83 180
3915.98 200
3916.12 224
3916.26 250
3916.41 276
3916.55 301
3916.69 323
3916.84 344
3916.98 365
3917.12 386
3917.27 410
3917.41 437
3917.56 466
3917.70 497
3917.84 530
3917.99 562
3918.13 594
3918.27 625
3918.42 656
3918.56 686
3918.70 717
3918.85 749
3918.99 779
3919.13 809
3919.28 837
3919.42 863
3919.56 887
3919.71 909
3919.85 930
3919.99 950
3920.14 969
3920.28 985
3920.42 998
3920.57 1007
3920.71 1011
3920.85 1011
3921.00 1005
3921.14 995
3921.29 981
3921.43 965
3921.57 947
3921.72 928
3921.86 911
3922.00 896
3922.15 885
3922.29 878
3922.43 875
3922.58 875
3922.72 879
3922.86 882
3923.01 884
3923.15 882
3923.29 877
3923.44 868
3923.58 855
3923.73 837
3923.87 817
3924.01 793
3924.16 767
3924.30 738
3924.44 709
3924.59 679
3924.73 650
3924.87 623
3925.02 601
3925.16 583
3925.30 570
3925.45 562
3925.59 556
3925.74 552
3925.88 547
3926.02 539
3926.17 527
3926.31 511
3926.45 492
3926.60 474
3926.74 456
3926.88 443
3927.03 432
3927.17 425
3927.32 418
3927.46 413
3927.60 408
3927.75 406
3927.89 409
3928.03 418
3928.18 434
3928.32 457
3928.46 482
3928.61 507
3928.75 529
3928.89 544
3929.04 552
3929.18 555
3929.33 554
3929.47 552
3929.61 550
3929.76 550
3929.90 551
3930.04 554
3930.19 557
3930.33 558
3930.48 557
3930.62 554
3930.76 549
3930.91 542
3931.05 534
3931.19 527
3931.34 519
3931.48 512
3931.62 504
3931.77 495
3931.91 484
3932.06 472
3932.20 457
3932.34 442
3932.49 426
3932.63 410
3932.77 395
3932.92 381
3933.06 371
3933.21 362
3933.35 355
3933.49 349
3933.64 342
3933.78 334
3933.92 325
3934.07 314
3934.21 303
3934.36 292
3934.50 281
3934.64 272
3934.79 263
3934.93 255
3935.07 246
3935.22 235
3935.36 224
3935.51 212
3935.65 199
3935.79 187
3935.94 176
3936.08 167
3936.22 161
3936.37 159
3936.51 160
3936.66 165
3936.80 171
3936.94 180
3937.09 187
3937.23 192
3937.37 193
3937.52 189
3937.66 181
3937.81 171
3937.95 161
3938.09 153
3938.24 149
3938.38 150
3938.53 155
3938.67 163
3938.81 173
3938.96 183
3939.10 192
3939.24 199
3939.39 205
3939.53 209
3939.68 213
3939.82 215
3939.96 216
3940.11 214
3940.25 211
3940.39 206
3940.54 199
3940.68 191
3940.83 182
3940.97 173
3941.11 164
3941.26 155
3941.40 146
3941.55 137
3941.69 130
3941.83 124
3941.98 121
3942.12 121
3942.27 123
3942.41 126
3942.55 130
3942.70 133
3942.84 134
3942.98 132
3943.13 127
3943.27 121
3943.42 114
3943.56 108
3943.70 103
3943.85 100
3943.99 99
3944.14 99
3944.28 98
3944.42 96
3944.57 91
3944.71 86
3944.86 79
3945.00 72
3945.14 67
3945.29 64
3945.43 64
3945.58 67
3945.72 71
3945.86 75
3946.01 76
3946.15 74
3946.30 68
3946.44 59
3946.58 50
3946.73 42
3946.87 37
3947.02 38
3947.16 43
3947.30 51
3947.45 63
3947.59 75
3947.74 89
3947.88 102
3948.02 117
3948.17 133
3948.31 149
3948.46 166
3948.60 180
3948.74 192
3948.89 198
3949.03 199
3949.18 195
3949.32 188
3949.46 180
3949.61 172
3949.75 168
3949.90 168
3950.04 173
3950.18 181
3950.33 191
3950.47 201
3950.62 208
3950.76 212
3950.90 213
3951.05 210
3951.19 205
3951.34 201
3951.48 197
3951.62 196
3951.77 196
3951.91 197
3952.06 198
3952.20 198
3952.34 197
3952.49 194
3952.63 190
3952.78 185
3952.92 181
3953.06 179
3953.21 177
3953.35 178
3953.50 180
3953.64 184
3953.78 188
3953.93 193
3954.07 198
3954.22 202
3954.36 204
3954.51 206
3954.65 206
3954.79 205
3954.94 203
3955.08 201
3955.23 201
3955.37 202
3955.51 207
3955.66 214
3955.80 224
3955.95 235
3956.09 245
3956.23 251
3956.38 251
3956.52 243
3956.67 227
3956.81 205
3956.96 179
3957.10 154
3957.24 133
3957.39 117
3957.53 108
3957.68 103
3957.82 101
3957.96 98
3958.11 93
3958.25 85
3958.40 75
3958.54 65
3958.69 56
3958.83 49
3958.97 47
3959.12 47
3959.26 51
3959.41 56
3959.55 61
3959.70 65
3959.84 69
3959.98 72
3960.13 74
3960.27 76
3960.42 77
3960.56 79
3960.70 81
3960.85 82
3960.99 82
3961.14 81
3961.28 78
3961.43 72
3961.57 66
3961.71 59
3961.86 54
3962.00 53
3962.15 56
3962.29 63
3962.44 73
3962.58 85
3962.72 96
3962.87 106
3963.01 115
3963.16 123
3963.30 131
3963.45 139
3963.59 146
3963.73 151
3963.88 152
3964.02 148
3964.17 139
3964.31 126
3964.46 111
3964.60 97
3964.74 86
3964.89 81
3965.03 81
3965.18 86
3965.32 93
3965.47 102
3965.61 108
3965.75 111
3965.90 108
3966.04 101
3966.19 91
3966.33 81
3966.48 71
3966.62 66
3966.76 66
3966.91 71
3967.05 82
3967.20 96
3967.34 111
3967.49 125
3967.63 137
3967.77 144
3967.92 146
3968.06 144
3968.21 138
3968.35 129
3968.50 118
3968.64 106
3968.79 95
3968.93 85
3969.07 80
3969.22 79
3969.36 82
3969.51 89
3969.65 97
3969.80 106
3969.94 114
3970.08 119
3970.23 121
3970.37 121
3970.52 118
3970.66 114
3970.81 109
3970.95 102
3971.10 95
3971.24 87
3971.38 79
3971.53 71
3971.67 64
3971.82 58
3971.96 55
3972.11 54
3972.25 55
3972.40 55
3972.54 54
3972.68 50
3972.83 42
3972.97 29
3973.12 12
3973.26 0
3973.41 0
3973.55 0
3973.70 0
3973.84 0
3973.98 0
3974.13 0
3974.27 0
3974.42 12
3974.56 29
3974.71 42
3974.85 50
3975.00 54
3975.14 56
3975.28 56
3975.43 56
3975.57 57
3975.72 61
3975.86 67
3976.01 75
3976.15 82
3976.30 88
3976.44 92
3976.59 94
3976.73 92
3976.87 89
3977.02 85
3977.16 80
3977.31 77
3977.45 76
3977.60 76
3977.74 79
3977.89 83
3978.03 87
3978.18 92
3978.32 96
3978.46 99
3978.61 100
3978.75 98
3978.90 94
3979.04 86
3979.19 76
3979.33 66
3979.48 56
3979.62 50
3979.77 47
3979.91 50
3980.05 58
3980.20 70
3980.34 84
3980.49 99
3980.63 112
3980.78 124
3980.92 132
3981.07 135
3981.21 134
3981.36 128
3981.50 118
3981.64 102
3981.79 84
3981.93 65
3982.08 49
3982.22 36
3982.37 30
3982.51 30
3982.66 37
3982.80 48
3982.95 61
3983.09 75
3983.24 88
3983.38 98
3983.53 105
3983.67 109
3983.81 112
3983.96 115
3984.10 117
3984.25 120
3984.39 123
3984.54 125
3984.68 128
3984.83 129
3984.97 131
3985.12 132
3985.26 134
3985.41 137
3985.55 142
3985.69 148
3985.84 154
3985.98 160
3986.13 166
3986.27 170
3986.42 172
3986.56 172
3986.71 170
3986.85 165
3987.00 157
3987.14 148
3987.29 136
3987.43 123
3987.58 110
3987.72 99
3987.87 89
3988.01 82
3988.15 77
3988.30 75
3988.44 76
3988.59 80
3988.73 88
3988.88 98
3989.02 110
3989.17 122
3989.31 133
3989.46 139
3989.60 142
3989.75 142
3989.89 139
3990.04 135
3990.18 131
3990.33 129
3990.47 129
3990.62 131
3990.76 135
3990.91 139
3991.05 145
3991.19 152
3991.34 159
3991.48 166
3991.63 174
3991.77 181
3991.92 188
3992.06 193
3992.21 196
3992.35 198
3992.50 199
3992.64 200
3992.79 200
3992.93 201
3993.08 202
3993.22 204
3993.37 204
3993.51 203
3993.66 200
3993.80 193
3993.95 185
3994.09 175
3994.24 165
3994.38 156
3994.53 149
3994.67 144
3994.82 142
3994.96 143
3995.10 144
3995.25 146
3995.39 148
3995.54 151
3995.68 154
3995.83 157
3995.97 159
3996.12 159
3996.26 156
3996.41 150
3996.55 139
3996.70 123
3996.84 104
3996.99 82
3997.13 59
3997.28 37
3997.42 16
3997.57 0
3997.71 0
3997.86 0
3998.00 0
3998.15 0
3998.29 0
3998.44 0
3998.58 0
3998.73 0
3998.87 10
3999.02 19
3999.16 27
3999.31 33
3999.45 37
3999.60 38
3999.74 38
3999.89 35
4000.03 32
4000.18 28
4000.32 24
4000.47 20
4000.61 16
4000.76 11
4000.90 5
4001.05 0
4001.19 0
4001.34 0
4001.48 0
4001.63 1
4001.77 9
4001.92 19
4002.06 29
4002.21 39
4002.35 48
4002.50 55
4002.64 60
4002.79 65
4002.93 68
4003.08 69
4003.22 68
4003.37 66
4003.51 61
4003.66 55
4003.80 48
4003.95 42
4004.09 37
4004.24 33
4004.38 30
4004.53 29
4004.67 29
4004.82 29
4004.96 31
4005.11 33
4005.25 38
4005.40 43
4005.54 50
4005.69 57
4005.83 63
4005.98 68
4006.12 71
4006.27 73
4006.41 73
4006.56 74
4006.70 75
4006.85 79
4006.99 84
4007.14 92
4007.28 102
4007.43 114
4007.57 127
4007.72 141
4007.86 153
4008.01 165
4008.15 174
4008.30 180
4008.44 182
4008.59 182
4008.73 180
4008.88 179
4009.02 178
4009.17 179
4009.31 181
4009.46 186
4009.60 191
4009.75 196
4009.89 201
4010.04 206
4010.18 210
4010.33 215
4010.47 219
4010.62 222
4010.76 225
4010.91 225
4011.05 223
4011.20 220
4011.34 215
4011.49 211
4011.63 207
4011.78 204
4011.93 202
4012.07 201
4012.22 199
4012.36 196
4012.51 192
4012.65 188
4012.80 184
4012.94 182
4013.09 181
4013.23 182
4013.38 185
4013.52 187
4013.67 189
4013.81 188
4013.96 185
4014.10 181
4014.25 177
4014.39 174
4014.54 172
4014.68 173
4014.83 175
4014.97 179
4015.12 183
4015.26 186
4015.41 189
4015.55 190
4015.70 191
4015.85 191
4015.99 192
4016.14 194
4016.28 195
4016.43 195
4016.57 194
4016.72 190
4016.86 184
4017.01 175
4017.15 163
4017.30 149
4017.44 135
4017.59 121
4017.73 110
4017.88 102
4018.02 98
4018.17 100
4018.31 105
4018.46 113
4018.60 122
4018.75 129
4018.90 134
4019.04 136
4019.19 134
4019.33 131
4019.48 125
4019.62 116
4019.77 107
4019.91 95
4020.06 82
4020.20 69
4020.35 57
4020.49 47
4020.64 41
4020.78 39
4020.93 42
4021.07 48
4021.22 57
4021.37 67
4021.51 78
4021.66 87
4021.80 95
4021.95 100
4022.09 105
4022.24 109
4022.38 112
4022.53 116
4022.67 119
4022.82 123
4022.96 127
4023.11 130
4023.26 131
4023.40 132
4023.55 131
4023.69 129
4023.84 127
4023.98 123
4024.13 119
4024.27 114
4024.42 109
4024.56 104
4024.71 98
4024.85 94
4025.00 90
4025.14 87
4025.29 85
4025.44 83
4025.58 82
4025.73 80
4025.87 78
4026.02 76
4026.16 73
4026.31 69
4026.45 64
4026.60 61
4026.74 58
4026.89 58
4027.04 60
4027.18 64
4027.33 72
4027.47 80
4027.62 88
4027.76 94
4027.91 97
4028.05 96
4028.20 93
4028.34 89
4028.49 85
4028.64 84
4028.78 86
4028.93 92
4029.07 100
4029.22 109
4029.36 117
4029.51 123
4029.65 127
4029.80 129
4029.94 131
4030.09 133
4030.24 135
4030.38 138
4030.53 140
4030.67 140
4030.82 137
4030.96 132
4031.11 125
4031.25 117
4031.40 109
4031.54 102
4031.69 95
4031.84 89
4031.98 83
4032.13 79
4032.27 76
4032.42 76
4032.56 77
4032.71 81
4032.85 87
4033.00 93
4033.15 99
4033.29 105
4033.44 110
4033.58 113
4033.73 115
4033.87 115
4034.02 114
4034.16 113
4034.31 111
4034.46 110
4034.60 109
4034.75 110
4034.89 111
4035.04 113
4035.18 115
4035.33 118
4035.47 120
4035.62 123
4035.77 128
4035.91 134
4036.06 141
4036.20 150
4036.35 157
4036.49 163
4036.64 165
4036.78 163
4036.93 157
4037.08 150
4037.22 142
4037.37 137
4037.51 135
4037.66 137
4037.80 143
4037.95 150
4038.10 155
4038.24 158
4038.39 156
4038.53 149
4038.68 138
4038.82 124
4038.97 110
4039.11 97
4039.26 87
4039.41 80
4039.55 77
4039.70 76
4039.84 76
4039.99 76
4040.13 75
4040.28 72
4040.43 67
4040.57 59
4040.72 51
4040.86 42
4041.01 34
4041.15 26
4041.30 20
4041.45 16
4041.59 13
4041.74 12
4041.88 13
4042.03 15
4042.17 17
4042.32 20
4042.47 23
4042.61 24
4042.76 25
4042.90 24
4043.05 22
4043.19 19
4043.34 16
4043.49 14
4043.63 12
4043.78 11
4043.92 10
4044.07 11
4044.21 11
4044.36 10
4044.51 7
4044.65 4
4044.80 0
4044.94 0
4045.09 0
4045.23 0
4045.38 0
4045.53 0
4045.67 0
4045.82 0
4045.96 6
4046.11 12
4046.25 18
4046.40 24
4046.55 33
4046.69 43
4046.84 54
4046.98 65
4047.13 76
4047.28 84
4047.42 89
4047.57 91
4047.71 88
4047.86 83
4048.00 75
4048.15 64
4048.30 51
4048.44 36
4048.59 21
4048.73 8
4048.88 0
4049.02 0
4049.17 0
4049.32 0
4049.46 0
4049.61 5
4049.75 11
4049.90 14
4050.05 14
4050.19 10
4050.34 4
4050.48 0
4050.63 0
4050.77 0
4050.92 0
4051.07 4
4051.21 13
4051.36 24
4051.50 34
4051.65 44
4051.80 52
4051.94 57
4052.09 59
4052.23 58
4052.38 55
4052.53 50
4052.67 46
4052.82 44
4052.96 46
4053.11 51
4053.25 59
4053.40 68
4053.55 75
4053.69 80
4053.84 82
4053.98 82
4054.13 78
4054.28 73
4054.42 66
4054.57 59
4054.71 51
4054.86 44
4055.01 38
4055.15 32
4055.30 27
4055.44 22
4055.59 17
4055.74 10
4055.88 2
4056.03 0
4056.17 0
4056.32 0
4056.47 0
4056.61 0
4056.76 0
4056.90 5
4057.05 14
4057.20 22
4057.34 28
4057.49 33
4057.63 36
4057.78 39
4057.93 42
4058.07 47
4058.22 52
4058.36 57
4058.51 61
4058.65 63
4058.80 63
4058.95 59
4059.09 53
4059.24 46
4059.38 37
4059.53 27
4059.68 19
4059.82 12
4059.97 7
4060.12 4
4060.26 4
4060.41 5
4060.55 6
4060.70 7
4060.85 6
4060.99 4
4061.14 1
4061.28 0
4061.43 0
4061.58 0
4061.72 0
4061.87 0
4062.01 0
4062.16 4
4062.31 14
4062.45 25
4062.60 39
4062.74 54
4062.89 70
4063.04 87
4063.18 104
4063.33 119
4063.47 133
4063.62 143
4063.77 149
4063.91 149
4064.06 145
4064.20 137
4064.35 127
4064.50 116
4064.64 105
4064.79 96
4064.94 90
4065.08 85
4065.23 81
4065.37 78
4065.52 75
4065.67 73
4065.81 70
4065.96 67
4066.10 65
4066.25 62
4066.40 60
4066.54 57
4066.69 53
4066.83 49
4066.98 42
4067.13 36
4067.27 29
4067.42 25
4067.57 24
4067.71 27
4067.86 34
4068.00 45
4068.15 58
4068.30 71
4068.44 81
4068.59 88
4068.74 90
4068.88 89
4069.03 84
4069.17 78
4069.32 72
4069.47 68
4069.61 66
4069.76 67
4069.90 70
4070.05 76
4070.20 81
4070.34 86
4070.49 89
4070.64 89
4070.78 86
4070.93 81
4071.07 74
4071.22 66
4071.37 58
4071.51 51
4071.66 44
4071.81 37
4071.95 30
4072.10 23
4072.24 17
4072.39 11
4072.54 7
4072.68 4
4072.83 2
4072.98 1
4073.12 2
4073.27 4
4073.41 8
4073.56 12
4073.71 18
4073.85 25
4074.00 34
4074.15 43
4074.29 53
4074.44 64
4074.58 74
4074.73 83
4074.88 91
4075.02 97
4075.17 101
4075.32 102
4075.46 101
4075.61 97
4075.75 92
4075.90 88
4076.05 84
4076.19 81
4076.34 79
4076.49 77
4076.63 74
4076.78 68
4076.93 59
4077.07 47
4077.22 33
4077.36 18
4077.51 4
4077.66 0
4077.80 0
4077.95 0
4078.10 0
4078.24 0
4078.39 0
4078.53 2
4078.68 5
4078.83 6
4078.97 6
4079.12 6
4079.27 7
4079.41 10
4079.56 14
4079.71 20
4079.85 27
4080.00 34
4080.14 41
4080.29 47
4080.44 54
4080.58 61
4080.73 68
4080.88 75
4081.02 82
4081.17 88
4081.32 93
4081.46 96
4081.61 98
4081.76 99
4081.90 100
4082.05 101
4082.19 101
4082.34 102
4082.49 101
4082.63 99
4082.78 96
4082.93 90
4083.07 83
4083.22 73
4083.37 62
4083.51 51
4083.66 38
4083.81 27
4083.95 16
4084.10 8
4084.24 4
4084.39 3
4084.54 6
4084.68 12
4084.83 21
4084.98 32
4085.12 43
4085.27 55
4085.42 67
4085.56 78
4085.71 87
4085.86 94
4086.00 99
4086.15 100
4086.30 97
4086.44 91
4086.59 84
4086.73 75
4086.88 68
4087.03 62
4087.17 59
4087.32 58
4087.47 58
4087.61 60
4087.76 62
4087.91 63
4088.05 63
4088.20 62
4088.35 61
4088.49 60
4088.64 59
4088.79 60
4088.93 61
4089.08 64
4089.23 67
4089.37 72
4089.52 76
4089.67 80
4089.81 81
4089.96 80
4090.11 76
4090.25 70
4090.40 62
4090.54 54
4090.69 49
4090.84 47
4090.98 50
4091.13 55
4091.28 61
4091.42 67
4091.57 72
4091.72 73
4091.86 74
4092.01 73
4092.16 74
4092.30 77
4092.45 83
4092.60 89
4092.74 97
4092.89 103
4093.04 107
4093.18 110
4093.33 110
4093.48 109
4093.62 107
4093.77 105
4093.92 102
4094.06 99
4094.21 95
4094.36 90
4094.50 83
4094.65 76
4094.80 68
4094.94 61
4095.09 54
4095.24 50
4095.38 47
4095.53 46
4095.68 47
4095.82 48
4095.97 49
4096.12 49
4096.26 47
4096.41 43
4096.56 38
4096.70 34
4096.85 31
4097.00 30
4097.14 34
4097.29 39
4097.44 46
4097.58 53
4097.73 59
4097.88 62
4098.02 62
4098.17 60
4098.32 56
4098.46 52
4098.61 47
4098.76 43
4098.90 40
4099.05 37
4099.20 34
4099.34 31
4099.49 27
4099.64 23
4099.78 19
4099.93 16
4100.08 14
4100.22 14
4100.37 15
4100.52 16
4100.66 18
4100.81 20
4100.96 20
4101.10 20
4101.25 19
4101.40 18
4101.54 18
4101.69 18
4101.84 19
4101.99 21
4102.13 21
4102.28 21
4102.43 19
4102.57 16
4102.72 12
4102.87 8
4103.01 5
4103.16 3
4103.31 1
4103.45 1
4103.60 1
4103.75 1
4103.89 1
4104.04 2
4104.19 2
4104.33 1
4104.48 0
4104.63 0
4104.77 0
4104.92 0
4105.07 0
4105.21 0
4105.36 3
4105.51 8
4105.66 15
4105.80 23
4105.95 31
4106.10 39
4106.24 47
4106.39 54
4106.54 63
4106.68 71
4106.83 80
4106.98 89
4107.12 97
4107.27 104
4107.42 109
4107.56 113
4107.71 115
4107.86 116
4108.01 116
4108.15 115
4108.30 111
4108.45 107
4108.59 101
4108.74 95
4108.89 88
4109.03 82
4109.18 77
4109.33 73
4109.47 69
4109.62 64
4109.77 59
4109.91 53
4110.06 47
4110.21 41
4110.36 36
4110.50 31
4110.65 27
4110.80 22
4110.94 16
4111.09 7
4111.24 0
4111.38 0
4111.53 0
4111.68 0
4111.83 0
4111.97 0
4112.12 0
4112.27 0
4112.41 10
4112.56 20
4112.71 29
4112.85 36
4113.00 42
4113.15 47
4113.29 51
4113.44 54
4113.59 56
4113.74 56
4113.88 55
4114.03 52
4114.18 49
4114.32 47
4114.47 47
4114.62 47
4114.76 48
4114.91 48
4115.06 47
4115.21 45
4115.35 41
4115.50 36
4115.65 31
4115.79 26
4115.94 21
4116.09 18
4116.23 14
4116.38 11
4116.53 8
4116.68 6
4116.82 5
4116.97 6
4117.12 9
4117.26 15
4117.41 24
4117.56 34
4117.71 44
4117.85 52
4118.00 58
4118.15 62
4118.29 62
4118.44 60
4118.59 57
4118.73 54
4118.88 52
4119.03 51
4119.18 51
4119.32 53
4119.47 55
4119.62 58
4119.76 60
4119.91 61
4120.06 63
4120.21 65
4120.35 68
4120.50 72
4120.65 79
4120.79 88
4120.94 98
4121.09 108
4121.24 117
4121.38 123
4121.53 126
4121.68 126
4121.82 122
4121.97 116
4122.12 110
4122.27 103
4122.41 99
4122.56 96
4122.71 97
4122.85 101
4123.00 107
4123.15 114
4123.30 120
4123.44 124
4123.59 125
4123.74 123
4123.88 117
4124.03 109
4124.18 100
4124.33 91
4124.47 84
4124.62 77
4124.77 72
4124.91 68
4125.06 64
4125.21 61
4125.36 59
4125.50 57
4125.65 57
4125.80 58
4125.94 60
4126.09 63
4126.24 65
4126.39 67
4126.53 70
4126.68 72
4126.83 76
4126.97 80
4127.12 86
4127.27 93
4127.42 101
4127.56 108
4127.71 116
4127.86 123
4128.01 130
4128.15 135
4128.30 140
4128.45 144
4128.59 147
4128.74 148
4128.89 147
4129.04 145
4129.18 141
4129.33 135
4129.48 127
4129.63 119
4129.77 109
4129.92 99
4130.07 89
4130.21 78
4130.36 69
4130.51 61
4130.66 56
4130.80 54
4130.95 55
4131.10 57
4131.25 59
4131.39 61
4131.54 60
4131.69 58
4131.83 52
4131.98 46
4132.13 40
4132.28 35
4132.42 31
4132.57 27
4132.72 25
4132.87 22
4133.01 20
4133.16 19
4133.31 19
4133.46 22
4133.60 28
4133.75 36
4133.90 46
4134.04 57
4134.19 67
4134.34 76
4134.49 82
4134.63 87
4134.78 90
4134.93 93
4135.08 97
4135.22 102
4135.37 106
4135.52 111
4135.67 114
4135.81 116
4135.96 116
4136.11 115
4136.26 113
4136.40 111
4136.55 109
4136.70 107
4136.84 103
4136.99 98
4137.14 90
4137.29 81
4137.43 69
4137.58 58
4137.73 47
4137.88 36
4138.02 27
4138.17 19
4138.32 12
4138.47 7
4138.61 2
4138.76 0
4138.91 0
4139.06 0
4139.20 0
4139.35 0
4139.50 0
4139.65 0
4139.79 0
4139.94 0
4140.09 1
4140.24 9
4140.38 19
4140.53 28
4140.68 37
4140.83 45
4140.97 51
4141.12 56
4141.27 63
4141.42 72
4141.56 84
4141.71 98
4141.86 113
4142.01 126
4142.15 137
4142.30 143
4142.45 145
4142.60 143
4142.74 140
4142.89 138
4143.04 137
4143.19 139
4143.33 142
4143.48 146
4143.63 150
4143.78 152
4143.92 151
4144.07 148
4144.22 142
4144.37 133
4144.51 122
4144.66 110
4144.81 97
4144.96 85
4145.10 75
4145.25 66
4145.40 60
4145.55 56
4145.69 54
4145.84 52
4145.99 51
4146.14 50
4146.28 50
4146.43 51
4146.58 53
4146.73 57
4146.87 60
4147.02 63
4147.17 66
4147.32 68
4147.46 71
4147.61 74
4147.76 79
4147.91 85
4148.05 91
4148.20 95
4148.35 96
4148.50 94
4148.64 89
4148.79 83
4148.94 78
4149.09 76
4149.24 76
4149.38 80
4149.53 86
4149.68 92
4149.83 98
4149.97 103
4150.12 105
4150.27 105
4150.42 104
4150.56 102
4150.71 100
4150.86 98
4151.01 96
4151.15 94
4151.30 90
4151.45 85
4151.60 77
4151.75 69
4151.89 59
4152.04 49
4152.19 39
4152.34 31
4152.48 26
4152.63 24
4152.78 24
4152.93 27
4153.07 32
4153.22 37
4153.37 42
4153.52 45
4153.66 46
4153.81 46
4153.96 46
4154.11 46
4154.26 47
4154.40 50
4154.55 52
4154.70 55
4154.85 55
4154.99 55
4155.14 51
4155.29 46
4155.44 41
4155.59 36
4155.73 33
4155.88 33
4156.03 35
4156.18 40
4156.32 46
4156.47 53
4156.62 60
4156.77 66
4156.91 71
4157.06 76
4157.21 79
4157.36 82
4157.51 83
4157.65 83
4157.80 81
4157.95 78
4158.10 73
4158.24 66
4158.39 57
4158.54 47
4158.69 35
4158.84 24
4158.98 15
4159.13 9
4159.28 7
4159.43 9
4159.57 16
4159.72 27
4159.87 38
4160.02 50
4160.17 60
4160.31 69
4160.46 74
4160.61 77
4160.76 77
4160.91 75
4161.05 70
4161.20 63
4161.35 55
4161.50 47
4161.64 39
4161.79 33
4161.94 28
4162.09 26
4162.24 27
4162.38 29
4162.53 33
4162.68 37
4162.83 40
4162.97 44
4163.12 46
4163.27 48
4163.42 49
4163.57 49
4163.71 50
4163.86 50
4164.01 49
4164.16 48
4164.31 46
4164.45 43
4164.60 39
4164.75 35
4164.90 30
4165.05 26
4165.19 25
4165.34 27
4165.49 31
4165.64 38
4165.78 45
4165.93 52
4166.08 56
4166.23 57
4166.38 54
4166.52 49
4166.67 42
4166.82 36
4166.97 32
4167.12 31
4167.26 34
4167.41 41
4167.56 50
4167.71 60
4167.86 71
4168.00 82
4168.15 92
4168.30 101
4168.45 108
4168.60 112
4168.74 114
4168.89 115
4169.04 114
4169.19 111
4169.34 108
4169.48 104
4169.63 100
4169.78 94
4169.93 85
4170.08 75
4170.22 64
4170.37 53
4170.52 43
4170.67 37
4170.82 34
4170.96 35
4171.11 40
4171.26 47
4171.41 55
4171.56 64
4171.70 74
4171.85 84
4172.00 94
4172.15 104
4172.30 113
4172.44 120
4172.59 124
4172.74 125
4172.89 121
4173.04 112
4173.18 101
4173.33 87
4173.48 72
4173.63 58
4173.78 44
4173.92 32
4174.07 20
4174.22 10
4174.37 1
4174.52 0
4174.66 0
4174.81 0
4174.96 0
4175.11 0
4175.26 0
4175.40 0
4175.55 0
4175.70 6
4175.85 15
4176.00 24
4176.15 32
4176.29 38
4176.44 42
4176.59 45
4176.74 46
4176.89 46
4177.03 44
4177.18 42
4177.33 38
4177.48 34
4177.63 29
4177.77 23
4177.92 17
4178.07 11
4178.22 6
4178.37 2
4178.51 0
4178.66 0
4178.81 1
4178.96 4
4179.11 10
4179.26 17
4179.40 26
4179.55 34
4179.70 43
4179.85 51
4180.00 59
4180.14 66
4180.29 72
4180.44 78
4180.59 83
4180.74 87
4180.89 90
4181.03 92
4181.18 91
4181.33 89
4181.48 86
4181.63 82
4181.77 77
4181.92 72
4182.07 66
4182.22 60
4182.37 55
4182.52 49
4182.66 45
4182.81 42
4182.96 41
4183.11 44
4183.26 49
4183.40 56
4183.55 64
4183.70 72
4183.85 78
4184.00 81
4184.15 81
4184.29 78
4184.44 73
4184.59 68
4184.74 64
4184.89 62
4185.04 63
4185.18 65
4185.33 68
4185.48 70
4185.63 69
4185.78 67
4185.93 63
4186.07 59
4186.22 56
4186.37 55
4186.52 54
4186.67 53
4186.81 51
4186.96 45
4187.11 38
4187.26 29
4187.41 22
4187.56 18
4187.70 19
4187.85 26
4188.00 37
4188.15 51
4188.30 64
4188.45 75
4188.59 82
4188.74 85
4188.89 85
4189.04 84
4189.19 81
4189.34 79
4189.48 76
4189.63 73
4189.78 69
4189.93 65
4190.08 61
4190.23 58
4190.37 57
4190.52 59
4190.67 64
4190.82 72
4190.97 82
4191.12 92
4191.26 101
4191.41 109
4191.56 114
4191.71 119
4191.86 122
4192.01 125
4192.15 127
4192.30 128
4192.45 126
4192.60 123
4192.75 118
4192.90 112
4193.04 105
4193.19 99
4193.34 94
4193.49 91
4193.64 88
4193.79 88
4193.94 88
4194.08 89
4194.23 91
4194.38 92
4194.53 92
4194.68 91
4194.83 89
4194.97 86
4195.12 82
4195.27 78
4195.42 74
4195.57 70
4195.72 67
4195.86 62
4196.01 57
4196.16 50
4196.31 41
4196.46 32
4196.61 23
4196.76 15
4196.90 10
4197.05 8
4197.20 10
4197.35 15
4197.50 23
4197.65 31
4197.79 40
4197.94 47
4198.09 52
4198.24 55
4198.39 55
4198.54 54
4198.69 52
4198.83 50
4198.98 49
4199.13 49
4199.28 49
4199.43 50
4199.58 50
4199.73 50
4199.87 47
4200.02 42
4200.17 35
4200.32 27
4200.47 20
4200.62 15
4200.76 12
4200.91 11
4201.06 12
4201.21 13
4201.36 12
4201.51 8
4201.66 1
4201.80 0
4201.95 0
4202.10 0
4202.25 0
4202.40 0
4202.55 0
4202.70 5
4202.84 19
4202.99 34
4203.14 48
4203.29 59
4203.44 68
4203.59 75
4203.74 78
4203.88 79
4204.03 79
4204.18 78
4204.33 77
4204.48 77
4204.63 78
4204.78 80
4204.92 83
4205.07 85
4205.22 86
4205.37 86
4205.52 84
4205.67 80
4205.82 75
4205.97 71
4206.11 67
4206.26 66
4206.41 67
4206.56 69
4206.71 73
4206.86 76
4207.01 77
4207.15 74
4207.30 67
4207.45 56
4207.60 42
4207.75 28
4207.90 17
4208.05 9
4208.19 7
4208.34 10
4208.49 17
4208.64 25
4208.79 34
4208.94 42
4209.09 48
4209.24 54
4209.38 60
4209.53 65
4209.68 72
4209.83 77
4209.98 83
4210.13 87
4210.28 89
4210.43 91
4210.57 93
4210.72 94
4210.87 97
4211.02 100
4211.17 103
4211.32 107
4211.47 110
4211.61 112
4211.76 114
4211.91 114
4212.06 113
4212.21 110
4212.36 105
4212.51 97
4212.66 86
4212.80 71
4212.95 55
4213.10 39
4213.25 25
4213.40 13
4213.55 7
4213.70 5
4213.85 7
4213.99 11
4214.14 15
4214.29 17
4214.44 18
4214.59 18
4214.74 17
4214.89 17
4215.04 19
4215.18 23
4215.33 29
4215.48 36
4215.63 43
4215.78 49
4215.93 54
4216.08 58
4216.23 61
4216.38 64
4216.52 66
4216.67 66
4216.82 65
4216.97 61
4217.12 56
4217.27 48
4217.42 39
4217.57 30
4217.71 22
4217.86 16
4218.01 12
4218.16 10
4218.31 9
4218.46 9
4218.61 9
4218.76 9
4218.91 10
4219.05 11
4219.20 14
4219.35 17
4219.50 20
4219.65 24
4219.80 27
4219.95 30
4220.10 32
4220.25 32
4220.39 31
4220.54 27
4220.69 22
4220.84 16
4220.99 9
4221.14 3
4221.29 0
4221.44 0
4221.59 0
4221.73 0
4221.88 0
4222.03 0
4222.18 0
4222.33 0
4222.48 0
4222.63 5
4222.78 16
4222.93 28
4223.07 40
4223.22 49
4223.37 54
4223.52 56
4223.67 55
4223.82 51
4223.97 45
4224.12 38
4224.27 30
4224.41 22
4224.56 14
4224.71 6
4224.86 0
4225.01 0
4225.16 0
4225.31 0
4225.46 0
4225.61 0
4225.76 8
4225.90 20
4226.05 33
4226.20 46
4226.35 57
4226.50 65
4226.65 69
4226.80 70
4226.95 71
4227.10 71
4227.25 72
4227.39 74
4227.54 77
4227.69 78
4227.84 77
4227.99 71
4228.14 61
4228.29 48
4228.44 34
4228.59 20
4228.74 9
4228.88 0
4229.03 0
4229.18 0
4229.33 0
4229.48 0
4229.63 0
4229.78 3
4229.93 14
4230.08 28
4230.23 44
4230.37 60
4230.52 74
4230.67 86
4230.82 92
4230.97 94
4231.12 91
4231.27 84
4231.42 75
4231.57 66
4231.72 56
4231.87 48
4232.01 41
4232.16 35
4232.31 31
4232.46 28
4232.61 25
4232.76 22
4232.91 17
4233.06 10
4233.21 1
4233.36 0
4233.51 0
4233.65 0
4233.80 0
4233.95 0
4234.10 0
4234.25 0
4234.40 5
4234.55 19
4234.70 32
4234.85 43
4235.00 52
4235.15 59
4235.29 65
4235.44 71
4235.59 77
4235.74 83
4235.89 89
4236.04 95
4236.19 98
4236.34 98
4236.49 95
4236.64 89
4236.79 81
4236.94 71
4237.08 61
4237.23 54
4237.38 50
4237.53 49
4237.68 52
4237.83 56
4237.98 62
4238.13 66
4238.28 69
4238.43 69
4238.58 66
4238.73 58
4238.87 48
4239.02 37
4239.17 24
4239.32 13
4239.47 4
4239.62 0
4239.77 0
4239.92 2
4240.07 10
4240.22 20
4240.37 31
4240.52 43
4240.67 53
4240.81 62
4240.96 69
4241.11 73
4241.26 76
4241.41 78
4241.56 80
4241.71 82
4241.86 83
4242.01 85
4242.16 86
4242.31 85
4242.46 82
4242.61 79
4242.76 74
4242.90 68
4243.05 63
4243.20 59
4243.35 55
4243.50 53
4243.65 52
4243.80 52
4243.95 52
4244.10 51
4244.25 50
4244.40 49
4244.55 47
4244.70 46
4244.85 45
4244.99 46
4245.14 47
4245.29 49
4245.44 51
4245.59 52
4245.74 51
4245.89 49
4246.04 46
4246.19 42
4246.34 37
4246.49 31
4246.64 23
4246.79 14
4246.94 3
4247.09 0
4247.23 0
4247.38 0
4247.53 0
4247.68 0
4247.83 0
4247.98 0
4248.13 0
4248.28 15
4248.43 31
4248.58 48
4248.73 63
4248.88 79
4249.03 93
4249.18 105
4249.33 114
4249.47 120
4249.62 122
4249.77 119
4249.92 113
4250.07 104
4250.22 94
4250.37 83
4250.52 73
4250.67 64
4250.82 56
4250.97 48
4251.12 40
4251.27 33
4251.42 27
4251.57 22
4251.72 17
4251.87 15
4252.01 13
4252.16 13
4252.31 14
4252.46 16
4252.61 19
4252.76 22
4252.91 26
4253.06 31
4253.21 36
4253.36 42
4253.51 48
4253.66 54
4253.81 60
4253.96 67
4254.11 73
4254.26 79
4254.41 85
4254.56 89
4254.71 92
4254.85 94
4255.00 93
4255.15 91
4255.30 86
4255.45 80
4255.60 72
4255.75 63
4255.90 52
4256.05 42
4256.20 32
4256.35 23
4256.50 17
4256.65 13
4256.80 12
4256.95 14
4257.10 17
4257.25 20
4257.40 21
4257.55 20
4257.70 18
4257.84 16
4257.99 15
4258.14 17
4258.29 25
4258.44 36
4258.59 51
4258.74 66
4258.89 81
4259.04 93
4259.19 102
4259.34 108
4259.49 111
4259.64 112
4259.79 111
4259.94 110
4260.09 108
4260.24 107
4260.39 107
4260.54 109
4260.69 114
4260.84 119
4260.99 124
4261.14 128
4261.28 130
4261.43 130
4261.58 127
4261.73 122
4261.88 117
4262.03 112
4262.18 111
4262.33 112
4262.48 118
4262.63 127
4262.78 138
4262.93 151
4263.08 162
4263.23 170
4263.38 174
4263.53 172
4263.68 166
4263.83 157
4263.98 149
4264.13 142
4264.28 141
4264.43 144
4264.58 149
4264.73 155
4264.88 160
4265.03 160
4265.18 155
4265.33 147
4265.47 138
4265.62 131
4265.77 128
4265.92 130
4266.07 137
4266.22 147
4266.37 159
4266.52 170
4266.67 179
4266.82 188
4266.97 194
4267.12 201
4267.27 207
4267.42 214
4267.57 221
4267.72 227
4267.87 232
4268.02 236
4268.17 238
4268.32 240
4268.47 241
4268.62 240
4268.77 239
4268.92 237
4269.07 232
4269.22 226
4269.37 219
4269.52 211
4269.67 204
4269.82 197
4269.97 190
4270.12 183
4270.27 174
4270.42 163
4270.56 151
4270.71 139
4270.86 130
4271.01 125
4271.16 128
4271.31 138
4271.46 155
4271.61 177
4271.76 201
4271.91 223
4272.06 242
4272.21 255
4272.36 263
4272.51 267
4272.66 268
4272.81 268
4272.96 269
4273.11 272
4273.26 277
4273.41 285
4273.56 295
4273.71 304
4273.86 312
4274.01 317
4274.16 318
4274.31 318
4274.46 315
4274.61 313
4274.76 311
4274.91 312
4275.06 317
4275.21 326
4275.36 341
4275.51 360
4275.66 385
4275.81 415
4275.96 448
4276.11 484
4276.26 520
4276.41 556
4276.56 589
4276.71 620
4276.86 648
4277.01 674
4277.16 699
4277.31 724
4277.46 750
4277.61 779
4277.76 812
4277.91 848
4278.06 890
4278.21 938
4278.36 992
4278.51 1051
4278.66 1116
4278.81 1185
4278.96 1258
4279.11 1334
4279.26 1413
4279.41 1494
4279.56 1578
4279.71 1664
4279.86 1751
4280.01 1838
4280.15 1922
4280.30 2003
4280.45 2078
4280.60 2147
4280.75 2210
4280.90 2266
4281.05 2315
4281.20 2357
4281.35 2392
4281.50 2418
4281.65 2439
4281.80 2455
4281.95 2470
4282.10 2486
4282.25 2503
4282.40 2523
4282.55 2545
4282.70 2567
4282.85 2588
4283.00 2606
4283.15 2619
4283.30 2628
4283.45 2634
4283.60 2635
4283.75 2634
4283.90 2630
4284.05 2624
4284.20 2613
4284.35 2599
4284.50 2579
4284.65 2554
4284.80 2523
4284.95 2486
4285.10 2443
4285.25 2395
4285.40 2343
4285.55 2291
4285.70 2238
4285.85 2187
4286.00 2139
4286.15 2093
4286.30 2049
4286.45 2007
4286.60 1968
4286.75 1933
4286.90 1903
4287.05 1878
4287.20 1859
4287.35 1844
4287.50 1831
4287.65 1815
4287.80 1794
4287.95 1767
4288.10 1733
4288.25 1693
4288.40 1648
4288.56 1603
4288.71 1559
4288.86 1519
4289.01 1485
4289.16 1457
4289.31 1433
4289.46 1414
4289.61 1396
4289.76 1378
4289.91 1357
4290.06 1334
4290.21 1308
4290.36 1280
4290.51 1252
4290.66 1225
4290.81 1201
4290.96 1180
4291.11 1163
4291.26 1148
4291.41 1136
4291.56 1124
4291.71 1111
4291.86 1098
4292.01 1083
4292.16 1068
4292.31 1052
4292.46 1037
4292.61 1024
4292.76 1012
4292.91 1002
4293.06 994
4293.21 990
4293.36 989
4293.51 992
4293.66 1001
4293.81 1015
4293.96 1032
4294.11 1051
4294.26 1070
4294.41 1086
4294.56 1097
4294.71 1102
4294.86 1102
4295.01 1097
4295.16 1092
4295.31 1088
4295.46 1089
4295.61 1097
4295.76 1113
4295.91 1137
4296.06 1168
4296.21 1205
4296.36 1247
4296.51 1291
4296.66 1335
4296.81 1380
4296.96 1423
4297.11 1464
4297.26 1502
4297.41 1538
4297.56 1572
4297.71 1604
4297.86 1635
4298.01 1665
4298.17 1694
4298.32 1723
4298.47 1753
4298.62 1782
4298.77 1811
4298.92 1839
4299.07 1866
4299.22 1892
4299.37 1915
4299.52 1934
4299.67 1950
4299.82 1959
4299.97 1962
4300.12 1957
4300.27 1944
4300.42 1923
4300.57 1898
4300.72 1871
4300.87 1844
4301.02 1821
4301.17 1801
4301.32 1786
4301.47 1774
4301.62 1764
4301.77 1752
4301.92 1737
4302.07 1719
4302.22 1698
4302.37 1675
4302.52 1651
4302.67 1626
4302.82 1600
4302.97 1572
4303.12 1542
4303.27 1506
4303.43 1466
4303.58 1421
4303.73 1374
4303.88 1324
4304.03 1277
4304.18 1232
4304.33 1192
4304.48 1157
4304.63 1127
4304.78 1101
4304.93 1079
4305.08 1059
4305.23 1039
4305.38 1021
4305.53 1005
4305.68 991
4305.83 979
4305.98 968
4306.13 958
4306.28 947
4306.43 933
4306.58 917
4306.73 899
4306.88 879
4307.03 860
4307.18 842
4307.33 828
4307.49 818
4307.64 810
4307.79 805
4307.94 801
4308.09 796
4308.24 790
4308.39 782
4308.54 771
4308.69 757
4308.84 739
4308.99 718
4309.14 695
4309.29 669
4309.44 642
4309.59 615
4309.74 590
4309.89 568
4310.04 551
4310.19 537
4310.34 528
4310.49 520
4310.64 514
4310.79 508
4310.95 502
4311.10 496
4311.25 490
4311.40 485
4311.55 482
4311.70 480
4311.85 480
4312.00 480
4312.15 481
4312.30 482
4312.45 480
4312.60 476
4312.75 468
4312.90 459
4313.05 449
4313.20 439
4313.35 431
4313.50 427
4313.65 425
4313.80 425
4313.96 426
4314.11 425
4314.26 421
4314.41 414
4314.56 405
4314.71 395
4314.86 385
4315.01 376
4315.16 368
4315.31 360
4315.46 353
4315.61 346
4315.76 340
4315.91 334
4316.06 329
4316.21 327
4316.36 329
4316.51 333
4316.66 339
4316.82 347
4316.97 354
4317.12 360
4317.27 365
4317.42 368
4317.57 370
4317.72 372
4317.87 374
4318.02 375
4318.17 376
4318.32 376
4318.47 375
4318.62 373
4318.77 370
4318.92 365
4319.07 359
4319.22 353
4319.38 347
4319.53 342
4319.68 339
4319.83 336
4319.98 334
4320.13 332
4320.28 331
4320.43 330
4320.58 328
4320.73 326
4320.88 324
4321.03 320
4321.18 315
4321.33 308
4321.48 299
4321.63 288
4321.79 277
4321.94 267
4322.09 260
4322.24 260
4322.39 266
4322.54 279
4322.69 296
4322.84 316
4322.99 336
4323.14 354
4323.29 369
4323.44 380
4323.59 389
4323.74 396
4323.90 401
4324.05 404
4324.20 405
4324.35 403
4324.50 398
4324.65 391
4324.80 382
4324.95 372
4325.10 363
4325.25 356
4325.40 350
4325.55 347
4325.70 346
4325.85 348
4326.00 351
4326.16 355
4326.31 357
4326.46 356
4326.61 351
4326.76 341
4326.91 327
4327.06 310
4327.21 293
4327.36 278
4327.51 266
4327.66 258
4327.81 253
4327.96 252
4328.12 252
4328.27 254
4328.42 256
4328.57 259
4328.72 263
4328.87 266
4329.02 269
4329.17 271
4329.32 271
4329.47 270
4329.62 267
4329.77 263
4329.92 258
4330.08 250
4330.23 242
4330.38 232
4330.53 222
4330.68 210
4330.83 199
4330.98 188
4331.13 179
4331.28 172
4331.43 167
4331.58 166
4331.73 167
4331.89 170
4332.04 175
4332.19 181
4332.34 187
4332.49 193
4332.64 199
4332.79 205
4332.94 210
4333.09 215
4333.24 220
4333.39 224
4333.54 226
4333.70 226
4333.85 224
4334.00 218
4334.15 208
4334.30 195
4334.45 179
4334.60 162
4334.75 145
4334.90 130
4335.05 119
4335.20 113
4335.36 114
4335.51 121
4335.66 134
4335.81 150
4335.96 167
4336.11 184
4336.26 198
4336.41 210
4336.56 220
4336.71 226
4336.86 230
4337.02 233
4337.17 233
4337.32 231
4337.47 227
4337.62 221
4337.77 213
4337.92 205
4338.07 196
4338.22 189
4338.37 182
4338.52 177
4338.68 172
4338.83 167
4338.98 161
4339.13 154
4339.28 146
4339.43 136
4339.58 126
4339.73 116
4339.88 107
4340.03 100
4340.19 96
4340.34 95
4340.49 97
4340.64 102
4340.79 108
4340.94 114
4341.09 118
4341.24 120
4341.39 118
4341.54 114
4341.69 107
4341.85 99
4342.00 91
4342.15 85
4342.30 82
4342.45 80
4342.60 81
4342.75 83
4342.90 86
4343.05 91
4343.21 97
4343.36 104
4343.51 111
4343.66 118
4343.81 125
4343.96 131
4344.11 135
4344.26 139
4344.41 143
4344.56 146
4344.72 149
4344.87 153
4345.02 157
4345.17 162
4345.32 168
4345.47 175
4345.62 181
4345.77 186
4345.92 189
4346.08 189
4346.23 188
4346.38 186
4346.53 185
4346.68 188
4346.83 196
4346.98 207
4347.13 221
4347.28 236
4347.43 249
4347.59 258
4347.74 263
4347.89 265
4348.04 263
4348.19 259
4348.34 255
4348.49 250
4348.64 246
4348.79 242
4348.95 238
4349.10 234
4349.25 231
4349.40 228
4349.55 225
4349.70 224
4349.85 223
4350.00 222
4350.16 222
4350.31 223
4350.46 223
4350.61 224
4350.76 222
4350.91 220
4351.06 215
4351.21 209
4351.36 202
4351.52 194
4351.67 186
4351.82 178
4351.97 171
4352.12 165
4352.27 160
4352.42 156
4352.57 154
4352.73 153
4352.88 155
4353.03 160
4353.18 168
4353.33 178
4353.48 189
4353.63 199
4353.78 207
4353.93 210
4354.09 209
4354.24 203
4354.39 193
4354.54 180
4354.69 166
4354.84 152
4354.99 139
4355.14 127
4355.30 118
4355.45 110
4355.60 106
4355.75 105
4355.90 108
4356.05 114
4356.20 123
4356.35 131
4356.51 138
4356.66 142
4356.81 142
4356.96 137
4357.11 130
4357.26 119
4357.41 109
4357.56 99
4357.72 90
4357.87 85
4358.02 83
4358.17 84
4358.32 88
4358.47 93
4358.62 98
4358.77 101
4358.93 102
4359.08 99
4359.23 93
4359.38 84
4359.53 75
4359.68 66
4359.83 59
4359.99 56
4360.14 57
4360.29 62
4360.44 71
4360.59 82
4360.74 95
4360.89 107
4361.04 116
4361.20 122
4361.35 124
4361.50 122
4361.65 118
4361.80 112
4361.95 108
4362.10 105
4362.26 104
4362.41 105
4362.56 107
4362.71 108
4362.86 108
4363.01 106
4363.16 102
4363.31 96
4363.47 88
4363.62 78
4363.77 69
4363.92 59
4364.07 49
4364.22 40
4364.37 33
4364.53 27
4364.68 23
4364.83 22
4364.98 23
4365.13 26
4365.28 31
4365.43 39
4365.59 50
4365.74 63
4365.89 78
4366.04 94
4366.19 108
4366.34 118
4366.49 125
4366.65 126
4366.80 122
4366.95 116
4367.10 107
4367.25 99
4367.40 90
4367.55 83
4367.71 76
4367.86 70
4368.01 64
4368.16 59
4368.31 56
4368.46 55
4368.61 59
4368.77 67
4368.92 77
4369.07 87
4369.22 95
4369.37 99
4369.52 98
4369.68 93
4369.83 84
4369.98 74
4370.13 66
4370.28 59
4370.43 55
4370.58 53
4370.74 50
4370.89 47
4371.04 42
4371.19 35
4371.34 26
4371.49 17
4371.64 9
4371.80 2
4371.95 0
4372.10 0
4372.25 0
4372.40 0
4372.55 0
4372.71 0
4372.86 0
4373.01 0
4373.16 0
4373.31 0
4373.46 0
4373.61 5
4373.77 17
4373.92 31
4374.07 47
4374.22 62
4374.37 75
4374.52 86
4374.68 93
4374.83 97
4374.98 100
4375.13 100
4375.28 101
4375.43 101
4375.59 103
4375.74 106
4375.89 111
4376.04 116
4376.19 123
4376.34 128
4376.49 134
4376.65 138
4376.80 141
4376.95 143
4377.10 144
4377.25 143
4377.40 141
4377.56 136
4377.71 130
4377.86 122
4378.01 112
4378.16 102
4378.31 92
4378.47 83
4378.62 77
4378.77 74
4378.92 75
4379.07 80
4379.22 88
4379.38 98
4379.53 109
4379.68 121
4379.83 131
4379.98 140
4380.13 145
4380.29 149
4380.44 150
4380.59 150
4380.74 150
4380.89 150
4381.04 152
4381.20 154
4381.35 156
4381.50 156
4381.65 155
4381.80 151
4381.95 144
4382.11 136
4382.26 127
4382.41 120
4382.56 116
4382.71 115
4382.86 118
4383.02 123
4383.17 129
4383.32 135
4383.47 140
4383.62 142
4383.77 142
4383.93 140
4384.08 136
4384.23 130
4384.38 124
4384.53 116
4384.69 108
4384.84 98
4384.99 87
4385.14 75
4385.29 62
4385.44 49
4385.60 38
4385.75 28
4385.90 20
4386.05 16
4386.20 15
4386.35 18
4386.51 25
4386.66 36
4386.81 49
4386.96 65
4387.11 82
4387.27 98
4387.42 112
4387.57 122
4387.72 127
4387.87 127
4388.02 122
4388.18 114
4388.33 105
4388.48 96
4388.63 88
4388.78 82
4388.94 79
4389.09 76
4389.24 75
4389.39 76
4389.54 79
4389.69 83
4389.85 88
4390.00 94
4390.15 98
4390.30 100
4390.45 99
4390.61 93
4390.76 84
4390.91 72
4391.06 61
4391.21 51
4391.36 44
4391.52 39
4391.67 38
4391.82 39
4391.97 43
4392.12 48
4392.28 54
4392.43 60
4392.58 65
4392.73 69
4392.88 71
4393.04 69
4393.19 66
4393.34 61
4393.49 56
4393.64 52
4393.79 50
4393.95 48
4394.10 48
4394.25 48
4394.40 48
4394.55 45
4394.71 42
4394.86 39
4395.01 35
4395.16 33
4395.31 32
4395.47 32
4395.62 32
4395.77 31
4395.92 30
4396.07 27
4396.23 22
4396.38 17
4396.53 11
4396.68 7
4396.83 4
4396.99 3
4397.14 4
4397.29 5
4397.44 8
4397.59 10
4397.75 13
4397.90 14
4398.05 14
4398.20 13
4398.35 11
4398.51 8
4398.66 5
4398.81 3
4398.96 0
4399.11 0
4399.26 0
4399.42 0
4399.57 0
4399.72 0
4399.87 0
4400.03 0
4400.18 0
4400.33 0
4400.48 0
4400.63 2
4400.79 7
4400.94 15
4401.09 23
4401.24 31
4401.39 40
4401.55 49
4401.70 57
4401.85 66
4402.00 73
4402.15 79
4402.31 83
4402.46 84
4402.61 82
4402.76 78
4402.91 72
4403.07 66
4403.22 63
4403.37 62
4403.52 63
4403.67 66
4403.83 69
4403.98 72
4404.13 74
4404.28 72
4404.43 68
4404.59 61
4404.74 52
4404.89 41
4405.04 28
4405.19 16
4405.35 5
4405.50 0
4405.65 0
4405.80 0
4405.96 0
4406.11 0
4406.26 6
4406.41 13
4406.56 20
4406.72 25
4406.87 30
4407.02 34
4407.17 36
4407.32 36
4407.48 33
4407.63 29
4407.78 22
4407.93 15
4408.09 8
4408.24 2
4408.39 0
4408.54 0
4408.69 0
4408.85 0
4409.00 3
4409.15 7
4409.30 10
4409.45 11
4409.61 11
4409.76 8
4409.91 3
4410.06 0
4410.22 0
4410.37 0
4410.52 0
4410.67 0
4410.82 0
4410.98 0
4411.13 0
4411.28 4
4411.43 8
4411.59 9
4411.74 10
4411.89 9
4412.04 9
4412.19 9
4412.35 11
4412.50 15
4412.65 22
4412.80 29
4412.96 37
4413.11 45
4413.26 53
4413.41 61
4413.56 70
4413.72 78
4413.87 86
4414.02 93
4414.17 99
4414.33 104
4414.48 107
4414.63 107
4414.78 106
4414.93 103
4415.09 98
4415.24 91
4415.39 82
4415.54 72
4415.70 62
4415.85 51
4416.00 42
4416.15 34
4416.31 29
4416.46 26
4416.61 25
4416.76 26
4416.91 26
4417.07 27
4417.22 26
4417.37 24
4417.52 22
4417.68 20
4417.83 17
4417.98 15
4418.13 14
4418.29 13
4418.44 14
4418.59 16
4418.74 21
4418.89 29
4419.05 41
4419.20 54
4419.35 69
4419.50 83
4419.66 95
4419.81 102
4419.96 103
4420.11 100
4420.27 92
4420.42 83
4420.57 74
4420.72 66
4420.88 62
4421.03 61
4421.18 62
4421.33 64
4421.48 65
4421.64 64
4421.79 62
4421.94 58
4422.09 54
4422.25 51
4422.40 50
4422.55 51
4422.70 54
4422.86 59
4423.01 64
4423.16 69
4423.31 74
4423.47 77
4423.62 79
4423.77 78
4423.92 76
4424.08 73
4424.23 70
4424.38 67
4424.53 66
4424.69 68
4424.84 73
4424.99 82
4425.14 92
4425.30 104
4425.45 115
4425.60 123
4425.75 128
4425.90 128
4426.06 123
4426.21 114
4426.36 104
4426.51 94
4426.67 86
4426.82 84
4426.97 88
4427.12 99
4427.28 112
4427.43 127
4427.58 140
4427.73 150
4427.89 155
4428.04 154
4428.19 150
4428.34 144
4428.50 136
4428.65 129
4428.80 123
4428.95 117
4429.11 112
4429.26 109
4429.41 108
4429.56 108
4429.72 110
4429.87 113
4430.02 118
4430.17 122
4430.33 126
4430.48 127
4430.63 126
4430.79 124
4430.94 120
4431.09 116
4431.24 112
4431.40 109
4431.55 107
4431.70 104
4431.85 101
4432.01 96
4432.16 90
4432.31 84
4432.46 77
4432.62 71
4432.77 67
4432.92 63
4433.07 61
4433.23 61
4433.38 62
4433.53 64
4433.68 67
4433.84 72
4433.99 79
4434.14 86
4434.29 94
4434.45 102
4434.60 108
4434.75 112
4434.90 114
4435.06 113
4435.21 112
4435.36 110
4435.52 107
4435.67 105
4435.82 102
4435.97 97
4436.13 91
4436.28 83
4436.43 74
4436.58 65
4436.74 58
4436.89 53
4437.04 52
4437.19 53
4437.35 56
4437.50 58
4437.65 60
4437.80 59
4437.96 57
4438.11 53
4438.26 49
4438.42 45
4438.57 43
4438.72 43
4438.87 44
4439.03 47
4439.18 51
4439.33 56
4439.48 63
4439.64 69
4439.79 75
4439.94 81
4440.09 84
4440.25 84
4440.40 82
4440.55 78
4440.71 71
4440.86 63
4441.01 54
4441.16 47
4441.32 41
4441.47 39
4441.62 40
4441.77 45
4441.93 52
4442.08 60
4442.23 68
4442.39 74
4442.54 77
4442.69 78
4442.84 77
4443.00 75
4443.15 74
4443.30 74
4443.46 75
4443.61 77
4443.76 78
4443.91 79
4444.07 81
4444.22 82
4444.37 83
4444.52 86
4444.68 88
4444.83 89
4444.98 87
4445.14 82
4445.29 72
4445.44 59
4445.59 45
4445.75 32
4445.90 23
4446.05 18
4446.21 20
4446.36 25
4446.51 34
4446.66 43
4446.82 50
4446.97 56
4447.12 59
4447.27 60
4447.43 61
4447.58 63
4447.73 65
4447.89 67
4448.04 70
4448.19 71
4448.34 71
4448.50 68
4448.65 63
4448.80 56
4448.96 47
4449.11 38
4449.26 29
4449.41 22
4449.57 15
4449.72 9
4449.87 4
4450.03 0
4450.18 0
4450.33 0
4450.48 0
4450.64 0
4450.79 0
4450.94 0
4451.10 0
4451.25 2
4451.40 13
4451.56 25
4451.71 36
4451.86 45
4452.01 51
4452.17 53
4452.32 51
4452.47 46
4452.63 39
4452.78 31
4452.93 23
4453.08 16
4453.24 11
4453.39 8
4453.54 6
4453.70 5
4453.85 4
4454.00 4
4454.15 3
4454.31 3
4454.46 4
4454.61 7
4454.77 10
4454.92 14
4455.07 18
4455.23 20
4455.38 20
4455.53 17
4455.68 12
4455.84 8
4455.99 4
4456.14 2
4456.30 1
4456.45 2
4456.60 4
4456.76 6
4456.91 7
4457.06 8
4457.21 8
4457.37 10
4457.52 14
4457.67 19
4457.83 25
4457.98 33
4458.13 41
4458.29 49
4458.44 56
4458.59 63
4458.74 70
4458.90 76
4459.05 81
4459.20 85
4459.36 88
4459.51 88
4459.66 86
4459.82 84
4459.97 81
4460.12 79
4460.27 78
4460.43 78
4460.58 79
4460.73 79
4460.89 79
4461.04 78
4461.19 75
4461.35 73
4461.50 70
4461.65 69
4461.81 69
4461.96 70
4462.11 71
4462.26 72
4462.42 71
4462.57 67
4462.72 60
4462.88 51
4463.03 39
4463.18 27
4463.34 15
4463.49 4
4463.64 0
4463.80 0
4463.95 0
4464.10 0
4464.25 0
4464.41 0
4464.56 0
4464.71 0
4464.87 0
4465.02 8
4465.17 18
4465.33 27
4465.48 36
4465.63 43
4465.79 49
4465.94 53
4466.09 57
4466.25 59
4466.40 60
4466.55 60
4466.70 60
4466.86 59
4467.01 58
4467.16 58
4467.32 60
4467.47 65
4467.62 71
4467.78 79
4467.93 86
4468.08 91
4468.24 93
4468.39 90
4468.54 83
4468.70 73
4468.85 63
4469.00 53
4469.16 43
4469.31 34
4469.46 25
4469.62 16
4469.77 6
4469.92 0
4470.08 0
4470.23 0
4470.38 0
4470.53 0
4470.69 0
4470.84 0
4470.99 0
4471.15 3
4471.30 10
4471.45 17
4471.61 25
4471.76 34
4471.91 45
4472.07 58
4472.22 73
4472.37 87
4472.53 98
4472.68 105
4472.83 107
4472.99 104
4473.14 96
4473.29 87
4473.45 78
4473.60 71
4473.75 66
4473.91 64
4474.06 64
4474.21 64
4474.37 65
4474.52 64
4474.67 62
4474.83 60
4474.98 57
4475.13 54
4475.29 52
4475.44 52
4475.59 53
4475.75 56
4475.90 60
4476.05 65
4476.21 72
4476.36 78
4476.51 84
4476.67 90
4476.82 95
4476.97 99
4477.13 102
4477.28 105
4477.43 106
4477.59 106
4477.74 105
4477.89 103
4478.05 102
4478.20 100
4478.35 99
4478.51 99
4478.66 98
4478.81 97
4478.97 96
4479.12 93
4479.27 89
4479.43 84
4479.58 80
4479.73 76
4479.89 74
4480.04 72
4480.19 72
4480.35 72
4480.50 72
4480.65 70
4480.81 68
4480.96 65
4481.11 60
4481.27 55
4481.42 51
4481.57 48
4481.73 47
4481.88 48
4482.03 53
4482.19 60
4482.34 68
4482.49 77
4482.65 84
4482.80 90
4482.95 92
4483.11 92
4483.26 90
4483.41 86
4483.57 83
4483.72 80
4483.88 78
4484.03 78
4484.18 80
4484.34 82
4484.49 86
4484.64 92
4484.80 98
4484.95 105
4485.10 113
4485.26 120
4485.41 128
4485.56 135
4485.72 142
4485.87 149
4486.02 157
4486.18 166
4486.33 177
4486.48 189
4486.64 203
4486.79 218
4486.94 232
4487.10 243
4487.25 252
4487.41 258
4487.56 260
4487.71 261
4487.87 261
4488.02 260
4488.17 259
4488.33 259
4488.48 259
4488.63 258
4488.79 259
4488.94 260
4489.09 264
4489.25 270
4489.40 281
4489.55 294
4489.71 309
4489.86 323
4490.02 335
4490.17 342
4490.32 345
4490.48 343
4490.63 337
4490.78 328
4490.94 318
4491.09 309
4491.24 301
4491.40 295
4491.55 291
4491.70 287
4491.86 283
4492.01 278
4492.17 273
4492.32 267
4492.47 263
4492.63 261
4492.78 261
4492.93 264
4493.09 269
4493.24 274
4493.39 277
4493.55 279
4493.70 277
4493.86 273
4494.01 267
4494.16 259
4494.32 250
4494.47 241
4494.62 232
4494.78 222
4494.93 213
4495.08 205
4495.24 197
4495.39 191
4495.55 186
4495.70 182
4495.85 179
4496.01 177
4496.16 174
4496.31 171
4496.47 166
4496.62 160
4496.77 153
4496.93 146
4497.08 139
4497.24 134
4497.39 132
4497.54 133
4497.70 138
4497.85 144
4498.00 153
4498.16 161
4498.31 169
4498.47 175
4498.62 180
4498.77 185
4498.93 189
4499.08 192
4499.23 194
4499.39 195
4499.54 195
4499.69 192
4499.85 189
4500.00 186
4500.16 183
4500.31 182
4500.46 182
4500.62 183
4500.77 184
4500.92 185
4501.08 187
4501.23 188
4501.39 190
4501.54 192
4501.69 194
4501.85 196
4502.00 197
4502.15 197
4502.31 195
4502.46 191
4502.62 188
4502.77 184
4502.92 181
4503.08 177
4503.23 174
4503.38 170
4503.54 167
4503.69 164
4503.85 163
4504.00 162
4504.15 163
4504.31 164
4504.46 166
4504.62 169
4504.77 173
4504.92 178
4505.08 184
4505.23 191
4505.38 199
4505.54 205
4505.69 210
4505.85 212
4506.00 213
4506.15 211
4506.31 208
4506.46 205
4506.62 203
4506.77 201
4506.92 201
4507.08 202
4507.23 202
4507.38 202
4507.54 202
4507.69 200
4507.85 198
4508.00 196
4508.15 195
4508.31 195
4508.46 198
4508.62 203
4508.77 209
4508.92 214
4509.08 220
4509.23 223
4509.38 225
4509.54 224
4509.69 222
4509.85 217
4510.00 209
4510.15 200
4510.31 188
4510.46 174
4510.62 159
4510.77 143
4510.92 129
4511.08 116
4511.23 106
4511.39 98
4511.54 94
4511.69 93
4511.85 95
4512.00 99
4512.16 105
4512.31 112
4512.46 119
4512.62 126
4512.77 130
4512.92 133
4513.08 133
4513.23 131
4513.39 128
4513.54 125
4513.69 122
4513.85 118
4514.00 114
4514.16 110
4514.31 106
4514.46 101
4514.62 97
4514.77 94
4514.93 92
4515.08 91
4515.23 91
4515.39 89
4515.54 87
4515.70 84
4515.85 81
4516.00 78
4516.16 76
4516.31 75
4516.47 76
4516.62 78
4516.77 79
4516.93 82
4517.08 84
4517.24 87
4517.39 91
4517.54 94
4517.70 98
4517.85 102
4518.01 106
4518.16 110
4518.31 113
4518.47 115
4518.62 116
4518.78 115
4518.93 113
4519.08 109
4519.24 105
4519.39 101
4519.55 97
4519.70 93
4519.86 89
4520.01 84
4520.16 79
4520.32 71
4520.47 63
4520.63 54
4520.78 47
4520.93 42
4521.09 39
4521.24 39
4521.40 40
4521.55 42
4521.70 44
4521.86 45
4522.01 43
4522.17 40
4522.32 37
4522.47 34
4522.63 31
4522.78 29
4522.94 28
4523.09 28
4523.25 29
4523.40 32
4523.55 37
4523.71 44
4523.86 53
4524.02 64
4524.17 76
4524.32 86
4524.48 93
4524.63 96
4524.79 93
4524.94 85
4525.10 72
4525.25 58
4525.40 42
4525.56 27
4525.71 15
4525.87 6
4526.02 0
4526.17 0
4526.33 0
4526.48 0
4526.64 0
4526.79 0
4526.95 0
4527.10 0
4527.25 0
4527.41 0
4527.56 3
4527.72 9
4527.87 15
4528.02 20
4528.18 24
4528.33 27
4528.49 29
4528.64 29
4528.80 30
4528.95 31
4529.10 34
4529.26 39
4529.41 44
4529.57 50
4529.72 55
4529.88 59
4530.03 61
4530.18 61
4530.34 59
4530.49 55
4530.65 49
4530.80 42
4530.95 34
4531.11 27
4531.26 23
4531.42 21
4531.57 22
4531.73 26
4531.88 32
4532.03 37
4532.19 41
4532.34 41
4532.50 39
4532.65 32
4532.81 24
4532.96 14
4533.11 6
4533.27 0
4533.42 0
4533.58 1
4533.73 10
4533.89 23
4534.04 38
4534.19 53
4534.35 65
4534.50 73
4534.66 76
4534.81 75
4534.97 70
4535.12 63
4535.28 58
4535.43 55
4535.58 55
4535.74 59
4535.89 66
4536.05 75
4536.20 83
4536.36 91
4536.51 96
4536.66 99
4536.82 101
4536.97 102
4537.13 103
4537.28 104
4537.44 105
4537.59 107
4537.74 107
4537.90 106
4538.05 105
4538.21 104
4538.36 104
4538.52 106
4538.67 108
4538.83 112
4538.98 115
4539.13 117
4539.29 116
4539.44 114
4539.60 110
4539.75 105
4539.91 100
4540.06 96
4540.21 93
4540.37 90
4540.52 87
4540.68 85
4540.83 81
4540.99 78
4541.14 74
4541.30 70
4541.45 67
4541.60 65
4541.76 63
4541.91 62
4542.07 60
4542.22 58
4542.38 56
4542.53 55
4542.69 54
4542.84 55
4542.99 59
4543.15 64
4543.30 70
4543.46 76
4543.61 81
4543.77 85
4543.92 87
4544.08 86
4544.23 83
4544.39 79
4544.54 73
4544.69 67
4544.85 61
4545.00 56
4545.16 53
4545.31 52
4545.47 53
4545.62 55
4545.78 56
4545.93 57
4546.08 56
4546.24 52
4546.39 46
4546.55 40
4546.70 34
4546.86 31
4547.01 30
4547.17 32
4547.32 37
4547.48 43
4547.63 50
4547.78 56
4547.94 61
4548.09 64
4548.25 66
4548.40 66
4548.56 66
4548.71 65
4548.87 65
4549.02 63
4549.18 61
4549.33 58
4549.48 53
4549.64 47
4549.79 41
4549.95 35
4550.10 30
4550.26 27
4550.41 27
4550.57 28
4550.72 32
4550.88 35
4551.03 38
4551.19 40
4551.34 40
4551.49 38
4551.65 35
4551.80 33
4551.96 32
4552.11 32
4552.27 35
4552.42 40
4552.58 45
4552.73 50
4552.89 53
4553.04 54
4553.20 54
4553.35 52
4553.50 49
4553.66 46
4553.81 44
4553.97 43
4554.12 42
4554.28 41
4554.43 39
4554.59 37
4554.74 34
4554.90 32
4555.05 30
4555.21 29
4555.36 29
4555.51 31
4555.67 33
4555.82 36
4555.98 39
4556.13 42
4556.29 46
4556.44 52
4556.60 59
4556.75 69
4556.91 81
4557.06 93
4557.22 103
4557.37 110
4557.53 112
4557.68 109
4557.84 102
4557.99 94
4558.14 86
4558.30 81
4558.45 78
4558.61 77
4558.76 76
4558.92 74
4559.07 68
4559.23 60
4559.38 51
4559.54 41
4559.69 32
4559.85 26
4560.00 22
4560.16 21
4560.31 22
4560.47 23
4560.62 24
4560.78 23
4560.93 22
4561.08 21
4561.24 19
4561.39 18
4561.55 17
4561.70 17
4561.86 18
4562.01 18
4562.17 17
4562.32 14
4562.48 11
4562.63 6
4562.79 0
4562.94 0
4563.10 0
4563.25 0
4563.41 0
4563.56 0
4563.72 0
4563.87 0
4564.03 6
4564.18 18
4564.34 29
4564.49 37
4564.65 42
4564.80 42
4564.95 39
4565.11 33
4565.26 27
4565.42 22
4565.57 18
4565.73 16
4565.88 16
4566.04 17
4566.19 19
4566.35 23
4566.50 29
4566.66 36
4566.81 44
4566.97 52
4567.12 59
4567.28 63
4567.43 67
4567.59 68
4567.74 69
4567.90 69
4568.05 69
4568.21 68
4568.36 67
4568.52 64
4568.67 60
4568.83 56
4568.98 53
4569.14 52
4569.29 54
4569.45 59
4569.60 65
4569.76 71
4569.91 77
4570.07 82
4570.22 85
4570.38 87
4570.53 87
4570.69 86
4570.84 82
4571.00 77
4571.15 69
4571.31 60
4571.46 51
4571.62 43
4571.77 36
4571.93 30
4572.08 27
4572.23 25
4572.39 23
4572.54 22
4572.70 20
4572.85 18
4573.01 15
4573.16 12
4573.32 8
4573.47 6
4573.63 4
4573.78 5
4573.94 9
4574.09 15
4574.25 25
4574.40 35
4574.56 47
4574.71 59
4574.87 70
4575.02 79
4575.18 86
4575.33 93
4575.49 98
4575.64 103
4575.80 107
4575.95 111
4576.11 114
4576.26 115
4576.42 115
4576.57 113
4576.73 110
4576.88 106
4577.04 101
4577.19 96
4577.35 90
4577.51 83
4577.66 76
4577.82 68
4577.97 59
4578.13 50
4578.28 42
4578.44 35
4578.59 29
4578.75 25
4578.90 24
4579.06 25
4579.21 28
4579.37 32
4579.52 39
4579.68 45
4579.83 51
4579.99 55
4580.14 57
4580.30 57
4580.45 54
4580.61 50
4580.76 45
4580.92 40
4581.07 36
4581.23 33
4581.38 30
4581.54 27
4581.69 24
4581.85 19
4582.00 15
4582.16 11
4582.31 8
4582.47 7
4582.62 7
4582.78 9
4582.93 11
4583.09 14
4583.24 15
4583.40 16
4583.55 18
4583.71 20
4583.86 24
4584.02 30
4584.17 38
4584.33 48
4584.48 57
4584.64 65
4584.80 72
4584.95 75
4585.11 78
4585.26 79
4585.42 81
4585.57 84
4585.73 91
4585.88 100
4586.04 111
4586.19 123
4586.35 133
4586.50 141
4586.66 146
4586.81 148
4586.97 148
4587.12 146
4587.28 144
4587.43 143
4587.59 143
4587.74 146
4587.90 151
4588.05 158
4588.21 166
4588.36 174
4588.52 181
4588.68 187
4588.83 191
4588.99 192
4589.14 193
4589.30 191
4589.45 188
4589.61 186
4589.76 183
4589.92 181
4590.07 179
4590.23 177
4590.38 176
4590.54 174
4590.69 173
4590.85 172
4591.00 171
4591.16 171
4591.31 172
4591.47 172
4591.63 173
4591.78 174
4591.94 174
4592.09 175
4592.25 177
4592.40 180
4592.56 184
4592.71 190
4592.87 196
4593.02 203
4593.18 211
4593.33 217
4593.49 222
4593.64 225
4593.80 227
4593.95 227
4594.11 225
4594.27 222
4594.42 219
4594.58 215
4594.73 211
4594.89 207
4595.04 202
4595.20 195
4595.35 188
4595.51 178
4595.66 167
4595.82 154
4595.97 140
4596.13 126
4596.28 113
4596.44 102
4596.60 94
4596.75 89
4596.91 89
4597.06 91
4597.22 94
4597.37 98
4597.53 100
4597.68 100
4597.84 96
4597.99 89
4598.15 79
4598.30 67
4598.46 54
4598.62 40
4598.77 28
4598.93 17
4599.08 8
4599.24 1
4599.39 0
4599.55 0
4599.70 0
4599.86 0
4600.01 0
4600.17 0
4600.33 2
4600.48 3
4600.64 4
4600.79 4
4600.95 3
4601.10 2
4601.26 1
4601.41 0
4601.57 2
4601.72 4
4601.88 7
4602.04 11
4602.19 14
4602.35 17
4602.50 18
4602.66 19
4602.81 20
4602.97 23
4603.12 28
4603.28 35
4603.43 43
4603.59 53
4603.75 62
4603.90 70
4604.06 75
4604.21 79
4604.37 81
4604.52 81
4604.68 82
4604.83 83
4604.99 83
4605.14 84
4605.30 85
4605.46 84
4605.61 82
4605.77 78
4605.92 71
4606.08 62
4606.23 49
4606.39 36
4606.54 21
4606.70 9
4606.86 0
4607.01 0
4607.17 0
4607.32 0
4607.48 8
4607.63 18
4607.79 27
4607.94 34
4608.10 38
4608.26 41
4608.41 44
4608.57 49
4608.72 57
4608.88 66
4609.03 76
4609.19 84
4609.34 90
4609.50 92
4609.66 91
4609.81 87
4609.97 82
4610.12 77
4610.28 74
4610.43 73
4610.59 73
4610.75 75
4610.90 77
4611.06 80
4611.21 83
4611.37 85
4611.52 85
4611.68 83
4611.83 78
4611.99 72
4612.15 66
4612.30 61
4612.46 57
4612.61 55
4612.77 53
4612.92 51
4613.08 48
4613.24 44
4613.39 40
4613.55 35
4613.70 32
4613.86 32
4614.01 34
4614.17 37
4614.32 40
4614.48 42
4614.64 41
4614.79 36
4614.95 29
4615.10 21
4615.26 13
4615.41 6
4615.57 3
4615.73 3
4615.88 6
4616.04 12
4616.19 20
4616.35 29
4616.50 39
4616.66 48
4616.82 55
4616.97 60
4617.13 62
4617.28 60
4617.44 56
4617.59 50
4617.75 43
4617.91 37
4618.06 32
4618.22 29
4618.37 28
4618.53 28
4618.68 27
4618.84 25
4619.00 22
4619.15 17
4619.31 11
4619.46 5
4619.62 1
4619.77 0
4619.93 0
4620.09 0
4620.24 0
4620.40 0
4620.55 0
4620.71 0
4620.87 0
4621.02 1
4621.18 4
4621.33 7
4621.49 9
4621.64 12
4621.80 14
4621.96 15
4622.11 16
4622.27 15
4622.42 13
4622.58 9
4622.73 5
4622.89 0
4623.05 0
4623.20 0
4623.36 0
4623.51 0
4623.67 3
4623.83 13
4623.98 25
4624.14 38
4624.29 50
4624.45 61
4624.60 70
4624.76 76
4624.92 80
4625.07 83
4625.23 84
4625.38 83
4625.54 81
4625.70 77
4625.85 71
4626.01 63
4626.16 53
4626.32 41
4626.47 28
4626.63 17
4626.79 9
4626.94 3
4627.10 1
4627.25 3
4627.41 6
4627.57 10
4627.72 14
4627.88 16
4628.03 18
4628.19 19
4628.35 20
4628.50 20
4628.66 22
4628.81 24
4628.97 27
4629.13 31
4629.28 34
4629.44 38
4629.59 41
4629.75 44
4629.90 45
4630.06 45
4630.22 44
4630.37 42
4630.53 40
4630.68 38
4630.84 38
4631.00 39
4631.15 41
4631.31 43
4631.46 43
4631.62 41
4631.78 36
4631.93 27
4632.09 17
4632.24 6
4632.40 0
4632.56 0
4632.71 0
4632.87 0
4633.02 0
4633.18 0
4633.34 0
4633.49 0
4633.65 1
4633.80 5
4633.96 9
4634.12 15
4634.27 22
4634.43 30
4634.58 37
4634.74 43
4634.90 47
4635.05 49
4635.21 48
4635.36 46
4635.52 41
4635.68 36
4635.83 30
4635.99 23
4636.14 18
4636.30 14
4636.46 12
4636.61 13
4636.77 15
4636.92 20
4637.08 27
4637.24 34
4637.39 42
4637.55 49
4637.70 54
4637.86 59
4638.02 61
4638.17 61
4638.33 60
4638.49 57
4638.64 53
4638.80 49
4638.95 46
4639.11 45
4639.27 45
4639.42 48
4639.58 52
4639.73 56
4639.89 58
4640.05 59
4640.20 56
4640.36 52
4640.51 45
4640.67 38
4640.83 31
4640.98 25
4641.14 21
4641.29 19
4641.45 20
4641.61 22
4641.76 25
4641.92 30
4642.08 36
4642.23 42
4642.39 48
4642.54 53
4642.70 55
4642.86 55
4643.01 53
4643.17 51
4643.32 48
4643.48 45
4643.64 44
4643.79 45
4643.95 48
4644.11 52
4644.26 56
4644.42 61
4644.57 66
4644.73 69
4644.89 70
4645.04 70
4645.20 68
4645.35 65
4645.51 62
4645.67 60
4645.82 60
4645.98 61
4646.14 62
4646.29 63
4646.45 62
4646.60 59
4646.76 54
4646.92 46
4647.07 39
4647.23 31
4647.39 25
4647.54 21
4647.70 20
4647.85 21
4648.01 27
4648.17 34
4648.32 44
4648.48 55
4648.64 66
4648.79 75
4648.95 82
4649.10 85
4649.26 86
4649.42 84
4649.57 82
4649.73 78
4649.89 74
4650.04 70
4650.20 66
4650.35 61
4650.51 57
4650.67 52
4650.82 49
4650.98 47
4651.14 46
4651.29 47
4651.45 49
4651.60 50
4651.76 52
4651.92 54
4652.07 54
4652.23 54
4652.39 53
4652.54 51
4652.70 49
4652.86 46
4653.01 44
4653.17 42
4653.32 40
4653.48 39
4653.64 39
4653.79 40
4653.95 41
4654.11 43
4654.26 47
4654.42 51
4654.57 55
4654.73 60
4654.89 64
4655.04 66
4655.20 67
4655.36 66
4655.51 65
4655.67 63
4655.83 61
4655.98 61
4656.14 62
4656.29 65
4656.45 70
4656.61 76
4656.76 82
4656.92 87
4657.08 92
4657.23 95
4657.39 97
4657.55 98
4657.70 98
4657.86 96
4658.02 94
4658.17 90
4658.33 85
4658.48 79
4658.64 72
4658.80 65
4658.95 58
4659.11 50
4659.27 44
4659.42 36
4659.58 29
4659.74 20
4659.89 12
4660.05 3
4660.20 0
4660.36 0
4660.52 0
4660.67 0
4660.83 0
4660.99 0
4661.14 0
4661.30 0
4661.46 0
4661.61 4
4661.77 9
4661.93 15
4662.08 23
4662.24 32
4662.40 39
4662.55 44
4662.71 46
4662.86 45
4663.02 43
4663.18 40
4663.33 39
4663.49 39
4663.65 40
4663.80 43
4663.96 46
4664.12 48
4664.27 48
4664.43 47
4664.59 45
4664.74 43
4664.90 42
4665.06 42
4665.21 44
4665.37 46
4665.53 49
4665.68 52
4665.84 55
4666.00 57
4666.15 58
4666.31 59
4666.46 61
4666.62 62
4666.78 64
4666.93 66
4667.09 67
4667.25 68
4667.40 67
4667.56 66
4667.72 63
4667.87 60
4668.03 58
4668.19 57
4668.34 56
4668.50 57
4668.66 60
4668.81 62
4668.97 65
4669.13 67
4669.28 68
4669.44 69
4669.60 68
4669.75 66
4669.91 63
4670.07 61
4670.22 59
4670.38 58
4670.54 59
4670.69 62
4670.85 67
4671.01 74
4671.16 82
4671.32 92
4671.48 102
4671.63 112
4671.79 122
4671.95 130
4672.10 137
4672.26 141
4672.42 142
4672.57 140
4672.73 134
4672.89 125
4673.04 114
4673.20 103
4673.36 92
4673.51 83
4673.67 76
4673.83 71
4673.98 69
4674.14 69
4674.30 69
4674.45 69
4674.61 68
4674.77 67
4674.92 64
4675.08 61
4675.24 58
4675.39 54
4675.55 51
4675.71 47
4675.86 43
4676.02 38
4676.18 33
4676.33 29
4676.49 26
4676.65 24
4676.80 23
4676.96 22
4677.12 20
4677.27 18
4677.43 15
4677.59 11
4677.74 9
4677.90 9
4678.06 11
4678.21 14
4678.37 19
4678.53 24
4678.68 27
4678.84 28
4679.00 27
4679.15 23
4679.31 18
4679.47 11
4679.62 4
4679.78 0
4679.94 0
4680.09 0
4680.25 0
4680.41 5
4680.56 13
4680.72 21
4680.88 29
4681.03 35
4681.19 39
4681.35 40
4681.51 40
4681.66 38
4681.82 37
4681.98 36
4682.13 35
4682.29 34
4682.45 33
4682.60 32
4682.76 30
4682.92 28
4683.07 26
4683.23 24
4683.39 22
4683.54 20
4683.70 18
4683.86 17
4684.01 18
4684.17 21
4684.33 26
4684.48 32
4684.64 39
4684.80 45
4684.96 49
4685.11 50
4685.27 47
4685.43 43
4685.58 37
4685.74 30
4685.90 24
4686.05 18
4686.21 14
4686.37 10
4686.52 6
4686.68 3
4686.84 1
4686.99 0
4687.15 0
4687.31 0
4687.47 0
4687.62 0
4687.78 0
4687.94 0
4688.09 0
4688.25 0
4688.41 0
4688.56 2
4688.72 10
4688.88 20
4689.03 29
4689.19 35
4689.35 39
4689.51 39
4689.66 36
4689.82 32
4689.98 27
4690.13 23
4690.29 21
4690.45 22
4690.60 27
4690.76 33
4690.92 42
4691.07 51
4691.23 60
4691.39 67
4691.55 71
4691.70 73
4691.86 72
4692.02 69
4692.17 65
4692.33 62
4692.49 60
4692.64 60
4692.80 61
4692.96 62
4693.12 63
4693.27 61
4693.43 57
4693.59 49
4693.74 40
4693.90 30
4694.06 20
4694.21 11
4694.37 4
4694.53 0
4694.69 0
4694.84 0
4695.00 0
4695.16 0
4695.31 0
4695.47 6
4695.63 18
4695.78 31
4695.94 44
4696.10 57
4696.26 67
4696.41 74
4696.57 80
4696.73 84
4696.88 87
4697.04 90
4697.20 94
4697.36 97
4697.51 101
4697.67 103
4697.83 104
4697.98 104
4698.14 102
4698.30 100
4698.45 100
4698.61 100
4698.77 103
4698.93 107
4699.08 113
4699.24 119
4699.40 124
4699.55 128
4699.71 129
4699.87 129
4700.03 128
4700.18 126
4700.34 125
4700.50 124
4700.65 125
4700.81 126
4700.97 127
4701.13 128
4701.28 130
4701.44 131
4701.60 132
4701.75 132
4701.91 130
4702.07 127
4702.23 122
4702.38 116
4702.54 108
4702.70 100
4702.85 91
4703.01 82
4703.17 72
4703.33 62
4703.48 52
4703.64 42
4703.80 32
4703.95 24
4704.11 18
4704.27 15
4704.43 16
4704.58 19
4704.74 24
4704.90 31
4705.05 38
4705.21 46
4705.37 53
4705.53 60
4705.68 65
4705.84 70
4706.00 74
4706.15 77
4706.31 78
4706.47 79
4706.63 79
4706.78 77
4706.94 76
4707.10 73
4707.26 71
4707.41 68
4707.57 66
4707.73 67
4707.88 69
4708.04 74
4708.20 82
4708.36 92
4708.51 101
4708.67 110
4708.83 116
4708.98 118
4709.14 117
4709.30 114
4709.46 110
4709.61 105
4709.77 102
4709.93 101
4710.09 101
4710.24 101
4710.40 101
4710.56 100
4710.71 97
4710.87 93
4711.03 88
4711.19 85
4711.34 84
4711.50 84
4711.66 87
4711.82 91
4711.97 95
4712.13 99
4712.29 101
4712.45 102
4712.60 103
4712.76 104
4712.92 106
4713.07 109
4713.23 113
4713.39 117
4713.55 121
4713.70 124
4713.86 126
4714.02 127
4714.18 128
4714.33 131
4714.49 137
4714.65 146
4714.81 158
4714.96 171
4715.12 185
4715.28 198
4715.43 208
4715.59 214
4715.75 218
4715.91 219
4716.06 219
4716.22 218
4716.38 218
4716.54 220
4716.69 223
4716.85 229
4717.01 236
4717.17 245
4717.32 255
4717.48 267
4717.64 278
4717.80 289
4717.95 298
4718.11 305
4718.27 309
4718.43 311
4718.58 312
4718.74 310
4718.90 307
4719.05 302
4719.21 297
4719.37 291
4719.53 284
4719.68 278
4719.84 273
4720.00 271
4720.16 270
4720.31 273
4720.47 277
4720.63 282
4720.79 285
4720.94 287
4721.10 286
4721.26 283
4721.42 277
4721.57 268
4721.73 258
4721.89 247
4722.05 235
4722.20 223
4722.36 212
4722.52 203
4722.68 195
4722.83 188
4722.99 181
4723.15 174
4723.31 167
4723.46 160
4723.62 151
4723.78 142
4723.94 134
4724.09 127
4724.25 122
4724.41 118
4724.57 117
4724.72 118
4724.88 120
4725.04 123
4725.20 127
4725.35 130
4725.51 132
4725.67 134
4725.83 136
4725.98 137
4726.14 138
4726.30 140
4726.46 141
4726.61 141
4726.77 140
4726.93 137
4727.09 133
4727.24 128
4727.40 122
4727.56 115
4727.72 108
4727.87 100
4728.03 92
4728.19 83
4728.35 74
4728.51 64
4728.66 54
4728.82 45
4728.98 39
4729.14 35
4729.29 35
4729.45 39
4729.61 45
4729.77 53
4729.92 63
4730.08 72
4730.24 80
4730.40 88
4730.55 95
4730.71 101
4730.87 106
4731.03 109
4731.18 110
4731.34 108
4731.50 105
4731.66 100
4731.81 94
4731.97 88
4732.13 80
4732.29 72
4732.45 65
4732.60 56
4732.76 48
4732.92 40
4733.08 33
4733.23 27
4733.39 22
4733.55 19
4733.71 16
4733.86 15
4734.02 15
4734.18 16
4734.34 19
4734.50 21
4734.65 23
4734.81 24
4734.97 23
4735.13 22
4735.28 21
4735.44 21
4735.60 22
4735.76 24
4735.91 27
4736.07 30
4736.23 32
4736.39 33
4736.55 33
4736.70 34
4736.86 35
4737.02 38
4737.18 41
4737.33 45
4737.49 49
4737.65 53
4737.81 55
4737.96 57
4738.12 58
4738.28 59
4738.44 59
4738.60 60
4738.75 61
4738.91 63
4739.07 65
4739.23 66
4739.38 67
4739.54 68
4739.70 67
4739.86 65
4740.02 63
4740.17 61
4740.33 60
4740.49 61
4740.65 62
4740.80 63
4740.96 62
4741.12 60
4741.28 55
4741.44 48
4741.59 40
4741.75 32
4741.91 25
4742.07 19
4742.22 14
4742.38 11
4742.54 8
4742.70 6
4742.86 4
4743.01 4
4743.17 3
4743.33 3
4743.49 3
4743.65 3
4743.80 2
4743.96 2
4744.12 2
4744.28 3
4744.43 6
4744.59 9
4744.75 12
4744.91 15
4745.07 16
4745.22 16
4745.38 14
4745.54 12
4745.70 10
4745.86 10
4746.01 12
4746.17 15
4746.33 19
4746.49 24
4746.64 29
4746.80 32
4746.96 35
4747.12 37
4747.28 38
4747.43 37
4747.59 36
4747.75 35
4747.91 34
4748.07 35
4748.22 37
4748.38 40
4748.54 42
4748.70 44
4748.86 42
4749.01 37
4749.17 29
4749.33 18
4749.49 6
4749.64 0
4749.80 0
4749.96 0
4750.12 0
4750.28 0
4750.43 0
4750.59 0
4750.75 0
4750.91 4
4751.07 12
4751.22 21
4751.38 29
4751.54 38
4751.70 46
4751.86 53
4752.01 59
4752.17 63
4752.33 65
4752.49 64
4752.65 61
4752.80 57
4752.96 53
4753.12 50
4753.28 49
4753.44 48
4753.59 48
4753.75 48
4753.91 48
4754.07 47
4754.23 47
4754.38 47
4754.54 50
4754.70 56
4754.86 65
4755.02 76
4755.17 89
4755.33 101
4755.49 111
4755.65 117
4755.81 118
4755.96 114
4756.12 106
4756.28 94
4756.44 79
4756.60 64
4756.75 49
4756.91 36
4757.07 26
4757.23 20
4757.39 19
4757.54 21
4757.70 28
4757.86 35
4758.02 42
4758.18 47
4758.34 49
4758.49 47
4758.65 43
4758.81 38
4758.97 32
4759.13 27
4759.28 24
4759.44 21
4759.60 20
4759.76 18
4759.92 17
4760.07 15
4760.23 13
4760.39 11
4760.55 10
4760.71 11
4760.86 13
4761.02 18
4761.18 25
4761.34 34
4761.50 42
4761.66 50
4761.81 56
4761.97 61
4762.13 64
4762.29 68
4762.45 72
4762.60 76
4762.76 82
4762.92 87
4763.08 91
4763.24 93
4763.39 94
4763.55 94
4763.71 94
4763.87 95
4764.03 97
4764.19 101
4764.34 104
4764.50 108
4764.66 109
4764.82 109
4764.98 106
4765.13 102
4765.29 96
4765.45 91
4765.61 85
4765.77 80
4765.93 76
4766.08 72
4766.24 69
4766.40 67
4766.56 66
4766.72 66
4766.88 66
4767.03 68
4767.19 69
4767.35 70
4767.51 70
4767.67 68
4767.82 66
4767.98 62
4768.14 58
4768.30 54
4768.46 51
4768.62 48
4768.77 46
4768.93 44
4769.09 42
4769.25 41
4769.41 39
4769.57 37
4769.72 36
4769.88 36
4770.04 37
4770.20 39
4770.36 42
4770.51 46
4770.67 49
4770.83 54
4770.99 58
4771.15 63
4771.31 68
4771.46 73
4771.62 78
4771.78 83
4771.94 87
4772.10 90
4772.26 92
4772.41 92
4772.57 91
4772.73 89
4772.89 87
4773.05 85
4773.21 83
4773.36 81
4773.52 79
4773.68 75
4773.84 69
4774.00 62
4774.16 52
4774.31 42
4774.47 30
4774.63 20
4774.79 10
4774.95 3
4775.11 0
4775.26 0
4775.42 0
4775.58 0
4775.74 0
4775.90 0
4776.06 0
4776.21 1
4776.37 1
4776.53 2
4776.69 2
4776.85 3
4777.01 5
4777.17 8
4777.32 13
4777.48 20
4777.64 28
4777.80 35
4777.96 43
4778.12 49
4778.27 52
4778.43 53
4778.59 51
4778.75 46
4778.91 41
4779.07 35
4779.22 29
4779.38 25
4779.54 22
4779.70 20
4779.86 20
4780.02 20
4780.17 21
4780.33 24
4780.49 29
4780.65 37
4780.81 47
4780.97 58
4781.13 69
4781.28 80
4781.44 89
4781.60 96
4781.76 100
4781.92 102
4782.08 101
4782.23 99
4782.39 96
4782.55 91
4782.71 86
4782.87 79
4783.03 72
4783.19 65
4783.34 57
4783.50 49
4783.66 41
4783.82 33
4783.98 25
4784.14 18
4784.30 11
4784.45 5
4784.61 1
4784.77 0
4784.93 0
4785.09 4
4785.25 11
4785.40 20
4785.56 30
4785.72 40
4785.88 48
4786.04 53
4786.20 56
4786.36 55
4786.51 51
4786.67 45
4786.83 38
4786.99 29
4787.15 21
4787.31 13
4787.47 7
4787.62 1
4787.78 0
4787.94 0
4788.10 0
4788.26 0
4788.42 0
4788.58 0
4788.73 0
4788.89 0
4789.05 1
4789.21 8
4789.37 15
4789.53 21
4789.69 27
4789.84 31
4790.00 36
4790.16 42
4790.32 49
4790.48 56
4790.64 63
4790.80 69
4790.96 72
4791.11 71
4791.27 68
4791.43 63
4791.59 58
4791.75 56
4791.91 57
4792.07 61
4792.22 66
4792.38 73
4792.54 78
4792.70 80
4792.86 80
4793.02 77
4793.18 75
4793.33 75
4793.49 77
4793.65 83
4793.81 91
4793.97 100
4794.13 110
[truncated: 704,973 more chars]
