# Supplementary material for: Methylobacterium Species Promoting Rice and Barley Growth and Interaction Specificity Revealed with Whole-Cell Matrix-Assisted Laser Desorption / Ionization-Time-of-Flight Mass Spectrometry (MALDI-TOF/MS) Analysis
Source: PLoS One. 2015 Jun 8;10(6):e0129509. doi: 10.1371/journal.pone.0129509 (PMC4460032; doi:10.1371/journal.pone.0129509)
Supplement: S3 Data — (ZIP) [file pone.0129509.s003.zip › Supplementary data 3 (ms from barley)/44a.txt]

780.56 0
780.63 0
780.69 0
780.76 0
780.82 0
780.88 0
780.95 0
781.01 0
781.08 0
781.14 0
781.21 0
781.27 0
781.33 0
781.40 0
781.46 0
781.53 0
781.59 0
781.65 0
781.72 0
781.78 0
781.85 0
781.91 0
781.97 0
782.04 0
782.10 0
782.17 0
782.23 0
782.29 0
782.36 0
782.42 0
782.49 0
782.55 0
782.62 0
782.68 0
782.74 0
782.81 0
782.87 0
782.94 0
783.00 0
783.06 0
783.13 0
783.19 0
783.26 0
783.32 0
783.38 0
783.45 0
783.51 0
783.58 0
783.64 0
783.71 0
783.77 0
783.83 0
783.90 0
783.96 0
784.03 0
784.09 0
784.15 0
784.22 0
784.28 0
784.35 0
784.41 0
784.48 0
784.54 0
784.60 0
784.67 0
784.73 0
784.80 0
784.86 0
784.93 0
784.99 0
785.05 0
785.12 0
785.18 0
785.25 0
785.31 0
785.37 0
785.44 0
785.50 0
785.57 0
785.63 0
785.70 0
785.76 0
785.82 0
785.89 0
785.95 0
786.02 0
786.08 0
786.15 0
786.21 0
786.27 0
786.34 0
786.40 0
786.47 0
786.53 0
786.60 0
786.66 0
786.72 0
786.79 0
786.85 0
786.92 0
786.98 0
787.05 0
787.11 0
787.17 0
787.24 0
787.30 0
787.37 0
787.43 0
787.50 0
787.56 0
787.62 0
787.69 0
787.75 0
787.82 0
787.88 0
787.95 0
788.01 0
788.07 0
788.14 0
788.20 0
788.27 0
788.33 0
788.40 0
788.46 0
788.53 0
788.59 0
788.65 0
788.72 0
788.78 0
788.85 0
788.91 0
788.98 0
789.04 0
789.10 0
789.17 0
789.23 0
789.30 0
789.36 0
789.43 0
789.49 0
789.56 0
789.62 0
789.68 0
789.75 0
789.81 0
789.88 0
789.94 0
790.01 0
790.07 0
790.14 0
790.20 0
790.26 0
790.33 0
790.39 0
790.46 0
790.52 0
790.59 0
790.65 0
790.72 0
790.78 0
790.84 0
790.91 0
790.97 0
791.04 0
791.10 0
791.17 0
791.23 0
791.30 0
791.36 0
791.42 0
791.49 0
791.55 0
791.62 0
791.68 0
791.75 0
791.81 0
791.88 0
791.94 0
792.00 0
792.07 0
792.13 0
792.20 0
792.26 0
792.33 0
792.39 0
792.46 0
792.52 0
792.59 0
792.65 0
792.71 0
792.78 0
792.84 0
792.91 0
792.97 0
793.04 0
793.10 0
793.17 0
793.23 0
793.30 0
793.36 0
793.42 0
793.49 0
793.55 0
793.62 0
793.68 0
793.75 0
793.81 0
793.88 0
793.94 0
794.01 0
794.07 0
794.14 0
794.20 0
794.26 0
794.33 0
794.39 0
794.46 0
794.52 0
794.59 0
794.65 0
794.72 0
794.78 0
794.85 0
794.91 0
794.98 0
795.04 0
795.10 0
795.17 0
795.23 0
795.30 0
795.36 0
795.43 0
795.49 0
795.56 0
795.62 0
795.69 0
795.75 0
795.82 0
795.88 0
795.94 0
796.01 0
796.07 0
796.14 0
796.20 0
796.27 0
796.33 0
796.40 0
796.46 0
796.53 0
796.59 0
796.66 0
796.72 0
796.79 0
796.85 0
796.92 0
796.98 0
797.04 0
797.11 0
797.17 0
797.24 0
797.30 0
797.37 0
797.43 0
797.50 0
797.56 0
797.63 0
797.69 0
797.76 0
797.82 0
797.89 0
797.95 0
798.02 0
798.08 0
798.14 0
798.21 0
798.27 0
798.34 0
798.40 0
798.47 0
798.53 0
798.60 0
798.66 0
798.73 0
798.79 0
798.86 0
798.92 0
798.99 0
799.05 0
799.12 0
799.18 0
799.25 0
799.31 0
799.38 0
799.44 0
799.51 0
799.57 0
799.64 0
799.70 0
799.76 0
799.83 0
799.89 0
799.96 0
800.02 0
800.09 0
800.15 0
800.22 0
800.28 0
800.35 0
800.41 0
800.48 0
800.54 0
800.61 0
800.67 0
800.74 0
800.80 0
800.87 0
800.93 0
801.00 0
801.06 0
801.13 0
801.19 0
801.26 0
801.32 0
801.39 0
801.45 0
801.52 0
801.58 0
801.65 0
801.71 0
801.78 0
801.84 0
801.91 0
801.97 0
802.04 0
802.10 0
802.16 0
802.23 0
802.29 0
802.36 0
802.42 0
802.49 0
802.55 0
802.62 0
802.68 0
802.75 0
802.81 0
802.88 0
802.94 0
803.01 0
803.07 0
803.14 0
803.20 0
803.27 0
803.33 0
803.40 0
803.46 0
803.53 0
803.59 0
803.66 0
803.72 0
803.79 0
803.85 0
803.92 0
803.98 0
804.05 0
804.11 0
804.18 0
804.24 0
804.31 0
804.37 0
804.44 0
804.50 0
804.57 0
804.63 0
804.70 0
804.76 0
804.83 0
804.89 0
804.96 0
805.02 0
805.09 0
805.15 0
805.22 0
805.28 0
805.35 0
805.41 0
805.48 0
805.54 0
805.61 0
805.67 0
805.74 0
805.80 0
805.87 0
805.93 0
806.00 0
806.06 0
806.13 0
806.19 0
806.26 0
806.33 0
806.39 0
806.46 0
806.52 0
806.59 0
806.65 0
806.72 0
806.78 0
806.85 0
806.91 0
806.98 0
807.04 0
807.11 0
807.17 0
807.24 0
807.30 0
807.37 0
807.43 0
807.50 0
807.56 0
807.63 0
807.69 0
807.76 0
807.82 0
807.89 0
807.95 0
808.02 0
808.08 0
808.15 0
808.21 0
808.28 0
808.34 0
808.41 0
808.47 0
808.54 0
808.60 0
808.67 0
808.74 0
808.80 0
808.87 0
808.93 0
809.00 0
809.06 0
809.13 0
809.19 0
809.26 0
809.32 0
809.39 0
809.45 0
809.52 0
809.58 0
809.65 0
809.71 0
809.78 0
809.84 0
809.91 0
809.97 0
810.04 0
810.10 0
810.17 0
810.24 0
810.30 0
810.37 0
810.43 0
810.50 0
810.56 0
810.63 0
810.69 0
810.76 0
810.82 0
810.89 0
810.95 0
811.02 0
811.08 0
811.15 0
811.21 0
811.28 0
811.34 0
811.41 0
811.48 0
811.54 0
811.61 0
811.67 0
811.74 0
811.80 0
811.87 0
811.93 0
812.00 0
812.06 0
812.13 0
812.19 0
812.26 0
812.32 0
812.39 0
812.45 0
812.52 0
812.59 0
812.65 0
812.72 0
812.78 0
812.85 0
812.91 0
812.98 0
813.04 0
813.11 0
813.17 0
813.24 0
813.30 0
813.37 0
813.44 0
813.50 0
813.57 0
813.63 0
813.70 0
813.76 0
813.83 0
813.89 0
813.96 0
814.02 0
814.09 0
814.15 0
814.22 0
814.29 0
814.35 0
814.42 0
814.48 0
814.55 0
814.61 0
814.68 0
814.74 0
814.81 0
814.87 0
814.94 0
815.00 0
815.07 0
815.14 0
815.20 0
815.27 0
815.33 0
815.40 0
815.46 0
815.53 0
815.59 0
815.66 0
815.72 0
815.79 0
815.86 0
815.92 0
815.99 0
816.05 0
816.12 0
816.18 0
816.25 0
816.31 0
816.38 0
816.45 0
816.51 0
816.58 0
816.64 0
816.71 0
816.77 0
816.84 0
816.90 0
816.97 0
817.03 0
817.10 0
817.17 0
817.23 0
817.30 0
817.36 0
817.43 0
817.49 0
817.56 0
817.62 0
817.69 0
817.76 0
817.82 0
817.89 0
817.95 0
818.02 0
818.08 0
818.15 0
818.21 0
818.28 0
818.35 0
818.41 0
818.48 0
818.54 0
818.61 0
818.67 0
818.74 0
818.80 0
818.87 0
818.94 0
819.00 0
819.07 0
819.13 0
819.20 0
819.26 0
819.33 0
819.40 0
819.46 0
819.53 0
819.59 0
819.66 0
819.72 0
819.79 0
819.85 0
819.92 0
819.99 0
820.05 0
820.12 0
820.18 0
820.25 0
820.31 0
820.38 0
820.45 0
820.51 0
820.58 0
820.64 0
820.71 0
820.77 0
820.84 0
820.90 0
820.97 0
821.04 0
821.10 0
821.17 0
821.23 0
821.30 0
821.36 0
821.43 0
821.50 0
821.56 0
821.63 0
821.69 0
821.76 0
821.82 0
821.89 0
821.96 0
822.02 0
822.09 0
822.15 0
822.22 0
822.28 0
822.35 0
822.42 0
822.48 0
822.55 0
822.61 0
822.68 0
822.74 0
822.81 0
822.88 0
822.94 0
823.01 0
823.07 0
823.14 0
823.21 0
823.27 0
823.34 0
823.40 0
823.47 0
823.53 0
823.60 0
823.67 0
823.73 0
823.80 0
823.86 0
823.93 0
823.99 0
824.06 0
824.13 0
824.19 0
824.26 0
824.32 0
824.39 0
824.46 0
824.52 0
824.59 0
824.65 0
824.72 0
824.78 0
824.85 0
824.92 0
824.98 0
825.05 0
825.11 0
825.18 0
825.25 0
825.31 0
825.38 0
825.44 0
825.51 0
825.57 0
825.64 0
825.71 0
825.77 0
825.84 0
825.90 0
825.97 0
826.04 0
826.10 0
826.17 0
826.23 0
826.30 0
826.36 0
826.43 0
826.50 0
826.56 0
826.63 0
826.69 0
826.76 0
826.83 0
826.89 0
826.96 0
827.02 0
827.09 0
827.16 0
827.22 0
827.29 0
827.35 0
827.42 0
827.49 0
827.55 0
827.62 0
827.68 0
827.75 0
827.82 0
827.88 0
827.95 0
828.01 0
828.08 0
828.14 0
828.21 0
828.28 0
828.34 0
828.41 0
828.47 0
828.54 0
828.61 0
828.67 0
828.74 0
828.80 0
828.87 0
828.94 0
829.00 0
829.07 0
829.13 0
829.20 0
829.27 0
829.33 0
829.40 0
829.46 0
829.53 0
829.60 0
829.66 0
829.73 0
829.79 0
829.86 0
829.93 0
829.99 0
830.06 0
830.12 0
830.19 0
830.26 0
830.32 0
830.39 0
830.46 0
830.52 0
830.59 0
830.65 0
830.72 0
830.79 0
830.85 0
830.92 0
830.98 0
831.05 0
831.12 0
831.18 0
831.25 0
831.31 0
831.38 0
831.45 0
831.51 0
831.58 0
831.64 0
831.71 0
831.78 0
831.84 0
831.91 0
831.98 0
832.04 0
832.11 0
832.17 0
832.24 0
832.31 0
832.37 0
832.44 0
832.50 0
832.57 0
832.64 0
832.70 0
832.77 0
832.83 0
832.90 0
832.97 0
833.03 0
833.10 0
833.17 0
833.23 0
833.30 0
833.36 0
833.43 0
833.50 0
833.56 0
833.63 0
833.69 0
833.76 0
833.83 0
833.89 0
833.96 0
834.03 0
834.09 0
834.16 0
834.22 0
834.29 0
834.36 0
834.42 0
834.49 0
834.56 0
834.62 0
834.69 0
834.75 0
834.82 0
834.89 0
834.95 0
835.02 0
835.09 0
835.15 0
835.22 0
835.28 0
835.35 0
835.42 0
835.48 0
835.55 0
835.62 0
835.68 0
835.75 0
835.81 0
835.88 0
835.95 0
836.01 0
836.08 0
836.15 0
836.21 0
836.28 0
836.34 0
836.41 0
836.48 0
836.54 0
836.61 0
836.68 0
836.74 0
836.81 0
836.87 0
836.94 0
837.01 0
837.07 0
837.14 0
837.21 0
837.27 0
837.34 0
837.41 0
837.47 0
837.54 0
837.60 0
837.67 0
837.74 0
837.80 0
837.87 0
837.94 0
838.00 0
838.07 0
838.14 0
838.20 0
838.27 0
838.33 0
838.40 0
838.47 0
838.53 0
838.60 0
838.67 0
838.73 0
838.80 0
838.87 0
838.93 0
839.00 0
839.06 0
839.13 0
839.20 0
839.26 0
839.33 0
839.40 0
839.46 0
839.53 0
839.60 0
839.66 0
839.73 0
839.79 0
839.86 0
839.93 0
839.99 0
840.06 0
840.13 0
840.19 0
840.26 0
840.33 0
840.39 0
840.46 0
840.53 0
840.59 0
840.66 0
840.73 0
840.79 0
840.86 0
840.92 0
840.99 0
841.06 0
841.12 0
841.19 0
841.26 0
841.32 0
841.39 0
841.46 0
841.52 0
841.59 0
841.66 0
841.72 0
841.79 0
841.86 0
841.92 0
841.99 0
842.05 0
842.12 0
842.19 0
842.25 0
842.32 0
842.39 0
842.45 0
842.52 0
842.59 0
842.65 0
842.72 0
842.79 0
842.85 0
842.92 0
842.99 0
843.05 0
843.12 0
843.19 0
843.25 0
843.32 0
843.39 0
843.45 0
843.52 0
843.59 0
843.65 0
843.72 0
843.79 0
843.85 0
843.92 0
843.98 0
844.05 0
844.12 0
844.18 0
844.25 0
844.32 0
844.38 0
844.45 0
844.52 0
844.58 0
844.65 0
844.72 0
844.78 0
844.85 0
844.92 0
844.98 0
845.05 0
845.12 0
845.18 0
845.25 0
845.32 0
845.38 0
845.45 0
845.52 0
845.58 0
845.65 0
845.72 0
845.78 0
845.85 0
845.92 0
845.98 0
846.05 0
846.12 0
846.18 0
846.25 0
846.32 0
846.38 0
846.45 0
846.52 0
846.58 0
846.65 0
846.72 0
846.78 0
846.85 0
846.92 0
846.98 0
847.05 0
847.12 0
847.18 0
847.25 0
847.32 0
847.38 0
847.45 0
847.52 0
847.58 0
847.65 0
847.72 0
847.78 0
847.85 0
847.92 0
847.99 0
848.05 0
848.12 0
848.19 0
848.25 0
848.32 0
848.39 0
848.45 0
848.52 0
848.59 0
848.65 0
848.72 0
848.79 0
848.85 0
848.92 0
848.99 0
849.05 0
849.12 0
849.19 0
849.25 0
849.32 0
849.39 0
849.45 0
849.52 0
849.59 0
849.65 0
849.72 0
849.79 0
849.86 0
849.92 0
849.99 0
850.06 0
850.12 0
850.19 0
850.26 0
850.32 0
850.39 0
850.46 0
850.52 0
850.59 0
850.66 0
850.72 0
850.79 0
850.86 0
850.92 0
850.99 0
851.06 0
851.13 0
851.19 0
851.26 0
851.33 0
851.39 0
851.46 0
851.53 0
851.59 0
851.66 0
851.73 0
851.79 0
851.86 0
851.93 0
851.99 0
852.06 0
852.13 0
852.20 0
852.26 0
852.33 0
852.40 0
852.46 0
852.53 0
852.60 0
852.66 0
852.73 0
852.80 0
852.86 0
852.93 0
853.00 0
853.07 0
853.13 0
853.20 0
853.27 0
853.33 0
853.40 0
853.47 0
853.53 0
853.60 0
853.67 0
853.74 0
853.80 0
853.87 0
853.94 0
854.00 0
854.07 0
854.14 0
854.20 0
854.27 0
854.34 0
854.41 0
854.47 0
854.54 0
854.61 0
854.67 0
854.74 0
854.81 0
854.87 0
854.94 0
855.01 0
855.08 0
855.14 0
855.21 0
855.28 0
855.34 0
855.41 0
855.48 0
855.54 0
855.61 0
855.68 0
855.75 0
855.81 0
855.88 0
855.95 0
856.01 0
856.08 0
856.15 0
856.21 0
856.28 0
856.35 0
856.42 0
856.48 0
856.55 0
856.62 0
856.68 0
856.75 0
856.82 0
856.89 0
856.95 0
857.02 0
857.09 0
857.15 0
857.22 0
857.29 0
857.36 0
857.42 0
857.49 0
857.56 0
857.62 0
857.69 0
857.76 0
857.83 0
857.89 0
857.96 0
858.03 0
858.09 0
858.16 0
858.23 0
858.30 0
858.36 0
858.43 0
858.50 0
858.56 0
858.63 0
858.70 0
858.77 0
858.83 0
858.90 0
858.97 0
859.03 0
859.10 0
859.17 0
859.24 0
859.30 0
859.37 0
859.44 0
859.50 0
859.57 0
859.64 0
859.71 0
859.77 0
859.84 0
859.91 0
859.98 0
860.04 0
860.11 0
860.18 0
860.24 0
860.31 0
860.38 0
860.45 0
860.51 0
860.58 0
860.65 0
860.71 0
860.78 0
860.85 0
860.92 0
860.98 0
861.05 0
861.12 0
861.19 0
861.25 0
861.32 0
861.39 0
861.45 0
861.52 0
861.59 0
861.66 0
861.72 0
861.79 0
861.86 0
861.93 0
861.99 0
862.06 0
862.13 0
862.19 0
862.26 0
862.33 0
862.40 0
862.46 0
862.53 0
862.60 0
862.67 0
862.73 0
862.80 0
862.87 0
862.94 0
863.00 0
863.07 0
863.14 0
863.20 0
863.27 0
863.34 0
863.41 0
863.47 0
863.54 0
863.61 0
863.68 0
863.74 0
863.81 0
863.88 0
863.95 0
864.01 0
864.08 0
864.15 0
864.22 0
864.28 0
864.35 0
864.42 0
864.48 0
864.55 0
864.62 0
864.69 0
864.75 0
864.82 0
864.89 0
864.96 0
865.02 0
865.09 0
865.16 0
865.23 0
865.29 0
865.36 0
865.43 0
865.50 0
865.56 0
865.63 0
865.70 0
865.77 0
865.83 0
865.90 0
865.97 0
866.04 0
866.10 0
866.17 0
866.24 0
866.31 0
866.37 0
866.44 0
866.51 0
866.58 0
866.64 0
866.71 0
866.78 0
866.85 0
866.91 0
866.98 0
867.05 0
867.12 0
867.18 0
867.25 0
867.32 0
867.39 0
867.45 0
867.52 0
867.59 0
867.66 0
867.72 0
867.79 0
867.86 0
867.93 0
867.99 0
868.06 0
868.13 0
868.20 0
868.26 0
868.33 0
868.40 0
868.47 0
868.53 0
868.60 0
868.67 0
868.74 0
868.80 0
868.87 0
868.94 0
869.01 0
869.07 0
869.14 0
869.21 0
869.28 0
869.34 0
869.41 0
869.48 0
869.55 0
869.61 0
869.68 0
869.75 0
869.82 0
869.88 0
869.95 0
870.02 0
870.09 0
870.16 0
870.22 0
870.29 0
870.36 0
870.43 0
870.49 0
870.56 0
870.63 0
870.70 0
870.76 0
870.83 0
870.90 0
870.97 0
871.03 0
871.10 0
871.17 0
871.24 0
871.30 0
871.37 0
871.44 0
871.51 0
871.58 0
871.64 0
871.71 0
871.78 0
871.85 0
871.91 0
871.98 0
872.05 0
872.12 0
872.18 0
872.25 0
872.32 0
872.39 0
872.46 0
872.52 0
872.59 0
872.66 0
872.73 0
872.79 0
872.86 0
872.93 0
873.00 0
873.06 0
873.13 0
873.20 0
873.27 0
873.34 0
873.40 0
873.47 0
873.54 0
873.61 0
873.67 0
873.74 0
873.81 0
873.88 0
873.95 0
874.01 0
874.08 0
874.15 0
874.22 0
874.28 0
874.35 0
874.42 0
874.49 0
874.56 0
874.62 0
874.69 0
874.76 0
874.83 0
874.89 0
874.96 0
875.03 0
875.10 0
875.17 0
875.23 0
875.30 0
875.37 0
875.44 0
875.50 0
875.57 0
875.64 0
875.71 0
875.78 0
875.84 0
875.91 0
875.98 0
876.05 0
876.12 0
876.18 0
876.25 0
876.32 0
876.39 0
876.45 0
876.52 0
876.59 0
876.66 0
876.73 0
876.79 0
876.86 0
876.93 0
877.00 0
877.07 0
877.13 0
877.20 0
877.27 0
877.34 0
877.41 0
877.47 0
877.54 0
877.61 0
877.68 0
877.74 0
877.81 0
877.88 0
877.95 0
878.02 0
878.08 0
878.15 0
878.22 0
878.29 0
878.36 0
878.42 0
878.49 0
878.56 0
878.63 0
878.70 0
878.76 0
878.83 0
878.90 0
878.97 0
879.04 0
879.10 0
879.17 0
879.24 0
879.31 0
879.38 0
879.44 0
879.51 0
879.58 0
879.65 0
879.72 0
879.78 0
879.85 0
879.92 0
879.99 0
880.05 0
880.12 0
880.19 0
880.26 0
880.33 0
880.40 0
880.46 0
880.53 0
880.60 0
880.67 0
880.74 0
880.80 0
880.87 0
880.94 0
881.01 0
881.08 0
881.14 0
881.21 0
881.28 0
881.35 0
881.42 0
881.48 0
881.55 0
881.62 0
881.69 0
881.76 0
881.82 0
881.89 0
881.96 0
882.03 0
882.10 0
882.16 0
882.23 0
882.30 0
882.37 0
882.44 0
882.50 0
882.57 0
882.64 0
882.71 0
882.78 0
882.85 0
882.91 0
882.98 0
883.05 0
883.12 0
883.19 0
883.25 0
883.32 0
883.39 0
883.46 0
883.53 0
883.59 0
883.66 0
883.73 0
883.80 0
883.87 0
883.94 0
884.00 0
884.07 0
884.14 0
884.21 0
884.28 0
884.34 0
884.41 0
884.48 0
884.55 0
884.62 0
884.69 0
884.75 0
884.82 0
884.89 0
884.96 0
885.03 0
885.09 0
885.16 0
885.23 0
885.30 0
885.37 0
885.44 0
885.50 0
885.57 0
885.64 0
885.71 0
885.78 0
885.84 0
885.91 0
885.98 0
886.05 0
886.12 0
886.19 0
886.25 0
886.32 0
886.39 0
886.46 0
886.53 0
886.60 0
886.66 0
886.73 0
886.80 0
886.87 0
886.94 0
887.00 0
887.07 0
887.14 0
887.21 0
887.28 0
887.35 0
887.41 0
887.48 0
887.55 0
887.62 0
887.69 0
887.76 0
887.82 0
887.89 0
887.96 0
888.03 0
888.10 0
888.17 0
888.23 0
888.30 0
888.37 0
888.44 0
888.51 0
888.58 0
888.64 0
888.71 0
888.78 0
888.85 0
888.92 0
888.99 0
889.05 0
889.12 0
889.19 0
889.26 0
889.33 0
889.40 0
889.46 0
889.53 0
889.60 0
889.67 0
889.74 0
889.81 0
889.87 0
889.94 0
890.01 0
890.08 0
890.15 0
890.22 0
890.28 0
890.35 0
890.42 0
890.49 0
890.56 0
890.63 0
890.69 0
890.76 0
890.83 0
890.90 0
890.97 0
891.04 0
891.11 0
891.17 0
891.24 0
891.31 0
891.38 0
891.45 0
891.52 0
891.58 0
891.65 0
891.72 0
891.79 0
891.86 0
891.93 0
892.00 0
892.06 0
892.13 0
892.20 0
892.27 0
892.34 0
892.41 0
892.47 0
892.54 0
892.61 0
892.68 0
892.75 0
892.82 0
892.89 0
892.95 0
893.02 0
893.09 0
893.16 0
893.23 0
893.30 0
893.36 0
893.43 0
893.50 0
893.57 0
893.64 0
893.71 0
893.78 0
893.84 0
893.91 0
893.98 0
894.05 0
894.12 0
894.19 0
894.26 0
894.32 0
894.39 0
894.46 0
894.53 0
894.60 0
894.67 0
894.74 0
894.80 0
894.87 0
894.94 0
895.01 0
895.08 0
895.15 0
895.22 0
895.28 0
895.35 0
895.42 0
895.49 0
895.56 0
895.63 0
895.70 0
895.76 0
895.83 0
895.90 0
895.97 0
896.04 0
896.11 0
896.18 0
896.24 0
896.31 0
896.38 0
896.45 0
896.52 0
896.59 0
896.66 0
896.73 0
896.79 0
896.86 0
896.93 0
897.00 0
897.07 0
897.14 0
897.21 0
897.27 0
897.34 0
897.41 0
897.48 0
897.55 0
897.62 0
897.69 0
897.75 0
897.82 0
897.89 0
897.96 0
898.03 0
898.10 0
898.17 0
898.24 0
898.30 0
898.37 0
898.44 0
898.51 0
898.58 0
898.65 0
898.72 0
898.79 0
898.85 0
898.92 0
898.99 0
899.06 0
899.13 0
899.20 0
899.27 0
899.34 0
899.40 0
899.47 0
899.54 0
899.61 0
899.68 0
899.75 0
899.82 0
899.89 0
899.95 0
900.02 0
900.09 0
900.16 0
900.23 0
900.30 0
900.37 0
900.44 0
900.50 0
900.57 0
900.64 0
900.71 0
900.78 0
900.85 0
900.92 0
900.99 0
901.05 0
901.12 0
901.19 0
901.26 0
901.33 0
901.40 0
901.47 0
901.54 0
901.61 0
901.67 0
901.74 0
901.81 0
901.88 0
901.95 0
902.02 0
902.09 0
902.16 0
902.22 0
902.29 0
902.36 0
902.43 0
902.50 0
902.57 0
902.64 0
902.71 0
902.78 0
902.84 0
902.91 0
902.98 0
903.05 0
903.12 0
903.19 0
903.26 0
903.33 0
903.40 0
903.46 0
903.53 0
903.60 0
903.67 0
903.74 0
903.81 0
903.88 0
903.95 0
904.02 0
904.08 0
904.15 0
904.22 0
904.29 0
904.36 0
904.43 0
904.50 0
904.57 0
904.64 0
904.71 0
904.77 0
904.84 0
904.91 0
904.98 0
905.05 0
905.12 0
905.19 0
905.26 0
905.33 0
905.39 0
905.46 0
905.53 0
905.60 0
905.67 0
905.74 0
905.81 0
905.88 0
905.95 0
906.02 0
906.08 0
906.15 0
906.22 0
906.29 0
906.36 0
906.43 0
906.50 0
906.57 0
906.64 0
906.71 0
906.77 0
906.84 0
906.91 0
906.98 0
907.05 0
907.12 0
907.19 0
907.26 0
907.33 0
907.40 0
907.46 0
907.53 0
907.60 0
907.67 0
907.74 0
907.81 0
907.88 0
907.95 0
908.02 0
908.09 0
908.16 0
908.22 0
908.29 0
908.36 0
908.43 0
908.50 0
908.57 0
908.64 0
908.71 0
908.78 0
908.85 0
908.92 0
908.98 0
909.05 0
909.12 0
909.19 0
909.26 0
909.33 0
909.40 0
909.47 0
909.54 0
909.61 0
909.68 0
909.75 0
909.81 0
909.88 0
909.95 0
910.02 0
910.09 0
910.16 0
910.23 0
910.30 0
910.37 0
910.44 0
910.51 0
910.57 0
910.64 0
910.71 0
910.78 0
910.85 0
910.92 0
910.99 0
911.06 0
911.13 0
911.20 0
911.27 0
911.34 0
911.41 0
911.47 0
911.54 0
911.61 0
911.68 0
911.75 0
911.82 0
911.89 0
911.96 0
912.03 0
912.10 0
912.17 0
912.24 0
912.30 0
912.37 0
912.44 0
912.51 0
912.58 0
912.65 0
912.72 0
912.79 0
912.86 0
912.93 0
913.00 0
913.07 0
913.14 0
913.21 0
913.27 0
913.34 0
913.41 0
913.48 0
913.55 0
913.62 0
913.69 0
913.76 0
913.83 0
913.90 0
913.97 0
914.04 0
914.11 0
914.18 0
914.24 0
914.31 0
914.38 0
914.45 0
914.52 0
914.59 0
914.66 0
914.73 0
914.80 0
914.87 0
914.94 0
915.01 0
915.08 0
915.15 0
915.22 0
915.28 0
915.35 0
915.42 0
915.49 0
915.56 0
915.63 0
915.70 0
915.77 0
915.84 0
915.91 0
915.98 0
916.05 0
916.12 0
916.19 0
916.26 0
916.33 0
916.39 0
916.46 0
916.53 0
916.60 0
916.67 0
916.74 0
916.81 0
916.88 0
916.95 0
917.02 0
917.09 0
917.16 0
917.23 0
917.30 0
917.37 0
917.44 0
917.50 0
917.57 0
917.64 0
917.71 0
917.78 0
917.85 0
917.92 0
917.99 0
918.06 0
918.13 0
918.20 0
918.27 0
918.34 0
918.41 0
918.48 0
918.55 0
918.62 0
918.69 0
918.76 0
918.82 0
918.89 0
918.96 0
919.03 0
919.10 0
919.17 0
919.24 0
919.31 0
919.38 0
919.45 0
919.52 0
919.59 0
919.66 0
919.73 0
919.80 0
919.87 0
919.94 0
920.01 0
920.08 0
920.15 0
920.21 0
920.28 0
920.35 0
920.42 0
920.49 0
920.56 0
920.63 0
920.70 0
920.77 0
920.84 0
920.91 0
920.98 0
921.05 0
921.12 0
921.19 0
921.26 0
921.33 0
921.40 0
921.47 0
921.54 0
921.61 0
921.68 0
921.75 0
921.81 0
921.88 0
921.95 0
922.02 0
922.09 0
922.16 0
922.23 0
922.30 0
922.37 0
922.44 0
922.51 0
922.58 0
922.65 0
922.72 0
922.79 0
922.86 0
922.93 0
923.00 0
923.07 0
923.14 0
923.21 0
923.28 0
923.35 0
923.42 0
923.49 0
923.56 0
923.63 0
923.69 0
923.76 0
923.83 0
923.90 0
923.97 0
924.04 0
924.11 0
924.18 0
924.25 0
924.32 0
924.39 0
924.46 0
924.53 0
924.60 0
924.67 0
924.74 0
924.81 0
924.88 0
924.95 0
925.02 0
925.09 0
925.16 0
925.23 0
925.30 0
925.37 0
925.44 0
925.51 0
925.58 0
925.65 0
925.72 0
925.79 0
925.86 0
925.93 0
926.00 0
926.06 0
926.13 0
926.20 0
926.27 0
926.34 0
926.41 0
926.48 0
926.55 0
926.62 0
926.69 0
926.76 0
926.83 0
926.90 0
926.97 0
927.04 0
927.11 0
927.18 0
927.25 0
927.32 0
927.39 0
927.46 0
927.53 0
927.60 0
927.67 0
927.74 0
927.81 0
927.88 0
927.95 0
928.02 0
928.09 0
928.16 0
928.23 0
928.30 0
928.37 0
928.44 0
928.51 0
928.58 0
928.65 0
928.72 0
928.79 0
928.86 0
928.93 0
929.00 0
929.07 0
929.14 0
929.21 0
929.28 0
929.35 0
929.42 0
929.49 0
929.56 0
929.63 0
929.70 0
929.77 0
929.84 0
929.91 0
929.98 0
930.05 0
930.12 0
930.19 0
930.26 0
930.32 0
930.39 0
930.46 0
930.53 0
930.60 0
930.67 0
930.74 0
930.81 0
930.88 0
930.95 0
931.02 0
931.09 0
931.16 0
931.23 0
931.30 0
931.37 0
931.44 0
931.51 0
931.58 0
931.65 0
931.72 0
931.79 0
931.86 0
931.93 0
932.00 0
932.07 0
932.14 0
932.21 0
932.28 0
932.35 0
932.42 0
932.49 0
932.56 0
932.63 0
932.70 0
932.77 0
932.84 0
932.91 0
932.98 0
933.05 0
933.12 0
933.19 0
933.26 0
933.33 0
933.40 0
933.47 0
933.54 0
933.61 0
933.68 0
933.75 0
933.82 0
933.89 0
933.96 0
934.03 0
934.10 0
934.17 0
934.24 0
934.31 0
934.38 0
934.45 0
934.52 0
934.59 0
934.66 0
934.73 0
934.80 0
934.87 0
934.95 0
935.02 0
935.09 0
935.16 0
935.23 0
935.30 0
935.37 0
935.44 0
935.51 0
935.58 0
935.65 0
935.72 0
935.79 0
935.86 0
935.93 0
936.00 0
936.07 0
936.14 0
936.21 0
936.28 0
936.35 0
936.42 0
936.49 0
936.56 0
936.63 0
936.70 0
936.77 0
936.84 0
936.91 0
936.98 0
937.05 0
937.12 0
937.19 0
937.26 0
937.33 0
937.40 0
937.47 0
937.54 0
937.61 0
937.68 0
937.75 0
937.82 0
937.89 0
937.96 0
938.03 0
938.10 0
938.17 0
938.24 0
938.31 0
938.38 0
938.45 0
938.52 0
938.59 0
938.66 0
938.73 0
938.80 0
938.87 0
938.94 0
939.01 0
939.08 0
939.16 0
939.23 0
939.30 0
939.37 0
939.44 0
939.51 0
939.58 0
939.65 0
939.72 0
939.79 0
939.86 0
939.93 0
940.00 0
940.07 0
940.14 0
940.21 0
940.28 0
940.35 0
940.42 0
940.49 0
940.56 0
940.63 0
940.70 0
940.77 0
940.84 0
940.91 0
940.98 0
941.05 0
941.12 0
941.19 0
941.26 0
941.33 0
941.40 0
941.47 0
941.55 0
941.62 0
941.69 0
941.76 0
941.83 0
941.90 0
941.97 0
942.04 0
942.11 0
942.18 0
942.25 0
942.32 0
942.39 0
942.46 0
942.53 0
942.60 0
942.67 0
942.74 0
942.81 0
942.88 0
942.95 0
943.02 0
943.09 0
943.16 0
943.23 0
943.30 0
943.37 0
943.45 0
943.52 0
943.59 0
943.66 0
943.73 0
943.80 0
943.87 0
943.94 0
944.01 0
944.08 0
944.15 0
944.22 0
944.29 0
944.36 0
944.43 0
944.50 0
944.57 0
944.64 0
944.71 0
944.78 0
944.85 0
944.92 0
944.99 0
945.07 0
945.14 0
945.21 0
945.28 0
945.35 0
945.42 0
945.49 0
945.56 0
945.63 0
945.70 0
945.77 0
945.84 0
945.91 0
945.98 0
946.05 0
946.12 0
946.19 0
946.26 0
946.33 0
946.40 0
946.47 0
946.55 0
946.62 0
946.69 0
946.76 0
946.83 0
946.90 0
946.97 0
947.04 0
947.11 0
947.18 0
947.25 0
947.32 0
947.39 0
947.46 0
947.53 0
947.60 0
947.67 0
947.74 0
947.82 0
947.89 0
947.96 0
948.03 0
948.10 0
948.17 0
948.24 0
948.31 0
948.38 0
948.45 0
948.52 0
948.59 0
948.66 0
948.73 0
948.80 0
948.87 0
948.94 0
949.02 0
949.09 0
949.16 0
949.23 0
949.30 0
949.37 0
949.44 0
949.51 0
949.58 0
949.65 0
949.72 0
949.79 0
949.86 0
949.93 0
950.00 0
950.07 0
950.15 0
950.22 0
950.29 0
950.36 0
950.43 0
950.50 0
950.57 0
950.64 0
950.71 0
950.78 0
950.85 0
950.92 0
950.99 0
951.06 0
951.14 0
951.21 0
951.28 0
951.35 0
951.42 0
951.49 0
951.56 0
951.63 0
951.70 0
951.77 0
951.84 0
951.91 0
951.98 0
952.05 0
952.13 0
952.20 0
952.27 0
952.34 0
952.41 0
952.48 0
952.55 0
952.62 0
952.69 0
952.76 0
952.83 0
952.90 0
952.97 0
953.04 0
953.12 0
953.19 0
953.26 0
953.33 0
953.40 0
953.47 0
953.54 0
953.61 0
953.68 0
953.75 0
953.82 0
953.89 0
953.96 0
954.04 0
954.11 0
954.18 0
954.25 0
954.32 0
954.39 0
954.46 0
954.53 0
954.60 0
954.67 0
954.74 0
954.81 0
954.89 0
954.96 0
955.03 0
955.10 0
955.17 0
955.24 0
955.31 0
955.38 0
955.45 0
955.52 0
955.59 0
955.66 0
955.74 0
955.81 0
955.88 0
955.95 0
956.02 0
956.09 0
956.16 0
956.23 0
956.30 0
956.37 0
956.44 0
956.52 0
956.59 0
956.66 0
956.73 0
956.80 0
956.87 0
956.94 0
957.01 0
957.08 0
957.15 0
957.22 0
957.30 0
957.37 0
957.44 0
957.51 0
957.58 0
957.65 0
957.72 0
957.79 0
957.86 0
957.93 0
958.00 0
958.08 0
958.15 0
958.22 0
958.29 0
958.36 0
958.43 0
958.50 0
958.57 0
958.64 0
958.71 0
958.79 0
958.86 0
958.93 0
959.00 0
959.07 0
959.14 0
959.21 0
959.28 0
959.35 0
959.42 0
959.50 0
959.57 0
959.64 0
959.71 0
959.78 0
959.85 0
959.92 0
959.99 0
960.06 0
960.13 0
960.21 0
960.28 0
960.35 0
960.42 0
960.49 0
960.56 0
960.63 0
960.70 0
960.77 0
960.84 0
960.92 0
960.99 0
961.06 0
961.13 0
961.20 0
961.27 0
961.34 0
961.41 0
961.48 0
961.56 0
961.63 0
961.70 0
961.77 0
961.84 0
961.91 0
961.98 0
962.05 0
962.12 0
962.20 0
962.27 0
962.34 0
962.41 0
962.48 0
962.55 0
962.62 0
962.69 0
962.76 0
962.84 0
962.91 0
962.98 0
963.05 0
963.12 0
963.19 0
963.26 0
963.33 0
963.40 0
963.48 0
963.55 0
963.62 0
963.69 0
963.76 0
963.83 0
963.90 0
963.97 0
964.04 0
964.12 0
964.19 0
964.26 0
964.33 0
964.40 0
964.47 0
964.54 0
964.61 0
964.69 0
964.76 0
964.83 0
964.90 0
964.97 0
965.04 0
965.11 0
965.18 0
965.26 0
965.33 0
965.40 0
965.47 0
965.54 0
965.61 0
965.68 0
965.75 0
965.82 0
965.90 0
965.97 0
966.04 0
966.11 0
966.18 0
966.25 0
966.32 0
966.39 0
966.47 0
966.54 0
966.61 0
966.68 0
966.75 0
966.82 0
966.89 0
966.97 0
967.04 0
967.11 0
967.18 0
967.25 0
967.32 0
967.39 0
967.46 0
967.54 0
967.61 0
967.68 0
967.75 0
967.82 0
967.89 0
967.96 0
968.03 0
968.11 0
968.18 0
968.25 0
968.32 0
968.39 0
968.46 0
968.53 0
968.61 0
968.68 0
968.75 0
968.82 0
968.89 0
968.96 0
969.03 0
969.10 0
969.18 0
969.25 0
969.32 0
969.39 0
969.46 0
969.53 0
969.60 0
969.68 0
969.75 0
969.82 0
969.89 0
969.96 0
970.03 0
970.10 0
970.18 0
970.25 0
970.32 0
970.39 0
970.46 0
970.53 0
970.60 0
970.68 0
970.75 0
970.82 0
970.89 0
970.96 0
971.03 0
971.10 0
971.18 0
971.25 0
971.32 0
971.39 0
971.46 0
971.53 0
971.60 0
971.68 0
971.75 0
971.82 0
971.89 0
971.96 0
972.03 0
972.10 0
972.18 0
972.25 0
972.32 0
972.39 0
972.46 0
972.53 0
972.60 0
972.68 0
972.75 0
972.82 0
972.89 0
972.96 0
973.03 0
973.10 0
973.18 0
973.25 0
973.32 0
973.39 0
973.46 0
973.53 0
973.61 0
973.68 0
973.75 0
973.82 0
973.89 0
973.96 0
974.03 0
974.11 0
974.18 0
974.25 0
974.32 0
974.39 0
974.46 0
974.54 0
974.61 0
974.68 0
974.75 0
974.82 0
974.89 0
974.96 0
975.04 0
975.11 0
975.18 0
975.25 0
975.32 0
975.39 0
975.47 0
975.54 0
975.61 0
975.68 0
975.75 0
975.82 0
975.90 0
975.97 0
976.04 0
976.11 0
976.18 0
976.25 0
976.33 0
976.40 0
976.47 0
976.54 0
976.61 0
976.68 0
976.76 0
976.83 0
976.90 0
976.97 0
977.04 0
977.11 0
977.18 0
977.26 0
977.33 0
977.40 0
977.47 0
977.54 0
977.61 0
977.69 0
977.76 0
977.83 0
977.90 0
977.97 0
978.04 0
978.12 0
978.19 0
978.26 0
978.33 0
978.40 0
978.48 0
978.55 0
978.62 0
978.69 0
978.76 0
978.83 0
978.91 0
978.98 0
979.05 0
979.12 0
979.19 0
979.26 0
979.34 0
979.41 0
979.48 0
979.55 0
979.62 0
979.69 0
979.77 0
979.84 0
979.91 0
979.98 0
980.05 0
980.13 0
980.20 0
980.27 0
980.34 0
980.41 0
980.48 0
980.56 0
980.63 0
980.70 0
980.77 0
980.84 0
980.91 0
980.99 0
981.06 0
981.13 0
981.20 0
981.27 0
981.35 0
981.42 0
981.49 0
981.56 0
981.63 0
981.70 0
981.78 0
981.85 0
981.92 0
981.99 0
982.06 0
982.14 0
982.21 0
982.28 0
982.35 0
982.42 0
982.49 0
982.57 0
982.64 0
982.71 0
982.78 0
982.85 0
982.93 0
983.00 0
983.07 0
983.14 0
983.21 0
983.29 0
983.36 0
983.43 0
983.50 0
983.57 0
983.64 0
983.72 0
983.79 0
983.86 0
983.93 0
984.00 0
984.08 0
984.15 0
984.22 0
984.29 0
984.36 0
984.44 0
984.51 0
984.58 0
984.65 0
984.72 0
984.80 0
984.87 0
984.94 0
985.01 0
985.08 0
985.15 0
985.23 0
985.30 0
985.37 0
985.44 0
985.51 0
985.59 0
985.66 0
985.73 0
985.80 0
985.87 0
985.95 0
986.02 0
986.09 0
986.16 0
986.23 0
986.31 0
986.38 0
986.45 0
986.52 0
986.59 0
986.67 0
986.74 0
986.81 0
986.88 0
986.95 0
987.03 0
987.10 0
987.17 0
987.24 0
987.31 0
987.39 0
987.46 0
987.53 0
987.60 0
987.67 0
987.75 0
987.82 0
987.89 0
987.96 0
988.03 1
988.11 1
988.18 1
988.25 1
988.32 1
988.40 1
988.47 1
988.54 1
988.61 0
988.68 0
988.76 0
988.83 0
988.90 0
988.97 0
989.04 0
989.12 0
989.19 0
989.26 0
989.33 0
989.40 0
989.48 0
989.55 0
989.62 0
989.69 0
989.76 0
989.84 0
989.91 0
989.98 0
990.05 0
990.13 0
990.20 0
990.27 0
990.34 0
990.41 0
990.49 0
990.56 0
990.63 0
990.70 0
990.77 0
990.85 0
990.92 0
990.99 0
991.06 0
991.14 0
991.21 0
991.28 0
991.35 0
991.42 0
991.50 0
991.57 0
991.64 0
991.71 0
991.79 0
991.86 0
991.93 0
992.00 0
992.07 1
992.15 1
992.22 1
992.29 1
992.36 1
992.43 1
992.51 1
992.58 1
992.65 1
992.72 1
992.80 1
992.87 1
992.94 1
993.01 1
993.08 1
993.16 1
993.23 1
993.30 1
993.37 1
993.45 1
993.52 1
993.59 1
993.66 1
993.74 1
993.81 1
993.88 1
993.95 1
994.02 1
994.10 1
994.17 1
994.24 1
994.31 1
994.39 1
994.46 1
994.53 1
994.60 1
994.67 1
994.75 1
994.82 1
994.89 1
994.96 1
995.04 1
995.11 1
995.18 1
995.25 1
995.33 1
995.40 0
995.47 0
995.54 0
995.61 0
995.69 0
995.76 0
995.83 0
995.90 1
995.98 1
996.05 1
996.12 1
996.19 1
996.27 1
996.34 1
996.41 1
996.48 1
996.56 1
996.63 1
996.70 1
996.77 1
996.84 1
996.92 1
996.99 0
997.06 0
997.13 0
997.21 0
997.28 0
997.35 0
997.42 0
997.50 0
997.57 1
997.64 1
997.71 1
997.79 1
997.86 1
997.93 1
998.00 1
998.08 1
998.15 1
998.22 0
998.29 0
998.37 0
998.44 0
998.51 0
998.58 0
998.65 0
998.73 0
998.80 0
998.87 0
998.94 0
999.02 0
999.09 0
999.16 0
999.23 0
999.31 0
999.38 0
999.45 0
999.52 0
999.60 0
999.67 0
999.74 0
999.81 0
999.89 0
999.96 0
1000.03 0
1000.10 0
1000.18 0
1000.25 0
1000.32 0
1000.39 0
1000.47 0
1000.54 0
1000.61 0
1000.68 1
1000.76 1
1000.83 1
1000.90 1
1000.97 1
1001.05 1
1001.12 0
1001.19 0
1001.26 0
1001.34 0
1001.41 0
1001.48 0
1001.55 0
1001.63 0
1001.70 0
1001.77 0
1001.84 1
1001.92 1
1001.99 1
1002.06 1
1002.14 1
1002.21 1
1002.28 1
1002.35 1
1002.43 1
1002.50 1
1002.57 1
1002.64 0
1002.72 0
1002.79 0
1002.86 0
1002.93 0
1003.01 0
1003.08 0
1003.15 0
1003.22 0
1003.30 0
1003.37 0
1003.44 0
1003.51 0
1003.59 0
1003.66 0
1003.73 0
1003.80 0
1003.88 0
1003.95 0
1004.02 0
1004.10 0
1004.17 0
1004.24 0
1004.31 0
1004.39 0
1004.46 0
1004.53 0
1004.60 0
1004.68 0
1004.75 0
1004.82 0
1004.89 0
1004.97 0
1005.04 0
1005.11 0
1005.19 0
1005.26 0
1005.33 0
1005.40 0
1005.48 0
1005.55 0
1005.62 0
1005.69 0
1005.77 0
1005.84 0
1005.91 0
1005.98 0
1006.06 0
1006.13 0
1006.20 0
1006.28 0
1006.35 0
1006.42 0
1006.49 0
1006.57 0
1006.64 0
1006.71 0
1006.78 0
1006.86 0
1006.93 0
1007.00 0
1007.08 0
1007.15 0
1007.22 0
1007.29 1
1007.37 1
1007.44 1
1007.51 1
1007.58 1
1007.66 1
1007.73 2
1007.80 2
1007.88 2
1007.95 2
1008.02 2
1008.09 2
1008.17 2
1008.24 2
1008.31 1
1008.39 1
1008.46 1
1008.53 1
1008.60 1
1008.68 1
1008.75 1
1008.82 1
1008.89 1
1008.97 1
1009.04 0
1009.11 0
1009.19 0
1009.26 0
1009.33 0
1009.40 1
1009.48 1
1009.55 1
1009.62 1
1009.70 2
1009.77 2
1009.84 2
1009.91 1
1009.99 1
1010.06 1
1010.13 1
1010.21 1
1010.28 1
1010.35 1
1010.42 0
1010.50 0
1010.57 0
1010.64 0
1010.72 0
1010.79 0
1010.86 1
1010.93 1
1011.01 1
1011.08 1
1011.15 1
1011.23 1
1011.30 1
1011.37 1
1011.44 1
1011.52 0
1011.59 0
1011.66 0
1011.74 0
1011.81 0
1011.88 0
1011.96 0
1012.03 0
1012.10 0
1012.17 0
1012.25 0
1012.32 0
1012.39 0
1012.47 0
1012.54 0
1012.61 0
1012.68 0
1012.76 0
1012.83 0
1012.90 0
1012.98 0
1013.05 0
1013.12 0
1013.20 0
1013.27 0
1013.34 0
1013.41 0
1013.49 0
1013.56 0
1013.63 0
1013.71 0
1013.78 0
1013.85 0
1013.93 0
1014.00 0
1014.07 0
1014.14 0
1014.22 0
1014.29 0
1014.36 0
1014.44 0
1014.51 0
1014.58 0
1014.66 0
1014.73 0
1014.80 0
1014.87 0
1014.95 1
1015.02 1
1015.09 0
1015.17 0
1015.24 0
1015.31 0
1015.39 0
1015.46 0
1015.53 0
1015.60 0
1015.68 0
1015.75 0
1015.82 0
1015.90 0
1015.97 0
1016.04 0
1016.12 0
1016.19 0
1016.26 0
1016.34 0
1016.41 0
1016.48 0
1016.55 0
1016.63 0
1016.70 0
1016.77 0
1016.85 0
1016.92 0
1016.99 0
1017.07 0
1017.14 0
1017.21 1
1017.29 1
1017.36 1
1017.43 1
1017.50 1
1017.58 1
1017.65 1
1017.72 1
1017.80 1
1017.87 1
1017.94 1
1018.02 1
1018.09 0
1018.16 0
1018.24 0
1018.31 0
1018.38 0
1018.46 0
1018.53 0
1018.60 0
1018.68 0
1018.75 0
1018.82 1
1018.89 1
1018.97 1
1019.04 1
1019.11 1
1019.19 1
1019.26 1
1019.33 1
1019.41 1
1019.48 1
1019.55 1
1019.63 1
1019.70 1
1019.77 1
1019.85 1
1019.92 1
1019.99 1
1020.07 1
1020.14 1
1020.21 1
1020.29 1
1020.36 1
1020.43 1
1020.50 1
1020.58 1
1020.65 1
1020.72 1
1020.80 1
1020.87 1
1020.94 2
1021.02 2
1021.09 2
1021.16 3
1021.24 3
1021.31 3
1021.38 3
1021.46 3
1021.53 2
1021.60 2
1021.68 2
1021.75 1
1021.82 1
1021.90 0
1021.97 0
1022.04 0
1022.12 0
1022.19 0
1022.26 1
1022.34 1
1022.41 1
1022.48 2
1022.56 2
1022.63 1
1022.70 1
1022.78 1
1022.85 1
1022.92 1
1023.00 1
1023.07 1
1023.14 1
1023.22 1
1023.29 1
1023.36 0
1023.44 0
1023.51 0
1023.58 0
1023.66 0
1023.73 0
1023.80 1
1023.88 1
1023.95 1
1024.02 1
1024.10 1
1024.17 1
1024.24 1
1024.32 1
1024.39 1
1024.46 1
1024.54 1
1024.61 1
1024.68 1
1024.76 1
1024.83 1
1024.90 1
1024.98 1
1025.05 1
1025.12 1
1025.20 0
1025.27 0
1025.34 0
1025.42 0
1025.49 0
1025.56 0
1025.64 0
1025.71 0
1025.78 0
1025.86 0
1025.93 0
1026.00 0
1026.08 0
1026.15 0
1026.22 0
1026.30 0
1026.37 0
1026.44 0
1026.52 0
1026.59 0
1026.67 0
1026.74 0
1026.81 0
1026.89 1
1026.96 1
1027.03 1
1027.11 1
1027.18 1
1027.25 1
1027.33 1
1027.40 2
1027.47 2
1027.55 2
1027.62 2
1027.69 2
1027.77 2
1027.84 2
1027.91 2
1027.99 2
1028.06 2
1028.13 1
1028.21 1
1028.28 1
1028.36 1
1028.43 1
1028.50 1
1028.58 1
1028.65 2
1028.72 2
1028.80 2
1028.87 2
1028.94 2
1029.02 2
1029.09 2
1029.16 2
1029.24 3
1029.31 3
1029.38 3
1029.46 2
1029.53 2
1029.61 2
1029.68 2
1029.75 2
1029.83 2
1029.90 2
1029.97 2
1030.05 2
1030.12 1
1030.19 1
1030.27 0
1030.34 0
1030.41 0
1030.49 0
1030.56 0
1030.64 0
1030.71 0
1030.78 0
1030.86 1
1030.93 1
1031.00 2
1031.08 2
1031.15 2
1031.22 2
1031.30 1
1031.37 1
1031.45 1
1031.52 1
1031.59 0
1031.67 0
1031.74 0
1031.81 0
1031.89 0
1031.96 0
1032.03 0
1032.11 0
1032.18 1
1032.25 1
1032.33 1
1032.40 1
1032.48 1
1032.55 1
1032.62 2
1032.70 2
1032.77 2
1032.84 2
1032.92 3
1032.99 3
1033.07 3
1033.14 3
1033.21 3
1033.29 2
1033.36 2
1033.43 2
1033.51 2
1033.58 2
1033.65 2
1033.73 2
1033.80 3
1033.88 3
1033.95 3
1034.02 4
1034.10 4
1034.17 4
1034.24 5
1034.32 5
1034.39 6
1034.47 6
1034.54 6
1034.61 5
1034.69 4
1034.76 4
1034.83 3
1034.91 2
1034.98 2
1035.06 1
1035.13 1
1035.20 1
1035.28 2
1035.35 3
1035.42 3
1035.50 4
1035.57 4
1035.65 4
1035.72 4
1035.79 4
1035.87 4
1035.94 3
1036.01 3
1036.09 3
1036.16 2
1036.24 2
1036.31 2
1036.38 2
1036.46 3
1036.53 3
1036.60 3
1036.68 3
1036.75 3
1036.83 3
1036.90 2
1036.97 1
1037.05 1
1037.12 0
1037.20 0
1037.27 0
1037.34 1
1037.42 1
1037.49 2
1037.56 3
1037.64 3
1037.71 3
1037.79 4
1037.86 4
1037.93 3
1038.01 3
1038.08 2
1038.16 2
1038.23 1
1038.30 1
1038.38 1
1038.45 0
1038.52 0
1038.60 0
1038.67 0
1038.75 0
1038.82 1
1038.89 1
1038.97 1
1039.04 1
1039.12 1
1039.19 1
1039.26 1
1039.34 1
1039.41 1
1039.49 2
1039.56 2
1039.63 3
1039.71 3
1039.78 3
1039.85 4
1039.93 4
1040.00 4
1040.08 4
1040.15 3
1040.22 3
1040.30 3
1040.37 3
1040.45 2
1040.52 2
1040.59 1
1040.67 1
1040.74 0
1040.82 0
1040.89 0
1040.96 0
1041.04 0
1041.11 0
1041.19 0
1041.26 0
1041.33 1
1041.41 1
1041.48 1
1041.56 1
1041.63 2
1041.70 2
1041.78 2
1041.85 2
1041.93 2
1042.00 2
1042.07 2
1042.15 2
1042.22 2
1042.30 2
1042.37 2
1042.44 2
1042.52 2
1042.59 2
1042.67 1
1042.74 1
1042.81 1
1042.89 1
1042.96 0
1043.04 0
1043.11 0
1043.18 0
1043.26 0
1043.33 0
1043.41 0
1043.48 0
1043.55 0
1043.63 0
1043.70 1
1043.78 1
1043.85 1
1043.92 2
1044.00 2
1044.07 2
1044.15 1
1044.22 1
1044.29 1
1044.37 1
1044.44 1
1044.52 1
1044.59 1
1044.66 1
1044.74 1
1044.81 1
1044.89 1
1044.96 1
1045.04 1
1045.11 2
1045.18 2
1045.26 3
1045.33 3
1045.41 3
1045.48 3
1045.55 3
1045.63 2
1045.70 2
1045.78 2
1045.85 2
1045.92 2
1046.00 3
1046.07 3
1046.15 4
1046.22 4
1046.30 5
1046.37 5
1046.44 5
1046.52 5
1046.59 5
1046.67 4
1046.74 4
1046.81 3
1046.89 2
1046.96 2
1047.04 1
1047.11 1
1047.19 1
1047.26 1
1047.33 1
1047.41 1
1047.48 1
1047.56 2
1047.63 2
1047.70 2
1047.78 2
1047.85 3
1047.93 3
1048.00 4
1048.08 4
1048.15 5
1048.22 5
1048.30 5
1048.37 5
1048.45 5
1048.52 5
1048.60 4
1048.67 4
1048.74 3
1048.82 3
1048.89 3
1048.97 4
1049.04 4
1049.12 3
1049.19 3
1049.26 3
1049.34 2
1049.41 1
1049.49 1
1049.56 1
1049.63 1
1049.71 1
1049.78 2
1049.86 2
1049.93 3
1050.01 3
1050.08 3
1050.15 4
1050.23 4
1050.30 5
1050.38 5
1050.45 6
1050.53 7
1050.60 7
1050.67 8
1050.75 9
1050.82 9
1050.90 10
1050.97 10
1051.05 10
1051.12 10
1051.20 11
1051.27 11
1051.34 10
1051.42 10
1051.49 10
1051.57 9
1051.64 9
1051.72 9
1051.79 8
1051.86 8
1051.94 8
1052.01 8
1052.09 7
1052.16 7
1052.24 6
1052.31 6
1052.38 6
1052.46 6
1052.53 6
1052.61 6
1052.68 6
1052.76 6
1052.83 6
1052.91 5
1052.98 4
1053.05 3
1053.13 3
1053.20 3
1053.28 3
1053.35 3
1053.43 3
1053.50 4
1053.57 4
1053.65 4
1053.72 4
1053.80 4
1053.87 4
1053.95 3
1054.02 3
1054.10 4
1054.17 4
1054.24 4
1054.32 4
1054.39 3
1054.47 3
1054.54 3
1054.62 3
1054.69 3
1054.77 3
1054.84 4
1054.91 5
1054.99 6
1055.06 7
1055.14 8
1055.21 8
1055.29 8
1055.36 7
1055.44 6
1055.51 5
1055.58 4
1055.66 4
1055.73 4
1055.81 4
1055.88 4
1055.96 4
1056.03 4
1056.11 4
1056.18 3
1056.25 2
1056.33 2
1056.40 1
1056.48 1
1056.55 1
1056.63 1
1056.70 1
1056.78 1
1056.85 1
1056.93 1
1057.00 0
1057.07 0
1057.15 0
1057.22 0
1057.30 0
1057.37 0
1057.45 0
1057.52 0
1057.60 0
1057.67 0
1057.75 0
1057.82 1
1057.89 2
1057.97 2
1058.04 3
1058.12 4
1058.19 4
1058.27 4
1058.34 5
1058.42 5
1058.49 5
1058.57 5
1058.64 5
1058.71 5
1058.79 4
1058.86 4
1058.94 4
1059.01 5
1059.09 5
1059.16 5
1059.24 5
1059.31 5
1059.39 4
1059.46 4
1059.54 4
1059.61 4
1059.68 4
1059.76 5
1059.83 5
1059.91 5
1059.98 5
1060.06 6
1060.13 6
1060.21 6
1060.28 6
1060.36 6
1060.43 7
1060.51 7
1060.58 6
1060.65 6
1060.73 5
1060.80 4
1060.88 2
1060.95 2
1061.03 1
1061.10 2
1061.18 2
1061.25 3
1061.33 4
1061.40 5
1061.48 5
1061.55 5
1061.63 4
1061.70 3
1061.78 2
1061.85 1
1061.92 0
1062.00 0
1062.07 1
1062.15 2
1062.22 3
1062.30 4
1062.37 5
1062.45 5
1062.52 6
1062.60 6
1062.67 6
1062.75 6
1062.82 6
1062.90 6
1062.97 5
1063.05 5
1063.12 4
1063.19 3
1063.27 3
1063.34 2
1063.42 2
1063.49 2
1063.57 2
1063.64 3
1063.72 4
1063.79 6
1063.87 7
1063.94 8
1064.02 9
1064.09 10
1064.17 10
1064.24 10
1064.32 9
1064.39 9
1064.47 8
1064.54 6
1064.62 5
1064.69 5
1064.76 4
1064.84 4
1064.91 4
1064.99 4
1065.06 5
1065.14 6
1065.21 6
1065.29 7
1065.36 7
1065.44 7
1065.51 6
1065.59 6
1065.66 6
1065.74 6
1065.81 5
1065.89 6
1065.96 6
1066.04 6
1066.11 6
1066.19 5
1066.26 5
1066.34 5
1066.41 5
1066.49 5
1066.56 6
1066.64 6
1066.71 7
1066.79 8
1066.86 9
1066.94 9
1067.01 10
1067.09 11
1067.16 11
1067.23 11
1067.31 11
1067.38 11
1067.46 10
1067.53 10
1067.61 10
1067.68 9
1067.76 9
1067.83 9
1067.91 9
1067.98 9
1068.06 10
1068.13 10
1068.21 11
1068.28 11
1068.36 12
1068.43 12
1068.51 12
1068.58 12
1068.66 11
1068.73 10
1068.81 10
1068.88 9
1068.96 9
1069.03 9
1069.11 9
1069.18 8
1069.26 8
1069.33 7
1069.41 5
1069.48 4
1069.56 3
1069.63 3
1069.71 3
1069.78 4
1069.86 5
1069.93 7
1070.01 9
1070.08 10
1070.16 11
1070.23 11
1070.31 11
1070.38 10
1070.46 9
1070.53 8
1070.61 7
1070.68 6
1070.76 5
1070.83 4
1070.91 4
1070.98 4
1071.06 4
1071.13 4
1071.21 4
1071.28 5
1071.36 5
1071.43 5
1071.51 5
1071.58 5
1071.66 4
1071.73 4
1071.81 3
1071.88 2
1071.96 0
1072.03 0
1072.11 0
1072.18 0
1072.26 0
1072.33 0
1072.41 0
1072.48 0
1072.56 1
1072.63 2
1072.71 2
1072.78 2
1072.86 2
1072.93 1
1073.01 1
1073.08 0
1073.16 0
1073.23 0
1073.31 0
1073.38 1
1073.46 2
1073.53 2
1073.61 3
1073.68 4
1073.76 5
1073.83 6
1073.91 6
1073.99 6
1074.06 6
1074.14 5
1074.21 4
1074.29 4
1074.36 3
1074.44 3
1074.51 3
1074.59 4
1074.66 5
1074.74 6
1074.81 8
1074.89 9
1074.96 9
1075.04 10
1075.11 10
1075.19 10
1075.26 9
1075.34 9
1075.41 7
1075.49 6
1075.56 5
1075.64 4
1075.71 3
1075.79 3
1075.86 3
1075.94 4
1076.01 5
1076.09 6
1076.16 7
1076.24 8
1076.32 10
1076.39 10
1076.47 11
1076.54 12
1076.62 12
1076.69 12
1076.77 11
1076.84 10
1076.92 9
1076.99 8
1077.07 8
1077.14 8
1077.22 8
1077.29 9
1077.37 11
1077.44 12
1077.52 13
1077.59 14
1077.67 15
1077.74 15
1077.82 15
1077.90 14
1077.97 13
1078.05 12
1078.12 12
1078.20 11
1078.27 10
1078.35 10
1078.42 10
1078.50 9
1078.57 9
1078.65 9
1078.72 8
1078.80 7
1078.87 6
1078.95 6
1079.02 5
1079.10 4
1079.17 4
1079.25 4
1079.33 4
1079.40 5
1079.48 5
1079.55 6
1079.63 6
1079.70 6
1079.78 6
1079.85 6
1079.93 6
1080.00 6
1080.08 6
1080.15 7
1080.23 7
1080.30 7
1080.38 7
1080.46 8
1080.53 8
1080.61 8
1080.68 9
1080.76 10
1080.83 10
1080.91 11
1080.98 12
1081.06 12
1081.13 13
1081.21 13
1081.28 13
1081.36 13
1081.44 12
1081.51 12
1081.59 11
1081.66 10
1081.74 10
1081.81 9
1081.89 9
1081.96 9
1082.04 9
1082.11 9
1082.19 9
1082.26 10
1082.34 10
1082.42 11
1082.49 11
1082.57 11
1082.64 12
1082.72 12
1082.79 12
1082.87 13
1082.94 14
1083.02 15
1083.09 17
1083.17 18
1083.25 18
1083.32 19
1083.40 18
1083.47 17
1083.55 16
1083.62 14
1083.70 13
1083.77 12
1083.85 11
1083.92 11
1084.00 10
1084.08 10
1084.15 9
1084.23 8
1084.30 7
1084.38 6
1084.45 6
1084.53 6
1084.60 6
1084.68 6
1084.75 7
1084.83 8
1084.91 8
1084.98 9
1085.06 9
1085.13 9
1085.21 9
1085.28 9
1085.36 9
1085.43 8
1085.51 7
1085.59 6
1085.66 5
1085.74 5
1085.81 4
1085.89 4
1085.96 3
1086.04 3
1086.11 3
1086.19 3
1086.27 2
1086.34 2
1086.42 1
1086.49 1
1086.57 0
1086.64 0
1086.72 0
1086.79 0
1086.87 0
1086.95 0
1087.02 0
1087.10 0
1087.17 0
1087.25 0
1087.32 1
1087.40 3
1087.47 5
1087.55 7
1087.63 8
1087.70 10
1087.78 12
1087.85 13
1087.93 14
1088.00 15
1088.08 15
1088.15 15
1088.23 14
1088.31 13
1088.38 11
1088.46 9
1088.53 7
1088.61 5
1088.68 4
1088.76 3
1088.84 2
1088.91 2
1088.99 2
1089.06 3
1089.14 5
1089.21 7
1089.29 9
1089.36 12
1089.44 14
1089.52 15
1089.59 16
1089.67 17
1089.74 16
1089.82 15
1089.89 14
1089.97 12
1090.05 11
1090.12 9
1090.20 8
1090.27 6
1090.35 5
1090.42 5
1090.50 5
1090.58 5
1090.65 6
1090.73 6
1090.80 5
1090.88 5
1090.95 4
1091.03 4
1091.11 3
1091.18 3
1091.26 3
1091.33 4
1091.41 5
1091.48 6
1091.56 7
1091.64 8
1091.71 9
1091.79 10
1091.86 11
1091.94 11
1092.01 11
1092.09 11
1092.17 11
1092.24 10
1092.32 9
1092.39 8
1092.47 7
1092.54 5
1092.62 4
1092.70 3
1092.77 2
1092.85 1
1092.92 1
1093.00 2
1093.08 3
1093.15 4
1093.23 6
1093.30 8
1093.38 8
1093.45 9
1093.53 9
1093.61 9
1093.68 8
1093.76 8
1093.83 8
1093.91 8
1093.99 9
1094.06 9
1094.14 9
1094.21 9
1094.29 9
1094.36 9
1094.44 9
1094.52 9
1094.59 10
1094.67 12
1094.74 14
1094.82 16
1094.90 19
1094.97 21
1095.05 22
1095.12 22
1095.20 21
1095.27 20
1095.35 18
1095.43 17
1095.50 16
1095.58 16
1095.65 16
1095.73 17
1095.81 18
1095.88 19
1095.96 19
1096.03 18
1096.11 17
1096.18 15
1096.26 13
1096.34 12
1096.41 12
1096.49 11
1096.56 11
1096.64 11
1096.72 11
1096.79 12
1096.87 13
1096.94 13
1097.02 15
1097.10 16
1097.17 17
1097.25 19
1097.32 20
1097.40 21
1097.48 21
1097.55 21
1097.63 20
1097.70 20
1097.78 19
1097.86 18
1097.93 18
1098.01 18
1098.08 18
1098.16 18
1098.24 17
1098.31 16
1098.39 15
1098.46 13
1098.54 12
1098.61 10
1098.69 9
1098.77 8
1098.84 8
1098.92 7
1098.99 6
1099.07 5
1099.15 4
1099.22 3
1099.30 2
1099.37 2
1099.45 3
1099.53 4
1099.60 7
1099.68 9
1099.75 11
1099.83 13
1099.91 14
1099.98 13
1100.06 12
1100.14 11
1100.21 9
1100.29 8
1100.36 7
1100.44 7
1100.52 7
1100.59 8
1100.67 8
1100.74 9
1100.82 9
1100.90 9
1100.97 9
1101.05 9
1101.12 8
1101.20 7
1101.28 6
1101.35 5
1101.43 4
1101.50 4
1101.58 3
1101.66 3
1101.73 4
1101.81 6
1101.88 8
1101.96 10
1102.04 12
1102.11 14
1102.19 15
1102.26 15
1102.34 15
1102.42 14
1102.49 13
1102.57 12
1102.65 11
1102.72 10
1102.80 10
1102.87 10
1102.95 11
1103.03 13
1103.10 15
1103.18 17
1103.25 18
1103.33 19
1103.41 19
1103.48 18
1103.56 16
1103.64 15
1103.71 13
1103.79 12
1103.86 12
1103.94 12
1104.02 12
1104.09 13
1104.17 14
1104.24 14
1104.32 14
1104.40 14
1104.47 13
1104.55 11
1104.63 10
1104.70 8
1104.78 7
1104.85 7
1104.93 8
1105.01 9
1105.08 11
1105.16 13
1105.24 15
1105.31 17
1105.39 18
1105.46 19
1105.54 19
1105.62 19
1105.69 18
1105.77 17
1105.84 15
1105.92 14
1106.00 12
1106.07 11
1106.15 9
1106.23 7
1106.30 5
1106.38 4
1106.45 2
1106.53 2
1106.61 2
1106.68 3
1106.76 4
1106.84 5
1106.91 6
1106.99 7
1107.06 7
1107.14 7
1107.22 7
1107.29 7
1107.37 6
1107.45 6
1107.52 6
1107.60 5
1107.68 5
1107.75 5
1107.83 5
1107.90 5
1107.98 6
1108.06 7
1108.13 8
1108.21 9
1108.29 10
1108.36 10
1108.44 9
1108.51 8
1108.59 6
1108.67 5
1108.74 4
1108.82 4
1108.90 4
1108.97 4
1109.05 4
1109.13 5
1109.20 7
1109.28 8
1109.35 9
1109.43 11
1109.51 12
1109.58 14
1109.66 14
1109.74 14
1109.81 14
1109.89 13
1109.97 12
1110.04 11
1110.12 10
1110.19 8
1110.27 7
1110.35 7
1110.42 6
1110.50 7
1110.58 7
1110.65 8
1110.73 9
1110.81 11
1110.88 12
1110.96 13
1111.03 14
1111.11 15
1111.19 15
1111.26 15
1111.34 15
1111.42 15
1111.49 14
1111.57 13
1111.65 12
1111.72 10
1111.80 9
1111.88 7
1111.95 6
1112.03 5
1112.10 5
1112.18 6
1112.26 8
1112.33 10
1112.41 13
1112.49 15
1112.56 16
1112.64 17
1112.72 16
1112.79 14
1112.87 12
1112.95 10
1113.02 9
1113.10 9
1113.18 9
1113.25 11
1113.33 12
1113.40 14
1113.48 15
1113.56 16
1113.63 16
1113.71 16
1113.79 15
1113.86 15
1113.94 15
1114.02 16
1114.09 17
1114.17 18
1114.25 19
1114.32 21
1114.40 22
1114.48 23
1114.55 23
1114.63 23
1114.71 23
1114.78 23
1114.86 23
1114.93 24
1115.01 25
1115.09 26
1115.16 28
1115.24 30
1115.32 31
1115.39 31
1115.47 30
1115.55 28
1115.62 24
1115.70 19
1115.78 13
1115.85 8
1115.93 3
1116.01 0
1116.08 0
1116.16 0
1116.24 0
1116.31 0
1116.39 1
1116.47 4
1116.54 6
1116.62 8
1116.70 11
1116.77 13
1116.85 15
1116.93 16
1117.00 17
1117.08 17
1117.16 17
1117.23 16
1117.31 16
1117.39 15
1117.46 14
1117.54 14
1117.62 13
1117.69 12
1117.77 11
1117.85 10
1117.92 9
1118.00 9
1118.08 10
1118.15 10
1118.23 11
1118.31 11
1118.38 12
1118.46 11
1118.54 11
1118.61 11
1118.69 11
1118.77 12
1118.84 14
1118.92 16
1119.00 18
1119.07 20
1119.15 22
1119.23 24
1119.30 24
1119.38 25
1119.46 25
1119.53 26
1119.61 27
1119.69 29
1119.76 30
1119.84 32
1119.92 33
1119.99 33
1120.07 33
1120.15 32
1120.22 30
1120.30 28
1120.38 26
1120.45 24
1120.53 22
1120.61 21
1120.68 19
1120.76 19
1120.84 18
1120.91 18
1120.99 19
1121.07 19
1121.14 20
1121.22 22
1121.30 23
1121.37 23
1121.45 23
1121.53 23
1121.60 22
1121.68 21
1121.76 21
1121.83 20
1121.91 20
1121.99 21
1122.06 21
1122.14 22
1122.22 23
1122.29 23
1122.37 24
1122.45 23
1122.53 23
1122.60 21
1122.68 20
1122.76 19
1122.83 18
1122.91 17
1122.99 17
1123.06 16
1123.14 16
1123.22 16
1123.29 15
1123.37 15
1123.45 14
1123.52 14
1123.60 14
1123.68 14
1123.75 14
1123.83 14
1123.91 13
1123.99 12
1124.06 11
1124.14 10
1124.22 9
1124.29 8
1124.37 8
1124.45 7
1124.52 7
1124.60 7
1124.68 7
1124.75 6
1124.83 5
1124.91 5
1124.98 4
1125.06 4
1125.14 4
1125.22 4
1125.29 4
1125.37 3
1125.45 3
1125.52 4
1125.60 4
1125.68 5
1125.75 7
1125.83 9
1125.91 11
1125.98 12
1126.06 13
1126.14 13
1126.21 12
1126.29 10
1126.37 9
1126.45 7
1126.52 6
1126.60 5
1126.68 5
1126.75 6
1126.83 8
1126.91 9
1126.98 10
1127.06 11
1127.14 11
1127.22 10
1127.29 9
1127.37 8
1127.45 7
1127.52 6
1127.60 6
1127.68 7
1127.75 8
1127.83 10
1127.91 11
1127.98 13
1128.06 14
1128.14 15
1128.22 15
1128.29 14
1128.37 12
1128.45 9
1128.52 6
1128.60 2
1128.68 0
1128.76 0
1128.83 0
1128.91 0
1128.99 0
1129.06 0
1129.14 0
1129.22 0
1129.29 0
1129.37 2
1129.45 3
1129.53 5
1129.60 6
1129.68 7
1129.76 8
1129.83 9
1129.91 9
1129.99 9
1130.06 10
1130.14 11
1130.22 12
1130.30 12
1130.37 13
1130.45 13
1130.53 13
1130.60 12
1130.68 11
1130.76 10
1130.84 10
1130.91 10
1130.99 10
1131.07 11
1131.14 11
1131.22 11
1131.30 10
1131.38 8
1131.45 7
1131.53 5
1131.61 4
1131.68 3
1131.76 2
1131.84 2
1131.91 2
1131.99 1
1132.07 0
1132.15 0
1132.22 0
1132.30 0
1132.38 0
1132.45 0
1132.53 0
1132.61 1
1132.69 2
1132.76 4
1132.84 4
1132.92 5
1132.99 5
1133.07 5
1133.15 5
1133.23 6
1133.30 7
1133.38 9
1133.46 10
1133.54 11
1133.61 11
1133.69 12
1133.77 13
1133.84 13
1133.92 14
1134.00 15
1134.08 16
1134.15 17
1134.23 17
1134.31 17
1134.38 16
1134.46 16
1134.54 15
1134.62 14
1134.69 13
1134.77 13
1134.85 14
1134.92 16
1135.00 18
1135.08 21
1135.16 24
1135.23 26
1135.31 27
1135.39 27
1135.47 27
1135.54 26
1135.62 25
1135.70 24
1135.77 25
1135.85 27
1135.93 28
1136.01 30
1136.08 32
1136.16 34
1136.24 35
1136.32 36
1136.39 38
1136.47 39
1136.55 41
1136.62 43
1136.70 45
1136.78 46
1136.86 47
1136.93 48
1137.01 49
1137.09 49
1137.17 49
1137.24 49
1137.32 49
1137.40 49
1137.47 49
1137.55 49
1137.63 49
1137.71 48
1137.78 47
1137.86 45
1137.94 43
1138.02 40
1138.09 37
1138.17 34
1138.25 33
1138.33 32
1138.40 32
1138.48 32
1138.56 32
1138.63 32
1138.71 31
1138.79 30
1138.87 29
1138.94 29
1139.02 28
1139.10 27
1139.18 27
1139.25 26
1139.33 26
1139.41 25
1139.49 24
1139.56 23
1139.64 22
1139.72 22
1139.80 23
1139.87 24
1139.95 25
1140.03 26
1140.10 27
1140.18 28
1140.26 27
1140.34 26
1140.41 24
1140.49 21
1140.57 19
1140.65 17
1140.72 16
1140.80 15
1140.88 13
1140.96 12
1141.03 11
1141.11 10
1141.19 9
1141.27 9
1141.34 9
1141.42 8
1141.50 8
1141.58 7
1141.65 6
1141.73 5
1141.81 4
1141.89 3
1141.96 4
1142.04 5
1142.12 7
1142.20 8
1142.27 9
1142.35 9
1142.43 9
1142.51 8
1142.58 6
1142.66 4
1142.74 2
1142.82 0
1142.89 0
1142.97 0
1143.05 0
1143.13 0
1143.20 0
1143.28 1
1143.36 4
1143.44 6
1143.51 9
1143.59 11
1143.67 12
1143.75 13
1143.82 14
1143.90 15
1143.98 15
1144.06 16
1144.13 16
1144.21 17
1144.29 17
1144.37 16
1144.44 15
1144.52 14
1144.60 12
1144.68 11
1144.75 10
1144.83 9
1144.91 9
1144.99 9
1145.06 10
1145.14 11
1145.22 13
1145.30 14
1145.37 16
1145.45 18
1145.53 20
1145.61 23
1145.68 24
1145.76 26
1145.84 26
1145.92 26
1145.99 25
1146.07 22
1146.15 20
1146.23 17
1146.31 13
1146.38 10
1146.46 8
1146.54 5
1146.62 3
1146.69 2
1146.77 1
1146.85 0
1146.93 0
1147.00 0
1147.08 0
1147.16 0
1147.24 1
1147.31 2
1147.39 4
1147.47 6
1147.55 7
1147.63 8
1147.70 9
1147.78 9
1147.86 8
1147.94 6
1148.01 4
1148.09 2
1148.17 0
1148.25 0
1148.32 0
1148.40 0
1148.48 0
1148.56 0
1148.63 1
1148.71 2
1148.79 2
1148.87 1
1148.95 1
1149.02 0
1149.10 0
1149.18 0
1149.26 1
1149.33 2
1149.41 3
1149.49 4
1149.57 5
1149.65 5
1149.72 5
1149.80 4
1149.88 4
1149.96 3
1150.03 2
1150.11 1
1150.19 2
1150.27 3
1150.34 5
1150.42 8
1150.50 12
1150.58 15
1150.66 18
1150.73 20
1150.81 20
1150.89 19
1150.97 17
1151.04 15
1151.12 14
1151.20 13
1151.28 13
1151.36 14
1151.43 17
1151.51 21
1151.59 26
1151.67 31
1151.74 36
1151.82 41
1151.90 45
1151.98 47
1152.06 49
1152.13 50
1152.21 49
1152.29 48
1152.37 46
1152.44 43
1152.52 40
1152.60 38
1152.68 36
1152.76 35
1152.83 34
1152.91 34
1152.99 34
1153.07 34
1153.15 33
1153.22 31
1153.30 28
1153.38 25
1153.46 22
1153.53 19
1153.61 17
1153.69 14
1153.77 12
1153.85 10
1153.92 8
1154.00 5
1154.08 3
1154.16 0
1154.24 0
1154.31 0
1154.39 0
1154.47 0
1154.55 0
1154.62 0
1154.70 3
1154.78 9
1154.86 15
1154.94 20
1155.01 25
1155.09 29
1155.17 31
1155.25 32
1155.33 32
1155.40 32
1155.48 33
1155.56 33
1155.64 34
1155.72 34
1155.79 34
1155.87 32
1155.95 30
1156.03 28
1156.11 27
1156.18 26
1156.26 26
1156.34 27
1156.42 28
1156.50 30
1156.57 31
1156.65 32
1156.73 32
1156.81 32
1156.88 32
1156.96 31
1157.04 29
1157.12 28
1157.20 25
1157.27 23
1157.35 21
1157.43 19
1157.51 18
1157.59 18
1157.66 19
1157.74 20
1157.82 22
1157.90 23
1157.98 24
1158.05 24
1158.13 23
1158.21 22
1158.29 20
1158.37 18
1158.44 17
1158.52 17
1158.60 17
1158.68 18
1158.76 18
1158.83 19
1158.91 18
1158.99 17
1159.07 15
1159.15 11
1159.23 8
1159.30 3
1159.38 0
1159.46 0
1159.54 0
1159.62 0
1159.69 0
1159.77 0
1159.85 0
1159.93 0
1160.01 1
1160.08 3
1160.16 5
1160.24 6
1160.32 7
1160.40 8
1160.47 9
1160.55 11
1160.63 12
1160.71 13
1160.79 15
1160.86 16
1160.94 17
1161.02 17
1161.10 15
1161.18 14
1161.26 11
1161.33 9
1161.41 7
1161.49 5
1161.57 5
1161.65 5
1161.72 6
1161.80 8
1161.88 9
1161.96 10
1162.04 11
1162.11 12
1162.19 12
1162.27 12
1162.35 12
1162.43 13
1162.51 13
1162.58 13
1162.66 12
1162.74 11
1162.82 9
1162.90 8
1162.97 7
1163.05 6
1163.13 6
1163.21 6
1163.29 7
1163.37 8
1163.44 8
1163.52 8
1163.60 8
1163.68 7
1163.76 5
1163.83 4
1163.91 3
1163.99 2
1164.07 1
1164.15 1
1164.23 2
1164.30 2
1164.38 4
1164.46 5
1164.54 6
1164.62 7
1164.69 8
1164.77 10
1164.85 11
1164.93 13
1165.01 16
1165.09 18
1165.16 22
1165.24 25
1165.32 28
1165.40 30
1165.48 32
1165.56 33
1165.63 33
1165.71 33
1165.79 32
1165.87 31
1165.95 31
1166.03 30
1166.10 30
1166.18 30
1166.26 30
1166.34 30
1166.42 30
1166.50 30
1166.57 30
1166.65 31
1166.73 31
1166.81 31
1166.89 31
1166.96 30
1167.04 30
1167.12 29
1167.20 28
1167.28 26
1167.36 25
1167.43 23
1167.51 21
1167.59 19
1167.67 17
1167.75 15
1167.83 13
1167.90 12
1167.98 11
1168.06 11
1168.14 13
1168.22 14
1168.30 17
1168.37 18
1168.45 20
1168.53 20
1168.61 20
1168.69 19
1168.77 18
1168.85 18
1168.92 18
1169.00 19
1169.08 21
1169.16 22
1169.24 23
1169.32 24
1169.39 24
1169.47 23
1169.55 21
1169.63 19
1169.71 16
1169.79 14
1169.86 13
1169.94 13
1170.02 14
1170.10 15
1170.18 18
1170.26 21
1170.33 24
1170.41 27
1170.49 31
1170.57 34
1170.65 36
1170.73 37
1170.81 37
1170.88 36
1170.96 34
1171.04 31
1171.12 28
1171.20 26
1171.28 24
1171.35 23
1171.43 22
1171.51 22
1171.59 21
1171.67 21
1171.75 21
1171.83 21
1171.90 22
1171.98 23
1172.06 24
1172.14 25
1172.22 25
1172.30 24
1172.37 23
1172.45 20
1172.53 17
1172.61 13
1172.69 10
1172.77 7
1172.85 6
1172.92 5
1173.00 6
1173.08 7
1173.16 8
1173.24 9
1173.32 9
1173.40 9
1173.47 8
1173.55 6
1173.63 5
1173.71 4
1173.79 3
1173.87 3
1173.94 4
1174.02 5
1174.10 8
1174.18 10
1174.26 13
1174.34 14
1174.42 15
1174.49 14
1174.57 12
1174.65 10
1174.73 7
1174.81 6
1174.89 7
1174.97 9
1175.04 12
1175.12 17
1175.20 22
1175.28 26
1175.36 30
1175.44 31
1175.52 32
1175.59 31
1175.67 29
1175.75 27
1175.83 25
1175.91 23
1175.99 22
1176.07 21
1176.14 22
1176.22 24
1176.30 26
1176.38 27
1176.46 29
1176.54 30
1176.62 30
1176.70 30
1176.77 29
1176.85 29
1176.93 29
1177.01 30
1177.09 32
1177.17 35
1177.25 38
1177.32 41
1177.40 44
1177.48 46
1177.56 47
1177.64 47
1177.72 44
1177.80 41
1177.88 37
1177.95 32
1178.03 28
1178.11 25
1178.19 22
1178.27 20
1178.35 18
1178.43 16
1178.50 13
1178.58 10
1178.66 7
1178.74 3
1178.82 0
1178.90 0
1178.98 0
1179.06 0
1179.13 0
1179.21 3
1179.29 5
1179.37 8
1179.45 10
1179.53 12
1179.61 13
1179.69 15
1179.76 16
1179.84 17
1179.92 18
1180.00 19
1180.08 20
1180.16 20
1180.24 20
1180.32 19
1180.39 18
1180.47 16
1180.55 16
1180.63 15
1180.71 16
1180.79 17
1180.87 18
1180.95 19
1181.02 19
1181.10 18
1181.18 16
1181.26 14
1181.34 12
1181.42 12
1181.50 13
1181.58 16
1181.65 21
1181.73 25
1181.81 29
1181.89 32
1181.97 33
1182.05 32
1182.13 29
1182.21 25
1182.29 21
1182.36 18
1182.44 16
1182.52 16
1182.60 17
1182.68 18
1182.76 20
1182.84 21
1182.92 22
1182.99 23
1183.07 24
1183.15 26
1183.23 27
1183.31 29
1183.39 30
1183.47 31
1183.55 31
1183.63 31
1183.70 30
1183.78 28
1183.86 27
1183.94 27
1184.02 27
1184.10 28
1184.18 28
1184.26 29
1184.34 28
1184.41 27
1184.49 25
1184.57 23
1184.65 20
1184.73 18
1184.81 17
1184.89 15
1184.97 15
1185.05 16
1185.12 18
1185.20 20
1185.28 24
1185.36 28
1185.44 32
1185.52 36
1185.60 38
1185.68 38
1185.76 37
1185.83 35
1185.91 32
1185.99 29
1186.07 26
1186.15 24
1186.23 23
1186.31 24
1186.39 25
1186.47 27
1186.55 29
1186.62 30
1186.70 31
1186.78 31
1186.86 31
1186.94 29
1187.02 28
1187.10 26
1187.18 23
1187.26 21
1187.34 18
1187.41 15
1187.49 13
1187.57 10
1187.65 8
1187.73 7
1187.81 8
1187.89 9
1187.97 11
1188.05 12
1188.13 13
1188.20 14
1188.28 13
1188.36 12
1188.44 10
1188.52 9
1188.60 7
1188.68 6
1188.76 5
1188.84 4
1188.92 4
1188.99 3
1189.07 3
1189.15 3
1189.23 3
1189.31 5
1189.39 6
1189.47 8
1189.55 9
1189.63 10
1189.71 11
1189.79 12
1189.86 11
1189.94 11
1190.02 10
1190.10 9
1190.18 7
1190.26 5
1190.34 4
1190.42 2
1190.50 2
1190.58 3
1190.65 4
1190.73 7
1190.81 10
1190.89 14
1190.97 18
1191.05 21
1191.13 24
1191.21 26
1191.29 26
1191.37 26
1191.45 25
1191.53 25
1191.60 25
1191.68 25
1191.76 25
1191.84 26
1191.92 27
1192.00 28
1192.08 28
1192.16 28
1192.24 28
1192.32 28
1192.40 28
1192.47 28
1192.55 28
1192.63 29
1192.71 29
1192.79 29
1192.87 29
1192.95 28
1193.03 28
1193.11 28
1193.19 29
1193.27 29
1193.35 29
1193.43 28
1193.50 26
1193.58 23
1193.66 18
1193.74 13
1193.82 8
1193.90 3
1193.98 0
1194.06 0
1194.14 0
1194.22 1
1194.30 3
1194.38 4
1194.45 4
1194.53 3
1194.61 1
1194.69 0
1194.77 0
1194.85 0
1194.93 0
1195.01 0
1195.09 1
1195.17 6
1195.25 12
1195.33 19
1195.41 25
1195.48 30
1195.56 35
1195.64 37
1195.72 38
1195.80 38
1195.88 37
1195.96 34
1196.04 32
1196.12 28
1196.20 24
1196.28 21
1196.36 17
1196.44 15
1196.52 14
1196.59 14
1196.67 15
1196.75 18
1196.83 22
1196.91 26
1196.99 30
1197.07 33
1197.15 35
1197.23 36
1197.31 36
1197.39 35
1197.47 34
1197.55 33
1197.63 32
1197.71 31
1197.78 31
1197.86 32
1197.94 33
1198.02 36
1198.10 39
1198.18 43
1198.26 46
1198.34 49
1198.42 50
1198.50 52
1198.58 53
1198.66 54
1198.74 56
1198.82 58
1198.90 61
1198.97 63
1199.05 65
1199.13 66
1199.21 66
1199.29 65
1199.37 64
1199.45 64
1199.53 63
1199.61 62
1199.69 60
1199.77 58
1199.85 55
1199.93 50
1200.01 45
1200.09 40
1200.17 36
1200.25 33
1200.32 31
1200.40 31
1200.48 34
1200.56 37
1200.64 41
1200.72 46
1200.80 50
1200.88 52
1200.96 54
1201.04 54
1201.12 52
1201.20 50
1201.28 46
1201.36 43
1201.44 40
1201.52 37
1201.60 35
1201.68 33
1201.75 33
1201.83 33
1201.91 34
1201.99 36
1202.07 39
1202.15 42
1202.23 45
1202.31 47
1202.39 47
1202.47 46
1202.55 45
1202.63 43
1202.71 41
1202.79 40
1202.87 39
1202.95 38
1203.03 36
1203.11 34
1203.19 31
1203.27 27
1203.34 23
1203.42 18
1203.50 14
1203.58 12
1203.66 10
1203.74 10
1203.82 10
1203.90 11
1203.98 12
1204.06 13
1204.14 14
1204.22 15
1204.30 16
1204.38 17
1204.46 18
1204.54 20
1204.62 21
1204.70 23
1204.78 24
1204.86 24
1204.94 24
1205.02 24
1205.09 23
1205.17 22
1205.25 21
1205.33 21
1205.41 20
1205.49 20
1205.57 20
1205.65 21
1205.73 22
1205.81 23
1205.89 24
1205.97 24
1206.05 24
1206.13 22
1206.21 20
1206.29 17
1206.37 15
1206.45 13
1206.53 13
1206.61 13
1206.69 14
1206.77 16
1206.85 18
1206.93 20
1207.01 21
1207.09 22
1207.16 23
1207.24 24
1207.32 25
1207.40 27
1207.48 31
1207.56 36
1207.64 42
1207.72 49
1207.80 54
1207.88 59
1207.96 61
1208.04 62
1208.12 61
1208.20 59
1208.28 57
1208.36 55
1208.44 54
1208.52 55
1208.60 56
1208.68 59
1208.76 63
1208.84 68
1208.92 73
1209.00 78
1209.08 82
1209.16 84
1209.24 83
1209.32 80
1209.40 76
1209.48 70
1209.56 64
1209.64 57
1209.71 52
1209.79 48
1209.87 45
1209.95 44
1210.03 45
1210.11 47
1210.19 50
1210.27 54
1210.35 57
1210.43 59
1210.51 61
1210.59 62
1210.67 62
1210.75 63
1210.83 66
1210.91 69
1210.99 73
1211.07 78
1211.15 84
1211.23 89
1211.31 94
1211.39 97
1211.47 99
1211.55 99
1211.63 98
1211.71 97
1211.79 96
1211.87 97
1211.95 99
1212.03 103
1212.11 108
1212.19 113
1212.27 119
1212.35 124
1212.43 129
1212.51 134
1212.59 139
1212.67 145
1212.75 153
1212.83 163
1212.91 174
1212.99 187
1213.07 201
1213.15 214
1213.23 226
1213.31 239
1213.39 251
1213.47 263
1213.54 277
1213.62 291
1213.70 306
1213.78 323
1213.86 341
1213.94 358
1214.02 376
1214.10 392
1214.18 407
1214.26 419
1214.34 428
1214.42 435
1214.50 439
1214.58 442
1214.66 444
1214.74 446
1214.82 447
1214.90 449
1214.98 449
1215.06 448
1215.14 446
1215.22 442
1215.30 437
1215.38 432
1215.46 427
1215.54 423
1215.62 419
1215.70 416
1215.78 413
1215.86 409
1215.94 404
1216.02 397
1216.10 389
1216.18 378
1216.26 366
1216.34 352
1216.42 338
1216.50 324
1216.58 310
1216.66 297
1216.74 286
1216.82 277
1216.90 268
1216.98 261
1217.06 253
1217.14 245
1217.22 237
1217.30 228
1217.38 220
1217.46 212
1217.54 204
1217.62 196
1217.70 189
1217.78 181
1217.86 173
1217.94 164
1218.02 155
1218.10 145
1218.18 136
1218.26 128
1218.34 122
1218.42 118
1218.50 116
1218.58 115
1218.66 115
1218.74 114
1218.82 113
1218.90 111
1218.98 107
1219.06 104
1219.14 100
1219.22 98
1219.30 97
1219.38 97
1219.46 99
1219.54 102
1219.62 107
1219.70 112
1219.78 117
1219.86 121
1219.94 123
1220.02 124
1220.10 123
1220.18 120
1220.26 115
1220.34 111
1220.42 106
1220.50 102
1220.58 99
1220.66 97
1220.74 97
1220.82 97
1220.90 98
1220.98 99
1221.06 101
1221.14 103
1221.22 104
1221.30 105
1221.38 104
1221.46 103
1221.54 100
1221.62 98
1221.70 95
1221.78 92
1221.86 90
1221.94 88
1222.02 86
1222.10 83
1222.18 80
1222.26 76
1222.35 72
1222.43 69
1222.51 67
1222.59 66
1222.67 67
1222.75 68
1222.83 69
1222.91 70
1222.99 71
1223.07 71
1223.15 70
1223.23 70
1223.31 70
1223.39 70
1223.47 70
1223.55 70
1223.63 68
1223.71 65
1223.79 61
1223.87 56
1223.95 51
1224.03 46
1224.11 42
1224.19 41
1224.27 42
1224.35 45
1224.43 50
1224.51 55
1224.59 59
1224.67 63
1224.75 65
1224.83 66
1224.91 67
1224.99 67
1225.07 67
1225.15 68
1225.23 68
1225.31 68
1225.39 67
1225.47 65
1225.55 62
1225.63 58
1225.71 54
1225.79 51
1225.87 49
1225.95 48
1226.03 49
1226.11 51
1226.20 53
1226.28 55
1226.36 57
1226.44 57
1226.52 57
1226.60 56
1226.68 55
1226.76 54
1226.84 54
1226.92 54
1227.00 54
1227.08 53
1227.16 50
1227.24 47
1227.32 43
1227.40 38
1227.48 34
1227.56 30
1227.64 28
1227.72 28
1227.80 28
1227.88 28
1227.96 28
1228.04 29
1228.12 28
1228.20 27
1228.28 27
1228.36 26
1228.44 25
1228.52 24
1228.60 23
1228.68 23
1228.77 22
1228.85 21
1228.93 20
1229.01 20
1229.09 20
1229.17 20
1229.25 22
1229.33 24
1229.41 27
1229.49 29
1229.57 31
1229.65 33
1229.73 34
1229.81 35
1229.89 35
1229.97 35
1230.05 34
1230.13 35
1230.21 35
1230.29 37
1230.37 38
1230.45 40
1230.53 42
1230.61 43
1230.69 45
1230.78 46
1230.86 48
1230.94 51
1231.02 54
1231.10 58
1231.18 63
1231.26 66
1231.34 69
1231.42 70
1231.50 69
1231.58 67
1231.66 64
1231.74 61
1231.82 60
1231.90 62
1231.98 65
1232.06 70
1232.14 75
1232.22 78
1232.30 80
1232.38 78
1232.46 75
1232.54 70
1232.63 65
1232.71 62
1232.79 61
1232.87 62
1232.95 65
1233.03 69
1233.11 73
1233.19 77
1233.27 79
1233.35 79
1233.43 78
1233.51 76
1233.59 73
1233.67 69
1233.75 66
1233.83 62
1233.91 58
1233.99 55
1234.07 51
1234.16 47
1234.24 43
1234.32 38
1234.40 33
1234.48 29
1234.56 25
1234.64 22
1234.72 20
1234.80 19
1234.88 20
1234.96 21
1235.04 23
1235.12 25
1235.20 28
1235.28 32
1235.36 35
1235.44 39
1235.52 42
1235.61 44
1235.69 45
1235.77 44
1235.85 41
1235.93 36
1236.01 31
1236.09 25
1236.17 19
1236.25 13
1236.33 8
1236.41 3
1236.49 0
1236.57 0
1236.65 0
1236.73 0
1236.81 0
1236.89 0
1236.98 0
1237.06 0
1237.14 0
1237.22 3
1237.30 9
1237.38 16
1237.46 24
1237.54 32
1237.62 38
1237.70 42
1237.78 45
1237.86 45
1237.94 45
1238.02 44
1238.10 43
1238.19 42
1238.27 44
1238.35 47
1238.43 51
1238.51 56
1238.59 61
1238.67 65
1238.75 67
1238.83 67
1238.91 65
1238.99 63
1239.07 59
1239.15 55
1239.23 52
1239.31 51
1239.40 50
1239.48 50
1239.56 50
1239.64 50
1239.72 51
1239.80 50
1239.88 50
1239.96 49
1240.04 48
1240.12 47
1240.20 47
1240.28 47
1240.36 48
1240.44 49
1240.53 51
1240.61 53
1240.69 54
1240.77 55
1240.85 55
1240.93 54
1241.01 51
1241.09 48
1241.17 45
1241.25 42
1241.33 38
1241.41 36
1241.49 35
1241.58 36
1241.66 38
1241.74 42
1241.82 46
1241.90 51
1241.98 54
1242.06 56
1242.14 57
1242.22 55
1242.30 53
1242.38 51
1242.46 48
1242.54 45
1242.63 43
1242.71 41
1242.79 39
1242.87 37
1242.95 35
1243.03 34
1243.11 34
1243.19 35
1243.27 37
1243.35 40
1243.43 44
1243.51 48
1243.60 51
1243.68 52
1243.76 51
1243.84 49
1243.92 44
1244.00 38
1244.08 32
1244.16 25
1244.24 19
1244.32 15
1244.40 11
1244.48 9
1244.57 9
1244.65 9
1244.73 10
1244.81 12
1244.89 14
1244.97 16
1245.05 19
1245.13 22
1245.21 25
1245.29 27
1245.37 29
1245.46 30
1245.54 29
1245.62 27
1245.70 25
1245.78 21
1245.86 18
1245.94 16
1246.02 14
1246.10 13
1246.18 12
1246.26 12
1246.35 11
1246.43 10
1246.51 9
1246.59 9
1246.67 10
1246.75 11
1246.83 14
1246.91 18
1246.99 22
1247.07 27
1247.16 32
1247.24 37
1247.32 42
1247.40 47
1247.48 50
1247.56 52
1247.64 54
1247.72 54
1247.80 53
1247.88 52
1247.96 51
1248.05 50
1248.13 48
1248.21 46
1248.29 44
1248.37 41
1248.45 39
1248.53 36
1248.61 34
1248.69 31
1248.77 29
1248.86 26
1248.94 24
1249.02 21
1249.10 17
1249.18 14
1249.26 11
1249.34 7
1249.42 5
1249.50 2
1249.58 1
1249.67 0
1249.75 0
1249.83 0
1249.91 0
1249.99 1
1250.07 3
1250.15 6
1250.23 9
1250.31 13
1250.40 16
1250.48 19
1250.56 20
1250.64 20
1250.72 19
1250.80 16
1250.88 13
1250.96 9
1251.04 6
1251.13 4
1251.21 3
1251.29 4
1251.37 5
1251.45 8
1251.53 11
1251.61 13
1251.69 15
1251.77 15
1251.85 14
1251.94 13
1252.02 11
1252.10 10
1252.18 9
1252.26 10
1252.34 13
1252.42 16
1252.50 21
1252.58 25
1252.67 28
1252.75 30
1252.83 30
1252.91 31
1252.99 31
1253.07 33
1253.15 37
1253.23 44
1253.32 51
1253.40 59
1253.48 65
1253.56 68
1253.64 69
1253.72 66
1253.80 61
1253.88 55
1253.96 49
1254.05 45
1254.13 43
1254.21 42
1254.29 44
1254.37 46
1254.45 49
1254.53 51
1254.61 53
1254.70 53
1254.78 53
1254.86 51
1254.94 48
1255.02 44
1255.10 41
1255.18 37
1255.26 35
1255.35 33
1255.43 33
1255.51 32
1255.59 31
1255.67 30
1255.75 28
1255.83 25
1255.91 23
1255.99 21
1256.08 20
1256.16 21
1256.24 23
1256.32 27
1256.40 32
1256.48 37
1256.56 41
1256.64 45
1256.73 48
1256.81 50
1256.89 51
1256.97 51
1257.05 51
1257.13 51
1257.21 51
1257.30 51
1257.38 52
1257.46 52
1257.54 52
1257.62 52
1257.70 52
1257.78 53
1257.86 54
1257.95 56
1258.03 59
1258.11 62
1258.19 66
1258.27 69
1258.35 70
1258.43 71
1258.51 70
1258.60 68
1258.68 66
1258.76 63
1258.84 60
1258.92 57
1259.00 55
1259.08 53
1259.17 52
1259.25 51
1259.33 50
1259.41 49
1259.49 49
1259.57 49
1259.65 50
1259.73 51
1259.82 53
1259.90 55
1259.98 59
1260.06 62
1260.14 66
1260.22 70
1260.30 72
1260.39 75
1260.47 76
1260.55 77
1260.63 78
1260.71 78
1260.79 77
1260.87 74
1260.96 69
1261.04 62
1261.12 54
1261.20 45
1261.28 36
1261.36 28
1261.44 22
1261.53 17
1261.61 13
1261.69 11
1261.77 11
1261.85 11
1261.93 12
1262.01 14
1262.10 16
1262.18 19
1262.26 22
1262.34 25
1262.42 29
1262.50 34
1262.58 38
1262.67 43
1262.75 47
1262.83 52
1262.91 57
1262.99 61
1263.07 65
1263.15 68
1263.24 71
1263.32 72
1263.40 71
1263.48 69
1263.56 65
1263.64 59
1263.72 52
1263.81 46
1263.89 39
1263.97 34
1264.05 29
1264.13 25
1264.21 21
1264.30 17
1264.38 13
1264.46 9
1264.54 5
1264.62 2
1264.70 0
1264.78 0
1264.87 0
1264.95 0
1265.03 0
1265.11 0
1265.19 0
1265.27 0
1265.36 0
1265.44 0
1265.52 0
1265.60 0
1265.68 1
1265.76 2
1265.84 5
1265.93 9
1266.01 13
1266.09 17
1266.17 20
1266.25 22
1266.33 24
1266.42 24
1266.50 24
1266.58 23
1266.66 22
1266.74 21
1266.82 20
1266.91 20
1266.99 19
1267.07 19
1267.15 18
1267.23 16
1267.31 14
1267.39 11
1267.48 8
1267.56 5
1267.64 2
1267.72 0
1267.80 0
1267.88 1
1267.97 2
1268.05 5
1268.13 9
1268.21 13
1268.29 18
1268.37 24
1268.46 29
1268.54 33
1268.62 37
1268.70 39
1268.78 41
1268.86 41
1268.95 41
1269.03 41
1269.11 41
1269.19 41
1269.27 42
1269.35 42
1269.44 42
1269.52 40
1269.60 38
1269.68 36
1269.76 34
1269.84 34
1269.93 36
1270.01 39
1270.09 45
1270.17 52
1270.25 58
1270.33 65
1270.42 71
1270.50 76
1270.58 81
1270.66 85
1270.74 88
1270.82 90
1270.91 90
1270.99 88
1271.07 84
1271.15 77
1271.23 69
1271.32 61
1271.40 53
1271.48 47
1271.56 45
1271.64 45
1271.72 48
1271.81 53
1271.89 59
1271.97 66
1272.05 73
1272.13 81
1272.21 87
1272.30 93
1272.38 98
1272.46 102
1272.54 103
1272.62 102
1272.70 99
1272.79 94
1272.87 88
1272.95 81
1273.03 74
1273.11 68
1273.20 63
1273.28 60
1273.36 58
1273.44 58
1273.52 60
1273.60 61
1273.69 64
1273.77 66
1273.85 68
1273.93 70
1274.01 72
1274.10 73
1274.18 75
1274.26 76
1274.34 77
1274.42 77
1274.50 76
1274.59 75
1274.67 75
1274.75 75
1274.83 76
1274.91 77
1275.00 78
1275.08 78
1275.16 77
1275.24 76
1275.32 73
1275.41 69
1275.49 64
1275.57 59
1275.65 55
1275.73 51
1275.81 48
1275.90 47
1275.98 47
1276.06 49
1276.14 52
1276.22 56
1276.31 60
1276.39 64
1276.47 67
1276.55 69
1276.63 69
1276.72 68
1276.80 66
1276.88 61
1276.96 56
1277.04 50
1277.13 45
1277.21 41
1277.29 37
1277.37 35
1277.45 34
1277.53 34
1277.62 35
1277.70 37
1277.78 41
1277.86 45
1277.94 50
1278.03 56
1278.11 62
1278.19 66
1278.27 68
1278.35 69
1278.44 67
1278.52 65
1278.60 61
1278.68 57
1278.76 52
1278.85 48
1278.93 45
1279.01 43
1279.09 42
1279.17 43
1279.26 45
1279.34 47
1279.42 50
1279.50 51
1279.58 52
1279.67 51
1279.75 50
1279.83 49
1279.91 48
1279.99 48
1280.08 49
1280.16 51
1280.24 55
1280.32 58
1280.40 62
1280.49 65
1280.57 66
1280.65 66
1280.73 65
1280.81 62
1280.90 59
1280.98 56
1281.06 54
1281.14 53
1281.22 53
1281.31 53
1281.39 55
1281.47 56
1281.55 57
1281.63 56
1281.72 56
1281.80 54
1281.88 51
1281.96 48
1282.05 45
1282.13 41
1282.21 37
1282.29 34
1282.37 31
1282.46 31
1282.54 33
1282.62 39
1282.70 49
1282.78 63
1282.87 79
1282.95 95
1283.03 110
1283.11 122
1283.19 129
1283.28 132
1283.36 131
1283.44 127
1283.52 122
1283.61 118
1283.69 114
1283.77 113
1283.85 113
1283.93 115
1284.02 118
1284.10 120
1284.18 121
1284.26 122
1284.34 120
1284.43 118
1284.51 115
1284.59 111
1284.67 107
1284.76 104
1284.84 100
1284.92 96
1285.00 92
1285.08 88
1285.17 83
1285.25 80
1285.33 77
1285.41 75
1285.49 76
1285.58 77
1285.66 81
1285.74 84
1285.82 88
1285.91 90
1285.99 91
1286.07 91
1286.15 90
1286.23 87
1286.32 85
1286.40 82
1286.48 81
1286.56 80
1286.65 80
1286.73 81
1286.81 81
1286.89 81
1286.97 80
1287.06 78
1287.14 75
1287.22 71
1287.30 67
1287.39 62
1287.47 59
1287.55 57
1287.63 57
1287.72 58
1287.80 61
1287.88 65
1287.96 70
1288.04 75
1288.13 79
1288.21 82
1288.29 84
1288.37 84
1288.46 84
1288.54 83
1288.62 82
1288.70 82
1288.78 82
1288.87 82
1288.95 80
1289.03 77
1289.11 72
1289.20 66
1289.28 58
1289.36 50
1289.44 44
1289.53 40
1289.61 40
1289.69 42
1289.77 47
1289.85 54
1289.94 61
1290.02 67
1290.10 72
1290.18 73
1290.27 73
1290.35 71
1290.43 68
1290.51 65
1290.60 63
1290.68 63
1290.76 64
1290.84 65
1290.93 66
1291.01 66
1291.09 66
1291.17 65
1291.25 63
1291.34 62
1291.42 61
1291.50 60
1291.58 60
1291.67 60
1291.75 59
1291.83 57
1291.91 55
1292.00 52
1292.08 48
1292.16 46
1292.24 43
1292.33 42
1292.41 42
1292.49 43
1292.57 44
1292.66 44
1292.74 44
1292.82 41
1292.90 36
1292.99 29
1293.07 22
1293.15 15
1293.23 10
1293.32 7
1293.40 6
1293.48 8
1293.56 10
1293.64 12
1293.73 13
1293.81 13
1293.89 11
1293.97 9
1294.06 6
1294.14 4
1294.22 4
1294.30 5
1294.39 7
1294.47 11
1294.55 15
1294.63 19
1294.72 24
1294.80 29
1294.88 32
1294.96 36
1295.05 38
1295.13 38
1295.21 38
1295.29 37
1295.38 35
1295.46 32
1295.54 29
1295.62 26
1295.71 22
1295.79 19
1295.87 15
1295.95 12
1296.04 10
1296.12 8
1296.20 7
1296.28 7
1296.37 7
1296.45 7
1296.53 6
1296.61 5
1296.70 2
1296.78 0
1296.86 0
1296.95 0
1297.03 0
1297.11 0
1297.19 0
1297.28 0
1297.36 2
1297.44 10
1297.52 18
1297.61 27
1297.69 36
1297.77 46
1297.85 54
1297.94 62
1298.02 67
1298.10 70
1298.18 71
1298.27 69
1298.35 66
1298.43 63
1298.51 59
1298.60 56
1298.68 55
1298.76 54
1298.84 54
1298.93 55
1299.01 57
1299.09 58
1299.18 59
1299.26 59
1299.34 59
1299.42 58
1299.51 56
1299.59 54
1299.67 51
1299.75 48
1299.84 44
1299.92 40
1300.00 36
1300.08 34
1300.17 33
1300.25 34
1300.33 37
1300.41 42
1300.50 47
1300.58 52
1300.66 56
1300.75 59
1300.83 60
1300.91 60
1300.99 60
1301.08 59
1301.16 59
1301.24 57
1301.32 56
1301.41 53
1301.49 50
1301.57 47
1301.66 43
1301.74 41
1301.82 39
1301.90 39
1301.99 40
1302.07 42
1302.15 44
1302.23 45
1302.32 45
1302.40 45
1302.48 45
1302.57 45
1302.65 47
1302.73 51
1302.81 56
1302.90 64
1302.98 72
1303.06 80
1303.14 88
1303.23 95
1303.31 99
1303.39 101
1303.48 99
1303.56 95
1303.64 89
1303.72 82
1303.81 75
1303.89 70
1303.97 68
1304.05 70
1304.14 75
1304.22 83
1304.30 91
1304.39 99
1304.47 105
1304.55 108
1304.63 109
1304.72 109
1304.80 107
1304.88 105
1304.97 103
1305.05 102
1305.13 100
1305.21 99
1305.30 96
1305.38 92
1305.46 89
1305.55 85
1305.63 81
1305.71 78
1305.79 75
1305.88 71
1305.96 66
1306.04 61
1306.13 55
1306.21 50
1306.29 47
1306.37 45
1306.46 45
1306.54 45
1306.62 46
1306.71 45
1306.79 44
1306.87 43
1306.95 43
1307.04 44
1307.12 48
1307.20 53
1307.29 59
1307.37 64
1307.45 66
1307.53 66
1307.62 63
1307.70 57
1307.78 49
1307.87 40
1307.95 32
1308.03 25
1308.11 19
1308.20 14
1308.28 10
1308.36 8
1308.45 6
1308.53 6
1308.61 8
1308.69 11
1308.78 17
1308.86 24
1308.94 32
1309.03 41
1309.11 49
1309.19 57
1309.28 63
1309.36 68
1309.44 71
1309.52 74
1309.61 75
1309.69 75
1309.77 73
1309.86 71
1309.94 68
1310.02 65
1310.10 60
1310.19 55
1310.27 49
1310.35 43
1310.44 36
1310.52 28
1310.60 21
1310.69 15
1310.77 9
1310.85 5
1310.93 3
1311.02 2
1311.10 2
1311.18 2
1311.27 2
1311.35 1
1311.43 0
1311.52 0
1311.60 0
1311.68 0
1311.76 0
1311.85 0
1311.93 0
1312.01 1
1312.10 3
1312.18 3
1312.26 4
1312.35 4
1312.43 4
1312.51 4
1312.60 6
1312.68 9
1312.76 13
1312.84 17
1312.93 22
1313.01 27
1313.09 32
1313.18 36
1313.26 40
1313.34 44
1313.43 48
1313.51 51
1313.59 53
1313.68 56
1313.76 59
1313.84 63
1313.92 68
1314.01 75
1314.09 82
1314.17 90
1314.26 96
1314.34 100
1314.42 102
1314.51 101
1314.59 98
1314.67 93
1314.76 88
1314.84 83
1314.92 80
1315.01 79
1315.09 81
1315.17 84
1315.25 88
1315.34 92
1315.42 95
1315.50 97
1315.59 98
1315.67 97
1315.75 95
1315.84 92
1315.92 88
1316.00 84
1316.09 80
1316.17 76
1316.25 72
1316.34 68
1316.42 66
1316.50 64
1316.59 62
1316.67 61
1316.75 61
1316.83 60
1316.92 59
1317.00 60
1317.08 61
1317.17 63
1317.25 66
1317.33 70
1317.42 74
1317.50 79
1317.58 83
1317.67 87
1317.75 91
1317.83 93
1317.92 94
1318.00 93
1318.08 90
1318.17 84
1318.25 78
1318.33 71
1318.42 64
1318.50 58
1318.58 54
1318.67 50
1318.75 48
1318.83 46
1318.92 44
1319.00 43
1319.08 43
1319.16 44
1319.25 46
1319.33 48
1319.41 50
1319.50 50
1319.58 50
1319.66 47
1319.75 44
1319.83 41
1319.91 39
1320.00 37
1320.08 38
1320.16 39
1320.25 41
1320.33 42
1320.41 43
1320.50 42
1320.58 40
1320.66 36
1320.75 31
1320.83 25
1320.91 19
1321.00 14
1321.08 9
1321.16 6
1321.25 5
1321.33 6
1321.41 9
1321.50 14
1321.58 21
1321.66 30
1321.75 40
1321.83 52
1321.91 64
1322.00 75
1322.08 85
1322.16 93
1322.25 99
1322.33 102
1322.41 102
1322.50 101
1322.58 99
1322.66 98
1322.75 97
1322.83 97
1322.91 97
1323.00 98
1323.08 97
1323.16 96
1323.25 93
1323.33 88
1323.41 81
1323.50 74
1323.58 65
1323.66 56
1323.75 48
1323.83 41
1323.92 36
1324.00 33
1324.08 32
1324.17 32
1324.25 33
1324.33 35
1324.42 36
1324.50 38
1324.58 41
1324.67 43
1324.75 46
1324.83 50
1324.92 55
1325.00 59
1325.08 62
1325.17 65
1325.25 66
1325.33 65
1325.42 63
1325.50 60
1325.58 57
1325.67 54
1325.75 51
1325.83 48
1325.92 46
1326.00 43
1326.08 41
1326.17 38
1326.25 35
1326.34 32
1326.42 28
1326.50 25
1326.59 22
1326.67 19
1326.75 16
1326.84 15
1326.92 16
1327.00 19
1327.09 24
1327.17 30
1327.25 38
1327.34 44
1327.42 49
1327.50 52
1327.59 53
1327.67 52
1327.75 51
1327.84 51
1327.92 53
1328.01 57
1328.09 63
1328.17 69
1328.26 76
1328.34 83
1328.42 87
1328.51 90
1328.59 91
1328.67 92
1328.76 93
1328.84 94
1328.92 96
1329.01 100
1329.09 104
1329.18 108
1329.26 112
1329.34 115
1329.43 116
1329.51 115
1329.59 113
1329.68 110
1329.76 106
1329.84 101
1329.93 96
1330.01 91
1330.09 85
1330.18 79
1330.26 74
1330.35 70
1330.43 68
1330.51 68
1330.60 71
1330.68 76
1330.76 83
1330.85 90
1330.93 96
1331.01 101
1331.10 104
1331.18 107
1331.27 108
1331.35 109
1331.43 109
1331.52 109
1331.60 109
1331.68 108
1331.77 107
1331.85 106
1331.93 105
1332.02 104
1332.10 101
1332.19 97
1332.27 91
1332.35 84
1332.44 75
1332.52 67
1332.60 60
1332.69 56
1332.77 54
1332.86 56
1332.94 59
1333.02 63
1333.11 66
1333.19 68
1333.27 69
1333.36 69
1333.44 68
1333.52 69
1333.61 70
1333.69 72
1333.78 74
1333.86 76
1333.94 77
1334.03 78
1334.11 78
1334.19 79
1334.28 78
1334.36 77
1334.45 75
1334.53 72
1334.61 68
1334.70 63
1334.78 59
1334.86 57
1334.95 57
1335.03 58
1335.12 60
1335.20 62
1335.28 62
1335.37 61
1335.45 58
1335.53 54
1335.62 52
1335.70 51
1335.79 52
1335.87 56
1335.95 62
1336.04 68
1336.12 72
1336.21 74
1336.29 72
1336.37 68
1336.46 63
1336.54 57
1336.62 52
1336.71 51
1336.79 51
1336.88 55
1336.96 60
1337.04 67
1337.13 74
1337.21 81
1337.29 88
1337.38 94
1337.46 100
1337.55 104
1337.63 107
1337.71 106
1337.80 104
1337.88 101
1337.97 96
1338.05 92
1338.13 88
1338.22 84
1338.30 82
1338.38 80
1338.47 79
1338.55 78
1338.64 77
1338.72 78
1338.80 79
1338.89 82
1338.97 86
1339.06 91
1339.14 96
1339.22 100
1339.31 101
1339.39 100
1339.48 96
1339.56 90
1339.64 82
1339.73 73
1339.81 64
1339.89 58
1339.98 54
1340.06 54
1340.15 58
1340.23 64
1340.31 73
1340.40 82
1340.48 90
1340.57 96
1340.65 99
1340.73 99
1340.82 97
1340.90 95
1340.99 93
1341.07 92
1341.15 92
1341.24 94
1341.32 96
1341.41 96
1341.49 95
1341.57 92
1341.66 88
1341.74 81
1341.83 74
1341.91 67
1341.99 60
1342.08 54
1342.16 49
1342.25 43
1342.33 39
1342.41 34
1342.50 31
1342.58 28
1342.67 27
1342.75 28
1342.83 31
1342.92 35
1343.00 39
1343.09 43
1343.17 46
1343.25 49
1343.34 52
1343.42 54
1343.51 58
1343.59 61
1343.67 66
1343.76 70
1343.84 74
1343.93 77
1344.01 79
1344.09 81
1344.18 81
1344.26 82
1344.35 83
1344.43 85
1344.51 87
1344.60 91
1344.68 95
1344.77 100
1344.85 104
1344.93 109
1345.02 115
1345.10 121
1345.19 126
1345.27 131
1345.35 134
1345.44 133
1345.52 130
1345.61 124
1345.69 116
1345.78 108
1345.86 102
1345.94 98
1346.03 96
1346.11 97
1346.20 97
1346.28 97
1346.36 94
1346.45 90
1346.53 83
1346.62 75
1346.70 67
1346.78 59
1346.87 53
1346.95 49
1347.04 45
1347.12 43
1347.21 41
1347.29 40
1347.37 38
1347.46 38
1347.54 37
1347.63 37
1347.71 37
1347.79 37
1347.88 37
1347.96 37
1348.05 37
1348.13 37
1348.22 38
1348.30 39
1348.38 40
1348.47 41
1348.55 42
1348.64 44
1348.72 46
1348.80 49
1348.89 53
1348.97 58
1349.06 63
1349.14 68
1349.23 71
1349.31 74
1349.39 75
1349.48 74
1349.56 72
1349.65 67
1349.73 61
1349.82 54
1349.90 45
1349.98 35
1350.07 25
1350.15 16
1350.24 9
1350.32 4
1350.40 1
1350.49 0
1350.57 0
1350.66 1
1350.74 2
1350.83 3
1350.91 2
1350.99 1
1351.08 0
1351.16 0
1351.25 0
1351.33 0
1351.42 0
1351.50 4
1351.58 12
1351.67 20
1351.75 29
1351.84 37
1351.92 44
1352.01 48
1352.09 52
1352.17 53
1352.26 53
1352.34 53
1352.43 53
1352.51 53
1352.60 54
1352.68 54
1352.76 55
1352.85 55
1352.93 56
1353.02 55
1353.10 53
1353.19 50
1353.27 46
1353.35 41
1353.44 35
1353.52 30
1353.61 25
1353.69 22
1353.78 19
1353.86 18
1353.95 18
1354.03 20
1354.11 22
1354.20 24
1354.28 26
1354.37 28
1354.45 28
1354.54 29
1354.62 29
1354.70 30
1354.79 31
1354.87 32
1354.96 34
1355.04 36
1355.13 38
1355.21 39
1355.30 40
1355.38 42
1355.46 43
1355.55 46
1355.63 49
1355.72 52
1355.80 55
1355.89 57
1355.97 59
1356.05 60
1356.14 60
1356.22 60
1356.31 59
1356.39 58
1356.48 56
1356.56 54
1356.65 52
1356.73 49
1356.81 46
1356.90 43
1356.98 41
1357.07 39
1357.15 40
1357.24 41
1357.32 45
1357.41 50
1357.49 56
1357.57 63
1357.66 71
1357.74 77
1357.83 82
1357.91 86
1358.00 88
1358.08 90
1358.17 91
1358.25 92
1358.34 92
1358.42 91
1358.50 91
1358.59 89
1358.67 88
1358.76 87
1358.84 87
1358.93 88
1359.01 91
1359.10 95
1359.18 100
1359.26 104
1359.35 108
1359.43 109
1359.52 109
1359.60 108
1359.69 106
1359.77 105
1359.86 106
1359.94 109
1360.03 115
1360.11 123
1360.19 134
1360.28 146
1360.36 156
1360.45 163
1360.53 167
1360.62 166
1360.70 162
1360.79 155
1360.87 147
1360.96 140
1361.04 135
1361.12 133
1361.21 132
1361.29 132
1361.38 132
1361.46 132
1361.55 129
1361.63 125
1361.72 119
1361.80 112
1361.89 105
1361.97 99
1362.06 94
1362.14 91
1362.22 91
1362.31 93
1362.39 96
1362.48 101
1362.56 105
1362.65 110
1362.73 113
1362.82 115
1362.90 116
1362.99 115
1363.07 112
1363.16 106
1363.24 99
1363.32 90
1363.41 80
1363.49 70
1363.58 61
1363.66 56
1363.75 54
1363.83 57
1363.92 64
1364.00 73
1364.09 83
1364.17 92
1364.26 99
1364.34 105
1364.43 109
1364.51 112
1364.59 115
1364.68 118
1364.76 123
1364.85 127
1364.93 131
1365.02 132
1365.10 131
1365.19 128
1365.27 122
1365.36 116
1365.44 109
1365.53 101
1365.61 93
1365.70 84
1365.78 76
1365.87 67
1365.95 59
1366.03 52
1366.12 48
1366.20 45
1366.29 43
1366.37 41
1366.46 39
1366.54 36
1366.63 31
1366.71 25
1366.80 19
1366.88 14
1366.97 10
1367.05 9
1367.14 11
1367.22 14
1367.31 19
1367.39 24
1367.48 29
1367.56 34
1367.64 38
1367.73 40
1367.81 41
1367.90 41
1367.98 41
1368.07 40
1368.15 39
1368.24 38
1368.32 36
1368.41 35
1368.49 35
1368.58 34
1368.66 35
1368.75 36
1368.83 37
1368.92 38
1369.00 40
1369.09 41
1369.17 42
1369.26 45
1369.34 48
1369.43 53
1369.51 59
1369.60 65
1369.68 71
1369.77 77
1369.85 82
1369.93 84
1370.02 84
1370.10 83
1370.19 79
1370.27 73
1370.36 67
1370.44 60
1370.53 54
1370.61 48
1370.70 44
1370.78 41
1370.87 39
1370.95 37
1371.04 34
1371.12 29
1371.21 23
1371.29 16
1371.38 8
1371.46 1
1371.55 0
1371.63 0
1371.72 0
1371.80 0
1371.89 0
1371.97 0
1372.06 0
1372.14 0
1372.23 5
1372.31 10
1372.40 15
1372.48 19
1372.57 23
1372.65 27
1372.74 32
1372.82 39
1372.91 47
1372.99 58
1373.08 70
1373.16 81
1373.25 92
1373.33 100
1373.42 106
1373.50 110
1373.59 112
1373.67 113
1373.76 113
1373.84 112
1373.93 109
1374.01 106
1374.10 102
1374.18 98
1374.27 94
1374.35 89
1374.44 87
1374.52 85
1374.61 86
1374.69 88
1374.78 92
1374.86 98
1374.95 105
1375.03 112
1375.12 118
1375.20 123
1375.29 126
1375.37 127
1375.46 125
1375.54 119
1375.63 112
1375.71 103
1375.80 94
1375.88 86
1375.97 81
1376.05 79
1376.14 80
1376.22 86
1376.31 94
1376.39 103
1376.48 111
1376.56 117
1376.65 119
1376.73 115
1376.82 108
1376.90 97
1376.99 85
1377.07 74
1377.16 66
1377.24 63
1377.33 64
1377.41 69
1377.50 77
1377.58 88
1377.67 98
1377.75 107
1377.84 114
1377.92 120
1378.01 123
1378.09 124
1378.18 123
1378.26 120
1378.35 116
1378.43 111
1378.52 106
1378.60 100
1378.69 96
1378.77 92
1378.86 90
1378.94 89
1379.03 89
1379.11 90
1379.20 91
1379.28 93
1379.37 94
1379.45 94
1379.54 92
1379.62 89
1379.71 83
1379.80 77
1379.88 70
1379.97 64
1380.05 60
1380.14 58
1380.22 57
1380.31 58
1380.39 60
1380.48 63
1380.56 67
1380.65 70
1380.73 73
1380.82 75
1380.90 75
1380.99 73
1381.07 70
1381.16 65
1381.24 60
1381.33 55
1381.41 50
1381.50 46
1381.58 42
1381.67 39
1381.75 36
1381.84 34
1381.92 32
1382.01 30
1382.10 29
1382.18 29
1382.27 31
1382.35 34
1382.44 39
1382.52 44
1382.61 49
1382.69 54
1382.78 57
1382.86 58
1382.95 58
1383.03 55
1383.12 52
1383.20 50
1383.29 48
1383.37 48
1383.46 51
1383.54 56
1383.63 63
1383.72 70
1383.80 76
1383.89 81
1383.97 83
1384.06 81
1384.14 78
1384.23 73
1384.31 68
1384.40 63
1384.48 59
1384.57 57
1384.65 55
1384.74 53
1384.82 51
1384.91 48
1384.99 45
1385.08 41
1385.17 38
1385.25 35
1385.34 33
1385.42 32
1385.51 32
1385.59 32
1385.68 32
1385.76 31
1385.85 30
1385.93 30
1386.02 31
1386.10 33
1386.19 36
1386.27 39
1386.36 42
1386.45 44
1386.53 44
1386.62 41
1386.70 37
1386.79 31
1386.87 27
1386.96 24
1387.04 24
1387.13 27
1387.21 32
1387.30 38
1387.38 44
1387.47 49
1387.56 52
1387.64 54
1387.73 53
1387.81 51
1387.90 48
1387.98 45
1388.07 42
1388.15 40
1388.24 41
1388.32 43
1388.41 48
1388.49 53
1388.58 58
1388.67 62
1388.75 62
1388.84 60
1388.92 55
1389.01 47
1389.09 38
1389.18 30
1389.26 22
1389.35 17
1389.43 13
1389.52 12
1389.61 13
1389.69 16
1389.78 20
1389.86 26
1389.95 31
1390.03 35
1390.12 38
1390.20 38
1390.29 36
1390.37 33
1390.46 28
1390.55 24
1390.63 20
1390.72 15
1390.80 11
1390.89 7
1390.97 4
1391.06 1
1391.14 0
1391.23 0
1391.32 0
1391.40 2
1391.49 3
1391.57 4
1391.66 4
1391.74 2
1391.83 0
1391.91 0
1392.00 0
1392.08 0
1392.17 0
1392.26 2
1392.34 10
1392.43 18
1392.51 26
1392.60 32
1392.68 36
1392.77 37
1392.85 35
1392.94 32
1393.03 28
1393.11 25
1393.20 22
1393.28 21
1393.37 21
1393.45 22
1393.54 24
1393.62 27
1393.71 31
1393.80 35
1393.88 39
1393.97 42
1394.05 43
1394.14 44
1394.22 43
1394.31 42
1394.40 42
1394.48 43
1394.57 46
1394.65 51
1394.74 58
1394.82 67
1394.91 75
1394.99 84
1395.08 91
1395.17 98
1395.25 104
1395.34 109
1395.42 114
1395.51 119
1395.59 124
1395.68 128
1395.77 132
1395.85 135
1395.94 137
1396.02 138
1396.11 139
1396.19 139
1396.28 138
1396.36 136
1396.45 133
1396.54 130
1396.62 128
1396.71 128
1396.79 129
1396.88 132
1396.96 135
1397.05 136
1397.14 135
1397.22 130
1397.31 122
1397.39 111
1397.48 99
1397.56 87
1397.65 76
1397.74 66
1397.82 57
1397.91 50
1397.99 42
1398.08 35
1398.16 29
1398.25 24
1398.34 22
1398.42 22
1398.51 26
1398.59 33
1398.68 42
1398.76 52
1398.85 61
1398.94 68
1399.02 72
1399.11 72
1399.19 70
1399.28 65
1399.36 59
1399.45 53
1399.54 47
1399.62 43
1399.71 41
1399.79 39
1399.88 39
1399.97 38
1400.05 37
1400.14 36
1400.22 34
1400.31 31
1400.39 28
1400.48 25
1400.57 21
1400.65 17
1400.74 14
1400.82 11
1400.91 9
1400.99 10
1401.08 14
1401.17 19
1401.25 26
1401.34 35
1401.42 44
1401.51 54
1401.60 64
1401.68 75
1401.77 85
1401.85 93
1401.94 100
1402.02 104
1402.11 105
1402.20 102
1402.28 98
1402.37 92
1402.45 86
1402.54 81
1402.63 77
1402.71 74
1402.80 71
1402.88 69
1402.97 66
1403.05 62
1403.14 58
1403.23 54
1403.31 50
1403.40 46
1403.48 42
1403.57 37
1403.66 32
1403.74 26
1403.83 20
1403.91 14
1404.00 9
1404.09 5
1404.17 2
1404.26 0
1404.34 0
1404.43 0
1404.51 0
1404.60 0
1404.69 0
1404.77 0
1404.86 6
1404.94 12
1405.03 20
1405.12 27
1405.20 34
1405.29 41
1405.37 47
1405.46 52
1405.55 57
1405.63 61
1405.72 65
1405.80 67
1405.89 69
1405.98 68
1406.06 66
1406.15 62
1406.23 56
1406.32 50
1406.41 43
1406.49 39
1406.58 37
1406.66 39
1406.75 44
1406.84 51
1406.92 58
1407.01 65
1407.09 69
1407.18 69
1407.27 66
1407.35 58
1407.44 48
1407.52 38
1407.61 27
1407.70 17
1407.78 9
1407.87 4
1407.95 1
1408.04 1
1408.13 2
1408.21 5
1408.30 9
1408.38 14
1408.47 20
1408.56 25
1408.64 31
1408.73 35
1408.81 39
1408.90 42
1408.99 44
1409.07 45
1409.16 47
1409.24 49
1409.33 53
1409.42 58
1409.50 63
1409.59 69
1409.67 75
1409.76 80
1409.85 85
1409.93 90
1410.02 93
1410.11 96
1410.19 96
1410.28 95
1410.36 92
1410.45 86
1410.54 79
1410.62 71
1410.71 64
1410.79 58
1410.88 54
1410.97 52
1411.05 51
1411.14 51
1411.22 52
1411.31 53
1411.40 53
1411.48 53
1411.57 52
1411.65 50
1411.74 47
1411.83 43
1411.91 38
1412.00 33
1412.09 28
1412.17 24
1412.26 20
1412.34 18
1412.43 17
1412.52 18
1412.60 19
1412.69 21
1412.77 21
1412.86 21
1412.95 20
1413.03 18
1413.12 15
1413.21 13
1413.29 11
1413.38 8
1413.46 5
1413.55 1
1413.64 0
1413.72 0
1413.81 0
1413.90 0
1413.98 0
1414.07 0
1414.15 0
1414.24 2
1414.33 7
1414.41 10
1414.50 11
1414.59 11
1414.67 10
1414.76 11
1414.84 13
1414.93 18
1415.02 24
1415.10 31
1415.19 37
1415.27 40
1415.36 40
1415.45 38
1415.53 33
1415.62 28
1415.71 23
1415.79 20
1415.88 19
1415.96 21
1416.05 25
1416.14 31
1416.22 39
1416.31 47
1416.40 56
1416.48 65
1416.57 74
1416.66 81
1416.74 88
1416.83 92
1416.91 95
1417.00 96
1417.09 95
1417.17 92
1417.26 90
1417.35 88
1417.43 87
1417.52 89
1417.60 91
1417.69 95
1417.78 98
1417.86 100
1417.95 100
1418.04 97
1418.12 93
1418.21 88
1418.30 83
1418.38 79
1418.47 77
1418.55 76
1418.64 75
1418.73 75
1418.81 74
1418.90 72
1418.99 67
1419.07 62
1419.16 55
1419.24 48
1419.33 42
1419.42 36
1419.50 32
1419.59 30
1419.68 29
1419.76 30
1419.85 31
1419.94 32
1420.02 32
1420.11 32
1420.20 31
1420.28 29
1420.37 29
1420.45 30
1420.54 33
1420.63 39
1420.71 45
1420.80 52
1420.89 60
1420.97 66
1421.06 72
1421.15 78
1421.23 85
1421.32 91
1421.40 98
1421.49 104
1421.58 108
1421.66 110
1421.75 110
1421.84 107
1421.92 102
1422.01 97
1422.10 92
1422.18 89
1422.27 87
1422.36 88
1422.44 89
1422.53 91
1422.62 92
1422.70 91
1422.79 88
1422.87 85
1422.96 80
1423.05 74
1423.13 68
1423.22 63
1423.31 58
1423.39 53
1423.48 48
1423.57 44
1423.65 39
1423.74 36
1423.83 33
1423.91 31
1424.00 31
1424.09 34
1424.17 39
1424.26 46
1424.35 55
1424.43 64
1424.52 72
1424.60 78
1424.69 82
1424.78 82
1424.86 80
1424.95 77
1425.04 74
1425.12 72
1425.21 72
1425.30 75
1425.38 80
1425.47 85
1425.56 90
1425.64 93
1425.73 92
1425.82 89
1425.90 83
1425.99 76
1426.08 69
1426.16 63
1426.25 60
1426.34 58
1426.42 58
1426.51 58
1426.60 57
1426.68 55
1426.77 52
1426.86 49
1426.94 45
1427.03 43
1427.12 42
1427.20 42
1427.29 44
1427.37 46
1427.46 48
1427.55 50
1427.63 52
1427.72 53
1427.81 55
1427.89 58
1427.98 62
1428.07 67
1428.15 71
1428.24 74
1428.33 75
1428.41 72
1428.50 67
1428.59 59
1428.67 52
1428.76 47
1428.85 44
1428.93 46
1429.02 52
1429.11 59
1429.19 67
1429.28 73
1429.37 76
1429.45 75
1429.54 70
1429.63 62
1429.71 52
1429.80 42
1429.89 31
1429.97 21
1430.06 13
1430.15 5
1430.23 0
1430.32 0
1430.41 0
1430.49 0
1430.58 0
1430.67 0
1430.75 0
1430.84 0
1430.93 3
1431.01 5
1431.10 7
1431.19 8
1431.28 10
1431.36 12
1431.45 15
1431.54 20
1431.62 26
1431.71 33
1431.80 41
1431.88 48
1431.97 55
1432.06 61
1432.14 67
1432.23 72
1432.32 77
1432.40 82
1432.49 87
1432.58 92
1432.66 97
1432.75 102
1432.84 106
1432.92 111
1433.01 115
1433.10 118
1433.18 120
1433.27 121
1433.36 120
1433.44 118
1433.53 114
1433.62 110
1433.70 105
1433.79 100
1433.88 97
1433.96 94
1434.05 92
1434.14 90
1434.23 89
1434.31 88
1434.40 87
1434.49 86
1434.57 87
1434.66 89
1434.75 93
1434.83 98
1434.92 103
1435.01 107
1435.09 110
1435.18 111
1435.27 110
1435.35 106
1435.44 101
1435.53 95
1435.61 90
1435.70 85
1435.79 83
1435.88 82
1435.96 83
1436.05 85
1436.14 88
1436.22 91
1436.31 93
1436.40 95
1436.48 96
1436.57 96
1436.66 95
1436.74 93
1436.83 92
1436.92 90
1437.00 90
1437.09 91
1437.18 94
1437.27 99
1437.35 105
1437.44 111
1437.53 118
1437.61 124
1437.70 129
1437.79 134
1437.87 139
1437.96 145
1438.05 150
1438.13 156
1438.22 161
1438.31 164
1438.40 166
1438.48 165
1438.57 163
1438.66 160
1438.74 158
1438.83 157
1438.92 159
1439.00 162
1439.09 167
1439.18 174
1439.27 182
1439.35 190
1439.44 198
1439.53 204
1439.61 209
1439.70 213
1439.79 214
1439.87 213
1439.96 211
1440.05 207
1440.14 203
1440.22 199
1440.31 195
1440.40 192
1440.48 190
1440.57 188
1440.66 186
1440.74 183
1440.83 180
1440.92 176
1441.01 172
1441.09 167
1441.18 163
1441.27 159
1441.35 156
1441.44 153
1441.53 149
1441.61 146
1441.70 141
1441.79 136
1441.88 131
1441.96 128
1442.05 128
1442.14 130
1442.22 137
1442.31 146
1442.40 157
1442.49 169
1442.57 180
1442.66 189
1442.75 194
1442.83 195
1442.92 193
1443.01 188
1443.09 182
1443.18 175
1443.27 169
1443.36 164
1443.44 161
1443.53 159
1443.62 158
1443.70 157
1443.79 156
1443.88 154
1443.97 151
1444.05 147
1444.14 144
1444.23 141
1444.31 139
1444.40 138
1444.49 139
1444.58 141
1444.66 144
1444.75 146
1444.84 148
1444.92 147
1445.01 145
1445.10 141
1445.19 135
1445.27 127
1445.36 121
1445.45 115
1445.53 112
1445.62 111
1445.71 112
1445.80 114
1445.88 117
1445.97 118
1446.06 119
1446.14 120
1446.23 120
1446.32 122
1446.41 126
1446.49 131
1446.58 139
1446.67 146
1446.75 153
1446.84 158
1446.93 160
1447.02 159
1447.10 157
1447.19 153
1447.28 149
1447.37 146
1447.45 144
1447.54 143
1447.63 143
1447.71 144
1447.80 146
1447.89 147
1447.98 148
1448.06 149
1448.15 148
1448.24 146
1448.32 143
1448.41 139
1448.50 135
1448.59 131
1448.67 128
1448.76 126
1448.85 125
1448.94 123
1449.02 123
1449.11 122
1449.20 122
1449.28 121
1449.37 120
1449.46 118
1449.55 116
1449.63 113
1449.72 109
1449.81 105
1449.90 100
1449.98 95
1450.07 89
1450.16 83
1450.24 77
1450.33 70
1450.42 64
1450.51 58
1450.59 53
1450.68 50
1450.77 49
1450.86 50
1450.94 54
1451.03 58
1451.12 63
1451.21 68
1451.29 72
1451.38 74
1451.47 76
1451.55 78
1451.64 81
1451.73 84
1451.82 89
1451.90 93
1451.99 97
1452.08 99
1452.17 99
1452.25 97
1452.34 94
1452.43 90
1452.52 86
1452.60 82
1452.69 79
1452.78 76
1452.87 73
1452.95 70
1453.04 67
1453.13 64
1453.21 63
1453.30 62
1453.39 62
1453.48 63
1453.56 64
1453.65 66
1453.74 68
1453.83 71
1453.91 76
1454.00 83
1454.09 93
1454.18 105
1454.26 118
1454.35 130
1454.44 139
1454.53 146
1454.61 150
1454.70 151
1454.79 150
1454.88 149
1454.96 147
1455.05 145
1455.14 143
1455.23 140
1455.31 136
1455.40 130
1455.49 124
1455.58 117
1455.66 110
1455.75 103
1455.84 98
1455.93 94
1456.01 91
1456.10 89
1456.19 89
1456.27 88
1456.36 87
1456.45 87
1456.54 86
1456.62 85
1456.71 83
1456.80 81
1456.89 78
1456.97 73
1457.06 66
1457.15 59
1457.24 51
1457.32 43
1457.41 38
1457.50 34
1457.59 34
1457.68 36
1457.76 40
1457.85 45
1457.94 49
1458.03 52
1458.11 53
1458.20 53
1458.29 51
1458.38 49
1458.46 48
1458.55 47
1458.64 49
1458.73 51
1458.81 55
1458.90 60
1458.99 67
1459.08 74
1459.16 82
1459.25 91
1459.34 99
1459.43 108
1459.51 115
1459.60 121
1459.69 124
1459.78 125
1459.86 123
1459.95 119
1460.04 114
1460.13 110
1460.21 107
1460.30 107
1460.39 110
1460.48 115
1460.56 122
1460.65 128
1460.74 131
1460.83 133
1460.92 131
1461.00 126
1461.09 121
1461.18 116
1461.27 113
1461.35 111
1461.44 110
1461.53 110
1461.62 108
1461.70 105
1461.79 99
1461.88 91
1461.97 81
1462.05 72
1462.14 63
1462.23 56
1462.32 51
1462.41 46
1462.49 42
1462.58 39
1462.67 37
1462.76 37
1462.84 39
1462.93 44
1463.02 51
1463.11 61
1463.19 71
1463.28 80
1463.37 86
1463.46 90
1463.55 92
1463.63 91
1463.72 89
1463.81 86
1463.90 82
1463.98 79
1464.07 76
1464.16 74
1464.25 73
1464.33 72
1464.42 73
1464.51 74
1464.60 76
1464.69 77
1464.77 79
1464.86 80
1464.95 81
1465.04 84
1465.12 87
1465.21 90
1465.30 94
1465.39 96
1465.48 98
1465.56 97
1465.65 95
1465.74 92
1465.83 89
1465.91 85
1466.00 82
1466.09 80
1466.18 78
1466.27 78
1466.35 78
1466.44 80
1466.53 83
1466.62 86
1466.70 91
1466.79 96
1466.88 100
1466.97 103
1467.06 105
1467.14 104
1467.23 102
1467.32 97
1467.41 92
1467.49 87
1467.58 82
1467.67 79
1467.76 76
1467.85 73
1467.93 70
1468.02 66
1468.11 60
1468.20 53
1468.29 46
1468.37 41
1468.46 37
1468.55 36
1468.64 37
1468.72 39
1468.81 40
1468.90 41
1468.99 40
1469.08 38
1469.16 37
1469.25 37
1469.34 38
1469.43 42
1469.52 47
1469.60 53
1469.69 58
1469.78 63
1469.87 67
1469.95 71
1470.04 76
1470.13 85
1470.22 97
1470.31 112
1470.39 130
1470.48 148
1470.57 165
1470.66 179
1470.75 189
1470.83 194
1470.92 195
1471.01 191
1471.10 185
1471.19 178
1471.27 169
1471.36 160
1471.45 151
1471.54 141
1471.63 132
1471.71 123
1471.80 114
1471.89 106
1471.98 99
1472.06 94
1472.15 90
1472.24 87
1472.33 87
1472.42 89
1472.50 93
1472.59 98
1472.68 103
1472.77 107
1472.86 110
1472.94 110
1473.03 107
1473.12 103
1473.21 99
1473.30 94
1473.38 91
1473.47 88
1473.56 86
1473.65 83
1473.74 80
1473.82 77
1473.91 72
1474.00 66
1474.09 60
1474.18 53
1474.26 46
1474.35 39
1474.44 33
1474.53 29
1474.62 27
1474.70 26
1474.79 27
1474.88 29
1474.97 31
1475.06 34
1475.15 37
1475.23 41
1475.32 46
1475.41 51
1475.50 56
1475.59 61
1475.67 66
1475.76 68
1475.85 69
1475.94 68
1476.03 66
1476.11 64
1476.20 63
1476.29 61
1476.38 59
1476.47 57
1476.55 54
1476.64 51
1476.73 48
1476.82 44
1476.91 39
1476.99 32
1477.08 23
1477.17 13
1477.26 0
1477.35 0
1477.44 0
1477.52 0
1477.61 0
1477.70 0
1477.79 0
1477.88 0
1477.96 4
1478.05 19
1478.14 33
1478.23 45
1478.32 55
1478.40 63
1478.49 70
1478.58 76
1478.67 80
1478.76 83
1478.85 84
1478.93 83
1479.02 80
1479.11 77
1479.20 73
1479.29 70
1479.37 69
1479.46 70
1479.55 72
1479.64 75
1479.73 79
1479.82 81
1479.90 82
1479.99 81
1480.08 81
1480.17 80
1480.26 81
1480.34 83
1480.43 86
1480.52 90
1480.61 94
1480.70 97
1480.79 99
1480.87 99
1480.96 98
1481.05 96
1481.14 93
1481.23 89
1481.32 85
1481.40 80
1481.49 73
1481.58 66
1481.67 59
1481.76 51
1481.84 43
1481.93 37
1482.02 32
1482.11 28
1482.20 27
1482.29 28
1482.37 31
1482.46 35
1482.55 40
1482.64 45
1482.73 49
1482.82 52
1482.90 53
1482.99 51
1483.08 48
1483.17 44
1483.26 39
1483.35 35
1483.43 33
1483.52 34
1483.61 38
1483.70 46
1483.79 58
1483.87 73
1483.96 88
1484.05 104
1484.14 117
1484.23 127
1484.32 134
1484.40 136
1484.49 134
1484.58 129
1484.67 121
1484.76 111
1484.85 99
1484.93 87
1485.02 75
1485.11 65
1485.20 57
1485.29 53
1485.38 52
1485.46 54
1485.55 57
1485.64 62
1485.73 68
1485.82 75
1485.91 82
1486.00 89
1486.08 95
1486.17 99
1486.26 103
1486.35 104
1486.44 104
1486.53 103
1486.61 102
1486.70 102
1486.79 103
1486.88 104
1486.97 106
1487.06 108
1487.14 111
1487.23 115
1487.32 119
1487.41 123
1487.50 127
1487.59 130
1487.67 131
1487.76 128
1487.85 124
1487.94 117
1488.03 110
1488.12 103
1488.21 97
1488.29 93
1488.38 91
1488.47 90
1488.56 92
1488.65 95
1488.74 99
1488.82 104
1488.91 108
1489.00 109
1489.09 109
1489.18 105
1489.27 99
1489.36 91
1489.44 83
1489.53 75
1489.62 68
1489.71 63
1489.80 59
1489.89 56
1489.97 54
1490.06 52
1490.15 52
1490.24 52
1490.33 53
1490.42 57
1490.51 63
1490.59 71
1490.68 79
1490.77 88
1490.86 96
1490.95 103
1491.04 108
1491.13 112
1491.21 116
1491.30 120
1491.39 124
1491.48 129
1491.57 134
1491.66 139
1491.74 142
1491.83 144
1491.92 145
1492.01 143
1492.10 140
1492.19 136
1492.28 131
1492.36 127
1492.45 123
1492.54 121
1492.63 120
1492.72 120
1492.81 120
1492.90 121
1492.98 121
1493.07 120
1493.16 118
1493.25 113
1493.34 108
1493.43 101
1493.52 95
1493.61 92
1493.69 91
1493.78 93
1493.87 97
1493.96 103
1494.05 109
1494.14 114
1494.23 117
1494.31 117
1494.40 115
1494.49 112
1494.58 108
1494.67 106
1494.76 105
1494.85 105
1494.93 108
1495.02 113
1495.11 119
1495.20 125
1495.29 130
1495.38 132
1495.47 132
1495.55 130
1495.64 126
1495.73 120
1495.82 115
1495.91 110
1496.00 106
1496.09 103
1496.18 102
1496.26 103
1496.35 106
1496.44 110
1496.53 115
1496.62 121
1496.71 128
1496.80 134
1496.89 139
1496.97 143
1497.06 145
1497.15 146
1497.24 144
1497.33 141
1497.42 137
1497.51 131
1497.59 125
1497.68 117
1497.77 109
1497.86 101
1497.95 93
1498.04 86
1498.13 81
1498.22 77
1498.30 77
1498.39 78
1498.48 83
1498.57 89
1498.66 96
1498.75 102
1498.84 107
1498.93 109
1499.01 108
1499.10 105
1499.19 101
1499.28 96
1499.37 92
1499.46 89
1499.55 88
1499.64 88
1499.72 87
1499.81 86
1499.90 84
1499.99 81
1500.08 78
1500.17 76
1500.26 75
1500.35 76
1500.44 78
1500.52 81
1500.61 83
1500.70 83
1500.79 80
1500.88 76
1500.97 70
1501.06 64
1501.15 60
1501.23 60
1501.32 62
1501.41 68
1501.50 76
1501.59 84
1501.68 91
1501.77 95
1501.86 96
1501.95 95
1502.03 93
1502.12 91
1502.21 91
1502.30 92
1502.39 95
1502.48 100
1502.57 105
1502.66 110
1502.74 115
1502.83 119
1502.92 123
1503.01 127
1503.10 130
1503.19 133
1503.28 136
1503.37 137
1503.46 137
1503.54 134
1503.63 129
1503.72 122
1503.81 113
1503.90 104
1503.99 95
1504.08 86
1504.17 80
1504.26 76
1504.34 75
1504.43 77
1504.52 83
1504.61 93
1504.70 105
1504.79 118
1504.88 132
1504.97 145
1505.06 156
1505.15 166
1505.23 174
1505.32 182
1505.41 191
1505.50 201
1505.59 214
1505.68 228
1505.77 242
1505.86 256
1505.95 269
1506.03 279
1506.12 288
1506.21 296
1506.30 304
1506.39 311
1506.48 319
1506.57 327
1506.66 336
1506.75 345
1506.84 354
1506.92 364
1507.01 375
1507.10 387
1507.19 401
1507.28 414
1507.37 425
1507.46 433
1507.55 437
1507.64 436
1507.73 431
1507.81 423
1507.90 414
1507.99 406
1508.08 400
1508.17 395
1508.26 391
1508.35 388
1508.44 384
1508.53 379
1508.62 371
1508.71 361
1508.79 349
1508.88 336
1508.97 321
1509.06 306
1509.15 291
1509.24 277
1509.33 264
1509.42 250
1509.51 236
1509.60 221
1509.68 206
1509.77 193
1509.86 181
1509.95 172
1510.04 165
1510.13 161
1510.22 158
1510.31 155
1510.40 152
1510.49 149
1510.58 145
1510.66 142
1510.75 138
1510.84 135
1510.93 132
1511.02 129
1511.11 127
1511.20 125
1511.29 126
1511.38 129
1511.47 134
1511.56 141
1511.64 149
1511.73 158
1511.82 167
1511.91 174
1512.00 178
1512.09 181
1512.18 181
1512.27 178
1512.36 174
1512.45 168
1512.54 161
1512.63 154
1512.71 147
1512.80 141
1512.89 136
1512.98 131
1513.07 127
1513.16 124
1513.25 120
1513.34 118
1513.43 117
1513.52 118
1513.61 122
1513.70 128
1513.78 134
1513.87 141
1513.96 146
1514.05 150
1514.14 152
1514.23 154
1514.32 155
1514.41 158
1514.50 160
1514.59 162
1514.68 161
1514.77 158
1514.86 152
1514.94 142
1515.03 129
1515.12 114
1515.21 99
1515.30 86
1515.39 75
1515.48 69
1515.57 66
1515.66 69
1515.75 76
1515.84 87
1515.93 99
1516.02 111
1516.10 122
1516.19 130
1516.28 135
1516.37 136
1516.46 134
1516.55 129
1516.64 124
1516.73 119
1516.82 114
1516.91 109
1517.00 105
1517.09 100
1517.18 95
1517.27 90
1517.35 85
1517.44 79
1517.53 74
1517.62 71
1517.71 68
1517.80 66
1517.89 65
1517.98 63
1518.07 61
1518.16 57
1518.25 51
1518.34 44
1518.43 36
1518.52 27
1518.61 19
1518.69 11
1518.78 4
1518.87 0
1518.96 0
1519.05 0
1519.14 0
1519.23 0
1519.32 0
1519.41 0
1519.50 0
1519.59 2
1519.68 8
1519.77 13
1519.86 17
1519.95 19
1520.04 20
1520.12 21
1520.21 21
1520.30 22
1520.39 24
1520.48 27
1520.57 32
1520.66 37
1520.75 44
1520.84 51
1520.93 58
1521.02 66
1521.11 75
1521.20 85
1521.29 94
1521.38 102
1521.47 109
1521.56 113
1521.64 115
1521.73 114
1521.82 112
1521.91 109
1522.00 107
1522.09 107
1522.18 109
1522.27 113
1522.36 117
1522.45 121
1522.54 124
1522.63 124
1522.72 121
1522.81 117
1522.90 111
1522.99 105
1523.08 100
1523.17 96
1523.25 93
1523.34 91
1523.43 90
1523.52 87
1523.61 82
1523.70 75
1523.79 67
1523.88 59
1523.97 53
1524.06 50
1524.15 53
1524.24 59
1524.33 69
1524.42 80
1524.51 90
1524.60 97
1524.69 100
1524.78 97
1524.87 90
1524.96 80
1525.04 68
1525.13 55
1525.22 42
1525.31 31
1525.40 22
1525.49 16
1525.58 13
1525.67 13
1525.76 17
1525.85 24
1525.94 33
1526.03 41
1526.12 48
1526.21 53
1526.30 55
1526.39 55
1526.48 52
1526.57 49
1526.66 47
1526.75 46
1526.84 47
1526.93 51
1527.01 57
1527.10 64
1527.19 72
1527.28 79
1527.37 86
1527.46 91
1527.55 94
1527.64 95
1527.73 94
1527.82 91
1527.91 86
1528.00 80
1528.09 74
1528.18 68
1528.27 63
1528.36 59
1528.45 56
1528.54 53
1528.63 52
1528.72 53
1528.81 55
1528.90 58
1528.99 61
1529.08 66
1529.17 70
1529.26 75
1529.35 80
1529.43 86
1529.52 93
1529.61 102
1529.70 111
1529.79 119
1529.88 126
1529.97 129
1530.06 128
1530.15 124
1530.24 117
1530.33 106
1530.42 95
1530.51 83
1530.60 72
1530.69 61
1530.78 52
1530.87 45
1530.96 39
1531.05 36
1531.14 34
1531.23 31
1531.32 29
1531.41 26
1531.50 24
1531.59 23
1531.68 24
1531.77 28
1531.86 35
1531.95 46
1532.04 58
1532.13 70
1532.22 80
1532.31 88
1532.39 92
1532.48 94
1532.57 94
1532.66 91
1532.75 87
1532.84 83
1532.93 79
1533.02 75
1533.11 71
1533.20 68
1533.29 66
1533.38 63
1533.47 60
1533.56 56
1533.65 50
1533.74 44
1533.83 37
1533.92 30
1534.01 24
1534.10 18
1534.19 12
1534.28 7
1534.37 3
1534.46 1
1534.55 1
1534.64 4
1534.73 10
1534.82 17
1534.91 26
1535.00 35
1535.09 44
1535.18 51
1535.27 56
1535.36 60
1535.45 61
1535.54 61
1535.63 59
1535.72 58
1535.81 58
1535.90 60
1535.99 63
1536.08 68
1536.17 72
1536.26 75
1536.35 76
1536.44 72
1536.53 65
1536.62 56
1536.71 45
1536.80 36
1536.89 27
1536.98 22
1537.07 20
1537.15 22
1537.24 26
1537.33 31
1537.42 38
1537.51 45
1537.60 51
1537.69 55
1537.78 58
1537.87 58
1537.96 55
1538.05 50
1538.14 42
1538.23 33
1538.32 24
1538.41 15
1538.50 9
1538.59 5
1538.68 5
1538.77 9
1538.86 16
1538.95 25
1539.04 36
1539.13 48
1539.22 61
1539.31 74
1539.40 85
1539.49 94
1539.58 99
1539.67 101
1539.76 100
1539.85 97
1539.94 93
1540.03 90
1540.12 90
1540.21 92
1540.30 96
1540.39 101
1540.48 104
1540.57 105
1540.66 104
1540.75 99
1540.84 93
1540.93 86
1541.02 81
1541.11 78
1541.20 78
1541.29 81
1541.38 85
1541.47 88
1541.56 89
1541.65 88
1541.74 85
1541.83 81
1541.92 79
1542.01 80
1542.10 84
1542.19 92
1542.28 100
1542.37 107
1542.46 111
1542.55 111
1542.64 107
1542.73 100
1542.82 91
1542.91 82
1543.00 74
1543.09 67
1543.18 61
1543.27 54
1543.36 48
1543.45 41
1543.54 34
1543.63 27
1543.72 21
1543.81 15
1543.90 10
1543.99 7
1544.08 4
1544.17 3
1544.26 3
1544.35 5
1544.44 9
1544.53 14
1544.62 21
1544.71 27
1544.80 32
1544.89 35
1544.98 37
1545.07 38
1545.16 38
1545.26 40
1545.35 43
1545.44 47
1545.53 54
1545.62 61
1545.71 67
1545.80 74
1545.89 80
1545.98 86
1546.07 92
1546.16 99
1546.25 105
1546.34 111
1546.43 116
1546.52 118
1546.61 118
1546.70 115
1546.79 110
1546.88 103
1546.97 95
1547.06 86
1547.15 76
1547.24 67
1547.33 59
1547.42 54
1547.51 52
1547.60 54
1547.69 59
1547.78 68
1547.87 79
1547.96 88
1548.05 94
1548.14 96
1548.23 93
1548.32 83
1548.41 69
1548.50 53
1548.59 38
1548.68 25
1548.77 16
1548.86 12
1548.95 10
1549.04 9
1549.13 7
1549.22 2
1549.31 0
1549.40 0
1549.49 0
1549.58 0
1549.67 0
1549.76 0
1549.85 0
1549.94 13
1550.04 29
1550.13 43
1550.22 56
1550.31 65
1550.40 72
1550.49 75
1550.58 77
1550.67 76
1550.76 74
1550.85 71
1550.94 67
1551.03 64
1551.12 61
1551.21 59
1551.30 59
1551.39 60
1551.48 62
1551.57 64
1551.66 65
1551.75 64
1551.84 62
1551.93 59
1552.02 56
1552.11 51
1552.20 47
1552.29 42
1552.38 36
1552.47 31
1552.56 25
1552.65 21
1552.74 18
1552.83 18
1552.92 20
1553.02 23
1553.11 27
1553.20 31
1553.29 33
1553.38 32
1553.47 30
1553.56 27
1553.65 25
1553.74 24
1553.83 25
1553.92 29
1554.01 33
1554.10 39
1554.19 45
1554.28 50
1554.37 54
1554.46 58
1554.55 62
1554.64 66
1554.73 70
1554.82 76
1554.91 83
1555.00 90
1555.09 99
1555.18 108
1555.27 117
1555.36 123
1555.46 127
1555.55 129
1555.64 126
1555.73 121
1555.82 113
1555.91 103
1556.00 94
1556.09 86
1556.18 80
1556.27 77
1556.36 75
1556.45 76
1556.54 78
1556.63 80
1556.72 81
1556.81 80
1556.90 77
1556.99 73
1557.08 68
1557.17 63
1557.26 59
1557.35 57
1557.45 57
1557.54 58
1557.63 61
1557.72 65
1557.81 69
1557.90 73
1557.99 76
1558.08 79
1558.17 81
1558.26 81
1558.35 81
1558.44 79
1558.53 75
1558.62 71
1558.71 65
1558.80 58
1558.89 51
1558.98 44
1559.07 37
1559.16 32
1559.26 28
1559.35 25
1559.44 25
1559.53 26
1559.62 31
1559.71 38
1559.80 47
1559.89 59
1559.98 72
1560.07 85
1560.16 99
1560.25 111
1560.34 121
1560.43 129
1560.52 134
1560.61 137
1560.70 138
1560.79 137
1560.89 137
1560.98 136
1561.07 136
1561.16 138
1561.25 140
1561.34 142
1561.43 143
1561.52 141
1561.61 138
1561.70 131
1561.79 124
1561.88 116
1561.97 110
1562.06 104
1562.15 100
1562.24 97
1562.33 93
1562.43 89
1562.52 84
1562.61 80
1562.70 76
1562.79 74
1562.88 73
1562.97 75
1563.06 78
1563.15 84
1563.24 90
1563.33 97
1563.42 104
1563.51 111
1563.60 118
1563.69 123
1563.78 126
1563.88 128
1563.97 127
1564.06 125
1564.15 121
1564.24 117
1564.33 113
1564.42 109
1564.51 105
1564.60 101
1564.69 97
1564.78 94
1564.87 91
1564.96 89
1565.05 87
1565.15 87
1565.24 88
1565.33 90
1565.42 95
1565.51 101
1565.60 109
1565.69 119
1565.78 128
1565.87 138
1565.96 146
1566.05 152
1566.14 155
1566.23 157
1566.32 157
1566.42 157
1566.51 156
1566.60 154
1566.69 152
1566.78 150
1566.87 147
1566.96 144
1567.05 141
1567.14 141
1567.23 142
1567.32 146
1567.41 151
1567.50 157
1567.59 161
1567.69 163
1567.78 161
1567.87 155
1567.96 146
1568.05 136
1568.14 127
1568.23 120
1568.32 116
1568.41 115
1568.50 117
1568.59 120
1568.68 122
1568.78 124
1568.87 124
1568.96 122
1569.05 121
1569.14 119
1569.23 117
1569.32 114
1569.41 110
1569.50 104
1569.59 96
1569.68 87
1569.77 78
1569.86 70
1569.96 63
1570.05 58
1570.14 54
1570.23 51
1570.32 48
1570.41 46
1570.50 44
1570.59 44
1570.68 45
1570.77 47
1570.86 50
1570.96 53
1571.05 55
1571.14 57
1571.23 58
1571.32 59
1571.41 59
1571.50 61
1571.59 62
1571.68 65
1571.77 68
1571.86 71
1571.95 74
1572.05 77
1572.14 79
1572.23 80
1572.32 80
1572.41 79
1572.50 76
1572.59 71
1572.68 66
1572.77 59
1572.86 52
1572.95 44
1573.05 36
1573.14 29
1573.23 24
1573.32 21
1573.41 21
1573.50 24
1573.59 29
1573.68 36
1573.77 42
1573.86 47
1573.96 51
1574.05 53
1574.14 54
1574.23 55
1574.32 54
1574.41 53
1574.50 51
1574.59 48
1574.68 45
1574.77 42
1574.86 41
1574.96 42
1575.05 47
1575.14 54
1575.23 65
1575.32 77
1575.41 88
1575.50 98
1575.59 104
1575.68 107
1575.77 105
1575.87 99
1575.96 89
1576.05 77
1576.14 64
1576.23 51
1576.32 40
1576.41 32
1576.50 29
1576.59 30
1576.69 37
1576.78 47
1576.87 60
1576.96 73
1577.05 84
1577.14 93
1577.23 98
1577.32 98
1577.41 95
1577.50 89
1577.60 82
1577.69 75
1577.78 67
1577.87 60
1577.96 54
1578.05 50
1578.14 47
1578.23 46
1578.32 48
1578.42 52
1578.51 58
1578.60 66
1578.69 74
1578.78 81
1578.87 86
1578.96 90
1579.05 91
1579.14 91
1579.23 89
1579.33 88
1579.42 87
1579.51 87
1579.60 88
1579.69 90
1579.78 92
1579.87 94
1579.96 95
1580.06 96
1580.15 96
1580.24 98
1580.33 100
1580.42 103
1580.51 106
1580.60 108
1580.69 109
1580.78 107
1580.88 103
1580.97 97
1581.06 92
1581.15 89
1581.24 88
1581.33 90
1581.42 93
1581.51 96
1581.60 97
1581.70 95
1581.79 91
1581.88 85
1581.97 80
1582.06 76
1582.15 75
1582.24 77
1582.33 84
1582.43 92
1582.52 101
1582.61 110
1582.70 117
1582.79 121
1582.88 122
1582.97 120
1583.06 116
1583.15 110
1583.25 106
1583.34 103
1583.43 103
1583.52 105
1583.61 108
1583.70 112
1583.79 114
1583.88 115
1583.98 114
1584.07 112
1584.16 111
1584.25 111
1584.34 113
1584.43 116
1584.52 119
1584.61 123
1584.71 125
1584.80 126
1584.89 125
1584.98 122
1585.07 118
1585.16 112
1585.25 106
1585.34 99
1585.44 94
1585.53 89
1585.62 86
1585.71 86
1585.80 88
1585.89 92
1585.98 98
1586.08 103
1586.17 108
1586.26 110
1586.35 112
1586.44 112
1586.53 112
1586.62 114
1586.71 116
1586.81 120
1586.90 124
1586.99 128
1587.08 130
1587.17 129
1587.26 125
1587.35 119
1587.45 110
1587.54 101
1587.63 94
1587.72 89
1587.81 89
1587.90 92
1587.99 97
1588.08 104
1588.18 110
1588.27 113
1588.36 112
1588.45 107
1588.54 100
1588.63 92
1588.72 84
1588.82 80
1588.91 79
1589.00 80
1589.09 82
1589.18 85
1589.27 86
1589.36 84
1589.46 79
1589.55 71
1589.64 61
1589.73 49
1589.82 36
1589.91 23
1590.00 10
1590.10 0
1590.19 0
1590.28 0
1590.37 0
1590.46 0
1590.55 0
1590.64 0
1590.74 0
1590.83 5
1590.92 9
1591.01 11
1591.10 12
1591.19 13
1591.28 15
1591.38 19
1591.47 23
1591.56 28
1591.65 33
1591.74 37
1591.83 38
1591.92 37
1592.02 34
1592.11 29
1592.20 23
1592.29 18
1592.38 14
1592.47 12
1592.56 11
1592.66 12
1592.75 15
1592.84 18
1592.93 21
1593.02 26
1593.11 32
1593.20 40
1593.30 50
1593.39 61
1593.48 71
1593.57 78
1593.66 81
1593.75 79
1593.85 73
1593.94 65
1594.03 57
1594.12 52
1594.21 50
1594.30 50
1594.39 52
1594.49 55
1594.58 56
1594.67 56
1594.76 55
1594.85 54
1594.94 54
1595.04 56
1595.13 58
1595.22 60
1595.31 60
1595.40 59
1595.49 56
1595.59 51
1595.68 46
1595.77 42
1595.86 39
1595.95 38
1596.04 38
1596.13 40
1596.23 42
1596.32 46
1596.41 50
1596.50 54
1596.59 59
1596.68 65
1596.78 70
1596.87 75
1596.96 78
1597.05 79
1597.14 78
1597.23 74
1597.33 68
1597.42 59
1597.51 48
1597.60 36
1597.69 25
1597.78 16
1597.88 9
1597.97 5
1598.06 4
1598.15 6
1598.24 9
1598.33 12
1598.43 15
1598.52 17
1598.61 18
1598.70 19
1598.79 18
1598.88 16
1598.98 14
1599.07 10
1599.16 5
1599.25 0
1599.34 0
1599.43 0
1599.53 0
1599.62 0
1599.71 0
1599.80 0
1599.89 0
1599.98 15
1600.08 32
1600.17 50
1600.26 66
1600.35 81
1600.44 93
1600.53 102
1600.63 108
1600.72 112
1600.81 113
1600.90 111
1600.99 106
1601.08 99
1601.18 90
1601.27 79
1601.36 68
1601.45 59
1601.54 52
1601.63 48
1601.73 48
1601.82 50
1601.91 54
1602.00 58
1602.09 62
1602.19 64
1602.28 65
1602.37 64
1602.46 62
1602.55 60
1602.64 59
1602.74 58
1602.83 59
1602.92 61
1603.01 64
1603.10 66
1603.19 66
1603.29 63
1603.38 57
1603.47 48
1603.56 39
1603.65 31
1603.75 26
1603.84 26
1603.93 29
1604.02 36
1604.11 43
1604.20 49
1604.30 53
1604.39 54
1604.48 54
1604.57 52
1604.66 51
1604.76 50
1604.85 50
1604.94 50
1605.03 50
1605.12 48
1605.22 45
1605.31 41
1605.40 36
1605.49 31
1605.58 28
1605.67 25
1605.77 24
1605.86 24
1605.95 25
1606.04 28
1606.13 31
1606.23 36
1606.32 42
1606.41 48
1606.50 53
1606.59 58
1606.69 61
1606.78 63
1606.87 65
1606.96 65
1607.05 66
1607.14 65
1607.24 64
1607.33 62
1607.42 59
1607.51 56
1607.60 54
1607.70 54
1607.79 57
1607.88 63
1607.97 71
1608.06 83
1608.16 95
1608.25 108
1608.34 121
1608.43 133
1608.52 143
1608.62 152
1608.71 159
1608.80 163
1608.89 165
1608.98 164
1609.08 159
1609.17 152
1609.26 143
1609.35 132
1609.44 121
1609.54 111
1609.63 103
1609.72 98
1609.81 97
1609.90 98
1610.00 100
1610.09 103
1610.18 103
1610.27 101
1610.36 97
1610.46 93
1610.55 88
1610.64 85
1610.73 85
1610.82 86
1610.92 88
1611.01 90
1611.10 90
1611.19 88
1611.28 83
1611.38 77
1611.47 70
1611.56 63
1611.65 57
1611.74 52
1611.84 48
1611.93 45
1612.02 43
1612.11 43
1612.20 45
1612.30 48
1612.39 53
1612.48 57
1612.57 61
1612.66 62
1612.76 61
1612.85 58
1612.94 52
1613.03 46
1613.12 41
1613.22 38
1613.31 38
1613.40 40
1613.49 46
1613.58 53
1613.68 61
1613.77 68
1613.86 74
1613.95 78
1614.05 80
1614.14 80
1614.23 79
1614.32 79
1614.41 79
1614.51 81
1614.60 85
1614.69 89
1614.78 94
1614.87 97
1614.97 97
1615.06 94
1615.15 87
1615.24 78
1615.33 67
1615.43 55
1615.52 46
1615.61 38
1615.70 33
1615.80 31
1615.89 31
1615.98 33
1616.07 37
1616.16 42
1616.26 47
1616.35 52
1616.44 55
1616.53 57
1616.63 57
1616.72 57
1616.81 56
1616.90 58
1616.99 61
1617.09 67
1617.18 73
1617.27 79
1617.36 84
1617.45 86
1617.55 86
1617.64 85
1617.73 84
1617.82 85
1617.92 86
1618.01 89
1618.10 94
1618.19 98
1618.28 102
1618.38 105
1618.47 109
1618.56 112
1618.65 114
1618.75 116
1618.84 117
1618.93 116
1619.02 112
1619.11 106
1619.21 97
1619.30 86
1619.39 75
1619.48 64
1619.58 55
1619.67 49
1619.76 45
1619.85 44
1619.95 45
1620.04 47
1620.13 48
1620.22 49
1620.31 48
1620.41 45
1620.50 42
1620.59 39
1620.68 38
1620.78 40
1620.87 46
1620.96 56
1621.05 69
1621.15 84
1621.24 98
1621.33 109
1621.42 116
1621.51 117
1621.61 114
1621.70 108
1621.79 101
1621.88 96
1621.98 94
1622.07 97
1622.16 103
1622.25 112
1622.35 121
1622.44 130
1622.53 136
1622.62 140
1622.71 141
1622.81 140
1622.90 138
1622.99 134
1623.08 130
1623.18 123
1623.27 114
1623.36 102
1623.45 89
1623.55 75
1623.64 62
1623.73 50
1623.82 41
1623.92 36
1624.01 33
1624.10 34
1624.19 36
1624.29 40
1624.38 45
1624.47 48
1624.56 52
1624.65 55
1624.75 59
1624.84 64
1624.93 70
1625.02 78
1625.12 87
1625.21 96
1625.30 104
1625.39 109
1625.49 109
1625.58 106
1625.67 99
1625.76 90
1625.86 80
1625.95 71
1626.04 65
1626.13 61
1626.23 59
1626.32 60
1626.41 61
1626.50 62
1626.60 64
1626.69 64
1626.78 64
1626.87 64
1626.97 64
1627.06 65
1627.15 65
1627.24 65
1627.34 66
1627.43 67
1627.52 69
1627.61 72
1627.71 76
1627.80 79
1627.89 81
1627.98 81
1628.08 78
1628.17 72
1628.26 64
1628.35 53
1628.45 42
1628.54 32
1628.63 24
1628.72 19
1628.82 19
1628.91 22
1629.00 27
1629.09 32
1629.19 38
1629.28 43
1629.37 47
1629.46 50
1629.56 52
1629.65 55
1629.74 60
1629.83 66
1629.93 73
1630.02 82
1630.11 91
1630.20 99
1630.30 106
1630.39 112
1630.48 115
1630.57 117
1630.67 117
1630.76 115
1630.85 111
1630.94 105
1631.04 100
1631.13 95
1631.22 91
1631.31 89
1631.41 89
1631.50 90
1631.59 91
1631.69 93
1631.78 95
1631.87 98
1631.96 103
1632.06 109
1632.15 116
1632.24 123
1632.33 130
1632.43 135
1632.52 138
1632.61 138
1632.70 136
1632.80 133
1632.89 129
1632.98 125
1633.07 121
1633.17 119
1633.26 116
1633.35 113
1633.45 109
1633.54 104
1633.63 98
1633.72 93
1633.82 87
1633.91 83
1634.00 78
1634.09 74
1634.19 68
1634.28 60
1634.37 49
1634.46 37
1634.56 26
1634.65 18
1634.74 14
1634.84 16
1634.93 25
1635.02 38
1635.11 53
1635.21 66
1635.30 77
1635.39 82
1635.48 81
1635.58 77
1635.67 71
1635.76 64
1635.86 59
1635.95 55
1636.04 52
1636.13 50
1636.23 48
1636.32 47
1636.41 44
1636.50 42
1636.60 40
1636.69 38
1636.78 37
1636.88 36
1636.97 36
1637.06 37
1637.15 38
1637.25 38
1637.34 38
1637.43 37
1637.52 35
1637.62 30
1637.71 25
1637.80 18
1637.90 12
1637.99 7
1638.08 4
1638.17 4
1638.27 6
1638.36 10
1638.45 17
1638.55 24
1638.64 33
1638.73 42
1638.82 51
1638.92 60
1639.01 68
1639.10 76
1639.20 82
1639.29 88
1639.38 92
1639.47 95
1639.57 97
1639.66 98
1639.75 99
1639.84 101
1639.94 104
1640.03 108
1640.12 114
1640.22 120
1640.31 125
1640.40 130
1640.49 131
1640.59 130
1640.68 125
1640.77 118
1640.87 108
1640.96 97
1641.05 86
1641.14 75
1641.24 64
1641.33 55
1641.42 48
1641.52 43
1641.61 39
1641.70 38
1641.80 40
1641.89 45
1641.98 53
1642.07 65
1642.17 80
1642.26 96
1642.35 111
1642.45 123
1642.54 131
1642.63 132
1642.72 128
1642.82 120
1642.91 109
1643.00 97
1643.10 85
1643.19 74
1643.28 64
1643.37 53
1643.47 42
1643.56 31
1643.65 20
1643.75 12
1643.84 6
1643.93 4
1644.03 6
1644.12 10
1644.21 16
1644.30 21
1644.40 25
1644.49 27
1644.58 27
1644.68 27
1644.77 27
1644.86 29
1644.95 33
1645.05 37
1645.14 40
1645.23 43
1645.33 43
1645.42 41
1645.51 38
1645.61 36
1645.70 36
1645.79 41
1645.88 49
1645.98 63
1646.07 79
1646.16 96
1646.26 114
1646.35 129
1646.44 142
1646.54 152
1646.63 158
1646.72 162
1646.82 164
1646.91 164
1647.00 163
1647.09 160
1647.19 157
1647.28 153
1647.37 148
1647.47 142
1647.56 134
1647.65 124
1647.75 113
1647.84 100
1647.93 87
1648.02 75
1648.12 64
1648.21 55
1648.30 48
1648.40 41
1648.49 36
1648.58 31
1648.68 27
1648.77 26
1648.86 28
1648.96 35
1649.05 45
1649.14 58
1649.24 72
1649.33 85
1649.42 94
1649.51 98
1649.61 95
1649.70 87
1649.79 75
1649.89 62
1649.98 49
1650.07 37
1650.17 29
1650.26 22
1650.35 17
1650.45 12
1650.54 7
1650.63 2
1650.73 0
1650.82 0
1650.91 0
1651.00 0
1651.10 0
1651.19 0
1651.28 0
1651.38 0
1651.47 4
1651.56 9
1651.66 13
1651.75 17
1651.84 22
1651.94 27
1652.03 34
1652.12 42
1652.22 51
1652.31 61
1652.40 70
1652.50 78
1652.59 84
1652.68 86
1652.77 86
1652.87 85
1652.96 83
1653.05 81
1653.15 82
1653.24 85
1653.33 91
1653.43 99
1653.52 107
1653.61 115
1653.71 122
1653.80 125
1653.89 126
1653.99 124
1654.08 120
1654.17 114
1654.27 108
1654.36 103
1654.45 99
1654.55 96
1654.64 95
1654.73 94
1654.83 95
1654.92 96
1655.01 98
1655.11 100
1655.20 101
1655.29 103
1655.39 104
1655.48 104
1655.57 105
1655.67 107
1655.76 112
1655.85 119
1655.95 129
1656.04 139
1656.13 150
1656.23 158
1656.32 164
1656.41 165
1656.51 162
1656.60 156
1656.69 149
1656.79 141
1656.88 135
1656.97 129
1657.07 124
1657.16 122
1657.25 121
1657.35 122
1657.44 125
1657.53 129
1657.63 133
1657.72 136
1657.81 137
1657.91 135
1658.00 130
1658.09 123
1658.19 114
1658.28 106
1658.37 98
1658.47 90
1658.56 84
1658.65 78
1658.75 73
1658.84 69
1658.93 67
1659.03 68
1659.12 71
1659.21 77
1659.31 84
1659.40 91
1659.49 98
1659.59 103
1659.68 106
1659.77 108
1659.87 108
1659.96 106
1660.05 104
1660.15 100
1660.24 94
1660.33 88
1660.43 82
1660.52 78
1660.61 76
1660.71 78
1660.80 83
1660.89 91
1660.99 100
1661.08 108
1661.17 115
1661.27 119
1661.36 121
1661.45 121
1661.55 119
1661.64 118
1661.73 118
1661.83 120
1661.92 123
1662.02 129
1662.11 135
1662.20 141
1662.30 147
1662.39 151
1662.48 155
1662.58 159
1662.67 163
1662.76 168
1662.86 174
1662.95 181
1663.04 188
1663.14 194
1663.23 197
1663.32 199
1663.42 198
1663.51 196
1663.60 194
1663.70 194
1663.79 196
1663.88 200
1663.98 205
1664.07 209
1664.17 213
1664.26 214
1664.35 212
1664.45 207
1664.54 200
1664.63 192
1664.73 182
1664.82 172
1664.91 161
1665.01 151
1665.10 140
1665.19 130
1665.29 121
1665.38 114
1665.48 109
1665.57 107
1665.66 106
1665.76 107
1665.85 109
1665.94 111
1666.04 111
1666.13 111
1666.22 110
1666.32 108
1666.41 105
1666.50 103
1666.60 101
1666.69 99
1666.79 99
1666.88 100
1666.97 102
1667.07 106
1667.16 111
1667.25 116
1667.35 122
1667.44 127
1667.53 132
1667.63 135
1667.72 136
1667.81 136
1667.91 133
1668.00 129
1668.10 124
1668.19 118
1668.28 113
1668.38 108
1668.47 104
1668.56 99
1668.66 94
1668.75 89
1668.84 82
1668.94 76
1669.03 70
1669.13 66
1669.22 63
1669.31 62
1669.41 63
1669.50 66
1669.59 68
1669.69 70
1669.78 70
1669.88 67
1669.97 63
1670.06 56
1670.16 48
1670.25 40
1670.34 34
1670.44 29
1670.53 28
1670.62 30
1670.72 35
1670.81 42
1670.91 51
1671.00 61
1671.09 71
1671.19 79
1671.28 85
1671.37 88
1671.47 89
1671.56 88
1671.66 85
1671.75 81
1671.84 77
1671.94 73
1672.03 70
1672.12 67
1672.22 66
1672.31 65
1672.41 67
1672.50 69
1672.59 72
1672.69 76
1672.78 79
1672.87 81
1672.97 83
1673.06 84
1673.16 85
1673.25 85
1673.34 84
1673.44 83
1673.53 81
1673.62 77
1673.72 72
1673.81 67
1673.91 62
1674.00 59
1674.09 57
1674.19 58
1674.28 63
1674.38 72
1674.47 85
1674.56 100
1674.66 116
1674.75 131
1674.84 144
1674.94 152
1675.03 153
1675.13 149
1675.22 140
1675.31 127
1675.41 112
1675.50 98
1675.60 87
1675.69 80
1675.78 76
1675.88 76
1675.97 78
1676.06 81
1676.16 85
1676.25 88
1676.35 91
1676.44 94
1676.53 97
1676.63 101
1676.72 105
1676.82 108
1676.91 109
1677.00 108
1677.10 104
1677.19 100
1677.28 95
1677.38 92
1677.47 92
1677.57 95
1677.66 100
1677.75 105
1677.85 110
1677.94 113
1678.04 113
1678.13 112
1678.22 109
1678.32 105
1678.41 103
1678.51 100
1678.60 98
1678.69 95
1678.79 91
1678.88 86
1678.98 79
1679.07 72
1679.16 66
1679.26 61
1679.35 58
1679.45 57
1679.54 56
1679.63 56
1679.73 55
1679.82 54
1679.91 52
1680.01 50
1680.10 50
1680.20 52
1680.29 55
1680.38 60
1680.48 64
1680.57 68
1680.67 71
1680.76 72
1680.85 73
1680.95 74
1681.04 78
1681.14 82
1681.23 89
1681.32 96
1681.42 103
1681.51 108
1681.61 111
1681.70 112
1681.79 110
1681.89 107
1681.98 103
1682.08 98
1682.17 94
1682.26 89
1682.36 83
1682.45 79
1682.55 74
1682.64 70
1682.74 68
1682.83 67
1682.92 67
1683.02 70
1683.11 73
1683.21 78
1683.30 83
1683.39 88
1683.49 92
1683.58 96
1683.68 98
1683.77 99
1683.86 99
1683.96 97
1684.05 95
1684.15 91
1684.24 86
1684.33 78
1684.43 68
1684.52 57
1684.62 45
1684.71 35
1684.80 29
1684.90 28
1684.99 32
1685.09 41
1685.18 53
1685.28 65
1685.37 75
1685.46 81
1685.56 84
1685.65 84
1685.75 82
1685.84 80
1685.93 77
1686.03 75
1686.12 73
1686.22 71
1686.31 68
1686.40 65
1686.50 61
1686.59 57
1686.69 52
1686.78 48
1686.88 43
1686.97 39
1687.06 35
1687.16 33
1687.25 36
1687.35 42
1687.44 54
1687.53 69
1687.63 85
1687.72 101
1687.82 114
1687.91 122
1688.01 124
1688.10 121
1688.19 114
1688.29 105
1688.38 95
1688.48 85
1688.57 77
1688.67 69
1688.76 62
1688.85 57
1688.95 53
1689.04 50
1689.14 48
1689.23 48
1689.32 49
1689.42 51
1689.51 53
1689.61 55
1689.70 55
1689.80 53
1689.89 50
1689.98 45
1690.08 40
1690.17 35
1690.27 31
1690.36 29
1690.46 28
1690.55 28
1690.64 30
1690.74 33
1690.83 36
1690.93 39
1691.02 42
1691.12 46
1691.21 50
1691.30 55
1691.40 60
1691.49 66
1691.59 72
1691.68 78
1691.78 81
1691.87 83
1691.96 83
1692.06 81
1692.15 77
1692.25 72
1692.34 67
1692.44 60
1692.53 52
1692.62 42
1692.72 32
1692.81 23
1692.91 15
1693.00 10
1693.10 9
1693.19 11
1693.28 16
1693.38 23
1693.47 29
1693.57 34
1693.66 37
1693.76 37
1693.85 34
1693.95 29
1694.04 23
1694.13 16
1694.23 11
1694.32 6
1694.42 2
1694.51 0
1694.61 0
1694.70 0
1694.79 4
1694.89 9
1694.98 15
1695.08 21
1695.17 27
1695.27 31
1695.36 32
1695.46 32
1695.55 30
1695.64 27
1695.74 26
1695.83 27
1695.93 31
1696.02 37
1696.12 45
1696.21 54
1696.30 62
1696.40 68
1696.49 72
1696.59 73
1696.68 73
1696.78 71
1696.87 70
1696.97 69
1697.06 70
1697.15 71
1697.25 73
1697.34 72
1697.44 70
1697.53 63
1697.63 53
1697.72 40
1697.82 25
1697.91 9
1698.01 0
1698.10 0
1698.19 0
1698.29 0
1698.38 0
1698.48 0
1698.57 0
1698.67 0
1698.76 1
1698.86 16
1698.95 33
1699.04 49
1699.14 64
1699.23 76
1699.33 84
1699.42 88
1699.52 87
1699.61 82
1699.71 73
1699.80 62
1699.89 49
1699.99 38
1700.08 28
1700.18 22
1700.27 19
1700.37 20
1700.46 23
1700.56 28
1700.65 34
1700.75 41
1700.84 49
1700.93 58
1701.03 70
1701.12 82
1701.22 96
1701.31 110
1701.41 123
1701.50 134
1701.60 141
1701.69 142
1701.79 140
1701.88 134
1701.98 127
1702.07 120
1702.16 113
1702.26 109
1702.35 106
1702.45 103
1702.54 100
1702.64 95
1702.73 89
1702.83 82
1702.92 76
1703.02 71
1703.11 70
1703.20 70
1703.30 73
1703.39 76
1703.49 78
1703.58 79
1703.68 78
1703.77 76
1703.87 74
1703.96 73
1704.06 72
1704.15 73
1704.25 74
1704.34 76
1704.44 77
1704.53 77
1704.62 76
1704.72 75
1704.81 74
1704.91 74
1705.00 75
1705.10 79
1705.19 83
1705.29 89
1705.38 96
1705.48 101
1705.57 105
1705.67 107
1705.76 107
1705.86 105
1705.95 101
1706.04 98
1706.14 94
1706.23 89
1706.33 85
1706.42 79
1706.52 74
1706.61 68
1706.71 63
1706.80 59
1706.90 56
1706.99 57
1707.09 59
1707.18 63
1707.28 67
1707.37 70
1707.47 71
1707.56 70
1707.65 68
1707.75 63
1707.84 57
1707.94 51
1708.03 46
1708.13 42
1708.22 41
1708.32 42
1708.41 46
1708.51 51
1708.60 57
1708.70 62
1708.79 65
1708.89 66
1708.98 64
1709.08 62
1709.17 59
1709.27 56
1709.36 54
1709.46 52
1709.55 51
1709.65 51
1709.74 52
1709.83 55
1709.93 60
1710.02 68
1710.12 78
1710.21 89
1710.31 99
1710.40 108
1710.50 113
1710.59 115
1710.69 114
1710.78 112
1710.88 109
1710.97 108
1711.07 107
1711.16 109
1711.26 110
1711.35 112
1711.45 111
1711.54 110
1711.64 107
1711.73 103
1711.83 100
1711.92 97
1712.02 95
1712.11 93
1712.21 89
1712.30 83
1712.40 75
1712.49 65
1712.58 55
1712.68 48
1712.77 43
1712.87 43
1712.96 47
1713.06 54
1713.15 63
1713.25 71
1713.34 79
1713.44 84
1713.53 88
1713.63 89
1713.72 89
1713.82 88
1713.91 88
1714.01 88
1714.10 90
1714.20 92
1714.29 96
1714.39 99
1714.48 101
1714.58 103
1714.67 104
1714.77 105
1714.86 106
1714.96 108
1715.05 110
1715.15 111
1715.24 111
1715.34 110
1715.43 106
1715.53 100
1715.62 92
1715.72 84
1715.81 76
1715.91 69
1716.00 65
1716.10 63
1716.19 63
1716.29 63
1716.38 64
1716.48 63
1716.57 62
1716.67 59
1716.76 55
1716.86 51
1716.95 48
1717.05 45
1717.14 44
1717.24 44
1717.33 46
1717.43 49
1717.52 53
1717.62 59
1717.71 66
1717.81 74
1717.90 83
1718.00 93
1718.09 102
1718.19 110
1718.28 115
1718.38 119
1718.47 119
1718.57 118
1718.66 114
1718.76 108
1718.85 102
1718.95 94
1719.04 86
1719.14 78
1719.23 71
1719.33 67
1719.42 65
1719.52 66
1719.61 68
1719.71 71
1719.80 73
1719.90 74
1719.99 74
1720.09 74
1720.18 76
1720.28 81
1720.37 89
1720.47 100
1720.56 113
1720.66 125
1720.75 135
1720.85 140
1720.94 140
1721.04 135
1721.13 127
1721.23 117
1721.32 107
1721.42 100
1721.52 96
1721.61 96
1721.71 99
1721.80 103
1721.90 107
1721.99 109
1722.09 108
1722.18 102
1722.28 94
1722.37 84
1722.47 75
1722.56 68
1722.66 64
1722.75 62
1722.85 62
1722.94 63
1723.04 62
1723.13 60
1723.23 58
1723.32 56
1723.42 56
1723.51 57
1723.61 61
1723.70 65
1723.80 69
1723.89 70
1723.99 68
1724.08 63
1724.18 54
1724.27 43
1724.37 32
1724.47 21
1724.56 11
1724.66 4
1724.75 0
1724.85 0
1724.94 0
1725.04 0
1725.13 0
1725.23 0
1725.32 0
1725.42 0
1725.51 0
1725.61 13
1725.70 29
1725.80 45
1725.89 58
1725.99 67
1726.08 71
1726.18 70
1726.27 65
1726.37 57
1726.47 48
1726.56 39
1726.66 31
1726.75 25
1726.85 22
1726.94 23
1727.04 26
1727.13 32
1727.23 40
1727.32 49
1727.42 57
1727.51 63
1727.61 67
1727.70 68
1727.80 66
1727.89 62
1727.99 56
1728.08 48
1728.18 40
1728.28 33
1728.37 28
1728.47 26
1728.56 27
1728.66 30
1728.75 35
1728.85 40
1728.94 45
1729.04 49
1729.13 53
1729.23 56
1729.32 60
1729.42 64
1729.51 68
1729.61 70
1729.71 70
1729.80 68
1729.90 62
1729.99 55
1730.09 48
1730.18 42
1730.28 40
1730.37 41
1730.47 47
1730.56 57
1730.66 70
1730.75 84
1730.85 100
1730.95 116
1731.04 131
1731.14 144
1731.23 154
1731.33 161
1731.42 164
1731.52 164
1731.61 162
1731.71 157
1731.80 153
1731.90 150
1731.99 149
1732.09 150
1732.19 153
1732.28 157
1732.38 162
1732.47 166
1732.57 170
1732.66 171
1732.76 171
1732.85 169
1732.95 165
1733.04 160
1733.14 153
1733.24 145
1733.33 137
1733.43 129
1733.52 122
1733.62 116
1733.71 110
1733.81 106
1733.90 102
1734.00 99
1734.09 95
1734.19 92
1734.29 87
1734.38 84
1734.48 81
1734.57 80
1734.67 82
1734.76 87
1734.86 94
1734.95 102
1735.05 110
1735.14 117
1735.24 121
1735.34 122
1735.43 122
1735.53 122
1735.62 122
1735.72 125
1735.81 129
1735.91 135
1736.00 140
1736.10 144
1736.20 147
1736.29 147
1736.39 145
1736.48 140
1736.58 133
1736.67 124
1736.77 112
1736.86 97
1736.96 82
1737.06 66
1737.15 53
1737.25 45
1737.34 42
1737.44 46
1737.53 56
1737.63 69
1737.72 84
1737.82 97
1737.92 105
1738.01 109
1738.11 108
1738.20 104
1738.30 98
1738.39 93
1738.49 89
1738.58 87
1738.68 87
1738.78 88
1738.87 90
1738.97 92
1739.06 93
1739.16 93
1739.25 92
1739.35 90
1739.44 86
1739.54 81
1739.64 74
1739.73 67
1739.83 62
1739.92 58
1740.02 56
1740.11 57
1740.21 60
1740.31 65
1740.40 69
1740.50 72
1740.59 74
1740.69 74
1740.78 73
1740.88 70
1740.98 66
1741.07 63
1741.17 61
1741.26 61
1741.36 61
1741.45 63
1741.55 65
1741.64 66
1741.74 67
1741.84 66
1741.93 64
1742.03 63
1742.12 61
1742.22 61
1742.31 62
1742.41 64
1742.51 68
1742.60 72
1742.70 77
1742.79 80
1742.89 81
1742.98 81
1743.08 80
1743.18 80
1743.27 82
1743.37 88
1743.46 98
1743.56 111
1743.65 125
1743.75 139
1743.85 150
1743.94 157
1744.04 160
1744.13 159
1744.23 155
1744.32 150
1744.42 145
1744.52 142
1744.61 140
1744.71 139
1744.80 139
1744.90 139
1745.00 138
1745.09 134
1745.19 128
1745.28 120
1745.38 109
1745.47 98
1745.57 87
1745.67 78
1745.76 69
1745.86 62
1745.95 55
1746.05 51
1746.14 47
1746.24 45
1746.34 45
1746.43 46
1746.53 48
1746.62 52
1746.72 57
1746.82 63
1746.91 69
1747.01 77
1747.10 84
1747.20 90
1747.29 95
1747.39 99
1747.49 101
1747.58 103
1747.68 104
1747.77 105
1747.87 108
1747.97 113
1748.06 122
1748.16 134
1748.25 150
1748.35 169
1748.44 190
1748.54 211
1748.64 231
1748.73 249
1748.83 263
1748.92 274
1749.02 282
1749.12 288
1749.21 293
1749.31 296
1749.40 300
1749.50 304
1749.60 309
1749.69 314
1749.79 321
1749.88 330
1749.98 341
1750.07 354
1750.17 367
1750.27 380
1750.36 392
1750.46 400
1750.55 403
1750.65 402
1750.75 394
1750.84 382
1750.94 366
1751.03 349
1751.13 330
1751.23 312
1751.32 294
1751.42 276
1751.51 259
1751.61 242
1751.71 224
1751.80 207
1751.90 192
1751.99 179
1752.09 170
1752.19 166
1752.28 165
1752.38 168
1752.47 173
1752.57 178
1752.67 182
1752.76 184
1752.86 184
1752.95 182
1753.05 178
1753.15 174
1753.24 170
1753.34 166
1753.43 163
1753.53 161
1753.63 159
1753.72 157
1753.82 155
1753.91 152
1754.01 146
1754.11 138
1754.20 127
1754.30 113
1754.39 97
1754.49 79
1754.59 61
1754.68 45
1754.78 31
1754.87 20
1754.97 14
1755.07 13
1755.16 18
1755.26 27
1755.35 39
1755.45 53
1755.55 68
1755.64 81
1755.74 91
1755.83 99
1755.93 103
1756.03 105
1756.12 104
1756.22 101
1756.31 96
1756.41 89
1756.51 80
1756.60 71
1756.70 62
1756.79 55
1756.89 50
1756.99 47
1757.08 47
1757.18 48
1757.28 49
1757.37 51
1757.47 52
1757.56 51
1757.66 49
1757.76 45
1757.85 40
1757.95 33
1758.04 25
1758.14 17
1758.24 10
1758.33 5
1758.43 2
1758.53 1
1758.62 1
1758.72 2
1758.81 2
1758.91 1
1759.01 0
1759.10 0
1759.20 0
1759.29 0
1759.39 0
1759.49 0
1759.58 1
1759.68 4
1759.78 6
1759.87 7
1759.97 7
1760.06 6
1760.16 6
1760.26 8
1760.35 12
1760.45 20
1760.54 30
1760.64 41
1760.74 52
1760.83 60
1760.93 64
1761.03 64
1761.12 59
1761.22 50
1761.31 38
1761.41 24
1761.51 11
1761.60 0
1761.70 0
1761.80 0
1761.89 0
1761.99 0
1762.08 0
1762.18 0
1762.28 7
1762.37 13
1762.47 17
1762.57 19
1762.66 18
1762.76 16
1762.85 14
1762.95 13
1763.05 14
1763.14 16
1763.24 20
1763.34 23
1763.43 27
1763.53 30
1763.62 31
1763.72 31
1763.82 29
1763.91 26
1764.01 22
1764.11 18
1764.20 15
1764.30 13
1764.39 13
1764.49 15
1764.59 19
1764.68 23
1764.78 26
1764.88 27
1764.97 25
1765.07 21
1765.17 16
1765.26 11
1765.36 7
1765.45 6
1765.55 8
1765.65 12
1765.74 17
1765.84 23
1765.94 27
1766.03 29
1766.13 29
1766.22 26
1766.32 21
1766.42 15
1766.51 8
1766.61 1
1766.71 0
1766.80 0
1766.90 0
1767.00 0
1767.09 0
1767.19 4
1767.28 9
1767.38 16
1767.48 23
1767.57 31
1767.67 40
1767.77 50
1767.86 59
1767.96 69
1768.06 77
1768.15 84
1768.25 90
1768.35 95
1768.44 100
1768.54 106
1768.63 113
1768.73 119
1768.83 126
1768.92 132
1769.02 135
1769.12 137
1769.21 137
1769.31 137
1769.41 138
1769.50 139
1769.60 142
1769.70 146
1769.79 148
1769.89 148
1769.98 144
1770.08 137
1770.18 127
1770.27 115
1770.37 102
1770.47 89
1770.56 78
1770.66 68
1770.76 60
1770.85 53
1770.95 48
1771.05 43
1771.14 39
1771.24 34
1771.34 30
1771.43 26
1771.53 23
1771.62 20
1771.72 18
1771.82 16
1771.91 16
1772.01 17
1772.11 17
1772.20 19
1772.30 20
1772.40 21
1772.49 22
1772.59 22
1772.69 21
1772.78 18
1772.88 14
1772.98 10
1773.07 5
1773.17 0
1773.27 0
1773.36 0
1773.46 0
1773.56 0
1773.65 0
1773.75 1
1773.84 5
1773.94 8
1774.04 9
1774.13 7
1774.23 4
1774.33 1
1774.42 0
1774.52 0
1774.62 0
1774.71 1
1774.81 8
1774.91 17
1775.00 25
1775.10 33
1775.20 39
1775.29 44
1775.39 47
1775.49 48
1775.58 49
1775.68 49
1775.78 48
1775.87 44
1775.97 39
1776.07 33
1776.16 28
1776.26 26
1776.36 27
1776.45 33
1776.55 43
1776.65 56
1776.74 70
1776.84 80
1776.94 86
1777.03 85
1777.13 79
1777.23 68
1777.32 56
1777.42 45
1777.52 39
1777.61 39
1777.71 45
1777.81 55
1777.90 67
1778.00 80
1778.10 92
1778.19 101
1778.29 109
1778.39 114
1778.48 118
1778.58 120
1778.68 121
1778.77 120
1778.87 117
1778.97 113
1779.06 107
1779.16 100
1779.26 92
1779.35 84
1779.45 77
1779.55 70
1779.64 64
1779.74 59
1779.84 54
1779.93 51
1780.03 49
1780.13 50
1780.22 52
1780.32 56
1780.42 61
1780.51 66
1780.61 69
1780.71 71
1780.80 71
1780.90 71
1781.00 71
1781.09 71
1781.19 73
1781.29 74
1781.38 75
1781.48 76
1781.58 75
1781.68 72
1781.77 69
1781.87 65
1781.97 62
1782.06 58
1782.16 55
1782.26 52
1782.35 49
1782.45 46
1782.55 44
1782.64 44
1782.74 46
1782.84 50
1782.93 56
1783.03 64
1783.13 72
1783.22 79
1783.32 85
1783.42 88
1783.51 87
1783.61 83
1783.71 77
1783.80 70
1783.90 63
1784.00 57
1784.10 54
1784.19 53
1784.29 54
1784.39 56
1784.48 58
1784.58 57
1784.68 54
1784.77 49
1784.87 41
1784.97 33
1785.06 26
1785.16 20
1785.26 16
1785.35 13
1785.45 11
1785.55 10
1785.64 8
1785.74 7
1785.84 4
1785.94 2
1786.03 0
1786.13 0
1786.23 0
1786.32 0
1786.42 0
1786.52 0
1786.61 0
1786.71 1
1786.81 10
1786.90 19
1787.00 27
1787.10 33
1787.20 36
1787.29 36
1787.39 33
1787.49 29
1787.58 23
1787.68 17
1787.78 12
1787.87 8
1787.97 6
1788.07 6
1788.16 8
1788.26 12
1788.36 18
1788.46 25
1788.55 33
1788.65 41
1788.75 49
1788.84 57
1788.94 64
1789.04 70
1789.13 75
1789.23 78
1789.33 78
1789.43 76
1789.52 72
1789.62 65
1789.72 57
1789.81 49
1789.91 43
1790.01 41
1790.10 41
1790.20 45
1790.30 51
1790.40 58
1790.49 64
1790.59 68
1790.69 71
1790.78 73
1790.88 73
1790.98 73
1791.07 72
1791.17 71
1791.27 69
1791.37 66
1791.46 64
1791.56 61
1791.66 58
1791.75 57
1791.85 56
1791.95 57
1792.04 59
1792.14 61
1792.24 63
1792.34 65
1792.43 66
1792.53 65
1792.63 62
1792.72 58
1792.82 53
1792.92 49
1793.02 45
1793.11 42
1793.21 40
1793.31 39
1793.40 37
1793.50 35
1793.60 32
1793.70 28
1793.79 25
1793.89 24
1793.99 25
1794.08 29
1794.18 35
1794.28 43
1794.37 51
1794.47 57
1794.57 61
1794.67 62
1794.76 60
1794.86 54
1794.96 46
1795.05 37
1795.15 29
1795.25 23
1795.35 20
1795.44 22
1795.54 26
1795.64 33
1795.73 40
1795.83 47
1795.93 51
1796.03 54
1796.12 55
1796.22 55
1796.32 55
1796.41 54
1796.51 52
1796.61 49
1796.71 45
1796.80 40
1796.90 35
1797.00 30
1797.10 27
1797.19 25
1797.29 24
1797.39 23
1797.48 22
1797.58 20
1797.68 17
1797.78 16
1797.87 17
1797.97 20
1798.07 27
1798.16 37
1798.26 49
1798.36 63
1798.46 79
1798.55 94
1798.65 109
1798.75 123
1798.85 135
1798.94 144
1799.04 150
1799.14 153
1799.23 154
1799.33 152
1799.43 149
1799.53 146
1799.62 143
1799.72 139
1799.82 133
1799.91 125
1800.01 114
1800.11 100
1800.21 84
1800.30 66
1800.40 49
1800.50 34
1800.60 23
1800.69 16
1800.79 13
1800.89 13
1800.99 16
1801.08 19
1801.18 22
1801.28 24
1801.37 26
1801.47 28
1801.57 31
1801.67 36
1801.76 43
1801.86 53
1801.96 63
1802.06 73
1802.15 82
1802.25 88
1802.35 93
1802.44 94
1802.54 92
1802.64 86
1802.74 78
1802.83 67
1802.93 54
1803.03 41
1803.13 29
1803.22 18
1803.32 9
1803.42 3
1803.52 0
1803.61 0
1803.71 0
1803.81 1
1803.91 6
1804.00 12
1804.10 20
1804.20 29
1804.29 38
1804.39 48
1804.49 57
1804.59 65
1804.68 72
1804.78 76
1804.88 79
1804.98 79
1805.07 78
1805.17 75
1805.27 73
1805.37 73
1805.46 74
1805.56 78
1805.66 82
1805.76 87
1805.85 92
1805.95 94
1806.05 95
1806.15 94
1806.24 94
1806.34 94
1806.44 98
1806.54 104
1806.63 114
1806.73 127
1806.83 141
1806.93 157
1807.02 171
1807.12 183
1807.22 192
1807.31 198
1807.41 199
1807.51 197
1807.61 192
1807.70 185
1807.80 177
1807.90 169
1808.00 162
1808.09 156
1808.19 153
1808.29 151
1808.39 150
1808.48 148
1808.58 146
1808.68 142
1808.78 135
1808.87 127
1808.97 118
1809.07 110
1809.17 104
1809.26 100
1809.36 98
1809.46 97
1809.56 98
1809.65 99
1809.75 99
1809.85 100
1809.95 101
1810.04 103
1810.14 106
1810.24 110
1810.34 114
1810.44 118
1810.53 120
1810.63 122
1810.73 121
1810.83 118
1810.92 114
1811.02 109
1811.12 104
1811.22 102
1811.31 101
1811.41 104
1811.51 110
1811.61 117
1811.70 124
1811.80 130
1811.90 134
1812.00 135
1812.09 132
1812.19 126
1812.29 118
1812.39 106
1812.48 92
1812.58 76
1812.68 61
1812.78 47
1812.87 36
1812.97 30
1813.07 29
1813.17 34
1813.27 41
1813.36 49
1813.46 57
1813.56 61
1813.66 64
1813.75 64
1813.85 62
1813.95 61
1814.05 61
1814.14 63
1814.24 65
1814.34 68
1814.44 70
1814.53 70
1814.63 68
1814.73 65
1814.83 59
1814.93 53
1815.02 46
1815.12 39
1815.22 32
1815.32 27
1815.41 24
1815.51 22
1815.61 21
1815.71 21
1815.80 20
1815.90 19
1816.00 17
1816.10 14
1816.20 12
1816.29 10
1816.39 9
1816.49 9
1816.59 8
1816.68 6
1816.78 4
1816.88 1
1816.98 0
1817.07 0
1817.17 0
1817.27 0
1817.37 0
1817.47 0
1817.56 0
1817.66 4
1817.76 10
1817.86 16
1817.95 20
1818.05 21
1818.15 19
1818.25 15
1818.35 10
1818.44 5
1818.54 1
1818.64 0
1818.74 0
1818.83 0
1818.93 3
1819.03 7
1819.13 12
1819.23 18
1819.32 25
1819.42 32
1819.52 39
1819.62 47
1819.71 56
1819.81 64
1819.91 73
1820.01 83
1820.11 93
1820.20 103
1820.30 113
1820.40 121
1820.50 127
1820.59 130
1820.69 129
1820.79 126
1820.89 121
1820.99 114
1821.08 106
1821.18 100
1821.28 94
1821.38 90
1821.48 87
1821.57 86
1821.67 85
1821.77 84
1821.87 84
1821.96 83
1822.06 82
1822.16 80
1822.26 79
1822.36 78
1822.45 77
1822.55 76
1822.65 76
1822.75 76
1822.85 79
1822.94 84
1823.04 91
1823.14 99
1823.24 109
1823.33 117
1823.43 122
1823.53 124
1823.63 122
1823.73 115
1823.82 107
1823.92 98
1824.02 90
1824.12 84
1824.22 80
1824.31 79
1824.41 79
1824.51 80
1824.61 81
1824.71 81
1824.80 81
1824.90 82
1825.00 83
1825.10 87
1825.20 92
1825.29 101
1825.39 111
1825.49 121
1825.59 131
1825.69 139
1825.78 144
1825.88 147
1825.98 148
1826.08 148
1826.18 145
1826.27 142
1826.37 137
1826.47 129
1826.57 119
1826.67 106
1826.76 93
1826.86 82
1826.96 72
1827.06 67
1827.16 66
1827.25 71
1827.35 78
1827.45 88
1827.55 98
1827.65 109
1827.74 118
1827.84 127
1827.94 133
1828.04 137
1828.14 138
1828.23 135
1828.33 128
1828.43 117
1828.53 102
1828.63 86
1828.72 70
1828.82 57
1828.92 48
1829.02 44
1829.12 45
1829.21 49
1829.31 54
1829.41 59
1829.51 62
1829.61 64
1829.70 64
1829.80 65
1829.90 66
1830.00 70
1830.10 76
1830.19 84
1830.29 93
1830.39 100
1830.49 106
1830.59 109
1830.68 108
1830.78 105
1830.88 99
1830.98 93
1831.08 88
1831.18 86
1831.27 87
1831.37 90
1831.47 96
1831.57 103
1831.67 108
1831.76 111
1831.86 112
1831.96 110
1832.06 107
1832.16 105
1832.25 103
1832.35 103
1832.45 106
1832.55 111
1832.65 116
1832.75 121
1832.84 126
1832.94 130
1833.04 133
1833.14 135
1833.24 135
1833.33 134
1833.43 131
1833.53 127
1833.63 123
1833.73 118
1833.83 113
1833.92 109
1834.02 104
1834.12 98
1834.22 92
1834.32 84
1834.41 75
1834.51 65
1834.61 56
1834.71 49
1834.81 46
1834.91 46
1835.00 52
1835.10 62
1835.20 74
1835.30 87
1835.40 99
1835.49 107
1835.59 109
1835.69 106
1835.79 97
1835.89 84
1835.99 68
1836.08 52
1836.18 39
1836.28 29
1836.38 23
1836.48 22
1836.58 25
1836.67 31
1836.77 38
1836.87 44
1836.97 48
1837.07 51
1837.16 50
1837.26 47
1837.36 43
1837.46 37
1837.56 30
1837.66 23
1837.75 15
1837.85 7
1837.95 0
1838.05 0
1838.15 0
1838.25 0
1838.34 0
1838.44 0
1838.54 0
1838.64 7
1838.74 15
1838.84 23
1838.93 28
1839.03 31
1839.13 32
1839.23 32
1839.33 32
1839.43 33
1839.52 34
1839.62 35
1839.72 37
1839.82 38
1839.92 40
1840.02 41
1840.11 41
1840.21 40
1840.31 40
1840.41 39
1840.51 39
1840.61 40
1840.70 40
1840.80 41
1840.90 40
1841.00 38
1841.10 35
1841.20 31
1841.29 28
1841.39 25
1841.49 25
1841.59 28
1841.69 32
1841.79 37
1841.88 41
1841.98 43
1842.08 44
1842.18 43
1842.28 40
1842.38 36
1842.48 32
1842.57 27
1842.67 20
1842.77 12
1842.87 2
1842.97 0
1843.07 0
1843.16 0
1843.26 0
1843.36 0
1843.46 0
1843.56 0
1843.66 2
1843.75 13
1843.85 22
1843.95 29
1844.05 35
1844.15 40
1844.25 43
1844.35 47
1844.44 51
1844.54 56
1844.64 62
1844.74 69
1844.84 77
1844.94 86
1845.03 93
1845.13 98
1845.23 100
1845.33 99
1845.43 96
1845.53 93
1845.63 89
1845.72 87
1845.82 86
1845.92 86
1846.02 85
1846.12 83
1846.22 79
1846.32 74
1846.41 70
1846.51 66
1846.61 64
1846.71 62
1846.81 60
1846.91 58
1847.01 55
1847.10 51
1847.20 47
1847.30 44
1847.40 42
1847.50 40
1847.60 38
1847.69 35
1847.79 32
1847.89 29
1847.99 27
1848.09 26
1848.19 29
1848.29 36
1848.38 47
1848.48 60
1848.58 75
1848.68 90
1848.78 103
1848.88 112
1848.98 118
1849.07 121
1849.17 121
1849.27 122
1849.37 123
1849.47 125
1849.57 129
1849.67 132
1849.76 134
1849.86 134
1849.96 130
1850.06 123
1850.16 113
1850.26 102
1850.36 90
1850.46 78
1850.55 66
1850.65 54
1850.75 42
1850.85 31
1850.95 20
1851.05 13
1851.15 8
1851.24 8
1851.34 12
1851.44 18
1851.54 25
1851.64 32
1851.74 38
1851.84 42
1851.93 44
1852.03 44
1852.13 42
1852.23 40
1852.33 37
1852.43 33
1852.53 30
1852.63 26
1852.72 25
1852.82 25
1852.92 28
1853.02 34
1853.12 42
1853.22 52
1853.32 62
1853.42 71
1853.51 77
1853.61 81
1853.71 81
1853.81 78
1853.91 73
1854.01 67
1854.11 59
1854.20 50
1854.30 41
1854.40 31
1854.50 20
1854.60 10
1854.70 1
1854.80 0
1854.90 0
1854.99 0
1855.09 0
1855.19 9
1855.29 20
1855.39 33
1855.49 44
1855.59 54
1855.69 62
1855.78 67
1855.88 71
1855.98 73
1856.08 74
1856.18 75
1856.28 75
1856.38 75
1856.48 73
1856.58 70
1856.67 66
1856.77 60
1856.87 53
1856.97 46
1857.07 39
1857.17 34
1857.27 30
1857.37 27
1857.46 25
1857.56 24
1857.66 23
1857.76 21
1857.86 18
1857.96 16
1858.06 13
1858.16 11
1858.25 10
1858.35 8
1858.45 7
1858.55 5
1858.65 4
1858.75 3
1858.85 4
1858.95 6
1859.05 10
1859.14 15
1859.24 21
1859.34 27
1859.44 31
1859.54 34
1859.64 35
1859.74 33
1859.84 29
1859.94 25
1860.03 19
1860.13 13
1860.23 8
1860.33 5
1860.43 3
1860.53 4
1860.63 6
1860.73 10
1860.83 14
1860.92 20
1861.02 26
1861.12 33
1861.22 39
1861.32 44
1861.42 49
1861.52 52
1861.62 54
1861.72 54
1861.81 53
1861.91 50
1862.01 45
1862.11 39
1862.21 31
1862.31 21
1862.41 11
1862.51 2
1862.61 0
1862.71 0
1862.80 0
1862.90 0
1863.00 0
1863.10 0
1863.20 0
1863.30 0
1863.40 5
1863.50 10
1863.60 15
1863.69 20
1863.79 26
1863.89 34
1863.99 43
1864.09 53
1864.19 64
1864.29 75
1864.39 84
1864.49 89
1864.59 91
1864.68 87
1864.78 80
1864.88 69
1864.98 56
1865.08 43
1865.18 33
1865.28 27
1865.38 26
1865.48 29
1865.58 37
1865.67 47
1865.77 59
1865.87 70
1865.97 80
1866.07 87
1866.17 92
1866.27 94
1866.37 94
1866.47 90
1866.57 85
1866.67 79
1866.76 73
1866.86 67
1866.96 63
1867.06 60
1867.16 56
1867.26 52
1867.36 46
1867.46 39
1867.56 30
1867.66 21
1867.75 13
1867.85 6
1867.95 1
1868.05 0
1868.15 0
1868.25 0
1868.35 0
1868.45 0
1868.55 1
1868.65 4
1868.75 6
1868.85 7
1868.94 7
1869.04 5
1869.14 1
1869.24 0
1869.34 0
1869.44 0
1869.54 0
1869.64 3
1869.74 17
1869.84 35
1869.94 55
1870.03 75
1870.13 94
1870.23 110
1870.33 122
1870.43 129
1870.53 132
1870.63 131
1870.73 128
1870.83 122
1870.93 115
1871.03 107
1871.13 99
1871.22 90
1871.32 81
1871.42 73
1871.52 64
1871.62 57
1871.72 52
1871.82 50
1871.92 51
1872.02 56
1872.12 64
1872.22 72
1872.32 79
1872.41 85
1872.51 88
1872.61 90
1872.71 92
1872.81 94
1872.91 97
1873.01 102
1873.11 107
1873.21 113
1873.31 118
1873.41 125
1873.51 131
1873.61 139
1873.70 147
1873.80 154
1873.90 158
1874.00 159
1874.10 156
1874.20 148
1874.30 137
1874.40 126
1874.50 116
1874.60 109
1874.70 106
1874.80 107
1874.90 111
1875.00 116
1875.09 120
1875.19 124
1875.29 127
1875.39 129
1875.49 132
1875.59 134
1875.69 138
1875.79 141
1875.89 144
1875.99 146
1876.09 146
1876.19 144
1876.29 139
1876.39 133
1876.48 127
1876.58 123
1876.68 122
1876.78 125
1876.88 133
1876.98 144
1877.08 157
1877.18 167
1877.28 175
1877.38 177
1877.48 174
1877.58 167
1877.68 157
1877.78 146
1877.88 136
1877.97 126
1878.07 119
1878.17 113
1878.27 109
1878.37 106
1878.47 106
1878.57 108
1878.67 114
1878.77 123
1878.87 133
1878.97 143
1879.07 151
1879.17 155
1879.27 155
1879.37 149
1879.47 140
1879.56 127
1879.66 113
1879.76 100
1879.86 87
1879.96 77
1880.06 70
1880.16 66
1880.26 64
1880.36 64
1880.46 65
1880.56 65
1880.66 66
1880.76 65
1880.86 63
1880.96 62
1881.06 61
1881.16 62
1881.25 63
1881.35 66
1881.45 69
1881.55 71
1881.65 74
1881.75 76
1881.85 79
1881.95 83
1882.05 88
1882.15 93
1882.25 98
1882.35 99
1882.45 98
1882.55 93
1882.65 85
1882.75 77
1882.85 71
1882.95 69
1883.05 71
1883.14 78
1883.24 88
1883.34 98
1883.44 108
1883.54 115
1883.64 120
1883.74 121
1883.84 120
1883.94 117
1884.04 113
1884.14 110
1884.24 108
1884.34 109
1884.44 112
1884.54 118
1884.64 125
1884.74 132
1884.84 138
1884.94 140
1885.04 139
1885.14 134
1885.23 126
1885.33 116
1885.43 105
1885.53 94
1885.63 83
1885.73 73
1885.83 64
1885.93 57
1886.03 52
1886.13 51
1886.23 52
1886.33 57
1886.43 65
1886.53 74
1886.63 83
1886.73 88
1886.83 89
1886.93 86
1887.03 78
1887.13 68
1887.23 56
1887.33 45
1887.43 36
1887.53 30
1887.62 27
1887.72 26
1887.82 28
1887.92 30
1888.02 33
1888.12 34
1888.22 32
1888.32 29
1888.42 23
1888.52 16
1888.62 11
1888.72 8
1888.82 8
1888.92 13
1889.02 22
1889.12 32
1889.22 43
1889.32 53
1889.42 61
1889.52 66
1889.62 70
1889.72 72
1889.82 74
1889.92 77
1890.02 80
1890.12 83
1890.22 85
1890.32 86
1890.41 86
1890.51 83
1890.61 79
1890.71 76
1890.81 73
1890.91 73
1891.01 74
1891.11 76
1891.21 78
1891.31 81
1891.41 83
1891.51 85
1891.61 86
1891.71 88
1891.81 89
1891.91 90
1892.01 91
1892.11 92
1892.21 94
1892.31 96
1892.41 99
1892.51 102
1892.61 104
1892.71 104
1892.81 101
1892.91 95
1893.01 87
1893.11 77
1893.21 69
1893.31 64
1893.41 62
1893.51 64
1893.61 69
1893.71 76
1893.81 84
1893.91 90
1894.01 95
1894.10 97
1894.20 97
1894.30 94
1894.40 90
1894.50 86
1894.60 82
1894.70 79
1894.80 79
1894.90 82
1895.00 86
1895.10 90
1895.20 95
1895.30 100
1895.40 103
1895.50 105
1895.60 107
1895.70 107
1895.80 106
1895.90 103
1896.00 98
1896.10 90
1896.20 81
1896.30 70
1896.40 61
1896.50 53
1896.60 48
1896.70 46
1896.80 46
1896.90 48
1897.00 50
1897.10 52
1897.20 54
1897.30 56
1897.40 58
1897.50 62
1897.60 66
1897.70 72
1897.80 78
1897.90 84
1898.00 89
1898.10 93
1898.20 96
1898.30 99
1898.40 102
1898.50 104
1898.60 107
1898.70 109
1898.80 110
1898.90 110
1899.00 107
1899.10 101
1899.20 92
1899.30 82
1899.40 71
1899.50 61
1899.60 53
1899.70 48
1899.80 47
1899.90 51
1900.00 56
1900.10 63
1900.20 70
1900.30 75
1900.40 78
1900.50 78
1900.60 76
1900.70 74
1900.80 73
1900.90 73
1901.00 75
1901.10 79
1901.20 83
1901.30 87
1901.40 91
1901.50 95
1901.60 99
1901.70 105
1901.80 112
1901.90 120
1902.00 128
1902.10 134
1902.20 137
1902.30 136
1902.40 131
1902.50 123
1902.60 112
1902.70 102
1902.80 92
1902.90 85
1903.00 80
1903.10 77
1903.20 75
1903.30 73
1903.40 69
1903.50 65
1903.60 59
1903.70 52
1903.80 45
1903.90 39
1904.00 34
1904.10 30
1904.20 27
1904.30 22
1904.40 17
1904.50 11
1904.60 6
1904.70 2
1904.80 1
1904.90 3
1905.00 9
1905.10 18
1905.20 29
1905.30 39
1905.40 48
1905.50 55
1905.60 59
1905.70 60
1905.80 60
1905.90 57
1906.00 55
1906.10 52
1906.20 50
1906.30 48
1906.40 45
1906.50 43
1906.60 39
1906.70 36
1906.80 33
1906.90 30
1907.00 29
1907.10 28
1907.20 28
1907.30 28
1907.40 27
1907.50 27
1907.60 26
1907.70 25
1907.80 24
1907.90 23
1908.00 23
1908.10 22
1908.20 21
1908.30 20
1908.40 18
1908.50 16
1908.60 15
1908.70 14
1908.80 15
1908.90 16
1909.00 19
1909.10 20
1909.20 20
1909.30 17
1909.40 12
1909.50 5
1909.60 0
1909.70 0
1909.80 0
1909.90 0
1910.00 0
1910.10 0
1910.20 0
1910.30 0
1910.40 5
1910.50 13
1910.60 20
1910.71 29
1910.81 38
1910.91 47
1911.01 57
1911.11 65
1911.21 70
1911.31 73
1911.41 73
1911.51 72
1911.61 70
1911.71 68
1911.81 68
1911.91 69
1912.01 71
1912.11 73
1912.21 74
1912.31 73
1912.41 69
1912.51 62
1912.61 54
1912.71 44
1912.81 35
1912.91 28
1913.01 25
1913.11 26
1913.21 31
1913.31 39
1913.41 49
1913.51 61
1913.61 72
1913.71 81
1913.81 88
1913.91 90
1914.01 90
1914.11 86
1914.21 79
1914.31 72
1914.41 64
1914.52 57
1914.62 51
1914.72 48
1914.82 45
1914.92 44
1915.02 44
1915.12 44
1915.22 46
1915.32 49
1915.42 55
1915.52 61
1915.62 69
1915.72 77
1915.82 83
1915.92 87
1916.02 86
1916.12 83
1916.22 77
1916.32 70
1916.42 64
1916.52 60
1916.62 60
1916.72 61
1916.82 64
1916.92 67
1917.02 69
1917.12 69
1917.22 66
1917.33 62
1917.43 57
1917.53 55
1917.63 56
1917.73 62
1917.83 72
1917.93 86
1918.03 102
1918.13 118
1918.23 131
1918.33 138
1918.43 139
1918.53 135
1918.63 125
1918.73 113
1918.83 99
1918.93 85
1919.03 74
1919.13 65
1919.23 60
1919.33 58
1919.43 59
1919.53 62
1919.63 66
1919.74 70
1919.84 73
1919.94 74
1920.04 75
1920.14 74
1920.24 71
1920.34 68
1920.44 63
1920.54 58
1920.64 53
1920.74 47
1920.84 44
1920.94 43
1921.04 46
1921.14 52
1921.24 61
1921.34 72
1921.44 83
1921.54 92
1921.64 99
1921.75 103
1921.85 103
1921.95 101
1922.05 95
1922.15 88
1922.25 81
1922.35 75
1922.45 71
1922.55 70
1922.65 72
1922.75 77
1922.85 84
1922.95 91
1923.05 97
1923.15 100
1923.25 100
1923.35 97
1923.45 92
1923.55 87
1923.66 82
1923.76 79
1923.86 77
1923.96 77
1924.06 77
1924.16 78
1924.26 78
1924.36 77
1924.46 73
1924.56 69
1924.66 62
1924.76 55
1924.86 48
1924.96 41
1925.06 37
1925.16 37
1925.26 41
1925.37 49
1925.47 59
1925.57 70
1925.67 78
1925.77 83
1925.87 82
1925.97 77
1926.07 68
1926.17 58
1926.27 49
1926.37 42
1926.47 40
1926.57 40
1926.67 44
1926.77 49
1926.87 55
1926.98 59
1927.08 62
1927.18 62
1927.28 60
1927.38 55
1927.48 47
1927.58 39
1927.68 32
1927.78 26
1927.88 25
1927.98 29
1928.08 37
1928.18 49
1928.28 65
1928.38 81
1928.49 96
1928.59 108
1928.69 116
1928.79 120
1928.89 121
1928.99 121
1929.09 120
1929.19 121
1929.29 124
1929.39 129
1929.49 136
1929.59 143
1929.69 149
1929.79 153
1929.89 152
1930.00 149
1930.10 142
1930.20 135
1930.30 127
1930.40 120
1930.50 113
1930.60 108
1930.70 103
1930.80 97
1930.90 91
1931.00 82
1931.10 73
1931.20 63
1931.31 54
1931.41 45
1931.51 39
1931.61 34
1931.71 31
1931.81 30
1931.91 30
1932.01 29
1932.11 27
1932.21 25
1932.31 21
1932.41 17
1932.51 12
1932.62 8
1932.72 4
1932.82 3
1932.92 3
1933.02 5
1933.12 8
1933.22 12
1933.32 15
1933.42 17
1933.52 16
1933.62 14
1933.72 10
1933.82 5
1933.93 0
1934.03 0
1934.13 0
1934.23 0
1934.33 0
1934.43 0
1934.53 0
1934.63 1
1934.73 7
1934.83 14
1934.93 23
1935.04 32
1935.14 41
1935.24 49
1935.34 54
1935.44 55
1935.54 51
1935.64 44
1935.74 33
1935.84 20
1935.94 6
1936.04 0
1936.14 0
1936.25 0
1936.35 0
1936.45 0
1936.55 0
1936.65 0
1936.75 0
1936.85 4
1936.95 10
1937.05 18
1937.15 28
1937.25 40
1937.36 54
1937.46 69
1937.56 81
1937.66 90
1937.76 94
1937.86 92
1937.96 85
1938.06 76
1938.16 65
1938.26 56
1938.36 49
1938.47 46
1938.57 47
1938.67 50
1938.77 55
1938.87 59
1938.97 62
1939.07 63
1939.17 61
1939.27 56
1939.37 50
1939.48 44
1939.58 37
1939.68 30
1939.78 24
1939.88 18
1939.98 13
1940.08 9
1940.18 6
1940.28 5
1940.38 5
1940.49 7
1940.59 10
1940.69 13
1940.79 16
1940.89 18
1940.99 20
1941.09 21
1941.19 22
1941.29 22
1941.39 22
1941.50 23
1941.60 24
1941.70 25
1941.80 27
1941.90 30
1942.00 34
1942.10 39
1942.20 45
1942.30 52
1942.40 60
1942.51 68
1942.61 75
1942.71 81
1942.81 84
1942.91 83
1943.01 79
1943.11 71
1943.21 62
1943.31 53
1943.42 46
1943.52 43
1943.62 45
1943.72 50
1943.82 57
1943.92 66
1944.02 74
1944.12 80
1944.22 85
1944.32 87
1944.43 89
1944.53 90
1944.63 91
1944.73 91
1944.83 91
1944.93 89
1945.03 86
1945.13 82
1945.23 78
1945.34 75
1945.44 74
1945.54 74
1945.64 76
1945.74 78
1945.84 79
1945.94 80
1946.04 81
1946.15 81
1946.25 82
1946.35 84
1946.45 90
1946.55 98
1946.65 108
1946.75 119
1946.85 130
1946.95 138
1947.06 143
1947.16 145
1947.26 144
1947.36 139
1947.46 132
1947.56 124
1947.66 114
1947.76 104
1947.86 94
1947.97 85
1948.07 77
1948.17 72
1948.27 70
1948.37 70
1948.47 72
1948.57 75
1948.67 77
1948.78 76
1948.88 73
1948.98 67
1949.08 61
1949.18 55
1949.28 52
1949.38 53
1949.48 59
1949.59 70
1949.69 82
1949.79 95
1949.89 106
1949.99 112
1950.09 115
1950.19 114
1950.29 111
1950.40 107
1950.50 103
1950.60 100
1950.70 98
1950.80 97
1950.90 97
1951.00 98
1951.10 100
1951.21 102
1951.31 106
1951.41 112
1951.51 119
1951.61 126
1951.71 133
1951.81 140
1951.91 145
1952.02 150
1952.12 153
1952.22 154
1952.32 153
1952.42 150
1952.52 144
1952.62 136
1952.73 126
1952.83 116
1952.93 107
1953.03 100
1953.13 97
1953.23 97
1953.33 99
1953.43 101
1953.54 103
1953.64 104
1953.74 103
1953.84 100
1953.94 96
1954.04 91
1954.14 87
1954.25 83
1954.35 79
1954.45 76
1954.55 73
1954.65 71
1954.75 69
1954.85 70
1954.95 71
1955.06 75
1955.16 80
1955.26 87
1955.36 95
1955.46 103
1955.56 111
1955.66 120
1955.77 128
1955.87 137
1955.97 145
1956.07 153
1956.17 160
1956.27 165
1956.37 168
1956.48 168
1956.58 166
1956.68 161
1956.78 155
1956.88 147
1956.98 138
1957.08 128
1957.19 117
1957.29 105
1957.39 92
1957.49 79
1957.59 66
1957.69 55
1957.79 46
1957.90 41
1958.00 39
1958.10 40
1958.20 44
1958.30 49
1958.40 55
1958.50 61
1958.61 67
1958.71 72
1958.81 75
1958.91 78
1959.01 79
1959.11 79
1959.21 78
1959.32 76
1959.42 75
1959.52 74
1959.62 74
1959.72 75
1959.82 76
1959.93 77
1960.03 77
1960.13 75
1960.23 72
1960.33 67
1960.43 61
1960.53 54
1960.64 48
1960.74 42
1960.84 38
1960.94 34
1961.04 32
1961.14 30
1961.24 28
1961.35 26
1961.45 24
1961.55 24
1961.65 25
1961.75 28
1961.85 34
1961.96 43
1962.06 53
1962.16 65
1962.26 75
1962.36 84
1962.46 91
1962.57 97
1962.67 101
1962.77 106
1962.87 111
1962.97 117
1963.07 123
1963.17 129
1963.28 134
1963.38 136
1963.48 137
1963.58 135
1963.68 132
1963.78 128
1963.89 123
1963.99 118
1964.09 113
1964.19 107
1964.29 102
1964.39 96
1964.50 92
1964.60 90
1964.70 91
1964.80 94
1964.90 99
1965.00 105
1965.11 111
1965.21 117
1965.31 120
1965.41 121
1965.51 119
1965.61 114
1965.72 107
1965.82 99
1965.92 90
1966.02 81
1966.12 72
1966.22 65
1966.32 59
1966.43 55
1966.53 53
1966.63 53
1966.73 55
1966.83 58
1966.94 62
1967.04 65
1967.14 67
1967.24 68
1967.34 66
1967.44 63
1967.55 58
1967.65 54
1967.75 50
1967.85 49
1967.95 50
1968.05 53
1968.16 58
1968.26 65
1968.36 72
1968.46 79
1968.56 86
1968.66 92
1968.77 96
1968.87 98
1968.97 100
1969.07 101
1969.17 102
1969.27 102
1969.38 102
1969.48 101
1969.58 99
1969.68 95
1969.78 91
1969.88 85
1969.99 79
1970.09 73
1970.19 69
1970.29 64
1970.39 61
1970.50 57
1970.60 53
1970.70 48
1970.80 42
1970.90 36
1971.00 30
1971.11 25
1971.21 20
1971.31 16
1971.41 13
1971.51 10
1971.62 6
1971.72 1
1971.82 0
1971.92 0
1972.02 0
1972.12 0
1972.23 0
1972.33 0
1972.43 0
1972.53 8
1972.63 28
1972.74 49
1972.84 69
1972.94 85
1973.04 95
1973.14 99
1973.24 97
1973.35 92
1973.45 87
1973.55 83
1973.65 83
1973.75 85
1973.86 90
1973.96 94
1974.06 97
1974.16 97
1974.26 93
1974.36 87
1974.47 80
1974.57 72
1974.67 66
1974.77 61
1974.87 58
1974.98 57
1975.08 57
1975.18 59
1975.28 62
1975.38 66
1975.49 71
1975.59 77
1975.69 85
1975.79 93
1975.89 102
1976.00 111
1976.10 119
1976.20 126
1976.30 131
1976.40 134
1976.50 135
1976.61 135
1976.71 135
1976.81 135
1976.91 136
1977.01 136
1977.12 136
1977.22 134
1977.32 129
1977.42 120
1977.52 110
1977.63 98
1977.73 88
1977.83 80
1977.93 77
1978.03 77
1978.14 80
1978.24 85
1978.34 89
1978.44 91
1978.54 91
1978.65 89
1978.75 85
1978.85 80
1978.95 75
1979.05 70
1979.16 64
1979.26 58
1979.36 51
1979.46 44
1979.56 38
1979.67 34
1979.77 32
1979.87 33
1979.97 35
1980.07 37
1980.18 38
1980.28 38
1980.38 37
1980.48 35
1980.58 32
1980.69 31
1980.79 31
1980.89 31
1980.99 33
1981.09 35
1981.20 36
1981.30 38
1981.40 40
1981.50 44
1981.60 49
1981.71 55
1981.81 61
1981.91 67
1982.01 70
1982.12 71
1982.22 68
1982.32 63
1982.42 55
1982.52 46
1982.63 39
1982.73 35
1982.83 35
1982.93 38
1983.03 44
1983.14 53
1983.24 61
1983.34 68
1983.44 74
1983.54 78
1983.65 80
1983.75 82
1983.85 85
1983.95 88
1984.06 92
1984.16 95
1984.26 96
1984.36 94
1984.46 89
1984.57 81
1984.67 70
1984.77 59
1984.87 48
1984.97 39
1985.08 34
1985.18 32
1985.28 35
1985.38 42
1985.49 54
1985.59 67
1985.69 82
1985.79 96
1985.89 108
1986.00 116
1986.10 120
1986.20 119
1986.30 116
1986.40 111
1986.51 106
1986.61 102
1986.71 100
1986.81 100
1986.92 100
1987.02 102
1987.12 103
1987.22 104
1987.32 102
1987.43 100
1987.53 96
1987.63 92
1987.73 87
1987.84 82
1987.94 79
1988.04 79
1988.14 80
1988.24 83
1988.35 89
1988.45 95
1988.55 102
1988.65 108
1988.76 113
1988.86 116
1988.96 118
1989.06 118
1989.16 116
1989.27 112
1989.37 107
1989.47 102
1989.57 97
1989.68 93
1989.78 91
1989.88 90
1989.98 90
1990.09 89
1990.19 87
1990.29 83
1990.39 80
1990.49 76
1990.60 75
1990.70 76
1990.80 81
1990.90 87
1991.01 93
1991.11 97
1991.21 98
1991.31 95
1991.41 88
1991.52 80
1991.62 71
1991.72 66
1991.82 64
1991.93 66
1992.03 72
1992.13 80
1992.23 89
1992.34 97
1992.44 104
1992.54 109
1992.64 112
1992.75 114
1992.85 117
1992.95 119
1993.05 122
1993.15 125
1993.26 128
1993.36 131
1993.46 132
1993.56 131
1993.67 128
1993.77 121
1993.87 113
1993.97 103
1994.08 93
1994.18 82
1994.28 73
1994.38 64
1994.49 56
1994.59 48
1994.69 40
1994.79 32
1994.90 25
1995.00 17
1995.10 10
1995.20 3
1995.30 0
1995.41 0
1995.51 0
1995.61 0
1995.71 0
1995.82 0
1995.92 0
1996.02 0
1996.12 3
1996.23 8
1996.33 11
1996.43 13
1996.53 11
1996.64 7
1996.74 2
1996.84 0
1996.94 0
1997.05 2
1997.15 10
1997.25 20
1997.35 33
1997.46 44
1997.56 54
1997.66 61
1997.76 65
1997.87 68
1997.97 70
1998.07 72
1998.17 75
1998.28 78
1998.38 82
1998.48 83
1998.58 84
1998.69 82
1998.79 80
1998.89 77
1998.99 74
1999.10 72
1999.20 70
1999.30 68
1999.40 64
1999.51 59
1999.61 53
1999.71 46
1999.81 40
1999.92 37
2000.02 36
2000.12 40
2000.22 46
2000.33 55
2000.43 64
2000.53 72
2000.63 78
2000.74 82
2000.84 83
2000.94 81
2001.04 78
2001.15 73
2001.25 66
2001.35 57
2001.45 47
2001.56 35
2001.66 24
2001.76 14
2001.86 5
2001.97 0
2002.07 0
2002.17 0
2002.28 1
2002.38 4
2002.48 7
2002.58 9
2002.69 11
2002.79 14
2002.89 19
2002.99 26
2003.10 35
2003.20 45
2003.30 55
2003.40 64
2003.51 70
2003.61 73
2003.71 74
2003.81 74
2003.92 75
2004.02 78
2004.12 82
2004.22 89
2004.33 97
2004.43 104
2004.53 109
2004.64 112
2004.74 112
2004.84 110
2004.94 106
2005.05 103
2005.15 100
2005.25 100
2005.35 102
2005.46 106
2005.56 112
2005.66 121
2005.76 130
2005.87 139
2005.97 148
2006.07 153
2006.18 156
2006.28 153
2006.38 147
2006.48 137
2006.59 125
2006.69 112
2006.79 101
2006.89 92
2007.00 86
2007.10 81
2007.20 78
2007.31 74
2007.41 69
2007.51 63
2007.61 56
2007.72 49
2007.82 44
2007.92 41
2008.02 42
2008.13 46
2008.23 53
2008.33 62
2008.44 70
2008.54 78
2008.64 83
2008.74 87
2008.85 89
2008.95 90
2009.05 92
2009.15 95
2009.26 100
2009.36 105
2009.46 112
2009.57 120
2009.67 126
2009.77 132
2009.87 136
2009.98 138
2010.08 137
2010.18 134
2010.29 129
2010.39 122
2010.49 114
2010.59 105
2010.70 95
2010.80 84
2010.90 73
2011.01 60
2011.11 47
2011.21 34
2011.31 22
2011.42 11
2011.52 3
2011.62 0
2011.72 0
2011.83 0
2011.93 0
2012.03 0
2012.14 6
2012.24 15
2012.34 27
2012.44 42
2012.55 59
2012.65 78
2012.75 98
2012.86 117
2012.96 134
2013.06 148
2013.16 158
2013.27 163
2013.37 164
2013.47 160
2013.58 152
2013.68 142
2013.78 130
2013.89 119
2013.99 108
2014.09 100
2014.19 94
2014.30 89
2014.40 85
2014.50 83
2014.61 80
2014.71 78
2014.81 77
2014.91 76
2015.02 75
2015.12 74
2015.22 74
2015.33 72
2015.43 69
2015.53 65
2015.63 60
2015.74 56
2015.84 53
2015.94 52
2016.05 54
2016.15 58
2016.25 64
2016.36 71
2016.46 77
2016.56 83
2016.66 87
2016.77 89
2016.87 91
2016.97 91
2017.08 90
2017.18 87
2017.28 81
2017.38 73
2017.49 62
2017.59 50
2017.69 36
2017.80 24
2017.90 13
2018.00 5
2018.11 0
2018.21 0
2018.31 1
2018.41 8
2018.52 17
2018.62 29
2018.72 43
2018.83 58
2018.93 72
2019.03 85
2019.14 95
2019.24 103
2019.34 107
2019.45 107
2019.55 104
2019.65 98
2019.75 90
2019.86 80
2019.96 70
2020.06 61
2020.17 52
2020.27 45
2020.37 39
2020.48 34
2020.58 30
2020.68 27
2020.78 24
2020.89 22
2020.99 21
2021.09 20
2021.20 20
2021.30 19
2021.40 17
2021.51 13
2021.61 9
2021.71 4
2021.82 0
2021.92 0
2022.02 0
2022.12 0
2022.23 2
2022.33 7
2022.43 12
2022.54 15
2022.64 16
2022.74 15
2022.85 14
2022.95 13
2023.05 14
2023.16 19
2023.26 27
2023.36 37
2023.47 49
2023.57 61
2023.67 71
2023.77 80
2023.88 87
2023.98 91
2024.08 95
2024.19 99
2024.29 102
2024.39 105
2024.50 107
2024.60 106
2024.70 103
2024.81 97
2024.91 89
2025.01 79
2025.12 69
2025.22 59
2025.32 50
2025.43 42
2025.53 36
2025.63 32
2025.74 30
2025.84 29
2025.94 31
2026.04 33
2026.15 35
2026.25 36
2026.35 35
2026.46 31
2026.56 25
2026.66 18
2026.77 9
2026.87 1
2026.97 0
2027.08 0
2027.18 0
2027.28 0
2027.39 0
2027.49 0
2027.59 0
2027.70 2
2027.80 9
2027.90 14
2028.01 19
2028.11 24
2028.21 30
2028.32 39
2028.42 51
2028.52 64
2028.63 77
2028.73 87
2028.83 91
2028.94 90
2029.04 82
2029.14 70
2029.25 57
2029.35 45
2029.45 39
2029.55 38
2029.66 44
2029.76 55
2029.86 68
2029.97 82
2030.07 94
2030.17 103
2030.28 108
2030.38 110
2030.48 108
2030.59 104
2030.69 97
2030.79 90
2030.90 82
2031.00 76
2031.10 71
2031.21 70
2031.31 71
2031.41 75
2031.52 81
2031.62 87
2031.72 93
2031.83 98
2031.93 102
2032.03 107
2032.14 113
2032.24 121
2032.34 132
2032.45 144
2032.55 156
2032.65 166
2032.76 173
2032.86 174
2032.97 169
2033.07 159
2033.17 145
2033.28 128
2033.38 110
2033.48 93
2033.59 79
2033.69 69
2033.79 63
2033.90 61
2034.00 63
2034.10 68
2034.21 73
2034.31 78
2034.41 82
2034.52 83
2034.62 82
2034.72 78
2034.83 72
2034.93 65
2035.03 58
2035.14 53
2035.24 50
2035.34 50
2035.45 53
2035.55 58
2035.65 63
2035.76 68
2035.86 72
2035.96 74
2036.07 75
2036.17 74
2036.27 74
2036.38 74
2036.48 76
2036.58 79
2036.69 83
2036.79 88
2036.90 92
2037.00 94
2037.10 94
2037.21 91
2037.31 87
2037.41 82
2037.52 79
2037.62 78
2037.72 80
2037.83 84
2037.93 88
2038.03 92
2038.14 92
2038.24 87
2038.34 78
2038.45 66
2038.55 54
2038.65 44
2038.76 38
2038.86 38
2038.97 43
2039.07 51
2039.17 61
2039.28 70
2039.38 77
2039.48 81
2039.59 84
2039.69 84
2039.79 83
2039.90 80
2040.00 76
2040.10 69
2040.21 60
2040.31 48
2040.42 35
2040.52 22
2040.62 11
2040.73 2
2040.83 0
2040.93 0
2041.04 0
2041.14 0
2041.24 0
2041.35 0
2041.45 0
2041.55 0
2041.66 0
2041.76 0
2041.87 5
2041.97 14
2042.07 26
2042.18 40
2042.28 56
2042.38 72
2042.49 86
2042.59 98
2042.69 106
2042.80 112
2042.90 115
2043.01 115
2043.11 113
2043.21 110
2043.32 105
2043.42 100
2043.52 94
2043.63 88
2043.73 84
2043.83 82
2043.94 82
2044.04 86
2044.15 91
2044.25 98
2044.35 105
2044.46 111
2044.56 115
2044.66 116
2044.77 115
2044.87 112
2044.97 108
2045.08 106
2045.18 106
2045.29 110
2045.39 117
2045.49 125
2045.60 134
2045.70 142
2045.80 148
2045.91 151
2046.01 152
2046.12 152
2046.22 151
2046.32 149
2046.43 146
2046.53 141
2046.63 131
2046.74 118
2046.84 100
2046.95 79
2047.05 56
2047.15 34
2047.26 14
2047.36 0
2047.46 0
2047.57 0
2047.67 0
2047.77 0
2047.88 0
2047.98 0
2048.09 0
2048.19 1
2048.29 5
2048.40 10
2048.50 16
2048.61 22
2048.71 30
2048.81 38
2048.92 46
2049.02 54
2049.12 61
2049.23 66
2049.33 72
2049.44 77
2049.54 84
2049.64 92
2049.75 100
2049.85 110
2049.95 118
2050.06 123
2050.16 126
2050.27 124
2050.37 119
2050.47 113
2050.58 106
2050.68 100
2050.78 97
2050.89 97
2050.99 100
2051.10 104
2051.20 108
2051.30 111
2051.41 111
2051.51 110
2051.62 106
2051.72 102
2051.82 97
2051.93 93
2052.03 91
2052.13 91
2052.24 92
2052.34 95
2052.45 99
2052.55 102
2052.65 104
2052.76 103
2052.86 100
2052.97 95
2053.07 89
2053.17 83
2053.28 78
2053.38 74
2053.49 71
2053.59 70
2053.69 69
2053.80 69
2053.90 68
2054.00 68
2054.11 69
2054.21 71
2054.32 74
2054.42 76
2054.52 79
2054.63 80
2054.73 80
2054.84 78
2054.94 77
2055.04 76
2055.15 76
2055.25 77
2055.36 81
2055.46 86
2055.56 92
2055.67 99
2055.77 105
2055.88 111
2055.98 115
2056.08 118
2056.19 119
2056.29 121
2056.40 123
2056.50 127
2056.60 133
2056.71 140
2056.81 148
2056.92 154
2057.02 157
2057.12 155
2057.23 150
2057.33 141
2057.44 131
2057.54 121
2057.64 114
2057.75 109
2057.85 108
2057.96 109
2058.06 110
2058.16 112
2058.27 113
2058.37 112
2058.48 108
2058.58 104
2058.68 98
2058.79 91
2058.89 82
2059.00 72
2059.10 62
2059.20 51
2059.31 40
2059.41 32
2059.52 28
2059.62 29
2059.72 35
2059.83 44
2059.93 55
2060.04 66
2060.14 73
2060.24 77
2060.35 77
2060.45 74
2060.56 71
2060.66 69
2060.76 68
2060.87 67
2060.97 67
2061.08 65
2061.18 61
2061.29 55
2061.39 46
2061.49 35
2061.60 25
2061.70 16
2061.81 9
2061.91 5
2062.01 5
2062.12 8
2062.22 15
2062.33 26
2062.43 39
2062.53 55
2062.64 70
2062.74 84
2062.85 95
2062.95 102
2063.06 105
2063.16 103
2063.26 97
2063.37 90
2063.47 83
2063.58 78
2063.68 76
2063.78 77
2063.89 83
2063.99 92
2064.10 104
2064.20 118
2064.31 133
2064.41 147
2064.51 160
2064.62 171
2064.72 178
2064.83 181
2064.93 179
2065.03 173
2065.14 164
2065.24 154
2065.35 145
2065.45 139
2065.56 137
2065.66 140
2065.76 147
2065.87 157
2065.97 168
2066.08 179
2066.18 187
2066.28 192
2066.39 192
2066.49 189
2066.60 182
2066.70 174
2066.81 166
2066.91 160
2067.01 155
2067.12 154
2067.22 154
2067.33 155
2067.43 156
2067.54 157
2067.64 157
2067.74 156
2067.85 154
2067.95 152
2068.06 149
2068.16 145
2068.27 140
2068.37 135
2068.47 127
2068.58 120
2068.68 112
2068.79 105
2068.89 101
2069.00 100
2069.10 103
2069.20 107
2069.31 112
2069.41 116
2069.52 117
2069.62 115
2069.73 110
2069.83 103
2069.93 96
2070.04 91
2070.14 89
2070.25 89
2070.35 92
2070.46 97
2070.56 102
2070.66 107
2070.77 113
2070.87 119
2070.98 126
2071.08 133
2071.19 139
2071.29 144
2071.39 145
2071.50 142
2071.60 136
2071.71 128
2071.81 118
2071.92 109
2072.02 100
2072.13 92
2072.23 84
2072.33 76
2072.44 68
2072.54 58
2072.65 50
2072.75 42
2072.86 38
2072.96 37
2073.06 38
2073.17 42
2073.27 46
2073.38 51
2073.48 55
2073.59 58
2073.69 62
2073.80 68
2073.90 77
2074.00 88
2074.11 101
2074.21 115
2074.32 130
2074.42 142
2074.53 153
2074.63 160
2074.74 165
2074.84 168
2074.94 170
2075.05 171
2075.15 171
2075.26 170
2075.36 168
2075.47 163
2075.57 155
2075.68 143
2075.78 129
2075.88 114
2075.99 101
2076.09 90
2076.20 86
2076.30 87
2076.41 94
2076.51 105
2076.62 117
2076.72 130
2076.82 141
2076.93 149
2077.03 153
2077.14 154
2077.24 151
2077.35 146
2077.45 140
2077.56 134
2077.66 128
2077.77 124
2077.87 122
2077.97 120
2078.08 119
2078.18 118
2078.29 115
2078.39 112
2078.50 109
2078.60 107
2078.71 107
2078.81 109
2078.92 112
2079.02 115
2079.12 118
2079.23 119
2079.33 118
2079.44 116
2079.54 113
2079.65 110
2079.75 109
2079.86 109
2079.96 109
2080.07 109
2080.17 107
2080.27 103
2080.38 96
2080.48 88
2080.59 80
2080.69 74
2080.80 71
2080.90 70
2081.01 72
2081.11 76
2081.22 81
2081.32 85
2081.42 90
2081.53 94
2081.63 98
2081.74 103
2081.84 106
2081.95 109
2082.05 110
2082.16 109
2082.26 107
2082.37 104
2082.47 100
2082.58 95
2082.68 90
2082.78 85
2082.89 80
2082.99 76
2083.10 71
2083.20 68
2083.31 65
2083.41 64
2083.52 65
2083.62 67
2083.73 70
2083.83 75
2083.94 81
2084.04 87
2084.15 91
2084.25 94
2084.35 94
2084.46 94
2084.56 92
2084.67 92
2084.77 92
2084.88 95
2084.98 100
2085.09 105
2085.19 110
2085.30 113
2085.40 114
2085.51 112
2085.61 108
2085.72 105
2085.82 102
2085.93 102
2086.03 105
2086.13 110
2086.24 115
2086.34 120
2086.45 123
2086.55 124
2086.66 124
2086.76 123
2086.87 120
2086.97 116
2087.08 112
2087.18 109
2087.29 106
2087.39 103
2087.50 102
2087.60 103
2087.71 104
2087.81 106
2087.92 107
2088.02 107
2088.12 106
2088.23 105
2088.33 103
2088.44 100
2088.54 96
2088.65 90
2088.75 83
2088.86 73
2088.96 61
2089.07 47
2089.17 35
2089.28 25
2089.38 19
2089.49 18
2089.59 22
2089.70 30
2089.80 40
2089.91 52
2090.01 63
2090.12 72
2090.22 78
2090.33 82
2090.43 84
2090.54 84
2090.64 84
2090.74 83
2090.85 83
2090.95 82
2091.06 80
2091.16 78
2091.27 75
2091.37 73
2091.48 71
2091.58 71
2091.69 74
2091.79 80
2091.90 88
2092.00 98
2092.11 110
2092.21 120
2092.32 129
2092.42 134
2092.53 135
2092.63 132
2092.74 125
2092.84 116
2092.95 107
2093.05 99
2093.16 94
2093.26 92
2093.37 93
2093.47 96
2093.58 101
2093.68 105
2093.79 108
2093.89 110
2094.00 110
2094.10 108
2094.21 105
2094.31 99
2094.42 92
2094.52 83
2094.63 74
2094.73 65
2094.84 57
2094.94 51
2095.05 48
2095.15 47
2095.26 48
2095.36 52
2095.47 57
2095.57 62
2095.68 67
2095.78 72
2095.89 76
2095.99 80
2096.10 83
2096.20 85
2096.31 88
2096.41 90
2096.52 92
2096.62 93
2096.72 91
2096.83 87
2096.93 81
2097.04 74
2097.14 66
2097.25 59
2097.35 54
2097.46 51
2097.56 51
2097.67 52
2097.78 54
2097.88 55
2097.99 56
2098.09 54
2098.20 51
2098.30 47
2098.41 42
2098.51 37
2098.62 32
2098.72 29
2098.83 27
2098.93 28
2099.04 32
2099.14 37
2099.25 45
2099.35 52
2099.46 60
2099.56 67
2099.67 72
2099.77 76
2099.88 77
2099.98 76
2100.09 73
2100.19 66
2100.30 57
2100.40 47
2100.51 37
2100.61 27
2100.72 22
2100.82 20
2100.93 24
2101.03 32
2101.14 44
2101.24 57
2101.35 69
2101.45 80
2101.56 88
2101.66 93
2101.77 96
2101.87 98
2101.98 100
2102.08 102
2102.19 105
2102.29 108
2102.40 110
2102.50 111
2102.61 110
2102.71 107
2102.82 103
2102.92 97
2103.03 91
2103.13 83
2103.24 75
2103.34 65
2103.45 54
2103.55 42
2103.66 30
2103.77 17
2103.87 4
2103.98 0
2104.08 0
2104.19 0
2104.29 0
2104.40 0
2104.50 0
2104.61 0
2104.71 0
2104.82 13
2104.92 34
2105.03 54
2105.13 71
2105.24 82
2105.34 89
2105.45 91
2105.55 92
2105.66 92
2105.76 94
2105.87 99
2105.97 107
2106.08 118
2106.18 131
2106.29 143
2106.40 153
2106.50 159
2106.61 160
2106.71 156
2106.82 148
2106.92 136
2107.03 123
2107.13 112
2107.24 103
2107.34 97
2107.45 94
2107.55 93
2107.66 94
2107.76 95
2107.87 96
2107.97 96
2108.08 97
2108.18 99
2108.29 101
2108.39 103
2108.50 105
2108.61 105
2108.71 104
2108.82 102
2108.92 98
2109.03 94
2109.13 91
2109.24 89
2109.34 88
2109.45 88
2109.55 89
2109.66 89
2109.76 88
2109.87 86
2109.97 84
2110.08 80
2110.18 76
2110.29 70
2110.40 65
2110.50 58
2110.61 52
2110.71 47
2110.82 43
2110.92 40
2111.03 40
2111.13 40
2111.24 42
2111.34 42
2111.45 41
2111.55 39
2111.66 35
2111.77 30
2111.87 27
2111.98 27
2112.08 30
2112.19 37
2112.29 48
2112.40 60
2112.50 74
2112.61 87
2112.71 99
2112.82 109
2112.92 119
2113.03 127
2113.14 133
2113.24 137
2113.35 139
2113.45 138
2113.56 134
2113.66 129
2113.77 123
2113.87 117
2113.98 113
2114.08 111
2114.19 114
2114.29 120
2114.40 131
2114.51 145
2114.61 161
2114.72 176
2114.82 190
2114.93 200
2115.03 206
2115.14 207
2115.24 206
2115.35 203
2115.45 199
2115.56 196
2115.67 193
2115.77 190
2115.88 186
2115.98 181
2116.09 173
2116.19 164
2116.30 154
2116.40 146
2116.51 140
2116.61 137
2116.72 138
2116.83 140
2116.93 143
2117.04 143
2117.14 140
2117.25 133
2117.35 123
2117.46 112
2117.56 100
2117.67 91
2117.78 85
2117.88 82
2117.99 81
2118.09 81
2118.20 82
2118.30 82
2118.41 82
2118.51 80
2118.62 78
2118.72 76
2118.83 75
2118.94 74
2119.04 75
2119.15 76
2119.25 77
2119.36 76
2119.46 74
2119.57 68
2119.67 59
2119.78 48
2119.89 37
2119.99 26
2120.10 19
2120.20 17
2120.31 18
2120.41 23
2120.52 30
2120.63 38
2120.73 46
2120.84 52
2120.94 56
2121.05 58
2121.15 57
2121.26 55
2121.36 50
2121.47 43
2121.58 35
2121.68 24
2121.79 13
2121.89 2
2122.00 0
2122.10 0
2122.21 0
2122.31 0
2122.42 0
2122.53 0
2122.63 0
2122.74 1
2122.84 10
2122.95 17
2123.05 22
2123.16 24
2123.27 24
2123.37 22
2123.48 19
2123.58 14
2123.69 9
2123.79 4
2123.90 0
2124.01 0
2124.11 0
2124.22 0
2124.32 0
2124.43 0
2124.53 3
2124.64 10
2124.74 16
2124.85 21
2124.96 26
2125.06 29
2125.17 34
2125.27 39
2125.38 47
2125.48 56
2125.59 65
2125.70 75
2125.80 82
2125.91 88
2126.01 91
2126.12 93
2126.22 94
2126.33 94
2126.44 93
2126.54 90
2126.65 86
2126.75 81
2126.86 76
2126.96 72
2127.07 70
2127.18 69
2127.28 71
2127.39 72
2127.49 73
2127.60 71
2127.71 66
2127.81 58
2127.92 48
2128.02 37
2128.13 26
2128.23 16
2128.34 9
2128.45 5
2128.55 4
2128.66 6
2128.76 11
2128.87 16
2128.97 23
2129.08 29
2129.19 33
2129.29 35
2129.40 35
2129.50 32
2129.61 27
2129.72 23
2129.82 19
2129.93 16
2130.03 16
2130.14 19
2130.24 23
2130.35 29
2130.46 34
2130.56 38
2130.67 39
2130.77 37
2130.88 32
2130.98 27
2131.09 23
2131.20 20
2131.30 20
2131.41 23
2131.51 29
2131.62 35
2131.73 43
2131.83 49
2131.94 54
2132.04 58
2132.15 60
2132.26 61
2132.36 60
2132.47 60
2132.57 60
2132.68 60
2132.78 62
2132.89 63
2133.00 66
2133.10 69
2133.21 73
2133.31 76
2133.42 79
2133.53 82
2133.63 83
2133.74 82
2133.84 79
2133.95 75
2134.06 69
2134.16 63
2134.27 59
2134.37 55
2134.48 53
2134.59 54
2134.69 56
2134.80 58
2134.90 60
2135.01 61
2135.11 60
2135.22 57
2135.33 51
2135.43 43
2135.54 35
2135.64 29
2135.75 25
2135.86 24
2135.96 28
2136.07 36
2136.17 47
2136.28 57
2136.39 66
2136.49 72
2136.60 74
2136.70 73
2136.81 70
2136.92 65
2137.02 60
2137.13 57
2137.23 56
2137.34 59
2137.45 63
2137.55 70
2137.66 78
2137.76 86
2137.87 92
2137.98 94
2138.08 94
2138.19 90
2138.29 84
2138.40 76
2138.51 67
2138.61 58
2138.72 50
2138.82 42
2138.93 35
2139.04 28
2139.14 22
2139.25 18
2139.35 15
2139.46 14
2139.57 16
2139.67 19
2139.78 24
2139.89 29
2139.99 34
2140.10 38
2140.20 41
2140.31 43
2140.42 46
2140.52 48
2140.63 50
2140.73 52
2140.84 52
2140.95 51
2141.05 49
2141.16 46
2141.26 43
2141.37 40
2141.48 40
2141.58 41
2141.69 44
2141.79 48
2141.90 52
2142.01 57
2142.11 60
2142.22 63
2142.33 65
2142.43 66
2142.54 68
2142.64 70
2142.75 71
2142.86 71
2142.96 70
2143.07 65
2143.17 59
2143.28 50
2143.39 39
2143.49 28
2143.60 19
2143.71 12
2143.81 8
2143.92 7
2144.02 9
2144.13 13
2144.24 17
2144.34 21
2144.45 24
2144.55 27
2144.66 29
2144.77 33
2144.87 37
2144.98 41
2145.09 47
2145.19 52
2145.30 58
2145.40 63
2145.51 67
2145.62 70
2145.72 71
2145.83 70
2145.93 66
2146.04 60
2146.15 53
2146.25 46
2146.36 38
2146.47 31
2146.57 26
2146.68 23
2146.78 21
2146.89 20
2147.00 20
2147.10 20
2147.21 21
2147.32 22
2147.42 23
2147.53 22
2147.63 21
2147.74 18
2147.85 15
2147.95 10
2148.06 6
2148.17 1
2148.27 0
2148.38 0
2148.48 0
2148.59 0
2148.70 0
2148.80 0
2148.91 0
2149.02 7
2149.12 18
2149.23 32
2149.34 49
2149.44 65
2149.55 81
2149.65 92
2149.76 98
2149.87 96
2149.97 87
2150.08 73
2150.19 55
2150.29 36
2150.40 18
2150.50 4
2150.61 0
2150.72 0
2150.82 0
2150.93 0
2151.04 0
2151.14 0
2151.25 0
2151.36 0
2151.46 0
2151.57 4
2151.67 16
2151.78 31
2151.89 47
2151.99 62
2152.10 74
2152.21 83
2152.31 88
2152.42 89
2152.53 86
2152.63 81
2152.74 73
2152.84 64
2152.95 54
2153.06 45
2153.16 39
2153.27 36
2153.38 36
2153.48 39
2153.59 43
2153.70 49
2153.80 55
2153.91 60
2154.01 64
2154.12 66
2154.23 66
2154.33 64
2154.44 60
2154.55 54
2154.65 46
2154.76 37
2154.87 29
2154.97 23
2155.08 19
2155.19 18
2155.29 21
2155.40 26
2155.50 34
2155.61 43
2155.72 51
2155.82 58
2155.93 64
2156.04 68
2156.14 70
2156.25 71
2156.36 72
2156.46 73
2156.57 74
2156.68 76
2156.78 79
2156.89 81
2157.00 84
2157.10 85
2157.21 85
2157.31 82
2157.42 78
2157.53 71
2157.63 64
2157.74 56
2157.85 50
2157.95 45
2158.06 41
2158.17 40
2158.27 41
2158.38 43
2158.49 45
2158.59 48
2158.70 50
2158.81 51
2158.91 52
2159.02 51
2159.13 48
2159.23 45
2159.34 41
2159.45 37
2159.55 32
2159.66 28
2159.76 23
2159.87 19
2159.98 16
2160.08 13
2160.19 11
2160.30 9
2160.40 8
2160.51 9
2160.62 11
2160.72 16
2160.83 23
2160.94 34
2161.04 46
2161.15 59
2161.26 72
2161.36 82
2161.47 90
2161.58 95
2161.68 96
2161.79 95
2161.90 92
2162.00 90
2162.11 87
2162.22 86
2162.32 85
2162.43 84
2162.54 84
2162.64 82
2162.75 78
2162.86 72
2162.96 63
2163.07 53
2163.18 40
2163.28 28
2163.39 17
2163.50 9
2163.60 6
2163.71 8
2163.82 14
2163.92 21
2164.03 28
2164.14 32
2164.24 33
2164.35 30
2164.46 24
2164.56 18
2164.67 12
2164.78 9
2164.88 10
2164.99 15
2165.10 24
2165.20 37
2165.31 52
2165.42 69
2165.52 85
2165.63 100
2165.74 112
2165.84 120
2165.95 123
2166.06 120
2166.16 112
2166.27 100
2166.38 86
2166.48 72
2166.59 60
2166.70 52
2166.80 48
2166.91 50
2167.02 56
2167.12 64
2167.23 71
2167.34 78
2167.44 81
2167.55 81
2167.66 78
2167.76 74
2167.87 69
2167.98 65
2168.08 63
2168.19 63
2168.30 64
2168.40 66
2168.51 68
2168.62 70
2168.72 72
2168.83 73
2168.94 74
2169.05 75
2169.15 75
2169.26 75
2169.37 73
2169.47 70
2169.58 64
2169.69 58
2169.79 52
2169.90 47
2170.01 44
2170.11 43
2170.22 46
2170.33 50
2170.43 55
2170.54 60
2170.65 64
2170.75 67
2170.86 67
2170.97 66
2171.07 62
2171.18 56
2171.29 49
2171.40 40
2171.50 30
2171.61 21
2171.72 14
2171.82 9
2171.93 9
2172.04 13
2172.14 19
2172.25 27
2172.36 34
2172.46 40
2172.57 43
2172.68 43
2172.78 40
2172.89 37
2173.00 34
2173.11 31
2173.21 29
2173.32 26
2173.43 23
2173.53 19
2173.64 14
2173.75 8
2173.85 3
2173.96 0
2174.07 0
2174.17 0
2174.28 0
2174.39 0
2174.49 0
2174.60 0
2174.71 0
2174.82 0
2174.92 3
2175.03 13
2175.14 24
2175.24 35
2175.35 45
2175.46 51
2175.56 54
2175.67 53
2175.78 49
2175.88 44
2175.99 39
2176.10 35
2176.21 34
2176.31 36
2176.42 41
2176.53 48
2176.63 56
2176.74 62
2176.85 66
2176.95 69
2177.06 68
2177.17 66
2177.28 64
2177.38 61
2177.49 58
2177.60 55
2177.70 53
2177.81 50
2177.92 47
2178.02 44
2178.13 41
2178.24 39
2178.35 36
2178.45 34
2178.56 32
2178.67 30
2178.77 27
2178.88 26
2178.99 26
2179.09 28
2179.20 32
2179.31 36
2179.42 40
2179.52 43
2179.63 44
2179.74 41
2179.84 36
2179.95 30
2180.06 25
2180.17 22
2180.27 23
2180.38 28
2180.49 37
2180.59 47
2180.70 59
2180.81 69
2180.91 76
2181.02 82
2181.13 85
2181.24 86
2181.34 85
2181.45 84
2181.56 81
2181.66 76
2181.77 71
2181.88 65
2181.99 57
2182.09 50
2182.20 43
2182.31 37
2182.41 33
2182.52 31
2182.63 32
2182.74 36
2182.84 41
2182.95 48
2183.06 54
2183.16 59
2183.27 62
2183.38 62
2183.49 61
2183.59 59
2183.70 57
2183.81 56
2183.91 58
2184.02 61
2184.13 66
2184.24 70
2184.34 73
2184.45 72
2184.56 68
2184.66 62
2184.77 54
2184.88 48
2184.99 43
2185.09 42
2185.20 43
2185.31 45
2185.41 47
2185.52 47
2185.63 46
2185.74 41
2185.84 34
2185.95 26
2186.06 18
2186.16 10
2186.27 4
2186.38 0
2186.49 0
2186.59 0
2186.70 0
2186.81 5
2186.91 11
2187.02 19
2187.13 25
2187.24 30
2187.34 33
2187.45 34
2187.56 35
2187.67 36
2187.77 40
2187.88 47
2187.99 59
2188.09 73
2188.20 87
2188.31 100
2188.42 109
2188.52 113
2188.63 110
2188.74 103
2188.85 92
2188.95 79
2189.06 66
2189.17 55
2189.27 47
2189.38 43
2189.49 40
2189.60 40
2189.70 41
2189.81 42
2189.92 43
2190.03 44
2190.13 44
2190.24 44
2190.35 43
2190.45 42
2190.56 41
2190.67 40
2190.78 39
2190.88 40
2190.99 41
2191.10 44
2191.21 48
2191.31 53
2191.42 59
2191.53 64
2191.64 68
2191.74 72
2191.85 75
2191.96 77
2192.06 81
2192.17 84
2192.28 87
2192.39 90
2192.49 90
2192.60 87
2192.71 80
2192.82 71
2192.92 60
2193.03 50
2193.14 42
2193.25 37
2193.35 36
2193.46 38
2193.57 42
2193.68 48
2193.78 54
2193.89 61
2194.00 68
2194.10 75
2194.21 82
2194.32 90
2194.43 97
2194.53 102
2194.64 104
2194.75 104
2194.86 102
2194.96 99
2195.07 94
2195.18 90
2195.29 87
2195.39 85
2195.50 83
2195.61 82
2195.72 81
2195.82 80
2195.93 78
2196.04 76
2196.15 73
2196.25 70
2196.36 67
2196.47 63
2196.58 60
2196.68 57
2196.79 54
2196.90 51
2197.01 49
2197.11 48
2197.22 49
2197.33 51
2197.44 54
2197.54 58
2197.65 62
2197.76 65
2197.87 65
2197.97 65
2198.08 63
2198.19 60
2198.30 58
2198.40 57
2198.51 58
2198.62 58
2198.73 58
2198.83 56
2198.94 53
2199.05 46
2199.16 38
2199.26 28
2199.37 18
2199.48 8
2199.59 0
2199.69 0
2199.80 0
2199.91 0
2200.02 0
2200.12 1
2200.23 8
2200.34 15
2200.45 22
2200.55 26
2200.66 27
2200.77 25
2200.88 21
2200.98 16
2201.09 12
2201.20 9
2201.31 8
2201.41 10
2201.52 15
2201.63 23
2201.74 31
2201.84 39
2201.95 48
2202.06 55
2202.17 61
2202.27 65
2202.38 68
2202.49 69
2202.60 67
2202.71 64
2202.81 59
2202.92 53
2203.03 47
2203.14 40
2203.24 34
2203.35 27
2203.46 19
2203.57 11
2203.67 3
2203.78 0
2203.89 0
2204.00 0
2204.10 0
2204.21 0
2204.32 0
2204.43 1
2204.54 9
2204.64 18
2204.75 26
2204.86 34
2204.97 40
2205.07 43
2205.18 44
2205.29 41
2205.40 35
2205.50 28
2205.61 21
2205.72 14
2205.83 10
2205.93 7
2206.04 7
2206.15 7
2206.26 7
2206.37 8
2206.47 8
2206.58 7
2206.69 7
2206.80 7
2206.90 8
2207.01 7
2207.12 5
2207.23 1
2207.34 0
2207.44 0
2207.55 0
2207.66 0
2207.77 0
2207.87 0
2207.98 4
2208.09 14
2208.20 23
2208.30 30
2208.41 34
2208.52 35
2208.63 34
2208.74 31
2208.84 28
2208.95 24
2209.06 20
2209.17 17
2209.27 16
2209.38 17
2209.49 21
2209.60 28
2209.71 38
2209.81 48
2209.92 56
2210.03 62
2210.14 63
2210.24 60
2210.35 51
2210.46 39
2210.57 26
2210.68 13
2210.78 3
2210.89 0
2211.00 0
2211.11 3
2211.21 12
2211.32 22
2211.43 33
2211.54 41
2211.65 45
2211.75 45
2211.86 42
2211.97 36
2212.08 29
2212.19 25
2212.29 23
2212.40 26
2212.51 34
2212.62 45
2212.72 58
2212.83 71
2212.94 82
2213.05 90
2213.16 95
2213.26 95
2213.37 94
2213.48 91
2213.59 88
2213.70 84
2213.80 81
2213.91 78
2214.02 73
2214.13 67
2214.23 60
2214.34 54
2214.45 48
2214.56 45
2214.67 45
2214.77 48
2214.88 54
2214.99 62
2215.10 69
2215.21 75
2215.31 76
2215.42 74
2215.53 68
2215.64 60
2215.75 50
2215.85 39
2215.96 30
2216.07 22
2216.18 17
2216.29 17
2216.39 22
2216.50 33
2216.61 49
2216.72 69
2216.82 92
2216.93 115
2217.04 136
2217.15 153
2217.26 166
2217.36 174
2217.47 176
2217.58 175
2217.69 169
2217.80 161
2217.90 151
2218.01 141
2218.12 132
2218.23 127
2218.34 124
2218.44 124
2218.55 127
2218.66 131
2218.77 135
2218.88 140
2218.98 143
2219.09 147
2219.20 150
2219.31 152
2219.42 154
2219.52 157
2219.63 161
2219.74 166
2219.85 172
2219.96 179
2220.06 186
2220.17 193
2220.28 198
2220.39 201
2220.50 202
2220.60 200
2220.71 195
2220.82 189
2220.93 180
2221.04 170
2221.15 159
2221.25 147
2221.36 136
2221.47 125
2221.58 116
2221.69 108
2221.79 102
2221.90 97
2222.01 92
2222.12 86
2222.23 79
2222.33 72
2222.44 64
2222.55 57
2222.66 51
2222.77 46
2222.87 43
2222.98 42
2223.09 44
2223.20 47
2223.31 51
2223.42 57
2223.52 63
2223.63 69
2223.74 76
2223.85 84
2223.96 92
2224.06 101
2224.17 110
2224.28 118
2224.39 124
2224.50 128
2224.60 129
2224.71 128
2224.82 125
2224.93 122
2225.04 119
2225.15 117
2225.25 116
2225.36 117
2225.47 117
2225.58 118
2225.69 117
2225.79 115
2225.90 111
2226.01 107
2226.12 102
2226.23 97
2226.34 93
2226.44 89
2226.55 85
2226.66 82
2226.77 79
2226.88 78
2226.98 78
2227.09 78
2227.20 80
2227.31 82
2227.42 84
2227.53 84
2227.63 84
2227.74 82
2227.85 80
2227.96 78
2228.07 76
2228.17 73
2228.28 70
2228.39 67
2228.50 64
2228.61 61
2228.72 59
2228.82 59
2228.93 62
2229.04 68
2229.15 75
2229.26 83
2229.37 91
2229.47 96
2229.58 98
2229.69 97
2229.80 93
2229.91 86
2230.02 78
2230.12 70
2230.23 62
2230.34 56
2230.45 51
2230.56 49
2230.66 48
2230.77 50
2230.88 52
2230.99 56
2231.10 60
2231.21 62
2231.31 62
2231.42 59
2231.53 54
2231.64 45
2231.75 35
2231.86 25
2231.96 15
2232.07 8
2232.18 4
2232.29 4
2232.40 7
2232.51 14
2232.61 23
2232.72 33
2232.83 43
2232.94 53
2233.05 62
2233.16 69
2233.26 75
2233.37 79
2233.48 82
2233.59 84
2233.70 85
2233.81 84
2233.91 82
2234.02 78
2234.13 72
2234.24 67
2234.35 61
2234.46 55
2234.56 50
2234.67 47
2234.78 45
2234.89 45
2235.00 45
2235.11 47
2235.22 50
2235.32 53
2235.43 57
2235.54 62
2235.65 67
2235.76 74
2235.87 83
2235.97 91
2236.08 98
2236.19 103
2236.30 104
2236.41 101
2236.52 95
2236.62 87
2236.73 79
2236.84 73
2236.95 70
2237.06 70
2237.17 74
2237.28 80
2237.38 86
2237.49 93
2237.60 98
2237.71 101
2237.82 102
2237.93 102
2238.03 100
2238.14 97
2238.25 91
2238.36 85
2238.47 78
2238.58 70
2238.69 62
2238.79 55
2238.90 47
2239.01 40
2239.12 33
2239.23 27
2239.34 21
2239.44 16
2239.55 14
2239.66 15
2239.77 18
2239.88 23
2239.99 30
2240.10 37
2240.20 43
2240.31 50
2240.42 56
2240.53 61
2240.64 66
2240.75 71
2240.86 75
2240.96 77
2241.07 78
2241.18 78
2241.29 78
2241.40 79
2241.51 81
2241.62 85
2241.72 89
2241.83 94
2241.94 98
2242.05 102
2242.16 103
2242.27 103
2242.38 102
2242.48 100
2242.59 97
2242.70 94
2242.81 91
2242.92 88
2243.03 85
2243.14 81
2243.24 78
2243.35 76
2243.46 74
2243.57 73
2243.68 74
2243.79 76
2243.90 79
2244.00 81
2244.11 83
2244.22 83
2244.33 80
2244.44 76
2244.55 70
2244.66 63
2244.76 57
2244.87 52
2244.98 49
2245.09 47
2245.20 48
2245.31 50
2245.42 52
2245.53 54
2245.63 54
2245.74 51
2245.85 47
2245.96 41
2246.07 35
2246.18 29
2246.29 25
2246.39 24
2246.50 25
2246.61 29
2246.72 35
2246.83 42
2246.94 50
2247.05 57
2247.16 63
2247.26 69
2247.37 74
2247.48 79
2247.59 82
2247.70 85
2247.81 85
2247.92 82
2248.03 76
2248.13 68
2248.24 58
2248.35 49
2248.46 41
2248.57 35
2248.68 32
2248.79 33
2248.89 36
2249.00 40
2249.11 45
2249.22 50
2249.33 54
2249.44 59
2249.55 64
2249.66 70
2249.76 76
2249.87 82
2249.98 88
2250.09 92
2250.20 94
2250.31 94
2250.42 91
2250.53 86
2250.63 81
2250.74 77
2250.85 73
2250.96 72
2251.07 73
2251.18 74
2251.29 74
2251.40 71
2251.51 66
2251.61 57
2251.72 46
2251.83 35
2251.94 25
2252.05 19
2252.16 18
2252.27 21
2252.38 27
2252.48 35
2252.59 41
2252.70 46
2252.81 48
2252.92 49
2253.03 51
2253.14 54
2253.25 61
2253.36 71
2253.46 83
2253.57 96
2253.68 108
2253.79 117
2253.90 121
2254.01 121
2254.12 118
2254.23 114
2254.33 109
2254.44 106
2254.55 105
2254.66 106
2254.77 108
2254.88 111
2254.99 113
2255.10 115
2255.21 118
2255.31 121
2255.42 125
2255.53 132
2255.64 139
2255.75 147
2255.86 152
2255.97 152
2256.08 147
2256.19 137
2256.29 122
2256.40 106
2256.51 91
2256.62 80
2256.73 74
2256.84 73
2256.95 76
2257.06 81
2257.17 86
2257.28 90
2257.38 92
2257.49 91
2257.60 87
2257.71 82
2257.82 75
2257.93 69
2258.04 63
2258.15 59
2258.26 57
2258.36 58
2258.47 60
2258.58 63
2258.69 65
2258.80 65
2258.91 62
2259.02 57
2259.13 49
2259.24 39
2259.35 29
2259.45 19
2259.56 9
2259.67 1
2259.78 0
2259.89 0
2260.00 0
2260.11 0
2260.22 0
2260.33 0
2260.44 0
2260.54 0
2260.65 6
2260.76 14
2260.87 22
2260.98 28
2261.09 33
2261.20 36
2261.31 38
2261.42 39
2261.53 42
2261.63 44
2261.74 45
2261.85 46
2261.96 46
2262.07 45
2262.18 42
2262.29 39
2262.40 37
2262.51 35
2262.62 34
2262.73 34
2262.83 34
2262.94 34
2263.05 33
2263.16 30
2263.27 27
2263.38 23
2263.49 19
2263.60 14
2263.71 9
2263.82 4
2263.93 1
2264.03 0
2264.14 0
2264.25 4
2264.36 11
2264.47 20
2264.58 30
2264.69 39
2264.80 47
2264.91 52
2265.02 56
2265.13 60
2265.23 64
2265.34 69
2265.45 75
2265.56 82
2265.67 90
2265.78 97
2265.89 103
2266.00 110
2266.11 116
2266.22 123
2266.33 130
2266.44 136
2266.54 140
2266.65 143
2266.76 142
2266.87 139
2266.98 135
2267.09 130
2267.20 126
2267.31 123
2267.42 120
2267.53 118
2267.64 116
2267.75 114
2267.85 112
2267.96 109
2268.07 107
2268.18 106
2268.29 104
2268.40 102
2268.51 99
2268.62 95
2268.73 92
2268.84 89
2268.95 89
2269.06 92
2269.16 97
2269.27 105
2269.38 114
2269.49 123
2269.60 130
2269.71 136
2269.82 139
2269.93 140
2270.04 139
2270.15 136
2270.26 133
2270.37 129
2270.48 125
2270.59 121
2270.69 117
2270.80 114
2270.91 111
2271.02 108
2271.13 105
2271.24 102
2271.35 100
2271.46 98
2271.57 97
2271.68 96
2271.79 94
2271.90 93
2272.01 91
2272.11 91
2272.22 92
2272.33 94
2272.44 99
2272.55 104
2272.66 110
2272.77 115
2272.88 117
2272.99 117
2273.10 112
2273.21 104
2273.32 93
2273.43 81
2273.54 69
2273.65 57
2273.75 48
2273.86 40
2273.97 35
2274.08 30
2274.19 27
2274.30 23
2274.41 19
2274.52 15
2274.63 11
2274.74 9
2274.85 7
2274.96 7
2275.07 10
2275.18 14
2275.29 20
2275.39 27
2275.50 34
2275.61 42
2275.72 49
2275.83 56
2275.94 61
2276.05 66
2276.16 69
2276.27 71
2276.38 73
2276.49 75
2276.60 76
2276.71 79
2276.82 82
2276.93 85
2277.04 89
2277.15 92
2277.25 94
2277.36 95
2277.47 94
2277.58 90
2277.69 85
2277.80 79
2277.91 72
2278.02 64
2278.13 56
2278.24 46
2278.35 35
2278.46 23
2278.57 11
2278.68 1
2278.79 0
2278.90 0
2279.01 0
2279.12 0
2279.22 0
2279.33 0
2279.44 0
2279.55 0
2279.66 4
2279.77 8
2279.88 13
2279.99 21
2280.10 31
2280.21 44
2280.32 59
2280.43 74
2280.54 87
2280.65 98
2280.76 106
2280.87 110
2280.98 112
2281.09 112
2281.20 111
2281.30 110
2281.41 108
2281.52 107
2281.63 106
2281.74 106
2281.85 106
2281.96 106
2282.07 107
2282.18 107
2282.29 107
2282.40 105
2282.51 102
2282.62 99
2282.73 95
2282.84 92
2282.95 91
2283.06 92
2283.17 96
2283.28 102
2283.39 109
2283.50 116
2283.61 122
2283.71 127
2283.82 128
2283.93 126
2284.04 120
2284.15 109
2284.26 96
2284.37 81
2284.48 65
2284.59 52
2284.70 40
2284.81 32
2284.92 27
2285.03 24
2285.14 23
2285.25 24
2285.36 25
2285.47 28
2285.58 32
2285.69 37
2285.80 42
2285.91 47
2286.02 52
2286.13 55
2286.24 57
2286.35 59
2286.46 61
2286.56 62
2286.67 65
2286.78 68
2286.89 71
2287.00 75
2287.11 80
2287.22 84
2287.33 88
2287.44 92
2287.55 96
2287.66 98
2287.77 99
2287.88 97
2287.99 94
2288.10 88
2288.21 81
2288.32 75
2288.43 70
2288.54 66
2288.65 64
2288.76 64
2288.87 66
2288.98 69
2289.09 72
2289.20 76
2289.31 80
2289.42 84
2289.53 88
2289.64 91
2289.75 92
2289.86 90
2289.96 86
2290.07 80
2290.18 73
2290.29 66
2290.40 60
2290.51 56
2290.62 53
2290.73 52
2290.84 50
2290.95 49
2291.06 47
2291.17 45
2291.28 43
2291.39 41
2291.50 38
2291.61 36
2291.72 33
2291.83 31
2291.94 28
2292.05 25
2292.16 21
2292.27 18
2292.38 14
2292.49 10
2292.60 6
2292.71 2
2292.82 0
2292.93 0
2293.04 0
2293.15 0
2293.26 0
2293.37 2
2293.48 7
2293.59 12
2293.70 17
2293.81 21
2293.92 24
2294.03 27
2294.14 28
2294.25 29
2294.36 31
2294.47 33
2294.58 37
2294.69 42
2294.80 48
2294.91 53
2295.01 58
2295.12 62
2295.23 64
2295.34 66
2295.45 67
2295.56 70
2295.67 73
2295.78 76
2295.89 79
2296.00 80
2296.11 78
2296.22 74
2296.33 66
2296.44 57
2296.55 47
2296.66 37
2296.77 28
2296.88 22
2296.99 18
2297.10 15
2297.21 12
2297.32 9
2297.43 4
2297.54 0
2297.65 0
2297.76 0
2297.87 0
2297.98 0
2298.09 0
2298.20 0
2298.31 0
2298.42 12
2298.53 27
2298.64 41
2298.75 54
2298.86 64
2298.97 70
2299.08 73
2299.19 73
2299.30 71
2299.41 67
2299.52 63
2299.63 61
2299.74 59
2299.85 58
2299.96 57
2300.07 56
2300.18 55
2300.29 53
2300.40 51
2300.51 50
2300.62 51
2300.73 55
2300.84 61
2300.95 68
2301.06 75
2301.17 81
2301.28 85
2301.39 85
2301.50 83
2301.61 80
2301.72 75
2301.83 71
2301.94 67
2302.05 66
2302.16 65
2302.27 65
2302.38 66
2302.49 66
2302.60 66
2302.71 64
2302.82 61
2302.93 58
2303.04 54
2303.15 50
2303.26 47
2303.37 46
2303.48 47
2303.59 50
2303.70 55
2303.81 62
2303.92 70
2304.03 78
2304.14 85
2304.25 90
2304.36 92
2304.47 90
2304.58 86
2304.69 79
2304.80 71
2304.91 63
2305.02 57
2305.13 54
2305.24 54
2305.35 56
2305.46 60
2305.57 63
2305.68 64
2305.79 64
2305.90 63
2306.01 61
2306.12 61
2306.23 64
2306.34 70
2306.45 79
2306.56 91
2306.67 103
2306.78 115
2306.89 124
2307.00 130
2307.11 131
2307.22 127
2307.33 119
2307.44 108
2307.55 96
2307.66 83
2307.77 72
2307.88 63
2307.99 56
2308.10 50
2308.22 46
2308.33 43
2308.44 40
2308.55 37
2308.66 35
2308.77 33
2308.88 32
2308.99 31
2309.10 30
2309.21 29
2309.32 28
2309.43 27
2309.54 26
2309.65 27
2309.76 28
2309.87 30
2309.98 33
2310.09 36
2310.20 39
2310.31 40
2310.42 41
2310.53 41
2310.64 41
2310.75 41
2310.86 42
2310.97 45
2311.08 49
2311.19 54
2311.30 59
2311.41 64
2311.52 67
2311.63 67
2311.74 64
2311.85 60
2311.96 54
2312.07 47
2312.18 40
2312.29 33
2312.40 27
2312.51 23
2312.62 20
2312.73 20
2312.84 22
2312.95 25
2313.06 31
2313.17 36
2313.29 42
2313.40 45
2313.51 46
2313.62 45
2313.73 43
2313.84 39
2313.95 35
2314.06 32
2314.17 30
2314.28 29
2314.39 29
2314.50 29
2314.61 28
2314.72 26
2314.83 25
2314.94 23
2315.05 23
2315.16 24
2315.27 27
2315.38 33
2315.49 41
2315.60 49
2315.71 57
2315.82 63
2315.93 66
2316.04 66
2316.15 61
2316.26 52
2316.37 40
2316.48 26
2316.59 13
2316.71 2
2316.82 0
2316.93 0
2317.04 0
2317.15 0
2317.26 0
2317.37 0
2317.48 1
2317.59 6
2317.70 9
2317.81 10
2317.92 10
2318.03 9
2318.14 7
2318.25 7
2318.36 8
2318.47 11
2318.58 16
2318.69 22
2318.80 27
2318.91 32
2319.02 34
2319.13 36
2319.24 37
2319.35 38
2319.47 41
2319.58 44
2319.69 49
2319.80 54
2319.91 59
2320.02 62
2320.13 64
2320.24 65
2320.35 66
2320.46 69
2320.57 74
2320.68 80
2320.79 88
2320.90 95
2321.01 100
2321.12 102
2321.23 101
2321.34 97
2321.45 91
2321.56 84
2321.67 78
2321.78 73
2321.90 68
2322.01 64
2322.12 58
2322.23 53
2322.34 47
2322.45 42
2322.56 39
2322.67 39
2322.78 42
2322.89 45
2323.00 47
2323.11 47
2323.22 44
2323.33 36
2323.44 26
2323.55 15
2323.66 6
2323.77 0
2323.88 0
2323.99 0
2324.11 0
2324.22 5
2324.33 12
2324.44 19
2324.55 27
2324.66 37
2324.77 49
2324.88 62
2324.99 76
2325.10 89
2325.21 99
2325.32 106
2325.43 110
2325.54 109
2325.65 108
2325.76 105
2325.87 104
2325.98 103
2326.10 103
2326.21 102
2326.32 98
2326.43 92
2326.54 82
2326.65 70
2326.76 56
2326.87 43
2326.98 31
2327.09 20
2327.20 12
2327.31 7
2327.42 3
2327.53 1
2327.64 2
2327.75 4
2327.87 8
2327.98 14
2328.09 20
2328.20 26
2328.31 32
2328.42 36
2328.53 39
2328.64 40
2328.75 39
2328.86 37
2328.97 35
2329.08 34
2329.19 34
2329.30 36
2329.41 40
2329.52 45
2329.64 51
2329.75 55
2329.86 56
2329.97 54
2330.08 49
2330.19 41
2330.30 32
2330.41 21
2330.52 11
2330.63 2
2330.74 0
2330.85 0
2330.96 0
2331.07 0
2331.19 0
2331.30 0
2331.41 0
2331.52 4
2331.63 14
2331.74 25
2331.85 35
2331.96 43
2332.07 47
2332.18 48
2332.29 44
2332.40 37
2332.51 26
2332.62 15
2332.74 5
2332.85 0
2332.96 0
2333.07 0
2333.18 0
2333.29 0
2333.40 3
2333.51 6
2333.62 8
2333.73 8
2333.84 6
2333.95 2
2334.06 0
2334.18 0
2334.29 0
2334.40 0
2334.51 2
2334.62 7
2334.73 13
2334.84 18
2334.95 23
2335.06 27
2335.17 30
2335.28 34
2335.39 38
2335.50 42
2335.62 48
2335.73 54
2335.84 59
2335.95 64
2336.06 67
2336.17 68
2336.28 68
2336.39 68
2336.50 68
2336.61 70
2336.72 74
2336.83 81
2336.95 91
2337.06 103
2337.17 115
2337.28 125
2337.39 134
2337.50 140
2337.61 143
2337.72 144
2337.83 142
2337.94 138
2338.05 132
2338.17 125
2338.28 117
2338.39 108
2338.50 99
2338.61 90
2338.72 81
2338.83 72
2338.94 63
2339.05 54
2339.16 45
2339.27 37
2339.38 30
2339.50 24
2339.61 20
2339.72 19
2339.83 20
2339.94 22
2340.05 25
2340.16 28
2340.27 31
2340.38 32
2340.49 33
2340.60 33
2340.72 32
2340.83 32
2340.94 32
2341.05 33
2341.16 35
2341.27 37
2341.38 40
2341.49 41
2341.60 42
2341.71 42
2341.83 39
2341.94 35
2342.05 30
2342.16 23
2342.27 17
2342.38 10
2342.49 4
2342.60 0
2342.71 0
2342.82 0
2342.93 0
2343.05 0
2343.16 0
2343.27 0
2343.38 0
2343.49 3
2343.60 10
2343.71 16
2343.82 18
2343.93 17
2344.04 12
2344.16 5
2344.27 0
2344.38 0
2344.49 0
2344.60 0
2344.71 0
2344.82 2
2344.93 12
2345.04 23
2345.16 33
2345.27 39
2345.38 42
2345.49 41
2345.60 37
2345.71 31
2345.82 25
2345.93 21
2346.04 18
2346.15 17
2346.27 18
2346.38 18
2346.49 18
2346.60 16
2346.71 13
2346.82 10
2346.93 7
2347.04 5
2347.15 6
2347.27 8
2347.38 13
2347.49 19
2347.60 24
2347.71 30
2347.82 33
2347.93 36
2348.04 36
2348.15 36
2348.27 35
2348.38 34
2348.49 33
2348.60 33
2348.71 33
2348.82 32
2348.93 31
2349.04 29
2349.15 27
2349.27 24
2349.38 22
2349.49 19
2349.60 17
2349.71 15
2349.82 13
2349.93 12
2350.04 11
2350.15 12
2350.27 13
2350.38 15
2350.49 18
2350.60 22
2350.71 26
2350.82 31
2350.93 36
2351.04 40
2351.16 45
2351.27 49
2351.38 54
2351.49 58
2351.60 61
2351.71 63
2351.82 63
2351.93 61
2352.04 58
2352.16 54
2352.27 50
2352.38 48
2352.49 48
2352.60 50
2352.71 54
2352.82 59
2352.93 63
2353.05 67
2353.16 70
2353.27 74
2353.38 77
2353.49 80
2353.60 83
2353.71 86
2353.82 86
2353.94 85
2354.05 83
2354.16 79
2354.27 76
2354.38 73
2354.49 71
2354.60 70
2354.71 67
2354.83 64
2354.94 60
2355.05 55
2355.16 50
2355.27 45
2355.38 41
2355.49 39
2355.60 39
2355.72 40
2355.83 44
2355.94 51
2356.05 60
2356.16 73
2356.27 87
2356.38 101
2356.49 115
2356.61 125
2356.72 131
2356.83 133
2356.94 129
2357.05 122
2357.16 112
2357.27 100
2357.39 88
2357.50 76
2357.61 65
2357.72 56
2357.83 49
2357.94 42
2358.05 37
2358.16 33
2358.28 30
2358.39 27
2358.50 26
2358.61 27
2358.72 30
2358.83 36
2358.94 42
2359.06 47
2359.17 50
2359.28 49
2359.39 46
2359.50 42
2359.61 38
2359.72 36
2359.84 39
2359.95 46
2360.06 57
2360.17 70
2360.28 82
2360.39 92
2360.50 98
2360.61 99
2360.73 98
2360.84 94
2360.95 88
2361.06 81
2361.17 72
2361.28 63
2361.39 51
2361.51 38
2361.62 24
2361.73 9
2361.84 0
2361.95 0
2362.06 0
2362.17 0
2362.29 0
2362.40 0
2362.51 1
2362.62 12
2362.73 21
2362.84 26
2362.96 27
2363.07 25
2363.18 20
2363.29 16
2363.40 14
2363.51 15
2363.62 19
2363.74 26
2363.85 34
2363.96 41
2364.07 48
2364.18 53
2364.29 58
2364.40 63
2364.52 69
2364.63 75
2364.74 83
2364.85 91
2364.96 98
2365.07 103
2365.18 106
2365.30 106
2365.41 103
2365.52 98
2365.63 91
2365.74 84
2365.85 76
2365.97 70
2366.08 67
2366.19 65
2366.30 66
2366.41 68
2366.52 72
2366.63 75
2366.75 77
2366.86 77
2366.97 76
2367.08 73
2367.19 68
2367.30 61
2367.42 55
2367.53 49
2367.64 43
2367.75 38
2367.86 34
2367.97 31
2368.08 29
2368.20 27
2368.31 24
2368.42 20
2368.53 16
2368.64 12
2368.75 8
2368.87 5
2368.98 4
2369.09 5
2369.20 9
2369.31 16
2369.42 26
2369.54 36
2369.65 46
2369.76 53
2369.87 58
2369.98 58
2370.09 54
2370.21 48
2370.32 41
2370.43 36
2370.54 32
2370.65 32
2370.76 34
2370.88 39
2370.99 44
2371.10 49
2371.21 52
2371.32 55
2371.43 58
2371.55 60
2371.66 64
2371.77 68
2371.88 72
2371.99 77
2372.10 81
2372.22 83
2372.33 84
2372.44 83
2372.55 81
2372.66 79
2372.77 78
2372.89 77
2373.00 76
2373.11 77
2373.22 77
2373.33 76
2373.44 75
2373.56 72
2373.67 67
2373.78 61
2373.89 53
2374.00 44
2374.11 34
2374.23 23
2374.34 12
2374.45 1
2374.56 0
2374.67 0
2374.78 0
2374.90 0
2375.01 0
2375.12 0
2375.23 0
2375.34 8
2375.46 19
2375.57 29
2375.68 38
2375.79 46
2375.90 52
2376.01 57
2376.13 61
2376.24 64
2376.35 66
2376.46 68
2376.57 69
2376.68 70
2376.80 70
2376.91 69
2377.02 67
2377.13 63
2377.24 58
2377.36 52
2377.47 46
2377.58 39
2377.69 32
2377.80 26
2377.91 19
2378.03 14
2378.14 10
2378.25 8
2378.36 10
2378.47 14
2378.59 21
2378.70 29
2378.81 37
2378.92 44
2379.03 48
2379.14 50
2379.26 48
2379.37 46
2379.48 42
2379.59 39
2379.70 37
2379.82 36
2379.93 37
2380.04 40
2380.15 45
2380.26 52
2380.37 61
2380.49 71
2380.60 80
2380.71 88
2380.82 93
2380.93 96
2381.05 95
2381.16 93
2381.27 90
2381.38 86
2381.49 84
2381.61 83
2381.72 82
2381.83 82
2381.94 81
2382.05 78
2382.17 73
2382.28 68
2382.39 62
2382.50 56
2382.61 51
2382.72 47
2382.84 44
2382.95 41
2383.06 39
2383.17 35
2383.28 31
2383.40 27
2383.51 24
2383.62 21
2383.73 19
2383.84 18
2383.96 19
2384.07 19
2384.18 19
2384.29 18
2384.40 16
2384.52 13
2384.63 9
2384.74 5
2384.85 1
2384.96 0
2385.08 0
2385.19 0
2385.30 0
2385.41 0
2385.52 0
2385.64 0
2385.75 0
2385.86 1
2385.97 4
2386.08 7
2386.20 10
2386.31 13
2386.42 16
2386.53 19
2386.64 23
2386.76 27
2386.87 31
2386.98 36
2387.09 41
2387.20 46
2387.32 51
2387.43 56
2387.54 61
2387.65 66
2387.76 72
2387.88 79
2387.99 89
2388.10 101
2388.21 115
2388.32 130
2388.44 145
2388.55 159
2388.66 172
2388.77 181
2388.88 188
2389.00 192
2389.11 193
2389.22 193
2389.33 193
2389.44 192
2389.56 191
2389.67 190
2389.78 190
2389.89 191
2390.01 191
2390.12 191
2390.23 190
2390.34 187
2390.45 184
2390.57 180
2390.68 175
2390.79 170
2390.90 166
2391.01 163
2391.13 159
2391.24 154
2391.35 148
2391.46 139
2391.57 128
2391.69 116
2391.80 103
2391.91 90
2392.02 79
2392.14 71
2392.25 67
2392.36 67
2392.47 71
2392.58 78
2392.70 88
2392.81 99
2392.92 110
2393.03 117
2393.15 120
2393.26 120
2393.37 115
2393.48 109
2393.59 101
2393.71 93
2393.82 87
2393.93 82
2394.04 78
2394.15 76
2394.27 75
2394.38 75
2394.49 76
2394.60 78
2394.72 81
2394.83 85
2394.94 88
2395.05 91
2395.16 91
2395.28 89
2395.39 83
2395.50 75
2395.61 64
2395.73 53
2395.84 43
2395.95 35
2396.06 29
2396.17 28
2396.29 29
2396.40 33
2396.51 39
2396.62 47
2396.74 55
2396.85 63
2396.96 70
2397.07 78
2397.18 84
2397.30 88
2397.41 91
2397.52 91
2397.63 89
2397.75 86
2397.86 83
2397.97 80
2398.08 80
2398.20 82
2398.31 87
2398.42 94
2398.53 101
2398.64 107
2398.76 110
2398.87 110
2398.98 106
2399.09 99
2399.21 91
2399.32 82
2399.43 76
2399.54 72
2399.66 73
2399.77 76
2399.88 81
2399.99 87
2400.10 92
2400.22 97
2400.33 101
2400.44 104
2400.55 108
2400.67 111
2400.78 116
2400.89 120
2401.00 124
2401.12 128
2401.23 131
2401.34 131
2401.45 130
2401.57 127
2401.68 123
2401.79 119
2401.90 114
2402.01 110
2402.13 107
2402.24 105
2402.35 103
2402.46 101
2402.58 99
2402.69 97
2402.80 96
2402.91 95
2403.03 95
2403.14 96
2403.25 98
2403.36 101
2403.48 105
2403.59 107
2403.70 109
2403.81 110
2403.93 109
2404.04 108
2404.15 106
2404.26 105
2404.38 105
2404.49 105
2404.60 104
2404.71 103
2404.82 99
2404.94 92
2405.05 84
2405.16 76
2405.27 67
2405.39 61
2405.50 57
2405.61 56
2405.72 56
2405.84 56
2405.95 56
2406.06 55
2406.17 51
2406.29 46
2406.40 39
2406.51 31
2406.62 23
2406.74 15
2406.85 8
2406.96 4
2407.07 2
2407.19 4
2407.30 8
2407.41 15
2407.52 22
2407.64 28
2407.75 31
2407.86 30
2407.97 27
2408.09 22
2408.20 18
2408.31 14
2408.42 13
2408.54 13
2408.65 15
2408.76 17
2408.87 17
2408.99 14
2409.10 9
2409.21 2
2409.32 0
2409.44 0
2409.55 0
2409.66 0
2409.77 0
2409.89 0
2410.00 0
2410.11 8
2410.23 21
2410.34 35
2410.45 47
2410.56 58
2410.68 66
2410.79 73
2410.90 77
2411.01 82
2411.13 87
2411.24 93
2411.35 100
2411.46 107
2411.58 113
2411.69 117
2411.80 119
2411.91 118
2412.03 114
2412.14 110
2412.25 106
2412.36 104
2412.48 104
2412.59 107
2412.70 112
2412.82 120
2412.93 128
2413.04 137
2413.15 144
2413.27 148
2413.38 148
2413.49 144
2413.60 136
2413.72 124
2413.83 111
2413.94 97
2414.05 85
2414.17 74
2414.28 65
2414.39 58
2414.50 52
2414.62 47
2414.73 44
2414.84 42
2414.96 41
2415.07 42
2415.18 43
2415.29 44
2415.41 46
2415.52 46
2415.63 45
2415.74 43
2415.86 41
2415.97 40
2416.08 40
2416.20 41
2416.31 43
2416.42 45
2416.53 47
2416.65 47
2416.76 47
2416.87 46
2416.98 45
2417.10 45
2417.21 47
2417.32 50
2417.44 54
2417.55 58
2417.66 62
2417.77 65
2417.89 66
2418.00 66
2418.11 65
2418.22 63
2418.34 61
2418.45 59
2418.56 58
2418.68 57
2418.79 56
2418.90 56
2419.01 57
2419.13 59
2419.24 62
2419.35 65
2419.46 69
2419.58 71
2419.69 72
2419.80 72
2419.92 70
2420.03 67
2420.14 66
2420.25 68
2420.37 74
2420.48 84
2420.59 96
2420.71 108
2420.82 117
2420.93 121
2421.04 120
2421.16 112
2421.27 100
2421.38 86
2421.50 71
2421.61 59
2421.72 50
2421.83 44
2421.95 43
2422.06 45
2422.17 50
2422.29 56
2422.40 62
2422.51 68
2422.62 72
2422.74 74
2422.85 75
2422.96 75
2423.08 76
2423.19 78
2423.30 84
2423.41 92
2423.53 103
2423.64 116
2423.75 129
2423.87 141
2423.98 151
2424.09 159
2424.20 163
2424.32 166
2424.43 168
2424.54 168
2424.66 167
2424.77 163
2424.88 156
2424.99 147
2425.11 136
2425.22 123
2425.33 111
2425.45 101
2425.56 95
2425.67 93
2425.78 94
2425.90 96
2426.01 97
2426.12 95
2426.24 90
2426.35 83
2426.46 73
2426.58 63
2426.69 55
2426.80 48
2426.91 44
2427.03 41
2427.14 39
2427.25 39
2427.37 41
2427.48 44
2427.59 50
2427.71 58
2427.82 69
2427.93 81
2428.04 94
2428.16 105
2428.27 115
2428.38 121
2428.50 125
2428.61 126
2428.72 123
2428.84 119
2428.95 113
2429.06 107
2429.17 101
2429.29 95
2429.40 90
2429.51 87
2429.63 84
2429.74 82
2429.85 79
2429.97 76
2430.08 74
2430.19 72
2430.30 71
2430.42 71
2430.53 73
2430.64 75
2430.76 77
2430.87 78
2430.98 78
2431.10 77
2431.21 77
2431.32 76
2431.43 76
2431.55 77
2431.66 81
2431.77 85
2431.89 92
2432.00 100
2432.11 109
2432.23 118
2432.34 124
2432.45 128
2432.57 129
2432.68 126
2432.79 121
2432.90 115
2433.02 109
2433.13 104
2433.24 101
2433.36 98
2433.47 96
2433.58 92
2433.70 88
2433.81 83
2433.92 78
2434.04 73
2434.15 71
2434.26 70
2434.38 71
2434.49 74
2434.60 78
2434.71 81
2434.83 82
2434.94 82
2435.05 79
2435.17 74
2435.28 68
2435.39 62
2435.51 58
2435.62 54
2435.73 53
2435.85 53
2435.96 55
2436.07 58
2436.19 61
2436.30 63
2436.41 64
2436.53 64
2436.64 62
2436.75 60
2436.86 58
2436.98 56
2437.09 54
2437.20 54
2437.32 56
2437.43 57
2437.54 59
2437.66 60
2437.77 60
2437.88 58
2438.00 55
2438.11 51
2438.22 48
2438.34 46
2438.45 46
2438.56 47
2438.68 50
2438.79 54
2438.90 60
2439.02 65
2439.13 71
2439.24 76
2439.36 80
2439.47 82
2439.58 82
2439.70 80
2439.81 78
2439.92 76
2440.04 76
2440.15 76
2440.26 77
2440.38 79
2440.49 80
2440.60 79
2440.71 75
2440.83 68
2440.94 59
2441.05 49
2441.17 41
2441.28 37
2441.39 37
2441.51 41
2441.62 47
2441.73 54
2441.85 59
2441.96 62
2442.07 60
2442.19 55
2442.30 48
2442.41 40
2442.53 31
2442.64 23
2442.75 15
2442.87 8
2442.98 3
2443.09 0
2443.21 0
2443.32 1
2443.43 7
2443.55 17
2443.66 30
2443.77 46
2443.89 61
2444.00 74
2444.11 84
2444.23 88
2444.34 88
2444.45 84
2444.57 79
2444.68 74
2444.79 72
2444.91 72
2445.02 74
2445.13 79
2445.25 86
2445.36 92
2445.48 98
2445.59 102
2445.70 104
2445.82 104
2445.93 101
2446.04 97
2446.16 92
2446.27 88
2446.38 85
2446.50 83
2446.61 83
2446.72 84
2446.84 84
2446.95 83
2447.06 80
2447.18 78
2447.29 76
2447.40 76
2447.52 79
2447.63 85
2447.74 93
2447.86 101
2447.97 108
2448.08 111
2448.20 110
2448.31 106
2448.42 100
2448.54 93
2448.65 86
2448.76 82
2448.88 79
2448.99 79
2449.10 81
2449.22 84
2449.33 89
2449.45 94
2449.56 101
2449.67 109
2449.79 119
2449.90 129
2450.01 139
2450.13 147
2450.24 153
2450.35 155
2450.47 152
2450.58 145
2450.69 135
2450.81 124
2450.92 113
2451.03 103
2451.15 96
2451.26 94
2451.37 97
2451.49 102
2451.60 109
2451.72 116
2451.83 120
2451.94 120
2452.06 115
2452.17 106
2452.28 93
2452.40 79
2452.51 65
2452.62 52
2452.74 40
2452.85 30
2452.96 21
2453.08 11
2453.19 2
2453.31 0
2453.42 0
2453.53 0
2453.65 0
2453.76 0
2453.87 0
2453.99 0
2454.10 0
2454.21 7
2454.33 18
2454.44 31
2454.55 43
2454.67 54
2454.78 64
2454.90 72
2455.01 78
2455.12 82
2455.24 85
2455.35 89
2455.46 94
2455.58 100
2455.69 107
2455.80 117
2455.92 126
2456.03 135
2456.15 141
2456.26 144
2456.37 141
2456.49 133
2456.60 120
2456.71 105
2456.83 88
2456.94 74
2457.05 62
2457.17 56
2457.28 54
2457.40 55
2457.51 59
2457.62 65
2457.74 70
2457.85 74
2457.96 78
2458.08 81
2458.19 81
2458.30 80
2458.42 76
2458.53 70
2458.65 63
2458.76 56
2458.87 51
2458.99 47
2459.10 46
2459.21 47
2459.33 49
2459.44 52
2459.56 53
2459.67 52
2459.78 50
2459.90 47
2460.01 44
2460.12 42
2460.24 43
2460.35 48
2460.47 55
2460.58 65
2460.69 77
2460.81 90
2460.92 103
2461.03 113
2461.15 120
2461.26 124
2461.38 123
2461.49 118
2461.60 110
2461.72 99
2461.83 86
2461.94 74
2462.06 63
2462.17 55
2462.29 50
2462.40 50
2462.51 52
2462.63 57
2462.74 62
2462.85 67
2462.97 70
2463.08 70
2463.20 67
2463.31 62
2463.42 57
2463.54 53
2463.65 51
2463.77 51
2463.88 52
2463.99 53
2464.11 54
2464.22 52
2464.33 48
2464.45 43
2464.56 39
2464.68 37
2464.79 37
2464.90 41
2465.02 48
2465.13 56
2465.24 63
2465.36 68
2465.47 70
2465.59 67
2465.70 62
2465.81 53
2465.93 43
2466.04 32
2466.16 22
2466.27 12
2466.38 3
2466.50 0
2466.61 0
2466.73 0
2466.84 0
2466.95 0
2467.07 7
2467.18 15
2467.29 23
2467.41 30
2467.52 38
2467.64 45
2467.75 54
2467.86 63
2467.98 72
2468.09 81
2468.21 89
2468.32 94
2468.43 96
2468.55 95
2468.66 93
2468.78 92
2468.89 94
2469.00 100
2469.12 110
2469.23 123
2469.35 136
2469.46 148
2469.57 156
2469.69 158
2469.80 154
2469.91 145
2470.03 133
2470.14 120
2470.26 108
2470.37 98
2470.48 90
2470.60 84
2470.71 80
2470.83 76
2470.94 72
2471.05 66
2471.17 58
2471.28 48
2471.40 36
2471.51 22
2471.62 8
2471.74 0
2471.85 0
2471.97 0
2472.08 0
2472.19 0
2472.31 0
2472.42 0
2472.54 1
2472.65 8
2472.76 14
2472.88 17
2472.99 19
2473.11 18
2473.22 16
2473.33 14
2473.45 11
2473.56 9
2473.68 7
2473.79 6
2473.90 8
2474.02 11
2474.13 16
2474.25 22
2474.36 29
2474.48 36
2474.59 42
2474.70 48
2474.82 52
2474.93 55
2475.05 58
2475.16 61
2475.27 65
2475.39 69
2475.50 73
2475.62 76
2475.73 78
2475.84 80
2475.96 80
2476.07 79
2476.19 77
2476.30 74
2476.41 70
2476.53 66
2476.64 62
2476.76 57
2476.87 52
2476.99 48
2477.10 43
2477.21 40
2477.33 38
2477.44 38
2477.56 40
2477.67 44
2477.78 50
2477.90 58
2478.01 66
2478.13 73
2478.24 80
2478.35 84
2478.47 87
2478.58 88
2478.70 88
2478.81 87
2478.93 85
2479.04 84
2479.15 83
2479.27 82
2479.38 80
2479.50 76
2479.61 72
2479.72 67
2479.84 62
2479.95 57
2480.07 53
2480.18 51
2480.30 49
2480.41 48
2480.52 46
2480.64 43
2480.75 38
2480.87 31
2480.98 22
2481.10 12
2481.21 1
2481.32 0
2481.44 0
2481.55 0
2481.67 0
2481.78 0
2481.89 0
2482.01 0
2482.12 2
2482.24 11
2482.35 18
2482.47 23
2482.58 27
2482.69 31
2482.81 35
2482.92 41
2483.04 47
2483.15 53
2483.27 56
2483.38 57
2483.49 55
2483.61 49
2483.72 42
2483.84 34
2483.95 27
2484.07 21
2484.18 17
2484.29 13
2484.41 10
2484.52 6
2484.64 3
2484.75 0
2484.87 0
2484.98 0
2485.09 0
2485.21 0
2485.32 0
2485.44 0
2485.55 3
2485.67 8
2485.78 12
2485.89 16
2486.01 18
2486.12 18
2486.24 17
2486.35 14
2486.47 12
2486.58 11
2486.69 12
2486.81 16
2486.92 21
2487.04 28
2487.15 36
2487.27 43
2487.38 49
2487.50 52
2487.61 53
2487.72 51
2487.84 46
2487.95 39
2488.07 31
2488.18 22
2488.30 14
2488.41 8
2488.52 5
2488.64 6
2488.75 11
2488.87 19
2488.98 30
2489.10 41
2489.21 53
2489.33 63
2489.44 70
2489.55 74
2489.67 75
2489.78 73
2489.90 69
2490.01 63
2490.13 56
2490.24 49
2490.36 43
2490.47 37
2490.58 32
2490.70 30
2490.81 29
2490.93 30
2491.04 32
2491.16 34
2491.27 36
2491.39 37
2491.50 37
2491.61 37
2491.73 36
2491.84 36
2491.96 36
2492.07 37
2492.19 38
2492.30 41
2492.42 44
2492.53 49
2492.64 54
2492.76 60
2492.87 67
2492.99 73
2493.10 80
2493.22 87
2493.33 95
2493.45 102
2493.56 110
2493.67 118
2493.79 126
2493.90 134
2494.02 140
2494.13 146
2494.25 149
2494.36 151
2494.48 149
2494.59 145
2494.71 139
2494.82 130
2494.93 119
2495.05 107
2495.16 96
2495.28 87
2495.39 80
2495.51 76
2495.62 75
2495.74 76
2495.85 76
2495.97 76
2496.08 74
2496.19 69
2496.31 62
2496.42 52
2496.54 42
2496.65 33
2496.77 24
2496.88 16
2497.00 9
2497.11 5
2497.23 2
2497.34 2
2497.45 3
2497.57 7
2497.68 14
2497.80 22
2497.91 32
2498.03 43
2498.14 55
2498.26 67
2498.37 79
2498.49 91
2498.60 102
2498.72 112
2498.83 120
2498.94 126
2499.06 128
2499.17 126
2499.29 121
2499.40 113
2499.52 104
2499.63 94
2499.75 87
2499.86 81
2499.98 79
2500.09 78
2500.21 78
2500.32 77
2500.43 75
2500.55 70
2500.66 63
2500.78 56
2500.89 50
2501.01 45
2501.12 44
2501.24 44
2501.35 45
2501.47 47
2501.58 47
2501.70 44
2501.81 40
2501.93 35
2502.04 30
2502.16 28
2502.27 30
2502.38 34
2502.50 41
2502.61 50
2502.73 58
2502.84 65
2502.96 69
2503.07 71
2503.19 70
2503.30 67
2503.42 62
2503.53 56
2503.65 49
2503.76 43
2503.88 36
2503.99 29
2504.11 21
2504.22 12
2504.33 4
2504.45 0
2504.56 0
2504.68 0
2504.79 0
2504.91 0
2505.02 6
2505.14 17
2505.25 28
2505.37 39
2505.48 46
2505.60 51
2505.71 52
2505.83 51
2505.94 50
2506.06 49
2506.17 49
2506.29 52
2506.40 57
2506.52 61
2506.63 65
2506.75 67
2506.86 66
2506.97 63
2507.09 58
2507.20 52
2507.32 46
2507.43 40
2507.55 35
2507.66 32
2507.78 31
2507.89 33
2508.01 37
2508.12 43
2508.24 49
2508.35 54
2508.47 55
2508.58 53
2508.70 48
2508.81 39
2508.93 30
2509.04 22
2509.16 17
2509.27 15
2509.39 17
2509.50 20
2509.62 24
2509.73 29
2509.85 32
2509.96 35
2510.08 39
2510.19 43
2510.31 48
2510.42 55
2510.54 61
2510.65 66
2510.76 69
2510.88 69
2510.99 67
2511.11 62
2511.22 57
2511.34 54
2511.45 52
2511.57 52
2511.68 55
2511.80 58
2511.91 63
2512.03 68
2512.14 71
2512.26 74
2512.37 74
2512.49 73
2512.60 68
2512.72 61
2512.83 51
2512.95 38
2513.06 25
2513.18 12
2513.29 0
2513.41 0
2513.52 0
2513.64 0
2513.75 0
2513.87 0
2513.98 0
2514.10 0
2514.21 0
2514.33 7
2514.44 22
2514.56 40
2514.67 60
2514.79 82
2514.90 103
2515.02 123
2515.13 139
2515.25 151
2515.36 159
2515.48 163
2515.59 166
2515.71 167
2515.82 170
2515.94 173
2516.05 175
2516.17 175
2516.28 172
2516.40 167
2516.51 159
2516.63 150
2516.74 142
2516.86 135
2516.97 131
2517.09 129
2517.20 127
2517.32 124
2517.43 119
2517.55 113
2517.66 106
2517.78 99
2517.89 93
2518.01 88
2518.12 85
2518.24 84
2518.35 84
2518.47 86
2518.58 89
2518.70 93
2518.81 97
2518.93 101
2519.04 104
2519.16 106
2519.27 108
2519.39 109
2519.50 110
2519.62 112
2519.73 113
2519.85 114
2519.96 114
2520.08 115
2520.20 116
2520.31 119
2520.43 123
2520.54 129
2520.66 137
2520.77 144
2520.89 150
2521.00 153
2521.12 153
2521.23 149
2521.35 143
2521.46 136
2521.58 128
2521.69 122
2521.81 117
2521.92 112
2522.04 106
2522.15 98
2522.27 88
2522.38 75
2522.50 61
2522.61 47
2522.73 34
2522.84 24
2522.96 18
2523.07 16
2523.19 18
2523.30 24
2523.42 30
2523.53 36
2523.65 41
2523.76 44
2523.88 46
2524.00 49
2524.11 53
2524.23 59
2524.34 66
2524.46 74
2524.57 80
2524.69 82
2524.80 79
2524.92 73
2525.03 64
2525.15 55
2525.26 49
2525.38 46
2525.49 48
2525.61 54
2525.72 63
2525.84 72
2525.95 79
2526.07 84
2526.18 86
2526.30 84
2526.42 78
2526.53 69
2526.65 59
2526.76 46
2526.88 34
2526.99 23
2527.11 16
2527.22 12
2527.34 13
2527.45 18
2527.57 26
2527.68 34
2527.80 42
2527.91 49
2528.03 52
2528.14 53
2528.26 52
2528.37 49
2528.49 46
2528.61 43
2528.72 41
2528.84 39
2528.95 37
2529.07 35
2529.18 32
2529.30 30
2529.41 28
2529.53 26
2529.64 26
2529.76 26
2529.87 26
2529.99 26
2530.10 25
2530.22 24
2530.34 24
2530.45 25
2530.57 28
2530.68 34
2530.80 43
2530.91 53
2531.03 63
2531.14 73
2531.26 82
2531.37 89
2531.49 96
2531.60 104
2531.72 113
2531.83 123
2531.95 135
2532.07 147
2532.18 158
2532.30 167
2532.41 173
2532.53 178
2532.64 181
2532.76 184
2532.87 189
2532.99 195
2533.10 202
2533.22 209
2533.33 217
2533.45 224
2533.57 232
2533.68 239
2533.80 246
2533.91 255
2534.03 264
2534.14 274
2534.26 284
2534.37 295
2534.49 305
2534.60 316
2534.72 327
2534.84 339
2534.95 351
2535.07 364
2535.18 377
2535.30 389
2535.41 398
2535.53 403
2535.64 404
2535.76 400
2535.87 390
2535.99 376
2536.11 358
2536.22 337
2536.34 317
2536.45 298
2536.57 280
2536.68 264
2536.80 249
2536.91 235
2537.03 221
2537.14 206
2537.26 192
2537.38 179
2537.49 169
2537.61 164
2537.72 164
2537.84 170
2537.95 181
2538.07 196
2538.18 213
2538.30 232
2538.42 251
2538.53 269
2538.65 287
2538.76 303
2538.88 318
2538.99 332
2539.11 344
2539.22 356
2539.34 368
2539.46 381
2539.57 396
2539.69 413
2539.80 433
2539.92 456
2540.03 483
2540.15 514
2540.26 550
2540.38 588
2540.50 629
2540.61 671
2540.73 710
2540.84 747
2540.96 782
2541.07 815
2541.19 849
2541.30 887
2541.42 928
2541.54 970
2541.65 1012
2541.77 1049
2541.88 1076
2542.00 1092
2542.11 1096
2542.23 1092
2542.35 1083
2542.46 1075
2542.58 1071
2542.69 1072
2542.81 1078
2542.92 1086
2543.04 1096
2543.15 1104
2543.27 1108
2543.39 1106
2543.50 1096
2543.62 1078
2543.73 1051
2543.85 1015
2543.96 972
2544.08 922
2544.20 869
2544.31 816
2544.43 766
2544.54 718
2544.66 675
2544.77 637
2544.89 603
2545.00 573
2545.12 546
2545.24 523
2545.35 503
2545.47 484
2545.58 465
2545.70 445
2545.81 423
2545.93 398
2546.05 372
2546.16 346
2546.28 320
2546.39 296
2546.51 274
2546.62 255
2546.74 237
2546.86 223
2546.97 211
2547.09 201
2547.20 193
2547.32 187
2547.43 181
2547.55 176
2547.67 171
2547.78 166
2547.90 160
2548.01 155
2548.13 150
2548.24 146
2548.36 142
2548.48 139
2548.59 137
2548.71 136
2548.82 136
2548.94 137
2549.06 140
2549.17 144
2549.29 149
2549.40 155
2549.52 161
2549.63 165
2549.75 167
2549.87 166
2549.98 162
2550.10 154
2550.21 144
2550.33 131
2550.44 116
2550.56 101
2550.68 88
2550.79 77
2550.91 70
2551.02 69
2551.14 73
2551.26 83
2551.37 98
2551.49 117
2551.60 137
2551.72 157
2551.83 173
2551.95 184
2552.07 190
2552.18 191
2552.30 187
2552.41 181
2552.53 174
2552.65 167
2552.76 161
2552.88 156
2552.99 150
2553.11 145
2553.22 138
2553.34 131
2553.46 123
2553.57 115
2553.69 107
2553.80 100
2553.92 94
2554.04 88
2554.15 84
2554.27 81
2554.38 81
2554.50 83
2554.62 87
2554.73 92
2554.85 97
2554.96 100
2555.08 101
2555.19 99
2555.31 95
2555.43 90
2555.54 84
2555.66 79
2555.77 76
2555.89 75
2556.01 77
2556.12 80
2556.24 85
2556.35 89
2556.47 93
2556.59 96
2556.70 97
2556.82 98
2556.93 98
2557.05 96
2557.17 95
2557.28 92
2557.40 89
2557.51 87
2557.63 86
2557.75 85
2557.86 86
2557.98 86
2558.09 87
2558.21 86
2558.33 85
2558.44 84
2558.56 83
2558.67 84
2558.79 89
2558.91 96
2559.02 106
2559.14 117
2559.25 126
2559.37 132
2559.49 134
2559.60 131
2559.72 124
2559.83 113
2559.95 101
2560.07 88
2560.18 78
2560.30 69
2560.41 63
2560.53 58
2560.65 54
2560.76 49
2560.88 43
2560.99 35
2561.11 25
2561.23 14
2561.34 3
2561.46 0
2561.57 0
2561.69 0
2561.81 0
2561.92 0
2562.04 0
2562.15 0
2562.27 3
2562.39 6
2562.50 9
2562.62 10
2562.73 13
2562.85 17
2562.97 24
2563.08 33
2563.20 44
2563.31 56
2563.43 68
2563.55 79
2563.66 88
2563.78 95
2563.90 102
2564.01 108
2564.13 114
2564.24 122
2564.36 129
2564.48 136
2564.59 143
2564.71 148
2564.82 150
2564.94 151
2565.06 149
2565.17 144
2565.29 137
2565.40 129
2565.52 119
2565.64 110
2565.75 102
2565.87 97
2565.99 97
2566.10 101
2566.22 110
2566.33 122
2566.45 135
2566.57 149
2566.68 162
2566.80 172
2566.91 179
2567.03 183
2567.15 185
2567.26 185
2567.38 184
2567.50 182
2567.61 180
2567.73 177
2567.84 174
2567.96 169
2568.08 163
2568.19 153
2568.31 142
2568.43 129
2568.54 116
2568.66 103
2568.77 91
2568.89 81
2569.01 73
2569.12 67
2569.24 63
2569.36 62
2569.47 62
2569.59 64
2569.70 68
2569.82 73
2569.94 81
2570.05 90
2570.17 100
2570.29 111
2570.40 121
2570.52 131
2570.63 139
2570.75 145
2570.87 149
2570.98 153
2571.10 157
2571.22 160
2571.33 164
2571.45 169
2571.56 173
2571.68 177
2571.80 180
2571.91 181
2572.03 180
2572.15 177
2572.26 172
2572.38 166
2572.49 158
2572.61 150
2572.73 143
2572.84 135
2572.96 128
2573.08 122
2573.19 117
2573.31 113
2573.42 111
2573.54 111
2573.66 113
2573.77 116
2573.89 120
2574.01 122
2574.12 123
2574.24 122
2574.36 120
2574.47 118
2574.59 118
2574.70 121
2574.82 128
2574.94 139
2575.05 151
2575.17 163
2575.29 173
2575.40 179
2575.52 179
2575.64 175
2575.75 166
2575.87 154
2575.98 140
2576.10 124
2576.22 108
2576.33 93
2576.45 78
2576.57 65
2576.68 54
2576.80 44
2576.92 37
2577.03 32
2577.15 29
2577.26 26
2577.38 25
2577.50 25
2577.61 27
2577.73 29
2577.85 33
2577.96 38
2578.08 44
2578.20 51
2578.31 60
2578.43 69
2578.55 78
2578.66 88
2578.78 95
2578.89 100
2579.01 101
2579.13 98
2579.24 91
2579.36 81
2579.48 70
2579.59 60
2579.71 53
2579.83 48
2579.94 46
2580.06 45
2580.18 44
2580.29 41
2580.41 36
2580.53 30
2580.64 22
2580.76 16
2580.87 12
2580.99 10
2581.11 10
2581.22 11
2581.34 13
2581.46 13
2581.57 13
2581.69 12
2581.81 11
2581.92 10
2582.04 9
2582.16 9
2582.27 8
2582.39 7
2582.51 6
2582.62 6
2582.74 6
2582.86 9
2582.97 15
2583.09 24
2583.21 35
2583.32 48
2583.44 61
2583.55 73
2583.67 83
2583.79 89
2583.90 93
2584.02 92
2584.14 87
2584.25 79
2584.37 68
2584.49 55
2584.60 42
2584.72 29
2584.84 18
2584.95 10
2585.07 4
2585.19 1
2585.30 1
2585.42 2
2585.54 4
2585.65 7
2585.77 9
2585.89 10
2586.00 9
2586.12 6
2586.24 2
2586.35 0
2586.47 0
2586.59 0
2586.70 0
2586.82 0
2586.94 0
2587.05 1
2587.17 11
2587.29 23
2587.40 36
2587.52 48
2587.64 59
2587.75 66
2587.87 70
2587.99 70
2588.10 68
2588.22 63
2588.34 57
2588.45 51
2588.57 47
2588.69 44
2588.80 44
2588.92 46
2589.04 50
2589.15 54
2589.27 57
2589.39 57
2589.50 55
2589.62 48
2589.74 39
2589.85 27
2589.97 14
2590.09 2
2590.20 0
2590.32 0
2590.44 0
2590.55 0
2590.67 0
2590.79 0
2590.90 4
2591.02 13
2591.14 20
2591.25 27
2591.37 34
2591.49 40
2591.60 47
2591.72 54
2591.84 60
2591.95 66
2592.07 70
2592.19 74
2592.30 76
2592.42 78
2592.54 79
2592.65 81
2592.77 83
2592.89 85
2593.00 88
2593.12 91
2593.24 94
2593.35 97
2593.47 99
2593.59 102
2593.70 104
2593.82 106
2593.94 108
2594.05 110
2594.17 111
2594.29 114
2594.41 116
2594.52 119
2594.64 122
2594.76 123
2594.87 124
2594.99 122
2595.11 119
2595.22 113
2595.34 106
2595.46 98
2595.57 89
2595.69 81
2595.81 73
2595.92 66
2596.04 59
2596.16 54
2596.27 48
2596.39 42
2596.51 35
2596.62 27
2596.74 19
2596.86 11
2596.98 6
2597.09 4
2597.21 6
2597.33 11
2597.44 19
2597.56 27
2597.68 35
2597.79 40
2597.91 44
2598.03 45
2598.14 48
2598.26 51
2598.38 58
2598.49 67
2598.61 78
2598.73 88
2598.85 95
2598.96 99
2599.08 98
2599.20 93
2599.31 87
2599.43 80
2599.55 75
2599.66 73
2599.78 72
2599.90 74
2600.01 76
2600.13 80
2600.25 84
2600.37 88
2600.48 93
2600.60 97
2600.72 100
2600.83 102
2600.95 102
2601.07 100
2601.18 97
2601.30 92
2601.42 87
2601.53 83
2601.65 81
2601.77 80
2601.89 82
2602.00 84
2602.12 87
2602.24 89
2602.35 91
2602.47 92
2602.59 93
2602.70 93
2602.82 94
2602.94 94
2603.06 95
2603.17 96
2603.29 96
2603.41 95
2603.52 92
2603.64 89
2603.76 85
2603.87 80
2603.99 76
2604.11 72
2604.23 70
2604.34 70
2604.46 73
2604.58 78
2604.69 85
2604.81 91
2604.93 98
2605.04 103
2605.16 106
2605.28 108
2605.40 109
2605.51 110
2605.63 112
2605.75 114
2605.86 118
2605.98 122
2606.10 126
2606.22 129
2606.33 131
2606.45 130
2606.57 127
2606.68 121
2606.80 114
2606.92 106
2607.03 100
2607.15 96
2607.27 96
2607.39 101
2607.50 111
2607.62 125
2607.74 143
2607.85 163
2607.97 184
2608.09 206
2608.21 227
2608.32 248
2608.44 268
2608.56 288
2608.67 307
2608.79 326
2608.91 347
2609.03 371
2609.14 400
2609.26 433
2609.38 470
2609.49 509
2609.61 548
2609.73 585
2609.85 621
2609.96 657
2610.08 694
2610.20 736
2610.31 780
2610.43 828
2610.55 876
2610.67 922
2610.78 964
2610.90 1003
2611.02 1037
2611.13 1069
2611.25 1097
2611.37 1121
2611.49 1141
2611.60 1155
2611.72 1161
2611.84 1160
2611.95 1153
2612.07 1142
2612.19 1129
2612.31 1115
2612.42 1101
2612.54 1087
2612.66 1070
2612.77 1051
2612.89 1027
2613.01 999
2613.13 968
2613.24 936
2613.36 905
2613.48 876
2613.60 849
2613.71 825
2613.83 802
2613.95 779
2614.06 754
2614.18 729
2614.30 702
2614.42 677
2614.53 653
2614.65 632
2614.77 613
2614.88 597
2615.00 582
2615.12 565
2615.24 548
2615.35 528
2615.47 508
2615.59 487
2615.71 468
2615.82 449
2615.94 432
2616.06 414
2616.17 397
2616.29 380
2616.41 361
2616.53 343
2616.64 324
2616.76 305
2616.88 287
2617.00 269
2617.11 252
2617.23 235
2617.35 218
2617.46 202
2617.58 186
2617.70 171
2617.82 156
2617.93 141
2618.05 128
2618.17 116
2618.29 106
2618.40 97
2618.52 89
2618.64 81
2618.76 72
2618.87 62
2618.99 52
2619.11 43
2619.22 35
2619.34 30
2619.46 27
2619.58 26
2619.69 27
2619.81 27
2619.93 28
2620.05 28
2620.16 29
2620.28 31
2620.40 36
2620.52 43
2620.63 53
2620.75 63
2620.87 73
2620.99 81
2621.10 87
2621.22 91
2621.34 92
2621.46 93
2621.57 93
2621.69 93
2621.81 94
2621.92 95
2622.04 97
2622.16 99
2622.28 100
2622.39 100
2622.51 100
2622.63 99
2622.75 96
2622.86 92
2622.98 87
2623.10 81
2623.22 74
2623.33 67
2623.45 61
2623.57 56
2623.69 52
2623.80 52
2623.92 53
2624.04 56
2624.16 60
2624.27 65
2624.39 68
2624.51 69
2624.63 67
2624.74 63
2624.86 56
2624.98 47
2625.10 37
2625.21 26
2625.33 15
2625.45 6
2625.57 0
2625.68 0
2625.80 0
2625.92 0
2626.04 6
2626.15 16
2626.27 28
2626.39 40
2626.51 52
2626.62 64
2626.74 75
2626.86 86
2626.98 96
2627.09 105
2627.21 113
2627.33 119
2627.45 122
2627.56 121
2627.68 116
2627.80 109
2627.92 99
2628.03 89
2628.15 80
2628.27 74
2628.39 70
2628.50 70
2628.62 71
2628.74 72
2628.86 72
2628.97 70
2629.09 65
2629.21 58
2629.33 51
2629.44 44
2629.56 38
2629.68 33
2629.80 28
2629.92 24
2630.03 20
2630.15 15
2630.27 10
2630.39 6
2630.50 2
2630.62 1
2630.74 1
2630.86 4
2630.97 7
2631.09 11
2631.21 16
2631.33 21
2631.44 26
2631.56 33
2631.68 39
2631.80 46
2631.91 51
2632.03 55
2632.15 56
2632.27 55
2632.39 50
2632.50 43
2632.62 34
2632.74 24
2632.86 14
2632.97 5
2633.09 0
2633.21 0
2633.33 0
2633.44 0
2633.56 0
2633.68 0
2633.80 0
2633.91 0
2634.03 0
2634.15 4
2634.27 9
2634.39 13
2634.50 17
2634.62 20
2634.74 21
2634.86 20
2634.97 18
2635.09 14
2635.21 9
2635.33 6
2635.44 4
2635.56 3
2635.68 5
2635.80 9
2635.92 15
2636.03 22
2636.15 30
2636.27 38
2636.39 47
2636.50 55
2636.62 62
2636.74 67
2636.86 70
2636.98 69
2637.09 66
2637.21 60
2637.33 52
2637.45 42
2637.56 33
2637.68 25
2637.80 18
2637.92 14
2638.04 11
2638.15 9
2638.27 9
2638.39 8
2638.51 8
2638.62 8
2638.74 9
2638.86 11
2638.98 15
2639.10 20
2639.21 25
2639.33 29
2639.45 32
2639.57 32
2639.68 30
2639.80 27
2639.92 24
2640.04 22
2640.16 23
2640.27 26
2640.39 31
2640.51 36
2640.63 41
2640.74 44
2640.86 46
2640.98 45
2641.10 43
2641.22 41
2641.33 39
2641.45 38
2641.57 37
2641.69 35
2641.81 33
2641.92 29
2642.04 25
2642.16 19
2642.28 14
2642.39 10
2642.51 7
2642.63 7
2642.75 10
2642.87 14
2642.98 20
2643.10 25
2643.22 30
2643.34 34
2643.46 36
2643.57 37
2643.69 37
2643.81 37
2643.93 38
2644.05 39
2644.16 41
2644.28 44
2644.40 47
2644.52 49
2644.63 49
2644.75 49
2644.87 48
2644.99 46
2645.11 46
2645.22 47
2645.34 51
2645.46 56
2645.58 62
2645.70 67
2645.81 70
2645.93 69
2646.05 64
2646.17 56
2646.29 46
2646.40 36
2646.52 28
2646.64 23
2646.76 22
2646.88 25
2646.99 31
2647.11 39
2647.23 48
2647.35 56
2647.47 61
2647.58 64
2647.70 64
2647.82 62
2647.94 58
2648.06 55
2648.17 52
2648.29 49
2648.41 48
2648.53 50
2648.65 53
2648.76 58
2648.88 65
2649.00 73
2649.12 81
2649.24 89
2649.35 95
2649.47 98
2649.59 98
2649.71 95
2649.83 90
2649.94 82
2650.06 74
2650.18 67
2650.30 61
2650.42 56
2650.53 54
2650.65 53
2650.77 52
2650.89 51
2651.01 49
2651.12 46
2651.24 41
2651.36 36
2651.48 31
2651.60 27
2651.71 25
2651.83 24
2651.95 25
2652.07 26
2652.19 28
2652.31 28
2652.42 29
2652.54 29
2652.66 31
2652.78 35
2652.90 41
2653.01 50
2653.13 61
2653.25 73
2653.37 84
2653.49 93
2653.60 101
2653.72 105
2653.84 108
2653.96 109
2654.08 108
2654.19 107
2654.31 105
2654.43 103
2654.55 102
2654.67 102
2654.79 102
2654.90 104
2655.02 107
2655.14 111
2655.26 116
2655.38 121
2655.49 126
2655.61 132
2655.73 138
2655.85 146
2655.97 154
2656.09 164
2656.20 173
2656.32 180
2656.44 184
2656.56 183
2656.68 178
2656.79 169
2656.91 157
2657.03 144
2657.15 131
2657.27 120
2657.39 110
2657.50 101
2657.62 93
2657.74 86
2657.86 78
2657.98 69
2658.09 59
2658.21 49
2658.33 39
2658.45 30
2658.57 23
2658.69 20
2658.80 19
2658.92 22
2659.04 29
2659.16 38
2659.28 48
2659.40 57
2659.51 64
2659.63 66
2659.75 64
2659.87 58
2659.99 48
2660.10 36
2660.22 23
2660.34 11
2660.46 1
2660.58 0
2660.70 0
2660.81 0
2660.93 6
2661.05 20
2661.17 37
2661.29 57
2661.41 77
2661.52 95
2661.64 109
2661.76 119
2661.88 124
2662.00 126
2662.12 125
2662.23 121
2662.35 117
2662.47 111
2662.59 103
2662.71 92
2662.83 79
2662.94 65
2663.06 50
2663.18 38
2663.30 28
2663.42 22
2663.54 20
2663.65 21
2663.77 24
2663.89 26
2664.01 28
2664.13 28
2664.25 29
2664.36 31
2664.48 36
2664.60 44
2664.72 57
2664.84 70
2664.96 84
2665.07 94
2665.19 100
2665.31 101
2665.43 97
2665.55 91
2665.67 83
2665.78 75
2665.90 67
2666.02 61
2666.14 54
2666.26 48
2666.38 42
2666.50 37
2666.61 33
2666.73 31
2666.85 31
2666.97 33
2667.09 36
2667.21 41
2667.32 48
2667.44 55
2667.56 62
2667.68 69
2667.80 76
2667.92 80
2668.03 82
2668.15 80
2668.27 74
2668.39 66
2668.51 57
2668.63 47
2668.75 39
2668.86 32
2668.98 29
2669.10 27
2669.22 28
2669.34 28
2669.46 29
2669.57 28
2669.69 26
2669.81 21
2669.93 17
2670.05 12
2670.17 9
2670.29 9
2670.40 11
2670.52 16
2670.64 23
2670.76 30
2670.88 36
2671.00 41
2671.12 42
2671.23 40
2671.35 35
2671.47 28
2671.59 19
2671.71 10
2671.83 1
2671.94 0
2672.06 0
2672.18 0
2672.30 0
2672.42 0
2672.54 0
2672.66 0
2672.77 0
2672.89 5
2673.01 14
2673.13 25
2673.25 36
2673.37 48
2673.49 60
2673.60 72
2673.72 83
2673.84 92
2673.96 97
2674.08 100
2674.20 97
2674.32 91
2674.43 80
2674.55 67
2674.67 54
2674.79 43
2674.91 35
2675.03 32
2675.15 34
2675.26 41
2675.38 49
2675.50 59
2675.62 68
2675.74 74
2675.86 78
2675.98 78
2676.09 76
2676.21 72
2676.33 68
2676.45 64
2676.57 61
2676.69 59
2676.81 60
2676.93 62
2677.04 66
2677.16 71
2677.28 77
2677.40 82
2677.52 86
2677.64 88
2677.76 87
2677.87 85
2677.99 81
2678.11 77
2678.23 72
2678.35 68
2678.47 65
2678.59 64
2678.71 64
2678.82 65
2678.94 68
2679.06 71
2679.18 74
2679.30 78
2679.42 82
2679.54 87
2679.65 93
2679.77 102
2679.89 115
2680.01 131
2680.13 149
2680.25 167
2680.37 184
2680.49 197
2680.60 204
2680.72 204
2680.84 198
2680.96 187
2681.08 173
2681.20 158
2681.32 142
2681.44 128
2681.55 116
2681.67 106
2681.79 99
2681.91 93
2682.03 90
2682.15 89
2682.27 89
2682.39 90
2682.50 90
2682.62 87
2682.74 82
2682.86 73
2682.98 62
2683.10 50
2683.22 39
2683.34 30
2683.45 26
2683.57 26
2683.69 29
2683.81 34
2683.93 38
2684.05 41
2684.17 42
2684.29 40
2684.40 37
2684.52 34
2684.64 34
2684.76 35
2684.88 39
2685.00 44
2685.12 50
2685.24 56
2685.36 60
2685.47 63
2685.59 66
2685.71 70
2685.83 76
2685.95 84
2686.07 94
2686.19 106
2686.31 117
2686.42 128
2686.54 137
2686.66 145
2686.78 151
2686.90 157
2687.02 162
2687.14 168
2687.26 174
2687.38 179
2687.49 185
2687.61 188
2687.73 191
2687.85 193
2687.97 195
2688.09 197
2688.21 203
2688.33 211
2688.45 223
2688.56 239
2688.68 257
2688.80 275
2688.92 292
2689.04 307
2689.16 320
2689.28 331
2689.40 342
2689.52 354
2689.63 367
2689.75 381
2689.87 394
2689.99 407
2690.11 418
2690.23 427
2690.35 433
2690.47 437
2690.59 440
2690.71 442
2690.82 443
2690.94 445
2691.06 447
2691.18 451
2691.30 455
2691.42 461
2691.54 466
2691.66 469
2691.78 470
2691.89 467
2692.01 463
2692.13 459
2692.25 459
2692.37 465
2692.49 478
2692.61 497
2692.73 519
2692.85 540
2692.97 557
2693.08 566
2693.20 569
2693.32 567
2693.44 564
2693.56 565
2693.68 572
2693.80 587
2693.92 610
2694.04 638
2694.16 669
2694.27 700
2694.39 732
2694.51 764
2694.63 797
2694.75 835
2694.87 877
2694.99 924
2695.11 977
2695.23 1032
2695.35 1090
2695.47 1149
2695.58 1209
2695.70 1269
2695.82 1331
2695.94 1393
2696.06 1455
2696.18 1515
2696.30 1573
2696.42 1627
2696.54 1678
2696.66 1726
2696.77 1772
2696.89 1817
2697.01 1860
2697.13 1901
2697.25 1938
2697.37 1969
2697.49 1994
2697.61 2013
2697.73 2023
2697.85 2027
2697.97 2024
2698.08 2014
2698.20 1996
2698.32 1973
2698.44 1945
2698.56 1913
2698.68 1881
2698.80 1850
2698.92 1820
2699.04 1791
2699.16 1762
2699.28 1731
2699.40 1697
2699.51 1657
2699.63 1613
2699.75 1565
2699.87 1513
2699.99 1460
2700.11 1405
2700.23 1350
2700.35 1295
2700.47 1243
2700.59 1192
2700.71 1143
2700.83 1094
2700.94 1044
2701.06 994
2701.18 942
2701.30 890
2701.42 838
2701.54 788
2701.66 742
2701.78 701
2701.90 665
2702.02 633
2702.14 605
2702.26 580
2702.37 557
2702.49 534
2702.61 510
2702.73 487
2702.85 464
2702.97 440
2703.09 417
2703.21 395
2703.33 374
2703.45 353
2703.57 333
2703.69 312
2703.81 290
2703.92 267
2704.04 244
2704.16 221
2704.28 199
2704.40 180
2704.52 164
2704.64 151
2704.76 139
2704.88 130
2705.00 121
2705.12 113
2705.24 106
2705.36 100
2705.47 97
2705.59 95
2705.71 94
2705.83 95
2705.95 96
2706.07 97
2706.19 99
2706.31 100
2706.43 103
2706.55 107
2706.67 113
2706.79 120
2706.91 128
2707.03 137
2707.14 144
2707.26 151
2707.38 157
2707.50 162
2707.62 166
2707.74 170
2707.86 173
2707.98 174
2708.10 173
2708.22 170
2708.34 164
2708.46 156
2708.58 146
2708.70 136
2708.82 127
2708.93 119
2709.05 112
2709.17 108
2709.29 106
2709.41 107
2709.53 111
2709.65 119
2709.77 128
2709.89 138
2710.01 147
2710.13 153
2710.25 156
2710.37 154
2710.49 148
2710.61 140
2710.73 132
2710.84 125
2710.96 121
2711.08 120
2711.20 123
2711.32 128
2711.44 135
2711.56 145
2711.68 156
2711.80 169
2711.92 184
2712.04 201
2712.16 219
2712.28 237
2712.40 253
2712.52 267
2712.64 277
2712.76 282
2712.87 284
2712.99 282
2713.11 279
2713.23 276
2713.35 274
2713.47 273
2713.59 272
2713.71 273
2713.83 273
2713.95 274
2714.07 274
2714.19 275
2714.31 275
2714.43 275
2714.55 273
2714.67 269
2714.79 262
2714.91 253
2715.02 243
2715.14 233
2715.26 224
2715.38 218
2715.50 215
2715.62 214
2715.74 216
2715.86 217
2715.98 218
2716.10 216
2716.22 211
2716.34 202
2716.46 189
2716.58 174
2716.70 157
2716.82 139
2716.94 122
2717.06 107
2717.18 97
2717.30 91
2717.41 89
2717.53 91
2717.65 96
2717.77 101
2717.89 105
2718.01 107
2718.13 107
2718.25 105
2718.37 102
2718.49 99
2718.61 96
2718.73 94
2718.85 94
2718.97 94
2719.09 95
2719.21 97
2719.33 99
2719.45 103
2719.57 108
2719.69 116
2719.81 126
2719.93 137
2720.05 149
2720.16 159
2720.28 168
2720.40 176
2720.52 183
2720.64 190
2720.76 198
2720.88 209
2721.00 222
2721.12 237
2721.24 253
2721.36 268
2721.48 282
2721.60 294
2721.72 304
2721.84 313
2721.96 320
2722.08 328
2722.20 334
2722.32 339
2722.44 342
2722.56 344
2722.68 343
2722.80 341
2722.92 337
2723.04 332
2723.16 326
2723.28 320
2723.39 314
2723.51 308
2723.63 302
2723.75 296
2723.87 288
2723.99 279
2724.11 268
2724.23 256
2724.35 243
2724.47 230
2724.59 219
2724.71 211
2724.83 205
2724.95 203
2725.07 202
2725.19 201
2725.31 201
2725.43 200
2725.55 197
2725.67 195
2725.79 192
2725.91 190
2726.03 189
2726.15 189
2726.27 189
2726.39 189
2726.51 188
2726.63 185
2726.75 181
2726.87 174
2726.99 166
2727.11 155
2727.23 144
2727.35 132
2727.47 120
2727.58 109
2727.70 100
2727.82 92
2727.94 87
2728.06 85
2728.18 83
2728.30 84
2728.42 85
2728.54 87
2728.66 89
2728.78 93
2728.90 97
2729.02 104
2729.14 112
2729.26 121
2729.38 131
2729.50 140
2729.62 147
2729.74 153
2729.86 157
2729.98 159
2730.10 160
2730.22 158
2730.34 154
2730.46 147
2730.58 136
2730.70 122
2730.82 106
2730.94 89
2731.06 73
2731.18 61
2731.30 53
2731.42 50
2731.54 50
2731.66 53
2731.78 57
2731.90 62
2732.02 66
2732.14 68
2732.26 70
2732.38 71
2732.50 72
2732.62 72
2732.74 71
2732.86 70
2732.98 69
2733.10 66
2733.22 61
2733.34 54
2733.46 46
2733.58 37
2733.70 29
2733.82 22
2733.94 18
2734.06 17
2734.18 20
2734.30 24
2734.42 29
2734.54 32
2734.66 33
2734.78 31
2734.89 27
2735.01 23
2735.13 18
2735.25 15
2735.37 14
2735.49 14
2735.61 15
2735.73 14
2735.85 12
2735.97 8
2736.09 4
2736.21 0
2736.33 0
2736.45 0
2736.57 0
2736.69 2
2736.81 4
2736.93 6
2737.05 6
2737.17 6
2737.29 6
2737.41 6
2737.53 7
2737.65 9
2737.77 10
2737.89 12
2738.01 11
2738.13 10
2738.25 7
2738.37 3
2738.49 0
2738.61 0
2738.73 0
2738.85 0
2738.97 0
2739.09 0
2739.21 0
2739.33 0
2739.45 5
2739.57 10
2739.69 15
2739.81 18
2739.93 21
2740.05 23
2740.17 26
2740.29 30
2740.41 36
2740.53 41
2740.65 46
2740.77 50
2740.89 52
2741.01 54
2741.13 55
2741.25 57
2741.37 61
2741.49 66
2741.61 72
2741.73 77
2741.85 82
2741.97 85
2742.09 86
2742.21 85
2742.33 84
2742.46 82
2742.58 78
2742.70 71
2742.82 62
2742.94 50
2743.06 35
2743.18 21
2743.30 7
2743.42 0
2743.54 0
2743.66 0
2743.78 0
2743.90 0
2744.02 0
2744.14 0
2744.26 0
2744.38 2
2744.50 5
2744.62 8
2744.74 10
2744.86 14
2744.98 17
2745.10 21
2745.22 25
2745.34 29
2745.46 34
2745.58 38
2745.70 41
2745.82 44
2745.94 46
2746.06 47
2746.18 49
2746.30 51
2746.42 52
2746.54 55
2746.66 57
2746.78 58
2746.90 59
2747.02 58
2747.14 58
2747.26 57
2747.38 58
2747.50 62
2747.62 69
2747.74 80
2747.86 94
2747.98 110
2748.10 128
2748.22 147
2748.34 165
2748.46 180
2748.58 192
2748.70 199
2748.82 202
2748.94 201
2749.06 195
2749.18 185
2749.30 174
2749.42 162
2749.54 149
2749.66 138
2749.79 127
2749.91 118
2750.03 111
2750.15 106
2750.27 103
2750.39 104
2750.51 106
2750.63 111
2750.75 116
2750.87 120
2750.99 122
2751.11 121
2751.23 118
2751.35 112
2751.47 105
2751.59 99
2751.71 94
2751.83 91
2751.95 90
2752.07 91
2752.19 94
2752.31 97
2752.43 100
2752.55 103
2752.67 106
2752.79 108
2752.91 110
2753.03 113
2753.15 116
2753.27 121
2753.39 126
2753.51 132
2753.63 137
2753.75 142
2753.87 144
2754.00 142
2754.12 136
2754.24 125
2754.36 113
2754.48 99
2754.60 87
2754.72 76
2754.84 68
2754.96 61
2755.08 55
2755.20 49
2755.32 44
2755.44 38
2755.56 34
2755.68 32
2755.80 33
2755.92 35
2756.04 38
2756.16 41
2756.28 42
2756.40 42
2756.52 39
2756.64 33
2756.76 25
2756.88 16
2757.00 5
2757.12 0
2757.25 0
2757.37 0
2757.49 0
2757.61 0
2757.73 0
2757.85 0
2757.97 0
2758.09 13
2758.21 22
2758.33 28
2758.45 30
2758.57 28
2758.69 26
2758.81 24
2758.93 24
2759.05 28
2759.17 34
2759.29 41
2759.41 50
2759.53 57
2759.65 63
2759.77 66
2759.89 68
2760.02 68
2760.14 68
2760.26 67
2760.38 65
2760.50 63
2760.62 60
2760.74 57
2760.86 54
2760.98 50
2761.10 47
2761.22 45
2761.34 43
2761.46 44
2761.58 46
2761.70 48
2761.82 52
2761.94 56
2762.06 60
2762.18 63
2762.30 64
2762.43 64
2762.55 61
2762.67 56
2762.79 49
2762.91 41
2763.03 32
2763.15 24
2763.27 18
2763.39 14
2763.51 13
2763.63 14
2763.75 15
2763.87 17
2763.99 17
2764.11 15
2764.23 11
2764.35 5
2764.47 0
2764.60 0
2764.72 0
2764.84 0
2764.96 2
2765.08 11
2765.20 22
2765.32 33
2765.44 43
2765.56 51
2765.68 57
2765.80 60
2765.92 62
2766.04 61
2766.16 58
2766.28 54
2766.40 47
2766.52 38
2766.65 26
2766.77 14
2766.89 2
2767.01 0
2767.13 0
2767.25 0
2767.37 0
2767.49 0
2767.61 0
2767.73 13
2767.85 29
2767.97 46
2768.09 62
2768.21 76
2768.33 88
2768.45 96
2768.58 101
2768.70 105
2768.82 109
2768.94 112
2769.06 115
2769.18 118
2769.30 120
2769.42 120
2769.54 119
2769.66 117
2769.78 115
2769.90 114
2770.02 115
2770.14 118
2770.26 123
2770.39 130
2770.51 136
2770.63 143
2770.75 149
2770.87 155
2770.99 160
2771.11 163
2771.23 166
2771.35 167
2771.47 166
2771.59 162
2771.71 157
2771.83 151
2771.95 144
2772.08 138
2772.20 131
2772.32 126
2772.44 121
2772.56 116
2772.68 111
2772.80 106
2772.92 101
2773.04 97
2773.16 93
2773.28 89
2773.40 86
2773.52 83
2773.65 82
2773.77 81
2773.89 80
2774.01 78
2774.13 75
2774.25 70
2774.37 63
2774.49 54
2774.61 46
2774.73 40
2774.85 37
2774.97 38
2775.09 43
2775.22 50
2775.34 57
2775.46 64
2775.58 67
2775.70 68
2775.82 66
2775.94 63
2776.06 59
2776.18 56
2776.30 54
2776.42 54
2776.54 54
2776.67 56
2776.79 57
2776.91 59
2777.03 60
2777.15 62
2777.27 63
2777.39 62
2777.51 60
2777.63 57
2777.75 50
2777.87 43
2777.99 35
2778.12 28
2778.24 23
2778.36 21
2778.48 23
2778.60 27
2778.72 32
2778.84 38
2778.96 43
2779.08 47
2779.20 49
2779.32 50
2779.44 50
2779.57 50
2779.69 49
2779.81 48
2779.93 46
2780.05 44
2780.17 41
2780.29 38
2780.41 35
2780.53 30
2780.65 24
2780.77 17
2780.90 9
2781.02 2
2781.14 0
2781.26 0
2781.38 0
2781.50 0
2781.62 0
2781.74 8
2781.86 18
2781.98 27
2782.11 36
2782.23 42
2782.35 45
2782.47 45
2782.59 41
2782.71 35
2782.83 26
2782.95 17
2783.07 9
2783.19 2
2783.31 0
2783.44 0
2783.56 0
2783.68 0
2783.80 0
2783.92 0
2784.04 0
2784.16 0
2784.28 0
2784.40 0
2784.52 1
2784.65 5
2784.77 9
2784.89 13
2785.01 18
2785.13 22
2785.25 25
2785.37 26
2785.49 26
2785.61 26
2785.73 25
2785.86 24
2785.98 24
2786.10 24
2786.22 25
2786.34 27
2786.46 29
2786.58 29
2786.70 29
2786.82 27
2786.95 22
2787.07 16
2787.19 8
2787.31 1
2787.43 0
2787.55 0
2787.67 0
2787.79 7
2787.91 18
2788.03 32
2788.16 47
2788.28 60
2788.40 70
2788.52 78
2788.64 83
2788.76 86
2788.88 87
2789.00 87
2789.12 87
2789.25 84
2789.37 81
2789.49 78
2789.61 74
2789.73 71
2789.85 70
2789.97 69
2790.09 70
2790.21 72
2790.34 74
2790.46 76
2790.58 79
2790.70 83
2790.82 87
2790.94 92
2791.06 99
2791.18 106
2791.31 113
2791.43 120
2791.55 124
2791.67 124
2791.79 122
2791.91 115
2792.03 106
2792.15 96
2792.27 86
2792.40 79
2792.52 75
2792.64 73
2792.76 75
2792.88 78
2793.00 81
2793.12 83
2793.24 83
2793.36 81
2793.49 79
2793.61 77
2793.73 77
2793.85 79
2793.97 84
2794.09 93
2794.21 103
2794.33 114
2794.46 124
2794.58 131
2794.70 134
2794.82 133
2794.94 128
2795.06 120
2795.18 111
2795.30 100
2795.43 91
2795.55 82
2795.67 75
2795.79 70
2795.91 66
2796.03 63
2796.15 61
2796.27 60
2796.40 60
2796.52 61
2796.64 63
2796.76 67
2796.88 73
2797.00 81
2797.12 91
2797.24 102
2797.37 113
2797.49 123
2797.61 130
2797.73 132
2797.85 130
2797.97 123
2798.09 112
2798.21 100
2798.34 86
2798.46 74
2798.58 64
2798.70 56
2798.82 50
2798.94 46
2799.06 43
2799.19 40
2799.31 38
2799.43 36
2799.55 34
2799.67 33
2799.79 32
2799.91 32
2800.03 32
2800.16 32
2800.28 32
2800.40 31
2800.52 30
2800.64 27
2800.76 23
2800.88 17
2801.01 10
2801.13 2
2801.25 0
2801.37 0
2801.49 0
2801.61 0
2801.73 0
2801.86 0
2801.98 0
2802.10 0
2802.22 1
2802.34 8
2802.46 17
2802.58 29
2802.70 42
2802.83 58
2802.95 75
2803.07 92
2803.19 108
2803.31 122
2803.43 133
2803.55 140
2803.68 144
2803.80 146
2803.92 144
2804.04 142
2804.16 138
2804.28 133
2804.40 126
2804.53 119
2804.65 109
2804.77 99
2804.89 89
2805.01 82
2805.13 77
2805.25 77
2805.38 82
2805.50 90
2805.62 102
2805.74 115
2805.86 128
2805.98 140
2806.10 148
2806.23 152
2806.35 150
2806.47 144
2806.59 133
2806.71 119
2806.83 103
2806.96 88
2807.08 75
2807.20 65
2807.32 59
2807.44 57
2807.56 58
2807.68 61
2807.81 65
2807.93 69
2808.05 71
2808.17 71
2808.29 69
2808.41 65
2808.53 58
2808.66 52
2808.78 46
2808.90 42
2809.02 40
2809.14 42
2809.26 45
2809.39 50
2809.51 54
2809.63 57
2809.75 58
2809.87 58
2809.99 56
2810.11 53
2810.24 51
2810.36 50
2810.48 50
2810.60 53
2810.72 58
2810.84 65
2810.97 73
2811.09 80
2811.21 86
2811.33 91
2811.45 94
2811.57 95
2811.70 97
2811.82 98
2811.94 100
2812.06 102
2812.18 104
2812.30 105
2812.43 103
2812.55 100
2812.67 94
2812.79 86
2812.91 78
2813.03 69
2813.15 60
2813.28 53
2813.40 46
2813.52 41
2813.64 37
2813.76 35
2813.88 35
2814.01 37
2814.13 41
2814.25 46
2814.37 52
2814.49 58
2814.61 63
2814.74 67
2814.86 69
2814.98 70
2815.10 68
2815.22 65
2815.34 60
2815.47 55
2815.59 50
2815.71 47
2815.83 47
2815.95 50
2816.07 56
2816.20 65
2816.32 75
2816.44 84
2816.56 90
2816.68 93
2816.80 94
2816.93 93
2817.05 91
2817.17 90
2817.29 91
2817.41 95
2817.53 102
2817.66 110
2817.78 119
2817.90 128
2818.02 136
2818.14 142
2818.27 145
2818.39 144
2818.51 140
2818.63 132
2818.75 123
2818.87 114
2819.00 106
2819.12 103
2819.24 104
2819.36 110
2819.48 119
2819.60 129
2819.73 140
2819.85 147
2819.97 151
2820.09 151
2820.21 148
2820.34 142
2820.46 135
2820.58 127
2820.70 121
2820.82 117
2820.94 116
2821.07 118
2821.19 122
2821.31 129
2821.43 136
2821.55 142
2821.67 146
2821.80 146
2821.92 144
2822.04 139
2822.16 133
2822.28 127
2822.41 122
2822.53 118
2822.65 115
2822.77 111
2822.89 105
2823.01 97
2823.14 86
2823.26 74
2823.38 60
2823.50 47
2823.62 37
2823.75 29
2823.87 24
2823.99 21
2824.11 21
2824.23 21
2824.36 22
2824.48 24
2824.60 27
2824.72 31
2824.84 36
2824.96 41
2825.09 46
2825.21 51
2825.33 54
2825.45 56
2825.57 57
2825.70 57
2825.82 57
2825.94 58
2826.06 59
2826.18 62
2826.31 65
2826.43 69
2826.55 73
2826.67 76
2826.79 79
2826.92 81
2827.04 82
2827.16 83
2827.28 83
2827.40 83
2827.52 83
2827.65 83
2827.77 82
2827.89 83
2828.01 83
2828.13 84
2828.26 85
2828.38 86
2828.50 87
2828.62 88
2828.74 89
2828.87 88
2828.99 87
2829.11 83
2829.23 78
2829.35 71
2829.48 62
2829.60 53
2829.72 45
2829.84 39
2829.96 35
2830.09 32
2830.21 31
2830.33 32
2830.45 33
2830.57 35
2830.70 37
2830.82 40
2830.94 43
2831.06 46
2831.18 48
2831.31 49
2831.43 48
2831.55 45
2831.67 40
2831.79 33
2831.92 24
2832.04 15
2832.16 5
2832.28 0
2832.40 0
2832.53 0
2832.65 0
2832.77 0
2832.89 0
2833.01 0
2833.14 0
2833.26 5
2833.38 17
2833.50 28
2833.62 39
2833.75 49
2833.87 57
2833.99 64
2834.11 68
2834.24 71
2834.36 72
2834.48 71
2834.60 70
2834.72 68
2834.85 68
2834.97 68
2835.09 70
2835.21 71
2835.33 72
2835.46 71
2835.58 69
2835.70 67
2835.82 64
2835.94 61
2836.07 60
2836.19 60
2836.31 60
2836.43 60
2836.55 60
2836.68 58
2836.80 54
2836.92 49
2837.04 43
2837.17 36
2837.29 29
2837.41 21
2837.53 13
2837.65 5
2837.78 0
2837.90 0
2838.02 0
2838.14 0
2838.27 0
2838.39 0
2838.51 9
2838.63 25
2838.75 41
2838.88 57
2839.00 70
2839.12 81
2839.24 89
2839.36 94
2839.49 98
2839.61 101
2839.73 102
2839.85 103
2839.98 103
2840.10 101
2840.22 97
2840.34 93
2840.46 88
2840.59 84
2840.71 81
2840.83 80
2840.95 80
2841.08 80
2841.20 80
2841.32 80
2841.44 78
2841.56 75
2841.69 72
2841.81 69
2841.93 66
2842.05 64
2842.18 62
2842.30 62
2842.42 63
2842.54 66
2842.66 70
2842.79 77
2842.91 85
2843.03 92
2843.15 98
2843.28 102
2843.40 102
2843.52 98
2843.64 91
2843.77 83
2843.89 74
2844.01 66
2844.13 60
2844.25 56
2844.38 53
2844.50 51
2844.62 50
2844.74 49
2844.87 47
2844.99 46
2845.11 44
2845.23 44
2845.36 45
2845.48 48
2845.60 53
2845.72 60
2845.84 69
2845.97 79
2846.09 89
2846.21 96
2846.33 101
2846.46 102
2846.58 99
2846.70 92
2846.82 85
2846.95 78
2847.07 73
2847.19 72
2847.31 74
2847.43 80
2847.56 88
2847.68 96
2847.80 105
2847.92 111
2848.05 115
2848.17 115
2848.29 113
2848.41 109
2848.54 102
2848.66 94
2848.78 85
2848.90 75
2849.03 65
2849.15 54
2849.27 41
2849.39 29
2849.52 17
2849.64 6
2849.76 0
2849.88 0
2850.01 0
2850.13 0
2850.25 0
2850.37 0
2850.49 0
2850.62 0
2850.74 0
2850.86 1
2850.98 7
2851.11 16
2851.23 25
2851.35 33
2851.47 40
2851.60 45
2851.72 46
2851.84 46
2851.96 45
2852.09 44
2852.21 44
2852.33 43
2852.45 43
2852.58 42
2852.70 40
2852.82 38
2852.94 35
2853.07 34
2853.19 34
2853.31 37
2853.43 42
2853.56 49
2853.68 57
2853.80 64
2853.92 70
2854.05 73
2854.17 74
2854.29 73
2854.41 70
2854.54 67
2854.66 64
2854.78 60
2854.90 57
2855.03 53
2855.15 48
2855.27 42
2855.39 36
2855.52 29
2855.64 24
2855.76 20
2855.88 17
2856.01 17
2856.13 18
2856.25 20
2856.37 22
2856.50 23
2856.62 24
2856.74 22
2856.86 20
2856.99 18
2857.11 17
2857.23 19
2857.35 25
2857.48 36
2857.60 50
2857.72 68
2857.85 86
2857.97 104
2858.09 120
2858.21 133
2858.34 142
2858.46 147
2858.58 149
2858.70 149
2858.83 146
2858.95 141
2859.07 134
2859.19 126
2859.32 117
2859.44 108
2859.56 98
2859.68 89
2859.81 81
2859.93 75
2860.05 72
2860.17 72
2860.30 74
2860.42 78
2860.54 83
2860.67 88
2860.79 93
2860.91 96
2861.03 99
2861.16 100
2861.28 100
2861.40 98
2861.52 95
2861.65 92
2861.77 88
2861.89 84
2862.01 81
2862.14 77
2862.26 73
2862.38 69
2862.51 65
2862.63 63
2862.75 62
2862.87 65
2863.00 70
2863.12 76
2863.24 84
2863.36 91
2863.49 96
2863.61 98
2863.73 97
2863.86 93
2863.98 86
2864.10 78
2864.22 71
2864.35 64
2864.47 59
2864.59 57
2864.71 56
2864.84 58
2864.96 60
2865.08 63
2865.21 66
2865.33 68
2865.45 70
2865.57 72
2865.70 72
2865.82 71
2865.94 66
2866.06 59
2866.19 49
2866.31 37
2866.43 26
2866.56 16
2866.68 11
2866.80 10
2866.92 14
2867.05 20
2867.17 29
2867.29 39
2867.42 47
2867.54 54
2867.66 58
2867.78 59
2867.91 57
2868.03 52
2868.15 45
2868.27 37
2868.40 28
2868.52 21
2868.64 17
2868.77 17
2868.89 21
2869.01 29
2869.13 40
2869.26 53
2869.38 66
2869.50 78
2869.63 87
2869.75 94
2869.87 98
2869.99 100
2870.12 100
2870.24 98
2870.36 96
2870.49 95
2870.61 94
2870.73 93
2870.85 94
2870.98 94
2871.10 95
2871.22 97
2871.35 99
2871.47 103
2871.59 107
2871.71 112
2871.84 119
2871.96 125
2872.08 132
2872.21 138
2872.33 144
2872.45 150
2872.57 157
2872.70 164
2872.82 172
2872.94 182
2873.07 194
2873.19 208
2873.31 221
2873.44 235
2873.56 247
2873.68 257
2873.80 265
2873.93 272
2874.05 278
2874.17 283
2874.30 285
2874.42 286
2874.54 282
2874.66 274
2874.79 263
2874.91 249
2875.03 237
2875.16 228
2875.28 225
2875.40 229
2875.53 239
2875.65 254
2875.77 270
2875.89 283
2876.02 293
2876.14 299
2876.26 300
2876.39 298
2876.51 294
2876.63 289
2876.75 283
2876.88 275
2877.00 267
2877.12 259
2877.25 250
2877.37 242
2877.49 236
2877.62 232
2877.74 229
2877.86 226
2877.98 222
2878.11 216
2878.23 207
2878.35 194
2878.48 180
2878.60 165
2878.72 152
2878.85 141
2878.97 131
2879.09 124
2879.22 117
2879.34 110
2879.46 101
2879.58 90
2879.71 78
2879.83 65
2879.95 53
2880.08 44
2880.20 36
2880.32 32
2880.45 30
2880.57 30
2880.69 30
2880.82 31
2880.94 31
2881.06 32
2881.18 33
2881.31 34
2881.43 36
2881.55 39
2881.68 44
2881.80 52
2881.92 60
2882.05 70
2882.17 79
2882.29 86
2882.42 91
2882.54 93
2882.66 92
2882.78 88
2882.91 84
2883.03 80
2883.15 77
2883.28 74
2883.40 71
2883.52 69
2883.65 66
2883.77 64
2883.89 63
2884.02 65
2884.14 68
2884.26 73
2884.39 77
2884.51 80
2884.63 78
2884.75 72
2884.88 60
2885.00 45
2885.12 27
2885.25 9
2885.37 0
2885.49 0
2885.62 0
2885.74 0
2885.86 0
2885.99 0
2886.11 0
2886.23 0
2886.36 0
2886.48 15
2886.60 31
2886.73 47
2886.85 61
2886.97 71
2887.10 78
2887.22 81
2887.34 81
2887.47 80
2887.59 78
2887.71 76
2887.83 74
2887.96 72
2888.08 69
2888.20 66
2888.33 63
2888.45 61
2888.57 61
2888.70 63
2888.82 67
2888.94 73
2889.07 81
2889.19 88
2889.31 93
2889.44 97
2889.56 98
2889.68 97
2889.81 93
2889.93 87
2890.05 78
2890.18 68
2890.30 57
2890.42 46
2890.55 37
2890.67 30
2890.79 25
2890.92 24
2891.04 26
2891.16 31
2891.29 37
2891.41 45
2891.53 55
2891.66 66
2891.78 80
2891.90 95
2892.03 111
2892.15 127
2892.27 140
2892.40 150
2892.52 154
2892.64 154
2892.77 150
2892.89 142
2893.01 133
2893.14 123
2893.26 115
2893.38 107
2893.51 100
2893.63 95
2893.75 91
2893.88 88
2894.00 87
2894.12 88
2894.25 90
2894.37 93
2894.49 97
2894.62 101
2894.74 104
2894.86 106
2894.99 109
2895.11 111
2895.23 113
2895.36 116
2895.48 118
2895.60 120
2895.73 120
2895.85 116
2895.97 110
2896.10 102
2896.22 92
2896.34 83
2896.47 77
2896.59 76
2896.71 80
2896.84 89
2896.96 100
2897.08 113
2897.21 124
2897.33 131
2897.45 133
2897.58 129
2897.70 121
2897.83 108
2897.95 95
2898.07 81
2898.20 71
2898.32 64
2898.44 61
2898.57 64
2898.69 72
2898.81 84
2898.94 99
2899.06 116
2899.18 132
2899.31 147
2899.43 159
2899.55 169
2899.68 174
2899.80 177
2899.92 177
2900.05 176
2900.17 174
2900.29 170
2900.42 166
2900.54 162
2900.66 155
2900.79 148
2900.91 140
2901.04 131
2901.16 123
2901.28 116
2901.41 113
2901.53 113
2901.65 117
2901.78 124
2901.90 132
2902.02 140
2902.15 145
2902.27 147
2902.39 144
2902.52 136
2902.64 126
2902.76 116
2902.89 109
2903.01 108
2903.14 113
2903.26 123
2903.38 137
2903.51 151
2903.63 162
2903.75 167
2903.88 166
2904.00 158
2904.12 146
2904.25 133
2904.37 120
2904.49 111
2904.62 106
2904.74 104
2904.87 105
2904.99 106
2905.11 107
2905.24 107
2905.36 106
2905.48 104
2905.61 102
2905.73 101
2905.85 101
2905.98 102
2906.10 103
2906.23 104
2906.35 104
2906.47 102
2906.60 97
2906.72 91
2906.84 83
2906.97 73
2907.09 61
2907.21 49
2907.34 38
2907.46 27
2907.59 18
2907.71 11
2907.83 6
2907.96 2
2908.08 0
2908.20 0
2908.33 3
2908.45 8
2908.57 16
2908.70 26
2908.82 39
2908.95 53
2909.07 66
2909.19 78
2909.32 88
2909.44 95
2909.56 100
2909.69 102
2909.81 102
2909.94 102
2910.06 101
2910.18 101
2910.31 102
2910.43 103
2910.55 105
2910.68 109
2910.80 113
2910.92 119
2911.05 126
2911.17 135
2911.30 146
2911.42 158
2911.54 169
2911.67 180
2911.79 188
2911.91 193
2912.04 194
2912.16 192
2912.29 186
2912.41 177
2912.53 168
2912.66 160
2912.78 153
2912.90 147
2913.03 144
2913.15 143
2913.28 144
2913.40 146
2913.52 149
2913.65 152
2913.77 154
2913.89 156
2914.02 158
2914.14 158
2914.27 159
2914.39 160
2914.51 162
2914.64 164
2914.76 168
2914.89 171
2915.01 173
2915.13 172
2915.26 168
2915.38 159
2915.50 147
2915.63 132
2915.75 116
2915.88 101
2916.00 87
2916.12 75
2916.25 65
2916.37 56
2916.49 47
2916.62 40
2916.74 34
2916.87 30
2916.99 29
2917.11 31
2917.24 35
2917.36 41
2917.49 45
2917.61 49
2917.73 50
2917.86 50
2917.98 49
2918.10 47
2918.23 47
2918.35 48
2918.48 50
2918.60 53
2918.72 55
2918.85 57
2918.97 59
2919.10 60
2919.22 62
2919.34 66
2919.47 72
2919.59 81
2919.72 91
2919.84 100
2919.96 109
2920.09 116
2920.21 121
2920.34 123
2920.46 124
2920.58 124
2920.71 126
2920.83 128
2920.95 131
2921.08 135
2921.20 138
2921.33 141
2921.45 142
2921.57 143
2921.70 144
2921.82 145
2921.95 148
2922.07 153
2922.19 159
2922.32 167
2922.44 176
2922.57 185
2922.69 194
2922.81 202
2922.94 210
2923.06 215
2923.19 217
2923.31 216
2923.43 212
2923.56 205
2923.68 198
2923.81 190
2923.93 184
2924.05 180
2924.18 177
2924.30 177
2924.43 179
2924.55 182
2924.67 186
2924.80 191
2924.92 196
2925.05 201
2925.17 205
2925.29 208
2925.42 210
2925.54 209
2925.67 207
2925.79 203
2925.91 199
2926.04 193
2926.16 186
2926.29 178
2926.41 171
2926.53 164
2926.66 158
2926.78 153
2926.91 150
2927.03 147
2927.15 145
2927.28 140
2927.40 134
2927.53 125
2927.65 115
2927.78 104
2927.90 95
2928.02 87
2928.15 84
2928.27 85
2928.40 89
2928.52 95
2928.64 104
2928.77 113
2928.89 122
2929.02 129
2929.14 135
2929.26 138
2929.39 140
2929.51 139
2929.64 136
2929.76 132
2929.88 126
2930.01 121
2930.13 116
2930.26 113
2930.38 112
2930.51 112
2930.63 114
2930.75 116
2930.88 117
2931.00 116
2931.13 113
2931.25 110
2931.37 105
2931.50 101
2931.62 98
2931.75 96
2931.87 97
2932.00 99
2932.12 103
2932.24 107
2932.37 110
2932.49 111
2932.62 111
2932.74 108
2932.86 103
2932.99 97
2933.11 93
2933.24 90
2933.36 90
2933.49 91
2933.61 94
2933.73 98
2933.86 101
2933.98 105
2934.11 108
2934.23 112
2934.36 117
2934.48 124
2934.60 131
2934.73 140
2934.85 150
2934.98 160
2935.10 170
2935.22 178
2935.35 186
2935.47 193
2935.60 198
2935.72 202
2935.85 207
2935.97 213
2936.09 224
2936.22 239
2936.34 261
2936.47 288
2936.59 320
2936.72 354
2936.84 387
2936.96 418
2937.09 446
2937.21 469
2937.34 488
2937.46 505
2937.59 519
2937.71 532
2937.83 546
2937.96 560
2938.08 578
2938.21 599
2938.33 625
2938.46 655
2938.58 688
2938.70 721
2938.83 753
2938.95 780
2939.08 802
2939.20 820
2939.33 833
2939.45 844
2939.57 853
2939.70 860
2939.82 866
2939.95 868
2940.07 867
2940.20 863
2940.32 855
2940.44 844
2940.57 833
2940.69 823
2940.82 812
2940.94 802
2941.07 789
2941.19 772
2941.32 751
2941.44 723
2941.56 690
2941.69 653
2941.81 616
2941.94 581
2942.06 551
2942.19 526
2942.31 508
2942.43 496
2942.56 487
2942.68 480
2942.81 473
2942.93 466
2943.06 456
2943.18 444
2943.31 431
2943.43 415
2943.55 399
2943.68 382
2943.80 366
2943.93 351
2944.05 337
2944.18 325
2944.30 316
2944.43 307
2944.55 299
2944.67 291
2944.80 282
2944.92 271
2945.05 259
2945.17 247
2945.30 236
2945.42 225
2945.55 216
2945.67 208
2945.79 201
2945.92 193
2946.04 184
2946.17 172
2946.29 158
2946.42 143
2946.54 128
2946.67 114
2946.79 102
2946.91 91
2947.04 83
2947.16 77
2947.29 71
2947.41 65
2947.54 59
2947.66 54
2947.79 49
2947.91 44
2948.03 40
2948.16 39
2948.28 39
2948.41 41
2948.53 43
2948.66 46
2948.78 49
2948.91 52
2949.03 55
2949.16 57
2949.28 59
2949.40 63
2949.53 67
2949.65 73
2949.78 78
2949.90 83
2950.03 86
2950.15 87
2950.28 86
2950.40 82
2950.53 76
2950.65 70
2950.77 63
2950.90 57
2951.02 53
2951.15 49
2951.27 46
2951.40 43
2951.52 40
2951.65 35
2951.77 29
2951.90 23
2952.02 15
2952.15 8
2952.27 1
2952.39 0
2952.52 0
2952.64 0
2952.77 0
2952.89 0
2953.02 0
2953.14 0
2953.27 0
2953.39 6
2953.52 16
2953.64 26
2953.77 35
2953.89 42
2954.01 47
2954.14 51
2954.26 53
2954.39 54
2954.51 55
2954.64 56
2954.76 58
2954.89 60
2955.01 63
2955.14 67
2955.26 72
2955.39 79
2955.51 87
2955.63 95
2955.76 104
2955.88 113
2956.01 121
2956.13 126
2956.26 129
2956.38 129
2956.51 127
2956.63 123
2956.76 118
2956.88 113
2957.01 108
2957.13 104
2957.26 100
2957.38 96
2957.51 92
2957.63 90
2957.75 88
2957.88 90
2958.00 94
2958.13 101
2958.25 111
2958.38 121
2958.50 131
2958.63 139
2958.75 143
2958.88 144
2959.00 141
2959.13 135
2959.25 127
2959.38 118
2959.50 110
2959.63 102
2959.75 94
2959.88 87
2960.00 80
2960.12 74
2960.25 67
2960.37 61
2960.50 55
2960.62 50
2960.75 46
2960.87 43
2961.00 42
2961.12 42
2961.25 45
2961.37 50
2961.50 57
2961.62 66
2961.75 75
2961.87 84
2962.00 90
2962.12 95
2962.25 98
2962.37 100
2962.50 101
2962.62 101
2962.75 103
2962.87 104
2962.99 107
2963.12 110
2963.24 115
2963.37 122
2963.49 130
2963.62 138
2963.74 146
2963.87 151
2963.99 153
2964.12 151
2964.24 146
2964.37 137
2964.49 128
2964.62 120
2964.74 114
2964.87 110
2964.99 107
2965.12 105
2965.24 102
2965.37 98
2965.49 92
2965.62 85
2965.74 78
2965.87 73
2965.99 69
2966.12 69
2966.24 70
2966.37 73
2966.49 77
2966.62 80
2966.74 83
2966.87 86
2966.99 88
2967.12 91
2967.24 94
2967.37 99
2967.49 105
2967.62 111
2967.74 116
2967.87 119
2967.99 120
2968.11 117
2968.24 110
2968.36 102
2968.49 92
2968.61 83
2968.74 76
2968.86 71
2968.99 71
2969.11 73
2969.24 78
2969.36 84
2969.49 90
2969.61 96
2969.74 101
2969.86 105
2969.99 110
2970.11 114
2970.24 117
2970.36 120
2970.49 121
2970.61 120
2970.74 117
2970.86 112
2970.99 106
2971.11 100
2971.24 94
2971.36 90
2971.49 86
2971.61 85
2971.74 84
2971.86 85
2971.99 87
2972.11 88
2972.24 90
2972.36 92
2972.49 93
2972.61 93
2972.74 92
2972.86 91
2972.99 88
2973.11 86
2973.24 83
2973.36 80
2973.49 77
2973.61 74
2973.74 72
2973.86 69
2973.99 66
2974.11 64
2974.24 62
2974.36 60
2974.49 60
2974.61 61
2974.74 63
2974.87 68
2974.99 74
2975.12 81
2975.24 90
2975.37 99
2975.49 107
2975.62 113
2975.74 116
2975.87 117
2975.99 115
2976.12 111
2976.24 105
2976.37 98
2976.49 90
2976.62 80
2976.74 69
2976.87 58
2976.99 45
2977.12 33
2977.24 22
2977.37 13
2977.49 6
2977.62 3
2977.74 1
2977.87 1
2977.99 2
2978.12 2
2978.24 2
2978.37 0
2978.49 0
2978.62 0
2978.74 0
2978.87 0
2978.99 0
2979.12 1
2979.24 13
2979.37 28
2979.49 44
2979.62 60
2979.74 72
2979.87 80
2980.00 83
2980.12 82
2980.25 79
2980.37 76
2980.50 73
2980.62 73
2980.75 74
2980.87 76
2981.00 79
2981.12 82
2981.25 84
2981.37 85
2981.50 86
2981.62 86
2981.75 84
2981.87 81
2982.00 76
2982.12 70
2982.25 64
2982.37 60
2982.50 59
2982.62 60
2982.75 63
2982.88 66
2983.00 68
2983.13 66
2983.25 61
2983.38 54
2983.50 47
2983.63 41
2983.75 37
2983.88 36
2984.00 38
2984.13 41
2984.25 45
2984.38 46
2984.50 46
2984.63 43
2984.75 38
2984.88 33
2985.00 29
2985.13 26
2985.26 24
2985.38 25
2985.51 27
2985.63 30
2985.76 33
2985.88 36
2986.01 39
2986.13 40
2986.26 40
2986.38 40
2986.51 38
2986.63 36
2986.76 35
2986.88 33
2987.01 33
2987.13 34
2987.26 36
2987.39 40
2987.51 45
2987.64 52
2987.76 59
2987.89 67
2988.01 75
2988.14 82
2988.26 89
2988.39 95
2988.51 99
2988.64 101
2988.76 101
2988.89 98
2989.02 92
2989.14 84
2989.27 76
2989.39 67
2989.52 60
2989.64 53
2989.77 49
2989.89 47
2990.02 47
2990.14 49
2990.27 51
2990.39 55
2990.52 59
2990.65 62
2990.77 65
2990.90 66
2991.02 67
2991.15 66
2991.27 65
2991.40 63
2991.52 62
2991.65 60
2991.77 58
2991.90 54
2992.02 48
2992.15 41
2992.28 32
2992.40 24
2992.53 18
2992.65 14
2992.78 13
2992.90 16
2993.03 21
2993.15 28
2993.28 36
2993.40 42
2993.53 46
2993.66 48
2993.78 48
2993.91 47
2994.03 47
2994.16 50
2994.28 56
2994.41 66
2994.53 78
2994.66 92
2994.79 104
2994.91 114
2995.04 120
2995.16 122
2995.29 119
2995.41 113
2995.54 104
2995.66 92
2995.79 78
2995.91 64
2996.04 50
2996.17 38
2996.29 30
2996.42 26
2996.54 27
2996.67 33
2996.79 42
2996.92 52
2997.04 62
2997.17 71
2997.30 78
2997.42 82
2997.55 84
2997.67 83
2997.80 82
2997.92 79
2998.05 77
2998.17 76
2998.30 76
2998.43 76
2998.55 77
2998.68 79
2998.80 79
2998.93 79
2999.05 79
2999.18 79
2999.30 80
2999.43 83
2999.56 88
2999.68 94
2999.81 101
2999.93 108
3000.06 114
3000.18 118
3000.31 120
3000.43 118
3000.56 113
3000.69 106
3000.81 97
3000.94 88
3001.06 81
3001.19 76
3001.31 75
3001.44 77
3001.57 81
3001.69 88
3001.82 95
3001.94 103
3002.07 112
3002.19 120
3002.32 127
3002.44 134
3002.57 139
3002.70 143
3002.82 142
3002.95 138
3003.07 130
3003.20 119
3003.32 104
3003.45 89
3003.58 75
3003.70 62
3003.83 52
3003.95 45
3004.08 41
3004.20 38
3004.33 35
3004.46 33
3004.58 30
3004.71 27
3004.83 23
3004.96 20
3005.08 18
3005.21 17
3005.34 17
3005.46 17
3005.59 18
3005.71 19
3005.84 20
3005.96 21
3006.09 22
3006.22 22
3006.34 21
3006.47 19
3006.59 16
3006.72 10
3006.84 3
3006.97 0
3007.10 0
3007.22 0
3007.35 0
3007.47 0
3007.60 0
3007.72 0
3007.85 0
3007.98 8
3008.10 16
3008.23 21
3008.35 26
3008.48 29
3008.61 31
3008.73 34
3008.86 38
3008.98 42
3009.11 46
3009.23 49
3009.36 50
3009.49 49
3009.61 46
3009.74 40
3009.86 33
3009.99 26
3010.11 20
3010.24 16
3010.37 16
3010.49 20
3010.62 28
3010.74 39
3010.87 52
3011.00 64
3011.12 74
3011.25 81
3011.37 85
3011.50 86
3011.62 83
3011.75 79
3011.88 74
3012.00 68
3012.13 62
3012.25 55
3012.38 48
3012.51 42
3012.63 37
3012.76 32
3012.88 30
3013.01 29
3013.13 29
3013.26 30
3013.39 32
3013.51 34
3013.64 36
3013.76 37
3013.89 39
3014.02 41
3014.14 43
3014.27 45
3014.39 46
3014.52 47
3014.65 45
3014.77 40
3014.90 33
3015.02 23
3015.15 13
3015.28 3
3015.40 0
3015.53 0
3015.65 0
3015.78 0
3015.90 2
3016.03 9
3016.16 15
3016.28 20
3016.41 24
3016.53 26
3016.66 28
3016.79 31
3016.91 36
3017.04 42
3017.16 49
3017.29 56
3017.42 61
3017.54 65
3017.67 66
3017.79 65
3017.92 63
3018.05 62
3018.17 61
3018.30 62
3018.42 64
3018.55 67
3018.68 69
3018.80 71
3018.93 71
3019.05 69
3019.18 66
3019.31 62
3019.43 56
3019.56 51
3019.68 46
3019.81 43
3019.94 42
3020.06 43
3020.19 48
3020.31 57
3020.44 69
3020.57 85
3020.69 102
3020.82 119
3020.94 135
3021.07 150
3021.20 160
3021.32 166
3021.45 167
3021.57 164
3021.70 156
3021.83 147
3021.95 137
3022.08 129
3022.20 124
3022.33 123
3022.46 125
3022.58 131
3022.71 138
3022.84 145
3022.96 152
3023.09 157
3023.21 161
3023.34 163
3023.47 165
3023.59 166
3023.72 167
3023.84 165
3023.97 160
3024.10 153
3024.22 141
3024.35 125
3024.47 108
3024.60 90
3024.73 74
3024.85 61
3024.98 52
3025.11 47
3025.23 46
3025.36 46
3025.48 45
3025.61 43
3025.74 40
3025.86 35
3025.99 30
3026.11 27
3026.24 26
3026.37 29
3026.49 34
3026.62 42
3026.74 51
3026.87 62
3027.00 72
3027.12 82
3027.25 91
3027.38 98
3027.50 105
3027.63 109
3027.75 110
3027.88 109
3028.01 105
3028.13 100
3028.26 93
3028.39 86
3028.51 81
3028.64 76
3028.76 73
3028.89 72
3029.02 72
3029.14 72
3029.27 73
3029.39 74
3029.52 76
3029.65 77
3029.77 79
3029.90 80
3030.03 81
3030.15 81
3030.28 81
3030.40 78
3030.53 75
3030.66 70
3030.78 66
3030.91 61
3031.04 57
3031.16 54
3031.29 53
3031.41 52
3031.54 52
3031.67 51
3031.79 50
3031.92 49
3032.05 47
3032.17 46
3032.30 45
3032.42 46
3032.55 47
3032.68 49
3032.80 52
3032.93 56
3033.06 60
3033.18 65
3033.31 70
3033.44 76
3033.56 81
3033.69 85
3033.81 87
3033.94 86
3034.07 83
3034.19 76
3034.32 67
3034.45 55
3034.57 44
3034.70 33
3034.82 25
3034.95 19
3035.08 17
3035.20 17
3035.33 18
3035.46 20
3035.58 20
3035.71 20
3035.84 19
3035.96 18
3036.09 16
3036.21 14
3036.34 12
3036.47 10
3036.59 8
3036.72 5
3036.85 4
3036.97 2
3037.10 2
3037.23 2
3037.35 2
3037.48 3
3037.60 2
3037.73 1
3037.86 0
3037.98 0
3038.11 0
3038.24 0
3038.36 0
3038.49 2
3038.62 6
3038.74 9
3038.87 11
3038.99 11
3039.12 9
3039.25 4
3039.37 0
3039.50 0
3039.63 0
3039.75 0
3039.88 0
3040.01 0
3040.13 8
3040.26 22
3040.39 39
3040.51 56
3040.64 72
3040.77 85
3040.89 93
3041.02 96
3041.14 92
3041.27 83
3041.40 71
3041.52 59
3041.65 48
3041.78 41
3041.90 38
3042.03 40
3042.16 46
3042.28 54
3042.41 63
3042.54 70
3042.66 76
3042.79 79
3042.92 79
3043.04 77
3043.17 73
3043.29 69
3043.42 64
3043.55 60
3043.67 56
3043.80 53
3043.93 49
3044.05 46
3044.18 42
3044.31 38
3044.43 33
3044.56 27
3044.69 21
3044.81 16
3044.94 13
3045.07 11
3045.19 13
3045.32 19
3045.45 28
3045.57 40
3045.70 53
3045.83 64
3045.95 72
3046.08 76
3046.20 76
3046.33 71
3046.46 65
3046.58 58
3046.71 52
3046.84 47
3046.96 45
3047.09 44
3047.22 44
3047.34 44
3047.47 46
3047.60 50
3047.72 57
3047.85 67
3047.98 81
3048.10 98
3048.23 116
3048.36 134
3048.48 149
3048.61 160
3048.74 166
3048.86 168
3048.99 167
3049.12 164
3049.24 162
3049.37 161
3049.50 162
3049.62 164
3049.75 167
3049.88 170
3050.00 172
3050.13 173
3050.26 171
3050.38 168
3050.51 162
3050.64 156
3050.76 149
3050.89 142
3051.02 137
3051.14 134
3051.27 133
3051.40 133
3051.52 135
3051.65 137
3051.78 139
3051.90 140
3052.03 141
3052.16 143
3052.28 146
3052.41 151
3052.54 158
3052.66 168
3052.79 180
3052.92 193
3053.04 205
3053.17 216
3053.30 222
3053.42 225
3053.55 224
3053.68 220
3053.80 214
3053.93 208
3054.06 200
3054.18 193
3054.31 186
3054.44 178
3054.56 170
3054.69 161
3054.82 154
3054.94 148
3055.07 146
3055.20 146
3055.32 150
3055.45 155
3055.58 161
3055.70 165
3055.83 165
3055.96 161
3056.09 153
3056.21 140
3056.34 125
3056.47 110
3056.59 95
3056.72 81
3056.85 69
3056.97 59
3057.10 52
3057.23 47
3057.35 46
3057.48 48
3057.61 53
3057.73 61
3057.86 70
3057.99 79
3058.11 85
3058.24 88
3058.37 88
3058.49 87
3058.62 86
3058.75 86
3058.87 89
3059.00 94
3059.13 100
3059.26 106
3059.38 110
3059.51 111
3059.64 109
3059.76 105
3059.89 99
3060.02 93
3060.14 87
3060.27 82
3060.40 79
3060.52 78
3060.65 78
3060.78 80
3060.90 84
3061.03 88
3061.16 92
3061.28 95
3061.41 96
3061.54 95
3061.67 92
3061.79 90
3061.92 87
3062.05 86
3062.17 87
3062.30 90
3062.43 92
3062.55 95
3062.68 95
3062.81 93
3062.93 88
3063.06 82
3063.19 74
3063.32 66
3063.44 59
3063.57 52
3063.70 47
3063.82 45
3063.95 44
3064.08 45
3064.20 49
3064.33 52
3064.46 55
3064.58 57
3064.71 58
3064.84 58
3064.97 56
3065.09 55
3065.22 56
3065.35 58
3065.47 62
3065.60 68
3065.73 75
3065.85 81
3065.98 86
3066.11 89
3066.24 88
3066.36 85
3066.49 80
3066.62 74
3066.74 69
3066.87 66
3067.00 66
3067.12 67
3067.25 68
3067.38 68
3067.51 66
3067.63 60
3067.76 52
3067.89 42
3068.01 31
3068.14 20
3068.27 11
3068.39 3
3068.52 0
3068.65 0
3068.78 0
3068.90 0
3069.03 0
3069.16 0
3069.28 0
3069.41 0
3069.54 0
3069.66 6
3069.79 12
3069.92 20
3070.05 27
3070.17 34
3070.30 41
3070.43 46
3070.55 49
3070.68 49
3070.81 48
3070.94 45
3071.06 43
3071.19 42
3071.32 42
3071.44 45
3071.57 50
3071.70 56
3071.82 62
3071.95 66
3072.08 68
3072.21 68
3072.33 66
3072.46 63
3072.59 60
3072.71 59
3072.84 59
3072.97 62
3073.10 67
3073.22 73
3073.35 80
3073.48 87
3073.60 92
3073.73 95
3073.86 95
3073.99 91
3074.11 86
3074.24 80
3074.37 74
3074.49 71
3074.62 71
3074.75 75
3074.88 83
3075.00 93
3075.13 103
3075.26 111
3075.38 115
3075.51 113
3075.64 106
3075.77 94
3075.89 80
3076.02 66
3076.15 54
3076.28 45
3076.40 42
3076.53 42
3076.66 46
3076.78 50
3076.91 54
3077.04 57
3077.17 58
3077.29 58
3077.42 56
3077.55 54
3077.67 53
3077.80 53
3077.93 54
3078.06 59
3078.18 65
3078.31 74
3078.44 83
3078.56 93
3078.69 101
3078.82 106
3078.95 108
3079.07 107
3079.20 105
3079.33 102
3079.46 102
3079.58 104
3079.71 108
3079.84 115
3079.96 122
3080.09 128
3080.22 133
3080.35 135
3080.47 135
3080.60 131
3080.73 125
3080.86 119
3080.98 112
3081.11 105
3081.24 101
3081.36 98
3081.49 97
3081.62 97
3081.75 97
3081.87 97
3082.00 96
3082.13 93
3082.26 89
3082.38 83
3082.51 78
3082.64 73
3082.77 70
3082.89 69
3083.02 70
3083.15 72
3083.27 76
3083.40 81
3083.53 87
3083.66 94
3083.78 100
3083.91 105
3084.04 108
3084.17 108
3084.29 106
3084.42 100
3084.55 93
3084.68 86
3084.80 78
3084.93 72
3085.06 65
3085.18 58
3085.31 50
3085.44 40
3085.57 31
3085.69 22
3085.82 15
3085.95 11
3086.08 10
3086.20 12
3086.33 16
3086.46 22
3086.59 28
3086.71 33
3086.84 38
3086.97 43
3087.10 47
3087.22 52
3087.35 57
3087.48 62
3087.61 67
3087.73 72
3087.86 75
3087.99 77
3088.12 77
3088.24 76
3088.37 74
3088.50 72
3088.62 70
3088.75 69
3088.88 70
3089.01 71
3089.13 74
3089.26 76
3089.39 78
3089.52 79
3089.64 79
3089.77 78
3089.90 77
3090.03 75
3090.15 73
3090.28 73
3090.41 74
3090.54 77
3090.66 83
3090.79 93
3090.92 105
3091.05 118
3091.17 131
3091.30 141
3091.43 146
3091.56 146
3091.68 140
3091.81 129
3091.94 115
3092.07 101
3092.19 89
3092.32 80
3092.45 74
3092.58 72
3092.70 71
3092.83 72
3092.96 71
3093.09 68
3093.21 64
3093.34 59
3093.47 53
3093.60 46
3093.72 39
3093.85 32
3093.98 24
3094.11 16
3094.23 7
3094.36 0
3094.49 0
3094.62 0
3094.75 0
3094.87 0
3095.00 0
3095.13 0
3095.26 0
3095.38 6
3095.51 15
3095.64 22
3095.77 27
3095.89 29
3096.02 29
3096.15 27
3096.28 25
3096.40 24
3096.53 23
3096.66 23
3096.79 24
3096.91 26
3097.04 29
3097.17 32
3097.30 36
3097.42 40
3097.55 43
3097.68 45
3097.81 47
3097.94 47
3098.06 47
3098.19 47
3098.32 48
3098.45 51
3098.57 56
3098.70 63
3098.83 72
3098.96 83
3099.08 93
3099.21 102
3099.34 107
3099.47 109
3099.59 106
3099.72 101
3099.85 93
3099.98 85
3100.11 78
3100.23 73
3100.36 71
3100.49 71
3100.62 74
3100.74 79
3100.87 85
3101.00 91
3101.13 97
3101.25 101
3101.38 105
3101.51 107
3101.64 108
3101.77 110
3101.89 111
3102.02 113
3102.15 114
3102.28 114
3102.40 112
3102.53 108
3102.66 102
3102.79 95
3102.92 89
3103.04 84
3103.17 81
3103.30 80
3103.43 81
3103.55 82
3103.68 83
3103.81 84
3103.94 83
3104.06 82
3104.19 81
3104.32 79
3104.45 77
3104.58 74
3104.70 71
3104.83 68
3104.96 66
3105.09 64
3105.21 63
3105.34 62
3105.47 61
3105.60 59
3105.73 58
3105.85 57
3105.98 59
3106.11 62
3106.24 69
3106.37 78
3106.49 88
3106.62 96
3106.75 103
3106.88 106
3107.00 105
3107.13 101
3107.26 95
3107.39 88
3107.52 82
3107.64 77
3107.77 73
3107.90 70
3108.03 67
3108.15 64
3108.28 61
3108.41 58
3108.54 56
3108.67 53
3108.79 50
3108.92 46
3109.05 39
3109.18 29
3109.31 15
3109.43 1
3109.56 0
3109.69 0
3109.82 0
3109.94 0
3110.07 0
3110.20 0
3110.33 0
3110.46 5
3110.58 18
3110.71 28
3110.84 35
3110.97 39
3111.10 39
3111.22 38
3111.35 36
3111.48 33
3111.61 30
3111.74 28
3111.86 28
3111.99 30
3112.12 34
3112.25 41
3112.38 51
3112.50 63
3112.63 77
3112.76 90
3112.89 102
3113.01 111
3113.14 119
3113.27 125
3113.40 130
3113.53 136
3113.65 141
3113.78 146
3113.91 149
3114.04 148
3114.17 144
3114.29 136
3114.42 126
3114.55 114
3114.68 102
3114.81 92
3114.93 84
3115.06 80
3115.19 80
3115.32 83
3115.45 90
3115.57 99
3115.70 109
3115.83 117
3115.96 124
3116.09 127
3116.21 128
3116.34 126
3116.47 123
3116.60 119
3116.73 115
3116.85 111
3116.98 108
3117.11 106
3117.24 105
3117.37 105
3117.49 106
3117.62 109
3117.75 112
3117.88 115
3118.01 117
3118.13 118
3118.26 117
3118.39 114
3118.52 110
3118.65 105
3118.78 101
3118.90 99
3119.03 97
3119.16 95
3119.29 91
3119.42 86
3119.54 79
3119.67 70
3119.80 62
3119.93 55
3120.06 53
3120.18 56
3120.31 65
3120.44 79
3120.57 98
3120.70 118
3120.82 138
3120.95 155
3121.08 168
3121.21 176
3121.34 178
3121.47 176
3121.59 171
3121.72 167
3121.85 164
3121.98 164
3122.11 168
3122.23 173
3122.36 178
3122.49 182
3122.62 181
3122.75 176
3122.87 167
3123.00 156
3123.13 144
3123.26 132
3123.39 122
3123.52 114
3123.64 108
3123.77 104
3123.90 102
3124.03 101
3124.16 102
3124.28 103
3124.41 104
3124.54 104
3124.67 102
3124.80 98
3124.93 91
3125.05 84
3125.18 77
3125.31 71
3125.44 68
3125.57 67
3125.69 68
3125.82 70
3125.95 72
3126.08 74
3126.21 74
3126.34 74
3126.46 73
3126.59 73
3126.72 74
3126.85 76
3126.98 79
3127.11 83
3127.23 87
3127.36 89
3127.49 89
3127.62 87
3127.75 83
3127.87 77
3128.00 71
3128.13 66
3128.26 63
3128.39 63
3128.52 67
3128.64 73
3128.77 79
3128.90 86
3129.03 90
3129.16 91
3129.29 89
3129.41 85
3129.54 80
3129.67 76
3129.80 74
3129.93 74
3130.06 74
3130.18 75
3130.31 75
3130.44 72
3130.57 68
3130.70 62
3130.82 56
3130.95 50
3131.08 46
3131.21 43
3131.34 41
3131.47 39
3131.59 36
3131.72 32
3131.85 28
3131.98 24
3132.11 21
3132.24 21
3132.36 23
3132.49 28
3132.62 35
3132.75 42
3132.88 46
3133.01 49
3133.14 47
3133.26 42
3133.39 35
3133.52 27
3133.65 20
3133.78 16
3133.91 15
3134.03 17
3134.16 21
3134.29 27
3134.42 33
3134.55 39
3134.68 42
3134.80 45
3134.93 45
3135.06 43
3135.19 40
3135.32 34
3135.45 27
3135.57 20
3135.70 12
3135.83 4
3135.96 0
3136.09 0
3136.22 0
3136.34 0
3136.47 0
3136.60 0
3136.73 0
3136.86 0
3136.99 0
3137.12 1
3137.24 9
3137.37 19
3137.50 31
3137.63 44
3137.76 56
3137.89 66
3138.01 72
3138.14 75
3138.27 76
3138.40 75
3138.53 76
3138.66 78
3138.79 83
3138.91 91
3139.04 100
3139.17 108
3139.30 114
3139.43 116
3139.56 115
3139.68 109
3139.81 101
3139.94 92
3140.07 84
3140.20 79
3140.33 77
3140.46 78
3140.58 81
3140.71 84
3140.84 84
3140.97 81
3141.10 73
3141.23 63
3141.36 51
3141.48 41
3141.61 34
3141.74 31
3141.87 33
3142.00 38
3142.13 45
3142.26 52
3142.38 59
3142.51 64
3142.64 67
3142.77 68
3142.90 69
3143.03 67
3143.16 64
3143.28 61
3143.41 57
3143.54 53
3143.67 51
3143.80 52
3143.93 54
3144.06 58
3144.18 63
3144.31 68
3144.44 70
3144.57 71
3144.70 68
3144.83 64
3144.96 58
3145.08 52
3145.21 45
3145.34 40
3145.47 36
3145.60 34
3145.73 32
3145.86 32
3145.98 32
3146.11 31
3146.24 31
3146.37 31
3146.50 31
3146.63 31
3146.76 32
3146.88 32
3147.01 32
3147.14 32
3147.27 33
3147.40 35
3147.53 39
3147.66 46
3147.79 54
3147.91 64
3148.04 74
3148.17 82
3148.30 86
3148.43 87
3148.56 85
3148.69 79
3148.81 72
3148.94 63
3149.07 54
3149.20 45
3149.33 37
3149.46 31
3149.59 27
3149.72 27
3149.84 29
3149.97 34
3150.10 40
3150.23 47
3150.36 52
3150.49 55
3150.62 56
3150.75 55
3150.87 54
3151.00 53
3151.13 53
3151.26 53
3151.39 53
3151.52 52
3151.65 51
3151.78 50
3151.90 49
3152.03 49
3152.16 51
3152.29 55
3152.42 60
3152.55 65
3152.68 70
3152.81 74
3152.93 78
3153.06 80
3153.19 82
3153.32 83
3153.45 83
3153.58 82
3153.71 79
3153.84 75
3153.96 69
3154.09 63
3154.22 56
3154.35 49
3154.48 43
3154.61 36
3154.74 31
3154.87 25
3154.99 21
3155.12 18
3155.25 18
3155.38 20
3155.51 24
3155.64 31
3155.77 37
3155.90 43
3156.03 47
3156.15 48
3156.28 45
3156.41 41
3156.54 35
3156.67 29
3156.80 24
3156.93 21
3157.06 18
3157.18 16
3157.31 14
3157.44 11
3157.57 7
3157.70 4
3157.83 1
3157.96 1
3158.09 4
3158.22 9
3158.34 16
3158.47 23
3158.60 29
3158.73 33
3158.86 32
3158.99 29
3159.12 23
3159.25 16
3159.38 11
3159.50 9
3159.63 11
3159.76 18
3159.89 29
3160.02 44
3160.15 60
3160.28 76
3160.41 89
3160.54 99
3160.66 104
3160.79 105
3160.92 102
3161.05 96
3161.18 88
3161.31 82
3161.44 77
3161.57 76
3161.70 79
3161.83 86
3161.95 98
3162.08 114
3162.21 134
3162.34 157
3162.47 181
3162.60 207
3162.73 232
3162.86 258
3162.99 284
3163.11 311
3163.24 337
3163.37 365
3163.50 394
3163.63 423
3163.76 454
3163.89 486
3164.02 521
3164.15 558
3164.28 599
3164.40 642
3164.53 686
3164.66 731
3164.79 776
3164.92 822
3165.05 868
3165.18 914
3165.31 963
3165.44 1012
3165.57 1063
3165.69 1113
3165.82 1161
3165.95 1204
3166.08 1243
3166.21 1276
3166.34 1304
3166.47 1328
3166.60 1349
3166.73 1368
3166.86 1387
3166.99 1403
3167.11 1417
3167.24 1427
3167.37 1432
3167.50 1432
3167.63 1426
3167.76 1414
3167.89 1399
3168.02 1380
3168.15 1357
3168.28 1330
3168.40 1299
3168.53 1266
3168.66 1231
3168.79 1196
3168.92 1163
3169.05 1133
3169.18 1108
3169.31 1085
3169.44 1064
3169.57 1042
3169.70 1018
3169.82 990
3169.95 959
3170.08 925
3170.21 889
3170.34 853
3170.47 816
3170.60 781
3170.73 747
3170.86 715
3170.99 685
3171.12 658
3171.25 634
3171.37 612
3171.50 592
3171.63 574
3171.76 556
3171.89 538
3172.02 520
3172.15 501
3172.28 482
3172.41 464
3172.54 446
3172.67 429
3172.80 413
3172.92 397
3173.05 380
3173.18 363
3173.31 346
3173.44 328
3173.57 311
3173.70 295
3173.83 279
3173.96 265
3174.09 252
3174.22 240
3174.35 228
3174.47 216
3174.60 203
3174.73 188
3174.86 173
3174.99 158
3175.12 143
3175.25 129
3175.38 117
3175.51 107
3175.64 100
3175.77 95
3175.90 93
3176.03 92
3176.15 92
3176.28 93
3176.41 95
3176.54 98
3176.67 102
3176.80 106
3176.93 111
3177.06 117
3177.19 122
3177.32 125
3177.45 128
3177.58 129
3177.71 128
3177.83 127
3177.96 126
3178.09 126
3178.22 126
3178.35 127
3178.48 129
3178.61 131
3178.74 132
3178.87 131
3179.00 128
3179.13 122
3179.26 114
3179.39 104
3179.52 95
3179.64 88
3179.77 83
3179.90 82
3180.03 83
3180.16 86
3180.29 89
3180.42 92
3180.55 94
3180.68 94
3180.81 91
3180.94 87
3181.07 81
3181.20 75
3181.33 69
3181.46 64
3181.58 59
3181.71 56
3181.84 54
3181.97 53
3182.10 53
3182.23 53
3182.36 52
3182.49 51
3182.62 50
3182.75 48
3182.88 47
3183.01 46
3183.14 45
3183.27 44
3183.40 43
3183.53 40
3183.65 36
3183.78 32
3183.91 27
3184.04 23
3184.17 20
3184.30 19
3184.43 21
3184.56 25
3184.69 33
3184.82 41
3184.95 51
3185.08 59
3185.21 66
3185.34 71
3185.47 74
3185.60 75
3185.73 74
3185.85 73
3185.98 72
3186.11 72
3186.24 73
3186.37 75
3186.50 79
3186.63 83
3186.76 89
3186.89 95
3187.02 100
3187.15 105
3187.28 107
3187.41 106
3187.54 101
3187.67 91
3187.80 79
3187.93 63
3188.06 47
3188.19 30
3188.31 16
3188.44 6
3188.57 1
3188.70 1
3188.83 4
3188.96 11
3189.09 21
3189.22 31
3189.35 40
3189.48 49
3189.61 58
3189.74 66
3189.87 74
3190.00 82
3190.13 90
3190.26 96
3190.39 100
3190.52 99
3190.65 95
3190.78 87
3190.90 77
3191.03 66
3191.16 56
3191.29 48
3191.42 42
3191.55 40
3191.68 39
3191.81 39
3191.94 39
3192.07 39
3192.20 39
3192.33 39
3192.46 40
3192.59 42
3192.72 45
3192.85 49
3192.98 55
3193.11 63
3193.24 72
3193.37 82
3193.50 93
3193.63 103
3193.76 113
3193.89 119
3194.01 121
3194.14 117
3194.27 107
3194.40 92
3194.53 73
3194.66 53
3194.79 35
3194.92 22
3195.05 15
3195.18 15
3195.31 21
3195.44 30
3195.57 42
3195.70 54
3195.83 65
3195.96 73
3196.09 77
3196.22 79
3196.35 77
3196.48 74
3196.61 70
3196.74 65
3196.87 62
3197.00 60
3197.13 59
3197.26 59
3197.39 61
3197.51 62
3197.64 63
3197.77 63
3197.90 61
3198.03 58
3198.16 53
3198.29 46
3198.42 40
3198.55 35
3198.68 32
3198.81 31
3198.94 34
3199.07 40
3199.20 49
3199.33 59
3199.46 70
3199.59 79
3199.72 87
3199.85 92
3199.98 95
3200.11 95
3200.24 94
3200.37 93
3200.50 91
3200.63 91
3200.76 90
3200.89 90
3201.02 89
3201.15 88
3201.28 85
3201.41 81
3201.54 76
3201.67 73
3201.80 71
3201.93 72
3202.06 75
3202.18 79
3202.31 83
3202.44 86
3202.57 85
3202.70 80
3202.83 71
3202.96 59
3203.09 44
3203.22 30
3203.35 16
3203.48 4
3203.61 0
3203.74 0
3203.87 0
3204.00 0
3204.13 0
3204.26 0
3204.39 0
3204.52 0
3204.65 5
3204.78 10
3204.91 13
3205.04 15
3205.17 15
3205.30 15
3205.43 16
3205.56 17
3205.69 19
3205.82 23
3205.95 28
3206.08 33
3206.21 39
3206.34 43
3206.47 46
3206.60 49
3206.73 51
3206.86 53
3206.99 55
3207.12 59
3207.25 65
3207.38 73
3207.51 82
3207.64 92
3207.77 101
3207.90 109
3208.03 114
3208.16 116
3208.29 113
3208.42 105
3208.55 95
3208.68 83
3208.81 71
3208.94 60
3209.07 53
3209.20 50
3209.33 52
3209.46 57
3209.59 64
3209.72 72
3209.85 79
3209.98 84
3210.11 88
3210.24 89
3210.37 89
3210.50 89
3210.63 90
3210.76 93
3210.89 96
3211.02 101
3211.15 104
3211.28 106
3211.41 105
3211.54 100
3211.67 93
3211.79 83
3211.92 72
3212.05 62
3212.18 52
3212.31 44
3212.44 38
3212.57 36
3212.70 36
3212.83 39
3212.96 47
3213.09 57
3213.22 70
3213.35 84
3213.48 99
3213.61 113
3213.74 126
3213.87 137
3214.00 146
3214.13 154
3214.26 160
3214.39 164
3214.52 167
3214.65 167
3214.78 165
3214.91 161
3215.04 155
3215.17 150
3215.30 145
3215.43 141
3215.57 140
3215.70 140
3215.83 141
3215.96 143
3216.09 146
3216.22 148
3216.35 150
3216.48 151
3216.61 152
3216.74 152
3216.87 153
3217.00 152
3217.13 151
3217.26 149
3217.39 146
3217.52 140
3217.65 132
3217.78 123
3217.91 112
3218.04 102
3218.17 95
3218.30 90
3218.43 89
3218.56 92
3218.69 97
3218.82 103
3218.95 108
3219.08 113
3219.21 115
3219.34 116
3219.47 115
3219.60 114
3219.73 113
3219.86 114
3219.99 115
3220.12 119
3220.25 124
3220.38 131
3220.51 138
3220.64 144
3220.77 150
3220.90 154
3221.03 156
3221.16 156
3221.29 155
3221.42 151
3221.55 144
3221.68 133
3221.81 120
3221.94 104
3222.07 88
3222.20 72
3222.33 61
3222.46 54
3222.59 53
3222.72 56
3222.85 63
3222.98 70
3223.11 75
3223.24 75
3223.37 72
3223.50 65
3223.63 56
3223.76 47
3223.89 41
3224.02 38
3224.15 39
3224.28 42
3224.41 49
3224.54 56
3224.67 64
3224.80 71
3224.93 78
3225.06 83
3225.20 87
3225.33 89
3225.46 90
3225.59 89
3225.72 87
3225.85 84
3225.98 80
3226.11 76
3226.24 72
3226.37 69
3226.50 68
3226.63 69
3226.76 73
3226.89 79
3227.02 87
3227.15 95
3227.28 103
3227.41 108
3227.54 112
3227.67 113
3227.80 112
3227.93 109
3228.06 106
3228.19 103
3228.32 99
3228.45 95
3228.58 92
3228.71 88
3228.84 85
3228.97 82
3229.10 79
3229.23 78
3229.36 76
3229.49 75
3229.62 72
3229.76 68
3229.89 63
3230.02 55
3230.15 47
3230.28 37
3230.41 28
3230.54 21
3230.67 16
3230.80 13
3230.93 13
3231.06 17
3231.19 22
3231.32 31
3231.45 41
3231.58 54
3231.71 68
3231.84 83
3231.97 99
3232.10 114
3232.23 128
3232.36 139
3232.49 147
3232.62 150
3232.75 149
3232.88 143
3233.01 133
3233.14 121
3233.27 108
3233.41 95
3233.54 85
3233.67 76
3233.80 70
3233.93 64
3234.06 58
3234.19 52
3234.32 43
3234.45 34
3234.58 25
3234.71 20
3234.84 17
3234.97 20
3235.10 27
3235.23 37
3235.36 48
3235.49 60
3235.62 70
3235.75 78
3235.88 83
3236.01 86
3236.14 87
3236.27 85
3236.41 82
3236.54 76
3236.67 70
3236.80 62
3236.93 55
3237.06 49
3237.19 43
3237.32 38
3237.45 33
3237.58 27
3237.71 20
3237.84 13
3237.97 6
3238.10 1
3238.23 0
3238.36 0
3238.49 0
3238.62 1
3238.75 5
3238.88 9
3239.01 13
3239.15 17
3239.28 21
3239.41 24
3239.54 27
3239.67 29
3239.80 29
3239.93 29
3240.06 29
3240.19 29
3240.32 31
3240.45 34
3240.58 40
3240.71 47
3240.84 56
3240.97 65
3241.10 73
3241.23 79
3241.36 82
3241.50 81
3241.63 77
3241.76 69
3241.89 58
3242.02 46
3242.15 34
3242.28 24
3242.41 17
3242.54 11
3242.67 8
3242.80 5
3242.93 2
3243.06 0
3243.19 0
3243.32 0
3243.45 0
3243.58 0
3243.72 0
3243.85 0
3243.98 0
3244.11 3
3244.24 12
3244.37 21
3244.50 29
3244.63 34
3244.76 37
3244.89 36
3245.02 33
3245.15 29
3245.28 24
3245.41 20
3245.54 17
3245.67 16
3245.81 17
3245.94 19
3246.07 24
3246.20 31
3246.33 39
3246.46 47
3246.59 54
3246.72 59
3246.85 62
3246.98 63
3247.11 62
3247.24 63
3247.37 65
3247.50 70
3247.63 78
3247.77 89
3247.90 100
3248.03 109
3248.16 116
3248.29 119
3248.42 117
3248.55 111
3248.68 103
3248.81 94
3248.94 85
3249.07 79
3249.20 76
3249.33 78
3249.46 85
3249.60 96
3249.73 111
3249.86 129
3249.99 147
3250.12 166
3250.25 184
3250.38 200
3250.51 214
3250.64 226
3250.77 238
3250.90 250
3251.03 264
3251.16 280
3251.29 299
3251.43 321
3251.56 344
3251.69 367
3251.82 389
3251.95 410
3252.08 428
3252.21 443
3252.34 456
3252.47 469
3252.60 481
3252.73 495
3252.86 508
3252.99 521
3253.13 532
3253.26 541
3253.39 547
3253.52 549
3253.65 548
3253.78 547
3253.91 545
3254.04 543
3254.17 542
3254.30 540
3254.43 537
3254.56 532
3254.70 523
3254.83 510
3254.96 495
3255.09 478
3255.22 460
3255.35 444
3255.48 429
3255.61 417
3255.74 408
3255.87 401
3256.00 394
3256.13 388
3256.27 381
3256.40 374
3256.53 368
3256.66 363
3256.79 359
3256.92 357
3257.05 356
3257.18 355
3257.31 352
3257.44 347
3257.57 340
3257.71 331
3257.84 321
3257.97 312
3258.10 305
3258.23 301
3258.36 299
3258.49 300
3258.62 302
3258.75 303
3258.88 303
3259.01 300
3259.15 296
3259.28 290
3259.41 282
3259.54 274
3259.67 267
3259.80 261
3259.93 257
3260.06 253
3260.19 251
3260.32 249
3260.45 247
3260.59 246
3260.72 246
3260.85 246
3260.98 248
3261.11 251
3261.24 256
3261.37 262
3261.50 268
3261.63 274
3261.76 280
3261.90 283
3262.03 285
3262.16 284
3262.29 280
3262.42 274
3262.55 267
3262.68 259
3262.81 250
3262.94 243
3263.07 237
3263.21 233
3263.34 231
3263.47 232
3263.60 235
3263.73 241
3263.86 249
3263.99 259
3264.12 270
3264.25 280
3264.38 289
3264.52 294
3264.65 295
3264.78 291
3264.91 281
3265.04 267
3265.17 251
3265.30 236
3265.43 223
3265.56 218
3265.69 220
3265.83 231
3265.96 249
3266.09 273
3266.22 299
3266.35 325
3266.48 348
3266.61 368
3266.74 384
3266.87 399
3267.01 414
3267.14 433
3267.27 457
3267.40 489
3267.53 528
3267.66 575
3267.79 628
3267.92 685
3268.05 745
3268.18 805
3268.32 863
3268.45 918
3268.58 970
3268.71 1018
3268.84 1063
3268.97 1104
3269.10 1144
3269.23 1184
3269.36 1226
3269.50 1271
3269.63 1320
3269.76 1373
3269.89 1429
3270.02 1486
3270.15 1540
3270.28 1590
3270.41 1633
3270.55 1669
3270.68 1699
3270.81 1725
3270.94 1751
3271.07 1776
3271.20 1802
3271.33 1825
3271.46 1843
3271.59 1853
3271.73 1849
3271.86 1831
3271.99 1800
3272.12 1758
3272.25 1709
3272.38 1657
3272.51 1606
3272.64 1560
3272.78 1521
3272.91 1489
3273.04 1463
3273.17 1442
3273.30 1423
3273.43 1404
3273.56 1380
3273.69 1352
3273.82 1317
3273.96 1277
3274.09 1231
3274.22 1182
3274.35 1131
3274.48 1080
3274.61 1032
3274.74 986
3274.87 944
3275.01 905
3275.14 870
3275.27 838
3275.40 809
3275.53 781
3275.66 755
3275.79 729
3275.92 702
3276.06 674
3276.19 644
3276.32 612
3276.45 580
3276.58 548
3276.71 518
3276.84 490
3276.97 463
3277.11 436
3277.24 411
3277.37 386
3277.50 362
3277.63 341
3277.76 324
3277.89 313
3278.02 307
3278.16 306
3278.29 308
3278.42 311
3278.55 313
3278.68 313
3278.81 311
3278.94 305
3279.08 297
3279.21 288
3279.34 278
3279.47 268
3279.60 258
3279.73 250
3279.86 242
3279.99 236
3280.13 229
3280.26 223
3280.39 215
3280.52 205
3280.65 194
3280.78 182
3280.91 169
3281.05 157
3281.18 147
3281.31 139
3281.44 135
3281.57 134
3281.70 135
3281.83 139
3281.97 143
3282.10 148
3282.23 151
3282.36 153
3282.49 153
3282.62 153
3282.75 150
3282.88 147
3283.02 142
3283.15 137
3283.28 130
3283.41 124
3283.54 117
3283.67 111
3283.80 107
3283.94 105
3284.07 103
3284.20 101
3284.33 99
3284.46 96
3284.59 91
3284.72 85
3284.86 79
3284.99 74
3285.12 72
3285.25 72
3285.38 75
3285.51 81
3285.64 89
3285.78 98
3285.91 106
3286.04 113
3286.17 118
3286.30 122
3286.43 124
3286.56 126
3286.70 127
3286.83 127
3286.96 127
3287.09 126
3287.22 123
3287.35 117
3287.49 109
3287.62 99
3287.75 88
3287.88 78
3288.01 71
3288.14 68
3288.27 68
3288.41 71
3288.54 76
3288.67 82
3288.80 87
3288.93 89
3289.06 89
3289.19 87
3289.33 84
3289.46 80
3289.59 77
3289.72 75
3289.85 72
3289.98 70
3290.12 68
3290.25 64
3290.38 60
3290.51 56
3290.64 52
3290.77 50
3290.90 49
3291.04 50
3291.17 53
3291.30 57
3291.43 62
3291.56 67
3291.69 70
3291.83 72
3291.96 72
3292.09 70
3292.22 67
3292.35 64
3292.48 60
3292.62 56
3292.75 54
3292.88 52
3293.01 51
3293.14 50
3293.27 50
3293.40 48
3293.54 46
3293.67 41
3293.80 34
3293.93 26
3294.06 16
3294.19 6
3294.33 0
3294.46 0
3294.59 0
3294.72 0
3294.85 0
3294.98 0
3295.12 0
3295.25 1
3295.38 15
3295.51 32
3295.64 50
3295.77 69
3295.91 86
3296.04 101
3296.17 111
3296.30 117
3296.43 118
3296.56 115
3296.70 110
3296.83 104
3296.96 98
3297.09 94
3297.22 91
3297.35 90
3297.49 90
3297.62 90
3297.75 89
3297.88 86
3298.01 82
3298.14 78
3298.28 74
3298.41 70
3298.54 68
3298.67 68
3298.80 71
3298.93 75
3299.07 81
3299.20 87
3299.33 93
3299.46 99
3299.59 103
3299.72 107
3299.86 110
3299.99 111
3300.12 111
3300.25 110
3300.38 106
3300.52 102
3300.65 98
3300.78 95
3300.91 93
3301.04 95
3301.17 98
3301.31 103
3301.44 109
3301.57 114
3301.70 119
3301.83 124
3301.96 128
3302.10 131
3302.23 134
3302.36 137
3302.49 139
3302.62 139
3302.76 138
3302.89 134
3303.02 129
3303.15 121
3303.28 111
3303.41 100
3303.55 87
3303.68 74
3303.81 64
3303.94 56
3304.07 53
3304.21 54
3304.34 60
3304.47 68
3304.60 79
3304.73 89
3304.86 98
3305.00 106
3305.13 112
3305.26 116
3305.39 119
3305.52 121
3305.66 122
3305.79 122
3305.92 121
3306.05 119
3306.18 115
3306.31 111
3306.45 106
3306.58 102
3306.71 99
3306.84 97
3306.97 96
3307.11 95
3307.24 93
3307.37 90
3307.50 85
3307.63 78
3307.77 70
3307.90 62
3308.03 54
3308.16 47
3308.29 40
3308.43 34
3308.56 29
3308.69 24
3308.82 19
3308.95 13
3309.08 8
3309.22 3
3309.35 0
3309.48 0
3309.61 0
3309.74 0
3309.88 0
3310.01 0
3310.14 0
3310.27 0
3310.40 1
3310.54 7
3310.67 13
3310.80 19
3310.93 25
3311.06 31
3311.20 37
3311.33 44
3311.46 52
3311.59 62
3311.72 73
3311.86 86
3311.99 99
3312.12 114
3312.25 128
3312.38 141
3312.52 150
3312.65 156
3312.78 157
3312.91 153
3313.04 147
3313.18 138
3313.31 128
3313.44 119
3313.57 111
3313.70 103
3313.84 96
3313.97 88
3314.10 82
3314.23 76
3314.36 72
3314.50 70
3314.63 70
3314.76 73
3314.89 76
3315.02 78
3315.16 80
3315.29 81
3315.42 83
3315.55 85
3315.68 88
3315.82 92
3315.95 98
3316.08 104
3316.21 110
3316.34 114
3316.48 116
3316.61 116
3316.74 115
3316.87 112
3317.00 109
3317.14 107
3317.27 105
3317.40 104
3317.53 104
3317.66 104
3317.80 104
3317.93 103
3318.06 101
3318.19 97
3318.33 92
3318.46 87
3318.59 82
3318.72 80
3318.85 81
3318.99 85
3319.12 92
3319.25 99
3319.38 105
3319.51 110
3319.65 112
3319.78 111
3319.91 108
3320.04 104
3320.18 99
3320.31 95
3320.44 91
3320.57 87
3320.70 83
3320.84 78
3320.97 72
3321.10 66
3321.23 61
3321.36 57
3321.50 55
3321.63 56
3321.76 59
3321.89 63
3322.03 69
3322.16 73
3322.29 77
3322.42 77
3322.55 76
3322.69 72
3322.82 67
3322.95 61
3323.08 55
3323.22 49
3323.35 44
3323.48 40
3323.61 37
3323.74 36
3323.88 37
3324.01 41
3324.14 48
3324.27 56
3324.40 67
3324.54 78
3324.67 90
3324.80 100
3324.93 108
3325.07 114
3325.20 118
3325.33 119
3325.46 118
3325.60 115
3325.73 112
3325.86 108
3325.99 107
3326.12 107
3326.26 110
3326.39 114
3326.52 119
3326.65 123
3326.79 126
3326.92 126
3327.05 124
3327.18 121
3327.31 119
3327.45 119
3327.58 125
3327.71 138
3327.84 158
3327.98 185
3328.11 216
3328.24 250
3328.37 283
3328.51 314
3328.64 342
3328.77 364
3328.90 381
3329.03 393
3329.17 400
3329.30 403
3329.43 402
3329.56 398
3329.70 392
3329.83 384
3329.96 376
3330.09 368
3330.23 361
3330.36 354
3330.49 348
3330.62 344
3330.75 340
3330.89 338
3331.02 337
3331.15 335
3331.28 334
3331.42 331
3331.55 328
3331.68 323
3331.81 317
3331.95 309
3332.08 300
3332.21 290
3332.34 277
3332.48 262
3332.61 246
3332.74 228
3332.87 210
3333.01 193
3333.14 179
3333.27 168
3333.40 161
3333.53 158
3333.67 158
3333.80 159
3333.93 161
3334.06 163
3334.20 164
3334.33 166
3334.46 167
3334.59 169
3334.73 170
3334.86 170
3334.99 171
3335.12 171
3335.26 170
3335.39 170
3335.52 170
3335.65 169
3335.79 168
3335.92 167
3336.05 166
3336.18 167
3336.32 168
3336.45 172
3336.58 176
3336.71 181
3336.85 186
3336.98 189
3337.11 191
3337.24 191
3337.38 189
3337.51 186
3337.64 182
3337.77 178
3337.91 175
3338.04 173
3338.17 172
3338.30 172
3338.44 172
3338.57 171
3338.70 168
3338.83 163
3338.97 156
3339.10 149
3339.23 141
3339.36 135
3339.50 130
3339.63 129
3339.76 129
3339.89 132
3340.03 137
3340.16 143
3340.29 152
3340.42 161
3340.56 172
3340.69 181
3340.82 189
3340.95 194
3341.09 195
3341.22 192
3341.35 187
3341.48 180
3341.62 174
3341.75 168
3341.88 164
3342.01 163
3342.15 162
3342.28 163
3342.41 163
3342.54 163
3342.68 162
3342.81 161
3342.94 158
3343.07 154
3343.21 149
3343.34 143
3343.47 134
3343.61 123
3343.74 111
3343.87 98
3344.00 84
3344.14 72
3344.27 61
3344.40 54
3344.53 50
3344.67 49
3344.80 51
3344.93 57
3345.06 66
3345.20 77
3345.33 89
3345.46 101
3345.59 112
3345.73 119
3345.86 123
3345.99 124
3346.13 122
3346.26 121
3346.39 121
3346.52 125
3346.66 132
3346.79 141
3346.92 151
3347.05 158
3347.19 161
3347.32 157
3347.45 147
3347.58 132
3347.72 114
3347.85 96
3347.98 79
3348.12 66
3348.25 56
3348.38 50
3348.51 46
3348.65 45
3348.78 45
3348.91 46
3349.04 47
3349.18 48
3349.31 49
3349.44 49
3349.58 48
3349.71 46
3349.84 44
3349.97 41
3350.11 38
3350.24 37
3350.37 37
3350.50 38
3350.64 41
3350.77 44
3350.90 45
3351.04 46
3351.17 44
3351.30 41
3351.43 38
3351.57 37
3351.70 39
3351.83 45
3351.96 54
3352.10 67
3352.23 80
3352.36 92
3352.50 101
3352.63 106
3352.76 105
3352.89 101
3353.03 93
3353.16 85
3353.29 76
3353.43 69
3353.56 64
3353.69 61
3353.82 59
3353.96 58
3354.09 59
3354.22 60
3354.36 62
3354.49 65
3354.62 68
3354.75 70
3354.89 72
3355.02 72
3355.15 72
3355.28 71
3355.42 68
3355.55 63
3355.68 57
3355.82 48
3355.95 38
3356.08 27
3356.21 17
3356.35 7
3356.48 1
3356.61 0
3356.75 0
3356.88 2
3357.01 8
3357.14 15
3357.28 23
3357.41 30
3357.54 35
3357.68 39
3357.81 40
3357.94 41
3358.07 40
3358.21 39
3358.34 38
3358.47 38
3358.61 38
3358.74 40
3358.87 43
3359.01 48
3359.14 53
3359.27 59
3359.40 63
3359.54 66
3359.67 67
3359.80 65
3359.94 62
3360.07 59
3360.20 56
3360.33 55
3360.47 55
3360.60 57
3360.73 58
3360.87 60
3361.00 61
3361.13 61
3361.27 61
3361.40 61
3361.53 61
3361.66 60
3361.80 59
3361.93 57
3362.06 54
3362.20 49
3362.33 44
3362.46 38
3362.59 33
3362.73 28
3362.86 23
3362.99 19
3363.13 15
3363.26 11
3363.39 6
3363.53 3
3363.66 0
3363.79 0
3363.92 0
3364.06 0
3364.19 0
3364.32 0
3364.46 0
3364.59 0
3364.72 0
3364.86 0
3364.99 2
3365.12 8
3365.26 17
3365.39 28
3365.52 39
3365.65 50
3365.79 57
3365.92 62
3366.05 63
3366.19 62
3366.32 58
3366.45 53
3366.59 47
3366.72 43
3366.85 40
3366.98 39
3367.12 40
3367.25 42
3367.38 46
3367.52 51
3367.65 57
3367.78 63
3367.92 69
3368.05 75
3368.18 82
3368.32 90
3368.45 99
3368.58 108
3368.71 118
3368.85 128
3368.98 136
3369.11 143
3369.25 148
3369.38 150
3369.51 151
3369.65 151
3369.78 152
3369.91 153
3370.05 157
3370.18 162
3370.31 168
3370.45 174
3370.58 179
3370.71 182
3370.84 182
3370.98 180
3371.11 175
3371.24 168
3371.38 159
3371.51 148
3371.64 137
3371.78 126
3371.91 115
3372.04 107
3372.18 103
3372.31 101
3372.44 103
3372.58 107
3372.71 114
3372.84 120
3372.98 127
3373.11 132
3373.24 138
3373.38 143
3373.51 149
3373.64 154
3373.77 160
3373.91 165
3374.04 170
3374.17 174
3374.31 179
3374.44 183
3374.57 189
3374.71 195
3374.84 200
3374.97 205
3375.11 208
3375.24 209
3375.37 207
3375.51 203
3375.64 197
3375.77 191
3375.91 185
3376.04 180
3376.17 174
3376.31 167
3376.44 159
3376.57 150
3376.71 139
3376.84 129
3376.97 119
3377.11 111
3377.24 106
3377.37 104
3377.51 106
3377.64 111
3377.77 118
3377.91 127
3378.04 134
3378.17 140
3378.31 144
3378.44 144
3378.57 141
3378.71 135
3378.84 127
3378.97 119
3379.10 110
3379.24 102
3379.37 95
3379.50 90
3379.64 86
3379.77 84
3379.90 81
3380.04 79
3380.17 75
3380.30 71
3380.44 66
3380.57 62
3380.70 60
3380.84 62
3380.97 69
3381.10 81
3381.24 95
3381.37 111
3381.50 124
3381.64 134
3381.77 137
3381.91 135
3382.04 128
3382.17 118
3382.31 107
3382.44 98
3382.57 91
3382.71 88
3382.84 88
3382.97 88
3383.11 88
3383.24 87
3383.37 83
3383.51 77
3383.64 70
3383.77 64
3383.91 59
3384.04 55
3384.17 54
3384.31 53
3384.44 52
3384.57 52
3384.71 52
3384.84 53
3384.97 55
3385.11 59
3385.24 65
3385.37 71
3385.51 76
3385.64 80
3385.77 82
3385.91 81
3386.04 80
3386.17 79
3386.31 79
3386.44 80
3386.57 83
3386.71 88
3386.84 93
3386.97 98
3387.11 100
3387.24 100
3387.38 96
3387.51 89
3387.64 81
3387.78 72
3387.91 65
3388.04 61
3388.18 60
3388.31 63
3388.44 68
3388.58 75
3388.71 82
3388.84 89
3388.98 94
3389.11 98
3389.24 99
3389.38 97
3389.51 94
3389.64 88
3389.78 83
3389.91 78
3390.05 75
3390.18 75
3390.31 78
3390.45 83
3390.58 89
3390.71 94
3390.85 98
3390.98 99
3391.11 97
3391.25 93
3391.38 88
3391.51 85
3391.65 83
3391.78 86
3391.91 92
3392.05 101
3392.18 114
3392.32 127
3392.45 140
3392.58 150
3392.72 157
3392.85 159
3392.98 156
3393.12 150
3393.25 140
3393.38 128
3393.52 116
3393.65 105
3393.78 97
3393.92 91
3394.05 88
3394.19 88
3394.32 91
3394.45 95
3394.59 99
3394.72 103
3394.85 106
3394.99 107
3395.12 106
3395.25 103
3395.39 99
3395.52 95
3395.66 91
3395.79 87
3395.92 85
3396.06 84
3396.19 83
3396.32 83
3396.46 83
3396.59 81
3396.72 78
3396.86 74
3396.99 68
3397.13 61
3397.26 54
3397.39 46
3397.53 39
3397.66 33
3397.79 28
3397.93 25
3398.06 24
3398.20 24
3398.33 24
3398.46 23
3398.60 21
3398.73 18
3398.86 13
3399.00 8
3399.13 4
3399.26 2
3399.40 5
3399.53 13
3399.67 24
3399.80 37
3399.93 49
3400.07 58
3400.20 63
3400.33 63
3400.47 58
3400.60 50
3400.74 40
3400.87 30
3401.00 21
3401.14 14
3401.27 10
3401.40 7
3401.54 6
3401.67 6
3401.81 7
3401.94 7
3402.07 7
3402.21 5
3402.34 3
3402.47 0
3402.61 0
3402.74 0
3402.88 0
3403.01 0
3403.14 0
3403.28 0
3403.41 2
3403.54 9
3403.68 16
3403.81 24
3403.95 30
3404.08 37
3404.21 43
3404.35 50
3404.48 57
3404.62 64
3404.75 70
3404.88 75
3405.02 78
3405.15 78
3405.28 76
3405.42 73
3405.55 70
3405.69 69
3405.82 70
3405.95 75
3406.09 82
3406.22 90
3406.35 100
3406.49 110
3406.62 119
3406.76 126
3406.89 133
3407.02 138
3407.16 141
3407.29 141
3407.43 139
3407.56 133
3407.69 124
3407.83 112
3407.96 100
3408.10 89
3408.23 80
3408.36 75
3408.50 74
3408.63 76
3408.76 82
3408.90 89
3409.03 95
3409.17 101
3409.30 106
3409.43 109
3409.57 113
3409.70 117
3409.84 121
3409.97 128
3410.10 135
3410.24 142
3410.37 148
3410.51 152
3410.64 154
3410.77 151
3410.91 146
3411.04 139
3411.18 129
3411.31 119
3411.44 109
3411.58 99
3411.71 90
3411.84 82
3411.98 75
3412.11 68
3412.25 62
3412.38 56
3412.51 51
3412.65 47
3412.78 42
3412.92 37
3413.05 31
3413.18 27
3413.32 23
3413.45 21
3413.59 23
3413.72 28
3413.85 38
3413.99 51
3414.12 64
3414.26 77
3414.39 87
3414.52 93
3414.66 93
3414.79 90
3414.93 83
3415.06 76
3415.19 70
3415.33 67
3415.46 67
3415.60 71
3415.73 79
3415.86 91
3416.00 104
3416.13 118
3416.27 130
3416.40 141
3416.53 149
3416.67 154
3416.80 155
3416.94 152
3417.07 146
3417.21 137
3417.34 126
3417.47 113
3417.61 101
3417.74 90
3417.88 81
3418.01 75
3418.14 71
3418.28 70
3418.41 70
3418.55 71
3418.68 72
3418.81 74
3418.95 75
3419.08 77
3419.22 78
3419.35 78
3419.48 77
3419.62 76
3419.75 73
3419.89 70
3420.02 67
3420.15 65
3420.29 62
3420.42 58
3420.56 54
3420.69 50
3420.83 46
3420.96 42
3421.09 41
3421.23 43
3421.36 47
3421.50 53
3421.63 59
3421.76 65
3421.90 68
3422.03 70
3422.17 71
3422.30 72
3422.44 74
3422.57 79
3422.70 85
3422.84 91
3422.97 97
3423.11 101
3423.24 102
3423.37 101
3423.51 97
3423.64 91
3423.78 85
3423.91 80
3424.05 75
3424.18 72
3424.31 71
3424.45 71
3424.58 71
3424.72 71
3424.85 70
3424.98 67
3425.12 62
3425.25 56
3425.39 49
3425.52 43
3425.66 38
3425.79 35
3425.92 35
3426.06 35
3426.19 36
3426.33 37
3426.46 38
3426.60 37
3426.73 35
3426.86 32
3427.00 29
3427.13 25
3427.27 21
3427.40 16
3427.54 9
3427.67 1
3427.80 0
3427.94 0
3428.07 0
3428.21 0
3428.34 0
3428.48 0
3428.61 0
3428.74 2
3428.88 16
3429.01 30
3429.15 43
3429.28 53
3429.42 58
3429.55 58
3429.68 54
3429.82 46
3429.95 36
3430.09 28
3430.22 23
3430.36 22
3430.49 25
3430.62 32
3430.76 41
3430.89 51
3431.03 59
3431.16 65
3431.30 69
3431.43 71
3431.56 73
3431.70 76
3431.83 80
3431.97 85
3432.10 91
3432.24 95
3432.37 99
3432.50 101
3432.64 101
3432.77 101
3432.91 103
3433.04 107
3433.18 115
3433.31 127
3433.45 143
3433.58 162
3433.71 181
3433.85 200
3433.98 216
3434.12 228
3434.25 236
3434.39 241
3434.52 244
3434.65 245
3434.79 246
3434.92 247
3435.06 250
3435.19 254
3435.33 258
3435.46 264
3435.60 269
3435.73 273
3435.86 277
3436.00 279
3436.13 280
3436.27 280
3436.40 280
3436.54 281
3436.67 282
3436.81 283
3436.94 285
3437.07 285
3437.21 284
3437.34 280
3437.48 273
3437.61 263
3437.75 249
3437.88 233
3438.02 215
3438.15 196
3438.28 176
3438.42 157
3438.55 140
3438.69 126
3438.82 115
3438.96 108
3439.09 105
3439.23 104
3439.36 103
3439.50 102
3439.63 99
3439.76 95
3439.90 90
3440.03 84
3440.17 80
3440.30 78
3440.44 78
3440.57 80
3440.71 82
3440.84 83
3440.97 81
3441.11 76
3441.24 69
3441.38 61
3441.51 54
3441.65 49
3441.78 47
3441.92 49
3442.05 52
3442.19 57
3442.32 62
3442.45 65
3442.59 68
3442.72 71
3442.86 73
3442.99 75
3443.13 78
3443.26 82
3443.40 85
3443.53 89
3443.67 91
3443.80 93
3443.93 94
3444.07 95
3444.20 96
3444.34 97
3444.47 98
3444.61 98
3444.74 98
3444.88 98
3445.01 98
3445.15 98
3445.28 99
3445.42 98
3445.55 97
3445.68 95
3445.82 92
3445.95 87
3446.09 81
3446.22 75
3446.36 69
3446.49 65
3446.63 62
3446.76 60
3446.90 59
3447.03 58
3447.17 57
3447.30 54
3447.44 52
3447.57 49
3447.70 48
3447.84 49
3447.97 53
3448.11 61
3448.24 70
3448.38 80
3448.51 89
3448.65 95
3448.78 100
3448.92 103
3449.05 105
3449.19 107
3449.32 111
3449.46 115
3449.59 121
3449.72 126
3449.86 130
3449.99 131
3450.13 131
3450.26 129
3450.40 126
3450.53 123
3450.67 121
3450.80 120
3450.94 120
3451.07 120
3451.21 119
3451.34 118
3451.48 116
3451.61 113
3451.75 110
3451.88 105
3452.01 101
3452.15 96
3452.28 91
3452.42 86
3452.55 82
3452.69 79
3452.82 77
3452.96 75
3453.09 74
3453.23 73
3453.36 72
3453.50 72
3453.63 71
3453.77 70
3453.90 69
3454.04 68
3454.17 65
3454.31 62
3454.44 58
3454.58 53
3454.71 47
3454.84 42
3454.98 37
3455.11 32
3455.25 27
3455.38 23
3455.52 19
3455.65 15
3455.79 10
3455.92 6
3456.06 1
3456.19 0
3456.33 0
3456.46 0
3456.60 0
3456.73 0
3456.87 0
3457.00 0
3457.14 3
3457.27 5
3457.41 6
3457.54 6
3457.68 6
3457.81 6
3457.95 8
3458.08 12
3458.22 17
3458.35 24
3458.49 32
3458.62 41
3458.76 49
3458.89 56
3459.02 62
3459.16 66
3459.29 68
3459.43 67
3459.56 63
3459.70 58
3459.83 52
3459.97 46
3460.10 41
3460.24 37
3460.37 34
3460.51 31
3460.64 27
3460.78 21
3460.91 13
3461.05 3
3461.18 0
3461.32 0
3461.45 0
3461.59 0
3461.72 0
3461.86 4
3461.99 17
3462.13 30
3462.26 42
3462.40 51
3462.53 57
3462.67 61
3462.80 63
3462.94 64
3463.07 62
3463.21 60
3463.34 56
3463.48 52
3463.61 46
3463.75 41
3463.88 36
3464.02 31
3464.15 27
3464.29 22
3464.42 16
3464.56 10
3464.69 4
3464.83 0
3464.96 0
3465.10 0
3465.23 2
3465.37 11
3465.50 25
3465.64 40
3465.77 56
3465.91 69
3466.04 81
3466.18 88
3466.31 93
3466.45 95
3466.58 97
3466.72 98
3466.85 102
3466.99 107
3467.12 114
3467.26 121
3467.39 127
3467.53 131
3467.66 130
3467.80 124
3467.93 114
3468.07 102
3468.20 90
3468.34 79
3468.47 73
3468.61 72
3468.74 76
3468.88 85
3469.01 97
3469.15 110
3469.28 122
3469.42 133
3469.55 139
3469.69 141
3469.82 139
3469.96 134
3470.09 127
3470.23 118
3470.36 109
3470.50 101
3470.63 93
3470.77 86
3470.90 79
3471.04 73
3471.17 69
3471.31 65
3471.44 64
3471.58 64
3471.71 65
3471.85 66
3471.99 68
3472.12 69
3472.26 70
3472.39 70
3472.53 69
3472.66 69
3472.80 70
3472.93 71
3473.07 74
3473.20 77
3473.34 82
3473.47 87
3473.61 92
3473.74 97
3473.88 102
3474.01 108
3474.15 114
3474.28 120
3474.42 126
3474.55 132
3474.69 137
3474.82 140
3474.96 140
3475.09 138
3475.23 134
3475.36 129
3475.50 124
3475.63 121
3475.77 119
3475.91 120
3476.04 123
3476.18 127
3476.31 132
3476.45 137
3476.58 141
3476.72 143
3476.85 141
3476.99 137
3477.12 130
3477.26 122
3477.39 114
3477.53 108
3477.66 104
3477.80 102
3477.93 104
3478.07 107
3478.20 111
3478.34 115
3478.47 119
3478.61 123
3478.75 127
3478.88 129
3479.02 131
3479.15 131
3479.29 130
3479.42 127
3479.56 122
3479.69 117
3479.83 112
3479.96 110
3480.10 110
3480.23 113
3480.37 119
3480.50 126
3480.64 133
3480.77 138
3480.91 141
3481.04 141
3481.18 137
3481.32 131
3481.45 124
3481.59 116
3481.72 108
3481.86 101
3481.99 93
3482.13 86
3482.26 78
3482.40 71
3482.53 64
3482.67 57
3482.80 51
3482.94 45
3483.07 39
3483.21 33
3483.35 26
3483.48 19
3483.62 11
3483.75 3
3483.89 0
3484.02 0
3484.16 0
3484.29 0
3484.43 0
3484.56 0
3484.70 0
3484.83 0
3484.97 3
3485.11 6
3485.24 9
3485.38 14
3485.51 22
3485.65 33
3485.78 45
3485.92 58
3486.05 68
3486.19 74
3486.32 75
3486.46 70
3486.59 62
3486.73 50
3486.87 38
3487.00 25
3487.14 15
3487.27 7
3487.41 2
3487.54 0
3487.68 2
3487.81 5
3487.95 11
3488.08 17
3488.22 21
3488.36 24
3488.49 24
3488.63 21
3488.76 16
3488.90 10
3489.03 5
3489.17 2
3489.30 2
3489.44 5
3489.57 11
3489.71 18
3489.85 26
3489.98 32
3490.12 36
3490.25 37
3490.39 36
3490.52 32
3490.66 28
3490.79 25
3490.93 22
3491.06 20
3491.20 19
3491.34 20
3491.47 22
3491.61 25
3491.74 29
3491.88 34
3492.01 38
3492.15 42
3492.28 44
3492.42 44
3492.56 42
3492.69 40
3492.83 37
3492.96 35
3493.10 36
3493.23 39
3493.37 44
3493.50 51
3493.64 60
3493.78 68
3493.91 76
3494.05 83
3494.18 88
3494.32 92
3494.45 93
3494.59 93
3494.72 92
3494.86 89
3495.00 87
3495.13 85
3495.27 84
3495.40 85
3495.54 88
3495.67 93
3495.81 98
3495.94 103
3496.08 106
3496.22 107
3496.35 105
3496.49 100
3496.62 94
3496.76 87
3496.89 82
3497.03 78
3497.17 77
3497.30 78
3497.44 82
3497.57 87
3497.71 94
3497.84 101
3497.98 107
3498.11 113
3498.25 118
3498.39 121
3498.52 124
3498.66 126
3498.79 127
3498.93 127
3499.06 125
3499.20 121
3499.34 117
3499.47 111
3499.61 106
3499.74 101
3499.88 98
3500.01 97
3500.15 97
3500.29 100
3500.42 103
3500.56 106
3500.69 110
3500.83 115
3500.96 119
3501.10 122
3501.23 126
3501.37 130
3501.51 132
3501.64 134
3501.78 135
3501.91 135
3502.05 136
3502.18 137
3502.32 139
3502.46 140
3502.59 141
3502.73 141
3502.86 139
3503.00 137
3503.13 135
3503.27 136
3503.41 140
3503.54 149
3503.68 163
3503.81 181
3503.95 202
3504.09 223
3504.22 243
3504.36 260
3504.49 273
3504.63 281
3504.76 285
3504.90 286
3505.04 282
3505.17 276
3505.31 269
3505.44 260
3505.58 250
3505.71 240
3505.85 230
3505.99 223
3506.12 220
3506.26 220
3506.39 225
3506.53 232
3506.66 242
3506.80 252
3506.94 260
3507.07 263
3507.21 261
3507.34 254
3507.48 242
3507.62 226
3507.75 208
3507.89 189
3508.02 171
3508.16 154
3508.29 140
3508.43 130
3508.57 122
3508.70 116
3508.84 113
3508.97 110
3509.11 107
3509.25 103
3509.38 98
3509.52 92
3509.65 86
3509.79 82
3509.93 78
3510.06 77
3510.20 76
3510.33 76
3510.47 75
3510.60 74
3510.74 73
3510.88 72
3511.01 71
3511.15 70
3511.28 70
3511.42 69
3511.56 68
3511.69 67
3511.83 66
3511.96 66
3512.10 68
3512.24 72
3512.37 78
3512.51 86
3512.64 95
3512.78 104
3512.91 112
3513.05 118
3513.19 121
3513.32 120
3513.46 118
3513.59 113
3513.73 107
3513.87 102
3514.00 97
3514.14 93
3514.27 89
3514.41 85
3514.55 81
3514.68 77
3514.82 73
3514.95 70
3515.09 70
3515.23 74
3515.36 83
3515.50 95
3515.63 108
3515.77 122
3515.91 134
3516.04 143
3516.18 147
3516.31 148
3516.45 147
3516.59 143
3516.72 139
3516.86 135
3516.99 133
3517.13 132
3517.27 134
3517.40 137
3517.54 141
3517.67 147
3517.81 152
3517.95 159
3518.08 166
3518.22 173
3518.35 182
3518.49 192
3518.63 204
3518.76 216
3518.90 230
3519.03 246
3519.17 264
3519.31 285
3519.44 307
3519.58 330
3519.71 352
3519.85 371
3519.99 386
3520.12 397
3520.26 404
3520.39 407
3520.53 406
3520.67 401
3520.80 394
3520.94 384
3521.08 372
3521.21 358
3521.35 343
3521.48 328
3521.62 313
3521.76 300
3521.89 288
3522.03 278
3522.16 269
3522.30 262
3522.44 258
3522.57 254
3522.71 252
3522.84 250
3522.98 247
3523.12 243
3523.25 237
3523.39 230
3523.52 221
3523.66 212
3523.80 204
3523.93 196
3524.07 189
3524.21 183
3524.34 178
3524.48 172
3524.61 167
3524.75 162
3524.89 158
3525.02 156
3525.16 155
3525.29 158
3525.43 162
3525.57 169
3525.70 176
3525.84 183
3525.98 189
3526.11 195
3526.25 199
3526.38 203
3526.52 207
3526.66 210
3526.79 213
3526.93 214
3527.07 213
3527.20 211
3527.34 208
3527.47 205
3527.61 202
3527.75 199
3527.88 194
3528.02 187
3528.15 177
3528.29 163
3528.43 147
3528.56 130
3528.70 114
3528.84 102
3528.97 94
3529.11 90
3529.24 89
3529.38 90
3529.52 91
3529.65 90
3529.79 87
3529.93 82
3530.06 77
3530.20 72
3530.33 69
3530.47 66
3530.61 64
3530.74 62
3530.88 60
3531.02 57
3531.15 52
3531.29 47
3531.42 41
3531.56 36
3531.70 30
3531.83 25
3531.97 20
3532.11 15
3532.24 10
3532.38 5
3532.52 1
3532.65 0
3532.79 0
3532.92 0
3533.06 0
3533.20 0
3533.33 0
3533.47 0
3533.61 0
3533.74 2
3533.88 8
3534.01 14
3534.15 22
3534.29 31
3534.42 42
3534.56 53
3534.70 65
3534.83 76
3534.97 86
3535.11 94
3535.24 98
3535.38 100
3535.51 99
3535.65 96
3535.79 92
3535.92 88
3536.06 83
3536.20 79
3536.33 76
3536.47 73
3536.61 70
3536.74 67
3536.88 64
3537.01 62
3537.15 62
3537.29 64
3537.42 69
3537.56 77
3537.70 86
3537.83 96
3537.97 104
3538.11 111
3538.24 114
3538.38 113
3538.52 109
3538.65 101
3538.79 92
3538.92 82
3539.06 72
3539.20 66
3539.33 63
3539.47 64
3539.61 69
3539.74 78
3539.88 88
3540.02 98
3540.15 106
3540.29 112
3540.43 116
3540.56 119
3540.70 120
3540.83 120
3540.97 118
3541.11 113
3541.24 107
3541.38 98
3541.52 87
3541.65 74
3541.79 61
3541.93 49
3542.06 38
3542.20 29
3542.34 22
3542.47 16
3542.61 13
3542.75 10
3542.88 9
3543.02 8
3543.16 7
3543.29 7
3543.43 6
3543.56 6
3543.70 6
3543.84 6
3543.97 7
3544.11 10
3544.25 14
3544.38 18
3544.52 24
3544.66 30
3544.79 36
3544.93 41
3545.07 47
3545.20 52
3545.34 57
3545.48 62
3545.61 67
3545.75 71
3545.89 74
3546.02 76
3546.16 77
3546.30 76
3546.43 74
3546.57 72
3546.71 70
3546.84 68
3546.98 67
3547.12 66
3547.25 65
3547.39 63
3547.52 58
3547.66 52
3547.80 43
3547.93 33
3548.07 23
3548.21 14
3548.34 6
3548.48 0
3548.62 0
3548.75 0
3548.89 0
3549.03 0
3549.16 0
3549.30 0
3549.44 0
3549.57 0
3549.71 5
3549.85 11
3549.98 15
3550.12 17
3550.26 17
3550.39 15
3550.53 10
3550.67 5
3550.80 0
3550.94 0
3551.08 0
3551.21 0
3551.35 5
3551.49 13
3551.62 24
3551.76 35
3551.90 45
3552.03 54
3552.17 60
3552.31 64
3552.44 64
3552.58 60
3552.72 54
3552.85 47
3552.99 40
3553.13 34
3553.26 30
3553.40 29
3553.54 29
3553.67 31
3553.81 32
3553.95 32
3554.08 31
3554.22 28
3554.36 25
3554.49 23
3554.63 21
3554.77 22
3554.90 24
3555.04 27
3555.18 31
3555.31 35
3555.45 39
3555.59 41
3555.73 42
3555.86 40
3556.00 36
3556.14 31
3556.27 25
3556.41 20
3556.55 17
3556.68 16
3556.82 17
3556.96 20
3557.09 23
3557.23 25
3557.37 25
3557.50 23
3557.64 19
3557.78 14
3557.91 9
3558.05 5
3558.19 3
3558.32 2
3558.46 2
3558.60 4
3558.73 7
3558.87 10
3559.01 13
3559.14 16
3559.28 19
3559.42 22
3559.56 24
3559.69 24
3559.83 23
3559.97 20
3560.10 16
3560.24 12
3560.38 9
3560.51 9
3560.65 11
3560.79 15
3560.92 21
3561.06 26
3561.20 30
3561.33 34
3561.47 36
3561.61 38
3561.74 40
3561.88 42
3562.02 45
3562.16 48
3562.29 51
3562.43 53
3562.57 53
3562.70 53
3562.84 51
3562.98 48
3563.11 46
3563.25 44
3563.39 41
3563.52 39
3563.66 36
3563.80 33
3563.94 30
3564.07 27
3564.21 24
3564.35 22
3564.48 21
3564.62 20
3564.76 19
3564.89 18
3565.03 15
3565.17 13
3565.30 10
3565.44 9
3565.58 10
3565.72 14
3565.85 20
3565.99 27
3566.13 33
3566.26 38
3566.40 41
3566.54 41
3566.67 39
3566.81 37
3566.95 35
3567.08 35
3567.22 38
3567.36 43
3567.50 48
3567.63 52
3567.77 54
3567.91 55
3568.04 53
3568.18 48
3568.32 43
3568.45 36
3568.59 28
3568.73 20
3568.87 11
3569.00 2
3569.14 0
3569.28 0
3569.41 0
3569.55 0
3569.69 0
3569.82 0
3569.96 0
3570.10 9
3570.24 18
3570.37 28
3570.51 38
3570.65 48
3570.78 57
3570.92 63
3571.06 68
3571.19 70
3571.33 70
3571.47 67
3571.61 64
3571.74 60
3571.88 56
3572.02 52
3572.15 47
3572.29 41
3572.43 34
3572.57 26
3572.70 17
3572.84 9
3572.98 2
3573.11 0
3573.25 0
3573.39 4
3573.53 11
3573.66 18
3573.80 26
3573.94 32
3574.07 37
3574.21 39
3574.35 39
3574.48 38
3574.62 36
3574.76 32
3574.90 29
3575.03 24
3575.17 20
3575.31 15
3575.44 12
3575.58 10
3575.72 9
3575.86 9
3575.99 10
3576.13 10
3576.27 11
3576.40 11
3576.54 10
3576.68 10
3576.82 10
3576.95 11
3577.09 11
3577.23 12
3577.36 12
3577.50 12
3577.64 12
3577.78 14
3577.91 17
3578.05 22
3578.19 28
3578.33 35
3578.46 41
3578.60 46
3578.74 48
3578.87 47
3579.01 45
3579.15 42
3579.29 40
3579.42 39
3579.56 41
3579.70 45
3579.83 52
3579.97 60
3580.11 67
3580.25 73
3580.38 74
3580.52 71
3580.66 64
3580.79 53
3580.93 40
3581.07 26
3581.21 13
3581.34 3
3581.48 0
3581.62 0
3581.76 0
3581.89 0
3582.03 0
3582.17 0
3582.30 0
3582.44 0
3582.58 0
3582.72 2
3582.85 12
3582.99 24
3583.13 36
3583.27 47
3583.40 55
3583.54 59
3583.68 60
3583.81 57
3583.95 52
3584.09 47
3584.23 42
3584.36 37
3584.50 33
3584.64 31
3584.78 29
3584.91 28
3585.05 28
3585.19 30
3585.33 32
3585.46 35
3585.60 39
3585.74 42
3585.87 43
3586.01 44
3586.15 44
3586.29 43
3586.42 43
3586.56 45
3586.70 49
3586.84 55
3586.97 63
3587.11 72
3587.25 80
3587.39 86
3587.52 90
3587.66 91
3587.80 90
3587.93 87
3588.07 84
3588.21 81
3588.35 80
3588.48 80
3588.62 82
3588.76 85
3588.90 88
3589.03 91
3589.17 93
3589.31 92
3589.45 89
3589.58 83
3589.72 74
3589.86 63
3590.00 53
3590.13 42
3590.27 34
3590.41 28
3590.55 26
3590.68 26
3590.82 28
3590.96 31
3591.09 34
3591.23 37
3591.37 39
3591.51 39
3591.64 39
3591.78 37
3591.92 35
3592.06 33
3592.19 30
3592.33 28
3592.47 26
3592.61 25
3592.74 25
3592.88 27
3593.02 30
3593.16 35
3593.29 41
3593.43 49
3593.57 55
3593.71 61
3593.84 64
3593.98 65
3594.12 63
3594.26 59
3594.39 55
3594.53 52
3594.67 50
3594.81 51
3594.94 52
3595.08 55
3595.22 57
3595.36 58
3595.49 58
3595.63 56
3595.77 53
3595.91 49
3596.04 45
3596.18 41
3596.32 38
3596.46 36
3596.59 36
3596.73 37
3596.87 38
3597.01 39
3597.14 39
3597.28 38
3597.42 35
3597.56 30
3597.69 24
3597.83 18
3597.97 13
3598.11 9
3598.24 6
3598.38 6
3598.52 8
3598.66 12
3598.80 15
3598.93 17
3599.07 18
3599.21 18
3599.35 17
3599.48 14
3599.62 10
3599.76 6
3599.90 0
3600.03 0
3600.17 0
3600.31 0
3600.45 0
3600.58 0
3600.72 0
3600.86 0
3601.00 7
3601.13 20
3601.27 33
3601.41 44
3601.55 51
3601.68 53
3601.82 52
3601.96 48
3602.10 43
3602.24 37
3602.37 32
3602.51 28
3602.65 26
3602.79 27
3602.92 29
3603.06 32
3603.20 37
3603.34 43
3603.47 50
3603.61 57
3603.75 65
3603.89 74
3604.03 83
3604.16 92
3604.30 100
3604.44 106
3604.58 111
3604.71 114
3604.85 115
3604.99 115
3605.13 115
3605.26 116
3605.40 117
3605.54 120
3605.68 123
3605.82 127
3605.95 129
3606.09 131
3606.23 130
3606.37 129
3606.50 127
3606.64 125
3606.78 125
3606.92 127
3607.05 131
3607.19 137
3607.33 144
3607.47 150
3607.61 156
3607.74 160
3607.88 162
3608.02 162
3608.16 161
3608.29 160
3608.43 159
3608.57 158
3608.71 157
3608.85 156
3608.98 154
3609.12 152
3609.26 150
3609.40 146
3609.53 141
3609.67 135
3609.81 127
3609.95 118
3610.09 109
3610.22 99
3610.36 91
3610.50 84
3610.64 79
3610.77 75
3610.91 72
3611.05 68
3611.19 65
3611.33 61
3611.46 57
3611.60 54
3611.74 52
3611.88 52
3612.01 53
3612.15 56
3612.29 59
3612.43 62
3612.57 63
3612.70 62
3612.84 60
3612.98 58
3613.12 55
3613.26 53
3613.39 52
3613.53 51
3613.67 51
3613.81 51
3613.94 51
3614.08 51
3614.22 52
3614.36 53
3614.50 55
3614.63 59
3614.77 63
3614.91 67
3615.05 70
3615.19 70
3615.32 68
3615.46 64
3615.60 58
3615.74 52
3615.88 47
3616.01 44
3616.15 43
3616.29 44
3616.43 47
3616.56 51
3616.70 55
3616.84 59
3616.98 63
3617.12 67
3617.25 70
3617.39 73
3617.53 73
3617.67 72
3617.81 68
3617.94 62
3618.08 55
3618.22 47
3618.36 39
3618.50 33
3618.63 29
3618.77 27
3618.91 28
3619.05 32
3619.19 38
3619.32 46
3619.46 55
3619.60 66
3619.74 77
3619.88 87
3620.01 97
3620.15 106
3620.29 112
3620.43 117
3620.57 120
3620.70 122
3620.84 122
3620.98 123
3621.12 124
3621.26 126
3621.39 127
3621.53 128
3621.67 127
3621.81 124
3621.95 119
3622.08 112
3622.22 104
3622.36 97
3622.50 91
3622.64 87
3622.77 86
3622.91 86
3623.05 87
3623.19 87
3623.33 87
3623.46 86
3623.60 85
3623.74 82
3623.88 78
3624.02 74
3624.15 69
3624.29 64
3624.43 57
3624.57 48
3624.71 39
3624.84 30
3624.98 22
3625.12 16
3625.26 12
3625.40 11
3625.53 12
3625.67 14
3625.81 14
3625.95 12
3626.09 9
3626.23 4
3626.36 0
3626.50 0
3626.64 0
3626.78 0
3626.92 0
3627.05 0
3627.19 0
3627.33 0
3627.47 0
3627.61 0
3627.74 0
3627.88 3
3628.02 8
3628.16 15
3628.30 23
3628.44 30
3628.57 37
3628.71 42
3628.85 45
3628.99 47
3629.13 47
3629.26 46
3629.40 45
3629.54 43
3629.68 43
3629.82 43
3629.96 46
3630.09 51
3630.23 57
3630.37 65
3630.51 74
3630.65 81
3630.78 88
3630.92 92
3631.06 94
3631.20 94
3631.34 91
3631.48 86
3631.61 78
3631.75 67
3631.89 55
3632.03 43
3632.17 31
3632.30 21
3632.44 15
3632.58 12
3632.72 12
3632.86 15
3633.00 19
3633.13 22
3633.27 25
3633.41 27
3633.55 30
3633.69 33
3633.83 38
3633.96 46
3634.10 55
3634.24 67
3634.38 79
3634.52 90
3634.65 100
3634.79 106
3634.93 110
3635.07 111
3635.21 110
3635.35 109
3635.48 109
3635.62 110
3635.76 112
3635.90 114
3636.04 117
3636.18 120
3636.31 121
3636.45 120
3636.59 117
3636.73 113
3636.87 108
3637.01 102
3637.14 97
3637.28 93
3637.42 91
3637.56 92
3637.70 95
3637.84 100
3637.97 106
3638.11 112
3638.25 118
3638.39 124
3638.53 129
3638.67 134
3638.80 139
3638.94 144
3639.08 148
3639.22 151
3639.36 152
3639.50 150
3639.63 146
3639.77 141
3639.91 136
3640.05 131
3640.19 127
3640.33 124
3640.46 120
3640.60 116
3640.74 111
3640.88 104
3641.02 96
3641.16 88
3641.29 82
3641.43 77
3641.57 73
3641.71 72
3641.85 71
3641.99 70
3642.12 68
3642.26 66
3642.40 64
3642.54 61
3642.68 59
3642.82 57
3642.96 57
3643.09 59
3643.23 60
3643.37 62
3643.51 62
3643.65 61
3643.79 58
3643.92 53
3644.06 46
3644.20 38
3644.34 30
3644.48 25
3644.62 21
3644.75 21
3644.89 24
3645.03 30
3645.17 38
3645.31 47
3645.45 57
3645.59 65
3645.72 72
3645.86 77
3646.00 80
3646.14 81
3646.28 81
3646.42 78
3646.56 75
3646.69 71
3646.83 66
3646.97 62
3647.11 57
3647.25 53
3647.39 49
3647.52 44
3647.66 39
3647.80 33
3647.94 27
3648.08 20
3648.22 15
3648.36 12
3648.49 13
3648.63 18
3648.77 28
3648.91 41
3649.05 57
3649.19 75
3649.33 91
3649.46 105
3649.60 116
3649.74 123
3649.88 127
3650.02 129
3650.16 129
3650.30 128
3650.43 126
3650.57 124
3650.71 122
3650.85 118
3650.99 114
3651.13 108
3651.27 101
3651.40 93
3651.54 84
3651.68 75
3651.82 67
3651.96 58
3652.10 49
3652.24 41
3652.37 34
3652.51 28
3652.65 23
3652.79 21
3652.93 21
3653.07 24
3653.21 27
3653.34 31
3653.48 34
3653.62 37
3653.76 39
3653.90 40
3654.04 41
3654.18 42
3654.31 45
3654.45 48
3654.59 53
3654.73 57
3654.87 62
3655.01 67
3655.15 71
3655.29 74
3655.42 77
3655.56 79
3655.70 81
3655.84 82
3655.98 83
3656.12 84
3656.26 84
3656.39 82
3656.53 79
3656.67 75
3656.81 69
3656.95 61
3657.09 53
3657.23 45
3657.37 38
3657.50 33
3657.64 31
3657.78 31
3657.92 34
3658.06 38
3658.20 42
3658.34 47
3658.47 51
3658.61 55
3658.75 58
3658.89 62
3659.03 67
3659.17 75
3659.31 83
3659.45 93
3659.58 102
3659.72 111
3659.86 118
3660.00 124
3660.14 127
3660.28 129
3660.42 129
3660.56 129
3660.69 128
3660.83 128
3660.97 127
3661.11 127
3661.25 127
3661.39 129
3661.53 131
3661.67 134
3661.80 135
3661.94 135
3662.08 132
3662.22 126
3662.36 116
3662.50 105
3662.64 93
3662.78 82
3662.92 74
3663.05 68
3663.19 65
3663.33 63
3663.47 63
3663.61 63
3663.75 64
3663.89 66
3664.03 69
3664.16 74
3664.30 80
3664.44 88
3664.58 94
3664.72 100
3664.86 102
3665.00 102
3665.14 100
3665.28 96
3665.41 92
3665.55 89
3665.69 88
3665.83 90
3665.97 94
3666.11 97
3666.25 101
3666.39 102
3666.52 102
3666.66 101
3666.80 99
3666.94 96
3667.08 93
3667.22 90
3667.36 84
3667.50 78
3667.64 71
3667.77 65
3667.91 62
3668.05 63
3668.19 69
3668.33 79
3668.47 91
3668.61 103
3668.75 113
3668.89 119
3669.02 122
3669.16 121
3669.30 119
3669.44 114
3669.58 109
3669.72 105
3669.86 101
3670.00 99
3670.14 98
3670.28 100
3670.41 102
3670.55 104
3670.69 106
3670.83 105
3670.97 103
3671.11 99
3671.25 95
3671.39 92
3671.53 91
3671.66 92
3671.80 96
3671.94 101
3672.08 106
3672.22 109
3672.36 111
3672.50 109
3672.64 105
3672.78 99
3672.92 91
3673.05 83
3673.19 77
3673.33 72
3673.47 69
3673.61 69
3673.75 69
3673.89 69
3674.03 68
3674.17 66
3674.31 62
3674.44 57
3674.58 51
3674.72 44
3674.86 38
3675.00 31
3675.14 23
3675.28 16
3675.42 8
3675.56 1
3675.70 0
3675.83 0
3675.97 0
3676.11 0
3676.25 0
3676.39 0
3676.53 1
3676.67 3
3676.81 3
3676.95 3
3677.09 3
3677.23 4
3677.36 6
3677.50 9
3677.64 14
3677.78 19
3677.92 25
3678.06 30
3678.20 35
3678.34 39
3678.48 42
3678.62 42
3678.76 40
3678.89 36
3679.03 30
3679.17 22
3679.31 14
3679.45 7
3679.59 0
3679.73 0
3679.87 0
3680.01 0
3680.15 0
3680.29 6
3680.42 14
3680.56 24
3680.70 32
3680.84 39
3680.98 43
3681.12 45
3681.26 45
3681.40 42
3681.54 39
3681.68 34
3681.82 30
3681.96 25
3682.09 21
3682.23 18
3682.37 17
3682.51 18
3682.65 21
3682.79 26
3682.93 31
3683.07 36
3683.21 39
3683.35 41
3683.49 40
3683.63 39
3683.76 38
3683.90 36
3684.04 36
3684.18 35
3684.32 35
3684.46 36
3684.60 37
3684.74 38
3684.88 39
3685.02 41
3685.16 44
3685.30 48
3685.44 54
3685.57 60
3685.71 68
3685.85 77
3685.99 85
3686.13 91
3686.27 96
3686.41 99
3686.55 100
3686.69 98
3686.83 94
3686.97 89
3687.11 82
3687.25 75
3687.38 68
3687.52 61
3687.66 55
3687.80 49
3687.94 45
3688.08 42
3688.22 40
3688.36 38
3688.50 38
3688.64 37
3688.78 37
3688.92 37
3689.06 36
3689.20 36
3689.33 36
3689.47 36
3689.61 37
3689.75 40
3689.89 43
3690.03 48
3690.17 52
3690.31 56
3690.45 58
3690.59 58
3690.73 55
3690.87 50
3691.01 42
3691.15 34
3691.29 26
3691.42 19
3691.56 15
3691.70 14
3691.84 14
3691.98 16
3692.12 18
3692.26 19
3692.40 20
3692.54 20
3692.68 19
3692.82 19
3692.96 19
3693.10 19
3693.24 20
3693.38 21
3693.51 22
3693.65 22
3693.79 20
3693.93 17
3694.07 14
3694.21 11
3694.35 8
3694.49 6
3694.63 5
3694.77 6
3694.91 9
3695.05 12
3695.19 17
3695.33 23
3695.47 29
3695.61 36
3695.75 41
3695.88 46
3696.02 48
3696.16 49
3696.30 48
3696.44 44
3696.58 40
3696.72 35
3696.86 30
3697.00 24
3697.14 18
3697.28 12
3697.42 7
3697.56 1
3697.70 0
3697.84 0
3697.98 0
3698.12 0
3698.26 6
3698.39 15
3698.53 25
3698.67 37
3698.81 47
3698.95 57
3699.09 65
3699.23 71
3699.37 77
3699.51 80
3699.65 83
3699.79 83
3699.93 82
3700.07 80
3700.21 76
3700.35 70
3700.49 63
3700.63 56
3700.77 49
3700.91 43
3701.05 38
3701.18 34
3701.32 31
3701.46 30
3701.60 29
3701.74 28
3701.88 28
3702.02 29
3702.16 31
3702.30 35
3702.44 41
3702.58 48
3702.72 56
3702.86 63
3703.00 68
3703.14 69
3703.28 67
3703.42 61
3703.56 53
3703.70 44
3703.84 38
3703.98 35
3704.12 36
3704.25 43
3704.39 53
3704.53 66
3704.67 79
3704.81 91
3704.95 101
3705.09 108
3705.23 113
3705.37 116
3705.51 118
3705.65 118
3705.79 117
3705.93 114
3706.07 110
3706.21 104
3706.35 97
3706.49 90
3706.63 85
3706.77 82
3706.91 80
3707.05 80
3707.19 81
3707.33 80
3707.47 78
3707.61 73
3707.75 67
3707.88 59
3708.02 52
3708.16 45
3708.30 40
3708.44 38
3708.58 38
3708.72 40
3708.86 42
3709.00 45
3709.14 46
3709.28 46
3709.42 45
3709.56 42
3709.70 40
3709.84 40
3709.98 43
3710.12 49
3710.26 57
3710.40 66
3710.54 76
3710.68 84
3710.82 91
3710.96 95
3711.10 99
3711.24 102
3711.38 105
3711.52 107
3711.66 109
3711.80 109
3711.94 108
3712.08 105
3712.22 101
3712.36 96
3712.49 91
3712.63 86
3712.77 81
3712.91 78
3713.05 77
3713.19 78
3713.33 81
3713.47 86
3713.61 92
3713.75 98
3713.89 102
3714.03 102
3714.17 99
3714.31 92
3714.45 82
3714.59 71
3714.73 60
3714.87 50
3715.01 43
3715.15 38
3715.29 34
3715.43 31
3715.57 29
3715.71 27
3715.85 27
3715.99 28
3716.13 31
3716.27 36
3716.41 43
3716.55 50
3716.69 57
3716.83 63
3716.97 68
3717.11 73
3717.25 76
3717.39 80
3717.53 85
3717.67 90
3717.81 95
3717.95 100
3718.09 104
3718.23 107
3718.37 107
3718.51 105
3718.65 100
3718.79 93
3718.93 84
3719.07 74
3719.21 63
3719.35 54
3719.49 48
3719.62 44
3719.76 43
3719.90 45
3720.04 49
3720.18 54
3720.32 59
3720.46 64
3720.60 67
3720.74 69
3720.88 70
3721.02 69
3721.16 68
3721.30 65
3721.44 61
3721.58 55
3721.72 48
3721.86 41
3722.00 32
3722.14 24
3722.28 18
3722.42 14
3722.56 12
3722.70 13
3722.84 16
3722.98 20
3723.12 23
3723.26 26
3723.40 27
3723.54 28
3723.68 27
3723.82 25
3723.96 23
3724.10 20
3724.24 16
3724.38 11
3724.52 5
3724.66 0
3724.80 0
3724.94 0
3725.08 0
3725.22 0
3725.36 0
3725.50 0
3725.64 0
3725.78 1
3725.92 9
3726.06 19
3726.20 29
3726.34 37
3726.48 44
3726.62 48
3726.76 49
3726.90 49
3727.04 49
3727.18 49
3727.32 50
3727.46 54
3727.60 59
3727.74 65
3727.88 72
3728.02 79
3728.16 85
3728.30 89
3728.44 90
3728.58 90
3728.72 88
3728.86 84
3729.00 79
3729.14 73
3729.28 67
3729.42 61
3729.56 55
3729.70 49
3729.84 43
3729.98 36
3730.12 28
3730.26 20
3730.40 12
3730.54 5
3730.68 0
3730.82 0
3730.96 0
3731.10 0
3731.24 6
3731.38 16
3731.52 26
3731.66 36
3731.80 46
3731.94 53
3732.08 57
3732.22 59
3732.36 58
3732.50 57
3732.64 56
3732.78 55
3732.92 56
3733.06 59
3733.20 62
3733.34 66
3733.49 69
3733.63 71
3733.77 71
3733.91 70
3734.05 67
3734.19 64
3734.33 61
3734.47 59
3734.61 59
3734.75 60
3734.89 62
3735.03 64
3735.17 64
3735.31 63
3735.45 60
3735.59 55
3735.73 49
3735.87 44
3736.01 40
3736.15 38
3736.29 38
3736.43 38
3736.57 40
3736.71 41
3736.85 42
3736.99 42
3737.13 43
3737.27 44
3737.41 45
3737.55 46
3737.69 48
3737.83 49
3737.97 48
3738.11 47
3738.25 45
3738.39 43
3738.53 41
3738.67 42
3738.81 45
3738.95 52
3739.09 62
3739.23 75
3739.37 89
3739.51 104
3739.65 119
3739.79 132
3739.93 144
3740.07 155
3740.21 162
3740.35 168
3740.49 170
3740.64 170
3740.78 166
3740.92 160
3741.06 153
3741.20 146
3741.34 140
3741.48 136
3741.62 134
3741.76 135
3741.90 138
3742.04 143
3742.18 149
3742.32 155
3742.46 162
3742.60 168
3742.74 173
3742.88 178
3743.02 183
3743.16 187
3743.30 191
3743.44 194
3743.58 195
3743.72 195
3743.86 194
3744.00 191
3744.14 188
3744.28 185
3744.42 182
3744.56 180
3744.70 177
3744.84 173
3744.98 168
3745.13 163
3745.27 158
3745.41 152
3745.55 147
3745.69 142
3745.83 138
3745.97 135
3746.11 132
3746.25 130
3746.39 129
3746.53 128
3746.67 127
3746.81 124
3746.95 120
3747.09 115
3747.23 110
3747.37 104
3747.51 100
3747.65 97
3747.79 98
3747.93 100
3748.07 102
3748.21 104
3748.35 105
3748.49 103
3748.63 100
3748.78 95
3748.92 90
3749.06 86
3749.20 83
3749.34 81
3749.48 81
3749.62 82
3749.76 83
3749.90 85
3750.04 87
3750.18 88
3750.32 88
3750.46 87
3750.60 86
3750.74 84
3750.88 83
3751.02 81
3751.16 79
3751.30 76
3751.44 73
3751.58 69
3751.72 65
3751.87 62
3752.01 61
3752.15 61
3752.29 64
3752.43 68
3752.57 73
3752.71 80
3752.85 86
3752.99 92
3753.13 97
3753.27 103
3753.41 108
3753.55 114
3753.69 120
3753.83 126
3753.97 132
3754.11 137
3754.25 140
3754.39 140
3754.53 137
3754.68 131
3754.82 124
3754.96 115
3755.10 107
3755.24 101
3755.38 97
3755.52 95
3755.66 97
3755.80 100
3755.94 105
3756.08 111
3756.22 116
3756.36 120
3756.50 122
3756.64 121
3756.78 118
3756.92 114
3757.06 109
3757.21 104
3757.35 101
3757.49 100
3757.63 100
3757.77 101
3757.91 101
3758.05 102
3758.19 100
3758.33 97
3758.47 91
3758.61 84
3758.75 76
3758.89 68
3759.03 61
3759.17 55
3759.31 52
3759.45 51
3759.60 53
3759.74 56
3759.88 61
3760.02 66
3760.16 70
3760.30 74
3760.44 77
3760.58 79
3760.72 81
3760.86 84
3761.00 87
3761.14 91
3761.28 95
3761.42 99
3761.56 102
3761.70 103
3761.85 101
3761.99 98
3762.13 92
3762.27 85
3762.41 79
3762.55 75
3762.69 73
3762.83 76
3762.97 83
3763.11 93
3763.25 107
3763.39 122
3763.53 137
3763.67 151
3763.82 163
3763.96 173
3764.10 182
3764.24 190
3764.38 199
3764.52 209
3764.66 221
3764.80 234
3764.94 248
3765.08 262
3765.22 276
3765.36 289
3765.50 301
3765.64 312
3765.79 324
3765.93 335
3766.07 346
3766.21 357
3766.35 365
3766.49 371
3766.63 373
3766.77 371
3766.91 363
3767.05 352
3767.19 338
3767.33 325
3767.47 314
3767.61 308
3767.76 307
3767.90 309
3768.04 314
3768.18 319
3768.32 320
3768.46 317
3768.60 309
3768.74 296
3768.88 282
3769.02 268
3769.16 256
3769.30 248
3769.45 242
3769.59 239
3769.73 236
3769.87 233
3770.01 227
3770.15 217
3770.29 204
3770.43 189
3770.57 171
3770.71 153
3770.85 136
3770.99 121
3771.14 108
3771.28 100
3771.42 94
3771.56 92
3771.70 92
3771.84 94
3771.98 96
3772.12 98
3772.26 99
3772.40 99
3772.54 96
3772.68 92
3772.83 85
3772.97 77
3773.11 67
3773.25 58
3773.39 52
3773.53 48
3773.67 50
3773.81 56
3773.95 65
3774.09 77
3774.23 88
3774.38 99
3774.52 106
3774.66 110
3774.80 112
3774.94 111
3775.08 109
3775.22 106
3775.36 102
3775.50 99
3775.64 95
3775.78 91
3775.93 87
3776.07 81
3776.21 76
3776.35 71
3776.49 66
3776.63 63
3776.77 61
3776.91 61
3777.05 64
3777.19 68
3777.33 74
3777.48 79
3777.62 83
3777.76 85
3777.90 85
3778.04 82
3778.18 77
3778.32 72
3778.46 66
3778.60 62
3778.74 60
3778.89 58
3779.03 56
3779.17 54
3779.31 51
3779.45 48
3779.59 44
3779.73 41
3779.87 40
3780.01 41
3780.15 43
3780.30 46
3780.44 49
3780.58 51
3780.72 50
3780.86 48
3781.00 44
3781.14 40
3781.28 35
3781.42 31
3781.56 27
3781.71 25
3781.85 23
3781.99 23
3782.13 25
3782.27 28
3782.41 33
3782.55 41
3782.69 49
3782.83 57
3782.97 63
3783.12 68
3783.26 69
3783.40 68
3783.54 65
3783.68 61
3783.82 57
3783.96 54
3784.10 53
3784.24 54
3784.39 55
3784.53 56
3784.67 56
3784.81 54
3784.95 51
3785.09 45
3785.23 39
3785.37 33
3785.51 28
3785.66 27
3785.80 28
3785.94 34
3786.08 44
3786.22 57
3786.36 71
3786.50 84
3786.64 93
3786.78 97
3786.93 97
3787.07 91
3787.21 82
3787.35 73
3787.49 64
3787.63 57
3787.77 53
3787.91 50
3788.05 49
3788.20 48
3788.34 45
3788.48 40
3788.62 34
3788.76 28
3788.90 22
3789.04 18
3789.18 15
3789.33 15
3789.47 16
3789.61 18
3789.75 20
3789.89 21
3790.03 22
3790.17 20
3790.31 17
3790.45 13
3790.60 7
3790.74 0
3790.88 0
3791.02 0
3791.16 0
3791.30 0
3791.44 0
3791.58 0
3791.73 0
3791.87 5
3792.01 21
3792.15 40
3792.29 58
3792.43 76
3792.57 89
3792.71 98
3792.86 102
3793.00 102
3793.14 98
3793.28 91
3793.42 84
3793.56 77
3793.70 72
3793.84 68
3793.99 66
3794.13 65
3794.27 66
3794.41 69
3794.55 73
3794.69 78
3794.83 83
3794.97 90
3795.12 97
3795.26 103
3795.40 108
3795.54 111
3795.68 112
3795.82 111
3795.96 107
3796.10 102
3796.25 97
3796.39 92
3796.53 90
3796.67 89
3796.81 92
3796.95 97
3797.09 103
3797.24 109
3797.38 113
3797.52 116
3797.66 115
3797.80 111
3797.94 105
3798.08 99
3798.22 94
3798.37 90
3798.51 89
3798.65 90
3798.79 91
3798.93 93
3799.07 93
3799.21 93
3799.36 92
3799.50 90
3799.64 90
3799.78 91
3799.92 94
3800.06 98
3800.20 103
3800.34 106
3800.49 109
3800.63 110
3800.77 110
3800.91 108
3801.05 106
3801.19 103
3801.33 100
3801.48 97
3801.62 93
3801.76 89
3801.90 85
3802.04 81
3802.18 76
3802.32 72
3802.47 68
3802.61 65
3802.75 62
3802.89 60
3803.03 58
3803.17 56
3803.31 53
3803.46 50
3803.60 47
3803.74 45
3803.88 44
3804.02 46
3804.16 51
3804.30 60
3804.45 71
3804.59 85
3804.73 99
3804.87 113
3805.01 125
3805.15 135
3805.29 141
3805.44 143
3805.58 140
3805.72 134
3805.86 124
3806.00 114
3806.14 104
3806.29 95
3806.43 89
3806.57 86
3806.71 84
3806.85 83
3806.99 82
3807.13 80
3807.28 79
3807.42 77
3807.56 77
3807.70 78
3807.84 81
3807.98 82
3808.12 83
3808.27 82
3808.41 78
3808.55 73
3808.69 68
3808.83 64
3808.97 64
3809.12 66
3809.26 71
3809.40 77
3809.54 82
3809.68 85
3809.82 87
3809.97 87
3810.11 87
3810.25 88
3810.39 89
3810.53 92
3810.67 95
3810.81 97
3810.96 99
3811.10 100
3811.24 98
3811.38 95
3811.52 91
3811.66 87
3811.81 83
3811.95 80
3812.09 79
3812.23 80
3812.37 83
3812.51 88
3812.66 93
3812.80 98
3812.94 101
3813.08 104
3813.22 105
3813.36 107
3813.50 109
3813.65 112
3813.79 116
3813.93 120
3814.07 124
3814.21 127
3814.35 130
3814.50 133
3814.64 137
3814.78 142
3814.92 148
3815.06 156
3815.20 163
3815.35 168
3815.49 172
3815.63 173
3815.77 172
3815.91 168
3816.05 163
3816.20 156
3816.34 150
3816.48 143
3816.62 138
3816.76 134
3816.90 131
3817.05 130
3817.19 130
3817.33 130
3817.47 132
3817.61 133
3817.75 133
3817.90 134
3818.04 134
3818.18 135
3818.32 135
3818.46 136
3818.61 136
3818.75 135
3818.89 134
3819.03 132
3819.17 128
3819.31 123
3819.46 116
3819.60 107
3819.74 97
3819.88 88
3820.02 81
3820.16 76
3820.31 76
3820.45 80
3820.59 88
3820.73 99
3820.87 110
3821.01 120
3821.16 127
3821.30 131
3821.44 130
3821.58 124
3821.72 116
3821.87 105
3822.01 94
3822.15 83
3822.29 73
3822.43 66
3822.57 60
3822.72 57
3822.86 54
3823.00 53
3823.14 52
3823.28 52
3823.43 51
3823.57 50
3823.71 49
3823.85 48
3823.99 48
3824.13 48
3824.28 47
3824.42 47
3824.56 47
3824.70 47
3824.84 47
3824.99 48
3825.13 49
3825.27 50
3825.41 53
3825.55 56
3825.69 60
3825.84 63
3825.98 66
3826.12 68
3826.26 68
3826.40 66
3826.55 62
3826.69 57
3826.83 50
3826.97 42
3827.11 35
3827.26 28
3827.40 23
3827.54 19
3827.68 17
3827.82 15
3827.96 13
3828.11 11
3828.25 8
3828.39 6
3828.53 4
3828.67 3
3828.82 3
3828.96 4
3829.10 5
3829.24 6
3829.38 7
3829.53 8
3829.67 8
3829.81 7
3829.95 5
3830.09 3
3830.24 1
3830.38 0
3830.52 0
3830.66 0
3830.80 0
3830.95 0
3831.09 0
3831.23 0
3831.37 1
3831.51 7
3831.65 13
3831.80 18
3831.94 21
3832.08 21
3832.22 17
3832.36 12
3832.51 5
3832.65 0
3832.79 0
3832.93 0
3833.07 0
3833.22 0
3833.36 0
3833.50 4
3833.64 8
3833.78 10
3833.93 11
3834.07 11
3834.21 9
3834.35 5
3834.49 2
3834.64 0
3834.78 0
3834.92 0
3835.06 0
3835.20 6
3835.35 15
3835.49 26
3835.63 39
3835.77 50
3835.91 60
3836.06 66
3836.20 68
3836.34 68
3836.48 66
3836.63 64
3836.77 62
3836.91 61
3837.05 61
3837.19 61
3837.34 61
3837.48 59
3837.62 56
3837.76 53
3837.90 50
3838.05 48
3838.19 47
3838.33 48
3838.47 48
3838.61 48
3838.76 47
3838.90 45
3839.04 41
3839.18 36
3839.32 31
3839.47 27
3839.61 25
3839.75 24
3839.89 23
3840.04 24
3840.18 24
3840.32 24
3840.46 23
3840.60 22
3840.75 21
3840.89 20
3841.03 21
3841.17 22
3841.31 23
3841.46 25
3841.60 27
3841.74 28
3841.88 28
3842.03 28
3842.17 28
3842.31 28
3842.45 28
3842.59 29
3842.74 30
3842.88 32
3843.02 34
3843.16 37
3843.30 40
3843.45 43
3843.59 47
3843.73 50
3843.87 52
3844.02 54
3844.16 54
3844.30 53
3844.44 51
3844.58 50
3844.73 50
3844.87 51
3845.01 53
3845.15 55
3845.30 55
3845.44 53
3845.58 49
3845.72 42
3845.86 35
3846.01 29
3846.15 24
3846.29 22
3846.43 22
3846.58 23
3846.72 23
3846.86 23
3847.00 21
3847.14 18
3847.29 13
3847.43 8
3847.57 3
3847.71 0
3847.86 0
3848.00 0
3848.14 0
3848.28 5
3848.43 13
3848.57 23
3848.71 33
3848.85 44
3848.99 54
3849.14 62
3849.28 69
3849.42 74
3849.56 79
3849.71 85
3849.85 93
3849.99 102
3850.13 114
3850.27 127
3850.42 141
3850.56 155
3850.70 168
3850.84 180
3850.99 191
3851.13 199
3851.27 205
3851.41 209
3851.56 209
3851.70 207
3851.84 203
3851.98 198
3852.13 193
3852.27 190
3852.41 189
3852.55 189
3852.69 192
3852.84 195
3852.98 198
3853.12 199
3853.26 200
3853.41 198
3853.55 195
3853.69 191
3853.83 187
3853.98 183
3854.12 180
3854.26 179
3854.40 179
3854.55 179
3854.69 179
3854.83 178
3854.97 174
3855.11 168
3855.26 158
3855.40 147
3855.54 134
3855.68 122
3855.83 110
3855.97 99
3856.11 91
3856.25 84
3856.40 80
3856.54 79
3856.68 81
3856.82 86
3856.97 93
3857.11 101
3857.25 110
3857.39 116
3857.54 120
3857.68 120
3857.82 117
3857.96 111
3858.11 102
3858.25 93
3858.39 84
3858.53 75
3858.68 66
3858.82 58
3858.96 50
3859.10 43
3859.25 35
3859.39 28
3859.53 22
3859.67 17
3859.82 12
3859.96 9
3860.10 8
3860.24 7
3860.39 8
3860.53 10
3860.67 14
3860.81 18
3860.96 24
3861.10 28
3861.24 32
3861.38 34
3861.53 34
3861.67 32
3861.81 29
3861.95 24
3862.10 20
3862.24 16
3862.38 13
3862.52 11
3862.67 11
3862.81 11
3862.95 12
3863.09 12
3863.24 11
3863.38 9
3863.52 6
3863.66 1
3863.81 0
3863.95 0
3864.09 0
3864.23 0
3864.38 0
3864.52 0
3864.66 0
3864.80 3
3864.95 10
3865.09 16
3865.23 23
3865.37 29
3865.52 37
3865.66 44
3865.80 51
3865.94 58
3866.09 62
3866.23 64
3866.37 63
3866.52 60
3866.66 56
3866.80 53
3866.94 53
3867.09 56
3867.23 61
3867.37 69
3867.51 77
3867.66 85
3867.80 91
3867.94 96
3868.08 100
3868.23 102
3868.37 104
3868.51 105
3868.65 105
3868.80 105
3868.94 105
3869.08 105
3869.23 106
3869.37 109
3869.51 112
3869.65 115
3869.80 117
3869.94 116
3870.08 113
3870.22 106
3870.37 97
3870.51 86
3870.65 75
3870.79 66
3870.94 58
3871.08 52
3871.22 47
3871.37 44
3871.51 42
3871.65 40
3871.79 39
3871.94 40
3872.08 42
3872.22 45
3872.36 49
3872.51 53
3872.65 56
3872.79 59
3872.94 61
3873.08 63
3873.22 65
3873.36 68
3873.51 70
3873.65 71
3873.79 71
3873.93 68
3874.08 63
3874.22 57
3874.36 50
3874.51 44
3874.65 40
3874.79 37
3874.93 37
3875.08 36
3875.22 36
3875.36 36
3875.50 34
3875.65 33
3875.79 31
3875.93 30
3876.08 29
3876.22 31
3876.36 32
3876.50 34
3876.65 35
3876.79 35
3876.93 35
3877.08 35
3877.22 35
3877.36 37
3877.50 41
3877.65 46
3877.79 50
3877.93 54
3878.08 55
3878.22 52
3878.36 46
3878.50 36
3878.65 26
3878.79 16
3878.93 9
3879.08 6
3879.22 7
3879.36 12
3879.50 21
3879.65 31
3879.79 42
3879.93 53
3880.08 63
3880.22 73
3880.36 82
3880.50 91
3880.65 100
3880.79 107
3880.93 114
3881.08 119
3881.22 121
3881.36 121
3881.50 118
3881.65 114
3881.79 108
3881.93 102
3882.08 96
3882.22 90
3882.36 86
3882.50 83
3882.65 82
3882.79 81
3882.93 81
3883.08 82
3883.22 83
3883.36 85
3883.50 86
3883.65 88
3883.79 91
3883.93 93
3884.08 96
3884.22 98
3884.36 99
3884.50 99
3884.65 97
3884.79 92
3884.93 85
3885.08 76
3885.22 66
3885.36 56
3885.51 49
3885.65 46
3885.79 46
3885.93 51
3886.08 57
3886.22 64
3886.36 71
3886.51 76
3886.65 78
3886.79 78
3886.94 76
3887.08 73
3887.22 69
3887.36 64
3887.51 60
3887.65 55
3887.79 51
3887.94 48
3888.08 46
3888.22 45
3888.37 46
3888.51 47
3888.65 48
3888.79 48
3888.94 47
3889.08 45
3889.22 42
3889.37 39
3889.51 36
3889.65 34
3889.80 33
3889.94 35
3890.08 37
3890.22 40
3890.37 44
3890.51 47
3890.65 50
3890.80 52
3890.94 53
3891.08 54
3891.23 54
3891.37 54
3891.51 54
3891.66 54
3891.80 54
3891.94 55
3892.08 55
3892.23 55
3892.37 55
3892.51 55
3892.66 54
3892.80 53
3892.94 51
3893.09 49
3893.23 47
3893.37 46
3893.52 45
3893.66 45
3893.80 47
3893.94 51
3894.09 56
3894.23 62
3894.37 68
3894.52 74
3894.66 79
3894.80 83
3894.95 85
3895.09 87
3895.23 88
3895.38 88
3895.52 88
3895.66 86
3895.81 85
3895.95 83
3896.09 81
3896.23 79
3896.38 78
3896.52 77
3896.66 75
3896.81 73
3896.95 70
3897.09 66
3897.24 61
3897.38 54
3897.52 48
3897.67 41
3897.81 36
3897.95 33
3898.10 32
3898.24 35
3898.38 39
3898.53 45
3898.67 51
3898.81 55
3898.96 57
3899.10 56
3899.24 53
3899.39 49
3899.53 45
3899.67 44
3899.81 44
3899.96 47
3900.10 51
3900.24 56
3900.39 59
3900.53 62
3900.67 62
3900.82 61
3900.96 60
3901.10 59
3901.25 57
3901.39 56
3901.53 55
3901.68 53
3901.82 51
3901.96 48
3902.11 44
3902.25 41
3902.39 39
3902.54 38
3902.68 39
3902.82 40
3902.97 41
3903.11 42
3903.25 42
3903.40 42
3903.54 44
3903.68 47
3903.83 52
3903.97 61
3904.11 71
3904.26 83
3904.40 94
3904.54 104
3904.69 110
3904.83 112
3904.97 110
3905.12 104
3905.26 96
3905.40 86
3905.55 77
3905.69 69
3905.83 63
3905.98 59
3906.12 57
3906.26 57
3906.41 59
3906.55 61
3906.69 62
3906.84 64
3906.98 64
3907.12 64
3907.27 63
3907.41 63
3907.55 63
3907.70 64
3907.84 64
3907.98 62
3908.13 59
3908.27 53
3908.41 45
3908.56 36
3908.70 28
3908.84 21
3908.99 16
3909.13 14
3909.27 13
3909.42 14
3909.56 15
3909.70 16
3909.85 16
3909.99 16
3910.13 15
3910.28 15
3910.42 15
3910.56 17
3910.71 19
3910.85 21
3910.99 23
3911.14 23
3911.28 21
3911.42 17
3911.57 12
3911.71 7
3911.85 3
3912.00 0
3912.14 0
3912.29 0
3912.43 0
3912.57 0
3912.72 0
3912.86 0
3913.00 0
3913.15 0
3913.29 0
3913.43 6
3913.58 13
3913.72 20
3913.86 26
3914.01 31
3914.15 35
3914.29 38
3914.44 41
3914.58 44
3914.72 48
3914.87 52
3915.01 55
3915.15 57
3915.30 57
3915.44 55
3915.59 51
3915.73 49
3915.87 48
3916.02 50
3916.16 56
3916.30 64
3916.45 74
3916.59 84
3916.73 91
3916.88 95
3917.02 95
3917.16 91
3917.31 85
3917.45 77
3917.59 70
3917.74 64
3917.88 59
3918.03 54
3918.17 50
3918.31 46
3918.46 42
3918.60 37
3918.74 33
3918.89 29
3919.03 27
3919.17 26
3919.32 27
3919.46 29
3919.60 33
3919.75 37
3919.89 42
3920.04 48
3920.18 55
3920.32 63
3920.47 70
3920.61 76
3920.75 81
3920.90 83
3921.04 82
3921.18 77
3921.33 71
3921.47 62
3921.62 52
3921.76 42
3921.90 34
3922.05 26
3922.19 20
3922.33 15
3922.48 12
3922.62 10
3922.76 12
3922.91 16
3923.05 22
3923.20 31
3923.34 41
3923.48 51
3923.63 59
3923.77 64
3923.91 66
3924.06 63
3924.20 58
3924.34 51
3924.49 43
3924.63 35
3924.78 29
3924.92 25
3925.06 22
3925.21 20
3925.35 19
3925.49 20
3925.64 22
3925.78 25
3925.92 30
3926.07 36
3926.21 43
3926.36 50
3926.50 57
3926.64 62
3926.79 65
3926.93 66
3927.07 65
3927.22 61
3927.36 56
3927.51 49
3927.65 43
3927.79 36
3927.94 30
3928.08 24
3928.22 18
3928.37 14
3928.51 12
3928.66 11
3928.80 13
3928.94 17
3929.09 23
3929.23 30
3929.37 37
3929.52 44
3929.66 51
3929.81 55
3929.95 58
3930.09 58
3930.24 55
3930.38 49
3930.52 42
3930.67 34
3930.81 27
3930.96 21
3931.10 17
3931.24 16
3931.39 18
3931.53 21
3931.68 26
3931.82 31
3931.96 37
3932.11 42
3932.25 46
3932.39 50
3932.54 53
3932.68 56
3932.83 58
3932.97 58
3933.11 57
3933.26 56
3933.40 53
3933.54 50
3933.69 48
3933.83 45
3933.98 43
3934.12 41
3934.26 38
3934.41 35
3934.55 31
3934.70 26
3934.84 21
3934.98 16
3935.13 12
3935.27 9
3935.42 8
3935.56 9
3935.70 11
3935.85 16
3935.99 20
3936.13 23
3936.28 25
3936.42 23
3936.57 19
3936.71 12
3936.85 3
3937.00 0
3937.14 0
3937.29 0
3937.43 0
3937.57 0
3937.72 0
3937.86 0
3938.01 0
3938.15 9
3938.29 17
3938.44 25
3938.58 30
3938.72 33
3938.87 33
3939.01 32
3939.16 29
3939.30 27
3939.44 26
3939.59 25
3939.73 26
3939.88 28
3940.02 30
3940.16 32
3940.31 33
3940.45 34
3940.60 36
3940.74 39
3940.88 43
3941.03 51
3941.17 59
3941.32 68
3941.46 77
3941.60 83
3941.75 87
3941.89 89
3942.04 88
3942.18 86
3942.32 83
3942.47 80
3942.61 76
3942.76 71
3942.90 65
3943.04 59
3943.19 53
3943.33 49
3943.48 47
3943.62 48
3943.76 51
3943.91 54
3944.05 58
3944.20 61
3944.34 63
3944.48 63
3944.63 63
3944.77 63
3944.92 64
3945.06 65
3945.20 67
3945.35 70
3945.49 72
3945.64 73
3945.78 73
3945.93 71
3946.07 67
3946.21 62
3946.36 55
3946.50 47
3946.65 39
3946.79 30
3946.93 23
3947.08 19
3947.22 16
3947.37 17
3947.51 21
3947.65 28
3947.80 36
3947.94 46
3948.09 56
3948.23 63
3948.37 69
3948.52 71
3948.66 69
3948.81 64
3948.95 57
3949.10 50
3949.24 43
3949.38 38
3949.53 36
3949.67 37
3949.82 42
3949.96 50
3950.10 60
3950.25 69
3950.39 78
3950.54 85
3950.68 90
3950.82 91
3950.97 91
3951.11 90
3951.26 88
3951.40 86
3951.55 85
3951.69 84
3951.83 82
3951.98 79
3952.12 76
3952.27 74
3952.41 72
3952.55 71
3952.70 73
3952.84 76
3952.99 81
3953.13 87
3953.28 93
3953.42 99
3953.56 104
3953.71 109
3953.85 112
3954.00 113
3954.14 112
3954.29 108
3954.43 102
3954.57 94
3954.72 86
3954.86 79
3955.01 74
3955.15 73
3955.30 74
3955.44 79
3955.58 85
3955.73 92
3955.87 99
3956.02 104
3956.16 108
3956.30 110
3956.45 111
3956.59 112
3956.74 111
3956.88 110
3957.03 108
3957.17 106
3957.31 103
3957.46 100
3957.60 97
3957.75 95
3957.89 94
3958.04 93
3958.18 92
3958.32 91
3958.47 90
3958.61 88
3958.76 88
3958.90 88
3959.05 90
3959.19 94
3959.33 99
3959.48 105
3959.62 111
3959.77 116
3959.91 119
3960.06 120
3960.20 118
3960.35 115
3960.49 109
3960.63 102
3960.78 94
3960.92 86
3961.07 78
3961.21 71
3961.36 66
3961.50 64
3961.64 63
3961.79 64
3961.93 65
3962.08 66
3962.22 66
3962.37 66
3962.51 65
3962.65 65
3962.80 66
3962.94 68
3963.09 72
3963.23 76
3963.38 79
3963.52 82
3963.67 82
3963.81 81
3963.95 77
3964.10 71
3964.24 64
3964.39 56
3964.53 47
3964.68 39
3964.82 31
3964.96 25
3965.11 19
3965.25 16
3965.40 13
3965.54 12
3965.69 11
3965.83 10
3965.98 9
3966.12 9
3966.26 8
3966.41 9
3966.55 12
3966.70 17
3966.84 23
3966.99 31
3967.13 40
3967.28 48
3967.42 54
3967.56 59
3967.71 61
3967.85 62
3968.00 60
3968.14 58
3968.29 56
3968.43 53
3968.58 52
3968.72 51
3968.87 51
3969.01 51
3969.15 51
3969.30 50
3969.44 48
3969.59 44
3969.73 38
3969.88 32
3970.02 26
3970.17 20
3970.31 15
3970.45 12
3970.60 10
3970.74 10
3970.89 12
3971.03 15
3971.18 20
3971.32 28
3971.47 38
3971.61 50
3971.76 61
3971.90 72
3972.04 81
3972.19 87
3972.33 91
3972.48 93
3972.62 94
3972.77 95
3972.91 97
3973.06 100
3973.20 104
3973.35 107
3973.49 109
3973.63 110
3973.78 110
3973.92 106
3974.07 101
3974.21 94
3974.36 86
3974.50 78
3974.65 69
3974.79 63
3974.94 58
3975.08 56
3975.23 56
3975.37 58
3975.51 62
3975.66 67
3975.80 73
3975.95 80
3976.09 85
3976.24 89
3976.38 92
3976.53 94
3976.67 95
3976.82 96
3976.96 97
3977.11 99
3977.25 100
3977.39 101
3977.54 100
3977.68 97
3977.83 92
3977.97 85
3978.12 78
3978.26 70
3978.41 63
3978.55 58
3978.70 55
3978.84 52
3978.99 50
3979.13 48
3979.28 46
3979.42 44
3979.56 40
3979.71 37
3979.85 33
3980.00 29
3980.14 25
3980.29 23
3980.43 23
3980.58 25
3980.72 30
3980.87 36
3981.01 43
3981.16 50
3981.30 56
3981.45 61
3981.59 65
3981.73 68
3981.88 71
3982.02 74
3982.17 75
3982.31 76
3982.46 75
3982.60 73
3982.75 70
3982.89 66
3983.04 61
3983.18 57
3983.33 52
3983.47 47
3983.62 41
3983.76 35
3983.91 28
3984.05 20
3984.20 13
3984.34 7
3984.49 2
3984.63 0
3984.77 0
3984.92 0
3985.06 1
3985.21 3
3985.35 5
3985.50 6
3985.64 6
3985.79 5
3985.93 4
3986.08 2
3986.22 1
3986.37 0
3986.51 0
3986.66 0
3986.80 0
3986.95 0
3987.09 0
3987.24 0
3987.38 0
3987.53 0
3987.67 3
3987.82 7
3987.96 12
3988.11 17
3988.25 23
3988.39 30
3988.54 37
3988.68 45
3988.83 53
3988.97 61
3989.12 67
3989.26 71
3989.41 74
3989.55 74
3989.70 72
3989.84 68
3989.99 63
3990.13 55
3990.28 47
3990.42 37
3990.57 28
3990.71 19
3990.86 12
3991.00 7
3991.15 3
3991.29 1
3991.44 0
3991.58 0
3991.73 1
3991.87 2
3992.02 3
3992.16 3
3992.31 3
3992.45 3
3992.60 4
3992.74 6
3992.89 8
3993.03 10
3993.18 11
3993.32 10
3993.47 6
3993.61 0
3993.76 0
3993.90 0
3994.05 0
3994.19 0
3994.34 0
3994.48 2
3994.63 16
3994.77 31
3994.92 45
3995.06 57
3995.21 65
3995.35 69
3995.50 69
3995.64 67
3995.79 63
3995.93 58
3996.08 55
3996.22 53
3996.37 52
3996.51 52
3996.66 52
3996.80 51
3996.95 49
3997.09 44
3997.24 37
3997.38 29
3997.53 21
3997.67 14
3997.82 8
3997.96 5
3998.11 3
3998.25 3
3998.40 6
3998.54 9
3998.69 15
3998.83 22
3998.98 30
3999.12 38
3999.27 46
3999.41 52
3999.56 55
3999.70 55
3999.85 51
3999.99 45
4000.14 37
4000.28 29
4000.43 22
4000.57 18
4000.72 16
4000.86 16
4001.01 18
4001.15 22
4001.30 26
4001.44 28
4001.59 29
4001.73 27
4001.88 23
4002.02 17
4002.17 10
4002.31 4
4002.46 0
4002.60 0
4002.75 0
4002.89 7
4003.04 18
4003.18 32
4003.33 46
4003.47 59
4003.62 69
4003.76 76
4003.91 79
4004.05 80
4004.20 78
4004.34 76
4004.49 75
4004.63 74
4004.78 74
4004.92 75
4005.07 77
4005.21 79
4005.36 82
4005.50 85
4005.65 89
4005.79 93
4005.94 99
4006.09 106
4006.23 112
4006.38 117
4006.52 121
4006.67 124
4006.81 125
4006.96 126
4007.10 126
4007.25 128
4007.39 131
4007.54 137
4007.68 144
4007.83 152
4007.97 160
4008.12 167
4008.26 170
4008.41 172
4008.55 170
4008.70 166
4008.84 161
4008.99 156
4009.13 153
4009.28 152
4009.42 153
4009.57 157
4009.72 164
4009.86 173
4010.01 183
4010.15 192
4010.30 199
4010.44 204
4010.59 207
4010.73 206
4010.88 202
4011.02 194
4011.17 184
4011.31 173
4011.46 160
4011.60 147
4011.75 134
4011.89 123
4012.04 113
4012.18 104
4012.33 95
4012.47 86
4012.62 79
4012.77 71
4012.91 64
4013.06 59
4013.20 55
4013.35 52
4013.49 51
4013.64 51
4013.78 50
4013.93 49
4014.07 47
4014.22 43
4014.36 39
4014.51 35
4014.65 32
4014.80 31
4014.95 32
4015.09 35
4015.24 40
4015.38 46
4015.53 54
4015.67 62
4015.82 70
4015.96 78
4016.11 83
4016.25 86
4016.40 85
4016.54 80
4016.69 72
4016.83 64
4016.98 56
4017.13 50
4017.27 47
4017.42 46
4017.56 46
4017.71 47
4017.85 46
4018.00 44
4018.14 42
4018.29 40
4018.43 41
4018.58 46
4018.72 53
4018.87 65
4019.02 78
4019.16 91
4019.31 103
4019.45 112
4019.60 117
4019.74 118
4019.89 117
4020.03 114
4020.18 110
4020.32 106
4020.47 105
4020.61 107
4020.76 111
4020.91 118
4021.05 126
4021.20 135
4021.34 142
4021.49 147
4021.63 147
4021.78 143
4021.92 137
4022.07 128
4022.21 120
4022.36 114
4022.51 111
4022.65 111
4022.80 114
4022.94 120
4023.09 127
4023.23 133
4023.38 139
4023.52 145
4023.67 149
4023.81 152
4023.96 155
4024.11 157
4024.25 158
4024.40 160
4024.54 161
4024.69 162
4024.83 164
4024.98 165
4025.12 165
4025.27 165
4025.42 165
4025.56 163
4025.71 161
4025.85 159
4026.00 157
4026.14 155
4026.29 153
4026.43 151
4026.58 148
4026.73 144
4026.87 141
4027.02 137
4027.16 133
4027.31 130
4027.45 125
4027.60 119
4027.74 111
4027.89 101
4028.03 88
4028.18 73
4028.33 57
4028.47 43
4028.62 31
4028.76 22
4028.91 17
4029.05 15
4029.20 16
4029.35 18
4029.49 21
4029.64 22
4029.78 23
4029.93 21
4030.07 18
4030.22 14
4030.36 10
4030.51 4
4030.66 0
4030.80 0
4030.95 0
4031.09 0
4031.24 0
4031.38 0
4031.53 4
4031.67 10
4031.82 16
4031.97 21
4032.11 25
4032.26 29
4032.40 34
4032.55 40
4032.69 48
4032.84 58
4032.99 70
4033.13 83
4033.28 96
4033.42 107
4033.57 115
4033.71 120
4033.86 122
4034.01 123
4034.15 122
4034.30 121
4034.44 119
4034.59 117
4034.73 115
4034.88 112
4035.02 108
4035.17 103
4035.32 97
4035.46 90
4035.61 81
4035.75 71
4035.90 62
4036.04 54
4036.19 46
4036.34 41
4036.48 39
4036.63 38
4036.77 38
4036.92 39
4037.06 41
4037.21 41
4037.36 41
4037.50 40
4037.65 38
4037.79 35
4037.94 31
4038.08 28
4038.23 26
4038.38 25
4038.52 27
4038.67 32
4038.81 39
4038.96 48
4039.11 58
4039.25 67
4039.40 75
4039.54 80
4039.69 83
4039.83 83
4039.98 82
4040.13 80
4040.27 79
4040.42 81
4040.56 86
4040.71 92
4040.85 99
4041.00 106
4041.15 111
4041.29 112
4041.44 110
4041.58 106
4041.73 100
4041.88 96
4042.02 94
4042.17 95
4042.31 98
4042.46 104
4042.60 111
4042.75 118
4042.90 124
4043.04 128
4043.19 129
4043.33 127
4043.48 122
4043.63 115
4043.77 105
4043.92 93
4044.06 81
4044.21 70
4044.35 60
4044.50 53
4044.65 49
4044.79 48
4044.94 49
4045.08 50
4045.23 52
4045.38 53
4045.52 53
4045.67 52
4045.81 50
4045.96 48
4046.10 47
4046.25 46
4046.40 46
4046.54 45
4046.69 42
4046.83 37
4046.98 28
4047.13 17
4047.27 5
4047.42 0
4047.56 0
4047.71 0
4047.86 0
4048.00 0
4048.15 0
4048.29 0
4048.44 1
4048.59 7
4048.73 12
4048.88 16
4049.02 19
4049.17 21
4049.31 22
4049.46 23
4049.61 23
4049.75 22
4049.90 21
4050.04 20
4050.19 17
4050.34 14
4050.48 10
4050.63 5
4050.77 1
4050.92 0
4051.07 0
4051.21 0
4051.36 2
4051.50 9
4051.65 17
4051.80 25
4051.94 31
4052.09 33
4052.23 32
4052.38 28
4052.53 23
4052.67 17
4052.82 12
4052.96 9
4053.11 8
4053.26 9
4053.40 11
4053.55 14
4053.69 16
4053.84 17
4053.99 19
4054.13 20
4054.28 21
4054.42 22
4054.57 22
4054.72 22
4054.86 20
4055.01 17
4055.15 13
4055.30 9
4055.45 5
4055.59 3
4055.74 2
4055.89 3
4056.03 4
4056.18 7
4056.32 9
4056.47 11
4056.62 13
4056.76 15
4056.91 16
4057.05 18
4057.20 20
4057.35 21
4057.49 23
4057.64 25
4057.78 29
4057.93 33
4058.08 38
4058.22 45
4058.37 53
4058.51 62
4058.66 71
4058.81 78
4058.95 84
4059.10 89
4059.25 91
4059.39 91
4059.54 90
4059.68 86
4059.83 82
4059.98 76
4060.12 70
4060.27 65
4060.41 60
4060.56 58
4060.71 58
4060.85 60
4061.00 65
4061.15 71
4061.29 77
4061.44 83
4061.58 87
4061.73 89
4061.88 88
4062.02 85
4062.17 80
4062.31 73
4062.46 66
4062.61 60
4062.75 54
4062.90 50
4063.05 48
4063.19 48
4063.34 51
4063.48 55
4063.63 59
4063.78 64
4063.92 67
4064.07 67
4064.22 64
4064.36 58
4064.51 51
4064.65 43
4064.80 37
4064.95 34
4065.09 35
4065.24 39
4065.38 47
4065.53 57
4065.68 66
4065.82 72
4065.97 75
4066.12 73
4066.26 67
4066.41 59
4066.55 50
4066.70 42
4066.85 36
4066.99 34
4067.14 35
4067.29 37
4067.43 40
4067.58 42
4067.72 42
4067.87 41
4068.02 38
4068.16 35
4068.31 33
4068.46 33
4068.60 35
4068.75 39
4068.90 45
4069.04 52
4069.19 59
4069.33 67
4069.48 75
4069.63 82
4069.77 89
4069.92 95
4070.07 101
4070.21 105
4070.36 109
4070.50 113
4070.65 116
4070.80 118
4070.94 121
4071.09 123
4071.24 124
4071.38 124
4071.53 122
4071.68 118
4071.82 112
4071.97 104
4072.11 95
4072.26 87
4072.41 80
4072.55 76
4072.70 74
4072.85 74
4072.99 75
4073.14 76
4073.29 76
4073.43 75
4073.58 74
4073.72 72
4073.87 70
4074.02 69
4074.16 69
4074.31 69
4074.46 68
4074.60 65
4074.75 61
4074.90 54
4075.04 45
4075.19 35
4075.33 24
4075.48 14
4075.63 6
4075.77 0
4075.92 0
4076.07 0
4076.21 0
4076.36 0
4076.51 0
4076.65 0
4076.80 0
4076.95 0
4077.09 0
4077.24 4
4077.38 9
4077.53 16
4077.68 24
4077.82 32
4077.97 40
4078.12 46
4078.26 51
4078.41 53
4078.56 54
4078.70 54
4078.85 54
4079.00 55
4079.14 57
4079.29 59
4079.44 62
4079.58 65
4079.73 68
4079.88 70
4080.02 72
4080.17 74
4080.31 76
4080.46 77
4080.61 76
4080.75 74
4080.90 68
4081.05 61
4081.19 52
4081.34 43
4081.49 35
4081.63 29
4081.78 26
4081.93 26
4082.07 27
4082.22 30
4082.37 33
4082.51 36
4082.66 38
4082.81 41
4082.95 44
4083.10 47
4083.25 49
4083.39 50
4083.54 51
4083.68 50
4083.83 49
4083.98 47
4084.12 46
4084.27 45
4084.42 47
4084.56 50
4084.71 55
4084.86 62
4085.00 67
4085.15 72
4085.30 75
4085.44 74
4085.59 71
4085.74 66
4085.88 59
4086.03 52
4086.18 46
4086.32 42
4086.47 39
4086.62 38
4086.76 39
4086.91 41
4087.06 45
4087.20 50
4087.35 57
4087.50 63
4087.64 68
4087.79 70
4087.94 70
4088.08 68
4088.23 64
4088.38 59
4088.52 55
4088.67 52
4088.82 51
4088.96 51
4089.11 50
4089.26 48
4089.40 43
4089.55 36
4089.70 27
4089.84 18
4089.99 11
4090.14 6
4090.28 3
4090.43 4
4090.58 8
4090.72 13
4090.87 19
4091.02 25
4091.16 31
4091.31 35
4091.46 38
4091.60 39
4091.75 39
4091.90 37
4092.04 34
4092.19 32
4092.34 30
4092.48 30
4092.63 31
4092.78 35
4092.92 40
4093.07 45
4093.22 49
4093.36 53
4093.51 56
4093.66 59
4093.80 61
4093.95 65
4094.10 69
4094.24 73
4094.39 79
4094.54 83
4094.68 87
4094.83 89
4094.98 89
4095.12 87
4095.27 84
4095.42 81
4095.57 77
4095.71 76
4095.86 76
4096.01 78
4096.15 82
4096.30 86
4096.45 90
4096.59 92
4096.74 91
4096.89 88
4097.03 82
4097.18 75
4097.33 69
4097.47 65
4097.62 64
4097.77 66
4097.91 69
4098.06 75
4098.21 80
4098.35 84
4098.50 87
4098.65 90
4098.79 92
4098.94 95
4099.09 99
4099.24 102
4099.38 104
4099.53 105
4099.68 104
4099.82 101
4099.97 96
4100.12 89
4100.26 82
4100.41 74
4100.56 67
4100.70 61
4100.85 56
4101.00 52
4101.14 49
4101.29 48
4101.44 47
4101.59 46
4101.73 46
4101.88 46
4102.03 46
4102.17 45
4102.32 45
4102.47 46
4102.61 46
4102.76 47
4102.91 47
4103.05 48
4103.20 49
4103.35 51
4103.49 52
4103.64 54
4103.79 56
4103.94 58
4104.08 60
4104.23 61
4104.38 62
4104.52 62
4104.67 63
4104.82 63
4104.96 62
4105.11 62
4105.26 61
4105.41 61
4105.55 62
4105.70 65
4105.85 69
4105.99 76
4106.14 84
4106.29 94
4106.43 105
4106.58 114
4106.73 120
4106.87 123
4107.02 123
4107.17 120
4107.32 114
4107.46 108
4107.61 103
4107.76 99
4107.90 96
4108.05 95
4108.20 95
4108.34 96
4108.49 97
4108.64 100
4108.79 104
4108.93 107
4109.08 110
4109.23 112
4109.37 112
4109.52 109
4109.67 103
4109.81 94
4109.96 84
4110.11 74
4110.26 66
4110.40 61
4110.55 59
4110.70 61
4110.84 66
4110.99 74
4111.14 81
4111.29 88
4111.43 94
4111.58 97
4111.73 99
4111.87 100
4112.02 100
4112.17 99
4112.31 98
4112.46 97
4112.61 95
4112.76 93
4112.90 88
4113.05 83
4113.20 77
4113.34 72
4113.49 68
4113.64 66
4113.79 66
4113.93 69
4114.08 74
4114.23 79
4114.37 85
4114.52 91
4114.67 95
4114.82 97
4114.96 97
4115.11 95
4115.26 92
4115.40 89
4115.55 86
4115.70 85
4115.85 84
4115.99 85
4116.14 87
4116.29 89
4116.43 92
4116.58 95
4116.73 97
4116.88 97
4117.02 96
4117.17 94
4117.32 91
4117.46 87
4117.61 82
4117.76 77
4117.91 72
4118.05 67
4118.20 62
4118.35 57
4118.49 54
4118.64 52
4118.79 52
4118.94 52
4119.08 53
4119.23 53
4119.38 51
4119.52 48
4119.67 43
4119.82 37
4119.97 31
4120.11 26
4120.26 23
4120.41 24
4120.56 28
4120.70 36
4120.85 46
4121.00 56
4121.14 65
4121.29 72
4121.44 76
4121.59 77
4121.73 74
4121.88 68
4122.03 60
4122.18 51
4122.32 41
4122.47 32
4122.62 23
4122.76 15
4122.91 8
4123.06 4
4123.21 1
4123.35 0
4123.50 0
4123.65 3
4123.79 6
4123.94 11
4124.09 17
4124.24 23
4124.38 28
4124.53 31
4124.68 32
4124.83 32
4124.97 32
4125.12 31
4125.27 32
4125.42 34
4125.56 38
4125.71 42
4125.86 46
4126.00 49
4126.15 51
4126.30 52
4126.45 52
4126.59 53
4126.74 55
4126.89 58
4127.04 61
4127.18 63
4127.33 64
4127.48 63
4127.63 60
4127.77 55
4127.92 50
4128.07 45
4128.21 41
4128.36 38
4128.51 37
4128.66 38
4128.80 39
4128.95 42
4129.10 45
4129.25 48
4129.39 50
4129.54 50
4129.69 49
4129.84 46
4129.98 41
4130.13 35
4130.28 29
4130.43 25
4130.57 22
4130.72 23
4130.87 25
4131.02 29
4131.16 33
4131.31 35
4131.46 34
4131.60 29
4131.75 22
4131.90 14
4132.05 5
4132.19 0
4132.34 0
4132.49 0
4132.64 0
4132.78 0
4132.93 0
4133.08 0
4133.23 0
4133.37 1
4133.52 4
4133.67 8
4133.82 13
4133.96 19
4134.11 24
4134.26 29
4134.41 34
4134.55 37
4134.70 38
4134.85 37
4135.00 34
4135.14 30
4135.29 25
4135.44 19
4135.59 13
4135.73 6
4135.88 1
4136.03 0
4136.18 0
4136.32 0
4136.47 0
4136.62 0
4136.77 0
4136.91 0
4137.06 4
4137.21 6
4137.36 7
4137.50 7
4137.65 5
4137.80 3
4137.95 2
4138.09 1
4138.24 1
4138.39 1
4138.54 2
4138.68 3
4138.83 2
4138.98 1
4139.13 0
4139.27 0
4139.42 0
4139.57 0
4139.72 0
4139.86 2
4140.01 9
4140.16 20
4140.31 31
4140.45 44
4140.60 56
4140.75 67
4140.90 76
4141.05 83
4141.19 87
4141.34 89
4141.49 89
4141.64 88
4141.78 86
4141.93 83
4142.08 82
4142.23 80
4142.37 79
4142.52 79
4142.67 79
4142.82 79
4142.96 79
4143.11 80
4143.26 80
4143.41 80
4143.55 78
4143.70 76
4143.85 73
4144.00 70
4144.15 68
4144.29 68
4144.44 70
4144.59 73
4144.74 76
4144.88 77
4145.03 76
4145.18 72
4145.33 66
4145.47 60
4145.62 54
4145.77 50
4145.92 49
4146.06 49
4146.21 52
4146.36 56
4146.51 61
4146.66 67
4146.80 73
4146.95 78
4147.10 82
4147.25 85
4147.39 85
4147.54 83
4147.69 81
4147.84 78
4147.98 76
4148.13 75
4148.28 76
4148.43 78
4148.58 82
4148.72 86
4148.87 90
4149.02 95
4149.17 99
4149.31 103
4149.46 105
4149.61 107
4149.76 107
4149.91 106
4150.05 106
4150.20 106
4150.35 108
4150.50 112
4150.64 118
4150.79 125
4150.94 131
4151.09 136
4151.24 139
4151.38 139
4151.53 137
4151.68 133
4151.83 129
4151.97 126
4152.12 124
4152.27 123
4152.42 123
4152.57 122
4152.71 120
4152.86 117
4153.01 113
4153.16 107
4153.30 101
4153.45 95
4153.60 91
4153.75 88
4153.90 87
4154.04 86
4154.19 87
4154.34 87
4154.49 88
4154.63 90
4154.78 93
4154.93 97
4155.08 103
4155.23 109
4155.37 114
4155.52 117
4155.67 119
4155.82 118
4155.97 116
4156.11 114
4156.26 112
4156.41 110
4156.56 110
4156.70 110
4156.85 110
4157.00 110
4157.15 108
4157.30 105
4157.44 101
4157.59 98
4157.74 95
4157.89 94
4158.04 95
4158.18 97
4158.33 100
4158.48 103
4158.63 105
4158.78 104
4158.92 101
4159.07 96
4159.22 90
4159.37 83
4159.51 78
4159.66 74
4159.81 72
4159.96 71
4160.11 70
4160.25 69
4160.40 66
4160.55 63
4160.70 60
4160.85 58
4160.99 57
4161.14 57
4161.29 60
4161.44 63
4161.59 66
4161.73 69
4161.88 72
4162.03 74
4162.18 75
4162.33 76
4162.47 77
4162.62 76
4162.77 73
4162.92 68
4163.07 62
4163.21 55
4163.36 48
4163.51 42
4163.66 37
4163.81 35
4163.95 34
4164.10 33
4164.25 34
4164.40 34
4164.55 36
4164.69 37
4164.84 41
4164.99 45
4165.14 50
4165.29 55
4165.43 61
4165.58 66
4165.73 70
4165.88 73
4166.03 74
4166.17 74
4166.32 73
4166.47 71
4166.62 68
4166.77 65
4166.91 61
4167.06 57
4167.21 53
4167.36 49
4167.51 44
4167.65 39
4167.80 35
4167.95 33
4168.10 33
4168.25 37
4168.39 45
4168.54 57
4168.69 71
4168.84 88
4168.99 104
4169.13 118
4169.28 127
4169.43 132
4169.58 130
4169.73 123
4169.88 112
4170.02 99
4170.17 87
4170.32 77
4170.47 70
4170.62 67
4170.76 67
4170.91 71
4171.06 77
4171.21 85
4171.36 93
4171.50 101
4171.65 110
4171.80 119
4171.95 128
4172.10 136
4172.25 144
4172.39 150
4172.54 154
4172.69 155
4172.84 152
4172.99 147
4173.13 138
4173.28 128
4173.43 118
4173.58 108
4173.73 101
4173.88 96
4174.02 92
4174.17 91
4174.32 90
4174.47 89
4174.62 88
4174.76 87
4174.91 86
4175.06 86
4175.21 87
4175.36 88
4175.51 90
4175.65 93
4175.80 96
4175.95 98
4176.10 100
4176.25 100
4176.39 99
4176.54 97
4176.69 94
4176.84 91
4176.99 89
4177.14 89
4177.28 90
4177.43 94
4177.58 101
4177.73 111
4177.88 121
4178.03 132
4178.17 142
4178.32 150
4178.47 154
4178.62 155
4178.77 153
4178.91 149
4179.06 143
4179.21 136
4179.36 128
4179.51 122
4179.66 116
4179.80 112
4179.95 109
4180.10 109
4180.25 110
4180.40 113
4180.55 117
4180.69 122
4180.84 128
4180.99 134
4181.14 140
4181.29 146
4181.44 150
4181.58 153
4181.73 154
4181.88 152
4182.03 150
4182.18 146
4182.33 141
4182.47 137
4182.62 133
4182.77 130
4182.92 128
4183.07 128
4183.22 129
4183.36 132
4183.51 137
4183.66 143
4183.81 151
4183.96 158
4184.11 166
4184.25 172
4184.40 178
4184.55 182
4184.70 183
4184.85 184
4185.00 182
4185.14 180
4185.29 176
4185.44 172
4185.59 168
4185.74 165
4185.89 164
4186.03 165
4186.18 166
4186.33 167
4186.48 166
4186.63 164
4186.78 160
4186.92 154
4187.07 149
4187.22 144
4187.37 142
4187.52 142
4187.67 144
4187.82 146
4187.96 147
4188.11 148
4188.26 148
4188.41 147
4188.56 147
4188.71 149
4188.85 153
4189.00 160
4189.15 168
4189.30 177
4189.45 185
4189.60 190
4189.75 190
4189.89 187
4190.04 179
4190.19 168
4190.34 156
4190.49 144
4190.64 133
4190.78 124
4190.93 117
4191.08 111
4191.23 105
4191.38 99
4191.53 94
4191.68 89
4191.82 88
4191.97 91
4192.12 99
4192.27 111
4192.42 126
4192.57 142
4192.71 156
4192.86 166
4193.01 169
4193.16 167
4193.31 160
4193.46 151
4193.61 141
4193.75 133
4193.90 127
4194.05 125
4194.20 125
4194.35 129
4194.50 135
4194.65 143
4194.79 152
4194.94 163
4195.09 176
4195.24 189
4195.39 202
4195.54 215
4195.69 225
4195.83 233
4195.98 236
4196.13 235
4196.28 232
4196.43 226
4196.58 220
4196.73 215
4196.87 213
4197.02 214
4197.17 218
4197.32 226
4197.47 235
4197.62 244
4197.77 252
4197.91 256
4198.06 256
4198.21 253
4198.36 247
4198.51 238
4198.66 230
4198.81 222
4198.95 216
4199.10 210
4199.25 205
4199.40 200
4199.55 193
4199.70 185
4199.85 176
4199.99 166
4200.14 155
4200.29 145
4200.44 135
4200.59 126
4200.74 117
4200.89 108
4201.04 98
4201.18 88
4201.33 79
4201.48 71
4201.63 64
4201.78 60
4201.93 59
4202.08 61
4202.22 65
4202.37 71
4202.52 78
4202.67 85
4202.82 92
4202.97 99
4203.12 103
4203.27 106
4203.41 107
4203.56 106
4203.71 103
4203.86 100
4204.01 95
4204.16 90
4204.31 85
4204.46 80
4204.60 75
4204.75 72
4204.90 69
4205.05 68
4205.20 69
4205.35 72
4205.50 77
4205.65 81
4205.79 86
4205.94 89
4206.09 91
4206.24 92
4206.39 91
4206.54 90
4206.69 89
4206.84 87
4206.98 85
4207.13 82
4207.28 79
4207.43 76
4207.58 74
4207.73 74
4207.88 77
4208.03 82
4208.17 89
4208.32 97
4208.47 105
4208.62 113
4208.77 120
4208.92 125
4209.07 129
4209.22 130
4209.36 130
4209.51 128
4209.66 124
4209.81 119
4209.96 113
4210.11 106
4210.26 101
4210.41 97
4210.55 95
4210.70 94
4210.85 94
4211.00 95
4211.15 96
4211.30 97
4211.45 97
4211.60 97
4211.75 97
4211.89 98
4212.04 100
4212.19 103
4212.34 107
4212.49 111
4212.64 114
4212.79 117
4212.94 118
4213.09 118
4213.23 117
4213.38 116
4213.53 115
4213.68 114
4213.83 113
4213.98 112
4214.13 110
4214.28 108
4214.43 104
4214.57 100
4214.72 95
4214.87 90
4215.02 85
4215.17 78
4215.32 70
4215.47 60
4215.62 50
4215.77 41
4215.91 32
4216.06 28
4216.21 28
4216.36 33
4216.51 43
4216.66 56
4216.81 71
4216.96 85
4217.11 97
4217.25 107
4217.40 113
4217.55 116
4217.70 116
4217.85 114
4218.00 111
4218.15 106
4218.30 101
4218.45 95
4218.60 90
4218.74 85
4218.89 81
4219.04 76
4219.19 72
4219.34 70
4219.49 68
4219.64 69
4219.79 73
4219.94 80
4220.09 88
4220.23 98
4220.38 107
4220.53 114
4220.68 117
4220.83 117
4220.98 112
4221.13 104
4221.28 93
4221.43 80
4221.58 67
4221.72 55
4221.87 44
4222.02 36
4222.17 30
4222.32 28
4222.47 28
4222.62 30
4222.77 34
4222.92 39
4223.07 44
4223.21 49
4223.36 54
4223.51 59
4223.66 66
4223.81 73
4223.96 81
4224.11 90
4224.26 99
4224.41 106
4224.56 112
4224.71 114
4224.85 114
4225.00 111
4225.15 106
4225.30 102
4225.45 97
4225.60 94
4225.75 93
4225.90 92
4226.05 92
4226.20 91
4226.35 88
4226.49 84
4226.64 78
4226.79 71
4226.94 63
4227.09 56
4227.24 51
4227.39 49
4227.54 49
4227.69 52
4227.84 56
4227.99 60
4228.13 64
4228.28 68
4228.43 70
4228.58 72
4228.73 73
4228.88 75
4229.03 76
4229.18 79
4229.33 82
4229.48 86
4229.63 92
4229.78 98
4229.92 104
4230.07 110
4230.22 115
4230.37 117
4230.52 117
4230.67 114
4230.82 107
4230.97 97
4231.12 86
4231.27 73
4231.42 61
4231.57 50
4231.71 41
4231.86 35
4232.01 32
4232.16 31
4232.31 33
4232.46 36
4232.61 42
4232.76 48
4232.91 55
4233.06 62
4233.21 69
4233.36 75
4233.51 79
4233.65 82
4233.80 83
4233.95 82
4234.10 81
4234.25 79
4234.40 75
4234.55 71
4234.70 66
4234.85 61
4235.00 56
4235.15 52
4235.30 48
4235.45 44
4235.59 40
4235.74 36
4235.89 31
4236.04 25
4236.19 18
4236.34 12
4236.49 8
4236.64 4
4236.79 3
4236.94 4
4237.09 7
4237.24 12
4237.39 17
4237.54 23
4237.68 28
4237.83 31
4237.98 32
4238.13 31
4238.28 28
4238.43 24
4238.58 20
4238.73 16
4238.88 13
4239.03 11
4239.18 10
4239.33 10
4239.48 10
4239.63 11
4239.78 13
4239.92 14
4240.07 16
4240.22 18
4240.37 20
4240.52 23
4240.67 26
4240.82 31
4240.97 36
4241.12 42
4241.27 49
4241.42 56
4241.57 63
4241.72 70
4241.87 78
4242.02 85
4242.17 92
4242.31 99
4242.46 105
4242.61 110
4242.76 114
4242.91 118
4243.06 123
4243.21 126
4243.36 130
4243.51 132
4243.66 132
4243.81 131
4243.96 128
4244.11 125
4244.26 121
4244.41 119
4244.56 119
4244.71 121
4244.85 125
4245.00 128
4245.15 130
4245.30 131
4245.45 130
4245.60 128
4245.75 126
4245.90 125
4246.05 125
4246.20 127
4246.35 130
4246.50 133
4246.65 136
4246.80 139
4246.95 141
4247.10 143
4247.25 145
4247.40 147
4247.54 148
4247.69 148
4247.84 146
4247.99 143
4248.14 139
4248.29 133
4248.44 127
4248.59 120
4248.74 112
4248.89 104
4249.04 96
4249.19 89
4249.34 82
4249.49 77
4249.64 75
4249.79 74
4249.94 75
4250.09 77
4250.24 79
4250.39 80
4250.53 80
4250.68 78
4250.83 75
4250.98 72
4251.13 69
4251.28 68
4251.43 67
4251.58 66
4251.73 65
4251.88 64
4252.03 61
4252.18 57
4252.33 51
4252.48 42
4252.63 32
4252.78 21
4252.93 9
4253.08 0
4253.23 0
4253.38 0
4253.53 0
4253.68 0
4253.83 0
4253.97 0
4254.12 0
4254.27 0
4254.42 9
4254.57 22
4254.72 35
4254.87 48
4255.02 60
4255.17 71
4255.32 80
4255.47 87
4255.62 92
4255.77 95
4255.92 96
4256.07 93
4256.22 89
4256.37 83
4256.52 75
4256.67 66
4256.82 58
4256.97 49
4257.12 41
4257.27 35
4257.42 31
4257.57 30
4257.72 33
4257.87 40
4258.01 50
4258.16 61
4258.31 72
4258.46 80
4258.61 85
4258.76 85
4258.91 81
4259.06 75
4259.21 68
4259.36 62
4259.51 57
4259.66 54
4259.81 53
4259.96 53
4260.11 55
4260.26 57
4260.41 59
4260.56 61
4260.71 61
4260.86 61
4261.01 59
4261.16 58
4261.31 58
4261.46 60
4261.61 65
4261.76 74
4261.91 86
4262.06 101
4262.21 115
4262.36 128
4262.51 139
4262.66 146
4262.81 150
4262.96 152
4263.10 153
4263.25 154
4263.40 156
4263.55 159
4263.70 161
4263.85 163
4264.00 164
4264.15 164
4264.30 164
4264.45 164
4264.60 165
4264.75 167
4264.90 169
4265.05 172
4265.20 174
4265.35 175
4265.50 174
4265.65 171
4265.80 168
4265.95 165
4266.10 163
4266.25 161
4266.40 162
4266.55 162
4266.70 162
4266.85 160
4267.00 157
4267.15 151
4267.30 144
4267.45 137
4267.60 132
4267.75 128
4267.90 128
4268.05 129
4268.20 133
4268.35 138
4268.50 142
4268.65 146
4268.80 148
4268.95 148
4269.10 147
4269.25 144
4269.40 140
4269.55 135
4269.70 128
4269.85 120
4270.00 111
4270.15 99
4270.30 87
4270.45 75
4270.60 64
4270.75 56
4270.90 51
4271.05 50
4271.20 51
4271.35 55
4271.50 61
4271.65 67
4271.79 73
4271.94 79
4272.09 84
4272.24 88
4272.39 91
4272.54 92
4272.69 91
4272.84 88
4272.99 82
4273.14 74
4273.29 65
4273.44 57
4273.59 51
4273.74 47
4273.89 46
4274.04 47
4274.19 50
4274.34 54
4274.49 58
4274.64 63
4274.79 67
4274.94 70
4275.09 74
4275.24 77
4275.39 80
4275.54 82
4275.69 85
4275.84 87
4275.99 88
4276.14 88
4276.29 87
4276.44 85
4276.59 83
4276.74 80
4276.89 76
4277.04 71
4277.19 67
4277.34 63
4277.49 59
4277.64 55
4277.79 52
4277.94 49
4278.09 46
4278.24 43
4278.39 40
4278.54 36
4278.69 32
4278.84 27
4278.99 21
4279.14 15
4279.29 8
4279.44 1
4279.59 0
4279.74 0
4279.89 0
4280.04 0
4280.19 0
4280.34 1
4280.49 9
4280.64 17
4280.79 25
4280.94 31
4281.09 35
4281.24 36
4281.39 35
4281.54 32
4281.69 28
4281.84 22
4281.99 16
4282.14 10
4282.29 4
4282.44 0
4282.59 0
4282.75 0
4282.90 0
4283.05 4
4283.20 10
4283.35 17
4283.50 23
4283.65 29
4283.80 35
4283.95 40
4284.10 44
4284.25 48
4284.40 51
4284.55 54
4284.70 57
4284.85 57
4285.00 57
4285.15 55
4285.30 53
4285.45 50
4285.60 46
4285.75 44
4285.90 41
4286.05 40
4286.20 38
4286.35 37
4286.50 36
4286.65 35
4286.80 33
4286.95 31
4287.10 28
4287.25 25
4287.40 21
4287.55 17
4287.70 14
4287.85 12
4288.00 12
4288.15 12
4288.30 13
4288.45 14
4288.60 15
4288.75 15
4288.90 15
4289.05 15
4289.20 17
4289.35 20
4289.50 24
4289.65 29
4289.80 35
4289.95 39
4290.10 42
4290.25 43
4290.40 42
4290.55 38
4290.70 32
4290.85 25
4291.00 17
4291.15 9
4291.30 1
4291.46 0
4291.61 0
4291.76 0
4291.91 0
4292.06 0
4292.21 0
4292.36 0
4292.51 0
4292.66 2
4292.81 8
4292.96 16
4293.11 25
4293.26 33
4293.41 41
4293.56 47
4293.71 51
4293.86 54
4294.01 54
4294.16 54
4294.31 51
4294.46 48
4294.61 43
4294.76 37
4294.91 29
4295.06 21
4295.21 12
4295.36 5
4295.51 0
4295.66 0
4295.81 0
4295.96 0
4296.11 3
4296.26 9
4296.41 15
4296.57 23
4296.72 30
4296.87 37
4297.02 43
4297.17 50
4297.32 55
4297.47 61
4297.62 67
4297.77 72
4297.92 77
4298.07 82
4298.22 85
4298.37 87
4298.52 88
4298.67 87
4298.82 85
4298.97 82
4299.12 78
4299.27 73
4299.42 68
4299.57 63
4299.72 59
4299.87 55
4300.02 53
4300.17 52
4300.32 53
4300.47 54
4300.63 56
4300.78 59
4300.93 61
4301.08 65
4301.23 69
4301.38 75
4301.53 83
4301.68 92
4301.83 101
4301.98 109
4302.13 115
4302.28 118
4302.43 117
4302.58 114
4302.73 109
4302.88 102
4303.03 95
4303.18 88
4303.33 82
4303.48 77
4303.63 73
4303.78 70
4303.93 68
4304.09 67
4304.24 67
4304.39 68
4304.54 70
4304.69 74
4304.84 78
4304.99 84
4305.14 88
4305.29 91
4305.44 91
4305.59 90
4305.74 88
4305.89 87
4306.04 88
4306.19 92
4306.34 99
4306.49 108
4306.64 117
4306.79 125
4306.94 131
4307.10 134
4307.25 134
4307.40 132
4307.55 127
4307.70 121
4307.85 114
4308.00 106
4308.15 96
4308.30 87
4308.45 78
4308.60 69
4308.75 63
4308.90 59
4309.05 57
4309.20 55
4309.35 55
4309.50 55
4309.65 55
4309.81 55
4309.96 56
4310.11 57
4310.26 58
4310.41 60
4310.56 61
4310.71 61
4310.86 60
4311.01 58
4311.16 56
4311.31 53
4311.46 52
4311.61 53
4311.76 54
4311.91 58
4312.06 61
4312.21 64
4312.37 66
4312.52 65
4312.67 63
4312.82 59
4312.97 54
4313.12 49
4313.27 45
4313.42 42
4313.57 41
4313.72 41
4313.87 43
4314.02 45
4314.17 48
4314.32 52
4314.47 57
4314.62 62
4314.78 66
4314.93 69
4315.08 71
4315.23 70
4315.38 66
4315.53 61
4315.68 54
4315.83 48
4315.98 43
4316.13 40
4316.28 40
4316.43 42
4316.58 45
4316.73 47
4316.89 49
4317.04 48
4317.19 45
4317.34 40
4317.49 34
4317.64 29
4317.79 25
4317.94 23
4318.09 24
4318.24 28
4318.39 33
4318.54 40
4318.69 47
4318.84 52
4319.00 57
4319.15 60
4319.30 61
4319.45 61
4319.60 61
4319.75 59
4319.90 55
4320.05 50
4320.20 44
4320.35 37
4320.50 30
4320.65 23
4320.80 18
4320.95 14
4321.11 13
4321.26 13
4321.41 13
4321.56 13
4321.71 13
4321.86 12
4322.01 10
4322.16 9
4322.31 8
4322.46 9
4322.61 12
4322.76 16
4322.92 20
4323.07 24
4323.22 26
4323.37 27
4323.52 26
4323.67 25
4323.82 23
4323.97 22
4324.12 20
4324.27 19
4324.42 18
4324.57 16
4324.72 14
4324.88 12
4325.03 11
4325.18 11
4325.33 11
4325.48 13
4325.63 15
4325.78 17
4325.93 20
4326.08 22
4326.23 24
4326.38 27
4326.53 29
4326.69 32
4326.84 35
4326.99 37
4327.14 39
4327.29 41
4327.44 42
4327.59 42
4327.74 42
4327.89 41
4328.04 39
4328.19 36
4328.35 33
4328.50 28
4328.65 24
4328.80 20
4328.95 16
4329.10 13
4329.25 11
4329.40 9
4329.55 7
4329.70 5
4329.85 2
4330.01 0
4330.16 0
4330.31 0
4330.46 0
4330.61 0
4330.76 0
4330.91 0
4331.06 0
4331.21 1
4331.36 3
4331.51 4
4331.67 5
4331.82 8
4331.97 13
4332.12 21
4332.27 30
4332.42 41
4332.57 52
4332.72 61
4332.87 67
4333.02 69
4333.18 68
4333.33 65
4333.48 60
4333.63 54
4333.78 48
4333.93 43
4334.08 37
4334.23 32
4334.38 27
4334.53 24
4334.69 21
4334.84 20
4334.99 21
4335.14 23
4335.29 24
4335.44 25
4335.59 25
4335.74 24
4335.89 21
4336.04 18
4336.20 15
4336.35 12
4336.50 12
4336.65 13
4336.80 17
4336.95 23
4337.10 30
4337.25 38
4337.40 46
4337.56 53
4337.71 58
4337.86 62
4338.01 64
4338.16 65
4338.31 64
4338.46 62
4338.61 59
4338.76 56
4338.91 53
4339.07 49
4339.22 44
4339.37 40
4339.52 36
4339.67 32
4339.82 30
4339.97 29
4340.12 28
4340.27 28
4340.43 27
4340.58 26
4340.73 24
4340.88 21
4341.03 18
4341.18 14
4341.33 11
4341.48 10
4341.63 9
4341.79 10
4341.94 13
4342.09 16
4342.24 21
4342.39 25
4342.54 28
4342.69 30
4342.84 29
4342.99 26
4343.15 22
4343.30 18
4343.45 14
4343.60 13
4343.75 13
4343.90 16
4344.05 21
4344.20 26
4344.36 31
4344.51 36
4344.66 40
4344.81 44
4344.96 47
4345.11 51
4345.26 55
4345.41 59
4345.56 62
4345.72 64
4345.87 63
4346.02 60
4346.17 55
4346.32 50
4346.47 45
4346.62 41
4346.77 38
4346.93 36
4347.08 35
4347.23 34
4347.38 33
4347.53 31
4347.68 29
4347.83 27
4347.98 25
4348.14 23
4348.29 20
4348.44 17
4348.59 14
4348.74 12
4348.89 10
4349.04 10
4349.19 11
4349.35 14
4349.50 16
4349.65 18
4349.80 19
4349.95 18
4350.10 17
4350.25 15
4350.40 16
4350.56 18
4350.71 24
4350.86 33
4351.01 43
4351.16 53
4351.31 62
4351.46 70
4351.61 74
4351.77 76
4351.92 75
4352.07 73
4352.22 70
4352.37 67
4352.52 64
4352.67 62
4352.83 60
4352.98 60
4353.13 61
4353.28 61
4353.43 61
4353.58 59
4353.73 55
4353.88 49
4354.04 42
4354.19 35
4354.34 30
4354.49 28
4354.64 29
4354.79 34
4354.94 41
4355.10 48
4355.25 54
4355.40 57
4355.55 58
4355.70 57
4355.85 54
4356.00 50
4356.15 46
4356.31 42
4356.46 38
4356.61 34
4356.76 29
4356.91 25
4357.06 20
4357.21 17
4357.37 15
4357.52 16
4357.67 17
4357.82 19
4357.97 22
4358.12 23
4358.27 23
4358.43 21
4358.58 18
4358.73 14
4358.88 12
4359.03 11
4359.18 12
4359.33 15
4359.49 21
4359.64 28
4359.79 35
4359.94 41
4360.09 45
4360.24 45
4360.39 42
4360.55 35
4360.70 25
4360.85 14
4361.00 3
4361.15 0
4361.30 0
4361.45 0
4361.61 0
4361.76 0
4361.91 0
4362.06 0
4362.21 0
4362.36 5
4362.52 14
4362.67 22
4362.82 29
4362.97 33
4363.12 34
4363.27 32
4363.42 29
4363.58 26
4363.73 24
4363.88 25
4364.03 29
4364.18 35
4364.33 41
4364.48 46
4364.64 49
4364.79 50
4364.94 49
4365.09 46
4365.24 43
4365.39 39
4365.55 36
4365.70 33
4365.85 31
4366.00 29
4366.15 28
4366.30 28
4366.45 30
4366.61 34
4366.76 39
4366.91 44
4367.06 49
4367.21 53
4367.36 54
4367.52 53
4367.67 49
4367.82 45
4367.97 41
4368.12 40
4368.27 43
4368.43 50
4368.58 61
4368.73 73
4368.88 86
4369.03 96
4369.18 102
4369.33 103
4369.49 100
4369.64 93
4369.79 83
4369.94 74
4370.09 66
4370.24 61
4370.40 59
4370.55 60
4370.70 63
4370.85 67
4371.00 72
4371.15 78
4371.31 84
4371.46 88
4371.61 90
4371.76 88
4371.91 83
4372.06 74
4372.22 63
4372.37 52
4372.52 40
4372.67 31
4372.82 25
4372.97 22
4373.13 21
4373.28 23
4373.43 26
4373.58 30
4373.73 36
4373.88 42
4374.04 49
4374.19 57
4374.34 65
4374.49 74
4374.64 82
4374.79 90
4374.95 95
4375.10 99
4375.25 101
4375.40 102
4375.55 102
4375.70 102
4375.86 102
4376.01 101
4376.16 101
4376.31 99
4376.46 96
4376.62 91
4376.77 84
4376.92 75
4377.07 67
4377.22 61
4377.37 58
4377.53 59
4377.68 65
4377.83 76
4377.98 88
4378.13 101
4378.28 111
4378.44 118
4378.59 120
4378.74 119
4378.89 115
4379.04 110
4379.20 104
4379.35 99
4379.50 96
4379.65 93
4379.80 91
4379.95 89
4380.11 88
4380.26 88
4380.41 90
4380.56 95
4380.71 104
4380.86 115
4381.02 126
4381.17 138
4381.32 147
4381.47 153
4381.62 154
4381.78 151
4381.93 145
4382.08 137
4382.23 128
4382.38 119
4382.53 110
4382.69 102
4382.84 94
4382.99 87
4383.14 81
4383.29 76
4383.45 73
4383.60 73
4383.75 75
4383.90 80
4384.05 85
4384.21 92
4384.36 97
4384.51 101
4384.66 103
4384.81 102
4384.96 100
4385.12 97
4385.27 94
4385.42 93
4385.57 93
4385.72 95
4385.88 99
4386.03 102
4386.18 106
4386.33 108
4386.48 109
4386.64 109
4386.79 109
4386.94 108
4387.09 109
4387.24 110
4387.40 112
4387.55 114
4387.70 117
4387.85 119
4388.00 122
4388.15 125
4388.31 128
4388.46 130
4388.61 133
4388.76 135
4388.91 136
4389.07 136
4389.22 135
4389.37 133
4389.52 130
4389.67 127
4389.83 122
4389.98 118
4390.13 114
4390.28 111
4390.43 108
4390.59 107
4390.74 107
4390.89 109
4391.04 112
4391.19 115
4391.35 117
4391.50 120
4391.65 122
4391.80 124
4391.95 127
4392.11 131
4392.26 135
4392.41 138
4392.56 140
4392.71 139
4392.87 136
4393.02 131
4393.17 124
4393.32 117
4393.47 109
4393.63 103
4393.78 97
4393.93 93
4394.08 90
4394.23 89
4394.39 88
4394.54 89
4394.69 91
4394.84 94
4394.99 97
4395.15 100
4395.30 103
4395.45 106
4395.60 108
4395.75 109
4395.91 109
4396.06 109
4396.21 109
4396.36 108
4396.52 106
4396.67 103
4396.82 99
4396.97 94
4397.12 89
4397.28 83
4397.43 79
4397.58 75
4397.73 73
4397.88 71
4398.04 68
4398.19 65
4398.34 61
4398.49 57
4398.64 53
4398.80 50
4398.95 49
4399.10 52
4399.25 58
4399.41 67
4399.56 78
4399.71 91
4399.86 103
4400.01 115
4400.17 125
4400.32 134
4400.47 143
4400.62 150
4400.77 158
4400.93 167
4401.08 175
4401.23 181
4401.38 186
4401.54 186
4401.69 182
4401.84 174
4401.99 165
4402.14 156
4402.30 150
4402.45 147
4402.60 149
4402.75 154
4402.90 160
4403.06 167
4403.21 173
4403.36 176
4403.51 178
4403.67 179
4403.82 179
4403.97 178
4404.12 179
4404.27 179
4404.43 178
4404.58 177
4404.73 175
4404.88 172
4405.04 170
4405.19 167
4405.34 166
4405.49 165
4405.64 164
4405.80 164
4405.95 162
4406.10 159
4406.25 154
4406.41 148
4406.56 141
4406.71 134
4406.86 128
4407.02 122
4407.17 119
4407.32 118
4407.47 118
4407.62 120
4407.78 122
4407.93 123
4408.08 123
4408.23 122
4408.39 118
4408.54 112
4408.69 105
4408.84 97
4408.99 88
4409.15 79
4409.30 69
4409.45 61
4409.60 54
4409.76 48
4409.91 45
4410.06 45
4410.21 47
4410.37 52
4410.52 57
4410.67 64
4410.82 72
4410.97 79
4411.13 86
4411.28 93
4411.43 99
4411.58 105
4411.74 111
4411.89 115
4412.04 118
4412.19 119
4412.35 118
4412.50 117
4412.65 115
4412.80 115
4412.96 115
4413.11 117
4413.26 119
4413.41 122
4413.56 125
4413.72 125
4413.87 124
4414.02 121
4414.17 117
4414.33 111
4414.48 106
4414.63 101
4414.78 97
4414.94 94
4415.09 93
4415.24 93
4415.39 94
4415.55 95
4415.70 97
4415.85 98
4416.00 99
4416.16 100
4416.31 100
4416.46 100
4416.61 101
4416.77 102
4416.92 104
4417.07 107
4417.22 109
4417.37 111
4417.53 112
4417.68 113
4417.83 113
4417.98 114
4418.14 115
4418.29 118
4418.44 123
4418.59 130
4418.75 138
4418.90 148
4419.05 158
4419.20 168
4419.36 176
4419.51 182
4419.66 185
4419.81 184
4419.97 180
4420.12 174
4420.27 169
4420.42 164
4420.58 163
4420.73 165
4420.88 171
4421.03 180
4421.19 191
4421.34 203
4421.49 215
4421.64 225
4421.80 233
4421.95 241
4422.10 248
4422.25 256
4422.41 265
4422.56 277
4422.71 291
4422.86 306
4423.02 323
4423.17 340
4423.32 357
4423.47 374
4423.63 389
4423.78 404
4423.93 419
4424.08 434
4424.24 450
4424.39 468
4424.54 489
4424.70 511
4424.85 536
4425.00 564
4425.15 594
4425.31 625
4425.46 656
4425.61 686
4425.76 713
4425.92 737
4426.07 758
4426.22 775
4426.37 789
4426.53 802
4426.68 815
4426.83 828
4426.98 841
4427.14 853
4427.29 863
4427.44 869
4427.59 872
4427.75 870
4427.90 864
4428.05 854
4428.20 840
4428.36 824
4428.51 805
4428.66 785
4428.82 764
4428.97 743
4429.12 724
4429.27 705
4429.43 689
4429.58 676
4429.73 665
4429.88 658
4430.04 653
4430.19 649
4430.34 645
4430.49 640
4430.65 632
4430.80 620
4430.95 605
4431.11 588
4431.26 570
4431.41 552
4431.56 535
4431.72 521
4431.87 508
4432.02 496
4432.17 484
4432.33 470
4432.48 455
4432.63 437
4432.78 417
4432.94 394
4433.09 370
4433.24 345
4433.40 321
4433.55 298
4433.70 277
4433.85 260
4434.01 246
4434.16 236
4434.31 229
4434.46 223
4434.62 219
4434.77 215
4434.92 210
4435.08 204
4435.23 197
4435.38 188
4435.53 179
4435.69 170
4435.84 161
4435.99 153
4436.15 147
4436.30 142
4436.45 138
4436.60 134
4436.76 131
4436.91 128
4437.06 125
4437.21 121
4437.37 118
4437.52 116
4437.67 116
4437.83 118
4437.98 120
4438.13 123
4438.28 125
4438.44 126
4438.59 125
4438.74 122
4438.90 118
4439.05 113
4439.20 109
4439.35 107
4439.51 107
4439.66 109
4439.81 113
4439.97 117
4440.12 121
4440.27 122
4440.42 120
4440.58 115
4440.73 106
4440.88 96
4441.04 84
4441.19 73
4441.34 65
4441.49 60
4441.65 58
4441.80 60
4441.95 63
4442.11 67
4442.26 70
4442.41 73
4442.56 75
4442.72 76
4442.87 76
4443.02 77
4443.18 79
4443.33 82
4443.48 85
4443.63 88
4443.79 91
4443.94 92
4444.09 92
4444.25 89
4444.40 85
4444.55 80
4444.70 77
4444.86 75
4445.01 76
4445.16 79
4445.32 84
4445.47 89
4445.62 92
4445.77 94
4445.93 94
4446.08 93
4446.23 90
4446.39 87
4446.54 83
4446.69 79
4446.85 75
4447.00 69
4447.15 62
4447.30 56
4447.46 51
4447.61 47
4447.76 46
4447.92 46
4448.07 48
4448.22 51
4448.37 54
4448.53 56
4448.68 58
4448.83 59
4448.99 60
4449.14 61
4449.29 61
4449.45 61
4449.60 61
4449.75 62
4449.90 64
4450.06 68
4450.21 74
4450.36 80
4450.52 87
4450.67 93
4450.82 98
4450.98 102
4451.13 105
4451.28 108
4451.43 111
4451.59 116
4451.74 120
4451.89 124
4452.05 127
4452.20 128
4452.35 128
4452.51 126
4452.66 122
4452.81 118
4452.97 112
4453.12 105
4453.27 98
4453.42 90
4453.58 83
4453.73 78
4453.88 76
4454.04 77
4454.19 80
4454.34 86
4454.50 94
4454.65 101
4454.80 107
4454.96 111
4455.11 114
4455.26 114
4455.41 113
4455.57 108
4455.72 102
4455.87 94
4456.03 84
4456.18 75
4456.33 67
4456.49 61
4456.64 57
4456.79 56
4456.95 56
4457.10 56
4457.25 55
4457.40 54
4457.56 52
4457.71 51
4457.86 50
4458.02 51
4458.17 53
4458.32 54
4458.48 56
4458.63 55
4458.78 54
4458.94 52
4459.09 49
4459.24 46
4459.40 46
4459.55 47
4459.70 49
4459.86 53
4460.01 57
4460.16 60
4460.31 63
4460.47 63
4460.62 61
4460.77 57
4460.93 51
4461.08 44
4461.23 37
4461.39 30
4461.54 25
4461.69 21
4461.85 19
4462.00 19
4462.15 23
4462.31 29
4462.46 36
4462.61 45
4462.77 54
4462.92 62
4463.07 68
4463.23 71
4463.38 73
4463.53 73
4463.69 72
4463.84 71
4463.99 71
4464.15 73
4464.30 75
4464.45 78
4464.61 81
4464.76 82
4464.91 81
4465.06 78
4465.22 73
4465.37 66
4465.52 59
4465.68 52
4465.83 47
4465.98 44
4466.14 42
4466.29 42
4466.44 43
4466.60 45
4466.75 48
4466.90 52
4467.06 57
4467.21 62
4467.36 66
4467.52 70
4467.67 71
4467.82 70
4467.98 67
4468.13 62
4468.28 56
4468.44 50
4468.59 47
4468.74 45
4468.90 46
4469.05 49
4469.20 52
4469.36 56
4469.51 59
4469.66 60
4469.82 58
4469.97 55
4470.12 49
4470.28 43
4470.43 37
4470.58 31
4470.74 28
4470.89 27
4471.04 30
4471.20 36
4471.35 44
4471.50 51
4471.66 58
4471.81 62
4471.96 62
4472.12 59
4472.27 55
4472.42 49
4472.58 43
4472.73 37
4472.88 33
4473.04 29
4473.19 25
4473.34 23
4473.50 21
4473.65 20
4473.81 20
4473.96 21
4474.11 23
4474.27 25
4474.42 28
4474.57 30
4474.73 33
4474.88 34
4475.03 35
4475.19 35
4475.34 34
4475.49 33
4475.65 31
4475.80 29
4475.95 28
4476.11 28
4476.26 30
4476.41 33
4476.57 37
4476.72 40
4476.87 41
4477.03 41
4477.18 40
4477.33 36
4477.49 32
4477.64 28
4477.79 24
4477.95 21
4478.10 19
4478.26 17
4478.41 17
4478.56 18
4478.72 21
4478.87 24
4479.02 28
4479.18 33
4479.33 37
4479.48 42
4479.64 46
4479.79 50
4479.94 54
4480.10 58
4480.25 62
4480.40 68
4480.56 73
4480.71 79
4480.86 83
4481.02 86
4481.17 88
4481.33 89
4481.48 88
4481.63 87
4481.79 85
4481.94 84
4482.09 83
4482.25 82
4482.40 81
4482.55 79
4482.71 76
4482.86 72
4483.01 66
4483.17 59
4483.32 50
4483.48 41
4483.63 32
4483.78 22
4483.94 14
4484.09 6
4484.24 0
4484.40 0
4484.55 0
4484.70 0
4484.86 0
4485.01 0
4485.16 0
4485.32 0
4485.47 0
4485.63 2
4485.78 4
4485.93 7
4486.09 10
4486.24 14
4486.39 18
4486.55 23
4486.70 28
4486.85 32
4487.01 36
4487.16 40
4487.32 43
4487.47 47
4487.62 51
4487.78 56
4487.93 61
4488.08 65
4488.24 70
4488.39 73
4488.54 74
4488.70 75
4488.85 74
4489.01 71
4489.16 68
4489.31 64
4489.47 59
4489.62 55
4489.77 51
4489.93 47
4490.08 44
4490.24 41
4490.39 38
4490.54 34
4490.70 31
4490.85 26
4491.00 22
4491.16 18
4491.31 14
4491.47 11
4491.62 9
4491.77 8
4491.93 8
4492.08 9
4492.23 10
4492.39 11
4492.54 12
4492.69 13
4492.85 13
4493.00 13
4493.16 12
4493.31 10
4493.46 8
4493.62 6
4493.77 4
4493.92 2
4494.08 2
4494.23 5
4494.39 11
4494.54 21
4494.69 33
4494.85 48
4495.00 64
4495.15 79
4495.31 93
4495.46 103
4495.62 110
4495.77 113
4495.92 113
4496.08 110
4496.23 105
4496.39 98
4496.54 91
4496.69 83
4496.85 75
4497.00 68
4497.15 63
4497.31 60
4497.46 58
4497.62 58
4497.77 59
4497.92 60
4498.08 61
4498.23 61
4498.38 61
4498.54 60
4498.69 59
4498.85 58
4499.00 56
4499.15 53
4499.31 48
4499.46 41
4499.62 32
4499.77 21
4499.92 11
4500.08 2
4500.23 0
4500.38 0
4500.54 0
4500.69 0
4500.85 0
4501.00 5
4501.15 8
4501.31 10
4501.46 11
4501.62 10
4501.77 11
4501.92 12
4502.08 14
4502.23 19
4502.39 24
4502.54 29
4502.69 33
4502.85 35
4503.00 36
4503.16 35
4503.31 35
4503.46 34
4503.62 34
4503.77 35
4503.92 36
4504.08 37
4504.23 38
4504.39 40
4504.54 42
4504.69 45
4504.85 49
4505.00 54
4505.16 60
4505.31 67
4505.46 73
4505.62 77
4505.77 80
4505.93 81
4506.08 81
4506.23 79
4506.39 76
4506.54 73
4506.70 69
4506.85 66
4507.00 62
4507.16 58
4507.31 53
4507.47 47
4507.62 40
4507.77 33
4507.93 25
4508.08 19
4508.24 13
4508.39 8
4508.54 5
4508.70 2
4508.85 1
4509.01 1
4509.16 2
4509.31 3
4509.47 4
4509.62 6
4509.78 7
4509.93 7
4510.08 6
4510.24 3
4510.39 0
4510.55 0
4510.70 0
4510.85 0
4511.01 0
4511.16 0
4511.32 0
4511.47 4
4511.62 9
4511.78 12
4511.93 13
4512.09 13
4512.24 13
4512.39 13
4512.55 12
4512.70 13
4512.86 13
4513.01 13
4513.17 14
4513.32 14
4513.47 14
4513.63 15
4513.78 16
4513.94 17
4514.09 17
4514.24 17
4514.40 15
4514.55 12
4514.71 8
4514.86 3
4515.01 0
4515.17 0
4515.32 0
4515.48 0
4515.63 3
4515.79 9
4515.94 16
4516.09 23
4516.25 28
4516.40 33
4516.56 37
4516.71 40
4516.86 44
4517.02 49
4517.17 54
4517.33 59
4517.48 64
4517.63 69
4517.79 72
4517.94 75
4518.10 77
4518.25 78
4518.41 78
4518.56 78
4518.71 76
4518.87 72
4519.02 67
4519.18 62
4519.33 56
4519.48 51
4519.64 47
4519.79 45
4519.95 44
4520.10 44
4520.26 45
4520.41 46
4520.56 47
4520.72 48
4520.87 49
4521.03 50
4521.18 50
4521.34 51
4521.49 52
4521.64 54
4521.80 56
4521.95 59
4522.11 63
4522.26 66
4522.42 68
4522.57 69
4522.72 68
4522.88 66
4523.03 63
4523.19 60
4523.34 57
4523.49 54
4523.65 51
4523.80 49
4523.96 46
4524.11 42
4524.27 38
4524.42 33
4524.57 28
4524.73 22
4524.88 18
4525.04 14
4525.19 12
4525.35 11
4525.50 11
4525.65 13
4525.81 16
4525.96 19
4526.12 22
4526.27 25
4526.43 27
4526.58 28
4526.74 27
4526.89 25
4527.04 22
4527.20 19
4527.35 15
4527.51 13
4527.66 11
4527.82 12
4527.97 14
4528.12 18
4528.28 24
4528.43 29
4528.59 34
4528.74 38
4528.90 41
4529.05 42
4529.20 43
4529.36 43
4529.51 44
4529.67 45
4529.82 47
4529.98 50
4530.13 53
4530.29 56
4530.44 60
4530.59 63
4530.75 66
4530.90 70
4531.06 72
4531.21 74
4531.37 74
4531.52 73
4531.67 72
4531.83 70
4531.98 69
4532.14 69
4532.29 70
4532.45 72
4532.60 74
4532.76 75
4532.91 74
4533.06 71
4533.22 66
4533.37 59
4533.53 51
4533.68 44
4533.84 37
4533.99 32
4534.15 27
4534.30 25
4534.45 24
4534.61 23
4534.76 23
4534.92 24
4535.07 26
4535.23 29
4535.38 33
4535.54 36
4535.69 39
4535.84 42
4536.00 44
4536.15 44
4536.31 42
4536.46 39
4536.62 35
4536.77 30
4536.93 26
4537.08 22
4537.23 20
4537.39 20
4537.54 20
4537.70 21
4537.85 22
4538.01 24
4538.16 25
4538.32 27
4538.47 29
4538.63 31
4538.78 34
4538.93 39
4539.09 44
4539.24 49
4539.40 53
4539.55 56
4539.71 56
4539.86 55
4540.02 52
4540.17 49
4540.33 45
4540.48 42
4540.63 41
4540.79 41
4540.94 42
4541.10 44
4541.25 45
4541.41 47
4541.56 48
4541.72 50
4541.87 51
4542.03 52
4542.18 53
4542.33 53
4542.49 51
4542.64 48
4542.80 43
4542.95 37
4543.11 32
4543.26 27
4543.42 24
4543.57 22
4543.73 23
4543.88 25
4544.04 28
4544.19 32
4544.34 35
4544.50 37
4544.65 39
4544.81 40
4544.96 40
4545.12 38
4545.27 36
4545.43 31
4545.58 26
4545.74 19
4545.89 11
4546.05 3
4546.20 0
4546.35 0
4546.51 0
4546.66 0
4546.82 0
4546.97 4
4547.13 12
4547.28 19
4547.44 23
4547.59 26
4547.75 25
4547.90 24
4548.06 23
4548.21 22
4548.37 23
4548.52 25
4548.67 27
4548.83 29
4548.98 29
4549.14 28
4549.29 25
4549.45 20
4549.60 14
4549.76 8
4549.91 2
4550.07 0
4550.22 0
4550.38 0
4550.53 0
4550.69 0
4550.84 0
4551.00 0
4551.15 0
4551.31 3
4551.46 11
4551.61 18
4551.77 26
4551.92 33
4552.08 39
4552.23 44
4552.39 48
4552.54 49
4552.70 49
4552.85 46
4553.01 42
4553.16 36
4553.32 30
4553.47 23
4553.63 18
4553.78 14
4553.94 12
4554.09 14
4554.25 17
4554.40 23
4554.56 30
4554.71 38
4554.86 46
4555.02 54
4555.17 60
4555.33 66
4555.48 73
4555.64 79
4555.79 86
4555.95 94
4556.10 100
4556.26 106
4556.41 110
4556.57 111
4556.72 109
4556.88 104
4557.03 96
4557.19 87
4557.34 76
4557.50 66
4557.65 58
4557.81 52
4557.96 49
4558.12 51
4558.27 56
4558.43 64
4558.58 73
4558.74 83
4558.89 93
4559.05 101
4559.20 108
4559.35 112
4559.51 116
4559.66 119
4559.82 121
4559.97 124
4560.13 127
4560.28 128
4560.44 128
4560.59 125
4560.75 119
4560.90 109
4561.06 97
4561.21 83
4561.37 69
4561.52 57
4561.68 48
4561.83 43
4561.99 40
4562.14 40
4562.30 41
4562.45 41
4562.61 39
4562.76 36
4562.92 32
4563.07 28
4563.23 25
4563.38 23
4563.54 24
4563.69 27
4563.85 31
4564.00 36
4564.16 41
4564.31 46
4564.47 52
4564.62 57
4564.78 63
4564.93 69
4565.09 75
4565.24 79
4565.40 82
4565.55 83
4565.71 81
4565.86 77
4566.02 71
4566.17 65
4566.33 57
4566.48 51
4566.64 45
4566.79 41
4566.95 40
4567.10 40
4567.26 41
4567.41 44
4567.57 48
4567.72 51
4567.88 55
4568.03 59
4568.19 63
4568.34 67
4568.50 73
4568.65 79
4568.81 86
4568.96 94
4569.12 102
4569.27 110
4569.43 117
4569.58 122
4569.74 126
4569.89 128
4570.05 130
4570.20 130
4570.36 129
4570.51 128
4570.67 125
4570.82 121
4570.98 117
4571.13 114
4571.29 110
4571.44 108
4571.60 107
4571.75 106
4571.91 105
4572.06 105
4572.22 104
4572.37 104
4572.53 105
4572.68 107
4572.84 112
4572.99 118
4573.15 125
4573.30 133
4573.46 140
4573.61 144
4573.77 146
4573.92 146
4574.08 144
4574.24 141
4574.39 138
4574.55 134
4574.70 130
4574.86 125
4575.01 119
4575.17 112
4575.32 104
4575.48 96
4575.63 90
4575.79 85
4575.94 84
4576.10 85
4576.25 89
4576.41 94
4576.56 99
4576.72 102
4576.87 104
4577.03 104
4577.18 102
4577.34 100
4577.49 97
4577.65 95
4577.80 93
4577.96 90
4578.11 87
4578.27 83
4578.42 78
4578.58 72
4578.73 67
4578.89 62
4579.05 58
4579.20 55
4579.36 52
4579.51 49
4579.67 47
4579.82 44
4579.98 42
4580.13 41
4580.29 40
4580.44 41
4580.60 43
4580.75 46
4580.91 49
4581.06 53
4581.22 57
4581.37 60
4581.53 64
4581.68 66
4581.84 67
4581.99 67
4582.15 65
4582.31 61
4582.46 56
4582.62 50
4582.77 43
4582.93 37
4583.08 33
4583.24 29
4583.39 27
4583.55 25
4583.70 23
4583.86 20
4584.01 16
4584.17 11
4584.32 6
4584.48 2
4584.63 0
4584.79 0
4584.95 0
4585.10 0
4585.26 1
4585.41 5
4585.57 10
4585.72 15
4585.88 21
4586.03 29
4586.19 37
4586.34 45
4586.50 53
4586.65 59
4586.81 64
4586.96 66
4587.12 66
4587.28 63
4587.43 60
4587.59 56
4587.74 52
4587.90 49
4588.05 47
4588.21 44
4588.36 41
4588.52 36
4588.67 30
4588.83 23
4588.98 16
4589.14 9
4589.29 4
4589.45 0
4589.61 0
4589.76 0
4589.92 0
4590.07 0
4590.23 0
4590.38 0
4590.54 0
4590.69 0
4590.85 0
4591.00 0
4591.16 4
4591.32 10
4591.47 16
4591.63 22
4591.78 28
4591.94 33
4592.09 38
4592.25 42
4592.40 45
4592.56 48
4592.71 50
4592.87 53
4593.02 56
4593.18 58
4593.34 62
4593.49 65
4593.65 69
4593.80 74
4593.96 80
4594.11 86
4594.27 92
4594.42 98
4594.58 103
4594.73 107
4594.89 108
4595.05 107
4595.20 103
4595.36 97
4595.51 90
4595.67 82
4595.82 74
4595.98 68
4596.13 62
4596.29 56
4596.45 50
4596.60 42
4596.76 33
4596.91 23
4597.07 13
4597.22 4
4597.38 0
4597.53 0
4597.69 0
4597.84 1
4598.00 7
4598.16 13
4598.31 17
4598.47 19
4598.62 18
4598.78 16
4598.93 12
4599.09 9
4599.24 7
4599.40 8
4599.56 12
4599.71 19
4599.87 28
4600.02 37
4600.18 46
4600.33 55
4600.49 62
4600.64 68
4600.80 72
4600.96 74
4601.11 75
4601.27 75
4601.42 74
4601.58 73
4601.73 70
4601.89 68
4602.05 67
4602.20 66
4602.36 65
4602.51 65
4602.67 65
4602.82 64
4602.98 63
4603.13 62
4603.29 61
4603.45 61
4603.60 61
4603.76 63
4603.91 67
4604.07 71
4604.22 75
4604.38 79
4604.53 83
4604.69 86
4604.85 88
4605.00 90
4605.16 92
4605.31 94
4605.47 94
4605.62 92
4605.78 90
4605.94 86
4606.09 82
4606.25 79
4606.40 77
4606.56 77
4606.71 79
4606.87 83
4607.03 88
4607.18 95
4607.34 102
4607.49 111
4607.65 119
4607.80 128
4607.96 136
4608.12 142
4608.27 147
4608.43 149
4608.58 149
4608.74 148
4608.89 144
4609.05 139
4609.21 133
4609.36 126
4609.52 119
4609.67 111
4609.83 105
4609.98 100
4610.14 96
4610.30 94
4610.45 93
4610.61 92
4610.76 91
4610.92 89
4611.07 86
4611.23 82
4611.39 77
4611.54 71
4611.70 66
4611.85 60
4612.01 55
4612.16 49
4612.32 44
4612.48 39
4612.63 35
4612.79 34
4612.94 35
4613.10 38
4613.26 43
4613.41 48
4613.57 52
4613.72 56
4613.88 58
4614.03 59
4614.19 58
4614.35 56
4614.50 53
4614.66 49
4614.81 44
4614.97 38
4615.12 31
4615.28 23
4615.44 15
4615.59 10
4615.75 6
4615.90 6
4616.06 8
4616.22 12
4616.37 18
4616.53 25
4616.68 33
4616.84 39
4616.99 45
4617.15 50
4617.31 54
4617.46 56
4617.62 57
4617.77 57
4617.93 57
4618.09 58
4618.24 58
4618.40 58
4618.55 59
4618.71 59
4618.87 58
4619.02 56
4619.18 53
4619.33 49
4619.49 44
4619.64 40
4619.80 37
4619.96 34
4620.11 33
4620.27 34
4620.42 36
4620.58 40
4620.74 44
4620.89 48
4621.05 52
4621.20 55
4621.36 58
4621.52 61
4621.67 63
4621.83 67
4621.98 70
4622.14 73
4622.30 75
4622.45 76
4622.61 75
4622.76 71
4622.92 66
4623.07 60
4623.23 54
4623.39 48
4623.54 42
4623.70 37
4623.85 33
4624.01 31
4624.17 30
4624.32 30
4624.48 31
4624.63 33
4624.79 35
4624.95 35
4625.10 33
4625.26 31
4625.41 26
4625.57 22
4625.73 18
4625.88 15
4626.04 13
4626.19 14
4626.35 16
4626.51 19
4626.66 22
4626.82 26
4626.97 30
4627.13 34
4627.29 38
4627.44 42
4627.60 45
4627.75 48
4627.91 50
4628.07 51
4628.22 50
4628.38 47
4628.53 43
4628.69 37
4628.85 30
4629.00 23
4629.16 18
4629.32 14
4629.47 13
4629.63 15
4629.78 20
4629.94 27
4630.10 35
4630.25 43
4630.41 50
4630.56 54
4630.72 57
4630.88 59
4631.03 60
4631.19 60
4631.34 62
4631.50 63
4631.66 65
4631.81 67
4631.97 69
4632.12 69
4632.28 67
4632.44 63
4632.59 57
4632.75 51
4632.91 45
4633.06 41
4633.22 39
4633.37 40
4633.53 44
4633.69 53
4633.84 64
4634.00 77
4634.15 91
4634.31 104
4634.47 114
4634.62 121
4634.78 124
4634.94 125
4635.09 122
4635.25 118
4635.40 113
4635.56 107
4635.72 101
4635.87 95
4636.03 88
4636.18 81
4636.34 74
4636.50 68
4636.65 62
4636.81 58
4636.97 56
4637.12 55
4637.28 54
4637.43 54
4637.59 54
4637.75 54
4637.90 53
4638.06 50
4638.21 48
4638.37 45
4638.53 42
4638.68 40
4638.84 38
4639.00 37
4639.15 37
4639.31 36
4639.46 35
4639.62 33
4639.78 31
4639.93 29
4640.09 26
4640.25 24
4640.40 21
4640.56 19
4640.71 17
4640.87 15
4641.03 13
4641.18 12
4641.34 11
4641.50 11
4641.65 13
4641.81 16
4641.96 19
4642.12 22
4642.28 24
4642.43 25
4642.59 26
4642.75 26
4642.90 27
4643.06 27
4643.21 29
4643.37 31
4643.53 34
4643.68 38
4643.84 41
4644.00 44
4644.15 48
4644.31 53
4644.47 59
4644.62 67
4644.78 76
4644.93 85
4645.09 94
4645.25 100
4645.40 105
4645.56 106
4645.72 106
4645.87 103
4646.03 101
4646.18 99
4646.34 100
4646.50 103
4646.65 107
4646.81 111
4646.97 115
4647.12 116
4647.28 115
4647.44 111
4647.59 106
4647.75 101
4647.90 96
4648.06 92
4648.22 89
4648.37 87
4648.53 86
4648.69 86
4648.84 85
4649.00 85
4649.16 84
4649.31 84
4649.47 83
4649.63 82
4649.78 81
4649.94 79
4650.09 77
4650.25 74
4650.41 71
4650.56 67
4650.72 63
4650.88 60
4651.03 57
4651.19 55
4651.35 52
4651.50 48
4651.66 45
4651.82 42
4651.97 39
4652.13 37
4652.28 37
4652.44 39
4652.60 41
4652.75 45
4652.91 47
4653.07 49
4653.22 49
4653.38 48
4653.54 45
4653.69 42
4653.85 41
4654.01 41
4654.16 44
4654.32 48
4654.47 54
4654.63 58
4654.79 61
4654.94 62
4655.10 59
4655.26 54
4655.41 48
4655.57 41
4655.73 35
4655.88 30
4656.04 28
4656.20 29
4656.35 33
4656.51 38
4656.67 46
4656.82 53
4656.98 60
4657.14 65
4657.29 67
4657.45 66
4657.61 64
4657.76 60
4657.92 56
4658.07 52
4658.23 49
4658.39 46
4658.54 43
4658.70 40
4658.86 36
4659.01 31
4659.17 26
4659.33 20
4659.48 14
4659.64 9
4659.80 5
4659.95 3
4660.11 4
4660.27 8
4660.42 14
4660.58 22
4660.74 30
4660.89 38
4661.05 45
4661.21 51
4661.36 57
4661.52 62
4661.68 68
4661.83 73
4661.99 78
4662.15 81
4662.30 81
4662.46 79
4662.62 75
4662.77 69
4662.93 62
4663.09 56
4663.24 50
4663.40 46
4663.56 42
4663.71 39
4663.87 37
4664.03 34
4664.18 33
4664.34 33
4664.50 35
4664.65 39
4664.81 44
4664.97 50
4665.12 55
4665.28 58
4665.44 59
4665.59 57
4665.75 52
4665.91 46
4666.06 38
4666.22 30
4666.38 23
4666.53 17
4666.69 14
4666.85 12
4667.00 12
4667.16 12
4667.32 13
4667.47 14
4667.63 13
4667.79 12
4667.94 9
4668.10 6
4668.26 2
4668.41 0
4668.57 0
4668.73 0
4668.88 0
4669.04 0
4669.20 0
4669.35 0
4669.51 0
4669.67 3
4669.82 10
4669.98 17
4670.14 24
4670.29 30
4670.45 34
4670.61 36
4670.76 35
4670.92 32
4671.08 26
4671.23 20
4671.39 13
4671.55 7
4671.70 2
4671.86 0
4672.02 0
4672.17 0
4672.33 0
4672.49 0
4672.64 0
4672.80 0
4672.96 0
4673.12 0
4673.27 0
4673.43 5
4673.59 10
4673.74 16
4673.90 21
4674.06 24
4674.21 27
4674.37 28
4674.53 27
4674.68 25
4674.84 22
4675.00 18
4675.15 15
4675.31 12
4675.47 11
4675.62 13
4675.78 16
4675.94 21
4676.09 27
4676.25 32
4676.41 36
4676.57 37
4676.72 36
4676.88 32
4677.04 27
4677.19 20
4677.35 14
4677.51 10
4677.66 9
4677.82 12
4677.98 18
4678.13 27
4678.29 38
4678.45 49
4678.60 59
4678.76 67
4678.92 71
4679.08 73
4679.23 71
4679.39 68
4679.55 64
4679.70 61
4679.86 58
4680.02 57
4680.17 57
4680.33 58
4680.49 58
4680.64 57
4680.80 55
4680.96 52
4681.12 47
4681.27 43
4681.43 40
4681.59 37
4681.74 37
4681.90 38
4682.06 41
4682.21 45
4682.37 50
4682.53 56
4682.68 63
4682.84 70
4683.00 76
4683.16 80
4683.31 82
4683.47 82
4683.63 79
4683.78 74
4683.94 67
4684.10 60
4684.25 54
4684.41 48
4684.57 44
4684.73 41
4684.88 38
4685.04 33
4685.20 28
4685.35 22
4685.51 15
4685.67 10
4685.82 6
4685.98 5
4686.14 7
4686.30 12
4686.45 18
4686.61 24
4686.77 29
4686.92 33
4687.08 35
4687.24 34
4687.39 33
4687.55 33
4687.71 33
4687.87 34
4688.02 38
4688.18 42
4688.34 47
4688.49 50
4688.65 52
4688.81 52
4688.97 50
4689.12 48
4689.28 47
4689.44 46
4689.59 46
4689.75 47
4689.91 48
4690.06 48
4690.22 47
4690.38 45
4690.54 43
4690.69 41
4690.85 40
4691.01 39
4691.16 39
4691.32 39
4691.48 38
4691.64 37
4691.79 36
4691.95 35
4692.11 34
4692.26 33
4692.42 33
4692.58 32
4692.74 32
4692.89 32
4693.05 33
4693.21 35
4693.36 38
4693.52 44
4693.68 51
4693.84 59
4693.99 68
4694.15 77
4694.31 85
4694.46 91
4694.62 94
4694.78 95
4694.94 94
4695.09 91
4695.25 88
4695.41 84
4695.56 81
4695.72 79
4695.88 77
4696.04 77
4696.19 77
4696.35 78
4696.51 79
4696.66 80
4696.82 81
4696.98 81
4697.14 79
4697.29 77
4697.45 74
4697.61 72
4697.76 70
4697.92 70
4698.08 72
4698.24 76
4698.39 81
4698.55 87
4698.71 91
4698.87 92
4699.02 91
4699.18 86
4699.34 79
4699.49 70
4699.65 62
4699.81 55
4699.97 49
4700.12 46
4700.28 45
4700.44 45
4700.59 47
4700.75 49
4700.91 53
4701.07 56
4701.22 60
4701.38 64
4701.54 67
4701.70 68
4701.85 68
4702.01 67
4702.17 64
4702.32 61
4702.48 57
4702.64 53
4702.80 49
4702.95 47
4703.11 47
4703.27 48
4703.43 51
4703.58 53
4703.74 55
4703.90 55
4704.06 53
4704.21 50
4704.37 46
4704.53 42
4704.68 40
4704.84 40
4705.00 42
4705.16 45
4705.31 49
4705.47 53
4705.63 56
4705.79 57
4705.94 57
4706.10 53
4706.26 47
4706.42 39
4706.57 28
4706.73 17
4706.89 6
4707.04 0
4707.20 0
4707.36 0
4707.52 0
4707.67 0
4707.83 6
4707.99 12
4708.15 15
4708.30 15
4708.46 12
4708.62 6
4708.78 0
4708.93 0
4709.09 0
4709.25 0
4709.41 0
4709.56 0
4709.72 0
4709.88 2
4710.04 7
4710.19 11
4710.35 14
4710.51 16
4710.66 18
4710.82 19
4710.98 20
4711.14 21
4711.29 22
4711.45 22
4711.61 22
4711.77 21
4711.92 20
4712.08 19
4712.24 18
4712.40 17
4712.55 17
4712.71 17
4712.87 18
4713.03 19
4713.18 19
4713.34 20
4713.50 19
4713.66 18
4713.81 17
4713.97 15
4714.13 14
4714.29 14
4714.44 15
4714.60 18
4714.76 24
4714.92 31
4715.07 38
4715.23 46
4715.39 54
4715.55 60
4715.70 65
4715.86 68
4716.02 71
4716.18 72
4716.33 72
4716.49 71
4716.65 70
4716.81 68
4716.96 67
4717.12 67
4717.28 67
4717.44 69
4717.59 71
4717.75 75
4717.91 78
4718.07 82
4718.22 85
4718.38 87
4718.54 87
4718.70 85
4718.85 82
4719.01 78
4719.17 73
4719.33 68
4719.48 64
4719.64 60
4719.80 58
4719.96 57
4720.12 57
4720.27 58
4720.43 59
4720.59 60
4720.75 60
4720.90 60
4721.06 58
4721.22 54
4721.38 51
4721.53 46
4721.69 41
4721.85 37
4722.01 33
4722.16 29
4722.32 28
4722.48 28
4722.64 31
4722.79 35
4722.95 42
4723.11 50
4723.27 57
4723.43 63
4723.58 66
4723.74 67
4723.90 65
4724.06 60
4724.21 55
4724.37 49
4724.53 43
4724.69 38
4724.84 34
4725.00 32
4725.16 30
4725.32 30
4725.47 31
4725.63 32
4725.79 33
4725.95 34
4726.11 35
4726.26 37
4726.42 38
4726.58 40
4726.74 43
4726.89 46
4727.05 49
4727.21 51
4727.37 53
4727.52 54
4727.68 55
4727.84 56
4728.00 58
4728.16 60
4728.31 62
4728.47 65
4728.63 66
4728.79 66
4728.94 65
4729.10 62
4729.26 57
4729.42 50
4729.58 43
4729.73 35
4729.89 26
4730.05 18
4730.21 11
4730.36 6
4730.52 3
4730.68 3
4730.84 6
4730.99 12
4731.15 20
4731.31 28
4731.47 36
4731.63 43
4731.78 47
4731.94 50
4732.10 49
4732.26 47
4732.41 43
4732.57 38
4732.73 33
4732.89 30
4733.05 29
4733.20 32
4733.36 37
4733.52 46
4733.68 55
4733.84 63
4733.99 68
4734.15 70
4734.31 68
4734.47 62
4734.62 54
4734.78 45
4734.94 36
4735.10 28
4735.26 21
4735.41 16
4735.57 12
4735.73 10
4735.89 8
4736.04 8
4736.20 8
4736.36 7
4736.52 7
4736.68 5
4736.83 4
4736.99 2
4737.15 0
4737.31 0
4737.47 0
4737.62 0
4737.78 2
4737.94 5
4738.10 8
4738.25 11
4738.41 14
4738.57 17
4738.73 21
4738.89 24
4739.04 27
4739.20 28
4739.36 28
4739.52 26
4739.68 23
4739.83 19
4739.99 16
4740.15 15
4740.31 15
4740.47 18
4740.62 23
4740.78 28
4740.94 32
4741.10 35
4741.26 36
4741.41 36
4741.57 34
4741.73 32
4741.89 29
4742.04 27
4742.20 24
4742.36 22
4742.52 19
4742.68 16
4742.83 12
4742.99 9
4743.15 5
4743.31 2
4743.47 0
4743.62 0
4743.78 0
4743.94 0
4744.10 0
4744.26 0
4744.41 0
4744.57 0
4744.73 0
4744.89 6
4745.05 13
4745.20 22
4745.36 31
4745.52 39
4745.68 46
4745.84 51
4745.99 53
4746.15 54
4746.31 53
4746.47 51
4746.63 48
4746.78 47
4746.94 45
4747.10 46
4747.26 47
4747.42 48
4747.57 48
4747.73 47
4747.89 44
4748.05 39
4748.21 33
4748.37 27
4748.52 20
4748.68 15
4748.84 11
4749.00 9
4749.16 9
4749.31 10
4749.47 12
4749.63 14
4749.79 17
4749.95 19
4750.10 21
4750.26 22
4750.42 22
4750.58 22
4750.74 23
4750.89 24
4751.05 26
4751.21 28
4751.37 30
4751.53 32
4751.68 32
4751.84 32
4752.00 30
4752.16 29
4752.32 28
4752.48 28
4752.63 29
4752.79 31
4752.95 32
4753.11 34
4753.27 34
4753.42 33
4753.58 31
4753.74 30
4753.90 27
4754.06 25
4754.21 21
4754.37 17
4754.53 13
4754.69 9
4754.85 6
4755.01 5
4755.16 7
4755.32 10
4755.48 16
4755.64 23
4755.80 30
4755.95 36
4756.11 41
4756.27 44
4756.43 46
4756.59 46
4756.75 44
4756.90 42
4757.06 40
4757.22 37
4757.38 34
4757.54 31
4757.69 28
4757.85 27
4758.01 26
4758.17 29
4758.33 33
4758.49 39
4758.64 46
4758.80 53
4758.96 58
4759.12 61
4759.28 61
4759.44 58
4759.59 54
4759.75 50
4759.91 47
4760.07 45
4760.23 45
4760.38 47
4760.54 49
4760.70 49
4760.86 49
4761.02 46
4761.18 42
4761.33 37
4761.49 32
4761.65 28
4761.81 24
4761.97 22
4762.13 21
4762.28 20
4762.44 19
4762.60 17
4762.76 16
4762.92 14
4763.08 13
4763.23 11
4763.39 8
4763.55 5
4763.71 2
4763.87 0
4764.03 0
4764.18 0
4764.34 0
4764.50 0
4764.66 0
4764.82 0
4764.98 0
4765.13 7
4765.29 15
4765.45 23
4765.61 30
4765.77 36
4765.93 41
4766.08 45
4766.24 48
4766.40 51
4766.56 54
4766.72 57
4766.88 59
4767.03 59
4767.19 58
4767.35 56
4767.51 52
4767.67 49
4767.83 45
4767.98 42
4768.14 40
4768.30 38
4768.46 37
4768.62 37
4768.78 36
4768.93 36
4769.09 35
4769.25 34
4769.41 32
4769.57 30
4769.73 28
4769.88 25
4770.04 22
4770.20 19
4770.36 18
4770.52 18
4770.68 19
4770.84 22
4770.99 25
4771.15 27
4771.31 29
4771.47 30
4771.63 30
4771.79 29
4771.94 28
4772.10 27
4772.26 26
4772.42 25
4772.58 26
4772.74 26
4772.90 27
4773.05 27
4773.21 27
4773.37 25
4773.53 22
4773.69 17
4773.85 12
4774.00 6
4774.16 1
4774.32 0
4774.48 0
4774.64 0
4774.80 0
4774.96 0
4775.11 2
4775.27 5
4775.43 8
4775.59 11
4775.75 14
4775.91 17
4776.07 19
4776.22 21
4776.38 23
4776.54 25
4776.70 27
4776.86 29
4777.02 33
4777.17 38
4777.33 43
4777.49 48
4777.65 52
4777.81 55
4777.97 55
4778.13 55
4778.28 53
4778.44 51
4778.60 50
4778.76 50
4778.92 51
4779.08 51
4779.24 51
4779.39 50
4779.55 49
4779.71 47
4779.87 45
4780.03 45
4780.19 44
4780.35 44
4780.50 44
4780.66 43
4780.82 42
4780.98 41
4781.14 39
4781.30 39
4781.46 39
4781.61 41
4781.77 44
4781.93 48
4782.09 52
4782.25 57
4782.41 61
4782.57 65
4782.73 68
4782.88 70
4783.04 70
4783.20 70
4783.36 69
4783.52 67
4783.68 64
4783.84 61
4783.99 59
4784.15 57
4784.31 55
4784.47 53
4784.63 52
4784.79 51
4784.95 49
4785.10 48
4785.26 47
4785.42 47
4785.58 47
4785.74 47
4785.90 47
4786.06 47
4786.22 48
4786.37 48
4786.53 49
4786.69 51
4786.85 53
4787.01 55
4787.17 57
4787.33 58
4787.49 59
4787.64 58
4787.80 57
4787.96 55
4788.12 53
4788.28 52
4788.44 52
4788.60 53
4788.75 55
4788.91 57
4789.07 58
4789.23 60
4789.39 60
4789.55 58
4789.71 56
4789.87 53
4790.02 49
4790.18 45
4790.34 41
4790.50 38
4790.66 36
4790.82 36
4790.98 36
4791.14 38
4791.29 41
4791.45 43
4791.61 46
4791.77 48
4791.93 49
4792.09 51
4792.25 52
4792.41 54
4792.57 56
4792.72 58
4792.88 61
4793.04 63
4793.20 66
4793.36 68
4793.52 70
4793.68 70
4793.84 68
4793.99 64
4794.15 59
4794.31 52
4794.47 44
4794.63 37
4794.79 30
4794.95 24
4795.11 20
4795.26 17
4795.42 16
4795.58 15
4795.74 14
4795.90 13
4796.06 12
4796.22 10
4796.38 7
4796.54 4
4796.69 1
4796.85 0
4797.01 0
4797.17 0
4797.33 0
4797.49 0
4797.65 0
4797.81 2
4797.97 4
4798.12 5
4798.28 4
4798.44 3
4798.60 1
4798.76 0
4798.92 0
4799.08 0
4799.24 1
4799.40 5
4799.55 11
4799.71 18
4799.87 25
4800.03 31
4800.19 36
4800.35 38
4800.51 37
4800.67 33
4800.83 28
4800.98 22
4801.14 17
4801.30 13
4801.46 11
4801.62 10
4801.78 10
4801.94 10
4802.10 10
4802.26 10
4802.42 10
4802.57 10
4802.73 11
4802.89 12
4803.05 15
4803.21 19
4803.37 25
4803.53 30
4803.69 37
4803.85 44
4804.00 50
4804.16 56
4804.32 61
4804.48 65
4804.64 67
4804.80 67
4804.96 65
4805.12 63
4805.28 60
4805.44 57
4805.59 54
4805.75 51
4805.91 47
4806.07 43
4806.23 38
4806.39 32
4806.55 27
4806.71 23
4806.87 21
4807.03 22
4807.19 25
4807.34 30
4807.50 35
4807.66 41
4807.82 45
4807.98 48
4808.14 49
4808.30 48
4808.46 46
4808.62 42
4808.78 37
4808.93 32
4809.09 28
4809.25 25
4809.41 24
4809.57 25
4809.73 27
4809.89 30
4810.05 32
4810.21 34
4810.37 34
4810.53 32
4810.68 31
4810.84 29
4811.00 29
4811.16 31
4811.32 35
4811.48 40
4811.64 47
4811.80 53
4811.96 59
4812.12 64
4812.28 66
4812.43 66
4812.59 64
4812.75 60
4812.91 54
4813.07 47
4813.23 39
4813.39 30
4813.55 23
4813.71 16
4813.87 10
4814.03 6
4814.19 4
4814.34 3
4814.50 3
4814.66 5
4814.82 8
4814.98 11
4815.14 14
4815.30 17
4815.46 19
4815.62 21
4815.78 22
4815.94 22
4816.09 21
4816.25 19
4816.41 16
4816.57 14
4816.73 11
4816.89 9
4817.05 8
4817.21 8
4817.37 11
4817.53 16
4817.69 24
4817.85 33
4818.01 45
4818.16 58
4818.32 71
4818.48 83
4818.64 93
4818.80 100
4818.96 104
4819.12 105
4819.28 103
4819.44 101
4819.60 100
4819.76 102
4819.92 106
4820.08 112
4820.23 118
4820.39 125
4820.55 129
4820.71 130
4820.87 130
4821.03 128
4821.19 126
4821.35 125
4821.51 125
4821.67 125
4821.83 124
4821.99 120
4822.15 114
4822.31 104
4822.46 92
4822.62 79
4822.78 66
4822.94 54
4823.10 44
4823.26 37
4823.42 31
4823.58 27
4823.74 24
4823.90 22
4824.06 20
4824.22 18
4824.38 17
4824.54 16
4824.69 16
4824.85 16
4825.01 17
4825.17 18
4825.33 18
4825.49 17
4825.65 15
4825.81 13
4825.97 9
4826.13 6
4826.29 4
4826.45 3
4826.61 4
4826.77 7
4826.93 13
4827.08 20
4827.24 29
4827.40 38
4827.56 47
4827.72 55
4827.88 61
4828.04 65
4828.20 66
4828.36 65
4828.52 62
4828.68 58
4828.84 54
4829.00 51
4829.16 49
4829.32 46
4829.48 44
4829.63 40
4829.79 35
4829.95 28
4830.11 21
4830.27 13
4830.43 6
4830.59 0
4830.75 0
4830.91 0
4831.07 0
4831.23 0
4831.39 0
4831.55 0
4831.71 0
4831.87 3
4832.03 6
4832.19 11
4832.35 16
4832.50 23
4832.66 30
4832.82 37
4832.98 43
4833.14 48
4833.30 51
4833.46 54
4833.62 56
4833.78 58
4833.94 61
4834.10 64
4834.26 67
4834.42 70
4834.58 72
4834.74 73
4834.90 73
4835.06 72
4835.22 72
4835.38 72
4835.53 74
4835.69 77
4835.85 81
4836.01 85
4836.17 88
4836.33 91
4836.49 91
4836.65 88
4836.81 82
4836.97 73
4837.13 62
4837.29 51
4837.45 40
4837.61 30
4837.77 23
4837.93 19
4838.09 17
4838.25 17
4838.41 18
4838.57 18
4838.73 18
4838.88 16
4839.04 12
4839.20 7
4839.36 0
4839.52 0
4839.68 0
4839.84 0
4840.00 0
4840.16 0
4840.32 0
4840.48 0
4840.64 5
4840.80 17
4840.96 28
4841.12 37
4841.28 43
4841.44 44
4841.60 42
4841.76 36
4841.92 29
4842.08 21
4842.24 15
4842.40 13
4842.56 13
4842.71 17
4842.87 23
4843.03 30
4843.19 38
4843.35 43
4843.51 47
4843.67 49
4843.83 49
4843.99 48
4844.15 46
4844.31 44
4844.47 43
4844.63 44
4844.79 46
4844.95 50
4845.11 53
4845.27 57
4845.43 59
4845.59 60
4845.75 59
4845.91 57
4846.07 55
4846.23 53
4846.39 52
4846.55 52
4846.71 53
4846.87 55
4847.03 58
4847.19 63
4847.34 69
4847.50 75
4847.66 81
4847.82 87
4847.98 90
4848.14 90
4848.30 89
4848.46 85
4848.62 81
4848.78 76
4848.94 73
4849.10 71
4849.26 72
4849.42 74
4849.58 77
4849.74 80
4849.90 82
4850.06 82
4850.22 81
4850.38 77
4850.54 71
4850.70 64
4850.86 58
4851.02 52
4851.18 49
4851.34 49
4851.50 53
4851.66 60
4851.82 69
4851.98 78
4852.14 86
4852.30 91
4852.46 94
4852.62 94
4852.78 93
4852.94 91
4853.10 90
4853.26 90
4853.42 92
4853.58 94
4853.73 96
4853.89 98
4854.05 99
4854.21 98
4854.37 97
4854.53 93
4854.69 89
4854.85 83
4855.01 77
4855.17 71
4855.33 65
4855.49 62
4855.65 59
4855.81 58
4855.97 57
4856.13 54
4856.29 50
4856.45 43
4856.61 34
4856.77 25
4856.93 17
4857.09 11
4857.25 8
4857.41 8
4857.57 11
4857.73 16
4857.89 24
4858.05 34
4858.21 45
4858.37 58
4858.53 70
4858.69 80
4858.85 88
4859.01 92
4859.17 92
4859.33 89
4859.49 84
4859.65 80
4859.81 77
4859.97 77
4860.13 78
4860.29 82
4860.45 86
4860.61 90
4860.77 94
4860.93 99
4861.09 103
4861.25 107
4861.41 111
4861.57 114
4861.73 114
4861.89 114
4862.05 111
4862.21 108
4862.37 105
4862.53 103
4862.69 104
4862.85 105
4863.01 107
4863.17 108
4863.33 109
4863.49 107
4863.65 104
4863.81 100
4863.97 96
4864.13 95
4864.29 96
4864.45 100
4864.61 107
4864.77 115
4864.93 124
4865.09 132
4865.25 139
4865.41 145
4865.57 149
4865.73 151
4865.89 152
4866.05 150
4866.21 145
4866.37 139
4866.53 131
4866.69 123
4866.85 114
4867.01 107
4867.17 101
4867.33 97
4867.49 94
4867.65 92
4867.81 91
4867.97 90
4868.13 90
4868.29 89
4868.45 88
4868.61 87
4868.77 86
4868.93 85
4869.09 84
4869.25 83
4869.41 82
4869.57 82
4869.73 81
4869.89 78
4870.05 74
4870.21 69
4870.37 64
4870.53 58
4870.69 54
4870.85 52
4871.01 51
4871.17 53
4871.33 56
4871.49 60
4871.65 64
4871.81 67
4871.97 69
4872.13 71
4872.29 72
4872.45 73
4872.61 76
4872.77 80
4872.93 87
4873.09 94
4873.25 102
4873.41 108
4873.57 112
4873.73 113
4873.89 112
4874.05 110
4874.21 109
4874.37 110
4874.53 113
4874.69 120
4874.85 128
4875.01 137
4875.17 145
4875.33 151
4875.49 155
4875.65 157
4875.81 159
4875.97 163
4876.13 169
4876.29 177
4876.45 188
4876.61 201
4876.77 213
4876.93 225
4877.09 235
4877.25 243
4877.41 248
4877.57 251
4877.73 252
4877.90 253
4878.06 255
4878.22 259
4878.38 264
4878.54 271
4878.70 279
4878.86 288
4879.02 297
4879.18 307
4879.34 316
4879.50 326
4879.66 336
4879.82 345
4879.98 354
4880.14 361
4880.30 364
4880.46 365
4880.62 361
4880.78 354
4880.94 345
[truncated: 718,597 more chars]
