# Supplementary material for: Methylobacterium Species Promoting Rice and Barley Growth and Interaction Specificity Revealed with Whole-Cell Matrix-Assisted Laser Desorption / Ionization-Time-of-Flight Mass Spectrometry (MALDI-TOF/MS) Analysis
Source: PLoS One. 2015 Jun 8;10(6):e0129509. doi: 10.1371/journal.pone.0129509 (PMC4460032; doi:10.1371/journal.pone.0129509)
Supplement: S3 Data — (ZIP) [file pone.0129509.s003.zip › Supplementary data 3 (ms from barley)/44b.txt]

779.87 0
779.94 0
780.00 0
780.06 0
780.13 0
780.19 0
780.26 0
780.32 0
780.38 0
780.45 0
780.51 0
780.58 0
780.64 0
780.70 0
780.77 0
780.83 0
780.90 0
780.96 0
781.02 0
781.09 0
781.15 0
781.22 0
781.28 0
781.34 0
781.41 0
781.47 0
781.54 0
781.60 0
781.66 0
781.73 0
781.79 0
781.86 0
781.92 0
781.99 0
782.05 0
782.11 0
782.18 0
782.24 0
782.31 0
782.37 0
782.43 0
782.50 0
782.56 0
782.63 0
782.69 0
782.75 0
782.82 0
782.88 0
782.95 0
783.01 0
783.08 0
783.14 0
783.20 0
783.27 0
783.33 0
783.40 0
783.46 0
783.52 0
783.59 0
783.65 0
783.72 0
783.78 0
783.84 0
783.91 0
783.97 0
784.04 0
784.10 0
784.17 0
784.23 0
784.29 0
784.36 0
784.42 0
784.49 0
784.55 0
784.62 0
784.68 0
784.74 0
784.81 0
784.87 0
784.94 0
785.00 0
785.06 0
785.13 0
785.19 0
785.26 0
785.32 0
785.39 0
785.45 0
785.51 0
785.58 0
785.64 0
785.71 0
785.77 0
785.84 0
785.90 0
785.96 0
786.03 0
786.09 0
786.16 0
786.22 0
786.29 0
786.35 0
786.41 0
786.48 0
786.54 0
786.61 0
786.67 0
786.74 0
786.80 0
786.86 0
786.93 0
786.99 0
787.06 0
787.12 0
787.19 0
787.25 0
787.31 0
787.38 0
787.44 0
787.51 0
787.57 0
787.64 0
787.70 0
787.76 0
787.83 0
787.89 0
787.96 0
788.02 0
788.09 0
788.15 0
788.21 0
788.28 0
788.34 0
788.41 0
788.47 0
788.54 0
788.60 0
788.66 0
788.73 0
788.79 0
788.86 0
788.92 0
788.99 0
789.05 0
789.12 0
789.18 0
789.24 0
789.31 0
789.37 0
789.44 0
789.50 0
789.57 0
789.63 0
789.70 0
789.76 0
789.82 0
789.89 0
789.95 0
790.02 0
790.08 0
790.15 0
790.21 0
790.27 0
790.34 0
790.40 0
790.47 0
790.53 0
790.60 0
790.66 0
790.73 0
790.79 0
790.85 0
790.92 0
790.98 0
791.05 0
791.11 0
791.18 0
791.24 0
791.31 0
791.37 0
791.43 0
791.50 0
791.56 0
791.63 0
791.69 0
791.76 0
791.82 0
791.89 0
791.95 0
792.02 0
792.08 0
792.14 0
792.21 0
792.27 0
792.34 0
792.40 0
792.47 0
792.53 0
792.60 0
792.66 0
792.72 0
792.79 0
792.85 0
792.92 0
792.98 0
793.05 0
793.11 0
793.18 0
793.24 0
793.31 0
793.37 0
793.43 0
793.50 0
793.56 0
793.63 0
793.69 0
793.76 0
793.82 0
793.89 0
793.95 0
794.02 0
794.08 0
794.15 0
794.21 0
794.27 0
794.34 0
794.40 0
794.47 0
794.53 0
794.60 0
794.66 0
794.73 0
794.79 0
794.86 0
794.92 0
794.99 0
795.05 0
795.11 0
795.18 0
795.24 0
795.31 0
795.37 0
795.44 0
795.50 0
795.57 0
795.63 0
795.70 0
795.76 0
795.83 0
795.89 0
795.95 0
796.02 0
796.08 0
796.15 0
796.21 0
796.28 0
796.34 0
796.41 0
796.47 0
796.54 0
796.60 0
796.67 0
796.73 0
796.80 0
796.86 0
796.92 0
796.99 0
797.05 0
797.12 0
797.18 0
797.25 0
797.31 0
797.38 0
797.44 0
797.51 0
797.57 0
797.64 0
797.70 0
797.77 0
797.83 0
797.90 0
797.96 0
798.03 0
798.09 0
798.15 0
798.22 0
798.28 0
798.35 0
798.41 0
798.48 0
798.54 0
798.61 0
798.67 0
798.74 0
798.80 0
798.87 0
798.93 0
799.00 0
799.06 0
799.13 0
799.19 0
799.26 0
799.32 0
799.39 0
799.45 0
799.52 0
799.58 0
799.64 0
799.71 0
799.77 0
799.84 0
799.90 0
799.97 0
800.03 0
800.10 0
800.16 0
800.23 0
800.29 0
800.36 0
800.42 0
800.49 0
800.55 0
800.62 0
800.68 0
800.75 0
800.81 0
800.88 0
800.94 0
801.01 0
801.07 0
801.14 0
801.20 0
801.27 0
801.33 0
801.40 0
801.46 0
801.53 0
801.59 0
801.66 0
801.72 0
801.78 0
801.85 0
801.91 0
801.98 0
802.04 0
802.11 0
802.17 0
802.24 0
802.30 0
802.37 0
802.43 0
802.50 0
802.56 0
802.63 0
802.69 0
802.76 0
802.82 0
802.89 0
802.95 0
803.02 0
803.08 0
803.15 0
803.21 0
803.28 0
803.34 0
803.41 0
803.47 0
803.54 0
803.60 0
803.67 0
803.73 0
803.80 0
803.86 0
803.93 0
803.99 0
804.06 0
804.12 0
804.19 0
804.25 0
804.32 0
804.38 0
804.45 0
804.51 0
804.58 0
804.64 0
804.71 0
804.77 0
804.84 0
804.90 0
804.97 0
805.03 0
805.10 0
805.16 0
805.23 0
805.29 0
805.36 0
805.42 0
805.49 0
805.55 0
805.62 0
805.68 0
805.75 0
805.81 0
805.88 0
805.94 0
806.01 0
806.07 0
806.14 0
806.20 0
806.27 0
806.33 0
806.40 0
806.46 0
806.53 0
806.59 0
806.66 0
806.72 0
806.79 0
806.85 0
806.92 0
806.99 0
807.05 0
807.12 0
807.18 0
807.25 0
807.31 0
807.38 0
807.44 0
807.51 0
807.57 0
807.64 0
807.70 0
807.77 0
807.83 0
807.90 0
807.96 0
808.03 0
808.09 0
808.16 0
808.22 0
808.29 0
808.35 0
808.42 0
808.48 0
808.55 0
808.61 0
808.68 0
808.74 0
808.81 0
808.87 0
808.94 0
809.00 0
809.07 0
809.14 0
809.20 0
809.27 0
809.33 0
809.40 0
809.46 0
809.53 0
809.59 0
809.66 0
809.72 0
809.79 0
809.85 0
809.92 0
809.98 0
810.05 0
810.11 0
810.18 0
810.24 0
810.31 0
810.37 0
810.44 0
810.50 0
810.57 0
810.64 0
810.70 0
810.77 0
810.83 0
810.90 0
810.96 0
811.03 0
811.09 0
811.16 0
811.22 0
811.29 0
811.35 0
811.42 0
811.48 0
811.55 0
811.61 0
811.68 0
811.74 0
811.81 0
811.88 0
811.94 0
812.01 0
812.07 0
812.14 0
812.20 0
812.27 0
812.33 0
812.40 0
812.46 0
812.53 0
812.59 0
812.66 0
812.72 0
812.79 0
812.86 0
812.92 0
812.99 0
813.05 0
813.12 0
813.18 0
813.25 0
813.31 0
813.38 0
813.44 0
813.51 0
813.57 0
813.64 0
813.71 0
813.77 0
813.84 0
813.90 0
813.97 0
814.03 0
814.10 0
814.16 0
814.23 0
814.29 0
814.36 0
814.42 0
814.49 0
814.56 0
814.62 0
814.69 0
814.75 0
814.82 0
814.88 0
814.95 0
815.01 0
815.08 0
815.14 0
815.21 0
815.27 0
815.34 0
815.41 0
815.47 0
815.54 0
815.60 0
815.67 0
815.73 0
815.80 0
815.86 0
815.93 0
815.99 0
816.06 0
816.13 0
816.19 0
816.26 0
816.32 0
816.39 0
816.45 0
816.52 0
816.58 0
816.65 0
816.72 0
816.78 0
816.85 0
816.91 0
816.98 0
817.04 0
817.11 0
817.17 0
817.24 0
817.30 0
817.37 0
817.44 0
817.50 0
817.57 0
817.63 0
817.70 0
817.76 0
817.83 0
817.89 0
817.96 0
818.03 0
818.09 0
818.16 0
818.22 0
818.29 0
818.35 0
818.42 0
818.48 0
818.55 0
818.62 0
818.68 0
818.75 0
818.81 0
818.88 0
818.94 0
819.01 0
819.07 0
819.14 0
819.21 0
819.27 0
819.34 0
819.40 0
819.47 0
819.53 0
819.60 0
819.67 0
819.73 0
819.80 0
819.86 0
819.93 0
819.99 0
820.06 0
820.12 0
820.19 0
820.26 0
820.32 0
820.39 0
820.45 0
820.52 0
820.58 0
820.65 0
820.72 0
820.78 0
820.85 0
820.91 0
820.98 0
821.04 0
821.11 0
821.18 0
821.24 0
821.31 0
821.37 0
821.44 0
821.50 0
821.57 0
821.64 0
821.70 0
821.77 0
821.83 0
821.90 0
821.96 0
822.03 0
822.09 0
822.16 0
822.23 0
822.29 0
822.36 0
822.42 0
822.49 0
822.56 0
822.62 0
822.69 0
822.75 0
822.82 0
822.88 0
822.95 0
823.02 0
823.08 0
823.15 0
823.21 0
823.28 0
823.34 0
823.41 0
823.48 0
823.54 0
823.61 0
823.67 0
823.74 0
823.80 0
823.87 0
823.94 0
824.00 0
824.07 0
824.13 0
824.20 0
824.26 0
824.33 0
824.40 0
824.46 0
824.53 0
824.59 0
824.66 0
824.73 0
824.79 0
824.86 0
824.92 0
824.99 0
825.05 0
825.12 0
825.19 0
825.25 0
825.32 0
825.38 0
825.45 0
825.52 0
825.58 0
825.65 0
825.71 0
825.78 0
825.84 0
825.91 0
825.98 0
826.04 0
826.11 0
826.17 0
826.24 0
826.31 0
826.37 0
826.44 0
826.50 0
826.57 0
826.64 0
826.70 0
826.77 0
826.83 0
826.90 0
826.97 0
827.03 0
827.10 0
827.16 0
827.23 0
827.29 0
827.36 0
827.43 0
827.49 0
827.56 0
827.62 0
827.69 0
827.76 0
827.82 0
827.89 0
827.95 0
828.02 0
828.09 0
828.15 0
828.22 0
828.28 0
828.35 0
828.42 0
828.48 0
828.55 0
828.61 0
828.68 0
828.75 0
828.81 0
828.88 0
828.94 0
829.01 0
829.08 0
829.14 0
829.21 0
829.27 0
829.34 0
829.41 0
829.47 0
829.54 0
829.60 0
829.67 0
829.74 0
829.80 0
829.87 0
829.93 0
830.00 0
830.07 0
830.13 0
830.20 0
830.26 0
830.33 0
830.40 0
830.46 0
830.53 0
830.59 0
830.66 0
830.73 0
830.79 0
830.86 0
830.92 0
830.99 0
831.06 0
831.12 0
831.19 0
831.25 0
831.32 0
831.39 0
831.45 0
831.52 0
831.59 0
831.65 0
831.72 0
831.78 0
831.85 0
831.92 0
831.98 0
832.05 0
832.11 0
832.18 0
832.25 0
832.31 0
832.38 0
832.44 0
832.51 0
832.58 0
832.64 0
832.71 0
832.78 0
832.84 0
832.91 0
832.97 0
833.04 0
833.11 0
833.17 0
833.24 0
833.30 0
833.37 0
833.44 0
833.50 0
833.57 0
833.64 0
833.70 0
833.77 0
833.83 0
833.90 0
833.97 0
834.03 0
834.10 0
834.16 0
834.23 0
834.30 0
834.36 0
834.43 0
834.50 0
834.56 0
834.63 0
834.69 0
834.76 0
834.83 0
834.89 0
834.96 0
835.03 0
835.09 0
835.16 0
835.22 0
835.29 0
835.36 0
835.42 0
835.49 0
835.56 0
835.62 0
835.69 0
835.75 0
835.82 0
835.89 0
835.95 0
836.02 0
836.09 0
836.15 0
836.22 0
836.28 0
836.35 0
836.42 0
836.48 0
836.55 0
836.62 0
836.68 0
836.75 0
836.81 0
836.88 0
836.95 0
837.01 0
837.08 0
837.15 0
837.21 0
837.28 0
837.35 0
837.41 0
837.48 0
837.54 0
837.61 0
837.68 0
837.74 0
837.81 0
837.88 0
837.94 0
838.01 0
838.07 0
838.14 0
838.21 0
838.27 0
838.34 0
838.41 0
838.47 0
838.54 0
838.61 0
838.67 0
838.74 0
838.80 0
838.87 0
838.94 0
839.00 0
839.07 0
839.14 0
839.20 0
839.27 0
839.34 0
839.40 0
839.47 0
839.54 0
839.60 0
839.67 0
839.73 0
839.80 0
839.87 0
839.93 0
840.00 0
840.07 0
840.13 0
840.20 0
840.27 0
840.33 0
840.40 0
840.47 0
840.53 0
840.60 0
840.66 0
840.73 0
840.80 0
840.86 0
840.93 0
841.00 0
841.06 0
841.13 0
841.20 0
841.26 0
841.33 0
841.40 0
841.46 0
841.53 0
841.60 0
841.66 0
841.73 0
841.79 0
841.86 0
841.93 0
841.99 0
842.06 0
842.13 0
842.19 0
842.26 0
842.33 0
842.39 0
842.46 0
842.53 0
842.59 0
842.66 0
842.73 0
842.79 0
842.86 0
842.93 0
842.99 0
843.06 0
843.13 0
843.19 0
843.26 0
843.32 0
843.39 0
843.46 0
843.52 0
843.59 0
843.66 0
843.72 0
843.79 0
843.86 0
843.92 0
843.99 0
844.06 0
844.12 0
844.19 0
844.26 0
844.32 0
844.39 0
844.46 0
844.52 0
844.59 0
844.66 0
844.72 0
844.79 0
844.86 0
844.92 0
844.99 0
845.06 0
845.12 0
845.19 0
845.26 0
845.32 0
845.39 0
845.46 0
845.52 0
845.59 0
845.66 0
845.72 0
845.79 0
845.86 0
845.92 0
845.99 0
846.06 0
846.12 0
846.19 0
846.26 0
846.32 0
846.39 0
846.46 0
846.52 0
846.59 0
846.66 0
846.72 0
846.79 0
846.86 0
846.92 0
846.99 0
847.06 0
847.12 0
847.19 0
847.26 0
847.32 0
847.39 0
847.46 0
847.52 0
847.59 0
847.66 0
847.72 0
847.79 0
847.86 0
847.92 0
847.99 0
848.06 0
848.12 0
848.19 0
848.26 0
848.32 0
848.39 0
848.46 0
848.52 0
848.59 0
848.66 0
848.72 0
848.79 0
848.86 0
848.92 0
848.99 0
849.06 0
849.13 0
849.19 0
849.26 0
849.33 0
849.39 0
849.46 0
849.53 0
849.59 0
849.66 0
849.73 0
849.79 0
849.86 0
849.93 0
849.99 0
850.06 0
850.13 0
850.19 0
850.26 0
850.33 0
850.39 0
850.46 0
850.53 0
850.60 0
850.66 0
850.73 0
850.80 0
850.86 0
850.93 0
851.00 0
851.06 0
851.13 0
851.20 0
851.26 0
851.33 0
851.40 0
851.46 0
851.53 0
851.60 0
851.67 0
851.73 0
851.80 0
851.87 0
851.93 0
852.00 0
852.07 0
852.13 0
852.20 0
852.27 0
852.33 0
852.40 0
852.47 0
852.53 0
852.60 0
852.67 0
852.74 0
852.80 0
852.87 0
852.94 0
853.00 0
853.07 0
853.14 0
853.20 0
853.27 0
853.34 0
853.41 0
853.47 0
853.54 0
853.61 0
853.67 0
853.74 0
853.81 0
853.87 0
853.94 0
854.01 0
854.07 0
854.14 0
854.21 0
854.28 0
854.34 0
854.41 0
854.48 0
854.54 0
854.61 0
854.68 0
854.74 0
854.81 0
854.88 0
854.95 0
855.01 0
855.08 0
855.15 0
855.21 0
855.28 0
855.35 0
855.41 0
855.48 0
855.55 0
855.62 0
855.68 0
855.75 0
855.82 0
855.88 0
855.95 0
856.02 0
856.09 0
856.15 0
856.22 0
856.29 0
856.35 0
856.42 0
856.49 0
856.55 0
856.62 0
856.69 0
856.76 0
856.82 0
856.89 0
856.96 0
857.02 0
857.09 0
857.16 0
857.23 0
857.29 0
857.36 0
857.43 0
857.49 0
857.56 0
857.63 0
857.70 0
857.76 0
857.83 0
857.90 0
857.96 0
858.03 0
858.10 0
858.17 0
858.23 0
858.30 0
858.37 0
858.43 0
858.50 0
858.57 0
858.64 0
858.70 0
858.77 0
858.84 0
858.90 0
858.97 0
859.04 0
859.11 0
859.17 0
859.24 0
859.31 0
859.37 0
859.44 0
859.51 0
859.58 0
859.64 0
859.71 0
859.78 0
859.84 0
859.91 0
859.98 0
860.05 0
860.11 0
860.18 0
860.25 0
860.32 0
860.38 0
860.45 0
860.52 0
860.58 0
860.65 0
860.72 0
860.79 0
860.85 0
860.92 0
860.99 0
861.05 0
861.12 0
861.19 0
861.26 0
861.32 0
861.39 0
861.46 0
861.53 0
861.59 0
861.66 0
861.73 0
861.79 0
861.86 0
861.93 0
862.00 0
862.06 0
862.13 0
862.20 0
862.27 0
862.33 0
862.40 0
862.47 0
862.54 0
862.60 0
862.67 0
862.74 0
862.80 0
862.87 0
862.94 0
863.01 0
863.07 0
863.14 0
863.21 0
863.28 0
863.34 0
863.41 0
863.48 0
863.55 0
863.61 0
863.68 0
863.75 0
863.81 0
863.88 0
863.95 0
864.02 0
864.08 0
864.15 0
864.22 0
864.29 0
864.35 0
864.42 0
864.49 0
864.56 0
864.62 0
864.69 0
864.76 0
864.83 0
864.89 0
864.96 0
865.03 0
865.09 0
865.16 0
865.23 0
865.30 0
865.36 0
865.43 0
865.50 0
865.57 0
865.63 0
865.70 0
865.77 0
865.84 0
865.90 0
865.97 0
866.04 0
866.11 0
866.17 0
866.24 0
866.31 0
866.38 0
866.44 0
866.51 0
866.58 0
866.65 0
866.71 0
866.78 0
866.85 0
866.92 0
866.98 0
867.05 0
867.12 0
867.19 0
867.25 0
867.32 0
867.39 0
867.46 0
867.52 0
867.59 0
867.66 0
867.73 0
867.79 0
867.86 0
867.93 0
868.00 0
868.06 0
868.13 0
868.20 0
868.27 0
868.33 0
868.40 0
868.47 0
868.54 0
868.60 0
868.67 0
868.74 0
868.81 0
868.87 0
868.94 0
869.01 0
869.08 0
869.14 0
869.21 0
869.28 0
869.35 0
869.41 0
869.48 0
869.55 0
869.62 0
869.69 0
869.75 0
869.82 0
869.89 0
869.96 0
870.02 0
870.09 0
870.16 0
870.23 0
870.29 0
870.36 0
870.43 0
870.50 0
870.56 0
870.63 0
870.70 0
870.77 0
870.83 0
870.90 0
870.97 0
871.04 0
871.11 0
871.17 0
871.24 0
871.31 0
871.38 0
871.44 0
871.51 0
871.58 0
871.65 0
871.71 0
871.78 0
871.85 0
871.92 0
871.98 0
872.05 0
872.12 0
872.19 0
872.26 0
872.32 0
872.39 0
872.46 0
872.53 0
872.59 0
872.66 0
872.73 0
872.80 0
872.86 0
872.93 0
873.00 0
873.07 0
873.14 0
873.20 0
873.27 0
873.34 0
873.41 0
873.47 0
873.54 0
873.61 0
873.68 0
873.75 0
873.81 0
873.88 0
873.95 0
874.02 0
874.08 0
874.15 0
874.22 0
874.29 0
874.36 0
874.42 0
874.49 0
874.56 0
874.63 0
874.69 0
874.76 0
874.83 0
874.90 0
874.97 0
875.03 0
875.10 0
875.17 0
875.24 0
875.30 0
875.37 0
875.44 0
875.51 0
875.58 0
875.64 0
875.71 0
875.78 0
875.85 0
875.91 0
875.98 0
876.05 0
876.12 0
876.19 0
876.25 0
876.32 0
876.39 0
876.46 0
876.53 0
876.59 0
876.66 0
876.73 0
876.80 0
876.86 0
876.93 0
877.00 0
877.07 0
877.14 0
877.20 0
877.27 0
877.34 0
877.41 0
877.48 0
877.54 0
877.61 0
877.68 0
877.75 0
877.81 0
877.88 0
877.95 0
878.02 0
878.09 0
878.15 0
878.22 0
878.29 0
878.36 0
878.43 0
878.49 0
878.56 0
878.63 0
878.70 0
878.77 0
878.83 0
878.90 0
878.97 0
879.04 0
879.11 0
879.17 0
879.24 0
879.31 0
879.38 0
879.45 0
879.51 0
879.58 0
879.65 0
879.72 0
879.79 0
879.85 0
879.92 0
879.99 0
880.06 0
880.13 0
880.19 0
880.26 0
880.33 0
880.40 0
880.47 0
880.53 0
880.60 0
880.67 0
880.74 0
880.81 0
880.87 0
880.94 0
881.01 0
881.08 0
881.15 0
881.21 0
881.28 0
881.35 0
881.42 0
881.49 0
881.55 0
881.62 0
881.69 0
881.76 0
881.83 0
881.89 0
881.96 0
882.03 0
882.10 0
882.17 0
882.23 0
882.30 0
882.37 0
882.44 0
882.51 0
882.57 0
882.64 0
882.71 0
882.78 0
882.85 0
882.92 0
882.98 0
883.05 0
883.12 0
883.19 0
883.26 0
883.32 0
883.39 0
883.46 0
883.53 0
883.60 0
883.66 0
883.73 0
883.80 0
883.87 0
883.94 0
884.01 0
884.07 0
884.14 0
884.21 0
884.28 0
884.35 0
884.41 0
884.48 0
884.55 0
884.62 0
884.69 0
884.76 0
884.82 0
884.89 0
884.96 0
885.03 0
885.10 0
885.16 0
885.23 0
885.30 0
885.37 0
885.44 0
885.51 0
885.57 0
885.64 0
885.71 0
885.78 0
885.85 0
885.91 0
885.98 0
886.05 0
886.12 0
886.19 0
886.26 0
886.32 0
886.39 0
886.46 0
886.53 0
886.60 0
886.66 0
886.73 0
886.80 0
886.87 0
886.94 0
887.01 0
887.07 0
887.14 0
887.21 0
887.28 0
887.35 0
887.42 0
887.48 0
887.55 0
887.62 0
887.69 0
887.76 0
887.83 0
887.89 0
887.96 0
888.03 0
888.10 0
888.17 0
888.24 0
888.30 0
888.37 0
888.44 0
888.51 0
888.58 0
888.65 0
888.71 0
888.78 0
888.85 0
888.92 0
888.99 0
889.06 0
889.12 0
889.19 0
889.26 0
889.33 0
889.40 0
889.47 0
889.53 0
889.60 0
889.67 0
889.74 0
889.81 0
889.88 0
889.94 0
890.01 0
890.08 0
890.15 0
890.22 0
890.29 0
890.35 0
890.42 0
890.49 0
890.56 0
890.63 0
890.70 0
890.76 0
890.83 0
890.90 0
890.97 0
891.04 0
891.11 0
891.18 0
891.24 0
891.31 0
891.38 0
891.45 0
891.52 0
891.59 0
891.65 0
891.72 0
891.79 0
891.86 0
891.93 0
892.00 0
892.06 0
892.13 0
892.20 0
892.27 0
892.34 0
892.41 0
892.48 0
892.54 0
892.61 0
892.68 0
892.75 0
892.82 0
892.89 0
892.95 0
893.02 0
893.09 0
893.16 0
893.23 0
893.30 0
893.37 0
893.43 0
893.50 0
893.57 0
893.64 0
893.71 0
893.78 0
893.85 0
893.91 0
893.98 0
894.05 0
894.12 0
894.19 0
894.26 0
894.33 0
894.39 0
894.46 0
894.53 0
894.60 0
894.67 0
894.74 0
894.81 0
894.87 0
894.94 0
895.01 0
895.08 0
895.15 0
895.22 0
895.29 0
895.35 0
895.42 0
895.49 0
895.56 0
895.63 0
895.70 0
895.77 0
895.83 0
895.90 0
895.97 0
896.04 0
896.11 0
896.18 0
896.25 0
896.31 0
896.38 0
896.45 0
896.52 0
896.59 0
896.66 0
896.73 0
896.79 0
896.86 0
896.93 0
897.00 0
897.07 0
897.14 0
897.21 0
897.28 0
897.34 0
897.41 0
897.48 0
897.55 0
897.62 0
897.69 0
897.76 0
897.82 0
897.89 0
897.96 0
898.03 0
898.10 0
898.17 0
898.24 0
898.31 0
898.37 0
898.44 0
898.51 0
898.58 0
898.65 0
898.72 0
898.79 0
898.85 0
898.92 0
898.99 0
899.06 0
899.13 0
899.20 0
899.27 0
899.34 0
899.40 0
899.47 0
899.54 0
899.61 0
899.68 0
899.75 0
899.82 0
899.89 0
899.95 0
900.02 0
900.09 0
900.16 0
900.23 0
900.30 0
900.37 0
900.44 0
900.50 0
900.57 0
900.64 0
900.71 0
900.78 0
900.85 0
900.92 0
900.99 0
901.06 0
901.12 0
901.19 0
901.26 0
901.33 0
901.40 0
901.47 0
901.54 0
901.61 0
901.67 0
901.74 0
901.81 0
901.88 0
901.95 0
902.02 0
902.09 0
902.16 0
902.23 0
902.29 0
902.36 0
902.43 0
902.50 0
902.57 0
902.64 0
902.71 0
902.78 0
902.84 0
902.91 0
902.98 0
903.05 0
903.12 0
903.19 0
903.26 0
903.33 0
903.40 0
903.46 0
903.53 0
903.60 0
903.67 0
903.74 0
903.81 0
903.88 0
903.95 0
904.02 0
904.08 0
904.15 0
904.22 0
904.29 0
904.36 0
904.43 0
904.50 0
904.57 0
904.64 0
904.71 0
904.77 0
904.84 0
904.91 0
904.98 0
905.05 0
905.12 0
905.19 0
905.26 0
905.33 0
905.39 0
905.46 0
905.53 0
905.60 0
905.67 0
905.74 0
905.81 0
905.88 0
905.95 0
906.02 0
906.08 0
906.15 0
906.22 0
906.29 0
906.36 0
906.43 0
906.50 0
906.57 0
906.64 0
906.71 0
906.77 0
906.84 0
906.91 0
906.98 0
907.05 0
907.12 0
907.19 0
907.26 0
907.33 0
907.40 0
907.46 0
907.53 0
907.60 0
907.67 0
907.74 0
907.81 0
907.88 0
907.95 0
908.02 0
908.09 0
908.16 0
908.22 0
908.29 0
908.36 0
908.43 0
908.50 0
908.57 0
908.64 0
908.71 0
908.78 0
908.85 0
908.92 0
908.98 0
909.05 0
909.12 0
909.19 0
909.26 0
909.33 0
909.40 0
909.47 0
909.54 0
909.61 0
909.68 0
909.74 0
909.81 0
909.88 0
909.95 0
910.02 0
910.09 0
910.16 0
910.23 0
910.30 0
910.37 0
910.44 0
910.51 0
910.57 0
910.64 0
910.71 0
910.78 0
910.85 0
910.92 0
910.99 0
911.06 0
911.13 0
911.20 0
911.27 0
911.34 0
911.40 0
911.47 0
911.54 0
911.61 0
911.68 0
911.75 0
911.82 0
911.89 0
911.96 0
912.03 0
912.10 0
912.17 0
912.24 0
912.30 0
912.37 0
912.44 0
912.51 0
912.58 0
912.65 0
912.72 0
912.79 0
912.86 0
912.93 0
913.00 0
913.07 0
913.14 0
913.20 0
913.27 0
913.34 0
913.41 0
913.48 0
913.55 0
913.62 0
913.69 0
913.76 0
913.83 0
913.90 0
913.97 0
914.04 0
914.11 0
914.17 0
914.24 0
914.31 0
914.38 0
914.45 0
914.52 0
914.59 0
914.66 0
914.73 0
914.80 0
914.87 0
914.94 0
915.01 0
915.08 0
915.14 0
915.21 0
915.28 0
915.35 0
915.42 0
915.49 0
915.56 0
915.63 0
915.70 0
915.77 0
915.84 0
915.91 0
915.98 0
916.05 0
916.12 0
916.19 0
916.25 0
916.32 0
916.39 0
916.46 0
916.53 0
916.60 0
916.67 0
916.74 0
916.81 0
916.88 0
916.95 0
917.02 0
917.09 0
917.16 0
917.23 0
917.30 0
917.37 0
917.43 0
917.50 0
917.57 0
917.64 0
917.71 0
917.78 0
917.85 0
917.92 0
917.99 0
918.06 0
918.13 0
918.20 0
918.27 0
918.34 0
918.41 0
918.48 0
918.55 0
918.62 0
918.68 0
918.75 0
918.82 0
918.89 0
918.96 0
919.03 0
919.10 0
919.17 0
919.24 0
919.31 0
919.38 0
919.45 0
919.52 0
919.59 0
919.66 0
919.73 0
919.80 0
919.87 0
919.94 0
920.00 0
920.07 0
920.14 0
920.21 0
920.28 0
920.35 0
920.42 0
920.49 0
920.56 0
920.63 0
920.70 0
920.77 0
920.84 0
920.91 0
920.98 0
921.05 0
921.12 0
921.19 0
921.26 0
921.33 0
921.40 0
921.47 0
921.53 0
921.60 0
921.67 0
921.74 0
921.81 0
921.88 0
921.95 0
922.02 0
922.09 0
922.16 0
922.23 0
922.30 0
922.37 0
922.44 0
922.51 0
922.58 0
922.65 0
922.72 0
922.79 0
922.86 0
922.93 0
923.00 0
923.07 0
923.14 0
923.21 0
923.28 0
923.34 0
923.41 0
923.48 0
923.55 0
923.62 0
923.69 0
923.76 0
923.83 0
923.90 0
923.97 0
924.04 0
924.11 0
924.18 0
924.25 0
924.32 0
924.39 0
924.46 0
924.53 0
924.60 0
924.67 0
924.74 0
924.81 0
924.88 0
924.95 0
925.02 0
925.09 0
925.16 0
925.23 0
925.30 0
925.37 0
925.44 0
925.51 0
925.57 0
925.64 0
925.71 0
925.78 0
925.85 0
925.92 0
925.99 0
926.06 0
926.13 0
926.20 0
926.27 0
926.34 0
926.41 0
926.48 0
926.55 0
926.62 0
926.69 0
926.76 0
926.83 0
926.90 0
926.97 0
927.04 0
927.11 0
927.18 0
927.25 0
927.32 0
927.39 0
927.46 0
927.53 0
927.60 0
927.67 0
927.74 0
927.81 0
927.88 0
927.95 0
928.02 0
928.09 0
928.16 0
928.23 0
928.30 0
928.37 0
928.44 0
928.51 0
928.58 0
928.65 0
928.72 0
928.79 0
928.86 0
928.93 0
928.99 0
929.06 0
929.13 0
929.20 0
929.27 0
929.34 0
929.41 0
929.48 0
929.55 0
929.62 0
929.69 0
929.76 0
929.83 0
929.90 0
929.97 0
930.04 0
930.11 0
930.18 0
930.25 0
930.32 0
930.39 0
930.46 0
930.53 0
930.60 0
930.67 0
930.74 0
930.81 0
930.88 0
930.95 0
931.02 0
931.09 0
931.16 0
931.23 0
931.30 0
931.37 0
931.44 0
931.51 0
931.58 0
931.65 0
931.72 0
931.79 0
931.86 0
931.93 0
932.00 0
932.07 0
932.14 0
932.21 0
932.28 0
932.35 0
932.42 0
932.49 0
932.56 0
932.63 0
932.70 0
932.77 0
932.84 0
932.91 0
932.98 0
933.05 0
933.12 0
933.19 0
933.26 0
933.33 0
933.40 0
933.47 0
933.54 0
933.61 0
933.68 0
933.75 0
933.82 0
933.89 0
933.96 0
934.03 0
934.10 0
934.17 0
934.24 0
934.31 0
934.38 0
934.45 0
934.52 0
934.59 0
934.66 0
934.73 0
934.80 0
934.87 0
934.94 0
935.01 0
935.08 0
935.15 0
935.22 0
935.29 0
935.36 0
935.43 0
935.50 0
935.57 0
935.64 0
935.71 0
935.78 0
935.85 0
935.92 0
935.99 0
936.06 0
936.13 0
936.20 0
936.27 0
936.34 0
936.41 0
936.48 0
936.56 0
936.63 0
936.70 0
936.77 0
936.84 0
936.91 0
936.98 0
937.05 0
937.12 0
937.19 0
937.26 0
937.33 0
937.40 0
937.47 0
937.54 0
937.61 0
937.68 0
937.75 0
937.82 0
937.89 0
937.96 0
938.03 0
938.10 0
938.17 0
938.24 0
938.31 0
938.38 0
938.45 0
938.52 0
938.59 0
938.66 0
938.73 0
938.80 0
938.87 0
938.94 0
939.01 0
939.08 0
939.15 0
939.22 0
939.29 0
939.36 0
939.43 0
939.50 0
939.57 0
939.64 0
939.71 0
939.78 0
939.85 0
939.92 0
940.00 0
940.07 0
940.14 0
940.21 0
940.28 0
940.35 0
940.42 0
940.49 0
940.56 0
940.63 0
940.70 0
940.77 0
940.84 0
940.91 0
940.98 0
941.05 0
941.12 0
941.19 0
941.26 0
941.33 0
941.40 0
941.47 0
941.54 0
941.61 0
941.68 0
941.75 0
941.82 0
941.89 0
941.96 0
942.03 0
942.10 0
942.17 0
942.25 0
942.32 0
942.39 0
942.46 0
942.53 0
942.60 0
942.67 0
942.74 0
942.81 0
942.88 0
942.95 0
943.02 0
943.09 0
943.16 0
943.23 0
943.30 0
943.37 0
943.44 0
943.51 0
943.58 0
943.65 0
943.72 0
943.79 0
943.86 0
943.93 0
944.00 0
944.08 0
944.15 0
944.22 0
944.29 0
944.36 0
944.43 0
944.50 0
944.57 0
944.64 0
944.71 0
944.78 0
944.85 0
944.92 0
944.99 0
945.06 0
945.13 0
945.20 0
945.27 0
945.34 0
945.41 0
945.48 0
945.55 0
945.63 0
945.70 0
945.77 0
945.84 0
945.91 0
945.98 0
946.05 0
946.12 0
946.19 0
946.26 0
946.33 0
946.40 0
946.47 0
946.54 0
946.61 0
946.68 0
946.75 0
946.82 0
946.89 0
946.96 0
947.04 0
947.11 0
947.18 0
947.25 0
947.32 0
947.39 0
947.46 0
947.53 0
947.60 0
947.67 0
947.74 0
947.81 0
947.88 0
947.95 0
948.02 0
948.09 0
948.16 0
948.23 0
948.31 0
948.38 0
948.45 0
948.52 0
948.59 0
948.66 0
948.73 0
948.80 0
948.87 0
948.94 0
949.01 0
949.08 0
949.15 0
949.22 0
949.29 0
949.36 0
949.44 0
949.51 0
949.58 0
949.65 0
949.72 0
949.79 0
949.86 0
949.93 0
950.00 0
950.07 0
950.14 0
950.21 0
950.28 0
950.35 0
950.42 0
950.49 0
950.57 0
950.64 0
950.71 0
950.78 0
950.85 0
950.92 0
950.99 0
951.06 0
951.13 0
951.20 0
951.27 0
951.34 0
951.41 0
951.48 0
951.56 0
951.63 0
951.70 0
951.77 0
951.84 0
951.91 0
951.98 0
952.05 0
952.12 0
952.19 0
952.26 0
952.33 0
952.40 0
952.47 0
952.55 0
952.62 0
952.69 0
952.76 0
952.83 0
952.90 0
952.97 0
953.04 0
953.11 0
953.18 0
953.25 0
953.32 0
953.39 0
953.47 0
953.54 0
953.61 0
953.68 0
953.75 0
953.82 0
953.89 0
953.96 0
954.03 0
954.10 0
954.17 0
954.24 0
954.31 0
954.39 0
954.46 0
954.53 0
954.60 0
954.67 0
954.74 0
954.81 0
954.88 0
954.95 0
955.02 0
955.09 0
955.16 0
955.24 0
955.31 0
955.38 0
955.45 0
955.52 0
955.59 0
955.66 0
955.73 0
955.80 0
955.87 0
955.94 0
956.01 0
956.09 0
956.16 0
956.23 0
956.30 0
956.37 0
956.44 0
956.51 0
956.58 0
956.65 0
956.72 0
956.79 0
956.87 0
956.94 0
957.01 0
957.08 0
957.15 0
957.22 0
957.29 0
957.36 0
957.43 0
957.50 0
957.57 0
957.65 0
957.72 0
957.79 0
957.86 0
957.93 0
958.00 0
958.07 0
958.14 0
958.21 0
958.28 0
958.35 0
958.43 0
958.50 0
958.57 0
958.64 0
958.71 0
958.78 0
958.85 0
958.92 0
958.99 0
959.06 0
959.14 0
959.21 0
959.28 0
959.35 0
959.42 0
959.49 0
959.56 0
959.63 0
959.70 0
959.77 0
959.85 0
959.92 0
959.99 0
960.06 0
960.13 0
960.20 0
960.27 0
960.34 0
960.41 0
960.48 0
960.56 0
960.63 0
960.70 0
960.77 0
960.84 0
960.91 0
960.98 0
961.05 0
961.12 0
961.20 0
961.27 0
961.34 0
961.41 0
961.48 0
961.55 0
961.62 0
961.69 0
961.76 0
961.83 0
961.91 0
961.98 0
962.05 0
962.12 0
962.19 0
962.26 0
962.33 0
962.40 0
962.47 0
962.55 0
962.62 0
962.69 0
962.76 0
962.83 0
962.90 0
962.97 0
963.04 0
963.11 0
963.19 0
963.26 0
963.33 0
963.40 0
963.47 0
963.54 0
963.61 0
963.68 0
963.75 0
963.83 0
963.90 0
963.97 0
964.04 0
964.11 0
964.18 0
964.25 0
964.32 0
964.40 0
964.47 0
964.54 0
964.61 0
964.68 0
964.75 0
964.82 0
964.89 0
964.96 0
965.04 0
965.11 0
965.18 0
965.25 0
965.32 0
965.39 0
965.46 0
965.53 0
965.61 0
965.68 0
965.75 0
965.82 0
965.89 0
965.96 0
966.03 0
966.10 0
966.18 0
966.25 0
966.32 0
966.39 0
966.46 0
966.53 0
966.60 0
966.67 0
966.75 0
966.82 0
966.89 0
966.96 0
967.03 0
967.10 0
967.17 0
967.24 0
967.32 0
967.39 0
967.46 0
967.53 0
967.60 0
967.67 0
967.74 0
967.82 0
967.89 0
967.96 0
968.03 0
968.10 0
968.17 0
968.24 0
968.31 0
968.39 0
968.46 0
968.53 0
968.60 0
968.67 0
968.74 0
968.81 0
968.88 0
968.96 0
969.03 0
969.10 0
969.17 0
969.24 0
969.31 0
969.38 0
969.46 0
969.53 0
969.60 0
969.67 0
969.74 0
969.81 0
969.88 0
969.96 0
970.03 0
970.10 0
970.17 0
970.24 0
970.31 0
970.38 0
970.46 0
970.53 0
970.60 0
970.67 0
970.74 0
970.81 0
970.88 0
970.95 0
971.03 0
971.10 0
971.17 0
971.24 0
971.31 0
971.38 0
971.45 0
971.53 0
971.60 0
971.67 0
971.74 0
971.81 0
971.88 0
971.96 0
972.03 0
972.10 0
972.17 0
972.24 0
972.31 0
972.38 0
972.46 0
972.53 0
972.60 0
972.67 0
972.74 0
972.81 0
972.88 0
972.96 0
973.03 0
973.10 0
973.17 0
973.24 0
973.31 0
973.38 0
973.46 0
973.53 0
973.60 0
973.67 0
973.74 0
973.81 0
973.89 0
973.96 0
974.03 0
974.10 0
974.17 0
974.24 0
974.31 0
974.39 0
974.46 0
974.53 0
974.60 0
974.67 0
974.74 0
974.82 0
974.89 0
974.96 0
975.03 0
975.10 0
975.17 0
975.24 0
975.32 0
975.39 0
975.46 0
975.53 0
975.60 0
975.67 0
975.75 0
975.82 0
975.89 0
975.96 0
976.03 0
976.10 0
976.18 0
976.25 0
976.32 0
976.39 0
976.46 0
976.53 0
976.61 0
976.68 0
976.75 0
976.82 0
976.89 0
976.96 0
977.04 0
977.11 0
977.18 0
977.25 0
977.32 0
977.39 0
977.47 0
977.54 0
977.61 0
977.68 0
977.75 0
977.82 0
977.90 0
977.97 0
978.04 0
978.11 0
978.18 0
978.25 0
978.33 0
978.40 0
978.47 0
978.54 0
978.61 0
978.68 0
978.76 0
978.83 0
978.90 0
978.97 0
979.04 0
979.11 0
979.19 0
979.26 0
979.33 0
979.40 0
979.47 0
979.54 0
979.62 0
979.69 0
979.76 0
979.83 0
979.90 0
979.97 0
980.05 0
980.12 0
980.19 0
980.26 0
980.33 0
980.41 0
980.48 0
980.55 0
980.62 0
980.69 0
980.76 0
980.84 0
980.91 0
980.98 0
981.05 0
981.12 0
981.19 0
981.27 0
981.34 0
981.41 0
981.48 0
981.55 0
981.63 0
981.70 0
981.77 0
981.84 0
981.91 0
981.98 0
982.06 0
982.13 0
982.20 0
982.27 0
982.34 0
982.42 0
982.49 0
982.56 0
982.63 0
982.70 0
982.78 0
982.85 0
982.92 0
982.99 0
983.06 0
983.13 0
983.21 0
983.28 0
983.35 0
983.42 0
983.49 0
983.57 0
983.64 0
983.71 0
983.78 0
983.85 0
983.93 0
984.00 0
984.07 0
984.14 0
984.21 0
984.28 0
984.36 0
984.43 0
984.50 1
984.57 1
984.64 1
984.72 1
984.79 1
984.86 1
984.93 1
985.00 1
985.08 1
985.15 0
985.22 0
985.29 0
985.36 0
985.44 0
985.51 0
985.58 0
985.65 0
985.72 0
985.80 0
985.87 0
985.94 0
986.01 0
986.08 0
986.16 0
986.23 0
986.30 0
986.37 0
986.44 0
986.52 0
986.59 0
986.66 0
986.73 0
986.80 0
986.88 0
986.95 0
987.02 0
987.09 0
987.16 0
987.24 0
987.31 0
987.38 0
987.45 0
987.52 0
987.60 0
987.67 0
987.74 0
987.81 0
987.88 0
987.96 0
988.03 0
988.10 0
988.17 0
988.24 0
988.32 0
988.39 0
988.46 0
988.53 1
988.60 1
988.68 1
988.75 1
988.82 1
988.89 1
988.96 1
989.04 1
989.11 1
989.18 1
989.25 1
989.32 0
989.40 0
989.47 0
989.54 0
989.61 0
989.69 0
989.76 0
989.83 0
989.90 0
989.97 0
990.05 0
990.12 0
990.19 0
990.26 0
990.33 0
990.41 1
990.48 1
990.55 1
990.62 1
990.70 1
990.77 1
990.84 1
990.91 1
990.98 1
991.06 1
991.13 1
991.20 1
991.27 1
991.34 1
991.42 1
991.49 1
991.56 1
991.63 1
991.71 1
991.78 1
991.85 1
991.92 1
991.99 1
992.07 1
992.14 1
992.21 1
992.28 1
992.36 1
992.43 1
992.50 1
992.57 1
992.64 0
992.72 0
992.79 0
992.86 0
992.93 0
993.00 0
993.08 1
993.15 1
993.22 1
993.29 1
993.37 1
993.44 1
993.51 1
993.58 1
993.66 1
993.73 0
993.80 0
993.87 0
993.94 0
994.02 0
994.09 0
994.16 0
994.23 0
994.31 0
994.38 1
994.45 1
994.52 1
994.59 1
994.67 1
994.74 1
994.81 1
994.88 1
994.96 1
995.03 1
995.10 1
995.17 1
995.25 1
995.32 1
995.39 1
995.46 1
995.53 1
995.61 1
995.68 1
995.75 1
995.82 1
995.90 1
995.97 1
996.04 1
996.11 0
996.19 1
996.26 1
996.33 1
996.40 1
996.47 1
996.55 1
996.62 1
996.69 1
996.76 1
996.84 1
996.91 2
996.98 2
997.05 2
997.13 2
997.20 1
997.27 1
997.34 1
997.42 1
997.49 1
997.56 1
997.63 0
997.71 0
997.78 0
997.85 0
997.92 0
997.99 0
998.07 0
998.14 0
998.21 0
998.28 0
998.36 0
998.43 0
998.50 0
998.57 0
998.65 0
998.72 1
998.79 1
998.86 1
998.94 1
999.01 1
999.08 1
999.15 1
999.23 1
999.30 1
999.37 1
999.44 1
999.52 1
999.59 1
999.66 1
999.73 1
999.81 1
999.88 1
999.95 1
1000.02 1
1000.10 1
1000.17 1
1000.24 1
1000.31 1
1000.39 1
1000.46 1
1000.53 1
1000.60 1
1000.68 1
1000.75 1
1000.82 1
1000.89 1
1000.97 0
1001.04 0
1001.11 0
1001.18 0
1001.26 0
1001.33 1
1001.40 1
1001.47 1
1001.55 1
1001.62 1
1001.69 1
1001.76 1
1001.84 0
1001.91 0
1001.98 0
1002.05 0
1002.13 1
1002.20 1
1002.27 1
1002.34 1
1002.42 1
1002.49 1
1002.56 1
1002.63 1
1002.71 1
1002.78 1
1002.85 1
1002.92 1
1003.00 1
1003.07 1
1003.14 1
1003.22 1
1003.29 1
1003.36 1
1003.43 1
1003.51 1
1003.58 1
1003.65 1
1003.72 1
1003.80 1
1003.87 1
1003.94 1
1004.01 1
1004.09 0
1004.16 0
1004.23 0
1004.30 0
1004.38 0
1004.45 0
1004.52 0
1004.59 0
1004.67 0
1004.74 0
1004.81 0
1004.89 0
1004.96 1
1005.03 1
1005.10 1
1005.18 1
1005.25 1
1005.32 2
1005.39 1
1005.47 1
1005.54 1
1005.61 1
1005.69 1
1005.76 1
1005.83 1
1005.90 1
1005.98 1
1006.05 1
1006.12 1
1006.19 1
1006.27 1
1006.34 1
1006.41 1
1006.48 1
1006.56 1
1006.63 1
1006.70 1
1006.78 1
1006.85 1
1006.92 1
1006.99 1
1007.07 1
1007.14 1
1007.21 1
1007.28 1
1007.36 1
1007.43 1
1007.50 1
1007.58 1
1007.65 1
1007.72 1
1007.79 1
1007.87 1
1007.94 1
1008.01 1
1008.09 0
1008.16 0
1008.23 0
1008.30 0
1008.38 0
1008.45 0
1008.52 0
1008.59 0
1008.67 0
1008.74 0
1008.81 0
1008.89 0
1008.96 0
1009.03 0
1009.10 0
1009.18 0
1009.25 1
1009.32 1
1009.40 1
1009.47 1
1009.54 1
1009.61 1
1009.69 1
1009.76 1
1009.83 1
1009.91 1
1009.98 0
1010.05 0
1010.12 0
1010.20 0
1010.27 0
1010.34 0
1010.42 0
1010.49 0
1010.56 0
1010.63 0
1010.71 0
1010.78 0
1010.85 1
1010.93 1
1011.00 1
1011.07 1
1011.14 1
1011.22 1
1011.29 1
1011.36 1
1011.44 1
1011.51 2
1011.58 2
1011.65 2
1011.73 2
1011.80 3
1011.87 3
1011.95 2
1012.02 2
1012.09 2
1012.16 2
1012.24 2
1012.31 2
1012.38 1
1012.46 1
1012.53 1
1012.60 1
1012.68 1
1012.75 1
1012.82 1
1012.89 1
1012.97 1
1013.04 1
1013.11 1
1013.19 1
1013.26 1
1013.33 1
1013.40 1
1013.48 1
1013.55 1
1013.62 1
1013.70 1
1013.77 1
1013.84 1
1013.92 1
1013.99 0
1014.06 0
1014.13 1
1014.21 1
1014.28 1
1014.35 1
1014.43 1
1014.50 1
1014.57 1
1014.65 1
1014.72 1
1014.79 1
1014.86 1
1014.94 1
1015.01 1
1015.08 1
1015.16 1
1015.23 1
1015.30 1
1015.38 1
1015.45 1
1015.52 1
1015.59 0
1015.67 0
1015.74 0
1015.81 0
1015.89 0
1015.96 0
1016.03 0
1016.11 0
1016.18 0
1016.25 0
1016.33 0
1016.40 0
1016.47 0
1016.54 0
1016.62 0
1016.69 0
1016.76 0
1016.84 0
1016.91 1
1016.98 1
1017.06 1
1017.13 1
1017.20 2
1017.28 2
1017.35 2
1017.42 2
1017.49 2
1017.57 2
1017.64 2
1017.71 2
1017.79 3
1017.86 3
1017.93 3
1018.01 2
1018.08 2
1018.15 2
1018.23 2
1018.30 1
1018.37 1
1018.45 1
1018.52 1
1018.59 1
1018.67 1
1018.74 1
1018.81 1
1018.88 2
1018.96 2
1019.03 2
1019.10 3
1019.18 3
1019.25 3
1019.32 3
1019.40 2
1019.47 2
1019.54 2
1019.62 2
1019.69 2
1019.76 2
1019.84 2
1019.91 2
1019.98 2
1020.06 3
1020.13 3
1020.20 4
1020.28 4
1020.35 4
1020.42 4
1020.49 4
1020.57 3
1020.64 2
1020.71 2
1020.79 1
1020.86 1
1020.93 1
1021.01 1
1021.08 1
1021.15 2
1021.23 2
1021.30 2
1021.37 2
1021.45 2
1021.52 2
1021.59 2
1021.67 1
1021.74 1
1021.81 1
1021.89 0
1021.96 0
1022.03 0
1022.11 0
1022.18 0
1022.25 1
1022.33 1
1022.40 1
1022.47 1
1022.55 1
1022.62 2
1022.69 2
1022.77 3
1022.84 3
1022.91 3
1022.99 3
1023.06 3
1023.13 4
1023.21 4
1023.28 4
1023.35 4
1023.43 4
1023.50 3
1023.57 3
1023.65 3
1023.72 3
1023.79 2
1023.87 2
1023.94 1
1024.01 1
1024.09 1
1024.16 1
1024.23 1
1024.31 1
1024.38 1
1024.45 1
1024.53 1
1024.60 1
1024.67 1
1024.75 1
1024.82 2
1024.89 2
1024.97 2
1025.04 2
1025.11 3
1025.19 3
1025.26 3
1025.33 3
1025.41 3
1025.48 2
1025.55 2
1025.63 2
1025.70 1
1025.77 1
1025.85 0
1025.92 0
1025.99 0
1026.07 0
1026.14 0
1026.21 0
1026.29 0
1026.36 0
1026.43 0
1026.51 0
1026.58 0
1026.65 0
1026.73 0
1026.80 0
1026.87 0
1026.95 0
1027.02 0
1027.10 0
1027.17 0
1027.24 0
1027.32 1
1027.39 1
1027.46 1
1027.54 1
1027.61 1
1027.68 1
1027.76 1
1027.83 1
1027.90 1
1027.98 1
1028.05 2
1028.12 2
1028.20 2
1028.27 3
1028.34 3
1028.42 3
1028.49 3
1028.56 3
1028.64 3
1028.71 3
1028.79 2
1028.86 2
1028.93 2
1029.01 2
1029.08 2
1029.15 2
1029.23 2
1029.30 2
1029.37 2
1029.45 2
1029.52 2
1029.59 2
1029.67 2
1029.74 2
1029.82 2
1029.89 1
1029.96 1
1030.04 1
1030.11 1
1030.18 1
1030.26 1
1030.33 1
1030.40 1
1030.48 1
1030.55 2
1030.62 2
1030.70 2
1030.77 2
1030.85 3
1030.92 3
1030.99 3
1031.07 3
1031.14 3
1031.21 4
1031.29 4
1031.36 4
1031.43 5
1031.51 5
1031.58 5
1031.65 5
1031.73 5
1031.80 5
1031.88 5
1031.95 5
1032.02 5
1032.10 5
1032.17 6
1032.24 5
1032.32 5
1032.39 5
1032.46 4
1032.54 3
1032.61 3
1032.69 2
1032.76 2
1032.83 2
1032.91 2
1032.98 2
1033.05 2
1033.13 3
1033.20 3
1033.27 3
1033.35 3
1033.42 3
1033.50 3
1033.57 3
1033.64 3
1033.72 3
1033.79 3
1033.86 3
1033.94 3
1034.01 3
1034.09 3
1034.16 3
1034.23 3
1034.31 3
1034.38 3
1034.45 3
1034.53 3
1034.60 3
1034.68 3
1034.75 3
1034.82 3
1034.90 3
1034.97 3
1035.04 3
1035.12 4
1035.19 4
1035.27 5
1035.34 5
1035.41 6
1035.49 6
1035.56 6
1035.63 6
1035.71 6
1035.78 6
1035.86 6
1035.93 6
1036.00 5
1036.08 5
1036.15 5
1036.22 4
1036.30 4
1036.37 3
1036.45 3
1036.52 3
1036.59 3
1036.67 2
1036.74 2
1036.81 2
1036.89 2
1036.96 2
1037.04 3
1037.11 3
1037.18 3
1037.26 4
1037.33 4
1037.41 4
1037.48 4
1037.55 4
1037.63 4
1037.70 4
1037.77 3
1037.85 3
1037.92 3
1038.00 2
1038.07 2
1038.14 2
1038.22 1
1038.29 1
1038.37 2
1038.44 2
1038.51 2
1038.59 3
1038.66 3
1038.73 4
1038.81 4
1038.88 4
1038.96 5
1039.03 5
1039.10 4
1039.18 4
1039.25 4
1039.33 3
1039.40 2
1039.47 1
1039.55 1
1039.62 0
1039.69 0
1039.77 0
1039.84 0
1039.92 0
1039.99 1
1040.06 1
1040.14 1
1040.21 2
1040.29 2
1040.36 2
1040.43 2
1040.51 2
1040.58 2
1040.66 2
1040.73 3
1040.80 3
1040.88 4
1040.95 4
1041.03 4
1041.10 4
1041.17 4
1041.25 4
1041.32 3
1041.40 3
1041.47 2
1041.54 2
1041.62 2
1041.69 1
1041.77 1
1041.84 1
1041.91 0
1041.99 0
1042.06 0
1042.14 0
1042.21 0
1042.28 0
1042.36 0
1042.43 0
1042.51 0
1042.58 0
1042.65 0
1042.73 0
1042.80 0
1042.88 0
1042.95 0
1043.02 0
1043.10 0
1043.17 0
1043.25 1
1043.32 1
1043.39 1
1043.47 1
1043.54 1
1043.62 1
1043.69 1
1043.76 1
1043.84 1
1043.91 1
1043.99 1
1044.06 1
1044.13 1
1044.21 1
1044.28 1
1044.36 1
1044.43 2
1044.50 2
1044.58 3
1044.65 3
1044.73 3
1044.80 4
1044.87 3
1044.95 3
1045.02 3
1045.10 3
1045.17 3
1045.25 3
1045.32 3
1045.39 3
1045.47 3
1045.54 3
1045.62 3
1045.69 3
1045.76 3
1045.84 3
1045.91 3
1045.99 3
1046.06 4
1046.13 4
1046.21 4
1046.28 4
1046.36 4
1046.43 4
1046.51 4
1046.58 4
1046.65 4
1046.73 4
1046.80 3
1046.88 3
1046.95 3
1047.02 4
1047.10 4
1047.17 5
1047.25 5
1047.32 6
1047.40 6
1047.47 6
1047.54 5
1047.62 5
1047.69 4
1047.77 4
1047.84 4
1047.91 4
1047.99 4
1048.06 5
1048.14 6
1048.21 6
1048.29 7
1048.36 7
1048.43 8
1048.51 8
1048.58 8
1048.66 8
1048.73 8
1048.81 8
1048.88 8
1048.95 8
1049.03 8
1049.10 9
1049.18 9
1049.25 9
1049.33 10
1049.40 10
1049.47 10
1049.55 11
1049.62 11
1049.70 11
1049.77 11
1049.84 11
1049.92 11
1049.99 11
1050.07 10
1050.14 10
1050.22 10
1050.29 10
1050.36 10
1050.44 11
1050.51 11
1050.59 11
1050.66 12
1050.74 12
1050.81 12
1050.88 12
1050.96 12
1051.03 11
1051.11 11
1051.18 11
1051.26 10
1051.33 10
1051.41 9
1051.48 9
1051.55 8
1051.63 8
1051.70 7
1051.78 7
1051.85 7
1051.93 7
1052.00 8
1052.07 9
1052.15 9
1052.22 10
1052.30 10
1052.37 11
1052.45 11
1052.52 11
1052.59 12
1052.67 12
1052.74 12
1052.82 11
1052.89 11
1052.97 10
1053.04 9
1053.12 8
1053.19 8
1053.26 7
1053.34 7
1053.41 7
1053.49 8
1053.56 8
1053.64 8
1053.71 9
1053.78 9
1053.86 9
1053.93 9
1054.01 9
1054.08 9
1054.16 9
1054.23 8
1054.31 8
1054.38 7
1054.45 7
1054.53 6
1054.60 6
1054.68 6
1054.75 6
1054.83 6
1054.90 6
1054.98 6
1055.05 6
1055.12 7
1055.20 7
1055.27 6
1055.35 6
1055.42 5
1055.50 4
1055.57 4
1055.65 3
1055.72 2
1055.79 2
1055.87 3
1055.94 3
1056.02 3
1056.09 4
1056.17 4
1056.24 3
1056.32 3
1056.39 2
1056.47 1
1056.54 1
1056.61 0
1056.69 0
1056.76 0
1056.84 0
1056.91 0
1056.99 1
1057.06 1
1057.14 2
1057.21 3
1057.28 3
1057.36 4
1057.43 4
1057.51 4
1057.58 3
1057.66 3
1057.73 3
1057.81 3
1057.88 3
1057.96 3
1058.03 3
1058.10 2
1058.18 2
1058.25 1
1058.33 1
1058.40 1
1058.48 1
1058.55 1
1058.63 2
1058.70 3
1058.78 4
1058.85 5
1058.93 5
1059.00 6
1059.07 6
1059.15 6
1059.22 5
1059.30 4
1059.37 4
1059.45 3
1059.52 2
1059.60 2
1059.67 2
1059.75 2
1059.82 1
1059.89 2
1059.97 2
1060.04 2
1060.12 2
1060.19 2
1060.27 2
1060.34 2
1060.42 3
1060.49 3
1060.57 3
1060.64 3
1060.72 3
1060.79 3
1060.87 3
1060.94 3
1061.01 3
1061.09 3
1061.16 3
1061.24 3
1061.31 3
1061.39 3
1061.46 3
1061.54 3
1061.61 4
1061.69 5
1061.76 6
1061.84 8
1061.91 9
1061.99 10
1062.06 10
1062.13 11
1062.21 11
1062.28 11
1062.36 11
1062.43 11
1062.51 11
1062.58 11
1062.66 11
1062.73 11
1062.81 10
1062.88 10
1062.96 9
1063.03 8
1063.11 8
1063.18 8
1063.26 8
1063.33 8
1063.41 9
1063.48 9
1063.55 10
1063.63 10
1063.70 11
1063.78 11
1063.85 11
1063.93 11
1064.00 11
1064.08 11
1064.15 11
1064.23 11
1064.30 11
1064.38 11
1064.45 11
1064.53 11
1064.60 10
1064.68 9
1064.75 8
1064.83 7
1064.90 6
1064.98 5
1065.05 5
1065.12 5
1065.20 6
1065.27 8
1065.35 9
1065.42 10
1065.50 11
1065.57 12
1065.65 12
1065.72 13
1065.80 13
1065.87 12
1065.95 12
1066.02 12
1066.10 12
1066.17 12
1066.25 11
1066.32 11
1066.40 11
1066.47 11
1066.55 11
1066.62 11
1066.70 11
1066.77 11
1066.85 11
1066.92 11
1067.00 11
1067.07 12
1067.15 13
1067.22 14
1067.30 14
1067.37 15
1067.45 16
1067.52 16
1067.59 16
1067.67 15
1067.74 14
1067.82 13
1067.89 12
1067.97 10
1068.04 9
1068.12 8
1068.19 8
1068.27 8
1068.34 9
1068.42 9
1068.49 10
1068.57 10
1068.64 9
1068.72 8
1068.79 7
1068.87 6
1068.94 5
1069.02 5
1069.09 5
1069.17 4
1069.24 5
1069.32 5
1069.39 5
1069.47 6
1069.54 6
1069.62 7
1069.69 7
1069.77 7
1069.84 7
1069.92 7
1069.99 6
1070.07 6
1070.14 5
1070.22 5
1070.29 5
1070.37 5
1070.44 6
1070.52 6
1070.59 6
1070.67 6
1070.74 5
1070.82 5
1070.89 5
1070.97 4
1071.04 4
1071.12 4
1071.19 4
1071.27 4
1071.34 5
1071.42 5
1071.49 5
1071.57 6
1071.64 6
1071.72 6
1071.79 7
1071.87 7
1071.94 8
1072.02 9
1072.09 9
1072.17 10
1072.24 10
1072.32 10
1072.39 11
1072.47 11
1072.54 10
1072.62 10
1072.69 10
1072.77 10
1072.84 10
1072.92 10
1072.99 9
1073.07 9
1073.14 8
1073.22 8
1073.29 7
1073.37 7
1073.44 7
1073.52 7
1073.59 7
1073.67 6
1073.75 6
1073.82 5
1073.90 5
1073.97 5
1074.05 5
1074.12 5
1074.20 6
1074.27 7
1074.35 7
1074.42 8
1074.50 9
1074.57 9
1074.65 9
1074.72 8
1074.80 8
1074.87 7
1074.95 6
1075.02 6
1075.10 5
1075.17 5
1075.25 5
1075.32 5
1075.40 6
1075.47 7
1075.55 8
1075.62 8
1075.70 9
1075.77 10
1075.85 11
1075.92 12
1076.00 12
1076.07 13
1076.15 13
1076.23 14
1076.30 14
1076.38 15
1076.45 16
1076.53 18
1076.60 19
1076.68 20
1076.75 21
1076.83 22
1076.90 23
1076.98 23
1077.05 23
1077.13 23
1077.20 22
1077.28 21
1077.35 19
1077.43 18
1077.50 17
1077.58 15
1077.65 14
1077.73 14
1077.80 14
1077.88 13
1077.96 14
1078.03 14
1078.11 14
1078.18 14
1078.26 14
1078.33 14
1078.41 14
1078.48 15
1078.56 15
1078.63 15
1078.71 16
1078.78 16
1078.86 16
1078.93 16
1079.01 16
1079.08 15
1079.16 15
1079.23 15
1079.31 14
1079.39 14
1079.46 14
1079.54 13
1079.61 13
1079.69 12
1079.76 12
1079.84 11
1079.91 11
1079.99 11
1080.06 11
1080.14 12
1080.21 12
1080.29 13
1080.36 14
1080.44 15
1080.52 16
1080.59 17
1080.67 17
1080.74 17
1080.82 18
1080.89 18
1080.97 18
1081.04 18
1081.12 19
1081.19 18
1081.27 18
1081.34 18
1081.42 17
1081.50 17
1081.57 17
1081.65 16
1081.72 16
1081.80 16
1081.87 16
1081.95 15
1082.02 14
1082.10 13
1082.17 13
1082.25 12
1082.32 12
1082.40 12
1082.48 13
1082.55 13
1082.63 14
1082.70 14
1082.78 15
1082.85 15
1082.93 15
1083.00 14
1083.08 13
1083.15 12
1083.23 10
1083.31 9
1083.38 8
1083.46 7
1083.53 6
1083.61 6
1083.68 5
1083.76 5
1083.83 4
1083.91 4
1083.98 3
1084.06 3
1084.14 3
1084.21 3
1084.29 4
1084.36 4
1084.44 5
1084.51 5
1084.59 6
1084.66 7
1084.74 8
1084.81 8
1084.89 9
1084.97 10
1085.04 10
1085.12 10
1085.19 10
1085.27 10
1085.34 9
1085.42 8
1085.49 7
1085.57 6
1085.64 5
1085.72 5
1085.80 5
1085.87 5
1085.95 5
1086.02 6
1086.10 6
1086.17 6
1086.25 6
1086.32 5
1086.40 5
1086.48 3
1086.55 2
1086.63 1
1086.70 0
1086.78 0
1086.85 0
1086.93 0
1087.00 0
1087.08 0
1087.16 1
1087.23 2
1087.31 3
1087.38 3
1087.46 4
1087.53 4
1087.61 4
1087.69 3
1087.76 2
1087.84 1
1087.91 0
1087.99 0
1088.06 0
1088.14 0
1088.21 0
1088.29 0
1088.37 0
1088.44 0
1088.52 1
1088.59 2
1088.67 4
1088.74 5
1088.82 5
1088.89 5
1088.97 4
1089.05 4
1089.12 3
1089.20 2
1089.27 2
1089.35 2
1089.42 2
1089.50 2
1089.58 3
1089.65 3
1089.73 4
1089.80 5
1089.88 7
1089.95 8
1090.03 10
1090.11 12
1090.18 14
1090.26 15
1090.33 16
1090.41 16
1090.48 16
1090.56 16
1090.64 16
1090.71 16
1090.79 16
1090.86 17
1090.94 17
1091.01 17
1091.09 18
1091.17 18
1091.24 18
1091.32 17
1091.39 17
1091.47 16
1091.54 15
1091.62 15
1091.70 14
1091.77 13
1091.85 13
1091.92 12
1092.00 12
1092.07 12
1092.15 11
1092.23 11
1092.30 12
1092.38 12
1092.45 13
1092.53 14
1092.60 14
1092.68 15
1092.76 16
1092.83 16
1092.91 17
1092.98 17
1093.06 17
1093.13 17
1093.21 16
1093.29 16
1093.36 16
1093.44 15
1093.51 16
1093.59 16
1093.67 17
1093.74 18
1093.82 19
1093.89 20
1093.97 21
1094.04 22
1094.12 22
1094.20 23
1094.27 23
1094.35 23
1094.42 23
1094.50 23
1094.58 22
1094.65 22
1094.73 22
1094.80 21
1094.88 21
1094.95 21
1095.03 20
1095.11 20
1095.18 20
1095.26 20
1095.33 21
1095.41 22
1095.49 24
1095.56 26
1095.64 28
1095.71 29
1095.79 30
1095.86 31
1095.94 31
1096.02 30
1096.09 29
1096.17 28
1096.24 27
1096.32 26
1096.40 25
1096.47 23
1096.55 22
1096.62 21
1096.70 20
1096.78 20
1096.85 20
1096.93 21
1097.00 21
1097.08 22
1097.15 22
1097.23 21
1097.31 21
1097.38 20
1097.46 20
1097.53 19
1097.61 19
1097.69 20
1097.76 21
1097.84 23
1097.91 24
1097.99 25
1098.07 26
1098.14 26
1098.22 25
1098.29 24
1098.37 22
1098.45 21
1098.52 19
1098.60 19
1098.67 18
1098.75 18
1098.83 17
1098.90 16
1098.98 15
1099.05 14
1099.13 12
1099.21 11
1099.28 10
1099.36 10
1099.43 10
1099.51 11
1099.59 12
1099.66 13
1099.74 13
1099.81 13
1099.89 13
1099.97 12
1100.04 11
1100.12 10
1100.19 10
1100.27 9
1100.35 9
1100.42 8
1100.50 8
1100.57 9
1100.65 9
1100.73 9
1100.80 10
1100.88 10
1100.95 10
1101.03 9
1101.11 9
1101.18 8
1101.26 7
1101.33 7
1101.41 6
1101.49 6
1101.56 5
1101.64 4
1101.72 3
1101.79 2
1101.87 1
1101.94 1
1102.02 0
1102.10 0
1102.17 0
1102.25 0
1102.32 0
1102.40 0
1102.48 0
1102.55 0
1102.63 0
1102.70 0
1102.78 0
1102.86 1
1102.93 2
1103.01 3
1103.09 4
1103.16 5
1103.24 5
1103.31 5
1103.39 4
1103.47 4
1103.54 3
1103.62 2
1103.69 2
1103.77 2
1103.85 2
1103.92 3
1104.00 4
1104.07 5
1104.15 7
1104.23 8
1104.30 9
1104.38 10
1104.46 10
1104.53 10
1104.61 10
1104.68 10
1104.76 10
1104.84 10
1104.91 10
1104.99 11
1105.07 11
1105.14 12
1105.22 13
1105.29 13
1105.37 14
1105.45 14
1105.52 15
1105.60 15
1105.67 15
1105.75 15
1105.83 15
1105.90 15
1105.98 15
1106.06 14
1106.13 14
1106.21 14
1106.28 14
1106.36 14
1106.44 14
1106.51 14
1106.59 14
1106.67 13
1106.74 12
1106.82 12
1106.89 11
1106.97 11
1107.05 11
1107.12 11
1107.20 11
1107.28 11
1107.35 11
1107.43 10
1107.50 10
1107.58 10
1107.66 9
1107.73 9
1107.81 9
1107.89 9
1107.96 9
1108.04 8
1108.12 8
1108.19 8
1108.27 7
1108.34 7
1108.42 8
1108.50 8
1108.57 8
1108.65 8
1108.73 8
1108.80 8
1108.88 8
1108.95 9
1109.03 10
1109.11 11
1109.18 13
1109.26 14
1109.34 15
1109.41 16
1109.49 16
1109.57 16
1109.64 16
1109.72 15
1109.79 15
1109.87 16
1109.95 17
1110.02 17
1110.10 18
1110.18 17
1110.25 17
1110.33 16
1110.41 15
1110.48 14
1110.56 13
1110.63 11
1110.71 10
1110.79 9
1110.86 8
1110.94 8
1111.02 8
1111.09 9
1111.17 11
1111.25 13
1111.32 15
1111.40 17
1111.48 19
1111.55 21
1111.63 23
1111.70 24
1111.78 24
1111.86 25
1111.93 25
1112.01 25
1112.09 25
1112.16 25
1112.24 24
1112.32 23
1112.39 22
1112.47 20
1112.55 19
1112.62 19
1112.70 19
1112.77 20
1112.85 22
1112.93 23
1113.00 24
1113.08 25
1113.16 25
1113.23 24
1113.31 24
1113.39 23
1113.46 23
1113.54 24
1113.62 25
1113.69 26
1113.77 27
1113.85 28
1113.92 29
1114.00 29
1114.07 29
1114.15 28
1114.23 27
1114.30 26
1114.38 25
1114.46 24
1114.53 23
1114.61 23
1114.69 23
1114.76 22
1114.84 22
1114.92 21
1114.99 20
1115.07 19
1115.15 18
1115.22 17
1115.30 17
1115.38 16
1115.45 16
1115.53 15
1115.61 15
1115.68 14
1115.76 14
1115.84 14
1115.91 13
1115.99 13
1116.06 13
1116.14 13
1116.22 13
1116.29 12
1116.37 11
1116.45 11
1116.52 11
1116.60 11
1116.68 12
1116.75 13
1116.83 15
1116.91 17
1116.98 18
1117.06 20
1117.14 20
1117.21 20
1117.29 20
1117.37 20
1117.44 19
1117.52 19
1117.60 20
1117.67 20
1117.75 21
1117.83 21
1117.90 22
1117.98 22
1118.06 22
1118.13 21
1118.21 21
1118.29 19
1118.36 18
1118.44 16
1118.52 15
1118.59 13
1118.67 13
1118.75 13
1118.82 14
1118.90 14
1118.98 15
1119.05 15
1119.13 15
1119.21 14
1119.28 13
1119.36 12
1119.44 10
1119.51 10
1119.59 9
1119.67 10
1119.74 12
1119.82 15
1119.90 18
1119.97 20
1120.05 23
1120.13 25
1120.20 27
1120.28 27
1120.36 26
1120.43 25
1120.51 23
1120.59 20
1120.66 18
1120.74 16
1120.82 14
1120.89 12
1120.97 10
1121.05 9
1121.12 8
1121.20 7
1121.28 6
1121.35 5
1121.43 4
1121.51 4
1121.59 4
1121.66 5
1121.74 5
1121.82 6
1121.89 6
1121.97 7
1122.05 7
1122.12 7
1122.20 7
1122.28 7
1122.35 8
1122.43 8
1122.51 9
1122.58 9
1122.66 10
1122.74 10
1122.81 10
1122.89 9
1122.97 8
1123.04 8
1123.12 7
1123.20 7
1123.27 7
1123.35 8
1123.43 9
1123.51 11
1123.58 13
1123.66 15
1123.74 17
1123.81 17
1123.89 17
1123.97 16
1124.04 15
1124.12 13
1124.20 11
1124.27 9
1124.35 8
1124.43 7
1124.50 7
1124.58 7
1124.66 7
1124.73 8
1124.81 9
1124.89 9
1124.97 10
1125.04 9
1125.12 8
1125.20 7
1125.27 5
1125.35 3
1125.43 0
1125.50 0
1125.58 0
1125.66 0
1125.73 0
1125.81 0
1125.89 0
1125.96 0
1126.04 1
1126.12 2
1126.20 2
1126.27 2
1126.35 2
1126.43 2
1126.50 2
1126.58 3
1126.66 3
1126.73 3
1126.81 4
1126.89 4
1126.97 4
1127.04 4
1127.12 3
1127.20 3
1127.27 3
1127.35 3
1127.43 4
1127.50 4
1127.58 5
1127.66 6
1127.73 6
1127.81 6
1127.89 6
1127.97 5
1128.04 4
1128.12 3
1128.20 2
1128.27 2
1128.35 3
1128.43 3
1128.50 4
1128.58 5
1128.66 6
1128.74 7
1128.81 7
1128.89 8
1128.97 8
1129.04 8
1129.12 8
1129.20 8
1129.27 7
1129.35 6
1129.43 4
1129.51 3
1129.58 2
1129.66 1
1129.74 1
1129.81 2
1129.89 3
1129.97 4
1130.05 6
1130.12 7
1130.20 8
1130.28 9
1130.35 9
1130.43 9
1130.51 9
1130.58 8
1130.66 8
1130.74 7
1130.82 7
1130.89 7
1130.97 8
1131.05 8
1131.12 9
1131.20 9
1131.28 9
1131.36 9
1131.43 8
1131.51 7
1131.59 6
1131.66 4
1131.74 3
1131.82 2
1131.90 1
1131.97 1
1132.05 0
1132.13 0
1132.20 0
1132.28 1
1132.36 1
1132.44 2
1132.51 4
1132.59 5
1132.67 7
1132.74 8
1132.82 9
1132.90 10
1132.98 10
1133.05 9
1133.13 9
1133.21 8
1133.28 9
1133.36 10
1133.44 11
1133.52 13
1133.59 15
1133.67 17
1133.75 18
1133.82 18
1133.90 17
1133.98 15
1134.06 13
1134.13 11
1134.21 10
1134.29 9
1134.36 9
1134.44 10
1134.52 12
1134.60 13
1134.67 15
1134.75 18
1134.83 20
1134.90 22
1134.98 24
1135.06 26
1135.14 28
1135.21 30
1135.29 32
1135.37 35
1135.45 37
1135.52 39
1135.60 41
1135.68 42
1135.75 42
1135.83 42
1135.91 42
1135.99 41
1136.06 40
1136.14 38
1136.22 37
1136.30 36
1136.37 35
1136.45 34
1136.53 33
1136.60 32
1136.68 31
1136.76 30
1136.84 29
1136.91 28
1136.99 27
1137.07 26
1137.15 26
1137.22 25
1137.30 25
1137.38 25
1137.45 25
1137.53 24
1137.61 24
1137.69 24
1137.76 24
1137.84 24
1137.92 24
1138.00 24
1138.07 23
1138.15 22
1138.23 21
1138.30 19
1138.38 17
1138.46 16
1138.54 15
1138.61 14
1138.69 13
1138.77 12
1138.85 12
1138.92 12
1139.00 11
1139.08 11
1139.16 12
1139.23 12
1139.31 12
1139.39 12
1139.47 11
1139.54 10
1139.62 10
1139.70 9
1139.77 8
1139.85 8
1139.93 7
1140.01 7
1140.08 8
1140.16 9
1140.24 10
1140.32 11
1140.39 12
1140.47 14
1140.55 15
1140.63 16
1140.70 17
1140.78 18
1140.86 19
1140.94 19
1141.01 18
1141.09 17
1141.17 15
1141.25 13
1141.32 12
1141.40 11
1141.48 10
1141.56 10
1141.63 11
1141.71 11
1141.79 12
1141.87 13
1141.94 13
1142.02 12
1142.10 12
1142.17 11
1142.25 10
1142.33 9
1142.41 8
1142.48 8
1142.56 8
1142.64 7
1142.72 7
1142.79 6
1142.87 6
1142.95 5
1143.03 4
1143.10 4
1143.18 3
1143.26 3
1143.34 3
1143.41 3
1143.49 3
1143.57 3
1143.65 4
1143.72 4
1143.80 4
1143.88 4
1143.96 4
1144.03 4
1144.11 4
1144.19 4
1144.27 3
1144.35 3
1144.42 3
1144.50 3
1144.58 3
1144.66 4
1144.73 5
1144.81 7
1144.89 8
1144.97 9
1145.04 10
1145.12 10
1145.20 10
1145.28 10
1145.35 9
1145.43 8
1145.51 7
1145.59 7
1145.66 7
1145.74 6
1145.82 6
1145.90 6
1145.97 5
1146.05 5
1146.13 5
1146.21 5
1146.28 5
1146.36 5
1146.44 5
1146.52 5
1146.59 5
1146.67 4
1146.75 4
1146.83 4
1146.91 5
1146.98 5
1147.06 5
1147.14 4
1147.22 4
1147.29 3
1147.37 2
1147.45 2
1147.53 2
1147.60 2
1147.68 2
1147.76 3
1147.84 3
1147.91 4
1147.99 4
1148.07 3
1148.15 2
1148.23 2
1148.30 1
1148.38 0
1148.46 0
1148.54 0
1148.61 0
1148.69 0
1148.77 0
1148.85 0
1148.92 0
1149.00 0
1149.08 0
1149.16 0
1149.24 1
1149.31 2
1149.39 3
1149.47 4
1149.55 5
1149.62 6
1149.70 7
1149.78 7
1149.86 8
1149.93 9
1150.01 10
1150.09 11
1150.17 12
1150.25 13
1150.32 13
1150.40 13
1150.48 13
1150.56 12
1150.63 11
1150.71 10
1150.79 9
1150.87 8
1150.95 7
1151.02 6
1151.10 5
1151.18 4
1151.26 3
1151.33 3
1151.41 3
1151.49 4
1151.57 4
1151.65 5
1151.72 5
1151.80 6
1151.88 6
1151.96 6
1152.03 6
1152.11 5
1152.19 5
1152.27 5
1152.35 5
1152.42 5
1152.50 6
1152.58 7
1152.66 7
1152.73 8
1152.81 8
1152.89 8
1152.97 7
1153.05 7
1153.12 7
1153.20 7
1153.28 7
1153.36 7
1153.44 7
1153.51 7
1153.59 8
1153.67 10
1153.75 11
1153.82 13
1153.90 15
1153.98 17
1154.06 17
1154.14 17
1154.21 17
1154.29 16
1154.37 14
1154.45 14
1154.53 13
1154.60 14
1154.68 14
1154.76 15
1154.84 16
1154.91 16
1154.99 16
1155.07 15
1155.15 14
1155.23 12
1155.30 11
1155.38 10
1155.46 9
1155.54 9
1155.62 9
1155.69 9
1155.77 8
1155.85 7
1155.93 6
1156.01 5
1156.08 4
1156.16 4
1156.24 3
1156.32 3
1156.40 4
1156.47 5
1156.55 6
1156.63 8
1156.71 9
1156.79 10
1156.86 12
1156.94 13
1157.02 13
1157.10 14
1157.17 16
1157.25 17
1157.33 18
1157.41 19
1157.49 20
1157.56 20
1157.64 20
1157.72 20
1157.80 19
1157.88 18
1157.95 17
1158.03 16
1158.11 14
1158.19 12
1158.27 10
1158.34 8
1158.42 6
1158.50 4
1158.58 3
1158.66 2
1158.73 3
1158.81 3
1158.89 5
1158.97 6
1159.05 8
1159.13 10
1159.20 12
1159.28 13
1159.36 14
1159.44 16
1159.52 16
1159.59 16
1159.67 15
1159.75 14
1159.83 12
1159.91 10
1159.98 9
1160.06 8
1160.14 8
1160.22 8
1160.30 9
1160.37 9
1160.45 10
1160.53 10
1160.61 10
1160.69 10
1160.76 10
1160.84 10
1160.92 9
1161.00 7
1161.08 5
1161.16 2
1161.23 0
1161.31 0
1161.39 0
1161.47 0
1161.55 0
1161.62 0
1161.70 0
1161.78 0
1161.86 0
1161.94 2
1162.01 4
1162.09 6
1162.17 7
1162.25 8
1162.33 8
1162.41 7
1162.48 7
1162.56 6
1162.64 5
1162.72 5
1162.80 5
1162.87 5
1162.95 6
1163.03 6
1163.11 6
1163.19 7
1163.26 7
1163.34 7
1163.42 6
1163.50 6
1163.58 5
1163.66 4
1163.73 3
1163.81 3
1163.89 3
1163.97 4
1164.05 5
1164.13 7
1164.20 9
1164.28 11
1164.36 12
1164.44 12
1164.52 12
1164.59 11
1164.67 9
1164.75 8
1164.83 7
1164.91 6
1164.99 7
1165.06 8
1165.14 10
1165.22 11
1165.30 13
1165.38 15
1165.45 16
1165.53 17
1165.61 18
1165.69 18
1165.77 18
1165.85 19
1165.92 19
1166.00 19
1166.08 19
1166.16 19
1166.24 19
1166.32 18
1166.39 17
1166.47 16
1166.55 14
1166.63 12
1166.71 10
1166.79 9
1166.86 9
1166.94 10
1167.02 12
1167.10 14
1167.18 16
1167.26 19
1167.33 20
1167.41 21
1167.49 21
1167.57 20
1167.65 18
1167.73 16
1167.80 14
1167.88 12
1167.96 11
1168.04 10
1168.12 10
1168.20 10
1168.27 11
1168.35 11
1168.43 12
1168.51 13
1168.59 14
1168.67 14
1168.74 14
1168.82 15
1168.90 15
1168.98 15
1169.06 15
1169.14 15
1169.21 15
1169.29 15
1169.37 13
1169.45 12
1169.53 10
1169.61 9
1169.68 7
1169.76 6
1169.84 6
1169.92 6
1170.00 6
1170.08 6
1170.15 6
1170.23 6
1170.31 5
1170.39 5
1170.47 5
1170.55 5
1170.63 5
1170.70 5
1170.78 5
1170.86 4
1170.94 3
1171.02 3
1171.10 2
1171.17 2
1171.25 3
1171.33 4
1171.41 5
1171.49 6
1171.57 8
1171.65 8
1171.72 8
1171.80 8
1171.88 8
1171.96 7
1172.04 6
1172.12 5
1172.19 4
1172.27 2
1172.35 1
1172.43 0
1172.51 0
1172.59 0
1172.67 0
1172.74 0
1172.82 0
1172.90 2
1172.98 5
1173.06 8
1173.14 10
1173.21 12
1173.29 13
1173.37 12
1173.45 11
1173.53 9
1173.61 8
1173.69 6
1173.76 5
1173.84 4
1173.92 5
1174.00 6
1174.08 7
1174.16 10
1174.24 13
1174.31 15
1174.39 18
1174.47 20
1174.55 21
1174.63 22
1174.71 23
1174.79 23
1174.86 24
1174.94 25
1175.02 25
1175.10 26
1175.18 27
1175.26 28
1175.34 28
1175.41 27
1175.49 27
1175.57 26
1175.65 25
1175.73 23
1175.81 22
1175.89 20
1175.96 19
1176.04 18
1176.12 18
1176.20 18
1176.28 17
1176.36 17
1176.44 16
1176.51 16
1176.59 16
1176.67 16
1176.75 15
1176.83 15
1176.91 15
1176.99 14
1177.07 13
1177.14 11
1177.22 10
1177.30 8
1177.38 7
1177.46 6
1177.54 5
1177.62 5
1177.69 5
1177.77 5
1177.85 5
1177.93 6
1178.01 6
1178.09 7
1178.17 8
1178.25 9
1178.32 9
1178.40 9
1178.48 8
1178.56 6
1178.64 5
1178.72 3
1178.80 3
1178.87 2
1178.95 3
1179.03 4
1179.11 5
1179.19 7
1179.27 9
1179.35 11
1179.43 13
1179.50 15
1179.58 17
1179.66 18
1179.74 19
1179.82 18
1179.90 18
1179.98 17
1180.06 16
1180.13 14
1180.21 12
1180.29 11
1180.37 9
1180.45 8
1180.53 7
1180.61 7
1180.69 7
1180.76 7
1180.84 7
1180.92 7
1181.00 6
1181.08 6
1181.16 5
1181.24 5
1181.32 6
1181.39 6
1181.47 7
1181.55 8
1181.63 9
1181.71 9
1181.79 9
1181.87 9
1181.95 9
1182.02 9
1182.10 9
1182.18 10
1182.26 11
1182.34 12
1182.42 14
1182.50 16
1182.58 17
1182.66 18
1182.73 18
1182.81 18
1182.89 17
1182.97 15
1183.05 14
1183.13 12
1183.21 11
1183.29 9
1183.36 8
1183.44 8
1183.52 8
1183.60 8
1183.68 9
1183.76 10
1183.84 10
1183.92 11
1184.00 12
1184.07 13
1184.15 13
1184.23 14
1184.31 16
1184.39 17
1184.47 18
1184.55 19
1184.63 19
1184.71 19
1184.78 18
1184.86 17
1184.94 16
1185.02 15
1185.10 15
1185.18 15
1185.26 16
1185.34 17
1185.42 18
1185.49 20
1185.57 20
1185.65 21
1185.73 21
1185.81 21
1185.89 21
1185.97 20
1186.05 19
1186.13 18
1186.21 17
1186.28 15
1186.36 13
1186.44 11
1186.52 9
1186.60 7
1186.68 6
1186.76 6
1186.84 6
1186.92 6
1186.99 5
1187.07 5
1187.15 5
1187.23 5
1187.31 6
1187.39 6
1187.47 7
1187.55 9
1187.63 10
1187.71 11
1187.78 12
1187.86 12
1187.94 13
1188.02 13
1188.10 14
1188.18 15
1188.26 15
1188.34 16
1188.42 16
1188.50 16
1188.57 15
1188.65 13
1188.73 11
1188.81 8
1188.89 6
1188.97 4
1189.05 2
1189.13 1
1189.21 0
1189.29 0
1189.37 0
1189.44 0
1189.52 0
1189.60 0
1189.68 1
1189.76 1
1189.84 2
1189.92 2
1190.00 2
1190.08 2
1190.16 2
1190.23 2
1190.31 2
1190.39 3
1190.47 4
1190.55 6
1190.63 7
1190.71 8
1190.79 9
1190.87 9
1190.95 8
1191.03 7
1191.11 6
1191.18 5
1191.26 5
1191.34 4
1191.42 4
1191.50 4
1191.58 5
1191.66 6
1191.74 7
1191.82 8
1191.90 10
1191.98 11
1192.05 13
1192.13 14
1192.21 15
1192.29 15
1192.37 15
1192.45 15
1192.53 14
1192.61 13
1192.69 12
1192.77 12
1192.85 11
1192.93 11
1193.00 11
1193.08 10
1193.16 10
1193.24 10
1193.32 11
1193.40 11
1193.48 12
1193.56 14
1193.64 15
1193.72 16
1193.80 16
1193.88 16
1193.95 15
1194.03 13
1194.11 11
1194.19 9
1194.27 8
1194.35 8
1194.43 8
1194.51 9
1194.59 10
1194.67 12
1194.75 14
1194.83 15
1194.91 17
1194.98 17
1195.06 17
1195.14 17
1195.22 16
1195.30 15
1195.38 13
1195.46 11
1195.54 9
1195.62 7
1195.70 5
1195.78 4
1195.86 3
1195.94 2
1196.01 2
1196.09 2
1196.17 1
1196.25 1
1196.33 0
1196.41 0
1196.49 0
1196.57 0
1196.65 0
1196.73 0
1196.81 0
1196.89 1
1196.97 1
1197.05 1
1197.12 0
1197.20 0
1197.28 0
1197.36 0
1197.44 0
1197.52 0
1197.60 0
1197.68 1
1197.76 3
1197.84 5
1197.92 7
1198.00 9
1198.08 11
1198.16 13
1198.24 15
1198.31 16
1198.39 17
1198.47 17
1198.55 17
1198.63 18
1198.71 19
1198.79 21
1198.87 23
1198.95 26
1199.03 28
1199.11 30
1199.19 30
1199.27 31
1199.35 30
1199.43 30
1199.51 29
1199.58 29
1199.66 28
1199.74 27
1199.82 26
1199.90 24
1199.98 22
1200.06 19
1200.14 17
1200.22 15
1200.30 14
1200.38 14
1200.46 13
1200.54 13
1200.62 12
1200.70 11
1200.78 9
1200.86 8
1200.93 7
1201.01 6
1201.09 7
1201.17 8
1201.25 10
1201.33 13
1201.41 15
1201.49 17
1201.57 20
1201.65 22
1201.73 23
1201.81 25
1201.89 25
1201.97 26
1202.05 26
1202.13 26
1202.21 27
1202.29 27
1202.37 27
1202.44 28
1202.52 28
1202.60 29
1202.68 29
1202.76 29
1202.84 30
1202.92 30
1203.00 30
1203.08 29
1203.16 28
1203.24 28
1203.32 28
1203.40 28
1203.48 29
1203.56 30
1203.64 32
1203.72 34
1203.80 36
1203.88 37
1203.96 38
1204.03 38
1204.11 38
1204.19 37
1204.27 35
1204.35 33
1204.43 31
1204.51 28
1204.59 26
1204.67 24
1204.75 22
1204.83 22
1204.91 21
1204.99 21
1205.07 20
1205.15 20
1205.23 19
1205.31 19
1205.39 18
1205.47 18
1205.55 19
1205.63 20
1205.71 21
1205.79 21
1205.86 22
1205.94 21
1206.02 20
1206.10 19
1206.18 18
1206.26 17
1206.34 16
1206.42 15
1206.50 15
1206.58 15
1206.66 15
1206.74 15
1206.82 14
1206.90 13
1206.98 11
1207.06 9
1207.14 7
1207.22 5
1207.30 3
1207.38 2
1207.46 1
1207.54 1
1207.62 1
1207.70 2
1207.78 2
1207.86 2
1207.94 3
1208.02 4
1208.09 5
1208.17 8
1208.25 11
1208.33 15
1208.41 19
1208.49 23
1208.57 26
1208.65 28
1208.73 30
1208.81 31
1208.89 32
1208.97 32
1209.05 33
1209.13 34
1209.21 35
1209.29 35
1209.37 34
1209.45 33
1209.53 32
1209.61 31
1209.69 30
1209.77 30
1209.85 31
1209.93 31
1210.01 32
1210.09 33
1210.17 34
1210.25 35
1210.33 35
1210.41 36
1210.49 37
1210.57 38
1210.65 38
1210.73 39
1210.81 39
1210.88 40
1210.96 41
1211.04 41
1211.12 42
1211.20 43
1211.28 43
1211.36 43
1211.44 42
1211.52 42
1211.60 41
1211.68 40
1211.76 40
1211.84 41
1211.92 44
1212.00 46
1212.08 50
1212.16 54
1212.24 57
1212.32 60
1212.40 62
1212.48 63
1212.56 64
1212.64 63
1212.72 62
1212.80 60
1212.88 58
1212.96 56
1213.04 54
1213.12 51
1213.20 48
1213.28 44
1213.36 41
1213.44 37
1213.52 34
1213.60 31
1213.68 28
1213.76 26
1213.84 25
1213.92 23
1214.00 22
1214.08 20
1214.16 18
1214.24 16
1214.32 14
1214.40 12
1214.48 10
1214.56 9
1214.64 8
1214.72 8
1214.80 7
1214.88 7
1214.96 7
1215.04 6
1215.12 7
1215.20 8
1215.28 10
1215.36 12
1215.44 15
1215.52 18
1215.60 20
1215.68 20
1215.76 19
1215.84 17
1215.92 14
1216.00 11
1216.08 7
1216.15 4
1216.23 1
1216.31 0
1216.39 0
1216.47 0
1216.55 0
1216.63 0
1216.71 0
1216.79 0
1216.87 0
1216.95 1
1217.03 1
1217.11 2
1217.19 3
1217.27 3
1217.35 4
1217.43 3
1217.51 2
1217.59 0
1217.67 0
1217.75 0
1217.83 0
1217.91 0
1217.99 0
1218.07 0
1218.15 4
1218.23 8
1218.31 12
1218.39 15
1218.47 15
1218.55 15
1218.63 13
1218.71 11
1218.79 9
1218.87 8
1218.95 8
1219.03 9
1219.11 10
1219.19 11
1219.27 12
1219.35 13
1219.43 14
1219.51 16
1219.59 17
1219.67 19
1219.75 22
1219.83 24
1219.91 26
1220.00 28
1220.08 27
1220.16 26
1220.24 23
1220.32 20
1220.40 16
1220.48 12
1220.56 9
1220.64 6
1220.72 3
1220.80 2
1220.88 0
1220.96 0
1221.04 0
1221.12 0
1221.20 0
1221.28 0
1221.36 1
1221.44 4
1221.52 8
1221.60 12
1221.68 16
1221.76 19
1221.84 20
1221.92 21
1222.00 20
1222.08 20
1222.16 19
1222.24 18
1222.32 17
1222.40 17
1222.48 17
1222.56 16
1222.64 16
1222.72 16
1222.80 15
1222.88 15
1222.96 14
1223.04 15
1223.12 15
1223.20 17
1223.28 18
1223.36 21
1223.44 23
1223.52 26
1223.60 28
1223.68 29
1223.76 29
1223.84 28
1223.92 26
1224.00 23
1224.08 19
1224.16 15
1224.24 12
1224.32 9
1224.40 8
1224.48 7
1224.56 8
1224.64 8
1224.72 10
1224.80 10
1224.88 11
1224.96 11
1225.04 10
1225.12 10
1225.20 9
1225.28 8
1225.37 7
1225.45 7
1225.53 7
1225.61 9
1225.69 10
1225.77 13
1225.85 15
1225.93 17
1226.01 19
1226.09 20
1226.17 20
1226.25 20
1226.33 19
1226.41 18
1226.49 17
1226.57 16
1226.65 16
1226.73 17
1226.81 19
1226.89 22
1226.97 25
1227.05 28
1227.13 31
1227.21 33
1227.29 35
1227.37 36
1227.45 37
1227.53 38
1227.61 39
1227.69 39
1227.77 39
1227.85 39
1227.93 39
1228.01 38
1228.09 36
1228.18 35
1228.26 33
1228.34 32
1228.42 31
1228.50 30
1228.58 29
1228.66 29
1228.74 30
1228.82 31
1228.90 31
1228.98 32
1229.06 31
1229.14 31
1229.22 29
1229.30 28
1229.38 28
1229.46 28
1229.54 29
1229.62 31
1229.70 33
1229.78 34
1229.86 36
1229.94 36
1230.02 35
1230.10 34
1230.18 32
1230.26 30
1230.35 29
1230.43 28
1230.51 29
1230.59 30
1230.67 31
1230.75 33
1230.83 36
1230.91 37
1230.99 38
1231.07 38
1231.15 36
1231.23 33
1231.31 29
1231.39 25
1231.47 22
1231.55 20
1231.63 19
1231.71 20
1231.79 21
1231.87 23
1231.95 26
1232.03 27
1232.11 29
1232.20 29
1232.28 30
1232.36 30
1232.44 31
1232.52 31
1232.60 31
1232.68 30
1232.76 29
1232.84 28
1232.92 26
1233.00 25
1233.08 24
1233.16 24
1233.24 25
1233.32 26
1233.40 29
1233.48 31
1233.56 34
1233.64 35
1233.72 36
1233.80 36
1233.89 35
1233.97 34
1234.05 32
1234.13 31
1234.21 31
1234.29 32
1234.37 34
1234.45 36
1234.53 39
1234.61 43
1234.69 47
1234.77 52
1234.85 56
1234.93 59
1235.01 63
1235.09 65
1235.17 66
1235.25 65
1235.34 64
1235.42 62
1235.50 59
1235.58 56
1235.66 53
1235.74 50
1235.82 48
1235.90 45
1235.98 43
1236.06 41
1236.14 39
1236.22 37
1236.30 35
1236.38 34
1236.46 33
1236.54 32
1236.62 31
1236.71 30
1236.79 28
1236.87 26
1236.95 24
1237.03 22
1237.11 21
1237.19 21
1237.27 21
1237.35 23
1237.43 26
1237.51 30
1237.59 34
1237.67 38
1237.75 41
1237.83 43
1237.91 43
1238.00 42
1238.08 39
1238.16 36
1238.24 33
1238.32 30
1238.40 27
1238.48 26
1238.56 25
1238.64 25
1238.72 24
1238.80 24
1238.88 23
1238.96 22
1239.04 21
1239.12 21
1239.21 20
1239.29 20
1239.37 21
1239.45 21
1239.53 21
1239.61 21
1239.69 19
1239.77 17
1239.85 14
1239.93 11
1240.01 8
1240.09 6
1240.17 5
1240.25 5
1240.34 5
1240.42 6
1240.50 8
1240.58 10
1240.66 12
1240.74 13
1240.82 13
1240.90 13
1240.98 11
1241.06 10
1241.14 8
1241.22 6
1241.30 5
1241.39 6
1241.47 7
1241.55 10
1241.63 15
1241.71 20
1241.79 25
1241.87 31
1241.95 36
1242.03 41
1242.11 46
1242.19 50
1242.27 53
1242.35 56
1242.44 58
1242.52 60
1242.60 60
1242.68 60
1242.76 58
1242.84 55
1242.92 52
1243.00 49
1243.08 46
1243.16 45
1243.24 44
1243.32 45
1243.40 47
1243.49 50
1243.57 52
1243.65 54
1243.73 55
1243.81 56
1243.89 57
1243.97 58
1244.05 59
1244.13 60
1244.21 61
1244.29 62
1244.38 63
1244.46 63
1244.54 63
1244.62 62
1244.70 61
1244.78 60
1244.86 59
1244.94 57
1245.02 55
1245.10 52
1245.18 48
1245.26 44
1245.35 39
1245.43 35
1245.51 32
1245.59 31
1245.67 30
1245.75 31
1245.83 32
1245.91 33
1245.99 34
1246.07 34
1246.15 34
1246.24 34
1246.32 33
1246.40 33
1246.48 33
1246.56 33
1246.64 33
1246.72 33
1246.80 33
1246.88 32
1246.96 30
1247.04 28
1247.13 26
1247.21 23
1247.29 21
1247.37 20
1247.45 19
1247.53 19
1247.61 20
1247.69 20
1247.77 22
1247.85 23
1247.94 25
1248.02 26
1248.10 28
1248.18 29
1248.26 30
1248.34 29
1248.42 28
1248.50 25
1248.58 22
1248.66 18
1248.75 14
1248.83 9
1248.91 5
1248.99 1
1249.07 0
1249.15 0
1249.23 0
1249.31 0
1249.39 0
1249.47 0
1249.56 0
1249.64 0
1249.72 0
1249.80 3
1249.88 5
1249.96 9
1250.04 14
1250.12 19
1250.20 24
1250.28 28
1250.37 32
1250.45 34
1250.53 34
1250.61 32
1250.69 30
1250.77 27
1250.85 24
1250.93 22
1251.01 20
1251.10 20
1251.18 21
1251.26 23
1251.34 26
1251.42 30
1251.50 33
1251.58 35
1251.66 37
1251.74 37
1251.83 36
1251.91 34
1251.99 30
1252.07 27
1252.15 23
1252.23 20
1252.31 18
1252.39 16
1252.47 16
1252.56 16
1252.64 16
1252.72 17
1252.80 19
1252.88 22
1252.96 25
1253.04 29
1253.12 33
1253.20 36
1253.29 39
1253.37 41
1253.45 42
1253.53 42
1253.61 41
1253.69 40
1253.77 38
1253.85 35
1253.93 32
1254.02 29
1254.10 25
1254.18 21
1254.26 18
1254.34 16
1254.42 14
1254.50 14
1254.58 14
1254.67 15
1254.75 16
1254.83 17
1254.91 19
1254.99 21
1255.07 23
1255.15 26
1255.23 31
1255.32 36
1255.40 41
1255.48 47
1255.56 53
1255.64 57
1255.72 60
1255.80 62
1255.88 63
1255.97 62
1256.05 61
1256.13 59
1256.21 58
1256.29 57
1256.37 56
1256.45 56
1256.53 56
1256.62 57
1256.70 60
1256.78 63
1256.86 67
1256.94 70
1257.02 73
1257.10 75
1257.18 74
1257.27 72
1257.35 69
1257.43 66
1257.51 64
1257.59 63
1257.67 64
1257.75 65
1257.83 68
1257.92 69
1258.00 70
1258.08 70
1258.16 68
1258.24 66
1258.32 64
1258.40 63
1258.48 63
1258.57 63
1258.65 64
1258.73 66
1258.81 68
1258.89 70
1258.97 71
1259.05 72
1259.14 72
1259.22 72
1259.30 71
1259.38 71
1259.46 71
1259.54 72
1259.62 73
1259.70 74
1259.79 74
1259.87 74
1259.95 74
1260.03 71
1260.11 68
1260.19 64
1260.27 59
1260.36 55
1260.44 51
1260.52 47
1260.60 45
1260.68 43
1260.76 42
1260.84 41
1260.93 41
1261.01 40
1261.09 39
1261.17 38
1261.25 37
1261.33 35
1261.41 34
1261.50 34
1261.58 33
1261.66 32
1261.74 32
1261.82 31
1261.90 30
1261.98 28
1262.07 26
1262.15 24
1262.23 21
1262.31 18
1262.39 15
1262.47 12
1262.55 10
1262.64 8
1262.72 6
1262.80 4
1262.88 2
1262.96 0
1263.04 0
1263.12 0
1263.21 0
1263.29 0
1263.37 0
1263.45 5
1263.53 9
1263.61 14
1263.69 17
1263.78 18
1263.86 17
1263.94 14
1264.02 10
1264.10 5
1264.18 1
1264.26 0
1264.35 0
1264.43 0
1264.51 0
1264.59 0
1264.67 0
1264.75 0
1264.84 0
1264.92 0
1265.00 1
1265.08 2
1265.16 4
1265.24 7
1265.32 9
1265.41 11
1265.49 14
1265.57 16
1265.65 17
1265.73 19
1265.81 20
1265.90 21
1265.98 22
1266.06 22
1266.14 23
1266.22 23
1266.30 23
1266.38 23
1266.47 23
1266.55 24
1266.63 25
1266.71 27
1266.79 28
1266.87 30
1266.96 31
1267.04 32
1267.12 33
1267.20 32
1267.28 31
1267.36 30
1267.45 28
1267.53 26
1267.61 25
1267.69 25
1267.77 25
1267.85 26
1267.94 27
1268.02 29
1268.10 30
1268.18 32
1268.26 33
1268.34 35
1268.43 36
1268.51 36
1268.59 36
1268.67 35
1268.75 33
1268.83 30
1268.91 27
1269.00 24
1269.08 23
1269.16 23
1269.24 24
1269.32 27
1269.40 31
1269.49 36
1269.57 41
1269.65 44
1269.73 46
1269.81 47
1269.89 46
1269.98 45
1270.06 43
1270.14 42
1270.22 41
1270.30 40
1270.39 39
1270.47 39
1270.55 37
1270.63 35
1270.71 33
1270.79 30
1270.88 28
1270.96 26
1271.04 25
1271.12 25
1271.20 25
1271.28 25
1271.37 25
1271.45 24
1271.53 24
1271.61 23
1271.69 22
1271.77 21
1271.86 22
1271.94 22
1272.02 23
1272.10 25
1272.18 27
1272.26 29
1272.35 32
1272.43 35
1272.51 37
1272.59 39
1272.67 40
1272.76 41
1272.84 41
1272.92 41
1273.00 41
1273.08 40
1273.16 39
1273.25 38
1273.33 36
1273.41 32
1273.49 29
1273.57 26
1273.66 23
1273.74 22
1273.82 24
1273.90 28
1273.98 33
1274.06 40
1274.15 47
1274.23 53
1274.31 57
1274.39 61
1274.47 63
1274.56 65
1274.64 66
1274.72 67
1274.80 68
1274.88 69
1274.96 70
1275.05 71
1275.13 71
1275.21 72
1275.29 73
1275.37 74
1275.46 75
1275.54 76
1275.62 78
1275.70 78
1275.78 78
1275.87 76
1275.95 74
1276.03 70
1276.11 65
1276.19 60
1276.27 55
1276.36 52
1276.44 50
1276.52 49
1276.60 49
1276.68 49
1276.77 50
1276.85 49
1276.93 48
1277.01 45
1277.09 42
1277.18 40
1277.26 39
1277.34 40
1277.42 42
1277.50 46
1277.59 51
1277.67 56
1277.75 60
1277.83 63
1277.91 65
1277.99 65
1278.08 64
1278.16 61
1278.24 58
1278.32 55
1278.40 52
1278.49 49
1278.57 46
1278.65 43
1278.73 41
1278.81 40
1278.90 40
1278.98 40
1279.06 40
1279.14 39
1279.22 39
1279.31 38
1279.39 39
1279.47 40
1279.55 42
1279.63 46
1279.72 51
1279.80 56
1279.88 60
1279.96 62
1280.04 64
1280.13 64
1280.21 62
1280.29 60
1280.37 59
1280.45 57
1280.54 56
1280.62 56
1280.70 56
1280.78 56
1280.86 56
1280.95 56
1281.03 56
1281.11 55
1281.19 54
1281.27 54
1281.36 54
1281.44 54
1281.52 54
1281.60 54
1281.69 53
1281.77 53
1281.85 52
1281.93 51
1282.01 49
1282.10 49
1282.18 48
1282.26 49
1282.34 50
1282.42 52
1282.51 54
1282.59 56
1282.67 57
1282.75 57
1282.83 57
1282.92 55
1283.00 53
1283.08 51
1283.16 49
1283.24 47
1283.33 47
1283.41 46
1283.49 46
1283.57 46
1283.66 46
1283.74 45
1283.82 43
1283.90 40
1283.98 38
1284.07 35
1284.15 33
1284.23 32
1284.31 31
1284.39 31
1284.48 31
1284.56 30
1284.64 29
1284.72 27
1284.81 25
1284.89 24
1284.97 25
1285.05 27
1285.13 30
1285.22 35
1285.30 40
1285.38 45
1285.46 49
1285.55 51
1285.63 51
1285.71 51
1285.79 49
1285.87 48
1285.96 46
1286.04 44
1286.12 42
1286.20 40
1286.28 39
1286.37 38
1286.45 38
1286.53 38
1286.61 40
1286.70 42
1286.78 44
1286.86 46
1286.94 48
1287.02 50
1287.11 52
1287.19 54
1287.27 55
1287.35 57
1287.44 59
1287.52 60
1287.60 63
1287.68 65
1287.77 67
1287.85 68
1287.93 69
1288.01 69
1288.09 69
1288.18 68
1288.26 68
1288.34 68
1288.42 69
1288.51 70
1288.59 72
1288.67 73
1288.75 73
1288.83 73
1288.92 71
1289.00 68
1289.08 64
1289.16 60
1289.25 55
1289.33 51
1289.41 48
1289.49 46
1289.58 44
1289.66 44
1289.74 45
1289.82 46
1289.90 46
1289.99 46
1290.07 44
1290.15 41
1290.23 37
1290.32 33
1290.40 29
1290.48 27
1290.56 26
1290.65 27
1290.73 30
1290.81 34
1290.89 39
1290.98 43
1291.06 48
1291.14 52
1291.22 57
1291.30 62
1291.39 67
1291.47 73
1291.55 79
1291.63 84
1291.72 87
1291.80 87
1291.88 84
1291.96 79
1292.05 72
1292.13 65
1292.21 57
1292.29 51
1292.38 47
1292.46 44
1292.54 43
1292.62 43
1292.71 44
1292.79 44
1292.87 44
1292.95 42
1293.04 39
1293.12 35
1293.20 30
1293.28 27
1293.36 24
1293.45 24
1293.53 26
1293.61 29
1293.69 34
1293.78 38
1293.86 41
1293.94 42
1294.02 40
1294.11 37
1294.19 32
1294.27 27
1294.35 23
1294.44 19
1294.52 18
1294.60 17
1294.68 19
1294.77 20
1294.85 23
1294.93 26
1295.01 29
1295.10 32
1295.18 35
1295.26 37
1295.34 39
1295.43 41
1295.51 42
1295.59 43
1295.67 45
1295.76 46
1295.84 47
1295.92 47
1296.00 47
1296.09 46
1296.17 44
1296.25 43
1296.33 42
1296.42 43
1296.50 44
1296.58 46
1296.66 48
1296.75 50
1296.83 50
1296.91 49
1296.99 47
1297.08 44
1297.16 43
1297.24 42
1297.32 43
1297.41 45
1297.49 47
1297.57 49
1297.66 50
1297.74 51
1297.82 52
1297.90 52
1297.99 52
1298.07 53
1298.15 54
1298.23 56
1298.32 58
1298.40 59
1298.48 61
1298.56 63
1298.65 64
1298.73 65
1298.81 65
1298.89 65
1298.98 65
1299.06 66
1299.14 68
1299.22 71
1299.31 75
1299.39 80
1299.47 84
1299.56 89
1299.64 92
1299.72 95
1299.80 96
1299.89 98
1299.97 99
1300.05 99
1300.13 99
1300.22 98
1300.30 96
1300.38 94
1300.46 91
1300.55 88
1300.63 85
1300.71 83
1300.79 81
1300.88 79
1300.96 77
1301.04 76
1301.13 73
1301.21 71
1301.29 67
1301.37 63
1301.46 59
1301.54 55
1301.62 52
1301.70 48
1301.79 45
1301.87 41
1301.95 38
1302.04 34
1302.12 31
1302.20 28
1302.28 26
1302.37 25
1302.45 25
1302.53 26
1302.61 27
1302.70 29
1302.78 30
1302.86 31
1302.95 32
1303.03 32
1303.11 32
1303.19 32
1303.28 32
1303.36 32
1303.44 33
1303.52 33
1303.61 34
1303.69 33
1303.77 32
1303.86 31
1303.94 29
1304.02 29
1304.10 29
1304.19 31
1304.27 34
1304.35 38
1304.44 42
1304.52 45
1304.60 46
1304.68 46
1304.77 44
1304.85 41
1304.93 37
1305.01 33
1305.10 31
1305.18 29
1305.26 28
1305.35 29
1305.43 30
1305.51 32
1305.59 35
1305.68 38
1305.76 42
1305.84 46
1305.93 50
1306.01 54
1306.09 56
1306.17 56
1306.26 55
1306.34 52
1306.42 48
1306.51 44
1306.59 40
1306.67 36
1306.75 34
1306.84 33
1306.92 32
1307.00 32
1307.09 32
1307.17 32
1307.25 32
1307.33 33
1307.42 34
1307.50 37
1307.58 41
1307.67 46
1307.75 50
1307.83 54
1307.91 56
1308.00 56
1308.08 53
1308.16 49
1308.25 44
1308.33 39
1308.41 34
1308.49 32
1308.58 31
1308.66 32
1308.74 34
1308.83 36
1308.91 37
1308.99 38
1309.08 36
1309.16 34
1309.24 31
1309.32 27
1309.41 24
1309.49 22
1309.57 20
1309.66 18
1309.74 17
1309.82 16
1309.90 15
1309.99 16
1310.07 16
1310.15 18
1310.24 19
1310.32 21
1310.40 23
1310.49 24
1310.57 25
1310.65 25
1310.73 24
1310.82 22
1310.90 20
1310.98 17
1311.07 13
1311.15 8
1311.23 4
1311.32 0
1311.40 0
1311.48 0
1311.56 0
1311.65 0
1311.73 0
1311.81 0
1311.90 0
1311.98 0
1312.06 2
1312.15 4
1312.23 7
1312.31 11
1312.40 15
1312.48 18
1312.56 21
1312.64 22
1312.73 22
1312.81 22
1312.89 22
1312.98 23
1313.06 25
1313.14 29
1313.23 34
1313.31 39
1313.39 43
1313.47 47
1313.56 49
1313.64 51
1313.72 52
1313.81 53
1313.89 55
1313.97 57
1314.06 58
1314.14 59
1314.22 59
1314.31 57
1314.39 55
1314.47 52
1314.56 50
1314.64 48
1314.72 48
1314.80 49
1314.89 51
1314.97 54
1315.05 58
1315.14 62
1315.22 66
1315.30 71
1315.39 75
1315.47 79
1315.55 83
1315.64 87
1315.72 90
1315.80 92
1315.89 93
1315.97 93
1316.05 92
1316.13 90
1316.22 87
1316.30 83
1316.38 78
1316.47 72
1316.55 65
1316.63 59
1316.72 54
1316.80 50
1316.88 48
1316.97 48
1317.05 50
1317.13 53
1317.22 57
1317.30 61
1317.38 64
1317.47 65
1317.55 64
1317.63 60
1317.72 55
1317.80 49
1317.88 42
1317.96 37
1318.05 34
1318.13 34
1318.21 36
1318.30 41
1318.38 47
1318.46 53
1318.55 58
1318.63 62
1318.71 64
1318.80 66
1318.88 65
1318.96 65
1319.05 64
1319.13 64
1319.21 64
1319.30 65
1319.38 66
1319.46 69
1319.55 71
1319.63 75
1319.71 79
1319.80 83
1319.88 86
1319.96 90
1320.05 92
1320.13 93
1320.21 92
1320.30 90
1320.38 86
1320.46 82
1320.55 78
1320.63 75
1320.71 72
1320.80 69
1320.88 66
1320.96 62
1321.05 59
1321.13 55
1321.21 51
1321.30 48
1321.38 46
1321.46 46
1321.55 47
1321.63 49
1321.71 51
1321.80 53
1321.88 55
1321.96 56
1322.05 56
1322.13 57
1322.21 58
1322.30 60
1322.38 62
1322.46 64
1322.55 66
1322.63 67
1322.71 66
1322.80 64
1322.88 61
1322.96 58
1323.05 54
1323.13 50
1323.21 47
1323.30 45
1323.38 44
1323.46 43
1323.55 44
1323.63 47
1323.71 50
1323.80 54
1323.88 58
1323.96 62
1324.05 64
1324.13 66
1324.21 68
1324.30 68
1324.38 68
1324.46 68
1324.55 68
1324.63 67
1324.71 66
1324.80 63
1324.88 60
1324.96 56
1325.05 52
1325.13 49
1325.21 46
1325.30 44
1325.38 42
1325.47 39
1325.55 36
1325.63 32
1325.72 28
1325.80 23
1325.88 18
1325.97 15
1326.05 12
1326.13 10
1326.22 9
1326.30 8
1326.38 8
1326.47 9
1326.55 9
1326.63 9
1326.72 10
1326.80 11
1326.88 12
1326.97 12
1327.05 13
1327.13 13
1327.22 13
1327.30 13
1327.39 14
1327.47 16
1327.55 18
1327.64 22
1327.72 27
1327.80 33
1327.89 38
1327.97 43
1328.05 47
1328.14 50
1328.22 52
1328.30 52
1328.39 51
1328.47 50
1328.55 48
1328.64 45
1328.72 44
1328.81 42
1328.89 42
1328.97 43
1329.06 44
1329.14 44
1329.22 44
1329.31 42
1329.39 38
1329.47 33
1329.56 28
1329.64 23
1329.72 20
1329.81 19
1329.89 20
1329.98 23
1330.06 25
1330.14 28
1330.23 29
1330.31 29
1330.39 28
1330.48 27
1330.56 25
1330.64 24
1330.73 24
1330.81 26
1330.90 29
1330.98 33
1331.06 38
1331.15 43
1331.23 46
1331.31 49
1331.40 51
1331.48 52
1331.56 53
1331.65 55
1331.73 57
1331.82 60
1331.90 64
1331.98 66
1332.07 68
1332.15 68
1332.23 67
1332.32 65
1332.40 61
1332.48 57
1332.57 52
1332.65 47
1332.74 41
1332.82 37
1332.90 32
1332.99 28
1333.07 24
1333.15 21
1333.24 19
1333.32 17
1333.41 16
1333.49 16
1333.57 17
1333.66 17
1333.74 18
1333.82 19
1333.91 19
1333.99 18
1334.08 18
1334.16 16
1334.24 15
1334.33 14
1334.41 13
1334.49 12
1334.58 11
1334.66 10
1334.75 8
1334.83 8
1334.91 7
1335.00 7
1335.08 7
1335.16 7
1335.25 7
1335.33 6
1335.42 5
1335.50 3
1335.58 1
1335.67 0
1335.75 0
1335.83 1
1335.92 3
1336.00 6
1336.09 10
1336.17 14
1336.25 18
1336.34 21
1336.42 24
1336.50 25
1336.59 26
1336.67 27
1336.76 28
1336.84 29
1336.92 31
1337.01 33
1337.09 37
1337.17 41
1337.26 46
1337.34 51
1337.43 56
1337.51 60
1337.59 63
1337.68 65
1337.76 67
1337.85 67
1337.93 67
1338.01 66
1338.10 65
1338.18 65
1338.26 64
1338.35 65
1338.43 67
1338.52 69
1338.60 71
1338.68 74
1338.77 75
1338.85 76
1338.94 76
1339.02 75
1339.10 75
1339.19 74
1339.27 74
1339.36 73
1339.44 73
1339.52 73
1339.61 72
1339.69 72
1339.77 71
1339.86 71
1339.94 70
1340.03 70
1340.11 69
1340.19 68
1340.28 68
1340.36 68
1340.45 68
1340.53 69
1340.61 70
1340.70 72
1340.78 74
1340.87 75
1340.95 76
1341.03 76
1341.12 75
1341.20 73
1341.29 71
1341.37 67
1341.45 62
1341.54 56
1341.62 49
1341.71 41
1341.79 33
1341.87 26
1341.96 20
1342.04 16
1342.13 14
1342.21 13
1342.29 14
1342.38 16
1342.46 19
1342.54 23
1342.63 28
1342.71 33
1342.80 37
1342.88 41
1342.96 43
1343.05 43
1343.13 42
1343.22 39
1343.30 36
1343.38 33
1343.47 31
1343.55 30
1343.64 31
1343.72 31
1343.81 32
1343.89 33
1343.97 34
1344.06 35
1344.14 36
1344.23 37
1344.31 39
1344.39 42
1344.48 45
1344.56 48
1344.65 52
1344.73 55
1344.81 58
1344.90 61
1344.98 62
1345.07 63
1345.15 62
1345.23 61
1345.32 58
1345.40 55
1345.49 51
1345.57 46
1345.65 42
1345.74 38
1345.82 34
1345.91 31
1345.99 29
1346.07 27
1346.16 24
1346.24 22
1346.33 20
1346.41 18
1346.50 16
1346.58 14
1346.66 13
1346.75 14
1346.83 14
1346.92 16
1347.00 17
1347.08 19
1347.17 20
1347.25 21
1347.34 21
1347.42 21
1347.51 20
1347.59 18
1347.67 16
1347.76 13
1347.84 10
1347.93 5
1348.01 1
1348.09 0
1348.18 0
1348.26 0
1348.35 0
1348.43 0
1348.51 0
1348.60 0
1348.68 0
1348.77 5
1348.85 10
1348.94 14
1349.02 18
1349.10 20
1349.19 22
1349.27 22
1349.36 21
1349.44 20
1349.53 17
1349.61 14
1349.69 11
1349.78 8
1349.86 4
1349.95 1
1350.03 0
1350.11 0
1350.20 0
1350.28 0
1350.37 0
1350.45 0
1350.54 0
1350.62 0
1350.70 2
1350.79 3
1350.87 5
1350.96 6
1351.04 8
1351.13 9
1351.21 12
1351.29 14
1351.38 17
1351.46 19
1351.55 21
1351.63 22
1351.72 23
1351.80 23
1351.88 22
1351.97 21
1352.05 20
1352.14 19
1352.22 17
1352.31 15
1352.39 13
1352.47 10
1352.56 7
1352.64 6
1352.73 5
1352.81 5
1352.90 7
1352.98 10
1353.06 14
1353.15 17
1353.23 21
1353.32 24
1353.40 26
1353.49 27
1353.57 27
1353.65 26
1353.74 25
1353.82 25
1353.91 24
1353.99 23
1354.08 23
1354.16 23
1354.25 24
1354.33 26
1354.41 28
1354.50 31
1354.58 34
1354.67 37
1354.75 40
1354.84 43
1354.92 45
1355.00 48
1355.09 50
1355.17 53
1355.26 55
1355.34 56
1355.43 56
1355.51 55
1355.60 51
1355.68 46
1355.76 39
1355.85 32
1355.93 25
1356.02 19
1356.10 16
1356.19 15
1356.27 17
1356.36 22
1356.44 28
1356.52 36
1356.61 43
1356.69 50
1356.78 56
1356.86 61
1356.95 65
1357.03 67
1357.11 67
1357.20 66
1357.28 64
1357.37 60
1357.45 56
1357.54 52
1357.62 48
1357.71 44
1357.79 41
1357.88 39
1357.96 37
1358.04 35
1358.13 32
1358.21 28
1358.30 24
1358.38 20
1358.47 17
1358.55 15
1358.64 15
1358.72 16
1358.80 19
1358.89 23
1358.97 26
1359.06 28
1359.14 29
1359.23 27
1359.31 25
1359.40 21
1359.48 17
1359.56 14
1359.65 13
1359.73 13
1359.82 15
1359.90 18
1359.99 22
1360.07 26
1360.16 30
1360.24 33
1360.33 36
1360.41 38
1360.49 39
1360.58 40
1360.66 42
1360.75 43
1360.83 46
1360.92 50
1361.00 55
1361.09 60
1361.17 65
1361.26 69
1361.34 71
1361.43 72
1361.51 70
1361.59 67
1361.68 64
1361.76 60
1361.85 57
1361.93 55
1362.02 53
1362.10 51
1362.19 49
1362.27 47
1362.36 44
1362.44 42
1362.52 40
1362.61 38
1362.69 37
1362.78 37
1362.86 37
1362.95 38
1363.03 39
1363.12 40
1363.20 39
1363.29 37
1363.37 35
1363.46 31
1363.54 28
1363.63 27
1363.71 27
1363.79 30
1363.88 34
1363.96 40
1364.05 45
1364.13 50
1364.22 53
1364.30 54
1364.39 53
1364.47 51
1364.56 49
1364.64 47
1364.73 46
1364.81 46
1364.90 47
1364.98 48
1365.06 50
1365.15 52
1365.23 55
1365.32 57
1365.40 59
1365.49 61
1365.57 62
1365.66 62
1365.74 62
1365.83 60
1365.91 57
1366.00 54
1366.08 50
1366.17 47
1366.25 44
1366.34 42
1366.42 40
1366.50 39
1366.59 37
1366.67 36
1366.76 34
1366.84 33
1366.93 32
1367.01 32
1367.10 32
1367.18 33
1367.27 33
1367.35 34
1367.44 35
1367.52 37
1367.61 38
1367.69 40
1367.78 42
1367.86 45
1367.95 48
1368.03 52
1368.12 56
1368.20 61
1368.28 66
1368.37 70
1368.45 73
1368.54 73
1368.62 71
1368.71 67
1368.79 61
1368.88 55
1368.96 48
1369.05 41
1369.13 34
1369.22 28
1369.30 23
1369.39 19
1369.47 16
1369.56 13
1369.64 11
1369.73 9
1369.81 8
1369.90 6
1369.98 5
1370.07 4
1370.15 2
1370.24 2
1370.32 1
1370.41 0
1370.49 0
1370.58 0
1370.66 0
1370.74 0
1370.83 0
1370.91 0
1371.00 0
1371.08 0
1371.17 0
1371.25 2
1371.34 6
1371.42 11
1371.51 17
1371.59 22
1371.68 26
1371.76 29
1371.85 31
1371.93 30
1372.02 29
1372.10 26
1372.19 24
1372.27 22
1372.36 20
1372.44 19
1372.53 18
1372.61 18
1372.70 19
1372.78 20
1372.87 21
1372.95 23
1373.04 24
1373.12 25
1373.21 25
1373.29 24
1373.38 23
1373.46 21
1373.55 19
1373.63 18
1373.72 17
1373.80 16
1373.89 16
1373.97 16
1374.06 16
1374.14 15
1374.23 15
1374.31 14
1374.40 14
1374.48 14
1374.57 14
1374.65 14
1374.74 14
1374.82 13
1374.91 11
1374.99 9
1375.08 7
1375.16 6
1375.25 6
1375.33 7
1375.42 11
1375.50 16
1375.59 22
1375.67 29
1375.76 35
1375.84 39
1375.93 41
1376.01 41
1376.10 39
1376.18 35
1376.27 31
1376.35 28
1376.44 27
1376.52 27
1376.61 29
1376.69 32
1376.78 35
1376.86 37
1376.95 37
1377.03 35
1377.12 31
1377.20 25
1377.29 19
1377.37 12
1377.46 6
1377.54 1
1377.63 0
1377.71 0
1377.80 0
1377.88 0
1377.97 2
1378.05 6
1378.14 9
1378.22 12
1378.31 15
1378.39 17
1378.48 18
1378.56 19
1378.65 20
1378.73 20
1378.82 21
1378.90 22
1378.99 24
1379.07 25
1379.16 26
1379.25 27
1379.33 27
1379.42 28
1379.50 28
1379.59 29
1379.67 30
1379.76 31
1379.84 32
1379.93 34
1380.01 35
1380.10 37
1380.18 38
1380.27 40
1380.35 41
1380.44 41
1380.52 42
1380.61 42
1380.69 42
1380.78 41
1380.86 41
1380.95 40
1381.03 40
1381.12 39
1381.20 39
1381.29 40
1381.37 41
1381.46 43
1381.54 45
1381.63 48
1381.72 50
1381.80 51
1381.89 51
1381.97 49
1382.06 45
1382.14 39
1382.23 33
1382.31 26
1382.40 20
1382.48 14
1382.57 9
1382.65 6
1382.74 4
1382.82 4
1382.91 5
1382.99 7
1383.08 10
1383.16 12
1383.25 14
1383.33 15
1383.42 14
1383.51 13
1383.59 10
1383.68 7
1383.76 5
1383.85 2
1383.93 1
1384.02 2
1384.10 3
1384.19 6
1384.27 10
1384.36 15
1384.44 20
1384.53 24
1384.61 26
1384.70 27
1384.78 25
1384.87 22
1384.95 16
1385.04 10
1385.13 4
1385.21 0
1385.30 0
1385.38 0
1385.47 0
1385.55 0
1385.64 0
1385.72 0
1385.81 0
1385.89 1
1385.98 3
1386.06 4
1386.15 4
1386.23 5
1386.32 4
1386.41 3
1386.49 2
1386.58 2
1386.66 2
1386.75 3
1386.83 4
1386.92 7
1387.00 8
1387.09 10
1387.17 10
1387.26 10
1387.34 9
1387.43 9
1387.52 9
1387.60 9
1387.69 10
1387.77 11
1387.86 12
1387.94 14
1388.03 15
1388.11 16
1388.20 17
1388.28 17
1388.37 17
1388.45 16
1388.54 15
1388.63 13
1388.71 10
1388.80 8
1388.88 5
1388.97 3
1389.05 2
1389.14 2
1389.22 2
1389.31 4
1389.39 6
1389.48 8
1389.57 10
1389.65 11
1389.74 13
1389.82 15
1389.91 17
1389.99 20
1390.08 22
1390.16 24
1390.25 25
1390.33 25
1390.42 24
1390.51 23
1390.59 22
1390.68 21
1390.76 22
1390.85 23
1390.93 24
1391.02 27
1391.10 29
1391.19 31
1391.28 33
1391.36 35
1391.45 36
1391.53 35
1391.62 33
1391.70 29
1391.79 23
1391.87 17
1391.96 10
1392.04 5
1392.13 0
1392.22 0
1392.30 0
1392.39 0
1392.47 0
1392.56 0
1392.64 0
1392.73 4
1392.81 9
1392.90 14
1392.99 19
1393.07 23
1393.16 27
1393.24 31
1393.33 35
1393.41 38
1393.50 42
1393.58 46
1393.67 49
1393.76 52
1393.84 54
1393.93 54
1394.01 52
1394.10 49
1394.18 45
1394.27 42
1394.35 39
1394.44 39
1394.53 40
1394.61 44
1394.70 49
1394.78 54
1394.87 59
1394.95 62
1395.04 62
1395.13 60
1395.21 56
1395.30 51
1395.38 46
1395.47 42
1395.55 38
1395.64 37
1395.72 37
1395.81 37
1395.90 39
1395.98 40
1396.07 41
1396.15 40
1396.24 38
1396.32 35
1396.41 31
1396.50 26
1396.58 21
1396.67 16
1396.75 12
1396.84 9
1396.92 7
1397.01 6
1397.10 6
1397.18 6
1397.27 8
1397.35 9
1397.44 11
1397.52 13
1397.61 14
1397.70 15
1397.78 15
1397.87 15
1397.95 14
1398.04 13
1398.12 12
1398.21 11
1398.30 11
1398.38 10
1398.47 10
1398.55 9
1398.64 9
1398.72 8
1398.81 7
1398.90 7
1398.98 7
1399.07 8
1399.15 9
1399.24 9
1399.32 9
1399.41 9
1399.50 8
1399.58 7
1399.67 6
1399.75 6
1399.84 6
1399.92 7
1400.01 9
1400.10 12
1400.18 16
1400.27 20
1400.35 23
1400.44 26
1400.52 29
1400.61 29
1400.70 28
1400.78 26
1400.87 23
1400.95 21
1401.04 18
1401.13 17
1401.21 18
1401.30 21
1401.38 24
1401.47 27
1401.55 29
1401.64 29
1401.73 28
1401.81 25
1401.90 21
1401.98 19
1402.07 19
1402.16 21
1402.24 26
1402.33 31
1402.41 38
1402.50 45
1402.58 51
1402.67 56
1402.76 60
1402.84 63
1402.93 65
1403.01 66
1403.10 65
1403.19 62
1403.27 59
1403.36 54
1403.44 49
1403.53 45
1403.61 41
1403.70 38
1403.79 36
1403.87 35
1403.96 34
1404.04 34
1404.13 33
1404.22 33
1404.30 33
1404.39 32
1404.47 32
1404.56 32
1404.65 33
1404.73 34
1404.82 34
1404.90 35
1404.99 35
1405.08 34
1405.16 32
1405.25 29
1405.33 26
1405.42 22
1405.50 19
1405.59 16
1405.68 13
1405.76 11
1405.85 10
1405.93 11
1406.02 14
1406.11 18
1406.19 23
1406.28 29
1406.36 35
1406.45 40
1406.54 43
1406.62 45
1406.71 45
1406.79 44
1406.88 43
1406.97 43
1407.05 44
1407.14 47
1407.22 50
1407.31 54
1407.40 58
1407.48 62
1407.57 64
1407.65 66
1407.74 66
1407.83 65
1407.91 64
1408.00 63
1408.08 62
1408.17 61
1408.26 60
1408.34 59
1408.43 58
1408.51 56
1408.60 53
1408.69 49
1408.77 44
1408.86 37
1408.94 31
1409.03 24
1409.12 18
1409.20 13
1409.29 10
1409.37 8
1409.46 7
1409.55 6
1409.63 6
1409.72 7
1409.81 7
1409.89 8
1409.98 9
1410.06 10
1410.15 13
1410.24 15
1410.32 19
1410.41 22
1410.49 25
1410.58 28
1410.67 31
1410.75 33
1410.84 35
1410.92 36
1411.01 35
1411.10 34
1411.18 31
1411.27 26
1411.36 20
1411.44 13
1411.53 7
1411.61 2
1411.70 0
1411.79 0
1411.87 0
1411.96 1
1412.04 3
1412.13 4
1412.22 4
1412.30 2
1412.39 0
1412.47 0
1412.56 0
1412.65 0
1412.73 0
1412.82 0
1412.91 1
1412.99 3
1413.08 4
1413.16 6
1413.25 7
1413.34 7
1413.42 8
1413.51 9
1413.60 10
1413.68 10
1413.77 9
1413.85 7
1413.94 4
1414.03 1
1414.11 0
1414.20 0
1414.28 2
1414.37 6
1414.46 11
1414.54 17
1414.63 22
1414.72 27
1414.80 31
1414.89 33
1414.97 34
1415.06 35
1415.15 35
1415.23 34
1415.32 32
1415.41 29
1415.49 25
1415.58 21
1415.66 18
1415.75 15
1415.84 14
1415.92 15
1416.01 18
1416.10 22
1416.18 27
1416.27 31
1416.35 34
1416.44 35
1416.53 34
1416.61 33
1416.70 32
1416.79 32
1416.87 33
1416.96 35
1417.04 38
1417.13 42
1417.22 44
1417.30 44
1417.39 44
1417.48 42
1417.56 40
1417.65 37
1417.74 34
1417.82 31
1417.91 28
1417.99 24
1418.08 20
1418.17 15
1418.25 11
1418.34 7
1418.43 4
1418.51 3
1418.60 3
1418.68 4
1418.77 6
1418.86 7
1418.94 8
1419.03 8
1419.12 8
1419.20 8
1419.29 8
1419.38 9
1419.46 10
1419.55 13
1419.63 15
1419.72 18
1419.81 20
1419.89 22
1419.98 23
1420.07 24
1420.15 25
1420.24 27
1420.33 30
1420.41 33
1420.50 37
1420.58 40
1420.67 43
1420.76 46
1420.84 47
1420.93 48
1421.02 48
1421.10 48
1421.19 48
1421.28 48
1421.36 48
1421.45 49
1421.54 52
1421.62 55
1421.71 58
1421.79 62
1421.88 66
1421.97 68
1422.05 70
1422.14 69
1422.23 67
1422.31 63
1422.40 58
1422.49 52
1422.57 47
1422.66 41
1422.75 37
1422.83 34
1422.92 32
1423.01 31
1423.09 32
1423.18 33
1423.26 34
1423.35 36
1423.44 37
1423.52 38
1423.61 38
1423.70 37
1423.78 35
1423.87 32
1423.96 29
1424.04 26
1424.13 23
1424.22 21
1424.30 19
1424.39 17
1424.48 16
1424.56 16
1424.65 16
1424.74 16
1424.82 17
1424.91 18
1424.99 21
1425.08 23
1425.17 24
1425.25 24
1425.34 22
1425.43 17
1425.51 10
1425.60 2
1425.69 0
1425.77 0
1425.86 0
1425.95 0
1426.03 0
1426.12 0
1426.21 0
1426.29 0
1426.38 5
1426.47 10
1426.55 14
1426.64 19
1426.73 24
1426.81 27
1426.90 31
1426.99 33
1427.07 34
1427.16 35
1427.25 35
1427.33 35
1427.42 35
1427.51 33
1427.59 31
1427.68 29
1427.77 26
1427.85 23
1427.94 20
1428.03 19
1428.11 19
1428.20 21
1428.28 25
1428.37 31
1428.46 37
1428.54 42
1428.63 46
1428.72 49
1428.80 49
1428.89 47
1428.98 44
1429.06 40
1429.15 35
1429.24 31
1429.32 27
1429.41 25
1429.50 24
1429.58 24
1429.67 26
1429.76 28
1429.84 31
1429.93 34
1430.02 37
1430.10 39
1430.19 40
1430.28 41
1430.36 41
1430.45 40
1430.54 38
1430.63 36
1430.71 34
1430.80 30
1430.89 27
1430.97 25
1431.06 23
1431.15 23
1431.23 25
1431.32 27
1431.41 30
1431.49 33
1431.58 36
1431.67 37
1431.75 36
1431.84 34
1431.93 31
1432.01 28
1432.10 24
1432.19 21
1432.27 19
1432.36 18
1432.45 17
1432.53 17
1432.62 18
1432.71 18
1432.79 18
1432.88 17
1432.97 15
1433.05 14
1433.14 13
1433.23 13
1433.31 13
1433.40 14
1433.49 15
1433.57 15
1433.66 15
1433.75 13
1433.83 11
1433.92 9
1434.01 7
1434.10 6
1434.18 6
1434.27 8
1434.36 11
1434.44 14
1434.53 17
1434.62 20
1434.70 21
1434.79 23
1434.88 24
1434.96 25
1435.05 27
1435.14 29
1435.22 31
1435.31 33
1435.40 34
1435.48 35
1435.57 36
1435.66 37
1435.75 39
1435.83 41
1435.92 44
1436.01 47
1436.09 48
1436.18 48
1436.27 47
1436.35 45
1436.44 42
1436.53 39
1436.61 37
1436.70 35
1436.79 34
1436.87 33
1436.96 31
1437.05 29
1437.14 25
1437.22 21
1437.31 17
1437.40 14
1437.48 10
1437.57 8
1437.66 6
1437.74 4
1437.83 2
1437.92 0
1438.00 0
1438.09 0
1438.18 0
1438.27 1
1438.35 3
1438.44 6
1438.53 10
1438.61 13
1438.70 16
1438.79 18
1438.87 19
1438.96 19
1439.05 19
1439.13 17
1439.22 15
1439.31 13
1439.40 11
1439.48 8
1439.57 6
1439.66 5
1439.74 3
1439.83 2
1439.92 0
1440.00 0
1440.09 0
1440.18 0
1440.27 0
1440.35 1
1440.44 1
1440.53 2
1440.61 2
1440.70 3
1440.79 5
1440.87 9
1440.96 15
1441.05 22
1441.14 30
1441.22 38
1441.31 43
1441.40 45
1441.48 44
1441.57 40
1441.66 34
1441.74 28
1441.83 22
1441.92 19
1442.01 17
1442.09 17
1442.18 18
1442.27 18
1442.35 18
1442.44 16
1442.53 12
1442.62 7
1442.70 2
1442.79 0
1442.88 0
1442.96 0
1443.05 0
1443.14 0
1443.23 0
1443.31 1
1443.40 6
1443.49 9
1443.57 11
1443.66 10
1443.75 8
1443.83 4
1443.92 0
1444.01 0
1444.10 0
1444.18 0
1444.27 0
1444.36 0
1444.44 0
1444.53 5
1444.62 11
1444.71 15
1444.79 19
1444.88 21
1444.97 23
1445.05 24
1445.14 24
1445.23 25
1445.32 27
1445.40 27
1445.49 28
1445.58 27
1445.66 25
1445.75 23
1445.84 19
1445.93 15
1446.01 12
1446.10 10
1446.19 9
1446.27 11
1446.36 14
1446.45 19
1446.54 26
1446.62 32
1446.71 39
1446.80 45
1446.88 50
1446.97 55
1447.06 60
1447.15 64
1447.23 68
1447.32 71
1447.41 72
1447.50 72
1447.58 69
1447.67 65
1447.76 60
1447.84 54
1447.93 49
1448.02 45
1448.11 43
1448.19 42
1448.28 42
1448.37 43
1448.45 43
1448.54 43
1448.63 41
1448.72 38
1448.80 35
1448.89 32
1448.98 30
1449.07 29
1449.15 30
1449.24 32
1449.33 34
1449.41 36
1449.50 37
1449.59 37
1449.68 37
1449.76 36
1449.85 35
1449.94 34
1450.03 34
1450.11 34
1450.20 35
1450.29 36
1450.37 36
1450.46 36
1450.55 35
1450.64 34
1450.72 33
1450.81 31
1450.90 30
1450.99 30
1451.07 29
1451.16 30
1451.25 30
1451.34 30
1451.42 30
1451.51 28
1451.60 24
1451.68 20
1451.77 14
1451.86 9
1451.95 5
1452.03 1
1452.12 0
1452.21 0
1452.30 1
1452.38 3
1452.47 5
1452.56 8
1452.65 10
1452.73 13
1452.82 17
1452.91 21
1453.00 26
1453.08 31
1453.17 36
1453.26 40
1453.34 43
1453.43 44
1453.52 44
1453.61 42
1453.69 39
1453.78 37
1453.87 35
1453.96 34
1454.04 35
1454.13 37
1454.22 40
1454.31 42
1454.39 45
1454.48 46
1454.57 47
1454.66 47
1454.74 47
1454.83 48
1454.92 48
1455.01 48
1455.09 47
1455.18 45
1455.27 41
1455.36 35
1455.44 28
1455.53 22
1455.62 16
1455.71 12
1455.79 11
1455.88 12
1455.97 15
1456.06 19
1456.14 23
1456.23 28
1456.32 32
1456.41 35
1456.49 37
1456.58 38
1456.67 37
1456.76 36
1456.84 35
1456.93 33
1457.02 31
1457.11 29
1457.19 29
1457.28 30
1457.37 31
1457.46 34
1457.54 36
1457.63 38
1457.72 39
1457.81 39
1457.89 37
1457.98 35
1458.07 31
1458.16 28
1458.24 26
1458.33 25
1458.42 25
1458.51 26
1458.59 27
1458.68 29
1458.77 30
1458.86 30
1458.94 30
1459.03 28
1459.12 27
1459.21 25
1459.29 23
1459.38 22
1459.47 20
1459.56 19
1459.64 18
1459.73 18
1459.82 18
1459.91 19
1459.99 21
1460.08 25
1460.17 31
1460.26 37
1460.34 44
1460.43 50
1460.52 55
1460.61 60
1460.70 63
1460.78 66
1460.87 68
1460.96 70
1461.05 71
1461.13 71
1461.22 70
1461.31 68
1461.40 65
1461.48 60
1461.57 54
1461.66 49
1461.75 43
1461.83 39
1461.92 37
1462.01 36
1462.10 37
1462.18 40
1462.27 43
1462.36 45
1462.45 46
1462.54 45
1462.62 43
1462.71 41
1462.80 38
1462.89 37
1462.97 37
1463.06 38
1463.15 40
1463.24 42
1463.32 43
1463.41 44
1463.50 43
1463.59 41
1463.68 40
1463.76 40
1463.85 41
1463.94 44
1464.03 48
1464.11 54
1464.20 59
1464.29 62
1464.38 64
1464.46 63
1464.55 59
1464.64 54
1464.73 49
1464.82 44
1464.90 40
1464.99 38
1465.08 36
1465.17 36
1465.25 37
1465.34 37
1465.43 37
1465.52 37
1465.61 35
1465.69 33
1465.78 31
1465.87 28
1465.96 25
1466.04 22
1466.13 20
1466.22 16
1466.31 13
1466.40 9
1466.48 5
1466.57 0
1466.66 0
1466.75 0
1466.83 0
1466.92 0
1467.01 0
1467.10 0
1467.19 0
1467.27 0
1467.36 5
1467.45 9
1467.54 14
1467.62 18
1467.71 23
1467.80 28
1467.89 32
1467.98 36
1468.06 38
1468.15 39
1468.24 38
1468.33 37
1468.42 36
1468.50 35
1468.59 35
1468.68 36
1468.77 38
1468.85 41
1468.94 44
1469.03 47
1469.12 52
1469.21 57
1469.29 62
1469.38 68
1469.47 73
1469.56 76
1469.65 76
1469.73 74
1469.82 69
1469.91 62
1470.00 55
1470.08 49
1470.17 44
1470.26 41
1470.35 41
1470.44 43
1470.52 45
1470.61 49
1470.70 52
1470.79 54
1470.88 56
1470.96 57
1471.05 57
1471.14 56
1471.23 54
1471.32 52
1471.40 50
1471.49 47
1471.58 45
1471.67 42
1471.76 39
1471.84 37
1471.93 36
1472.02 36
1472.11 36
1472.19 38
1472.28 39
1472.37 40
1472.46 41
1472.55 39
1472.63 37
1472.72 32
1472.81 27
1472.90 21
1472.99 16
1473.07 13
1473.16 12
1473.25 14
1473.34 17
1473.43 23
1473.51 28
1473.60 34
1473.69 38
1473.78 41
1473.87 43
1473.95 44
1474.04 44
1474.13 45
1474.22 45
1474.31 45
1474.39 46
1474.48 46
1474.57 46
1474.66 46
1474.75 46
1474.83 45
1474.92 43
1475.01 40
1475.10 37
1475.19 32
1475.28 29
1475.36 26
1475.45 24
1475.54 24
1475.63 26
1475.72 28
1475.80 30
1475.89 31
1475.98 32
1476.07 30
1476.16 28
1476.24 26
1476.33 23
1476.42 21
1476.51 19
1476.60 19
1476.68 19
1476.77 20
1476.86 21
1476.95 21
1477.04 22
1477.12 22
1477.21 23
1477.30 25
1477.39 27
1477.48 32
1477.57 37
1477.65 44
1477.74 51
1477.83 57
1477.92 62
1478.01 66
1478.09 68
1478.18 69
1478.27 68
1478.36 67
1478.45 65
1478.53 64
1478.62 62
1478.71 60
1478.80 59
1478.89 56
1478.98 54
1479.06 51
1479.15 48
1479.24 46
1479.33 43
1479.42 40
1479.50 36
1479.59 32
1479.68 27
1479.77 22
1479.86 18
1479.95 14
1480.03 12
1480.12 11
1480.21 11
1480.30 11
1480.39 11
1480.47 10
1480.56 8
1480.65 6
1480.74 4
1480.83 3
1480.92 3
1481.00 4
1481.09 6
1481.18 8
1481.27 11
1481.36 14
1481.44 16
1481.53 17
1481.62 19
1481.71 20
1481.80 21
1481.89 23
1481.97 24
1482.06 26
1482.15 27
1482.24 27
1482.33 25
1482.42 23
1482.50 20
1482.59 17
1482.68 14
1482.77 13
1482.86 13
1482.95 13
1483.03 15
1483.12 16
1483.21 18
1483.30 20
1483.39 22
1483.47 24
1483.56 26
1483.65 29
1483.74 31
1483.83 34
1483.92 36
1484.00 38
1484.09 40
1484.18 42
1484.27 44
1484.36 46
1484.45 49
1484.53 51
1484.62 54
1484.71 55
1484.80 55
1484.89 53
1484.98 49
1485.06 44
1485.15 39
1485.24 34
1485.33 29
1485.42 26
1485.51 24
1485.59 24
1485.68 25
1485.77 28
1485.86 32
1485.95 39
1486.04 46
1486.12 55
1486.21 63
1486.30 69
1486.39 73
1486.48 75
1486.57 73
1486.66 68
1486.74 61
1486.83 54
1486.92 48
1487.01 43
1487.10 39
1487.19 38
1487.27 38
1487.36 39
1487.45 41
1487.54 42
1487.63 44
1487.72 44
1487.80 43
1487.89 40
1487.98 36
1488.07 30
1488.16 23
1488.25 14
1488.34 5
1488.42 0
1488.51 0
1488.60 0
1488.69 0
1488.78 0
1488.87 0
1488.95 0
1489.04 0
1489.13 7
1489.22 15
1489.31 21
1489.40 24
1489.49 26
1489.57 25
1489.66 24
1489.75 24
1489.84 25
1489.93 28
1490.02 32
1490.10 36
1490.19 41
1490.28 44
1490.37 46
1490.46 47
1490.55 48
1490.64 48
1490.72 48
1490.81 48
1490.90 49
1490.99 51
1491.08 52
1491.17 53
1491.26 54
1491.34 54
1491.43 54
1491.52 54
1491.61 53
1491.70 52
1491.79 51
1491.87 49
1491.96 46
1492.05 43
1492.14 40
1492.23 36
1492.32 32
1492.41 28
1492.49 25
1492.58 23
1492.67 22
1492.76 22
1492.85 24
1492.94 25
1493.03 28
1493.11 32
1493.20 36
1493.29 42
1493.38 47
1493.47 51
1493.56 55
1493.65 56
1493.73 56
1493.82 55
1493.91 54
1494.00 54
1494.09 57
1494.18 63
1494.27 72
1494.36 82
1494.44 93
1494.53 102
1494.62 109
1494.71 112
1494.80 113
1494.89 111
1494.98 108
1495.06 105
1495.15 103
1495.24 101
1495.33 101
1495.42 101
1495.51 100
1495.60 100
1495.68 99
1495.77 97
1495.86 96
1495.95 96
1496.04 96
1496.13 96
1496.22 96
1496.31 95
1496.39 92
1496.48 88
1496.57 83
1496.66 77
1496.75 73
1496.84 70
1496.93 67
1497.01 66
1497.10 65
1497.19 63
1497.28 61
1497.37 57
1497.46 52
1497.55 45
1497.64 37
1497.72 30
1497.81 23
1497.90 18
1497.99 15
1498.08 14
1498.17 16
1498.26 18
1498.35 21
1498.43 24
1498.52 25
1498.61 26
1498.70 26
1498.79 26
1498.88 28
1498.97 31
1499.06 36
1499.14 42
1499.23 48
1499.32 53
1499.41 56
1499.50 58
1499.59 57
1499.68 56
1499.77 53
1499.85 51
1499.94 50
1500.03 50
1500.12 51
1500.21 52
1500.30 55
1500.39 57
1500.48 58
1500.56 58
1500.65 56
1500.74 53
1500.83 47
1500.92 41
1501.01 35
1501.10 29
1501.19 24
1501.28 20
1501.36 17
1501.45 14
1501.54 12
1501.63 10
1501.72 8
1501.81 7
1501.90 7
1501.99 7
1502.07 9
1502.16 12
1502.25 14
1502.34 17
1502.43 19
1502.52 20
1502.61 20
1502.70 20
1502.79 21
1502.87 23
1502.96 27
1503.05 32
1503.14 37
1503.23 43
1503.32 48
1503.41 53
1503.50 57
1503.59 61
1503.67 65
1503.76 69
1503.85 71
1503.94 73
1504.03 73
1504.12 72
1504.21 70
1504.30 68
1504.39 66
1504.47 64
1504.56 62
1504.65 61
1504.74 60
1504.83 59
1504.92 58
1505.01 58
1505.10 58
1505.19 59
1505.27 60
1505.36 62
1505.45 66
1505.54 69
1505.63 72
1505.72 76
1505.81 78
1505.90 81
1505.99 83
1506.08 84
1506.16 85
1506.25 85
1506.34 86
1506.43 87
1506.52 88
1506.61 89
1506.70 90
1506.79 92
1506.88 93
1506.97 95
1507.05 96
1507.14 97
1507.23 97
1507.32 98
1507.41 97
1507.50 97
1507.59 95
1507.68 93
1507.77 90
1507.86 86
1507.94 81
1508.03 76
1508.12 71
1508.21 67
1508.30 64
1508.39 62
1508.48 61
1508.57 62
1508.66 65
1508.75 69
1508.83 73
1508.92 76
1509.01 79
1509.10 81
1509.19 81
1509.28 79
1509.37 76
1509.46 73
1509.55 70
1509.64 68
1509.73 69
1509.81 71
1509.90 74
1509.99 78
1510.08 81
1510.17 82
1510.26 82
1510.35 79
1510.44 76
1510.53 72
1510.62 68
1510.71 65
1510.79 63
1510.88 62
1510.97 63
1511.06 66
1511.15 69
1511.24 72
1511.33 76
1511.42 79
1511.51 81
1511.60 82
1511.69 82
1511.77 81
1511.86 80
1511.95 79
1512.04 77
1512.13 77
1512.22 76
1512.31 76
1512.40 75
1512.49 73
1512.58 71
1512.67 69
1512.76 66
1512.84 63
1512.93 60
1513.02 59
1513.11 58
1513.20 58
1513.29 59
1513.38 61
1513.47 64
1513.56 68
1513.65 73
1513.74 79
1513.83 85
1513.91 90
1514.00 93
1514.09 95
1514.18 94
1514.27 91
1514.36 85
1514.45 78
1514.54 70
1514.63 61
1514.72 54
1514.81 48
1514.90 45
1514.99 44
1515.07 46
1515.16 50
1515.25 55
1515.34 59
1515.43 63
1515.52 66
1515.61 67
1515.70 67
1515.79 67
1515.88 66
1515.97 66
1516.06 66
1516.15 67
1516.23 69
1516.32 72
1516.41 75
1516.50 77
1516.59 77
1516.68 77
1516.77 74
1516.86 69
1516.95 64
1517.04 57
1517.13 51
1517.22 44
1517.31 39
1517.40 34
1517.48 30
1517.57 27
1517.66 25
1517.75 23
1517.84 22
1517.93 21
1518.02 21
1518.11 21
1518.20 21
1518.29 21
1518.38 21
1518.47 22
1518.56 23
1518.65 27
1518.73 31
1518.82 38
1518.91 45
1519.00 52
1519.09 58
1519.18 61
1519.27 63
1519.36 63
1519.45 62
1519.54 61
1519.63 61
1519.72 62
1519.81 63
1519.90 65
1519.99 65
1520.08 64
1520.16 62
1520.25 59
1520.34 55
1520.43 52
1520.52 48
1520.61 44
1520.70 41
1520.79 37
1520.88 33
1520.97 28
1521.06 24
1521.15 20
1521.24 17
1521.33 16
1521.42 18
1521.51 21
1521.60 26
1521.68 31
1521.77 35
1521.86 38
1521.95 41
1522.04 43
1522.13 45
1522.22 48
1522.31 51
1522.40 54
1522.49 57
1522.58 60
1522.67 62
1522.76 64
1522.85 66
1522.94 68
1523.03 71
1523.12 74
1523.21 78
1523.29 82
1523.38 85
1523.47 88
1523.56 91
1523.65 95
1523.74 98
1523.83 101
1523.92 103
1524.01 105
1524.10 105
1524.19 103
1524.28 99
1524.37 93
1524.46 86
1524.55 79
1524.64 73
1524.73 69
1524.82 66
1524.91 66
1525.00 66
1525.08 66
1525.17 65
1525.26 64
1525.35 63
1525.44 62
1525.53 61
1525.62 62
1525.71 65
1525.80 67
1525.89 70
1525.98 71
1526.07 71
1526.16 69
1526.25 64
1526.34 57
1526.43 49
1526.52 41
1526.61 34
1526.70 28
1526.79 24
1526.88 23
1526.97 25
1527.05 30
1527.14 36
1527.23 44
1527.32 52
1527.41 59
1527.50 64
1527.59 69
1527.68 72
1527.77 73
1527.86 73
1527.95 72
1528.04 69
1528.13 64
1528.22 58
1528.31 49
1528.40 42
1528.49 35
1528.58 32
1528.67 32
1528.76 35
1528.85 40
1528.94 46
1529.03 51
1529.12 53
1529.21 53
1529.30 51
1529.38 47
1529.47 43
1529.56 40
1529.65 37
1529.74 35
1529.83 34
1529.92 33
1530.01 32
1530.10 31
1530.19 29
1530.28 26
1530.37 23
1530.46 20
1530.55 17
1530.64 15
1530.73 14
1530.82 13
1530.91 14
1531.00 15
1531.09 15
1531.18 14
1531.27 12
1531.36 9
1531.45 6
1531.54 3
1531.63 1
1531.72 0
1531.81 0
1531.90 0
1531.99 0
1532.08 0
1532.17 0
1532.26 0
1532.34 0
1532.43 0
1532.52 0
1532.61 0
1532.70 2
1532.79 6
1532.88 11
1532.97 16
1533.06 22
1533.15 28
1533.24 34
1533.33 40
1533.42 44
1533.51 46
1533.60 47
1533.69 47
1533.78 46
1533.87 45
1533.96 42
1534.05 40
1534.14 37
1534.23 34
1534.32 30
1534.41 27
1534.50 25
1534.59 24
1534.68 23
1534.77 23
1534.86 23
1534.95 23
1535.04 24
1535.13 25
1535.22 27
1535.31 30
1535.40 34
1535.49 38
1535.58 42
1535.67 46
1535.76 47
1535.85 48
1535.94 46
1536.03 43
1536.12 38
1536.21 33
1536.30 27
1536.39 21
1536.48 16
1536.57 11
1536.66 8
1536.75 6
1536.83 5
1536.92 6
1537.01 7
1537.10 9
1537.19 10
1537.28 10
1537.37 9
1537.46 8
1537.55 8
1537.64 8
1537.73 10
1537.82 14
1537.91 20
1538.00 27
1538.09 33
1538.18 37
1538.27 41
1538.36 42
1538.45 43
1538.54 43
1538.63 44
1538.72 45
1538.81 48
1538.90 53
1538.99 58
1539.08 64
1539.17 71
1539.26 78
1539.35 85
1539.44 92
1539.53 98
1539.62 102
1539.71 104
1539.80 103
1539.89 98
1539.98 91
1540.07 83
1540.16 73
1540.25 65
1540.34 58
1540.43 55
1540.52 54
1540.61 57
1540.70 62
1540.79 67
1540.88 71
1540.97 73
1541.06 73
1541.15 72
1541.24 68
1541.33 65
1541.42 63
1541.51 64
1541.60 68
1541.69 74
1541.78 84
1541.87 94
1541.96 105
1542.05 113
1542.14 119
1542.23 122
1542.32 120
1542.41 116
1542.50 108
1542.59 100
1542.68 91
1542.77 82
1542.86 75
1542.95 70
1543.04 67
1543.13 66
1543.22 67
1543.31 68
1543.40 70
1543.49 73
1543.58 75
1543.67 77
1543.76 78
1543.85 78
1543.94 77
1544.03 76
1544.12 73
1544.21 71
1544.30 68
1544.39 65
1544.48 62
1544.57 59
1544.66 57
1544.75 54
1544.84 52
1544.93 50
1545.02 49
1545.11 47
1545.20 44
1545.29 41
1545.38 38
1545.47 34
1545.56 30
1545.65 27
1545.74 26
1545.84 27
1545.93 28
1546.02 31
1546.11 33
1546.20 35
1546.29 35
1546.38 34
1546.47 32
1546.56 30
1546.65 29
1546.74 29
1546.83 30
1546.92 31
1547.01 34
1547.10 36
1547.19 39
1547.28 42
1547.37 45
1547.46 50
1547.55 54
1547.64 59
1547.73 64
1547.82 67
1547.91 69
1548.00 69
1548.09 68
1548.18 66
1548.27 64
1548.36 61
1548.45 58
1548.54 54
1548.63 50
1548.72 45
1548.81 39
1548.90 33
1548.99 26
1549.08 21
1549.17 17
1549.26 15
1549.35 15
1549.44 17
1549.53 19
1549.62 22
1549.71 23
1549.80 22
1549.89 19
1549.98 15
1550.07 9
1550.16 3
1550.25 0
1550.34 0
1550.44 0
1550.53 3
1550.62 11
1550.71 21
1550.80 32
1550.89 42
1550.98 50
1551.07 57
1551.16 60
1551.25 63
1551.34 63
1551.43 64
1551.52 63
1551.61 62
1551.70 60
1551.79 57
1551.88 53
1551.97 47
1552.06 42
1552.15 36
1552.24 30
1552.33 24
1552.42 20
1552.51 16
1552.60 14
1552.69 12
1552.78 11
1552.87 10
1552.96 9
1553.05 7
1553.14 3
1553.23 0
1553.33 0
1553.42 0
1553.51 0
1553.60 0
1553.69 0
1553.78 0
1553.87 0
1553.96 4
1554.05 8
1554.14 11
1554.23 13
1554.32 13
1554.41 14
1554.50 15
1554.59 17
1554.68 20
1554.77 23
1554.86 27
1554.95 30
1555.04 33
1555.13 36
1555.22 39
1555.31 42
1555.40 45
1555.49 48
1555.58 52
1555.68 57
1555.77 62
1555.86 69
1555.95 77
1556.04 85
1556.13 94
1556.22 101
1556.31 106
1556.40 109
1556.49 108
1556.58 106
1556.67 101
1556.76 95
1556.85 88
1556.94 82
1557.03 77
1557.12 73
1557.21 70
1557.30 68
1557.39 66
1557.48 64
1557.57 62
1557.66 59
1557.76 56
1557.85 53
1557.94 51
1558.03 49
1558.12 49
1558.21 50
1558.30 53
1558.39 55
1558.48 58
1558.57 61
1558.66 63
1558.75 65
1558.84 68
1558.93 72
1559.02 76
1559.11 80
1559.20 84
1559.29 85
1559.38 85
1559.47 83
1559.57 80
1559.66 76
1559.75 71
1559.84 68
1559.93 66
1560.02 65
1560.11 66
1560.20 68
1560.29 71
1560.38 74
1560.47 78
1560.56 80
1560.65 81
1560.74 79
1560.83 75
1560.92 70
1561.01 65
1561.10 59
1561.20 55
1561.29 52
1561.38 51
1561.47 50
1561.56 49
1561.65 48
1561.74 44
1561.83 39
1561.92 32
1562.01 23
1562.10 14
1562.19 6
1562.28 0
1562.37 0
1562.46 0
1562.55 4
1562.65 12
1562.74 23
1562.83 36
1562.92 49
1563.01 61
1563.10 71
1563.19 80
1563.28 87
1563.37 93
1563.46 96
1563.55 96
1563.64 95
1563.73 90
1563.82 84
1563.91 75
1564.00 66
1564.10 57
1564.19 48
1564.28 42
1564.37 37
1564.46 34
1564.55 33
1564.64 33
1564.73 34
1564.82 35
1564.91 36
1565.00 37
1565.09 38
1565.18 37
1565.27 37
1565.36 37
1565.46 37
1565.55 37
1565.64 38
1565.73 39
1565.82 41
1565.91 42
1566.00 44
1566.09 44
1566.18 44
1566.27 44
1566.36 43
1566.45 43
1566.54 44
1566.64 45
1566.73 46
1566.82 47
1566.91 47
1567.00 45
1567.09 41
1567.18 37
1567.27 31
1567.36 26
1567.45 22
1567.54 19
1567.63 17
1567.72 16
1567.81 16
1567.91 17
1568.00 18
1568.09 19
1568.18 22
1568.27 24
1568.36 27
1568.45 31
1568.54 34
1568.63 37
1568.72 41
1568.81 44
1568.90 47
1569.00 50
1569.09 53
1569.18 53
1569.27 52
1569.36 50
1569.45 47
1569.54 44
1569.63 41
1569.72 41
1569.81 42
1569.90 45
1569.99 50
1570.08 55
1570.18 61
1570.27 66
1570.36 69
1570.45 71
1570.54 71
1570.63 69
1570.72 66
1570.81 63
1570.90 59
1570.99 56
1571.08 54
1571.18 53
1571.27 52
1571.36 51
1571.45 50
1571.54 48
1571.63 46
1571.72 44
1571.81 41
1571.90 37
1571.99 33
1572.08 30
1572.17 28
1572.27 27
1572.36 26
1572.45 27
1572.54 27
1572.63 27
1572.72 27
1572.81 28
1572.90 28
1572.99 30
1573.08 32
1573.17 36
1573.27 41
1573.36 46
1573.45 50
1573.54 52
1573.63 52
1573.72 48
1573.81 43
1573.90 35
1573.99 28
1574.08 21
1574.18 17
1574.27 15
1574.36 15
1574.45 18
1574.54 21
1574.63 25
1574.72 27
1574.81 29
1574.90 29
1574.99 29
1575.08 29
1575.18 29
1575.27 30
1575.36 31
1575.45 32
1575.54 33
1575.63 32
1575.72 29
1575.81 24
1575.90 18
1575.99 12
1576.09 7
1576.18 5
1576.27 5
1576.36 10
1576.45 16
1576.54 24
1576.63 32
1576.72 38
1576.81 42
1576.91 44
1577.00 44
1577.09 44
1577.18 43
1577.27 42
1577.36 41
1577.45 39
1577.54 37
1577.63 33
1577.72 29
1577.82 23
1577.91 18
1578.00 15
1578.09 13
1578.18 13
1578.27 15
1578.36 19
1578.45 24
1578.54 29
1578.64 33
1578.73 35
1578.82 35
1578.91 33
1579.00 30
1579.09 26
1579.18 23
1579.27 21
1579.36 19
1579.46 19
1579.55 19
1579.64 20
1579.73 21
1579.82 22
1579.91 24
1580.00 27
1580.09 30
1580.18 35
1580.28 39
1580.37 43
1580.46 45
1580.55 46
1580.64 45
1580.73 44
1580.82 42
1580.91 40
1581.00 39
1581.10 39
1581.19 39
1581.28 41
1581.37 43
1581.46 45
1581.55 48
1581.64 52
1581.73 57
1581.82 63
1581.92 70
1582.01 78
1582.10 87
1582.19 96
1582.28 104
1582.37 110
1582.46 114
1582.55 115
1582.65 114
1582.74 110
1582.83 104
1582.92 97
1583.01 90
1583.10 84
1583.19 77
1583.28 71
1583.38 65
1583.47 58
1583.56 52
1583.65 45
1583.74 40
1583.83 36
1583.92 35
1584.01 35
1584.11 37
1584.20 41
1584.29 45
1584.38 48
1584.47 51
1584.56 54
1584.65 55
1584.74 56
1584.84 57
1584.93 57
1585.02 57
1585.11 59
1585.20 60
1585.29 63
1585.38 66
1585.47 70
1585.57 73
1585.66 76
1585.75 78
1585.84 79
1585.93 78
1586.02 75
1586.11 71
1586.20 67
1586.30 62
1586.39 57
1586.48 51
1586.57 46
1586.66 40
1586.75 33
1586.84 27
1586.93 20
1587.03 15
1587.12 11
1587.21 9
1587.30 8
1587.39 10
1587.48 12
1587.57 14
1587.67 16
1587.76 17
1587.85 18
1587.94 18
1588.03 19
1588.12 21
1588.21 23
1588.30 26
1588.40 30
1588.49 35
1588.58 39
1588.67 43
1588.76 46
1588.85 46
1588.94 45
1589.04 42
1589.13 37
1589.22 33
1589.31 29
1589.40 27
1589.49 28
1589.58 31
1589.68 36
1589.77 41
1589.86 46
1589.95 50
1590.04 51
1590.13 51
1590.22 50
1590.32 48
1590.41 46
1590.50 45
1590.59 46
1590.68 47
1590.77 49
1590.86 50
1590.96 50
1591.05 49
1591.14 46
1591.23 44
1591.32 41
1591.41 38
1591.50 37
1591.60 36
1591.69 37
1591.78 38
1591.87 39
1591.96 41
1592.05 44
1592.14 49
1592.24 54
1592.33 61
1592.42 67
1592.51 73
1592.60 76
1592.69 78
1592.78 77
1592.88 76
1592.97 74
1593.06 74
1593.15 76
1593.24 80
1593.33 84
1593.43 89
1593.52 91
1593.61 91
1593.70 87
1593.79 82
1593.88 75
1593.97 68
1594.07 61
1594.16 55
1594.25 51
1594.34 47
1594.43 43
1594.52 39
1594.62 35
1594.71 32
1594.80 28
1594.89 26
1594.98 24
1595.07 24
1595.16 23
1595.26 23
1595.35 23
1595.44 22
1595.53 21
1595.62 20
1595.71 18
1595.81 17
1595.90 15
1595.99 14
1596.08 13
1596.17 12
1596.26 13
1596.36 15
1596.45 18
1596.54 21
1596.63 25
1596.72 28
1596.81 31
1596.90 31
1597.00 31
1597.09 28
1597.18 25
1597.27 21
1597.36 16
1597.45 11
1597.55 5
1597.64 0
1597.73 0
1597.82 0
1597.91 0
1598.00 0
1598.10 0
1598.19 0
1598.28 0
1598.37 0
1598.46 3
1598.55 10
1598.65 17
1598.74 24
1598.83 30
1598.92 35
1599.01 38
1599.10 38
1599.20 35
1599.29 29
1599.38 22
1599.47 15
1599.56 9
1599.65 5
1599.75 4
1599.84 4
1599.93 7
1600.02 10
1600.11 13
1600.20 16
1600.30 18
1600.39 19
1600.48 20
1600.57 21
1600.66 22
1600.75 24
1600.85 26
1600.94 29
1601.03 32
1601.12 33
1601.21 34
1601.31 33
1601.40 32
1601.49 30
1601.58 28
1601.67 27
1601.76 26
1601.86 26
1601.95 26
1602.04 26
1602.13 26
1602.22 25
1602.31 25
1602.41 24
1602.50 22
1602.59 20
1602.68 16
1602.77 12
1602.86 7
1602.96 1
1603.05 0
1603.14 0
1603.23 0
1603.32 0
1603.42 0
1603.51 0
1603.60 0
1603.69 1
1603.78 2
1603.87 3
1603.97 5
1604.06 8
1604.15 12
1604.24 17
1604.33 22
1604.43 28
1604.52 32
1604.61 36
1604.70 38
1604.79 40
1604.88 42
1604.98 44
1605.07 46
1605.16 49
1605.25 51
1605.34 52
1605.44 52
1605.53 52
1605.62 51
1605.71 51
1605.80 50
1605.90 50
1605.99 51
1606.08 51
1606.17 51
1606.26 50
1606.35 47
1606.45 43
1606.54 38
1606.63 33
1606.72 29
1606.81 26
1606.91 24
1607.00 24
1607.09 24
1607.18 24
1607.27 23
1607.37 20
1607.46 17
1607.55 15
1607.64 14
1607.73 16
1607.82 21
1607.92 29
1608.01 37
1608.10 45
1608.19 51
1608.28 55
1608.38 58
1608.47 58
1608.56 58
1608.65 57
1608.74 56
1608.84 55
1608.93 54
1609.02 54
1609.11 54
1609.20 55
1609.30 57
1609.39 59
1609.48 62
1609.57 65
1609.66 66
1609.76 66
1609.85 65
1609.94 61
1610.03 54
1610.12 45
1610.22 36
1610.31 26
1610.40 17
1610.49 10
1610.58 5
1610.68 3
1610.77 2
1610.86 3
1610.95 4
1611.04 6
1611.14 10
1611.23 14
1611.32 19
1611.41 24
1611.50 30
1611.60 35
1611.69 38
1611.78 40
1611.87 39
1611.96 37
1612.06 33
1612.15 30
1612.24 27
1612.33 25
1612.42 24
1612.52 25
1612.61 26
1612.70 28
1612.79 30
1612.88 31
1612.98 31
1613.07 30
1613.16 29
1613.25 27
1613.35 25
1613.44 23
1613.53 21
1613.62 19
1613.71 18
1613.81 15
1613.90 13
1613.99 9
1614.08 4
1614.17 0
1614.27 0
1614.36 0
1614.45 0
1614.54 0
1614.63 0
1614.73 0
1614.82 0
1614.91 4
1615.00 8
1615.10 11
1615.19 12
1615.28 12
1615.37 11
1615.46 10
1615.56 9
1615.65 10
1615.74 12
1615.83 15
1615.92 18
1616.02 21
1616.11 23
1616.20 25
1616.29 26
1616.39 28
1616.48 31
1616.57 34
1616.66 37
1616.75 40
1616.85 42
1616.94 42
1617.03 41
1617.12 38
1617.21 35
1617.31 33
1617.40 32
1617.49 34
1617.58 37
1617.68 41
1617.77 45
1617.86 48
1617.95 49
1618.04 48
1618.14 46
1618.23 44
1618.32 43
1618.41 43
1618.51 43
1618.60 44
1618.69 45
1618.78 44
1618.87 42
1618.97 40
1619.06 37
1619.15 35
1619.24 35
1619.34 37
1619.43 40
1619.52 44
1619.61 48
1619.70 50
1619.80 51
1619.89 50
1619.98 48
1620.07 45
1620.17 43
1620.26 43
1620.35 46
1620.44 52
1620.54 60
1620.63 70
1620.72 81
1620.81 90
1620.90 97
1621.00 101
1621.09 102
1621.18 101
1621.27 97
1621.37 92
1621.46 86
1621.55 80
1621.64 75
1621.74 70
1621.83 67
1621.92 64
1622.01 61
1622.10 59
1622.20 56
1622.29 52
1622.38 47
1622.47 41
1622.57 34
1622.66 26
1622.75 18
1622.84 10
1622.94 2
1623.03 0
1623.12 0
1623.21 0
1623.31 0
1623.40 2
1623.49 10
1623.58 19
1623.67 28
1623.77 37
1623.86 43
1623.95 47
1624.04 48
1624.14 48
1624.23 45
1624.32 42
1624.41 39
1624.51 36
1624.60 34
1624.69 32
1624.78 30
1624.88 28
1624.97 26
1625.06 24
1625.15 23
1625.25 22
1625.34 22
1625.43 23
1625.52 23
1625.62 24
1625.71 25
1625.80 25
1625.89 26
1625.98 27
1626.08 29
1626.17 32
1626.26 36
1626.35 41
1626.45 46
1626.54 50
1626.63 52
1626.72 53
1626.82 52
1626.91 49
1627.00 46
1627.09 43
1627.19 40
1627.28 40
1627.37 42
1627.46 46
1627.56 52
1627.65 59
1627.74 67
1627.83 73
1627.93 78
1628.02 82
1628.11 83
1628.20 84
1628.30 85
1628.39 85
1628.48 87
1628.57 89
1628.67 92
1628.76 94
1628.85 95
1628.94 95
1629.04 92
1629.13 89
1629.22 84
1629.31 79
1629.41 75
1629.50 72
1629.59 70
1629.68 70
1629.78 70
1629.87 71
1629.96 72
1630.05 73
1630.15 75
1630.24 77
1630.33 81
1630.43 87
1630.52 94
1630.61 101
1630.70 108
1630.80 112
1630.89 114
1630.98 111
1631.07 104
1631.17 95
1631.26 84
1631.35 73
1631.44 64
1631.54 57
1631.63 54
1631.72 52
1631.81 53
1631.91 53
1632.00 54
1632.09 53
1632.18 50
1632.28 46
1632.37 42
1632.46 37
1632.55 33
1632.65 30
1632.74 30
1632.83 31
1632.93 34
1633.02 38
1633.11 42
1633.20 45
1633.30 48
1633.39 49
1633.48 48
1633.57 46
1633.67 43
1633.76 40
1633.85 38
1633.94 36
1634.04 34
1634.13 34
1634.22 34
1634.32 34
1634.41 35
1634.50 36
1634.59 37
1634.69 37
1634.78 36
1634.87 35
1634.96 33
1635.06 30
1635.15 26
1635.24 21
1635.33 17
1635.43 13
1635.52 10
1635.61 8
1635.71 7
1635.80 7
1635.89 7
1635.98 8
1636.08 9
1636.17 10
1636.26 11
1636.35 13
1636.45 15
1636.54 19
1636.63 24
1636.73 29
1636.82 35
1636.91 40
1637.00 44
1637.10 46
1637.19 46
1637.28 44
1637.38 40
1637.47 35
1637.56 30
1637.65 24
1637.75 19
1637.84 14
1637.93 9
1638.02 5
1638.12 1
1638.21 0
1638.30 0
1638.40 0
1638.49 0
1638.58 0
1638.67 0
1638.77 0
1638.86 0
1638.95 1
1639.05 4
1639.14 7
1639.23 8
1639.32 9
1639.42 10
1639.51 11
1639.60 12
1639.69 14
1639.79 17
1639.88 22
1639.97 26
1640.07 29
1640.16 31
1640.25 31
1640.34 29
1640.44 27
1640.53 25
1640.62 23
1640.72 21
1640.81 21
1640.90 21
1640.99 21
1641.09 22
1641.18 24
1641.27 25
1641.37 27
1641.46 29
1641.55 30
1641.65 32
1641.74 33
1641.83 34
1641.92 36
1642.02 37
1642.11 38
1642.20 38
1642.30 37
1642.39 36
1642.48 34
1642.57 32
1642.67 30
1642.76 28
1642.85 27
1642.95 26
1643.04 26
1643.13 25
1643.22 23
1643.32 22
1643.41 20
1643.50 19
1643.60 18
1643.69 18
1643.78 18
1643.88 20
1643.97 22
1644.06 25
1644.15 29
1644.25 34
1644.34 38
1644.43 42
1644.53 45
1644.62 46
1644.71 45
1644.80 43
1644.90 40
1644.99 36
1645.08 32
1645.18 29
1645.27 26
1645.36 25
1645.46 24
1645.55 24
1645.64 24
1645.73 24
1645.83 24
1645.92 23
1646.01 22
1646.11 20
1646.20 19
1646.29 19
1646.39 21
1646.48 24
1646.57 28
1646.66 32
1646.76 36
1646.85 38
1646.94 39
1647.04 37
1647.13 34
1647.22 31
1647.32 28
1647.41 25
1647.50 23
1647.60 22
1647.69 21
1647.78 20
1647.87 19
1647.97 17
1648.06 16
1648.15 16
1648.25 17
1648.34 20
1648.43 24
1648.53 29
1648.62 33
1648.71 36
1648.81 36
1648.90 35
1648.99 32
1649.08 27
1649.18 23
1649.27 20
1649.36 17
1649.46 17
1649.55 17
1649.64 19
1649.74 21
1649.83 23
1649.92 25
1650.02 27
1650.11 28
1650.20 29
1650.29 30
1650.39 30
1650.48 30
1650.57 29
1650.67 28
1650.76 27
1650.85 27
1650.95 29
1651.04 32
1651.13 36
1651.23 41
1651.32 45
1651.41 49
1651.51 52
1651.60 54
1651.69 54
1651.79 52
1651.88 50
1651.97 46
1652.06 42
1652.16 37
1652.25 33
1652.34 28
1652.44 24
1652.53 22
1652.62 21
1652.72 22
1652.81 24
1652.90 26
1653.00 28
1653.09 29
1653.18 29
1653.28 28
1653.37 27
1653.46 25
1653.56 22
1653.65 20
1653.74 17
1653.84 15
1653.93 15
1654.02 15
1654.12 18
1654.21 23
1654.30 30
1654.40 37
1654.49 44
1654.58 50
1654.67 53
1654.77 53
1654.86 52
1654.95 48
1655.05 44
1655.14 39
1655.23 35
1655.33 33
1655.42 31
1655.51 31
1655.61 31
1655.70 31
1655.79 30
1655.89 29
1655.98 28
1656.07 26
1656.17 25
1656.26 25
1656.35 25
1656.45 25
1656.54 24
1656.63 23
1656.73 22
1656.82 20
1656.91 18
1657.01 16
1657.10 14
1657.19 12
1657.29 11
1657.38 9
1657.47 7
1657.57 6
1657.66 5
1657.75 6
1657.85 7
1657.94 8
1658.03 10
1658.13 12
1658.22 13
1658.31 15
1658.41 17
1658.50 19
1658.59 22
1658.69 24
1658.78 25
1658.87 25
1658.97 23
1659.06 20
1659.15 17
1659.25 14
1659.34 13
1659.43 14
1659.53 16
1659.62 20
1659.71 24
1659.81 27
1659.90 30
1659.99 32
1660.09 33
1660.18 34
1660.27 35
1660.37 38
1660.46 41
1660.56 46
1660.65 50
1660.74 55
1660.84 59
1660.93 63
1661.02 65
1661.12 66
1661.21 67
1661.30 68
1661.40 69
1661.49 72
1661.58 76
1661.68 79
1661.77 82
1661.86 83
1661.96 82
1662.05 80
1662.14 76
1662.24 72
1662.33 69
1662.42 67
1662.52 66
1662.61 67
1662.70 68
1662.80 70
1662.89 70
1662.98 69
1663.08 66
1663.17 63
1663.27 58
1663.36 54
1663.45 50
1663.55 48
1663.64 47
1663.73 48
1663.83 48
1663.92 49
1664.01 48
1664.11 47
1664.20 44
1664.29 41
1664.39 38
1664.48 36
1664.57 33
1664.67 30
1664.76 27
1664.86 23
1664.95 18
1665.04 13
1665.14 9
1665.23 7
1665.32 8
1665.42 12
1665.51 19
1665.60 28
1665.70 39
1665.79 48
1665.88 57
1665.98 63
1666.07 67
1666.16 68
1666.26 68
1666.35 66
1666.45 64
1666.54 62
1666.63 59
1666.73 57
1666.82 55
1666.91 52
1667.01 49
1667.10 46
1667.19 42
1667.29 38
1667.38 34
1667.48 29
1667.57 24
1667.66 19
1667.76 15
1667.85 13
1667.94 12
1668.04 12
1668.13 15
1668.22 18
1668.32 23
1668.41 28
1668.51 33
1668.60 38
1668.69 43
1668.79 49
1668.88 53
1668.97 57
1669.07 59
1669.16 59
1669.25 57
1669.35 55
1669.44 51
1669.54 49
1669.63 47
1669.72 48
1669.82 50
1669.91 54
1670.00 57
1670.10 60
1670.19 63
1670.28 65
1670.38 65
1670.47 65
1670.57 65
1670.66 64
1670.75 63
1670.85 62
1670.94 60
1671.03 58
1671.13 55
1671.22 53
1671.32 50
1671.41 49
1671.50 48
1671.60 48
1671.69 51
1671.78 55
1671.88 60
1671.97 66
1672.07 72
1672.16 77
1672.25 81
1672.35 83
1672.44 84
1672.53 83
1672.63 81
1672.72 79
1672.82 75
1672.91 70
1673.00 64
1673.10 57
1673.19 49
1673.28 42
1673.38 34
1673.47 26
1673.57 19
1673.66 13
1673.75 7
1673.85 2
1673.94 0
1674.03 0
1674.13 0
1674.22 0
1674.32 3
1674.41 5
1674.50 7
1674.60 7
1674.69 5
1674.79 2
1674.88 0
1674.97 0
1675.07 0
1675.16 0
1675.25 0
1675.35 0
1675.44 0
1675.54 3
1675.63 6
1675.72 8
1675.82 10
1675.91 12
1676.01 13
1676.10 13
1676.19 14
1676.29 15
1676.38 18
1676.47 22
1676.57 28
1676.66 35
1676.76 43
1676.85 51
1676.94 57
1677.04 60
1677.13 61
1677.23 59
1677.32 55
1677.41 50
1677.51 44
1677.60 39
1677.69 35
1677.79 31
1677.88 30
1677.98 29
1678.07 29
1678.16 29
1678.26 30
1678.35 30
1678.45 29
1678.54 28
1678.63 25
1678.73 22
1678.82 19
1678.92 15
1679.01 13
1679.10 13
1679.20 13
1679.29 15
1679.39 16
1679.48 17
1679.57 18
1679.67 17
1679.76 16
1679.86 16
1679.95 17
1680.04 20
1680.14 25
1680.23 31
1680.33 37
1680.42 42
1680.51 46
1680.61 48
1680.70 48
1680.80 47
1680.89 45
1680.98 44
1681.08 44
1681.17 43
1681.27 44
1681.36 44
1681.45 45
1681.55 46
1681.64 48
1681.74 50
1681.83 53
1681.92 56
1682.02 60
1682.11 62
1682.21 64
1682.30 65
1682.39 65
1682.49 65
1682.58 63
1682.68 61
1682.77 59
1682.86 57
1682.96 54
1683.05 52
1683.15 51
1683.24 50
1683.33 50
1683.43 50
1683.52 51
1683.62 53
1683.71 55
1683.80 58
1683.90 62
1683.99 67
1684.09 73
1684.18 79
1684.27 84
1684.37 88
1684.46 90
1684.56 90
1684.65 89
1684.74 86
1684.84 81
1684.93 75
1685.03 68
1685.12 59
1685.22 50
1685.31 41
1685.40 32
1685.50 23
1685.59 16
1685.69 10
1685.78 6
1685.87 3
1685.97 1
1686.06 0
1686.16 0
1686.25 0
1686.34 0
1686.44 0
1686.53 0
1686.63 0
1686.72 0
1686.82 0
1686.91 5
1687.00 16
1687.10 30
1687.19 45
1687.29 59
1687.38 72
1687.47 82
1687.57 88
1687.66 92
1687.76 94
1687.85 94
1687.95 93
1688.04 92
1688.13 90
1688.23 88
1688.32 86
1688.42 83
1688.51 80
1688.61 77
1688.70 75
1688.79 73
1688.89 71
1688.98 69
1689.08 68
1689.17 68
1689.26 68
1689.36 67
1689.45 68
1689.55 68
1689.64 69
1689.74 70
1689.83 73
1689.92 76
1690.02 81
1690.11 86
1690.21 91
1690.30 95
1690.40 99
1690.49 100
1690.58 100
1690.68 100
1690.77 98
1690.87 97
1690.96 96
1691.06 96
1691.15 96
1691.24 96
1691.34 95
1691.43 91
1691.53 86
1691.62 78
1691.72 70
1691.81 61
1691.90 54
1692.00 48
1692.09 45
1692.19 44
1692.28 45
1692.38 46
1692.47 49
1692.56 53
1692.66 57
1692.75 61
1692.85 65
1692.94 68
1693.04 70
1693.13 69
1693.22 65
1693.32 60
1693.41 53
1693.51 46
1693.60 39
1693.70 33
1693.79 29
1693.88 27
1693.98 27
1694.07 29
1694.17 32
1694.26 35
1694.36 37
1694.45 38
1694.55 38
1694.64 36
1694.73 34
1694.83 32
1694.92 31
1695.02 32
1695.11 34
1695.21 38
1695.30 42
1695.39 46
1695.49 50
1695.58 53
1695.68 55
1695.77 57
1695.87 58
1695.96 57
1696.06 55
1696.15 52
1696.24 47
1696.34 42
1696.43 36
1696.53 31
1696.62 26
1696.72 23
1696.81 20
1696.91 19
1697.00 18
1697.09 19
1697.19 21
1697.28 22
1697.38 23
1697.47 22
1697.57 20
1697.66 15
1697.76 10
1697.85 4
1697.94 0
1698.04 0
1698.13 0
1698.23 1
1698.32 7
1698.42 15
1698.51 24
1698.61 35
1698.70 45
1698.79 55
1698.89 64
1698.98 72
1699.08 77
1699.17 80
1699.27 80
1699.36 79
1699.46 77
1699.55 74
1699.65 73
1699.74 71
1699.83 71
1699.93 71
1700.02 71
1700.12 72
1700.21 72
1700.31 73
1700.40 74
1700.50 75
1700.59 76
1700.69 77
1700.78 77
1700.87 76
1700.97 76
1701.06 76
1701.16 76
1701.25 77
1701.35 78
1701.44 80
1701.54 81
1701.63 80
1701.73 76
1701.82 70
1701.91 62
1702.01 52
1702.10 41
1702.20 32
1702.29 23
1702.39 17
1702.48 14
1702.58 12
1702.67 11
1702.77 11
1702.86 11
1702.95 13
1703.05 15
1703.14 20
1703.24 28
1703.33 38
1703.43 50
1703.52 61
1703.62 69
1703.71 74
1703.81 73
1703.90 68
1704.00 60
1704.09 49
1704.18 38
1704.28 29
1704.37 22
1704.47 18
1704.56 17
1704.66 19
1704.75 22
1704.85 27
1704.94 32
1705.04 37
1705.13 42
1705.23 46
1705.32 49
1705.42 52
1705.51 55
1705.60 58
1705.70 61
1705.79 64
1705.89 68
1705.98 71
1706.08 75
1706.17 79
1706.27 83
1706.36 87
1706.46 91
1706.55 92
1706.65 93
1706.74 91
1706.84 89
1706.93 85
1707.03 81
1707.12 77
1707.21 74
1707.31 73
1707.40 72
1707.50 72
1707.59 72
1707.69 72
1707.78 72
1707.88 71
1707.97 69
1708.07 66
1708.16 63
1708.26 59
1708.35 57
1708.45 55
1708.54 53
1708.64 51
1708.73 48
1708.83 45
1708.92 41
1709.02 37
1709.11 33
1709.20 29
1709.30 27
1709.39 26
1709.49 26
1709.58 28
1709.68 30
1709.77 33
1709.87 35
1709.96 37
1710.06 38
1710.15 39
1710.25 38
1710.34 37
1710.44 36
1710.53 36
1710.63 36
1710.72 38
1710.82 40
1710.91 42
1711.01 44
1711.10 44
1711.20 43
1711.29 42
1711.39 41
1711.48 40
1711.57 40
1711.67 42
1711.76 45
1711.86 48
1711.95 52
1712.05 56
1712.14 59
1712.24 61
1712.33 62
1712.43 63
1712.52 62
1712.62 62
1712.71 61
1712.81 59
1712.90 57
1713.00 54
1713.09 51
1713.19 47
1713.28 44
1713.38 42
1713.47 41
1713.57 43
1713.66 45
1713.76 48
1713.85 51
1713.95 54
1714.04 55
1714.14 56
1714.23 55
1714.33 52
1714.42 49
1714.52 45
1714.61 42
1714.71 40
1714.80 40
1714.90 42
1714.99 45
1715.09 50
1715.18 54
1715.28 56
1715.37 57
1715.47 54
1715.56 49
1715.66 43
1715.75 37
1715.85 33
1715.94 31
1716.04 32
1716.13 36
1716.23 42
1716.32 49
1716.42 56
1716.51 61
1716.61 63
1716.70 62
1716.80 59
1716.89 52
1716.99 44
1717.08 35
1717.18 26
1717.27 19
1717.37 12
1717.46 7
1717.56 4
1717.65 2
1717.75 0
1717.84 0
1717.94 0
1718.03 0
1718.13 0
1718.22 0
1718.32 0
1718.41 0
1718.51 0
1718.60 6
1718.70 13
1718.79 20
1718.89 26
1718.98 32
1719.08 35
1719.17 36
1719.27 34
1719.36 30
1719.46 24
1719.55 16
1719.65 8
1719.74 2
1719.84 0
1719.93 0
1720.03 0
1720.12 2
1720.22 7
1720.31 12
1720.41 16
1720.50 18
1720.60 18
1720.69 16
1720.79 14
1720.88 12
1720.98 10
1721.07 9
1721.17 9
1721.26 10
1721.36 10
1721.45 10
1721.55 9
1721.64 8
1721.74 8
1721.83 7
1721.93 7
1722.02 7
1722.12 7
1722.21 6
1722.31 6
1722.40 5
1722.50 5
1722.59 6
1722.69 8
1722.78 12
1722.88 17
1722.98 23
1723.07 27
1723.17 31
1723.26 34
1723.36 36
1723.45 37
1723.55 38
1723.64 39
1723.74 41
1723.83 43
1723.93 45
1724.02 46
1724.12 48
1724.21 49
1724.31 49
1724.40 48
1724.50 46
1724.59 42
1724.69 38
1724.78 33
1724.88 28
1724.97 25
1725.07 23
1725.16 23
1725.26 24
1725.36 27
1725.45 29
1725.55 30
1725.64 30
1725.74 29
1725.83 27
1725.93 23
1726.02 20
1726.12 18
1726.21 17
1726.31 18
1726.40 21
1726.50 25
1726.59 31
1726.69 37
1726.78 43
1726.88 48
1726.97 52
1727.07 53
1727.16 51
1727.26 48
1727.36 43
1727.45 36
1727.55 29
1727.64 22
1727.74 15
1727.83 8
1727.93 3
1728.02 0
1728.12 0
1728.21 0
1728.31 0
1728.40 2
1728.50 7
1728.59 12
1728.69 16
1728.78 19
1728.88 20
1728.98 19
1729.07 16
1729.17 12
1729.26 6
1729.36 1
1729.45 0
1729.55 0
1729.64 0
1729.74 0
1729.83 0
1729.93 0
1730.02 0
1730.12 0
1730.22 6
1730.31 13
1730.41 19
1730.50 26
1730.60 32
1730.69 38
1730.79 44
1730.88 50
1730.98 55
1731.07 60
1731.17 63
1731.26 64
1731.36 64
1731.45 61
1731.55 57
1731.65 52
1731.74 45
1731.84 39
1731.93 33
1732.03 28
1732.12 24
1732.22 22
1732.31 21
1732.41 22
1732.50 24
1732.60 26
1732.70 27
1732.79 28
1732.89 29
1732.98 28
1733.08 27
1733.17 25
1733.27 23
1733.36 21
1733.46 20
1733.55 20
1733.65 20
1733.75 19
1733.84 18
1733.94 16
1734.03 13
1734.13 9
1734.22 5
1734.32 1
1734.41 0
1734.51 0
1734.60 1
1734.70 4
1734.80 7
1734.89 11
1734.99 13
1735.08 14
1735.18 15
1735.27 16
1735.37 17
1735.46 19
1735.56 22
1735.65 25
1735.75 27
1735.85 29
1735.94 30
1736.04 31
1736.13 32
1736.23 33
1736.32 34
1736.42 35
1736.51 35
1736.61 35
1736.71 34
1736.80 33
1736.90 32
1736.99 33
1737.09 35
1737.18 38
1737.28 43
1737.37 47
1737.47 50
1737.57 52
1737.66 53
1737.76 52
1737.85 51
1737.95 49
1738.04 47
1738.14 46
1738.23 45
1738.33 45
1738.43 43
1738.52 42
1738.62 40
1738.71 38
1738.81 35
1738.90 33
1739.00 31
1739.09 31
1739.19 31
1739.29 33
1739.38 35
1739.48 37
1739.57 38
1739.67 38
1739.76 38
1739.86 37
1739.96 36
1740.05 36
1740.15 38
1740.24 41
1740.34 45
1740.43 49
1740.53 51
1740.63 51
1740.72 49
1740.82 45
1740.91 39
1741.01 33
1741.10 26
1741.20 20
1741.29 14
1741.39 8
1741.49 4
1741.58 2
1741.68 2
1741.77 5
1741.87 9
1741.96 15
1742.06 20
1742.16 26
1742.25 31
1742.35 36
1742.44 40
1742.54 45
1742.63 50
1742.73 54
1742.83 57
1742.92 59
1743.02 59
1743.11 58
1743.21 56
1743.30 53
1743.40 51
1743.50 51
1743.59 52
1743.69 55
1743.78 59
1743.88 64
1743.97 70
1744.07 74
1744.17 76
1744.26 77
1744.36 75
1744.45 71
1744.55 65
1744.64 60
1744.74 55
1744.84 51
1744.93 50
1745.03 51
1745.12 54
1745.22 58
1745.31 63
1745.41 67
1745.51 70
1745.60 73
1745.70 76
1745.79 80
1745.89 84
1745.99 89
1746.08 93
1746.18 96
1746.27 97
1746.37 95
1746.46 90
1746.56 84
1746.66 77
1746.75 72
1746.85 70
1746.94 70
1747.04 73
1747.14 78
1747.23 85
1747.33 91
1747.42 98
1747.52 104
1747.61 110
1747.71 115
1747.81 119
1747.90 121
1748.00 123
1748.09 123
1748.19 122
1748.29 120
1748.38 117
1748.48 113
1748.57 109
1748.67 104
1748.76 98
1748.86 92
1748.96 85
1749.05 78
1749.15 72
1749.24 66
1749.34 63
1749.44 61
1749.53 63
1749.63 67
1749.72 73
1749.82 79
1749.92 86
1750.01 92
1750.11 96
1750.20 98
1750.30 99
1750.39 99
1750.49 98
1750.59 96
1750.68 95
1750.78 92
1750.87 88
1750.97 84
1751.07 78
1751.16 71
1751.26 63
1751.35 56
1751.45 48
1751.55 40
1751.64 34
1751.74 28
1751.83 23
1751.93 19
1752.03 17
1752.12 16
1752.22 15
1752.31 15
1752.41 15
1752.51 15
1752.60 15
1752.70 14
1752.79 13
1752.89 13
1752.99 13
1753.08 14
1753.18 14
1753.27 15
1753.37 15
1753.47 16
1753.56 16
1753.66 17
1753.75 19
1753.85 23
1753.95 27
1754.04 33
1754.14 39
1754.23 44
1754.33 49
1754.43 52
1754.52 55
1754.62 57
1754.71 59
1754.81 60
1754.91 62
1755.00 64
1755.10 64
1755.19 64
1755.29 62
1755.39 59
1755.48 55
1755.58 50
1755.67 46
1755.77 42
1755.87 37
1755.96 33
1756.06 27
1756.15 22
1756.25 18
1756.35 15
1756.44 14
1756.54 17
1756.63 22
1756.73 30
1756.83 38
1756.92 46
1757.02 52
1757.12 56
1757.21 57
1757.31 55
1757.40 52
1757.50 48
1757.60 45
1757.69 41
1757.79 39
1757.88 38
1757.98 38
1758.08 38
1758.17 38
1758.27 38
1758.36 38
1758.46 37
1758.56 37
1758.65 37
1758.75 39
1758.85 41
1758.94 44
1759.04 47
1759.13 50
1759.23 51
1759.33 52
1759.42 52
1759.52 53
1759.61 53
1759.71 55
1759.81 55
1759.90 55
1760.00 52
1760.10 47
1760.19 40
1760.29 32
1760.38 25
1760.48 20
1760.58 19
1760.67 22
1760.77 28
1760.87 35
1760.96 42
1761.06 47
1761.15 50
1761.25 50
1761.35 49
1761.44 48
1761.54 49
1761.63 52
1761.73 58
1761.83 66
1761.92 75
1762.02 82
1762.12 88
1762.21 90
1762.31 89
1762.40 85
1762.50 78
1762.60 69
1762.69 59
1762.79 49
1762.89 41
1762.98 35
1763.08 31
1763.17 29
1763.27 30
1763.37 32
1763.46 36
1763.56 38
1763.66 41
1763.75 43
1763.85 44
1763.95 45
1764.04 47
1764.14 51
1764.23 55
1764.33 61
1764.43 68
1764.52 75
1764.62 81
1764.72 86
1764.81 88
1764.91 89
1765.00 86
1765.10 81
1765.20 75
1765.29 67
1765.39 59
1765.49 50
1765.58 43
1765.68 36
1765.77 30
1765.87 25
1765.97 21
1766.06 18
1766.16 16
1766.26 14
1766.35 14
1766.45 13
1766.55 12
1766.64 10
1766.74 7
1766.83 3
1766.93 0
1767.03 0
1767.12 0
1767.22 0
1767.32 0
1767.41 0
1767.51 0
1767.61 1
1767.70 13
1767.80 25
1767.89 36
1767.99 44
1768.09 49
1768.18 50
1768.28 48
1768.38 44
1768.47 38
1768.57 33
1768.67 30
1768.76 28
1768.86 28
1768.96 30
1769.05 32
1769.15 35
1769.24 38
1769.34 40
1769.44 42
1769.53 44
1769.63 46
1769.73 47
1769.82 46
1769.92 46
1770.02 44
1770.11 41
1770.21 38
1770.31 35
1770.40 32
1770.50 29
1770.60 27
1770.69 25
1770.79 26
1770.88 27
1770.98 29
1771.08 32
1771.17 36
1771.27 39
1771.37 42
1771.46 44
1771.56 45
1771.66 46
1771.75 46
1771.85 45
1771.95 46
1772.04 47
1772.14 49
1772.24 53
1772.33 58
1772.43 63
1772.52 69
1772.62 74
1772.72 77
1772.81 79
1772.91 77
1773.01 74
1773.10 68
1773.20 60
1773.30 51
1773.39 43
1773.49 36
1773.59 30
1773.68 27
1773.78 27
1773.88 28
1773.97 30
1774.07 32
1774.17 32
1774.26 31
1774.36 27
1774.46 22
1774.55 16
1774.65 9
1774.75 5
1774.84 3
1774.94 4
1775.04 9
1775.13 16
1775.23 24
1775.33 31
1775.42 35
1775.52 37
1775.61 36
1775.71 33
1775.81 30
1775.90 27
1776.00 27
1776.10 28
1776.19 31
1776.29 36
1776.39 40
1776.48 43
1776.58 44
1776.68 44
1776.77 42
1776.87 40
1776.97 38
1777.06 37
1777.16 38
1777.26 40
1777.35 43
1777.45 44
1777.55 44
1777.64 42
1777.74 39
1777.84 35
1777.93 32
1778.03 30
1778.13 30
1778.22 31
1778.32 33
1778.42 35
1778.51 36
1778.61 35
1778.71 33
1778.80 28
1778.90 23
1779.00 19
1779.09 15
1779.19 14
1779.29 14
1779.38 17
1779.48 21
1779.58 26
1779.67 31
1779.77 36
1779.87 39
1779.96 42
1780.06 45
1780.16 48
1780.26 51
1780.35 54
1780.45 56
1780.55 58
1780.64 59
1780.74 58
1780.84 55
1780.93 51
1781.03 47
1781.13 42
1781.22 39
1781.32 38
1781.42 39
1781.51 43
1781.61 51
1781.71 60
1781.80 71
1781.90 82
1782.00 93
1782.09 102
1782.19 108
1782.29 112
1782.38 113
1782.48 110
1782.58 105
1782.67 98
1782.77 90
1782.87 80
1782.96 70
1783.06 60
1783.16 52
1783.25 45
1783.35 40
1783.45 38
1783.55 37
1783.64 38
1783.74 40
1783.84 44
1783.93 49
1784.03 54
1784.13 59
1784.22 64
1784.32 69
1784.42 72
1784.51 73
1784.61 73
1784.71 71
1784.80 69
1784.90 65
1785.00 61
1785.09 56
1785.19 52
1785.29 49
1785.39 46
1785.48 44
1785.58 44
1785.68 45
1785.77 47
1785.87 49
1785.97 51
1786.06 51
1786.16 48
1786.26 43
1786.35 35
1786.45 26
1786.55 16
1786.65 7
1786.74 0
1786.84 0
1786.94 0
1787.03 0
1787.13 0
1787.23 0
1787.32 0
1787.42 0
1787.52 0
1787.61 1
1787.71 4
1787.81 9
1787.91 14
1788.00 21
1788.10 27
1788.20 32
1788.29 36
1788.39 37
1788.49 37
1788.58 35
1788.68 32
1788.78 29
1788.87 25
1788.97 22
1789.07 20
1789.17 19
1789.26 19
1789.36 20
1789.46 21
1789.55 23
1789.65 26
1789.75 29
1789.84 32
1789.94 35
1790.04 39
1790.14 42
1790.23 46
1790.33 50
1790.43 54
1790.52 57
1790.62 60
1790.72 61
1790.81 60
1790.91 57
1791.01 51
1791.11 44
1791.20 37
1791.30 30
1791.40 24
1791.49 20
1791.59 19
1791.69 19
1791.78 21
1791.88 23
1791.98 26
1792.08 28
1792.17 30
1792.27 31
1792.37 33
1792.46 34
1792.56 36
1792.66 38
1792.76 40
1792.85 42
1792.95 43
1793.05 44
1793.14 45
1793.24 45
1793.34 46
1793.43 47
1793.53 49
1793.63 50
1793.73 51
1793.82 50
1793.92 48
1794.02 43
1794.11 37
1794.21 31
1794.31 25
1794.41 20
1794.50 16
1794.60 15
1794.70 16
1794.79 18
1794.89 21
1794.99 25
1795.09 29
1795.18 33
1795.28 38
1795.38 42
1795.47 47
1795.57 50
1795.67 53
1795.77 56
1795.86 57
1795.96 58
1796.06 59
1796.15 59
1796.25 61
1796.35 63
1796.45 67
1796.54 70
1796.64 74
1796.74 77
1796.83 78
1796.93 76
1797.03 71
1797.13 64
1797.22 54
1797.32 43
1797.42 33
1797.51 24
1797.61 17
1797.71 14
1797.81 13
1797.90 14
1798.00 16
1798.10 20
1798.20 25
1798.29 29
1798.39 33
1798.49 37
1798.58 39
1798.68 40
1798.78 40
1798.88 39
1798.97 37
1799.07 35
1799.17 33
1799.26 30
1799.36 28
1799.46 26
1799.56 25
1799.65 24
1799.75 24
1799.85 26
1799.95 29
1800.04 34
1800.14 39
1800.24 45
1800.33 49
1800.43 51
1800.53 52
1800.63 51
1800.72 50
1800.82 48
1800.92 46
1801.02 43
1801.11 40
1801.21 37
1801.31 32
1801.40 26
1801.50 19
1801.60 12
1801.70 4
1801.79 0
1801.89 0
1801.99 0
1802.09 0
1802.18 0
1802.28 0
1802.38 0
1802.48 3
1802.57 12
1802.67 20
1802.77 27
1802.86 33
1802.96 36
1803.06 37
1803.16 36
1803.25 35
1803.35 34
1803.45 36
1803.55 39
1803.64 46
1803.74 55
1803.84 65
1803.94 75
1804.03 85
1804.13 94
1804.23 101
1804.33 105
1804.42 107
1804.52 107
1804.62 106
1804.71 104
1804.81 102
1804.91 100
1805.01 99
1805.10 99
1805.20 99
1805.30 99
1805.40 100
1805.49 101
1805.59 102
1805.69 104
1805.79 105
1805.88 107
1805.98 109
1806.08 111
1806.18 113
1806.27 115
1806.37 116
1806.47 118
1806.57 118
1806.66 118
1806.76 117
1806.86 115
1806.96 112
1807.05 108
1807.15 105
1807.25 103
1807.35 101
1807.44 101
1807.54 101
1807.64 101
1807.74 101
1807.83 101
1807.93 103
1808.03 105
1808.13 108
1808.22 112
1808.32 117
1808.42 121
1808.52 125
1808.61 125
1808.71 123
1808.81 118
1808.91 110
1809.00 100
1809.10 89
1809.20 78
1809.30 67
1809.39 58
1809.49 50
1809.59 44
1809.69 40
1809.78 37
1809.88 35
1809.98 35
1810.08 35
1810.17 35
1810.27 35
1810.37 34
1810.47 33
1810.56 30
1810.66 28
1810.76 26
1810.86 24
1810.95 23
1811.05 22
1811.15 21
1811.25 19
1811.34 17
1811.44 14
1811.54 12
1811.64 10
1811.73 9
1811.83 10
1811.93 14
1812.03 18
1812.12 24
1812.22 30
1812.32 35
1812.42 38
1812.51 40
1812.61 40
1812.71 39
1812.81 37
1812.91 36
1813.00 36
1813.10 37
1813.20 39
1813.30 41
1813.39 41
1813.49 41
1813.59 38
1813.69 34
1813.78 29
1813.88 24
1813.98 20
1814.08 19
1814.17 19
1814.27 21
1814.37 23
1814.47 25
1814.57 26
1814.66 25
1814.76 25
1814.86 24
1814.96 23
1815.05 22
1815.15 20
1815.25 17
1815.35 13
1815.44 10
1815.54 6
1815.64 5
1815.74 6
1815.83 10
1815.93 17
1816.03 24
1816.13 30
1816.23 35
1816.32 38
1816.42 38
1816.52 36
1816.62 31
1816.71 27
1816.81 22
1816.91 17
1817.01 14
1817.11 12
1817.20 11
1817.30 11
1817.40 11
1817.50 12
1817.59 13
1817.69 15
1817.79 18
1817.89 23
1817.98 27
1818.08 31
1818.18 34
1818.28 35
1818.38 33
1818.47 30
1818.57 26
1818.67 23
1818.77 21
1818.86 21
1818.96 22
1819.06 24
1819.16 26
1819.26 27
1819.35 28
1819.45 28
1819.55 29
1819.65 29
1819.74 31
1819.84 32
1819.94 33
1820.04 33
1820.14 31
1820.23 27
1820.33 23
1820.43 19
1820.53 15
1820.62 11
1820.72 8
1820.82 5
1820.92 4
1821.02 2
1821.11 0
1821.21 0
1821.31 0
1821.41 0
1821.51 0
1821.60 0
1821.70 0
1821.80 0
1821.90 1
1821.99 9
1822.09 20
1822.19 32
1822.29 43
1822.39 52
1822.48 58
1822.58 62
1822.68 63
1822.78 64
1822.88 66
1822.97 69
1823.07 75
1823.17 82
1823.27 90
1823.37 97
1823.46 102
1823.56 105
1823.66 105
1823.76 104
1823.85 102
1823.95 98
1824.05 94
1824.15 88
1824.25 81
1824.34 73
1824.44 64
1824.54 54
1824.64 45
1824.74 37
1824.83 32
1824.93 29
1825.03 27
1825.13 27
1825.23 27
1825.32 27
1825.42 26
1825.52 25
1825.62 24
1825.72 23
1825.81 24
1825.91 25
1826.01 28
1826.11 32
1826.21 34
1826.30 35
1826.40 35
1826.50 33
1826.60 30
1826.70 26
1826.79 23
1826.89 20
1826.99 18
1827.09 17
1827.19 16
1827.28 16
1827.38 17
1827.48 18
1827.58 20
1827.68 24
1827.77 30
1827.87 35
1827.97 41
1828.07 44
1828.17 46
1828.26 45
1828.36 41
1828.46 35
1828.56 27
1828.66 20
1828.75 14
1828.85 9
1828.95 5
1829.05 3
1829.15 0
1829.24 0
1829.34 0
1829.44 0
1829.54 0
1829.64 0
1829.73 0
1829.83 0
1829.93 0
1830.03 2
1830.13 8
1830.22 14
1830.32 20
1830.42 26
1830.52 31
1830.62 34
1830.71 36
1830.81 36
1830.91 35
1831.01 32
1831.11 28
1831.21 23
1831.30 18
1831.40 14
1831.50 11
1831.60 11
1831.70 12
1831.79 13
1831.89 16
1831.99 17
1832.09 18
1832.19 17
1832.28 16
1832.38 15
1832.48 16
1832.58 18
1832.68 22
1832.78 27
1832.87 31
1832.97 36
1833.07 38
1833.17 40
1833.27 41
1833.36 41
1833.46 43
1833.56 45
1833.66 49
1833.76 52
1833.86 55
1833.95 56
1834.05 56
1834.15 53
1834.25 49
1834.35 43
1834.44 36
1834.54 30
1834.64 24
1834.74 20
1834.84 17
1834.94 16
1835.03 17
1835.13 19
1835.23 23
1835.33 27
1835.43 32
1835.52 36
1835.62 40
1835.72 42
1835.82 42
1835.92 41
1836.02 39
1836.11 38
1836.21 38
1836.31 39
1836.41 40
1836.51 42
1836.61 43
1836.70 43
1836.80 41
1836.90 37
1837.00 33
1837.10 29
1837.19 26
1837.29 25
1837.39 26
1837.49 30
1837.59 35
1837.69 41
1837.78 46
1837.88 48
1837.98 48
1838.08 45
1838.18 40
1838.28 34
1838.37 28
1838.47 25
1838.57 23
1838.67 23
1838.77 24
1838.87 26
1838.96 28
1839.06 30
1839.16 32
1839.26 34
1839.36 36
1839.46 39
1839.55 42
1839.65 45
1839.75 46
1839.85 47
1839.95 47
1840.05 47
1840.14 47
1840.24 48
1840.34 50
1840.44 53
1840.54 55
1840.64 56
1840.73 55
1840.83 53
1840.93 51
1841.03 48
1841.13 44
1841.23 41
1841.32 38
1841.42 34
1841.52 31
1841.62 28
1841.72 25
1841.82 22
1841.91 20
1842.01 19
1842.11 18
1842.21 18
1842.31 20
1842.41 22
1842.50 27
1842.60 32
1842.70 38
1842.80 44
1842.90 49
1843.00 53
1843.10 55
1843.19 55
1843.29 53
1843.39 48
1843.49 42
1843.59 35
1843.69 27
1843.78 19
1843.88 12
1843.98 7
1844.08 3
1844.18 2
1844.28 3
1844.38 5
1844.47 8
1844.57 11
1844.67 13
1844.77 14
1844.87 13
1844.97 12
1845.06 11
1845.16 10
1845.26 11
1845.36 13
1845.46 17
1845.56 21
1845.66 25
1845.75 28
1845.85 30
1845.95 29
1846.05 27
1846.15 23
1846.25 19
1846.34 15
1846.44 12
1846.54 11
1846.64 12
1846.74 15
1846.84 19
1846.94 24
1847.03 29
1847.13 34
1847.23 37
1847.33 39
1847.43 41
1847.53 41
1847.63 41
1847.72 41
1847.82 40
1847.92 40
1848.02 39
1848.12 37
1848.22 34
1848.32 30
1848.41 25
1848.51 20
1848.61 15
1848.71 12
1848.81 12
1848.91 14
1849.01 18
1849.10 23
1849.20 28
1849.30 32
1849.40 34
1849.50 35
1849.60 34
1849.70 32
1849.79 29
1849.89 27
1849.99 26
1850.09 27
1850.19 28
1850.29 30
1850.39 33
1850.48 36
1850.58 38
1850.68 40
1850.78 42
1850.88 43
1850.98 43
1851.08 43
1851.18 42
1851.27 42
1851.37 41
1851.47 41
1851.57 39
1851.67 38
1851.77 37
1851.87 37
1851.96 39
1852.06 43
1852.16 48
1852.26 56
1852.36 63
1852.46 70
1852.56 76
1852.66 78
1852.75 79
1852.85 77
1852.95 74
1853.05 70
1853.15 65
1853.25 59
1853.35 53
1853.44 47
1853.54 40
1853.64 34
1853.74 30
1853.84 27
1853.94 27
1854.04 29
1854.14 33
1854.23 37
1854.33 41
1854.43 44
1854.53 46
1854.63 45
1854.73 43
1854.83 39
1854.93 34
1855.02 29
1855.12 23
1855.22 18
1855.32 15
1855.42 13
1855.52 13
1855.62 14
1855.72 16
1855.81 17
1855.91 17
1856.01 15
1856.11 11
1856.21 7
1856.31 2
1856.41 0
1856.51 0
1856.60 0
1856.70 0
1856.80 0
1856.90 2
1857.00 4
1857.10 5
1857.20 4
1857.30 3
1857.39 1
1857.49 0
1857.59 0
1857.69 0
1857.79 0
1857.89 1
1857.99 4
1858.09 8
1858.19 14
1858.28 20
1858.38 26
1858.48 32
1858.58 37
1858.68 42
1858.78 46
1858.88 49
1858.98 52
1859.07 53
1859.17 54
1859.27 53
1859.37 53
1859.47 51
1859.57 50
1859.67 48
1859.77 47
1859.87 47
1859.96 46
1860.06 46
1860.16 45
1860.26 44
1860.36 42
1860.46 40
1860.56 38
1860.66 37
1860.76 37
1860.85 37
1860.95 38
1861.05 39
1861.15 40
1861.25 40
1861.35 39
1861.45 38
1861.55 35
1861.65 32
1861.74 28
1861.84 24
1861.94 19
1862.04 14
1862.14 9
1862.24 5
1862.34 2
1862.44 0
1862.54 0
1862.64 1
1862.73 4
1862.83 8
1862.93 12
1863.03 16
1863.13 19
1863.23 21
1863.33 20
1863.43 19
1863.53 16
1863.62 12
1863.72 8
1863.82 3
1863.92 0
1864.02 0
1864.12 0
1864.22 0
1864.32 0
1864.42 0
1864.52 1
1864.61 2
1864.71 3
1864.81 2
1864.91 1
1865.01 0
1865.11 0
1865.21 1
1865.31 3
1865.41 7
1865.51 11
1865.60 17
1865.70 22
1865.80 26
1865.90 29
1866.00 31
1866.10 32
1866.20 32
1866.30 31
1866.40 29
1866.50 27
1866.60 24
1866.69 21
1866.79 19
1866.89 17
1866.99 17
1867.09 17
1867.19 18
1867.29 21
1867.39 24
1867.49 29
1867.59 33
1867.68 38
1867.78 43
1867.88 48
1867.98 51
1868.08 54
1868.18 56
1868.28 56
1868.38 55
1868.48 52
1868.58 48
1868.68 44
1868.77 40
1868.87 37
1868.97 36
1869.07 37
1869.17 39
1869.27 43
1869.37 48
1869.47 52
1869.57 56
1869.67 59
1869.77 62
1869.87 64
1869.96 65
1870.06 65
1870.16 66
1870.26 66
1870.36 66
1870.46 67
1870.56 69
1870.66 72
1870.76 75
1870.86 78
1870.96 81
1871.06 82
1871.15 81
1871.25 79
1871.35 76
1871.45 72
1871.55 67
1871.65 64
1871.75 61
1871.85 60
1871.95 60
1872.05 60
1872.15 61
1872.25 61
1872.34 59
1872.44 57
1872.54 53
1872.64 48
1872.74 43
1872.84 38
1872.94 35
1873.04 33
1873.14 33
1873.24 34
1873.34 37
1873.44 40
1873.54 42
1873.63 44
1873.73 46
1873.83 48
1873.93 50
1874.03 53
1874.13 55
1874.23 56
1874.33 56
1874.43 54
1874.53 50
1874.63 46
1874.73 42
1874.83 39
1874.92 39
1875.02 41
1875.12 44
1875.22 49
1875.32 54
1875.42 59
1875.52 63
1875.62 67
1875.72 71
1875.82 74
1875.92 78
1876.02 80
1876.12 83
1876.22 84
1876.31 84
1876.41 83
1876.51 81
1876.61 77
1876.71 71
1876.81 65
1876.91 58
1877.01 51
1877.11 45
1877.21 40
1877.31 36
1877.41 33
1877.51 31
1877.61 30
1877.71 30
1877.80 30
1877.90 30
1878.00 32
1878.10 35
1878.20 39
1878.30 43
1878.40 48
1878.50 53
1878.60 58
1878.70 61
1878.80 64
1878.90 66
1879.00 67
1879.10 68
1879.20 67
1879.30 65
1879.39 63
1879.49 61
1879.59 59
1879.69 57
1879.79 56
1879.89 55
1879.99 55
1880.09 55
1880.19 55
1880.29 55
1880.39 54
1880.49 53
1880.59 51
1880.69 47
1880.79 43
1880.89 39
1880.99 35
1881.08 33
1881.18 31
1881.28 30
1881.38 31
1881.48 32
1881.58 34
1881.68 37
1881.78 40
1881.88 44
1881.98 49
1882.08 55
1882.18 60
1882.28 65
1882.38 68
1882.48 71
1882.58 71
1882.68 69
1882.78 67
1882.87 63
1882.97 60
1883.07 56
1883.17 52
1883.27 49
1883.37 47
1883.47 47
1883.57 47
1883.67 49
1883.77 52
1883.87 57
1883.97 63
1884.07 69
1884.17 76
1884.27 83
1884.37 88
1884.47 92
1884.57 94
1884.67 93
1884.77 90
1884.87 83
1884.96 75
1885.06 66
1885.16 57
1885.26 47
1885.36 39
1885.46 32
1885.56 27
1885.66 23
1885.76 20
1885.86 19
1885.96 18
1886.06 17
1886.16 17
1886.26 18
1886.36 18
1886.46 19
1886.56 21
1886.66 24
1886.76 27
1886.86 30
1886.96 34
1887.06 38
1887.16 41
1887.25 42
1887.35 42
1887.45 41
1887.55 40
1887.65 39
1887.75 39
1887.85 41
1887.95 44
1888.05 47
1888.15 50
1888.25 52
1888.35 53
1888.45 51
1888.55 47
1888.65 42
1888.75 35
1888.85 29
1888.95 23
1889.05 19
1889.15 16
1889.25 16
1889.35 17
1889.45 20
1889.55 23
1889.65 25
1889.75 25
1889.85 24
1889.94 22
1890.04 18
1890.14 13
1890.24 9
1890.34 6
1890.44 3
1890.54 2
1890.64 0
1890.74 0
1890.84 0
1890.94 0
1891.04 0
1891.14 0
1891.24 0
1891.34 0
1891.44 0
1891.54 6
1891.64 15
1891.74 24
1891.84 32
1891.94 40
1892.04 45
1892.14 49
1892.24 51
1892.34 51
1892.44 50
1892.54 48
1892.64 46
1892.74 43
1892.84 41
1892.94 39
1893.04 40
1893.14 41
1893.24 43
1893.34 47
1893.43 50
1893.53 54
1893.63 57
1893.73 59
1893.83 61
1893.93 62
1894.03 63
1894.13 64
1894.23 67
1894.33 70
1894.43 74
1894.53 79
1894.63 84
1894.73 89
1894.83 92
1894.93 92
1895.03 89
1895.13 85
1895.23 79
1895.33 73
1895.43 68
1895.53 64
1895.63 61
1895.73 58
1895.83 56
1895.93 54
1896.03 51
1896.13 48
1896.23 45
1896.33 42
1896.43 41
1896.53 40
1896.63 41
1896.73 42
1896.83 44
1896.93 47
1897.03 49
1897.13 51
1897.23 53
1897.33 54
1897.43 56
1897.53 59
1897.63 62
1897.73 65
1897.83 68
1897.93 71
1898.03 72
1898.13 72
1898.23 70
1898.33 66
1898.43 61
1898.53 54
1898.63 48
1898.73 41
1898.83 36
1898.93 33
1899.03 32
1899.13 33
1899.23 36
1899.33 39
1899.43 44
1899.53 48
1899.63 53
1899.72 58
1899.82 64
1899.92 70
1900.02 78
1900.12 85
1900.22 93
1900.32 99
1900.42 103
1900.52 105
1900.62 104
1900.72 100
1900.82 93
1900.92 83
1901.02 73
1901.12 61
1901.22 50
1901.32 39
1901.42 31
1901.52 25
1901.62 22
1901.72 22
1901.82 26
1901.92 31
1902.02 38
1902.12 45
1902.22 50
1902.32 54
1902.42 55
1902.52 54
1902.62 52
1902.72 47
1902.82 41
1902.92 35
1903.02 28
1903.12 21
1903.22 13
1903.32 5
1903.42 0
1903.52 0
1903.62 0
1903.72 0
1903.82 0
1903.92 0
1904.02 0
1904.12 0
1904.22 3
1904.32 11
1904.42 19
1904.52 26
1904.62 33
1904.72 40
1904.82 47
1904.92 55
1905.02 62
1905.12 69
1905.22 74
1905.33 77
1905.43 80
1905.53 82
1905.63 84
1905.73 89
1905.83 94
1905.93 101
1906.03 107
1906.13 111
1906.23 112
1906.33 109
1906.43 103
1906.53 94
1906.63 83
1906.73 73
1906.83 65
1906.93 59
1907.03 55
1907.13 54
1907.23 54
1907.33 54
1907.43 54
1907.53 54
1907.63 52
1907.73 49
1907.83 46
1907.93 42
1908.03 38
1908.13 35
1908.23 34
1908.33 33
1908.43 34
1908.53 36
1908.63 38
1908.73 38
1908.83 38
1908.93 36
1909.03 33
1909.13 30
1909.23 28
1909.33 27
1909.43 29
1909.53 31
1909.63 34
1909.73 38
1909.83 40
1909.93 42
1910.03 42
1910.13 43
1910.23 43
1910.33 45
1910.43 48
1910.53 51
1910.63 54
1910.73 57
1910.83 60
1910.93 62
1911.03 63
1911.13 65
1911.23 67
1911.33 71
1911.43 75
1911.53 81
1911.63 88
1911.74 94
1911.84 99
1911.94 101
1912.04 101
1912.14 98
1912.24 92
1912.34 84
1912.44 74
1912.54 63
1912.64 53
1912.74 44
1912.84 36
1912.94 31
1913.04 28
1913.14 27
1913.24 29
1913.34 32
1913.44 36
1913.54 39
1913.64 40
1913.74 39
1913.84 36
1913.94 31
1914.04 25
1914.14 20
1914.24 16
1914.34 14
1914.44 15
1914.54 17
1914.64 21
1914.74 24
1914.84 27
1914.94 28
1915.04 27
1915.14 25
1915.25 23
1915.35 22
1915.45 22
1915.55 24
1915.65 28
1915.75 34
1915.85 41
1915.95 47
1916.05 53
1916.15 58
1916.25 62
1916.35 65
1916.45 68
1916.55 71
1916.65 74
1916.75 76
1916.85 77
1916.95 76
1917.05 74
1917.15 72
1917.25 69
1917.35 68
1917.45 68
1917.55 70
1917.65 73
1917.75 78
1917.85 83
1917.96 88
1918.06 91
1918.16 94
1918.26 94
1918.36 94
1918.46 92
1918.56 90
1918.66 87
1918.76 85
1918.86 82
1918.96 79
1919.06 76
1919.16 74
1919.26 71
1919.36 68
1919.46 65
1919.56 63
1919.66 61
1919.76 59
1919.86 58
1919.96 56
1920.06 55
1920.16 53
1920.27 52
1920.37 50
1920.47 48
1920.57 46
1920.67 44
1920.77 43
1920.87 43
1920.97 45
1921.07 50
1921.17 57
1921.27 65
1921.37 74
1921.47 82
1921.57 88
1921.67 92
1921.77 93
1921.87 91
1921.97 87
1922.07 81
1922.17 74
1922.28 65
1922.38 57
1922.48 48
1922.58 41
1922.68 35
1922.78 30
1922.88 27
1922.98 26
1923.08 26
1923.18 27
1923.28 28
1923.38 31
1923.48 34
1923.58 37
1923.68 41
1923.78 45
1923.88 49
1923.98 53
1924.08 55
1924.19 57
1924.29 58
1924.39 59
1924.49 61
1924.59 63
1924.69 67
1924.79 71
1924.89 76
1924.99 80
1925.09 83
1925.19 85
1925.29 85
1925.39 82
1925.49 79
1925.59 74
1925.69 68
1925.79 63
1925.90 59
1926.00 55
1926.10 51
1926.20 46
1926.30 41
1926.40 35
1926.50 28
1926.60 22
1926.70 18
1926.80 17
1926.90 19
1927.00 25
1927.10 33
1927.20 45
1927.30 57
1927.41 69
1927.51 81
1927.61 90
1927.71 98
1927.81 103
1927.91 105
1928.01 106
1928.11 104
1928.21 99
1928.31 93
1928.41 84
1928.51 74
1928.61 64
1928.71 53
1928.81 44
1928.92 35
1929.02 29
1929.12 23
1929.22 18
1929.32 14
1929.42 9
1929.52 5
1929.62 0
1929.72 0
1929.82 0
1929.92 0
1930.02 0
1930.12 0
1930.22 0
1930.33 0
1930.43 0
1930.53 4
1930.63 10
1930.73 15
1930.83 20
1930.93 26
1931.03 31
1931.13 37
1931.23 43
1931.33 48
1931.43 53
1931.53 57
1931.63 61
1931.74 65
1931.84 69
1931.94 73
1932.04 77
1932.14 81
1932.24 84
1932.34 86
1932.44 88
1932.54 91
1932.64 93
1932.74 97
1932.84 101
1932.95 106
1933.05 109
1933.15 111
1933.25 110
1933.35 106
1933.45 100
1933.55 93
1933.65 86
1933.75 81
1933.85 79
1933.95 80
1934.05 84
1934.15 89
1934.26 96
1934.36 102
1934.46 106
1934.56 108
1934.66 108
1934.76 106
1934.86 101
1934.96 95
1935.06 89
1935.16 82
1935.26 75
1935.36 70
1935.47 67
1935.57 67
1935.67 70
1935.77 74
1935.87 80
1935.97 86
1936.07 91
1936.17 94
1936.27 95
1936.37 94
1936.47 92
1936.58 89
1936.68 86
1936.78 83
1936.88 80
1936.98 77
1937.08 75
1937.18 73
1937.28 72
1937.38 70
1937.48 67
1937.58 64
1937.69 59
1937.79 53
1937.89 47
1937.99 42
1938.09 38
1938.19 38
1938.29 39
1938.39 43
1938.49 48
1938.59 53
1938.69 56
1938.80 57
1938.90 55
1939.00 52
1939.10 47
1939.20 43
1939.30 40
1939.40 38
1939.50 38
1939.60 39
1939.70 41
1939.81 43
1939.91 43
1940.01 41
1940.11 37
1940.21 31
1940.31 24
1940.41 17
1940.51 11
1940.61 7
1940.71 5
1940.82 5
1940.92 8
1941.02 12
1941.12 16
1941.22 20
1941.32 23
1941.42 23
1941.52 21
1941.62 17
1941.72 10
1941.83 4
1941.93 0
1942.03 0
1942.13 0
1942.23 0
1942.33 0
1942.43 0
1942.53 0
1942.63 5
1942.73 13
1942.84 21
1942.94 30
1943.04 38
1943.14 46
1943.24 53
1943.34 57
1943.44 59
1943.54 59
1943.64 58
1943.75 56
1943.85 55
1943.95 54
1944.05 54
1944.15 56
1944.25 59
1944.35 62
1944.45 64
1944.55 65
1944.66 65
1944.76 63
1944.86 60
1944.96 58
1945.06 56
1945.16 55
1945.26 54
1945.36 53
1945.46 51
1945.57 47
1945.67 41
1945.77 34
1945.87 26
1945.97 20
1946.07 16
1946.17 16
1946.27 19
1946.37 26
1946.48 34
1946.58 44
1946.68 53
1946.78 61
1946.88 67
1946.98 71
1947.08 73
1947.18 72
1947.28 70
1947.39 67
1947.49 64
1947.59 61
1947.69 58
1947.79 56
1947.89 54
1947.99 53
1948.09 51
1948.20 49
1948.30 46
1948.40 41
1948.50 36
1948.60 30
1948.70 23
1948.80 18
1948.90 14
1949.01 12
1949.11 13
1949.21 16
1949.31 21
1949.41 28
1949.51 36
1949.61 42
1949.71 48
1949.81 52
1949.92 54
1950.02 56
1950.12 56
1950.22 57
1950.32 58
1950.42 60
1950.52 62
1950.62 64
1950.73 66
1950.83 68
1950.93 69
1951.03 70
1951.13 69
1951.23 67
1951.33 65
1951.44 61
1951.54 57
1951.64 52
1951.74 48
1951.84 45
1951.94 42
1952.04 41
1952.14 40
1952.25 41
1952.35 42
1952.45 43
1952.55 44
1952.65 43
1952.75 42
1952.85 39
1952.95 37
1953.06 34
1953.16 33
1953.26 32
1953.36 32
1953.46 32
1953.56 30
1953.66 27
1953.77 22
1953.87 15
1953.97 6
1954.07 0
1954.17 0
1954.27 0
1954.37 0
1954.47 0
1954.58 0
1954.68 0
1954.78 0
1954.88 6
1954.98 14
1955.08 20
1955.18 22
1955.29 22
1955.39 20
1955.49 17
1955.59 13
1955.69 9
1955.79 7
1955.89 7
1956.00 8
1956.10 11
1956.20 15
1956.30 19
1956.40 24
1956.50 28
1956.60 32
1956.71 35
1956.81 36
1956.91 36
1957.01 35
1957.11 33
1957.21 31
1957.31 30
1957.42 30
1957.52 31
1957.62 34
1957.72 37
1957.82 40
1957.92 43
1958.02 45
1958.13 47
1958.23 48
1958.33 48
1958.43 46
1958.53 43
1958.63 38
1958.73 31
1958.84 23
1958.94 15
1959.04 8
1959.14 2
1959.24 0
1959.34 0
1959.44 0
1959.55 1
1959.65 4
1959.75 6
1959.85 7
1959.95 8
1960.05 9
1960.15 10
1960.26 12
1960.36 15
1960.46 18
1960.56 22
1960.66 25
1960.76 28
1960.87 29
1960.97 28
1961.07 26
1961.17 23
1961.27 19
1961.37 16
1961.47 12
1961.58 9
1961.68 7
1961.78 5
1961.88 3
1961.98 1
1962.08 0
1962.19 0
1962.29 0
1962.39 0
1962.49 0
1962.59 0
1962.69 0
1962.79 0
1962.90 1
1963.00 2
1963.10 3
1963.20 4
1963.30 6
1963.40 9
1963.51 13
1963.61 18
1963.71 24
1963.81 29
1963.91 34
1964.01 39
1964.12 42
1964.22 45
1964.32 48
1964.42 51
1964.52 55
1964.62 60
1964.73 64
1964.83 67
1964.93 68
1965.03 69
1965.13 68
1965.23 67
1965.34 65
1965.44 63
1965.54 61
1965.64 58
1965.74 54
1965.84 50
1965.94 46
1966.05 43
1966.15 41
1966.25 42
1966.35 44
1966.45 47
1966.55 51
1966.66 53
1966.76 55
1966.86 55
1966.96 54
1967.06 52
1967.16 50
1967.27 48
1967.37 47
1967.47 46
1967.57 46
1967.67 48
1967.78 51
1967.88 55
1967.98 60
1968.08 65
1968.18 70
1968.28 74
1968.39 77
1968.49 79
1968.59 80
1968.69 80
1968.79 80
1968.89 81
1969.00 83
1969.10 86
1969.20 91
1969.30 96
1969.40 102
1969.50 108
1969.61 112
1969.71 114
1969.81 113
1969.91 111
1970.01 106
1970.12 99
1970.22 91
1970.32 84
1970.42 78
1970.52 73
1970.62 71
1970.73 71
1970.83 72
1970.93 74
1971.03 74
1971.13 74
1971.23 72
1971.34 69
1971.44 65
1971.54 63
1971.64 63
1971.74 64
1971.85 66
1971.95 68
1972.05 69
1972.15 69
1972.25 67
1972.35 64
1972.46 61
1972.56 57
1972.66 54
1972.76 51
1972.86 47
1972.97 43
1973.07 39
1973.17 35
1973.27 32
1973.37 30
1973.47 29
1973.58 29
1973.68 30
1973.78 33
1973.88 35
1973.98 38
1974.09 41
1974.19 45
1974.29 49
1974.39 52
1974.49 55
1974.60 58
1974.70 60
1974.80 61
1974.90 62
1975.00 62
1975.10 61
1975.21 59
1975.31 56
1975.41 52
1975.51 46
1975.61 40
1975.72 34
1975.82 27
1975.92 22
1976.02 17
1976.12 14
1976.23 12
1976.33 11
1976.43 10
1976.53 9
1976.63 9
1976.74 8
1976.84 8
1976.94 7
1977.04 8
1977.14 9
1977.24 11
1977.35 14
1977.45 17
1977.55 21
1977.65 25
1977.75 29
1977.86 32
1977.96 35
1978.06 37
1978.16 38
1978.26 40
1978.37 42
1978.47 44
1978.57 47
1978.67 50
1978.77 53
1978.88 57
1978.98 60
1979.08 62
1979.18 63
1979.28 62
1979.39 60
1979.49 57
1979.59 53
1979.69 48
1979.79 44
1979.90 41
1980.00 40
1980.10 41
1980.20 44
1980.30 48
1980.41 53
1980.51 57
1980.61 59
1980.71 61
1980.81 61
1980.92 59
1981.02 57
1981.12 55
1981.22 54
1981.32 53
1981.43 53
1981.53 53
1981.63 54
1981.73 53
1981.84 53
1981.94 52
1982.04 51
1982.14 49
1982.24 48
1982.35 47
1982.45 46
1982.55 44
1982.65 42
1982.75 40
1982.86 37
1982.96 34
1983.06 31
1983.16 29
1983.26 27
1983.37 26
1983.47 26
1983.57 27
1983.67 27
1983.77 26
1983.88 25
1983.98 23
1984.08 20
1984.18 17
1984.29 14
1984.39 12
1984.49 12
1984.59 13
1984.69 16
1984.80 20
1984.90 26
1985.00 31
1985.10 35
1985.20 37
1985.31 38
1985.41 36
1985.51 31
1985.61 25
1985.72 19
1985.82 14
1985.92 13
1986.02 15
1986.12 21
1986.23 31
1986.33 42
1986.43 54
1986.53 63
1986.64 69
1986.74 71
1986.84 71
1986.94 69
1987.04 66
1987.15 65
1987.25 64
1987.35 65
1987.45 67
1987.56 68
1987.66 69
1987.76 68
1987.86 64
1987.96 59
1988.07 51
1988.17 42
1988.27 33
1988.37 24
1988.48 18
1988.58 13
1988.68 12
1988.78 13
1988.88 16
1988.99 20
1989.09 25
1989.19 28
1989.29 30
1989.40 30
1989.50 29
1989.60 27
1989.70 24
1989.80 22
1989.91 20
1990.01 20
1990.11 21
1990.21 24
1990.32 27
1990.42 31
1990.52 36
1990.62 41
1990.72 47
1990.83 53
1990.93 59
1991.03 66
1991.13 73
1991.24 79
1991.34 83
1991.44 86
1991.54 87
1991.65 86
1991.75 82
1991.85 75
1991.95 68
1992.05 61
1992.16 54
1992.26 48
1992.36 43
1992.46 39
1992.57 36
1992.67 34
1992.77 31
1992.87 28
1992.98 25
1993.08 21
1993.18 18
1993.28 16
1993.39 15
1993.49 16
1993.59 18
1993.69 21
1993.79 26
1993.90 29
1994.00 32
1994.10 33
1994.20 32
1994.31 29
1994.41 26
1994.51 23
1994.61 22
1994.72 22
1994.82 25
1994.92 30
1995.02 36
1995.13 44
1995.23 51
1995.33 59
1995.43 65
1995.54 69
1995.64 70
1995.74 69
1995.84 66
1995.95 60
1996.05 53
1996.15 45
1996.25 38
1996.36 31
1996.46 26
1996.56 23
1996.66 23
1996.76 26
1996.87 31
1996.97 36
1997.07 43
1997.17 49
1997.28 56
1997.38 62
1997.48 69
1997.58 76
1997.69 83
1997.79 90
1997.89 94
1997.99 97
1998.10 96
1998.20 93
1998.30 87
1998.40 79
1998.51 71
1998.61 63
1998.71 57
1998.81 53
1998.92 52
1999.02 53
1999.12 57
1999.22 62
1999.33 68
1999.43 75
1999.53 81
1999.63 86
1999.74 91
1999.84 95
1999.94 98
2000.04 100
2000.15 100
2000.25 99
2000.35 96
2000.45 91
2000.56 85
2000.66 79
2000.76 73
2000.86 69
2000.97 65
2001.07 61
2001.17 58
2001.28 56
2001.38 53
2001.48 51
2001.58 48
2001.69 47
2001.79 45
2001.89 44
2001.99 42
2002.10 40
2002.20 37
2002.30 35
2002.40 31
2002.51 28
2002.61 25
2002.71 22
2002.81 20
2002.92 17
2003.02 15
2003.12 12
2003.22 10
2003.33 8
2003.43 6
2003.53 3
2003.63 1
2003.74 0
2003.84 0
2003.94 0
2004.05 0
2004.15 0
2004.25 0
2004.35 0
2004.46 0
2004.56 0
2004.66 6
2004.76 14
2004.87 24
2004.97 34
2005.07 43
2005.17 51
2005.28 57
2005.38 60
2005.48 61
2005.59 61
2005.69 60
2005.79 60
2005.89 61
2006.00 62
2006.10 64
2006.20 65
2006.30 65
2006.41 65
2006.51 64
2006.61 62
2006.71 61
2006.82 58
2006.92 56
2007.02 53
2007.13 51
2007.23 48
2007.33 46
2007.43 45
2007.54 45
2007.64 45
2007.74 46
2007.84 46
2007.95 44
2008.05 43
2008.15 41
2008.26 39
2008.36 38
2008.46 39
2008.56 41
2008.67 44
2008.77 46
2008.87 46
2008.98 45
2009.08 41
2009.18 37
2009.28 31
2009.39 25
2009.49 20
2009.59 17
2009.69 15
2009.80 14
2009.90 16
2010.00 19
2010.11 24
2010.21 29
2010.31 33
2010.41 37
2010.52 38
2010.62 37
2010.72 34
2010.83 29
2010.93 24
2011.03 19
2011.13 16
2011.24 15
2011.34 16
2011.44 17
2011.54 19
2011.65 20
2011.75 20
2011.85 19
2011.96 18
2012.06 16
2012.16 15
2012.26 16
2012.37 18
2012.47 21
2012.57 25
2012.68 29
2012.78 32
2012.88 35
2012.98 38
2013.09 41
2013.19 43
2013.29 45
2013.40 47
2013.50 48
2013.60 48
2013.70 47
2013.81 44
2013.91 40
2014.01 36
2014.12 31
2014.22 26
2014.32 21
2014.43 16
2014.53 12
2014.63 9
2014.73 8
2014.84 8
2014.94 10
2015.04 14
2015.15 20
2015.25 28
2015.35 36
2015.45 44
2015.56 51
2015.66 56
2015.76 58
2015.87 57
2015.97 55
2016.07 51
2016.17 46
2016.28 43
2016.38 40
2016.48 39
2016.59 38
2016.69 37
2016.79 35
2016.90 32
2017.00 29
2017.10 25
2017.20 22
2017.31 20
2017.41 19
2017.51 19
2017.62 21
2017.72 24
2017.82 27
2017.93 31
2018.03 35
2018.13 38
2018.23 40
2018.34 42
2018.44 43
2018.54 43
2018.65 44
2018.75 45
2018.85 47
2018.96 49
2019.06 52
2019.16 55
2019.26 57
2019.37 58
2019.47 58
2019.57 58
2019.68 57
2019.78 56
2019.88 56
2019.99 58
2020.09 60
2020.19 64
2020.29 69
2020.40 73
2020.50 77
2020.60 79
2020.71 79
2020.81 75
2020.91 68
2021.02 60
2021.12 52
2021.22 44
2021.33 39
2021.43 35
2021.53 34
2021.63 34
2021.74 35
2021.84 35
2021.94 35
2022.05 34
2022.15 32
2022.25 31
2022.36 29
2022.46 27
2022.56 25
2022.67 24
2022.77 24
2022.87 25
2022.98 26
2023.08 30
2023.18 34
2023.28 39
2023.39 43
2023.49 47
2023.59 50
2023.70 52
2023.80 53
2023.90 53
2024.01 52
2024.11 49
2024.21 46
2024.32 42
2024.42 38
2024.52 32
2024.63 26
2024.73 21
2024.83 15
2024.93 11
2025.04 7
2025.14 3
2025.24 1
2025.35 0
2025.45 0
2025.55 0
2025.66 0
2025.76 0
2025.86 0
2025.97 0
2026.07 0
2026.17 3
2026.28 7
2026.38 9
2026.48 11
2026.59 11
2026.69 12
2026.79 12
2026.90 14
2027.00 18
2027.10 23
2027.21 29
2027.31 36
2027.41 44
2027.51 51
2027.62 57
2027.72 63
2027.82 67
2027.93 70
2028.03 73
2028.13 74
2028.24 74
2028.34 73
2028.44 71
2028.55 69
2028.65 67
2028.75 65
2028.86 63
2028.96 60
2029.06 58
2029.17 56
2029.27 54
2029.37 52
2029.48 49
2029.58 47
2029.68 45
2029.79 44
2029.89 43
2029.99 43
2030.10 44
2030.20 47
2030.30 51
2030.41 56
2030.51 63
2030.61 69
2030.72 75
2030.82 79
2030.92 81
2031.03 82
2031.13 82
2031.23 82
2031.34 83
2031.44 84
2031.54 86
2031.65 88
2031.75 89
2031.85 88
2031.96 85
2032.06 82
2032.16 79
2032.27 78
2032.37 79
2032.47 83
2032.58 88
2032.68 94
2032.78 99
2032.89 101
2032.99 101
2033.09 97
2033.20 92
2033.30 86
2033.40 82
2033.51 80
2033.61 79
2033.71 81
2033.82 82
2033.92 82
2034.02 81
2034.13 77
2034.23 73
2034.33 69
2034.44 67
2034.54 66
2034.64 68
2034.75 71
2034.85 74
2034.95 75
2035.06 75
2035.16 71
2035.27 65
2035.37 56
2035.47 47
2035.58 39
2035.68 33
2035.78 30
2035.89 29
2035.99 30
2036.09 33
2036.20 35
2036.30 35
2036.40 33
2036.51 29
2036.61 23
2036.71 17
2036.82 12
2036.92 8
2037.02 8
2037.13 9
2037.23 12
2037.33 16
2037.44 20
2037.54 23
2037.64 25
2037.75 26
2037.85 27
2037.96 27
2038.06 27
2038.16 28
2038.27 29
2038.37 30
2038.47 30
2038.58 30
2038.68 30
2038.78 27
2038.89 24
2038.99 20
2039.09 15
2039.20 10
2039.30 6
2039.40 3
2039.51 2
2039.61 4
2039.72 7
2039.82 11
2039.92 15
2040.03 18
2040.13 20
2040.23 21
2040.34 21
2040.44 22
2040.54 25
2040.65 30
2040.75 36
2040.85 44
2040.96 53
2041.06 61
2041.17 67
2041.27 72
2041.37 76
2041.48 78
2041.58 78
2041.68 78
2041.79 78
2041.89 78
2041.99 77
2042.10 76
2042.20 74
2042.30 72
2042.41 69
2042.51 65
2042.62 60
2042.72 54
2042.82 48
2042.93 42
2043.03 37
2043.13 34
2043.24 32
2043.34 32
2043.44 32
2043.55 32
2043.65 30
2043.76 27
2043.86 23
2043.96 19
2044.07 15
2044.17 13
2044.27 14
2044.38 18
2044.48 26
2044.58 36
2044.69 48
2044.79 59
2044.90 69
2045.00 77
2045.10 83
2045.21 87
2045.31 89
2045.41 90
2045.52 88
2045.62 85
2045.73 80
2045.83 72
2045.93 63
2046.04 54
2046.14 45
2046.24 37
2046.35 32
2046.45 29
2046.56 28
2046.66 28
2046.76 28
2046.87 27
2046.97 26
2047.07 24
2047.18 21
2047.28 19
2047.38 18
2047.49 18
2047.59 21
2047.70 26
2047.80 32
2047.90 39
2048.01 45
2048.11 51
2048.21 55
2048.32 58
2048.42 61
2048.53 63
2048.63 65
2048.73 67
2048.84 69
2048.94 70
2049.05 71
2049.15 71
2049.25 70
2049.36 69
2049.46 69
2049.56 68
2049.67 67
2049.77 67
2049.88 67
2049.98 66
2050.08 65
2050.19 64
2050.29 62
2050.39 58
2050.50 54
2050.60 48
2050.71 42
2050.81 36
2050.91 30
2051.02 25
2051.12 21
2051.23 19
2051.33 19
2051.43 21
2051.54 24
2051.64 29
2051.74 34
2051.85 40
2051.95 46
2052.06 52
2052.16 58
2052.26 62
2052.37 66
2052.47 68
2052.58 67
2052.68 64
2052.78 58
2052.89 50
2052.99 40
2053.09 30
2053.20 21
2053.30 14
2053.41 10
2053.51 9
2053.61 12
2053.72 18
2053.82 25
2053.93 32
2054.03 37
2054.13 42
2054.24 44
2054.34 44
2054.45 43
2054.55 43
2054.65 42
2054.76 44
2054.86 48
2054.97 55
2055.07 63
2055.17 71
2055.28 78
2055.38 82
2055.48 83
2055.59 79
2055.69 70
2055.80 60
2055.90 47
2056.00 35
2056.11 25
2056.21 17
2056.32 12
2056.42 9
2056.52 8
2056.63 9
2056.73 12
2056.84 17
2056.94 24
2057.04 32
2057.15 40
2057.25 49
2057.36 57
2057.46 63
2057.56 67
2057.67 68
2057.77 66
2057.88 62
2057.98 56
2058.08 50
2058.19 46
2058.29 44
2058.40 45
2058.50 49
2058.60 55
2058.71 62
2058.81 69
2058.92 75
2059.02 79
2059.12 82
2059.23 84
2059.33 86
2059.44 87
2059.54 88
2059.64 87
2059.75 84
2059.85 79
2059.96 71
2060.06 63
2060.17 56
2060.27 50
2060.37 47
2060.48 44
2060.58 43
2060.69 42
2060.79 40
2060.89 37
2061.00 34
2061.10 31
2061.21 29
2061.31 29
2061.41 30
2061.52 33
2061.62 36
2061.73 38
2061.83 40
2061.93 39
2062.04 38
2062.14 37
2062.25 37
2062.35 37
2062.46 39
2062.56 42
2062.66 46
2062.77 50
2062.87 54
2062.98 58
2063.08 62
2063.18 66
2063.29 70
2063.39 74
2063.50 78
2063.60 81
2063.70 83
2063.81 83
2063.91 83
2064.02 81
2064.12 79
2064.23 77
2064.33 76
2064.43 75
2064.54 75
2064.64 77
2064.75 80
2064.85 83
2064.95 85
2065.06 87
2065.16 87
2065.27 86
2065.37 83
2065.48 78
2065.58 73
2065.68 68
2065.79 64
2065.89 60
2066.00 58
2066.10 59
2066.21 61
2066.31 66
2066.41 72
2066.52 79
2066.62 86
2066.73 93
2066.83 98
2066.93 100
2067.04 100
2067.14 97
2067.25 93
2067.35 87
2067.46 80
2067.56 73
2067.66 65
2067.77 58
2067.87 51
2067.98 44
2068.08 37
2068.19 31
2068.29 25
2068.39 20
2068.50 16
2068.60 11
2068.71 7
2068.81 2
2068.92 0
2069.02 0
2069.12 0
2069.23 0
2069.33 0
2069.44 0
2069.54 0
2069.65 0
2069.75 3
2069.85 9
2069.96 17
2070.06 25
2070.17 34
2070.27 43
2070.38 52
2070.48 60
2070.58 65
2070.69 66
2070.79 65
2070.90 61
2071.00 56
2071.11 50
2071.21 44
2071.32 40
2071.42 37
2071.52 37
2071.63 37
2071.73 38
2071.84 39
2071.94 39
2072.05 40
2072.15 40
2072.25 40
2072.36 41
2072.46 42
2072.57 43
2072.67 45
2072.78 47
2072.88 48
2072.98 50
2073.09 52
2073.19 53
2073.30 54
2073.40 56
2073.51 57
2073.61 57
2073.72 57
2073.82 56
2073.92 53
2074.03 49
2074.13 44
2074.24 38
2074.34 33
2074.45 28
2074.55 26
2074.66 25
2074.76 26
2074.86 28
2074.97 31
2075.07 33
2075.18 34
2075.28 34
2075.39 33
2075.49 32
2075.60 31
2075.70 30
2075.80 31
2075.91 33
2076.01 36
2076.12 38
2076.22 41
2076.33 43
2076.43 46
2076.54 48
2076.64 49
2076.74 50
2076.85 50
2076.95 49
2077.06 48
2077.16 45
2077.27 43
2077.37 40
2077.48 39
2077.58 39
2077.69 40
2077.79 43
2077.89 48
2078.00 53
2078.10 58
2078.21 62
2078.31 64
2078.42 65
2078.52 63
2078.63 59
2078.73 55
2078.83 50
2078.94 46
2079.04 43
2079.15 42
2079.25 43
2079.36 45
2079.46 48
2079.57 52
2079.67 57
2079.78 62
2079.88 67
2079.98 72
2080.09 76
2080.19 81
2080.30 85
2080.40 88
2080.51 90
2080.61 92
2080.72 92
2080.82 91
2080.93 89
2081.03 86
2081.14 83
2081.24 80
2081.34 78
2081.45 76
2081.55 75
2081.66 75
2081.76 75
2081.87 75
2081.97 74
2082.08 73
2082.18 72
2082.29 70
2082.39 68
2082.50 66
2082.60 64
2082.70 62
2082.81 61
2082.91 60
2083.02 60
2083.12 61
2083.23 63
2083.33 64
2083.44 67
2083.54 69
2083.65 73
2083.75 77
2083.86 83
2083.96 89
2084.06 95
2084.17 102
2084.27 107
2084.38 110
2084.48 112
2084.59 111
2084.69 109
2084.80 105
2084.90 100
2085.01 95
2085.11 91
2085.22 86
2085.32 82
2085.43 78
2085.53 74
2085.64 69
2085.74 63
2085.84 57
2085.95 51
2086.05 44
2086.16 38
2086.26 31
2086.37 25
2086.47 20
2086.58 16
2086.68 13
2086.79 12
2086.89 13
2087.00 14
2087.10 17
2087.21 20
2087.31 23
2087.42 25
2087.52 26
2087.63 27
2087.73 27
2087.83 27
2087.94 26
2088.04 25
2088.15 23
2088.25 20
2088.36 17
2088.46 15
2088.57 13
2088.67 11
2088.78 12
2088.88 13
2088.99 17
2089.09 22
2089.20 28
2089.30 36
2089.41 44
2089.51 52
2089.62 58
2089.72 62
2089.83 64
2089.93 62
2090.04 58
2090.14 52
2090.24 44
2090.35 36
2090.45 29
2090.56 24
2090.66 20
2090.77 19
2090.87 20
2090.98 22
2091.08 25
2091.19 29
2091.29 32
2091.40 36
2091.50 39
2091.61 42
2091.71 44
2091.82 46
2091.92 48
2092.03 49
2092.13 51
2092.24 52
2092.34 53
2092.45 53
2092.55 52
2092.66 49
2092.76 46
2092.87 43
2092.97 40
2093.08 39
2093.18 41
2093.29 45
2093.39 52
2093.50 60
2093.60 70
2093.71 79
2093.81 87
2093.92 94
2094.02 99
2094.13 101
2094.23 100
2094.34 97
2094.44 91
2094.54 83
2094.65 76
2094.75 69
2094.86 64
2094.96 63
2095.07 65
2095.17 70
2095.28 76
2095.38 82
2095.49 88
2095.59 90
2095.70 90
2095.80 87
2095.91 82
2096.01 76
2096.12 69
2096.22 63
2096.33 57
2096.43 51
2096.54 47
2096.64 42
2096.75 38
2096.85 34
2096.96 31
2097.06 28
2097.17 26
2097.27 24
2097.38 22
2097.48 21
2097.59 20
2097.69 20
2097.80 21
2097.90 22
2098.01 25
2098.11 27
2098.22 31
2098.32 35
2098.43 39
2098.53 43
2098.64 48
2098.74 53
2098.85 58
2098.95 62
2099.06 67
2099.16 69
2099.27 70
2099.37 70
2099.48 67
2099.58 63
2099.69 58
2099.79 54
2099.90 50
2100.00 48
2100.11 47
2100.22 47
2100.32 48
2100.43 48
2100.53 48
2100.64 46
2100.74 43
2100.85 38
2100.95 32
2101.06 25
2101.16 18
2101.27 11
2101.37 4
2101.48 0
2101.58 0
2101.69 0
2101.79 0
2101.90 0
2102.00 0
2102.11 0
2102.21 0
2102.32 1
2102.42 6
2102.53 11
2102.63 16
2102.74 22
2102.84 27
2102.95 31
2103.05 34
2103.16 34
2103.26 32
2103.37 28
2103.47 22
2103.58 16
2103.68 11
2103.79 9
2103.89 10
2104.00 14
2104.10 20
2104.21 27
2104.31 35
2104.42 41
2104.53 47
2104.63 52
2104.74 56
2104.84 59
2104.95 62
2105.05 66
2105.16 68
2105.26 70
2105.37 72
2105.47 72
2105.58 72
2105.68 71
2105.79 69
2105.89 68
2106.00 67
2106.10 66
2106.21 65
2106.31 63
2106.42 61
2106.52 58
2106.63 54
2106.73 50
2106.84 47
2106.95 45
2107.05 43
2107.16 43
2107.26 43
2107.37 44
2107.47 46
2107.58 47
2107.68 48
2107.79 49
2107.89 48
2108.00 47
2108.10 45
2108.21 43
2108.31 40
2108.42 38
2108.52 36
2108.63 36
2108.73 37
2108.84 39
2108.95 42
2109.05 46
2109.16 49
2109.26 53
2109.37 56
2109.47 58
2109.58 60
2109.68 60
2109.79 58
2109.89 54
2110.00 49
2110.10 41
2110.21 33
2110.31 25
2110.42 17
2110.52 11
2110.63 7
2110.74 4
2110.84 4
2110.95 4
2111.05 6
2111.16 9
2111.26 13
2111.37 18
2111.47 24
2111.58 30
2111.68 36
2111.79 40
2111.89 44
2112.00 47
2112.11 50
2112.21 52
2112.32 55
2112.42 58
2112.53 60
2112.63 62
2112.74 62
2112.84 60
2112.95 56
2113.05 52
2113.16 48
2113.26 44
2113.37 43
2113.48 42
2113.58 43
2113.69 46
2113.79 48
2113.90 51
2114.00 53
2114.11 56
2114.21 59
2114.32 62
2114.42 64
2114.53 66
2114.63 67
2114.74 67
2114.85 65
2114.95 62
2115.06 59
2115.16 57
2115.27 55
2115.37 54
2115.48 54
2115.58 55
2115.69 56
2115.79 58
2115.90 60
2116.01 63
2116.11 65
2116.22 69
2116.32 73
2116.43 77
2116.53 81
2116.64 85
2116.74 86
2116.85 86
2116.95 83
2117.06 78
2117.17 72
2117.27 65
2117.38 60
2117.48 58
2117.59 58
2117.69 62
2117.80 69
2117.90 76
2118.01 84
2118.12 91
2118.22 97
2118.33 102
2118.43 105
2118.54 107
2118.64 107
2118.75 106
2118.85 103
2118.96 98
2119.07 90
2119.17 81
2119.28 70
2119.38 60
2119.49 51
2119.59 44
2119.70 37
2119.80 31
2119.91 26
2120.02 22
2120.12 17
2120.23 14
2120.33 14
2120.44 16
2120.54 22
2120.65 30
2120.75 41
2120.86 51
2120.97 61
2121.07 68
2121.18 71
2121.28 71
2121.39 67
2121.49 61
2121.60 54
2121.70 46
2121.81 39
2121.92 34
2122.02 32
2122.13 32
2122.23 35
2122.34 40
2122.44 47
2122.55 54
2122.66 61
2122.76 67
2122.87 71
2122.97 73
2123.08 73
2123.18 70
2123.29 64
2123.39 57
2123.50 50
2123.61 43
2123.71 38
2123.82 34
2123.92 31
2124.03 29
2124.13 27
2124.24 25
2124.35 23
2124.45 21
2124.56 21
2124.66 22
2124.77 25
2124.87 30
2124.98 36
2125.09 42
2125.19 47
2125.30 50
2125.40 51
2125.51 52
2125.61 51
2125.72 51
2125.83 52
2125.93 53
2126.04 54
2126.14 56
2126.25 56
2126.35 57
2126.46 56
2126.57 55
2126.67 54
2126.78 53
2126.88 52
2126.99 52
2127.09 53
2127.20 56
2127.31 59
2127.41 63
2127.52 67
2127.62 70
2127.73 71
2127.83 72
2127.94 70
2128.05 67
2128.15 63
2128.26 59
2128.36 54
2128.47 48
2128.57 43
2128.68 37
2128.79 30
2128.89 24
2129.00 19
2129.10 15
2129.21 12
2129.32 12
2129.42 12
2129.53 14
2129.63 16
2129.74 17
2129.84 17
2129.95 17
2130.06 15
2130.16 12
2130.27 9
2130.37 6
2130.48 4
2130.59 1
2130.69 0
2130.80 0
2130.90 0
2131.01 0
2131.11 0
2131.22 0
2131.33 0
2131.43 0
2131.54 0
2131.64 6
2131.75 13
2131.86 22
2131.96 30
2132.07 38
2132.17 45
2132.28 51
2132.38 55
2132.49 59
2132.60 61
2132.70 63
2132.81 62
2132.91 61
2133.02 60
2133.13 59
2133.23 59
2133.34 61
2133.44 64
2133.55 70
2133.66 75
2133.76 81
2133.87 85
2133.97 88
2134.08 90
2134.18 89
2134.29 88
2134.40 86
2134.50 84
2134.61 82
2134.71 80
2134.82 79
2134.93 78
2135.03 78
2135.14 76
2135.24 74
2135.35 71
2135.46 66
2135.56 61
2135.67 55
2135.77 49
2135.88 45
2135.99 42
2136.09 41
2136.20 40
2136.30 40
2136.41 40
2136.52 39
2136.62 37
2136.73 35
2136.83 33
2136.94 31
2137.05 29
2137.15 28
2137.26 28
2137.36 28
2137.47 29
2137.58 30
2137.68 32
2137.79 34
2137.89 38
2138.00 42
2138.11 48
2138.21 55
2138.32 62
2138.42 71
2138.53 78
2138.64 84
2138.74 87
2138.85 87
2138.95 84
2139.06 78
2139.17 70
2139.27 61
2139.38 53
2139.48 44
2139.59 38
2139.70 32
2139.80 29
2139.91 27
2140.01 27
2140.12 28
2140.23 31
2140.33 36
2140.44 41
2140.54 47
2140.65 52
2140.76 56
2140.86 59
2140.97 61
2141.08 61
2141.18 60
2141.29 58
2141.39 58
2141.50 58
2141.61 60
2141.71 61
2141.82 63
2141.92 64
2142.03 64
2142.14 64
2142.24 64
2142.35 65
2142.45 68
2142.56 72
2142.67 77
2142.77 82
2142.88 85
2142.99 85
2143.09 83
2143.20 77
2143.30 70
2143.41 61
2143.52 52
2143.62 44
2143.73 37
2143.83 30
2143.94 24
2144.05 19
2144.15 15
2144.26 13
2144.37 12
2144.47 14
2144.58 18
2144.68 24
2144.79 29
2144.90 34
2145.00 37
2145.11 39
2145.21 39
2145.32 38
2145.43 37
2145.53 37
2145.64 36
2145.75 35
2145.85 34
2145.96 33
2146.06 33
2146.17 34
2146.28 36
2146.38 39
2146.49 43
2146.60 48
2146.70 52
2146.81 56
2146.91 61
2147.02 66
2147.13 73
2147.23 81
2147.34 89
2147.45 96
2147.55 101
2147.66 104
2147.76 103
2147.87 99
2147.98 93
2148.08 86
2148.19 79
2148.30 73
2148.40 67
2148.51 63
2148.61 61
2148.72 59
2148.83 58
2148.93 57
2149.04 56
2149.15 56
2149.25 56
2149.36 57
2149.46 59
2149.57 61
2149.68 64
2149.78 67
2149.89 70
2150.00 73
2150.10 75
2150.21 77
2150.32 80
2150.42 81
2150.53 83
2150.63 84
2150.74 84
2150.85 83
2150.95 81
2151.06 78
2151.17 74
2151.27 70
2151.38 66
2151.48 61
2151.59 56
2151.70 51
2151.80 47
2151.91 43
2152.02 40
2152.12 39
2152.23 39
2152.34 40
2152.44 42
2152.55 44
2152.65 46
2152.76 48
2152.87 49
2152.97 49
2153.08 49
2153.19 49
2153.29 50
2153.40 52
2153.51 55
2153.61 59
2153.72 65
2153.83 71
2153.93 77
2154.04 83
2154.14 87
2154.25 91
2154.36 94
2154.46 95
2154.57 96
2154.68 98
2154.78 99
2154.89 101
2155.00 103
2155.10 104
2155.21 103
2155.32 101
2155.42 96
2155.53 90
2155.63 82
2155.74 74
2155.85 65
2155.95 56
2156.06 48
2156.17 40
2156.27 33
2156.38 27
2156.49 24
2156.59 23
2156.70 25
2156.81 30
2156.91 37
2157.02 44
2157.13 50
2157.23 55
2157.34 58
2157.44 58
2157.55 58
2157.66 56
2157.76 56
2157.87 56
2157.98 59
2158.08 63
2158.19 69
2158.30 75
2158.40 80
2158.51 85
2158.62 89
2158.72 91
2158.83 92
2158.94 91
2159.04 91
2159.15 90
2159.26 89
2159.36 89
2159.47 90
2159.57 92
2159.68 94
2159.79 96
2159.89 97
2160.00 97
2160.11 95
2160.21 91
2160.32 85
2160.43 78
2160.53 71
2160.64 65
2160.75 60
2160.85 57
2160.96 56
2161.07 56
2161.17 57
2161.28 58
2161.39 57
2161.49 55
2161.60 53
2161.71 49
2161.81 46
2161.92 43
2162.03 42
2162.13 43
2162.24 45
2162.35 47
2162.45 49
2162.56 49
2162.67 47
2162.77 43
2162.88 39
2162.99 33
2163.09 29
2163.20 26
2163.31 24
2163.41 25
2163.52 28
2163.63 32
2163.73 35
2163.84 37
2163.95 36
2164.05 32
2164.16 26
2164.27 17
2164.37 8
2164.48 0
2164.59 0
2164.69 0
2164.80 0
2164.91 0
2165.01 0
2165.12 0
2165.23 5
2165.33 9
2165.44 13
2165.55 15
2165.65 18
2165.76 20
2165.87 22
2165.97 24
2166.08 26
2166.19 28
2166.29 29
2166.40 30
2166.51 31
2166.61 32
2166.72 33
2166.83 34
2166.93 33
2167.04 31
2167.15 27
2167.25 22
2167.36 16
2167.47 9
2167.57 3
2167.68 0
2167.79 0
2167.89 0
2168.00 0
2168.11 0
2168.21 0
2168.32 0
2168.43 0
2168.53 0
2168.64 1
2168.75 6
2168.85 12
2168.96 19
2169.07 27
2169.18 35
2169.28 42
2169.39 47
2169.50 50
2169.60 51
2169.71 50
2169.82 49
2169.92 49
2170.03 48
2170.14 49
2170.24 51
2170.35 52
2170.46 54
2170.56 55
2170.67 55
2170.78 54
2170.88 52
2170.99 48
2171.10 44
2171.20 40
2171.31 35
2171.42 32
2171.52 30
2171.63 31
2171.74 34
2171.85 39
2171.95 46
2172.06 54
2172.17 61
2172.27 67
2172.38 73
2172.49 77
2172.59 81
2172.70 85
2172.81 89
2172.91 93
2173.02 97
2173.13 100
2173.23 100
2173.34 98
2173.45 94
2173.56 88
2173.66 82
2173.77 77
2173.88 73
2173.98 72
2174.09 72
2174.20 74
2174.30 77
2174.41 80
2174.52 83
2174.62 86
2174.73 88
2174.84 89
2174.95 90
2175.05 90
2175.16 90
2175.27 88
2175.37 85
2175.48 81
2175.59 75
2175.69 68
2175.80 60
2175.91 52
2176.01 45
2176.12 40
2176.23 38
2176.34 37
2176.44 38
2176.55 40
2176.66 41
2176.76 41
2176.87 39
2176.98 36
2177.08 33
2177.19 29
2177.30 26
2177.41 24
2177.51 24
2177.62 24
2177.73 25
2177.83 28
2177.94 30
2178.05 34
2178.15 38
2178.26 43
2178.37 48
2178.48 53
2178.58 57
2178.69 60
2178.80 61
2178.90 61
2179.01 58
2179.12 55
2179.22 52
2179.33 50
2179.44 50
2179.55 50
2179.65 53
2179.76 56
2179.87 59
2179.97 61
2180.08 62
2180.19 61
2180.29 58
2180.40 55
2180.51 51
2180.62 48
2180.72 45
2180.83 45
2180.94 47
2181.04 50
2181.15 54
2181.26 59
2181.37 64
2181.47 68
2181.58 70
2181.69 70
2181.79 68
2181.90 64
2182.01 58
2182.12 52
2182.22 46
2182.33 40
2182.44 35
2182.54 32
2182.65 30
2182.76 28
2182.87 28
2182.97 28
2183.08 28
2183.19 28
2183.29 26
2183.40 25
2183.51 22
2183.62 20
2183.72 18
2183.83 17
2183.94 16
2184.04 16
2184.15 16
2184.26 18
2184.37 20
2184.47 23
2184.58 27
2184.69 32
2184.79 37
2184.90 42
2185.01 45
2185.12 47
2185.22 46
2185.33 43
2185.44 39
2185.54 34
2185.65 29
2185.76 26
2185.87 23
2185.97 22
2186.08 23
2186.19 24
2186.29 26
2186.40 27
2186.51 29
2186.62 31
2186.72 32
2186.83 34
2186.94 35
2187.04 37
2187.15 38
2187.26 40
2187.37 42
2187.47 44
2187.58 46
2187.69 48
2187.80 50
2187.90 51
2188.01 51
2188.12 51
2188.22 50
2188.33 48
2188.44 47
2188.55 47
2188.65 47
2188.76 49
2188.87 51
2188.98 53
2189.08 54
2189.19 53
2189.30 50
2189.40 46
2189.51 39
2189.62 32
2189.73 25
2189.83 18
2189.94 13
2190.05 10
2190.16 9
2190.26 10
2190.37 11
2190.48 14
2190.58 18
2190.69 20
2190.80 22
2190.91 22
2191.01 21
2191.12 19
2191.23 15
2191.34 10
2191.44 4
2191.55 0
2191.66 0
2191.77 0
2191.87 0
2191.98 0
2192.09 0
2192.19 0
2192.30 0
2192.41 3
2192.52 7
2192.62 9
2192.73 11
2192.84 11
2192.95 10
2193.05 9
2193.16 9
2193.27 9
2193.38 9
2193.48 10
2193.59 11
2193.70 13
2193.81 15
2193.91 17
2194.02 20
2194.13 24
2194.23 29
2194.34 35
2194.45 41
2194.56 47
2194.66 52
2194.77 56
2194.88 59
2194.99 60
2195.09 61
2195.20 63
2195.31 66
2195.42 70
2195.52 73
2195.63 77
2195.74 79
2195.85 78
2195.95 76
2196.06 72
2196.17 68
2196.28 64
2196.38 60
2196.49 57
2196.60 55
2196.71 53
2196.81 51
2196.92 49
2197.03 47
2197.14 45
2197.24 43
2197.35 42
2197.46 40
2197.57 39
2197.67 37
2197.78 34
2197.89 31
2198.00 28
2198.10 25
2198.21 22
2198.32 21
2198.43 20
2198.53 20
2198.64 19
2198.75 18
2198.86 16
2198.96 14
2199.07 12
2199.18 10
2199.29 8
2199.39 6
2199.50 4
2199.61 1
2199.72 0
2199.82 0
2199.93 0
2200.04 3
2200.15 9
2200.25 15
2200.36 23
2200.47 30
2200.58 36
2200.68 41
2200.79 45
2200.90 50
2201.01 54
2201.11 59
2201.22 63
2201.33 67
2201.44 70
2201.54 71
2201.65 71
2201.76 71
2201.87 70
2201.97 70
2202.08 70
2202.19 70
2202.30 72
2202.41 73
2202.51 75
2202.62 78
2202.73 81
2202.84 85
2202.94 88
2203.05 91
2203.16 92
2203.27 93
2203.37 92
2203.48 91
2203.59 90
2203.70 91
2203.80 92
2203.91 94
2204.02 96
2204.13 97
2204.23 97
2204.34 95
2204.45 91
2204.56 86
2204.67 79
2204.77 72
2204.88 65
2204.99 59
2205.10 54
2205.20 51
2205.31 48
2205.42 46
2205.53 43
2205.63 40
2205.74 34
2205.85 28
2205.96 20
2206.07 13
2206.17 7
2206.28 4
2206.39 4
2206.50 8
2206.60 15
2206.71 24
2206.82 33
2206.93 41
2207.03 47
2207.14 52
2207.25 55
2207.36 56
2207.47 57
2207.57 57
2207.68 57
2207.79 56
2207.90 54
2208.00 51
2208.11 47
2208.22 43
2208.33 38
2208.43 35
2208.54 34
2208.65 34
2208.76 36
2208.87 40
2208.97 46
2209.08 53
2209.19 61
2209.30 70
2209.40 78
2209.51 87
2209.62 93
2209.73 98
2209.84 101
2209.94 102
2210.05 101
2210.16 98
2210.27 94
2210.37 90
2210.48 87
2210.59 84
2210.70 83
2210.81 83
2210.91 83
2211.02 85
2211.13 86
2211.24 87
2211.35 86
2211.45 85
2211.56 83
2211.67 80
2211.78 77
2211.88 74
2211.99 71
2212.10 69
2212.21 67
2212.32 65
2212.42 63
2212.53 62
2212.64 60
2212.75 58
2212.85 56
2212.96 55
2213.07 55
2213.18 55
2213.29 57
2213.39 60
2213.50 64
2213.61 67
2213.72 70
2213.83 72
2213.93 73
2214.04 72
2214.15 70
2214.26 69
2214.36 68
2214.47 69
2214.58 70
2214.69 73
2214.80 76
2214.90 80
2215.01 82
2215.12 84
2215.23 84
2215.34 84
2215.44 83
2215.55 82
2215.66 81
2215.77 80
2215.88 78
2215.98 75
2216.09 72
2216.20 68
2216.31 63
2216.42 57
2216.52 51
2216.63 45
2216.74 41
2216.85 39
2216.96 42
2217.06 49
2217.17 60
2217.28 74
2217.39 89
2217.50 103
2217.60 115
2217.71 122
2217.82 124
2217.93 123
2218.03 118
2218.14 110
2218.25 101
2218.36 92
2218.47 83
2218.57 75
2218.68 68
2218.79 62
2218.90 57
2219.01 53
2219.11 50
2219.22 47
2219.33 45
2219.44 43
2219.55 43
2219.65 45
2219.76 49
2219.87 56
2219.98 65
2220.09 76
2220.20 87
2220.30 96
2220.41 104
2220.52 109
2220.63 113
2220.74 114
2220.84 113
2220.95 112
2221.06 111
2221.17 110
2221.28 109
2221.38 110
2221.49 111
2221.60 113
2221.71 116
2221.82 119
2221.92 121
2222.03 121
2222.14 120
2222.25 117
2222.36 113
2222.46 109
2222.57 106
2222.68 105
2222.79 105
2222.90 107
2223.00 110
2223.11 114
2223.22 118
2223.33 121
2223.44 123
2223.55 124
2223.65 123
2223.76 121
2223.87 118
2223.98 114
2224.09 109
2224.19 104
2224.30 98
2224.41 93
2224.52 88
2224.63 83
2224.73 79
2224.84 76
2224.95 73
2225.06 72
2225.17 71
2225.28 71
2225.38 71
2225.49 71
2225.60 73
2225.71 75
2225.82 77
2225.92 80
2226.03 84
2226.14 86
2226.25 87
2226.36 86
2226.47 83
2226.57 78
2226.68 71
2226.79 65
2226.90 60
2227.01 56
2227.11 55
2227.22 57
2227.33 60
2227.44 64
2227.55 66
2227.66 67
2227.76 66
2227.87 61
2227.98 53
2228.09 44
2228.20 33
2228.31 23
2228.41 15
2228.52 9
2228.63 5
2228.74 4
2228.85 4
2228.95 4
2229.06 4
2229.17 3
2229.28 1
2229.39 0
2229.50 0
2229.60 0
2229.71 0
2229.82 0
2229.93 0
2230.04 0
2230.15 6
2230.25 15
2230.36 24
2230.47 34
2230.58 43
2230.69 51
2230.80 57
2230.90 62
2231.01 65
2231.12 66
2231.23 66
2231.34 65
2231.45 64
2231.55 62
2231.66 60
2231.77 58
2231.88 55
2231.99 52
2232.09 50
2232.20 47
2232.31 45
2232.42 42
2232.53 40
2232.64 38
2232.74 36
2232.85 35
2232.96 35
2233.07 34
2233.18 33
2233.29 30
2233.39 27
2233.50 23
2233.61 19
2233.72 16
2233.83 15
2233.94 15
2234.05 17
2234.15 19
2234.26 21
2234.37 22
2234.48 22
2234.59 21
2234.70 20
2234.80 21
2234.91 24
2235.02 31
2235.13 42
2235.24 55
2235.35 68
2235.45 81
2235.56 92
2235.67 100
2235.78 105
2235.89 109
2236.00 112
2236.10 115
2236.21 120
2236.32 125
2236.43 130
2236.54 136
2236.65 141
2236.76 144
2236.86 145
2236.97 144
2237.08 141
2237.19 136
2237.30 130
2237.41 123
2237.51 116
2237.62 108
2237.73 101
2237.84 93
2237.95 86
2238.06 79
2238.17 71
2238.27 63
2238.38 54
2238.49 44
2238.60 34
2238.71 24
2238.82 16
2238.92 10
2239.03 7
2239.14 9
2239.25 15
2239.36 25
2239.47 38
2239.58 53
2239.68 68
2239.79 81
2239.90 91
2240.01 97
2240.12 100
2240.23 100
2240.34 98
2240.44 95
2240.55 93
2240.66 92
2240.77 92
2240.88 94
2240.99 96
2241.09 98
2241.20 100
2241.31 100
2241.42 100
2241.53 99
2241.64 97
2241.75 94
2241.85 90
2241.96 85
2242.07 79
2242.18 71
2242.29 63
2242.40 55
2242.51 47
2242.61 40
2242.72 34
2242.83 29
2242.94 25
2243.05 23
2243.16 23
2243.27 24
2243.37 28
2243.48 34
2243.59 42
2243.70 52
2243.81 63
2243.92 75
2244.03 85
2244.14 93
2244.24 97
2244.35 99
2244.46 98
2244.57 94
2244.68 89
2244.79 84
2244.90 78
2245.00 73
2245.11 67
2245.22 62
2245.33 57
2245.44 53
2245.55 50
2245.66 50
2245.76 50
2245.87 53
2245.98 56
2246.09 59
2246.20 61
2246.31 63
2246.42 65
2246.53 66
2246.63 67
2246.74 68
2246.85 69
2246.96 68
2247.07 67
2247.18 65
2247.29 61
2247.39 57
2247.50 51
2247.61 45
2247.72 40
2247.83 35
2247.94 32
2248.05 30
2248.16 30
2248.26 31
2248.37 32
2248.48 33
2248.59 32
2248.70 29
2248.81 26
2248.92 23
2249.03 21
2249.13 21
2249.24 23
2249.35 29
2249.46 36
2249.57 44
2249.68 51
2249.79 56
2249.90 59
2250.00 59
2250.11 56
2250.22 53
2250.33 49
2250.44 47
2250.55 48
2250.66 51
2250.77 56
2250.87 63
2250.98 71
2251.09 78
2251.20 84
2251.31 87
2251.42 87
2251.53 85
2251.64 81
2251.74 77
2251.85 71
2251.96 64
2252.07 58
2252.18 52
2252.29 47
2252.40 42
2252.51 37
2252.62 32
2252.72 27
2252.83 22
2252.94 17
2253.05 13
2253.16 10
2253.27 10
2253.38 13
2253.49 18
2253.59 25
2253.70 34
2253.81 43
2253.92 51
2254.03 57
2254.14 62
2254.25 65
2254.36 67
2254.47 68
2254.57 69
2254.68 70
2254.79 69
2254.90 67
2255.01 63
2255.12 57
2255.23 50
2255.34 42
2255.45 34
2255.55 28
2255.66 23
2255.77 22
2255.88 22
2255.99 25
2256.10 29
2256.21 33
2256.32 38
2256.43 41
2256.53 44
2256.64 46
2256.75 46
2256.86 45
2256.97 44
2257.08 43
2257.19 42
2257.30 42
2257.41 43
2257.51 45
2257.62 46
2257.73 47
2257.84 47
2257.95 46
2258.06 42
2258.17 39
2258.28 34
2258.39 31
2258.50 28
2258.60 26
2258.71 24
2258.82 24
2258.93 24
2259.04 26
2259.15 28
2259.26 31
2259.37 35
2259.48 40
2259.59 45
2259.69 49
2259.80 52
2259.91 53
2260.02 54
2260.13 54
2260.24 53
2260.35 51
2260.46 49
2260.57 47
2260.68 44
2260.78 40
2260.89 35
2261.00 31
2261.11 27
2261.22 23
2261.33 20
2261.44 17
2261.55 14
2261.66 10
2261.77 7
2261.87 3
2261.98 0
2262.09 0
2262.20 0
2262.31 0
2262.42 0
2262.53 0
2262.64 0
2262.75 0
2262.86 0
2262.97 0
2263.07 5
2263.18 11
2263.29 19
2263.40 28
2263.51 37
2263.62 45
2263.73 52
2263.84 58
2263.95 62
2264.06 65
2264.17 67
2264.27 68
2264.38 70
2264.49 71
2264.60 73
2264.71 76
2264.82 79
2264.93 83
2265.04 87
2265.15 90
2265.26 93
2265.37 95
2265.47 96
2265.58 96
2265.69 95
2265.80 94
2265.91 93
2266.02 92
2266.13 90
2266.24 88
2266.35 84
2266.46 79
2266.57 74
2266.68 67
2266.78 60
2266.89 53
2267.00 47
2267.11 42
2267.22 37
2267.33 33
2267.44 29
2267.55 26
2267.66 24
2267.77 23
2267.88 23
2267.99 25
2268.09 27
2268.20 31
2268.31 36
2268.42 42
2268.53 48
2268.64 55
2268.75 61
2268.86 67
2268.97 72
2269.08 75
2269.19 77
2269.30 77
2269.41 78
2269.51 80
2269.62 83
2269.73 88
2269.84 95
2269.95 102
2270.06 109
2270.17 115
2270.28 120
2270.39 122
2270.50 121
2270.61 119
2270.72 114
2270.83 108
2270.93 101
2271.04 95
2271.15 90
2271.26 87
2271.37 87
2271.48 89
2271.59 93
2271.70 97
2271.81 99
2271.92 99
2272.03 96
2272.14 89
2272.25 79
2272.36 67
2272.46 56
2272.57 47
2272.68 40
2272.79 36
2272.90 35
2273.01 35
2273.12 36
2273.23 37
2273.34 37
2273.45 37
2273.56 37
2273.67 38
2273.78 40
2273.89 42
2274.00 46
2274.10 49
2274.21 52
2274.32 55
2274.43 56
2274.54 55
2274.65 54
2274.76 52
2274.87 50
2274.98 48
2275.09 48
2275.20 49
2275.31 52
2275.42 56
2275.53 61
2275.64 66
2275.74 71
2275.85 75
2275.96 78
2276.07 80
2276.18 81
2276.29 81
2276.40 79
2276.51 77
2276.62 73
2276.73 68
2276.84 63
2276.95 59
2277.06 56
2277.17 54
2277.28 55
2277.39 56
2277.50 58
2277.60 60
2277.71 61
2277.82 61
2277.93 61
2278.04 62
2278.15 64
2278.26 69
2278.37 75
2278.48 83
2278.59 91
2278.70 97
2278.81 101
2278.92 102
2279.03 100
2279.14 95
2279.25 89
2279.36 82
2279.47 74
2279.57 68
2279.68 63
2279.79 58
2279.90 55
2280.01 53
2280.12 51
2280.23 50
2280.34 50
2280.45 50
2280.56 50
2280.67 50
2280.78 50
2280.89 50
2281.00 49
2281.11 47
2281.22 45
2281.33 42
2281.44 39
2281.55 37
2281.66 35
2281.76 34
2281.87 35
2281.98 35
2282.09 36
2282.20 37
2282.31 37
2282.42 37
2282.53 37
2282.64 39
2282.75 42
2282.86 46
2282.97 52
2283.08 58
2283.19 64
2283.30 70
2283.41 75
2283.52 79
2283.63 82
2283.74 85
2283.85 88
2283.96 92
2284.07 95
2284.17 97
2284.28 98
2284.39 97
2284.50 94
2284.61 88
2284.72 81
2284.83 74
2284.94 67
2285.05 61
2285.16 57
2285.27 55
2285.38 53
2285.49 53
2285.60 53
2285.71 52
2285.82 52
2285.93 52
2286.04 53
2286.15 54
2286.26 55
2286.37 57
2286.48 58
2286.59 58
2286.70 56
2286.81 53
2286.92 50
2287.02 46
2287.13 43
2287.24 42
2287.35 44
2287.46 46
2287.57 51
2287.68 55
2287.79 59
2287.90 62
2288.01 62
2288.12 61
2288.23 57
2288.34 53
2288.45 48
2288.56 43
2288.67 38
2288.78 34
2288.89 31
2289.00 29
2289.11 27
2289.22 26
2289.33 26
2289.44 28
2289.55 33
2289.66 39
2289.77 48
2289.88 57
2289.99 66
2290.10 74
2290.21 81
2290.32 86
2290.43 88
2290.54 88
2290.64 87
2290.75 83
2290.86 77
2290.97 70
2291.08 62
2291.19 54
2291.30 47
2291.41 41
2291.52 37
2291.63 35
2291.74 35
2291.85 36
2291.96 37
2292.07 39
2292.18 42
2292.29 44
2292.40 48
2292.51 51
2292.62 54
2292.73 57
2292.84 58
2292.95 57
2293.06 53
2293.17 48
2293.28 41
2293.39 33
2293.50 24
2293.61 17
2293.72 11
2293.83 7
2293.94 4
2294.05 3
2294.16 4
2294.27 4
2294.38 4
2294.49 3
2294.60 2
2294.71 1
2294.82 0
2294.93 0
2295.04 0
2295.15 0
2295.26 0
2295.37 0
2295.48 0
2295.59 0
2295.70 1
2295.81 4
2295.92 6
2296.03 10
2296.13 15
2296.24 21
2296.35 28
2296.46 36
2296.57 46
2296.68 57
2296.79 68
2296.90 77
2297.01 85
2297.12 89
2297.23 89
2297.34 85
2297.45 78
2297.56 70
2297.67 61
2297.78 53
2297.89 48
2298.00 45
2298.11 44
2298.22 45
2298.33 46
2298.44 48
2298.55 49
2298.66 50
2298.77 51
2298.88 51
2298.99 52
2299.10 52
2299.21 52
2299.32 52
2299.43 53
2299.54 54
2299.65 54
2299.76 54
2299.87 54
2299.98 54
2300.09 55
2300.20 55
2300.31 56
2300.42 56
2300.53 56
2300.64 56
2300.75 56
2300.86 55
2300.97 55
2301.08 55
2301.19 55
2301.30 56
2301.41 56
2301.52 56
2301.63 54
2301.74 52
2301.85 48
2301.96 44
2302.07 40
2302.18 37
2302.29 35
2302.40 34
2302.51 36
2302.62 39
2302.73 44
2302.84 51
2302.95 58
2303.06 66
2303.17 73
2303.28 78
2303.39 80
2303.50 80
2303.61 77
2303.72 71
2303.83 63
2303.94 55
2304.05 47
2304.16 41
2304.27 37
2304.38 35
2304.49 36
2304.60 39
2304.71 43
2304.82 47
2304.93 50
2305.04 51
2305.15 49
2305.26 45
2305.37 39
2305.48 31
2305.59 24
2305.70 17
2305.81 13
2305.92 11
2306.03 11
2306.14 13
2306.25 17
2306.36 22
2306.47 28
2306.58 33
2306.69 37
2306.80 39
2306.91 40
2307.02 40
2307.14 40
2307.25 40
2307.36 40
2307.47 42
2307.58 44
2307.69 47
2307.80 51
2307.91 55
2308.02 59
2308.13 62
2308.24 65
2308.35 66
2308.46 65
2308.57 62
2308.68 57
2308.79 52
2308.90 46
2309.01 41
2309.12 38
2309.23 37
2309.34 37
2309.45 39
2309.56 40
2309.67 41
2309.78 42
2309.89 41
2310.00 39
2310.11 36
2310.22 33
2310.33 31
2310.44 29
2310.55 29
2310.66 30
2310.77 33
2310.88 37
2310.99 43
2311.10 48
2311.21 54
2311.32 59
2311.43 63
2311.54 66
2311.65 67
2311.76 68
2311.87 66
2311.98 63
2312.09 57
2312.20 50
2312.31 42
2312.42 36
2312.53 31
2312.64 29
2312.76 31
2312.87 36
2312.98 43
2313.09 52
2313.20 61
2313.31 68
2313.42 73
2313.53 75
2313.64 74
2313.75 70
2313.86 65
2313.97 59
2314.08 53
2314.19 47
2314.30 42
2314.41 38
2314.52 34
2314.63 31
2314.74 28
2314.85 24
2314.96 21
2315.07 18
2315.18 17
2315.29 17
2315.40 20
2315.51 25
2315.62 32
2315.73 40
2315.84 48
2315.95 56
2316.06 63
2316.17 70
2316.29 75
2316.40 80
2316.51 83
2316.62 86
2316.73 88
2316.84 89
2316.95 89
2317.06 87
2317.17 83
2317.28 78
2317.39 71
2317.50 64
2317.61 58
2317.72 53
2317.83 50
2317.94 49
2318.05 49
2318.16 51
2318.27 53
2318.38 55
2318.49 56
2318.60 56
2318.71 56
2318.82 55
2318.93 54
2319.04 54
2319.16 54
2319.27 55
2319.38 56
2319.49 57
2319.60 59
2319.71 60
2319.82 61
2319.93 62
2320.04 64
2320.15 67
2320.26 70
2320.37 74
2320.48 77
2320.59 79
2320.70 80
2320.81 78
2320.92 75
2321.03 70
2321.14 66
2321.25 62
2321.36 60
2321.47 60
2321.59 61
2321.70 64
2321.81 67
2321.92 68
2322.03 68
2322.14 65
2322.25 60
2322.36 53
2322.47 46
2322.58 39
2322.69 33
2322.80 28
2322.91 25
2323.02 22
2323.13 21
2323.24 20
2323.35 19
2323.46 19
2323.57 19
2323.68 19
2323.80 20
2323.91 22
2324.02 25
2324.13 28
2324.24 33
2324.35 37
2324.46 40
2324.57 42
2324.68 42
2324.79 41
2324.90 38
2325.01 34
2325.12 31
2325.23 28
2325.34 25
2325.45 24
2325.56 24
2325.67 25
2325.79 27
2325.90 30
2326.01 34
2326.12 39
2326.23 45
2326.34 52
2326.45 57
2326.56 60
2326.67 61
2326.78 58
2326.89 52
2327.00 45
2327.11 36
2327.22 28
2327.33 22
2327.44 18
2327.55 16
2327.67 16
2327.78 16
2327.89 17
2328.00 18
2328.11 18
2328.22 17
2328.33 15
2328.44 12
2328.55 9
2328.66 7
2328.77 4
2328.88 3
2328.99 1
2329.10 0
2329.21 0
2329.32 0
2329.44 0
2329.55 0
2329.66 0
2329.77 0
2329.88 0
2329.99 0
2330.10 3
2330.21 6
2330.32 9
2330.43 12
2330.54 15
2330.65 17
2330.76 18
2330.87 19
2330.99 18
2331.10 16
2331.21 14
2331.32 11
2331.43 8
2331.54 7
2331.65 6
2331.76 5
2331.87 6
2331.98 7
2332.09 8
2332.20 8
2332.31 9
2332.42 9
2332.54 8
2332.65 7
2332.76 6
2332.87 4
2332.98 2
2333.09 0
2333.20 0
2333.31 0
2333.42 0
2333.53 0
2333.64 0
2333.75 0
2333.86 0
2333.97 0
2334.09 2
2334.20 4
2334.31 5
2334.42 6
2334.53 6
2334.64 6
2334.75 6
2334.86 7
2334.97 9
2335.08 11
2335.19 14
2335.30 17
2335.42 18
2335.53 18
2335.64 15
2335.75 11
2335.86 4
2335.97 0
2336.08 0
2336.19 0
2336.30 0
2336.41 0
2336.52 0
2336.63 6
2336.75 16
2336.86 25
2336.97 34
2337.08 41
2337.19 45
2337.30 47
2337.41 46
2337.52 43
2337.63 40
2337.74 37
2337.85 36
2337.96 36
2338.08 39
2338.19 42
2338.30 45
2338.41 48
2338.52 48
2338.63 47
2338.74 45
2338.85 43
2338.96 41
2339.07 41
2339.18 44
2339.30 47
2339.41 52
2339.52 57
2339.63 61
2339.74 64
2339.85 67
2339.96 68
2340.07 68
2340.18 68
2340.29 68
2340.40 67
2340.52 67
2340.63 67
2340.74 68
2340.85 68
2340.96 69
2341.07 69
2341.18 67
2341.29 63
2341.40 57
2341.51 50
2341.62 42
2341.74 36
2341.85 33
2341.96 33
2342.07 36
2342.18 43
2342.29 51
2342.40 60
2342.51 68
2342.62 74
2342.73 78
2342.85 78
2342.96 77
2343.07 75
2343.18 73
2343.29 73
2343.40 75
2343.51 79
2343.62 83
2343.73 88
2343.84 91
2343.96 93
2344.07 93
2344.18 92
2344.29 91
2344.40 91
2344.51 90
2344.62 89
2344.73 87
2344.84 83
2344.95 78
2345.07 71
2345.18 64
2345.29 58
2345.40 54
2345.51 51
2345.62 49
2345.73 47
2345.84 45
2345.95 42
2346.06 38
2346.18 33
2346.29 29
2346.40 26
2346.51 25
2346.62 26
2346.73 28
2346.84 30
2346.95 31
2347.06 30
2347.18 28
2347.29 25
2347.40 22
2347.51 19
2347.62 18
2347.73 18
2347.84 20
2347.95 23
2348.06 27
2348.18 31
2348.29 36
2348.40 42
2348.51 49
2348.62 55
2348.73 60
2348.84 64
2348.95 66
2349.06 66
2349.18 65
2349.29 63
2349.40 62
2349.51 61
2349.62 62
2349.73 64
2349.84 67
2349.95 70
2350.06 71
2350.18 71
2350.29 69
2350.40 65
2350.51 61
2350.62 56
2350.73 51
2350.84 47
2350.95 44
2351.07 41
2351.18 38
2351.29 34
2351.40 31
2351.51 27
2351.62 23
2351.73 20
2351.84 18
2351.95 17
2352.07 17
2352.18 18
2352.29 20
2352.40 22
2352.51 25
2352.62 28
2352.73 32
2352.84 35
2352.96 38
2353.07 42
2353.18 46
2353.29 50
2353.40 55
2353.51 61
2353.62 68
2353.73 74
2353.85 80
2353.96 84
2354.07 86
2354.18 84
2354.29 79
2354.40 72
2354.51 63
2354.62 54
2354.74 45
2354.85 37
2354.96 31
2355.07 26
2355.18 21
2355.29 17
2355.40 12
2355.51 6
2355.63 0
2355.74 0
2355.85 0
2355.96 0
2356.07 0
2356.18 0
2356.29 0
2356.40 0
2356.52 3
2356.63 14
2356.74 24
2356.85 33
2356.96 41
2357.07 45
2357.18 48
2357.30 49
2357.41 47
2357.52 44
2357.63 40
2357.74 35
2357.85 29
2357.96 23
2358.07 17
2358.19 11
2358.30 5
2358.41 0
2358.52 0
2358.63 0
2358.74 0
2358.85 0
2358.97 0
2359.08 5
2359.19 13
2359.30 21
2359.41 28
2359.52 33
2359.63 37
2359.74 38
2359.86 38
2359.97 37
2360.08 37
2360.19 36
2360.30 35
2360.41 34
2360.52 31
2360.64 27
2360.75 23
2360.86 18
2360.97 14
2361.08 11
2361.19 9
2361.30 9
2361.42 10
2361.53 12
2361.64 14
2361.75 16
2361.86 16
2361.97 14
2362.08 10
2362.20 6
2362.31 2
2362.42 0
2362.53 0
2362.64 0
2362.75 3
2362.86 8
2362.98 14
2363.09 18
2363.20 21
2363.31 22
2363.42 22
2363.53 22
2363.64 21
2363.76 20
2363.87 20
2363.98 20
2364.09 21
2364.20 21
2364.31 22
2364.43 24
2364.54 26
2364.65 28
2364.76 30
2364.87 31
2364.98 31
2365.09 29
2365.21 26
2365.32 23
2365.43 19
2365.54 16
2365.65 16
2365.76 18
2365.87 22
2365.99 28
2366.10 35
2366.21 40
2366.32 44
2366.43 45
2366.54 44
2366.66 40
2366.77 35
2366.88 29
2366.99 25
2367.10 21
2367.21 19
2367.33 19
2367.44 20
2367.55 22
2367.66 23
2367.77 23
2367.88 22
2367.99 20
2368.11 17
2368.22 13
2368.33 10
2368.44 8
2368.55 6
2368.66 6
2368.78 8
2368.89 11
2369.00 16
2369.11 22
2369.22 29
2369.33 35
2369.45 41
2369.56 45
2369.67 48
2369.78 50
2369.89 51
2370.00 52
2370.11 53
2370.23 54
2370.34 55
2370.45 56
2370.56 55
2370.67 54
2370.78 52
2370.90 50
2371.01 46
2371.12 43
2371.23 38
2371.34 34
2371.45 29
2371.57 23
2371.68 19
2371.79 15
2371.90 12
2372.01 10
2372.12 10
2372.24 12
2372.35 14
2372.46 16
2372.57 19
2372.68 21
2372.79 21
2372.91 20
2373.02 17
2373.13 12
2373.24 7
2373.35 3
2373.46 0
2373.58 0
2373.69 0
2373.80 2
2373.91 5
2374.02 8
2374.14 10
2374.25 11
2374.36 11
2374.47 11
2374.58 10
2374.69 10
2374.81 9
2374.92 8
2375.03 7
2375.14 5
2375.25 2
2375.36 0
2375.48 0
2375.59 0
2375.70 0
2375.81 0
2375.92 0
2376.03 0
2376.15 0
2376.26 3
2376.37 5
2376.48 6
2376.59 7
2376.71 7
2376.82 7
2376.93 7
2377.04 7
2377.15 8
2377.26 10
2377.38 12
2377.49 14
2377.60 18
2377.71 22
2377.82 28
2377.94 34
2378.05 41
2378.16 48
2378.27 55
2378.38 61
2378.49 66
2378.61 69
2378.72 70
2378.83 69
2378.94 66
2379.05 62
2379.17 56
2379.28 51
2379.39 46
2379.50 41
2379.61 37
2379.72 34
2379.84 33
2379.95 33
2380.06 36
2380.17 40
2380.28 46
2380.40 53
2380.51 61
2380.62 68
2380.73 75
2380.84 80
2380.96 83
2381.07 84
2381.18 83
2381.29 80
2381.40 75
2381.51 71
2381.63 66
2381.74 63
2381.85 62
2381.96 62
2382.07 63
2382.19 64
2382.30 65
2382.41 65
2382.52 64
2382.63 62
2382.75 59
2382.86 57
2382.97 54
2383.08 51
2383.19 49
2383.31 47
2383.42 44
2383.53 41
2383.64 38
2383.75 34
2383.86 31
2383.98 29
2384.09 28
2384.20 28
2384.31 30
2384.42 33
2384.54 37
2384.65 40
2384.76 43
2384.87 44
2384.98 44
2385.10 44
2385.21 44
2385.32 45
2385.43 47
2385.54 51
2385.66 55
2385.77 59
2385.88 63
2385.99 64
2386.10 65
2386.22 65
2386.33 65
2386.44 66
2386.55 69
2386.66 73
2386.78 80
2386.89 87
2387.00 95
2387.11 102
2387.22 109
2387.34 115
2387.45 120
2387.56 124
2387.67 125
2387.78 125
2387.90 124
2388.01 121
2388.12 118
2388.23 116
2388.35 115
2388.46 115
2388.57 117
2388.68 119
2388.79 121
2388.91 122
2389.02 120
2389.13 116
2389.24 109
2389.35 102
2389.47 94
2389.58 87
2389.69 82
2389.80 80
2389.91 82
2390.03 86
2390.14 92
2390.25 99
2390.36 105
2390.47 111
2390.59 115
2390.70 117
2390.81 117
2390.92 115
2391.04 112
2391.15 109
2391.26 106
2391.37 103
2391.48 102
2391.60 101
2391.71 102
2391.82 103
2391.93 103
2392.04 102
2392.16 99
2392.27 94
2392.38 88
2392.49 80
2392.61 72
2392.72 64
2392.83 55
2392.94 47
2393.05 39
2393.17 32
2393.28 26
2393.39 20
2393.50 16
2393.61 13
2393.73 12
2393.84 12
2393.95 14
2394.06 16
2394.18 20
2394.29 24
2394.40 29
2394.51 34
2394.62 38
2394.74 44
2394.85 49
2394.96 55
2395.07 61
2395.19 67
2395.30 73
2395.41 78
2395.52 81
2395.63 83
2395.75 83
2395.86 81
2395.97 78
2396.08 75
2396.20 70
2396.31 64
2396.42 57
2396.53 51
2396.64 45
2396.76 40
2396.87 37
2396.98 37
2397.09 39
2397.21 44
2397.32 50
2397.43 56
2397.54 62
2397.65 66
2397.77 68
2397.88 68
2397.99 66
2398.10 62
2398.22 57
2398.33 51
2398.44 46
2398.55 42
2398.67 38
2398.78 35
2398.89 32
2399.00 29
2399.11 25
2399.23 22
2399.34 19
2399.45 18
2399.56 19
2399.68 22
2399.79 27
2399.90 33
2400.01 40
2400.13 48
2400.24 56
2400.35 63
2400.46 71
2400.57 77
2400.69 83
2400.80 86
2400.91 87
2401.02 85
2401.14 79
2401.25 71
2401.36 62
2401.47 52
2401.59 44
2401.70 38
2401.81 34
2401.92 33
2402.04 34
2402.15 37
2402.26 40
2402.37 44
2402.49 48
2402.60 52
2402.71 55
2402.82 59
2402.93 63
2403.05 67
2403.16 72
2403.27 78
2403.38 84
2403.50 90
2403.61 94
2403.72 96
2403.83 97
2403.95 94
2404.06 90
2404.17 85
2404.28 80
2404.40 76
2404.51 73
2404.62 72
2404.73 74
2404.85 76
2404.96 80
2405.07 82
2405.18 82
2405.30 80
2405.41 75
2405.52 68
2405.63 58
2405.75 49
2405.86 39
2405.97 31
2406.08 25
2406.20 20
2406.31 18
2406.42 18
2406.53 19
2406.65 21
2406.76 23
2406.87 25
2406.98 26
2407.10 26
2407.21 26
2407.32 26
2407.43 25
2407.55 25
2407.66 24
2407.77 23
2407.88 22
2408.00 21
2408.11 19
2408.22 18
2408.33 17
2408.45 18
2408.56 19
2408.67 22
2408.78 24
2408.90 27
2409.01 29
2409.12 31
2409.23 33
2409.35 36
2409.46 40
2409.57 44
2409.68 49
2409.80 54
2409.91 57
2410.02 59
2410.13 57
2410.25 54
2410.36 48
2410.47 41
2410.58 35
2410.70 31
2410.81 29
2410.92 30
2411.03 32
2411.15 36
2411.26 40
2411.37 43
2411.48 45
2411.60 46
2411.71 45
2411.82 43
2411.93 40
2412.05 37
2412.16 34
2412.27 33
2412.39 33
2412.50 34
2412.61 36
2412.72 38
2412.84 39
2412.95 40
2413.06 41
2413.17 42
2413.29 43
2413.40 45
2413.51 47
2413.62 49
2413.74 49
2413.85 48
2413.96 45
2414.07 40
2414.19 32
2414.30 23
2414.41 14
2414.53 7
2414.64 1
2414.75 0
2414.86 1
2414.98 5
2415.09 10
2415.20 17
2415.31 23
2415.43 28
2415.54 33
2415.65 38
2415.77 42
2415.88 46
2415.99 50
2416.10 52
2416.22 53
2416.33 51
2416.44 48
2416.55 43
2416.67 37
2416.78 32
2416.89 28
2417.00 25
2417.12 24
2417.23 24
2417.34 25
2417.46 26
2417.57 28
2417.68 29
2417.79 29
2417.91 30
2418.02 32
2418.13 33
2418.25 34
2418.36 36
2418.47 39
2418.58 41
2418.70 44
2418.81 47
2418.92 50
2419.03 53
2419.15 55
2419.26 56
2419.37 55
2419.49 52
2419.60 47
2419.71 41
2419.82 33
2419.94 26
2420.05 19
2420.16 13
2420.28 9
2420.39 5
2420.50 3
2420.61 1
2420.73 0
2420.84 0
2420.95 0
2421.06 0
2421.18 0
2421.29 1
2421.40 2
2421.52 3
2421.63 3
2421.74 2
2421.85 1
2421.97 0
2422.08 0
2422.19 0
2422.31 1
2422.42 4
2422.53 7
2422.64 10
2422.76 12
2422.87 13
2422.98 13
2423.10 12
2423.21 10
2423.32 8
2423.43 5
2423.55 2
2423.66 0
2423.77 0
2423.89 0
2424.00 0
2424.11 0
2424.22 0
2424.34 0
2424.45 0
2424.56 4
2424.68 9
2424.79 13
2424.90 17
2425.02 19
2425.13 20
2425.24 21
2425.35 22
2425.47 23
2425.58 26
2425.69 29
2425.81 34
2425.92 38
2426.03 42
2426.14 46
2426.26 48
2426.37 49
2426.48 49
2426.60 48
2426.71 48
2426.82 49
2426.94 51
2427.05 55
2427.16 60
2427.27 67
2427.39 73
2427.50 78
2427.61 82
2427.73 84
2427.84 86
2427.95 86
2428.06 86
2428.18 86
2428.29 85
2428.40 83
2428.52 81
2428.63 77
2428.74 72
2428.86 67
2428.97 62
2429.08 58
2429.19 56
2429.31 55
2429.42 54
2429.53 54
2429.65 54
2429.76 53
2429.87 53
2429.99 52
2430.10 51
2430.21 51
2430.33 51
2430.44 50
2430.55 49
2430.66 47
2430.78 44
2430.89 41
2431.00 38
2431.12 36
2431.23 35
2431.34 35
2431.46 36
2431.57 37
2431.68 37
2431.79 37
2431.91 37
2432.02 36
2432.13 36
2432.25 37
2432.36 39
2432.47 42
2432.59 45
2432.70 49
2432.81 51
2432.93 52
2433.04 52
2433.15 51
2433.26 50
2433.38 48
2433.49 46
2433.60 44
2433.72 41
2433.83 38
2433.94 34
2434.06 29
2434.17 23
2434.28 17
2434.40 12
2434.51 8
2434.62 5
2434.74 4
2434.85 3
2434.96 3
2435.07 2
2435.19 0
2435.30 0
2435.41 0
2435.53 0
2435.64 0
2435.75 0
2435.87 0
2435.98 1
2436.09 8
2436.21 16
2436.32 24
2436.43 33
2436.55 41
2436.66 49
2436.77 56
2436.89 61
2437.00 65
2437.11 67
2437.23 67
2437.34 66
2437.45 64
2437.56 62
2437.68 60
2437.79 58
2437.90 56
2438.02 55
2438.13 53
2438.24 52
2438.36 51
2438.47 50
2438.58 48
2438.70 46
2438.81 43
2438.92 40
2439.04 36
2439.15 31
2439.26 26
2439.38 22
2439.49 18
2439.60 15
2439.72 13
2439.83 11
2439.94 9
2440.06 8
2440.17 9
2440.28 10
2440.40 14
2440.51 18
2440.62 23
2440.74 27
2440.85 30
2440.96 31
2441.08 30
2441.19 28
2441.30 24
2441.42 21
2441.53 18
2441.64 16
2441.76 15
2441.87 15
2441.98 15
2442.10 15
2442.21 14
2442.32 13
2442.44 12
2442.55 11
2442.66 10
2442.78 9
2442.89 8
2443.00 8
2443.12 9
2443.23 11
2443.34 15
2443.46 21
2443.57 27
2443.68 34
2443.80 40
2443.91 45
2444.02 49
2444.14 52
2444.25 53
2444.36 53
2444.48 53
2444.59 53
2444.70 51
2444.82 49
2444.93 46
2445.04 42
2445.16 39
2445.27 36
2445.38 35
2445.50 36
2445.61 40
2445.72 45
2445.84 52
2445.95 58
2446.06 63
2446.18 66
2446.29 69
2446.40 71
2446.52 73
2446.63 74
2446.74 76
2446.86 78
2446.97 80
2447.08 82
2447.20 83
2447.31 82
2447.42 80
2447.54 76
2447.65 70
2447.76 63
2447.88 55
2447.99 46
2448.10 39
2448.22 32
2448.33 28
2448.44 27
2448.56 28
2448.67 31
2448.79 35
2448.90 39
2449.01 43
2449.13 45
2449.24 46
2449.35 45
2449.47 44
2449.58 42
2449.69 41
2449.81 42
2449.92 44
2450.03 47
2450.15 52
2450.26 57
2450.37 61
2450.49 63
2450.60 63
2450.71 60
2450.83 56
2450.94 50
2451.06 44
2451.17 41
2451.28 39
2451.40 40
2451.51 42
2451.62 47
2451.74 51
2451.85 54
2451.96 56
2452.08 56
2452.19 55
2452.30 53
2452.42 53
2452.53 53
2452.64 56
2452.76 61
2452.87 66
2452.99 70
2453.10 74
2453.21 75
2453.33 75
2453.44 72
2453.55 69
2453.67 66
2453.78 64
2453.89 64
2454.01 66
2454.12 70
2454.23 74
2454.35 80
2454.46 85
2454.58 89
2454.69 92
2454.80 94
2454.92 94
2455.03 93
2455.14 91
2455.26 88
2455.37 85
2455.48 80
2455.60 75
2455.71 70
2455.83 63
2455.94 57
2456.05 51
2456.17 46
2456.28 41
2456.39 37
2456.51 34
2456.62 30
2456.73 27
2456.85 24
2456.96 21
2457.08 18
2457.19 17
2457.30 17
2457.42 18
2457.53 21
2457.64 23
2457.76 24
2457.87 25
2457.98 24
2458.10 22
2458.21 19
2458.33 15
2458.44 12
2458.55 11
2458.67 11
2458.78 13
2458.89 16
2459.01 21
2459.12 26
2459.24 30
2459.35 32
2459.46 32
2459.58 30
2459.69 27
2459.80 22
2459.92 19
2460.03 16
2460.14 14
2460.26 14
2460.37 14
2460.49 15
2460.60 16
2460.71 16
2460.83 15
2460.94 14
2461.05 10
2461.17 6
2461.28 1
2461.40 0
2461.51 0
2461.62 0
2461.74 0
2461.85 0
2461.97 0
2462.08 0
2462.19 1
2462.31 4
2462.42 5
2462.53 8
2462.65 11
2462.76 17
2462.88 26
2462.99 38
2463.10 51
2463.22 64
2463.33 75
2463.44 82
2463.56 84
2463.67 82
2463.79 75
2463.90 66
2464.01 55
2464.13 45
2464.24 36
2464.35 29
2464.47 24
2464.58 21
2464.70 21
2464.81 22
2464.92 24
2465.04 27
2465.15 30
2465.27 33
2465.38 34
2465.49 35
2465.61 34
2465.72 32
2465.83 29
2465.95 24
2466.06 20
2466.18 15
2466.29 11
2466.40 8
2466.52 7
2466.63 8
2466.75 12
2466.86 17
2466.97 24
2467.09 32
2467.20 41
2467.32 49
2467.43 56
2467.54 60
2467.66 63
2467.77 62
2467.88 59
2468.00 53
2468.11 44
2468.23 34
2468.34 24
2468.45 15
2468.57 8
2468.68 3
2468.80 1
2468.91 1
2469.02 2
2469.14 4
2469.25 5
2469.37 7
2469.48 7
2469.59 7
2469.71 6
2469.82 6
2469.94 6
2470.05 7
2470.16 8
2470.28 10
2470.39 12
2470.51 14
2470.62 16
2470.73 19
2470.85 22
2470.96 26
2471.08 32
2471.19 38
2471.30 44
2471.42 49
2471.53 54
2471.65 58
2471.76 59
2471.87 60
2471.99 59
2472.10 57
2472.22 54
2472.33 51
2472.44 48
2472.56 45
2472.67 42
2472.79 38
2472.90 34
2473.01 30
2473.13 24
2473.24 18
2473.36 13
2473.47 8
2473.58 5
2473.70 4
2473.81 5
2473.93 9
2474.04 15
2474.15 22
2474.27 29
2474.38 35
2474.50 39
2474.61 40
2474.72 40
2474.84 38
2474.95 35
2475.07 32
2475.18 30
2475.29 30
2475.41 30
2475.52 33
2475.64 36
2475.75 41
2475.86 46
2475.98 51
2476.09 55
2476.21 58
2476.32 58
2476.44 56
2476.55 52
2476.66 49
2476.78 46
2476.89 45
2477.01 46
2477.12 50
2477.23 54
2477.35 60
2477.46 65
2477.58 69
2477.69 72
2477.80 74
2477.92 74
2478.03 74
2478.15 72
2478.26 70
2478.38 68
2478.49 65
2478.60 61
2478.72 58
2478.83 54
2478.95 51
2479.06 47
2479.17 43
2479.29 39
2479.40 36
2479.52 34
2479.63 33
2479.75 32
2479.86 32
2479.97 32
2480.09 32
2480.20 31
2480.32 30
2480.43 28
2480.54 28
2480.66 28
2480.77 30
2480.89 34
2481.00 40
2481.12 46
2481.23 53
2481.34 59
2481.46 62
2481.57 64
2481.69 64
2481.80 61
2481.92 58
2482.03 54
2482.14 50
2482.26 46
2482.37 41
2482.49 35
2482.60 29
2482.72 22
2482.83 15
2482.94 9
2483.06 5
2483.17 2
2483.29 3
2483.40 5
2483.51 10
2483.63 15
2483.74 21
2483.86 27
2483.97 33
2484.09 40
2484.20 47
2484.31 54
2484.43 60
2484.54 64
2484.66 66
2484.77 65
2484.89 61
2485.00 55
2485.11 48
2485.23 41
2485.34 36
2485.46 33
2485.57 32
2485.69 33
2485.80 35
2485.92 38
2486.03 39
2486.14 41
2486.26 42
2486.37 43
2486.49 44
2486.60 45
2486.72 47
2486.83 50
2486.94 52
2487.06 54
2487.17 57
2487.29 59
2487.40 63
2487.52 68
2487.63 73
2487.74 79
2487.86 85
2487.97 90
2488.09 94
2488.20 95
2488.32 96
2488.43 96
2488.55 95
2488.66 93
2488.77 92
2488.89 91
2489.00 89
2489.12 87
2489.23 85
2489.35 82
2489.46 79
2489.57 76
2489.69 72
2489.80 68
2489.92 63
2490.03 58
2490.15 54
2490.26 50
2490.38 47
2490.49 45
2490.60 42
2490.72 39
2490.83 34
2490.95 28
2491.06 20
2491.18 11
2491.29 2
2491.41 0
2491.52 0
2491.63 0
2491.75 0
2491.86 0
2491.98 1
2492.09 10
2492.21 21
2492.32 30
2492.44 38
2492.55 42
2492.66 45
2492.78 45
2492.89 45
2493.01 45
2493.12 45
2493.24 47
2493.35 50
2493.47 52
2493.58 54
2493.70 53
2493.81 51
2493.92 46
2494.04 41
2494.15 35
2494.27 30
2494.38 26
2494.50 24
2494.61 24
2494.73 24
2494.84 23
2494.95 23
2495.07 21
2495.18 19
2495.30 18
2495.41 17
2495.53 16
2495.64 17
2495.76 18
2495.87 20
2495.99 22
2496.10 24
2496.21 25
2496.33 26
2496.44 28
2496.56 29
2496.67 30
2496.79 30
2496.90 29
2497.02 27
2497.13 24
2497.25 20
2497.36 16
2497.48 12
2497.59 10
2497.70 8
2497.82 7
2497.93 5
2498.05 4
2498.16 3
2498.28 1
2498.39 0
2498.51 0
2498.62 0
2498.74 0
2498.85 1
2498.97 1
2499.08 1
2499.19 0
2499.31 0
2499.42 0
2499.54 0
2499.65 0
2499.77 0
2499.88 3
2500.00 7
2500.11 14
2500.23 21
2500.34 29
2500.46 38
2500.57 45
2500.68 51
2500.80 54
2500.91 54
2501.03 51
2501.14 46
2501.26 41
2501.37 36
2501.49 34
2501.60 34
2501.72 37
2501.83 39
2501.95 42
2502.06 44
2502.18 44
2502.29 42
2502.41 40
2502.52 36
2502.63 32
2502.75 29
2502.86 25
2502.98 21
2503.09 18
2503.21 15
2503.32 13
2503.44 13
2503.55 14
2503.67 15
2503.78 17
2503.90 17
2504.01 15
2504.13 13
2504.24 9
2504.36 6
2504.47 2
2504.58 0
2504.70 0
2504.81 0
2504.93 0
2505.04 0
2505.16 0
2505.27 0
2505.39 4
2505.50 9
2505.62 16
2505.73 22
2505.85 28
2505.96 33
2506.08 37
2506.19 40
2506.31 40
2506.42 39
2506.54 36
2506.65 33
2506.77 30
2506.88 29
2507.00 30
2507.11 32
2507.23 35
2507.34 39
2507.45 42
2507.57 44
2507.68 45
2507.80 45
2507.91 46
2508.03 46
2508.14 47
2508.26 48
2508.37 47
2508.49 46
2508.60 42
2508.72 38
2508.83 32
2508.95 26
2509.06 21
2509.18 17
2509.29 13
2509.41 9
2509.52 6
2509.64 4
2509.75 2
2509.87 1
2509.98 1
2510.10 2
2510.21 5
2510.33 9
2510.44 15
2510.56 21
2510.67 29
2510.79 37
2510.90 44
2511.02 50
2511.13 53
2511.25 53
2511.36 50
2511.47 44
2511.59 38
2511.70 31
2511.82 26
2511.93 22
2512.05 20
2512.16 19
2512.28 19
2512.39 19
2512.51 18
2512.62 18
2512.74 18
2512.85 19
2512.97 20
2513.08 23
2513.20 26
2513.31 31
2513.43 36
2513.54 40
2513.66 44
2513.77 45
2513.89 45
2514.00 44
2514.12 41
2514.23 38
2514.35 36
2514.46 35
2514.58 35
2514.69 35
2514.81 35
2514.92 35
2515.04 33
2515.15 30
2515.27 26
2515.38 22
2515.50 18
2515.61 15
2515.73 14
2515.84 13
2515.96 13
2516.07 13
2516.19 13
2516.30 14
2516.42 15
2516.53 18
2516.65 21
2516.76 25
2516.88 28
2516.99 31
2517.11 32
2517.22 33
2517.34 33
2517.45 33
2517.57 35
2517.68 39
2517.80 44
2517.91 50
2518.03 57
2518.14 64
2518.26 70
2518.37 74
2518.49 76
2518.60 76
2518.72 74
2518.83 72
2518.95 70
2519.06 70
2519.18 71
2519.29 73
2519.41 75
2519.53 77
2519.64 76
2519.76 73
2519.87 68
2519.99 60
2520.10 52
2520.22 45
2520.33 40
2520.45 37
2520.56 36
2520.68 36
2520.79 37
2520.91 37
2521.02 36
2521.14 34
2521.25 33
2521.37 32
2521.48 31
2521.60 33
2521.71 35
2521.83 39
2521.94 43
2522.06 47
2522.17 51
2522.29 55
2522.40 58
2522.52 60
2522.63 61
2522.75 62
2522.86 62
2522.98 62
2523.09 61
2523.21 59
2523.32 56
2523.44 52
2523.56 48
2523.67 44
2523.79 40
2523.90 35
2524.02 32
2524.13 29
2524.25 28
2524.36 27
2524.48 27
2524.59 27
2524.71 26
2524.82 24
2524.94 20
2525.05 15
2525.17 8
2525.28 0
2525.40 0
2525.51 0
2525.63 0
2525.74 0
2525.86 0
2525.97 3
2526.09 13
2526.21 23
2526.32 33
2526.44 40
2526.55 45
2526.67 48
2526.78 49
2526.90 49
2527.01 48
2527.13 47
2527.24 47
2527.36 47
2527.47 47
2527.59 49
2527.70 50
2527.82 52
2527.93 53
2528.05 54
2528.16 54
2528.28 52
2528.40 50
2528.51 48
2528.63 45
2528.74 43
2528.86 42
2528.97 41
2529.09 43
2529.20 45
2529.32 49
2529.43 53
2529.55 57
2529.66 61
2529.78 64
2529.89 66
2530.01 66
2530.13 64
2530.24 59
2530.36 51
2530.47 43
2530.59 33
2530.70 25
2530.82 17
2530.93 12
2531.05 8
2531.16 5
2531.28 3
2531.39 1
2531.51 0
2531.62 0
2531.74 0
2531.86 2
2531.97 7
2532.09 14
2532.20 21
2532.32 29
2532.43 37
2532.55 43
2532.66 48
2532.78 53
2532.89 57
2533.01 61
2533.12 66
2533.24 71
2533.36 76
2533.47 80
2533.59 82
2533.70 83
2533.82 83
2533.93 81
2534.05 79
2534.16 77
2534.28 77
2534.39 77
2534.51 77
2534.63 78
2534.74 77
2534.86 75
2534.97 70
2535.09 63
2535.20 55
2535.32 46
2535.43 37
2535.55 29
2535.66 21
2535.78 16
2535.90 12
2536.01 12
2536.13 13
2536.24 17
2536.36 24
2536.47 32
2536.59 42
2536.70 52
2536.82 63
2536.93 72
2537.05 81
2537.17 88
2537.28 93
2537.40 97
2537.51 101
2537.63 104
2537.74 107
2537.86 112
2537.97 117
2538.09 124
2538.21 132
2538.32 141
2538.44 149
2538.55 157
2538.67 165
2538.78 172
2538.90 179
2539.01 186
2539.13 194
2539.25 203
2539.36 213
2539.48 224
2539.59 236
2539.71 247
2539.82 258
2539.94 266
2540.05 271
2540.17 274
2540.29 274
2540.40 273
2540.52 271
2540.63 271
2540.75 272
2540.86 274
2540.98 278
2541.09 281
2541.21 283
2541.33 284
2541.44 283
2541.56 280
2541.67 276
2541.79 270
2541.90 265
2542.02 261
2542.13 257
2542.25 254
2542.37 253
2542.48 253
2542.60 253
2542.71 253
2542.83 252
2542.94 251
2543.06 249
2543.18 246
2543.29 242
2543.41 238
2543.52 234
2543.64 230
2543.75 226
2543.87 221
2543.98 216
2544.10 209
2544.22 200
2544.33 190
2544.45 179
2544.56 167
2544.68 155
2544.79 145
2544.91 136
2545.03 129
2545.14 122
2545.26 116
2545.37 109
2545.49 102
2545.60 94
2545.72 87
2545.84 81
2545.95 76
2546.07 73
2546.18 70
2546.30 68
2546.41 65
2546.53 61
2546.65 56
2546.76 50
2546.88 44
2546.99 38
2547.11 33
2547.22 29
2547.34 25
2547.46 22
2547.57 21
2547.69 21
2547.80 22
2547.92 24
2548.03 26
2548.15 29
2548.27 32
2548.38 34
2548.50 36
2548.61 36
2548.73 36
2548.84 34
2548.96 32
2549.08 30
2549.19 28
2549.31 28
2549.42 28
2549.54 30
2549.65 33
2549.77 37
2549.89 40
2550.00 43
2550.12 46
2550.23 47
2550.35 49
2550.47 50
2550.58 51
2550.70 52
2550.81 53
2550.93 54
2551.04 55
2551.16 55
2551.28 54
2551.39 54
2551.51 52
2551.62 51
2551.74 49
2551.86 46
2551.97 43
2552.09 38
2552.20 33
2552.32 27
2552.43 22
2552.55 18
2552.67 15
2552.78 14
2552.90 16
2553.01 20
2553.13 25
2553.25 31
2553.36 36
2553.48 40
2553.59 43
2553.71 44
2553.82 43
2553.94 40
2554.06 35
2554.17 29
2554.29 23
2554.40 15
2554.52 8
2554.64 1
2554.75 0
2554.87 0
2554.98 0
2555.10 0
2555.22 0
2555.33 0
2555.45 0
2555.56 1
2555.68 4
2555.79 7
2555.91 8
2556.03 10
2556.14 12
2556.26 15
2556.37 18
2556.49 21
2556.61 24
2556.72 27
2556.84 28
2556.95 26
2557.07 23
2557.19 19
2557.30 15
2557.42 12
2557.53 11
2557.65 13
2557.77 18
2557.88 24
2558.00 31
2558.11 37
2558.23 41
2558.35 43
2558.46 43
2558.58 41
2558.69 38
2558.81 34
2558.93 30
2559.04 27
2559.16 25
2559.27 24
2559.39 24
2559.51 24
2559.62 25
2559.74 24
2559.85 23
2559.97 21
2560.09 18
2560.20 15
2560.32 12
2560.43 10
2560.55 9
2560.67 9
2560.78 10
2560.90 10
2561.01 10
2561.13 9
2561.25 7
2561.36 6
2561.48 4
2561.59 4
2561.71 5
2561.83 7
2561.94 9
2562.06 12
2562.17 14
2562.29 14
2562.41 14
2562.52 14
2562.64 14
2562.76 14
2562.87 15
2562.99 16
2563.10 17
2563.22 18
2563.34 18
2563.45 18
2563.57 19
2563.68 19
2563.80 20
2563.92 22
2564.03 24
2564.15 26
2564.26 28
2564.38 28
2564.50 28
2564.61 28
2564.73 28
2564.84 30
2564.96 34
2565.08 39
2565.19 46
2565.31 53
2565.43 58
2565.54 62
2565.66 63
2565.77 62
2565.89 60
2566.01 56
2566.12 53
2566.24 50
2566.35 47
2566.47 44
2566.59 40
2566.70 34
2566.82 28
2566.94 21
2567.05 14
2567.17 7
2567.28 2
2567.40 0
2567.52 0
2567.63 0
2567.75 0
2567.87 2
2567.98 6
2568.10 9
2568.21 13
2568.33 16
2568.45 20
2568.56 24
2568.68 27
2568.79 31
2568.91 36
2569.03 41
2569.14 47
2569.26 53
2569.38 59
2569.49 64
2569.61 68
2569.72 72
2569.84 74
2569.96 76
2570.07 78
2570.19 79
2570.31 80
2570.42 81
2570.54 80
2570.65 78
2570.77 75
2570.89 72
2571.00 68
2571.12 65
2571.24 64
2571.35 64
2571.47 64
2571.58 66
2571.70 67
2571.82 68
2571.93 69
2572.05 68
2572.17 65
2572.28 62
2572.40 58
2572.51 54
2572.63 50
2572.75 45
2572.86 40
2572.98 36
2573.10 33
2573.21 30
2573.33 28
2573.45 26
2573.56 26
2573.68 26
2573.79 27
2573.91 29
2574.03 31
2574.14 33
2574.26 36
2574.38 38
2574.49 40
2574.61 41
2574.73 43
2574.84 44
2574.96 46
2575.07 48
2575.19 50
2575.31 52
2575.42 53
2575.54 53
2575.66 51
2575.77 48
2575.89 45
2576.01 41
2576.12 37
2576.24 34
2576.35 30
2576.47 27
2576.59 23
2576.70 20
2576.82 16
2576.94 12
2577.05 9
2577.17 7
2577.29 5
2577.40 4
2577.52 5
2577.63 5
2577.75 6
2577.87 7
2577.98 7
2578.10 5
2578.22 3
2578.33 0
2578.45 0
2578.57 0
2578.68 0
2578.80 0
2578.92 0
2579.03 0
2579.15 0
2579.26 2
2579.38 5
2579.50 9
2579.61 14
2579.73 19
2579.85 25
2579.96 31
2580.08 36
2580.20 42
2580.31 47
2580.43 51
2580.55 54
2580.66 57
2580.78 59
2580.90 61
2581.01 63
2581.13 63
2581.24 63
2581.36 62
2581.48 60
2581.59 58
2581.71 54
2581.83 50
2581.94 45
2582.06 41
2582.18 37
2582.29 33
2582.41 31
2582.53 29
2582.64 28
2582.76 27
2582.88 26
2582.99 25
2583.11 25
2583.23 25
2583.34 26
2583.46 28
2583.58 30
2583.69 32
2583.81 33
2583.93 33
2584.04 30
2584.16 26
2584.27 21
2584.39 16
2584.51 12
2584.62 9
2584.74 9
2584.86 10
2584.97 12
2585.09 14
2585.21 15
2585.32 14
2585.44 11
2585.56 5
2585.67 0
2585.79 0
2585.91 0
2586.02 0
2586.14 0
2586.26 0
2586.37 0
2586.49 3
2586.61 13
2586.72 22
2586.84 30
2586.96 36
2587.07 40
2587.19 42
2587.31 43
2587.42 42
2587.54 40
2587.66 37
2587.77 32
2587.89 26
2588.01 19
2588.12 11
2588.24 4
2588.36 0
2588.47 0
2588.59 0
2588.71 0
2588.82 6
2588.94 15
2589.06 26
2589.17 38
2589.29 49
2589.41 58
2589.52 65
2589.64 70
2589.76 73
2589.87 73
2589.99 71
2590.11 68
2590.22 63
2590.34 58
2590.46 51
2590.57 44
2590.69 38
2590.81 32
2590.92 28
2591.04 26
2591.16 26
2591.27 28
2591.39 34
2591.51 41
2591.62 49
2591.74 57
2591.86 63
2591.97 66
2592.09 65
2592.21 62
2592.32 56
2592.44 50
2592.56 44
2592.67 39
2592.79 35
2592.91 33
2593.02 32
2593.14 30
2593.26 28
2593.38 27
2593.49 25
2593.61 23
2593.73 21
2593.84 20
2593.96 19
2594.08 18
2594.19 15
2594.31 12
2594.43 9
2594.54 7
2594.66 5
2594.78 5
2594.89 6
2595.01 8
2595.13 10
2595.24 13
2595.36 15
2595.48 17
2595.59 19
2595.71 21
2595.83 23
2595.94 26
2596.06 29
2596.18 32
2596.30 35
2596.41 37
2596.53 37
2596.65 35
2596.76 32
2596.88 28
2597.00 24
2597.11 21
2597.23 18
2597.35 16
2597.46 15
2597.58 14
2597.70 12
2597.81 10
2597.93 8
2598.05 5
2598.16 3
2598.28 1
2598.40 1
2598.52 2
2598.63 4
2598.75 6
2598.87 9
2598.98 12
2599.10 16
2599.22 21
2599.33 27
2599.45 33
2599.57 39
2599.68 46
2599.80 52
2599.92 57
2600.04 60
2600.15 62
2600.27 63
2600.39 63
2600.50 63
2600.62 63
2600.74 63
2600.85 64
2600.97 65
2601.09 66
2601.20 68
2601.32 70
2601.44 73
2601.56 77
2601.67 80
2601.79 83
2601.91 85
2602.02 84
2602.14 82
2602.26 78
2602.37 73
2602.49 68
2602.61 64
2602.73 60
2602.84 56
2602.96 53
2603.08 49
2603.19 44
2603.31 39
2603.43 34
2603.54 29
2603.66 27
2603.78 25
2603.90 25
2604.01 25
2604.13 24
2604.25 24
2604.36 25
2604.48 26
2604.60 30
2604.71 35
2604.83 43
2604.95 51
2605.07 58
2605.18 64
2605.30 67
2605.42 68
2605.53 67
2605.65 65
2605.77 63
2605.88 63
2606.00 65
2606.12 67
2606.24 69
2606.35 70
2606.47 69
2606.59 67
2606.70 64
2606.82 60
2606.94 57
2607.06 55
2607.17 55
2607.29 56
2607.41 59
2607.52 64
2607.64 69
2607.76 75
2607.87 82
2607.99 90
2608.11 98
2608.23 106
2608.34 114
2608.46 122
2608.58 129
2608.69 134
2608.81 138
2608.93 141
2609.05 141
2609.16 141
2609.28 142
2609.40 143
2609.51 146
2609.63 151
2609.75 158
2609.87 166
2609.98 173
2610.10 179
2610.22 182
2610.33 183
2610.45 182
2610.57 180
2610.69 179
2610.80 179
2610.92 181
2611.04 185
2611.15 189
2611.27 195
2611.39 199
2611.51 203
2611.62 205
2611.74 205
2611.86 203
2611.98 199
2612.09 194
2612.21 188
2612.33 181
2612.44 174
2612.56 165
2612.68 156
2612.80 147
2612.91 137
2613.03 129
2613.15 121
2613.26 116
2613.38 112
2613.50 109
2613.62 106
2613.73 103
2613.85 100
2613.97 96
2614.08 92
2614.20 87
2614.32 83
2614.44 79
2614.55 76
2614.67 74
2614.79 72
2614.91 71
2615.02 71
2615.14 71
2615.26 72
2615.37 72
2615.49 73
2615.61 74
2615.73 75
2615.84 75
2615.96 75
2616.08 75
2616.20 74
2616.31 73
2616.43 71
2616.55 68
2616.66 65
2616.78 62
2616.90 59
2617.02 58
2617.13 57
2617.25 57
2617.37 59
2617.49 61
2617.60 65
2617.72 69
2617.84 73
2617.96 77
2618.07 79
2618.19 80
2618.31 79
2618.42 76
2618.54 70
2618.66 63
2618.78 54
2618.89 44
2619.01 35
2619.13 27
2619.25 22
2619.36 20
2619.48 20
2619.60 24
2619.72 30
2619.83 36
2619.95 43
2620.07 47
2620.18 49
2620.30 49
2620.42 46
2620.54 41
2620.65 35
2620.77 31
2620.89 29
2621.01 30
2621.12 34
2621.24 40
2621.36 49
2621.48 59
2621.59 69
2621.71 78
2621.83 85
2621.95 90
2622.06 93
2622.18 94
2622.30 96
2622.42 97
2622.53 98
2622.65 102
2622.77 106
2622.89 112
2623.00 119
2623.12 124
2623.24 128
2623.35 128
2623.47 125
2623.59 121
2623.71 115
2623.82 109
2623.94 105
2624.06 103
2624.18 104
2624.29 106
2624.41 108
2624.53 109
2624.65 108
2624.76 106
2624.88 102
2625.00 96
2625.12 90
2625.23 83
2625.35 76
2625.47 70
2625.59 65
2625.70 61
2625.82 58
2625.94 57
2626.06 58
2626.17 58
2626.29 59
2626.41 60
2626.53 61
2626.64 61
2626.76 62
2626.88 63
2627.00 64
2627.11 65
2627.23 66
2627.35 65
2627.47 64
2627.58 62
2627.70 61
2627.82 61
2627.94 63
2628.05 67
2628.17 74
2628.29 82
2628.41 90
2628.53 96
2628.64 98
2628.76 97
2628.88 93
2629.00 87
2629.11 81
2629.23 77
2629.35 76
2629.47 78
2629.58 82
2629.70 87
2629.82 92
2629.94 94
2630.05 94
2630.17 91
2630.29 86
2630.41 80
2630.52 73
2630.64 67
2630.76 61
2630.88 56
2630.99 51
2631.11 48
2631.23 44
2631.35 41
2631.46 38
2631.58 36
2631.70 33
2631.82 31
2631.94 30
2632.05 29
2632.17 29
2632.29 30
2632.41 31
2632.52 33
2632.64 35
2632.76 36
2632.88 36
2632.99 34
2633.11 30
2633.23 26
2633.35 21
2633.46 15
2633.58 11
2633.70 8
2633.82 6
2633.94 7
2634.05 9
2634.17 12
2634.29 16
2634.41 20
2634.52 25
2634.64 29
2634.76 33
2634.88 35
2634.99 37
2635.11 38
2635.23 38
2635.35 37
2635.47 35
2635.58 33
2635.70 31
2635.82 30
2635.94 29
2636.05 29
2636.17 31
2636.29 33
2636.41 37
2636.53 40
2636.64 43
2636.76 45
2636.88 47
2637.00 47
2637.11 47
2637.23 47
2637.35 47
2637.47 46
2637.59 46
2637.70 45
2637.82 44
2637.94 43
2638.06 42
2638.17 41
2638.29 41
2638.41 41
2638.53 42
2638.65 43
2638.76 44
2638.88 44
2639.00 45
2639.12 46
2639.23 47
2639.35 48
2639.47 48
2639.59 47
2639.71 46
2639.82 44
2639.94 42
2640.06 41
2640.18 42
2640.29 46
2640.41 51
2640.53 58
2640.65 66
2640.77 73
2640.88 78
2641.00 80
2641.12 79
2641.24 75
2641.35 69
2641.47 61
2641.59 53
2641.71 45
2641.83 38
2641.94 32
2642.06 28
2642.18 27
2642.30 29
2642.42 33
2642.53 40
2642.65 48
2642.77 55
2642.89 62
2643.01 66
2643.12 69
2643.24 68
2643.36 65
2643.48 60
2643.59 55
2643.71 49
2643.83 43
2643.95 38
2644.07 34
2644.18 30
2644.30 26
2644.42 22
2644.54 16
2644.66 10
2644.77 3
2644.89 0
2645.01 0
2645.13 0
2645.25 0
2645.36 0
2645.48 0
2645.60 0
2645.72 0
2645.84 5
2645.95 10
2646.07 14
2646.19 17
2646.31 18
2646.42 19
2646.54 18
2646.66 17
2646.78 15
2646.90 14
2647.01 13
2647.13 14
2647.25 18
2647.37 25
2647.49 35
2647.60 47
2647.72 59
2647.84 69
2647.96 77
2648.08 80
2648.19 80
2648.31 76
2648.43 70
2648.55 64
2648.67 59
2648.78 57
2648.90 57
2649.02 59
2649.14 62
2649.26 66
2649.37 70
2649.49 74
2649.61 77
2649.73 81
2649.85 86
2649.96 92
2650.08 100
2650.20 109
2650.32 118
2650.44 126
2650.56 132
2650.67 135
2650.79 136
2650.91 136
2651.03 134
2651.15 131
2651.26 128
2651.38 126
2651.50 123
2651.62 121
2651.74 119
2651.85 118
2651.97 116
2652.09 115
2652.21 114
2652.33 112
2652.44 111
2652.56 107
2652.68 102
2652.80 96
2652.92 87
2653.03 77
2653.15 67
2653.27 58
2653.39 50
2653.51 44
2653.63 41
2653.74 41
2653.86 43
2653.98 47
2654.10 53
2654.22 59
2654.33 65
2654.45 70
2654.57 73
2654.69 74
2654.81 73
2654.92 73
2655.04 73
2655.16 74
2655.28 76
2655.40 79
2655.52 83
2655.63 87
2655.75 90
2655.87 92
2655.99 94
2656.11 94
2656.22 92
2656.34 90
2656.46 87
2656.58 83
2656.70 80
2656.82 78
2656.93 76
2657.05 76
2657.17 77
2657.29 79
2657.41 82
2657.52 85
2657.64 88
2657.76 91
2657.88 93
2658.00 93
2658.12 92
2658.23 89
2658.35 85
2658.47 81
2658.59 76
2658.71 72
2658.83 70
2658.94 69
2659.06 70
2659.18 71
2659.30 72
2659.42 73
2659.53 73
2659.65 73
2659.77 73
2659.89 73
2660.01 74
2660.13 75
2660.24 77
2660.36 78
2660.48 80
2660.60 80
2660.72 80
2660.84 78
2660.95 75
2661.07 71
2661.19 66
2661.31 61
2661.43 57
2661.55 53
2661.66 51
2661.78 49
2661.90 48
2662.02 47
2662.14 47
2662.26 46
2662.37 46
2662.49 47
2662.61 49
2662.73 51
2662.85 54
2662.97 56
2663.08 57
2663.20 56
2663.32 55
2663.44 53
2663.56 51
2663.68 50
2663.79 48
2663.91 47
2664.03 46
2664.15 44
2664.27 41
2664.39 36
2664.50 31
2664.62 25
2664.74 21
2664.86 19
2664.98 19
2665.10 21
2665.21 24
2665.33 28
2665.45 31
2665.57 33
2665.69 34
2665.81 34
2665.92 34
2666.04 34
2666.16 34
2666.28 34
2666.40 33
2666.52 32
2666.63 32
2666.75 31
2666.87 30
2666.99 31
2667.11 33
2667.23 38
2667.35 44
2667.46 52
2667.58 61
2667.70 70
2667.82 77
2667.94 82
2668.06 85
2668.17 86
2668.29 86
2668.41 86
2668.53 86
2668.65 85
2668.77 85
2668.89 85
2669.00 85
2669.12 84
2669.24 82
2669.36 80
2669.48 77
2669.60 75
2669.71 74
2669.83 73
2669.95 73
2670.07 72
2670.19 72
2670.31 70
2670.43 68
2670.54 65
2670.66 63
2670.78 60
2670.90 58
2671.02 57
2671.14 57
2671.25 59
2671.37 61
2671.49 63
2671.61 66
2671.73 69
2671.85 71
2671.97 72
2672.08 73
2672.20 72
2672.32 71
2672.44 69
2672.56 66
2672.68 63
2672.80 60
2672.91 58
2673.03 56
2673.15 56
2673.27 57
2673.39 59
2673.51 62
2673.63 64
2673.74 66
2673.86 65
2673.98 63
2674.10 59
2674.22 54
2674.34 49
2674.46 44
2674.57 40
2674.69 38
2674.81 36
2674.93 34
2675.05 32
2675.17 30
2675.29 27
2675.40 22
2675.52 17
2675.64 10
2675.76 2
2675.88 0
2676.00 0
2676.12 0
2676.23 0
2676.35 0
2676.47 0
2676.59 0
2676.71 0
2676.83 6
2676.95 11
2677.07 16
2677.18 21
2677.30 25
2677.42 30
2677.54 35
2677.66 42
2677.78 49
2677.90 55
2678.01 62
2678.13 69
2678.25 75
2678.37 81
2678.49 86
2678.61 89
2678.73 91
2678.85 90
2678.96 87
2679.08 82
2679.20 77
2679.32 72
2679.44 69
2679.56 68
2679.68 71
2679.79 75
2679.91 80
2680.03 86
2680.15 91
2680.27 93
2680.39 93
2680.51 90
2680.63 85
2680.74 79
2680.86 73
2680.98 68
2681.10 64
2681.22 61
2681.34 61
2681.46 62
2681.58 65
2681.69 68
2681.81 71
2681.93 73
2682.05 74
2682.17 74
2682.29 72
2682.41 69
2682.53 66
2682.64 62
2682.76 57
2682.88 53
2683.00 50
2683.12 49
2683.24 48
2683.36 48
2683.48 49
2683.59 50
2683.71 50
2683.83 48
2683.95 45
2684.07 40
2684.19 35
2684.31 31
2684.43 28
2684.54 27
2684.66 30
2684.78 35
2684.90 41
2685.02 48
2685.14 54
2685.26 59
2685.38 63
2685.50 65
2685.61 66
2685.73 68
2685.85 71
2685.97 76
2686.09 83
2686.21 92
2686.33 102
2686.45 112
2686.57 122
2686.68 130
2686.80 136
2686.92 139
2687.04 139
2687.16 138
2687.28 135
2687.40 132
2687.52 129
2687.63 127
2687.75 124
2687.87 122
2687.99 119
2688.11 117
2688.23 114
2688.35 111
2688.47 109
2688.59 108
2688.70 108
2688.82 109
2688.94 111
2689.06 114
2689.18 118
2689.30 123
2689.42 128
2689.54 134
2689.66 140
2689.78 144
2689.89 147
2690.01 147
2690.13 144
2690.25 138
2690.37 130
2690.49 121
2690.61 112
2690.73 103
2690.85 96
2690.96 90
2691.08 85
2691.20 82
2691.32 80
2691.44 80
2691.56 82
2691.68 86
2691.80 91
2691.92 98
2692.04 106
2692.15 114
2692.27 122
2692.39 129
2692.51 135
2692.63 142
2692.75 149
2692.87 156
2692.99 164
2693.11 172
2693.22 180
2693.34 188
2693.46 194
2693.58 201
2693.70 209
2693.82 217
2693.94 227
2694.06 239
2694.18 252
2694.30 267
2694.42 283
2694.53 301
2694.65 321
2694.77 345
2694.89 371
2695.01 400
2695.13 430
2695.25 461
2695.37 490
2695.49 517
2695.61 541
2695.72 559
2695.84 573
2695.96 582
2696.08 587
2696.20 589
2696.32 589
2696.44 588
2696.56 586
2696.68 583
2696.80 580
2696.92 577
2697.03 573
2697.15 570
2697.27 567
2697.39 564
2697.51 563
2697.63 561
2697.75 559
2697.87 556
2697.99 552
2698.11 546
2698.23 538
2698.34 529
2698.46 519
2698.58 509
2698.70 499
2698.82 490
2698.94 481
2699.06 471
2699.18 460
2699.30 448
2699.42 434
2699.54 419
2699.65 404
2699.77 389
2699.89 375
2700.01 362
2700.13 349
2700.25 335
2700.37 321
2700.49 307
2700.61 291
2700.73 276
2700.85 262
2700.97 250
2701.08 240
2701.20 232
2701.32 225
2701.44 219
2701.56 213
2701.68 207
2701.80 200
2701.92 193
2702.04 185
2702.16 178
2702.28 172
2702.40 168
2702.52 165
2702.63 164
2702.75 165
2702.87 168
2702.99 172
2703.11 176
2703.23 181
2703.35 184
2703.47 186
2703.59 187
2703.71 186
2703.83 183
2703.95 179
2704.07 174
2704.18 169
2704.30 163
2704.42 158
2704.54 153
2704.66 148
2704.78 144
2704.90 139
2705.02 134
2705.14 129
2705.26 122
2705.38 115
2705.50 107
2705.62 99
2705.73 91
2705.85 83
2705.97 76
2706.09 70
2706.21 65
2706.33 61
2706.45 58
2706.57 54
2706.69 52
2706.81 49
2706.93 47
2707.05 46
2707.17 45
2707.29 44
2707.40 44
2707.52 45
2707.64 45
2707.76 46
2707.88 47
2708.00 48
2708.12 49
2708.24 50
2708.36 50
2708.48 51
2708.60 53
2708.72 55
2708.84 59
2708.96 63
2709.08 68
2709.19 71
2709.31 74
2709.43 75
2709.55 75
2709.67 75
2709.79 75
2709.91 76
2710.03 79
2710.15 82
2710.27 86
2710.39 89
2710.51 92
2710.63 94
2710.75 95
2710.87 97
2710.99 99
2711.10 102
2711.22 105
2711.34 109
2711.46 112
2711.58 115
2711.70 117
2711.82 119
2711.94 122
2712.06 125
2712.18 129
2712.30 133
2712.42 139
2712.54 145
2712.66 151
2712.78 156
2712.90 160
2713.02 163
2713.13 163
2713.25 161
2713.37 158
2713.49 153
2713.61 147
2713.73 142
2713.85 137
2713.97 132
2714.09 128
2714.21 124
2714.33 121
2714.45 117
2714.57 113
2714.69 110
2714.81 107
2714.93 104
2715.05 102
2715.17 99
2715.29 97
2715.40 94
2715.52 91
2715.64 89
2715.76 88
2715.88 87
2716.00 86
2716.12 86
2716.24 86
2716.36 85
2716.48 83
2716.60 80
2716.72 77
2716.84 73
2716.96 69
2717.08 65
2717.20 60
2717.32 56
2717.44 51
2717.56 46
2717.68 41
2717.80 37
2717.91 33
2718.03 31
2718.15 31
2718.27 33
2718.39 38
2718.51 45
2718.63 52
2718.75 61
2718.87 68
2718.99 75
2719.11 79
2719.23 81
2719.35 81
2719.47 79
2719.59 75
2719.71 70
2719.83 64
2719.95 58
2720.07 53
2720.19 49
2720.31 47
2720.43 48
2720.55 50
2720.66 54
2720.78 59
2720.90 65
2721.02 71
2721.14 77
2721.26 84
2721.38 91
2721.50 98
2721.62 103
2721.74 107
2721.86 109
2721.98 108
2722.10 105
2722.22 100
2722.34 95
2722.46 91
2722.58 88
2722.70 88
2722.82 89
2722.94 93
2723.06 97
2723.18 101
2723.30 104
2723.42 106
2723.54 107
2723.66 108
2723.78 109
2723.90 110
2724.01 111
2724.13 112
2724.25 112
2724.37 111
2724.49 109
2724.61 107
2724.73 104
2724.85 102
2724.97 100
2725.09 98
2725.21 96
2725.33 94
2725.45 92
2725.57 91
2725.69 89
2725.81 87
2725.93 86
2726.05 84
2726.17 83
2726.29 82
2726.41 82
2726.53 83
2726.65 84
2726.77 86
2726.89 89
2727.01 90
2727.13 91
2727.25 90
2727.37 87
2727.49 83
2727.61 77
2727.73 70
2727.85 63
2727.97 57
2728.09 52
2728.21 48
2728.33 47
2728.44 48
2728.56 50
2728.68 53
2728.80 56
2728.92 58
2729.04 59
2729.16 58
2729.28 57
2729.40 55
2729.52 53
2729.64 53
2729.76 53
2729.88 53
2730.00 55
2730.12 56
2730.24 56
2730.36 56
2730.48 55
2730.60 53
2730.72 50
2730.84 47
2730.96 43
2731.08 41
2731.20 39
2731.32 38
2731.44 38
2731.56 39
2731.68 40
2731.80 40
2731.92 40
2732.04 38
2732.16 35
2732.28 32
2732.40 28
2732.52 24
2732.64 22
2732.76 21
2732.88 21
2733.00 22
2733.12 24
2733.24 26
2733.36 28
2733.48 30
2733.60 32
2733.72 33
2733.84 34
2733.96 36
2734.08 37
2734.20 39
2734.32 40
2734.44 41
2734.56 41
2734.68 40
2734.80 40
2734.92 39
2735.04 39
2735.16 39
2735.28 41
2735.40 44
2735.52 48
2735.64 51
2735.76 55
2735.88 57
2736.00 59
2736.12 59
2736.24 59
2736.36 58
2736.48 57
2736.60 57
2736.72 56
2736.84 54
2736.96 51
2737.08 48
2737.20 44
2737.32 39
2737.44 35
2737.56 32
2737.68 30
2737.80 29
2737.92 29
2738.04 30
2738.16 31
2738.28 32
2738.40 33
2738.52 34
2738.64 35
2738.76 34
2738.88 32
2739.00 29
2739.12 26
2739.24 22
2739.36 18
2739.48 16
2739.60 15
2739.72 15
2739.84 16
2739.96 18
2740.08 20
2740.20 23
2740.32 26
2740.44 28
2740.56 29
2740.68 30
2740.80 29
2740.92 28
2741.04 26
2741.16 25
2741.28 25
2741.40 26
2741.52 29
2741.64 33
2741.76 37
2741.88 40
2742.00 42
2742.12 44
2742.24 44
2742.36 45
2742.48 46
2742.60 49
2742.72 55
2742.84 62
2742.96 70
2743.08 78
2743.20 86
2743.32 92
2743.44 95
2743.56 97
2743.68 97
2743.80 96
2743.92 95
2744.04 93
2744.16 91
2744.28 89
2744.40 85
2744.52 80
2744.64 74
2744.76 66
2744.88 57
2745.00 48
2745.12 39
2745.24 32
2745.36 26
2745.48 22
2745.60 20
2745.72 19
2745.84 18
2745.96 18
2746.08 18
2746.20 17
2746.32 17
2746.44 17
2746.56 17
2746.68 18
2746.80 20
2746.92 21
2747.04 21
2747.16 22
2747.28 22
2747.40 22
2747.52 23
2747.64 25
2747.76 28
2747.88 32
2748.00 35
2748.12 39
2748.24 42
2748.36 44
2748.48 44
2748.60 44
2748.72 42
2748.85 40
2748.97 37
2749.09 35
2749.21 32
2749.33 31
2749.45 29
2749.57 28
2749.69 27
2749.81 25
2749.93 24
2750.05 23
2750.17 22
2750.29 22
2750.41 22
2750.53 23
2750.65 24
2750.77 26
2750.89 29
2751.01 33
2751.13 37
2751.25 42
2751.37 46
2751.49 49
2751.61 52
2751.73 53
2751.85 52
2751.97 50
2752.09 46
2752.21 40
2752.33 35
2752.45 30
2752.57 26
2752.69 24
2752.81 25
2752.93 27
2753.05 32
2753.17 38
2753.30 46
2753.42 54
2753.54 62
2753.66 69
2753.78 76
2753.90 81
2754.02 86
2754.14 90
2754.26 94
2754.38 97
2754.50 99
2754.62 101
2754.74 103
2754.86 104
2754.98 105
2755.10 105
2755.22 104
2755.34 102
2755.46 99
2755.58 96
2755.70 91
2755.82 87
2755.94 83
2756.06 81
2756.18 80
2756.30 80
2756.42 81
2756.54 82
2756.67 81
2756.79 79
2756.91 75
2757.03 70
2757.15 65
2757.27 60
2757.39 58
2757.51 58
2757.63 61
2757.75 68
2757.87 76
2757.99 85
2758.11 93
2758.23 99
2758.35 103
2758.47 103
2758.59 100
2758.71 95
2758.83 88
2758.95 80
2759.07 71
2759.19 63
2759.31 57
2759.44 52
2759.56 50
2759.68 50
2759.80 53
2759.92 58
2760.04 65
2760.16 72
2760.28 78
2760.40 84
2760.52 86
2760.64 86
2760.76 83
2760.88 76
2761.00 67
2761.12 55
2761.24 42
2761.36 29
2761.48 17
2761.60 7
2761.72 1
2761.84 0
2761.97 0
2762.09 0
2762.21 0
2762.33 0
2762.45 0
2762.57 0
2762.69 0
2762.81 0
2762.93 0
2763.05 6
2763.17 14
2763.29 23
2763.41 31
2763.53 36
2763.65 39
2763.77 39
2763.89 37
2764.01 34
2764.13 31
2764.26 29
2764.38 30
2764.50 33
2764.62 37
2764.74 42
2764.86 47
2764.98 51
2765.10 53
2765.22 55
2765.34 57
2765.46 58
2765.58 61
2765.70 64
2765.82 69
2765.94 76
2766.06 84
2766.18 92
2766.31 100
2766.43 108
2766.55 116
2766.67 123
2766.79 130
2766.91 137
2767.03 143
2767.15 148
2767.27 152
2767.39 154
2767.51 155
2767.63 154
2767.75 152
2767.87 148
2767.99 144
2768.11 140
2768.24 136
2768.36 133
2768.48 131
2768.60 130
2768.72 131
2768.84 133
2768.96 135
2769.08 138
2769.20 141
2769.32 145
2769.44 148
2769.56 151
2769.68 153
2769.80 155
2769.92 156
2770.05 155
2770.17 152
2770.29 147
2770.41 141
2770.53 134
2770.65 126
2770.77 119
2770.89 112
2771.01 106
2771.13 100
2771.25 95
2771.37 90
2771.49 87
2771.61 85
2771.74 85
2771.86 86
2771.98 87
2772.10 86
2772.22 84
2772.34 80
2772.46 75
2772.58 68
2772.70 62
2772.82 57
2772.94 55
2773.06 55
2773.18 56
2773.31 58
2773.43 61
2773.55 62
2773.67 64
2773.79 64
2773.91 65
2774.03 66
2774.15 69
2774.27 73
2774.39 78
2774.51 82
2774.63 86
2774.75 88
2774.88 88
2775.00 86
2775.12 82
2775.24 77
2775.36 73
2775.48 70
2775.60 69
2775.72 71
2775.84 75
2775.96 79
2776.08 83
2776.20 87
2776.32 89
2776.45 91
2776.57 91
2776.69 92
2776.81 92
2776.93 94
2777.05 97
2777.17 99
2777.29 102
2777.41 103
2777.53 102
2777.65 100
2777.77 96
2777.90 91
2778.02 86
2778.14 80
2778.26 74
2778.38 68
2778.50 61
2778.62 54
2778.74 46
2778.86 38
2778.98 31
2779.10 26
2779.23 24
2779.35 24
2779.47 26
2779.59 30
2779.71 35
2779.83 41
2779.95 46
2780.07 52
2780.19 57
2780.31 62
2780.43 67
2780.56 72
2780.68 76
2780.80 79
2780.92 81
2781.04 83
2781.16 84
2781.28 86
2781.40 87
2781.52 89
2781.64 90
2781.76 92
2781.89 94
2782.01 95
2782.13 95
2782.25 93
2782.37 90
2782.49 85
2782.61 80
2782.73 74
2782.85 68
2782.97 63
2783.10 60
2783.22 58
2783.34 58
2783.46 59
2783.58 62
2783.70 66
2783.82 69
2783.94 71
2784.06 73
2784.18 74
2784.31 74
2784.43 74
2784.55 75
2784.67 76
2784.79 77
2784.91 78
2785.03 78
2785.15 78
2785.27 76
2785.39 73
2785.52 69
2785.64 64
2785.76 60
2785.88 57
2786.00 56
2786.12 56
2786.24 58
2786.36 60
2786.48 63
2786.60 65
2786.73 66
2786.85 66
2786.97 65
2787.09 63
2787.21 59
2787.33 54
2787.45 49
2787.57 42
2787.69 35
2787.82 28
2787.94 21
2788.06 16
2788.18 12
2788.30 9
2788.42 9
2788.54 11
2788.66 13
2788.78 16
2788.90 19
2789.03 20
2789.15 22
2789.27 23
2789.39 24
2789.51 26
2789.63 28
2789.75 31
2789.87 34
2789.99 36
2790.12 38
2790.24 38
2790.36 37
2790.48 34
2790.60 30
2790.72 24
2790.84 18
2790.96 11
2791.09 6
2791.21 2
2791.33 0
2791.45 1
2791.57 4
2791.69 8
2791.81 13
2791.93 17
2792.05 21
2792.18 24
2792.30 27
2792.42 29
2792.54 32
2792.66 35
2792.78 39
2792.90 45
2793.02 51
2793.14 58
2793.27 64
2793.39 69
2793.51 71
2793.63 69
2793.75 64
2793.87 57
2793.99 48
2794.11 38
2794.24 29
2794.36 20
2794.48 14
2794.60 9
2794.72 5
2794.84 3
2794.96 2
2795.08 1
2795.21 1
2795.33 1
2795.45 0
2795.57 0
2795.69 0
2795.81 0
2795.93 0
2796.05 0
2796.18 0
2796.30 0
2796.42 1
2796.54 4
2796.66 7
2796.78 10
2796.90 12
2797.02 14
2797.15 16
2797.27 17
2797.39 18
2797.51 19
2797.63 19
2797.75 20
2797.87 20
2797.99 21
2798.12 22
2798.24 24
2798.36 25
2798.48 26
2798.60 26
2798.72 25
2798.84 22
2798.97 18
2799.09 12
2799.21 6
2799.33 0
2799.45 0
2799.57 0
2799.69 0
2799.81 0
2799.94 2
2800.06 10
2800.18 17
2800.30 25
2800.42 31
2800.54 35
2800.66 38
2800.79 38
2800.91 38
2801.03 36
2801.15 35
2801.27 35
2801.39 37
2801.51 40
2801.63 46
2801.76 53
2801.88 61
2802.00 68
2802.12 75
2802.24 79
2802.36 82
2802.48 82
2802.61 81
2802.73 80
2802.85 79
2802.97 80
2803.09 83
2803.21 87
2803.33 91
2803.46 95
2803.58 96
2803.70 96
2803.82 94
2803.94 91
2804.06 89
2804.18 88
2804.31 90
2804.43 94
2804.55 100
2804.67 106
2804.79 111
2804.91 115
2805.03 116
2805.16 116
2805.28 114
2805.40 113
2805.52 113
2805.64 114
2805.76 116
2805.88 119
2806.01 122
2806.13 125
2806.25 127
2806.37 128
2806.49 128
2806.61 128
2806.73 127
2806.86 126
2806.98 124
2807.10 121
2807.22 118
2807.34 114
2807.46 109
2807.59 105
2807.71 102
2807.83 100
2807.95 99
2808.07 100
2808.19 102
2808.31 105
2808.44 108
2808.56 110
2808.68 111
2808.80 111
2808.92 109
2809.04 105
2809.17 98
2809.29 89
2809.41 78
2809.53 67
2809.65 57
2809.77 50
2809.89 45
2810.02 44
2810.14 45
2810.26 48
2810.38 51
2810.50 53
2810.62 54
2810.75 53
2810.87 52
2810.99 50
2811.11 48
2811.23 46
2811.35 45
2811.47 43
2811.60 41
2811.72 40
2811.84 38
2811.96 38
2812.08 38
2812.20 41
2812.33 45
2812.45 50
2812.57 56
2812.69 61
2812.81 66
2812.93 68
2813.06 70
2813.18 69
2813.30 69
2813.42 68
2813.54 67
2813.66 66
2813.79 65
2813.91 65
2814.03 63
2814.15 62
2814.27 59
2814.39 57
2814.52 55
2814.64 53
2814.76 53
2814.88 53
2815.00 55
2815.12 58
2815.25 62
2815.37 67
2815.49 72
2815.61 77
2815.73 80
2815.85 81
2815.98 79
2816.10 76
2816.22 71
2816.34 65
2816.46 59
2816.58 53
2816.71 49
2816.83 46
2816.95 44
2817.07 43
2817.19 43
2817.31 44
2817.44 44
2817.56 43
2817.68 41
2817.80 39
2817.92 36
2818.04 33
2818.17 30
2818.29 29
2818.41 28
2818.53 29
2818.65 30
2818.77 30
2818.90 30
2819.02 27
2819.14 24
2819.26 20
2819.38 15
2819.51 11
2819.63 8
2819.75 6
2819.87 6
2819.99 7
2820.11 9
2820.24 13
2820.36 17
2820.48 24
2820.60 32
2820.72 41
2820.84 50
2820.97 58
2821.09 64
2821.21 68
2821.33 70
2821.45 69
2821.58 67
2821.70 64
2821.82 62
2821.94 59
2822.06 57
2822.18 55
2822.31 51
2822.43 47
2822.55 41
2822.67 36
2822.79 32
2822.92 29
2823.04 29
2823.16 32
2823.28 37
2823.40 43
2823.53 50
2823.65 55
2823.77 59
2823.89 61
2824.01 63
2824.13 64
2824.26 65
2824.38 67
2824.50 69
2824.62 70
2824.74 70
2824.87 68
2824.99 63
2825.11 56
2825.23 49
2825.35 41
2825.47 34
2825.60 30
2825.72 29
2825.84 31
2825.96 36
2826.08 44
2826.21 52
2826.33 61
2826.45 69
2826.57 77
2826.69 84
2826.82 91
2826.94 96
2827.06 101
2827.18 104
2827.30 106
2827.43 105
2827.55 102
2827.67 97
2827.79 91
2827.91 86
2828.04 82
2828.16 80
2828.28 80
2828.40 82
2828.52 84
2828.64 86
2828.77 88
2828.89 88
2829.01 88
2829.13 86
2829.25 82
2829.38 78
2829.50 72
2829.62 66
2829.74 59
2829.86 51
2829.99 43
2830.11 36
2830.23 29
2830.35 24
2830.47 19
2830.60 16
2830.72 13
2830.84 12
2830.96 10
2831.08 9
2831.21 8
2831.33 6
2831.45 4
2831.57 2
2831.69 0
2831.82 0
2831.94 0
2832.06 2
2832.18 6
2832.30 12
2832.43 19
2832.55 24
2832.67 28
2832.79 29
2832.92 28
2833.04 25
2833.16 21
2833.28 18
2833.40 16
2833.53 15
2833.65 15
2833.77 16
2833.89 17
2834.01 18
2834.14 18
2834.26 18
2834.38 18
2834.50 18
2834.62 17
2834.75 16
2834.87 15
2834.99 13
2835.11 11
2835.23 8
2835.36 4
2835.48 2
2835.60 0
2835.72 0
2835.85 0
2835.97 0
2836.09 0
2836.21 1
2836.33 1
2836.46 2
2836.58 2
2836.70 2
2836.82 2
2836.94 2
2837.07 1
2837.19 0
2837.31 0
2837.43 0
2837.56 0
2837.68 0
2837.80 0
2837.92 4
2838.04 9
2838.17 14
2838.29 19
2838.41 22
2838.53 24
2838.65 24
2838.78 22
2838.90 20
2839.02 18
2839.14 17
2839.27 18
2839.39 22
2839.51 27
2839.63 33
2839.75 40
2839.88 45
2840.00 49
2840.12 51
2840.24 50
2840.37 47
2840.49 44
2840.61 40
2840.73 35
2840.85 30
2840.98 25
2841.10 20
2841.22 14
2841.34 9
2841.47 3
2841.59 0
2841.71 0
2841.83 0
2841.95 0
2842.08 0
2842.20 0
2842.32 0
2842.44 2
2842.57 8
2842.69 14
2842.81 20
2842.93 26
2843.05 31
2843.18 35
2843.30 39
2843.42 41
2843.54 42
2843.67 43
2843.79 43
2843.91 44
2844.03 45
2844.16 47
2844.28 50
2844.40 53
2844.52 55
2844.64 55
2844.77 54
2844.89 50
2845.01 46
2845.13 42
2845.26 38
2845.38 37
2845.50 37
2845.62 41
2845.75 45
2845.87 51
2845.99 56
2846.11 61
2846.23 65
2846.36 67
2846.48 69
2846.60 70
2846.72 71
2846.85 71
2846.97 71
2847.09 70
2847.21 69
2847.34 67
2847.46 65
2847.58 63
2847.70 63
2847.83 64
2847.95 66
2848.07 69
2848.19 72
2848.31 75
2848.44 78
2848.56 81
2848.68 85
2848.80 88
2848.93 91
2849.05 95
2849.17 97
2849.29 96
2849.42 93
2849.54 86
2849.66 76
2849.78 63
2849.91 50
2850.03 37
2850.15 26
2850.27 18
2850.40 13
2850.52 10
2850.64 10
2850.76 10
2850.89 12
2851.01 14
2851.13 17
2851.25 20
2851.38 25
2851.50 29
2851.62 34
2851.74 39
2851.86 44
2851.99 48
2852.11 52
2852.23 55
2852.35 56
2852.48 56
2852.60 53
2852.72 49
2852.84 43
2852.97 37
2853.09 30
2853.21 24
2853.33 19
2853.46 14
2853.58 11
2853.70 8
2853.82 7
2853.95 6
2854.07 6
2854.19 7
2854.31 9
2854.44 11
2854.56 13
2854.68 14
2854.80 14
2854.93 14
2855.05 12
2855.17 10
2855.29 7
2855.42 4
2855.54 1
2855.66 0
2855.78 0
2855.91 0
2856.03 0
2856.15 0
2856.28 0
2856.40 0
2856.52 0
2856.64 0
2856.77 3
2856.89 9
2857.01 15
2857.13 21
2857.26 27
2857.38 30
2857.50 32
2857.62 32
2857.75 32
2857.87 32
2857.99 33
2858.11 35
2858.24 38
2858.36 42
2858.48 46
2858.60 49
2858.73 50
2858.85 50
2858.97 50
2859.09 49
2859.22 49
2859.34 50
2859.46 51
2859.59 54
2859.71 56
2859.83 59
2859.95 62
2860.08 64
2860.20 65
2860.32 66
2860.44 65
2860.57 63
2860.69 61
2860.81 60
2860.93 59
2861.06 59
2861.18 61
2861.30 65
2861.42 70
2861.55 76
2861.67 81
2861.79 85
2861.92 86
2862.04 84
2862.16 79
2862.28 73
2862.41 67
2862.53 60
2862.65 54
2862.77 49
2862.90 46
2863.02 42
2863.14 39
2863.26 36
2863.39 32
2863.51 28
2863.63 24
2863.76 21
2863.88 17
2864.00 14
2864.12 12
2864.25 10
2864.37 9
2864.49 9
2864.61 12
2864.74 17
2864.86 25
2864.98 34
2865.11 43
2865.23 50
2865.35 55
2865.47 58
2865.60 57
2865.72 53
2865.84 48
2865.97 43
2866.09 37
2866.21 31
2866.33 27
2866.46 23
2866.58 21
2866.70 20
2866.82 20
2866.95 21
2867.07 23
2867.19 25
2867.32 28
2867.44 30
2867.56 31
2867.68 33
2867.81 34
2867.93 35
2868.05 37
2868.18 39
2868.30 42
2868.42 45
2868.54 49
2868.67 51
2868.79 52
2868.91 50
2869.04 47
2869.16 42
2869.28 37
2869.40 32
2869.53 29
2869.65 28
2869.77 27
2869.89 28
2870.02 29
2870.14 30
2870.26 32
2870.39 35
2870.51 40
2870.63 46
2870.75 53
2870.88 60
2871.00 67
2871.12 73
2871.25 76
2871.37 76
2871.49 74
2871.61 70
2871.74 65
2871.86 60
2871.98 55
2872.11 51
2872.23 49
2872.35 49
2872.48 50
2872.60 51
2872.72 53
2872.84 53
2872.97 52
2873.09 50
2873.21 48
2873.34 45
2873.46 43
2873.58 43
2873.70 43
2873.83 45
2873.95 47
2874.07 49
2874.20 51
2874.32 53
2874.44 54
2874.56 57
2874.69 59
2874.81 63
2874.93 66
2875.06 69
2875.18 71
2875.30 71
2875.43 70
2875.55 67
2875.67 63
2875.79 58
2875.92 54
2876.04 50
2876.16 48
2876.29 45
2876.41 44
2876.53 44
2876.66 44
2876.78 45
2876.90 45
2877.02 45
2877.15 43
2877.27 39
2877.39 32
2877.52 24
2877.64 16
2877.76 8
2877.89 2
2878.01 0
2878.13 0
2878.25 3
2878.38 8
2878.50 14
2878.62 19
2878.75 22
2878.87 24
2878.99 24
2879.12 23
2879.24 21
2879.36 20
2879.48 18
2879.61 18
2879.73 18
2879.85 18
2879.98 18
2880.10 19
2880.22 20
2880.35 20
2880.47 20
2880.59 20
2880.72 19
2880.84 16
2880.96 14
2881.08 11
2881.21 9
2881.33 7
2881.45 5
2881.58 3
2881.70 1
2881.82 0
2881.95 0
2882.07 0
2882.19 0
2882.32 0
2882.44 0
2882.56 0
2882.69 0
2882.81 7
2882.93 14
2883.05 22
2883.18 29
2883.30 34
2883.42 38
2883.55 40
2883.67 40
2883.79 39
2883.92 38
2884.04 37
2884.16 36
2884.29 36
2884.41 36
2884.53 36
2884.66 36
2884.78 37
2884.90 38
2885.02 41
2885.15 44
2885.27 47
2885.39 51
2885.52 55
2885.64 58
2885.76 60
2885.89 60
2886.01 60
2886.13 58
2886.26 57
2886.38 55
2886.50 54
2886.63 54
2886.75 55
2886.87 56
2887.00 58
2887.12 60
2887.24 62
2887.37 64
2887.49 65
2887.61 65
2887.74 64
2887.86 60
2887.98 55
2888.11 47
2888.23 38
2888.35 29
2888.47 20
2888.60 11
2888.72 4
2888.84 0
2888.97 0
2889.09 0
2889.21 0
2889.34 6
2889.46 13
2889.58 22
2889.71 30
2889.83 38
2889.95 44
2890.08 48
2890.20 50
2890.32 51
2890.45 51
2890.57 50
2890.69 49
2890.82 49
2890.94 48
2891.06 48
2891.19 47
2891.31 47
2891.43 46
2891.56 44
2891.68 42
2891.80 40
2891.93 39
2892.05 37
2892.17 35
2892.30 34
2892.42 32
2892.54 30
2892.67 28
2892.79 26
2892.91 26
2893.04 27
2893.16 29
2893.28 33
2893.41 38
2893.53 42
2893.65 46
2893.78 49
2893.90 52
2894.02 54
2894.15 56
2894.27 59
2894.39 62
2894.52 66
2894.64 68
2894.76 70
2894.89 69
2895.01 68
2895.13 65
2895.26 62
2895.38 60
2895.50 59
2895.63 60
2895.75 61
2895.87 61
2896.00 61
2896.12 58
2896.24 55
2896.37 49
2896.49 44
2896.61 39
2896.74 36
2896.86 35
2896.98 36
2897.11 39
2897.23 43
2897.36 47
2897.48 52
2897.60 55
2897.73 58
2897.85 61
2897.97 62
2898.10 63
2898.22 62
2898.34 60
2898.47 56
2898.59 51
2898.71 44
2898.84 38
2898.96 33
2899.08 29
2899.21 28
2899.33 28
2899.45 30
2899.58 34
2899.70 39
2899.82 44
2899.95 50
2900.07 55
2900.19 60
2900.32 64
2900.44 67
2900.57 68
2900.69 67
2900.81 65
2900.94 61
2901.06 56
2901.18 51
2901.31 46
2901.43 42
2901.55 39
2901.68 36
2901.80 34
2901.92 33
2902.05 33
2902.17 34
2902.29 36
2902.42 38
2902.54 41
2902.67 45
2902.79 48
2902.91 52
2903.04 55
2903.16 57
2903.28 58
2903.41 58
2903.53 56
2903.65 52
2903.78 46
2903.90 40
2904.02 32
2904.15 26
2904.27 21
2904.40 19
2904.52 20
2904.64 24
2904.77 29
2904.89 33
2905.01 37
2905.14 39
2905.26 38
2905.38 37
2905.51 34
2905.63 33
2905.75 33
2905.88 36
2906.00 41
2906.13 48
2906.25 57
2906.37 66
2906.50 75
2906.62 82
2906.74 87
2906.87 90
2906.99 91
2907.11 89
2907.24 86
2907.36 83
2907.49 79
2907.61 76
2907.73 74
2907.86 72
2907.98 70
2908.10 69
2908.23 68
2908.35 68
2908.47 68
2908.60 67
2908.72 66
2908.85 65
2908.97 63
2909.09 60
2909.22 57
2909.34 54
2909.46 51
2909.59 49
2909.71 47
2909.84 47
2909.96 47
2910.08 47
2910.21 48
2910.33 49
2910.45 51
2910.58 51
2910.70 52
2910.83 52
2910.95 52
2911.07 51
2911.20 49
2911.32 48
2911.44 46
2911.57 44
2911.69 43
2911.81 42
2911.94 43
2912.06 44
2912.19 46
2912.31 49
2912.43 51
2912.56 53
2912.68 53
2912.80 52
2912.93 51
2913.05 49
2913.18 49
2913.30 49
2913.42 52
2913.55 56
2913.67 61
2913.80 66
2913.92 69
2914.04 71
2914.17 70
2914.29 67
2914.41 62
2914.54 56
2914.66 51
2914.79 46
2914.91 42
2915.03 39
2915.16 35
2915.28 31
2915.40 27
2915.53 23
2915.65 19
2915.78 15
2915.90 13
2916.02 13
2916.15 14
2916.27 17
2916.40 20
2916.52 23
2916.64 26
2916.77 29
2916.89 32
2917.01 35
2917.14 39
2917.26 44
2917.39 48
2917.51 53
2917.63 56
2917.76 58
2917.88 58
2918.01 56
2918.13 51
2918.25 45
2918.38 37
2918.50 29
2918.62 22
2918.75 17
2918.87 13
2919.00 10
2919.12 9
2919.24 7
2919.37 6
2919.49 6
2919.62 6
2919.74 7
2919.86 10
2919.99 14
2920.11 18
2920.24 22
2920.36 25
2920.48 26
2920.61 26
2920.73 24
2920.86 21
2920.98 17
2921.10 13
2921.23 10
2921.35 7
2921.47 5
2921.60 5
2921.72 6
2921.85 8
2921.97 11
2922.09 15
2922.22 19
2922.34 25
2922.47 31
2922.59 37
2922.71 43
2922.84 49
2922.96 52
2923.09 53
2923.21 52
2923.33 47
2923.46 40
2923.58 32
2923.71 24
2923.83 17
2923.95 11
2924.08 8
2924.20 6
2924.33 5
2924.45 4
2924.57 4
2924.70 4
2924.82 5
2924.95 6
2925.07 7
2925.19 10
2925.32 14
2925.44 18
2925.57 23
2925.69 27
2925.81 31
2925.94 34
2926.06 36
2926.19 37
2926.31 37
2926.43 37
2926.56 36
2926.68 34
2926.81 32
2926.93 28
2927.06 24
2927.18 19
2927.30 13
2927.43 8
2927.55 4
2927.68 1
2927.80 0
2927.92 0
2928.05 0
2928.17 0
2928.30 0
2928.42 0
2928.54 0
2928.67 0
2928.79 1
2928.92 10
2929.04 19
2929.16 29
2929.29 38
2929.41 46
2929.54 52
2929.66 55
2929.79 56
2929.91 56
2930.03 54
2930.16 52
2930.28 50
2930.41 49
2930.53 50
2930.65 53
2930.78 58
2930.90 63
2931.03 68
2931.15 72
2931.27 73
2931.40 71
2931.52 67
2931.65 61
2931.77 54
2931.90 49
2932.02 45
2932.14 43
2932.27 43
2932.39 44
2932.52 46
2932.64 49
2932.76 52
2932.89 55
2933.01 58
2933.14 60
2933.26 60
2933.39 59
2933.51 57
2933.63 54
2933.76 51
2933.88 50
2934.01 51
2934.13 55
2934.26 61
2934.38 68
2934.50 75
2934.63 81
2934.75 85
2934.88 87
2935.00 88
2935.12 88
2935.25 88
2935.37 90
2935.50 94
2935.62 100
2935.75 109
2935.87 118
2935.99 128
2936.12 136
2936.24 143
2936.37 148
2936.49 151
2936.62 152
2936.74 152
2936.86 153
2936.99 155
2937.11 158
2937.24 161
2937.36 164
2937.49 165
2937.61 165
2937.73 163
2937.86 159
2937.98 154
2938.11 150
2938.23 148
2938.36 147
2938.48 150
2938.60 156
2938.73 164
2938.85 173
2938.98 182
2939.10 189
2939.23 192
2939.35 192
2939.47 186
2939.60 177
2939.72 165
2939.85 151
2939.97 139
2940.10 128
2940.22 121
2940.35 116
2940.47 114
2940.59 113
2940.72 112
2940.84 111
2940.97 110
2941.09 110
2941.22 109
2941.34 110
2941.46 111
2941.59 113
2941.71 115
2941.84 115
2941.96 114
2942.09 111
2942.21 106
2942.34 99
2942.46 92
2942.58 84
2942.71 76
2942.83 70
2942.96 64
2943.08 60
2943.21 57
2943.33 54
2943.45 53
2943.58 51
2943.70 51
2943.83 51
2943.95 52
2944.08 53
2944.20 55
2944.33 57
2944.45 59
2944.57 59
2944.70 59
2944.82 57
2944.95 54
2945.07 51
2945.20 48
2945.32 46
2945.45 45
2945.57 46
2945.69 48
2945.82 51
2945.94 55
2946.07 59
2946.19 62
2946.32 65
2946.44 66
2946.57 66
2946.69 64
2946.81 63
2946.94 61
2947.06 60
2947.19 59
2947.31 58
2947.44 56
2947.56 55
2947.69 52
2947.81 49
2947.94 44
2948.06 40
2948.18 36
2948.31 32
2948.43 29
2948.56 26
2948.68 23
2948.81 20
2948.93 19
2949.06 19
2949.18 21
2949.30 25
2949.43 29
2949.55 32
2949.68 34
2949.80 33
2949.93 29
2950.05 22
2950.18 15
2950.30 9
2950.43 5
2950.55 3
2950.68 4
2950.80 6
2950.92 7
2951.05 6
2951.17 3
2951.30 0
2951.42 0
2951.55 0
2951.67 0
2951.80 0
2951.92 0
2952.05 0
2952.17 7
2952.29 15
2952.42 21
2952.54 27
2952.67 32
2952.79 36
2952.92 41
2953.04 46
2953.17 52
2953.29 58
2953.42 63
2953.54 68
2953.67 72
2953.79 74
2953.91 73
2954.04 70
2954.16 66
2954.29 60
2954.41 52
2954.54 44
2954.66 34
2954.79 25
2954.91 17
2955.04 11
2955.16 9
2955.29 9
2955.41 13
2955.54 19
2955.66 26
2955.78 31
2955.91 35
2956.03 35
2956.16 32
2956.28 27
2956.41 22
2956.53 18
2956.66 17
2956.78 19
2956.91 25
2957.03 33
2957.16 43
2957.28 51
2957.41 57
2957.53 61
2957.65 62
2957.78 60
2957.90 57
2958.03 54
2958.15 51
2958.28 48
2958.40 47
2958.53 45
2958.65 45
2958.78 44
2958.90 42
2959.03 41
2959.15 40
2959.28 39
2959.40 39
2959.53 39
2959.65 41
2959.78 44
2959.90 47
2960.02 49
2960.15 52
2960.27 53
2960.40 55
2960.52 56
2960.65 58
2960.77 61
2960.90 65
2961.02 69
2961.15 74
2961.27 77
2961.40 80
2961.52 81
2961.65 80
2961.77 78
2961.90 75
2962.02 72
2962.15 68
2962.27 65
2962.40 63
2962.52 62
2962.65 62
2962.77 64
2962.90 67
2963.02 69
2963.14 71
2963.27 71
2963.39 70
2963.52 66
2963.64 61
2963.77 55
2963.89 50
2964.02 46
2964.14 43
2964.27 43
2964.39 44
2964.52 48
2964.64 51
2964.77 55
2964.89 59
2965.02 61
2965.14 63
2965.27 64
2965.39 63
2965.52 61
2965.64 59
2965.77 57
2965.89 55
2966.02 53
2966.14 53
2966.27 53
2966.39 54
2966.52 56
2966.64 58
2966.77 61
2966.89 63
2967.02 66
2967.14 69
2967.27 71
2967.39 72
2967.52 71
2967.64 69
2967.77 66
2967.89 61
2968.02 56
2968.14 51
2968.26 46
2968.39 43
2968.51 39
2968.64 36
2968.76 33
2968.89 29
2969.01 25
2969.14 21
2969.26 16
2969.39 11
2969.51 7
2969.64 4
2969.76 2
2969.89 2
2970.01 4
2970.14 6
2970.26 8
2970.39 9
2970.51 10
2970.64 9
2970.76 9
2970.89 8
2971.01 10
2971.14 13
2971.26 17
2971.39 23
2971.51 30
2971.64 36
2971.76 42
2971.89 47
2972.01 51
2972.14 54
2972.26 57
2972.39 59
2972.51 61
2972.64 62
2972.76 64
2972.89 66
2973.01 69
2973.14 73
2973.26 78
2973.39 82
2973.51 85
2973.64 86
2973.76 87
2973.89 85
2974.01 83
2974.14 79
2974.26 74
2974.39 68
2974.52 61
2974.64 54
2974.77 45
2974.89 36
2975.02 28
2975.14 21
2975.27 14
2975.39 9
2975.52 5
2975.64 2
2975.77 0
2975.89 0
2976.02 0
2976.14 0
2976.27 0
2976.39 0
2976.52 0
2976.64 0
2976.77 0
2976.89 6
2977.02 14
2977.14 24
2977.27 33
2977.39 41
2977.52 48
2977.64 53
2977.77 56
2977.89 56
2978.02 54
2978.14 50
2978.27 46
2978.39 41
2978.52 37
2978.64 34
2978.77 32
2978.89 33
2979.02 35
2979.14 39
2979.27 45
2979.39 52
2979.52 58
2979.65 64
2979.77 67
2979.90 68
2980.02 67
2980.15 64
2980.27 60
2980.40 55
2980.52 50
2980.65 45
2980.77 40
2980.90 35
2981.02 30
2981.15 25
2981.27 20
2981.40 16
2981.52 13
2981.65 11
2981.77 11
2981.90 13
2982.02 17
2982.15 23
2982.27 29
2982.40 35
2982.52 40
2982.65 43
2982.78 43
2982.90 41
2983.03 38
2983.15 35
2983.28 32
2983.40 30
2983.53 29
2983.65 29
2983.78 29
2983.90 29
2984.03 28
2984.15 27
2984.28 25
2984.40 25
2984.53 24
2984.65 25
2984.78 25
2984.90 24
2985.03 22
2985.16 18
2985.28 12
2985.41 6
2985.53 1
2985.66 0
2985.78 0
2985.91 0
2986.03 0
2986.16 2
2986.28 7
2986.41 11
2986.53 14
2986.66 16
2986.78 16
2986.91 16
2987.04 16
2987.16 16
2987.29 16
2987.41 17
2987.54 18
2987.66 19
2987.79 19
2987.91 19
2988.04 17
2988.16 14
2988.29 12
2988.41 10
2988.54 9
2988.66 10
2988.79 13
2988.92 19
2989.04 25
2989.17 32
2989.29 38
2989.42 43
2989.54 44
2989.67 42
2989.79 37
2989.92 29
2990.04 21
2990.17 12
2990.29 5
2990.42 1
2990.55 0
2990.67 0
2990.80 1
2990.92 5
2991.05 9
2991.17 13
2991.30 17
2991.42 21
2991.55 25
2991.67 31
2991.80 38
2991.93 45
2992.05 54
2992.18 63
2992.30 72
2992.43 79
2992.55 84
2992.68 87
2992.80 88
2992.93 87
2993.05 84
2993.18 79
2993.30 73
2993.43 65
2993.56 57
2993.68 50
2993.81 43
2993.93 38
2994.06 35
2994.18 34
2994.31 36
2994.43 39
2994.56 43
2994.69 45
2994.81 47
2994.94 46
2995.06 45
2995.19 42
2995.31 40
2995.44 38
2995.56 38
2995.69 40
2995.81 44
2995.94 49
2996.07 54
2996.19 58
2996.32 61
2996.44 62
2996.57 61
2996.69 58
2996.82 54
2996.94 50
2997.07 45
2997.20 40
2997.32 36
2997.45 31
2997.57 27
2997.70 24
2997.82 21
2997.95 21
2998.07 22
2998.20 26
2998.33 31
2998.45 37
2998.58 43
2998.70 47
2998.83 50
2998.95 51
2999.08 51
2999.20 51
2999.33 50
2999.46 50
2999.58 51
2999.71 50
2999.83 49
2999.96 45
3000.08 39
3000.21 32
3000.34 23
3000.46 15
3000.59 9
3000.71 5
3000.84 3
3000.96 4
3001.09 8
3001.21 12
3001.34 17
3001.47 22
3001.59 27
3001.72 32
3001.84 36
3001.97 38
3002.09 40
3002.22 40
3002.35 39
3002.47 35
3002.60 29
3002.72 21
3002.85 12
3002.97 2
3003.10 0
3003.22 0
3003.35 0
3003.48 0
3003.60 0
3003.73 0
3003.85 0
3003.98 0
3004.10 7
3004.23 16
3004.36 25
3004.48 34
3004.61 42
3004.73 49
3004.86 53
3004.98 56
3005.11 56
3005.24 54
3005.36 50
3005.49 45
3005.61 40
3005.74 35
3005.86 32
3005.99 30
3006.12 29
3006.24 30
3006.37 31
3006.49 33
3006.62 34
3006.74 34
3006.87 34
3007.00 33
3007.12 32
3007.25 33
3007.37 34
3007.50 37
3007.62 42
3007.75 49
3007.88 55
3008.00 60
3008.13 63
3008.25 63
3008.38 61
3008.51 57
3008.63 51
3008.76 45
3008.88 39
3009.01 35
3009.13 31
3009.26 27
3009.39 24
3009.51 21
3009.64 18
3009.76 17
3009.89 17
3010.01 19
3010.14 21
3010.27 24
3010.39 27
3010.52 30
3010.64 31
3010.77 30
3010.90 29
3011.02 27
3011.15 25
3011.27 22
3011.40 21
3011.52 20
3011.65 20
3011.78 21
3011.90 23
3012.03 26
3012.15 29
3012.28 32
3012.41 34
3012.53 33
3012.66 32
3012.78 28
3012.91 24
3013.04 19
3013.16 15
3013.29 11
3013.41 9
3013.54 9
3013.66 11
3013.79 13
3013.92 18
3014.04 23
3014.17 28
3014.29 34
3014.42 40
3014.55 45
3014.67 49
3014.80 53
3014.92 56
3015.05 59
3015.18 61
3015.30 63
3015.43 65
3015.55 67
3015.68 68
3015.81 69
3015.93 68
3016.06 66
3016.18 62
3016.31 56
3016.43 50
3016.56 44
3016.69 39
3016.81 35
3016.94 34
3017.06 35
3017.19 37
3017.32 41
3017.44 44
3017.57 47
3017.69 48
3017.82 48
3017.95 47
3018.07 43
3018.20 39
3018.32 35
3018.45 31
3018.58 29
3018.70 28
3018.83 29
3018.95 31
3019.08 35
3019.21 38
3019.33 41
3019.46 42
3019.58 41
3019.71 37
3019.84 33
3019.96 27
3020.09 23
3020.21 20
3020.34 20
3020.47 21
3020.59 24
3020.72 27
3020.84 29
3020.97 31
3021.10 32
3021.22 33
3021.35 35
3021.47 38
3021.60 43
3021.73 48
3021.85 54
3021.98 58
3022.11 61
3022.23 62
3022.36 61
3022.48 59
3022.61 55
3022.74 52
3022.86 48
3022.99 46
3023.11 45
3023.24 46
3023.37 49
3023.49 53
3023.62 58
3023.74 61
3023.87 63
3024.00 62
3024.12 58
3024.25 52
3024.37 46
3024.50 41
3024.63 38
3024.75 37
3024.88 39
3025.01 43
3025.13 48
3025.26 53
3025.38 57
3025.51 60
3025.64 62
3025.76 64
3025.89 66
3026.01 67
3026.14 67
3026.27 67
3026.39 66
3026.52 63
3026.65 60
3026.77 56
3026.90 51
3027.02 46
3027.15 43
3027.28 40
3027.40 38
3027.53 37
3027.65 37
3027.78 36
3027.91 34
3028.03 32
3028.16 28
3028.29 24
3028.41 20
3028.54 17
3028.66 15
3028.79 17
3028.92 20
3029.04 26
3029.17 34
3029.30 42
3029.42 51
3029.55 58
3029.67 64
3029.80 69
3029.93 74
3030.05 78
3030.18 82
3030.30 86
3030.43 90
3030.56 93
3030.68 94
3030.81 93
3030.94 90
3031.06 85
3031.19 78
3031.31 71
3031.44 64
3031.57 59
3031.69 55
3031.82 55
3031.95 57
3032.07 62
3032.20 69
3032.33 75
3032.45 80
3032.58 83
3032.70 83
3032.83 81
3032.96 77
3033.08 73
3033.21 69
3033.34 66
3033.46 64
3033.59 62
3033.71 60
3033.84 57
3033.97 54
3034.09 51
3034.22 47
3034.35 44
3034.47 41
3034.60 40
3034.72 38
3034.85 38
3034.98 38
3035.10 37
3035.23 37
3035.36 37
3035.48 37
3035.61 38
3035.74 40
3035.86 42
3035.99 45
3036.11 49
3036.24 55
3036.37 60
3036.49 66
3036.62 71
3036.75 74
3036.87 75
3037.00 74
3037.13 71
3037.25 66
3037.38 60
3037.50 55
3037.63 49
3037.76 44
3037.88 39
3038.01 35
3038.14 32
3038.26 29
3038.39 27
3038.52 26
3038.64 26
3038.77 26
3038.90 26
3039.02 25
3039.15 23
3039.27 19
3039.40 13
3039.53 6
3039.65 0
3039.78 0
3039.91 0
3040.03 0
3040.16 0
3040.29 0
3040.41 0
3040.54 0
3040.67 8
3040.79 19
3040.92 28
3041.04 33
3041.17 35
3041.30 34
3041.42 31
3041.55 28
3041.68 27
3041.80 28
3041.93 31
3042.06 35
3042.18 41
3042.31 46
3042.44 50
3042.56 53
3042.69 54
3042.82 54
3042.94 53
3043.07 51
3043.19 49
3043.32 47
3043.45 44
3043.57 42
3043.70 40
3043.83 38
3043.95 36
3044.08 34
3044.21 32
3044.33 29
3044.46 26
3044.59 23
3044.71 22
3044.84 22
3044.97 23
3045.09 26
3045.22 30
3045.35 32
3045.47 33
3045.60 31
3045.73 26
3045.85 20
3045.98 13
3046.11 6
3046.23 1
3046.36 0
3046.48 0
3046.61 3
3046.74 8
3046.86 14
3046.99 20
3047.12 26
3047.24 30
3047.37 33
3047.50 34
3047.62 34
3047.75 34
3047.88 34
3048.00 35
3048.13 37
3048.26 39
3048.38 42
3048.51 44
3048.64 45
3048.76 46
3048.89 47
3049.02 47
3049.14 47
3049.27 48
3049.40 49
3049.52 48
3049.65 47
3049.78 44
3049.90 40
3050.03 36
3050.16 32
3050.28 28
3050.41 27
3050.54 28
3050.66 31
3050.79 36
3050.92 42
3051.04 47
3051.17 52
3051.30 54
3051.42 55
3051.55 54
3051.68 53
3051.80 52
3051.93 53
3052.06 54
3052.18 58
3052.31 62
3052.44 66
3052.56 70
3052.69 72
3052.82 72
3052.94 69
3053.07 65
3053.20 58
3053.32 51
3053.45 44
3053.58 36
3053.70 30
3053.83 25
3053.96 21
3054.08 19
3054.21 18
3054.34 18
3054.46 19
3054.59 20
3054.72 21
3054.84 21
3054.97 21
3055.10 20
3055.22 19
3055.35 18
3055.48 19
3055.61 21
3055.73 24
3055.86 30
3055.99 36
3056.11 43
3056.24 49
3056.37 54
3056.49 58
3056.62 60
3056.75 62
3056.87 63
3057.00 64
3057.13 65
3057.25 65
3057.38 65
3057.51 64
3057.63 64
3057.76 63
3057.89 63
3058.01 63
3058.14 64
3058.27 64
3058.39 64
3058.52 63
3058.65 61
3058.77 57
3058.90 53
3059.03 48
3059.16 44
3059.28 41
3059.41 39
3059.54 39
3059.66 41
3059.79 44
3059.92 48
3060.04 51
3060.17 54
3060.30 56
3060.42 57
3060.55 57
3060.68 57
3060.80 58
3060.93 59
3061.06 62
3061.19 66
3061.31 69
3061.44 72
3061.57 72
3061.69 71
3061.82 68
3061.95 65
3062.07 62
3062.20 60
3062.33 59
3062.45 60
3062.58 61
3062.71 63
3062.83 65
3062.96 67
3063.09 69
3063.22 71
3063.34 73
3063.47 75
3063.60 77
3063.72 80
3063.85 82
3063.98 84
3064.10 85
3064.23 85
3064.36 84
3064.48 81
3064.61 78
3064.74 75
3064.87 72
3064.99 68
3065.12 64
3065.25 61
3065.37 57
3065.50 53
3065.63 49
3065.75 45
3065.88 41
3066.01 37
3066.14 34
3066.26 30
3066.39 28
3066.52 26
3066.64 25
3066.77 27
3066.90 30
3067.02 36
3067.15 43
3067.28 52
3067.41 60
3067.53 68
3067.66 73
3067.79 75
3067.91 73
3068.04 68
3068.17 59
3068.29 50
3068.42 41
3068.55 34
3068.68 30
3068.80 29
3068.93 30
3069.06 32
3069.18 35
3069.31 37
3069.44 38
3069.56 38
3069.69 37
3069.82 36
3069.95 35
3070.07 34
3070.20 35
3070.33 36
3070.45 37
3070.58 39
3070.71 41
3070.84 43
3070.96 46
3071.09 51
3071.22 56
3071.34 62
3071.47 67
3071.60 72
3071.73 74
3071.85 73
3071.98 69
3072.11 63
3072.23 55
3072.36 45
3072.49 35
3072.61 26
3072.74 17
3072.87 11
3073.00 6
3073.12 5
3073.25 7
3073.38 11
3073.50 17
3073.63 24
3073.76 30
3073.89 36
3074.01 40
3074.14 43
3074.27 45
3074.39 47
3074.52 48
3074.65 50
3074.78 53
3074.90 55
3075.03 57
3075.16 57
3075.29 56
3075.41 53
3075.54 47
3075.67 41
3075.79 34
3075.92 26
3076.05 20
3076.18 14
3076.30 11
3076.43 11
3076.56 14
3076.68 19
3076.81 28
3076.94 39
3077.07 51
3077.19 64
3077.32 76
3077.45 86
3077.57 95
3077.70 102
3077.83 106
3077.96 107
3078.08 106
3078.21 103
3078.34 99
3078.47 94
3078.59 90
3078.72 87
3078.85 85
3078.97 84
3079.10 85
3079.23 86
3079.36 86
3079.48 87
3079.61 86
3079.74 84
3079.86 83
3079.99 81
3080.12 80
3080.25 79
3080.37 80
3080.50 82
3080.63 85
3080.76 87
3080.88 89
3081.01 90
3081.14 90
3081.26 88
3081.39 86
3081.52 83
3081.65 81
3081.77 79
3081.90 79
3082.03 80
3082.16 81
3082.28 82
3082.41 81
3082.54 79
3082.67 73
3082.79 66
3082.92 58
3083.05 49
3083.17 41
3083.30 34
3083.43 31
3083.56 29
3083.68 31
3083.81 34
3083.94 39
3084.07 45
3084.19 51
3084.32 57
3084.45 62
3084.58 67
3084.70 70
3084.83 73
3084.96 74
3085.09 75
3085.21 75
3085.34 74
3085.47 73
3085.59 73
3085.72 74
3085.85 75
3085.98 76
3086.10 76
3086.23 75
3086.36 73
3086.49 70
3086.61 66
3086.74 63
3086.87 60
3087.00 59
3087.12 59
3087.25 60
3087.38 62
3087.51 63
3087.63 64
3087.76 64
3087.89 64
3088.02 64
3088.14 62
3088.27 60
3088.40 56
3088.53 51
3088.65 46
3088.78 41
3088.91 38
3089.03 37
3089.16 39
3089.29 42
3089.42 47
3089.54 52
3089.67 56
3089.80 59
3089.93 61
3090.05 61
3090.18 61
3090.31 60
3090.44 58
3090.56 56
3090.69 53
3090.82 50
3090.95 46
3091.07 43
3091.20 40
3091.33 38
3091.46 36
3091.58 35
3091.71 34
3091.84 34
3091.97 33
3092.09 33
3092.22 32
3092.35 31
3092.48 31
3092.60 30
3092.73 29
3092.86 29
3092.99 29
3093.11 30
3093.24 31
3093.37 33
3093.50 36
3093.63 38
3093.75 39
3093.88 39
3094.01 37
3094.14 34
3094.26 29
3094.39 24
3094.52 19
3094.65 15
3094.77 13
3094.90 13
3095.03 14
3095.16 17
3095.28 19
3095.41 22
3095.54 22
3095.67 20
3095.79 16
3095.92 10
3096.05 3
3096.18 0
3096.30 0
3096.43 0
3096.56 0
3096.69 0
3096.81 0
3096.94 0
3097.07 0
3097.20 2
3097.33 6
3097.45 10
3097.58 15
3097.71 21
3097.84 27
3097.96 33
3098.09 39
3098.22 44
3098.35 47
3098.47 49
3098.60 50
3098.73 50
3098.86 49
3098.98 47
3099.11 44
3099.24 40
3099.37 37
3099.50 33
3099.62 31
3099.75 30
3099.88 32
3100.01 35
3100.13 40
3100.26 46
3100.39 51
3100.52 56
3100.64 60
3100.77 62
3100.90 64
3101.03 65
3101.16 66
3101.28 67
3101.41 68
3101.54 69
3101.67 71
3101.79 73
3101.92 75
3102.05 77
3102.18 80
3102.30 81
3102.43 81
3102.56 79
3102.69 75
3102.82 69
3102.94 62
3103.07 54
3103.20 46
3103.33 39
3103.45 34
3103.58 31
3103.71 28
3103.84 27
3103.97 25
3104.09 23
3104.22 21
3104.35 19
3104.48 18
3104.60 19
3104.73 23
3104.86 28
3104.99 35
3105.12 43
3105.24 50
3105.37 56
3105.50 59
3105.63 61
3105.75 61
3105.88 61
3106.01 61
3106.14 63
3106.27 66
3106.39 70
3106.52 75
3106.65 79
3106.78 81
3106.90 82
3107.03 81
3107.16 79
3107.29 76
3107.42 73
3107.54 71
3107.67 70
3107.80 71
3107.93 72
3108.06 73
3108.18 74
3108.31 74
3108.44 73
3108.57 71
3108.69 68
3108.82 64
3108.95 59
3109.08 54
3109.21 50
3109.33 46
3109.46 43
3109.59 42
3109.72 42
3109.85 45
3109.97 48
3110.10 52
3110.23 58
3110.36 63
3110.48 69
3110.61 75
3110.74 79
3110.87 83
3111.00 84
3111.12 84
3111.25 82
3111.38 78
3111.51 74
3111.64 70
3111.76 66
3111.89 62
3112.02 58
3112.15 53
3112.28 48
3112.40 42
3112.53 37
3112.66 32
3112.79 29
3112.92 28
3113.04 28
3113.17 29
3113.30 30
3113.43 30
3113.56 29
3113.68 27
3113.81 25
3113.94 22
3114.07 20
3114.19 19
3114.32 19
3114.45 20
3114.58 22
3114.71 24
3114.83 27
3114.96 29
3115.09 30
3115.22 31
3115.35 32
3115.47 32
3115.60 32
3115.73 33
3115.86 34
3115.99 35
3116.11 38
3116.24 41
3116.37 44
3116.50 48
3116.63 51
3116.75 54
3116.88 56
3117.01 57
3117.14 57
3117.27 56
3117.40 53
3117.52 51
3117.65 49
3117.78 48
3117.91 50
3118.04 54
3118.16 60
3118.29 67
3118.42 74
3118.55 82
3118.68 88
3118.80 93
3118.93 97
3119.06 99
3119.19 101
3119.32 102
3119.44 102
3119.57 101
3119.70 100
3119.83 99
3119.96 98
3120.08 98
3120.21 98
3120.34 99
3120.47 99
3120.60 99
3120.72 99
3120.85 98
3120.98 96
3121.11 95
3121.24 93
3121.37 91
3121.49 90
3121.62 88
3121.75 86
3121.88 83
3122.01 80
3122.13 75
3122.26 69
3122.39 64
3122.52 58
3122.65 54
3122.78 50
3122.90 49
3123.03 48
3123.16 48
3123.29 49
3123.42 49
3123.54 48
3123.67 46
3123.80 43
3123.93 40
3124.06 37
3124.18 35
3124.31 35
3124.44 35
3124.57 36
3124.70 37
3124.83 38
3124.95 37
3125.08 36
3125.21 33
3125.34 29
3125.47 25
3125.60 20
3125.72 15
3125.85 10
3125.98 6
3126.11 2
3126.24 1
3126.36 1
3126.49 3
3126.62 7
3126.75 13
3126.88 19
3127.01 24
3127.13 27
3127.26 29
3127.39 28
3127.52 25
3127.65 21
3127.77 18
3127.90 15
3128.03 15
3128.16 17
3128.29 22
3128.42 29
3128.54 36
3128.67 42
3128.80 46
3128.93 47
3129.06 45
3129.19 41
3129.31 35
3129.44 30
3129.57 26
3129.70 24
3129.83 23
3129.96 23
3130.08 24
3130.21 24
3130.34 23
3130.47 21
3130.60 18
3130.73 14
3130.85 9
3130.98 4
3131.11 0
3131.24 0
3131.37 0
3131.50 0
3131.62 2
3131.75 7
3131.88 13
3132.01 19
3132.14 24
3132.27 29
3132.39 32
3132.52 34
3132.65 34
3132.78 34
3132.91 33
3133.04 32
3133.16 32
3133.29 32
3133.42 33
3133.55 35
3133.68 36
3133.81 36
3133.93 35
3134.06 33
3134.19 31
3134.32 29
3134.45 29
3134.58 29
3134.70 32
3134.83 35
3134.96 38
3135.09 40
3135.22 42
3135.35 41
3135.47 40
3135.60 39
3135.73 37
3135.86 36
3135.99 36
3136.12 37
3136.25 38
3136.37 38
3136.50 37
3136.63 35
3136.76 32
3136.89 29
3137.02 26
3137.14 24
3137.27 24
3137.40 26
3137.53 29
3137.66 32
3137.79 35
3137.92 36
3138.04 36
3138.17 35
3138.30 34
3138.43 33
3138.56 33
3138.69 33
3138.81 32
3138.94 30
3139.07 26
3139.20 20
3139.33 13
3139.46 4
3139.59 0
3139.71 0
3139.84 0
3139.97 0
3140.10 0
3140.23 0
3140.36 0
3140.48 0
3140.61 3
3140.74 6
3140.87 8
3141.00 11
3141.13 14
3141.26 16
3141.38 20
3141.51 23
3141.64 26
3141.77 28
3141.90 30
3142.03 31
3142.16 32
3142.28 32
3142.41 31
3142.54 30
3142.67 27
3142.80 23
3142.93 18
3143.06 15
3143.18 13
3143.31 14
3143.44 17
3143.57 21
3143.70 27
3143.83 32
3143.96 35
3144.08 36
3144.21 35
3144.34 32
3144.47 29
3144.60 26
3144.73 24
3144.86 23
3144.98 23
3145.11 24
3145.24 26
3145.37 30
3145.50 34
3145.63 39
3145.76 44
3145.88 48
3146.01 51
3146.14 53
3146.27 55
3146.40 55
3146.53 54
3146.66 53
3146.79 52
3146.91 51
3147.04 50
3147.17 51
3147.30 52
3147.43 54
3147.56 57
3147.69 60
3147.81 63
3147.94 65
3148.07 66
3148.20 67
3148.33 68
3148.46 69
3148.59 70
3148.72 72
3148.84 74
3148.97 76
3149.10 76
3149.23 75
3149.36 72
3149.49 68
3149.62 63
3149.74 57
3149.87 53
3150.00 50
3150.13 49
3150.26 49
3150.39 50
3150.52 50
3150.65 49
3150.77 47
3150.90 45
3151.03 42
3151.16 40
3151.29 40
3151.42 43
3151.55 47
3151.68 52
3151.80 57
3151.93 60
3152.06 60
3152.19 58
3152.32 54
3152.45 49
3152.58 44
3152.71 40
3152.83 37
3152.96 36
3153.09 37
3153.22 38
3153.35 40
3153.48 42
3153.61 43
3153.74 45
3153.86 46
3153.99 47
3154.12 48
3154.25 50
3154.38 52
3154.51 53
3154.64 54
3154.77 53
3154.90 51
3155.02 47
3155.15 42
3155.28 38
3155.41 35
3155.54 34
3155.67 35
3155.80 38
3155.93 41
3156.05 43
3156.18 45
3156.31 44
3156.44 42
3156.57 39
3156.70 36
3156.83 34
3156.96 33
3157.09 33
3157.21 34
3157.34 36
3157.47 38
3157.60 40
3157.73 42
3157.86 42
3157.99 42
3158.12 42
3158.25 41
3158.37 39
3158.50 37
3158.63 35
3158.76 32
3158.89 28
3159.02 23
3159.15 19
3159.28 14
3159.41 10
3159.53 8
3159.66 8
3159.79 11
3159.92 17
3160.05 25
3160.18 35
3160.31 46
3160.44 57
3160.57 67
3160.69 76
3160.82 82
3160.95 86
3161.08 88
3161.21 88
3161.34 86
3161.47 85
3161.60 83
3161.73 82
3161.85 82
3161.98 83
3162.11 85
3162.24 88
3162.37 94
3162.50 103
3162.63 113
3162.76 126
3162.89 141
3163.02 156
3163.14 172
3163.27 187
3163.40 204
3163.53 221
3163.66 239
3163.79 258
3163.92 277
3164.05 296
3164.18 314
3164.31 328
3164.43 340
3164.56 350
3164.69 357
3164.82 362
3164.95 366
3165.08 368
3165.21 371
3165.34 373
3165.47 375
3165.60 377
3165.72 378
3165.85 378
3165.98 376
3166.11 374
3166.24 371
3166.37 369
3166.50 367
3166.63 366
3166.76 368
3166.89 371
3167.01 374
3167.14 377
3167.27 379
3167.40 378
3167.53 374
3167.66 367
3167.79 357
3167.92 345
3168.05 331
3168.18 316
3168.31 302
3168.43 288
3168.56 277
3168.69 267
3168.82 260
3168.95 255
3169.08 252
3169.21 251
3169.34 249
3169.47 245
3169.60 238
3169.73 227
3169.85 214
3169.98 198
3170.11 182
3170.24 167
3170.37 154
3170.50 144
3170.63 138
3170.76 135
3170.89 133
3171.02 132
3171.15 131
3171.28 129
3171.40 127
3171.53 124
3171.66 121
3171.79 119
3171.92 117
3172.05 115
3172.18 112
3172.31 107
3172.44 100
3172.57 90
3172.70 80
3172.83 69
3172.95 59
3173.08 52
3173.21 48
3173.34 48
3173.47 51
3173.60 57
3173.73 64
3173.86 71
3173.99 78
3174.12 83
3174.25 86
3174.38 87
3174.50 86
3174.63 82
3174.76 78
3174.89 72
3175.02 66
3175.15 61
3175.28 57
3175.41 54
3175.54 52
3175.67 51
3175.80 50
3175.93 49
3176.06 47
3176.18 45
3176.31 43
3176.44 41
3176.57 41
3176.70 42
3176.83 44
3176.96 46
3177.09 50
3177.22 54
3177.35 58
3177.48 62
3177.61 66
3177.74 70
3177.86 72
3177.99 74
3178.12 73
3178.25 72
3178.38 69
3178.51 65
3178.64 61
3178.77 57
3178.90 53
3179.03 49
3179.16 46
3179.29 44
3179.42 42
3179.55 41
3179.68 40
3179.80 39
3179.93 37
3180.06 35
3180.19 32
3180.32 29
3180.45 26
3180.58 24
3180.71 22
3180.84 22
3180.97 22
3181.10 22
3181.23 23
3181.36 25
3181.49 26
3181.62 29
3181.74 32
3181.87 36
3182.00 40
3182.13 45
3182.26 50
3182.39 53
3182.52 55
3182.65 55
3182.78 52
3182.91 48
3183.04 43
3183.17 38
3183.30 32
3183.43 27
3183.56 23
3183.69 19
3183.81 16
3183.94 13
3184.07 12
3184.20 12
3184.33 15
3184.46 19
3184.59 26
3184.72 34
3184.85 42
3184.98 48
3185.11 53
3185.24 55
3185.37 55
3185.50 52
3185.63 47
3185.76 42
3185.89 36
3186.01 31
3186.14 25
3186.27 19
3186.40 13
3186.53 7
3186.66 1
3186.79 0
3186.92 0
3187.05 0
3187.18 0
3187.31 2
3187.44 10
3187.57 17
3187.70 25
3187.83 31
3187.96 35
3188.09 36
3188.22 35
3188.34 33
3188.47 29
3188.60 25
3188.73 22
3188.86 19
3188.99 18
3189.12 17
3189.25 18
3189.38 19
3189.51 20
3189.64 22
3189.77 24
3189.90 25
3190.03 24
3190.16 21
3190.29 16
3190.42 9
3190.55 2
3190.68 0
3190.81 0
3190.94 0
3191.06 0
3191.19 0
3191.32 0
3191.45 4
3191.58 8
3191.71 10
3191.84 10
3191.97 9
3192.10 6
3192.23 3
3192.36 0
3192.49 0
3192.62 0
3192.75 1
3192.88 5
3193.01 11
3193.14 18
3193.27 26
3193.40 35
3193.53 43
3193.66 50
3193.79 55
3193.92 61
3194.05 66
3194.17 70
3194.30 76
3194.43 81
3194.56 87
3194.69 93
3194.82 98
3194.95 103
3195.08 106
3195.21 108
3195.34 109
3195.47 107
3195.60 102
3195.73 95
3195.86 84
3195.99 72
3196.12 58
3196.25 44
3196.38 32
3196.51 24
3196.64 19
3196.77 18
3196.90 20
3197.03 25
3197.16 30
3197.29 35
3197.42 39
3197.55 41
3197.68 42
3197.80 43
3197.93 43
3198.06 43
3198.19 44
3198.32 45
3198.45 45
3198.58 47
3198.71 49
3198.84 53
3198.97 58
3199.10 65
3199.23 73
3199.36 81
3199.49 87
3199.62 92
3199.75 94
3199.88 94
3200.01 92
3200.14 87
3200.27 81
3200.40 74
3200.53 66
3200.66 59
3200.79 52
3200.92 45
3201.05 40
3201.18 35
3201.31 32
3201.44 28
3201.57 25
3201.70 21
3201.83 16
3201.96 11
3202.09 5
3202.22 1
3202.35 0
3202.48 0
3202.60 0
3202.73 0
3202.86 0
3202.99 0
3203.12 0
3203.25 1
3203.38 3
3203.51 4
3203.64 6
3203.77 6
3203.90 6
3204.03 5
3204.16 5
3204.29 5
3204.42 6
3204.55 8
3204.68 12
3204.81 16
3204.94 20
3205.07 23
3205.20 25
3205.33 24
3205.46 23
3205.59 20
3205.72 17
3205.85 15
3205.98 14
3206.11 14
3206.24 15
3206.37 16
3206.50 19
3206.63 21
3206.76 23
3206.89 26
3207.02 29
3207.15 32
3207.28 37
3207.41 41
3207.54 47
3207.67 52
3207.80 57
3207.93 61
3208.06 63
3208.19 64
3208.32 64
3208.45 63
3208.58 61
3208.71 60
3208.84 59
3208.97 57
3209.10 56
3209.23 54
3209.36 51
3209.49 48
3209.62 45
3209.75 42
3209.88 39
3210.01 38
3210.14 38
3210.27 39
3210.40 41
3210.53 44
3210.66 48
3210.79 51
3210.92 54
3211.05 56
3211.18 57
3211.31 57
3211.44 56
3211.57 54
3211.70 53
3211.83 52
3211.96 53
3212.09 55
3212.22 60
3212.35 66
3212.48 73
3212.61 80
3212.74 85
3212.87 90
3213.00 93
3213.13 95
3213.26 96
3213.39 96
3213.52 94
3213.65 93
3213.78 91
3213.91 88
3214.04 87
3214.17 86
3214.30 87
3214.43 90
3214.56 93
3214.69 98
3214.82 103
3214.95 108
3215.08 112
3215.21 116
3215.34 120
3215.47 123
3215.60 127
3215.73 130
3215.86 134
3215.99 137
3216.12 139
3216.25 139
3216.38 139
3216.51 137
3216.64 133
3216.77 129
3216.90 125
3217.03 120
3217.16 116
3217.29 113
3217.42 110
3217.55 108
3217.68 106
3217.81 104
3217.94 102
3218.07 100
3218.20 96
3218.33 91
3218.46 86
3218.59 80
3218.72 74
3218.85 67
3218.98 60
3219.11 52
3219.24 44
3219.37 36
3219.50 29
3219.63 24
3219.76 23
3219.89 24
3220.02 27
3220.15 32
3220.28 38
3220.41 43
3220.54 47
3220.67 49
3220.80 50
3220.93 49
3221.06 47
3221.19 45
3221.32 43
3221.45 39
3221.58 36
3221.71 32
3221.84 28
3221.97 25
3222.10 22
3222.23 21
3222.36 21
3222.49 21
3222.62 21
3222.75 20
3222.88 19
3223.01 17
3223.14 17
3223.27 17
3223.40 20
3223.53 24
3223.66 29
3223.79 35
3223.92 40
3224.05 44
3224.18 46
3224.32 46
3224.45 46
3224.58 45
3224.71 46
3224.84 48
3224.97 51
3225.10 55
3225.23 59
3225.36 61
3225.49 62
3225.62 61
3225.75 57
3225.88 52
3226.01 47
3226.14 41
3226.27 37
3226.40 35
3226.53 36
3226.66 39
3226.79 43
3226.92 48
3227.05 53
3227.18 58
3227.31 60
3227.44 60
3227.57 58
3227.70 53
3227.83 46
3227.96 39
3228.09 31
3228.22 25
3228.35 20
3228.48 18
3228.61 17
3228.74 17
3228.87 19
3229.00 21
3229.14 23
3229.27 27
3229.40 32
3229.53 38
3229.66 46
3229.79 54
3229.92 61
3230.05 69
3230.18 75
3230.31 80
3230.44 83
3230.57 85
3230.70 87
3230.83 87
3230.96 87
3231.09 86
3231.22 85
3231.35 84
3231.48 83
3231.61 82
3231.74 80
3231.87 77
3232.00 72
3232.13 65
3232.26 56
3232.39 47
3232.52 39
3232.65 32
3232.78 27
3232.92 25
3233.05 23
3233.18 21
3233.31 17
3233.44 12
3233.57 5
3233.70 0
3233.83 0
3233.96 0
3234.09 0
3234.22 0
3234.35 0
3234.48 0
3234.61 0
3234.74 5
3234.87 10
3235.00 13
3235.13 16
3235.26 17
3235.39 17
3235.52 17
3235.65 16
3235.78 14
3235.92 12
3236.05 11
3236.18 9
3236.31 9
3236.44 11
3236.57 14
3236.70 19
3236.83 26
3236.96 34
3237.09 42
3237.22 49
3237.35 55
3237.48 58
3237.61 59
3237.74 57
3237.87 55
3238.00 53
3238.13 53
3238.26 53
3238.39 55
3238.52 57
3238.66 58
3238.79 57
3238.92 55
3239.05 51
3239.18 45
3239.31 40
3239.44 36
3239.57 33
3239.70 33
3239.83 34
3239.96 35
3240.09 36
3240.22 36
3240.35 35
3240.48 33
3240.61 31
3240.74 29
3240.87 29
3241.00 30
3241.14 33
3241.27 38
3241.40 43
3241.53 50
3241.66 57
3241.79 64
3241.92 70
3242.05 75
3242.18 79
3242.31 80
3242.44 78
3242.57 75
3242.70 70
3242.83 65
3242.96 59
3243.09 53
3243.22 49
3243.36 44
3243.49 40
3243.62 37
3243.75 34
3243.88 31
3244.01 29
3244.14 26
3244.27 23
3244.40 20
3244.53 17
3244.66 16
3244.79 15
3244.92 17
3245.05 20
3245.18 25
3245.31 31
3245.45 36
3245.58 40
3245.71 43
3245.84 45
3245.97 46
3246.10 46
3246.23 46
3246.36 47
3246.49 48
3246.62 49
3246.75 52
3246.88 55
3247.01 59
3247.14 64
3247.27 69
3247.41 75
3247.54 80
3247.67 85
3247.80 90
3247.93 95
3248.06 99
3248.19 103
3248.32 106
3248.45 108
3248.58 109
3248.71 108
3248.84 105
3248.97 100
3249.10 94
3249.24 87
3249.37 80
3249.50 72
3249.63 64
3249.76 58
3249.89 52
3250.02 49
3250.15 49
3250.28 52
3250.41 60
3250.54 71
3250.67 85
3250.80 101
3250.93 117
3251.07 132
3251.20 143
3251.33 150
3251.46 154
3251.59 156
3251.72 155
3251.85 152
3251.98 150
3252.11 147
3252.24 144
3252.37 141
3252.50 137
3252.63 133
3252.77 128
3252.90 123
3253.03 118
3253.16 116
3253.29 116
3253.42 118
3253.55 122
3253.68 127
3253.81 133
3253.94 138
3254.07 141
3254.20 143
3254.34 143
3254.47 143
3254.60 142
3254.73 141
3254.86 138
3254.99 134
3255.12 128
3255.25 120
3255.38 109
3255.51 97
3255.64 84
3255.77 71
3255.91 60
3256.04 52
3256.17 47
3256.30 44
3256.43 45
3256.56 48
3256.69 54
3256.82 60
3256.95 68
3257.08 77
3257.21 86
3257.35 95
3257.48 103
3257.61 110
3257.74 117
3257.87 122
3258.00 125
3258.13 129
3258.26 131
3258.39 134
3258.52 137
3258.65 140
3258.78 143
3258.92 146
3259.05 147
3259.18 147
3259.31 145
3259.44 142
3259.57 138
3259.70 134
3259.83 130
3259.96 127
3260.09 124
3260.23 123
3260.36 123
3260.49 122
3260.62 121
3260.75 119
3260.88 116
3261.01 113
3261.14 111
3261.27 111
3261.40 113
3261.53 116
3261.67 121
3261.80 126
3261.93 130
3262.06 132
3262.19 132
3262.32 131
3262.45 128
3262.58 125
3262.71 123
3262.84 122
3262.98 123
3263.11 125
3263.24 128
3263.37 131
3263.50 135
3263.63 138
3263.76 141
3263.89 144
3264.02 147
3264.15 150
3264.29 152
3264.42 155
3264.55 157
3264.68 158
3264.81 159
3264.94 160
3265.07 159
3265.20 158
3265.33 156
3265.47 153
3265.60 148
3265.73 142
3265.86 135
3265.99 128
3266.12 121
3266.25 118
3266.38 118
3266.51 123
3266.64 134
3266.78 151
3266.91 171
3267.04 193
3267.17 214
3267.30 232
3267.43 247
3267.56 257
3267.69 264
3267.82 271
3267.96 278
3268.09 288
3268.22 300
3268.35 314
3268.48 328
3268.61 341
3268.74 351
3268.87 357
3269.00 360
3269.14 362
3269.27 363
3269.40 366
3269.53 372
3269.66 380
3269.79 391
3269.92 404
3270.05 417
3270.18 429
3270.32 439
3270.45 447
3270.58 453
3270.71 457
3270.84 460
3270.97 461
3271.10 462
3271.23 460
3271.36 456
3271.50 450
3271.63 441
3271.76 431
3271.89 422
3272.02 413
3272.15 405
3272.28 399
3272.41 393
3272.55 387
3272.68 380
3272.81 372
3272.94 362
3273.07 351
3273.20 340
3273.33 329
3273.46 317
3273.60 305
3273.73 294
3273.86 283
3273.99 272
3274.12 262
3274.25 253
3274.38 245
3274.51 239
3274.65 234
3274.78 230
3274.91 227
3275.04 225
3275.17 223
3275.30 220
3275.43 217
3275.56 212
3275.69 206
3275.83 198
3275.96 189
3276.09 180
3276.22 169
3276.35 158
3276.48 148
3276.61 137
3276.75 128
3276.88 119
3277.01 112
3277.14 105
3277.27 97
3277.40 90
3277.53 82
3277.66 73
3277.80 63
3277.93 53
3278.06 45
3278.19 39
3278.32 37
3278.45 37
3278.58 40
3278.71 45
3278.85 49
3278.98 53
3279.11 56
3279.24 57
3279.37 57
3279.50 56
3279.63 55
3279.77 55
3279.90 55
3280.03 55
3280.16 54
3280.29 52
3280.42 49
3280.55 43
3280.68 36
3280.82 27
3280.95 19
3281.08 11
3281.21 4
3281.34 0
3281.47 0
3281.60 0
3281.74 0
3281.87 4
3282.00 12
3282.13 21
3282.26 30
3282.39 38
3282.52 44
3282.66 49
3282.79 53
3282.92 55
3283.05 57
3283.18 59
3283.31 59
3283.44 58
3283.58 57
3283.71 53
3283.84 49
3283.97 45
3284.10 41
3284.23 39
3284.36 38
3284.49 39
3284.63 41
3284.76 43
3284.89 46
3285.02 49
3285.15 53
3285.28 57
3285.42 61
3285.55 64
3285.68 67
3285.81 69
3285.94 69
3286.07 68
3286.20 66
3286.34 64
3286.47 63
3286.60 62
3286.73 61
3286.86 62
3286.99 64
3287.12 66
3287.26 69
3287.39 72
3287.52 75
3287.65 77
3287.78 78
3287.91 79
3288.04 77
3288.18 75
3288.31 72
3288.44 68
3288.57 62
3288.70 56
3288.83 50
3288.97 43
3289.10 37
3289.23 32
3289.36 29
3289.49 28
3289.62 29
3289.75 32
3289.89 36
3290.02 40
3290.15 43
3290.28 44
3290.41 43
3290.54 41
3290.68 38
3290.81 34
3290.94 29
3291.07 25
3291.20 22
3291.33 18
3291.46 15
3291.60 11
3291.73 9
3291.86 6
3291.99 5
3292.12 4
3292.25 5
3292.39 6
3292.52 7
3292.65 8
3292.78 9
3292.91 10
3293.04 11
3293.18 12
3293.31 11
3293.44 11
3293.57 9
3293.70 5
3293.83 1
3293.96 0
3294.10 0
3294.23 0
3294.36 0
3294.49 0
3294.62 0
3294.75 0
3294.89 1
3295.02 6
3295.15 10
3295.28 13
3295.41 15
3295.54 17
3295.68 19
3295.81 21
3295.94 23
3296.07 26
3296.20 28
3296.33 30
3296.47 32
3296.60 33
3296.73 33
3296.86 33
3296.99 32
3297.12 31
3297.26 29
3297.39 27
3297.52 25
3297.65 23
3297.78 21
3297.91 19
3298.05 16
3298.18 12
3298.31 8
3298.44 3
3298.57 0
3298.70 0
3298.84 0
3298.97 0
3299.10 0
3299.23 1
3299.36 9
3299.50 17
3299.63 26
3299.76 33
3299.89 38
3300.02 41
3300.15 43
3300.29 44
3300.42 45
3300.55 45
3300.68 44
3300.81 44
3300.94 44
3301.08 44
3301.21 44
3301.34 44
3301.47 45
3301.60 48
3301.74 50
3301.87 53
3302.00 55
3302.13 57
3302.26 57
3302.39 55
3302.53 53
3302.66 49
3302.79 45
3302.92 43
3303.05 42
3303.18 42
3303.32 45
3303.45 48
3303.58 52
3303.71 55
3303.84 57
3303.98 58
3304.11 58
3304.24 58
3304.37 58
3304.50 58
3304.63 58
3304.77 58
3304.90 58
3305.03 57
3305.16 55
3305.29 51
3305.43 47
3305.56 43
3305.69 38
3305.82 35
3305.95 32
3306.09 29
3306.22 26
3306.35 22
3306.48 18
3306.61 12
3306.74 6
3306.88 0
3307.01 0
3307.14 0
3307.27 0
3307.40 0
3307.54 0
3307.67 0
3307.80 0
3307.93 1
3308.06 8
3308.20 14
3308.33 21
3308.46 29
3308.59 36
3308.72 43
3308.85 51
3308.99 59
3309.12 66
3309.25 73
3309.38 77
3309.51 79
3309.65 77
3309.78 73
3309.91 66
3310.04 59
3310.17 53
3310.31 47
3310.44 45
3310.57 44
3310.70 44
3310.83 45
3310.97 46
3311.10 46
3311.23 44
3311.36 41
3311.49 38
3311.63 35
3311.76 32
3311.89 31
3312.02 31
3312.15 31
3312.29 32
3312.42 33
3312.55 34
3312.68 36
3312.81 37
3312.95 39
3313.08 42
3313.21 46
3313.34 51
3313.47 57
3313.61 63
3313.74 68
3313.87 72
3314.00 74
3314.13 74
3314.27 72
3314.40 68
3314.53 63
3314.66 57
3314.79 50
3314.93 43
3315.06 37
3315.19 30
3315.32 24
3315.45 19
3315.59 16
3315.72 14
3315.85 13
3315.98 14
3316.11 17
3316.25 20
3316.38 24
3316.51 27
3316.64 31
3316.77 34
3316.91 36
3317.04 38
3317.17 39
3317.30 40
3317.44 40
3317.57 39
3317.70 38
3317.83 37
3317.96 35
3318.10 33
3318.23 30
3318.36 26
3318.49 22
3318.62 17
3318.76 13
3318.89 9
3319.02 7
3319.15 7
3319.28 9
3319.42 13
3319.55 17
3319.68 21
3319.81 24
3319.95 25
3320.08 25
3320.21 23
3320.34 20
3320.47 17
3320.61 13
3320.74 11
3320.87 9
3321.00 7
3321.13 6
3321.27 5
3321.40 5
3321.53 4
3321.66 3
3321.80 1
3321.93 0
3322.06 0
3322.19 0
3322.32 0
3322.46 0
3322.59 0
3322.72 0
3322.85 0
3322.99 0
3323.12 2
3323.25 4
3323.38 7
3323.51 10
3323.65 15
3323.78 21
3323.91 27
3324.04 33
3324.18 39
3324.31 44
3324.44 48
3324.57 51
3324.70 51
3324.84 51
3324.97 48
3325.10 43
3325.23 37
3325.37 30
3325.50 23
3325.63 17
3325.76 12
3325.89 11
3326.03 12
3326.16 17
3326.29 26
3326.42 38
3326.56 51
3326.69 66
3326.82 80
3326.95 94
3327.08 106
3327.22 115
3327.35 120
3327.48 122
3327.61 120
3327.75 114
3327.88 106
3328.01 95
3328.14 84
3328.28 74
3328.41 64
3328.54 57
3328.67 52
3328.80 49
3328.94 47
3329.07 45
3329.20 44
3329.33 43
3329.47 41
3329.60 38
3329.73 36
3329.86 34
3330.00 33
3330.13 33
3330.26 33
3330.39 33
3330.52 33
3330.66 33
3330.79 33
3330.92 34
3331.05 36
3331.19 38
3331.32 41
3331.45 45
3331.58 49
3331.72 53
3331.85 57
3331.98 60
3332.11 63
3332.25 65
3332.38 66
3332.51 66
3332.64 63
3332.78 60
3332.91 55
3333.04 50
3333.17 45
3333.30 42
3333.44 40
3333.57 40
3333.70 41
3333.83 42
3333.97 42
3334.10 41
3334.23 38
3334.36 34
3334.50 28
3334.63 23
3334.76 20
3334.89 19
3335.03 21
3335.16 26
3335.29 33
3335.42 41
3335.56 47
3335.69 52
3335.82 54
3335.95 54
3336.09 53
3336.22 50
3336.35 46
3336.48 41
3336.62 35
3336.75 27
3336.88 18
3337.01 9
3337.15 0
3337.28 0
3337.41 0
3337.54 0
3337.68 0
3337.81 0
3337.94 0
3338.07 0
3338.21 2
3338.34 9
3338.47 15
3338.60 19
3338.74 21
3338.87 20
3339.00 19
3339.13 16
3339.27 15
3339.40 14
3339.53 16
3339.66 20
3339.80 26
3339.93 33
3340.06 39
3340.19 43
3340.33 45
3340.46 45
3340.59 41
3340.72 36
3340.86 29
3340.99 22
3341.12 16
3341.25 11
3341.39 6
3341.52 3
3341.65 1
3341.78 0
3341.92 0
3342.05 0
3342.18 0
3342.31 1
3342.45 3
3342.58 5
3342.71 7
3342.84 8
3342.98 9
3343.11 9
3343.24 9
3343.38 9
3343.51 9
3343.64 9
3343.77 11
3343.91 13
3344.04 16
3344.17 19
3344.30 22
3344.44 25
3344.57 27
3344.70 28
3344.83 30
3344.97 32
3345.10 34
3345.23 38
3345.36 42
3345.50 46
3345.63 49
3345.76 51
3345.90 51
3346.03 49
3346.16 46
3346.29 41
3346.43 36
3346.56 30
3346.69 26
3346.82 22
3346.96 19
3347.09 17
3347.22 15
3347.35 12
3347.49 10
3347.62 8
3347.75 6
3347.89 4
3348.02 3
3348.15 4
3348.28 6
3348.42 8
3348.55 12
3348.68 17
3348.81 23
3348.95 29
3349.08 35
3349.21 40
3349.35 43
3349.48 44
3349.61 43
3349.74 41
3349.88 38
3350.01 36
3350.14 34
3350.27 34
3350.41 35
3350.54 37
3350.67 39
3350.81 42
3350.94 46
3351.07 50
3351.20 54
3351.34 58
3351.47 62
3351.60 64
3351.73 64
3351.87 61
3352.00 57
3352.13 52
3352.27 46
3352.40 41
3352.53 36
3352.66 33
3352.80 30
3352.93 28
3353.06 26
3353.20 24
3353.33 21
3353.46 18
3353.59 15
3353.73 12
3353.86 8
3353.99 4
3354.12 0
3354.26 0
3354.39 0
3354.52 0
3354.66 0
3354.79 0
3354.92 0
3355.05 0
3355.19 3
3355.32 10
3355.45 16
3355.59 20
3355.72 22
3355.85 23
3355.98 23
3356.12 22
3356.25 22
3356.38 23
3356.52 25
3356.65 28
3356.78 31
3356.91 34
3357.05 37
3357.18 40
3357.31 43
3357.45 46
3357.58 49
3357.71 51
3357.84 52
3357.98 50
3358.11 46
3358.24 39
3358.38 31
3358.51 22
3358.64 14
3358.78 8
3358.91 4
3359.04 2
3359.17 2
3359.31 3
3359.44 4
3359.57 5
3359.71 7
3359.84 8
3359.97 10
3360.10 12
3360.24 15
3360.37 17
3360.50 19
3360.64 22
3360.77 24
3360.90 27
3361.04 30
3361.17 33
3361.30 36
3361.43 39
3361.57 41
3361.70 41
3361.83 39
3361.97 36
3362.10 32
3362.23 28
3362.36 25
3362.50 23
3362.63 21
3362.76 21
3362.90 21
3363.03 21
3363.16 22
3363.30 23
3363.43 24
3363.56 25
3363.69 27
3363.83 28
3363.96 28
3364.09 28
3364.23 27
3364.36 25
3364.49 24
3364.63 24
3364.76 25
3364.89 29
3365.03 34
3365.16 40
3365.29 46
3365.42 50
3365.56 53
3365.69 52
3365.82 50
3365.96 46
3366.09 43
3366.22 40
3366.36 38
3366.49 37
3366.62 37
3366.75 36
3366.89 36
3367.02 34
3367.15 32
3367.29 30
3367.42 27
3367.55 24
3367.69 23
3367.82 22
3367.95 21
3368.09 22
3368.22 24
3368.35 26
3368.48 29
3368.62 32
3368.75 34
3368.88 38
3369.02 42
3369.15 46
3369.28 50
3369.42 55
3369.55 59
3369.68 62
3369.82 63
3369.95 62
3370.08 61
3370.22 58
3370.35 56
3370.48 54
3370.61 53
3370.75 54
3370.88 55
3371.01 56
3371.15 58
3371.28 60
3371.41 61
3371.55 63
3371.68 65
3371.81 66
3371.95 68
3372.08 69
3372.21 69
3372.35 69
3372.48 67
3372.61 65
3372.75 62
3372.88 59
3373.01 56
3373.15 53
3373.28 50
3373.41 47
3373.54 44
3373.68 42
3373.81 41
3373.94 42
3374.08 45
3374.21 50
3374.34 55
3374.48 62
3374.61 68
3374.74 72
3374.88 75
3375.01 75
3375.14 75
3375.28 74
3375.41 72
3375.54 71
3375.68 71
3375.81 71
3375.94 73
3376.08 76
3376.21 78
3376.34 81
3376.48 82
3376.61 81
3376.74 79
3376.88 74
3377.01 69
3377.14 63
3377.28 57
3377.41 54
3377.54 52
3377.68 53
3377.81 56
3377.94 61
3378.08 68
3378.21 76
3378.34 83
3378.47 88
3378.61 91
3378.74 90
3378.87 85
3379.01 78
3379.14 69
3379.27 60
3379.41 51
3379.54 45
3379.67 40
3379.81 38
3379.94 38
3380.07 39
3380.21 40
3380.34 41
3380.47 40
3380.61 40
3380.74 38
3380.87 37
3381.01 37
3381.14 38
3381.27 40
3381.41 44
3381.54 49
3381.67 55
3381.81 60
3381.94 64
3382.08 65
3382.21 63
3382.34 60
3382.48 55
3382.61 50
3382.74 47
3382.88 45
3383.01 46
3383.14 48
3383.28 50
3383.41 51
3383.54 51
3383.68 49
3383.81 45
3383.94 41
3384.08 37
3384.21 35
3384.34 35
3384.48 39
3384.61 45
3384.74 52
3384.88 60
3385.01 66
3385.14 72
3385.28 75
3385.41 77
3385.54 77
3385.68 76
3385.81 75
3385.94 73
3386.08 70
3386.21 66
3386.34 63
3386.48 60
3386.61 57
3386.74 55
3386.88 54
3387.01 54
3387.15 54
3387.28 55
3387.41 56
3387.55 57
3387.68 59
3387.81 61
3387.95 63
3388.08 64
3388.21 65
3388.35 66
3388.48 66
3388.61 65
3388.75 63
3388.88 59
3389.01 55
3389.15 49
3389.28 43
3389.41 37
3389.55 31
3389.68 27
3389.82 24
3389.95 24
3390.08 27
3390.22 31
3390.35 37
3390.48 43
3390.62 48
3390.75 53
3390.88 55
3391.02 56
3391.15 55
3391.28 53
3391.42 51
3391.55 49
3391.68 48
3391.82 47
3391.95 48
3392.09 49
3392.22 52
3392.35 55
3392.49 59
3392.62 63
3392.75 66
3392.89 68
3393.02 68
3393.15 65
3393.29 60
3393.42 51
3393.55 40
3393.69 28
3393.82 16
3393.96 5
3394.09 0
3394.22 0
3394.36 0
3394.49 0
3394.62 0
3394.76 0
3394.89 0
3395.02 3
3395.16 14
3395.29 25
3395.43 34
3395.56 40
3395.69 43
3395.83 42
3395.96 39
3396.09 33
3396.23 26
3396.36 20
3396.49 13
3396.63 6
3396.76 1
3396.90 0
3397.03 0
3397.16 0
3397.30 0
3397.43 0
3397.56 0
3397.70 0
3397.83 0
3397.96 1
3398.10 2
3398.23 5
3398.37 8
3398.50 12
3398.63 17
3398.77 22
3398.90 27
3399.03 30
3399.17 31
3399.30 29
3399.44 25
3399.57 20
3399.70 14
3399.84 10
3399.97 6
3400.10 6
3400.24 8
3400.37 12
3400.51 19
3400.64 28
3400.77 37
3400.91 46
3401.04 53
3401.17 59
3401.31 62
3401.44 64
3401.58 63
3401.71 62
3401.84 60
3401.98 58
3402.11 56
3402.24 55
3402.38 54
3402.51 53
3402.65 52
3402.78 50
3402.91 48
3403.05 45
3403.18 41
3403.31 37
3403.45 34
3403.58 31
3403.72 30
3403.85 30
3403.98 33
3404.12 39
3404.25 45
3404.38 53
3404.52 60
3404.65 66
3404.79 71
3404.92 75
3405.05 79
3405.19 83
3405.32 90
3405.46 100
3405.59 113
3405.72 129
3405.86 146
3405.99 163
3406.12 179
3406.26 193
3406.39 203
3406.53 210
3406.66 213
3406.79 213
3406.93 210
3407.06 204
3407.20 196
3407.33 186
3407.46 175
3407.60 165
3407.73 156
3407.86 148
3408.00 141
3408.13 136
3408.27 132
3408.40 130
3408.53 128
3408.67 127
3408.80 127
3408.94 127
3409.07 128
3409.20 128
3409.34 127
3409.47 126
3409.61 124
3409.74 122
3409.87 119
3410.01 117
3410.14 115
3410.28 112
3410.41 109
3410.54 104
3410.68 98
3410.81 91
3410.94 83
3411.08 75
3411.21 68
3411.35 63
3411.48 59
3411.61 57
3411.75 57
3411.88 59
3412.02 61
3412.15 64
3412.28 68
3412.42 72
3412.55 75
3412.69 79
3412.82 83
3412.95 86
3413.09 89
3413.22 91
3413.36 91
3413.49 90
3413.62 88
3413.76 85
3413.89 82
3414.03 79
3414.16 77
3414.29 76
3414.43 76
3414.56 77
3414.70 79
3414.83 83
3414.96 87
3415.10 94
3415.23 102
3415.37 110
3415.50 119
3415.63 127
3415.77 133
3415.90 136
3416.04 136
3416.17 133
3416.30 127
3416.44 119
3416.57 110
3416.71 99
3416.84 88
3416.97 77
3417.11 68
3417.24 60
3417.38 54
3417.51 50
3417.65 48
3417.78 49
3417.91 52
3418.05 56
3418.18 62
3418.32 68
3418.45 74
3418.58 78
3418.72 82
3418.85 84
3418.99 85
3419.12 85
3419.25 86
3419.39 87
3419.52 89
3419.66 92
3419.79 95
3419.92 99
3420.06 102
3420.19 104
3420.33 105
3420.46 105
3420.60 105
3420.73 105
3420.86 105
3421.00 106
3421.13 108
3421.27 110
3421.40 111
3421.53 111
3421.67 110
3421.80 108
3421.94 104
3422.07 99
3422.21 93
3422.34 87
3422.47 81
3422.61 75
3422.74 70
3422.88 66
3423.01 63
3423.14 60
3423.28 58
3423.41 55
3423.55 53
3423.68 51
3423.82 50
3423.95 51
3424.08 54
3424.22 57
3424.35 61
3424.49 65
3424.62 67
3424.75 68
3424.89 66
3425.02 63
3425.16 59
3425.29 55
3425.43 52
3425.56 49
3425.69 47
3425.83 45
3425.96 45
3426.10 44
3426.23 42
3426.37 41
3426.50 40
3426.63 40
3426.77 41
3426.90 44
3427.04 47
3427.17 52
3427.31 57
3427.44 61
3427.57 63
3427.71 63
3427.84 61
3427.98 59
3428.11 56
3428.25 54
3428.38 53
3428.51 53
3428.65 54
3428.78 54
3428.92 54
3429.05 53
3429.19 52
3429.32 51
3429.45 51
3429.59 54
3429.72 59
3429.86 66
3429.99 75
3430.13 83
3430.26 89
3430.39 92
3430.53 92
3430.66 89
3430.80 84
3430.93 80
3431.07 77
3431.20 75
3431.33 77
3431.47 80
3431.60 85
3431.74 90
3431.87 95
3432.01 99
3432.14 102
3432.27 102
3432.41 102
3432.54 100
3432.68 99
3432.81 98
3432.95 99
3433.08 102
3433.22 107
3433.35 113
3433.48 122
3433.62 130
3433.75 139
3433.89 148
3434.02 155
3434.16 162
3434.29 167
3434.42 171
3434.56 172
3434.69 171
3434.83 168
3434.96 162
3435.10 157
3435.23 151
3435.37 147
3435.50 146
3435.63 146
3435.77 148
3435.90 150
3436.04 152
3436.17 153
3436.31 152
3436.44 151
3436.58 149
3436.71 147
3436.84 147
3436.98 147
3437.11 148
3437.25 150
3437.38 151
3437.52 151
3437.65 148
3437.79 143
3437.92 135
3438.05 125
3438.19 113
3438.32 101
3438.46 90
3438.59 82
3438.73 77
3438.86 77
3439.00 79
3439.13 84
3439.26 91
3439.40 97
3439.53 101
3439.67 104
3439.80 104
3439.94 103
3440.07 101
3440.21 99
3440.34 97
3440.48 94
3440.61 92
3440.74 90
3440.88 89
3441.01 87
3441.15 86
3441.28 85
3441.42 83
3441.55 79
3441.69 75
3441.82 69
3441.96 62
3442.09 57
3442.22 53
3442.36 53
3442.49 56
3442.63 61
3442.76 69
3442.90 77
3443.03 84
3443.17 90
3443.30 94
3443.44 96
3443.57 96
3443.70 94
3443.84 90
3443.97 86
3444.11 80
3444.24 74
3444.38 66
3444.51 58
3444.65 50
3444.78 44
3444.92 40
3445.05 40
3445.19 44
3445.32 51
3445.45 60
3445.59 68
3445.72 74
3445.86 77
3445.99 77
3446.13 74
3446.26 69
3446.40 64
3446.53 59
3446.67 55
3446.80 53
3446.94 51
3447.07 50
3447.20 49
3447.34 49
3447.47 48
3447.61 47
3447.74 47
3447.88 47
3448.01 47
3448.15 48
3448.28 49
3448.42 50
3448.55 51
3448.69 51
3448.82 51
3448.96 51
3449.09 49
3449.22 48
3449.36 47
3449.49 47
3449.63 48
3449.76 50
3449.90 54
3450.03 59
3450.17 65
3450.30 70
3450.44 75
3450.57 77
3450.71 78
3450.84 76
3450.98 72
3451.11 67
3451.25 63
3451.38 60
3451.51 60
3451.65 64
3451.78 70
3451.92 79
3452.05 88
3452.19 96
3452.32 101
3452.46 103
3452.59 102
3452.73 99
3452.86 96
3453.00 94
3453.13 93
3453.27 93
3453.40 93
3453.54 94
3453.67 94
3453.81 94
3453.94 93
3454.08 93
3454.21 92
3454.35 91
3454.48 89
3454.61 87
3454.75 84
3454.88 78
3455.02 72
3455.15 63
3455.29 54
3455.42 45
3455.56 36
3455.69 28
3455.83 23
3455.96 20
3456.10 20
3456.23 23
3456.37 28
3456.50 33
3456.64 38
3456.77 43
3456.91 47
3457.04 52
3457.18 55
3457.31 59
3457.45 63
3457.58 67
3457.72 71
3457.85 74
3457.99 77
3458.12 79
3458.26 80
3458.39 80
3458.52 79
3458.66 77
3458.79 74
3458.93 70
3459.06 66
3459.20 63
3459.33 61
3459.47 61
3459.60 62
3459.74 63
3459.87 64
3460.01 64
3460.14 63
3460.28 62
3460.41 61
3460.55 61
3460.68 62
3460.82 65
3460.95 70
3461.09 75
3461.22 80
3461.36 83
3461.49 84
3461.63 82
3461.76 78
3461.90 73
3462.03 67
3462.17 61
3462.30 57
3462.44 55
3462.57 55
3462.71 56
3462.84 59
3462.98 62
3463.11 66
3463.25 69
3463.38 72
3463.52 74
3463.65 74
3463.79 73
3463.92 71
3464.06 67
3464.19 64
3464.33 60
3464.46 57
3464.60 55
3464.73 55
3464.87 55
3465.00 56
3465.14 58
3465.27 61
3465.41 64
3465.54 67
3465.68 70
3465.81 72
3465.95 73
3466.08 73
3466.22 72
3466.35 69
3466.49 66
3466.62 63
3466.76 61
3466.89 58
3467.03 56
3467.16 54
3467.30 52
3467.43 50
3467.57 48
3467.70 46
3467.84 45
3467.97 45
3468.11 46
3468.24 48
3468.38 50
3468.51 52
3468.65 53
3468.78 54
3468.92 54
3469.05 55
3469.19 56
3469.32 59
3469.46 63
3469.59 68
3469.73 73
3469.86 78
3470.00 82
3470.13 84
3470.27 84
3470.40 81
3470.54 76
3470.67 70
3470.81 63
3470.94 57
3471.08 53
3471.21 51
3471.35 52
3471.48 56
3471.62 62
3471.76 68
3471.89 75
3472.03 80
3472.16 82
3472.30 82
3472.43 80
3472.57 75
3472.70 69
3472.84 62
3472.97 57
3473.11 52
3473.24 49
3473.38 47
3473.51 47
3473.65 46
3473.78 46
3473.92 44
3474.05 43
3474.19 41
3474.32 38
3474.46 37
3474.59 35
3474.73 34
3474.86 33
3475.00 31
3475.13 30
3475.27 28
3475.40 26
3475.54 24
3475.67 24
3475.81 23
3475.95 24
3476.08 24
3476.22 23
3476.35 21
3476.49 18
3476.62 15
3476.76 14
3476.89 14
3477.03 16
3477.16 20
3477.30 25
3477.43 29
3477.57 32
3477.70 34
3477.84 33
3477.97 31
3478.11 29
3478.24 28
3478.38 28
3478.51 30
3478.65 34
3478.79 39
3478.92 44
3479.06 50
3479.19 55
3479.33 59
3479.46 63
3479.60 66
3479.73 68
3479.87 70
3480.00 71
3480.14 71
3480.27 71
3480.41 70
3480.54 69
3480.68 66
3480.81 63
3480.95 59
3481.09 54
3481.22 48
3481.36 42
3481.49 37
3481.63 31
3481.76 25
3481.90 20
3482.03 15
3482.17 11
3482.30 8
3482.44 5
3482.57 3
3482.71 1
3482.84 0
3482.98 0
3483.12 0
3483.25 0
3483.39 0
3483.52 0
3483.66 0
3483.79 0
3483.93 2
3484.06 4
3484.20 7
3484.33 10
3484.47 11
3484.60 12
3484.74 13
3484.88 12
3485.01 10
3485.15 9
3485.28 7
3485.42 6
3485.55 6
3485.69 7
3485.82 9
3485.96 11
3486.09 15
3486.23 20
3486.36 25
3486.50 32
3486.64 38
3486.77 45
3486.91 51
3487.04 56
3487.18 59
3487.31 61
3487.45 60
3487.58 59
3487.72 57
3487.85 55
3487.99 53
3488.13 51
3488.26 49
3488.40 47
3488.53 44
3488.67 40
3488.80 36
3488.94 31
3489.07 25
3489.21 20
3489.34 16
3489.48 13
3489.62 12
3489.75 12
3489.89 12
3490.02 13
3490.16 14
3490.29 14
3490.43 13
3490.56 10
3490.70 7
3490.83 3
3490.97 0
3491.11 0
3491.24 0
3491.38 0
3491.51 2
3491.65 9
3491.78 17
3491.92 26
3492.05 35
3492.19 44
3492.33 51
3492.46 56
3492.60 60
3492.73 62
3492.87 63
3493.00 64
3493.14 64
3493.27 65
3493.41 66
3493.55 66
3493.68 66
3493.82 64
3493.95 60
3494.09 54
3494.22 47
3494.36 40
3494.49 34
3494.63 29
3494.77 26
3494.90 25
3495.04 27
3495.17 30
3495.31 33
3495.44 36
3495.58 38
3495.71 39
3495.85 38
3495.99 38
3496.12 38
3496.26 38
3496.39 39
3496.53 41
3496.66 43
3496.80 44
3496.93 44
3497.07 41
3497.21 37
3497.34 32
3497.48 27
3497.61 24
3497.75 24
3497.88 27
3498.02 33
3498.16 42
3498.29 52
3498.43 61
3498.56 67
3498.70 70
3498.83 69
3498.97 65
3499.11 60
3499.24 54
3499.38 48
3499.51 42
3499.65 36
3499.78 31
3499.92 26
3500.05 22
3500.19 19
3500.33 18
3500.46 19
3500.60 21
3500.73 24
3500.87 28
3501.00 32
3501.14 34
3501.28 35
3501.41 35
3501.55 35
3501.68 34
3501.82 32
3501.95 31
3502.09 30
3502.23 29
3502.36 28
3502.50 27
3502.63 25
3502.77 24
3502.90 24
3503.04 24
3503.18 25
3503.31 26
3503.45 28
3503.58 31
3503.72 33
3503.85 35
3503.99 35
3504.13 33
3504.26 29
3504.40 25
3504.53 21
3504.67 17
3504.81 16
3504.94 18
3505.08 22
3505.21 28
3505.35 35
3505.48 41
3505.62 45
3505.76 47
3505.89 45
3506.03 41
3506.16 35
3506.30 29
3506.43 23
3506.57 19
3506.71 16
3506.84 14
3506.98 14
3507.11 15
3507.25 17
3507.39 19
3507.52 21
3507.66 24
3507.79 27
3507.93 31
3508.06 35
3508.20 40
3508.34 46
3508.47 52
3508.61 56
3508.74 59
3508.88 60
3509.02 59
3509.15 55
3509.29 48
3509.42 41
3509.56 33
3509.69 26
3509.83 20
3509.97 16
3510.10 15
3510.24 17
3510.37 20
3510.51 25
3510.65 30
3510.78 34
3510.92 38
3511.05 41
3511.19 42
3511.33 43
3511.46 45
3511.60 47
3511.73 49
3511.87 53
3512.01 56
3512.14 59
3512.28 59
3512.41 58
3512.55 53
3512.68 47
3512.82 39
3512.96 32
3513.09 25
3513.23 21
3513.36 19
3513.50 19
3513.64 21
3513.77 25
3513.91 31
3514.04 36
3514.18 41
3514.32 45
3514.45 47
3514.59 48
3514.72 48
3514.86 47
3515.00 45
3515.13 44
3515.27 44
3515.40 45
3515.54 48
3515.68 53
3515.81 60
3515.95 69
3516.08 80
3516.22 91
3516.36 103
3516.49 113
3516.63 123
3516.76 129
3516.90 132
3517.04 133
3517.17 131
3517.31 127
3517.44 124
3517.58 122
3517.72 122
3517.85 124
3517.99 129
3518.12 133
3518.26 138
3518.40 142
3518.53 146
3518.67 148
3518.80 151
3518.94 155
3519.08 159
3519.21 164
3519.35 170
3519.48 174
3519.62 176
3519.76 176
3519.89 174
3520.03 170
3520.16 166
3520.30 162
3520.44 159
3520.57 157
3520.71 156
3520.84 155
3520.98 154
3521.12 152
3521.25 149
3521.39 146
3521.53 142
3521.66 139
3521.80 135
3521.93 132
3522.07 130
3522.21 127
3522.34 124
3522.48 121
3522.61 118
3522.75 115
3522.89 112
3523.02 109
3523.16 108
3523.29 109
3523.43 111
3523.57 113
3523.70 116
3523.84 117
3523.98 118
3524.11 116
3524.25 113
3524.38 109
3524.52 104
3524.66 99
3524.79 94
3524.93 90
3525.06 86
3525.20 83
3525.34 82
3525.47 81
3525.61 83
3525.75 85
3525.88 88
3526.02 91
3526.15 92
3526.29 91
3526.43 90
3526.56 87
3526.70 85
3526.84 82
3526.97 81
3527.11 81
3527.24 80
3527.38 80
3527.52 78
3527.65 76
3527.79 72
3527.92 67
3528.06 61
3528.20 55
3528.33 50
3528.47 47
3528.61 44
3528.74 43
3528.88 42
3529.01 42
3529.15 42
3529.29 41
3529.42 40
3529.56 39
3529.70 39
3529.83 39
3529.97 39
3530.10 39
3530.24 38
3530.38 37
3530.51 35
3530.65 32
3530.79 31
3530.92 31
3531.06 33
3531.19 37
3531.33 43
3531.47 51
3531.60 58
3531.74 64
3531.88 69
3532.01 72
3532.15 73
3532.29 71
3532.42 69
3532.56 66
3532.69 63
3532.83 61
3532.97 59
3533.10 57
3533.24 56
3533.38 56
3533.51 55
3533.65 55
3533.78 56
3533.92 57
3534.06 59
3534.19 63
3534.33 67
3534.47 72
3534.60 77
3534.74 80
3534.88 83
3535.01 83
3535.15 82
3535.28 80
3535.42 76
3535.56 71
3535.69 66
3535.83 60
3535.97 53
3536.10 46
3536.24 38
3536.38 32
3536.51 27
3536.65 24
3536.78 23
3536.92 24
3537.06 27
3537.19 30
3537.33 33
3537.47 36
3537.60 38
3537.74 40
3537.88 42
3538.01 45
3538.15 49
3538.29 52
3538.42 55
3538.56 57
3538.69 59
3538.83 62
3538.97 65
3539.10 69
3539.24 73
3539.38 78
3539.51 83
3539.65 86
3539.79 86
3539.92 85
3540.06 81
3540.20 75
3540.33 68
3540.47 61
3540.60 54
3540.74 47
3540.88 41
3541.01 35
3541.15 31
3541.29 28
3541.42 25
3541.56 25
3541.70 26
3541.83 28
3541.97 31
3542.11 35
3542.24 38
3542.38 40
3542.52 42
3542.65 42
3542.79 41
3542.93 40
3543.06 37
3543.20 35
3543.33 32
3543.47 29
3543.61 27
3543.74 25
3543.88 25
3544.02 27
3544.15 30
3544.29 35
3544.43 39
3544.56 43
3544.70 45
3544.84 46
3544.97 45
3545.11 42
3545.25 39
3545.38 36
3545.52 33
3545.66 31
3545.79 29
3545.93 28
3546.07 28
3546.20 27
3546.34 25
3546.48 23
3546.61 20
3546.75 16
3546.89 12
3547.02 9
3547.16 7
3547.29 6
3547.43 7
3547.57 10
3547.70 15
3547.84 20
3547.98 25
3548.11 29
3548.25 32
3548.39 32
3548.52 32
3548.66 29
3548.80 26
3548.93 22
3549.07 18
3549.21 14
3549.34 11
3549.48 10
3549.62 10
3549.75 11
3549.89 12
3550.03 13
3550.16 13
3550.30 12
3550.44 9
3550.57 4
3550.71 0
3550.85 0
3550.98 0
3551.12 0
3551.26 2
3551.39 8
3551.53 13
3551.67 17
3551.80 18
3551.94 16
3552.08 13
3552.21 8
3552.35 4
3552.49 2
3552.62 1
3552.76 3
3552.90 5
3553.03 8
3553.17 11
3553.31 13
3553.44 14
3553.58 14
3553.72 13
3553.85 11
3553.99 9
3554.13 8
3554.26 8
3554.40 8
3554.54 9
3554.67 9
3554.81 10
3554.95 9
3555.08 8
3555.22 7
3555.36 6
3555.50 6
3555.63 7
3555.77 8
3555.91 10
3556.04 12
3556.18 14
3556.32 15
3556.45 16
3556.59 17
3556.73 17
3556.86 17
3557.00 17
3557.14 17
3557.27 18
3557.41 20
3557.55 21
3557.68 23
3557.82 23
3557.96 23
3558.09 21
3558.23 17
3558.37 12
3558.50 6
3558.64 1
3558.78 0
3558.91 0
3559.05 0
3559.19 0
3559.33 0
3559.46 0
3559.60 0
3559.74 0
3559.87 1
3560.01 2
3560.15 3
3560.28 5
3560.42 7
3560.56 9
3560.69 11
3560.83 12
3560.97 13
3561.10 13
3561.24 13
3561.38 13
3561.51 14
3561.65 15
3561.79 17
3561.93 19
3562.06 21
3562.20 22
3562.34 23
3562.47 24
3562.61 24
3562.75 23
3562.88 21
3563.02 19
3563.16 16
3563.29 12
3563.43 8
3563.57 4
3563.71 2
3563.84 1
3563.98 2
3564.12 5
3564.25 10
3564.39 17
3564.53 23
3564.66 29
3564.80 34
3564.94 36
3565.07 36
3565.21 34
3565.35 31
3565.49 27
3565.62 23
3565.76 20
3565.90 18
3566.03 18
3566.17 19
3566.31 20
3566.44 22
3566.58 23
3566.72 22
3566.85 21
3566.99 18
3567.13 15
3567.27 13
3567.40 13
3567.54 14
3567.68 17
3567.81 20
3567.95 25
3568.09 29
3568.22 32
3568.36 35
3568.50 36
3568.64 36
3568.77 34
3568.91 31
3569.05 27
3569.18 24
3569.32 22
3569.46 22
3569.59 24
3569.73 28
3569.87 32
3570.01 35
3570.14 36
3570.28 35
3570.42 32
3570.55 28
3570.69 23
3570.83 19
3570.97 17
3571.10 18
3571.24 21
3571.38 26
3571.51 33
3571.65 40
3571.79 47
3571.92 53
3572.06 58
3572.20 62
3572.34 64
3572.47 65
3572.61 65
3572.75 63
3572.88 60
3573.02 55
3573.16 49
3573.30 43
3573.43 37
3573.57 31
3573.71 27
3573.84 24
3573.98 23
3574.12 22
3574.26 22
3574.39 20
3574.53 17
3574.67 13
3574.80 9
3574.94 3
3575.08 0
3575.21 0
3575.35 0
3575.49 0
3575.63 0
3575.76 2
3575.90 4
3576.04 5
3576.17 5
3576.31 3
3576.45 1
3576.59 0
3576.72 0
3576.86 0
3577.00 0
3577.14 0
3577.27 0
3577.41 0
3577.55 0
3577.68 0
3577.82 0
3577.96 0
3578.10 3
3578.23 8
3578.37 15
3578.51 21
3578.64 26
3578.78 28
3578.92 27
3579.06 24
3579.19 19
3579.33 14
3579.47 9
3579.60 6
3579.74 4
3579.88 3
3580.02 4
3580.15 6
3580.29 8
3580.43 12
3580.57 15
3580.70 19
3580.84 21
3580.98 23
3581.11 23
3581.25 22
3581.39 20
3581.53 17
3581.66 15
3581.80 14
3581.94 14
3582.07 16
3582.21 19
3582.35 23
3582.49 29
3582.62 36
3582.76 45
3582.90 56
3583.04 67
3583.17 77
3583.31 86
3583.45 92
3583.58 95
3583.72 95
3583.86 92
3584.00 87
3584.13 82
3584.27 77
3584.41 73
3584.55 70
3584.68 68
3584.82 66
3584.96 64
3585.10 62
3585.23 59
3585.37 56
3585.51 53
3585.64 50
3585.78 46
3585.92 44
3586.06 41
3586.19 41
3586.33 42
3586.47 45
3586.61 50
3586.74 56
3586.88 62
3587.02 69
3587.16 73
3587.29 76
3587.43 77
3587.57 75
3587.70 73
3587.84 69
3587.98 65
3588.12 62
3588.25 58
3588.39 54
3588.53 50
3588.67 45
3588.80 39
3588.94 33
3589.08 28
3589.22 23
3589.35 19
3589.49 16
3589.63 12
3589.77 9
3589.90 4
3590.04 0
3590.18 0
3590.32 0
3590.45 0
3590.59 0
3590.73 0
3590.87 0
3591.00 0
3591.14 4
3591.28 10
3591.41 15
3591.55 19
3591.69 22
3591.83 24
3591.96 25
3592.10 25
3592.24 24
3592.38 22
3592.51 19
3592.65 16
3592.79 13
3592.93 10
3593.06 8
3593.20 8
3593.34 10
3593.48 13
3593.61 18
3593.75 25
3593.89 33
3594.03 41
3594.16 49
3594.30 55
3594.44 59
3594.58 60
3594.71 59
3594.85 56
3594.99 52
3595.13 47
3595.26 43
3595.40 40
3595.54 38
3595.68 36
3595.81 35
3595.95 35
3596.09 34
3596.23 34
3596.36 34
3596.50 34
3596.64 33
3596.78 32
3596.91 30
3597.05 30
3597.19 31
3597.33 33
3597.46 38
3597.60 45
3597.74 52
3597.88 59
3598.02 64
3598.15 67
3598.29 66
3598.43 63
3598.57 59
3598.70 54
3598.84 51
3598.98 49
3599.12 50
3599.25 52
3599.39 55
3599.53 58
3599.67 63
3599.80 68
3599.94 73
3600.08 80
3600.22 86
3600.35 92
3600.49 96
3600.63 97
3600.77 97
3600.90 95
3601.04 92
3601.18 89
3601.32 86
3601.46 84
3601.59 81
3601.73 79
3601.87 76
3602.01 72
3602.14 68
3602.28 65
3602.42 62
3602.56 61
3602.69 60
3602.83 61
3602.97 63
3603.11 66
3603.24 71
3603.38 77
3603.52 84
3603.66 91
3603.80 100
3603.93 108
3604.07 116
3604.21 123
3604.35 129
3604.48 133
3604.62 137
3604.76 139
3604.90 140
3605.03 141
3605.17 142
3605.31 141
3605.45 139
3605.59 136
3605.72 131
3605.86 125
3606.00 120
3606.14 116
3606.27 114
3606.41 114
3606.55 117
3606.69 121
3606.82 124
3606.96 126
3607.10 125
3607.24 122
3607.38 116
3607.51 109
3607.65 103
3607.79 97
3607.93 94
3608.06 93
3608.20 93
3608.34 94
3608.48 96
3608.62 97
3608.75 98
3608.89 99
3609.03 101
3609.17 103
3609.30 106
3609.44 109
3609.58 113
3609.72 117
3609.86 120
3609.99 122
3610.13 122
3610.27 119
3610.41 115
3610.54 108
3610.68 100
3610.82 90
3610.96 81
3611.10 72
3611.23 65
3611.37 59
3611.51 54
3611.65 51
3611.79 48
3611.92 46
3612.06 45
3612.20 44
3612.34 44
3612.47 46
3612.61 50
3612.75 55
3612.89 62
3613.03 69
3613.16 75
3613.30 80
3613.44 83
3613.58 84
3613.72 82
3613.85 78
3613.99 73
3614.13 69
3614.27 65
3614.40 63
3614.54 62
3614.68 63
3614.82 63
3614.96 62
3615.09 61
3615.23 60
3615.37 59
3615.51 59
3615.65 60
3615.78 64
3615.92 69
3616.06 75
3616.20 81
3616.34 85
3616.47 87
3616.61 87
3616.75 86
3616.89 83
3617.02 80
3617.16 76
3617.30 72
3617.44 66
3617.58 59
3617.71 51
3617.85 42
3617.99 34
3618.13 28
3618.27 26
3618.40 27
3618.54 33
3618.68 43
3618.82 56
3618.96 68
3619.09 80
3619.23 88
3619.37 93
3619.51 95
3619.65 94
3619.78 91
3619.92 88
3620.06 86
3620.20 84
3620.34 82
3620.47 79
3620.61 75
3620.75 70
3620.89 63
3621.03 56
3621.16 49
3621.30 44
3621.44 41
3621.58 39
3621.72 38
3621.85 38
3621.99 37
3622.13 36
3622.27 33
3622.41 30
3622.54 26
3622.68 22
3622.82 18
3622.96 15
3623.10 12
3623.23 10
3623.37 8
3623.51 6
3623.65 3
3623.79 0
3623.92 0
3624.06 0
3624.20 0
3624.34 0
3624.48 0
3624.62 0
3624.75 0
3624.89 4
3625.03 10
3625.17 15
3625.31 20
3625.44 23
3625.58 24
3625.72 24
3625.86 22
3626.00 19
3626.13 14
3626.27 9
3626.41 3
3626.55 0
3626.69 0
3626.82 0
3626.96 0
3627.10 0
3627.24 0
3627.38 3
3627.52 6
3627.65 9
3627.79 12
3627.93 15
3628.07 19
3628.21 23
3628.34 28
3628.48 33
3628.62 38
3628.76 43
3628.90 47
3629.03 51
3629.17 54
3629.31 55
3629.45 54
3629.59 52
3629.73 49
3629.86 46
3630.00 42
3630.14 39
3630.28 36
3630.42 35
3630.55 35
3630.69 37
3630.83 40
3630.97 45
3631.11 50
3631.25 57
3631.38 63
3631.52 68
3631.66 71
3631.80 72
3631.94 70
3632.08 67
3632.21 63
3632.35 60
3632.49 59
3632.63 59
3632.77 61
3632.90 65
3633.04 69
3633.18 73
3633.32 75
3633.46 75
3633.60 73
3633.73 68
3633.87 61
3634.01 53
3634.15 44
3634.29 36
3634.43 29
3634.56 25
3634.70 22
3634.84 21
3634.98 22
3635.12 23
3635.25 26
3635.39 30
3635.53 35
3635.67 41
3635.81 47
3635.95 53
3636.08 57
3636.22 61
3636.36 63
3636.50 64
3636.64 65
3636.78 66
3636.91 68
3637.05 69
3637.19 71
3637.33 71
3637.47 69
3637.61 65
3637.74 60
3637.88 52
3638.02 44
3638.16 36
3638.30 28
3638.44 21
3638.57 16
3638.71 12
3638.85 9
3638.99 8
3639.13 9
3639.27 10
3639.40 11
3639.54 12
3639.68 12
3639.82 11
3639.96 8
3640.10 4
3640.23 0
3640.37 0
3640.51 0
3640.65 0
3640.79 0
3640.93 0
3641.06 0
3641.20 0
3641.34 2
3641.48 7
3641.62 12
3641.76 16
3641.90 18
3642.03 20
3642.17 20
3642.31 20
3642.45 19
3642.59 18
3642.73 18
3642.86 18
3643.00 18
3643.14 19
3643.28 20
3643.42 21
3643.56 23
3643.69 25
3643.83 27
3643.97 30
3644.11 34
3644.25 39
3644.39 43
3644.53 48
3644.66 52
3644.80 54
3644.94 55
3645.08 56
3645.22 55
3645.36 55
3645.49 55
3645.63 57
3645.77 60
3645.91 65
3646.05 69
3646.19 73
3646.33 76
3646.46 78
3646.60 80
3646.74 82
3646.88 85
3647.02 89
3647.16 94
3647.30 100
3647.43 106
3647.57 110
3647.71 111
3647.85 111
3647.99 109
3648.13 105
3648.26 100
3648.40 95
3648.54 89
3648.68 83
3648.82 77
3648.96 72
3649.10 69
3649.23 69
3649.37 71
3649.51 75
3649.65 79
3649.79 83
3649.93 84
3650.07 82
3650.20 76
3650.34 68
3650.48 59
3650.62 51
3650.76 46
3650.90 43
3651.04 45
3651.17 49
3651.31 55
3651.45 62
3651.59 69
3651.73 74
3651.87 77
3652.01 79
3652.14 79
3652.28 78
3652.42 76
3652.56 73
3652.70 71
3652.84 69
3652.98 68
3653.11 67
3653.25 67
3653.39 67
3653.53 67
3653.67 66
3653.81 65
3653.95 63
3654.09 62
3654.22 61
3654.36 60
3654.50 59
3654.64 59
3654.78 59
3654.92 58
3655.06 57
3655.19 54
3655.33 50
3655.47 44
3655.61 38
3655.75 33
3655.89 27
3656.03 22
3656.17 19
3656.30 15
3656.44 13
3656.58 11
3656.72 9
3656.86 8
3657.00 8
3657.14 9
3657.27 11
3657.41 14
3657.55 17
3657.69 20
3657.83 22
3657.97 23
3658.11 23
3658.25 23
3658.38 23
3658.52 24
3658.66 26
3658.80 28
3658.94 30
3659.08 32
3659.22 33
3659.36 33
3659.49 32
3659.63 30
3659.77 29
3659.91 28
3660.05 29
3660.19 31
3660.33 33
3660.47 35
3660.60 36
3660.74 36
3660.88 35
3661.02 33
3661.16 31
3661.30 31
3661.44 33
3661.58 37
3661.71 43
3661.85 51
3661.99 60
3662.13 70
3662.27 80
3662.41 90
3662.55 99
3662.69 106
3662.82 111
3662.96 114
3663.10 114
3663.24 113
3663.38 111
3663.52 107
3663.66 104
3663.80 100
3663.94 96
3664.07 91
3664.21 85
3664.35 79
3664.49 72
3664.63 64
3664.77 57
3664.91 49
3665.05 43
3665.18 37
3665.32 33
3665.46 30
3665.60 29
3665.74 28
3665.88 28
3666.02 28
3666.16 30
3666.30 32
3666.43 35
3666.57 39
3666.71 44
3666.85 48
3666.99 51
3667.13 53
3667.27 53
3667.41 52
3667.55 49
3667.68 45
3667.82 42
3667.96 39
3668.10 38
3668.24 38
3668.38 39
3668.52 40
3668.66 42
3668.80 44
3668.93 45
3669.07 45
3669.21 45
3669.35 44
3669.49 44
3669.63 44
3669.77 45
3669.91 46
3670.05 47
3670.19 46
3670.32 43
3670.46 38
3670.60 31
3670.74 24
3670.88 16
3671.02 9
3671.16 3
3671.30 0
3671.44 0
3671.57 0
3671.71 0
3671.85 0
3671.99 0
3672.13 0
3672.27 0
3672.41 0
3672.55 5
3672.69 10
3672.83 14
3672.96 15
3673.10 14
3673.24 11
3673.38 6
3673.52 1
3673.66 0
3673.80 0
3673.94 0
3674.08 0
3674.22 0
3674.35 2
3674.49 4
3674.63 5
3674.77 7
3674.91 8
3675.05 10
3675.19 12
3675.33 14
3675.47 16
3675.61 18
3675.74 20
3675.88 22
3676.02 25
3676.16 28
3676.30 31
3676.44 33
3676.58 36
3676.72 37
3676.86 38
3677.00 38
3677.14 37
3677.27 36
3677.41 34
3677.55 33
3677.69 33
3677.83 33
3677.97 34
3678.11 35
3678.25 36
3678.39 38
3678.53 39
3678.67 40
3678.80 41
3678.94 43
3679.08 45
3679.22 48
3679.36 52
3679.50 56
3679.64 60
3679.78 64
3679.92 66
3680.06 68
3680.20 67
3680.33 66
3680.47 64
3680.61 61
3680.75 59
3680.89 56
3681.03 54
3681.17 51
3681.31 48
3681.45 46
3681.59 44
3681.73 41
3681.87 40
3682.00 39
3682.14 38
3682.28 38
3682.42 38
3682.56 40
3682.70 41
3682.84 44
3682.98 46
3683.12 49
3683.26 52
3683.40 54
3683.54 55
3683.68 56
3683.81 56
3683.95 55
3684.09 53
3684.23 49
3684.37 45
3684.51 40
3684.65 36
3684.79 33
3684.93 31
3685.07 32
3685.21 34
3685.35 37
3685.48 40
3685.62 44
3685.76 47
3685.90 49
3686.04 52
3686.18 54
3686.32 56
3686.46 57
3686.60 59
3686.74 61
3686.88 62
3687.02 63
3687.16 63
3687.30 62
3687.43 59
3687.57 56
3687.71 51
3687.85 46
3687.99 42
3688.13 39
3688.27 38
3688.41 39
3688.55 42
3688.69 47
3688.83 51
3688.97 55
3689.11 56
3689.25 56
3689.38 53
3689.52 48
3689.66 41
3689.80 34
3689.94 27
3690.08 21
3690.22 16
3690.36 14
3690.50 12
3690.64 13
3690.78 13
3690.92 15
3691.06 17
3691.20 19
3691.33 22
3691.47 25
3691.61 29
3691.75 33
3691.89 37
3692.03 40
3692.17 43
3692.31 45
3692.45 45
3692.59 44
3692.73 42
3692.87 39
3693.01 36
3693.15 32
3693.29 29
3693.43 25
3693.56 22
3693.70 20
3693.84 18
3693.98 16
3694.12 15
3694.26 14
3694.40 12
3694.54 11
3694.68 11
3694.82 10
3694.96 10
3695.10 9
3695.24 9
3695.38 9
3695.52 9
3695.66 9
3695.80 10
3695.93 11
3696.07 13
3696.21 15
3696.35 17
3696.49 20
3696.63 24
3696.77 29
3696.91 34
3697.05 39
3697.19 44
3697.33 48
3697.47 50
3697.61 51
3697.75 50
3697.89 49
3698.03 48
3698.17 49
3698.31 51
3698.44 55
3698.58 60
3698.72 65
3698.86 70
3699.00 74
3699.14 77
3699.28 79
3699.42 80
3699.56 80
3699.70 79
3699.84 78
3699.98 76
3700.12 74
3700.26 71
3700.40 68
3700.54 65
3700.68 61
3700.82 57
3700.96 54
3701.10 51
3701.24 50
3701.37 51
3701.51 53
3701.65 57
3701.79 62
3701.93 69
3702.07 76
3702.21 83
3702.35 89
3702.49 95
3702.63 99
3702.77 102
3702.91 103
3703.05 103
3703.19 101
3703.33 98
3703.47 94
3703.61 90
3703.75 87
3703.89 84
3704.03 81
3704.17 78
3704.31 76
3704.44 72
3704.58 69
3704.72 67
3704.86 65
3705.00 66
3705.14 67
3705.28 69
3705.42 71
3705.56 72
3705.70 70
3705.84 66
3705.98 61
3706.12 54
3706.26 47
3706.40 42
3706.54 37
3706.68 34
3706.82 32
3706.96 31
3707.10 31
3707.24 32
3707.38 33
3707.52 35
3707.66 39
3707.80 42
3707.94 46
3708.08 48
3708.21 49
3708.35 49
3708.49 47
3708.63 45
3708.77 42
3708.91 38
3709.05 35
3709.19 31
3709.33 28
3709.47 26
3709.61 25
3709.75 25
3709.89 26
3710.03 28
3710.17 30
3710.31 34
3710.45 37
3710.59 41
3710.73 45
3710.87 49
3711.01 52
3711.15 55
3711.29 58
3711.43 61
3711.57 64
3711.71 68
3711.85 73
3711.99 78
3712.13 84
3712.27 89
3712.41 93
3712.55 94
3712.69 93
3712.83 89
3712.96 85
3713.10 81
3713.24 78
3713.38 77
3713.52 77
3713.66 79
3713.80 82
3713.94 84
3714.08 86
3714.22 87
3714.36 87
3714.50 86
3714.64 83
3714.78 80
3714.92 75
3715.06 69
3715.20 60
3715.34 50
3715.48 39
3715.62 29
3715.76 20
3715.90 14
3716.04 11
3716.18 11
3716.32 14
3716.46 18
3716.60 22
3716.74 25
3716.88 27
3717.02 27
3717.16 26
3717.30 26
3717.44 27
3717.58 31
3717.72 38
3717.86 47
3718.00 57
3718.14 67
3718.28 74
3718.42 77
3718.56 76
3718.70 73
3718.84 66
3718.98 58
3719.12 50
3719.26 41
3719.40 32
3719.54 24
3719.68 15
3719.82 8
3719.96 2
3720.10 0
3720.24 0
3720.38 0
3720.52 0
3720.66 3
3720.80 9
3720.94 16
3721.08 24
3721.21 32
3721.35 41
3721.49 50
3721.63 59
3721.77 67
3721.91 73
3722.05 78
3722.19 81
3722.33 82
3722.47 81
3722.61 80
3722.75 78
3722.89 76
3723.03 74
3723.17 73
3723.31 72
3723.45 74
3723.59 77
3723.73 82
3723.87 88
3724.01 94
3724.15 100
3724.29 104
3724.43 104
3724.57 102
3724.71 97
3724.85 90
3724.99 83
3725.13 77
3725.27 72
3725.41 69
3725.55 67
3725.69 64
3725.83 59
3725.97 53
3726.11 45
3726.25 36
3726.39 26
3726.53 18
3726.67 10
3726.81 4
3726.95 0
3727.09 0
3727.23 0
3727.37 0
3727.51 0
3727.65 0
3727.79 0
3727.93 0
3728.07 0
3728.21 2
3728.35 7
3728.49 12
3728.63 18
3728.77 23
3728.91 26
3729.05 28
3729.19 29
3729.33 28
3729.47 26
3729.61 24
3729.75 22
3729.89 21
3730.03 21
3730.17 22
3730.31 25
3730.45 30
3730.59 37
3730.73 44
3730.87 52
3731.01 60
3731.15 67
3731.30 72
3731.44 76
3731.58 77
3731.72 76
3731.86 73
3732.00 69
3732.14 64
3732.28 60
3732.42 55
3732.56 51
3732.70 47
3732.84 43
3732.98 40
3733.12 37
3733.26 34
3733.40 31
3733.54 29
3733.68 26
3733.82 24
3733.96 22
3734.10 20
3734.24 19
3734.38 17
3734.52 16
3734.66 17
3734.80 18
3734.94 20
3735.08 23
3735.22 27
3735.36 31
3735.50 36
3735.64 40
3735.78 43
3735.92 46
3736.06 47
3736.20 47
3736.34 46
3736.48 44
3736.62 43
3736.76 41
3736.90 40
3737.04 38
3737.18 38
3737.32 37
3737.46 37
3737.60 36
3737.74 36
3737.88 37
3738.02 38
3738.16 40
3738.30 43
3738.44 46
3738.58 49
3738.72 51
3738.86 53
3739.00 53
3739.14 52
3739.28 49
3739.43 46
3739.57 42
3739.71 38
3739.85 34
3739.99 30
3740.13 27
3740.27 25
3740.41 23
3740.55 24
3740.69 25
3740.83 28
3740.97 33
3741.11 37
3741.25 42
3741.39 45
3741.53 48
3741.67 49
3741.81 50
3741.95 51
3742.09 52
3742.23 55
3742.37 58
3742.51 61
3742.65 64
3742.79 66
3742.93 68
3743.07 68
3743.21 67
3743.35 66
3743.49 64
3743.63 62
3743.77 60
3743.91 58
3744.05 56
3744.20 53
3744.34 50
3744.48 47
3744.62 43
3744.76 40
3744.90 37
3745.04 36
3745.18 36
3745.32 37
3745.46 40
3745.60 43
3745.74 45
3745.88 47
3746.02 49
3746.16 50
3746.30 51
3746.44 53
3746.58 55
3746.72 57
3746.86 60
3747.00 62
3747.14 64
3747.28 64
3747.42 62
3747.56 59
3747.70 55
3747.84 51
3747.99 47
3748.13 45
3748.27 44
3748.41 44
3748.55 45
3748.69 46
3748.83 47
3748.97 48
3749.11 48
3749.25 49
3749.39 50
3749.53 52
3749.67 54
3749.81 57
3749.95 59
3750.09 61
3750.23 62
3750.37 63
3750.51 63
3750.65 62
3750.79 63
3750.93 64
3751.07 67
3751.22 70
3751.36 72
3751.50 73
3751.64 73
3751.78 70
3751.92 66
3752.06 60
3752.20 53
3752.34 46
3752.48 41
3752.62 36
3752.76 32
3752.90 29
3753.04 26
3753.18 23
3753.32 20
3753.46 18
3753.60 17
3753.74 17
3753.88 18
3754.03 19
3754.17 20
3754.31 22
3754.45 25
3754.59 28
3754.73 32
3754.87 38
3755.01 45
3755.15 54
3755.29 63
3755.43 72
3755.57 79
3755.71 83
3755.85 84
3755.99 83
3756.13 80
3756.27 76
3756.41 73
3756.56 72
3756.70 72
3756.84 74
3756.98 77
3757.12 81
3757.26 85
3757.40 88
3757.54 91
3757.68 93
3757.82 94
3757.96 94
3758.10 93
3758.24 92
3758.38 91
3758.52 89
3758.66 86
3758.80 85
3758.95 84
3759.09 83
3759.23 84
3759.37 85
3759.51 86
3759.65 88
3759.79 89
3759.93 89
3760.07 90
3760.21 90
3760.35 90
3760.49 91
3760.63 92
3760.77 92
3760.91 93
3761.05 93
3761.20 91
3761.34 87
3761.48 83
3761.62 77
3761.76 71
3761.90 65
3762.04 60
3762.18 56
3762.32 53
3762.46 52
3762.60 51
3762.74 50
3762.88 49
3763.02 47
3763.17 46
3763.31 44
3763.45 43
3763.59 42
3763.73 42
3763.87 43
3764.01 43
3764.15 44
3764.29 44
3764.43 42
3764.57 39
3764.71 36
3764.85 32
3764.99 28
3765.14 26
3765.28 25
3765.42 26
3765.56 27
3765.70 29
3765.84 31
3765.98 33
3766.12 35
3766.26 36
3766.40 36
3766.54 35
3766.68 32
3766.82 28
3766.96 23
3767.11 17
3767.25 12
3767.39 8
3767.53 5
3767.67 4
3767.81 6
3767.95 9
3768.09 14
3768.23 19
3768.37 25
3768.51 30
3768.65 35
3768.79 38
3768.94 41
3769.08 43
3769.22 44
3769.36 45
3769.50 45
3769.64 45
3769.78 44
3769.92 42
3770.06 40
3770.20 38
3770.34 37
3770.48 35
3770.63 34
3770.77 33
3770.91 32
3771.05 31
3771.19 30
3771.33 28
3771.47 28
3771.61 28
3771.75 30
3771.89 31
3772.03 34
3772.17 36
3772.32 37
3772.46 37
3772.60 38
3772.74 37
3772.88 38
3773.02 38
3773.16 39
3773.30 40
3773.44 40
3773.58 39
3773.72 37
3773.87 34
3774.01 30
3774.15 24
3774.29 19
3774.43 14
3774.57 8
3774.71 3
3774.85 0
3774.99 0
3775.13 0
3775.27 0
3775.42 0
3775.56 0
3775.70 0
3775.84 0
3775.98 0
3776.12 4
3776.26 10
3776.40 16
3776.54 20
3776.68 24
3776.82 26
3776.97 26
3777.11 26
3777.25 25
3777.39 24
3777.53 24
3777.67 26
3777.81 29
3777.95 32
3778.09 37
3778.23 41
3778.38 44
3778.52 47
3778.66 48
3778.80 47
3778.94 46
3779.08 43
3779.22 39
3779.36 34
3779.50 29
3779.64 25
3779.79 22
3779.93 20
3780.07 20
3780.21 21
3780.35 22
3780.49 24
3780.63 25
3780.77 26
3780.91 27
3781.05 28
3781.20 28
3781.34 29
3781.48 29
3781.62 29
3781.76 28
3781.90 26
3782.04 25
3782.18 23
3782.32 23
3782.46 23
3782.61 24
3782.75 26
3782.89 28
3783.03 29
3783.17 29
3783.31 29
3783.45 28
3783.59 27
3783.73 25
3783.88 24
3784.02 23
3784.16 24
3784.30 25
3784.44 27
3784.58 30
3784.72 33
3784.86 36
3785.00 38
3785.15 40
3785.29 40
3785.43 39
3785.57 38
3785.71 35
3785.85 33
3785.99 31
3786.13 29
3786.27 28
3786.42 27
3786.56 26
3786.70 24
3786.84 24
3786.98 23
3787.12 23
3787.26 23
3787.40 24
3787.54 25
3787.69 26
3787.83 26
3787.97 25
3788.11 23
3788.25 20
3788.39 17
3788.53 14
3788.67 11
3788.82 10
3788.96 11
3789.10 13
3789.24 17
3789.38 22
3789.52 28
3789.66 34
3789.80 39
3789.94 44
3790.09 48
3790.23 51
3790.37 53
3790.51 55
3790.65 56
3790.79 56
3790.93 56
3791.07 57
3791.22 58
3791.36 59
3791.50 61
3791.64 62
3791.78 63
3791.92 65
3792.06 68
3792.20 71
3792.35 76
3792.49 81
3792.63 86
3792.77 91
3792.91 94
3793.05 95
3793.19 93
3793.33 88
3793.48 81
3793.62 73
3793.76 66
3793.90 60
3794.04 55
3794.18 53
3794.32 52
3794.46 51
3794.61 52
3794.75 52
3794.89 53
3795.03 53
3795.17 54
3795.31 56
3795.45 57
3795.59 59
3795.74 61
3795.88 63
3796.02 63
3796.16 63
3796.30 61
3796.44 59
3796.58 57
3796.73 54
3796.87 52
3797.01 50
3797.15 49
3797.29 48
3797.43 47
3797.57 45
3797.71 43
3797.86 40
3798.00 38
3798.14 35
3798.28 33
3798.42 32
3798.56 31
3798.70 29
3798.85 28
3798.99 27
3799.13 27
3799.27 26
3799.41 26
3799.55 26
3799.69 27
3799.83 29
3799.98 33
3800.12 38
3800.26 43
3800.40 48
3800.54 53
3800.68 56
3800.82 59
3800.97 60
3801.11 59
3801.25 58
3801.39 56
3801.53 54
3801.67 52
3801.81 50
3801.96 48
3802.10 47
3802.24 45
3802.38 43
3802.52 40
3802.66 37
3802.80 35
3802.95 34
3803.09 35
3803.23 37
3803.37 40
3803.51 45
3803.65 50
3803.79 55
3803.94 60
3804.08 64
3804.22 68
3804.36 70
3804.50 71
3804.64 71
3804.78 71
3804.93 70
3805.07 71
3805.21 73
3805.35 77
3805.49 83
3805.63 89
3805.78 96
3805.92 102
3806.06 107
3806.20 108
3806.34 107
3806.48 103
3806.62 97
3806.77 90
3806.91 83
3807.05 76
3807.19 70
3807.33 66
3807.47 64
3807.61 63
3807.76 62
3807.90 62
3808.04 61
3808.18 59
3808.32 56
3808.46 52
3808.61 48
3808.75 45
3808.89 42
3809.03 41
3809.17 41
3809.31 43
3809.45 47
3809.60 52
3809.74 60
3809.88 69
3810.02 82
3810.16 96
3810.30 113
3810.45 130
3810.59 147
3810.73 163
3810.87 177
3811.01 188
3811.15 197
3811.30 204
3811.44 211
3811.58 219
3811.72 226
3811.86 234
3812.00 242
3812.14 249
3812.29 255
3812.43 261
3812.57 266
3812.71 271
3812.85 276
3812.99 281
3813.14 288
3813.28 295
3813.42 303
3813.56 313
3813.70 323
3813.84 333
3813.99 344
3814.13 355
3814.27 365
3814.41 375
3814.55 383
3814.69 390
3814.84 394
3814.98 397
3815.12 400
3815.26 402
3815.40 404
3815.54 407
3815.69 409
3815.83 411
3815.97 411
3816.11 408
3816.25 401
3816.39 392
3816.54 379
3816.68 364
3816.82 348
3816.96 332
3817.10 315
3817.24 297
3817.39 279
3817.53 260
3817.67 241
3817.81 221
3817.95 203
3818.09 187
3818.24 174
3818.38 163
3818.52 155
3818.66 149
3818.80 145
3818.95 141
3819.09 138
3819.23 135
3819.37 132
3819.51 130
3819.65 128
3819.80 126
3819.94 124
3820.08 123
3820.22 122
3820.36 120
3820.50 117
3820.65 113
3820.79 109
3820.93 103
3821.07 99
3821.21 95
3821.35 92
3821.50 91
3821.64 91
3821.78 91
3821.92 91
3822.06 89
3822.21 86
3822.35 80
3822.49 74
3822.63 67
3822.77 61
3822.91 56
3823.06 53
3823.20 52
3823.34 53
3823.48 55
3823.62 58
3823.77 61
3823.91 64
3824.05 65
3824.19 66
3824.33 66
3824.47 65
3824.62 65
3824.76 66
3824.90 70
3825.04 74
3825.18 80
3825.33 86
3825.47 91
3825.61 93
3825.75 92
3825.89 89
3826.04 84
3826.18 77
3826.32 71
3826.46 64
3826.60 59
3826.74 54
3826.89 51
3827.03 48
3827.17 46
3827.31 46
3827.45 46
3827.60 48
3827.74 50
3827.88 52
3828.02 54
3828.16 54
3828.31 54
3828.45 52
3828.59 48
3828.73 45
3828.87 42
3829.01 39
3829.16 38
3829.30 39
3829.44 42
3829.58 46
3829.72 50
3829.87 53
3830.01 55
3830.15 54
3830.29 52
3830.43 48
3830.58 44
3830.72 38
3830.86 33
3831.00 28
3831.14 23
3831.29 17
3831.43 12
3831.57 6
3831.71 0
3831.85 0
3832.00 0
3832.14 0
3832.28 0
3832.42 0
3832.56 5
3832.71 12
3832.85 20
3832.99 27
3833.13 33
3833.27 38
3833.42 41
3833.56 43
3833.70 45
3833.84 47
3833.98 50
3834.13 53
3834.27 58
3834.41 64
3834.55 69
3834.69 74
3834.84 76
3834.98 75
3835.12 71
3835.26 64
3835.40 55
3835.55 46
3835.69 38
3835.83 32
3835.97 29
3836.11 28
3836.26 28
3836.40 29
3836.54 31
3836.68 32
3836.82 32
3836.97 32
3837.11 32
3837.25 31
3837.39 31
3837.53 30
3837.68 28
3837.82 26
3837.96 24
3838.10 22
3838.25 20
3838.39 19
3838.53 19
3838.67 19
3838.81 21
3838.96 22
3839.10 22
3839.24 22
3839.38 20
3839.52 17
3839.67 13
3839.81 8
3839.95 3
3840.09 0
3840.24 0
3840.38 0
3840.52 0
3840.66 0
3840.80 0
3840.95 0
3841.09 0
3841.23 2
3841.37 8
3841.51 14
3841.66 18
3841.80 22
3841.94 25
3842.08 27
3842.23 30
3842.37 33
3842.51 37
3842.65 43
3842.79 50
3842.94 56
3843.08 62
3843.22 66
3843.36 68
3843.50 68
3843.65 66
3843.79 63
3843.93 61
3844.07 58
3844.22 56
3844.36 54
3844.50 51
3844.64 47
3844.78 43
3844.93 37
3845.07 31
3845.21 25
3845.35 18
3845.50 12
3845.64 6
3845.78 1
3845.92 0
3846.06 0
3846.21 0
3846.35 0
3846.49 0
3846.63 0
3846.78 4
3846.92 10
3847.06 17
3847.20 24
3847.34 29
3847.49 33
3847.63 37
3847.77 39
3847.91 42
3848.06 45
3848.20 48
3848.34 51
3848.48 54
3848.63 55
3848.77 56
3848.91 55
3849.05 54
3849.19 53
3849.34 53
3849.48 53
3849.62 54
3849.76 55
3849.91 56
3850.05 57
3850.19 57
3850.33 57
3850.48 55
3850.62 53
3850.76 51
3850.90 47
3851.04 44
3851.19 40
3851.33 35
3851.47 31
3851.61 26
3851.76 22
3851.90 19
3852.04 17
3852.18 16
3852.33 17
3852.47 21
3852.61 26
3852.75 32
3852.90 37
3853.04 42
3853.18 46
3853.32 47
3853.46 48
3853.61 47
3853.75 47
3853.89 47
3854.03 48
3854.18 49
3854.32 50
3854.46 49
3854.60 46
3854.75 42
3854.89 36
3855.03 30
3855.17 25
3855.32 20
3855.46 18
3855.60 17
3855.74 19
3855.89 22
3856.03 28
3856.17 35
3856.31 43
3856.45 52
3856.60 61
3856.74 70
3856.88 78
3857.02 84
3857.17 88
3857.31 91
3857.45 92
3857.59 92
3857.74 91
3857.88 89
3858.02 86
3858.16 82
3858.31 78
3858.45 73
3858.59 68
3858.73 64
3858.88 61
3859.02 58
3859.16 57
3859.30 57
3859.45 58
3859.59 59
3859.73 59
3859.87 59
3860.02 56
3860.16 52
3860.30 46
3860.44 39
3860.59 31
3860.73 23
3860.87 15
3861.01 8
3861.16 4
3861.30 1
3861.44 0
3861.58 0
3861.73 1
3861.87 1
3862.01 2
3862.15 2
3862.30 1
3862.44 0
3862.58 0
3862.72 0
3862.87 0
3863.01 0
3863.15 0
3863.29 1
3863.44 3
3863.58 5
3863.72 8
3863.86 11
3864.01 16
3864.15 21
3864.29 27
3864.44 31
3864.58 34
3864.72 36
3864.86 35
3865.01 33
3865.15 30
3865.29 26
3865.43 22
3865.58 19
3865.72 18
3865.86 17
3866.00 18
3866.15 19
3866.29 20
3866.43 22
3866.57 22
3866.72 22
3866.86 21
3867.00 19
3867.14 16
3867.29 13
3867.43 10
3867.57 8
3867.72 6
3867.86 7
3868.00 8
3868.14 11
3868.29 15
3868.43 20
3868.57 24
3868.71 26
3868.86 28
3869.00 29
3869.14 29
3869.28 30
3869.43 32
3869.57 36
3869.71 40
3869.86 44
3870.00 47
3870.14 48
3870.28 47
3870.43 44
3870.57 39
3870.71 34
3870.85 28
3871.00 23
3871.14 18
3871.28 14
3871.42 11
3871.57 9
3871.71 8
3871.85 9
3872.00 11
3872.14 15
3872.28 20
3872.42 26
3872.57 33
3872.71 40
3872.85 48
3872.99 54
3873.14 59
3873.28 62
3873.42 63
3873.57 62
3873.71 59
3873.85 56
3873.99 52
3874.14 49
3874.28 47
3874.42 47
3874.56 48
3874.71 50
3874.85 53
3874.99 56
3875.14 57
3875.28 57
3875.42 55
3875.56 51
3875.71 46
3875.85 41
3875.99 36
3876.14 32
3876.28 31
3876.42 30
3876.56 31
3876.71 33
3876.85 34
3876.99 34
3877.14 33
3877.28 29
3877.42 25
3877.56 20
3877.71 16
3877.85 12
3877.99 10
3878.13 8
3878.28 7
3878.42 6
3878.56 5
3878.71 4
3878.85 2
3878.99 0
3879.13 0
3879.28 0
3879.42 2
3879.56 4
3879.71 8
3879.85 12
3879.99 17
3880.13 21
3880.28 25
3880.42 28
3880.56 32
3880.71 35
3880.85 38
3880.99 40
3881.13 41
3881.28 43
3881.42 43
3881.56 44
3881.71 44
3881.85 43
3881.99 41
3882.14 38
3882.28 34
3882.42 30
3882.56 26
3882.71 23
3882.85 22
3882.99 22
3883.14 24
3883.28 27
3883.42 33
3883.56 39
3883.71 46
3883.85 53
3883.99 59
3884.14 64
3884.28 68
3884.42 72
3884.56 75
3884.71 78
3884.85 80
3884.99 82
3885.14 82
3885.28 81
3885.42 79
3885.57 75
3885.71 70
3885.85 64
3885.99 58
3886.14 53
3886.28 47
3886.42 42
3886.57 38
3886.71 34
3886.85 30
3887.00 27
3887.14 24
3887.28 21
3887.42 18
3887.57 16
3887.71 14
3887.85 14
3888.00 14
3888.14 16
3888.28 19
3888.43 22
3888.57 25
3888.71 28
3888.85 29
3889.00 30
3889.14 30
3889.28 29
3889.43 29
3889.57 29
3889.71 30
3889.86 31
3890.00 34
3890.14 36
3890.29 37
3890.43 37
3890.57 35
3890.71 31
3890.86 26
3891.00 21
3891.14 18
3891.29 16
3891.43 17
3891.57 20
3891.72 25
3891.86 30
3892.00 35
3892.14 39
3892.29 42
3892.43 44
3892.57 45
3892.72 46
3892.86 47
3893.00 48
3893.15 48
3893.29 49
3893.43 49
3893.58 50
3893.72 50
3893.86 51
3894.01 53
3894.15 56
3894.29 59
3894.43 62
3894.58 65
3894.72 68
3894.86 70
3895.01 70
3895.15 70
3895.29 69
3895.44 66
3895.58 64
3895.72 61
3895.87 58
3896.01 54
3896.15 51
3896.30 47
3896.44 44
3896.58 42
3896.73 40
3896.87 40
3897.01 40
3897.15 41
3897.30 43
3897.44 43
3897.58 43
3897.73 43
3897.87 41
3898.01 39
3898.16 36
3898.30 33
3898.44 29
3898.59 26
3898.73 22
3898.87 20
3899.02 18
3899.16 18
3899.30 19
3899.45 21
3899.59 23
3899.73 25
3899.88 25
3900.02 24
3900.16 22
3900.31 20
3900.45 17
3900.59 15
3900.74 14
3900.88 14
3901.02 14
3901.16 14
3901.31 14
3901.45 13
3901.59 13
3901.74 13
3901.88 14
3902.02 16
3902.17 19
3902.31 22
3902.45 26
3902.60 30
3902.74 33
3902.88 36
3903.03 37
3903.17 36
3903.31 33
3903.46 29
3903.60 24
3903.74 17
3903.89 11
3904.03 5
3904.17 0
3904.32 0
3904.46 0
3904.60 0
3904.75 2
3904.89 4
3905.03 7
3905.18 7
3905.32 7
3905.46 4
3905.61 1
3905.75 0
3905.89 0
3906.04 0
3906.18 0
3906.32 0
3906.47 0
3906.61 5
3906.75 8
3906.90 10
3907.04 10
3907.18 10
3907.33 9
3907.47 8
3907.61 8
3907.76 9
3907.90 11
3908.04 14
3908.19 15
3908.33 16
3908.47 15
3908.62 13
3908.76 10
3908.90 7
3909.05 3
3909.19 1
3909.33 1
3909.48 2
3909.62 4
3909.76 8
3909.91 12
3910.05 15
3910.20 18
3910.34 20
3910.48 23
3910.63 26
3910.77 30
3910.91 35
3911.06 41
3911.20 47
3911.34 52
3911.49 55
3911.63 55
3911.77 52
3911.92 46
3912.06 39
3912.20 31
3912.35 24
3912.49 18
3912.63 14
3912.78 12
3912.92 13
3913.06 16
3913.21 20
3913.35 25
3913.49 30
3913.64 34
3913.78 37
3913.92 39
3914.07 39
3914.21 40
3914.36 40
3914.50 42
3914.64 44
3914.79 48
3914.93 53
3915.07 57
3915.22 60
3915.36 62
3915.50 62
3915.65 60
3915.79 57
3915.93 54
3916.08 51
3916.22 49
3916.36 47
3916.51 46
3916.65 44
3916.80 43
3916.94 42
3917.08 41
3917.23 42
3917.37 44
3917.51 47
3917.66 50
3917.80 54
3917.94 57
3918.09 60
3918.23 62
3918.37 64
3918.52 65
3918.66 67
3918.81 68
3918.95 69
3919.09 69
3919.24 68
3919.38 64
3919.52 59
3919.67 52
3919.81 46
3919.95 40
3920.10 36
3920.24 32
3920.38 29
3920.53 27
3920.67 24
3920.82 20
3920.96 15
3921.10 10
3921.25 4
3921.39 0
3921.53 0
3921.68 0
3921.82 0
3921.96 0
3922.11 0
3922.25 0
3922.40 2
3922.54 3
3922.68 4
3922.83 4
3922.97 3
3923.11 3
3923.26 4
3923.40 6
3923.54 9
3923.69 13
3923.83 16
3923.98 19
3924.12 20
3924.26 20
3924.41 20
3924.55 20
3924.69 22
3924.84 25
3924.98 31
3925.13 38
3925.27 46
3925.41 54
3925.56 61
3925.70 66
3925.84 67
3925.99 67
3926.13 63
3926.27 58
3926.42 52
3926.56 46
3926.71 41
3926.85 37
3926.99 35
3927.14 35
3927.28 37
3927.42 40
3927.57 46
3927.71 53
3927.86 61
3928.00 69
3928.14 76
3928.29 81
3928.43 83
3928.57 81
3928.72 75
3928.86 67
3929.01 59
3929.15 50
3929.29 43
3929.44 38
3929.58 36
3929.72 35
3929.87 35
3930.01 35
3930.16 34
3930.30 32
3930.44 31
3930.59 30
3930.73 30
3930.88 31
3931.02 34
3931.16 36
3931.31 39
3931.45 41
3931.59 42
3931.74 42
3931.88 41
3932.03 40
3932.17 38
3932.31 35
3932.46 34
3932.60 33
3932.74 33
3932.89 34
3933.03 36
3933.18 38
3933.32 39
3933.46 40
3933.61 40
3933.75 38
3933.90 35
3934.04 31
3934.18 27
3934.33 24
3934.47 22
3934.61 22
3934.76 24
3934.90 27
3935.05 30
3935.19 34
3935.33 38
3935.48 42
3935.62 46
3935.77 50
3935.91 54
3936.05 58
3936.20 61
3936.34 63
3936.49 64
3936.63 64
3936.77 63
3936.92 61
3937.06 60
3937.20 60
3937.35 60
3937.49 60
3937.64 60
3937.78 59
3937.92 56
3938.07 52
3938.21 46
3938.36 40
3938.50 34
3938.64 30
3938.79 27
3938.93 26
3939.08 26
3939.22 27
3939.36 30
3939.51 35
3939.65 41
3939.80 49
3939.94 58
3940.08 68
3940.23 76
3940.37 81
3940.52 84
3940.66 83
3940.80 78
3940.95 71
3941.09 63
3941.24 54
3941.38 47
3941.52 40
3941.67 34
3941.81 30
3941.96 26
3942.10 23
3942.24 20
3942.39 17
3942.53 15
3942.68 14
3942.82 14
3942.96 14
3943.11 16
3943.25 19
3943.40 24
3943.54 29
3943.68 34
3943.83 39
3943.97 43
3944.12 46
3944.26 46
3944.40 45
3944.55 43
3944.69 40
3944.84 37
3944.98 34
3945.12 32
3945.27 29
3945.41 25
3945.56 20
3945.70 14
3945.84 7
3945.99 1
3946.13 0
3946.28 0
3946.42 0
3946.56 0
3946.71 0
3946.85 0
3947.00 1
3947.14 3
3947.29 3
3947.43 3
3947.57 2
3947.72 2
3947.86 3
3948.01 5
3948.15 8
3948.29 12
3948.44 16
3948.58 20
3948.73 23
3948.87 27
3949.01 31
3949.16 34
3949.30 38
3949.45 42
3949.59 46
3949.74 51
3949.88 55
3950.02 59
3950.17 65
3950.31 70
3950.46 77
3950.60 84
3950.74 90
3950.89 95
3951.03 98
3951.18 98
3951.32 96
3951.47 92
3951.61 86
3951.75 79
3951.90 73
3952.04 66
3952.19 61
3952.33 57
3952.47 55
3952.62 54
3952.76 55
3952.91 58
3953.05 61
3953.20 64
3953.34 67
3953.48 69
3953.63 71
3953.77 72
3953.92 73
3954.06 74
3954.21 76
3954.35 79
3954.49 83
3954.64 88
3954.78 93
3954.93 98
3955.07 102
3955.21 102
3955.36 99
3955.50 93
3955.65 83
3955.79 70
3955.94 58
3956.08 47
3956.22 39
3956.37 35
3956.51 34
3956.66 36
3956.80 40
3956.95 44
3957.09 48
3957.23 52
3957.38 54
3957.52 56
3957.67 57
3957.81 58
3957.96 59
3958.10 59
3958.24 59
3958.39 57
3958.53 55
3958.68 52
3958.82 49
3958.97 45
3959.11 41
3959.25 38
3959.40 35
3959.54 33
3959.69 31
3959.83 30
3959.98 29
3960.12 30
3960.27 32
3960.41 34
3960.55 37
3960.70 40
3960.84 43
3960.99 46
3961.13 48
3961.28 50
3961.42 52
3961.56 55
3961.71 57
3961.85 60
3962.00 63
3962.14 66
3962.29 69
3962.43 71
3962.57 72
3962.72 73
3962.86 73
3963.01 72
3963.15 72
3963.30 71
3963.44 69
3963.59 65
3963.73 60
3963.87 53
3964.02 45
3964.16 35
3964.31 26
3964.45 19
3964.60 14
3964.74 12
3964.89 14
3965.03 19
3965.17 24
3965.32 30
3965.46 33
3965.61 34
3965.75 32
3965.90 29
3966.04 25
3966.19 22
3966.33 20
3966.47 20
3966.62 23
3966.76 27
3966.91 32
3967.05 37
3967.20 43
3967.34 48
3967.49 52
3967.63 56
3967.77 60
3967.92 63
3968.06 66
3968.21 68
3968.35 69
3968.50 70
3968.64 70
3968.79 69
3968.93 67
3969.07 64
3969.22 61
3969.36 56
3969.51 52
3969.65 46
3969.80 41
3969.94 36
3970.09 33
3970.23 32
3970.38 34
3970.52 39
3970.66 45
3970.81 53
3970.95 60
3971.10 66
3971.24 69
3971.39 71
3971.53 71
3971.68 71
3971.82 71
3971.97 71
3972.11 71
3972.25 71
3972.40 71
3972.54 70
3972.69 68
3972.83 65
3972.98 62
3973.12 59
3973.27 56
3973.41 53
3973.56 51
3973.70 49
3973.84 46
3973.99 42
3974.13 38
3974.28 33
3974.42 28
3974.57 24
3974.71 22
3974.86 20
3975.00 20
3975.15 21
3975.29 23
3975.44 26
3975.58 28
3975.72 29
3975.87 29
3976.01 29
3976.16 28
3976.30 26
3976.45 24
3976.59 24
3976.74 25
3976.88 28
3977.03 34
3977.17 41
3977.32 50
3977.46 59
3977.60 67
3977.75 72
3977.89 75
3978.04 74
3978.18 69
3978.33 62
3978.47 54
3978.62 44
3978.76 34
3978.91 26
3979.05 19
3979.20 14
3979.34 12
3979.49 13
3979.63 16
3979.77 22
3979.92 28
3980.06 36
3980.21 44
3980.35 52
3980.50 58
3980.64 63
3980.79 66
3980.93 66
3981.08 64
3981.22 60
3981.37 55
3981.51 50
3981.66 45
3981.80 42
3981.95 39
3982.09 38
3982.23 37
3982.38 34
3982.52 30
3982.67 24
3982.81 17
3982.96 11
3983.10 5
3983.25 2
3983.39 1
3983.54 3
3983.68 7
3983.83 12
3983.97 18
3984.12 24
3984.26 30
3984.41 35
3984.55 39
3984.70 41
3984.84 42
3984.99 41
3985.13 38
3985.27 34
3985.42 29
3985.56 24
3985.71 21
3985.85 19
3986.00 18
3986.14 19
3986.29 22
3986.43 25
3986.58 27
3986.72 29
3986.87 30
3987.01 29
3987.16 27
3987.30 25
3987.45 22
3987.59 19
3987.74 16
3987.88 12
3988.03 9
3988.17 5
3988.32 3
3988.46 1
3988.61 0
3988.75 2
3988.90 4
3989.04 6
3989.19 9
3989.33 10
3989.47 11
3989.62 12
3989.76 12
3989.91 12
3990.05 14
3990.20 17
3990.34 21
3990.49 26
3990.63 30
3990.78 33
3990.92 34
3991.07 34
3991.21 31
3991.36 26
3991.50 21
3991.65 17
3991.79 13
3991.94 10
3992.08 9
3992.23 10
3992.37 11
3992.52 14
3992.66 18
3992.81 21
3992.95 23
3993.10 24
3993.24 24
3993.39 24
3993.53 23
3993.68 23
3993.82 23
3993.97 24
3994.11 24
3994.26 25
3994.40 26
3994.55 27
3994.69 27
3994.84 28
3994.98 29
3995.13 30
3995.27 32
3995.42 33
3995.56 34
3995.71 33
3995.85 32
3996.00 30
3996.14 27
3996.29 24
3996.43 21
3996.58 17
3996.72 13
3996.87 8
3997.01 3
3997.16 0
3997.30 0
3997.45 0
3997.59 0
3997.74 0
3997.88 0
3998.03 0
3998.17 0
3998.32 2
3998.46 8
3998.61 13
3998.75 20
3998.90 26
3999.04 33
3999.19 40
3999.33 46
3999.48 52
3999.62 56
3999.77 58
3999.91 58
4000.06 55
4000.20 51
4000.35 46
4000.49 41
4000.64 36
4000.78 33
4000.93 31
4001.07 30
4001.22 31
4001.36 32
4001.51 33
4001.65 35
4001.80 38
4001.94 42
4002.09 48
4002.23 54
4002.38 61
4002.52 67
4002.67 72
4002.81 74
4002.96 73
4003.10 68
4003.25 62
4003.39 54
4003.54 46
4003.68 39
4003.83 33
4003.98 30
4004.12 29
4004.27 29
4004.41 31
4004.56 33
4004.70 36
4004.85 39
4004.99 42
4005.14 44
4005.28 46
4005.43 47
4005.57 47
4005.72 45
4005.86 43
4006.01 40
4006.15 37
4006.30 33
4006.44 28
4006.59 23
4006.73 19
4006.88 15
4007.02 12
4007.17 11
4007.31 12
4007.46 14
4007.60 19
4007.75 24
4007.89 29
4008.04 33
4008.19 36
4008.33 38
4008.48 39
4008.62 39
4008.77 39
4008.91 38
4009.06 37
4009.20 35
4009.35 31
4009.49 28
4009.64 24
4009.78 21
4009.93 20
4010.07 21
4010.22 24
4010.36 28
4010.51 32
4010.65 36
4010.80 38
4010.94 38
4011.09 37
4011.24 35
4011.38 31
4011.53 28
4011.67 25
4011.82 23
4011.96 22
4012.11 22
4012.25 23
4012.40 25
4012.54 27
4012.69 29
4012.83 29
4012.98 28
4013.12 27
4013.27 24
4013.41 22
4013.56 21
4013.70 20
4013.85 21
4014.00 22
4014.14 22
4014.29 21
4014.43 19
4014.58 15
4014.72 10
4014.87 4
4015.01 0
4015.16 0
4015.30 0
4015.45 0
4015.59 1
4015.74 7
4015.88 14
4016.03 21
4016.18 27
4016.32 32
4016.47 34
4016.61 35
4016.76 34
4016.90 33
4017.05 31
4017.19 31
4017.34 31
4017.48 32
4017.63 32
4017.77 33
4017.92 32
4018.07 32
4018.21 32
4018.36 33
4018.50 35
4018.65 38
4018.79 42
4018.94 47
4019.08 51
4019.23 54
4019.37 58
4019.52 61
4019.66 65
4019.81 71
4019.96 77
4020.10 83
4020.25 89
4020.39 93
4020.54 95
4020.68 94
4020.83 91
4020.97 86
4021.12 80
4021.26 73
4021.41 67
4021.56 62
4021.70 58
4021.85 56
4021.99 55
4022.14 54
4022.28 53
4022.43 53
4022.57 52
4022.72 52
4022.86 52
4023.01 52
4023.16 55
4023.30 59
4023.45 64
4023.59 71
4023.74 77
4023.88 84
4024.03 89
4024.17 92
4024.32 92
4024.47 90
4024.61 87
4024.76 82
4024.90 78
4025.05 74
4025.19 71
4025.34 69
4025.48 67
4025.63 65
4025.77 62
4025.92 58
4026.07 54
4026.21 49
4026.36 45
4026.50 41
4026.65 38
4026.79 36
4026.94 35
4027.08 35
4027.23 35
4027.38 35
4027.52 34
4027.67 33
4027.81 31
4027.96 30
4028.10 28
4028.25 28
4028.39 29
4028.54 31
4028.69 35
4028.83 40
4028.98 45
4029.12 49
4029.27 53
4029.41 55
4029.56 57
4029.70 57
4029.85 58
4030.00 59
4030.14 61
4030.29 62
4030.43 62
4030.58 62
4030.72 62
4030.87 60
4031.02 59
4031.16 57
4031.31 56
4031.45 54
4031.60 51
4031.74 47
4031.89 41
4032.03 33
4032.18 24
4032.33 15
4032.47 7
4032.62 0
4032.76 0
4032.91 0
4033.05 0
4033.20 0
4033.35 0
4033.49 0
4033.64 0
4033.78 1
4033.93 6
4034.07 11
4034.22 14
4034.37 16
4034.51 15
4034.66 14
4034.80 12
4034.95 10
4035.09 9
4035.24 9
4035.39 9
4035.53 10
4035.68 12
4035.82 13
4035.97 15
4036.11 17
4036.26 20
4036.41 22
4036.55 25
4036.70 28
4036.84 30
4036.99 32
4037.13 33
4037.28 34
4037.43 35
4037.57 35
4037.72 37
4037.86 39
4038.01 43
4038.15 49
4038.30 55
4038.45 62
4038.59 68
4038.74 73
4038.88 76
4039.03 75
4039.17 73
4039.32 69
4039.47 64
4039.61 59
4039.76 56
4039.90 54
4040.05 55
4040.19 56
4040.34 58
4040.49 60
4040.63 60
4040.78 58
4040.92 55
4041.07 51
4041.22 46
4041.36 42
4041.51 38
4041.65 35
4041.80 34
4041.94 33
4042.09 34
4042.24 35
4042.38 37
4042.53 40
4042.67 44
4042.82 48
4042.97 54
4043.11 59
4043.26 64
4043.40 69
4043.55 74
4043.69 77
4043.84 80
4043.99 82
4044.13 84
4044.28 84
4044.42 84
4044.57 83
4044.72 82
4044.86 81
4045.01 80
4045.15 80
4045.30 81
4045.44 83
4045.59 84
4045.74 84
4045.88 82
4046.03 78
4046.17 72
4046.32 63
4046.47 54
4046.61 45
4046.76 36
4046.90 30
4047.05 26
4047.20 24
4047.34 25
4047.49 27
4047.63 30
4047.78 33
4047.93 35
4048.07 38
4048.22 40
4048.36 42
4048.51 44
4048.66 45
4048.80 46
4048.95 46
4049.09 44
4049.24 42
4049.38 39
4049.53 36
4049.68 32
4049.82 29
4049.97 27
4050.11 25
4050.26 23
4050.41 22
4050.55 22
4050.70 23
4050.84 25
4050.99 26
4051.14 28
4051.28 29
4051.43 30
4051.57 32
4051.72 34
4051.87 37
4052.01 40
4052.16 45
4052.30 50
4052.45 55
4052.60 58
4052.74 60
4052.89 60
4053.03 59
4053.18 56
4053.33 52
4053.47 48
4053.62 45
4053.76 42
4053.91 42
4054.06 44
4054.20 49
4054.35 55
4054.49 62
4054.64 68
4054.79 72
4054.93 72
4055.08 70
4055.23 64
4055.37 57
4055.52 51
4055.66 46
4055.81 43
4055.96 42
4056.10 42
4056.25 42
4056.39 42
4056.54 41
4056.69 39
4056.83 36
4056.98 32
4057.12 29
4057.27 27
4057.42 27
4057.56 29
4057.71 34
4057.85 40
4058.00 48
4058.15 56
4058.29 64
4058.44 70
4058.59 74
4058.73 76
4058.88 76
4059.02 74
4059.17 72
4059.32 69
4059.46 66
4059.61 62
4059.75 59
4059.90 56
4060.05 53
4060.19 51
4060.34 51
4060.48 51
4060.63 53
4060.78 55
4060.92 57
4061.07 59
4061.22 61
4061.36 61
4061.51 60
4061.65 59
4061.80 57
4061.95 56
4062.09 56
4062.24 56
4062.39 58
4062.53 59
4062.68 61
4062.82 62
4062.97 62
4063.12 61
4063.26 60
4063.41 58
4063.55 56
4063.70 54
4063.85 52
4063.99 50
4064.14 49
4064.29 49
4064.43 49
4064.58 51
4064.72 54
4064.87 58
4065.02 63
4065.16 68
4065.31 71
4065.46 73
4065.60 73
4065.75 71
4065.89 68
4066.04 65
4066.19 62
4066.33 60
4066.48 58
4066.63 58
4066.77 59
4066.92 60
4067.06 62
4067.21 65
4067.36 69
4067.50 74
4067.65 80
4067.80 86
4067.94 91
4068.09 95
4068.23 95
4068.38 93
4068.53 89
4068.67 84
4068.82 78
4068.97 72
4069.11 69
4069.26 67
4069.41 68
4069.55 70
4069.70 73
4069.84 76
4069.99 79
4070.14 82
4070.28 84
4070.43 87
4070.58 90
4070.72 94
4070.87 99
4071.01 104
4071.16 108
4071.31 111
4071.45 113
4071.60 114
4071.75 113
4071.89 112
4072.04 110
4072.19 108
4072.33 105
4072.48 103
4072.62 100
4072.77 97
4072.92 94
4073.06 91
4073.21 89
4073.36 86
4073.50 84
4073.65 81
4073.80 76
4073.94 71
4074.09 64
4074.24 56
4074.38 46
4074.53 37
4074.67 29
4074.82 22
4074.97 17
4075.11 13
4075.26 9
4075.41 7
4075.55 4
4075.70 1
4075.85 0
4075.99 0
4076.14 0
4076.29 0
4076.43 0
4076.58 0
4076.72 0
4076.87 0
4077.02 3
4077.16 7
4077.31 10
4077.46 12
4077.60 13
4077.75 14
4077.90 14
4078.04 14
4078.19 15
4078.34 17
4078.48 21
4078.63 25
4078.77 30
4078.92 35
4079.07 40
4079.21 44
4079.36 48
4079.51 50
4079.65 51
4079.80 52
4079.95 53
4080.09 54
4080.24 55
4080.39 57
4080.53 60
4080.68 62
4080.83 63
4080.97 63
4081.12 63
4081.27 62
4081.41 61
4081.56 60
4081.71 60
4081.85 60
4082.00 60
4082.14 59
4082.29 58
4082.44 55
4082.58 53
4082.73 50
4082.88 47
4083.02 44
4083.17 42
4083.32 41
4083.46 41
4083.61 41
4083.76 43
4083.90 47
4084.05 51
4084.20 56
4084.34 60
4084.49 63
4084.64 65
4084.78 64
4084.93 62
4085.08 58
4085.22 54
4085.37 51
4085.52 48
4085.66 46
4085.81 46
4085.96 48
4086.10 51
4086.25 55
4086.40 61
4086.54 67
4086.69 73
4086.84 79
4086.98 85
4087.13 88
4087.28 90
4087.42 90
4087.57 88
4087.72 84
4087.86 78
4088.01 70
4088.16 62
4088.30 53
4088.45 45
4088.60 38
4088.74 32
4088.89 27
4089.04 24
4089.18 22
4089.33 22
4089.48 23
4089.62 25
4089.77 29
4089.92 33
4090.06 37
4090.21 42
4090.36 46
4090.50 49
4090.65 53
4090.80 57
4090.94 61
4091.09 66
4091.24 72
4091.38 77
4091.53 82
4091.68 84
4091.82 85
4091.97 83
4092.12 80
4092.26 78
4092.41 76
4092.56 76
4092.70 78
4092.85 81
4093.00 84
4093.14 85
4093.29 83
4093.44 79
4093.58 73
4093.73 67
4093.88 62
4094.02 60
4094.17 61
4094.32 65
4094.46 71
4094.61 79
4094.76 87
4094.90 94
4095.05 99
4095.20 102
4095.34 103
4095.49 104
4095.64 103
4095.78 103
4095.93 104
4096.08 106
4096.23 108
4096.37 111
4096.52 114
4096.67 115
4096.81 115
4096.96 114
4097.11 112
4097.25 109
4097.40 107
4097.55 105
4097.69 103
4097.84 100
4097.99 98
4098.13 95
4098.28 91
4098.43 87
4098.57 83
4098.72 80
4098.87 77
4099.01 76
4099.16 75
4099.31 75
4099.46 75
4099.60 75
4099.75 74
4099.90 71
4100.04 67
4100.19 62
4100.34 57
4100.48 53
4100.63 51
4100.78 50
4100.92 52
4101.07 55
4101.22 59
4101.36 64
4101.51 68
4101.66 72
4101.81 76
4101.95 78
4102.10 79
4102.25 79
4102.39 79
4102.54 78
4102.69 77
4102.83 76
4102.98 74
4103.13 73
4103.27 72
4103.42 72
4103.57 73
4103.72 75
4103.86 78
4104.01 81
4104.16 84
4104.30 86
4104.45 87
4104.60 86
4104.74 85
4104.89 82
4105.04 79
4105.18 75
4105.33 71
4105.48 66
4105.63 61
4105.77 57
4105.92 53
4106.07 49
4106.21 47
4106.36 45
4106.51 44
4106.65 44
4106.80 43
4106.95 43
4107.10 43
4107.24 43
4107.39 45
4107.54 48
4107.68 52
4107.83 58
4107.98 63
4108.12 68
4108.27 71
4108.42 73
4108.57 72
4108.71 71
4108.86 69
4109.01 68
4109.15 67
4109.30 66
4109.45 66
4109.59 66
4109.74 66
4109.89 66
4110.04 65
4110.18 65
4110.33 66
4110.48 68
4110.62 70
4110.77 73
4110.92 76
4111.07 79
4111.21 81
4111.36 82
4111.51 83
4111.65 83
4111.80 82
4111.95 81
4112.09 79
4112.24 78
4112.39 77
4112.54 77
4112.68 76
4112.83 75
4112.98 73
4113.12 70
4113.27 66
4113.42 61
4113.57 55
4113.71 49
4113.86 42
4114.01 37
4114.15 33
4114.30 31
4114.45 31
4114.60 33
4114.74 36
4114.89 39
4115.04 41
4115.18 41
4115.33 40
4115.48 37
4115.63 34
4115.77 31
4115.92 29
4116.07 28
4116.21 29
4116.36 31
4116.51 32
4116.66 33
4116.80 33
4116.95 33
4117.10 32
4117.24 32
4117.39 33
4117.54 35
4117.69 37
4117.83 40
4117.98 44
4118.13 48
4118.27 52
4118.42 57
4118.57 61
4118.72 65
4118.86 69
4119.01 71
4119.16 72
4119.30 72
4119.45 72
4119.60 72
4119.75 72
4119.89 72
4120.04 72
4120.19 71
4120.34 70
4120.48 66
4120.63 61
4120.78 55
4120.92 48
4121.07 43
4121.22 38
4121.37 36
4121.51 36
4121.66 37
4121.81 40
4121.96 44
4122.10 47
4122.25 50
4122.40 53
4122.54 54
4122.69 55
4122.84 55
4122.99 54
4123.13 53
4123.28 51
4123.43 50
4123.58 49
4123.72 48
4123.87 49
4124.02 50
4124.16 52
4124.31 55
4124.46 59
4124.61 63
4124.75 69
4124.90 74
4125.05 80
4125.20 86
4125.34 91
4125.49 93
4125.64 94
4125.78 92
4125.93 88
4126.08 82
4126.23 74
4126.37 66
4126.52 59
4126.67 52
4126.82 47
4126.96 43
4127.11 40
4127.26 38
4127.41 38
4127.55 39
4127.70 40
4127.85 43
4127.99 47
4128.14 52
4128.29 56
4128.44 59
4128.58 61
4128.73 62
4128.88 61
4129.03 60
4129.17 58
4129.32 55
4129.47 52
4129.62 49
4129.76 47
4129.91 46
4130.06 45
4130.21 46
4130.35 47
4130.50 48
4130.65 51
4130.80 52
4130.94 54
4131.09 56
4131.24 58
4131.38 60
4131.53 63
4131.68 66
4131.83 70
4131.97 74
4132.12 78
4132.27 83
4132.42 87
4132.56 91
4132.71 93
4132.86 94
4133.01 94
4133.15 93
4133.30 91
4133.45 89
4133.60 87
4133.74 86
4133.89 85
4134.04 85
4134.19 85
4134.33 85
4134.48 85
4134.63 85
4134.78 86
4134.92 87
4135.07 88
4135.22 87
4135.37 85
4135.51 81
4135.66 75
4135.81 68
4135.96 61
4136.10 53
4136.25 46
4136.40 40
4136.55 34
4136.69 30
4136.84 26
4136.99 23
4137.14 22
4137.28 22
4137.43 24
4137.58 27
4137.73 32
4137.87 37
4138.02 41
4138.17 43
4138.32 44
4138.46 41
4138.61 37
4138.76 32
4138.91 26
4139.05 21
4139.20 17
4139.35 14
4139.50 12
4139.65 12
4139.79 13
4139.94 15
4140.09 18
4140.24 24
4140.38 32
4140.53 41
4140.68 52
4140.83 62
4140.97 72
4141.12 79
4141.27 84
4141.42 87
4141.56 86
4141.71 84
4141.86 81
4142.01 78
4142.15 74
4142.30 72
4142.45 70
4142.60 70
4142.74 69
4142.89 69
4143.04 69
4143.19 68
4143.34 67
4143.48 66
4143.63 65
4143.78 64
4143.93 63
4144.07 61
4144.22 58
4144.37 55
4144.52 51
4144.66 47
4144.81 45
4144.96 44
4145.11 45
4145.25 47
4145.40 50
4145.55 52
4145.70 52
4145.85 50
4145.99 47
4146.14 43
4146.29 39
4146.44 38
4146.58 38
4146.73 41
4146.88 44
4147.03 47
4147.17 50
4147.32 50
4147.47 49
4147.62 46
4147.77 43
4147.91 40
4148.06 40
4148.21 41
4148.36 45
4148.50 49
4148.65 55
4148.80 59
4148.95 63
4149.10 66
4149.24 67
4149.39 68
4149.54 68
4149.69 69
4149.83 70
4149.98 71
4150.13 72
4150.28 73
4150.43 73
4150.57 72
4150.72 69
4150.87 66
4151.02 62
4151.16 59
4151.31 56
4151.46 54
4151.61 53
4151.76 54
4151.90 55
4152.05 58
4152.20 62
4152.35 65
4152.49 68
4152.64 70
4152.79 72
4152.94 72
4153.09 72
4153.23 70
4153.38 69
4153.53 66
4153.68 64
4153.82 60
4153.97 57
4154.12 53
4154.27 49
4154.42 46
4154.56 44
4154.71 42
4154.86 42
4155.01 43
4155.15 45
4155.30 48
4155.45 53
4155.60 58
4155.75 62
4155.89 65
4156.04 67
4156.19 67
4156.34 66
4156.49 63
4156.63 61
4156.78 59
4156.93 58
4157.08 57
4157.23 58
4157.37 58
4157.52 58
4157.67 57
4157.82 56
4157.96 55
4158.11 54
4158.26 53
4158.41 52
4158.56 51
4158.70 49
4158.85 47
4159.00 44
4159.15 41
4159.30 37
4159.44 32
4159.59 28
4159.74 24
4159.89 20
4160.04 17
4160.18 16
4160.33 16
4160.48 17
4160.63 19
4160.78 22
4160.92 25
4161.07 27
4161.22 28
4161.37 29
4161.51 29
4161.66 30
4161.81 31
4161.96 32
4162.11 33
4162.25 34
4162.40 33
4162.55 32
4162.70 29
4162.85 26
4162.99 23
4163.14 20
4163.29 18
4163.44 16
4163.59 15
4163.73 14
4163.88 14
4164.03 14
4164.18 14
4164.33 15
4164.47 16
4164.62 17
4164.77 17
4164.92 17
4165.07 16
4165.21 14
4165.36 12
4165.51 10
4165.66 7
4165.81 5
4165.96 4
4166.10 3
4166.25 2
4166.40 2
4166.55 1
4166.70 0
4166.84 0
4166.99 0
4167.14 0
4167.29 0
4167.44 0
4167.58 0
4167.73 1
4167.88 8
4168.03 16
4168.18 25
4168.32 34
4168.47 42
4168.62 49
4168.77 53
4168.92 56
4169.06 58
4169.21 61
4169.36 65
4169.51 70
4169.66 76
4169.81 82
4169.95 88
4170.10 92
4170.25 95
4170.40 97
4170.55 97
4170.69 97
4170.84 98
4170.99 99
4171.14 100
4171.29 102
4171.43 103
4171.58 104
4171.73 104
4171.88 104
4172.03 103
4172.18 101
4172.32 100
4172.47 98
4172.62 95
4172.77 92
4172.92 88
4173.06 83
4173.21 77
4173.36 71
4173.51 64
4173.66 59
4173.81 55
4173.95 52
4174.10 51
4174.25 50
4174.40 51
4174.55 51
4174.69 52
4174.84 51
4174.99 50
4175.14 49
4175.29 47
4175.44 46
4175.58 45
4175.73 44
4175.88 44
4176.03 43
4176.18 43
4176.32 41
4176.47 40
4176.62 37
4176.77 36
4176.92 35
4177.07 35
4177.21 37
4177.36 40
4177.51 43
4177.66 46
4177.81 47
4177.96 48
4178.10 46
4178.25 44
4178.40 41
4178.55 40
4178.70 40
4178.84 42
4178.99 45
4179.14 50
4179.29 55
4179.44 60
4179.59 64
4179.73 67
4179.88 68
4180.03 67
4180.18 65
4180.33 61
4180.48 56
4180.62 51
4180.77 46
4180.92 42
4181.07 38
4181.22 35
4181.37 32
4181.51 29
4181.66 26
4181.81 23
4181.96 21
4182.11 18
4182.26 16
4182.40 16
4182.55 17
4182.70 21
4182.85 25
4183.00 30
4183.15 34
4183.29 37
4183.44 38
4183.59 37
4183.74 34
4183.89 30
4184.04 26
4184.18 23
4184.33 20
4184.48 18
4184.63 18
4184.78 19
4184.93 21
4185.07 25
4185.22 29
4185.37 35
4185.52 40
4185.67 44
4185.82 46
4185.96 46
4186.11 43
4186.26 38
4186.41 31
4186.56 23
4186.71 15
4186.86 9
4187.00 4
4187.15 0
4187.30 0
4187.45 0
4187.60 0
4187.75 0
4187.89 0
4188.04 0
4188.19 0
4188.34 0
4188.49 0
4188.64 1
4188.78 2
4188.93 3
4189.08 5
4189.23 8
4189.38 10
4189.53 13
4189.68 15
4189.82 17
4189.97 18
4190.12 20
4190.27 22
4190.42 24
4190.57 27
4190.72 28
4190.86 30
4191.01 31
4191.16 32
4191.31 32
4191.46 32
4191.61 32
4191.75 32
4191.90 32
4192.05 31
4192.20 31
4192.35 31
4192.50 32
4192.65 34
4192.79 36
4192.94 39
4193.09 42
4193.24 45
4193.39 48
4193.54 50
4193.69 52
4193.83 55
4193.98 57
4194.13 59
4194.28 60
4194.43 60
4194.58 59
4194.73 56
4194.87 53
4195.02 49
4195.17 46
4195.32 43
4195.47 39
4195.62 36
4195.77 33
4195.91 29
4196.06 26
4196.21 24
4196.36 23
4196.51 25
4196.66 29
4196.81 34
4196.95 41
4197.10 48
4197.25 56
4197.40 64
4197.55 71
4197.70 78
4197.85 83
4197.99 86
4198.14 87
4198.29 87
4198.44 84
4198.59 79
4198.74 73
4198.89 67
4199.03 59
4199.18 51
4199.33 43
4199.48 37
4199.63 31
4199.78 27
4199.93 26
4200.07 27
4200.22 30
4200.37 34
4200.52 39
4200.67 42
4200.82 44
4200.97 44
4201.12 43
4201.26 40
4201.41 37
4201.56 34
4201.71 32
4201.86 31
4202.01 33
4202.16 35
4202.30 38
4202.45 42
4202.60 46
4202.75 50
4202.90 53
4203.05 56
4203.20 60
4203.35 64
4203.49 69
4203.64 73
4203.79 78
4203.94 81
4204.09 83
4204.24 83
4204.39 80
4204.54 76
4204.68 70
4204.83 64
4204.98 59
4205.13 56
4205.28 56
4205.43 59
4205.58 65
4205.73 72
4205.87 80
4206.02 87
4206.17 92
4206.32 93
4206.47 92
4206.62 88
4206.77 84
4206.92 79
4207.06 75
4207.21 72
4207.36 70
4207.51 68
4207.66 66
4207.81 64
4207.96 60
4208.11 56
4208.25 53
4208.40 51
4208.55 51
4208.70 52
4208.85 55
4209.00 57
4209.15 60
4209.30 61
4209.44 61
4209.59 61
4209.74 60
4209.89 60
4210.04 62
4210.19 65
4210.34 70
4210.49 76
4210.64 81
4210.78 85
4210.93 86
4211.08 86
4211.23 84
4211.38 82
4211.53 81
4211.68 82
4211.83 86
4211.98 92
4212.12 100
4212.27 108
4212.42 115
4212.57 120
4212.72 123
4212.87 124
4213.02 123
4213.17 120
4213.31 118
4213.46 115
4213.61 112
4213.76 110
4213.91 110
4214.06 111
4214.21 112
4214.36 115
4214.51 119
4214.66 122
4214.80 124
4214.95 126
4215.10 126
4215.25 125
4215.40 123
4215.55 121
4215.70 121
4215.85 121
4216.00 122
4216.14 124
4216.29 126
4216.44 127
4216.59 128
4216.74 127
4216.89 125
4217.04 123
4217.19 121
4217.34 119
4217.48 117
4217.63 115
4217.78 112
4217.93 108
4218.08 103
4218.23 98
4218.38 92
4218.53 87
4218.68 81
4218.83 77
4218.97 72
4219.12 67
4219.27 62
4219.42 56
4219.57 50
4219.72 44
4219.87 39
4220.02 36
4220.17 34
4220.32 36
4220.46 40
4220.61 46
4220.76 53
4220.91 59
4221.06 64
4221.21 67
4221.36 68
4221.51 68
4221.66 66
4221.81 65
4221.95 63
4222.10 63
4222.25 62
4222.40 62
4222.55 62
4222.70 61
4222.85 60
4223.00 58
4223.15 55
4223.30 52
4223.45 48
4223.59 43
4223.74 38
4223.89 32
4224.04 27
4224.19 22
4224.34 18
4224.49 15
4224.64 15
4224.79 17
4224.94 21
4225.08 27
4225.23 33
4225.38 40
4225.53 46
4225.68 51
4225.83 55
4225.98 57
4226.13 58
4226.28 57
4226.43 56
4226.58 54
4226.73 50
4226.87 46
4227.02 42
4227.17 37
4227.32 33
4227.47 29
4227.62 26
4227.77 24
4227.92 24
4228.07 25
4228.22 26
4228.37 27
4228.51 28
4228.66 29
4228.81 29
4228.96 28
4229.11 26
4229.26 23
4229.41 19
4229.56 13
4229.71 7
4229.86 0
4230.01 0
4230.16 0
4230.30 0
4230.45 0
4230.60 0
4230.75 0
4230.90 0
4231.05 0
4231.20 11
4231.35 22
4231.50 34
4231.65 44
4231.80 53
4231.95 60
4232.10 64
4232.24 66
4232.39 65
4232.54 62
4232.69 58
4232.84 53
4232.99 49
4233.14 47
4233.29 47
4233.44 49
4233.59 52
4233.74 57
4233.89 62
4234.04 67
4234.18 71
4234.33 74
4234.48 76
4234.63 78
4234.78 79
4234.93 79
4235.08 79
4235.23 78
4235.38 76
4235.53 73
4235.68 68
4235.83 62
4235.98 55
4236.13 48
4236.27 40
4236.42 32
4236.57 26
4236.72 21
4236.87 19
4237.02 18
4237.17 21
4237.32 25
4237.47 31
4237.62 37
4237.77 43
4237.92 47
4238.07 50
4238.22 51
4238.36 50
4238.51 49
4238.66 48
4238.81 46
4238.96 45
4239.11 43
4239.26 42
4239.41 42
4239.56 41
4239.71 42
4239.86 43
4240.01 45
4240.16 48
4240.31 52
4240.46 58
4240.60 64
4240.75 70
4240.90 75
4241.05 79
4241.20 80
4241.35 80
4241.50 77
4241.65 72
4241.80 67
4241.95 62
4242.10 59
4242.25 57
4242.40 56
4242.55 56
4242.70 56
4242.85 54
4242.99 51
4243.14 47
4243.29 42
4243.44 37
4243.59 32
4243.74 27
4243.89 24
4244.04 22
4244.19 21
4244.34 20
4244.49 21
4244.64 21
4244.79 21
4244.94 20
4245.09 20
4245.24 19
4245.39 20
4245.54 21
4245.68 22
4245.83 24
4245.98 26
4246.13 27
4246.28 27
4246.43 27
4246.58 27
4246.73 28
4246.88 29
4247.03 32
4247.18 36
4247.33 40
4247.48 44
4247.63 47
4247.78 48
4247.93 48
4248.08 46
4248.23 44
4248.38 41
4248.52 38
4248.67 35
4248.82 33
4248.97 31
4249.12 29
4249.27 27
4249.42 25
4249.57 23
4249.72 21
4249.87 19
4250.02 18
4250.17 18
4250.32 19
4250.47 20
4250.62 22
4250.77 24
4250.92 26
4251.07 26
4251.22 26
4251.37 24
4251.52 22
4251.67 20
4251.81 18
4251.96 17
4252.11 18
4252.26 20
4252.41 24
4252.56 27
4252.71 31
4252.86 34
4253.01 37
4253.16 39
4253.31 42
4253.46 44
4253.61 48
4253.76 52
4253.91 56
4254.06 60
4254.21 62
4254.36 63
4254.51 63
4254.66 61
4254.81 59
4254.96 58
4255.11 57
4255.26 56
4255.40 55
4255.55 54
4255.70 51
4255.85 48
4256.00 43
4256.15 37
4256.30 32
4256.45 27
4256.60 24
4256.75 22
4256.90 22
4257.05 24
4257.20 27
4257.35 32
4257.50 37
4257.65 42
4257.80 47
4257.95 50
4258.10 52
4258.25 52
4258.40 51
4258.55 48
4258.70 44
4258.85 39
4259.00 33
4259.15 28
4259.30 25
4259.45 22
4259.60 23
4259.75 26
4259.89 33
4260.04 40
4260.19 49
4260.34 57
4260.49 64
4260.64 68
4260.79 70
4260.94 71
4261.09 70
4261.24 68
4261.39 67
4261.54 65
4261.69 63
4261.84 61
4261.99 58
4262.14 54
4262.29 50
4262.44 44
4262.59 39
4262.74 33
4262.89 28
4263.04 24
4263.19 20
4263.34 18
4263.49 19
4263.64 23
4263.79 29
4263.94 38
4264.09 48
4264.24 58
4264.39 68
4264.54 76
4264.69 82
4264.84 85
4264.99 87
4265.14 87
4265.29 87
4265.44 87
4265.59 89
4265.74 93
4265.89 96
4266.04 100
4266.18 102
4266.33 102
4266.48 98
4266.63 92
4266.78 85
4266.93 78
4267.08 72
4267.23 69
4267.38 69
4267.53 71
4267.68 75
4267.83 79
4267.98 82
4268.13 83
4268.28 83
4268.43 80
4268.58 77
4268.73 72
4268.88 68
4269.03 64
4269.18 60
4269.33 58
4269.48 55
4269.63 53
4269.78 51
4269.93 48
4270.08 47
4270.23 45
4270.38 45
4270.53 45
4270.68 46
4270.83 47
4270.98 48
4271.13 47
4271.28 44
4271.43 41
4271.58 37
4271.73 33
4271.88 30
4272.03 28
4272.18 28
4272.33 28
4272.48 30
4272.63 32
4272.78 34
4272.93 36
4273.08 39
4273.23 41
4273.38 42
4273.53 43
4273.68 43
4273.83 41
4273.98 38
4274.13 34
4274.28 30
4274.43 27
4274.58 24
4274.73 22
4274.88 20
4275.03 20
4275.18 20
4275.33 22
4275.48 24
4275.63 27
4275.78 32
4275.93 37
4276.08 43
4276.23 47
4276.38 50
4276.53 50
4276.68 49
4276.83 45
4276.98 40
4277.13 34
4277.28 28
4277.43 22
4277.58 16
4277.73 11
4277.88 8
4278.03 6
4278.18 8
4278.33 11
4278.48 16
4278.63 22
4278.78 27
4278.93 32
4279.08 36
4279.23 37
4279.38 38
4279.53 37
4279.68 35
4279.83 32
4279.98 29
4280.13 26
4280.28 24
4280.43 22
4280.58 21
4280.73 20
4280.88 19
4281.03 17
4281.18 14
4281.33 10
4281.48 6
4281.63 3
4281.78 2
4281.93 3
4282.08 6
4282.23 10
4282.38 15
4282.53 20
4282.68 24
4282.83 27
4282.98 30
4283.13 33
4283.28 35
4283.43 37
4283.58 40
4283.73 43
4283.88 46
4284.03 48
4284.18 50
4284.33 51
4284.48 51
4284.63 51
4284.78 49
4284.93 47
4285.08 43
4285.23 39
4285.38 34
4285.53 29
4285.68 23
4285.83 18
4285.98 15
4286.13 13
4286.28 13
4286.43 15
4286.58 18
4286.73 23
4286.88 28
4287.03 34
4287.18 39
4287.34 44
4287.49 49
4287.64 54
4287.79 58
4287.94 61
4288.09 64
4288.24 66
4288.39 66
4288.54 65
4288.69 63
4288.84 59
4288.99 54
4289.14 49
4289.29 44
4289.44 39
4289.59 35
4289.74 31
4289.89 28
4290.04 26
4290.19 24
4290.34 23
4290.49 23
4290.64 23
4290.79 24
4290.94 25
4291.09 26
4291.24 26
4291.39 27
4291.54 26
4291.69 25
4291.84 23
4291.99 21
4292.14 19
4292.29 17
4292.44 17
4292.59 18
4292.74 21
4292.89 24
4293.04 27
4293.19 30
4293.34 32
4293.50 33
4293.65 31
4293.80 28
4293.95 23
4294.10 19
4294.25 14
4294.40 12
4294.55 11
4294.70 13
4294.85 17
4295.00 22
4295.15 28
4295.30 33
4295.45 39
4295.60 43
4295.75 46
4295.90 48
4296.05 48
4296.20 47
4296.35 45
4296.50 41
4296.65 37
4296.80 33
4296.95 30
4297.10 29
4297.25 31
4297.40 34
4297.55 38
4297.70 43
4297.85 47
4298.01 51
4298.16 53
4298.31 54
4298.46 55
4298.61 55
4298.76 55
4298.91 54
4299.06 53
4299.21 51
4299.36 49
4299.51 47
4299.66 46
4299.81 46
4299.96 46
4300.11 48
4300.26 50
4300.41 53
4300.56 54
4300.71 55
4300.86 54
4301.01 51
4301.16 47
4301.31 42
4301.46 36
4301.61 32
4301.77 29
4301.92 28
4302.07 30
4302.22 35
4302.37 42
4302.52 50
4302.67 59
4302.82 65
4302.97 70
4303.12 72
4303.27 70
4303.42 64
4303.57 56
4303.72 47
4303.87 37
4304.02 27
4304.17 19
4304.32 12
4304.47 7
4304.62 3
4304.77 0
4304.93 0
4305.08 0
4305.23 0
4305.38 0
4305.53 0
4305.68 0
4305.83 0
4305.98 0
4306.13 2
4306.28 5
4306.43 6
4306.58 7
4306.73 8
4306.88 9
4307.03 10
4307.18 12
4307.33 14
4307.48 18
4307.63 23
4307.79 27
4307.94 31
4308.09 34
4308.24 36
4308.39 36
4308.54 36
4308.69 35
4308.84 33
4308.99 31
4309.14 30
4309.29 29
4309.44 28
4309.59 27
4309.74 27
4309.89 27
4310.04 28
4310.19 28
4310.34 27
4310.50 26
4310.65 23
4310.80 20
4310.95 16
4311.10 13
4311.25 10
4311.40 9
4311.55 11
4311.70 15
4311.85 20
4312.00 25
4312.15 31
4312.30 35
4312.45 37
4312.60 37
4312.75 37
4312.91 36
4313.06 35
4313.21 36
4313.36 38
4313.51 41
4313.66 45
4313.81 48
4313.96 50
4314.11 51
4314.26 51
4314.41 51
4314.56 51
4314.71 53
4314.86 56
4315.01 62
4315.16 68
4315.32 74
4315.47 78
4315.62 79
4315.77 78
4315.92 74
4316.07 69
4316.22 63
4316.37 59
4316.52 56
4316.67 55
4316.82 55
4316.97 55
4317.12 54
4317.27 51
4317.43 45
4317.58 38
4317.73 29
4317.88 20
4318.03 12
4318.18 6
4318.33 3
4318.48 2
4318.63 3
4318.78 6
4318.93 9
4319.08 12
4319.23 13
4319.38 14
4319.54 13
4319.69 13
4319.84 13
4319.99 14
4320.14 16
4320.29 18
4320.44 22
4320.59 25
4320.74 29
4320.89 33
4321.04 36
4321.19 39
4321.34 40
4321.50 39
4321.65 37
4321.80 34
4321.95 30
4322.10 25
4322.25 21
4322.40 18
4322.55 17
4322.70 16
4322.85 17
4323.00 18
4323.15 20
4323.31 23
4323.46 25
4323.61 28
4323.76 30
4323.91 31
4324.06 32
4324.21 34
4324.36 36
4324.51 38
4324.66 42
4324.81 45
4324.96 48
4325.12 51
4325.27 52
4325.42 53
4325.57 52
4325.72 51
4325.87 49
4326.02 47
4326.17 45
4326.32 42
4326.47 39
4326.62 35
4326.77 31
4326.93 27
4327.08 23
4327.23 20
4327.38 19
4327.53 18
4327.68 20
4327.83 22
4327.98 25
4328.13 28
4328.28 31
4328.43 33
4328.59 34
4328.74 34
4328.89 33
4329.04 32
4329.19 31
4329.34 30
4329.49 29
4329.64 29
4329.79 30
4329.94 31
4330.09 33
4330.25 34
4330.40 35
4330.55 34
4330.70 33
4330.85 32
4331.00 31
4331.15 32
4331.30 33
4331.45 35
4331.60 38
4331.76 39
4331.91 39
4332.06 37
4332.21 32
4332.36 25
4332.51 18
4332.66 11
4332.81 5
4332.96 0
4333.11 0
4333.26 0
4333.42 0
4333.57 0
4333.72 0
4333.87 1
4334.02 1
4334.17 1
4334.32 0
4334.47 0
4334.62 0
4334.77 0
4334.93 1
4335.08 5
4335.23 9
4335.38 15
4335.53 22
4335.68 28
4335.83 34
4335.98 38
4336.13 40
4336.29 40
4336.44 39
4336.59 37
4336.74 34
4336.89 33
4337.04 31
4337.19 31
4337.34 30
4337.49 29
4337.64 28
4337.80 27
4337.95 26
4338.10 25
4338.25 25
4338.40 26
4338.55 26
4338.70 28
4338.85 29
4339.00 31
4339.16 34
4339.31 36
4339.46 40
4339.61 44
4339.76 48
4339.91 50
4340.06 52
4340.21 51
4340.36 50
4340.52 47
4340.67 44
4340.82 42
4340.97 41
4341.12 41
4341.27 42
4341.42 43
4341.57 46
4341.72 49
4341.88 52
4342.03 56
4342.18 61
4342.33 65
4342.48 68
4342.63 70
4342.78 70
4342.93 68
4343.08 64
4343.24 58
4343.39 52
4343.54 46
4343.69 41
4343.84 37
4343.99 34
4344.14 33
4344.29 34
4344.45 35
4344.60 37
4344.75 40
4344.90 44
4345.05 49
4345.20 54
4345.35 58
4345.50 61
4345.66 63
4345.81 62
4345.96 60
4346.11 57
4346.26 52
4346.41 47
4346.56 42
4346.71 37
4346.86 34
4347.02 32
4347.17 33
4347.32 34
4347.47 37
4347.62 41
4347.77 45
4347.92 50
4348.07 55
4348.23 60
4348.38 66
4348.53 71
4348.68 76
4348.83 81
4348.98 85
4349.13 89
4349.28 91
4349.44 92
4349.59 93
4349.74 93
4349.89 92
4350.04 90
4350.19 88
4350.34 86
4350.50 84
4350.65 83
4350.80 82
4350.95 81
4351.10 79
4351.25 77
4351.40 74
4351.55 71
4351.71 67
4351.86 64
4352.01 61
4352.16 60
4352.31 59
4352.46 59
4352.61 60
4352.76 61
4352.92 61
4353.07 61
4353.22 60
4353.37 58
4353.52 56
4353.67 53
4353.82 49
4353.98 45
4354.13 41
4354.28 38
4354.43 34
4354.58 31
4354.73 30
4354.88 29
4355.03 30
4355.19 32
4355.34 33
4355.49 35
4355.64 35
4355.79 34
4355.94 33
4356.09 30
4356.25 26
4356.40 21
4356.55 17
4356.70 14
4356.85 11
4357.00 10
4357.15 11
4357.31 12
4357.46 13
4357.61 14
4357.76 16
4357.91 17
4358.06 18
4358.21 19
4358.37 21
4358.52 25
4358.67 29
4358.82 34
4358.97 38
4359.12 43
4359.27 46
4359.43 49
4359.58 51
4359.73 53
4359.88 55
4360.03 56
4360.18 58
4360.33 58
4360.49 57
4360.64 56
4360.79 53
4360.94 50
4361.09 47
4361.24 44
4361.39 41
4361.55 40
4361.70 39
4361.85 39
4362.00 39
4362.15 39
4362.30 37
4362.46 34
4362.61 30
4362.76 26
4362.91 22
4363.06 19
4363.21 18
4363.36 18
4363.52 18
4363.67 19
4363.82 19
4363.97 17
4364.12 15
4364.27 12
4364.42 8
4364.58 5
4364.73 2
4364.88 0
4365.03 0
4365.18 0
4365.33 0
4365.49 0
4365.64 0
4365.79 0
4365.94 0
4366.09 0
4366.24 2
4366.40 8
4366.55 15
4366.70 23
4366.85 31
4367.00 38
4367.15 42
4367.30 43
4367.46 41
4367.61 36
4367.76 30
4367.91 23
4368.06 16
4368.21 10
4368.37 5
4368.52 2
4368.67 0
4368.82 0
4368.97 0
4369.12 0
4369.28 0
4369.43 0
4369.58 0
4369.73 0
4369.88 0
4370.03 0
4370.19 3
4370.34 9
4370.49 16
4370.64 25
4370.79 33
4370.94 40
4371.10 46
4371.25 49
4371.40 51
4371.55 51
4371.70 50
4371.85 49
4372.00 48
4372.16 47
4372.31 45
4372.46 44
4372.61 43
4372.76 41
4372.92 38
4373.07 35
4373.22 31
4373.37 28
4373.52 25
4373.67 21
4373.83 18
4373.98 16
4374.13 14
4374.28 12
4374.43 12
4374.58 11
4374.74 11
4374.89 12
4375.04 13
4375.19 13
4375.34 13
4375.49 13
4375.65 11
4375.80 9
4375.95 6
4376.10 3
4376.25 0
4376.40 0
4376.56 0
4376.71 0
4376.86 0
4377.01 0
4377.16 0
4377.31 2
4377.47 3
4377.62 4
4377.77 5
4377.92 6
4378.07 7
4378.23 7
4378.38 8
4378.53 9
4378.68 10
4378.83 11
4378.98 12
4379.14 14
4379.29 17
4379.44 21
4379.59 24
4379.74 27
4379.90 29
4380.05 31
4380.20 31
4380.35 32
4380.50 34
4380.65 36
4380.81 38
4380.96 40
4381.11 42
4381.26 42
4381.41 41
4381.57 40
4381.72 38
4381.87 37
4382.02 37
4382.17 38
4382.32 39
4382.48 39
4382.63 38
4382.78 35
4382.93 30
4383.08 23
4383.24 16
4383.39 8
4383.54 1
4383.69 0
4383.84 0
4383.99 0
4384.15 0
4384.30 0
4384.45 0
4384.60 2
4384.75 6
4384.91 8
4385.06 9
4385.21 8
4385.36 5
4385.51 2
4385.67 0
4385.82 0
4385.97 0
4386.12 0
4386.27 0
4386.43 0
4386.58 0
4386.73 0
4386.88 3
4387.03 6
4387.18 10
4387.34 13
4387.49 16
4387.64 17
4387.79 17
4387.94 16
4388.10 14
4388.25 12
4388.40 11
4388.55 11
4388.70 13
4388.86 15
4389.01 18
4389.16 20
4389.31 22
4389.46 23
4389.62 23
4389.77 22
4389.92 21
4390.07 20
4390.22 19
4390.38 18
4390.53 18
4390.68 18
4390.83 21
4390.98 25
4391.14 29
4391.29 35
4391.44 40
4391.59 44
4391.74 46
4391.90 48
4392.05 48
4392.20 47
4392.35 46
4392.50 45
4392.66 44
4392.81 42
4392.96 40
4393.11 38
4393.26 35
4393.42 33
4393.57 30
4393.72 29
4393.87 29
4394.02 29
4394.18 29
4394.33 29
4394.48 28
4394.63 26
4394.78 23
4394.94 19
4395.09 14
4395.24 9
4395.39 5
4395.54 3
4395.70 3
4395.85 5
4396.00 9
4396.15 14
4396.31 21
4396.46 27
4396.61 34
4396.76 39
4396.91 44
4397.07 47
4397.22 49
4397.37 49
4397.52 50
4397.67 51
4397.83 53
4397.98 56
4398.13 60
4398.28 66
4398.43 72
4398.59 77
4398.74 82
4398.89 86
4399.04 89
4399.20 90
4399.35 89
4399.50 87
4399.65 84
4399.80 80
4399.96 78
4400.11 76
4400.26 76
4400.41 78
4400.56 82
4400.72 87
4400.87 91
4401.02 94
4401.17 95
4401.33 95
4401.48 93
4401.63 90
4401.78 87
4401.93 83
4402.09 79
4402.24 74
4402.39 70
4402.54 66
4402.70 63
4402.85 60
4403.00 57
4403.15 55
4403.30 53
4403.46 52
4403.61 51
4403.76 51
4403.91 52
4404.07 54
4404.22 58
4404.37 63
4404.52 68
4404.67 74
4404.83 79
4404.98 83
4405.13 88
4405.28 92
4405.44 96
4405.59 100
4405.74 103
4405.89 104
4406.04 104
4406.20 101
4406.35 95
4406.50 88
4406.65 81
4406.81 73
4406.96 66
4407.11 60
4407.26 54
4407.41 48
4407.57 43
4407.72 38
4407.87 33
4408.02 28
4408.18 25
4408.33 23
4408.48 22
4408.63 21
4408.79 20
4408.94 19
4409.09 18
4409.24 15
4409.39 12
4409.55 10
4409.70 9
4409.85 10
4410.00 13
4410.16 18
4410.31 24
4410.46 29
4410.61 33
4410.77 34
4410.92 34
4411.07 32
4411.22 29
4411.37 26
4411.53 24
4411.68 22
4411.83 21
4411.98 20
4412.14 19
4412.29 18
4412.44 17
4412.59 16
4412.75 16
4412.90 15
4413.05 16
4413.20 16
4413.36 17
4413.51 19
4413.66 22
4413.81 26
4413.97 30
4414.12 35
4414.27 39
4414.42 42
4414.57 43
4414.73 43
4414.88 40
4415.03 37
4415.18 33
4415.34 28
4415.49 24
4415.64 21
4415.79 18
4415.95 16
4416.10 14
4416.25 12
4416.40 10
4416.56 8
4416.71 5
4416.86 2
4417.01 0
4417.17 0
4417.32 0
4417.47 2
4417.62 6
4417.78 10
4417.93 14
4418.08 19
4418.23 24
4418.39 30
4418.54 36
4418.69 43
4418.84 50
4419.00 56
4419.15 60
4419.30 63
4419.45 64
4419.61 64
4419.76 62
4419.91 61
4420.06 61
4420.22 62
4420.37 66
4420.52 70
4420.67 75
4420.83 77
4420.98 76
4421.13 71
4421.28 63
4421.44 53
4421.59 43
4421.74 34
4421.89 29
4422.05 29
4422.20 32
4422.35 39
4422.50 48
4422.66 57
4422.81 66
4422.96 72
4423.11 77
4423.27 79
4423.42 80
4423.57 81
4423.72 82
4423.88 85
4424.03 88
4424.18 92
4424.33 97
4424.49 100
4424.64 103
4424.79 105
4424.94 105
4425.10 105
4425.25 104
4425.40 102
4425.55 100
4425.71 98
4425.86 95
4426.01 93
4426.16 90
4426.32 87
4426.47 85
4426.62 84
4426.78 83
4426.93 83
4427.08 83
4427.23 84
4427.39 86
4427.54 87
4427.69 89
4427.84 90
4428.00 90
4428.15 88
4428.30 86
4428.45 83
4428.61 81
4428.76 79
4428.91 79
4429.06 81
4429.22 84
4429.37 87
4429.52 88
4429.68 88
4429.83 85
4429.98 80
4430.13 75
4430.29 70
4430.44 66
4430.59 64
4430.74 64
4430.90 66
4431.05 69
4431.20 71
4431.35 73
4431.51 73
4431.66 71
4431.81 67
4431.97 61
4432.12 55
4432.27 49
4432.42 45
4432.58 42
4432.73 41
4432.88 41
4433.03 42
4433.19 44
4433.34 45
4433.49 46
4433.65 47
4433.80 48
4433.95 49
4434.10 51
4434.26 53
4434.41 55
4434.56 57
4434.71 58
4434.87 57
4435.02 55
4435.17 52
4435.33 49
4435.48 46
4435.63 45
4435.78 45
4435.94 45
4436.09 45
4436.24 44
4436.40 42
4436.55 39
4436.70 37
4436.85 36
4437.01 36
4437.16 38
4437.31 42
4437.46 45
4437.62 47
4437.77 47
4437.92 45
4438.08 41
4438.23 35
4438.38 30
4438.53 24
4438.69 19
4438.84 16
4438.99 13
4439.15 11
4439.30 10
4439.45 10
4439.60 11
4439.76 12
4439.91 14
4440.06 17
4440.22 21
4440.37 25
4440.52 29
4440.67 32
4440.83 35
4440.98 37
4441.13 38
4441.29 38
4441.44 38
4441.59 39
4441.74 39
4441.90 39
4442.05 38
4442.20 37
4442.36 35
4442.51 33
4442.66 30
4442.81 28
4442.97 26
4443.12 26
4443.27 27
4443.43 30
4443.58 34
4443.73 40
4443.88 45
4444.04 51
4444.19 56
4444.34 59
4444.50 61
4444.65 62
4444.80 62
4444.95 60
4445.11 59
4445.26 56
4445.41 53
4445.57 50
4445.72 47
4445.87 44
4446.03 41
4446.18 39
4446.33 36
4446.48 33
4446.64 29
4446.79 25
4446.94 21
4447.10 17
4447.25 15
4447.40 15
4447.56 16
4447.71 20
4447.86 25
4448.01 31
4448.17 38
4448.32 45
4448.47 52
4448.63 59
4448.78 64
4448.93 67
4449.08 68
4449.24 66
4449.39 63
4449.54 58
4449.70 52
4449.85 48
4450.00 45
4450.16 45
4450.31 47
4450.46 50
4450.62 55
4450.77 59
4450.92 63
4451.07 66
4451.23 68
4451.38 68
4451.53 67
4451.69 66
4451.84 64
4451.99 62
4452.15 61
4452.30 60
4452.45 59
4452.60 58
4452.76 57
4452.91 55
4453.06 52
4453.22 48
4453.37 45
4453.52 41
4453.68 37
4453.83 33
4453.98 29
4454.14 24
4454.29 18
4454.44 11
4454.59 5
4454.75 0
4454.90 0
4455.05 0
4455.21 0
4455.36 0
4455.51 0
4455.67 4
4455.82 8
4455.97 12
4456.13 16
4456.28 20
4456.43 24
4456.59 28
4456.74 31
4456.89 34
4457.04 35
4457.20 36
4457.35 36
4457.50 37
4457.66 38
4457.81 40
4457.96 42
4458.12 43
4458.27 43
4458.42 42
4458.58 41
4458.73 39
4458.88 36
4459.04 34
4459.19 33
4459.34 31
4459.49 30
4459.65 29
4459.80 29
4459.95 29
4460.11 30
4460.26 32
4460.41 35
4460.57 38
4460.72 43
4460.87 48
4461.03 53
4461.18 59
4461.33 65
4461.49 72
4461.64 77
4461.79 80
4461.95 81
4462.10 80
4462.25 76
4462.41 70
4462.56 62
4462.71 52
4462.87 43
4463.02 34
4463.17 26
4463.33 20
4463.48 16
4463.63 15
4463.78 16
4463.94 19
4464.09 23
4464.24 29
4464.40 34
4464.55 40
4464.70 46
4464.86 51
4465.01 56
4465.16 60
4465.32 65
4465.47 69
4465.62 72
4465.78 74
4465.93 76
4466.08 75
4466.24 73
4466.39 70
4466.54 65
4466.70 60
4466.85 54
4467.00 48
4467.16 44
4467.31 41
4467.46 40
4467.62 41
4467.77 43
4467.92 46
4468.08 49
4468.23 50
4468.38 50
4468.54 48
4468.69 45
4468.84 41
4469.00 38
4469.15 35
4469.30 34
4469.46 35
4469.61 37
4469.76 41
4469.92 45
4470.07 49
4470.22 52
4470.38 53
4470.53 53
4470.68 50
4470.84 45
4470.99 39
4471.14 32
4471.30 24
4471.45 17
4471.60 9
4471.76 2
4471.91 0
4472.06 0
4472.22 0
4472.37 0
4472.52 0
4472.68 0
4472.83 0
4472.98 0
4473.14 4
4473.29 7
4473.45 10
4473.60 13
4473.75 16
4473.91 21
4474.06 27
4474.21 35
4474.37 43
4474.52 50
4474.67 55
4474.83 59
4474.98 59
4475.13 56
4475.29 52
4475.44 46
4475.59 39
4475.75 33
4475.90 28
4476.05 23
4476.21 20
4476.36 18
4476.51 17
4476.67 18
4476.82 20
4476.97 23
4477.13 27
4477.28 30
4477.43 33
4477.59 35
4477.74 37
4477.90 37
4478.05 37
4478.20 37
4478.36 36
4478.51 34
4478.66 32
4478.82 29
4478.97 27
4479.12 24
4479.28 23
4479.43 22
4479.58 23
4479.74 24
4479.89 27
4480.04 29
4480.20 31
4480.35 33
4480.51 34
4480.66 33
4480.81 33
4480.97 31
4481.12 31
4481.27 31
4481.43 34
4481.58 39
4481.73 46
4481.89 54
4482.04 64
4482.19 73
4482.35 82
4482.50 90
4482.65 95
4482.81 99
4482.96 102
4483.12 104
4483.27 105
4483.42 107
4483.58 107
4483.73 107
4483.88 106
4484.04 104
4484.19 100
4484.34 96
4484.50 91
4484.65 87
4484.81 84
4484.96 82
4485.11 82
4485.27 82
4485.42 81
4485.57 80
4485.73 76
4485.88 72
4486.03 66
4486.19 60
4486.34 53
4486.50 47
4486.65 42
4486.80 38
4486.96 34
4487.11 32
4487.26 30
4487.42 30
4487.57 31
4487.72 33
4487.88 35
4488.03 37
4488.19 39
4488.34 40
4488.49 40
4488.65 39
4488.80 39
4488.95 38
4489.11 40
4489.26 42
4489.41 46
4489.57 50
4489.72 54
4489.88 57
4490.03 59
4490.18 60
4490.34 59
4490.49 57
4490.64 56
4490.80 54
4490.95 53
4491.11 53
4491.26 52
4491.41 52
4491.57 53
4491.72 53
4491.87 54
4492.03 55
4492.18 57
4492.34 60
4492.49 64
4492.64 68
4492.80 71
4492.95 72
4493.10 71
4493.26 68
4493.41 63
4493.57 56
4493.72 48
4493.87 40
4494.03 34
4494.18 29
4494.33 26
4494.49 26
4494.64 28
4494.80 31
4494.95 34
4495.10 37
4495.26 38
4495.41 39
4495.56 38
4495.72 36
4495.87 35
4496.03 35
4496.18 36
4496.33 39
4496.49 42
4496.64 45
4496.79 47
4496.95 48
4497.10 48
4497.26 48
4497.41 48
4497.56 47
4497.72 47
4497.87 48
4498.03 48
4498.18 49
4498.33 49
4498.49 50
4498.64 52
4498.79 56
4498.95 61
4499.10 66
4499.26 72
4499.41 77
4499.56 79
4499.72 79
4499.87 76
4500.03 70
4500.18 61
4500.33 52
4500.49 42
4500.64 34
4500.80 27
4500.95 23
4501.10 20
4501.26 20
4501.41 22
4501.56 26
4501.72 31
4501.87 37
4502.03 45
4502.18 53
4502.33 60
4502.49 67
4502.64 71
4502.80 73
4502.95 71
4503.10 67
4503.26 60
4503.41 52
4503.57 44
4503.72 37
4503.87 31
4504.03 26
4504.18 24
4504.34 22
4504.49 21
4504.64 20
4504.80 19
4504.95 18
4505.10 17
4505.26 16
4505.41 14
4505.57 13
4505.72 12
4505.87 12
4506.03 12
4506.18 12
4506.34 13
4506.49 15
4506.64 17
4506.80 20
4506.95 22
4507.11 25
4507.26 28
4507.41 31
4507.57 33
4507.72 34
4507.88 34
4508.03 34
4508.18 33
4508.34 32
4508.49 31
4508.65 29
4508.80 28
4508.95 27
4509.11 27
4509.26 27
4509.42 26
4509.57 26
4509.72 27
4509.88 27
4510.03 27
4510.19 27
4510.34 28
4510.50 28
4510.65 28
4510.80 28
4510.96 27
4511.11 27
4511.27 27
4511.42 27
4511.57 27
4511.73 28
4511.88 30
4512.04 33
4512.19 36
4512.34 39
4512.50 42
4512.65 42
4512.81 41
4512.96 37
4513.11 31
4513.27 24
4513.42 18
4513.58 12
4513.73 9
4513.88 9
4514.04 12
4514.19 17
4514.35 24
4514.50 32
4514.66 39
4514.81 44
4514.96 47
4515.12 48
4515.27 48
4515.43 47
4515.58 45
4515.73 44
4515.89 44
4516.04 44
4516.20 44
4516.35 43
4516.51 42
4516.66 41
4516.81 39
4516.97 38
4517.12 38
4517.28 39
4517.43 41
4517.58 44
4517.74 48
4517.89 51
4518.05 54
4518.20 55
4518.36 54
4518.51 50
4518.66 46
4518.82 40
4518.97 33
4519.13 26
4519.28 20
4519.43 15
4519.59 11
4519.74 9
4519.90 9
4520.05 10
4520.21 14
4520.36 19
4520.51 25
4520.67 32
4520.82 37
4520.98 42
4521.13 45
4521.29 47
4521.44 48
4521.59 49
4521.75 50
4521.90 51
4522.06 52
4522.21 53
4522.37 53
4522.52 53
4522.67 54
4522.83 54
4522.98 56
4523.14 58
4523.29 60
4523.44 62
4523.60 63
4523.75 61
4523.91 57
4524.06 51
4524.22 43
4524.37 35
4524.52 27
4524.68 21
4524.83 16
4524.99 14
4525.14 13
4525.30 14
4525.45 15
4525.60 17
4525.76 19
4525.91 20
4526.07 21
4526.22 20
4526.38 19
4526.53 18
4526.69 17
4526.84 16
4526.99 17
4527.15 19
4527.30 21
4527.46 24
4527.61 26
4527.77 27
4527.92 27
4528.07 26
4528.23 24
4528.38 21
4528.54 18
4528.69 16
4528.85 12
4529.00 9
4529.15 6
4529.31 2
4529.46 0
4529.62 0
4529.77 0
4529.93 0
4530.08 2
4530.24 8
4530.39 14
4530.54 20
4530.70 25
4530.85 28
4531.01 30
4531.16 30
4531.32 30
4531.47 29
4531.63 29
4531.78 30
4531.93 31
4532.09 33
4532.24 36
4532.40 39
4532.55 42
4532.71 44
4532.86 46
4533.01 47
4533.17 46
4533.32 44
4533.48 41
4533.63 37
4533.79 32
4533.94 26
4534.10 21
4534.25 16
4534.40 12
4534.56 9
4534.71 7
4534.87 5
4535.02 4
4535.18 3
4535.33 1
4535.49 0
4535.64 0
4535.80 0
4535.95 0
4536.10 0
4536.26 0
4536.41 0
4536.57 0
4536.72 5
4536.88 10
4537.03 16
4537.19 22
4537.34 28
4537.49 32
4537.65 34
4537.80 35
4537.96 33
4538.11 30
4538.27 26
4538.42 22
4538.58 19
4538.73 17
4538.89 18
4539.04 21
4539.19 26
4539.35 32
4539.50 38
4539.66 42
4539.81 44
4539.97 44
4540.12 41
4540.28 37
4540.43 33
4540.59 30
4540.74 28
4540.89 27
4541.05 28
4541.20 29
4541.36 30
4541.51 31
4541.67 31
4541.82 31
4541.98 30
4542.13 31
4542.29 32
4542.44 35
4542.60 38
4542.75 42
4542.90 46
4543.06 49
4543.21 52
4543.37 53
4543.52 54
4543.68 54
4543.83 54
4543.99 52
4544.14 50
4544.30 48
4544.45 45
4544.61 41
4544.76 37
4544.91 34
4545.07 30
4545.22 28
4545.38 25
4545.53 24
4545.69 24
4545.84 24
4546.00 25
4546.15 26
4546.31 28
4546.46 29
4546.62 30
4546.77 31
4546.92 31
4547.08 32
4547.23 32
4547.39 33
4547.54 35
4547.70 36
4547.85 37
4548.01 37
4548.16 36
4548.32 35
4548.47 33
4548.63 32
4548.78 32
4548.94 32
4549.09 34
4549.25 36
4549.40 38
4549.55 40
4549.71 41
4549.86 42
4550.02 43
4550.17 43
4550.33 44
4550.48 45
4550.64 48
4550.79 51
4550.95 55
4551.10 59
4551.26 63
4551.41 65
4551.57 65
4551.72 63
4551.88 60
4552.03 56
4552.19 52
4552.34 47
4552.49 43
4552.65 38
4552.80 34
4552.96 29
4553.11 24
4553.27 19
4553.42 15
4553.58 12
4553.73 10
4553.89 10
4554.04 10
4554.20 12
4554.35 13
4554.51 14
4554.66 16
4554.82 17
4554.97 19
4555.13 21
4555.28 23
4555.44 27
4555.59 30
4555.75 34
4555.90 37
4556.06 40
4556.21 40
4556.36 39
4556.52 34
4556.67 29
4556.83 22
4556.98 16
4557.14 13
4557.29 13
4557.45 16
4557.60 22
4557.76 30
4557.91 38
4558.07 45
4558.22 51
4558.38 54
4558.53 54
4558.69 53
4558.84 51
4559.00 50
4559.15 50
4559.31 51
4559.46 54
4559.62 59
4559.77 64
4559.93 69
4560.08 72
4560.24 73
4560.39 73
4560.55 71
4560.70 68
4560.86 65
4561.01 63
4561.17 62
4561.32 62
4561.48 63
4561.63 65
4561.79 66
4561.94 67
4562.10 68
4562.25 70
4562.41 71
4562.56 74
4562.72 78
4562.87 83
4563.03 86
4563.18 89
4563.34 90
4563.49 90
4563.65 90
4563.80 90
4563.95 90
4564.11 91
4564.26 93
4564.42 95
4564.57 98
4564.73 101
4564.88 103
4565.04 106
4565.19 110
4565.35 114
4565.50 118
4565.66 121
4565.81 124
4565.97 126
4566.12 126
4566.28 124
4566.43 122
4566.59 119
4566.74 116
4566.90 114
4567.05 112
4567.21 110
4567.36 109
4567.52 107
4567.67 105
4567.83 102
4567.98 98
4568.14 92
4568.29 86
4568.45 79
4568.61 73
4568.76 67
4568.92 61
4569.07 58
4569.23 56
4569.38 57
4569.54 59
4569.69 62
4569.85 67
4570.00 71
4570.16 76
4570.31 79
4570.47 81
4570.62 81
4570.78 79
4570.93 77
4571.09 72
4571.24 68
4571.40 63
4571.55 58
4571.71 54
4571.86 51
4572.02 49
4572.17 48
4572.33 46
4572.48 44
4572.64 43
4572.79 40
4572.95 38
4573.10 37
4573.26 36
4573.41 35
4573.57 34
4573.72 32
4573.88 29
4574.03 25
4574.19 21
4574.34 17
4574.50 14
4574.65 14
4574.81 14
4574.96 16
4575.12 19
4575.27 21
4575.43 22
4575.58 22
4575.74 20
4575.90 18
4576.05 16
4576.21 14
4576.36 12
4576.52 12
4576.67 12
4576.83 13
4576.98 15
4577.14 17
4577.29 19
4577.45 22
4577.60 26
4577.76 29
4577.91 32
4578.07 35
4578.22 37
4578.38 38
4578.53 37
4578.69 35
4578.84 32
4579.00 28
4579.15 24
4579.31 19
4579.46 15
4579.62 11
4579.77 7
4579.93 4
4580.09 1
4580.24 0
4580.40 0
4580.55 0
4580.71 0
4580.86 3
4581.02 6
4581.17 9
4581.33 11
4581.48 11
4581.64 9
4581.79 6
4581.95 1
4582.10 0
4582.26 0
4582.41 0
4582.57 0
4582.72 0
4582.88 0
4583.04 0
4583.19 0
4583.35 5
4583.50 10
4583.66 14
4583.81 19
4583.97 25
4584.12 30
4584.28 36
4584.43 42
4584.59 48
4584.74 53
4584.90 58
4585.05 63
4585.21 70
4585.37 77
4585.52 85
4585.68 93
4585.83 100
4585.99 105
4586.14 108
4586.30 108
4586.45 105
4586.61 101
4586.76 95
4586.92 88
4587.07 82
4587.23 75
4587.38 68
4587.54 62
4587.70 56
4587.85 52
4588.01 49
4588.16 49
4588.32 50
4588.47 53
4588.63 58
4588.78 64
4588.94 68
4589.09 72
4589.25 74
4589.40 75
4589.56 75
4589.72 74
4589.87 73
4590.03 73
4590.18 74
4590.34 74
4590.49 73
4590.65 71
4590.80 67
4590.96 61
4591.11 55
4591.27 48
4591.42 42
4591.58 38
4591.74 36
4591.89 36
4592.05 37
4592.20 38
4592.36 39
4592.51 39
4592.67 38
4592.82 35
4592.98 31
4593.13 26
4593.29 20
4593.45 14
4593.60 8
4593.76 2
4593.91 0
4594.07 0
4594.22 0
4594.38 0
4594.53 0
4594.69 0
4594.84 0
4595.00 0
4595.16 3
4595.31 8
4595.47 13
4595.62 17
4595.78 20
4595.93 22
4596.09 23
4596.24 23
4596.40 24
4596.56 24
4596.71 26
4596.87 27
4597.02 29
4597.18 30
4597.33 31
4597.49 30
4597.64 29
4597.80 27
4597.96 26
4598.11 25
4598.27 26
4598.42 27
4598.58 29
4598.73 32
4598.89 34
4599.04 36
4599.20 38
4599.36 41
4599.51 43
4599.67 46
4599.82 50
4599.98 53
4600.13 56
4600.29 57
4600.44 57
4600.60 55
4600.76 53
4600.91 50
4601.07 48
4601.22 46
4601.38 45
4601.53 44
4601.69 44
4601.84 43
4602.00 43
4602.16 45
4602.31 47
4602.47 50
4602.62 54
4602.78 57
4602.93 60
4603.09 60
4603.25 59
4603.40 56
4603.56 52
4603.71 46
4603.87 40
4604.02 35
4604.18 31
4604.33 29
4604.49 29
4604.65 31
4604.80 33
4604.96 34
4605.11 34
4605.27 31
4605.42 26
4605.58 20
4605.74 14
4605.89 8
4606.05 5
4606.20 5
4606.36 7
4606.51 11
4606.67 17
4606.83 22
4606.98 26
4607.14 30
4607.29 32
4607.45 33
4607.60 35
4607.76 36
4607.92 38
4608.07 40
4608.23 44
4608.38 47
4608.54 51
4608.69 55
4608.85 57
4609.01 59
4609.16 61
4609.32 61
4609.47 62
4609.63 62
4609.78 63
4609.94 64
4610.10 67
4610.25 69
4610.41 72
4610.56 75
4610.72 79
4610.87 83
4611.03 87
4611.19 91
4611.34 95
4611.50 98
4611.65 99
4611.81 100
4611.96 99
4612.12 96
4612.28 93
4612.43 88
4612.59 84
4612.74 80
4612.90 77
4613.06 75
4613.21 74
4613.37 74
4613.52 74
4613.68 75
4613.83 75
4613.99 74
4614.15 72
4614.30 68
4614.46 63
4614.61 58
4614.77 53
4614.92 49
4615.08 46
4615.24 46
4615.39 47
4615.55 48
4615.70 50
4615.86 51
4616.02 53
4616.17 55
4616.33 57
4616.48 60
4616.64 63
4616.79 66
4616.95 68
4617.11 70
4617.26 69
4617.42 67
4617.57 64
4617.73 60
4617.89 56
4618.04 54
4618.20 53
4618.35 55
4618.51 58
4618.67 62
4618.82 67
4618.98 72
4619.13 76
4619.29 78
4619.44 80
4619.60 80
4619.76 79
4619.91 78
4620.07 76
4620.22 73
4620.38 69
4620.54 65
4620.69 61
4620.85 56
4621.00 51
4621.16 47
4621.32 44
4621.47 42
4621.63 41
4621.78 42
4621.94 43
4622.10 45
4622.25 46
4622.41 46
4622.56 45
4622.72 42
4622.88 38
4623.03 35
4623.19 33
4623.34 35
4623.50 40
4623.66 48
4623.81 58
4623.97 68
4624.12 76
4624.28 81
4624.44 82
4624.59 80
4624.75 76
4624.90 70
4625.06 64
4625.22 59
4625.37 54
4625.53 51
4625.68 48
4625.84 47
4626.00 46
4626.15 47
4626.31 49
4626.46 52
4626.62 56
4626.78 60
4626.93 64
4627.09 68
4627.24 71
4627.40 73
4627.56 75
4627.71 75
4627.87 75
4628.02 74
4628.18 73
4628.34 72
4628.49 70
4628.65 68
4628.80 64
4628.96 60
4629.12 55
4629.27 49
4629.43 43
4629.58 39
4629.74 35
4629.90 34
4630.05 33
4630.21 34
4630.36 36
4630.52 39
4630.68 42
4630.83 46
4630.99 49
4631.15 53
4631.30 56
4631.46 59
4631.61 61
4631.77 61
4631.93 60
4632.08 57
4632.24 52
4632.39 46
4632.55 39
4632.71 30
4632.86 21
4633.02 13
4633.17 5
4633.33 0
4633.49 0
4633.64 0
4633.80 0
4633.96 0
4634.11 1
4634.27 4
4634.42 6
4634.58 9
4634.74 11
4634.89 14
4635.05 18
4635.20 22
4635.36 26
4635.52 29
4635.67 32
4635.83 34
4635.99 35
4636.14 34
4636.30 32
4636.45 29
4636.61 25
4636.77 20
4636.92 14
4637.08 8
4637.24 2
4637.39 0
4637.55 0
4637.70 0
4637.86 0
4638.02 0
4638.17 0
4638.33 0
4638.48 0
4638.64 4
4638.80 9
4638.95 15
4639.11 20
4639.27 25
4639.42 30
4639.58 36
4639.73 44
4639.89 52
4640.05 61
4640.20 68
4640.36 74
4640.52 77
4640.67 77
4640.83 75
4640.98 72
4641.14 69
4641.30 66
4641.45 64
4641.61 63
4641.77 61
4641.92 60
4642.08 58
4642.24 56
4642.39 54
4642.55 52
4642.70 52
4642.86 52
4643.02 53
4643.17 54
4643.33 56
4643.49 57
4643.64 56
4643.80 54
4643.95 50
4644.11 46
4644.27 43
4644.42 41
4644.58 40
4644.74 42
4644.89 44
4645.05 47
4645.21 49
4645.36 49
4645.52 47
4645.67 45
4645.83 42
4645.99 40
4646.14 40
4646.30 40
4646.46 42
4646.61 44
4646.77 47
4646.92 49
4647.08 50
4647.24 51
4647.39 52
4647.55 51
4647.71 51
4647.86 50
4648.02 48
4648.18 47
4648.33 45
4648.49 42
4648.65 38
4648.80 34
4648.96 30
4649.11 25
4649.27 22
4649.43 19
4649.58 17
4649.74 17
4649.90 18
4650.05 20
4650.21 20
4650.37 20
4650.52 19
4650.68 18
4650.83 16
4650.99 15
4651.15 16
4651.30 19
4651.46 23
4651.62 28
4651.77 33
4651.93 37
4652.09 40
4652.24 41
4652.40 41
4652.56 39
4652.71 36
4652.87 33
4653.03 29
4653.18 25
4653.34 20
4653.49 15
4653.65 10
4653.81 4
4653.96 0
4654.12 0
4654.28 0
4654.43 0
4654.59 0
4654.75 0
4654.90 0
4655.06 2
4655.22 5
4655.37 7
4655.53 7
4655.69 6
4655.84 5
4656.00 4
4656.16 4
4656.31 7
4656.47 10
4656.62 14
4656.78 17
4656.94 20
4657.09 20
4657.25 19
4657.41 17
4657.56 15
4657.72 13
4657.88 12
4658.03 12
4658.19 13
4658.35 15
4658.50 17
4658.66 18
4658.82 18
4658.97 18
4659.13 18
4659.29 19
4659.44 22
4659.60 25
4659.76 30
4659.91 36
4660.07 41
4660.23 46
4660.38 49
4660.54 52
4660.70 53
4660.85 52
4661.01 50
4661.17 47
4661.32 42
4661.48 36
4661.64 29
4661.79 22
4661.95 15
4662.11 9
4662.26 5
4662.42 2
4662.57 1
4662.73 1
4662.89 1
4663.04 2
4663.20 1
4663.36 0
4663.51 0
4663.67 0
4663.83 0
4663.98 0
4664.14 1
4664.30 6
4664.45 12
4664.61 18
4664.77 25
4664.92 32
4665.08 38
4665.24 45
4665.39 51
4665.55 57
4665.71 63
4665.86 68
4666.02 71
4666.18 72
4666.33 70
4666.49 65
4666.65 58
4666.80 48
4666.96 38
4667.12 27
4667.28 18
4667.43 10
4667.59 4
4667.75 0
4667.90 0
4668.06 0
4668.22 2
4668.37 4
4668.53 6
4668.69 8
4668.84 9
4669.00 9
4669.16 8
4669.31 8
4669.47 8
4669.63 8
4669.78 7
4669.94 8
4670.10 8
4670.25 8
4670.41 9
4670.57 10
4670.72 12
4670.88 15
4671.04 18
4671.19 21
4671.35 24
4671.51 26
4671.66 28
4671.82 28
4671.98 27
4672.13 24
4672.29 20
4672.45 16
4672.60 11
4672.76 8
4672.92 6
4673.08 6
4673.23 7
4673.39 10
4673.55 14
4673.70 18
4673.86 23
4674.02 26
4674.17 28
4674.33 28
4674.49 27
4674.64 25
4674.80 22
4674.96 19
4675.11 17
4675.27 16
4675.43 17
4675.58 19
4675.74 22
4675.90 24
4676.06 25
4676.21 25
4676.37 22
4676.53 18
4676.68 14
4676.84 8
4677.00 4
4677.15 0
4677.31 0
4677.47 0
4677.62 0
4677.78 0
4677.94 0
4678.09 5
4678.25 11
4678.41 17
4678.57 23
4678.72 30
4678.88 37
4679.04 43
4679.19 49
4679.35 54
4679.51 59
4679.66 63
4679.82 67
4679.98 69
4680.13 69
4680.29 68
4680.45 64
4680.61 60
4680.76 54
4680.92 49
4681.08 45
4681.23 42
4681.39 40
4681.55 38
4681.70 36
4681.86 34
4682.02 31
4682.17 28
4682.33 26
4682.49 24
4682.65 24
4682.80 24
4682.96 26
4683.12 27
4683.27 28
4683.43 29
4683.59 28
4683.74 26
4683.90 23
4684.06 20
4684.22 18
4684.37 16
4684.53 15
4684.69 15
4684.84 15
4685.00 16
4685.16 15
4685.31 14
4685.47 12
4685.63 9
4685.79 6
4685.94 2
4686.10 0
4686.26 0
4686.41 0
4686.57 0
4686.73 0
4686.88 0
4687.04 0
4687.20 0
4687.36 3
4687.51 9
4687.67 13
4687.83 17
4687.98 18
4688.14 18
4688.30 17
4688.46 14
4688.61 12
4688.77 11
4688.93 12
4689.08 14
4689.24 18
4689.40 23
4689.55 29
4689.71 33
4689.87 35
4690.03 35
4690.18 34
4690.34 32
4690.50 29
4690.65 26
4690.81 25
4690.97 25
4691.13 26
4691.28 29
4691.44 31
4691.60 33
4691.75 34
4691.91 35
4692.07 35
4692.23 34
4692.38 34
4692.54 34
4692.70 35
4692.85 36
4693.01 38
4693.17 40
4693.33 41
4693.48 43
4693.64 45
4693.80 45
4693.95 45
4694.11 44
4694.27 42
4694.43 38
4694.58 34
4694.74 29
4694.90 24
4695.05 19
4695.21 15
4695.37 12
4695.53 10
4695.68 10
4695.84 12
4696.00 14
4696.15 16
4696.31 18
4696.47 18
4696.63 17
4696.78 15
4696.94 11
4697.10 7
4697.25 3
4697.41 1
4697.57 0
4697.73 0
4697.88 1
4698.04 4
4698.20 8
4698.36 12
4698.51 16
4698.67 20
4698.83 22
4698.98 25
4699.14 28
4699.30 31
4699.46 34
4699.61 37
4699.77 41
4699.93 43
4700.09 45
4700.24 46
4700.40 46
4700.56 45
4700.71 43
4700.87 41
4701.03 38
4701.19 35
4701.34 33
4701.50 31
4701.66 29
4701.82 29
4701.97 31
4702.13 34
4702.29 39
4702.44 45
4702.60 51
4702.76 57
4702.92 61
4703.07 62
4703.23 62
4703.39 60
4703.55 58
4703.70 56
4703.86 55
4704.02 55
4704.17 56
4704.33 57
4704.49 59
4704.65 61
4704.80 63
4704.96 66
4705.12 69
4705.28 71
4705.43 72
4705.59 71
4705.75 68
4705.91 64
4706.06 57
4706.22 51
4706.38 45
4706.54 40
4706.69 38
4706.85 37
4707.01 39
4707.16 41
4707.32 43
4707.48 46
4707.64 48
4707.79 49
4707.95 49
4708.11 49
4708.27 48
4708.42 46
4708.58 43
4708.74 40
4708.90 37
4709.05 36
4709.21 38
4709.37 41
4709.53 47
4709.68 55
4709.84 63
4710.00 70
4710.16 75
4710.31 77
4710.47 77
4710.63 75
4710.79 72
4710.94 68
4711.10 64
4711.26 60
4711.41 57
4711.57 56
4711.73 56
4711.89 57
4712.04 61
4712.20 66
4712.36 71
4712.52 76
4712.67 80
4712.83 81
4712.99 79
4713.15 74
4713.30 66
4713.46 58
4713.62 50
4713.78 42
4713.93 36
4714.09 31
4714.25 29
4714.41 30
4714.56 32
4714.72 35
4714.88 40
4715.04 45
4715.19 49
4715.35 52
4715.51 54
4715.67 54
4715.82 52
4715.98 50
4716.14 46
4716.30 42
4716.45 38
4716.61 35
4716.77 32
4716.93 31
4717.08 32
4717.24 34
4717.40 37
4717.56 41
4717.71 45
4717.87 49
4718.03 53
4718.19 55
4718.35 55
4718.50 54
4718.66 50
4718.82 47
4718.98 42
4719.13 39
4719.29 36
4719.45 35
4719.61 35
4719.76 35
4719.92 35
4720.08 34
4720.24 32
4720.39 28
4720.55 23
4720.71 18
4720.87 12
4721.02 7
4721.18 3
4721.34 1
4721.50 0
4721.65 0
4721.81 0
4721.97 0
4722.13 3
4722.29 8
4722.44 15
4722.60 23
4722.76 32
4722.92 41
4723.07 49
4723.23 55
4723.39 58
4723.55 59
4723.70 58
4723.86 55
4724.02 51
4724.18 48
4724.33 45
4724.49 43
4724.65 43
4724.81 43
4724.97 43
4725.12 43
4725.28 44
4725.44 45
4725.60 46
4725.75 48
4725.91 49
4726.07 51
4726.23 52
4726.38 54
4726.54 55
4726.70 55
4726.86 56
4727.02 56
4727.17 56
4727.33 55
4727.49 53
4727.65 50
4727.80 46
4727.96 41
4728.12 35
4728.28 28
4728.43 21
4728.59 14
4728.75 8
4728.91 2
4729.07 0
4729.22 0
4729.38 0
4729.54 0
4729.70 0
4729.85 0
4730.01 0
4730.17 0
4730.33 2
4730.49 9
4730.64 16
4730.80 21
4730.96 24
4731.12 26
4731.27 25
4731.43 23
4731.59 20
4731.75 17
4731.91 14
4732.06 11
4732.22 9
4732.38 9
4732.54 10
4732.69 13
4732.85 17
4733.01 24
4733.17 31
4733.33 39
4733.48 46
4733.64 52
4733.80 56
4733.96 58
4734.12 58
4734.27 58
4734.43 57
4734.59 56
4734.75 55
4734.90 55
4735.06 54
4735.22 53
4735.38 51
4735.54 50
4735.69 49
4735.85 49
4736.01 49
4736.17 50
4736.32 50
4736.48 49
4736.64 47
4736.80 45
4736.96 42
4737.11 39
4737.27 39
4737.43 40
4737.59 43
4737.75 47
4737.90 51
4738.06 53
4738.22 54
4738.38 52
4738.54 49
4738.69 44
4738.85 37
4739.01 30
4739.17 24
4739.32 18
4739.48 14
4739.64 11
4739.80 11
4739.96 12
4740.11 16
4740.27 21
4740.43 28
4740.59 35
4740.75 41
4740.90 48
4741.06 53
4741.22 56
4741.38 57
4741.54 55
4741.69 51
4741.85 45
4742.01 39
4742.17 33
4742.33 28
4742.48 27
4742.64 29
4742.80 34
4742.96 41
4743.12 49
4743.27 54
4743.43 57
4743.59 56
4743.75 53
4743.91 48
4744.06 43
4744.22 41
4744.38 42
4744.54 48
4744.70 56
4744.85 67
4745.01 77
4745.17 86
4745.33 93
4745.49 97
4745.64 99
4745.80 99
4745.96 100
4746.12 100
4746.28 101
4746.43 104
4746.59 107
4746.75 110
4746.91 113
4747.07 115
4747.22 115
4747.38 113
4747.54 109
4747.70 103
4747.86 95
4748.01 87
4748.17 79
4748.33 71
4748.49 64
4748.65 59
4748.80 55
4748.96 53
4749.12 51
4749.28 52
4749.44 53
4749.60 56
4749.75 60
4749.91 64
4750.07 68
4750.23 70
4750.39 70
4750.54 67
4750.70 62
4750.86 55
4751.02 47
4751.18 38
4751.33 30
4751.49 23
4751.65 18
4751.81 15
4751.97 14
4752.12 15
4752.28 17
4752.44 20
4752.60 24
4752.76 28
4752.92 30
4753.07 31
4753.23 31
4753.39 28
4753.55 25
4753.71 21
4753.86 16
4754.02 12
4754.18 9
4754.34 7
4754.50 5
4754.66 5
4754.81 7
4754.97 10
4755.13 14
4755.29 19
4755.45 26
4755.60 32
4755.76 38
4755.92 43
4756.08 46
4756.24 48
4756.40 48
4756.55 48
4756.71 47
4756.87 47
4757.03 46
4757.19 45
4757.34 44
4757.50 42
4757.66 39
4757.82 36
4757.98 34
4758.14 32
4758.29 32
4758.45 34
4758.61 37
4758.77 41
4758.93 46
4759.09 51
4759.24 57
4759.40 63
4759.56 68
4759.72 74
4759.88 79
4760.03 84
4760.19 86
4760.35 87
4760.51 87
4760.67 85
4760.83 82
4760.98 78
4761.14 73
4761.30 67
4761.46 61
4761.62 54
4761.78 46
4761.93 39
4762.09 31
4762.25 25
4762.41 19
4762.57 15
4762.73 12
4762.88 9
4763.04 8
4763.20 8
4763.36 9
4763.52 12
4763.68 15
4763.83 19
4763.99 24
4764.15 29
4764.31 34
4764.47 37
4764.63 40
4764.78 40
4764.94 38
4765.10 35
4765.26 30
4765.42 24
4765.58 19
4765.73 14
4765.89 10
4766.05 8
4766.21 7
4766.37 9
4766.53 12
4766.68 16
4766.84 21
4767.00 27
4767.16 32
4767.32 36
4767.48 40
4767.63 43
4767.79 46
4767.95 49
4768.11 51
4768.27 53
4768.43 53
4768.58 53
4768.74 51
4768.90 48
4769.06 44
4769.22 40
4769.38 35
4769.54 31
4769.69 27
4769.85 24
4770.01 22
4770.17 21
4770.33 21
4770.49 22
4770.64 24
4770.80 26
4770.96 27
4771.12 27
4771.28 26
4771.44 23
4771.59 19
4771.75 15
4771.91 12
4772.07 10
4772.23 10
4772.39 11
4772.55 13
4772.70 17
4772.86 20
4773.02 24
4773.18 28
4773.34 31
4773.50 35
4773.66 38
4773.81 41
4773.97 44
4774.13 46
4774.29 48
4774.45 49
4774.61 50
4774.76 50
4774.92 49
4775.08 48
4775.24 47
4775.40 45
4775.56 43
4775.72 41
4775.87 39
4776.03 39
4776.19 39
4776.35 40
4776.51 42
4776.67 45
4776.83 48
4776.98 50
4777.14 51
4777.30 50
4777.46 47
4777.62 42
4777.78 37
4777.94 32
4778.09 28
4778.25 24
4778.41 22
4778.57 22
4778.73 22
4778.89 22
4779.05 22
4779.20 22
4779.36 22
4779.52 22
4779.68 23
4779.84 24
4780.00 27
4780.16 30
4780.31 35
4780.47 41
4780.63 47
4780.79 53
4780.95 59
4781.11 65
4781.27 69
4781.42 72
4781.58 75
4781.74 77
4781.90 79
4782.06 80
4782.22 80
4782.38 80
4782.53 79
4782.69 76
4782.85 73
4783.01 68
4783.17 63
4783.33 59
4783.49 56
4783.65 55
4783.80 56
4783.96 58
4784.12 61
4784.28 64
4784.44 67
4784.60 68
4784.76 70
4784.91 71
4785.07 72
4785.23 74
4785.39 76
4785.55 79
4785.71 82
4785.87 83
4786.03 82
4786.18 79
4786.34 74
4786.50 69
4786.66 64
4786.82 60
4786.98 57
4787.14 57
4787.29 58
4787.45 60
4787.61 62
4787.77 63
4787.93 63
4788.09 62
4788.25 58
4788.41 54
4788.56 49
4788.72 45
4788.88 43
4789.04 43
4789.20 45
4789.36 49
4789.52 54
4789.68 58
4789.83 61
4789.99 63
4790.15 63
4790.31 62
4790.47 61
4790.63 61
4790.79 61
4790.95 61
4791.10 60
4791.26 59
4791.42 58
4791.58 55
4791.74 53
4791.90 51
4792.06 51
4792.22 53
4792.38 56
4792.53 60
4792.69 64
4792.85 68
4793.01 69
4793.17 67
4793.33 62
4793.49 56
4793.65 48
4793.80 41
4793.96 35
4794.12 33
4794.28 34
4794.44 38
4794.60 44
4794.76 52
4794.92 59
4795.08 64
4795.23 67
4795.39 68
4795.55 67
4795.71 65
4795.87 62
4796.03 59
4796.19 57
4796.35 56
4796.50 56
4796.66 57
4796.82 58
4796.98 60
4797.14 61
4797.30 61
4797.46 61
4797.62 60
4797.78 58
4797.93 57
4798.09 55
4798.25 54
4798.41 53
4798.57 51
4798.73 50
4798.89 48
4799.05 46
4799.21 44
4799.36 42
4799.52 40
4799.68 39
4799.84 36
4800.00 33
4800.16 29
4800.32 25
4800.48 20
4800.64 17
4800.80 15
4800.95 15
4801.11 17
4801.27 20
4801.43 23
4801.59 25
4801.75 26
4801.91 26
4802.07 25
4802.23 24
4802.38 23
4802.54 23
4802.70 25
4802.86 28
4803.02 31
4803.18 35
4803.34 40
4803.50 44
4803.66 47
4803.82 50
4803.97 53
4804.13 55
4804.29 56
4804.45 57
4804.61 58
4804.77 59
4804.93 59
4805.09 60
4805.25 62
4805.41 63
4805.56 65
4805.72 67
4805.88 70
4806.04 72
4806.20 73
4806.36 75
4806.52 76
4806.68 77
4806.84 77
4807.00 76
4807.15 74
4807.31 70
4807.47 66
4807.63 61
4807.79 56
4807.95 51
4808.11 47
4808.27 45
4808.43 45
4808.59 46
4808.75 48
4808.90 51
4809.06 54
4809.22 56
4809.38 58
4809.54 59
4809.70 59
4809.86 59
4810.02 59
4810.18 60
4810.34 60
4810.50 60
4810.65 60
4810.81 58
4810.97 55
4811.13 50
4811.29 44
4811.45 38
4811.61 32
4811.77 28
4811.93 25
4812.09 25
4812.25 26
4812.40 28
4812.56 30
4812.72 33
4812.88 34
4813.04 35
4813.20 35
4813.36 35
4813.52 34
4813.68 34
4813.84 35
4814.00 36
4814.16 37
4814.31 38
4814.47 39
4814.63 38
4814.79 37
4814.95 35
4815.11 33
4815.27 32
4815.43 33
4815.59 34
4815.75 38
4815.91 42
4816.07 46
4816.22 50
4816.38 53
4816.54 54
4816.70 54
4816.86 52
4817.02 50
4817.18 47
4817.34 45
4817.50 43
4817.66 43
4817.82 43
4817.98 43
4818.14 45
4818.29 46
4818.45 48
4818.61 51
4818.77 54
4818.93 57
4819.09 62
4819.25 66
4819.41 70
4819.57 75
4819.73 78
4819.89 81
4820.05 82
4820.21 82
4820.36 80
4820.52 78
4820.68 74
4820.84 71
4821.00 68
4821.16 66
4821.32 66
4821.48 67
4821.64 69
4821.80 72
4821.96 74
4822.12 76
4822.28 78
4822.44 79
4822.59 80
4822.75 80
4822.91 80
4823.07 78
4823.23 76
4823.39 73
4823.55 69
4823.71 65
4823.87 60
4824.03 55
4824.19 50
4824.35 46
4824.51 42
4824.67 39
4824.83 37
4824.98 35
4825.14 33
4825.30 32
4825.46 32
4825.62 32
4825.78 32
4825.94 34
4826.10 36
4826.26 38
4826.42 41
4826.58 43
4826.74 45
4826.90 47
4827.06 48
4827.22 49
4827.37 51
4827.53 53
4827.69 56
4827.85 59
4828.01 63
4828.17 66
4828.33 69
4828.49 71
4828.65 73
4828.81 73
4828.97 74
4829.13 73
4829.29 71
4829.45 69
4829.61 67
4829.77 64
4829.93 62
4830.08 60
4830.24 58
4830.40 57
4830.56 56
4830.72 55
4830.88 54
4831.04 54
4831.20 54
4831.36 54
4831.52 56
4831.68 57
4831.84 57
4832.00 57
4832.16 55
4832.32 52
4832.48 48
4832.64 42
4832.80 35
4832.95 28
4833.11 21
4833.27 14
4833.43 9
4833.59 4
4833.75 0
4833.91 0
4834.07 0
4834.23 0
4834.39 0
4834.55 0
4834.71 0
4834.87 0
4835.03 0
4835.19 0
4835.35 1
4835.51 8
4835.67 19
4835.83 31
4835.99 42
4836.14 52
4836.30 59
4836.46 63
4836.62 64
4836.78 64
4836.94 63
4837.10 61
4837.26 60
4837.42 59
4837.58 58
4837.74 58
4837.90 57
4838.06 56
4838.22 55
4838.38 54
4838.54 53
4838.70 52
4838.86 50
4839.02 48
4839.18 46
4839.34 43
4839.50 41
4839.65 39
4839.81 37
4839.97 35
4840.13 34
4840.29 32
4840.45 30
4840.61 28
4840.77 25
4840.93 23
4841.09 22
4841.25 21
4841.41 21
4841.57 22
4841.73 25
4841.89 28
4842.05 32
4842.21 36
4842.37 38
4842.53 39
4842.69 38
4842.85 36
4843.01 33
4843.17 30
4843.33 28
4843.49 27
4843.65 27
4843.80 28
4843.96 30
4844.12 32
4844.28 34
4844.44 36
4844.60 37
4844.76 37
4844.92 36
4845.08 34
4845.24 30
4845.40 26
4845.56 21
4845.72 16
4845.88 10
4846.04 4
4846.20 0
4846.36 0
4846.52 0
4846.68 0
4846.84 0
4847.00 0
4847.16 0
4847.32 0
4847.48 0
4847.64 6
4847.80 13
4847.96 20
4848.12 27
4848.28 33
4848.44 39
4848.60 44
4848.76 49
4848.92 54
4849.07 57
4849.23 60
4849.39 61
4849.55 62
4849.71 61
4849.87 60
4850.03 58
4850.19 56
4850.35 55
4850.51 53
4850.67 53
4850.83 52
4850.99 52
4851.15 51
4851.31 50
4851.47 48
4851.63 45
4851.79 42
4851.95 38
4852.11 34
4852.27 30
4852.43 27
4852.59 25
4852.75 25
4852.91 27
4853.07 29
4853.23 33
4853.39 38
4853.55 43
4853.71 49
4853.87 54
4854.03 57
4854.19 58
4854.35 58
4854.51 55
4854.67 50
4854.83 45
4854.99 39
4855.15 35
4855.31 32
4855.47 32
4855.63 34
4855.79 37
4855.95 42
4856.11 47
4856.27 53
4856.43 58
4856.59 63
4856.75 68
4856.91 73
4857.07 79
4857.22 84
4857.38 88
4857.54 91
4857.70 91
4857.86 89
4858.02 86
4858.18 82
4858.34 78
4858.50 75
4858.66 73
4858.82 74
4858.98 76
4859.14 79
4859.30 82
4859.46 83
4859.62 84
4859.78 83
4859.94 81
4860.10 78
4860.26 76
4860.42 73
4860.58 71
4860.74 70
4860.90 68
4861.06 66
4861.22 64
4861.38 62
4861.54 60
4861.70 58
4861.86 57
4862.02 57
4862.18 60
4862.34 63
4862.50 69
4862.66 74
4862.82 80
4862.98 84
4863.14 87
4863.30 89
4863.46 90
4863.62 91
4863.78 92
4863.94 94
4864.10 96
4864.26 99
4864.42 102
4864.58 104
4864.74 105
4864.90 103
4865.06 99
4865.22 93
4865.38 86
4865.54 79
4865.70 72
4865.86 66
4866.02 61
4866.18 58
4866.34 54
4866.50 52
4866.66 50
4866.82 48
4866.98 47
4867.14 48
4867.30 50
4867.46 54
4867.62 58
4867.78 63
4867.94 67
4868.10 70
4868.26 72
4868.42 72
4868.58 72
4868.74 70
4868.90 69
4869.06 68
4869.22 67
4869.38 67
4869.54 68
4869.70 69
4869.86 71
4870.02 73
4870.18 75
4870.34 76
4870.50 77
4870.66 76
4870.82 75
4870.98 73
4871.14 71
4871.30 69
4871.46 66
4871.62 64
4871.78 61
4871.94 59
4872.10 57
4872.26 55
4872.42 52
4872.58 49
4872.74 47
4872.91 45
4873.07 43
4873.23 41
4873.39 40
4873.55 40
4873.71 41
4873.87 43
4874.03 46
4874.19 51
4874.35 56
4874.51 61
4874.67 67
4874.83 72
4874.99 75
4875.15 77
4875.31 78
4875.47 76
4875.63 74
4875.79 70
4875.95 66
4876.11 63
4876.27 60
4876.43 57
4876.59 54
4876.75 52
4876.91 50
4877.07 49
4877.23 48
4877.39 49
4877.55 50
4877.71 51
4877.87 52
4878.03 52
4878.19 51
4878.35 50
4878.51 49
4878.67 49
4878.83 50
4878.99 51
4879.15 52
4879.31 53
4879.47 52
4879.63 50
4879.79 46
4879.95 41
4880.11 36
4880.27 32
4880.43 30
4880.59 29
4880.75 30
4880.91 31
4881.08 33
4881.24 34
4881.40 34
4881.56 33
4881.72 31
4881.88 26
4882.04 20
4882.20 14
4882.36 8
4882.52 2
4882.68 0
4882.84 0
4883.00 0
4883.16 0
4883.32 4
4883.48 9
4883.64 15
4883.80 20
4883.96 26
4884.12 30
4884.28 34
4884.44 36
4884.60 37
4884.76 36
4884.92 34
4885.08 29
4885.24 24
4885.40 17
4885.56 9
4885.72 2
4885.88 0
4886.04 0
4886.21 0
4886.37 0
4886.53 0
4886.69 0
4886.85 0
4887.01 0
4887.17 3
4887.33 8
4887.49 12
4887.65 16
4887.81 20
4887.97 24
4888.13 29
4888.29 34
4888.45 41
4888.61 47
4888.77 53
4888.93 58
4889.09 61
4889.25 62
4889.41 61
4889.57 59
4889.73 55
4889.89 51
4890.05 45
4890.21 40
4890.38 35
4890.54 31
4890.70 28
4890.86 26
4891.02 27
4891.18 29
4891.34 33
4891.50 38
4891.66 44
4891.82 50
4891.98 55
4892.14 61
4892.30 65
4892.46 68
4892.62 70
4892.78 69
4892.94 67
4893.10 63
4893.26 59
4893.42 54
4893.58 50
4893.74 47
4893.90 45
4894.07 46
4894.23 48
4894.39 50
4894.55 52
4894.71 53
4894.87 53
4895.03 51
4895.19 47
4895.35 42
4895.51 37
4895.67 33
4895.83 29
4895.99 27
4896.15 27
4896.31 28
4896.47 30
4896.63 33
4896.79 35
4896.95 38
4897.11 41
4897.28 44
4897.44 46
4897.60 48
4897.76 49
4897.92 49
4898.08 49
4898.24 48
4898.40 46
4898.56 46
4898.72 46
4898.88 48
4899.04 50
4899.20 54
4899.36 57
4899.52 59
4899.68 62
4899.84 63
4900.00 64
4900.17 63
4900.33 62
4900.49 60
4900.65 57
4900.81 52
4900.97 47
4901.13 41
4901.29 35
4901.45 29
4901.61 24
4901.77 21
4901.93 19
4902.09 20
4902.25 21
4902.41 24
4902.57 27
4902.74 30
4902.90 33
4903.06 35
4903.22 36
4903.38 37
4903.54 39
4903.70 42
4903.86 45
4904.02 49
4904.18 52
4904.34 55
4904.50 57
4904.66 58
4904.82 57
4904.98 54
4905.14 51
4905.31 48
4905.47 46
4905.63 44
4905.79 44
4905.95 46
4906.11 49
4906.27 53
4906.43 58
4906.59 64
4906.75 71
4906.91 77
4907.07 82
4907.23 86
4907.39 88
4907.55 88
4907.72 85
4907.88 81
4908.04 76
4908.20 69
4908.36 63
4908.52 55
4908.68 49
4908.84 43
4909.00 38
4909.16 35
4909.32 34
4909.48 36
4909.64 38
4909.80 42
4909.97 47
4910.13 50
4910.29 53
4910.45 53
4910.61 51
4910.77 47
4910.93 42
4911.09 36
4911.25 29
4911.41 23
4911.57 19
4911.73 16
4911.89 14
4912.06 13
4912.22 13
4912.38 15
4912.54 18
4912.70 21
4912.86 25
4913.02 30
4913.18 35
4913.34 39
4913.50 42
4913.66 45
4913.82 47
4913.98 48
4914.15 50
4914.31 53
4914.47 56
4914.63 61
4914.79 66
4914.95 70
4915.11 74
4915.27 76
4915.43 77
4915.59 76
4915.75 73
4915.91 71
4916.08 69
4916.24 70
4916.40 72
4916.56 78
4916.72 85
4916.88 95
4917.04 105
4917.20 114
4917.36 122
4917.52 128
4917.68 132
4917.85 134
4918.01 134
4918.17 135
4918.33 135
4918.49 136
4918.65 138
4918.81 140
4918.97 142
4919.13 142
4919.29 140
4919.45 136
4919.61 130
4919.78 123
4919.94 117
4920.10 111
4920.26 106
4920.42 102
4920.58 99
4920.74 97
4920.90 94
4921.06 91
4921.22 88
4921.38 86
4921.55 84
4921.71 83
4921.87 83
4922.03 84
4922.19 84
4922.35 84
4922.51 83
4922.67 80
4922.83 75
4922.99 70
4923.16 65
4923.32 61
4923.48 58
4923.64 57
4923.80 58
4923.96 60
4924.12 62
4924.28 63
4924.44 63
4924.60 60
4924.76 55
4924.93 49
4925.09 41
4925.25 34
4925.41 29
4925.57 25
4925.73 22
4925.89 21
4926.05 21
4926.21 20
4926.37 19
4926.54 17
4926.70 16
4926.86 16
4927.02 17
4927.18 19
4927.34 21
4927.50 24
4927.66 26
4927.82 26
4927.98 26
4928.15 25
4928.31 24
4928.47 25
4928.63 28
4928.79 32
4928.95 37
4929.11 42
4929.27 47
4929.43 49
4929.60 49
4929.76 48
4929.92 45
4930.08 42
4930.24 41
4930.40 41
4930.56 43
4930.72 46
4930.88 49
4931.05 50
4931.21 50
4931.37 48
4931.53 45
4931.69 42
4931.85 40
4932.01 40
4932.17 42
4932.33 45
4932.49 48
4932.66 50
4932.82 51
4932.98 49
4933.14 46
4933.30 42
4933.46 37
4933.62 34
4933.78 32
4933.95 31
4934.11 33
4934.27 35
4934.43 38
4934.59 40
4934.75 41
4934.91 40
4935.07 37
4935.23 33
4935.40 28
4935.56 22
4935.72 17
4935.88 12
4936.04 8
4936.20 5
4936.36 2
4936.52 0
4936.68 0
4936.85 0
4937.01 0
4937.17 0
4937.33 0
4937.49 0
4937.65 0
4937.81 0
4937.97 0
4938.14 2
4938.30 5
4938.46 8
4938.62 11
4938.78 13
4938.94 14
4939.10 14
4939.26 13
4939.43 12
4939.59 10
4939.75 8
4939.91 8
4940.07 8
4940.23 9
4940.39 10
4940.55 10
4940.71 9
4940.88 8
4941.04 6
4941.20 4
4941.36 3
4941.52 4
4941.68 6
4941.84 11
4942.00 16
4942.17 21
4942.33 26
4942.49 29
4942.65 31
4942.81 32
4942.97 31
4943.13 29
4943.30 26
4943.46 23
4943.62 19
4943.78 14
4943.94 10
4944.10 5
4944.26 0
4944.42 0
4944.59 0
4944.75 0
4944.91 0
4945.07 0
4945.23 0
4945.39 4
4945.55 10
4945.71 18
4945.88 25
4946.04 31
4946.20 38
4946.36 45
4946.52 53
4946.68 62
4946.84 72
4947.01 82
4947.17 92
4947.33 102
4947.49 109
4947.65 114
4947.81 115
4947.97 115
4948.13 112
4948.30 110
4948.46 107
4948.62 106
4948.78 107
4948.94 109
4949.10 112
4949.26 114
4949.43 116
4949.59 117
4949.75 117
4949.91 116
4950.07 116
4950.23 116
4950.39 117
4950.56 119
4950.72 121
4950.88 123
4951.04 125
4951.20 126
4951.36 125
4951.52 122
4951.69 117
4951.85 110
4952.01 102
4952.17 94
4952.33 85
4952.49 76
4952.65 68
4952.82 61
4952.98 56
4953.14 51
4953.30 47
4953.46 44
4953.62 42
4953.78 40
4953.95 39
4954.11 38
4954.27 37
4954.43 36
4954.59 34
4954.75 31
4954.91 27
4955.08 22
4955.24 17
4955.40 13
4955.56 9
4955.72 7
4955.88 6
4956.04 6
4956.21 7
4956.37 10
4956.53 13
4956.69 16
4956.85 20
4957.01 24
4957.18 27
4957.34 31
4957.50 33
4957.66 36
4957.82 37
4957.98 38
4958.14 38
4958.31 37
4958.47 36
4958.63 34
4958.79 33
4958.95 33
4959.11 35
4959.28 38
4959.44 42
4959.60 46
4959.76 50
4959.92 52
4960.08 54
4960.24 54
4960.41 55
4960.57 55
4960.73 57
4960.89 59
4961.05 63
4961.21 67
4961.38 71
4961.54 75
4961.70 78
4961.86 81
4962.02 83
4962.18 84
4962.35 84
4962.51 82
4962.67 79
4962.83 73
4962.99 66
4963.15 57
4963.31 47
4963.48 38
4963.64 29
4963.80 21
4963.96 15
4964.12 11
4964.28 9
4964.45 9
4964.61 11
4964.77 16
4964.93 23
4965.09 31
4965.25 41
4965.42 50
4965.58 59
4965.74 67
4965.90 75
4966.06 82
4966.22 89
4966.39 95
4966.55 101
4966.71 104
4966.87 105
4967.03 103
4967.19 100
4967.36 94
4967.52 88
4967.68 82
4967.84 77
4968.00 73
4968.16 71
4968.33 69
4968.49 67
4968.65 65
4968.81 62
4968.97 58
4969.13 54
4969.30 50
4969.46 46
4969.62 44
4969.78 44
4969.94 45
4970.10 47
4970.27 51
4970.43 55
4970.59 59
4970.75 61
4970.91 61
4971.08 59
4971.24 55
4971.40 49
4971.56 44
4971.72 40
4971.88 38
4972.05 39
4972.21 41
4972.37 44
4972.53 47
4972.69 48
4972.85 47
4973.02 44
4973.18 39
4973.34 32
4973.50 24
4973.66 17
4973.83 10
4973.99 5
4974.15 0
4974.31 0
4974.47 0
4974.63 0
4974.80 0
4974.96 0
4975.12 0
4975.28 0
4975.44 0
4975.60 0
4975.77 4
4975.93 10
4976.09 19
4976.25 27
4976.41 37
4976.58 45
4976.74 53
4976.90 58
4977.06 62
4977.22 64
4977.38 64
4977.55 61
4977.71 58
4977.87 54
4978.03 50
4978.19 46
4978.36 43
4978.52 40
4978.68 37
4978.84 35
4979.00 32
4979.17 29
4979.33 26
4979.49 23
4979.65 21
4979.81 19
4979.97 17
4980.14 15
4980.30 14
4980.46 14
4980.62 14
4980.78 15
4980.95 18
4981.11 21
4981.27 24
4981.43 27
4981.59 31
4981.76 35
4981.92 40
4982.08 45
4982.24 50
4982.40 56
4982.57 60
4982.73 63
4982.89 64
4983.05 62
4983.21 59
4983.37 54
4983.54 49
4983.70 44
[truncated: 718,518 more chars]
