# Supplementary material for: Methylobacterium Species Promoting Rice and Barley Growth and Interaction Specificity Revealed with Whole-Cell Matrix-Assisted Laser Desorption / Ionization-Time-of-Flight Mass Spectrometry (MALDI-TOF/MS) Analysis
Source: PLoS One. 2015 Jun 8;10(6):e0129509. doi: 10.1371/journal.pone.0129509 (PMC4460032; doi:10.1371/journal.pone.0129509)
Supplement: S3 Data — (ZIP) [file pone.0129509.s003.zip › Supplementary data 3 (ms from barley)/44c.txt]

779.87 0
779.94 0
780.00 0
780.06 0
780.13 0
780.19 0
780.26 0
780.32 0
780.38 0
780.45 0
780.51 0
780.58 0
780.64 0
780.70 0
780.77 0
780.83 0
780.90 0
780.96 0
781.02 0
781.09 0
781.15 0
781.22 0
781.28 0
781.34 0
781.41 0
781.47 0
781.54 0
781.60 0
781.66 0
781.73 0
781.79 0
781.86 0
781.92 0
781.99 0
782.05 0
782.11 0
782.18 0
782.24 0
782.31 0
782.37 0
782.43 0
782.50 0
782.56 0
782.63 0
782.69 0
782.75 0
782.82 0
782.88 0
782.95 0
783.01 0
783.08 0
783.14 0
783.20 0
783.27 0
783.33 0
783.40 0
783.46 0
783.52 0
783.59 0
783.65 0
783.72 0
783.78 0
783.84 0
783.91 0
783.97 0
784.04 0
784.10 0
784.17 0
784.23 0
784.29 0
784.36 0
784.42 0
784.49 0
784.55 0
784.62 0
784.68 0
784.74 0
784.81 0
784.87 0
784.94 0
785.00 0
785.06 0
785.13 0
785.19 0
785.26 0
785.32 0
785.39 0
785.45 0
785.51 0
785.58 0
785.64 0
785.71 0
785.77 0
785.84 0
785.90 0
785.96 0
786.03 0
786.09 0
786.16 0
786.22 0
786.29 0
786.35 0
786.41 0
786.48 0
786.54 0
786.61 0
786.67 0
786.74 0
786.80 0
786.86 0
786.93 0
786.99 0
787.06 0
787.12 0
787.19 0
787.25 0
787.31 0
787.38 0
787.44 0
787.51 0
787.57 0
787.64 0
787.70 0
787.76 0
787.83 0
787.89 0
787.96 0
788.02 0
788.09 0
788.15 0
788.21 0
788.28 0
788.34 0
788.41 0
788.47 0
788.54 0
788.60 0
788.66 0
788.73 0
788.79 0
788.86 0
788.92 0
788.99 0
789.05 0
789.12 0
789.18 0
789.24 0
789.31 0
789.37 0
789.44 0
789.50 0
789.57 0
789.63 0
789.70 0
789.76 0
789.82 0
789.89 0
789.95 0
790.02 0
790.08 0
790.15 0
790.21 0
790.27 0
790.34 0
790.40 0
790.47 0
790.53 0
790.60 0
790.66 0
790.73 0
790.79 0
790.85 0
790.92 0
790.98 0
791.05 0
791.11 0
791.18 0
791.24 0
791.31 0
791.37 0
791.43 0
791.50 0
791.56 0
791.63 0
791.69 0
791.76 0
791.82 0
791.89 0
791.95 0
792.02 0
792.08 0
792.14 0
792.21 0
792.27 0
792.34 0
792.40 0
792.47 0
792.53 0
792.60 0
792.66 0
792.72 0
792.79 0
792.85 0
792.92 0
792.98 0
793.05 0
793.11 0
793.18 0
793.24 0
793.31 0
793.37 0
793.43 0
793.50 0
793.56 0
793.63 0
793.69 0
793.76 0
793.82 0
793.89 0
793.95 0
794.02 0
794.08 0
794.15 0
794.21 0
794.27 0
794.34 0
794.40 0
794.47 0
794.53 0
794.60 0
794.66 0
794.73 0
794.79 0
794.86 0
794.92 0
794.99 0
795.05 0
795.11 0
795.18 0
795.24 0
795.31 0
795.37 0
795.44 0
795.50 0
795.57 0
795.63 0
795.70 0
795.76 0
795.83 0
795.89 0
795.95 0
796.02 0
796.08 0
796.15 0
796.21 0
796.28 0
796.34 0
796.41 0
796.47 0
796.54 0
796.60 0
796.67 0
796.73 0
796.80 0
796.86 0
796.92 0
796.99 0
797.05 0
797.12 0
797.18 0
797.25 0
797.31 0
797.38 0
797.44 0
797.51 0
797.57 0
797.64 0
797.70 0
797.77 0
797.83 0
797.90 0
797.96 0
798.03 0
798.09 0
798.15 0
798.22 0
798.28 0
798.35 0
798.41 0
798.48 0
798.54 0
798.61 0
798.67 0
798.74 0
798.80 0
798.87 0
798.93 0
799.00 0
799.06 0
799.13 0
799.19 0
799.26 0
799.32 0
799.39 0
799.45 0
799.52 0
799.58 0
799.64 0
799.71 0
799.77 0
799.84 0
799.90 0
799.97 0
800.03 0
800.10 0
800.16 0
800.23 0
800.29 0
800.36 0
800.42 0
800.49 0
800.55 0
800.62 0
800.68 0
800.75 0
800.81 0
800.88 0
800.94 0
801.01 0
801.07 0
801.14 0
801.20 0
801.27 0
801.33 0
801.40 0
801.46 0
801.53 0
801.59 0
801.66 0
801.72 0
801.78 0
801.85 0
801.91 0
801.98 0
802.04 0
802.11 0
802.17 0
802.24 0
802.30 0
802.37 0
802.43 0
802.50 0
802.56 0
802.63 0
802.69 0
802.76 0
802.82 0
802.89 0
802.95 0
803.02 0
803.08 0
803.15 0
803.21 0
803.28 0
803.34 0
803.41 0
803.47 0
803.54 0
803.60 0
803.67 0
803.73 0
803.80 0
803.86 0
803.93 0
803.99 0
804.06 0
804.12 0
804.19 0
804.25 0
804.32 0
804.38 0
804.45 0
804.51 0
804.58 0
804.64 0
804.71 0
804.77 0
804.84 0
804.90 0
804.97 0
805.03 0
805.10 0
805.16 0
805.23 0
805.29 0
805.36 0
805.42 0
805.49 0
805.55 0
805.62 0
805.68 0
805.75 0
805.81 0
805.88 0
805.94 0
806.01 0
806.07 0
806.14 0
806.20 0
806.27 0
806.33 0
806.40 0
806.46 0
806.53 0
806.59 0
806.66 0
806.72 0
806.79 0
806.85 0
806.92 0
806.99 0
807.05 0
807.12 0
807.18 0
807.25 0
807.31 0
807.38 0
807.44 0
807.51 0
807.57 0
807.64 0
807.70 0
807.77 0
807.83 0
807.90 0
807.96 0
808.03 0
808.09 0
808.16 0
808.22 0
808.29 0
808.35 0
808.42 0
808.48 0
808.55 0
808.61 0
808.68 0
808.74 0
808.81 0
808.87 0
808.94 0
809.00 0
809.07 0
809.14 0
809.20 0
809.27 0
809.33 0
809.40 0
809.46 0
809.53 0
809.59 0
809.66 0
809.72 0
809.79 0
809.85 0
809.92 0
809.98 0
810.05 0
810.11 0
810.18 0
810.24 0
810.31 0
810.37 0
810.44 0
810.50 0
810.57 0
810.64 0
810.70 0
810.77 0
810.83 0
810.90 0
810.96 0
811.03 0
811.09 0
811.16 0
811.22 0
811.29 0
811.35 0
811.42 0
811.48 0
811.55 0
811.61 0
811.68 0
811.74 0
811.81 0
811.88 0
811.94 0
812.01 0
812.07 0
812.14 0
812.20 0
812.27 0
812.33 0
812.40 0
812.46 0
812.53 0
812.59 0
812.66 0
812.72 0
812.79 0
812.86 0
812.92 0
812.99 0
813.05 0
813.12 0
813.18 0
813.25 0
813.31 0
813.38 0
813.44 0
813.51 0
813.57 0
813.64 0
813.71 0
813.77 0
813.84 0
813.90 0
813.97 0
814.03 0
814.10 0
814.16 0
814.23 0
814.29 0
814.36 0
814.42 0
814.49 0
814.56 0
814.62 0
814.69 0
814.75 0
814.82 0
814.88 0
814.95 0
815.01 0
815.08 0
815.14 0
815.21 0
815.27 0
815.34 0
815.41 0
815.47 0
815.54 0
815.60 0
815.67 0
815.73 0
815.80 0
815.86 0
815.93 0
815.99 0
816.06 0
816.13 0
816.19 0
816.26 0
816.32 0
816.39 0
816.45 0
816.52 0
816.58 0
816.65 0
816.72 0
816.78 0
816.85 0
816.91 0
816.98 0
817.04 0
817.11 0
817.17 0
817.24 0
817.30 0
817.37 0
817.44 0
817.50 0
817.57 0
817.63 0
817.70 0
817.76 0
817.83 0
817.89 0
817.96 0
818.03 0
818.09 0
818.16 0
818.22 0
818.29 0
818.35 0
818.42 0
818.48 0
818.55 0
818.62 0
818.68 0
818.75 0
818.81 0
818.88 0
818.94 0
819.01 0
819.07 0
819.14 0
819.21 0
819.27 0
819.34 0
819.40 0
819.47 0
819.53 0
819.60 0
819.67 0
819.73 0
819.80 0
819.86 0
819.93 0
819.99 0
820.06 0
820.12 0
820.19 0
820.26 0
820.32 0
820.39 0
820.45 0
820.52 0
820.58 0
820.65 0
820.72 0
820.78 0
820.85 0
820.91 0
820.98 0
821.04 0
821.11 0
821.18 0
821.24 0
821.31 0
821.37 0
821.44 0
821.50 0
821.57 0
821.64 0
821.70 0
821.77 0
821.83 0
821.90 0
821.96 0
822.03 0
822.09 0
822.16 0
822.23 0
822.29 0
822.36 0
822.42 0
822.49 0
822.56 0
822.62 0
822.69 0
822.75 0
822.82 0
822.88 0
822.95 0
823.02 0
823.08 0
823.15 0
823.21 0
823.28 0
823.34 0
823.41 0
823.48 0
823.54 0
823.61 0
823.67 0
823.74 0
823.80 0
823.87 0
823.94 0
824.00 0
824.07 0
824.13 0
824.20 0
824.26 0
824.33 0
824.40 0
824.46 0
824.53 0
824.59 0
824.66 0
824.73 0
824.79 0
824.86 0
824.92 0
824.99 0
825.05 0
825.12 0
825.19 0
825.25 0
825.32 0
825.38 0
825.45 0
825.52 0
825.58 0
825.65 0
825.71 0
825.78 0
825.84 0
825.91 0
825.98 0
826.04 0
826.11 0
826.17 0
826.24 0
826.31 0
826.37 0
826.44 0
826.50 0
826.57 0
826.64 0
826.70 0
826.77 0
826.83 0
826.90 0
826.97 0
827.03 0
827.10 0
827.16 0
827.23 0
827.29 0
827.36 0
827.43 0
827.49 0
827.56 0
827.62 0
827.69 0
827.76 0
827.82 0
827.89 0
827.95 0
828.02 0
828.09 0
828.15 0
828.22 0
828.28 0
828.35 0
828.42 0
828.48 0
828.55 0
828.61 0
828.68 0
828.75 0
828.81 0
828.88 0
828.94 0
829.01 0
829.08 0
829.14 0
829.21 0
829.27 0
829.34 0
829.41 0
829.47 0
829.54 0
829.60 0
829.67 0
829.74 0
829.80 0
829.87 0
829.93 0
830.00 0
830.07 0
830.13 0
830.20 0
830.26 0
830.33 0
830.40 0
830.46 0
830.53 0
830.59 0
830.66 0
830.73 0
830.79 0
830.86 0
830.92 0
830.99 0
831.06 0
831.12 0
831.19 0
831.25 0
831.32 0
831.39 0
831.45 0
831.52 0
831.59 0
831.65 0
831.72 0
831.78 0
831.85 0
831.92 0
831.98 0
832.05 0
832.11 0
832.18 0
832.25 0
832.31 0
832.38 0
832.44 0
832.51 0
832.58 0
832.64 0
832.71 0
832.78 0
832.84 0
832.91 0
832.97 0
833.04 0
833.11 0
833.17 0
833.24 0
833.30 0
833.37 0
833.44 0
833.50 0
833.57 0
833.64 0
833.70 0
833.77 0
833.83 0
833.90 0
833.97 0
834.03 0
834.10 0
834.16 0
834.23 0
834.30 0
834.36 0
834.43 0
834.50 0
834.56 0
834.63 0
834.69 0
834.76 0
834.83 0
834.89 0
834.96 0
835.03 0
835.09 0
835.16 0
835.22 0
835.29 0
835.36 0
835.42 0
835.49 0
835.56 0
835.62 0
835.69 0
835.75 0
835.82 0
835.89 0
835.95 0
836.02 0
836.09 0
836.15 0
836.22 0
836.28 0
836.35 0
836.42 0
836.48 0
836.55 0
836.62 0
836.68 0
836.75 0
836.81 0
836.88 0
836.95 0
837.01 0
837.08 0
837.15 0
837.21 0
837.28 0
837.35 0
837.41 0
837.48 0
837.54 0
837.61 0
837.68 0
837.74 0
837.81 0
837.88 0
837.94 0
838.01 0
838.07 0
838.14 0
838.21 0
838.27 0
838.34 0
838.41 0
838.47 0
838.54 0
838.61 0
838.67 0
838.74 0
838.80 0
838.87 0
838.94 0
839.00 0
839.07 0
839.14 0
839.20 0
839.27 0
839.34 0
839.40 0
839.47 0
839.54 0
839.60 0
839.67 0
839.73 0
839.80 0
839.87 0
839.93 0
840.00 0
840.07 0
840.13 0
840.20 0
840.27 0
840.33 0
840.40 0
840.47 0
840.53 0
840.60 0
840.66 0
840.73 0
840.80 0
840.86 0
840.93 0
841.00 0
841.06 0
841.13 0
841.20 0
841.26 0
841.33 0
841.40 0
841.46 0
841.53 0
841.60 0
841.66 0
841.73 0
841.79 0
841.86 0
841.93 0
841.99 0
842.06 0
842.13 0
842.19 0
842.26 0
842.33 0
842.39 0
842.46 0
842.53 0
842.59 0
842.66 0
842.73 0
842.79 0
842.86 0
842.93 0
842.99 0
843.06 0
843.13 0
843.19 0
843.26 0
843.32 0
843.39 0
843.46 0
843.52 0
843.59 0
843.66 0
843.72 0
843.79 0
843.86 0
843.92 0
843.99 0
844.06 0
844.12 0
844.19 0
844.26 0
844.32 0
844.39 0
844.46 0
844.52 0
844.59 0
844.66 0
844.72 0
844.79 0
844.86 0
844.92 0
844.99 0
845.06 0
845.12 0
845.19 0
845.26 0
845.32 0
845.39 0
845.46 0
845.52 0
845.59 0
845.66 0
845.72 0
845.79 0
845.86 0
845.92 0
845.99 0
846.06 0
846.12 0
846.19 0
846.26 0
846.32 0
846.39 0
846.46 0
846.52 0
846.59 0
846.66 0
846.72 0
846.79 0
846.86 0
846.92 0
846.99 0
847.06 0
847.12 0
847.19 0
847.26 0
847.32 0
847.39 0
847.46 0
847.52 0
847.59 0
847.66 0
847.72 0
847.79 0
847.86 0
847.92 0
847.99 0
848.06 0
848.12 0
848.19 0
848.26 0
848.32 0
848.39 0
848.46 0
848.52 0
848.59 0
848.66 0
848.72 0
848.79 0
848.86 0
848.92 0
848.99 0
849.06 0
849.13 0
849.19 0
849.26 0
849.33 0
849.39 0
849.46 0
849.53 0
849.59 0
849.66 0
849.73 0
849.79 0
849.86 0
849.93 0
849.99 0
850.06 0
850.13 0
850.19 0
850.26 0
850.33 0
850.39 0
850.46 0
850.53 0
850.60 0
850.66 0
850.73 0
850.80 0
850.86 0
850.93 0
851.00 0
851.06 0
851.13 0
851.20 0
851.26 0
851.33 0
851.40 0
851.46 0
851.53 0
851.60 0
851.67 0
851.73 0
851.80 0
851.87 0
851.93 0
852.00 0
852.07 0
852.13 0
852.20 0
852.27 0
852.33 0
852.40 0
852.47 0
852.53 0
852.60 0
852.67 0
852.74 0
852.80 0
852.87 0
852.94 0
853.00 0
853.07 0
853.14 0
853.20 0
853.27 0
853.34 0
853.41 0
853.47 0
853.54 0
853.61 0
853.67 0
853.74 0
853.81 0
853.87 0
853.94 0
854.01 0
854.07 0
854.14 0
854.21 0
854.28 0
854.34 0
854.41 0
854.48 0
854.54 0
854.61 0
854.68 0
854.74 0
854.81 0
854.88 0
854.95 0
855.01 0
855.08 0
855.15 0
855.21 0
855.28 0
855.35 0
855.41 0
855.48 0
855.55 0
855.62 0
855.68 0
855.75 0
855.82 0
855.88 0
855.95 0
856.02 0
856.09 0
856.15 0
856.22 0
856.29 0
856.35 0
856.42 0
856.49 0
856.55 0
856.62 0
856.69 0
856.76 0
856.82 0
856.89 0
856.96 0
857.02 0
857.09 0
857.16 0
857.23 0
857.29 0
857.36 0
857.43 0
857.49 0
857.56 0
857.63 0
857.70 0
857.76 0
857.83 0
857.90 0
857.96 0
858.03 0
858.10 0
858.17 0
858.23 0
858.30 0
858.37 0
858.43 0
858.50 0
858.57 0
858.64 0
858.70 0
858.77 0
858.84 0
858.90 0
858.97 0
859.04 0
859.11 0
859.17 0
859.24 0
859.31 0
859.37 0
859.44 0
859.51 0
859.58 0
859.64 0
859.71 0
859.78 0
859.84 0
859.91 0
859.98 0
860.05 0
860.11 0
860.18 0
860.25 0
860.32 0
860.38 0
860.45 0
860.52 0
860.58 0
860.65 0
860.72 0
860.79 0
860.85 0
860.92 0
860.99 0
861.05 0
861.12 0
861.19 0
861.26 0
861.32 0
861.39 0
861.46 0
861.53 0
861.59 0
861.66 0
861.73 0
861.79 0
861.86 0
861.93 0
862.00 0
862.06 0
862.13 0
862.20 0
862.27 0
862.33 0
862.40 0
862.47 0
862.54 0
862.60 0
862.67 0
862.74 0
862.80 0
862.87 0
862.94 0
863.01 0
863.07 0
863.14 0
863.21 0
863.28 0
863.34 0
863.41 0
863.48 0
863.55 0
863.61 0
863.68 0
863.75 0
863.81 0
863.88 0
863.95 0
864.02 0
864.08 0
864.15 0
864.22 0
864.29 0
864.35 0
864.42 0
864.49 0
864.56 0
864.62 0
864.69 0
864.76 0
864.83 0
864.89 0
864.96 0
865.03 0
865.09 0
865.16 0
865.23 0
865.30 0
865.36 0
865.43 0
865.50 0
865.57 0
865.63 0
865.70 0
865.77 0
865.84 0
865.90 0
865.97 0
866.04 0
866.11 0
866.17 0
866.24 0
866.31 0
866.38 0
866.44 0
866.51 0
866.58 0
866.65 0
866.71 0
866.78 0
866.85 0
866.92 0
866.98 0
867.05 0
867.12 0
867.19 0
867.25 0
867.32 0
867.39 0
867.46 0
867.52 0
867.59 0
867.66 0
867.73 0
867.79 0
867.86 0
867.93 0
868.00 0
868.06 0
868.13 0
868.20 0
868.27 0
868.33 0
868.40 0
868.47 0
868.54 0
868.60 0
868.67 0
868.74 0
868.81 0
868.87 0
868.94 0
869.01 0
869.08 0
869.14 0
869.21 0
869.28 0
869.35 0
869.41 0
869.48 0
869.55 0
869.62 0
869.69 0
869.75 0
869.82 0
869.89 0
869.96 0
870.02 0
870.09 0
870.16 0
870.23 0
870.29 0
870.36 0
870.43 0
870.50 0
870.56 0
870.63 0
870.70 0
870.77 0
870.83 0
870.90 0
870.97 0
871.04 0
871.11 0
871.17 0
871.24 0
871.31 0
871.38 0
871.44 0
871.51 0
871.58 0
871.65 0
871.71 0
871.78 0
871.85 0
871.92 0
871.98 0
872.05 0
872.12 0
872.19 0
872.26 0
872.32 0
872.39 0
872.46 0
872.53 0
872.59 0
872.66 0
872.73 0
872.80 0
872.86 0
872.93 0
873.00 0
873.07 0
873.14 0
873.20 0
873.27 0
873.34 0
873.41 0
873.47 0
873.54 0
873.61 0
873.68 0
873.75 0
873.81 0
873.88 0
873.95 0
874.02 0
874.08 0
874.15 0
874.22 0
874.29 0
874.36 0
874.42 0
874.49 0
874.56 0
874.63 0
874.69 0
874.76 0
874.83 0
874.90 0
874.97 0
875.03 0
875.10 0
875.17 0
875.24 0
875.30 0
875.37 0
875.44 0
875.51 0
875.58 0
875.64 0
875.71 0
875.78 0
875.85 0
875.91 0
875.98 0
876.05 0
876.12 0
876.19 0
876.25 0
876.32 0
876.39 0
876.46 0
876.53 0
876.59 0
876.66 0
876.73 0
876.80 0
876.86 0
876.93 0
877.00 0
877.07 0
877.14 0
877.20 0
877.27 0
877.34 0
877.41 0
877.48 0
877.54 0
877.61 0
877.68 0
877.75 0
877.81 0
877.88 0
877.95 0
878.02 0
878.09 0
878.15 0
878.22 0
878.29 0
878.36 0
878.43 0
878.49 0
878.56 0
878.63 0
878.70 0
878.77 0
878.83 0
878.90 0
878.97 0
879.04 0
879.11 0
879.17 0
879.24 0
879.31 0
879.38 0
879.45 0
879.51 0
879.58 0
879.65 0
879.72 0
879.79 0
879.85 0
879.92 0
879.99 0
880.06 0
880.13 0
880.19 0
880.26 0
880.33 0
880.40 0
880.47 0
880.53 0
880.60 0
880.67 0
880.74 0
880.81 0
880.87 0
880.94 0
881.01 0
881.08 0
881.15 0
881.21 0
881.28 0
881.35 0
881.42 0
881.49 0
881.55 0
881.62 0
881.69 0
881.76 0
881.83 0
881.89 0
881.96 0
882.03 0
882.10 0
882.17 0
882.23 0
882.30 0
882.37 0
882.44 0
882.51 0
882.57 0
882.64 0
882.71 0
882.78 0
882.85 0
882.92 0
882.98 0
883.05 0
883.12 0
883.19 0
883.26 0
883.32 0
883.39 0
883.46 0
883.53 0
883.60 0
883.66 0
883.73 0
883.80 0
883.87 0
883.94 0
884.01 0
884.07 0
884.14 0
884.21 0
884.28 0
884.35 0
884.41 0
884.48 0
884.55 0
884.62 0
884.69 0
884.76 0
884.82 0
884.89 0
884.96 0
885.03 0
885.10 0
885.16 0
885.23 0
885.30 0
885.37 0
885.44 0
885.51 0
885.57 0
885.64 0
885.71 0
885.78 0
885.85 0
885.91 0
885.98 0
886.05 0
886.12 0
886.19 0
886.26 0
886.32 0
886.39 0
886.46 0
886.53 0
886.60 0
886.66 0
886.73 0
886.80 0
886.87 0
886.94 0
887.01 0
887.07 0
887.14 0
887.21 0
887.28 0
887.35 0
887.42 0
887.48 0
887.55 0
887.62 0
887.69 0
887.76 0
887.83 0
887.89 0
887.96 0
888.03 0
888.10 0
888.17 0
888.24 0
888.30 0
888.37 0
888.44 0
888.51 0
888.58 0
888.65 0
888.71 0
888.78 0
888.85 0
888.92 0
888.99 0
889.06 0
889.12 0
889.19 0
889.26 0
889.33 0
889.40 0
889.47 0
889.53 0
889.60 0
889.67 0
889.74 0
889.81 0
889.88 0
889.94 0
890.01 0
890.08 0
890.15 0
890.22 0
890.29 0
890.35 0
890.42 0
890.49 0
890.56 0
890.63 0
890.70 0
890.76 0
890.83 0
890.90 0
890.97 0
891.04 0
891.11 0
891.18 0
891.24 0
891.31 0
891.38 0
891.45 0
891.52 0
891.59 0
891.65 0
891.72 0
891.79 0
891.86 0
891.93 0
892.00 0
892.06 0
892.13 0
892.20 0
892.27 0
892.34 0
892.41 0
892.48 0
892.54 0
892.61 0
892.68 0
892.75 0
892.82 0
892.89 0
892.95 0
893.02 0
893.09 0
893.16 0
893.23 0
893.30 0
893.37 0
893.43 0
893.50 0
893.57 0
893.64 0
893.71 0
893.78 0
893.85 0
893.91 0
893.98 0
894.05 0
894.12 0
894.19 0
894.26 0
894.33 0
894.39 0
894.46 0
894.53 0
894.60 0
894.67 0
894.74 0
894.81 0
894.87 0
894.94 0
895.01 0
895.08 0
895.15 0
895.22 0
895.29 0
895.35 0
895.42 0
895.49 0
895.56 0
895.63 0
895.70 0
895.77 0
895.83 0
895.90 0
895.97 0
896.04 0
896.11 0
896.18 0
896.25 0
896.31 0
896.38 0
896.45 0
896.52 0
896.59 0
896.66 0
896.73 0
896.79 0
896.86 0
896.93 0
897.00 0
897.07 0
897.14 0
897.21 0
897.28 0
897.34 0
897.41 0
897.48 0
897.55 0
897.62 0
897.69 0
897.76 0
897.82 0
897.89 0
897.96 0
898.03 0
898.10 0
898.17 0
898.24 0
898.31 0
898.37 0
898.44 0
898.51 0
898.58 0
898.65 0
898.72 0
898.79 0
898.85 0
898.92 0
898.99 0
899.06 0
899.13 0
899.20 0
899.27 0
899.34 0
899.40 0
899.47 0
899.54 0
899.61 0
899.68 0
899.75 0
899.82 0
899.89 0
899.95 0
900.02 0
900.09 0
900.16 0
900.23 0
900.30 0
900.37 0
900.44 0
900.50 0
900.57 0
900.64 0
900.71 0
900.78 0
900.85 0
900.92 0
900.99 0
901.06 0
901.12 0
901.19 0
901.26 0
901.33 0
901.40 0
901.47 0
901.54 0
901.61 0
901.67 0
901.74 0
901.81 0
901.88 0
901.95 0
902.02 0
902.09 0
902.16 0
902.23 0
902.29 0
902.36 0
902.43 0
902.50 0
902.57 0
902.64 0
902.71 0
902.78 0
902.84 0
902.91 0
902.98 0
903.05 0
903.12 0
903.19 0
903.26 0
903.33 0
903.40 0
903.46 0
903.53 0
903.60 0
903.67 0
903.74 0
903.81 0
903.88 0
903.95 0
904.02 0
904.08 0
904.15 0
904.22 0
904.29 0
904.36 0
904.43 0
904.50 0
904.57 0
904.64 0
904.71 0
904.77 0
904.84 0
904.91 0
904.98 0
905.05 0
905.12 0
905.19 0
905.26 0
905.33 0
905.39 0
905.46 0
905.53 0
905.60 0
905.67 0
905.74 0
905.81 0
905.88 0
905.95 0
906.02 0
906.08 0
906.15 0
906.22 0
906.29 0
906.36 0
906.43 0
906.50 0
906.57 0
906.64 0
906.71 0
906.77 0
906.84 0
906.91 0
906.98 0
907.05 0
907.12 0
907.19 0
907.26 0
907.33 0
907.40 0
907.46 0
907.53 0
907.60 0
907.67 0
907.74 0
907.81 0
907.88 0
907.95 0
908.02 0
908.09 0
908.16 0
908.22 0
908.29 0
908.36 0
908.43 0
908.50 0
908.57 0
908.64 0
908.71 0
908.78 0
908.85 0
908.92 0
908.98 0
909.05 0
909.12 0
909.19 0
909.26 0
909.33 0
909.40 0
909.47 0
909.54 0
909.61 0
909.68 0
909.74 0
909.81 0
909.88 0
909.95 0
910.02 0
910.09 0
910.16 0
910.23 0
910.30 0
910.37 0
910.44 0
910.51 0
910.57 0
910.64 0
910.71 0
910.78 0
910.85 0
910.92 0
910.99 0
911.06 0
911.13 0
911.20 0
911.27 0
911.34 0
911.40 0
911.47 0
911.54 0
911.61 0
911.68 0
911.75 0
911.82 0
911.89 0
911.96 0
912.03 0
912.10 0
912.17 0
912.24 0
912.30 0
912.37 0
912.44 0
912.51 0
912.58 0
912.65 0
912.72 0
912.79 0
912.86 0
912.93 0
913.00 0
913.07 0
913.14 0
913.20 0
913.27 0
913.34 0
913.41 0
913.48 0
913.55 0
913.62 0
913.69 0
913.76 0
913.83 0
913.90 0
913.97 0
914.04 0
914.11 0
914.17 0
914.24 0
914.31 0
914.38 0
914.45 0
914.52 0
914.59 0
914.66 0
914.73 0
914.80 0
914.87 0
914.94 0
915.01 0
915.08 0
915.14 0
915.21 0
915.28 0
915.35 0
915.42 0
915.49 0
915.56 0
915.63 0
915.70 0
915.77 0
915.84 0
915.91 0
915.98 0
916.05 0
916.12 0
916.19 0
916.25 0
916.32 0
916.39 0
916.46 0
916.53 0
916.60 0
916.67 0
916.74 0
916.81 0
916.88 0
916.95 0
917.02 0
917.09 0
917.16 0
917.23 0
917.30 0
917.37 0
917.43 0
917.50 0
917.57 0
917.64 0
917.71 0
917.78 0
917.85 0
917.92 0
917.99 0
918.06 0
918.13 0
918.20 0
918.27 0
918.34 0
918.41 0
918.48 0
918.55 0
918.62 0
918.68 0
918.75 0
918.82 0
918.89 0
918.96 0
919.03 0
919.10 0
919.17 0
919.24 0
919.31 0
919.38 0
919.45 0
919.52 0
919.59 0
919.66 0
919.73 0
919.80 0
919.87 0
919.94 0
920.00 0
920.07 0
920.14 0
920.21 0
920.28 0
920.35 0
920.42 0
920.49 0
920.56 0
920.63 0
920.70 0
920.77 0
920.84 0
920.91 0
920.98 0
921.05 0
921.12 0
921.19 0
921.26 0
921.33 0
921.40 0
921.47 0
921.53 0
921.60 0
921.67 0
921.74 0
921.81 0
921.88 0
921.95 0
922.02 0
922.09 0
922.16 0
922.23 0
922.30 0
922.37 0
922.44 0
922.51 0
922.58 0
922.65 0
922.72 0
922.79 0
922.86 0
922.93 0
923.00 0
923.07 0
923.14 0
923.21 0
923.28 0
923.34 0
923.41 0
923.48 0
923.55 0
923.62 0
923.69 0
923.76 0
923.83 0
923.90 0
923.97 0
924.04 0
924.11 0
924.18 0
924.25 0
924.32 0
924.39 0
924.46 0
924.53 0
924.60 0
924.67 0
924.74 0
924.81 0
924.88 0
924.95 0
925.02 0
925.09 0
925.16 0
925.23 0
925.30 0
925.37 0
925.44 0
925.51 0
925.57 0
925.64 0
925.71 0
925.78 0
925.85 0
925.92 0
925.99 0
926.06 0
926.13 0
926.20 0
926.27 0
926.34 0
926.41 0
926.48 0
926.55 0
926.62 0
926.69 0
926.76 0
926.83 0
926.90 0
926.97 0
927.04 0
927.11 0
927.18 0
927.25 0
927.32 0
927.39 0
927.46 0
927.53 0
927.60 0
927.67 0
927.74 0
927.81 0
927.88 0
927.95 0
928.02 0
928.09 0
928.16 0
928.23 0
928.30 0
928.37 0
928.44 0
928.51 0
928.58 0
928.65 0
928.72 0
928.79 0
928.86 0
928.93 0
928.99 0
929.06 0
929.13 0
929.20 0
929.27 0
929.34 0
929.41 0
929.48 0
929.55 0
929.62 0
929.69 0
929.76 0
929.83 0
929.90 0
929.97 0
930.04 0
930.11 0
930.18 0
930.25 0
930.32 0
930.39 0
930.46 0
930.53 0
930.60 0
930.67 0
930.74 0
930.81 0
930.88 0
930.95 0
931.02 0
931.09 0
931.16 0
931.23 0
931.30 0
931.37 0
931.44 0
931.51 0
931.58 0
931.65 0
931.72 0
931.79 0
931.86 0
931.93 0
932.00 0
932.07 0
932.14 0
932.21 0
932.28 0
932.35 0
932.42 0
932.49 0
932.56 0
932.63 0
932.70 0
932.77 0
932.84 0
932.91 0
932.98 0
933.05 0
933.12 0
933.19 0
933.26 0
933.33 0
933.40 0
933.47 0
933.54 0
933.61 0
933.68 0
933.75 0
933.82 0
933.89 0
933.96 0
934.03 0
934.10 0
934.17 0
934.24 0
934.31 0
934.38 0
934.45 0
934.52 0
934.59 0
934.66 0
934.73 0
934.80 0
934.87 0
934.94 0
935.01 0
935.08 0
935.15 0
935.22 0
935.29 0
935.36 0
935.43 0
935.50 0
935.57 0
935.64 0
935.71 0
935.78 0
935.85 0
935.92 0
935.99 0
936.06 0
936.13 0
936.20 0
936.27 0
936.34 0
936.41 0
936.48 0
936.56 0
936.63 0
936.70 0
936.77 0
936.84 0
936.91 0
936.98 0
937.05 0
937.12 0
937.19 0
937.26 0
937.33 0
937.40 0
937.47 0
937.54 0
937.61 0
937.68 0
937.75 0
937.82 0
937.89 0
937.96 0
938.03 0
938.10 0
938.17 0
938.24 0
938.31 0
938.38 0
938.45 0
938.52 0
938.59 0
938.66 0
938.73 0
938.80 0
938.87 0
938.94 0
939.01 0
939.08 0
939.15 0
939.22 0
939.29 0
939.36 0
939.43 0
939.50 0
939.57 0
939.64 0
939.71 0
939.78 0
939.85 0
939.92 0
940.00 0
940.07 0
940.14 0
940.21 0
940.28 0
940.35 0
940.42 0
940.49 0
940.56 0
940.63 0
940.70 0
940.77 0
940.84 0
940.91 0
940.98 0
941.05 0
941.12 0
941.19 0
941.26 0
941.33 0
941.40 0
941.47 0
941.54 0
941.61 0
941.68 0
941.75 0
941.82 0
941.89 0
941.96 0
942.03 0
942.10 0
942.17 0
942.25 0
942.32 0
942.39 0
942.46 0
942.53 0
942.60 0
942.67 0
942.74 0
942.81 0
942.88 0
942.95 0
943.02 0
943.09 0
943.16 0
943.23 0
943.30 0
943.37 0
943.44 0
943.51 0
943.58 0
943.65 0
943.72 0
943.79 0
943.86 0
943.93 0
944.00 0
944.08 0
944.15 0
944.22 0
944.29 0
944.36 0
944.43 0
944.50 0
944.57 0
944.64 0
944.71 0
944.78 0
944.85 0
944.92 0
944.99 0
945.06 0
945.13 0
945.20 0
945.27 0
945.34 0
945.41 0
945.48 0
945.55 0
945.63 0
945.70 0
945.77 0
945.84 0
945.91 0
945.98 0
946.05 0
946.12 0
946.19 0
946.26 0
946.33 0
946.40 0
946.47 0
946.54 0
946.61 0
946.68 0
946.75 0
946.82 0
946.89 0
946.96 0
947.04 0
947.11 0
947.18 0
947.25 0
947.32 0
947.39 0
947.46 0
947.53 0
947.60 0
947.67 0
947.74 0
947.81 0
947.88 0
947.95 0
948.02 0
948.09 0
948.16 0
948.23 0
948.31 0
948.38 0
948.45 0
948.52 0
948.59 0
948.66 0
948.73 0
948.80 0
948.87 0
948.94 0
949.01 0
949.08 0
949.15 0
949.22 0
949.29 0
949.36 0
949.44 0
949.51 0
949.58 0
949.65 0
949.72 0
949.79 0
949.86 0
949.93 0
950.00 0
950.07 0
950.14 0
950.21 0
950.28 0
950.35 0
950.42 0
950.49 0
950.57 0
950.64 0
950.71 0
950.78 0
950.85 0
950.92 0
950.99 0
951.06 0
951.13 0
951.20 0
951.27 0
951.34 0
951.41 0
951.48 0
951.56 0
951.63 0
951.70 0
951.77 0
951.84 0
951.91 0
951.98 0
952.05 0
952.12 0
952.19 0
952.26 0
952.33 0
952.40 0
952.47 0
952.55 0
952.62 0
952.69 0
952.76 0
952.83 0
952.90 0
952.97 0
953.04 0
953.11 0
953.18 0
953.25 0
953.32 0
953.39 0
953.47 0
953.54 0
953.61 0
953.68 0
953.75 0
953.82 0
953.89 0
953.96 0
954.03 0
954.10 0
954.17 0
954.24 0
954.31 0
954.39 0
954.46 0
954.53 0
954.60 0
954.67 0
954.74 0
954.81 0
954.88 0
954.95 0
955.02 0
955.09 0
955.16 0
955.24 0
955.31 0
955.38 0
955.45 0
955.52 0
955.59 0
955.66 0
955.73 0
955.80 0
955.87 0
955.94 0
956.01 0
956.09 0
956.16 0
956.23 0
956.30 0
956.37 0
956.44 0
956.51 0
956.58 0
956.65 0
956.72 0
956.79 0
956.87 0
956.94 0
957.01 0
957.08 0
957.15 0
957.22 0
957.29 0
957.36 0
957.43 0
957.50 0
957.57 0
957.65 0
957.72 0
957.79 0
957.86 0
957.93 0
958.00 0
958.07 0
958.14 0
958.21 0
958.28 0
958.35 0
958.43 0
958.50 0
958.57 0
958.64 0
958.71 0
958.78 0
958.85 1
958.92 1
958.99 1
959.06 1
959.14 1
959.21 1
959.28 1
959.35 1
959.42 1
959.49 1
959.56 1
959.63 1
959.70 1
959.77 1
959.85 1
959.92 1
959.99 1
960.06 0
960.13 0
960.20 0
960.27 0
960.34 0
960.41 0
960.48 0
960.56 0
960.63 0
960.70 0
960.77 0
960.84 0
960.91 0
960.98 0
961.05 0
961.12 1
961.20 1
961.27 1
961.34 1
961.41 1
961.48 1
961.55 0
961.62 0
961.69 0
961.76 0
961.83 0
961.91 0
961.98 0
962.05 0
962.12 0
962.19 0
962.26 0
962.33 0
962.40 0
962.47 0
962.55 0
962.62 0
962.69 0
962.76 0
962.83 0
962.90 0
962.97 0
963.04 0
963.11 0
963.19 0
963.26 0
963.33 0
963.40 0
963.47 0
963.54 0
963.61 0
963.68 0
963.75 0
963.83 0
963.90 0
963.97 0
964.04 0
964.11 0
964.18 0
964.25 0
964.32 0
964.40 0
964.47 0
964.54 0
964.61 0
964.68 0
964.75 0
964.82 0
964.89 0
964.96 0
965.04 0
965.11 0
965.18 0
965.25 0
965.32 0
965.39 0
965.46 0
965.53 0
965.61 0
965.68 0
965.75 0
965.82 0
965.89 0
965.96 0
966.03 0
966.10 0
966.18 0
966.25 0
966.32 0
966.39 0
966.46 0
966.53 0
966.60 0
966.67 0
966.75 0
966.82 0
966.89 0
966.96 0
967.03 0
967.10 0
967.17 0
967.24 0
967.32 0
967.39 0
967.46 0
967.53 0
967.60 0
967.67 0
967.74 0
967.82 0
967.89 0
967.96 0
968.03 0
968.10 0
968.17 0
968.24 0
968.31 0
968.39 0
968.46 0
968.53 0
968.60 1
968.67 1
968.74 1
968.81 1
968.88 1
968.96 1
969.03 1
969.10 0
969.17 0
969.24 0
969.31 0
969.38 0
969.46 0
969.53 0
969.60 0
969.67 0
969.74 0
969.81 0
969.88 0
969.96 0
970.03 0
970.10 0
970.17 0
970.24 0
970.31 0
970.38 0
970.46 0
970.53 0
970.60 0
970.67 0
970.74 0
970.81 0
970.88 1
970.95 1
971.03 1
971.10 1
971.17 1
971.24 1
971.31 0
971.38 0
971.45 0
971.53 0
971.60 0
971.67 1
971.74 1
971.81 1
971.88 1
971.96 1
972.03 0
972.10 0
972.17 0
972.24 0
972.31 0
972.38 0
972.46 0
972.53 0
972.60 0
972.67 1
972.74 1
972.81 1
972.88 1
972.96 1
973.03 1
973.10 1
973.17 1
973.24 1
973.31 1
973.38 1
973.46 1
973.53 1
973.60 1
973.67 1
973.74 1
973.81 1
973.89 1
973.96 1
974.03 1
974.10 1
974.17 1
974.24 1
974.31 1
974.39 1
974.46 1
974.53 1
974.60 1
974.67 1
974.74 1
974.82 1
974.89 1
974.96 1
975.03 1
975.10 1
975.17 1
975.24 1
975.32 0
975.39 0
975.46 0
975.53 0
975.60 0
975.67 0
975.75 0
975.82 0
975.89 1
975.96 1
976.03 1
976.10 1
976.18 1
976.25 1
976.32 1
976.39 1
976.46 1
976.53 1
976.61 1
976.68 1
976.75 1
976.82 1
976.89 1
976.96 1
977.04 1
977.11 1
977.18 1
977.25 0
977.32 0
977.39 0
977.47 0
977.54 0
977.61 0
977.68 0
977.75 0
977.82 0
977.90 0
977.97 1
978.04 1
978.11 1
978.18 1
978.25 1
978.33 1
978.40 1
978.47 1
978.54 1
978.61 1
978.68 1
978.76 1
978.83 1
978.90 1
978.97 1
979.04 0
979.11 0
979.19 0
979.26 0
979.33 0
979.40 0
979.47 0
979.54 1
979.62 1
979.69 1
979.76 1
979.83 1
979.90 1
979.97 1
980.05 1
980.12 1
980.19 1
980.26 1
980.33 1
980.41 1
980.48 1
980.55 1
980.62 1
980.69 1
980.76 1
980.84 1
980.91 1
980.98 1
981.05 1
981.12 1
981.19 0
981.27 0
981.34 0
981.41 0
981.48 0
981.55 0
981.63 0
981.70 0
981.77 0
981.84 0
981.91 0
981.98 0
982.06 0
982.13 0
982.20 1
982.27 1
982.34 1
982.42 1
982.49 1
982.56 1
982.63 1
982.70 1
982.78 1
982.85 1
982.92 1
982.99 1
983.06 1
983.13 1
983.21 1
983.28 1
983.35 1
983.42 0
983.49 0
983.57 0
983.64 0
983.71 0
983.78 0
983.85 0
983.93 0
984.00 0
984.07 0
984.14 0
984.21 0
984.28 0
984.36 0
984.43 0
984.50 0
984.57 0
984.64 0
984.72 0
984.79 0
984.86 1
984.93 1
985.00 1
985.08 1
985.15 1
985.22 1
985.29 1
985.36 1
985.44 1
985.51 1
985.58 1
985.65 1
985.72 1
985.80 1
985.87 1
985.94 1
986.01 1
986.08 1
986.16 0
986.23 0
986.30 0
986.37 0
986.44 0
986.52 0
986.59 0
986.66 0
986.73 0
986.80 0
986.88 0
986.95 0
987.02 1
987.09 1
987.16 1
987.24 1
987.31 1
987.38 1
987.45 0
987.52 0
987.60 0
987.67 0
987.74 0
987.81 0
987.88 0
987.96 0
988.03 0
988.10 0
988.17 0
988.24 0
988.32 0
988.39 0
988.46 1
988.53 1
988.60 0
988.68 0
988.75 0
988.82 0
988.89 0
988.96 0
989.04 0
989.11 0
989.18 0
989.25 0
989.32 0
989.40 0
989.47 0
989.54 0
989.61 1
989.69 1
989.76 1
989.83 1
989.90 1
989.97 1
990.05 0
990.12 0
990.19 0
990.26 0
990.33 0
990.41 0
990.48 0
990.55 0
990.62 0
990.70 0
990.77 0
990.84 0
990.91 0
990.98 0
991.06 0
991.13 0
991.20 1
991.27 0
991.34 0
991.42 0
991.49 0
991.56 0
991.63 0
991.71 0
991.78 0
991.85 0
991.92 0
991.99 1
992.07 1
992.14 1
992.21 1
992.28 0
992.36 0
992.43 0
992.50 0
992.57 1
992.64 1
992.72 1
992.79 1
992.86 1
992.93 1
993.00 1
993.08 1
993.15 1
993.22 1
993.29 1
993.37 1
993.44 1
993.51 1
993.58 1
993.66 1
993.73 1
993.80 1
993.87 1
993.94 1
994.02 1
994.09 1
994.16 1
994.23 1
994.31 1
994.38 1
994.45 1
994.52 1
994.59 0
994.67 0
994.74 0
994.81 0
994.88 0
994.96 0
995.03 0
995.10 0
995.17 0
995.25 1
995.32 1
995.39 0
995.46 0
995.53 0
995.61 0
995.68 0
995.75 0
995.82 0
995.90 1
995.97 1
996.04 1
996.11 1
996.19 1
996.26 1
996.33 1
996.40 1
996.47 1
996.55 1
996.62 1
996.69 1
996.76 1
996.84 1
996.91 1
996.98 1
997.05 1
997.13 1
997.20 1
997.27 1
997.34 1
997.42 1
997.49 2
997.56 2
997.63 2
997.71 2
997.78 2
997.85 1
997.92 1
997.99 1
998.07 1
998.14 1
998.21 1
998.28 0
998.36 0
998.43 0
998.50 0
998.57 0
998.65 0
998.72 0
998.79 0
998.86 0
998.94 1
999.01 1
999.08 1
999.15 1
999.23 1
999.30 1
999.37 1
999.44 1
999.52 0
999.59 0
999.66 0
999.73 0
999.81 0
999.88 0
999.95 0
1000.02 0
1000.10 0
1000.17 0
1000.24 0
1000.31 0
1000.39 0
1000.46 0
1000.53 0
1000.60 0
1000.68 1
1000.75 1
1000.82 1
1000.89 1
1000.97 1
1001.04 1
1001.11 1
1001.18 1
1001.26 1
1001.33 1
1001.40 1
1001.47 1
1001.55 1
1001.62 1
1001.69 1
1001.76 0
1001.84 0
1001.91 0
1001.98 0
1002.05 0
1002.13 0
1002.20 0
1002.27 1
1002.34 1
1002.42 1
1002.49 1
1002.56 1
1002.63 2
1002.71 2
1002.78 3
1002.85 3
1002.92 3
1003.00 3
1003.07 3
1003.14 3
1003.22 3
1003.29 2
1003.36 2
1003.43 1
1003.51 1
1003.58 1
1003.65 1
1003.72 1
1003.80 0
1003.87 0
1003.94 0
1004.01 0
1004.09 0
1004.16 0
1004.23 0
1004.30 0
1004.38 0
1004.45 0
1004.52 0
1004.59 0
1004.67 0
1004.74 0
1004.81 0
1004.89 0
1004.96 0
1005.03 0
1005.10 0
1005.18 0
1005.25 0
1005.32 0
1005.39 1
1005.47 1
1005.54 1
1005.61 1
1005.69 2
1005.76 2
1005.83 2
1005.90 2
1005.98 2
1006.05 2
1006.12 1
1006.19 1
1006.27 1
1006.34 1
1006.41 1
1006.48 1
1006.56 1
1006.63 1
1006.70 1
1006.78 1
1006.85 1
1006.92 1
1006.99 1
1007.07 1
1007.14 1
1007.21 1
1007.28 1
1007.36 1
1007.43 1
1007.50 1
1007.58 0
1007.65 0
1007.72 0
1007.79 0
1007.87 0
1007.94 1
1008.01 1
1008.09 1
1008.16 1
1008.23 1
1008.30 2
1008.38 2
1008.45 2
1008.52 2
1008.59 2
1008.67 2
1008.74 2
1008.81 2
1008.89 1
1008.96 1
1009.03 1
1009.10 0
1009.18 0
1009.25 0
1009.32 0
1009.40 0
1009.47 0
1009.54 0
1009.61 0
1009.69 0
1009.76 0
1009.83 0
1009.91 0
1009.98 0
1010.05 1
1010.12 1
1010.20 1
1010.27 1
1010.34 1
1010.42 1
1010.49 1
1010.56 1
1010.63 1
1010.71 1
1010.78 1
1010.85 1
1010.93 1
1011.00 1
1011.07 1
1011.14 1
1011.22 0
1011.29 0
1011.36 0
1011.44 0
1011.51 0
1011.58 0
1011.65 0
1011.73 0
1011.80 0
1011.87 0
1011.95 0
1012.02 0
1012.09 0
1012.16 0
1012.24 1
1012.31 1
1012.38 1
1012.46 1
1012.53 1
1012.60 1
1012.68 1
1012.75 1
1012.82 1
1012.89 1
1012.97 0
1013.04 1
1013.11 1
1013.19 1
1013.26 1
1013.33 1
1013.40 1
1013.48 1
1013.55 1
1013.62 1
1013.70 1
1013.77 1
1013.84 1
1013.92 1
1013.99 2
1014.06 2
1014.13 2
1014.21 2
1014.28 1
1014.35 1
1014.43 1
1014.50 0
1014.57 0
1014.65 0
1014.72 0
1014.79 0
1014.86 0
1014.94 0
1015.01 1
1015.08 1
1015.16 1
1015.23 2
1015.30 2
1015.38 2
1015.45 2
1015.52 2
1015.59 2
1015.67 1
1015.74 1
1015.81 1
1015.89 1
1015.96 1
1016.03 2
1016.11 2
1016.18 2
1016.25 2
1016.33 2
1016.40 2
1016.47 2
1016.54 2
1016.62 2
1016.69 2
1016.76 2
1016.84 2
1016.91 2
1016.98 2
1017.06 2
1017.13 2
1017.20 1
1017.28 1
1017.35 1
1017.42 1
1017.49 1
1017.57 1
1017.64 1
1017.71 1
1017.79 1
1017.86 1
1017.93 1
1018.01 1
1018.08 2
1018.15 2
1018.23 2
1018.30 2
1018.37 2
1018.45 2
1018.52 2
1018.59 2
1018.67 2
1018.74 2
1018.81 2
1018.88 2
1018.96 2
1019.03 2
1019.10 2
1019.18 2
1019.25 2
1019.32 2
1019.40 3
1019.47 3
1019.54 3
1019.62 3
1019.69 3
1019.76 3
1019.84 3
1019.91 3
1019.98 3
1020.06 3
1020.13 3
1020.20 3
1020.28 3
1020.35 3
1020.42 3
1020.49 3
1020.57 2
1020.64 2
1020.71 2
1020.79 2
1020.86 2
1020.93 2
1021.01 2
1021.08 2
1021.15 2
1021.23 2
1021.30 2
1021.37 2
1021.45 2
1021.52 2
1021.59 2
1021.67 2
1021.74 2
1021.81 2
1021.89 2
1021.96 3
1022.03 3
1022.11 3
1022.18 4
1022.25 4
1022.33 4
1022.40 3
1022.47 3
1022.55 3
1022.62 2
1022.69 2
1022.77 2
1022.84 2
1022.91 2
1022.99 2
1023.06 2
1023.13 2
1023.21 2
1023.28 2
1023.35 2
1023.43 2
1023.50 2
1023.57 2
1023.65 2
1023.72 1
1023.79 1
1023.87 2
1023.94 2
1024.01 2
1024.09 2
1024.16 2
1024.23 2
1024.31 2
1024.38 2
1024.45 2
1024.53 2
1024.60 2
1024.67 2
1024.75 2
1024.82 2
1024.89 2
1024.97 1
1025.04 1
1025.11 1
1025.19 1
1025.26 1
1025.33 1
1025.41 1
1025.48 1
1025.55 1
1025.63 1
1025.70 1
1025.77 1
1025.85 1
1025.92 1
1025.99 1
1026.07 1
1026.14 1
1026.21 2
1026.29 2
1026.36 2
1026.43 2
1026.51 2
1026.58 2
1026.65 2
1026.73 2
1026.80 1
1026.87 1
1026.95 1
1027.02 1
1027.10 1
1027.17 1
1027.24 1
1027.32 1
1027.39 1
1027.46 1
1027.54 1
1027.61 1
1027.68 1
1027.76 0
1027.83 0
1027.90 0
1027.98 0
1028.05 1
1028.12 1
1028.20 1
1028.27 1
1028.34 2
1028.42 2
1028.49 2
1028.56 2
1028.64 2
1028.71 2
1028.79 2
1028.86 2
1028.93 2
1029.01 2
1029.08 2
1029.15 1
1029.23 1
1029.30 1
1029.37 1
1029.45 1
1029.52 0
1029.59 0
1029.67 0
1029.74 0
1029.82 0
1029.89 1
1029.96 1
1030.04 1
1030.11 1
1030.18 1
1030.26 1
1030.33 0
1030.40 0
1030.48 0
1030.55 0
1030.62 0
1030.70 0
1030.77 0
1030.85 0
1030.92 1
1030.99 1
1031.07 1
1031.14 1
1031.21 1
1031.29 0
1031.36 0
1031.43 0
1031.51 0
1031.58 0
1031.65 0
1031.73 0
1031.80 0
1031.88 1
1031.95 1
1032.02 1
1032.10 1
1032.17 1
1032.24 1
1032.32 1
1032.39 1
1032.46 1
1032.54 1
1032.61 1
1032.69 1
1032.76 1
1032.83 1
1032.91 2
1032.98 2
1033.05 2
1033.13 2
1033.20 2
1033.27 1
1033.35 1
1033.42 1
1033.50 1
1033.57 1
1033.64 1
1033.72 1
1033.79 1
1033.86 1
1033.94 1
1034.01 2
1034.09 2
1034.16 3
1034.23 3
1034.31 3
1034.38 3
1034.45 3
1034.53 2
1034.60 2
1034.68 2
1034.75 1
1034.82 1
1034.90 1
1034.97 1
1035.04 1
1035.12 1
1035.19 1
1035.27 1
1035.34 1
1035.41 2
1035.49 2
1035.56 3
1035.63 3
1035.71 4
1035.78 4
1035.86 4
1035.93 4
1036.00 4
1036.08 4
1036.15 4
1036.22 3
1036.30 3
1036.37 3
1036.45 3
1036.52 3
1036.59 4
1036.67 4
1036.74 4
1036.81 4
1036.89 3
1036.96 3
1037.04 3
1037.11 2
1037.18 2
1037.26 2
1037.33 2
1037.41 2
1037.48 2
1037.55 2
1037.63 2
1037.70 1
1037.77 1
1037.85 1
1037.92 1
1038.00 0
1038.07 0
1038.14 0
1038.22 0
1038.29 0
1038.37 0
1038.44 0
1038.51 0
1038.59 0
1038.66 0
1038.73 0
1038.81 0
1038.88 0
1038.96 0
1039.03 0
1039.10 0
1039.18 0
1039.25 1
1039.33 1
1039.40 1
1039.47 1
1039.55 1
1039.62 1
1039.69 1
1039.77 1
1039.84 1
1039.92 1
1039.99 1
1040.06 1
1040.14 1
1040.21 1
1040.29 1
1040.36 0
1040.43 0
1040.51 0
1040.58 0
1040.66 0
1040.73 0
1040.80 0
1040.88 0
1040.95 0
1041.03 0
1041.10 0
1041.17 0
1041.25 0
1041.32 0
1041.40 0
1041.47 0
1041.54 0
1041.62 0
1041.69 0
1041.77 0
1041.84 0
1041.91 0
1041.99 0
1042.06 0
1042.14 0
1042.21 0
1042.28 0
1042.36 0
1042.43 0
1042.51 0
1042.58 0
1042.65 0
1042.73 1
1042.80 1
1042.88 1
1042.95 1
1043.02 2
1043.10 2
1043.17 2
1043.25 1
1043.32 1
1043.39 1
1043.47 1
1043.54 2
1043.62 2
1043.69 2
1043.76 2
1043.84 2
1043.91 2
1043.99 2
1044.06 2
1044.13 2
1044.21 2
1044.28 2
1044.36 2
1044.43 2
1044.50 1
1044.58 1
1044.65 1
1044.73 0
1044.80 0
1044.87 0
1044.95 0
1045.02 0
1045.10 0
1045.17 0
1045.25 0
1045.32 0
1045.39 1
1045.47 1
1045.54 1
1045.62 1
1045.69 1
1045.76 1
1045.84 1
1045.91 1
1045.99 1
1046.06 2
1046.13 2
1046.21 3
1046.28 4
1046.36 4
1046.43 5
1046.51 5
1046.58 5
1046.65 5
1046.73 4
1046.80 4
1046.88 4
1046.95 4
1047.02 4
1047.10 4
1047.17 4
1047.25 4
1047.32 4
1047.40 4
1047.47 4
1047.54 4
1047.62 3
1047.69 3
1047.77 2
1047.84 2
1047.91 2
1047.99 2
1048.06 3
1048.14 3
1048.21 3
1048.29 3
1048.36 3
1048.43 2
1048.51 2
1048.58 2
1048.66 1
1048.73 1
1048.81 1
1048.88 2
1048.95 2
1049.03 2
1049.10 3
1049.18 3
1049.25 4
1049.33 4
1049.40 5
1049.47 5
1049.55 5
1049.62 6
1049.70 5
1049.77 5
1049.84 5
1049.92 5
1049.99 4
1050.07 4
1050.14 4
1050.22 4
1050.29 5
1050.36 5
1050.44 5
1050.51 5
1050.59 5
1050.66 5
1050.74 5
1050.81 5
1050.88 4
1050.96 4
1051.03 3
1051.11 2
1051.18 2
1051.26 1
1051.33 1
1051.41 1
1051.48 2
1051.55 2
1051.63 2
1051.70 2
1051.78 2
1051.85 2
1051.93 2
1052.00 2
1052.07 2
1052.15 2
1052.22 2
1052.30 2
1052.37 2
1052.45 2
1052.52 3
1052.59 3
1052.67 3
1052.74 3
1052.82 3
1052.89 3
1052.97 3
1053.04 3
1053.12 2
1053.19 2
1053.26 2
1053.34 1
1053.41 1
1053.49 0
1053.56 0
1053.64 0
1053.71 1
1053.78 1
1053.86 1
1053.93 2
1054.01 2
1054.08 2
1054.16 3
1054.23 3
1054.31 2
1054.38 2
1054.45 2
1054.53 2
1054.60 2
1054.68 3
1054.75 3
1054.83 3
1054.90 3
1054.98 4
1055.05 4
1055.12 4
1055.20 4
1055.27 5
1055.35 4
1055.42 4
1055.50 4
1055.57 3
1055.65 2
1055.72 2
1055.79 1
1055.87 1
1055.94 1
1056.02 1
1056.09 1
1056.17 0
1056.24 0
1056.32 0
1056.39 0
1056.47 0
1056.54 0
1056.61 0
1056.69 0
1056.76 0
1056.84 0
1056.91 0
1056.99 1
1057.06 2
1057.14 2
1057.21 3
1057.28 4
1057.36 5
1057.43 5
1057.51 5
1057.58 5
1057.66 4
1057.73 3
1057.81 2
1057.88 1
1057.96 1
1058.03 0
1058.10 0
1058.18 1
1058.25 1
1058.33 1
1058.40 1
1058.48 1
1058.55 0
1058.63 0
1058.70 0
1058.78 0
1058.85 0
1058.93 0
1059.00 0
1059.07 0
1059.15 1
1059.22 1
1059.30 2
1059.37 3
1059.45 4
1059.52 4
1059.60 5
1059.67 5
1059.75 5
1059.82 5
1059.89 4
1059.97 4
1060.04 4
1060.12 3
1060.19 3
1060.27 4
1060.34 4
1060.42 5
1060.49 6
1060.57 7
1060.64 7
1060.72 8
1060.79 8
1060.87 7
1060.94 7
1061.01 6
1061.09 5
1061.16 5
1061.24 4
1061.31 4
1061.39 3
1061.46 3
1061.54 3
1061.61 2
1061.69 2
1061.76 2
1061.84 2
1061.91 1
1061.99 1
1062.06 1
1062.13 1
1062.21 1
1062.28 1
1062.36 1
1062.43 1
1062.51 1
1062.58 1
1062.66 1
1062.73 1
1062.81 2
1062.88 2
1062.96 3
1063.03 4
1063.11 5
1063.18 6
1063.26 7
1063.33 7
1063.41 8
1063.48 8
1063.55 7
1063.63 7
1063.70 6
1063.78 6
1063.85 5
1063.93 5
1064.00 5
1064.08 5
1064.15 5
1064.23 5
1064.30 5
1064.38 5
1064.45 4
1064.53 4
1064.60 3
1064.68 3
1064.75 3
1064.83 3
1064.90 4
1064.98 4
1065.05 4
1065.12 5
1065.20 5
1065.27 5
1065.35 5
1065.42 5
1065.50 5
1065.57 5
1065.65 5
1065.72 4
1065.80 4
1065.87 3
1065.95 2
1066.02 2
1066.10 1
1066.17 1
1066.25 1
1066.32 0
1066.40 0
1066.47 1
1066.55 1
1066.62 1
1066.70 2
1066.77 2
1066.85 2
1066.92 2
1067.00 2
1067.07 1
1067.15 1
1067.22 1
1067.30 1
1067.37 1
1067.45 1
1067.52 1
1067.59 2
1067.67 1
1067.74 1
1067.82 1
1067.89 0
1067.97 0
1068.04 0
1068.12 0
1068.19 1
1068.27 2
1068.34 3
1068.42 4
1068.49 5
1068.57 5
1068.64 6
1068.72 6
1068.79 6
1068.87 5
1068.94 5
1069.02 5
1069.09 4
1069.17 4
1069.24 3
1069.32 3
1069.39 3
1069.47 2
1069.54 2
1069.62 3
1069.69 3
1069.77 3
1069.84 3
1069.92 3
1069.99 3
1070.07 2
1070.14 2
1070.22 1
1070.29 0
1070.37 0
1070.44 0
1070.52 0
1070.59 1
1070.67 2
1070.74 2
1070.82 3
1070.89 4
1070.97 4
1071.04 5
1071.12 5
1071.19 5
1071.27 5
1071.34 5
1071.42 4
1071.49 4
1071.57 3
1071.64 3
1071.72 2
1071.79 2
1071.87 3
1071.94 3
1072.02 2
1072.09 2
1072.17 2
1072.24 1
1072.32 1
1072.39 1
1072.47 1
1072.54 2
1072.62 3
1072.69 3
1072.77 4
1072.84 4
1072.92 4
1072.99 3
1073.07 2
1073.14 1
1073.22 0
1073.29 0
1073.37 0
1073.44 0
1073.52 0
1073.59 0
1073.67 0
1073.75 0
1073.82 0
1073.90 0
1073.97 1
1074.05 1
1074.12 2
1074.20 2
1074.27 3
1074.35 4
1074.42 5
1074.50 6
1074.57 8
1074.65 9
1074.72 10
1074.80 10
1074.87 10
1074.95 9
1075.02 8
1075.10 6
1075.17 5
1075.25 4
1075.32 3
1075.40 3
1075.47 3
1075.55 3
1075.62 3
1075.70 2
1075.77 2
1075.85 1
1075.92 1
1076.00 1
1076.07 2
1076.15 3
1076.23 4
1076.30 5
1076.38 6
1076.45 7
1076.53 7
1076.60 7
1076.68 7
1076.75 7
1076.83 8
1076.90 8
1076.98 8
1077.05 8
1077.13 8
1077.20 8
1077.28 7
1077.35 6
1077.43 5
1077.50 5
1077.58 4
1077.65 3
1077.73 3
1077.80 3
1077.88 3
1077.96 3
1078.03 3
1078.11 4
1078.18 4
1078.26 5
1078.33 6
1078.41 7
1078.48 8
1078.56 8
1078.63 8
1078.71 8
1078.78 8
1078.86 7
1078.93 7
1079.01 7
1079.08 6
1079.16 6
1079.23 6
1079.31 5
1079.39 5
1079.46 5
1079.54 4
1079.61 4
1079.69 4
1079.76 4
1079.84 4
1079.91 4
1079.99 5
1080.06 5
1080.14 5
1080.21 5
1080.29 5
1080.36 5
1080.44 5
1080.52 5
1080.59 5
1080.67 4
1080.74 4
1080.82 3
1080.89 3
1080.97 2
1081.04 2
1081.12 1
1081.19 1
1081.27 1
1081.34 1
1081.42 1
1081.50 1
1081.57 2
1081.65 2
1081.72 3
1081.80 3
1081.87 4
1081.95 4
1082.02 5
1082.10 5
1082.17 6
1082.25 6
1082.32 6
1082.40 6
1082.48 6
1082.55 5
1082.63 4
1082.70 3
1082.78 2
1082.85 1
1082.93 1
1083.00 0
1083.08 1
1083.15 1
1083.23 1
1083.31 1
1083.38 1
1083.46 1
1083.53 1
1083.61 0
1083.68 0
1083.76 0
1083.83 0
1083.91 0
1083.98 0
1084.06 0
1084.14 0
1084.21 0
1084.29 0
1084.36 0
1084.44 1
1084.51 1
1084.59 2
1084.66 2
1084.74 3
1084.81 3
1084.89 3
1084.97 3
1085.04 3
1085.12 3
1085.19 2
1085.27 2
1085.34 2
1085.42 2
1085.49 2
1085.57 2
1085.64 3
1085.72 3
1085.80 3
1085.87 3
1085.95 3
1086.02 2
1086.10 1
1086.17 0
1086.25 0
1086.32 0
1086.40 0
1086.48 0
1086.55 0
1086.63 0
1086.70 1
1086.78 1
1086.85 1
1086.93 1
1087.00 1
1087.08 0
1087.16 0
1087.23 0
1087.31 0
1087.38 0
1087.46 0
1087.53 0
1087.61 0
1087.69 0
1087.76 0
1087.84 0
1087.91 0
1087.99 0
1088.06 1
1088.14 1
1088.21 2
1088.29 3
1088.37 4
1088.44 5
1088.52 5
1088.59 5
1088.67 6
1088.74 6
1088.82 5
1088.89 5
1088.97 5
1089.05 6
1089.12 6
1089.20 7
1089.27 8
1089.35 8
1089.42 9
1089.50 9
1089.58 9
1089.65 9
1089.73 8
1089.80 7
1089.88 7
1089.95 7
1090.03 7
1090.11 7
1090.18 8
1090.26 9
1090.33 10
1090.41 11
1090.48 12
1090.56 12
1090.64 13
1090.71 13
1090.79 12
1090.86 12
1090.94 12
1091.01 11
1091.09 11
1091.17 11
1091.24 11
1091.32 11
1091.39 11
1091.47 11
1091.54 11
1091.62 11
1091.70 11
1091.77 11
1091.85 10
1091.92 10
1092.00 10
1092.07 10
1092.15 10
1092.23 10
1092.30 10
1092.38 10
1092.45 10
1092.53 10
1092.60 10
1092.68 10
1092.76 10
1092.83 10
1092.91 10
1092.98 10
1093.06 9
1093.13 8
1093.21 7
1093.29 7
1093.36 6
1093.44 6
1093.51 6
1093.59 6
1093.67 6
1093.74 5
1093.82 5
1093.89 5
1093.97 4
1094.04 4
1094.12 4
1094.20 5
1094.27 6
1094.35 6
1094.42 7
1094.50 8
1094.58 8
1094.65 9
1094.73 9
1094.80 9
1094.88 9
1094.95 9
1095.03 10
1095.11 10
1095.18 9
1095.26 9
1095.33 9
1095.41 9
1095.49 9
1095.56 9
1095.64 9
1095.71 10
1095.79 10
1095.86 10
1095.94 10
1096.02 10
1096.09 10
1096.17 10
1096.24 10
1096.32 10
1096.40 11
1096.47 11
1096.55 11
1096.62 11
1096.70 11
1096.78 10
1096.85 10
1096.93 9
1097.00 8
1097.08 8
1097.15 7
1097.23 6
1097.31 6
1097.38 5
1097.46 5
1097.53 5
1097.61 6
1097.69 6
1097.76 5
1097.84 5
1097.91 4
1097.99 3
1098.07 2
1098.14 2
1098.22 2
1098.29 2
1098.37 4
1098.45 5
1098.52 6
1098.60 7
1098.67 7
1098.75 7
1098.83 7
1098.90 7
1098.98 8
1099.05 8
1099.13 8
1099.21 8
1099.28 7
1099.36 6
1099.43 4
1099.51 3
1099.59 2
1099.66 1
1099.74 1
1099.81 1
1099.89 1
1099.97 2
1100.04 3
1100.12 3
1100.19 4
1100.27 4
1100.35 4
1100.42 3
1100.50 3
1100.57 2
1100.65 2
1100.73 2
1100.80 2
1100.88 2
1100.95 2
1101.03 2
1101.11 2
1101.18 2
1101.26 2
1101.33 2
1101.41 2
1101.49 3
1101.56 3
1101.64 3
1101.72 3
1101.79 3
1101.87 3
1101.94 3
1102.02 2
1102.10 2
1102.17 2
1102.25 2
1102.32 2
1102.40 3
1102.48 3
1102.55 3
1102.63 3
1102.70 3
1102.78 3
1102.86 3
1102.93 3
1103.01 3
1103.09 4
1103.16 4
1103.24 5
1103.31 6
1103.39 7
1103.47 8
1103.54 8
1103.62 8
1103.69 8
1103.77 8
1103.85 8
1103.92 8
1104.00 8
1104.07 8
1104.15 7
1104.23 7
1104.30 6
1104.38 6
1104.46 6
1104.53 6
1104.61 6
1104.68 6
1104.76 5
1104.84 5
1104.91 4
1104.99 4
1105.07 4
1105.14 5
1105.22 5
1105.29 6
1105.37 6
1105.45 6
1105.52 6
1105.60 6
1105.67 6
1105.75 6
1105.83 6
1105.90 6
1105.98 6
1106.06 6
1106.13 6
1106.21 6
1106.28 6
1106.36 6
1106.44 7
1106.51 8
1106.59 9
1106.67 10
1106.74 11
1106.82 13
1106.89 14
1106.97 14
1107.05 15
1107.12 15
1107.20 14
1107.28 13
1107.35 13
1107.43 12
1107.50 11
1107.58 10
1107.66 9
1107.73 8
1107.81 7
1107.89 7
1107.96 7
1108.04 7
1108.12 7
1108.19 6
1108.27 6
1108.34 5
1108.42 4
1108.50 4
1108.57 3
1108.65 3
1108.73 3
1108.80 3
1108.88 4
1108.95 4
1109.03 4
1109.11 4
1109.18 4
1109.26 4
1109.34 3
1109.41 3
1109.49 2
1109.57 2
1109.64 2
1109.72 2
1109.79 3
1109.87 3
1109.95 4
1110.02 5
1110.10 6
1110.18 7
1110.25 7
1110.33 8
1110.41 7
1110.48 7
1110.56 6
1110.63 5
1110.71 4
1110.79 3
1110.86 3
1110.94 3
1111.02 3
1111.09 4
1111.17 4
1111.25 5
1111.32 6
1111.40 7
1111.48 8
1111.55 8
1111.63 8
1111.70 8
1111.78 8
1111.86 8
1111.93 8
1112.01 7
1112.09 7
1112.16 6
1112.24 5
1112.32 5
1112.39 4
1112.47 5
1112.55 5
1112.62 6
1112.70 7
1112.77 9
1112.85 9
1112.93 10
1113.00 10
1113.08 10
1113.16 9
1113.23 9
1113.31 9
1113.39 9
1113.46 9
1113.54 9
1113.62 10
1113.69 11
1113.77 12
1113.85 12
1113.92 13
1114.00 13
1114.07 12
1114.15 12
1114.23 12
1114.30 12
1114.38 12
1114.46 13
1114.53 14
1114.61 14
1114.69 14
1114.76 14
1114.84 14
1114.92 13
1114.99 12
1115.07 11
1115.15 11
1115.22 11
1115.30 11
1115.38 11
1115.45 11
1115.53 10
1115.61 10
1115.68 10
1115.76 9
1115.84 8
1115.91 8
1115.99 7
1116.06 7
1116.14 7
1116.22 7
1116.29 7
1116.37 7
1116.45 7
1116.52 8
1116.60 8
1116.68 8
1116.75 8
1116.83 8
1116.91 8
1116.98 9
1117.06 9
1117.14 10
1117.21 10
1117.29 11
1117.37 11
1117.44 12
1117.52 12
1117.60 12
1117.67 11
1117.75 11
1117.83 11
1117.90 11
1117.98 11
1118.06 12
1118.13 12
1118.21 12
1118.29 12
1118.36 11
1118.44 11
1118.52 10
1118.59 10
1118.67 9
1118.75 9
1118.82 9
1118.90 10
1118.98 10
1119.05 11
1119.13 11
1119.21 11
1119.28 12
1119.36 12
1119.44 13
1119.51 14
1119.59 15
1119.67 16
1119.74 17
1119.82 17
1119.90 17
1119.97 17
1120.05 17
1120.13 17
1120.20 17
1120.28 17
1120.36 18
1120.43 18
1120.51 18
1120.59 17
1120.66 16
1120.74 14
1120.82 13
1120.89 11
1120.97 9
1121.05 9
1121.12 9
1121.20 9
1121.28 10
1121.35 11
1121.43 11
1121.51 11
1121.59 11
1121.66 10
1121.74 10
1121.82 9
1121.89 8
1121.97 7
1122.05 6
1122.12 5
1122.20 4
1122.28 3
1122.35 3
1122.43 2
1122.51 2
1122.58 3
1122.66 4
1122.74 5
1122.81 6
1122.89 7
1122.97 8
1123.04 8
1123.12 8
1123.20 8
1123.27 7
1123.35 6
1123.43 5
1123.51 4
1123.58 4
1123.66 3
1123.74 3
1123.81 4
1123.89 4
1123.97 4
1124.04 3
1124.12 2
1124.20 1
1124.27 0
1124.35 0
1124.43 0
1124.50 0
1124.58 0
1124.66 0
1124.73 1
1124.81 1
1124.89 1
1124.97 1
1125.04 0
1125.12 0
1125.20 0
1125.27 0
1125.35 1
1125.43 2
1125.50 3
1125.58 5
1125.66 6
1125.73 6
1125.81 6
1125.89 6
1125.96 6
1126.04 5
1126.12 4
1126.20 3
1126.27 3
1126.35 2
1126.43 2
1126.50 3
1126.58 3
1126.66 4
1126.73 5
1126.81 6
1126.89 6
1126.97 6
1127.04 6
1127.12 6
1127.20 5
1127.27 5
1127.35 5
1127.43 5
1127.50 5
1127.58 5
1127.66 5
1127.73 6
1127.81 6
1127.89 7
1127.97 8
1128.04 9
1128.12 10
1128.20 11
1128.27 12
1128.35 12
1128.43 11
1128.50 10
1128.58 9
1128.66 7
1128.74 5
1128.81 3
1128.89 2
1128.97 1
1129.04 0
1129.12 0
1129.20 0
1129.27 0
1129.35 0
1129.43 1
1129.51 1
1129.58 2
1129.66 2
1129.74 3
1129.81 3
1129.89 4
1129.97 5
1130.05 6
1130.12 7
1130.20 8
1130.28 8
1130.35 9
1130.43 8
1130.51 8
1130.58 7
1130.66 6
1130.74 5
1130.82 5
1130.89 5
1130.97 6
1131.05 6
1131.12 6
1131.20 6
1131.28 6
1131.36 5
1131.43 5
1131.51 4
1131.59 4
1131.66 4
1131.74 4
1131.82 4
1131.90 4
1131.97 4
1132.05 3
1132.13 3
1132.20 2
1132.28 1
1132.36 0
1132.44 0
1132.51 0
1132.59 0
1132.67 0
1132.74 1
1132.82 3
1132.90 4
1132.98 5
1133.05 5
1133.13 6
1133.21 5
1133.28 5
1133.36 5
1133.44 5
1133.52 6
1133.59 7
1133.67 8
1133.75 10
1133.82 12
1133.90 13
1133.98 14
1134.06 15
1134.13 14
1134.21 14
1134.29 14
1134.36 15
1134.44 17
1134.52 19
1134.60 21
1134.67 24
1134.75 26
1134.83 27
1134.90 27
1134.98 27
1135.06 25
1135.14 24
1135.21 23
1135.29 22
1135.37 22
1135.45 23
1135.52 24
1135.60 26
1135.68 27
1135.75 29
1135.83 30
1135.91 30
1135.99 30
1136.06 29
1136.14 28
1136.22 26
1136.30 25
1136.37 24
1136.45 23
1136.53 22
1136.60 21
1136.68 21
1136.76 21
1136.84 22
1136.91 23
1136.99 24
1137.07 26
1137.15 27
1137.22 29
1137.30 31
1137.38 32
1137.45 33
1137.53 33
1137.61 33
1137.69 32
1137.76 32
1137.84 31
1137.92 29
1138.00 28
1138.07 26
1138.15 25
1138.23 24
1138.30 23
1138.38 22
1138.46 21
1138.54 20
1138.61 18
1138.69 17
1138.77 15
1138.85 13
1138.92 12
1139.00 12
1139.08 12
1139.16 12
1139.23 13
1139.31 14
1139.39 14
1139.47 15
1139.54 15
1139.62 14
1139.70 14
1139.77 14
1139.85 13
1139.93 13
1140.01 13
1140.08 12
1140.16 12
1140.24 11
1140.32 11
1140.39 11
1140.47 11
1140.55 11
1140.63 11
1140.70 12
1140.78 12
1140.86 12
1140.94 12
1141.01 11
1141.09 10
1141.17 10
1141.25 9
1141.32 9
1141.40 8
1141.48 8
1141.56 7
1141.63 7
1141.71 6
1141.79 5
1141.87 5
1141.94 4
1142.02 3
1142.10 3
1142.17 2
1142.25 2
1142.33 1
1142.41 1
1142.48 1
1142.56 1
1142.64 0
1142.72 0
1142.79 0
1142.87 0
1142.95 0
1143.03 0
1143.10 0
1143.18 1
1143.26 2
1143.34 3
1143.41 4
1143.49 5
1143.57 5
1143.65 5
1143.72 4
1143.80 4
1143.88 4
1143.96 4
1144.03 4
1144.11 4
1144.19 4
1144.27 3
1144.35 2
1144.42 0
1144.50 0
1144.58 0
1144.66 0
1144.73 0
1144.81 0
1144.89 0
1144.97 0
1145.04 1
1145.12 2
1145.20 3
1145.28 3
1145.35 3
1145.43 2
1145.51 1
1145.59 0
1145.66 0
1145.74 0
1145.82 0
1145.90 0
1145.97 0
1146.05 0
1146.13 1
1146.21 1
1146.28 1
1146.36 1
1146.44 1
1146.52 1
1146.59 2
1146.67 2
1146.75 2
1146.83 2
1146.91 2
1146.98 2
1147.06 2
1147.14 3
1147.22 4
1147.29 5
1147.37 6
1147.45 8
1147.53 9
1147.60 10
1147.68 10
1147.76 11
1147.84 11
1147.91 11
1147.99 11
1148.07 11
1148.15 11
1148.23 11
1148.30 10
1148.38 10
1148.46 9
1148.54 9
1148.61 9
1148.69 9
1148.77 9
1148.85 9
1148.92 9
1149.00 9
1149.08 9
1149.16 9
1149.24 10
1149.31 11
1149.39 12
1149.47 14
1149.55 16
1149.62 17
1149.70 19
1149.78 20
1149.86 20
1149.93 20
1150.01 19
1150.09 17
1150.17 16
1150.25 14
1150.32 13
1150.40 12
1150.48 11
1150.56 11
1150.63 11
1150.71 11
1150.79 11
1150.87 10
1150.95 10
1151.02 9
1151.10 9
1151.18 9
1151.26 11
1151.33 12
1151.41 14
1151.49 17
1151.57 18
1151.65 19
1151.72 19
1151.80 18
1151.88 16
1151.96 15
1152.03 14
1152.11 13
1152.19 14
1152.27 15
1152.35 18
1152.42 20
1152.50 23
1152.58 25
1152.66 28
1152.73 29
1152.81 30
1152.89 30
1152.97 29
1153.05 28
1153.12 26
1153.20 24
1153.28 21
1153.36 20
1153.44 19
1153.51 18
1153.59 18
1153.67 18
1153.75 18
1153.82 18
1153.90 17
1153.98 16
1154.06 14
1154.14 13
1154.21 12
1154.29 12
1154.37 11
1154.45 12
1154.53 12
1154.60 13
1154.68 14
1154.76 16
1154.84 17
1154.91 18
1154.99 19
1155.07 19
1155.15 18
1155.23 16
1155.30 14
1155.38 13
1155.46 12
1155.54 11
1155.62 11
1155.69 12
1155.77 12
1155.85 13
1155.93 13
1156.01 13
1156.08 13
1156.16 13
1156.24 12
1156.32 12
1156.40 12
1156.47 12
1156.55 13
1156.63 14
1156.71 15
1156.79 16
1156.86 16
1156.94 16
1157.02 15
1157.10 14
1157.17 12
1157.25 11
1157.33 10
1157.41 10
1157.49 10
1157.56 10
1157.64 10
1157.72 11
1157.80 12
1157.88 13
1157.95 14
1158.03 15
1158.11 15
1158.19 15
1158.27 15
1158.34 14
1158.42 13
1158.50 12
1158.58 11
1158.66 11
1158.73 11
1158.81 11
1158.89 11
1158.97 12
1159.05 12
1159.13 12
1159.20 12
1159.28 12
1159.36 11
1159.44 10
1159.52 8
1159.59 7
1159.67 7
1159.75 6
1159.83 6
1159.91 6
1159.98 6
1160.06 7
1160.14 7
1160.22 8
1160.30 9
1160.37 10
1160.45 12
1160.53 14
1160.61 16
1160.69 18
1160.76 19
1160.84 20
1160.92 20
1161.00 19
1161.08 18
1161.16 16
1161.23 14
1161.31 12
1161.39 9
1161.47 7
1161.55 5
1161.62 4
1161.70 3
1161.78 2
1161.86 3
1161.94 4
1162.01 5
1162.09 6
1162.17 8
1162.25 8
1162.33 8
1162.41 7
1162.48 6
1162.56 5
1162.64 4
1162.72 5
1162.80 6
1162.87 8
1162.95 10
1163.03 13
1163.11 14
1163.19 16
1163.26 16
1163.34 15
1163.42 13
1163.50 12
1163.58 10
1163.66 8
1163.73 7
1163.81 7
1163.89 8
1163.97 8
1164.05 9
1164.13 10
1164.20 10
1164.28 11
1164.36 11
1164.44 10
1164.52 10
1164.59 9
1164.67 8
1164.75 6
1164.83 5
1164.91 3
1164.99 2
1165.06 2
1165.14 2
1165.22 2
1165.30 3
1165.38 4
1165.45 5
1165.53 7
1165.61 8
1165.69 10
1165.77 12
1165.85 13
1165.92 15
1166.00 15
1166.08 16
1166.16 15
1166.24 14
1166.32 12
1166.39 10
1166.47 8
1166.55 5
1166.63 2
1166.71 0
1166.79 0
1166.86 0
1166.94 0
1167.02 0
1167.10 0
1167.18 0
1167.26 2
1167.33 4
1167.41 6
1167.49 7
1167.57 8
1167.65 9
1167.73 9
1167.80 8
1167.88 7
1167.96 5
1168.04 3
1168.12 2
1168.20 1
1168.27 1
1168.35 0
1168.43 0
1168.51 0
1168.59 0
1168.67 0
1168.74 0
1168.82 0
1168.90 0
1168.98 0
1169.06 0
1169.14 2
1169.21 4
1169.29 6
1169.37 8
1169.45 9
1169.53 10
1169.61 11
1169.68 12
1169.76 14
1169.84 16
1169.92 18
1170.00 20
1170.08 23
1170.15 24
1170.23 25
1170.31 24
1170.39 23
1170.47 21
1170.55 18
1170.63 15
1170.70 13
1170.78 11
1170.86 9
1170.94 8
1171.02 7
1171.10 6
1171.17 5
1171.25 4
1171.33 4
1171.41 3
1171.49 3
1171.57 2
1171.65 2
1171.72 2
1171.80 2
1171.88 3
1171.96 4
1172.04 4
1172.12 5
1172.19 6
1172.27 6
1172.35 7
1172.43 8
1172.51 9
1172.59 10
1172.67 11
1172.74 12
1172.82 13
1172.90 14
1172.98 15
1173.06 16
1173.14 15
1173.21 15
1173.29 14
1173.37 13
1173.45 12
1173.53 11
1173.61 11
1173.69 11
1173.76 11
1173.84 11
1173.92 11
1174.00 10
1174.08 10
1174.16 9
1174.24 9
1174.31 9
1174.39 9
1174.47 10
1174.55 11
1174.63 12
1174.71 13
1174.79 13
1174.86 13
1174.94 13
1175.02 13
1175.10 13
1175.18 13
1175.26 14
1175.34 15
1175.41 16
1175.49 17
1175.57 18
1175.65 19
1175.73 20
1175.81 21
1175.89 21
1175.96 21
1176.04 20
1176.12 19
1176.20 18
1176.28 16
1176.36 15
1176.44 15
1176.51 15
1176.59 16
1176.67 19
1176.75 21
1176.83 24
1176.91 26
1176.99 28
1177.07 29
1177.14 29
1177.22 29
1177.30 27
1177.38 25
1177.46 23
1177.54 20
1177.62 17
1177.69 15
1177.77 12
1177.85 10
1177.93 9
1178.01 8
1178.09 8
1178.17 7
1178.25 6
1178.32 6
1178.40 5
1178.48 4
1178.56 4
1178.64 4
1178.72 5
1178.80 6
1178.87 7
1178.95 8
1179.03 9
1179.11 10
1179.19 11
1179.27 11
1179.35 11
1179.43 10
1179.50 9
1179.58 7
1179.66 6
1179.74 6
1179.82 6
1179.90 6
1179.98 7
1180.06 8
1180.13 9
1180.21 9
1180.29 10
1180.37 11
1180.45 11
1180.53 12
1180.61 12
1180.69 13
1180.76 13
1180.84 12
1180.92 12
1181.00 12
1181.08 12
1181.16 13
1181.24 15
1181.32 17
1181.39 20
1181.47 22
1181.55 24
1181.63 25
1181.71 24
1181.79 21
1181.87 18
1181.95 15
1182.02 13
1182.10 11
1182.18 10
1182.26 11
1182.34 12
1182.42 13
1182.50 15
1182.58 16
1182.66 18
1182.73 18
1182.81 18
1182.89 18
1182.97 17
1183.05 16
1183.13 15
1183.21 14
1183.29 13
1183.36 12
1183.44 11
1183.52 10
1183.60 10
1183.68 9
1183.76 8
1183.84 7
1183.92 6
1184.00 6
1184.07 6
1184.15 6
1184.23 6
1184.31 7
1184.39 7
1184.47 7
1184.55 8
1184.63 8
1184.71 8
1184.78 9
1184.86 9
1184.94 11
1185.02 12
1185.10 14
1185.18 15
1185.26 16
1185.34 17
1185.42 17
1185.49 16
1185.57 14
1185.65 12
1185.73 9
1185.81 6
1185.89 4
1185.97 3
1186.05 1
1186.13 1
1186.21 2
1186.28 3
1186.36 5
1186.44 7
1186.52 9
1186.60 12
1186.68 13
1186.76 15
1186.84 15
1186.92 14
1186.99 13
1187.07 10
1187.15 8
1187.23 5
1187.31 3
1187.39 2
1187.47 1
1187.55 2
1187.63 3
1187.71 4
1187.78 6
1187.86 7
1187.94 8
1188.02 9
1188.10 9
1188.18 9
1188.26 8
1188.34 8
1188.42 8
1188.50 9
1188.57 10
1188.65 11
1188.73 13
1188.81 14
1188.89 15
1188.97 15
1189.05 14
1189.13 12
1189.21 10
1189.29 8
1189.37 7
1189.44 6
1189.52 6
1189.60 7
1189.68 9
1189.76 10
1189.84 12
1189.92 14
1190.00 15
1190.08 16
1190.16 17
1190.23 17
1190.31 18
1190.39 18
1190.47 18
1190.55 18
1190.63 17
1190.71 16
1190.79 14
1190.87 11
1190.95 9
1191.03 7
1191.11 5
1191.18 3
1191.26 1
1191.34 0
1191.42 0
1191.50 0
1191.58 0
1191.66 0
1191.74 0
1191.82 0
1191.90 0
1191.98 0
1192.05 1
1192.13 2
1192.21 3
1192.29 5
1192.37 6
1192.45 8
1192.53 9
1192.61 10
1192.69 12
1192.77 13
1192.85 14
1192.93 15
1193.00 16
1193.08 16
1193.16 16
1193.24 16
1193.32 16
1193.40 15
1193.48 15
1193.56 14
1193.64 13
1193.72 13
1193.80 12
1193.88 11
1193.95 10
1194.03 9
1194.11 9
1194.19 9
1194.27 10
1194.35 11
1194.43 12
1194.51 14
1194.59 15
1194.67 15
1194.75 15
1194.83 15
1194.91 15
1194.98 16
1195.06 17
1195.14 18
1195.22 19
1195.30 21
1195.38 22
1195.46 24
1195.54 25
1195.62 26
1195.70 25
1195.78 25
1195.86 23
1195.94 20
1196.01 18
1196.09 15
1196.17 13
1196.25 11
1196.33 11
1196.41 12
1196.49 13
1196.57 15
1196.65 17
1196.73 19
1196.81 20
1196.89 21
1196.97 22
1197.05 22
1197.12 22
1197.20 21
1197.28 20
1197.36 19
1197.44 18
1197.52 17
1197.60 16
1197.68 16
1197.76 16
1197.84 16
1197.92 15
1198.00 15
1198.08 14
1198.16 12
1198.24 12
1198.31 12
1198.39 12
1198.47 14
1198.55 16
1198.63 18
1198.71 19
1198.79 20
1198.87 19
1198.95 17
1199.03 14
1199.11 11
1199.19 8
1199.27 6
1199.35 5
1199.43 6
1199.51 8
1199.58 12
1199.66 15
1199.74 18
1199.82 20
1199.90 20
1199.98 19
1200.06 16
1200.14 13
1200.22 9
1200.30 7
1200.38 5
1200.46 4
1200.54 4
1200.62 5
1200.70 6
1200.78 6
1200.86 7
1200.93 8
1201.01 9
1201.09 10
1201.17 11
1201.25 12
1201.33 13
1201.41 14
1201.49 15
1201.57 16
1201.65 16
1201.73 16
1201.81 16
1201.89 15
1201.97 15
1202.05 14
1202.13 13
1202.21 12
1202.29 11
1202.37 10
1202.44 8
1202.52 7
1202.60 6
1202.68 6
1202.76 5
1202.84 5
1202.92 5
1203.00 5
1203.08 5
1203.16 5
1203.24 5
1203.32 6
1203.40 6
1203.48 5
1203.56 5
1203.64 5
1203.72 5
1203.80 4
1203.88 5
1203.96 5
1204.03 6
1204.11 7
1204.19 8
1204.27 9
1204.35 9
1204.43 10
1204.51 11
1204.59 11
1204.67 11
1204.75 12
1204.83 12
1204.91 11
1204.99 11
1205.07 9
1205.15 7
1205.23 5
1205.31 2
1205.39 0
1205.47 0
1205.55 0
1205.63 0
1205.71 0
1205.79 0
1205.86 0
1205.94 0
1206.02 1
1206.10 5
1206.18 9
1206.26 12
1206.34 14
1206.42 15
1206.50 16
1206.58 16
1206.66 15
1206.74 14
1206.82 13
1206.90 12
1206.98 11
1207.06 11
1207.14 11
1207.22 12
1207.30 13
1207.38 14
1207.46 16
1207.54 18
1207.62 20
1207.70 22
1207.78 23
1207.86 23
1207.94 23
1208.02 22
1208.09 22
1208.17 21
1208.25 21
1208.33 20
1208.41 21
1208.49 22
1208.57 22
1208.65 23
1208.73 24
1208.81 24
1208.89 23
1208.97 22
1209.05 20
1209.13 18
1209.21 16
1209.29 15
1209.37 15
1209.45 16
1209.53 18
1209.61 20
1209.69 22
1209.77 23
1209.85 24
1209.93 24
1210.01 23
1210.09 22
1210.17 20
1210.25 19
1210.33 18
1210.41 17
1210.49 17
1210.57 17
1210.65 18
1210.73 20
1210.81 22
1210.88 24
1210.96 27
1211.04 29
1211.12 30
1211.20 31
1211.28 32
1211.36 31
1211.44 31
1211.52 30
1211.60 30
1211.68 29
1211.76 29
1211.84 29
1211.92 30
1212.00 30
1212.08 29
1212.16 29
1212.24 28
1212.32 26
1212.40 25
1212.48 25
1212.56 25
1212.64 25
1212.72 26
1212.80 26
1212.88 26
1212.96 25
1213.04 24
1213.12 23
1213.20 21
1213.28 20
1213.36 20
1213.44 21
1213.52 22
1213.60 24
1213.68 25
1213.76 25
1213.84 25
1213.92 25
1214.00 24
1214.08 24
1214.16 23
1214.24 24
1214.32 25
1214.40 27
1214.48 30
1214.56 33
1214.64 37
1214.72 40
1214.80 43
1214.88 45
1214.96 47
1215.04 48
1215.12 48
1215.20 47
1215.28 46
1215.36 44
1215.44 42
1215.52 40
1215.60 39
1215.68 38
1215.76 39
1215.84 40
1215.92 41
1216.00 41
1216.08 41
1216.15 39
1216.23 36
1216.31 33
1216.39 30
1216.47 27
1216.55 25
1216.63 24
1216.71 24
1216.79 25
1216.87 26
1216.95 27
1217.03 26
1217.11 25
1217.19 23
1217.27 20
1217.35 18
1217.43 16
1217.51 14
1217.59 13
1217.67 13
1217.75 13
1217.83 13
1217.91 14
1217.99 14
1218.07 14
1218.15 14
1218.23 13
1218.31 12
1218.39 10
1218.47 8
1218.55 7
1218.63 5
1218.71 4
1218.79 3
1218.87 3
1218.95 2
1219.03 1
1219.11 0
1219.19 0
1219.27 0
1219.35 0
1219.43 0
1219.51 0
1219.59 0
1219.67 0
1219.75 1
1219.83 4
1219.91 6
1220.00 7
1220.08 7
1220.16 7
1220.24 6
1220.32 6
1220.40 5
1220.48 5
1220.56 6
1220.64 7
1220.72 9
1220.80 11
1220.88 13
1220.96 15
1221.04 16
1221.12 16
1221.20 16
1221.28 16
1221.36 15
1221.44 14
1221.52 13
1221.60 12
1221.68 12
1221.76 12
1221.84 12
1221.92 12
1222.00 12
1222.08 12
1222.16 12
1222.24 12
1222.32 12
1222.40 13
1222.48 13
1222.56 14
1222.64 14
1222.72 15
1222.80 15
1222.88 15
1222.96 15
1223.04 15
1223.12 15
1223.20 14
1223.28 14
1223.36 14
1223.44 15
1223.52 17
1223.60 20
1223.68 24
1223.76 27
1223.84 30
1223.92 33
1224.00 34
1224.08 34
1224.16 34
1224.24 33
1224.32 32
1224.40 30
1224.48 30
1224.56 29
1224.64 28
1224.72 27
1224.80 26
1224.88 26
1224.96 26
1225.04 27
1225.12 29
1225.20 30
1225.28 32
1225.37 33
1225.45 34
1225.53 35
1225.61 36
1225.69 36
1225.77 36
1225.85 35
1225.93 33
1226.01 32
1226.09 29
1226.17 27
1226.25 25
1226.33 23
1226.41 21
1226.49 21
1226.57 20
1226.65 21
1226.73 22
1226.81 23
1226.89 25
1226.97 27
1227.05 29
1227.13 30
1227.21 31
1227.29 32
1227.37 32
1227.45 32
1227.53 32
1227.61 31
1227.69 31
1227.77 30
1227.85 29
1227.93 28
1228.01 27
1228.09 26
1228.18 25
1228.26 25
1228.34 25
1228.42 27
1228.50 30
1228.58 33
1228.66 36
1228.74 39
1228.82 41
1228.90 41
1228.98 41
1229.06 40
1229.14 38
1229.22 37
1229.30 36
1229.38 36
1229.46 35
1229.54 34
1229.62 33
1229.70 32
1229.78 30
1229.86 27
1229.94 24
1230.02 22
1230.10 20
1230.18 19
1230.26 18
1230.35 19
1230.43 19
1230.51 20
1230.59 21
1230.67 22
1230.75 24
1230.83 25
1230.91 26
1230.99 27
1231.07 27
1231.15 27
1231.23 27
1231.31 26
1231.39 25
1231.47 24
1231.55 24
1231.63 23
1231.71 24
1231.79 24
1231.87 25
1231.95 25
1232.03 26
1232.11 26
1232.20 26
1232.28 25
1232.36 24
1232.44 23
1232.52 21
1232.60 19
1232.68 17
1232.76 16
1232.84 14
1232.92 13
1233.00 12
1233.08 12
1233.16 11
1233.24 11
1233.32 11
1233.40 12
1233.48 13
1233.56 15
1233.64 17
1233.72 19
1233.80 20
1233.89 20
1233.97 20
1234.05 19
1234.13 18
1234.21 18
1234.29 19
1234.37 20
1234.45 22
1234.53 24
1234.61 26
1234.69 27
1234.77 27
1234.85 26
1234.93 24
1235.01 21
1235.09 19
1235.17 17
1235.25 16
1235.34 16
1235.42 17
1235.50 18
1235.58 20
1235.66 21
1235.74 22
1235.82 23
1235.90 23
1235.98 22
1236.06 21
1236.14 20
1236.22 18
1236.30 17
1236.38 16
1236.46 15
1236.54 14
1236.62 14
1236.71 13
1236.79 12
1236.87 10
1236.95 7
1237.03 5
1237.11 3
1237.19 2
1237.27 1
1237.35 2
1237.43 3
1237.51 5
1237.59 7
1237.67 10
1237.75 12
1237.83 13
1237.91 15
1238.00 16
1238.08 17
1238.16 17
1238.24 17
1238.32 16
1238.40 15
1238.48 13
1238.56 10
1238.64 8
1238.72 6
1238.80 4
1238.88 3
1238.96 1
1239.04 0
1239.12 0
1239.21 0
1239.29 0
1239.37 0
1239.45 0
1239.53 0
1239.61 0
1239.69 0
1239.77 2
1239.85 3
1239.93 3
1240.01 4
1240.09 4
1240.17 4
1240.25 4
1240.34 5
1240.42 6
1240.50 8
1240.58 11
1240.66 14
1240.74 17
1240.82 20
1240.90 22
1240.98 24
1241.06 25
1241.14 25
1241.22 26
1241.30 27
1241.39 28
1241.47 28
1241.55 29
1241.63 30
1241.71 30
1241.79 29
1241.87 28
1241.95 26
1242.03 24
1242.11 22
1242.19 20
1242.27 18
1242.35 17
1242.44 16
1242.52 17
1242.60 18
1242.68 21
1242.76 25
1242.84 30
1242.92 35
1243.00 39
1243.08 42
1243.16 44
1243.24 44
1243.32 42
1243.40 39
1243.49 36
1243.57 33
1243.65 32
1243.73 31
1243.81 31
1243.89 33
1243.97 34
1244.05 35
1244.13 36
1244.21 37
1244.29 38
1244.38 39
1244.46 39
1244.54 40
1244.62 41
1244.70 42
1244.78 42
1244.86 41
1244.94 41
1245.02 41
1245.10 41
1245.18 42
1245.26 43
1245.35 45
1245.43 46
1245.51 47
1245.59 46
1245.67 43
1245.75 40
1245.83 37
1245.91 34
1245.99 31
1246.07 30
1246.15 30
1246.24 30
1246.32 31
1246.40 32
1246.48 32
1246.56 32
1246.64 30
1246.72 28
1246.80 25
1246.88 21
1246.96 18
1247.04 15
1247.13 13
1247.21 12
1247.29 11
1247.37 12
1247.45 12
1247.53 13
1247.61 14
1247.69 14
1247.77 14
1247.85 13
1247.94 12
1248.02 11
1248.10 9
1248.18 8
1248.26 7
1248.34 7
1248.42 6
1248.50 7
1248.58 8
1248.66 10
1248.75 13
1248.83 17
1248.91 22
1248.99 26
1249.07 30
1249.15 33
1249.23 35
1249.31 36
1249.39 35
1249.47 34
1249.56 32
1249.64 30
1249.72 29
1249.80 27
1249.88 26
1249.96 26
1250.04 27
1250.12 29
1250.20 31
1250.28 33
1250.37 35
1250.45 37
1250.53 38
1250.61 37
1250.69 36
1250.77 34
1250.85 30
1250.93 26
1251.01 22
1251.10 18
1251.18 15
1251.26 13
1251.34 11
1251.42 10
1251.50 10
1251.58 11
1251.66 12
1251.74 13
1251.83 14
1251.91 16
1251.99 17
1252.07 19
1252.15 20
1252.23 21
1252.31 21
1252.39 20
1252.47 18
1252.56 15
1252.64 11
1252.72 6
1252.80 3
1252.88 1
1252.96 2
1253.04 4
1253.12 8
1253.20 13
1253.29 17
1253.37 20
1253.45 22
1253.53 22
1253.61 21
1253.69 19
1253.77 16
1253.85 15
1253.93 14
1254.02 13
1254.10 13
1254.18 13
1254.26 14
1254.34 14
1254.42 14
1254.50 15
1254.58 16
1254.67 18
1254.75 20
1254.83 23
1254.91 25
1254.99 27
1255.07 28
1255.15 28
1255.23 27
1255.32 26
1255.40 24
1255.48 21
1255.56 19
1255.64 18
1255.72 17
1255.80 16
1255.88 16
1255.97 16
1256.05 16
1256.13 16
1256.21 15
1256.29 15
1256.37 15
1256.45 15
1256.53 16
1256.62 17
1256.70 18
1256.78 19
1256.86 19
1256.94 19
1257.02 19
1257.10 19
1257.18 19
1257.27 20
1257.35 21
1257.43 23
1257.51 25
1257.59 28
1257.67 30
1257.75 33
1257.83 35
1257.92 37
1258.00 37
1258.08 36
1258.16 35
1258.24 32
1258.32 29
1258.40 26
1258.48 23
1258.57 20
1258.65 18
1258.73 16
1258.81 14
1258.89 13
1258.97 12
1259.05 11
1259.14 11
1259.22 11
1259.30 11
1259.38 11
1259.46 12
1259.54 13
1259.62 15
1259.70 19
1259.79 23
1259.87 27
1259.95 32
1260.03 37
1260.11 40
1260.19 42
1260.27 43
1260.36 42
1260.44 40
1260.52 37
1260.60 33
1260.68 29
1260.76 25
1260.84 21
1260.93 18
1261.01 16
1261.09 15
1261.17 15
1261.25 17
1261.33 18
1261.41 19
1261.50 19
1261.58 19
1261.66 17
1261.74 15
1261.82 14
1261.90 14
1261.98 15
1262.07 18
1262.15 22
1262.23 27
1262.31 31
1262.39 34
1262.47 34
1262.55 32
1262.64 29
1262.72 25
1262.80 21
1262.88 18
1262.96 17
1263.04 18
1263.12 21
1263.21 24
1263.29 27
1263.37 29
1263.45 30
1263.53 28
1263.61 25
1263.69 21
1263.78 16
1263.86 12
1263.94 7
1264.02 3
1264.10 1
1264.18 0
1264.26 0
1264.35 1
1264.43 5
1264.51 10
1264.59 15
1264.67 21
1264.75 26
1264.84 29
1264.92 31
1265.00 32
1265.08 32
1265.16 30
1265.24 29
1265.32 27
1265.41 26
1265.49 24
1265.57 23
1265.65 22
1265.73 22
1265.81 22
1265.90 22
1265.98 23
1266.06 23
1266.14 23
1266.22 22
1266.30 21
1266.38 19
1266.47 16
1266.55 13
1266.63 11
1266.71 10
1266.79 9
1266.87 9
1266.96 10
1267.04 11
1267.12 13
1267.20 13
1267.28 14
1267.36 14
1267.45 13
1267.53 14
1267.61 15
1267.69 16
1267.77 19
1267.85 21
1267.94 23
1268.02 24
1268.10 24
1268.18 22
1268.26 19
1268.34 15
1268.43 13
1268.51 12
1268.59 14
1268.67 18
1268.75 24
1268.83 32
1268.91 41
1269.00 50
1269.08 58
1269.16 64
1269.24 69
1269.32 71
1269.40 71
1269.49 70
1269.57 67
1269.65 64
1269.73 61
1269.81 58
1269.89 55
1269.98 53
1270.06 51
1270.14 49
1270.22 47
1270.30 46
1270.39 44
1270.47 43
1270.55 42
1270.63 41
1270.71 41
1270.79 41
1270.88 41
1270.96 41
1271.04 41
1271.12 40
1271.20 40
1271.28 39
1271.37 39
1271.45 38
1271.53 37
1271.61 37
1271.69 37
1271.77 37
1271.86 37
1271.94 37
1272.02 36
1272.10 36
1272.18 35
1272.26 34
1272.35 33
1272.43 32
1272.51 32
1272.59 33
1272.67 34
1272.76 35
1272.84 36
1272.92 37
1273.00 38
1273.08 37
1273.16 35
1273.25 33
1273.33 30
1273.41 27
1273.49 25
1273.57 24
1273.66 24
1273.74 25
1273.82 27
1273.90 29
1273.98 30
1274.06 30
1274.15 29
1274.23 26
1274.31 23
1274.39 18
1274.47 14
1274.56 10
1274.64 7
1274.72 5
1274.80 5
1274.88 6
1274.96 9
1275.05 13
1275.13 17
1275.21 22
1275.29 27
1275.37 31
1275.46 34
1275.54 37
1275.62 38
1275.70 38
1275.78 38
1275.87 38
1275.95 37
1276.03 37
1276.11 35
1276.19 34
1276.27 33
1276.36 31
1276.44 30
1276.52 30
1276.60 31
1276.68 33
1276.77 36
1276.85 39
1276.93 43
1277.01 45
1277.09 47
1277.18 47
1277.26 46
1277.34 44
1277.42 41
1277.50 38
1277.59 36
1277.67 33
1277.75 32
1277.83 31
1277.91 31
1277.99 31
1278.08 30
1278.16 29
1278.24 28
1278.32 25
1278.40 22
1278.49 20
1278.57 17
1278.65 16
1278.73 17
1278.81 18
1278.90 21
1278.98 24
1279.06 27
1279.14 29
1279.22 29
1279.31 29
1279.39 28
1279.47 27
1279.55 27
1279.63 27
1279.72 28
1279.80 30
1279.88 32
1279.96 35
1280.04 38
1280.13 40
1280.21 42
1280.29 43
1280.37 43
1280.45 42
1280.54 41
1280.62 40
1280.70 38
1280.78 37
1280.86 36
1280.95 36
1281.03 36
1281.11 35
1281.19 35
1281.27 34
1281.36 32
1281.44 29
1281.52 26
1281.60 22
1281.69 19
1281.77 16
1281.85 15
1281.93 14
1282.01 15
1282.10 17
1282.18 20
1282.26 23
1282.34 27
1282.42 29
1282.51 31
1282.59 31
1282.67 30
1282.75 29
1282.83 27
1282.92 26
1283.00 27
1283.08 28
1283.16 31
1283.24 35
1283.33 40
1283.41 43
1283.49 45
1283.57 45
1283.66 43
1283.74 40
1283.82 36
1283.90 32
1283.98 29
1284.07 26
1284.15 25
1284.23 25
1284.31 26
1284.39 28
1284.48 31
1284.56 34
1284.64 37
1284.72 39
1284.81 40
1284.89 40
1284.97 40
1285.05 39
1285.13 39
1285.22 39
1285.30 39
1285.38 40
1285.46 41
1285.55 42
1285.63 42
1285.71 42
1285.79 41
1285.87 39
1285.96 37
1286.04 33
1286.12 29
1286.20 24
1286.28 19
1286.37 15
1286.45 11
1286.53 9
1286.61 8
1286.70 9
1286.78 10
1286.86 12
1286.94 14
1287.02 15
1287.11 16
1287.19 18
1287.27 19
1287.35 20
1287.44 22
1287.52 23
1287.60 24
1287.68 25
1287.77 24
1287.85 23
1287.93 20
1288.01 17
1288.09 15
1288.18 12
1288.26 11
1288.34 11
1288.42 12
1288.51 14
1288.59 16
1288.67 17
1288.75 19
1288.83 20
1288.92 20
1289.00 20
1289.08 20
1289.16 19
1289.25 19
1289.33 19
1289.41 19
1289.49 19
1289.58 19
1289.66 20
1289.74 21
1289.82 23
1289.90 25
1289.99 28
1290.07 32
1290.15 36
1290.23 39
1290.32 43
1290.40 45
1290.48 46
1290.56 46
1290.65 44
1290.73 42
1290.81 39
1290.89 36
1290.98 34
1291.06 31
1291.14 29
1291.22 27
1291.30 25
1291.39 24
1291.47 23
1291.55 23
1291.63 23
1291.72 25
1291.80 28
1291.88 31
1291.96 35
1292.05 38
1292.13 40
1292.21 40
1292.29 40
1292.38 38
1292.46 35
1292.54 32
1292.62 29
1292.71 27
1292.79 25
1292.87 23
1292.95 22
1293.04 20
1293.12 17
1293.20 15
1293.28 12
1293.36 9
1293.45 7
1293.53 5
1293.61 3
1293.69 3
1293.78 2
1293.86 2
1293.94 1
1294.02 0
1294.11 0
1294.19 0
1294.27 0
1294.35 0
1294.44 0
1294.52 0
1294.60 2
1294.68 7
1294.77 12
1294.85 18
1294.93 24
1295.01 28
1295.10 30
1295.18 30
1295.26 28
1295.34 24
1295.43 19
1295.51 14
1295.59 10
1295.67 7
1295.76 5
1295.84 4
1295.92 6
1296.00 8
1296.09 12
1296.17 16
1296.25 21
1296.33 27
1296.42 32
1296.50 37
1296.58 40
1296.66 43
1296.75 44
1296.83 44
1296.91 44
1296.99 43
1297.08 41
1297.16 39
1297.24 37
1297.32 34
1297.41 31
1297.49 29
1297.57 27
1297.66 27
1297.74 27
1297.82 29
1297.90 31
1297.99 33
1298.07 35
1298.15 37
1298.23 38
1298.32 38
1298.40 38
1298.48 37
1298.56 36
1298.65 34
1298.73 32
1298.81 29
1298.89 28
1298.98 26
1299.06 26
1299.14 26
1299.22 26
1299.31 26
1299.39 25
1299.47 24
1299.56 23
1299.64 20
1299.72 18
1299.80 16
1299.89 15
1299.97 15
1300.05 16
1300.13 19
1300.22 21
1300.30 23
1300.38 23
1300.46 22
1300.55 20
1300.63 17
1300.71 15
1300.79 12
1300.88 12
1300.96 13
1301.04 16
1301.13 20
1301.21 24
1301.29 29
1301.37 33
1301.46 38
1301.54 42
1301.62 46
1301.70 51
1301.79 56
1301.87 62
1301.95 66
1302.04 70
1302.12 73
1302.20 73
1302.28 73
1302.37 70
1302.45 67
1302.53 63
1302.61 60
1302.70 57
1302.78 54
1302.86 51
1302.95 48
1303.03 45
1303.11 40
1303.19 35
1303.28 30
1303.36 25
1303.44 22
1303.52 19
1303.61 18
1303.69 18
1303.77 19
1303.86 20
1303.94 21
1304.02 21
1304.10 22
1304.19 23
1304.27 25
1304.35 28
1304.44 32
1304.52 36
1304.60 39
1304.68 43
1304.77 45
1304.85 47
1304.93 49
1305.01 52
1305.10 55
1305.18 58
1305.26 60
1305.35 60
1305.43 59
1305.51 55
1305.59 49
1305.68 43
1305.76 36
1305.84 31
1305.93 27
1306.01 26
1306.09 26
1306.17 27
1306.26 28
1306.34 29
1306.42 29
1306.51 29
1306.59 27
1306.67 26
1306.75 24
1306.84 22
1306.92 21
1307.00 19
1307.09 17
1307.17 14
1307.25 11
1307.33 8
1307.42 5
1307.50 3
1307.58 1
1307.67 0
1307.75 0
1307.83 0
1307.91 0
1308.00 0
1308.08 0
1308.16 0
1308.25 0
1308.33 0
1308.41 0
1308.49 1
1308.58 2
1308.66 3
1308.74 5
1308.83 7
1308.91 10
1308.99 14
1309.08 19
1309.16 24
1309.24 27
1309.32 29
1309.41 29
1309.49 27
1309.57 24
1309.66 21
1309.74 19
1309.82 17
1309.90 18
1309.99 20
1310.07 23
1310.15 25
1310.24 27
1310.32 27
1310.40 25
1310.49 21
1310.57 16
1310.65 11
1310.73 6
1310.82 3
1310.90 0
1310.98 0
1311.07 0
1311.15 1
1311.23 4
1311.32 8
1311.40 12
1311.48 17
1311.56 21
1311.65 24
1311.73 27
1311.81 27
1311.90 26
1311.98 23
1312.06 20
1312.15 16
1312.23 12
1312.31 8
1312.40 5
1312.48 2
1312.56 1
1312.64 0
1312.73 0
1312.81 0
1312.89 0
1312.98 2
1313.06 5
1313.14 9
1313.23 14
1313.31 19
1313.39 25
1313.47 30
1313.56 35
1313.64 39
1313.72 42
1313.81 45
1313.89 47
1313.97 48
1314.06 48
1314.14 48
1314.22 46
1314.31 45
1314.39 43
1314.47 42
1314.56 41
1314.64 41
1314.72 42
1314.80 44
1314.89 47
1314.97 50
1315.05 53
1315.14 55
1315.22 57
1315.30 57
1315.39 56
1315.47 54
1315.55 51
1315.64 48
1315.72 44
1315.80 41
1315.89 38
1315.97 35
1316.05 33
1316.13 32
1316.22 32
1316.30 32
1316.38 33
1316.47 35
1316.55 38
1316.63 41
1316.72 44
1316.80 47
1316.88 48
1316.97 49
1317.05 49
1317.13 47
1317.22 45
1317.30 43
1317.38 41
1317.47 39
1317.55 38
1317.63 38
1317.72 38
1317.80 37
1317.88 36
1317.96 35
1318.05 33
1318.13 30
1318.21 27
1318.30 24
1318.38 21
1318.46 20
1318.55 19
1318.63 20
1318.71 23
1318.80 27
1318.88 31
1318.96 35
1319.05 38
1319.13 41
1319.21 42
1319.30 44
1319.38 47
1319.46 50
1319.55 55
1319.63 61
1319.71 68
1319.80 74
1319.88 79
1319.96 82
1320.05 83
1320.13 82
1320.21 81
1320.30 78
1320.38 76
1320.46 74
1320.55 72
1320.63 70
1320.71 67
1320.80 64
1320.88 59
1320.96 53
1321.05 47
1321.13 42
1321.21 38
1321.30 35
1321.38 35
1321.46 36
1321.55 38
1321.63 39
1321.71 39
1321.80 38
1321.88 35
1321.96 31
1322.05 26
1322.13 20
1322.21 16
1322.30 13
1322.38 11
1322.46 10
1322.55 11
1322.63 12
1322.71 14
1322.80 16
1322.88 17
1322.96 17
1323.05 17
1323.13 16
1323.21 15
1323.30 14
1323.38 14
1323.46 16
1323.55 18
1323.63 22
1323.71 25
1323.80 29
1323.88 32
1323.96 35
1324.05 38
1324.13 40
1324.21 41
1324.30 42
1324.38 42
1324.46 41
1324.55 38
1324.63 34
1324.71 29
1324.80 24
1324.88 20
1324.96 16
1325.05 14
1325.13 14
1325.21 15
1325.30 17
1325.38 19
1325.47 21
1325.55 23
1325.63 23
1325.72 23
1325.80 23
1325.88 21
1325.97 20
1326.05 17
1326.13 15
1326.22 13
1326.30 11
1326.38 10
1326.47 9
1326.55 8
1326.63 6
1326.72 4
1326.80 1
1326.88 0
1326.97 0
1327.05 0
1327.13 0
1327.22 0
1327.30 0
1327.39 0
1327.47 1
1327.55 8
1327.64 14
1327.72 20
1327.80 26
1327.89 30
1327.97 33
1328.05 34
1328.14 34
1328.22 32
1328.30 31
1328.39 28
1328.47 26
1328.55 25
1328.64 24
1328.72 23
1328.81 23
1328.89 23
1328.97 23
1329.06 23
1329.14 23
1329.22 23
1329.31 24
1329.39 24
1329.47 25
1329.56 25
1329.64 25
1329.72 23
1329.81 21
1329.89 18
1329.98 15
1330.06 13
1330.14 11
1330.23 11
1330.31 12
1330.39 14
1330.48 17
1330.56 21
1330.64 24
1330.73 28
1330.81 31
1330.90 34
1330.98 37
1331.06 39
1331.15 41
1331.23 41
1331.31 40
1331.40 37
1331.48 34
1331.56 30
1331.65 28
1331.73 27
1331.82 27
1331.90 29
1331.98 33
1332.07 36
1332.15 39
1332.23 41
1332.32 42
1332.40 41
1332.48 40
1332.57 39
1332.65 36
1332.74 33
1332.82 30
1332.90 25
1332.99 21
1333.07 16
1333.15 12
1333.24 10
1333.32 9
1333.41 9
1333.49 11
1333.57 13
1333.66 15
1333.74 16
1333.82 18
1333.91 19
1333.99 21
1334.08 23
1334.16 26
1334.24 30
1334.33 34
1334.41 38
1334.49 41
1334.58 42
1334.66 42
1334.75 40
1334.83 38
1334.91 35
1335.00 32
1335.08 30
1335.16 29
1335.25 28
1335.33 27
1335.42 26
1335.50 25
1335.58 24
1335.67 23
1335.75 22
1335.83 21
1335.92 21
1336.00 20
1336.09 20
1336.17 19
1336.25 18
1336.34 16
1336.42 15
1336.50 14
1336.59 13
1336.67 14
1336.76 15
1336.84 17
1336.92 18
1337.01 20
1337.09 20
1337.17 21
1337.26 21
1337.34 21
1337.43 22
1337.51 24
1337.59 27
1337.68 30
1337.76 33
1337.85 35
1337.93 36
1338.01 35
1338.10 33
1338.18 30
1338.26 27
1338.35 25
1338.43 24
1338.52 23
1338.60 23
1338.68 23
1338.77 23
1338.85 22
1338.94 22
1339.02 20
1339.10 19
1339.19 17
1339.27 15
1339.36 12
1339.44 9
1339.52 7
1339.61 4
1339.69 3
1339.77 4
1339.86 6
1339.94 9
1340.03 14
1340.11 18
1340.19 21
1340.28 24
1340.36 25
1340.45 26
1340.53 26
1340.61 25
1340.70 24
1340.78 23
1340.87 21
1340.95 19
1341.03 16
1341.12 13
1341.20 10
1341.29 8
1341.37 7
1341.45 9
1341.54 12
1341.62 17
1341.71 23
1341.79 30
1341.87 37
1341.96 43
1342.04 49
1342.13 54
1342.21 59
1342.29 64
1342.38 69
1342.46 75
1342.54 79
1342.63 83
1342.71 85
1342.80 86
1342.88 87
1342.96 86
1343.05 86
1343.13 86
1343.22 88
1343.30 90
1343.38 93
1343.47 95
1343.55 96
1343.64 96
1343.72 95
1343.81 93
1343.89 90
1343.97 88
1344.06 86
1344.14 84
1344.23 83
1344.31 82
1344.39 82
1344.48 83
1344.56 85
1344.65 88
1344.73 92
1344.81 95
1344.90 96
1344.98 97
1345.07 96
1345.15 93
1345.23 88
1345.32 84
1345.40 79
1345.49 74
1345.57 69
1345.65 66
1345.74 63
1345.82 62
1345.91 62
1345.99 62
1346.07 64
1346.16 67
1346.24 69
1346.33 72
1346.41 74
1346.50 76
1346.58 75
1346.66 74
1346.75 70
1346.83 66
1346.92 61
1347.00 56
1347.08 51
1347.17 48
1347.25 47
1347.34 48
1347.42 50
1347.51 52
1347.59 55
1347.67 56
1347.76 56
1347.84 55
1347.93 51
1348.01 46
1348.09 40
1348.18 34
1348.26 28
1348.35 23
1348.43 19
1348.51 16
1348.60 13
1348.68 12
1348.77 10
1348.85 9
1348.94 7
1349.02 5
1349.10 3
1349.19 0
1349.27 0
1349.36 0
1349.44 0
1349.53 0
1349.61 0
1349.69 0
1349.78 0
1349.86 3
1349.95 8
1350.03 12
1350.11 16
1350.20 18
1350.28 19
1350.37 18
1350.45 17
1350.54 16
1350.62 14
1350.70 12
1350.79 11
1350.87 9
1350.96 8
1351.04 6
1351.13 4
1351.21 2
1351.29 0
1351.38 0
1351.46 0
1351.55 0
1351.63 0
1351.72 0
1351.80 3
1351.88 8
1351.97 12
1352.05 15
1352.14 16
1352.22 17
1352.31 16
1352.39 14
1352.47 13
1352.56 12
1352.64 12
1352.73 13
1352.81 15
1352.90 16
1352.98 18
1353.06 19
1353.15 20
1353.23 21
1353.32 22
1353.40 24
1353.49 26
1353.57 28
1353.65 29
1353.74 30
1353.82 30
1353.91 30
1353.99 30
1354.08 30
1354.16 31
1354.25 32
1354.33 33
1354.41 35
1354.50 35
1354.58 36
1354.67 35
1354.75 34
1354.84 32
1354.92 30
1355.00 28
1355.09 26
1355.17 24
1355.26 22
1355.34 20
1355.43 18
1355.51 16
1355.60 13
1355.68 11
1355.76 9
1355.85 8
1355.93 7
1356.02 7
1356.10 9
1356.19 13
1356.27 18
1356.36 24
1356.44 30
1356.52 36
1356.61 41
1356.69 44
1356.78 47
1356.86 48
1356.95 49
1357.03 49
1357.11 50
1357.20 51
1357.28 52
1357.37 53
1357.45 54
1357.54 53
1357.62 52
1357.71 51
1357.79 49
1357.88 47
1357.96 47
1358.04 49
1358.13 53
1358.21 58
1358.30 65
1358.38 71
1358.47 75
1358.55 76
1358.64 75
1358.72 70
1358.80 64
1358.89 58
1358.97 53
1359.06 49
1359.14 48
1359.23 50
1359.31 54
1359.40 60
1359.48 67
1359.56 73
1359.65 79
1359.73 84
1359.82 87
1359.90 90
1359.99 90
1360.07 90
1360.16 88
1360.24 86
1360.33 84
1360.41 81
1360.49 79
1360.58 78
1360.66 78
1360.75 78
1360.83 78
1360.92 79
1361.00 78
1361.09 77
1361.17 76
1361.26 74
1361.34 72
1361.43 71
1361.51 71
1361.59 70
1361.68 70
1361.76 69
1361.85 67
1361.93 65
1362.02 62
1362.10 59
1362.19 57
1362.27 54
1362.36 53
1362.44 51
1362.52 50
1362.61 48
1362.69 46
1362.78 44
1362.86 41
1362.95 39
1363.03 37
1363.12 35
1363.20 34
1363.29 32
1363.37 32
1363.46 32
1363.54 34
1363.63 36
1363.71 40
1363.79 44
1363.88 48
1363.96 51
1364.05 54
1364.13 55
1364.22 56
1364.30 56
1364.39 55
1364.47 54
1364.56 53
1364.64 52
1364.73 52
1364.81 51
1364.90 49
1364.98 48
1365.06 45
1365.15 43
1365.23 40
1365.32 38
1365.40 36
1365.49 34
1365.57 34
1365.66 34
1365.74 34
1365.83 35
1365.91 36
1366.00 37
1366.08 38
1366.17 40
1366.25 42
1366.34 44
1366.42 46
1366.50 46
1366.59 45
1366.67 42
1366.76 38
1366.84 32
1366.93 27
1367.01 21
1367.10 17
1367.18 15
1367.27 13
1367.35 13
1367.44 14
1367.52 15
1367.61 18
1367.69 22
1367.78 27
1367.86 33
1367.95 39
1368.03 45
1368.12 50
1368.20 52
1368.28 53
1368.37 52
1368.45 49
1368.54 46
1368.62 43
1368.71 41
1368.79 39
1368.88 39
1368.96 40
1369.05 43
1369.13 46
1369.22 50
1369.30 54
1369.39 58
1369.47 60
1369.56 61
1369.64 60
1369.73 58
1369.81 55
1369.90 52
1369.98 49
1370.07 46
1370.15 44
1370.24 42
1370.32 40
1370.41 39
1370.49 36
1370.58 34
1370.66 32
1370.74 29
1370.83 28
1370.91 28
1371.00 29
1371.08 31
1371.17 33
1371.25 35
1371.34 37
1371.42 38
1371.51 37
1371.59 36
1371.68 34
1371.76 32
1371.85 30
1371.93 29
1372.02 28
1372.10 28
1372.19 27
1372.27 26
1372.36 25
1372.44 22
1372.53 20
1372.61 17
1372.70 16
1372.78 16
1372.87 17
1372.95 20
1373.04 24
1373.12 28
1373.21 33
1373.29 37
1373.38 40
1373.46 42
1373.55 42
1373.63 40
1373.72 38
1373.80 36
1373.89 34
1373.97 33
1374.06 34
1374.14 35
1374.23 36
1374.31 37
1374.40 37
1374.48 36
1374.57 34
1374.65 32
1374.74 30
1374.82 28
1374.91 27
1374.99 26
1375.08 26
1375.16 26
1375.25 26
1375.33 26
1375.42 27
1375.50 29
1375.59 32
1375.67 37
1375.76 43
1375.84 50
1375.93 55
1376.01 59
1376.10 61
1376.18 61
1376.27 58
1376.35 54
1376.44 50
1376.52 45
1376.61 41
1376.69 39
1376.78 37
1376.86 37
1376.95 38
1377.03 41
1377.12 44
1377.20 46
1377.29 49
1377.37 50
1377.46 50
1377.54 49
1377.63 48
1377.71 47
1377.80 47
1377.88 48
1377.97 49
1378.05 50
1378.14 51
1378.22 52
1378.31 53
1378.39 52
1378.48 52
1378.56 51
1378.65 50
1378.73 49
1378.82 49
1378.90 49
1378.99 49
1379.07 49
1379.16 48
1379.25 47
1379.33 46
1379.42 44
1379.50 43
1379.59 41
1379.67 40
1379.76 40
1379.84 40
1379.93 42
1380.01 44
1380.10 47
1380.18 51
1380.27 56
1380.35 61
1380.44 66
1380.52 70
1380.61 71
1380.69 71
1380.78 69
1380.86 65
1380.95 60
1381.03 55
1381.12 51
1381.20 47
1381.29 45
1381.37 44
1381.46 44
1381.54 45
1381.63 47
1381.72 49
1381.80 50
1381.89 51
1381.97 52
1382.06 53
1382.14 53
1382.23 52
1382.31 51
1382.40 49
1382.48 48
1382.57 46
1382.65 43
1382.74 41
1382.82 37
1382.91 33
1382.99 28
1383.08 23
1383.16 18
1383.25 14
1383.33 11
1383.42 9
1383.51 9
1383.59 11
1383.68 13
1383.76 16
1383.85 19
1383.93 21
1384.02 21
1384.10 21
1384.19 19
1384.27 15
1384.36 11
1384.44 7
1384.53 3
1384.61 0
1384.70 0
1384.78 0
1384.87 0
1384.95 0
1385.04 0
1385.13 0
1385.21 0
1385.30 1
1385.38 2
1385.47 2
1385.55 3
1385.64 3
1385.72 4
1385.81 5
1385.89 8
1385.98 12
1386.06 18
1386.15 25
1386.23 33
1386.32 40
1386.41 46
1386.49 51
1386.58 54
1386.66 56
1386.75 57
1386.83 59
1386.92 60
1387.00 63
1387.09 65
1387.17 67
1387.26 67
1387.34 66
1387.43 63
1387.52 58
1387.60 52
1387.69 47
1387.77 42
1387.86 39
1387.94 38
1388.03 39
1388.11 41
1388.20 44
1388.28 46
1388.37 46
1388.45 44
1388.54 41
1388.63 37
1388.71 32
1388.80 27
1388.88 23
1388.97 20
1389.05 18
1389.14 17
1389.22 15
1389.31 14
1389.39 13
1389.48 12
1389.57 11
1389.65 10
1389.74 9
1389.82 9
1389.91 9
1389.99 9
1390.08 11
1390.16 14
1390.25 19
1390.33 24
1390.42 29
1390.51 33
1390.59 35
1390.68 36
1390.76 34
1390.85 30
1390.93 25
1391.02 20
1391.10 15
1391.19 10
1391.28 7
1391.36 5
1391.45 4
1391.53 4
1391.62 5
1391.70 7
1391.79 11
1391.87 15
1391.96 20
1392.04 26
1392.13 32
1392.22 37
1392.30 43
1392.39 47
1392.47 51
1392.56 53
1392.64 54
1392.73 54
1392.81 53
1392.90 51
1392.99 50
1393.07 48
1393.16 47
1393.24 46
1393.33 47
1393.41 48
1393.50 50
1393.58 53
1393.67 55
1393.76 58
1393.84 60
1393.93 60
1394.01 61
1394.10 60
1394.18 58
1394.27 57
1394.35 54
1394.44 52
1394.53 49
1394.61 47
1394.70 44
1394.78 42
1394.87 39
1394.95 38
1395.04 37
1395.13 37
1395.21 36
1395.30 35
1395.38 33
1395.47 30
1395.55 25
1395.64 20
1395.72 14
1395.81 9
1395.90 6
1395.98 5
1396.07 6
1396.15 8
1396.24 12
1396.32 17
1396.41 22
1396.50 27
1396.58 32
1396.67 35
1396.75 38
1396.84 39
1396.92 38
1397.01 36
1397.10 33
1397.18 29
1397.27 25
1397.35 21
1397.44 18
1397.52 16
1397.61 15
1397.70 15
1397.78 17
1397.87 20
1397.95 24
1398.04 29
1398.12 34
1398.21 39
1398.30 42
1398.38 45
1398.47 45
1398.55 43
1398.64 40
1398.72 35
1398.81 29
1398.90 24
1398.98 19
1399.07 17
1399.15 16
1399.24 17
1399.32 19
1399.41 22
1399.50 26
1399.58 30
1399.67 34
1399.75 37
1399.84 40
1399.92 42
1400.01 44
1400.10 44
1400.18 44
1400.27 43
1400.35 42
1400.44 40
1400.52 38
1400.61 34
1400.70 31
1400.78 26
1400.87 21
1400.95 16
1401.04 12
1401.13 9
1401.21 7
1401.30 6
1401.38 6
1401.47 8
1401.55 9
1401.64 11
1401.73 13
1401.81 14
1401.90 14
1401.98 14
1402.07 13
1402.16 13
1402.24 12
1402.33 12
1402.41 13
1402.50 13
1402.58 14
1402.67 16
1402.76 18
1402.84 20
1402.93 23
1403.01 26
1403.10 30
1403.19 35
1403.27 40
1403.36 45
1403.44 49
1403.53 52
1403.61 52
1403.70 50
1403.79 46
1403.87 41
1403.96 35
1404.04 29
1404.13 24
1404.22 20
1404.30 19
1404.39 21
1404.47 24
1404.56 28
1404.65 32
1404.73 35
1404.82 37
1404.90 38
1404.99 38
1405.08 37
1405.16 37
1405.25 36
1405.33 37
1405.42 37
1405.50 38
1405.59 38
1405.68 38
1405.76 38
1405.85 39
1405.93 39
1406.02 41
1406.11 43
1406.19 45
1406.28 47
1406.36 48
1406.45 47
1406.54 45
1406.62 42
1406.71 37
1406.79 32
1406.88 27
1406.97 23
1407.05 20
1407.14 19
1407.22 20
1407.31 22
1407.40 25
1407.48 28
1407.57 31
1407.65 31
1407.74 30
1407.83 27
1407.91 23
1408.00 19
1408.08 16
1408.17 14
1408.26 13
1408.34 14
1408.43 15
1408.51 17
1408.60 17
1408.69 17
1408.77 16
1408.86 14
1408.94 12
1409.03 11
1409.12 11
1409.20 11
1409.29 13
1409.37 14
1409.46 15
1409.55 15
1409.63 14
1409.72 13
1409.81 13
1409.89 12
1409.98 13
1410.06 15
1410.15 17
1410.24 18
1410.32 19
1410.41 18
1410.49 17
1410.58 15
1410.67 13
1410.75 12
1410.84 11
1410.92 10
1411.01 9
1411.10 7
1411.18 5
1411.27 1
1411.36 0
1411.44 0
1411.53 0
1411.61 0
1411.70 0
1411.79 0
1411.87 0
1411.96 0
1412.04 5
1412.13 10
1412.22 14
1412.30 18
1412.39 19
1412.47 20
1412.56 19
1412.65 17
1412.73 15
1412.82 12
1412.91 10
1412.99 8
1413.08 7
1413.16 7
1413.25 8
1413.34 8
1413.42 9
1413.51 9
1413.60 8
1413.68 8
1413.77 7
1413.85 7
1413.94 9
1414.03 12
1414.11 16
1414.20 22
1414.28 28
1414.37 33
1414.46 37
1414.54 39
1414.63 39
1414.72 35
1414.80 30
1414.89 25
1414.97 19
1415.06 14
1415.15 10
1415.23 7
1415.32 6
1415.41 5
1415.49 5
1415.58 5
1415.66 6
1415.75 8
1415.84 10
1415.92 13
1416.01 17
1416.10 19
1416.18 22
1416.27 23
1416.35 23
1416.44 23
1416.53 22
1416.61 22
1416.70 23
1416.79 25
1416.87 28
1416.96 31
1417.04 34
1417.13 36
1417.22 38
1417.30 38
1417.39 37
1417.48 35
1417.56 32
1417.65 27
1417.74 22
1417.82 16
1417.91 10
1417.99 5
1418.08 0
1418.17 0
1418.25 0
1418.34 0
1418.43 0
1418.51 0
1418.60 0
1418.68 0
1418.77 2
1418.86 7
1418.94 12
1419.03 15
1419.12 17
1419.20 19
1419.29 21
1419.38 24
1419.46 28
1419.55 32
1419.63 36
1419.72 40
1419.81 42
1419.89 42
1419.98 40
1420.07 35
1420.15 28
1420.24 21
1420.33 13
1420.41 7
1420.50 2
1420.58 0
1420.67 0
1420.76 3
1420.84 6
1420.93 10
1421.02 13
1421.10 16
1421.19 18
1421.28 20
1421.36 21
1421.45 23
1421.54 25
1421.62 28
1421.71 32
1421.79 37
1421.88 41
1421.97 46
1422.05 50
1422.14 52
1422.23 54
1422.31 54
1422.40 53
1422.49 51
1422.57 49
1422.66 47
1422.75 45
1422.83 45
1422.92 46
1423.01 48
1423.09 49
1423.18 50
1423.26 50
1423.35 50
1423.44 49
1423.52 49
1423.61 48
1423.70 48
1423.78 48
1423.87 48
1423.96 48
1424.04 48
1424.13 48
1424.22 47
1424.30 47
1424.39 47
1424.48 47
1424.56 47
1424.65 46
1424.74 45
1424.82 43
1424.91 40
1424.99 37
1425.08 34
1425.17 32
1425.25 30
1425.34 28
1425.43 26
1425.51 24
1425.60 22
1425.69 20
1425.77 18
1425.86 15
1425.95 13
1426.03 11
1426.12 9
1426.21 8
1426.29 7
1426.38 8
1426.47 11
1426.55 15
1426.64 19
1426.73 23
1426.81 26
1426.90 27
1426.99 26
1427.07 24
1427.16 22
1427.25 21
1427.33 22
1427.42 23
1427.51 26
1427.59 28
1427.68 29
1427.77 28
1427.85 25
1427.94 23
1428.03 20
1428.11 18
1428.20 17
1428.28 18
1428.37 20
1428.46 22
1428.54 24
1428.63 26
1428.72 26
1428.80 25
1428.89 24
1428.98 23
1429.06 22
1429.15 22
1429.24 22
1429.32 24
1429.41 26
1429.50 27
1429.58 29
1429.67 29
1429.76 29
1429.84 28
1429.93 27
1430.02 26
1430.10 25
1430.19 26
1430.28 27
1430.36 30
1430.45 34
1430.54 38
1430.63 41
1430.71 43
1430.80 44
1430.89 42
1430.97 38
1431.06 33
1431.15 28
1431.23 23
1431.32 19
1431.41 16
1431.49 14
1431.58 13
1431.67 13
1431.75 13
1431.84 14
1431.93 15
1432.01 17
1432.10 19
1432.19 22
1432.27 24
1432.36 26
1432.45 26
1432.53 26
1432.62 25
1432.71 24
1432.79 24
1432.88 24
1432.97 25
1433.05 26
1433.14 26
1433.23 25
1433.31 23
1433.40 21
1433.49 19
1433.57 18
1433.66 19
1433.75 21
1433.83 25
1433.92 31
1434.01 36
1434.10 40
1434.18 43
1434.27 44
1434.36 43
1434.44 42
1434.53 39
1434.62 37
1434.70 35
1434.79 34
1434.88 32
1434.96 31
1435.05 31
1435.14 30
1435.22 29
1435.31 29
1435.40 29
1435.48 30
1435.57 32
1435.66 35
1435.75 39
1435.83 42
1435.92 45
1436.01 46
1436.09 46
1436.18 44
1436.27 41
1436.35 36
1436.44 31
1436.53 26
1436.61 21
1436.70 16
1436.79 12
1436.87 10
1436.96 9
1437.05 10
1437.14 12
1437.22 15
1437.31 18
1437.40 22
1437.48 25
1437.57 28
1437.66 31
1437.74 33
1437.83 37
1437.92 40
1438.00 44
1438.09 47
1438.18 49
1438.27 52
1438.35 53
1438.44 54
1438.53 54
1438.61 53
1438.70 51
1438.79 48
1438.87 44
1438.96 39
1439.05 33
1439.13 27
1439.22 22
1439.31 17
1439.40 14
1439.48 12
1439.57 11
1439.66 11
1439.74 13
1439.83 16
1439.92 20
1440.00 25
1440.09 31
1440.18 36
1440.27 39
1440.35 39
1440.44 37
1440.53 32
1440.61 26
1440.70 19
1440.79 13
1440.87 8
1440.96 5
1441.05 3
1441.14 2
1441.22 3
1441.31 3
1441.40 4
1441.48 5
1441.57 5
1441.66 5
1441.74 4
1441.83 3
1441.92 1
1442.01 1
1442.09 1
1442.18 2
1442.27 5
1442.35 10
1442.44 15
1442.53 21
1442.62 26
1442.70 30
1442.79 31
1442.88 31
1442.96 30
1443.05 28
1443.14 26
1443.23 26
1443.31 27
1443.40 29
1443.49 32
1443.57 34
1443.66 35
1443.75 34
1443.83 31
1443.92 27
1444.01 22
1444.10 18
1444.18 14
1444.27 10
1444.36 7
1444.44 4
1444.53 1
1444.62 0
1444.71 0
1444.79 0
1444.88 0
1444.97 0
1445.05 4
1445.14 7
1445.23 10
1445.32 11
1445.40 9
1445.49 6
1445.58 2
1445.66 0
1445.75 0
1445.84 0
1445.93 0
1446.01 0
1446.10 0
1446.19 0
1446.27 0
1446.36 3
1446.45 5
1446.54 8
1446.62 10
1446.71 14
1446.80 18
1446.88 23
1446.97 29
1447.06 35
1447.15 40
1447.23 44
1447.32 46
1447.41 46
1447.50 46
1447.58 47
1447.67 48
1447.76 51
1447.84 54
1447.93 57
1448.02 60
1448.11 60
1448.19 58
1448.28 54
1448.37 49
1448.45 42
1448.54 36
1448.63 31
1448.72 27
1448.80 25
1448.89 25
1448.98 27
1449.07 30
1449.15 34
1449.24 37
1449.33 40
1449.41 42
1449.50 41
1449.59 39
1449.68 35
1449.76 29
1449.85 23
1449.94 18
1450.03 14
1450.11 12
1450.20 11
1450.29 12
1450.37 14
1450.46 17
1450.55 18
1450.64 19
1450.72 19
1450.81 18
1450.90 17
1450.99 16
1451.07 15
1451.16 14
1451.25 12
1451.34 11
1451.42 10
1451.51 8
1451.60 7
1451.68 6
1451.77 5
1451.86 4
1451.95 4
1452.03 4
1452.12 5
1452.21 7
1452.30 10
1452.38 14
1452.47 20
1452.56 26
1452.65 34
1452.73 41
1452.82 47
1452.91 50
1453.00 51
1453.08 50
1453.17 47
1453.26 43
1453.34 38
1453.43 33
1453.52 30
1453.61 26
1453.69 23
1453.78 20
1453.87 17
1453.96 15
1454.04 13
1454.13 13
1454.22 14
1454.31 16
1454.39 19
1454.48 23
1454.57 27
1454.66 30
1454.74 31
1454.83 31
1454.92 29
1455.01 27
1455.09 24
1455.18 22
1455.27 19
1455.36 17
1455.44 15
1455.53 14
1455.62 13
1455.71 13
1455.79 14
1455.88 16
1455.97 18
1456.06 22
1456.14 25
1456.23 28
1456.32 29
1456.41 29
1456.49 28
1456.58 26
1456.67 24
1456.76 23
1456.84 24
1456.93 27
1457.02 32
1457.11 37
1457.19 42
1457.28 45
1457.37 46
1457.46 45
1457.54 42
1457.63 37
1457.72 33
1457.81 30
1457.89 30
1457.98 31
1458.07 35
1458.16 40
1458.24 45
1458.33 50
1458.42 52
1458.51 53
1458.59 51
1458.68 49
1458.77 45
1458.86 42
1458.94 40
1459.03 38
1459.12 36
1459.21 33
1459.29 29
1459.38 24
1459.47 18
1459.56 12
1459.64 7
1459.73 2
1459.82 0
1459.91 0
1459.99 0
1460.08 1
1460.17 4
1460.26 7
1460.34 11
1460.43 15
1460.52 18
1460.61 21
1460.70 23
1460.78 23
1460.87 22
1460.96 22
1461.05 23
1461.13 25
1461.22 31
1461.31 38
1461.40 46
1461.48 53
1461.57 58
1461.66 61
1461.75 61
1461.83 58
1461.92 56
1462.01 53
1462.10 52
1462.18 52
1462.27 52
1462.36 52
1462.45 51
1462.54 49
1462.62 45
1462.71 40
1462.80 34
1462.89 28
1462.97 22
1463.06 17
1463.15 13
1463.24 9
1463.32 7
1463.41 5
1463.50 5
1463.59 5
1463.68 6
1463.76 7
1463.85 10
1463.94 12
1464.03 15
1464.11 17
1464.20 19
1464.29 20
1464.38 21
1464.46 21
1464.55 20
1464.64 20
1464.73 21
1464.82 23
1464.90 27
1464.99 33
1465.08 40
1465.17 49
1465.25 57
1465.34 66
1465.43 73
1465.52 79
1465.61 83
1465.69 84
1465.78 84
1465.87 82
1465.96 79
1466.04 75
1466.13 71
1466.22 67
1466.31 63
1466.40 60
1466.48 58
1466.57 56
1466.66 55
1466.75 54
1466.83 54
1466.92 54
1467.01 54
1467.10 53
1467.19 52
1467.27 50
1467.36 48
1467.45 46
1467.54 43
1467.62 42
1467.71 41
1467.80 41
1467.89 42
1467.98 43
1468.06 43
1468.15 43
1468.24 41
1468.33 38
1468.42 33
1468.50 26
1468.59 21
1468.68 16
1468.77 14
1468.85 16
1468.94 20
1469.03 27
1469.12 35
1469.21 42
1469.29 47
1469.38 49
1469.47 48
1469.56 45
1469.65 40
1469.73 35
1469.82 30
1469.91 26
1470.00 22
1470.08 19
1470.17 17
1470.26 15
1470.35 13
1470.44 12
1470.52 11
1470.61 10
1470.70 9
1470.79 8
1470.88 7
1470.96 6
1471.05 6
1471.14 7
1471.23 8
1471.32 10
1471.40 12
1471.49 14
1471.58 17
1471.67 20
1471.76 23
1471.84 25
1471.93 28
1472.02 29
1472.11 30
1472.19 29
1472.28 28
1472.37 26
1472.46 24
1472.55 23
1472.63 22
1472.72 21
1472.81 20
1472.90 18
1472.99 14
1473.07 11
1473.16 7
1473.25 5
1473.34 5
1473.43 7
1473.51 12
1473.60 18
1473.69 24
1473.78 31
1473.87 38
1473.95 45
1474.04 50
1474.13 56
1474.22 61
1474.31 64
1474.39 66
1474.48 66
1474.57 65
1474.66 63
1474.75 60
1474.83 57
1474.92 54
1475.01 52
1475.10 50
1475.19 48
1475.28 45
1475.36 43
1475.45 40
1475.54 38
1475.63 38
1475.72 40
1475.80 44
1475.89 50
1475.98 57
1476.07 63
1476.16 67
1476.24 67
1476.33 65
1476.42 61
1476.51 54
1476.60 48
1476.68 41
1476.77 36
1476.86 31
1476.95 26
1477.04 22
1477.12 17
1477.21 12
1477.30 8
1477.39 6
1477.48 5
1477.57 7
1477.65 10
1477.74 14
1477.83 19
1477.92 23
1478.01 26
1478.09 28
1478.18 29
1478.27 29
1478.36 30
1478.45 31
1478.53 34
1478.62 38
1478.71 43
1478.80 49
1478.89 55
1478.98 60
1479.06 64
1479.15 66
1479.24 66
1479.33 66
1479.42 65
1479.50 63
1479.59 62
1479.68 59
1479.77 56
1479.86 51
1479.95 46
1480.03 39
1480.12 33
1480.21 28
1480.30 23
1480.39 21
1480.47 20
1480.56 19
1480.65 19
1480.74 18
1480.83 17
1480.92 16
1481.00 14
1481.09 12
1481.18 10
1481.27 9
1481.36 7
1481.44 6
1481.53 5
1481.62 5
1481.71 4
1481.80 2
1481.89 1
1481.97 0
1482.06 0
1482.15 0
1482.24 0
1482.33 0
1482.42 0
1482.50 0
1482.59 0
1482.68 4
1482.77 9
1482.86 15
1482.95 20
1483.03 25
1483.12 28
1483.21 30
1483.30 31
1483.39 30
1483.47 29
1483.56 27
1483.65 25
1483.74 22
1483.83 20
1483.92 18
1484.00 17
1484.09 16
1484.18 17
1484.27 18
1484.36 21
1484.45 25
1484.53 29
1484.62 34
1484.71 38
1484.80 41
1484.89 43
1484.98 44
1485.06 44
1485.15 43
1485.24 42
1485.33 40
1485.42 37
1485.51 35
1485.59 33
1485.68 32
1485.77 32
1485.86 33
1485.95 35
1486.04 37
1486.12 39
1486.21 41
1486.30 43
1486.39 44
1486.48 45
1486.57 46
1486.66 47
1486.74 48
1486.83 49
1486.92 49
1487.01 49
1487.10 48
1487.19 46
1487.27 44
1487.36 42
1487.45 41
1487.54 40
1487.63 41
1487.72 41
1487.80 42
1487.89 43
1487.98 43
1488.07 43
1488.16 43
1488.25 43
1488.34 42
1488.42 42
1488.51 42
1488.60 43
1488.69 44
1488.78 46
1488.87 48
1488.95 51
1489.04 53
1489.13 56
1489.22 58
1489.31 61
1489.40 64
1489.49 67
1489.57 70
1489.66 71
1489.75 71
1489.84 69
1489.93 65
1490.02 59
1490.10 51
1490.19 43
1490.28 36
1490.37 31
1490.46 27
1490.55 25
1490.64 25
1490.72 25
1490.81 27
1490.90 28
1490.99 28
1491.08 28
1491.17 27
1491.26 26
1491.34 24
1491.43 22
1491.52 21
1491.61 21
1491.70 21
1491.79 23
1491.87 26
1491.96 28
1492.05 31
1492.14 33
1492.23 34
1492.32 34
1492.41 34
1492.49 33
1492.58 31
1492.67 30
1492.76 28
1492.85 27
1492.94 26
1493.03 24
1493.11 22
1493.20 20
1493.29 19
1493.38 18
1493.47 18
1493.56 21
1493.65 24
1493.73 29
1493.82 35
1493.91 40
1494.00 43
1494.09 44
1494.18 42
1494.27 38
1494.36 32
1494.44 25
1494.53 19
1494.62 14
1494.71 11
1494.80 10
1494.89 11
1494.98 13
1495.06 16
1495.15 19
1495.24 22
1495.33 24
1495.42 27
1495.51 29
1495.60 30
1495.68 30
1495.77 29
1495.86 26
1495.95 23
1496.04 18
1496.13 14
1496.22 11
1496.31 10
1496.39 11
1496.48 13
1496.57 16
1496.66 20
1496.75 23
1496.84 26
1496.93 28
1497.01 29
1497.10 30
1497.19 30
1497.28 31
1497.37 32
1497.46 33
1497.55 34
1497.64 36
1497.72 37
1497.81 39
1497.90 40
1497.99 41
1498.08 41
1498.17 42
1498.26 44
1498.35 46
1498.43 48
1498.52 51
1498.61 54
1498.70 56
1498.79 57
1498.88 58
1498.97 58
1499.06 57
1499.14 55
1499.23 53
1499.32 51
1499.41 48
1499.50 46
1499.59 45
1499.68 43
1499.77 43
1499.85 44
1499.94 44
1500.03 45
1500.12 45
1500.21 44
1500.30 43
1500.39 41
1500.48 39
1500.56 36
1500.65 33
1500.74 29
1500.83 26
1500.92 24
1501.01 22
1501.10 21
1501.19 22
1501.28 25
1501.36 29
1501.45 34
1501.54 40
1501.63 44
1501.72 47
1501.81 47
1501.90 44
1501.99 39
1502.07 32
1502.16 25
1502.25 19
1502.34 13
1502.43 10
1502.52 8
1502.61 8
1502.70 9
1502.79 11
1502.87 13
1502.96 17
1503.05 20
1503.14 23
1503.23 26
1503.32 28
1503.41 29
1503.50 29
1503.59 29
1503.67 29
1503.76 29
1503.85 30
1503.94 31
1504.03 32
1504.12 34
1504.21 35
1504.30 36
1504.39 37
1504.47 38
1504.56 39
1504.65 40
1504.74 41
1504.83 41
1504.92 41
1505.01 41
1505.10 41
1505.19 41
1505.27 42
1505.36 43
1505.45 44
1505.54 45
1505.63 46
1505.72 45
1505.81 44
1505.90 43
1505.99 41
1506.08 41
1506.16 41
1506.25 42
1506.34 43
1506.43 45
1506.52 47
1506.61 47
1506.70 48
1506.79 48
1506.88 48
1506.97 48
1507.05 50
1507.14 51
1507.23 53
1507.32 54
1507.41 53
1507.50 51
1507.59 48
1507.68 43
1507.77 39
1507.86 35
1507.94 33
1508.03 33
1508.12 34
1508.21 37
1508.30 39
1508.39 41
1508.48 42
1508.57 43
1508.66 43
1508.75 43
1508.83 45
1508.92 47
1509.01 50
1509.10 52
1509.19 54
1509.28 55
1509.37 53
1509.46 49
1509.55 44
1509.64 38
1509.73 32
1509.81 27
1509.90 22
1509.99 20
1510.08 18
1510.17 19
1510.26 20
1510.35 24
1510.44 28
1510.53 33
1510.62 38
1510.71 42
1510.79 45
1510.88 46
1510.97 46
1511.06 45
1511.15 43
1511.24 41
1511.33 38
1511.42 36
1511.51 34
1511.60 33
1511.69 32
1511.77 31
1511.86 31
1511.95 31
1512.04 31
1512.13 30
1512.22 30
1512.31 30
1512.40 30
1512.49 30
1512.58 30
1512.67 31
1512.76 31
1512.84 32
1512.93 33
1513.02 33
1513.11 33
1513.20 32
1513.29 30
1513.38 29
1513.47 26
1513.56 24
1513.65 21
1513.74 19
1513.83 16
1513.91 13
1514.00 11
1514.09 10
1514.18 10
1514.27 12
1514.36 15
1514.45 21
1514.54 28
1514.63 36
1514.72 44
1514.81 50
1514.90 55
1514.99 56
1515.07 56
1515.16 53
1515.25 50
1515.34 47
1515.43 46
1515.52 45
1515.61 46
1515.70 48
1515.79 49
1515.88 50
1515.97 50
1516.06 49
1516.15 48
1516.23 47
1516.32 46
1516.41 45
1516.50 45
1516.59 45
1516.68 44
1516.77 43
1516.86 43
1516.95 42
1517.04 42
1517.13 42
1517.22 43
1517.31 44
1517.40 45
1517.48 46
1517.57 47
1517.66 48
1517.75 50
1517.84 51
1517.93 52
1518.02 53
1518.11 53
1518.20 51
1518.29 48
1518.38 45
1518.47 40
1518.56 36
1518.65 32
1518.73 28
1518.82 25
1518.91 22
1519.00 21
1519.09 22
1519.18 23
1519.27 26
1519.36 29
1519.45 31
1519.54 32
1519.63 32
1519.72 29
1519.81 27
1519.90 24
1519.99 22
1520.08 22
1520.16 24
1520.25 28
1520.34 34
1520.43 41
1520.52 47
1520.61 54
1520.70 58
1520.79 61
1520.88 62
1520.97 59
1521.06 55
1521.15 48
1521.24 40
1521.33 32
1521.42 26
1521.51 22
1521.60 21
1521.68 22
1521.77 26
1521.86 31
1521.95 36
1522.04 40
1522.13 42
1522.22 43
1522.31 42
1522.40 39
1522.49 36
1522.58 33
1522.67 31
1522.76 31
1522.85 34
1522.94 39
1523.03 45
1523.12 52
1523.21 59
1523.29 64
1523.38 68
1523.47 71
1523.56 72
1523.65 73
1523.74 72
1523.83 71
1523.92 70
1524.01 68
1524.10 67
1524.19 65
1524.28 64
1524.37 64
1524.46 63
1524.55 62
1524.64 59
1524.73 56
1524.82 51
1524.91 45
1525.00 39
1525.08 32
1525.17 26
1525.26 21
1525.35 17
1525.44 13
1525.53 10
1525.62 8
1525.71 6
1525.80 5
1525.89 4
1525.98 3
1526.07 3
1526.16 3
1526.25 3
1526.34 3
1526.43 4
1526.52 5
1526.61 6
1526.70 8
1526.79 11
1526.88 13
1526.97 16
1527.05 18
1527.14 19
1527.23 20
1527.32 20
1527.41 19
1527.50 19
1527.59 18
1527.68 16
1527.77 14
1527.86 11
1527.95 7
1528.04 1
1528.13 0
1528.22 0
1528.31 0
1528.40 0
1528.49 0
1528.58 0
1528.67 0
1528.76 4
1528.85 14
1528.94 23
1529.03 30
1529.12 34
1529.21 35
1529.30 34
1529.38 30
1529.47 24
1529.56 18
1529.65 12
1529.74 7
1529.83 3
1529.92 1
1530.01 1
1530.10 3
1530.19 6
1530.28 11
1530.37 15
1530.46 19
1530.55 22
1530.64 24
1530.73 26
1530.82 27
1530.91 28
1531.00 30
1531.09 32
1531.18 34
1531.27 35
1531.36 35
1531.45 34
1531.54 31
1531.63 27
1531.72 22
1531.81 17
1531.90 12
1531.99 8
1532.08 5
1532.17 3
1532.26 3
1532.34 5
1532.43 9
1532.52 15
1532.61 22
1532.70 30
1532.79 38
1532.88 46
1532.97 52
1533.06 57
1533.15 59
1533.24 59
1533.33 56
1533.42 52
1533.51 47
1533.60 41
1533.69 36
1533.78 32
1533.87 30
1533.96 28
1534.05 27
1534.14 27
1534.23 26
1534.32 25
1534.41 25
1534.50 24
1534.59 23
1534.68 24
1534.77 25
1534.86 27
1534.95 29
1535.04 31
1535.13 33
1535.22 35
1535.31 37
1535.40 38
1535.49 39
1535.58 40
1535.67 42
1535.76 43
1535.85 45
1535.94 46
1536.03 46
1536.12 44
1536.21 40
1536.30 34
1536.39 26
1536.48 17
1536.57 8
1536.66 0
1536.75 0
1536.83 0
1536.92 0
1537.01 0
1537.10 0
1537.19 6
1537.28 12
1537.37 18
1537.46 24
1537.55 29
1537.64 34
1537.73 38
1537.82 42
1537.91 44
1538.00 44
1538.09 44
1538.18 42
1538.27 39
1538.36 36
1538.45 32
1538.54 29
1538.63 27
1538.72 26
1538.81 26
1538.90 27
1538.99 30
1539.08 34
1539.17 38
1539.26 42
1539.35 44
1539.44 46
1539.53 45
1539.62 44
1539.71 42
1539.80 40
1539.89 39
1539.98 39
1540.07 41
1540.16 43
1540.25 45
1540.34 48
1540.43 50
1540.52 52
1540.61 52
1540.70 52
1540.79 53
1540.88 53
1540.97 54
1541.06 55
1541.15 56
1541.24 58
1541.33 58
1541.42 57
1541.51 55
1541.60 51
1541.69 46
1541.78 40
1541.87 33
1541.96 25
1542.05 17
1542.14 10
1542.23 4
1542.32 1
1542.41 0
1542.50 1
1542.59 4
1542.68 8
1542.77 13
1542.86 17
1542.95 19
1543.04 20
1543.13 18
1543.22 15
1543.31 10
1543.40 5
1543.49 0
1543.58 0
1543.67 0
1543.76 0
1543.85 0
1543.94 0
1544.03 0
1544.12 1
1544.21 2
1544.30 4
1544.39 4
1544.48 4
1544.57 4
1544.66 2
1544.75 0
1544.84 0
1544.93 0
1545.02 0
1545.11 0
1545.20 0
1545.29 4
1545.38 8
1545.47 12
1545.56 15
1545.65 17
1545.74 17
1545.84 16
1545.93 15
1546.02 14
1546.11 15
1546.20 17
1546.29 21
1546.38 27
1546.47 33
1546.56 39
1546.65 45
1546.74 49
1546.83 51
1546.92 52
1547.01 50
1547.10 46
1547.19 40
1547.28 32
1547.37 23
1547.46 14
1547.55 8
1547.64 4
1547.73 6
1547.82 12
1547.91 21
1548.00 33
1548.09 45
1548.18 53
1548.27 57
1548.36 55
1548.45 48
1548.54 38
1548.63 26
1548.72 16
1548.81 7
1548.90 3
1548.99 1
1549.08 3
1549.17 6
1549.26 11
1549.35 16
1549.44 21
1549.53 25
1549.62 29
1549.71 31
1549.80 33
1549.89 33
1549.98 33
1550.07 33
1550.16 33
1550.25 34
1550.34 36
1550.44 38
1550.53 41
1550.62 43
1550.71 43
1550.80 42
1550.89 38
1550.98 33
1551.07 26
1551.16 20
1551.25 14
1551.34 9
1551.43 8
1551.52 8
1551.61 12
1551.70 17
1551.79 23
1551.88 29
1551.97 34
1552.06 38
1552.15 40
1552.24 41
1552.33 41
1552.42 40
1552.51 40
1552.60 40
1552.69 41
1552.78 41
1552.87 40
1552.96 39
1553.05 37
1553.14 34
1553.23 32
1553.33 29
1553.42 28
1553.51 27
1553.60 27
1553.69 29
1553.78 31
1553.87 33
1553.96 35
1554.05 37
1554.14 38
1554.23 39
1554.32 39
1554.41 39
1554.50 39
1554.59 38
1554.68 38
1554.77 38
1554.86 37
1554.95 36
1555.04 34
1555.13 32
1555.22 31
1555.31 29
1555.40 27
1555.49 24
1555.58 21
1555.68 16
1555.77 11
1555.86 7
1555.95 3
1556.04 1
1556.13 2
1556.22 5
1556.31 10
1556.40 16
1556.49 22
1556.58 27
1556.67 31
1556.76 34
1556.85 36
1556.94 37
1557.03 36
1557.12 35
1557.21 34
1557.30 33
1557.39 33
1557.48 32
1557.57 32
1557.66 33
1557.76 35
1557.85 38
1557.94 42
1558.03 47
1558.12 51
1558.21 55
1558.30 56
1558.39 54
1558.48 49
1558.57 43
1558.66 37
1558.75 31
1558.84 28
1558.93 29
1559.02 32
1559.11 36
1559.20 42
1559.29 46
1559.38 48
1559.47 48
1559.57 47
1559.66 45
1559.75 44
1559.84 43
1559.93 43
1560.02 44
1560.11 43
1560.20 42
1560.29 40
1560.38 36
1560.47 32
1560.56 27
1560.65 24
1560.74 21
1560.83 20
1560.92 20
1561.01 21
1561.10 23
1561.20 25
1561.29 27
1561.38 30
1561.47 32
1561.56 36
1561.65 39
1561.74 42
1561.83 46
1561.92 48
1562.01 50
1562.10 50
1562.19 48
1562.28 46
1562.37 42
1562.46 37
1562.55 32
1562.65 27
1562.74 24
1562.83 21
1562.92 19
1563.01 19
1563.10 19
1563.19 20
1563.28 22
1563.37 23
1563.46 24
1563.55 25
1563.64 26
1563.73 27
1563.82 27
1563.91 27
1564.00 26
1564.10 24
1564.19 22
1564.28 20
1564.37 18
1564.46 17
1564.55 16
1564.64 16
1564.73 16
1564.82 16
1564.91 15
1565.00 15
1565.09 14
1565.18 14
1565.27 15
1565.36 17
1565.46 19
1565.55 22
1565.64 24
1565.73 27
1565.82 29
1565.91 30
1566.00 30
1566.09 29
1566.18 27
1566.27 25
1566.36 23
1566.45 22
1566.54 23
1566.64 26
1566.73 31
1566.82 36
1566.91 42
1567.00 46
1567.09 48
1567.18 46
1567.27 42
1567.36 36
1567.45 29
1567.54 23
1567.63 19
1567.72 17
1567.81 17
1567.91 18
1568.00 19
1568.09 20
1568.18 20
1568.27 20
1568.36 21
1568.45 21
1568.54 23
1568.63 24
1568.72 26
1568.81 27
1568.90 28
1569.00 29
1569.09 30
1569.18 32
1569.27 34
1569.36 36
1569.45 39
1569.54 42
1569.63 44
1569.72 45
1569.81 45
1569.90 43
1569.99 41
1570.08 38
1570.18 35
1570.27 33
1570.36 31
1570.45 29
1570.54 27
1570.63 24
1570.72 21
1570.81 18
1570.90 14
1570.99 12
1571.08 11
1571.18 13
1571.27 16
1571.36 21
1571.45 25
1571.54 28
1571.63 29
1571.72 29
1571.81 29
1571.90 28
1571.99 29
1572.08 31
1572.17 36
1572.27 42
1572.36 47
1572.45 52
1572.54 55
1572.63 55
1572.72 53
1572.81 49
1572.90 44
1572.99 39
1573.08 33
1573.17 29
1573.27 25
1573.36 21
1573.45 19
1573.54 19
1573.63 19
1573.72 21
1573.81 23
1573.90 27
1573.99 30
1574.08 33
1574.18 35
1574.27 37
1574.36 36
1574.45 35
1574.54 33
1574.63 31
1574.72 29
1574.81 27
1574.90 27
1574.99 28
1575.08 31
1575.18 34
1575.27 37
1575.36 39
1575.45 40
1575.54 38
1575.63 35
1575.72 29
1575.81 22
1575.90 15
1575.99 9
1576.09 4
1576.18 2
1576.27 2
1576.36 4
1576.45 7
1576.54 10
1576.63 12
1576.72 12
1576.81 10
1576.91 6
1577.00 0
1577.09 0
1577.18 0
1577.27 0
1577.36 0
1577.45 0
1577.54 0
1577.63 1
1577.72 8
1577.82 14
1577.91 20
1578.00 24
1578.09 28
1578.18 30
1578.27 33
1578.36 35
1578.45 37
1578.54 38
1578.64 39
1578.73 39
1578.82 38
1578.91 36
1579.00 33
1579.09 31
1579.18 30
1579.27 30
1579.36 33
1579.46 38
1579.55 44
1579.64 50
1579.73 57
1579.82 61
1579.91 65
1580.00 67
1580.09 68
1580.18 70
1580.28 73
1580.37 77
1580.46 81
1580.55 85
1580.64 87
1580.73 87
1580.82 83
1580.91 78
1581.00 71
1581.10 65
1581.19 61
1581.28 59
1581.37 61
1581.46 66
1581.55 71
1581.64 77
1581.73 80
1581.82 81
1581.92 78
1582.01 73
1582.10 68
1582.19 62
1582.28 57
1582.37 53
1582.46 51
1582.55 49
1582.65 48
1582.74 47
1582.83 47
1582.92 49
1583.01 52
1583.10 57
1583.19 63
1583.28 69
1583.38 74
1583.47 77
1583.56 78
1583.65 77
1583.74 74
1583.83 71
1583.92 67
1584.01 63
1584.11 59
1584.20 55
1584.29 51
1584.38 47
1584.47 43
1584.56 41
1584.65 40
1584.74 41
1584.84 44
1584.93 47
1585.02 51
1585.11 55
1585.20 57
1585.29 59
1585.38 60
1585.47 60
1585.57 58
1585.66 56
1585.75 53
1585.84 49
1585.93 46
1586.02 44
1586.11 44
1586.20 45
1586.30 48
1586.39 51
1586.48 55
1586.57 58
1586.66 59
1586.75 58
1586.84 56
1586.93 54
1587.03 50
1587.12 48
1587.21 45
1587.30 43
1587.39 40
1587.48 38
1587.57 35
1587.67 33
1587.76 30
1587.85 28
1587.94 26
1588.03 24
1588.12 23
1588.21 21
1588.30 20
1588.40 19
1588.49 18
1588.58 18
1588.67 18
1588.76 18
1588.85 19
1588.94 21
1589.04 23
1589.13 25
1589.22 26
1589.31 28
1589.40 28
1589.49 27
1589.58 26
1589.68 24
1589.77 21
1589.86 19
1589.95 17
1590.04 17
1590.13 17
1590.22 18
1590.32 21
1590.41 24
1590.50 28
1590.59 33
1590.68 39
1590.77 44
1590.86 50
1590.96 55
1591.05 58
1591.14 60
1591.23 60
1591.32 60
1591.41 59
1591.50 59
1591.60 61
1591.69 64
1591.78 68
1591.87 72
1591.96 75
1592.05 76
1592.14 75
1592.24 73
1592.33 70
1592.42 68
1592.51 66
1592.60 64
1592.69 64
1592.78 63
1592.88 62
1592.97 60
1593.06 56
1593.15 52
1593.24 47
1593.33 43
1593.43 41
1593.52 41
1593.61 43
1593.70 46
1593.79 49
1593.88 51
1593.97 52
1594.07 52
1594.16 49
1594.25 45
1594.34 40
1594.43 35
1594.52 30
1594.62 25
1594.71 21
1594.80 18
1594.89 16
1594.98 15
1595.07 15
1595.16 15
1595.26 16
1595.35 17
1595.44 19
1595.53 19
1595.62 19
1595.71 19
1595.81 18
1595.90 18
1595.99 20
1596.08 22
1596.17 26
1596.26 30
1596.36 35
1596.45 38
1596.54 40
1596.63 40
1596.72 37
1596.81 33
1596.90 28
1597.00 23
1597.09 19
1597.18 18
1597.27 19
1597.36 22
1597.45 26
1597.55 29
1597.64 32
1597.73 33
1597.82 33
1597.91 31
1598.00 29
1598.10 27
1598.19 26
1598.28 26
1598.37 27
1598.46 30
1598.55 34
1598.65 39
1598.74 43
1598.83 46
1598.92 48
1599.01 48
1599.10 46
1599.20 44
1599.29 43
1599.38 42
1599.47 42
1599.56 43
1599.65 44
1599.75 44
1599.84 44
1599.93 42
1600.02 40
1600.11 37
1600.20 34
1600.30 33
1600.39 32
1600.48 33
1600.57 34
1600.66 35
1600.75 36
1600.85 35
1600.94 33
1601.03 29
1601.12 24
1601.21 19
1601.31 14
1601.40 9
1601.49 5
1601.58 2
1601.67 1
1601.76 2
1601.86 5
1601.95 10
1602.04 17
1602.13 24
1602.22 32
1602.31 38
1602.41 43
1602.50 47
1602.59 50
1602.68 53
1602.77 57
1602.86 63
1602.96 70
1603.05 79
1603.14 88
1603.23 96
1603.32 102
1603.42 105
1603.51 105
1603.60 101
1603.69 96
1603.78 89
1603.87 83
1603.97 78
1604.06 75
1604.15 73
1604.24 71
1604.33 70
1604.43 67
1604.52 64
1604.61 59
1604.70 55
1604.79 50
1604.88 45
1604.98 41
1605.07 37
1605.16 32
1605.25 28
1605.34 25
1605.44 23
1605.53 22
1605.62 22
1605.71 23
1605.80 25
1605.90 27
1605.99 29
1606.08 31
1606.17 33
1606.26 35
1606.35 36
1606.45 36
1606.54 34
1606.63 30
1606.72 26
1606.81 21
1606.91 18
1607.00 16
1607.09 16
1607.18 18
1607.27 21
1607.37 24
1607.46 26
1607.55 27
1607.64 26
1607.73 25
1607.82 23
1607.92 20
1608.01 17
1608.10 15
1608.19 13
1608.28 13
1608.38 15
1608.47 19
1608.56 24
1608.65 31
1608.74 37
1608.84 43
1608.93 47
1609.02 49
1609.11 50
1609.20 50
1609.30 50
1609.39 51
1609.48 53
1609.57 55
1609.66 57
1609.76 58
1609.85 58
1609.94 58
1610.03 55
1610.12 52
1610.22 48
1610.31 43
1610.40 37
1610.49 32
1610.58 26
1610.68 22
1610.77 18
1610.86 16
1610.95 15
1611.04 14
1611.14 13
1611.23 12
1611.32 9
1611.41 6
1611.50 2
1611.60 0
1611.69 0
1611.78 0
1611.87 0
1611.96 0
1612.06 0
1612.15 1
1612.24 3
1612.33 3
1612.42 3
1612.52 2
1612.61 2
1612.70 3
1612.79 6
1612.88 11
1612.98 18
1613.07 25
1613.16 33
1613.25 38
1613.35 43
1613.44 45
1613.53 47
1613.62 48
1613.71 48
1613.81 47
1613.90 47
1613.99 45
1614.08 44
1614.17 42
1614.27 40
1614.36 39
1614.45 38
1614.54 37
1614.63 37
1614.73 37
1614.82 38
1614.91 38
1615.00 38
1615.10 39
1615.19 40
1615.28 41
1615.37 42
1615.46 44
1615.56 46
1615.65 48
1615.74 50
1615.83 50
1615.92 50
1616.02 48
1616.11 45
1616.20 41
1616.29 36
1616.39 31
1616.48 27
1616.57 23
1616.66 21
1616.75 20
1616.85 20
1616.94 21
1617.03 23
1617.12 25
1617.21 27
1617.31 28
1617.40 29
1617.49 30
1617.58 32
1617.68 35
1617.77 39
1617.86 44
1617.95 48
1618.04 51
1618.14 52
1618.23 50
1618.32 46
1618.41 41
1618.51 37
1618.60 35
1618.69 35
1618.78 37
1618.87 41
1618.97 43
1619.06 44
1619.15 42
1619.24 36
1619.34 29
1619.43 20
1619.52 12
1619.61 5
1619.70 0
1619.80 0
1619.89 0
1619.98 0
1620.07 0
1620.17 0
1620.26 4
1620.35 11
1620.44 18
1620.54 27
1620.63 35
1620.72 43
1620.81 49
1620.90 54
1621.00 56
1621.09 56
1621.18 53
1621.27 48
1621.37 43
1621.46 36
1621.55 30
1621.64 25
1621.74 22
1621.83 21
1621.92 23
1622.01 28
1622.10 34
1622.20 41
1622.29 48
1622.38 54
1622.47 57
1622.57 59
1622.66 59
1622.75 57
1622.84 55
1622.94 52
1623.03 49
1623.12 46
1623.21 44
1623.31 42
1623.40 40
1623.49 38
1623.58 37
1623.67 37
1623.77 37
1623.86 37
1623.95 37
1624.04 37
1624.14 36
1624.23 36
1624.32 36
1624.41 35
1624.51 35
1624.60 35
1624.69 33
1624.78 31
1624.88 28
1624.97 24
1625.06 20
1625.15 17
1625.25 16
1625.34 17
1625.43 19
1625.52 22
1625.62 25
1625.71 27
1625.80 28
1625.89 27
1625.98 26
1626.08 24
1626.17 21
1626.26 19
1626.35 18
1626.45 17
1626.54 17
1626.63 17
1626.72 18
1626.82 19
1626.91 21
1627.00 24
1627.09 29
1627.19 35
1627.28 42
1627.37 49
1627.46 56
1627.56 61
1627.65 64
1627.74 64
1627.83 63
1627.93 60
1628.02 56
1628.11 52
1628.20 47
1628.30 42
1628.39 37
1628.48 32
1628.57 27
1628.67 23
1628.76 18
1628.85 15
1628.94 12
1629.04 10
1629.13 8
1629.22 7
1629.31 7
1629.41 8
1629.50 10
1629.59 14
1629.68 19
1629.78 26
1629.87 33
1629.96 41
1630.05 47
1630.15 52
1630.24 54
1630.33 54
1630.43 53
1630.52 51
1630.61 50
1630.70 51
1630.80 54
1630.89 59
1630.98 65
1631.07 71
1631.17 76
1631.26 80
1631.35 82
1631.44 82
1631.54 83
1631.63 83
1631.72 84
1631.81 86
1631.91 88
1632.00 89
1632.09 90
1632.18 89
1632.28 88
1632.37 85
1632.46 80
1632.55 75
1632.65 70
1632.74 64
1632.83 57
1632.93 52
1633.02 48
1633.11 45
1633.20 45
1633.30 46
1633.39 48
1633.48 52
1633.57 55
1633.67 58
1633.76 61
1633.85 62
1633.94 62
1634.04 60
1634.13 57
1634.22 52
1634.32 45
1634.41 37
1634.50 30
1634.59 24
1634.69 20
1634.78 18
1634.87 18
1634.96 20
1635.06 22
1635.15 25
1635.24 27
1635.33 27
1635.43 26
1635.52 23
1635.61 19
1635.71 14
1635.80 10
1635.89 6
1635.98 3
1636.08 2
1636.17 1
1636.26 3
1636.35 5
1636.45 7
1636.54 10
1636.63 12
1636.73 15
1636.82 18
1636.91 20
1637.00 24
1637.10 27
1637.19 31
1637.28 36
1637.38 41
1637.47 46
1637.56 52
1637.65 58
1637.75 62
1637.84 66
1637.93 68
1638.02 68
1638.12 68
1638.21 66
1638.30 65
1638.40 64
1638.49 65
1638.58 65
1638.67 66
1638.77 67
1638.86 66
1638.95 64
1639.05 62
1639.14 57
1639.23 52
1639.32 47
1639.42 41
1639.51 37
1639.60 32
1639.69 29
1639.79 27
1639.88 26
1639.97 25
1640.07 26
1640.16 28
1640.25 31
1640.34 33
1640.44 36
1640.53 38
1640.62 40
1640.72 40
1640.81 40
1640.90 40
1640.99 39
1641.09 38
1641.18 38
1641.27 38
1641.37 39
1641.46 40
1641.55 40
1641.65 41
1641.74 40
1641.83 38
1641.92 35
1642.02 30
1642.11 26
1642.20 21
1642.30 18
1642.39 17
1642.48 18
1642.57 22
1642.67 27
1642.76 33
1642.85 40
1642.95 46
1643.04 52
1643.13 57
1643.22 62
1643.32 66
1643.41 70
1643.50 73
1643.60 75
1643.69 76
1643.78 76
1643.88 73
1643.97 68
1644.06 62
1644.15 56
1644.25 51
1644.34 47
1644.43 44
1644.53 44
1644.62 45
1644.71 48
1644.80 50
1644.90 51
1644.99 52
1645.08 51
1645.18 49
1645.27 46
1645.36 43
1645.46 41
1645.55 39
1645.64 39
1645.73 39
1645.83 40
1645.92 41
1646.01 42
1646.11 43
1646.20 43
1646.29 44
1646.39 45
1646.48 46
1646.57 46
1646.66 46
1646.76 45
1646.85 44
1646.94 42
1647.04 39
1647.13 36
1647.22 33
1647.32 29
1647.41 26
1647.50 23
1647.60 20
1647.69 18
1647.78 17
1647.87 17
1647.97 19
1648.06 22
1648.15 25
1648.25 27
1648.34 28
1648.43 27
1648.53 25
1648.62 21
1648.71 17
1648.81 14
1648.90 12
1648.99 13
1649.08 15
1649.18 19
1649.27 24
1649.36 29
1649.46 33
1649.55 37
1649.64 40
1649.74 42
1649.83 42
1649.92 42
1650.02 40
1650.11 38
1650.20 34
1650.29 30
1650.39 27
1650.48 24
1650.57 22
1650.67 21
1650.76 20
1650.85 20
1650.95 19
1651.04 17
1651.13 13
1651.23 8
1651.32 3
1651.41 0
1651.51 0
1651.60 0
1651.69 0
1651.79 0
1651.88 0
1651.97 0
1652.06 0
1652.16 4
1652.25 12
1652.34 19
1652.44 26
1652.53 31
1652.62 33
1652.72 34
1652.81 32
1652.90 29
1653.00 26
1653.09 23
1653.18 22
1653.28 23
1653.37 26
1653.46 32
1653.56 38
1653.65 43
1653.74 47
1653.84 48
1653.93 46
1654.02 42
1654.12 36
1654.21 31
1654.30 26
1654.40 24
1654.49 24
1654.58 25
1654.67 25
1654.77 25
1654.86 22
1654.95 18
1655.05 13
1655.14 7
1655.23 2
1655.33 0
1655.42 0
1655.51 0
1655.61 1
1655.70 6
1655.79 12
1655.89 17
1655.98 22
1656.07 25
1656.17 27
1656.26 27
1656.35 26
1656.45 25
1656.54 24
1656.63 22
1656.73 21
1656.82 20
1656.91 18
1657.01 15
1657.10 12
1657.19 9
1657.29 8
1657.38 8
1657.47 10
1657.57 13
1657.66 17
1657.75 20
1657.85 23
1657.94 24
1658.03 24
1658.13 23
1658.22 22
1658.31 22
1658.41 22
1658.50 24
1658.59 26
1658.69 29
1658.78 32
1658.87 34
1658.97 36
1659.06 36
1659.15 34
1659.25 32
1659.34 30
1659.43 27
1659.53 25
1659.62 24
1659.71 24
1659.81 25
1659.90 27
1659.99 31
1660.09 36
1660.18 43
1660.27 51
1660.37 60
1660.46 69
1660.56 77
1660.65 84
1660.74 88
1660.84 91
1660.93 91
1661.02 90
1661.12 88
1661.21 84
1661.30 80
1661.40 74
1661.49 67
1661.58 58
1661.68 50
1661.77 41
1661.86 34
1661.96 28
1662.05 25
1662.14 24
1662.24 24
1662.33 24
1662.42 24
1662.52 24
1662.61 25
1662.70 25
1662.80 26
1662.89 28
1662.98 31
1663.08 33
1663.17 34
1663.27 34
1663.36 33
1663.45 30
1663.55 27
1663.64 23
1663.73 21
1663.83 20
1663.92 21
1664.01 24
1664.11 28
1664.20 33
1664.29 37
1664.39 40
1664.48 42
1664.57 41
1664.67 38
1664.76 34
1664.86 30
1664.95 27
1665.04 26
1665.14 27
1665.23 29
1665.32 33
1665.42 38
1665.51 42
1665.60 45
1665.70 46
1665.79 45
1665.88 44
1665.98 43
1666.07 44
1666.16 46
1666.26 50
1666.35 54
1666.45 58
1666.54 60
1666.63 60
1666.73 59
1666.82 57
1666.91 55
1667.01 55
1667.10 56
1667.19 60
1667.29 65
1667.38 71
1667.48 75
1667.57 78
1667.66 78
1667.76 75
1667.85 70
1667.94 64
1668.04 59
1668.13 53
1668.22 50
1668.32 48
1668.41 48
1668.51 50
1668.60 53
1668.69 58
1668.79 64
1668.88 69
1668.97 72
1669.07 75
1669.16 75
1669.25 73
1669.35 70
1669.44 66
1669.54 62
1669.63 58
1669.72 55
1669.82 53
1669.91 51
1670.00 49
1670.10 47
1670.19 45
1670.28 42
1670.38 40
1670.47 38
1670.57 37
1670.66 37
1670.75 39
1670.85 42
1670.94 45
1671.03 50
1671.13 55
1671.22 59
1671.32 62
1671.41 63
1671.50 62
1671.60 60
1671.69 55
1671.78 50
1671.88 44
1671.97 37
1672.07 31
1672.16 26
1672.25 21
1672.35 16
1672.44 11
1672.53 6
1672.63 3
1672.72 0
1672.82 0
1672.91 0
1673.00 0
1673.10 1
1673.19 3
1673.28 4
1673.38 6
1673.47 8
1673.57 11
1673.66 15
1673.75 19
1673.85 25
1673.94 30
1674.03 35
1674.13 40
1674.22 44
1674.32 48
1674.41 52
1674.50 56
1674.60 61
1674.69 65
1674.79 70
1674.88 74
1674.97 79
1675.07 84
1675.16 88
1675.25 92
1675.35 95
1675.44 96
1675.54 96
1675.63 93
1675.72 87
1675.82 80
1675.91 72
1676.01 64
1676.10 57
1676.19 51
1676.29 48
1676.38 47
1676.47 47
1676.57 48
1676.66 48
1676.76 47
1676.85 46
1676.94 43
1677.04 39
1677.13 34
1677.23 27
1677.32 20
1677.41 12
1677.51 3
1677.60 0
1677.69 0
1677.79 0
1677.88 0
1677.98 0
1678.07 0
1678.16 0
1678.26 1
1678.35 5
1678.45 9
1678.54 11
1678.63 12
1678.73 12
1678.82 12
1678.92 11
1679.01 10
1679.10 8
1679.20 6
1679.29 5
1679.39 4
1679.48 5
1679.57 8
1679.67 12
1679.76 19
1679.86 26
1679.95 34
1680.04 42
1680.14 49
1680.23 55
1680.33 59
1680.42 62
1680.51 65
1680.61 68
1680.70 72
1680.80 77
1680.89 82
1680.98 88
1681.08 93
1681.17 98
1681.27 101
1681.36 102
1681.45 100
1681.55 97
1681.64 92
1681.74 86
1681.83 80
1681.92 73
1682.02 67
1682.11 62
1682.21 56
1682.30 50
1682.39 44
1682.49 37
1682.58 30
1682.68 24
1682.77 19
1682.86 17
1682.96 17
1683.05 20
1683.15 26
1683.24 32
1683.33 39
1683.43 45
1683.52 50
1683.62 52
1683.71 52
1683.80 52
1683.90 50
1683.99 48
1684.09 46
1684.18 45
1684.27 43
1684.37 42
1684.46 42
1684.56 42
1684.65 43
1684.74 43
1684.84 43
1684.93 42
1685.03 41
1685.12 38
1685.22 35
1685.31 33
1685.40 32
1685.50 33
1685.59 35
1685.69 39
1685.78 46
1685.87 53
1685.97 62
1686.06 70
1686.16 78
1686.25 85
1686.34 90
1686.44 93
1686.53 94
1686.63 94
1686.72 92
1686.82 91
1686.91 88
1687.00 85
1687.10 81
1687.19 75
1687.29 67
1687.38 58
1687.47 48
1687.57 40
1687.66 34
1687.76 33
1687.85 34
1687.95 40
1688.04 46
1688.13 53
1688.23 59
1688.32 62
1688.42 63
1688.51 62
1688.61 61
1688.70 60
1688.79 61
1688.89 64
1688.98 68
1689.08 73
1689.17 77
1689.26 80
1689.36 80
1689.45 78
1689.55 75
1689.64 70
1689.74 65
1689.83 61
1689.92 57
1690.02 53
1690.11 51
1690.21 50
1690.30 50
1690.40 51
1690.49 54
1690.58 57
1690.68 60
1690.77 62
1690.87 64
1690.96 63
1691.06 60
1691.15 55
1691.24 48
1691.34 40
1691.43 33
1691.53 26
1691.62 21
1691.72 20
1691.81 21
1691.90 25
1692.00 31
1692.09 38
1692.19 45
1692.28 50
1692.38 54
1692.47 56
1692.56 56
1692.66 55
1692.75 54
1692.85 52
1692.94 51
1693.04 51
1693.13 53
1693.22 55
1693.32 57
1693.41 61
1693.51 64
1693.60 68
1693.70 71
1693.79 73
1693.88 75
1693.98 76
1694.07 77
1694.17 76
1694.26 75
1694.36 74
1694.45 74
1694.55 74
1694.64 75
1694.73 78
1694.83 81
1694.92 84
1695.02 87
1695.11 88
1695.21 88
1695.30 87
1695.39 84
1695.49 82
1695.58 80
1695.68 80
1695.77 81
1695.87 84
1695.96 87
1696.06 89
1696.15 91
1696.24 90
1696.34 87
1696.43 81
1696.53 74
1696.62 65
1696.72 57
1696.81 50
1696.91 46
1697.00 43
1697.09 43
1697.19 44
1697.28 45
1697.38 45
1697.47 42
1697.57 36
1697.66 28
1697.76 17
1697.85 6
1697.94 0
1698.04 0
1698.13 0
1698.23 0
1698.32 0
1698.42 0
1698.51 0
1698.61 0
1698.70 5
1698.79 13
1698.89 20
1698.98 26
1699.08 32
1699.17 36
1699.27 39
1699.36 40
1699.46 40
1699.55 38
1699.65 34
1699.74 31
1699.83 28
1699.93 26
1700.02 26
1700.12 28
1700.21 31
1700.31 36
1700.40 40
1700.50 43
1700.59 46
1700.69 49
1700.78 52
1700.87 56
1700.97 60
1701.06 65
1701.16 70
1701.25 73
1701.35 73
1701.44 71
1701.54 67
1701.63 62
1701.73 56
1701.82 52
1701.91 49
1702.01 50
1702.10 54
1702.20 60
1702.29 67
1702.39 75
1702.48 82
1702.58 86
1702.67 89
1702.77 88
1702.86 86
1702.95 82
1703.05 78
1703.14 74
1703.24 71
1703.33 70
1703.43 72
1703.52 75
1703.62 79
1703.71 83
1703.81 87
1703.90 89
1704.00 90
1704.09 89
1704.18 86
1704.28 83
1704.37 79
1704.47 75
1704.56 71
1704.66 67
1704.75 63
1704.85 60
1704.94 58
1705.04 58
1705.13 59
1705.23 62
1705.32 66
1705.42 70
1705.51 73
1705.60 74
1705.70 73
1705.79 69
1705.89 64
1705.98 57
1706.08 49
1706.17 43
1706.27 38
1706.36 36
1706.46 36
1706.55 38
1706.65 41
1706.74 46
1706.84 51
1706.93 55
1707.03 59
1707.12 61
1707.21 63
1707.31 63
1707.40 63
1707.50 62
1707.59 60
1707.69 58
1707.78 56
1707.88 52
1707.97 49
1708.07 44
1708.16 39
1708.26 33
1708.35 28
1708.45 24
1708.54 21
1708.64 20
1708.73 20
1708.83 21
1708.92 23
1709.02 26
1709.11 29
1709.20 32
1709.30 35
1709.39 38
1709.49 41
1709.58 44
1709.68 45
1709.77 46
1709.87 45
1709.96 43
1710.06 39
1710.15 35
1710.25 30
1710.34 26
1710.44 23
1710.53 23
1710.63 25
1710.72 30
1710.82 35
1710.91 42
1711.01 48
1711.10 52
1711.20 54
1711.29 53
1711.39 49
1711.48 43
1711.57 36
1711.67 30
1711.76 25
1711.86 24
1711.95 25
1712.05 30
1712.14 37
1712.24 45
1712.33 53
1712.43 61
1712.52 68
1712.62 73
1712.71 79
1712.81 83
1712.90 86
1713.00 88
1713.09 87
1713.19 84
1713.28 79
1713.38 71
1713.47 63
1713.57 55
1713.66 47
1713.76 40
1713.85 34
1713.95 29
1714.04 25
1714.14 22
1714.23 20
1714.33 21
1714.42 23
1714.52 27
1714.61 32
1714.71 36
1714.80 39
1714.90 41
1714.99 43
1715.09 45
1715.18 48
1715.28 52
1715.37 57
1715.47 64
1715.56 71
1715.66 79
1715.75 86
1715.85 92
1715.94 96
1716.04 99
1716.13 101
1716.23 101
1716.32 99
1716.42 96
1716.51 92
1716.61 86
1716.70 80
1716.80 74
1716.89 68
1716.99 63
1717.08 58
1717.18 54
1717.27 52
1717.37 50
1717.46 48
1717.56 46
1717.65 44
1717.75 41
1717.84 39
1717.94 38
1718.03 38
1718.13 38
1718.22 40
1718.32 43
1718.41 46
1718.51 50
1718.60 54
1718.70 59
1718.79 64
1718.89 70
1718.98 75
1719.08 80
1719.17 82
1719.27 82
1719.36 80
1719.46 76
1719.55 71
1719.65 67
1719.74 64
1719.84 65
1719.93 68
1720.03 73
1720.12 80
1720.22 85
1720.31 89
1720.41 89
1720.50 86
1720.60 80
1720.69 74
1720.79 68
1720.88 64
1720.98 62
1721.07 62
1721.17 64
1721.26 66
1721.36 67
1721.45 66
1721.55 64
1721.64 61
1721.74 60
1721.83 60
1721.93 63
1722.02 68
1722.12 74
1722.21 81
1722.31 89
1722.40 95
1722.50 99
1722.59 102
1722.69 102
1722.78 99
1722.88 93
1722.98 84
1723.07 74
1723.17 62
1723.26 52
1723.36 42
1723.45 36
1723.55 33
1723.64 33
1723.74 35
1723.83 39
1723.93 45
1724.02 51
1724.12 56
1724.21 61
1724.31 64
1724.40 66
1724.50 66
1724.59 63
1724.69 59
1724.78 52
1724.88 45
1724.97 36
1725.07 28
1725.16 20
1725.26 12
1725.36 6
1725.45 1
1725.55 0
1725.64 0
1725.74 0
1725.83 0
1725.93 1
1726.02 6
1726.12 13
1726.21 20
1726.31 28
1726.40 35
1726.50 42
1726.59 48
1726.69 54
1726.78 58
1726.88 61
1726.97 64
1727.07 65
1727.16 65
1727.26 64
1727.36 63
1727.45 61
1727.55 60
1727.64 59
1727.74 60
1727.83 61
1727.93 63
1728.02 66
1728.12 68
1728.21 71
1728.31 72
1728.40 72
1728.50 70
1728.59 68
1728.69 64
1728.78 60
1728.88 56
1728.98 52
1729.07 48
1729.17 45
1729.26 42
1729.36 38
1729.45 34
1729.55 28
1729.64 22
1729.74 16
1729.83 10
1729.93 6
1730.02 4
1730.12 6
1730.22 9
1730.31 15
1730.41 23
1730.50 30
1730.60 38
1730.69 45
1730.79 51
1730.88 56
1730.98 60
1731.07 62
1731.17 63
1731.26 62
1731.36 61
1731.45 59
1731.55 58
1731.65 58
1731.74 59
1731.84 62
1731.93 66
1732.03 71
1732.12 75
1732.22 78
1732.31 79
1732.41 77
1732.50 74
1732.60 70
1732.70 64
1732.79 58
1732.89 52
1732.98 46
1733.08 40
1733.17 35
1733.27 31
1733.36 28
1733.46 26
1733.55 26
1733.65 26
1733.75 28
1733.84 30
1733.94 33
1734.03 35
1734.13 38
1734.22 40
1734.32 41
1734.41 43
1734.51 44
1734.60 45
1734.70 46
1734.80 47
1734.89 48
1734.99 50
1735.08 52
1735.18 54
1735.27 57
1735.37 61
1735.46 64
1735.56 68
1735.65 71
1735.75 73
1735.85 73
1735.94 72
1736.04 71
1736.13 69
1736.23 67
1736.32 65
1736.42 63
1736.51 61
1736.61 60
1736.71 59
1736.80 58
1736.90 58
1736.99 57
1737.09 57
1737.18 57
1737.28 57
1737.37 57
1737.47 57
1737.57 56
1737.66 56
1737.76 55
1737.85 54
1737.95 53
1738.04 52
1738.14 50
1738.23 48
1738.33 46
1738.43 43
1738.52 40
1738.62 38
1738.71 37
1738.81 37
1738.90 39
1739.00 44
1739.09 49
1739.19 55
1739.29 59
1739.38 60
1739.48 57
1739.57 51
1739.67 41
1739.76 31
1739.86 21
1739.96 13
1740.05 8
1740.15 4
1740.24 3
1740.34 2
1740.43 1
1740.53 0
1740.63 0
1740.72 0
1740.82 0
1740.91 0
1741.01 0
1741.10 0
1741.20 0
1741.29 0
1741.39 2
1741.49 5
1741.58 10
1741.68 16
1741.77 23
1741.87 29
1741.96 35
1742.06 41
1742.16 45
1742.25 49
1742.35 54
1742.44 59
1742.54 65
1742.63 72
1742.73 80
1742.83 87
1742.92 94
1743.02 100
1743.11 104
1743.21 107
1743.30 110
1743.40 111
1743.50 111
1743.59 110
1743.69 109
1743.78 108
1743.88 108
1743.97 108
1744.07 109
1744.17 111
1744.26 114
1744.36 118
1744.45 121
1744.55 123
1744.64 124
1744.74 124
1744.84 123
1744.93 123
1745.03 123
1745.12 123
1745.22 122
1745.31 119
1745.41 115
1745.51 110
1745.60 103
1745.70 95
1745.79 89
1745.89 84
1745.99 81
1746.08 80
1746.18 82
1746.27 86
1746.37 92
1746.46 100
1746.56 109
1746.66 118
1746.75 128
1746.85 137
1746.94 144
1747.04 150
1747.14 154
1747.23 157
1747.33 160
1747.42 163
1747.52 167
1747.61 171
1747.71 175
1747.81 181
1747.90 188
1748.00 196
1748.09 205
1748.19 216
1748.29 228
1748.38 240
1748.48 253
1748.57 267
1748.67 280
1748.76 294
1748.86 306
1748.96 318
1749.05 328
1749.15 335
1749.24 340
1749.34 343
1749.44 344
1749.53 344
1749.63 345
1749.72 345
1749.82 345
1749.92 345
1750.01 344
1750.11 343
1750.20 340
1750.30 338
1750.39 335
1750.49 332
1750.59 328
1750.68 322
1750.78 314
1750.87 303
1750.97 289
1751.07 274
1751.16 256
1751.26 239
1751.35 222
1751.45 206
1751.55 191
1751.64 176
1751.74 164
1751.83 153
1751.93 145
1752.03 140
1752.12 137
1752.22 136
1752.31 136
1752.41 136
1752.51 136
1752.60 136
1752.70 137
1752.79 138
1752.89 141
1752.99 143
1753.08 145
1753.18 145
1753.27 143
1753.37 139
1753.47 132
1753.56 123
1753.66 114
1753.75 106
1753.85 99
1753.95 93
1754.04 89
1754.14 86
1754.23 84
1754.33 83
1754.43 81
1754.52 80
1754.62 78
1754.71 75
1754.81 72
1754.91 70
1755.00 68
1755.10 69
1755.19 70
1755.29 74
1755.39 78
1755.48 82
1755.58 87
1755.67 91
1755.77 95
1755.87 98
1755.96 101
1756.06 104
1756.15 108
1756.25 110
1756.35 112
1756.44 112
1756.54 109
1756.63 105
1756.73 98
1756.83 91
1756.92 84
1757.02 79
1757.12 77
1757.21 77
1757.31 80
1757.40 83
1757.50 87
1757.60 88
1757.69 88
1757.79 86
1757.88 81
1757.98 75
1758.08 68
1758.17 61
1758.27 55
1758.36 49
1758.46 44
1758.56 42
1758.65 41
1758.75 42
1758.85 45
1758.94 49
1759.04 53
1759.13 58
1759.23 62
1759.33 67
1759.42 72
1759.52 77
1759.61 81
1759.71 84
1759.81 85
1759.90 83
1760.00 79
1760.10 73
1760.19 67
1760.29 62
1760.38 58
1760.48 56
1760.58 56
1760.67 58
1760.77 61
1760.87 63
1760.96 66
1761.06 69
1761.15 71
1761.25 74
1761.35 78
1761.44 81
1761.54 85
1761.63 89
1761.73 93
1761.83 96
1761.92 98
1762.02 98
1762.12 97
1762.21 94
1762.31 90
1762.40 84
1762.50 79
1762.60 75
1762.69 72
1762.79 71
1762.89 72
1762.98 74
1763.08 76
1763.17 77
1763.27 76
1763.37 74
1763.46 70
1763.56 67
1763.66 64
1763.75 62
1763.85 61
1763.95 61
1764.04 61
1764.14 62
1764.23 62
1764.33 63
1764.43 64
1764.52 66
1764.62 69
1764.72 73
1764.81 79
1764.91 84
1765.00 88
1765.10 93
1765.20 97
1765.29 100
1765.39 104
1765.49 107
1765.58 109
1765.68 111
1765.77 112
1765.87 110
1765.97 107
1766.06 102
1766.16 96
1766.26 88
1766.35 81
1766.45 75
1766.55 70
1766.64 68
1766.74 68
1766.83 71
1766.93 76
1767.03 82
1767.12 89
1767.22 96
1767.32 101
1767.41 105
1767.51 108
1767.61 110
1767.70 112
1767.80 114
1767.89 114
1767.99 112
1768.09 108
1768.18 101
1768.28 92
1768.38 82
1768.47 71
1768.57 62
1768.67 55
1768.76 52
1768.86 51
1768.96 54
1769.05 57
1769.15 61
1769.24 63
1769.34 63
1769.44 61
1769.53 59
1769.63 56
1769.73 55
1769.82 56
1769.92 58
1770.02 61
1770.11 64
1770.21 67
1770.31 71
1770.40 75
1770.50 79
1770.60 84
1770.69 89
1770.79 94
1770.88 98
1770.98 100
1771.08 100
1771.17 98
1771.27 95
1771.37 94
1771.46 94
1771.56 96
1771.66 100
1771.75 105
1771.85 108
1771.95 110
1772.04 109
1772.14 107
1772.24 103
1772.33 99
1772.43 97
1772.52 96
1772.62 97
1772.72 99
1772.81 102
1772.91 104
1773.01 104
1773.10 102
1773.20 98
1773.30 92
1773.39 86
1773.49 82
1773.59 79
1773.68 79
1773.78 81
1773.88 85
1773.97 89
1774.07 93
1774.17 95
1774.26 94
1774.36 92
1774.46 88
1774.55 81
1774.65 73
1774.75 64
1774.84 55
1774.94 47
1775.04 41
1775.13 37
1775.23 37
1775.33 41
1775.42 47
1775.52 56
1775.61 64
1775.71 71
1775.81 75
1775.90 75
1776.00 73
1776.10 68
1776.19 62
1776.29 55
1776.39 49
1776.48 43
1776.58 39
1776.68 35
1776.77 33
1776.87 32
1776.97 32
1777.06 33
1777.16 36
1777.26 40
1777.35 45
1777.45 49
1777.55 53
1777.64 55
1777.74 56
1777.84 55
1777.93 54
1778.03 53
1778.13 52
1778.22 53
1778.32 56
1778.42 61
1778.51 68
1778.61 75
1778.71 82
1778.80 89
1778.90 94
1779.00 97
1779.09 98
1779.19 97
1779.29 95
1779.38 91
1779.48 88
1779.58 84
1779.67 82
1779.77 81
1779.87 81
1779.96 82
1780.06 83
1780.16 83
1780.26 82
1780.35 78
1780.45 73
1780.55 67
1780.64 60
1780.74 54
1780.84 50
1780.93 49
1781.03 51
1781.13 56
1781.22 61
1781.32 66
1781.42 70
1781.51 72
1781.61 71
1781.71 68
1781.80 64
1781.90 59
1782.00 55
1782.09 52
1782.19 51
1782.29 52
1782.38 54
1782.48 57
1782.58 58
1782.67 57
1782.77 53
1782.87 48
1782.96 41
1783.06 34
1783.16 29
1783.25 27
1783.35 27
1783.45 30
1783.55 35
1783.64 39
1783.74 43
1783.84 46
1783.93 46
1784.03 45
1784.13 42
1784.22 39
1784.32 36
1784.42 34
1784.51 32
1784.61 32
1784.71 32
1784.80 34
1784.90 38
1785.00 42
1785.09 48
1785.19 55
1785.29 62
1785.39 69
1785.48 76
1785.58 81
1785.68 83
1785.77 82
1785.87 78
1785.97 72
1786.06 63
1786.16 53
1786.26 43
1786.35 33
1786.45 24
1786.55 16
1786.65 8
1786.74 3
1786.84 0
1786.94 0
1787.03 0
1787.13 0
1787.23 6
1787.32 15
1787.42 26
1787.52 36
1787.61 45
1787.71 52
1787.81 55
1787.91 55
1788.00 53
1788.10 49
1788.20 46
1788.29 44
1788.39 42
1788.49 42
1788.58 42
1788.68 43
1788.78 43
1788.87 44
1788.97 47
1789.07 50
1789.17 56
1789.26 64
1789.36 72
1789.46 80
1789.55 85
1789.65 89
1789.75 90
1789.84 90
1789.94 89
1790.04 89
1790.14 90
1790.23 93
1790.33 98
1790.43 102
1790.52 106
1790.62 108
1790.72 107
1790.81 103
1790.91 96
1791.01 87
1791.11 78
1791.20 70
1791.30 65
1791.40 63
1791.49 64
1791.59 67
1791.69 71
1791.78 74
1791.88 77
1791.98 77
1792.08 77
1792.17 75
1792.27 73
1792.37 70
1792.46 67
1792.56 65
1792.66 63
1792.76 62
1792.85 63
1792.95 65
1793.05 70
1793.14 76
1793.24 83
1793.34 90
1793.43 95
1793.53 98
1793.63 98
1793.73 96
1793.82 92
1793.92 87
1794.02 81
1794.11 75
1794.21 69
1794.31 65
1794.41 61
1794.50 58
1794.60 56
1794.70 54
1794.79 52
1794.89 49
1794.99 47
1795.09 44
1795.18 43
1795.28 42
1795.38 43
1795.47 46
1795.57 49
1795.67 53
1795.77 56
1795.86 58
1795.96 58
1796.06 58
1796.15 56
1796.25 53
1796.35 50
1796.45 47
1796.54 44
1796.64 41
1796.74 39
1796.83 37
1796.93 35
1797.03 34
1797.13 33
1797.22 32
1797.32 32
1797.42 32
1797.51 32
1797.61 32
1797.71 32
1797.81 32
1797.90 32
1798.00 32
1798.10 33
1798.20 36
1798.29 40
1798.39 46
1798.49 52
1798.58 58
1798.68 63
1798.78 68
1798.88 71
1798.97 75
1799.07 80
1799.17 84
1799.26 89
1799.36 94
1799.46 98
1799.56 101
1799.65 103
1799.75 103
1799.85 102
1799.95 100
1800.04 96
1800.14 90
1800.24 83
1800.33 76
1800.43 68
1800.53 61
1800.63 56
1800.72 53
1800.82 51
1800.92 51
1801.02 52
1801.11 54
1801.21 54
1801.31 53
1801.40 50
1801.50 45
1801.60 39
1801.70 32
1801.79 24
1801.89 16
1801.99 8
1802.09 1
1802.18 0
1802.28 0
1802.38 0
1802.48 0
1802.57 0
1802.67 0
1802.77 0
1802.86 0
1802.96 6
1803.06 13
1803.16 19
1803.25 24
1803.35 31
1803.45 38
1803.55 46
1803.64 56
1803.74 67
1803.84 79
1803.94 92
1804.03 105
1804.13 117
1804.23 129
1804.33 140
1804.42 149
1804.52 156
1804.62 161
1804.71 163
1804.81 161
1804.91 157
1805.01 150
1805.10 142
1805.20 134
1805.30 127
1805.40 120
1805.49 115
1805.59 112
1805.69 111
1805.79 111
1805.88 112
1805.98 116
1806.08 121
1806.18 127
1806.27 134
1806.37 141
1806.47 147
1806.57 151
1806.66 154
1806.76 155
1806.86 154
1806.96 152
1807.05 149
1807.15 145
1807.25 141
1807.35 137
1807.44 133
1807.54 130
1807.64 127
1807.74 125
1807.83 124
1807.93 121
1808.03 118
1808.13 115
1808.22 111
1808.32 107
1808.42 104
1808.52 102
1808.61 103
1808.71 105
1808.81 109
1808.91 113
1809.00 115
1809.10 116
1809.20 114
1809.30 109
1809.39 101
1809.49 92
1809.59 82
1809.69 73
1809.78 66
1809.88 61
1809.98 58
1810.08 57
1810.17 56
1810.27 54
1810.37 51
1810.47 46
1810.56 41
1810.66 36
1810.76 31
1810.86 29
1810.95 28
1811.05 30
1811.15 34
1811.25 40
1811.34 46
1811.44 53
1811.54 58
1811.64 63
1811.73 65
1811.83 64
1811.93 62
1812.03 58
1812.12 54
1812.22 50
1812.32 48
1812.42 47
1812.51 48
1812.61 50
1812.71 51
1812.81 52
1812.91 52
1813.00 50
1813.10 46
1813.20 41
1813.30 35
1813.39 29
1813.49 23
1813.59 19
1813.69 16
1813.78 14
1813.88 13
1813.98 12
1814.08 12
1814.17 11
1814.27 9
1814.37 6
1814.47 4
1814.57 2
1814.66 1
1814.76 3
1814.86 5
1814.96 9
1815.05 13
1815.15 17
1815.25 20
1815.35 22
1815.44 22
1815.54 22
1815.64 22
1815.74 20
1815.83 19
1815.93 17
1816.03 14
1816.13 11
1816.23 7
1816.32 2
1816.42 0
1816.52 0
1816.62 0
1816.71 0
1816.81 0
1816.91 0
1817.01 0
1817.11 0
1817.20 5
1817.30 11
1817.40 17
1817.50 21
1817.59 25
1817.69 28
1817.79 30
1817.89 32
1817.98 35
1818.08 38
1818.18 42
1818.28 44
1818.38 46
1818.47 47
1818.57 47
1818.67 47
1818.77 47
1818.86 47
1818.96 49
1819.06 52
1819.16 55
1819.26 57
1819.35 56
1819.45 53
1819.55 48
1819.65 42
1819.74 35
1819.84 30
1819.94 26
1820.04 24
1820.14 24
1820.23 25
1820.33 27
1820.43 29
1820.53 32
1820.62 34
1820.72 38
1820.82 41
1820.92 46
1821.02 51
1821.11 57
1821.21 61
1821.31 65
1821.41 68
1821.51 69
1821.60 68
1821.70 65
1821.80 61
1821.90 56
1821.99 50
1822.09 43
1822.19 38
1822.29 33
1822.39 29
1822.48 27
1822.58 25
1822.68 24
1822.78 24
1822.88 23
1822.97 22
1823.07 20
1823.17 17
1823.27 14
1823.37 11
1823.46 9
1823.56 8
1823.66 8
1823.76 11
1823.85 15
1823.95 20
1824.05 26
1824.15 32
1824.25 38
1824.34 44
1824.44 47
1824.54 49
1824.64 50
1824.74 49
1824.83 49
1824.93 47
1825.03 46
1825.13 44
1825.23 41
1825.32 38
1825.42 34
1825.52 30
1825.62 27
1825.72 26
1825.81 26
1825.91 27
1826.01 30
1826.11 34
1826.21 38
1826.30 43
1826.40 47
1826.50 52
1826.60 58
1826.70 63
1826.79 68
1826.89 72
1826.99 76
1827.09 78
1827.19 80
1827.28 79
1827.38 78
1827.48 76
1827.58 74
1827.68 73
1827.77 73
1827.87 73
1827.97 74
1828.07 75
1828.17 74
1828.26 71
1828.36 65
1828.46 56
1828.56 46
1828.66 36
1828.75 27
1828.85 21
1828.95 19
1829.05 21
1829.15 26
1829.24 33
1829.34 41
1829.44 47
1829.54 50
1829.64 52
1829.73 50
1829.83 48
1829.93 44
1830.03 41
1830.13 39
1830.22 39
1830.32 41
1830.42 44
1830.52 48
1830.62 53
1830.71 56
1830.81 57
1830.91 58
1831.01 58
1831.11 58
1831.21 61
1831.30 65
1831.40 72
1831.50 79
1831.60 86
1831.70 93
1831.79 97
1831.89 99
1831.99 100
1832.09 98
1832.19 94
1832.28 90
1832.38 83
1832.48 76
1832.58 67
1832.68 58
1832.78 48
1832.87 38
1832.97 29
1833.07 21
1833.17 15
1833.27 12
1833.36 11
1833.46 11
1833.56 13
1833.66 16
1833.76 18
1833.86 21
1833.95 23
1834.05 26
1834.15 28
1834.25 30
1834.35 32
1834.44 33
1834.54 34
1834.64 33
1834.74 31
1834.84 28
1834.94 25
1835.03 21
1835.13 18
1835.23 15
1835.33 13
1835.43 12
1835.52 13
1835.62 15
1835.72 19
1835.82 25
1835.92 32
1836.02 39
1836.11 45
1836.21 50
1836.31 54
1836.41 57
1836.51 58
1836.61 59
1836.70 60
1836.80 60
1836.90 59
1837.00 58
1837.10 55
1837.19 52
1837.29 49
1837.39 46
1837.49 44
1837.59 44
1837.69 44
1837.78 46
1837.88 49
1837.98 51
1838.08 53
1838.18 54
1838.28 55
1838.37 56
1838.47 57
1838.57 59
1838.67 61
1838.77 62
1838.87 63
1838.96 63
1839.06 61
1839.16 58
1839.26 54
1839.36 49
1839.46 45
1839.55 40
1839.65 36
1839.75 33
1839.85 30
1839.95 27
1840.05 24
1840.14 22
1840.24 20
1840.34 19
1840.44 18
1840.54 19
1840.64 21
1840.73 25
1840.83 31
1840.93 39
1841.03 49
1841.13 59
1841.23 69
1841.32 78
1841.42 87
1841.52 95
1841.62 102
1841.72 108
1841.82 113
1841.91 116
1842.01 117
1842.11 115
1842.21 111
1842.31 106
1842.41 99
1842.50 92
1842.60 86
1842.70 81
1842.80 76
1842.90 72
1843.00 68
1843.10 63
1843.19 58
1843.29 53
1843.39 47
1843.49 43
1843.59 39
1843.69 37
1843.78 36
1843.88 39
1843.98 43
1844.08 48
1844.18 53
1844.28 58
1844.38 60
1844.47 61
1844.57 60
1844.67 58
1844.77 57
1844.87 57
1844.97 59
1845.06 62
1845.16 66
1845.26 71
1845.36 75
1845.46 78
1845.56 81
1845.66 82
1845.75 83
1845.85 83
1845.95 83
1846.05 83
1846.15 82
1846.25 80
1846.34 76
1846.44 72
1846.54 67
1846.64 61
1846.74 55
1846.84 50
1846.94 44
1847.03 39
1847.13 36
1847.23 33
1847.33 33
1847.43 35
1847.53 38
1847.63 43
1847.72 49
1847.82 54
1847.92 58
1848.02 60
1848.12 61
1848.22 60
1848.32 58
1848.41 57
1848.51 57
1848.61 57
1848.71 59
1848.81 62
1848.91 63
1849.01 64
1849.10 64
1849.20 62
1849.30 58
1849.40 54
1849.50 51
1849.60 48
1849.70 47
1849.79 47
1849.89 48
1849.99 49
1850.09 50
1850.19 51
1850.29 51
1850.39 50
1850.48 48
1850.58 45
1850.68 41
1850.78 37
1850.88 32
1850.98 27
1851.08 23
1851.18 20
1851.27 19
1851.37 19
1851.47 21
1851.57 25
1851.67 32
1851.77 42
1851.87 53
1851.96 64
1852.06 75
1852.16 83
1852.26 89
1852.36 90
1852.46 89
1852.56 86
1852.66 82
1852.75 79
1852.85 77
1852.95 76
1853.05 77
1853.15 78
1853.25 78
1853.35 79
1853.44 78
1853.54 77
1853.64 77
1853.74 78
1853.84 80
1853.94 83
1854.04 86
1854.14 89
1854.23 91
1854.33 92
1854.43 91
1854.53 89
1854.63 86
1854.73 81
1854.83 76
1854.93 71
1855.02 64
1855.12 58
1855.22 53
1855.32 48
1855.42 43
1855.52 40
1855.62 37
1855.72 35
1855.81 34
1855.91 33
1856.01 33
1856.11 35
1856.21 38
1856.31 41
1856.41 46
1856.51 51
1856.60 56
1856.70 60
1856.80 64
1856.90 67
1857.00 71
1857.10 75
1857.20 80
1857.30 85
1857.39 89
1857.49 92
1857.59 94
1857.69 93
1857.79 91
1857.89 86
1857.99 80
1858.09 73
1858.19 66
1858.28 60
1858.38 54
1858.48 50
1858.58 48
1858.68 47
1858.78 48
1858.88 50
1858.98 51
1859.07 51
1859.17 50
1859.27 46
1859.37 41
1859.47 35
1859.57 29
1859.67 24
1859.77 19
1859.87 15
1859.96 11
1860.06 7
1860.16 3
1860.26 0
1860.36 0
1860.46 0
1860.56 0
1860.66 0
1860.76 0
1860.85 0
1860.95 0
1861.05 4
1861.15 7
1861.25 9
1861.35 10
1861.45 11
1861.55 12
1861.65 14
1861.74 16
1861.84 19
1861.94 22
1862.04 26
1862.14 29
1862.24 32
1862.34 35
1862.44 38
1862.54 41
1862.64 45
1862.73 50
1862.83 56
1862.93 63
1863.03 70
1863.13 78
1863.23 86
1863.33 92
1863.43 97
1863.53 100
1863.62 100
1863.72 98
1863.82 94
1863.92 89
1864.02 83
1864.12 76
1864.22 68
1864.32 59
1864.42 50
1864.52 41
1864.61 32
1864.71 25
1864.81 20
1864.91 17
1865.01 16
1865.11 17
1865.21 19
1865.31 23
1865.41 26
1865.51 30
1865.60 34
1865.70 38
1865.80 42
1865.90 46
1866.00 49
1866.10 52
1866.20 54
1866.30 54
1866.40 54
1866.50 53
1866.60 52
1866.69 49
1866.79 46
1866.89 42
1866.99 37
1867.09 32
1867.19 26
1867.29 20
1867.39 15
1867.49 10
1867.59 7
1867.68 5
1867.78 5
1867.88 6
1867.98 8
1868.08 12
1868.18 15
1868.28 19
1868.38 21
1868.48 21
1868.58 20
1868.68 17
1868.77 14
1868.87 12
1868.97 12
1869.07 14
1869.17 18
1869.27 25
1869.37 33
1869.47 41
1869.57 49
1869.67 56
1869.77 61
1869.87 65
1869.96 67
1870.06 68
1870.16 69
1870.26 70
1870.36 70
1870.46 71
1870.56 70
1870.66 68
1870.76 65
1870.86 61
1870.96 56
1871.06 50
1871.15 45
1871.25 40
1871.35 37
1871.45 35
1871.55 35
1871.65 35
1871.75 36
1871.85 37
1871.95 37
1872.05 37
1872.15 38
1872.25 38
1872.34 39
1872.44 40
1872.54 40
1872.64 38
1872.74 35
1872.84 30
1872.94 23
1873.04 15
1873.14 7
1873.24 1
1873.34 0
1873.44 0
1873.54 0
1873.63 0
1873.73 0
1873.83 4
1873.93 7
1874.03 10
1874.13 13
1874.23 15
1874.33 17
1874.43 18
1874.53 20
1874.63 20
1874.73 20
1874.83 19
1874.92 17
1875.02 14
1875.12 12
1875.22 10
1875.32 9
1875.42 10
1875.52 11
1875.62 13
1875.72 15
1875.82 16
1875.92 16
1876.02 15
1876.12 14
1876.22 13
1876.31 14
1876.41 16
1876.51 21
1876.61 28
1876.71 37
1876.81 46
1876.91 54
1877.01 60
1877.11 63
1877.21 63
1877.31 60
1877.41 54
1877.51 48
1877.61 42
1877.71 36
1877.80 33
1877.90 31
1878.00 31
1878.10 32
1878.20 34
1878.30 36
1878.40 38
1878.50 40
1878.60 42
1878.70 45
1878.80 48
1878.90 50
1879.00 52
1879.10 54
1879.20 55
1879.30 57
1879.39 59
1879.49 62
1879.59 65
1879.69 68
1879.79 71
1879.89 73
1879.99 74
1880.09 72
1880.19 69
1880.29 63
1880.39 58
1880.49 52
1880.59 46
1880.69 42
1880.79 39
1880.89 36
1880.99 33
1881.08 30
1881.18 26
1881.28 22
1881.38 17
1881.48 12
1881.58 8
1881.68 6
1881.78 7
1881.88 9
1881.98 13
1882.08 17
1882.18 22
1882.28 26
1882.38 29
1882.48 32
1882.58 35
1882.68 38
1882.78 40
1882.87 40
1882.97 39
1883.07 36
1883.17 30
1883.27 23
1883.37 14
1883.47 7
1883.57 2
1883.67 0
1883.77 0
1883.87 1
1883.97 5
1884.07 9
1884.17 14
1884.27 17
1884.37 20
1884.47 22
1884.57 23
1884.67 23
1884.77 22
1884.87 21
1884.96 20
1885.06 18
1885.16 15
1885.26 11
1885.36 7
1885.46 2
1885.56 0
1885.66 0
1885.76 0
1885.86 0
1885.96 0
1886.06 0
1886.16 0
1886.26 2
1886.36 6
1886.46 11
1886.56 16
1886.66 22
1886.76 27
1886.86 30
1886.96 32
1887.06 32
1887.16 30
1887.25 29
1887.35 28
1887.45 28
1887.55 29
1887.65 30
1887.75 32
1887.85 34
1887.95 36
1888.05 37
1888.15 39
1888.25 41
1888.35 42
1888.45 44
1888.55 44
1888.65 44
1888.75 44
1888.85 44
1888.95 44
1889.05 43
1889.15 42
1889.25 40
1889.35 37
1889.45 33
1889.55 30
1889.65 26
1889.75 24
1889.85 23
1889.94 23
1890.04 22
1890.14 21
1890.24 18
1890.34 15
1890.44 10
1890.54 4
1890.64 0
1890.74 0
1890.84 0
1890.94 0
1891.04 0
1891.14 0
1891.24 0
1891.34 3
1891.44 7
1891.54 9
1891.64 8
1891.74 6
1891.84 3
1891.94 1
1892.04 0
1892.14 0
1892.24 4
1892.34 10
1892.44 16
1892.54 23
1892.64 28
1892.74 32
1892.84 35
1892.94 36
1893.04 35
1893.14 32
1893.24 29
1893.34 25
1893.43 21
1893.53 16
1893.63 13
1893.73 10
1893.83 9
1893.93 9
1894.03 11
1894.13 13
1894.23 16
1894.33 21
1894.43 26
1894.53 32
1894.63 38
1894.73 43
1894.83 46
1894.93 48
1895.03 48
1895.13 46
1895.23 43
1895.33 40
1895.43 38
1895.53 36
1895.63 36
1895.73 36
1895.83 37
1895.93 38
1896.03 39
1896.13 39
1896.23 38
1896.33 36
1896.43 32
1896.53 28
1896.63 23
1896.73 18
1896.83 15
1896.93 13
1897.03 13
1897.13 14
1897.23 15
1897.33 15
1897.43 15
1897.53 13
1897.63 9
1897.73 5
1897.83 0
1897.93 0
1898.03 0
1898.13 0
1898.23 0
1898.33 1
1898.43 5
1898.53 10
1898.63 12
1898.73 14
1898.83 15
1898.93 15
1899.03 16
1899.13 17
1899.23 19
1899.33 22
1899.43 25
1899.53 30
1899.63 35
1899.72 40
1899.82 46
1899.92 53
1900.02 61
1900.12 69
1900.22 76
1900.32 81
1900.42 85
1900.52 87
1900.62 86
1900.72 83
1900.82 79
1900.92 75
1901.02 73
1901.12 74
1901.22 77
1901.32 82
1901.42 90
1901.52 97
1901.62 104
1901.72 108
1901.82 110
1901.92 109
1902.02 105
1902.12 99
1902.22 92
1902.32 85
1902.42 78
1902.52 71
1902.62 64
1902.72 59
1902.82 54
1902.92 51
1903.02 48
1903.12 45
1903.22 42
1903.32 38
1903.42 33
1903.52 26
1903.62 19
1903.72 12
1903.82 6
1903.92 2
1904.02 0
1904.12 1
1904.22 4
1904.32 8
1904.42 12
1904.52 16
1904.62 19
1904.72 21
1904.82 21
1904.92 19
1905.02 15
1905.12 10
1905.22 5
1905.33 1
1905.43 0
1905.53 0
1905.63 0
1905.73 0
1905.83 4
1905.93 11
1906.03 19
1906.13 27
1906.23 34
1906.33 39
1906.43 43
1906.53 44
1906.63 42
1906.73 37
1906.83 31
1906.93 25
1907.03 19
1907.13 14
1907.23 12
1907.33 13
1907.43 17
1907.53 22
1907.63 28
1907.73 33
1907.83 38
1907.93 42
1908.03 45
1908.13 48
1908.23 51
1908.33 55
1908.43 58
1908.53 62
1908.63 66
1908.73 70
1908.83 74
1908.93 80
1909.03 86
1909.13 94
1909.23 102
1909.33 109
1909.43 114
1909.53 114
1909.63 110
1909.73 102
1909.83 89
1909.93 76
1910.03 62
1910.13 52
1910.23 45
1910.33 43
1910.43 43
1910.53 45
1910.63 48
1910.73 48
1910.83 47
1910.93 44
1911.03 39
1911.13 34
1911.23 30
1911.33 28
1911.43 28
1911.53 30
1911.63 33
1911.74 36
1911.84 39
1911.94 41
1912.04 41
1912.14 39
1912.24 36
1912.34 33
1912.44 31
1912.54 30
1912.64 31
1912.74 33
1912.84 35
1912.94 37
1913.04 38
1913.14 39
1913.24 39
1913.34 40
1913.44 43
1913.54 47
1913.64 54
1913.74 62
1913.84 70
1913.94 78
1914.04 85
1914.14 90
1914.24 93
1914.34 93
1914.44 92
1914.54 88
1914.64 83
1914.74 75
1914.84 67
1914.94 58
1915.04 50
1915.14 43
1915.25 39
1915.35 38
1915.45 41
1915.55 47
1915.65 56
1915.75 66
1915.85 75
1915.95 83
1916.05 88
1916.15 89
1916.25 88
1916.35 86
1916.45 82
1916.55 80
1916.65 78
1916.75 78
1916.85 78
1916.95 77
1917.05 75
1917.15 71
1917.25 65
1917.35 57
1917.45 49
1917.55 40
1917.65 33
1917.75 26
1917.85 19
1917.96 13
1918.06 7
1918.16 2
1918.26 0
1918.36 0
1918.46 0
1918.56 0
1918.66 0
1918.76 0
1918.86 4
1918.96 11
1919.06 19
1919.16 26
1919.26 32
1919.36 37
1919.46 40
1919.56 40
1919.66 38
1919.76 33
1919.86 27
1919.96 22
1920.06 18
1920.16 16
1920.27 15
1920.37 16
1920.47 16
1920.57 16
1920.67 14
1920.77 10
1920.87 6
1920.97 1
1921.07 0
1921.17 0
1921.27 0
1921.37 0
1921.47 0
1921.57 0
1921.67 0
1921.77 0
1921.87 2
1921.97 9
1922.07 16
1922.17 23
1922.28 29
1922.38 34
1922.48 37
1922.58 38
1922.68 37
1922.78 35
1922.88 32
1922.98 29
1923.08 26
1923.18 23
1923.28 21
1923.38 21
1923.48 22
1923.58 25
1923.68 29
1923.78 33
1923.88 39
1923.98 44
1924.08 50
1924.19 56
1924.29 62
1924.39 66
1924.49 69
1924.59 69
1924.69 67
1924.79 64
1924.89 58
1924.99 53
1925.09 47
1925.19 42
1925.29 37
1925.39 32
1925.49 29
1925.59 26
1925.69 24
1925.79 23
1925.90 24
1926.00 26
1926.10 30
1926.20 34
1926.30 39
1926.40 44
1926.50 47
1926.60 50
1926.70 51
1926.80 51
1926.90 49
1927.00 45
1927.10 40
1927.20 34
1927.30 28
1927.41 22
1927.51 17
1927.61 13
1927.71 10
1927.81 8
1927.91 6
1928.01 6
1928.11 8
1928.21 10
1928.31 14
1928.41 19
1928.51 26
1928.61 32
1928.71 37
1928.81 41
1928.92 44
1929.02 44
1929.12 44
1929.22 43
1929.32 43
1929.42 44
1929.52 47
1929.62 52
1929.72 57
1929.82 62
1929.92 66
1930.02 68
1930.12 68
1930.22 67
1930.33 64
1930.43 63
1930.53 63
1930.63 66
1930.73 73
1930.83 83
1930.93 93
1931.03 102
1931.13 109
1931.23 112
1931.33 111
1931.43 107
1931.53 101
1931.63 95
1931.74 91
1931.84 89
1931.94 88
1932.04 87
1932.14 87
1932.24 85
1932.34 81
1932.44 75
1932.54 68
1932.64 61
1932.74 53
1932.84 46
1932.95 39
1933.05 33
1933.15 26
1933.25 20
1933.35 15
1933.45 10
1933.55 6
1933.65 4
1933.75 2
1933.85 2
1933.95 2
1934.05 2
1934.15 1
1934.26 1
1934.36 1
1934.46 1
1934.56 2
1934.66 5
1934.76 9
1934.86 14
1934.96 19
1935.06 25
1935.16 29
1935.26 31
1935.36 31
1935.47 30
1935.57 27
1935.67 24
1935.77 21
1935.87 20
1935.97 20
1936.07 22
1936.17 25
1936.27 30
1936.37 36
1936.47 42
1936.58 47
1936.68 51
1936.78 51
1936.88 49
1936.98 45
1937.08 40
1937.18 36
1937.28 34
1937.38 34
1937.48 37
1937.58 42
1937.69 47
1937.79 52
1937.89 54
1937.99 53
1938.09 49
1938.19 43
1938.29 35
1938.39 26
1938.49 18
1938.59 10
1938.69 4
1938.80 0
1938.90 0
1939.00 0
1939.10 3
1939.20 8
1939.30 15
1939.40 23
1939.50 29
1939.60 35
1939.70 38
1939.81 39
1939.91 39
1940.01 37
1940.11 34
1940.21 31
1940.31 27
1940.41 25
1940.51 23
1940.61 23
1940.71 25
1940.82 29
1940.92 35
1941.02 42
1941.12 49
1941.22 56
1941.32 61
1941.42 65
1941.52 68
1941.62 69
1941.72 70
1941.83 70
1941.93 71
1942.03 72
1942.13 72
1942.23 73
1942.33 73
1942.43 72
1942.53 72
1942.63 71
1942.73 70
1942.84 70
1942.94 70
1943.04 71
1943.14 71
1943.24 70
1943.34 68
1943.44 64
1943.54 59
1943.64 54
1943.75 50
1943.85 48
1943.95 48
1944.05 51
1944.15 56
1944.25 62
1944.35 67
1944.45 69
1944.55 69
1944.66 65
1944.76 58
1944.86 50
1944.96 43
1945.06 37
1945.16 36
1945.26 38
1945.36 45
1945.46 54
1945.57 65
1945.67 74
1945.77 80
1945.87 82
1945.97 80
1946.07 75
1946.17 67
1946.27 59
1946.37 50
1946.48 43
1946.58 37
1946.68 33
1946.78 30
1946.88 30
1946.98 31
1947.08 33
1947.18 37
1947.28 41
1947.39 44
1947.49 45
1947.59 43
1947.69 38
1947.79 30
1947.89 21
1947.99 13
1948.09 6
1948.20 2
1948.30 2
1948.40 5
1948.50 11
1948.60 18
1948.70 25
1948.80 33
1948.90 39
1949.01 44
1949.11 49
1949.21 53
1949.31 58
1949.41 63
1949.51 69
1949.61 74
1949.71 77
1949.81 79
1949.92 78
1950.02 74
1950.12 68
1950.22 62
1950.32 56
1950.42 52
1950.52 49
1950.62 48
1950.73 48
1950.83 48
1950.93 47
1951.03 45
1951.13 41
1951.23 36
1951.33 29
1951.44 21
1951.54 13
1951.64 7
1951.74 3
1951.84 1
1951.94 2
1952.04 6
1952.14 11
1952.25 16
1952.35 20
1952.45 23
1952.55 24
1952.65 24
1952.75 24
1952.85 23
1952.95 24
1953.06 26
1953.16 30
1953.26 37
1953.36 44
1953.46 52
1953.56 61
1953.66 68
1953.77 73
1953.87 77
1953.97 77
1954.07 75
1954.17 70
1954.27 62
1954.37 53
1954.47 43
1954.58 34
1954.68 27
1954.78 22
1954.88 22
1954.98 25
1955.08 32
1955.18 43
1955.29 54
1955.39 65
1955.49 75
1955.59 81
1955.69 83
1955.79 82
1955.89 78
1956.00 72
1956.10 65
1956.20 58
1956.30 53
1956.40 49
1956.50 48
1956.60 48
1956.71 51
1956.81 56
1956.91 62
1957.01 68
1957.11 75
1957.21 80
1957.31 84
1957.42 86
1957.52 86
1957.62 84
1957.72 82
1957.82 79
1957.92 78
1958.02 77
1958.13 76
1958.23 75
1958.33 74
1958.43 72
1958.53 69
1958.63 65
1958.73 60
1958.84 55
1958.94 51
1959.04 47
1959.14 44
1959.24 43
1959.34 42
1959.44 42
1959.55 42
1959.65 42
1959.75 42
1959.85 42
1959.95 43
1960.05 44
1960.15 46
1960.26 48
1960.36 51
1960.46 54
1960.56 57
1960.66 60
1960.76 61
1960.87 63
1960.97 64
1961.07 65
1961.17 66
1961.27 67
1961.37 68
1961.47 69
1961.58 69
1961.68 68
1961.78 66
1961.88 64
1961.98 60
1962.08 57
1962.19 53
1962.29 50
1962.39 49
1962.49 49
1962.59 51
1962.69 55
1962.79 59
1962.90 63
1963.00 65
1963.10 66
1963.20 65
1963.30 63
1963.40 61
1963.51 58
1963.61 57
1963.71 56
1963.81 57
1963.91 58
1964.01 59
1964.12 60
1964.22 60
1964.32 60
1964.42 59
1964.52 56
1964.62 51
1964.73 46
1964.83 40
1964.93 35
1965.03 31
1965.13 28
1965.23 27
1965.34 29
1965.44 32
1965.54 37
1965.64 41
1965.74 44
1965.84 47
1965.94 48
1966.05 48
1966.15 49
1966.25 50
1966.35 54
1966.45 59
1966.55 65
1966.66 72
1966.76 79
1966.86 85
1966.96 90
1967.06 95
1967.16 100
1967.27 105
1967.37 111
1967.47 117
1967.57 121
1967.67 123
1967.78 122
1967.88 118
1967.98 110
1968.08 99
1968.18 87
1968.28 75
1968.39 65
1968.49 56
1968.59 50
1968.69 46
1968.79 44
1968.89 43
1969.00 43
1969.10 43
1969.20 42
1969.30 41
1969.40 39
1969.50 37
1969.61 35
1969.71 32
1969.81 28
1969.91 25
1970.01 22
1970.12 20
1970.22 18
1970.32 16
1970.42 15
1970.52 14
1970.62 13
1970.73 12
1970.83 12
1970.93 12
1971.03 12
1971.13 11
1971.23 10
1971.34 9
1971.44 7
1971.54 6
1971.64 4
1971.74 3
1971.85 4
1971.95 5
1972.05 8
1972.15 11
1972.25 15
1972.35 19
1972.46 24
1972.56 30
1972.66 36
1972.76 42
1972.86 48
1972.97 54
1973.07 59
1973.17 65
1973.27 70
1973.37 75
1973.47 80
1973.58 85
1973.68 90
1973.78 94
1973.88 95
1973.98 95
1974.09 92
1974.19 87
1974.29 82
1974.39 77
1974.49 72
1974.60 69
1974.70 67
1974.80 67
1974.90 66
1975.00 66
1975.10 66
1975.21 64
1975.31 62
1975.41 59
1975.51 55
1975.61 51
1975.72 47
1975.82 43
1975.92 42
1976.02 41
1976.12 43
1976.23 46
1976.33 50
1976.43 54
1976.53 58
1976.63 62
1976.74 65
1976.84 68
1976.94 69
1977.04 69
1977.14 69
1977.24 69
1977.35 69
1977.45 68
1977.55 68
1977.65 67
1977.75 66
1977.86 65
1977.96 62
1978.06 59
1978.16 55
1978.26 51
1978.37 49
1978.47 47
1978.57 47
1978.67 49
1978.77 53
1978.88 58
1978.98 65
1979.08 73
1979.18 82
1979.28 91
1979.39 98
1979.49 104
1979.59 107
1979.69 107
1979.79 105
1979.90 101
1980.00 97
1980.10 92
1980.20 89
1980.30 87
1980.41 87
1980.51 88
1980.61 89
1980.71 90
1980.81 90
1980.92 89
1981.02 85
1981.12 80
1981.22 74
1981.32 67
1981.43 61
1981.53 56
1981.63 52
1981.73 51
1981.84 52
1981.94 54
1982.04 57
1982.14 61
1982.24 64
1982.35 66
1982.45 68
1982.55 68
1982.65 69
1982.75 69
1982.86 69
1982.96 70
1983.06 72
1983.16 75
1983.26 78
1983.37 80
1983.47 80
1983.57 79
1983.67 75
1983.77 68
1983.88 60
1983.98 51
1984.08 42
1984.18 33
1984.29 26
1984.39 19
1984.49 13
1984.59 8
1984.69 4
1984.80 0
1984.90 0
1985.00 0
1985.10 0
1985.20 0
1985.31 0
1985.41 0
1985.51 0
1985.61 0
1985.72 0
1985.82 8
1985.92 19
1986.02 31
1986.12 44
1986.23 54
1986.33 63
1986.43 68
1986.53 72
1986.64 74
1986.74 75
1986.84 77
1986.94 80
1987.04 82
1987.15 84
1987.25 85
1987.35 83
1987.45 79
1987.56 72
1987.66 63
1987.76 52
1987.86 43
1987.96 35
1988.07 31
1988.17 31
1988.27 36
1988.37 45
1988.48 55
1988.58 67
1988.68 76
1988.78 83
1988.88 87
1988.99 86
1989.09 83
1989.19 78
1989.29 73
1989.40 69
1989.50 67
1989.60 67
1989.70 69
1989.80 72
1989.91 75
1990.01 77
1990.11 78
1990.21 77
1990.32 74
1990.42 72
1990.52 69
1990.62 67
1990.72 67
1990.83 68
1990.93 72
1991.03 76
1991.13 81
1991.24 87
1991.34 92
1991.44 96
1991.54 99
1991.65 101
1991.75 101
1991.85 100
1991.95 98
1992.05 95
1992.16 92
1992.26 89
1992.36 86
1992.46 84
1992.57 84
1992.67 84
1992.77 84
1992.87 85
1992.98 85
1993.08 84
1993.18 81
1993.28 77
1993.39 72
1993.49 66
1993.59 61
1993.69 57
1993.79 55
1993.90 56
1994.00 59
1994.10 63
1994.20 69
1994.31 75
1994.41 81
1994.51 86
1994.61 91
1994.72 96
1994.82 100
1994.92 104
1995.02 107
1995.13 110
1995.23 113
1995.33 115
1995.43 116
1995.54 117
1995.64 117
1995.74 117
1995.84 117
1995.95 117
1996.05 117
1996.15 118
1996.25 119
1996.36 120
1996.46 120
1996.56 121
1996.66 120
1996.76 118
1996.87 116
1996.97 114
1997.07 112
1997.17 110
1997.28 109
1997.38 108
1997.48 107
1997.58 105
1997.69 103
1997.79 99
1997.89 95
1997.99 89
1998.10 83
1998.20 76
1998.30 69
1998.40 62
1998.51 55
1998.61 49
1998.71 44
1998.81 42
1998.92 43
1999.02 49
1999.12 58
1999.22 69
1999.33 82
1999.43 94
1999.53 104
1999.63 111
1999.74 112
1999.84 110
1999.94 105
2000.04 98
2000.15 91
2000.25 85
2000.35 80
2000.45 78
2000.56 78
2000.66 79
2000.76 81
2000.86 84
2000.97 86
2001.07 88
2001.17 89
2001.28 90
2001.38 90
2001.48 90
2001.58 90
2001.69 89
2001.79 88
2001.89 86
2001.99 84
2002.10 80
2002.20 76
2002.30 71
2002.40 65
2002.51 59
2002.61 53
2002.71 47
2002.81 43
2002.92 40
2003.02 39
2003.12 39
2003.22 40
2003.33 42
2003.43 44
2003.53 45
2003.63 47
2003.74 48
2003.84 49
2003.94 51
2004.05 54
2004.15 59
2004.25 66
2004.35 73
2004.46 79
2004.56 84
2004.66 86
2004.76 84
2004.87 78
2004.97 71
2005.07 63
2005.17 58
2005.28 56
2005.38 58
2005.48 64
2005.59 74
2005.69 85
2005.79 96
2005.89 106
2006.00 114
2006.10 118
2006.20 120
2006.30 118
2006.41 113
2006.51 106
2006.61 97
2006.71 88
2006.82 81
2006.92 76
2007.02 74
2007.13 75
2007.23 78
2007.33 82
2007.43 85
2007.54 85
2007.64 83
2007.74 79
2007.84 73
2007.95 66
2008.05 61
2008.15 56
2008.26 52
2008.36 49
2008.46 45
2008.56 42
2008.67 38
2008.77 34
2008.87 30
2008.98 27
2009.08 26
2009.18 26
2009.28 28
2009.39 31
2009.49 36
2009.59 42
2009.69 49
2009.80 55
2009.90 61
2010.00 67
2010.11 72
2010.21 77
2010.31 81
2010.41 85
2010.52 88
2010.62 90
2010.72 91
2010.83 90
2010.93 87
2011.03 83
2011.13 78
2011.24 74
2011.34 70
2011.44 66
2011.54 63
2011.65 61
2011.75 60
2011.85 60
2011.96 60
2012.06 62
2012.16 65
2012.26 68
2012.37 72
2012.47 76
2012.57 78
2012.68 79
2012.78 80
2012.88 79
2012.98 78
2013.09 77
2013.19 75
2013.29 74
2013.40 72
2013.50 71
2013.60 70
2013.70 69
2013.81 70
2013.91 72
2014.01 75
2014.12 77
2014.22 78
2014.32 77
2014.43 73
2014.53 67
2014.63 59
2014.73 51
2014.84 44
2014.94 40
2015.04 37
2015.15 37
2015.25 40
2015.35 43
2015.45 48
2015.56 53
2015.66 59
2015.76 64
2015.87 69
2015.97 74
2016.07 78
2016.17 81
2016.28 83
2016.38 84
2016.48 86
2016.59 87
2016.69 89
2016.79 91
2016.90 93
2017.00 95
2017.10 97
2017.20 99
2017.31 99
2017.41 97
2017.51 93
2017.62 88
2017.72 81
2017.82 72
2017.93 64
2018.03 55
2018.13 46
2018.23 38
2018.34 31
2018.44 24
2018.54 18
2018.65 12
2018.75 8
2018.85 5
2018.96 2
2019.06 0
2019.16 0
2019.26 0
2019.37 0
2019.47 0
2019.57 0
2019.68 0
2019.78 0
2019.88 4
2019.99 13
2020.09 21
2020.19 29
2020.29 35
2020.40 39
2020.50 42
2020.60 45
2020.71 48
2020.81 51
2020.91 54
2021.02 55
2021.12 54
2021.22 51
2021.33 46
2021.43 41
2021.53 37
2021.63 34
2021.74 32
2021.84 32
2021.94 34
2022.05 37
2022.15 40
2022.25 43
2022.36 45
2022.46 46
2022.56 47
2022.67 47
2022.77 47
2022.87 47
2022.98 48
2023.08 49
2023.18 53
2023.28 57
2023.39 62
2023.49 68
2023.59 72
2023.70 74
2023.80 74
2023.90 71
2024.01 65
2024.11 58
2024.21 51
2024.32 45
2024.42 40
2024.52 38
2024.63 38
2024.73 40
2024.83 45
2024.93 50
2025.04 56
2025.14 61
2025.24 67
2025.35 72
2025.45 77
2025.55 81
2025.66 85
2025.76 88
2025.86 90
2025.97 91
2026.07 91
2026.17 90
2026.28 88
2026.38 86
2026.48 84
2026.59 81
2026.69 78
2026.79 74
2026.90 68
2027.00 61
2027.10 53
2027.21 44
2027.31 35
2027.41 27
2027.51 21
2027.62 16
2027.72 14
2027.82 13
2027.93 14
2028.03 16
2028.13 18
2028.24 20
2028.34 20
2028.44 20
2028.55 19
2028.65 17
2028.75 14
2028.86 11
2028.96 7
2029.06 3
2029.17 0
2029.27 0
2029.37 0
2029.48 0
2029.58 0
2029.68 2
2029.79 8
2029.89 14
2029.99 19
2030.10 24
2030.20 27
2030.30 29
2030.41 29
2030.51 29
2030.61 29
2030.72 28
2030.82 29
2030.92 30
2031.03 33
2031.13 35
2031.23 37
2031.34 39
2031.44 40
2031.54 41
2031.65 42
2031.75 43
2031.85 45
2031.96 47
2032.06 49
2032.16 50
2032.27 50
2032.37 50
2032.47 48
2032.58 47
2032.68 47
2032.78 47
2032.89 48
2032.99 50
2033.09 51
2033.20 53
2033.30 53
2033.40 53
2033.51 53
2033.61 53
2033.71 53
2033.82 54
2033.92 57
2034.02 61
2034.13 65
2034.23 69
2034.33 73
2034.44 75
2034.54 75
2034.64 73
2034.75 71
2034.85 67
2034.95 63
2035.06 59
2035.16 54
2035.27 48
2035.37 42
2035.47 35
2035.58 29
2035.68 25
2035.78 23
2035.89 23
2035.99 26
2036.09 32
2036.20 39
2036.30 47
2036.40 55
2036.51 63
2036.61 68
2036.71 72
2036.82 73
2036.92 71
2037.02 68
2037.13 64
2037.23 59
2037.33 56
2037.44 54
2037.54 54
2037.64 56
2037.75 59
2037.85 64
2037.96 68
2038.06 71
2038.16 72
2038.27 72
2038.37 70
2038.47 67
2038.58 64
2038.68 62
2038.78 61
2038.89 62
2038.99 64
2039.09 67
2039.20 70
2039.30 72
2039.40 73
2039.51 72
2039.61 69
2039.72 65
2039.82 61
2039.92 57
2040.03 54
2040.13 53
2040.23 53
2040.34 53
2040.44 53
2040.54 51
2040.65 48
2040.75 44
2040.85 39
2040.96 34
2041.06 28
2041.17 23
2041.27 19
2041.37 16
2041.48 14
2041.58 13
2041.68 15
2041.79 18
2041.89 22
2041.99 26
2042.10 30
2042.20 31
2042.30 30
2042.41 28
2042.51 25
2042.62 21
2042.72 20
2042.82 20
2042.93 23
2043.03 26
2043.13 31
2043.24 36
2043.34 40
2043.44 42
2043.55 43
2043.65 42
2043.76 40
2043.86 37
2043.96 33
2044.07 29
2044.17 25
2044.27 23
2044.38 23
2044.48 24
2044.58 27
2044.69 30
2044.79 34
2044.90 38
2045.00 43
2045.10 48
2045.21 53
2045.31 58
2045.41 62
2045.52 66
2045.62 67
2045.73 66
2045.83 62
2045.93 57
2046.04 50
2046.14 44
2046.24 38
2046.35 35
2046.45 34
2046.56 34
2046.66 35
2046.76 36
2046.87 36
2046.97 35
2047.07 32
2047.18 29
2047.28 25
2047.38 22
2047.49 21
2047.59 22
2047.70 25
2047.80 30
2047.90 36
2048.01 44
2048.11 51
2048.21 59
2048.32 65
2048.42 71
2048.53 74
2048.63 76
2048.73 75
2048.84 73
2048.94 69
2049.05 64
2049.15 59
2049.25 55
2049.36 52
2049.46 50
2049.56 50
2049.67 49
2049.77 49
2049.88 47
2049.98 45
2050.08 41
2050.19 37
2050.29 33
2050.39 29
2050.50 27
2050.60 25
2050.71 25
2050.81 25
2050.91 25
2051.02 24
2051.12 22
2051.23 20
2051.33 17
2051.43 15
2051.54 12
2051.64 12
2051.74 12
2051.85 16
2051.95 22
2052.06 30
2052.16 40
2052.26 51
2052.37 60
2052.47 67
2052.58 69
2052.68 66
2052.78 59
2052.89 49
2052.99 37
2053.09 25
2053.20 15
2053.30 8
2053.41 4
2053.51 3
2053.61 4
2053.72 6
2053.82 10
2053.93 15
2054.03 19
2054.13 24
2054.24 27
2054.34 28
2054.45 28
2054.55 26
2054.65 22
2054.76 18
2054.86 14
2054.97 10
2055.07 8
2055.17 8
2055.28 11
2055.38 15
2055.48 21
2055.59 27
2055.69 33
2055.80 38
2055.90 41
2056.00 41
2056.11 41
2056.21 39
2056.32 36
2056.42 34
2056.52 32
2056.63 32
2056.73 34
2056.84 36
2056.94 39
2057.04 42
2057.15 46
2057.25 49
2057.36 51
2057.46 52
2057.56 52
2057.67 50
2057.77 47
2057.88 44
2057.98 40
2058.08 36
2058.19 34
2058.29 34
2058.40 35
2058.50 37
2058.60 39
2058.71 42
2058.81 43
2058.92 43
2059.02 42
2059.12 41
2059.23 40
2059.33 39
2059.44 39
2059.54 40
2059.64 41
2059.75 43
2059.85 46
2059.96 49
2060.06 52
2060.17 55
2060.27 58
2060.37 60
2060.48 61
2060.58 60
2060.69 58
2060.79 55
2060.89 52
2061.00 50
2061.10 48
2061.21 48
2061.31 49
2061.41 50
2061.52 51
2061.62 52
2061.73 52
2061.83 50
2061.93 48
2062.04 45
2062.14 42
2062.25 39
2062.35 36
2062.46 35
2062.56 35
2062.66 35
2062.77 36
2062.87 36
2062.98 35
2063.08 32
2063.18 28
2063.29 22
2063.39 16
2063.50 11
2063.60 8
2063.70 6
2063.81 6
2063.91 8
2064.02 12
2064.12 17
2064.23 22
2064.33 27
2064.43 31
2064.54 35
2064.64 38
2064.75 40
2064.85 41
2064.95 42
2065.06 41
2065.16 39
2065.27 36
2065.37 31
2065.48 27
2065.58 22
2065.68 18
2065.79 14
2065.89 10
2066.00 7
2066.10 4
2066.21 1
2066.31 0
2066.41 0
2066.52 0
2066.62 0
2066.73 0
2066.83 0
2066.93 0
2067.04 0
2067.14 3
2067.25 11
2067.35 20
2067.46 31
2067.56 41
2067.66 50
2067.77 57
2067.87 61
2067.98 62
2068.08 60
2068.19 56
2068.29 51
2068.39 45
2068.50 40
2068.60 35
2068.71 32
2068.81 29
2068.92 26
2069.02 23
2069.12 20
2069.23 17
2069.33 12
2069.44 7
2069.54 3
2069.65 0
2069.75 0
2069.85 0
2069.96 0
2070.06 0
2070.17 0
2070.27 0
2070.38 0
2070.48 0
2070.58 1
2070.69 4
2070.79 8
2070.90 12
2071.00 16
2071.11 20
2071.21 23
2071.32 26
2071.42 27
2071.52 29
2071.63 30
2071.73 32
2071.84 34
2071.94 38
2072.05 41
2072.15 44
2072.25 47
2072.36 48
2072.46 47
2072.57 46
2072.67 45
2072.78 45
2072.88 46
2072.98 48
2073.09 52
2073.19 55
2073.30 57
2073.40 57
2073.51 55
2073.61 51
2073.72 46
2073.82 40
2073.92 34
2074.03 28
2074.13 23
2074.24 18
2074.34 13
2074.45 10
2074.55 8
2074.66 9
2074.76 10
2074.86 13
2074.97 16
2075.07 18
2075.18 19
2075.28 19
2075.39 16
2075.49 13
2075.60 8
2075.70 4
2075.80 1
2075.91 0
2076.01 0
2076.12 1
2076.22 4
2076.33 6
2076.43 9
2076.54 12
2076.64 15
2076.74 19
2076.85 24
2076.95 30
2077.06 36
2077.16 41
2077.27 45
2077.37 46
2077.48 45
2077.58 42
2077.69 38
2077.79 33
2077.89 29
2078.00 27
2078.10 27
2078.21 29
2078.31 34
2078.42 41
2078.52 49
2078.63 57
2078.73 64
2078.83 69
2078.94 73
2079.04 76
2079.15 76
2079.25 75
2079.36 71
2079.46 65
2079.57 58
2079.67 49
2079.78 39
2079.88 31
2079.98 25
2080.09 21
2080.19 21
2080.30 22
2080.40 26
2080.51 30
2080.61 34
2080.72 36
2080.82 38
2080.93 39
2081.03 38
2081.14 37
2081.24 35
2081.34 33
2081.45 29
2081.55 25
2081.66 20
2081.76 15
2081.87 10
2081.97 5
2082.08 2
2082.18 0
2082.29 0
2082.39 0
2082.50 1
2082.60 4
2082.70 7
2082.81 12
2082.91 16
2083.02 21
2083.12 25
2083.23 28
2083.33 30
2083.44 30
2083.54 29
2083.65 27
2083.75 24
2083.86 21
2083.96 18
2084.06 15
2084.17 13
2084.27 11
2084.38 9
2084.48 8
2084.59 8
2084.69 8
2084.80 9
2084.90 9
2085.01 7
2085.11 4
2085.22 0
2085.32 0
2085.43 0
2085.53 0
2085.64 0
2085.74 0
2085.84 0
2085.95 6
2086.05 16
2086.16 25
2086.26 34
2086.37 40
2086.47 45
2086.58 48
2086.68 50
2086.79 51
2086.89 51
2087.00 51
2087.10 52
2087.21 53
2087.31 55
2087.42 56
2087.52 58
2087.63 59
2087.73 58
2087.83 57
2087.94 56
2088.04 55
2088.15 55
2088.25 56
2088.36 59
2088.46 62
2088.57 64
2088.67 65
2088.78 64
2088.88 60
2088.99 55
2089.09 50
2089.20 45
2089.30 42
2089.41 40
2089.51 38
2089.62 37
2089.72 34
2089.83 30
2089.93 25
2090.04 19
2090.14 13
2090.24 8
2090.35 5
2090.45 4
2090.56 4
2090.66 4
2090.77 4
2090.87 5
2090.98 5
2091.08 6
2091.19 8
2091.29 11
2091.40 15
2091.50 19
2091.61 24
2091.71 27
2091.82 29
2091.92 31
2092.03 32
2092.13 32
2092.24 33
2092.34 34
2092.45 34
2092.55 34
2092.66 32
2092.76 30
2092.87 27
2092.97 23
2093.08 21
2093.18 19
2093.29 20
2093.39 22
2093.50 26
2093.60 32
2093.71 38
2093.81 44
2093.92 49
2094.02 53
2094.13 55
2094.23 55
2094.34 53
2094.44 51
2094.54 49
2094.65 48
2094.75 47
2094.86 47
2094.96 47
2095.07 47
2095.17 48
2095.28 48
2095.38 49
2095.49 50
2095.59 52
2095.70 55
2095.80 58
2095.91 61
2096.01 65
2096.12 67
2096.22 69
2096.33 69
2096.43 69
2096.54 66
2096.64 63
2096.75 58
2096.85 51
2096.96 44
2097.06 37
2097.17 30
2097.27 25
2097.38 22
2097.48 21
2097.59 23
2097.69 28
2097.80 34
2097.90 42
2098.01 49
2098.11 56
2098.22 61
2098.32 63
2098.43 64
2098.53 63
2098.64 60
2098.74 55
2098.85 49
2098.95 42
2099.06 35
2099.16 29
2099.27 25
2099.37 24
2099.48 25
2099.58 30
2099.69 37
2099.79 44
2099.90 51
2100.00 55
2100.11 58
2100.22 59
2100.32 58
2100.43 56
2100.53 55
2100.64 54
2100.74 54
2100.85 55
2100.95 55
2101.06 55
2101.16 54
2101.27 52
2101.37 49
2101.48 45
2101.58 41
2101.69 36
2101.79 31
2101.90 27
2102.00 22
2102.11 18
2102.21 16
2102.32 14
2102.42 15
2102.53 16
2102.63 19
2102.74 22
2102.84 25
2102.95 28
2103.05 29
2103.16 29
2103.26 27
2103.37 26
2103.47 24
2103.58 23
2103.68 22
2103.79 22
2103.89 22
2104.00 22
2104.10 22
2104.21 23
2104.31 24
2104.42 26
2104.53 28
2104.63 31
2104.74 34
2104.84 36
2104.95 38
2105.05 39
2105.16 40
2105.26 41
2105.37 43
2105.47 45
2105.58 48
2105.68 51
2105.79 54
2105.89 58
2106.00 62
2106.10 67
2106.21 71
2106.31 76
2106.42 80
2106.52 82
2106.63 83
2106.73 82
2106.84 81
2106.95 79
2107.05 77
2107.16 76
2107.26 76
2107.37 78
2107.47 81
2107.58 85
2107.68 90
2107.79 95
2107.89 98
2108.00 99
2108.10 97
2108.21 91
2108.31 82
2108.42 71
2108.52 60
2108.63 50
2108.73 41
2108.84 35
2108.95 31
2109.05 28
2109.16 27
2109.26 26
2109.37 25
2109.47 25
2109.58 25
2109.68 25
2109.79 26
2109.89 28
2110.00 32
2110.10 37
2110.21 44
2110.31 51
2110.42 57
2110.52 61
2110.63 62
2110.74 60
2110.84 54
2110.95 45
2111.05 34
2111.16 22
2111.26 12
2111.37 3
2111.47 0
2111.58 0
2111.68 0
2111.79 0
2111.89 0
2112.00 2
2112.11 6
2112.21 9
2112.32 11
2112.42 13
2112.53 15
2112.63 17
2112.74 19
2112.84 20
2112.95 20
2113.05 19
2113.16 16
2113.26 14
2113.37 11
2113.48 9
2113.58 7
2113.69 7
2113.79 8
2113.90 9
2114.00 10
2114.11 11
2114.21 11
2114.32 11
2114.42 10
2114.53 10
2114.63 10
2114.74 11
2114.85 13
2114.95 15
2115.06 18
2115.16 22
2115.27 24
2115.37 27
2115.48 30
2115.58 32
2115.69 34
2115.79 36
2115.90 37
2116.01 39
2116.11 39
2116.22 40
2116.32 40
2116.43 40
2116.53 40
2116.64 39
2116.74 38
2116.85 37
2116.95 35
2117.06 33
2117.17 32
2117.27 32
2117.38 34
2117.48 36
2117.59 40
2117.69 45
2117.80 51
2117.90 56
2118.01 62
2118.12 66
2118.22 70
2118.33 73
2118.43 75
2118.54 76
2118.64 77
2118.75 77
2118.85 77
2118.96 75
2119.07 73
2119.17 71
2119.28 67
2119.38 64
2119.49 61
2119.59 59
2119.70 58
2119.80 58
2119.91 59
2120.02 60
2120.12 61
2120.23 61
2120.33 59
2120.44 55
2120.54 49
2120.65 43
2120.75 36
2120.86 30
2120.97 25
2121.07 22
2121.18 22
2121.28 23
2121.39 27
2121.49 31
2121.60 35
2121.70 40
2121.81 44
2121.92 46
2122.02 47
2122.13 47
2122.23 46
2122.34 43
2122.44 40
2122.55 35
2122.66 30
2122.76 23
2122.87 17
2122.97 10
2123.08 4
2123.18 0
2123.29 0
2123.39 0
2123.50 0
2123.61 1
2123.71 7
2123.82 13
2123.92 18
2124.03 23
2124.13 26
2124.24 29
2124.35 30
2124.45 32
2124.56 32
2124.66 32
2124.77 32
2124.87 30
2124.98 28
2125.09 24
2125.19 21
2125.30 19
2125.40 18
2125.51 20
2125.61 23
2125.72 27
2125.83 30
2125.93 32
2126.04 31
2126.14 26
2126.25 20
2126.35 12
2126.46 4
2126.57 0
2126.67 0
2126.78 0
2126.88 0
2126.99 0
2127.09 0
2127.20 0
2127.31 0
2127.41 0
2127.52 5
2127.62 13
2127.73 22
2127.83 34
2127.94 46
2128.05 59
2128.15 71
2128.26 81
2128.36 88
2128.47 93
2128.57 94
2128.68 91
2128.79 87
2128.89 80
2129.00 72
2129.10 63
2129.21 55
2129.32 48
2129.42 42
2129.53 40
2129.63 41
2129.74 44
2129.84 49
2129.95 54
2130.06 59
2130.16 61
2130.27 60
2130.37 55
2130.48 48
2130.59 38
2130.69 28
2130.80 19
2130.90 13
2131.01 11
2131.11 11
2131.22 15
2131.33 22
2131.43 29
2131.54 37
2131.64 44
2131.75 50
2131.86 55
2131.96 58
2132.07 61
2132.17 63
2132.28 64
2132.38 63
2132.49 60
2132.60 57
2132.70 52
2132.81 47
2132.91 43
2133.02 39
2133.13 36
2133.23 32
2133.34 29
2133.44 26
2133.55 23
2133.66 19
2133.76 16
2133.87 14
2133.97 12
2134.08 9
2134.18 7
2134.29 4
2134.40 1
2134.50 0
2134.61 0
2134.71 0
2134.82 0
2134.93 0
2135.03 0
2135.14 0
2135.24 8
2135.35 17
2135.46 25
2135.56 32
2135.67 35
2135.77 36
2135.88 35
2135.99 31
2136.09 28
2136.20 24
2136.30 21
2136.41 19
2136.52 18
2136.62 18
2136.73 19
2136.83 20
2136.94 23
2137.05 25
2137.15 27
2137.26 29
2137.36 28
2137.47 26
2137.58 22
2137.68 17
2137.79 11
2137.89 5
2138.00 0
2138.11 0
2138.21 0
2138.32 0
2138.42 0
2138.53 0
2138.64 0
2138.74 0
2138.85 1
2138.95 6
2139.06 10
2139.17 14
2139.27 17
2139.38 19
2139.48 21
2139.59 22
2139.70 23
2139.80 24
2139.91 25
2140.01 26
2140.12 28
2140.23 29
2140.33 31
2140.44 32
2140.54 33
2140.65 33
2140.76 31
2140.86 29
2140.97 27
2141.08 24
2141.18 22
2141.29 21
2141.39 22
2141.50 25
2141.61 29
2141.71 33
2141.82 37
2141.92 39
2142.03 39
2142.14 37
2142.24 33
2142.35 28
2142.45 25
2142.56 23
2142.67 22
2142.77 24
2142.88 26
2142.99 29
2143.09 30
2143.20 31
2143.30 30
2143.41 27
2143.52 24
2143.62 21
2143.73 18
2143.83 16
2143.94 14
2144.05 13
2144.15 11
2144.26 8
2144.37 5
2144.47 3
2144.58 1
2144.68 1
2144.79 2
2144.90 5
2145.00 10
2145.11 14
2145.21 19
2145.32 22
2145.43 24
2145.53 25
2145.64 26
2145.75 27
2145.85 29
2145.96 30
2146.06 32
2146.17 34
2146.28 36
2146.38 37
2146.49 39
2146.60 40
2146.70 43
2146.81 45
2146.91 49
2147.02 53
2147.13 58
2147.23 63
2147.34 67
2147.45 70
2147.55 72
2147.66 73
2147.76 72
2147.87 69
2147.98 65
2148.08 60
2148.19 55
2148.30 51
2148.40 47
2148.51 45
2148.61 43
2148.72 41
2148.83 39
2148.93 37
2149.04 35
2149.15 33
2149.25 30
2149.36 27
2149.46 24
2149.57 21
2149.68 19
2149.78 18
2149.89 18
2150.00 18
2150.10 18
2150.21 18
2150.32 18
2150.42 19
2150.53 20
2150.63 22
2150.74 24
2150.85 28
2150.95 31
2151.06 34
2151.17 36
2151.27 36
2151.38 36
2151.48 35
2151.59 35
2151.70 36
2151.80 39
2151.91 41
2152.02 44
2152.12 45
2152.23 44
2152.34 41
2152.44 37
2152.55 33
2152.65 29
2152.76 27
2152.87 27
2152.97 29
2153.08 33
2153.19 38
2153.29 42
2153.40 46
2153.51 47
2153.61 46
2153.72 42
2153.83 36
2153.93 30
2154.04 23
2154.14 17
2154.25 13
2154.36 10
2154.46 8
2154.57 6
2154.68 5
2154.78 4
2154.89 3
2155.00 3
2155.10 4
2155.21 6
2155.32 9
2155.42 12
2155.53 16
2155.63 20
2155.74 23
2155.85 27
2155.95 31
2156.06 35
2156.17 40
2156.27 44
2156.38 48
2156.49 52
2156.59 53
2156.70 53
2156.81 50
2156.91 47
2157.02 42
2157.13 38
2157.23 34
2157.34 32
2157.44 31
2157.55 30
2157.66 29
2157.76 28
2157.87 26
2157.98 24
2158.08 24
2158.19 26
2158.30 30
2158.40 37
2158.51 45
2158.62 53
2158.72 60
2158.83 65
2158.94 67
2159.04 68
2159.15 66
2159.26 64
2159.36 62
2159.47 61
2159.57 59
2159.68 57
2159.79 55
2159.89 51
2160.00 48
2160.11 44
2160.21 41
2160.32 39
2160.43 38
2160.53 37
2160.64 35
2160.75 33
2160.85 30
2160.96 26
2161.07 22
2161.17 17
2161.28 12
2161.39 7
2161.49 3
2161.60 0
2161.71 0
2161.81 0
2161.92 0
2162.03 0
2162.13 2
2162.24 3
2162.35 3
2162.45 2
2162.56 1
2162.67 0
2162.77 0
2162.88 0
2162.99 0
2163.09 0
2163.20 0
2163.31 0
2163.41 1
2163.52 3
2163.63 6
2163.73 10
2163.84 14
2163.95 19
2164.05 24
2164.16 27
2164.27 28
2164.37 28
2164.48 26
2164.59 22
2164.69 17
2164.80 12
2164.91 8
2165.01 3
2165.12 0
2165.23 0
2165.33 0
2165.44 0
2165.55 0
2165.65 0
2165.76 0
2165.87 6
2165.97 15
2166.08 25
2166.19 34
2166.29 41
2166.40 46
2166.51 47
2166.61 45
2166.72 41
2166.83 35
2166.93 30
2167.04 26
2167.15 23
2167.25 22
2167.36 22
2167.47 22
2167.57 22
2167.68 21
2167.79 18
2167.89 15
2168.00 10
2168.11 6
2168.21 3
2168.32 3
2168.43 5
2168.53 10
2168.64 16
2168.75 24
2168.85 31
2168.96 38
2169.07 43
2169.18 46
2169.28 48
2169.39 49
2169.50 49
2169.60 50
2169.71 50
2169.82 51
2169.92 51
2170.03 52
2170.14 53
2170.24 52
2170.35 50
2170.46 47
2170.56 42
2170.67 35
2170.78 27
2170.88 18
2170.99 10
2171.10 1
2171.20 0
2171.31 0
2171.42 0
2171.52 0
2171.63 0
2171.74 0
2171.85 3
2171.95 14
2172.06 23
2172.17 31
2172.27 36
2172.38 37
2172.49 36
2172.59 33
2172.70 30
2172.81 28
2172.91 27
2173.02 27
2173.13 27
2173.23 26
2173.34 24
2173.45 20
2173.56 14
2173.66 9
2173.77 4
2173.88 1
2173.98 1
2174.09 3
2174.20 8
2174.30 13
2174.41 19
2174.52 24
2174.62 26
2174.73 27
2174.84 26
2174.95 23
2175.05 19
2175.16 16
2175.27 13
2175.37 13
2175.48 15
2175.59 19
2175.69 24
2175.80 28
2175.91 33
2176.01 36
2176.12 37
2176.23 37
2176.34 36
2176.44 34
2176.55 31
2176.66 27
2176.76 22
2176.87 16
2176.98 9
2177.08 3
2177.19 0
2177.30 0
2177.41 0
2177.51 0
2177.62 0
2177.73 0
2177.83 0
2177.94 4
2178.05 8
2178.15 12
2178.26 15
2178.37 19
2178.48 23
2178.58 28
2178.69 33
2178.80 39
2178.90 43
2179.01 45
2179.12 46
2179.22 45
2179.33 44
2179.44 42
2179.55 40
2179.65 39
2179.76 37
2179.87 35
2179.97 32
2180.08 28
2180.19 23
2180.29 20
2180.40 17
2180.51 16
2180.62 18
2180.72 20
2180.83 23
2180.94 25
2181.04 27
2181.15 27
2181.26 27
2181.37 27
2181.47 29
2181.58 32
2181.69 37
2181.79 43
2181.90 48
2182.01 52
2182.12 54
2182.22 53
2182.33 50
2182.44 47
2182.54 43
2182.65 39
2182.76 36
2182.87 34
2182.97 34
2183.08 34
2183.19 35
2183.29 37
2183.40 39
2183.51 42
2183.62 44
2183.72 45
2183.83 44
2183.94 41
2184.04 37
2184.15 32
2184.26 27
2184.37 24
2184.47 22
2184.58 23
2184.69 24
2184.79 27
2184.90 30
2185.01 32
2185.12 35
2185.22 37
2185.33 41
2185.44 46
2185.54 52
2185.65 59
2185.76 67
2185.87 74
2185.97 80
2186.08 83
2186.19 83
2186.29 80
2186.40 75
2186.51 68
2186.62 60
2186.72 53
2186.83 47
2186.94 42
2187.04 39
2187.15 38
2187.26 37
2187.37 36
2187.47 35
2187.58 32
2187.69 29
2187.80 24
2187.90 18
2188.01 11
2188.12 4
2188.22 0
2188.33 0
2188.44 0
2188.55 0
2188.65 0
2188.76 0
2188.87 0
2188.98 0
2189.08 5
2189.19 9
2189.30 12
2189.40 15
2189.51 16
2189.62 18
2189.73 19
2189.83 21
2189.94 22
2190.05 22
2190.16 23
2190.26 23
2190.37 23
2190.48 25
2190.58 29
2190.69 34
2190.80 42
2190.91 51
2191.01 61
2191.12 70
2191.23 80
2191.34 87
2191.44 93
2191.55 96
2191.66 97
2191.77 97
2191.87 96
2191.98 95
2192.09 94
2192.19 94
2192.30 93
2192.41 92
2192.52 90
2192.62 86
2192.73 82
2192.84 78
2192.95 73
2193.05 70
2193.16 67
2193.27 64
2193.38 61
2193.48 59
2193.59 57
2193.70 56
2193.81 56
2193.91 57
2194.02 59
2194.13 60
2194.23 62
2194.34 61
2194.45 59
2194.56 56
2194.66 52
2194.77 48
2194.88 45
2194.99 45
2195.09 47
2195.20 51
2195.31 58
2195.42 64
2195.52 69
2195.63 72
2195.74 72
2195.85 69
2195.95 63
2196.06 55
2196.17 48
2196.28 41
2196.38 36
2196.49 33
2196.60 33
2196.71 33
2196.81 34
2196.92 34
2197.03 34
2197.14 33
2197.24 31
2197.35 30
2197.46 30
2197.57 30
2197.67 31
2197.78 32
2197.89 31
2198.00 29
2198.10 26
2198.21 23
2198.32 21
2198.43 21
2198.53 24
2198.64 29
2198.75 34
2198.86 39
2198.96 41
2199.07 39
2199.18 34
2199.29 27
2199.39 18
2199.50 9
2199.61 3
2199.72 0
2199.82 0
2199.93 0
2200.04 0
2200.15 3
2200.25 7
2200.36 11
2200.47 16
2200.58 22
2200.68 28
2200.79 35
2200.90 41
2201.01 45
2201.11 47
2201.22 46
2201.33 43
2201.44 39
2201.54 34
2201.65 29
2201.76 26
2201.87 23
2201.97 21
2202.08 20
2202.19 19
2202.30 18
2202.41 18
2202.51 18
2202.62 18
2202.73 19
2202.84 20
2202.94 21
2203.05 21
2203.16 20
2203.27 18
2203.37 14
2203.48 10
2203.59 6
2203.70 2
2203.80 0
2203.91 0
2204.02 0
2204.13 0
2204.23 0
2204.34 0
2204.45 0
2204.56 1
2204.67 3
2204.77 3
2204.88 3
2204.99 2
2205.10 2
2205.20 2
2205.31 4
2205.42 9
2205.53 16
2205.63 26
2205.74 36
2205.85 44
2205.96 50
2206.07 52
2206.17 51
2206.28 47
2206.39 40
2206.50 34
2206.60 30
2206.71 29
2206.82 32
2206.93 37
2207.03 45
2207.14 54
2207.25 62
2207.36 68
2207.47 71
2207.57 70
2207.68 66
2207.79 58
2207.90 49
2208.00 38
2208.11 29
2208.22 21
2208.33 16
2208.43 13
2208.54 14
2208.65 17
2208.76 21
2208.87 25
2208.97 29
2209.08 30
2209.19 29
2209.30 26
2209.40 22
2209.51 18
2209.62 15
2209.73 13
2209.84 14
2209.94 17
2210.05 21
2210.16 26
2210.27 31
2210.37 34
2210.48 36
2210.59 36
2210.70 33
2210.81 30
2210.91 26
2211.02 21
2211.13 18
2211.24 14
2211.35 11
2211.45 9
2211.56 8
2211.67 7
2211.78 7
2211.88 8
2211.99 10
2212.10 12
2212.21 15
2212.32 16
2212.42 17
2212.53 16
2212.64 15
2212.75 14
2212.85 12
2212.96 10
2213.07 9
2213.18 9
2213.29 9
2213.39 8
2213.50 7
2213.61 5
2213.72 3
2213.83 1
2213.93 0
2214.04 0
2214.15 0
2214.26 0
2214.36 0
2214.47 0
2214.58 0
2214.69 0
2214.80 0
2214.90 3
2215.01 7
2215.12 12
2215.23 19
2215.34 26
2215.44 33
2215.55 38
2215.66 42
2215.77 44
2215.88 44
2215.98 40
2216.09 34
2216.20 26
2216.31 17
2216.42 8
2216.52 2
2216.63 0
2216.74 0
2216.85 3
2216.96 12
2217.06 23
2217.17 35
2217.28 46
2217.39 54
2217.50 59
2217.60 59
2217.71 57
2217.82 52
2217.93 46
2218.03 39
2218.14 33
2218.25 28
2218.36 24
2218.47 18
2218.57 13
2218.68 6
2218.79 0
2218.90 0
2219.01 0
2219.11 0
2219.22 0
2219.33 0
2219.44 0
2219.55 0
2219.65 4
2219.76 10
2219.87 15
2219.98 18
2220.09 21
2220.20 24
2220.30 26
2220.41 28
2220.52 31
2220.63 34
2220.74 38
2220.84 42
2220.95 46
2221.06 50
2221.17 53
2221.28 55
2221.38 55
2221.49 54
2221.60 52
2221.71 50
2221.82 48
2221.92 47
2222.03 48
2222.14 49
2222.25 50
2222.36 52
2222.46 54
2222.57 56
2222.68 59
2222.79 62
2222.90 67
2223.00 73
2223.11 79
2223.22 85
2223.33 88
2223.44 89
2223.55 86
2223.65 81
2223.76 73
2223.87 63
2223.98 54
2224.09 46
2224.19 40
2224.30 37
2224.41 37
2224.52 39
2224.63 43
2224.73 48
2224.84 55
2224.95 62
2225.06 69
2225.17 75
2225.28 79
2225.38 81
2225.49 80
2225.60 76
2225.71 70
2225.82 63
2225.92 55
2226.03 48
2226.14 42
2226.25 37
2226.36 33
2226.47 30
2226.57 28
2226.68 25
2226.79 23
2226.90 21
2227.01 19
2227.11 18
2227.22 16
2227.33 15
2227.44 15
2227.55 17
2227.66 20
2227.76 25
2227.87 29
2227.98 33
2228.09 35
2228.20 35
2228.31 33
2228.41 30
2228.52 27
2228.63 24
2228.74 22
2228.85 20
2228.95 19
2229.06 19
2229.17 18
2229.28 18
2229.39 17
2229.50 17
2229.60 17
2229.71 17
2229.82 18
2229.93 19
2230.04 21
2230.15 23
2230.25 25
2230.36 27
2230.47 29
2230.58 31
2230.69 35
2230.80 39
2230.90 43
2231.01 47
2231.12 51
2231.23 54
2231.34 56
2231.45 57
2231.55 57
2231.66 57
2231.77 56
2231.88 54
2231.99 52
2232.09 49
2232.20 47
2232.31 44
2232.42 43
2232.53 43
2232.64 45
2232.74 49
2232.85 53
2232.96 56
2233.07 57
2233.18 55
2233.29 52
2233.39 46
2233.50 39
2233.61 32
2233.72 25
2233.83 18
2233.94 12
2234.05 6
2234.15 1
2234.26 0
2234.37 0
2234.48 0
2234.59 0
2234.70 0
2234.80 0
2234.91 0
2235.02 0
2235.13 0
2235.24 5
2235.35 10
2235.45 16
2235.56 23
2235.67 29
2235.78 35
2235.89 38
2236.00 39
2236.10 38
2236.21 36
2236.32 32
2236.43 29
2236.54 26
2236.65 25
2236.76 25
2236.86 26
2236.97 27
2237.08 29
2237.19 31
2237.30 32
2237.41 33
2237.51 34
2237.62 36
2237.73 38
2237.84 41
2237.95 46
2238.06 50
2238.17 54
2238.27 56
2238.38 57
2238.49 56
2238.60 53
2238.71 50
2238.82 48
2238.92 47
2239.03 48
2239.14 50
2239.25 54
2239.36 58
2239.47 61
2239.58 63
2239.68 64
2239.79 63
2239.90 61
2240.01 60
2240.12 59
2240.23 59
2240.34 59
2240.44 59
2240.55 58
2240.66 56
2240.77 52
2240.88 46
2240.99 41
2241.09 37
2241.20 34
2241.31 35
2241.42 37
2241.53 41
2241.64 47
2241.75 52
2241.85 56
2241.96 59
2242.07 61
2242.18 63
2242.29 64
2242.40 64
2242.51 62
2242.61 60
2242.72 56
2242.83 50
2242.94 43
2243.05 37
2243.16 31
2243.27 26
2243.37 23
2243.48 21
2243.59 21
2243.70 21
2243.81 22
2243.92 25
2244.03 28
2244.14 32
2244.24 37
2244.35 43
2244.46 49
2244.57 54
2244.68 57
2244.79 59
2244.90 57
2245.00 54
2245.11 48
2245.22 42
2245.33 35
2245.44 29
2245.55 24
2245.66 21
2245.76 19
2245.87 18
2245.98 18
2246.09 18
2246.20 18
2246.31 17
2246.42 16
2246.53 14
2246.63 12
2246.74 9
2246.85 7
2246.96 6
2247.07 6
2247.18 10
2247.29 16
2247.39 25
2247.50 36
2247.61 47
2247.72 56
2247.83 62
2247.94 65
2248.05 65
2248.16 62
2248.26 59
2248.37 56
2248.48 55
2248.59 56
2248.70 59
2248.81 64
2248.92 70
2249.03 75
2249.13 80
2249.24 83
2249.35 84
2249.46 82
2249.57 77
2249.68 71
2249.79 63
2249.90 55
2250.00 47
2250.11 42
2250.22 38
2250.33 36
2250.44 36
2250.55 35
2250.66 34
2250.77 31
2250.87 27
2250.98 21
2251.09 14
2251.20 9
2251.31 6
2251.42 6
2251.53 9
2251.64 15
2251.74 23
2251.85 30
2251.96 37
2252.07 41
2252.18 42
2252.29 40
2252.40 36
2252.51 32
2252.62 27
2252.72 24
2252.83 23
2252.94 25
2253.05 30
2253.16 36
2253.27 42
2253.38 49
2253.49 55
2253.59 60
2253.70 63
2253.81 66
2253.92 68
2254.03 70
2254.14 72
2254.25 74
2254.36 77
2254.47 80
2254.57 81
2254.68 82
2254.79 81
2254.90 78
2255.01 74
2255.12 70
2255.23 66
2255.34 61
2255.45 58
2255.55 56
2255.66 54
2255.77 52
2255.88 50
2255.99 49
2256.10 47
2256.21 45
2256.32 43
2256.43 40
2256.53 38
2256.64 36
2256.75 33
2256.86 30
2256.97 27
2257.08 23
2257.19 20
2257.30 17
2257.41 15
2257.51 14
2257.62 14
2257.73 15
2257.84 16
2257.95 16
2258.06 16
2258.17 16
2258.28 15
2258.39 14
2258.50 12
2258.60 12
2258.71 11
2258.82 12
2258.93 13
2259.04 14
2259.15 16
2259.26 19
2259.37 21
2259.48 22
2259.59 23
2259.69 23
2259.80 23
2259.91 21
2260.02 19
2260.13 17
2260.24 15
2260.35 12
2260.46 9
2260.57 5
2260.68 2
2260.78 0
2260.89 0
2261.00 0
2261.11 0
2261.22 0
2261.33 0
2261.44 0
2261.55 0
2261.66 0
2261.77 2
2261.87 5
2261.98 9
2262.09 15
2262.20 23
2262.31 32
2262.42 41
2262.53 48
2262.64 52
2262.75 53
2262.86 51
2262.97 47
2263.07 44
2263.18 43
2263.29 45
2263.40 49
2263.51 55
2263.62 62
2263.73 68
2263.84 73
2263.95 75
2264.06 75
2264.17 72
2264.27 68
2264.38 62
2264.49 56
2264.60 51
2264.71 46
2264.82 42
2264.93 40
2265.04 39
2265.15 39
2265.26 41
2265.37 43
2265.47 45
2265.58 48
2265.69 50
2265.80 51
2265.91 52
2266.02 53
2266.13 54
2266.24 53
2266.35 52
2266.46 51
2266.57 50
2266.68 49
2266.78 49
2266.89 50
2267.00 52
2267.11 56
2267.22 60
2267.33 66
2267.44 72
2267.55 78
2267.66 85
2267.77 91
2267.88 96
2267.99 101
2268.09 104
2268.20 106
2268.31 107
2268.42 106
2268.53 103
2268.64 99
2268.75 94
2268.86 89
2268.97 85
2269.08 81
2269.19 80
2269.30 79
2269.41 79
2269.51 79
2269.62 77
2269.73 73
2269.84 68
2269.95 61
2270.06 54
2270.17 46
2270.28 40
2270.39 35
2270.50 31
2270.61 29
2270.72 29
2270.83 29
2270.93 30
2271.04 32
2271.15 34
2271.26 36
2271.37 39
2271.48 43
2271.59 47
2271.70 53
2271.81 59
2271.92 65
2272.03 70
2272.14 74
2272.25 76
2272.36 76
2272.46 73
2272.57 69
2272.68 64
2272.79 59
2272.90 55
2273.01 54
2273.12 54
2273.23 57
2273.34 61
2273.45 67
2273.56 73
2273.67 79
2273.78 84
2273.89 87
2274.00 89
2274.10 89
2274.21 87
2274.32 85
2274.43 81
2274.54 78
2274.65 74
2274.76 72
2274.87 69
2274.98 68
2275.09 66
2275.20 65
2275.31 64
2275.42 63
2275.53 62
2275.64 62
2275.74 62
2275.85 62
2275.96 61
2276.07 59
2276.18 56
2276.29 49
2276.40 41
2276.51 32
2276.62 21
2276.73 12
2276.84 4
2276.95 0
2277.06 0
2277.17 0
2277.28 0
2277.39 0
2277.50 0
2277.60 0
2277.71 1
2277.82 2
2277.93 3
2278.04 3
2278.15 4
2278.26 6
2278.37 9
2278.48 12
2278.59 15
2278.70 17
2278.81 17
2278.92 16
2279.03 13
2279.14 8
2279.25 3
2279.36 0
2279.47 0
2279.57 0
2279.68 0
2279.79 0
2279.90 5
2280.01 10
2280.12 16
2280.23 22
2280.34 30
2280.45 40
2280.56 52
2280.67 65
2280.78 80
2280.89 95
2281.00 108
2281.11 119
2281.22 126
2281.33 129
2281.44 129
2281.55 125
2281.66 120
2281.76 113
2281.87 108
2281.98 104
2282.09 102
2282.20 102
2282.31 103
2282.42 106
2282.53 110
2282.64 112
2282.75 114
2282.86 114
2282.97 113
2283.08 110
2283.19 106
2283.30 103
2283.41 99
2283.52 96
2283.63 93
2283.74 91
2283.85 90
2283.96 88
2284.07 86
2284.17 83
2284.28 79
2284.39 75
2284.50 70
2284.61 66
2284.72 63
2284.83 61
2284.94 60
2285.05 58
2285.16 57
2285.27 54
2285.38 49
2285.49 44
2285.60 38
2285.71 33
2285.82 28
2285.93 24
2286.04 21
2286.15 18
2286.26 14
2286.37 9
2286.48 2
2286.59 0
2286.70 0
2286.81 0
2286.92 0
2287.02 0
2287.13 0
2287.24 0
2287.35 2
2287.46 13
2287.57 25
2287.68 36
2287.79 45
2287.90 51
2288.01 55
2288.12 56
2288.23 55
2288.34 52
2288.45 49
2288.56 46
2288.67 46
2288.78 48
2288.89 53
2289.00 60
2289.11 68
2289.22 76
2289.33 83
2289.44 88
2289.55 93
2289.66 95
2289.77 97
2289.88 99
2289.99 100
2290.10 99
2290.21 97
2290.32 93
2290.43 87
2290.54 81
2290.64 75
2290.75 70
2290.86 68
2290.97 69
2291.08 71
2291.19 74
2291.30 78
2291.41 81
2291.52 83
2291.63 85
2291.74 86
2291.85 87
2291.96 87
2292.07 85
2292.18 83
2292.29 81
2292.40 77
2292.51 73
2292.62 68
2292.73 63
2292.84 58
2292.95 53
2293.06 48
2293.17 45
2293.28 43
2293.39 44
2293.50 48
2293.61 54
2293.72 62
2293.83 69
2293.94 76
2294.05 81
2294.16 83
2294.27 84
2294.38 82
2294.49 80
2294.60 78
2294.71 78
2294.82 78
2294.93 80
2295.04 82
2295.15 85
2295.26 86
2295.37 87
2295.48 86
2295.59 86
2295.70 85
2295.81 84
2295.92 84
2296.03 84
2296.13 84
2296.24 85
2296.35 85
2296.46 85
2296.57 87
2296.68 89
2296.79 91
2296.90 95
2297.01 98
2297.12 100
2297.23 100
2297.34 99
2297.45 96
2297.56 92
2297.67 86
2297.78 80
2297.89 73
2298.00 66
2298.11 59
2298.22 52
2298.33 44
2298.44 36
2298.55 29
2298.66 22
2298.77 16
2298.88 13
2298.99 11
2299.10 11
2299.21 12
2299.32 15
2299.43 18
2299.54 21
2299.65 25
2299.76 29
2299.87 33
2299.98 37
2300.09 42
2300.20 46
2300.31 50
2300.42 55
2300.53 59
2300.64 63
2300.75 67
2300.86 70
2300.97 73
2301.08 74
2301.19 74
2301.30 73
2301.41 71
2301.52 69
2301.63 66
2301.74 64
2301.85 61
2301.96 60
2302.07 58
2302.18 56
2302.29 54
2302.40 52
2302.51 49
2302.62 46
2302.73 43
2302.84 40
2302.95 38
2303.06 36
2303.17 35
2303.28 34
2303.39 33
2303.50 32
2303.61 31
2303.72 29
2303.83 29
2303.94 29
2304.05 31
2304.16 34
2304.27 37
2304.38 42
2304.49 46
2304.60 50
2304.71 53
2304.82 55
2304.93 55
2305.04 53
2305.15 49
2305.26 44
2305.37 38
2305.48 32
2305.59 27
2305.70 24
2305.81 23
2305.92 25
2306.03 30
2306.14 37
2306.25 44
2306.36 52
2306.47 60
2306.58 67
2306.69 75
2306.80 82
2306.91 88
2307.02 93
2307.14 96
2307.25 96
2307.36 94
2307.47 89
2307.58 83
2307.69 77
2307.80 73
2307.91 72
2308.02 73
2308.13 77
2308.24 83
2308.35 90
2308.46 96
2308.57 101
2308.68 104
2308.79 104
2308.90 102
2309.01 98
2309.12 94
2309.23 90
2309.34 87
2309.45 86
2309.56 88
2309.67 90
2309.78 94
2309.89 97
2310.00 99
2310.11 101
2310.22 102
2310.33 103
2310.44 104
2310.55 107
2310.66 111
2310.77 114
2310.88 115
2310.99 113
2311.10 107
2311.21 98
2311.32 87
2311.43 76
2311.54 66
2311.65 59
2311.76 55
2311.87 55
2311.98 57
2312.09 61
2312.20 64
2312.31 66
2312.42 65
2312.53 61
2312.64 54
2312.76 45
2312.87 35
2312.98 27
2313.09 20
2313.20 16
2313.31 16
2313.42 18
2313.53 23
2313.64 28
2313.75 34
2313.86 39
2313.97 43
2314.08 44
2314.19 43
2314.30 40
2314.41 38
2314.52 35
2314.63 34
2314.74 34
2314.85 34
2314.96 35
2315.07 34
2315.18 32
2315.29 29
2315.40 26
2315.51 23
2315.62 22
2315.73 22
2315.84 24
2315.95 26
2316.06 29
2316.17 32
2316.29 33
2316.40 34
2316.51 35
2316.62 36
2316.73 37
2316.84 38
2316.95 40
2317.06 41
2317.17 41
2317.28 42
2317.39 45
2317.50 50
2317.61 58
2317.72 69
2317.83 83
2317.94 99
2318.05 114
2318.16 127
2318.27 135
2318.38 137
2318.49 132
2318.60 122
2318.71 108
2318.82 92
2318.93 77
2319.04 65
2319.16 56
2319.27 52
2319.38 53
2319.49 56
2319.60 62
2319.71 67
2319.82 71
2319.93 75
2320.04 77
2320.15 79
2320.26 81
2320.37 82
2320.48 82
2320.59 82
2320.70 81
2320.81 78
2320.92 75
2321.03 73
2321.14 72
2321.25 73
2321.36 76
2321.47 79
2321.59 83
2321.70 86
2321.81 88
2321.92 88
2322.03 89
2322.14 89
2322.25 92
2322.36 95
2322.47 101
2322.58 107
2322.69 113
2322.80 119
2322.91 122
2323.02 124
2323.13 123
2323.24 122
2323.35 119
2323.46 116
2323.57 113
2323.68 110
2323.80 107
2323.91 106
2324.02 106
2324.13 108
2324.24 111
2324.35 115
2324.46 118
2324.57 119
2324.68 117
2324.79 112
2324.90 104
2325.01 95
2325.12 87
2325.23 81
2325.34 78
2325.45 78
2325.56 81
2325.67 86
2325.79 90
2325.90 94
2326.01 96
2326.12 96
2326.23 96
2326.34 94
2326.45 92
2326.56 88
2326.67 85
2326.78 81
2326.89 77
2327.00 73
2327.11 70
2327.22 69
2327.33 68
2327.44 68
2327.55 67
2327.67 66
2327.78 63
2327.89 60
2328.00 56
2328.11 53
2328.22 50
2328.33 49
2328.44 48
2328.55 46
2328.66 44
2328.77 40
2328.88 34
2328.99 28
2329.10 21
2329.21 16
2329.32 12
2329.44 12
2329.55 15
2329.66 20
2329.77 27
2329.88 34
2329.99 41
2330.10 46
2330.21 48
2330.32 48
2330.43 45
2330.54 42
2330.65 37
2330.76 33
2330.87 29
2330.99 27
2331.10 24
2331.21 21
2331.32 18
2331.43 13
2331.54 8
2331.65 2
2331.76 0
2331.87 0
2331.98 0
2332.09 0
2332.20 0
2332.31 0
2332.42 0
2332.54 0
2332.65 5
2332.76 11
2332.87 17
2332.98 22
2333.09 28
2333.20 34
2333.31 41
2333.42 48
2333.53 56
2333.64 63
2333.75 68
2333.86 72
2333.97 72
2334.09 71
2334.20 69
2334.31 66
2334.42 63
2334.53 60
2334.64 58
2334.75 57
2334.86 55
2334.97 53
2335.08 50
2335.19 45
2335.30 39
2335.42 33
2335.53 28
2335.64 24
2335.75 23
2335.86 25
2335.97 29
2336.08 35
2336.19 43
2336.30 50
2336.41 57
2336.52 62
2336.63 66
2336.75 68
2336.86 68
2336.97 68
2337.08 67
2337.19 66
2337.30 65
2337.41 65
2337.52 66
2337.63 66
2337.74 66
2337.85 65
2337.96 64
2338.08 64
2338.19 63
2338.30 63
2338.41 64
2338.52 65
2338.63 67
2338.74 69
2338.85 71
2338.96 73
2339.07 74
2339.18 76
2339.30 78
2339.41 82
2339.52 86
2339.63 90
2339.74 93
2339.85 93
2339.96 91
2340.07 87
2340.18 82
2340.29 77
2340.40 74
2340.52 74
2340.63 77
2340.74 82
2340.85 88
2340.96 91
2341.07 91
2341.18 86
2341.29 79
2341.40 69
2341.51 58
2341.62 47
2341.74 38
2341.85 32
2341.96 28
2342.07 26
2342.18 26
2342.29 29
2342.40 32
2342.51 37
2342.62 41
2342.73 45
2342.85 48
2342.96 49
2343.07 50
2343.18 50
2343.29 50
2343.40 51
2343.51 53
2343.62 56
2343.73 58
2343.84 59
2343.96 60
2344.07 58
2344.18 54
2344.29 49
2344.40 43
2344.51 38
2344.62 33
2344.73 31
2344.84 32
2344.95 36
2345.07 42
2345.18 49
2345.29 55
2345.40 59
2345.51 61
2345.62 62
2345.73 60
2345.84 59
2345.95 59
2346.06 60
2346.18 62
2346.29 65
2346.40 68
2346.51 70
2346.62 71
2346.73 71
2346.84 70
2346.95 68
2347.06 67
2347.18 67
2347.29 68
2347.40 70
2347.51 73
2347.62 76
2347.73 79
2347.84 80
2347.95 80
2348.06 79
2348.18 76
2348.29 72
2348.40 66
2348.51 61
2348.62 55
2348.73 49
2348.84 43
2348.95 38
2349.06 34
2349.18 31
2349.29 28
2349.40 26
2349.51 25
2349.62 24
2349.73 25
2349.84 26
2349.95 27
2350.06 29
2350.18 32
2350.29 35
2350.40 40
2350.51 46
2350.62 51
2350.73 57
2350.84 62
2350.95 65
2351.07 65
2351.18 64
2351.29 62
2351.40 60
2351.51 59
2351.62 59
2351.73 62
2351.84 65
2351.95 70
2352.07 73
2352.18 76
2352.29 76
2352.40 75
2352.51 72
2352.62 69
2352.73 65
2352.84 61
2352.96 57
2353.07 53
2353.18 50
2353.29 47
2353.40 43
2353.51 40
2353.62 36
2353.73 32
2353.85 28
2353.96 23
2354.07 19
2354.18 14
2354.29 10
2354.40 7
2354.51 4
2354.62 3
2354.74 1
2354.85 0
2354.96 0
2355.07 0
2355.18 0
2355.29 0
2355.40 0
2355.51 0
2355.63 0
2355.74 2
2355.85 8
2355.96 16
2356.07 23
2356.18 28
2356.29 30
2356.40 30
2356.52 27
2356.63 22
2356.74 17
2356.85 13
2356.96 9
2357.07 8
2357.18 9
2357.30 11
2357.41 15
2357.52 21
2357.63 28
2357.74 36
2357.85 45
2357.96 55
2358.07 65
2358.19 75
2358.30 84
2358.41 91
2358.52 95
2358.63 97
2358.74 97
2358.85 95
2358.97 92
2359.08 88
2359.19 85
2359.30 83
2359.41 82
2359.52 81
2359.63 81
2359.74 80
2359.86 79
2359.97 77
2360.08 76
2360.19 75
2360.30 75
2360.41 78
2360.52 81
2360.64 87
2360.75 93
2360.86 99
2360.97 104
2361.08 107
2361.19 109
2361.30 108
2361.42 105
2361.53 100
2361.64 93
2361.75 85
2361.86 76
2361.97 68
2362.08 61
2362.20 54
2362.31 48
2362.42 42
2362.53 36
2362.64 31
2362.75 26
2362.86 21
2362.98 18
2363.09 15
2363.20 14
2363.31 13
2363.42 14
2363.53 16
2363.64 18
2363.76 20
2363.87 21
2363.98 23
2364.09 23
2364.20 23
2364.31 22
2364.43 21
2364.54 21
2364.65 21
2364.76 22
2364.87 24
2364.98 26
2365.09 28
2365.21 30
2365.32 31
2365.43 31
2365.54 30
2365.65 29
2365.76 26
2365.87 23
2365.99 21
2366.10 19
2366.21 18
2366.32 17
2366.43 17
2366.54 16
2366.66 16
2366.77 15
2366.88 15
2366.99 16
2367.10 18
2367.21 22
2367.33 29
2367.44 37
2367.55 46
2367.66 53
2367.77 59
2367.88 61
2367.99 60
2368.11 57
2368.22 51
2368.33 44
2368.44 39
2368.55 35
2368.66 33
2368.78 35
2368.89 39
2369.00 44
2369.11 50
2369.22 55
2369.33 58
2369.45 60
2369.56 60
2369.67 60
2369.78 61
2369.89 63
2370.00 66
2370.11 70
2370.23 76
2370.34 80
2370.45 83
2370.56 84
2370.67 82
2370.78 78
2370.90 72
2371.01 65
2371.12 58
2371.23 52
2371.34 47
2371.45 44
2371.57 43
2371.68 44
2371.79 45
2371.90 47
2372.01 48
2372.12 50
2372.24 51
2372.35 53
2372.46 54
2372.57 56
2372.68 58
2372.79 61
2372.91 63
2373.02 65
2373.13 66
2373.24 64
2373.35 60
2373.46 54
2373.58 46
2373.69 36
2373.80 26
2373.91 17
2374.02 11
2374.14 6
2374.25 4
2374.36 4
2374.47 6
2374.58 9
2374.69 15
2374.81 23
2374.92 32
2375.03 42
2375.14 54
2375.25 64
2375.36 73
2375.48 80
2375.59 83
2375.70 82
2375.81 79
2375.92 72
2376.03 63
2376.15 53
2376.26 43
2376.37 34
2376.48 27
2376.59 21
2376.71 18
2376.82 18
2376.93 20
2377.04 24
2377.15 28
2377.26 33
2377.38 36
2377.49 37
2377.60 36
2377.71 33
2377.82 28
2377.94 22
2378.05 17
2378.16 12
2378.27 10
2378.38 9
2378.49 10
2378.61 14
2378.72 19
2378.83 24
2378.94 29
2379.05 32
2379.17 33
2379.28 31
2379.39 28
2379.50 23
2379.61 20
2379.72 17
2379.84 17
2379.95 19
2380.06 22
2380.17 26
2380.28 29
2380.40 33
2380.51 35
2380.62 36
2380.73 37
2380.84 38
2380.96 39
2381.07 41
2381.18 43
2381.29 46
2381.40 48
2381.51 50
2381.63 51
2381.74 52
2381.85 51
2381.96 51
2382.07 51
2382.19 52
2382.30 55
2382.41 59
2382.52 64
2382.63 68
2382.75 70
2382.86 70
2382.97 66
2383.08 60
2383.19 52
2383.31 43
2383.42 34
2383.53 26
2383.64 21
2383.75 18
2383.86 16
2383.98 16
2384.09 18
2384.20 21
2384.31 24
2384.42 26
2384.54 28
2384.65 28
2384.76 26
2384.87 23
2384.98 18
2385.10 13
2385.21 8
2385.32 5
2385.43 3
2385.54 4
2385.66 7
2385.77 11
2385.88 16
2385.99 23
2386.10 31
2386.22 39
2386.33 46
2386.44 54
2386.55 60
2386.66 64
2386.78 66
2386.89 67
2387.00 67
2387.11 67
2387.22 68
2387.34 69
2387.45 71
2387.56 73
2387.67 75
2387.78 76
2387.90 76
2388.01 75
2388.12 74
2388.23 73
2388.35 72
2388.46 71
2388.57 69
2388.68 68
2388.79 65
2388.91 62
2389.02 60
2389.13 58
2389.24 56
2389.35 55
2389.47 55
2389.58 55
2389.69 56
2389.80 58
2389.91 62
2390.03 66
2390.14 72
2390.25 80
2390.36 88
2390.47 98
2390.59 109
2390.70 120
2390.81 130
2390.92 138
2391.04 144
2391.15 147
2391.26 146
2391.37 140
2391.48 132
2391.60 121
2391.71 109
2391.82 96
2391.93 85
2392.04 75
2392.16 67
2392.27 61
2392.38 58
2392.49 57
2392.61 58
2392.72 59
2392.83 62
2392.94 64
2393.05 67
2393.17 69
2393.28 71
2393.39 74
2393.50 76
2393.61 79
2393.73 83
2393.84 86
2393.95 87
2394.06 86
2394.18 83
2394.29 76
2394.40 66
2394.51 56
2394.62 45
2394.74 37
2394.85 31
2394.96 28
2395.07 27
2395.19 28
2395.30 28
2395.41 28
2395.52 27
2395.63 24
2395.75 21
2395.86 17
2395.97 13
2396.08 10
2396.20 7
2396.31 6
2396.42 7
2396.53 8
2396.64 11
2396.76 14
2396.87 17
2396.98 19
2397.09 20
2397.21 18
2397.32 15
2397.43 11
2397.54 6
2397.65 1
2397.77 0
2397.88 0
2397.99 0
2398.10 0
2398.22 0
2398.33 0
2398.44 3
2398.55 10
2398.67 18
2398.78 27
2398.89 35
2399.00 42
2399.11 49
2399.23 55
2399.34 59
2399.45 61
2399.56 61
2399.68 58
2399.79 54
2399.90 49
2400.01 43
2400.13 37
2400.24 31
2400.35 27
2400.46 24
2400.57 22
2400.69 22
2400.80 24
2400.91 27
2401.02 32
2401.14 36
2401.25 40
2401.36 42
2401.47 43
2401.59 41
2401.70 36
2401.81 30
2401.92 23
2402.04 15
2402.15 8
2402.26 3
2402.37 1
2402.49 3
2402.60 7
2402.71 15
2402.82 23
2402.93 31
2403.05 39
2403.16 44
2403.27 47
2403.38 48
2403.50 49
2403.61 50
2403.72 51
2403.83 53
2403.95 55
2404.06 57
2404.17 57
2404.28 56
2404.40 55
2404.51 53
2404.62 51
2404.73 50
2404.85 49
2404.96 49
2405.07 48
2405.18 47
2405.30 45
2405.41 42
2405.52 39
2405.63 37
2405.75 35
2405.86 33
2405.97 31
2406.08 30
2406.20 28
2406.31 26
2406.42 24
2406.53 23
2406.65 22
2406.76 22
2406.87 21
2406.98 21
2407.10 20
2407.21 18
2407.32 16
2407.43 13
2407.55 12
2407.66 13
2407.77 16
2407.88 21
2408.00 28
2408.11 36
2408.22 44
2408.33 50
2408.45 54
2408.56 57
2408.67 61
2408.78 64
2408.90 70
2409.01 76
2409.12 84
2409.23 91
2409.35 97
2409.46 100
2409.57 100
2409.68 95
2409.80 88
2409.91 79
2410.02 69
2410.13 59
2410.25 51
2410.36 43
2410.47 37
2410.58 33
2410.70 29
2410.81 27
2410.92 26
2411.03 26
2411.15 28
2411.26 30
2411.37 32
2411.48 33
2411.60 33
2411.71 31
2411.82 27
2411.93 21
2412.05 14
2412.16 7
2412.27 1
2412.39 0
2412.50 0
2412.61 0
2412.72 0
2412.84 0
2412.95 2
2413.06 5
2413.17 7
2413.29 8
2413.40 8
2413.51 7
2413.62 6
2413.74 5
2413.85 3
2413.96 1
2414.07 0
2414.19 0
2414.30 0
2414.41 0
2414.53 0
2414.64 0
2414.75 0
2414.86 0
2414.98 1
2415.09 2
2415.20 4
2415.31 6
2415.43 8
2415.54 11
2415.65 14
2415.77 17
2415.88 20
2415.99 23
2416.10 26
2416.22 27
2416.33 28
2416.44 28
2416.55 27
2416.67 25
2416.78 22
2416.89 18
2417.00 13
2417.12 8
2417.23 3
2417.34 0
2417.46 0
2417.57 0
2417.68 0
2417.79 0
2417.91 0
2418.02 0
2418.13 0
2418.25 5
2418.36 9
2418.47 12
2418.58 13
2418.70 13
2418.81 13
2418.92 13
2419.03 13
2419.15 13
2419.26 13
2419.37 12
2419.49 12
2419.60 11
2419.71 10
2419.82 10
2419.94 11
2420.05 12
2420.16 14
2420.28 15
2420.39 17
2420.50 17
2420.61 17
2420.73 17
2420.84 15
2420.95 13
2421.06 11
2421.18 9
2421.29 7
2421.40 6
2421.52 5
2421.63 5
2421.74 6
2421.85 8
2421.97 10
2422.08 11
2422.19 11
2422.31 9
2422.42 6
2422.53 4
2422.64 3
2422.76 4
2422.87 9
2422.98 16
2423.10 25
2423.21 34
2423.32 41
2423.43 46
2423.55 47
2423.66 46
2423.77 44
2423.89 40
2424.00 36
2424.11 32
2424.22 29
2424.34 27
2424.45 24
2424.56 22
2424.68 19
2424.79 17
2424.90 14
2425.02 12
2425.13 10
2425.24 9
2425.35 9
2425.47 10
2425.58 12
2425.69 16
2425.81 21
2425.92 25
2426.03 29
2426.14 31
2426.26 32
2426.37 30
2426.48 27
2426.60 24
2426.71 20
2426.82 16
2426.94 13
2427.05 12
2427.16 12
2427.27 14
2427.39 18
2427.50 24
2427.61 30
2427.73 35
2427.84 38
2427.95 39
2428.06 37
2428.18 31
2428.29 23
2428.40 14
2428.52 6
2428.63 0
2428.74 0
2428.86 0
2428.97 4
2429.08 11
2429.19 20
2429.31 29
2429.42 34
2429.53 36
2429.65 33
2429.76 28
2429.87 20
2429.99 11
2430.10 3
2430.21 0
2430.33 0
2430.44 0
2430.55 0
2430.66 0
2430.78 0
2430.89 0
2431.00 2
2431.12 5
2431.23 8
2431.34 9
2431.46 9
2431.57 7
2431.68 5
2431.79 3
2431.91 2
2432.02 1
2432.13 2
2432.25 4
2432.36 9
2432.47 16
2432.59 25
2432.70 35
2432.81 46
2432.93 57
2433.04 67
2433.15 75
2433.26 81
2433.38 85
2433.49 86
2433.60 84
2433.72 81
2433.83 77
2433.94 71
2434.06 63
2434.17 56
2434.28 48
2434.40 40
2434.51 33
2434.62 27
2434.74 23
2434.85 20
2434.96 17
2435.07 14
2435.19 10
2435.30 7
2435.41 3
2435.53 0
2435.64 0
2435.75 0
2435.87 2
2435.98 7
2436.09 13
2436.21 18
2436.32 22
2436.43 25
2436.55 25
2436.66 25
2436.77 25
2436.89 26
2437.00 27
2437.11 28
2437.23 30
2437.34 30
2437.45 28
2437.56 25
2437.68 21
2437.79 17
2437.90 13
2438.02 10
2438.13 10
2438.24 11
2438.36 15
2438.47 19
2438.58 24
2438.70 28
2438.81 31
2438.92 34
2439.04 35
2439.15 35
2439.26 35
2439.38 34
2439.49 33
2439.60 31
2439.72 30
2439.83 28
2439.94 26
2440.06 25
2440.17 25
2440.28 27
2440.40 30
2440.51 35
2440.62 39
2440.74 43
2440.85 45
2440.96 44
2441.08 43
2441.19 40
2441.30 37
2441.42 36
2441.53 36
2441.64 37
2441.76 39
2441.87 40
2441.98 41
2442.10 41
2442.21 40
2442.32 39
2442.44 39
2442.55 39
2442.66 40
2442.78 40
2442.89 40
2443.00 38
2443.12 36
2443.23 34
2443.34 31
2443.46 30
2443.57 29
2443.68 30
2443.80 30
2443.91 31
2444.02 30
2444.14 29
2444.25 27
2444.36 25
2444.48 25
2444.59 26
2444.70 30
2444.82 35
2444.93 43
2445.04 50
2445.16 57
2445.27 62
2445.38 64
2445.50 65
2445.61 63
2445.72 60
2445.84 56
2445.95 54
2446.06 52
2446.18 51
2446.29 51
2446.40 51
2446.52 52
2446.63 52
2446.74 51
2446.86 51
2446.97 50
2447.08 50
2447.20 51
2447.31 52
2447.42 52
2447.54 52
2447.65 50
2447.76 47
2447.88 43
2447.99 38
2448.10 32
2448.22 28
2448.33 26
2448.44 25
2448.56 27
2448.67 31
2448.79 36
2448.90 41
2449.01 45
2449.13 46
2449.24 45
2449.35 42
2449.47 37
2449.58 32
2449.69 28
2449.81 28
2449.92 30
2450.03 36
2450.15 43
2450.26 50
2450.37 56
2450.49 59
2450.60 59
2450.71 57
2450.83 52
2450.94 47
2451.06 41
2451.17 36
2451.28 31
2451.40 28
2451.51 25
2451.62 22
2451.74 20
2451.85 19
2451.96 18
2452.08 18
2452.19 19
2452.30 21
2452.42 23
2452.53 25
2452.64 28
2452.76 32
2452.87 35
2452.99 40
2453.10 44
2453.21 48
2453.33 52
2453.44 56
2453.55 58
2453.67 60
2453.78 61
2453.89 61
2454.01 60
2454.12 59
2454.23 58
2454.35 57
2454.46 55
2454.58 54
2454.69 53
2454.80 53
2454.92 54
2455.03 55
2455.14 56
2455.26 58
2455.37 59
2455.48 60
2455.60 61
2455.71 62
2455.83 63
2455.94 62
2456.05 60
2456.17 57
2456.28 52
2456.39 47
2456.51 40
2456.62 35
2456.73 30
2456.85 29
2456.96 29
2457.08 32
2457.19 36
2457.30 39
2457.42 41
2457.53 42
2457.64 41
2457.76 38
2457.87 34
2457.98 30
2458.10 25
2458.21 21
2458.33 17
2458.44 13
2458.55 8
2458.67 4
2458.78 0
2458.89 0
2459.01 0
2459.12 0
2459.24 5
2459.35 11
2459.46 17
2459.58 22
2459.69 26
2459.80 28
2459.92 28
2460.03 26
2460.14 22
2460.26 18
2460.37 14
2460.49 9
2460.60 5
2460.71 0
2460.83 0
2460.94 0
2461.05 0
2461.17 0
2461.28 0
2461.40 0
2461.51 0
2461.62 0
2461.74 9
2461.85 21
2461.97 32
2462.08 44
2462.19 54
2462.31 62
2462.42 68
2462.53 73
2462.65 76
2462.76 78
2462.88 80
2462.99 80
2463.10 80
2463.22 78
2463.33 75
2463.44 71
2463.56 67
2463.67 63
2463.79 62
2463.90 62
2464.01 63
2464.13 66
2464.24 67
2464.35 67
2464.47 64
2464.58 59
2464.70 52
2464.81 46
2464.92 40
2465.04 36
2465.15 33
2465.27 31
2465.38 28
2465.49 25
2465.61 20
2465.72 15
2465.83 10
2465.95 5
2466.06 2
2466.18 0
2466.29 0
2466.40 2
2466.52 5
2466.63 9
2466.75 14
2466.86 20
2466.97 25
2467.09 29
2467.20 32
2467.32 31
2467.43 28
2467.54 24
2467.66 18
2467.77 12
2467.88 8
2468.00 6
2468.11 5
2468.23 5
2468.34 7
2468.45 10
2468.57 14
2468.68 19
2468.80 25
2468.91 31
2469.02 38
2469.14 43
2469.25 47
2469.37 48
2469.48 48
2469.59 47
2469.71 44
2469.82 41
2469.94 38
2470.05 35
2470.16 32
2470.28 29
2470.39 25
2470.51 21
2470.62 16
2470.73 10
2470.85 5
2470.96 0
2471.08 0
2471.19 0
2471.30 0
2471.42 0
2471.53 0
2471.65 0
2471.76 5
2471.87 11
2471.99 17
2472.10 20
2472.22 22
2472.33 21
2472.44 19
2472.56 16
2472.67 14
2472.79 13
2472.90 14
2473.01 16
2473.13 20
2473.24 24
2473.36 28
2473.47 31
2473.58 33
2473.70 33
2473.81 31
2473.93 28
2474.04 23
2474.15 17
2474.27 11
2474.38 6
2474.50 0
2474.61 0
2474.72 0
2474.84 0
2474.95 0
2475.07 0
2475.18 0
2475.29 0
2475.41 8
2475.52 18
2475.64 28
2475.75 38
2475.86 46
2475.98 52
2476.09 54
2476.21 54
2476.32 52
2476.44 48
2476.55 43
2476.66 37
2476.78 31
2476.89 26
2477.01 21
2477.12 18
2477.23 14
2477.35 12
2477.46 9
2477.58 7
2477.69 4
2477.80 2
2477.92 0
2478.03 0
2478.15 1
2478.26 3
2478.38 5
2478.49 7
2478.60 10
2478.72 11
2478.83 11
2478.95 11
2479.06 10
2479.17 9
2479.29 9
2479.40 8
2479.52 8
2479.63 7
2479.75 7
2479.86 8
2479.97 9
2480.09 11
2480.20 13
2480.32 17
2480.43 20
2480.54 24
2480.66 27
2480.77 29
2480.89 32
2481.00 34
2481.12 35
2481.23 37
2481.34 40
2481.46 41
2481.57 43
2481.69 44
2481.80 44
2481.92 44
2482.03 43
2482.14 42
2482.26 41
2482.37 39
2482.49 36
2482.60 32
2482.72 27
2482.83 21
2482.94 15
2483.06 10
2483.17 7
2483.29 6
2483.40 7
2483.51 10
2483.63 13
2483.74 18
2483.86 22
2483.97 27
2484.09 32
2484.20 38
2484.31 44
2484.43 49
2484.54 52
2484.66 54
2484.77 53
2484.89 50
2485.00 47
2485.11 43
2485.23 40
2485.34 38
2485.46 37
2485.57 37
2485.69 36
2485.80 34
2485.92 32
2486.03 30
2486.14 28
2486.26 27
2486.37 26
2486.49 26
2486.60 25
2486.72 24
2486.83 23
2486.94 21
2487.06 19
2487.17 17
2487.29 16
2487.40 17
2487.52 19
2487.63 21
2487.74 25
2487.86 29
2487.97 32
2488.09 34
2488.20 36
2488.32 38
2488.43 39
2488.55 39
2488.66 40
2488.77 42
2488.89 44
2489.00 46
2489.12 48
2489.23 50
2489.35 52
2489.46 54
2489.57 55
2489.69 58
2489.80 61
2489.92 64
2490.03 67
2490.15 70
2490.26 71
2490.38 71
2490.49 68
2490.60 64
2490.72 58
2490.83 53
2490.95 48
2491.06 44
2491.18 42
2491.29 41
2491.41 40
2491.52 39
2491.63 37
2491.75 34
2491.86 30
2491.98 26
2492.09 23
2492.21 21
2492.32 21
2492.44 23
2492.55 27
2492.66 33
2492.78 39
2492.89 45
2493.01 50
2493.12 53
2493.24 55
2493.35 56
2493.47 58
2493.58 59
2493.70 60
2493.81 61
2493.92 62
2494.04 61
2494.15 60
2494.27 57
2494.38 53
2494.50 49
2494.61 45
2494.73 41
2494.84 39
2494.95 38
2495.07 38
2495.18 39
2495.30 41
2495.41 42
2495.53 44
2495.64 45
2495.76 46
2495.87 47
2495.99 48
2496.10 50
2496.21 54
2496.33 59
2496.44 66
2496.56 73
2496.67 80
2496.79 86
2496.90 88
2497.02 88
2497.13 86
2497.25 83
2497.36 79
2497.48 77
2497.59 75
2497.70 75
2497.82 75
2497.93 74
2498.05 73
2498.16 71
2498.28 67
2498.39 63
2498.51 59
2498.62 56
2498.74 54
2498.85 52
2498.97 51
2499.08 51
2499.19 50
2499.31 50
2499.42 50
2499.54 50
2499.65 49
2499.77 48
2499.88 47
2500.00 46
2500.11 45
2500.23 45
2500.34 46
2500.46 49
2500.57 53
2500.68 57
2500.80 62
2500.91 66
2501.03 69
2501.14 71
2501.26 73
2501.37 74
2501.49 75
2501.60 75
2501.72 76
2501.83 75
2501.95 74
2502.06 72
2502.18 68
2502.29 63
2502.41 57
2502.52 51
2502.63 44
2502.75 39
2502.86 34
2502.98 30
2503.09 28
2503.21 27
2503.32 28
2503.44 31
2503.55 36
2503.67 42
2503.78 48
2503.90 55
2504.01 62
2504.13 68
2504.24 72
2504.36 75
2504.47 76
2504.58 76
2504.70 74
2504.81 71
2504.93 67
2505.04 62
2505.16 56
2505.27 50
2505.39 45
2505.50 40
2505.62 37
2505.73 35
2505.85 34
2505.96 33
2506.08 31
2506.19 27
2506.31 21
2506.42 14
2506.54 6
2506.65 0
2506.77 0
2506.88 0
2507.00 0
2507.11 0
2507.23 0
2507.34 0
2507.45 0
2507.57 3
2507.68 10
2507.80 15
2507.91 19
2508.03 21
2508.14 23
2508.26 23
2508.37 24
2508.49 24
2508.60 24
2508.72 24
2508.83 23
2508.95 23
2509.06 22
2509.18 22
2509.29 21
2509.41 20
2509.52 20
2509.64 19
2509.75 20
2509.87 21
2509.98 21
2510.10 22
2510.21 21
2510.33 19
2510.44 15
2510.56 10
2510.67 5
2510.79 0
2510.90 0
2511.02 0
2511.13 0
2511.25 1
2511.36 7
2511.47 13
2511.59 20
2511.70 26
2511.82 31
2511.93 35
2512.05 39
2512.16 42
2512.28 45
2512.39 46
2512.51 47
2512.62 47
2512.74 46
2512.85 43
2512.97 40
2513.08 36
2513.20 32
2513.31 29
2513.43 26
2513.54 24
2513.66 22
2513.77 21
2513.89 19
2514.00 18
2514.12 16
2514.23 14
2514.35 10
2514.46 7
2514.58 3
2514.69 0
2514.81 0
2514.92 0
2515.04 0
2515.15 0
2515.27 4
2515.38 8
2515.50 12
2515.61 16
2515.73 20
2515.84 24
2515.96 29
2516.07 34
2516.19 39
2516.30 45
2516.42 51
2516.53 57
2516.65 61
2516.76 63
2516.88 63
2516.99 62
2517.11 60
2517.22 58
2517.34 57
2517.45 58
2517.57 60
2517.68 62
2517.80 64
2517.91 65
2518.03 64
2518.14 62
2518.26 60
2518.37 58
2518.49 56
2518.60 54
2518.72 52
2518.83 50
2518.95 48
2519.06 46
2519.18 45
2519.29 46
2519.41 47
2519.53 49
2519.64 51
2519.76 51
2519.87 49
2519.99 46
2520.10 41
2520.22 38
2520.33 37
2520.45 38
2520.56 43
2520.68 51
2520.79 60
2520.91 68
2521.02 74
2521.14 76
2521.25 75
2521.37 73
2521.48 69
2521.60 66
2521.71 66
2521.83 67
2521.94 70
2522.06 74
2522.17 76
2522.29 76
2522.40 75
2522.52 71
2522.63 65
2522.75 60
2522.86 54
2522.98 50
2523.09 47
2523.21 45
2523.32 44
2523.44 44
2523.56 46
2523.67 49
2523.79 52
2523.90 54
2524.02 55
2524.13 55
2524.25 51
2524.36 45
2524.48 37
2524.59 28
2524.71 20
2524.82 13
2524.94 9
2525.05 7
2525.17 7
2525.28 10
2525.40 13
2525.51 16
2525.63 18
2525.74 18
2525.86 16
2525.97 14
2526.09 11
2526.21 8
2526.32 6
2526.44 6
2526.55 7
2526.67 8
2526.78 9
2526.90 8
2527.01 7
2527.13 3
2527.24 0
2527.36 0
2527.47 0
2527.59 0
2527.70 0
2527.82 0
2527.93 0
2528.05 1
2528.16 8
2528.28 15
2528.40 21
2528.51 28
2528.63 33
2528.74 38
2528.86 42
2528.97 45
2529.09 49
2529.20 52
2529.32 56
2529.43 59
2529.55 61
2529.66 62
2529.78 63
2529.89 64
2530.01 65
2530.13 65
2530.24 67
2530.36 68
2530.47 68
2530.59 68
2530.70 67
2530.82 66
2530.93 64
2531.05 65
2531.16 67
2531.28 71
2531.39 77
2531.51 85
2531.62 93
2531.74 100
2531.86 105
2531.97 108
2532.09 110
2532.20 112
2532.32 112
2532.43 113
2532.55 113
2532.66 114
2532.78 114
2532.89 115
2533.01 116
2533.12 117
2533.24 118
2533.36 119
2533.47 120
2533.59 122
2533.70 123
2533.82 126
2533.93 130
2534.05 135
2534.16 140
2534.28 146
2534.39 151
2534.51 155
2534.63 158
2534.74 159
2534.86 157
2534.97 154
2535.09 150
2535.20 145
2535.32 138
2535.43 132
2535.55 125
2535.66 118
2535.78 111
2535.90 103
2536.01 96
2536.13 89
2536.24 82
2536.36 78
2536.47 77
2536.59 80
2536.70 86
2536.82 96
2536.93 109
2537.05 123
2537.17 135
2537.28 145
2537.40 151
2537.51 154
2537.63 154
2537.74 154
2537.86 154
2537.97 156
2538.09 160
2538.21 167
2538.32 175
2538.44 185
2538.55 197
2538.67 210
2538.78 226
2538.90 243
2539.01 262
2539.13 281
2539.25 299
2539.36 315
2539.48 327
2539.59 335
2539.71 341
2539.82 345
2539.94 349
2540.05 355
2540.17 364
2540.29 376
2540.40 391
2540.52 409
2540.63 427
2540.75 443
2540.86 456
2540.98 464
2541.09 466
2541.21 462
2541.33 453
2541.44 441
2541.56 428
2541.67 418
2541.79 411
2541.90 409
2542.02 412
2542.13 417
2542.25 424
2542.37 430
2542.48 433
2542.60 432
2542.71 426
2542.83 416
2542.94 402
2543.06 385
2543.18 365
2543.29 345
2543.41 325
2543.52 307
2543.64 293
2543.75 284
2543.87 280
2543.98 280
2544.10 282
2544.22 284
2544.33 285
2544.45 281
2544.56 273
2544.68 260
2544.79 243
2544.91 225
2545.03 205
2545.14 187
2545.26 171
2545.37 157
2545.49 145
2545.60 136
2545.72 130
2545.84 126
2545.95 125
2546.07 127
2546.18 132
2546.30 137
2546.41 142
2546.53 147
2546.65 150
2546.76 150
2546.88 148
2546.99 145
2547.11 141
2547.22 137
2547.34 133
2547.46 130
2547.57 129
2547.69 128
2547.80 128
2547.92 127
2548.03 125
2548.15 122
2548.27 118
2548.38 112
2548.50 105
2548.61 96
2548.73 87
2548.84 76
2548.96 65
2549.08 53
2549.19 43
2549.31 35
2549.42 29
2549.54 26
2549.65 25
2549.77 27
2549.89 28
2550.00 30
2550.12 30
2550.23 30
2550.35 28
2550.47 25
2550.58 22
2550.70 19
2550.81 17
2550.93 16
2551.04 17
2551.16 20
2551.28 24
2551.39 29
2551.51 33
2551.62 37
2551.74 39
2551.86 40
2551.97 40
2552.09 39
2552.20 38
2552.32 38
2552.43 38
2552.55 37
2552.67 37
2552.78 37
2552.90 37
2553.01 38
2553.13 41
2553.25 44
2553.36 50
2553.48 58
2553.59 66
2553.71 76
2553.82 85
2553.94 95
2554.06 103
2554.17 111
2554.29 117
2554.40 120
2554.52 122
2554.64 122
2554.75 120
2554.87 118
2554.98 114
2555.10 111
2555.22 107
2555.33 105
2555.45 103
2555.56 101
2555.68 99
2555.79 97
2555.91 94
2556.03 90
2556.14 83
2556.26 76
2556.37 68
2556.49 59
2556.61 52
2556.72 45
2556.84 41
2556.95 38
2557.07 36
2557.19 36
2557.30 35
2557.42 35
2557.53 34
2557.65 32
2557.77 29
2557.88 27
2558.00 24
2558.11 22
2558.23 21
2558.35 21
2558.46 20
2558.58 19
2558.69 17
2558.81 14
2558.93 10
2559.04 6
2559.16 2
2559.27 0
2559.39 0
2559.51 0
2559.62 1
2559.74 5
2559.85 10
2559.97 16
2560.09 20
2560.20 22
2560.32 23
2560.43 23
2560.55 23
2560.67 23
2560.78 24
2560.90 28
2561.01 32
2561.13 37
2561.25 43
2561.36 48
2561.48 53
2561.59 57
2561.71 62
2561.83 67
2561.94 72
2562.06 76
2562.17 78
2562.29 78
2562.41 76
2562.52 72
2562.64 68
2562.76 64
2562.87 63
2562.99 64
2563.10 67
2563.22 71
2563.34 75
2563.45 77
2563.57 78
2563.68 77
2563.80 76
2563.92 75
2564.03 76
2564.15 78
2564.26 82
2564.38 84
2564.50 85
2564.61 84
2564.73 81
2564.84 76
2564.96 72
2565.08 69
2565.19 68
2565.31 69
2565.43 73
2565.54 77
2565.66 81
2565.77 84
2565.89 85
2566.01 85
2566.12 85
2566.24 84
2566.35 85
2566.47 86
2566.59 88
2566.70 89
2566.82 90
2566.94 89
2567.05 88
2567.17 88
2567.28 89
2567.40 91
2567.52 95
2567.63 101
2567.75 107
2567.87 112
2567.98 115
2568.10 116
2568.21 116
2568.33 114
2568.45 111
2568.56 109
2568.68 107
2568.79 105
2568.91 105
2569.03 105
2569.14 105
2569.26 106
2569.38 107
2569.49 107
2569.61 107
2569.72 105
2569.84 103
2569.96 99
2570.07 96
2570.19 92
2570.31 90
2570.42 90
2570.54 90
2570.65 91
2570.77 92
2570.89 93
2571.00 94
2571.12 94
2571.24 95
2571.35 96
2571.47 97
2571.58 99
2571.70 101
2571.82 102
2571.93 103
2572.05 102
2572.17 102
2572.28 100
2572.40 99
2572.51 98
2572.63 96
2572.75 95
2572.86 93
2572.98 92
2573.10 90
2573.21 89
2573.33 89
2573.45 88
2573.56 88
2573.68 88
2573.79 88
2573.91 87
2574.03 86
2574.14 84
2574.26 81
2574.38 78
2574.49 74
2574.61 70
2574.73 66
2574.84 62
2574.96 58
2575.07 56
2575.19 56
2575.31 57
2575.42 59
2575.54 62
2575.66 63
2575.77 61
2575.89 57
2576.01 50
2576.12 40
2576.24 29
2576.35 18
2576.47 7
2576.59 0
2576.70 0
2576.82 0
2576.94 0
2577.05 0
2577.17 0
2577.29 0
2577.40 0
2577.52 0
2577.63 7
2577.75 16
2577.87 24
2577.98 32
2578.10 39
2578.22 44
2578.33 47
2578.45 48
2578.57 47
2578.68 45
2578.80 43
2578.92 40
2579.03 37
2579.15 36
2579.26 37
2579.38 40
2579.50 45
2579.61 51
2579.73 57
2579.85 63
2579.96 68
2580.08 71
2580.20 73
2580.31 73
2580.43 73
2580.55 74
2580.66 74
2580.78 74
2580.90 74
2581.01 73
2581.13 70
2581.24 67
2581.36 63
2581.48 60
2581.59 60
2581.71 61
2581.83 66
2581.94 72
2582.06 79
2582.18 85
2582.29 89
2582.41 91
2582.53 90
2582.64 87
2582.76 83
2582.88 78
2582.99 74
2583.11 70
2583.23 66
2583.34 64
2583.46 63
2583.58 62
2583.69 62
2583.81 63
2583.93 64
2584.04 64
2584.16 65
2584.27 65
2584.39 64
2584.51 64
2584.62 64
2584.74 64
2584.86 64
2584.97 65
2585.09 67
2585.21 69
2585.32 72
2585.44 74
2585.56 76
2585.67 77
2585.79 77
2585.91 76
2586.02 75
2586.14 73
2586.26 72
2586.37 71
2586.49 71
2586.61 70
2586.72 69
2586.84 68
2586.96 66
2587.07 63
2587.19 59
2587.31 55
2587.42 52
2587.54 51
2587.66 51
2587.77 55
2587.89 61
2588.01 69
2588.12 78
2588.24 87
2588.36 95
2588.47 102
2588.59 106
2588.71 109
2588.82 111
2588.94 112
2589.06 111
2589.17 109
2589.29 105
2589.41 99
2589.52 90
2589.64 80
2589.76 69
2589.87 59
2589.99 50
2590.11 43
2590.22 39
2590.34 36
2590.46 36
2590.57 37
2590.69 40
2590.81 45
2590.92 52
2591.04 60
2591.16 70
2591.27 80
2591.39 89
2591.51 96
2591.62 101
2591.74 103
2591.86 104
2591.97 102
2592.09 100
2592.21 98
2592.32 97
2592.44 96
2592.56 98
2592.67 101
2592.79 104
2592.91 109
2593.02 113
2593.14 115
2593.26 117
2593.38 116
2593.49 114
2593.61 110
2593.73 106
2593.84 102
2593.96 98
2594.08 95
2594.19 92
2594.31 90
2594.43 86
2594.54 83
2594.66 78
2594.78 73
2594.89 69
2595.01 66
2595.13 63
2595.24 62
2595.36 62
2595.48 61
2595.59 61
2595.71 61
2595.83 60
2595.94 60
2596.06 60
2596.18 61
2596.30 63
2596.41 65
2596.53 66
2596.65 67
2596.76 68
2596.88 69
2597.00 71
2597.11 74
2597.23 79
2597.35 86
2597.46 93
2597.58 99
2597.70 104
2597.81 107
2597.93 108
2598.05 108
2598.16 107
2598.28 106
2598.40 107
2598.52 108
2598.63 110
2598.75 111
2598.87 112
2598.98 112
2599.10 111
2599.22 110
2599.33 107
2599.45 103
2599.57 99
2599.68 93
2599.80 86
2599.92 80
2600.04 73
2600.15 68
2600.27 63
2600.39 60
2600.50 59
2600.62 58
2600.74 60
2600.85 63
2600.97 67
2601.09 73
2601.20 79
2601.32 85
2601.44 90
2601.56 93
2601.67 94
2601.79 94
2601.91 92
2602.02 89
2602.14 87
2602.26 84
2602.37 82
2602.49 80
2602.61 77
2602.73 73
2602.84 69
2602.96 66
2603.08 62
2603.19 60
2603.31 57
2603.43 55
2603.54 52
2603.66 50
2603.78 47
2603.90 45
2604.01 44
2604.13 45
2604.25 48
2604.36 53
2604.48 60
2604.60 68
2604.71 76
2604.83 84
2604.95 90
2605.07 94
2605.18 96
2605.30 97
2605.42 98
2605.53 101
2605.65 104
2605.77 108
2605.88 112
2606.00 115
2606.12 117
2606.24 117
2606.35 116
2606.47 116
2606.59 117
2606.70 121
2606.82 128
2606.94 139
2607.06 153
2607.17 171
2607.29 191
2607.41 213
2607.52 235
2607.64 257
2607.76 278
2607.87 297
2607.99 317
2608.11 336
2608.23 355
2608.34 376
2608.46 398
2608.58 421
2608.69 445
2608.81 470
2608.93 496
2609.05 522
2609.16 549
2609.28 576
2609.40 601
2609.51 625
2609.63 644
2609.75 659
2609.87 669
2609.98 672
2610.10 670
2610.22 663
2610.33 654
2610.45 643
2610.57 632
2610.69 620
2610.80 610
2610.92 599
2611.04 588
2611.15 576
2611.27 562
2611.39 549
2611.51 535
2611.62 523
2611.74 514
2611.86 507
2611.98 502
2612.09 499
2612.21 495
2612.33 491
2612.44 485
2612.56 478
2612.68 469
2612.80 460
2612.91 450
2613.03 439
2613.15 428
2613.26 415
2613.38 402
2613.50 387
2613.62 370
2613.73 353
2613.85 335
2613.97 317
2614.08 298
2614.20 280
2614.32 264
2614.44 248
2614.55 234
2614.67 222
2614.79 211
2614.91 201
2615.02 192
2615.14 184
2615.26 176
2615.37 169
2615.49 162
2615.61 156
2615.73 151
2615.84 145
2615.96 138
2616.08 130
2616.20 122
2616.31 113
2616.43 106
2616.55 101
2616.66 98
2616.78 98
2616.90 99
2617.02 101
2617.13 100
2617.25 97
2617.37 91
2617.49 82
2617.60 72
2617.72 62
2617.84 52
2617.96 44
2618.07 37
2618.19 31
2618.31 26
2618.42 21
2618.54 19
2618.66 17
2618.78 17
2618.89 19
2619.01 22
2619.13 25
2619.25 28
2619.36 31
2619.48 34
2619.60 36
2619.72 39
2619.83 42
2619.95 47
2620.07 51
2620.18 54
2620.30 56
2620.42 55
2620.54 50
2620.65 42
2620.77 32
2620.89 21
2621.01 10
2621.12 1
2621.24 0
2621.36 0
2621.48 0
2621.59 0
2621.71 6
2621.83 15
2621.95 24
2622.06 34
2622.18 45
2622.30 55
2622.42 65
2622.53 75
2622.65 83
2622.77 90
2622.89 94
2623.00 96
2623.12 95
2623.24 93
2623.35 90
2623.47 86
2623.59 83
2623.71 79
2623.82 76
2623.94 73
2624.06 71
2624.18 68
2624.29 67
2624.41 66
2624.53 66
2624.65 67
2624.76 68
2624.88 69
2625.00 69
2625.12 69
2625.23 70
2625.35 71
2625.47 72
2625.59 74
2625.70 75
2625.82 76
2625.94 77
2626.06 76
2626.17 75
2626.29 73
2626.41 72
2626.53 71
2626.64 70
2626.76 68
2626.88 66
2627.00 63
2627.11 60
2627.23 56
2627.35 53
2627.47 50
2627.58 48
2627.70 47
2627.82 47
2627.94 47
2628.05 48
2628.17 49
2628.29 50
2628.41 51
2628.53 52
2628.64 52
2628.76 52
2628.88 52
2629.00 52
2629.11 52
2629.23 52
2629.35 52
2629.47 52
2629.58 50
2629.70 46
2629.82 41
2629.94 33
2630.05 25
2630.17 17
2630.29 10
2630.41 6
2630.52 4
2630.64 5
2630.76 8
2630.88 12
2630.99 15
2631.11 17
2631.23 18
2631.35 16
2631.46 14
2631.58 12
2631.70 11
2631.82 14
2631.94 19
2632.05 26
2632.17 34
2632.29 41
2632.41 47
2632.52 51
2632.64 52
2632.76 51
2632.88 50
2632.99 49
2633.11 49
2633.23 49
2633.35 48
2633.46 46
2633.58 42
2633.70 37
2633.82 30
2633.94 24
2634.05 19
2634.17 17
2634.29 17
2634.41 20
2634.52 24
2634.64 28
2634.76 31
2634.88 32
2634.99 32
2635.11 31
2635.23 28
2635.35 24
2635.47 21
2635.58 16
2635.70 12
2635.82 7
2635.94 3
2636.05 0
2636.17 0
2636.29 0
2636.41 0
2636.53 0
2636.64 0
2636.76 0
2636.88 0
2637.00 0
2637.11 9
2637.23 20
2637.35 33
2637.47 47
2637.59 59
2637.70 71
2637.82 80
2637.94 88
2638.06 93
2638.17 96
2638.29 97
2638.41 95
2638.53 90
2638.65 81
2638.76 70
2638.88 57
2639.00 44
2639.12 33
2639.23 25
2639.35 20
2639.47 20
2639.59 22
2639.71 26
2639.82 31
2639.94 36
2640.06 40
2640.18 45
2640.29 49
2640.41 55
2640.53 61
2640.65 68
2640.77 75
2640.88 82
2641.00 87
2641.12 91
2641.24 93
2641.35 92
2641.47 91
2641.59 90
2641.71 89
2641.83 89
2641.94 90
2642.06 93
2642.18 96
2642.30 98
2642.42 100
2642.53 100
2642.65 98
2642.77 95
2642.89 89
2643.01 83
2643.12 75
2643.24 67
2643.36 59
2643.48 51
2643.59 44
2643.71 37
2643.83 31
2643.95 26
2644.07 22
2644.18 19
2644.30 17
2644.42 16
2644.54 16
2644.66 15
2644.77 13
2644.89 10
2645.01 7
2645.13 3
2645.25 0
2645.36 0
2645.48 0
2645.60 0
2645.72 3
2645.84 8
2645.95 14
2646.07 19
2646.19 22
2646.31 23
2646.42 21
2646.54 16
2646.66 9
2646.78 2
2646.90 0
2647.01 0
2647.13 0
2647.25 0
2647.37 0
2647.49 0
2647.60 0
2647.72 0
2647.84 2
2647.96 9
2648.08 16
2648.19 22
2648.31 27
2648.43 30
2648.55 31
2648.67 30
2648.78 28
2648.90 25
2649.02 22
2649.14 20
2649.26 19
2649.37 19
2649.49 19
2649.61 21
2649.73 22
2649.85 24
2649.96 27
2650.08 29
2650.20 32
2650.32 35
2650.44 38
2650.56 40
2650.67 41
2650.79 41
2650.91 40
2651.03 38
2651.15 35
2651.26 31
2651.38 28
2651.50 25
2651.62 22
2651.74 21
2651.85 20
2651.97 20
2652.09 21
2652.21 24
2652.33 26
2652.44 30
2652.56 33
2652.68 36
2652.80 38
2652.92 40
2653.03 40
2653.15 40
2653.27 40
2653.39 40
2653.51 40
2653.63 41
2653.74 42
2653.86 44
2653.98 46
2654.10 47
2654.22 48
2654.33 47
2654.45 46
2654.57 43
2654.69 40
2654.81 36
2654.92 31
2655.04 28
2655.16 25
2655.28 24
2655.40 24
2655.52 25
2655.63 28
2655.75 31
2655.87 34
2655.99 37
2656.11 39
2656.22 40
2656.34 41
2656.46 42
2656.58 43
2656.70 46
2656.82 48
2656.93 51
2657.05 52
2657.17 53
2657.29 51
2657.41 48
2657.52 45
2657.64 41
2657.76 40
2657.88 43
2658.00 49
2658.12 58
2658.23 71
2658.35 85
2658.47 99
2658.59 111
2658.71 119
2658.83 123
2658.94 123
2659.06 120
2659.18 114
2659.30 106
2659.42 99
2659.53 93
2659.65 89
2659.77 88
2659.89 89
2660.01 92
2660.13 97
2660.24 102
2660.36 106
2660.48 109
2660.60 110
2660.72 109
2660.84 105
2660.95 100
2661.07 95
2661.19 89
2661.31 83
2661.43 79
2661.55 74
2661.66 70
2661.78 67
2661.90 64
2662.02 61
2662.14 58
2662.26 55
2662.37 52
2662.49 50
2662.61 47
2662.73 44
2662.85 40
2662.97 36
2663.08 33
2663.20 29
2663.32 25
2663.44 20
2663.56 15
2663.68 11
2663.79 6
2663.91 2
2664.03 0
2664.15 0
2664.27 1
2664.39 5
2664.50 11
2664.62 18
2664.74 28
2664.86 38
2664.98 49
2665.10 59
2665.21 69
2665.33 75
2665.45 79
2665.57 78
2665.69 74
2665.81 68
2665.92 61
2666.04 54
2666.16 49
2666.28 46
2666.40 46
2666.52 48
2666.63 51
2666.75 55
2666.87 59
2666.99 63
2667.11 66
2667.23 70
2667.35 73
2667.46 75
2667.58 76
2667.70 77
2667.82 75
2667.94 73
2668.06 69
2668.17 64
2668.29 59
2668.41 56
2668.53 55
2668.65 57
2668.77 62
2668.89 69
2669.00 78
2669.12 85
2669.24 89
2669.36 91
2669.48 89
2669.60 84
2669.71 79
2669.83 75
2669.95 72
2670.07 72
2670.19 73
2670.31 75
2670.43 76
2670.54 76
2670.66 74
2670.78 70
2670.90 65
2671.02 59
2671.14 53
2671.25 49
2671.37 47
2671.49 48
2671.61 52
2671.73 58
2671.85 67
2671.97 75
2672.08 84
2672.20 91
2672.32 97
2672.44 102
2672.56 106
2672.68 108
2672.80 111
2672.91 113
2673.03 114
2673.15 115
2673.27 116
2673.39 116
2673.51 116
2673.63 116
2673.74 116
2673.86 116
2673.98 116
2674.10 115
2674.22 112
2674.34 107
2674.46 100
2674.57 92
2674.69 83
2674.81 75
2674.93 67
2675.05 60
2675.17 55
2675.29 51
2675.40 49
2675.52 48
2675.64 48
2675.76 49
2675.88 50
2676.00 50
2676.12 51
2676.23 50
2676.35 48
2676.47 46
2676.59 42
2676.71 39
2676.83 35
2676.95 31
2677.07 27
2677.18 24
2677.30 21
2677.42 18
2677.54 16
2677.66 15
2677.78 16
2677.90 20
2678.01 26
2678.13 34
2678.25 44
2678.37 54
2678.49 64
2678.61 72
2678.73 77
2678.85 80
2678.96 81
2679.08 81
2679.20 81
2679.32 81
2679.44 82
2679.56 85
2679.68 89
2679.79 95
2679.91 101
2680.03 106
2680.15 111
2680.27 114
2680.39 114
2680.51 112
2680.63 109
2680.74 104
2680.86 99
2680.98 94
2681.10 90
2681.22 87
2681.34 83
2681.46 79
2681.58 75
2681.69 70
2681.81 66
2681.93 63
2682.05 62
2682.17 64
2682.29 67
2682.41 71
2682.53 75
2682.64 79
2682.76 83
2682.88 85
2683.00 88
2683.12 90
2683.24 92
2683.36 95
2683.48 96
2683.59 96
2683.71 94
2683.83 90
2683.95 83
2684.07 75
2684.19 67
2684.31 59
2684.43 53
2684.54 50
2684.66 48
2684.78 50
2684.90 53
2685.02 57
2685.14 63
2685.26 68
2685.38 73
2685.50 77
2685.61 80
2685.73 83
2685.85 86
2685.97 88
2686.09 90
2686.21 93
2686.33 95
2686.45 98
2686.57 102
2686.68 107
2686.80 114
2686.92 122
2687.04 131
2687.16 140
2687.28 150
2687.40 160
2687.52 171
2687.63 182
2687.75 194
2687.87 206
2687.99 219
2688.11 231
2688.23 243
2688.35 252
2688.47 259
2688.59 264
2688.70 267
2688.82 268
2688.94 268
2689.06 268
2689.18 270
2689.30 274
2689.42 280
2689.54 288
2689.66 299
2689.78 311
2689.89 325
2690.01 339
2690.13 353
2690.25 368
2690.37 383
2690.49 397
2690.61 410
2690.73 421
2690.85 430
2690.96 437
2691.08 441
2691.20 444
2691.32 446
2691.44 451
2691.56 458
2691.68 468
2691.80 481
2691.92 496
2692.04 510
2692.15 522
2692.27 532
2692.39 541
2692.51 549
2692.63 559
2692.75 572
2692.87 591
2692.99 614
2693.11 643
2693.22 675
2693.34 711
2693.46 749
2693.58 787
2693.70 826
2693.82 864
2693.94 900
2694.06 932
2694.18 961
2694.30 985
2694.42 1007
2694.53 1026
2694.65 1047
2694.77 1069
2694.89 1094
2695.01 1123
2695.13 1154
2695.25 1188
2695.37 1223
2695.49 1258
2695.61 1293
2695.72 1328
2695.84 1364
2695.96 1399
2696.08 1433
2696.20 1464
2696.32 1489
2696.44 1508
2696.56 1519
2696.68 1522
2696.80 1521
2696.92 1516
2697.03 1511
2697.15 1507
2697.27 1506
2697.39 1508
2697.51 1511
2697.63 1517
2697.75 1522
2697.87 1524
2697.99 1522
2698.11 1512
2698.23 1493
2698.34 1461
2698.46 1419
2698.58 1366
2698.70 1308
2698.82 1246
2698.94 1187
2699.06 1133
2699.18 1086
2699.30 1046
2699.42 1012
2699.54 981
2699.65 952
2699.77 922
2699.89 892
2700.01 861
2700.13 830
2700.25 800
2700.37 772
2700.49 744
2700.61 718
2700.73 693
2700.85 669
2700.97 645
2701.08 622
2701.20 599
2701.32 574
2701.44 549
2701.56 521
2701.68 492
2701.80 462
2701.92 432
2702.04 402
2702.16 375
2702.28 351
2702.40 329
2702.52 309
2702.63 290
2702.75 271
2702.87 253
2702.99 235
2703.11 218
2703.23 201
2703.35 187
2703.47 173
2703.59 161
2703.71 149
2703.83 139
2703.95 129
2704.07 119
2704.18 111
2704.30 104
2704.42 98
2704.54 94
2704.66 91
2704.78 89
2704.90 88
2705.02 87
2705.14 86
2705.26 85
2705.38 85
2705.50 86
2705.62 87
2705.73 88
2705.85 89
2705.97 89
2706.09 87
2706.21 84
2706.33 80
2706.45 75
2706.57 72
2706.69 70
2706.81 70
2706.93 72
2707.05 75
2707.17 78
2707.29 81
2707.40 84
2707.52 87
2707.64 91
2707.76 96
2707.88 102
2708.00 107
2708.12 112
2708.24 115
2708.36 116
2708.48 114
2708.60 111
2708.72 106
2708.84 101
2708.96 96
2709.08 92
2709.19 89
2709.31 89
2709.43 91
2709.55 97
2709.67 106
2709.79 118
2709.91 132
2710.03 146
2710.15 160
2710.27 171
2710.39 180
2710.51 187
2710.63 193
2710.75 199
2710.87 206
2710.99 215
2711.10 227
2711.22 241
2711.34 256
2711.46 270
2711.58 283
2711.70 294
2711.82 302
2711.94 306
2712.06 309
2712.18 309
2712.30 308
2712.42 306
2712.54 302
2712.66 298
2712.78 293
2712.90 289
2713.02 286
2713.13 284
2713.25 282
2713.37 281
2713.49 279
2713.61 278
2713.73 276
2713.85 276
2713.97 276
2714.09 278
2714.21 281
2714.33 284
2714.45 287
2714.57 287
2714.69 285
2714.81 281
2714.93 274
2715.05 266
2715.17 256
2715.29 247
2715.40 238
2715.52 229
2715.64 221
2715.76 212
2715.88 204
2716.00 195
2716.12 187
2716.24 180
2716.36 175
2716.48 171
2716.60 170
2716.72 170
2716.84 172
2716.96 174
2717.08 175
2717.20 175
2717.32 175
2717.44 176
2717.56 177
2717.68 181
2717.80 187
2717.91 196
2718.03 208
2718.15 221
2718.27 236
2718.39 250
2718.51 263
2718.63 275
2718.75 286
2718.87 294
2718.99 301
2719.11 306
2719.23 312
2719.35 319
2719.47 327
2719.59 337
2719.71 349
2719.83 361
2719.95 371
2720.07 378
2720.19 381
2720.31 379
2720.43 374
2720.55 366
2720.66 358
2720.78 352
2720.90 350
2721.02 354
2721.14 363
2721.26 378
2721.38 398
2721.50 423
2721.62 449
2721.74 474
2721.86 495
2721.98 509
2722.10 513
2722.22 509
2722.34 495
2722.46 475
2722.58 452
2722.70 428
2722.82 404
2722.94 382
2723.06 362
2723.18 343
2723.30 326
2723.42 311
2723.54 297
2723.66 286
2723.78 278
2723.90 274
2724.01 273
2724.13 275
2724.25 276
2724.37 277
2724.49 275
2724.61 271
2724.73 263
2724.85 255
2724.97 245
2725.09 236
2725.21 228
2725.33 222
2725.45 217
2725.57 214
2725.69 212
2725.81 211
2725.93 210
2726.05 208
2726.17 206
2726.29 202
2726.41 196
2726.53 187
2726.65 176
2726.77 163
2726.89 149
2727.01 133
2727.13 118
2727.25 104
2727.37 93
2727.49 86
2727.61 83
2727.73 86
2727.85 93
2727.97 104
2728.09 117
2728.21 130
2728.33 143
2728.44 153
2728.56 161
2728.68 166
2728.80 170
2728.92 172
2729.04 174
2729.16 174
2729.28 173
2729.40 170
2729.52 166
2729.64 160
2729.76 152
2729.88 143
2730.00 134
2730.12 123
2730.24 113
2730.36 104
2730.48 96
2730.60 89
2730.72 85
2730.84 84
2730.96 84
2731.08 84
2731.20 84
2731.32 82
2731.44 79
2731.56 74
2731.68 68
2731.80 62
2731.92 57
2732.04 54
2732.16 54
2732.28 55
2732.40 56
2732.52 58
2732.64 60
2732.76 60
2732.88 61
2733.00 61
2733.12 61
2733.24 62
2733.36 64
2733.48 65
2733.60 65
2733.72 64
2733.84 62
2733.96 61
2734.08 60
2734.20 60
2734.32 62
2734.44 66
2734.56 70
2734.68 75
2734.80 78
2734.92 81
2735.04 81
2735.16 80
2735.28 79
2735.40 77
2735.52 77
2735.64 78
2735.76 82
2735.88 88
2736.00 94
2736.12 100
2736.24 105
2736.36 108
2736.48 109
2736.60 108
2736.72 108
2736.84 109
2736.96 112
2737.08 116
2737.20 121
2737.32 126
2737.44 129
2737.56 131
2737.68 131
2737.80 130
2737.92 128
2738.04 125
2738.16 122
2738.28 119
2738.40 117
2738.52 115
2738.64 114
2738.76 113
2738.88 114
2739.00 116
2739.12 118
2739.24 119
2739.36 120
2739.48 119
2739.60 115
2739.72 109
2739.84 101
2739.96 91
2740.08 80
2740.20 70
2740.32 62
2740.44 57
2740.56 57
2740.68 61
2740.80 69
2740.92 80
2741.04 92
2741.16 102
2741.28 109
2741.40 112
2741.52 112
2741.64 108
2741.76 103
2741.88 98
2742.00 93
2742.12 89
2742.24 86
2742.36 84
2742.48 81
2742.60 79
2742.72 76
2742.84 73
2742.96 71
2743.08 68
2743.20 66
2743.32 64
2743.44 61
2743.56 58
2743.68 53
2743.80 47
2743.92 42
2744.04 37
2744.16 32
2744.28 30
2744.40 30
2744.52 32
2744.64 35
2744.76 39
2744.88 44
2745.00 49
2745.12 55
2745.24 62
2745.36 70
2745.48 80
2745.60 91
2745.72 103
2745.84 114
2745.96 122
2746.08 128
2746.20 131
2746.32 131
2746.44 129
2746.56 126
2746.68 124
2746.80 123
2746.92 124
2747.04 126
2747.16 130
2747.28 133
2747.40 135
2747.52 133
2747.64 129
2747.76 123
2747.88 116
2748.00 108
2748.12 102
2748.24 98
2748.36 96
2748.48 95
2748.60 95
2748.72 94
2748.85 93
2748.97 91
2749.09 88
2749.21 85
2749.33 84
2749.45 83
2749.57 85
2749.69 88
2749.81 92
2749.93 97
2750.05 101
2750.17 104
2750.29 105
2750.41 106
2750.53 106
2750.65 105
2750.77 106
2750.89 106
2751.01 107
2751.13 106
2751.25 105
2751.37 103
2751.49 99
2751.61 96
2751.73 92
2751.85 88
2751.97 86
2752.09 85
2752.21 86
2752.33 87
2752.45 89
2752.57 92
2752.69 95
2752.81 97
2752.93 99
2753.05 99
2753.17 98
2753.30 95
2753.42 90
2753.54 84
2753.66 78
2753.78 72
2753.90 65
2754.02 59
2754.14 53
2754.26 46
2754.38 39
2754.50 31
2754.62 23
2754.74 17
2754.86 13
2754.98 12
2755.10 14
2755.22 21
2755.34 31
2755.46 43
2755.58 57
2755.70 70
2755.82 82
2755.94 92
2756.06 98
2756.18 103
2756.30 104
2756.42 105
2756.54 105
2756.67 105
2756.79 105
2756.91 105
2757.03 104
2757.15 102
2757.27 99
2757.39 93
2757.51 86
2757.63 78
2757.75 71
2757.87 64
2757.99 59
2758.11 54
2758.23 49
2758.35 44
2758.47 37
2758.59 29
2758.71 19
2758.83 9
2758.95 0
2759.07 0
2759.19 0
2759.31 0
2759.44 0
2759.56 0
2759.68 0
2759.80 0
2759.92 0
2760.04 2
2760.16 9
2760.28 17
2760.40 25
2760.52 32
2760.64 37
2760.76 41
2760.88 41
2761.00 39
2761.12 36
2761.24 33
2761.36 30
2761.48 29
2761.60 29
2761.72 31
2761.84 34
2761.97 38
2762.09 42
2762.21 45
2762.33 46
2762.45 47
2762.57 47
2762.69 45
2762.81 43
2762.93 41
2763.05 41
2763.17 42
2763.29 45
2763.41 48
2763.53 52
2763.65 56
2763.77 59
2763.89 61
2764.01 63
2764.13 66
2764.26 71
2764.38 77
2764.50 85
2764.62 92
2764.74 98
2764.86 102
2764.98 103
2765.10 101
2765.22 97
2765.34 93
2765.46 88
2765.58 85
2765.70 84
2765.82 84
2765.94 86
2766.06 89
2766.18 93
2766.31 96
2766.43 99
2766.55 100
2766.67 99
2766.79 96
2766.91 93
2767.03 90
2767.15 90
2767.27 92
2767.39 96
2767.51 103
2767.63 110
2767.75 117
2767.87 123
2767.99 127
2768.11 130
2768.24 133
2768.36 137
2768.48 142
2768.60 147
2768.72 152
2768.84 157
2768.96 158
2769.08 156
2769.20 151
2769.32 142
2769.44 132
2769.56 122
2769.68 113
2769.80 106
2769.92 101
2770.05 99
2770.17 98
2770.29 99
2770.41 99
2770.53 99
2770.65 99
2770.77 98
2770.89 97
2771.01 96
2771.13 95
2771.25 93
2771.37 90
2771.49 87
2771.61 83
2771.74 79
2771.86 75
2771.98 71
2772.10 68
2772.22 64
2772.34 61
2772.46 58
2772.58 54
2772.70 50
2772.82 47
2772.94 45
2773.06 44
2773.18 45
2773.31 47
2773.43 49
2773.55 52
2773.67 54
2773.79 55
2773.91 56
2774.03 55
2774.15 54
2774.27 53
2774.39 51
2774.51 50
2774.63 50
2774.75 51
2774.88 53
2775.00 56
2775.12 61
2775.24 65
2775.36 70
2775.48 74
2775.60 77
2775.72 80
2775.84 83
2775.96 86
2776.08 89
2776.20 92
2776.32 93
2776.45 92
2776.57 89
2776.69 83
2776.81 76
2776.93 68
2777.05 62
2777.17 58
2777.29 57
2777.41 58
2777.53 60
2777.65 63
2777.77 66
2777.90 67
2778.02 66
2778.14 63
2778.26 59
2778.38 53
2778.50 48
2778.62 45
2778.74 45
2778.86 47
2778.98 54
2779.10 63
2779.23 73
2779.35 83
2779.47 91
2779.59 97
2779.71 100
2779.83 100
2779.95 98
2780.07 95
2780.19 93
2780.31 92
2780.43 92
2780.56 93
2780.68 93
2780.80 93
2780.92 91
2781.04 87
2781.16 82
2781.28 75
2781.40 67
2781.52 60
2781.64 54
2781.76 49
2781.89 46
2782.01 44
2782.13 44
2782.25 44
2782.37 44
2782.49 44
2782.61 43
2782.73 41
2782.85 39
2782.97 36
2783.10 34
2783.22 32
2783.34 32
2783.46 33
2783.58 34
2783.70 34
2783.82 34
2783.94 33
2784.06 30
2784.18 27
2784.31 24
2784.43 21
2784.55 19
2784.67 19
2784.79 21
2784.91 23
2785.03 26
2785.15 29
2785.27 32
2785.39 35
2785.52 37
2785.64 39
2785.76 41
2785.88 43
2786.00 44
2786.12 46
2786.24 46
2786.36 46
2786.48 45
2786.60 43
2786.73 42
2786.85 40
2786.97 39
2787.09 39
2787.21 39
2787.33 39
2787.45 39
2787.57 38
2787.69 37
2787.82 35
2787.94 32
2788.06 30
2788.18 29
2788.30 30
2788.42 32
2788.54 37
2788.66 44
2788.78 52
2788.90 61
2789.03 70
2789.15 77
2789.27 82
2789.39 86
2789.51 87
2789.63 87
2789.75 86
2789.87 84
2789.99 83
2790.12 82
2790.24 82
2790.36 83
2790.48 85
2790.60 88
2790.72 92
2790.84 96
2790.96 102
2791.09 107
2791.21 112
2791.33 116
2791.45 118
2791.57 117
2791.69 115
2791.81 110
2791.93 104
2792.05 97
2792.18 91
2792.30 87
2792.42 86
2792.54 86
2792.66 88
2792.78 92
2792.90 97
2793.02 101
2793.14 104
2793.27 105
2793.39 105
2793.51 104
2793.63 102
2793.75 100
2793.87 99
2793.99 97
2794.11 96
2794.24 94
2794.36 90
2794.48 86
2794.60 81
2794.72 76
2794.84 72
2794.96 70
2795.08 71
2795.21 74
2795.33 76
2795.45 78
2795.57 78
2795.69 74
2795.81 68
2795.93 59
2796.05 50
2796.18 41
2796.30 35
2796.42 32
2796.54 32
2796.66 36
2796.78 41
2796.90 47
2797.02 54
2797.15 60
2797.27 65
2797.39 68
2797.51 69
2797.63 69
2797.75 66
2797.87 61
2797.99 55
2798.12 49
2798.24 44
2798.36 41
2798.48 39
2798.60 40
2798.72 43
2798.84 47
2798.97 51
2799.09 53
2799.21 53
2799.33 52
2799.45 50
2799.57 47
2799.69 44
2799.81 43
2799.94 44
2800.06 47
2800.18 51
2800.30 55
2800.42 60
2800.54 65
2800.66 69
2800.79 72
2800.91 75
2801.03 77
2801.15 78
2801.27 79
2801.39 79
2801.51 78
2801.63 78
2801.76 78
2801.88 77
2802.00 77
2802.12 78
2802.24 79
2802.36 81
2802.48 83
2802.61 86
2802.73 89
2802.85 92
2802.97 94
2803.09 96
2803.21 96
2803.33 95
2803.46 92
2803.58 88
2803.70 82
2803.82 76
2803.94 68
2804.06 60
2804.18 52
2804.31 44
2804.43 38
2804.55 33
2804.67 31
2804.79 31
2804.91 32
2805.03 35
2805.16 37
2805.28 37
2805.40 36
2805.52 34
2805.64 31
2805.76 28
2805.88 27
2806.01 30
2806.13 36
2806.25 45
2806.37 56
2806.49 68
2806.61 78
2806.73 86
2806.86 91
2806.98 93
2807.10 94
2807.22 93
2807.34 91
2807.46 88
2807.59 86
2807.71 83
2807.83 81
2807.95 79
2808.07 78
2808.19 76
2808.31 75
2808.44 73
2808.56 71
2808.68 68
2808.80 66
2808.92 65
2809.04 66
2809.17 68
2809.29 72
2809.41 77
2809.53 85
2809.65 93
2809.77 104
2809.89 115
2810.02 126
2810.14 137
2810.26 147
2810.38 155
2810.50 161
2810.62 165
2810.75 165
2810.87 164
2810.99 162
2811.11 158
2811.23 152
2811.35 146
2811.47 140
2811.60 133
2811.72 128
2811.84 123
2811.96 120
2812.08 118
2812.20 115
2812.33 111
2812.45 105
2812.57 97
2812.69 88
2812.81 78
2812.93 69
2813.06 63
2813.18 59
2813.30 57
2813.42 56
2813.54 56
2813.66 57
2813.79 57
2813.91 59
2814.03 60
2814.15 63
2814.27 66
2814.39 70
2814.52 73
2814.64 75
2814.76 75
2814.88 75
2815.00 73
2815.12 71
2815.25 69
2815.37 68
2815.49 67
2815.61 67
2815.73 67
2815.85 66
2815.98 65
2816.10 63
2816.22 60
2816.34 57
2816.46 56
2816.58 55
2816.71 56
2816.83 59
2816.95 63
2817.07 68
2817.19 74
2817.31 78
2817.44 80
2817.56 80
2817.68 78
2817.80 73
2817.92 65
2818.04 56
2818.17 46
2818.29 36
2818.41 27
2818.53 18
2818.65 11
2818.77 7
2818.90 5
2819.02 6
2819.14 9
2819.26 14
2819.38 20
2819.51 26
2819.63 31
2819.75 34
2819.87 36
2819.99 37
2820.11 37
2820.24 37
2820.36 37
2820.48 39
2820.60 41
2820.72 44
2820.84 48
2820.97 52
2821.09 55
2821.21 58
2821.33 59
2821.45 60
2821.58 60
2821.70 60
2821.82 60
2821.94 59
2822.06 59
2822.18 59
2822.31 61
2822.43 63
2822.55 67
2822.67 70
2822.79 73
2822.92 74
2823.04 75
2823.16 74
2823.28 73
2823.40 74
2823.53 76
2823.65 81
2823.77 86
2823.89 92
2824.01 96
2824.13 97
2824.26 94
2824.38 88
2824.50 80
2824.62 71
2824.74 64
2824.87 60
2824.99 59
2825.11 60
2825.23 63
2825.35 68
2825.47 71
2825.60 73
2825.72 73
2825.84 71
2825.96 67
2826.08 62
2826.21 56
2826.33 50
2826.45 44
2826.57 38
2826.69 33
2826.82 28
2826.94 25
2827.06 22
2827.18 21
2827.30 22
2827.43 25
2827.55 30
2827.67 35
2827.79 41
2827.91 46
2828.04 49
2828.16 51
2828.28 50
2828.40 48
2828.52 43
2828.64 38
2828.77 33
2828.89 28
2829.01 24
2829.13 23
2829.25 24
2829.38 27
2829.50 33
2829.62 40
2829.74 47
2829.86 53
2829.99 56
2830.11 57
2830.23 56
2830.35 55
2830.47 53
2830.60 52
2830.72 51
2830.84 50
2830.96 47
2831.08 42
2831.21 35
2831.33 27
2831.45 17
2831.57 9
2831.69 1
2831.82 0
2831.94 0
2832.06 0
2832.18 0
2832.30 0
2832.43 0
2832.55 0
2832.67 0
2832.79 1
2832.92 4
2833.04 9
2833.16 14
2833.28 20
2833.40 25
2833.53 30
2833.65 35
2833.77 39
2833.89 43
2834.01 47
2834.14 50
2834.26 52
2834.38 53
2834.50 53
2834.62 51
2834.75 47
2834.87 41
2834.99 33
2835.11 26
2835.23 19
2835.36 13
2835.48 9
2835.60 7
2835.72 8
2835.85 11
2835.97 15
2836.09 20
2836.21 25
2836.33 30
2836.46 35
2836.58 39
2836.70 42
2836.82 44
2836.94 45
2837.07 44
2837.19 44
2837.31 44
2837.43 45
2837.56 48
2837.68 52
2837.80 57
2837.92 63
2838.04 69
2838.17 74
2838.29 80
2838.41 86
2838.53 93
2838.65 100
2838.78 107
2838.90 112
2839.02 116
2839.14 117
2839.27 116
2839.39 112
2839.51 107
2839.63 103
2839.75 102
2839.88 104
2840.00 109
2840.12 117
2840.24 127
2840.37 137
2840.49 146
2840.61 152
2840.73 156
2840.85 156
2840.98 154
2841.10 150
2841.22 143
2841.34 136
2841.47 127
2841.59 119
2841.71 112
2841.83 107
2841.95 105
2842.08 105
2842.20 107
2842.32 111
2842.44 115
2842.57 118
2842.69 119
2842.81 117
2842.93 112
2843.05 106
2843.18 99
2843.30 92
2843.42 85
2843.54 79
2843.67 75
2843.79 71
2843.91 68
2844.03 64
2844.16 60
2844.28 56
2844.40 51
2844.52 45
2844.64 40
2844.77 34
2844.89 30
2845.01 26
2845.13 24
2845.26 22
2845.38 22
2845.50 22
2845.62 24
2845.75 26
2845.87 28
2845.99 31
2846.11 34
2846.23 37
2846.36 40
2846.48 42
2846.60 43
2846.72 43
2846.85 42
2846.97 40
2847.09 36
2847.21 32
2847.34 29
2847.46 26
2847.58 26
2847.70 26
2847.83 28
2847.95 31
2848.07 33
2848.19 35
2848.31 37
2848.44 38
2848.56 39
2848.68 40
2848.80 41
2848.93 42
2849.05 43
2849.17 44
2849.29 45
2849.42 47
2849.54 50
2849.66 52
2849.78 54
2849.91 55
2850.03 54
2850.15 50
2850.27 44
2850.40 37
2850.52 28
2850.64 20
2850.76 12
2850.89 6
2851.01 0
2851.13 0
2851.25 0
2851.38 0
2851.50 0
2851.62 0
2851.74 0
2851.86 0
2851.99 0
2852.11 4
2852.23 11
2852.35 18
2852.48 24
2852.60 30
2852.72 35
2852.84 38
2852.97 41
2853.09 43
2853.21 45
2853.33 48
2853.46 50
2853.58 53
2853.70 56
2853.82 59
2853.95 61
2854.07 61
2854.19 60
2854.31 57
2854.44 51
2854.56 45
2854.68 39
2854.80 35
2854.93 33
2855.05 35
2855.17 39
2855.29 45
2855.42 51
2855.54 57
2855.66 60
2855.78 61
2855.91 61
2856.03 58
2856.15 56
2856.28 53
2856.40 51
2856.52 49
2856.64 48
2856.77 47
2856.89 46
2857.01 45
2857.13 43
2857.26 41
2857.38 38
2857.50 35
2857.62 33
2857.75 31
2857.87 32
2857.99 35
2858.11 39
2858.24 43
2858.36 48
2858.48 52
2858.60 55
2858.73 56
2858.85 56
2858.97 56
2859.09 56
2859.22 56
2859.34 57
2859.46 58
2859.59 58
2859.71 58
2859.83 56
2859.95 53
2860.08 49
2860.20 45
2860.32 42
2860.44 39
2860.57 38
2860.69 39
2860.81 41
2860.93 44
2861.06 47
2861.18 49
2861.30 50
2861.42 50
2861.55 49
2861.67 47
2861.79 46
2861.92 46
2862.04 47
2862.16 50
2862.28 55
2862.41 60
2862.53 66
2862.65 71
2862.77 76
2862.90 78
2863.02 79
2863.14 76
2863.26 72
2863.39 65
2863.51 58
2863.63 50
2863.76 42
2863.88 36
2864.00 31
2864.12 29
2864.25 29
2864.37 31
2864.49 34
2864.61 37
2864.74 39
2864.86 39
2864.98 38
2865.11 34
2865.23 28
2865.35 22
2865.47 16
2865.60 11
2865.72 7
2865.84 5
2865.97 4
2866.09 4
2866.21 5
2866.33 7
2866.46 9
2866.58 11
2866.70 12
2866.82 13
2866.95 14
2867.07 14
2867.19 15
2867.32 15
2867.44 15
2867.56 15
2867.68 16
2867.81 17
2867.93 18
2868.05 20
2868.18 22
2868.30 25
2868.42 27
2868.54 30
2868.67 33
2868.79 36
2868.91 40
2869.04 46
2869.16 52
2869.28 58
2869.40 64
2869.53 68
2869.65 71
2869.77 73
2869.89 73
2870.02 72
2870.14 72
2870.26 72
2870.39 74
2870.51 77
2870.63 81
2870.75 86
2870.88 91
2871.00 97
2871.12 104
2871.25 112
2871.37 121
2871.49 130
2871.61 140
2871.74 151
2871.86 161
2871.98 170
2872.11 177
2872.23 184
2872.35 190
2872.48 196
2872.60 204
2872.72 213
2872.84 225
2872.97 237
2873.09 248
2873.21 257
2873.34 262
2873.46 263
2873.58 260
2873.70 254
2873.83 247
2873.95 240
2874.07 234
2874.20 230
2874.32 227
2874.44 224
2874.56 222
2874.69 219
2874.81 216
2874.93 213
2875.06 211
2875.18 210
2875.30 211
2875.43 212
2875.55 213
2875.67 213
2875.79 211
2875.92 207
2876.04 200
2876.16 192
2876.29 183
2876.41 174
2876.53 164
2876.66 154
2876.78 144
2876.90 134
2877.02 124
2877.15 115
2877.27 107
2877.39 100
2877.52 95
2877.64 92
2877.76 90
2877.89 89
2878.01 89
2878.13 91
2878.25 92
2878.38 94
2878.50 96
2878.62 97
2878.75 97
2878.87 96
2878.99 95
2879.12 93
2879.24 90
2879.36 88
2879.48 86
2879.61 83
2879.73 80
2879.85 76
2879.98 71
2880.10 65
2880.22 58
2880.35 49
2880.47 41
2880.59 32
2880.72 24
2880.84 16
2880.96 9
2881.08 2
2881.21 0
2881.33 0
2881.45 0
2881.58 0
2881.70 0
2881.82 0
2881.95 0
2882.07 0
2882.19 1
2882.32 3
2882.44 5
2882.56 7
2882.69 10
2882.81 14
2882.93 18
2883.05 22
2883.18 25
2883.30 25
2883.42 23
2883.55 20
2883.67 15
2883.79 11
2883.92 8
2884.04 7
2884.16 8
2884.29 12
2884.41 17
2884.53 23
2884.66 27
2884.78 31
2884.90 32
2885.02 31
2885.15 29
2885.27 26
2885.39 22
2885.52 18
2885.64 14
2885.76 10
2885.89 7
2886.01 5
2886.13 4
2886.26 3
2886.38 3
2886.50 3
2886.63 3
2886.75 3
2886.87 3
2887.00 3
2887.12 4
2887.24 5
2887.37 7
2887.49 8
2887.61 8
2887.74 7
2887.86 6
2887.98 4
2888.11 3
2888.23 2
2888.35 3
2888.47 6
2888.60 9
2888.72 13
2888.84 17
2888.97 20
2889.09 24
2889.21 26
2889.34 28
2889.46 30
2889.58 30
2889.71 29
2889.83 29
2889.95 28
2890.08 27
2890.20 27
2890.32 29
2890.45 32
2890.57 36
2890.69 41
2890.82 46
2890.94 51
2891.06 56
2891.19 61
2891.31 66
2891.43 70
2891.56 73
2891.68 76
2891.80 79
2891.93 81
2892.05 82
2892.17 82
2892.30 81
2892.42 78
2892.54 75
2892.67 71
2892.79 67
2892.91 62
2893.04 57
2893.16 53
2893.28 48
2893.41 43
2893.53 39
2893.65 36
2893.78 34
2893.90 33
2894.02 36
2894.15 40
2894.27 45
2894.39 51
2894.52 56
2894.64 59
2894.76 60
2894.89 59
2895.01 56
2895.13 52
2895.26 46
2895.38 40
2895.50 34
2895.63 29
2895.75 25
2895.87 22
2896.00 20
2896.12 19
2896.24 19
2896.37 22
2896.49 25
2896.61 31
2896.74 37
2896.86 44
2896.98 51
2897.11 57
2897.23 63
2897.36 67
2897.48 69
2897.60 69
2897.73 68
2897.85 65
2897.97 62
2898.10 59
2898.22 55
2898.34 53
2898.47 51
2898.59 50
2898.71 49
2898.84 48
2898.96 47
2899.08 47
2899.21 47
2899.33 50
2899.45 54
2899.58 61
2899.70 70
2899.82 80
2899.95 90
2900.07 100
2900.19 107
2900.32 112
2900.44 114
2900.57 113
2900.69 110
2900.81 108
2900.94 105
2901.06 104
2901.18 105
2901.31 107
2901.43 110
2901.55 113
2901.68 115
2901.80 116
2901.92 116
2902.05 113
2902.17 108
2902.29 102
2902.42 95
2902.54 88
2902.67 82
2902.79 78
2902.91 75
2903.04 74
2903.16 76
2903.28 78
2903.41 82
2903.53 87
2903.65 93
2903.78 100
2903.90 107
2904.02 114
2904.15 120
2904.27 125
2904.40 126
2904.52 125
2904.64 121
2904.77 115
2904.89 108
2905.01 100
2905.14 92
2905.26 83
2905.38 73
2905.51 63
2905.63 53
2905.75 44
2905.88 37
2906.00 34
2906.13 34
2906.25 39
2906.37 48
2906.50 59
2906.62 70
2906.74 80
2906.87 87
2906.99 93
2907.11 96
2907.24 97
2907.36 97
2907.49 96
2907.61 96
2907.73 96
2907.86 97
2907.98 98
2908.10 98
2908.23 98
2908.35 97
2908.47 95
2908.60 91
2908.72 86
2908.85 81
2908.97 76
2909.09 73
2909.22 72
2909.34 73
2909.46 75
2909.59 79
2909.71 84
2909.84 89
2909.96 93
2910.08 95
2910.21 95
2910.33 94
2910.45 92
2910.58 89
2910.70 87
2910.83 87
2910.95 89
2911.07 93
2911.20 98
2911.32 103
2911.44 107
2911.57 110
2911.69 112
2911.81 114
2911.94 116
2912.06 119
2912.19 122
2912.31 125
2912.43 128
2912.56 129
2912.68 128
2912.80 125
2912.93 119
2913.05 111
2913.18 101
2913.30 91
2913.42 81
2913.55 72
2913.67 66
2913.80 61
2913.92 59
2914.04 60
2914.17 61
2914.29 64
2914.41 68
2914.54 72
2914.66 77
2914.79 81
2914.91 85
2915.03 87
2915.16 89
2915.28 88
2915.40 85
2915.53 79
2915.65 71
2915.78 60
2915.90 49
2916.02 39
2916.15 30
2916.27 24
2916.40 22
2916.52 22
2916.64 25
2916.77 28
2916.89 32
2917.01 35
2917.14 37
2917.26 39
2917.39 41
2917.51 44
2917.63 47
2917.76 50
2917.88 53
2918.01 55
2918.13 56
2918.25 56
2918.38 55
2918.50 55
2918.62 55
2918.75 57
2918.87 62
2919.00 69
2919.12 78
2919.24 89
2919.37 101
2919.49 113
2919.62 124
2919.74 133
2919.86 141
2919.99 147
2920.11 152
2920.24 157
2920.36 161
2920.48 166
2920.61 172
2920.73 179
2920.86 188
2920.98 196
2921.10 205
2921.23 211
2921.35 215
2921.47 216
2921.60 213
2921.72 208
2921.85 201
2921.97 193
2922.09 184
2922.22 176
2922.34 169
2922.47 162
2922.59 156
2922.71 150
2922.84 145
2922.96 140
2923.09 136
2923.21 132
2923.33 129
2923.46 127
2923.58 126
2923.71 126
2923.83 128
2923.95 129
2924.08 132
2924.20 134
2924.33 136
2924.45 138
2924.57 141
2924.70 143
2924.82 147
2924.95 151
2925.07 156
2925.19 162
2925.32 168
2925.44 173
2925.57 177
2925.69 180
2925.81 180
2925.94 178
2926.06 173
2926.19 166
2926.31 157
2926.43 146
2926.56 135
2926.68 124
2926.81 114
2926.93 107
2927.06 103
2927.18 102
2927.30 104
2927.43 110
2927.55 117
2927.68 126
2927.80 135
2927.92 143
2928.05 150
2928.17 155
2928.30 157
2928.42 158
2928.54 157
2928.67 153
2928.79 149
2928.92 143
2929.04 137
2929.16 131
2929.29 125
2929.41 119
2929.54 114
2929.66 111
2929.79 109
2929.91 108
2930.03 109
2930.16 112
2930.28 115
2930.41 119
2930.53 124
2930.65 127
2930.78 129
2930.90 129
2931.03 127
2931.15 124
2931.27 120
2931.40 115
2931.52 111
2931.65 108
2931.77 106
2931.90 106
2932.02 108
2932.14 110
2932.27 115
2932.39 122
2932.52 131
2932.64 141
2932.76 152
2932.89 162
2933.01 170
2933.14 175
2933.26 176
2933.39 175
2933.51 173
2933.63 172
2933.76 174
2933.88 180
2934.01 188
2934.13 198
2934.26 209
2934.38 218
2934.50 225
2934.63 231
2934.75 236
2934.88 241
2935.00 248
2935.12 257
2935.25 269
2935.37 283
2935.50 298
2935.62 316
2935.75 336
2935.87 359
2935.99 384
2936.12 412
2936.24 442
2936.37 471
2936.49 499
2936.62 523
2936.74 544
2936.86 562
2936.99 579
2937.11 597
2937.24 618
2937.36 642
2937.49 669
2937.61 697
2937.73 724
2937.86 749
2937.98 770
2938.11 789
2938.23 805
2938.36 821
2938.48 837
2938.60 852
2938.73 866
2938.85 877
2938.98 885
2939.10 889
2939.23 889
2939.35 888
2939.47 885
2939.60 882
2939.72 879
2939.85 874
2939.97 868
2940.10 858
2940.22 845
2940.35 826
2940.47 802
2940.59 774
2940.72 743
2940.84 711
2940.97 680
2941.09 650
2941.22 623
2941.34 600
2941.46 580
2941.59 562
2941.71 545
2941.84 529
2941.96 511
2942.09 492
2942.21 471
2942.34 448
2942.46 424
2942.58 400
2942.71 375
2942.83 351
2942.96 328
2943.08 308
2943.21 291
2943.33 277
2943.45 267
2943.58 261
2943.70 257
2943.83 254
2943.95 252
2944.08 249
2944.20 244
2944.33 238
2944.45 229
2944.57 220
2944.70 209
2944.82 198
2944.95 187
2945.07 176
2945.20 166
2945.32 155
2945.45 145
2945.57 135
2945.69 126
2945.82 118
2945.94 110
2946.07 104
2946.19 99
2946.32 94
2946.44 90
2946.57 87
2946.69 84
2946.81 80
2946.94 76
2947.06 71
2947.19 67
2947.31 62
2947.44 59
2947.56 55
2947.69 52
2947.81 49
2947.94 47
2948.06 44
2948.18 41
2948.31 38
2948.43 37
2948.56 38
2948.68 39
2948.81 42
2948.93 45
2949.06 46
2949.18 46
2949.30 43
2949.43 38
2949.55 32
2949.68 25
2949.80 18
2949.93 11
2950.05 5
2950.18 1
2950.30 0
2950.43 0
2950.55 0
2950.68 0
2950.80 0
2950.92 0
2951.05 0
2951.17 0
2951.30 0
2951.42 3
2951.55 8
2951.67 15
2951.80 22
2951.92 28
2952.05 32
2952.17 35
2952.29 36
2952.42 36
2952.54 36
2952.67 35
2952.79 35
2952.92 37
2953.04 39
2953.17 44
2953.29 50
2953.42 58
2953.54 67
2953.67 75
2953.79 81
2953.91 84
2954.04 86
2954.16 85
2954.29 84
2954.41 83
2954.54 83
2954.66 84
2954.79 86
2954.91 89
2955.04 92
2955.16 93
2955.29 94
2955.41 93
2955.54 91
2955.66 88
2955.78 83
2955.91 77
2956.03 69
2956.16 60
2956.28 50
2956.41 41
2956.53 34
2956.66 29
2956.78 29
2956.91 32
2957.03 39
2957.16 49
2957.28 59
2957.41 70
2957.53 78
2957.65 84
2957.78 87
2957.90 88
2958.03 87
2958.15 87
2958.28 87
2958.40 89
2958.53 93
2958.65 98
2958.78 104
2958.90 110
2959.03 113
2959.15 115
2959.28 114
2959.40 112
2959.53 108
2959.65 103
2959.78 100
2959.90 97
2960.02 95
2960.15 93
2960.27 92
2960.40 92
2960.52 92
2960.65 93
2960.77 94
2960.90 95
2961.02 96
2961.15 97
2961.27 96
2961.40 93
2961.52 90
2961.65 86
2961.77 82
2961.90 78
2962.02 76
2962.15 76
2962.27 76
2962.40 77
2962.52 79
2962.65 80
2962.77 81
2962.90 80
2963.02 78
2963.14 75
2963.27 70
2963.39 63
2963.52 56
2963.64 49
2963.77 42
2963.89 38
2964.02 35
2964.14 36
2964.27 38
2964.39 42
2964.52 46
2964.64 49
2964.77 51
2964.89 51
2965.02 50
2965.14 48
2965.27 45
2965.39 41
2965.52 37
2965.64 33
2965.77 29
2965.89 25
2966.02 22
2966.14 21
2966.27 21
2966.39 21
2966.52 22
2966.64 23
2966.77 24
2966.89 24
2967.02 24
2967.14 24
2967.27 24
2967.39 24
2967.52 23
2967.64 21
2967.77 17
2967.89 12
2968.02 6
2968.14 2
2968.26 0
2968.39 2
2968.51 7
2968.64 17
2968.76 29
2968.89 43
2969.01 58
2969.14 70
2969.26 79
2969.39 83
2969.51 83
2969.64 79
2969.76 72
2969.89 65
2970.01 58
2970.14 55
2970.26 56
2970.39 61
2970.51 69
2970.64 79
2970.76 88
2970.89 96
2971.01 103
2971.14 107
2971.26 110
2971.39 112
2971.51 113
2971.64 112
2971.76 110
2971.89 107
2972.01 102
2972.14 96
2972.26 92
2972.39 89
2972.51 88
2972.64 89
2972.76 91
2972.89 92
2973.01 91
2973.14 87
2973.26 80
2973.39 72
2973.51 63
2973.64 56
2973.76 51
2973.89 48
2974.01 47
2974.14 48
2974.26 49
2974.39 51
2974.52 53
2974.64 56
2974.77 59
2974.89 64
2975.02 69
2975.14 73
2975.27 78
2975.39 81
2975.52 84
2975.64 86
2975.77 87
2975.89 86
2976.02 85
2976.14 81
2976.27 77
2976.39 71
2976.52 64
2976.64 58
2976.77 53
2976.89 50
2977.02 48
2977.14 47
2977.27 47
2977.39 46
2977.52 45
2977.64 42
2977.77 38
2977.89 34
2978.02 29
2978.14 24
2978.27 20
2978.39 16
2978.52 13
2978.64 11
2978.77 9
2978.89 7
2979.02 5
2979.14 2
2979.27 0
2979.39 0
2979.52 0
2979.65 0
2979.77 0
2979.90 0
2980.02 0
2980.15 0
2980.27 0
2980.40 3
2980.52 8
2980.65 15
2980.77 22
2980.90 31
2981.02 40
2981.15 49
2981.27 59
2981.40 68
2981.52 77
2981.65 85
2981.77 92
2981.90 97
2982.02 100
2982.15 102
2982.27 102
2982.40 101
2982.52 98
2982.65 95
2982.78 92
2982.90 89
2983.03 86
2983.15 84
2983.28 83
2983.40 83
2983.53 82
2983.65 80
2983.78 77
2983.90 72
2984.03 65
2984.15 57
2984.28 50
2984.40 43
2984.53 38
2984.65 35
2984.78 34
2984.90 34
2985.03 34
2985.16 34
2985.28 34
2985.41 32
2985.53 30
2985.66 27
2985.78 25
2985.91 25
2986.03 25
2986.16 26
2986.28 28
2986.41 31
2986.53 35
2986.66 39
2986.78 42
2986.91 45
2987.04 48
2987.16 51
2987.29 53
2987.41 55
2987.54 57
2987.66 59
2987.79 61
2987.91 63
2988.04 65
2988.16 66
2988.29 66
2988.41 64
2988.54 61
2988.66 56
2988.79 50
2988.92 45
2989.04 40
2989.17 36
2989.29 32
2989.42 30
2989.54 27
2989.67 25
2989.79 22
2989.92 19
2990.04 16
2990.17 14
2990.29 12
2990.42 12
2990.55 13
2990.67 15
2990.80 18
2990.92 21
2991.05 23
2991.17 25
2991.30 26
2991.42 26
2991.55 26
2991.67 26
2991.80 26
2991.93 25
2992.05 24
2992.18 22
2992.30 20
2992.43 18
2992.55 17
2992.68 16
2992.80 17
2992.93 18
2993.05 19
2993.18 20
2993.30 21
2993.43 23
2993.56 25
2993.68 28
2993.81 33
2993.93 37
2994.06 42
2994.18 46
2994.31 49
2994.43 51
2994.56 51
2994.69 51
2994.81 51
2994.94 52
2995.06 54
2995.19 57
2995.31 60
2995.44 62
2995.56 62
2995.69 60
2995.81 55
2995.94 49
2996.07 42
2996.19 37
2996.32 33
2996.44 32
2996.57 34
2996.69 38
2996.82 44
2996.94 50
2997.07 57
2997.20 63
2997.32 69
2997.45 74
2997.57 79
2997.70 85
2997.82 90
2997.95 94
2998.07 98
2998.20 99
2998.33 98
2998.45 95
2998.58 89
2998.70 83
2998.83 75
2998.95 67
2999.08 60
2999.20 54
2999.33 49
2999.46 44
2999.58 41
2999.71 36
2999.83 31
2999.96 26
3000.08 19
3000.21 12
3000.34 5
3000.46 0
3000.59 0
3000.71 0
3000.84 0
3000.96 0
3001.09 0
3001.21 0
3001.34 3
3001.47 4
3001.59 5
3001.72 5
3001.84 3
3001.97 2
3002.09 1
3002.22 0
3002.35 1
3002.47 3
3002.60 6
3002.72 10
3002.85 15
3002.97 20
3003.10 24
3003.22 28
3003.35 31
3003.48 33
3003.60 34
3003.73 34
3003.85 34
3003.98 36
3004.10 38
3004.23 41
3004.36 45
3004.48 50
3004.61 53
3004.73 53
3004.86 51
3004.98 45
3005.11 37
3005.24 28
3005.36 21
3005.49 15
3005.61 12
3005.74 12
3005.86 14
3005.99 17
3006.12 20
3006.24 22
3006.37 22
3006.49 21
3006.62 19
3006.74 18
3006.87 17
3007.00 17
3007.12 18
3007.25 18
3007.37 18
3007.50 16
3007.62 14
3007.75 11
3007.88 9
3008.00 9
3008.13 10
3008.25 14
3008.38 20
3008.51 27
3008.63 34
3008.76 40
3008.88 46
3009.01 51
3009.13 55
3009.26 58
3009.39 61
3009.51 65
3009.64 69
3009.76 72
3009.89 75
3010.01 77
3010.14 77
3010.27 76
3010.39 75
3010.52 74
3010.64 74
3010.77 75
3010.90 76
3011.02 78
3011.15 78
3011.27 77
3011.40 73
3011.52 67
3011.65 59
3011.78 51
3011.90 43
3012.03 37
3012.15 33
3012.28 32
3012.41 32
3012.53 33
3012.66 33
3012.78 31
3012.91 28
3013.04 23
3013.16 17
3013.29 11
3013.41 5
3013.54 0
3013.66 0
3013.79 0
3013.92 0
3014.04 0
3014.17 0
3014.29 1
3014.42 7
3014.55 13
3014.67 21
3014.80 28
3014.92 34
3015.05 38
3015.18 41
3015.30 41
3015.43 41
3015.55 40
3015.68 38
3015.81 36
3015.93 34
3016.06 33
3016.18 31
3016.31 30
3016.43 30
3016.56 29
3016.69 28
3016.81 27
3016.94 27
3017.06 27
3017.19 27
3017.32 29
3017.44 33
3017.57 37
3017.69 42
3017.82 46
3017.95 50
3018.07 53
3018.20 54
3018.32 55
3018.45 56
3018.58 57
3018.70 59
3018.83 62
3018.95 65
3019.08 67
3019.21 69
3019.33 69
3019.46 67
3019.58 65
3019.71 61
3019.84 58
3019.96 54
3020.09 51
3020.21 48
3020.34 44
3020.47 40
3020.59 35
3020.72 30
3020.84 25
3020.97 21
3021.10 19
3021.22 18
3021.35 19
3021.47 22
3021.60 26
3021.73 31
3021.85 35
3021.98 40
3022.11 45
3022.23 50
3022.36 55
3022.48 59
3022.61 61
3022.74 62
3022.86 60
3022.99 57
3023.11 54
3023.24 51
3023.37 49
3023.49 48
3023.62 49
3023.74 50
3023.87 52
3024.00 53
3024.12 55
3024.25 57
3024.37 59
3024.50 62
3024.63 65
3024.75 69
3024.88 72
3025.01 74
3025.13 75
3025.26 74
3025.38 71
3025.51 66
3025.64 60
3025.76 54
3025.89 47
3026.01 40
3026.14 33
3026.27 27
3026.39 22
3026.52 19
3026.65 16
3026.77 15
3026.90 15
3027.02 17
3027.15 19
3027.28 23
3027.40 28
3027.53 34
3027.65 40
3027.78 45
3027.91 49
3028.03 53
3028.16 55
3028.29 58
3028.41 60
3028.54 61
3028.66 62
3028.79 63
3028.92 61
3029.04 58
3029.17 53
3029.30 46
3029.42 38
3029.55 30
3029.67 23
3029.80 17
3029.93 11
3030.05 6
3030.18 1
3030.30 0
3030.43 0
3030.56 0
3030.68 0
3030.81 0
3030.94 0
3031.06 0
3031.19 0
3031.31 14
3031.44 30
3031.57 47
3031.69 63
3031.82 75
3031.95 81
3032.07 82
3032.20 78
3032.33 69
3032.45 58
3032.58 47
3032.70 39
3032.83 33
3032.96 33
3033.08 37
3033.21 43
3033.34 49
3033.46 54
3033.59 57
3033.71 56
3033.84 53
3033.97 49
3034.09 45
3034.22 42
3034.35 41
3034.47 41
3034.60 43
3034.72 46
3034.85 49
3034.98 51
3035.10 53
3035.23 55
3035.36 56
3035.48 55
3035.61 54
3035.74 50
3035.86 46
3035.99 40
3036.11 33
3036.24 25
3036.37 18
3036.49 10
3036.62 5
3036.75 0
3036.87 0
3037.00 0
3037.13 1
3037.25 7
3037.38 14
3037.50 24
3037.63 34
3037.76 44
3037.88 54
3038.01 61
3038.14 65
3038.26 66
3038.39 64
3038.52 59
3038.64 53
3038.77 45
3038.90 36
3039.02 28
3039.15 20
3039.27 13
3039.40 7
3039.53 3
3039.65 0
3039.78 0
3039.91 2
3040.03 7
3040.16 15
3040.29 24
3040.41 34
3040.54 43
3040.67 50
3040.79 55
3040.92 56
3041.04 55
3041.17 52
3041.30 48
3041.42 43
3041.55 40
3041.68 38
3041.80 37
3041.93 39
3042.06 42
3042.18 46
3042.31 50
3042.44 55
3042.56 59
3042.69 62
3042.82 65
3042.94 68
3043.07 71
3043.19 73
3043.32 76
3043.45 77
3043.57 78
3043.70 77
3043.83 74
3043.95 70
3044.08 65
3044.21 59
3044.33 53
3044.46 48
3044.59 44
3044.71 40
3044.84 37
3044.97 35
3045.09 35
3045.22 37
3045.35 41
3045.47 46
3045.60 53
3045.73 61
3045.85 68
3045.98 74
3046.11 79
3046.23 82
3046.36 83
3046.48 84
3046.61 84
3046.74 86
3046.86 89
3046.99 94
3047.12 99
3047.24 104
3047.37 109
3047.50 111
3047.62 111
3047.75 108
3047.88 104
3048.00 99
3048.13 95
3048.26 92
3048.38 91
3048.51 92
3048.64 94
3048.76 96
3048.89 99
3049.02 99
3049.14 98
3049.27 94
3049.40 90
3049.52 84
3049.65 80
3049.78 76
3049.90 73
3050.03 72
3050.16 73
3050.28 73
3050.41 75
3050.54 76
3050.66 76
3050.79 76
3050.92 76
3051.04 75
3051.17 75
3051.30 75
3051.42 74
3051.55 74
3051.68 73
3051.80 72
3051.93 70
3052.06 68
3052.18 66
3052.31 64
3052.44 65
3052.56 66
3052.69 69
3052.82 73
3052.94 77
3053.07 81
3053.20 83
3053.32 84
3053.45 84
3053.58 81
3053.70 78
3053.83 74
3053.96 70
3054.08 67
3054.21 67
3054.34 69
3054.46 73
3054.59 79
3054.72 85
3054.84 90
3054.97 92
3055.10 90
3055.22 84
3055.35 74
3055.48 61
3055.61 46
3055.73 32
3055.86 20
3055.99 11
3056.11 5
3056.24 2
3056.37 2
3056.49 5
3056.62 8
3056.75 12
3056.87 16
3057.00 20
3057.13 25
3057.25 29
3057.38 34
3057.51 38
3057.63 42
3057.76 44
3057.89 46
3058.01 46
3058.14 44
3058.27 42
3058.39 39
3058.52 36
3058.65 32
3058.77 28
3058.90 24
3059.03 20
3059.16 17
3059.28 15
3059.41 16
3059.54 20
3059.66 26
3059.79 34
3059.92 42
3060.04 49
3060.17 54
3060.30 56
3060.42 56
3060.55 54
3060.68 52
3060.80 51
3060.93 50
3061.06 52
3061.19 54
3061.31 56
3061.44 56
3061.57 56
3061.69 53
3061.82 48
3061.95 43
3062.07 36
3062.20 29
3062.33 22
3062.45 15
3062.58 7
3062.71 0
3062.83 0
3062.96 0
3063.09 0
3063.22 0
3063.34 0
3063.47 0
3063.60 0
3063.72 5
3063.85 11
3063.98 15
3064.10 17
3064.23 16
3064.36 15
3064.48 13
3064.61 12
3064.74 12
3064.87 13
3064.99 15
3065.12 16
3065.25 17
3065.37 16
3065.50 14
3065.63 12
3065.75 10
3065.88 8
3066.01 8
3066.14 10
3066.26 11
3066.39 13
3066.52 14
3066.64 13
3066.77 12
3066.90 10
3067.02 9
3067.15 8
3067.28 8
3067.41 9
3067.53 11
3067.66 13
3067.79 17
3067.91 21
3068.04 27
3068.17 34
3068.29 43
3068.42 52
3068.55 62
3068.68 71
3068.80 80
3068.93 86
3069.06 90
3069.18 92
3069.31 92
3069.44 89
3069.56 84
3069.69 78
3069.82 71
3069.95 63
3070.07 55
3070.20 48
3070.33 42
3070.45 38
3070.58 37
3070.71 38
3070.84 40
3070.96 42
3071.09 44
3071.22 44
3071.34 42
3071.47 38
3071.60 33
3071.73 27
3071.85 23
3071.98 21
3072.11 23
3072.23 26
3072.36 32
3072.49 39
3072.61 47
3072.74 54
3072.87 60
3073.00 65
3073.12 68
3073.25 70
3073.38 70
3073.50 69
3073.63 67
3073.76 64
3073.89 61
3074.01 58
3074.14 56
3074.27 53
3074.39 49
3074.52 45
3074.65 41
3074.78 36
3074.90 33
3075.03 30
3075.16 28
3075.29 28
3075.41 28
3075.54 28
3075.67 27
3075.79 25
3075.92 23
3076.05 20
3076.18 18
3076.30 17
3076.43 18
3076.56 21
3076.68 26
3076.81 31
3076.94 35
3077.07 39
3077.19 40
3077.32 41
3077.45 41
3077.57 42
3077.70 42
3077.83 44
3077.96 46
3078.08 48
3078.21 51
3078.34 53
3078.47 56
3078.59 59
3078.72 62
3078.85 64
3078.97 66
3079.10 66
3079.23 64
3079.36 62
3079.48 58
3079.61 56
3079.74 56
3079.86 58
3079.99 63
3080.12 70
3080.25 79
3080.37 88
3080.50 96
3080.63 101
3080.76 102
3080.88 100
3081.01 94
3081.14 87
3081.26 78
3081.39 70
3081.52 63
3081.65 58
3081.77 55
3081.90 55
3082.03 58
3082.16 63
3082.28 68
3082.41 72
3082.54 75
3082.67 75
3082.79 71
3082.92 64
3083.05 55
3083.17 44
3083.30 34
3083.43 26
3083.56 20
3083.68 17
3083.81 15
3083.94 16
3084.07 17
3084.19 18
3084.32 20
3084.45 22
3084.58 25
3084.70 29
3084.83 34
3084.96 39
3085.09 44
3085.21 48
3085.34 51
3085.47 51
3085.59 50
3085.72 48
3085.85 44
3085.98 40
3086.10 36
3086.23 33
3086.36 31
3086.49 31
3086.61 31
3086.74 33
3086.87 35
3087.00 36
3087.12 35
3087.25 33
3087.38 28
3087.51 22
3087.63 15
3087.76 9
3087.89 5
3088.02 2
3088.14 1
3088.27 1
3088.40 3
3088.53 5
3088.65 7
3088.78 9
3088.91 10
3089.03 10
3089.16 9
3089.29 8
3089.42 8
3089.54 8
3089.67 10
3089.80 14
3089.93 19
3090.05 27
3090.18 35
3090.31 43
3090.44 50
3090.56 55
3090.69 59
3090.82 61
3090.95 62
3091.07 62
3091.20 62
3091.33 64
3091.46 67
3091.58 71
3091.71 75
3091.84 79
3091.97 81
3092.09 82
3092.22 81
3092.35 78
3092.48 75
3092.60 71
3092.73 65
3092.86 59
3092.99 52
3093.11 43
3093.24 32
3093.37 20
3093.50 8
3093.63 0
3093.75 0
3093.88 0
3094.01 0
3094.14 0
3094.26 0
3094.39 0
3094.52 0
3094.65 11
3094.77 21
3094.90 28
3095.03 31
3095.16 30
3095.28 26
3095.41 21
3095.54 15
3095.67 9
3095.79 3
3095.92 0
3096.05 0
3096.18 0
3096.30 0
3096.43 0
3096.56 0
3096.69 0
3096.81 0
3096.94 10
3097.07 26
3097.20 44
3097.33 60
3097.45 75
3097.58 86
3097.71 95
3097.84 100
3097.96 103
3098.09 102
3098.22 99
3098.35 94
3098.47 87
3098.60 79
3098.73 71
3098.86 63
3098.98 55
3099.11 48
3099.24 42
3099.37 36
3099.50 29
3099.62 22
3099.75 15
3099.88 9
3100.01 4
3100.13 2
3100.26 3
3100.39 8
3100.52 15
3100.64 25
3100.77 37
3100.90 48
3101.03 59
3101.16 66
3101.28 71
3101.41 72
3101.54 72
3101.67 70
3101.79 68
3101.92 69
3102.05 71
3102.18 75
3102.30 82
3102.43 88
3102.56 92
3102.69 94
3102.82 92
3102.94 87
3103.07 79
3103.20 68
3103.33 56
3103.45 43
3103.58 31
3103.71 20
3103.84 10
3103.97 3
3104.09 0
3104.22 0
3104.35 0
3104.48 0
3104.60 0
3104.73 0
3104.86 1
3104.99 3
3105.12 5
3105.24 7
3105.37 11
3105.50 15
3105.63 19
3105.75 21
3105.88 23
3106.01 23
3106.14 22
3106.27 21
3106.39 21
3106.52 21
3106.65 23
3106.78 25
3106.90 28
3107.03 30
3107.16 32
3107.29 32
3107.42 31
3107.54 28
3107.67 25
3107.80 22
3107.93 19
3108.06 16
3108.18 13
3108.31 11
3108.44 10
3108.57 10
3108.69 10
3108.82 10
3108.95 12
3109.08 15
3109.21 19
3109.33 24
3109.46 29
3109.59 34
3109.72 37
3109.85 39
3109.97 38
3110.10 36
3110.23 31
3110.36 26
3110.48 22
3110.61 18
3110.74 15
3110.87 13
3111.00 13
3111.12 12
3111.25 11
3111.38 10
3111.51 8
3111.64 5
3111.76 2
3111.89 0
3112.02 0
3112.15 0
3112.28 0
3112.40 3
3112.53 10
3112.66 20
3112.79 31
3112.92 41
3113.04 50
3113.17 57
3113.30 60
3113.43 59
3113.56 56
3113.68 51
3113.81 44
3113.94 38
3114.07 31
3114.19 25
3114.32 21
3114.45 17
3114.58 14
3114.71 13
3114.83 13
3114.96 15
3115.09 18
3115.22 22
3115.35 27
3115.47 31
3115.60 35
3115.73 38
3115.86 42
3115.99 44
3116.11 47
3116.24 48
3116.37 49
3116.50 48
3116.63 47
3116.75 46
3116.88 48
3117.01 52
3117.14 59
3117.27 69
3117.40 81
3117.52 94
3117.65 105
3117.78 114
3117.91 121
3118.04 124
3118.16 126
3118.29 126
3118.42 126
3118.55 125
3118.68 125
3118.80 124
3118.93 125
3119.06 126
3119.19 129
3119.32 134
3119.44 141
3119.57 149
3119.70 157
3119.83 164
3119.96 167
3120.08 167
3120.21 163
3120.34 157
3120.47 149
3120.60 142
3120.72 136
3120.85 132
3120.98 130
3121.11 128
3121.24 126
3121.37 122
3121.49 116
3121.62 108
3121.75 97
3121.88 86
3122.01 76
3122.13 68
3122.26 63
3122.39 62
3122.52 65
3122.65 71
3122.78 79
3122.90 87
3123.03 92
3123.16 96
3123.29 96
3123.42 93
3123.54 88
3123.67 81
3123.80 74
3123.93 68
3124.06 62
3124.18 56
3124.31 51
3124.44 47
3124.57 44
3124.70 42
3124.83 42
3124.95 42
3125.08 43
3125.21 44
3125.34 44
3125.47 45
3125.60 45
3125.72 46
3125.85 47
3125.98 50
3126.11 54
3126.24 58
3126.36 63
3126.49 69
3126.62 73
3126.75 76
3126.88 78
3127.01 78
3127.13 77
3127.26 75
3127.39 73
3127.52 71
3127.65 68
3127.77 66
3127.90 62
3128.03 57
3128.16 52
3128.29 46
3128.42 40
3128.54 35
3128.67 32
3128.80 30
3128.93 28
3129.06 25
3129.19 22
3129.31 18
3129.44 12
3129.57 5
3129.70 0
3129.83 0
3129.96 0
3130.08 0
3130.21 0
3130.34 0
3130.47 0
3130.60 3
3130.73 6
3130.85 8
3130.98 8
3131.11 7
3131.24 6
3131.37 3
3131.50 0
3131.62 0
3131.75 0
3131.88 0
3132.01 0
3132.14 0
3132.27 8
3132.39 17
3132.52 28
3132.65 39
3132.78 48
3132.91 55
3133.04 59
3133.16 59
3133.29 54
3133.42 48
3133.55 39
3133.68 31
3133.81 24
3133.93 20
3134.06 17
3134.19 15
3134.32 15
3134.45 14
3134.58 13
3134.70 12
3134.83 11
3134.96 10
3135.09 9
3135.22 9
3135.35 10
3135.47 11
3135.60 15
3135.73 19
3135.86 26
3135.99 32
3136.12 38
3136.25 43
3136.37 44
3136.50 42
3136.63 38
3136.76 33
3136.89 29
3137.02 26
3137.14 28
3137.27 31
3137.40 37
3137.53 43
3137.66 47
3137.79 49
3137.92 49
3138.04 46
3138.17 44
3138.30 42
3138.43 44
3138.56 48
3138.69 56
3138.81 67
3138.94 79
3139.07 90
3139.20 98
3139.33 101
3139.46 100
3139.59 94
3139.71 85
3139.84 73
3139.97 62
3140.10 51
3140.23 44
3140.36 40
3140.48 40
3140.61 43
3140.74 48
3140.87 54
3141.00 59
3141.13 62
3141.26 64
3141.38 63
3141.51 61
3141.64 58
3141.77 53
3141.90 47
3142.03 41
3142.16 34
3142.28 28
3142.41 23
3142.54 20
3142.67 21
3142.80 25
3142.93 33
3143.06 44
3143.18 55
3143.31 65
3143.44 73
3143.57 77
3143.70 78
3143.83 75
3143.96 71
3144.08 67
3144.21 63
3144.34 62
3144.47 62
3144.60 63
3144.73 65
3144.86 67
3144.98 69
3145.11 71
3145.24 72
3145.37 72
3145.50 73
3145.63 73
3145.76 73
3145.88 72
3146.01 71
3146.14 68
3146.27 65
3146.40 62
3146.53 59
3146.66 56
3146.79 54
3146.91 53
3147.04 52
3147.17 52
3147.30 52
3147.43 51
3147.56 51
3147.69 49
3147.81 47
3147.94 45
3148.07 42
3148.20 39
3148.33 37
3148.46 37
3148.59 39
3148.72 42
3148.84 48
3148.97 55
3149.10 63
3149.23 71
3149.36 80
3149.49 88
3149.62 96
3149.74 103
3149.87 109
3150.00 113
3150.13 114
3150.26 112
3150.39 108
3150.52 101
3150.65 92
3150.77 83
3150.90 74
3151.03 66
3151.16 58
3151.29 52
3151.42 47
3151.55 44
3151.68 41
3151.80 40
3151.93 39
3152.06 39
3152.19 40
3152.32 42
3152.45 47
3152.58 53
3152.71 60
3152.83 68
3152.96 76
3153.09 84
3153.22 90
3153.35 95
3153.48 98
3153.61 101
3153.74 103
3153.86 106
3153.99 110
3154.12 114
3154.25 118
3154.38 122
3154.51 124
3154.64 123
3154.77 119
3154.90 110
3155.02 99
3155.15 85
3155.28 71
3155.41 57
3155.54 46
3155.67 38
3155.80 33
3155.93 32
3156.05 33
3156.18 36
3156.31 40
3156.44 43
3156.57 47
3156.70 50
3156.83 53
3156.96 56
3157.09 60
3157.21 65
3157.34 70
3157.47 76
3157.60 81
3157.73 85
3157.86 87
3157.99 88
3158.12 89
3158.25 90
3158.37 92
3158.50 95
3158.63 101
3158.76 107
3158.89 115
3159.02 123
3159.15 130
3159.28 138
3159.41 144
3159.53 151
3159.66 159
3159.79 166
3159.92 172
3160.05 177
3160.18 181
3160.31 183
3160.44 184
3160.57 186
3160.69 192
3160.82 201
3160.95 215
3161.08 233
3161.21 253
3161.34 275
3161.47 296
3161.60 317
3161.73 336
3161.85 356
3161.98 378
3162.11 402
3162.24 429
3162.37 459
3162.50 491
3162.63 522
3162.76 553
3162.89 583
3163.02 612
3163.14 640
3163.27 668
3163.40 697
3163.53 726
3163.66 756
3163.79 787
3163.92 820
3164.05 855
3164.18 892
3164.31 932
3164.43 975
3164.56 1019
3164.69 1064
3164.82 1108
3164.95 1150
3165.08 1190
3165.21 1227
3165.34 1263
3165.47 1296
3165.60 1327
3165.72 1354
3165.85 1379
3165.98 1399
3166.11 1414
3166.24 1424
3166.37 1431
3166.50 1435
3166.63 1439
3166.76 1444
3166.89 1450
3167.01 1459
3167.14 1469
3167.27 1479
3167.40 1485
3167.53 1486
3167.66 1480
3167.79 1465
3167.92 1443
3168.05 1413
3168.18 1378
3168.31 1338
3168.43 1298
3168.56 1257
3168.69 1216
3168.82 1178
3168.95 1141
3169.08 1105
3169.21 1071
3169.34 1037
3169.47 1004
3169.60 973
3169.73 943
3169.85 915
3169.98 889
3170.11 865
3170.24 842
3170.37 819
3170.50 796
3170.63 770
3170.76 742
3170.89 712
3171.02 680
3171.15 648
3171.28 614
3171.40 580
3171.53 547
3171.66 515
3171.79 484
3171.92 455
3172.05 429
3172.18 404
3172.31 382
3172.44 361
3172.57 342
3172.70 324
3172.83 306
3172.95 288
3173.08 270
3173.21 253
3173.34 237
3173.47 223
3173.60 211
3173.73 201
3173.86 193
3173.99 187
3174.12 181
3174.25 177
3174.38 172
3174.50 167
3174.63 161
3174.76 155
3174.89 149
3175.02 142
3175.15 135
3175.28 128
3175.41 122
3175.54 117
3175.67 114
3175.80 111
3175.93 110
3176.06 110
3176.18 110
3176.31 109
3176.44 108
3176.57 106
3176.70 102
3176.83 97
3176.96 91
3177.09 85
3177.22 79
3177.35 73
3177.48 67
3177.61 63
3177.74 61
3177.86 61
3177.99 64
3178.12 69
3178.25 74
3178.38 80
3178.51 84
3178.64 86
3178.77 84
3178.90 80
3179.03 74
3179.16 69
3179.29 65
3179.42 64
3179.55 64
3179.68 66
3179.80 67
3179.93 68
3180.06 68
3180.19 66
3180.32 64
3180.45 61
3180.58 60
3180.71 59
3180.84 59
3180.97 59
3181.10 60
3181.23 60
3181.36 60
3181.49 59
3181.62 57
3181.74 55
3181.87 52
3182.00 48
3182.13 45
3182.26 42
3182.39 40
3182.52 39
3182.65 41
3182.78 43
3182.91 47
3183.04 51
3183.17 54
3183.30 58
3183.43 60
3183.56 61
3183.69 62
3183.81 61
3183.94 58
3184.07 55
3184.20 51
3184.33 47
3184.46 43
3184.59 42
3184.72 41
3184.85 43
3184.98 45
3185.11 47
3185.24 48
3185.37 46
3185.50 42
3185.63 36
3185.76 27
3185.89 18
3186.01 9
3186.14 0
3186.27 0
3186.40 0
3186.53 0
3186.66 0
3186.79 0
3186.92 0
3187.05 0
3187.18 2
3187.31 5
3187.44 7
3187.57 9
3187.70 10
3187.83 11
3187.96 11
3188.09 11
3188.22 10
3188.34 10
3188.47 10
3188.60 12
3188.73 15
3188.86 20
3188.99 26
3189.12 32
3189.25 36
3189.38 38
3189.51 37
3189.64 33
3189.77 26
3189.90 17
3190.03 8
3190.16 0
3190.29 0
3190.42 0
3190.55 0
3190.68 0
3190.81 2
3190.94 10
3191.06 19
3191.19 27
3191.32 32
3191.45 35
3191.58 36
3191.71 35
3191.84 32
3191.97 30
3192.10 28
3192.23 27
3192.36 26
3192.49 27
3192.62 27
3192.75 27
3192.88 27
3193.01 25
3193.14 22
3193.27 19
3193.40 14
3193.53 10
3193.66 7
3193.79 5
3193.92 4
3194.05 4
3194.17 6
3194.30 10
3194.43 15
3194.56 22
3194.69 30
3194.82 39
3194.95 47
3195.08 53
3195.21 56
3195.34 56
3195.47 54
3195.60 50
3195.73 46
3195.86 43
3195.99 41
3196.12 43
3196.25 46
3196.38 52
3196.51 59
3196.64 65
3196.77 71
3196.90 75
3197.03 76
3197.16 75
3197.29 73
3197.42 71
3197.55 68
3197.68 66
3197.80 63
3197.93 61
3198.06 58
3198.19 54
3198.32 50
3198.45 47
3198.58 43
3198.71 41
3198.84 38
3198.97 36
3199.10 33
3199.23 30
3199.36 27
3199.49 23
3199.62 20
3199.75 18
3199.88 18
3200.01 18
3200.14 19
3200.27 19
3200.40 19
3200.53 18
3200.66 17
3200.79 17
3200.92 17
3201.05 19
3201.18 22
3201.31 27
3201.44 31
3201.57 36
3201.70 40
3201.83 43
3201.96 45
3202.09 45
3202.22 46
3202.35 45
3202.48 43
3202.60 41
3202.73 39
3202.86 37
3202.99 37
3203.12 37
3203.25 40
3203.38 44
3203.51 49
3203.64 56
3203.77 63
3203.90 69
3204.03 75
3204.16 79
3204.29 81
3204.42 81
3204.55 80
3204.68 77
3204.81 73
3204.94 67
3205.07 59
3205.20 51
3205.33 41
3205.46 31
3205.59 22
3205.72 15
3205.85 10
3205.98 7
3206.11 5
3206.24 4
3206.37 3
3206.50 1
3206.63 0
3206.76 0
3206.89 0
3207.02 0
3207.15 0
3207.28 0
3207.41 0
3207.54 0
3207.67 1
3207.80 2
3207.93 2
3208.06 2
3208.19 3
3208.32 4
3208.45 6
3208.58 8
3208.71 11
3208.84 15
3208.97 20
3209.10 26
3209.23 31
3209.36 36
3209.49 41
3209.62 46
3209.75 51
3209.88 55
3210.01 58
3210.14 61
3210.27 63
3210.40 65
3210.53 65
3210.66 63
3210.79 60
3210.92 56
3211.05 51
3211.18 45
3211.31 39
3211.44 33
3211.57 29
3211.70 26
3211.83 24
3211.96 24
3212.09 25
3212.22 28
3212.35 33
3212.48 38
3212.61 42
3212.74 46
3212.87 47
3213.00 48
3213.13 47
3213.26 45
3213.39 45
3213.52 48
3213.65 54
3213.78 63
3213.91 75
3214.04 91
3214.17 110
3214.30 132
3214.43 155
3214.56 178
3214.69 202
3214.82 224
3214.95 243
3215.08 258
3215.21 270
3215.34 278
3215.47 282
3215.60 284
3215.73 285
3215.86 283
3215.99 281
3216.12 278
3216.25 273
3216.38 267
3216.51 260
3216.64 251
3216.77 241
3216.90 228
3217.03 214
3217.16 199
3217.29 183
3217.42 167
3217.55 152
3217.68 139
3217.81 129
3217.94 122
3218.07 118
3218.20 115
3218.33 114
3218.46 113
3218.59 111
3218.72 109
3218.85 105
3218.98 102
3219.11 98
3219.24 96
3219.37 93
3219.50 90
3219.63 87
3219.76 82
3219.89 76
3220.02 69
3220.15 61
3220.28 53
3220.41 46
3220.54 40
3220.67 37
3220.80 36
3220.93 38
3221.06 42
3221.19 49
3221.32 57
3221.45 66
3221.58 74
3221.71 81
3221.84 86
3221.97 90
3222.10 92
3222.23 93
3222.36 94
3222.49 95
3222.62 96
3222.75 96
3222.88 94
3223.01 90
3223.14 83
3223.27 72
3223.40 59
3223.53 46
3223.66 33
3223.79 22
3223.92 15
3224.05 12
3224.18 13
3224.32 16
3224.45 20
3224.58 24
3224.71 25
3224.84 23
3224.97 19
3225.10 13
3225.23 7
3225.36 4
3225.49 5
3225.62 10
3225.75 18
3225.88 29
3226.01 40
3226.14 49
3226.27 55
3226.40 58
3226.53 56
3226.66 51
3226.79 42
3226.92 32
3227.05 21
3227.18 11
3227.31 3
3227.44 0
3227.57 0
3227.70 0
3227.83 5
3227.96 13
3228.09 22
3228.22 31
3228.35 39
3228.48 47
3228.61 53
3228.74 59
3228.87 64
3229.00 68
3229.14 71
3229.27 73
3229.40 72
3229.53 71
3229.66 69
3229.79 67
3229.92 67
3230.05 69
3230.18 73
3230.31 77
3230.44 82
3230.57 85
3230.70 87
3230.83 86
3230.96 83
3231.09 78
3231.22 72
3231.35 66
3231.48 61
3231.61 57
3231.74 54
3231.87 52
3232.00 49
3232.13 47
3232.26 44
3232.39 41
3232.52 38
3232.65 34
3232.78 31
3232.92 29
3233.05 26
3233.18 24
3233.31 21
3233.44 20
3233.57 19
3233.70 19
3233.83 19
3233.96 21
3234.09 22
3234.22 23
3234.35 23
3234.48 20
3234.61 16
3234.74 10
3234.87 3
3235.00 0
3235.13 0
3235.26 0
3235.39 0
3235.52 0
3235.65 0
3235.78 0
3235.92 1
3236.05 8
3236.18 16
3236.31 24
3236.44 32
3236.57 38
3236.70 42
3236.83 44
3236.96 42
3237.09 37
3237.22 31
3237.35 25
3237.48 20
3237.61 16
3237.74 13
3237.87 10
3238.00 8
3238.13 5
3238.26 1
3238.39 0
3238.52 0
3238.66 0
3238.79 0
3238.92 0
3239.05 0
3239.18 0
3239.31 2
3239.44 8
3239.57 14
3239.70 18
3239.83 23
3239.96 28
3240.09 33
3240.22 40
3240.35 48
3240.48 57
3240.61 66
3240.74 75
3240.87 81
3241.00 85
3241.14 87
3241.27 88
3241.40 87
3241.53 85
3241.66 81
3241.79 77
3241.92 72
3242.05 67
3242.18 62
3242.31 59
3242.44 57
3242.57 58
3242.70 61
3242.83 64
3242.96 68
3243.09 70
3243.22 70
3243.36 67
3243.49 62
3243.62 55
3243.75 49
3243.88 43
3244.01 38
3244.14 34
3244.27 31
3244.40 29
3244.53 27
3244.66 26
3244.79 25
3244.92 26
3245.05 28
3245.18 32
3245.31 37
3245.45 43
3245.58 50
3245.71 57
3245.84 65
3245.97 72
3246.10 79
3246.23 85
3246.36 89
3246.49 92
3246.62 93
3246.75 91
3246.88 87
3247.01 81
3247.14 74
3247.27 67
3247.41 62
3247.54 58
3247.67 58
3247.80 61
3247.93 67
3248.06 75
3248.19 84
3248.32 93
3248.45 104
3248.58 114
3248.71 126
3248.84 139
3248.97 152
3249.10 165
3249.24 177
3249.37 187
3249.50 195
3249.63 202
3249.76 207
3249.89 211
3250.02 214
3250.15 218
3250.28 221
3250.41 224
3250.54 227
3250.67 232
3250.80 238
3250.93 247
3251.07 260
3251.20 277
3251.33 296
3251.46 317
3251.59 338
3251.72 358
3251.85 376
3251.98 391
3252.11 404
3252.24 414
3252.37 422
3252.50 428
3252.63 432
3252.77 435
3252.90 438
3253.03 442
3253.16 446
3253.29 450
3253.42 455
3253.55 459
3253.68 461
3253.81 460
3253.94 457
3254.07 451
3254.20 443
3254.34 434
3254.47 425
3254.60 416
3254.73 408
3254.86 402
3254.99 396
3255.12 390
3255.25 384
3255.38 377
3255.51 368
3255.64 357
3255.77 344
3255.91 331
3256.04 319
3256.17 308
3256.30 299
3256.43 293
3256.56 289
3256.69 286
3256.82 283
3256.95 279
3257.08 273
3257.21 264
3257.35 251
3257.48 237
3257.61 220
3257.74 204
3257.87 189
3258.00 176
3258.13 168
3258.26 163
3258.39 163
3258.52 167
3258.65 173
3258.78 179
3258.92 185
3259.05 189
3259.18 189
3259.31 186
3259.44 181
3259.57 174
3259.70 167
3259.83 161
3259.96 157
3260.09 155
3260.23 155
3260.36 155
3260.49 155
3260.62 154
3260.75 150
3260.88 144
3261.01 137
3261.14 130
3261.27 124
3261.40 121
3261.53 121
3261.67 123
3261.80 128
3261.93 133
3262.06 140
3262.19 145
3262.32 150
3262.45 155
3262.58 160
3262.71 166
3262.84 172
3262.98 178
3263.11 184
3263.24 188
3263.37 191
3263.50 193
3263.63 192
3263.76 192
3263.89 191
3264.02 190
3264.15 189
3264.29 190
3264.42 190
3264.55 191
3264.68 193
3264.81 196
3264.94 201
3265.07 210
3265.20 222
3265.33 238
3265.47 257
3265.60 280
3265.73 305
3265.86 334
3265.99 365
3266.12 398
3266.25 434
3266.38 471
3266.51 510
3266.64 550
3266.78 592
3266.91 636
3267.04 685
3267.17 740
3267.30 801
3267.43 866
3267.56 933
3267.69 1002
3267.82 1069
3267.96 1134
3268.09 1199
3268.22 1264
3268.35 1333
3268.48 1405
3268.61 1480
3268.74 1556
3268.87 1629
3269.00 1698
3269.14 1758
3269.27 1809
3269.40 1851
3269.53 1884
3269.66 1909
3269.79 1926
3269.92 1935
3270.05 1936
3270.18 1932
3270.32 1923
3270.45 1911
3270.58 1897
3270.71 1883
3270.84 1869
3270.97 1855
3271.10 1840
3271.23 1824
3271.36 1803
3271.50 1779
3271.63 1750
3271.76 1717
3271.89 1682
3272.02 1644
3272.15 1605
3272.28 1565
3272.41 1524
3272.55 1481
3272.68 1436
3272.81 1389
3272.94 1343
3273.07 1297
3273.20 1254
3273.33 1213
3273.46 1173
3273.60 1133
3273.73 1092
3273.86 1048
3273.99 1002
3274.12 954
3274.25 906
3274.38 861
3274.51 819
3274.65 781
3274.78 748
3274.91 717
3275.04 690
3275.17 663
3275.30 637
3275.43 611
3275.56 586
3275.69 561
3275.83 537
3275.96 514
3276.09 492
3276.22 470
3276.35 449
3276.48 429
3276.61 408
3276.75 386
3276.88 364
3277.01 341
3277.14 318
3277.27 297
3277.40 278
3277.53 263
3277.66 250
3277.80 240
3277.93 231
3278.06 224
3278.19 216
3278.32 209
3278.45 200
3278.58 191
3278.71 181
3278.85 170
3278.98 159
3279.11 147
3279.24 136
3279.37 126
3279.50 119
3279.63 114
3279.77 112
3279.90 111
3280.03 111
3280.16 110
3280.29 107
3280.42 104
3280.55 100
3280.68 97
3280.82 96
3280.95 97
3281.08 100
3281.21 105
3281.34 110
3281.47 115
3281.60 118
3281.74 118
3281.87 115
3282.00 108
3282.13 100
3282.26 91
3282.39 83
3282.52 76
3282.66 71
3282.79 67
3282.92 64
3283.05 62
3283.18 60
3283.31 59
3283.44 59
3283.58 62
3283.71 68
3283.84 76
3283.97 85
3284.10 95
3284.23 103
3284.36 109
3284.49 112
3284.63 114
3284.76 113
3284.89 113
3285.02 112
3285.15 113
3285.28 115
3285.42 118
3285.55 123
3285.68 128
3285.81 132
3285.94 135
3286.07 136
3286.20 135
3286.34 131
3286.47 127
3286.60 121
3286.73 115
3286.86 109
3286.99 103
3287.12 97
3287.26 91
3287.39 85
3287.52 78
3287.65 71
3287.78 65
3287.91 59
3288.04 54
3288.18 50
3288.31 46
3288.44 44
3288.57 41
3288.70 37
3288.83 34
3288.97 30
3289.10 26
3289.23 22
3289.36 20
3289.49 19
3289.62 21
3289.75 24
3289.89 28
3290.02 33
3290.15 38
3290.28 43
3290.41 47
3290.54 51
3290.68 56
3290.81 62
3290.94 69
3291.07 77
3291.20 85
3291.33 92
3291.46 96
3291.60 96
3291.73 92
3291.86 84
3291.99 73
3292.12 60
3292.25 46
3292.39 34
3292.52 26
3292.65 21
3292.78 22
3292.91 26
3293.04 32
3293.18 39
3293.31 46
3293.44 52
3293.57 55
3293.70 56
3293.83 56
3293.96 55
3294.10 53
3294.23 52
3294.36 50
3294.49 47
3294.62 43
3294.75 38
3294.89 32
3295.02 26
3295.15 20
3295.28 16
3295.41 13
3295.54 12
3295.68 11
3295.81 10
3295.94 8
3296.07 4
3296.20 0
3296.33 0
3296.47 0
3296.60 0
3296.73 0
3296.86 0
3296.99 0
3297.12 0
3297.26 7
3297.39 15
3297.52 24
3297.65 33
3297.78 42
3297.91 52
3298.05 61
3298.18 69
3298.31 76
3298.44 79
3298.57 79
3298.70 75
3298.84 67
3298.97 57
3299.10 47
3299.23 37
3299.36 30
3299.50 26
3299.63 26
3299.76 29
3299.89 35
3300.02 43
3300.15 52
3300.29 61
3300.42 68
3300.55 74
3300.68 77
3300.81 79
3300.94 78
3301.08 76
3301.21 73
3301.34 69
3301.47 64
3301.60 60
3301.74 56
3301.87 52
3302.00 48
3302.13 47
3302.26 47
3302.39 49
3302.53 53
3302.66 59
3302.79 65
3302.92 70
3303.05 74
3303.18 77
3303.32 78
3303.45 77
3303.58 74
3303.71 71
3303.84 66
3303.98 60
3304.11 54
3304.24 49
3304.37 43
3304.50 40
3304.63 38
3304.77 39
3304.90 42
3305.03 46
3305.16 50
3305.29 53
3305.43 54
3305.56 52
3305.69 48
3305.82 41
3305.95 34
3306.09 28
3306.22 22
3306.35 18
3306.48 16
3306.61 15
3306.74 15
3306.88 15
3307.01 14
3307.14 14
3307.27 13
3307.40 12
3307.54 12
3307.67 13
3307.80 13
3307.93 14
3308.06 15
3308.20 15
3308.33 15
3308.46 15
3308.59 17
3308.72 20
3308.85 23
3308.99 28
3309.12 32
3309.25 36
3309.38 40
3309.51 42
3309.65 42
3309.78 41
3309.91 39
3310.04 35
3310.17 31
3310.31 27
3310.44 23
3310.57 19
3310.70 17
3310.83 16
3310.97 17
3311.10 19
3311.23 23
3311.36 28
3311.49 35
3311.63 43
3311.76 51
3311.89 60
3312.02 67
3312.15 73
3312.29 77
3312.42 78
3312.55 79
3312.68 78
3312.81 76
3312.95 73
3313.08 69
3313.21 63
3313.34 56
3313.47 49
3313.61 41
3313.74 36
3313.87 32
3314.00 31
3314.13 31
3314.27 33
3314.40 36
3314.53 39
3314.66 41
3314.79 43
3314.93 45
3315.06 48
3315.19 50
3315.32 51
3315.45 53
3315.59 53
3315.72 53
3315.85 52
3315.98 51
3316.11 49
3316.25 48
3316.38 45
3316.51 43
3316.64 39
3316.77 35
3316.91 31
3317.04 27
3317.17 23
3317.30 21
3317.44 20
3317.57 20
3317.70 21
3317.83 22
3317.96 24
3318.10 26
3318.23 28
3318.36 30
3318.49 30
3318.62 29
3318.76 27
3318.89 24
3319.02 21
3319.15 18
3319.28 15
3319.42 14
3319.55 14
3319.68 14
3319.81 16
3319.95 17
3320.08 17
3320.21 18
3320.34 18
3320.47 19
3320.61 20
3320.74 22
3320.87 24
3321.00 26
3321.13 28
3321.27 29
3321.40 29
3321.53 29
3321.66 28
3321.80 27
3321.93 27
3322.06 27
3322.19 29
3322.32 31
3322.46 34
3322.59 39
3322.72 43
3322.85 48
3322.99 52
3323.12 54
3323.25 56
3323.38 56
3323.51 54
3323.65 51
3323.78 48
3323.91 43
3324.04 38
3324.18 32
3324.31 26
3324.44 20
3324.57 15
3324.70 11
3324.84 8
3324.97 7
3325.10 8
3325.23 11
3325.37 16
3325.50 22
3325.63 29
3325.76 35
3325.89 39
3326.03 42
3326.16 43
3326.29 44
3326.42 44
3326.56 44
3326.69 46
3326.82 49
3326.95 53
3327.08 58
3327.22 63
3327.35 68
3327.48 73
3327.61 77
3327.75 82
3327.88 86
3328.01 91
3328.14 95
3328.28 98
3328.41 102
3328.54 106
3328.67 110
3328.80 115
3328.94 122
3329.07 132
3329.20 143
3329.33 155
3329.47 168
3329.60 180
3329.73 190
3329.86 197
3330.00 200
3330.13 199
3330.26 195
3330.39 188
3330.52 180
3330.66 171
3330.79 162
3330.92 153
3331.05 145
3331.19 138
3331.32 131
3331.45 126
3331.58 121
3331.72 117
3331.85 115
3331.98 114
3332.11 114
3332.25 114
3332.38 115
3332.51 114
3332.64 114
3332.78 112
3332.91 110
3333.04 108
3333.17 104
3333.30 100
3333.44 95
3333.57 88
3333.70 81
3333.83 72
3333.97 63
3334.10 54
3334.23 47
3334.36 40
3334.50 34
3334.63 30
3334.76 26
3334.89 22
3335.03 19
3335.16 16
3335.29 14
3335.42 13
3335.56 14
3335.69 17
3335.82 22
3335.95 28
3336.09 34
3336.22 39
3336.35 41
3336.48 42
3336.62 40
3336.75 38
3336.88 35
3337.01 33
3337.15 34
3337.28 36
3337.41 41
3337.54 45
3337.68 49
3337.81 51
3337.94 51
3338.07 50
3338.21 48
3338.34 47
3338.47 49
3338.60 52
3338.74 56
3338.87 60
3339.00 64
3339.13 65
3339.27 64
3339.40 61
3339.53 55
3339.66 49
3339.80 44
3339.93 39
3340.06 37
3340.19 35
3340.33 36
3340.46 37
3340.59 37
3340.72 38
3340.86 37
3340.99 36
3341.12 32
3341.25 28
3341.39 23
3341.52 17
3341.65 12
3341.78 8
3341.92 4
3342.05 3
3342.18 3
3342.31 5
3342.45 8
3342.58 10
3342.71 12
3342.84 12
3342.98 10
3343.11 6
3343.24 1
3343.38 0
3343.51 0
3343.64 0
3343.77 0
3343.91 0
3344.04 0
3344.17 0
3344.30 2
3344.44 6
3344.57 9
3344.70 11
3344.83 11
3344.97 11
3345.10 11
3345.23 10
3345.36 11
3345.50 12
3345.63 16
3345.76 21
3345.90 28
3346.03 35
3346.16 43
3346.29 49
3346.43 54
3346.56 56
3346.69 56
3346.82 54
3346.96 50
3347.09 46
3347.22 42
3347.35 39
3347.49 38
3347.62 39
3347.75 43
3347.89 49
3348.02 56
3348.15 64
3348.28 73
3348.42 81
3348.55 89
3348.68 96
3348.81 101
3348.95 104
3349.08 104
3349.21 102
3349.35 97
3349.48 91
3349.61 83
3349.74 76
3349.88 70
3350.01 64
3350.14 58
3350.27 53
3350.41 46
3350.54 38
3350.67 30
3350.81 23
3350.94 19
3351.07 18
3351.20 21
3351.34 28
3351.47 38
3351.60 51
3351.73 63
3351.87 74
3352.00 82
3352.13 87
3352.27 90
3352.40 91
3352.53 91
3352.66 90
3352.80 90
3352.93 90
3353.06 89
3353.20 86
3353.33 80
3353.46 72
3353.59 61
3353.73 50
3353.86 39
3353.99 29
3354.12 22
3354.26 16
3354.39 12
3354.52 9
3354.66 5
3354.79 1
3354.92 0
3355.05 0
3355.19 0
3355.32 0
3355.45 0
3355.59 0
3355.72 0
3355.85 2
3355.98 6
3356.12 10
3356.25 13
3356.38 16
3356.52 18
3356.65 20
3356.78 22
3356.91 23
3357.05 24
3357.18 25
3357.31 26
3357.45 27
3357.58 28
3357.71 29
3357.84 31
3357.98 33
3358.11 34
3358.24 34
3358.38 32
3358.51 28
3358.64 23
3358.78 18
3358.91 15
3359.04 14
3359.17 16
3359.31 21
3359.44 27
3359.57 35
3359.71 42
3359.84 48
3359.97 53
3360.10 56
3360.24 58
3360.37 60
3360.50 62
3360.64 63
3360.77 64
3360.90 64
3361.04 62
3361.17 60
3361.30 57
3361.43 55
3361.57 53
3361.70 52
3361.83 52
3361.97 52
3362.10 52
3362.23 49
3362.36 45
3362.50 38
3362.63 31
3362.76 24
3362.90 19
3363.03 17
3363.16 17
3363.30 21
3363.43 27
3363.56 34
3363.69 41
3363.83 48
3363.96 55
3364.09 61
3364.23 66
3364.36 69
3364.49 71
3364.63 70
3364.76 66
3364.89 62
3365.03 58
3365.16 54
3365.29 54
3365.42 56
3365.56 61
3365.69 68
3365.82 74
3365.96 80
3366.09 83
3366.22 84
3366.36 83
3366.49 81
3366.62 77
3366.75 73
3366.89 70
3367.02 67
3367.15 66
3367.29 65
3367.42 66
3367.55 69
3367.69 74
3367.82 81
3367.95 89
3368.09 99
3368.22 110
3368.35 119
3368.48 127
3368.62 132
3368.75 135
3368.88 135
3369.02 132
3369.15 128
3369.28 123
3369.42 118
3369.55 112
3369.68 108
3369.82 105
3369.95 104
3370.08 105
3370.22 108
3370.35 111
3370.48 115
3370.61 118
3370.75 120
3370.88 122
3371.01 123
3371.15 123
3371.28 123
3371.41 124
3371.55 125
3371.68 126
3371.81 128
3371.95 129
3372.08 131
3372.21 133
3372.35 135
3372.48 138
3372.61 140
3372.75 142
3372.88 143
3373.01 143
3373.15 141
3373.28 138
3373.41 133
3373.54 128
3373.68 123
3373.81 119
3373.94 117
3374.08 117
3374.21 118
3374.34 121
3374.48 122
3374.61 122
3374.74 119
3374.88 114
3375.01 107
3375.14 100
3375.28 94
3375.41 90
3375.54 88
3375.68 88
3375.81 89
3375.94 90
3376.08 91
3376.21 90
3376.34 88
3376.48 85
3376.61 80
3376.74 74
3376.88 68
3377.01 62
3377.14 56
3377.28 52
3377.41 50
3377.54 50
3377.68 53
3377.81 57
3377.94 62
3378.08 67
3378.21 72
3378.34 77
3378.47 80
3378.61 81
3378.74 80
3378.87 78
3379.01 74
3379.14 69
3379.27 62
3379.41 56
3379.54 52
3379.67 49
3379.81 48
3379.94 48
3380.07 49
3380.21 50
3380.34 50
3380.47 50
3380.61 49
3380.74 49
3380.87 48
3381.01 48
3381.14 49
3381.27 50
3381.41 52
3381.54 54
3381.67 58
3381.81 61
3381.94 64
3382.08 66
3382.21 66
3382.34 64
3382.48 60
3382.61 53
3382.74 46
3382.88 38
3383.01 32
3383.14 26
3383.28 21
3383.41 17
3383.54 13
3383.68 10
3383.81 7
3383.94 5
3384.08 4
3384.21 5
3384.34 7
3384.48 11
3384.61 15
3384.74 20
3384.88 25
3385.01 30
3385.14 34
3385.28 38
3385.41 40
3385.54 41
3385.68 41
3385.81 39
3385.94 36
3386.08 33
3386.21 30
3386.34 28
3386.48 27
3386.61 26
3386.74 25
3386.88 23
3387.01 21
3387.15 20
3387.28 19
3387.41 20
3387.55 24
3387.68 30
3387.81 38
3387.95 48
3388.08 57
3388.21 64
3388.35 69
3388.48 70
3388.61 68
3388.75 65
3388.88 60
3389.01 56
3389.15 53
3389.28 51
3389.41 50
3389.55 49
3389.68 47
3389.82 46
3389.95 44
3390.08 43
3390.22 42
3390.35 43
3390.48 44
3390.62 46
3390.75 48
3390.88 49
3391.02 49
3391.15 49
3391.28 48
3391.42 49
3391.55 51
3391.68 54
3391.82 58
3391.95 62
3392.09 66
3392.22 68
3392.35 68
3392.49 66
3392.62 62
3392.75 58
3392.89 54
3393.02 51
3393.15 51
3393.29 52
3393.42 55
3393.55 57
3393.69 58
3393.82 57
3393.96 52
3394.09 45
3394.22 37
3394.36 28
3394.49 21
3394.62 14
3394.76 10
3394.89 8
3395.02 7
3395.16 8
3395.29 10
3395.43 13
3395.56 17
3395.69 21
3395.83 24
3395.96 25
3396.09 25
3396.23 23
3396.36 20
3396.49 15
3396.63 11
3396.76 8
3396.90 6
3397.03 6
3397.16 8
3397.30 10
3397.43 13
3397.56 15
3397.70 16
3397.83 17
3397.96 16
3398.10 14
3398.23 12
3398.37 9
3398.50 5
3398.63 1
3398.77 0
3398.90 0
3399.03 0
3399.17 0
3399.30 3
3399.44 10
3399.57 19
3399.70 28
3399.84 36
3399.97 41
3400.10 43
3400.24 41
3400.37 37
3400.51 31
3400.64 25
3400.77 20
3400.91 17
3401.04 17
3401.17 18
3401.31 20
3401.44 22
3401.58 23
3401.71 23
3401.84 22
3401.98 19
3402.11 16
3402.24 12
3402.38 8
3402.51 5
3402.65 2
3402.78 0
3402.91 0
3403.05 0
3403.18 0
3403.31 0
3403.45 0
3403.58 0
3403.72 0
3403.85 0
3403.98 2
3404.12 7
3404.25 14
3404.38 23
3404.52 34
3404.65 47
3404.79 62
3404.92 77
3405.05 90
3405.19 101
3405.32 106
3405.46 106
3405.59 102
3405.72 93
3405.86 82
3405.99 70
3406.12 60
3406.26 52
3406.39 47
3406.53 47
3406.66 49
3406.79 55
3406.93 64
3407.06 75
3407.20 88
3407.33 102
3407.46 115
3407.60 128
3407.73 138
3407.86 146
3408.00 151
3408.13 153
3408.27 153
3408.40 152
3408.53 152
3408.67 152
3408.80 154
3408.94 156
3409.07 157
3409.20 157
3409.34 153
3409.47 147
3409.61 137
3409.74 126
3409.87 112
3410.01 99
3410.14 87
3410.28 77
3410.41 69
3410.54 61
3410.68 55
3410.81 50
3410.94 44
3411.08 38
3411.21 31
3411.35 24
3411.48 16
3411.61 8
3411.75 2
3411.88 0
3412.02 0
3412.15 0
3412.28 0
3412.42 0
3412.55 0
3412.69 4
3412.82 10
3412.95 15
3413.09 20
3413.22 23
3413.36 26
3413.49 27
3413.62 26
3413.76 25
3413.89 24
3414.03 25
3414.16 28
3414.29 35
3414.43 45
3414.56 58
3414.70 72
3414.83 85
3414.96 95
3415.10 100
3415.23 99
3415.37 94
3415.50 86
3415.63 76
3415.77 68
3415.90 63
3416.04 62
3416.17 64
3416.30 70
3416.44 79
3416.57 89
3416.71 99
3416.84 108
3416.97 115
3417.11 120
3417.24 123
3417.38 123
3417.51 121
3417.65 118
3417.78 115
3417.91 113
3418.05 114
3418.18 117
3418.32 122
3418.45 127
3418.58 130
3418.72 131
3418.85 129
3418.99 124
3419.12 117
3419.25 110
3419.39 105
3419.52 103
3419.66 102
3419.79 103
3419.92 105
3420.06 107
3420.19 109
3420.33 110
3420.46 111
3420.60 111
3420.73 113
3420.86 114
3421.00 115
3421.13 116
3421.27 117
3421.40 117
3421.53 117
3421.67 117
3421.80 115
3421.94 113
3422.07 110
3422.21 106
3422.34 100
3422.47 92
3422.61 83
3422.74 74
3422.88 65
3423.01 56
3423.14 50
3423.28 45
3423.41 43
3423.55 44
3423.68 47
3423.82 49
3423.95 51
3424.08 52
3424.22 51
3424.35 47
3424.49 42
3424.62 36
3424.75 30
3424.89 24
3425.02 18
3425.16 13
3425.29 7
3425.43 2
3425.56 0
3425.69 0
3425.83 0
3425.96 0
3426.10 0
3426.23 0
3426.37 0
3426.50 5
3426.63 13
3426.77 20
3426.90 26
3427.04 30
3427.17 34
3427.31 35
3427.44 36
3427.57 36
3427.71 35
3427.84 35
3427.98 33
3428.11 32
3428.25 29
3428.38 26
3428.51 23
3428.65 19
3428.78 16
3428.92 14
3429.05 13
3429.19 14
3429.32 16
3429.45 18
3429.59 21
3429.72 24
3429.86 27
3429.99 30
3430.13 34
3430.26 38
3430.39 44
3430.53 51
3430.66 59
3430.80 69
3430.93 79
3431.07 91
3431.20 103
3431.33 114
3431.47 126
3431.60 136
3431.74 145
3431.87 153
3432.01 159
3432.14 164
3432.27 167
3432.41 168
3432.54 168
3432.68 167
3432.81 166
3432.95 165
3433.08 164
3433.22 164
3433.35 165
3433.48 165
3433.62 166
3433.75 166
3433.89 166
3434.02 164
3434.16 162
3434.29 160
3434.42 157
3434.56 154
3434.69 152
3434.83 151
3434.96 149
3435.10 148
3435.23 146
3435.37 143
3435.50 140
3435.63 137
3435.77 133
3435.90 131
3436.04 130
3436.17 131
3436.31 134
3436.44 139
3436.58 145
3436.71 152
3436.84 161
3436.98 171
3437.11 180
3437.25 190
3437.38 197
3437.52 203
3437.65 207
3437.79 207
3437.92 204
3438.05 199
3438.19 191
3438.32 182
3438.46 172
3438.59 162
3438.73 152
3438.86 142
3439.00 132
3439.13 123
3439.26 113
3439.40 105
3439.53 98
3439.67 92
3439.80 89
3439.94 89
3440.07 93
3440.21 98
3440.34 104
3440.48 111
3440.61 115
3440.74 117
3440.88 116
3441.01 111
3441.15 104
3441.28 96
3441.42 87
3441.55 80
3441.69 75
3441.82 71
3441.96 69
3442.09 67
3442.22 65
3442.36 63
3442.49 59
3442.63 55
3442.76 51
3442.90 48
3443.03 47
3443.17 48
3443.30 50
3443.44 54
3443.57 59
3443.70 62
3443.84 63
3443.97 62
3444.11 58
3444.24 51
3444.38 43
3444.51 36
3444.65 30
3444.78 28
3444.92 29
3445.05 31
3445.19 35
3445.32 38
3445.45 38
3445.59 36
3445.72 30
3445.86 23
3445.99 15
3446.13 9
3446.26 5
3446.40 4
3446.53 6
3446.67 11
3446.80 17
3446.94 23
3447.07 29
3447.20 33
3447.34 36
3447.47 39
3447.61 41
3447.74 43
3447.88 46
3448.01 51
3448.15 57
3448.28 64
3448.42 73
3448.55 82
3448.69 90
3448.82 96
3448.96 99
3449.09 99
3449.22 95
3449.36 90
3449.49 83
3449.63 77
3449.76 72
3449.90 70
3450.03 70
3450.17 72
3450.30 76
3450.44 79
3450.57 81
3450.71 81
3450.84 79
3450.98 74
3451.11 68
3451.25 62
3451.38 56
3451.51 51
3451.65 48
3451.78 46
3451.92 45
3452.05 43
3452.19 41
3452.32 37
3452.46 33
3452.59 29
3452.73 25
3452.86 23
3453.00 23
3453.13 24
3453.27 26
3453.40 27
3453.54 28
3453.67 27
3453.81 24
3453.94 20
3454.08 17
3454.21 14
3454.35 13
3454.48 13
3454.61 15
3454.75 17
3454.88 20
3455.02 23
3455.15 26
3455.29 28
3455.42 31
3455.56 34
3455.69 37
3455.83 41
3455.96 44
3456.10 48
3456.23 51
3456.37 53
3456.50 56
3456.64 58
3456.77 60
3456.91 61
3457.04 62
3457.18 62
3457.31 62
3457.45 60
3457.58 58
3457.72 56
3457.85 55
3457.99 54
3458.12 56
3458.26 58
3458.39 62
3458.52 65
3458.66 67
3458.79 68
3458.93 69
3459.06 70
3459.20 73
3459.33 79
3459.47 88
3459.60 99
3459.74 112
3459.87 123
3460.01 131
3460.14 134
3460.28 131
3460.41 124
3460.55 114
3460.68 102
3460.82 90
3460.95 79
3461.09 69
3461.22 60
3461.36 53
3461.49 46
3461.63 41
3461.76 36
3461.90 33
3462.03 32
3462.17 33
3462.30 35
3462.44 38
3462.57 42
3462.71 45
3462.84 49
3462.98 51
3463.11 53
3463.25 55
3463.38 56
3463.52 57
3463.65 58
3463.79 60
3463.92 62
3464.06 63
3464.19 64
3464.33 64
3464.46 63
3464.60 60
3464.73 55
3464.87 50
3465.00 45
3465.14 41
3465.27 39
3465.41 40
3465.54 42
3465.68 48
3465.81 55
3465.95 63
3466.08 73
3466.22 82
3466.35 90
3466.49 98
3466.62 104
3466.76 109
3466.89 113
3467.03 116
3467.16 118
3467.30 119
3467.43 118
3467.57 116
3467.70 111
3467.84 106
3467.97 99
3468.11 92
3468.24 87
3468.38 84
3468.51 84
3468.65 87
3468.78 91
3468.92 95
3469.05 98
3469.19 98
3469.32 95
3469.46 88
3469.59 80
3469.73 71
3469.86 63
3470.00 58
3470.13 55
3470.27 54
3470.40 56
3470.54 60
3470.67 63
3470.81 67
3470.94 70
3471.08 73
3471.21 76
3471.35 78
3471.48 80
3471.62 82
3471.76 86
3471.89 91
3472.03 96
3472.16 101
3472.30 105
3472.43 107
3472.57 107
3472.70 105
3472.84 101
3472.97 97
3473.11 93
3473.24 90
3473.38 88
3473.51 86
3473.65 86
3473.78 86
3473.92 87
3474.05 89
3474.19 92
3474.32 96
3474.46 100
3474.59 105
3474.73 110
3474.86 115
3475.00 119
3475.13 123
3475.27 126
3475.40 128
3475.54 128
3475.67 126
3475.81 122
3475.95 116
3476.08 109
3476.22 99
3476.35 90
3476.49 81
3476.62 74
3476.76 71
3476.89 73
3477.03 80
3477.16 91
3477.30 105
3477.43 119
3477.57 132
3477.70 143
3477.84 149
3477.97 152
3478.11 152
3478.24 149
3478.38 145
3478.51 141
3478.65 135
3478.79 129
3478.92 123
3479.06 115
3479.19 107
3479.33 97
3479.46 88
3479.60 78
3479.73 69
3479.87 60
3480.00 53
3480.14 45
3480.27 38
3480.41 31
3480.54 25
3480.68 19
3480.81 15
3480.95 13
3481.09 15
3481.22 21
3481.36 29
3481.49 40
3481.63 51
3481.76 62
3481.90 71
3482.03 77
3482.17 81
3482.30 83
3482.44 84
3482.57 85
3482.71 85
3482.84 85
3482.98 84
3483.12 83
3483.25 81
3483.39 80
3483.52 79
3483.66 79
3483.79 81
3483.93 84
3484.06 88
3484.20 91
3484.33 91
3484.47 88
3484.60 82
3484.74 73
3484.88 62
3485.01 51
3485.15 41
3485.28 33
3485.42 25
3485.55 19
3485.69 12
3485.82 6
3485.96 1
3486.09 0
3486.23 0
3486.36 0
3486.50 0
3486.64 0
3486.77 0
3486.91 1
3487.04 1
3487.18 1
3487.31 1
3487.45 1
3487.58 3
3487.72 7
3487.85 12
3487.99 19
3488.13 26
3488.26 33
3488.40 38
3488.53 40
3488.67 41
3488.80 39
3488.94 37
3489.07 33
3489.21 29
3489.34 25
3489.48 21
3489.62 17
3489.75 15
3489.89 14
3490.02 16
3490.16 20
3490.29 27
3490.43 36
3490.56 45
3490.70 54
3490.83 62
3490.97 68
3491.11 72
3491.24 73
3491.38 74
3491.51 74
3491.65 75
3491.78 77
3491.92 80
3492.05 84
3492.19 88
3492.33 92
3492.46 94
3492.60 95
3492.73 94
3492.87 93
3493.00 90
3493.14 87
3493.27 82
3493.41 77
3493.55 72
3493.68 67
3493.82 64
3493.95 63
3494.09 64
3494.22 67
3494.36 71
3494.49 76
3494.63 79
3494.77 82
3494.90 82
3495.04 82
3495.17 81
3495.31 81
3495.44 83
3495.58 87
3495.71 93
3495.85 102
3495.99 113
3496.12 124
3496.26 134
3496.39 142
3496.53 147
3496.66 148
3496.80 148
3496.93 145
3497.07 142
3497.21 138
3497.34 135
3497.48 133
3497.61 133
3497.75 134
3497.88 136
3498.02 138
3498.16 141
3498.29 144
3498.43 145
3498.56 145
3498.70 142
3498.83 137
3498.97 129
3499.11 121
3499.24 112
3499.38 103
3499.51 95
3499.65 89
3499.78 83
3499.92 79
3500.05 76
3500.19 73
3500.33 72
3500.46 73
3500.60 76
3500.73 80
3500.87 85
3501.00 91
3501.14 97
3501.28 102
3501.41 106
3501.55 109
3501.68 113
3501.82 117
3501.95 121
3502.09 125
3502.23 128
3502.36 130
3502.50 130
3502.63 127
3502.77 122
3502.90 115
3503.04 107
3503.18 100
3503.31 95
3503.45 91
3503.58 89
3503.72 90
3503.85 92
3503.99 95
3504.13 97
3504.26 98
3504.40 98
3504.53 96
3504.67 93
3504.81 87
3504.94 81
3505.08 75
3505.21 69
3505.35 65
3505.48 63
3505.62 63
3505.76 66
3505.89 69
3506.03 73
3506.16 77
3506.30 78
3506.43 78
3506.57 76
3506.71 72
3506.84 67
3506.98 64
3507.11 61
3507.25 60
3507.39 61
3507.52 62
3507.66 65
3507.79 68
3507.93 70
3508.06 73
3508.20 74
3508.34 76
3508.47 78
3508.61 80
3508.74 82
3508.88 84
3509.02 86
3509.15 88
3509.29 89
3509.42 90
3509.56 90
3509.69 89
3509.83 86
3509.97 82
3510.10 77
3510.24 71
3510.37 67
3510.51 64
3510.65 63
3510.78 65
3510.92 69
3511.05 74
3511.19 80
3511.33 84
3511.46 87
3511.60 88
3511.73 87
3511.87 86
3512.01 85
3512.14 85
3512.28 86
3512.41 89
3512.55 93
3512.68 96
3512.82 99
3512.96 100
3513.09 100
3513.23 100
3513.36 99
3513.50 99
3513.64 100
3513.77 102
3513.91 104
3514.04 105
3514.18 106
3514.32 105
3514.45 104
3514.59 103
3514.72 103
3514.86 105
3515.00 110
3515.13 118
3515.27 127
3515.40 137
3515.54 147
3515.68 155
3515.81 162
3515.95 167
3516.08 171
3516.22 176
3516.36 182
3516.49 189
3516.63 198
3516.76 208
3516.90 217
3517.04 225
3517.17 231
3517.31 236
3517.44 240
3517.58 243
3517.72 247
3517.85 252
3517.99 259
3518.12 267
3518.26 276
3518.40 285
3518.53 295
3518.67 304
3518.80 313
3518.94 321
3519.08 329
3519.21 337
3519.35 343
3519.48 348
3519.62 351
3519.76 350
3519.89 348
3520.03 343
3520.16 337
3520.30 331
3520.44 326
3520.57 321
3520.71 317
3520.84 313
3520.98 307
3521.12 301
3521.25 293
3521.39 283
3521.53 273
3521.66 263
3521.80 254
3521.93 244
3522.07 236
3522.21 229
3522.34 223
3522.48 218
3522.61 214
3522.75 209
3522.89 205
3523.02 199
3523.16 192
3523.29 185
3523.43 179
3523.57 174
3523.70 173
3523.84 175
3523.98 179
3524.11 186
3524.25 192
3524.38 198
3524.52 202
3524.66 205
3524.79 208
3524.93 211
3525.06 214
3525.20 218
3525.34 223
3525.47 226
3525.61 230
3525.75 232
3525.88 235
3526.02 237
3526.15 239
3526.29 242
3526.43 245
3526.56 249
3526.70 254
3526.84 258
3526.97 261
3527.11 262
3527.24 262
3527.38 258
3527.52 251
3527.65 242
3527.79 230
3527.92 217
3528.06 203
3528.20 189
3528.33 177
3528.47 166
3528.61 158
3528.74 151
3528.88 146
3529.01 143
3529.15 141
3529.29 138
3529.42 135
3529.56 130
3529.70 122
3529.83 113
3529.97 103
3530.10 93
3530.24 84
3530.38 78
3530.51 75
3530.65 75
3530.79 76
3530.92 80
3531.06 84
3531.19 90
3531.33 96
3531.47 104
3531.60 112
3531.74 119
3531.88 124
3532.01 126
3532.15 125
3532.29 121
3532.42 115
3532.56 110
3532.69 108
3532.83 110
3532.97 116
3533.10 126
3533.24 138
3533.38 151
3533.51 163
3533.65 172
3533.78 178
3533.92 181
3534.06 182
3534.19 181
3534.33 179
3534.47 177
3534.60 175
3534.74 174
3534.88 176
3535.01 179
3535.15 184
3535.28 190
3535.42 198
3535.56 204
3535.69 209
3535.83 210
3535.97 208
3536.10 203
3536.24 195
3536.38 186
3536.51 175
3536.65 164
3536.78 153
3536.92 143
3537.06 134
3537.19 127
3537.33 121
3537.47 118
3537.60 118
3537.74 119
3537.88 120
3538.01 122
3538.15 124
3538.29 125
3538.42 125
3538.56 126
3538.69 126
3538.83 127
3538.97 128
3539.10 128
3539.24 127
3539.38 125
3539.51 121
3539.65 116
3539.79 111
3539.92 106
3540.06 103
3540.20 102
3540.33 103
3540.47 105
3540.60 108
3540.74 112
3540.88 114
3541.01 114
3541.15 112
3541.29 108
3541.42 103
3541.56 97
3541.70 91
3541.83 85
3541.97 82
3542.11 80
3542.24 81
3542.38 85
3542.52 91
3542.65 98
3542.79 105
3542.93 112
3543.06 117
3543.20 120
3543.33 121
3543.47 121
3543.61 119
3543.74 116
3543.88 113
3544.02 109
3544.15 105
3544.29 102
3544.43 101
3544.56 101
3544.70 103
3544.84 107
3544.97 113
3545.11 120
3545.25 128
3545.38 134
3545.52 139
3545.66 142
3545.79 143
3545.93 142
3546.07 140
3546.20 138
3546.34 137
3546.48 137
3546.61 138
3546.75 138
3546.89 139
3547.02 137
3547.16 134
3547.29 130
3547.43 124
3547.57 117
3547.70 110
3547.84 103
3547.98 97
3548.11 92
3548.25 89
3548.39 88
3548.52 89
3548.66 91
3548.80 94
3548.93 97
3549.07 99
3549.21 101
3549.34 102
3549.48 102
3549.62 102
3549.75 102
3549.89 102
3550.03 102
3550.16 101
3550.30 99
3550.44 95
3550.57 90
3550.71 85
3550.85 80
3550.98 78
3551.12 78
3551.26 81
3551.39 86
3551.53 92
3551.67 98
3551.80 101
3551.94 102
3552.08 100
3552.21 95
3552.35 89
3552.49 83
3552.62 78
3552.76 75
3552.90 75
3553.03 77
3553.17 81
3553.31 87
3553.44 92
3553.58 97
3553.72 102
3553.85 107
3553.99 110
3554.13 111
3554.26 111
3554.40 108
3554.54 103
3554.67 97
3554.81 89
3554.95 83
3555.08 78
3555.22 75
3555.36 76
3555.50 78
3555.63 81
3555.77 85
3555.91 87
3556.04 88
3556.18 88
3556.32 87
3556.45 86
3556.59 86
3556.73 88
3556.86 91
3557.00 94
3557.14 97
3557.27 99
3557.41 99
3557.55 96
3557.68 91
3557.82 84
3557.96 77
3558.09 70
3558.23 65
3558.37 61
3558.50 58
3558.64 56
3558.78 53
3558.91 51
3559.05 47
3559.19 44
3559.33 40
3559.46 38
3559.60 39
3559.74 41
3559.87 45
3560.01 50
3560.15 55
3560.28 59
3560.42 62
3560.56 62
3560.69 61
3560.83 58
3560.97 53
3561.10 48
3561.24 42
3561.38 36
3561.51 31
3561.65 26
3561.79 21
3561.93 17
3562.06 13
3562.20 9
3562.34 5
3562.47 2
3562.61 0
3562.75 0
3562.88 0
3563.02 0
3563.16 0
3563.29 0
3563.43 0
3563.57 0
3563.71 0
3563.84 8
3563.98 20
3564.12 33
3564.25 47
3564.39 59
3564.53 69
3564.66 75
3564.80 77
3564.94 77
3565.07 75
3565.21 73
3565.35 71
3565.49 69
3565.62 68
3565.76 67
3565.90 66
3566.03 65
3566.17 64
3566.31 63
3566.44 62
3566.58 60
3566.72 58
3566.85 56
3566.99 52
3567.13 49
3567.27 45
3567.40 42
3567.54 38
3567.68 34
3567.81 29
3567.95 24
3568.09 19
3568.22 16
3568.36 15
3568.50 18
3568.64 25
3568.77 36
3568.91 49
3569.05 62
3569.18 73
3569.32 81
3569.46 85
3569.59 87
3569.73 87
3569.87 87
3570.01 87
3570.14 88
3570.28 89
3570.42 89
3570.55 88
3570.69 86
3570.83 83
3570.97 82
3571.10 82
3571.24 84
3571.38 89
3571.51 94
3571.65 100
3571.79 104
3571.92 106
3572.06 105
3572.20 101
3572.34 94
3572.47 85
3572.61 74
3572.75 63
3572.88 52
3573.02 44
3573.16 37
3573.30 33
3573.43 30
3573.57 28
3573.71 27
3573.84 25
3573.98 24
3574.12 24
3574.26 26
3574.39 30
3574.53 35
3574.67 41
3574.80 46
3574.94 51
3575.08 53
3575.21 54
3575.35 53
3575.49 51
3575.63 49
3575.76 49
3575.90 49
3576.04 51
3576.17 53
3576.31 56
3576.45 59
3576.59 61
3576.72 62
3576.86 63
3577.00 62
3577.14 62
3577.27 61
3577.41 60
3577.55 59
3577.68 60
3577.82 60
3577.96 60
3578.10 59
3578.23 55
3578.37 50
3578.51 42
3578.64 34
3578.78 26
3578.92 21
3579.06 19
3579.19 22
3579.33 28
3579.47 37
3579.60 48
3579.74 59
3579.88 68
3580.02 75
3580.15 80
3580.29 83
3580.43 84
3580.57 83
3580.70 80
3580.84 75
3580.98 69
3581.11 61
3581.25 53
3581.39 45
3581.53 39
3581.66 35
3581.80 33
3581.94 33
3582.07 35
3582.21 37
3582.35 38
3582.49 37
3582.62 34
3582.76 29
3582.90 24
3583.04 20
3583.17 17
3583.31 16
3583.45 18
3583.58 23
3583.72 29
3583.86 38
3584.00 47
3584.13 57
3584.27 65
3584.41 72
3584.55 77
3584.68 79
3584.82 79
3584.96 76
3585.10 73
3585.23 69
3585.37 66
3585.51 65
3585.64 66
3585.78 69
3585.92 75
3586.06 81
3586.19 89
3586.33 96
3586.47 103
3586.61 109
3586.74 114
3586.88 117
3587.02 119
3587.16 120
3587.29 121
3587.43 123
3587.57 124
3587.70 126
3587.84 127
3587.98 127
3588.12 125
3588.25 122
3588.39 118
3588.53 113
3588.67 108
3588.80 103
3588.94 98
3589.08 94
3589.22 89
3589.35 84
3589.49 79
3589.63 75
3589.77 73
3589.90 71
3590.04 71
3590.18 73
3590.32 75
3590.45 76
3590.59 76
3590.73 75
3590.87 73
3591.00 70
3591.14 67
3591.28 65
3591.41 63
3591.55 63
3591.69 64
3591.83 64
3591.96 64
3592.10 63
3592.24 60
3592.38 56
3592.51 51
3592.65 45
3592.79 39
3592.93 34
3593.06 31
3593.20 31
3593.34 33
3593.48 37
3593.61 42
3593.75 47
3593.89 51
3594.03 52
3594.16 51
3594.30 47
3594.44 42
3594.58 36
3594.71 31
3594.85 27
3594.99 23
3595.13 20
3595.26 17
3595.40 15
3595.54 13
3595.68 12
3595.81 15
3595.95 21
3596.09 30
3596.23 42
3596.36 54
3596.50 66
3596.64 75
3596.78 81
3596.91 84
3597.05 84
3597.19 81
3597.33 78
3597.46 73
3597.60 68
3597.74 62
3597.88 56
3598.02 48
3598.15 39
3598.29 30
3598.43 22
3598.57 14
3598.70 8
3598.84 5
3598.98 3
3599.12 4
3599.25 6
3599.39 8
3599.53 11
3599.67 14
3599.80 18
3599.94 22
3600.08 26
3600.22 31
3600.35 35
3600.49 38
3600.63 40
3600.77 41
3600.90 40
3601.04 39
3601.18 38
3601.32 36
3601.46 35
3601.59 34
3601.73 35
3601.87 35
3602.01 36
3602.14 36
3602.28 37
3602.42 37
3602.56 38
3602.69 39
3602.83 41
3602.97 43
3603.11 46
3603.24 48
3603.38 51
3603.52 52
3603.66 52
3603.80 52
3603.93 52
3604.07 54
3604.21 57
3604.35 62
3604.48 70
3604.62 78
3604.76 86
3604.90 93
3605.03 96
3605.17 97
3605.31 95
3605.45 90
3605.59 85
3605.72 80
3605.86 75
3606.00 72
3606.14 69
3606.27 66
3606.41 63
3606.55 60
3606.69 56
3606.82 53
3606.96 49
3607.10 46
3607.24 45
3607.38 45
3607.51 47
3607.65 50
3607.79 55
3607.93 60
3608.06 64
3608.20 67
3608.34 68
3608.48 66
3608.62 63
3608.75 59
3608.89 54
3609.03 49
3609.17 45
3609.30 41
3609.44 38
3609.58 36
3609.72 34
3609.86 32
3609.99 30
3610.13 29
3610.27 28
3610.41 28
3610.54 27
3610.68 26
3610.82 24
3610.96 21
3611.10 16
3611.23 11
3611.37 6
3611.51 3
3611.65 3
3611.79 6
3611.92 14
3612.06 25
3612.20 39
3612.34 54
3612.47 67
3612.61 78
3612.75 85
3612.89 88
3613.03 88
3613.16 86
3613.30 83
3613.44 80
3613.58 77
3613.72 75
3613.85 74
3613.99 74
3614.13 74
3614.27 75
3614.40 77
3614.54 78
3614.68 79
3614.82 79
3614.96 77
3615.09 73
3615.23 68
3615.37 61
3615.51 54
3615.65 46
3615.78 38
3615.92 31
3616.06 24
3616.20 17
3616.34 11
3616.47 6
3616.61 2
3616.75 0
3616.89 0
3617.02 1
3617.16 2
3617.30 3
3617.44 3
3617.58 3
3617.71 2
3617.85 0
3617.99 0
3618.13 0
3618.27 0
3618.40 0
3618.54 0
3618.68 0
3618.82 0
3618.96 1
3619.09 4
3619.23 6
3619.37 8
3619.51 9
3619.65 9
3619.78 8
3619.92 5
3620.06 2
3620.20 0
3620.34 0
3620.47 0
3620.61 3
3620.75 8
3620.89 15
3621.03 24
3621.16 32
3621.30 39
3621.44 45
3621.58 48
3621.72 50
3621.85 51
3621.99 51
3622.13 50
3622.27 49
3622.41 48
3622.54 46
3622.68 44
3622.82 41
3622.96 38
3623.10 35
3623.23 32
3623.37 29
3623.51 25
3623.65 21
3623.79 17
3623.92 12
3624.06 8
3624.20 5
3624.34 4
3624.48 5
3624.62 8
3624.75 14
3624.89 22
3625.03 31
3625.17 39
3625.31 47
3625.44 54
3625.58 59
3625.72 62
3625.86 63
3626.00 63
3626.13 62
3626.27 61
3626.41 60
3626.55 60
3626.69 61
3626.82 65
3626.96 70
3627.10 77
3627.24 84
3627.38 92
3627.52 99
3627.65 105
3627.79 109
3627.93 110
3628.07 107
3628.21 102
3628.34 94
3628.48 84
3628.62 73
3628.76 62
3628.90 53
3629.03 45
3629.17 40
3629.31 37
3629.45 35
3629.59 34
3629.73 34
3629.86 33
3630.00 31
3630.14 29
3630.28 26
3630.42 25
3630.55 24
3630.69 24
3630.83 26
3630.97 29
3631.11 32
3631.25 34
3631.38 33
3631.52 31
3631.66 27
3631.80 22
3631.94 16
3632.08 11
3632.21 7
3632.35 4
3632.49 5
3632.63 8
3632.77 14
3632.90 22
3633.04 32
3633.18 41
3633.32 49
3633.46 55
3633.60 59
3633.73 60
3633.87 59
3634.01 58
3634.15 57
3634.29 57
3634.43 59
3634.56 61
3634.70 63
3634.84 64
3634.98 64
3635.12 61
3635.25 56
3635.39 49
3635.53 42
3635.67 35
3635.81 31
3635.95 30
3636.08 33
3636.22 39
3636.36 47
3636.50 56
3636.64 63
3636.78 69
3636.91 72
3637.05 73
3637.19 73
3637.33 73
3637.47 73
3637.61 75
3637.74 78
3637.88 82
3638.02 88
3638.16 93
3638.30 97
3638.44 99
3638.57 99
3638.71 97
3638.85 93
3638.99 88
3639.13 82
3639.27 77
3639.40 74
3639.54 71
3639.68 69
3639.82 69
3639.96 68
3640.10 67
3640.23 65
3640.37 62
3640.51 59
3640.65 54
3640.79 49
3640.93 42
3641.06 36
3641.20 29
3641.34 23
3641.48 17
3641.62 12
3641.76 8
3641.90 6
3642.03 6
3642.17 6
3642.31 8
3642.45 11
3642.59 13
3642.73 15
3642.86 15
3643.00 14
3643.14 13
3643.28 11
3643.42 9
3643.56 8
3643.69 9
3643.83 11
3643.97 15
3644.11 20
3644.25 25
3644.39 30
3644.53 35
3644.66 40
3644.80 45
3644.94 48
3645.08 50
3645.22 50
3645.36 48
3645.49 45
3645.63 40
3645.77 35
3645.91 30
3646.05 25
3646.19 21
3646.33 16
3646.46 11
3646.60 6
3646.74 1
3646.88 0
3647.02 0
3647.16 0
3647.30 0
3647.43 0
3647.57 0
3647.71 4
3647.85 12
3647.99 21
3648.13 31
3648.26 42
3648.40 53
3648.54 64
3648.68 74
3648.82 82
3648.96 89
3649.10 92
3649.23 93
3649.37 92
3649.51 88
3649.65 83
3649.79 77
3649.93 71
3650.07 63
3650.20 56
3650.34 49
3650.48 43
3650.62 38
3650.76 35
3650.90 34
3651.04 35
3651.17 37
3651.31 39
3651.45 40
3651.59 41
3651.73 40
3651.87 39
3652.01 37
3652.14 36
3652.28 35
3652.42 34
3652.56 32
3652.70 30
3652.84 27
3652.98 24
3653.11 20
3653.25 16
3653.39 14
3653.53 12
3653.67 11
3653.81 9
3653.95 7
3654.09 4
3654.22 1
3654.36 0
3654.50 0
3654.64 0
3654.78 0
3654.92 0
3655.06 0
3655.19 0
3655.33 0
3655.47 1
3655.61 3
3655.75 5
3655.89 7
3656.03 11
3656.17 15
3656.30 19
3656.44 23
3656.58 26
3656.72 28
3656.86 28
3657.00 28
3657.14 26
3657.27 25
3657.41 24
3657.55 24
3657.69 24
3657.83 24
3657.97 24
3658.11 23
3658.25 22
3658.38 21
3658.52 19
3658.66 17
3658.80 17
3658.94 17
3659.08 18
3659.22 20
3659.36 23
3659.49 27
3659.63 32
3659.77 38
3659.91 46
3660.05 55
3660.19 65
3660.33 74
3660.47 82
3660.60 88
3660.74 91
3660.88 91
3661.02 89
3661.16 84
3661.30 78
3661.44 70
3661.58 63
3661.71 57
3661.85 52
3661.99 49
3662.13 49
3662.27 52
3662.41 58
3662.55 65
3662.69 73
3662.82 81
3662.96 88
3663.10 93
3663.24 96
3663.38 96
3663.52 96
3663.66 95
3663.80 95
3663.94 95
3664.07 96
3664.21 97
3664.35 98
3664.49 98
3664.63 97
3664.77 94
3664.91 89
3665.05 82
3665.18 75
3665.32 67
3665.46 59
3665.60 53
3665.74 49
3665.88 47
3666.02 45
3666.16 44
3666.30 43
3666.43 40
3666.57 37
3666.71 34
3666.85 30
3666.99 26
3667.13 24
3667.27 23
3667.41 24
3667.55 27
3667.68 31
3667.82 36
3667.96 43
3668.10 50
3668.24 58
3668.38 65
3668.52 71
3668.66 75
3668.80 78
3668.93 79
3669.07 80
3669.21 79
3669.35 79
3669.49 78
3669.63 77
3669.77 75
3669.91 71
3670.05 66
3670.19 61
3670.32 55
3670.46 50
3670.60 48
3670.74 47
3670.88 48
3671.02 50
3671.16 53
3671.30 55
3671.44 56
3671.57 56
3671.71 55
3671.85 53
3671.99 52
3672.13 51
3672.27 49
3672.41 48
3672.55 47
3672.69 47
3672.83 46
3672.96 46
3673.10 47
3673.24 48
3673.38 48
3673.52 48
3673.66 47
3673.80 45
3673.94 43
3674.08 41
3674.22 40
3674.35 40
3674.49 41
3674.63 43
3674.77 46
3674.91 49
3675.05 50
3675.19 51
3675.33 50
3675.47 48
3675.61 46
3675.74 45
3675.88 45
3676.02 48
3676.16 52
3676.30 58
3676.44 64
3676.58 69
3676.72 73
3676.86 74
3677.00 74
3677.14 72
3677.27 69
3677.41 65
3677.55 61
3677.69 58
3677.83 55
3677.97 52
3678.11 50
3678.25 49
3678.39 47
3678.53 46
3678.67 46
3678.80 45
3678.94 45
3679.08 45
3679.22 44
3679.36 41
3679.50 38
3679.64 33
3679.78 26
3679.92 18
3680.06 9
3680.20 1
3680.33 0
3680.47 0
3680.61 0
3680.75 0
3680.89 0
3681.03 0
3681.17 0
3681.31 7
3681.45 14
3681.59 21
3681.73 27
3681.87 31
3682.00 35
3682.14 38
3682.28 40
3682.42 41
3682.56 40
3682.70 38
3682.84 34
3682.98 28
3683.12 20
3683.26 13
3683.40 6
3683.54 0
3683.68 0
3683.81 0
3683.95 0
3684.09 0
3684.23 0
3684.37 0
3684.51 0
3684.65 0
3684.79 1
3684.93 2
3685.07 5
3685.21 8
3685.35 13
3685.48 18
3685.62 25
3685.76 32
3685.90 38
3686.04 44
3686.18 48
3686.32 51
3686.46 52
3686.60 50
3686.74 47
3686.88 44
3687.02 40
3687.16 38
3687.30 36
3687.43 37
3687.57 39
3687.71 42
3687.85 47
3687.99 52
3688.13 59
3688.27 65
3688.41 73
3688.55 80
3688.69 87
3688.83 92
3688.97 96
3689.11 97
3689.25 95
3689.38 90
3689.52 83
3689.66 74
3689.80 63
3689.94 51
3690.08 40
3690.22 29
3690.36 20
3690.50 13
3690.64 9
3690.78 7
3690.92 6
3691.06 8
3691.20 10
3691.33 12
3691.47 13
3691.61 13
3691.75 13
3691.89 13
3692.03 14
3692.17 15
3692.31 19
3692.45 23
3692.59 29
3692.73 34
3692.87 39
3693.01 42
3693.15 43
3693.29 42
3693.43 41
3693.56 39
3693.70 36
3693.84 34
3693.98 31
3694.12 29
3694.26 25
3694.40 22
3694.54 18
3694.68 15
3694.82 13
3694.96 13
3695.10 15
3695.24 18
3695.38 21
3695.52 24
3695.66 26
3695.80 26
3695.93 24
3696.07 21
3696.21 18
3696.35 15
3696.49 15
3696.63 16
3696.77 18
3696.91 20
3697.05 23
3697.19 25
3697.33 27
3697.47 29
3697.61 32
3697.75 35
3697.89 39
3698.03 43
3698.17 47
3698.31 50
3698.44 53
3698.58 54
3698.72 55
3698.86 55
3699.00 54
3699.14 53
3699.28 51
3699.42 49
3699.56 47
3699.70 45
3699.84 44
3699.98 42
3700.12 42
3700.26 42
3700.40 43
3700.54 46
3700.68 50
3700.82 56
3700.96 64
3701.10 71
3701.24 77
3701.37 81
3701.51 82
3701.65 81
3701.79 79
3701.93 76
3702.07 74
3702.21 72
3702.35 72
3702.49 73
3702.63 74
3702.77 74
3702.91 73
3703.05 73
3703.19 72
3703.33 73
3703.47 74
3703.61 77
3703.75 80
3703.89 84
3704.03 88
3704.17 92
3704.31 96
3704.44 102
3704.58 108
3704.72 115
3704.86 122
3705.00 126
3705.14 129
3705.28 128
3705.42 124
3705.56 118
3705.70 110
3705.84 101
3705.98 93
3706.12 86
3706.26 82
3706.40 79
3706.54 78
3706.68 78
3706.82 79
3706.96 81
3707.10 82
3707.24 84
3707.38 85
3707.52 87
3707.66 88
3707.80 89
3707.94 89
3708.08 88
3708.21 85
3708.35 81
3708.49 76
3708.63 71
3708.77 67
3708.91 64
3709.05 63
3709.19 66
3709.33 71
3709.47 78
3709.61 86
3709.75 94
3709.89 101
3710.03 105
3710.17 107
3710.31 106
3710.45 103
3710.59 99
3710.73 95
3710.87 90
3711.01 87
3711.15 83
3711.29 80
3711.43 77
3711.57 74
3711.71 71
3711.85 67
3711.99 62
3712.13 57
3712.27 52
3712.41 47
3712.55 43
3712.69 38
3712.83 35
3712.96 32
3713.10 30
3713.24 29
3713.38 29
3713.52 30
3713.66 31
3713.80 33
3713.94 34
3714.08 34
3714.22 33
3714.36 31
3714.50 28
3714.64 25
3714.78 22
3714.92 20
3715.06 19
3715.20 19
3715.34 21
3715.48 25
3715.62 30
3715.76 37
3715.90 43
3716.04 50
3716.18 56
3716.32 60
3716.46 63
3716.60 64
3716.74 64
3716.88 63
3717.02 61
3717.16 58
3717.30 55
3717.44 53
3717.58 51
3717.72 51
3717.86 51
3718.00 52
3718.14 53
3718.28 53
3718.42 52
3718.56 51
3718.70 50
3718.84 50
3718.98 51
3719.12 54
3719.26 56
3719.40 59
3719.54 61
3719.68 62
3719.82 61
3719.96 60
3720.10 59
3720.24 59
3720.38 59
3720.52 60
3720.66 61
3720.80 61
3720.94 59
3721.08 55
3721.21 50
3721.35 43
3721.49 36
3721.63 30
3721.77 26
3721.91 24
3722.05 25
3722.19 29
3722.33 35
3722.47 44
3722.61 53
3722.75 61
3722.89 68
3723.03 73
3723.17 75
3723.31 76
3723.45 74
3723.59 72
3723.73 71
3723.87 70
3724.01 70
3724.15 72
3724.29 74
3724.43 76
3724.57 77
3724.71 78
3724.85 77
3724.99 76
3725.13 74
3725.27 73
3725.41 72
3725.55 72
3725.69 73
3725.83 73
3725.97 72
3726.11 71
3726.25 68
3726.39 64
3726.53 59
3726.67 54
3726.81 49
3726.95 44
3727.09 40
3727.23 37
3727.37 35
3727.51 35
3727.65 38
3727.79 42
3727.93 47
3728.07 52
3728.21 57
3728.35 60
3728.49 61
3728.63 60
3728.77 58
3728.91 55
3729.05 52
3729.19 49
3729.33 46
3729.47 43
3729.61 39
3729.75 34
3729.89 29
3730.03 24
3730.17 19
3730.31 16
3730.45 14
3730.59 13
3730.73 13
3730.87 14
3731.01 15
3731.15 16
3731.30 17
3731.44 17
3731.58 17
3731.72 17
3731.86 16
3732.00 16
3732.14 16
3732.28 17
3732.42 18
3732.56 20
3732.70 22
3732.84 24
3732.98 26
3733.12 27
3733.26 28
3733.40 29
3733.54 29
3733.68 30
3733.82 30
3733.96 32
3734.10 33
3734.24 35
3734.38 38
3734.52 41
3734.66 45
3734.80 50
3734.94 55
3735.08 59
3735.22 63
3735.36 66
3735.50 67
3735.64 68
3735.78 68
3735.92 67
3736.06 66
3736.20 63
3736.34 59
3736.48 54
3736.62 47
3736.76 40
3736.90 32
3737.04 26
3737.18 20
3737.32 17
3737.46 16
3737.60 17
3737.74 20
3737.88 25
3738.02 31
3738.16 37
3738.30 43
3738.44 50
3738.58 56
3738.72 61
3738.86 67
3739.00 71
3739.14 75
3739.28 79
3739.43 82
3739.57 86
3739.71 89
3739.85 92
3739.99 95
3740.13 99
3740.27 103
3740.41 108
3740.55 113
3740.69 119
3740.83 125
3740.97 131
3741.11 138
3741.25 145
3741.39 153
3741.53 160
3741.67 166
3741.81 171
3741.95 174
3742.09 176
3742.23 177
3742.37 177
3742.51 177
3742.65 176
3742.79 175
3742.93 174
3743.07 173
3743.21 171
3743.35 169
3743.49 168
3743.63 170
3743.77 173
3743.91 179
3744.05 187
3744.20 195
3744.34 202
3744.48 208
3744.62 211
3744.76 211
3744.90 209
3745.04 204
3745.18 199
3745.32 193
3745.46 186
3745.60 179
3745.74 171
3745.88 163
3746.02 156
3746.16 148
3746.30 141
3746.44 134
3746.58 129
3746.72 124
3746.86 119
3747.00 113
3747.14 106
3747.28 98
3747.42 89
3747.56 80
3747.70 71
3747.84 63
3747.99 57
3748.13 51
3748.27 48
3748.41 47
3748.55 48
3748.69 51
3748.83 56
3748.97 62
3749.11 68
3749.25 73
3749.39 77
3749.53 80
3749.67 81
3749.81 80
3749.95 78
3750.09 76
3750.23 72
3750.37 69
3750.51 67
3750.65 64
3750.79 63
3750.93 61
3751.07 60
3751.22 59
3751.36 58
3751.50 56
3751.64 53
3751.78 50
3751.92 48
3752.06 46
3752.20 46
3752.34 48
3752.48 51
3752.62 55
3752.76 60
3752.90 64
3753.04 68
3753.18 69
3753.32 70
3753.46 71
3753.60 72
3753.74 74
3753.88 76
3754.03 79
3754.17 82
3754.31 83
3754.45 82
3754.59 78
3754.73 73
3754.87 65
3755.01 58
3755.15 52
3755.29 48
3755.43 47
3755.57 47
3755.71 49
3755.85 50
3755.99 50
3756.13 49
3756.27 46
3756.41 41
3756.56 35
3756.70 29
3756.84 23
3756.98 18
3757.12 14
3757.26 11
3757.40 9
3757.54 8
3757.68 8
3757.82 8
3757.96 7
3758.10 4
3758.24 1
3758.38 0
3758.52 0
3758.66 0
3758.80 0
3758.95 0
3759.09 0
3759.23 0
3759.37 5
3759.51 10
3759.65 14
3759.79 17
3759.93 18
3760.07 18
3760.21 17
3760.35 17
3760.49 18
3760.63 21
3760.77 26
3760.91 32
3761.05 39
3761.20 47
3761.34 54
3761.48 59
3761.62 64
3761.76 69
3761.90 74
3762.04 79
3762.18 87
3762.32 95
3762.46 103
3762.60 110
3762.74 115
3762.88 118
3763.02 117
3763.17 112
3763.31 105
3763.45 96
3763.59 86
3763.73 75
3763.87 66
3764.01 58
3764.15 51
3764.29 46
3764.43 43
3764.57 42
3764.71 43
3764.85 47
3764.99 53
3765.14 61
3765.28 69
3765.42 77
3765.56 83
3765.70 88
3765.84 91
3765.98 93
3766.12 95
3766.26 96
3766.40 98
3766.54 100
3766.68 103
3766.82 106
3766.96 109
3767.11 111
3767.25 112
3767.39 112
3767.53 110
3767.67 105
3767.81 98
3767.95 89
3768.09 80
3768.23 71
3768.37 63
3768.51 58
3768.65 54
3768.79 52
3768.94 51
3769.08 50
3769.22 49
3769.36 48
3769.50 46
3769.64 46
3769.78 47
3769.92 48
3770.06 50
3770.20 53
3770.34 56
3770.48 58
3770.63 61
3770.77 63
3770.91 65
3771.05 67
3771.19 70
3771.33 72
3771.47 74
3771.61 75
3771.75 75
3771.89 73
3772.03 71
3772.17 68
3772.32 64
3772.46 61
3772.60 58
3772.74 56
3772.88 55
3773.02 55
3773.16 55
3773.30 55
3773.44 56
3773.58 56
3773.72 57
3773.87 59
3774.01 60
3774.15 62
3774.29 65
3774.43 69
3774.57 74
3774.71 80
3774.85 86
3774.99 91
3775.13 95
3775.27 97
3775.42 96
3775.56 93
3775.70 89
3775.84 85
3775.98 82
3776.12 80
3776.26 80
3776.40 80
3776.54 81
3776.68 80
3776.82 79
3776.97 76
3777.11 72
3777.25 67
3777.39 63
3777.53 58
3777.67 55
3777.81 52
3777.95 51
3778.09 50
3778.23 49
3778.38 48
3778.52 47
3778.66 45
3778.80 43
3778.94 40
3779.08 37
3779.22 33
3779.36 29
3779.50 26
3779.64 24
3779.79 22
3779.93 21
3780.07 21
3780.21 21
3780.35 22
3780.49 24
3780.63 27
3780.77 30
3780.91 35
3781.05 40
3781.20 45
3781.34 49
3781.48 51
3781.62 51
3781.76 49
3781.90 43
3782.04 35
3782.18 26
3782.32 16
3782.46 8
3782.61 2
3782.75 0
3782.89 0
3783.03 0
3783.17 0
3783.31 1
3783.45 1
3783.59 1
3783.73 0
3783.88 0
3784.02 0
3784.16 0
3784.30 0
3784.44 5
3784.58 13
3784.72 22
3784.86 32
3785.00 42
3785.15 50
3785.29 56
3785.43 60
3785.57 61
3785.71 59
3785.85 57
3785.99 53
3786.13 50
3786.27 49
3786.42 48
3786.56 49
3786.70 51
3786.84 52
3786.98 52
3787.12 52
3787.26 50
3787.40 48
3787.54 45
3787.69 42
3787.83 40
3787.97 39
3788.11 38
3788.25 38
3788.39 38
3788.53 38
3788.67 37
3788.82 36
3788.96 34
3789.10 31
3789.24 27
3789.38 23
3789.52 19
3789.66 16
3789.80 15
3789.94 15
3790.09 17
3790.23 21
3790.37 26
3790.51 32
3790.65 38
3790.79 45
3790.93 51
3791.07 57
3791.22 62
3791.36 65
3791.50 67
3791.64 67
3791.78 67
3791.92 67
3792.06 67
3792.20 67
3792.35 67
3792.49 67
3792.63 66
3792.77 64
3792.91 63
3793.05 63
3793.19 65
3793.33 69
3793.48 75
3793.62 81
3793.76 88
3793.90 92
3794.04 93
3794.18 92
3794.32 88
3794.46 83
3794.61 79
3794.75 76
3794.89 76
3795.03 77
3795.17 80
3795.31 84
3795.45 87
3795.59 89
3795.74 89
3795.88 87
3796.02 83
3796.16 78
3796.30 73
3796.44 69
3796.58 64
3796.73 61
3796.87 58
3797.01 56
3797.15 55
3797.29 54
3797.43 53
3797.57 52
3797.71 51
3797.86 50
3798.00 48
3798.14 46
3798.28 43
3798.42 41
3798.56 38
3798.70 35
3798.85 34
3798.99 34
3799.13 35
3799.27 37
3799.41 39
3799.55 40
3799.69 41
3799.83 41
3799.98 39
3800.12 36
3800.26 33
3800.40 30
3800.54 28
3800.68 28
3800.82 30
3800.97 35
3801.11 42
3801.25 51
3801.39 62
3801.53 72
3801.67 81
3801.81 87
3801.96 91
3802.10 91
3802.24 90
3802.38 87
3802.52 83
3802.66 80
3802.80 77
3802.95 75
3803.09 74
3803.23 74
3803.37 73
3803.51 71
3803.65 69
3803.79 67
3803.94 63
3804.08 60
3804.22 55
3804.36 51
3804.50 47
3804.64 43
3804.78 39
3804.93 37
3805.07 35
3805.21 35
3805.35 36
3805.49 39
3805.63 43
3805.78 47
3805.92 51
3806.06 54
3806.20 55
3806.34 53
3806.48 50
3806.62 44
3806.77 39
3806.91 34
3807.05 32
3807.19 33
3807.33 36
3807.47 41
3807.61 48
3807.76 55
3807.90 63
3808.04 70
3808.18 77
3808.32 84
3808.46 90
3808.61 95
3808.75 100
3808.89 104
3809.03 107
3809.17 110
3809.31 114
3809.45 116
3809.60 118
3809.74 120
3809.88 120
3810.02 118
3810.16 116
3810.30 114
3810.45 112
3810.59 111
3810.73 111
3810.87 112
3811.01 113
3811.15 113
3811.30 112
3811.44 111
3811.58 111
3811.72 112
3811.86 116
3812.00 123
3812.14 133
3812.29 145
3812.43 160
3812.57 175
3812.71 189
3812.85 200
3812.99 208
3813.14 212
3813.28 212
3813.42 209
3813.56 205
3813.70 200
3813.84 197
3813.99 195
3814.13 195
3814.27 197
3814.41 199
3814.55 202
3814.69 204
3814.84 207
3814.98 211
3815.12 217
3815.26 226
3815.40 235
3815.54 245
3815.69 254
3815.83 261
3815.97 265
3816.11 266
3816.25 263
3816.39 258
3816.54 251
3816.68 243
3816.82 234
3816.96 226
3817.10 218
3817.24 211
3817.39 204
3817.53 198
3817.67 193
3817.81 187
3817.95 180
3818.09 172
3818.24 162
3818.38 152
3818.52 141
3818.66 131
3818.80 121
3818.95 113
3819.09 106
3819.23 101
3819.37 97
3819.51 94
3819.65 91
3819.80 89
3819.94 88
3820.08 87
3820.22 86
3820.36 86
3820.50 86
3820.65 86
3820.79 85
3820.93 84
3821.07 82
3821.21 80
3821.35 78
3821.50 77
3821.64 77
3821.78 78
3821.92 79
3822.06 80
3822.21 81
3822.35 80
3822.49 79
3822.63 78
3822.77 78
3822.91 79
3823.06 81
3823.20 84
3823.34 88
3823.48 92
3823.62 97
3823.77 101
3823.91 105
3824.05 108
3824.19 109
3824.33 109
3824.47 107
3824.62 104
3824.76 101
3824.90 99
3825.04 97
3825.18 95
3825.33 95
3825.47 95
3825.61 93
3825.75 91
3825.89 87
3826.04 82
3826.18 77
3826.32 73
3826.46 69
3826.60 67
3826.74 66
3826.89 66
3827.03 66
3827.17 65
3827.31 64
3827.45 63
3827.60 62
3827.74 61
3827.88 61
3828.02 61
3828.16 63
3828.31 67
3828.45 71
3828.59 77
3828.73 84
3828.87 91
3829.01 97
3829.16 102
3829.30 105
3829.44 106
3829.58 105
3829.72 102
3829.87 98
3830.01 94
3830.15 89
3830.29 85
3830.43 83
3830.58 83
3830.72 85
3830.86 88
3831.00 93
3831.14 97
3831.29 101
3831.43 104
3831.57 105
3831.71 106
3831.85 105
3832.00 103
3832.14 101
3832.28 97
3832.42 94
3832.56 90
3832.71 86
3832.85 83
3832.99 80
3833.13 78
3833.27 77
3833.42 78
3833.56 79
3833.70 81
3833.84 83
3833.98 85
3834.13 87
3834.27 89
3834.41 90
3834.55 90
3834.69 90
3834.84 89
3834.98 88
3835.12 86
3835.26 83
3835.40 79
3835.55 74
3835.69 69
3835.83 62
3835.97 55
3836.11 48
3836.26 40
3836.40 34
3836.54 28
3836.68 23
3836.82 21
3836.97 20
3837.11 22
3837.25 26
3837.39 32
3837.53 39
3837.68 46
3837.82 52
3837.96 57
3838.10 61
3838.25 64
3838.39 66
3838.53 69
3838.67 72
3838.81 75
3838.96 79
3839.10 83
3839.24 88
3839.38 93
3839.52 98
3839.67 103
3839.81 108
3839.95 112
3840.09 114
3840.24 116
3840.38 117
3840.52 118
3840.66 120
3840.80 120
3840.95 121
3841.09 120
3841.23 119
3841.37 116
3841.51 111
3841.66 106
3841.80 101
3841.94 96
3842.08 93
3842.23 91
3842.37 90
3842.51 89
3842.65 89
3842.79 90
3842.94 89
3843.08 89
3843.22 89
3843.36 89
3843.50 89
3843.65 89
3843.79 89
3843.93 90
3844.07 91
3844.22 93
3844.36 95
3844.50 99
3844.64 103
3844.78 106
3844.93 109
3845.07 111
3845.21 110
3845.35 107
3845.50 103
3845.64 98
3845.78 94
3845.92 90
3846.06 88
3846.21 87
3846.35 86
3846.49 86
3846.63 85
3846.78 82
3846.92 78
3847.06 72
3847.20 65
3847.34 57
3847.49 50
3847.63 44
3847.77 40
3847.91 37
3848.06 36
3848.20 36
3848.34 37
3848.48 39
3848.63 43
3848.77 48
3848.91 54
3849.05 62
3849.19 70
3849.34 78
3849.48 85
3849.62 92
3849.76 97
3849.91 102
3850.05 105
3850.19 108
3850.33 110
3850.48 110
3850.62 109
3850.76 106
3850.90 101
3851.04 94
3851.19 86
3851.33 78
3851.47 71
3851.61 65
3851.76 62
3851.90 61
3852.04 60
3852.18 59
3852.33 57
3852.47 54
3852.61 48
3852.75 42
3852.90 37
3853.04 34
3853.18 34
3853.32 39
3853.46 49
3853.61 61
3853.75 74
3853.89 88
3854.03 100
3854.18 108
3854.32 114
3854.46 116
3854.60 116
3854.75 116
3854.89 115
3855.03 114
3855.17 113
3855.32 113
3855.46 111
3855.60 109
3855.74 104
3855.89 98
3856.03 89
3856.17 80
3856.31 70
3856.45 61
3856.60 54
3856.74 48
3856.88 46
3857.02 45
3857.17 47
3857.31 51
3857.45 57
3857.59 63
3857.74 71
3857.88 78
3858.02 86
3858.16 93
3858.31 98
3858.45 102
3858.59 103
3858.73 101
3858.88 97
3859.02 92
3859.16 87
3859.30 83
3859.45 80
3859.59 79
3859.73 79
3859.87 79
3860.02 78
3860.16 76
3860.30 73
3860.44 67
3860.59 61
3860.73 54
3860.87 47
3861.01 40
3861.16 36
3861.30 32
3861.44 30
3861.58 29
3861.73 29
3861.87 29
3862.01 29
3862.15 28
3862.30 26
3862.44 23
3862.58 19
3862.72 15
3862.87 10
3863.01 6
3863.15 2
3863.29 0
3863.44 0
3863.58 0
3863.72 0
3863.86 0
3864.01 0
3864.15 0
3864.29 0
3864.44 2
3864.58 13
3864.72 25
3864.86 39
3865.01 52
3865.15 63
3865.29 70
3865.43 74
3865.58 74
3865.72 72
3865.86 67
3866.00 62
3866.15 58
3866.29 54
3866.43 51
3866.57 50
3866.72 48
3866.86 46
3867.00 43
3867.14 39
3867.29 34
3867.43 29
3867.57 25
3867.72 23
3867.86 22
3868.00 24
3868.14 28
3868.29 33
3868.43 37
3868.57 41
3868.71 42
3868.86 42
3869.00 40
3869.14 37
3869.28 35
3869.43 33
3869.57 31
3869.71 31
3869.86 31
3870.00 31
3870.14 31
3870.28 31
3870.43 31
3870.57 33
3870.71 35
3870.85 37
3871.00 40
3871.14 42
3871.28 44
3871.42 44
3871.57 44
3871.71 44
3871.85 43
3872.00 43
3872.14 42
3872.28 41
3872.42 39
3872.57 36
3872.71 33
3872.85 31
3872.99 28
3873.14 27
3873.28 26
3873.42 27
3873.57 27
3873.71 28
3873.85 28
3873.99 28
3874.14 28
3874.28 29
3874.42 30
3874.56 32
3874.71 34
3874.85 36
3874.99 38
3875.14 39
3875.28 40
3875.42 41
3875.56 43
3875.71 44
3875.85 46
3875.99 47
3876.14 48
3876.28 48
3876.42 49
3876.56 50
3876.71 51
3876.85 54
3876.99 58
3877.14 61
3877.28 64
3877.42 66
3877.56 65
3877.71 61
3877.85 56
3877.99 49
3878.13 42
3878.28 36
3878.42 31
3878.56 28
3878.71 26
3878.85 25
3878.99 25
3879.13 26
3879.28 28
3879.42 32
3879.56 36
3879.71 41
3879.85 47
3879.99 51
3880.13 54
3880.28 56
3880.42 56
3880.56 53
3880.71 50
3880.85 45
3880.99 39
3881.13 34
3881.28 29
3881.42 26
3881.56 24
3881.71 24
3881.85 26
3881.99 30
3882.14 36
3882.28 42
3882.42 49
3882.56 55
3882.71 61
3882.85 65
3882.99 68
3883.14 71
3883.28 74
3883.42 77
3883.56 81
3883.71 86
3883.85 91
3883.99 95
3884.14 98
3884.28 99
3884.42 99
3884.56 98
3884.71 96
3884.85 93
3884.99 91
3885.14 89
3885.28 86
3885.42 84
3885.57 80
3885.71 76
3885.85 71
3885.99 65
3886.14 58
3886.28 52
3886.42 45
3886.57 40
3886.71 36
3886.85 33
3887.00 33
3887.14 34
3887.28 35
3887.42 37
3887.57 40
3887.71 43
3887.85 47
3888.00 52
3888.14 59
3888.28 66
3888.43 74
3888.57 82
3888.71 86
3888.85 87
3889.00 84
3889.14 77
3889.28 66
3889.43 53
3889.57 41
3889.71 30
3889.86 23
3890.00 20
3890.14 21
3890.29 25
3890.43 31
3890.57 38
3890.71 45
3890.86 50
3891.00 54
3891.14 57
3891.29 59
3891.43 61
3891.57 63
3891.72 63
3891.86 63
3892.00 62
3892.14 61
3892.29 60
3892.43 60
3892.57 62
3892.72 65
3892.86 68
3893.00 72
3893.15 74
3893.29 73
3893.43 71
3893.58 65
3893.72 58
3893.86 51
3894.01 44
3894.15 39
3894.29 36
3894.43 34
3894.58 35
3894.72 36
3894.86 37
3895.01 38
3895.15 37
3895.29 35
3895.44 31
3895.58 26
3895.72 22
3895.87 17
3896.01 14
3896.15 12
3896.30 12
3896.44 14
3896.58 17
3896.73 19
3896.87 21
3897.01 20
3897.15 18
3897.30 15
3897.44 12
3897.58 10
3897.73 9
3897.87 10
3898.01 13
3898.16 16
3898.30 19
3898.44 21
3898.59 22
3898.73 23
3898.87 24
3899.02 26
3899.16 28
3899.30 31
3899.45 36
3899.59 41
3899.73 46
3899.88 49
3900.02 51
3900.16 51
3900.31 49
3900.45 47
3900.59 43
3900.74 40
3900.88 38
3901.02 36
3901.16 35
3901.31 34
3901.45 34
3901.59 33
3901.74 32
3901.88 32
3902.02 31
3902.17 30
3902.31 29
3902.45 27
3902.60 25
3902.74 24
3902.88 23
3903.03 22
3903.17 23
3903.31 23
3903.46 24
3903.60 23
3903.74 23
3903.89 22
3904.03 22
3904.17 23
3904.32 28
3904.46 36
3904.60 47
3904.75 61
3904.89 74
3905.03 85
3905.18 93
3905.32 97
3905.46 96
3905.61 92
3905.75 86
3905.89 79
3906.04 73
3906.18 68
3906.32 64
3906.47 61
3906.61 58
3906.75 56
3906.90 54
3907.04 52
3907.18 50
3907.33 48
3907.47 46
3907.61 45
3907.76 43
3907.90 41
3908.04 39
3908.19 38
3908.33 37
3908.47 36
3908.62 36
3908.76 35
3908.90 35
3909.05 35
3909.19 35
3909.33 35
3909.48 34
3909.62 33
3909.76 31
3909.91 29
3910.05 28
3910.20 27
3910.34 27
3910.48 29
3910.63 32
3910.77 35
3910.91 39
3911.06 42
3911.20 44
3911.34 45
3911.49 45
3911.63 45
3911.77 44
3911.92 44
3912.06 43
3912.20 43
3912.35 44
3912.49 45
3912.63 46
3912.78 47
3912.92 47
3913.06 48
3913.21 47
3913.35 45
3913.49 42
3913.64 38
3913.78 34
3913.92 31
3914.07 30
3914.21 31
3914.36 34
3914.50 40
3914.64 47
3914.79 55
3914.93 63
3915.07 70
3915.22 76
3915.36 80
3915.50 82
3915.65 82
3915.79 79
3915.93 74
3916.08 67
3916.22 58
3916.36 50
3916.51 42
3916.65 36
3916.80 32
3916.94 30
3917.08 31
3917.23 32
3917.37 34
3917.51 35
3917.66 36
3917.80 36
3917.94 35
3918.09 34
3918.23 32
3918.37 30
3918.52 28
3918.66 27
3918.81 27
3918.95 29
3919.09 32
3919.24 37
3919.38 42
3919.52 47
3919.67 52
3919.81 56
3919.95 58
3920.10 58
3920.24 58
3920.38 56
3920.53 53
3920.67 50
3920.82 48
3920.96 45
3921.10 43
3921.25 41
3921.39 40
3921.53 38
3921.68 38
3921.82 38
3921.96 39
3922.11 40
3922.25 42
3922.40 43
3922.54 43
3922.68 41
3922.83 39
3922.97 36
3923.11 32
3923.26 30
3923.40 30
3923.54 30
3923.69 32
3923.83 35
3923.98 37
3924.12 39
3924.26 40
3924.41 41
3924.55 42
3924.69 44
3924.84 46
3924.98 49
3925.13 52
3925.27 54
3925.41 55
3925.56 54
3925.70 52
3925.84 49
3925.99 46
3926.13 43
3926.27 42
3926.42 42
3926.56 44
3926.71 46
3926.85 49
3926.99 50
3927.14 50
3927.28 47
3927.42 42
3927.57 34
3927.71 26
3927.86 18
3928.00 11
3928.14 6
3928.29 4
3928.43 4
3928.57 6
3928.72 10
3928.86 14
3929.01 20
3929.15 25
3929.29 29
3929.44 34
3929.58 37
3929.72 39
3929.87 39
3930.01 37
3930.16 33
3930.30 28
3930.44 21
3930.59 13
3930.73 5
3930.88 0
3931.02 0
3931.16 0
3931.31 0
3931.45 0
3931.59 0
3931.74 0
3931.88 0
3932.03 6
3932.17 10
3932.31 13
3932.46 15
3932.60 14
3932.74 13
3932.89 11
3933.03 9
3933.18 8
3933.32 7
3933.46 7
3933.61 8
3933.75 10
3933.90 14
3934.04 19
3934.18 26
3934.33 33
3934.47 41
3934.61 47
3934.76 51
3934.90 54
3935.05 54
3935.19 53
3935.33 53
3935.48 53
3935.62 54
3935.77 56
3935.91 59
3936.05 62
3936.20 65
3936.34 67
3936.49 69
3936.63 69
3936.77 69
3936.92 67
3937.06 65
3937.20 61
3937.35 56
3937.49 50
3937.64 44
3937.78 38
3937.92 32
3938.07 28
3938.21 24
3938.36 22
3938.50 19
3938.64 17
3938.79 16
3938.93 15
3939.08 15
3939.22 16
3939.36 18
3939.51 20
3939.65 22
3939.80 24
3939.94 25
3940.08 24
3940.23 21
3940.37 18
3940.52 13
3940.66 8
3940.80 4
3940.95 1
3941.09 0
3941.24 0
3941.38 0
3941.52 0
3941.67 4
3941.81 9
3941.96 14
3942.10 19
3942.24 23
3942.39 26
3942.53 28
3942.68 29
3942.82 31
3942.96 33
3943.11 35
3943.25 37
3943.40 39
3943.54 39
3943.68 39
3943.83 38
3943.97 37
3944.12 36
3944.26 36
3944.40 37
3944.55 39
3944.69 41
3944.84 42
3944.98 44
3945.12 44
3945.27 44
3945.41 43
3945.56 41
3945.70 38
3945.84 35
3945.99 31
3946.13 27
3946.28 24
3946.42 21
3946.56 19
3946.71 18
3946.85 18
3947.00 20
3947.14 24
3947.29 29
3947.43 36
3947.57 45
3947.72 54
3947.86 63
3948.01 72
3948.15 78
3948.29 82
3948.44 83
3948.58 82
3948.73 81
3948.87 79
3949.01 77
3949.16 77
3949.30 77
3949.45 77
3949.59 76
3949.74 74
3949.88 71
3950.02 67
3950.17 62
3950.31 58
3950.46 54
3950.60 52
3950.74 51
3950.89 50
3951.03 50
3951.18 49
3951.32 48
3951.47 46
3951.61 44
3951.75 42
3951.90 39
3952.04 37
3952.19 36
3952.33 36
3952.47 36
3952.62 39
3952.76 43
3952.91 48
3953.05 55
3953.20 62
3953.34 69
3953.48 76
3953.63 81
3953.77 85
3953.92 88
3954.06 89
3954.21 88
3954.35 85
3954.49 80
3954.64 75
3954.78 69
3954.93 63
3955.07 59
3955.21 55
3955.36 52
3955.50 50
3955.65 48
3955.79 46
3955.94 43
3956.08 40
3956.22 37
3956.37 34
3956.51 31
3956.66 30
3956.80 30
3956.95 30
3957.09 31
3957.23 31
3957.38 32
3957.52 32
3957.67 31
3957.81 30
3957.96 27
3958.10 23
3958.24 18
3958.39 12
3958.53 7
3958.68 1
3958.82 0
3958.97 0
3959.11 0
3959.25 0
3959.40 0
3959.54 0
3959.69 0
3959.83 0
3959.98 1
3960.12 3
3960.27 5
3960.41 7
3960.55 9
3960.70 11
3960.84 12
3960.99 12
3961.13 11
3961.28 10
3961.42 8
3961.56 6
3961.71 6
3961.85 7
3962.00 11
3962.14 16
3962.29 23
3962.43 32
3962.57 40
3962.72 47
3962.86 54
3963.01 59
3963.15 62
3963.30 65
3963.44 66
3963.59 66
3963.73 65
3963.87 64
3964.02 63
3964.16 61
3964.31 60
3964.45 60
3964.60 61
3964.74 62
3964.89 65
3965.03 66
3965.17 68
3965.32 68
3965.46 67
3965.61 65
3965.75 62
3965.90 60
3966.04 59
3966.19 60
3966.33 61
3966.47 62
3966.62 63
3966.76 63
3966.91 62
3967.05 59
3967.20 54
3967.34 50
3967.49 46
3967.63 45
3967.77 45
3967.92 48
3968.06 53
3968.21 60
3968.35 68
3968.50 73
3968.64 76
3968.79 75
3968.93 70
3969.07 62
3969.22 53
3969.36 45
3969.51 38
3969.65 33
3969.80 32
3969.94 32
3970.09 33
3970.23 34
3970.38 34
3970.52 35
3970.66 35
3970.81 35
3970.95 36
3971.10 37
3971.24 38
3971.39 37
3971.53 36
3971.68 33
3971.82 30
3971.97 26
3972.11 23
3972.25 21
3972.40 20
3972.54 20
3972.69 20
3972.83 21
3972.98 23
3973.12 26
3973.27 31
3973.41 37
3973.56 45
3973.70 53
3973.84 61
3973.99 68
3974.13 72
3974.28 74
3974.42 73
3974.57 70
3974.71 66
3974.86 60
3975.00 54
3975.15 48
3975.29 42
3975.44 36
3975.58 31
3975.72 26
3975.87 23
3976.01 21
3976.16 22
3976.30 23
3976.45 27
3976.59 31
3976.74 36
3976.88 41
3977.03 44
3977.17 45
3977.32 45
3977.46 44
3977.60 43
3977.75 42
3977.89 42
3978.04 43
3978.18 45
3978.33 48
3978.47 50
3978.62 51
3978.76 51
3978.91 49
3979.05 46
3979.20 43
3979.34 40
3979.49 40
3979.63 42
3979.77 45
3979.92 51
3980.06 57
3980.21 64
3980.35 70
3980.50 73
3980.64 75
3980.79 75
3980.93 72
3981.08 68
3981.22 63
3981.37 57
3981.51 52
3981.66 47
3981.80 42
3981.95 37
3982.09 32
3982.23 27
3982.38 22
3982.52 17
3982.67 13
3982.81 10
3982.96 7
3983.10 4
3983.25 1
3983.39 0
3983.54 0
3983.68 0
3983.83 0
3983.97 0
3984.12 0
3984.26 0
3984.41 2
3984.55 10
3984.70 17
3984.84 23
3984.99 26
3985.13 27
3985.27 26
3985.42 24
3985.56 21
3985.71 17
3985.85 13
3986.00 10
3986.14 8
3986.29 6
3986.43 6
3986.58 6
3986.72 8
3986.87 11
3987.01 14
3987.16 17
3987.30 20
3987.45 21
3987.59 22
3987.74 22
3987.88 21
3988.03 19
3988.17 17
3988.32 15
3988.46 13
3988.61 12
3988.75 11
3988.90 12
3989.04 13
3989.19 15
3989.33 18
3989.47 21
3989.62 24
3989.76 28
3989.91 32
3990.05 37
3990.20 42
3990.34 48
3990.49 53
3990.63 58
3990.78 62
3990.92 65
3991.07 67
3991.21 69
3991.36 70
3991.50 70
3991.65 70
3991.79 69
3991.94 68
3992.08 65
3992.23 62
3992.37 58
3992.52 55
3992.66 52
3992.81 50
3992.95 50
3993.10 51
3993.24 53
3993.39 55
3993.53 57
3993.68 59
3993.82 59
3993.97 58
3994.11 55
3994.26 52
3994.40 47
3994.55 43
3994.69 38
3994.84 34
3994.98 30
3995.13 26
3995.27 22
3995.42 17
3995.56 13
3995.71 9
3995.85 7
3996.00 7
3996.14 9
3996.29 12
3996.43 17
3996.58 22
3996.72 27
3996.87 31
3997.01 35
3997.16 39
3997.30 43
3997.45 46
3997.59 48
3997.74 49
3997.88 48
3998.03 44
3998.17 39
3998.32 33
3998.46 27
3998.61 22
3998.75 19
3998.90 18
3999.04 20
3999.19 23
3999.33 27
3999.48 32
3999.62 36
3999.77 39
3999.91 40
4000.06 40
4000.20 39
4000.35 39
4000.49 38
4000.64 39
4000.78 39
4000.93 40
4001.07 41
4001.22 41
4001.36 40
4001.51 39
4001.65 39
4001.80 39
4001.94 40
4002.09 42
4002.23 45
4002.38 48
4002.52 50
4002.67 52
4002.81 53
4002.96 53
4003.10 53
4003.25 52
4003.39 52
4003.54 52
4003.68 51
4003.83 51
4003.98 50
4004.12 50
4004.27 49
4004.41 49
4004.56 50
4004.70 52
4004.85 53
4004.99 55
4005.14 56
4005.28 56
4005.43 56
4005.57 56
4005.72 56
4005.86 56
4006.01 58
4006.15 60
4006.30 64
4006.44 67
4006.59 71
4006.73 74
4006.88 76
4007.02 79
4007.17 82
4007.31 86
4007.46 89
4007.60 91
4007.75 91
4007.89 89
4008.04 84
4008.19 77
4008.33 68
4008.48 59
4008.62 50
4008.77 43
4008.91 37
4009.06 33
4009.20 31
4009.35 31
4009.49 32
4009.64 33
4009.78 36
4009.93 38
4010.07 40
4010.22 41
4010.36 42
4010.51 44
4010.65 45
4010.80 48
4010.94 51
4011.09 54
4011.24 58
4011.38 62
4011.53 64
4011.67 66
4011.82 67
4011.96 68
4012.11 68
4012.25 69
4012.40 71
4012.54 73
4012.69 75
4012.83 78
4012.98 80
4013.12 82
4013.27 83
4013.41 83
4013.56 83
4013.70 82
4013.85 81
4014.00 81
4014.14 80
4014.29 79
4014.43 78
4014.58 77
4014.72 75
4014.87 73
4015.01 70
4015.16 68
4015.30 65
4015.45 61
4015.59 56
4015.74 50
4015.88 44
4016.03 37
4016.18 31
4016.32 27
4016.47 25
4016.61 25
4016.76 27
4016.90 32
4017.05 36
4017.19 41
4017.34 46
4017.48 50
4017.63 55
4017.77 60
4017.92 65
4018.07 71
4018.21 76
4018.36 80
4018.50 82
4018.65 83
4018.79 83
4018.94 83
4019.08 82
4019.23 81
4019.37 80
4019.52 78
4019.66 76
4019.81 74
4019.96 71
4020.10 69
4020.25 67
4020.39 66
4020.54 66
4020.68 65
4020.83 65
4020.97 64
4021.12 64
4021.26 63
4021.41 64
4021.56 65
4021.70 67
4021.85 69
4021.99 72
4022.14 74
4022.28 75
4022.43 75
4022.57 72
4022.72 69
4022.86 65
4023.01 61
4023.16 58
4023.30 56
4023.45 54
4023.59 54
4023.74 54
4023.88 54
4024.03 54
4024.17 56
4024.32 60
4024.47 65
4024.61 73
4024.76 82
4024.90 93
4025.05 103
4025.19 112
4025.34 118
4025.48 122
4025.63 122
4025.77 120
4025.92 115
4026.07 109
4026.21 102
4026.36 95
4026.50 88
4026.65 83
4026.79 79
4026.94 75
4027.08 71
4027.23 67
4027.38 64
4027.52 62
4027.67 60
4027.81 61
4027.96 64
4028.10 69
4028.25 75
4028.39 80
4028.54 86
4028.69 90
4028.83 93
4028.98 95
4029.12 96
4029.27 97
4029.41 96
4029.56 95
4029.70 93
4029.85 89
4030.00 86
4030.14 82
4030.29 79
4030.43 76
4030.58 75
4030.72 74
4030.87 74
4031.02 74
4031.16 74
4031.31 73
4031.45 72
4031.60 69
4031.74 67
4031.89 64
4032.03 60
4032.18 55
4032.33 50
4032.47 44
4032.62 39
4032.76 34
4032.91 31
4033.05 29
4033.20 29
4033.35 30
4033.49 34
4033.64 38
4033.78 42
4033.93 46
4034.07 48
4034.22 49
4034.37 48
4034.51 46
4034.66 42
4034.80 39
4034.95 35
4035.09 32
4035.24 29
4035.39 27
4035.53 26
4035.68 27
4035.82 28
4035.97 31
4036.11 35
4036.26 40
4036.41 46
4036.55 53
4036.70 60
4036.84 68
4036.99 75
4037.13 81
4037.28 87
4037.43 91
4037.57 95
4037.72 98
4037.86 100
4038.01 101
4038.15 101
4038.30 100
4038.45 97
4038.59 95
4038.74 92
4038.88 91
4039.03 91
4039.17 93
4039.32 96
4039.47 100
4039.61 103
4039.76 105
4039.90 106
4040.05 105
4040.19 103
4040.34 100
4040.49 96
4040.63 92
4040.78 88
4040.92 85
4041.07 84
4041.22 84
4041.36 85
4041.51 86
4041.65 88
4041.80 89
4041.94 90
4042.09 89
4042.24 86
4042.38 83
4042.53 80
4042.67 76
4042.82 74
4042.97 73
4043.11 73
4043.26 74
4043.40 76
4043.55 78
4043.69 80
4043.84 81
4043.99 81
4044.13 79
4044.28 76
4044.42 72
4044.57 68
4044.72 64
4044.86 63
4045.01 63
4045.15 65
4045.30 67
4045.44 68
4045.59 69
4045.74 68
4045.88 66
4046.03 64
4046.17 61
4046.32 59
4046.47 58
4046.61 57
4046.76 56
4046.90 55
4047.05 53
4047.20 52
4047.34 51
4047.49 51
4047.63 51
4047.78 52
4047.93 53
4048.07 54
4048.22 53
4048.36 52
4048.51 51
4048.66 49
4048.80 48
4048.95 48
4049.09 49
4049.24 51
4049.38 53
4049.53 55
4049.68 55
4049.82 54
4049.97 52
4050.11 50
4050.26 48
4050.41 47
4050.55 46
4050.70 45
4050.84 44
4050.99 42
4051.14 38
4051.28 34
4051.43 30
4051.57 25
4051.72 22
4051.87 21
4052.01 21
4052.16 23
4052.30 26
4052.45 29
4052.60 31
4052.74 32
4052.89 31
4053.03 30
4053.18 28
4053.33 28
4053.47 28
4053.62 30
4053.76 33
4053.91 36
4054.06 38
4054.20 39
4054.35 39
4054.49 38
4054.64 37
4054.79 36
4054.93 35
4055.08 37
4055.23 40
4055.37 44
4055.52 49
4055.66 52
4055.81 53
4055.96 51
4056.10 47
4056.25 40
4056.39 34
4056.54 28
4056.69 24
4056.83 22
4056.98 23
4057.12 25
4057.27 27
4057.42 29
4057.56 29
4057.71 29
4057.85 28
4058.00 27
4058.15 26
4058.29 26
4058.44 27
4058.59 27
4058.73 29
4058.88 30
4059.02 32
4059.17 34
4059.32 37
4059.46 41
4059.61 44
4059.75 48
4059.90 51
4060.05 53
4060.19 53
4060.34 52
4060.48 49
4060.63 45
4060.78 42
4060.92 40
4061.07 39
4061.22 40
4061.36 43
4061.51 45
4061.65 47
4061.80 48
4061.95 49
4062.09 49
4062.24 50
4062.39 51
4062.53 53
4062.68 54
4062.82 55
4062.97 53
4063.12 50
4063.26 46
4063.41 40
4063.55 33
4063.70 28
4063.85 24
4063.99 24
4064.14 26
4064.29 31
4064.43 37
4064.58 45
4064.72 51
4064.87 55
4065.02 56
4065.16 53
4065.31 48
4065.46 42
4065.60 35
4065.75 30
4065.89 27
4066.04 26
4066.19 28
4066.33 31
4066.48 37
4066.63 44
4066.77 52
4066.92 62
4067.06 73
4067.21 84
4067.36 95
4067.50 104
4067.65 111
4067.80 116
4067.94 118
4068.09 117
4068.23 115
4068.38 112
4068.53 108
4068.67 103
4068.82 98
4068.97 92
4069.11 86
4069.26 81
4069.41 77
4069.55 74
4069.70 72
4069.84 70
4069.99 68
4070.14 65
4070.28 60
4070.43 54
4070.58 48
4070.72 41
4070.87 36
4071.01 31
4071.16 28
4071.31 27
4071.45 26
4071.60 27
4071.75 27
4071.89 28
4072.04 30
4072.19 31
4072.33 33
4072.48 36
4072.62 40
4072.77 44
4072.92 48
4073.06 52
4073.21 55
4073.36 57
4073.50 57
4073.65 56
4073.80 54
4073.94 50
4074.09 47
4074.24 42
4074.38 37
4074.53 32
4074.67 26
4074.82 20
4074.97 16
4075.11 15
4075.26 18
4075.41 25
4075.55 35
4075.70 46
4075.85 56
4075.99 64
4076.14 67
4076.29 66
4076.43 61
4076.58 54
4076.72 48
4076.87 43
4077.02 42
4077.16 44
4077.31 48
4077.46 53
4077.60 58
4077.75 60
4077.90 61
4078.04 59
4078.19 56
4078.34 52
4078.48 48
4078.63 44
4078.77 42
4078.92 41
4079.07 42
4079.21 44
4079.36 47
4079.51 50
4079.65 53
4079.80 55
4079.95 55
4080.09 54
4080.24 52
4080.39 49
4080.53 46
4080.68 43
4080.83 41
4080.97 40
4081.12 40
4081.27 40
4081.41 41
4081.56 40
4081.71 39
4081.85 37
4082.00 35
4082.14 32
4082.29 29
4082.44 26
4082.58 23
4082.73 20
4082.88 16
4083.02 12
4083.17 9
4083.32 5
4083.46 3
4083.61 2
4083.76 1
4083.90 2
4084.05 3
4084.20 4
4084.34 5
4084.49 5
4084.64 5
4084.78 6
4084.93 7
4085.08 8
4085.22 10
4085.37 12
4085.52 14
4085.66 14
4085.81 13
4085.96 11
4086.10 8
4086.25 4
4086.40 0
4086.54 0
4086.69 0
4086.84 0
4086.98 0
4087.13 0
4087.28 0
4087.42 0
4087.57 1
4087.72 4
4087.86 7
4088.01 9
4088.16 11
4088.30 13
4088.45 16
4088.60 19
4088.74 24
4088.89 30
4089.04 36
4089.18 42
4089.33 48
4089.48 52
4089.62 54
4089.77 55
4089.92 53
4090.06 51
4090.21 47
4090.36 44
4090.50 41
4090.65 37
4090.80 34
4090.94 31
4091.09 28
4091.24 26
4091.38 24
4091.53 23
4091.68 22
4091.82 21
4091.97 21
4092.12 21
4092.26 22
4092.41 25
4092.56 29
4092.70 35
4092.85 42
4093.00 49
4093.14 56
4093.29 63
4093.44 68
4093.58 72
4093.73 73
4093.88 71
4094.02 66
4094.17 59
4094.32 49
4094.46 39
4094.61 29
4094.76 22
4094.90 19
4095.05 19
4095.20 25
4095.34 35
4095.49 48
4095.64 62
4095.78 75
4095.93 84
4096.08 90
4096.23 90
4096.37 84
4096.52 75
4096.67 64
4096.81 52
4096.96 43
4097.11 36
4097.25 33
4097.40 33
4097.55 35
4097.69 40
4097.84 46
4097.99 53
4098.13 60
4098.28 68
4098.43 75
4098.57 81
4098.72 86
4098.87 90
4099.01 91
4099.16 91
4099.31 90
4099.46 87
4099.60 83
4099.75 78
4099.90 72
4100.04 67
4100.19 61
4100.34 57
4100.48 54
4100.63 52
4100.78 52
4100.92 53
4101.07 56
4101.22 61
4101.36 66
4101.51 73
4101.66 80
4101.81 87
4101.95 93
4102.10 97
4102.25 99
4102.39 98
4102.54 95
4102.69 91
4102.83 87
4102.98 82
4103.13 79
4103.27 78
4103.42 78
4103.57 80
4103.72 83
4103.86 86
4104.01 88
4104.16 89
4104.30 90
4104.45 90
4104.60 89
4104.74 90
4104.89 91
4105.04 93
4105.18 96
4105.33 98
4105.48 100
4105.63 100
4105.77 100
4105.92 99
4106.07 96
4106.21 93
4106.36 89
4106.51 85
4106.65 81
4106.80 76
4106.95 73
4107.10 70
4107.24 68
4107.39 67
4107.54 67
4107.68 67
4107.83 68
4107.98 69
4108.12 70
4108.27 71
4108.42 70
4108.57 67
4108.71 61
4108.86 53
4109.01 45
4109.15 37
4109.30 30
4109.45 25
4109.59 23
4109.74 24
4109.89 25
4110.04 27
4110.18 28
4110.33 29
4110.48 28
4110.62 28
4110.77 28
4110.92 29
4111.07 31
4111.21 34
4111.36 38
4111.51 43
4111.65 48
4111.80 52
4111.95 55
4112.09 56
4112.24 56
4112.39 55
4112.54 53
4112.68 51
4112.83 50
4112.98 51
4113.12 52
4113.27 54
4113.42 57
4113.57 60
4113.71 62
4113.86 62
4114.01 60
4114.15 56
4114.30 49
4114.45 41
4114.60 32
4114.74 23
4114.89 15
4115.04 9
4115.18 6
4115.33 6
4115.48 9
4115.63 13
4115.77 18
4115.92 24
4116.07 29
4116.21 33
4116.36 35
4116.51 38
4116.66 40
4116.80 43
4116.95 46
4117.10 51
4117.24 57
4117.39 64
4117.54 70
4117.69 76
4117.83 81
4117.98 83
4118.13 82
4118.27 80
4118.42 76
4118.57 71
4118.72 66
4118.86 63
4119.01 61
4119.16 61
4119.30 62
4119.45 65
4119.60 68
4119.75 71
4119.89 72
4120.04 73
4120.19 73
4120.34 72
4120.48 71
4120.63 69
4120.78 66
4120.92 63
4121.07 58
4121.22 52
4121.37 46
4121.51 41
4121.66 37
4121.81 36
4121.96 37
4122.10 41
4122.25 47
4122.40 54
4122.54 60
4122.69 65
4122.84 68
4122.99 67
4123.13 64
4123.28 60
4123.43 54
4123.58 50
4123.72 46
4123.87 45
4124.02 45
4124.16 45
4124.31 46
4124.46 46
4124.61 46
4124.75 47
4124.90 48
4125.05 51
4125.20 56
4125.34 62
4125.49 69
4125.64 75
4125.78 79
4125.93 81
4126.08 80
4126.23 78
4126.37 76
4126.52 76
4126.67 77
4126.82 79
4126.96 82
4127.11 83
4127.26 81
4127.41 78
4127.55 72
4127.70 67
4127.85 61
4127.99 58
4128.14 56
4128.29 57
4128.44 58
4128.58 60
4128.73 61
4128.88 60
4129.03 58
4129.17 54
4129.32 50
4129.47 46
4129.62 43
4129.76 42
4129.91 42
4130.06 44
4130.21 48
4130.35 54
4130.50 60
4130.65 66
4130.80 72
4130.94 76
4131.09 79
4131.24 80
4131.38 81
4131.53 81
4131.68 83
4131.83 84
4131.97 86
4132.12 88
4132.27 89
4132.42 89
4132.56 89
4132.71 88
4132.86 87
4133.01 87
4133.15 87
4133.30 88
4133.45 87
4133.60 86
4133.74 83
4133.89 80
4134.04 75
4134.19 70
4134.33 65
4134.48 60
4134.63 56
4134.78 53
4134.92 50
4135.07 47
4135.22 45
4135.37 44
4135.51 43
4135.66 42
4135.81 40
4135.96 39
4136.10 37
4136.25 34
4136.40 31
4136.55 29
4136.69 27
4136.84 26
4136.99 25
4137.14 23
4137.28 20
4137.43 16
4137.58 12
4137.73 7
4137.87 3
4138.02 2
4138.17 2
4138.32 4
4138.46 7
4138.61 10
4138.76 11
4138.91 11
4139.05 9
4139.20 6
4139.35 3
4139.50 0
4139.65 0
4139.79 0
4139.94 0
4140.09 0
4140.24 0
4140.38 0
4140.53 0
4140.68 0
4140.83 3
4140.97 7
4141.12 12
4141.27 17
4141.42 21
4141.56 24
4141.71 26
4141.86 27
4142.01 27
4142.15 27
4142.30 27
4142.45 29
4142.60 31
4142.74 34
4142.89 36
4143.04 36
4143.19 33
4143.34 28
4143.48 22
4143.63 15
4143.78 10
4143.93 7
4144.07 6
4144.22 6
4144.37 9
4144.52 11
4144.66 14
4144.81 16
4144.96 19
4145.11 21
4145.25 25
4145.40 28
4145.55 32
4145.70 36
4145.85 40
4145.99 44
4146.14 48
4146.29 51
4146.44 53
4146.58 55
4146.73 56
4146.88 55
4147.03 54
4147.17 50
4147.32 45
4147.47 39
4147.62 31
4147.77 22
4147.91 14
4148.06 6
4148.21 0
4148.36 0
4148.50 0
4148.65 0
4148.80 0
4148.95 0
4149.10 0
4149.24 0
4149.39 1
4149.54 3
4149.69 6
4149.83 9
4149.98 11
4150.13 14
4150.28 15
4150.43 16
4150.57 16
4150.72 15
4150.87 13
4151.02 10
4151.16 7
4151.31 4
4151.46 1
4151.61 0
4151.76 0
4151.90 0
4152.05 1
4152.20 4
4152.35 8
4152.49 13
4152.64 18
4152.79 23
4152.94 29
4153.09 36
4153.23 42
4153.38 50
4153.53 58
4153.68 66
4153.82 74
4153.97 81
4154.12 87
4154.27 91
4154.42 94
4154.56 94
4154.71 93
4154.86 89
4155.01 83
4155.15 76
4155.30 67
4155.45 58
4155.60 48
4155.75 40
4155.89 32
4156.04 26
4156.19 22
4156.34 20
4156.49 19
4156.63 19
4156.78 21
4156.93 25
4157.08 30
4157.23 36
4157.37 43
4157.52 51
4157.67 57
4157.82 62
4157.96 64
4158.11 63
4158.26 60
4158.41 55
4158.56 50
4158.70 46
4158.85 42
4159.00 39
4159.15 36
4159.30 33
4159.44 28
4159.59 23
4159.74 18
4159.89 14
4160.04 11
4160.18 10
4160.33 11
4160.48 12
4160.63 15
4160.78 17
4160.92 20
4161.07 23
4161.22 26
4161.37 29
4161.51 31
4161.66 32
4161.81 32
4161.96 30
4162.11 27
4162.25 24
4162.40 20
4162.55 18
4162.70 16
4162.85 15
4162.99 15
4163.14 15
4163.29 15
4163.44 15
4163.59 16
4163.73 18
4163.88 21
4164.03 25
4164.18 30
4164.33 35
4164.47 40
4164.62 44
4164.77 47
4164.92 48
4165.07 48
4165.21 47
4165.36 44
4165.51 42
4165.66 38
4165.81 35
4165.96 32
4166.10 29
4166.25 27
4166.40 25
4166.55 23
4166.70 22
4166.84 20
4166.99 19
4167.14 17
4167.29 14
4167.44 10
4167.58 6
4167.73 2
4167.88 0
4168.03 0
4168.18 0
4168.32 0
4168.47 0
4168.62 0
4168.77 0
4168.92 0
4169.06 0
4169.21 1
4169.36 2
4169.51 5
4169.66 9
4169.81 15
4169.95 22
4170.10 30
4170.25 37
4170.40 43
4170.55 48
4170.69 51
4170.84 53
4170.99 54
4171.14 54
4171.29 55
4171.43 55
4171.58 56
4171.73 56
4171.88 56
4172.03 56
4172.18 57
4172.32 58
4172.47 60
4172.62 63
4172.77 66
4172.92 67
4173.06 67
4173.21 64
4173.36 60
4173.51 54
4173.66 47
4173.81 41
4173.95 38
4174.10 36
4174.25 37
4174.40 40
4174.55 43
4174.69 46
4174.84 47
4174.99 48
4175.14 48
4175.29 47
4175.44 45
4175.58 44
4175.73 43
4175.88 42
4176.03 40
4176.18 37
4176.32 34
4176.47 30
4176.62 25
4176.77 22
4176.92 20
4177.07 19
4177.21 21
4177.36 24
4177.51 29
4177.66 35
4177.81 43
4177.96 50
4178.10 59
4178.25 67
4178.40 74
4178.55 81
4178.70 86
4178.84 90
4178.99 93
4179.14 94
4179.29 94
4179.44 93
4179.59 90
4179.73 87
4179.88 82
4180.03 77
4180.18 73
4180.33 70
4180.48 69
4180.62 69
4180.77 71
4180.92 74
4181.07 76
4181.22 78
4181.37 78
4181.51 77
4181.66 76
4181.81 74
4181.96 73
4182.11 73
4182.26 74
4182.40 75
4182.55 76
4182.70 77
4182.85 76
4183.00 73
4183.15 69
4183.29 65
4183.44 62
4183.59 61
4183.74 61
4183.89 64
4184.04 67
4184.18 70
4184.33 72
4184.48 72
4184.63 71
4184.78 70
4184.93 69
4185.07 69
4185.22 72
4185.37 78
4185.52 84
4185.67 92
4185.82 99
4185.96 104
4186.11 108
4186.26 110
4186.41 110
4186.56 107
4186.71 103
4186.86 97
4187.00 90
4187.15 83
4187.30 76
4187.45 69
4187.60 64
4187.75 60
4187.89 57
4188.04 55
4188.19 54
4188.34 54
4188.49 55
4188.64 57
4188.78 60
4188.93 64
4189.08 67
4189.23 70
4189.38 71
4189.53 72
4189.68 71
4189.82 70
4189.97 69
4190.12 69
4190.27 70
4190.42 72
4190.57 75
4190.72 78
4190.86 81
4191.01 83
4191.16 86
4191.31 87
4191.46 89
4191.61 91
4191.75 93
4191.90 96
4192.05 98
4192.20 100
4192.35 100
4192.50 99
4192.65 96
4192.79 90
4192.94 83
4193.09 76
4193.24 69
4193.39 63
4193.54 59
4193.69 56
4193.83 56
4193.98 56
4194.13 56
4194.28 55
4194.43 54
4194.58 52
4194.73 50
4194.87 46
4195.02 42
4195.17 38
4195.32 34
4195.47 29
4195.62 25
4195.77 21
4195.91 18
4196.06 16
4196.21 16
4196.36 17
4196.51 20
4196.66 24
4196.81 30
4196.95 37
4197.10 45
4197.25 53
4197.40 61
4197.55 69
4197.70 76
4197.85 81
4197.99 85
4198.14 86
4198.29 85
4198.44 82
4198.59 76
4198.74 69
4198.89 61
4199.03 54
4199.18 48
4199.33 44
4199.48 42
4199.63 42
4199.78 44
4199.93 47
4200.07 50
4200.22 52
4200.37 53
4200.52 52
4200.67 50
4200.82 45
4200.97 40
4201.12 35
4201.26 30
4201.41 28
4201.56 27
4201.71 30
4201.86 36
4202.01 43
4202.16 53
4202.30 62
4202.45 70
4202.60 77
4202.75 82
4202.90 84
4203.05 84
4203.20 82
4203.35 78
4203.49 74
4203.64 70
4203.79 68
4203.94 66
4204.09 66
4204.24 67
4204.39 68
4204.54 70
4204.68 72
4204.83 73
4204.98 76
4205.13 78
4205.28 81
4205.43 83
4205.58 85
4205.73 85
4205.87 85
4206.02 83
4206.17 82
4206.32 80
4206.47 80
4206.62 80
4206.77 80
4206.92 82
4207.06 84
4207.21 87
4207.36 91
4207.51 94
4207.66 98
4207.81 100
4207.96 101
4208.11 100
4208.25 99
4208.40 97
4208.55 97
4208.70 98
4208.85 103
4209.00 110
4209.15 119
4209.30 129
4209.44 139
4209.59 148
4209.74 155
4209.89 159
4210.04 162
4210.19 162
4210.34 161
4210.49 158
4210.64 154
4210.78 149
4210.93 142
4211.08 134
4211.23 125
4211.38 114
4211.53 101
4211.68 88
4211.83 75
4211.98 63
4212.12 53
4212.27 45
4212.42 39
4212.57 36
4212.72 36
4212.87 37
4213.02 38
4213.17 38
4213.31 38
4213.46 37
4213.61 36
4213.76 35
4213.91 35
4214.06 38
4214.21 42
4214.36 49
4214.51 56
4214.66 64
4214.80 70
4214.95 74
4215.10 78
4215.25 80
4215.40 81
4215.55 84
4215.70 87
4215.85 91
4216.00 96
4216.14 101
4216.29 104
4216.44 106
4216.59 106
4216.74 105
4216.89 103
4217.04 102
4217.19 101
4217.34 101
4217.48 102
4217.63 102
4217.78 101
4217.93 99
4218.08 96
4218.23 92
4218.38 89
4218.53 87
4218.68 87
4218.83 88
4218.97 90
4219.12 92
4219.27 93
4219.42 93
4219.57 93
4219.72 93
4219.87 92
4220.02 92
4220.17 91
4220.32 90
4220.46 87
4220.61 85
4220.76 81
4220.91 78
4221.06 75
4221.21 73
4221.36 72
4221.51 71
4221.66 71
4221.81 71
4221.95 71
4222.10 71
4222.25 70
4222.40 70
4222.55 71
4222.70 74
4222.85 77
4223.00 81
4223.15 85
4223.30 89
4223.45 92
4223.59 94
4223.74 94
4223.89 92
4224.04 89
4224.19 85
4224.34 83
4224.49 81
4224.64 82
4224.79 85
4224.94 89
4225.08 94
4225.23 97
4225.38 98
4225.53 96
4225.68 91
4225.83 83
4225.98 74
4226.13 65
4226.28 58
4226.43 52
4226.58 49
4226.73 48
4226.87 49
4227.02 52
4227.17 55
4227.32 59
4227.47 63
4227.62 66
4227.77 69
4227.92 70
4228.07 69
4228.22 67
4228.37 63
4228.51 60
4228.66 56
4228.81 53
4228.96 51
4229.11 51
4229.26 51
4229.41 52
4229.56 53
4229.71 53
4229.86 53
4230.01 51
4230.16 48
4230.30 45
4230.45 43
4230.60 42
4230.75 42
4230.90 44
4231.05 46
4231.20 48
4231.35 49
4231.50 49
4231.65 47
4231.80 43
4231.95 39
4232.10 35
4232.24 32
4232.39 29
4232.54 27
4232.69 25
4232.84 24
4232.99 21
4233.14 18
4233.29 13
4233.44 8
4233.59 3
4233.74 0
4233.89 0
4234.04 0
4234.18 0
4234.33 4
4234.48 13
4234.63 22
4234.78 31
4234.93 38
4235.08 43
4235.23 45
4235.38 44
4235.53 42
4235.68 39
4235.83 36
4235.98 33
4236.13 29
4236.27 25
4236.42 21
4236.57 16
4236.72 10
4236.87 6
4237.02 3
4237.17 1
4237.32 2
4237.47 5
4237.62 9
4237.77 13
4237.92 17
4238.07 19
4238.22 19
4238.36 17
4238.51 14
4238.66 10
4238.81 6
4238.96 1
4239.11 0
4239.26 0
4239.41 0
4239.56 0
4239.71 0
4239.86 0
4240.01 0
4240.16 0
4240.31 1
4240.46 6
4240.60 12
4240.75 18
4240.90 25
4241.05 32
4241.20 38
4241.35 44
4241.50 48
4241.65 50
4241.80 52
4241.95 51
4242.10 49
4242.25 45
4242.40 40
4242.55 34
4242.70 27
4242.85 21
4242.99 15
4243.14 10
4243.29 6
4243.44 3
4243.59 2
4243.74 3
4243.89 6
4244.04 10
4244.19 17
4244.34 25
4244.49 33
4244.64 41
4244.79 48
4244.94 52
4245.09 55
4245.24 56
4245.39 55
4245.54 55
4245.68 55
4245.83 55
4245.98 57
4246.13 59
4246.28 61
4246.43 62
4246.58 64
4246.73 65
4246.88 65
4247.03 65
4247.18 65
4247.33 65
4247.48 65
4247.63 64
4247.78 64
4247.93 63
4248.08 62
4248.23 62
4248.38 61
4248.52 61
4248.67 61
4248.82 62
4248.97 64
4249.12 66
4249.27 68
4249.42 71
4249.57 75
4249.72 79
4249.87 83
4250.02 87
4250.17 89
4250.32 90
4250.47 89
4250.62 85
4250.77 78
4250.92 69
4251.07 58
4251.22 45
4251.37 31
4251.52 18
4251.67 7
4251.81 0
4251.96 0
4252.11 0
4252.26 0
4252.41 0
4252.56 0
4252.71 0
4252.86 0
4253.01 1
4253.16 6
4253.31 11
4253.46 15
4253.61 21
4253.76 26
4253.91 32
4254.06 37
4254.21 42
4254.36 45
4254.51 48
4254.66 51
4254.81 53
4254.96 56
4255.11 59
4255.26 62
4255.40 64
4255.55 66
4255.70 67
4255.85 67
4256.00 68
4256.15 69
4256.30 71
4256.45 75
4256.60 79
4256.75 85
4256.90 90
4257.05 95
4257.20 98
4257.35 100
4257.50 100
4257.65 98
4257.80 96
4257.95 92
4258.10 89
4258.25 86
4258.40 84
4258.55 82
4258.70 82
4258.85 83
4259.00 85
4259.15 88
4259.30 91
4259.45 95
4259.60 99
4259.75 103
4259.89 107
4260.04 111
4260.19 115
4260.34 119
4260.49 122
4260.64 126
4260.79 129
4260.94 133
4261.09 138
4261.24 143
4261.39 148
4261.54 151
4261.69 152
4261.84 150
4261.99 147
4262.14 143
4262.29 139
4262.44 137
4262.59 138
4262.74 141
4262.89 146
4263.04 153
4263.19 160
4263.34 166
4263.49 172
4263.64 177
4263.79 184
4263.94 192
4264.09 202
4264.24 212
4264.39 221
4264.54 229
4264.69 233
4264.84 235
4264.99 236
4265.14 236
4265.29 235
4265.44 235
4265.59 235
4265.74 235
4265.89 231
4266.04 225
4266.18 215
4266.33 202
4266.48 188
4266.63 174
4266.78 161
4266.93 152
4267.08 146
4267.23 144
4267.38 145
4267.53 147
4267.68 151
4267.83 155
4267.98 159
4268.13 163
4268.28 167
4268.43 171
4268.58 176
4268.73 180
4268.88 183
4269.03 184
4269.18 183
4269.33 178
4269.48 171
4269.63 162
4269.78 151
4269.93 140
4270.08 131
4270.23 123
4270.38 117
4270.53 114
4270.68 111
4270.83 110
4270.98 109
4271.13 107
4271.28 105
4271.43 102
4271.58 100
4271.73 98
4271.88 96
4272.03 94
4272.18 93
4272.33 92
4272.48 92
4272.63 93
4272.78 94
4272.93 96
4273.08 98
4273.23 100
4273.38 102
4273.53 102
4273.68 100
4273.83 96
4273.98 90
4274.13 83
4274.28 75
4274.43 68
4274.58 63
4274.73 59
4274.88 57
4275.03 57
4275.18 57
4275.33 57
4275.48 57
4275.63 57
4275.78 58
4275.93 59
4276.08 61
4276.23 63
4276.38 64
4276.53 64
4276.68 63
4276.83 60
4276.98 56
4277.13 52
4277.28 48
4277.43 45
4277.58 42
4277.73 40
4277.88 39
4278.03 38
4278.18 38
4278.33 37
4278.48 36
4278.63 34
4278.78 32
4278.93 30
4279.08 27
4279.23 25
4279.38 26
4279.53 28
4279.68 33
4279.83 40
4279.98 49
4280.13 57
4280.28 64
4280.43 69
4280.58 72
4280.73 73
4280.88 72
4281.03 70
4281.18 66
4281.33 62
4281.48 57
4281.63 51
4281.78 46
4281.93 42
4282.08 38
4282.23 36
4282.38 34
4282.53 34
4282.68 34
4282.83 33
4282.98 33
4283.13 32
4283.28 31
4283.43 31
4283.58 31
4283.73 32
4283.88 34
4284.03 38
4284.18 42
4284.33 48
4284.48 54
4284.63 60
4284.78 65
4284.93 68
4285.08 69
4285.23 68
4285.38 65
4285.53 61
4285.68 56
4285.83 51
4285.98 47
4286.13 44
4286.28 41
4286.43 38
4286.58 36
4286.73 34
4286.88 32
4287.03 31
4287.18 30
4287.34 30
4287.49 31
4287.64 33
4287.79 36
4287.94 39
4288.09 41
4288.24 43
4288.39 43
4288.54 43
4288.69 41
4288.84 38
4288.99 35
4289.14 32
4289.29 29
4289.44 26
4289.59 24
4289.74 22
4289.89 21
4290.04 21
4290.19 22
4290.34 23
4290.49 24
4290.64 25
4290.79 26
4290.94 26
4291.09 26
4291.24 25
4291.39 23
4291.54 21
4291.69 18
4291.84 15
4291.99 13
4292.14 11
4292.29 11
4292.44 11
4292.59 12
4292.74 13
4292.89 14
4293.04 15
4293.19 15
4293.34 15
4293.50 16
4293.65 18
4293.80 20
4293.95 24
4294.10 29
4294.25 35
4294.40 41
4294.55 46
4294.70 49
4294.85 51
4295.00 51
4295.15 50
4295.30 48
4295.45 46
4295.60 44
4295.75 41
4295.90 39
4296.05 35
4296.20 32
4296.35 28
4296.50 25
4296.65 22
4296.80 21
4296.95 21
4297.10 22
4297.25 22
4297.40 22
4297.55 19
4297.70 16
4297.85 12
4298.01 7
4298.16 3
4298.31 0
4298.46 0
4298.61 0
4298.76 0
4298.91 0
4299.06 0
4299.21 0
4299.36 0
4299.51 0
4299.66 0
4299.81 4
4299.96 8
4300.11 12
4300.26 15
4300.41 18
4300.56 19
4300.71 18
4300.86 17
4301.01 15
4301.16 12
4301.31 10
4301.46 9
4301.61 8
4301.77 8
4301.92 9
4302.07 9
4302.22 9
4302.37 9
4302.52 8
4302.67 6
4302.82 5
4302.97 4
4303.12 3
4303.27 4
4303.42 7
4303.57 11
4303.72 17
4303.87 23
4304.02 31
4304.17 37
4304.32 43
4304.47 48
4304.62 50
4304.77 51
4304.93 50
4305.08 48
4305.23 43
4305.38 37
4305.53 30
4305.68 23
4305.83 16
4305.98 9
4306.13 5
4306.28 1
4306.43 0
4306.58 0
4306.73 0
4306.88 0
4307.03 2
4307.18 3
4307.33 4
4307.48 6
4307.63 7
4307.79 8
4307.94 10
4308.09 12
4308.24 16
4308.39 20
4308.54 25
4308.69 29
4308.84 33
4308.99 36
4309.14 39
4309.29 40
4309.44 42
4309.59 42
4309.74 42
4309.89 41
4310.04 38
4310.19 34
4310.34 29
4310.50 25
4310.65 20
4310.80 17
4310.95 15
4311.10 14
4311.25 14
4311.40 15
4311.55 16
4311.70 17
4311.85 19
4312.00 22
4312.15 24
4312.30 26
4312.45 28
4312.60 29
4312.75 29
4312.91 29
4313.06 29
4313.21 29
4313.36 30
4313.51 31
4313.66 32
4313.81 33
4313.96 34
4314.11 35
4314.26 37
4314.41 39
4314.56 41
4314.71 43
4314.86 45
4315.01 46
4315.16 45
4315.32 43
4315.47 39
4315.62 35
4315.77 29
4315.92 23
4316.07 18
4316.22 14
4316.37 12
4316.52 13
4316.67 17
4316.82 22
4316.97 29
4317.12 36
4317.27 41
4317.43 46
4317.58 48
4317.73 49
4317.88 49
4318.03 47
4318.18 44
4318.33 41
4318.48 38
4318.63 36
4318.78 34
4318.93 33
4319.08 34
4319.23 35
4319.38 37
4319.54 39
4319.69 39
4319.84 38
4319.99 35
4320.14 32
4320.29 29
4320.44 28
4320.59 29
4320.74 34
4320.89 41
4321.04 50
4321.19 60
4321.34 70
4321.50 76
4321.65 80
4321.80 80
4321.95 78
4322.10 73
4322.25 67
4322.40 60
4322.55 54
4322.70 47
4322.85 42
4323.00 37
4323.15 35
4323.31 35
4323.46 37
4323.61 43
4323.76 49
4323.91 56
4324.06 61
4324.21 63
4324.36 61
4324.51 56
4324.66 48
4324.81 39
4324.96 28
4325.12 18
4325.27 10
4325.42 4
4325.57 0
4325.72 0
4325.87 0
4326.02 0
4326.17 0
4326.32 0
4326.47 0
4326.62 0
4326.77 0
4326.93 0
4327.08 0
4327.23 2
4327.38 6
4327.53 10
4327.68 14
4327.83 17
4327.98 18
4328.13 18
4328.28 17
4328.43 16
4328.59 15
4328.74 14
4328.89 14
4329.04 15
4329.19 17
4329.34 19
4329.49 22
4329.64 26
4329.79 29
4329.94 33
4330.09 36
4330.25 39
4330.40 40
4330.55 40
4330.70 37
4330.85 33
4331.00 28
4331.15 23
4331.30 17
4331.45 13
4331.60 9
4331.76 7
4331.91 6
4332.06 6
4332.21 6
4332.36 8
4332.51 11
4332.66 16
4332.81 21
4332.96 27
4333.11 34
4333.26 39
4333.42 44
4333.57 47
4333.72 48
4333.87 48
4334.02 47
4334.17 44
4334.32 41
4334.47 38
4334.62 34
4334.77 30
4334.93 25
4335.08 19
4335.23 13
4335.38 8
4335.53 3
4335.68 1
4335.83 0
4335.98 2
4336.13 6
4336.29 12
4336.44 18
4336.59 23
4336.74 28
4336.89 30
4337.04 32
4337.19 32
4337.34 32
4337.49 31
4337.64 32
4337.80 33
4337.95 34
4338.10 36
4338.25 38
4338.40 39
4338.55 40
4338.70 39
4338.85 38
4339.00 36
4339.16 33
4339.31 31
4339.46 28
4339.61 26
4339.76 24
4339.91 23
4340.06 23
4340.21 25
4340.36 27
4340.52 31
4340.67 34
4340.82 37
4340.97 39
4341.12 39
4341.27 37
4341.42 33
4341.57 29
4341.72 25
4341.88 21
4342.03 18
4342.18 17
4342.33 16
4342.48 15
4342.63 15
4342.78 15
4342.93 16
4343.08 16
4343.24 17
4343.39 17
4343.54 17
4343.69 17
4343.84 18
4343.99 18
4344.14 20
4344.29 22
4344.45 25
4344.60 28
4344.75 30
4344.90 32
4345.05 31
4345.20 29
4345.35 25
4345.50 20
4345.66 15
4345.81 12
4345.96 10
4346.11 12
4346.26 16
4346.41 22
4346.56 29
4346.71 36
4346.86 43
4347.02 47
4347.17 50
4347.32 51
4347.47 50
4347.62 47
4347.77 43
4347.92 37
4348.07 32
4348.23 26
4348.38 22
4348.53 19
4348.68 17
4348.83 18
4348.98 20
4349.13 24
4349.28 29
4349.44 33
4349.59 37
4349.74 40
4349.89 41
4350.04 40
4350.19 38
4350.34 35
4350.50 31
4350.65 27
4350.80 23
4350.95 21
4351.10 19
4351.25 18
4351.40 17
4351.55 18
4351.71 20
4351.86 22
4352.01 25
4352.16 28
4352.31 30
4352.46 31
4352.61 31
4352.76 30
4352.92 29
4353.07 27
4353.22 25
4353.37 25
4353.52 25
4353.67 26
4353.82 28
4353.98 30
4354.13 33
4354.28 37
4354.43 41
4354.58 45
4354.73 48
4354.88 50
4355.03 50
4355.19 48
4355.34 44
4355.49 38
4355.64 32
4355.79 25
4355.94 20
4356.09 16
4356.25 13
4356.40 11
4356.55 9
4356.70 7
4356.85 5
4357.00 2
4357.15 0
4357.31 0
4357.46 0
4357.61 0
4357.76 0
4357.91 0
4358.06 0
4358.21 0
4358.37 4
4358.52 7
4358.67 10
4358.82 12
4358.97 16
4359.12 20
4359.27 26
4359.43 33
4359.58 42
4359.73 51
4359.88 60
4360.03 68
4360.18 74
4360.33 79
4360.49 82
4360.64 83
4360.79 82
4360.94 80
4361.09 76
4361.24 71
4361.39 65
4361.55 59
4361.70 52
4361.85 46
4362.00 41
4362.15 38
4362.30 36
4362.46 35
4362.61 35
4362.76 36
4362.91 38
4363.06 40
4363.21 42
4363.36 43
4363.52 43
4363.67 42
4363.82 41
4363.97 38
4364.12 35
4364.27 32
4364.42 29
4364.58 27
4364.73 26
4364.88 28
4365.03 31
4365.18 35
4365.33 41
4365.49 46
4365.64 50
4365.79 52
4365.94 53
4366.09 53
4366.24 53
4366.40 54
4366.55 57
4366.70 61
4366.85 66
4367.00 72
4367.15 78
4367.30 83
4367.46 87
4367.61 89
4367.76 89
4367.91 88
4368.06 84
4368.21 79
4368.37 74
4368.52 67
4368.67 62
4368.82 58
4368.97 55
4369.12 54
4369.28 55
4369.43 57
4369.58 59
4369.73 62
4369.88 64
4370.03 66
4370.19 67
4370.34 69
4370.49 70
4370.64 73
4370.79 77
4370.94 83
4371.10 89
4371.25 96
4371.40 102
4371.55 107
4371.70 109
4371.85 108
4372.00 105
4372.16 100
4372.31 94
4372.46 87
4372.61 80
4372.76 74
4372.92 69
4373.07 66
4373.22 63
4373.37 62
4373.52 61
4373.67 60
4373.83 60
4373.98 59
4374.13 58
4374.28 57
4374.43 58
4374.58 60
4374.74 62
4374.89 66
4375.04 69
4375.19 73
4375.34 76
4375.49 79
4375.65 81
4375.80 83
4375.95 84
4376.10 83
4376.25 82
4376.40 80
4376.56 78
4376.71 76
4376.86 74
4377.01 74
4377.16 74
4377.31 75
4377.47 75
4377.62 76
4377.77 76
4377.92 75
4378.07 75
4378.23 75
4378.38 76
4378.53 76
4378.68 78
4378.83 78
4378.98 78
4379.14 77
4379.29 75
4379.44 72
4379.59 68
4379.74 64
4379.90 60
4380.05 56
4380.20 53
4380.35 50
4380.50 48
4380.65 48
4380.81 48
4380.96 51
4381.11 54
4381.26 58
4381.41 63
4381.57 66
4381.72 69
4381.87 69
4382.02 68
4382.17 66
4382.32 65
4382.48 64
4382.63 64
4382.78 66
4382.93 69
4383.08 72
4383.24 74
4383.39 73
4383.54 71
4383.69 67
4383.84 62
4383.99 58
4384.15 55
4384.30 54
4384.45 56
4384.60 60
4384.75 66
4384.91 71
4385.06 76
4385.21 80
4385.36 83
4385.51 85
4385.67 88
4385.82 90
4385.97 94
4386.12 98
4386.27 102
4386.43 107
4386.58 111
4386.73 114
4386.88 116
4387.03 116
4387.18 114
4387.34 112
4387.49 109
4387.64 106
4387.79 105
4387.94 104
4388.10 105
4388.25 106
4388.40 107
4388.55 107
4388.70 105
4388.86 102
4389.01 98
4389.16 94
4389.31 89
4389.46 86
4389.62 85
4389.77 85
4389.92 88
4390.07 94
4390.22 100
4390.38 107
4390.53 113
4390.68 118
4390.83 120
4390.98 121
4391.14 119
4391.29 115
4391.44 111
4391.59 107
4391.74 103
4391.90 100
4392.05 98
4392.20 96
4392.35 95
4392.50 94
4392.66 93
4392.81 92
4392.96 90
4393.11 89
4393.26 88
4393.42 88
4393.57 88
4393.72 90
4393.87 93
4394.02 97
4394.18 101
4394.33 106
4394.48 109
4394.63 112
4394.78 113
4394.94 113
4395.09 114
4395.24 114
4395.39 116
4395.54 119
4395.70 122
4395.85 125
4396.00 126
4396.15 126
4396.31 124
4396.46 120
4396.61 115
4396.76 109
4396.91 104
4397.07 99
4397.22 96
4397.37 94
4397.52 92
4397.67 92
4397.83 91
4397.98 92
4398.13 92
4398.28 94
4398.43 96
4398.59 98
4398.74 102
4398.89 106
4399.04 110
4399.20 114
4399.35 117
4399.50 118
4399.65 119
4399.80 118
4399.96 116
4400.11 115
4400.26 115
4400.41 116
4400.56 118
4400.72 120
4400.87 121
4401.02 122
4401.17 121
4401.33 119
4401.48 117
4401.63 115
4401.78 115
4401.93 117
4402.09 119
4402.24 122
4402.39 125
4402.54 127
4402.70 127
4402.85 126
4403.00 125
4403.15 124
4403.30 125
4403.46 128
4403.61 134
4403.76 142
4403.91 149
4404.07 155
4404.22 157
4404.37 155
4404.52 150
4404.67 141
4404.83 131
4404.98 123
4405.13 116
4405.28 113
4405.44 112
4405.59 115
4405.74 118
4405.89 122
4406.04 126
4406.20 129
4406.35 131
4406.50 131
4406.65 130
4406.81 128
4406.96 125
4407.11 121
4407.26 118
4407.41 116
4407.57 115
4407.72 114
4407.87 114
4408.02 113
4408.18 112
4408.33 111
4408.48 108
4408.63 104
4408.79 99
4408.94 94
4409.09 88
4409.24 83
4409.39 79
4409.55 77
4409.70 76
4409.85 75
4410.00 76
4410.16 75
4410.31 74
4410.46 71
4410.61 66
4410.77 59
4410.92 52
4411.07 45
4411.22 39
4411.37 36
4411.53 35
4411.68 37
4411.83 39
4411.98 42
4412.14 45
4412.29 46
4412.44 45
4412.59 44
4412.75 42
4412.90 42
4413.05 42
4413.20 44
4413.36 48
4413.51 54
4413.66 60
4413.81 65
4413.97 69
4414.12 72
4414.27 74
4414.42 74
4414.57 73
4414.73 72
4414.88 71
4415.03 72
4415.18 73
4415.34 77
4415.49 81
4415.64 86
4415.79 90
4415.95 94
4416.10 97
4416.25 98
4416.40 98
4416.56 98
4416.71 98
4416.86 99
4417.01 103
4417.17 109
4417.32 116
4417.47 124
4417.62 131
4417.78 138
4417.93 142
4418.08 145
4418.23 145
4418.39 143
4418.54 140
4418.69 137
4418.84 133
4419.00 131
4419.15 132
4419.30 134
4419.45 140
4419.61 148
4419.76 158
4419.91 168
4420.06 179
4420.22 190
4420.37 201
4420.52 212
4420.67 223
4420.83 233
4420.98 243
4421.13 253
4421.28 262
4421.44 271
4421.59 280
4421.74 291
4421.89 303
4422.05 317
4422.20 331
4422.35 346
4422.50 361
4422.66 375
4422.81 388
4422.96 401
4423.11 413
4423.27 424
4423.42 436
4423.57 448
4423.72 462
4423.88 477
4424.03 494
4424.18 513
4424.33 532
4424.49 549
4424.64 564
4424.79 574
4424.94 579
4425.10 579
4425.25 577
4425.40 573
4425.55 570
4425.71 569
4425.86 571
4426.01 575
4426.16 581
4426.32 589
4426.47 597
4426.62 605
4426.78 612
4426.93 617
4427.08 621
4427.23 624
4427.39 625
4427.54 626
4427.69 627
4427.84 628
4428.00 629
4428.15 630
4428.30 630
4428.45 627
4428.61 622
4428.76 613
4428.91 602
4429.06 589
4429.22 575
4429.37 562
4429.52 551
4429.68 542
4429.83 534
4429.98 527
4430.13 520
4430.29 510
4430.44 499
4430.59 485
4430.74 468
4430.90 450
4431.05 431
4431.20 411
4431.35 392
4431.51 375
4431.66 359
4431.81 345
4431.97 333
4432.12 324
4432.27 316
4432.42 309
4432.58 302
4432.73 295
4432.88 288
4433.03 280
4433.19 272
4433.34 264
4433.49 257
4433.65 249
4433.80 242
4433.95 235
4434.10 226
4434.26 215
4434.41 204
4434.56 191
4434.71 179
4434.87 167
4435.02 156
4435.17 147
4435.33 140
4435.48 134
4435.63 131
4435.78 129
4435.94 128
4436.09 128
4436.24 130
4436.40 132
4436.55 136
4436.70 139
4436.85 142
4437.01 145
4437.16 146
4437.31 146
4437.46 143
4437.62 140
4437.77 135
4437.92 131
4438.08 126
4438.23 121
4438.38 117
4438.53 112
4438.69 107
4438.84 101
4438.99 94
4439.15 87
4439.30 81
4439.45 78
4439.60 76
4439.76 76
4439.91 78
4440.06 81
4440.22 83
4440.37 84
4440.52 84
4440.67 84
4440.83 84
4440.98 84
4441.13 84
4441.29 85
4441.44 85
4441.59 84
4441.74 82
4441.90 79
4442.05 76
4442.20 73
4442.36 70
4442.51 67
4442.66 65
4442.81 64
4442.97 63
4443.12 62
4443.27 61
4443.43 60
4443.58 61
4443.73 62
4443.88 64
4444.04 66
4444.19 68
4444.34 70
4444.50 71
4444.65 71
4444.80 71
4444.95 71
4445.11 70
4445.26 68
4445.41 66
4445.57 63
4445.72 61
4445.87 59
4446.03 59
4446.18 61
4446.33 65
4446.48 70
4446.64 75
4446.79 80
4446.94 83
4447.10 85
4447.25 86
4447.40 87
4447.56 88
4447.71 90
4447.86 92
4448.01 96
4448.17 100
4448.32 104
4448.47 108
4448.63 113
4448.78 117
4448.93 122
4449.08 128
4449.24 134
4449.39 140
4449.54 146
4449.70 150
4449.85 153
4450.00 153
4450.16 149
4450.31 142
4450.46 132
4450.62 120
4450.77 107
4450.92 94
4451.07 83
4451.23 74
4451.38 67
4451.53 62
4451.69 59
4451.84 58
4451.99 59
4452.15 61
4452.30 65
4452.45 70
4452.60 77
4452.76 84
4452.91 91
4453.06 98
4453.22 104
4453.37 110
4453.52 114
4453.68 116
4453.83 116
4453.98 114
4454.14 111
4454.29 108
4454.44 105
4454.59 102
4454.75 99
4454.90 96
4455.05 91
4455.21 86
4455.36 79
4455.51 71
4455.67 63
4455.82 55
4455.97 49
4456.13 46
4456.28 44
4456.43 44
4456.59 46
4456.74 47
4456.89 48
4457.04 46
4457.20 44
4457.35 40
4457.50 36
4457.66 34
4457.81 34
4457.96 37
4458.12 42
4458.27 49
4458.42 56
4458.58 62
4458.73 66
4458.88 67
4459.04 65
4459.19 61
4459.34 55
4459.49 48
4459.65 39
4459.80 29
4459.95 20
4460.11 11
4460.26 2
4460.41 0
4460.57 0
4460.72 0
4460.87 0
4461.03 0
4461.18 0
4461.33 0
4461.49 1
4461.64 4
4461.79 6
4461.95 9
4462.10 11
4462.25 13
4462.41 16
4462.56 19
4462.71 22
4462.87 25
4463.02 28
4463.17 30
4463.33 31
4463.48 31
4463.63 31
4463.78 30
4463.94 29
4464.09 28
4464.24 27
4464.40 27
4464.55 28
4464.70 28
4464.86 29
4465.01 30
4465.16 30
4465.32 29
4465.47 27
4465.62 24
4465.78 22
4465.93 21
4466.08 20
4466.24 21
4466.39 22
4466.54 23
4466.70 24
4466.85 23
4467.00 23
4467.16 22
4467.31 21
4467.46 22
4467.62 24
4467.77 25
4467.92 26
4468.08 26
4468.23 23
4468.38 19
4468.54 14
4468.69 9
4468.84 5
4469.00 4
4469.15 6
4469.30 10
4469.46 16
4469.61 23
4469.76 29
4469.92 34
4470.07 37
4470.22 38
4470.38 37
4470.53 35
4470.68 33
4470.84 30
4470.99 28
4471.14 27
4471.30 26
4471.45 25
4471.60 25
4471.76 26
4471.91 26
4472.06 26
4472.22 26
4472.37 26
4472.52 27
4472.68 28
4472.83 29
4472.98 29
4473.14 29
4473.29 29
4473.45 27
4473.60 24
4473.75 21
4473.91 19
4474.06 17
4474.21 17
4474.37 19
4474.52 23
4474.67 28
4474.83 33
4474.98 39
4475.13 43
4475.29 45
4475.44 44
4475.59 42
4475.75 37
4475.90 32
4476.05 25
4476.21 19
4476.36 15
4476.51 12
4476.67 12
4476.82 13
4476.97 16
4477.13 19
4477.28 22
4477.43 24
4477.59 24
4477.74 23
4477.90 20
4478.05 18
4478.20 15
4478.36 14
4478.51 14
4478.66 15
4478.82 16
4478.97 17
4479.12 16
4479.28 14
4479.43 11
4479.58 6
4479.74 2
4479.89 0
4480.04 0
4480.20 1
4480.35 4
4480.51 8
4480.66 12
4480.81 17
4480.97 22
4481.12 28
4481.27 36
4481.43 45
4481.58 56
4481.73 66
4481.89 75
4482.04 81
4482.19 84
4482.35 82
4482.50 77
4482.65 69
4482.81 59
4482.96 48
4483.12 38
4483.27 30
4483.42 24
4483.58 20
4483.73 19
4483.88 20
4484.04 23
4484.19 26
4484.34 30
4484.50 34
4484.65 37
4484.81 39
4484.96 40
4485.11 40
4485.27 40
4485.42 38
4485.57 36
4485.73 33
4485.88 30
4486.03 27
4486.19 25
4486.34 24
4486.50 25
4486.65 26
4486.80 29
4486.96 31
4487.11 34
4487.26 36
4487.42 36
4487.57 36
4487.72 36
4487.88 37
4488.03 37
4488.19 38
4488.34 39
4488.49 40
4488.65 40
4488.80 39
4488.95 38
4489.11 36
4489.26 35
4489.41 34
4489.57 35
4489.72 37
4489.88 40
4490.03 44
4490.18 48
4490.34 52
4490.49 55
4490.64 57
4490.80 58
4490.95 59
4491.11 61
4491.26 64
4491.41 68
4491.57 73
4491.72 77
4491.87 81
4492.03 82
4492.18 81
4492.34 78
4492.49 74
4492.64 69
4492.80 65
4492.95 62
4493.10 59
4493.26 57
4493.41 55
4493.57 54
4493.72 53
4493.87 54
4494.03 57
4494.18 60
4494.33 65
4494.49 69
4494.64 70
4494.80 70
4494.95 66
4495.10 59
4495.26 51
4495.41 42
4495.56 34
4495.72 28
4495.87 24
4496.03 23
4496.18 24
4496.33 28
4496.49 33
4496.64 39
4496.79 43
4496.95 46
4497.10 46
4497.26 44
4497.41 40
4497.56 37
4497.72 36
4497.87 38
4498.03 43
4498.18 50
4498.33 57
4498.49 63
4498.64 66
4498.79 67
4498.95 65
4499.10 62
4499.26 60
4499.41 59
4499.56 59
4499.72 60
4499.87 63
4500.03 64
4500.18 65
4500.33 65
4500.49 64
4500.64 61
4500.80 58
4500.95 54
4501.10 49
4501.26 42
4501.41 36
4501.56 29
4501.72 25
4501.87 22
4502.03 23
4502.18 26
4502.33 30
4502.49 35
4502.64 38
4502.80 38
4502.95 37
4503.10 35
4503.26 33
4503.41 31
4503.57 30
4503.72 31
4503.87 33
4504.03 34
4504.18 35
4504.34 34
4504.49 32
4504.64 30
4504.80 28
4504.95 27
4505.10 27
4505.26 29
4505.41 32
4505.57 35
4505.72 39
4505.87 42
4506.03 46
4506.18 49
4506.34 51
4506.49 52
4506.64 51
4506.80 50
4506.95 46
4507.11 41
4507.26 34
4507.41 27
4507.57 20
4507.72 13
4507.88 8
4508.03 6
4508.18 7
4508.34 9
4508.49 14
4508.65 18
4508.80 21
4508.95 22
4509.11 21
4509.26 19
4509.42 17
4509.57 14
4509.72 14
4509.88 14
4510.03 16
4510.19 18
4510.34 19
4510.50 18
4510.65 16
4510.80 13
4510.96 9
4511.11 5
4511.27 2
4511.42 0
4511.57 0
4511.73 0
4511.88 0
4512.04 0
4512.19 0
4512.34 0
4512.50 0
4512.65 0
4512.81 3
4512.96 8
4513.11 15
4513.27 22
4513.42 29
4513.58 36
4513.73 41
4513.88 46
4514.04 49
4514.19 52
4514.35 53
4514.50 55
4514.66 56
4514.81 58
4514.96 61
4515.12 64
4515.27 68
4515.43 71
4515.58 74
4515.73 76
4515.89 76
4516.04 74
4516.20 71
4516.35 66
4516.51 61
4516.66 57
4516.81 52
4516.97 48
4517.12 44
4517.28 41
4517.43 38
4517.58 37
4517.74 37
4517.89 38
4518.05 42
4518.20 48
4518.36 54
4518.51 60
4518.66 65
4518.82 68
4518.97 68
4519.13 66
4519.28 61
4519.43 56
4519.59 52
4519.74 49
4519.90 49
4520.05 51
4520.21 54
4520.36 58
4520.51 62
4520.67 64
4520.82 64
4520.98 64
4521.13 62
4521.29 60
4521.44 57
4521.59 54
4521.75 51
4521.90 48
4522.06 44
4522.21 39
4522.37 35
4522.52 32
4522.67 30
4522.83 30
4522.98 33
4523.14 37
4523.29 42
4523.44 48
4523.60 55
4523.75 62
4523.91 70
4524.06 78
4524.22 87
4524.37 93
4524.52 98
4524.68 99
4524.83 96
4524.99 89
4525.14 81
4525.30 71
4525.45 62
4525.60 56
4525.76 51
4525.91 49
4526.07 48
4526.22 47
4526.38 46
4526.53 45
4526.69 44
4526.84 43
4526.99 43
4527.15 44
4527.30 45
4527.46 46
4527.61 47
4527.77 47
4527.92 45
4528.07 42
4528.23 38
4528.38 33
4528.54 28
4528.69 22
4528.85 17
4529.00 13
4529.15 9
4529.31 7
4529.46 5
4529.62 3
4529.77 2
4529.93 1
4530.08 1
4530.24 2
4530.39 3
4530.54 4
4530.70 5
4530.85 5
4531.01 3
4531.16 0
4531.32 0
4531.47 0
4531.63 0
4531.78 0
4531.93 0
4532.09 2
4532.24 10
4532.40 19
4532.55 27
4532.71 34
4532.86 39
4533.01 42
4533.17 43
4533.32 44
4533.48 44
4533.63 45
4533.79 46
4533.94 48
4534.10 50
4534.25 51
4534.40 51
4534.56 49
4534.71 48
4534.87 45
4535.02 44
4535.18 42
4535.33 41
4535.49 40
4535.64 39
4535.80 39
4535.95 38
4536.10 37
4536.26 35
4536.41 34
4536.57 33
4536.72 32
4536.88 32
4537.03 31
4537.19 30
4537.34 29
4537.49 28
4537.65 27
4537.80 26
4537.96 25
4538.11 25
4538.27 27
4538.42 29
4538.58 32
4538.73 36
4538.89 40
4539.04 46
4539.19 51
4539.35 57
4539.50 62
4539.66 65
4539.81 66
4539.97 65
4540.12 62
4540.28 57
4540.43 51
4540.59 45
4540.74 39
4540.89 35
4541.05 32
4541.20 30
4541.36 29
4541.51 29
4541.67 28
4541.82 27
4541.98 27
4542.13 27
4542.29 27
4542.44 29
4542.60 30
4542.75 31
4542.90 32
4543.06 31
4543.21 28
4543.37 24
4543.52 20
4543.68 16
4543.83 13
4543.99 11
4544.14 12
4544.30 14
4544.45 17
4544.61 21
4544.76 24
4544.91 28
4545.07 31
4545.22 34
4545.38 36
4545.53 37
4545.69 38
4545.84 38
4546.00 37
4546.15 36
4546.31 34
4546.46 31
4546.62 29
4546.77 27
4546.92 26
4547.08 26
4547.23 26
4547.39 28
4547.54 30
4547.70 33
4547.85 35
4548.01 37
4548.16 37
4548.32 35
4548.47 33
4548.63 31
4548.78 28
4548.94 27
4549.09 27
4549.25 28
4549.40 30
4549.55 34
4549.71 38
4549.86 41
4550.02 45
4550.17 48
4550.33 50
4550.48 52
4550.64 52
4550.79 52
4550.95 51
4551.10 48
4551.26 45
4551.41 42
4551.57 39
4551.72 37
4551.88 37
4552.03 38
4552.19 40
4552.34 43
4552.49 46
4552.65 48
4552.80 51
4552.96 53
4553.11 55
4553.27 57
4553.42 59
4553.58 61
4553.73 63
4553.89 64
4554.04 67
4554.20 70
4554.35 74
4554.51 78
4554.66 84
4554.82 90
4554.97 95
4555.13 98
4555.28 99
4555.44 98
4555.59 96
4555.75 93
4555.90 91
4556.06 92
4556.21 96
4556.36 103
4556.52 114
4556.67 127
4556.83 141
4556.98 153
4557.14 164
4557.29 173
4557.45 178
4557.60 181
4557.76 182
4557.91 181
4558.07 178
4558.22 173
4558.38 167
4558.53 161
4558.69 154
4558.84 148
4559.00 145
4559.15 143
4559.31 143
4559.46 143
4559.62 144
4559.77 143
4559.93 141
4560.08 137
4560.24 132
4560.39 127
4560.55 124
4560.70 123
4560.86 125
4561.01 129
4561.17 135
4561.32 140
4561.48 145
4561.63 147
4561.79 147
4561.94 144
4562.10 138
4562.25 131
4562.41 123
4562.56 115
4562.72 108
4562.87 102
4563.03 99
4563.18 97
4563.34 97
4563.49 99
4563.65 103
4563.80 108
4563.95 113
4564.11 119
4564.26 125
4564.42 130
4564.57 133
4564.73 137
4564.88 139
4565.04 141
4565.19 144
4565.35 145
4565.50 146
4565.66 144
4565.81 141
4565.97 136
4566.12 129
4566.28 122
4566.43 115
4566.59 109
4566.74 107
4566.90 107
4567.05 110
4567.21 115
4567.36 120
4567.52 125
4567.67 129
4567.83 132
4567.98 133
4568.14 134
4568.29 133
4568.45 131
4568.61 129
4568.76 126
4568.92 123
4569.07 121
4569.23 119
4569.38 118
4569.54 118
4569.69 120
4569.85 123
4570.00 127
4570.16 129
4570.31 131
4570.47 130
4570.62 126
4570.78 121
4570.93 115
4571.09 109
4571.24 104
4571.40 100
4571.55 98
4571.71 97
4571.86 97
4572.02 98
4572.17 99
4572.33 99
4572.48 100
4572.64 99
4572.79 97
4572.95 93
4573.10 87
4573.26 81
4573.41 74
4573.57 68
4573.72 64
4573.88 62
4574.03 62
4574.19 63
4574.34 66
4574.50 69
4574.65 72
4574.81 76
4574.96 80
4575.12 84
4575.27 89
4575.43 94
4575.58 99
4575.74 103
4575.90 105
4576.05 105
4576.21 103
4576.36 99
4576.52 94
4576.67 87
4576.83 81
4576.98 76
4577.14 71
4577.29 67
4577.45 62
4577.60 58
4577.76 53
4577.91 46
4578.07 39
4578.22 31
4578.38 24
4578.53 17
4578.69 11
4578.84 6
4579.00 3
4579.15 3
4579.31 4
4579.46 6
4579.62 10
4579.77 14
4579.93 18
4580.09 21
4580.24 22
4580.40 22
4580.55 21
4580.71 18
4580.86 15
4581.02 13
4581.17 11
4581.33 12
4581.48 14
4581.64 18
4581.79 23
4581.95 28
4582.10 32
4582.26 35
4582.41 37
4582.57 39
4582.72 40
4582.88 41
4583.04 43
4583.19 46
4583.35 50
4583.50 53
4583.66 56
4583.81 59
4583.97 61
4584.12 62
4584.28 62
4584.43 62
4584.59 60
4584.74 58
4584.90 55
4585.05 53
4585.21 49
4585.37 46
4585.52 43
4585.68 40
4585.83 38
4585.99 36
4586.14 35
4586.30 35
4586.45 36
4586.61 39
4586.76 42
4586.92 46
4587.07 50
4587.23 53
4587.38 55
4587.54 56
4587.70 56
4587.85 55
4588.01 55
4588.16 54
4588.32 53
4588.47 54
4588.63 55
4588.78 57
4588.94 59
4589.09 61
4589.25 62
4589.40 62
4589.56 61
4589.72 59
4589.87 56
4590.03 54
4590.18 53
4590.34 52
4590.49 52
4590.65 52
4590.80 52
4590.96 50
4591.11 46
4591.27 42
4591.42 36
4591.58 30
4591.74 25
4591.89 19
4592.05 15
4592.20 10
4592.36 7
4592.51 3
4592.67 0
4592.82 0
4592.98 0
4593.13 0
4593.29 0
4593.45 0
4593.60 0
4593.76 0
4593.91 0
4594.07 4
4594.22 10
4594.38 16
4594.53 21
4594.69 26
4594.84 30
4595.00 33
4595.16 35
4595.31 37
4595.47 38
4595.62 39
4595.78 39
4595.93 38
4596.09 36
4596.24 34
4596.40 30
4596.56 26
4596.71 22
4596.87 18
4597.02 15
4597.18 12
4597.33 10
4597.49 9
4597.64 8
4597.80 6
4597.96 5
4598.11 3
4598.27 0
4598.42 0
4598.58 0
4598.73 0
4598.89 0
4599.04 0
4599.20 2
4599.36 10
4599.51 21
4599.67 34
4599.82 47
4599.98 61
4600.13 73
4600.29 82
4600.44 88
4600.60 91
4600.76 90
4600.91 87
4601.07 82
4601.22 78
4601.38 75
4601.53 74
4601.69 76
4601.84 81
4602.00 87
4602.16 94
4602.31 100
4602.47 104
4602.62 107
4602.78 108
4602.93 107
4603.09 105
4603.25 103
4603.40 102
4603.56 101
4603.71 102
4603.87 103
4604.02 106
4604.18 108
4604.33 109
4604.49 110
4604.65 109
4604.80 106
4604.96 101
4605.11 95
4605.27 88
4605.42 81
4605.58 74
4605.74 67
4605.89 60
4606.05 54
4606.20 50
4606.36 48
4606.51 47
4606.67 48
4606.83 52
4606.98 57
4607.14 65
4607.29 75
4607.45 85
4607.60 95
4607.76 104
4607.92 111
4608.07 114
4608.23 114
4608.38 112
4608.54 107
4608.69 101
4608.85 96
4609.01 91
4609.16 89
4609.32 87
4609.47 87
4609.63 87
4609.78 87
4609.94 86
4610.10 83
4610.25 79
4610.41 74
4610.56 69
4610.72 65
4610.87 61
4611.03 58
4611.19 56
4611.34 54
4611.50 53
4611.65 52
4611.81 53
4611.96 54
4612.12 57
4612.28 61
4612.43 65
4612.59 70
4612.74 75
4612.90 78
4613.06 79
4613.21 77
4613.37 74
4613.52 69
4613.68 64
4613.83 59
4613.99 55
4614.15 51
4614.30 49
4614.46 48
4614.61 47
4614.77 45
4614.92 43
4615.08 39
4615.24 36
4615.39 33
4615.55 31
4615.70 31
4615.86 32
4616.02 35
4616.17 40
4616.33 45
4616.48 49
4616.64 52
4616.79 55
4616.95 57
4617.11 59
4617.26 61
4617.42 63
4617.57 66
4617.73 70
4617.89 74
4618.04 79
4618.20 84
4618.35 88
4618.51 90
4618.67 89
4618.82 86
4618.98 81
4619.13 74
4619.29 67
4619.44 60
4619.60 56
4619.76 54
4619.91 55
4620.07 59
4620.22 65
4620.38 72
4620.54 78
4620.69 84
4620.85 87
4621.00 88
4621.16 86
4621.32 82
4621.47 76
4621.63 70
4621.78 64
4621.94 60
4622.10 58
4622.25 57
4622.41 57
4622.56 58
4622.72 58
4622.88 59
4623.03 59
4623.19 58
4623.34 58
4623.50 58
4623.66 59
4623.81 60
4623.97 63
4624.12 66
4624.28 69
4624.44 73
4624.59 77
4624.75 79
4624.90 80
4625.06 80
4625.22 79
4625.37 78
4625.53 77
4625.68 76
4625.84 76
4626.00 77
4626.15 76
4626.31 75
4626.46 72
4626.62 68
4626.78 64
4626.93 58
4627.09 52
4627.24 47
4627.40 42
4627.56 37
4627.71 34
4627.87 33
4628.02 33
4628.18 36
4628.34 40
4628.49 44
4628.65 49
4628.80 53
4628.96 57
4629.12 60
4629.27 63
4629.43 66
4629.58 70
4629.74 74
4629.90 78
4630.05 81
4630.21 83
4630.36 84
4630.52 83
4630.68 83
4630.83 83
4630.99 86
4631.15 90
4631.30 97
4631.46 104
4631.61 112
4631.77 119
4631.93 123
4632.08 125
4632.24 126
4632.39 125
4632.55 124
4632.71 124
4632.86 124
4633.02 124
4633.17 123
4633.33 120
4633.49 116
4633.64 109
4633.80 102
4633.96 95
4634.11 89
4634.27 85
4634.42 82
4634.58 81
4634.74 81
4634.89 83
4635.05 85
4635.20 86
4635.36 88
4635.52 89
4635.67 89
4635.83 88
4635.99 86
4636.14 82
4636.30 79
4636.45 74
4636.61 68
4636.77 62
4636.92 55
4637.08 46
4637.24 38
4637.39 29
4637.55 22
4637.70 15
4637.86 11
4638.02 9
4638.17 10
4638.33 12
4638.48 17
4638.64 23
4638.80 29
4638.95 34
4639.11 39
4639.27 41
4639.42 42
4639.58 41
4639.73 39
4639.89 35
4640.05 32
4640.20 28
4640.36 26
4640.52 25
4640.67 25
4640.83 26
4640.98 28
4641.14 31
4641.30 34
4641.45 37
4641.61 40
4641.77 44
4641.92 46
4642.08 48
4642.24 49
4642.39 50
4642.55 49
4642.70 48
4642.86 47
4643.02 47
4643.17 47
4643.33 47
4643.49 47
4643.64 46
4643.80 44
4643.95 41
4644.11 39
4644.27 37
4644.42 36
4644.58 37
4644.74 39
4644.89 43
4645.05 47
4645.21 51
4645.36 54
4645.52 56
4645.67 58
4645.83 59
4645.99 59
4646.14 59
4646.30 58
4646.46 56
4646.61 54
4646.77 51
4646.92 48
4647.08 45
4647.24 42
4647.39 39
4647.55 37
4647.71 36
4647.86 36
4648.02 37
4648.18 39
4648.33 42
4648.49 46
4648.65 50
4648.80 54
4648.96 59
4649.11 63
4649.27 68
4649.43 72
4649.58 75
4649.74 77
4649.90 78
4650.05 77
4650.21 75
4650.37 71
4650.52 67
4650.68 63
4650.83 60
4650.99 57
4651.15 54
4651.30 53
4651.46 51
4651.62 50
4651.77 50
4651.93 51
4652.09 52
4652.24 54
4652.40 56
4652.56 58
4652.71 60
4652.87 60
4653.03 60
4653.18 59
4653.34 57
4653.49 56
4653.65 55
4653.81 54
4653.96 53
4654.12 53
4654.28 53
4654.43 52
4654.59 50
4654.75 49
4654.90 47
4655.06 45
4655.22 43
4655.37 42
4655.53 41
4655.69 39
4655.84 36
4656.00 34
4656.16 31
4656.31 28
4656.47 27
4656.62 28
4656.78 32
4656.94 38
4657.09 47
4657.25 57
4657.41 67
4657.56 76
4657.72 84
4657.88 88
4658.03 90
4658.19 90
4658.35 87
4658.50 84
4658.66 80
4658.82 77
4658.97 75
4659.13 74
4659.29 73
4659.44 73
4659.60 72
4659.76 71
4659.91 69
4660.07 67
4660.23 64
4660.38 61
4660.54 58
4660.70 56
4660.85 54
4661.01 52
4661.17 50
4661.32 48
4661.48 47
4661.64 46
4661.79 45
4661.95 46
4662.11 48
4662.26 50
4662.42 51
4662.57 53
4662.73 54
4662.89 53
4663.04 52
4663.20 49
4663.36 45
4663.51 41
4663.67 37
4663.83 33
4663.98 31
4664.14 29
4664.30 30
4664.45 32
4664.61 35
4664.77 38
4664.92 41
4665.08 42
4665.24 41
4665.39 39
4665.55 36
4665.71 32
4665.86 29
4666.02 27
4666.18 26
4666.33 26
4666.49 27
4666.65 29
4666.80 31
4666.96 33
4667.12 35
4667.28 35
4667.43 35
4667.59 33
4667.75 30
4667.90 27
4668.06 24
4668.22 23
4668.37 23
4668.53 25
4668.69 29
4668.84 32
4669.00 36
4669.16 38
4669.31 38
4669.47 37
4669.63 35
4669.78 33
4669.94 32
4670.10 32
4670.25 32
4670.41 32
4670.57 31
4670.72 29
4670.88 26
4671.04 22
4671.19 18
4671.35 15
4671.51 14
4671.66 14
4671.82 15
4671.98 18
4672.13 21
4672.29 24
4672.45 26
4672.60 27
4672.76 29
4672.92 32
4673.08 36
4673.23 41
4673.39 46
4673.55 52
4673.70 58
4673.86 63
4674.02 67
4674.17 70
4674.33 72
4674.49 75
4674.64 77
4674.80 78
4674.96 79
4675.11 80
4675.27 79
4675.43 77
4675.58 74
4675.74 70
4675.90 66
4676.06 62
4676.21 57
4676.37 52
4676.53 46
4676.68 41
4676.84 35
4677.00 29
4677.15 22
4677.31 16
4677.47 11
4677.62 6
4677.78 1
4677.94 0
4678.09 0
4678.25 0
4678.41 0
4678.57 0
4678.72 0
4678.88 0
4679.04 1
4679.19 2
4679.35 3
4679.51 3
4679.66 4
4679.82 6
4679.98 9
4680.13 13
4680.29 17
4680.45 22
4680.61 26
4680.76 30
4680.92 34
4681.08 38
4681.23 41
4681.39 42
4681.55 43
4681.70 41
4681.86 39
4682.02 35
4682.17 31
4682.33 29
4682.49 30
4682.65 33
4682.80 39
4682.96 45
4683.12 53
4683.27 59
4683.43 64
4683.59 66
4683.74 66
4683.90 65
4684.06 64
4684.22 62
4684.37 61
4684.53 61
4684.69 62
4684.84 63
4685.00 64
4685.16 64
4685.31 65
4685.47 65
4685.63 65
4685.79 65
4685.94 66
4686.10 68
4686.26 72
4686.41 75
4686.57 80
4686.73 84
4686.88 88
4687.04 91
4687.20 93
4687.36 95
4687.51 97
4687.67 98
4687.83 100
4687.98 102
4688.14 105
4688.30 107
4688.46 108
4688.61 108
4688.77 106
4688.93 104
4689.08 101
4689.24 98
4689.40 96
4689.55 95
4689.71 96
4689.87 97
4690.03 99
4690.18 99
4690.34 98
4690.50 97
4690.65 94
4690.81 92
4690.97 89
4691.13 87
4691.28 85
4691.44 83
4691.60 81
4691.75 79
4691.91 79
4692.07 79
4692.23 81
4692.38 85
4692.54 89
4692.70 93
4692.85 97
4693.01 98
4693.17 98
4693.33 97
4693.48 96
4693.64 96
4693.80 98
4693.95 102
4694.11 108
4694.27 115
4694.43 121
4694.58 124
4694.74 124
4694.90 121
4695.05 115
4695.21 108
4695.37 100
4695.53 93
4695.68 88
4695.84 84
4696.00 81
4696.15 79
4696.31 77
4696.47 76
4696.63 74
4696.78 73
4696.94 73
4697.10 74
4697.25 76
4697.41 79
4697.57 82
4697.73 83
4697.88 84
4698.04 82
4698.20 81
4698.36 80
4698.51 81
4698.67 83
4698.83 88
4698.98 94
4699.14 100
4699.30 104
4699.46 106
4699.61 105
4699.77 102
4699.93 97
4700.09 91
4700.24 85
4700.40 79
4700.56 74
4700.71 69
4700.87 66
4701.03 64
4701.19 63
4701.34 63
4701.50 65
4701.66 69
4701.82 75
4701.97 81
4702.13 87
4702.29 93
4702.44 98
4702.60 101
4702.76 101
4702.92 99
4703.07 95
4703.23 89
4703.39 83
4703.55 77
4703.70 72
4703.86 68
4704.02 66
4704.17 63
4704.33 61
4704.49 60
4704.65 59
4704.80 59
4704.96 60
4705.12 61
4705.28 62
4705.43 61
4705.59 59
4705.75 55
4705.91 50
4706.06 44
4706.22 38
4706.38 32
4706.54 28
4706.69 25
4706.85 24
4707.01 23
4707.16 23
4707.32 25
4707.48 26
4707.64 29
4707.79 31
4707.95 33
4708.11 35
4708.27 36
4708.42 37
4708.58 37
4708.74 37
4708.90 38
4709.05 40
4709.21 42
4709.37 43
4709.53 44
4709.68 44
4709.84 45
4710.00 46
4710.16 47
4710.31 50
4710.47 54
4710.63 59
4710.79 63
4710.94 67
4711.10 69
4711.26 70
4711.41 70
4711.57 69
4711.73 68
4711.89 67
4712.04 66
4712.20 66
4712.36 65
4712.52 65
4712.67 65
4712.83 66
4712.99 67
4713.15 67
4713.30 67
4713.46 67
4713.62 65
4713.78 62
4713.93 57
4714.09 53
4714.25 48
4714.41 44
4714.56 41
4714.72 39
4714.88 37
4715.04 35
4715.19 34
4715.35 33
4715.51 33
4715.67 33
4715.82 34
4715.98 36
4716.14 40
4716.30 44
4716.45 48
4716.61 53
4716.77 58
4716.93 63
4717.08 68
4717.24 73
4717.40 78
4717.56 83
4717.71 86
4717.87 87
4718.03 85
4718.19 81
4718.35 76
4718.50 69
4718.66 61
4718.82 54
4718.98 47
4719.13 42
4719.29 38
4719.45 35
4719.61 33
4719.76 33
4719.92 34
4720.08 36
4720.24 39
4720.39 42
4720.55 46
4720.71 49
4720.87 52
4721.02 54
4721.18 55
4721.34 55
4721.50 54
4721.65 51
4721.81 49
4721.97 45
4722.13 42
4722.29 38
4722.44 35
4722.60 32
4722.76 31
4722.92 30
4723.07 30
4723.23 31
4723.39 33
4723.55 35
4723.70 38
4723.86 40
4724.02 43
4724.18 45
4724.33 48
4724.49 51
4724.65 54
4724.81 57
4724.97 60
4725.12 63
4725.28 66
4725.44 69
4725.60 70
4725.75 70
4725.91 67
4726.07 63
4726.23 57
4726.38 50
4726.54 44
4726.70 40
4726.86 38
4727.02 37
4727.17 38
4727.33 39
4727.49 39
4727.65 37
4727.80 34
4727.96 30
4728.12 25
4728.28 21
4728.43 18
4728.59 15
4728.75 13
4728.91 12
4729.07 11
4729.22 11
4729.38 11
4729.54 12
4729.70 14
4729.85 16
4730.01 19
4730.17 23
4730.33 27
4730.49 33
4730.64 39
4730.80 47
4730.96 56
4731.12 65
4731.27 74
4731.43 81
4731.59 85
4731.75 88
4731.91 87
4732.06 85
4732.22 81
4732.38 77
4732.54 72
4732.69 66
4732.85 61
4733.01 55
4733.17 50
4733.33 44
4733.48 39
4733.64 34
4733.80 31
4733.96 29
4734.12 28
4734.27 28
4734.43 29
4734.59 30
4734.75 29
4734.90 28
4735.06 25
4735.22 21
4735.38 17
4735.54 12
4735.69 8
4735.85 5
4736.01 4
4736.17 4
4736.32 5
4736.48 7
4736.64 9
4736.80 12
4736.96 15
4737.11 17
4737.27 19
4737.43 20
4737.59 20
4737.75 21
4737.90 21
4738.06 21
4738.22 22
4738.38 23
4738.54 25
4738.69 26
4738.85 27
4739.01 28
4739.17 29
4739.32 29
4739.48 29
4739.64 29
4739.80 29
4739.96 29
4740.11 29
4740.27 29
4740.43 29
4740.59 28
4740.75 26
4740.90 23
4741.06 19
4741.22 15
4741.38 11
4741.54 8
4741.69 6
4741.85 6
4742.01 6
4742.17 8
4742.33 10
4742.48 12
4742.64 14
4742.80 14
4742.96 14
4743.12 13
4743.27 12
4743.43 11
4743.59 11
4743.75 12
4743.91 14
4744.06 18
4744.22 22
4744.38 26
4744.54 29
4744.70 31
4744.85 33
4745.01 35
4745.17 37
4745.33 40
4745.49 44
4745.64 48
4745.80 52
4745.96 55
4746.12 57
4746.28 58
4746.43 58
4746.59 57
4746.75 57
4746.91 56
4747.07 55
4747.22 53
4747.38 51
4747.54 49
4747.70 46
4747.86 42
4748.01 39
4748.17 36
4748.33 33
4748.49 31
4748.65 28
4748.80 25
4748.96 22
4749.12 18
4749.28 14
4749.44 10
4749.60 7
4749.75 4
4749.91 3
4750.07 4
4750.23 6
4750.39 10
4750.54 14
4750.70 19
4750.86 23
4751.02 26
4751.18 28
4751.33 28
4751.49 27
4751.65 25
4751.81 25
4751.97 25
4752.12 27
4752.28 31
4752.44 35
4752.60 41
4752.76 46
4752.92 51
4753.07 54
4753.23 56
4753.39 56
4753.55 54
4753.71 49
4753.86 42
4754.02 34
4754.18 26
4754.34 18
4754.50 12
4754.66 7
4754.81 3
4754.97 0
4755.13 0
4755.29 0
4755.45 0
4755.60 0
4755.76 0
4755.92 0
4756.08 0
4756.24 0
4756.40 4
4756.55 9
4756.71 12
4756.87 13
4757.03 12
4757.19 10
4757.34 6
4757.50 2
4757.66 0
4757.82 0
4757.98 0
4758.14 0
4758.29 2
4758.45 7
4758.61 12
4758.77 18
4758.93 22
4759.09 25
4759.24 27
4759.40 28
4759.56 28
4759.72 29
4759.88 31
4760.03 34
4760.19 38
4760.35 42
4760.51 47
4760.67 50
4760.83 52
4760.98 54
4761.14 55
4761.30 56
4761.46 57
4761.62 56
4761.78 53
4761.93 48
4762.09 41
4762.25 33
4762.41 25
4762.57 20
4762.73 18
4762.88 20
4763.04 26
4763.20 33
4763.36 40
4763.52 46
4763.68 49
4763.83 50
4763.99 49
4764.15 47
4764.31 44
4764.47 41
4764.63 39
4764.78 38
4764.94 36
4765.10 36
4765.26 35
4765.42 35
4765.58 34
4765.73 34
4765.89 35
4766.05 36
4766.21 40
4766.37 44
4766.53 49
4766.68 54
4766.84 58
4767.00 60
4767.16 61
4767.32 59
4767.48 56
4767.63 52
4767.79 48
4767.95 46
4768.11 45
4768.27 46
4768.43 49
4768.58 53
4768.74 57
4768.90 60
4769.06 62
4769.22 62
4769.38 62
4769.54 61
4769.69 60
4769.85 59
4770.01 58
4770.17 56
4770.33 54
4770.49 51
4770.64 47
4770.80 43
4770.96 39
4771.12 36
4771.28 35
4771.44 36
4771.59 38
4771.75 40
4771.91 43
4772.07 44
4772.23 43
4772.39 41
4772.55 37
4772.70 32
4772.86 27
4773.02 25
4773.18 24
4773.34 25
4773.50 28
4773.66 32
4773.81 36
4773.97 40
4774.13 43
4774.29 45
4774.45 47
4774.61 48
4774.76 49
4774.92 50
4775.08 50
4775.24 51
4775.40 51
4775.56 51
4775.72 51
4775.87 50
4776.03 48
4776.19 46
4776.35 43
4776.51 40
4776.67 37
4776.83 35
4776.98 34
4777.14 33
4777.30 32
4777.46 31
4777.62 30
4777.78 29
4777.94 28
4778.09 28
4778.25 31
4778.41 35
4778.57 41
4778.73 49
4778.89 57
4779.05 64
4779.20 71
4779.36 75
4779.52 77
4779.68 76
4779.84 74
4780.00 69
4780.16 62
4780.31 55
4780.47 48
4780.63 41
4780.79 37
4780.95 34
4781.11 34
4781.27 36
4781.42 39
4781.58 44
4781.74 49
4781.90 54
4782.06 58
4782.22 61
4782.38 62
4782.53 61
4782.69 57
4782.85 52
4783.01 45
4783.17 38
4783.33 31
4783.49 26
4783.65 22
4783.80 22
4783.96 24
4784.12 28
4784.28 34
4784.44 41
4784.60 46
4784.76 50
4784.91 50
4785.07 47
4785.23 43
4785.39 36
4785.55 30
4785.71 25
4785.87 22
4786.03 21
4786.18 21
4786.34 22
4786.50 23
4786.66 24
4786.82 24
4786.98 25
4787.14 25
4787.29 26
4787.45 27
4787.61 27
4787.77 27
4787.93 25
4788.09 23
4788.25 20
4788.41 16
4788.56 12
4788.72 9
4788.88 8
4789.04 8
4789.20 9
4789.36 11
4789.52 14
4789.68 17
4789.83 19
4789.99 21
4790.15 23
4790.31 26
4790.47 30
4790.63 35
4790.79 42
4790.95 48
4791.10 55
4791.26 60
4791.42 64
4791.58 67
4791.74 69
4791.90 71
4792.06 73
4792.22 76
4792.38 78
4792.53 80
4792.69 82
4792.85 81
4793.01 79
4793.17 75
4793.33 71
4793.49 66
4793.65 61
4793.80 57
4793.96 54
4794.12 53
4794.28 53
4794.44 54
4794.60 55
4794.76 56
4794.92 58
4795.08 59
4795.23 61
4795.39 63
4795.55 65
4795.71 67
4795.87 69
4796.03 70
4796.19 71
4796.35 72
4796.50 73
4796.66 73
4796.82 73
4796.98 73
4797.14 72
4797.30 71
4797.46 69
4797.62 66
4797.78 63
4797.93 59
4798.09 55
4798.25 51
4798.41 47
4798.57 44
4798.73 42
4798.89 40
4799.05 40
4799.21 40
4799.36 41
4799.52 41
4799.68 41
4799.84 41
4800.00 41
4800.16 41
4800.32 42
4800.48 43
4800.64 45
4800.80 48
4800.95 50
4801.11 53
4801.27 55
4801.43 57
4801.59 58
4801.75 59
4801.91 60
4802.07 61
4802.23 63
4802.38 64
4802.54 65
4802.70 67
4802.86 67
4803.02 67
4803.18 65
4803.34 62
4803.50 58
4803.66 54
4803.82 48
4803.97 43
4804.13 38
4804.29 33
4804.45 28
4804.61 24
4804.77 21
4804.93 17
4805.09 15
4805.25 13
4805.41 14
4805.56 17
4805.72 23
4805.88 31
4806.04 40
4806.20 49
4806.36 57
4806.52 62
4806.68 63
4806.84 61
4807.00 57
4807.15 51
4807.31 45
4807.47 40
4807.63 38
4807.79 38
4807.95 39
4808.11 42
4808.27 45
4808.43 47
4808.59 48
4808.75 47
4808.90 44
4809.06 41
4809.22 38
4809.38 35
4809.54 35
4809.70 36
4809.86 39
4810.02 41
4810.18 43
4810.34 42
4810.50 39
4810.65 33
4810.81 24
4810.97 14
4811.13 5
4811.29 0
4811.45 0
4811.61 0
4811.77 0
4811.93 0
4812.09 0
4812.25 0
4812.40 0
4812.56 1
4812.72 4
4812.88 6
4813.04 9
4813.20 13
4813.36 17
4813.52 23
4813.68 29
4813.84 35
4814.00 41
4814.16 45
4814.31 48
4814.47 48
4814.63 46
4814.79 42
4814.95 37
4815.11 31
4815.27 26
4815.43 22
4815.59 20
4815.75 19
4815.91 20
4816.07 22
4816.22 25
4816.38 28
4816.54 32
4816.70 37
4816.86 41
4817.02 46
4817.18 50
4817.34 53
4817.50 56
4817.66 58
4817.82 60
4817.98 62
4818.14 64
4818.29 66
4818.45 68
4818.61 69
4818.77 69
4818.93 67
4819.09 64
4819.25 59
4819.41 54
4819.57 50
4819.73 46
4819.89 43
4820.05 41
4820.21 40
4820.36 39
4820.52 39
4820.68 37
4820.84 36
4821.00 35
4821.16 34
4821.32 34
4821.48 35
4821.64 36
4821.80 39
4821.96 41
4822.12 44
4822.28 47
4822.44 50
4822.59 54
4822.75 57
4822.91 60
4823.07 62
4823.23 62
4823.39 61
4823.55 58
4823.71 54
4823.87 50
4824.03 46
4824.19 42
4824.35 39
4824.51 36
4824.67 34
4824.83 34
4824.98 35
4825.14 38
4825.30 43
4825.46 48
4825.62 54
4825.78 58
4825.94 61
4826.10 61
4826.26 60
4826.42 58
4826.58 55
4826.74 52
4826.90 51
4827.06 50
4827.22 50
4827.37 51
4827.53 52
4827.69 53
4827.85 54
4828.01 55
4828.17 57
4828.33 59
4828.49 62
4828.65 66
4828.81 70
4828.97 75
4829.13 79
4829.29 82
4829.45 84
4829.61 85
4829.77 85
4829.93 83
4830.08 80
4830.24 76
4830.40 72
4830.56 68
4830.72 63
4830.88 58
4831.04 54
4831.20 50
4831.36 46
4831.52 43
4831.68 41
4831.84 40
4832.00 39
4832.16 40
4832.32 42
4832.48 46
4832.64 51
4832.80 57
4832.95 64
4833.11 71
4833.27 77
4833.43 83
4833.59 87
4833.75 90
4833.91 90
4834.07 88
4834.23 84
4834.39 78
4834.55 70
4834.71 61
4834.87 53
4835.03 45
4835.19 38
4835.35 34
4835.51 32
4835.67 32
4835.83 34
4835.99 38
4836.14 42
4836.30 46
4836.46 50
4836.62 54
4836.78 57
4836.94 59
4837.10 61
4837.26 62
4837.42 63
4837.58 63
4837.74 63
4837.90 64
4838.06 64
4838.22 66
4838.38 68
4838.54 70
4838.70 73
4838.86 75
4839.02 75
4839.18 74
4839.34 72
4839.50 68
4839.65 63
4839.81 58
4839.97 54
4840.13 51
4840.29 50
4840.45 49
4840.61 49
4840.77 48
4840.93 47
4841.09 45
4841.25 41
4841.41 38
4841.57 35
4841.73 32
4841.89 31
4842.05 29
4842.21 28
4842.37 27
4842.53 24
4842.69 20
4842.85 15
4843.01 10
4843.17 4
4843.33 0
4843.49 0
4843.65 0
4843.80 0
4843.96 0
4844.12 0
4844.28 0
4844.44 2
4844.60 3
4844.76 3
4844.92 3
4845.08 3
4845.24 3
4845.40 5
4845.56 7
4845.72 10
4845.88 13
4846.04 15
4846.20 17
4846.36 17
4846.52 17
4846.68 17
4846.84 18
4847.00 21
4847.16 25
4847.32 32
4847.48 38
4847.64 45
4847.80 51
4847.96 55
4848.12 57
4848.28 58
4848.44 57
4848.60 57
4848.76 57
4848.92 56
4849.07 57
4849.23 57
4849.39 57
4849.55 57
4849.71 56
4849.87 54
4850.03 52
4850.19 48
4850.35 43
4850.51 39
4850.67 34
4850.83 31
4850.99 29
4851.15 29
4851.31 32
4851.47 36
4851.63 41
4851.79 46
4851.95 50
4852.11 52
4852.27 52
4852.43 51
4852.59 49
4852.75 47
4852.91 43
4853.07 40
4853.23 37
4853.39 33
4853.55 30
4853.71 27
4853.87 25
4854.03 24
4854.19 24
4854.35 25
4854.51 25
4854.67 26
4854.83 26
4854.99 26
4855.15 25
4855.31 23
4855.47 21
4855.63 19
4855.79 18
4855.95 17
4856.11 16
4856.27 17
4856.43 19
4856.59 21
4856.75 25
4856.91 30
4857.07 35
4857.22 39
4857.38 43
4857.54 44
4857.70 44
4857.86 43
4858.02 41
4858.18 38
4858.34 36
4858.50 35
4858.66 35
4858.82 35
4858.98 35
4859.14 35
4859.30 35
4859.46 34
4859.62 33
4859.78 32
4859.94 32
4860.10 33
4860.26 34
4860.42 36
4860.58 37
4860.74 37
4860.90 35
4861.06 31
4861.22 24
4861.38 17
4861.54 10
4861.70 4
4861.86 2
4862.02 3
4862.18 6
4862.34 11
4862.50 17
4862.66 22
4862.82 28
4862.98 32
4863.14 36
4863.30 40
4863.46 43
4863.62 45
4863.78 46
4863.94 46
4864.10 44
4864.26 43
4864.42 42
4864.58 42
4864.74 44
4864.90 46
4865.06 49
4865.22 51
4865.38 52
4865.54 52
4865.70 50
4865.86 48
4866.02 46
4866.18 45
4866.34 46
4866.50 48
4866.66 52
4866.82 57
4866.98 62
4867.14 66
4867.30 68
4867.46 69
4867.62 68
4867.78 66
4867.94 63
4868.10 60
4868.26 57
4868.42 53
4868.58 49
4868.74 45
4868.90 40
4869.06 36
4869.22 31
4869.38 28
4869.54 26
4869.70 27
4869.86 29
4870.02 32
4870.18 35
4870.34 38
4870.50 40
4870.66 40
4870.82 39
4870.98 38
4871.14 38
4871.30 38
4871.46 42
4871.62 46
4871.78 53
4871.94 59
4872.10 65
4872.26 70
4872.42 73
4872.58 73
4872.74 73
4872.91 71
4873.07 70
4873.23 68
4873.39 66
4873.55 64
4873.71 62
4873.87 59
4874.03 57
4874.19 56
4874.35 57
4874.51 60
4874.67 65
4874.83 72
4874.99 79
4875.15 85
4875.31 90
4875.47 92
4875.63 93
4875.79 93
4875.95 92
4876.11 92
4876.27 94
4876.43 97
4876.59 101
4876.75 106
4876.91 111
4877.07 116
4877.23 120
4877.39 124
4877.55 127
4877.71 127
4877.87 126
4878.03 122
4878.19 117
4878.35 111
4878.51 105
4878.67 99
4878.83 96
4878.99 94
4879.15 93
4879.31 93
4879.47 94
4879.63 95
4879.79 98
4879.95 103
4880.11 109
4880.27 118
4880.43 127
4880.59 136
4880.75 143
4880.91 147
4881.08 147
4881.24 144
4881.40 139
4881.56 132
4881.72 126
4881.88 120
4882.04 115
4882.20 110
4882.36 105
4882.52 99
4882.68 92
4882.84 83
4883.00 75
4883.16 67
4883.32 60
4883.48 55
4883.64 50
4883.80 47
4883.96 44
4884.12 41
4884.28 39
4884.44 36
4884.60 34
4884.76 31
4884.92 29
4885.08 26
4885.24 24
4885.40 20
4885.56 17
4885.72 14
4885.88 11
4886.04 10
4886.21 10
4886.37 11
4886.53 14
4886.69 17
4886.85 20
4887.01 22
4887.17 23
4887.33 24
4887.49 25
4887.65 25
4887.81 27
4887.97 29
4888.13 32
4888.29 34
4888.45 36
4888.61 37
4888.77 37
4888.93 37
4889.09 39
4889.25 43
4889.41 48
4889.57 55
4889.73 61
4889.89 66
4890.05 69
4890.21 70
4890.38 69
4890.54 68
4890.70 68
4890.86 69
4891.02 71
4891.18 73
4891.34 75
4891.50 76
4891.66 75
4891.82 73
4891.98 70
4892.14 68
4892.30 67
4892.46 67
4892.62 68
4892.78 69
4892.94 72
4893.10 74
4893.26 77
4893.42 80
4893.58 83
4893.74 87
4893.90 91
4894.07 95
4894.23 99
4894.39 101
4894.55 103
4894.71 103
4894.87 102
4895.03 101
4895.19 98
4895.35 95
4895.51 93
4895.67 92
4895.83 94
4895.99 97
4896.15 102
4896.31 109
4896.47 116
4896.63 123
4896.79 128
4896.95 130
4897.11 129
4897.28 127
4897.44 123
4897.60 119
4897.76 115
4897.92 114
4898.08 115
4898.24 118
4898.40 122
4898.56 127
4898.72 130
4898.88 134
4899.04 136
4899.20 138
4899.36 139
4899.52 139
4899.68 139
4899.84 137
4900.00 134
4900.17 128
4900.33 120
4900.49 111
4900.65 101
4900.81 93
4900.97 85
4901.13 80
4901.29 76
4901.45 73
4901.61 71
4901.77 68
4901.93 66
4902.09 64
4902.25 64
4902.41 66
4902.57 70
4902.74 75
4902.90 81
4903.06 87
4903.22 91
4903.38 94
4903.54 94
4903.70 91
4903.86 87
4904.02 81
4904.18 74
4904.34 66
4904.50 59
4904.66 54
4904.82 50
4904.98 50
4905.14 53
4905.31 60
4905.47 70
4905.63 82
4905.79 96
4905.95 110
4906.11 123
4906.27 134
4906.43 143
4906.59 148
4906.75 150
4906.91 150
4907.07 147
4907.23 141
4907.39 134
4907.55 126
4907.72 117
4907.88 109
4908.04 100
4908.20 93
4908.36 86
4908.52 81
4908.68 78
4908.84 78
4909.00 79
4909.16 82
4909.32 86
4909.48 90
4909.64 93
4909.80 96
4909.97 98
4910.13 98
4910.29 97
4910.45 95
4910.61 92
4910.77 88
4910.93 84
4911.09 80
4911.25 77
4911.41 76
4911.57 76
4911.73 77
4911.89 80
4912.06 83
4912.22 87
4912.38 91
4912.54 95
4912.70 98
4912.86 102
4913.02 104
4913.18 107
4913.34 110
4913.50 112
4913.66 114
4913.82 117
4913.98 119
4914.15 120
4914.31 121
4914.47 121
4914.63 120
4914.79 118
4914.95 117
4915.11 115
4915.27 115
4915.43 115
4915.59 116
4915.75 118
4915.91 120
4916.08 123
4916.24 125
4916.40 127
4916.56 128
4916.72 129
4916.88 130
4917.04 130
4917.20 130
4917.36 130
4917.52 131
4917.68 133
4917.85 136
4918.01 139
4918.17 142
4918.33 143
4918.49 142
4918.65 139
4918.81 134
4918.97 128
4919.13 123
4919.29 119
4919.45 117
4919.61 118
4919.78 120
4919.94 123
4920.10 125
4920.26 127
4920.42 127
4920.58 125
4920.74 122
4920.90 118
4921.06 113
4921.22 107
4921.38 101
4921.55 94
4921.71 87
4921.87 79
4922.03 72
4922.19 64
4922.35 58
4922.51 52
4922.67 49
4922.83 47
4922.99 46
4923.16 47
4923.32 48
4923.48 49
4923.64 50
4923.80 51
4923.96 52
4924.12 53
4924.28 55
4924.44 57
4924.60 60
4924.76 62
4924.93 63
4925.09 62
4925.25 58
4925.41 51
4925.57 41
4925.73 30
4925.89 18
4926.05 8
4926.21 0
4926.37 0
4926.54 0
4926.70 0
4926.86 0
4927.02 0
4927.18 0
4927.34 0
4927.50 1
4927.66 1
4927.82 1
4927.98 3
4928.15 6
4928.31 12
4928.47 18
4928.63 26
4928.79 32
4928.95 37
4929.11 39
4929.27 39
4929.43 36
4929.60 33
4929.76 30
4929.92 28
4930.08 26
4930.24 26
4930.40 27
4930.56 28
4930.72 29
4930.88 30
4931.05 30
4931.21 29
4931.37 28
4931.53 26
4931.69 23
4931.85 21
4932.01 18
4932.17 15
4932.33 11
4932.49 7
4932.66 3
4932.82 1
4932.98 0
4933.14 0
4933.30 2
4933.46 6
4933.62 10
4933.78 14
4933.95 16
4934.11 15
4934.27 13
4934.43 9
4934.59 4
4934.75 0
4934.91 0
4935.07 0
4935.23 3
4935.40 10
4935.56 19
4935.72 27
4935.88 34
4936.04 38
4936.20 40
4936.36 39
4936.52 37
4936.68 36
4936.85 35
4937.01 37
4937.17 40
4937.33 44
4937.49 48
4937.65 51
4937.81 53
4937.97 54
4938.14 54
4938.30 54
4938.46 52
4938.62 50
4938.78 47
4938.94 43
4939.10 39
4939.26 34
4939.43 29
4939.59 25
4939.75 21
4939.91 17
4940.07 15
4940.23 14
4940.39 14
4940.55 16
4940.71 18
4940.88 20
4941.04 22
4941.20 24
4941.36 24
4941.52 23
4941.68 20
4941.84 18
4942.00 17
4942.17 17
4942.33 21
4942.49 26
4942.65 34
4942.81 44
4942.97 53
4943.13 62
4943.30 70
4943.46 77
4943.62 83
4943.78 88
4943.94 93
4944.10 96
4944.26 98
4944.42 97
4944.59 95
4944.75 92
4944.91 88
4945.07 86
4945.23 87
4945.39 90
4945.55 96
4945.71 105
4945.88 116
4946.04 128
4946.20 140
4946.36 150
4946.52 159
4946.68 165
4946.84 168
4947.01 167
4947.17 164
4947.33 160
4947.49 155
4947.65 151
4947.81 149
4947.97 148
4948.13 150
4948.30 151
4948.46 153
4948.62 153
4948.78 152
4948.94 149
4949.10 144
4949.26 140
4949.43 135
4949.59 132
4949.75 129
4949.91 127
4950.07 125
4950.23 122
4950.39 117
4950.56 112
4950.72 106
4950.88 100
4951.04 95
4951.20 91
4951.36 89
4951.52 87
4951.69 85
4951.85 83
4952.01 80
[truncated: 716,689 more chars]
