# Supplementary material for: Methylobacterium Species Promoting Rice and Barley Growth and Interaction Specificity Revealed with Whole-Cell Matrix-Assisted Laser Desorption / Ionization-Time-of-Flight Mass Spectrometry (MALDI-TOF/MS) Analysis
Source: PLoS One. 2015 Jun 8;10(6):e0129509. doi: 10.1371/journal.pone.0129509 (PMC4460032; doi:10.1371/journal.pone.0129509)
Supplement: S3 Data — (ZIP) [file pone.0129509.s003.zip › Supplementary data 3 (ms from barley)/45a.txt]

778.67 0
778.74 0
778.80 0
778.86 0
778.93 0
778.99 0
779.06 0
779.12 0
779.18 0
779.25 0
779.31 0
779.38 0
779.44 0
779.50 0
779.57 0
779.63 0
779.70 0
779.76 0
779.82 0
779.89 0
779.95 0
780.02 0
780.08 0
780.14 0
780.21 0
780.27 0
780.34 0
780.40 0
780.47 0
780.53 0
780.59 0
780.66 0
780.72 0
780.79 0
780.85 0
780.91 0
780.98 0
781.04 0
781.11 0
781.17 0
781.23 0
781.30 0
781.36 0
781.43 0
781.49 0
781.56 0
781.62 0
781.68 0
781.75 0
781.81 0
781.88 0
781.94 0
782.00 0
782.07 0
782.13 0
782.20 0
782.26 0
782.33 0
782.39 0
782.45 0
782.52 0
782.58 0
782.65 0
782.71 0
782.77 0
782.84 0
782.90 0
782.97 0
783.03 0
783.10 0
783.16 0
783.22 0
783.29 0
783.35 0
783.42 0
783.48 0
783.54 0
783.61 0
783.67 0
783.74 0
783.80 0
783.87 0
783.93 0
783.99 0
784.06 0
784.12 0
784.19 0
784.25 0
784.32 0
784.38 0
784.44 0
784.51 0
784.57 0
784.64 0
784.70 0
784.77 0
784.83 0
784.89 0
784.96 0
785.02 0
785.09 0
785.15 0
785.22 0
785.28 0
785.34 0
785.41 0
785.47 0
785.54 0
785.60 0
785.67 0
785.73 0
785.79 0
785.86 0
785.92 0
785.99 0
786.05 0
786.12 0
786.18 0
786.24 0
786.31 0
786.37 0
786.44 0
786.50 0
786.57 0
786.63 0
786.69 0
786.76 0
786.82 0
786.89 0
786.95 0
787.02 0
787.08 0
787.15 0
787.21 0
787.27 0
787.34 0
787.40 0
787.47 0
787.53 0
787.60 0
787.66 0
787.72 0
787.79 0
787.85 0
787.92 0
787.98 0
788.05 0
788.11 0
788.18 0
788.24 0
788.30 0
788.37 0
788.43 0
788.50 0
788.56 0
788.63 0
788.69 0
788.76 0
788.82 0
788.88 0
788.95 0
789.01 0
789.08 0
789.14 0
789.21 0
789.27 0
789.34 0
789.40 0
789.46 0
789.53 0
789.59 0
789.66 0
789.72 0
789.79 0
789.85 0
789.92 0
789.98 0
790.04 0
790.11 0
790.17 0
790.24 0
790.30 0
790.37 0
790.43 0
790.50 0
790.56 0
790.62 0
790.69 0
790.75 0
790.82 0
790.88 0
790.95 0
791.01 0
791.08 0
791.14 0
791.21 0
791.27 0
791.33 0
791.40 0
791.46 0
791.53 0
791.59 0
791.66 0
791.72 0
791.79 0
791.85 0
791.92 0
791.98 0
792.04 0
792.11 0
792.17 0
792.24 0
792.30 0
792.37 0
792.43 0
792.50 0
792.56 0
792.63 0
792.69 0
792.75 0
792.82 0
792.88 0
792.95 0
793.01 0
793.08 0
793.14 0
793.21 0
793.27 0
793.34 0
793.40 0
793.47 0
793.53 0
793.59 0
793.66 0
793.72 0
793.79 0
793.85 0
793.92 0
793.98 0
794.05 0
794.11 0
794.18 0
794.24 0
794.31 0
794.37 0
794.44 0
794.50 0
794.56 0
794.63 0
794.69 0
794.76 0
794.82 0
794.89 0
794.95 0
795.02 0
795.08 0
795.15 0
795.21 0
795.28 0
795.34 0
795.41 0
795.47 0
795.53 0
795.60 0
795.66 0
795.73 0
795.79 0
795.86 0
795.92 0
795.99 0
796.05 0
796.12 0
796.18 0
796.25 0
796.31 0
796.38 0
796.44 0
796.51 0
796.57 0
796.64 0
796.70 0
796.76 0
796.83 0
796.89 0
796.96 0
797.02 0
797.09 0
797.15 0
797.22 0
797.28 0
797.35 0
797.41 0
797.48 0
797.54 0
797.61 0
797.67 0
797.74 0
797.80 0
797.87 0
797.93 0
798.00 0
798.06 0
798.13 0
798.19 0
798.25 0
798.32 0
798.38 0
798.45 0
798.51 0
798.58 0
798.64 0
798.71 0
798.77 0
798.84 0
798.90 0
798.97 0
799.03 0
799.10 0
799.16 0
799.23 0
799.29 0
799.36 0
799.42 0
799.49 0
799.55 0
799.62 0
799.68 0
799.75 0
799.81 0
799.88 0
799.94 0
800.01 0
800.07 0
800.14 0
800.20 0
800.27 0
800.33 0
800.40 0
800.46 0
800.53 0
800.59 0
800.66 0
800.72 0
800.78 0
800.85 0
800.91 0
800.98 0
801.04 0
801.11 0
801.17 0
801.24 0
801.30 0
801.37 0
801.43 0
801.50 0
801.56 0
801.63 0
801.69 0
801.76 0
801.82 0
801.89 0
801.95 0
802.02 0
802.08 0
802.15 0
802.21 0
802.28 0
802.34 0
802.41 0
802.47 0
802.54 0
802.60 0
802.67 0
802.73 0
802.80 0
802.86 0
802.93 0
802.99 0
803.06 0
803.12 0
803.19 0
803.25 0
803.32 0
803.38 0
803.45 0
803.51 0
803.58 0
803.64 0
803.71 0
803.77 0
803.84 0
803.90 0
803.97 0
804.03 0
804.10 0
804.16 0
804.23 0
804.29 0
804.36 0
804.42 0
804.49 0
804.55 0
804.62 0
804.68 0
804.75 0
804.82 0
804.88 0
804.95 0
805.01 0
805.08 0
805.14 0
805.21 0
805.27 0
805.34 0
805.40 0
805.47 0
805.53 0
805.60 0
805.66 0
805.73 0
805.79 0
805.86 0
805.92 0
805.99 0
806.05 0
806.12 0
806.18 0
806.25 0
806.31 0
806.38 0
806.44 0
806.51 0
806.57 0
806.64 0
806.70 0
806.77 0
806.83 1
806.90 0
806.96 0
807.03 0
807.09 0
807.16 0
807.22 0
807.29 0
807.36 0
807.42 0
807.49 0
807.55 0
807.62 0
807.68 0
807.75 0
807.81 0
807.88 0
807.94 0
808.01 0
808.07 0
808.14 0
808.20 0
808.27 0
808.33 0
808.40 0
808.46 0
808.53 0
808.59 0
808.66 0
808.72 0
808.79 0
808.86 0
808.92 0
808.99 0
809.05 0
809.12 0
809.18 0
809.25 0
809.31 0
809.38 0
809.44 0
809.51 0
809.57 0
809.64 0
809.70 0
809.77 0
809.83 0
809.90 0
809.96 0
810.03 0
810.10 0
810.16 0
810.23 0
810.29 0
810.36 0
810.42 0
810.49 0
810.55 0
810.62 0
810.68 0
810.75 0
810.81 0
810.88 0
810.94 0
811.01 0
811.08 0
811.14 0
811.21 0
811.27 0
811.34 0
811.40 0
811.47 0
811.53 0
811.60 0
811.66 0
811.73 0
811.79 0
811.86 0
811.92 0
811.99 0
812.06 0
812.12 0
812.19 0
812.25 0
812.32 0
812.38 0
812.45 0
812.51 0
812.58 0
812.64 0
812.71 0
812.77 0
812.84 0
812.91 0
812.97 0
813.04 0
813.10 0
813.17 0
813.23 0
813.30 0
813.36 0
813.43 0
813.49 0
813.56 0
813.63 0
813.69 0
813.76 0
813.82 0
813.89 0
813.95 0
814.02 0
814.08 0
814.15 0
814.21 0
814.28 0
814.35 0
814.41 0
814.48 0
814.54 0
814.61 0
814.67 0
814.74 0
814.80 0
814.87 0
814.93 0
815.00 0
815.07 0
815.13 0
815.20 0
815.26 0
815.33 0
815.39 0
815.46 0
815.52 0
815.59 0
815.66 0
815.72 0
815.79 0
815.85 0
815.92 0
815.98 0
816.05 0
816.11 0
816.18 0
816.25 0
816.31 0
816.38 0
816.44 0
816.51 0
816.57 0
816.64 0
816.70 0
816.77 0
816.84 0
816.90 0
816.97 0
817.03 0
817.10 0
817.16 0
817.23 0
817.29 0
817.36 0
817.43 0
817.49 0
817.56 0
817.62 0
817.69 0
817.75 0
817.82 0
817.88 0
817.95 0
818.02 0
818.08 0
818.15 0
818.21 0
818.28 0
818.34 0
818.41 0
818.48 0
818.54 0
818.61 0
818.67 0
818.74 0
818.80 0
818.87 0
818.93 0
819.00 0
819.07 0
819.13 0
819.20 0
819.26 0
819.33 0
819.39 0
819.46 0
819.53 0
819.59 0
819.66 0
819.72 0
819.79 0
819.85 0
819.92 0
819.99 0
820.05 0
820.12 0
820.18 0
820.25 0
820.31 0
820.38 0
820.45 0
820.51 0
820.58 0
820.64 0
820.71 0
820.77 0
820.84 0
820.91 0
820.97 0
821.04 0
821.10 0
821.17 0
821.23 0
821.30 0
821.37 0
821.43 0
821.50 0
821.56 0
821.63 0
821.69 0
821.76 0
821.83 0
821.89 0
821.96 0
822.02 0
822.09 0
822.15 0
822.22 0
822.29 0
822.35 0
822.42 0
822.48 0
822.55 0
822.62 0
822.68 0
822.75 0
822.81 0
822.88 0
822.94 0
823.01 0
823.08 0
823.14 0
823.21 0
823.27 0
823.34 0
823.41 0
823.47 0
823.54 0
823.60 0
823.67 0
823.73 0
823.80 0
823.87 0
823.93 0
824.00 0
824.06 0
824.13 0
824.20 0
824.26 0
824.33 0
824.39 0
824.46 0
824.52 0
824.59 0
824.66 0
824.72 0
824.79 0
824.85 0
824.92 0
824.99 0
825.05 0
825.12 0
825.18 0
825.25 0
825.32 0
825.38 0
825.45 0
825.51 0
825.58 0
825.64 0
825.71 0
825.78 0
825.84 0
825.91 0
825.97 0
826.04 0
826.11 0
826.17 0
826.24 0
826.30 0
826.37 0
826.44 0
826.50 0
826.57 0
826.63 0
826.70 0
826.77 0
826.83 0
826.90 0
826.96 0
827.03 0
827.10 0
827.16 0
827.23 0
827.29 0
827.36 0
827.43 0
827.49 0
827.56 0
827.62 0
827.69 0
827.76 0
827.82 0
827.89 0
827.95 0
828.02 0
828.09 0
828.15 0
828.22 0
828.28 0
828.35 0
828.42 0
828.48 0
828.55 0
828.61 0
828.68 0
828.75 0
828.81 0
828.88 0
828.94 0
829.01 0
829.08 0
829.14 0
829.21 0
829.27 0
829.34 0
829.41 0
829.47 0
829.54 0
829.60 0
829.67 0
829.74 0
829.80 0
829.87 0
829.94 0
830.00 0
830.07 0
830.13 0
830.20 0
830.27 0
830.33 0
830.40 0
830.46 0
830.53 0
830.60 0
830.66 0
830.73 0
830.79 0
830.86 0
830.93 0
830.99 0
831.06 0
831.13 0
831.19 0
831.26 0
831.32 0
831.39 0
831.46 0
831.52 0
831.59 0
831.65 0
831.72 0
831.79 0
831.85 0
831.92 0
831.99 0
832.05 0
832.12 0
832.18 0
832.25 0
832.32 0
832.38 0
832.45 0
832.51 0
832.58 0
832.65 0
832.71 0
832.78 0
832.85 0
832.91 0
832.98 0
833.04 0
833.11 0
833.18 0
833.24 0
833.31 0
833.38 0
833.44 0
833.51 0
833.57 0
833.64 0
833.71 0
833.77 0
833.84 0
833.91 0
833.97 0
834.04 0
834.10 0
834.17 0
834.24 0
834.30 0
834.37 0
834.44 0
834.50 0
834.57 0
834.63 0
834.70 0
834.77 0
834.83 0
834.90 0
834.97 0
835.03 0
835.10 0
835.16 0
835.23 0
835.30 0
835.36 0
835.43 0
835.50 0
835.56 0
835.63 0
835.70 0
835.76 0
835.83 0
835.89 0
835.96 0
836.03 0
836.09 0
836.16 0
836.23 0
836.29 0
836.36 0
836.43 0
836.49 0
836.56 0
836.62 0
836.69 0
836.76 0
836.82 0
836.89 0
836.96 0
837.02 0
837.09 0
837.16 0
837.22 0
837.29 0
837.35 0
837.42 0
837.49 0
837.55 0
837.62 0
837.69 0
837.75 0
837.82 0
837.89 0
837.95 0
838.02 0
838.08 0
838.15 0
838.22 0
838.28 0
838.35 0
838.42 0
838.48 0
838.55 0
838.62 0
838.68 0
838.75 0
838.82 0
838.88 0
838.95 0
839.01 0
839.08 0
839.15 0
839.21 0
839.28 0
839.35 0
839.41 0
839.48 0
839.55 0
839.61 0
839.68 0
839.75 0
839.81 0
839.88 0
839.95 0
840.01 0
840.08 0
840.14 0
840.21 0
840.28 0
840.34 0
840.41 0
840.48 0
840.54 0
840.61 0
840.68 0
840.74 0
840.81 0
840.88 0
840.94 0
841.01 0
841.08 0
841.14 0
841.21 0
841.28 0
841.34 0
841.41 0
841.48 0
841.54 0
841.61 0
841.67 0
841.74 0
841.81 0
841.87 0
841.94 0
842.01 0
842.07 0
842.14 0
842.21 0
842.27 0
842.34 0
842.41 0
842.47 0
842.54 0
842.61 0
842.67 0
842.74 0
842.81 0
842.87 0
842.94 0
843.01 0
843.07 0
843.14 0
843.21 0
843.27 0
843.34 0
843.41 0
843.47 0
843.54 0
843.61 0
843.67 0
843.74 0
843.81 0
843.87 0
843.94 0
844.01 0
844.07 0
844.14 0
844.21 0
844.27 0
844.34 0
844.41 0
844.47 0
844.54 0
844.61 0
844.67 0
844.74 0
844.81 0
844.87 0
844.94 0
845.01 0
845.07 0
845.14 0
845.21 0
845.27 0
845.34 0
845.41 0
845.47 0
845.54 0
845.61 0
845.67 0
845.74 0
845.81 0
845.87 0
845.94 0
846.01 0
846.07 0
846.14 0
846.21 0
846.27 0
846.34 0
846.41 0
846.47 0
846.54 0
846.61 0
846.67 0
846.74 0
846.81 0
846.87 0
846.94 0
847.01 0
847.07 0
847.14 0
847.21 0
847.28 0
847.34 0
847.41 0
847.48 0
847.54 0
847.61 0
847.68 0
847.74 0
847.81 0
847.88 0
847.94 0
848.01 0
848.08 0
848.14 0
848.21 0
848.28 0
848.34 0
848.41 0
848.48 0
848.54 0
848.61 0
848.68 0
848.74 0
848.81 0
848.88 0
848.95 0
849.01 0
849.08 0
849.15 0
849.21 0
849.28 0
849.35 0
849.41 0
849.48 0
849.55 0
849.61 0
849.68 0
849.75 0
849.81 0
849.88 0
849.95 0
850.02 0
850.08 0
850.15 0
850.22 0
850.28 0
850.35 0
850.42 0
850.48 0
850.55 0
850.62 0
850.68 0
850.75 0
850.82 0
850.88 0
850.95 0
851.02 0
851.09 0
851.15 0
851.22 0
851.29 0
851.35 0
851.42 0
851.49 0
851.55 0
851.62 0
851.69 0
851.76 0
851.82 0
851.89 0
851.96 0
852.02 0
852.09 0
852.16 0
852.22 0
852.29 0
852.36 0
852.42 0
852.49 0
852.56 0
852.63 0
852.69 0
852.76 0
852.83 0
852.89 0
852.96 0
853.03 0
853.09 0
853.16 0
853.23 0
853.30 0
853.36 0
853.43 0
853.50 0
853.56 0
853.63 0
853.70 0
853.76 0
853.83 0
853.90 0
853.97 0
854.03 0
854.10 0
854.17 0
854.23 0
854.30 0
854.37 0
854.44 0
854.50 0
854.57 0
854.64 0
854.70 0
854.77 0
854.84 0
854.90 0
854.97 0
855.04 0
855.11 0
855.17 0
855.24 0
855.31 0
855.37 0
855.44 0
855.51 0
855.58 0
855.64 0
855.71 0
855.78 0
855.84 0
855.91 0
855.98 0
856.05 0
856.11 0
856.18 0
856.25 0
856.31 0
856.38 0
856.45 0
856.52 0
856.58 0
856.65 0
856.72 0
856.78 0
856.85 0
856.92 0
856.99 0
857.05 0
857.12 0
857.19 0
857.25 0
857.32 0
857.39 0
857.46 0
857.52 0
857.59 0
857.66 0
857.72 0
857.79 0
857.86 0
857.93 0
857.99 0
858.06 0
858.13 0
858.19 0
858.26 0
858.33 0
858.40 0
858.46 0
858.53 0
858.60 0
858.67 0
858.73 0
858.80 0
858.87 0
858.93 0
859.00 0
859.07 0
859.14 0
859.20 0
859.27 0
859.34 0
859.41 0
859.47 0
859.54 0
859.61 0
859.67 0
859.74 0
859.81 0
859.88 0
859.94 0
860.01 0
860.08 0
860.15 0
860.21 0
860.28 0
860.35 0
860.41 0
860.48 0
860.55 0
860.62 0
860.68 0
860.75 0
860.82 0
860.89 0
860.95 0
861.02 0
861.09 0
861.15 0
861.22 0
861.29 0
861.36 0
861.42 0
861.49 0
861.56 0
861.63 0
861.69 0
861.76 0
861.83 0
861.90 0
861.96 0
862.03 0
862.10 0
862.16 0
862.23 0
862.30 0
862.37 0
862.43 0
862.50 0
862.57 0
862.64 0
862.70 0
862.77 0
862.84 0
862.91 0
862.97 0
863.04 0
863.11 0
863.18 0
863.24 0
863.31 0
863.38 0
863.45 0
863.51 0
863.58 0
863.65 0
863.71 0
863.78 0
863.85 0
863.92 0
863.98 0
864.05 0
864.12 0
864.19 0
864.25 0
864.32 0
864.39 0
864.46 0
864.52 0
864.59 0
864.66 0
864.73 0
864.79 0
864.86 0
864.93 0
865.00 0
865.06 0
865.13 0
865.20 0
865.27 0
865.33 0
865.40 0
865.47 0
865.54 0
865.60 0
865.67 0
865.74 0
865.81 0
865.87 0
865.94 0
866.01 0
866.08 0
866.14 0
866.21 0
866.28 0
866.35 0
866.41 0
866.48 0
866.55 0
866.62 0
866.68 0
866.75 0
866.82 0
866.89 0
866.95 0
867.02 0
867.09 0
867.16 0
867.22 0
867.29 0
867.36 0
867.43 0
867.49 0
867.56 0
867.63 0
867.70 0
867.76 0
867.83 0
867.90 0
867.97 0
868.04 0
868.10 0
868.17 0
868.24 0
868.31 0
868.37 0
868.44 0
868.51 0
868.58 0
868.64 0
868.71 0
868.78 0
868.85 0
868.91 0
868.98 0
869.05 0
869.12 0
869.18 0
869.25 0
869.32 0
869.39 0
869.46 0
869.52 0
869.59 0
869.66 0
869.73 0
869.79 0
869.86 0
869.93 0
870.00 0
870.06 0
870.13 0
870.20 0
870.27 0
870.33 0
870.40 0
870.47 0
870.54 0
870.61 0
870.67 0
870.74 0
870.81 0
870.88 0
870.94 0
871.01 0
871.08 0
871.15 0
871.22 0
871.28 0
871.35 0
871.42 0
871.49 0
871.55 0
871.62 0
871.69 0
871.76 0
871.82 0
871.89 0
871.96 0
872.03 0
872.10 0
872.16 0
872.23 0
872.30 0
872.37 0
872.43 0
872.50 0
872.57 0
872.64 0
872.71 0
872.77 0
872.84 0
872.91 0
872.98 0
873.04 0
873.11 0
873.18 0
873.25 0
873.32 0
873.38 0
873.45 0
873.52 0
873.59 0
873.65 0
873.72 0
873.79 0
873.86 0
873.93 0
873.99 0
874.06 0
874.13 0
874.20 0
874.26 0
874.33 0
874.40 0
874.47 0
874.54 0
874.60 0
874.67 0
874.74 0
874.81 0
874.88 0
874.94 0
875.01 0
875.08 0
875.15 0
875.21 0
875.28 0
875.35 0
875.42 0
875.49 0
875.55 0
875.62 0
875.69 0
875.76 0
875.83 0
875.89 0
875.96 0
876.03 0
876.10 0
876.17 0
876.23 0
876.30 0
876.37 0
876.44 0
876.50 0
876.57 0
876.64 0
876.71 0
876.78 0
876.84 0
876.91 0
876.98 0
877.05 0
877.12 0
877.18 0
877.25 0
877.32 0
877.39 0
877.46 0
877.52 0
877.59 0
877.66 0
877.73 0
877.80 0
877.86 0
877.93 0
878.00 0
878.07 0
878.14 0
878.20 0
878.27 0
878.34 0
878.41 0
878.48 0
878.54 0
878.61 0
878.68 0
878.75 0
878.82 0
878.88 0
878.95 0
879.02 0
879.09 0
879.16 0
879.22 0
879.29 0
879.36 0
879.43 0
879.50 0
879.56 0
879.63 0
879.70 0
879.77 0
879.84 0
879.90 0
879.97 0
880.04 0
880.11 0
880.18 0
880.24 0
880.31 0
880.38 0
880.45 0
880.52 0
880.58 0
880.65 0
880.72 0
880.79 0
880.86 0
880.93 0
880.99 0
881.06 0
881.13 0
881.20 0
881.27 0
881.33 0
881.40 0
881.47 0
881.54 0
881.61 0
881.67 0
881.74 0
881.81 0
881.88 0
881.95 0
882.02 0
882.08 0
882.15 0
882.22 0
882.29 0
882.36 0
882.42 0
882.49 0
882.56 0
882.63 0
882.70 0
882.76 0
882.83 0
882.90 0
882.97 0
883.04 0
883.11 0
883.17 0
883.24 0
883.31 0
883.38 0
883.45 0
883.51 0
883.58 0
883.65 0
883.72 0
883.79 0
883.86 0
883.92 0
883.99 0
884.06 0
884.13 0
884.20 0
884.26 0
884.33 0
884.40 0
884.47 0
884.54 0
884.61 0
884.67 0
884.74 0
884.81 0
884.88 0
884.95 0
885.02 0
885.08 0
885.15 0
885.22 0
885.29 0
885.36 0
885.43 0
885.49 0
885.56 0
885.63 0
885.70 0
885.77 0
885.83 0
885.90 0
885.97 0
886.04 0
886.11 0
886.18 0
886.24 0
886.31 0
886.38 0
886.45 0
886.52 0
886.59 0
886.65 0
886.72 0
886.79 0
886.86 0
886.93 0
887.00 0
887.06 0
887.13 0
887.20 0
887.27 0
887.34 0
887.41 0
887.47 0
887.54 0
887.61 0
887.68 0
887.75 0
887.82 0
887.88 0
887.95 0
888.02 0
888.09 0
888.16 0
888.23 0
888.29 0
888.36 0
888.43 0
888.50 0
888.57 0
888.64 0
888.70 0
888.77 0
888.84 0
888.91 0
888.98 0
889.05 0
889.12 0
889.18 0
889.25 0
889.32 0
889.39 0
889.46 0
889.53 0
889.59 0
889.66 0
889.73 0
889.80 0
889.87 0
889.94 0
890.00 0
890.07 0
890.14 0
890.21 0
890.28 0
890.35 0
890.42 0
890.48 0
890.55 0
890.62 0
890.69 0
890.76 0
890.83 0
890.89 0
890.96 0
891.03 0
891.10 0
891.17 0
891.24 0
891.31 0
891.37 0
891.44 0
891.51 0
891.58 0
891.65 0
891.72 0
891.79 0
891.85 0
891.92 0
891.99 0
892.06 0
892.13 0
892.20 0
892.26 0
892.33 0
892.40 0
892.47 0
892.54 0
892.61 0
892.68 0
892.74 0
892.81 0
892.88 0
892.95 0
893.02 0
893.09 0
893.16 0
893.22 0
893.29 0
893.36 0
893.43 0
893.50 0
893.57 0
893.64 0
893.70 0
893.77 0
893.84 0
893.91 0
893.98 0
894.05 0
894.12 0
894.18 0
894.25 0
894.32 0
894.39 0
894.46 0
894.53 0
894.60 0
894.66 0
894.73 0
894.80 0
894.87 0
894.94 0
895.01 0
895.08 0
895.15 0
895.21 0
895.28 0
895.35 0
895.42 0
895.49 0
895.56 0
895.63 0
895.69 0
895.76 0
895.83 0
895.90 0
895.97 0
896.04 0
896.11 0
896.18 0
896.24 0
896.31 0
896.38 0
896.45 0
896.52 0
896.59 0
896.66 0
896.72 0
896.79 0
896.86 0
896.93 0
897.00 0
897.07 0
897.14 0
897.21 0
897.27 0
897.34 0
897.41 0
897.48 0
897.55 0
897.62 0
897.69 0
897.76 0
897.82 0
897.89 0
897.96 0
898.03 0
898.10 0
898.17 0
898.24 0
898.31 0
898.37 0
898.44 0
898.51 0
898.58 0
898.65 0
898.72 0
898.79 0
898.86 0
898.92 0
898.99 0
899.06 0
899.13 0
899.20 0
899.27 0
899.34 0
899.41 0
899.47 0
899.54 0
899.61 0
899.68 0
899.75 0
899.82 0
899.89 0
899.96 0
900.03 0
900.09 0
900.16 0
900.23 0
900.30 0
900.37 0
900.44 0
900.51 0
900.58 0
900.64 0
900.71 0
900.78 0
900.85 0
900.92 0
900.99 0
901.06 0
901.13 0
901.20 0
901.26 0
901.33 0
901.40 0
901.47 0
901.54 0
901.61 0
901.68 0
901.75 0
901.82 0
901.88 0
901.95 0
902.02 0
902.09 0
902.16 0
902.23 0
902.30 0
902.37 0
902.44 0
902.50 0
902.57 0
902.64 0
902.71 0
902.78 0
902.85 0
902.92 0
902.99 0
903.06 0
903.13 0
903.19 0
903.26 0
903.33 0
903.40 0
903.47 0
903.54 0
903.61 0
903.68 0
903.75 0
903.81 0
903.88 0
903.95 0
904.02 0
904.09 0
904.16 0
904.23 0
904.30 0
904.37 0
904.44 0
904.50 0
904.57 0
904.64 0
904.71 0
904.78 0
904.85 0
904.92 0
904.99 0
905.06 0
905.13 0
905.19 0
905.26 0
905.33 0
905.40 0
905.47 0
905.54 0
905.61 0
905.68 0
905.75 0
905.82 0
905.89 0
905.95 0
906.02 0
906.09 0
906.16 0
906.23 0
906.30 0
906.37 0
906.44 0
906.51 0
906.58 0
906.64 0
906.71 0
906.78 0
906.85 0
906.92 0
906.99 0
907.06 0
907.13 0
907.20 0
907.27 0
907.34 0
907.40 0
907.47 0
907.54 0
907.61 0
907.68 0
907.75 0
907.82 0
907.89 0
907.96 0
908.03 0
908.10 0
908.17 0
908.23 0
908.30 0
908.37 0
908.44 0
908.51 0
908.58 0
908.65 0
908.72 0
908.79 0
908.86 0
908.93 0
908.99 0
909.06 0
909.13 0
909.20 0
909.27 0
909.34 0
909.41 0
909.48 0
909.55 0
909.62 0
909.69 0
909.76 0
909.83 0
909.89 0
909.96 0
910.03 0
910.10 0
910.17 0
910.24 0
910.31 0
910.38 0
910.45 0
910.52 0
910.59 0
910.66 0
910.72 0
910.79 0
910.86 0
910.93 0
911.00 0
911.07 0
911.14 0
911.21 0
911.28 0
911.35 0
911.42 0
911.49 0
911.56 0
911.63 0
911.69 0
911.76 0
911.83 0
911.90 0
911.97 0
912.04 0
912.11 0
912.18 0
912.25 0
912.32 0
912.39 0
912.46 0
912.53 0
912.60 0
912.66 0
912.73 0
912.80 0
912.87 0
912.94 0
913.01 0
913.08 0
913.15 0
913.22 0
913.29 0
913.36 0
913.43 0
913.50 0
913.57 0
913.64 0
913.70 0
913.77 0
913.84 0
913.91 0
913.98 0
914.05 0
914.12 0
914.19 0
914.26 0
914.33 0
914.40 0
914.47 0
914.54 0
914.61 0
914.68 0
914.74 0
914.81 0
914.88 0
914.95 0
915.02 0
915.09 0
915.16 0
915.23 0
915.30 0
915.37 0
915.44 0
915.51 0
915.58 0
915.65 0
915.72 0
915.79 0
915.86 0
915.92 0
915.99 0
916.06 0
916.13 0
916.20 0
916.27 0
916.34 0
916.41 0
916.48 0
916.55 0
916.62 0
916.69 0
916.76 0
916.83 0
916.90 0
916.97 0
917.04 0
917.11 0
917.18 0
917.24 0
917.31 0
917.38 0
917.45 0
917.52 0
917.59 0
917.66 0
917.73 0
917.80 0
917.87 0
917.94 0
918.01 0
918.08 0
918.15 0
918.22 0
918.29 0
918.36 0
918.43 0
918.50 0
918.57 0
918.63 0
918.70 0
918.77 0
918.84 0
918.91 0
918.98 0
919.05 0
919.12 0
919.19 0
919.26 0
919.33 0
919.40 0
919.47 0
919.54 0
919.61 0
919.68 0
919.75 0
919.82 0
919.89 0
919.96 0
920.03 0
920.10 0
920.17 0
920.23 0
920.30 0
920.37 0
920.44 0
920.51 0
920.58 0
920.65 0
920.72 0
920.79 0
920.86 0
920.93 0
921.00 0
921.07 0
921.14 0
921.21 0
921.28 0
921.35 0
921.42 0
921.49 0
921.56 0
921.63 0
921.70 0
921.77 0
921.84 0
921.91 0
921.98 0
922.04 0
922.11 0
922.18 0
922.25 0
922.32 0
922.39 0
922.46 0
922.53 0
922.60 0
922.67 0
922.74 0
922.81 0
922.88 0
922.95 0
923.02 0
923.09 0
923.16 0
923.23 0
923.30 0
923.37 0
923.44 0
923.51 0
923.58 0
923.65 0
923.72 0
923.79 0
923.86 0
923.93 0
924.00 0
924.07 0
924.14 0
924.21 0
924.28 0
924.35 0
924.42 0
924.48 0
924.55 0
924.62 0
924.69 0
924.76 0
924.83 0
924.90 0
924.97 0
925.04 0
925.11 0
925.18 0
925.25 0
925.32 0
925.39 0
925.46 0
925.53 0
925.60 0
925.67 0
925.74 0
925.81 0
925.88 0
925.95 0
926.02 0
926.09 0
926.16 0
926.23 0
926.30 0
926.37 0
926.44 0
926.51 0
926.58 0
926.65 0
926.72 0
926.79 0
926.86 0
926.93 0
927.00 0
927.07 0
927.14 0
927.21 0
927.28 0
927.35 0
927.42 0
927.49 0
927.56 0
927.63 0
927.70 0
927.77 0
927.84 0
927.91 0
927.98 0
928.05 0
928.12 0
928.19 0
928.26 0
928.33 0
928.40 0
928.47 0
928.53 0
928.60 0
928.67 0
928.74 0
928.81 0
928.88 0
928.95 0
929.02 0
929.09 0
929.16 0
929.23 0
929.30 0
929.37 0
929.44 0
929.51 0
929.58 0
929.65 0
929.72 0
929.79 0
929.86 0
929.93 0
930.00 0
930.07 0
930.14 0
930.21 0
930.28 0
930.35 0
930.42 0
930.49 0
930.56 0
930.63 0
930.70 0
930.77 0
930.84 0
930.91 0
930.98 0
931.05 0
931.12 0
931.19 0
931.26 0
931.33 0
931.40 0
931.47 0
931.54 0
931.61 0
931.68 0
931.75 0
931.82 0
931.89 0
931.96 0
932.03 0
932.10 0
932.17 0
932.24 0
932.31 0
932.38 0
932.45 0
932.52 0
932.59 0
932.66 0
932.73 0
932.80 0
932.87 0
932.94 0
933.01 0
933.08 0
933.15 0
933.22 0
933.29 0
933.36 0
933.43 0
933.51 0
933.58 0
933.65 0
933.72 0
933.79 0
933.86 0
933.93 0
934.00 0
934.07 0
934.14 0
934.21 0
934.28 0
934.35 0
934.42 0
934.49 0
934.56 0
934.63 0
934.70 0
934.77 0
934.84 0
934.91 0
934.98 0
935.05 0
935.12 0
935.19 0
935.26 0
935.33 0
935.40 0
935.47 0
935.54 0
935.61 0
935.68 0
935.75 0
935.82 0
935.89 0
935.96 0
936.03 0
936.10 0
936.17 0
936.24 0
936.31 0
936.38 0
936.45 0
936.52 0
936.59 0
936.66 0
936.73 0
936.80 0
936.87 0
936.94 0
937.01 0
937.08 0
937.15 0
937.22 0
937.29 0
937.36 0
937.43 0
937.50 0
937.57 0
937.65 0
937.72 0
937.79 0
937.86 0
937.93 0
938.00 0
938.07 0
938.14 0
938.21 0
938.28 0
938.35 0
938.42 0
938.49 0
938.56 0
938.63 0
938.70 0
938.77 0
938.84 0
938.91 0
938.98 0
939.05 0
939.12 0
939.19 0
939.26 0
939.33 0
939.40 0
939.47 0
939.54 0
939.61 0
939.68 0
939.75 0
939.82 0
939.89 0
939.96 0
940.04 0
940.11 0
940.18 0
940.25 0
940.32 0
940.39 0
940.46 0
940.53 0
940.60 0
940.67 0
940.74 0
940.81 0
940.88 0
940.95 0
941.02 0
941.09 0
941.16 0
941.23 0
941.30 0
941.37 0
941.44 0
941.51 0
941.58 0
941.65 0
941.72 0
941.79 0
941.86 0
941.94 0
942.01 0
942.08 0
942.15 0
942.22 0
942.29 0
942.36 0
942.43 0
942.50 0
942.57 0
942.64 0
942.71 0
942.78 0
942.85 0
942.92 0
942.99 0
943.06 0
943.13 0
943.20 0
943.27 0
943.34 0
943.41 0
943.48 0
943.56 0
943.63 0
943.70 0
943.77 0
943.84 0
943.91 0
943.98 0
944.05 0
944.12 0
944.19 0
944.26 0
944.33 0
944.40 0
944.47 0
944.54 0
944.61 0
944.68 0
944.75 0
944.82 0
944.89 0
944.97 0
945.04 0
945.11 0
945.18 0
945.25 0
945.32 0
945.39 0
945.46 0
945.53 0
945.60 0
945.67 0
945.74 0
945.81 0
945.88 0
945.95 0
946.02 0
946.09 0
946.16 0
946.24 0
946.31 0
946.38 0
946.45 0
946.52 0
946.59 0
946.66 0
946.73 0
946.80 0
946.87 0
946.94 0
947.01 0
947.08 0
947.15 0
947.22 0
947.29 0
947.36 0
947.44 0
947.51 0
947.58 0
947.65 0
947.72 0
947.79 0
947.86 0
947.93 0
948.00 0
948.07 0
948.14 0
948.21 0
948.28 0
948.35 0
948.42 0
948.49 0
948.57 0
948.64 0
948.71 0
948.78 0
948.85 0
948.92 0
948.99 0
949.06 0
949.13 0
949.20 0
949.27 0
949.34 0
949.41 0
949.48 0
949.55 0
949.63 0
949.70 0
949.77 0
949.84 0
949.91 0
949.98 0
950.05 0
950.12 0
950.19 0
950.26 0
950.33 0
950.40 0
950.47 0
950.54 0
950.62 0
950.69 0
950.76 0
950.83 0
950.90 0
950.97 0
951.04 0
951.11 0
951.18 0
951.25 0
951.32 0
951.39 0
951.46 0
951.54 0
951.61 0
951.68 0
951.75 0
951.82 0
951.89 0
951.96 0
952.03 0
952.10 0
952.17 0
952.24 0
952.31 0
952.38 0
952.46 0
952.53 0
952.60 0
952.67 0
952.74 0
952.81 0
952.88 0
952.95 0
953.02 0
953.09 0
953.16 0
953.23 0
953.31 0
953.38 0
953.45 0
953.52 0
953.59 0
953.66 0
953.73 0
953.80 0
953.87 0
953.94 0
954.01 0
954.08 0
954.16 0
954.23 0
954.30 0
954.37 0
954.44 0
954.51 0
954.58 0
954.65 0
954.72 0
954.79 0
954.86 0
954.94 0
955.01 0
955.08 0
955.15 0
955.22 0
955.29 0
955.36 0
955.43 0
955.50 0
955.57 0
955.64 0
955.72 0
955.79 0
955.86 0
955.93 0
956.00 0
956.07 0
956.14 0
956.21 0
956.28 0
956.35 0
956.42 0
956.50 0
956.57 0
956.64 0
956.71 0
956.78 0
956.85 0
956.92 0
956.99 0
957.06 0
957.13 0
957.21 0
957.28 0
957.35 0
957.42 0
957.49 0
957.56 0
957.63 0
957.70 0
957.77 0
957.84 0
957.92 0
957.99 0
958.06 0
958.13 0
958.20 0
958.27 0
958.34 0
958.41 0
958.48 0
958.55 0
958.63 0
958.70 0
958.77 0
958.84 0
958.91 0
958.98 0
959.05 0
959.12 0
959.19 0
959.26 0
959.34 0
959.41 0
959.48 0
959.55 0
959.62 0
959.69 0
959.76 0
959.83 0
959.90 0
959.98 0
960.05 0
960.12 0
960.19 0
960.26 0
960.33 0
960.40 0
960.47 0
960.54 0
960.62 0
960.69 0
960.76 0
960.83 0
960.90 0
960.97 0
961.04 0
961.11 0
961.18 0
961.26 0
961.33 0
961.40 0
961.47 0
961.54 0
961.61 0
961.68 0
961.75 0
961.82 0
961.90 0
961.97 0
962.04 0
962.11 0
962.18 0
962.25 0
962.32 0
962.39 0
962.46 0
962.54 0
962.61 0
962.68 0
962.75 0
962.82 0
962.89 0
962.96 0
963.03 0
963.11 0
963.18 0
963.25 0
963.32 0
963.39 0
963.46 0
963.53 0
963.60 0
963.68 0
963.75 0
963.82 0
963.89 0
963.96 0
964.03 0
964.10 0
964.17 0
964.24 0
964.32 0
964.39 0
964.46 0
964.53 0
964.60 0
964.67 0
964.74 0
964.81 0
964.89 0
964.96 0
965.03 0
965.10 0
965.17 0
965.24 0
965.31 0
965.39 0
965.46 0
965.53 0
965.60 0
965.67 0
965.74 0
965.81 0
965.88 0
965.96 0
966.03 0
966.10 0
966.17 0
966.24 0
966.31 0
966.38 0
966.45 0
966.53 0
966.60 0
966.67 0
966.74 0
966.81 0
966.88 0
966.95 0
967.03 0
967.10 0
967.17 0
967.24 0
967.31 0
967.38 0
967.45 0
967.52 0
967.60 0
967.67 0
967.74 0
967.81 0
967.88 0
967.95 0
968.02 0
968.10 0
968.17 0
968.24 0
968.31 0
968.38 0
968.45 0
968.52 0
968.60 0
968.67 0
968.74 0
968.81 0
968.88 0
968.95 0
969.02 0
969.10 0
969.17 0
969.24 0
969.31 0
969.38 0
969.45 0
969.52 0
969.60 0
969.67 0
969.74 0
969.81 0
969.88 0
969.95 0
970.02 0
970.10 0
970.17 0
970.24 0
970.31 0
970.38 0
970.45 0
970.52 0
970.60 0
970.67 0
970.74 0
970.81 0
970.88 0
970.95 0
971.02 0
971.10 0
971.17 0
971.24 0
971.31 0
971.38 0
971.45 0
971.52 0
971.60 0
971.67 0
971.74 0
971.81 0
971.88 0
971.95 0
972.03 0
972.10 0
972.17 0
972.24 0
972.31 0
972.38 0
972.45 0
972.53 0
972.60 0
972.67 0
972.74 0
972.81 0
972.88 0
972.96 0
973.03 0
973.10 0
973.17 0
973.24 0
973.31 0
973.39 0
973.46 0
973.53 0
973.60 0
973.67 0
973.74 0
973.81 0
973.89 0
973.96 0
974.03 0
974.10 0
974.17 0
974.24 0
974.32 0
974.39 0
974.46 0
974.53 0
974.60 0
974.67 0
974.75 0
974.82 0
974.89 0
974.96 0
975.03 0
975.10 0
975.18 0
975.25 0
975.32 0
975.39 0
975.46 0
975.53 0
975.61 0
975.68 0
975.75 0
975.82 0
975.89 0
975.96 0
976.04 0
976.11 0
976.18 0
976.25 0
976.32 0
976.39 0
976.47 0
976.54 0
976.61 0
976.68 0
976.75 0
976.82 0
976.90 0
976.97 0
977.04 0
977.11 0
977.18 0
977.25 0
977.33 0
977.40 0
977.47 0
977.54 0
977.61 0
977.68 0
977.76 0
977.83 0
977.90 0
977.97 0
978.04 0
978.11 0
978.19 0
978.26 0
978.33 0
978.40 0
978.47 0
978.55 0
978.62 0
978.69 0
978.76 0
978.83 0
978.90 0
978.98 0
979.05 0
979.12 0
979.19 0
979.26 0
979.33 0
979.41 0
979.48 0
979.55 0
979.62 0
979.69 0
979.77 0
979.84 0
979.91 0
979.98 0
980.05 0
980.12 0
980.20 0
980.27 0
980.34 0
980.41 0
980.48 0
980.56 0
980.63 0
980.70 0
980.77 0
980.84 0
980.91 0
980.99 0
981.06 0
981.13 0
981.20 0
981.27 0
981.35 0
981.42 0
981.49 0
981.56 0
981.63 0
981.71 0
981.78 0
981.85 0
981.92 0
981.99 0
982.06 0
982.14 0
982.21 0
982.28 0
982.35 0
982.42 0
982.50 0
982.57 0
982.64 0
982.71 0
982.78 0
982.86 0
982.93 0
983.00 0
983.07 0
983.14 0
983.22 0
983.29 0
983.36 0
983.43 0
983.50 0
983.58 0
983.65 0
983.72 0
983.79 0
983.86 0
983.94 0
984.01 0
984.08 0
984.15 0
984.22 0
984.29 0
984.37 0
984.44 0
984.51 0
984.58 0
984.65 0
984.73 0
984.80 0
984.87 0
984.94 0
985.01 0
985.09 0
985.16 0
985.23 0
985.30 0
985.37 0
985.45 0
985.52 0
985.59 0
985.66 0
985.73 0
985.81 0
985.88 0
985.95 0
986.02 0
986.10 0
986.17 0
986.24 0
986.31 0
986.38 0
986.46 0
986.53 0
986.60 0
986.67 0
986.74 0
986.82 0
986.89 0
986.96 0
987.03 0
987.10 0
987.18 0
987.25 0
987.32 0
987.39 0
987.46 0
987.54 0
987.61 0
987.68 0
987.75 0
987.82 0
987.90 0
987.97 1
988.04 0
988.11 0
988.19 0
988.26 0
988.33 0
988.40 0
988.47 0
988.55 0
988.62 0
988.69 0
988.76 0
988.83 0
988.91 0
988.98 0
989.05 0
989.12 0
989.20 0
989.27 0
989.34 0
989.41 0
989.48 0
989.56 0
989.63 0
989.70 0
989.77 0
989.84 0
989.92 0
989.99 0
990.06 0
990.13 1
990.21 1
990.28 1
990.35 1
990.42 1
990.49 1
990.57 1
990.64 1
990.71 1
990.78 1
990.86 1
990.93 1
991.00 1
991.07 1
991.14 1
991.22 1
991.29 0
991.36 0
991.43 0
991.51 0
991.58 0
991.65 0
991.72 0
991.79 0
991.87 0
991.94 0
992.01 0
992.08 0
992.16 0
992.23 0
992.30 0
992.37 0
992.44 0
992.52 0
992.59 1
992.66 1
992.73 1
992.81 1
992.88 1
992.95 1
993.02 1
993.10 1
993.17 0
993.24 0
993.31 1
993.38 0
993.46 0
993.53 0
993.60 0
993.67 0
993.75 0
993.82 0
993.89 0
993.96 0
994.04 0
994.11 0
994.18 0
994.25 0
994.32 0
994.40 0
994.47 0
994.54 0
994.61 0
994.69 0
994.76 0
994.83 0
994.90 0
994.98 0
995.05 0
995.12 0
995.19 0
995.27 0
995.34 0
995.41 0
995.48 0
995.56 0
995.63 0
995.70 0
995.77 0
995.84 0
995.92 0
995.99 0
996.06 0
996.13 0
996.21 0
996.28 0
996.35 0
996.42 0
996.50 0
996.57 0
996.64 0
996.71 0
996.79 0
996.86 0
996.93 0
997.00 0
997.08 0
997.15 0
997.22 0
997.29 0
997.37 0
997.44 0
997.51 0
997.58 0
997.66 0
997.73 0
997.80 0
997.87 0
997.95 0
998.02 0
998.09 0
998.16 0
998.24 0
998.31 0
998.38 0
998.45 1
998.53 1
998.60 1
998.67 1
998.74 1
998.82 1
998.89 0
998.96 0
999.03 0
999.11 0
999.18 0
999.25 0
999.32 0
999.40 0
999.47 0
999.54 0
999.61 0
999.69 0
999.76 0
999.83 0
999.90 0
999.98 0
1000.05 0
1000.12 0
1000.19 0
1000.27 0
1000.34 0
1000.41 0
1000.48 0
1000.56 0
1000.63 0
1000.70 0
1000.77 0
1000.85 0
1000.92 0
1000.99 0
1001.06 0
1001.14 0
1001.21 0
1001.28 0
1001.35 0
1001.43 0
1001.50 0
1001.57 0
1001.64 0
1001.72 0
1001.79 0
1001.86 0
1001.94 0
1002.01 1
1002.08 1
1002.15 1
1002.23 0
1002.30 0
1002.37 0
1002.44 0
1002.52 0
1002.59 0
1002.66 0
1002.73 0
1002.81 0
1002.88 0
1002.95 0
1003.02 1
1003.10 1
1003.17 1
1003.24 0
1003.32 0
1003.39 0
1003.46 0
1003.53 0
1003.61 0
1003.68 0
1003.75 0
1003.82 0
1003.90 0
1003.97 0
1004.04 0
1004.11 1
1004.19 1
1004.26 1
1004.33 1
1004.41 1
1004.48 1
1004.55 1
1004.62 1
1004.70 1
1004.77 1
1004.84 0
1004.91 0
1004.99 0
1005.06 0
1005.13 0
1005.21 0
1005.28 0
1005.35 0
1005.42 0
1005.50 0
1005.57 0
1005.64 0
1005.71 0
1005.79 0
1005.86 0
1005.93 0
1006.01 0
1006.08 0
1006.15 0
1006.22 0
1006.30 1
1006.37 1
1006.44 1
1006.52 1
1006.59 1
1006.66 1
1006.73 1
1006.81 1
1006.88 1
1006.95 1
1007.02 1
1007.10 1
1007.17 1
1007.24 1
1007.32 1
1007.39 1
1007.46 1
1007.53 1
1007.61 1
1007.68 1
1007.75 1
1007.83 0
1007.90 0
1007.97 0
1008.04 0
1008.12 0
1008.19 0
1008.26 0
1008.34 0
1008.41 0
1008.48 0
1008.55 1
1008.63 1
1008.70 1
1008.77 1
1008.85 1
1008.92 1
1008.99 1
1009.06 1
1009.14 0
1009.21 0
1009.28 1
1009.36 1
1009.43 1
1009.50 0
1009.57 0
1009.65 0
1009.72 0
1009.79 0
1009.87 0
1009.94 1
1010.01 1
1010.08 1
1010.16 1
1010.23 1
1010.30 1
1010.38 1
1010.45 1
1010.52 1
1010.60 1
1010.67 1
1010.74 1
1010.81 1
1010.89 1
1010.96 1
1011.03 1
1011.11 0
1011.18 0
1011.25 0
1011.32 0
1011.40 0
1011.47 0
1011.54 0
1011.62 0
1011.69 0
1011.76 0
1011.84 1
1011.91 1
1011.98 1
1012.05 1
1012.13 1
1012.20 1
1012.27 2
1012.35 2
1012.42 2
1012.49 2
1012.57 2
1012.64 1
1012.71 1
1012.78 1
1012.86 0
1012.93 0
1013.00 0
1013.08 0
1013.15 0
1013.22 0
1013.30 0
1013.37 0
1013.44 0
1013.51 0
1013.59 0
1013.66 0
1013.73 0
1013.81 0
1013.88 0
1013.95 0
1014.03 0
1014.10 0
1014.17 0
1014.25 0
1014.32 0
1014.39 0
1014.46 0
1014.54 0
1014.61 1
1014.68 1
1014.76 1
1014.83 1
1014.90 1
1014.98 1
1015.05 1
1015.12 0
1015.20 0
1015.27 0
1015.34 0
1015.41 0
1015.49 0
1015.56 0
1015.63 0
1015.71 0
1015.78 0
1015.85 0
1015.93 0
1016.00 0
1016.07 0
1016.15 0
1016.22 0
1016.29 0
1016.37 0
1016.44 0
1016.51 0
1016.58 0
1016.66 0
1016.73 0
1016.80 0
1016.88 0
1016.95 0
1017.02 0
1017.10 0
1017.17 0
1017.24 0
1017.32 0
1017.39 1
1017.46 1
1017.54 1
1017.61 1
1017.68 1
1017.76 1
1017.83 1
1017.90 1
1017.97 0
1018.05 0
1018.12 0
1018.19 0
1018.27 0
1018.34 0
1018.41 0
1018.49 1
1018.56 1
1018.63 1
1018.71 0
1018.78 0
1018.85 0
1018.93 0
1019.00 0
1019.07 0
1019.15 0
1019.22 0
1019.29 0
1019.37 0
1019.44 1
1019.51 1
1019.59 1
1019.66 1
1019.73 1
1019.81 1
1019.88 1
1019.95 1
1020.03 0
1020.10 0
1020.17 0
1020.25 0
1020.32 0
1020.39 0
1020.46 0
1020.54 0
1020.61 0
1020.68 0
1020.76 0
1020.83 0
1020.90 0
1020.98 0
1021.05 0
1021.12 0
1021.20 0
1021.27 1
1021.34 1
1021.42 1
1021.49 1
1021.56 1
1021.64 1
1021.71 1
1021.78 1
1021.86 1
1021.93 1
1022.00 1
1022.08 1
1022.15 1
1022.22 1
1022.30 1
1022.37 1
1022.44 1
1022.52 1
1022.59 1
1022.66 1
1022.74 1
1022.81 1
1022.88 1
1022.96 1
1023.03 1
1023.10 1
1023.18 2
1023.25 2
1023.33 1
1023.40 1
1023.47 1
1023.55 1
1023.62 1
1023.69 1
1023.77 1
1023.84 1
1023.91 1
1023.99 1
1024.06 1
1024.13 1
1024.21 1
1024.28 0
1024.35 0
1024.43 0
1024.50 0
1024.57 0
1024.65 0
1024.72 0
1024.79 0
1024.87 1
1024.94 1
1025.01 1
1025.09 1
1025.16 1
1025.23 1
1025.31 1
1025.38 1
1025.45 1
1025.53 1
1025.60 0
1025.67 0
1025.75 0
1025.82 0
1025.90 0
1025.97 0
1026.04 0
1026.12 0
1026.19 0
1026.26 0
1026.34 0
1026.41 0
1026.48 0
1026.56 0
1026.63 0
1026.70 0
1026.78 0
1026.85 0
1026.92 0
1027.00 0
1027.07 0
1027.14 0
1027.22 1
1027.29 1
1027.37 1
1027.44 1
1027.51 1
1027.59 1
1027.66 1
1027.73 1
1027.81 1
1027.88 1
1027.95 1
1028.03 0
1028.10 0
1028.17 0
1028.25 0
1028.32 0
1028.40 0
1028.47 0
1028.54 0
1028.62 0
1028.69 0
1028.76 0
1028.84 0
1028.91 0
1028.98 0
1029.06 0
1029.13 0
1029.20 0
1029.28 0
1029.35 0
1029.43 0
1029.50 0
1029.57 0
1029.65 1
1029.72 1
1029.79 1
1029.87 1
1029.94 1
1030.01 1
1030.09 1
1030.16 1
1030.24 1
1030.31 0
1030.38 0
1030.46 0
1030.53 0
1030.60 0
1030.68 0
1030.75 0
1030.82 0
1030.90 0
1030.97 0
1031.05 0
1031.12 0
1031.19 1
1031.27 1
1031.34 1
1031.41 1
1031.49 1
1031.56 1
1031.63 1
1031.71 1
1031.78 1
1031.86 2
1031.93 2
1032.00 2
1032.08 2
1032.15 2
1032.22 2
1032.30 2
1032.37 2
1032.45 2
1032.52 2
1032.59 2
1032.67 2
1032.74 2
1032.81 2
1032.89 1
1032.96 1
1033.04 1
1033.11 1
1033.18 1
1033.26 1
1033.33 1
1033.40 1
1033.48 1
1033.55 1
1033.63 1
1033.70 1
1033.77 1
1033.85 2
1033.92 2
1033.99 3
1034.07 3
1034.14 3
1034.22 3
1034.29 3
1034.36 3
1034.44 2
1034.51 2
1034.58 2
1034.66 2
1034.73 2
1034.81 2
1034.88 2
1034.95 2
1035.03 2
1035.10 2
1035.17 2
1035.25 2
1035.32 2
1035.40 1
1035.47 1
1035.54 1
1035.62 1
1035.69 0
1035.77 0
1035.84 0
1035.91 0
1035.99 0
1036.06 1
1036.13 1
1036.21 1
1036.28 2
1036.36 2
1036.43 2
1036.50 3
1036.58 3
1036.65 3
1036.73 3
1036.80 3
1036.87 3
1036.95 3
1037.02 2
1037.09 2
1037.17 2
1037.24 1
1037.32 1
1037.39 1
1037.46 1
1037.54 1
1037.61 1
1037.69 1
1037.76 1
1037.83 1
1037.91 1
1037.98 1
1038.06 1
1038.13 1
1038.20 0
1038.28 0
1038.35 0
1038.42 0
1038.50 1
1038.57 1
1038.65 1
1038.72 2
1038.79 2
1038.87 2
1038.94 2
1039.02 2
1039.09 2
1039.16 2
1039.24 2
1039.31 2
1039.39 2
1039.46 2
1039.53 3
1039.61 3
1039.68 3
1039.76 4
1039.83 4
1039.90 4
1039.98 3
1040.05 3
1040.13 2
1040.20 2
1040.27 1
1040.35 1
1040.42 0
1040.50 0
1040.57 0
1040.64 0
1040.72 0
1040.79 0
1040.87 0
1040.94 0
1041.01 0
1041.09 0
1041.16 0
1041.24 0
1041.31 0
1041.38 0
1041.46 1
1041.53 1
1041.61 1
1041.68 2
1041.75 2
1041.83 2
1041.90 2
1041.98 3
1042.05 3
1042.12 2
1042.20 2
1042.27 2
1042.35 2
1042.42 1
1042.49 1
1042.57 0
1042.64 0
1042.72 0
1042.79 0
1042.87 0
1042.94 0
1043.01 1
1043.09 1
1043.16 1
1043.24 2
1043.31 2
1043.38 2
1043.46 2
1043.53 2
1043.61 1
1043.68 1
1043.75 1
1043.83 1
1043.90 0
1043.98 1
1044.05 1
1044.13 1
1044.20 2
1044.27 3
1044.35 3
1044.42 4
1044.50 4
1044.57 4
1044.64 4
1044.72 4
1044.79 3
1044.87 3
1044.94 2
1045.01 2
1045.09 2
1045.16 2
1045.24 2
1045.31 2
1045.39 3
1045.46 3
1045.53 3
1045.61 4
1045.68 4
1045.76 4
1045.83 3
1045.91 3
1045.98 3
1046.05 2
1046.13 2
1046.20 1
1046.28 1
1046.35 1
1046.42 2
1046.50 2
1046.57 3
1046.65 3
1046.72 3
1046.80 3
1046.87 3
1046.94 3
1047.02 3
1047.09 2
1047.17 2
1047.24 2
1047.32 3
1047.39 3
1047.46 3
1047.54 3
1047.61 3
1047.69 2
1047.76 2
1047.83 1
1047.91 1
1047.98 1
1048.06 1
1048.13 1
1048.21 2
1048.28 2
1048.35 3
1048.43 3
1048.50 3
1048.58 3
1048.65 3
1048.73 2
1048.80 2
1048.87 2
1048.95 2
1049.02 2
1049.10 2
1049.17 2
1049.25 2
1049.32 2
1049.40 2
1049.47 2
1049.54 2
1049.62 3
1049.69 3
1049.77 3
1049.84 3
1049.92 3
1049.99 4
1050.06 4
1050.14 4
1050.21 3
1050.29 3
1050.36 2
1050.44 2
1050.51 1
1050.58 1
1050.66 1
1050.73 1
1050.81 1
1050.88 1
1050.96 1
1051.03 1
1051.11 1
1051.18 0
1051.25 0
1051.33 0
1051.40 0
1051.48 1
1051.55 2
1051.63 3
1051.70 4
1051.77 5
1051.85 6
1051.92 6
1052.00 6
1052.07 6
1052.15 5
1052.22 5
1052.30 5
1052.37 4
1052.44 4
1052.52 5
1052.59 5
1052.67 5
1052.74 4
1052.82 4
1052.89 3
1052.97 2
1053.04 1
1053.11 1
1053.19 0
1053.26 0
1053.34 0
1053.41 0
1053.49 1
1053.56 1
1053.64 1
1053.71 1
1053.78 1
1053.86 1
1053.93 1
1054.01 1
1054.08 0
1054.16 1
1054.23 1
1054.31 1
1054.38 1
1054.45 0
1054.53 0
1054.60 0
1054.68 0
1054.75 0
1054.83 0
1054.90 0
1054.98 0
1055.05 0
1055.13 0
1055.20 1
1055.27 1
1055.35 1
1055.42 1
1055.50 1
1055.57 0
1055.65 0
1055.72 1
1055.80 1
1055.87 1
1055.95 2
1056.02 2
1056.09 3
1056.17 3
1056.24 3
1056.32 2
1056.39 2
1056.47 2
1056.54 2
1056.62 2
1056.69 2
1056.77 3
1056.84 4
1056.91 4
1056.99 5
1057.06 6
1057.14 6
1057.21 6
1057.29 6
1057.36 6
1057.44 5
1057.51 4
1057.59 3
1057.66 3
1057.74 2
1057.81 2
1057.88 2
1057.96 2
1058.03 2
1058.11 3
1058.18 3
1058.26 4
1058.33 5
1058.41 5
1058.48 5
1058.56 5
1058.63 5
1058.71 4
1058.78 4
1058.85 4
1058.93 4
1059.00 4
1059.08 4
1059.15 5
1059.23 5
1059.30 5
1059.38 6
1059.45 6
1059.53 6
1059.60 7
1059.68 6
1059.75 6
1059.83 5
1059.90 4
1059.97 4
1060.05 3
1060.12 3
1060.20 3
1060.27 3
1060.35 4
1060.42 5
1060.50 6
1060.57 7
1060.65 7
1060.72 8
1060.80 7
1060.87 7
1060.95 7
1061.02 7
1061.10 7
1061.17 7
1061.24 8
1061.32 8
1061.39 8
1061.47 7
1061.54 7
1061.62 6
1061.69 6
1061.77 5
1061.84 5
1061.92 4
1061.99 4
1062.07 4
1062.14 4
1062.22 4
1062.29 3
1062.37 3
1062.44 3
1062.52 2
1062.59 2
1062.67 2
1062.74 2
1062.81 2
1062.89 1
1062.96 1
1063.04 2
1063.11 2
1063.19 3
1063.26 4
1063.34 5
1063.41 7
1063.49 8
1063.56 10
1063.64 11
1063.71 11
1063.79 11
1063.86 11
1063.94 11
1064.01 10
1064.09 9
1064.16 9
1064.24 8
1064.31 7
1064.39 6
1064.46 5
1064.54 5
1064.61 4
1064.69 4
1064.76 4
1064.84 4
1064.91 4
1064.98 4
1065.06 4
1065.13 4
1065.21 4
1065.28 5
1065.36 5
1065.43 5
1065.51 5
1065.58 4
1065.66 4
1065.73 3
1065.81 3
1065.88 3
1065.96 3
1066.03 3
1066.11 5
1066.18 6
1066.26 7
1066.33 9
1066.41 10
1066.48 10
1066.56 10
1066.63 10
1066.71 10
1066.78 10
1066.86 9
1066.93 9
1067.01 9
1067.08 8
1067.16 8
1067.23 8
1067.31 8
1067.38 8
1067.46 8
1067.53 8
1067.61 8
1067.68 8
1067.76 7
1067.83 7
1067.91 6
1067.98 5
1068.06 4
1068.13 4
1068.21 3
1068.28 3
1068.36 3
1068.43 3
1068.51 3
1068.58 3
1068.66 3
1068.73 3
1068.81 3
1068.88 3
1068.96 3
1069.03 3
1069.11 4
1069.18 4
1069.26 5
1069.33 5
1069.41 6
1069.48 6
1069.56 5
1069.63 5
1069.71 4
1069.78 3
1069.86 2
1069.93 2
1070.01 1
1070.08 1
1070.16 1
1070.23 1
1070.31 0
1070.38 0
1070.46 0
1070.53 0
1070.61 1
1070.68 1
1070.76 2
1070.83 2
1070.91 3
1070.98 3
1071.06 3
1071.13 3
1071.21 3
1071.28 3
1071.36 3
1071.43 4
1071.51 4
1071.58 5
1071.66 6
1071.73 8
1071.81 8
1071.88 9
1071.96 8
1072.03 8
1072.11 7
1072.18 5
1072.26 3
1072.33 2
1072.41 1
1072.48 0
1072.56 0
1072.63 0
1072.71 0
1072.79 0
1072.86 0
1072.94 0
1073.01 0
1073.09 0
1073.16 0
1073.24 0
1073.31 0
1073.39 1
1073.46 2
1073.54 3
1073.61 5
1073.69 6
1073.76 7
1073.84 7
1073.91 7
1073.99 7
1074.06 6
1074.14 5
1074.21 4
1074.29 3
1074.36 2
1074.44 2
1074.51 2
1074.59 3
1074.66 4
1074.74 5
1074.81 5
1074.89 6
1074.97 6
1075.04 5
1075.12 5
1075.19 4
1075.27 3
1075.34 3
1075.42 2
1075.49 2
1075.57 2
1075.64 2
1075.72 3
1075.79 4
1075.87 6
1075.94 7
1076.02 9
1076.09 10
1076.17 11
1076.24 12
1076.32 13
1076.39 13
1076.47 13
1076.55 13
1076.62 13
1076.70 13
1076.77 14
1076.85 14
1076.92 15
1077.00 16
1077.07 16
1077.15 16
1077.22 16
1077.30 15
1077.37 15
1077.45 15
1077.52 14
1077.60 14
1077.67 13
1077.75 13
1077.83 13
1077.90 13
1077.98 13
1078.05 13
1078.13 13
1078.20 12
1078.28 11
1078.35 10
1078.43 9
1078.50 8
1078.58 7
1078.65 7
1078.73 7
1078.80 8
1078.88 8
1078.96 9
1079.03 10
1079.11 10
1079.18 10
1079.26 9
1079.33 9
1079.41 10
1079.48 10
1079.56 11
1079.63 13
1079.71 14
1079.78 16
1079.86 17
1079.94 19
1080.01 19
1080.09 20
1080.16 20
1080.24 20
1080.31 19
1080.39 19
1080.46 18
1080.54 17
1080.61 16
1080.69 15
1080.76 14
1080.84 12
1080.92 11
1080.99 9
1081.07 8
1081.14 8
1081.22 8
1081.29 8
1081.37 9
1081.44 10
1081.52 10
1081.59 11
1081.67 11
1081.75 10
1081.82 9
1081.90 8
1081.97 6
1082.05 6
1082.12 6
1082.20 6
1082.27 7
1082.35 8
1082.42 9
1082.50 10
1082.58 11
1082.65 11
1082.73 10
1082.80 10
1082.88 10
1082.95 9
1083.03 9
1083.10 8
1083.18 8
1083.26 8
1083.33 8
1083.41 7
1083.48 7
1083.56 7
1083.63 6
1083.71 6
1083.78 5
1083.86 5
1083.93 4
1084.01 4
1084.09 4
1084.16 4
1084.24 5
1084.31 5
1084.39 6
1084.46 7
1084.54 7
1084.61 7
1084.69 7
1084.77 7
1084.84 6
1084.92 5
1084.99 4
1085.07 4
1085.14 3
1085.22 3
1085.29 3
1085.37 4
1085.45 5
1085.52 5
1085.60 5
1085.67 5
1085.75 5
1085.82 5
1085.90 5
1085.98 5
1086.05 6
1086.13 6
1086.20 7
1086.28 7
1086.35 7
1086.43 7
1086.50 7
1086.58 7
1086.66 7
1086.73 7
1086.81 7
1086.88 7
1086.96 7
1087.03 6
1087.11 6
1087.19 5
1087.26 5
1087.34 4
1087.41 4
1087.49 5
1087.56 5
1087.64 5
1087.71 6
1087.79 6
1087.87 7
1087.94 8
1088.02 8
1088.09 9
1088.17 9
1088.24 9
1088.32 9
1088.40 9
1088.47 9
1088.55 8
1088.62 8
1088.70 8
1088.77 8
1088.85 8
1088.93 8
1089.00 9
1089.08 9
1089.15 9
1089.23 10
1089.30 10
1089.38 11
1089.46 12
1089.53 12
1089.61 12
1089.68 13
1089.76 13
1089.83 13
1089.91 12
1089.99 12
1090.06 12
1090.14 12
1090.21 13
1090.29 14
1090.36 16
1090.44 18
1090.52 20
1090.59 22
1090.67 23
1090.74 23
1090.82 22
1090.89 21
1090.97 20
1091.05 19
1091.12 17
1091.20 16
1091.27 15
1091.35 14
1091.43 13
1091.50 11
1091.58 10
1091.65 9
1091.73 9
1091.80 8
1091.88 8
1091.96 9
1092.03 9
1092.11 10
1092.18 10
1092.26 11
1092.33 12
1092.41 13
1092.49 14
1092.56 16
1092.64 18
1092.71 20
1092.79 22
1092.87 24
1092.94 25
1093.02 26
1093.09 26
1093.17 26
1093.24 26
1093.32 26
1093.40 25
1093.47 24
1093.55 23
1093.62 22
1093.70 21
1093.78 20
1093.85 19
1093.93 19
1094.00 19
1094.08 19
1094.16 20
1094.23 20
1094.31 21
1094.38 22
1094.46 23
1094.53 23
1094.61 23
1094.69 23
1094.76 22
1094.84 22
1094.91 21
1094.99 21
1095.07 21
1095.14 21
1095.22 21
1095.29 21
1095.37 22
1095.45 23
1095.52 24
1095.60 24
1095.67 25
1095.75 24
1095.83 23
1095.90 22
1095.98 21
1096.05 20
1096.13 19
1096.21 19
1096.28 18
1096.36 17
1096.43 16
1096.51 14
1096.59 13
1096.66 11
1096.74 9
1096.81 7
1096.89 7
1096.96 7
1097.04 8
1097.12 9
1097.19 11
1097.27 12
1097.34 13
1097.42 14
1097.50 14
1097.57 13
1097.65 12
1097.72 11
1097.80 10
1097.88 10
1097.95 9
1098.03 9
1098.10 8
1098.18 8
1098.26 8
1098.33 8
1098.41 8
1098.49 8
1098.56 8
1098.64 8
1098.71 7
1098.79 7
1098.87 7
1098.94 6
1099.02 5
1099.09 4
1099.17 2
1099.25 1
1099.32 1
1099.40 1
1099.47 1
1099.55 2
1099.63 2
1099.70 3
1099.78 3
1099.85 3
1099.93 2
1100.01 1
1100.08 0
1100.16 0
1100.23 0
1100.31 0
1100.39 0
1100.46 0
1100.54 0
1100.62 0
1100.69 0
1100.77 0
1100.84 0
1100.92 0
1101.00 1
1101.07 2
1101.15 3
1101.22 5
1101.30 7
1101.38 8
1101.45 9
1101.53 9
1101.60 9
1101.68 9
1101.76 9
1101.83 9
1101.91 9
1101.99 9
1102.06 8
1102.14 8
1102.21 8
1102.29 8
1102.37 8
1102.44 9
1102.52 10
1102.59 11
1102.67 12
1102.75 12
1102.82 12
1102.90 11
1102.98 9
1103.05 8
1103.13 7
1103.20 5
1103.28 5
1103.36 4
1103.43 4
1103.51 4
1103.59 5
1103.66 6
1103.74 6
1103.81 7
1103.89 7
1103.97 8
1104.04 8
1104.12 8
1104.20 9
1104.27 9
1104.35 9
1104.42 9
1104.50 9
1104.58 10
1104.65 12
1104.73 14
1104.81 16
1104.88 19
1104.96 21
1105.03 22
1105.11 23
1105.19 23
1105.26 23
1105.34 22
1105.42 21
1105.49 21
1105.57 20
1105.64 20
1105.72 20
1105.80 21
1105.87 21
1105.95 22
1106.03 22
1106.10 21
1106.18 21
1106.25 20
1106.33 19
1106.41 19
1106.48 19
1106.56 20
1106.64 21
1106.71 22
1106.79 22
1106.86 23
1106.94 23
1107.02 23
1107.09 23
1107.17 23
1107.25 23
1107.32 23
1107.40 23
1107.48 22
1107.55 20
1107.63 19
1107.70 18
1107.78 17
1107.86 16
1107.93 16
1108.01 17
1108.09 17
1108.16 18
1108.24 18
1108.32 19
1108.39 20
1108.47 20
1108.54 21
1108.62 21
1108.70 21
1108.77 20
1108.85 19
1108.93 17
1109.00 16
1109.08 14
1109.16 13
1109.23 11
1109.31 10
1109.38 9
1109.46 8
1109.54 7
1109.61 7
1109.69 7
1109.77 7
1109.84 8
1109.92 9
1110.00 10
1110.07 11
1110.15 11
1110.23 11
1110.30 11
1110.38 10
1110.46 10
1110.53 9
1110.61 8
1110.68 7
1110.76 6
1110.84 6
1110.91 5
1110.99 5
1111.07 5
1111.14 6
1111.22 6
1111.30 7
1111.37 7
1111.45 8
1111.53 8
1111.60 8
1111.68 9
1111.76 9
1111.83 10
1111.91 12
1111.98 14
1112.06 16
1112.14 19
1112.21 22
1112.29 24
1112.37 25
1112.44 26
1112.52 25
1112.60 23
1112.67 21
1112.75 19
1112.83 17
1112.90 15
1112.98 15
1113.06 15
1113.13 16
1113.21 17
1113.29 19
1113.36 20
1113.44 20
1113.52 20
1113.59 20
1113.67 19
1113.74 19
1113.82 19
1113.90 19
1113.97 20
1114.05 20
1114.13 20
1114.20 20
1114.28 19
1114.36 17
1114.43 16
1114.51 14
1114.59 12
1114.66 11
1114.74 9
1114.82 8
1114.89 7
1114.97 7
1115.05 7
1115.12 8
1115.20 9
1115.28 10
1115.35 12
1115.43 13
1115.51 14
1115.58 15
1115.66 15
1115.74 15
1115.81 15
1115.89 15
1115.97 15
1116.04 15
1116.12 15
1116.20 16
1116.27 17
1116.35 17
1116.43 18
1116.50 18
1116.58 18
1116.66 16
1116.73 14
1116.81 12
1116.89 11
1116.96 10
1117.04 10
1117.12 11
1117.19 13
1117.27 15
1117.35 17
1117.42 18
1117.50 19
1117.58 19
1117.65 19
1117.73 18
1117.81 18
1117.88 18
1117.96 18
1118.04 18
1118.11 18
1118.19 18
1118.27 19
1118.34 19
1118.42 19
1118.50 19
1118.57 18
1118.65 18
1118.73 17
1118.80 17
1118.88 18
1118.96 18
1119.03 19
1119.11 19
1119.19 20
1119.26 19
1119.34 18
1119.42 17
1119.49 15
1119.57 12
1119.65 9
1119.72 7
1119.80 5
1119.88 4
1119.95 4
1120.03 4
1120.11 5
1120.19 6
1120.26 7
1120.34 8
1120.42 8
1120.49 8
1120.57 8
1120.65 7
1120.72 6
1120.80 5
1120.88 5
1120.95 5
1121.03 6
1121.11 8
1121.18 9
1121.26 11
1121.34 13
1121.41 15
1121.49 16
1121.57 17
1121.64 17
1121.72 17
1121.80 16
1121.87 16
1121.95 15
1122.03 15
1122.11 15
1122.18 14
1122.26 14
1122.34 13
1122.41 11
1122.49 9
1122.57 7
1122.64 5
1122.72 4
1122.80 4
1122.87 5
1122.95 6
1123.03 7
1123.10 8
1123.18 9
1123.26 9
1123.34 8
1123.41 6
1123.49 5
1123.57 3
1123.64 2
1123.72 1
1123.80 1
1123.87 1
1123.95 1
1124.03 2
1124.10 3
1124.18 4
1124.26 4
1124.34 5
1124.41 5
1124.49 6
1124.57 6
1124.64 6
1124.72 6
1124.80 6
1124.87 5
1124.95 5
1125.03 4
1125.10 3
1125.18 3
1125.26 2
1125.34 2
1125.41 2
1125.49 3
1125.57 3
1125.64 3
1125.72 4
1125.80 4
1125.87 5
1125.95 6
1126.03 7
1126.11 8
1126.18 8
1126.26 8
1126.34 8
1126.41 7
1126.49 6
1126.57 5
1126.64 3
1126.72 3
1126.80 2
1126.88 3
1126.95 3
1127.03 4
1127.11 5
1127.18 6
1127.26 6
1127.34 6
1127.41 5
1127.49 4
1127.57 3
1127.65 1
1127.72 1
1127.80 1
1127.88 1
1127.95 2
1128.03 3
1128.11 4
1128.18 5
1128.26 6
1128.34 7
1128.42 8
1128.49 8
1128.57 9
1128.65 9
1128.72 8
1128.80 8
1128.88 7
1128.96 7
1129.03 7
1129.11 7
1129.19 7
1129.26 8
1129.34 9
1129.42 9
1129.50 10
1129.57 11
1129.65 11
1129.73 11
1129.80 12
1129.88 12
1129.96 12
1130.03 11
1130.11 11
1130.19 11
1130.27 10
1130.34 9
1130.42 7
1130.50 6
1130.57 4
1130.65 3
1130.73 3
1130.81 3
1130.88 5
1130.96 7
1131.04 9
1131.11 12
1131.19 14
1131.27 16
1131.35 17
1131.42 18
1131.50 18
1131.58 19
1131.65 19
1131.73 19
1131.81 19
1131.89 20
1131.96 20
1132.04 21
1132.12 22
1132.20 22
1132.27 23
1132.35 23
1132.43 22
1132.50 22
1132.58 21
1132.66 21
1132.74 20
1132.81 20
1132.89 20
1132.97 20
1133.04 20
1133.12 20
1133.20 19
1133.28 18
1133.35 17
1133.43 18
1133.51 19
1133.59 21
1133.66 23
1133.74 27
1133.82 31
1133.89 34
1133.97 38
1134.05 42
1134.13 45
1134.20 48
1134.28 50
1134.36 53
1134.43 54
1134.51 55
1134.59 55
1134.67 54
1134.74 53
1134.82 50
1134.90 47
1134.98 44
1135.05 42
1135.13 39
1135.21 38
1135.29 37
1135.36 37
1135.44 38
1135.52 39
1135.59 41
1135.67 43
1135.75 45
1135.83 46
1135.90 46
1135.98 45
1136.06 43
1136.14 40
1136.21 38
1136.29 35
1136.37 33
1136.44 32
1136.52 32
1136.60 32
1136.68 32
1136.75 33
1136.83 34
1136.91 35
1136.99 36
1137.06 37
1137.14 36
1137.22 35
1137.30 33
1137.37 31
1137.45 28
1137.53 24
1137.61 22
1137.68 20
1137.76 19
1137.84 19
1137.91 19
1137.99 21
1138.07 22
1138.15 24
1138.22 25
1138.30 25
1138.38 25
1138.46 25
1138.53 23
1138.61 21
1138.69 19
1138.77 17
1138.84 16
1138.92 14
1139.00 13
1139.08 13
1139.15 13
1139.23 14
1139.31 15
1139.39 16
1139.46 16
1139.54 18
1139.62 19
1139.70 20
1139.77 21
1139.85 23
1139.93 24
1140.01 25
1140.08 25
1140.16 23
1140.24 21
1140.31 18
1140.39 15
1140.47 12
1140.55 9
1140.62 7
1140.70 5
1140.78 4
1140.86 3
1140.93 2
1141.01 1
1141.09 0
1141.17 0
1141.24 0
1141.32 0
1141.40 0
1141.48 1
1141.55 2
1141.63 4
1141.71 6
1141.79 7
1141.86 8
1141.94 8
1142.02 8
1142.10 8
1142.17 7
1142.25 7
1142.33 6
1142.41 6
1142.49 6
1142.56 6
1142.64 6
1142.72 6
1142.80 6
1142.87 5
1142.95 4
1143.03 3
1143.11 2
1143.18 0
1143.26 0
1143.34 0
1143.42 0
1143.49 0
1143.57 0
1143.65 0
1143.73 0
1143.80 0
1143.88 2
1143.96 4
1144.04 5
1144.11 6
1144.19 7
1144.27 7
1144.35 7
1144.42 7
1144.50 7
1144.58 8
1144.66 9
1144.73 11
1144.81 13
1144.89 15
1144.97 17
1145.05 18
1145.12 18
1145.20 17
1145.28 15
1145.36 12
1145.43 9
1145.51 6
1145.59 4
1145.67 2
1145.74 1
1145.82 1
1145.90 3
1145.98 5
1146.05 7
1146.13 10
1146.21 12
1146.29 14
1146.37 15
1146.44 16
1146.52 17
1146.60 18
1146.68 19
1146.75 20
1146.83 21
1146.91 23
1146.99 24
1147.06 25
1147.14 26
1147.22 27
1147.30 27
1147.38 26
1147.45 24
1147.53 22
1147.61 20
1147.69 18
1147.76 16
1147.84 14
1147.92 14
1148.00 13
1148.08 14
1148.15 16
1148.23 19
1148.31 22
1148.39 25
1148.46 28
1148.54 31
1148.62 32
1148.70 32
1148.77 31
1148.85 30
1148.93 28
1149.01 25
1149.09 23
1149.16 22
1149.24 21
1149.32 20
1149.40 20
1149.47 20
1149.55 21
1149.63 21
1149.71 21
1149.79 22
1149.86 23
1149.94 24
1150.02 25
1150.10 26
1150.17 28
1150.25 30
1150.33 32
1150.41 34
1150.49 35
1150.56 37
1150.64 39
1150.72 41
1150.80 43
1150.88 44
1150.95 46
1151.03 48
1151.11 49
1151.19 49
1151.26 49
1151.34 48
1151.42 47
1151.50 45
1151.58 44
1151.65 43
1151.73 42
1151.81 42
1151.89 42
1151.96 43
1152.04 44
1152.12 45
1152.20 46
1152.28 47
1152.35 48
1152.43 50
1152.51 51
1152.59 52
1152.67 52
1152.74 52
1152.82 50
1152.90 48
1152.98 46
1153.06 43
1153.13 39
1153.21 35
1153.29 31
1153.37 27
1153.44 24
1153.52 22
1153.60 21
1153.68 21
1153.76 22
1153.83 23
1153.91 23
1153.99 24
1154.07 23
1154.15 22
1154.22 21
1154.30 20
1154.38 19
1154.46 18
1154.54 18
1154.61 18
1154.69 18
1154.77 18
1154.85 18
1154.93 18
1155.00 17
1155.08 15
1155.16 14
1155.24 13
1155.32 12
1155.39 12
1155.47 12
1155.55 13
1155.63 13
1155.71 13
1155.78 13
1155.86 12
1155.94 11
1156.02 10
1156.10 9
1156.17 8
1156.25 7
1156.33 6
1156.41 6
1156.49 6
1156.56 6
1156.64 8
1156.72 10
1156.80 12
1156.88 14
1156.95 15
1157.03 16
1157.11 17
1157.19 16
1157.27 16
1157.34 15
1157.42 15
1157.50 14
1157.58 14
1157.66 14
1157.73 15
1157.81 15
1157.89 16
1157.97 16
1158.05 17
1158.12 19
1158.20 21
1158.28 23
1158.36 25
1158.44 28
1158.51 30
1158.59 32
1158.67 32
1158.75 32
1158.83 30
1158.91 28
1158.98 25
1159.06 21
1159.14 18
1159.22 16
1159.30 15
1159.37 15
1159.45 16
1159.53 17
1159.61 19
1159.69 20
1159.76 21
1159.84 22
1159.92 22
1160.00 22
1160.08 22
1160.16 22
1160.23 22
1160.31 22
1160.39 22
1160.47 23
1160.55 24
1160.62 24
1160.70 25
1160.78 25
1160.86 25
1160.94 24
1161.01 22
1161.09 20
1161.17 17
1161.25 15
1161.33 13
1161.41 12
1161.48 11
1161.56 11
1161.64 11
1161.72 11
1161.80 12
1161.87 12
1161.95 12
1162.03 12
1162.11 11
1162.19 10
1162.27 10
1162.34 9
1162.42 9
1162.50 9
1162.58 9
1162.66 8
1162.74 8
1162.81 7
1162.89 6
1162.97 4
1163.05 2
1163.13 0
1163.20 0
1163.28 0
1163.36 0
1163.44 0
1163.52 0
1163.60 1
1163.67 3
1163.75 5
1163.83 7
1163.91 9
1163.99 10
1164.07 11
1164.14 11
1164.22 12
1164.30 13
1164.38 14
1164.46 17
1164.54 20
1164.61 23
1164.69 27
1164.77 30
1164.85 32
1164.93 34
1165.00 34
1165.08 33
1165.16 32
1165.24 30
1165.32 29
1165.40 28
1165.47 27
1165.55 26
1165.63 26
1165.71 25
1165.79 25
1165.87 24
1165.94 25
1166.02 25
1166.10 26
1166.18 28
1166.26 29
1166.34 30
1166.41 30
1166.49 30
1166.57 30
1166.65 29
1166.73 27
1166.81 26
1166.88 24
1166.96 22
1167.04 21
1167.12 19
1167.20 18
1167.28 17
1167.36 15
1167.43 14
1167.51 13
1167.59 11
1167.67 9
1167.75 7
1167.83 5
1167.90 4
1167.98 2
1168.06 1
1168.14 0
1168.22 0
1168.30 0
1168.37 0
1168.45 0
1168.53 0
1168.61 0
1168.69 0
1168.77 0
1168.84 2
1168.92 4
1169.00 5
1169.08 7
1169.16 8
1169.24 10
1169.32 10
1169.39 10
1169.47 10
1169.55 9
1169.63 8
1169.71 7
1169.79 6
1169.86 6
1169.94 6
1170.02 7
1170.10 7
1170.18 7
1170.26 7
1170.34 7
1170.41 7
1170.49 8
1170.57 10
1170.65 12
1170.73 14
1170.81 16
1170.88 17
1170.96 17
1171.04 16
1171.12 15
1171.20 13
1171.28 12
1171.36 12
1171.43 13
1171.51 14
1171.59 16
1171.67 19
1171.75 21
1171.83 23
1171.91 24
1171.98 25
1172.06 26
1172.14 26
1172.22 25
1172.30 24
1172.38 23
1172.46 21
1172.53 19
1172.61 17
1172.69 15
1172.77 13
1172.85 13
1172.93 14
1173.01 17
1173.08 20
1173.16 24
1173.24 27
1173.32 30
1173.40 32
1173.48 33
1173.56 33
1173.63 33
1173.71 33
1173.79 34
1173.87 35
1173.95 37
1174.03 38
1174.11 39
1174.18 39
1174.26 37
1174.34 35
1174.42 33
1174.50 31
1174.58 30
1174.66 31
1174.73 33
1174.81 35
1174.89 38
1174.97 41
1175.05 43
1175.13 45
1175.21 47
1175.29 48
1175.36 49
1175.44 49
1175.52 49
1175.60 48
1175.68 46
1175.76 44
1175.84 41
1175.91 37
1175.99 34
1176.07 30
1176.15 27
1176.23 24
1176.31 20
1176.39 18
1176.47 15
1176.54 13
1176.62 11
1176.70 10
1176.78 9
1176.86 10
1176.94 11
1177.02 12
1177.09 13
1177.17 14
1177.25 14
1177.33 14
1177.41 13
1177.49 13
1177.57 12
1177.65 12
1177.72 12
1177.80 11
1177.88 11
1177.96 12
1178.04 12
1178.12 14
1178.20 15
1178.28 17
1178.35 18
1178.43 20
1178.51 21
1178.59 21
1178.67 21
1178.75 21
1178.83 22
1178.91 22
1178.98 22
1179.06 22
1179.14 21
1179.22 20
1179.30 18
1179.38 17
1179.46 15
1179.54 14
1179.61 13
1179.69 14
1179.77 15
1179.85 17
1179.93 19
1180.01 21
1180.09 23
1180.17 23
1180.25 24
1180.32 25
1180.40 26
1180.48 28
1180.56 30
1180.64 32
1180.72 34
1180.80 36
1180.88 36
1180.95 36
1181.03 34
1181.11 32
1181.19 29
1181.27 26
1181.35 23
1181.43 21
1181.51 19
1181.59 18
1181.66 17
1181.74 17
1181.82 17
1181.90 16
1181.98 15
1182.06 14
1182.14 14
1182.22 13
1182.30 14
1182.37 14
1182.45 15
1182.53 17
1182.61 17
1182.69 17
1182.77 16
1182.85 14
1182.93 13
1183.01 11
1183.08 9
1183.16 8
1183.24 7
1183.32 7
1183.40 7
1183.48 7
1183.56 7
1183.64 8
1183.72 9
1183.79 11
1183.87 13
1183.95 15
1184.03 17
1184.11 18
1184.19 19
1184.27 19
1184.35 18
1184.43 18
1184.50 18
1184.58 18
1184.66 19
1184.74 20
1184.82 21
1184.90 21
1184.98 19
1185.06 18
1185.14 16
1185.22 14
1185.29 12
1185.37 11
1185.45 11
1185.53 10
1185.61 10
1185.69 10
1185.77 10
1185.85 10
1185.93 11
1186.01 12
1186.08 13
1186.16 14
1186.24 14
1186.32 14
1186.40 14
1186.48 13
1186.56 12
1186.64 11
1186.72 9
1186.80 7
1186.87 5
1186.95 3
1187.03 1
1187.11 0
1187.19 0
1187.27 0
1187.35 0
1187.43 0
1187.51 0
1187.59 0
1187.67 0
1187.74 3
1187.82 7
1187.90 12
1187.98 15
1188.06 18
1188.14 19
1188.22 19
1188.30 18
1188.38 17
1188.46 15
1188.54 14
1188.61 13
1188.69 12
1188.77 11
1188.85 10
1188.93 9
1189.01 9
1189.09 8
1189.17 7
1189.25 7
1189.33 7
1189.41 8
1189.48 9
1189.56 11
1189.64 12
1189.72 14
1189.80 15
1189.88 15
1189.96 14
1190.04 13
1190.12 11
1190.20 9
1190.28 8
1190.35 6
1190.43 5
1190.51 5
1190.59 6
1190.67 8
1190.75 10
1190.83 13
1190.91 16
1190.99 19
1191.07 22
1191.15 26
1191.23 29
1191.30 31
1191.38 33
1191.46 34
1191.54 35
1191.62 35
1191.70 35
1191.78 34
1191.86 33
1191.94 32
1192.02 30
1192.10 28
1192.18 26
1192.26 25
1192.33 24
1192.41 23
1192.49 24
1192.57 24
1192.65 25
1192.73 26
1192.81 27
1192.89 27
1192.97 26
1193.05 26
1193.13 25
1193.21 23
1193.29 21
1193.36 18
1193.44 15
1193.52 11
1193.60 8
1193.68 6
1193.76 5
1193.84 4
1193.92 5
1194.00 7
1194.08 8
1194.16 9
1194.24 8
1194.32 7
1194.39 6
1194.47 4
1194.55 2
1194.63 2
1194.71 1
1194.79 2
1194.87 3
1194.95 4
1195.03 5
1195.11 6
1195.19 6
1195.27 7
1195.35 8
1195.43 9
1195.51 11
1195.58 14
1195.66 18
1195.74 21
1195.82 25
1195.90 28
1195.98 30
1196.06 32
1196.14 32
1196.22 32
1196.30 30
1196.38 27
1196.46 23
1196.54 18
1196.62 13
1196.70 7
1196.77 2
1196.85 0
1196.93 0
1197.01 0
1197.09 0
1197.17 0
1197.25 2
1197.33 5
1197.41 8
1197.49 11
1197.57 14
1197.65 16
1197.73 17
1197.81 18
1197.89 18
1197.97 18
1198.04 17
1198.12 16
1198.20 15
1198.28 14
1198.36 13
1198.44 13
1198.52 14
1198.60 16
1198.68 18
1198.76 20
1198.84 22
1198.92 24
1199.00 24
1199.08 24
1199.16 23
1199.24 21
1199.32 20
1199.40 19
1199.47 20
1199.55 21
1199.63 23
1199.71 26
1199.79 29
1199.87 31
1199.95 33
1200.03 33
1200.11 32
1200.19 30
1200.27 28
1200.35 26
1200.43 24
1200.51 23
1200.59 23
1200.67 23
1200.75 23
1200.83 23
1200.91 23
1200.98 23
1201.06 22
1201.14 21
1201.22 20
1201.30 19
1201.38 18
1201.46 18
1201.54 18
1201.62 19
1201.70 20
1201.78 22
1201.86 24
1201.94 26
1202.02 27
1202.10 28
1202.18 28
1202.26 27
1202.34 26
1202.42 23
1202.50 21
1202.58 18
1202.65 16
1202.73 15
1202.81 13
1202.89 12
1202.97 11
1203.05 10
1203.13 9
1203.21 7
1203.29 5
1203.37 3
1203.45 1
1203.53 0
1203.61 0
1203.69 0
1203.77 0
1203.85 0
1203.93 0
1204.01 0
1204.09 0
1204.17 1
1204.25 4
1204.33 6
1204.41 8
1204.49 10
1204.56 13
1204.64 15
1204.72 18
1204.80 22
1204.88 26
1204.96 30
1205.04 34
1205.12 37
1205.20 38
1205.28 38
1205.36 37
1205.44 35
1205.52 33
1205.60 31
1205.68 31
1205.76 31
1205.84 33
1205.92 36
1206.00 40
1206.08 43
1206.16 46
1206.24 48
1206.32 50
1206.40 50
1206.48 49
1206.56 47
1206.64 44
1206.72 41
1206.80 36
1206.87 31
1206.95 25
1207.03 20
1207.11 16
1207.19 13
1207.27 11
1207.35 11
1207.43 12
1207.51 15
1207.59 18
1207.67 21
1207.75 25
1207.83 29
1207.91 32
1207.99 35
1208.07 37
1208.15 40
1208.23 42
1208.31 44
1208.39 47
1208.47 49
1208.55 52
1208.63 55
1208.71 57
1208.79 58
1208.87 59
1208.95 58
1209.03 57
1209.11 56
1209.19 56
1209.27 57
1209.35 59
1209.43 62
1209.51 66
1209.59 70
1209.67 73
1209.75 76
1209.83 78
1209.91 78
1209.99 78
1210.06 78
1210.14 77
1210.22 77
1210.30 76
1210.38 76
1210.46 75
1210.54 73
1210.62 72
1210.70 70
1210.78 69
1210.86 69
1210.94 70
1211.02 72
1211.10 74
1211.18 75
1211.26 76
1211.34 74
1211.42 70
1211.50 63
1211.58 56
1211.66 49
1211.74 44
1211.82 40
1211.90 39
1211.98 39
1212.06 41
1212.14 44
1212.22 48
1212.30 51
1212.38 55
1212.46 59
1212.54 62
1212.62 64
1212.70 65
1212.78 64
1212.86 61
1212.94 57
1213.02 52
1213.10 46
1213.18 41
1213.26 37
1213.34 34
1213.42 32
1213.50 32
1213.58 32
1213.66 33
1213.74 34
1213.82 34
1213.90 33
1213.98 32
1214.06 29
1214.14 26
1214.22 23
1214.30 19
1214.38 15
1214.46 11
1214.54 8
1214.62 6
1214.70 5
1214.78 5
1214.86 6
1214.94 8
1215.02 10
1215.10 11
1215.18 13
1215.26 14
1215.34 15
1215.42 17
1215.50 18
1215.58 19
1215.66 20
1215.74 21
1215.82 21
1215.90 20
1215.98 19
1216.06 17
1216.14 14
1216.22 11
1216.30 9
1216.38 8
1216.46 7
1216.54 8
1216.62 9
1216.70 10
1216.78 12
1216.86 13
1216.94 14
1217.02 14
1217.10 14
1217.18 14
1217.26 13
1217.34 13
1217.42 13
1217.50 12
1217.58 12
1217.66 12
1217.74 13
1217.82 13
1217.90 13
1217.98 13
1218.06 13
1218.14 13
1218.22 13
1218.30 13
1218.38 12
1218.46 11
1218.54 9
1218.62 7
1218.70 4
1218.78 2
1218.86 0
1218.94 0
1219.02 0
1219.10 0
1219.18 0
1219.26 0
1219.34 0
1219.42 0
1219.50 0
1219.58 2
1219.66 4
1219.74 7
1219.82 9
1219.90 10
1219.98 10
1220.06 10
1220.14 10
1220.22 11
1220.30 12
1220.38 15
1220.46 18
1220.54 21
1220.62 23
1220.70 25
1220.78 25
1220.86 25
1220.94 23
1221.02 21
1221.10 19
1221.18 17
1221.26 15
1221.34 12
1221.42 10
1221.50 7
1221.58 6
1221.66 5
1221.74 4
1221.82 4
1221.90 4
1221.98 4
1222.06 4
1222.15 3
1222.23 3
1222.31 3
1222.39 3
1222.47 5
1222.55 7
1222.63 9
1222.71 12
1222.79 13
1222.87 14
1222.95 14
1223.03 13
1223.11 12
1223.19 10
1223.27 9
1223.35 8
1223.43 8
1223.51 9
1223.59 12
1223.67 15
1223.75 19
1223.83 22
1223.91 24
1223.99 25
1224.07 24
1224.15 22
1224.23 19
1224.31 15
1224.39 11
1224.47 8
1224.55 6
1224.63 5
1224.71 4
1224.79 2
1224.87 2
1224.95 1
1225.03 1
1225.11 2
1225.19 3
1225.27 6
1225.36 8
1225.44 11
1225.52 12
1225.60 14
1225.68 14
1225.76 15
1225.84 16
1225.92 17
1226.00 19
1226.08 20
1226.16 22
1226.24 23
1226.32 22
1226.40 21
1226.48 18
1226.56 15
1226.64 11
1226.72 9
1226.80 7
1226.88 7
1226.96 7
1227.04 9
1227.12 11
1227.20 13
1227.28 15
1227.36 16
1227.44 17
1227.52 17
1227.60 17
1227.69 16
1227.77 15
1227.85 15
1227.93 15
1228.01 16
1228.09 18
1228.17 21
1228.25 25
1228.33 30
1228.41 34
1228.49 38
1228.57 41
1228.65 43
1228.73 45
1228.81 46
1228.89 48
1228.97 49
1229.05 51
1229.13 53
1229.21 55
1229.29 56
1229.37 55
1229.45 52
1229.53 48
1229.62 44
1229.70 38
1229.78 33
1229.86 28
1229.94 24
1230.02 20
1230.10 16
1230.18 12
1230.26 8
1230.34 4
1230.42 1
1230.50 0
1230.58 0
1230.66 0
1230.74 0
1230.82 0
1230.90 0
1230.98 0
1231.06 1
1231.14 3
1231.22 6
1231.31 9
1231.39 13
1231.47 17
1231.55 21
1231.63 24
1231.71 28
1231.79 30
1231.87 32
1231.95 33
1232.03 34
1232.11 34
1232.19 33
1232.27 31
1232.35 28
1232.43 26
1232.51 24
1232.59 23
1232.67 24
1232.75 25
1232.84 27
1232.92 29
1233.00 30
1233.08 30
1233.16 29
1233.24 28
1233.32 27
1233.40 27
1233.48 27
1233.56 28
1233.64 30
1233.72 31
1233.80 32
1233.88 33
1233.96 33
1234.04 32
1234.12 31
1234.20 30
1234.29 28
1234.37 26
1234.45 24
1234.53 23
1234.61 22
1234.69 22
1234.77 22
1234.85 23
1234.93 23
1235.01 23
1235.09 22
1235.17 21
1235.25 18
1235.33 15
1235.41 11
1235.49 7
1235.58 3
1235.66 0
1235.74 0
1235.82 0
1235.90 0
1235.98 0
1236.06 0
1236.14 0
1236.22 1
1236.30 5
1236.38 8
1236.46 12
1236.54 15
1236.62 17
1236.70 19
1236.79 20
1236.87 20
1236.95 20
1237.03 18
1237.11 16
1237.19 12
1237.27 9
1237.35 5
1237.43 2
1237.51 0
1237.59 0
1237.67 0
1237.75 0
1237.83 0
1237.91 0
1238.00 0
1238.08 0
1238.16 2
1238.24 5
1238.32 7
1238.40 8
1238.48 7
1238.56 6
1238.64 5
1238.72 3
1238.80 2
1238.88 2
1238.96 2
1239.05 3
1239.13 3
1239.21 2
1239.29 1
1239.37 0
1239.45 0
1239.53 0
1239.61 0
1239.69 0
1239.77 0
1239.85 2
1239.93 4
1240.01 7
1240.10 9
1240.18 11
1240.26 14
1240.34 16
1240.42 19
1240.50 22
1240.58 25
1240.66 28
1240.74 31
1240.82 34
1240.90 35
1240.98 35
1241.06 33
1241.15 30
1241.23 26
1241.31 21
1241.39 16
1241.47 11
1241.55 6
1241.63 4
1241.71 3
1241.79 4
1241.87 7
1241.95 10
1242.03 15
1242.12 19
1242.20 23
1242.28 26
1242.36 28
1242.44 29
1242.52 31
1242.60 32
1242.68 34
1242.76 36
1242.84 38
1242.92 40
1243.01 42
1243.09 43
1243.17 44
1243.25 44
1243.33 43
1243.41 41
1243.49 38
1243.57 34
1243.65 29
1243.73 25
1243.81 22
1243.90 19
1243.98 18
1244.06 18
1244.14 19
1244.22 20
1244.30 21
1244.38 21
1244.46 20
1244.54 18
1244.62 16
1244.70 15
1244.79 14
1244.87 14
1244.95 16
1245.03 19
1245.11 21
1245.19 24
1245.27 26
1245.35 27
1245.43 26
1245.51 25
1245.59 24
1245.68 22
1245.76 22
1245.84 21
1245.92 21
1246.00 21
1246.08 21
1246.16 20
1246.24 19
1246.32 18
1246.40 17
1246.49 16
1246.57 17
1246.65 18
1246.73 20
1246.81 22
1246.89 25
1246.97 28
1247.05 32
1247.13 35
1247.21 38
1247.30 40
1247.38 42
1247.46 42
1247.54 40
1247.62 37
1247.70 34
1247.78 31
1247.86 28
1247.94 27
1248.02 27
1248.11 28
1248.19 29
1248.27 30
1248.35 29
1248.43 27
1248.51 23
1248.59 19
1248.67 14
1248.75 10
1248.84 8
1248.92 7
1249.00 8
1249.08 10
1249.16 14
1249.24 18
1249.32 22
1249.40 25
1249.48 27
1249.57 28
1249.65 28
1249.73 28
1249.81 26
1249.89 24
1249.97 23
1250.05 21
1250.13 20
1250.21 19
1250.30 17
1250.38 15
1250.46 13
1250.54 11
1250.62 9
1250.70 8
1250.78 9
1250.86 11
1250.94 14
1251.03 18
1251.11 21
1251.19 24
1251.27 25
1251.35 25
1251.43 25
1251.51 24
1251.59 23
1251.67 22
1251.76 22
1251.84 21
1251.92 21
1252.00 20
1252.08 18
1252.16 16
1252.24 15
1252.32 14
1252.41 14
1252.49 15
1252.57 16
1252.65 17
1252.73 19
1252.81 20
1252.89 20
1252.97 19
1253.05 17
1253.14 15
1253.22 11
1253.30 8
1253.38 5
1253.46 3
1253.54 2
1253.62 3
1253.70 5
1253.79 9
1253.87 13
1253.95 17
1254.03 20
1254.11 23
1254.19 25
1254.27 26
1254.35 26
1254.44 27
1254.52 27
1254.60 28
1254.68 28
1254.76 27
1254.84 24
1254.92 21
1255.00 17
1255.09 13
1255.17 11
1255.25 9
1255.33 11
1255.41 14
1255.49 20
1255.57 28
1255.65 35
1255.74 43
1255.82 48
1255.90 52
1255.98 53
1256.06 52
1256.14 49
1256.22 46
1256.31 43
1256.39 40
1256.47 38
1256.55 38
1256.63 38
1256.71 39
1256.79 39
1256.87 40
1256.96 41
1257.04 42
1257.12 43
1257.20 45
1257.28 47
1257.36 50
1257.44 52
1257.53 54
1257.61 56
1257.69 57
1257.77 58
1257.85 58
1257.93 58
1258.01 57
1258.09 55
1258.18 53
1258.26 50
1258.34 48
1258.42 46
1258.50 44
1258.58 44
1258.66 43
1258.75 43
1258.83 43
1258.91 43
1258.99 42
1259.07 41
1259.15 40
1259.23 39
1259.32 38
1259.40 37
1259.48 36
1259.56 35
1259.64 35
1259.72 35
1259.80 35
1259.89 36
1259.97 37
1260.05 38
1260.13 39
1260.21 39
1260.29 38
1260.37 37
1260.46 36
1260.54 34
1260.62 32
1260.70 30
1260.78 28
1260.86 27
1260.94 25
1261.03 23
1261.11 21
1261.19 19
1261.27 16
1261.35 12
1261.43 9
1261.51 6
1261.60 2
1261.68 0
1261.76 0
1261.84 0
1261.92 0
1262.00 0
1262.09 0
1262.17 0
1262.25 0
1262.33 0
1262.41 1
1262.49 3
1262.57 5
1262.66 7
1262.74 8
1262.82 9
1262.90 10
1262.98 10
1263.06 10
1263.14 10
1263.23 10
1263.31 10
1263.39 10
1263.47 10
1263.55 11
1263.63 13
1263.72 14
1263.80 17
1263.88 19
1263.96 21
1264.04 23
1264.12 24
1264.20 25
1264.29 25
1264.37 25
1264.45 25
1264.53 25
1264.61 25
1264.69 26
1264.78 27
1264.86 28
1264.94 30
1265.02 32
1265.10 33
1265.18 33
1265.27 33
1265.35 32
1265.43 31
1265.51 29
1265.59 28
1265.67 27
1265.76 27
1265.84 29
1265.92 32
1266.00 35
1266.08 39
1266.16 42
1266.24 44
1266.33 44
1266.41 42
1266.49 39
1266.57 34
1266.65 29
1266.73 23
1266.82 19
1266.90 16
1266.98 14
1267.06 13
1267.14 13
1267.22 14
1267.31 16
1267.39 18
1267.47 19
1267.55 20
1267.63 21
1267.71 20
1267.80 19
1267.88 17
1267.96 13
1268.04 10
1268.12 6
1268.20 3
1268.29 0
1268.37 0
1268.45 0
1268.53 0
1268.61 0
1268.70 2
1268.78 6
1268.86 9
1268.94 11
1269.02 13
1269.10 14
1269.19 14
1269.27 14
1269.35 15
1269.43 16
1269.51 17
1269.59 20
1269.68 24
1269.76 28
1269.84 33
1269.92 37
1270.00 40
1270.08 41
1270.17 40
1270.25 37
1270.33 32
1270.41 26
1270.49 21
1270.58 16
1270.66 13
1270.74 12
1270.82 12
1270.90 14
1270.98 17
1271.07 19
1271.15 22
1271.23 24
1271.31 25
1271.39 26
1271.47 27
1271.56 28
1271.64 29
1271.72 31
1271.80 32
1271.88 34
1271.97 36
1272.05 37
1272.13 38
1272.21 39
1272.29 39
1272.37 39
1272.46 38
1272.54 36
1272.62 34
1272.70 31
1272.78 28
1272.87 24
1272.95 20
1273.03 17
1273.11 15
1273.19 15
1273.28 15
1273.36 18
1273.44 21
1273.52 25
1273.60 29
1273.68 32
1273.77 35
1273.85 37
1273.93 39
1274.01 41
1274.09 42
1274.18 43
1274.26 42
1274.34 40
1274.42 37
1274.50 32
1274.59 27
1274.67 23
1274.75 20
1274.83 20
1274.91 22
1274.99 27
1275.08 33
1275.16 40
1275.24 46
1275.32 51
1275.40 54
1275.49 56
1275.57 56
1275.65 57
1275.73 57
1275.81 58
1275.90 58
1275.98 59
1276.06 59
1276.14 58
1276.22 56
1276.31 53
1276.39 50
1276.47 47
1276.55 46
1276.63 47
1276.72 49
1276.80 51
1276.88 54
1276.96 55
1277.04 55
1277.13 53
1277.21 50
1277.29 45
1277.37 41
1277.45 36
1277.54 32
1277.62 28
1277.70 26
1277.78 24
1277.86 23
1277.95 23
1278.03 24
1278.11 25
1278.19 25
1278.27 24
1278.36 22
1278.44 19
1278.52 15
1278.60 10
1278.68 5
1278.77 1
1278.85 0
1278.93 0
1279.01 0
1279.09 0
1279.18 0
1279.26 0
1279.34 0
1279.42 0
1279.50 0
1279.59 2
1279.67 3
1279.75 5
1279.83 7
1279.91 10
1280.00 12
1280.08 14
1280.16 16
1280.24 18
1280.32 21
1280.41 24
1280.49 27
1280.57 31
1280.65 35
1280.74 40
1280.82 44
1280.90 47
1280.98 50
1281.06 52
1281.15 52
1281.23 51
1281.31 49
1281.39 46
1281.47 43
1281.56 39
1281.64 36
1281.72 33
1281.80 32
1281.88 31
1281.97 31
1282.05 31
1282.13 31
1282.21 30
1282.30 29
1282.38 28
1282.46 27
1282.54 27
1282.62 27
1282.71 27
1282.79 28
1282.87 28
1282.95 29
1283.04 29
1283.12 28
1283.20 27
1283.28 26
1283.36 25
1283.45 23
1283.53 22
1283.61 22
1283.69 22
1283.77 23
1283.86 26
1283.94 30
1284.02 35
1284.10 40
1284.19 45
1284.27 50
1284.35 53
1284.43 54
1284.51 54
1284.60 52
1284.68 50
1284.76 46
1284.84 42
1284.93 38
1285.01 34
1285.09 30
1285.17 26
1285.25 24
1285.34 23
1285.42 23
1285.50 24
1285.58 27
1285.67 30
1285.75 34
1285.83 39
1285.91 42
1286.00 45
1286.08 47
1286.16 46
1286.24 45
1286.32 41
1286.41 37
1286.49 32
1286.57 27
1286.65 23
1286.74 19
1286.82 17
1286.90 15
1286.98 13
1287.06 11
1287.15 9
1287.23 8
1287.31 7
1287.39 7
1287.48 8
1287.56 9
1287.64 11
1287.72 13
1287.81 13
1287.89 12
1287.97 11
1288.05 8
1288.13 5
1288.22 2
1288.30 0
1288.38 0
1288.46 0
1288.55 0
1288.63 0
1288.71 0
1288.79 0
1288.88 4
1288.96 8
1289.04 11
1289.12 14
1289.21 16
1289.29 17
1289.37 17
1289.45 18
1289.54 20
1289.62 21
1289.70 24
1289.78 26
1289.86 28
1289.95 29
1290.03 30
1290.11 31
1290.19 31
1290.28 31
1290.36 31
1290.44 30
1290.52 28
1290.61 26
1290.69 22
1290.77 17
1290.85 11
1290.94 6
1291.02 0
1291.10 0
1291.18 0
1291.27 0
1291.35 0
1291.43 0
1291.51 1
1291.60 7
1291.68 15
1291.76 22
1291.84 29
1291.93 33
1292.01 37
1292.09 39
1292.17 39
1292.26 40
1292.34 39
1292.42 39
1292.50 39
1292.58 39
1292.67 38
1292.75 37
1292.83 35
1292.91 32
1293.00 29
1293.08 25
1293.16 21
1293.24 17
1293.33 13
1293.41 11
1293.49 10
1293.57 11
1293.66 12
1293.74 14
1293.82 16
1293.90 18
1293.99 19
1294.07 20
1294.15 22
1294.24 24
1294.32 26
1294.40 28
1294.48 31
1294.57 33
1294.65 34
1294.73 34
1294.81 33
1294.90 31
1294.98 28
1295.06 24
1295.14 19
1295.23 14
1295.31 9
1295.39 6
1295.47 4
1295.56 5
1295.64 8
1295.72 12
1295.80 16
1295.89 19
1295.97 20
1296.05 20
1296.13 17
1296.22 14
1296.30 11
1296.38 9
1296.46 8
1296.55 8
1296.63 9
1296.71 11
1296.79 14
1296.88 18
1296.96 23
1297.04 28
1297.13 34
1297.21 40
1297.29 46
1297.37 52
1297.46 58
1297.54 63
1297.62 67
1297.70 68
1297.79 67
1297.87 64
1297.95 59
1298.03 52
1298.12 45
1298.20 39
1298.28 33
1298.36 29
1298.45 26
1298.53 24
1298.61 23
1298.70 23
1298.78 23
1298.86 23
1298.94 23
1299.03 23
1299.11 24
1299.19 24
1299.27 23
1299.36 23
1299.44 23
1299.52 22
1299.61 22
1299.69 21
1299.77 20
1299.85 20
1299.94 19
1300.02 18
1300.10 17
1300.18 16
1300.27 13
1300.35 11
1300.43 8
1300.51 5
1300.60 3
1300.68 2
1300.76 2
1300.85 4
1300.93 7
1301.01 11
1301.09 15
1301.18 20
1301.26 24
1301.34 27
1301.43 30
1301.51 32
1301.59 34
1301.67 36
1301.76 38
1301.84 40
1301.92 42
1302.00 43
1302.09 43
1302.17 42
1302.25 40
1302.34 38
1302.42 36
1302.50 34
1302.58 31
1302.67 28
1302.75 25
1302.83 21
1302.92 17
1303.00 14
1303.08 10
1303.16 7
1303.25 5
1303.33 3
1303.41 2
1303.49 1
1303.58 1
1303.66 2
1303.74 4
1303.83 7
1303.91 12
1303.99 17
1304.07 23
1304.16 27
1304.24 30
1304.32 31
1304.41 31
1304.49 30
1304.57 27
1304.65 25
1304.74 24
1304.82 23
1304.90 23
1304.99 22
1305.07 21
1305.15 20
1305.23 18
1305.32 17
1305.40 17
1305.48 18
1305.57 20
1305.65 22
1305.73 25
1305.82 27
1305.90 28
1305.98 27
1306.06 25
1306.15 23
1306.23 20
1306.31 17
1306.40 15
1306.48 13
1306.56 13
1306.64 13
1306.73 12
1306.81 12
1306.89 11
1306.98 11
1307.06 10
1307.14 9
1307.22 8
1307.31 8
1307.39 9
1307.47 9
1307.56 10
1307.64 10
1307.72 10
1307.81 9
1307.89 7
1307.97 4
1308.05 0
1308.14 0
1308.22 0
1308.30 0
1308.39 0
1308.47 0
1308.55 0
1308.64 0
1308.72 2
1308.80 7
1308.88 12
1308.97 17
1309.05 20
1309.13 22
1309.22 23
1309.30 23
1309.38 22
1309.47 19
1309.55 16
1309.63 13
1309.71 10
1309.80 6
1309.88 4
1309.96 2
1310.05 1
1310.13 2
1310.21 5
1310.30 8
1310.38 12
1310.46 15
1310.54 17
1310.63 17
1310.71 17
1310.79 15
1310.88 14
1310.96 15
1311.04 18
1311.13 23
1311.21 30
1311.29 39
1311.38 48
1311.46 55
1311.54 60
1311.62 62
1311.71 60
1311.79 55
1311.87 48
1311.96 41
1312.04 35
1312.12 31
1312.21 31
1312.29 33
1312.37 38
1312.46 43
1312.54 49
1312.62 52
1312.70 55
1312.79 56
1312.87 56
1312.95 56
1313.04 57
1313.12 58
1313.20 61
1313.29 64
1313.37 67
1313.45 70
1313.54 72
1313.62 74
1313.70 74
1313.79 74
1313.87 74
1313.95 73
1314.04 73
1314.12 73
1314.20 73
1314.28 74
1314.37 74
1314.45 73
1314.53 71
1314.62 69
1314.70 65
1314.78 62
1314.87 58
1314.95 54
1315.03 51
1315.12 47
1315.20 43
1315.28 40
1315.37 36
1315.45 33
1315.53 32
1315.62 33
1315.70 37
1315.78 44
1315.87 53
1315.95 62
1316.03 70
1316.11 77
1316.20 82
1316.28 84
1316.36 83
1316.45 81
1316.53 77
1316.61 73
1316.70 69
1316.78 64
1316.86 60
1316.95 56
1317.03 53
1317.11 51
1317.20 49
1317.28 49
1317.36 50
1317.45 51
1317.53 53
1317.61 54
1317.70 55
1317.78 54
1317.86 52
1317.95 49
1318.03 45
1318.11 41
1318.20 36
1318.28 32
1318.36 29
1318.45 26
1318.53 26
1318.61 27
1318.70 30
1318.78 34
1318.86 40
1318.95 45
1319.03 49
1319.11 52
1319.20 52
1319.28 51
1319.36 49
1319.45 47
1319.53 46
1319.61 44
1319.70 44
1319.78 43
1319.86 42
1319.95 40
1320.03 39
1320.11 38
1320.20 38
1320.28 40
1320.36 44
1320.45 47
1320.53 51
1320.61 53
1320.70 55
1320.78 55
1320.86 54
1320.95 53
1321.03 51
1321.11 50
1321.20 49
1321.28 47
1321.36 45
1321.45 42
1321.53 38
1321.61 33
1321.70 29
1321.78 26
1321.86 24
1321.95 25
1322.03 29
1322.11 33
1322.20 39
1322.28 44
1322.36 48
1322.45 49
1322.53 48
1322.61 46
1322.70 44
1322.78 42
1322.86 42
1322.95 45
1323.03 50
1323.12 57
1323.20 64
1323.28 70
1323.37 75
1323.45 77
1323.53 76
1323.62 73
1323.70 68
1323.78 62
1323.87 56
1323.95 53
1324.03 52
1324.12 54
1324.20 59
1324.28 66
1324.37 73
1324.45 81
1324.53 87
1324.62 91
1324.70 91
1324.78 89
1324.87 83
1324.95 75
1325.04 66
1325.12 56
1325.20 46
1325.29 39
1325.37 33
1325.45 31
1325.54 32
1325.62 35
1325.70 39
1325.79 44
1325.87 48
1325.95 52
1326.04 54
1326.12 54
1326.20 53
1326.29 50
1326.37 47
1326.46 43
1326.54 40
1326.62 36
1326.71 34
1326.79 31
1326.87 29
1326.96 28
1327.04 27
1327.12 27
1327.21 27
1327.29 28
1327.37 29
1327.46 30
1327.54 31
1327.63 31
1327.71 31
1327.79 30
1327.88 29
1327.96 28
1328.04 28
1328.13 29
1328.21 31
1328.29 35
1328.38 41
1328.46 48
1328.54 56
1328.63 64
1328.71 71
1328.80 78
1328.88 84
1328.96 89
1329.05 92
1329.13 93
1329.21 92
1329.30 90
1329.38 88
1329.46 85
1329.55 81
1329.63 78
1329.72 75
1329.80 73
1329.88 71
1329.97 69
1330.05 68
1330.13 66
1330.22 63
1330.30 59
1330.38 53
1330.47 47
1330.55 40
1330.64 35
1330.72 31
1330.80 29
1330.89 29
1330.97 30
1331.05 32
1331.14 35
1331.22 38
1331.31 40
1331.39 43
1331.47 47
1331.56 51
1331.64 56
1331.72 61
1331.81 66
1331.89 72
1331.98 77
1332.06 81
1332.14 84
1332.23 85
1332.31 85
1332.39 84
1332.48 82
1332.56 80
1332.65 79
1332.73 79
1332.81 80
1332.90 81
1332.98 82
1333.06 82
1333.15 82
1333.23 80
1333.32 77
1333.40 73
1333.48 69
1333.57 66
1333.65 64
1333.73 64
1333.82 66
1333.90 70
1333.99 76
1334.07 82
1334.15 87
1334.24 90
1334.32 91
1334.40 90
1334.49 87
1334.57 84
1334.66 81
1334.74 79
1334.82 79
1334.91 79
1334.99 80
1335.07 82
1335.16 82
1335.24 82
1335.33 82
1335.41 82
1335.49 83
1335.58 85
1335.66 89
1335.75 94
1335.83 100
1335.91 106
1336.00 112
1336.08 117
1336.16 122
1336.25 126
1336.33 129
1336.42 132
1336.50 135
1336.58 136
1336.67 135
1336.75 134
1336.84 131
1336.92 129
1337.00 127
1337.09 127
1337.17 128
1337.26 129
1337.34 131
1337.42 133
1337.51 133
1337.59 131
1337.67 129
1337.76 126
1337.84 122
1337.93 119
1338.01 117
1338.09 116
1338.18 115
1338.26 115
1338.35 116
1338.43 117
1338.51 119
1338.60 120
1338.68 122
1338.77 123
1338.85 124
1338.93 126
1339.02 128
1339.10 129
1339.19 130
1339.27 131
1339.35 130
1339.44 129
1339.52 126
1339.61 124
1339.69 122
1339.77 121
1339.86 122
1339.94 123
1340.02 126
1340.11 129
1340.19 132
1340.28 135
1340.36 137
1340.44 139
1340.53 140
1340.61 142
1340.70 143
1340.78 143
1340.86 143
1340.95 142
1341.03 140
1341.12 138
1341.20 135
1341.28 132
1341.37 128
1341.45 124
1341.54 118
1341.62 112
1341.71 105
1341.79 98
1341.87 92
1341.96 86
1342.04 81
1342.13 79
1342.21 78
1342.29 80
1342.38 83
1342.46 89
1342.55 96
1342.63 104
1342.71 112
1342.80 120
1342.88 127
1342.97 133
1343.05 137
1343.13 141
1343.22 143
1343.30 144
1343.39 144
1343.47 141
1343.55 137
1343.64 131
1343.72 124
1343.81 117
1343.89 112
1343.97 109
1344.06 107
1344.14 108
1344.23 109
1344.31 111
1344.40 113
1344.48 113
1344.56 112
1344.65 110
1344.73 107
1344.82 104
1344.90 101
1344.98 98
1345.07 95
1345.15 93
1345.24 90
1345.32 87
1345.40 83
1345.49 79
1345.57 75
1345.66 71
1345.74 68
1345.83 65
1345.91 64
1345.99 64
1346.08 65
1346.16 67
1346.25 68
1346.33 69
1346.41 68
1346.50 66
1346.58 63
1346.67 59
1346.75 55
1346.84 51
1346.92 49
1347.00 48
1347.09 49
1347.17 50
1347.26 52
1347.34 52
1347.43 49
1347.51 44
1347.59 37
1347.68 29
1347.76 20
1347.85 14
1347.93 9
1348.01 8
1348.10 9
1348.18 12
1348.27 16
1348.35 19
1348.44 23
1348.52 25
1348.60 26
1348.69 27
1348.77 26
1348.86 25
1348.94 23
1349.03 21
1349.11 19
1349.19 18
1349.28 20
1349.36 23
1349.45 30
1349.53 37
1349.62 46
1349.70 53
1349.78 59
1349.87 63
1349.95 64
1350.04 62
1350.12 59
1350.21 54
1350.29 49
1350.37 43
1350.46 38
1350.54 34
1350.63 31
1350.71 28
1350.80 25
1350.88 22
1350.96 18
1351.05 13
1351.13 7
1351.22 1
1351.30 0
1351.39 0
1351.47 0
1351.55 0
1351.64 0
1351.72 2
1351.81 4
1351.89 6
1351.98 6
1352.06 4
1352.15 3
1352.23 1
1352.31 0
1352.40 0
1352.48 1
1352.57 4
1352.65 7
1352.74 11
1352.82 16
1352.90 20
1352.99 24
1353.07 28
1353.16 32
1353.24 34
1353.33 35
1353.41 35
1353.50 33
1353.58 28
1353.66 22
1353.75 15
1353.83 8
1353.92 3
1354.00 0
1354.09 0
1354.17 1
1354.25 6
1354.34 13
1354.42 20
1354.51 27
1354.59 33
1354.68 38
1354.76 42
1354.85 45
1354.93 48
1355.01 51
1355.10 55
1355.18 58
1355.27 62
1355.35 66
1355.44 69
1355.52 71
1355.61 71
1355.69 70
1355.77 68
1355.86 65
1355.94 62
1356.03 61
1356.11 61
1356.20 65
1356.28 70
1356.37 77
1356.45 85
1356.54 92
1356.62 97
1356.70 99
1356.79 100
1356.87 99
1356.96 97
1357.04 94
1357.13 92
1357.21 90
1357.30 88
1357.38 85
1357.46 82
1357.55 79
1357.63 75
1357.72 73
1357.80 71
1357.89 71
1357.97 72
1358.06 75
1358.14 79
1358.23 84
1358.31 89
1358.39 95
1358.48 101
1358.56 107
1358.65 113
1358.73 119
1358.82 124
1358.90 127
1358.99 129
1359.07 128
1359.16 126
1359.24 123
1359.32 119
1359.41 116
1359.49 114
1359.58 114
1359.66 116
1359.75 117
1359.83 119
1359.92 118
1360.00 116
1360.09 111
1360.17 104
1360.26 98
1360.34 92
1360.42 87
1360.51 84
1360.59 83
1360.68 84
1360.76 85
1360.85 86
1360.93 87
1361.02 88
1361.10 89
1361.19 90
1361.27 93
1361.36 95
1361.44 98
1361.52 100
1361.61 102
1361.69 102
1361.78 101
1361.86 97
1361.95 93
1362.03 88
1362.12 83
1362.20 79
1362.29 75
1362.37 73
1362.46 72
1362.54 72
1362.63 73
1362.71 74
1362.79 74
1362.88 75
1362.96 75
1363.05 75
1363.13 75
1363.22 74
1363.30 72
1363.39 71
1363.47 70
1363.56 69
1363.64 68
1363.73 67
1363.81 65
1363.90 64
1363.98 63
1364.07 61
1364.15 61
1364.24 61
1364.32 62
1364.40 64
1364.49 66
1364.57 68
1364.66 69
1364.74 69
1364.83 68
1364.91 67
1365.00 65
1365.08 64
1365.17 63
1365.25 63
1365.34 63
1365.42 63
1365.51 62
1365.59 60
1365.68 55
1365.76 50
1365.85 44
1365.93 37
1366.02 32
1366.10 28
1366.18 25
1366.27 23
1366.35 22
1366.44 22
1366.52 21
1366.61 18
1366.69 15
1366.78 10
1366.86 5
1366.95 0
1367.03 0
1367.12 0
1367.20 0
1367.29 0
1367.37 0
1367.46 0
1367.54 0
1367.63 0
1367.71 1
1367.80 5
1367.88 9
1367.97 16
1368.05 23
1368.14 32
1368.22 40
1368.31 49
1368.39 56
1368.47 62
1368.56 65
1368.64 68
1368.73 68
1368.81 68
1368.90 67
1368.98 66
1369.07 65
1369.15 63
1369.24 60
1369.32 56
1369.41 51
1369.49 45
1369.58 39
1369.66 34
1369.75 31
1369.83 30
1369.92 30
1370.00 31
1370.09 32
1370.17 31
1370.26 29
1370.34 26
1370.43 23
1370.51 21
1370.60 21
1370.68 23
1370.77 29
1370.85 37
1370.94 45
1371.02 53
1371.11 59
1371.19 64
1371.28 66
1371.36 68
1371.45 70
1371.53 72
1371.62 74
1371.70 76
1371.79 78
1371.87 78
1371.96 78
1372.04 78
1372.13 77
1372.21 77
1372.30 78
1372.38 81
1372.47 85
1372.55 89
1372.64 92
1372.72 93
1372.81 93
1372.89 90
1372.98 86
1373.06 80
1373.15 74
1373.23 68
1373.32 63
1373.40 57
1373.49 52
1373.57 47
1373.66 42
1373.74 36
1373.83 30
1373.91 25
1374.00 20
1374.08 17
1374.17 14
1374.25 12
1374.34 11
1374.42 11
1374.51 12
1374.59 14
1374.68 17
1374.76 22
1374.85 28
1374.93 35
1375.02 44
1375.10 51
1375.19 58
1375.27 63
1375.36 67
1375.44 68
1375.53 68
1375.61 66
1375.70 63
1375.78 60
1375.87 55
1375.95 51
1376.04 47
1376.12 43
1376.21 41
1376.29 40
1376.38 40
1376.46 41
1376.55 43
1376.63 45
1376.72 47
1376.80 49
1376.89 51
1376.97 53
1377.06 55
1377.14 57
1377.23 61
1377.32 65
1377.40 70
1377.49 75
1377.57 81
1377.66 85
1377.74 88
1377.83 90
1377.91 91
1378.00 90
1378.08 89
1378.17 88
1378.25 87
1378.34 86
1378.42 85
1378.51 84
1378.59 81
1378.68 78
1378.76 76
1378.85 74
1378.93 73
1379.02 74
1379.10 77
1379.19 81
1379.27 86
1379.36 90
1379.44 95
1379.53 98
1379.61 101
1379.70 104
1379.79 106
1379.87 108
1379.96 109
1380.04 110
1380.13 110
1380.21 109
1380.30 107
1380.38 103
1380.47 100
1380.55 96
1380.64 91
1380.72 87
1380.81 84
1380.89 80
1380.98 76
1381.06 72
1381.15 68
1381.23 64
1381.32 60
1381.40 57
1381.49 55
1381.58 54
1381.66 53
1381.75 54
1381.83 56
1381.92 58
1382.00 59
1382.09 60
1382.17 61
1382.26 60
1382.34 59
1382.43 57
1382.51 55
1382.60 53
1382.68 52
1382.77 50
1382.85 49
1382.94 46
1383.03 44
1383.11 41
1383.20 39
1383.28 38
1383.37 39
1383.45 42
1383.54 47
1383.62 51
1383.71 55
1383.79 58
1383.88 58
1383.96 56
1384.05 53
1384.13 48
1384.22 44
1384.31 40
1384.39 37
1384.48 35
1384.56 34
1384.65 33
1384.73 32
1384.82 32
1384.90 32
1384.99 33
1385.07 35
1385.16 36
1385.24 37
1385.33 37
1385.42 36
1385.50 34
1385.59 31
1385.67 27
1385.76 23
1385.84 17
1385.93 12
1386.01 7
1386.10 2
1386.18 0
1386.27 0
1386.35 0
1386.44 0
1386.53 0
1386.61 0
1386.70 0
1386.78 0
1386.87 0
1386.95 4
1387.04 10
1387.12 17
1387.21 24
1387.29 30
1387.38 35
1387.47 38
1387.55 39
1387.64 39
1387.72 36
1387.81 32
1387.89 26
1387.98 20
1388.06 14
1388.15 9
1388.23 4
1388.32 0
1388.41 0
1388.49 0
1388.58 0
1388.66 0
1388.75 0
1388.83 4
1388.92 9
1389.00 14
1389.09 19
1389.17 22
1389.26 24
1389.35 24
1389.43 23
1389.52 22
1389.60 20
1389.69 19
1389.77 18
1389.86 18
1389.94 18
1390.03 18
1390.12 18
1390.20 19
1390.29 19
1390.37 20
1390.46 22
1390.54 22
1390.63 23
1390.71 22
1390.80 22
1390.89 21
1390.97 21
1391.06 22
1391.14 23
1391.23 25
1391.31 27
1391.40 28
1391.48 28
1391.57 28
1391.66 27
1391.74 26
1391.83 26
1391.91 26
1392.00 25
1392.08 23
1392.17 21
1392.25 17
1392.34 12
1392.43 6
1392.51 0
1392.60 0
1392.68 0
1392.77 0
1392.85 0
1392.94 0
1393.03 0
1393.11 2
1393.20 8
1393.28 16
1393.37 23
1393.45 29
1393.54 33
1393.62 35
1393.71 35
1393.80 35
1393.88 34
1393.97 35
1394.05 37
1394.14 40
1394.22 46
1394.31 52
1394.40 59
1394.48 64
1394.57 67
1394.65 68
1394.74 67
1394.82 65
1394.91 64
1395.00 63
1395.08 62
1395.17 63
1395.25 64
1395.34 66
1395.42 67
1395.51 68
1395.59 68
1395.68 68
1395.77 68
1395.85 68
1395.94 68
1396.02 68
1396.11 69
1396.19 69
1396.28 70
1396.37 71
1396.45 71
1396.54 70
1396.62 69
1396.71 67
1396.80 65
1396.88 63
1396.97 61
1397.05 62
1397.14 64
1397.22 66
1397.31 68
1397.40 69
1397.48 69
1397.57 67
1397.65 63
1397.74 58
1397.82 54
1397.91 52
1398.00 53
1398.08 57
1398.17 64
1398.25 72
1398.34 80
1398.42 87
1398.51 91
1398.60 92
1398.68 90
1398.77 85
1398.85 79
1398.94 73
1399.03 67
1399.11 63
1399.20 60
1399.28 58
1399.37 57
1399.45 56
1399.54 54
1399.63 51
1399.71 47
1399.80 43
1399.88 39
1399.97 35
1400.05 31
1400.14 29
1400.23 29
1400.31 30
1400.40 34
1400.48 40
1400.57 48
1400.66 58
1400.74 67
1400.83 76
1400.91 83
1401.00 88
1401.09 90
1401.17 90
1401.26 89
1401.34 86
1401.43 83
1401.51 79
1401.60 75
1401.69 69
1401.77 63
1401.86 57
1401.94 52
1402.03 47
1402.12 44
1402.20 42
1402.29 42
1402.37 42
1402.46 43
1402.55 44
1402.63 45
1402.72 47
1402.80 49
1402.89 50
1402.97 52
1403.06 52
1403.15 52
1403.23 50
1403.32 48
1403.40 45
1403.49 42
1403.58 39
1403.66 38
1403.75 38
1403.83 38
1403.92 39
1404.01 39
1404.09 38
1404.18 36
1404.26 32
1404.35 29
1404.44 24
1404.52 20
1404.61 16
1404.69 13
1404.78 10
1404.87 8
1404.95 5
1405.04 3
1405.12 0
1405.21 0
1405.30 0
1405.38 0
1405.47 0
1405.55 0
1405.64 0
1405.73 0
1405.81 1
1405.90 7
1405.98 14
1406.07 23
1406.16 32
1406.24 42
1406.33 51
1406.41 60
1406.50 67
1406.59 71
1406.67 74
1406.76 74
1406.84 72
1406.93 68
1407.02 64
1407.10 59
1407.19 54
1407.27 49
1407.36 43
1407.45 38
1407.53 31
1407.62 25
1407.70 19
1407.79 13
1407.88 8
1407.96 3
1408.05 0
1408.14 0
1408.22 0
1408.31 0
1408.39 0
1408.48 0
1408.57 0
1408.65 0
1408.74 1
1408.82 2
1408.91 3
1409.00 3
1409.08 4
1409.17 4
1409.25 4
1409.34 4
1409.43 3
1409.51 2
1409.60 0
1409.69 0
1409.77 0
1409.86 0
1409.94 0
1410.03 0
1410.12 3
1410.20 6
1410.29 8
1410.37 8
1410.46 7
1410.55 4
1410.63 0
1410.72 0
1410.81 0
1410.89 0
1410.98 0
1411.06 0
1411.15 0
1411.24 5
1411.32 10
1411.41 15
1411.49 19
1411.58 22
1411.67 24
1411.75 25
1411.84 25
1411.93 25
1412.01 25
1412.10 26
1412.18 28
1412.27 32
1412.36 36
1412.44 41
1412.53 47
1412.62 53
1412.70 59
1412.79 64
1412.87 68
1412.96 71
1413.05 74
1413.13 75
1413.22 76
1413.31 75
1413.39 72
1413.48 68
1413.56 61
1413.65 53
1413.74 44
1413.82 34
1413.91 25
1414.00 16
1414.08 8
1414.17 1
1414.25 0
1414.34 0
1414.43 0
1414.51 0
1414.60 0
1414.69 0
1414.77 5
1414.86 11
1414.94 17
1415.03 21
1415.12 23
1415.20 23
1415.29 21
1415.38 18
1415.46 16
1415.55 13
1415.63 12
1415.72 11
1415.81 10
1415.89 9
1415.98 8
1416.07 6
1416.15 5
1416.24 4
1416.33 4
1416.41 6
1416.50 9
1416.58 14
1416.67 19
1416.76 25
1416.84 31
1416.93 36
1417.02 40
1417.10 43
1417.19 43
1417.28 42
1417.36 40
1417.45 37
1417.53 35
1417.62 34
1417.71 35
1417.79 39
1417.88 44
1417.97 50
1418.05 57
1418.14 63
1418.23 67
1418.31 69
1418.40 67
1418.48 63
1418.57 56
1418.66 48
1418.74 41
1418.83 34
1418.92 30
1419.00 29
1419.09 30
1419.18 34
1419.26 37
1419.35 40
1419.44 41
1419.52 39
1419.61 36
1419.69 31
1419.78 25
1419.87 19
1419.95 14
1420.04 11
1420.13 9
1420.21 7
1420.30 7
1420.39 6
1420.47 5
1420.56 4
1420.65 2
1420.73 1
1420.82 0
1420.90 0
1420.99 1
1421.08 4
1421.16 8
1421.25 13
1421.34 18
1421.42 24
1421.51 29
1421.60 33
1421.68 36
1421.77 38
1421.86 39
1421.94 40
1422.03 40
1422.12 41
1422.20 42
1422.29 44
1422.38 46
1422.46 48
1422.55 49
1422.63 51
1422.72 52
1422.81 52
1422.89 53
1422.98 54
1423.07 56
1423.15 59
1423.24 63
1423.33 66
1423.41 69
1423.50 71
1423.59 70
1423.67 67
1423.76 63
1423.85 57
1423.93 50
1424.02 43
1424.11 36
1424.19 29
1424.28 22
1424.37 15
1424.45 9
1424.54 3
1424.63 0
1424.71 0
1424.80 0
1424.89 0
1424.97 0
1425.06 0
1425.15 0
1425.23 0
1425.32 0
1425.41 5
1425.49 9
1425.58 12
1425.66 15
1425.75 17
1425.84 19
1425.92 19
1426.01 19
1426.10 19
1426.18 18
1426.27 17
1426.36 15
1426.44 14
1426.53 13
1426.62 12
1426.70 12
1426.79 11
1426.88 10
1426.96 9
1427.05 8
1427.14 7
1427.22 6
1427.31 6
1427.40 8
1427.48 10
1427.57 13
1427.66 16
1427.74 19
1427.83 20
1427.92 21
1428.00 21
1428.09 21
1428.18 22
1428.26 22
1428.35 23
1428.44 24
1428.52 25
1428.61 26
1428.70 28
1428.78 30
1428.87 33
1428.96 38
1429.05 42
1429.13 47
1429.22 51
1429.31 53
1429.39 55
1429.48 57
1429.57 59
1429.65 60
1429.74 62
1429.83 64
1429.91 66
1430.00 66
1430.09 66
1430.17 64
1430.26 62
1430.35 60
1430.43 59
1430.52 57
1430.61 56
1430.69 56
1430.78 55
1430.87 55
1430.95 55
1431.04 55
1431.13 56
1431.21 58
1431.30 60
1431.39 62
1431.47 66
1431.56 69
1431.65 73
1431.73 76
1431.82 79
1431.91 81
1432.00 82
1432.08 82
1432.17 79
1432.26 75
1432.34 68
1432.43 61
1432.52 53
1432.60 46
1432.69 40
1432.78 36
1432.86 34
1432.95 32
1433.04 33
1433.12 33
1433.21 34
1433.30 34
1433.38 34
1433.47 35
1433.56 36
1433.64 38
1433.73 43
1433.82 50
1433.91 58
1433.99 68
1434.08 78
1434.17 86
1434.25 92
1434.34 95
1434.43 95
1434.51 93
1434.60 89
1434.69 84
1434.77 80
1434.86 76
1434.95 73
1435.04 71
1435.12 71
1435.21 71
1435.30 72
1435.38 74
1435.47 76
1435.56 78
1435.64 81
1435.73 82
1435.82 83
1435.90 83
1435.99 82
1436.08 81
1436.17 79
1436.25 78
1436.34 76
1436.43 74
1436.51 73
1436.60 70
1436.69 68
1436.77 66
1436.86 64
1436.95 62
1437.03 60
1437.12 58
1437.21 54
1437.30 50
1437.38 46
1437.47 43
1437.56 40
1437.64 39
1437.73 39
1437.82 40
1437.90 42
1437.99 44
1438.08 47
1438.17 49
1438.25 52
1438.34 56
1438.43 62
1438.51 69
1438.60 77
1438.69 84
1438.77 89
1438.86 91
1438.95 90
1439.04 87
1439.12 82
1439.21 75
1439.30 68
1439.38 59
1439.47 50
1439.56 39
1439.64 28
1439.73 16
1439.82 6
1439.91 0
1439.99 0
1440.08 0
1440.17 0
1440.25 0
1440.34 2
1440.43 8
1440.52 14
1440.60 21
1440.69 27
1440.78 33
1440.86 39
1440.95 44
1441.04 48
1441.12 51
1441.21 51
1441.30 49
1441.39 45
1441.47 39
1441.56 34
1441.65 29
1441.73 26
1441.82 25
1441.91 27
1442.00 30
1442.08 34
1442.17 37
1442.26 40
1442.34 41
1442.43 40
1442.52 39
1442.61 37
1442.69 34
1442.78 33
1442.87 31
1442.95 30
1443.04 29
1443.13 28
1443.22 27
1443.30 26
1443.39 25
1443.48 23
1443.56 21
1443.65 20
1443.74 18
1443.83 17
1443.91 16
1444.00 14
1444.09 12
1444.17 9
1444.26 6
1444.35 4
1444.44 2
1444.52 3
1444.61 5
1444.70 8
1444.78 12
1444.87 14
1444.96 15
1445.05 13
1445.13 8
1445.22 1
1445.31 0
1445.40 0
1445.48 0
1445.57 0
1445.66 0
1445.74 0
1445.83 1
1445.92 12
1446.01 23
1446.09 32
1446.18 40
1446.27 46
1446.35 49
1446.44 51
1446.53 51
1446.62 51
1446.70 50
1446.79 49
1446.88 49
1446.97 49
1447.05 49
1447.14 48
1447.23 46
1447.31 41
1447.40 34
1447.49 25
1447.58 14
1447.66 4
1447.75 0
1447.84 0
1447.93 0
1448.01 0
1448.10 5
1448.19 18
1448.27 32
1448.36 45
1448.45 56
1448.54 64
1448.62 69
1448.71 71
1448.80 70
1448.89 67
1448.97 62
1449.06 56
1449.15 49
1449.24 42
1449.32 35
1449.41 28
1449.50 22
1449.58 18
1449.67 15
1449.76 14
1449.85 15
1449.93 18
1450.02 23
1450.11 29
1450.20 36
1450.28 43
1450.37 50
1450.46 57
1450.55 62
1450.63 65
1450.72 68
1450.81 68
1450.90 66
1450.98 63
1451.07 58
1451.16 52
1451.24 47
1451.33 41
1451.42 35
1451.51 31
1451.59 28
1451.68 26
1451.77 25
1451.86 26
1451.94 27
1452.03 28
1452.12 28
1452.21 27
1452.29 25
1452.38 21
1452.47 18
1452.56 16
1452.64 15
1452.73 17
1452.82 22
1452.91 29
1452.99 39
1453.08 49
1453.17 60
1453.26 69
1453.34 76
1453.43 80
1453.52 81
1453.61 80
1453.69 78
1453.78 75
1453.87 71
1453.96 69
1454.04 68
1454.13 67
1454.22 69
1454.31 72
1454.39 75
1454.48 79
1454.57 82
1454.65 84
1454.74 85
1454.83 83
1454.92 79
1455.00 75
1455.09 70
1455.18 66
1455.27 64
1455.36 63
1455.44 62
1455.53 62
1455.62 61
1455.71 59
1455.79 55
1455.88 50
1455.97 45
1456.06 40
1456.14 35
1456.23 32
1456.32 29
1456.41 28
1456.49 27
1456.58 27
1456.67 27
1456.76 25
1456.84 23
1456.93 20
1457.02 16
1457.11 13
1457.19 11
1457.28 9
1457.37 10
1457.46 11
1457.54 13
1457.63 16
1457.72 18
1457.81 19
1457.89 19
1457.98 18
1458.07 16
1458.16 13
1458.24 10
1458.33 6
1458.42 4
1458.51 2
1458.59 0
1458.68 0
1458.77 0
1458.86 1
1458.95 2
1459.03 2
1459.12 3
1459.21 2
1459.30 1
1459.38 0
1459.47 0
1459.56 0
1459.65 0
1459.73 0
1459.82 2
1459.91 6
1460.00 10
1460.08 13
1460.17 14
1460.26 14
1460.35 13
1460.44 12
1460.52 13
1460.61 17
1460.70 24
1460.79 33
1460.87 43
1460.96 53
1461.05 60
1461.14 66
1461.22 69
1461.31 71
1461.40 72
1461.49 74
1461.58 77
1461.66 78
1461.75 79
1461.84 77
1461.93 74
1462.01 68
1462.10 62
1462.19 55
1462.28 48
1462.36 42
1462.45 37
1462.54 34
1462.63 32
1462.72 30
1462.80 30
1462.89 31
1462.98 33
1463.07 37
1463.15 41
1463.24 47
1463.33 54
1463.42 62
1463.51 69
1463.59 77
1463.68 83
1463.77 89
1463.86 94
1463.94 98
1464.03 99
1464.12 98
1464.21 96
1464.30 93
1464.38 90
1464.47 87
1464.56 86
1464.65 87
1464.73 88
1464.82 90
1464.91 92
1465.00 93
1465.09 93
1465.17 92
1465.26 90
1465.35 87
1465.44 84
1465.52 82
1465.61 79
1465.70 75
1465.79 70
1465.88 63
1465.96 55
1466.05 47
1466.14 38
1466.23 32
1466.32 27
1466.40 24
1466.49 24
1466.58 26
1466.67 28
1466.75 31
1466.84 33
1466.93 33
1467.02 33
1467.11 30
1467.19 27
1467.28 23
1467.37 19
1467.46 14
1467.55 11
1467.63 9
1467.72 9
1467.81 11
1467.90 14
1467.98 20
1468.07 26
1468.16 34
1468.25 43
1468.34 52
1468.42 60
1468.51 67
1468.60 73
1468.69 78
1468.78 80
1468.86 81
1468.95 80
1469.04 78
1469.13 74
1469.22 70
1469.30 65
1469.39 61
1469.48 56
1469.57 51
1469.66 47
1469.74 42
1469.83 38
1469.92 33
1470.01 28
1470.09 23
1470.18 18
1470.27 14
1470.36 11
1470.45 9
1470.53 8
1470.62 9
1470.71 10
1470.80 13
1470.89 18
1470.97 24
1471.06 31
1471.15 39
1471.24 48
1471.33 56
1471.41 62
1471.50 65
1471.59 66
1471.68 64
1471.77 61
1471.85 57
1471.94 53
1472.03 50
1472.12 47
1472.21 45
1472.29 43
1472.38 41
1472.47 38
1472.56 36
1472.65 35
1472.73 34
1472.82 33
1472.91 33
1473.00 33
1473.09 33
1473.18 32
1473.26 31
1473.35 28
1473.44 25
1473.53 22
1473.62 20
1473.70 17
1473.79 15
1473.88 14
1473.97 14
1474.06 15
1474.14 18
1474.23 23
1474.32 29
1474.41 36
1474.50 43
1474.58 48
1474.67 51
1474.76 50
1474.85 47
1474.94 43
1475.02 38
1475.11 34
1475.20 32
1475.29 33
1475.38 35
1475.47 39
1475.55 43
1475.64 45
1475.73 44
1475.82 41
1475.91 34
1475.99 26
1476.08 17
1476.17 9
1476.26 2
1476.35 0
1476.43 0
1476.52 0
1476.61 0
1476.70 0
1476.79 0
1476.88 0
1476.96 0
1477.05 0
1477.14 0
1477.23 3
1477.32 6
1477.40 9
1477.49 12
1477.58 15
1477.67 17
1477.76 19
1477.85 20
1477.93 21
1478.02 24
1478.11 29
1478.20 37
1478.29 46
1478.37 57
1478.46 68
1478.55 77
1478.64 83
1478.73 85
1478.82 84
1478.90 80
1478.99 76
1479.08 73
1479.17 71
1479.26 71
1479.35 73
1479.43 74
1479.52 76
1479.61 75
1479.70 73
1479.79 70
1479.87 66
1479.96 62
1480.05 59
1480.14 56
1480.23 53
1480.32 51
1480.40 49
1480.49 46
1480.58 44
1480.67 42
1480.76 40
1480.85 38
1480.93 37
1481.02 35
1481.11 32
1481.20 28
1481.29 23
1481.38 18
1481.46 15
1481.55 14
1481.64 17
1481.73 24
1481.82 33
1481.90 43
1481.99 53
1482.08 60
1482.17 63
1482.26 61
1482.35 56
1482.43 49
1482.52 41
1482.61 33
1482.70 27
1482.79 22
1482.88 18
1482.96 13
1483.05 7
1483.14 1
1483.23 0
1483.32 0
1483.41 0
1483.50 0
1483.58 0
1483.67 0
1483.76 0
1483.85 13
1483.94 27
1484.03 41
1484.11 53
1484.20 63
1484.29 69
1484.38 72
1484.47 72
1484.56 70
1484.64 66
1484.73 62
1484.82 58
1484.91 54
1485.00 50
1485.09 48
1485.17 46
1485.26 47
1485.35 49
1485.44 53
1485.53 58
1485.62 63
1485.70 66
1485.79 69
1485.88 70
1485.97 69
1486.06 68
1486.15 66
1486.24 65
1486.32 64
1486.41 63
1486.50 61
1486.59 59
1486.68 56
1486.77 51
1486.85 45
1486.94 37
1487.03 30
1487.12 23
1487.21 17
1487.30 12
1487.39 10
1487.47 9
1487.56 11
1487.65 14
1487.74 19
1487.83 24
1487.92 29
1488.00 33
1488.09 36
1488.18 36
1488.27 35
1488.36 32
1488.45 28
1488.54 23
1488.62 18
1488.71 12
1488.80 8
1488.89 5
1488.98 4
1489.07 5
1489.16 7
1489.24 11
1489.33 15
1489.42 19
1489.51 23
1489.60 27
1489.69 31
1489.78 35
1489.86 40
1489.95 45
1490.04 50
1490.13 55
1490.22 60
1490.31 64
1490.39 66
1490.48 68
1490.57 69
1490.66 70
1490.75 70
1490.84 70
1490.93 70
1491.01 69
1491.10 67
1491.19 64
1491.28 60
1491.37 55
1491.46 50
1491.55 45
1491.64 40
1491.72 37
1491.81 36
1491.90 36
1491.99 38
1492.08 39
1492.17 40
1492.26 37
1492.34 32
1492.43 24
1492.52 14
1492.61 3
1492.70 0
1492.79 0
1492.88 0
1492.96 0
1493.05 0
1493.14 0
1493.23 4
1493.32 13
1493.41 21
1493.50 28
1493.58 34
1493.67 40
1493.76 45
1493.85 51
1493.94 56
1494.03 62
1494.12 68
1494.21 72
1494.29 76
1494.38 78
1494.47 79
1494.56 79
1494.65 78
1494.74 76
1494.83 74
1494.92 73
1495.00 72
1495.09 71
1495.18 71
1495.27 70
1495.36 69
1495.45 67
1495.54 64
1495.62 61
1495.71 58
1495.80 55
1495.89 55
1495.98 55
1496.07 58
1496.16 62
1496.25 67
1496.33 72
1496.42 76
1496.51 80
1496.60 82
1496.69 84
1496.78 84
1496.87 82
1496.96 79
1497.04 75
1497.13 69
1497.22 62
1497.31 55
1497.40 48
1497.49 41
1497.58 35
1497.67 30
1497.75 26
1497.84 22
1497.93 20
1498.02 20
1498.11 22
1498.20 26
1498.29 34
1498.38 45
1498.47 58
1498.55 72
1498.64 84
1498.73 93
1498.82 99
1498.91 99
1499.00 96
1499.09 89
1499.18 80
1499.26 70
1499.35 59
1499.44 47
1499.53 36
1499.62 24
1499.71 12
1499.80 2
1499.89 0
1499.98 0
1500.06 0
1500.15 0
1500.24 0
1500.33 0
1500.42 1
1500.51 5
1500.60 7
1500.69 8
1500.77 8
1500.86 7
1500.95 8
1501.04 12
1501.13 18
1501.22 27
1501.31 36
1501.40 45
1501.49 53
1501.57 58
1501.66 60
1501.75 59
1501.84 56
1501.93 52
1502.02 49
1502.11 46
1502.20 46
1502.29 47
1502.38 50
1502.46 52
1502.55 54
1502.64 55
1502.73 54
1502.82 52
1502.91 49
1503.00 47
1503.09 45
1503.18 44
1503.26 44
1503.35 43
1503.44 44
1503.53 44
1503.62 46
1503.71 49
1503.80 55
1503.89 62
1503.98 71
1504.06 79
1504.15 86
1504.24 90
1504.33 92
1504.42 90
1504.51 87
1504.60 82
1504.69 77
1504.78 72
1504.87 67
1504.95 62
1505.04 58
1505.13 53
1505.22 50
1505.31 48
1505.40 48
1505.49 51
1505.58 57
1505.67 64
1505.76 72
1505.84 80
1505.93 86
1506.02 89
1506.11 89
1506.20 87
1506.29 83
1506.38 79
1506.47 73
1506.56 67
1506.65 59
1506.74 50
1506.82 42
1506.91 33
1507.00 27
1507.09 25
1507.18 27
1507.27 34
1507.36 46
1507.45 60
1507.54 74
1507.63 88
1507.71 99
1507.80 105
1507.89 108
1507.98 108
1508.07 105
1508.16 102
1508.25 99
1508.34 96
1508.43 94
1508.52 91
1508.61 87
1508.69 81
1508.78 75
1508.87 68
1508.96 61
1509.05 56
1509.14 52
1509.23 51
1509.32 52
1509.41 56
1509.50 61
1509.59 69
1509.68 77
1509.76 86
1509.85 95
1509.94 104
1510.03 112
1510.12 117
1510.21 121
1510.30 123
1510.39 123
1510.48 122
1510.57 119
1510.66 116
1510.74 113
1510.83 110
1510.92 107
1511.01 103
1511.10 100
1511.19 96
1511.28 92
1511.37 87
1511.46 82
1511.55 76
1511.64 71
1511.73 67
1511.82 63
1511.90 60
1511.99 58
1512.08 56
1512.17 55
1512.26 53
1512.35 51
1512.44 47
1512.53 43
1512.62 39
1512.71 34
1512.80 31
1512.89 28
1512.97 26
1513.06 25
1513.15 24
1513.24 22
1513.33 20
1513.42 17
1513.51 14
1513.60 12
1513.69 11
1513.78 11
1513.87 13
1513.96 17
1514.05 21
1514.14 24
1514.22 27
1514.31 29
1514.40 29
1514.49 29
1514.58 28
1514.67 29
1514.76 30
1514.85 32
1514.94 36
1515.03 40
1515.12 44
1515.21 48
1515.30 50
1515.39 50
1515.47 49
1515.56 47
1515.65 45
1515.74 44
1515.83 43
1515.92 44
1516.01 45
1516.10 47
1516.19 49
1516.28 51
1516.37 53
1516.46 54
1516.55 56
1516.64 59
1516.73 62
1516.81 65
1516.90 69
1516.99 74
1517.08 79
1517.17 85
1517.26 90
1517.35 96
1517.44 101
1517.53 106
1517.62 110
1517.71 114
1517.80 117
1517.89 120
1517.98 122
1518.07 123
1518.15 121
1518.24 117
1518.33 110
1518.42 101
1518.51 90
1518.60 79
1518.69 68
1518.78 60
1518.87 55
1518.96 53
1519.05 56
1519.14 61
1519.23 69
1519.32 77
1519.41 84
1519.50 89
1519.59 91
1519.67 91
1519.76 87
1519.85 82
1519.94 75
1520.03 67
1520.12 59
1520.21 53
1520.30 48
1520.39 45
1520.48 44
1520.57 47
1520.66 52
1520.75 61
1520.84 72
1520.93 85
1521.02 99
1521.11 113
1521.20 126
1521.28 137
1521.37 146
1521.46 152
1521.55 155
1521.64 156
1521.73 154
1521.82 151
1521.91 147
1522.00 143
1522.09 140
1522.18 137
1522.27 136
1522.36 135
1522.45 134
1522.54 133
1522.63 132
1522.72 130
1522.81 127
1522.90 123
1522.99 118
1523.07 113
1523.16 108
1523.25 103
1523.34 99
1523.43 95
1523.52 91
1523.61 88
1523.70 86
1523.79 84
1523.88 82
1523.97 80
1524.06 77
1524.15 74
1524.24 71
1524.33 67
1524.42 64
1524.51 62
1524.60 61
1524.69 62
1524.78 63
1524.87 64
1524.96 65
1525.05 64
1525.13 60
1525.22 54
1525.31 46
1525.40 38
1525.49 29
1525.58 21
1525.67 13
1525.76 6
1525.85 0
1525.94 0
1526.03 0
1526.12 0
1526.21 0
1526.30 0
1526.39 0
1526.48 0
1526.57 0
1526.66 6
1526.75 13
1526.84 20
1526.93 27
1527.02 34
1527.11 40
1527.20 45
1527.29 50
1527.38 54
1527.47 57
1527.55 59
1527.64 59
1527.73 57
1527.82 53
1527.91 46
1528.00 37
1528.09 26
1528.18 15
1528.27 5
1528.36 0
1528.45 0
1528.54 0
1528.63 0
1528.72 0
1528.81 5
1528.90 15
1528.99 25
1529.08 36
1529.17 45
1529.26 53
1529.35 58
1529.44 60
1529.53 61
1529.62 61
1529.71 59
1529.80 57
1529.89 56
1529.98 56
1530.07 57
1530.16 59
1530.25 61
1530.34 63
1530.43 66
1530.51 69
1530.60 73
1530.69 77
1530.78 81
1530.87 84
1530.96 84
1531.05 81
1531.14 75
1531.23 67
1531.32 59
1531.41 53
1531.50 52
1531.59 54
1531.68 60
1531.77 68
1531.86 74
1531.95 78
1532.04 77
1532.13 73
1532.22 66
1532.31 57
1532.40 48
1532.49 41
1532.58 35
1532.67 31
1532.76 30
1532.85 32
1532.94 36
1533.03 44
1533.12 53
1533.21 64
1533.30 74
1533.39 83
1533.48 88
1533.57 89
1533.66 87
1533.75 82
1533.84 76
1533.93 69
1534.02 64
1534.11 60
1534.20 59
1534.29 60
1534.38 63
1534.47 67
1534.56 70
1534.65 74
1534.74 76
1534.83 78
1534.92 79
1535.01 79
1535.10 80
1535.19 80
1535.28 81
1535.37 81
1535.46 81
1535.54 82
1535.63 84
1535.72 87
1535.81 92
1535.90 97
1535.99 104
1536.08 109
1536.17 114
1536.26 116
1536.35 115
1536.44 111
1536.53 105
1536.62 98
1536.71 90
1536.80 84
1536.89 79
1536.98 76
1537.07 75
1537.16 78
1537.25 83
1537.34 90
1537.43 98
1537.52 107
1537.61 115
1537.70 122
1537.79 127
1537.88 130
1537.97 130
1538.06 128
1538.15 126
1538.24 125
1538.33 124
1538.42 126
1538.51 128
1538.60 131
1538.69 134
1538.78 136
1538.87 136
1538.96 134
1539.05 131
1539.14 126
1539.23 120
1539.32 113
1539.41 104
1539.50 94
1539.59 84
1539.68 74
1539.77 64
1539.86 58
1539.95 53
1540.04 53
1540.13 54
1540.22 59
1540.31 64
1540.40 70
1540.49 75
1540.58 80
1540.67 83
1540.76 85
1540.85 85
1540.94 85
1541.03 84
1541.12 83
1541.21 82
1541.30 79
1541.39 75
1541.48 70
1541.57 63
1541.66 55
1541.75 47
1541.84 40
1541.93 33
1542.02 27
1542.11 23
1542.20 19
1542.29 15
1542.38 11
1542.47 8
1542.56 5
1542.65 4
1542.74 3
1542.83 5
1542.93 8
1543.02 12
1543.11 18
1543.20 24
1543.29 31
1543.38 39
1543.47 48
1543.56 59
1543.65 70
1543.74 80
1543.83 89
1543.92 96
1544.01 101
1544.10 102
1544.19 101
1544.28 99
1544.37 96
1544.46 92
1544.55 88
1544.64 84
1544.73 80
1544.82 77
1544.91 74
1545.00 72
1545.09 70
1545.18 68
1545.27 66
1545.36 64
1545.45 62
1545.54 61
1545.63 62
1545.72 65
1545.81 70
1545.90 76
1545.99 81
1546.08 84
1546.17 84
1546.26 82
1546.35 78
1546.44 73
1546.53 68
1546.62 64
1546.71 61
1546.80 59
1546.89 58
1546.98 56
1547.07 54
1547.16 51
1547.25 48
1547.34 45
1547.43 41
1547.52 38
1547.61 35
1547.70 32
1547.79 29
1547.89 26
1547.98 22
1548.07 17
1548.16 13
1548.25 10
1548.34 7
1548.43 6
1548.52 7
1548.61 10
1548.70 15
1548.79 21
1548.88 27
1548.97 34
1549.06 40
1549.15 45
1549.24 49
1549.33 54
1549.42 57
1549.51 60
1549.60 63
1549.69 65
1549.78 68
1549.87 71
1549.96 75
1550.05 80
1550.14 85
1550.23 89
1550.32 91
1550.41 92
1550.50 90
1550.59 88
1550.68 84
1550.77 81
1550.87 77
1550.96 74
1551.05 70
1551.14 67
1551.23 64
1551.32 60
1551.41 55
1551.50 49
1551.59 43
1551.68 36
1551.77 29
1551.86 21
1551.95 15
1552.04 11
1552.13 10
1552.22 12
1552.31 16
1552.40 21
1552.49 25
1552.58 27
1552.67 26
1552.76 22
1552.85 16
1552.94 8
1553.03 0
1553.12 0
1553.21 0
1553.31 0
1553.40 0
1553.49 0
1553.58 0
1553.67 0
1553.76 2
1553.85 5
1553.94 7
1554.03 9
1554.12 11
1554.21 12
1554.30 13
1554.39 13
1554.48 13
1554.57 13
1554.66 13
1554.75 14
1554.84 15
1554.93 17
1555.02 21
1555.11 25
1555.20 30
1555.29 34
1555.39 38
1555.48 39
1555.57 40
1555.66 39
1555.75 39
1555.84 39
1555.93 42
1556.02 48
1556.11 56
1556.20 66
1556.29 77
1556.38 87
1556.47 96
1556.56 102
1556.65 106
1556.74 109
1556.83 110
1556.92 112
1557.01 114
1557.10 115
1557.20 116
1557.29 115
1557.38 112
1557.47 107
1557.56 100
1557.65 92
1557.74 86
1557.83 81
1557.92 79
1558.01 80
1558.10 84
1558.19 89
1558.28 95
1558.37 101
1558.46 106
1558.55 109
1558.64 110
1558.73 108
1558.83 104
1558.92 99
1559.01 93
1559.10 87
1559.19 82
1559.28 78
1559.37 75
1559.46 72
1559.55 69
1559.64 67
1559.73 65
1559.82 64
1559.91 63
1560.00 64
1560.09 66
1560.18 68
1560.27 71
1560.37 73
1560.46 74
1560.55 74
1560.64 73
1560.73 71
1560.82 69
1560.91 65
1561.00 62
1561.09 58
1561.18 55
1561.27 52
1561.36 50
1561.45 48
1561.54 48
1561.63 48
1561.72 49
1561.82 51
1561.91 51
1562.00 51
1562.09 48
1562.18 45
1562.27 41
1562.36 37
1562.45 35
1562.54 35
1562.63 37
1562.72 41
1562.81 45
1562.90 47
1562.99 48
1563.09 48
1563.18 46
1563.27 46
1563.36 46
1563.45 49
1563.54 52
1563.63 56
1563.72 59
1563.81 61
1563.90 61
1563.99 59
1564.08 56
1564.17 51
1564.26 45
1564.36 39
1564.45 32
1564.54 24
1564.63 17
1564.72 10
1564.81 5
1564.90 3
1564.99 3
1565.08 7
1565.17 15
1565.26 24
1565.35 34
1565.44 44
1565.53 52
1565.63 57
1565.72 58
1565.81 56
1565.90 51
1565.99 45
1566.08 40
1566.17 35
1566.26 31
1566.35 28
1566.44 28
1566.53 29
1566.62 31
1566.72 35
1566.81 40
1566.90 45
1566.99 51
1567.08 58
1567.17 65
1567.26 72
1567.35 81
1567.44 90
1567.53 100
1567.62 109
1567.71 117
1567.80 123
1567.90 126
1567.99 127
1568.08 126
1568.17 123
1568.26 121
1568.35 119
1568.44 118
1568.53 119
1568.62 121
1568.71 123
1568.80 123
1568.90 122
1568.99 119
1569.08 114
1569.17 107
1569.26 100
1569.35 92
1569.44 85
1569.53 80
1569.62 77
1569.71 76
1569.80 77
1569.89 79
1569.99 83
1570.08 86
1570.17 88
1570.26 88
1570.35 87
1570.44 84
1570.53 80
1570.62 76
1570.71 72
1570.80 69
1570.89 66
1570.99 64
1571.08 62
1571.17 60
1571.26 56
1571.35 52
1571.44 47
1571.53 42
1571.62 37
1571.71 33
1571.80 31
1571.90 30
1571.99 33
1572.08 37
1572.17 44
1572.26 51
1572.35 59
1572.44 66
1572.53 71
1572.62 75
1572.71 78
1572.80 80
1572.90 82
1572.99 84
1573.08 87
1573.17 89
1573.26 89
1573.35 89
1573.44 86
1573.53 80
1573.62 73
1573.71 63
1573.81 53
1573.90 44
1573.99 35
1574.08 28
1574.17 24
1574.26 21
1574.35 20
1574.44 20
1574.53 22
1574.62 26
1574.72 32
1574.81 40
1574.90 49
1574.99 59
1575.08 69
1575.17 77
1575.26 83
1575.35 86
1575.44 87
1575.54 87
1575.63 85
1575.72 82
1575.81 80
1575.90 77
1575.99 75
1576.08 72
1576.17 69
1576.26 64
1576.35 57
1576.45 48
1576.54 37
1576.63 26
1576.72 15
1576.81 5
1576.90 0
1576.99 0
1577.08 0
1577.17 0
1577.27 0
1577.36 0
1577.45 0
1577.54 0
1577.63 0
1577.72 2
1577.81 10
1577.90 20
1577.99 32
1578.09 46
1578.18 60
1578.27 74
1578.36 88
1578.45 100
1578.54 111
1578.63 122
1578.72 132
1578.82 142
1578.91 152
1579.00 162
1579.09 172
1579.18 181
1579.27 187
1579.36 192
1579.45 193
1579.54 192
1579.64 188
1579.73 181
1579.82 173
1579.91 165
1580.00 157
1580.09 151
1580.18 145
1580.27 141
1580.37 137
1580.46 134
1580.55 130
1580.64 126
1580.73 121
1580.82 116
1580.91 113
1581.00 112
1581.09 113
1581.19 117
1581.28 123
1581.37 130
1581.46 137
1581.55 142
1581.64 146
1581.73 146
1581.82 143
1581.92 137
1582.01 129
1582.10 118
1582.19 108
1582.28 97
1582.37 89
1582.46 83
1582.55 80
1582.65 80
1582.74 84
1582.83 92
1582.92 101
1583.01 111
1583.10 119
1583.19 125
1583.28 128
1583.38 126
1583.47 120
1583.56 110
1583.65 97
1583.74 84
1583.83 70
1583.92 60
1584.02 53
1584.11 52
1584.20 56
1584.29 64
1584.38 76
1584.47 88
1584.56 99
1584.65 108
1584.75 114
1584.84 118
1584.93 120
1585.02 122
1585.11 125
1585.20 130
1585.29 136
1585.38 141
1585.48 146
1585.57 148
1585.66 148
1585.75 144
1585.84 138
1585.93 130
1586.02 122
1586.12 114
1586.21 108
1586.30 102
1586.39 98
1586.48 94
1586.57 91
1586.66 89
1586.76 88
1586.85 90
1586.94 95
1587.03 103
1587.12 113
1587.21 125
1587.30 138
1587.40 149
1587.49 160
1587.58 168
1587.67 173
1587.76 175
1587.85 175
1587.94 172
1588.03 166
1588.13 158
1588.22 147
1588.31 135
1588.40 122
1588.49 108
1588.58 95
1588.67 81
1588.77 69
1588.86 57
1588.95 48
1589.04 42
1589.13 38
1589.22 39
1589.32 43
1589.41 49
1589.50 56
1589.59 63
1589.68 68
1589.77 69
1589.86 67
1589.96 62
1590.05 53
1590.14 44
1590.23 35
1590.32 28
1590.41 23
1590.50 20
1590.60 19
1590.69 19
1590.78 20
1590.87 20
1590.96 19
1591.05 18
1591.14 16
1591.24 14
1591.33 14
1591.42 14
1591.51 16
1591.60 20
1591.69 24
1591.79 29
1591.88 33
1591.97 38
1592.06 41
1592.15 44
1592.24 44
1592.33 42
1592.43 39
1592.52 33
1592.61 28
1592.70 23
1592.79 20
1592.88 20
1592.98 23
1593.07 28
1593.16 34
1593.25 40
1593.34 47
1593.43 52
1593.52 58
1593.62 63
1593.71 67
1593.80 72
1593.89 77
1593.98 82
1594.07 87
1594.17 91
1594.26 94
1594.35 96
1594.44 96
1594.53 95
1594.62 91
1594.72 85
1594.81 78
1594.90 69
1594.99 61
1595.08 53
1595.17 47
1595.27 44
1595.36 44
1595.45 45
1595.54 46
1595.63 48
1595.72 48
1595.81 47
1595.91 45
1596.00 44
1596.09 43
1596.18 44
1596.27 47
1596.36 51
1596.46 55
1596.55 58
1596.64 60
1596.73 61
1596.82 60
1596.91 57
1597.01 52
1597.10 45
1597.19 36
1597.28 27
1597.37 17
1597.46 7
1597.56 0
1597.65 0
1597.74 0
1597.83 0
1597.92 0
1598.02 0
1598.11 0
1598.20 0
1598.29 3
1598.38 8
1598.47 11
1598.57 13
1598.66 14
1598.75 12
1598.84 10
1598.93 7
1599.02 6
1599.12 5
1599.21 7
1599.30 10
1599.39 14
1599.48 19
1599.57 23
1599.67 25
1599.76 26
1599.85 25
1599.94 23
1600.03 20
1600.12 17
1600.22 15
1600.31 14
1600.40 14
1600.49 15
1600.58 17
1600.68 21
1600.77 27
1600.86 33
1600.95 40
1601.04 47
1601.13 54
1601.23 61
1601.32 66
1601.41 71
1601.50 74
1601.59 78
1601.69 80
1601.78 82
1601.87 82
1601.96 80
1602.05 77
1602.14 72
1602.24 67
1602.33 62
1602.42 58
1602.51 56
1602.60 55
1602.70 55
1602.79 56
1602.88 59
1602.97 63
1603.06 68
1603.15 75
1603.25 83
1603.34 90
1603.43 97
1603.52 102
1603.61 106
1603.71 108
1603.80 110
1603.89 112
1603.98 115
1604.07 118
1604.17 123
1604.26 127
1604.35 131
1604.44 133
1604.53 134
1604.62 133
1604.72 130
1604.81 124
1604.90 117
1604.99 108
1605.08 98
1605.18 87
1605.27 76
1605.36 67
1605.45 58
1605.54 51
1605.64 46
1605.73 43
1605.82 42
1605.91 43
1606.00 45
1606.10 48
1606.19 51
1606.28 55
1606.37 59
1606.46 63
1606.55 67
1606.65 72
1606.74 78
1606.83 84
1606.92 90
1607.01 96
1607.11 100
1607.20 103
1607.29 104
1607.38 103
1607.47 100
1607.57 97
1607.66 92
1607.75 88
1607.84 83
1607.93 78
1608.03 72
1608.12 66
1608.21 61
1608.30 57
1608.39 55
1608.49 53
1608.58 52
1608.67 49
1608.76 44
1608.85 36
1608.95 25
1609.04 12
1609.13 0
1609.22 0
1609.31 0
1609.41 0
1609.50 0
1609.59 0
1609.68 11
1609.77 22
1609.87 33
1609.96 41
1610.05 47
1610.14 51
1610.24 54
1610.33 55
1610.42 56
1610.51 56
1610.60 56
1610.70 55
1610.79 54
1610.88 53
1610.97 52
1611.06 53
1611.16 56
1611.25 58
1611.34 60
1611.43 62
1611.52 62
1611.62 61
1611.71 60
1611.80 57
1611.89 56
1611.98 56
1612.08 59
1612.17 65
1612.26 73
1612.35 83
1612.45 95
1612.54 106
1612.63 115
1612.72 122
1612.81 125
1612.91 126
1613.00 124
1613.09 122
1613.18 119
1613.27 117
1613.37 116
1613.46 115
1613.55 115
1613.64 114
1613.74 112
1613.83 110
1613.92 108
1614.01 105
1614.10 102
1614.20 100
1614.29 98
1614.38 97
1614.47 95
1614.56 95
1614.66 94
1614.75 94
1614.84 94
1614.93 95
1615.03 95
1615.12 94
1615.21 92
1615.30 89
1615.39 85
1615.49 82
1615.58 79
1615.67 77
1615.76 78
1615.86 81
1615.95 84
1616.04 87
1616.13 88
1616.22 87
1616.32 83
1616.41 77
1616.50 69
1616.59 61
1616.69 54
1616.78 48
1616.87 44
1616.96 42
1617.05 43
1617.15 45
1617.24 47
1617.33 51
1617.42 55
1617.52 60
1617.61 64
1617.70 68
1617.79 72
1617.88 75
1617.98 77
1618.07 77
1618.16 76
1618.25 74
1618.35 71
1618.44 67
1618.53 63
1618.62 59
1618.72 56
1618.81 54
1618.90 51
1618.99 50
1619.08 49
1619.18 49
1619.27 50
1619.36 52
1619.45 56
1619.55 61
1619.64 66
1619.73 72
1619.82 78
1619.92 84
1620.01 89
1620.10 94
1620.19 98
1620.28 100
1620.38 100
1620.47 99
1620.56 96
1620.65 92
1620.75 88
1620.84 85
1620.93 84
1621.02 83
1621.12 83
1621.21 83
1621.30 82
1621.39 78
1621.49 71
1621.58 61
1621.67 50
1621.76 40
1621.85 31
1621.95 26
1622.04 23
1622.13 24
1622.22 27
1622.32 31
1622.41 34
1622.50 35
1622.59 35
1622.69 31
1622.78 25
1622.87 19
1622.96 12
1623.06 5
1623.15 1
1623.24 0
1623.33 0
1623.43 0
1623.52 0
1623.61 0
1623.70 0
1623.80 0
1623.89 0
1623.98 0
1624.07 2
1624.17 7
1624.26 11
1624.35 13
1624.44 15
1624.54 15
1624.63 15
1624.72 14
1624.81 15
1624.90 17
1625.00 20
1625.09 25
1625.18 31
1625.27 37
1625.37 43
1625.46 50
1625.55 55
1625.64 59
1625.74 62
1625.83 64
1625.92 64
1626.01 62
1626.11 59
1626.20 57
1626.29 54
1626.38 53
1626.48 53
1626.57 55
1626.66 57
1626.75 59
1626.85 61
1626.94 62
1627.03 60
1627.13 57
1627.22 52
1627.31 47
1627.40 42
1627.50 39
1627.59 38
1627.68 40
1627.77 44
1627.87 50
1627.96 58
1628.05 68
1628.14 78
1628.24 88
1628.33 96
1628.42 103
1628.51 107
1628.61 107
1628.70 103
1628.79 98
1628.88 90
1628.98 83
1629.07 77
1629.16 73
1629.25 71
1629.35 72
1629.44 75
1629.53 77
1629.62 79
1629.72 79
1629.81 76
1629.90 70
1629.99 62
1630.09 51
1630.18 39
1630.27 28
1630.37 19
1630.46 12
1630.55 7
1630.64 6
1630.74 7
1630.83 9
1630.92 13
1631.01 19
1631.11 25
1631.20 33
1631.29 43
1631.38 54
1631.48 67
1631.57 79
1631.66 91
1631.76 101
1631.85 108
1631.94 112
1632.03 112
1632.13 108
1632.22 102
1632.31 94
1632.40 84
1632.50 74
1632.59 64
1632.68 56
1632.77 50
1632.87 45
1632.96 42
1633.05 40
1633.15 39
1633.24 39
1633.33 40
1633.42 42
1633.52 45
1633.61 48
1633.70 50
1633.79 50
1633.89 47
1633.98 42
1634.07 35
1634.17 29
1634.26 25
1634.35 24
1634.44 27
1634.54 33
1634.63 41
1634.72 50
1634.81 57
1634.91 63
1635.00 66
1635.09 67
1635.19 66
1635.28 63
1635.37 60
1635.46 55
1635.56 50
1635.65 44
1635.74 38
1635.84 31
1635.93 23
1636.02 15
1636.11 7
1636.21 0
1636.30 0
1636.39 0
1636.48 0
1636.58 0
1636.67 0
1636.76 0
1636.86 0
1636.95 0
1637.04 3
1637.13 8
1637.23 12
1637.32 15
1637.41 16
1637.51 13
1637.60 7
1637.69 0
1637.78 0
1637.88 0
1637.97 0
1638.06 0
1638.16 0
1638.25 0
1638.34 0
1638.43 5
1638.53 11
1638.62 17
1638.71 22
1638.81 25
1638.90 27
1638.99 28
1639.08 28
1639.18 27
1639.27 29
1639.36 32
1639.46 36
1639.55 43
1639.64 50
1639.73 56
1639.83 61
1639.92 64
1640.01 65
1640.11 65
1640.20 63
1640.29 62
1640.38 61
1640.48 60
1640.57 60
1640.66 60
1640.76 60
1640.85 59
1640.94 59
1641.04 58
1641.13 57
1641.22 56
1641.31 55
1641.41 53
1641.50 50
1641.59 46
1641.69 41
1641.78 35
1641.87 30
1641.96 26
1642.06 23
1642.15 21
1642.24 22
1642.34 25
1642.43 29
1642.52 34
1642.62 38
1642.71 43
1642.80 47
1642.89 51
1642.99 55
1643.08 59
1643.17 63
1643.27 69
1643.36 75
1643.45 82
1643.55 86
1643.64 89
1643.73 88
1643.82 84
1643.92 78
1644.01 70
1644.10 62
1644.20 55
1644.29 50
1644.38 47
1644.48 46
1644.57 47
1644.66 47
1644.75 48
1644.85 49
1644.94 50
1645.03 51
1645.13 54
1645.22 57
1645.31 60
1645.41 64
1645.50 67
1645.59 69
1645.68 69
1645.78 68
1645.87 66
1645.96 64
1646.06 63
1646.15 62
1646.24 62
1646.34 64
1646.43 66
1646.52 70
1646.62 74
1646.71 78
1646.80 83
1646.89 87
1646.99 90
1647.08 93
1647.17 95
1647.27 96
1647.36 97
1647.45 98
1647.55 99
1647.64 100
1647.73 101
1647.83 100
1647.92 98
1648.01 92
1648.11 85
1648.20 74
1648.29 62
1648.38 49
1648.48 36
1648.57 25
1648.66 16
1648.76 11
1648.85 9
1648.94 11
1649.04 17
1649.13 27
1649.22 39
1649.32 53
1649.41 67
1649.50 79
1649.60 89
1649.69 95
1649.78 96
1649.88 94
1649.97 88
1650.06 82
1650.15 76
1650.25 71
1650.34 69
1650.43 69
1650.53 71
1650.62 73
1650.71 74
1650.81 73
1650.90 71
1650.99 68
1651.09 64
1651.18 60
1651.27 56
1651.37 53
1651.46 50
1651.55 46
1651.65 42
1651.74 37
1651.83 33
1651.93 31
1652.02 33
1652.11 39
1652.21 48
1652.30 61
1652.39 74
1652.49 85
1652.58 91
1652.67 92
1652.77 88
1652.86 80
1652.95 70
1653.05 59
1653.14 50
1653.23 43
1653.32 39
1653.42 37
1653.51 36
1653.60 36
1653.70 35
1653.79 34
1653.88 31
1653.98 28
1654.07 25
1654.16 23
1654.26 23
1654.35 26
1654.44 31
1654.54 37
1654.63 43
1654.72 47
1654.82 48
1654.91 46
1655.00 40
1655.10 32
1655.19 25
1655.28 19
1655.38 16
1655.47 16
1655.56 19
1655.66 25
1655.75 30
1655.84 35
1655.94 39
1656.03 41
1656.12 41
1656.22 40
1656.31 39
1656.40 37
1656.50 34
1656.59 31
1656.68 26
1656.78 20
1656.87 13
1656.96 4
1657.06 0
1657.15 0
1657.24 0
1657.34 0
1657.43 0
1657.53 0
1657.62 0
1657.71 0
1657.81 5
1657.90 15
1657.99 26
1658.09 38
1658.18 51
1658.27 65
1658.37 79
1658.46 91
1658.55 101
1658.65 109
1658.74 113
1658.83 114
1658.93 112
1659.02 108
1659.11 104
1659.21 100
1659.30 98
1659.39 97
1659.49 100
1659.58 103
1659.67 108
1659.77 113
1659.86 117
1659.95 118
1660.05 116
1660.14 110
1660.23 102
1660.33 93
1660.42 83
1660.52 74
1660.61 67
1660.70 62
1660.80 59
1660.89 57
1660.98 55
1661.08 53
1661.17 51
1661.26 48
1661.36 45
1661.45 42
1661.54 40
1661.64 40
1661.73 41
1661.82 42
1661.92 42
1662.01 43
1662.10 43
1662.20 43
1662.29 43
1662.39 44
1662.48 46
1662.57 50
1662.67 56
1662.76 63
1662.85 71
1662.95 81
1663.04 90
1663.13 98
1663.23 104
1663.32 108
1663.41 109
1663.51 108
1663.60 104
1663.69 98
1663.79 91
1663.88 83
1663.98 75
1664.07 66
1664.16 57
1664.26 47
1664.35 39
1664.44 32
1664.54 29
1664.63 29
1664.72 34
1664.82 41
1664.91 52
1665.01 63
1665.10 74
1665.19 84
1665.29 93
1665.38 101
1665.47 108
1665.57 114
1665.66 121
1665.75 126
1665.85 130
1665.94 133
1666.03 133
1666.13 130
1666.22 126
1666.32 120
1666.41 112
1666.50 103
1666.60 92
1666.69 82
1666.78 72
1666.88 65
1666.97 60
1667.07 58
1667.16 58
1667.25 60
1667.35 62
1667.44 64
1667.53 65
1667.63 64
1667.72 63
1667.81 60
1667.91 56
1668.00 50
1668.10 43
1668.19 35
1668.28 28
1668.38 21
1668.47 17
1668.56 17
1668.66 20
1668.75 26
1668.85 34
1668.94 43
1669.03 52
1669.13 60
1669.22 66
1669.31 70
1669.41 72
1669.50 72
1669.60 70
1669.69 68
1669.78 66
1669.88 64
1669.97 61
1670.06 58
1670.16 54
1670.25 49
1670.34 45
1670.44 41
1670.53 39
1670.63 39
1670.72 40
1670.81 42
1670.91 44
1671.00 46
1671.10 47
1671.19 48
1671.28 50
1671.38 51
1671.47 52
1671.56 53
1671.66 53
1671.75 52
1671.85 49
1671.94 44
1672.03 40
1672.13 38
1672.22 39
1672.31 44
1672.41 52
1672.50 62
1672.60 73
1672.69 83
1672.78 89
1672.88 92
1672.97 92
1673.07 90
1673.16 88
1673.25 87
1673.35 89
1673.44 92
1673.53 96
1673.63 99
1673.72 99
1673.82 94
1673.91 87
1674.00 76
1674.10 65
1674.19 55
1674.29 47
1674.38 44
1674.47 44
1674.57 47
1674.66 51
1674.75 56
1674.85 61
1674.94 64
1675.04 66
1675.13 67
1675.22 68
1675.32 69
1675.41 71
1675.51 72
1675.60 74
1675.69 74
1675.79 72
1675.88 69
1675.98 64
1676.07 58
1676.16 53
1676.26 49
1676.35 46
1676.44 46
1676.54 47
1676.63 50
1676.73 55
1676.82 60
1676.91 66
1677.01 72
1677.10 78
1677.20 83
1677.29 85
1677.38 85
1677.48 81
1677.57 75
1677.67 67
1677.76 58
1677.85 50
1677.95 45
1678.04 42
1678.14 43
1678.23 46
1678.32 51
1678.42 55
1678.51 59
1678.61 60
1678.70 59
1678.79 56
1678.89 51
1678.98 46
1679.08 41
1679.17 38
1679.26 35
1679.36 34
1679.45 35
1679.55 37
1679.64 40
1679.73 44
1679.83 48
1679.92 52
1680.02 53
1680.11 53
1680.20 50
1680.30 47
1680.39 43
1680.49 39
1680.58 37
1680.67 37
1680.77 39
1680.86 43
1680.96 47
1681.05 51
1681.14 56
1681.24 61
1681.33 67
1681.43 73
1681.52 79
1681.61 84
1681.71 89
1681.80 92
1681.90 93
1681.99 94
1682.09 94
1682.18 93
1682.27 91
1682.37 90
1682.46 88
1682.56 87
1682.65 86
1682.74 88
1682.84 92
1682.93 98
1683.03 106
1683.12 115
1683.21 125
1683.31 135
1683.40 143
1683.50 151
1683.59 156
1683.68 159
1683.78 159
1683.87 157
1683.97 152
1684.06 147
1684.16 140
1684.25 135
1684.34 129
1684.44 125
1684.53 120
1684.63 114
1684.72 108
1684.81 101
1684.91 96
1685.00 93
1685.10 94
1685.19 98
1685.29 105
1685.38 112
1685.47 119
1685.57 122
1685.66 120
1685.76 115
1685.85 106
1685.94 95
1686.04 84
1686.13 73
1686.23 63
1686.32 55
1686.42 49
1686.51 44
1686.60 41
1686.70 39
1686.79 39
1686.89 42
1686.98 46
1687.08 51
1687.17 56
1687.26 61
1687.36 66
1687.45 69
1687.55 72
1687.64 73
1687.73 74
1687.83 76
1687.92 77
1688.02 79
1688.11 82
1688.21 85
1688.30 88
1688.39 91
1688.49 94
1688.58 96
1688.68 98
1688.77 99
1688.87 100
1688.96 101
1689.05 102
1689.15 104
1689.24 106
1689.34 109
1689.43 112
1689.53 115
1689.62 118
1689.71 121
1689.81 125
1689.90 130
1690.00 136
1690.09 143
1690.19 151
1690.28 159
1690.37 167
1690.47 174
1690.56 179
1690.66 181
1690.75 182
1690.85 180
1690.94 176
1691.04 170
1691.13 163
1691.22 155
1691.32 148
1691.41 142
1691.51 138
1691.60 135
1691.70 133
1691.79 131
1691.88 129
1691.98 126
1692.07 124
1692.17 121
1692.26 119
1692.36 119
1692.45 121
1692.54 126
1692.64 132
1692.73 141
1692.83 149
1692.92 157
1693.02 162
1693.11 164
1693.21 161
1693.30 156
1693.39 146
1693.49 134
1693.58 120
1693.68 106
1693.77 92
1693.87 79
1693.96 67
1694.06 58
1694.15 50
1694.24 45
1694.34 42
1694.43 41
1694.53 41
1694.62 42
1694.72 42
1694.81 41
1694.91 39
1695.00 36
1695.09 31
1695.19 25
1695.28 18
1695.38 11
1695.47 4
1695.57 0
1695.66 0
1695.76 0
1695.85 0
1695.94 0
1696.04 0
1696.13 0
1696.23 0
1696.32 0
1696.42 8
1696.51 16
1696.61 24
1696.70 31
1696.79 35
1696.89 37
1696.98 36
1697.08 34
1697.17 31
1697.27 28
1697.36 25
1697.46 24
1697.55 24
1697.65 26
1697.74 28
1697.83 31
1697.93 34
1698.02 36
1698.12 37
1698.21 37
1698.31 36
1698.40 34
1698.50 32
1698.59 30
1698.68 30
1698.78 30
1698.87 33
1698.97 38
1699.06 44
1699.16 51
1699.25 58
1699.35 65
1699.44 71
1699.54 75
1699.63 78
1699.73 79
1699.82 77
1699.91 74
1700.01 70
1700.10 67
1700.20 65
1700.29 66
1700.39 69
1700.48 75
1700.58 81
1700.67 86
1700.77 89
1700.86 88
1700.95 84
1701.05 78
1701.14 72
1701.24 67
1701.33 64
1701.43 63
1701.52 62
1701.62 62
1701.71 60
1701.81 57
1701.90 53
1702.00 49
1702.09 46
1702.18 45
1702.28 45
1702.37 48
1702.47 52
1702.56 56
1702.66 59
1702.75 59
1702.85 58
1702.94 54
1703.04 48
1703.13 42
1703.23 36
1703.32 32
1703.42 30
1703.51 29
1703.60 31
1703.70 34
1703.79 38
1703.89 43
1703.98 47
1704.08 52
1704.17 57
1704.27 62
1704.36 67
1704.46 71
1704.55 74
1704.65 75
1704.74 73
1704.84 70
1704.93 66
1705.03 63
1705.12 61
1705.22 62
1705.31 66
1705.40 72
1705.50 79
1705.59 87
1705.69 93
1705.78 97
1705.88 98
1705.97 95
1706.07 90
1706.16 83
1706.26 75
1706.35 67
1706.45 61
1706.54 55
1706.64 51
1706.73 49
1706.83 47
1706.92 45
1707.02 44
1707.11 43
1707.20 41
1707.30 39
1707.39 35
1707.49 30
1707.58 24
1707.68 16
1707.77 9
1707.87 3
1707.96 0
1708.06 1
1708.15 5
1708.25 13
1708.34 21
1708.44 30
1708.53 36
1708.63 39
1708.72 40
1708.82 39
1708.91 37
1709.01 37
1709.10 38
1709.20 43
1709.29 50
1709.39 58
1709.48 67
1709.58 76
1709.67 82
1709.77 86
1709.86 85
1709.95 81
1710.05 72
1710.14 60
1710.24 46
1710.33 32
1710.43 18
1710.52 5
1710.62 0
1710.71 0
1710.81 0
1710.90 0
1711.00 0
1711.09 0
1711.19 0
1711.28 0
1711.38 1
1711.47 9
1711.57 19
1711.66 28
1711.76 38
1711.85 46
1711.95 53
1712.04 61
1712.14 68
1712.23 76
1712.33 85
1712.42 95
1712.52 103
1712.61 111
1712.71 117
1712.80 120
1712.90 120
1712.99 119
1713.09 115
1713.18 111
1713.28 105
1713.37 99
1713.47 94
1713.56 88
1713.66 85
1713.75 82
1713.85 82
1713.94 83
1714.04 86
1714.13 89
1714.23 91
1714.32 93
1714.42 95
1714.51 96
1714.61 96
1714.70 96
1714.80 95
1714.89 92
1714.99 88
1715.08 84
1715.18 80
1715.27 78
1715.37 78
1715.46 81
1715.56 87
1715.65 94
1715.75 100
1715.84 106
1715.94 110
1716.03 111
1716.13 111
1716.22 111
1716.32 111
1716.41 112
1716.51 114
1716.60 116
1716.70 120
1716.79 122
1716.89 124
1716.98 124
1717.08 123
1717.17 120
1717.27 116
1717.36 111
1717.46 105
1717.55 98
1717.65 92
1717.74 86
1717.84 83
1717.93 81
1718.03 83
1718.12 88
1718.22 95
1718.31 103
1718.41 112
1718.50 122
1718.60 130
1718.69 136
1718.79 139
1718.88 141
1718.98 140
1719.07 137
1719.17 132
1719.26 125
1719.36 117
1719.45 109
1719.55 101
1719.64 95
1719.74 91
1719.83 88
1719.93 87
1720.02 86
1720.12 85
1720.22 85
1720.31 84
1720.41 84
1720.50 84
1720.60 85
1720.69 86
1720.79 89
1720.88 93
1720.98 98
1721.07 102
1721.17 104
1721.26 105
1721.36 104
1721.45 99
1721.55 93
1721.64 85
1721.74 77
1721.83 70
1721.93 64
1722.02 61
1722.12 59
1722.21 59
1722.31 58
1722.40 58
1722.50 59
1722.59 59
1722.69 61
1722.79 64
1722.88 68
1722.98 72
1723.07 75
1723.17 76
1723.26 75
1723.36 72
1723.45 68
1723.55 62
1723.64 58
1723.74 55
1723.83 52
1723.93 52
1724.02 52
1724.12 52
1724.21 52
1724.31 52
1724.40 51
1724.50 49
1724.59 48
1724.69 46
1724.79 44
1724.88 44
1724.98 46
1725.07 51
1725.17 59
1725.26 69
1725.36 80
1725.45 90
1725.55 99
1725.64 104
1725.74 107
1725.83 107
1725.93 106
1726.02 106
1726.12 107
1726.21 109
1726.31 115
1726.41 121
1726.50 128
1726.60 134
1726.69 138
1726.79 140
1726.88 140
1726.98 138
1727.07 135
1727.17 133
1727.26 131
1727.36 131
1727.45 132
1727.55 134
1727.64 136
1727.74 138
1727.84 139
1727.93 137
1728.03 134
1728.12 129
1728.22 122
1728.31 115
1728.41 107
1728.50 99
1728.60 91
1728.69 83
1728.79 76
1728.88 69
1728.98 64
1729.08 61
1729.17 60
1729.27 61
1729.36 64
1729.46 69
1729.55 74
1729.65 79
1729.74 84
1729.84 87
1729.93 88
1730.03 87
1730.12 85
1730.22 80
1730.32 75
1730.41 68
1730.51 61
1730.60 55
1730.70 50
1730.79 47
1730.89 45
1730.98 45
1731.08 48
1731.17 53
1731.27 60
1731.37 67
1731.46 75
1731.56 82
1731.65 87
1731.75 89
1731.84 88
1731.94 86
1732.03 83
1732.13 80
1732.22 78
1732.32 78
1732.42 80
1732.51 84
1732.61 88
1732.70 92
1732.80 94
1732.89 94
1732.99 93
1733.08 91
1733.18 89
1733.27 87
1733.37 86
1733.47 86
1733.56 87
1733.66 89
1733.75 91
1733.85 92
1733.94 94
1734.04 93
1734.13 92
1734.23 89
1734.33 84
1734.42 78
1734.52 72
1734.61 66
1734.71 61
1734.80 58
1734.90 56
1734.99 55
1735.09 55
1735.19 54
1735.28 53
1735.38 51
1735.47 50
1735.57 51
1735.66 53
1735.76 58
1735.85 65
1735.95 72
1736.05 79
1736.14 82
1736.24 83
1736.33 79
1736.43 74
1736.52 67
1736.62 59
1736.71 53
1736.81 48
1736.91 45
1737.00 43
1737.10 42
1737.19 41
1737.29 39
1737.38 37
1737.48 35
1737.58 32
1737.67 29
1737.77 26
1737.86 23
1737.96 20
1738.05 16
1738.15 13
1738.24 8
1738.34 4
1738.44 0
1738.53 0
1738.63 0
1738.72 0
1738.82 0
1738.91 0
1739.01 0
1739.11 0
1739.20 0
1739.30 7
1739.39 16
1739.49 25
1739.58 35
1739.68 44
1739.78 52
1739.87 59
1739.97 63
1740.06 65
1740.16 65
1740.25 62
1740.35 58
1740.45 53
1740.54 49
1740.64 45
1740.73 44
1740.83 44
1740.92 46
1741.02 48
1741.12 52
1741.21 57
1741.31 63
1741.40 71
1741.50 80
1741.59 91
1741.69 104
1741.79 118
1741.88 132
1741.98 146
1742.07 159
1742.17 172
1742.26 183
1742.36 194
1742.46 206
1742.55 217
1742.65 230
1742.74 244
1742.84 258
1742.93 272
1743.03 285
1743.13 296
1743.22 305
1743.32 310
1743.41 312
1743.51 311
1743.60 308
1743.70 303
1743.80 297
1743.89 288
1743.99 279
1744.08 268
1744.18 255
1744.28 242
1744.37 228
1744.47 215
1744.56 202
1744.66 191
1744.75 180
1744.85 170
1744.95 161
1745.04 153
1745.14 144
1745.23 135
1745.33 127
1745.43 118
1745.52 110
1745.62 103
1745.71 97
1745.81 94
1745.90 94
1746.00 98
1746.10 106
1746.19 117
1746.29 131
1746.38 146
1746.48 161
1746.58 175
1746.67 191
1746.77 209
1746.86 233
1746.96 261
1747.05 295
1747.15 335
1747.25 377
1747.34 420
1747.44 464
1747.53 507
1747.63 550
1747.73 593
1747.82 636
1747.92 678
1748.01 717
1748.11 752
1748.21 782
1748.30 807
1748.40 828
1748.49 844
1748.59 857
1748.69 867
1748.78 875
1748.88 880
1748.97 882
1749.07 883
1749.17 882
1749.26 881
1749.36 879
1749.45 874
1749.55 866
1749.64 855
1749.74 840
1749.84 822
1749.93 802
1750.03 782
1750.12 763
1750.22 745
1750.32 727
1750.41 709
1750.51 690
1750.60 670
1750.70 649
1750.80 625
1750.89 601
1750.99 574
1751.08 548
1751.18 521
1751.28 496
1751.37 472
1751.47 452
1751.56 435
1751.66 420
1751.76 408
1751.85 396
1751.95 385
1752.04 373
1752.14 361
1752.24 349
1752.33 336
1752.43 324
1752.52 311
1752.62 299
1752.72 287
1752.81 276
1752.91 265
1753.00 255
1753.10 245
1753.20 236
1753.29 226
1753.39 214
1753.49 202
1753.58 187
1753.68 170
1753.77 152
1753.87 133
1753.97 113
1754.06 94
1754.16 77
1754.25 63
1754.35 52
1754.45 46
1754.54 44
1754.64 47
1754.73 54
1754.83 63
1754.93 75
1755.02 86
1755.12 96
1755.21 104
1755.31 109
1755.41 112
1755.50 112
1755.60 111
1755.70 110
1755.79 110
1755.89 111
1755.98 113
1756.08 116
1756.18 120
1756.27 123
1756.37 125
1756.46 126
1756.56 126
1756.66 126
1756.75 125
1756.85 123
1756.95 121
1757.04 119
1757.14 115
1757.23 111
1757.33 106
1757.43 101
1757.52 97
1757.62 93
1757.71 89
1757.81 86
1757.91 85
1758.00 83
1758.10 82
1758.20 82
1758.29 83
1758.39 86
1758.48 89
1758.58 94
1758.68 99
1758.77 104
1758.87 107
1758.96 109
1759.06 109
1759.16 106
1759.25 101
1759.35 96
1759.45 90
1759.54 86
1759.64 82
1759.73 80
1759.83 80
1759.93 81
1760.02 85
1760.12 90
1760.22 98
1760.31 109
1760.41 121
1760.50 134
1760.60 145
1760.70 154
1760.79 160
1760.89 162
1760.99 159
1761.08 153
1761.18 145
1761.27 135
1761.37 126
1761.47 118
1761.56 114
1761.66 112
1761.76 114
1761.85 119
1761.95 126
1762.05 132
1762.14 136
1762.24 137
1762.33 134
1762.43 128
1762.53 123
1762.62 119
1762.72 120
1762.82 127
1762.91 139
1763.01 153
1763.10 168
1763.20 180
1763.30 188
1763.39 189
1763.49 183
1763.59 174
1763.68 162
1763.78 150
1763.88 140
1763.97 133
1764.07 129
1764.16 129
1764.26 130
1764.36 133
1764.45 135
1764.55 138
1764.65 140
1764.74 141
1764.84 143
1764.94 144
1765.03 145
1765.13 146
1765.22 147
1765.32 146
1765.42 143
1765.51 138
1765.61 130
1765.71 120
1765.80 108
1765.90 95
1766.00 83
1766.09 73
1766.19 66
1766.28 60
1766.38 58
1766.48 57
1766.57 59
1766.67 62
1766.77 66
1766.86 71
1766.96 76
1767.06 80
1767.15 83
1767.25 83
1767.35 81
1767.44 77
1767.54 72
1767.63 67
1767.73 62
1767.83 60
1767.92 60
1768.02 63
1768.12 67
1768.21 73
1768.31 79
1768.41 84
1768.50 88
1768.60 90
1768.70 91
1768.79 91
1768.89 89
1768.99 85
1769.08 81
1769.18 75
1769.27 70
1769.37 66
1769.47 63
1769.56 61
1769.66 61
1769.76 63
1769.85 66
1769.95 70
1770.05 76
1770.14 83
1770.24 93
1770.34 105
1770.43 117
1770.53 130
1770.63 140
1770.72 146
1770.82 148
1770.92 146
1771.01 142
1771.11 136
1771.20 131
1771.30 127
1771.40 125
1771.49 124
1771.59 122
1771.69 119
1771.78 112
1771.88 103
1771.98 91
1772.07 79
1772.17 66
1772.27 57
1772.36 52
1772.46 51
1772.56 56
1772.65 65
1772.75 76
1772.85 88
1772.94 98
1773.04 107
1773.14 112
1773.23 116
1773.33 117
1773.43 118
1773.52 119
1773.62 121
1773.72 123
1773.81 125
1773.91 127
1774.01 129
1774.10 130
1774.20 129
1774.30 128
1774.39 127
1774.49 127
1774.59 127
1774.68 129
1774.78 132
1774.88 135
1774.97 136
1775.07 135
1775.17 131
1775.26 123
1775.36 114
1775.46 104
1775.55 94
1775.65 87
1775.75 82
1775.84 79
1775.94 78
1776.04 78
1776.13 77
1776.23 75
1776.33 71
1776.42 67
1776.52 63
1776.62 58
1776.71 53
1776.81 49
1776.91 45
1777.00 43
1777.10 42
1777.20 43
1777.29 48
1777.39 56
1777.49 65
1777.58 74
1777.68 82
1777.78 87
1777.87 87
1777.97 83
1778.07 77
1778.16 69
1778.26 63
1778.36 58
1778.45 56
1778.55 55
1778.65 56
1778.74 57
1778.84 57
1778.94 56
1779.03 53
1779.13 51
1779.23 49
1779.32 48
1779.42 47
1779.52 47
1779.61 47
1779.71 46
1779.81 45
1779.90 44
1780.00 43
1780.10 43
1780.19 43
1780.29 44
1780.39 45
1780.49 45
1780.58 44
1780.68 41
1780.78 37
1780.87 33
1780.97 28
1781.07 22
1781.16 16
1781.26 9
1781.36 2
1781.45 0
1781.55 0
1781.65 0
1781.74 0
1781.84 0
1781.94 0
1782.03 0
1782.13 0
1782.23 11
1782.33 25
1782.42 39
1782.52 52
1782.62 62
1782.71 70
1782.81 74
1782.91 75
1783.00 75
1783.10 74
1783.20 72
1783.29 70
1783.39 69
1783.49 68
1783.58 67
1783.68 66
1783.78 65
1783.87 64
1783.97 65
1784.07 66
1784.17 69
1784.26 73
1784.36 77
1784.46 82
1784.55 86
1784.65 90
1784.75 95
1784.84 100
1784.94 107
1785.04 115
1785.13 124
1785.23 132
1785.33 139
1785.43 144
1785.52 145
1785.62 144
1785.72 139
1785.81 131
1785.91 122
1786.01 112
1786.10 101
1786.20 91
1786.30 83
1786.39 77
1786.49 76
1786.59 77
1786.69 82
1786.78 89
1786.88 97
1786.98 104
1787.07 108
1787.17 110
1787.27 110
1787.36 107
1787.46 103
1787.56 98
1787.66 91
1787.75 82
1787.85 72
1787.95 62
1788.04 51
1788.14 41
1788.24 34
1788.33 30
1788.43 29
1788.53 30
1788.63 32
1788.72 35
1788.82 37
1788.92 39
1789.01 42
1789.11 47
1789.21 54
1789.30 65
1789.40 78
1789.50 92
1789.60 106
1789.69 119
1789.79 128
1789.89 134
1789.98 135
1790.08 133
1790.18 129
1790.28 122
1790.37 115
1790.47 108
1790.57 102
1790.66 98
1790.76 96
1790.86 97
1790.95 98
1791.05 101
1791.15 104
1791.25 107
1791.34 109
1791.44 110
1791.54 111
1791.63 111
1791.73 112
1791.83 112
1791.93 112
1792.02 111
1792.12 109
1792.22 104
1792.31 98
1792.41 91
1792.51 83
1792.61 77
1792.70 74
1792.80 72
1792.90 73
1792.99 75
1793.09 77
1793.19 80
1793.29 82
1793.38 84
1793.48 85
1793.58 86
1793.67 86
1793.77 86
1793.87 86
1793.97 85
1794.06 84
1794.16 83
1794.26 82
1794.35 82
1794.45 82
1794.55 83
1794.65 85
1794.74 87
1794.84 88
1794.94 90
1795.03 92
1795.13 96
1795.23 99
1795.33 104
1795.42 108
1795.52 113
1795.62 116
1795.72 119
1795.81 120
1795.91 120
1796.01 118
1796.10 116
1796.20 113
1796.30 110
1796.40 107
1796.49 104
1796.59 100
1796.69 97
1796.78 93
1796.88 90
1796.98 87
1797.08 84
1797.17 82
1797.27 80
1797.37 78
1797.47 77
1797.56 76
1797.66 76
1797.76 76
1797.85 76
1797.95 76
1798.05 77
1798.15 76
1798.24 74
1798.34 73
1798.44 71
1798.54 70
1798.63 71
1798.73 74
1798.83 79
1798.92 86
1799.02 93
1799.12 100
1799.22 106
1799.31 111
1799.41 116
1799.51 120
1799.61 124
1799.70 127
1799.80 129
1799.90 128
1799.99 125
1800.09 121
1800.19 117
1800.29 113
1800.38 112
1800.48 114
1800.58 118
1800.68 122
1800.77 124
1800.87 123
1800.97 118
1801.07 111
1801.16 102
1801.26 94
1801.36 90
1801.46 90
1801.55 95
1801.65 104
1801.75 114
1801.84 125
1801.94 135
1802.04 144
1802.14 152
1802.23 159
1802.33 165
1802.43 169
1802.53 171
1802.62 170
1802.72 168
1802.82 165
1802.92 162
1803.01 161
1803.11 164
1803.21 172
1803.31 183
1803.40 195
1803.50 209
1803.60 220
1803.70 228
1803.79 231
1803.89 228
1803.99 221
1804.08 211
1804.18 201
1804.28 191
1804.38 184
1804.47 181
1804.57 182
1804.67 188
1804.77 199
1804.86 216
1804.96 239
1805.06 265
1805.16 295
1805.25 326
1805.35 355
1805.45 381
1805.55 401
1805.64 416
1805.74 426
1805.84 432
1805.94 436
1806.03 439
1806.13 441
1806.23 443
1806.33 445
1806.42 447
1806.52 449
1806.62 450
1806.72 451
1806.81 452
1806.91 453
1807.01 452
1807.11 450
1807.20 445
1807.30 438
1807.40 427
1807.50 413
1807.59 395
1807.69 375
1807.79 353
1807.89 331
1807.98 311
1808.08 293
1808.18 278
1808.28 267
1808.37 259
1808.47 254
1808.57 251
1808.67 249
1808.76 246
1808.86 244
1808.96 242
1809.06 239
1809.16 235
1809.25 231
1809.35 227
1809.45 222
1809.55 217
1809.64 212
1809.74 206
1809.84 200
1809.94 192
1810.03 184
1810.13 174
1810.23 164
1810.33 154
1810.42 144
1810.52 137
1810.62 131
1810.72 128
1810.81 126
1810.91 126
1811.01 126
1811.11 127
1811.20 129
1811.30 131
1811.40 134
1811.50 137
1811.60 140
1811.69 144
1811.79 145
1811.89 145
1811.99 142
1812.08 137
1812.18 130
1812.28 124
1812.38 118
1812.47 115
1812.57 112
1812.67 111
1812.77 109
1812.86 106
1812.96 102
1813.06 96
1813.16 89
1813.26 80
1813.35 72
1813.45 63
1813.55 54
1813.65 44
1813.74 34
1813.84 25
1813.94 16
1814.04 7
1814.13 1
1814.23 0
1814.33 0
1814.43 0
1814.53 0
1814.62 0
1814.72 1
1814.82 7
1814.92 13
1815.01 18
1815.11 20
1815.21 20
1815.31 16
1815.41 9
1815.50 1
1815.60 0
1815.70 0
1815.80 0
1815.89 0
1815.99 0
1816.09 0
1816.19 0
1816.29 12
1816.38 26
1816.48 40
1816.58 52
1816.68 62
1816.77 69
1816.87 73
1816.97 74
1817.07 73
1817.17 68
1817.26 61
1817.36 53
1817.46 44
1817.56 37
1817.65 34
1817.75 34
1817.85 40
1817.95 52
1818.05 67
1818.14 85
1818.24 103
1818.34 120
1818.44 134
1818.53 142
1818.63 145
1818.73 143
1818.83 136
1818.93 126
1819.02 116
1819.12 106
1819.22 98
1819.32 92
1819.41 89
1819.51 88
1819.61 90
1819.71 94
1819.81 101
1819.90 109
1820.00 118
1820.10 128
1820.20 138
1820.30 146
1820.39 151
1820.49 156
1820.59 159
1820.69 162
1820.79 164
1820.88 165
1820.98 163
1821.08 159
1821.18 151
1821.27 139
1821.37 126
1821.47 113
1821.57 103
1821.67 97
1821.76 96
1821.86 99
1821.96 106
1822.06 115
1822.16 122
1822.25 127
1822.35 129
1822.45 128
1822.55 123
1822.65 117
1822.74 109
1822.84 102
1822.94 96
1823.04 92
1823.14 92
1823.23 95
1823.33 102
1823.43 111
1823.53 121
1823.62 131
1823.72 140
1823.82 146
1823.92 149
1824.02 148
1824.11 145
1824.21 138
1824.31 131
1824.41 122
1824.51 115
1824.60 110
1824.70 107
1824.80 107
1824.90 108
1825.00 108
1825.09 108
1825.19 105
1825.29 101
1825.39 96
1825.49 91
1825.58 87
1825.68 87
1825.78 88
1825.88 93
1825.98 98
1826.07 104
1826.17 108
1826.27 112
1826.37 114
1826.47 115
1826.56 115
1826.66 115
1826.76 115
1826.86 115
1826.96 116
1827.06 116
1827.15 117
1827.25 118
1827.35 119
1827.45 119
1827.55 120
1827.64 119
1827.74 118
1827.84 116
1827.94 114
1828.04 112
1828.13 111
1828.23 112
1828.33 114
1828.43 117
1828.53 121
1828.62 126
1828.72 132
1828.82 138
1828.92 144
1829.02 150
1829.11 154
1829.21 157
1829.31 157
1829.41 153
1829.51 147
1829.61 138
1829.70 127
1829.80 115
1829.90 103
1830.00 93
1830.10 84
1830.19 78
1830.29 76
1830.39 75
1830.49 77
1830.59 79
1830.69 79
1830.78 77
1830.88 74
1830.98 68
1831.08 62
1831.18 56
1831.27 51
1831.37 47
1831.47 43
1831.57 40
1831.67 38
1831.76 36
1831.86 37
1831.96 40
1832.06 47
1832.16 58
1832.26 72
1832.35 86
1832.45 99
1832.55 109
1832.65 115
1832.75 116
1832.85 112
1832.94 104
1833.04 95
1833.14 85
1833.24 76
1833.34 69
1833.43 64
1833.53 61
1833.63 58
1833.73 57
1833.83 55
1833.93 52
1834.02 49
1834.12 45
1834.22 41
1834.32 38
1834.42 36
1834.51 35
1834.61 35
1834.71 37
1834.81 38
1834.91 38
1835.01 37
1835.10 33
1835.20 26
1835.30 17
1835.40 5
1835.50 0
1835.60 0
1835.69 0
1835.79 0
1835.89 0
1835.99 0
1836.09 0
1836.19 0
1836.28 10
1836.38 26
1836.48 42
1836.58 57
1836.68 71
1836.78 83
1836.87 92
1836.97 99
1837.07 103
1837.17 106
1837.27 108
1837.37 108
1837.46 108
1837.56 106
1837.66 105
1837.76 103
1837.86 102
1837.96 101
1838.05 100
1838.15 99
1838.25 98
1838.35 96
1838.45 94
1838.55 90
1838.64 86
1838.74 82
1838.84 78
1838.94 75
1839.04 73
1839.14 72
1839.23 72
1839.33 73
1839.43 74
1839.53 76
1839.63 79
1839.73 83
1839.82 86
1839.92 90
1840.02 94
1840.12 97
1840.22 99
1840.32 99
1840.42 98
1840.51 96
1840.61 93
1840.71 90
1840.81 88
1840.91 87
1841.01 86
1841.10 86
1841.20 87
1841.30 87
1841.40 86
1841.50 82
1841.60 76
1841.69 67
1841.79 57
1841.89 47
1841.99 38
1842.09 31
1842.19 26
1842.29 25
1842.38 27
1842.48 31
1842.58 36
1842.68 43
1842.78 51
1842.88 60
1842.97 69
1843.07 79
1843.17 88
1843.27 96
1843.37 103
1843.47 107
1843.57 109
1843.66 108
1843.76 105
1843.86 101
1843.96 95
1844.06 90
1844.16 86
1844.26 83
1844.35 83
1844.45 85
1844.55 88
1844.65 91
1844.75 91
1844.85 90
1844.94 86
1845.04 80
1845.14 74
1845.24 69
1845.34 65
1845.44 65
1845.54 67
1845.63 71
1845.73 78
1845.83 86
1845.93 95
1846.03 104
1846.13 114
1846.23 123
1846.32 131
1846.42 137
1846.52 141
1846.62 142
1846.72 142
1846.82 141
1846.92 141
1847.01 142
1847.11 144
1847.21 146
1847.31 147
1847.41 144
1847.51 138
1847.61 129
1847.70 118
1847.80 107
1847.90 97
1848.00 91
1848.10 87
1848.20 86
1848.30 85
1848.40 83
1848.49 79
1848.59 74
1848.69 68
1848.79 62
1848.89 58
1848.99 58
1849.09 61
1849.18 66
1849.28 73
1849.38 79
1849.48 83
1849.58 85
1849.68 85
1849.78 81
1849.87 77
1849.97 73
1850.07 69
1850.17 67
1850.27 67
1850.37 68
1850.47 69
1850.57 69
1850.66 69
1850.76 68
1850.86 66
1850.96 64
1851.06 62
1851.16 60
1851.26 60
1851.36 60
1851.45 60
1851.55 61
1851.65 61
1851.75 61
1851.85 61
1851.95 61
1852.05 61
1852.14 62
1852.24 64
1852.34 67
1852.44 71
1852.54 76
1852.64 79
1852.74 81
1852.84 81
1852.93 80
1853.03 76
1853.13 72
1853.23 68
1853.33 64
1853.43 60
1853.53 56
1853.63 52
1853.72 48
1853.82 44
1853.92 40
1854.02 38
1854.12 39
1854.22 44
1854.32 50
1854.42 59
1854.51 67
1854.61 73
1854.71 75
1854.81 73
1854.91 67
1855.01 57
1855.11 47
1855.21 37
1855.31 28
1855.40 22
1855.50 18
1855.60 15
1855.70 13
1855.80 10
1855.90 6
1856.00 2
1856.10 0
1856.19 0
1856.29 0
1856.39 0
1856.49 0
1856.59 0
1856.69 0
1856.79 0
1856.89 4
1856.99 8
1857.08 12
1857.18 17
1857.28 23
1857.38 30
1857.48 39
1857.58 48
1857.68 58
1857.78 66
1857.88 71
1857.97 73
1858.07 73
1858.17 71
1858.27 67
1858.37 64
1858.47 61
1858.57 59
1858.67 58
1858.77 57
1858.86 55
1858.96 52
1859.06 49
1859.16 47
1859.26 47
1859.36 51
1859.46 59
1859.56 72
1859.66 86
1859.75 100
1859.85 112
1859.95 119
1860.05 120
1860.15 116
1860.25 109
1860.35 101
1860.45 94
1860.55 89
1860.64 88
1860.74 89
1860.84 92
1860.94 95
1861.04 99
1861.14 102
1861.24 105
1861.34 109
1861.44 113
1861.54 117
1861.63 120
1861.73 122
1861.83 121
1861.93 119
1862.03 114
1862.13 108
1862.23 102
1862.33 97
1862.43 92
1862.53 89
1862.62 86
1862.72 84
1862.82 82
1862.92 79
1863.02 75
1863.12 70
1863.22 64
1863.32 60
1863.42 58
1863.52 58
1863.61 62
1863.71 68
1863.81 75
1863.91 83
1864.01 90
1864.11 94
1864.21 96
1864.31 96
1864.41 94
1864.51 92
1864.61 89
1864.70 86
1864.80 84
1864.90 82
1865.00 82
1865.10 81
1865.20 81
1865.30 81
1865.40 80
1865.50 79
1865.60 77
1865.69 75
1865.79 72
1865.89 69
1865.99 66
1866.09 63
1866.19 60
1866.29 58
1866.39 58
1866.49 59
1866.59 61
1866.69 65
1866.79 68
1866.88 71
1866.98 71
1867.08 69
1867.18 65
1867.28 60
1867.38 54
1867.48 50
1867.58 48
1867.68 49
1867.78 51
1867.88 54
1867.97 57
1868.07 58
1868.17 57
1868.27 53
1868.37 47
1868.47 41
1868.57 35
1868.67 31
1868.77 29
1868.87 31
1868.97 36
1869.07 44
1869.16 55
1869.26 67
1869.36 79
1869.46 92
1869.56 103
1869.66 111
1869.76 116
1869.86 118
1869.96 117
1870.06 112
1870.16 104
1870.26 96
1870.35 87
1870.45 78
1870.55 71
1870.65 66
1870.75 63
1870.85 63
1870.95 64
1871.05 66
1871.15 68
1871.25 69
1871.35 69
1871.45 66
1871.55 62
1871.64 57
1871.74 54
1871.84 52
1871.94 53
1872.04 56
1872.14 60
1872.24 66
1872.34 71
1872.44 74
1872.54 76
1872.64 76
1872.74 75
1872.84 72
1872.94 69
1873.03 66
1873.13 64
1873.23 64
1873.33 66
1873.43 68
1873.53 71
1873.63 71
1873.73 70
1873.83 67
1873.93 63
1874.03 60
1874.13 58
1874.23 57
1874.33 58
1874.42 59
1874.52 60
1874.62 60
1874.72 59
1874.82 56
1874.92 53
1875.02 52
1875.12 52
1875.22 56
1875.32 62
1875.42 70
1875.52 78
1875.62 86
1875.72 91
1875.82 94
1875.91 94
1876.01 93
1876.11 90
1876.21 86
1876.31 81
1876.41 78
1876.51 76
1876.61 76
1876.71 78
1876.81 82
1876.91 88
1877.01 94
1877.11 100
1877.21 103
1877.31 104
1877.41 102
1877.50 98
1877.60 93
1877.70 90
1877.80 88
1877.90 89
1878.00 93
1878.10 98
1878.20 105
1878.30 110
1878.40 114
1878.50 116
1878.60 115
1878.70 113
1878.80 108
1878.90 101
1879.00 94
1879.10 88
1879.19 82
1879.29 79
1879.39 77
1879.49 77
1879.59 78
1879.69 79
1879.79 77
1879.89 74
1879.99 69
1880.09 62
1880.19 57
1880.29 53
1880.39 53
1880.49 55
1880.59 58
1880.69 62
1880.79 63
1880.89 61
1880.99 56
1881.08 46
1881.18 34
1881.28 21
1881.38 9
1881.48 0
1881.58 0
1881.68 0
1881.78 0
1881.88 0
1881.98 0
1882.08 0
1882.18 0
1882.28 3
1882.38 7
1882.48 11
1882.58 14
1882.68 17
1882.78 21
1882.88 26
1882.98 30
1883.08 33
1883.17 35
1883.27 34
1883.37 33
1883.47 31
1883.57 31
1883.67 33
1883.77 39
1883.87 47
1883.97 56
1884.07 65
1884.17 73
1884.27 78
1884.37 81
1884.47 80
1884.57 78
1884.67 75
1884.77 71
1884.87 68
1884.97 66
1885.07 65
1885.17 67
1885.27 70
1885.37 74
1885.47 77
1885.56 81
1885.66 83
1885.76 85
1885.86 86
1885.96 88
1886.06 90
1886.16 94
1886.26 98
1886.36 102
1886.46 105
1886.56 107
1886.66 108
1886.76 108
1886.86 108
1886.96 108
1887.06 108
1887.16 109
1887.26 110
1887.36 110
1887.46 108
1887.56 105
1887.66 99
1887.76 92
1887.86 84
1887.96 76
1888.06 70
1888.16 66
1888.26 62
1888.35 60
1888.45 57
1888.55 54
1888.65 52
1888.75 49
1888.85 49
1888.95 51
1889.05 55
1889.15 61
1889.25 67
1889.35 72
1889.45 75
1889.55 75
1889.65 72
1889.75 68
1889.85 63
1889.95 60
1890.05 60
1890.15 62
1890.25 65
1890.35 68
1890.45 70
1890.55 68
1890.65 62
1890.75 56
1890.85 49
1890.95 45
1891.05 45
1891.15 50
1891.25 59
1891.35 69
1891.45 79
1891.55 85
1891.65 87
1891.75 84
1891.85 78
1891.95 71
1892.05 64
1892.14 59
1892.24 57
1892.34 58
1892.44 61
1892.54 67
1892.64 73
1892.74 81
1892.84 87
1892.94 93
1893.04 97
1893.14 100
1893.24 100
1893.34 99
1893.44 95
1893.54 90
1893.64 85
1893.74 79
1893.84 74
1893.94 71
1894.04 68
1894.14 67
1894.24 68
1894.34 70
1894.44 73
1894.54 79
1894.64 85
1894.74 92
1894.84 98
1894.94 103
1895.04 105
1895.14 105
1895.24 102
1895.34 97
1895.44 89
1895.54 81
1895.64 72
1895.74 63
1895.84 55
1895.94 47
1896.04 41
1896.14 35
1896.24 31
1896.34 27
1896.44 24
1896.54 22
1896.64 21
1896.74 22
1896.84 23
1896.94 27
1897.04 32
1897.14 38
1897.24 45
1897.34 52
1897.44 58
1897.54 61
1897.64 62
1897.74 59
1897.84 54
1897.94 47
1898.04 41
1898.14 36
1898.24 32
1898.34 30
1898.44 30
1898.54 31
1898.64 33
1898.74 37
1898.84 41
1898.94 47
1899.04 55
1899.14 62
1899.24 70
1899.34 76
1899.44 81
1899.54 84
1899.64 85
1899.74 85
1899.84 84
1899.94 82
1900.04 79
1900.14 77
1900.24 75
1900.34 73
1900.44 72
1900.54 71
1900.64 70
1900.74 68
1900.84 66
1900.94 62
1901.04 57
1901.14 51
1901.24 45
1901.34 40
1901.44 36
1901.54 35
1901.64 35
1901.74 37
1901.84 41
1901.94 46
1902.04 51
1902.14 56
1902.24 62
1902.34 68
1902.44 74
1902.54 80
1902.64 86
1902.74 91
1902.84 96
1902.94 100
1903.04 105
1903.14 110
1903.24 115
1903.34 120
1903.44 125
1903.54 129
1903.64 132
1903.74 133
1903.84 134
1903.94 135
1904.04 136
1904.14 137
1904.24 138
1904.34 140
1904.44 140
1904.54 138
1904.64 132
1904.74 121
1904.84 106
1904.94 86
1905.04 64
1905.14 42
1905.24 21
1905.34 4
1905.44 0
1905.54 0
1905.64 0
1905.74 0
1905.84 0
1905.94 0
1906.04 0
1906.14 0
1906.24 2
1906.34 8
1906.44 15
1906.54 22
1906.64 29
1906.74 35
1906.84 38
1906.94 39
1907.04 38
1907.14 34
1907.24 30
1907.34 25
1907.44 23
1907.54 22
1907.64 23
1907.74 26
1907.84 31
1907.94 36
1908.04 43
1908.14 49
1908.24 56
1908.34 62
1908.44 67
1908.55 70
1908.65 71
1908.75 70
1908.85 69
1908.95 67
1909.05 65
1909.15 64
1909.25 64
1909.35 64
1909.45 63
1909.55 61
1909.65 57
1909.75 50
1909.85 42
1909.95 32
1910.05 23
1910.15 16
1910.25 12
1910.35 12
1910.45 15
1910.55 22
1910.65 29
1910.75 37
1910.85 43
1910.95 47
1911.05 48
1911.15 48
1911.25 48
1911.35 49
1911.45 51
1911.55 54
1911.65 59
1911.75 63
1911.85 65
1911.95 65
1912.05 62
1912.15 55
1912.26 47
1912.36 37
1912.46 29
1912.56 23
1912.66 21
1912.76 21
1912.86 25
1912.96 29
1913.06 34
1913.16 38
1913.26 40
1913.36 40
1913.46 38
1913.56 35
1913.66 32
1913.76 29
1913.86 27
1913.96 25
1914.06 25
1914.16 25
1914.26 25
1914.36 25
1914.46 25
1914.56 27
1914.66 28
1914.76 31
1914.86 35
1914.96 39
1915.06 43
1915.17 47
1915.27 51
1915.37 55
1915.47 59
1915.57 63
1915.67 68
1915.77 72
1915.87 76
1915.97 80
1916.07 82
1916.17 84
1916.27 87
1916.37 89
1916.47 92
1916.57 96
1916.67 99
1916.77 100
1916.87 99
1916.97 94
1917.07 87
1917.17 76
1917.27 65
1917.37 54
1917.47 44
1917.58 36
1917.68 32
1917.78 30
1917.88 30
1917.98 32
1918.08 35
1918.18 39
1918.28 44
1918.38 48
1918.48 53
1918.58 56
1918.68 58
1918.78 59
1918.88 59
1918.98 60
1919.08 61
1919.18 66
1919.28 74
1919.38 86
1919.48 100
1919.59 115
1919.69 129
1919.79 140
1919.89 145
1919.99 146
1920.09 142
1920.19 136
1920.29 128
1920.39 122
1920.49 119
1920.59 119
1920.69 122
1920.79 127
1920.89 134
1920.99 140
1921.09 146
1921.19 151
1921.29 153
1921.39 154
1921.50 152
1921.60 148
1921.70 142
1921.80 133
1921.90 122
1922.00 110
1922.10 99
1922.20 90
1922.30 86
1922.40 85
1922.50 89
1922.60 95
1922.70 102
1922.80 107
1922.90 110
1923.00 110
1923.10 108
1923.20 106
1923.31 104
1923.41 105
1923.51 108
1923.61 115
1923.71 122
1923.81 129
1923.91 133
1924.01 134
1924.11 131
1924.21 122
1924.31 109
1924.41 93
1924.51 75
1924.61 58
1924.71 43
1924.81 31
1924.92 23
1925.02 21
1925.12 23
1925.22 30
1925.32 38
1925.42 48
1925.52 59
1925.62 68
1925.72 76
1925.82 83
1925.92 89
1926.02 94
1926.12 99
1926.22 104
1926.32 108
1926.43 112
1926.53 113
1926.63 112
1926.73 107
1926.83 98
1926.93 86
1927.03 73
1927.13 61
1927.23 51
1927.33 45
1927.43 43
1927.53 43
1927.63 46
1927.73 49
1927.84 51
1927.94 51
1928.04 47
1928.14 42
1928.24 36
1928.34 29
1928.44 22
1928.54 18
1928.64 14
1928.74 13
1928.84 13
1928.94 14
1929.04 16
1929.15 18
1929.25 22
1929.35 26
1929.45 31
1929.55 38
1929.65 46
1929.75 54
1929.85 62
1929.95 68
1930.05 72
1930.15 72
1930.25 69
1930.35 62
1930.46 53
1930.56 42
1930.66 32
1930.76 23
1930.86 17
1930.96 13
1931.06 11
1931.16 12
1931.26 15
1931.36 20
1931.46 26
1931.56 32
1931.66 39
1931.77 44
1931.87 50
1931.97 55
1932.07 59
1932.17 63
1932.27 65
1932.37 66
1932.47 66
1932.57 65
1932.67 63
1932.77 63
1932.87 64
1932.98 66
1933.08 70
1933.18 74
1933.28 79
1933.38 82
1933.48 84
1933.58 84
1933.68 83
1933.78 80
1933.88 77
1933.98 73
1934.09 70
1934.19 68
1934.29 66
1934.39 65
1934.49 64
1934.59 63
1934.69 62
1934.79 60
1934.89 58
1934.99 56
1935.09 54
1935.20 52
1935.30 49
1935.40 48
1935.50 48
1935.60 50
1935.70 55
1935.80 64
1935.90 77
1936.00 92
1936.10 109
1936.20 125
1936.31 137
1936.41 143
1936.51 143
1936.61 138
1936.71 128
1936.81 118
1936.91 109
1937.01 103
1937.11 102
1937.21 106
1937.31 112
1937.42 120
1937.52 126
1937.62 129
1937.72 127
1937.82 121
1937.92 112
1938.02 103
1938.12 95
1938.22 90
1938.32 89
1938.43 89
1938.53 91
1938.63 92
1938.73 92
1938.83 90
1938.93 87
1939.03 83
1939.13 80
1939.23 78
1939.33 77
1939.44 76
1939.54 74
1939.64 71
1939.74 67
1939.84 62
1939.94 56
1940.04 50
1940.14 44
1940.24 39
1940.35 35
1940.45 32
1940.55 30
1940.65 28
1940.75 26
1940.85 25
1940.95 23
1941.05 21
1941.15 20
1941.25 18
1941.36 16
1941.46 15
1941.56 14
1941.66 13
1941.76 12
1941.86 12
1941.96 13
1942.06 15
1942.16 19
1942.27 23
1942.37 28
1942.47 33
1942.57 38
1942.67 42
1942.77 47
1942.87 53
1942.97 60
1943.07 68
1943.18 77
1943.28 85
1943.38 90
1943.48 92
1943.58 89
1943.68 82
1943.78 71
1943.88 57
1943.98 41
1944.09 27
1944.19 14
1944.29 5
1944.39 0
1944.49 0
1944.59 0
1944.69 0
1944.79 0
1944.90 0
1945.00 0
1945.10 0
1945.20 0
1945.30 1
1945.40 8
1945.50 17
1945.60 27
1945.70 36
1945.81 44
1945.91 51
1946.01 54
1946.11 56
1946.21 56
1946.31 54
1946.41 53
1946.51 51
1946.62 50
1946.72 50
1946.82 49
1946.92 47
1947.02 45
1947.12 43
1947.22 40
1947.32 37
1947.43 35
1947.53 33
1947.63 32
1947.73 32
1947.83 31
1947.93 30
1948.03 28
1948.13 26
1948.24 23
1948.34 19
1948.44 15
1948.54 11
1948.64 8
1948.74 7
1948.84 9
1948.94 13
1949.05 21
1949.15 31
1949.25 42
1949.35 51
1949.45 57
1949.55 60
1949.65 60
1949.75 58
1949.86 56
1949.96 55
1950.06 56
1950.16 59
1950.26 64
1950.36 68
1950.46 72
1950.56 74
1950.67 74
1950.77 73
1950.87 71
1950.97 69
1951.07 66
1951.17 64
1951.27 63
1951.38 61
1951.48 60
1951.58 60
1951.68 60
1951.78 61
1951.88 62
1951.98 63
1952.08 63
1952.19 62
1952.29 59
1952.39 54
1952.49 49
1952.59 42
1952.69 37
1952.79 32
1952.90 30
1953.00 29
1953.10 32
1953.20 37
1953.30 45
1953.40 55
1953.50 66
1953.61 77
1953.71 87
1953.81 95
1953.91 101
1954.01 106
1954.11 110
1954.21 114
1954.32 119
1954.42 125
1954.52 131
1954.62 139
1954.72 146
1954.82 152
1954.92 156
1955.02 158
1955.13 157
1955.23 152
1955.33 144
1955.43 135
1955.53 124
1955.63 114
1955.74 107
1955.84 103
1955.94 103
1956.04 107
1956.14 114
1956.24 121
1956.34 128
1956.45 134
1956.55 136
1956.65 135
1956.75 130
1956.85 123
1956.95 113
1957.05 101
1957.16 89
1957.26 77
1957.36 66
1957.46 57
1957.56 51
1957.66 48
1957.76 49
1957.87 54
1957.97 60
1958.07 68
1958.17 75
1958.27 80
1958.37 83
1958.48 82
1958.58 77
1958.68 71
1958.78 64
1958.88 57
1958.98 53
1959.08 50
1959.19 50
1959.29 52
1959.39 55
1959.49 57
1959.59 56
1959.69 54
1959.80 50
1959.90 46
1960.00 44
1960.10 46
1960.20 50
1960.30 58
1960.40 67
1960.51 74
1960.61 79
1960.71 79
1960.81 76
1960.91 69
1961.01 61
1961.12 53
1961.22 45
1961.32 38
1961.42 31
1961.52 26
1961.62 21
1961.73 18
1961.83 16
1961.93 16
1962.03 18
1962.13 23
1962.23 29
1962.33 35
1962.44 40
1962.54 43
1962.64 44
1962.74 43
1962.84 40
1962.94 36
1963.05 32
1963.15 29
1963.25 29
1963.35 33
1963.45 39
1963.55 48
1963.66 59
1963.76 70
1963.86 80
1963.96 89
1964.06 95
1964.16 99
1964.27 100
1964.37 100
1964.47 98
1964.57 95
1964.67 93
1964.77 90
1964.88 88
1964.98 86
1965.08 84
1965.18 82
1965.28 80
1965.38 77
1965.49 75
1965.59 73
1965.69 71
1965.79 70
1965.89 69
1965.99 69
1966.10 69
1966.20 69
1966.30 69
1966.40 68
1966.50 68
1966.61 69
1966.71 71
1966.81 74
1966.91 79
1967.01 85
1967.11 91
1967.22 96
1967.32 98
1967.42 98
1967.52 95
1967.62 90
1967.72 85
1967.83 80
1967.93 77
1968.03 76
1968.13 77
1968.23 79
1968.33 81
1968.44 83
1968.54 83
1968.64 82
1968.74 81
1968.84 81
1968.95 81
1969.05 83
1969.15 86
1969.25 91
1969.35 95
1969.45 100
1969.56 103
1969.66 107
1969.76 111
1969.86 115
1969.96 122
1970.07 129
1970.17 137
1970.27 144
1970.37 150
1970.47 153
1970.57 151
1970.68 147
1970.78 139
1970.88 132
1970.98 125
1971.08 121
1971.19 120
1971.29 123
1971.39 127
1971.49 133
1971.59 138
1971.69 142
1971.80 145
1971.90 146
1972.00 148
1972.10 150
1972.20 153
1972.31 156
1972.41 158
1972.51 161
1972.61 161
1972.71 160
1972.82 157
1972.92 154
1973.02 151
1973.12 151
1973.22 153
1973.33 159
1973.43 167
1973.53 176
1973.63 185
1973.73 192
1973.83 195
1973.94 193
1974.04 187
1974.14 179
1974.24 169
1974.34 159
1974.45 151
1974.55 146
1974.65 144
1974.75 143
1974.85 142
1974.96 140
1975.06 137
1975.16 133
1975.26 130
1975.36 127
1975.47 127
1975.57 128
1975.67 130
1975.77 133
1975.87 135
1975.98 135
1976.08 134
1976.18 131
1976.28 127
1976.38 122
1976.49 116
1976.59 110
1976.69 103
1976.79 95
1976.89 87
1977.00 79
1977.10 71
1977.20 65
1977.30 60
1977.40 57
1977.51 54
1977.61 51
1977.71 48
1977.81 46
1977.91 44
1978.02 45
1978.12 47
1978.22 50
1978.32 55
1978.42 58
1978.53 61
1978.63 62
1978.73 62
1978.83 63
1978.93 63
1979.04 65
1979.14 67
1979.24 69
1979.34 70
1979.44 70
1979.55 67
1979.65 63
1979.75 57
1979.85 51
1979.95 43
1980.06 36
1980.16 30
1980.26 26
1980.36 25
1980.46 28
1980.57 35
1980.67 46
1980.77 60
1980.87 74
1980.98 87
1981.08 95
1981.18 99
1981.28 97
1981.38 90
1981.49 78
1981.59 63
1981.69 48
1981.79 33
1981.89 20
1982.00 11
1982.10 5
1982.20 2
1982.30 2
1982.40 2
1982.51 2
1982.61 0
1982.71 0
1982.81 0
1982.92 0
1983.02 0
1983.12 0
1983.22 0
1983.32 3
1983.43 12
1983.53 24
1983.63 36
1983.73 47
1983.84 56
1983.94 62
1984.04 65
1984.14 65
1984.24 64
1984.35 63
1984.45 65
1984.55 69
1984.65 75
1984.75 81
1984.86 87
1984.96 89
1985.06 87
1985.16 81
1985.27 71
1985.37 58
1985.47 45
1985.57 33
1985.67 24
1985.78 17
1985.88 15
1985.98 16
1986.08 20
1986.19 27
1986.29 35
1986.39 44
1986.49 52
1986.59 60
1986.70 65
1986.80 69
1986.90 71
1987.00 72
1987.11 72
1987.21 72
1987.31 72
1987.41 72
1987.52 72
1987.62 72
1987.72 70
1987.82 69
1987.92 68
1988.03 68
1988.13 71
1988.23 76
1988.33 84
1988.44 93
1988.54 102
1988.64 111
1988.74 119
1988.84 125
1988.95 131
1989.05 137
1989.15 142
1989.25 146
1989.36 148
1989.46 149
1989.56 148
1989.66 145
1989.77 141
1989.87 136
1989.97 132
1990.07 128
1990.17 124
1990.28 120
1990.38 115
1990.48 109
1990.58 100
1990.69 91
1990.79 82
1990.89 74
1990.99 69
1991.10 67
1991.20 68
1991.30 72
1991.40 80
1991.51 89
1991.61 99
1991.71 110
1991.81 120
1991.92 128
1992.02 135
1992.12 139
1992.22 141
1992.32 142
1992.43 143
1992.53 145
1992.63 148
1992.73 152
1992.84 157
1992.94 161
1993.04 164
1993.14 164
1993.25 161
1993.35 157
1993.45 151
1993.55 146
1993.66 142
1993.76 140
1993.86 138
1993.96 138
1994.07 136
1994.17 134
1994.27 131
1994.37 127
1994.48 122
1994.58 116
1994.68 111
1994.78 105
1994.89 99
1994.99 95
1995.09 92
1995.19 91
1995.30 93
1995.40 97
1995.50 103
1995.60 109
1995.71 116
1995.81 122
1995.91 126
1996.01 129
1996.11 131
1996.22 131
1996.32 129
1996.42 124
1996.52 118
1996.63 109
1996.73 98
1996.83 87
1996.93 78
1997.04 72
1997.14 70
1997.24 74
1997.35 81
1997.45 92
1997.55 103
1997.65 114
1997.76 122
1997.86 126
1997.96 126
1998.06 122
1998.17 116
1998.27 110
1998.37 105
1998.47 103
1998.58 105
1998.68 110
1998.78 118
1998.88 128
1998.99 138
1999.09 146
1999.19 151
1999.29 152
1999.40 150
1999.50 145
1999.60 138
1999.70 131
1999.81 124
1999.91 119
2000.01 117
2000.11 118
2000.22 121
2000.32 127
2000.42 133
2000.52 140
2000.63 145
2000.73 148
2000.83 149
2000.93 147
2001.04 145
2001.14 142
2001.24 140
2001.35 141
2001.45 144
2001.55 149
2001.65 154
2001.76 158
2001.86 159
2001.96 155
2002.06 148
2002.17 138
2002.27 127
2002.37 118
2002.47 112
2002.58 109
2002.68 109
2002.78 112
2002.89 116
2002.99 120
2003.09 123
2003.19 124
2003.30 123
2003.40 120
2003.50 116
2003.60 111
2003.71 106
2003.81 101
2003.91 96
2004.01 92
2004.12 88
2004.22 84
2004.32 81
2004.43 79
2004.53 79
2004.63 81
2004.73 84
2004.84 88
2004.94 93
2005.04 97
2005.14 100
2005.25 102
2005.35 103
2005.45 104
2005.56 104
2005.66 105
2005.76 107
2005.86 108
2005.97 110
2006.07 113
2006.17 117
2006.27 123
2006.38 131
2006.48 140
2006.58 150
2006.69 159
2006.79 166
2006.89 170
2006.99 172
2007.10 171
2007.20 171
2007.30 171
2007.40 172
2007.51 176
2007.61 181
2007.71 187
2007.82 192
2007.92 196
2008.02 198
2008.12 198
2008.23 195
2008.33 191
2008.43 185
2008.54 178
2008.64 169
2008.74 160
2008.84 150
2008.95 140
2009.05 131
2009.15 123
2009.26 117
2009.36 113
2009.46 112
2009.56 112
2009.67 112
2009.77 114
2009.87 115
2009.98 117
2010.08 119
2010.18 123
2010.28 127
2010.39 132
2010.49 136
2010.59 140
2010.70 141
2010.80 139
2010.90 134
2011.00 127
2011.11 119
2011.21 111
2011.31 104
2011.42 99
2011.52 94
2011.62 91
2011.72 88
2011.83 86
2011.93 85
2012.03 85
2012.14 86
2012.24 87
2012.34 87
2012.44 87
2012.55 85
2012.65 82
2012.75 80
2012.86 79
2012.96 80
2013.06 84
2013.16 90
2013.27 99
2013.37 109
2013.47 119
2013.58 128
2013.68 135
2013.78 140
2013.89 142
2013.99 140
2014.09 136
2014.19 130
2014.30 123
2014.40 115
2014.50 109
2014.61 105
2014.71 102
2014.81 101
2014.91 101
2015.02 101
2015.12 100
2015.22 100
2015.33 98
2015.43 96
2015.53 94
2015.64 91
2015.74 88
2015.84 85
2015.94 82
2016.05 80
2016.15 80
2016.25 82
2016.36 88
2016.46 97
2016.56 107
2016.67 118
2016.77 130
2016.87 140
2016.97 148
2017.08 154
2017.18 158
2017.28 160
2017.39 158
2017.49 155
2017.59 151
2017.70 146
2017.80 140
2017.90 136
2018.01 134
2018.11 134
2018.21 135
2018.31 139
2018.42 144
2018.52 149
2018.62 155
2018.73 160
2018.83 164
2018.93 164
2019.04 161
2019.14 154
2019.24 143
2019.34 129
2019.45 112
2019.55 96
2019.65 82
2019.76 71
2019.86 63
2019.96 58
2020.07 56
2020.17 55
2020.27 55
2020.38 53
2020.48 50
2020.58 47
2020.69 42
2020.79 35
2020.89 28
2020.99 20
2021.10 12
2021.20 5
2021.30 0
2021.41 0
2021.51 0
2021.61 0
2021.72 0
2021.82 0
2021.92 0
2022.03 0
2022.13 0
2022.23 2
2022.34 6
2022.44 12
2022.54 20
2022.64 31
2022.75 43
2022.85 56
2022.95 68
2023.06 80
2023.16 90
2023.26 98
2023.37 103
2023.47 108
2023.57 112
2023.68 116
2023.78 120
2023.88 125
2023.99 131
2024.09 137
2024.19 142
2024.30 146
2024.40 147
2024.50 147
2024.61 145
2024.71 141
2024.81 137
2024.92 132
2025.02 128
2025.12 123
2025.23 118
2025.33 113
2025.43 108
2025.53 103
2025.64 100
2025.74 99
2025.84 99
2025.95 102
2026.05 106
2026.15 111
2026.26 118
2026.36 124
2026.46 130
2026.57 135
2026.67 138
2026.77 141
2026.88 143
2026.98 145
2027.08 148
2027.19 152
2027.29 157
2027.39 163
2027.50 169
2027.60 174
2027.70 177
2027.81 179
2027.91 177
2028.01 174
2028.12 168
2028.22 162
2028.32 157
2028.43 153
2028.53 153
2028.63 157
2028.74 164
2028.84 174
2028.94 186
2029.05 199
2029.15 209
2029.25 217
2029.36 219
2029.46 218
2029.56 211
2029.67 202
2029.77 190
2029.87 177
2029.98 165
2030.08 156
2030.18 148
2030.29 144
2030.39 143
2030.49 144
2030.60 147
2030.70 151
2030.80 154
2030.91 157
2031.01 160
2031.11 161
2031.22 163
2031.32 163
2031.42 163
2031.53 162
2031.63 160
2031.73 157
2031.84 152
2031.94 148
2032.04 144
2032.15 141
2032.25 138
2032.35 136
2032.46 133
2032.56 130
2032.66 126
2032.77 121
2032.87 116
2032.98 110
2033.08 105
2033.18 101
2033.29 99
2033.39 98
2033.49 98
2033.60 100
2033.70 104
2033.80 107
2033.91 111
2034.01 115
2034.11 118
2034.22 121
2034.32 122
2034.42 123
2034.53 123
2034.63 122
2034.73 121
2034.84 120
2034.94 121
2035.04 123
2035.15 127
2035.25 134
2035.35 141
2035.46 149
2035.56 157
2035.67 164
2035.77 172
2035.87 180
2035.98 188
2036.08 197
2036.18 205
2036.29 211
2036.39 214
2036.49 213
2036.60 208
2036.70 201
2036.80 192
2036.91 185
2037.01 179
2037.11 176
2037.22 174
2037.32 172
2037.43 169
2037.53 163
2037.63 155
2037.74 145
2037.84 135
2037.94 126
2038.05 120
2038.15 116
2038.25 114
2038.36 114
2038.46 113
2038.56 111
2038.67 107
2038.77 102
2038.87 97
2038.98 93
2039.08 91
2039.19 92
2039.29 97
2039.39 104
2039.50 111
2039.60 118
2039.70 123
2039.81 124
2039.91 122
2040.01 117
2040.12 110
2040.22 103
2040.33 95
2040.43 89
2040.53 83
2040.64 78
2040.74 73
2040.84 67
2040.95 62
2041.05 56
2041.15 52
2041.26 50
2041.36 50
2041.47 54
2041.57 60
2041.67 70
2041.78 80
2041.88 89
2041.98 97
2042.09 101
2042.19 103
2042.29 101
2042.40 99
2042.50 97
2042.61 99
2042.71 106
2042.81 118
2042.92 135
2043.02 153
2043.12 172
2043.23 188
2043.33 198
2043.44 203
2043.54 201
2043.64 194
2043.75 183
2043.85 171
2043.95 158
2044.06 147
2044.16 137
2044.26 130
2044.37 124
2044.47 119
2044.58 115
2044.68 112
2044.78 110
2044.89 109
2044.99 109
2045.09 110
2045.20 113
2045.30 115
2045.41 116
2045.51 116
2045.61 113
2045.72 109
2045.82 104
2045.92 99
2046.03 97
2046.13 98
2046.24 102
2046.34 109
2046.44 117
2046.55 124
2046.65 128
2046.75 128
2046.86 124
2046.96 117
2047.07 107
2047.17 95
2047.27 84
2047.38 73
2047.48 65
2047.59 58
2047.69 54
2047.79 52
2047.90 53
2048.00 56
2048.10 60
2048.21 66
2048.31 74
2048.42 83
2048.52 93
2048.62 102
2048.73 110
2048.83 116
2048.93 119
2049.04 118
2049.14 115
2049.25 110
2049.35 105
2049.45 100
2049.56 97
2049.66 94
2049.77 94
2049.87 95
2049.97 98
2050.08 102
2050.18 108
2050.28 115
2050.39 121
2050.49 127
2050.60 130
2050.70 132
2050.80 132
2050.91 130
2051.01 127
2051.12 124
2051.22 119
2051.32 114
2051.43 109
2051.53 102
2051.64 95
2051.74 89
2051.84 82
2051.95 76
2052.05 71
2052.15 66
2052.26 62
2052.36 58
2052.47 55
2052.57 52
2052.67 50
2052.78 50
2052.88 50
2052.99 52
2053.09 54
2053.19 56
2053.30 58
2053.40 58
2053.51 57
2053.61 54
2053.71 51
2053.82 48
2053.92 46
2054.03 45
2054.13 46
2054.23 47
2054.34 48
2054.44 50
2054.55 52
2054.65 55
2054.75 58
2054.86 61
2054.96 65
2055.07 69
2055.17 72
2055.27 74
2055.38 74
2055.48 73
2055.59 69
2055.69 63
2055.79 55
2055.90 47
2056.00 39
2056.11 32
2056.21 27
2056.31 24
2056.42 22
2056.52 21
2056.63 19
2056.73 16
2056.83 13
2056.94 8
2057.04 3
2057.15 0
2057.25 0
2057.35 0
2057.46 0
2057.56 0
2057.67 0
2057.77 0
2057.87 0
2057.98 0
2058.08 6
2058.19 14
2058.29 23
2058.39 33
2058.50 44
2058.60 54
2058.71 63
2058.81 72
2058.92 80
2059.02 88
2059.12 95
2059.23 100
2059.33 103
2059.44 102
2059.54 99
2059.64 93
2059.75 85
2059.85 77
2059.96 70
2060.06 66
2060.16 64
2060.27 64
2060.37 66
2060.48 69
2060.58 71
2060.69 71
2060.79 70
2060.89 66
2061.00 62
2061.10 58
2061.21 54
2061.31 51
2061.41 49
2061.52 49
2061.62 48
2061.73 47
2061.83 47
2061.93 46
2062.04 46
2062.14 46
2062.25 47
2062.35 47
2062.46 46
2062.56 45
2062.66 44
2062.77 43
2062.87 42
2062.98 42
2063.08 44
2063.19 47
2063.29 51
2063.39 56
2063.50 60
2063.60 63
2063.71 65
2063.81 66
2063.91 67
2064.02 68
2064.12 71
2064.23 75
2064.33 81
2064.44 88
2064.54 95
2064.64 99
2064.75 101
2064.85 99
2064.96 94
2065.06 87
2065.17 79
2065.27 70
2065.37 62
2065.48 54
2065.58 46
2065.69 37
2065.79 28
2065.90 20
2066.00 13
2066.10 8
2066.21 6
2066.31 6
2066.42 8
2066.52 12
2066.63 15
2066.73 19
2066.83 23
2066.94 28
2067.04 32
2067.15 36
2067.25 41
2067.36 45
2067.46 51
2067.56 57
2067.67 67
2067.77 78
2067.88 92
2067.98 107
2068.09 121
2068.19 131
2068.29 135
2068.40 134
2068.50 128
2068.61 119
2068.71 109
2068.82 101
2068.92 95
2069.02 92
2069.13 90
2069.23 87
2069.34 83
2069.44 77
2069.55 68
2069.65 58
2069.75 48
2069.86 38
2069.96 31
2070.07 28
2070.17 27
2070.28 30
2070.38 35
2070.49 42
2070.59 50
2070.69 56
2070.80 62
2070.90 64
2071.01 64
2071.11 62
2071.22 58
2071.32 53
2071.42 48
2071.53 44
2071.63 41
2071.74 39
2071.84 39
2071.95 41
2072.05 45
2072.16 50
2072.26 56
2072.36 62
2072.47 70
2072.57 78
2072.68 86
2072.78 95
2072.89 104
2072.99 113
2073.10 122
2073.20 129
2073.30 134
2073.41 136
2073.51 135
2073.62 131
2073.72 126
2073.83 121
2073.93 117
2074.04 116
2074.14 117
2074.24 120
2074.35 125
2074.45 129
2074.56 132
2074.66 134
2074.77 135
2074.87 136
2074.98 136
2075.08 135
2075.19 133
2075.29 128
2075.39 122
2075.50 114
2075.60 106
2075.71 99
2075.81 94
2075.92 91
2076.02 90
2076.13 90
2076.23 90
2076.33 87
2076.44 83
2076.54 76
2076.65 68
2076.75 61
2076.86 56
2076.96 55
2077.07 60
2077.17 69
2077.28 84
2077.38 101
2077.48 119
2077.59 135
2077.69 148
2077.80 155
2077.90 158
2078.01 156
2078.11 150
2078.22 144
2078.32 138
2078.43 132
2078.53 128
2078.64 126
2078.74 125
2078.84 125
2078.95 126
2079.05 125
2079.16 125
2079.26 122
2079.37 119
2079.47 114
2079.58 107
2079.68 100
2079.79 93
2079.89 84
2079.99 75
2080.10 66
2080.20 57
2080.31 49
2080.41 42
2080.52 36
2080.62 32
2080.73 29
2080.83 27
2080.94 26
2081.04 25
2081.15 23
2081.25 21
2081.36 18
2081.46 16
2081.56 16
2081.67 18
2081.77 22
2081.88 28
2081.98 35
2082.09 41
2082.19 46
2082.30 49
2082.40 48
2082.51 44
2082.61 39
2082.72 32
2082.82 27
2082.93 23
2083.03 22
2083.13 23
2083.24 26
2083.34 32
2083.45 38
2083.55 44
2083.66 50
2083.76 55
2083.87 59
2083.97 61
2084.08 61
2084.18 60
2084.29 58
2084.39 55
2084.50 53
2084.60 51
2084.71 50
2084.81 49
2084.92 49
2085.02 49
2085.12 51
2085.23 53
2085.33 57
2085.44 63
2085.54 70
2085.65 78
2085.75 86
2085.86 94
2085.96 100
2086.07 103
2086.17 102
2086.28 99
2086.38 94
2086.49 89
2086.59 84
2086.70 82
2086.80 83
2086.91 86
2087.01 91
2087.12 96
2087.22 101
2087.32 104
2087.43 106
2087.53 107
2087.64 106
2087.74 103
2087.85 98
2087.95 92
2088.06 83
2088.16 74
2088.27 64
2088.37 56
2088.48 52
2088.58 51
2088.69 55
2088.79 63
2088.90 72
2089.00 82
2089.11 92
2089.21 99
2089.32 104
2089.42 106
2089.53 105
2089.63 102
2089.74 96
2089.84 90
2089.95 83
2090.05 77
2090.16 72
2090.26 67
2090.37 63
2090.47 59
2090.58 56
2090.68 53
2090.78 51
2090.89 50
2090.99 51
2091.10 54
2091.20 59
2091.31 64
2091.41 69
2091.52 73
2091.62 75
2091.73 75
2091.83 74
2091.94 72
2092.04 70
2092.15 69
2092.25 68
2092.36 66
2092.46 63
2092.57 57
2092.67 50
2092.78 40
2092.88 29
2092.99 19
2093.09 10
2093.20 3
2093.30 0
2093.41 0
2093.51 0
2093.62 0
2093.72 0
2093.83 0
2093.93 3
2094.04 7
2094.14 13
2094.25 20
2094.35 28
2094.46 35
2094.56 41
2094.67 46
2094.77 49
2094.88 50
2094.98 49
2095.09 48
2095.19 47
2095.30 48
2095.40 50
2095.51 54
2095.61 58
2095.72 62
2095.82 64
2095.93 64
2096.03 61
2096.14 55
2096.24 49
2096.35 42
2096.45 37
2096.56 33
2096.66 31
2096.77 29
2096.87 26
2096.98 22
2097.08 15
2097.19 6
2097.29 0
2097.40 0
2097.50 0
2097.61 0
2097.71 0
2097.82 0
2097.92 0
2098.03 0
2098.13 6
2098.24 17
2098.34 29
2098.45 40
2098.55 49
2098.66 58
2098.76 65
2098.87 70
2098.97 74
2099.08 76
2099.18 78
2099.29 78
2099.39 78
2099.50 76
2099.61 73
2099.71 68
2099.82 63
2099.92 57
2100.03 52
2100.13 47
2100.24 46
2100.34 46
2100.45 49
2100.55 54
2100.66 59
2100.76 64
2100.87 68
2100.97 70
2101.08 69
2101.18 64
2101.29 57
2101.39 46
2101.50 34
2101.60 21
2101.71 10
2101.81 1
2101.92 0
2102.02 0
2102.13 0
2102.23 4
2102.34 11
2102.44 19
2102.55 25
2102.65 28
2102.76 28
2102.86 25
2102.97 20
2103.08 14
2103.18 9
2103.29 6
2103.39 5
2103.50 9
2103.60 14
2103.71 21
2103.81 28
2103.92 33
2104.02 35
2104.13 35
2104.23 33
2104.34 31
2104.44 29
2104.55 30
2104.65 34
2104.76 41
2104.86 50
2104.97 59
2105.07 68
2105.18 76
2105.29 82
2105.39 87
2105.50 89
2105.60 91
2105.71 92
2105.81 93
2105.92 94
2106.02 95
2106.13 95
2106.23 95
2106.34 95
2106.44 96
2106.55 97
2106.65 98
2106.76 100
2106.86 102
2106.97 103
2107.07 103
2107.18 102
2107.29 100
2107.39 97
2107.50 95
2107.60 94
2107.71 94
2107.81 95
2107.92 97
2108.02 99
2108.13 100
2108.23 101
2108.34 101
2108.44 101
2108.55 102
2108.65 104
2108.76 105
2108.87 106
2108.97 105
2109.08 103
2109.18 98
2109.29 91
2109.39 84
2109.50 77
2109.60 71
2109.71 68
2109.81 66
2109.92 65
2110.02 65
2110.13 64
2110.23 63
2110.34 61
2110.45 58
2110.55 56
2110.66 54
2110.76 53
2110.87 53
2110.97 53
2111.08 53
2111.18 52
2111.29 52
2111.39 52
2111.50 53
2111.61 56
2111.71 60
2111.82 65
2111.92 72
2112.03 79
2112.13 86
2112.24 92
2112.34 98
2112.45 102
2112.55 105
2112.66 107
2112.76 108
2112.87 110
2112.98 112
2113.08 116
2113.19 120
2113.29 126
2113.40 131
2113.50 136
2113.61 139
2113.71 138
2113.82 134
2113.92 128
2114.03 119
2114.14 110
2114.24 100
2114.35 91
2114.45 83
2114.56 77
2114.66 73
2114.77 69
2114.87 67
2114.98 67
2115.09 69
2115.19 73
2115.30 78
2115.40 83
2115.51 89
2115.61 94
2115.72 98
2115.82 101
2115.93 102
2116.03 103
2116.14 103
2116.25 102
2116.35 100
2116.46 98
2116.56 96
2116.67 95
2116.77 94
2116.88 95
2116.98 96
2117.09 96
2117.20 96
2117.30 95
2117.41 94
2117.51 93
2117.62 94
2117.72 97
2117.83 102
2117.93 108
2118.04 113
2118.15 116
2118.25 118
2118.36 117
2118.46 114
2118.57 111
2118.67 108
2118.78 106
2118.88 105
2118.99 106
2119.10 106
2119.20 106
2119.31 104
2119.41 101
2119.52 94
2119.62 86
2119.73 76
2119.84 66
2119.94 59
2120.05 54
2120.15 55
2120.26 59
2120.36 67
2120.47 77
2120.57 86
2120.68 92
2120.79 96
2120.89 98
2121.00 98
2121.10 97
2121.21 96
2121.31 96
2121.42 95
2121.53 94
2121.63 91
2121.74 87
2121.84 81
2121.95 74
2122.05 68
2122.16 61
2122.27 56
2122.37 52
2122.48 50
2122.58 48
2122.69 48
2122.79 47
2122.90 47
2123.00 47
2123.11 45
2123.22 44
2123.32 42
2123.43 41
2123.53 41
2123.64 43
2123.74 48
2123.85 54
2123.96 62
2124.06 72
2124.17 82
2124.27 91
2124.38 98
2124.48 103
2124.59 103
2124.70 99
2124.80 91
2124.91 80
2125.01 67
2125.12 53
2125.23 41
2125.33 30
2125.44 21
2125.54 14
2125.65 8
2125.75 4
2125.86 3
2125.97 4
2126.07 8
2126.18 17
2126.28 29
2126.39 44
2126.49 61
2126.60 77
2126.71 92
2126.81 105
2126.92 114
2127.02 120
2127.13 123
2127.23 124
2127.34 123
2127.45 122
2127.55 120
2127.66 120
2127.76 120
2127.87 121
2127.98 123
2128.08 126
2128.19 129
2128.29 131
2128.40 132
2128.50 132
2128.61 131
2128.72 128
2128.82 124
2128.93 118
2129.03 109
2129.14 99
2129.25 86
2129.35 71
2129.46 54
2129.56 38
2129.67 23
2129.77 12
2129.88 5
2129.99 2
2130.09 2
2130.20 3
2130.30 5
2130.41 5
2130.52 2
2130.62 0
2130.73 0
2130.83 0
2130.94 0
2131.05 0
2131.15 0
2131.26 6
2131.36 18
2131.47 31
2131.58 43
2131.68 53
2131.79 60
2131.89 65
2132.00 66
2132.10 65
2132.21 64
2132.32 62
2132.42 61
2132.53 63
2132.63 69
2132.74 77
2132.85 89
2132.95 104
2133.06 119
2133.16 133
2133.27 143
2133.38 148
2133.48 147
2133.59 142
2133.69 135
2133.80 127
2133.91 121
2134.01 118
2134.12 118
2134.22 118
2134.33 118
2134.44 114
2134.54 108
2134.65 98
2134.75 87
2134.86 75
2134.97 66
2135.07 59
2135.18 55
2135.28 54
2135.39 56
2135.50 60
2135.60 65
2135.71 71
2135.81 77
2135.92 84
2136.03 89
2136.13 94
2136.24 97
2136.34 97
2136.45 96
2136.56 93
2136.66 88
2136.77 84
2136.87 81
2136.98 78
2137.09 77
2137.19 76
2137.30 76
2137.40 76
2137.51 76
2137.62 74
2137.72 71
2137.83 67
2137.93 64
2138.04 61
2138.15 59
2138.25 61
2138.36 67
2138.46 78
2138.57 94
2138.68 114
2138.78 135
2138.89 156
2139.00 173
2139.10 186
2139.21 192
2139.31 194
2139.42 192
2139.53 189
2139.63 185
2139.74 182
2139.84 180
2139.95 176
2140.06 172
2140.16 167
2140.27 161
2140.37 155
2140.48 150
2140.59 147
2140.69 145
2140.80 144
2140.91 143
2141.01 142
2141.12 141
2141.22 139
2141.33 138
2141.44 138
2141.54 139
2141.65 142
2141.75 144
2141.86 144
2141.97 141
2142.07 135
2142.18 126
2142.29 114
2142.39 101
2142.50 88
2142.60 77
2142.71 66
2142.82 57
2142.92 48
2143.03 39
2143.13 30
2143.24 22
2143.35 14
2143.45 8
2143.56 3
2143.67 0
2143.77 0
2143.88 0
2143.98 2
2144.09 5
2144.20 8
2144.30 12
2144.41 16
2144.52 19
2144.62 21
2144.73 21
2144.83 22
2144.94 21
2145.05 20
2145.15 18
2145.26 15
2145.37 11
2145.47 6
2145.58 1
2145.68 0
2145.79 0
2145.90 0
2146.00 0
2146.11 0
2146.22 0
2146.32 0
2146.43 0
2146.53 7
2146.64 16
2146.75 27
2146.85 39
2146.96 51
2147.07 63
2147.17 73
2147.28 80
2147.38 82
2147.49 79
2147.60 73
2147.70 65
2147.81 56
2147.92 48
2148.02 42
2148.13 38
2148.24 35
2148.34 33
2148.45 29
2148.55 24
2148.66 18
2148.77 12
2148.87 6
2148.98 2
2149.09 0
2149.19 1
2149.30 6
2149.41 14
2149.51 23
2149.62 32
2149.72 39
2149.83 42
2149.94 42
2150.04 39
2150.15 35
2150.26 31
2150.36 31
2150.47 36
2150.58 45
2150.68 59
2150.79 74
2150.89 89
2151.00 101
2151.11 109
2151.21 113
2151.32 112
2151.43 107
2151.53 100
2151.64 93
2151.75 86
2151.85 82
2151.96 80
2152.06 81
2152.17 85
2152.28 92
2152.38 99
2152.49 105
2152.60 110
2152.70 111
2152.81 109
2152.92 104
2153.02 97
2153.13 89
2153.24 81
2153.34 73
2153.45 67
2153.55 64
2153.66 63
2153.77 64
2153.87 68
2153.98 73
2154.09 79
2154.19 85
2154.30 92
2154.41 99
2154.51 107
2154.62 117
2154.73 128
2154.83 140
2154.94 152
2155.05 162
2155.15 169
2155.26 171
2155.36 169
2155.47 162
2155.58 151
2155.68 137
2155.79 122
2155.90 107
2156.00 93
2156.11 81
2156.22 72
2156.32 66
2156.43 61
2156.54 56
2156.64 51
2156.75 45
2156.86 39
2156.96 34
2157.07 31
2157.18 31
2157.28 34
2157.39 39
2157.50 46
2157.60 53
2157.71 57
2157.82 59
2157.92 59
2158.03 55
2158.13 51
2158.24 46
2158.35 42
2158.45 38
2158.56 37
2158.67 38
2158.77 40
2158.88 44
2158.99 49
2159.09 55
2159.20 59
2159.31 61
2159.41 61
2159.52 58
2159.63 53
2159.73 48
2159.84 43
2159.95 40
2160.05 39
2160.16 41
2160.27 46
2160.37 52
2160.48 60
2160.59 68
2160.69 76
2160.80 83
2160.91 91
2161.01 97
2161.12 103
2161.23 109
2161.33 113
2161.44 117
2161.55 122
2161.65 127
2161.76 133
2161.87 140
2161.97 149
2162.08 157
2162.19 165
2162.29 169
2162.40 170
2162.51 167
2162.61 159
2162.72 147
2162.83 133
2162.93 118
2163.04 103
2163.15 90
2163.25 81
2163.36 75
2163.47 72
2163.57 72
2163.68 76
2163.79 81
2163.89 87
2164.00 94
2164.11 101
2164.21 107
2164.32 112
2164.43 115
2164.53 115
2164.64 114
2164.75 111
2164.85 108
2164.96 105
2165.07 104
2165.17 106
2165.28 109
2165.39 113
2165.49 117
2165.60 120
2165.71 120
2165.81 118
2165.92 113
2166.03 107
2166.13 101
2166.24 96
2166.35 92
2166.45 91
2166.56 91
2166.67 91
2166.78 91
2166.88 90
2166.99 89
2167.10 87
2167.20 85
2167.31 84
2167.42 83
2167.52 82
2167.63 81
2167.74 80
2167.84 78
2167.95 76
2168.06 73
2168.16 71
2168.27 69
2168.38 66
2168.48 62
2168.59 57
2168.70 51
2168.80 44
2168.91 37
2169.02 31
2169.13 29
2169.23 31
2169.34 38
2169.45 47
2169.55 59
2169.66 71
2169.77 84
2169.87 95
2169.98 106
2170.09 116
2170.19 125
2170.30 134
2170.41 143
2170.51 151
2170.62 157
2170.73 162
2170.83 164
2170.94 163
2171.05 160
2171.16 156
2171.26 152
2171.37 149
2171.48 149
2171.58 152
2171.69 156
2171.80 161
2171.90 166
2172.01 168
2172.12 168
2172.22 164
2172.33 157
2172.44 147
2172.55 137
2172.65 126
2172.76 115
2172.87 105
2172.97 95
2173.08 84
2173.19 72
2173.29 59
2173.40 47
2173.51 35
2173.61 24
2173.72 15
2173.83 7
2173.94 0
2174.04 0
2174.15 0
2174.26 0
2174.36 0
2174.47 0
2174.58 0
2174.68 0
2174.79 0
2174.90 13
2175.01 28
2175.11 44
2175.22 59
2175.33 74
2175.43 87
2175.54 100
2175.65 111
2175.75 120
2175.86 126
2175.97 130
2176.08 132
2176.18 130
2176.29 126
2176.40 119
2176.50 111
2176.61 102
2176.72 92
2176.82 83
2176.93 74
2177.04 66
2177.15 58
2177.25 52
2177.36 46
2177.47 40
2177.57 37
2177.68 35
2177.79 36
2177.89 39
2178.00 44
2178.11 51
2178.22 59
2178.32 67
2178.43 73
2178.54 79
2178.64 84
2178.75 89
2178.86 93
2178.97 98
2179.07 103
2179.18 108
2179.29 112
2179.39 115
2179.50 117
2179.61 116
2179.72 113
2179.82 107
2179.93 99
2180.04 89
2180.14 80
2180.25 71
2180.36 64
2180.46 57
2180.57 51
2180.68 46
2180.79 41
2180.89 36
2181.00 32
2181.11 29
2181.21 27
2181.32 26
2181.43 25
2181.54 24
2181.64 21
2181.75 17
2181.86 11
2181.96 4
2182.07 0
2182.18 0
2182.29 0
2182.39 0
2182.50 0
2182.61 0
2182.71 0
2182.82 0
2182.93 7
2183.04 20
2183.14 35
2183.25 50
2183.36 66
2183.47 80
2183.57 92
2183.68 100
2183.79 105
2183.89 106
2184.00 106
2184.11 105
2184.22 104
2184.32 104
2184.43 106
2184.54 110
2184.64 114
2184.75 117
2184.86 120
2184.97 121
2185.07 119
2185.18 114
2185.29 107
2185.39 99
2185.50 90
2185.61 82
2185.72 75
2185.82 71
2185.93 67
2186.04 64
2186.15 61
2186.25 56
2186.36 49
2186.47 41
2186.57 32
2186.68 25
2186.79 21
2186.90 21
2187.00 26
2187.11 35
2187.22 47
2187.33 60
2187.43 72
2187.54 83
2187.65 92
2187.75 97
2187.86 100
2187.97 100
2188.08 98
2188.18 92
2188.29 85
2188.40 77
2188.51 69
2188.61 63
2188.72 59
2188.83 58
2188.94 60
2189.04 65
2189.15 70
2189.26 75
2189.36 79
2189.47 80
2189.58 80
2189.69 78
2189.79 74
2189.90 71
2190.01 68
2190.12 66
2190.22 65
2190.33 63
2190.44 60
2190.55 56
2190.65 51
2190.76 46
2190.87 40
2190.97 35
2191.08 33
2191.19 32
2191.30 33
2191.40 35
2191.51 38
2191.62 40
2191.73 41
2191.83 40
2191.94 38
2192.05 37
2192.16 35
2192.26 35
2192.37 37
2192.48 40
2192.59 45
2192.69 51
2192.80 58
2192.91 66
2193.02 74
2193.12 83
2193.23 92
2193.34 99
2193.45 106
2193.55 112
2193.66 116
2193.77 119
2193.87 121
2193.98 123
2194.09 124
2194.20 125
2194.30 126
2194.41 125
2194.52 123
2194.63 119
2194.73 114
2194.84 109
2194.95 104
2195.06 100
2195.16 97
2195.27 96
2195.38 95
2195.49 95
2195.59 97
2195.70 99
2195.81 102
2195.92 106
2196.02 110
2196.13 114
2196.24 116
2196.35 116
2196.45 112
2196.56 105
2196.67 95
2196.78 84
2196.88 71
2196.99 58
2197.10 47
2197.21 36
2197.31 27
2197.42 21
2197.53 16
2197.64 14
2197.74 14
2197.85 15
2197.96 19
2198.07 23
2198.17 29
2198.28 35
2198.39 39
2198.50 43
2198.61 43
2198.71 42
2198.82 39
2198.93 34
2199.04 28
2199.14 24
2199.25 22
2199.36 23
2199.47 26
2199.57 30
2199.68 34
2199.79 38
2199.90 41
2200.00 42
2200.11 42
2200.22 41
2200.33 41
2200.43 40
2200.54 41
2200.65 41
2200.76 42
2200.86 43
2200.97 45
2201.08 46
2201.19 49
2201.30 52
2201.40 57
2201.51 61
2201.62 63
2201.73 64
2201.83 62
2201.94 57
2202.05 50
2202.16 41
2202.26 32
2202.37 23
2202.48 17
2202.59 13
2202.69 13
2202.80 15
2202.91 19
2203.02 25
2203.13 31
2203.23 39
2203.34 46
2203.45 52
2203.56 58
2203.66 62
2203.77 65
2203.88 65
2203.99 63
2204.09 60
2204.20 56
2204.31 52
2204.42 47
2204.53 42
2204.63 37
2204.74 32
2204.85 26
2204.96 19
2205.06 12
2205.17 4
2205.28 0
2205.39 0
2205.49 0
2205.60 0
2205.71 0
2205.82 0
2205.93 0
2206.03 0
2206.14 2
2206.25 8
2206.36 14
2206.46 19
2206.57 22
2206.68 25
2206.79 26
2206.90 26
2207.00 26
2207.11 27
2207.22 29
2207.33 32
2207.43 35
2207.54 38
2207.65 40
2207.76 42
2207.87 43
2207.97 44
2208.08 44
2208.19 45
2208.30 48
2208.40 53
2208.51 60
2208.62 68
2208.73 77
2208.84 85
2208.94 92
2209.05 96
2209.16 98
2209.27 98
2209.37 97
2209.48 95
2209.59 94
2209.70 93
2209.81 93
2209.91 93
2210.02 92
2210.13 90
2210.24 88
2210.35 86
2210.45 85
2210.56 85
2210.67 86
2210.78 88
2210.88 92
2210.99 96
2211.10 99
2211.21 102
2211.32 104
2211.42 104
2211.53 102
2211.64 100
2211.75 97
2211.86 95
2211.96 95
2212.07 97
2212.18 101
2212.29 109
2212.39 119
2212.50 130
2212.61 141
2212.72 151
2212.83 160
2212.93 166
2213.04 169
2213.15 171
2213.26 170
2213.37 168
2213.47 165
2213.58 159
2213.69 153
2213.80 145
2213.91 137
2214.01 127
2214.12 118
2214.23 109
2214.34 100
2214.45 92
2214.55 85
2214.66 79
2214.77 74
2214.88 72
2214.98 72
2215.09 74
2215.20 79
2215.31 86
2215.42 94
2215.52 101
2215.63 106
2215.74 109
2215.85 110
2215.96 108
2216.06 105
2216.17 102
2216.28 100
2216.39 101
2216.50 105
2216.60 110
2216.71 117
2216.82 125
2216.93 131
2217.04 136
2217.14 139
2217.25 139
2217.36 136
2217.47 130
2217.58 123
2217.68 116
2217.79 111
2217.90 108
2218.01 109
2218.12 115
2218.22 123
2218.33 133
2218.44 144
2218.55 153
2218.66 161
2218.77 166
2218.87 171
2218.98 174
2219.09 178
2219.20 183
2219.31 190
2219.41 197
2219.52 204
2219.63 210
2219.74 213
2219.85 213
2219.95 208
2220.06 200
2220.17 189
2220.28 178
2220.39 167
2220.49 159
2220.60 154
2220.71 153
2220.82 154
2220.93 157
2221.03 159
2221.14 158
2221.25 156
2221.36 150
2221.47 143
2221.58 136
2221.68 130
2221.79 126
2221.90 123
2222.01 122
2222.12 122
2222.22 124
2222.33 127
2222.44 132
2222.55 140
2222.66 148
2222.77 156
2222.87 163
2222.98 168
2223.09 170
2223.20 170
2223.31 167
2223.41 162
2223.52 156
2223.63 148
2223.74 139
2223.85 128
2223.95 115
2224.06 101
2224.17 87
2224.28 74
2224.39 63
2224.50 54
2224.60 48
2224.71 44
2224.82 43
2224.93 43
2225.04 43
2225.14 42
2225.25 38
2225.36 31
2225.47 21
2225.58 10
2225.69 0
2225.79 0
2225.90 0
2226.01 0
2226.12 4
2226.23 18
2226.34 35
2226.44 51
2226.55 63
2226.66 70
2226.77 72
2226.88 68
2226.98 61
2227.09 51
2227.20 41
2227.31 32
2227.42 26
2227.53 24
2227.63 26
2227.74 32
2227.85 42
2227.96 55
2228.07 68
2228.18 80
2228.28 90
2228.39 95
2228.50 95
2228.61 90
2228.72 82
2228.83 70
2228.93 58
2229.04 46
2229.15 35
2229.26 26
2229.37 20
2229.48 16
2229.58 13
2229.69 11
2229.80 10
2229.91 9
2230.02 9
2230.13 10
2230.23 14
2230.34 20
2230.45 30
2230.56 43
2230.67 57
2230.78 71
2230.88 85
2230.99 98
2231.10 108
2231.21 116
2231.32 123
2231.43 128
2231.53 132
2231.64 135
2231.75 135
2231.86 131
2231.97 125
2232.08 114
2232.18 101
2232.29 85
2232.40 69
2232.51 53
2232.62 39
2232.73 27
2232.83 17
2232.94 10
2233.05 4
2233.16 0
2233.27 0
2233.38 0
2233.48 0
2233.59 3
2233.70 8
2233.81 14
2233.92 21
2234.03 28
2234.14 34
2234.24 40
2234.35 45
2234.46 49
2234.57 51
2234.68 52
2234.79 52
2234.89 50
2235.00 46
2235.11 41
2235.22 35
2235.33 30
2235.44 28
2235.55 28
2235.65 31
2235.76 37
2235.87 44
2235.98 52
2236.09 59
2236.20 65
2236.30 69
2236.41 71
2236.52 72
2236.63 73
2236.74 73
2236.85 72
2236.96 70
2237.06 68
2237.17 66
2237.28 65
2237.39 64
2237.50 64
2237.61 64
2237.71 64
2237.82 63
2237.93 60
2238.04 56
2238.15 50
2238.26 42
2238.37 34
2238.47 25
2238.58 16
2238.69 9
2238.80 5
2238.91 4
2239.02 6
2239.13 11
2239.23 17
2239.34 24
2239.45 29
2239.56 31
2239.67 30
2239.78 26
2239.89 19
2239.99 10
2240.10 2
2240.21 0
2240.32 0
2240.43 0
2240.54 0
2240.65 7
2240.75 20
2240.86 36
2240.97 52
2241.08 66
2241.19 77
2241.30 83
2241.41 86
2241.51 85
2241.62 81
2241.73 75
2241.84 69
2241.95 61
2242.06 54
2242.17 46
2242.27 38
2242.38 31
2242.49 24
2242.60 19
2242.71 15
2242.82 11
2242.93 7
2243.04 4
2243.14 2
2243.25 0
2243.36 1
2243.47 3
2243.58 5
2243.69 7
2243.80 8
2243.90 7
2244.01 4
2244.12 0
2244.23 0
2244.34 0
2244.45 0
2244.56 0
2244.67 0
2244.77 10
2244.88 23
2244.99 37
2245.10 51
2245.21 64
2245.32 75
2245.43 84
2245.53 91
2245.64 95
2245.75 98
2245.86 99
2245.97 99
2246.08 98
2246.19 96
2246.30 94
2246.40 91
2246.51 88
2246.62 83
2246.73 78
2246.84 72
2246.95 66
2247.06 60
2247.17 54
2247.27 51
2247.38 50
2247.49 51
2247.60 54
2247.71 58
2247.82 63
2247.93 68
2248.04 74
2248.14 80
2248.25 87
2248.36 94
2248.47 102
2248.58 109
2248.69 116
2248.80 121
2248.91 123
2249.01 122
2249.12 118
2249.23 112
2249.34 103
2249.45 94
2249.56 84
2249.67 75
2249.78 68
2249.88 62
2249.99 59
2250.10 57
2250.21 57
2250.32 57
2250.43 57
2250.54 55
2250.65 52
2250.76 48
2250.86 44
2250.97 43
2251.08 46
2251.19 53
2251.30 65
2251.41 80
2251.52 97
2251.63 113
2251.74 127
2251.84 138
2251.95 144
2252.06 147
2252.17 149
2252.28 151
2252.39 154
2252.50 158
2252.61 164
2252.71 171
2252.82 176
2252.93 180
2253.04 181
2253.15 179
2253.26 176
2253.37 171
2253.48 166
2253.59 161
2253.69 156
2253.80 152
2253.91 149
2254.02 147
2254.13 146
2254.24 147
2254.35 148
2254.46 149
2254.57 148
2254.68 146
2254.78 141
2254.89 136
2255.00 131
2255.11 127
2255.22 124
2255.33 122
2255.44 121
2255.55 120
2255.66 117
2255.76 112
2255.87 105
2255.98 95
2256.09 85
2256.20 75
2256.31 66
2256.42 60
2256.53 56
2256.64 54
2256.75 54
2256.85 54
2256.96 54
2257.07 51
2257.18 46
2257.29 38
2257.40 28
2257.51 18
2257.62 10
2257.73 3
2257.84 0
2257.94 0
2258.05 0
2258.16 0
2258.27 0
2258.38 0
2258.49 0
2258.60 0
2258.71 0
2258.82 0
2258.93 0
2259.03 1
2259.14 5
2259.25 10
2259.36 14
2259.47 17
2259.58 20
2259.69 22
2259.80 25
2259.91 27
2260.02 29
2260.12 31
2260.23 32
2260.34 35
2260.45 38
2260.56 44
2260.67 53
2260.78 65
2260.89 79
2261.00 92
2261.11 103
2261.22 109
2261.32 111
2261.43 107
2261.54 100
2261.65 91
2261.76 82
2261.87 76
2261.98 73
2262.09 75
2262.20 82
2262.31 91
2262.42 102
2262.52 114
2262.63 123
2262.74 130
2262.85 133
2262.96 133
2263.07 130
2263.18 124
2263.29 118
2263.40 111
2263.51 105
2263.62 100
2263.72 95
2263.83 89
2263.94 82
2264.05 75
2264.16 67
2264.27 59
2264.38 53
2264.49 48
2264.60 46
2264.71 46
2264.82 49
2264.93 52
2265.03 56
2265.14 60
2265.25 64
2265.36 67
2265.47 70
2265.58 73
2265.69 75
2265.80 76
2265.91 77
2266.02 76
2266.13 73
2266.24 68
2266.35 61
2266.45 52
2266.56 44
2266.67 38
2266.78 33
2266.89 32
2267.00 33
2267.11 37
2267.22 42
2267.33 46
2267.44 49
2267.55 49
2267.66 47
2267.76 43
2267.87 38
2267.98 33
2268.09 29
2268.20 28
2268.31 28
2268.42 31
2268.53 37
2268.64 44
2268.75 52
2268.86 60
2268.97 68
2269.08 75
2269.19 79
2269.29 80
2269.40 78
2269.51 73
2269.62 65
2269.73 56
2269.84 47
2269.95 39
2270.06 33
2270.17 31
2270.28 32
2270.39 36
2270.50 44
2270.61 54
2270.72 66
2270.82 77
2270.93 86
2271.04 94
2271.15 99
2271.26 103
2271.37 105
2271.48 106
2271.59 106
2271.70 108
2271.81 109
2271.92 111
2272.03 113
2272.14 116
2272.25 117
2272.36 118
2272.46 117
2272.57 116
2272.68 114
2272.79 111
2272.90 110
2273.01 109
2273.12 109
2273.23 109
2273.34 108
2273.45 107
2273.56 104
2273.67 100
2273.78 96
2273.89 92
2274.00 89
2274.11 88
2274.21 88
2274.32 90
2274.43 93
2274.54 96
2274.65 99
2274.76 102
2274.87 105
2274.98 107
2275.09 110
2275.20 113
2275.31 116
2275.42 121
2275.53 125
2275.64 128
2275.75 131
2275.86 134
2275.97 135
2276.07 136
2276.18 136
2276.29 136
2276.40 135
2276.51 134
2276.62 133
2276.73 132
2276.84 131
2276.95 130
2277.06 129
2277.17 127
2277.28 126
2277.39 124
2277.50 122
2277.61 120
2277.72 119
2277.83 119
2277.94 121
2278.05 124
2278.15 128
2278.26 131
2278.37 133
2278.48 132
2278.59 129
2278.70 122
2278.81 113
2278.92 103
2279.03 92
2279.14 81
2279.25 72
2279.36 64
2279.47 60
2279.58 60
2279.69 63
2279.80 70
2279.91 79
2280.02 90
2280.13 102
2280.24 113
2280.34 122
2280.45 131
2280.56 137
2280.67 144
2280.78 151
2280.89 158
2281.00 165
2281.11 173
2281.22 179
2281.33 183
2281.44 186
2281.55 187
2281.66 189
2281.77 190
2281.88 194
2281.99 198
2282.10 204
2282.21 211
2282.32 218
2282.43 224
2282.54 229
2282.65 232
2282.76 234
2282.87 234
2282.97 232
2283.08 228
2283.19 221
2283.30 213
2283.41 203
2283.52 192
2283.63 182
2283.74 172
2283.85 165
2283.96 160
2284.07 157
2284.18 154
2284.29 152
2284.40 149
2284.51 145
2284.62 141
2284.73 136
2284.84 132
2284.95 130
2285.06 131
2285.17 134
2285.28 138
2285.39 142
2285.50 144
2285.61 145
2285.72 143
2285.83 138
2285.94 132
2286.04 127
2286.15 123
2286.26 121
2286.37 120
2286.48 121
2286.59 124
2286.70 126
2286.81 129
2286.92 131
2287.03 134
2287.14 139
2287.25 144
2287.36 151
2287.47 157
2287.58 163
2287.69 166
2287.80 166
2287.91 161
2288.02 153
2288.13 143
2288.24 133
2288.35 125
2288.46 120
2288.57 119
2288.68 121
2288.79 126
2288.90 132
2289.01 137
2289.12 140
2289.23 140
2289.34 138
2289.45 133
2289.56 125
2289.67 116
2289.78 107
2289.89 97
2289.99 89
2290.10 82
2290.21 76
2290.32 71
2290.43 67
2290.54 63
2290.65 58
2290.76 52
2290.87 46
2290.98 38
2291.09 31
2291.20 25
2291.31 20
2291.42 18
2291.53 17
2291.64 17
2291.75 19
2291.86 22
2291.97 27
2292.08 34
2292.19 43
2292.30 53
2292.41 64
2292.52 76
2292.63 87
2292.74 97
2292.85 105
2292.96 111
2293.07 113
2293.18 113
2293.29 112
2293.40 109
2293.51 105
2293.62 102
2293.73 100
2293.84 98
2293.95 97
2294.06 95
2294.17 93
2294.28 91
2294.39 90
2294.50 90
2294.61 92
2294.72 96
2294.83 101
2294.94 106
2295.05 109
2295.16 109
2295.27 107
2295.38 102
2295.49 97
2295.60 91
2295.71 85
2295.82 81
2295.93 77
2296.04 72
2296.15 66
2296.26 59
2296.37 50
2296.48 42
2296.59 34
2296.70 29
2296.81 28
2296.92 31
2297.03 37
2297.14 46
2297.25 55
2297.36 62
2297.47 66
2297.58 66
2297.69 61
2297.80 54
2297.91 46
2298.02 38
2298.13 32
2298.24 28
2298.35 26
2298.46 27
2298.57 29
2298.68 31
2298.79 33
2298.90 35
2299.01 35
2299.12 35
2299.23 32
2299.34 29
2299.45 24
2299.56 18
2299.67 11
2299.78 4
2299.89 0
2300.00 0
2300.11 0
2300.22 0
2300.33 0
2300.44 0
2300.55 0
2300.66 1
2300.77 4
2300.88 5
2300.99 5
2301.10 6
2301.21 8
2301.32 13
2301.43 22
2301.54 33
2301.65 46
2301.76 59
2301.87 71
2301.98 78
2302.09 80
2302.20 77
2302.31 70
2302.42 60
2302.53 50
2302.64 41
2302.75 35
2302.86 31
2302.97 29
2303.08 29
2303.19 29
2303.30 29
2303.41 28
2303.52 25
2303.63 21
2303.74 17
2303.85 12
2303.96 7
2304.07 4
2304.18 1
2304.29 1
2304.40 3
2304.51 7
2304.62 13
2304.73 20
2304.84 26
2304.95 32
2305.06 36
2305.17 38
2305.28 38
2305.39 36
2305.50 32
2305.61 27
2305.72 22
2305.83 17
2305.94 13
2306.05 10
2306.16 9
2306.27 9
2306.38 10
2306.49 11
2306.60 13
2306.71 15
2306.82 17
2306.93 18
2307.04 19
2307.15 20
2307.26 22
2307.37 25
2307.48 29
2307.59 34
2307.70 39
2307.81 44
2307.92 49
2308.03 52
2308.14 53
2308.25 54
2308.36 55
2308.47 54
2308.58 54
2308.69 52
2308.80 51
2308.91 48
2309.03 44
2309.14 39
2309.25 34
2309.36 27
2309.47 21
2309.58 16
2309.69 12
2309.80 9
2309.91 8
2310.02 8
2310.13 10
2310.24 14
2310.35 18
2310.46 23
2310.57 30
2310.68 36
2310.79 42
2310.90 46
2311.01 47
2311.12 46
2311.23 41
2311.34 35
2311.45 27
2311.56 20
2311.67 15
2311.78 13
2311.89 13
2312.00 16
2312.11 21
2312.22 28
2312.33 35
2312.44 42
2312.55 48
2312.66 55
2312.77 61
2312.88 68
2313.00 75
2313.11 82
2313.22 89
2313.33 94
2313.44 98
2313.55 99
2313.66 99
2313.77 96
2313.88 91
2313.99 84
2314.10 76
2314.21 69
2314.32 61
2314.43 56
2314.54 53
2314.65 54
2314.76 57
2314.87 63
2314.98 70
2315.09 77
2315.20 82
2315.31 85
2315.42 85
2315.53 84
2315.64 83
2315.75 80
2315.86 79
2315.97 77
2316.09 76
2316.20 75
2316.31 74
2316.42 73
2316.53 74
2316.64 76
2316.75 78
2316.86 81
2316.97 83
2317.08 82
2317.19 79
2317.30 73
2317.41 65
2317.52 56
2317.63 48
2317.74 42
2317.85 38
2317.96 38
2318.07 39
2318.18 43
2318.29 47
2318.40 53
2318.51 59
2318.63 67
2318.74 75
2318.85 83
2318.96 92
2319.07 100
2319.18 107
2319.29 112
2319.40 115
2319.51 116
2319.62 115
2319.73 112
2319.84 107
2319.95 100
2320.06 93
2320.17 84
2320.28 77
2320.39 70
2320.50 65
2320.61 62
2320.72 60
2320.83 58
2320.95 56
2321.06 52
2321.17 47
2321.28 41
2321.39 34
2321.50 28
2321.61 22
2321.72 18
2321.83 15
2321.94 15
2322.05 16
2322.16 20
2322.27 24
2322.38 30
2322.49 36
2322.60 43
2322.71 50
2322.82 58
2322.93 66
2323.05 73
2323.16 79
2323.27 83
2323.38 87
2323.49 89
2323.60 91
2323.71 93
2323.82 95
2323.93 96
2324.04 96
2324.15 96
2324.26 95
2324.37 93
2324.48 92
2324.59 91
2324.70 90
2324.81 90
2324.93 90
2325.04 91
2325.15 91
2325.26 91
2325.37 90
2325.48 88
2325.59 86
2325.70 83
2325.81 80
2325.92 79
2326.03 79
2326.14 83
2326.25 89
2326.36 98
2326.47 108
2326.58 116
2326.70 121
2326.81 121
2326.92 116
2327.03 106
2327.14 92
2327.25 76
2327.36 60
2327.47 45
2327.58 34
2327.69 26
2327.80 22
2327.91 22
2328.02 26
2328.13 33
2328.24 41
2328.36 50
2328.47 56
2328.58 61
2328.69 61
2328.80 59
2328.91 54
2329.02 47
2329.13 39
2329.24 32
2329.35 26
2329.46 21
2329.57 18
2329.68 16
2329.79 13
2329.91 9
2330.02 4
2330.13 0
2330.24 0
2330.35 0
2330.46 0
2330.57 0
2330.68 0
2330.79 0
2330.90 0
2331.01 7
2331.12 14
2331.23 18
2331.35 19
2331.46 18
2331.57 15
2331.68 13
2331.79 12
2331.90 13
2332.01 17
2332.12 21
2332.23 25
2332.34 29
2332.45 31
2332.56 31
2332.67 30
2332.79 27
2332.90 23
2333.01 18
2333.12 12
2333.23 5
2333.34 0
2333.45 0
2333.56 0
2333.67 0
2333.78 0
2333.89 2
2334.00 18
2334.11 36
2334.23 56
2334.34 74
2334.45 89
2334.56 100
2334.67 107
2334.78 109
2334.89 109
2335.00 107
2335.11 104
2335.22 103
2335.33 102
2335.45 101
2335.56 100
2335.67 99
2335.78 98
2335.89 98
2336.00 101
2336.11 108
2336.22 119
2336.33 135
2336.44 154
2336.55 174
2336.66 193
2336.78 210
2336.89 223
2337.00 233
2337.11 239
2337.22 243
2337.33 246
2337.44 246
2337.55 244
2337.66 240
2337.77 233
2337.88 225
2338.00 216
2338.11 206
2338.22 197
2338.33 188
2338.44 179
2338.55 171
2338.66 164
2338.77 158
2338.88 153
2338.99 149
2339.10 146
2339.22 144
2339.33 142
2339.44 140
2339.55 137
2339.66 134
2339.77 130
2339.88 127
2339.99 124
2340.10 121
2340.21 119
2340.33 118
2340.44 115
2340.55 112
2340.66 108
2340.77 103
2340.88 98
2340.99 94
2341.10 92
2341.21 92
2341.32 96
2341.44 102
2341.55 109
2341.66 116
2341.77 120
2341.88 121
2341.99 117
2342.10 109
2342.21 97
2342.32 82
2342.43 67
2342.55 53
2342.66 42
2342.77 35
2342.88 32
2342.99 33
2343.10 37
2343.21 43
2343.32 48
2343.43 53
2343.54 55
2343.66 54
2343.77 51
2343.88 46
2343.99 39
2344.10 33
2344.21 30
2344.32 30
2344.43 35
2344.54 44
2344.66 56
2344.77 70
2344.88 82
2344.99 92
2345.10 98
2345.21 99
2345.32 98
2345.43 94
2345.54 89
2345.66 84
2345.77 80
2345.88 76
2345.99 72
2346.10 68
2346.21 66
2346.32 65
2346.43 66
2346.54 68
2346.66 70
2346.77 72
2346.88 73
2346.99 73
2347.10 72
2347.21 71
2347.32 71
2347.43 73
2347.54 75
2347.66 78
2347.77 80
2347.88 80
2347.99 77
2348.10 72
2348.21 67
2348.32 62
2348.43 60
2348.54 60
2348.66 61
2348.77 62
2348.88 61
2348.99 58
2349.10 51
2349.21 41
2349.32 31
2349.43 20
2349.55 10
2349.66 2
2349.77 0
2349.88 0
2349.99 0
2350.10 0
2350.21 0
2350.32 0
2350.43 0
2350.55 0
2350.66 0
2350.77 0
2350.88 2
2350.99 9
2351.10 20
2351.21 31
2351.32 43
2351.44 53
2351.55 61
2351.66 67
2351.77 71
2351.88 74
2351.99 77
2352.10 80
2352.21 84
2352.33 88
2352.44 93
2352.55 98
2352.66 105
2352.77 112
2352.88 119
2352.99 127
2353.10 136
2353.22 143
2353.33 151
2353.44 157
2353.55 161
2353.66 165
2353.77 167
2353.88 168
2353.99 167
2354.11 164
2354.22 158
2354.33 148
2354.44 135
2354.55 119
2354.66 103
2354.77 87
2354.89 75
2355.00 68
2355.11 67
2355.22 71
2355.33 78
2355.44 85
2355.55 91
2355.66 94
2355.78 94
2355.89 91
2356.00 86
2356.11 81
2356.22 77
2356.33 74
2356.44 73
2356.56 73
2356.67 74
2356.78 78
2356.89 85
2357.00 96
2357.11 110
2357.22 126
2357.34 143
2357.45 157
2357.56 166
2357.67 168
2357.78 162
2357.89 148
2358.00 130
2358.11 109
2358.23 87
2358.34 68
2358.45 51
2358.56 39
2358.67 31
2358.78 27
2358.89 25
2359.01 27
2359.12 31
2359.23 36
2359.34 42
2359.45 49
2359.56 55
2359.67 62
2359.79 68
2359.90 73
2360.01 77
2360.12 82
2360.23 86
2360.34 90
2360.45 95
2360.57 98
2360.68 100
2360.79 100
2360.90 96
2361.01 91
2361.12 83
2361.23 76
2361.35 68
2361.46 63
2361.57 59
2361.68 56
2361.79 55
2361.90 55
2362.02 55
2362.13 55
2362.24 57
2362.35 60
2362.46 65
2362.57 72
2362.68 82
2362.80 94
2362.91 107
2363.02 121
2363.13 133
2363.24 145
2363.35 155
2363.46 164
2363.58 172
2363.69 178
2363.80 183
2363.91 185
2364.02 184
2364.13 180
2364.25 173
2364.36 161
2364.47 147
2364.58 130
2364.69 111
2364.80 93
2364.91 76
2365.03 62
2365.14 51
2365.25 45
2365.36 44
2365.47 46
2365.58 50
2365.70 56
2365.81 61
2365.92 65
2366.03 67
2366.14 67
2366.25 67
2366.37 66
2366.48 66
2366.59 68
2366.70 72
2366.81 76
2366.92 82
2367.03 87
2367.15 91
2367.26 94
2367.37 96
2367.48 98
2367.59 99
2367.70 98
2367.82 97
2367.93 94
2368.04 90
2368.15 86
2368.26 82
2368.37 80
2368.49 80
2368.60 82
2368.71 86
2368.82 91
2368.93 95
2369.04 98
2369.16 99
2369.27 99
2369.38 98
2369.49 96
2369.60 94
2369.71 93
2369.83 93
2369.94 95
2370.05 97
2370.16 101
2370.27 106
2370.38 111
2370.50 118
2370.61 125
2370.72 132
2370.83 138
2370.94 144
2371.05 148
2371.17 150
2371.28 151
2371.39 151
2371.50 150
2371.61 149
2371.72 146
2371.84 143
2371.95 139
2372.06 135
2372.17 130
2372.28 125
2372.39 121
2372.51 118
2372.62 117
2372.73 117
2372.84 120
2372.95 124
2373.07 129
2373.18 135
2373.29 140
2373.40 144
2373.51 148
2373.62 151
2373.74 152
2373.85 150
2373.96 146
2374.07 139
2374.18 129
2374.29 118
2374.41 107
2374.52 96
2374.63 88
2374.74 81
2374.85 77
2374.97 75
2375.08 75
2375.19 78
2375.30 81
2375.41 86
2375.52 91
2375.64 96
2375.75 101
2375.86 105
2375.97 110
2376.08 118
2376.20 128
2376.31 141
2376.42 156
2376.53 171
2376.64 184
2376.75 193
2376.87 198
2376.98 198
2377.09 195
2377.20 188
2377.31 181
2377.43 174
2377.54 170
2377.65 168
2377.76 167
2377.87 168
2377.98 169
2378.10 168
2378.21 165
2378.32 159
2378.43 150
2378.54 140
2378.66 130
2378.77 122
2378.88 118
2378.99 120
2379.10 127
2379.22 138
2379.33 150
2379.44 160
2379.55 167
2379.66 170
2379.77 168
2379.89 161
2380.00 152
2380.11 142
2380.22 133
2380.33 127
2380.45 126
2380.56 128
2380.67 134
2380.78 143
2380.89 152
2381.01 160
2381.12 167
2381.23 172
2381.34 175
2381.45 176
2381.57 176
2381.68 176
2381.79 176
2381.90 176
2382.01 176
2382.13 175
2382.24 173
2382.35 169
2382.46 164
2382.57 157
2382.69 149
2382.80 141
2382.91 133
2383.02 126
2383.13 120
2383.25 117
2383.36 115
2383.47 114
2383.58 112
2383.69 110
2383.80 105
2383.92 97
2384.03 89
2384.14 80
2384.25 73
2384.37 69
2384.48 68
2384.59 70
2384.70 75
2384.81 81
2384.93 86
2385.04 90
2385.15 92
2385.26 92
2385.37 90
2385.49 87
2385.60 86
2385.71 87
2385.82 93
2385.93 104
2386.05 120
2386.16 140
2386.27 163
2386.38 187
2386.49 210
2386.61 230
2386.72 248
2386.83 264
2386.94 278
2387.05 291
2387.17 304
2387.28 316
2387.39 329
2387.50 340
2387.61 351
2387.73 362
2387.84 371
2387.95 379
2388.06 386
2388.17 390
2388.29 393
2388.40 392
2388.51 390
2388.62 385
2388.74 379
2388.85 373
2388.96 367
2389.07 361
2389.18 356
2389.30 352
2389.41 349
2389.52 349
2389.63 352
2389.74 357
2389.86 365
2389.97 374
2390.08 383
2390.19 390
2390.31 393
2390.42 391
2390.53 384
2390.64 374
2390.75 361
2390.87 348
2390.98 337
2391.09 328
2391.20 323
2391.31 318
2391.43 314
2391.54 308
2391.65 301
2391.76 291
2391.88 281
2391.99 271
2392.10 262
2392.21 255
2392.32 250
2392.44 247
2392.55 243
2392.66 238
2392.77 231
2392.89 223
2393.00 213
2393.11 204
2393.22 196
2393.33 190
2393.45 188
2393.56 188
2393.67 188
2393.78 189
2393.90 187
2394.01 183
2394.12 176
2394.23 167
2394.34 157
2394.46 146
2394.57 135
2394.68 125
2394.79 116
2394.91 109
2395.02 105
2395.13 104
2395.24 107
2395.35 111
2395.47 118
2395.58 125
2395.69 132
2395.80 137
2395.92 139
2396.03 140
2396.14 139
2396.25 137
2396.37 134
2396.48 130
2396.59 127
2396.70 123
2396.81 120
2396.93 117
2397.04 115
2397.15 113
2397.26 112
2397.38 111
2397.49 112
2397.60 114
2397.71 119
2397.83 125
2397.94 132
2398.05 140
2398.16 147
2398.27 153
2398.39 156
2398.50 158
2398.61 157
2398.72 157
2398.84 157
2398.95 158
2399.06 161
2399.17 164
2399.29 167
2399.40 168
2399.51 168
2399.62 167
2399.74 164
2399.85 163
2399.96 163
2400.07 165
2400.18 169
2400.30 174
2400.41 179
2400.52 181
2400.63 179
2400.75 175
2400.86 167
2400.97 157
2401.08 147
2401.20 137
2401.31 127
2401.42 116
2401.53 105
2401.65 92
2401.76 78
2401.87 63
2401.98 49
2402.10 37
2402.21 27
2402.32 19
2402.43 15
2402.55 14
2402.66 14
2402.77 15
2402.88 16
2403.00 16
2403.11 16
2403.22 13
2403.33 8
2403.45 2
2403.56 0
2403.67 0
2403.78 0
2403.90 0
2404.01 0
2404.12 0
2404.23 0
2404.34 0
2404.46 8
2404.57 16
2404.68 23
2404.79 31
2404.91 39
2405.02 47
2405.13 55
2405.24 65
2405.36 76
2405.47 86
2405.58 96
2405.69 104
2405.81 108
2405.92 107
2406.03 102
2406.14 92
2406.26 78
2406.37 63
2406.48 48
2406.60 33
2406.71 21
2406.82 11
2406.93 4
2407.05 0
2407.16 0
2407.27 0
2407.38 0
2407.50 5
2407.61 10
2407.72 16
2407.83 20
2407.95 24
2408.06 25
2408.17 26
2408.28 25
2408.40 24
2408.51 22
2408.62 21
2408.73 21
2408.85 22
2408.96 27
2409.07 33
2409.18 43
2409.30 55
2409.41 67
2409.52 79
2409.63 88
2409.75 94
2409.86 97
2409.97 96
2410.08 93
2410.20 88
2410.31 82
2410.42 77
2410.54 74
2410.65 72
2410.76 71
2410.87 73
2410.99 76
2411.10 80
2411.21 85
2411.32 90
2411.44 94
2411.55 97
2411.66 98
2411.77 99
2411.89 100
2412.00 102
2412.11 106
2412.22 112
2412.34 120
2412.45 128
2412.56 136
2412.68 143
2412.79 149
2412.90 153
2413.01 155
2413.13 155
2413.24 153
2413.35 148
2413.46 141
2413.58 131
2413.69 119
2413.80 107
2413.92 96
2414.03 87
2414.14 81
2414.25 76
2414.37 72
2414.48 68
2414.59 64
2414.70 58
2414.82 53
2414.93 50
2415.04 50
2415.16 54
2415.27 60
2415.38 68
2415.49 75
2415.61 80
2415.72 83
2415.83 83
2415.94 82
2416.06 82
2416.17 83
2416.28 88
2416.40 95
2416.51 105
2416.62 115
2416.73 126
2416.85 136
2416.96 146
2417.07 155
2417.18 163
2417.30 169
2417.41 173
2417.52 174
2417.64 172
2417.75 165
2417.86 156
2417.97 144
2418.09 133
2418.20 122
2418.31 113
2418.43 106
2418.54 101
2418.65 97
2418.76 95
2418.88 93
2418.99 94
2419.10 96
2419.22 101
2419.33 107
2419.44 115
2419.55 123
2419.67 129
2419.78 134
2419.89 135
2420.01 133
2420.12 127
2420.23 118
2420.34 107
2420.46 94
2420.57 82
2420.68 70
2420.80 60
2420.91 52
2421.02 47
2421.13 44
2421.25 44
2421.36 44
2421.47 45
2421.59 45
2421.70 45
2421.81 43
2421.92 41
2422.04 38
2422.15 35
2422.26 33
2422.38 30
2422.49 27
2422.60 24
2422.71 21
2422.83 18
2422.94 16
2423.05 15
2423.17 15
2423.28 16
2423.39 18
2423.50 21
2423.62 23
2423.73 25
2423.84 26
2423.96 25
2424.07 25
2424.18 24
2424.30 25
2424.41 28
2424.52 35
2424.63 46
2424.75 58
2424.86 72
2424.97 84
2425.09 93
2425.20 99
2425.31 102
2425.42 100
2425.54 97
2425.65 92
2425.76 85
2425.88 79
2425.99 71
2426.10 62
2426.22 53
2426.33 44
2426.44 35
2426.55 28
2426.67 23
2426.78 21
2426.89 23
2427.01 28
2427.12 35
2427.23 43
2427.35 53
2427.46 62
2427.57 71
2427.68 80
2427.80 86
2427.91 91
2428.02 93
2428.14 92
2428.25 88
2428.36 83
2428.48 76
2428.59 70
2428.70 66
2428.82 63
2428.93 63
2429.04 64
2429.15 65
2429.27 66
2429.38 68
2429.49 69
2429.61 70
2429.72 72
2429.83 73
2429.95 74
2430.06 75
2430.17 75
2430.29 75
2430.40 76
2430.51 76
2430.62 76
2430.74 74
2430.85 71
2430.96 65
2431.08 58
2431.19 50
2431.30 43
2431.42 37
2431.53 33
2431.64 32
2431.76 33
2431.87 36
2431.98 38
2432.09 39
2432.21 38
2432.32 36
2432.43 32
2432.55 27
2432.66 21
2432.77 17
2432.89 14
2433.00 13
2433.11 14
2433.23 15
2433.34 18
2433.45 23
2433.57 28
2433.68 35
2433.79 43
2433.91 52
2434.02 61
2434.13 69
2434.24 74
2434.36 75
2434.47 73
2434.58 66
2434.70 57
2434.81 46
2434.92 34
2435.04 24
2435.15 17
2435.26 12
2435.38 9
2435.49 7
2435.60 7
2435.72 7
2435.83 7
2435.94 9
2436.06 13
2436.17 18
2436.28 25
2436.40 34
2436.51 43
2436.62 51
2436.74 59
2436.85 65
2436.96 71
2437.07 76
2437.19 80
2437.30 84
2437.41 87
2437.53 89
2437.64 89
2437.75 88
2437.87 86
2437.98 82
2438.09 79
2438.21 75
2438.32 71
2438.43 68
2438.55 66
2438.66 66
2438.77 69
2438.89 75
2439.00 83
2439.11 92
2439.23 102
2439.34 110
2439.45 116
2439.57 118
2439.68 117
2439.79 111
2439.91 103
2440.02 94
2440.13 86
2440.25 79
2440.36 75
2440.47 73
2440.59 74
2440.70 75
2440.81 76
2440.93 76
2441.04 73
2441.15 67
2441.27 60
2441.38 51
2441.49 43
2441.61 35
2441.72 28
2441.83 22
2441.95 17
2442.06 13
2442.17 10
2442.29 9
2442.40 7
2442.51 7
2442.63 5
2442.74 3
2442.85 0
2442.97 0
2443.08 0
2443.19 0
2443.31 0
2443.42 0
2443.53 0
2443.65 2
2443.76 13
2443.87 27
2443.99 40
2444.10 54
2444.21 65
2444.33 74
2444.44 80
2444.55 83
2444.67 85
2444.78 86
2444.89 87
2445.01 88
2445.12 90
2445.24 93
2445.35 94
2445.46 94
2445.58 92
2445.69 89
2445.80 84
2445.92 80
2446.03 78
2446.14 77
2446.26 80
2446.37 83
2446.48 87
2446.60 90
2446.71 91
2446.82 88
2446.94 82
2447.05 74
2447.16 65
2447.28 56
2447.39 48
2447.50 43
2447.62 41
2447.73 42
2447.84 47
2447.96 55
2448.07 66
2448.19 78
2448.30 90
2448.41 100
2448.53 109
2448.64 115
2448.75 120
2448.87 123
2448.98 126
2449.09 128
2449.21 131
2449.32 134
2449.43 136
2449.55 138
2449.66 141
2449.77 143
2449.89 145
2450.00 148
2450.12 151
2450.23 154
2450.34 157
2450.46 159
2450.57 160
2450.68 160
2450.80 159
2450.91 154
2451.02 148
2451.14 139
2451.25 129
2451.36 118
2451.48 110
2451.59 105
2451.71 104
2451.82 107
2451.93 113
2452.05 120
2452.16 126
2452.27 130
2452.39 131
2452.50 129
2452.61 124
2452.73 117
2452.84 111
2452.95 105
2453.07 99
2453.18 95
2453.30 91
2453.41 86
2453.52 81
2453.64 76
2453.75 70
2453.86 65
2453.98 62
2454.09 62
2454.20 64
2454.32 69
2454.43 77
2454.55 85
2454.66 94
2454.77 102
2454.89 110
2455.00 118
2455.11 125
2455.23 132
2455.34 138
2455.45 142
2455.57 145
2455.68 145
2455.80 143
2455.91 139
2456.02 132
2456.14 124
2456.25 115
2456.36 106
2456.48 97
2456.59 89
2456.71 80
2456.82 72
2456.93 63
2457.05 55
2457.16 48
2457.27 44
2457.39 43
2457.50 47
2457.62 54
2457.73 65
2457.84 76
2457.96 87
2458.07 95
2458.18 100
2458.30 99
2458.41 94
2458.52 85
2458.64 74
2458.75 61
2458.87 49
2458.98 38
2459.09 30
2459.21 24
2459.32 21
2459.43 22
2459.55 25
2459.66 30
2459.78 35
2459.89 39
2460.00 42
2460.12 43
2460.23 43
2460.35 42
2460.46 39
2460.57 37
2460.69 36
2460.80 34
2460.91 33
2461.03 32
2461.14 29
2461.26 27
2461.37 24
2461.48 22
2461.60 21
2461.71 22
2461.82 26
2461.94 33
2462.05 42
2462.17 53
2462.28 64
2462.39 74
2462.51 84
2462.62 92
2462.74 98
2462.85 104
2462.96 108
2463.08 110
2463.19 110
2463.30 106
2463.42 99
2463.53 89
2463.65 78
2463.76 66
2463.87 57
2463.99 49
2464.10 45
2464.22 44
2464.33 44
2464.44 44
2464.56 45
2464.67 44
2464.78 42
2464.90 39
2465.01 35
2465.13 31
2465.24 28
2465.35 26
2465.47 26
2465.58 28
2465.70 32
2465.81 37
2465.92 44
2466.04 51
2466.15 59
2466.27 66
2466.38 72
2466.49 78
2466.61 81
2466.72 83
2466.83 83
2466.95 81
2467.06 78
2467.18 74
2467.29 69
2467.40 65
2467.52 61
2467.63 59
2467.75 58
2467.86 59
2467.97 60
2468.09 63
2468.20 64
2468.32 64
2468.43 62
2468.54 56
2468.66 48
2468.77 38
2468.89 28
2469.00 19
2469.11 14
2469.23 12
2469.34 14
2469.46 19
2469.57 26
2469.68 32
2469.80 36
2469.91 37
2470.03 34
2470.14 30
2470.25 23
2470.37 16
2470.48 9
2470.60 4
2470.71 2
2470.82 3
2470.94 10
2471.05 21
2471.17 38
2471.28 58
2471.39 80
2471.51 102
2471.62 122
2471.74 137
2471.85 146
2471.96 148
2472.08 145
2472.19 138
2472.31 128
2472.42 118
2472.53 108
2472.65 100
2472.76 93
2472.88 87
2472.99 82
2473.11 76
2473.22 70
2473.33 62
2473.45 54
2473.56 46
2473.68 37
2473.79 31
2473.90 26
2474.02 23
2474.13 23
2474.25 25
2474.36 28
2474.47 31
2474.59 34
2474.70 38
2474.82 40
2474.93 42
2475.04 43
2475.16 44
2475.27 44
2475.39 44
2475.50 44
2475.62 44
2475.73 44
2475.84 45
2475.96 47
2476.07 50
2476.19 53
2476.30 57
2476.41 59
2476.53 60
2476.64 59
2476.76 56
2476.87 51
2476.99 45
2477.10 40
2477.21 37
2477.33 35
2477.44 35
2477.56 35
2477.67 37
2477.78 40
2477.90 44
2478.01 48
2478.13 55
2478.24 63
2478.36 71
2478.47 79
2478.58 84
2478.70 87
2478.81 87
2478.93 84
2479.04 79
2479.16 73
2479.27 69
2479.38 67
2479.50 66
2479.61 66
2479.73 67
2479.84 68
2479.95 68
2480.07 67
2480.18 65
2480.30 64
2480.41 65
2480.53 66
2480.64 69
2480.75 73
2480.87 76
2480.98 78
2481.10 78
2481.21 75
2481.33 72
2481.44 67
2481.55 62
2481.67 57
2481.78 52
2481.90 48
2482.01 44
2482.13 40
2482.24 37
2482.35 34
2482.47 31
2482.58 28
2482.70 26
2482.81 24
2482.93 23
2483.04 21
2483.15 19
2483.27 16
2483.38 12
2483.50 7
2483.61 2
2483.73 0
2483.84 0
2483.95 0
2484.07 0
2484.18 0
2484.30 0
2484.41 0
2484.53 2
2484.64 4
2484.75 6
2484.87 7
2484.98 7
2485.10 7
2485.21 7
2485.33 7
2485.44 7
2485.56 7
2485.67 6
2485.78 6
2485.90 5
2486.01 3
2486.13 1
2486.24 0
2486.36 0
2486.47 0
2486.58 0
2486.70 0
2486.81 0
2486.93 3
2487.04 14
2487.16 26
2487.27 39
2487.39 51
2487.50 60
2487.61 68
2487.73 74
2487.84 80
2487.96 86
2488.07 92
2488.19 97
2488.30 102
2488.42 105
2488.53 106
2488.64 106
2488.76 104
2488.87 101
2488.99 97
2489.10 93
2489.22 89
2489.33 85
2489.45 81
2489.56 78
2489.67 75
2489.79 73
2489.90 74
2490.02 76
2490.13 80
2490.25 86
2490.36 94
2490.48 101
2490.59 108
2490.70 113
2490.82 114
2490.93 111
2491.05 105
2491.16 97
2491.28 89
2491.39 80
2491.51 74
2491.62 70
2491.73 69
2491.85 70
2491.96 74
2492.08 79
2492.19 85
2492.31 91
2492.42 97
2492.54 102
2492.65 106
2492.77 108
2492.88 109
2492.99 109
2493.11 109
2493.22 108
2493.34 109
2493.45 111
2493.57 114
2493.68 117
2493.80 120
2493.91 122
2494.03 123
2494.14 122
2494.25 119
2494.37 116
2494.48 112
2494.60 108
2494.71 104
2494.83 99
2494.94 93
2495.06 86
2495.17 78
2495.29 69
2495.40 61
2495.51 53
2495.63 49
2495.74 48
2495.86 51
2495.97 58
2496.09 67
2496.20 77
2496.32 86
2496.43 93
2496.55 97
2496.66 99
2496.78 98
2496.89 98
2497.00 98
2497.12 99
2497.23 104
2497.35 109
2497.46 116
2497.58 121
2497.69 123
2497.81 122
2497.92 118
2498.04 110
2498.15 102
2498.27 93
2498.38 87
2498.50 84
2498.61 82
2498.72 83
2498.84 83
2498.95 84
2499.07 83
2499.18 81
2499.30 79
2499.41 77
2499.53 76
2499.64 78
2499.76 82
2499.87 87
2499.99 95
2500.10 103
2500.22 111
2500.33 118
2500.44 125
2500.56 131
2500.67 136
2500.79 139
2500.90 141
2501.02 141
2501.13 142
2501.25 143
2501.36 145
2501.48 150
2501.59 159
2501.71 168
2501.82 178
2501.94 187
2502.05 192
2502.17 193
2502.28 192
2502.40 188
2502.51 184
2502.62 181
2502.74 179
2502.85 180
2502.97 181
2503.08 181
2503.20 180
2503.31 176
2503.43 170
2503.54 161
2503.66 152
2503.77 141
2503.89 130
2504.00 119
2504.12 109
2504.23 98
2504.35 88
2504.46 77
2504.58 67
2504.69 56
2504.81 46
2504.92 36
2505.04 29
2505.15 24
2505.26 21
2505.38 21
2505.49 22
2505.61 24
2505.72 24
2505.84 23
2505.95 18
2506.07 12
2506.18 6
2506.30 0
2506.41 0
2506.53 0
2506.64 0
2506.76 0
2506.87 10
2506.99 23
2507.10 38
2507.22 55
2507.33 73
2507.45 89
2507.56 103
2507.68 114
2507.79 122
2507.91 127
2508.02 129
2508.14 131
2508.25 132
2508.37 131
2508.48 130
2508.60 126
2508.71 120
2508.83 111
2508.94 100
2509.06 87
2509.17 75
2509.28 63
2509.40 54
2509.51 47
2509.63 42
2509.74 37
2509.86 33
2509.97 26
2510.09 18
2510.20 8
2510.32 0
2510.43 0
2510.55 0
2510.66 0
2510.78 0
2510.89 0
2511.01 0
2511.12 3
2511.24 17
2511.35 32
2511.47 46
2511.58 61
2511.70 74
2511.81 86
2511.93 96
2512.04 104
2512.16 109
2512.27 110
2512.39 107
2512.50 101
2512.62 92
2512.73 80
2512.85 68
2512.96 53
2513.08 38
2513.19 23
2513.31 8
2513.42 0
2513.54 0
2513.65 0
2513.77 0
2513.88 0
2514.00 0
2514.11 0
2514.23 0
2514.34 6
2514.46 16
2514.57 26
2514.69 35
2514.80 43
2514.92 51
2515.03 57
2515.15 62
2515.26 66
2515.38 67
2515.49 68
2515.61 66
2515.72 64
2515.84 61
2515.95 59
2516.07 56
2516.18 54
2516.30 53
2516.41 50
2516.53 47
2516.64 45
2516.76 42
2516.87 40
2516.99 40
2517.10 42
2517.22 46
2517.33 51
2517.45 58
2517.57 67
2517.68 77
2517.80 88
2517.91 101
2518.03 114
2518.14 126
2518.26 137
2518.37 147
2518.49 156
2518.60 163
2518.72 170
2518.83 176
2518.95 182
2519.06 186
2519.18 188
2519.29 185
2519.41 178
2519.52 166
2519.64 150
2519.75 133
2519.87 115
2519.98 99
2520.10 85
2520.21 76
2520.33 70
2520.44 68
2520.56 69
2520.67 71
2520.79 76
2520.90 81
2521.02 88
2521.13 94
2521.25 99
2521.36 103
2521.48 104
2521.60 103
2521.71 101
2521.83 97
2521.94 94
2522.06 93
2522.17 93
2522.29 96
2522.40 101
2522.52 108
2522.63 115
2522.75 121
2522.86 126
2522.98 130
2523.09 132
2523.21 133
2523.32 134
2523.44 132
2523.55 130
2523.67 127
2523.78 124
2523.90 120
2524.01 118
2524.13 118
2524.25 122
2524.36 128
2524.48 136
2524.59 144
2524.71 151
2524.82 155
2524.94 156
2525.05 153
2525.17 146
2525.28 138
2525.40 129
2525.51 121
2525.63 115
2525.74 110
2525.86 108
2525.97 109
2526.09 112
2526.20 117
2526.32 125
2526.44 135
2526.55 145
2526.67 154
2526.78 161
2526.90 163
2527.01 160
2527.13 152
2527.24 141
2527.36 126
2527.47 112
2527.59 98
2527.70 88
2527.82 79
2527.93 73
2528.05 68
2528.17 63
2528.28 58
2528.40 53
2528.51 51
2528.63 53
2528.74 60
2528.86 73
2528.97 93
2529.09 116
2529.20 140
2529.32 163
2529.43 181
2529.55 195
2529.66 202
2529.78 206
2529.90 207
2530.01 208
2530.13 211
2530.24 217
2530.36 224
2530.47 233
2530.59 242
2530.70 250
2530.82 255
2530.93 257
2531.05 257
2531.17 255
2531.28 253
2531.40 250
2531.51 249
2531.63 249
2531.74 251
2531.86 255
2531.97 261
2532.09 266
2532.20 272
2532.32 278
2532.43 282
2532.55 286
2532.67 289
2532.78 292
2532.90 294
2533.01 296
2533.13 297
2533.24 299
2533.36 299
2533.47 299
2533.59 299
2533.70 298
2533.82 298
2533.94 299
2534.05 301
2534.17 303
2534.28 304
2534.40 305
2534.51 304
2534.63 303
2534.74 304
2534.86 307
2534.97 315
2535.09 328
2535.21 344
2535.32 361
2535.44 376
2535.55 386
2535.67 389
2535.78 383
2535.90 371
2536.01 355
2536.13 338
2536.25 322
2536.36 309
2536.48 300
2536.59 294
2536.71 291
2536.82 290
2536.94 291
2537.05 294
2537.17 300
2537.29 309
2537.40 321
2537.52 335
2537.63 352
2537.75 371
2537.86 392
2537.98 415
2538.09 442
2538.21 472
2538.33 508
2538.44 549
2538.56 595
2538.67 646
2538.79 701
2538.90 758
2539.02 816
2539.13 872
2539.25 927
2539.37 978
2539.48 1027
2539.60 1072
2539.71 1116
2539.83 1158
2539.94 1201
2540.06 1245
2540.17 1289
2540.29 1333
2540.41 1375
2540.52 1413
2540.64 1447
2540.75 1476
2540.87 1499
2540.98 1516
2541.10 1526
2541.22 1530
2541.33 1527
2541.45 1517
2541.56 1502
2541.68 1482
2541.79 1460
2541.91 1439
2542.03 1420
2542.14 1404
2542.26 1390
2542.37 1379
2542.49 1367
2542.60 1353
2542.72 1334
2542.83 1309
2542.95 1279
2543.07 1245
2543.18 1209
2543.30 1174
2543.41 1142
2543.53 1114
2543.64 1090
2543.76 1069
2543.88 1048
2543.99 1025
2544.11 1001
2544.22 974
2544.34 947
2544.45 920
2544.57 895
2544.69 871
2544.80 850
2544.92 830
2545.03 809
2545.15 789
2545.26 768
2545.38 747
2545.50 726
2545.61 706
2545.73 687
2545.84 668
2545.96 650
2546.07 633
2546.19 617
2546.31 602
2546.42 588
2546.54 575
2546.65 561
2546.77 548
2546.88 532
2547.00 514
2547.12 494
2547.23 471
2547.35 447
2547.46 423
2547.58 399
2547.70 379
2547.81 364
2547.93 354
2548.04 351
2548.16 354
2548.27 361
2548.39 368
2548.51 375
2548.62 377
2548.74 374
2548.85 364
2548.97 350
2549.08 332
2549.20 313
2549.32 294
2549.43 277
2549.55 262
2549.66 249
2549.78 237
2549.90 227
2550.01 219
2550.13 213
2550.24 210
2550.36 209
2550.47 210
2550.59 211
2550.71 212
2550.82 213
2550.94 211
2551.05 209
2551.17 206
2551.29 205
2551.40 204
2551.52 205
2551.63 207
2551.75 210
2551.87 213
2551.98 215
2552.10 217
2552.21 216
2552.33 214
2552.44 209
2552.56 204
2552.68 198
2552.79 193
2552.91 191
2553.02 191
2553.14 195
2553.26 201
2553.37 208
2553.49 216
2553.60 223
2553.72 227
2553.84 230
2553.95 230
2554.07 228
2554.18 226
2554.30 222
2554.42 216
2554.53 210
2554.65 203
2554.76 196
2554.88 190
2554.99 186
2555.11 183
2555.23 182
2555.34 182
2555.46 183
2555.57 183
2555.69 183
2555.81 181
2555.92 179
2556.04 176
2556.15 172
2556.27 168
2556.39 163
2556.50 157
2556.62 151
2556.73 145
2556.85 140
2556.97 135
2557.08 129
2557.20 124
2557.31 117
2557.43 109
2557.55 100
2557.66 91
2557.78 82
2557.89 75
2558.01 71
2558.13 72
2558.24 76
2558.36 84
2558.47 95
2558.59 106
2558.71 116
2558.82 123
2558.94 126
2559.05 126
2559.17 124
2559.29 120
2559.40 116
2559.52 112
2559.64 110
2559.75 110
2559.87 112
2559.98 115
2560.10 119
2560.22 122
2560.33 126
2560.45 128
2560.56 128
2560.68 128
2560.80 127
2560.91 124
2561.03 121
2561.14 118
2561.26 114
2561.38 111
2561.49 108
2561.61 108
2561.72 109
2561.84 114
2561.96 121
2562.07 130
2562.19 141
2562.31 152
2562.42 163
2562.54 172
2562.65 180
2562.77 186
2562.89 190
2563.00 193
2563.12 196
2563.23 200
2563.35 205
2563.47 213
2563.58 222
2563.70 231
2563.81 240
2563.93 245
2564.05 246
2564.16 242
2564.28 233
2564.40 223
2564.51 212
2564.63 204
2564.74 201
2564.86 203
2564.98 211
2565.09 220
2565.21 231
2565.32 239
2565.44 244
2565.56 244
2565.67 241
2565.79 234
2565.91 227
2566.02 220
2566.14 216
2566.25 214
2566.37 213
2566.49 214
2566.60 215
2566.72 215
2566.84 214
2566.95 212
2567.07 210
2567.18 210
2567.30 211
2567.42 215
2567.53 222
2567.65 230
2567.77 240
2567.88 249
2568.00 257
2568.11 263
2568.23 266
2568.35 266
2568.46 262
2568.58 254
2568.70 242
2568.81 226
2568.93 209
2569.04 191
2569.16 173
2569.28 158
2569.39 147
2569.51 139
2569.63 134
2569.74 131
2569.86 131
2569.97 131
2570.09 133
2570.21 137
2570.32 142
2570.44 149
2570.56 158
2570.67 166
2570.79 173
2570.90 177
2571.02 176
2571.14 171
2571.25 161
2571.37 148
2571.49 134
2571.60 120
2571.72 110
2571.84 102
2571.95 99
2572.07 98
2572.18 98
2572.30 96
2572.42 92
2572.53 83
2572.65 71
2572.77 57
2572.88 42
2573.00 28
2573.12 17
2573.23 9
2573.35 3
2573.46 0
2573.58 0
2573.70 0
2573.81 0
2573.93 0
2574.05 0
2574.16 0
2574.28 0
2574.40 0
2574.51 2
2574.63 14
2574.74 28
2574.86 45
2574.98 62
2575.09 80
2575.21 98
2575.33 115
2575.44 132
2575.56 146
2575.68 158
2575.79 165
2575.91 168
2576.02 165
2576.14 158
2576.26 147
2576.37 134
2576.49 120
2576.61 106
2576.72 93
2576.84 82
2576.96 73
2577.07 67
2577.19 65
2577.31 69
2577.42 78
2577.54 93
2577.66 112
2577.77 135
2577.89 159
2578.00 181
2578.12 201
2578.24 215
2578.35 225
2578.47 231
2578.59 233
2578.70 232
2578.82 230
2578.94 227
2579.05 222
2579.17 215
2579.29 205
2579.40 192
2579.52 177
2579.64 161
2579.75 146
2579.87 133
2579.98 123
2580.10 117
2580.22 114
2580.33 114
2580.45 116
2580.57 118
2580.68 120
2580.80 120
2580.92 116
2581.03 109
2581.15 98
2581.27 85
2581.38 72
2581.50 59
2581.62 49
2581.73 41
2581.85 36
2581.97 33
2582.08 33
2582.20 34
2582.32 35
2582.43 36
2582.55 38
2582.67 38
2582.78 37
2582.90 34
2583.02 30
2583.13 24
2583.25 17
2583.37 10
2583.48 3
2583.60 0
2583.71 0
2583.83 0
2583.95 0
2584.06 0
2584.18 0
2584.30 0
2584.41 2
2584.53 8
2584.65 14
2584.76 20
2584.88 25
2585.00 29
2585.11 31
2585.23 31
2585.35 29
2585.46 25
2585.58 21
2585.70 17
2585.81 13
2585.93 12
2586.05 12
2586.16 13
2586.28 14
2586.40 17
2586.51 20
2586.63 23
2586.75 27
2586.86 30
2586.98 34
2587.10 36
2587.21 38
2587.33 38
2587.45 38
2587.56 37
2587.68 37
2587.80 37
2587.91 38
2588.03 39
2588.15 38
2588.26 37
2588.38 33
2588.50 27
2588.61 21
2588.73 15
2588.85 11
2588.96 8
2589.08 8
2589.20 10
2589.31 13
2589.43 17
2589.55 21
2589.66 26
2589.78 30
2589.90 34
2590.02 39
2590.13 44
2590.25 51
2590.37 59
2590.48 67
2590.60 77
2590.72 87
2590.83 97
2590.95 106
2591.07 112
2591.18 117
2591.30 119
2591.42 118
2591.53 116
2591.65 110
2591.77 104
2591.88 96
2592.00 88
2592.12 80
2592.23 73
2592.35 67
2592.47 63
2592.58 60
2592.70 58
2592.82 55
2592.93 53
2593.05 51
2593.17 48
2593.28 45
2593.40 43
2593.52 41
2593.64 40
2593.75 40
2593.87 39
2593.99 39
2594.10 38
2594.22 36
2594.34 36
2594.45 36
2594.57 37
2594.69 39
2594.80 42
2594.92 45
2595.04 48
2595.15 50
2595.27 50
2595.39 49
2595.50 47
2595.62 44
2595.74 42
2595.86 39
2595.97 38
2596.09 38
2596.21 39
2596.32 41
2596.44 43
2596.56 45
2596.67 46
2596.79 46
2596.91 44
2597.02 41
2597.14 37
2597.26 34
2597.37 31
2597.49 30
2597.61 30
2597.73 31
2597.84 33
2597.96 37
2598.08 40
2598.19 45
2598.31 51
2598.43 58
2598.54 66
2598.66 74
2598.78 80
2598.90 85
2599.01 86
2599.13 84
2599.25 79
2599.36 72
2599.48 64
2599.60 57
2599.71 51
2599.83 47
2599.95 46
2600.06 45
2600.18 45
2600.30 44
2600.42 42
2600.53 37
2600.65 30
2600.77 23
2600.88 14
2601.00 6
2601.12 0
2601.23 0
2601.35 0
2601.47 0
2601.59 0
2601.70 0
2601.82 0
2601.94 0
2602.05 3
2602.17 12
2602.29 19
2602.40 24
2602.52 28
2602.64 29
2602.76 28
2602.87 27
2602.99 26
2603.11 25
2603.22 25
2603.34 26
2603.46 27
2603.57 30
2603.69 33
2603.81 38
2603.93 46
2604.04 55
2604.16 68
2604.28 83
2604.39 99
2604.51 116
2604.63 131
2604.75 145
2604.86 154
2604.98 159
2605.10 160
2605.21 158
2605.33 153
2605.45 147
2605.56 142
2605.68 137
2605.80 134
2605.92 132
2606.03 131
2606.15 131
2606.27 131
2606.38 134
2606.50 139
2606.62 147
2606.74 160
2606.85 178
2606.97 199
2607.09 222
2607.20 246
2607.32 268
2607.44 289
2607.56 308
2607.67 325
2607.79 342
2607.91 359
2608.02 378
2608.14 399
2608.26 424
2608.38 452
2608.49 482
2608.61 514
2608.73 548
2608.84 582
2608.96 616
2609.08 648
2609.20 677
2609.31 702
2609.43 723
2609.55 740
2609.66 752
2609.78 760
2609.90 763
2610.02 763
2610.13 760
2610.25 756
2610.37 750
2610.49 746
2610.60 743
2610.72 744
2610.84 747
2610.95 751
2611.07 757
2611.19 762
2611.31 765
2611.42 764
2611.54 760
2611.66 753
2611.77 744
2611.89 733
2612.01 721
2612.13 706
2612.24 690
2612.36 670
2612.48 646
2612.60 618
2612.71 588
2612.83 556
2612.95 526
2613.06 498
2613.18 475
2613.30 455
2613.42 440
2613.53 425
2613.65 410
2613.77 393
2613.89 373
2614.00 351
2614.12 330
2614.24 309
2614.35 293
2614.47 279
2614.59 270
2614.71 262
2614.82 257
2614.94 250
2615.06 243
2615.18 235
2615.29 226
2615.41 217
2615.53 209
2615.64 203
2615.76 198
2615.88 195
2616.00 193
2616.11 191
2616.23 189
2616.35 186
2616.47 182
2616.58 179
2616.70 175
2616.82 171
2616.94 167
2617.05 164
2617.17 161
2617.29 158
2617.40 154
2617.52 151
2617.64 148
2617.76 145
2617.87 144
2617.99 143
2618.11 144
2618.23 146
2618.34 148
2618.46 151
2618.58 154
2618.70 158
2618.81 161
2618.93 163
2619.05 164
2619.17 162
2619.28 157
2619.40 150
2619.52 142
2619.63 132
2619.75 123
2619.87 117
2619.99 114
2620.10 114
2620.22 117
2620.34 123
2620.46 129
2620.57 136
2620.69 142
2620.81 147
2620.93 154
2621.04 160
2621.16 169
2621.28 178
2621.40 188
2621.51 198
2621.63 207
2621.75 215
2621.87 221
2621.98 225
2622.10 228
2622.22 230
2622.34 232
2622.45 234
2622.57 237
2622.69 241
2622.81 246
2622.92 252
2623.04 258
2623.16 263
2623.28 266
2623.39 268
2623.51 267
2623.63 266
2623.75 264
2623.86 262
2623.98 262
2624.10 262
2624.22 262
2624.33 260
2624.45 254
2624.57 246
2624.69 234
2624.80 220
2624.92 206
2625.04 193
2625.16 181
2625.27 171
2625.39 162
2625.51 153
2625.63 143
2625.74 131
2625.86 119
2625.98 108
2626.10 97
2626.21 89
2626.33 84
2626.45 83
2626.57 84
2626.68 88
2626.80 92
2626.92 96
2627.04 99
2627.15 99
2627.27 98
2627.39 95
2627.51 90
2627.62 85
2627.74 81
2627.86 78
2627.98 77
2628.10 78
2628.21 82
2628.33 86
2628.45 92
2628.57 97
2628.68 101
2628.80 103
2628.92 102
2629.04 98
2629.15 92
2629.27 82
2629.39 72
2629.51 61
2629.62 53
2629.74 47
2629.86 46
2629.98 48
2630.09 54
2630.21 60
2630.33 65
2630.45 69
2630.57 71
2630.68 70
2630.80 67
2630.92 63
2631.04 60
2631.15 58
2631.27 58
2631.39 61
2631.51 67
2631.62 74
2631.74 81
2631.86 88
2631.98 93
2632.09 97
2632.21 98
2632.33 97
2632.45 95
2632.57 92
2632.68 89
2632.80 85
2632.92 81
2633.04 78
2633.15 75
2633.27 73
2633.39 73
2633.51 73
2633.62 74
2633.74 74
2633.86 74
2633.98 72
2634.10 68
2634.21 63
2634.33 57
2634.45 51
2634.57 46
2634.68 42
2634.80 41
2634.92 41
2635.04 44
2635.16 50
2635.27 56
2635.39 63
2635.51 70
2635.63 76
2635.74 81
2635.86 83
2635.98 84
2636.10 84
2636.22 86
2636.33 89
2636.45 97
2636.57 108
2636.69 124
2636.80 142
2636.92 160
2637.04 178
2637.16 193
2637.28 205
2637.39 213
2637.51 218
2637.63 223
2637.75 226
2637.86 228
2637.98 227
2638.10 223
2638.22 214
2638.34 200
2638.45 182
2638.57 162
2638.69 143
2638.81 128
2638.93 117
2639.04 111
2639.16 111
2639.28 113
2639.40 117
2639.51 118
2639.63 116
2639.75 110
2639.87 100
2639.99 89
2640.10 78
2640.22 70
2640.34 66
2640.46 66
2640.58 71
2640.69 78
2640.81 86
2640.93 94
2641.05 102
2641.16 110
2641.28 117
2641.40 125
2641.52 132
2641.64 138
2641.75 141
2641.87 139
2641.99 131
2642.11 119
2642.23 103
2642.34 86
2642.46 68
2642.58 53
2642.70 43
2642.82 37
2642.93 35
2643.05 38
2643.17 44
2643.29 53
2643.40 64
2643.52 74
2643.64 84
2643.76 91
2643.88 96
2643.99 98
2644.11 96
2644.23 90
2644.35 82
2644.47 71
2644.58 58
2644.70 45
2644.82 33
2644.94 24
2645.06 16
2645.17 12
2645.29 11
2645.41 11
2645.53 12
2645.65 12
2645.76 12
2645.88 10
2646.00 7
2646.12 2
2646.24 0
2646.35 0
2646.47 0
2646.59 0
2646.71 0
2646.83 0
2646.94 0
2647.06 2
2647.18 11
2647.30 20
2647.42 28
2647.53 35
2647.65 41
2647.77 47
2647.89 52
2648.01 56
2648.12 59
2648.24 61
2648.36 60
2648.48 58
2648.60 53
2648.71 48
2648.83 44
2648.95 41
2649.07 40
2649.19 41
2649.31 42
2649.42 44
2649.54 46
2649.66 47
2649.78 49
2649.90 52
2650.01 58
2650.13 66
2650.25 76
2650.37 87
2650.49 96
2650.60 103
2650.72 105
2650.84 104
2650.96 101
2651.08 96
2651.19 92
2651.31 89
2651.43 88
2651.55 88
2651.67 90
2651.79 91
2651.90 92
2652.02 92
2652.14 90
2652.26 86
2652.38 80
2652.49 70
2652.61 59
2652.73 46
2652.85 32
2652.97 19
2653.08 9
2653.20 2
2653.32 0
2653.44 0
2653.56 0
2653.68 2
2653.79 7
2653.91 13
2654.03 20
2654.15 29
2654.27 39
2654.38 50
2654.50 63
2654.62 76
2654.74 88
2654.86 99
2654.98 107
2655.09 113
2655.21 117
2655.33 119
2655.45 121
2655.57 123
2655.68 127
2655.80 132
2655.92 138
2656.04 145
2656.16 151
2656.28 156
2656.39 159
2656.51 162
2656.63 164
2656.75 167
2656.87 172
2656.99 177
2657.10 182
2657.22 187
2657.34 189
2657.46 189
2657.58 185
2657.69 179
2657.81 170
2657.93 160
2658.05 150
2658.17 140
2658.29 131
2658.40 122
2658.52 112
2658.64 102
2658.76 91
2658.88 81
2659.00 72
2659.11 66
2659.23 62
2659.35 60
2659.47 62
2659.59 64
2659.71 67
2659.82 69
2659.94 69
2660.06 68
2660.18 66
2660.30 63
2660.42 60
2660.53 58
2660.65 57
2660.77 58
2660.89 59
2661.01 62
2661.13 65
2661.24 68
2661.36 71
2661.48 74
2661.60 75
2661.72 76
2661.84 74
2661.95 71
2662.07 65
2662.19 58
2662.31 50
2662.43 43
2662.55 38
2662.66 35
2662.78 36
2662.90 40
2663.02 46
2663.14 53
2663.26 60
2663.37 64
2663.49 66
2663.61 66
2663.73 64
2663.85 62
2663.97 60
2664.08 59
2664.20 59
2664.32 59
2664.44 59
2664.56 57
2664.68 54
2664.79 51
2664.91 48
2665.03 47
2665.15 49
2665.27 53
2665.39 59
2665.51 66
2665.62 73
2665.74 79
2665.86 83
2665.98 86
2666.10 88
2666.22 91
2666.33 94
2666.45 97
2666.57 101
2666.69 104
2666.81 105
2666.93 102
2667.05 94
2667.16 82
2667.28 67
2667.40 50
2667.52 35
2667.64 24
2667.76 18
2667.87 19
2667.99 24
2668.11 33
2668.23 45
2668.35 57
2668.47 67
2668.59 75
2668.70 79
2668.82 80
2668.94 78
2669.06 72
2669.18 64
2669.30 56
2669.41 47
2669.53 40
2669.65 36
2669.77 34
2669.89 34
2670.01 35
2670.13 37
2670.24 39
2670.36 39
2670.48 39
2670.60 37
2670.72 33
2670.84 28
2670.96 23
2671.07 18
2671.19 13
2671.31 11
2671.43 13
2671.55 20
2671.67 31
2671.79 47
2671.90 65
2672.02 83
2672.14 100
2672.26 114
2672.38 122
2672.50 125
2672.62 124
2672.73 119
2672.85 110
2672.97 99
2673.09 85
2673.21 70
2673.33 54
2673.45 38
2673.56 22
2673.68 9
2673.80 0
2673.92 0
2674.04 0
2674.16 0
2674.28 0
2674.39 7
2674.51 12
2674.63 16
2674.75 18
2674.87 16
2674.99 12
2675.11 5
2675.23 0
2675.34 0
2675.46 0
2675.58 0
2675.70 0
2675.82 0
2675.94 1
2676.06 19
2676.17 41
2676.29 64
2676.41 85
2676.53 103
2676.65 116
2676.77 124
2676.89 127
2677.01 127
2677.12 126
2677.24 125
2677.36 124
2677.48 125
2677.60 125
2677.72 126
2677.84 126
2677.95 126
2678.07 126
2678.19 126
2678.31 127
2678.43 129
2678.55 133
2678.67 139
2678.79 144
2678.90 149
2679.02 151
2679.14 152
2679.26 150
2679.38 147
2679.50 144
2679.62 140
2679.74 135
2679.85 130
2679.97 123
2680.09 114
2680.21 103
2680.33 91
2680.45 82
2680.57 76
2680.69 75
2680.80 79
2680.92 88
2681.04 100
2681.16 110
2681.28 118
2681.40 122
2681.52 120
2681.64 114
2681.75 106
2681.87 98
2681.99 91
2682.11 87
2682.23 87
2682.35 90
2682.47 97
2682.59 105
2682.71 114
2682.82 123
2682.94 130
2683.06 134
2683.18 134
2683.30 132
2683.42 128
2683.54 125
2683.66 123
2683.77 124
2683.89 127
2684.01 132
2684.13 136
2684.25 138
2684.37 137
2684.49 131
2684.61 122
2684.73 110
2684.84 98
2684.96 85
2685.08 73
2685.20 61
2685.32 48
2685.44 37
2685.56 25
2685.68 16
2685.80 9
2685.91 6
2686.03 7
2686.15 11
2686.27 17
2686.39 25
2686.51 34
2686.63 45
2686.75 58
2686.87 73
2686.98 92
2687.10 114
2687.22 139
2687.34 165
2687.46 191
2687.58 216
2687.70 241
2687.82 265
2687.94 289
2688.05 313
2688.17 336
2688.29 358
2688.41 378
2688.53 396
2688.65 412
2688.77 426
2688.89 439
2689.01 453
2689.12 466
2689.24 480
2689.36 493
2689.48 505
2689.60 517
2689.72 527
2689.84 537
2689.96 546
2690.08 556
2690.20 566
2690.31 577
2690.43 588
2690.55 597
2690.67 605
2690.79 608
2690.91 607
2691.03 601
2691.15 592
2691.27 581
2691.39 573
2691.50 568
2691.62 569
2691.74 575
2691.86 585
2691.98 600
2692.10 617
2692.22 636
2692.34 656
2692.46 678
2692.58 701
2692.69 727
2692.81 756
2692.93 789
2693.05 825
2693.17 865
2693.29 908
2693.41 954
2693.53 1003
2693.65 1054
2693.77 1107
2693.89 1166
2694.00 1230
2694.12 1302
2694.24 1382
2694.36 1471
2694.48 1566
2694.60 1665
2694.72 1765
2694.84 1865
2694.96 1964
2695.08 2064
2695.20 2164
2695.31 2267
2695.43 2372
2695.55 2478
2695.67 2584
2695.79 2687
2695.91 2785
2696.03 2878
2696.15 2963
2696.27 3040
2696.39 3108
2696.51 3165
2696.62 3211
2696.74 3243
2696.86 3260
2696.98 3262
2697.10 3248
2697.22 3220
2697.34 3180
2697.46 3131
2697.58 3078
2697.70 3022
2697.82 2966
2697.93 2911
2698.05 2855
2698.17 2796
2698.29 2733
2698.41 2662
2698.53 2583
2698.65 2494
2698.77 2399
2698.89 2299
2699.01 2199
2699.13 2102
2699.25 2011
2699.36 1928
2699.48 1852
2699.60 1783
2699.72 1721
2699.84 1664
2699.96 1612
2700.08 1564
2700.20 1520
2700.32 1478
2700.44 1438
2700.56 1398
2700.68 1356
2700.80 1310
2700.91 1262
2701.03 1210
2701.15 1157
2701.27 1103
2701.39 1050
2701.51 1000
2701.63 952
2701.75 909
2701.87 868
2701.99 832
2702.11 799
2702.23 770
2702.35 744
2702.46 721
2702.58 700
2702.70 679
2702.82 656
2702.94 632
2703.06 605
2703.18 578
2703.30 550
2703.42 523
2703.54 499
2703.66 477
2703.78 457
2703.90 438
2704.01 419
2704.13 401
2704.25 383
2704.37 366
2704.49 351
2704.61 338
2704.73 328
2704.85 318
2704.97 310
2705.09 300
2705.21 291
2705.33 280
2705.45 269
2705.57 257
2705.68 245
2705.80 233
2705.92 220
2706.04 207
2706.16 192
2706.28 177
2706.40 163
2706.52 150
2706.64 140
2706.76 132
2706.88 126
2707.00 124
2707.12 123
2707.24 124
2707.36 126
2707.48 128
2707.59 131
2707.71 133
2707.83 135
2707.95 136
2708.07 135
2708.19 131
2708.31 124
2708.43 115
2708.55 104
2708.67 93
2708.79 82
2708.91 72
2709.03 63
2709.15 55
2709.27 47
2709.39 41
2709.50 37
2709.62 36
2709.74 37
2709.86 42
2709.98 49
2710.10 57
2710.22 63
2710.34 67
2710.46 66
2710.58 61
2710.70 53
2710.82 42
2710.94 31
2711.06 22
2711.18 15
2711.30 12
2711.42 14
2711.53 20
2711.65 29
2711.77 42
2711.89 56
2712.01 70
2712.13 82
2712.25 92
2712.37 99
2712.49 103
2712.61 104
2712.73 105
2712.85 104
2712.97 103
2713.09 103
2713.21 103
2713.33 104
2713.45 104
2713.57 105
2713.69 106
2713.80 108
2713.92 110
2714.04 113
2714.16 116
2714.28 119
2714.40 122
2714.52 123
2714.64 124
2714.76 126
2714.88 129
2715.00 135
2715.12 143
2715.24 154
2715.36 164
2715.48 174
2715.60 181
2715.72 185
2715.84 186
2715.96 186
2716.08 186
2716.20 187
2716.31 189
2716.43 192
2716.55 196
2716.67 201
2716.79 205
2716.91 208
2717.03 210
2717.15 212
2717.27 213
2717.39 214
2717.51 215
2717.63 215
2717.75 215
2717.87 214
2717.99 211
2718.11 208
2718.23 204
2718.35 200
2718.47 197
2718.59 194
2718.71 193
2718.83 194
2718.95 197
2719.07 202
2719.18 210
2719.30 220
2719.42 233
2719.54 247
2719.66 263
2719.78 280
2719.90 296
2720.02 312
2720.14 326
2720.26 336
2720.38 344
2720.50 348
2720.62 349
2720.74 348
2720.86 346
2720.98 342
2721.10 339
2721.22 337
2721.34 335
2721.46 334
2721.58 332
2721.70 329
2721.82 325
2721.94 320
2722.06 315
2722.18 311
2722.30 307
2722.42 305
2722.54 305
2722.65 305
2722.77 306
2722.89 306
2723.01 305
2723.13 301
2723.25 296
2723.37 288
2723.49 278
2723.61 267
2723.73 254
2723.85 241
2723.97 228
2724.09 214
2724.21 200
2724.33 187
2724.45 175
2724.57 165
2724.69 157
2724.81 151
2724.93 147
2725.05 145
2725.17 145
2725.29 147
2725.41 148
2725.53 149
2725.65 150
2725.77 150
2725.89 150
2726.01 151
2726.13 153
2726.25 156
2726.37 159
2726.49 162
2726.61 164
2726.73 163
2726.85 158
2726.97 151
2727.09 142
2727.21 131
2727.32 120
2727.44 109
2727.56 99
2727.68 89
2727.80 79
2727.92 70
2728.04 60
2728.16 52
2728.28 45
2728.40 39
2728.52 36
2728.64 35
2728.76 35
2728.88 35
2729.00 34
2729.12 31
2729.24 26
2729.36 19
2729.48 9
2729.60 0
2729.72 0
2729.84 0
2729.96 0
2730.08 0
2730.20 0
2730.32 0
2730.44 0
2730.56 3
2730.68 14
2730.80 27
2730.92 40
2731.04 53
2731.16 66
2731.28 78
2731.40 87
2731.52 93
2731.64 96
2731.76 97
2731.88 95
2732.00 92
2732.12 88
2732.24 85
2732.36 81
2732.48 76
2732.60 71
2732.72 66
2732.84 60
2732.96 53
2733.08 46
2733.20 38
2733.32 30
2733.44 21
2733.56 12
2733.68 3
2733.80 0
2733.92 0
2734.04 0
2734.16 0
2734.28 0
2734.40 0
2734.52 2
2734.64 5
2734.76 7
2734.88 6
2735.00 5
2735.12 4
2735.24 3
2735.36 2
2735.48 4
2735.60 6
2735.72 10
2735.84 15
2735.96 21
2736.08 28
2736.20 36
2736.32 44
2736.44 53
2736.56 62
2736.68 70
2736.80 78
2736.92 84
2737.04 90
2737.16 94
2737.28 99
2737.40 103
2737.52 108
2737.64 112
2737.76 115
2737.88 117
2738.00 118
2738.12 116
2738.24 113
2738.36 110
2738.48 107
2738.60 104
2738.72 103
2738.84 103
2738.96 104
2739.08 105
2739.20 106
2739.32 107
2739.44 108
2739.56 109
2739.68 110
2739.80 112
2739.92 116
2740.04 120
2740.16 126
2740.28 132
2740.40 137
2740.52 143
2740.64 147
2740.76 151
2740.88 154
2741.00 157
2741.12 160
2741.24 160
2741.36 160
2741.48 157
2741.60 154
2741.72 149
2741.84 144
2741.96 139
2742.08 134
2742.20 129
2742.32 125
2742.44 122
2742.56 120
2742.68 121
2742.80 124
2742.92 130
2743.04 139
2743.16 149
2743.28 158
2743.40 167
2743.52 172
2743.64 174
2743.76 170
2743.88 163
2744.00 153
2744.12 143
2744.24 134
2744.36 128
2744.48 125
2744.60 123
2744.72 122
2744.84 119
2744.96 114
2745.08 108
2745.20 102
2745.32 97
2745.44 95
2745.56 95
2745.68 97
2745.80 100
2745.92 101
2746.04 99
2746.17 94
2746.29 85
2746.41 74
2746.53 61
2746.65 48
2746.77 35
2746.89 24
2747.01 15
2747.13 8
2747.25 5
2747.37 4
2747.49 6
2747.61 9
2747.73 13
2747.85 18
2747.97 22
2748.09 27
2748.21 32
2748.33 39
2748.45 48
2748.57 60
2748.69 74
2748.81 90
2748.93 107
2749.05 124
2749.17 139
2749.29 152
2749.41 163
2749.53 172
2749.65 179
2749.77 185
2749.89 190
2750.01 195
2750.13 197
2750.25 196
2750.37 192
2750.49 184
2750.61 172
2750.73 157
2750.86 142
2750.98 126
2751.10 111
2751.22 98
2751.34 87
2751.46 80
2751.58 74
2751.70 71
2751.82 69
2751.94 69
2752.06 70
2752.18 72
2752.30 75
2752.42 80
2752.54 87
2752.66 95
2752.78 103
2752.90 111
2753.02 116
2753.14 118
2753.26 117
2753.38 114
2753.50 107
2753.62 100
2753.74 92
2753.86 84
2753.98 77
2754.10 71
2754.23 66
2754.35 63
2754.47 62
2754.59 63
2754.71 67
2754.83 73
2754.95 82
2755.07 91
2755.19 98
2755.31 104
2755.43 106
2755.55 105
2755.67 99
2755.79 91
2755.91 80
2756.03 68
2756.15 56
2756.27 44
2756.39 34
2756.51 27
2756.63 22
2756.75 19
2756.87 19
2756.99 20
2757.12 23
2757.24 25
2757.36 27
2757.48 28
2757.60 27
2757.72 26
2757.84 26
2757.96 26
2758.08 28
2758.20 32
2758.32 39
2758.44 47
2758.56 55
2758.68 62
2758.80 67
2758.92 68
2759.04 67
2759.16 64
2759.28 61
2759.40 57
2759.52 55
2759.64 53
2759.77 51
2759.89 49
2760.01 46
2760.13 41
2760.25 35
2760.37 29
2760.49 23
2760.61 18
2760.73 14
2760.85 12
2760.97 10
2761.09 8
2761.21 6
2761.33 2
2761.45 0
2761.57 0
2761.69 0
2761.81 0
2761.94 0
2762.06 0
2762.18 0
2762.30 2
2762.42 8
2762.54 14
2762.66 19
2762.78 22
2762.90 25
2763.02 27
2763.14 28
2763.26 30
2763.38 32
2763.50 34
2763.62 36
2763.74 37
2763.86 39
2763.98 41
2764.11 43
2764.23 48
2764.35 54
2764.47 62
2764.59 72
2764.71 84
2764.83 96
2764.95 109
2765.07 122
2765.19 134
2765.31 147
2765.43 159
2765.55 172
2765.67 185
2765.79 198
2765.91 211
2766.04 224
2766.16 238
2766.28 254
2766.40 273
2766.52 294
2766.64 317
2766.76 342
2766.88 368
2767.00 393
2767.12 418
2767.24 441
2767.36 462
2767.48 482
2767.60 501
2767.72 519
2767.85 537
2767.97 555
2768.09 573
2768.21 593
2768.33 613
2768.45 632
2768.57 650
2768.69 665
2768.81 675
2768.93 681
2769.05 684
2769.17 684
2769.29 683
2769.41 682
2769.54 683
2769.66 684
2769.78 684
2769.90 683
2770.02 677
2770.14 667
2770.26 651
2770.38 631
2770.50 608
2770.62 584
2770.74 560
2770.86 537
2770.98 516
2771.10 495
2771.23 476
2771.35 457
2771.47 439
2771.59 420
2771.71 402
2771.83 385
2771.95 370
2772.07 355
2772.19 342
2772.31 329
2772.43 318
2772.55 307
2772.67 297
2772.80 287
2772.92 277
2773.04 268
2773.16 260
2773.28 252
2773.40 245
2773.52 239
2773.64 233
2773.76 227
2773.88 221
2774.00 215
2774.12 209
2774.25 204
2774.37 201
2774.49 200
2774.61 201
2774.73 204
2774.85 208
2774.97 211
2775.09 212
2775.21 210
2775.33 204
2775.45 194
2775.57 182
2775.70 169
2775.82 155
2775.94 144
2776.06 136
2776.18 130
2776.30 127
2776.42 125
2776.54 123
2776.66 121
2776.78 117
2776.90 112
2777.02 107
2777.15 103
2777.27 99
2777.39 96
2777.51 92
2777.63 89
2777.75 85
2777.87 80
2777.99 75
2778.11 70
2778.23 68
2778.35 69
2778.48 74
2778.60 80
2778.72 88
2778.84 96
2778.96 102
2779.08 105
2779.20 104
2779.32 100
2779.44 93
2779.56 84
2779.68 73
2779.81 61
2779.93 50
2780.05 41
2780.17 34
2780.29 31
2780.41 33
2780.53 39
2780.65 48
2780.77 59
2780.89 70
2781.02 78
2781.14 84
2781.26 88
2781.38 90
2781.50 92
2781.62 96
2781.74 102
2781.86 111
2781.98 123
2782.10 134
2782.23 144
2782.35 151
2782.47 153
2782.59 150
2782.71 143
2782.83 134
2782.95 123
2783.07 114
2783.19 106
2783.31 100
2783.44 96
2783.56 92
2783.68 88
2783.80 83
2783.92 78
2784.04 73
2784.16 69
2784.28 68
2784.40 69
2784.52 72
2784.65 79
2784.77 87
2784.89 95
2785.01 104
2785.13 111
2785.25 115
2785.37 117
2785.49 117
2785.61 114
2785.73 109
2785.86 102
2785.98 95
2786.10 88
2786.22 83
2786.34 79
2786.46 75
2786.58 73
2786.70 71
2786.82 68
2786.95 63
2787.07 56
2787.19 47
2787.31 36
2787.43 24
2787.55 12
2787.67 2
2787.79 0
2787.91 0
2788.04 0
2788.16 0
2788.28 0
2788.40 0
2788.52 0
2788.64 0
2788.76 0
2788.88 6
2789.00 16
2789.13 26
2789.25 36
2789.37 45
2789.49 50
2789.61 53
2789.73 53
2789.85 51
2789.97 49
2790.10 48
2790.22 50
2790.34 56
2790.46 64
2790.58 76
2790.70 88
2790.82 100
2790.94 109
2791.06 116
2791.19 117
2791.31 115
2791.43 108
2791.55 98
2791.67 86
2791.79 72
2791.91 58
2792.03 43
2792.16 29
2792.28 17
2792.40 7
2792.52 1
2792.64 0
2792.76 0
2792.88 0
2793.00 2
2793.13 3
2793.25 2
2793.37 0
2793.49 0
2793.61 0
2793.73 0
2793.85 0
2793.97 1
2794.10 7
2794.22 12
2794.34 16
2794.46 17
2794.58 17
2794.70 14
2794.82 9
2794.94 4
2795.07 0
2795.19 0
2795.31 0
2795.43 0
2795.55 0
2795.67 0
2795.79 0
2795.91 0
2796.04 3
2796.16 9
2796.28 16
2796.40 21
2796.52 25
2796.64 27
2796.76 25
2796.88 22
2797.01 17
2797.13 12
2797.25 9
2797.37 8
2797.49 10
2797.61 13
2797.73 19
2797.86 24
2797.98 30
2798.10 34
2798.22 39
2798.34 42
2798.46 46
2798.58 48
2798.70 50
2798.83 52
2798.95 52
2799.07 53
2799.19 53
2799.31 53
2799.43 54
2799.55 56
2799.68 59
2799.80 63
2799.92 69
2800.04 75
2800.16 83
2800.28 91
2800.40 99
2800.53 107
2800.65 114
2800.77 121
2800.89 128
2801.01 136
2801.13 146
2801.25 156
2801.38 165
2801.50 174
2801.62 179
2801.74 179
2801.86 176
2801.98 168
2802.10 158
2802.22 146
2802.35 134
2802.47 124
2802.59 117
2802.71 112
2802.83 109
2802.95 109
2803.08 111
2803.20 114
2803.32 118
2803.44 122
2803.56 126
2803.68 130
2803.80 133
2803.93 136
2804.05 137
2804.17 137
2804.29 136
2804.41 134
2804.53 130
2804.65 125
2804.78 119
2804.90 111
2805.02 103
2805.14 96
2805.26 91
2805.38 88
2805.50 88
2805.63 91
2805.75 95
2805.87 99
2805.99 102
2806.11 104
2806.23 105
2806.36 104
2806.48 103
2806.60 102
2806.72 103
2806.84 105
2806.96 110
2807.08 116
2807.21 124
2807.33 132
2807.45 139
2807.57 145
2807.69 150
2807.81 152
2807.94 154
2808.06 154
2808.18 154
2808.30 152
2808.42 149
2808.54 145
2808.66 138
2808.79 130
2808.91 120
2809.03 110
2809.15 100
2809.27 93
2809.39 88
2809.52 86
2809.64 86
2809.76 89
2809.88 92
2810.00 94
2810.12 94
2810.25 90
2810.37 85
2810.49 77
2810.61 68
2810.73 60
2810.85 52
2810.97 46
2811.10 41
2811.22 36
2811.34 32
2811.46 26
2811.58 20
2811.70 14
2811.83 7
2811.95 1
2812.07 0
2812.19 0
2812.31 0
2812.43 0
2812.56 3
2812.68 10
2812.80 19
2812.92 28
2813.04 39
2813.16 50
2813.29 62
2813.41 73
2813.53 83
2813.65 92
2813.77 99
2813.89 103
2814.02 106
2814.14 106
2814.26 105
2814.38 103
2814.50 101
2814.62 99
2814.75 96
2814.87 91
2814.99 85
2815.11 78
2815.23 69
2815.35 60
2815.48 53
2815.60 47
2815.72 45
2815.84 46
2815.96 49
2816.08 53
2816.21 58
2816.33 61
2816.45 61
2816.57 59
2816.69 54
2816.82 46
2816.94 37
2817.06 27
2817.18 19
2817.30 13
2817.42 11
2817.55 12
2817.67 17
2817.79 23
2817.91 31
2818.03 37
2818.15 43
2818.28 47
2818.40 50
2818.52 52
2818.64 55
2818.76 57
2818.89 60
2819.01 62
2819.13 63
2819.25 63
2819.37 62
2819.49 60
2819.62 57
2819.74 53
2819.86 47
2819.98 41
2820.10 33
2820.23 23
2820.35 13
2820.47 4
2820.59 0
2820.71 0
2820.83 0
2820.96 0
2821.08 0
2821.20 0
2821.32 0
2821.44 0
2821.57 5
2821.69 13
2821.81 19
2821.93 23
2822.05 24
2822.17 23
2822.30 20
2822.42 15
2822.54 10
2822.66 6
2822.78 3
2822.91 4
2823.03 9
2823.15 19
2823.27 32
2823.39 47
2823.52 63
2823.64 76
2823.76 87
2823.88 92
2824.00 94
2824.12 91
2824.25 85
2824.37 77
2824.49 70
2824.61 63
2824.73 57
2824.86 53
2824.98 50
2825.10 48
2825.22 46
2825.34 44
2825.47 40
2825.59 36
2825.71 31
2825.83 25
2825.95 19
2826.08 12
2826.20 6
2826.32 0
2826.44 0
2826.56 0
2826.69 0
2826.81 0
2826.93 0
2827.05 7
2827.17 19
2827.30 33
2827.42 46
2827.54 57
2827.66 65
2827.78 68
2827.91 68
2828.03 64
2828.15 58
2828.27 51
2828.39 45
2828.51 41
2828.64 40
2828.76 42
2828.88 49
2829.00 59
2829.12 71
2829.25 85
2829.37 98
2829.49 110
2829.61 119
2829.74 124
2829.86 125
2829.98 123
2830.10 118
2830.22 111
2830.35 101
2830.47 90
2830.59 78
2830.71 65
2830.83 54
2830.96 44
2831.08 36
2831.20 30
2831.32 27
2831.44 26
2831.57 26
2831.69 27
2831.81 27
2831.93 27
2832.05 27
2832.18 25
2832.30 23
2832.42 19
2832.54 15
2832.66 11
2832.79 6
2832.91 1
2833.03 0
2833.15 0
2833.27 0
2833.40 0
2833.52 0
2833.64 0
2833.76 0
2833.89 0
2834.01 1
2834.13 2
2834.25 4
2834.37 7
2834.50 10
2834.62 13
2834.74 16
2834.86 18
2834.98 20
2835.11 22
2835.23 25
2835.35 28
2835.47 31
2835.60 32
2835.72 32
2835.84 29
2835.96 23
2836.08 14
2836.21 3
2836.33 0
2836.45 0
2836.57 0
2836.69 0
2836.82 0
2836.94 0
2837.06 7
2837.18 20
2837.31 31
2837.43 38
2837.55 39
2837.67 37
2837.79 33
2837.92 29
2838.04 25
2838.16 24
2838.28 25
2838.41 28
2838.53 33
2838.65 37
2838.77 41
2838.89 44
2839.02 45
2839.14 44
2839.26 42
2839.38 40
2839.51 37
2839.63 34
2839.75 34
2839.87 35
2839.99 38
2840.12 44
2840.24 51
2840.36 58
2840.48 65
2840.61 69
2840.73 72
2840.85 73
2840.97 72
2841.09 72
2841.22 71
2841.34 72
2841.46 74
2841.58 75
2841.71 77
2841.83 76
2841.95 74
2842.07 69
2842.20 64
2842.32 57
2842.44 51
2842.56 47
2842.68 44
2842.81 44
2842.93 46
2843.05 49
2843.17 54
2843.30 58
2843.42 62
2843.54 64
2843.66 64
2843.79 62
2843.91 57
2844.03 51
2844.15 42
2844.27 33
2844.40 24
2844.52 17
2844.64 13
2844.76 14
2844.89 19
2845.01 29
2845.13 43
2845.25 59
2845.38 75
2845.50 88
2845.62 97
2845.74 100
2845.87 97
2845.99 90
2846.11 80
2846.23 69
2846.35 58
2846.48 49
2846.60 44
2846.72 41
2846.84 41
2846.97 44
2847.09 48
2847.21 54
2847.33 60
2847.46 64
2847.58 67
2847.70 68
2847.82 66
2847.95 62
2848.07 57
2848.19 51
2848.31 44
2848.44 38
2848.56 32
2848.68 29
2848.80 27
2848.93 29
2849.05 35
2849.17 45
2849.29 57
2849.41 69
2849.54 81
2849.66 89
2849.78 94
2849.90 96
2850.03 94
2850.15 91
2850.27 86
2850.39 81
2850.52 75
2850.64 68
2850.76 61
2850.88 53
2851.01 44
2851.13 35
2851.25 25
2851.37 16
2851.50 6
2851.62 0
2851.74 0
2851.86 0
2851.99 0
2852.11 0
2852.23 0
2852.35 0
2852.48 0
2852.60 6
2852.72 19
2852.84 31
2852.97 42
2853.09 49
2853.21 52
2853.33 52
2853.46 50
2853.58 45
2853.70 41
2853.82 36
2853.95 32
2854.07 31
2854.19 31
2854.31 32
2854.44 35
2854.56 40
2854.68 44
2854.81 49
2854.93 54
2855.05 58
2855.17 62
2855.30 64
2855.42 67
2855.54 69
2855.66 71
2855.79 74
2855.91 78
2856.03 81
2856.15 83
2856.28 85
2856.40 86
2856.52 86
2856.64 85
2856.77 86
2856.89 87
2857.01 91
2857.13 95
2857.26 100
2857.38 103
2857.50 104
2857.62 101
2857.75 95
2857.87 85
2857.99 74
2858.12 64
2858.24 56
2858.36 53
2858.48 54
2858.61 58
2858.73 66
2858.85 73
2858.97 79
2859.10 82
2859.22 84
2859.34 84
2859.46 84
2859.59 87
2859.71 91
2859.83 96
2859.96 103
2860.08 110
2860.20 117
2860.32 124
2860.45 131
2860.57 139
2860.69 148
2860.81 157
2860.94 165
2861.06 171
2861.18 174
2861.30 174
2861.43 170
2861.55 162
2861.67 152
2861.80 139
2861.92 126
2862.04 111
2862.16 96
2862.29 81
2862.41 66
2862.53 53
2862.65 42
2862.78 34
2862.90 30
2863.02 31
2863.15 36
2863.27 45
2863.39 57
2863.51 70
2863.64 83
2863.76 96
2863.88 109
2864.00 121
2864.13 132
2864.25 143
2864.37 151
2864.50 156
2864.62 158
2864.74 156
2864.86 152
2864.99 146
2865.11 140
2865.23 137
2865.36 136
2865.48 136
2865.60 138
2865.72 139
2865.85 139
2865.97 136
2866.09 132
2866.21 125
2866.34 117
2866.46 109
2866.58 103
2866.71 99
2866.83 97
2866.95 97
2867.07 99
2867.20 101
2867.32 102
2867.44 102
2867.57 100
2867.69 94
2867.81 87
2867.93 79
2868.06 70
2868.18 62
2868.30 56
2868.43 52
2868.55 50
2868.67 49
2868.79 49
2868.92 49
2869.04 50
2869.16 50
2869.29 50
2869.41 49
2869.53 48
2869.65 45
2869.78 43
2869.90 41
2870.02 42
2870.15 45
2870.27 53
2870.39 64
2870.51 79
2870.64 96
2870.76 114
2870.88 132
2871.01 148
2871.13 162
2871.25 175
2871.37 186
2871.50 196
2871.62 205
2871.74 212
2871.87 220
2871.99 226
2872.11 232
2872.24 237
2872.36 240
2872.48 243
2872.60 245
2872.73 245
2872.85 243
2872.97 239
2873.10 235
2873.22 231
2873.34 228
2873.46 228
2873.59 230
2873.71 237
2873.83 247
2873.96 260
2874.08 273
2874.20 286
2874.33 297
2874.45 304
2874.57 307
2874.69 307
2874.82 305
2874.94 303
2875.06 301
2875.19 299
2875.31 297
2875.43 293
2875.56 287
2875.68 277
2875.80 265
2875.92 252
2876.05 239
2876.17 228
2876.29 220
2876.42 214
2876.54 211
2876.66 208
2876.79 205
2876.91 202
2877.03 198
2877.15 193
2877.28 189
2877.40 184
2877.52 178
2877.65 172
2877.77 164
2877.89 153
2878.02 140
2878.14 124
2878.26 107
2878.39 90
2878.51 73
2878.63 57
2878.75 45
2878.88 36
2879.00 31
2879.12 29
2879.25 31
2879.37 35
2879.49 39
2879.62 42
2879.74 43
2879.86 43
2879.99 42
2880.11 39
2880.23 35
2880.35 31
2880.48 27
2880.60 23
2880.72 18
2880.85 12
2880.97 5
2881.09 0
2881.22 0
2881.34 0
2881.46 0
2881.59 0
2881.71 0
2881.83 0
2881.96 0
2882.08 5
2882.20 11
2882.33 15
2882.45 17
2882.57 18
2882.69 17
2882.82 14
2882.94 10
2883.06 5
2883.19 0
2883.31 0
2883.43 0
2883.56 0
2883.68 0
2883.80 0
2883.93 0
2884.05 15
2884.17 35
2884.30 54
2884.42 70
2884.54 83
2884.67 91
2884.79 95
2884.91 97
2885.04 97
2885.16 98
2885.28 99
2885.40 100
2885.53 101
2885.65 100
2885.77 99
2885.90 98
2886.02 96
2886.14 94
2886.27 92
2886.39 90
2886.51 88
2886.64 86
2886.76 83
2886.88 81
2887.01 78
2887.13 76
2887.25 74
2887.38 73
2887.50 71
2887.62 70
2887.75 67
2887.87 63
2887.99 57
2888.12 49
2888.24 42
2888.36 37
2888.49 35
2888.61 38
2888.73 45
2888.86 56
2888.98 69
2889.10 80
2889.23 89
2889.35 93
2889.47 92
2889.60 87
2889.72 81
2889.84 73
2889.97 65
2890.09 59
2890.21 53
2890.34 48
2890.46 44
2890.58 39
2890.71 35
2890.83 32
2890.95 31
2891.08 32
2891.20 36
2891.32 42
2891.45 50
2891.57 60
2891.69 70
2891.82 79
2891.94 88
2892.06 94
2892.19 100
2892.31 103
2892.43 104
2892.56 104
2892.68 103
2892.80 101
2892.93 98
2893.05 92
2893.17 83
2893.30 72
2893.42 58
2893.54 42
2893.67 26
2893.79 11
2893.91 0
2894.04 0
2894.16 0
2894.28 0
2894.41 0
2894.53 0
2894.65 0
2894.78 0
2894.90 0
2895.02 1
2895.15 2
2895.27 6
2895.39 14
2895.52 25
2895.64 39
2895.76 53
2895.89 67
2896.01 77
2896.13 84
2896.26 85
2896.38 83
2896.50 77
2896.63 71
2896.75 64
2896.88 59
2897.00 56
2897.12 54
2897.25 55
2897.37 57
2897.49 60
2897.62 64
2897.74 67
2897.86 70
2897.99 72
2898.11 73
2898.23 74
2898.36 74
2898.48 75
2898.60 75
2898.73 76
2898.85 77
2898.97 76
2899.10 74
2899.22 69
2899.34 62
2899.47 53
2899.59 43
2899.72 35
2899.84 29
2899.96 26
2900.09 26
2900.21 30
2900.33 36
2900.46 44
2900.58 52
2900.70 59
2900.83 66
2900.95 71
2901.07 74
2901.20 76
2901.32 77
2901.45 78
2901.57 80
2901.69 83
2901.82 88
2901.94 92
2902.06 97
2902.19 101
2902.31 104
2902.43 105
2902.56 106
2902.68 107
2902.80 108
2902.93 112
2903.05 116
2903.18 122
2903.30 128
2903.42 134
2903.55 140
2903.67 146
2903.79 152
2903.92 159
2904.04 168
2904.16 177
2904.29 187
2904.41 195
2904.53 201
2904.66 204
2904.78 204
2904.91 200
2905.03 191
2905.15 179
2905.28 164
2905.40 147
2905.52 131
2905.65 115
2905.77 102
2905.89 92
2906.02 83
2906.14 77
2906.27 71
2906.39 66
2906.51 61
2906.64 57
2906.76 53
2906.88 50
2907.01 47
2907.13 44
2907.26 40
2907.38 35
2907.50 28
2907.63 21
2907.75 14
2907.87 8
2908.00 5
2908.12 4
2908.24 8
2908.37 15
2908.49 26
2908.62 40
2908.74 55
2908.86 70
2908.99 83
2909.11 94
2909.23 102
2909.36 106
2909.48 107
2909.61 106
2909.73 102
2909.85 96
2909.98 90
2910.10 84
2910.22 77
2910.35 71
2910.47 65
2910.60 60
2910.72 55
2910.84 50
2910.97 45
2911.09 39
2911.21 33
2911.34 29
2911.46 25
2911.59 24
2911.71 25
2911.83 30
2911.96 36
2912.08 45
2912.20 55
2912.33 66
2912.45 78
2912.58 90
2912.70 101
2912.82 112
2912.95 123
2913.07 133
2913.20 141
2913.32 148
2913.44 152
2913.57 152
2913.69 148
2913.81 139
2913.94 127
2914.06 111
2914.19 95
2914.31 79
2914.43 64
2914.56 53
2914.68 46
2914.80 43
2914.93 44
2915.05 47
2915.18 52
2915.30 58
2915.42 64
2915.55 70
2915.67 74
2915.80 78
2915.92 81
2916.04 84
2916.17 87
2916.29 89
2916.42 91
2916.54 92
2916.66 91
2916.79 87
2916.91 82
2917.03 77
2917.16 73
2917.28 72
2917.41 73
2917.53 78
2917.65 84
2917.78 92
2917.90 99
2918.03 106
2918.15 113
2918.27 121
2918.40 130
2918.52 139
2918.65 149
2918.77 159
2918.89 168
2919.02 175
2919.14 180
2919.26 185
2919.39 189
2919.51 195
2919.64 202
2919.76 211
2919.88 223
2920.01 236
2920.13 251
2920.26 266
2920.38 280
2920.50 291
2920.63 299
2920.75 304
2920.88 308
2921.00 311
2921.12 315
2921.25 323
2921.37 332
2921.50 344
2921.62 356
2921.74 367
2921.87 373
2921.99 375
2922.12 370
2922.24 360
2922.36 345
2922.49 327
2922.61 307
2922.74 288
2922.86 271
2922.98 256
2923.11 244
2923.23 235
2923.36 227
2923.48 221
2923.60 217
2923.73 215
2923.85 215
2923.98 216
2924.10 217
2924.22 219
2924.35 221
2924.47 223
2924.60 224
2924.72 226
2924.84 229
2924.97 235
2925.09 243
2925.22 252
2925.34 261
2925.47 267
2925.59 270
2925.71 269
2925.84 264
2925.96 257
2926.09 249
2926.21 241
2926.33 234
2926.46 228
2926.58 224
2926.71 219
2926.83 214
2926.95 206
2927.08 196
2927.20 183
2927.33 168
2927.45 152
2927.57 138
2927.70 127
2927.82 122
2927.95 124
2928.07 133
2928.20 147
2928.32 165
2928.44 184
2928.57 201
2928.69 214
2928.82 223
2928.94 226
2929.06 224
2929.19 219
2929.31 210
2929.44 200
2929.56 191
2929.68 184
2929.81 181
2929.93 183
2930.06 189
2930.18 198
2930.31 207
2930.43 215
2930.55 218
2930.68 216
2930.80 209
2930.93 197
2931.05 183
2931.18 168
2931.30 155
2931.42 143
2931.55 134
2931.67 126
2931.80 121
2931.92 117
2932.04 114
2932.17 113
2932.29 114
2932.42 117
2932.54 121
2932.67 125
2932.79 128
2932.91 129
2933.04 129
2933.16 128
2933.29 126
2933.41 125
2933.54 125
2933.66 129
2933.78 135
2933.91 143
2934.03 152
2934.16 161
2934.28 167
2934.40 172
2934.53 174
2934.65 175
2934.78 178
2934.90 183
2935.03 192
2935.15 207
2935.27 225
2935.40 248
2935.52 274
2935.65 304
2935.77 337
2935.90 372
2936.02 408
2936.14 445
2936.27 481
2936.39 514
2936.52 545
2936.64 573
2936.77 597
2936.89 618
2937.01 639
2937.14 661
2937.26 684
2937.39 709
2937.51 738
2937.64 771
2937.76 807
2937.89 844
2938.01 882
2938.13 917
2938.26 949
2938.38 975
2938.51 994
2938.63 1007
2938.76 1014
2938.88 1016
2939.00 1016
2939.13 1011
2939.25 1004
2939.38 993
2939.50 977
2939.63 957
2939.75 934
2939.87 910
2940.00 887
2940.12 867
2940.25 851
2940.37 837
2940.50 824
2940.62 809
2940.75 791
2940.87 768
2940.99 743
2941.12 716
2941.24 691
2941.37 670
2941.49 653
2941.62 640
2941.74 628
2941.87 614
2941.99 596
2942.11 574
2942.24 548
2942.36 519
2942.49 490
2942.61 463
2942.74 438
2942.86 415
2942.99 394
2943.11 372
2943.23 349
2943.36 325
2943.48 299
2943.61 274
2943.73 251
2943.86 231
2943.98 216
2944.11 206
2944.23 201
2944.35 199
2944.48 197
2944.60 196
2944.73 192
2944.85 187
2944.98 180
2945.10 173
2945.23 166
2945.35 161
2945.47 157
2945.60 155
2945.72 154
2945.85 152
2945.97 147
2946.10 141
2946.22 132
2946.35 121
2946.47 111
2946.59 103
2946.72 98
2946.84 98
2946.97 102
2947.09 109
2947.22 116
2947.34 123
2947.47 126
2947.59 124
2947.72 119
2947.84 112
2947.96 103
2948.09 96
2948.21 91
2948.34 89
2948.46 91
2948.59 95
2948.71 100
2948.84 104
2948.96 106
2949.09 108
2949.21 107
2949.33 107
2949.46 106
2949.58 106
2949.71 107
2949.83 108
2949.96 108
2950.08 108
2950.21 106
2950.33 104
2950.46 102
2950.58 99
2950.71 97
2950.83 95
2950.95 93
2951.08 89
2951.20 84
2951.33 78
2951.45 70
2951.58 61
2951.70 53
2951.83 46
2951.95 41
2952.08 39
2952.20 40
2952.33 45
2952.45 53
2952.57 64
2952.70 76
2952.82 89
2952.95 102
2953.07 115
2953.20 125
2953.32 133
2953.45 137
2953.57 136
2953.70 130
2953.82 121
2953.95 108
2954.07 93
2954.20 80
2954.32 68
2954.44 61
2954.57 58
2954.69 58
2954.82 61
2954.94 64
2955.07 67
2955.19 69
2955.32 70
2955.44 70
2955.57 70
2955.69 71
2955.82 73
2955.94 74
2956.07 75
2956.19 76
2956.32 76
2956.44 77
2956.56 80
2956.69 86
2956.81 95
2956.94 107
2957.06 121
2957.19 135
2957.31 146
2957.44 153
2957.56 155
2957.69 152
2957.81 147
2957.94 140
2958.06 133
2958.19 130
2958.31 129
2958.44 131
2958.56 136
2958.69 143
2958.81 150
2958.93 158
2959.06 167
2959.18 176
2959.31 186
2959.43 196
2959.56 205
2959.68 213
2959.81 217
2959.93 218
2960.06 216
2960.18 212
2960.31 207
2960.43 202
2960.56 201
2960.68 203
2960.81 209
2960.93 220
2961.06 236
2961.18 254
2961.31 273
2961.43 291
2961.56 305
2961.68 313
2961.81 313
2961.93 306
2962.06 291
2962.18 272
2962.30 251
2962.43 228
2962.55 207
2962.68 188
2962.80 171
2962.93 157
2963.05 146
2963.18 137
2963.30 129
2963.43 122
2963.55 114
2963.68 106
2963.80 97
2963.93 87
2964.05 78
2964.18 69
2964.30 64
2964.43 62
2964.55 64
2964.68 71
2964.80 80
2964.93 92
2965.05 104
2965.18 114
2965.30 121
2965.43 125
2965.55 126
2965.68 122
2965.80 115
2965.93 106
2966.05 94
2966.18 82
2966.30 69
2966.43 58
2966.55 49
2966.68 45
2966.80 44
2966.93 47
2967.05 53
2967.18 59
2967.30 65
2967.43 70
2967.55 72
2967.68 73
2967.80 73
2967.93 73
2968.05 74
2968.18 75
2968.30 77
2968.43 79
2968.55 83
2968.68 88
2968.80 93
2968.93 97
2969.05 100
2969.18 100
2969.30 97
2969.43 90
2969.55 79
2969.68 65
2969.80 51
2969.93 37
2970.05 25
2970.18 17
2970.30 13
2970.43 12
2970.55 14
2970.68 16
2970.80 18
2970.93 18
2971.05 15
2971.18 9
2971.30 1
2971.43 0
2971.55 0
2971.68 0
2971.80 0
2971.93 0
2972.05 0
2972.18 0
2972.30 6
2972.43 17
2972.55 27
2972.68 35
2972.80 42
2972.93 46
2973.05 50
2973.18 54
2973.30 60
2973.43 69
2973.55 80
2973.68 92
2973.80 103
2973.93 113
2974.05 119
2974.18 122
2974.30 120
2974.43 116
2974.55 109
2974.68 103
2974.80 97
2974.93 94
2975.05 93
2975.18 94
2975.30 97
2975.43 101
2975.55 105
2975.68 108
2975.80 111
2975.93 113
2976.05 114
2976.18 116
2976.30 118
2976.43 121
2976.55 125
2976.68 128
2976.80 132
2976.93 135
2977.06 137
2977.18 137
2977.31 134
2977.43 128
2977.56 120
2977.68 112
2977.81 104
2977.93 98
2978.06 96
2978.18 97
2978.31 101
2978.43 107
2978.56 113
2978.68 116
2978.81 117
2978.93 113
2979.06 106
2979.18 96
2979.31 87
2979.43 81
2979.56 81
2979.68 86
2979.81 95
2979.93 105
2980.06 115
2980.19 122
2980.31 125
2980.44 126
2980.56 125
2980.69 125
2980.81 126
2980.94 129
2981.06 133
2981.19 137
2981.31 139
2981.44 138
2981.56 135
2981.69 128
2981.81 120
2981.94 111
2982.06 102
2982.19 93
2982.31 86
2982.44 80
2982.56 75
2982.69 73
2982.82 73
2982.94 75
2983.07 80
2983.19 87
2983.32 95
2983.44 105
2983.57 114
2983.69 123
2983.82 130
2983.94 135
2984.07 138
2984.19 137
2984.32 134
2984.44 128
2984.57 122
2984.69 115
2984.82 110
2984.95 107
2985.07 106
2985.20 107
2985.32 109
2985.45 111
2985.57 113
2985.70 114
2985.82 114
2985.95 113
2986.07 111
2986.20 110
2986.32 109
2986.45 108
2986.57 108
2986.70 108
2986.83 108
2986.95 108
2987.08 108
2987.20 107
2987.33 105
2987.45 101
2987.58 97
2987.70 93
2987.83 88
2987.95 82
2988.08 75
2988.20 68
2988.33 61
2988.46 54
2988.58 48
2988.71 43
2988.83 39
2988.96 36
2989.08 33
2989.21 31
2989.33 29
2989.46 27
2989.58 26
2989.71 25
2989.84 25
2989.96 25
2990.09 24
2990.21 23
2990.34 21
2990.46 18
2990.59 15
2990.71 11
2990.84 6
2990.96 2
2991.09 0
2991.21 0
2991.34 0
2991.47 0
2991.59 0
2991.72 0
2991.84 0
2991.97 1
2992.09 16
2992.22 34
2992.34 53
2992.47 70
2992.60 85
2992.72 97
2992.85 105
2992.97 110
2993.10 113
2993.22 118
2993.35 124
2993.47 132
2993.60 143
2993.72 155
2993.85 166
2993.98 175
2994.10 180
2994.23 182
2994.35 180
2994.48 176
2994.60 171
2994.73 166
2994.85 160
2994.98 154
2995.11 147
2995.23 141
2995.36 136
2995.48 133
2995.61 132
2995.73 134
2995.86 139
2995.98 144
2996.11 150
2996.24 154
2996.36 156
2996.49 157
2996.61 158
2996.74 159
2996.86 162
2996.99 166
2997.11 172
2997.24 178
2997.37 185
2997.49 191
2997.62 194
2997.74 195
2997.87 193
2997.99 189
2998.12 183
2998.24 177
2998.37 174
2998.50 173
2998.62 175
2998.75 181
2998.87 189
2999.00 197
2999.12 202
2999.25 205
2999.38 204
2999.50 200
2999.63 194
2999.75 187
2999.88 180
3000.00 175
3000.13 172
3000.25 170
3000.38 168
3000.51 167
3000.63 165
3000.76 161
3000.88 156
3001.01 151
3001.13 145
3001.26 139
3001.39 134
3001.51 129
3001.64 124
3001.76 117
3001.89 110
3002.01 100
3002.14 89
3002.27 78
3002.39 68
3002.52 61
3002.64 58
3002.77 58
3002.89 61
3003.02 66
3003.15 70
3003.27 73
3003.40 74
3003.52 74
3003.65 74
3003.77 75
3003.90 79
3004.03 87
3004.15 98
3004.28 111
3004.40 124
3004.53 136
3004.65 145
3004.78 151
3004.91 153
3005.03 151
3005.16 147
3005.28 143
3005.41 139
3005.53 136
3005.66 135
3005.79 135
3005.91 138
3006.04 141
3006.16 143
3006.29 144
3006.41 142
3006.54 140
3006.67 137
3006.79 135
3006.92 136
3007.04 140
3007.17 148
3007.29 159
3007.42 169
3007.55 178
3007.67 182
3007.80 182
3007.92 177
3008.05 170
3008.18 161
3008.30 152
3008.43 145
3008.55 138
3008.68 133
3008.80 128
3008.93 123
3009.06 120
3009.18 119
3009.31 121
3009.43 126
3009.56 134
3009.69 143
3009.81 152
3009.94 160
3010.06 166
3010.19 171
3010.31 177
3010.44 184
3010.57 194
3010.69 205
3010.82 216
3010.94 225
3011.07 230
3011.20 230
3011.32 223
3011.45 211
3011.57 195
3011.70 178
3011.82 162
3011.95 150
3012.08 141
3012.20 138
3012.33 137
3012.45 138
3012.58 138
3012.71 137
3012.83 133
3012.96 126
3013.08 118
3013.21 110
3013.34 105
3013.46 102
3013.59 103
3013.71 107
3013.84 114
3013.97 120
3014.09 127
3014.22 133
3014.34 139
3014.47 145
3014.60 150
3014.72 155
3014.85 159
3014.97 162
3015.10 163
3015.22 160
3015.35 155
3015.48 147
3015.60 136
3015.73 125
3015.85 113
3015.98 103
3016.11 94
3016.23 86
3016.36 80
3016.48 74
3016.61 70
3016.74 66
3016.86 64
3016.99 64
3017.11 67
3017.24 73
3017.37 81
3017.49 91
3017.62 101
3017.74 111
3017.87 119
3018.00 125
3018.12 130
3018.25 133
3018.37 136
3018.50 138
3018.63 139
3018.75 140
3018.88 140
3019.00 142
3019.13 145
3019.26 149
3019.38 156
3019.51 164
3019.64 171
3019.76 177
3019.89 181
3020.01 185
3020.14 187
3020.27 191
3020.39 195
3020.52 202
3020.64 210
3020.77 218
3020.90 226
3021.02 234
3021.15 239
3021.27 241
3021.40 242
3021.53 240
3021.65 237
3021.78 233
3021.90 229
3022.03 225
3022.16 223
3022.28 222
3022.41 223
3022.53 226
3022.66 229
3022.79 232
3022.91 234
3023.04 234
3023.17 234
3023.29 232
3023.42 230
3023.54 227
3023.67 224
3023.80 222
3023.92 221
3024.05 220
3024.17 219
3024.30 217
3024.43 213
3024.55 209
3024.68 203
3024.81 195
3024.93 188
3025.06 180
3025.18 173
3025.31 166
3025.44 160
3025.56 155
3025.69 149
3025.81 144
3025.94 139
3026.07 135
3026.19 130
3026.32 125
3026.45 122
3026.57 120
3026.70 120
3026.82 123
3026.95 128
3027.08 135
3027.20 142
3027.33 148
3027.46 152
3027.58 152
3027.71 150
3027.83 145
3027.96 137
3028.09 129
3028.21 121
3028.34 114
3028.46 109
3028.59 107
3028.72 108
3028.84 111
3028.97 114
3029.10 116
3029.22 115
3029.35 110
3029.47 103
3029.60 94
3029.73 84
3029.85 75
3029.98 68
3030.11 62
3030.23 56
3030.36 50
3030.49 43
3030.61 35
3030.74 26
3030.86 19
3030.99 12
3031.12 8
3031.24 5
3031.37 4
3031.50 3
3031.62 1
3031.75 0
3031.87 0
3032.00 0
3032.13 0
3032.25 0
3032.38 0
3032.51 0
3032.63 1
3032.76 9
3032.88 19
3033.01 30
3033.14 42
3033.26 54
3033.39 65
3033.52 74
3033.64 80
3033.77 85
3033.90 86
3034.02 86
3034.15 85
3034.27 83
3034.40 83
3034.53 84
3034.65 86
3034.78 89
3034.91 91
3035.03 93
3035.16 94
3035.29 94
3035.41 91
3035.54 88
3035.66 84
3035.79 80
3035.92 77
3036.04 76
3036.17 75
3036.30 76
3036.42 78
3036.55 83
3036.68 88
3036.80 94
3036.93 101
3037.05 108
3037.18 112
3037.31 115
3037.43 115
3037.56 114
3037.69 112
3037.81 110
3037.94 110
3038.07 113
3038.19 117
3038.32 123
3038.45 128
3038.57 130
3038.70 129
3038.82 123
3038.95 114
3039.08 103
3039.20 92
3039.33 82
3039.46 74
3039.58 69
3039.71 68
3039.84 70
3039.96 75
3040.09 83
3040.22 94
3040.34 106
3040.47 117
3040.60 127
3040.72 133
3040.85 135
3040.98 132
3041.10 125
3041.23 115
3041.35 104
3041.48 93
3041.61 84
3041.73 75
3041.86 69
3041.99 63
3042.11 58
3042.24 53
3042.37 48
3042.49 42
3042.62 36
3042.75 31
3042.87 27
3043.00 25
3043.13 27
3043.25 33
3043.38 42
3043.51 54
3043.63 68
3043.76 80
3043.89 90
3044.01 97
3044.14 99
3044.26 97
3044.39 94
3044.52 90
3044.64 89
3044.77 90
3044.90 94
3045.02 100
3045.15 106
3045.28 111
3045.40 114
3045.53 117
3045.66 118
3045.78 120
3045.91 122
3046.04 124
3046.16 125
3046.29 124
3046.42 121
3046.54 114
3046.67 106
3046.80 97
3046.92 87
3047.05 79
3047.18 72
3047.30 66
3047.43 61
3047.56 57
3047.68 54
3047.81 52
3047.94 52
3048.06 55
3048.19 60
3048.32 66
3048.44 75
3048.57 84
3048.70 94
3048.82 103
3048.95 111
3049.08 118
3049.20 123
3049.33 124
3049.46 122
3049.58 117
3049.71 110
3049.84 103
3049.96 95
3050.09 88
3050.22 83
3050.34 79
3050.47 76
3050.60 72
3050.72 67
3050.85 62
3050.98 56
3051.10 52
3051.23 49
3051.36 49
3051.48 53
3051.61 61
3051.74 71
3051.86 83
3051.99 95
3052.12 106
3052.24 114
3052.37 119
3052.50 118
3052.62 112
3052.75 102
3052.88 88
3053.00 74
3053.13 62
3053.26 53
3053.38 51
3053.51 56
3053.64 66
3053.76 80
3053.89 95
3054.02 108
3054.14 118
3054.27 125
3054.40 129
3054.52 133
3054.65 139
3054.78 145
3054.91 153
3055.03 162
3055.16 168
3055.29 171
3055.41 170
3055.54 166
3055.67 158
3055.79 149
3055.92 140
3056.05 133
3056.17 128
3056.30 126
3056.43 125
3056.55 125
3056.68 126
3056.81 129
3056.93 133
3057.06 138
3057.19 145
3057.31 152
3057.44 159
3057.57 164
3057.70 168
3057.82 167
3057.95 164
3058.08 158
3058.20 150
3058.33 141
3058.46 131
3058.58 121
3058.71 111
3058.84 102
3058.96 95
3059.09 89
3059.22 85
3059.34 85
3059.47 88
3059.60 93
3059.72 101
3059.85 109
3059.98 117
3060.11 123
3060.23 127
3060.36 130
3060.49 131
3060.61 132
3060.74 132
3060.87 132
3060.99 131
3061.12 130
3061.25 127
3061.37 123
3061.50 118
3061.63 112
3061.76 107
3061.88 101
3062.01 96
3062.14 91
3062.26 87
3062.39 84
3062.52 81
3062.64 80
3062.77 79
3062.90 80
3063.02 81
3063.15 82
3063.28 84
3063.41 85
3063.53 87
3063.66 88
3063.79 89
3063.91 90
3064.04 89
3064.17 88
3064.29 85
3064.42 81
3064.55 75
3064.68 69
3064.80 62
3064.93 56
3065.06 51
3065.18 48
3065.31 46
3065.44 45
3065.56 45
3065.69 46
3065.82 46
3065.95 45
3066.07 42
3066.20 39
3066.33 36
3066.45 33
3066.58 30
3066.71 29
3066.83 30
3066.96 33
3067.09 37
3067.22 42
3067.34 46
3067.47 48
3067.60 49
3067.72 46
3067.85 41
3067.98 33
3068.11 25
3068.23 18
3068.36 13
3068.49 10
3068.61 10
3068.74 12
3068.87 15
3068.99 17
3069.12 17
3069.25 15
3069.38 11
3069.50 6
3069.63 0
3069.76 0
3069.88 0
3070.01 0
3070.14 0
3070.27 0
3070.39 0
3070.52 0
3070.65 1
3070.77 3
3070.90 4
3071.03 6
3071.16 9
3071.28 11
3071.41 13
3071.54 13
3071.66 12
3071.79 9
3071.92 5
3072.05 0
3072.17 0
3072.30 0
3072.43 0
3072.55 0
3072.68 0
3072.81 8
3072.94 20
3073.06 33
3073.19 45
3073.32 55
3073.44 63
3073.57 67
3073.70 68
3073.83 67
3073.95 64
3074.08 59
3074.21 54
3074.33 49
3074.46 44
3074.59 39
3074.72 34
3074.84 30
3074.97 26
3075.10 23
3075.22 21
3075.35 20
3075.48 18
3075.61 17
3075.73 15
3075.86 14
3075.99 14
3076.11 15
3076.24 19
3076.37 27
3076.50 38
3076.62 51
3076.75 66
3076.88 82
3077.01 96
3077.13 108
3077.26 116
3077.39 120
3077.51 120
3077.64 119
3077.77 116
3077.90 113
3078.02 112
3078.15 114
3078.28 118
3078.41 124
3078.53 129
3078.66 134
3078.79 138
3078.91 139
3079.04 138
3079.17 136
3079.30 134
3079.42 135
3079.55 138
3079.68 144
3079.81 152
3079.93 161
3080.06 169
3080.19 178
3080.31 185
3080.44 191
3080.57 197
3080.70 203
3080.82 210
3080.95 217
3081.08 223
3081.21 227
3081.33 230
3081.46 230
3081.59 229
3081.72 228
3081.84 226
3081.97 225
3082.10 224
3082.22 223
3082.35 219
3082.48 214
3082.61 206
3082.73 196
3082.86 187
3082.99 178
3083.12 172
3083.24 169
3083.37 168
3083.50 168
3083.63 169
3083.75 170
3083.88 168
3084.01 164
3084.14 157
3084.26 148
3084.39 136
3084.52 123
3084.64 109
3084.77 96
3084.90 84
3085.03 75
3085.15 68
3085.28 63
3085.41 60
3085.54 58
3085.66 58
3085.79 58
3085.92 59
3086.05 60
3086.17 61
3086.30 61
3086.43 59
3086.56 57
3086.68 53
3086.81 49
3086.94 45
3087.07 43
3087.19 44
3087.32 46
3087.45 50
3087.58 55
3087.70 60
3087.83 66
3087.96 72
3088.09 79
3088.21 87
3088.34 95
3088.47 103
3088.60 110
3088.72 114
3088.85 115
3088.98 112
3089.11 107
3089.23 100
3089.36 93
3089.49 87
3089.62 82
3089.74 79
3089.87 79
3090.00 80
3090.13 81
3090.25 83
3090.38 83
3090.51 83
3090.64 82
3090.76 81
3090.89 79
3091.02 77
3091.15 75
3091.27 73
3091.40 71
3091.53 70
3091.66 70
3091.78 71
3091.91 74
3092.04 79
3092.17 86
3092.29 93
3092.42 100
3092.55 106
3092.68 110
3092.80 112
3092.93 112
3093.06 110
3093.19 107
3093.31 104
3093.44 102
3093.57 100
3093.70 101
3093.82 103
3093.95 106
3094.08 112
3094.21 118
3094.33 124
3094.46 129
3094.59 133
3094.72 135
3094.85 134
3094.97 131
3095.10 126
3095.23 121
3095.36 116
3095.48 112
3095.61 109
3095.74 107
3095.87 107
3095.99 105
3096.12 103
3096.25 98
3096.38 91
3096.50 83
3096.63 76
3096.76 71
3096.89 72
3097.01 77
3097.14 86
3097.27 99
3097.40 111
3097.53 121
3097.65 128
3097.78 131
3097.91 131
3098.04 130
3098.16 130
3098.29 131
3098.42 134
3098.55 138
3098.67 141
3098.80 142
3098.93 139
3099.06 134
3099.19 126
3099.31 117
3099.44 109
3099.57 101
3099.70 95
3099.82 91
3099.95 90
3100.08 91
3100.21 93
3100.33 97
3100.46 102
3100.59 109
3100.72 117
3100.85 125
3100.97 134
3101.10 143
3101.23 151
3101.36 158
3101.48 164
3101.61 167
3101.74 169
3101.87 169
3102.00 165
3102.12 160
3102.25 152
3102.38 143
3102.51 133
3102.63 123
3102.76 115
3102.89 108
3103.02 103
3103.15 97
3103.27 91
3103.40 83
3103.53 72
3103.66 60
3103.78 46
3103.91 34
3104.04 25
3104.17 21
3104.30 21
3104.42 26
3104.55 34
3104.68 43
3104.81 52
3104.93 60
3105.06 67
3105.19 73
3105.32 78
3105.45 81
3105.57 83
3105.70 84
3105.83 83
3105.96 81
3106.08 78
3106.21 75
3106.34 72
3106.47 68
3106.60 65
3106.72 62
3106.85 58
3106.98 55
3107.11 52
3107.24 50
3107.36 49
3107.49 49
3107.62 51
3107.75 55
3107.87 60
3108.00 66
3108.13 73
3108.26 80
3108.39 87
3108.51 92
3108.64 95
3108.77 96
3108.90 95
3109.03 92
3109.15 86
3109.28 79
3109.41 70
3109.54 62
3109.67 55
3109.79 49
3109.92 44
3110.05 40
3110.18 38
3110.31 35
3110.43 31
3110.56 27
3110.69 21
3110.82 16
3110.94 10
3111.07 5
3111.20 1
3111.33 0
3111.46 0
3111.58 0
3111.71 0
3111.84 0
3111.97 0
3112.10 0
3112.22 0
3112.35 5
3112.48 14
3112.61 22
3112.74 27
3112.86 31
3112.99 32
3113.12 33
3113.25 33
3113.38 35
3113.50 37
3113.63 39
3113.76 42
3113.89 44
3114.02 46
3114.14 46
3114.27 48
3114.40 50
3114.53 54
3114.66 59
3114.78 65
3114.91 72
3115.04 78
3115.17 82
3115.30 84
3115.42 84
3115.55 83
3115.68 80
3115.81 76
3115.94 73
3116.06 70
3116.19 68
3116.32 70
3116.45 75
3116.58 85
3116.70 101
3116.83 123
3116.96 150
3117.09 180
3117.22 210
3117.35 238
3117.47 261
3117.60 277
3117.73 286
3117.86 289
3117.99 289
3118.11 286
3118.24 284
3118.37 283
3118.50 284
3118.63 288
3118.75 294
3118.88 302
3119.01 311
3119.14 322
3119.27 334
3119.39 345
3119.52 354
3119.65 361
3119.78 363
3119.91 361
3120.04 355
3120.16 347
3120.29 339
3120.42 333
3120.55 330
3120.68 330
3120.80 333
3120.93 338
3121.06 342
3121.19 346
3121.32 349
3121.44 352
3121.57 356
3121.70 360
3121.83 364
3121.96 367
3122.09 369
3122.21 367
3122.34 362
3122.47 354
3122.60 344
3122.73 332
3122.85 320
3122.98 308
3123.11 294
3123.24 280
3123.37 265
3123.50 249
3123.62 232
3123.75 216
3123.88 203
3124.01 192
3124.14 185
3124.26 182
3124.39 182
3124.52 185
3124.65 191
3124.78 197
3124.91 202
3125.03 207
3125.16 209
3125.29 209
3125.42 205
3125.55 198
3125.68 189
3125.80 178
3125.93 168
3126.06 159
3126.19 153
3126.32 150
3126.44 150
3126.57 151
3126.70 151
3126.83 149
3126.96 144
3127.09 136
3127.21 126
3127.34 117
3127.47 109
3127.60 104
3127.73 103
3127.86 106
3127.98 113
3128.11 124
3128.24 136
3128.37 149
3128.50 160
3128.63 169
3128.75 175
3128.88 176
3129.01 175
3129.14 172
3129.27 169
3129.40 166
3129.52 163
3129.65 161
3129.78 158
3129.91 153
3130.04 146
3130.17 137
3130.29 128
3130.42 119
3130.55 114
3130.68 112
3130.81 114
3130.94 120
3131.06 128
3131.19 136
3131.32 144
3131.45 151
3131.58 156
3131.71 160
3131.83 163
3131.96 167
3132.09 170
3132.22 172
3132.35 173
3132.48 172
3132.60 167
3132.73 159
3132.86 149
3132.99 137
3133.12 125
3133.25 114
3133.37 104
3133.50 95
3133.63 88
3133.76 83
3133.89 78
3134.02 73
3134.15 69
3134.27 66
3134.40 63
3134.53 62
3134.66 61
3134.79 61
3134.92 63
3135.04 66
3135.17 69
3135.30 75
3135.43 82
3135.56 91
3135.69 103
3135.81 117
3135.94 133
3136.07 151
3136.20 167
3136.33 182
3136.46 194
3136.59 201
3136.71 203
3136.84 202
3136.97 198
3137.10 192
3137.23 187
3137.36 184
3137.48 185
3137.61 190
3137.74 199
3137.87 211
3138.00 226
3138.13 241
3138.26 253
3138.38 261
3138.51 265
3138.64 265
3138.77 262
3138.90 258
3139.03 253
3139.16 248
3139.28 244
3139.41 240
3139.54 234
3139.67 228
3139.80 220
3139.93 212
3140.06 204
3140.18 198
3140.31 192
3140.44 187
3140.57 183
3140.70 179
3140.83 175
3140.95 172
3141.08 169
3141.21 166
3141.34 164
3141.47 162
3141.60 159
3141.73 155
3141.85 149
3141.98 141
3142.11 132
3142.24 125
3142.37 120
3142.50 119
3142.63 122
3142.75 128
3142.88 136
3143.01 144
3143.14 150
3143.27 152
3143.40 149
3143.53 143
3143.66 133
3143.78 122
3143.91 112
3144.04 105
3144.17 101
3144.30 101
3144.43 105
3144.56 112
3144.68 119
3144.81 126
3144.94 132
3145.07 137
3145.20 142
3145.33 146
3145.46 151
3145.58 156
3145.71 162
3145.84 166
3145.97 168
3146.10 168
3146.23 164
3146.36 157
3146.49 148
3146.61 138
3146.74 130
3146.87 124
3147.00 121
3147.13 122
3147.26 127
3147.39 135
3147.51 146
3147.64 158
3147.77 171
3147.90 183
3148.03 194
3148.16 205
3148.29 215
3148.42 226
3148.54 237
3148.67 248
3148.80 260
3148.93 272
3149.06 282
3149.19 288
3149.32 291
3149.45 289
3149.57 283
3149.70 274
3149.83 261
3149.96 248
3150.09 235
3150.22 224
3150.35 216
3150.48 210
3150.60 207
3150.73 205
3150.86 204
3150.99 203
3151.12 202
3151.25 198
3151.38 193
3151.51 186
3151.63 178
3151.76 169
3151.89 160
3152.02 153
3152.15 149
3152.28 147
3152.41 149
3152.54 153
3152.66 158
3152.79 163
3152.92 167
3153.05 170
3153.18 172
3153.31 173
3153.44 173
3153.57 175
3153.69 178
3153.82 183
3153.95 190
3154.08 199
3154.21 207
3154.34 213
3154.47 215
3154.60 213
3154.73 206
3154.85 196
3154.98 185
3155.11 174
3155.24 165
3155.37 161
3155.50 159
3155.63 160
3155.76 163
3155.89 165
3156.01 167
3156.14 167
3156.27 165
3156.40 162
3156.53 158
3156.66 153
3156.79 149
3156.92 145
3157.05 143
3157.17 142
3157.30 143
3157.43 144
3157.56 145
3157.69 147
3157.82 147
3157.95 148
3158.08 148
3158.21 149
3158.33 153
3158.46 158
3158.59 164
3158.72 172
3158.85 179
3158.98 186
3159.11 191
3159.24 196
3159.37 202
3159.49 209
3159.62 219
3159.75 232
3159.88 247
3160.01 264
3160.14 280
3160.27 294
3160.40 307
3160.53 318
3160.65 329
3160.78 341
3160.91 355
3161.04 373
3161.17 396
3161.30 424
3161.43 456
3161.56 491
3161.69 527
3161.82 560
3161.94 590
3162.07 615
3162.20 635
3162.33 654
3162.46 674
3162.59 700
3162.72 734
3162.85 779
3162.98 835
3163.11 899
3163.23 969
3163.36 1039
3163.49 1107
3163.62 1171
3163.75 1231
3163.88 1288
3164.01 1345
3164.14 1404
3164.27 1467
3164.40 1535
3164.52 1604
3164.65 1675
3164.78 1744
3164.91 1812
3165.04 1879
3165.17 1944
3165.30 2010
3165.43 2074
3165.56 2136
3165.69 2193
3165.82 2242
3165.94 2280
3166.07 2306
3166.20 2321
3166.33 2327
3166.46 2328
3166.59 2326
3166.72 2323
3166.85 2321
3166.98 2318
3167.11 2312
3167.24 2303
3167.36 2288
3167.49 2270
3167.62 2248
3167.75 2223
3167.88 2196
3168.01 2165
3168.14 2130
3168.27 2089
3168.40 2043
3168.53 1992
3168.66 1939
3168.78 1885
3168.91 1833
3169.04 1784
3169.17 1737
3169.30 1687
3169.43 1635
3169.56 1578
3169.69 1517
3169.82 1455
3169.95 1392
3170.08 1333
3170.20 1279
3170.33 1228
3170.46 1180
3170.59 1133
3170.72 1084
3170.85 1035
3170.98 986
3171.11 937
3171.24 890
3171.37 848
3171.50 810
3171.63 776
3171.76 745
3171.88 719
3172.01 695
3172.14 675
3172.27 657
3172.40 643
3172.53 631
3172.66 620
3172.79 609
3172.92 598
3173.05 585
3173.18 571
3173.31 556
3173.43 542
3173.56 529
3173.69 517
3173.82 506
3173.95 497
3174.08 488
3174.21 479
3174.34 468
3174.47 456
3174.60 444
3174.73 431
3174.86 420
3174.99 409
3175.11 400
3175.24 391
3175.37 383
3175.50 375
3175.63 366
3175.76 356
3175.89 345
3176.02 332
3176.15 318
3176.28 303
3176.41 286
3176.54 269
3176.67 253
3176.80 237
3176.92 223
3177.05 211
3177.18 200
3177.31 191
3177.44 183
3177.57 176
3177.70 171
3177.83 167
3177.96 167
3178.09 168
3178.22 172
3178.35 178
3178.48 183
3178.61 187
3178.73 190
3178.86 191
3178.99 190
3179.12 188
3179.25 185
3179.38 184
3179.51 184
3179.64 186
3179.77 190
3179.90 195
3180.03 200
3180.16 202
3180.29 202
3180.42 198
3180.55 190
3180.68 180
3180.80 168
3180.93 156
3181.06 144
3181.19 134
3181.32 125
3181.45 118
3181.58 112
3181.71 110
3181.84 112
3181.97 117
3182.10 127
3182.23 140
3182.36 154
3182.49 167
3182.62 176
3182.75 179
3182.87 178
3183.00 171
3183.13 163
3183.26 153
3183.39 146
3183.52 141
3183.65 139
3183.78 141
3183.91 144
3184.04 149
3184.17 154
3184.30 157
3184.43 158
3184.56 156
3184.69 150
3184.82 142
3184.95 130
3185.07 117
3185.20 103
3185.33 91
3185.46 80
3185.59 74
3185.72 71
3185.85 74
3185.98 80
3186.11 89
3186.24 100
3186.37 110
3186.50 118
3186.63 122
3186.76 122
3186.89 119
3187.02 114
3187.15 108
3187.28 103
3187.41 101
3187.54 103
3187.66 107
3187.79 113
3187.92 119
3188.05 126
3188.18 132
3188.31 137
3188.44 143
3188.57 148
3188.70 154
3188.83 160
3188.96 166
3189.09 172
3189.22 176
3189.35 179
3189.48 179
3189.61 178
3189.74 175
3189.87 171
3190.00 165
3190.13 159
3190.26 152
3190.38 147
3190.51 142
3190.64 139
3190.77 137
3190.90 134
3191.03 130
3191.16 124
3191.29 116
3191.42 107
3191.55 98
3191.68 90
3191.81 84
3191.94 80
3192.07 79
3192.20 78
3192.33 77
3192.46 74
3192.59 70
3192.72 62
3192.85 51
3192.98 38
3193.11 25
3193.24 12
3193.37 0
3193.50 0
3193.62 0
3193.75 0
3193.88 0
3194.01 0
3194.14 0
3194.27 0
3194.40 0
3194.53 3
3194.66 8
3194.79 13
3194.92 19
3195.05 25
3195.18 30
3195.31 34
3195.44 37
3195.57 40
3195.70 43
3195.83 47
3195.96 51
3196.09 55
3196.22 60
3196.35 64
3196.48 68
3196.61 71
3196.74 74
3196.87 76
3197.00 77
3197.13 79
3197.26 81
3197.39 86
3197.51 92
3197.64 101
3197.77 113
3197.90 126
3198.03 139
3198.16 150
3198.29 159
3198.42 164
3198.55 166
3198.68 165
3198.81 163
3198.94 161
3199.07 159
3199.20 157
3199.33 155
3199.46 152
3199.59 148
3199.72 144
3199.85 138
3199.98 132
3200.11 126
3200.24 122
3200.37 119
3200.50 118
3200.63 118
3200.76 117
3200.89 116
3201.02 114
3201.15 110
3201.28 105
3201.41 101
3201.54 98
3201.67 98
3201.80 102
3201.93 108
3202.06 115
3202.19 123
3202.32 128
3202.45 132
3202.58 133
3202.71 131
3202.84 129
3202.96 125
3203.09 121
3203.22 115
3203.35 107
3203.48 96
3203.61 84
3203.74 70
3203.87 56
3204.00 45
3204.13 37
3204.26 35
3204.39 39
3204.52 50
3204.65 65
3204.78 83
3204.91 104
3205.04 124
3205.17 142
3205.30 157
3205.43 169
3205.56 178
3205.69 183
3205.82 184
3205.95 183
3206.08 179
3206.21 172
3206.34 164
3206.47 154
3206.60 143
3206.73 131
3206.86 119
3206.99 106
3207.12 93
3207.25 81
3207.38 70
3207.51 62
3207.64 57
3207.77 55
3207.90 55
3208.03 57
3208.16 61
3208.29 64
3208.42 67
3208.55 70
3208.68 72
3208.81 75
3208.94 77
3209.07 80
3209.20 83
3209.33 85
3209.46 88
3209.59 91
3209.72 95
3209.85 99
3209.98 105
3210.11 112
3210.24 119
3210.37 125
3210.50 129
3210.63 132
3210.76 131
3210.89 128
3211.02 123
3211.15 118
3211.28 115
3211.41 114
3211.54 117
3211.67 122
3211.80 130
3211.93 138
3212.06 146
3212.19 153
3212.32 156
3212.45 158
3212.58 158
3212.71 157
3212.84 157
3212.97 158
3213.10 163
3213.23 170
3213.36 180
3213.49 192
3213.62 205
3213.75 219
3213.88 234
3214.01 250
3214.14 267
3214.27 285
3214.40 305
3214.53 324
3214.66 344
3214.79 361
3214.92 376
3215.05 388
3215.18 396
3215.31 400
3215.44 401
3215.57 400
3215.70 396
3215.83 392
3215.96 387
3216.09 382
3216.22 377
3216.35 374
3216.48 373
3216.61 373
3216.74 375
3216.87 379
3217.00 384
3217.13 389
3217.26 393
3217.39 394
3217.52 392
3217.65 384
3217.78 372
3217.91 355
3218.04 333
3218.17 310
3218.30 285
3218.43 262
3218.56 242
3218.69 225
3218.82 213
3218.95 206
3219.08 204
3219.21 204
3219.34 207
3219.47 210
3219.60 212
3219.73 212
3219.86 209
3219.99 202
3220.12 192
3220.25 180
3220.38 166
3220.51 151
3220.64 136
3220.77 122
3220.90 111
3221.04 103
3221.17 100
3221.30 101
3221.43 107
3221.56 117
3221.69 129
3221.82 141
3221.95 152
3222.08 161
3222.21 166
3222.34 167
3222.47 165
3222.60 161
3222.73 154
3222.86 147
3222.99 141
3223.12 135
3223.25 131
3223.38 128
3223.51 125
3223.64 121
3223.77 116
3223.90 110
3224.03 104
3224.16 99
3224.29 95
3224.42 94
3224.55 94
3224.68 97
3224.81 102
3224.94 108
3225.07 116
3225.20 126
3225.33 137
3225.46 148
3225.59 158
3225.72 165
3225.85 170
3225.98 171
3226.11 170
3226.24 167
3226.37 163
3226.51 160
3226.64 157
3226.77 154
3226.90 151
3227.03 145
3227.16 138
3227.29 128
3227.42 116
3227.55 105
3227.68 95
3227.81 89
3227.94 87
3228.07 90
3228.20 97
3228.33 106
3228.46 116
3228.59 126
3228.72 133
3228.85 136
3228.98 136
3229.11 132
3229.24 125
3229.37 117
3229.50 110
3229.63 104
3229.76 101
3229.89 102
3230.02 106
3230.15 111
3230.28 116
3230.42 118
3230.55 117
3230.68 111
3230.81 102
3230.94 92
3231.07 82
3231.20 74
3231.33 71
3231.46 71
3231.59 74
3231.72 79
3231.85 83
3231.98 87
3232.11 90
3232.24 91
3232.37 91
3232.50 90
3232.63 90
3232.76 89
3232.89 88
3233.02 87
3233.15 84
3233.28 79
3233.41 72
3233.54 63
3233.68 53
3233.81 41
3233.94 31
3234.07 21
3234.20 13
3234.33 6
3234.46 0
3234.59 0
3234.72 0
3234.85 0
3234.98 0
3235.11 0
3235.24 0
3235.37 0
3235.50 0
3235.63 3
3235.76 8
3235.89 14
3236.02 21
3236.15 28
3236.28 37
3236.42 46
3236.55 56
3236.68 66
3236.81 75
3236.94 83
3237.07 90
3237.20 96
3237.33 101
3237.46 106
3237.59 109
3237.72 111
3237.85 111
3237.98 108
3238.11 103
3238.24 95
3238.37 85
3238.50 75
3238.63 64
3238.76 55
3238.90 48
3239.03 44
3239.16 43
3239.29 46
3239.42 51
3239.55 59
3239.68 67
3239.81 75
3239.94 81
3240.07 84
3240.20 82
3240.33 77
3240.46 68
3240.59 59
3240.72 50
3240.85 44
3240.98 42
3241.11 43
3241.25 47
3241.38 54
3241.51 61
3241.64 69
3241.77 74
3241.90 77
3242.03 76
3242.16 72
3242.29 64
3242.42 55
3242.55 44
3242.68 36
3242.81 31
3242.94 32
3243.07 39
3243.20 51
3243.34 68
3243.47 87
3243.60 107
3243.73 124
3243.86 139
3243.99 149
3244.12 156
3244.25 158
3244.38 157
3244.51 155
3244.64 152
3244.77 150
3244.90 149
3245.03 150
3245.16 153
3245.29 158
3245.43 166
3245.56 177
3245.69 189
3245.82 201
3245.95 214
3246.08 223
3246.21 229
3246.34 231
3246.47 228
3246.60 222
3246.73 215
3246.86 207
3246.99 202
3247.12 198
3247.26 197
3247.39 196
3247.52 195
3247.65 193
3247.78 189
3247.91 185
3248.04 183
3248.17 185
3248.30 192
3248.43 205
3248.56 226
3248.69 253
3248.82 286
3248.95 322
3249.09 360
3249.22 397
3249.35 432
3249.48 464
3249.61 493
3249.74 518
3249.87 543
3250.00 567
3250.13 593
3250.26 622
3250.39 653
3250.52 684
3250.65 715
3250.79 741
3250.92 762
3251.05 778
3251.18 787
3251.31 792
3251.44 794
3251.57 796
3251.70 798
3251.83 800
3251.96 804
3252.09 807
3252.22 811
3252.36 814
3252.49 816
3252.62 818
3252.75 819
3252.88 821
3253.01 824
3253.14 828
3253.27 832
3253.40 835
3253.53 835
3253.66 830
3253.79 819
3253.93 803
3254.06 783
3254.19 759
3254.32 734
3254.45 710
3254.58 688
3254.71 669
3254.84 653
3254.97 641
3255.10 631
3255.23 623
3255.36 617
3255.50 611
3255.63 605
3255.76 596
3255.89 585
3256.02 572
3256.15 558
3256.28 545
3256.41 534
3256.54 525
3256.67 518
3256.80 514
3256.94 508
3257.07 501
3257.20 491
3257.33 475
3257.46 455
3257.59 431
3257.72 404
3257.85 376
3257.98 350
3258.11 325
3258.24 304
3258.38 286
3258.51 272
3258.64 262
3258.77 254
3258.90 250
3259.03 247
3259.16 246
3259.29 245
3259.42 243
3259.55 241
3259.68 238
3259.82 233
3259.95 228
3260.08 224
3260.21 223
3260.34 225
3260.47 231
3260.60 239
3260.73 248
3260.86 257
3260.99 263
3261.13 266
3261.26 265
3261.39 260
3261.52 251
3261.65 239
3261.78 224
3261.91 208
3262.04 193
3262.17 179
3262.30 169
3262.44 163
3262.57 164
3262.70 170
3262.83 181
3262.96 195
3263.09 212
3263.22 228
3263.35 243
3263.48 257
3263.62 268
3263.75 279
3263.88 288
3264.01 298
3264.14 307
3264.27 316
3264.40 323
3264.53 329
3264.66 334
3264.79 339
3264.93 344
3265.06 352
3265.19 363
3265.32 379
3265.45 400
3265.58 425
3265.71 454
3265.84 484
3265.97 516
3266.11 548
3266.24 582
3266.37 620
3266.50 663
3266.63 712
3266.76 770
3266.89 835
3267.02 907
3267.15 983
3267.29 1061
3267.42 1141
3267.55 1222
3267.68 1302
3267.81 1381
3267.94 1459
3268.07 1534
3268.20 1606
3268.33 1675
3268.47 1741
3268.60 1805
3268.73 1868
3268.86 1930
3268.99 1991
3269.12 2048
3269.25 2103
3269.38 2153
3269.51 2199
3269.65 2241
3269.78 2279
3269.91 2317
3270.04 2353
3270.17 2389
3270.30 2422
3270.43 2449
3270.56 2468
3270.70 2477
3270.83 2475
3270.96 2461
3271.09 2438
3271.22 2408
3271.35 2373
3271.48 2337
3271.61 2301
3271.74 2264
3271.88 2226
3272.01 2186
3272.14 2143
3272.27 2095
3272.40 2043
3272.53 1987
3272.66 1929
3272.79 1870
3272.93 1812
3273.06 1755
3273.19 1702
3273.32 1651
3273.45 1603
3273.58 1556
3273.71 1508
3273.84 1459
3273.98 1407
3274.11 1352
3274.24 1296
3274.37 1239
3274.50 1182
3274.63 1126
3274.76 1073
3274.89 1022
3275.03 973
3275.16 926
3275.29 881
3275.42 837
3275.55 795
3275.68 755
3275.81 717
3275.94 680
3276.08 646
3276.21 615
3276.34 586
3276.47 563
3276.60 543
3276.73 528
3276.86 515
3276.99 502
3277.13 489
3277.26 474
3277.39 455
3277.52 434
3277.65 410
3277.78 386
3277.91 362
3278.05 340
3278.18 321
3278.31 303
3278.44 288
3278.57 273
3278.70 259
3278.83 246
3278.96 233
3279.10 220
3279.23 210
3279.36 201
3279.49 194
3279.62 189
3279.75 188
3279.88 189
3280.02 193
3280.15 200
3280.28 210
3280.41 220
3280.54 229
3280.67 235
3280.80 236
3280.94 230
3281.07 217
3281.20 199
3281.33 178
3281.46 156
3281.59 136
3281.72 121
3281.86 111
3281.99 106
3282.12 105
3282.25 106
3282.38 107
3282.51 107
3282.64 106
3282.78 102
3282.91 98
3283.04 93
3283.17 88
3283.30 84
3283.43 81
3283.56 79
3283.70 78
3283.83 79
3283.96 80
3284.09 83
3284.22 88
3284.35 93
3284.48 101
3284.62 109
3284.75 119
3284.88 130
3285.01 142
3285.14 153
3285.27 163
3285.40 172
3285.54 179
3285.67 183
3285.80 185
3285.93 184
3286.06 181
3286.19 177
3286.32 171
3286.46 164
3286.59 159
3286.72 155
3286.85 153
3286.98 152
3287.11 154
3287.25 157
3287.38 162
3287.51 167
3287.64 172
3287.77 176
3287.90 179
3288.03 180
3288.17 180
3288.30 177
3288.43 173
3288.56 168
3288.69 162
3288.82 156
3288.96 150
3289.09 144
3289.22 138
3289.35 132
3289.48 127
3289.61 123
3289.74 119
3289.88 116
3290.01 114
3290.14 111
3290.27 109
3290.40 107
3290.53 105
3290.67 104
3290.80 102
3290.93 99
3291.06 95
3291.19 89
3291.32 79
3291.45 66
3291.59 52
3291.72 38
3291.85 26
3291.98 16
3292.11 10
3292.24 6
3292.38 4
3292.51 3
3292.64 1
3292.77 0
3292.90 0
3293.03 0
3293.17 3
3293.30 11
3293.43 23
3293.56 38
3293.69 54
3293.82 69
3293.96 84
3294.09 95
3294.22 103
3294.35 109
3294.48 111
3294.61 110
3294.75 107
3294.88 102
3295.01 97
3295.14 92
3295.27 87
3295.40 84
3295.54 81
3295.67 78
3295.80 75
3295.93 72
3296.06 68
3296.19 64
3296.33 59
3296.46 55
3296.59 52
3296.72 51
3296.85 50
3296.98 51
3297.12 54
3297.25 57
3297.38 62
3297.51 68
3297.64 75
3297.77 82
3297.91 88
3298.04 92
3298.17 94
3298.30 91
3298.43 86
3298.57 78
3298.70 69
3298.83 62
3298.96 57
3299.09 57
3299.22 59
3299.36 64
3299.49 67
3299.62 68
3299.75 66
3299.88 60
3300.01 52
3300.15 42
3300.28 34
3300.41 28
3300.54 26
3300.67 29
3300.81 35
3300.94 44
3301.07 55
3301.20 65
3301.33 75
3301.46 82
3301.60 87
3301.73 88
3301.86 87
3301.99 85
3302.12 81
3302.25 78
3302.39 77
3302.52 76
3302.65 77
3302.78 78
3302.91 78
3303.05 75
3303.18 69
3303.31 60
3303.44 49
3303.57 37
3303.71 26
3303.84 18
3303.97 14
3304.10 14
3304.23 19
3304.36 26
3304.50 34
3304.63 41
3304.76 46
3304.89 48
3305.02 45
3305.16 40
3305.29 33
3305.42 26
3305.55 20
3305.68 16
3305.81 16
3305.95 18
3306.08 24
3306.21 30
3306.34 37
3306.47 42
3306.61 45
3306.74 45
3306.87 44
3307.00 41
3307.13 36
3307.27 31
3307.40 27
3307.53 23
3307.66 21
3307.79 21
3307.93 24
3308.06 28
3308.19 34
3308.32 40
3308.45 47
3308.59 53
3308.72 57
3308.85 58
3308.98 55
3309.11 49
3309.24 38
3309.38 25
3309.51 10
3309.64 0
3309.77 0
3309.90 0
3310.04 0
3310.17 0
3310.30 0
3310.43 0
3310.56 0
3310.70 2
3310.83 12
3310.96 22
3311.09 33
3311.22 44
3311.36 56
3311.49 67
3311.62 77
3311.75 86
3311.88 92
3312.02 95
3312.15 96
3312.28 94
3312.41 92
3312.54 90
3312.68 88
3312.81 86
3312.94 84
3313.07 81
3313.20 77
3313.34 72
3313.47 66
3313.60 59
3313.73 53
3313.86 48
3314.00 44
3314.13 42
3314.26 41
3314.39 40
3314.53 39
3314.66 39
3314.79 39
3314.92 40
3315.05 42
3315.19 45
3315.32 50
3315.45 57
3315.58 66
3315.71 77
3315.85 90
3315.98 104
3316.11 115
3316.24 124
3316.37 129
3316.51 128
3316.64 121
3316.77 111
3316.90 98
3317.03 85
3317.17 74
3317.30 67
3317.43 63
3317.56 63
3317.70 66
3317.83 69
3317.96 73
3318.09 76
3318.22 77
3318.36 75
3318.49 72
3318.62 66
3318.75 61
3318.88 55
3319.02 52
3319.15 50
3319.28 51
3319.41 54
3319.55 58
3319.68 63
3319.81 68
3319.94 72
3320.07 76
3320.21 79
3320.34 80
3320.47 78
3320.60 75
3320.73 69
3320.87 61
3321.00 52
3321.13 45
3321.26 39
3321.40 36
3321.53 36
3321.66 39
3321.79 45
3321.92 51
3322.06 58
3322.19 62
3322.32 62
3322.45 59
3322.59 52
3322.72 41
3322.85 28
3322.98 15
3323.11 3
3323.25 0
3323.38 0
3323.51 0
3323.64 0
3323.78 0
3323.91 0
3324.04 0
3324.17 0
3324.30 4
3324.44 11
3324.57 18
3324.70 24
3324.83 29
3324.97 31
3325.10 32
3325.23 32
3325.36 32
3325.50 33
3325.63 36
3325.76 41
3325.89 49
3326.02 58
3326.16 69
3326.29 81
3326.42 93
3326.55 105
3326.69 116
3326.82 125
3326.95 132
3327.08 137
3327.21 140
3327.35 143
3327.48 145
3327.61 149
3327.74 152
3327.88 156
3328.01 158
3328.14 158
3328.27 156
3328.41 152
3328.54 147
3328.67 141
3328.80 136
3328.94 133
3329.07 132
3329.20 135
3329.33 139
3329.46 147
3329.60 157
3329.73 168
3329.86 182
3329.99 196
3330.13 211
3330.26 225
3330.39 239
3330.52 250
3330.66 259
3330.79 265
3330.92 267
3331.05 266
3331.19 263
3331.32 259
3331.45 254
3331.58 248
3331.72 241
3331.85 234
3331.98 224
3332.11 213
3332.24 199
3332.38 184
3332.51 168
3332.64 153
3332.77 140
3332.91 129
3333.04 122
3333.17 119
3333.30 118
3333.44 118
3333.57 118
3333.70 117
3333.83 113
3333.97 107
3334.10 100
3334.23 94
3334.36 90
3334.50 89
3334.63 93
3334.76 100
3334.89 108
3335.03 116
3335.16 122
3335.29 126
3335.42 128
3335.56 129
3335.69 127
3335.82 124
3335.95 119
3336.09 113
3336.22 105
3336.35 96
3336.48 87
3336.62 80
3336.75 76
3336.88 75
3337.01 76
3337.15 78
3337.28 79
3337.41 77
3337.54 73
3337.68 65
3337.81 54
3337.94 44
3338.07 34
3338.21 26
3338.34 21
3338.47 17
3338.60 14
3338.74 12
3338.87 10
3339.00 8
3339.13 6
3339.27 5
3339.40 7
3339.53 11
3339.66 17
3339.80 25
3339.93 35
3340.06 43
3340.19 49
3340.33 53
3340.46 53
3340.59 51
3340.72 47
3340.86 43
3340.99 40
3341.12 38
3341.25 39
3341.39 42
3341.52 47
3341.65 52
3341.79 58
3341.92 65
3342.05 73
3342.18 81
3342.32 90
3342.45 99
3342.58 106
3342.71 111
3342.85 113
3342.98 111
3343.11 105
3343.24 97
3343.38 88
3343.51 80
3343.64 74
3343.77 71
3343.91 71
3344.04 75
3344.17 79
3344.31 84
3344.44 87
3344.57 87
3344.70 86
3344.84 85
3344.97 84
3345.10 85
3345.23 88
3345.37 94
3345.50 102
3345.63 108
3345.76 112
3345.90 112
3346.03 109
3346.16 103
3346.30 95
3346.43 88
3346.56 83
3346.69 80
3346.83 80
3346.96 81
3347.09 83
3347.22 84
3347.36 85
3347.49 84
3347.62 82
3347.75 80
3347.89 79
3348.02 79
3348.15 80
3348.29 83
3348.42 85
3348.55 88
3348.68 90
3348.82 90
3348.95 90
3349.08 90
3349.21 91
3349.35 93
3349.48 98
3349.61 104
3349.75 112
3349.88 121
3350.01 131
3350.14 141
3350.28 150
3350.41 158
3350.54 165
3350.68 171
3350.81 175
3350.94 178
3351.07 177
3351.21 173
3351.34 165
3351.47 153
3351.60 138
3351.74 120
3351.87 100
3352.00 81
3352.14 64
3352.27 50
3352.40 41
3352.53 37
3352.67 38
3352.80 41
3352.93 46
3353.07 49
3353.20 51
3353.33 50
3353.46 45
3353.60 37
3353.73 26
3353.86 15
3354.00 5
3354.13 0
3354.26 0
3354.39 0
3354.53 0
3354.66 0
3354.79 0
3354.93 1
3355.06 5
3355.19 8
3355.32 9
3355.46 8
3355.59 7
3355.72 5
3355.86 2
3355.99 0
3356.12 0
3356.25 0
3356.39 0
3356.52 0
3356.65 2
3356.79 5
3356.92 7
3357.05 9
3357.18 11
3357.32 12
3357.45 13
3357.58 14
3357.72 14
3357.85 15
3357.98 16
3358.12 18
3358.25 20
3358.38 24
3358.51 28
3358.65 33
3358.78 39
3358.91 45
3359.05 52
3359.18 57
3359.31 61
3359.44 62
3359.58 60
3359.71 55
3359.84 49
3359.98 42
3360.11 35
3360.24 30
3360.38 27
3360.51 26
3360.64 27
3360.77 28
3360.91 31
3361.04 34
3361.17 39
3361.31 43
3361.44 48
3361.57 51
3361.70 54
3361.84 54
3361.97 53
3362.10 49
3362.24 44
3362.37 38
3362.50 32
3362.64 25
3362.77 19
3362.90 13
3363.04 7
3363.17 2
3363.30 0
3363.43 0
3363.57 0
3363.70 0
3363.83 0
3363.97 0
3364.10 0
3364.23 0
3364.37 0
3364.50 0
3364.63 3
3364.76 9
3364.90 16
3365.03 25
3365.16 34
3365.30 44
3365.43 52
3365.56 57
3365.70 60
3365.83 59
3365.96 54
3366.10 46
3366.23 38
3366.36 30
3366.49 25
3366.63 22
3366.76 23
3366.89 27
3367.03 32
3367.16 37
3367.29 40
3367.43 43
3367.56 44
3367.69 45
3367.83 46
3367.96 47
3368.09 49
3368.22 52
3368.36 55
3368.49 57
3368.62 57
3368.76 57
3368.89 55
3369.02 52
3369.16 48
3369.29 45
3369.42 43
3369.56 43
3369.69 47
3369.82 53
3369.96 62
3370.09 73
3370.22 84
3370.36 96
3370.49 107
3370.62 117
3370.75 127
3370.89 135
3371.02 143
3371.15 151
3371.29 157
3371.42 164
3371.55 170
3371.69 176
3371.82 182
3371.95 188
3372.09 193
3372.22 198
3372.35 201
3372.49 204
3372.62 207
3372.75 210
3372.89 212
3373.02 215
3373.15 220
3373.29 225
3373.42 232
3373.55 240
3373.69 248
3373.82 256
3373.95 262
3374.08 264
3374.22 260
3374.35 251
3374.48 238
3374.62 222
3374.75 206
3374.88 193
3375.02 183
3375.15 178
3375.28 177
3375.42 178
3375.55 180
3375.68 181
3375.82 179
3375.95 175
3376.08 168
3376.22 160
3376.35 151
3376.48 141
3376.62 130
3376.75 119
3376.88 107
3377.02 94
3377.15 82
3377.28 69
3377.42 57
3377.55 47
3377.68 39
3377.82 33
3377.95 26
3378.08 20
3378.22 12
3378.35 4
3378.48 0
3378.62 0
3378.75 0
3378.88 0
3379.02 0
3379.15 0
3379.28 0
3379.42 0
3379.55 12
3379.68 27
3379.82 40
3379.95 52
3380.08 59
3380.22 63
3380.35 63
3380.48 57
3380.62 48
3380.75 36
3380.88 23
3381.02 11
3381.15 4
3381.28 2
3381.42 6
3381.55 17
3381.68 32
3381.82 50
3381.95 69
3382.08 87
3382.22 102
3382.35 113
3382.48 121
3382.62 124
3382.75 125
3382.88 122
3383.02 119
3383.15 114
3383.28 110
3383.42 107
3383.55 105
3383.69 104
3383.82 103
3383.95 101
3384.09 98
3384.22 94
3384.35 87
3384.49 80
3384.62 73
3384.75 67
3384.89 62
3385.02 60
3385.15 60
3385.29 61
3385.42 63
3385.55 65
3385.69 65
3385.82 64
3385.95 62
3386.09 60
3386.22 57
3386.35 55
3386.49 54
3386.62 55
3386.75 59
3386.89 65
3387.02 74
3387.16 84
3387.29 97
3387.42 109
3387.56 121
3387.69 131
3387.82 139
3387.96 145
3388.09 149
3388.22 150
3388.36 150
3388.49 148
3388.62 142
3388.76 134
3388.89 122
3389.02 108
3389.16 91
3389.29 75
3389.42 60
3389.56 48
3389.69 40
3389.83 37
3389.96 38
3390.09 42
3390.23 46
3390.36 50
3390.49 50
3390.63 46
3390.76 39
3390.89 30
3391.03 20
3391.16 11
3391.29 3
3391.43 0
3391.56 0
3391.70 0
3391.83 4
3391.96 8
3392.10 11
3392.23 15
3392.36 17
3392.50 18
3392.63 19
3392.76 21
3392.90 22
3393.03 24
3393.17 26
3393.30 26
3393.43 25
3393.57 22
3393.70 17
3393.83 9
3393.97 0
3394.10 0
3394.23 0
3394.37 0
3394.50 0
3394.64 0
3394.77 0
3394.90 0
3395.04 8
3395.17 23
3395.30 37
3395.44 47
3395.57 52
3395.70 54
3395.84 52
3395.97 49
3396.11 47
3396.24 47
3396.37 50
3396.51 54
3396.64 60
3396.77 67
3396.91 73
3397.04 79
3397.17 86
3397.31 93
3397.44 100
3397.58 108
3397.71 116
3397.84 124
3397.98 131
3398.11 136
3398.24 141
3398.38 144
3398.51 146
3398.65 146
3398.78 143
3398.91 138
3399.05 129
3399.18 119
3399.31 107
3399.45 96
3399.58 86
3399.72 80
3399.85 76
3399.98 75
3400.12 77
3400.25 78
3400.38 80
3400.52 80
3400.65 79
3400.79 77
3400.92 75
3401.05 75
3401.19 77
3401.32 81
3401.45 88
3401.59 97
3401.72 106
3401.86 115
3401.99 122
3402.12 127
3402.26 130
3402.39 131
3402.52 130
3402.66 129
3402.79 127
3402.93 125
3403.06 121
3403.19 117
3403.33 110
3403.46 103
3403.60 94
3403.73 85
3403.86 75
3404.00 67
3404.13 61
3404.26 56
3404.40 54
3404.53 55
3404.67 58
3404.80 64
3404.93 71
3405.07 79
3405.20 88
3405.34 95
3405.47 103
3405.60 110
3405.74 118
3405.87 128
3406.00 142
3406.14 159
3406.27 178
3406.41 198
3406.54 217
3406.67 235
3406.81 250
3406.94 263
3407.08 275
3407.21 285
3407.34 295
3407.48 305
3407.61 312
3407.75 317
3407.88 317
3408.01 314
3408.15 309
3408.28 302
3408.41 295
3408.55 289
3408.68 287
3408.82 287
3408.95 289
3409.08 293
3409.22 297
3409.35 300
3409.49 301
3409.62 301
3409.75 298
3409.89 295
3410.02 290
3410.16 284
3410.29 277
3410.42 268
3410.56 256
3410.69 239
3410.83 220
3410.96 197
3411.09 173
3411.23 150
3411.36 129
3411.50 113
3411.63 101
3411.76 94
3411.90 89
3412.03 86
3412.17 82
3412.30 76
3412.43 68
3412.57 59
3412.70 50
3412.84 41
3412.97 35
3413.10 32
3413.24 33
3413.37 38
3413.51 48
3413.64 62
3413.77 78
3413.91 94
3414.04 109
3414.18 119
3414.31 125
3414.44 124
3414.58 118
3414.71 108
3414.85 97
3414.98 86
3415.11 77
3415.25 72
3415.38 71
3415.52 75
3415.65 82
3415.78 91
3415.92 101
3416.05 111
3416.19 119
3416.32 125
3416.45 128
3416.59 128
3416.72 128
3416.86 127
3416.99 126
3417.12 127
3417.26 130
3417.39 134
3417.53 141
3417.66 147
3417.80 154
3417.93 159
3418.06 164
3418.20 168
3418.33 173
3418.47 179
3418.60 188
3418.73 199
3418.87 211
3419.00 223
3419.14 234
3419.27 242
3419.40 246
3419.54 245
3419.67 240
3419.81 232
3419.94 220
3420.08 207
3420.21 194
3420.34 182
3420.48 172
3420.61 165
3420.75 160
3420.88 157
3421.01 155
3421.15 153
3421.28 149
3421.42 145
3421.55 139
3421.69 133
3421.82 128
3421.95 124
3422.09 120
3422.22 115
3422.36 109
3422.49 102
3422.62 93
3422.76 84
3422.89 74
3423.03 66
3423.16 60
3423.30 57
3423.43 54
3423.56 54
3423.70 53
3423.83 53
3423.97 52
3424.10 51
3424.23 49
3424.37 47
3424.50 44
3424.64 40
3424.77 37
3424.91 34
3425.04 33
3425.17 32
3425.31 34
3425.44 36
3425.58 38
3425.71 41
3425.85 42
3425.98 42
3426.11 40
3426.25 37
3426.38 32
3426.52 26
3426.65 23
3426.79 21
3426.92 23
3427.05 29
3427.19 39
3427.32 51
3427.46 64
3427.59 77
3427.73 88
3427.86 95
3427.99 100
3428.13 101
3428.26 99
3428.40 96
3428.53 93
3428.67 90
3428.80 90
3428.93 92
3429.07 98
3429.20 106
3429.34 115
3429.47 125
3429.61 133
3429.74 139
3429.87 141
3430.01 139
3430.14 136
3430.28 132
3430.41 129
3430.55 128
3430.68 129
3430.82 132
3430.95 136
3431.08 141
3431.22 147
3431.35 153
3431.49 161
3431.62 170
3431.76 179
3431.89 189
3432.02 197
3432.16 202
3432.29 204
3432.43 202
3432.56 198
3432.70 195
3432.83 195
3432.97 199
3433.10 208
3433.23 221
3433.37 239
3433.50 259
3433.64 280
3433.77 303
3433.91 326
3434.04 351
3434.17 376
3434.31 400
3434.44 424
3434.58 446
3434.71 466
3434.85 484
3434.98 500
3435.12 515
3435.25 529
3435.38 543
3435.52 555
3435.65 567
3435.79 575
3435.92 580
3436.06 581
3436.19 576
3436.33 566
3436.46 550
3436.59 528
3436.73 503
3436.86 475
3437.00 448
3437.13 422
3437.27 401
3437.40 384
3437.54 373
3437.67 366
3437.81 360
3437.94 355
3438.07 349
3438.21 339
3438.34 326
3438.48 311
3438.61 293
3438.75 276
3438.88 259
3439.02 246
3439.15 237
3439.28 232
3439.42 230
3439.55 231
3439.69 233
3439.82 235
3439.96 237
3440.09 238
3440.23 238
3440.36 239
3440.50 239
3440.63 238
3440.76 236
3440.90 233
3441.03 227
3441.17 221
3441.30 213
3441.44 207
3441.57 201
3441.71 196
3441.84 191
3441.98 186
3442.11 179
3442.24 173
3442.38 167
3442.51 163
3442.65 162
3442.78 164
3442.92 169
3443.05 177
3443.19 186
3443.32 195
3443.46 203
3443.59 208
3443.73 211
3443.86 210
3443.99 205
3444.13 197
3444.26 186
3444.40 173
3444.53 158
3444.67 143
3444.80 129
3444.94 116
3445.07 104
3445.21 95
3445.34 87
3445.48 82
3445.61 79
3445.74 79
3445.88 80
3446.01 81
3446.15 81
3446.28 79
3446.42 74
3446.55 66
3446.69 57
3446.82 46
3446.96 37
3447.09 31
3447.23 29
3447.36 30
3447.50 34
3447.63 40
3447.76 46
3447.90 52
3448.03 57
3448.17 59
3448.30 59
3448.44 57
3448.57 54
3448.71 50
3448.84 47
3448.98 46
3449.11 46
3449.25 48
3449.38 50
3449.52 53
3449.65 55
3449.79 56
3449.92 56
3450.05 56
3450.19 57
3450.32 60
3450.46 66
3450.59 75
3450.73 85
3450.86 96
3451.00 107
3451.13 117
3451.27 123
3451.40 127
3451.54 126
3451.67 122
3451.81 116
3451.94 108
3452.08 99
3452.21 91
3452.35 85
3452.48 80
3452.62 78
3452.75 77
3452.88 77
3453.02 77
3453.15 76
3453.29 73
3453.42 68
3453.56 61
3453.69 53
3453.83 44
3453.96 34
3454.10 25
3454.23 17
3454.37 10
3454.50 5
3454.64 1
3454.77 0
3454.91 0
3455.04 0
3455.18 0
3455.31 2
3455.45 7
3455.58 15
3455.72 24
3455.85 34
3455.99 43
3456.12 50
3456.26 53
3456.39 52
3456.53 45
3456.66 34
3456.79 22
3456.93 10
3457.06 0
3457.20 0
3457.33 0
3457.47 0
3457.60 0
3457.74 0
3457.87 1
3458.01 1
3458.14 0
3458.28 0
3458.41 0
3458.55 0
3458.68 5
3458.82 14
3458.95 27
3459.09 42
3459.22 58
3459.36 71
3459.49 82
3459.63 89
3459.76 92
3459.90 91
3460.03 89
3460.17 85
3460.30 81
3460.44 78
3460.57 77
3460.71 79
3460.84 83
3460.98 89
3461.11 95
3461.25 102
3461.38 106
3461.52 108
3461.65 107
3461.79 103
3461.92 99
3462.06 96
3462.19 96
3462.33 100
3462.46 108
3462.60 118
3462.73 128
3462.87 137
3463.00 143
3463.14 145
3463.27 144
3463.41 141
3463.54 136
3463.68 131
3463.81 126
3463.95 123
3464.08 120
3464.22 117
3464.35 114
3464.49 110
3464.62 105
3464.76 97
3464.89 87
3465.03 77
3465.16 66
3465.30 55
3465.43 45
3465.57 36
3465.70 28
3465.84 21
3465.97 17
3466.11 15
3466.24 15
3466.38 19
3466.51 26
3466.65 34
3466.78 44
3466.92 51
3467.05 55
3467.19 56
3467.32 53
3467.46 49
3467.59 46
3467.73 45
3467.86 48
3468.00 55
3468.13 65
3468.27 75
3468.40 84
3468.54 90
3468.67 93
3468.81 93
3468.94 93
3469.08 93
3469.21 95
3469.35 98
3469.48 103
3469.62 108
3469.75 111
3469.89 113
3470.02 112
3470.16 109
3470.29 105
3470.43 101
3470.56 98
3470.70 96
3470.83 96
3470.97 96
3471.11 96
3471.24 95
3471.38 93
3471.51 90
3471.65 86
3471.78 84
3471.92 84
3472.05 88
3472.19 95
3472.32 104
3472.46 114
3472.59 124
3472.73 132
3472.86 138
3473.00 141
3473.13 142
3473.27 143
3473.40 143
3473.54 144
3473.67 145
3473.81 146
3473.94 145
3474.08 144
3474.21 141
3474.35 138
3474.48 133
3474.62 129
3474.75 125
3474.89 123
3475.03 123
3475.16 126
3475.30 132
3475.43 140
3475.57 150
3475.70 161
3475.84 172
3475.97 181
3476.11 187
3476.24 190
3476.38 189
3476.51 185
3476.65 178
3476.78 172
3476.92 166
3477.05 163
3477.19 163
3477.32 165
3477.46 170
3477.59 175
3477.73 179
3477.87 182
3478.00 182
3478.14 179
3478.27 174
3478.41 168
3478.54 162
3478.68 157
3478.81 152
3478.95 149
3479.08 148
3479.22 148
3479.35 150
3479.49 152
3479.62 154
3479.76 154
3479.89 153
3480.03 150
3480.17 145
3480.30 138
3480.44 132
3480.57 125
3480.71 121
3480.84 118
3480.98 117
3481.11 116
3481.25 117
3481.38 116
3481.52 115
3481.65 112
3481.79 109
3481.92 104
3482.06 99
3482.20 96
3482.33 95
3482.47 95
3482.60 99
3482.74 103
3482.87 108
3483.01 112
3483.14 114
3483.28 113
3483.41 110
3483.55 105
3483.68 99
3483.82 93
3483.96 87
3484.09 82
3484.23 77
3484.36 72
3484.50 67
3484.63 61
3484.77 53
3484.90 45
3485.04 37
3485.17 29
3485.31 23
3485.44 18
3485.58 16
3485.72 14
3485.85 14
3485.99 14
3486.12 13
3486.26 10
3486.39 7
3486.53 3
3486.66 0
3486.80 0
3486.93 0
3487.07 0
3487.21 0
3487.34 0
3487.48 0
3487.61 1
3487.75 0
3487.88 0
3488.02 0
3488.15 0
3488.29 2
3488.42 7
3488.56 15
3488.70 24
3488.83 33
3488.97 41
3489.10 46
3489.24 47
3489.37 44
3489.51 38
3489.64 31
3489.78 25
3489.92 21
3490.05 20
3490.19 21
3490.32 23
3490.46 26
3490.59 29
3490.73 31
3490.86 33
3491.00 35
3491.13 38
3491.27 42
3491.41 49
3491.54 57
3491.68 66
3491.81 74
3491.95 79
3492.08 81
3492.22 79
3492.35 75
3492.49 67
3492.63 59
3492.76 50
3492.90 43
3493.03 38
3493.17 36
3493.30 37
3493.44 42
3493.57 51
3493.71 64
3493.85 78
3493.98 91
3494.12 102
3494.25 107
3494.39 108
3494.52 105
3494.66 100
3494.80 95
3494.93 92
3495.07 92
3495.20 96
3495.34 101
3495.47 108
3495.61 113
3495.74 116
3495.88 117
3496.02 115
3496.15 113
3496.29 110
3496.42 107
3496.56 105
3496.69 105
3496.83 105
3496.97 107
3497.10 109
3497.24 111
3497.37 113
3497.51 115
3497.64 117
3497.78 118
3497.91 120
3498.05 120
3498.19 120
3498.32 119
3498.46 116
3498.59 113
3498.73 109
3498.86 105
3499.00 102
3499.14 98
3499.27 93
3499.41 86
3499.54 75
3499.68 62
3499.81 46
3499.95 29
3500.09 14
3500.22 2
3500.36 0
3500.49 0
3500.63 0
3500.76 0
3500.90 0
3501.04 0
3501.17 0
3501.31 0
3501.44 0
3501.58 1
3501.71 4
3501.85 8
3501.99 14
3502.12 20
3502.26 25
3502.39 29
3502.53 32
3502.66 35
3502.80 39
3502.94 44
3503.07 50
3503.21 59
3503.34 69
3503.48 78
3503.61 87
3503.75 94
3503.89 98
3504.02 97
3504.16 94
3504.29 88
3504.43 81
3504.57 76
3504.70 72
3504.84 69
3504.97 69
3505.11 69
3505.24 68
3505.38 67
3505.52 64
3505.65 60
3505.79 56
3505.92 52
3506.06 49
3506.20 48
3506.33 49
3506.47 51
3506.60 55
3506.74 60
3506.87 65
3507.01 71
3507.15 77
3507.28 82
3507.42 85
3507.55 85
3507.69 83
3507.83 76
3507.96 66
3508.10 53
3508.23 39
3508.37 26
3508.50 15
3508.64 9
3508.78 8
3508.91 12
3509.05 19
3509.18 30
3509.32 42
3509.46 54
3509.59 66
3509.73 77
3509.86 88
3510.00 98
3510.13 107
3510.27 114
3510.41 119
3510.54 121
3510.68 120
3510.81 118
3510.95 115
3511.09 113
3511.22 114
3511.36 119
3511.49 128
3511.63 141
3511.77 154
3511.90 168
3512.04 180
3512.17 189
3512.31 197
3512.45 205
3512.58 213
3512.72 220
3512.85 227
3512.99 231
3513.13 232
3513.26 228
3513.40 219
3513.53 205
3513.67 191
3513.81 180
3513.94 174
3514.08 177
3514.21 187
3514.35 205
3514.49 227
3514.62 251
3514.76 272
3514.89 290
3515.03 303
3515.17 314
3515.30 324
3515.44 336
3515.57 351
3515.71 371
3515.85 395
3515.98 421
3516.12 446
3516.25 469
3516.39 487
3516.53 499
3516.66 506
3516.80 509
3516.93 509
3517.07 507
3517.21 504
3517.34 503
3517.48 504
3517.61 508
3517.75 516
3517.89 528
3518.02 543
3518.16 561
3518.29 580
3518.43 598
3518.57 615
3518.70 630
3518.84 642
3518.97 650
3519.11 655
3519.25 655
3519.38 650
3519.52 638
3519.65 620
3519.79 597
3519.93 571
3520.06 543
3520.20 516
3520.33 491
3520.47 469
3520.61 452
3520.74 438
3520.88 426
3521.02 415
3521.15 406
3521.29 396
3521.42 386
3521.56 376
3521.70 365
3521.83 354
3521.97 342
3522.10 331
3522.24 321
3522.38 314
3522.51 309
3522.65 310
3522.78 315
3522.92 325
3523.06 338
3523.19 351
3523.33 363
3523.47 371
3523.60 374
3523.74 372
3523.87 367
3524.01 360
3524.15 353
3524.28 348
3524.42 346
3524.56 347
3524.69 348
3524.83 349
3524.96 349
3525.10 346
3525.24 340
3525.37 330
3525.51 319
3525.64 307
3525.78 295
3525.92 283
3526.05 273
3526.19 263
3526.33 254
3526.46 246
3526.60 240
3526.73 237
3526.87 238
3527.01 243
3527.14 252
3527.28 263
3527.42 275
3527.55 286
3527.69 294
3527.82 298
3527.96 298
3528.10 292
3528.23 284
3528.37 272
3528.51 258
3528.64 244
3528.78 230
3528.91 217
3529.05 206
3529.19 196
3529.32 189
3529.46 183
3529.60 180
3529.73 179
3529.87 180
3530.00 183
3530.14 188
3530.28 193
3530.41 198
3530.55 200
3530.69 200
3530.82 196
3530.96 189
3531.09 181
3531.23 174
3531.37 170
3531.50 168
3531.64 170
3531.78 174
3531.91 180
3532.05 187
3532.19 193
3532.32 199
3532.46 203
3532.59 205
3532.73 206
3532.87 206
3533.00 206
3533.14 206
3533.28 208
3533.41 213
3533.55 220
3533.68 231
3533.82 243
3533.96 256
3534.09 267
3534.23 275
3534.37 279
3534.50 279
3534.64 275
3534.78 269
3534.91 261
3535.05 253
3535.18 246
3535.32 239
3535.46 233
3535.59 227
3535.73 223
3535.87 219
3536.00 216
3536.14 214
3536.28 212
3536.41 209
3536.55 206
3536.69 201
3536.82 195
3536.96 189
3537.09 185
3537.23 184
3537.37 185
3537.50 190
3537.64 196
3537.78 203
3537.91 208
3538.05 210
3538.19 209
3538.32 203
3538.46 193
3538.60 181
3538.73 167
3538.87 152
3539.00 137
3539.14 125
3539.28 115
3539.41 109
3539.55 106
3539.69 108
3539.82 113
3539.96 121
3540.10 131
3540.23 140
3540.37 148
3540.51 154
3540.64 158
3540.78 160
3540.92 159
3541.05 155
3541.19 151
3541.32 147
3541.46 143
3541.60 139
3541.73 137
3541.87 137
3542.01 138
3542.14 141
3542.28 145
3542.42 150
3542.55 156
3542.69 163
3542.83 171
3542.96 179
3543.10 186
3543.24 191
3543.37 194
3543.51 193
3543.65 188
3543.78 181
3543.92 172
3544.06 163
3544.19 155
3544.33 152
3544.47 152
3544.60 155
3544.74 162
3544.87 170
3545.01 176
3545.15 179
3545.28 179
3545.42 174
3545.56 165
3545.69 154
3545.83 143
3545.97 134
3546.10 128
3546.24 124
3546.38 124
3546.51 126
3546.65 130
3546.79 135
3546.92 140
3547.06 146
3547.20 153
3547.33 161
3547.47 168
3547.61 175
3547.74 181
3547.88 185
3548.02 187
3548.15 187
3548.29 187
3548.43 186
3548.56 186
3548.70 188
3548.84 191
3548.97 195
3549.11 199
3549.25 203
3549.38 206
3549.52 207
3549.66 206
3549.79 202
3549.93 195
3550.07 185
3550.20 173
3550.34 160
3550.48 148
3550.61 137
3550.75 128
3550.89 122
3551.02 118
3551.16 116
3551.30 114
3551.43 112
3551.57 109
3551.71 106
3551.84 104
3551.98 103
3552.12 103
3552.25 106
3552.39 111
3552.53 117
3552.66 123
3552.80 128
3552.94 131
3553.07 131
3553.21 129
3553.35 126
3553.48 122
3553.62 119
3553.76 118
3553.89 118
3554.03 120
3554.17 123
3554.30 126
3554.44 129
3554.58 130
3554.71 131
3554.85 130
3554.99 128
3555.12 124
3555.26 121
3555.40 117
3555.54 115
3555.67 115
3555.81 117
3555.95 121
3556.08 126
3556.22 130
3556.36 133
3556.49 133
3556.63 130
3556.77 125
3556.90 119
3557.04 112
3557.18 105
3557.31 100
3557.45 94
3557.59 88
3557.72 81
3557.86 71
3558.00 60
3558.13 47
3558.27 33
3558.41 20
3558.54 8
3558.68 0
3558.82 0
3558.96 0
3559.09 0
3559.23 0
3559.37 0
3559.50 0
3559.64 0
3559.78 0
3559.91 3
3560.05 16
3560.19 32
3560.32 51
3560.46 73
3560.60 94
3560.73 114
3560.87 131
3561.01 143
3561.15 152
3561.28 157
3561.42 159
3561.56 159
3561.69 158
3561.83 155
3561.97 150
3562.10 142
3562.24 131
3562.38 117
3562.51 101
3562.65 84
3562.79 69
3562.92 57
3563.06 49
3563.20 46
3563.34 46
3563.47 48
3563.61 51
3563.75 55
3563.88 57
3564.02 58
3564.16 57
3564.29 54
3564.43 49
3564.57 43
3564.71 37
3564.84 31
3564.98 26
3565.12 23
3565.25 21
3565.39 20
3565.53 20
3565.66 20
3565.80 21
3565.94 22
3566.07 25
3566.21 29
3566.35 36
3566.49 44
3566.62 55
3566.76 66
3566.90 77
3567.03 88
3567.17 99
3567.31 109
3567.44 120
3567.58 131
3567.72 144
3567.86 158
3567.99 172
3568.13 184
3568.27 192
3568.40 197
3568.54 197
3568.68 192
3568.81 184
3568.95 176
3569.09 168
3569.23 162
3569.36 159
3569.50 159
3569.64 160
3569.77 163
3569.91 166
3570.05 169
3570.19 170
3570.32 171
3570.46 172
3570.60 173
3570.73 175
3570.87 176
3571.01 178
3571.14 179
3571.28 179
3571.42 178
3571.56 175
3571.69 170
3571.83 163
3571.97 154
3572.10 146
3572.24 137
3572.38 129
3572.52 123
3572.65 121
3572.79 122
3572.93 127
3573.06 134
3573.20 144
3573.34 155
3573.48 165
3573.61 174
3573.75 181
3573.89 186
3574.02 188
3574.16 190
3574.30 190
3574.44 189
3574.57 187
3574.71 183
3574.85 178
3574.98 171
3575.12 162
3575.26 153
3575.40 143
3575.53 134
3575.67 126
3575.81 121
3575.94 118
3576.08 117
3576.22 118
3576.36 121
3576.49 124
3576.63 125
3576.77 123
3576.90 119
3577.04 111
3577.18 101
3577.32 89
3577.45 78
3577.59 69
3577.73 62
3577.86 58
3578.00 58
3578.14 61
3578.28 65
3578.41 71
3578.55 78
3578.69 87
3578.83 98
3578.96 109
3579.10 120
3579.24 130
3579.37 137
3579.51 141
3579.65 141
3579.79 137
3579.92 131
3580.06 125
3580.20 120
3580.33 117
3580.47 116
3580.61 117
3580.75 121
3580.88 126
3581.02 133
3581.16 141
3581.30 149
3581.43 157
3581.57 165
3581.71 172
3581.84 177
3581.98 178
3582.12 176
3582.26 170
3582.39 161
3582.53 149
3582.67 137
3582.81 127
3582.94 120
3583.08 119
3583.22 125
3583.35 138
3583.49 156
3583.63 178
3583.77 201
3583.90 224
3584.04 245
3584.18 264
3584.32 282
3584.45 299
3584.59 316
3584.73 332
3584.87 346
3585.00 357
3585.14 366
3585.28 372
3585.41 377
3585.55 383
3585.69 391
3585.83 402
3585.96 416
3586.10 430
3586.24 445
3586.38 457
3586.51 467
3586.65 475
3586.79 479
3586.93 482
3587.06 483
3587.20 481
3587.34 478
3587.48 473
3587.61 467
3587.75 461
3587.89 454
3588.02 447
3588.16 442
3588.30 437
3588.44 433
3588.57 429
3588.71 427
3588.85 427
3588.99 427
3589.12 429
3589.26 431
3589.40 432
3589.54 433
3589.67 431
3589.81 428
3589.95 422
3590.09 414
3590.22 405
3590.36 394
3590.50 383
3590.64 370
3590.77 357
3590.91 344
3591.05 331
3591.19 319
3591.32 307
3591.46 295
3591.60 283
3591.74 272
3591.87 259
3592.01 247
3592.15 235
3592.29 224
3592.42 214
3592.56 207
3592.70 204
3592.84 204
3592.97 207
3593.11 212
3593.25 217
3593.39 219
3593.52 218
3593.66 213
3593.80 204
3593.94 192
3594.07 179
3594.21 165
3594.35 152
3594.49 142
3594.62 135
3594.76 132
3594.90 133
3595.04 138
3595.17 148
3595.31 162
3595.45 178
3595.59 194
3595.72 209
3595.86 219
3596.00 225
3596.14 226
3596.27 221
3596.41 213
3596.55 204
3596.69 194
3596.82 185
3596.96 176
3597.10 169
3597.24 162
3597.37 157
3597.51 153
3597.65 150
3597.79 149
3597.92 150
3598.06 152
3598.20 155
3598.34 157
3598.47 158
3598.61 158
3598.75 158
3598.89 157
3599.03 155
3599.16 154
3599.30 152
3599.44 151
3599.58 149
3599.71 147
3599.85 146
3599.99 146
3600.13 147
3600.26 149
3600.40 154
3600.54 160
3600.68 168
3600.81 177
3600.95 187
3601.09 198
3601.23 208
3601.36 219
3601.50 228
3601.64 237
3601.78 245
3601.92 251
3602.05 256
3602.19 260
3602.33 261
3602.47 261
3602.60 259
3602.74 256
3602.88 253
3603.02 250
3603.15 249
3603.29 249
3603.43 250
3603.57 252
3603.71 254
3603.84 256
3603.98 256
3604.12 254
3604.26 252
3604.39 249
3604.53 245
3604.67 241
3604.81 238
3604.94 235
3605.08 232
3605.22 230
3605.36 227
3605.50 223
3605.63 218
3605.77 210
3605.91 200
3606.05 189
3606.18 178
3606.32 169
3606.46 162
3606.60 158
3606.74 157
3606.87 159
3607.01 161
3607.15 163
3607.29 164
3607.42 163
3607.56 162
3607.70 160
3607.84 158
3607.98 157
3608.11 156
3608.25 155
3608.39 155
3608.53 155
3608.66 154
3608.80 153
3608.94 152
3609.08 148
3609.22 142
3609.35 135
3609.49 126
3609.63 117
3609.77 110
3609.90 106
3610.04 104
3610.18 106
3610.32 109
3610.46 115
3610.59 122
3610.73 128
3610.87 135
3611.01 142
3611.14 148
3611.28 153
3611.42 157
3611.56 159
3611.70 157
3611.83 152
3611.97 144
3612.11 132
3612.25 117
3612.39 102
3612.52 87
3612.66 74
3612.80 63
3612.94 57
3613.07 54
3613.21 53
3613.35 55
3613.49 57
3613.63 61
3613.76 65
3613.90 69
3614.04 75
3614.18 82
3614.32 89
3614.45 98
3614.59 108
3614.73 120
3614.87 132
3615.01 146
3615.14 159
3615.28 172
3615.42 182
3615.56 189
3615.69 193
3615.83 192
3615.97 188
3616.11 182
3616.25 173
3616.38 163
3616.52 153
3616.66 142
3616.80 131
3616.94 119
3617.07 109
3617.21 99
3617.35 90
3617.49 83
3617.63 77
3617.76 72
3617.90 70
3618.04 70
3618.18 73
3618.32 78
3618.45 85
3618.59 94
3618.73 101
3618.87 108
3619.01 112
3619.14 114
3619.28 114
3619.42 114
3619.56 113
3619.70 113
3619.83 112
3619.97 111
3620.11 108
3620.25 103
3620.39 97
3620.52 89
3620.66 79
3620.80 70
3620.94 59
3621.08 48
3621.21 37
3621.35 25
3621.49 13
3621.63 1
3621.77 0
3621.90 0
3622.04 0
3622.18 0
3622.32 0
3622.46 0
3622.59 0
3622.73 0
3622.87 9
3623.01 20
3623.15 29
3623.28 37
3623.42 42
3623.56 46
3623.70 47
3623.84 45
3623.98 41
3624.11 35
3624.25 27
3624.39 17
3624.53 7
3624.67 0
3624.80 0
3624.94 0
3625.08 0
3625.22 0
3625.36 6
3625.49 16
3625.63 24
3625.77 32
3625.91 37
3626.05 41
3626.18 43
3626.32 43
3626.46 41
3626.60 38
3626.74 32
3626.88 25
3627.01 18
3627.15 13
3627.29 12
3627.43 15
3627.57 22
3627.70 32
3627.84 44
3627.98 54
3628.12 64
3628.26 70
3628.40 75
3628.53 78
3628.67 80
3628.81 80
3628.95 80
3629.09 78
3629.22 76
3629.36 74
3629.50 71
3629.64 70
3629.78 70
3629.92 71
3630.05 72
3630.19 73
3630.33 72
3630.47 71
3630.61 68
3630.74 66
3630.88 66
3631.02 69
3631.16 77
3631.30 88
3631.44 103
3631.57 117
3631.71 129
3631.85 136
3631.99 136
3632.13 128
3632.27 115
3632.40 99
3632.54 82
3632.68 69
3632.82 61
3632.96 58
3633.09 63
3633.23 72
3633.37 84
3633.51 97
3633.65 109
3633.79 120
3633.92 130
3634.06 138
3634.20 146
3634.34 154
3634.48 161
3634.62 168
3634.75 171
3634.89 172
3635.03 169
3635.17 164
3635.31 157
3635.45 151
3635.58 146
3635.72 144
3635.86 144
3636.00 146
3636.14 148
3636.28 150
3636.41 149
3636.55 145
3636.69 139
3636.83 131
3636.97 122
3637.11 114
3637.24 108
3637.38 106
3637.52 106
3637.66 108
3637.80 109
3637.94 109
3638.07 105
3638.21 98
3638.35 86
3638.49 73
3638.63 59
3638.77 47
3638.90 39
3639.04 35
3639.18 36
3639.32 40
3639.46 46
3639.60 53
3639.73 60
3639.87 67
3640.01 73
3640.15 79
3640.29 85
3640.43 94
3640.56 104
3640.70 115
3640.84 128
3640.98 141
3641.12 152
3641.26 162
3641.39 169
3641.53 173
3641.67 175
3641.81 173
3641.95 169
3642.09 164
3642.23 157
3642.36 149
3642.50 141
3642.64 134
3642.78 130
3642.92 127
3643.06 127
3643.19 129
3643.33 130
3643.47 132
3643.61 132
3643.75 132
3643.89 132
3644.03 131
3644.16 131
3644.30 131
3644.44 130
3644.58 127
3644.72 122
3644.86 115
3644.99 106
3645.13 98
3645.27 91
3645.41 86
3645.55 83
3645.69 83
3645.83 83
3645.96 83
3646.10 83
3646.24 82
3646.38 80
3646.52 78
3646.66 77
3646.80 77
3646.93 78
3647.07 80
3647.21 83
3647.35 88
3647.49 94
3647.63 103
3647.76 115
3647.90 129
3648.04 144
3648.18 160
3648.32 174
3648.46 186
3648.60 194
3648.73 197
3648.87 195
3649.01 190
3649.15 181
3649.29 171
3649.43 162
3649.57 153
3649.70 148
3649.84 146
3649.98 147
3650.12 151
3650.26 157
3650.40 162
3650.54 166
3650.67 167
3650.81 164
3650.95 158
3651.09 149
3651.23 137
3651.37 124
3651.51 111
3651.64 99
3651.78 88
3651.92 80
3652.06 76
3652.20 74
3652.34 75
3652.48 79
3652.62 83
3652.75 89
3652.89 94
3653.03 98
3653.17 101
3653.31 103
3653.45 104
3653.59 104
3653.72 104
3653.86 104
3654.00 103
3654.14 103
3654.28 104
3654.42 104
3654.56 103
3654.69 102
3654.83 100
3654.97 96
3655.11 91
3655.25 86
3655.39 81
3655.53 78
3655.67 77
3655.80 78
3655.94 79
3656.08 81
3656.22 82
3656.36 84
3656.50 85
3656.64 87
3656.78 88
3656.91 90
3657.05 90
3657.19 90
3657.33 87
3657.47 84
3657.61 80
3657.75 76
3657.88 73
3658.02 71
3658.16 71
3658.30 73
3658.44 77
3658.58 84
3658.72 92
3658.86 103
3658.99 115
3659.13 127
3659.27 138
3659.41 149
3659.55 159
3659.69 168
3659.83 177
3659.97 185
3660.10 193
3660.24 199
3660.38 204
3660.52 206
3660.66 206
3660.80 205
3660.94 204
3661.08 204
3661.22 206
3661.35 210
3661.49 215
3661.63 221
3661.77 226
3661.91 231
3662.05 233
3662.19 233
3662.33 232
3662.46 229
3662.60 225
3662.74 219
3662.88 214
3663.02 208
3663.16 204
3663.30 202
3663.44 202
3663.58 203
3663.71 206
3663.85 209
3663.99 212
3664.13 213
3664.27 213
3664.41 211
3664.55 206
3664.69 199
3664.82 190
3664.96 181
3665.10 171
3665.24 163
3665.38 158
3665.52 154
3665.66 152
3665.80 152
3665.94 153
3666.07 153
3666.21 153
3666.35 151
3666.49 148
3666.63 143
3666.77 137
3666.91 131
3667.05 123
3667.19 114
3667.32 105
3667.46 96
3667.60 89
3667.74 83
3667.88 81
3668.02 80
3668.16 82
3668.30 86
3668.44 90
3668.57 93
3668.71 96
3668.85 99
3668.99 101
3669.13 103
3669.27 105
3669.41 106
3669.55 109
3669.69 112
3669.83 115
3669.96 119
3670.10 123
3670.24 127
3670.38 130
3670.52 130
3670.66 128
3670.80 123
3670.94 117
3671.08 110
3671.22 104
3671.35 100
3671.49 98
3671.63 98
3671.77 101
3671.91 104
3672.05 107
3672.19 109
3672.33 111
3672.47 110
3672.61 108
3672.74 105
3672.88 101
3673.02 97
3673.16 93
3673.30 90
3673.44 89
3673.58 87
3673.72 86
3673.86 85
3674.00 84
3674.13 81
3674.27 79
3674.41 78
3674.55 77
3674.69 78
3674.83 80
3674.97 83
3675.11 86
3675.25 89
3675.39 92
3675.52 93
3675.66 93
3675.80 92
3675.94 89
3676.08 85
3676.22 80
3676.36 75
3676.50 71
3676.64 66
3676.78 63
3676.92 60
3677.05 58
3677.19 55
3677.33 50
3677.47 44
3677.61 37
3677.75 29
3677.89 20
3678.03 12
3678.17 4
3678.31 0
3678.45 0
3678.58 0
3678.72 0
3678.86 0
3679.00 0
3679.14 0
3679.28 0
3679.42 0
3679.56 10
3679.70 22
3679.84 35
3679.98 47
3680.12 58
3680.25 68
3680.39 76
3680.53 83
3680.67 87
3680.81 88
3680.95 87
3681.09 83
3681.23 77
3681.37 70
3681.51 62
3681.65 54
3681.79 48
3681.92 42
3682.06 37
3682.20 32
3682.34 29
3682.48 27
3682.62 26
3682.76 27
3682.90 29
3683.04 31
3683.18 34
3683.32 36
3683.46 36
3683.59 37
3683.73 36
3683.87 36
3684.01 37
3684.15 38
3684.29 40
3684.43 41
3684.57 42
3684.71 42
3684.85 41
3684.99 38
3685.13 34
3685.27 29
3685.40 24
3685.54 18
3685.68 13
3685.82 8
3685.96 5
3686.10 4
3686.24 5
3686.38 8
3686.52 14
3686.66 22
3686.80 31
3686.94 40
3687.08 48
3687.22 55
3687.35 61
3687.49 64
3687.63 64
3687.77 63
3687.91 61
3688.05 58
3688.19 56
3688.33 55
3688.47 55
3688.61 57
3688.75 60
3688.89 64
3689.03 67
3689.17 71
3689.30 74
3689.44 78
3689.58 80
3689.72 83
3689.86 85
3690.00 86
3690.14 85
3690.28 82
3690.42 77
3690.56 70
3690.70 62
3690.84 52
3690.98 43
3691.12 35
3691.26 27
3691.40 19
3691.53 12
3691.67 5
3691.81 0
3691.95 0
3692.09 0
3692.23 0
3692.37 0
3692.51 0
3692.65 0
3692.79 0
3692.93 7
3693.07 13
3693.21 16
3693.35 17
3693.49 14
3693.63 10
3693.76 5
3693.90 1
3694.04 0
3694.18 2
3694.32 6
3694.46 11
3694.60 17
3694.74 22
3694.88 27
3695.02 30
3695.16 33
3695.30 36
3695.44 40
3695.58 43
3695.72 46
3695.86 49
3696.00 50
3696.13 51
3696.27 51
3696.41 51
3696.55 52
3696.69 53
3696.83 55
3696.97 59
3697.11 63
3697.25 68
3697.39 74
3697.53 80
3697.67 87
3697.81 93
3697.95 100
3698.09 108
3698.23 115
3698.37 122
3698.51 127
3698.65 130
3698.78 131
3698.92 130
3699.06 128
3699.20 126
3699.34 124
3699.48 124
3699.62 125
3699.76 126
3699.90 128
3700.04 128
3700.18 128
3700.32 126
3700.46 124
3700.60 121
3700.74 118
3700.88 116
3701.02 115
3701.16 116
3701.30 118
3701.44 122
3701.58 129
3701.72 136
3701.85 144
3701.99 153
3702.13 160
3702.27 167
3702.41 173
3702.55 179
3702.69 186
3702.83 194
3702.97 204
3703.11 215
3703.25 227
3703.39 238
3703.53 247
3703.67 253
3703.81 256
3703.95 256
3704.09 256
3704.23 255
3704.37 254
3704.51 253
3704.65 253
3704.79 251
3704.93 249
3705.07 246
3705.20 243
3705.34 240
3705.48 238
3705.62 238
3705.76 238
3705.90 238
3706.04 237
3706.18 234
3706.32 229
3706.46 222
3706.60 215
3706.74 207
3706.88 198
3707.02 190
3707.16 180
3707.30 169
3707.44 157
3707.58 143
3707.72 130
3707.86 116
3708.00 103
3708.14 92
3708.28 83
3708.42 75
3708.56 69
3708.70 64
3708.84 60
3708.98 58
3709.12 54
3709.26 50
3709.39 45
3709.53 37
3709.67 29
3709.81 21
3709.95 15
3710.09 11
3710.23 11
3710.37 15
3710.51 21
3710.65 29
3710.79 38
3710.93 49
3711.07 59
3711.21 70
3711.35 79
3711.49 87
3711.63 93
3711.77 97
3711.91 97
3712.05 95
3712.19 90
3712.33 84
3712.47 78
3712.61 70
3712.75 63
3712.89 57
3713.03 51
3713.17 45
3713.31 40
3713.45 36
3713.59 31
3713.73 26
3713.87 21
3714.01 15
3714.15 8
3714.29 2
3714.43 0
3714.57 0
3714.71 0
3714.85 0
3714.98 4
3715.12 10
3715.26 15
3715.40 19
3715.54 21
3715.68 21
3715.82 18
3715.96 15
3716.10 13
3716.24 11
3716.38 11
3716.52 13
3716.66 16
3716.80 20
3716.94 24
3717.08 27
3717.22 29
3717.36 32
3717.50 35
3717.64 38
3717.78 41
3717.92 44
3718.06 45
3718.20 44
3718.34 41
3718.48 36
3718.62 30
3718.76 25
3718.90 22
3719.04 21
3719.18 24
3719.32 29
3719.46 34
3719.60 38
3719.74 40
3719.88 39
3720.02 34
3720.16 28
3720.30 21
3720.44 15
3720.58 12
3720.72 12
3720.86 14
3721.00 19
3721.14 26
3721.28 34
3721.42 40
3721.56 46
3721.70 50
3721.84 53
3721.98 54
3722.12 54
3722.26 53
3722.40 53
3722.54 52
3722.68 51
3722.82 51
3722.96 50
3723.10 50
3723.24 51
3723.38 52
3723.52 55
3723.66 59
3723.80 65
3723.94 71
3724.08 77
3724.22 82
3724.36 85
3724.50 87
3724.64 88
3724.78 88
3724.92 88
3725.06 88
3725.20 89
3725.34 89
3725.48 87
3725.62 82
3725.76 73
3725.90 61
3726.04 47
3726.18 32
3726.32 19
3726.46 9
3726.60 5
3726.74 5
3726.88 9
3727.02 17
3727.16 27
3727.30 37
3727.44 47
3727.58 57
3727.72 65
3727.86 71
3728.00 76
3728.14 79
3728.28 80
3728.42 78
3728.56 74
3728.70 67
3728.84 58
3728.98 48
3729.12 38
3729.26 28
3729.40 22
3729.54 18
3729.68 18
3729.82 20
3729.96 24
3730.10 29
3730.24 34
3730.38 38
3730.52 41
3730.66 43
3730.80 44
3730.94 43
3731.08 41
3731.22 37
3731.36 31
3731.50 23
3731.64 15
3731.78 8
3731.92 3
3732.06 2
3732.20 5
3732.34 10
3732.48 16
3732.62 23
3732.76 28
3732.90 30
3733.04 30
3733.18 29
3733.32 25
3733.46 22
3733.60 19
3733.74 16
3733.88 12
3734.02 9
3734.16 4
3734.30 0
3734.44 0
3734.58 0
3734.72 0
3734.86 0
3735.00 0
3735.14 0
3735.28 0
3735.42 6
3735.56 11
3735.71 14
3735.85 16
3735.99 16
3736.13 15
3736.27 16
3736.41 17
3736.55 20
3736.69 23
3736.83 27
3736.97 30
3737.11 34
3737.25 37
3737.39 41
3737.53 45
3737.67 49
3737.81 52
3737.95 54
3738.09 55
3738.23 54
3738.37 53
3738.51 50
3738.65 47
3738.79 44
3738.93 41
3739.07 39
3739.21 37
3739.35 37
3739.49 37
3739.63 38
3739.77 40
3739.91 42
3740.05 45
3740.19 47
3740.33 49
3740.47 50
3740.61 52
3740.75 55
3740.89 59
3741.03 65
3741.17 72
3741.32 82
3741.46 94
3741.60 107
3741.74 120
3741.88 131
3742.02 142
3742.16 150
3742.30 156
3742.44 158
3742.58 157
3742.72 155
3742.86 151
3743.00 147
3743.14 145
3743.28 144
3743.42 146
3743.56 150
3743.70 155
3743.84 159
3743.98 159
3744.12 156
3744.26 149
3744.40 139
3744.54 127
3744.68 115
3744.82 104
3744.96 95
3745.10 89
3745.24 86
3745.38 84
3745.53 83
3745.67 83
3745.81 86
3745.95 90
3746.09 97
3746.23 107
3746.37 118
3746.51 130
3746.65 141
3746.79 151
3746.93 158
3747.07 162
3747.21 163
3747.35 162
3747.49 158
3747.63 153
3747.77 147
3747.91 140
3748.05 132
3748.19 123
3748.33 115
3748.47 105
3748.61 96
3748.75 87
3748.90 78
3749.04 71
3749.18 66
3749.32 64
3749.46 64
3749.60 68
3749.74 74
3749.88 80
3750.02 87
3750.16 91
3750.30 94
3750.44 95
3750.58 94
3750.72 93
3750.86 92
3751.00 93
3751.14 95
3751.28 98
3751.42 102
3751.56 106
3751.70 107
3751.85 104
3751.99 98
3752.13 86
3752.27 71
3752.41 53
3752.55 36
3752.69 21
3752.83 10
3752.97 5
3753.11 6
3753.25 12
3753.39 21
3753.53 32
3753.67 42
3753.81 49
3753.95 55
3754.09 59
3754.23 61
3754.37 64
3754.52 68
3754.66 74
3754.80 83
3754.94 93
3755.08 103
3755.22 112
3755.36 119
3755.50 123
3755.64 125
3755.78 125
3755.92 124
3756.06 122
3756.20 119
3756.34 117
3756.48 115
3756.62 112
3756.76 109
3756.90 105
3757.05 100
3757.19 96
3757.33 91
3757.47 86
3757.61 82
3757.75 76
3757.89 69
3758.03 61
3758.17 52
3758.31 43
3758.45 35
3758.59 31
3758.73 31
3758.87 37
3759.01 47
3759.15 61
3759.30 76
3759.44 90
3759.58 102
3759.72 110
3759.86 114
3760.00 116
3760.14 116
3760.28 117
3760.42 119
3760.56 122
3760.70 128
3760.84 136
3760.98 144
3761.12 151
3761.26 156
3761.41 160
3761.55 163
3761.69 164
3761.83 164
3761.97 164
3762.11 163
3762.25 161
3762.39 157
3762.53 152
3762.67 145
3762.81 138
3762.95 131
3763.09 124
3763.23 118
3763.37 113
3763.52 108
3763.66 105
3763.80 103
3763.94 102
3764.08 102
3764.22 102
3764.36 103
3764.50 103
3764.64 103
3764.78 102
3764.92 100
3765.06 97
3765.20 92
3765.35 87
3765.49 82
3765.63 77
3765.77 73
3765.91 70
3766.05 68
3766.19 67
3766.33 64
3766.47 61
3766.61 54
3766.75 46
3766.89 37
3767.03 27
3767.18 18
3767.32 12
3767.46 8
3767.60 7
3767.74 7
3767.88 9
3768.02 12
3768.16 14
3768.30 18
3768.44 22
3768.58 27
3768.72 32
3768.86 37
3769.01 41
3769.15 46
3769.29 49
3769.43 53
3769.57 58
3769.71 63
3769.85 69
3769.99 77
3770.13 85
3770.27 94
3770.41 103
3770.55 112
3770.70 120
3770.84 127
3770.98 132
3771.12 135
3771.26 136
3771.40 135
3771.54 132
3771.68 129
3771.82 126
3771.96 125
3772.10 125
3772.25 125
3772.39 126
3772.53 125
3772.67 123
3772.81 118
3772.95 112
3773.09 104
3773.23 96
3773.37 87
3773.51 80
3773.65 74
3773.79 70
3773.94 68
3774.08 68
3774.22 68
3774.36 69
3774.50 69
3774.64 69
3774.78 67
3774.92 64
3775.06 61
3775.20 59
3775.35 59
3775.49 61
3775.63 65
3775.77 71
3775.91 77
3776.05 82
3776.19 86
3776.33 89
3776.47 88
3776.61 85
3776.75 80
3776.90 72
3777.04 63
3777.18 53
3777.32 44
3777.46 36
3777.60 28
3777.74 22
3777.88 17
3778.02 13
3778.16 8
3778.31 3
3778.45 0
3778.59 0
3778.73 0
3778.87 0
3779.01 0
3779.15 0
3779.29 7
3779.43 18
3779.57 30
3779.72 40
3779.86 48
3780.00 51
3780.14 50
3780.28 44
3780.42 34
3780.56 21
3780.70 6
3780.84 0
3780.98 0
3781.13 0
3781.27 0
3781.41 0
3781.55 0
3781.69 0
3781.83 0
3781.97 8
3782.11 28
3782.25 50
3782.40 70
3782.54 89
3782.68 104
3782.82 115
3782.96 121
3783.10 124
3783.24 124
3783.38 123
3783.52 122
3783.67 121
3783.81 121
3783.95 120
3784.09 119
3784.23 116
3784.37 113
3784.51 109
3784.65 105
3784.79 102
3784.93 101
3785.08 101
3785.22 103
3785.36 105
3785.50 106
3785.64 107
3785.78 106
3785.92 104
3786.06 101
3786.21 97
3786.35 93
3786.49 89
3786.63 87
3786.77 87
3786.91 90
3787.05 96
3787.19 104
3787.33 113
3787.48 124
3787.62 133
3787.76 140
3787.90 145
3788.04 147
3788.18 147
3788.32 145
3788.46 141
3788.60 138
3788.75 134
3788.89 129
3789.03 124
3789.17 119
3789.31 113
3789.45 107
3789.59 102
3789.73 98
3789.88 95
3790.02 94
3790.16 94
3790.30 93
3790.44 92
3790.58 88
3790.72 83
3790.86 77
3791.01 70
3791.15 63
3791.29 59
3791.43 56
3791.57 57
3791.71 61
3791.85 67
3791.99 74
3792.14 82
3792.28 90
3792.42 97
3792.56 102
3792.70 106
3792.84 110
3792.98 113
3793.12 118
3793.27 123
3793.41 131
3793.55 140
3793.69 150
3793.83 160
3793.97 169
3794.11 177
3794.25 184
3794.40 189
3794.54 193
3794.68 197
3794.82 200
3794.96 204
3795.10 206
3795.24 208
3795.38 207
3795.53 204
3795.67 199
3795.81 191
3795.95 182
3796.09 173
3796.23 165
3796.37 159
3796.52 155
3796.66 156
3796.80 159
3796.94 165
3797.08 173
3797.22 180
3797.36 186
3797.50 191
3797.65 192
3797.79 192
3797.93 190
3798.07 188
3798.21 188
3798.35 189
3798.49 191
3798.64 194
3798.78 197
3798.92 200
3799.06 203
3799.20 204
3799.34 204
3799.48 203
3799.63 201
3799.77 198
3799.91 194
3800.05 189
3800.19 183
3800.33 176
3800.47 166
3800.62 156
3800.76 143
3800.90 128
3801.04 113
3801.18 98
3801.32 85
3801.46 74
3801.61 67
3801.75 64
3801.89 65
3802.03 69
3802.17 76
3802.31 83
3802.45 91
3802.60 96
3802.74 99
3802.88 100
3803.02 98
3803.16 94
3803.30 91
3803.44 90
3803.59 90
3803.73 93
3803.87 98
3804.01 104
3804.15 109
3804.29 113
3804.43 115
3804.58 114
3804.72 112
3804.86 108
3805.00 105
3805.14 103
3805.28 104
3805.42 108
3805.57 116
3805.71 125
3805.85 135
3805.99 144
3806.13 153
3806.27 160
3806.42 167
3806.56 175
3806.70 183
3806.84 191
3806.98 199
3807.12 206
3807.26 209
3807.41 207
3807.55 202
3807.69 193
3807.83 182
3807.97 173
3808.11 167
3808.26 165
3808.40 168
3808.54 173
3808.68 180
3808.82 185
3808.96 188
3809.10 189
3809.25 189
3809.39 188
3809.53 190
3809.67 196
3809.81 207
3809.95 224
3810.10 246
3810.24 273
3810.38 302
3810.52 332
3810.66 363
3810.80 393
3810.94 420
3811.09 443
3811.23 463
3811.37 480
3811.51 496
3811.65 514
3811.79 536
3811.94 564
3812.08 600
3812.22 643
3812.36 689
3812.50 737
3812.64 784
3812.79 829
3812.93 870
3813.07 910
3813.21 950
3813.35 991
3813.49 1033
3813.64 1077
3813.78 1119
3813.92 1158
3814.06 1192
3814.20 1220
3814.34 1241
3814.49 1257
3814.63 1270
3814.77 1279
3814.91 1287
3815.05 1294
3815.19 1302
3815.34 1309
3815.48 1317
3815.62 1324
3815.76 1329
3815.90 1332
3816.04 1330
3816.19 1323
3816.33 1310
3816.47 1291
3816.61 1265
3816.75 1233
3816.89 1196
3817.04 1156
3817.18 1114
3817.32 1071
3817.46 1029
3817.60 989
3817.74 951
3817.89 916
3818.03 885
3818.17 855
3818.31 826
3818.45 797
3818.60 767
3818.74 735
3818.88 702
3819.02 667
3819.16 633
3819.30 600
3819.45 570
3819.59 543
3819.73 519
3819.87 498
3820.01 479
3820.15 462
3820.30 446
3820.44 429
3820.58 412
3820.72 395
3820.86 377
3821.01 361
3821.15 344
3821.29 329
3821.43 314
3821.57 300
3821.71 287
3821.86 274
3822.00 264
3822.14 257
3822.28 252
3822.42 250
3822.57 252
3822.71 256
3822.85 262
3822.99 269
3823.13 275
3823.27 280
3823.42 282
3823.56 281
3823.70 275
3823.84 265
3823.98 251
3824.13 236
3824.27 220
3824.41 205
3824.55 192
3824.69 182
3824.83 173
3824.98 165
3825.12 157
3825.26 147
3825.40 135
3825.54 122
3825.69 108
3825.83 97
3825.97 88
3826.11 83
3826.25 81
3826.40 82
3826.54 83
3826.68 83
3826.82 80
3826.96 74
3827.10 64
3827.25 52
3827.39 38
3827.53 26
3827.67 17
3827.81 11
3827.96 10
3828.10 13
3828.24 19
3828.38 26
3828.52 34
3828.67 42
3828.81 48
3828.95 54
3829.09 59
3829.23 62
3829.38 63
3829.52 63
3829.66 61
3829.80 58
3829.94 56
3830.09 55
3830.23 55
3830.37 56
3830.51 58
3830.65 60
3830.79 60
3830.94 58
3831.08 54
3831.22 47
3831.36 40
3831.50 32
3831.65 24
3831.79 17
3831.93 12
3832.07 7
3832.21 3
3832.36 0
3832.50 0
3832.64 0
3832.78 0
3832.92 0
3833.07 0
3833.21 0
3833.35 0
3833.49 0
3833.63 0
3833.78 2
3833.92 6
3834.06 11
3834.20 17
3834.34 22
3834.49 28
3834.63 35
3834.77 43
3834.91 52
3835.06 61
3835.20 71
3835.34 79
3835.48 85
3835.62 87
3835.77 85
3835.91 81
3836.05 76
3836.19 70
3836.33 66
3836.48 64
3836.62 65
3836.76 67
3836.90 70
3837.04 71
3837.19 71
3837.33 68
3837.47 65
3837.61 60
3837.75 55
3837.90 49
3838.04 44
3838.18 38
3838.32 31
3838.47 24
3838.61 16
3838.75 8
3838.89 2
3839.03 0
3839.18 0
3839.32 1
3839.46 7
3839.60 16
3839.74 27
3839.89 40
3840.03 53
3840.17 65
3840.31 76
3840.45 84
3840.60 90
3840.74 92
3840.88 92
3841.02 90
3841.17 85
3841.31 77
3841.45 69
3841.59 59
3841.73 49
3841.88 39
3842.02 29
3842.16 20
3842.30 11
3842.45 5
3842.59 0
3842.73 0
3842.87 0
3843.01 0
3843.16 0
3843.30 0
3843.44 0
3843.58 3
3843.72 6
3843.87 10
3844.01 13
3844.15 15
3844.29 17
3844.44 17
3844.58 14
3844.72 10
3844.86 4
3845.00 0
3845.15 0
3845.29 0
3845.43 0
3845.57 0
3845.72 0
3845.86 0
3846.00 0
3846.14 5
3846.29 8
3846.43 10
3846.57 11
3846.71 11
3846.85 10
3847.00 10
3847.14 12
3847.28 16
3847.42 22
3847.57 31
3847.71 41
3847.85 51
3847.99 61
3848.13 70
3848.28 77
3848.42 83
3848.56 88
3848.70 92
3848.85 97
3848.99 100
3849.13 104
3849.27 107
3849.42 111
3849.56 114
3849.70 119
3849.84 126
3849.98 136
3850.13 148
3850.27 164
3850.41 180
3850.55 195
3850.70 208
3850.84 216
3850.98 219
3851.12 215
3851.27 208
3851.41 197
3851.55 185
3851.69 173
3851.84 161
3851.98 151
3852.12 142
3852.26 135
3852.40 128
3852.55 120
3852.69 113
3852.83 106
3852.97 98
3853.12 92
3853.26 88
3853.40 87
3853.54 92
3853.69 102
3853.83 116
3853.97 134
3854.11 152
3854.26 168
3854.40 181
3854.54 188
3854.68 189
3854.83 185
3854.97 177
3855.11 165
3855.25 152
3855.39 139
3855.54 125
3855.68 113
3855.82 104
3855.96 98
3856.11 96
3856.25 96
3856.39 99
3856.53 102
3856.68 106
3856.82 110
3856.96 113
3857.10 114
3857.25 114
3857.39 113
3857.53 110
3857.67 106
3857.82 100
3857.96 94
3858.10 88
3858.24 82
3858.39 78
3858.53 74
3858.67 72
3858.81 70
3858.96 69
3859.10 69
3859.24 69
3859.38 68
3859.53 67
3859.67 64
3859.81 60
3859.95 53
3860.10 46
3860.24 37
3860.38 28
3860.52 20
3860.67 14
3860.81 10
3860.95 9
3861.09 9
3861.24 9
3861.38 11
3861.52 12
3861.66 13
3861.81 13
3861.95 12
3862.09 10
3862.23 6
3862.38 0
3862.52 0
3862.66 0
3862.80 0
3862.95 0
3863.09 0
3863.23 0
3863.37 3
3863.52 18
3863.66 33
3863.80 48
3863.95 60
3864.09 71
3864.23 78
3864.37 82
3864.52 85
3864.66 87
3864.80 88
3864.94 88
3865.09 89
3865.23 89
3865.37 90
3865.51 90
3865.66 90
3865.80 89
3865.94 87
3866.08 85
3866.23 84
3866.37 83
3866.51 82
3866.65 83
3866.80 84
3866.94 83
3867.08 80
3867.23 74
3867.37 63
3867.51 50
3867.65 35
3867.80 21
3867.94 9
3868.08 0
3868.22 0
3868.37 0
3868.51 0
3868.65 2
3868.79 5
3868.94 8
3869.08 10
3869.22 12
3869.37 16
3869.51 21
3869.65 31
3869.79 43
3869.94 57
3870.08 73
3870.22 88
3870.36 102
3870.51 113
3870.65 122
3870.79 128
3870.93 132
3871.08 134
3871.22 135
3871.36 134
3871.51 132
3871.65 130
3871.79 129
3871.93 128
3872.08 128
3872.22 129
3872.36 130
3872.50 131
3872.65 132
3872.79 132
3872.93 132
3873.08 130
3873.22 127
3873.36 121
3873.50 113
3873.65 103
3873.79 92
3873.93 81
3874.07 71
3874.22 65
3874.36 62
3874.50 64
3874.65 68
3874.79 73
3874.93 77
3875.07 80
3875.22 79
3875.36 76
3875.50 70
3875.65 63
3875.79 55
3875.93 48
3876.07 42
3876.22 38
3876.36 36
3876.50 36
3876.65 38
3876.79 42
3876.93 47
3877.07 51
3877.22 56
3877.36 59
3877.50 61
3877.64 61
3877.79 60
3877.93 56
3878.07 50
3878.22 43
3878.36 34
3878.50 25
3878.64 16
3878.79 8
3878.93 1
3879.07 0
3879.22 0
3879.36 0
3879.50 0
3879.64 0
3879.79 4
3879.93 11
3880.07 17
3880.22 23
3880.36 25
3880.50 25
3880.65 22
3880.79 18
3880.93 12
3881.07 8
3881.22 5
3881.36 5
3881.50 6
3881.65 8
3881.79 11
3881.93 14
3882.07 18
3882.22 23
3882.36 29
3882.50 37
3882.65 46
3882.79 56
3882.93 66
3883.07 75
3883.22 81
3883.36 85
3883.50 87
3883.65 86
3883.79 85
3883.93 82
3884.08 78
3884.22 74
3884.36 70
3884.50 66
3884.65 61
3884.79 56
3884.93 51
3885.08 47
3885.22 44
3885.36 42
3885.50 42
3885.65 45
3885.79 50
3885.93 56
3886.08 63
3886.22 70
3886.36 77
3886.51 83
3886.65 90
3886.79 97
3886.93 104
3887.08 110
3887.22 116
3887.36 119
3887.51 120
3887.65 117
3887.79 111
3887.94 102
3888.08 92
3888.22 83
3888.36 76
3888.51 73
3888.65 72
3888.79 75
3888.94 79
3889.08 85
3889.22 91
3889.37 96
3889.51 100
3889.65 104
3889.80 106
3889.94 109
3890.08 112
3890.22 114
3890.37 117
3890.51 119
3890.65 120
3890.80 120
3890.94 118
3891.08 114
3891.23 108
3891.37 100
3891.51 91
3891.66 81
3891.80 73
3891.94 66
3892.08 61
3892.23 59
3892.37 59
3892.51 60
3892.66 62
3892.80 64
3892.94 64
3893.09 62
3893.23 58
3893.37 53
3893.52 46
3893.66 40
3893.80 34
3893.95 30
3894.09 29
3894.23 30
3894.37 32
3894.52 35
3894.66 38
3894.80 39
3894.95 38
3895.09 34
3895.23 27
3895.38 18
3895.52 8
3895.66 0
3895.81 0
3895.95 0
3896.09 0
3896.24 0
3896.38 0
3896.52 0
3896.67 0
3896.81 7
3896.95 11
3897.09 13
3897.24 14
3897.38 15
3897.52 17
3897.67 22
3897.81 28
3897.95 37
3898.10 46
3898.24 53
3898.38 57
3898.53 58
3898.67 55
3898.81 49
3898.96 43
3899.10 35
3899.24 29
3899.39 24
3899.53 21
3899.67 20
3899.82 20
3899.96 23
3900.10 26
3900.25 32
3900.39 39
3900.53 47
3900.68 55
3900.82 62
3900.96 69
3901.11 76
3901.25 82
3901.39 87
3901.53 92
3901.68 94
3901.82 95
3901.96 92
3902.11 87
3902.25 78
3902.39 67
3902.54 54
3902.68 40
3902.82 26
3902.97 13
3903.11 1
3903.25 0
3903.40 0
3903.54 0
3903.68 0
3903.83 0
3903.97 0
3904.11 0
3904.26 3
3904.40 7
3904.54 9
3904.69 11
3904.83 13
3904.97 16
3905.12 20
3905.26 26
3905.40 32
3905.55 37
3905.69 42
3905.83 45
3905.98 46
3906.12 47
3906.26 49
3906.41 52
3906.55 58
3906.69 65
3906.84 72
3906.98 78
3907.12 81
3907.27 79
3907.41 73
3907.55 65
3907.70 55
3907.84 45
3907.98 36
3908.13 29
3908.27 22
3908.42 17
3908.56 11
3908.70 4
3908.85 0
3908.99 0
3909.13 0
3909.28 0
3909.42 0
3909.56 0
3909.71 0
3909.85 0
3909.99 5
3910.14 12
3910.28 17
3910.42 20
3910.57 23
3910.71 25
3910.85 28
3911.00 31
3911.14 35
3911.28 37
3911.43 38
3911.57 35
3911.71 29
3911.86 20
3912.00 11
3912.14 3
3912.29 0
3912.43 0
3912.57 0
3912.72 3
3912.86 7
3913.01 9
3913.15 8
3913.29 6
3913.44 2
3913.58 0
3913.72 0
3913.87 0
3914.01 0
3914.15 0
3914.30 0
3914.44 3
3914.58 8
3914.73 13
3914.87 17
3915.01 20
3915.16 20
3915.30 19
3915.44 16
3915.59 13
3915.73 11
3915.88 10
3916.02 13
3916.16 19
3916.31 26
3916.45 34
3916.59 40
3916.74 44
3916.88 44
3917.02 40
3917.17 33
3917.31 25
3917.45 16
3917.60 9
3917.74 5
3917.89 4
3918.03 6
3918.17 9
3918.32 14
3918.46 19
3918.60 24
3918.75 28
3918.89 33
3919.03 37
3919.18 40
3919.32 42
3919.46 43
3919.61 41
3919.75 37
3919.90 30
3920.04 23
3920.18 14
3920.33 5
3920.47 0
3920.61 0
3920.76 0
3920.90 0
3921.04 0
3921.19 0
3921.33 0
3921.48 5
3921.62 10
3921.76 16
3921.91 21
3922.05 25
3922.19 29
3922.34 33
3922.48 37
3922.62 41
3922.77 45
3922.91 50
3923.06 55
3923.20 61
3923.34 67
3923.49 73
3923.63 80
3923.77 85
3923.92 90
3924.06 93
3924.20 93
3924.35 91
3924.49 87
3924.64 80
3924.78 72
3924.92 62
3925.07 52
3925.21 42
3925.35 32
3925.50 23
3925.64 15
3925.79 9
3925.93 4
3926.07 1
3926.22 0
3926.36 0
3926.50 0
3926.65 0
3926.79 0
3926.94 0
3927.08 0
3927.22 0
3927.37 0
3927.51 1
3927.65 7
3927.80 13
3927.94 18
3928.09 24
3928.23 28
3928.37 31
3928.52 34
3928.66 35
3928.80 36
3928.95 37
3929.09 38
3929.24 40
3929.38 42
3929.52 45
3929.67 50
3929.81 54
3929.95 59
3930.10 63
3930.24 67
3930.39 71
3930.53 75
3930.67 79
3930.82 83
3930.96 88
3931.11 93
3931.25 97
3931.39 101
3931.54 105
3931.68 108
3931.82 112
3931.97 114
3932.11 116
3932.26 116
3932.40 113
3932.54 108
3932.69 101
3932.83 91
3932.97 81
3933.12 71
3933.26 62
3933.41 56
3933.55 51
3933.69 50
3933.84 51
3933.98 53
3934.13 57
3934.27 60
3934.41 64
3934.56 66
3934.70 68
3934.85 69
3934.99 69
3935.13 68
3935.28 67
3935.42 66
3935.56 65
3935.71 66
3935.85 70
3936.00 77
3936.14 87
3936.28 98
3936.43 109
3936.57 119
3936.72 125
3936.86 126
3937.00 124
3937.15 118
3937.29 112
3937.44 108
3937.58 106
3937.72 106
3937.87 108
3938.01 110
3938.16 110
3938.30 107
3938.44 101
3938.59 94
3938.73 86
3938.87 80
3939.02 75
3939.16 73
3939.31 71
3939.45 69
3939.59 66
3939.74 62
3939.88 57
3940.03 52
3940.17 47
3940.31 45
3940.46 45
3940.60 49
3940.75 56
3940.89 65
3941.03 76
3941.18 85
3941.32 93
3941.47 97
3941.61 96
3941.75 92
3941.90 84
3942.04 75
3942.19 66
3942.33 59
3942.47 54
3942.62 52
3942.76 51
3942.91 51
3943.05 53
3943.19 55
3943.34 59
3943.48 63
3943.63 69
3943.77 75
3943.91 80
3944.06 83
3944.20 84
3944.35 83
3944.49 79
3944.64 74
3944.78 68
3944.92 62
3945.07 57
3945.21 52
3945.36 48
3945.50 43
3945.64 39
3945.79 34
3945.93 29
3946.08 22
3946.22 15
3946.36 9
3946.51 3
3946.65 0
3946.80 0
3946.94 0
3947.08 2
3947.23 5
3947.37 7
3947.52 7
3947.66 5
3947.81 2
3947.95 0
3948.09 0
3948.24 0
3948.38 0
3948.53 0
3948.67 0
3948.81 2
3948.96 5
3949.10 8
3949.25 9
3949.39 9
3949.53 8
3949.68 7
3949.82 5
3949.97 3
3950.11 3
3950.26 4
3950.40 8
3950.54 14
3950.69 21
3950.83 30
3950.98 38
3951.12 45
3951.26 50
3951.41 53
3951.55 55
3951.70 55
3951.84 56
3951.99 57
3952.13 61
3952.27 67
3952.42 75
3952.56 85
3952.71 95
3952.85 105
3953.00 112
3953.14 115
3953.28 116
3953.43 113
3953.57 108
3953.72 103
3953.86 98
3954.00 93
3954.15 89
3954.29 85
3954.44 80
3954.58 76
3954.73 72
3954.87 69
3955.01 67
3955.16 68
3955.30 72
3955.45 78
3955.59 84
3955.74 88
3955.88 90
3956.02 88
3956.17 82
3956.31 73
3956.46 63
3956.60 55
3956.75 50
3956.89 50
3957.03 53
3957.18 58
3957.32 64
3957.47 70
3957.61 75
3957.76 79
3957.90 83
3958.04 88
3958.19 94
3958.33 103
3958.48 112
3958.62 121
3958.77 128
3958.91 132
3959.05 132
3959.20 128
3959.34 120
3959.49 108
3959.63 94
3959.78 80
3959.92 66
3960.06 53
3960.21 44
3960.35 39
3960.50 38
3960.64 41
3960.79 48
3960.93 57
3961.08 69
3961.22 81
3961.36 94
3961.51 106
3961.65 117
3961.80 128
3961.94 139
3962.09 149
3962.23 159
3962.37 168
3962.52 176
3962.66 183
3962.81 187
3962.95 190
3963.10 192
3963.24 191
3963.39 189
3963.53 185
3963.67 180
3963.82 174
3963.96 167
3964.11 159
3964.25 150
3964.40 142
3964.54 133
3964.69 124
3964.83 114
3964.97 103
3965.12 91
3965.26 79
3965.41 68
3965.55 59
3965.70 53
3965.84 51
3965.99 52
3966.13 55
3966.27 58
3966.42 60
3966.56 60
3966.71 57
3966.85 52
3967.00 45
3967.14 38
3967.29 31
3967.43 25
3967.57 20
3967.72 16
3967.86 13
3968.01 11
3968.15 10
3968.30 8
3968.44 7
3968.59 5
3968.73 2
3968.87 0
3969.02 0
3969.16 0
3969.31 0
3969.45 0
3969.60 0
3969.74 0
3969.89 3
3970.03 14
3970.18 26
3970.32 39
3970.46 52
3970.61 64
3970.75 75
3970.90 86
3971.04 95
3971.19 101
3971.33 104
3971.48 105
3971.62 103
3971.77 101
3971.91 99
3972.05 99
3972.20 100
3972.34 102
3972.49 104
3972.63 105
3972.78 102
3972.92 98
3973.07 90
3973.21 82
3973.36 74
3973.50 68
3973.64 64
3973.79 63
3973.93 65
3974.08 68
3974.22 71
3974.37 75
3974.51 78
3974.66 78
3974.80 77
3974.95 74
3975.09 69
3975.24 63
3975.38 57
3975.52 50
3975.67 43
3975.81 36
3975.96 29
3976.10 22
3976.25 17
3976.39 14
3976.54 13
3976.68 14
3976.83 17
3976.97 21
3977.12 26
3977.26 30
3977.41 35
3977.55 39
3977.69 45
3977.84 50
3977.98 57
3978.13 63
3978.27 70
3978.42 76
3978.56 82
3978.71 88
3978.85 95
3979.00 103
3979.14 110
3979.29 116
3979.43 119
3979.58 118
3979.72 114
3979.86 106
3980.01 95
3980.15 85
3980.30 75
3980.44 69
3980.59 67
3980.73 68
3980.88 73
3981.02 81
3981.17 92
3981.31 102
3981.46 113
3981.60 121
3981.75 126
3981.89 128
3982.04 126
3982.18 122
3982.33 116
3982.47 109
3982.61 103
3982.76 99
3982.90 96
3983.05 95
3983.19 95
3983.34 95
3983.48 96
3983.63 96
3983.77 96
3983.92 96
3984.06 97
3984.21 97
3984.35 97
3984.50 96
3984.64 94
3984.79 91
3984.93 87
3985.08 81
3985.22 75
3985.37 69
3985.51 64
3985.65 58
3985.80 54
3985.94 49
3986.09 45
3986.23 41
3986.38 37
3986.52 33
3986.67 30
3986.81 30
3986.96 32
3987.10 36
3987.25 42
3987.39 48
3987.54 54
3987.68 58
3987.83 58
3987.97 56
3988.12 50
3988.26 43
3988.41 37
3988.55 30
3988.70 26
3988.84 22
3988.99 18
3989.13 15
3989.28 12
3989.42 8
3989.57 5
3989.71 4
3989.86 4
3990.00 7
3990.15 11
3990.29 16
3990.44 22
3990.58 28
3990.72 33
3990.87 38
3991.01 43
3991.16 51
3991.30 59
3991.45 70
3991.59 80
3991.74 90
3991.88 96
3992.03 99
3992.17 98
3992.32 94
3992.46 89
3992.61 86
3992.75 87
3992.90 93
3993.04 101
3993.19 109
3993.33 114
3993.48 114
3993.62 108
3993.77 97
3993.91 82
3994.06 68
3994.20 56
3994.35 49
3994.49 48
3994.64 51
3994.78 56
3994.93 62
3995.07 67
3995.22 70
3995.36 72
3995.51 75
3995.65 78
3995.80 81
3995.94 85
3996.09 87
3996.23 87
3996.38 84
3996.52 78
3996.67 71
3996.81 63
3996.96 56
3997.10 50
3997.25 44
3997.39 39
3997.54 33
3997.68 26
3997.83 16
3997.97 6
3998.12 0
3998.26 0
3998.41 0
3998.55 0
3998.70 0
3998.84 0
3998.99 0
3999.13 0
3999.28 6
3999.42 20
3999.57 34
3999.71 47
3999.86 58
4000.00 67
4000.15 73
4000.29 77
4000.44 81
4000.58 85
4000.73 88
4000.87 90
4001.02 91
4001.16 90
4001.31 87
4001.45 82
4001.60 76
4001.74 70
4001.89 65
4002.04 61
4002.18 59
4002.33 58
4002.47 57
4002.62 58
4002.76 59
4002.91 61
4003.05 63
4003.20 66
4003.34 67
4003.49 68
4003.63 66
4003.78 62
4003.92 57
4004.07 54
4004.21 52
4004.36 55
4004.50 60
4004.65 68
4004.79 76
4004.94 83
4005.08 88
4005.23 90
4005.37 90
4005.52 90
4005.66 91
4005.81 94
4005.95 99
4006.10 106
4006.24 115
4006.39 124
4006.53 133
4006.68 142
4006.83 150
4006.97 157
4007.12 163
4007.26 168
4007.41 173
4007.55 177
4007.70 181
4007.84 185
4007.99 190
4008.13 196
4008.28 201
4008.42 207
4008.57 211
4008.71 214
4008.86 213
4009.00 209
4009.15 202
4009.29 191
4009.44 177
4009.58 161
4009.73 145
4009.87 129
4010.02 115
4010.17 103
4010.31 94
4010.46 89
4010.60 86
4010.75 87
4010.89 88
4011.04 90
4011.18 91
4011.33 91
4011.47 89
4011.62 86
4011.76 82
4011.91 78
4012.05 74
4012.20 71
4012.34 69
4012.49 68
4012.63 67
4012.78 67
4012.93 68
4013.07 70
4013.22 73
4013.36 78
4013.51 83
4013.65 88
4013.80 94
4013.94 99
4014.09 105
4014.23 109
4014.38 113
4014.52 116
4014.67 118
4014.81 117
4014.96 114
4015.11 110
4015.25 106
4015.40 103
4015.54 101
4015.69 101
4015.83 103
4015.98 105
4016.12 107
4016.27 107
4016.41 106
4016.56 103
4016.70 99
4016.85 94
4017.00 91
4017.14 89
4017.29 91
4017.43 96
4017.58 104
4017.72 114
4017.87 126
4018.01 136
4018.16 143
4018.30 147
4018.45 146
4018.59 141
4018.74 135
4018.89 128
4019.03 122
4019.18 119
4019.32 117
4019.47 117
4019.61 116
4019.76 114
4019.90 109
4020.05 101
4020.19 91
4020.34 80
4020.48 69
4020.63 61
4020.78 55
4020.92 54
4021.07 57
4021.21 63
4021.36 72
4021.50 83
4021.65 95
4021.79 105
4021.94 114
4022.08 120
4022.23 123
4022.38 125
4022.52 125
4022.67 126
4022.81 127
4022.96 130
4023.10 133
4023.25 135
4023.39 135
4023.54 133
4023.69 128
4023.83 120
4023.98 112
4024.12 105
4024.27 100
4024.41 99
4024.56 101
4024.70 105
4024.85 111
4024.99 117
4025.14 122
4025.29 126
4025.43 127
4025.58 125
4025.72 121
4025.87 114
4026.01 106
4026.16 98
4026.30 90
4026.45 84
4026.60 79
4026.74 76
4026.89 74
4027.03 74
4027.18 75
4027.32 77
4027.47 81
4027.61 86
4027.76 93
4027.91 100
4028.05 108
4028.20 115
4028.34 122
4028.49 127
4028.63 130
4028.78 132
4028.92 132
4029.07 131
4029.22 130
4029.36 130
4029.51 131
4029.65 133
4029.80 136
4029.94 138
4030.09 138
4030.24 137
4030.38 134
4030.53 129
4030.67 125
4030.82 122
4030.96 121
4031.11 124
4031.25 130
4031.40 139
4031.55 148
4031.69 157
4031.84 163
4031.98 165
4032.13 162
4032.27 154
4032.42 143
4032.57 129
4032.71 115
4032.86 101
4033.00 89
4033.15 79
4033.29 70
4033.44 61
4033.59 53
4033.73 45
4033.88 36
4034.02 29
4034.17 21
4034.31 14
4034.46 7
4034.60 0
4034.75 0
4034.90 0
4035.04 0
4035.19 0
4035.33 0
4035.48 0
4035.62 0
4035.77 2
4035.92 15
4036.06 27
4036.21 39
4036.35 48
4036.50 54
4036.64 58
4036.79 59
4036.94 58
4037.08 57
4037.23 56
4037.37 55
4037.52 57
4037.67 59
4037.81 63
4037.96 69
4038.10 77
4038.25 87
4038.39 98
4038.54 111
4038.69 124
4038.83 137
4038.98 148
4039.12 157
4039.27 162
4039.41 164
4039.56 164
4039.71 163
4039.85 162
4040.00 163
4040.14 165
4040.29 166
4040.43 165
4040.58 162
4040.73 155
4040.87 146
4041.02 137
4041.16 130
4041.31 127
4041.46 129
4041.60 138
4041.75 150
4041.89 163
4042.04 175
4042.18 184
4042.33 188
4042.48 187
4042.62 183
4042.77 177
4042.91 172
4043.06 168
4043.21 166
4043.35 165
4043.50 167
4043.64 169
4043.79 172
4043.93 175
4044.08 177
4044.23 178
4044.37 178
4044.52 175
4044.66 169
4044.81 161
4044.96 152
4045.10 143
4045.25 134
4045.39 126
4045.54 118
4045.69 109
4045.83 100
4045.98 90
4046.12 81
4046.27 72
4046.41 67
4046.56 65
4046.71 67
4046.85 73
4047.00 81
4047.14 91
4047.29 100
4047.44 106
4047.58 109
4047.73 107
4047.87 102
4048.02 92
4048.17 79
4048.31 65
4048.46 51
4048.60 41
4048.75 33
4048.90 30
4049.04 31
4049.19 34
4049.33 39
4049.48 44
4049.63 49
4049.77 52
4049.92 56
4050.06 59
4050.21 63
4050.36 68
4050.50 72
4050.65 76
4050.79 77
4050.94 76
4051.09 72
4051.23 64
4051.38 55
4051.52 44
4051.67 33
4051.82 25
4051.96 18
4052.11 15
4052.25 15
4052.40 17
4052.55 21
4052.69 25
4052.84 30
4052.98 34
4053.13 37
4053.28 40
4053.42 42
4053.57 43
4053.71 43
4053.86 41
4054.01 38
4054.15 34
4054.30 29
4054.44 24
4054.59 20
4054.74 17
4054.88 16
4055.03 16
4055.17 17
4055.32 18
4055.47 18
4055.61 20
4055.76 22
4055.90 27
4056.05 35
4056.20 48
4056.34 66
4056.49 87
4056.63 111
4056.78 135
4056.93 156
4057.07 173
4057.22 183
4057.37 185
4057.51 181
4057.66 172
4057.80 160
4057.95 147
4058.10 136
4058.24 129
4058.39 124
4058.53 123
4058.68 125
4058.83 128
4058.97 132
4059.12 137
4059.26 142
4059.41 146
4059.56 148
4059.70 148
4059.85 146
4060.00 144
4060.14 140
4060.29 137
4060.43 135
4060.58 135
4060.73 137
4060.87 141
4061.02 145
4061.17 149
4061.31 149
4061.46 146
4061.60 139
4061.75 128
4061.90 114
4062.04 99
4062.19 85
4062.33 73
4062.48 64
4062.63 58
4062.77 56
4062.92 56
4063.07 56
4063.21 56
4063.36 56
4063.50 56
4063.65 56
4063.80 58
4063.94 62
4064.09 68
4064.24 75
4064.38 83
4064.53 90
4064.67 96
4064.82 101
4064.97 104
4065.11 107
4065.26 110
4065.41 113
4065.55 116
4065.70 118
4065.84 119
4065.99 118
4066.14 116
4066.28 113
4066.43 109
4066.58 105
4066.72 103
4066.87 101
4067.01 100
4067.16 100
4067.31 100
4067.45 100
4067.60 100
4067.75 100
4067.89 101
4068.04 102
4068.18 105
4068.33 109
4068.48 115
4068.62 123
4068.77 133
4068.92 143
4069.06 151
4069.21 157
4069.35 160
4069.50 159
4069.65 154
4069.79 148
4069.94 140
4070.09 134
4070.23 130
4070.38 129
4070.53 130
4070.67 134
4070.82 139
4070.96 146
4071.11 153
4071.26 161
4071.40 169
4071.55 177
4071.70 184
4071.84 189
4071.99 192
4072.14 192
4072.28 189
4072.43 182
4072.57 171
4072.72 157
4072.87 140
4073.01 122
4073.16 104
4073.31 86
4073.45 70
4073.60 56
4073.75 45
4073.89 37
4074.04 31
4074.18 27
4074.33 25
4074.48 23
4074.62 23
4074.77 23
4074.92 23
4075.06 23
4075.21 23
4075.36 22
4075.50 20
4075.65 19
4075.80 17
4075.94 15
4076.09 13
4076.23 12
4076.38 13
4076.53 16
4076.67 21
4076.82 27
4076.97 36
4077.11 45
4077.26 53
4077.41 61
4077.55 68
4077.70 74
4077.85 78
4077.99 82
4078.14 85
4078.29 87
4078.43 89
4078.58 90
4078.72 91
4078.87 91
4079.02 92
4079.16 92
4079.31 93
4079.46 93
4079.60 92
4079.75 89
4079.90 84
4080.04 78
4080.19 71
4080.34 64
4080.48 56
4080.63 49
4080.78 42
4080.92 34
4081.07 26
4081.22 18
4081.36 10
4081.51 4
4081.66 0
4081.80 0
4081.95 0
4082.09 1
4082.24 5
4082.39 8
4082.53 10
4082.68 9
4082.83 6
4082.97 2
4083.12 0
4083.27 0
4083.41 0
4083.56 0
4083.71 0
4083.85 0
4084.00 7
4084.15 15
4084.29 21
4084.44 25
4084.59 25
4084.73 23
4084.88 20
4085.03 16
4085.17 13
4085.32 13
4085.47 14
4085.61 17
4085.76 20
4085.91 22
4086.05 23
4086.20 23
4086.35 23
4086.49 24
4086.64 25
4086.79 29
4086.93 34
4087.08 39
4087.23 44
4087.37 47
4087.52 48
4087.67 49
4087.81 50
4087.96 52
4088.11 55
4088.25 60
4088.40 65
4088.55 68
4088.69 68
4088.84 64
4088.99 56
4089.13 44
4089.28 30
4089.43 16
4089.57 3
4089.72 0
4089.87 0
4090.01 0
4090.16 0
4090.31 0
4090.45 6
4090.60 15
4090.75 22
4090.89 28
4091.04 33
4091.19 36
4091.33 37
4091.48 39
4091.63 41
4091.77 43
4091.92 47
4092.07 52
4092.21 60
4092.36 69
4092.51 82
4092.65 95
4092.80 110
4092.95 123
4093.09 134
4093.24 141
4093.39 144
4093.53 144
4093.68 140
4093.83 134
4093.97 127
4094.12 121
4094.27 115
4094.41 110
4094.56 106
4094.71 105
4094.85 107
4095.00 112
4095.15 119
4095.29 129
4095.44 140
4095.59 152
4095.74 163
4095.88 174
4096.03 184
4096.18 194
4096.32 203
4096.47 210
4096.62 216
4096.76 219
4096.91 218
4097.06 213
4097.20 205
4097.35 194
4097.50 183
4097.64 171
4097.79 160
4097.94 149
4098.08 138
4098.23 126
4098.38 115
4098.52 105
4098.67 96
4098.82 89
4098.97 85
4099.11 84
4099.26 87
4099.41 91
4099.55 98
4099.70 106
4099.85 114
4099.99 121
4100.14 126
4100.29 129
4100.43 129
4100.58 125
4100.73 119
4100.87 111
4101.02 103
4101.17 95
4101.32 88
4101.46 83
4101.61 81
4101.76 81
4101.90 84
4102.05 90
4102.20 99
4102.34 109
4102.49 120
4102.64 130
4102.78 137
4102.93 141
4103.08 142
4103.23 138
4103.37 132
4103.52 123
4103.67 114
4103.81 105
4103.96 98
4104.11 91
4104.25 85
4104.40 80
4104.55 75
4104.69 69
4104.84 62
4104.99 55
4105.14 47
4105.28 41
4105.43 35
4105.58 30
4105.72 25
4105.87 20
4106.02 14
4106.16 9
4106.31 5
4106.46 3
4106.61 6
4106.75 13
4106.90 26
4107.05 43
4107.19 61
4107.34 79
4107.49 94
4107.63 105
4107.78 113
4107.93 119
4108.08 123
4108.22 128
4108.37 133
4108.52 137
4108.66 140
4108.81 140
4108.96 136
4109.10 130
4109.25 120
4109.40 109
4109.55 98
4109.69 88
4109.84 80
4109.99 73
4110.13 67
4110.28 61
4110.43 56
4110.57 52
4110.72 49
4110.87 49
4111.02 52
4111.16 61
4111.31 75
4111.46 93
4111.60 114
4111.75 136
4111.90 157
4112.05 174
4112.19 187
4112.34 194
4112.49 196
4112.63 194
4112.78 187
4112.93 177
4113.08 164
4113.22 150
4113.37 133
4113.52 116
4113.66 99
4113.81 83
4113.96 69
4114.11 58
4114.25 50
4114.40 45
4114.55 43
4114.69 43
4114.84 45
4114.99 48
4115.14 49
4115.28 50
4115.43 48
4115.58 43
4115.72 36
4115.87 27
4116.02 16
4116.17 5
4116.31 0
4116.46 0
4116.61 0
4116.75 0
4116.90 0
4117.05 0
4117.20 0
4117.34 0
4117.49 4
4117.64 12
4117.78 20
4117.93 28
4118.08 35
4118.23 43
4118.37 51
4118.52 60
4118.67 70
4118.81 81
4118.96 90
4119.11 97
4119.26 100
4119.40 98
4119.55 92
4119.70 83
4119.84 71
4119.99 59
4120.14 48
4120.29 38
4120.43 30
4120.58 24
4120.73 20
4120.88 17
4121.02 16
4121.17 16
4121.32 18
4121.46 22
4121.61 27
4121.76 32
4121.91 38
4122.05 42
4122.20 47
4122.35 50
4122.50 54
4122.64 57
4122.79 60
4122.94 62
4123.08 62
4123.23 62
4123.38 60
4123.53 57
4123.67 53
4123.82 48
4123.97 43
4124.12 39
4124.26 34
4124.41 30
4124.56 27
4124.70 25
4124.85 26
4125.00 29
4125.15 33
4125.29 38
4125.44 42
4125.59 44
4125.74 43
4125.88 40
4126.03 34
4126.18 27
4126.33 18
4126.47 10
4126.62 3
4126.77 0
4126.91 0
4127.06 0
4127.21 0
4127.36 1
4127.50 7
4127.65 14
4127.80 21
4127.95 29
4128.09 37
4128.24 47
4128.39 58
4128.54 70
4128.68 85
4128.83 100
4128.98 115
4129.13 128
4129.27 139
4129.42 146
4129.57 150
4129.71 149
4129.86 145
4130.01 138
4130.16 129
4130.30 118
4130.45 107
4130.60 94
4130.75 81
4130.89 68
4131.04 56
4131.19 44
4131.34 33
4131.48 24
4131.63 17
4131.78 12
4131.93 8
4132.07 6
4132.22 4
4132.37 1
4132.52 0
4132.66 0
4132.81 0
4132.96 0
4133.11 0
4133.25 0
4133.40 0
4133.55 0
4133.70 6
4133.84 12
4133.99 16
4134.14 18
4134.29 17
4134.43 15
4134.58 12
4134.73 8
4134.88 5
4135.02 3
4135.17 2
4135.32 2
4135.47 2
4135.61 4
4135.76 5
4135.91 7
4136.06 8
4136.20 10
4136.35 12
4136.50 14
4136.65 16
4136.79 20
4136.94 23
4137.09 27
4137.24 31
4137.38 35
4137.53 38
4137.68 40
4137.83 41
4137.97 41
4138.12 40
4138.27 39
4138.42 37
4138.56 34
4138.71 31
4138.86 27
4139.01 23
4139.15 19
4139.30 16
4139.45 14
4139.60 12
4139.74 11
4139.89 10
4140.04 8
4140.19 4
4140.33 0
4140.48 0
4140.63 0
4140.78 0
4140.93 0
4141.07 0
4141.22 0
4141.37 0
4141.52 0
4141.66 5
4141.81 10
4141.96 14
4142.11 17
4142.25 20
4142.40 21
4142.55 21
4142.70 17
4142.84 12
4142.99 3
4143.14 0
4143.29 0
4143.43 0
4143.58 0
4143.73 0
4143.88 0
4144.03 0
4144.17 6
4144.32 20
4144.47 34
4144.62 46
4144.76 55
4144.91 59
4145.06 60
4145.21 57
4145.35 51
4145.50 43
4145.65 33
4145.80 24
4145.95 17
4146.09 12
4146.24 9
4146.39 10
4146.54 13
4146.68 16
4146.83 20
4146.98 22
4147.13 22
4147.27 20
4147.42 17
4147.57 12
4147.72 7
4147.87 3
4148.01 1
4148.16 0
4148.31 0
4148.46 0
4148.60 1
4148.75 3
4148.90 5
4149.05 8
4149.19 14
4149.34 23
4149.49 34
4149.64 47
4149.79 59
4149.93 68
4150.08 75
4150.23 77
4150.38 75
4150.52 70
4150.67 65
4150.82 59
4150.97 55
4151.12 52
4151.26 50
4151.41 48
4151.56 45
4151.71 41
4151.85 37
4152.00 33
4152.15 31
4152.30 30
4152.45 31
4152.59 34
4152.74 39
4152.89 45
4153.04 51
4153.19 58
4153.33 64
4153.48 69
4153.63 74
4153.78 77
4153.92 80
4154.07 82
4154.22 84
4154.37 87
4154.52 89
4154.66 93
4154.81 96
4154.96 100
4155.11 103
4155.25 107
4155.40 109
4155.55 112
4155.70 113
4155.85 115
4155.99 116
4156.14 117
4156.29 117
4156.44 117
4156.59 116
4156.73 115
4156.88 114
4157.03 112
4157.18 110
4157.33 107
4157.47 103
4157.62 99
4157.77 95
4157.92 90
4158.06 86
4158.21 82
4158.36 80
4158.51 80
4158.66 81
4158.80 83
4158.95 85
4159.10 85
4159.25 83
4159.40 77
4159.54 66
4159.69 53
4159.84 38
4159.99 22
4160.14 8
4160.28 0
4160.43 0
4160.58 0
4160.73 0
4160.88 0
4161.02 0
4161.17 0
4161.32 0
4161.47 3
4161.62 9
4161.76 14
4161.91 18
4162.06 21
4162.21 22
4162.36 23
4162.50 25
4162.65 27
4162.80 30
4162.95 35
4163.09 39
4163.24 43
4163.39 46
4163.54 46
4163.69 44
4163.83 40
4163.98 32
4164.13 23
4164.28 13
4164.43 3
4164.58 0
4164.72 0
4164.87 0
4165.02 0
4165.17 0
4165.32 0
4165.46 3
4165.61 12
4165.76 20
4165.91 24
4166.06 26
4166.20 25
4166.35 22
4166.50 18
4166.65 15
4166.80 12
4166.94 11
4167.09 10
4167.24 11
4167.39 13
4167.54 17
4167.68 22
4167.83 28
4167.98 35
4168.13 43
4168.28 52
4168.42 60
4168.57 69
4168.72 76
4168.87 82
4169.02 85
4169.17 86
4169.31 85
4169.46 81
4169.61 76
4169.76 71
4169.91 66
4170.05 63
4170.20 61
4170.35 61
4170.50 61
4170.65 62
4170.79 63
4170.94 64
4171.09 66
4171.24 68
4171.39 71
4171.54 75
4171.68 80
4171.83 88
4171.98 97
4172.13 107
4172.28 117
4172.42 126
4172.57 134
4172.72 139
4172.87 140
4173.02 139
4173.16 136
4173.31 131
4173.46 126
4173.61 121
4173.76 116
4173.91 111
4174.05 106
4174.20 100
4174.35 92
4174.50 81
4174.65 67
4174.79 52
4174.94 37
4175.09 22
4175.24 11
4175.39 3
4175.54 1
4175.68 3
4175.83 9
4175.98 18
4176.13 28
4176.28 37
4176.43 45
4176.57 50
4176.72 53
4176.87 53
4177.02 52
4177.17 51
4177.31 48
4177.46 45
4177.61 40
4177.76 35
4177.91 28
4178.06 21
4178.20 14
4178.35 6
4178.50 1
4178.65 0
4178.80 0
4178.95 0
4179.09 0
4179.24 2
4179.39 5
4179.54 7
4179.69 8
4179.84 6
4179.98 3
4180.13 0
4180.28 0
4180.43 0
4180.58 0
4180.73 0
4180.87 0
4181.02 0
4181.17 0
4181.32 3
4181.47 5
4181.62 7
4181.76 11
4181.91 16
4182.06 24
4182.21 35
4182.36 48
4182.51 63
4182.65 77
4182.80 90
4182.95 101
4183.10 108
4183.25 112
4183.40 113
4183.54 111
4183.69 107
4183.84 103
4183.99 97
4184.14 91
4184.29 86
4184.43 81
4184.58 77
4184.73 75
4184.88 74
4185.03 75
4185.18 78
4185.32 82
4185.47 85
4185.62 88
4185.77 91
4185.92 91
4186.07 90
4186.21 87
4186.36 81
4186.51 74
4186.66 66
4186.81 57
4186.96 49
4187.10 43
4187.25 38
4187.40 36
4187.55 36
4187.70 38
4187.85 44
4188.00 52
4188.14 63
4188.29 76
4188.44 90
4188.59 102
4188.74 111
4188.89 116
4189.03 115
4189.18 110
4189.33 102
4189.48 93
4189.63 85
4189.78 77
4189.93 72
4190.07 68
4190.22 66
4190.37 64
4190.52 64
4190.67 65
4190.82 66
4190.96 68
4191.11 71
4191.26 74
4191.41 77
4191.56 80
4191.71 83
4191.86 85
4192.00 86
4192.15 85
4192.30 83
4192.45 80
4192.60 76
4192.75 73
4192.90 72
4193.04 73
4193.19 75
4193.34 78
4193.49 81
4193.64 82
4193.79 81
4193.94 78
4194.08 73
4194.23 68
4194.38 63
4194.53 58
4194.68 54
4194.83 50
4194.97 47
4195.12 43
4195.27 37
4195.42 32
4195.57 26
4195.72 21
4195.87 17
4196.01 14
4196.16 12
4196.31 10
4196.46 8
4196.61 7
4196.76 7
4196.91 9
4197.06 13
4197.20 20
4197.35 29
4197.50 40
4197.65 50
4197.80 58
4197.95 65
4198.10 69
4198.24 71
4198.39 70
4198.54 67
4198.69 62
4198.84 55
4198.99 46
4199.14 37
4199.28 29
4199.43 22
4199.58 18
4199.73 18
4199.88 23
4200.03 30
4200.18 40
4200.32 50
4200.47 59
4200.62 66
4200.77 71
4200.92 72
4201.07 71
4201.22 68
4201.37 64
4201.51 61
4201.66 57
4201.81 54
4201.96 50
4202.11 45
4202.26 41
4202.41 37
4202.55 35
4202.70 36
4202.85 41
4203.00 49
4203.15 60
4203.30 72
4203.45 84
4203.60 94
4203.74 100
4203.89 104
4204.04 105
4204.19 106
4204.34 105
4204.49 105
4204.64 106
4204.79 106
4204.93 106
4205.08 104
4205.23 101
4205.38 98
4205.53 95
4205.68 92
4205.83 92
4205.98 93
4206.12 96
4206.27 102
4206.42 110
4206.57 120
4206.72 131
4206.87 143
4207.02 155
4207.17 167
4207.31 176
4207.46 183
4207.61 186
4207.76 187
4207.91 186
4208.06 185
4208.21 185
4208.36 189
4208.50 195
4208.65 204
4208.80 214
4208.95 223
4209.10 230
4209.25 235
4209.40 237
4209.55 237
4209.70 236
4209.84 234
4209.99 230
4210.14 225
4210.29 218
4210.44 209
4210.59 197
4210.74 184
4210.89 170
4211.03 156
4211.18 143
4211.33 133
4211.48 126
4211.63 121
4211.78 119
4211.93 119
4212.08 121
4212.23 125
4212.37 131
4212.52 137
4212.67 144
4212.82 150
4212.97 154
4213.12 156
4213.27 154
4213.42 149
4213.57 142
4213.71 134
4213.86 127
4214.01 122
4214.16 119
4214.31 119
4214.46 122
4214.61 126
4214.76 130
4214.91 132
4215.05 131
4215.20 127
4215.35 122
4215.50 116
4215.65 111
4215.80 108
4215.95 107
4216.10 109
4216.25 112
4216.40 114
4216.54 115
4216.69 112
4216.84 107
4216.99 101
4217.14 94
4217.29 87
4217.44 81
4217.59 76
4217.74 72
4217.88 67
4218.03 62
4218.18 55
4218.33 48
4218.48 40
4218.63 32
4218.78 24
4218.93 17
4219.08 12
4219.23 7
4219.37 4
4219.52 1
4219.67 0
4219.82 0
4219.97 0
4220.12 0
4220.27 0
4220.42 2
4220.57 11
4220.72 24
4220.86 38
4221.01 53
4221.16 66
4221.31 75
4221.46 79
4221.61 79
4221.76 73
4221.91 66
4222.06 57
4222.21 49
4222.35 43
4222.50 40
4222.65 40
4222.80 43
4222.95 48
4223.10 55
4223.25 63
4223.40 71
4223.55 79
4223.70 85
4223.85 91
4223.99 95
4224.14 98
4224.29 99
4224.44 99
4224.59 98
4224.74 95
4224.89 90
4225.04 83
4225.19 75
4225.34 66
4225.49 57
4225.63 49
4225.78 43
4225.93 38
4226.08 34
4226.23 33
4226.38 33
4226.53 35
4226.68 38
4226.83 42
4226.98 47
4227.13 50
4227.27 52
4227.42 51
4227.57 48
4227.72 45
4227.87 41
4228.02 40
4228.17 41
4228.32 44
4228.47 51
4228.62 58
4228.77 66
4228.92 71
4229.06 73
4229.21 72
4229.36 68
4229.51 64
4229.66 60
4229.81 59
4229.96 61
4230.11 68
4230.26 79
4230.41 92
4230.56 106
4230.71 117
4230.85 124
4231.00 125
4231.15 120
4231.30 111
4231.45 97
4231.60 82
4231.75 68
4231.90 56
4232.05 48
4232.20 44
4232.35 45
4232.50 48
4232.65 53
4232.79 59
4232.94 64
4233.09 67
4233.24 69
4233.39 68
4233.54 66
4233.69 63
4233.84 59
4233.99 55
4234.14 52
4234.29 49
4234.44 47
4234.59 45
4234.73 43
4234.88 42
4235.03 42
4235.18 42
4235.33 44
4235.48 47
4235.63 51
4235.78 57
4235.93 61
4236.08 65
4236.23 65
4236.38 62
4236.53 56
4236.68 49
4236.82 42
4236.97 36
4237.12 32
4237.27 31
4237.42 33
4237.57 35
4237.72 37
4237.87 38
4238.02 38
4238.17 37
4238.32 34
4238.47 31
4238.62 28
4238.77 25
4238.92 22
4239.06 19
4239.21 16
4239.36 12
4239.51 9
4239.66 5
4239.81 1
4239.96 0
4240.11 0
4240.26 0
4240.41 0
4240.56 0
4240.71 0
4240.86 0
4241.01 0
4241.16 4
4241.30 6
4241.45 9
4241.60 11
4241.75 15
4241.90 21
4242.05 28
4242.20 38
4242.35 49
4242.50 60
4242.65 68
4242.80 73
4242.95 75
4243.10 74
4243.25 70
4243.40 64
4243.55 59
4243.70 54
4243.84 51
4243.99 50
4244.14 51
4244.29 56
4244.44 64
4244.59 75
4244.74 88
4244.89 101
4245.04 112
4245.19 121
4245.34 125
4245.49 125
4245.64 122
4245.79 115
4245.94 107
4246.09 97
4246.24 88
4246.39 81
4246.53 76
4246.68 73
4246.83 72
4246.98 73
4247.13 74
4247.28 74
4247.43 73
4247.58 70
4247.73 65
4247.88 60
4248.03 56
4248.18 52
4248.33 49
4248.48 47
4248.63 44
4248.78 39
4248.93 32
4249.08 23
4249.23 14
4249.38 5
4249.52 0
4249.67 0
4249.82 0
4249.97 0
4250.12 0
4250.27 0
4250.42 4
4250.57 8
4250.72 13
4250.87 17
4251.02 22
4251.17 26
4251.32 28
4251.47 28
4251.62 23
4251.77 15
4251.92 4
4252.07 0
4252.22 0
4252.37 0
4252.52 0
4252.67 0
4252.81 0
4252.96 0
4253.11 3
4253.26 19
4253.41 35
4253.56 50
4253.71 63
4253.86 74
4254.01 83
4254.16 89
4254.31 92
4254.46 92
4254.61 90
4254.76 86
4254.91 82
4255.06 79
4255.21 76
4255.36 75
4255.51 74
4255.66 74
4255.81 74
4255.96 71
4256.11 68
4256.26 62
4256.41 56
4256.56 49
4256.70 42
4256.85 35
4257.00 28
4257.15 21
4257.30 15
4257.45 10
4257.60 5
4257.75 3
4257.90 2
4258.05 3
4258.20 6
4258.35 12
4258.50 18
4258.65 25
4258.80 32
4258.95 39
4259.10 46
4259.25 52
4259.40 58
4259.55 64
4259.70 70
4259.85 75
4260.00 80
4260.15 83
4260.30 84
4260.45 84
4260.60 83
4260.75 82
4260.90 83
4261.05 86
4261.20 94
4261.35 104
4261.49 115
4261.64 128
4261.79 139
4261.94 150
4262.09 159
4262.24 167
4262.39 173
4262.54 178
4262.69 181
4262.84 182
4262.99 181
4263.14 178
4263.29 172
4263.44 165
4263.59 155
4263.74 144
4263.89 133
4264.04 121
4264.19 110
4264.34 101
4264.49 95
4264.64 92
4264.79 94
4264.94 99
4265.09 107
4265.24 115
4265.39 123
4265.54 129
4265.69 131
4265.84 130
4265.99 126
4266.14 119
4266.29 110
4266.44 100
4266.59 92
4266.74 84
4266.89 79
4267.04 76
4267.19 75
4267.34 75
4267.49 75
4267.64 75
4267.79 74
4267.94 73
4268.09 73
4268.24 73
4268.39 77
4268.54 84
4268.69 95
4268.84 109
4268.98 126
4269.13 144
4269.28 161
4269.43 176
4269.58 187
4269.73 193
4269.88 194
4270.03 192
4270.18 188
4270.33 182
4270.48 176
4270.63 170
4270.78 165
4270.93 159
4271.08 152
4271.23 145
4271.38 137
4271.53 130
4271.68 122
4271.83 116
4271.98 110
4272.13 106
4272.28 104
4272.43 103
4272.58 105
4272.73 108
4272.88 112
4273.03 116
4273.18 119
4273.33 120
4273.48 118
4273.63 114
4273.78 108
4273.93 100
4274.08 92
4274.23 84
4274.38 77
4274.53 70
4274.68 65
4274.83 60
4274.98 58
4275.13 57
4275.28 57
4275.43 57
4275.58 57
4275.73 55
4275.88 52
4276.03 47
4276.18 41
4276.33 37
4276.48 35
4276.63 36
4276.78 39
4276.93 45
4277.08 52
4277.23 60
4277.38 66
4277.53 71
4277.68 74
4277.83 75
4277.98 76
4278.13 76
4278.28 75
4278.43 74
4278.58 72
4278.73 69
4278.88 67
4279.03 64
4279.18 62
4279.33 60
4279.48 57
4279.63 54
4279.78 50
4279.93 45
4280.08 39
4280.23 33
4280.38 27
4280.53 23
4280.68 21
4280.83 23
4280.98 27
4281.13 34
4281.28 42
4281.43 50
4281.58 56
4281.73 60
4281.88 62
4282.03 62
4282.18 60
4282.33 58
4282.48 56
4282.63 56
4282.78 56
4282.93 58
4283.08 61
4283.23 65
4283.38 70
4283.53 74
4283.68 77
4283.83 79
4283.98 80
4284.13 81
4284.28 82
4284.44 84
4284.59 88
4284.74 92
4284.89 96
4285.04 99
4285.19 99
4285.34 97
4285.49 92
4285.64 85
4285.79 78
4285.94 71
4286.09 68
4286.24 67
4286.39 70
4286.54 77
4286.69 86
4286.84 97
4286.99 108
4287.14 118
4287.29 126
4287.44 132
4287.59 136
4287.74 137
4287.89 135
4288.04 132
4288.19 128
4288.34 123
4288.49 117
4288.64 111
4288.79 106
4288.94 101
4289.09 97
4289.24 93
4289.39 87
4289.54 80
4289.69 71
4289.84 59
4289.99 45
4290.14 30
4290.29 14
4290.44 0
4290.59 0
4290.74 0
4290.89 0
4291.04 0
4291.19 0
4291.34 0
4291.49 0
4291.64 2
4291.79 11
4291.95 19
4292.10 28
4292.25 36
4292.40 45
4292.55 53
4292.70 61
4292.85 67
4293.00 70
4293.15 71
4293.30 70
4293.45 67
4293.60 64
4293.75 62
4293.90 62
4294.05 64
4294.20 66
4294.35 69
4294.50 69
4294.65 68
4294.80 65
4294.95 62
4295.10 59
4295.25 59
4295.40 62
4295.55 66
4295.70 71
4295.85 76
4296.00 79
4296.15 78
4296.30 74
4296.45 66
4296.60 55
4296.76 44
4296.91 32
4297.06 22
4297.21 13
4297.36 6
4297.51 2
4297.66 0
4297.81 0
4297.96 0
4298.11 3
4298.26 8
4298.41 14
4298.56 20
4298.71 23
4298.86 23
4299.01 18
4299.16 9
4299.31 0
4299.46 0
4299.61 0
4299.76 0
4299.91 0
4300.06 0
4300.21 0
4300.36 0
4300.51 12
4300.67 25
4300.82 38
4300.97 50
4301.12 62
4301.27 74
4301.42 83
4301.57 91
4301.72 96
4301.87 98
4302.02 99
4302.17 99
4302.32 98
4302.47 98
4302.62 99
4302.77 101
4302.92 102
4303.07 103
4303.22 101
4303.37 97
4303.52 90
4303.67 81
4303.82 71
4303.98 59
4304.13 47
4304.28 35
4304.43 24
4304.58 14
4304.73 6
4304.88 0
4305.03 0
4305.18 0
4305.33 0
4305.48 7
4305.63 18
4305.78 32
4305.93 47
4306.08 61
4306.23 72
4306.38 80
4306.53 83
4306.68 82
4306.83 78
4306.99 70
4307.14 61
4307.29 51
4307.44 41
4307.59 32
4307.74 25
4307.89 19
4308.04 16
4308.19 15
4308.34 17
4308.49 20
4308.64 23
4308.79 27
4308.94 30
4309.09 31
4309.24 32
4309.39 34
4309.54 36
4309.70 41
4309.85 49
4310.00 58
4310.15 70
4310.30 83
4310.45 95
4310.60 106
4310.75 113
4310.90 117
4311.05 117
4311.20 113
4311.35 105
4311.50 95
4311.65 85
4311.80 76
4311.95 69
4312.10 65
4312.26 64
4312.41 64
4312.56 65
4312.71 65
4312.86 65
4313.01 64
4313.16 63
4313.31 62
4313.46 62
4313.61 62
4313.76 64
4313.91 66
4314.06 68
4314.21 72
4314.36 76
4314.52 81
4314.67 87
4314.82 93
4314.97 99
4315.12 104
4315.27 107
4315.42 110
4315.57 112
4315.72 113
4315.87 115
4316.02 117
4316.17 119
4316.32 121
4316.47 124
4316.62 126
4316.78 128
4316.93 130
4317.08 133
4317.23 136
4317.38 140
4317.53 145
4317.68 148
4317.83 150
4317.98 149
4318.13 144
4318.28 135
4318.43 123
4318.58 108
4318.73 94
4318.89 80
4319.04 69
4319.19 62
4319.34 59
4319.49 61
4319.64 66
4319.79 72
4319.94 79
4320.09 86
4320.24 91
4320.39 94
4320.54 96
4320.69 98
4320.85 101
4321.00 105
4321.15 110
4321.30 115
4321.45 119
4321.60 121
4321.75 119
4321.90 113
4322.05 102
4322.20 88
4322.35 73
4322.50 58
4322.65 45
4322.81 37
4322.96 34
4323.11 36
4323.26 42
4323.41 51
4323.56 61
4323.71 70
4323.86 78
4324.01 84
4324.16 89
4324.31 93
4324.46 97
4324.62 100
4324.77 102
4324.92 104
4325.07 104
4325.22 102
4325.37 99
4325.52 96
4325.67 94
4325.82 94
4325.97 95
4326.12 98
4326.27 101
4326.43 104
4326.58 105
4326.73 103
4326.88 99
4327.03 93
4327.18 86
4327.33 80
4327.48 75
4327.63 71
4327.78 70
4327.93 70
4328.09 70
4328.24 72
4328.39 72
4328.54 73
4328.69 73
4328.84 74
4328.99 76
4329.14 80
4329.29 86
4329.44 93
4329.59 100
4329.75 106
4329.90 111
4330.05 114
4330.20 116
4330.35 116
4330.50 115
4330.65 114
4330.80 112
4330.95 111
4331.10 109
4331.25 108
4331.41 107
4331.56 108
4331.71 110
4331.86 114
4332.01 119
4332.16 126
4332.31 133
4332.46 139
4332.61 145
4332.76 149
4332.92 152
4333.07 153
4333.22 153
4333.37 151
4333.52 146
4333.67 139
4333.82 130
4333.97 120
4334.12 110
4334.27 101
4334.43 96
4334.58 94
4334.73 97
4334.88 103
4335.03 110
4335.18 116
4335.33 122
4335.48 124
4335.63 125
4335.78 124
4335.94 123
4336.09 123
4336.24 125
4336.39 130
4336.54 136
4336.69 144
4336.84 152
4336.99 161
4337.14 169
4337.30 175
4337.45 180
4337.60 183
4337.75 183
4337.90 180
4338.05 176
4338.20 169
4338.35 160
4338.50 151
4338.65 141
4338.81 132
4338.96 123
4339.11 115
4339.26 109
4339.41 104
4339.56 102
4339.71 100
4339.86 99
4340.01 99
4340.17 98
4340.32 95
4340.47 92
4340.62 89
4340.77 85
4340.92 82
4341.07 80
4341.22 77
4341.37 75
4341.53 73
4341.68 70
4341.83 67
4341.98 64
4342.13 61
4342.28 60
4342.43 61
4342.58 62
4342.73 64
4342.89 64
4343.04 63
4343.19 59
4343.34 52
4343.49 44
4343.64 36
4343.79 28
4343.94 21
4344.10 16
4344.25 12
4344.40 8
4344.55 4
4344.70 0
4344.85 0
4345.00 0
4345.15 0
4345.30 0
4345.46 0
4345.61 0
4345.76 0
4345.91 2
4346.06 11
4346.21 21
4346.36 32
4346.51 43
4346.67 54
4346.82 64
4346.97 72
4347.12 77
4347.27 79
4347.42 78
4347.57 74
4347.72 68
4347.88 61
4348.03 53
4348.18 47
4348.33 42
4348.48 39
4348.63 38
4348.78 39
4348.93 43
4349.09 48
4349.24 55
4349.39 61
4349.54 68
4349.69 75
4349.84 81
4349.99 87
4350.14 93
4350.30 99
4350.45 106
4350.60 110
4350.75 113
4350.90 111
4351.05 105
4351.20 95
4351.36 84
4351.51 72
4351.66 62
4351.81 56
4351.96 54
4352.11 58
4352.26 65
4352.41 75
4352.57 84
4352.72 91
4352.87 96
4353.02 99
4353.17 99
4353.32 99
4353.47 98
4353.62 98
4353.78 100
4353.93 103
4354.08 107
4354.23 112
4354.38 116
4354.53 119
4354.68 121
4354.84 119
4354.99 114
4355.14 107
4355.29 97
4355.44 87
4355.59 78
4355.74 70
4355.90 64
4356.05 59
4356.20 56
4356.35 52
4356.50 48
4356.65 45
4356.80 43
4356.96 42
4357.11 43
4357.26 46
4357.41 50
4357.56 53
4357.71 55
4357.86 55
4358.01 55
4358.17 54
4358.32 54
4358.47 54
4358.62 55
4358.77 57
4358.92 57
4359.07 56
4359.23 53
4359.38 49
4359.53 45
4359.68 41
4359.83 38
4359.98 36
4360.14 36
4360.29 37
4360.44 39
4360.59 42
4360.74 45
4360.89 48
4361.04 51
4361.20 55
4361.35 59
4361.50 64
4361.65 70
4361.80 76
4361.95 83
4362.10 89
4362.26 96
4362.41 102
4362.56 107
4362.71 112
4362.86 116
4363.01 118
4363.16 119
4363.32 120
4363.47 119
4363.62 118
4363.77 116
4363.92 116
4364.07 116
4364.23 118
4364.38 121
4364.53 126
4364.68 130
4364.83 133
4364.98 135
4365.13 136
4365.29 134
4365.44 130
4365.59 125
4365.74 118
4365.89 111
4366.04 104
4366.20 96
4366.35 89
4366.50 83
4366.65 79
4366.80 78
4366.95 78
4367.10 81
4367.26 85
4367.41 90
4367.56 94
4367.71 96
4367.86 97
4368.01 97
4368.17 96
4368.32 96
4368.47 97
4368.62 100
4368.77 106
4368.92 114
4369.08 124
4369.23 134
4369.38 143
4369.53 149
4369.68 151
4369.83 148
4369.99 142
4370.14 131
4370.29 118
4370.44 103
4370.59 88
4370.74 73
4370.90 60
4371.05 49
4371.20 41
4371.35 36
4371.50 34
4371.65 35
4371.81 38
4371.96 42
4372.11 45
4372.26 48
4372.41 49
4372.56 50
4372.72 51
4372.87 53
4373.02 58
4373.17 65
4373.32 74
4373.47 83
4373.63 90
4373.78 95
4373.93 95
4374.08 90
4374.23 81
4374.38 69
4374.54 55
4374.69 40
4374.84 25
4374.99 12
4375.14 2
4375.29 0
4375.45 0
4375.60 0
4375.75 0
4375.90 0
4376.05 0
4376.20 0
4376.36 0
4376.51 0
4376.66 1
4376.81 4
4376.96 9
4377.11 16
4377.27 25
4377.42 35
4377.57 45
4377.72 55
4377.87 63
4378.03 68
4378.18 72
4378.33 74
4378.48 75
4378.63 74
4378.78 71
4378.94 67
4379.09 62
4379.24 57
4379.39 52
4379.54 49
4379.69 47
4379.85 49
4380.00 54
4380.15 61
4380.30 69
4380.45 78
4380.61 85
4380.76 92
4380.91 96
4381.06 98
4381.21 98
4381.36 98
4381.52 99
4381.67 100
4381.82 102
4381.97 105
4382.12 108
4382.28 110
4382.43 112
4382.58 111
4382.73 109
4382.88 107
4383.04 106
4383.19 107
4383.34 110
4383.49 114
4383.64 120
4383.79 124
4383.95 127
4384.10 127
4384.25 125
4384.40 122
4384.55 117
4384.71 113
4384.86 109
4385.01 106
4385.16 105
4385.31 106
4385.47 108
4385.62 111
4385.77 114
4385.92 118
4386.07 121
4386.22 122
4386.38 123
4386.53 121
4386.68 117
4386.83 112
4386.98 106
4387.14 99
4387.29 92
4387.44 84
4387.59 75
4387.74 68
4387.90 60
4388.05 54
4388.20 50
4388.35 48
4388.50 51
4388.66 57
4388.81 67
4388.96 79
4389.11 92
4389.26 105
4389.42 115
4389.57 123
4389.72 127
4389.87 127
4390.02 125
4390.18 119
4390.33 112
4390.48 102
4390.63 92
4390.78 81
4390.94 71
4391.09 61
4391.24 54
4391.39 49
4391.54 45
4391.69 44
4391.85 44
4392.00 45
4392.15 47
4392.30 50
4392.46 53
4392.61 56
4392.76 58
4392.91 59
4393.06 58
4393.22 56
4393.37 52
4393.52 49
4393.67 47
4393.82 45
4393.98 45
4394.13 46
4394.28 48
4394.43 52
4394.58 56
4394.74 62
4394.89 69
4395.04 77
4395.19 86
4395.34 95
4395.50 103
4395.65 110
4395.80 114
4395.95 115
4396.10 114
4396.26 110
4396.41 104
4396.56 98
4396.71 92
4396.86 90
4397.02 91
4397.17 97
4397.32 108
4397.47 123
4397.63 140
4397.78 155
4397.93 168
4398.08 176
4398.23 179
4398.39 177
4398.54 173
4398.69 168
4398.84 163
4398.99 160
4399.15 159
4399.30 160
4399.45 162
4399.60 166
4399.75 169
4399.91 174
4400.06 178
4400.21 183
4400.36 188
4400.52 194
4400.67 200
4400.82 206
4400.97 213
4401.12 219
4401.28 226
4401.43 233
4401.58 241
4401.73 250
4401.89 260
4402.04 269
4402.19 279
4402.34 287
4402.49 294
4402.65 299
4402.80 303
4402.95 308
4403.10 315
4403.25 325
4403.41 336
4403.56 348
4403.71 359
4403.86 367
4404.02 371
4404.17 369
4404.32 362
4404.47 350
4404.62 335
4404.78 319
4404.93 302
4405.08 287
4405.23 273
4405.39 261
4405.54 251
4405.69 242
4405.84 233
4405.99 224
4406.15 217
4406.30 210
4406.45 205
4406.60 203
4406.76 203
4406.91 205
4407.06 207
4407.21 208
4407.37 207
4407.52 203
4407.67 195
4407.82 183
4407.97 170
4408.13 156
4408.28 143
4408.43 132
4408.58 125
4408.74 121
4408.89 121
4409.04 123
4409.19 128
4409.35 133
4409.50 137
4409.65 141
4409.80 144
4409.95 146
4410.11 148
4410.26 149
4410.41 150
4410.56 152
4410.72 153
4410.87 156
4411.02 158
4411.17 163
4411.33 169
4411.48 176
4411.63 184
4411.78 192
4411.93 197
4412.09 200
4412.24 199
4412.39 195
4412.54 189
4412.70 181
4412.85 174
4413.00 167
4413.15 162
4413.31 159
4413.46 156
4413.61 153
4413.76 149
4413.92 146
4414.07 141
4414.22 138
4414.37 136
4414.53 135
4414.68 136
4414.83 139
4414.98 143
4415.13 146
4415.29 150
4415.44 152
4415.59 154
4415.74 154
4415.90 153
4416.05 151
4416.20 147
4416.35 143
4416.51 139
4416.66 135
4416.81 131
4416.96 129
4417.12 129
4417.27 130
4417.42 133
4417.57 137
4417.73 141
4417.88 145
4418.03 147
4418.18 148
4418.34 146
4418.49 143
4418.64 139
4418.79 137
4418.95 138
4419.10 145
4419.25 157
4419.40 176
4419.56 198
4419.71 223
4419.86 248
4420.01 271
4420.17 289
4420.32 303
4420.47 311
4420.62 316
4420.78 318
4420.93 318
4421.08 318
4421.23 318
4421.39 320
4421.54 323
4421.69 327
4421.84 334
4422.00 343
4422.15 353
4422.30 364
4422.45 378
4422.61 394
4422.76 412
4422.91 433
4423.06 458
4423.22 486
4423.37 519
4423.52 557
4423.67 597
4423.83 640
4423.98 683
4424.13 727
4424.28 768
4424.44 807
4424.59 842
4424.74 873
4424.89 900
4425.05 923
4425.20 942
4425.35 956
4425.50 967
4425.66 975
4425.81 981
4425.96 986
4426.12 991
4426.27 998
4426.42 1006
4426.57 1016
4426.73 1026
4426.88 1035
4427.03 1042
4427.18 1046
4427.34 1045
4427.49 1042
4427.64 1036
4427.79 1028
4427.95 1020
4428.10 1013
4428.25 1007
4428.40 1003
4428.56 999
4428.71 995
4428.86 991
4429.01 986
4429.17 979
4429.32 971
4429.47 961
4429.63 950
4429.78 936
4429.93 918
4430.08 896
4430.24 870
4430.39 841
4430.54 809
4430.69 777
4430.85 746
4431.00 715
4431.15 686
4431.30 658
4431.46 630
4431.61 604
4431.76 579
4431.92 556
4432.07 536
4432.22 519
4432.37 505
4432.53 493
4432.68 481
4432.83 468
4432.98 453
4433.14 437
4433.29 420
4433.44 403
4433.60 387
4433.75 373
4433.90 361
4434.05 351
4434.21 342
4434.36 332
4434.51 320
4434.66 307
4434.82 291
4434.97 274
4435.12 255
4435.28 234
4435.43 214
4435.58 195
4435.73 177
4435.89 160
4436.04 147
4436.19 136
4436.34 127
4436.50 120
4436.65 114
4436.80 109
4436.96 104
4437.11 100
4437.26 99
4437.41 101
4437.57 106
4437.72 114
4437.87 123
4438.03 132
4438.18 138
4438.33 139
4438.48 137
4438.64 131
4438.79 124
4438.94 116
4439.10 109
4439.25 104
4439.40 100
4439.55 97
4439.71 93
4439.86 89
4440.01 82
4440.17 73
4440.32 63
4440.47 52
4440.62 41
4440.78 32
4440.93 23
4441.08 17
4441.24 11
4441.39 6
4441.54 1
4441.69 0
4441.85 0
4442.00 0
4442.15 0
4442.31 0
4442.46 0
4442.61 0
4442.76 0
4442.92 7
4443.07 15
4443.22 23
4443.38 32
4443.53 41
4443.68 50
4443.83 60
4443.99 69
4444.14 77
4444.29 84
4444.45 89
4444.60 91
4444.75 91
4444.90 90
4445.06 87
4445.21 83
4445.36 80
4445.52 78
4445.67 76
4445.82 76
4445.97 77
4446.13 80
4446.28 84
4446.43 89
4446.59 96
4446.74 102
4446.89 109
4447.05 115
4447.20 119
4447.35 121
4447.50 122
4447.66 122
4447.81 123
4447.96 125
4448.12 127
4448.27 131
4448.42 134
4448.58 137
4448.73 137
4448.88 136
4449.03 134
4449.19 130
4449.34 127
4449.49 124
4449.65 123
4449.80 125
4449.95 130
4450.11 137
4450.26 146
4450.41 155
4450.56 164
4450.72 171
4450.87 177
4451.02 179
4451.18 180
4451.33 180
4451.48 180
4451.64 181
4451.79 182
4451.94 184
4452.09 186
4452.25 186
4452.40 184
4452.55 181
4452.71 176
4452.86 169
4453.01 163
4453.17 158
4453.32 153
4453.47 150
4453.63 148
4453.78 147
4453.93 147
4454.08 147
4454.24 146
4454.39 145
4454.54 142
4454.70 137
4454.85 130
4455.00 122
4455.16 114
4455.31 107
4455.46 100
4455.62 94
4455.77 88
4455.92 83
4456.07 79
4456.23 75
4456.38 73
4456.53 72
4456.69 73
4456.84 74
4456.99 76
4457.15 78
4457.30 78
4457.45 78
4457.61 78
4457.76 77
4457.91 77
4458.07 78
4458.22 79
4458.37 81
4458.52 83
4458.68 84
4458.83 85
4458.98 84
4459.14 82
4459.29 78
4459.44 73
4459.60 67
4459.75 62
4459.90 57
4460.06 55
4460.21 54
4460.36 56
4460.52 59
4460.67 63
4460.82 67
4460.98 70
4461.13 72
4461.28 73
4461.44 72
4461.59 71
4461.74 70
4461.89 69
4462.05 70
4462.20 72
4462.35 75
4462.51 79
4462.66 83
4462.81 86
4462.97 89
4463.12 90
4463.27 90
4463.43 89
4463.58 86
4463.73 83
4463.89 78
4464.04 71
4464.19 64
4464.35 56
4464.50 47
4464.65 39
4464.81 31
4464.96 24
4465.11 20
4465.27 16
4465.42 15
4465.57 15
4465.73 17
4465.88 18
4466.03 19
4466.19 19
4466.34 18
4466.49 16
4466.65 13
4466.80 10
4466.95 6
4467.11 3
4467.26 0
4467.41 0
4467.57 0
4467.72 0
4467.87 2
4468.03 4
4468.18 6
4468.33 7
4468.49 5
4468.64 1
4468.79 0
4468.95 0
4469.10 0
4469.25 0
4469.41 3
4469.56 14
4469.71 28
4469.87 41
4470.02 53
4470.17 61
4470.33 67
4470.48 69
4470.63 70
4470.79 69
4470.94 67
4471.09 66
4471.25 66
4471.40 67
4471.55 71
4471.71 75
4471.86 82
4472.01 89
4472.17 95
4472.32 99
4472.47 100
4472.63 96
4472.78 87
4472.93 74
4473.09 58
4473.24 40
4473.39 24
4473.55 10
4473.70 1
4473.85 0
4474.01 0
4474.16 7
4474.31 16
4474.47 25
4474.62 32
4474.77 36
4474.93 37
4475.08 35
4475.23 32
4475.39 30
4475.54 30
4475.69 32
4475.85 35
4476.00 39
4476.16 43
4476.31 45
4476.46 45
4476.62 44
4476.77 41
4476.92 38
4477.08 35
4477.23 32
4477.38 30
4477.54 29
4477.69 30
4477.84 31
4478.00 34
4478.15 38
4478.30 41
4478.46 45
4478.61 48
4478.76 51
4478.92 52
4479.07 54
4479.22 55
4479.38 55
4479.53 56
4479.69 57
4479.84 58
4479.99 60
4480.15 61
4480.30 63
4480.45 64
4480.61 65
4480.76 67
4480.91 68
4481.07 70
4481.22 72
4481.37 75
4481.53 78
4481.68 81
4481.83 85
4481.99 88
4482.14 91
4482.30 93
4482.45 93
4482.60 93
4482.76 92
4482.91 90
4483.06 88
4483.22 86
4483.37 84
4483.52 82
4483.68 79
4483.83 75
4483.98 71
4484.14 66
4484.29 60
4484.45 55
4484.60 51
4484.75 47
4484.91 43
4485.06 40
4485.21 36
4485.37 31
4485.52 28
4485.67 26
4485.83 27
4485.98 31
4486.14 39
4486.29 51
4486.44 63
4486.60 76
4486.75 86
4486.90 94
4487.06 98
4487.21 100
4487.36 100
4487.52 98
4487.67 94
4487.83 88
4487.98 81
4488.13 72
4488.29 62
4488.44 51
4488.59 41
4488.75 31
4488.90 22
4489.05 15
4489.21 7
4489.36 1
4489.52 0
4489.67 0
4489.82 0
4489.98 0
4490.13 0
4490.28 0
4490.44 0
4490.59 0
4490.75 5
4490.90 12
4491.05 18
4491.21 23
4491.36 26
4491.51 29
4491.67 32
4491.82 35
4491.98 39
4492.13 42
4492.28 44
4492.44 46
4492.59 46
4492.74 46
4492.90 45
4493.05 45
4493.21 45
4493.36 46
4493.51 48
4493.67 50
4493.82 52
4493.97 55
4494.13 58
4494.28 60
4494.44 61
4494.59 61
4494.74 59
4494.90 56
4495.05 52
4495.20 48
4495.36 44
4495.51 42
4495.67 43
4495.82 47
4495.97 55
4496.13 65
4496.28 77
4496.43 89
4496.59 100
4496.74 109
4496.90 117
4497.05 123
4497.20 127
4497.36 129
4497.51 128
4497.67 123
4497.82 115
4497.97 105
4498.13 94
4498.28 84
4498.43 76
4498.59 70
4498.74 66
4498.90 64
4499.05 64
4499.20 64
4499.36 65
4499.51 67
4499.67 72
4499.82 79
4499.97 88
4500.13 98
4500.28 107
4500.43 114
4500.59 117
4500.74 119
4500.90 118
4501.05 117
4501.20 116
4501.36 116
4501.51 116
4501.67 116
4501.82 114
4501.97 110
4502.13 104
4502.28 96
4502.43 88
4502.59 81
4502.74 76
4502.90 74
4503.05 75
4503.20 78
4503.36 83
4503.51 89
4503.67 94
4503.82 100
4503.97 105
4504.13 110
4504.28 115
4504.44 118
4504.59 120
4504.74 118
4504.90 114
4505.05 106
4505.21 95
4505.36 84
4505.51 73
4505.67 64
4505.82 58
4505.98 55
4506.13 54
4506.28 54
4506.44 53
4506.59 51
4506.75 46
4506.90 39
4507.05 32
4507.21 26
4507.36 21
4507.52 20
4507.67 21
4507.82 25
4507.98 30
4508.13 35
4508.29 39
4508.44 42
4508.59 42
4508.75 41
4508.90 38
4509.06 36
4509.21 34
4509.36 33
4509.52 34
4509.67 36
4509.83 41
4509.98 48
4510.13 56
4510.29 64
4510.44 71
4510.60 75
4510.75 75
4510.90 72
4511.06 65
4511.21 56
4511.37 45
4511.52 35
4511.67 26
4511.83 19
4511.98 15
4512.14 13
4512.29 13
4512.44 14
4512.60 13
4512.75 12
4512.91 8
4513.06 3
4513.21 0
4513.37 0
4513.52 0
4513.68 0
4513.83 0
4513.99 0
4514.14 0
4514.29 0
4514.45 4
4514.60 10
4514.76 16
4514.91 22
4515.06 28
4515.22 35
4515.37 41
4515.53 48
4515.68 55
4515.83 62
4515.99 69
4516.14 74
4516.30 79
4516.45 83
4516.61 87
4516.76 89
4516.91 92
4517.07 94
4517.22 96
4517.38 98
4517.53 98
4517.68 98
4517.84 96
4517.99 93
4518.15 90
4518.30 87
4518.46 85
4518.61 84
4518.76 86
4518.92 88
4519.07 91
4519.23 93
4519.38 94
4519.53 91
4519.69 86
4519.84 79
4520.00 71
4520.15 64
4520.31 59
4520.46 58
4520.61 61
4520.77 68
4520.92 77
4521.08 86
4521.23 95
4521.39 101
4521.54 103
4521.69 102
4521.85 98
4522.00 93
4522.16 87
4522.31 81
4522.47 75
4522.62 70
4522.77 65
4522.93 60
4523.08 54
4523.24 48
4523.39 43
4523.54 38
4523.70 34
4523.85 30
4524.01 26
4524.16 20
4524.32 13
4524.47 4
4524.62 0
4524.78 0
4524.93 0
4525.09 0
4525.24 0
4525.40 0
4525.55 0
4525.70 0
4525.86 7
4526.01 12
4526.17 16
4526.32 19
4526.48 23
4526.63 28
4526.79 35
4526.94 43
4527.09 50
4527.25 57
4527.40 61
4527.56 63
4527.71 62
4527.87 60
4528.02 58
4528.17 57
4528.33 57
4528.48 57
4528.64 57
4528.79 55
4528.95 52
4529.10 47
4529.25 42
4529.41 36
4529.56 32
4529.72 30
4529.87 31
4530.03 34
4530.18 40
4530.34 47
4530.49 57
4530.64 68
4530.80 79
4530.95 90
4531.11 99
4531.26 107
4531.42 113
4531.57 115
4531.72 115
4531.88 112
4532.03 107
4532.19 99
4532.34 89
4532.50 78
4532.65 66
4532.81 56
4532.96 47
4533.11 43
4533.27 42
4533.42 44
4533.58 49
4533.73 56
4533.89 63
4534.04 69
4534.20 74
4534.35 78
4534.50 80
4534.66 81
4534.81 81
4534.97 79
4535.12 76
4535.28 73
4535.43 70
4535.59 68
4535.74 67
4535.89 67
4536.05 69
4536.20 70
4536.36 72
4536.51 73
4536.67 75
4536.82 76
4536.98 78
4537.13 78
4537.29 77
4537.44 74
4537.59 69
4537.75 61
4537.90 51
4538.06 40
4538.21 28
4538.37 16
4538.52 5
4538.68 0
4538.83 0
4538.98 0
4539.14 0
4539.29 0
4539.45 0
4539.60 0
4539.76 0
4539.91 2
4540.07 6
4540.22 10
4540.38 14
4540.53 18
4540.68 22
4540.84 24
4540.99 26
4541.15 26
4541.30 26
4541.46 26
4541.61 28
4541.77 31
4541.92 35
4542.08 40
4542.23 44
4542.39 48
4542.54 51
4542.69 53
4542.85 54
4543.00 53
4543.16 51
4543.31 48
4543.47 43
4543.62 36
4543.78 28
4543.93 21
4544.09 17
4544.24 16
4544.40 20
4544.55 28
4544.70 41
4544.86 56
4545.01 71
4545.17 84
4545.32 94
4545.48 100
4545.63 103
4545.79 102
4545.94 100
4546.10 97
4546.25 96
4546.41 97
4546.56 100
4546.71 105
4546.87 111
4547.02 116
4547.18 120
4547.33 121
4547.49 119
4547.64 114
4547.80 109
4547.95 104
4548.11 100
4548.26 99
4548.42 101
4548.57 105
4548.73 110
4548.88 115
4549.03 119
4549.19 121
4549.34 120
4549.50 118
4549.65 113
4549.81 107
4549.96 100
4550.12 93
4550.27 86
4550.43 81
4550.58 78
4550.74 77
4550.89 79
4551.05 82
4551.20 87
4551.36 92
4551.51 98
4551.67 106
4551.82 114
4551.97 124
4552.13 137
4552.28 152
4552.44 169
4552.59 187
4552.75 205
4552.90 223
4553.06 239
4553.21 253
4553.37 264
4553.52 272
4553.68 276
4553.83 277
4553.99 275
4554.14 271
4554.30 266
4554.45 262
4554.61 260
4554.76 259
4554.92 261
4555.07 264
4555.23 267
4555.38 269
4555.53 269
4555.69 266
4555.84 260
4556.00 252
4556.15 243
4556.31 234
4556.46 227
4556.62 220
4556.77 214
4556.93 207
4557.08 200
4557.24 191
4557.39 181
4557.55 170
4557.70 160
4557.86 151
4558.01 144
4558.17 139
4558.32 136
4558.48 134
4558.63 132
4558.79 129
4558.94 126
4559.10 123
4559.25 121
4559.41 123
4559.56 128
4559.72 137
4559.87 148
4560.03 159
4560.18 170
4560.34 179
4560.49 185
4560.64 190
4560.80 195
4560.95 200
4561.11 207
4561.26 215
4561.42 223
4561.57 230
4561.73 234
4561.88 234
4562.04 230
4562.19 223
4562.35 216
4562.50 210
4562.66 206
4562.81 206
4562.97 211
4563.12 218
4563.28 229
4563.43 241
4563.59 254
4563.74 267
4563.90 279
4564.05 290
4564.21 300
4564.36 309
4564.52 315
4564.67 320
4564.83 324
4564.98 325
4565.14 324
4565.29 322
4565.45 318
4565.60 313
4565.76 308
4565.91 303
4566.07 300
4566.22 299
4566.38 301
4566.53 306
4566.69 314
4566.84 323
4567.00 334
4567.15 345
4567.31 356
4567.46 366
4567.62 374
4567.77 378
4567.93 378
4568.08 374
4568.24 365
4568.39 352
4568.55 337
4568.70 322
4568.86 309
4569.01 298
4569.17 291
4569.32 288
4569.48 286
4569.63 283
4569.79 279
4569.94 272
4570.10 262
4570.25 249
4570.41 236
4570.56 224
4570.72 213
4570.87 206
4571.03 201
4571.18 199
4571.34 199
4571.49 199
4571.65 200
4571.80 200
4571.96 200
4572.11 199
4572.27 198
4572.42 198
4572.58 197
4572.74 197
4572.89 197
4573.05 199
4573.20 202
4573.36 206
4573.51 210
4573.67 213
4573.82 215
4573.98 213
4574.13 207
4574.29 199
4574.44 189
4574.60 179
4574.75 169
4574.91 160
4575.06 153
4575.22 147
4575.37 142
4575.53 137
4575.68 133
4575.84 128
4575.99 124
4576.15 121
4576.30 119
4576.46 118
4576.61 118
4576.77 118
4576.92 120
4577.08 122
4577.23 126
4577.39 131
4577.54 137
4577.70 144
4577.85 149
4578.01 151
4578.17 150
4578.32 146
4578.48 139
4578.63 132
4578.79 126
4578.94 124
4579.10 125
4579.25 129
4579.41 136
4579.56 142
4579.72 147
4579.87 149
4580.03 147
4580.18 140
4580.34 130
4580.49 118
4580.65 105
4580.80 93
4580.96 83
4581.11 76
4581.27 72
4581.43 71
4581.58 71
4581.74 71
4581.89 70
4582.05 66
4582.20 61
4582.36 56
4582.51 52
4582.67 51
4582.82 53
4582.98 59
4583.13 66
4583.29 75
4583.44 83
4583.60 89
4583.75 94
4583.91 97
4584.06 100
4584.22 104
4584.38 107
4584.53 112
4584.69 118
4584.84 124
4585.00 130
4585.15 136
4585.31 139
4585.46 141
4585.62 140
4585.77 136
4585.93 130
4586.08 124
4586.24 117
4586.39 111
4586.55 107
4586.71 104
4586.86 103
4587.02 102
4587.17 102
4587.33 100
4587.48 98
4587.64 95
4587.79 91
4587.95 87
4588.10 82
4588.26 77
4588.41 73
4588.57 71
4588.72 70
4588.88 70
4589.04 71
4589.19 72
4589.35 71
4589.50 68
4589.66 63
4589.81 57
4589.97 52
4590.12 48
4590.28 49
4590.43 53
4590.59 60
4590.74 70
4590.90 79
4591.06 87
4591.21 91
4591.37 93
4591.52 93
4591.68 91
4591.83 90
4591.99 90
4592.14 91
4592.30 93
4592.45 96
4592.61 100
4592.77 103
4592.92 107
4593.08 109
4593.23 111
4593.39 112
4593.54 111
4593.70 108
4593.85 103
4594.01 95
4594.16 86
4594.32 76
4594.48 67
4594.63 58
4594.79 50
4594.94 45
4595.10 41
4595.25 39
4595.41 38
4595.56 38
4595.72 40
4595.87 42
4596.03 45
4596.19 49
4596.34 53
4596.50 57
4596.65 60
4596.81 61
4596.96 61
4597.12 59
4597.27 56
4597.43 52
4597.59 48
4597.74 46
4597.90 44
4598.05 44
4598.21 46
4598.36 50
4598.52 55
4598.67 61
4598.83 68
4598.99 74
4599.14 79
4599.30 83
4599.45 86
4599.61 87
4599.76 89
4599.92 90
4600.07 90
4600.23 89
4600.39 86
4600.54 81
4600.70 72
4600.85 61
4601.01 48
4601.16 36
4601.32 25
4601.47 17
4601.63 12
4601.79 12
4601.94 14
4602.10 18
4602.25 23
4602.41 26
4602.56 28
4602.72 28
4602.87 27
4603.03 25
4603.19 23
4603.34 21
4603.50 19
4603.65 18
4603.81 15
4603.96 12
4604.12 6
4604.28 0
4604.43 0
4604.59 0
4604.74 0
4604.90 0
4605.05 0
4605.21 0
4605.36 0
4605.52 0
4605.68 5
4605.83 11
4605.99 18
4606.14 26
4606.30 37
4606.45 48
4606.61 60
4606.77 71
4606.92 81
4607.08 91
4607.23 100
4607.39 109
4607.54 117
4607.70 125
4607.86 132
4608.01 137
4608.17 141
4608.32 143
4608.48 143
4608.63 142
4608.79 141
4608.95 140
4609.10 139
4609.26 139
4609.41 138
4609.57 136
4609.72 133
4609.88 128
4610.04 121
4610.19 114
4610.35 108
4610.50 102
4610.66 99
4610.81 96
4610.97 96
4611.13 96
4611.28 98
4611.44 101
4611.59 105
4611.75 109
4611.90 112
4612.06 115
4612.22 115
4612.37 113
4612.53 109
4612.68 104
4612.84 99
4613.00 94
4613.15 89
4613.31 84
4613.46 80
4613.62 76
4613.77 72
4613.93 68
4614.09 66
4614.24 65
4614.40 67
4614.55 71
4614.71 79
4614.86 88
4615.02 99
4615.18 110
4615.33 121
4615.49 129
4615.64 133
4615.80 134
4615.96 131
4616.11 124
4616.27 114
4616.42 103
4616.58 92
4616.73 81
4616.89 72
4617.05 64
4617.20 58
4617.36 54
4617.51 52
4617.67 52
4617.83 54
4617.98 58
4618.14 66
4618.29 76
4618.45 88
4618.61 102
4618.76 117
4618.92 131
4619.07 143
4619.23 154
4619.38 162
4619.54 169
4619.70 173
4619.85 176
4620.01 178
4620.16 179
4620.32 179
4620.48 178
4620.63 175
4620.79 169
4620.94 160
4621.10 150
4621.26 138
4621.41 126
4621.57 116
4621.72 109
4621.88 106
4622.04 107
4622.19 112
4622.35 119
4622.50 128
4622.66 135
4622.81 141
4622.97 143
4623.13 143
4623.28 140
4623.44 135
4623.59 129
4623.75 122
4623.91 115
4624.06 108
4624.22 100
4624.37 91
4624.53 82
4624.69 73
4624.84 64
4625.00 54
4625.15 46
4625.31 39
4625.47 34
4625.62 31
4625.78 31
4625.93 32
4626.09 36
4626.25 39
4626.40 41
4626.56 41
4626.71 39
4626.87 36
4627.03 31
4627.18 26
4627.34 23
4627.49 23
4627.65 27
4627.81 35
4627.96 46
4628.12 58
4628.27 70
4628.43 80
4628.59 88
4628.74 92
4628.90 94
4629.06 94
4629.21 93
4629.37 92
4629.52 93
4629.68 95
4629.84 98
4629.99 102
4630.15 106
4630.30 110
4630.46 115
4630.62 119
4630.77 121
4630.93 120
4631.08 117
4631.24 111
4631.40 103
4631.55 94
4631.71 86
4631.86 81
4632.02 80
4632.18 82
4632.33 89
4632.49 98
4632.65 107
4632.80 116
4632.96 123
4633.11 126
4633.27 126
4633.43 122
4633.58 115
4633.74 107
4633.89 98
4634.05 91
4634.21 87
4634.36 87
4634.52 92
4634.67 102
4634.83 114
4634.99 127
4635.14 139
4635.30 147
4635.46 152
4635.61 152
4635.77 149
4635.92 144
4636.08 138
4636.24 133
4636.39 128
4636.55 125
4636.70 123
4636.86 123
4637.02 125
4637.17 128
4637.33 132
4637.49 136
4637.64 139
4637.80 140
4637.95 138
4638.11 135
4638.27 130
4638.42 127
4638.58 125
4638.74 127
4638.89 132
4639.05 139
4639.20 146
4639.36 152
4639.52 156
4639.67 155
4639.83 150
4639.99 143
4640.14 134
4640.30 125
4640.45 118
4640.61 113
4640.77 110
4640.92 110
4641.08 112
4641.24 114
4641.39 116
4641.55 116
4641.70 115
4641.86 113
4642.02 109
4642.17 104
4642.33 101
4642.49 99
4642.64 98
4642.80 98
4642.95 99
4643.11 100
4643.27 101
4643.42 103
4643.58 106
4643.74 110
4643.89 116
4644.05 123
4644.20 130
4644.36 137
4644.52 143
4644.67 147
4644.83 149
4644.99 150
4645.14 149
4645.30 148
4645.46 146
4645.61 143
4645.77 139
4645.92 134
4646.08 128
4646.24 122
4646.39 115
4646.55 108
4646.71 103
4646.86 98
4647.02 95
4647.18 94
4647.33 94
4647.49 95
4647.64 96
4647.80 97
4647.96 98
4648.11 98
4648.27 97
4648.43 96
4648.58 96
4648.74 96
4648.90 97
4649.05 98
4649.21 98
4649.36 99
4649.52 97
4649.68 96
4649.83 93
4649.99 90
4650.15 87
4650.30 85
4650.46 83
4650.62 80
4650.77 78
4650.93 75
4651.09 72
4651.24 69
4651.40 68
4651.55 67
4651.71 68
4651.87 70
4652.02 74
4652.18 78
4652.34 81
4652.49 84
4652.65 85
4652.81 85
4652.96 82
4653.12 78
4653.28 73
4653.43 66
4653.59 60
4653.74 54
4653.90 50
4654.06 47
4654.21 44
4654.37 43
4654.53 41
4654.68 40
4654.84 38
4655.00 37
4655.15 35
4655.31 34
4655.47 33
4655.62 33
4655.78 34
4655.94 36
4656.09 40
4656.25 44
4656.41 48
4656.56 51
4656.72 53
4656.87 53
4657.03 51
4657.19 47
4657.34 41
4657.50 35
4657.66 30
4657.81 27
4657.97 26
4658.13 28
4658.28 32
4658.44 36
4658.60 39
4658.75 41
4658.91 40
4659.07 38
4659.22 35
4659.38 32
4659.54 29
4659.69 28
4659.85 27
4660.01 25
4660.16 24
4660.32 22
4660.48 18
4660.63 14
4660.79 10
4660.95 6
4661.10 4
4661.26 2
4661.41 1
4661.57 3
4661.73 6
4661.88 10
4662.04 16
4662.20 22
4662.35 29
4662.51 35
4662.67 40
4662.82 45
4662.98 49
4663.14 53
4663.29 58
4663.45 63
4663.61 69
4663.76 75
4663.92 79
4664.08 82
4664.23 82
4664.39 80
4664.55 74
4664.70 66
4664.86 57
4665.02 47
4665.17 39
4665.33 33
4665.49 30
4665.64 28
4665.80 27
4665.96 26
4666.11 23
4666.27 18
4666.43 11
4666.58 4
4666.74 0
4666.90 0
4667.05 0
4667.21 0
4667.37 0
4667.52 0
4667.68 0
4667.84 0
4667.99 5
4668.15 12
4668.31 18
4668.46 22
4668.62 23
4668.78 20
4668.93 14
4669.09 6
4669.25 0
4669.40 0
4669.56 0
4669.72 0
4669.88 0
4670.03 0
4670.19 1
4670.35 9
4670.50 15
4670.66 17
4670.82 15
4670.97 10
4671.13 5
4671.29 1
4671.44 0
4671.60 1
4671.76 6
4671.91 13
4672.07 21
4672.23 28
4672.38 35
4672.54 41
4672.70 48
4672.85 56
4673.01 67
4673.17 79
4673.32 93
4673.48 106
4673.64 117
4673.79 125
4673.95 129
4674.11 127
4674.27 122
4674.42 114
4674.58 104
4674.74 96
4674.89 89
4675.05 85
4675.21 85
4675.36 87
4675.52 93
4675.68 100
4675.83 107
4675.99 114
4676.15 120
4676.30 125
4676.46 128
4676.62 131
4676.77 133
4676.93 133
4677.09 131
4677.24 127
4677.40 123
4677.56 117
4677.72 112
4677.87 110
4678.03 110
4678.19 114
4678.34 119
4678.50 125
4678.66 130
4678.81 132
4678.97 131
4679.13 126
4679.28 118
4679.44 108
4679.60 99
4679.76 90
4679.91 82
4680.07 77
4680.23 74
4680.38 73
4680.54 72
4680.70 73
4680.85 73
4681.01 73
4681.17 73
4681.32 73
4681.48 74
4681.64 76
4681.80 79
4681.95 83
4682.11 86
4682.27 87
4682.42 86
4682.58 82
4682.74 76
4682.89 69
4683.05 62
4683.21 57
4683.36 54
4683.52 55
4683.68 59
4683.84 66
4683.99 75
4684.15 86
4684.31 97
4684.46 108
4684.62 116
4684.78 121
4684.93 123
4685.09 123
4685.25 122
4685.41 122
4685.56 123
4685.72 127
4685.88 133
4686.03 140
4686.19 146
4686.35 151
4686.50 153
4686.66 153
4686.82 151
4686.98 147
4687.13 145
4687.29 143
4687.45 144
4687.60 146
4687.76 150
4687.92 154
4688.07 157
4688.23 160
4688.39 161
4688.55 159
4688.70 155
4688.86 148
4689.02 138
4689.17 126
4689.33 114
4689.49 102
4689.65 94
4689.80 90
4689.96 91
4690.12 95
4690.27 103
4690.43 112
4690.59 122
4690.75 132
4690.90 143
4691.06 153
4691.22 163
4691.37 173
4691.53 181
4691.69 187
4691.84 189
4692.00 188
4692.16 184
4692.32 176
4692.47 167
4692.63 157
4692.79 147
4692.94 136
4693.10 126
4693.26 117
4693.42 108
4693.57 102
4693.73 97
4693.89 95
4694.04 97
4694.20 100
4694.36 104
4694.52 107
4694.67 109
4694.83 107
4694.99 102
4695.14 94
4695.30 85
4695.46 75
4695.62 66
4695.77 59
4695.93 53
4696.09 47
4696.24 42
4696.40 38
4696.56 34
4696.72 32
4696.87 31
4697.03 32
4697.19 35
4697.35 40
4697.50 45
4697.66 51
4697.82 56
4697.97 60
4698.13 64
4698.29 68
4698.45 71
4698.60 74
4698.76 77
4698.92 78
4699.07 78
4699.23 77
4699.39 73
4699.55 68
4699.70 63
4699.86 57
4700.02 51
4700.18 46
4700.33 42
4700.49 39
4700.65 36
4700.80 34
4700.96 32
4701.12 30
4701.28 29
4701.43 27
4701.59 26
4701.75 26
4701.91 26
4702.06 28
4702.22 30
4702.38 32
4702.53 33
4702.69 31
4702.85 28
4703.01 22
4703.16 16
4703.32 11
4703.48 7
4703.64 8
4703.79 14
4703.95 24
4704.11 37
4704.26 51
4704.42 64
4704.58 74
4704.74 79
4704.89 79
4705.05 74
4705.21 67
4705.37 58
4705.52 49
4705.68 43
4705.84 38
4706.00 36
4706.15 35
4706.31 35
4706.47 35
4706.62 34
4706.78 31
4706.94 28
4707.10 23
4707.25 17
4707.41 11
4707.57 5
4707.73 0
4707.88 0
4708.04 0
4708.20 1
4708.36 8
4708.51 17
4708.67 28
4708.83 40
4708.99 53
4709.14 65
4709.30 75
4709.46 83
4709.62 90
4709.77 95
4709.93 99
4710.09 102
4710.24 105
4710.40 109
4710.56 113
4710.72 117
4710.87 121
4711.03 123
4711.19 122
4711.35 118
4711.50 112
4711.66 104
4711.82 96
4711.98 89
4712.13 84
4712.29 82
4712.45 82
4712.61 84
4712.76 85
4712.92 86
4713.08 87
4713.24 86
4713.39 86
4713.55 85
4713.71 83
4713.87 81
4714.02 77
4714.18 72
4714.34 67
4714.50 60
4714.65 55
4714.81 51
4714.97 50
4715.13 53
4715.28 60
4715.44 71
4715.60 84
4715.76 98
4715.91 110
4716.07 118
4716.23 121
4716.39 117
4716.54 107
4716.70 93
4716.86 77
4717.02 62
4717.17 51
4717.33 43
4717.49 40
4717.65 39
4717.80 40
4717.96 41
4718.12 41
4718.28 42
4718.43 43
4718.59 44
4718.75 47
4718.91 50
4719.06 55
4719.22 59
4719.38 62
4719.54 63
4719.69 62
4719.85 60
4720.01 56
4720.17 51
4720.32 46
4720.48 40
4720.64 35
4720.80 31
4720.96 30
4721.11 32
4721.27 37
4721.43 46
4721.59 57
4721.74 69
4721.90 82
4722.06 93
4722.22 102
4722.37 107
4722.53 110
4722.69 111
4722.85 109
4723.00 106
4723.16 102
4723.32 96
4723.48 89
4723.63 81
4723.79 71
4723.95 60
4724.11 49
4724.27 39
4724.42 31
4724.58 24
4724.74 19
4724.90 16
4725.05 13
4725.21 10
4725.37 6
4725.53 2
4725.68 0
4725.84 0
4726.00 0
4726.16 0
4726.32 0
4726.47 0
4726.63 0
4726.79 0
4726.95 5
4727.10 10
4727.26 16
4727.42 22
4727.58 30
4727.73 38
4727.89 47
4728.05 57
4728.21 64
4728.37 70
4728.52 72
4728.68 72
4728.84 71
4729.00 70
4729.15 70
4729.31 72
4729.47 76
4729.63 80
4729.78 84
4729.94 86
4730.10 87
4730.26 86
4730.42 84
4730.57 82
4730.73 81
4730.89 81
4731.05 81
4731.20 80
4731.36 78
4731.52 75
4731.68 72
4731.84 70
4731.99 68
4732.15 68
4732.31 69
4732.47 71
4732.62 73
4732.78 74
4732.94 75
4733.10 75
4733.26 76
4733.41 78
4733.57 80
4733.73 83
4733.89 87
4734.04 90
4734.20 91
4734.36 91
4734.52 89
4734.68 85
4734.83 80
4734.99 76
4735.15 73
4735.31 72
4735.47 74
4735.62 79
4735.78 87
4735.94 97
4736.10 108
4736.25 118
4736.41 126
4736.57 133
4736.73 139
4736.89 142
4737.04 143
4737.20 142
4737.36 139
4737.52 134
4737.68 128
4737.83 121
4737.99 114
4738.15 109
4738.31 107
4738.46 108
4738.62 112
4738.78 118
4738.94 124
4739.10 129
4739.25 131
4739.41 130
4739.57 126
4739.73 119
4739.89 111
4740.04 103
4740.20 95
4740.36 90
4740.52 86
4740.68 84
4740.83 84
4740.99 83
4741.15 82
4741.31 80
4741.47 76
4741.62 70
4741.78 63
4741.94 57
4742.10 51
4742.25 48
4742.41 49
4742.57 55
4742.73 63
4742.89 74
4743.04 84
4743.20 93
4743.36 99
4743.52 102
4743.68 101
4743.83 100
4743.99 99
4744.15 100
4744.31 104
4744.47 110
4744.62 117
4744.78 124
4744.94 131
4745.10 136
4745.26 141
4745.41 147
4745.57 153
4745.73 161
4745.89 171
4746.05 180
4746.20 188
4746.36 194
4746.52 195
4746.68 193
4746.84 187
4746.99 180
4747.15 173
4747.31 166
4747.47 161
4747.63 157
4747.78 153
4747.94 149
4748.10 145
4748.26 139
4748.42 133
4748.57 125
4748.73 117
4748.89 108
4749.05 99
4749.21 89
4749.37 79
4749.52 67
4749.68 55
4749.84 43
4750.00 33
4750.16 25
4750.31 21
4750.47 22
4750.63 27
4750.79 36
4750.95 47
4751.10 59
4751.26 71
4751.42 80
4751.58 87
4751.74 92
4751.89 94
4752.05 95
4752.21 94
4752.37 92
4752.53 89
4752.69 85
4752.84 80
4753.00 74
4753.16 67
4753.32 59
4753.48 53
4753.63 47
4753.79 42
4753.95 40
4754.11 38
4754.27 37
4754.42 37
4754.58 36
4754.74 36
4754.90 36
4755.06 36
4755.22 37
4755.37 38
4755.53 40
4755.69 41
4755.85 42
4756.01 42
4756.16 41
4756.32 39
4756.48 37
4756.64 35
4756.80 34
4756.96 36
4757.11 40
4757.27 46
4757.43 54
4757.59 63
4757.75 70
4757.90 77
4758.06 80
4758.22 82
4758.38 82
4758.54 81
4758.70 80
4758.85 80
4759.01 81
4759.17 82
4759.33 83
4759.49 84
4759.65 85
4759.80 86
4759.96 86
4760.12 86
4760.28 86
4760.44 85
4760.59 83
4760.75 80
4760.91 77
4761.07 75
4761.23 73
4761.39 73
4761.54 74
4761.70 76
4761.86 77
4762.02 77
4762.18 75
4762.34 72
4762.49 68
4762.65 63
4762.81 59
4762.97 56
4763.13 55
4763.29 56
4763.44 57
4763.60 58
4763.76 58
4763.92 57
4764.08 54
4764.24 51
4764.39 50
4764.55 50
4764.71 53
4764.87 58
4765.03 62
4765.19 65
4765.34 65
4765.50 63
4765.66 58
4765.82 53
4765.98 48
4766.14 44
4766.29 42
4766.45 41
4766.61 41
4766.77 41
4766.93 41
4767.09 41
4767.24 42
4767.40 44
4767.56 47
4767.72 52
4767.88 57
4768.04 61
4768.19 64
4768.35 66
4768.51 65
4768.67 64
4768.83 62
4768.99 60
4769.14 58
4769.30 57
4769.46 55
4769.62 53
4769.78 51
4769.94 50
4770.10 49
4770.25 50
4770.41 54
4770.57 60
4770.73 68
4770.89 76
4771.05 84
4771.20 90
4771.36 95
4771.52 98
4771.68 99
4771.84 100
4772.00 100
4772.15 101
4772.31 104
4772.47 107
4772.63 113
4772.79 121
4772.95 131
4773.11 140
4773.26 148
4773.42 153
4773.58 155
4773.74 151
4773.90 144
4774.06 134
4774.21 123
4774.37 112
4774.53 103
4774.69 96
4774.85 93
4775.01 93
4775.17 97
4775.32 103
4775.48 111
4775.64 119
4775.80 128
4775.96 136
4776.12 143
4776.28 149
4776.43 153
4776.59 155
4776.75 155
4776.91 153
4777.07 148
4777.23 141
4777.38 133
4777.54 125
4777.70 117
4777.86 110
4778.02 102
4778.18 95
4778.34 87
4778.49 78
4778.65 69
4778.81 61
4778.97 54
4779.13 51
4779.29 50
4779.45 53
4779.60 58
4779.76 64
4779.92 69
4780.08 71
4780.24 69
4780.40 65
4780.56 58
4780.71 50
4780.87 43
4781.03 39
4781.19 38
4781.35 40
4781.51 46
4781.67 54
4781.82 62
4781.98 70
4782.14 77
4782.30 82
4782.46 86
4782.62 89
4782.78 92
4782.94 97
4783.09 103
4783.25 110
4783.41 119
4783.57 127
4783.73 132
4783.89 135
4784.05 136
4784.20 133
4784.36 130
4784.52 126
4784.68 123
4784.84 122
4785.00 122
4785.16 123
4785.31 124
4785.47 124
4785.63 123
4785.79 119
4785.95 115
4786.11 109
4786.27 103
4786.43 98
4786.58 96
4786.74 95
4786.90 96
4787.06 99
4787.22 101
4787.38 103
4787.54 104
4787.70 103
4787.85 103
4788.01 105
4788.17 111
4788.33 120
4788.49 133
4788.65 149
4788.81 166
4788.97 181
4789.12 193
4789.28 200
4789.44 204
4789.60 204
4789.76 202
4789.92 200
4790.08 199
4790.23 200
4790.39 201
4790.55 204
4790.71 207
4790.87 209
4791.03 211
4791.19 213
4791.35 215
4791.50 216
4791.66 215
4791.82 214
4791.98 210
4792.14 203
4792.30 195
4792.46 185
4792.62 175
4792.78 164
4792.93 155
4793.09 146
4793.25 137
4793.41 130
4793.57 122
4793.73 115
4793.89 109
4794.05 104
4794.20 101
4794.36 100
4794.52 101
4794.68 103
4794.84 106
4795.00 108
4795.16 107
4795.32 105
4795.48 99
4795.63 93
4795.79 84
4795.95 76
4796.11 67
4796.27 59
4796.43 52
4796.59 47
4796.75 44
4796.90 44
4797.06 47
4797.22 52
4797.38 58
4797.54 66
4797.70 71
4797.86 75
4798.02 76
4798.18 75
4798.33 74
4798.49 73
4798.65 75
4798.81 80
4798.97 89
4799.13 100
4799.29 111
4799.45 120
4799.61 125
4799.76 125
4799.92 121
4800.08 114
4800.24 107
4800.40 103
4800.56 101
4800.72 102
4800.88 107
4801.04 112
4801.19 118
4801.35 123
4801.51 126
4801.67 128
4801.83 129
4801.99 129
4802.15 128
4802.31 126
4802.47 124
4802.63 122
4802.78 119
4802.94 115
4803.10 111
4803.26 108
4803.42 104
4803.58 99
4803.74 94
4803.90 87
4804.06 78
4804.21 67
4804.37 54
4804.53 41
4804.69 28
4804.85 17
4805.01 6
4805.17 0
4805.33 0
4805.49 0
4805.65 0
4805.80 0
4805.96 0
4806.12 0
4806.28 0
4806.44 1
4806.60 13
4806.76 24
4806.92 35
4807.08 44
4807.24 49
4807.40 52
4807.55 53
4807.71 53
4807.87 51
4808.03 51
4808.19 52
4808.35 56
4808.51 62
4808.67 69
4808.83 78
4808.99 87
4809.14 93
4809.30 98
4809.46 99
4809.62 99
4809.78 98
4809.94 97
4810.10 97
4810.26 99
4810.42 102
4810.58 104
4810.74 104
4810.89 100
4811.05 93
4811.21 83
4811.37 71
4811.53 59
4811.69 48
4811.85 40
4812.01 34
4812.17 32
4812.33 30
4812.49 30
4812.64 29
4812.80 27
4812.96 24
4813.12 19
4813.28 15
4813.44 10
4813.60 7
4813.76 6
4813.92 8
4814.08 11
4814.24 15
4814.40 19
4814.55 24
4814.71 29
4814.87 33
4815.03 36
4815.19 40
4815.35 44
4815.51 49
4815.67 55
4815.83 63
4815.99 73
4816.15 84
4816.31 95
4816.46 106
4816.62 114
4816.78 119
4816.94 119
4817.10 116
4817.26 109
4817.42 101
4817.58 91
4817.74 81
4817.90 71
4818.06 61
4818.22 51
4818.37 42
4818.53 34
4818.69 28
4818.85 25
4819.01 24
4819.17 27
4819.33 31
4819.49 36
4819.65 40
4819.81 43
4819.97 45
4820.13 45
4820.29 43
4820.44 40
4820.60 37
4820.76 35
4820.92 32
4821.08 31
4821.24 31
4821.40 33
4821.56 35
4821.72 40
4821.88 45
4822.04 52
4822.20 60
4822.36 71
4822.52 82
4822.67 95
4822.83 107
4822.99 117
4823.15 124
4823.31 126
4823.47 124
4823.63 119
4823.79 111
4823.95 103
4824.11 97
4824.27 92
4824.43 91
4824.59 92
4824.75 96
4824.90 102
4825.06 108
4825.22 114
4825.38 121
4825.54 126
4825.70 131
4825.86 133
4826.02 135
4826.18 135
4826.34 134
4826.50 132
4826.66 130
4826.82 129
4826.98 129
4827.14 130
4827.29 130
4827.45 130
4827.61 129
4827.77 126
4827.93 121
4828.09 115
4828.25 108
4828.41 102
4828.57 95
4828.73 90
4828.89 85
4829.05 82
4829.21 80
4829.37 80
4829.53 81
4829.69 85
4829.84 89
4830.00 95
4830.16 100
4830.32 104
4830.48 107
4830.64 108
4830.80 108
4830.96 107
4831.12 105
4831.28 105
4831.44 105
4831.60 105
4831.76 106
4831.92 105
4832.08 102
4832.24 98
4832.40 93
4832.56 88
4832.71 82
4832.87 79
4833.03 76
4833.19 76
4833.35 76
[truncated: 748,211 more chars]
