# Supplementary material for: Methylobacterium Species Promoting Rice and Barley Growth and Interaction Specificity Revealed with Whole-Cell Matrix-Assisted Laser Desorption / Ionization-Time-of-Flight Mass Spectrometry (MALDI-TOF/MS) Analysis
Source: PLoS One. 2015 Jun 8;10(6):e0129509. doi: 10.1371/journal.pone.0129509 (PMC4460032; doi:10.1371/journal.pone.0129509)
Supplement: S3 Data — (ZIP) [file pone.0129509.s003.zip › Supplementary data 3 (ms from barley)/45b.txt]

780.49 0
780.55 0
780.61 0
780.68 0
780.74 0
780.81 0
780.87 0
780.93 0
781.00 0
781.06 0
781.13 0
781.19 0
781.25 0
781.32 0
781.38 0
781.45 0
781.51 0
781.58 0
781.64 0
781.70 0
781.77 0
781.83 0
781.90 0
781.96 0
782.02 0
782.09 0
782.15 0
782.22 0
782.28 0
782.34 0
782.41 0
782.47 0
782.54 0
782.60 0
782.66 0
782.73 0
782.79 0
782.86 0
782.92 0
782.99 0
783.05 0
783.11 0
783.18 0
783.24 0
783.31 0
783.37 0
783.43 0
783.50 0
783.56 0
783.63 0
783.69 0
783.75 0
783.82 0
783.88 0
783.95 0
784.01 0
784.08 0
784.14 0
784.20 0
784.27 0
784.33 0
784.40 0
784.46 0
784.52 0
784.59 0
784.65 0
784.72 0
784.78 0
784.85 0
784.91 0
784.97 0
785.04 0
785.10 0
785.17 0
785.23 0
785.30 0
785.36 0
785.42 0
785.49 0
785.55 0
785.62 0
785.68 0
785.74 0
785.81 0
785.87 0
785.94 0
786.00 0
786.07 0
786.13 0
786.19 0
786.26 0
786.32 0
786.39 0
786.45 0
786.52 0
786.58 0
786.64 0
786.71 0
786.77 0
786.84 0
786.90 0
786.97 0
787.03 0
787.09 0
787.16 0
787.22 0
787.29 0
787.35 0
787.42 0
787.48 0
787.54 0
787.61 0
787.67 0
787.74 0
787.80 0
787.87 0
787.93 0
787.99 0
788.06 0
788.12 0
788.19 0
788.25 0
788.32 0
788.38 0
788.45 0
788.51 0
788.57 0
788.64 0
788.70 0
788.77 0
788.83 0
788.90 0
788.96 0
789.02 0
789.09 0
789.15 0
789.22 0
789.28 0
789.35 0
789.41 0
789.48 0
789.54 0
789.60 0
789.67 0
789.73 0
789.80 0
789.86 0
789.93 0
789.99 0
790.05 0
790.12 0
790.18 0
790.25 0
790.31 0
790.38 0
790.44 0
790.51 0
790.57 0
790.63 0
790.70 0
790.76 0
790.83 0
790.89 0
790.96 0
791.02 0
791.09 0
791.15 0
791.21 0
791.28 0
791.34 0
791.41 0
791.47 0
791.54 0
791.60 0
791.67 0
791.73 0
791.79 0
791.86 0
791.92 0
791.99 0
792.05 0
792.12 0
792.18 0
792.25 0
792.31 0
792.38 0
792.44 0
792.50 0
792.57 0
792.63 0
792.70 0
792.76 0
792.83 0
792.89 0
792.96 0
793.02 0
793.09 0
793.15 0
793.21 0
793.28 0
793.34 0
793.41 0
793.47 0
793.54 0
793.60 0
793.67 0
793.73 0
793.80 0
793.86 0
793.92 0
793.99 0
794.05 0
794.12 0
794.18 0
794.25 0
794.31 0
794.38 0
794.44 0
794.51 0
794.57 0
794.63 0
794.70 0
794.76 0
794.83 0
794.89 0
794.96 0
795.02 0
795.09 0
795.15 0
795.22 0
795.28 0
795.35 0
795.41 0
795.47 0
795.54 0
795.60 0
795.67 0
795.73 0
795.80 0
795.86 0
795.93 0
795.99 0
796.06 0
796.12 0
796.19 0
796.25 0
796.32 0
796.38 0
796.44 0
796.51 0
796.57 0
796.64 0
796.70 0
796.77 0
796.83 0
796.90 0
796.96 0
797.03 0
797.09 0
797.16 0
797.22 0
797.29 0
797.35 0
797.42 0
797.48 0
797.54 0
797.61 0
797.67 0
797.74 0
797.80 0
797.87 0
797.93 0
798.00 0
798.06 0
798.13 0
798.19 0
798.26 0
798.32 0
798.39 0
798.45 0
798.52 0
798.58 0
798.65 0
798.71 0
798.77 0
798.84 0
798.90 0
798.97 0
799.03 0
799.10 0
799.16 0
799.23 0
799.29 0
799.36 0
799.42 0
799.49 0
799.55 0
799.62 0
799.68 0
799.75 0
799.81 0
799.88 0
799.94 0
800.01 0
800.07 0
800.14 0
800.20 0
800.26 0
800.33 0
800.39 0
800.46 0
800.52 0
800.59 0
800.65 0
800.72 0
800.78 0
800.85 0
800.91 0
800.98 0
801.04 0
801.11 0
801.17 0
801.24 0
801.30 0
801.37 0
801.43 0
801.50 0
801.56 0
801.63 0
801.69 0
801.76 0
801.82 0
801.89 0
801.95 0
802.02 0
802.08 0
802.15 0
802.21 0
802.28 0
802.34 0
802.41 0
802.47 0
802.54 0
802.60 0
802.67 0
802.73 0
802.80 0
802.86 0
802.93 0
802.99 0
803.06 0
803.12 0
803.18 0
803.25 0
803.31 0
803.38 0
803.44 0
803.51 0
803.57 0
803.64 0
803.70 0
803.77 0
803.83 0
803.90 0
803.96 0
804.03 0
804.09 0
804.16 0
804.22 0
804.29 0
804.35 0
804.42 0
804.48 0
804.55 0
804.61 0
804.68 0
804.74 0
804.81 0
804.87 0
804.94 0
805.00 0
805.07 0
805.13 0
805.20 0
805.26 0
805.33 0
805.39 0
805.46 0
805.52 0
805.59 0
805.65 0
805.72 0
805.78 0
805.85 0
805.92 0
805.98 0
806.05 0
806.11 0
806.18 0
806.24 0
806.31 0
806.37 0
806.44 0
806.50 0
806.57 0
806.63 0
806.70 0
806.76 0
806.83 0
806.89 0
806.96 0
807.02 0
807.09 0
807.15 0
807.22 0
807.28 0
807.35 0
807.41 0
807.48 0
807.54 0
807.61 0
807.67 0
807.74 0
807.80 0
807.87 0
807.93 0
808.00 0
808.06 0
808.13 0
808.19 0
808.26 0
808.32 0
808.39 0
808.45 0
808.52 0
808.58 0
808.65 0
808.71 0
808.78 0
808.85 0
808.91 0
808.98 0
809.04 0
809.11 0
809.17 0
809.24 0
809.30 0
809.37 0
809.43 0
809.50 0
809.56 0
809.63 0
809.69 0
809.76 0
809.82 0
809.89 0
809.95 0
810.02 0
810.08 0
810.15 0
810.21 0
810.28 0
810.34 0
810.41 0
810.48 0
810.54 0
810.61 0
810.67 0
810.74 0
810.80 0
810.87 0
810.93 0
811.00 0
811.06 0
811.13 0
811.19 0
811.26 0
811.32 0
811.39 0
811.45 0
811.52 0
811.58 0
811.65 0
811.72 0
811.78 0
811.85 0
811.91 0
811.98 0
812.04 0
812.11 0
812.17 0
812.24 0
812.30 0
812.37 0
812.43 0
812.50 0
812.56 0
812.63 0
812.70 0
812.76 0
812.83 0
812.89 0
812.96 0
813.02 0
813.09 0
813.15 0
813.22 0
813.28 0
813.35 0
813.41 0
813.48 0
813.54 0
813.61 0
813.68 0
813.74 0
813.81 0
813.87 0
813.94 0
814.00 0
814.07 0
814.13 0
814.20 0
814.26 0
814.33 0
814.39 0
814.46 0
814.53 0
814.59 0
814.66 0
814.72 0
814.79 0
814.85 0
814.92 0
814.98 0
815.05 0
815.11 0
815.18 0
815.25 0
815.31 0
815.38 0
815.44 0
815.51 0
815.57 0
815.64 0
815.70 0
815.77 0
815.83 0
815.90 0
815.97 0
816.03 0
816.10 0
816.16 0
816.23 0
816.29 0
816.36 0
816.42 0
816.49 0
816.55 0
816.62 0
816.69 0
816.75 0
816.82 0
816.88 0
816.95 0
817.01 0
817.08 0
817.14 0
817.21 0
817.27 0
817.34 0
817.41 0
817.47 0
817.54 0
817.60 0
817.67 0
817.73 0
817.80 0
817.86 0
817.93 0
818.00 0
818.06 0
818.13 0
818.19 0
818.26 0
818.32 0
818.39 0
818.45 0
818.52 0
818.59 0
818.65 0
818.72 0
818.78 0
818.85 0
818.91 0
818.98 0
819.04 0
819.11 0
819.18 0
819.24 0
819.31 0
819.37 0
819.44 0
819.50 0
819.57 0
819.64 0
819.70 0
819.77 0
819.83 0
819.90 0
819.96 0
820.03 0
820.09 0
820.16 0
820.23 0
820.29 0
820.36 0
820.42 0
820.49 0
820.55 0
820.62 0
820.69 0
820.75 0
820.82 0
820.88 0
820.95 0
821.01 0
821.08 0
821.14 0
821.21 0
821.28 0
821.34 0
821.41 0
821.47 0
821.54 0
821.60 0
821.67 0
821.74 0
821.80 0
821.87 0
821.93 0
822.00 0
822.06 0
822.13 0
822.20 0
822.26 0
822.33 0
822.39 0
822.46 0
822.52 0
822.59 0
822.66 0
822.72 0
822.79 0
822.85 0
822.92 0
822.98 0
823.05 0
823.12 0
823.18 0
823.25 0
823.31 0
823.38 0
823.44 0
823.51 0
823.58 0
823.64 0
823.71 0
823.77 0
823.84 0
823.91 0
823.97 0
824.04 0
824.10 0
824.17 0
824.23 0
824.30 0
824.37 0
824.43 0
824.50 0
824.56 0
824.63 0
824.69 0
824.76 0
824.83 0
824.89 0
824.96 0
825.02 0
825.09 0
825.16 0
825.22 0
825.29 0
825.35 0
825.42 0
825.48 0
825.55 0
825.62 0
825.68 0
825.75 0
825.81 0
825.88 0
825.95 0
826.01 0
826.08 0
826.14 0
826.21 0
826.27 0
826.34 0
826.41 0
826.47 0
826.54 0
826.60 0
826.67 0
826.74 0
826.80 0
826.87 0
826.93 0
827.00 0
827.07 0
827.13 0
827.20 0
827.26 0
827.33 0
827.40 0
827.46 0
827.53 0
827.59 0
827.66 0
827.72 0
827.79 0
827.86 0
827.92 0
827.99 0
828.05 0
828.12 0
828.19 0
828.25 0
828.32 0
828.38 0
828.45 0
828.52 0
828.58 0
828.65 0
828.71 0
828.78 0
828.85 0
828.91 0
828.98 0
829.04 0
829.11 0
829.18 0
829.24 0
829.31 0
829.37 0
829.44 0
829.51 0
829.57 0
829.64 0
829.70 0
829.77 0
829.84 0
829.90 0
829.97 0
830.03 0
830.10 0
830.17 0
830.23 0
830.30 0
830.36 0
830.43 0
830.50 0
830.56 0
830.63 0
830.69 0
830.76 0
830.83 0
830.89 0
830.96 0
831.02 0
831.09 0
831.16 0
831.22 0
831.29 0
831.36 0
831.42 0
831.49 0
831.55 0
831.62 0
831.69 0
831.75 0
831.82 0
831.88 0
831.95 0
832.02 0
832.08 0
832.15 0
832.21 0
832.28 0
832.35 0
832.41 0
832.48 0
832.54 0
832.61 0
832.68 0
832.74 0
832.81 0
832.88 0
832.94 0
833.01 0
833.07 0
833.14 0
833.21 0
833.27 0
833.34 0
833.40 0
833.47 0
833.54 0
833.60 0
833.67 0
833.74 0
833.80 0
833.87 0
833.93 0
834.00 0
834.07 0
834.13 0
834.20 0
834.27 0
834.33 0
834.40 0
834.46 0
834.53 0
834.60 0
834.66 0
834.73 0
834.79 0
834.86 0
834.93 0
834.99 0
835.06 0
835.13 0
835.19 0
835.26 0
835.32 0
835.39 0
835.46 0
835.52 0
835.59 0
835.66 0
835.72 0
835.79 0
835.85 0
835.92 0
835.99 0
836.05 0
836.12 0
836.19 0
836.25 0
836.32 0
836.38 0
836.45 0
836.52 0
836.58 0
836.65 0
836.72 0
836.78 0
836.85 0
836.91 0
836.98 0
837.05 0
837.11 0
837.18 0
837.25 0
837.31 0
837.38 0
837.45 0
837.51 0
837.58 0
837.64 0
837.71 0
837.78 0
837.84 0
837.91 0
837.98 0
838.04 0
838.11 0
838.17 0
838.24 0
838.31 0
838.37 0
838.44 0
838.51 0
838.57 0
838.64 0
838.71 0
838.77 0
838.84 0
838.90 0
838.97 0
839.04 0
839.10 0
839.17 0
839.24 0
839.30 0
839.37 0
839.44 0
839.50 0
839.57 0
839.64 0
839.70 0
839.77 0
839.83 0
839.90 0
839.97 0
840.03 0
840.10 0
840.17 0
840.23 0
840.30 0
840.37 0
840.43 0
840.50 0
840.57 0
840.63 0
840.70 0
840.76 0
840.83 0
840.90 0
840.96 0
841.03 0
841.10 0
841.16 0
841.23 0
841.30 0
841.36 0
841.43 0
841.50 0
841.56 0
841.63 0
841.70 0
841.76 0
841.83 0
841.89 0
841.96 0
842.03 0
842.09 0
842.16 0
842.23 0
842.29 0
842.36 0
842.43 0
842.49 0
842.56 0
842.63 0
842.69 0
842.76 0
842.83 0
842.89 0
842.96 0
843.03 0
843.09 0
843.16 0
843.22 0
843.29 0
843.36 0
843.42 0
843.49 0
843.56 0
843.62 0
843.69 0
843.76 0
843.82 0
843.89 0
843.96 0
844.02 0
844.09 0
844.16 0
844.22 0
844.29 0
844.36 0
844.42 0
844.49 0
844.56 0
844.62 0
844.69 0
844.76 0
844.82 0
844.89 0
844.96 0
845.02 0
845.09 0
845.16 0
845.22 0
845.29 0
845.36 0
845.42 0
845.49 0
845.56 0
845.62 0
845.69 0
845.76 0
845.82 0
845.89 0
845.96 0
846.02 0
846.09 0
846.16 0
846.22 0
846.29 0
846.36 0
846.42 0
846.49 0
846.56 0
846.62 0
846.69 0
846.76 0
846.82 0
846.89 0
846.96 0
847.02 0
847.09 0
847.16 0
847.22 0
847.29 0
847.36 0
847.42 0
847.49 0
847.56 0
847.62 0
847.69 0
847.76 0
847.82 0
847.89 0
847.96 0
848.02 0
848.09 0
848.16 0
848.22 0
848.29 0
848.36 0
848.42 0
848.49 0
848.56 0
848.62 0
848.69 0
848.76 0
848.82 0
848.89 0
848.96 0
849.02 0
849.09 0
849.16 0
849.22 0
849.29 0
849.36 0
849.43 0
849.49 0
849.56 0
849.63 0
849.69 0
849.76 0
849.83 0
849.89 0
849.96 0
850.03 0
850.09 0
850.16 0
850.23 0
850.29 0
850.36 0
850.43 0
850.49 0
850.56 0
850.63 0
850.69 0
850.76 0
850.83 0
850.90 0
850.96 0
851.03 0
851.10 0
851.16 0
851.23 0
851.30 0
851.36 0
851.43 0
851.50 0
851.56 0
851.63 0
851.70 0
851.76 0
851.83 0
851.90 0
851.97 0
852.03 0
852.10 0
852.17 0
852.23 0
852.30 0
852.37 0
852.43 0
852.50 0
852.57 0
852.63 0
852.70 0
852.77 0
852.83 0
852.90 0
852.97 0
853.04 0
853.10 0
853.17 0
853.24 0
853.30 0
853.37 0
853.44 0
853.50 0
853.57 0
853.64 0
853.71 0
853.77 0
853.84 0
853.91 0
853.97 0
854.04 0
854.11 0
854.17 0
854.24 0
854.31 0
854.37 0
854.44 0
854.51 0
854.58 0
854.64 0
854.71 0
854.78 0
854.84 0
854.91 0
854.98 0
855.04 0
855.11 0
855.18 0
855.25 0
855.31 0
855.38 0
855.45 0
855.51 0
855.58 0
855.65 0
855.72 0
855.78 0
855.85 0
855.92 0
855.98 0
856.05 0
856.12 0
856.18 0
856.25 0
856.32 0
856.39 0
856.45 0
856.52 0
856.59 0
856.65 0
856.72 0
856.79 0
856.86 0
856.92 0
856.99 0
857.06 0
857.12 0
857.19 0
857.26 0
857.32 0
857.39 0
857.46 0
857.53 0
857.59 0
857.66 0
857.73 0
857.79 0
857.86 0
857.93 0
858.00 0
858.06 0
858.13 0
858.20 0
858.26 0
858.33 0
858.40 0
858.47 0
858.53 0
858.60 0
858.67 0
858.73 0
858.80 0
858.87 0
858.94 0
859.00 0
859.07 0
859.14 0
859.20 0
859.27 0
859.34 0
859.41 0
859.47 0
859.54 0
859.61 0
859.68 0
859.74 0
859.81 0
859.88 0
859.94 0
860.01 0
860.08 0
860.15 0
860.21 0
860.28 0
860.35 0
860.41 0
860.48 0
860.55 0
860.62 0
860.68 0
860.75 0
860.82 0
860.88 0
860.95 0
861.02 0
861.09 0
861.15 0
861.22 0
861.29 0
861.36 0
861.42 0
861.49 0
861.56 0
861.62 0
861.69 0
861.76 0
861.83 0
861.89 0
861.96 0
862.03 0
862.10 0
862.16 0
862.23 0
862.30 0
862.36 0
862.43 0
862.50 0
862.57 0
862.63 0
862.70 0
862.77 0
862.84 0
862.90 0
862.97 0
863.04 0
863.11 0
863.17 0
863.24 0
863.31 0
863.37 0
863.44 0
863.51 0
863.58 0
863.64 0
863.71 0
863.78 0
863.85 0
863.91 0
863.98 0
864.05 0
864.12 0
864.18 0
864.25 0
864.32 0
864.39 0
864.45 0
864.52 0
864.59 0
864.65 0
864.72 0
864.79 0
864.86 0
864.92 0
864.99 0
865.06 0
865.13 0
865.19 0
865.26 0
865.33 0
865.40 0
865.46 0
865.53 0
865.60 0
865.67 0
865.73 0
865.80 0
865.87 0
865.94 0
866.00 0
866.07 0
866.14 0
866.21 0
866.27 0
866.34 0
866.41 0
866.47 0
866.54 0
866.61 0
866.68 0
866.74 0
866.81 0
866.88 0
866.95 0
867.01 0
867.08 0
867.15 0
867.22 0
867.28 0
867.35 0
867.42 0
867.49 0
867.55 0
867.62 0
867.69 0
867.76 0
867.82 0
867.89 0
867.96 0
868.03 0
868.09 0
868.16 0
868.23 0
868.30 0
868.36 0
868.43 0
868.50 0
868.57 0
868.64 0
868.70 0
868.77 0
868.84 0
868.91 0
868.97 0
869.04 0
869.11 0
869.18 0
869.24 0
869.31 0
869.38 0
869.45 0
869.51 0
869.58 0
869.65 0
869.72 0
869.78 0
869.85 0
869.92 0
869.99 0
870.05 0
870.12 0
870.19 0
870.26 0
870.32 0
870.39 0
870.46 0
870.53 0
870.59 0
870.66 0
870.73 0
870.80 0
870.87 0
870.93 0
871.00 0
871.07 0
871.14 0
871.20 0
871.27 0
871.34 0
871.41 0
871.47 0
871.54 0
871.61 0
871.68 0
871.74 0
871.81 0
871.88 0
871.95 0
872.02 0
872.08 0
872.15 0
872.22 0
872.29 0
872.35 0
872.42 0
872.49 0
872.56 0
872.62 0
872.69 0
872.76 0
872.83 0
872.90 0
872.96 0
873.03 0
873.10 0
873.17 0
873.23 0
873.30 0
873.37 0
873.44 0
873.50 0
873.57 0
873.64 0
873.71 0
873.78 0
873.84 0
873.91 0
873.98 0
874.05 0
874.11 0
874.18 0
874.25 0
874.32 0
874.39 0
874.45 0
874.52 0
874.59 0
874.66 0
874.72 0
874.79 0
874.86 0
874.93 0
875.00 0
875.06 0
875.13 0
875.20 0
875.27 0
875.33 0
875.40 0
875.47 0
875.54 0
875.61 0
875.67 0
875.74 0
875.81 0
875.88 0
875.94 0
876.01 0
876.08 0
876.15 0
876.22 0
876.28 0
876.35 0
876.42 0
876.49 0
876.56 0
876.62 0
876.69 0
876.76 0
876.83 0
876.89 0
876.96 0
877.03 0
877.10 0
877.17 0
877.23 0
877.30 0
877.37 0
877.44 0
877.51 0
877.57 0
877.64 0
877.71 0
877.78 0
877.85 0
877.91 0
877.98 0
878.05 0
878.12 0
878.18 0
878.25 0
878.32 0
878.39 0
878.46 0
878.52 0
878.59 0
878.66 0
878.73 0
878.80 0
878.86 0
878.93 0
879.00 0
879.07 0
879.14 0
879.20 0
879.27 0
879.34 0
879.41 0
879.48 0
879.54 0
879.61 0
879.68 0
879.75 0
879.82 0
879.88 0
879.95 0
880.02 0
880.09 0
880.16 0
880.22 0
880.29 0
880.36 0
880.43 0
880.50 0
880.56 0
880.63 0
880.70 0
880.77 0
880.84 0
880.90 0
880.97 0
881.04 0
881.11 0
881.18 0
881.24 0
881.31 0
881.38 0
881.45 0
881.52 0
881.58 0
881.65 0
881.72 0
881.79 0
881.86 0
881.92 0
881.99 0
882.06 0
882.13 0
882.20 0
882.26 0
882.33 0
882.40 0
882.47 0
882.54 0
882.60 0
882.67 0
882.74 0
882.81 0
882.88 0
882.95 0
883.01 0
883.08 0
883.15 0
883.22 0
883.29 0
883.35 0
883.42 0
883.49 0
883.56 0
883.63 0
883.69 0
883.76 0
883.83 0
883.90 0
883.97 0
884.03 0
884.10 0
884.17 0
884.24 0
884.31 0
884.38 0
884.44 0
884.51 0
884.58 0
884.65 0
884.72 0
884.78 0
884.85 0
884.92 0
884.99 0
885.06 0
885.13 0
885.19 0
885.26 0
885.33 0
885.40 0
885.47 0
885.53 0
885.60 0
885.67 0
885.74 0
885.81 0
885.88 0
885.94 0
886.01 0
886.08 0
886.15 0
886.22 0
886.28 0
886.35 0
886.42 0
886.49 0
886.56 0
886.63 0
886.69 0
886.76 0
886.83 0
886.90 0
886.97 0
887.04 0
887.10 0
887.17 0
887.24 0
887.31 0
887.38 0
887.45 0
887.51 0
887.58 0
887.65 0
887.72 0
887.79 0
887.85 0
887.92 0
887.99 0
888.06 0
888.13 0
888.20 0
888.26 0
888.33 0
888.40 0
888.47 0
888.54 0
888.61 0
888.67 0
888.74 0
888.81 0
888.88 0
888.95 0
889.02 0
889.08 0
889.15 0
889.22 0
889.29 0
889.36 0
889.43 0
889.49 0
889.56 0
889.63 0
889.70 0
889.77 0
889.84 0
889.90 0
889.97 0
890.04 0
890.11 0
890.18 0
890.25 0
890.31 0
890.38 0
890.45 0
890.52 0
890.59 0
890.66 0
890.73 0
890.79 0
890.86 0
890.93 0
891.00 0
891.07 0
891.14 0
891.20 0
891.27 0
891.34 0
891.41 0
891.48 0
891.55 0
891.61 0
891.68 0
891.75 0
891.82 0
891.89 0
891.96 0
892.03 0
892.09 0
892.16 0
892.23 0
892.30 0
892.37 0
892.44 0
892.50 0
892.57 0
892.64 0
892.71 0
892.78 0
892.85 0
892.92 0
892.98 0
893.05 0
893.12 0
893.19 0
893.26 0
893.33 0
893.39 0
893.46 0
893.53 0
893.60 0
893.67 0
893.74 0
893.81 0
893.87 0
893.94 0
894.01 0
894.08 0
894.15 0
894.22 0
894.29 0
894.35 0
894.42 0
894.49 0
894.56 0
894.63 0
894.70 0
894.77 0
894.83 0
894.90 0
894.97 0
895.04 0
895.11 0
895.18 0
895.25 0
895.31 0
895.38 0
895.45 0
895.52 0
895.59 0
895.66 0
895.73 0
895.79 0
895.86 0
895.93 0
896.00 0
896.07 0
896.14 0
896.21 0
896.27 0
896.34 0
896.41 0
896.48 0
896.55 0
896.62 0
896.69 0
896.75 0
896.82 0
896.89 0
896.96 0
897.03 0
897.10 0
897.17 0
897.23 0
897.30 0
897.37 0
897.44 0
897.51 0
897.58 0
897.65 0
897.72 0
897.78 0
897.85 0
897.92 0
897.99 0
898.06 0
898.13 0
898.20 0
898.26 0
898.33 0
898.40 0
898.47 0
898.54 0
898.61 0
898.68 0
898.75 0
898.81 0
898.88 0
898.95 0
899.02 0
899.09 0
899.16 0
899.23 0
899.30 0
899.36 0
899.43 0
899.50 0
899.57 0
899.64 0
899.71 0
899.78 0
899.85 0
899.91 0
899.98 0
900.05 0
900.12 0
900.19 0
900.26 0
900.33 0
900.40 0
900.46 0
900.53 0
900.60 0
900.67 0
900.74 0
900.81 0
900.88 0
900.95 0
901.01 0
901.08 0
901.15 0
901.22 0
901.29 0
901.36 0
901.43 0
901.50 0
901.56 0
901.63 0
901.70 0
901.77 0
901.84 0
901.91 0
901.98 0
902.05 0
902.12 0
902.18 0
902.25 0
902.32 0
902.39 0
902.46 0
902.53 0
902.60 0
902.67 0
902.73 0
902.80 0
902.87 0
902.94 0
903.01 0
903.08 0
903.15 0
903.22 0
903.29 0
903.35 0
903.42 0
903.49 0
903.56 0
903.63 0
903.70 0
903.77 0
903.84 0
903.91 0
903.97 0
904.04 0
904.11 0
904.18 0
904.25 0
904.32 0
904.39 0
904.46 0
904.53 0
904.60 0
904.66 0
904.73 0
904.80 0
904.87 0
904.94 0
905.01 0
905.08 0
905.15 0
905.22 0
905.28 0
905.35 0
905.42 0
905.49 0
905.56 0
905.63 0
905.70 0
905.77 0
905.84 0
905.91 0
905.97 0
906.04 0
906.11 0
906.18 0
906.25 0
906.32 0
906.39 0
906.46 0
906.53 0
906.60 0
906.66 0
906.73 0
906.80 0
906.87 0
906.94 0
907.01 0
907.08 0
907.15 0
907.22 0
907.29 0
907.35 0
907.42 0
907.49 0
907.56 0
907.63 0
907.70 0
907.77 0
907.84 0
907.91 0
907.98 0
908.04 0
908.11 0
908.18 0
908.25 0
908.32 0
908.39 0
908.46 0
908.53 0
908.60 0
908.67 0
908.74 0
908.80 0
908.87 0
908.94 0
909.01 0
909.08 0
909.15 0
909.22 0
909.29 0
909.36 0
909.43 0
909.50 0
909.56 0
909.63 0
909.70 0
909.77 0
909.84 0
909.91 0
909.98 0
910.05 0
910.12 0
910.19 0
910.26 0
910.33 0
910.39 0
910.46 0
910.53 0
910.60 0
910.67 0
910.74 0
910.81 0
910.88 0
910.95 0
911.02 0
911.09 0
911.16 0
911.22 0
911.29 0
911.36 0
911.43 0
911.50 0
911.57 0
911.64 0
911.71 0
911.78 0
911.85 0
911.92 0
911.99 0
912.05 0
912.12 0
912.19 0
912.26 0
912.33 0
912.40 0
912.47 0
912.54 0
912.61 0
912.68 0
912.75 0
912.82 0
912.89 0
912.95 0
913.02 0
913.09 0
913.16 0
913.23 0
913.30 0
913.37 0
913.44 0
913.51 0
913.58 0
913.65 0
913.72 0
913.79 0
913.85 0
913.92 0
913.99 0
914.06 0
914.13 0
914.20 0
914.27 0
914.34 0
914.41 0
914.48 0
914.55 0
914.62 0
914.69 0
914.76 0
914.83 0
914.89 0
914.96 0
915.03 0
915.10 0
915.17 0
915.24 0
915.31 0
915.38 0
915.45 0
915.52 0
915.59 0
915.66 0
915.73 0
915.80 0
915.87 0
915.93 0
916.00 0
916.07 0
916.14 0
916.21 0
916.28 0
916.35 0
916.42 0
916.49 0
916.56 0
916.63 0
916.70 0
916.77 0
916.84 0
916.91 0
916.98 0
917.04 0
917.11 0
917.18 0
917.25 0
917.32 0
917.39 0
917.46 0
917.53 0
917.60 0
917.67 0
917.74 0
917.81 0
917.88 0
917.95 0
918.02 0
918.09 0
918.16 0
918.22 0
918.29 0
918.36 0
918.43 0
918.50 0
918.57 0
918.64 0
918.71 0
918.78 0
918.85 0
918.92 0
918.99 0
919.06 0
919.13 0
919.20 0
919.27 0
919.34 0
919.41 0
919.48 0
919.54 0
919.61 0
919.68 0
919.75 0
919.82 0
919.89 0
919.96 0
920.03 0
920.10 0
920.17 0
920.24 0
920.31 0
920.38 0
920.45 0
920.52 0
920.59 0
920.66 0
920.73 0
920.80 0
920.87 0
920.94 0
921.00 0
921.07 0
921.14 0
921.21 0
921.28 0
921.35 0
921.42 0
921.49 0
921.56 0
921.63 0
921.70 0
921.77 0
921.84 0
921.91 0
921.98 0
922.05 0
922.12 0
922.19 0
922.26 0
922.33 0
922.40 0
922.47 0
922.54 0
922.61 0
922.67 0
922.74 0
922.81 0
922.88 0
922.95 0
923.02 0
923.09 0
923.16 0
923.23 0
923.30 0
923.37 0
923.44 0
923.51 0
923.58 0
923.65 0
923.72 0
923.79 0
923.86 0
923.93 0
924.00 0
924.07 0
924.14 0
924.21 0
924.28 0
924.35 0
924.42 0
924.49 0
924.56 0
924.62 0
924.69 0
924.76 0
924.83 0
924.90 0
924.97 0
925.04 0
925.11 0
925.18 0
925.25 0
925.32 0
925.39 0
925.46 0
925.53 0
925.60 0
925.67 0
925.74 0
925.81 0
925.88 0
925.95 0
926.02 0
926.09 0
926.16 0
926.23 0
926.30 0
926.37 0
926.44 0
926.51 0
926.58 0
926.65 0
926.72 0
926.79 0
926.86 0
926.93 0
927.00 0
927.07 0
927.14 0
927.21 0
927.27 0
927.34 0
927.41 0
927.48 0
927.55 0
927.62 0
927.69 0
927.76 0
927.83 0
927.90 0
927.97 0
928.04 0
928.11 0
928.18 0
928.25 0
928.32 0
928.39 0
928.46 0
928.53 0
928.60 0
928.67 0
928.74 0
928.81 0
928.88 0
928.95 0
929.02 0
929.09 0
929.16 0
929.23 0
929.30 0
929.37 0
929.44 0
929.51 0
929.58 0
929.65 0
929.72 0
929.79 0
929.86 0
929.93 0
930.00 0
930.07 0
930.14 0
930.21 0
930.28 0
930.35 0
930.42 0
930.49 0
930.56 0
930.63 0
930.70 0
930.77 0
930.84 0
930.91 0
930.98 0
931.05 0
931.12 0
931.19 0
931.26 0
931.33 0
931.40 0
931.47 0
931.54 0
931.61 0
931.68 0
931.75 0
931.82 0
931.89 0
931.96 0
932.03 0
932.10 0
932.17 0
932.24 0
932.31 0
932.38 0
932.45 0
932.52 0
932.59 0
932.66 0
932.73 0
932.80 0
932.87 0
932.94 0
933.01 0
933.08 0
933.15 0
933.22 0
933.29 0
933.36 0
933.43 0
933.50 0
933.57 0
933.64 0
933.71 0
933.78 0
933.85 0
933.92 0
933.99 0
934.06 0
934.13 0
934.20 0
934.27 0
934.34 0
934.41 0
934.48 0
934.55 0
934.62 0
934.69 0
934.76 0
934.83 0
934.90 0
934.97 0
935.04 0
935.11 0
935.18 0
935.25 0
935.32 0
935.39 0
935.46 0
935.53 0
935.60 0
935.67 0
935.74 0
935.81 0
935.88 0
935.95 0
936.02 0
936.09 0
936.16 0
936.23 0
936.30 0
936.37 0
936.44 0
936.51 0
936.58 0
936.65 0
936.72 0
936.79 0
936.86 0
936.93 0
937.00 0
937.07 0
937.14 0
937.21 0
937.28 0
937.35 0
937.42 0
937.49 0
937.56 0
937.63 0
937.70 0
937.77 0
937.84 0
937.91 0
937.98 0
938.05 0
938.12 0
938.19 0
938.26 0
938.33 0
938.40 0
938.47 0
938.54 0
938.61 0
938.69 0
938.76 0
938.83 0
938.90 0
938.97 0
939.04 0
939.11 0
939.18 0
939.25 0
939.32 0
939.39 0
939.46 0
939.53 0
939.60 0
939.67 0
939.74 0
939.81 0
939.88 0
939.95 0
940.02 0
940.09 0
940.16 0
940.23 0
940.30 0
940.37 0
940.44 0
940.51 0
940.58 0
940.65 0
940.72 0
940.79 0
940.86 0
940.93 0
941.00 0
941.07 0
941.14 0
941.21 0
941.28 0
941.36 0
941.43 0
941.50 0
941.57 0
941.64 0
941.71 0
941.78 0
941.85 0
941.92 0
941.99 0
942.06 0
942.13 0
942.20 0
942.27 0
942.34 0
942.41 0
942.48 0
942.55 0
942.62 0
942.69 0
942.76 0
942.83 0
942.90 0
942.97 0
943.04 0
943.11 0
943.18 0
943.25 0
943.32 0
943.40 0
943.47 0
943.54 0
943.61 0
943.68 0
943.75 0
943.82 0
943.89 0
943.96 0
944.03 0
944.10 0
944.17 0
944.24 0
944.31 0
944.38 0
944.45 0
944.52 0
944.59 0
944.66 0
944.73 0
944.80 0
944.87 0
944.94 0
945.02 0
945.09 0
945.16 0
945.23 0
945.30 0
945.37 0
945.44 0
945.51 0
945.58 0
945.65 0
945.72 0
945.79 0
945.86 0
945.93 0
946.00 0
946.07 0
946.14 0
946.21 0
946.28 0
946.35 0
946.42 0
946.50 0
946.57 0
946.64 0
946.71 0
946.78 0
946.85 0
946.92 0
946.99 0
947.06 0
947.13 0
947.20 0
947.27 0
947.34 0
947.41 0
947.48 0
947.55 0
947.62 0
947.69 0
947.76 0
947.84 0
947.91 0
947.98 0
948.05 0
948.12 0
948.19 0
948.26 0
948.33 0
948.40 0
948.47 0
948.54 0
948.61 0
948.68 0
948.75 0
948.82 0
948.89 0
948.96 0
949.04 0
949.11 0
949.18 0
949.25 0
949.32 0
949.39 0
949.46 0
949.53 0
949.60 0
949.67 0
949.74 0
949.81 0
949.88 0
949.95 0
950.02 0
950.09 0
950.16 0
950.24 0
950.31 0
950.38 0
950.45 0
950.52 0
950.59 0
950.66 0
950.73 0
950.80 0
950.87 0
950.94 0
951.01 0
951.08 1
951.15 1
951.22 1
951.30 1
951.37 1
951.44 2
951.51 2
951.58 2
951.65 2
951.72 2
951.79 2
951.86 2
951.93 2
952.00 2
952.07 2
952.14 2
952.21 2
952.29 2
952.36 2
952.43 1
952.50 1
952.57 1
952.64 1
952.71 1
952.78 1
952.85 1
952.92 2
952.99 2
953.06 2
953.13 2
953.21 1
953.28 1
953.35 1
953.42 0
953.49 0
953.56 0
953.63 0
953.70 0
953.77 1
953.84 1
953.91 1
953.98 1
954.05 1
954.13 0
954.20 0
954.27 0
954.34 0
954.41 0
954.48 0
954.55 0
954.62 0
954.69 0
954.76 0
954.83 0
954.90 0
954.97 0
955.05 0
955.12 0
955.19 1
955.26 1
955.33 1
955.40 1
955.47 1
955.54 1
955.61 1
955.68 0
955.75 0
955.82 0
955.90 0
955.97 0
956.04 0
956.11 0
956.18 0
956.25 0
956.32 0
956.39 0
956.46 0
956.53 0
956.60 0
956.68 0
956.75 0
956.82 0
956.89 0
956.96 0
957.03 0
957.10 0
957.17 0
957.24 0
957.31 0
957.38 0
957.46 0
957.53 0
957.60 1
957.67 1
957.74 1
957.81 1
957.88 1
957.95 1
958.02 1
958.09 1
958.16 1
958.24 1
958.31 1
958.38 1
958.45 1
958.52 1
958.59 1
958.66 1
958.73 1
958.80 1
958.87 1
958.94 1
959.02 1
959.09 0
959.16 0
959.23 0
959.30 1
959.37 1
959.44 1
959.51 0
959.58 0
959.65 0
959.73 0
959.80 0
959.87 0
959.94 0
960.01 0
960.08 0
960.15 0
960.22 0
960.29 0
960.36 0
960.44 0
960.51 0
960.58 0
960.65 0
960.72 0
960.79 0
960.86 0
960.93 0
961.00 0
961.08 0
961.15 0
961.22 0
961.29 0
961.36 0
961.43 0
961.50 0
961.57 0
961.64 0
961.71 0
961.79 0
961.86 0
961.93 0
962.00 0
962.07 0
962.14 0
962.21 0
962.28 0
962.35 0
962.43 0
962.50 0
962.57 0
962.64 0
962.71 0
962.78 0
962.85 0
962.92 0
962.99 0
963.07 0
963.14 0
963.21 0
963.28 0
963.35 0
963.42 0
963.49 0
963.56 0
963.63 0
963.71 0
963.78 0
963.85 0
963.92 0
963.99 0
964.06 0
964.13 0
964.20 0
964.28 0
964.35 0
964.42 0
964.49 0
964.56 0
964.63 0
964.70 0
964.77 0
964.84 0
964.92 0
964.99 0
965.06 0
965.13 0
965.20 0
965.27 0
965.34 0
965.41 0
965.49 0
965.56 0
965.63 0
965.70 0
965.77 0
965.84 0
965.91 0
965.98 0
966.06 1
966.13 1
966.20 1
966.27 1
966.34 1
966.41 1
966.48 1
966.55 1
966.62 0
966.70 1
966.77 1
966.84 1
966.91 1
966.98 1
967.05 1
967.12 1
967.20 0
967.27 0
967.34 0
967.41 0
967.48 0
967.55 0
967.62 0
967.69 0
967.77 0
967.84 0
967.91 0
967.98 0
968.05 0
968.12 0
968.19 0
968.26 0
968.34 0
968.41 1
968.48 1
968.55 1
968.62 1
968.69 1
968.76 1
968.84 1
968.91 1
968.98 1
969.05 1
969.12 1
969.19 1
969.26 1
969.33 1
969.41 1
969.48 1
969.55 1
969.62 0
969.69 0
969.76 0
969.83 0
969.91 0
969.98 0
970.05 0
970.12 1
970.19 1
970.26 1
970.33 1
970.41 1
970.48 1
970.55 1
970.62 1
970.69 1
970.76 1
970.83 1
970.90 1
970.98 1
971.05 1
971.12 1
971.19 1
971.26 1
971.33 0
971.40 0
971.48 0
971.55 0
971.62 0
971.69 0
971.76 0
971.83 1
971.90 1
971.98 1
972.05 1
972.12 1
972.19 1
972.26 1
972.33 1
972.41 1
972.48 1
972.55 1
972.62 1
972.69 1
972.76 1
972.83 1
972.91 1
972.98 1
973.05 1
973.12 2
973.19 2
973.26 2
973.33 2
973.41 2
973.48 2
973.55 3
973.62 3
973.69 3
973.76 4
973.83 4
973.91 4
973.98 5
974.05 5
974.12 5
974.19 6
974.26 6
974.34 6
974.41 5
974.48 5
974.55 5
974.62 5
974.69 4
974.76 4
974.84 4
974.91 4
974.98 4
975.05 5
975.12 5
975.19 6
975.27 6
975.34 7
975.41 7
975.48 7
975.55 7
975.62 7
975.70 6
975.77 6
975.84 5
975.91 5
975.98 5
976.05 4
976.12 4
976.20 4
976.27 4
976.34 4
976.41 4
976.48 4
976.55 4
976.63 4
976.70 4
976.77 4
976.84 4
976.91 4
976.98 3
977.06 3
977.13 3
977.20 2
977.27 2
977.34 2
977.41 2
977.49 2
977.56 2
977.63 2
977.70 2
977.77 2
977.84 2
977.92 2
977.99 2
978.06 2
978.13 3
978.20 2
978.27 2
978.35 2
978.42 2
978.49 2
978.56 2
978.63 2
978.70 2
978.78 2
978.85 2
978.92 2
978.99 2
979.06 1
979.13 1
979.21 2
979.28 2
979.35 3
979.42 3
979.49 4
979.56 4
979.64 4
979.71 4
979.78 4
979.85 4
979.92 3
980.00 3
980.07 3
980.14 3
980.21 3
980.28 3
980.35 3
980.43 3
980.50 3
980.57 3
980.64 3
980.71 3
980.78 3
980.86 3
980.93 3
981.00 3
981.07 3
981.14 3
981.22 3
981.29 3
981.36 2
981.43 2
981.50 2
981.57 2
981.65 2
981.72 2
981.79 2
981.86 2
981.93 2
982.01 2
982.08 1
982.15 1
982.22 1
982.29 1
982.36 1
982.44 1
982.51 1
982.58 2
982.65 2
982.72 2
982.80 2
982.87 2
982.94 2
983.01 1
983.08 1
983.15 1
983.23 1
983.30 1
983.37 2
983.44 3
983.51 3
983.59 4
983.66 4
983.73 4
983.80 4
983.87 4
983.95 4
984.02 4
984.09 3
984.16 3
984.23 3
984.30 2
984.38 2
984.45 2
984.52 1
984.59 1
984.66 1
984.74 2
984.81 2
984.88 2
984.95 2
985.02 1
985.10 1
985.17 1
985.24 0
985.31 0
985.38 0
985.46 0
985.53 0
985.60 0
985.67 0
985.74 0
985.82 0
985.89 0
985.96 0
986.03 0
986.10 0
986.17 0
986.25 0
986.32 1
986.39 1
986.46 1
986.53 1
986.61 1
986.68 1
986.75 1
986.82 0
986.89 0
986.97 0
987.04 0
987.11 0
987.18 0
987.25 0
987.33 1
987.40 1
987.47 1
987.54 1
987.61 1
987.69 1
987.76 1
987.83 1
987.90 1
987.98 1
988.05 2
988.12 2
988.19 2
988.26 2
988.34 2
988.41 3
988.48 3
988.55 3
988.62 3
988.70 3
988.77 2
988.84 1
988.91 1
988.98 0
989.06 0
989.13 0
989.20 0
989.27 1
989.34 2
989.42 2
989.49 3
989.56 4
989.63 4
989.70 4
989.78 4
989.85 5
989.92 5
989.99 6
990.07 6
990.14 6
990.21 6
990.28 6
990.35 6
990.43 6
990.50 6
990.57 5
990.64 5
990.71 5
990.79 4
990.86 4
990.93 4
991.00 4
991.08 4
991.15 4
991.22 4
991.29 4
991.36 4
991.44 4
991.51 4
991.58 4
991.65 4
991.72 4
991.80 3
991.87 3
991.94 2
992.01 2
992.09 2
992.16 2
992.23 2
992.30 2
992.37 2
992.45 2
992.52 2
992.59 2
992.66 2
992.74 2
992.81 2
992.88 1
992.95 1
993.02 0
993.10 0
993.17 0
993.24 0
993.31 0
993.39 0
993.46 0
993.53 1
993.60 1
993.67 1
993.75 1
993.82 1
993.89 1
993.96 1
994.04 1
994.11 1
994.18 1
994.25 1
994.32 1
994.40 1
994.47 1
994.54 1
994.61 1
994.69 2
994.76 2
994.83 2
994.90 2
994.97 2
995.05 1
995.12 1
995.19 1
995.26 1
995.34 1
995.41 1
995.48 1
995.55 0
995.63 0
995.70 0
995.77 0
995.84 0
995.91 0
995.99 0
996.06 0
996.13 0
996.20 0
996.28 0
996.35 0
996.42 0
996.49 0
996.57 0
996.64 0
996.71 0
996.78 0
996.86 0
996.93 0
997.00 0
997.07 0
997.14 1
997.22 1
997.29 1
997.36 2
997.43 2
997.51 2
997.58 2
997.65 1
997.72 1
997.80 1
997.87 1
997.94 1
998.01 1
998.09 1
998.16 1
998.23 0
998.30 0
998.38 0
998.45 0
998.52 0
998.59 0
998.67 0
998.74 0
998.81 1
998.88 1
998.95 1
999.03 1
999.10 1
999.17 1
999.24 1
999.32 1
999.39 1
999.46 1
999.53 1
999.61 1
999.68 1
999.75 1
999.82 1
999.90 1
999.97 1
1000.04 1
1000.11 1
1000.19 1
1000.26 1
1000.33 1
1000.40 1
1000.48 1
1000.55 0
1000.62 0
1000.69 0
1000.77 0
1000.84 0
1000.91 0
1000.98 0
1001.06 0
1001.13 0
1001.20 0
1001.27 0
1001.35 0
1001.42 0
1001.49 0
1001.56 0
1001.64 0
1001.71 0
1001.78 0
1001.85 0
1001.93 0
1002.00 1
1002.07 1
1002.14 2
1002.22 2
1002.29 2
1002.36 2
1002.43 2
1002.51 2
1002.58 2
1002.65 1
1002.73 1
1002.80 1
1002.87 1
1002.94 1
1003.02 1
1003.09 1
1003.16 1
1003.23 0
1003.31 0
1003.38 0
1003.45 0
1003.52 1
1003.60 1
1003.67 2
1003.74 2
1003.81 3
1003.89 4
1003.96 4
1004.03 4
1004.10 5
1004.18 4
1004.25 4
1004.32 3
1004.39 3
1004.47 2
1004.54 1
1004.61 1
1004.69 0
1004.76 0
1004.83 0
1004.90 0
1004.98 0
1005.05 0
1005.12 1
1005.19 1
1005.27 2
1005.34 2
1005.41 2
1005.48 2
1005.56 1
1005.63 1
1005.70 0
1005.78 0
1005.85 0
1005.92 1
1005.99 1
1006.07 2
1006.14 2
1006.21 3
1006.28 3
1006.36 3
1006.43 3
1006.50 3
1006.58 3
1006.65 3
1006.72 3
1006.79 3
1006.87 3
1006.94 3
1007.01 3
1007.08 3
1007.16 3
1007.23 3
1007.30 3
1007.38 3
1007.45 3
1007.52 3
1007.59 3
1007.67 3
1007.74 3
1007.81 3
1007.88 4
1007.96 4
1008.03 4
1008.10 4
1008.18 5
1008.25 5
1008.32 5
1008.39 5
1008.47 5
1008.54 5
1008.61 5
1008.68 5
1008.76 5
1008.83 5
1008.90 5
1008.98 4
1009.05 4
1009.12 3
1009.19 3
1009.27 2
1009.34 2
1009.41 1
1009.49 1
1009.56 1
1009.63 1
1009.70 1
1009.78 1
1009.85 1
1009.92 2
1010.00 2
1010.07 2
1010.14 2
1010.21 2
1010.29 2
1010.36 3
1010.43 3
1010.51 4
1010.58 4
1010.65 5
1010.72 5
1010.80 4
1010.87 4
1010.94 3
1011.02 3
1011.09 2
1011.16 1
1011.23 1
1011.31 1
1011.38 0
1011.45 0
1011.53 0
1011.60 0
1011.67 0
1011.74 1
1011.82 1
1011.89 2
1011.96 2
1012.04 3
1012.11 3
1012.18 4
1012.25 4
1012.33 5
1012.40 5
1012.47 5
1012.55 5
1012.62 5
1012.69 5
1012.77 4
1012.84 4
1012.91 4
1012.98 4
1013.06 3
1013.13 3
1013.20 3
1013.28 3
1013.35 3
1013.42 3
1013.49 3
1013.57 2
1013.64 2
1013.71 1
1013.79 1
1013.86 1
1013.93 1
1014.01 2
1014.08 3
1014.15 3
1014.22 4
1014.30 5
1014.37 5
1014.44 6
1014.52 6
1014.59 6
1014.66 6
1014.74 5
1014.81 5
1014.88 5
1014.95 5
1015.03 5
1015.10 6
1015.17 7
1015.25 7
1015.32 8
1015.39 8
1015.47 9
1015.54 9
1015.61 9
1015.68 9
1015.76 9
1015.83 9
1015.90 9
1015.98 9
1016.05 9
1016.12 10
1016.20 10
1016.27 11
1016.34 11
1016.42 11
1016.49 11
1016.56 10
1016.63 10
1016.71 9
1016.78 8
1016.85 7
1016.93 7
1017.00 7
1017.07 7
1017.15 7
1017.22 7
1017.29 7
1017.37 7
1017.44 8
1017.51 9
1017.58 10
1017.66 11
1017.73 11
1017.80 12
1017.88 12
1017.95 11
1018.02 10
1018.10 10
1018.17 9
1018.24 8
1018.32 7
1018.39 6
1018.46 6
1018.54 5
1018.61 5
1018.68 5
1018.75 5
1018.83 5
1018.90 5
1018.97 6
1019.05 6
1019.12 7
1019.19 7
1019.27 8
1019.34 8
1019.41 8
1019.49 8
1019.56 8
1019.63 7
1019.71 7
1019.78 6
1019.85 6
1019.93 5
1020.00 5
1020.07 6
1020.14 6
1020.22 8
1020.29 9
1020.36 10
1020.44 11
1020.51 12
1020.58 11
1020.66 11
1020.73 9
1020.80 8
1020.88 7
1020.95 6
1021.02 5
1021.10 4
1021.17 4
1021.24 4
1021.32 5
1021.39 6
1021.46 6
1021.54 7
1021.61 8
1021.68 8
1021.76 9
1021.83 9
1021.90 9
1021.98 9
1022.05 8
1022.12 8
1022.20 7
1022.27 7
1022.34 7
1022.42 6
1022.49 6
1022.56 6
1022.64 6
1022.71 6
1022.78 5
1022.86 5
1022.93 4
1023.00 3
1023.08 3
1023.15 2
1023.22 2
1023.29 2
1023.37 2
1023.44 2
1023.51 2
1023.59 2
1023.66 3
1023.73 3
1023.81 2
1023.88 2
1023.95 1
1024.03 0
1024.10 0
1024.17 0
1024.25 0
1024.32 0
1024.39 0
1024.47 0
1024.54 0
1024.62 1
1024.69 2
1024.76 2
1024.84 2
1024.91 2
1024.98 2
1025.06 2
1025.13 2
1025.20 2
1025.28 3
1025.35 3
1025.42 4
1025.50 4
1025.57 4
1025.64 5
1025.72 5
1025.79 5
1025.86 6
1025.94 6
1026.01 7
1026.08 8
1026.16 8
1026.23 8
1026.30 7
1026.38 6
1026.45 5
1026.52 3
1026.60 2
1026.67 1
1026.74 0
1026.82 0
1026.89 0
1026.96 0
1027.04 0
1027.11 0
1027.18 0
1027.26 0
1027.33 0
1027.40 0
1027.48 1
1027.55 1
1027.63 1
1027.70 2
1027.77 2
1027.85 3
1027.92 4
1027.99 5
1028.07 6
1028.14 7
1028.21 8
1028.29 9
1028.36 10
1028.43 10
1028.51 11
1028.58 11
1028.65 12
1028.73 12
1028.80 11
1028.87 11
1028.95 10
1029.02 8
1029.09 7
1029.17 6
1029.24 5
1029.32 5
1029.39 6
1029.46 6
1029.54 7
1029.61 8
1029.68 9
1029.76 10
1029.83 11
1029.90 11
1029.98 12
1030.05 13
1030.12 13
1030.20 13
1030.27 12
1030.35 11
1030.42 10
1030.49 9
1030.57 9
1030.64 8
1030.71 8
1030.79 8
1030.86 8
1030.93 9
1031.01 10
1031.08 11
1031.15 13
1031.23 15
1031.30 17
1031.38 19
1031.45 20
1031.52 21
1031.60 22
1031.67 21
1031.74 21
1031.82 20
1031.89 19
1031.96 19
1032.04 20
1032.11 20
1032.19 21
1032.26 21
1032.33 20
1032.41 19
1032.48 17
1032.55 15
1032.63 13
1032.70 12
1032.77 11
1032.85 10
1032.92 10
1033.00 10
1033.07 11
1033.14 11
1033.22 11
1033.29 12
1033.36 11
1033.44 11
1033.51 10
1033.58 9
1033.66 8
1033.73 7
1033.81 7
1033.88 7
1033.95 8
1034.03 9
1034.10 10
1034.17 12
1034.25 13
1034.32 15
1034.40 16
1034.47 16
1034.54 16
1034.62 16
1034.69 16
1034.76 15
1034.84 14
1034.91 12
1034.98 11
1035.06 10
1035.13 10
1035.21 10
1035.28 10
1035.35 11
1035.43 12
1035.50 14
1035.57 15
1035.65 17
1035.72 18
1035.80 18
1035.87 19
1035.94 19
1036.02 18
1036.09 18
1036.17 17
1036.24 16
1036.31 16
1036.39 15
1036.46 14
1036.53 13
1036.61 12
1036.68 12
1036.76 12
1036.83 12
1036.90 12
1036.98 12
1037.05 12
1037.12 13
1037.20 13
1037.27 14
1037.35 14
1037.42 15
1037.49 15
1037.57 15
1037.64 14
1037.71 14
1037.79 13
1037.86 13
1037.94 12
1038.01 12
1038.08 11
1038.16 11
1038.23 10
1038.31 10
1038.38 9
1038.45 9
1038.53 9
1038.60 9
1038.67 10
1038.75 10
1038.82 10
1038.90 9
1038.97 8
1039.04 7
1039.12 6
1039.19 5
1039.27 5
1039.34 4
1039.41 4
1039.49 5
1039.56 6
1039.64 7
1039.71 8
1039.78 9
1039.86 9
1039.93 9
1040.00 9
1040.08 8
1040.15 6
1040.23 5
1040.30 4
1040.37 3
1040.45 2
1040.52 2
1040.60 2
1040.67 2
1040.74 3
1040.82 4
1040.89 5
1040.97 6
1041.04 6
1041.11 7
1041.19 7
1041.26 7
1041.34 6
1041.41 5
1041.48 3
1041.56 2
1041.63 1
1041.71 0
1041.78 0
1041.85 1
1041.93 1
1042.00 2
1042.08 3
1042.15 3
1042.22 2
1042.30 2
1042.37 1
1042.45 0
1042.52 0
1042.59 0
1042.67 0
1042.74 0
1042.82 0
1042.89 0
1042.96 1
1043.04 1
1043.11 1
1043.19 1
1043.26 1
1043.33 1
1043.41 1
1043.48 2
1043.56 3
1043.63 4
1043.70 5
1043.78 6
1043.85 7
1043.93 7
1044.00 7
1044.07 6
1044.15 4
1044.22 3
1044.30 2
1044.37 2
1044.44 1
1044.52 1
1044.59 1
1044.67 1
1044.74 2
1044.81 2
1044.89 3
1044.96 4
1045.04 5
1045.11 6
1045.18 8
1045.26 9
1045.33 10
1045.41 11
1045.48 12
1045.56 12
1045.63 11
1045.70 11
1045.78 11
1045.85 11
1045.93 12
1046.00 13
1046.07 14
1046.15 16
1046.22 17
1046.30 17
1046.37 18
1046.44 18
1046.52 18
1046.59 19
1046.67 20
1046.74 21
1046.82 22
1046.89 23
1046.96 23
1047.04 23
1047.11 23
1047.19 22
1047.26 21
1047.33 20
1047.41 20
1047.48 20
1047.56 21
1047.63 21
1047.71 22
1047.78 22
1047.85 22
1047.93 22
1048.00 21
1048.08 20
1048.15 18
1048.22 17
1048.30 17
1048.37 16
1048.45 16
1048.52 17
1048.60 18
1048.67 19
1048.74 21
1048.82 22
1048.89 23
1048.97 24
1049.04 26
1049.12 26
1049.19 27
1049.26 26
1049.34 26
1049.41 24
1049.49 23
1049.56 21
1049.64 19
1049.71 18
1049.78 16
1049.86 14
1049.93 13
1050.01 11
1050.08 10
1050.16 9
1050.23 8
1050.30 7
1050.38 6
1050.45 5
1050.53 5
1050.60 4
1050.68 3
1050.75 3
1050.82 4
1050.90 5
1050.97 7
1051.05 9
1051.12 10
1051.20 12
1051.27 12
1051.34 11
1051.42 10
1051.49 9
1051.57 7
1051.64 6
1051.72 6
1051.79 6
1051.86 6
1051.94 6
1052.01 7
1052.09 7
1052.16 7
1052.24 6
1052.31 6
1052.38 6
1052.46 6
1052.53 7
1052.61 7
1052.68 8
1052.76 9
1052.83 9
1052.90 10
1052.98 10
1053.05 10
1053.13 11
1053.20 11
1053.28 12
1053.35 13
1053.43 13
1053.50 13
1053.57 12
1053.65 11
1053.72 10
1053.80 8
1053.87 7
1053.95 6
1054.02 6
1054.10 6
1054.17 6
1054.24 7
1054.32 7
1054.39 8
1054.47 9
1054.54 9
1054.62 9
1054.69 10
1054.76 10
1054.84 11
1054.91 11
1054.99 12
1055.06 12
1055.14 12
1055.21 12
1055.29 11
1055.36 10
1055.43 9
1055.51 8
1055.58 7
1055.66 5
1055.73 4
1055.81 3
1055.88 2
1055.96 2
1056.03 1
1056.11 2
1056.18 2
1056.25 1
1056.33 1
1056.40 0
1056.48 0
1056.55 0
1056.63 0
1056.70 0
1056.78 0
1056.85 0
1056.92 0
1057.00 0
1057.07 1
1057.15 2
1057.22 3
1057.30 3
1057.37 4
1057.45 4
1057.52 3
1057.60 3
1057.67 2
1057.74 1
1057.82 1
1057.89 0
1057.97 0
1058.04 0
1058.12 1
1058.19 2
1058.27 3
1058.34 4
1058.42 4
1058.49 4
1058.56 4
1058.64 3
1058.71 1
1058.79 0
1058.86 0
1058.94 0
1059.01 0
1059.09 0
1059.16 0
1059.24 0
1059.31 0
1059.38 0
1059.46 2
1059.53 4
1059.61 7
1059.68 8
1059.76 10
1059.83 10
1059.91 11
1059.98 11
1060.06 11
1060.13 11
1060.21 11
1060.28 11
1060.35 11
1060.43 11
1060.50 12
1060.58 12
1060.65 13
1060.73 15
1060.80 17
1060.88 19
1060.95 22
1061.03 24
1061.10 26
1061.18 27
1061.25 28
1061.33 28
1061.40 28
1061.47 28
1061.55 29
1061.62 31
1061.70 32
1061.77 34
1061.85 35
1061.92 36
1062.00 36
1062.07 34
1062.15 32
1062.22 30
1062.30 27
1062.37 26
1062.45 25
1062.52 25
1062.59 26
1062.67 27
1062.74 28
1062.82 29
1062.89 29
1062.97 29
1063.04 29
1063.12 28
1063.19 27
1063.27 27
1063.34 27
1063.42 27
1063.49 27
1063.57 28
1063.64 29
1063.72 30
1063.79 31
1063.87 33
1063.94 33
1064.01 34
1064.09 34
1064.16 35
1064.24 35
1064.31 35
1064.39 35
1064.46 34
1064.54 33
1064.61 32
1064.69 29
1064.76 26
1064.84 23
1064.91 20
1064.99 17
1065.06 15
1065.14 13
1065.21 14
1065.29 15
1065.36 17
1065.44 20
1065.51 24
1065.59 26
1065.66 28
1065.73 29
1065.81 29
1065.88 28
1065.96 26
1066.03 25
1066.11 24
1066.18 23
1066.26 22
1066.33 22
1066.41 22
1066.48 21
1066.56 20
1066.63 20
1066.71 19
1066.78 18
1066.86 17
1066.93 16
1067.01 15
1067.08 14
1067.16 13
1067.23 12
1067.31 12
1067.38 12
1067.46 13
1067.53 14
1067.61 15
1067.68 16
1067.76 16
1067.83 16
1067.91 16
1067.98 16
1068.06 16
1068.13 16
1068.21 16
1068.28 15
1068.36 14
1068.43 13
1068.50 12
1068.58 12
1068.65 12
1068.73 12
1068.80 13
1068.88 13
1068.95 13
1069.03 11
1069.10 9
1069.18 5
1069.25 1
1069.33 0
1069.40 0
1069.48 0
1069.55 0
1069.63 0
1069.70 0
1069.78 0
1069.85 1
1069.93 4
1070.00 6
1070.08 7
1070.15 8
1070.23 9
1070.30 9
1070.38 9
1070.45 9
1070.53 9
1070.60 9
1070.68 9
1070.75 8
1070.83 8
1070.90 8
1070.98 8
1071.05 9
1071.13 10
1071.20 11
1071.28 13
1071.35 15
1071.43 16
1071.50 17
1071.58 18
1071.65 18
1071.73 17
1071.80 16
1071.88 15
1071.95 14
1072.03 14
1072.10 14
1072.18 14
1072.25 15
1072.33 16
1072.40 18
1072.48 19
1072.55 20
1072.63 21
1072.70 21
1072.78 21
1072.85 21
1072.93 20
1073.00 20
1073.08 21
1073.15 21
1073.23 22
1073.30 23
1073.38 23
1073.46 24
1073.53 23
1073.61 22
1073.68 21
1073.76 21
1073.83 21
1073.91 22
1073.98 24
1074.06 27
1074.13 31
1074.21 36
1074.28 40
1074.36 43
1074.43 46
1074.51 47
1074.58 47
1074.66 47
1074.73 48
1074.81 48
1074.88 48
1074.96 48
1075.03 48
1075.11 47
1075.18 46
1075.26 45
1075.33 44
1075.41 44
1075.48 45
1075.56 47
1075.63 50
1075.71 53
1075.78 56
1075.86 59
1075.93 60
1076.01 61
1076.08 60
1076.16 59
1076.24 56
1076.31 53
1076.39 49
1076.46 45
1076.54 41
1076.61 38
1076.69 36
1076.76 35
1076.84 35
1076.91 36
1076.99 38
1077.06 41
1077.14 44
1077.21 47
1077.29 49
1077.36 51
1077.44 53
1077.51 53
1077.59 52
1077.66 50
1077.74 48
1077.81 45
1077.89 43
1077.97 42
1078.04 42
1078.12 44
1078.19 47
1078.27 50
1078.34 53
1078.42 56
1078.49 58
1078.57 59
1078.64 58
1078.72 57
1078.79 55
1078.87 53
1078.94 50
1079.02 47
1079.09 45
1079.17 43
1079.24 42
1079.32 41
1079.40 40
1079.47 40
1079.55 40
1079.62 40
1079.70 40
1079.77 40
1079.85 40
1079.92 41
1080.00 41
1080.07 41
1080.15 41
1080.22 42
1080.30 42
1080.37 42
1080.45 43
1080.53 44
1080.60 44
1080.68 44
1080.75 44
1080.83 42
1080.90 40
1080.98 37
1081.05 34
1081.13 32
1081.20 30
1081.28 30
1081.35 32
1081.43 34
1081.50 36
1081.58 39
1081.66 40
1081.73 40
1081.81 40
1081.88 38
1081.96 37
1082.03 35
1082.11 35
1082.18 34
1082.26 34
1082.33 34
1082.41 34
1082.48 33
1082.56 32
1082.64 30
1082.71 29
1082.79 27
1082.86 25
1082.94 24
1083.01 23
1083.09 22
1083.16 20
1083.24 19
1083.31 17
1083.39 15
1083.47 13
1083.54 11
1083.62 9
1083.69 8
1083.77 7
1083.84 6
1083.92 6
1083.99 5
1084.07 5
1084.14 5
1084.22 5
1084.30 3
1084.37 2
1084.45 0
1084.52 0
1084.60 0
1084.67 0
1084.75 0
1084.82 0
1084.90 0
1084.97 0
1085.05 2
1085.13 4
1085.20 6
1085.28 7
1085.35 8
1085.43 8
1085.50 8
1085.58 8
1085.65 8
1085.73 8
1085.81 9
1085.88 10
1085.96 11
1086.03 12
1086.11 13
1086.18 15
1086.26 15
1086.33 15
1086.41 14
1086.48 12
1086.56 9
1086.64 5
1086.71 2
1086.79 0
1086.86 0
1086.94 0
1087.01 0
1087.09 0
1087.16 0
1087.24 0
1087.32 0
1087.39 1
1087.47 1
1087.54 2
1087.62 2
1087.69 3
1087.77 2
1087.85 2
1087.92 2
1088.00 3
1088.07 4
1088.15 7
1088.22 10
1088.30 14
1088.37 19
1088.45 23
1088.53 27
1088.60 30
1088.68 33
1088.75 35
1088.83 37
1088.90 39
1088.98 41
1089.05 42
1089.13 44
1089.21 45
1089.28 45
1089.36 45
1089.43 45
1089.51 45
1089.58 44
1089.66 44
1089.74 44
1089.81 45
1089.89 47
1089.96 49
1090.04 52
1090.11 56
1090.19 60
1090.27 64
1090.34 68
1090.42 72
1090.49 75
1090.57 78
1090.64 80
1090.72 81
1090.80 82
1090.87 82
1090.95 82
1091.02 81
1091.10 81
1091.17 82
1091.25 84
1091.33 86
1091.40 87
1091.48 88
1091.55 89
1091.63 88
1091.70 87
1091.78 85
1091.86 84
1091.93 83
1092.01 84
1092.08 85
1092.16 87
1092.23 87
1092.31 88
1092.39 88
1092.46 87
1092.54 88
1092.61 89
1092.69 92
1092.76 96
1092.84 99
1092.92 103
1092.99 105
1093.07 106
1093.14 105
1093.22 103
1093.29 99
1093.37 96
1093.45 92
1093.52 89
1093.60 87
1093.67 86
1093.75 86
1093.83 88
1093.90 89
1093.98 91
1094.05 92
1094.13 92
1094.20 91
1094.28 89
1094.36 85
1094.43 81
1094.51 76
1094.58 72
1094.66 68
1094.73 64
1094.81 61
1094.89 59
1094.96 56
1095.04 55
1095.11 53
1095.19 53
1095.27 53
1095.34 54
1095.42 55
1095.49 57
1095.57 59
1095.65 62
1095.72 65
1095.80 68
1095.87 70
1095.95 72
1096.02 72
1096.10 72
1096.18 71
1096.25 68
1096.33 66
1096.40 62
1096.48 59
1096.56 56
1096.63 54
1096.71 53
1096.78 52
1096.86 52
1096.94 53
1097.01 53
1097.09 53
1097.16 53
1097.24 53
1097.31 53
1097.39 54
1097.47 55
1097.54 56
1097.62 58
1097.69 60
1097.77 61
1097.85 62
1097.92 63
1098.00 62
1098.07 60
1098.15 58
1098.23 55
1098.30 52
1098.38 49
1098.45 47
1098.53 46
1098.61 45
1098.68 45
1098.76 46
1098.83 47
1098.91 48
1098.99 48
1099.06 47
1099.14 47
1099.21 46
1099.29 45
1099.37 45
1099.44 45
1099.52 45
1099.59 46
1099.67 47
1099.75 48
1099.82 48
1099.90 47
1099.97 46
1100.05 43
1100.13 40
1100.20 37
1100.28 33
1100.35 29
1100.43 25
1100.51 22
1100.58 19
1100.66 18
1100.73 17
1100.81 18
1100.89 20
1100.96 23
1101.04 27
1101.11 31
1101.19 35
1101.27 37
1101.34 39
1101.42 39
1101.49 36
1101.57 32
1101.65 27
1101.72 21
1101.80 16
1101.87 12
1101.95 9
1102.03 8
1102.10 8
1102.18 9
1102.26 10
1102.33 11
1102.41 12
1102.48 11
1102.56 10
1102.64 8
1102.71 5
1102.79 2
1102.86 0
1102.94 0
1103.02 0
1103.09 0
1103.17 0
1103.24 0
1103.32 0
1103.40 0
1103.47 3
1103.55 6
1103.63 8
1103.70 10
1103.78 11
1103.85 11
1103.93 10
1104.01 9
1104.08 9
1104.16 8
1104.23 9
1104.31 10
1104.39 12
1104.46 13
1104.54 15
1104.62 15
1104.69 15
1104.77 14
1104.84 13
1104.92 11
1105.00 11
1105.07 10
1105.15 11
1105.22 12
1105.30 13
1105.38 14
1105.45 15
1105.53 15
1105.61 15
1105.68 15
1105.76 14
1105.83 14
1105.91 15
1105.99 16
1106.06 19
1106.14 23
1106.22 28
1106.29 32
1106.37 37
1106.44 40
1106.52 42
1106.60 44
1106.67 46
1106.75 48
1106.83 50
1106.90 53
1106.98 57
1107.05 60
1107.13 63
1107.21 65
1107.28 66
1107.36 67
1107.44 67
1107.51 67
1107.59 66
1107.66 67
1107.74 67
1107.82 68
1107.89 69
1107.97 70
1108.05 71
1108.12 71
1108.20 71
1108.27 68
1108.35 65
1108.43 59
1108.50 53
1108.58 46
1108.66 41
1108.73 36
1108.81 34
1108.88 34
1108.96 35
1109.04 38
1109.11 40
1109.19 42
1109.27 44
1109.34 44
1109.42 43
1109.50 41
1109.57 38
1109.65 33
1109.72 29
1109.80 23
1109.88 18
1109.95 14
1110.03 11
1110.11 9
1110.18 9
1110.26 10
1110.34 13
1110.41 17
1110.49 21
1110.56 25
1110.64 29
1110.72 33
1110.79 36
1110.87 38
1110.95 39
1111.02 40
1111.10 40
1111.18 40
1111.25 40
1111.33 41
1111.40 44
1111.48 47
1111.56 50
1111.63 52
1111.71 54
1111.79 54
1111.86 51
1111.94 48
1112.02 43
1112.09 38
1112.17 34
1112.25 32
1112.32 31
1112.40 31
1112.47 32
1112.55 33
1112.63 33
1112.70 32
1112.78 30
1112.86 27
1112.93 23
1113.01 18
1113.09 14
1113.16 9
1113.24 6
1113.32 4
1113.39 4
1113.47 6
1113.55 8
1113.62 11
1113.70 14
1113.77 15
1113.85 15
1113.93 14
1114.00 12
1114.08 10
1114.16 9
1114.23 8
1114.31 9
1114.39 10
1114.46 12
1114.54 14
1114.62 16
1114.69 18
1114.77 19
1114.85 20
1114.92 21
1115.00 21
1115.08 21
1115.15 20
1115.23 18
1115.30 17
1115.38 16
1115.46 16
1115.53 18
1115.61 21
1115.69 26
1115.76 31
1115.84 36
1115.92 39
1115.99 42
1116.07 43
1116.15 43
1116.22 42
1116.30 41
1116.38 40
1116.45 39
1116.53 38
1116.61 38
1116.68 37
1116.76 37
1116.84 37
1116.91 38
1116.99 39
1117.07 41
1117.14 43
1117.22 45
1117.30 47
1117.37 47
1117.45 48
1117.53 48
1117.60 47
1117.68 48
1117.76 48
1117.83 50
1117.91 53
1117.99 56
1118.06 60
1118.14 64
1118.22 67
1118.29 70
1118.37 72
1118.45 71
1118.52 70
1118.60 67
1118.68 64
1118.75 60
1118.83 58
1118.91 56
1118.98 56
1119.06 56
1119.14 57
1119.21 56
1119.29 55
1119.37 52
1119.44 49
1119.52 45
1119.60 42
1119.67 40
1119.75 40
1119.83 41
1119.90 42
1119.98 45
1120.06 47
1120.13 48
1120.21 48
1120.29 47
1120.36 46
1120.44 44
1120.52 44
1120.59 45
1120.67 47
1120.75 51
1120.82 56
1120.90 62
1120.98 68
1121.05 74
1121.13 80
1121.21 84
1121.28 87
1121.36 88
1121.44 89
1121.51 89
1121.59 89
1121.67 88
1121.74 88
1121.82 88
1121.90 88
1121.97 88
1122.05 88
1122.13 88
1122.20 87
1122.28 87
1122.36 87
1122.43 87
1122.51 87
1122.59 87
1122.66 85
1122.74 83
1122.82 79
1122.90 74
1122.97 68
1123.05 62
1123.13 57
1123.20 52
1123.28 48
1123.36 46
1123.43 45
1123.51 45
1123.59 46
1123.66 48
1123.74 50
1123.82 52
1123.89 53
1123.97 53
1124.05 53
1124.12 52
1124.20 50
1124.28 48
1124.36 46
1124.43 43
1124.51 41
1124.59 40
1124.66 39
1124.74 39
1124.82 40
1124.89 41
1124.97 44
1125.05 46
1125.12 48
1125.20 50
1125.28 52
1125.35 55
1125.43 58
1125.51 61
1125.58 64
1125.66 66
1125.74 67
1125.82 65
1125.89 60
1125.97 54
1126.05 46
1126.12 37
1126.20 27
1126.28 18
1126.35 10
1126.43 3
1126.51 0
1126.58 0
1126.66 0
1126.74 0
1126.82 0
1126.89 0
1126.97 0
1127.05 0
1127.12 0
1127.20 3
1127.28 6
1127.35 10
1127.43 15
1127.51 20
1127.59 24
1127.66 28
1127.74 29
1127.82 29
1127.89 27
1127.97 24
1128.05 20
1128.12 16
1128.20 12
1128.28 9
1128.35 7
1128.43 6
1128.51 5
1128.59 4
1128.66 4
1128.74 3
1128.82 2
1128.89 1
1128.97 0
1129.05 0
1129.12 0
1129.20 0
1129.28 0
1129.36 0
1129.43 0
1129.51 0
1129.59 2
1129.66 5
1129.74 7
1129.82 8
1129.90 8
1129.97 7
1130.05 7
1130.13 6
1130.20 7
1130.28 9
1130.36 12
1130.43 14
1130.51 17
1130.59 18
1130.67 18
1130.74 16
1130.82 14
1130.90 13
1130.97 12
1131.05 12
1131.13 15
1131.21 18
1131.28 23
1131.36 28
1131.44 33
1131.51 36
1131.59 39
1131.67 40
1131.74 40
1131.82 40
1131.90 39
1131.98 40
1132.05 41
1132.13 44
1132.21 47
1132.28 50
1132.36 54
1132.44 58
1132.52 61
1132.59 65
1132.67 68
1132.75 70
1132.82 72
1132.90 72
1132.98 72
1133.06 71
1133.13 69
1133.21 67
1133.29 65
1133.36 64
1133.44 62
1133.52 61
1133.60 59
1133.67 57
1133.75 56
1133.83 56
1133.90 57
1133.98 60
1134.06 66
1134.14 74
1134.21 83
1134.29 92
1134.37 100
1134.45 107
1134.52 112
1134.60 115
1134.68 117
1134.75 119
1134.83 122
1134.91 125
1134.99 128
1135.06 132
1135.14 136
1135.22 138
1135.29 140
1135.37 140
1135.45 140
1135.53 139
1135.60 138
1135.68 138
1135.76 140
1135.83 142
1135.91 147
1135.99 153
1136.07 162
1136.14 172
1136.22 183
1136.30 195
1136.38 206
1136.45 218
1136.53 228
1136.61 236
1136.68 242
1136.76 246
1136.84 247
1136.92 245
1136.99 241
1137.07 234
1137.15 227
1137.23 219
1137.30 212
1137.38 206
1137.46 202
1137.53 200
1137.61 200
1137.69 202
1137.77 205
1137.84 210
1137.92 214
1138.00 220
1138.08 225
1138.15 231
1138.23 236
1138.31 240
1138.39 243
1138.46 246
1138.54 246
1138.62 246
1138.69 245
1138.77 244
1138.85 244
1138.93 245
1139.00 248
1139.08 251
1139.16 255
1139.24 256
1139.31 256
1139.39 252
1139.47 245
1139.55 235
1139.62 224
1139.70 213
1139.78 202
1139.86 192
1139.93 185
1140.01 178
1140.09 173
1140.16 169
1140.24 165
1140.32 162
1140.40 159
1140.47 157
1140.55 156
1140.63 156
1140.71 156
1140.78 157
1140.86 158
1140.94 160
1141.02 160
1141.09 160
1141.17 159
1141.25 157
1141.33 153
1141.40 148
1141.48 141
1141.56 132
1141.64 122
1141.71 112
1141.79 102
1141.87 94
1141.95 88
1142.02 84
1142.10 82
1142.18 82
1142.26 83
1142.33 84
1142.41 84
1142.49 85
1142.56 86
1142.64 88
1142.72 90
1142.80 91
1142.87 92
1142.95 91
1143.03 90
1143.11 88
1143.18 86
1143.26 84
1143.34 83
1143.42 84
1143.49 87
1143.57 91
1143.65 95
1143.73 100
1143.80 104
1143.88 106
1143.96 107
1144.04 105
1144.11 101
1144.19 95
1144.27 89
1144.35 82
1144.42 76
1144.50 72
1144.58 68
1144.66 66
1144.74 65
1144.81 65
1144.89 66
1144.97 68
1145.05 70
1145.12 71
1145.20 73
1145.28 74
1145.36 75
1145.43 76
1145.51 76
1145.59 75
1145.67 76
1145.74 76
1145.82 78
1145.90 81
1145.98 84
1146.05 88
1146.13 91
1146.21 93
1146.29 95
1146.36 95
1146.44 95
1146.52 94
1146.60 94
1146.67 93
1146.75 93
1146.83 91
1146.91 88
1146.99 84
1147.06 79
1147.14 73
1147.22 67
1147.30 60
1147.37 54
1147.45 49
1147.53 43
1147.61 36
1147.68 29
1147.76 22
1147.84 14
1147.92 7
1147.99 0
1148.07 0
1148.15 0
1148.23 0
1148.30 0
1148.38 0
1148.46 0
1148.54 1
1148.62 3
1148.69 4
1148.77 5
1148.85 5
1148.93 5
1149.00 5
1149.08 7
1149.16 9
1149.24 13
1149.31 17
1149.39 21
1149.47 25
1149.55 28
1149.63 29
1149.70 30
1149.78 30
1149.86 29
1149.94 28
1150.01 28
1150.09 27
1150.17 27
1150.25 27
1150.33 29
1150.40 32
1150.48 36
1150.56 41
1150.64 46
1150.71 50
1150.79 53
1150.87 55
1150.95 57
1151.02 59
1151.10 62
1151.18 66
1151.26 70
1151.34 73
1151.41 76
1151.49 78
1151.57 79
1151.65 80
1151.72 81
1151.80 84
1151.88 87
1151.96 92
1152.04 97
1152.11 101
1152.19 103
1152.27 103
1152.35 102
1152.42 99
1152.50 94
1152.58 90
1152.66 86
1152.74 85
1152.81 86
1152.89 89
1152.97 93
1153.05 99
1153.13 105
1153.20 109
1153.28 112
1153.36 113
1153.44 113
1153.51 114
1153.59 117
1153.67 120
1153.75 126
1153.83 134
1153.90 141
1153.98 148
1154.06 153
1154.14 157
1154.22 159
1154.29 161
1154.37 162
1154.45 163
1154.53 163
1154.60 162
1154.68 159
1154.76 154
1154.84 147
1154.92 139
1154.99 131
1155.07 125
1155.15 120
1155.23 117
1155.31 117
1155.38 117
1155.46 119
1155.54 120
1155.62 121
1155.69 121
1155.77 122
1155.85 121
1155.93 121
1156.01 120
1156.08 119
1156.16 119
1156.24 120
1156.32 123
1156.40 128
1156.47 135
1156.55 144
1156.63 153
1156.71 162
1156.79 170
1156.86 176
1156.94 180
1157.02 180
1157.10 179
1157.18 175
1157.25 169
1157.33 161
1157.41 153
1157.49 145
1157.57 137
1157.64 129
1157.72 121
1157.80 113
1157.88 106
1157.96 101
1158.03 97
1158.11 95
1158.19 96
1158.27 100
1158.35 106
1158.42 113
1158.50 121
1158.58 128
1158.66 134
1158.74 139
1158.81 142
1158.89 144
1158.97 146
1159.05 148
1159.13 148
1159.20 148
1159.28 147
1159.36 143
1159.44 137
1159.52 130
1159.59 121
1159.67 113
1159.75 108
1159.83 105
1159.91 107
1159.98 113
1160.06 122
1160.14 133
1160.22 145
1160.30 156
1160.37 166
1160.45 175
1160.53 181
1160.61 187
1160.69 193
1160.77 197
1160.84 201
1160.92 203
1161.00 204
1161.08 203
1161.16 199
1161.23 195
1161.31 189
1161.39 182
1161.47 175
1161.55 167
1161.62 159
1161.70 151
1161.78 143
1161.86 135
1161.94 127
1162.01 120
1162.09 114
1162.17 109
1162.25 106
1162.33 105
1162.41 104
1162.48 104
1162.56 105
1162.64 106
1162.72 107
1162.80 108
1162.87 109
1162.95 110
1163.03 111
1163.11 112
1163.19 115
1163.27 118
1163.34 121
1163.42 122
1163.50 123
1163.58 120
1163.66 116
1163.73 109
1163.81 101
1163.89 93
1163.97 86
1164.05 82
1164.13 80
1164.20 79
1164.28 80
1164.36 81
1164.44 82
1164.52 83
1164.59 82
1164.67 81
1164.75 80
1164.83 79
1164.91 78
1164.99 77
1165.06 75
1165.14 72
1165.22 68
1165.30 64
1165.38 59
1165.45 54
1165.53 50
1165.61 47
1165.69 46
1165.77 47
1165.85 48
1165.92 50
1166.00 53
1166.08 54
1166.16 55
1166.24 55
1166.32 54
1166.39 54
1166.47 54
1166.55 54
1166.63 55
1166.71 57
1166.79 58
1166.86 58
1166.94 56
1167.02 54
1167.10 50
1167.18 45
1167.26 40
1167.33 36
1167.41 32
1167.49 28
1167.57 24
1167.65 21
1167.73 17
1167.80 12
1167.88 8
1167.96 3
1168.04 0
1168.12 0
1168.19 0
1168.27 0
1168.35 0
1168.43 0
1168.51 0
1168.59 0
1168.67 0
1168.74 0
1168.82 5
1168.90 11
1168.98 16
1169.06 21
1169.14 25
1169.21 30
1169.29 33
1169.37 37
1169.45 40
1169.53 42
1169.61 43
1169.68 41
1169.76 37
1169.84 30
1169.92 23
1170.00 17
1170.08 11
1170.15 8
1170.23 6
1170.31 5
1170.39 4
1170.47 1
1170.55 0
1170.62 0
1170.70 0
1170.78 0
1170.86 0
1170.94 2
1171.02 10
1171.10 17
1171.17 22
1171.25 24
1171.33 23
1171.41 18
1171.49 12
1171.57 6
1171.64 0
1171.72 0
1171.80 0
1171.88 0
1171.96 0
1172.04 0
1172.12 0
1172.19 0
1172.27 0
1172.35 3
1172.43 8
1172.51 13
1172.59 17
1172.66 21
1172.74 25
1172.82 27
1172.90 30
1172.98 31
1173.06 32
1173.14 31
1173.21 29
1173.29 26
1173.37 22
1173.45 19
1173.53 18
1173.61 20
1173.68 25
1173.76 34
1173.84 45
1173.92 58
1174.00 71
1174.08 83
1174.16 93
1174.23 100
1174.31 106
1174.39 110
1174.47 114
1174.55 117
1174.63 120
1174.71 121
1174.78 122
1174.86 121
1174.94 118
1175.02 113
1175.10 107
1175.18 101
1175.26 95
1175.33 90
1175.41 86
1175.49 84
1175.57 83
1175.65 84
1175.73 86
1175.81 91
1175.88 98
1175.96 106
1176.04 115
1176.12 126
1176.20 137
1176.28 149
1176.36 160
1176.43 171
1176.51 182
1176.59 193
1176.67 204
1176.75 215
1176.83 227
1176.91 238
1176.99 250
1177.06 260
1177.14 269
1177.22 276
1177.30 279
1177.38 278
1177.46 274
1177.54 267
1177.61 261
1177.69 254
1177.77 250
1177.85 247
1177.93 247
1178.01 249
1178.09 252
1178.16 255
1178.24 259
1178.32 262
1178.40 264
1178.48 265
1178.56 264
1178.64 260
1178.72 254
1178.79 244
1178.87 232
1178.95 217
1179.03 201
1179.11 185
1179.19 171
1179.27 159
1179.35 150
1179.42 143
1179.50 138
1179.58 134
1179.66 129
1179.74 123
1179.82 117
1179.90 110
1179.97 103
1180.05 97
1180.13 91
1180.21 85
1180.29 80
1180.37 74
1180.45 70
1180.53 68
1180.60 68
1180.68 72
1180.76 79
1180.84 88
1180.92 97
1181.00 106
1181.08 112
1181.16 116
1181.23 119
1181.31 120
1181.39 123
1181.47 126
1181.55 132
1181.63 138
1181.71 145
1181.79 151
1181.87 158
1181.94 164
1182.02 172
1182.10 180
1182.18 189
1182.26 199
1182.34 208
1182.42 215
1182.50 219
1182.57 218
1182.65 214
1182.73 207
1182.81 198
1182.89 189
1182.97 182
1183.05 178
1183.13 178
1183.20 181
1183.28 187
1183.36 195
1183.44 204
1183.52 213
1183.60 221
1183.68 230
1183.76 238
1183.84 246
1183.91 254
1183.99 261
1184.07 267
1184.15 271
1184.23 274
1184.31 274
1184.39 273
1184.47 270
1184.55 268
1184.62 266
1184.70 265
1184.78 265
1184.86 265
1184.94 265
1185.02 265
1185.10 264
1185.18 262
1185.26 259
1185.33 256
1185.41 252
1185.49 248
1185.57 244
1185.65 241
1185.73 238
1185.81 235
1185.89 231
1185.97 227
1186.04 222
1186.12 215
1186.20 206
1186.28 196
1186.36 184
1186.44 173
1186.52 161
1186.60 150
1186.68 140
1186.76 131
1186.83 123
1186.91 115
1186.99 108
1187.07 102
1187.15 96
1187.23 91
1187.31 86
1187.39 83
1187.47 81
1187.54 79
1187.62 79
1187.70 78
1187.78 78
1187.86 76
1187.94 75
1188.02 73
1188.10 71
1188.18 70
1188.26 69
1188.33 68
1188.41 66
1188.49 63
1188.57 58
1188.65 52
1188.73 44
1188.81 35
1188.89 27
1188.97 20
1189.05 14
1189.13 10
1189.20 6
1189.28 4
1189.36 1
1189.44 0
1189.52 0
1189.60 0
1189.68 0
1189.76 0
1189.84 0
1189.92 0
1189.99 0
1190.07 7
1190.15 17
1190.23 26
1190.31 35
1190.39 42
1190.47 45
1190.55 47
1190.63 46
1190.71 45
1190.79 45
1190.86 45
1190.94 48
1191.02 52
1191.10 56
1191.18 61
1191.26 65
1191.34 66
1191.42 66
1191.50 65
1191.58 61
1191.66 57
1191.73 54
1191.81 51
1191.89 49
1191.97 48
1192.05 49
1192.13 51
1192.21 54
1192.29 59
1192.37 66
1192.45 74
1192.53 84
1192.61 93
1192.68 100
1192.76 105
1192.84 105
1192.92 102
1193.00 94
1193.08 84
1193.16 74
1193.24 64
1193.32 57
1193.40 53
1193.48 52
1193.56 52
1193.63 54
1193.71 56
1193.79 59
1193.87 62
1193.95 66
1194.03 69
1194.11 71
1194.19 73
1194.27 73
1194.35 72
1194.43 71
1194.51 69
1194.58 67
1194.66 66
1194.74 66
1194.82 67
1194.90 69
1194.98 72
1195.06 76
1195.14 80
1195.22 85
1195.30 90
1195.38 96
1195.46 102
1195.54 108
1195.61 113
1195.69 116
1195.77 116
1195.85 113
1195.93 109
1196.01 103
1196.09 99
1196.17 96
1196.25 95
1196.33 97
1196.41 102
1196.49 109
1196.57 118
1196.65 127
1196.72 137
1196.80 147
1196.88 156
1196.96 163
1197.04 170
1197.12 175
1197.20 180
1197.28 186
1197.36 193
1197.44 200
1197.52 209
1197.60 218
1197.68 226
1197.76 232
1197.83 237
1197.91 239
1197.99 241
1198.07 242
1198.15 245
1198.23 248
1198.31 255
1198.39 263
1198.47 274
1198.55 288
1198.63 304
1198.71 322
1198.79 341
1198.87 360
1198.95 376
1199.02 390
1199.10 400
1199.18 406
1199.26 408
1199.34 408
1199.42 406
1199.50 404
1199.58 403
1199.66 403
1199.74 403
1199.82 403
1199.90 404
1199.98 405
1200.06 406
1200.14 407
1200.22 409
1200.30 411
1200.37 413
1200.45 414
1200.53 413
1200.61 409
1200.69 404
1200.77 397
1200.85 388
1200.93 378
1201.01 366
1201.09 354
1201.17 342
1201.25 331
1201.33 323
1201.41 316
1201.49 313
1201.57 313
1201.65 315
1201.72 318
1201.80 319
1201.88 318
1201.96 313
1202.04 305
1202.12 294
1202.20 282
1202.28 269
1202.36 255
1202.44 241
1202.52 226
1202.60 210
1202.68 193
1202.76 177
1202.84 163
1202.92 153
1203.00 146
1203.08 144
1203.16 145
1203.23 148
1203.31 150
1203.39 150
1203.47 147
1203.55 140
1203.63 129
1203.71 117
1203.79 104
1203.87 91
1203.95 81
1204.03 72
1204.11 66
1204.19 62
1204.27 59
1204.35 56
1204.43 54
1204.51 53
1204.59 52
1204.67 52
1204.75 53
1204.83 54
1204.91 56
1204.98 58
1205.06 60
1205.14 61
1205.22 62
1205.30 62
1205.38 63
1205.46 64
1205.54 65
1205.62 66
1205.70 67
1205.78 67
1205.86 66
1205.94 65
1206.02 61
1206.10 57
1206.18 53
1206.26 48
1206.34 44
1206.42 41
1206.50 39
1206.58 40
1206.66 43
1206.74 47
1206.82 52
1206.89 56
1206.97 59
1207.05 60
1207.13 59
1207.21 56
1207.29 52
1207.37 48
1207.45 44
1207.53 41
1207.61 39
1207.69 37
1207.77 35
1207.85 33
1207.93 31
1208.01 30
1208.09 28
1208.17 29
1208.25 30
1208.33 34
1208.41 40
1208.49 46
1208.57 54
1208.65 61
1208.73 67
1208.81 69
1208.89 68
1208.97 64
1209.05 58
1209.13 49
1209.20 39
1209.28 30
1209.36 21
1209.44 14
1209.52 7
1209.60 0
1209.68 0
1209.76 0
1209.84 0
1209.92 0
1210.00 0
1210.08 0
1210.16 0
1210.24 4
1210.32 10
1210.40 13
1210.48 14
1210.56 12
1210.64 8
1210.72 3
1210.80 0
1210.88 0
1210.96 0
1211.04 0
1211.12 3
1211.20 4
1211.28 5
1211.36 3
1211.44 2
1211.52 0
1211.60 0
1211.68 0
1211.76 0
1211.84 0
1211.92 0
1212.00 0
1212.08 2
1212.16 4
1212.24 8
1212.32 11
1212.40 16
1212.47 19
1212.55 23
1212.63 26
1212.71 28
1212.79 30
1212.87 30
1212.95 31
1213.03 31
1213.11 32
1213.19 33
1213.27 34
1213.35 37
1213.43 42
1213.51 48
1213.59 56
1213.67 65
1213.75 74
1213.83 83
1213.91 89
1213.99 94
1214.07 96
1214.15 98
1214.23 101
1214.31 106
1214.39 112
1214.47 122
1214.55 134
1214.63 149
1214.71 165
1214.79 181
1214.87 197
1214.95 213
1215.03 228
1215.11 241
1215.19 252
1215.27 261
1215.35 268
1215.43 272
1215.51 275
1215.59 277
1215.67 277
1215.75 275
1215.83 272
1215.91 267
1215.99 261
1216.07 254
1216.15 247
1216.23 241
1216.31 236
1216.39 234
1216.47 235
1216.55 237
1216.63 240
1216.71 242
1216.79 243
1216.87 241
1216.95 237
1217.03 231
1217.11 225
1217.19 220
1217.27 216
1217.35 214
1217.43 214
1217.51 214
1217.59 214
1217.67 212
1217.75 207
1217.83 199
1217.91 190
1217.99 179
1218.07 168
1218.15 157
1218.23 148
1218.31 140
1218.39 134
1218.47 130
1218.55 128
1218.63 127
1218.71 128
1218.79 130
1218.87 133
1218.95 137
1219.03 140
1219.11 142
1219.19 144
1219.27 145
1219.35 145
1219.43 145
1219.51 143
1219.59 141
1219.67 136
1219.75 130
1219.83 122
1219.91 115
1219.99 108
1220.07 103
1220.15 102
1220.23 103
1220.31 107
1220.39 111
1220.47 116
1220.55 119
1220.63 121
1220.71 121
1220.79 120
1220.87 117
1220.95 115
1221.03 113
1221.11 112
1221.19 113
1221.27 115
1221.35 120
1221.43 127
1221.51 136
1221.59 146
1221.67 157
1221.75 166
1221.83 174
1221.91 180
1221.99 183
1222.07 185
1222.15 185
1222.23 184
1222.31 184
1222.39 185
1222.47 186
1222.55 189
1222.63 192
1222.71 194
1222.79 195
1222.87 194
1222.95 192
1223.03 187
1223.11 181
1223.19 174
1223.27 167
1223.35 160
1223.43 154
1223.51 149
1223.59 144
1223.67 139
1223.75 134
1223.83 130
1223.91 126
1223.99 125
1224.07 127
1224.15 133
1224.23 141
1224.32 150
1224.40 160
1224.48 167
1224.56 171
1224.64 171
1224.72 168
1224.80 161
1224.88 153
1224.96 145
1225.04 138
1225.12 130
1225.20 123
1225.28 116
1225.36 109
1225.44 100
1225.52 91
1225.60 81
1225.68 72
1225.76 64
1225.84 56
1225.92 48
1226.00 41
1226.08 34
1226.16 26
1226.24 19
1226.32 12
1226.40 6
1226.48 0
1226.56 0
1226.64 0
1226.72 0
1226.80 0
1226.88 0
1226.96 0
1227.04 6
1227.12 13
1227.20 20
1227.28 25
1227.36 30
1227.44 34
1227.53 37
1227.61 38
1227.69 39
1227.77 39
1227.85 38
1227.93 35
1228.01 31
1228.09 26
1228.17 21
1228.25 17
1228.33 14
1228.41 14
1228.49 15
1228.57 18
1228.65 23
1228.73 27
1228.81 32
1228.89 35
1228.97 36
1229.05 36
1229.13 35
1229.21 32
1229.29 30
1229.37 30
1229.45 31
1229.53 36
1229.61 43
1229.69 52
1229.77 62
1229.85 72
1229.94 80
1230.02 86
1230.10 90
1230.18 91
1230.26 91
1230.34 90
1230.42 88
1230.50 86
1230.58 84
1230.66 80
1230.74 74
1230.82 67
1230.90 59
1230.98 50
1231.06 41
1231.14 32
1231.22 24
1231.30 19
1231.38 15
1231.46 13
1231.54 14
1231.62 18
1231.70 24
1231.78 32
1231.87 41
1231.95 49
1232.03 56
1232.11 62
1232.19 66
1232.27 68
1232.35 68
1232.43 66
1232.51 62
1232.59 56
1232.67 48
1232.75 39
1232.83 28
1232.91 18
1232.99 9
1233.07 2
1233.15 0
1233.23 0
1233.31 0
1233.39 0
1233.47 0
1233.55 0
1233.64 0
1233.72 0
1233.80 1
1233.88 2
1233.96 4
1234.04 5
1234.12 7
1234.20 9
1234.28 11
1234.36 15
1234.44 18
1234.52 22
1234.60 24
1234.68 25
1234.76 25
1234.84 23
1234.92 20
1235.00 19
1235.08 18
1235.17 20
1235.25 24
1235.33 29
1235.41 36
1235.49 42
1235.57 47
1235.65 51
1235.73 53
1235.81 53
1235.89 53
1235.97 53
1236.05 55
1236.13 59
1236.21 66
1236.29 75
1236.37 86
1236.45 97
1236.54 108
1236.62 116
1236.70 122
1236.78 126
1236.86 127
1236.94 128
1237.02 129
1237.10 130
1237.18 132
1237.26 134
1237.34 136
1237.42 137
1237.50 138
1237.58 138
1237.66 138
1237.74 137
1237.83 136
1237.91 135
1237.99 133
1238.07 133
1238.15 133
1238.23 137
1238.31 143
1238.39 152
1238.47 163
1238.55 175
1238.63 187
1238.71 197
1238.79 203
1238.87 206
1238.95 205
1239.03 201
1239.12 195
1239.20 189
1239.28 183
1239.36 178
1239.44 176
1239.52 174
1239.60 174
1239.68 175
1239.76 177
1239.84 178
1239.92 180
1240.00 181
1240.08 181
1240.16 181
1240.25 182
1240.33 182
1240.41 183
1240.49 183
1240.57 183
1240.65 181
1240.73 177
1240.81 171
1240.89 163
1240.97 155
1241.05 147
1241.13 142
1241.21 138
1241.29 138
1241.38 139
1241.46 141
1241.54 143
1241.62 145
1241.70 146
1241.78 147
1241.86 147
1241.94 148
1242.02 147
1242.10 144
1242.18 138
1242.26 130
1242.34 118
1242.43 105
1242.51 91
1242.59 79
1242.67 68
1242.75 61
1242.83 57
1242.91 56
1242.99 58
1243.07 61
1243.15 65
1243.23 69
1243.31 71
1243.40 73
1243.48 72
1243.56 68
1243.64 62
1243.72 55
1243.80 48
1243.88 41
1243.96 37
1244.04 35
1244.12 36
1244.20 40
1244.28 45
1244.37 51
1244.45 56
1244.53 60
1244.61 62
1244.69 64
1244.77 64
1244.85 66
1244.93 68
1245.01 73
1245.09 79
1245.17 86
1245.25 94
1245.34 101
1245.42 105
1245.50 107
1245.58 108
1245.66 106
1245.74 104
1245.82 100
1245.90 97
1245.98 93
1246.06 87
1246.14 79
1246.23 69
1246.31 57
1246.39 44
1246.47 31
1246.55 19
1246.63 9
1246.71 3
1246.79 1
1246.87 2
1246.95 4
1247.03 8
1247.12 11
1247.20 13
1247.28 14
1247.36 13
1247.44 12
1247.52 11
1247.60 10
1247.68 9
1247.76 9
1247.84 8
1247.93 6
1248.01 2
1248.09 0
1248.17 0
1248.25 0
1248.33 0
1248.41 0
1248.49 0
1248.57 0
1248.65 8
1248.74 20
1248.82 30
1248.90 39
1248.98 45
1249.06 48
1249.14 49
1249.22 48
1249.30 46
1249.38 43
1249.46 38
1249.55 32
1249.63 26
1249.71 21
1249.79 17
1249.87 16
1249.95 16
1250.03 19
1250.11 21
1250.19 23
1250.27 23
1250.36 23
1250.44 23
1250.52 24
1250.60 28
1250.68 34
1250.76 42
1250.84 50
1250.92 57
1251.00 61
1251.09 61
1251.17 58
1251.25 52
1251.33 44
1251.41 35
1251.49 26
1251.57 18
1251.65 11
1251.73 6
1251.81 3
1251.90 2
1251.98 4
1252.06 9
1252.14 16
1252.22 24
1252.30 33
1252.38 41
1252.46 48
1252.54 54
1252.63 60
1252.71 65
1252.79 70
1252.87 77
1252.95 84
1253.03 92
1253.11 100
1253.19 108
1253.27 114
1253.36 118
1253.44 119
1253.52 119
1253.60 118
1253.68 114
1253.76 110
1253.84 105
1253.92 100
1254.01 96
1254.09 92
1254.17 91
1254.25 91
1254.33 92
1254.41 95
1254.49 97
1254.57 98
1254.65 98
1254.74 97
1254.82 93
1254.90 89
1254.98 86
1255.06 84
1255.14 84
1255.22 87
1255.30 92
1255.39 97
1255.47 103
1255.55 108
1255.63 112
1255.71 114
1255.79 115
1255.87 116
1255.95 116
1256.04 117
1256.12 119
1256.20 121
1256.28 123
1256.36 126
1256.44 129
1256.52 132
1256.60 136
1256.68 140
1256.77 144
1256.85 149
1256.93 153
1257.01 157
1257.09 159
1257.17 160
1257.25 159
1257.34 153
1257.42 144
1257.50 131
1257.58 116
1257.66 99
1257.74 84
1257.82 70
1257.90 59
1257.99 52
1258.07 47
1258.15 44
1258.23 42
1258.31 40
1258.39 38
1258.47 37
1258.55 37
1258.64 38
1258.72 41
1258.80 45
1258.88 49
1258.96 53
1259.04 55
1259.12 55
1259.21 52
1259.29 46
1259.37 40
1259.45 33
1259.53 27
1259.61 24
1259.69 22
1259.77 24
1259.86 27
1259.94 33
1260.02 38
1260.10 44
1260.18 50
1260.26 55
1260.34 58
1260.43 60
1260.51 61
1260.59 58
1260.67 54
1260.75 47
1260.83 40
1260.91 32
1260.99 27
1261.08 24
1261.16 26
1261.24 31
1261.32 39
1261.40 50
1261.48 60
1261.56 70
1261.65 77
1261.73 80
1261.81 77
1261.89 69
1261.97 55
1262.05 38
1262.13 19
1262.22 0
1262.30 0
1262.38 0
1262.46 0
1262.54 0
1262.62 0
1262.70 0
1262.79 0
1262.87 0
1262.95 16
1263.03 32
1263.11 47
1263.19 59
1263.27 68
1263.36 73
1263.44 75
1263.52 75
1263.60 75
1263.68 74
1263.76 76
1263.85 79
1263.93 85
1264.01 93
1264.09 102
1264.17 110
1264.25 116
1264.33 118
1264.42 116
1264.50 110
1264.58 100
1264.66 88
1264.74 77
1264.82 66
1264.90 59
1264.99 54
1265.07 52
1265.15 51
1265.23 50
1265.31 50
1265.39 49
1265.48 50
1265.56 54
1265.64 60
1265.72 70
1265.80 83
1265.88 96
1265.96 109
1266.05 119
1266.13 125
1266.21 128
1266.29 126
1266.37 123
1266.45 118
1266.54 113
1266.62 109
1266.70 106
1266.78 103
1266.86 101
1266.94 97
1267.02 91
1267.11 83
1267.19 73
1267.27 61
1267.35 50
1267.43 41
1267.51 35
1267.60 34
1267.68 37
1267.76 43
1267.84 50
1267.92 58
1268.00 64
1268.09 67
1268.17 69
1268.25 68
1268.33 66
1268.41 64
1268.49 63
1268.58 63
1268.66 65
1268.74 68
1268.82 72
1268.90 76
1268.98 80
1269.07 83
1269.15 86
1269.23 88
1269.31 88
1269.39 89
1269.47 89
1269.56 89
1269.64 88
1269.72 89
1269.80 89
1269.88 90
1269.96 91
1270.05 92
1270.13 93
1270.21 94
1270.29 94
1270.37 93
1270.45 93
1270.54 93
1270.62 92
1270.70 92
1270.78 90
1270.86 88
1270.94 86
1271.03 84
1271.11 84
1271.19 85
1271.27 87
1271.35 91
1271.43 94
1271.52 97
1271.60 99
1271.68 99
1271.76 98
1271.84 98
1271.92 98
1272.01 98
1272.09 100
1272.17 100
1272.25 100
1272.33 97
1272.42 91
1272.50 82
1272.58 70
1272.66 58
1272.74 46
1272.82 35
1272.91 27
1272.99 22
1273.07 19
1273.15 20
1273.23 23
1273.31 26
1273.40 29
1273.48 33
1273.56 37
1273.64 42
1273.72 48
1273.81 55
1273.89 65
1273.97 76
1274.05 86
1274.13 96
1274.21 102
1274.30 106
1274.38 106
1274.46 102
1274.54 96
1274.62 87
1274.71 77
1274.79 66
1274.87 55
1274.95 44
1275.03 35
1275.11 26
1275.20 19
1275.28 12
1275.36 8
1275.44 4
1275.52 3
1275.61 3
1275.69 5
1275.77 8
1275.85 10
1275.93 10
1276.02 8
1276.10 3
1276.18 0
1276.26 0
1276.34 0
1276.42 0
1276.51 0
1276.59 0
1276.67 14
1276.75 30
1276.83 46
1276.92 61
1277.00 74
1277.08 83
1277.16 89
1277.24 91
1277.33 91
1277.41 88
1277.49 84
1277.57 78
1277.65 73
1277.73 68
1277.82 64
1277.90 62
1277.98 61
1278.06 63
1278.14 65
1278.23 66
1278.31 66
1278.39 64
1278.47 60
1278.55 52
1278.64 44
1278.72 34
1278.80 26
1278.88 19
1278.96 14
1279.05 12
1279.13 12
1279.21 14
1279.29 19
1279.37 25
1279.46 34
1279.54 44
1279.62 56
1279.70 69
1279.78 80
1279.87 90
1279.95 96
1280.03 98
1280.11 97
1280.19 94
1280.28 90
1280.36 87
1280.44 84
1280.52 82
1280.60 80
1280.69 79
1280.77 77
1280.85 75
1280.93 72
1281.01 69
1281.10 66
1281.18 62
1281.26 58
1281.34 51
1281.42 44
1281.51 36
1281.59 29
1281.67 25
1281.75 23
1281.83 24
1281.92 27
1282.00 31
1282.08 34
1282.16 36
1282.24 37
1282.33 37
1282.41 37
1282.49 39
1282.57 43
1282.66 48
1282.74 55
1282.82 61
1282.90 67
1282.98 71
1283.07 75
1283.15 76
1283.23 77
1283.31 77
1283.39 77
1283.48 77
1283.56 78
1283.64 78
1283.72 79
1283.80 79
1283.89 79
1283.97 78
1284.05 77
1284.13 75
1284.22 74
1284.30 72
1284.38 71
1284.46 71
1284.54 70
1284.63 69
1284.71 68
1284.79 67
1284.87 64
1284.95 60
1285.04 56
1285.12 51
1285.20 46
1285.28 42
1285.37 40
1285.45 40
1285.53 44
1285.61 51
1285.69 62
1285.78 75
1285.86 90
1285.94 104
1286.02 116
1286.11 125
1286.19 128
1286.27 127
1286.35 121
1286.43 114
1286.52 106
1286.60 100
1286.68 94
1286.76 91
1286.85 88
1286.93 86
1287.01 84
1287.09 81
1287.17 77
1287.26 73
1287.34 69
1287.42 67
1287.50 65
1287.59 66
1287.67 68
1287.75 72
1287.83 77
1287.91 83
1288.00 90
1288.08 97
1288.16 104
1288.24 111
1288.33 118
1288.41 127
1288.49 136
1288.57 146
1288.65 156
1288.74 165
1288.82 171
1288.90 173
1288.98 172
1289.07 167
1289.15 160
1289.23 151
1289.31 143
1289.40 134
1289.48 126
1289.56 117
1289.64 107
1289.72 96
1289.81 84
1289.89 73
1289.97 63
1290.05 56
1290.14 51
1290.22 48
1290.30 48
1290.38 50
1290.47 54
1290.55 59
1290.63 65
1290.71 72
1290.79 78
1290.88 84
1290.96 88
1291.04 91
1291.12 93
1291.21 96
1291.29 100
1291.37 105
1291.45 113
1291.54 121
1291.62 128
1291.70 134
1291.78 136
1291.87 134
1291.95 131
1292.03 125
1292.11 121
1292.20 119
1292.28 119
1292.36 122
1292.44 127
1292.52 132
1292.61 136
1292.69 138
1292.77 136
1292.85 132
1292.94 125
1293.02 118
1293.10 110
1293.18 104
1293.27 99
1293.35 95
1293.43 93
1293.51 90
1293.60 86
1293.68 82
1293.76 77
1293.84 70
1293.93 61
1294.01 51
1294.09 40
1294.17 28
1294.26 17
1294.34 7
1294.42 0
1294.50 0
1294.59 0
1294.67 0
1294.75 0
1294.83 0
1294.92 0
1295.00 0
1295.08 0
1295.16 1
1295.25 6
1295.33 13
1295.41 20
1295.49 28
1295.58 35
1295.66 41
1295.74 45
1295.82 47
1295.91 48
1295.99 49
1296.07 49
1296.15 49
1296.24 48
1296.32 48
1296.40 48
1296.48 50
1296.57 53
1296.65 58
1296.73 66
1296.81 75
1296.90 86
1296.98 95
1297.06 100
1297.14 102
1297.23 98
1297.31 90
1297.39 79
1297.47 68
1297.56 59
1297.64 53
1297.72 52
1297.80 55
1297.89 61
1297.97 69
1298.05 78
1298.13 88
1298.22 98
1298.30 108
1298.38 116
1298.46 123
1298.55 128
1298.63 131
1298.71 133
1298.79 135
1298.88 138
1298.96 142
1299.04 146
1299.13 151
1299.21 154
1299.29 157
1299.37 157
1299.46 157
1299.54 154
1299.62 152
1299.70 150
1299.79 148
1299.87 147
1299.95 147
1300.03 148
1300.12 150
1300.20 154
1300.28 158
1300.36 164
1300.45 169
1300.53 173
1300.61 174
1300.70 173
1300.78 168
1300.86 160
1300.94 150
1301.03 141
1301.11 133
1301.19 128
1301.27 126
1301.36 126
1301.44 126
1301.52 125
1301.60 123
1301.69 120
1301.77 115
1301.85 112
1301.94 111
1302.02 114
1302.10 120
1302.18 128
1302.27 136
1302.35 144
1302.43 151
1302.51 155
1302.60 156
1302.68 155
1302.76 153
1302.85 149
1302.93 143
1303.01 136
1303.09 129
1303.18 122
1303.26 117
1303.34 116
1303.42 117
1303.51 121
1303.59 127
1303.67 133
1303.76 138
1303.84 140
1303.92 141
1304.00 140
1304.09 138
1304.17 137
1304.25 138
1304.33 140
1304.42 144
1304.50 149
1304.58 153
1304.67 155
1304.75 155
1304.83 153
1304.91 150
1305.00 148
1305.08 148
1305.16 150
1305.25 154
1305.33 158
1305.41 161
1305.49 160
1305.58 154
1305.66 143
1305.74 128
1305.83 111
1305.91 93
1305.99 77
1306.07 62
1306.16 49
1306.24 37
1306.32 27
1306.41 18
1306.49 10
1306.57 5
1306.65 2
1306.74 2
1306.82 5
1306.90 10
1306.99 16
1307.07 21
1307.15 26
1307.23 28
1307.32 29
1307.40 29
1307.48 29
1307.57 29
1307.65 30
1307.73 32
1307.81 35
1307.90 39
1307.98 42
1308.06 45
1308.15 47
1308.23 46
1308.31 44
1308.39 39
1308.48 32
1308.56 25
1308.64 17
1308.73 9
1308.81 1
1308.89 0
1308.97 0
1309.06 0
1309.14 0
1309.22 0
1309.31 0
1309.39 0
1309.47 0
1309.56 5
1309.64 10
1309.72 15
1309.80 20
1309.89 26
1309.97 34
1310.05 45
1310.14 56
1310.22 69
1310.30 81
1310.38 90
1310.47 97
1310.55 101
1310.63 102
1310.72 100
1310.80 95
1310.88 89
1310.97 82
1311.05 75
1311.13 67
1311.21 60
1311.30 54
1311.38 49
1311.46 44
1311.55 41
1311.63 38
1311.71 36
1311.80 36
1311.88 39
1311.96 44
1312.04 50
1312.13 58
1312.21 65
1312.29 71
1312.38 75
1312.46 76
1312.54 75
1312.63 72
1312.71 68
1312.79 65
1312.87 63
1312.96 63
1313.04 65
1313.12 69
1313.21 73
1313.29 77
1313.37 78
1313.46 76
1313.54 72
1313.62 66
1313.71 61
1313.79 57
1313.87 58
1313.95 63
1314.04 72
1314.12 84
1314.20 99
1314.29 115
1314.37 130
1314.45 145
1314.54 158
1314.62 170
1314.70 179
1314.79 185
1314.87 188
1314.95 189
1315.03 188
1315.12 186
1315.20 183
1315.28 180
1315.37 178
1315.45 175
1315.53 173
1315.62 171
1315.70 168
1315.78 164
1315.87 160
1315.95 155
1316.03 149
1316.12 143
1316.20 138
1316.28 134
1316.37 131
1316.45 130
1316.53 131
1316.61 134
1316.70 138
1316.78 143
1316.86 147
1316.95 150
1317.03 152
1317.11 154
1317.20 155
1317.28 157
1317.36 161
1317.45 168
1317.53 178
1317.61 189
1317.70 201
1317.78 211
1317.86 217
1317.95 219
1318.03 215
1318.11 208
1318.20 198
1318.28 189
1318.36 181
1318.44 175
1318.53 171
1318.61 168
1318.69 167
1318.78 168
1318.86 169
1318.94 172
1319.03 177
1319.11 184
1319.19 192
1319.28 200
1319.36 209
1319.44 216
1319.53 222
1319.61 226
1319.69 225
1319.78 221
1319.86 211
1319.94 197
1320.03 180
1320.11 162
1320.19 146
1320.28 132
1320.36 122
1320.44 116
1320.53 113
1320.61 110
1320.69 106
1320.78 100
1320.86 93
1320.94 85
1321.03 78
1321.11 75
1321.19 74
1321.28 75
1321.36 78
1321.44 80
1321.53 81
1321.61 78
1321.69 73
1321.78 66
1321.86 58
1321.94 51
1322.03 46
1322.11 43
1322.19 43
1322.28 46
1322.36 51
1322.44 56
1322.53 62
1322.61 67
1322.69 72
1322.78 77
1322.86 81
1322.94 85
1323.03 88
1323.11 89
1323.19 88
1323.28 86
1323.36 81
1323.44 74
1323.53 66
1323.61 57
1323.69 47
1323.78 37
1323.86 26
1323.94 16
1324.03 7
1324.11 0
1324.19 0
1324.28 0
1324.36 0
1324.44 0
1324.53 1
1324.61 3
1324.69 3
1324.78 2
1324.86 0
1324.94 0
1325.03 0
1325.11 0
1325.19 5
1325.28 15
1325.36 29
1325.44 44
1325.53 59
1325.61 72
1325.70 81
1325.78 85
1325.86 85
1325.95 80
1326.03 73
1326.11 64
1326.20 55
1326.28 47
1326.36 40
1326.45 33
1326.53 28
1326.61 22
1326.70 17
1326.78 11
1326.86 6
1326.95 1
1327.03 0
1327.11 0
1327.20 0
1327.28 0
1327.36 0
1327.45 0
1327.53 0
1327.62 0
1327.70 1
1327.78 3
1327.87 5
1327.95 6
1328.03 6
1328.12 4
1328.20 1
1328.28 0
1328.37 0
1328.45 0
1328.53 0
1328.62 5
1328.70 15
1328.78 27
1328.87 40
1328.95 51
1329.04 59
1329.12 63
1329.20 63
1329.29 61
1329.37 55
1329.45 48
1329.54 39
1329.62 29
1329.70 20
1329.79 11
1329.87 3
1329.95 0
1330.04 0
1330.12 0
1330.21 0
1330.29 0
1330.37 0
1330.46 2
1330.54 9
1330.62 18
1330.71 31
1330.79 46
1330.87 61
1330.96 76
1331.04 88
1331.13 95
1331.21 97
1331.29 95
1331.38 91
1331.46 85
1331.54 79
1331.63 75
1331.71 71
1331.79 69
1331.88 67
1331.96 65
1332.05 63
1332.13 62
1332.21 61
1332.30 61
1332.38 61
1332.46 59
1332.55 57
1332.63 53
1332.71 49
1332.80 45
1332.88 43
1332.97 43
1333.05 46
1333.13 50
1333.22 56
1333.30 60
1333.38 64
1333.47 66
1333.55 68
1333.64 69
1333.72 71
1333.80 73
1333.89 76
1333.97 80
1334.05 84
1334.14 86
1334.22 87
1334.30 85
1334.39 81
1334.47 73
1334.56 64
1334.64 53
1334.72 43
1334.81 33
1334.89 25
1334.97 19
1335.06 15
1335.14 13
1335.23 14
1335.31 18
1335.39 24
1335.48 34
1335.56 44
1335.64 55
1335.73 62
1335.81 65
1335.90 63
1335.98 55
1336.06 42
1336.15 28
1336.23 14
1336.32 4
1336.40 0
1336.48 0
1336.57 8
1336.65 19
1336.73 33
1336.82 48
1336.90 62
1336.99 74
1337.07 84
1337.15 92
1337.24 101
1337.32 109
1337.40 116
1337.49 123
1337.57 128
1337.66 132
1337.74 134
1337.82 135
1337.91 135
1337.99 136
1338.08 139
1338.16 143
1338.24 149
1338.33 156
1338.41 163
1338.49 168
1338.58 169
1338.66 167
1338.75 161
1338.83 152
1338.91 139
1339.00 126
1339.08 114
1339.17 105
1339.25 99
1339.33 96
1339.42 96
1339.50 97
1339.58 96
1339.67 93
1339.75 86
1339.84 75
1339.92 62
1340.00 48
1340.09 35
1340.17 25
1340.26 18
1340.34 16
1340.42 17
1340.51 21
1340.59 28
1340.68 38
1340.76 48
1340.84 58
1340.93 67
1341.01 75
1341.10 80
1341.18 83
1341.26 83
1341.35 82
1341.43 79
1341.51 75
1341.60 68
1341.68 61
1341.77 53
1341.85 46
1341.93 40
1342.02 38
1342.10 41
1342.19 48
1342.27 59
1342.35 72
1342.44 84
1342.52 94
1342.61 101
1342.69 103
1342.77 102
1342.86 99
1342.94 97
1343.03 95
1343.11 96
1343.19 100
1343.28 106
1343.36 114
1343.45 124
1343.53 133
1343.61 142
1343.70 149
1343.78 154
1343.87 156
1343.95 155
1344.03 152
1344.12 147
1344.20 140
1344.29 130
1344.37 118
1344.45 104
1344.54 90
1344.62 76
1344.71 66
1344.79 61
1344.87 62
1344.96 70
1345.04 84
1345.13 100
1345.21 117
1345.30 130
1345.38 139
1345.46 142
1345.55 140
1345.63 134
1345.72 124
1345.80 115
1345.88 105
1345.97 98
1346.05 94
1346.14 93
1346.22 95
1346.30 98
1346.39 103
1346.47 108
1346.56 113
1346.64 116
1346.72 119
1346.81 121
1346.89 123
1346.98 124
1347.06 126
1347.15 127
1347.23 128
1347.31 129
1347.40 130
1347.48 130
1347.57 129
1347.65 127
1347.73 123
1347.82 118
1347.90 110
1347.99 101
1348.07 90
1348.16 80
1348.24 69
1348.32 60
1348.41 53
1348.49 48
1348.58 45
1348.66 45
1348.74 47
1348.83 50
1348.91 53
1349.00 56
1349.08 58
1349.17 60
1349.25 61
1349.33 61
1349.42 62
1349.50 62
1349.59 62
1349.67 61
1349.75 58
1349.84 56
1349.92 54
1350.01 54
1350.09 56
1350.18 59
1350.26 65
1350.34 70
1350.43 74
1350.51 77
1350.60 77
1350.68 75
1350.77 70
1350.85 64
1350.93 55
1351.02 46
1351.10 36
1351.19 28
1351.27 21
1351.35 17
1351.44 17
1351.52 21
1351.61 28
1351.69 37
1351.78 45
1351.86 51
1351.94 51
1352.03 45
1352.11 34
1352.20 19
1352.28 2
1352.37 0
1352.45 0
1352.53 0
1352.62 0
1352.70 0
1352.79 0
1352.87 2
1352.96 9
1353.04 13
1353.12 15
1353.21 15
1353.29 16
1353.38 17
1353.46 19
1353.55 21
1353.63 24
1353.72 26
1353.80 28
1353.88 29
1353.97 31
1354.05 34
1354.14 38
1354.22 42
1354.31 47
1354.39 50
1354.47 52
1354.56 53
1354.64 52
1354.73 52
1354.81 52
1354.90 53
1354.98 55
1355.06 58
1355.15 61
1355.23 62
1355.32 60
1355.40 55
1355.49 46
1355.57 32
1355.66 16
1355.74 0
1355.82 0
1355.91 0
1355.99 0
1356.08 0
1356.16 0
1356.25 0
1356.33 1
1356.42 10
1356.50 16
1356.58 21
1356.67 25
1356.75 30
1356.84 35
1356.92 43
1357.01 52
1357.09 62
1357.17 73
1357.26 83
1357.34 95
1357.43 108
1357.51 122
1357.60 138
1357.68 154
1357.77 170
1357.85 185
1357.93 199
1358.02 209
1358.10 215
1358.19 218
1358.27 217
1358.36 212
1358.44 204
1358.53 194
1358.61 184
1358.70 176
1358.78 169
1358.86 166
1358.95 165
1359.03 166
1359.12 170
1359.20 173
1359.29 176
1359.37 179
1359.46 179
1359.54 178
1359.62 175
1359.71 171
1359.79 167
1359.88 163
1359.96 159
1360.05 156
1360.13 154
1360.22 151
1360.30 149
1360.39 146
1360.47 146
1360.55 147
1360.64 151
1360.72 159
1360.81 171
1360.89 184
1360.98 199
1361.06 215
1361.15 229
1361.23 241
1361.32 248
1361.40 251
1361.48 249
1361.57 244
1361.65 237
1361.74 231
1361.82 227
1361.91 226
1361.99 229
1362.08 235
1362.16 242
1362.25 250
1362.33 257
1362.42 263
1362.50 267
1362.58 271
1362.67 273
1362.75 276
1362.84 279
1362.92 282
1363.01 285
1363.09 287
1363.18 289
1363.26 291
1363.35 292
1363.43 294
1363.52 297
1363.60 301
1363.68 305
1363.77 310
1363.85 314
1363.94 316
1364.02 314
1364.11 309
1364.19 301
1364.28 291
1364.36 281
1364.45 273
1364.53 268
1364.62 266
1364.70 267
1364.78 267
1364.87 264
1364.95 255
1365.04 241
1365.12 221
1365.21 198
1365.29 177
1365.38 160
1365.46 150
1365.55 148
1365.63 154
1365.72 165
1365.80 177
1365.89 189
1365.97 197
1366.06 200
1366.14 199
1366.22 195
1366.31 188
1366.39 181
1366.48 176
1366.56 172
1366.65 171
1366.73 172
1366.82 175
1366.90 177
1366.99 178
1367.07 178
1367.16 176
1367.24 174
1367.33 172
1367.41 173
1367.50 177
1367.58 184
1367.67 195
1367.75 207
1367.83 219
1367.92 229
1368.00 235
1368.09 237
1368.17 235
1368.26 231
1368.34 225
1368.43 220
1368.51 215
1368.60 211
1368.68 207
1368.77 203
1368.85 197
1368.94 189
1369.02 180
1369.11 170
1369.19 162
1369.28 157
1369.36 153
1369.45 152
1369.53 153
1369.62 155
1369.70 156
1369.79 154
1369.87 151
1369.96 143
1370.04 132
1370.12 117
1370.21 99
1370.29 79
1370.38 58
1370.46 39
1370.55 22
1370.63 8
1370.72 0
1370.80 0
1370.89 0
1370.97 0
1371.06 0
1371.14 0
1371.23 0
1371.31 0
1371.40 0
1371.48 0
1371.57 5
1371.65 9
1371.74 12
1371.82 14
1371.91 16
1371.99 19
1372.08 24
1372.16 31
1372.25 41
1372.33 52
1372.42 63
1372.50 73
1372.59 80
1372.67 84
1372.76 86
1372.84 85
1372.93 82
1373.01 79
1373.10 75
1373.18 71
1373.27 68
1373.35 64
1373.44 62
1373.52 60
1373.61 60
1373.69 60
1373.78 62
1373.86 62
1373.95 62
1374.03 60
1374.12 57
1374.20 54
1374.29 51
1374.37 48
1374.45 47
1374.54 48
1374.62 49
1374.71 52
1374.79 56
1374.88 60
1374.96 63
1375.05 66
1375.13 68
1375.22 69
1375.30 69
1375.39 70
1375.47 71
1375.56 75
1375.64 80
1375.73 88
1375.81 97
1375.90 105
1375.98 113
1376.07 119
1376.15 123
1376.24 125
1376.33 126
1376.41 125
1376.50 124
1376.58 124
1376.67 124
1376.75 126
1376.84 130
1376.92 135
1377.01 141
1377.09 147
1377.18 154
1377.26 161
1377.35 169
1377.43 176
1377.52 184
1377.60 191
1377.69 197
1377.77 201
1377.86 202
1377.94 200
1378.03 195
1378.11 189
1378.20 182
1378.28 176
1378.37 173
1378.45 171
1378.54 169
1378.62 167
1378.71 163
1378.79 157
1378.88 150
1378.96 143
1379.05 138
1379.13 138
1379.22 142
1379.30 150
1379.39 159
1379.47 168
1379.56 173
1379.64 174
1379.73 171
1379.81 165
1379.90 157
1379.98 150
1380.07 144
1380.15 141
1380.24 139
1380.32 137
1380.41 134
1380.49 130
1380.58 123
1380.67 116
1380.75 108
1380.84 101
1380.92 97
1381.01 96
1381.09 98
1381.18 104
1381.26 112
1381.35 121
1381.43 130
1381.52 137
1381.60 141
1381.69 143
1381.77 143
1381.86 141
1381.94 138
1382.03 134
1382.11 130
1382.20 124
1382.28 117
1382.37 107
1382.45 97
1382.54 85
1382.62 75
1382.71 66
1382.80 60
1382.88 59
1382.97 61
1383.05 68
1383.14 79
1383.22 90
1383.31 102
1383.39 111
1383.48 115
1383.56 115
1383.65 107
1383.73 95
1383.82 79
1383.90 61
1383.99 44
1384.07 30
1384.16 18
1384.24 10
1384.33 3
1384.41 0
1384.50 0
1384.59 0
1384.67 0
1384.76 0
1384.84 0
1384.93 0
1385.01 0
1385.10 0
1385.18 0
1385.27 0
1385.35 0
1385.44 2
1385.52 4
1385.61 6
1385.69 9
1385.78 15
1385.87 22
1385.95 30
1386.04 39
1386.12 49
1386.21 57
1386.29 63
1386.38 67
1386.46 68
1386.55 65
1386.63 61
1386.72 57
1386.80 55
1386.89 55
1386.97 61
1387.06 72
1387.15 87
1387.23 103
1387.32 118
1387.40 128
1387.49 134
1387.57 135
1387.66 132
1387.74 128
1387.83 124
1387.91 125
1388.00 129
1388.08 136
1388.17 144
1388.26 150
1388.34 153
1388.43 150
1388.51 142
1388.60 130
1388.68 116
1388.77 103
1388.85 92
1388.94 84
1389.02 81
1389.11 80
1389.19 81
1389.28 81
1389.37 80
1389.45 77
1389.54 72
1389.62 65
1389.71 57
1389.79 49
1389.88 41
1389.96 36
1390.05 32
1390.13 31
1390.22 31
1390.31 33
1390.39 36
1390.48 39
1390.56 42
1390.65 44
1390.73 44
1390.82 44
1390.90 42
1390.99 39
1391.07 36
1391.16 34
1391.25 33
1391.33 34
1391.42 37
1391.50 41
1391.59 46
1391.67 51
1391.76 56
1391.84 62
1391.93 68
1392.02 73
1392.10 79
1392.19 83
1392.27 86
1392.36 86
1392.44 85
1392.53 83
1392.61 80
1392.70 79
1392.79 80
1392.87 86
1392.96 95
1393.04 107
1393.13 122
1393.21 136
1393.30 146
1393.38 153
1393.47 153
1393.56 149
1393.64 140
1393.73 130
1393.81 119
1393.90 110
1393.98 103
1394.07 98
1394.15 93
1394.24 89
1394.33 84
1394.41 80
1394.50 77
1394.58 74
1394.67 70
1394.75 67
1394.84 61
1394.92 54
1395.01 46
1395.10 36
1395.18 27
1395.27 19
1395.35 13
1395.44 10
1395.52 11
1395.61 14
1395.70 19
1395.78 25
1395.87 30
1395.95 34
1396.04 35
1396.12 32
1396.21 25
1396.29 16
1396.38 5
1396.47 0
1396.55 0
1396.64 0
1396.72 0
1396.81 0
1396.89 0
1396.98 0
1397.07 5
1397.15 9
1397.24 11
1397.32 11
1397.41 10
1397.49 9
1397.58 10
1397.67 12
1397.75 16
1397.84 22
1397.92 29
1398.01 36
1398.09 42
1398.18 44
1398.27 43
1398.35 39
1398.44 33
1398.52 25
1398.61 16
1398.69 7
1398.78 0
1398.87 0
1398.95 0
1399.04 0
1399.12 0
1399.21 0
1399.29 8
1399.38 19
1399.47 32
1399.55 45
1399.64 60
1399.72 73
1399.81 86
1399.89 96
1399.98 105
1400.07 111
1400.15 115
1400.24 119
1400.32 121
1400.41 123
1400.49 124
1400.58 124
1400.67 123
1400.75 123
1400.84 124
1400.92 128
1401.01 135
1401.09 146
1401.18 160
1401.27 174
1401.35 186
1401.44 193
1401.52 194
1401.61 190
1401.70 181
1401.78 171
1401.87 160
1401.95 152
1402.04 147
1402.12 145
1402.21 144
1402.30 142
1402.38 140
1402.47 136
1402.55 131
1402.64 126
1402.73 123
1402.81 120
1402.90 119
1402.98 118
1403.07 116
1403.15 115
1403.24 113
1403.33 111
1403.41 111
1403.50 113
1403.58 117
1403.67 123
1403.76 130
1403.84 137
1403.93 143
1404.01 148
1404.10 152
1404.19 156
1404.27 159
1404.36 163
1404.44 168
1404.53 175
1404.61 182
1404.70 188
1404.79 194
1404.87 197
1404.96 198
1405.04 195
1405.13 190
1405.22 184
1405.30 178
1405.39 173
1405.47 170
1405.56 168
1405.65 167
1405.73 167
1405.82 169
1405.90 174
1405.99 182
1406.08 193
1406.16 207
1406.25 222
1406.33 237
1406.42 250
1406.51 259
1406.59 264
1406.68 266
1406.76 265
1406.85 264
1406.94 263
1407.02 263
1407.11 264
1407.19 266
1407.28 267
1407.36 268
1407.45 268
1407.54 268
1407.62 269
1407.71 273
1407.79 278
1407.88 285
1407.97 292
1408.05 296
1408.14 295
1408.22 290
1408.31 280
1408.40 269
1408.48 260
1408.57 254
1408.66 256
1408.74 264
1408.83 277
1408.91 293
1409.00 309
1409.09 321
1409.17 329
1409.26 333
1409.34 333
1409.43 333
1409.52 333
1409.60 336
1409.69 340
1409.77 345
1409.86 350
1409.95 354
1410.03 355
1410.12 354
1410.20 349
1410.29 341
1410.38 330
1410.46 316
1410.55 300
1410.63 282
1410.72 263
1410.81 245
1410.89 230
1410.98 217
1411.06 210
1411.15 207
1411.24 209
1411.32 215
1411.41 222
1411.50 229
1411.58 233
1411.67 233
1411.75 229
1411.84 220
1411.93 209
1412.01 196
1412.10 184
1412.18 172
1412.27 162
1412.36 154
1412.44 149
1412.53 146
1412.62 146
1412.70 146
1412.79 146
1412.87 144
1412.96 140
1413.05 132
1413.13 121
1413.22 107
1413.30 91
1413.39 75
1413.48 59
1413.56 44
1413.65 32
1413.74 23
1413.82 17
1413.91 15
1413.99 16
1414.08 21
1414.17 27
1414.25 32
1414.34 36
1414.42 36
1414.51 32
1414.60 24
1414.68 14
1414.77 2
1414.86 0
1414.94 0
1415.03 0
1415.11 0
1415.20 0
1415.29 0
1415.37 0
1415.46 0
1415.55 8
1415.63 21
1415.72 36
1415.80 51
1415.89 65
1415.98 76
1416.06 84
1416.15 89
1416.24 90
1416.32 89
1416.41 85
1416.49 79
1416.58 73
1416.67 66
1416.75 58
1416.84 49
1416.93 40
1417.01 33
1417.10 27
1417.18 24
1417.27 24
1417.36 27
1417.44 33
1417.53 40
1417.62 47
1417.70 55
1417.79 62
1417.87 71
1417.96 82
1418.05 94
1418.13 108
1418.22 123
1418.31 138
1418.39 150
1418.48 159
1418.57 162
1418.65 160
1418.74 154
1418.82 145
1418.91 135
1419.00 125
1419.08 117
1419.17 111
1419.26 109
1419.34 109
1419.43 110
1419.52 113
1419.60 115
1419.69 115
1419.77 114
1419.86 111
1419.95 107
1420.03 104
1420.12 103
1420.21 105
1420.29 113
1420.38 125
1420.47 140
1420.55 156
1420.64 171
1420.72 184
1420.81 194
1420.90 200
1420.98 202
1421.07 200
1421.16 196
1421.24 190
1421.33 183
1421.42 174
1421.50 165
1421.59 159
1421.67 156
1421.76 160
1421.85 169
1421.93 184
1422.02 202
1422.11 220
1422.19 236
1422.28 247
1422.37 252
1422.45 254
1422.54 255
1422.63 258
1422.71 263
1422.80 272
1422.89 283
1422.97 294
1423.06 301
1423.14 303
1423.23 298
1423.32 288
1423.40 274
1423.49 259
1423.58 245
1423.66 233
1423.75 223
1423.84 217
1423.92 212
1424.01 209
1424.10 208
1424.18 209
1424.27 213
1424.36 219
1424.44 228
1424.53 238
1424.61 250
1424.70 260
1424.79 269
1424.87 275
1424.96 278
1425.05 279
1425.13 278
1425.22 276
1425.31 273
1425.39 270
1425.48 265
1425.57 260
1425.65 255
1425.74 250
1425.83 246
1425.91 243
1426.00 242
1426.09 242
1426.17 242
1426.26 242
1426.35 241
1426.43 239
1426.52 236
1426.61 232
1426.69 228
1426.78 225
1426.87 221
1426.95 219
1427.04 216
1427.12 214
1427.21 212
1427.30 209
1427.38 206
1427.47 202
1427.56 197
1427.64 191
1427.73 183
1427.82 175
1427.90 167
1427.99 157
1428.08 148
1428.16 139
1428.25 131
1428.34 125
1428.42 121
1428.51 120
1428.60 120
1428.68 121
1428.77 121
1428.86 121
1428.94 121
1429.03 121
1429.12 124
1429.20 132
1429.29 146
1429.38 165
1429.46 187
1429.55 209
1429.64 228
1429.72 241
1429.81 249
1429.90 251
1429.98 251
1430.07 251
1430.16 253
1430.24 257
1430.33 262
1430.42 267
1430.50 271
1430.59 271
1430.68 268
1430.76 263
1430.85 255
1430.94 248
1431.02 240
1431.11 234
1431.20 227
1431.28 221
1431.37 215
1431.46 210
1431.54 207
1431.63 205
1431.72 204
1431.80 202
1431.89 201
1431.98 197
1432.06 192
1432.15 184
1432.24 175
1432.32 166
1432.41 157
1432.50 151
1432.59 146
1432.67 145
1432.76 147
1432.85 153
1432.93 162
1433.02 174
1433.11 187
1433.19 200
1433.28 211
1433.37 219
1433.45 223
1433.54 224
1433.63 222
1433.71 218
1433.80 212
1433.89 205
1433.97 197
1434.06 187
1434.15 175
1434.23 159
1434.32 140
1434.41 117
1434.49 92
1434.58 67
1434.67 45
1434.75 27
1434.84 16
1434.93 10
1435.02 10
1435.10 13
1435.19 18
1435.28 23
1435.36 28
1435.45 32
1435.54 35
1435.62 38
1435.71 41
1435.80 43
1435.88 44
1435.97 43
1436.06 39
1436.14 32
1436.23 22
1436.32 9
1436.40 0
1436.49 0
1436.58 0
1436.67 0
1436.75 0
1436.84 0
1436.93 0
1437.01 0
1437.10 14
1437.19 29
1437.27 41
1437.36 47
1437.45 48
1437.53 46
1437.62 42
1437.71 39
1437.80 37
1437.88 38
1437.97 41
1438.06 47
1438.14 55
1438.23 64
1438.32 74
1438.40 85
1438.49 96
1438.58 108
1438.66 119
1438.75 129
1438.84 139
1438.93 151
1439.01 163
1439.10 177
1439.19 191
1439.27 205
1439.36 218
1439.45 229
1439.53 236
1439.62 239
1439.71 240
1439.79 237
1439.88 232
1439.97 226
1440.06 221
1440.14 217
1440.23 217
1440.32 219
1440.40 224
1440.49 230
1440.58 236
1440.66 239
1440.75 238
1440.84 233
1440.93 224
1441.01 214
1441.10 202
1441.19 190
1441.27 178
1441.36 168
1441.45 159
1441.53 151
1441.62 144
1441.71 139
1441.80 136
1441.88 136
1441.97 138
1442.06 141
1442.14 147
1442.23 155
1442.32 164
1442.41 175
1442.49 185
1442.58 194
1442.67 200
1442.75 201
1442.84 197
1442.93 186
1443.01 170
1443.10 152
1443.19 133
1443.28 116
1443.36 104
1443.45 97
1443.54 97
1443.62 103
1443.71 112
1443.80 123
1443.89 133
1443.97 143
1444.06 150
1444.15 157
1444.23 162
1444.32 168
1444.41 173
1444.50 176
1444.58 176
1444.67 172
1444.76 164
1444.84 152
1444.93 138
1445.02 125
1445.10 114
1445.19 109
1445.28 109
1445.37 115
1445.45 126
1445.54 140
1445.63 155
1445.71 171
1445.80 188
1445.89 205
1445.98 223
1446.06 241
1446.15 259
1446.24 275
1446.32 288
1446.41 297
1446.50 302
1446.59 303
1446.67 299
1446.76 293
1446.85 285
1446.94 276
1447.02 267
1447.11 259
1447.20 253
1447.28 250
1447.37 250
1447.46 253
1447.55 258
1447.63 266
1447.72 276
1447.81 285
1447.89 293
1447.98 299
1448.07 302
1448.16 301
1448.24 299
1448.33 295
1448.42 291
1448.51 288
1448.59 286
1448.68 284
1448.77 281
1448.85 277
1448.94 270
1449.03 262
1449.12 254
1449.20 246
1449.29 240
1449.38 237
1449.46 236
1449.55 236
1449.64 235
1449.73 232
1449.81 228
1449.90 223
1449.99 218
1450.08 214
1450.16 213
1450.25 215
1450.34 221
1450.42 228
1450.51 235
1450.60 243
1450.69 248
1450.77 252
1450.86 254
1450.95 254
1451.04 252
1451.12 248
1451.21 243
1451.30 235
1451.39 227
1451.47 220
1451.56 213
1451.65 208
1451.73 204
1451.82 200
1451.91 194
1452.00 186
1452.08 175
1452.17 162
1452.26 149
1452.35 138
1452.43 129
1452.52 124
1452.61 124
1452.70 127
1452.78 135
1452.87 145
1452.96 156
1453.04 167
1453.13 175
1453.22 180
1453.31 180
1453.39 176
1453.48 169
1453.57 160
1453.66 151
1453.74 143
1453.83 136
1453.92 132
1454.01 130
1454.09 130
1454.18 130
1454.27 130
1454.36 128
1454.44 125
1454.53 119
1454.62 110
1454.71 99
1454.79 89
1454.88 80
1454.97 75
1455.06 72
1455.14 72
1455.23 72
1455.32 70
1455.40 64
1455.49 52
1455.58 35
1455.67 16
1455.75 0
1455.84 0
1455.93 0
1456.02 0
1456.10 0
1456.19 9
1456.28 27
1456.37 42
1456.45 54
1456.54 61
1456.63 65
1456.72 66
1456.80 67
1456.89 68
1456.98 70
1457.07 72
1457.15 70
1457.24 64
1457.33 53
1457.42 37
1457.50 19
1457.59 1
1457.68 0
1457.77 0
1457.85 0
1457.94 0
1458.03 0
1458.12 0
1458.20 0
1458.29 0
1458.38 3
1458.47 7
1458.55 13
1458.64 23
1458.73 37
1458.82 53
1458.90 70
1458.99 86
1459.08 99
1459.17 107
1459.25 110
1459.34 106
1459.43 98
1459.52 85
1459.61 70
1459.69 55
1459.78 41
1459.87 32
1459.96 27
1460.04 28
1460.13 34
1460.22 44
1460.31 56
1460.39 70
1460.48 85
1460.57 99
1460.66 112
1460.74 124
1460.83 132
1460.92 135
1461.01 134
1461.09 127
1461.18 117
1461.27 104
1461.36 92
1461.44 83
1461.53 81
1461.62 85
1461.71 97
1461.80 114
1461.88 134
1461.97 155
1462.06 175
1462.15 193
1462.23 208
1462.32 220
1462.41 231
1462.50 239
1462.58 247
1462.67 255
1462.76 264
1462.85 275
1462.93 287
1463.02 301
1463.11 316
1463.20 329
1463.29 339
1463.37 343
1463.46 342
1463.55 337
1463.64 328
1463.72 320
1463.81 313
1463.90 310
1463.99 311
1464.07 314
1464.16 320
1464.25 327
1464.34 333
1464.43 339
1464.51 343
1464.60 345
1464.69 344
1464.78 339
1464.86 331
1464.95 318
1465.04 303
1465.13 285
1465.21 266
1465.30 245
1465.39 225
1465.48 204
1465.57 183
1465.65 163
1465.74 146
1465.83 132
1465.92 125
1466.00 126
1466.09 135
1466.18 150
1466.27 169
1466.36 189
1466.44 204
1466.53 213
1466.62 215
1466.71 211
1466.79 203
1466.88 195
1466.97 189
1467.06 189
1467.15 193
1467.23 201
1467.32 209
1467.41 216
1467.50 219
1467.58 218
1467.67 213
1467.76 205
1467.85 197
1467.94 190
1468.02 186
1468.11 185
1468.20 188
1468.29 193
1468.38 199
1468.46 205
1468.55 211
1468.64 217
1468.73 223
1468.81 233
1468.90 246
1468.99 263
1469.08 283
1469.17 304
1469.25 323
1469.34 336
1469.43 342
1469.52 339
1469.61 328
1469.69 310
1469.78 290
1469.87 268
1469.96 248
1470.04 231
1470.13 217
1470.22 204
1470.31 192
1470.40 181
1470.48 170
1470.57 159
1470.66 149
1470.75 139
1470.84 131
1470.92 124
1471.01 118
1471.10 112
1471.19 108
1471.28 105
1471.36 105
1471.45 107
1471.54 110
1471.63 116
1471.71 121
1471.80 126
1471.89 129
1471.98 130
1472.07 127
1472.15 121
1472.24 112
1472.33 102
1472.42 89
1472.51 76
1472.59 63
1472.68 52
1472.77 42
1472.86 34
1472.95 27
1473.03 23
1473.12 19
1473.21 16
1473.30 13
1473.39 8
1473.47 3
1473.56 0
1473.65 0
1473.74 0
1473.83 0
1473.91 0
1474.00 0
1474.09 3
1474.18 9
1474.27 13
1474.35 15
1474.44 13
1474.53 9
1474.62 2
1474.71 0
1474.79 0
1474.88 0
1474.97 0
1475.06 0
1475.15 0
1475.23 0
1475.32 2
1475.41 7
1475.50 10
1475.59 11
1475.67 12
1475.76 14
1475.85 18
1475.94 23
1476.03 30
1476.11 38
1476.20 44
1476.29 49
1476.38 52
1476.47 55
1476.55 58
1476.64 62
1476.73 68
1476.82 74
1476.91 80
1477.00 85
1477.08 87
1477.17 88
1477.26 88
1477.35 89
1477.44 91
1477.52 96
1477.61 102
1477.70 111
1477.79 121
1477.88 132
1477.96 145
1478.05 160
1478.14 176
1478.23 191
1478.32 204
1478.41 214
1478.49 222
1478.58 228
1478.67 232
1478.76 236
1478.85 241
1478.93 245
1479.02 247
1479.11 246
1479.20 241
1479.29 233
1479.37 222
1479.46 212
1479.55 205
1479.64 203
1479.73 205
1479.82 212
1479.90 220
1479.99 226
1480.08 227
1480.17 221
1480.26 208
1480.34 187
1480.43 163
1480.52 138
1480.61 117
1480.70 102
1480.79 96
1480.87 98
1480.96 107
1481.05 121
1481.14 137
1481.23 154
1481.31 170
1481.40 184
1481.49 196
1481.58 206
1481.67 213
1481.76 217
1481.84 217
1481.93 216
1482.02 212
1482.11 208
1482.20 204
1482.29 202
1482.37 202
1482.46 203
1482.55 204
1482.64 206
1482.73 207
1482.81 206
1482.90 204
1482.99 201
1483.08 198
1483.17 194
1483.26 192
1483.34 190
1483.43 189
1483.52 188
1483.61 186
1483.70 183
1483.79 177
1483.87 169
1483.96 160
1484.05 150
1484.14 142
1484.23 135
1484.32 132
1484.40 132
1484.49 136
1484.58 143
1484.67 152
1484.76 163
1484.85 176
1484.93 189
1485.02 203
1485.11 217
1485.20 231
1485.29 243
1485.38 254
1485.46 262
1485.55 266
1485.64 266
1485.73 262
1485.82 253
1485.91 241
1485.99 228
1486.08 215
1486.17 204
1486.26 196
1486.35 188
1486.44 180
1486.52 172
1486.61 161
1486.70 150
1486.79 137
1486.88 125
1486.97 116
1487.05 111
1487.14 110
1487.23 114
1487.32 122
1487.41 133
1487.50 148
1487.58 164
1487.67 180
1487.76 194
1487.85 206
1487.94 214
1488.03 218
1488.12 218
1488.20 214
1488.29 209
1488.38 204
1488.47 198
1488.56 193
1488.65 188
1488.73 184
1488.82 180
1488.91 176
1489.00 171
1489.09 165
1489.18 158
1489.27 148
1489.35 136
1489.44 122
1489.53 109
1489.62 98
1489.71 90
1489.80 85
1489.88 84
1489.97 85
1490.06 84
1490.15 81
1490.24 74
1490.33 63
1490.42 50
1490.50 38
1490.59 28
1490.68 23
1490.77 23
1490.86 27
1490.95 34
1491.03 43
1491.12 51
1491.21 59
1491.30 66
1491.39 74
1491.48 82
1491.57 90
1491.65 100
1491.74 110
1491.83 119
1491.92 128
1492.01 135
1492.10 140
1492.19 143
1492.27 144
1492.36 144
1492.45 143
1492.54 141
1492.63 138
1492.72 134
1492.81 130
1492.89 126
1492.98 122
1493.07 121
1493.16 120
1493.25 119
1493.34 117
1493.43 112
1493.51 102
1493.60 88
1493.69 69
1493.78 49
1493.87 32
1493.96 19
1494.05 15
1494.13 21
1494.22 38
1494.31 63
1494.40 96
1494.49 132
1494.58 169
1494.67 201
1494.75 228
1494.84 245
1494.93 254
1495.02 254
1495.11 249
1495.20 241
1495.29 232
1495.37 225
1495.46 221
1495.55 218
1495.64 215
1495.73 210
1495.82 202
1495.91 190
1496.00 176
1496.08 162
1496.17 149
1496.26 139
1496.35 133
1496.44 130
1496.53 131
1496.62 134
1496.70 138
1496.79 143
1496.88 148
1496.97 152
1497.06 156
1497.15 158
1497.24 158
1497.33 156
1497.41 152
1497.50 148
1497.59 143
1497.68 140
1497.77 137
1497.86 135
1497.95 133
1498.04 130
1498.12 127
1498.21 121
1498.30 114
1498.39 105
1498.48 94
1498.57 83
1498.66 71
1498.74 59
1498.83 48
1498.92 39
1499.01 32
1499.10 28
1499.19 26
1499.28 27
1499.37 30
1499.45 34
1499.54 39
1499.63 45
1499.72 53
1499.81 63
1499.90 77
1499.99 93
1500.08 111
1500.16 130
1500.25 146
1500.34 160
1500.43 169
1500.52 173
1500.61 172
1500.70 167
1500.79 160
1500.88 151
1500.96 141
1501.05 129
1501.14 116
1501.23 102
1501.32 87
1501.41 70
1501.50 53
1501.59 36
1501.67 18
1501.76 2
1501.85 0
1501.94 0
1502.03 0
1502.12 0
1502.21 0
1502.30 0
1502.39 0
1502.47 2
1502.56 13
1502.65 22
1502.74 28
1502.83 33
1502.92 36
1503.01 40
1503.10 44
1503.18 50
1503.27 55
1503.36 58
1503.45 59
1503.54 57
1503.63 52
1503.72 43
1503.81 31
1503.90 19
1503.98 8
1504.07 0
1504.16 0
1504.25 0
1504.34 0
1504.43 1
1504.52 13
1504.61 27
1504.70 43
1504.78 59
1504.87 74
1504.96 86
1505.05 94
1505.14 99
1505.23 100
1505.32 98
1505.41 96
1505.50 92
1505.59 90
1505.67 89
1505.76 90
1505.85 91
1505.94 93
1506.03 94
1506.12 95
1506.21 95
1506.30 96
1506.39 97
1506.47 100
1506.56 104
1506.65 110
1506.74 116
1506.83 121
1506.92 123
1507.01 123
1507.10 119
1507.19 113
1507.28 105
1507.36 98
1507.45 93
1507.54 90
1507.63 90
1507.72 92
1507.81 95
1507.90 97
1507.99 98
1508.08 98
1508.17 96
1508.25 95
1508.34 95
1508.43 97
1508.52 103
1508.61 112
1508.70 126
1508.79 142
1508.88 161
1508.97 182
1509.06 202
1509.14 220
1509.23 236
1509.32 249
1509.41 259
1509.50 267
1509.59 273
1509.68 277
1509.77 280
1509.86 279
1509.95 274
1510.04 264
1510.12 249
1510.21 230
1510.30 212
1510.39 197
1510.48 188
1510.57 187
1510.66 194
1510.75 206
1510.84 219
1510.93 229
1511.02 232
1511.10 228
1511.19 218
1511.28 203
1511.37 186
1511.46 171
1511.55 158
1511.64 150
1511.73 145
1511.82 143
1511.91 144
1512.00 148
1512.08 153
1512.17 161
1512.26 168
1512.35 175
1512.44 178
1512.53 178
1512.62 172
1512.71 162
1512.80 149
1512.89 135
1512.98 121
1513.07 109
1513.15 99
1513.24 92
1513.33 87
1513.42 82
1513.51 78
1513.60 74
1513.69 69
1513.78 63
1513.87 56
1513.96 48
1514.05 41
1514.14 33
1514.22 27
1514.31 22
1514.40 19
1514.49 17
1514.58 17
1514.67 17
1514.76 18
1514.85 16
1514.94 13
1515.03 8
1515.12 2
1515.21 0
1515.30 0
1515.38 0
1515.47 0
1515.56 0
1515.65 2
1515.74 8
1515.83 11
1515.92 12
1516.01 9
1516.10 5
1516.19 0
1516.28 0
1516.37 0
1516.46 0
1516.54 0
1516.63 2
1516.72 7
1516.81 12
1516.90 16
1516.99 19
1517.08 21
1517.17 23
1517.26 25
1517.35 29
1517.44 32
1517.53 35
1517.62 37
1517.71 35
1517.79 32
1517.88 26
1517.97 19
1518.06 13
1518.15 9
1518.24 7
1518.33 8
1518.42 10
1518.51 14
1518.60 17
1518.69 20
1518.78 21
1518.87 21
1518.96 20
1519.04 17
1519.13 14
1519.22 9
1519.31 4
1519.40 1
1519.49 0
1519.58 1
1519.67 5
1519.76 9
1519.85 14
1519.94 19
1520.03 21
1520.12 22
1520.21 23
1520.30 24
1520.39 28
1520.47 35
1520.56 44
1520.65 54
1520.74 62
1520.83 67
1520.92 67
1521.01 61
1521.10 51
1521.19 40
1521.28 30
1521.37 24
1521.46 24
1521.55 32
1521.64 45
1521.73 64
1521.82 84
1521.91 103
1521.99 119
1522.08 131
1522.17 139
1522.26 143
1522.35 146
1522.44 149
1522.53 153
1522.62 159
1522.71 166
1522.80 172
1522.89 176
1522.98 177
1523.07 174
1523.16 168
1523.25 159
1523.34 150
1523.43 141
1523.52 133
1523.60 126
1523.69 120
1523.78 114
1523.87 107
1523.96 100
1524.05 93
1524.14 88
1524.23 85
1524.32 86
1524.41 91
1524.50 99
1524.59 109
1524.68 118
1524.77 125
1524.86 127
1524.95 125
1525.04 118
1525.13 108
1525.22 98
1525.30 89
1525.39 84
1525.48 83
1525.57 85
1525.66 91
1525.75 98
1525.84 105
1525.93 111
1526.02 115
1526.11 117
1526.20 118
1526.29 119
1526.38 120
1526.47 122
1526.56 126
1526.65 130
1526.74 135
1526.83 139
1526.92 140
1527.01 137
1527.10 130
1527.19 118
1527.27 103
1527.36 88
1527.45 76
1527.54 67
1527.63 65
1527.72 69
1527.81 77
1527.90 87
1527.99 98
1528.08 107
1528.17 115
1528.26 121
1528.35 126
1528.44 131
1528.53 137
1528.62 145
1528.71 154
1528.80 162
1528.89 170
1528.98 175
1529.07 177
1529.16 174
1529.25 166
1529.34 154
1529.43 140
1529.52 124
1529.60 108
1529.69 93
1529.78 78
1529.87 64
1529.96 51
1530.05 37
1530.14 22
1530.23 8
1530.32 0
1530.41 0
1530.50 0
1530.59 0
1530.68 0
1530.77 0
1530.86 13
1530.95 34
1531.04 56
1531.13 78
1531.22 97
1531.31 113
1531.40 123
1531.49 127
1531.58 126
1531.67 119
1531.76 108
1531.85 95
1531.94 82
1532.03 72
1532.12 68
1532.21 69
1532.30 75
1532.39 82
1532.47 89
1532.56 91
1532.65 88
1532.74 79
1532.83 64
1532.92 48
1533.01 32
1533.10 17
1533.19 7
1533.28 0
1533.37 0
1533.46 0
1533.55 0
1533.64 0
1533.73 0
1533.82 0
1533.91 0
1534.00 0
1534.09 1
1534.18 7
1534.27 12
1534.36 15
1534.45 17
1534.54 18
1534.63 17
1534.72 17
1534.81 18
1534.90 20
1534.99 25
1535.08 31
1535.17 39
1535.26 49
1535.35 59
1535.44 69
1535.53 78
1535.62 84
1535.71 86
1535.80 84
1535.89 76
1535.98 63
1536.07 46
1536.16 27
1536.25 8
1536.34 0
1536.43 0
1536.52 0
1536.61 0
1536.70 0
1536.78 3
1536.87 19
1536.96 33
1537.05 45
1537.14 52
1537.23 55
1537.32 56
1537.41 55
1537.50 54
1537.59 56
1537.68 62
1537.77 72
1537.86 86
1537.95 103
1538.04 121
1538.13 139
1538.22 154
1538.31 164
1538.40 167
1538.49 163
1538.58 152
1538.67 138
1538.76 122
1538.85 109
1538.94 101
1539.03 100
1539.12 106
1539.21 118
1539.30 131
1539.39 143
1539.48 150
1539.57 150
1539.66 143
1539.75 129
1539.84 111
1539.93 92
1540.02 76
1540.11 65
1540.20 60
1540.29 63
1540.38 72
1540.47 87
1540.56 106
1540.65 127
1540.74 148
1540.83 169
1540.92 187
1541.01 203
1541.10 214
1541.19 221
1541.28 223
1541.37 220
1541.46 213
1541.55 202
1541.64 188
1541.73 174
1541.82 162
1541.91 152
1542.00 145
1542.09 140
1542.18 136
1542.27 132
1542.36 126
1542.45 118
1542.54 107
1542.63 95
1542.72 84
1542.81 74
1542.90 67
1542.99 65
1543.08 67
1543.17 73
1543.26 81
1543.35 90
1543.44 96
1543.53 98
1543.62 94
1543.71 83
1543.80 67
1543.89 49
1543.98 31
1544.07 16
1544.16 8
1544.25 6
1544.34 10
1544.43 18
1544.52 27
1544.61 36
1544.70 44
1544.79 50
1544.88 56
1544.97 62
1545.06 68
1545.15 76
1545.24 84
1545.33 91
1545.42 98
1545.51 103
1545.60 108
1545.69 111
1545.78 112
1545.87 113
1545.96 111
1546.05 107
1546.14 103
1546.23 99
1546.32 96
1546.41 98
1546.50 103
1546.59 111
1546.68 121
1546.78 130
1546.87 137
1546.96 139
1547.05 137
1547.14 132
1547.23 124
1547.32 114
1547.41 105
1547.50 96
1547.59 90
1547.68 85
1547.77 81
1547.86 80
1547.95 79
1548.04 80
1548.13 81
1548.22 83
1548.31 86
1548.40 90
1548.49 95
1548.58 102
1548.67 109
1548.76 116
1548.85 123
1548.94 129
1549.03 134
1549.12 137
1549.21 139
1549.30 142
1549.39 144
1549.48 148
1549.57 153
1549.66 158
1549.75 161
1549.84 162
1549.93 158
1550.02 147
1550.11 131
1550.20 109
1550.29 85
1550.38 59
1550.47 35
1550.56 13
1550.65 0
1550.74 0
1550.83 0
1550.92 0
1551.01 0
1551.11 0
1551.20 0
1551.29 0
1551.38 0
1551.47 16
1551.56 35
1551.65 54
1551.74 69
1551.83 80
1551.92 87
1552.01 90
1552.10 89
1552.19 86
1552.28 84
1552.37 83
1552.46 86
1552.55 92
1552.64 102
1552.73 114
1552.82 126
1552.91 136
1553.00 142
1553.09 143
1553.18 139
1553.27 129
1553.36 118
1553.45 106
1553.54 95
1553.63 86
1553.72 81
1553.81 78
1553.91 77
1554.00 77
1554.09 77
1554.18 76
1554.27 76
1554.36 76
1554.45 77
1554.54 79
1554.63 83
1554.72 87
1554.81 92
1554.90 97
1554.99 102
1555.08 105
1555.17 106
1555.26 105
1555.35 102
1555.44 95
1555.53 86
1555.62 74
1555.71 61
1555.80 47
1555.89 34
1555.98 23
1556.07 16
1556.16 15
1556.26 20
1556.35 32
1556.44 48
1556.53 68
1556.62 88
1556.71 107
1556.80 122
1556.89 134
1556.98 144
1557.07 152
1557.16 162
1557.25 171
1557.34 181
1557.43 191
1557.52 199
1557.61 205
1557.70 208
1557.79 208
1557.88 205
1557.97 202
1558.06 197
1558.15 193
1558.25 189
1558.34 186
1558.43 184
1558.52 184
1558.61 185
1558.70 187
1558.79 188
1558.88 187
1558.97 184
1559.06 178
1559.15 170
1559.24 158
1559.33 145
1559.42 131
1559.51 116
1559.60 103
1559.69 90
1559.78 81
1559.87 74
1559.96 72
1560.06 72
1560.15 76
1560.24 81
1560.33 86
1560.42 91
1560.51 95
1560.60 97
1560.69 98
1560.78 97
1560.87 95
1560.96 91
1561.05 86
1561.14 78
1561.23 68
1561.32 57
1561.41 47
1561.50 40
1561.59 35
1561.69 35
1561.78 39
1561.87 46
1561.96 55
1562.05 65
1562.14 75
1562.23 85
1562.32 94
1562.41 103
1562.50 111
1562.59 119
1562.68 125
1562.77 130
1562.86 133
1562.95 136
1563.04 137
1563.13 139
1563.23 139
1563.32 139
1563.41 138
1563.50 136
1563.59 133
1563.68 129
1563.77 124
1563.86 119
1563.95 114
1564.04 110
1564.13 105
1564.22 102
1564.31 98
1564.40 96
1564.49 97
1564.59 99
1564.68 105
1564.77 112
1564.86 119
1564.95 125
1565.04 128
1565.13 128
1565.22 124
1565.31 118
1565.40 113
1565.49 111
1565.58 116
1565.67 127
1565.76 144
1565.85 166
1565.95 189
1566.04 209
1566.13 225
1566.22 234
1566.31 237
1566.40 234
1566.49 227
1566.58 220
1566.67 212
1566.76 207
1566.85 205
1566.94 205
1567.03 206
1567.12 209
1567.22 211
1567.31 212
1567.40 210
1567.49 206
1567.58 198
1567.67 188
1567.76 177
1567.85 167
1567.94 160
1568.03 158
1568.12 161
1568.21 171
1568.30 185
1568.40 201
1568.49 218
1568.58 231
1568.67 238
1568.76 239
1568.85 234
1568.94 224
1569.03 212
1569.12 198
1569.21 185
1569.30 172
1569.39 161
1569.49 150
1569.58 140
1569.67 132
1569.76 125
1569.85 121
1569.94 117
1570.03 112
1570.12 106
1570.21 98
1570.30 87
1570.39 75
1570.48 64
1570.57 56
1570.67 53
1570.76 56
1570.85 65
1570.94 79
1571.03 96
1571.12 112
1571.21 127
1571.30 138
1571.39 145
1571.48 148
1571.57 145
1571.67 138
1571.76 129
1571.85 119
1571.94 107
1572.03 96
1572.12 85
1572.21 77
1572.30 70
1572.39 66
1572.48 63
1572.57 64
1572.66 67
1572.76 74
1572.85 82
1572.94 91
1573.03 100
1573.12 109
1573.21 116
1573.30 122
1573.39 125
1573.48 127
1573.57 125
1573.66 120
1573.76 112
1573.85 100
1573.94 85
1574.03 70
1574.12 55
1574.21 43
1574.30 34
1574.39 30
1574.48 30
1574.57 35
1574.67 45
1574.76 57
1574.85 72
1574.94 87
1575.03 100
1575.12 111
1575.21 115
1575.30 113
1575.39 104
1575.48 90
1575.58 71
1575.67 51
1575.76 32
1575.85 17
1575.94 8
1576.03 4
1576.12 5
1576.21 12
1576.30 21
1576.39 32
1576.49 43
1576.58 52
1576.67 58
1576.76 61
1576.85 60
1576.94 55
1577.03 47
1577.12 37
1577.21 25
1577.30 13
1577.40 2
1577.49 0
1577.58 0
1577.67 0
1577.76 0
1577.85 0
1577.94 0
1578.03 0
1578.12 0
1578.21 0
1578.31 5
1578.40 12
1578.49 23
1578.58 38
1578.67 57
1578.76 79
1578.85 102
1578.94 125
1579.03 145
1579.13 162
1579.22 174
1579.31 181
1579.40 183
1579.49 181
1579.58 174
1579.67 163
1579.76 152
1579.85 140
1579.95 129
1580.04 122
1580.13 117
1580.22 115
1580.31 114
1580.40 114
1580.49 112
1580.58 110
1580.67 107
1580.77 104
1580.86 103
1580.95 103
1581.04 107
1581.13 114
1581.22 123
1581.31 133
1581.40 141
1581.49 148
1581.59 152
1581.68 151
1581.77 147
1581.86 139
1581.95 128
1582.04 118
1582.13 108
1582.22 102
1582.32 99
1582.41 102
1582.50 110
1582.59 121
1582.68 134
1582.77 147
1582.86 158
1582.95 166
1583.04 171
1583.14 174
1583.23 175
1583.32 176
1583.41 177
1583.50 178
1583.59 179
1583.68 178
1583.77 177
1583.87 174
1583.96 171
1584.05 170
1584.14 172
1584.23 178
1584.32 189
1584.41 205
1584.50 224
1584.60 243
1584.69 260
1584.78 272
1584.87 277
1584.96 275
1585.05 266
1585.14 252
1585.23 234
1585.33 216
1585.42 199
1585.51 186
1585.60 176
1585.69 172
1585.78 172
1585.87 175
1585.96 180
1586.06 185
1586.15 189
1586.24 191
1586.33 192
1586.42 191
1586.51 191
1586.60 190
1586.69 190
1586.79 190
1586.88 189
1586.97 186
1587.06 181
1587.15 173
1587.24 164
1587.33 156
1587.43 150
1587.52 148
1587.61 150
1587.70 157
1587.79 167
1587.88 179
1587.97 189
1588.06 195
1588.16 196
1588.25 191
1588.34 182
1588.43 171
1588.52 159
1588.61 150
1588.70 146
1588.80 146
1588.89 150
1588.98 154
1589.07 157
1589.16 158
1589.25 155
1589.34 149
1589.43 141
1589.53 132
1589.62 126
1589.71 121
1589.80 118
1589.89 118
1589.98 118
1590.07 119
1590.17 120
1590.26 123
1590.35 126
1590.44 131
1590.53 135
1590.62 139
1590.71 141
1590.81 141
1590.90 138
1590.99 132
1591.08 125
1591.17 118
1591.26 112
1591.35 108
1591.45 105
1591.54 104
1591.63 104
1591.72 104
1591.81 103
1591.90 101
1591.99 99
1592.09 96
1592.18 94
1592.27 94
1592.36 95
1592.45 97
1592.54 102
1592.63 108
1592.73 114
1592.82 119
1592.91 123
1593.00 124
1593.09 121
1593.18 113
1593.28 102
1593.37 88
1593.46 73
1593.55 59
1593.64 49
1593.73 43
1593.82 42
1593.92 46
1594.01 51
1594.10 57
1594.19 60
1594.28 59
1594.37 54
1594.47 46
1594.56 38
1594.65 30
1594.74 26
1594.83 26
1594.92 29
1595.01 35
1595.11 41
1595.20 45
1595.29 46
1595.38 43
1595.47 37
1595.56 26
1595.66 14
1595.75 2
1595.84 0
1595.93 0
1596.02 0
1596.11 0
1596.20 0
1596.30 0
1596.39 0
1596.48 2
1596.57 11
1596.66 20
1596.75 25
1596.85 27
1596.94 26
1597.03 23
1597.12 17
1597.21 11
1597.30 4
1597.40 0
1597.49 0
1597.58 2
1597.67 10
1597.76 22
1597.85 38
1597.94 56
1598.04 74
1598.13 90
1598.22 104
1598.31 115
1598.40 123
1598.49 128
1598.59 129
1598.68 128
1598.77 123
1598.86 116
1598.95 109
1599.04 102
1599.14 97
1599.23 95
1599.32 99
1599.41 107
1599.50 117
1599.59 129
1599.69 140
1599.78 147
1599.87 149
1599.96 148
1600.05 143
1600.14 136
1600.24 128
1600.33 122
1600.42 118
1600.51 114
1600.60 111
1600.70 108
1600.79 104
1600.88 101
1600.97 100
1601.06 100
1601.15 103
1601.25 109
1601.34 115
1601.43 121
1601.52 124
1601.61 126
1601.70 126
1601.80 126
1601.89 127
1601.98 131
1602.07 137
1602.16 145
1602.25 152
1602.35 156
1602.44 156
1602.53 152
1602.62 145
1602.71 136
1602.80 128
1602.90 121
1602.99 118
1603.08 118
1603.17 121
1603.26 126
1603.36 132
1603.45 135
1603.54 134
1603.63 126
1603.72 110
1603.81 88
1603.91 62
1604.00 34
1604.09 7
1604.18 0
1604.27 0
1604.37 0
1604.46 0
1604.55 0
1604.64 0
1604.73 13
1604.82 31
1604.92 45
1605.01 56
1605.10 61
1605.19 62
1605.28 61
1605.38 59
1605.47 56
1605.56 54
1605.65 52
1605.74 51
1605.83 50
1605.93 50
1606.02 50
1606.11 52
1606.20 55
1606.29 61
1606.39 67
1606.48 72
1606.57 75
1606.66 72
1606.75 63
1606.85 48
1606.94 29
1607.03 8
1607.12 0
1607.21 0
1607.30 0
1607.40 0
1607.49 0
1607.58 0
1607.67 15
1607.76 38
1607.86 62
1607.95 84
1608.04 103
1608.13 118
1608.22 128
1608.32 132
1608.41 131
1608.50 124
1608.59 113
1608.68 98
1608.78 80
1608.87 62
1608.96 45
1609.05 30
1609.14 18
1609.24 9
1609.33 3
1609.42 0
1609.51 0
1609.60 0
1609.69 0
1609.79 0
1609.88 0
1609.97 0
1610.06 0
1610.15 0
1610.25 4
1610.34 11
1610.43 19
1610.52 26
1610.61 34
1610.71 43
1610.80 56
1610.89 73
1610.98 94
1611.07 116
1611.17 139
1611.26 158
1611.35 173
1611.44 181
1611.53 181
1611.63 176
1611.72 167
1611.81 156
1611.90 146
1611.99 136
1612.09 129
1612.18 123
1612.27 118
1612.36 113
1612.46 109
1612.55 105
1612.64 104
1612.73 107
1612.82 114
1612.92 126
1613.01 143
1613.10 164
1613.19 186
1613.28 207
1613.38 227
1613.47 244
1613.56 256
1613.65 264
1613.74 266
1613.84 263
1613.93 253
1614.02 239
1614.11 222
1614.20 203
1614.30 187
1614.39 175
1614.48 168
1614.57 167
1614.66 170
1614.76 175
1614.85 179
1614.94 182
1615.03 184
1615.13 186
1615.22 188
1615.31 192
1615.40 198
1615.49 204
1615.59 211
1615.68 215
1615.77 217
1615.86 217
1615.95 215
1616.05 213
1616.14 212
1616.23 211
1616.32 211
1616.42 211
1616.51 208
1616.60 200
1616.69 187
1616.78 169
1616.88 147
1616.97 124
1617.06 102
1617.15 83
1617.24 69
1617.34 62
1617.43 60
1617.52 63
1617.61 70
1617.71 78
1617.80 87
1617.89 96
1617.98 103
1618.07 110
1618.17 117
1618.26 124
1618.35 133
1618.44 142
1618.54 150
1618.63 156
1618.72 159
1618.81 158
1618.90 152
1619.00 145
1619.09 137
1619.18 130
1619.27 128
1619.37 129
1619.46 132
1619.55 136
1619.64 136
1619.73 132
1619.83 123
1619.92 110
1620.01 95
1620.10 83
1620.20 77
1620.29 80
1620.38 90
1620.47 105
1620.56 123
1620.66 139
1620.75 150
1620.84 156
1620.93 157
1621.03 154
1621.12 151
1621.21 150
1621.30 152
1621.40 157
1621.49 163
1621.58 169
1621.67 173
1621.76 173
1621.86 170
1621.95 162
1622.04 151
1622.13 138
1622.23 123
1622.32 106
1622.41 88
1622.50 67
1622.60 45
1622.69 22
1622.78 0
1622.87 0
1622.97 0
1623.06 0
1623.15 0
1623.24 0
1623.33 0
1623.43 0
1623.52 1
1623.61 18
1623.70 34
1623.80 51
1623.89 67
1623.98 84
1624.07 101
1624.17 116
1624.26 128
1624.35 137
1624.44 142
1624.54 142
1624.63 140
1624.72 136
1624.81 131
1624.90 126
1625.00 121
1625.09 117
1625.18 113
1625.27 108
1625.37 103
1625.46 97
1625.55 93
1625.64 90
1625.74 87
1625.83 86
1625.92 85
1626.01 86
1626.11 90
1626.20 97
1626.29 107
1626.38 121
1626.48 139
1626.57 158
1626.66 176
1626.75 192
1626.85 204
1626.94 210
1627.03 211
1627.12 207
1627.22 198
1627.31 188
1627.40 179
1627.49 172
1627.59 169
1627.68 171
1627.77 176
1627.86 183
1627.96 190
1628.05 195
1628.14 196
1628.23 193
1628.33 188
1628.42 183
1628.51 178
1628.60 177
1628.70 179
1628.79 184
1628.88 191
1628.97 198
1629.07 205
1629.16 209
1629.25 211
1629.34 210
1629.44 208
1629.53 203
1629.62 198
1629.71 194
1629.81 191
1629.90 190
1629.99 192
1630.08 197
1630.18 202
1630.27 207
1630.36 208
1630.45 206
1630.55 200
1630.64 192
1630.73 184
1630.82 177
1630.92 172
1631.01 171
1631.10 172
1631.19 176
1631.29 181
1631.38 186
1631.47 192
1631.56 199
1631.66 207
1631.75 214
1631.84 220
1631.93 225
1632.03 227
1632.12 226
1632.21 221
1632.31 214
1632.40 204
1632.49 192
1632.58 179
1632.68 166
1632.77 154
1632.86 144
1632.95 137
1633.05 130
1633.14 126
1633.23 122
1633.32 119
1633.42 116
1633.51 114
1633.60 114
1633.69 114
1633.79 116
1633.88 118
1633.97 120
1634.07 121
1634.16 121
1634.25 118
1634.34 114
1634.44 109
1634.53 102
1634.62 92
1634.71 79
1634.81 61
1634.90 40
1634.99 16
1635.08 0
1635.18 0
1635.27 0
1635.36 0
1635.46 0
1635.55 0
1635.64 5
1635.73 30
1635.83 54
1635.92 75
1636.01 92
1636.10 105
1636.20 114
1636.29 120
1636.38 124
1636.48 127
1636.57 127
1636.66 126
1636.75 123
1636.85 119
1636.94 116
1637.03 114
1637.12 115
1637.22 120
1637.31 129
1637.40 142
1637.50 156
1637.59 169
1637.68 179
1637.77 184
1637.87 181
1637.96 173
1638.05 160
1638.14 146
1638.24 134
1638.33 128
1638.42 127
1638.52 132
1638.61 140
1638.70 148
1638.79 152
1638.89 150
1638.98 141
1639.07 128
1639.17 112
1639.26 98
1639.35 86
1639.44 78
1639.54 72
1639.63 67
1639.72 60
1639.81 51
1639.91 37
1640.00 20
1640.09 2
1640.19 0
1640.28 0
1640.37 0
1640.46 0
1640.56 0
1640.65 0
1640.74 1
1640.84 13
1640.93 23
1641.02 28
1641.11 28
1641.21 23
1641.30 15
1641.39 7
1641.49 2
1641.58 1
1641.67 5
1641.76 14
1641.86 26
1641.95 41
1642.04 56
1642.14 70
1642.23 84
1642.32 97
1642.42 110
1642.51 122
1642.60 131
1642.69 137
1642.79 139
1642.88 136
1642.97 129
1643.07 120
1643.16 110
1643.25 100
1643.34 90
1643.44 79
1643.53 67
1643.62 56
1643.72 45
1643.81 37
1643.90 33
1643.99 35
1644.09 43
1644.18 55
1644.27 68
1644.37 80
1644.46 87
1644.55 89
1644.65 84
1644.74 75
1644.83 64
1644.92 53
1645.02 44
1645.11 39
1645.20 37
1645.30 39
1645.39 44
1645.48 51
1645.57 60
1645.67 68
1645.76 75
1645.85 80
1645.95 83
1646.04 83
1646.13 81
1646.23 78
1646.32 76
1646.41 75
1646.50 76
1646.60 78
1646.69 83
1646.78 88
1646.88 92
1646.97 95
1647.06 95
1647.16 91
1647.25 83
1647.34 73
1647.44 60
1647.53 48
1647.62 39
1647.71 33
1647.81 31
1647.90 33
1647.99 37
1648.09 40
1648.18 42
1648.27 41
1648.37 37
1648.46 32
1648.55 29
1648.64 29
1648.74 34
1648.83 44
1648.92 57
1649.02 72
1649.11 88
1649.20 100
1649.30 109
1649.39 114
1649.48 115
1649.58 113
1649.67 108
1649.76 99
1649.86 88
1649.95 75
1650.04 62
1650.13 48
1650.23 37
1650.32 30
1650.41 27
1650.51 29
1650.60 35
1650.69 42
1650.79 49
1650.88 56
1650.97 63
1651.07 68
1651.16 73
1651.25 76
1651.35 76
1651.44 74
1651.53 67
1651.62 57
1651.72 44
1651.81 30
1651.90 17
1652.00 9
1652.09 6
1652.18 10
1652.28 20
1652.37 36
1652.46 53
1652.56 71
1652.65 85
1652.74 96
1652.84 101
1652.93 103
1653.02 99
1653.12 92
1653.21 82
1653.30 69
1653.39 54
1653.49 40
1653.58 28
1653.67 20
1653.77 17
1653.86 17
1653.95 21
1654.05 25
1654.14 27
1654.23 28
1654.33 27
1654.42 25
1654.51 22
1654.61 19
1654.70 17
1654.79 14
1654.89 10
1654.98 5
1655.07 0
1655.17 0
1655.26 0
1655.35 0
1655.45 0
1655.54 0
1655.63 0
1655.73 0
1655.82 3
1655.91 9
1656.01 16
1656.10 24
1656.19 32
1656.29 40
1656.38 49
1656.47 59
1656.57 68
1656.66 77
1656.75 84
1656.85 88
1656.94 90
1657.03 90
1657.13 89
1657.22 86
1657.31 84
1657.41 82
1657.50 82
1657.59 84
1657.69 87
1657.78 91
1657.87 97
1657.97 102
1658.06 107
1658.15 111
1658.25 112
1658.34 109
1658.43 102
1658.53 92
1658.62 80
1658.71 69
1658.81 61
1658.90 58
1658.99 62
1659.09 73
1659.18 88
1659.27 106
1659.37 125
1659.46 142
1659.55 155
1659.65 163
1659.74 168
1659.83 170
1659.93 171
1660.02 171
1660.11 171
1660.21 170
1660.30 166
1660.39 158
1660.49 144
1660.58 125
1660.67 101
1660.77 77
1660.86 55
1660.95 38
1661.05 28
1661.14 27
1661.23 33
1661.33 43
1661.42 55
1661.51 66
1661.61 74
1661.70 77
1661.79 75
1661.89 69
1661.98 61
1662.07 51
1662.17 42
1662.26 34
1662.35 29
1662.45 26
1662.54 25
1662.64 27
1662.73 32
1662.82 39
1662.92 48
1663.01 58
1663.10 68
1663.20 77
1663.29 84
1663.38 88
1663.48 90
1663.57 89
1663.66 86
1663.76 81
1663.85 75
1663.94 68
1664.04 60
1664.13 52
1664.22 43
1664.32 36
1664.41 32
1664.50 32
1664.60 35
1664.69 42
1664.79 52
1664.88 63
1664.97 73
1665.07 84
1665.16 93
1665.25 101
1665.35 108
1665.44 112
1665.53 113
1665.63 110
1665.72 105
1665.81 96
1665.91 87
1666.00 78
1666.10 70
1666.19 64
1666.28 61
1666.38 59
1666.47 57
1666.56 55
1666.66 53
1666.75 52
1666.84 52
1666.94 54
1667.03 57
1667.12 61
1667.22 64
1667.31 67
1667.41 69
1667.50 71
1667.59 76
1667.69 84
1667.78 97
1667.87 113
1667.97 130
1668.06 147
1668.15 160
1668.25 168
1668.34 169
1668.44 166
1668.53 159
1668.62 150
1668.72 142
1668.81 135
1668.90 132
1669.00 132
1669.09 138
1669.18 148
1669.28 164
1669.37 185
1669.47 210
1669.56 236
1669.65 261
1669.75 282
1669.84 299
1669.93 310
1670.03 314
1670.12 313
1670.21 307
1670.31 298
1670.40 289
1670.50 281
1670.59 276
1670.68 273
1670.78 275
1670.87 279
1670.96 284
1671.06 290
1671.15 294
1671.25 296
1671.34 295
1671.43 292
1671.53 286
1671.62 279
1671.71 271
1671.81 264
1671.90 258
1671.99 253
1672.09 249
1672.18 246
1672.28 242
1672.37 238
1672.46 232
1672.56 226
1672.65 220
1672.74 216
1672.84 216
1672.93 220
1673.03 229
1673.12 244
1673.21 262
1673.31 283
1673.40 304
1673.49 324
1673.59 341
1673.68 354
1673.78 364
1673.87 370
1673.96 374
1674.06 375
1674.15 375
1674.25 375
1674.34 373
1674.43 370
1674.53 365
1674.62 357
1674.71 345
1674.81 329
1674.90 310
1675.00 290
1675.09 270
1675.18 252
1675.28 238
1675.37 229
1675.46 226
1675.56 227
1675.65 232
1675.75 237
1675.84 241
1675.93 245
1676.03 248
1676.12 250
1676.22 252
1676.31 255
1676.40 259
1676.50 261
1676.59 260
1676.68 255
1676.78 244
1676.87 230
1676.97 213
1677.06 197
1677.15 183
1677.25 173
1677.34 167
1677.44 163
1677.53 159
1677.62 152
1677.72 142
1677.81 129
1677.90 112
1678.00 93
1678.09 75
1678.19 57
1678.28 40
1678.37 25
1678.47 13
1678.56 5
1678.66 3
1678.75 8
1678.84 19
1678.94 37
1679.03 59
1679.13 80
1679.22 98
1679.31 109
1679.41 112
1679.50 107
1679.60 97
1679.69 82
1679.78 67
1679.88 54
1679.97 44
1680.07 37
1680.16 31
1680.25 26
1680.35 21
1680.44 13
1680.54 4
1680.63 0
1680.72 0
1680.82 0
1680.91 0
1681.00 0
1681.10 0
1681.19 0
1681.29 0
1681.38 17
1681.47 37
1681.57 58
1681.66 78
1681.76 98
1681.85 117
1681.94 134
1682.04 149
1682.13 160
1682.23 168
1682.32 172
1682.41 172
1682.51 167
1682.60 160
1682.70 149
1682.79 136
1682.89 123
1682.98 109
1683.07 95
1683.17 83
1683.26 73
1683.36 65
1683.45 61
1683.54 60
1683.64 64
1683.73 72
1683.83 86
1683.92 103
1684.01 124
1684.11 144
1684.20 163
1684.30 177
1684.39 187
1684.48 191
1684.58 192
1684.67 192
1684.77 194
1684.86 199
1684.95 207
1685.05 216
1685.14 227
1685.24 235
1685.33 240
1685.42 243
1685.52 243
1685.61 243
1685.71 245
1685.80 250
1685.90 258
1685.99 266
1686.08 274
1686.18 279
1686.27 280
1686.37 277
1686.46 269
1686.55 261
1686.65 253
1686.74 250
1686.84 250
1686.93 255
1687.03 261
1687.12 267
1687.21 269
1687.31 267
1687.40 260
1687.50 251
1687.59 243
1687.68 237
1687.78 236
1687.87 240
1687.97 247
1688.06 256
1688.16 264
1688.25 268
1688.34 267
1688.44 261
1688.53 252
1688.63 238
1688.72 222
1688.81 205
1688.91 187
1689.00 170
1689.10 155
1689.19 142
1689.29 132
1689.38 125
1689.47 121
1689.57 118
1689.66 115
1689.76 110
1689.85 105
1689.94 100
1690.04 96
1690.13 93
1690.23 93
1690.32 95
1690.42 98
1690.51 101
1690.60 103
1690.70 103
1690.79 103
1690.89 104
1690.98 106
1691.08 110
1691.17 117
1691.26 127
1691.36 138
1691.45 149
1691.55 162
1691.64 175
1691.74 188
1691.83 202
1691.92 216
1692.02 231
1692.11 248
1692.21 267
1692.30 287
1692.40 309
1692.49 331
1692.58 352
1692.68 368
1692.77 377
1692.87 378
1692.96 368
1693.06 351
1693.15 329
1693.24 306
1693.34 284
1693.43 265
1693.53 251
1693.62 239
1693.72 228
1693.81 216
1693.90 203
1694.00 191
1694.09 178
1694.19 167
1694.28 158
1694.38 150
1694.47 143
1694.57 138
1694.66 134
1694.75 133
1694.85 138
1694.94 148
1695.04 163
1695.13 180
1695.23 198
1695.32 211
1695.41 219
1695.51 221
1695.60 219
1695.70 215
1695.79 214
1695.89 217
1695.98 224
1696.08 234
1696.17 243
1696.26 247
1696.36 244
1696.45 233
1696.55 214
1696.64 192
1696.74 169
1696.83 149
1696.93 134
1697.02 125
1697.11 122
1697.21 121
1697.30 122
1697.40 122
1697.49 118
1697.59 111
1697.68 99
1697.78 84
1697.87 68
1697.96 53
1698.06 41
1698.15 34
1698.25 32
1698.34 36
1698.44 44
1698.53 55
1698.63 68
1698.72 79
1698.81 88
1698.91 94
1699.00 97
1699.10 97
1699.19 97
1699.29 96
1699.38 97
1699.48 101
1699.57 108
1699.66 118
1699.76 129
1699.85 139
1699.95 144
1700.04 143
1700.14 137
1700.23 127
1700.33 115
1700.42 107
1700.52 103
1700.61 105
1700.70 112
1700.80 120
1700.89 127
1700.99 130
1701.08 129
1701.18 124
1701.27 118
1701.37 112
1701.46 108
1701.56 108
1701.65 110
1701.74 114
1701.84 117
1701.93 119
1702.03 119
1702.12 118
1702.22 116
1702.31 115
1702.41 117
1702.50 121
1702.60 127
1702.69 135
1702.78 142
1702.88 148
1702.97 152
1703.07 155
1703.16 156
1703.26 158
1703.35 160
1703.45 164
1703.54 170
1703.64 176
1703.73 182
1703.83 185
1703.92 185
1704.01 182
1704.11 175
1704.20 165
1704.30 153
1704.39 140
1704.49 126
1704.58 113
1704.68 99
1704.77 86
1704.87 73
1704.96 62
1705.06 53
1705.15 47
1705.24 45
1705.34 46
1705.43 50
1705.53 55
1705.62 60
1705.72 63
1705.81 65
1705.91 65
1706.00 64
1706.10 63
1706.19 64
1706.29 65
1706.38 68
1706.48 72
1706.57 76
1706.66 78
1706.76 79
1706.85 77
1706.95 74
1707.04 70
1707.14 65
1707.23 61
1707.33 59
1707.42 59
1707.52 62
1707.61 68
1707.71 79
1707.80 91
1707.90 105
1707.99 118
1708.09 130
1708.18 139
1708.28 144
1708.37 145
1708.46 143
1708.56 139
1708.65 134
1708.75 129
1708.84 123
1708.94 118
1709.03 114
1709.13 110
1709.22 108
1709.32 107
1709.41 108
1709.51 112
1709.60 118
1709.70 127
1709.79 137
1709.89 146
1709.98 155
1710.08 161
1710.17 166
1710.27 169
1710.36 172
1710.45 178
1710.55 186
1710.64 197
1710.74 212
1710.83 229
1710.93 245
1711.02 257
1711.12 266
1711.21 271
1711.31 272
1711.40 270
1711.50 268
1711.59 265
1711.69 262
1711.78 259
1711.88 253
1711.97 246
1712.07 235
1712.16 223
1712.26 212
1712.35 202
1712.45 197
1712.54 197
1712.64 203
1712.73 212
1712.83 222
1712.92 232
1713.02 240
1713.11 245
1713.21 248
1713.30 248
1713.39 247
1713.49 245
1713.58 242
1713.68 240
1713.77 237
1713.87 234
1713.96 232
1714.06 231
1714.15 231
1714.25 233
1714.34 236
1714.44 240
1714.53 243
1714.63 245
1714.72 245
1714.82 244
1714.91 240
1715.01 236
1715.10 231
1715.20 226
1715.29 223
1715.39 220
1715.48 218
1715.58 216
1715.67 215
1715.77 213
1715.86 211
1715.96 208
1716.05 205
1716.15 200
1716.24 195
1716.34 189
1716.43 184
1716.53 178
1716.62 173
1716.72 169
1716.81 167
1716.91 165
1717.00 163
1717.10 160
1717.19 155
1717.29 147
1717.38 138
1717.48 128
1717.57 120
1717.67 116
1717.76 116
1717.86 122
1717.95 132
1718.05 143
1718.14 152
1718.24 158
1718.33 158
1718.43 152
1718.52 142
1718.62 130
1718.71 116
1718.81 102
1718.90 87
1719.00 73
1719.09 58
1719.19 43
1719.28 29
1719.38 18
1719.47 13
1719.57 16
1719.66 26
1719.76 42
1719.85 61
1719.95 80
1720.04 96
1720.14 106
1720.23 110
1720.33 108
1720.42 102
1720.52 93
1720.61 84
1720.71 75
1720.80 67
1720.90 61
1720.99 55
1721.09 49
1721.18 42
1721.28 33
1721.37 21
1721.47 8
1721.56 0
1721.66 0
1721.75 0
1721.85 0
1721.95 0
1722.04 0
1722.14 0
1722.23 0
1722.33 9
1722.42 29
1722.52 49
1722.61 67
1722.71 81
1722.80 90
1722.90 95
1722.99 95
1723.09 91
1723.18 85
1723.28 78
1723.37 69
1723.47 62
1723.56 56
1723.66 52
1723.75 50
1723.85 51
1723.94 52
1724.04 53
1724.13 52
1724.23 48
1724.32 41
1724.42 32
1724.51 23
1724.61 16
1724.70 12
1724.80 13
1724.90 18
1724.99 25
1725.09 35
1725.18 46
1725.28 56
1725.37 67
1725.47 76
1725.56 86
1725.66 95
1725.75 104
1725.85 113
1725.94 124
1726.04 137
1726.13 151
1726.23 165
1726.32 179
1726.42 190
1726.51 197
1726.61 201
1726.70 201
1726.80 202
1726.89 204
1726.99 210
1727.09 222
1727.18 237
1727.28 255
1727.37 274
1727.47 289
1727.56 299
1727.66 303
1727.75 302
1727.85 297
1727.94 289
1728.04 280
1728.13 271
1728.23 263
1728.32 258
1728.42 254
1728.51 254
1728.61 257
1728.71 262
1728.80 268
1728.90 273
1728.99 274
1729.09 268
1729.18 256
1729.28 237
1729.37 213
1729.47 188
1729.56 164
1729.66 146
1729.75 133
1729.85 125
1729.94 121
1730.04 118
1730.14 114
1730.23 109
1730.33 104
1730.42 98
1730.52 93
1730.61 90
1730.71 90
1730.80 93
1730.90 99
1730.99 106
1731.09 115
1731.18 123
1731.28 132
1731.37 139
1731.47 145
1731.57 149
1731.66 152
1731.76 154
1731.85 158
1731.95 164
1732.04 173
1732.14 185
1732.23 198
1732.33 211
1732.42 220
1732.52 222
1732.61 216
1732.71 201
1732.81 180
1732.90 155
1733.00 129
1733.09 107
1733.19 89
1733.28 77
1733.38 68
1733.47 62
1733.57 55
1733.66 48
1733.76 40
1733.86 31
1733.95 23
1734.05 19
1734.14 20
1734.24 25
1734.33 34
1734.43 46
1734.52 59
1734.62 74
1734.71 88
1734.81 100
1734.91 110
1735.00 117
1735.10 118
1735.19 115
1735.29 106
1735.38 94
1735.48 80
1735.57 68
1735.67 59
1735.77 53
1735.86 51
1735.96 52
1736.05 55
1736.15 59
1736.24 62
1736.34 66
1736.43 70
1736.53 75
1736.62 79
1736.72 83
1736.82 87
1736.91 91
1737.01 93
1737.10 94
1737.20 94
1737.29 92
1737.39 86
1737.48 77
1737.58 64
1737.68 48
1737.77 29
1737.87 10
1737.96 0
1738.06 0
1738.15 0
1738.25 0
1738.34 0
1738.44 0
1738.54 0
1738.63 0
1738.73 4
1738.82 15
1738.92 26
1739.01 39
1739.11 54
1739.20 72
1739.30 94
1739.40 117
1739.49 139
1739.59 157
1739.68 170
1739.78 176
1739.87 175
1739.97 168
1740.07 157
1740.16 143
1740.26 129
1740.35 116
1740.45 105
1740.54 98
1740.64 95
1740.73 99
1740.83 108
1740.93 122
1741.02 140
1741.12 158
1741.21 175
1741.31 188
1741.40 196
1741.50 199
1741.60 199
1741.69 197
1741.79 194
1741.88 191
1741.98 188
1742.07 184
1742.17 178
1742.27 170
1742.36 159
1742.46 145
1742.55 132
1742.65 118
1742.74 106
1742.84 96
1742.93 89
1743.03 84
1743.13 82
1743.22 80
1743.32 81
1743.41 84
1743.51 89
1743.60 95
1743.70 102
1743.80 109
1743.89 114
1743.99 116
1744.08 115
1744.18 112
1744.27 106
1744.37 99
1744.47 93
1744.56 88
1744.66 87
1744.75 87
1744.85 91
1744.95 96
1745.04 102
1745.14 107
1745.23 111
1745.33 115
1745.42 119
1745.52 123
1745.62 130
1745.71 138
1745.81 149
1745.90 161
1746.00 173
1746.09 183
1746.19 190
1746.29 192
1746.38 189
1746.48 180
1746.57 167
1746.67 149
1746.76 130
1746.86 110
1746.96 92
1747.05 77
1747.15 66
1747.24 60
1747.34 57
1747.44 58
1747.53 59
1747.63 61
1747.72 63
1747.82 65
1747.91 69
1748.01 75
1748.11 84
1748.20 95
1748.30 107
1748.39 118
1748.49 125
1748.59 128
1748.68 125
1748.78 119
1748.87 110
1748.97 101
1749.06 94
1749.16 89
1749.26 89
1749.35 92
1749.45 99
1749.54 108
1749.64 119
1749.74 130
1749.83 139
1749.93 146
1750.02 149
1750.12 147
1750.22 141
1750.31 133
1750.41 122
1750.50 113
1750.60 107
1750.70 106
1750.79 111
1750.89 121
1750.98 135
1751.08 150
1751.17 163
1751.27 173
1751.37 177
1751.46 176
1751.56 171
1751.65 164
1751.75 156
1751.85 149
1751.94 144
1752.04 139
1752.13 135
1752.23 133
1752.33 132
1752.42 134
1752.52 137
1752.61 141
1752.71 144
1752.81 143
1752.90 138
1753.00 127
1753.09 111
1753.19 91
1753.29 70
1753.38 51
1753.48 34
1753.57 21
1753.67 11
1753.77 5
1753.86 2
1753.96 2
1754.05 5
1754.15 12
1754.25 22
1754.34 34
1754.44 47
1754.53 59
1754.63 68
1754.73 75
1754.82 79
1754.92 80
1755.01 80
1755.11 78
1755.21 74
1755.30 68
1755.40 59
1755.49 49
1755.59 39
1755.69 30
1755.78 23
1755.88 18
1755.97 16
1756.07 13
1756.17 11
1756.26 8
1756.36 3
1756.45 0
1756.55 0
1756.65 0
1756.74 0
1756.84 0
1756.93 0
1757.03 0
1757.13 0
1757.22 1
1757.32 7
1757.42 15
1757.51 25
1757.61 36
1757.70 46
1757.80 56
1757.90 64
1757.99 71
1758.09 77
1758.18 84
1758.28 92
1758.38 102
1758.47 115
1758.57 130
1758.66 145
1758.76 160
1758.86 171
1758.95 179
1759.05 181
1759.15 178
1759.24 170
1759.34 157
1759.43 141
1759.53 123
1759.63 106
1759.72 89
1759.82 75
1759.91 63
1760.01 56
1760.11 53
1760.20 56
1760.30 63
1760.40 73
1760.49 86
1760.59 98
1760.68 108
1760.78 115
1760.88 119
1760.97 122
1761.07 127
1761.16 134
1761.26 145
1761.36 159
1761.45 175
1761.55 190
1761.65 202
1761.74 209
1761.84 212
1761.93 212
1762.03 210
1762.13 209
1762.22 211
1762.32 215
1762.42 221
1762.51 228
1762.61 235
1762.70 239
1762.80 240
1762.90 236
1762.99 228
1763.09 216
1763.19 199
1763.28 179
1763.38 157
1763.47 134
1763.57 113
1763.67 94
1763.76 78
1763.86 68
1763.96 65
1764.05 68
1764.15 77
1764.24 92
1764.34 111
1764.44 133
1764.53 156
1764.63 177
1764.73 193
1764.82 203
1764.92 206
1765.01 203
1765.11 194
1765.21 182
1765.30 169
1765.40 158
1765.50 150
1765.59 146
1765.69 146
1765.79 148
1765.88 152
1765.98 155
1766.07 155
1766.17 152
1766.27 146
1766.36 138
1766.46 129
1766.56 121
1766.65 117
1766.75 117
1766.85 121
1766.94 130
1767.04 143
1767.13 157
1767.23 173
1767.33 188
1767.42 202
1767.52 214
1767.62 224
1767.71 232
1767.81 238
1767.91 242
1768.00 245
1768.10 247
1768.19 247
1768.29 244
1768.39 240
1768.48 233
1768.58 224
1768.68 214
1768.77 204
1768.87 195
1768.97 187
1769.06 182
1769.16 178
1769.25 176
1769.35 174
1769.45 172
1769.54 168
1769.64 161
1769.74 152
1769.83 140
1769.93 126
1770.03 113
1770.12 100
1770.22 90
1770.32 83
1770.41 80
1770.51 81
1770.60 85
1770.70 90
1770.80 95
1770.89 98
1770.99 98
1771.09 95
1771.18 89
1771.28 80
1771.38 71
1771.47 64
1771.57 59
1771.67 57
1771.76 59
1771.86 65
1771.96 74
1772.05 85
1772.15 97
1772.25 108
1772.34 116
1772.44 121
1772.53 121
1772.63 116
1772.73 108
1772.82 98
1772.92 87
1773.02 78
1773.11 72
1773.21 70
1773.31 73
1773.40 81
1773.50 92
1773.60 105
1773.69 118
1773.79 129
1773.89 136
1773.98 139
1774.08 138
1774.18 134
1774.27 128
1774.37 122
1774.47 116
1774.56 109
1774.66 103
1774.75 96
1774.85 90
1774.95 84
1775.04 81
1775.14 80
1775.24 81
1775.33 86
1775.43 92
1775.53 98
1775.62 102
1775.72 103
1775.82 99
1775.91 91
1776.01 77
1776.11 57
1776.20 35
1776.30 10
1776.40 0
1776.49 0
1776.59 0
1776.69 0
1776.78 0
1776.88 0
1776.98 0
1777.07 0
1777.17 19
1777.27 46
1777.36 69
1777.46 87
1777.56 97
1777.65 99
1777.75 94
1777.85 84
1777.94 72
1778.04 61
1778.14 55
1778.23 54
1778.33 59
1778.43 68
1778.52 79
1778.62 87
1778.72 92
1778.81 92
1778.91 88
1779.01 79
1779.10 68
1779.20 57
1779.30 46
1779.39 35
1779.49 24
1779.59 13
1779.68 3
1779.78 0
1779.88 0
1779.97 0
1780.07 0
1780.17 0
1780.26 0
1780.36 0
1780.46 0
1780.55 9
1780.65 16
1780.75 21
1780.84 26
1780.94 30
1781.04 34
1781.13 39
1781.23 45
1781.33 52
1781.42 58
1781.52 63
1781.62 67
1781.71 70
1781.81 71
1781.91 72
1782.00 72
1782.10 73
1782.20 74
1782.30 77
1782.39 80
1782.49 86
1782.59 93
1782.68 101
1782.78 110
1782.88 120
1782.97 128
1783.07 133
1783.17 136
1783.26 133
1783.36 126
1783.46 115
1783.55 101
1783.65 88
1783.75 77
1783.84 70
1783.94 68
1784.04 69
1784.13 73
1784.23 78
1784.33 81
1784.42 81
1784.52 78
1784.62 72
1784.72 64
1784.81 54
1784.91 43
1785.01 33
1785.10 22
1785.20 13
1785.30 5
1785.39 0
1785.49 0
1785.59 0
1785.68 0
1785.78 0
1785.88 0
1785.97 0
1786.07 0
1786.17 0
1786.27 0
1786.36 4
1786.46 10
1786.56 17
1786.65 22
1786.75 25
1786.85 24
1786.94 20
1787.04 15
1787.14 10
1787.23 8
1787.33 12
1787.43 22
1787.52 38
1787.62 58
1787.72 81
1787.82 103
1787.91 122
1788.01 136
1788.11 144
1788.20 145
1788.30 140
1788.40 130
1788.49 116
1788.59 101
1788.69 87
1788.78 77
1788.88 70
1788.98 68
1789.08 67
1789.17 67
1789.27 66
1789.37 63
1789.46 60
1789.56 57
1789.66 56
1789.75 61
1789.85 69
1789.95 82
1790.05 96
1790.14 109
1790.24 119
1790.34 123
1790.43 121
1790.53 114
1790.63 100
1790.72 83
1790.82 63
1790.92 43
1791.02 23
1791.11 6
1791.21 0
1791.31 0
1791.40 0
1791.50 0
1791.60 0
1791.69 0
1791.79 0
1791.89 1
1791.99 8
1792.08 17
1792.18 26
1792.28 38
1792.37 51
1792.47 66
1792.57 83
1792.67 101
1792.76 120
1792.86 140
1792.96 158
1793.05 174
1793.15 186
1793.25 193
1793.34 194
1793.44 191
1793.54 184
1793.64 174
1793.73 162
1793.83 148
1793.93 132
1794.02 113
1794.12 92
1794.22 69
1794.32 45
1794.41 22
1794.51 3
1794.61 0
1794.70 0
1794.80 0
1794.90 0
1795.00 0
1795.09 0
1795.19 0
1795.29 0
1795.38 0
1795.48 7
1795.58 18
1795.67 30
1795.77 44
1795.87 57
1795.97 69
1796.06 78
1796.16 84
1796.26 90
1796.35 96
1796.45 103
1796.55 112
1796.65 121
1796.74 131
1796.84 140
1796.94 147
1797.04 152
1797.13 154
1797.23 153
1797.33 152
1797.42 149
1797.52 145
1797.62 142
1797.72 137
1797.81 132
1797.91 126
1798.01 120
1798.10 114
1798.20 109
1798.30 105
1798.40 102
1798.49 99
1798.59 97
1798.69 94
1798.78 90
1798.88 86
1798.98 81
1799.08 77
1799.17 74
1799.27 71
1799.37 68
1799.47 64
1799.56 60
1799.66 54
1799.76 47
1799.85 40
1799.95 34
1800.05 29
1800.15 25
1800.24 20
1800.34 13
1800.44 4
1800.54 0
1800.63 0
1800.73 0
1800.83 0
1800.92 0
1801.02 0
1801.12 0
1801.22 6
1801.31 21
1801.41 34
1801.51 44
1801.61 49
1801.70 51
1801.80 49
1801.90 44
1801.99 37
1802.09 27
1802.19 17
1802.29 7
1802.38 0
1802.48 0
1802.58 0
1802.68 0
1802.77 5
1802.87 17
1802.97 31
1803.06 44
1803.16 56
1803.26 65
1803.36 70
1803.45 74
1803.55 76
1803.65 79
1803.75 81
1803.84 83
1803.94 84
1804.04 83
1804.14 78
1804.23 71
1804.33 60
1804.43 47
1804.53 36
1804.62 26
1804.72 20
1804.82 18
1804.91 18
1805.01 20
1805.11 24
1805.21 28
1805.30 33
1805.40 39
1805.50 46
1805.60 54
1805.69 63
1805.79 72
1805.89 80
1805.99 88
1806.08 95
1806.18 102
1806.28 110
1806.38 119
1806.47 128
1806.57 139
1806.67 149
1806.77 157
1806.86 164
1806.96 167
1807.06 167
1807.16 163
1807.25 157
1807.35 149
1807.45 142
1807.55 136
1807.64 133
1807.74 131
1807.84 132
1807.93 133
1808.03 134
1808.13 132
1808.23 129
1808.32 122
1808.42 115
1808.52 107
1808.62 101
1808.71 97
1808.81 96
1808.91 98
1809.01 100
1809.10 101
1809.20 99
1809.30 92
1809.40 80
1809.49 64
1809.59 46
1809.69 28
1809.79 14
1809.88 4
1809.98 0
1810.08 0
1810.18 0
1810.27 1
1810.37 0
1810.47 0
1810.57 0
1810.67 0
1810.76 0
1810.86 0
1810.96 0
1811.06 8
1811.15 20
1811.25 32
1811.35 41
1811.45 47
1811.54 49
1811.64 47
1811.74 43
1811.84 39
1811.93 37
1812.03 36
1812.13 37
1812.23 39
1812.32 41
1812.42 43
1812.52 44
1812.62 44
1812.71 45
1812.81 46
1812.91 50
1813.01 58
1813.10 70
1813.20 86
1813.30 103
1813.40 121
1813.49 139
1813.59 155
1813.69 169
1813.79 180
1813.89 191
1813.98 202
1814.08 214
1814.18 227
1814.28 240
1814.37 254
1814.47 268
1814.57 280
1814.67 289
1814.76 295
1814.86 300
1814.96 301
1815.06 301
1815.15 296
1815.25 289
1815.35 279
1815.45 265
1815.55 247
1815.64 227
1815.74 205
1815.84 183
1815.94 160
1816.03 138
1816.13 117
1816.23 98
1816.33 79
1816.42 62
1816.52 47
1816.62 35
1816.72 24
1816.82 16
1816.91 10
1817.01 4
1817.11 0
1817.21 0
1817.30 0
1817.40 0
1817.50 0
1817.60 0
1817.69 0
1817.79 0
1817.89 11
1817.99 30
1818.09 49
1818.18 65
1818.28 78
1818.38 85
1818.48 89
1818.57 88
1818.67 84
1818.77 77
1818.87 70
1818.97 62
1819.06 56
1819.16 50
1819.26 45
1819.36 40
1819.45 34
1819.55 28
1819.65 21
1819.75 14
1819.85 7
1819.94 1
1820.04 0
1820.14 0
1820.24 0
1820.33 0
1820.43 0
1820.53 0
1820.63 0
1820.73 0
1820.82 0
1820.92 0
1821.02 7
1821.12 17
1821.21 30
1821.31 44
1821.41 56
1821.51 67
1821.61 76
1821.70 83
1821.80 89
1821.90 95
1822.00 101
1822.10 108
1822.19 116
1822.29 123
1822.39 129
1822.49 134
1822.58 138
1822.68 140
1822.78 142
1822.88 142
1822.98 143
1823.07 143
1823.17 142
1823.27 140
1823.37 140
1823.47 140
1823.56 143
1823.66 147
1823.76 153
1823.86 160
1823.95 167
1824.05 171
1824.15 171
1824.25 167
1824.35 159
1824.44 149
1824.54 137
1824.64 123
1824.74 109
1824.84 96
1824.93 85
1825.03 75
1825.13 68
1825.23 63
1825.33 61
1825.42 61
1825.52 64
1825.62 67
1825.72 71
1825.82 74
1825.91 77
1826.01 78
1826.11 79
1826.21 79
1826.31 79
1826.40 79
1826.50 80
1826.60 83
1826.70 86
1826.80 89
1826.89 93
1826.99 94
1827.09 93
1827.19 89
1827.29 83
1827.38 76
1827.48 70
1827.58 67
1827.68 68
1827.78 73
1827.87 82
1827.97 93
1828.07 105
1828.17 114
1828.27 120
1828.36 123
1828.46 123
1828.56 121
1828.66 118
1828.76 116
1828.85 115
1828.95 113
1829.05 110
1829.15 107
1829.25 102
1829.34 97
1829.44 93
1829.54 90
1829.64 89
1829.74 89
1829.83 88
1829.93 87
1830.03 83
1830.13 77
1830.23 68
1830.32 57
1830.42 45
1830.52 33
1830.62 23
1830.72 13
1830.81 4
1830.91 0
1831.01 0
1831.11 0
1831.21 0
1831.30 0
1831.40 7
1831.50 17
1831.60 28
1831.70 38
1831.80 47
1831.89 53
1831.99 56
1832.09 56
1832.19 53
1832.29 48
1832.38 41
1832.48 33
1832.58 27
1832.68 25
1832.78 26
1832.87 30
1832.97 37
1833.07 44
1833.17 49
1833.27 52
1833.37 50
1833.46 44
1833.56 35
1833.66 27
1833.76 19
1833.86 15
1833.95 14
1834.05 18
1834.15 26
1834.25 36
1834.35 49
1834.45 64
1834.54 79
1834.64 96
1834.74 115
1834.84 134
1834.94 153
1835.03 170
1835.13 184
1835.23 194
1835.33 198
1835.43 198
1835.53 195
1835.62 190
1835.72 187
1835.82 186
1835.92 186
1836.02 187
1836.11 185
1836.21 180
1836.31 170
1836.41 156
1836.51 138
1836.61 119
1836.70 102
1836.80 88
1836.90 77
1837.00 69
1837.10 64
1837.20 61
1837.29 59
1837.39 58
1837.49 57
1837.59 58
1837.69 60
1837.78 63
1837.88 68
1837.98 74
1838.08 81
1838.18 87
1838.28 94
1838.37 99
1838.47 104
1838.57 107
1838.67 109
1838.77 111
1838.87 112
1838.96 113
1839.06 113
1839.16 111
1839.26 107
1839.36 101
1839.46 94
1839.55 86
1839.65 78
1839.75 74
1839.85 74
1839.95 79
1840.05 90
1840.14 106
1840.24 127
1840.34 148
1840.44 167
1840.54 181
1840.64 189
1840.73 189
1840.83 182
1840.93 168
1841.03 151
1841.13 133
1841.23 116
1841.32 102
1841.42 91
1841.52 84
1841.62 80
1841.72 78
1841.82 77
1841.91 74
1842.01 71
1842.11 65
1842.21 57
1842.31 46
1842.41 33
1842.50 19
1842.60 6
1842.70 0
1842.80 0
1842.90 0
1843.00 0
1843.10 0
1843.19 0
1843.29 0
1843.39 0
1843.49 0
1843.59 4
1843.69 10
1843.78 20
1843.88 32
1843.98 49
1844.08 67
1844.18 86
1844.28 104
1844.37 118
1844.47 129
1844.57 135
1844.67 139
1844.77 139
1844.87 138
1844.97 137
1845.06 135
1845.16 132
1845.26 127
1845.36 120
1845.46 109
1845.56 97
1845.65 84
1845.75 71
1845.85 60
1845.95 51
1846.05 45
1846.15 43
1846.25 43
1846.34 47
1846.44 52
1846.54 59
1846.64 65
1846.74 71
1846.84 75
1846.94 77
1847.03 78
1847.13 77
1847.23 76
1847.33 73
1847.43 70
1847.53 65
1847.62 60
1847.72 52
1847.82 44
1847.92 36
1848.02 28
1848.12 23
1848.22 21
1848.31 23
1848.41 30
1848.51 41
1848.61 55
1848.71 70
1848.81 84
1848.91 95
1849.00 104
1849.10 110
1849.20 115
1849.30 120
1849.40 127
1849.50 135
1849.60 146
1849.69 157
1849.79 168
1849.89 178
1849.99 186
1850.09 192
1850.19 197
1850.29 199
1850.38 200
1850.48 199
1850.58 196
1850.68 193
1850.78 189
1850.88 186
1850.98 185
1851.08 185
1851.17 187
1851.27 189
1851.37 188
1851.47 184
1851.57 175
1851.67 160
1851.77 142
1851.86 123
1851.96 106
1852.06 91
1852.16 82
1852.26 78
1852.36 78
1852.46 83
1852.55 90
1852.65 98
1852.75 106
1852.85 114
1852.95 122
1853.05 129
1853.15 134
1853.25 137
1853.34 137
1853.44 135
1853.54 131
1853.64 125
1853.74 119
1853.84 114
1853.94 110
1854.04 109
1854.13 110
1854.23 114
1854.33 118
1854.43 124
1854.53 132
1854.63 141
1854.73 153
1854.82 167
1854.92 181
1855.02 195
1855.12 206
1855.22 211
1855.32 211
1855.42 204
1855.52 194
1855.61 181
1855.71 170
1855.81 163
1855.91 160
1856.01 163
1856.11 170
1856.21 177
1856.31 182
1856.40 182
1856.50 176
1856.60 163
1856.70 146
1856.80 126
1856.90 106
1857.00 90
1857.10 79
1857.19 73
1857.29 72
1857.39 75
1857.49 81
1857.59 88
1857.69 97
1857.79 105
1857.89 114
1857.99 121
1858.08 126
1858.18 129
1858.28 127
1858.38 122
1858.48 112
1858.58 101
1858.68 87
1858.78 73
1858.87 59
1858.97 46
1859.07 36
1859.17 29
1859.27 26
1859.37 29
1859.47 39
1859.57 53
1859.67 71
1859.76 87
1859.86 100
1859.96 107
1860.06 108
1860.16 102
1860.26 92
1860.36 79
1860.46 64
1860.56 49
1860.65 34
1860.75 20
1860.85 6
1860.95 0
1861.05 0
1861.15 0
1861.25 0
1861.35 0
1861.45 0
1861.54 0
1861.64 0
1861.74 6
1861.84 13
1861.94 20
1862.04 27
1862.14 34
1862.24 40
1862.34 46
1862.43 50
1862.53 53
1862.63 54
1862.73 53
1862.83 51
1862.93 49
1863.03 46
1863.13 43
1863.23 39
1863.32 32
1863.42 23
1863.52 12
1863.62 1
1863.72 0
1863.82 0
1863.92 0
1864.02 0
1864.12 3
1864.22 19
1864.31 38
1864.41 55
1864.51 69
1864.61 78
1864.71 81
1864.81 81
1864.91 78
1865.01 76
1865.11 76
1865.21 79
1865.30 85
1865.40 93
1865.50 101
1865.60 109
1865.70 117
1865.80 123
1865.90 131
1866.00 140
1866.10 151
1866.20 163
1866.29 175
1866.39 185
1866.49 192
1866.59 195
1866.69 193
1866.79 187
1866.89 179
1866.99 170
1867.09 163
1867.19 158
1867.28 156
1867.38 156
1867.48 159
1867.58 161
1867.68 163
1867.78 163
1867.88 161
1867.98 156
1868.08 151
1868.18 145
1868.28 138
1868.37 132
1868.47 125
1868.57 117
1868.67 108
1868.77 98
1868.87 85
1868.97 71
1869.07 56
1869.17 40
1869.27 25
1869.37 12
1869.46 4
1869.56 0
1869.66 0
1869.76 3
1869.86 9
1869.96 15
1870.06 21
1870.16 25
1870.26 28
1870.36 30
1870.46 30
1870.56 29
1870.65 25
1870.75 20
1870.85 13
1870.95 6
1871.05 0
1871.15 0
1871.25 0
1871.35 1
1871.45 7
1871.55 15
1871.65 22
1871.74 27
1871.84 29
1871.94 30
1872.04 30
1872.14 30
1872.24 30
1872.34 29
1872.44 28
1872.54 26
1872.64 22
1872.74 19
1872.84 17
1872.94 18
1873.03 22
1873.13 30
1873.23 40
1873.33 53
1873.43 66
1873.53 79
1873.63 92
1873.73 104
1873.83 116
1873.93 129
1874.03 140
1874.13 150
1874.23 159
1874.32 165
1874.42 169
1874.52 171
1874.62 172
1874.72 170
1874.82 166
1874.92 161
1875.02 152
1875.12 142
1875.22 129
1875.32 116
1875.42 101
1875.52 88
1875.61 75
1875.71 62
1875.81 50
1875.91 38
1876.01 27
1876.11 16
1876.21 5
1876.31 0
1876.41 0
1876.51 0
1876.61 0
1876.71 0
1876.81 0
1876.91 0
1877.00 0
1877.10 0
1877.20 9
1877.30 28
1877.40 54
1877.50 85
1877.60 118
1877.70 151
1877.80 180
1877.90 203
1878.00 219
1878.10 228
1878.20 231
1878.30 228
1878.40 221
1878.49 210
1878.59 195
1878.69 177
1878.79 156
1878.89 133
1878.99 111
1879.09 91
1879.19 75
1879.29 63
1879.39 57
1879.49 57
1879.59 62
1879.69 73
1879.79 88
1879.89 105
1879.99 123
1880.08 139
1880.18 151
1880.28 157
1880.38 157
1880.48 151
1880.58 142
1880.68 133
1880.78 125
1880.88 120
1880.98 120
1881.08 124
1881.18 132
1881.28 142
1881.38 153
1881.48 161
1881.58 167
1881.68 170
1881.77 169
1881.87 166
1881.97 159
1882.07 151
1882.17 142
1882.27 133
1882.37 125
1882.47 121
1882.57 123
1882.67 131
1882.77 145
1882.87 164
1882.97 187
1883.07 210
1883.17 230
1883.27 244
1883.37 250
1883.47 247
1883.57 236
1883.66 220
1883.76 200
1883.86 178
1883.96 158
1884.06 141
1884.16 128
1884.26 121
1884.36 118
1884.46 122
1884.56 130
1884.66 143
1884.76 159
1884.86 176
1884.96 193
1885.06 208
1885.16 222
1885.26 233
1885.36 242
1885.46 250
1885.56 256
1885.66 260
1885.75 262
1885.85 262
1885.95 258
1886.05 252
1886.15 245
1886.25 235
1886.35 224
1886.45 212
1886.55 197
1886.65 181
1886.75 163
1886.85 144
1886.95 126
1887.05 110
1887.15 99
1887.25 93
1887.35 93
1887.45 100
1887.55 113
1887.65 129
1887.75 148
1887.85 166
1887.95 182
1888.04 194
1888.14 201
1888.24 202
1888.34 198
1888.44 188
1888.54 173
1888.64 153
1888.74 130
1888.84 103
1888.94 75
1889.04 47
1889.14 22
1889.24 1
1889.34 0
1889.44 0
1889.54 0
1889.64 0
1889.74 0
1889.84 0
1889.94 0
1890.04 2
1890.14 11
1890.24 18
1890.34 24
1890.44 26
1890.54 26
1890.64 22
1890.74 16
1890.83 10
1890.93 5
1891.03 2
1891.13 2
1891.23 6
1891.33 12
1891.43 22
1891.53 34
1891.63 47
1891.73 60
1891.83 72
1891.93 83
1892.03 93
1892.13 100
1892.23 107
1892.33 114
1892.43 122
1892.53 131
1892.63 141
1892.73 151
1892.83 158
1892.93 162
1893.03 164
1893.13 163
1893.23 161
1893.33 161
1893.43 165
1893.53 174
1893.63 186
1893.73 201
1893.83 215
1893.93 227
1894.03 233
1894.13 232
1894.23 226
1894.33 215
1894.42 205
1894.52 198
1894.62 198
1894.72 207
1894.82 225
1894.92 250
1895.02 278
1895.12 304
1895.22 324
1895.32 335
1895.42 336
1895.52 330
1895.62 317
1895.72 300
1895.82 281
1895.92 263
1896.02 244
1896.12 226
1896.22 209
1896.32 193
1896.42 179
1896.52 169
1896.62 162
1896.72 159
1896.82 159
1896.92 161
1897.02 165
1897.12 169
1897.22 175
1897.32 181
1897.42 187
1897.52 193
1897.62 198
1897.72 203
1897.82 207
1897.92 210
1898.02 213
1898.12 217
1898.22 221
1898.32 225
1898.42 230
1898.52 234
1898.62 238
1898.72 241
1898.82 244
1898.92 247
1899.02 251
1899.12 254
1899.22 257
1899.32 260
1899.42 262
1899.52 262
1899.62 260
1899.72 258
1899.82 254
1899.92 250
1900.02 244
1900.12 236
1900.22 224
1900.32 210
1900.42 194
1900.52 178
1900.62 165
1900.72 156
1900.82 155
1900.92 159
1901.02 169
1901.12 183
1901.22 198
1901.32 212
1901.42 223
1901.52 231
1901.62 234
1901.72 234
1901.82 232
1901.92 228
1902.02 225
1902.12 222
1902.22 221
1902.32 220
1902.42 218
1902.52 215
1902.62 211
1902.72 207
1902.82 204
1902.92 205
1903.02 209
1903.12 217
1903.22 228
1903.32 237
1903.42 243
1903.52 242
1903.62 234
1903.72 220
1903.82 202
1903.92 182
1904.02 164
1904.12 149
1904.22 140
1904.32 136
1904.42 137
1904.52 140
1904.62 146
1904.72 152
1904.82 156
1904.92 159
1905.02 159
1905.12 156
1905.22 152
1905.32 146
1905.42 141
1905.52 136
1905.62 132
1905.72 127
1905.82 120
1905.92 110
1906.02 94
1906.12 74
1906.22 51
1906.32 25
1906.42 1
1906.52 0
1906.62 0
1906.72 0
1906.82 0
1906.92 0
1907.02 0
1907.12 0
1907.22 0
1907.32 15
1907.42 31
1907.52 48
1907.62 64
1907.72 80
1907.82 96
1907.92 111
1908.02 122
1908.12 131
1908.22 136
1908.32 139
1908.42 139
1908.52 140
1908.62 142
1908.72 147
1908.82 154
1908.92 161
1909.02 167
1909.12 171
1909.22 171
1909.32 168
1909.42 161
1909.52 152
1909.62 143
1909.72 136
1909.82 131
1909.92 130
1910.02 131
1910.12 134
1910.22 137
1910.32 137
1910.42 133
1910.52 125
1910.62 113
1910.72 100
1910.82 89
1910.92 81
1911.02 80
1911.12 85
1911.22 95
1911.32 108
1911.42 120
1911.52 129
1911.62 134
1911.73 135
1911.83 134
1911.93 130
1912.03 127
1912.13 125
1912.23 126
1912.33 129
1912.43 135
1912.53 143
1912.63 154
1912.73 167
1912.83 182
1912.93 197
1913.03 214
1913.13 231
1913.23 246
1913.33 258
1913.43 265
1913.53 264
1913.63 253
1913.73 233
1913.83 206
1913.93 176
1914.03 147
1914.13 123
1914.23 106
1914.33 97
1914.43 91
1914.53 88
1914.63 83
1914.73 74
1914.83 61
1914.93 46
1915.03 33
1915.13 22
1915.23 16
1915.33 16
1915.44 20
1915.54 27
1915.64 36
1915.74 45
1915.84 54
1915.94 64
1916.04 75
1916.14 89
1916.24 103
1916.34 118
1916.44 132
1916.54 143
1916.64 150
1916.74 153
1916.84 155
1916.94 156
1917.04 158
1917.14 163
1917.24 169
1917.34 177
1917.44 186
1917.54 195
1917.64 201
1917.74 206
1917.84 208
1917.94 209
1918.04 209
1918.15 210
1918.25 212
1918.35 218
1918.45 227
1918.55 240
1918.65 256
1918.75 273
1918.85 289
1918.95 305
1919.05 318
1919.15 327
1919.25 334
1919.35 338
1919.45 340
1919.55 343
1919.65 346
1919.75 349
1919.85 353
1919.95 359
1920.05 365
1920.15 373
1920.25 384
1920.35 397
1920.45 414
1920.56 433
1920.66 450
1920.76 463
1920.86 467
1920.96 462
1921.06 445
1921.16 420
1921.26 390
1921.36 361
1921.46 338
1921.56 325
1921.66 321
1921.76 325
1921.86 333
1921.96 340
1922.06 343
1922.16 337
1922.26 322
1922.36 300
1922.46 273
1922.57 244
1922.67 217
1922.77 194
1922.87 177
1922.97 164
1923.07 157
1923.17 153
1923.27 153
1923.37 154
1923.47 156
1923.57 160
1923.67 165
1923.77 170
1923.87 175
1923.97 180
1924.07 184
1924.17 187
1924.27 190
1924.37 191
1924.48 190
1924.58 188
1924.68 182
1924.78 174
1924.88 164
1924.98 153
1925.08 143
1925.18 135
1925.28 130
1925.38 128
1925.48 128
1925.58 130
1925.68 131
1925.78 132
1925.88 131
1925.98 129
1926.08 126
1926.19 124
1926.29 122
1926.39 120
1926.49 118
1926.59 113
1926.69 107
1926.79 101
1926.89 94
1926.99 91
1927.09 93
1927.19 100
1927.29 113
1927.39 131
1927.49 151
1927.59 171
1927.69 188
1927.80 201
1927.90 209
1928.00 211
1928.10 208
1928.20 199
1928.30 185
1928.40 168
1928.50 148
1928.60 127
1928.70 108
1928.80 93
1928.90 81
1929.00 74
1929.10 71
1929.20 70
1929.31 69
1929.41 67
1929.51 64
1929.61 62
1929.71 60
1929.81 62
1929.91 67
1930.01 76
1930.11 87
1930.21 99
1930.31 111
1930.41 120
1930.51 128
1930.61 135
1930.72 141
1930.82 147
1930.92 152
1931.02 156
1931.12 157
1931.22 152
1931.32 142
1931.42 124
1931.52 102
1931.62 77
1931.72 50
1931.82 26
1931.92 5
1932.02 0
1932.13 0
1932.23 0
1932.33 0
1932.43 0
1932.53 0
1932.63 0
1932.73 0
1932.83 0
1932.93 11
1933.03 26
1933.13 45
1933.23 67
1933.33 89
1933.44 112
1933.54 134
1933.64 153
1933.74 167
1933.84 177
1933.94 181
1934.04 181
1934.14 178
1934.24 175
1934.34 174
1934.44 176
1934.54 181
1934.65 187
1934.75 192
1934.85 194
1934.95 189
1935.05 179
1935.15 162
1935.25 143
1935.35 123
1935.45 106
1935.55 92
1935.65 82
1935.75 75
1935.86 68
1935.96 61
1936.06 53
1936.16 43
1936.26 32
1936.36 22
1936.46 12
1936.56 5
1936.66 1
1936.76 0
1936.86 0
1936.97 2
1937.07 4
1937.17 6
1937.27 9
1937.37 13
1937.47 19
1937.57 29
1937.67 43
1937.77 60
1937.87 79
1937.97 96
1938.08 108
1938.18 113
1938.28 110
1938.38 99
1938.48 84
1938.58 69
1938.68 58
1938.78 54
1938.88 59
1938.98 71
1939.08 88
1939.19 107
1939.29 123
1939.39 136
1939.49 143
1939.59 146
1939.69 147
1939.79 147
1939.89 147
1939.99 149
1940.09 152
1940.19 155
1940.30 160
1940.40 166
1940.50 174
1940.60 185
1940.70 200
1940.80 217
1940.90 233
1941.00 247
1941.10 254
1941.20 254
1941.31 244
1941.41 227
1941.51 205
1941.61 180
1941.71 158
1941.81 139
1941.91 125
1942.01 115
1942.11 108
1942.21 103
1942.32 98
1942.42 93
1942.52 90
1942.62 89
1942.72 92
1942.82 99
1942.92 112
1943.02 128
1943.12 146
1943.23 164
1943.33 181
1943.43 196
1943.53 209
1943.63 218
1943.73 225
1943.83 230
1943.93 232
1944.03 231
1944.13 229
1944.24 224
1944.34 217
1944.44 209
1944.54 199
1944.64 188
1944.74 175
1944.84 162
1944.94 151
1945.04 143
1945.15 139
1945.25 136
1945.35 135
1945.45 132
1945.55 124
1945.65 111
1945.75 90
1945.85 65
1945.95 37
1946.06 10
1946.16 0
1946.26 0
1946.36 0
1946.46 0
1946.56 0
1946.66 3
1946.76 20
1946.86 35
1946.97 46
1947.07 51
1947.17 53
1947.27 53
1947.37 54
1947.47 57
1947.57 63
1947.67 72
1947.78 81
1947.88 88
1947.98 92
1948.08 92
1948.18 88
1948.28 83
1948.38 76
1948.48 69
1948.58 65
1948.69 63
1948.79 65
1948.89 71
1948.99 81
1949.09 93
1949.19 108
1949.29 122
1949.39 135
1949.50 145
1949.60 154
1949.70 162
1949.80 167
1949.90 172
1950.00 175
1950.10 176
1950.20 174
1950.31 170
1950.41 163
1950.51 154
1950.61 145
1950.71 138
1950.81 135
1950.91 136
1951.01 142
1951.12 152
1951.22 164
1951.32 176
1951.42 185
1951.52 188
1951.62 186
1951.72 177
1951.82 163
1951.93 146
1952.03 126
1952.13 108
1952.23 91
1952.33 77
1952.43 66
1952.53 59
1952.63 55
1952.74 54
1952.84 55
1952.94 59
1953.04 64
1953.14 69
1953.24 73
1953.34 76
1953.44 78
1953.55 77
1953.65 75
1953.75 72
1953.85 67
1953.95 63
1954.05 60
1954.15 58
1954.26 58
1954.36 60
1954.46 64
1954.56 71
1954.66 78
1954.76 86
1954.86 91
1954.96 94
1955.07 92
1955.17 84
1955.27 69
1955.37 50
1955.47 27
1955.57 3
1955.67 0
1955.78 0
1955.88 0
1955.98 0
1956.08 0
1956.18 0
1956.28 0
1956.38 0
1956.49 17
1956.59 38
1956.69 57
1956.79 73
1956.89 85
1956.99 91
1957.09 91
1957.20 87
1957.30 80
1957.40 72
1957.50 65
1957.60 59
1957.70 54
1957.80 49
1957.91 44
1958.01 38
1958.11 31
1958.21 27
1958.31 25
1958.41 28
1958.51 36
1958.62 48
1958.72 61
1958.82 73
1958.92 82
1959.02 88
1959.12 89
1959.22 86
1959.33 81
1959.43 74
1959.53 66
1959.63 59
1959.73 52
1959.83 48
1959.93 46
1960.04 47
1960.14 51
1960.24 56
1960.34 60
1960.44 61
1960.54 57
1960.65 49
1960.75 35
1960.85 19
1960.95 3
1961.05 0
1961.15 0
1961.25 0
1961.36 0
1961.46 0
1961.56 7
1961.66 21
1961.76 35
1961.86 49
1961.96 60
1962.07 70
1962.17 75
1962.27 76
1962.37 71
1962.47 61
1962.57 47
1962.68 31
1962.78 16
1962.88 3
1962.98 0
1963.08 0
1963.18 0
1963.28 0
1963.39 0
1963.49 0
1963.59 0
1963.69 0
1963.79 0
1963.89 0
1964.00 9
1964.10 23
1964.20 39
1964.30 55
1964.40 66
1964.50 74
1964.61 77
1964.71 76
1964.81 71
1964.91 63
1965.01 55
1965.11 47
1965.22 39
1965.32 34
1965.42 30
1965.52 28
1965.62 27
1965.72 27
1965.83 26
1965.93 25
1966.03 23
1966.13 22
1966.23 23
1966.33 27
1966.43 35
1966.54 45
1966.64 55
1966.74 64
1966.84 69
1966.94 69
1967.04 63
1967.15 54
1967.25 41
1967.35 29
1967.45 18
1967.55 9
1967.66 3
1967.76 0
1967.86 0
1967.96 2
1968.06 6
1968.16 12
1968.27 20
1968.37 28
1968.47 35
1968.57 41
1968.67 43
1968.77 41
1968.88 35
1968.98 27
1969.08 18
1969.18 12
1969.28 9
1969.38 10
1969.49 14
1969.59 21
1969.69 28
1969.79 33
1969.89 36
1969.99 34
1970.10 30
1970.20 24
1970.30 17
1970.40 12
1970.50 10
1970.60 11
1970.71 15
1970.81 23
1970.91 31
1971.01 37
1971.11 42
1971.22 42
1971.32 38
1971.42 30
1971.52 19
1971.62 9
1971.72 0
1971.83 0
1971.93 0
1972.03 0
1972.13 2
1972.23 7
1972.34 10
1972.44 10
1972.54 7
1972.64 2
1972.74 0
1972.84 0
1972.95 0
1973.05 0
1973.15 0
1973.25 3
1973.35 9
1973.46 13
1973.56 16
1973.66 18
1973.76 21
1973.86 25
1973.96 28
1974.07 33
1974.17 37
1974.27 40
1974.37 44
1974.47 47
1974.58 51
1974.68 56
1974.78 62
1974.88 69
1974.98 75
1975.09 78
1975.19 78
1975.29 73
1975.39 62
1975.49 48
1975.59 31
1975.70 14
1975.80 0
1975.90 0
1976.00 0
1976.10 0
1976.21 0
1976.31 3
1976.41 23
1976.51 49
1976.61 78
1976.72 109
1976.82 138
1976.92 163
1977.02 181
1977.12 190
1977.23 193
1977.33 190
1977.43 184
1977.53 178
1977.63 172
1977.73 168
1977.84 165
1977.94 160
1978.04 153
1978.14 142
1978.24 129
1978.35 115
1978.45 100
1978.55 86
1978.65 74
1978.75 65
1978.86 56
1978.96 47
1979.06 38
1979.16 29
1979.26 21
1979.37 14
1979.47 11
1979.57 12
1979.67 17
1979.77 25
1979.88 36
1979.98 48
1980.08 59
1980.18 69
1980.28 78
1980.39 85
1980.49 92
1980.59 98
1980.69 105
1980.79 112
1980.90 119
1981.00 126
1981.10 133
1981.20 137
1981.30 139
1981.41 138
1981.51 132
1981.61 123
1981.71 110
1981.81 96
1981.92 83
1982.02 70
1982.12 62
1982.22 58
1982.32 58
1982.43 64
1982.53 71
1982.63 80
1982.73 90
1982.84 100
1982.94 109
1983.04 119
1983.14 129
1983.24 139
1983.35 148
1983.45 156
1983.55 160
1983.65 161
1983.75 157
1983.86 151
1983.96 142
1984.06 133
1984.16 123
1984.26 115
1984.37 108
1984.47 104
1984.57 102
1984.67 103
1984.78 105
1984.88 107
1984.98 107
1985.08 106
1985.18 101
1985.29 94
1985.39 86
1985.49 79
1985.59 75
1985.69 76
1985.80 81
1985.90 87
1986.00 95
1986.10 101
1986.21 104
1986.31 104
1986.41 101
1986.51 97
1986.61 92
1986.72 88
1986.82 84
1986.92 78
1987.02 71
1987.12 60
1987.23 46
1987.33 29
1987.43 11
1987.53 0
1987.64 0
1987.74 0
1987.84 0
1987.94 0
1988.04 5
1988.15 21
1988.25 36
1988.35 47
1988.45 54
1988.56 56
1988.66 53
1988.76 47
1988.86 40
1988.96 32
1989.07 24
1989.17 17
1989.27 12
1989.37 8
1989.48 5
1989.58 3
1989.68 1
1989.78 0
1989.88 0
1989.99 0
1990.09 0
1990.19 0
1990.29 0
1990.40 0
1990.50 5
1990.60 24
1990.70 47
1990.81 71
1990.91 95
1991.01 115
1991.11 130
1991.21 141
1991.32 146
1991.42 147
1991.52 144
1991.62 139
1991.73 135
1991.83 133
1991.93 136
1992.03 143
1992.14 154
1992.24 169
1992.34 185
1992.44 199
1992.54 210
1992.65 215
1992.75 217
1992.85 217
1992.95 216
1993.06 216
1993.16 218
1993.26 222
1993.36 226
1993.47 231
1993.57 237
1993.67 243
1993.77 250
1993.87 259
1993.98 271
1994.08 283
1994.18 295
1994.28 306
1994.39 315
1994.49 320
1994.59 321
1994.69 319
1994.80 313
1994.90 306
1995.00 298
1995.10 290
1995.21 280
1995.31 269
1995.41 257
1995.51 242
1995.62 228
1995.72 214
1995.82 202
1995.92 193
1996.03 189
1996.13 187
1996.23 186
1996.33 184
1996.43 179
1996.54 170
1996.64 160
1996.74 149
1996.84 139
1996.95 133
1997.05 131
1997.15 133
1997.25 137
1997.36 143
1997.46 147
1997.56 149
1997.66 149
1997.77 145
1997.87 141
1997.97 137
1998.07 135
1998.18 136
1998.28 142
1998.38 151
1998.48 163
1998.59 176
1998.69 189
1998.79 198
1998.89 201
1999.00 197
1999.10 186
1999.20 167
1999.30 143
1999.41 117
1999.51 92
1999.61 71
1999.71 56
1999.82 47
1999.92 45
2000.02 47
2000.12 52
2000.23 58
2000.33 63
2000.43 67
2000.53 69
2000.64 70
2000.74 71
2000.84 75
2000.94 81
2001.05 89
2001.15 99
2001.25 110
2001.35 120
2001.46 127
2001.56 131
2001.66 130
2001.76 126
2001.87 120
2001.97 114
2002.07 108
2002.17 104
2002.28 102
2002.38 103
2002.48 105
2002.59 107
2002.69 106
2002.79 103
2002.89 96
2003.00 87
2003.10 76
2003.20 64
2003.30 54
2003.41 46
2003.51 40
2003.61 37
2003.71 37
2003.82 38
2003.92 40
2004.02 43
2004.12 47
2004.23 51
2004.33 56
2004.43 61
2004.53 66
2004.64 71
2004.74 76
2004.84 79
2004.95 81
2005.05 83
2005.15 84
2005.25 85
2005.36 86
2005.46 87
2005.56 88
2005.66 90
2005.77 94
2005.87 101
2005.97 110
2006.07 123
2006.18 140
2006.28 157
2006.38 175
2006.49 189
2006.59 198
2006.69 200
2006.79 195
2006.90 184
2007.00 168
2007.10 151
2007.20 136
2007.31 123
2007.41 115
2007.51 111
2007.61 109
2007.72 108
2007.82 106
2007.92 103
2008.03 98
2008.13 91
2008.23 83
2008.33 72
2008.44 59
2008.54 44
2008.64 28
2008.74 12
2008.85 0
2008.95 0
2009.05 0
2009.16 0
2009.26 0
2009.36 0
2009.46 0
2009.57 0
2009.67 4
2009.77 11
2009.88 17
2009.98 23
2010.08 29
2010.18 37
2010.29 47
2010.39 60
2010.49 75
2010.59 92
2010.70 112
2010.80 132
2010.90 152
2011.01 172
2011.11 190
2011.21 206
2011.31 218
2011.42 226
2011.52 230
2011.62 230
2011.73 228
2011.83 226
2011.93 225
2012.03 226
2012.14 231
2012.24 239
2012.34 249
2012.45 259
2012.55 269
2012.65 276
2012.75 280
2012.86 280
2012.96 275
2013.06 265
2013.17 251
2013.27 233
2013.37 213
2013.47 194
2013.58 178
2013.68 167
2013.78 162
2013.89 165
2013.99 172
2014.09 182
2014.19 192
2014.30 200
2014.40 206
2014.50 210
2014.61 214
2014.71 218
2014.81 226
2014.91 238
2015.02 253
2015.12 270
2015.22 286
2015.33 300
2015.43 311
2015.53 319
2015.63 323
2015.74 325
2015.84 327
2015.94 328
2016.05 329
2016.15 329
2016.25 330
2016.35 330
2016.46 329
2016.56 327
2016.66 322
2016.77 314
2016.87 303
2016.97 289
2017.08 273
2017.18 257
2017.28 242
2017.38 230
2017.49 221
2017.59 214
2017.69 207
2017.80 199
2017.90 187
2018.00 171
2018.11 152
2018.21 131
2018.31 111
2018.41 94
2018.52 82
2018.62 77
2018.72 78
2018.83 83
2018.93 92
2019.03 102
2019.14 112
2019.24 121
2019.34 130
2019.44 137
2019.55 142
2019.65 147
2019.75 151
2019.86 154
2019.96 155
2020.06 154
2020.17 151
2020.27 147
2020.37 142
2020.47 136
2020.58 131
2020.68 127
2020.78 124
2020.89 122
2020.99 121
2021.09 123
2021.20 126
2021.30 132
2021.40 140
2021.51 149
2021.61 159
2021.71 170
2021.81 181
2021.92 189
2022.02 194
2022.12 195
2022.23 193
2022.33 188
2022.43 181
2022.54 173
2022.64 164
2022.74 155
2022.85 147
2022.95 140
2023.05 134
2023.15 130
2023.26 127
2023.36 126
2023.46 125
2023.57 124
2023.67 122
2023.77 118
2023.88 113
2023.98 106
2024.08 100
2024.19 95
2024.29 94
2024.39 95
2024.50 100
2024.60 108
2024.70 116
2024.80 123
2024.91 128
2025.01 130
2025.11 128
2025.22 123
2025.32 117
2025.42 110
2025.53 104
2025.63 100
2025.73 98
2025.84 97
2025.94 97
2026.04 97
2026.15 97
2026.25 94
2026.35 91
2026.46 86
2026.56 81
2026.66 78
2026.76 76
2026.87 78
2026.97 82
2027.07 89
2027.18 98
2027.28 108
2027.38 118
2027.49 129
2027.59 140
2027.69 150
2027.80 160
2027.90 170
2028.00 179
2028.11 188
2028.21 196
2028.31 202
2028.42 207
2028.52 211
2028.62 213
2028.73 212
2028.83 207
2028.93 198
2029.04 186
2029.14 172
2029.24 157
2029.35 142
2029.45 130
2029.55 120
2029.66 112
2029.76 105
2029.86 98
2029.97 89
2030.07 80
2030.17 71
2030.28 65
2030.38 65
2030.48 71
2030.59 84
2030.69 102
2030.79 125
2030.90 147
2031.00 168
2031.10 185
2031.21 198
2031.31 207
2031.41 212
2031.52 215
2031.62 216
2031.72 214
2031.83 211
2031.93 205
2032.03 198
2032.14 191
2032.24 183
2032.34 178
2032.45 175
2032.55 175
2032.65 179
2032.76 186
2032.86 194
2032.96 204
2033.07 215
2033.17 226
2033.27 236
2033.38 244
2033.48 249
2033.58 249
2033.69 244
2033.79 232
2033.89 214
2034.00 192
2034.10 168
2034.20 142
2034.31 117
2034.41 94
2034.51 73
2034.62 54
2034.72 38
2034.82 25
2034.93 15
2035.03 9
2035.13 5
2035.24 3
2035.34 2
2035.44 0
2035.55 0
2035.65 0
2035.75 0
2035.86 0
2035.96 0
2036.06 0
2036.17 0
2036.27 7
2036.37 16
2036.48 25
2036.58 31
2036.68 34
2036.79 34
2036.89 31
2036.99 27
2037.10 21
2037.20 14
2037.31 7
2037.41 1
2037.51 0
2037.62 0
2037.72 0
2037.82 0
2037.93 0
2038.03 0
2038.13 6
2038.24 15
2038.34 27
2038.44 42
2038.55 59
2038.65 75
2038.75 87
2038.86 94
2038.96 95
2039.06 90
2039.17 83
2039.27 77
2039.38 77
2039.48 83
2039.58 96
2039.69 114
2039.79 132
2039.89 146
2040.00 154
2040.10 155
2040.20 150
2040.31 142
2040.41 136
2040.51 133
2040.62 135
2040.72 144
2040.82 158
2040.93 175
2041.03 192
2041.14 208
2041.24 221
2041.34 230
2041.45 237
2041.55 240
2041.65 242
2041.76 241
2041.86 241
2041.96 242
2042.07 246
2042.17 253
2042.27 264
2042.38 279
2042.48 298
2042.59 320
2042.69 342
2042.79 363
2042.90 381
2043.00 397
2043.10 409
2043.21 417
2043.31 421
2043.41 424
2043.52 426
2043.62 428
2043.73 433
2043.83 441
2043.93 451
2044.04 464
2044.14 478
2044.24 490
2044.35 499
2044.45 502
2044.55 499
2044.66 490
2044.76 476
2044.87 460
2044.97 443
2045.07 427
2045.18 413
2045.28 401
2045.38 392
2045.49 384
2045.59 379
2045.70 374
2045.80 371
2045.90 370
2046.01 369
2046.11 369
2046.21 368
2046.32 365
2046.42 360
2046.52 352
2046.63 341
2046.73 327
2046.84 311
2046.94 294
2047.04 276
2047.15 257
2047.25 239
2047.35 224
2047.46 211
2047.56 202
2047.67 197
2047.77 197
2047.87 200
2047.98 205
2048.08 209
2048.18 212
2048.29 211
2048.39 205
2048.50 195
2048.60 181
2048.70 163
2048.81 145
2048.91 127
2049.01 111
2049.12 98
2049.22 89
2049.33 85
2049.43 86
2049.53 91
2049.64 99
2049.74 110
2049.84 120
2049.95 129
2050.05 134
2050.16 136
2050.26 136
2050.36 134
2050.47 133
2050.57 132
2050.67 133
2050.78 135
2050.88 137
2050.99 138
2051.09 137
2051.19 132
2051.30 125
2051.40 113
2051.51 99
2051.61 83
2051.71 67
2051.82 52
2051.92 40
2052.02 31
2052.13 27
2052.23 25
2052.34 26
2052.44 28
2052.54 32
2052.65 38
2052.75 47
2052.86 60
2052.96 75
2053.06 93
2053.17 110
2053.27 123
2053.37 128
2053.48 125
2053.58 115
2053.69 99
2053.79 81
2053.89 64
2054.00 51
2054.10 42
2054.21 37
2054.31 35
2054.41 33
2054.52 31
2054.62 29
2054.73 28
2054.83 29
2054.93 30
2055.04 34
2055.14 39
2055.25 45
2055.35 52
2055.45 59
2055.56 68
2055.66 78
2055.76 88
2055.87 96
2055.97 103
2056.08 109
2056.18 115
2056.28 122
2056.39 131
2056.49 143
2056.60 157
2056.70 173
2056.80 186
2056.91 194
2057.01 197
2057.12 194
2057.22 186
2057.32 173
2057.43 158
2057.53 141
2057.64 124
2057.74 107
2057.84 90
2057.95 74
2058.05 62
2058.16 53
2058.26 49
2058.36 48
2058.47 52
2058.57 58
2058.68 66
2058.78 74
2058.88 82
2058.99 89
2059.09 95
2059.20 100
2059.30 103
2059.40 103
2059.51 102
2059.61 99
2059.72 94
2059.82 88
2059.92 79
2060.03 68
2060.13 55
2060.24 39
2060.34 21
2060.44 5
2060.55 0
2060.65 0
2060.76 0
2060.86 0
2060.96 0
2061.07 0
2061.17 0
2061.28 1
2061.38 3
2061.49 6
2061.59 10
2061.69 18
2061.80 30
2061.90 45
2062.01 60
2062.11 73
2062.21 83
2062.32 89
2062.42 92
2062.53 94
2062.63 98
2062.73 105
2062.84 117
2062.94 133
2063.05 149
2063.15 164
2063.26 175
2063.36 179
2063.46 175
2063.57 163
2063.67 145
2063.78 124
2063.88 104
2063.98 88
2064.09 77
2064.19 73
2064.30 77
2064.40 86
2064.50 99
2064.61 113
2064.71 125
2064.82 135
2064.92 141
2065.03 144
2065.13 147
2065.23 149
2065.34 154
2065.44 161
2065.55 170
2065.65 180
2065.75 189
2065.86 195
2065.96 199
2066.07 199
2066.17 199
2066.28 198
2066.38 199
2066.48 200
2066.59 204
2066.69 207
2066.80 211
2066.90 212
2067.01 211
2067.11 207
2067.21 201
2067.32 193
2067.42 183
2067.53 174
2067.63 166
2067.74 160
2067.84 157
2067.94 158
2068.05 161
2068.15 167
2068.26 174
2068.36 182
2068.46 190
2068.57 197
2068.67 203
2068.78 205
2068.88 205
2068.99 203
2069.09 200
2069.19 197
2069.30 195
2069.40 195
2069.51 197
2069.61 199
2069.72 199
2069.82 196
2069.92 190
2070.03 179
2070.13 166
2070.24 152
2070.34 136
2070.45 121
2070.55 106
2070.65 91
2070.76 77
2070.86 63
2070.97 50
2071.07 41
2071.18 35
2071.28 34
2071.39 37
2071.49 44
2071.59 52
2071.70 63
2071.80 75
2071.91 88
2072.01 104
2072.12 121
2072.22 140
2072.32 161
2072.43 183
2072.53 202
2072.64 216
2072.74 225
2072.85 225
2072.95 217
2073.05 202
2073.16 181
2073.26 159
2073.37 138
2073.47 122
2073.58 112
2073.68 108
2073.79 109
2073.89 115
2073.99 123
2074.10 132
2074.20 140
2074.31 147
2074.41 152
2074.52 154
2074.62 152
2074.73 147
2074.83 140
2074.93 132
2075.04 126
2075.14 121
2075.25 118
2075.35 117
2075.46 116
2075.56 113
2075.66 110
2075.77 106
2075.87 103
2075.98 101
2076.08 100
2076.19 100
2076.29 99
2076.40 95
2076.50 87
2076.61 73
2076.71 56
2076.81 36
2076.92 17
2077.02 2
2077.13 0
2077.23 0
2077.34 0
2077.44 7
2077.55 24
2077.65 44
2077.75 64
2077.86 81
2077.96 96
2078.07 105
2078.17 111
2078.28 113
2078.38 113
2078.49 110
2078.59 107
2078.69 103
2078.80 99
2078.90 95
2079.01 91
2079.11 87
2079.22 84
2079.32 83
2079.43 83
2079.53 85
2079.64 88
2079.74 93
2079.84 99
2079.95 104
2080.05 108
2080.16 111
2080.26 113
2080.37 114
2080.47 114
2080.58 114
2080.68 114
2080.79 113
2080.89 112
2080.99 109
2081.10 103
2081.20 95
2081.31 84
2081.41 72
2081.52 59
2081.62 47
2081.73 37
2081.83 29
2081.94 25
2082.04 22
2082.15 20
2082.25 18
2082.35 14
2082.46 10
2082.56 4
2082.67 0
2082.77 0
2082.88 0
2082.98 0
2083.09 0
2083.19 0
2083.30 0
2083.40 0
2083.51 6
2083.61 14
2083.71 20
2083.82 25
2083.92 28
2084.03 31
2084.13 34
2084.24 39
2084.34 44
2084.45 50
2084.55 55
2084.66 57
2084.76 58
2084.87 57
2084.97 56
2085.08 56
2085.18 57
2085.28 60
2085.39 64
2085.49 67
2085.60 68
2085.70 66
2085.81 61
2085.91 53
2086.02 44
2086.12 34
2086.23 25
2086.33 17
2086.44 12
2086.54 10
2086.65 12
2086.75 18
2086.86 30
2086.96 46
2087.06 65
2087.17 86
2087.27 106
2087.38 124
2087.48 136
2087.59 143
2087.69 145
2087.80 143
2087.90 139
2088.01 135
2088.11 133
2088.22 134
2088.32 137
2088.43 141
2088.53 145
2088.64 147
2088.74 146
2088.85 143
2088.95 139
2089.05 134
2089.16 131
2089.26 130
2089.37 133
2089.47 136
2089.58 139
2089.68 140
2089.79 136
2089.89 127
2090.00 114
2090.10 99
2090.21 83
2090.31 70
2090.42 61
2090.52 56
2090.63 57
2090.73 61
2090.84 67
2090.94 75
2091.05 82
2091.15 89
2091.26 96
2091.36 102
2091.47 108
2091.57 114
2091.68 123
2091.78 135
2091.88 149
2091.99 164
2092.09 180
2092.20 195
2092.30 207
2092.41 214
2092.51 215
2092.62 212
2092.72 205
2092.83 195
2092.93 183
2093.04 170
2093.14 155
2093.25 141
2093.35 126
2093.46 111
2093.56 99
2093.67 89
2093.77 83
2093.88 81
2093.98 85
2094.09 92
2094.19 104
2094.30 118
2094.40 135
2094.51 151
2094.61 166
2094.72 178
2094.82 186
2094.93 190
2095.03 188
2095.14 182
2095.24 173
2095.35 163
2095.45 153
2095.56 145
2095.66 140
2095.77 139
2095.87 139
2095.98 142
2096.08 144
2096.19 146
2096.29 147
2096.40 149
2096.50 156
2096.61 167
2096.71 185
2096.82 209
2096.92 235
2097.03 263
2097.13 288
2097.24 308
2097.34 321
2097.45 327
2097.55 329
2097.66 328
2097.76 324
2097.87 319
2097.97 314
2098.08 308
2098.18 301
2098.29 294
2098.39 287
2098.50 279
2098.60 274
2098.71 270
2098.81 267
2098.92 265
2099.02 264
2099.13 261
2099.23 257
2099.34 251
2099.44 244
2099.55 238
2099.65 234
2099.76 233
2099.86 234
2099.97 235
2100.07 235
2100.18 233
2100.28 226
2100.39 217
2100.49 206
2100.60 195
2100.70 187
2100.81 183
2100.91 182
2101.02 184
2101.12 187
2101.23 190
2101.33 192
2101.44 193
2101.54 192
2101.65 190
2101.75 188
2101.86 186
2101.96 182
2102.07 178
2102.17 173
2102.28 167
2102.38 161
2102.49 157
2102.59 154
2102.70 153
2102.80 152
2102.91 153
2103.01 153
2103.12 153
2103.22 152
2103.33 153
2103.43 155
2103.54 160
2103.64 166
2103.75 173
2103.85 178
2103.96 182
2104.07 181
2104.17 175
2104.28 165
2104.38 150
2104.49 132
2104.59 112
2104.70 91
2104.80 71
2104.91 52
2105.01 34
2105.12 17
2105.22 1
2105.33 0
2105.43 0
2105.54 0
2105.64 0
2105.75 0
2105.85 0
2105.96 0
2106.06 0
2106.17 25
2106.27 56
2106.38 87
2106.48 115
2106.59 135
2106.69 150
2106.80 158
2106.91 161
2107.01 163
2107.12 166
2107.22 172
2107.33 182
2107.43 196
2107.54 213
2107.64 230
2107.75 245
2107.85 254
2107.96 257
2108.06 253
2108.17 243
2108.27 232
2108.38 223
2108.48 218
2108.59 221
2108.69 229
2108.80 243
2108.90 258
2109.01 270
2109.12 276
2109.22 275
2109.33 266
2109.43 252
2109.54 234
2109.64 215
2109.75 196
2109.85 178
2109.96 163
2110.06 149
2110.17 136
2110.27 124
2110.38 114
2110.48 107
2110.59 103
2110.69 103
2110.80 108
2110.91 118
2111.01 131
2111.12 146
2111.22 159
2111.33 169
2111.43 173
2111.54 173
2111.64 167
2111.75 161
2111.85 155
2111.96 153
2112.06 156
2112.17 163
2112.27 173
2112.38 182
2112.49 188
2112.59 189
2112.70 185
2112.80 177
2112.91 168
2113.01 159
2113.12 152
2113.22 147
2113.33 144
2113.43 141
2113.54 137
2113.64 130
2113.75 122
2113.86 110
2113.96 96
2114.07 81
2114.17 65
2114.28 50
2114.38 39
2114.49 31
2114.59 28
2114.70 29
2114.80 34
2114.91 42
2115.02 52
2115.12 61
2115.23 71
2115.33 79
2115.44 85
2115.54 90
2115.65 93
2115.75 94
2115.86 92
2115.96 88
2116.07 83
2116.18 76
2116.28 69
2116.39 63
2116.49 60
2116.60 61
2116.70 67
2116.81 78
2116.91 93
2117.02 111
2117.12 129
2117.23 145
2117.34 156
2117.44 162
2117.55 163
2117.65 161
2117.76 156
2117.86 150
2117.97 144
2118.07 137
2118.18 131
2118.28 125
2118.39 117
2118.50 110
2118.60 104
2118.71 98
2118.81 95
2118.92 92
2119.02 91
2119.13 90
2119.23 88
2119.34 86
2119.45 83
2119.55 79
2119.66 75
2119.76 74
2119.87 77
2119.97 84
2120.08 98
2120.18 119
2120.29 147
2120.40 177
2120.50 207
2120.61 234
2120.71 254
2120.82 265
2120.92 265
2121.03 257
2121.13 243
2121.24 226
2121.35 210
2121.45 198
2121.56 192
2121.66 192
2121.77 198
2121.87 208
2121.98 217
2122.08 225
2122.19 230
2122.30 230
2122.40 226
2122.51 219
2122.61 212
2122.72 204
2122.82 197
2122.93 189
2123.04 182
2123.14 174
2123.25 167
2123.35 159
2123.46 153
2123.56 149
2123.67 147
2123.77 146
2123.88 145
2123.99 144
2124.09 143
2124.20 142
2124.30 139
2124.41 135
2124.51 130
2124.62 123
2124.73 114
2124.83 103
2124.94 89
2125.04 75
2125.15 62
2125.25 50
2125.36 41
2125.47 36
2125.57 34
2125.68 35
2125.78 39
2125.89 45
2125.99 53
2126.10 61
2126.21 70
2126.31 79
2126.42 86
2126.52 92
2126.63 94
2126.73 94
2126.84 93
2126.95 91
2127.05 88
2127.16 87
2127.26 88
2127.37 89
2127.47 90
2127.58 90
2127.69 87
2127.79 83
2127.90 77
2128.00 72
2128.11 69
2128.21 71
2128.32 78
2128.43 89
2128.53 102
2128.64 115
2128.74 124
2128.85 128
2128.95 124
2129.06 115
2129.17 100
2129.27 83
2129.38 66
2129.48 50
2129.59 34
2129.69 20
2129.80 7
2129.91 0
2130.01 0
2130.12 0
2130.22 0
2130.33 0
2130.44 0
2130.54 0
2130.65 0
2130.75 4
2130.86 15
2130.96 24
2131.07 32
2131.18 37
2131.28 41
2131.39 44
2131.49 45
2131.60 48
2131.71 52
2131.81 58
2131.92 66
2132.02 74
2132.13 80
2132.23 83
2132.34 82
2132.45 75
2132.55 64
2132.66 50
2132.76 36
2132.87 23
2132.98 13
2133.08 5
2133.19 0
2133.29 0
2133.40 0
2133.51 0
2133.61 0
2133.72 0
2133.82 0
2133.93 0
2134.03 0
2134.14 2
2134.25 11
2134.35 23
2134.46 35
2134.56 47
2134.67 58
2134.78 67
2134.88 73
2134.99 75
2135.09 72
2135.20 66
2135.31 58
2135.41 50
2135.52 45
2135.62 43
2135.73 46
2135.84 52
2135.94 60
2136.05 68
2136.15 74
2136.26 77
2136.37 77
2136.47 74
2136.58 69
2136.68 64
2136.79 60
2136.89 59
2137.00 61
2137.11 67
2137.21 77
2137.32 89
2137.42 102
2137.53 116
2137.64 129
2137.74 139
2137.85 145
2137.95 147
2138.06 143
2138.17 133
2138.27 116
2138.38 96
2138.48 73
2138.59 51
2138.70 30
2138.80 15
2138.91 4
2139.01 0
2139.12 0
2139.23 0
2139.33 0
2139.44 5
2139.55 12
2139.65 20
2139.76 30
2139.86 42
2139.97 56
2140.08 71
2140.18 87
2140.29 105
2140.39 125
2140.50 145
2140.61 166
2140.71 185
2140.82 201
2140.92 214
2141.03 224
2141.14 230
2141.24 234
2141.35 235
2141.45 235
2141.56 233
2141.67 228
2141.77 222
2141.88 214
2141.98 207
2142.09 200
2142.20 195
2142.30 192
2142.41 192
2142.52 193
2142.62 194
2142.73 194
2142.83 191
2142.94 186
2143.05 179
2143.15 171
2143.26 163
2143.36 157
2143.47 153
2143.58 150
2143.68 147
2143.79 141
2143.89 131
2144.00 118
2144.11 100
2144.21 81
2144.32 62
2144.43 46
2144.53 34
2144.64 29
2144.74 30
2144.85 36
2144.96 47
2145.06 60
2145.17 74
2145.27 87
2145.38 98
2145.49 104
2145.59 107
2145.70 105
2145.81 100
2145.91 94
2146.02 85
2146.12 76
2146.23 65
2146.34 51
2146.44 36
2146.55 19
2146.66 3
2146.76 0
2146.87 0
2146.97 0
2147.08 0
2147.19 0
2147.29 2
2147.40 13
2147.51 20
2147.61 23
2147.72 21
2147.82 14
2147.93 6
2148.04 0
2148.14 0
2148.25 0
2148.36 0
2148.46 0
2148.57 0
2148.67 10
2148.78 21
2148.89 34
2148.99 46
2149.10 57
2149.21 65
2149.31 70
2149.42 72
2149.52 72
2149.63 72
2149.74 75
2149.84 80
2149.95 90
2150.06 103
2150.16 119
2150.27 135
2150.37 150
2150.48 162
2150.59 169
2150.69 172
2150.80 169
2150.91 164
2151.01 157
2151.12 151
2151.23 149
2151.33 153
2151.44 164
2151.54 182
2151.65 203
2151.76 224
2151.86 241
2151.97 252
2152.08 255
2152.18 249
2152.29 236
2152.39 219
2152.50 199
2152.61 179
2152.71 162
2152.82 146
2152.93 134
2153.03 124
2153.14 117
2153.25 110
2153.35 102
2153.46 94
2153.56 86
2153.67 79
2153.78 73
2153.88 70
2153.99 72
2154.10 79
2154.20 90
2154.31 104
2154.42 119
2154.52 132
2154.63 143
2154.74 150
2154.84 151
2154.95 146
2155.05 136
2155.16 123
2155.27 107
2155.37 91
2155.48 78
2155.59 67
2155.69 61
2155.80 56
2155.91 53
2156.01 50
2156.12 44
2156.23 37
2156.33 30
2156.44 23
2156.54 18
2156.65 18
2156.76 20
2156.86 26
2156.97 33
2157.08 39
2157.18 45
2157.29 49
2157.40 51
2157.50 53
2157.61 55
2157.72 58
2157.82 62
2157.93 66
2158.04 69
2158.14 72
2158.25 74
2158.35 75
2158.46 76
2158.57 77
2158.67 78
2158.78 78
2158.89 79
2158.99 80
2159.10 82
2159.21 86
2159.31 91
2159.42 98
2159.53 108
2159.63 118
2159.74 127
2159.85 134
2159.95 137
2160.06 135
2160.17 128
2160.27 116
2160.38 102
2160.49 88
2160.59 74
2160.70 62
2160.81 55
2160.91 52
2161.02 54
2161.12 60
2161.23 68
2161.34 75
2161.44 81
2161.55 84
2161.66 83
2161.76 80
2161.87 75
2161.98 72
2162.08 70
2162.19 70
2162.30 71
2162.40 72
2162.51 72
2162.62 69
2162.72 63
2162.83 57
2162.94 50
2163.04 45
2163.15 42
2163.26 42
2163.36 44
2163.47 48
2163.58 53
2163.68 57
2163.79 62
2163.90 68
2164.00 77
2164.11 90
2164.22 108
2164.32 131
2164.43 156
2164.54 181
2164.64 204
2164.75 222
2164.86 235
2164.96 243
2165.07 245
2165.18 244
2165.28 243
2165.39 241
2165.50 239
2165.60 234
2165.71 227
2165.82 214
2165.92 196
2166.03 171
2166.14 143
2166.24 114
2166.35 88
2166.46 69
2166.56 56
2166.67 52
2166.78 54
2166.88 61
2166.99 69
2167.10 77
2167.20 84
2167.31 90
2167.42 95
2167.52 100
2167.63 105
2167.74 109
2167.84 113
2167.95 117
2168.06 119
2168.16 121
2168.27 121
2168.38 120
2168.48 116
2168.59 110
2168.70 101
2168.80 91
2168.91 81
2169.02 73
2169.13 69
2169.23 69
2169.34 71
2169.45 76
2169.55 80
2169.66 83
2169.77 85
2169.87 86
2169.98 87
2170.09 91
2170.19 97
2170.30 106
2170.41 115
2170.51 124
2170.62 129
2170.73 129
2170.83 123
2170.94 112
2171.05 97
2171.15 81
2171.26 64
2171.37 50
2171.47 39
2171.58 30
2171.69 24
2171.80 20
2171.90 18
2172.01 15
2172.12 13
2172.22 9
2172.33 4
2172.44 0
2172.54 0
2172.65 0
2172.76 0
2172.86 0
2172.97 0
2173.08 3
2173.18 12
2173.29 18
2173.40 19
2173.50 16
2173.61 8
2173.72 0
2173.83 0
2173.93 0
2174.04 0
2174.15 12
2174.25 33
2174.36 56
2174.47 79
2174.57 99
2174.68 114
2174.79 125
2174.89 131
2175.00 134
2175.11 136
2175.22 138
2175.32 140
2175.43 142
2175.54 147
2175.64 153
2175.75 161
2175.86 170
2175.96 179
2176.07 189
2176.18 199
2176.28 207
2176.39 213
2176.50 218
2176.61 221
2176.71 223
2176.82 223
2176.93 223
2177.03 222
2177.14 220
2177.25 217
2177.35 212
2177.46 205
2177.57 197
2177.67 187
2177.78 178
2177.89 171
2178.00 167
2178.10 168
2178.21 174
2178.32 184
2178.42 196
2178.53 209
2178.64 220
2178.74 228
2178.85 231
2178.96 232
2179.07 229
2179.17 225
2179.28 219
2179.39 213
2179.49 206
2179.60 199
2179.71 190
2179.82 182
2179.92 173
2180.03 165
2180.14 158
2180.24 152
2180.35 148
2180.46 146
2180.56 145
2180.67 147
2180.78 150
2180.89 155
2180.99 161
2181.10 167
2181.21 172
2181.31 179
2181.42 186
2181.53 196
2181.63 207
2181.74 219
2181.85 229
2181.96 235
2182.06 237
2182.17 234
2182.28 226
2182.38 218
2182.49 210
2182.60 208
2182.71 211
2182.81 221
2182.92 236
2183.03 253
2183.13 269
2183.24 281
2183.35 286
2183.46 283
2183.56 272
2183.67 254
2183.78 233
2183.88 212
2183.99 194
2184.10 182
2184.21 177
2184.31 179
2184.42 187
2184.53 198
2184.63 209
2184.74 218
2184.85 222
2184.96 224
2185.06 223
2185.17 221
2185.28 221
2185.38 222
2185.49 226
2185.60 231
2185.71 237
2185.81 243
2185.92 248
2186.03 251
2186.13 254
2186.24 255
2186.35 254
2186.46 251
2186.56 245
2186.67 239
2186.78 231
2186.88 224
2186.99 221
2187.10 222
2187.21 227
2187.31 235
2187.42 245
2187.53 256
2187.64 265
2187.74 273
2187.85 279
2187.96 284
2188.06 290
2188.17 296
2188.28 302
2188.39 308
2188.49 311
2188.60 310
2188.71 305
2188.81 296
2188.92 281
2189.03 263
2189.14 242
2189.24 222
2189.35 202
2189.46 185
2189.57 172
2189.67 162
2189.78 157
2189.89 155
2189.99 155
2190.10 157
2190.21 159
2190.32 161
2190.42 161
2190.53 160
2190.64 157
2190.75 153
2190.85 147
2190.96 139
2191.07 131
2191.18 124
2191.28 117
2191.39 113
2191.50 111
2191.60 112
2191.71 115
2191.82 120
2191.93 126
2192.03 131
2192.14 134
2192.25 135
2192.36 134
2192.46 131
2192.57 126
2192.68 122
2192.79 120
2192.89 121
2193.00 125
2193.11 132
2193.21 140
2193.32 148
2193.43 155
2193.54 159
2193.64 161
2193.75 160
2193.86 159
2193.97 159
2194.07 160
2194.18 163
2194.29 168
2194.40 176
2194.50 184
2194.61 192
2194.72 199
2194.83 204
2194.93 207
2195.04 209
2195.15 209
2195.25 208
2195.36 206
2195.47 205
2195.58 204
2195.68 205
2195.79 206
2195.90 207
2196.01 207
2196.11 205
2196.22 201
2196.33 193
2196.44 182
2196.54 170
2196.65 158
2196.76 148
2196.87 142
2196.97 141
2197.08 144
2197.19 150
2197.30 156
2197.40 159
2197.51 159
2197.62 155
2197.73 150
2197.83 148
2197.94 151
2198.05 161
2198.16 177
2198.26 197
2198.37 217
2198.48 232
2198.59 240
2198.69 239
2198.80 230
2198.91 217
2199.02 203
2199.12 192
2199.23 184
2199.34 183
2199.45 188
2199.55 197
2199.66 211
2199.77 228
2199.88 247
2199.98 266
2200.09 284
2200.20 300
2200.31 315
2200.41 327
2200.52 338
2200.63 346
2200.74 354
2200.84 360
2200.95 365
2201.06 367
2201.17 366
2201.27 363
2201.38 358
2201.49 351
2201.60 341
2201.70 331
2201.81 320
2201.92 308
2202.03 294
2202.13 277
2202.24 259
2202.35 239
2202.46 221
2202.56 204
2202.67 192
2202.78 184
2202.89 182
2203.00 184
2203.10 189
2203.21 195
2203.32 200
2203.43 205
2203.53 209
2203.64 211
2203.75 214
2203.86 216
2203.96 218
2204.07 220
2204.18 222
2204.29 222
2204.39 220
2204.50 216
2204.61 209
2204.72 199
2204.82 186
2204.93 173
2205.04 158
2205.15 142
2205.26 127
2205.36 113
2205.47 100
2205.58 91
2205.69 86
2205.79 86
2205.90 91
2206.01 101
2206.12 116
2206.22 134
2206.33 155
2206.44 176
2206.55 195
2206.66 209
2206.76 218
2206.87 219
2206.98 212
2207.09 200
2207.19 185
2207.30 170
2207.41 160
2207.52 155
2207.62 157
2207.73 164
2207.84 175
2207.95 186
2208.06 194
2208.16 198
2208.27 199
2208.38 195
2208.49 190
2208.59 185
2208.70 180
2208.81 176
2208.92 173
2209.02 170
2209.13 167
2209.24 163
2209.35 159
2209.46 153
2209.56 147
2209.67 141
2209.78 135
2209.89 131
2209.99 127
2210.10 125
2210.21 125
2210.32 126
2210.43 127
2210.53 129
2210.64 131
2210.75 132
2210.86 131
2210.96 128
2211.07 123
2211.18 116
2211.29 107
2211.40 98
2211.50 89
2211.61 84
2211.72 82
2211.83 84
2211.93 88
2212.04 94
2212.15 98
2212.26 99
2212.37 97
2212.47 92
2212.58 85
2212.69 78
2212.80 69
2212.91 59
2213.01 47
2213.12 32
2213.23 15
2213.34 0
2213.44 0
2213.55 0
2213.66 0
2213.77 0
2213.88 0
2213.98 7
2214.09 29
2214.20 51
2214.31 70
2214.42 84
2214.52 93
2214.63 96
2214.74 92
2214.85 83
2214.95 68
2215.06 51
2215.17 32
2215.28 14
2215.39 0
2215.49 0
2215.60 0
2215.71 0
2215.82 0
2215.93 0
2216.03 0
2216.14 0
2216.25 0
2216.36 0
2216.47 3
2216.57 10
2216.68 19
2216.79 31
2216.90 45
2217.01 58
2217.11 71
2217.22 83
2217.33 93
2217.44 102
2217.55 109
2217.65 117
2217.76 124
2217.87 130
2217.98 135
2218.08 140
2218.19 145
2218.30 150
2218.41 157
2218.52 166
2218.62 176
2218.73 186
2218.84 194
2218.95 196
2219.06 192
2219.16 180
2219.27 162
2219.38 142
2219.49 122
2219.60 107
2219.70 98
2219.81 95
2219.92 98
2220.03 104
2220.14 108
2220.24 110
2220.35 106
2220.46 98
2220.57 87
2220.68 75
2220.78 64
2220.89 57
2221.00 53
2221.11 53
2221.22 56
2221.33 60
2221.43 63
2221.54 66
2221.65 68
2221.76 69
2221.87 69
2221.97 68
2222.08 66
2222.19 61
2222.30 55
2222.41 47
2222.51 39
2222.62 33
2222.73 30
2222.84 30
2222.95 36
2223.05 44
2223.16 54
2223.27 66
2223.38 76
2223.49 85
2223.59 92
2223.70 97
2223.81 100
2223.92 101
2224.03 99
2224.14 95
2224.24 89
2224.35 81
2224.46 72
2224.57 63
2224.68 56
2224.78 50
2224.89 48
2225.00 50
2225.11 56
2225.22 65
2225.32 75
2225.43 84
2225.54 90
2225.65 93
2225.76 92
2225.87 88
2225.97 82
2226.08 76
2226.19 71
2226.30 69
2226.41 69
2226.51 71
2226.62 75
2226.73 81
2226.84 89
2226.95 99
2227.06 110
2227.16 122
2227.27 134
2227.38 145
2227.49 154
2227.60 160
2227.70 163
2227.81 161
2227.92 155
2228.03 144
2228.14 130
2228.25 114
2228.35 97
2228.46 81
2228.57 68
2228.68 58
2228.79 54
2228.89 56
2229.00 63
2229.11 75
2229.22 92
2229.33 113
2229.44 139
2229.54 167
2229.65 195
2229.76 222
2229.87 244
2229.98 259
2230.09 266
2230.19 264
2230.30 255
2230.41 240
2230.52 221
2230.63 202
2230.74 184
2230.84 168
2230.95 154
2231.06 144
2231.17 137
2231.28 134
2231.38 133
2231.49 134
2231.60 136
2231.71 137
2231.82 137
2231.93 134
2232.03 129
2232.14 122
2232.25 116
2232.36 112
2232.47 111
2232.58 114
2232.68 120
2232.79 128
2232.90 136
2233.01 143
2233.12 147
2233.23 150
2233.33 153
2233.44 157
2233.55 163
2233.66 170
2233.77 178
2233.88 183
2233.98 185
2234.09 183
2234.20 175
2234.31 164
2234.42 152
2234.53 139
2234.63 128
2234.74 121
2234.85 116
2234.96 115
2235.07 116
2235.18 118
2235.28 120
2235.39 123
2235.50 125
2235.61 127
2235.72 129
2235.83 133
2235.94 139
2236.04 147
2236.15 157
2236.26 166
2236.37 173
2236.48 180
2236.59 184
2236.69 186
2236.80 187
2236.91 186
2237.02 184
2237.13 179
2237.24 171
2237.34 158
2237.45 141
2237.56 122
2237.67 101
2237.78 82
2237.89 66
2238.00 56
2238.10 53
2238.21 56
2238.32 66
2238.43 80
2238.54 97
2238.65 113
2238.75 127
2238.86 136
2238.97 139
2239.08 137
2239.19 130
2239.30 121
2239.41 113
2239.51 110
2239.62 113
2239.73 121
2239.84 135
2239.95 149
2240.06 163
2240.16 172
2240.27 176
2240.38 173
2240.49 166
2240.60 157
2240.71 148
2240.82 142
2240.92 140
2241.03 140
2241.14 144
2241.25 149
2241.36 154
2241.47 156
2241.58 155
2241.68 152
2241.79 146
2241.90 138
2242.01 127
2242.12 116
2242.23 104
2242.34 93
2242.44 83
2242.55 75
2242.66 69
2242.77 65
2242.88 64
2242.99 64
2243.10 64
2243.20 63
2243.31 61
2243.42 57
2243.53 53
2243.64 49
2243.75 45
2243.86 44
2243.96 43
2244.07 44
2244.18 46
2244.29 48
2244.40 50
2244.51 52
2244.62 54
2244.72 55
2244.83 56
2244.94 54
2245.05 50
2245.16 42
2245.27 32
2245.38 19
2245.48 5
2245.59 0
2245.70 0
2245.81 0
2245.92 0
2246.03 0
2246.14 0
2246.25 0
2246.35 0
2246.46 6
2246.57 11
2246.68 16
2246.79 23
2246.90 31
2247.01 42
2247.11 55
2247.22 67
2247.33 78
2247.44 86
2247.55 90
2247.66 90
2247.77 88
2247.88 87
2247.98 87
2248.09 90
2248.20 96
2248.31 104
2248.42 110
2248.53 114
2248.64 114
2248.75 109
2248.85 102
2248.96 94
2249.07 89
2249.18 89
2249.29 96
2249.40 108
2249.51 123
2249.61 140
2249.72 154
2249.83 163
2249.94 168
2250.05 167
2250.16 162
2250.27 156
2250.38 150
2250.48 145
2250.59 142
2250.70 141
2250.81 141
2250.92 141
2251.03 141
2251.14 139
2251.25 136
2251.35 130
2251.46 121
2251.57 110
2251.68 98
2251.79 87
2251.90 78
2252.01 73
2252.12 75
2252.23 82
2252.33 93
2252.44 107
2252.55 122
2252.66 136
2252.77 149
2252.88 161
2252.99 172
2253.10 184
2253.20 195
2253.31 206
2253.42 216
2253.53 225
2253.64 233
2253.75 240
2253.86 247
2253.97 254
2254.08 259
2254.18 262
2254.29 261
2254.40 257
2254.51 248
2254.62 235
2254.73 219
2254.84 200
2254.95 180
2255.05 159
2255.16 138
2255.27 119
2255.38 104
2255.49 94
2255.60 90
2255.71 93
2255.82 102
2255.93 116
2256.03 130
2256.14 143
2256.25 154
2256.36 159
2256.47 160
2256.58 157
2256.69 150
2256.80 141
2256.91 131
2257.01 121
2257.12 113
2257.23 106
2257.34 102
2257.45 98
2257.56 95
2257.67 91
2257.78 86
2257.89 79
2258.00 69
2258.10 58
2258.21 46
2258.32 35
2258.43 25
2258.54 18
2258.65 14
2258.76 14
2258.87 19
2258.98 28
2259.08 39
2259.19 51
2259.30 62
2259.41 69
2259.52 71
2259.63 67
2259.74 58
2259.85 47
2259.96 37
2260.07 29
2260.17 26
2260.28 29
2260.39 36
2260.50 46
2260.61 56
2260.72 66
2260.83 73
2260.94 79
2261.05 83
2261.16 86
2261.26 89
2261.37 92
2261.48 96
2261.59 99
2261.70 104
2261.81 109
2261.92 115
2262.03 122
2262.14 129
2262.25 136
2262.35 143
2262.46 149
2262.57 153
2262.68 157
2262.79 159
2262.90 163
2263.01 167
2263.12 172
2263.23 178
2263.34 186
2263.45 193
2263.55 199
2263.66 203
2263.77 204
2263.88 201
2263.99 195
2264.10 187
2264.21 180
2264.32 175
2264.43 174
2264.54 177
2264.64 183
2264.75 191
2264.86 199
2264.97 206
2265.08 212
2265.19 216
2265.30 218
2265.41 219
2265.52 219
2265.63 217
2265.74 214
2265.85 209
2265.95 203
2266.06 197
2266.17 191
2266.28 187
2266.39 184
2266.50 183
2266.61 184
2266.72 187
2266.83 192
2266.94 199
2267.05 208
2267.15 218
2267.26 227
2267.37 234
2267.48 236
2267.59 233
2267.70 224
2267.81 210
2267.92 194
2268.03 178
2268.14 161
2268.25 145
2268.36 129
2268.46 113
2268.57 97
2268.68 81
2268.79 65
2268.90 52
2269.01 41
2269.12 33
2269.23 29
2269.34 27
2269.45 26
2269.56 27
2269.67 27
2269.78 26
2269.88 22
2269.99 16
2270.10 9
2270.21 0
2270.32 0
2270.43 0
2270.54 0
2270.65 0
2270.76 0
2270.87 0
2270.98 0
2271.09 4
2271.20 14
2271.30 22
2271.41 28
2271.52 31
2271.63 32
2271.74 33
2271.85 35
2271.96 39
2272.07 46
2272.18 54
2272.29 64
2272.40 75
2272.51 85
2272.62 94
2272.73 102
2272.83 108
2272.94 111
2273.05 112
2273.16 110
2273.27 105
2273.38 96
2273.49 84
2273.60 71
2273.71 58
2273.82 48
2273.93 42
2274.04 43
2274.15 49
2274.26 61
2274.36 75
2274.47 88
2274.58 98
2274.69 101
2274.80 98
2274.91 89
2275.02 76
2275.13 61
2275.24 46
2275.35 32
2275.46 19
2275.57 7
2275.68 0
2275.79 0
2275.90 0
2276.01 0
2276.11 0
2276.22 0
2276.33 0
2276.44 0
2276.55 9
2276.66 20
2276.77 28
2276.88 31
2276.99 32
2277.10 33
2277.21 36
2277.32 44
2277.43 59
2277.54 81
2277.65 107
2277.76 136
2277.86 165
2277.97 193
2278.08 218
2278.19 238
2278.30 252
2278.41 260
2278.52 262
2278.63 258
2278.74 247
2278.85 232
2278.96 214
2279.07 195
2279.18 178
2279.29 164
2279.40 155
2279.51 151
2279.62 152
2279.73 156
2279.83 161
2279.94 165
2280.05 167
2280.16 165
2280.27 161
2280.38 155
2280.49 151
2280.60 150
2280.71 152
2280.82 159
2280.93 170
2281.04 181
2281.15 189
2281.26 191
2281.37 186
2281.48 173
2281.59 155
2281.70 134
2281.81 114
2281.91 98
2282.02 90
2282.13 88
2282.24 92
2282.35 98
2282.46 105
2282.57 111
2282.68 116
2282.79 120
2282.90 124
2283.01 131
2283.12 141
2283.23 152
2283.34 162
2283.45 170
2283.56 175
2283.67 175
2283.78 172
2283.89 167
2284.00 162
2284.11 159
2284.22 158
2284.32 161
2284.43 167
2284.54 176
2284.65 186
2284.76 198
2284.87 209
2284.98 220
2285.09 230
2285.20 238
2285.31 245
2285.42 250
2285.53 254
2285.64 256
2285.75 256
2285.86 253
2285.97 245
2286.08 233
2286.19 216
2286.30 194
2286.41 171
2286.52 147
2286.63 128
2286.74 116
2286.85 114
2286.96 122
2287.06 138
2287.17 161
2287.28 186
2287.39 211
2287.50 231
2287.61 245
2287.72 252
2287.83 253
2287.94 248
2288.05 239
2288.16 229
2288.27 218
2288.38 209
2288.49 201
2288.60 194
2288.71 186
2288.82 178
2288.93 168
2289.04 157
2289.15 147
2289.26 139
2289.37 135
2289.48 138
2289.59 146
2289.70 157
2289.81 170
2289.92 182
2290.03 189
2290.14 191
2290.25 188
2290.36 180
2290.46 170
2290.57 159
2290.68 149
2290.79 142
2290.90 137
2291.01 135
2291.12 134
2291.23 134
2291.34 133
2291.45 132
2291.56 130
2291.67 129
2291.78 129
2291.89 129
2292.00 129
2292.11 129
2292.22 125
2292.33 118
2292.44 107
2292.55 94
2292.66 80
2292.77 68
2292.88 60
2292.99 57
2293.10 58
2293.21 65
2293.32 73
2293.43 84
2293.54 95
2293.65 106
2293.76 118
2293.87 130
2293.98 142
2294.09 152
2294.20 160
2294.31 164
2294.42 163
2294.53 157
2294.64 145
2294.75 130
2294.86 111
2294.97 91
2295.08 71
2295.19 51
2295.29 33
2295.40 17
2295.51 5
2295.62 0
2295.73 0
2295.84 4
2295.95 19
2296.06 39
2296.17 63
2296.28 86
2296.39 107
2296.50 122
2296.61 132
2296.72 135
2296.83 136
2296.94 136
2297.05 139
2297.16 146
2297.27 159
2297.38 174
2297.49 190
2297.60 202
2297.71 207
2297.82 204
2297.93 194
2298.04 178
2298.15 160
2298.26 143
2298.37 129
2298.48 120
2298.59 117
2298.70 117
2298.81 120
2298.92 126
2299.03 133
2299.14 142
2299.25 151
2299.36 160
2299.47 169
2299.58 176
2299.69 180
2299.80 182
2299.91 183
2300.02 182
2300.13 181
2300.24 181
2300.35 183
2300.46 187
2300.57 192
2300.68 197
2300.79 203
2300.90 207
2301.01 211
2301.12 212
2301.23 213
2301.34 215
2301.45 218
2301.56 225
2301.67 235
2301.78 249
2301.89 264
2302.00 281
2302.11 295
2302.22 305
2302.33 310
2302.44 310
2302.55 306
2302.66 299
2302.77 289
2302.88 279
2302.99 269
2303.10 261
2303.21 254
2303.32 250
2303.43 248
2303.54 248
2303.65 248
2303.76 247
2303.87 243
2303.98 235
2304.09 220
2304.20 201
2304.31 178
2304.42 154
2304.53 132
2304.64 116
2304.75 107
2304.86 106
2304.97 112
2305.08 124
2305.19 140
2305.30 159
2305.41 179
2305.52 200
2305.63 222
2305.74 244
2305.85 265
2305.96 282
2306.07 293
2306.18 297
2306.29 293
2306.40 281
2306.51 265
2306.62 247
2306.73 231
2306.84 219
2306.95 212
2307.06 210
2307.17 213
2307.28 218
2307.39 223
2307.50 227
2307.61 228
2307.72 226
2307.83 221
2307.94 214
2308.05 205
2308.16 197
2308.27 190
2308.38 185
2308.49 183
2308.60 184
2308.71 188
2308.82 194
2308.93 200
2309.04 206
2309.15 208
2309.26 207
2309.38 202
2309.49 193
2309.60 181
2309.71 168
2309.82 156
2309.93 146
2310.04 140
2310.15 136
2310.26 134
2310.37 131
2310.48 126
2310.59 118
2310.70 110
2310.81 101
2310.92 95
2311.03 93
2311.14 96
2311.25 102
2311.36 110
2311.47 119
2311.58 125
2311.69 128
2311.80 128
2311.91 126
2312.02 124
2312.13 121
2312.24 118
2312.35 116
2312.46 113
2312.57 109
2312.68 105
2312.79 100
2312.90 94
2313.01 87
2313.12 78
2313.23 66
2313.34 51
2313.45 34
2313.56 15
2313.67 0
2313.78 0
2313.89 0
2314.00 0
2314.11 0
2314.23 0
2314.34 0
2314.45 0
2314.56 2
2314.67 13
2314.78 25
2314.89 38
2315.00 51
2315.11 65
2315.22 78
2315.33 90
2315.44 102
2315.55 113
2315.66 125
2315.77 137
2315.88 149
2315.99 160
2316.10 168
2316.21 172
2316.32 171
2316.43 164
2316.54 154
2316.65 140
2316.76 126
2316.87 115
2316.98 107
2317.09 102
2317.20 101
2317.31 103
2317.42 108
2317.53 113
2317.65 118
2317.76 123
2317.87 127
2317.98 131
2318.09 133
2318.20 135
2318.31 136
2318.42 135
2318.53 133
2318.64 129
2318.75 123
2318.86 114
2318.97 104
2319.08 94
2319.19 87
2319.30 81
2319.41 78
2319.52 76
2319.63 76
2319.74 75
2319.85 73
2319.96 71
2320.07 69
2320.18 68
2320.29 68
2320.41 70
2320.52 72
2320.63 74
2320.74 74
2320.85 71
2320.96 66
2321.07 60
2321.18 54
2321.29 49
2321.40 47
2321.51 49
2321.62 54
2321.73 61
2321.84 68
2321.95 75
2322.06 81
2322.17 86
2322.28 93
2322.39 100
2322.50 110
2322.61 123
2322.72 138
2322.84 152
2322.95 164
2323.06 173
2323.17 179
2323.28 182
2323.39 182
2323.50 181
2323.61 178
2323.72 176
2323.83 172
2323.94 167
2324.05 160
2324.16 152
2324.27 143
2324.38 134
2324.49 125
2324.60 119
2324.71 117
2324.82 119
2324.94 125
2325.05 133
2325.16 142
2325.27 150
2325.38 153
2325.49 152
2325.60 145
2325.71 134
2325.82 123
2325.93 112
2326.04 103
2326.15 95
2326.26 89
2326.37 82
2326.48 73
2326.59 63
2326.70 52
2326.81 43
2326.93 37
2327.04 37
2327.15 43
2327.26 53
2327.37 66
2327.48 80
2327.59 94
2327.70 105
2327.81 114
2327.92 121
2328.03 126
2328.14 132
2328.25 136
2328.36 139
2328.47 141
2328.58 139
2328.69 134
2328.81 125
2328.92 114
2329.03 101
2329.14 88
2329.25 78
2329.36 71
2329.47 70
2329.58 72
2329.69 78
2329.80 86
2329.91 92
2330.02 94
2330.13 92
2330.24 85
2330.35 75
2330.47 64
2330.58 54
2330.69 47
2330.80 46
2330.91 50
2331.02 60
2331.13 74
2331.24 90
2331.35 108
2331.46 123
2331.57 135
2331.68 142
2331.79 145
2331.90 142
2332.01 136
2332.13 128
2332.24 120
2332.35 114
2332.46 110
2332.57 107
2332.68 106
2332.79 107
2332.90 107
2333.01 106
2333.12 105
2333.23 102
2333.34 98
2333.45 93
2333.57 88
2333.68 84
2333.79 82
2333.90 82
2334.01 83
2334.12 86
2334.23 90
2334.34 93
2334.45 96
2334.56 99
2334.67 103
2334.78 108
2334.89 116
2335.01 124
2335.12 133
2335.23 140
2335.34 144
2335.45 143
2335.56 137
2335.67 126
2335.78 112
2335.89 95
2336.00 78
2336.11 61
2336.22 45
2336.33 31
2336.45 17
2336.56 5
2336.67 0
2336.78 0
2336.89 0
2337.00 0
2337.11 0
2337.22 0
2337.33 0
2337.44 0
2337.55 1
2337.66 5
2337.78 9
2337.89 15
2338.00 23
2338.11 33
2338.22 47
2338.33 62
2338.44 80
2338.55 98
2338.66 114
2338.77 126
2338.88 134
2338.99 138
2339.11 137
2339.22 134
2339.33 132
2339.44 131
2339.55 134
2339.66 139
2339.77 147
2339.88 154
2339.99 159
2340.10 160
2340.21 158
2340.33 152
2340.44 143
2340.55 131
2340.66 118
2340.77 105
2340.88 92
2340.99 79
2341.10 67
2341.21 55
2341.32 43
2341.43 32
2341.55 20
2341.66 8
2341.77 0
2341.88 0
2341.99 0
2342.10 0
2342.21 0
2342.32 0
2342.43 5
2342.54 18
2342.66 31
2342.77 43
2342.88 53
2342.99 61
2343.10 67
2343.21 70
2343.32 72
2343.43 71
2343.54 70
2343.65 69
2343.76 68
2343.88 69
2343.99 71
2344.10 74
2344.21 77
2344.32 81
2344.43 85
2344.54 90
2344.65 96
2344.76 105
2344.87 116
2344.99 127
2345.10 138
2345.21 147
2345.32 154
2345.43 157
2345.54 159
2345.65 161
2345.76 165
2345.87 173
2345.99 184
2346.10 198
2346.21 212
2346.32 225
2346.43 235
2346.54 242
2346.65 244
2346.76 245
2346.87 245
2346.98 244
2347.10 243
2347.21 242
2347.32 241
2347.43 239
2347.54 237
2347.65 235
2347.76 233
2347.87 234
2347.98 236
2348.10 240
2348.21 245
2348.32 250
2348.43 254
2348.54 258
2348.65 260
2348.76 263
2348.87 265
2348.98 269
2349.10 273
2349.21 278
2349.32 282
2349.43 286
2349.54 287
2349.65 286
2349.76 284
2349.87 281
2349.98 278
2350.10 274
2350.21 271
2350.32 269
2350.43 267
2350.54 265
2350.65 264
2350.76 264
2350.87 265
2350.98 268
2351.10 271
2351.21 274
2351.32 277
2351.43 278
2351.54 277
2351.65 273
2351.76 268
2351.87 263
2351.99 258
2352.10 254
2352.21 253
2352.32 254
2352.43 256
2352.54 257
2352.65 256
2352.76 252
2352.87 244
2352.99 233
2353.10 219
2353.21 205
2353.32 192
2353.43 181
2353.54 173
2353.65 168
2353.76 166
2353.88 165
2353.99 165
2354.10 165
2354.21 162
2354.32 158
2354.43 151
2354.54 144
2354.65 138
2354.77 134
2354.88 133
2354.99 136
2355.10 142
2355.21 149
2355.32 156
2355.43 162
2355.54 163
2355.66 161
2355.77 156
2355.88 148
2355.99 140
2356.10 132
2356.21 127
2356.32 126
2356.43 128
2356.55 133
2356.66 141
2356.77 150
2356.88 159
2356.99 167
2357.10 174
2357.21 179
2357.32 183
2357.44 184
2357.55 182
2357.66 176
2357.77 167
2357.88 153
2357.99 137
2358.10 119
2358.22 101
2358.33 82
2358.44 65
2358.55 49
2358.66 35
2358.77 20
2358.88 6
2358.99 0
2359.11 0
2359.22 0
2359.33 0
2359.44 0
2359.55 0
2359.66 4
2359.77 13
2359.89 19
2360.00 20
2360.11 17
2360.22 10
2360.33 3
2360.44 0
2360.55 0
2360.67 2
2360.78 9
2360.89 19
2361.00 28
2361.11 35
2361.22 38
2361.33 38
2361.44 35
2361.56 32
2361.67 30
2361.78 30
2361.89 31
2362.00 32
2362.11 31
2362.22 27
2362.34 20
2362.45 10
2362.56 0
2362.67 0
2362.78 0
2362.89 0
2363.00 0
2363.12 0
2363.23 0
2363.34 10
2363.45 24
2363.56 38
2363.67 52
2363.79 64
2363.90 73
2364.01 79
2364.12 82
2364.23 82
2364.34 81
2364.45 81
2364.57 82
2364.68 86
2364.79 91
2364.90 99
2365.01 106
2365.12 112
2365.23 116
2365.35 117
2365.46 114
2365.57 108
2365.68 100
2365.79 91
2365.90 81
2366.01 70
2366.13 59
2366.24 47
2366.35 34
2366.46 22
2366.57 11
2366.68 4
2366.80 4
2366.91 12
2367.02 28
2367.13 50
2367.24 76
2367.35 103
2367.46 126
2367.58 143
2367.69 152
2367.80 154
2367.91 151
2368.02 145
2368.13 138
2368.25 133
2368.36 131
2368.47 132
2368.58 136
2368.69 142
2368.80 149
2368.92 155
2369.03 159
2369.14 160
2369.25 158
2369.36 151
2369.47 142
2369.58 129
2369.70 115
2369.81 100
2369.92 85
2370.03 73
2370.14 63
2370.25 58
2370.37 55
2370.48 54
2370.59 56
2370.70 57
2370.81 57
2370.92 55
2371.04 51
2371.15 46
2371.26 40
2371.37 37
2371.48 35
2371.59 37
2371.71 41
2371.82 48
2371.93 54
2372.04 59
2372.15 59
2372.26 54
2372.38 43
2372.49 27
2372.60 10
2372.71 0
2372.82 0
2372.93 0
2373.05 0
2373.16 11
2373.27 32
2373.38 54
2373.49 74
2373.60 87
2373.72 93
2373.83 93
2373.94 88
2374.05 82
2374.16 74
2374.27 68
2374.39 61
2374.50 54
2374.61 45
2374.72 35
2374.83 23
2374.94 11
2375.06 2
2375.17 0
2375.28 0
2375.39 0
2375.50 0
2375.61 2
2375.73 4
2375.84 5
2375.95 3
2376.06 0
2376.17 0
2376.29 0
2376.40 0
2376.51 2
2376.62 11
2376.73 25
2376.84 42
2376.96 62
2377.07 83
2377.18 104
2377.29 124
2377.40 144
2377.51 163
2377.63 182
2377.74 202
2377.85 222
2377.96 241
2378.07 259
2378.19 276
2378.30 290
2378.41 301
2378.52 311
2378.63 318
2378.74 325
2378.86 329
2378.97 330
2379.08 328
2379.19 322
2379.30 312
2379.42 300
2379.53 287
2379.64 275
2379.75 267
2379.86 262
2379.97 261
2380.09 260
2380.20 259
2380.31 255
2380.42 247
2380.53 232
2380.65 213
2380.76 191
2380.87 169
2380.98 148
2381.09 132
2381.20 121
2381.32 116
2381.43 116
2381.54 122
2381.65 130
2381.76 140
2381.88 148
2381.99 153
2382.10 154
2382.21 150
2382.32 142
2382.44 129
2382.55 113
2382.66 95
2382.77 75
2382.88 56
2383.00 39
2383.11 24
2383.22 12
2383.33 5
2383.44 1
2383.55 1
2383.67 4
2383.78 9
2383.89 15
2384.00 22
2384.11 29
2384.23 37
2384.34 44
2384.45 51
2384.56 57
2384.67 61
2384.79 63
2384.90 63
2385.01 61
2385.12 61
2385.23 61
2385.35 65
2385.46 72
2385.57 82
2385.68 95
2385.79 110
2385.91 125
2386.02 138
2386.13 149
2386.24 157
2386.35 163
2386.47 167
2386.58 169
2386.69 171
2386.80 171
2386.91 171
2387.03 169
2387.14 167
2387.25 164
2387.36 161
2387.47 159
2387.59 159
2387.70 160
2387.81 162
2387.92 163
2388.03 162
2388.15 157
2388.26 148
2388.37 135
2388.48 121
2388.59 106
2388.71 95
2388.82 88
2388.93 86
2389.04 90
2389.15 99
2389.27 109
2389.38 119
2389.49 126
2389.60 128
2389.71 125
2389.83 116
2389.94 103
2390.05 88
2390.16 73
2390.28 59
2390.39 49
2390.50 44
2390.61 45
2390.72 50
2390.84 58
2390.95 68
2391.06 77
2391.17 83
2391.28 85
2391.40 82
2391.51 76
2391.62 69
2391.73 63
2391.84 60
2391.96 62
2392.07 68
2392.18 76
2392.29 85
2392.41 92
2392.52 93
2392.63 89
2392.74 79
2392.85 65
2392.97 49
2393.08 35
2393.19 25
2393.30 21
2393.41 23
2393.53 30
2393.64 40
2393.75 52
2393.86 63
2393.98 73
2394.09 79
2394.20 82
2394.31 81
2394.42 77
2394.54 71
2394.65 64
2394.76 58
2394.87 54
2394.98 51
2395.10 50
2395.21 49
2395.32 48
2395.43 46
2395.55 41
2395.66 35
2395.77 25
2395.88 14
2395.99 3
2396.11 0
2396.22 0
2396.33 0
2396.44 0
2396.56 0
2396.67 0
2396.78 0
2396.89 0
2397.00 13
2397.12 32
2397.23 51
2397.34 68
2397.45 83
2397.57 94
2397.68 101
2397.79 102
2397.90 99
2398.02 93
2398.13 85
2398.24 76
2398.35 69
2398.46 64
2398.58 61
2398.69 60
2398.80 60
2398.91 62
2399.03 64
2399.14 67
2399.25 70
2399.36 75
2399.47 79
2399.59 84
2399.70 88
2399.81 92
2399.92 95
2400.04 96
2400.15 97
2400.26 97
2400.37 98
2400.49 101
2400.60 104
2400.71 110
2400.82 116
2400.93 122
2401.05 126
2401.16 127
2401.27 125
2401.38 119
2401.50 111
2401.61 101
2401.72 92
2401.83 86
2401.95 84
2402.06 89
2402.17 99
2402.28 113
2402.40 129
2402.51 144
2402.62 156
2402.73 163
2402.84 167
2402.96 167
2403.07 167
2403.18 169
2403.29 173
2403.41 179
2403.52 186
2403.63 192
2403.74 194
2403.86 192
2403.97 185
2404.08 176
2404.19 164
2404.31 154
2404.42 145
2404.53 139
2404.64 135
2404.76 132
2404.87 129
2404.98 124
2405.09 115
2405.21 102
2405.32 86
2405.43 68
2405.54 52
2405.66 42
2405.77 40
2405.88 48
2405.99 64
2406.11 86
2406.22 109
2406.33 129
2406.44 144
2406.55 153
2406.67 156
2406.78 157
2406.89 159
2407.00 162
2407.12 170
2407.23 180
2407.34 191
2407.45 201
2407.57 209
2407.68 214
2407.79 214
2407.90 209
2408.02 201
2408.13 188
2408.24 172
2408.35 154
2408.47 134
2408.58 115
2408.69 100
2408.80 89
2408.92 86
2409.03 89
2409.14 99
2409.25 112
2409.37 127
2409.48 140
2409.59 151
2409.70 159
2409.82 163
2409.93 164
2410.04 164
2410.16 164
2410.27 164
2410.38 163
2410.49 161
2410.61 160
2410.72 158
2410.83 155
2410.94 152
2411.06 147
2411.17 142
2411.28 134
2411.39 124
2411.51 112
2411.62 97
2411.73 82
2411.84 67
2411.96 52
2412.07 40
2412.18 30
2412.29 25
2412.41 27
2412.52 35
2412.63 50
2412.74 70
2412.86 93
2412.97 115
2413.08 133
2413.19 144
2413.31 149
2413.42 148
2413.53 144
2413.65 140
2413.76 140
2413.87 145
2413.98 154
2414.10 166
2414.21 180
2414.32 193
2414.43 202
2414.55 206
2414.66 205
2414.77 199
2414.88 191
2415.00 182
2415.11 175
2415.22 171
2415.34 170
2415.45 171
2415.56 173
2415.67 173
2415.79 169
2415.90 160
2416.01 147
2416.12 132
2416.24 118
2416.35 105
2416.46 96
2416.57 90
2416.69 86
2416.80 81
2416.91 74
2417.03 65
2417.14 52
2417.25 37
2417.36 22
2417.48 8
2417.59 0
2417.70 0
2417.81 0
2417.93 0
2418.04 0
2418.15 0
2418.27 0
2418.38 0
2418.49 0
2418.60 11
2418.72 26
2418.83 42
2418.94 59
2419.05 74
2419.17 86
2419.28 95
2419.39 99
2419.51 100
2419.62 97
2419.73 93
2419.84 87
2419.96 81
2420.07 75
2420.18 70
2420.30 66
2420.41 62
2420.52 58
2420.63 56
2420.75 55
2420.86 55
2420.97 56
2421.08 58
2421.20 59
2421.31 60
2421.42 58
2421.54 56
2421.65 55
2421.76 56
2421.87 60
2421.99 68
2422.10 79
2422.21 93
2422.33 106
2422.44 117
2422.55 126
2422.66 130
2422.78 132
2422.89 131
2423.00 128
2423.12 125
2423.23 122
2423.34 121
2423.45 121
2423.57 122
2423.68 123
2423.79 124
2423.91 122
2424.02 118
2424.13 113
2424.24 106
2424.36 100
2424.47 95
2424.58 93
2424.70 93
2424.81 93
2424.92 94
2425.03 93
2425.15 91
2425.26 87
2425.37 84
2425.49 81
2425.60 79
2425.71 80
2425.82 82
2425.94 84
2426.05 85
2426.16 85
2426.28 83
2426.39 79
2426.50 74
2426.62 67
2426.73 59
2426.84 50
2426.95 41
2427.07 33
2427.18 25
2427.29 19
2427.41 16
2427.52 17
2427.63 23
2427.74 32
2427.86 44
2427.97 57
2428.08 69
2428.20 80
2428.31 89
2428.42 95
2428.54 100
2428.65 104
2428.76 108
2428.87 113
2428.99 117
2429.10 119
2429.21 119
2429.33 116
2429.44 108
2429.55 96
2429.67 81
2429.78 64
2429.89 46
2430.00 29
2430.12 14
2430.23 2
2430.34 0
2430.46 0
2430.57 0
2430.68 0
2430.80 8
2430.91 18
2431.02 29
2431.13 41
2431.25 54
2431.36 68
2431.47 82
2431.59 96
2431.70 108
2431.81 116
2431.93 119
2432.04 117
2432.15 110
2432.27 99
2432.38 87
2432.49 75
2432.60 66
2432.72 60
2432.83 57
2432.94 57
2433.06 59
2433.17 64
2433.28 71
2433.40 81
2433.51 92
2433.62 104
2433.74 118
2433.85 130
2433.96 139
2434.07 145
2434.19 146
2434.30 143
2434.41 135
2434.53 123
2434.64 110
2434.75 96
2434.87 83
2434.98 72
2435.09 65
2435.21 62
2435.32 64
2435.43 69
2435.55 76
2435.66 84
2435.77 90
2435.88 96
2436.00 101
2436.11 104
2436.22 107
2436.34 110
2436.45 115
2436.56 121
2436.68 128
2436.79 137
2436.90 146
2437.02 157
2437.13 167
2437.24 175
2437.36 180
2437.47 179
2437.58 173
2437.70 162
2437.81 147
2437.92 131
2438.04 114
2438.15 100
2438.26 87
2438.37 77
2438.49 68
2438.60 59
2438.71 53
2438.83 49
2438.94 50
2439.05 56
2439.17 67
2439.28 83
2439.39 101
2439.51 117
2439.62 129
2439.73 132
2439.85 129
2439.96 118
2440.07 102
2440.19 86
2440.30 70
2440.41 57
2440.53 47
2440.64 41
2440.75 35
2440.87 30
2440.98 25
2441.09 21
2441.21 17
2441.32 14
2441.43 12
2441.55 11
2441.66 10
2441.77 8
2441.89 4
2442.00 0
2442.11 0
2442.23 0
2442.34 0
2442.45 0
2442.57 0
2442.68 0
2442.79 0
2442.91 5
2443.02 13
2443.13 23
2443.24 32
2443.36 40
2443.47 47
2443.58 53
2443.70 58
2443.81 64
2443.92 70
2444.04 77
2444.15 83
2444.26 88
2444.38 89
2444.49 86
2444.61 79
2444.72 70
2444.83 62
2444.95 56
2445.06 53
2445.17 53
2445.29 54
2445.40 55
2445.51 54
2445.63 50
2445.74 43
2445.85 35
2445.97 27
2446.08 21
2446.19 19
2446.31 22
2446.42 28
2446.53 35
2446.65 44
2446.76 51
2446.87 55
2446.99 58
2447.10 58
2447.21 58
2447.33 60
2447.44 64
2447.55 70
2447.67 79
2447.78 90
2447.89 101
2448.01 109
2448.12 115
2448.23 117
2448.35 115
2448.46 109
2448.57 100
2448.69 89
2448.80 76
2448.91 62
2449.03 47
2449.14 34
2449.25 22
2449.37 13
2449.48 8
2449.60 6
2449.71 7
2449.82 9
2449.94 11
2450.05 12
2450.16 9
2450.28 3
2450.39 0
2450.50 0
2450.62 0
2450.73 0
2450.84 0
2450.96 0
2451.07 9
2451.18 22
2451.30 34
2451.41 42
2451.52 44
2451.64 41
2451.75 35
2451.86 27
2451.98 20
2452.09 14
2452.21 10
2452.32 9
2452.43 9
2452.55 11
2452.66 14
2452.77 17
2452.89 22
2453.00 28
2453.11 35
2453.23 43
2453.34 51
2453.45 58
2453.57 65
2453.68 70
2453.80 73
2453.91 75
2454.02 76
2454.14 76
2454.25 76
2454.36 76
2454.48 76
2454.59 76
2454.70 76
2454.82 77
2454.93 77
2455.04 78
2455.16 79
2455.27 79
2455.39 78
2455.50 74
2455.61 68
2455.73 61
2455.84 52
2455.95 44
2456.07 38
2456.18 35
2456.29 36
2456.41 40
2456.52 47
2456.64 57
2456.75 67
2456.86 78
2456.98 89
2457.09 100
2457.20 110
2457.32 120
2457.43 130
2457.54 140
2457.66 151
2457.77 161
2457.89 169
2458.00 175
2458.11 177
2458.23 174
2458.34 166
2458.45 156
2458.57 144
2458.68 132
2458.79 121
2458.91 112
2459.02 104
2459.14 97
2459.25 90
2459.36 84
2459.48 79
2459.59 76
2459.70 74
2459.82 74
2459.93 73
2460.05 73
2460.16 71
2460.27 67
2460.39 61
2460.50 53
2460.61 44
2460.73 35
2460.84 27
2460.95 21
2461.07 17
2461.18 16
2461.30 17
2461.41 20
2461.52 25
2461.64 29
2461.75 34
2461.86 37
2461.98 41
2462.09 43
2462.21 44
2462.32 45
2462.43 44
2462.55 41
2462.66 36
2462.77 30
2462.89 22
2463.00 16
2463.12 11
2463.23 10
2463.34 13
2463.46 20
2463.57 30
2463.69 42
2463.80 52
2463.91 60
2464.03 63
2464.14 62
2464.25 56
2464.37 47
2464.48 35
2464.60 22
2464.71 9
2464.82 0
2464.94 0
2465.05 0
2465.16 0
2465.28 0
2465.39 0
2465.51 0
2465.62 0
2465.73 3
2465.85 10
2465.96 17
2466.08 23
2466.19 29
2466.30 37
2466.42 48
2466.53 62
2466.64 77
2466.76 93
2466.87 109
2466.99 123
2467.10 135
2467.21 144
2467.33 150
2467.44 154
2467.56 155
2467.67 153
2467.78 148
2467.90 140
2468.01 129
2468.13 116
2468.24 104
2468.35 92
2468.47 82
2468.58 74
2468.69 69
2468.81 65
2468.92 61
2469.04 57
2469.15 51
2469.26 43
2469.38 33
2469.49 21
2469.61 9
2469.72 0
2469.83 0
2469.95 0
2470.06 0
2470.18 0
2470.29 0
2470.40 11
2470.52 26
2470.63 44
2470.75 60
2470.86 75
2470.97 87
2471.09 95
2471.20 101
2471.32 105
2471.43 105
2471.54 102
2471.66 97
2471.77 90
2471.89 80
2472.00 69
2472.11 59
2472.23 50
2472.34 46
2472.46 47
2472.57 52
2472.68 63
2472.80 76
2472.91 89
2473.03 100
2473.14 107
2473.25 110
2473.37 108
2473.48 103
2473.60 95
2473.71 87
2473.82 79
2473.94 73
2474.05 68
2474.17 64
2474.28 63
2474.39 64
2474.51 67
2474.62 72
2474.74 78
2474.85 86
2474.96 95
2475.08 105
2475.19 117
2475.31 129
2475.42 142
2475.53 155
2475.65 167
2475.76 178
2475.88 186
2475.99 192
2476.10 195
2476.22 196
2476.33 194
2476.45 189
2476.56 182
2476.67 174
2476.79 164
2476.90 154
2477.02 143
2477.13 133
2477.25 123
2477.36 114
2477.47 106
2477.59 100
2477.70 94
2477.82 91
2477.93 88
2478.04 85
2478.16 80
2478.27 72
2478.39 61
2478.50 49
2478.61 36
2478.73 25
2478.84 19
2478.96 19
2479.07 25
2479.19 36
2479.30 49
2479.41 62
2479.53 74
2479.64 83
2479.76 89
2479.87 91
2479.98 92
2480.10 91
2480.21 90
2480.33 90
2480.44 90
2480.56 91
2480.67 93
2480.78 94
2480.90 93
2481.01 90
2481.13 85
2481.24 79
2481.35 73
2481.47 69
2481.58 68
2481.70 71
2481.81 77
2481.93 86
2482.04 94
2482.15 100
2482.27 102
2482.38 100
2482.50 94
2482.61 85
2482.73 75
2482.84 64
2482.95 55
2483.07 48
2483.18 42
2483.30 36
2483.41 32
2483.53 27
2483.64 23
2483.75 20
2483.87 19
2483.98 19
2484.10 22
2484.21 24
2484.32 27
2484.44 28
2484.55 28
2484.67 26
2484.78 23
2484.90 19
2485.01 14
2485.12 10
2485.24 4
2485.35 0
2485.47 0
2485.58 0
2485.70 0
2485.81 0
2485.92 0
2486.04 0
2486.15 0
2486.27 9
2486.38 20
2486.50 30
2486.61 38
2486.73 44
2486.84 47
2486.95 47
2487.07 45
2487.18 43
2487.30 41
2487.41 40
2487.53 41
2487.64 46
2487.75 52
2487.87 61
2487.98 71
2488.10 80
2488.21 90
2488.33 99
2488.44 107
2488.55 114
2488.67 121
2488.78 126
2488.90 131
2489.01 134
2489.13 135
2489.24 136
2489.36 134
2489.47 128
2489.58 118
2489.70 104
2489.81 85
2489.93 62
2490.04 38
2490.16 15
2490.27 0
2490.38 0
2490.50 0
2490.61 0
2490.73 0
2490.84 19
2490.96 41
2491.07 63
2491.19 82
2491.30 96
2491.41 104
2491.53 108
2491.64 109
2491.76 108
2491.87 108
2491.99 109
2492.10 112
2492.22 115
2492.33 116
2492.44 116
2492.56 114
2492.67 110
2492.79 107
2492.90 104
2493.02 104
2493.13 107
2493.25 111
2493.36 116
2493.47 121
2493.59 122
2493.70 121
2493.82 118
2493.93 112
2494.05 106
2494.16 99
2494.28 93
2494.39 85
2494.51 74
2494.62 61
2494.73 46
2494.85 31
2494.96 19
2495.08 12
2495.19 14
2495.31 23
2495.42 39
2495.54 58
2495.65 76
2495.77 91
2495.88 100
2495.99 104
2496.11 104
2496.22 103
2496.34 102
2496.45 103
2496.57 105
2496.68 107
2496.80 108
2496.91 107
2497.03 104
2497.14 98
2497.25 92
2497.37 86
2497.48 81
2497.60 76
2497.71 73
2497.83 71
2497.94 69
2498.06 69
2498.17 69
2498.29 71
2498.40 74
2498.51 79
2498.63 85
2498.74 90
2498.86 95
2498.97 99
2499.09 101
2499.20 101
2499.32 100
2499.43 96
2499.55 91
2499.66 85
2499.78 77
2499.89 69
2500.00 62
2500.12 56
2500.23 49
2500.35 42
2500.46 33
2500.58 22
2500.69 10
2500.81 0
2500.92 0
2501.04 0
2501.15 0
2501.27 0
2501.38 0
2501.49 0
2501.61 5
2501.72 12
2501.84 16
2501.95 17
2502.07 16
2502.18 12
2502.30 8
2502.41 3
2502.53 0
2502.64 0
2502.76 0
2502.87 0
2502.99 1
2503.10 7
2503.22 16
2503.33 27
2503.44 39
2503.56 53
2503.67 68
2503.79 84
2503.90 99
2504.02 114
2504.13 127
2504.25 138
2504.36 146
2504.48 152
2504.59 155
2504.71 156
2504.82 157
2504.94 157
2505.05 156
2505.17 156
2505.28 157
2505.40 159
2505.51 164
2505.62 172
2505.74 183
2505.85 196
2505.97 210
2506.08 222
2506.20 230
2506.31 232
2506.43 230
2506.54 225
2506.66 218
2506.77 212
2506.89 207
2507.00 204
2507.12 201
2507.23 195
2507.35 185
2507.46 170
2507.58 151
2507.69 130
2507.81 111
2507.92 96
2508.04 88
2508.15 86
2508.26 89
2508.38 94
2508.49 100
2508.61 105
2508.72 107
2508.84 106
2508.95 103
2509.07 99
2509.18 96
2509.30 94
2509.41 92
2509.53 92
2509.64 92
2509.76 92
2509.87 92
2509.99 91
2510.10 90
2510.22 87
2510.33 85
2510.45 82
2510.56 78
2510.68 76
2510.79 74
2510.91 73
2511.02 72
2511.14 71
2511.25 69
2511.37 65
2511.48 60
2511.60 54
2511.71 47
2511.83 41
2511.94 36
2512.06 34
2512.17 35
2512.29 38
2512.40 42
2512.51 48
2512.63 54
2512.74 59
2512.86 64
2512.97 66
2513.09 65
2513.20 62
2513.32 55
2513.43 48
2513.55 39
2513.66 32
2513.78 26
2513.89 22
2514.01 19
2514.12 18
2514.24 17
2514.35 17
2514.47 18
2514.58 20
2514.70 25
2514.81 31
2514.93 38
2515.04 45
2515.16 50
2515.27 54
2515.39 55
2515.50 52
2515.62 46
2515.73 39
2515.85 31
2515.96 25
2516.08 20
2516.19 17
2516.31 17
2516.42 20
2516.54 26
2516.65 34
2516.77 45
2516.88 58
2517.00 71
2517.11 84
2517.23 94
2517.34 99
2517.46 101
2517.57 99
2517.69 93
2517.80 85
2517.92 76
2518.03 68
2518.15 61
2518.26 56
2518.38 52
2518.49 50
2518.61 49
2518.72 51
2518.84 54
2518.95 60
2519.07 67
2519.18 75
2519.30 82
2519.41 88
2519.53 92
2519.64 94
2519.76 93
2519.87 92
2519.99 90
2520.11 89
2520.22 89
2520.34 92
2520.45 98
2520.57 107
2520.68 119
2520.80 131
2520.91 143
2521.03 152
2521.14 157
2521.26 156
2521.37 150
2521.49 140
2521.60 128
2521.72 116
2521.83 108
2521.95 104
2522.06 104
2522.18 109
2522.29 114
2522.41 120
2522.52 125
2522.64 126
2522.75 126
2522.87 124
2522.98 122
2523.10 122
2523.21 124
2523.33 128
2523.44 132
2523.56 136
2523.67 137
2523.79 135
2523.90 129
2524.02 121
2524.13 113
2524.25 108
2524.37 106
2524.48 109
2524.60 115
2524.71 123
2524.83 130
2524.94 134
2525.06 133
2525.17 126
2525.29 114
2525.40 99
2525.52 82
2525.63 65
2525.75 49
2525.86 36
2525.98 26
2526.09 20
2526.21 19
2526.32 23
2526.44 31
2526.55 44
2526.67 58
2526.78 72
2526.90 83
2527.02 89
2527.13 90
2527.25 86
2527.36 78
2527.48 70
2527.59 62
2527.71 57
2527.82 56
2527.94 57
2528.05 59
2528.17 62
2528.28 63
2528.40 62
2528.51 60
2528.63 58
2528.74 57
2528.86 58
2528.97 60
2529.09 65
2529.21 69
2529.32 73
2529.44 75
2529.55 75
2529.67 73
2529.78 71
2529.90 69
2530.01 68
2530.13 69
2530.24 72
2530.36 78
2530.47 84
2530.59 90
2530.70 94
2530.82 96
2530.94 97
2531.05 96
2531.17 95
2531.28 96
2531.40 100
2531.51 109
2531.63 120
2531.74 133
2531.86 145
2531.97 153
2532.09 156
2532.20 153
2532.32 144
2532.43 132
2532.55 118
2532.67 105
2532.78 96
2532.90 90
2533.01 89
2533.13 91
2533.24 97
2533.36 104
2533.47 112
2533.59 118
2533.70 122
2533.82 123
2533.93 119
2534.05 111
2534.17 99
2534.28 83
2534.40 65
2534.51 47
2534.63 30
2534.74 15
2534.86 5
2534.97 0
2535.09 0
2535.20 2
2535.32 9
2535.44 18
2535.55 28
2535.67 36
2535.78 43
2535.90 47
2536.01 50
2536.13 51
2536.24 50
2536.36 49
2536.47 46
2536.59 42
2536.71 36
2536.82 27
2536.94 17
2537.05 5
2537.17 0
2537.28 0
2537.40 0
2537.51 0
2537.63 0
2537.74 0
2537.86 0
2537.98 0
2538.09 13
2538.21 29
2538.32 42
2538.44 50
2538.55 53
2538.67 52
2538.78 47
2538.90 41
2539.02 35
2539.13 32
2539.25 33
2539.36 38
2539.48 48
2539.59 60
2539.71 73
2539.82 85
2539.94 92
2540.06 95
2540.17 92
2540.29 86
2540.40 79
2540.52 73
2540.63 69
2540.75 70
2540.86 75
2540.98 84
2541.10 94
2541.21 105
2541.33 115
2541.44 122
2541.56 125
2541.67 124
2541.79 118
2541.90 108
2542.02 95
2542.14 81
2542.25 68
2542.37 60
2542.48 57
2542.60 60
2542.71 69
2542.83 83
2542.94 99
2543.06 115
2543.18 129
2543.29 141
2543.41 148
2543.52 152
2543.64 154
2543.75 154
2543.87 153
2543.99 154
2544.10 156
2544.22 160
2544.33 164
2544.45 168
2544.56 170
2544.68 169
2544.79 163
2544.91 153
2545.03 140
2545.14 125
2545.26 111
2545.37 100
2545.49 93
2545.60 91
2545.72 92
2545.84 97
2545.95 103
2546.07 109
2546.18 115
2546.30 120
2546.41 124
2546.53 127
2546.65 130
2546.76 130
2546.88 127
2546.99 121
2547.11 112
2547.22 100
2547.34 86
2547.46 73
2547.57 60
2547.69 48
2547.80 38
2547.92 28
2548.03 18
2548.15 9
2548.27 1
2548.38 0
2548.50 0
2548.61 0
2548.73 0
2548.84 0
2548.96 0
2549.08 0
2549.19 0
2549.31 0
2549.42 10
2549.54 22
2549.65 37
2549.77 53
2549.89 69
2550.00 85
2550.12 99
2550.23 113
2550.35 126
2550.46 139
2550.58 152
2550.70 166
2550.81 180
2550.93 193
2551.04 204
2551.16 212
2551.28 218
2551.39 220
2551.51 220
2551.62 218
2551.74 215
2551.85 211
2551.97 208
2552.09 203
2552.20 197
2552.32 191
2552.43 183
2552.55 176
2552.67 169
2552.78 163
2552.90 159
2553.01 157
2553.13 158
2553.24 162
2553.36 168
2553.48 177
2553.59 187
2553.71 199
2553.82 211
2553.94 224
2554.06 236
2554.17 245
2554.29 250
2554.40 251
2554.52 248
2554.63 240
2554.75 229
2554.87 217
2554.98 206
2555.10 196
2555.21 190
2555.33 188
2555.45 189
2555.56 192
2555.68 195
2555.79 196
2555.91 193
2556.03 186
2556.14 173
2556.26 157
2556.37 139
2556.49 122
2556.61 108
2556.72 98
2556.84 91
2556.95 89
2557.07 89
2557.18 91
2557.30 96
2557.42 102
2557.53 111
2557.65 121
2557.76 131
2557.88 138
2558.00 141
2558.11 137
2558.23 126
2558.34 108
2558.46 85
2558.58 61
2558.69 39
2558.81 22
2558.92 12
2559.04 11
2559.16 16
2559.27 26
2559.39 37
2559.50 46
2559.62 50
2559.74 50
2559.85 46
2559.97 39
2560.08 30
2560.20 23
2560.32 18
2560.43 15
2560.55 14
2560.66 14
2560.78 15
2560.90 15
2561.01 17
2561.13 18
2561.24 21
2561.36 23
2561.48 26
2561.59 28
2561.71 29
2561.82 30
2561.94 32
2562.06 34
2562.17 38
2562.29 41
2562.40 45
2562.52 47
2562.64 48
2562.75 47
2562.87 46
2562.98 46
2563.10 48
2563.22 51
2563.33 57
2563.45 65
2563.57 72
2563.68 78
2563.80 82
2563.91 83
2564.03 82
2564.15 78
2564.26 72
2564.38 65
2564.49 56
2564.61 46
2564.73 35
2564.84 25
2564.96 15
2565.07 6
2565.19 0
2565.31 0
2565.42 0
2565.54 0
2565.65 0
2565.77 0
2565.89 0
2566.00 1
2566.12 2
2566.24 3
2566.35 4
2566.47 5
2566.58 5
2566.70 6
2566.82 6
2566.93 8
2567.05 11
2567.16 16
2567.28 24
2567.40 36
2567.51 51
2567.63 69
2567.75 87
2567.86 105
2567.98 119
2568.09 129
2568.21 135
2568.33 137
2568.44 136
2568.56 133
2568.68 130
2568.79 126
2568.91 123
2569.02 120
2569.14 118
2569.26 118
2569.37 119
2569.49 124
2569.60 130
2569.72 140
2569.84 151
2569.95 161
2570.07 170
2570.19 175
2570.30 177
2570.42 173
2570.53 166
2570.65 154
2570.77 140
2570.88 124
2571.00 110
2571.12 98
2571.23 90
2571.35 88
2571.46 90
2571.58 97
2571.70 105
2571.81 112
2571.93 117
2572.05 116
2572.16 111
2572.28 102
2572.39 91
2572.51 81
2572.63 76
2572.74 76
2572.86 82
2572.98 92
2573.09 103
2573.21 114
2573.33 119
2573.44 117
2573.56 109
2573.67 96
2573.79 79
2573.91 64
2574.02 51
2574.14 44
2574.26 43
2574.37 48
2574.49 56
2574.60 66
2574.72 78
2574.84 90
2574.95 102
2575.07 113
2575.19 124
2575.30 132
2575.42 138
2575.54 141
2575.65 141
2575.77 136
2575.88 128
2576.00 115
2576.12 100
2576.23 82
2576.35 64
2576.47 47
2576.58 33
2576.70 23
2576.82 18
2576.93 18
2577.05 21
2577.16 28
2577.28 34
2577.40 40
2577.51 45
2577.63 48
2577.75 50
2577.86 52
2577.98 55
2578.10 57
2578.21 60
2578.33 62
2578.44 63
2578.56 61
2578.68 58
2578.79 53
2578.91 47
2579.03 42
2579.14 39
2579.26 39
2579.38 40
2579.49 44
2579.61 48
2579.73 52
2579.84 56
2579.96 60
2580.07 64
2580.19 70
2580.31 79
2580.42 89
2580.54 102
2580.66 116
2580.77 130
2580.89 143
2581.01 154
2581.12 162
2581.24 167
2581.36 169
2581.47 167
2581.59 163
2581.71 158
2581.82 151
2581.94 144
2582.05 138
2582.17 130
2582.29 123
2582.40 115
2582.52 106
2582.64 96
2582.75 87
2582.87 79
2582.99 71
2583.10 64
2583.22 58
2583.34 52
2583.45 46
2583.57 41
2583.69 39
2583.80 41
2583.92 46
2584.04 54
2584.15 64
2584.27 74
2584.39 81
2584.50 85
2584.62 84
2584.74 79
2584.85 71
2584.97 61
2585.08 50
2585.20 38
2585.32 29
2585.43 23
2585.55 22
2585.67 26
2585.78 37
2585.90 52
2586.02 71
2586.13 90
2586.25 108
2586.37 122
2586.48 130
2586.60 133
2586.72 131
2586.83 126
2586.95 119
2587.07 111
2587.18 104
2587.30 99
2587.42 96
2587.53 95
2587.65 94
2587.77 94
2587.88 92
2588.00 89
2588.12 83
2588.23 74
2588.35 64
2588.47 53
2588.58 43
2588.70 33
2588.82 23
2588.93 14
2589.05 5
2589.17 0
2589.28 0
2589.40 0
2589.52 0
2589.63 0
2589.75 0
2589.87 0
2589.98 0
2590.10 6
2590.22 15
2590.33 21
2590.45 24
2590.57 24
2590.68 20
2590.80 14
2590.92 8
2591.03 3
2591.15 0
2591.27 1
2591.38 5
2591.50 12
2591.62 21
2591.73 31
2591.85 41
2591.97 50
2592.08 56
2592.20 60
2592.32 58
2592.43 53
2592.55 45
2592.67 34
2592.78 23
2592.90 14
2593.02 8
2593.13 6
2593.25 6
2593.37 7
2593.48 7
2593.60 5
2593.72 1
2593.83 0
2593.95 0
2594.07 0
2594.18 0
2594.30 0
2594.42 0
2594.54 9
2594.65 20
2594.77 28
2594.89 31
2595.00 30
2595.12 26
2595.24 20
2595.35 15
2595.47 12
2595.59 12
2595.70 13
2595.82 15
2595.94 18
2596.05 19
2596.17 20
2596.29 19
2596.40 19
2596.52 17
2596.64 16
2596.75 14
2596.87 13
2596.99 11
2597.11 8
2597.22 4
2597.34 0
2597.46 0
2597.57 0
2597.69 0
2597.81 0
2597.92 0
2598.04 0
2598.16 0
2598.27 8
2598.39 17
2598.51 24
2598.62 30
2598.74 35
2598.86 42
2598.97 53
2599.09 69
2599.21 89
2599.33 111
2599.44 131
2599.56 146
2599.68 154
2599.79 154
2599.91 149
2600.03 141
2600.14 134
2600.26 133
2600.38 137
2600.49 147
2600.61 162
2600.73 180
2600.85 199
2600.96 217
2601.08 232
2601.20 245
2601.31 255
2601.43 262
2601.55 265
2601.66 266
2601.78 266
2601.90 265
2602.01 263
2602.13 261
2602.25 258
2602.37 251
2602.48 242
2602.60 229
2602.72 212
2602.83 195
2602.95 178
2603.07 164
2603.18 154
2603.30 148
2603.42 146
2603.54 148
2603.65 152
2603.77 158
2603.89 165
2604.00 173
2604.12 180
2604.24 187
2604.35 191
2604.47 192
2604.59 189
2604.70 182
2604.82 172
2604.94 160
2605.06 148
2605.17 138
2605.29 129
2605.41 122
2605.52 117
2605.64 114
2605.76 110
2605.88 107
2605.99 102
2606.11 98
2606.23 95
2606.34 93
2606.46 94
2606.58 97
2606.69 104
2606.81 114
2606.93 127
2607.05 140
2607.16 155
2607.28 169
2607.40 183
2607.51 195
2607.63 205
2607.75 214
2607.87 221
2607.98 228
2608.10 235
2608.22 242
2608.33 248
2608.45 251
2608.57 249
2608.68 244
2608.80 236
2608.92 226
2609.04 220
2609.15 219
2609.27 225
2609.39 237
2609.50 253
2609.62 268
2609.74 280
2609.86 288
2609.97 290
2610.09 288
2610.21 286
2610.32 284
2610.44 284
2610.56 283
2610.68 281
2610.79 274
2610.91 264
2611.03 250
2611.14 233
2611.26 216
2611.38 201
2611.50 189
2611.61 180
2611.73 174
2611.85 169
2611.96 164
2612.08 158
2612.20 150
2612.32 142
2612.43 132
2612.55 122
2612.67 113
2612.78 104
2612.90 98
2613.02 94
2613.14 92
2613.25 93
2613.37 97
2613.49 102
2613.61 108
2613.72 114
2613.84 119
2613.96 122
2614.07 124
2614.19 123
2614.31 121
2614.43 118
2614.54 115
2614.66 111
2614.78 108
2614.89 105
2615.01 101
2615.13 98
2615.25 93
2615.36 88
2615.48 82
2615.60 76
2615.72 72
2615.83 68
2615.95 66
2616.07 65
2616.18 65
2616.30 64
2616.42 62
2616.54 58
2616.65 53
2616.77 47
2616.89 43
2617.01 40
2617.12 39
2617.24 41
2617.36 44
2617.47 46
2617.59 46
2617.71 42
2617.83 35
2617.94 25
2618.06 14
2618.18 4
2618.30 0
2618.41 0
2618.53 0
2618.65 0
2618.76 0
2618.88 0
2619.00 0
2619.12 0
2619.23 0
2619.35 4
2619.47 9
2619.59 16
2619.70 25
2619.82 37
2619.94 50
2620.06 63
2620.17 74
2620.29 82
2620.41 86
2620.53 85
2620.64 79
2620.76 70
2620.88 59
2620.99 48
2621.11 40
2621.23 37
2621.35 40
2621.46 48
2621.58 61
2621.70 75
2621.82 87
2621.93 96
2622.05 98
2622.17 95
2622.29 87
2622.40 76
2622.52 64
2622.64 53
2622.76 47
2622.87 44
2622.99 45
2623.11 48
2623.23 52
2623.34 54
2623.46 54
2623.58 54
2623.69 55
2623.81 58
2623.93 66
2624.05 80
2624.16 97
2624.28 115
2624.40 131
2624.52 142
2624.63 145
2624.75 141
2624.87 132
2624.99 122
2625.10 113
2625.22 106
2625.34 104
2625.46 104
2625.57 106
2625.69 108
2625.81 107
2625.93 104
2626.04 99
2626.16 92
2626.28 84
2626.40 77
2626.51 70
2626.63 64
2626.75 61
2626.87 59
2626.98 59
2627.10 59
2627.22 61
2627.34 65
2627.45 70
2627.57 77
2627.69 85
2627.81 95
2627.92 106
2628.04 117
2628.16 129
2628.28 140
2628.39 150
2628.51 160
2628.63 169
2628.75 177
2628.86 183
2628.98 189
2629.10 193
2629.22 196
2629.33 196
2629.45 193
2629.57 185
2629.69 173
2629.80 156
2629.92 135
2630.04 112
2630.16 90
2630.28 70
2630.39 54
2630.51 42
2630.63 35
2630.75 30
2630.86 27
2630.98 25
2631.10 24
2631.22 25
2631.33 28
2631.45 35
2631.57 45
2631.69 57
2631.80 70
2631.92 80
2632.04 87
2632.16 90
2632.27 90
2632.39 91
2632.51 95
2632.63 103
2632.75 118
2632.86 137
2632.98 160
2633.10 183
2633.22 201
2633.33 213
2633.45 217
2633.57 212
2633.69 201
2633.80 185
2633.92 169
2634.04 157
2634.16 151
2634.27 154
2634.39 164
2634.51 180
2634.63 199
2634.75 218
2634.86 235
2634.98 248
2635.10 258
2635.22 265
2635.33 270
2635.45 272
2635.57 271
2635.69 268
2635.80 262
2635.92 255
2636.04 249
2636.16 244
2636.28 242
2636.39 245
2636.51 254
2636.63 267
2636.75 286
2636.86 309
2636.98 335
2637.10 365
2637.22 397
2637.33 429
2637.45 459
2637.57 484
2637.69 503
2637.81 516
2637.92 524
2638.04 528
2638.16 532
2638.28 537
2638.39 546
2638.51 559
2638.63 576
2638.75 595
2638.87 614
2638.98 632
2639.10 647
2639.22 659
2639.34 666
2639.45 668
2639.57 666
2639.69 660
2639.81 654
2639.93 647
2640.04 642
2640.16 639
2640.28 639
2640.40 642
2640.51 645
2640.63 648
2640.75 650
2640.87 652
2640.99 653
2641.10 654
2641.22 654
2641.34 653
2641.46 648
2641.58 638
2641.69 621
2641.81 597
2641.93 567
2642.05 535
2642.16 504
2642.28 476
2642.40 452
2642.52 434
2642.64 419
2642.75 405
2642.87 391
2642.99 374
2643.11 355
2643.23 333
2643.34 310
2643.46 288
2643.58 268
2643.70 254
2643.81 245
2643.93 242
2644.05 245
2644.17 253
2644.29 263
2644.40 273
2644.52 281
2644.64 285
2644.76 284
2644.88 278
2644.99 267
2645.11 253
2645.23 238
2645.35 223
2645.47 210
2645.58 199
2645.70 190
2645.82 183
2645.94 179
2646.05 177
2646.17 176
2646.29 176
2646.41 177
2646.53 177
2646.64 177
2646.76 175
2646.88 172
2647.00 169
2647.12 166
2647.23 165
2647.35 165
2647.47 165
2647.59 164
2647.71 161
2647.82 152
2647.94 139
2648.06 121
2648.18 99
2648.30 77
2648.41 59
2648.53 45
2648.65 40
2648.77 42
2648.89 51
2649.00 63
2649.12 76
2649.24 87
2649.36 95
2649.48 97
2649.59 94
2649.71 88
2649.83 79
2649.95 68
2650.07 57
2650.18 45
2650.30 32
2650.42 19
2650.54 6
2650.66 0
2650.77 0
2650.89 0
2651.01 0
2651.13 0
2651.25 0
2651.36 0
2651.48 5
2651.60 10
2651.72 13
2651.84 14
2651.95 13
2652.07 11
2652.19 9
2652.31 9
2652.43 11
2652.55 14
2652.66 19
2652.78 24
2652.90 28
2653.02 30
2653.14 29
2653.25 27
2653.37 23
2653.49 18
2653.61 15
2653.73 14
2653.84 16
2653.96 19
2654.08 24
2654.20 29
2654.32 35
2654.43 40
2654.55 45
2654.67 49
2654.79 52
2654.91 56
2655.03 60
2655.14 64
2655.26 69
2655.38 76
2655.50 86
2655.62 97
2655.73 111
2655.85 126
2655.97 141
2656.09 155
2656.21 168
2656.33 178
2656.44 187
2656.56 194
2656.68 201
2656.80 206
2656.92 209
2657.03 210
2657.15 209
2657.27 206
2657.39 201
2657.51 194
2657.62 187
2657.74 180
2657.86 172
2657.98 164
2658.10 155
2658.22 147
2658.33 138
2658.45 130
2658.57 122
2658.69 115
2658.81 108
2658.93 102
2659.04 97
2659.16 92
2659.28 88
2659.40 84
2659.52 80
2659.63 74
2659.75 67
2659.87 60
2659.99 52
2660.11 45
2660.23 41
2660.34 40
2660.46 43
2660.58 50
2660.70 61
2660.82 72
2660.94 85
2661.05 97
2661.17 108
2661.29 117
2661.41 123
2661.53 126
2661.65 125
2661.76 122
2661.88 116
2662.00 110
2662.12 103
2662.24 96
2662.35 90
2662.47 85
2662.59 80
2662.71 76
2662.83 73
2662.95 73
2663.06 76
2663.18 82
2663.30 89
2663.42 95
2663.54 98
2663.66 95
2663.77 86
2663.89 71
2664.01 51
2664.13 29
2664.25 9
2664.37 0
2664.48 0
2664.60 0
2664.72 0
2664.84 10
2664.96 26
2665.08 42
2665.19 58
2665.31 71
2665.43 84
2665.55 95
2665.67 106
2665.79 114
2665.90 119
2666.02 120
2666.14 117
2666.26 111
2666.38 103
2666.50 95
2666.62 91
2666.73 89
2666.85 90
2666.97 93
2667.09 97
2667.21 98
2667.33 96
2667.44 90
2667.56 82
2667.68 72
2667.80 61
2667.92 50
2668.04 40
2668.15 31
2668.27 22
2668.39 15
2668.51 9
2668.63 5
2668.75 4
2668.87 7
2668.98 11
2669.10 17
2669.22 21
2669.34 21
2669.46 17
2669.58 9
2669.69 0
2669.81 0
2669.93 0
2670.05 0
2670.17 0
2670.29 0
2670.41 5
2670.52 28
2670.64 52
2670.76 75
2670.88 92
2671.00 102
2671.12 105
2671.23 100
2671.35 90
2671.47 77
2671.59 63
2671.71 51
2671.83 42
2671.95 37
2672.06 37
2672.18 41
2672.30 48
2672.42 57
2672.54 68
2672.66 80
2672.78 92
2672.89 103
2673.01 115
2673.13 126
2673.25 138
2673.37 149
2673.49 159
2673.60 167
2673.72 172
2673.84 174
2673.96 171
2674.08 165
2674.20 155
2674.32 143
2674.43 129
2674.55 115
2674.67 101
2674.79 87
2674.91 74
2675.03 60
2675.15 45
2675.26 32
2675.38 19
2675.50 10
2675.62 4
2675.74 3
2675.86 7
2675.98 16
2676.09 27
2676.21 39
2676.33 49
2676.45 57
2676.57 60
2676.69 61
2676.81 60
2676.93 59
2677.04 60
2677.16 63
2677.28 68
2677.40 74
2677.52 82
2677.64 89
2677.76 96
2677.87 101
2677.99 105
2678.11 107
2678.23 108
2678.35 108
2678.47 106
2678.59 104
2678.70 103
2678.82 104
2678.94 108
2679.06 116
2679.18 128
2679.30 141
2679.42 153
2679.54 160
2679.65 161
2679.77 153
2679.89 138
2680.01 118
2680.13 96
2680.25 75
2680.37 58
2680.48 46
2680.60 39
2680.72 35
2680.84 35
2680.96 34
2681.08 33
2681.20 32
2681.32 31
2681.43 32
2681.55 36
2681.67 43
2681.79 54
2681.91 67
2682.03 81
2682.15 94
2682.27 102
2682.38 105
2682.50 104
2682.62 98
2682.74 89
2682.86 81
2682.98 73
2683.10 68
2683.22 64
2683.33 61
2683.45 58
2683.57 54
2683.69 50
2683.81 45
2683.93 41
2684.05 37
2684.17 36
2684.28 36
2684.40 36
2684.52 36
2684.64 35
2684.76 33
2684.88 31
2685.00 31
2685.12 35
2685.24 42
2685.35 53
2685.47 68
2685.59 85
2685.71 101
2685.83 115
2685.95 126
2686.07 133
2686.19 136
2686.30 135
2686.42 132
2686.54 126
2686.66 120
2686.78 113
2686.90 106
2687.02 100
2687.14 94
2687.26 87
2687.37 80
2687.49 72
2687.61 63
2687.73 54
2687.85 44
2687.97 35
2688.09 27
2688.21 20
2688.32 13
2688.44 7
2688.56 0
2688.68 0
2688.80 0
2688.92 0
2689.04 0
2689.16 0
2689.28 9
2689.39 23
2689.51 38
2689.63 53
2689.75 64
2689.87 71
2689.99 73
2690.11 69
2690.23 60
2690.35 48
2690.47 33
2690.58 17
2690.70 2
2690.82 0
2690.94 0
2691.06 0
2691.18 0
2691.30 0
2691.42 0
2691.54 0
2691.65 1
2691.77 7
2691.89 13
2692.01 19
2692.13 26
2692.25 33
2692.37 40
2692.49 47
2692.61 51
2692.73 51
2692.84 47
2692.96 38
2693.08 26
2693.20 15
2693.32 6
2693.44 3
2693.56 6
2693.68 16
2693.80 30
2693.91 46
2694.03 62
2694.15 75
2694.27 83
2694.39 87
2694.51 88
2694.63 87
2694.75 86
2694.87 86
2694.99 87
2695.10 89
2695.22 91
2695.34 93
2695.46 94
2695.58 94
2695.70 92
2695.82 90
2695.94 88
2696.06 87
2696.18 88
2696.30 90
2696.41 93
2696.53 97
2696.65 100
2696.77 101
2696.89 99
2697.01 95
2697.13 89
2697.25 81
2697.37 74
2697.49 67
2697.61 62
2697.72 58
2697.84 54
2697.96 51
2698.08 48
2698.20 45
2698.32 44
2698.44 47
2698.56 55
2698.68 68
2698.80 85
2698.92 105
2699.03 125
2699.15 142
2699.27 154
2699.39 160
2699.51 160
2699.63 153
2699.75 140
2699.87 123
2699.99 104
2700.11 85
2700.23 69
2700.34 56
2700.46 49
2700.58 48
2700.70 52
2700.82 58
2700.94 66
2701.06 71
2701.18 72
2701.30 69
2701.42 61
2701.54 49
2701.66 36
2701.77 25
2701.89 18
2702.01 17
2702.13 20
2702.25 29
2702.37 41
2702.49 55
2702.61 69
2702.73 82
2702.85 92
2702.97 99
2703.09 101
2703.20 99
2703.32 94
2703.44 86
2703.56 77
2703.68 69
2703.80 64
2703.92 64
2704.04 70
2704.16 80
2704.28 93
2704.40 108
2704.52 122
2704.64 135
2704.75 144
2704.87 150
2704.99 151
2705.11 150
2705.23 147
2705.35 143
2705.47 139
2705.59 138
2705.71 138
2705.83 140
2705.95 143
2706.07 146
2706.19 149
2706.30 152
2706.42 156
2706.54 162
2706.66 170
2706.78 183
2706.90 198
2707.02 215
2707.14 230
2707.26 242
2707.38 247
2707.50 246
2707.62 239
2707.74 226
2707.86 209
2707.97 191
2708.09 173
2708.21 156
2708.33 139
2708.45 122
2708.57 105
2708.69 86
2708.81 66
2708.93 46
2709.05 26
2709.17 8
2709.29 0
2709.41 0
2709.53 0
2709.65 0
2709.76 0
2709.88 0
2710.00 0
2710.12 0
2710.24 1
2710.36 17
2710.48 34
2710.60 50
2710.72 66
2710.84 80
2710.96 94
2711.08 108
2711.20 124
2711.32 142
2711.44 160
2711.56 177
2711.67 191
2711.79 201
2711.91 205
2712.03 205
2712.15 202
2712.27 197
2712.39 191
2712.51 185
2712.63 177
2712.75 169
2712.87 158
2712.99 146
2713.11 133
2713.23 120
2713.35 109
2713.47 101
2713.59 96
2713.70 94
2713.82 95
2713.94 97
2714.06 100
2714.18 103
2714.30 105
2714.42 107
2714.54 107
2714.66 105
2714.78 101
2714.90 96
2715.02 90
2715.14 85
2715.26 80
2715.38 78
2715.50 79
2715.62 83
2715.74 90
2715.85 97
2715.97 105
2716.09 112
2716.21 117
2716.33 119
2716.45 118
2716.57 114
2716.69 108
2716.81 99
2716.93 90
2717.05 79
2717.17 68
2717.29 57
2717.41 49
2717.53 45
2717.65 45
2717.77 51
2717.89 64
2718.01 83
2718.13 107
2718.24 132
2718.36 156
2718.48 176
2718.60 191
2718.72 199
2718.84 201
2718.96 196
2719.08 188
2719.20 177
2719.32 165
2719.44 153
2719.56 141
2719.68 131
2719.80 125
2719.92 122
2720.04 123
2720.16 130
2720.28 140
2720.40 153
2720.52 166
2720.64 177
2720.76 185
2720.88 188
2720.99 185
2721.11 177
2721.23 164
2721.35 147
2721.47 128
2721.59 108
2721.71 88
2721.83 70
2721.95 55
2722.07 43
2722.19 34
2722.31 28
2722.43 26
2722.55 27
2722.67 30
2722.79 35
2722.91 41
2723.03 48
2723.15 56
2723.27 64
2723.39 72
2723.51 79
2723.63 85
2723.75 88
2723.87 90
2723.99 92
2724.11 93
2724.22 96
2724.34 101
2724.46 107
2724.58 114
2724.70 118
2724.82 118
2724.94 111
2725.06 97
2725.18 77
2725.30 54
2725.42 31
2725.54 12
2725.66 0
2725.78 0
2725.90 0
2726.02 0
2726.14 0
2726.26 0
2726.38 0
2726.50 0
2726.62 0
2726.74 2
2726.86 5
2726.98 10
2727.10 14
2727.22 19
2727.34 24
2727.46 29
2727.58 36
2727.70 45
2727.82 53
2727.94 61
2728.06 66
2728.18 68
2728.30 65
2728.41 59
2728.53 50
2728.65 40
2728.77 32
2728.89 25
2729.01 20
2729.13 17
2729.25 15
2729.37 14
2729.49 14
2729.61 15
2729.73 18
2729.85 24
2729.97 34
2730.09 47
2730.21 62
2730.33 78
2730.45 93
2730.57 107
2730.69 117
2730.81 123
2730.93 127
2731.05 130
2731.17 132
2731.29 135
2731.41 139
2731.53 145
2731.65 152
2731.77 158
2731.89 161
2732.01 160
2732.13 153
2732.25 138
2732.37 117
2732.49 92
2732.61 63
2732.73 35
2732.85 10
2732.97 0
2733.09 0
2733.21 0
2733.33 0
2733.45 0
2733.57 0
2733.69 0
2733.81 5
2733.93 16
2734.05 26
2734.17 33
2734.29 37
2734.41 39
2734.53 39
2734.65 37
2734.77 33
2734.89 28
2735.01 22
2735.13 15
2735.25 8
2735.37 0
2735.49 0
2735.60 0
2735.72 0
2735.84 0
2735.96 0
2736.08 0
2736.20 0
2736.32 7
2736.44 17
2736.56 27
2736.68 34
2736.80 36
2736.92 34
2737.04 28
2737.16 17
2737.28 5
2737.40 0
2737.52 0
2737.64 0
2737.76 0
2737.88 0
2738.00 0
2738.12 0
2738.24 0
2738.36 3
2738.48 10
2738.60 18
2738.72 27
2738.84 36
2738.96 45
2739.08 54
2739.20 63
2739.32 70
2739.44 75
2739.56 79
2739.68 80
2739.80 81
2739.92 81
2740.04 83
2740.16 89
2740.28 99
2740.40 113
2740.52 131
2740.64 150
2740.76 167
2740.88 179
2741.00 184
2741.12 183
2741.24 176
2741.36 167
2741.48 156
2741.60 147
2741.72 138
2741.84 131
2741.96 123
2742.08 117
2742.20 110
2742.32 105
2742.44 102
2742.56 103
2742.68 107
2742.80 114
2742.92 124
2743.04 134
2743.16 143
2743.28 151
2743.40 157
2743.53 160
2743.65 159
2743.77 156
2743.89 148
2744.01 136
2744.13 121
2744.25 103
2744.37 85
2744.49 69
2744.61 54
2744.73 42
2744.85 32
2744.97 24
2745.09 16
2745.21 8
2745.33 1
2745.45 0
2745.57 0
2745.69 0
2745.81 0
2745.93 8
2746.05 19
2746.17 30
2746.29 40
2746.41 46
2746.53 50
2746.65 50
2746.77 50
2746.89 50
2747.01 53
2747.13 58
2747.25 67
2747.37 79
2747.49 91
2747.61 103
2747.73 113
2747.85 121
2747.97 126
2748.09 129
2748.21 130
2748.33 130
2748.45 130
2748.57 130
2748.69 130
2748.81 129
2748.93 129
2749.05 127
2749.17 125
2749.29 121
2749.41 118
2749.53 116
2749.65 115
2749.77 116
2749.89 120
2750.01 126
2750.13 132
2750.25 137
2750.37 140
2750.49 139
2750.61 134
2750.74 124
2750.86 111
2750.98 94
2751.10 75
2751.22 56
2751.34 38
2751.46 21
2751.58 8
2751.70 0
2751.82 0
2751.94 0
2752.06 7
2752.18 20
2752.30 37
2752.42 55
2752.54 71
2752.66 84
2752.78 93
2752.90 101
2753.02 108
2753.14 117
2753.26 128
2753.38 141
2753.50 153
2753.62 164
2753.74 170
2753.86 170
2753.98 166
2754.10 157
2754.22 147
2754.34 137
2754.46 129
2754.58 123
2754.70 118
2754.83 112
2754.95 105
2755.07 95
2755.19 84
2755.31 73
2755.43 64
2755.55 59
2755.67 57
2755.79 59
2755.91 62
2756.03 65
2756.15 66
2756.27 63
2756.39 57
2756.51 49
2756.63 41
2756.75 34
2756.87 29
2756.99 27
2757.11 28
2757.23 29
2757.35 31
2757.47 32
2757.59 31
2757.71 29
2757.83 25
2757.95 20
2758.08 15
2758.20 9
2758.32 4
2758.44 0
2758.56 0
2758.68 0
2758.80 0
2758.92 0
2759.04 0
2759.16 0
2759.28 0
2759.40 0
2759.52 0
2759.64 4
2759.76 10
2759.88 15
2760.00 21
2760.12 25
2760.24 27
2760.36 28
2760.48 28
2760.60 28
2760.72 30
2760.85 33
2760.97 38
2761.09 42
2761.21 45
2761.33 45
2761.45 41
2761.57 35
2761.69 28
2761.81 21
2761.93 15
2762.05 10
2762.17 6
2762.29 3
2762.41 0
2762.53 0
2762.65 0
2762.77 0
2762.89 0
2763.01 0
2763.13 0
2763.25 0
2763.38 0
2763.50 9
2763.62 22
2763.74 36
2763.86 52
2763.98 67
2764.10 81
2764.22 92
2764.34 101
2764.46 107
2764.58 111
2764.70 115
2764.82 119
2764.94 126
2765.06 134
2765.18 143
2765.30 153
2765.42 164
2765.55 176
2765.67 189
2765.79 203
2765.91 218
2766.03 234
2766.15 249
2766.27 262
2766.39 273
2766.51 281
2766.63 285
2766.75 286
2766.87 285
2766.99 284
2767.11 285
2767.23 287
2767.35 293
2767.47 301
2767.60 311
2767.72 321
2767.84 329
2767.96 333
2768.08 331
2768.20 323
2768.32 312
2768.44 300
2768.56 288
2768.68 278
2768.80 272
2768.92 269
2769.04 269
2769.16 270
2769.28 271
2769.40 271
2769.53 268
2769.65 262
2769.77 254
2769.89 243
2770.01 232
2770.13 222
2770.25 216
2770.37 213
2770.49 214
2770.61 217
2770.73 220
2770.85 222
2770.97 223
2771.09 220
2771.22 216
2771.34 210
2771.46 203
2771.58 194
2771.70 181
2771.82 165
2771.94 146
2772.06 124
2772.18 103
2772.30 85
2772.42 72
2772.54 67
2772.66 69
2772.78 77
2772.91 88
2773.03 99
2773.15 108
2773.27 113
2773.39 115
2773.51 115
2773.63 115
2773.75 116
2773.87 121
2773.99 129
2774.11 141
2774.23 154
2774.35 168
2774.47 181
2774.60 190
2774.72 194
2774.84 193
2774.96 186
2775.08 175
2775.20 161
2775.32 145
2775.44 130
2775.56 118
2775.68 110
2775.80 107
2775.92 110
2776.04 118
2776.17 128
2776.29 138
2776.41 147
2776.53 151
2776.65 151
2776.77 146
2776.89 138
2777.01 129
2777.13 120
2777.25 114
2777.37 112
2777.49 114
2777.62 121
2777.74 130
2777.86 142
2777.98 154
2778.10 164
2778.22 171
2778.34 175
2778.46 176
2778.58 174
2778.70 171
2778.82 168
2778.94 166
2779.07 166
2779.19 167
2779.31 170
2779.43 172
2779.55 174
2779.67 173
2779.79 170
2779.91 165
2780.03 159
2780.15 153
2780.27 147
2780.40 144
2780.52 142
2780.64 142
2780.76 143
2780.88 145
2781.00 147
2781.12 151
2781.24 155
2781.36 159
2781.48 163
2781.60 166
2781.73 167
2781.85 165
2781.97 161
2782.09 155
2782.21 149
2782.33 146
2782.45 145
2782.57 149
2782.69 156
2782.81 166
2782.93 176
2783.06 185
2783.18 191
2783.30 194
2783.42 193
2783.54 191
2783.66 188
2783.78 186
2783.90 186
2784.02 188
2784.14 191
2784.27 194
2784.39 196
2784.51 196
2784.63 194
2784.75 189
2784.87 183
2784.99 176
2785.11 170
2785.23 164
2785.35 159
2785.48 155
2785.60 153
2785.72 153
2785.84 156
2785.96 163
2786.08 174
2786.20 188
2786.32 205
2786.44 220
2786.56 233
2786.69 242
2786.81 244
2786.93 240
2787.05 230
2787.17 216
2787.29 200
2787.41 184
2787.53 167
2787.65 153
2787.77 141
2787.90 133
2788.02 129
2788.14 129
2788.26 131
2788.38 134
2788.50 137
2788.62 138
2788.74 137
2788.86 134
2788.99 130
2789.11 126
2789.23 123
2789.35 121
2789.47 119
2789.59 118
2789.71 115
2789.83 111
2789.95 106
2790.08 102
2790.20 100
2790.32 100
2790.44 103
2790.56 108
2790.68 114
2790.80 120
2790.92 123
2791.04 123
2791.17 119
2791.29 113
2791.41 105
2791.53 98
2791.65 93
2791.77 91
2791.89 91
2792.01 93
2792.13 93
2792.26 90
2792.38 82
2792.50 70
2792.62 56
2792.74 40
2792.86 27
2792.98 20
2793.10 19
2793.22 25
2793.35 36
2793.47 50
2793.59 63
2793.71 75
2793.83 82
2793.95 87
2794.07 89
2794.19 90
2794.32 92
2794.44 95
2794.56 99
2794.68 103
2794.80 106
2794.92 109
2795.04 111
2795.16 113
2795.29 114
2795.41 117
2795.53 121
2795.65 125
2795.77 128
2795.89 130
2796.01 131
2796.13 128
2796.26 124
2796.38 117
2796.50 109
2796.62 102
2796.74 95
2796.86 90
2796.98 87
2797.10 86
2797.22 87
2797.35 89
2797.47 91
2797.59 94
2797.71 98
2797.83 100
2797.95 101
2798.07 101
2798.20 100
2798.32 98
2798.44 98
2798.56 100
2798.68 104
2798.80 109
2798.92 114
2799.04 117
2799.17 115
2799.29 108
2799.41 96
2799.53 79
2799.65 62
2799.77 46
2799.89 34
2800.01 25
2800.14 20
2800.26 18
2800.38 19
2800.50 21
2800.62 25
2800.74 28
2800.86 31
2800.99 34
2801.11 36
2801.23 37
2801.35 39
2801.47 43
2801.59 49
2801.71 57
2801.83 65
2801.96 73
2802.08 78
2802.20 80
2802.32 79
2802.44 77
2802.56 75
2802.68 75
2802.81 77
2802.93 81
2803.05 84
2803.17 87
2803.29 87
2803.41 85
2803.53 83
2803.66 81
2803.78 82
2803.90 86
2804.02 93
2804.14 101
2804.26 110
2804.38 118
2804.51 123
2804.63 123
2804.75 120
2804.87 112
2804.99 101
2805.11 86
2805.23 69
2805.36 52
2805.48 37
2805.60 23
2805.72 12
2805.84 4
2805.96 0
2806.08 0
2806.21 0
2806.33 0
2806.45 0
2806.57 0
2806.69 0
2806.81 0
2806.93 0
2807.06 3
2807.18 5
2807.30 7
2807.42 9
2807.54 12
2807.66 17
2807.78 23
2807.91 31
2808.03 39
2808.15 45
2808.27 49
2808.39 51
2808.51 52
2808.63 53
2808.76 56
2808.88 61
2809.00 68
2809.12 74
2809.24 79
2809.36 81
2809.49 80
2809.61 76
2809.73 71
2809.85 68
2809.97 67
2810.09 70
2810.21 75
2810.34 81
2810.46 89
2810.58 96
2810.70 102
2810.82 107
2810.94 109
2811.07 109
2811.19 107
2811.31 102
2811.43 94
2811.55 86
2811.67 78
2811.80 72
2811.92 70
2812.04 72
2812.16 77
2812.28 85
2812.40 94
2812.52 104
2812.65 112
2812.77 116
2812.89 118
2813.01 115
2813.13 108
2813.25 99
2813.38 89
2813.50 80
2813.62 73
2813.74 68
2813.86 67
2813.98 67
2814.11 68
2814.23 68
2814.35 66
2814.47 60
2814.59 52
2814.71 43
2814.84 34
2814.96 27
2815.08 24
2815.20 27
2815.32 34
2815.44 46
2815.57 59
2815.69 71
2815.81 82
2815.93 91
2816.05 97
2816.17 99
2816.30 100
2816.42 101
2816.54 102
2816.66 106
2816.78 114
2816.90 126
2817.03 143
2817.15 164
2817.27 187
2817.39 209
2817.51 226
2817.63 235
2817.76 235
2817.88 226
2818.00 207
2818.12 184
2818.24 158
2818.36 133
2818.49 113
2818.61 100
2818.73 94
2818.85 94
2818.97 99
2819.09 107
2819.22 115
2819.34 123
2819.46 130
2819.58 134
2819.70 137
2819.82 140
2819.95 141
2820.07 142
2820.19 141
2820.31 140
2820.43 139
2820.56 138
2820.68 138
2820.80 141
2820.92 148
2821.04 158
2821.16 169
2821.29 180
2821.41 189
2821.53 194
2821.65 196
2821.77 196
2821.89 195
2822.02 196
2822.14 201
2822.26 208
2822.38 217
2822.50 226
2822.63 234
2822.75 238
2822.87 238
2822.99 234
2823.11 228
2823.23 220
2823.36 212
2823.48 203
2823.60 195
2823.72 190
2823.84 188
2823.97 189
2824.09 192
2824.21 196
2824.33 200
2824.45 201
2824.57 198
2824.70 190
2824.82 176
2824.94 157
2825.06 137
2825.18 116
2825.31 97
2825.43 82
2825.55 72
2825.67 69
2825.79 73
2825.92 82
2826.04 95
2826.16 109
2826.28 121
2826.40 131
2826.52 138
2826.65 141
2826.77 142
2826.89 141
2827.01 140
2827.13 138
2827.26 137
2827.38 134
2827.50 131
2827.62 126
2827.74 120
2827.87 113
2827.99 107
2828.11 100
2828.23 94
2828.35 89
2828.48 86
2828.60 84
2828.72 84
2828.84 86
2828.96 88
2829.09 92
2829.21 95
2829.33 96
2829.45 96
2829.57 94
2829.70 91
2829.82 87
2829.94 84
2830.06 81
2830.18 81
2830.30 84
2830.43 89
2830.55 97
2830.67 106
2830.79 116
2830.91 125
2831.04 133
2831.16 139
2831.28 143
2831.40 145
2831.52 146
2831.65 146
2831.77 145
2831.89 144
2832.01 141
2832.13 138
2832.26 134
2832.38 128
2832.50 122
2832.62 116
2832.74 111
2832.87 107
2832.99 106
2833.11 107
2833.23 111
2833.36 118
2833.48 124
2833.60 131
2833.72 136
2833.84 139
2833.97 140
2834.09 139
2834.21 136
2834.33 133
2834.45 130
2834.58 127
2834.70 125
2834.82 124
2834.94 123
2835.06 124
2835.19 124
2835.31 125
2835.43 126
2835.55 126
2835.67 125
2835.80 124
2835.92 122
2836.04 120
2836.16 119
2836.28 118
2836.41 119
2836.53 121
2836.65 123
2836.77 126
2836.90 130
2837.02 132
2837.14 132
2837.26 128
2837.38 121
2837.51 111
2837.63 97
2837.75 81
2837.87 64
2837.99 47
2838.12 31
2838.24 19
2838.36 9
2838.48 2
2838.61 0
2838.73 0
2838.85 0
2838.97 0
2839.09 0
2839.22 1
2839.34 2
2839.46 2
2839.58 0
2839.70 0
2839.83 0
2839.95 0
2840.07 2
2840.19 9
2840.32 20
2840.44 34
2840.56 50
2840.68 66
2840.80 80
2840.93 92
2841.05 102
2841.17 111
2841.29 118
2841.42 125
2841.54 132
2841.66 138
2841.78 143
2841.90 146
2842.03 145
2842.15 141
2842.27 135
2842.39 126
2842.52 116
2842.64 107
2842.76 100
2842.88 96
2843.00 96
2843.13 100
2843.25 107
2843.37 116
2843.49 125
2843.62 132
2843.74 136
2843.86 135
2843.98 130
2844.10 121
2844.23 111
2844.35 102
2844.47 95
2844.59 91
2844.72 90
2844.84 91
2844.96 94
2845.08 96
2845.21 97
2845.33 95
2845.45 90
2845.57 83
2845.69 74
2845.82 63
2845.94 53
2846.06 42
2846.18 33
2846.31 26
2846.43 21
2846.55 18
2846.67 18
2846.80 19
2846.92 22
2847.04 26
2847.16 30
2847.28 34
2847.41 39
2847.53 45
2847.65 55
2847.77 67
2847.90 81
2848.02 95
2848.14 108
2848.26 116
2848.39 118
2848.51 115
2848.63 106
2848.75 95
2848.88 84
2849.00 74
2849.12 65
2849.24 59
2849.36 53
2849.49 46
2849.61 37
2849.73 25
2849.85 13
2849.98 0
2850.10 0
2850.22 0
2850.34 0
2850.47 0
2850.59 0
2850.71 0
2850.83 0
2850.96 14
2851.08 33
2851.20 51
2851.32 68
2851.45 84
2851.57 98
2851.69 110
2851.81 122
2851.94 134
2852.06 145
2852.18 155
2852.30 161
2852.43 165
2852.55 164
2852.67 160
2852.79 155
2852.92 149
2853.04 144
2853.16 141
2853.28 140
2853.41 141
2853.53 141
2853.65 141
2853.77 137
2853.90 128
2854.02 116
2854.14 100
2854.26 81
2854.38 62
2854.51 46
2854.63 33
2854.75 26
2854.87 24
2855.00 28
2855.12 34
2855.24 42
2855.37 49
2855.49 55
2855.61 59
2855.73 63
2855.86 66
2855.98 70
2856.10 74
2856.22 79
2856.35 83
2856.47 88
2856.59 93
2856.71 98
2856.84 102
2856.96 106
2857.08 107
2857.20 107
2857.33 104
2857.45 99
2857.57 92
2857.69 86
2857.82 81
2857.94 78
2858.06 78
2858.18 80
2858.31 83
2858.43 85
2858.55 85
2858.67 83
2858.80 80
2858.92 76
2859.04 73
2859.16 72
2859.29 74
2859.41 78
2859.53 85
2859.65 92
2859.78 98
2859.90 102
2860.02 103
2860.15 100
2860.27 93
2860.39 83
2860.51 70
2860.64 56
2860.76 43
2860.88 31
2861.00 21
2861.13 16
2861.25 13
2861.37 14
2861.49 16
2861.62 19
2861.74 21
2861.86 21
2861.98 18
2862.11 13
2862.23 5
2862.35 0
2862.48 0
2862.60 0
2862.72 0
2862.84 0
2862.97 0
2863.09 0
2863.21 0
2863.33 11
2863.46 24
2863.58 36
2863.70 44
2863.82 49
2863.95 51
2864.07 51
2864.19 50
2864.32 49
2864.44 48
2864.56 46
2864.68 45
2864.81 45
2864.93 46
2865.05 50
2865.17 58
2865.30 69
2865.42 84
2865.54 100
2865.67 116
2865.79 131
2865.91 142
2866.03 149
2866.16 153
2866.28 152
2866.40 149
2866.52 144
2866.65 138
2866.77 131
2866.89 125
2867.02 120
2867.14 118
2867.26 117
2867.38 119
2867.51 121
2867.63 125
2867.75 127
2867.88 129
2868.00 131
2868.12 131
2868.24 131
2868.37 132
2868.49 132
2868.61 133
2868.73 134
2868.86 133
2868.98 130
2869.10 124
2869.23 115
2869.35 103
2869.47 89
2869.59 75
2869.72 63
2869.84 55
2869.96 51
2870.09 51
2870.21 53
2870.33 56
2870.45 56
2870.58 53
2870.70 45
2870.82 35
2870.95 23
2871.07 12
2871.19 4
2871.31 0
2871.44 0
2871.56 0
2871.68 2
2871.81 3
2871.93 1
2872.05 0
2872.17 0
2872.30 0
2872.42 0
2872.54 0
2872.67 2
2872.79 18
2872.91 38
2873.03 60
2873.16 80
2873.28 95
2873.40 102
2873.53 102
2873.65 96
2873.77 85
2873.89 75
2874.02 68
2874.14 67
2874.26 71
2874.39 78
2874.51 86
2874.63 91
2874.76 91
2874.88 86
2875.00 78
2875.12 69
2875.25 62
2875.37 60
2875.49 65
2875.62 75
2875.74 88
2875.86 102
2875.98 113
2876.11 120
2876.23 122
2876.35 119
2876.48 111
2876.60 102
2876.72 92
2876.85 85
2876.97 80
2877.09 78
2877.21 79
2877.34 82
2877.46 87
2877.58 94
2877.71 103
2877.83 112
2877.95 123
2878.08 133
2878.20 143
2878.32 151
2878.44 156
2878.57 159
2878.69 159
2878.81 158
2878.94 157
2879.06 156
2879.18 156
2879.31 157
2879.43 158
2879.55 158
2879.67 156
2879.80 152
2879.92 147
2880.04 140
2880.17 131
2880.29 122
2880.41 112
2880.54 102
2880.66 91
2880.78 79
2880.90 67
2881.03 55
2881.15 44
2881.27 35
2881.40 26
2881.52 20
2881.64 16
2881.77 14
2881.89 14
2882.01 16
2882.14 20
2882.26 26
2882.38 34
2882.50 43
2882.63 54
2882.75 66
2882.87 78
2883.00 89
2883.12 99
2883.24 104
2883.37 106
2883.49 104
2883.61 97
2883.74 87
2883.86 75
2883.98 63
2884.11 55
2884.23 50
2884.35 49
2884.47 52
2884.60 58
2884.72 65
2884.84 71
2884.97 75
2885.09 75
2885.21 72
2885.34 68
2885.46 62
2885.58 58
2885.71 56
2885.83 57
2885.95 60
2886.08 66
2886.20 72
2886.32 77
2886.45 82
2886.57 85
2886.69 86
2886.81 87
2886.94 87
2887.06 86
2887.18 86
2887.31 85
2887.43 85
2887.55 85
2887.68 85
2887.80 86
2887.92 89
2888.05 92
2888.17 96
2888.29 99
2888.42 101
2888.54 102
2888.66 101
2888.79 98
2888.91 94
2889.03 90
2889.16 87
2889.28 85
2889.40 84
2889.53 84
2889.65 84
2889.77 84
2889.90 83
2890.02 82
2890.14 81
2890.27 82
2890.39 85
2890.51 90
2890.63 97
2890.76 103
2890.88 107
2891.00 106
2891.13 99
2891.25 87
2891.37 70
2891.50 51
2891.62 31
2891.74 12
2891.87 0
2891.99 0
2892.11 0
2892.24 0
2892.36 0
2892.48 0
2892.61 0
2892.73 0
2892.85 0
2892.98 10
2893.10 25
2893.22 42
2893.35 61
2893.47 80
2893.59 98
2893.72 113
2893.84 125
2893.96 134
2894.09 139
2894.21 142
2894.33 144
2894.46 148
2894.58 153
2894.70 160
2894.83 168
2894.95 176
2895.07 181
2895.20 182
2895.32 179
2895.44 171
2895.57 160
2895.69 148
2895.81 137
2895.94 129
2896.06 123
2896.18 121
2896.31 120
2896.43 120
2896.55 119
2896.68 117
2896.80 113
2896.93 108
2897.05 103
2897.17 99
2897.30 96
2897.42 94
2897.54 93
2897.67 93
2897.79 93
2897.91 93
2898.04 95
2898.16 98
2898.28 104
2898.41 111
2898.53 120
2898.65 128
2898.78 135
2898.90 138
2899.02 138
2899.15 134
2899.27 128
2899.39 120
2899.52 113
2899.64 109
2899.76 110
2899.89 117
2900.01 129
2900.13 144
2900.26 160
2900.38 174
2900.50 184
2900.63 188
2900.75 186
2900.88 178
2901.00 167
2901.12 155
2901.25 143
2901.37 133
2901.49 124
2901.62 116
2901.74 109
2901.86 101
2901.99 91
2902.11 77
2902.23 61
2902.36 41
2902.48 21
2902.60 1
2902.73 0
2902.85 0
2902.98 0
2903.10 0
2903.22 0
2903.35 0
2903.47 3
2903.59 18
2903.72 33
2903.84 46
2903.96 56
2904.09 65
2904.21 70
2904.33 73
2904.46 74
2904.58 72
2904.70 66
2904.83 57
2904.95 46
2905.08 32
2905.20 17
2905.32 2
2905.45 0
2905.57 0
2905.69 0
2905.82 0
2905.94 0
2906.06 0
2906.19 0
2906.31 5
2906.43 11
2906.56 15
2906.68 17
2906.81 20
2906.93 23
2907.05 28
2907.18 36
2907.30 47
2907.42 59
2907.55 72
2907.67 86
2907.79 98
2907.92 109
2908.04 118
2908.17 125
2908.29 129
2908.41 130
2908.54 129
2908.66 125
2908.78 122
2908.91 118
2909.03 115
2909.15 113
2909.28 113
2909.40 113
2909.53 114
2909.65 112
2909.77 108
2909.90 101
2910.02 91
2910.14 80
2910.27 68
2910.39 58
2910.52 53
2910.64 52
2910.76 56
2910.89 65
2911.01 76
2911.13 87
2911.26 95
2911.38 100
2911.51 99
2911.63 93
2911.75 83
2911.88 71
2912.00 57
2912.12 44
2912.25 34
2912.37 27
2912.49 25
2912.62 26
2912.74 30
2912.87 36
2912.99 44
2913.11 51
2913.24 59
2913.36 65
2913.48 71
2913.61 76
2913.73 81
2913.86 85
2913.98 88
2914.10 91
2914.23 93
2914.35 93
2914.47 93
2914.60 92
2914.72 91
2914.85 90
2914.97 89
2915.09 90
2915.22 91
2915.34 94
2915.47 97
2915.59 102
2915.71 106
2915.84 111
2915.96 115
2916.08 118
2916.21 120
2916.33 121
2916.46 122
2916.58 120
2916.70 117
2916.83 113
2916.95 106
2917.07 96
2917.20 86
2917.32 74
2917.45 64
2917.57 54
2917.69 47
2917.82 42
2917.94 39
2918.07 37
2918.19 36
2918.31 36
2918.44 38
2918.56 40
2918.68 46
2918.81 53
2918.93 63
2919.06 75
2919.18 87
2919.30 99
2919.43 109
2919.55 117
2919.68 122
2919.80 125
2919.92 127
2920.05 126
2920.17 125
2920.30 121
2920.42 115
2920.54 106
2920.67 94
2920.79 80
2920.91 63
2921.04 45
2921.16 29
2921.29 14
2921.41 4
2921.53 0
2921.66 0
2921.78 0
2921.91 0
2922.03 6
2922.15 13
2922.28 21
2922.40 28
2922.53 33
2922.65 36
2922.77 37
2922.90 37
2923.02 35
2923.15 32
2923.27 29
2923.39 25
2923.52 20
2923.64 14
2923.77 7
2923.89 0
2924.01 0
2924.14 0
2924.26 0
2924.39 0
2924.51 0
2924.63 0
2924.76 0
2924.88 3
2925.01 15
2925.13 29
2925.25 42
2925.38 54
2925.50 66
2925.63 77
2925.75 86
2925.87 94
2926.00 100
2926.12 103
2926.25 105
2926.37 105
2926.49 103
2926.62 101
2926.74 97
2926.87 94
2926.99 92
2927.11 91
2927.24 90
2927.36 90
2927.49 89
2927.61 85
2927.73 79
2927.86 70
2927.98 60
2928.11 49
2928.23 40
2928.35 34
2928.48 33
2928.60 36
2928.73 45
2928.85 57
2928.97 72
2929.10 88
2929.22 104
2929.35 118
2929.47 129
2929.60 135
2929.72 136
2929.84 132
2929.97 126
2930.09 119
2930.22 114
2930.34 113
2930.46 116
2930.59 123
2930.71 134
2930.84 148
2930.96 163
2931.08 177
2931.21 190
2931.33 200
2931.46 207
2931.58 210
2931.71 209
2931.83 204
2931.95 197
2932.08 186
2932.20 174
2932.33 161
2932.45 149
2932.57 139
2932.70 133
2932.82 132
2932.95 136
2933.07 145
2933.20 156
2933.32 168
2933.44 177
2933.57 182
2933.69 180
2933.82 172
2933.94 160
2934.06 145
2934.19 131
2934.31 121
2934.44 114
2934.56 111
2934.69 111
2934.81 111
2934.93 110
2935.06 106
2935.18 99
2935.31 90
2935.43 81
2935.56 74
2935.68 69
2935.80 66
2935.93 65
2936.05 66
2936.18 67
2936.30 66
2936.42 65
2936.55 64
2936.67 64
2936.80 65
2936.92 68
2937.05 74
2937.17 81
2937.29 88
2937.42 94
2937.54 97
2937.67 96
2937.79 90
2937.92 82
2938.04 72
2938.16 61
2938.29 53
2938.41 46
2938.54 41
2938.66 38
2938.79 35
2938.91 30
2939.03 25
2939.16 19
2939.28 15
2939.41 12
2939.53 12
2939.66 14
2939.78 18
2939.90 23
2940.03 26
2940.15 28
2940.28 28
2940.40 28
2940.53 28
2940.65 29
2940.77 31
2940.90 33
2941.02 35
2941.15 38
2941.27 40
2941.40 42
2941.52 44
2941.65 48
2941.77 52
2941.89 56
2942.02 60
2942.14 62
2942.27 63
2942.39 60
2942.52 54
2942.64 45
2942.76 33
2942.89 19
2943.01 5
2943.14 0
2943.26 0
2943.39 0
2943.51 0
2943.64 0
2943.76 0
2943.88 0
2944.01 12
2944.13 25
2944.26 35
2944.38 42
2944.51 43
2944.63 42
2944.75 38
2944.88 34
2945.00 31
2945.13 31
2945.25 33
2945.38 37
2945.50 43
2945.63 48
2945.75 54
2945.87 58
2946.00 62
2946.12 64
2946.25 65
2946.37 65
2946.50 65
2946.62 62
2946.75 58
2946.87 52
2946.99 44
2947.12 33
2947.24 21
2947.37 8
2947.49 0
2947.62 0
2947.74 0
2947.87 0
2947.99 0
2948.12 0
2948.24 0
2948.36 6
2948.49 16
2948.61 22
2948.74 24
2948.86 22
2948.99 14
2949.11 5
2949.24 0
2949.36 0
2949.48 0
2949.61 0
2949.73 0
2949.86 6
2949.98 15
2950.11 25
2950.23 34
2950.36 42
2950.48 52
2950.61 63
2950.73 75
2950.85 88
2950.98 101
2951.10 113
2951.23 123
2951.35 130
2951.48 133
2951.60 133
2951.73 129
2951.85 123
2951.98 116
2952.10 110
2952.22 107
2952.35 108
2952.47 113
2952.60 122
2952.72 134
2952.85 146
2952.97 156
2953.10 164
2953.22 167
2953.35 165
2953.47 159
2953.60 150
2953.72 140
2953.84 130
2953.97 122
2954.09 116
2954.22 113
2954.34 111
2954.47 111
2954.59 110
2954.72 108
2954.84 104
2954.97 100
2955.09 96
2955.22 93
2955.34 90
2955.46 89
2955.59 86
2955.71 83
2955.84 77
2955.96 67
2956.09 56
2956.21 43
2956.34 30
2956.46 18
2956.59 9
2956.71 5
2956.84 4
2956.96 8
2957.09 16
2957.21 26
2957.33 39
2957.46 51
2957.58 62
2957.71 68
2957.83 71
2957.96 69
2958.08 65
2958.21 61
2958.33 59
2958.46 61
2958.58 67
2958.71 75
2958.83 85
2958.96 94
2959.08 102
2959.21 109
2959.33 116
2959.45 123
2959.58 131
2959.70 141
2959.83 150
2959.95 158
2960.08 161
2960.20 161
2960.33 156
2960.45 149
2960.58 141
2960.70 135
2960.83 131
2960.95 130
2961.08 132
2961.20 136
2961.33 140
2961.45 144
2961.58 146
2961.70 147
2961.83 146
2961.95 144
2962.07 141
2962.20 134
2962.32 124
2962.45 110
2962.57 92
2962.70 72
2962.82 52
2962.95 34
2963.07 19
2963.20 9
2963.32 3
2963.45 0
2963.57 0
2963.70 0
2963.82 0
2963.95 0
2964.07 0
2964.20 0
2964.32 0
2964.45 0
2964.57 10
2964.70 22
2964.82 34
2964.95 44
2965.07 51
2965.20 55
2965.32 59
2965.44 62
2965.57 67
2965.69 73
2965.82 81
2965.94 91
2966.07 103
2966.19 116
2966.32 128
2966.44 139
2966.57 149
2966.69 156
2966.82 161
2966.94 164
2967.07 164
2967.19 162
2967.32 157
2967.44 150
2967.57 139
2967.69 126
2967.82 112
2967.94 96
2968.07 80
2968.19 65
2968.32 52
2968.44 40
2968.57 30
2968.69 22
2968.82 16
2968.94 12
2969.07 10
2969.19 9
2969.32 10
2969.44 11
2969.57 14
2969.69 18
2969.82 24
2969.94 32
2970.07 43
2970.19 55
2970.32 67
2970.44 79
2970.57 88
2970.69 93
2970.82 94
2970.94 91
2971.07 86
2971.19 80
2971.32 75
2971.44 70
2971.57 65
2971.69 59
2971.82 53
2971.94 45
2972.07 36
2972.19 28
2972.32 21
2972.44 18
2972.57 19
2972.69 24
2972.82 32
2972.94 41
2973.07 50
2973.19 56
2973.32 60
2973.44 60
2973.57 56
2973.69 50
2973.82 42
2973.94 35
2974.07 28
2974.19 23
2974.32 20
2974.44 18
2974.57 19
2974.69 20
2974.82 21
2974.94 23
2975.07 26
2975.19 30
2975.32 37
2975.44 46
2975.57 57
2975.69 69
2975.82 80
2975.94 89
2976.07 93
2976.19 91
2976.32 84
2976.44 71
2976.57 56
2976.69 40
2976.82 26
2976.94 17
2977.07 13
2977.19 15
2977.32 22
2977.44 34
2977.57 49
2977.69 63
2977.82 75
2977.94 84
2978.07 90
2978.19 94
2978.32 95
2978.44 96
2978.57 98
2978.69 100
2978.82 104
2978.94 109
2979.07 115
2979.19 122
2979.32 129
2979.45 135
2979.57 141
2979.70 145
2979.82 149
2979.95 152
2980.07 153
2980.20 154
2980.32 154
2980.45 153
2980.57 152
2980.70 150
2980.82 149
2980.95 148
2981.07 148
2981.20 147
2981.32 144
2981.45 138
2981.57 130
2981.70 118
2981.82 105
2981.95 92
2982.07 81
2982.20 74
2982.32 71
2982.45 72
2982.57 75
2982.70 80
2982.83 84
2982.95 85
2983.08 85
2983.20 83
2983.33 82
2983.45 81
2983.58 83
2983.70 89
2983.83 97
2983.95 107
2984.08 117
2984.20 125
2984.33 131
2984.45 133
2984.58 132
2984.70 127
2984.83 121
2984.95 113
2985.08 105
2985.20 99
2985.33 94
2985.46 92
2985.58 92
2985.71 94
2985.83 98
2985.96 103
2986.08 107
2986.21 111
2986.33 113
2986.46 113
2986.58 114
2986.71 115
2986.83 117
2986.96 123
2987.08 132
2987.21 142
2987.33 154
2987.46 164
2987.59 170
2987.71 171
2987.84 165
2987.96 152
2988.09 135
2988.21 116
2988.34 97
2988.46 81
2988.59 71
2988.71 68
2988.84 71
2988.96 78
2989.09 88
2989.21 97
2989.34 104
2989.47 109
2989.59 110
2989.72 109
2989.84 105
2989.97 100
2990.09 93
2990.22 86
2990.34 79
2990.47 72
2990.59 66
2990.72 64
2990.84 65
2990.97 68
2991.10 75
2991.22 82
2991.35 89
2991.47 95
2991.60 97
2991.72 98
2991.85 96
2991.97 94
2992.10 92
2992.22 89
2992.35 86
2992.48 82
2992.60 77
2992.73 71
2992.85 64
2992.98 56
2993.10 48
2993.23 40
2993.35 34
2993.48 30
2993.60 28
2993.73 30
2993.85 34
2993.98 41
2994.11 49
2994.23 58
2994.36 66
2994.48 73
2994.61 78
2994.73 80
2994.86 81
2994.98 78
2995.11 74
2995.23 67
2995.36 58
2995.49 47
2995.61 38
2995.74 29
2995.86 24
2995.99 20
2996.11 18
2996.24 17
2996.36 16
2996.49 16
2996.62 16
2996.74 17
2996.87 20
2996.99 25
2997.12 30
2997.24 33
2997.37 35
2997.49 35
2997.62 34
2997.75 31
2997.87 30
2998.00 29
2998.12 29
2998.25 30
2998.37 30
2998.50 29
2998.62 27
2998.75 24
2998.88 22
2999.00 20
2999.13 19
2999.25 21
2999.38 25
2999.50 30
2999.63 36
2999.75 41
2999.88 46
3000.01 50
3000.13 53
3000.26 55
3000.38 56
3000.51 56
3000.63 57
3000.76 57
3000.88 56
3001.01 56
3001.14 56
3001.26 55
3001.39 54
3001.51 53
3001.64 50
3001.76 46
3001.89 41
3002.01 36
3002.14 30
3002.27 25
3002.39 21
3002.52 18
3002.64 16
3002.77 14
3002.89 12
3003.02 9
3003.15 5
3003.27 0
3003.40 0
3003.52 0
3003.65 0
3003.77 0
3003.90 0
3004.03 0
3004.15 0
3004.28 3
3004.40 14
3004.53 28
3004.65 41
3004.78 53
3004.90 62
3005.03 69
3005.16 74
3005.28 79
3005.41 84
3005.53 89
3005.66 96
3005.78 103
3005.91 112
3006.04 121
3006.16 131
3006.29 142
3006.41 153
3006.54 164
3006.66 173
3006.79 179
3006.92 181
3007.04 180
3007.17 175
3007.29 168
3007.42 160
3007.54 153
3007.67 148
3007.80 144
3007.92 140
3008.05 137
3008.17 133
3008.30 129
3008.43 125
3008.55 123
3008.68 123
3008.80 126
3008.93 130
3009.05 137
3009.18 143
3009.31 150
3009.43 157
3009.56 163
3009.68 169
3009.81 176
3009.93 182
3010.06 186
3010.19 187
3010.31 184
3010.44 177
3010.56 166
3010.69 152
3010.81 138
3010.94 123
3011.07 109
3011.19 95
3011.32 83
3011.44 71
3011.57 59
3011.70 47
3011.82 37
3011.95 29
3012.07 23
3012.20 19
3012.32 18
3012.45 19
3012.58 21
3012.70 23
3012.83 25
3012.95 27
3013.08 31
3013.21 35
3013.33 39
3013.46 44
3013.58 49
3013.71 52
3013.84 53
3013.96 52
3014.09 47
3014.21 40
3014.34 32
3014.46 24
3014.59 18
3014.72 13
3014.84 12
3014.97 14
3015.09 19
3015.22 27
3015.35 35
3015.47 44
3015.60 53
3015.72 60
3015.85 66
3015.98 71
3016.10 73
3016.23 74
3016.35 75
3016.48 74
3016.60 75
3016.73 75
3016.86 77
3016.98 81
3017.11 84
3017.23 87
3017.36 90
3017.49 91
3017.61 90
3017.74 89
3017.86 86
3017.99 82
3018.12 79
3018.24 75
3018.37 72
3018.49 71
3018.62 72
3018.75 76
3018.87 82
3019.00 90
3019.12 97
3019.25 103
3019.38 106
3019.50 108
3019.63 108
3019.75 108
3019.88 109
3020.01 111
3020.13 113
3020.26 115
3020.38 116
3020.51 115
3020.64 110
3020.76 102
3020.89 94
3021.01 85
3021.14 78
3021.27 74
3021.39 74
3021.52 77
3021.64 82
3021.77 88
3021.90 94
3022.02 98
3022.15 100
3022.27 101
3022.40 101
3022.53 101
3022.65 102
3022.78 104
3022.90 107
3023.03 111
3023.16 114
3023.28 117
3023.41 119
3023.54 121
3023.66 121
3023.79 119
3023.91 116
3024.04 112
3024.17 107
3024.29 103
3024.42 99
3024.54 98
3024.67 99
3024.80 101
3024.92 104
3025.05 107
3025.17 108
3025.30 108
3025.43 107
3025.55 104
3025.68 100
3025.80 95
3025.93 90
3026.06 84
3026.18 78
3026.31 73
3026.44 70
3026.56 70
3026.69 73
3026.81 79
3026.94 85
3027.07 93
3027.19 100
3027.32 106
3027.44 112
3027.57 118
3027.70 124
3027.82 130
3027.95 136
3028.08 141
3028.20 142
3028.33 138
3028.45 129
3028.58 115
3028.71 99
3028.83 81
3028.96 65
3029.08 53
3029.21 47
3029.34 47
3029.46 52
3029.59 59
3029.72 69
3029.84 79
3029.97 89
3030.09 98
3030.22 106
3030.35 113
3030.47 118
3030.60 121
3030.73 121
3030.85 118
3030.98 110
3031.10 98
3031.23 84
3031.36 68
3031.48 53
3031.61 39
3031.74 27
3031.86 17
3031.99 8
3032.11 0
3032.24 0
3032.37 0
3032.49 0
3032.62 0
3032.75 0
3032.87 0
3033.00 0
3033.12 1
3033.25 16
3033.38 34
3033.50 54
3033.63 75
3033.76 97
3033.88 119
3034.01 137
3034.13 150
3034.26 155
3034.39 151
3034.51 138
3034.64 119
3034.77 95
3034.89 73
3035.02 54
3035.15 41
3035.27 35
3035.40 35
3035.52 38
3035.65 44
3035.78 50
3035.90 55
3036.03 59
3036.16 63
3036.28 66
3036.41 70
3036.53 76
3036.66 83
3036.79 92
3036.91 102
3037.04 113
3037.17 123
3037.29 132
3037.42 139
3037.55 144
3037.67 149
3037.80 152
3037.92 154
3038.05 155
3038.18 153
3038.30 148
3038.43 140
3038.56 130
3038.68 120
3038.81 111
3038.94 107
3039.06 107
3039.19 111
3039.31 117
3039.44 125
3039.57 130
3039.69 132
3039.82 131
3039.95 128
3040.07 125
3040.20 123
3040.33 124
3040.45 128
3040.58 135
3040.71 145
3040.83 155
3040.96 165
3041.08 173
3041.21 177
3041.34 178
3041.46 173
3041.59 165
3041.72 155
3041.84 144
3041.97 135
3042.10 130
3042.22 129
3042.35 132
3042.48 135
3042.60 138
3042.73 137
3042.86 132
3042.98 123
3043.11 112
3043.23 103
3043.36 98
3043.49 98
3043.61 103
3043.74 113
3043.87 123
3043.99 131
3044.12 136
3044.25 136
3044.37 134
3044.50 132
3044.63 132
3044.75 135
3044.88 142
3045.01 150
3045.13 158
3045.26 164
3045.39 164
3045.51 161
3045.64 154
3045.76 145
3045.89 137
3046.02 131
3046.14 130
3046.27 132
3046.40 137
3046.52 144
3046.65 152
3046.78 160
3046.90 168
3047.03 174
3047.16 178
3047.28 179
3047.41 177
3047.54 172
3047.66 161
3047.79 147
3047.92 128
3048.04 106
3048.17 83
3048.30 60
3048.42 41
3048.55 25
3048.68 16
3048.80 12
3048.93 13
3049.06 18
3049.18 27
3049.31 39
3049.44 51
3049.56 63
3049.69 74
3049.82 81
3049.94 84
3050.07 82
3050.20 76
3050.32 68
3050.45 58
3050.58 50
3050.70 46
3050.83 47
3050.96 52
3051.08 60
3051.21 68
3051.34 76
3051.46 81
3051.59 82
3051.72 81
3051.84 76
3051.97 68
3052.10 59
3052.22 47
3052.35 35
3052.48 22
3052.60 11
3052.73 1
3052.86 0
3052.98 0
3053.11 0
3053.24 0
3053.36 0
3053.49 5
3053.62 10
3053.74 14
3053.87 19
3054.00 24
3054.12 30
3054.25 37
3054.38 45
3054.50 53
3054.63 61
3054.76 69
3054.88 75
3055.01 79
3055.14 81
3055.26 83
3055.39 84
3055.52 85
3055.64 87
3055.77 89
3055.90 92
3056.02 94
3056.15 96
3056.28 96
3056.40 97
3056.53 99
3056.66 102
3056.78 108
3056.91 115
3057.04 124
3057.16 133
3057.29 142
3057.42 148
3057.54 153
3057.67 155
3057.80 153
3057.92 149
3058.05 142
3058.18 133
3058.30 122
3058.43 110
3058.56 97
3058.69 83
3058.81 68
3058.94 54
3059.07 40
3059.19 29
3059.32 22
3059.45 21
3059.57 27
3059.70 39
3059.83 58
3059.95 82
3060.08 106
3060.21 130
3060.33 150
3060.46 165
3060.59 174
3060.71 178
3060.84 179
3060.97 177
3061.10 173
3061.22 169
3061.35 164
3061.48 159
3061.60 154
3061.73 147
3061.86 138
3061.98 127
3062.11 114
3062.24 101
3062.36 88
3062.49 77
3062.62 68
3062.74 63
3062.87 63
3063.00 67
3063.13 75
3063.25 86
3063.38 99
3063.51 113
3063.63 126
3063.76 137
3063.89 146
3064.01 150
3064.14 150
3064.27 146
3064.39 138
3064.52 127
3064.65 115
3064.78 103
3064.90 92
3065.03 82
3065.16 72
3065.28 63
3065.41 53
3065.54 42
3065.66 31
3065.79 19
3065.92 7
3066.04 0
3066.17 0
3066.30 0
3066.43 0
3066.55 0
3066.68 0
3066.81 0
3066.93 0
3067.06 3
3067.19 6
3067.31 8
3067.44 11
3067.57 13
3067.70 16
3067.82 19
3067.95 22
3068.08 22
3068.20 21
3068.33 16
3068.46 10
3068.58 1
3068.71 0
3068.84 0
3068.97 0
3069.09 0
3069.22 0
3069.35 0
3069.47 0
3069.60 2
3069.73 13
3069.85 23
3069.98 30
3070.11 33
3070.24 32
3070.36 27
3070.49 20
3070.62 13
3070.74 9
3070.87 8
3071.00 11
3071.12 18
3071.25 27
3071.38 38
3071.51 48
3071.63 56
3071.76 61
3071.89 64
3072.01 63
3072.14 61
3072.27 58
3072.40 57
3072.52 59
3072.65 64
3072.78 74
3072.90 86
3073.03 99
3073.16 111
3073.29 121
3073.41 127
3073.54 129
3073.67 127
3073.79 123
3073.92 119
3074.05 116
3074.18 115
3074.30 115
3074.43 117
3074.56 120
3074.68 121
3074.81 121
3074.94 118
3075.07 113
3075.19 108
3075.32 104
3075.45 103
3075.57 105
3075.70 110
3075.83 119
3075.96 130
3076.08 141
3076.21 151
3076.34 159
3076.46 165
3076.59 168
3076.72 170
3076.85 169
3076.97 167
3077.10 164
3077.23 161
3077.35 158
3077.48 156
3077.61 157
3077.74 163
3077.86 174
3077.99 190
3078.12 211
3078.24 233
3078.37 256
3078.50 275
3078.63 290
3078.75 298
3078.88 302
3079.01 300
3079.14 294
3079.26 285
3079.39 274
3079.52 261
3079.64 246
3079.77 230
3079.90 215
3080.03 200
3080.15 187
3080.28 176
3080.41 166
3080.53 157
3080.66 149
3080.79 141
3080.92 134
3081.04 126
3081.17 119
3081.30 113
3081.43 107
3081.55 103
3081.68 102
3081.81 102
3081.93 105
3082.06 109
3082.19 114
3082.32 117
3082.44 118
3082.57 116
3082.70 110
3082.83 100
3082.95 89
3083.08 77
3083.21 68
3083.34 61
3083.46 58
3083.59 58
3083.72 60
3083.84 61
3083.97 62
3084.10 61
3084.23 61
3084.35 62
3084.48 67
3084.61 76
3084.74 89
3084.86 106
3084.99 123
3085.12 138
3085.25 149
3085.37 157
3085.50 160
3085.63 160
3085.75 159
3085.88 157
3086.01 154
3086.14 150
3086.26 145
3086.39 136
3086.52 124
3086.65 109
3086.77 92
3086.90 74
3087.03 57
3087.16 43
3087.28 31
3087.41 24
3087.54 19
3087.67 18
3087.79 20
3087.92 24
3088.05 29
3088.18 35
3088.30 41
3088.43 45
3088.56 46
3088.68 45
3088.81 39
3088.94 29
3089.07 16
3089.19 0
3089.32 0
3089.45 0
3089.58 0
3089.70 0
3089.83 0
3089.96 0
3090.09 0
3090.21 5
3090.34 26
3090.47 47
3090.60 66
3090.72 83
3090.85 98
3090.98 111
3091.11 120
3091.23 127
3091.36 129
3091.49 128
3091.62 123
3091.74 117
3091.87 110
3092.00 104
3092.13 100
3092.25 99
3092.38 100
3092.51 104
3092.64 109
3092.76 116
3092.89 125
3093.02 134
3093.15 143
3093.27 149
3093.40 153
3093.53 151
3093.66 144
3093.78 132
3093.91 116
3094.04 100
3094.17 85
3094.29 74
3094.42 69
3094.55 71
3094.68 77
3094.80 87
3094.93 97
3095.06 107
3095.19 115
3095.31 122
3095.44 126
3095.57 129
3095.70 130
3095.82 130
3095.95 126
3096.08 121
3096.21 113
3096.34 105
3096.46 98
3096.59 94
3096.72 93
3096.85 96
3096.97 103
3097.10 112
3097.23 121
3097.36 129
3097.48 136
3097.61 140
3097.74 141
3097.87 139
3097.99 135
3098.12 129
3098.25 121
3098.38 111
3098.50 100
3098.63 88
3098.76 77
3098.89 67
3099.01 60
3099.14 58
3099.27 60
3099.40 68
3099.53 81
3099.65 97
3099.78 114
3099.91 129
3100.04 140
3100.16 146
3100.29 146
3100.42 141
3100.55 133
3100.67 123
3100.80 112
3100.93 103
3101.06 97
3101.19 94
3101.31 95
3101.44 100
3101.57 108
3101.70 118
3101.82 128
3101.95 137
3102.08 144
3102.21 150
3102.33 155
3102.46 160
3102.59 167
3102.72 175
3102.85 185
3102.97 195
3103.10 204
3103.23 210
3103.36 213
3103.48 212
3103.61 209
3103.74 205
3103.87 204
3103.99 205
3104.12 211
3104.25 221
3104.38 235
3104.51 250
3104.63 265
3104.76 279
3104.89 288
3105.02 293
3105.14 294
3105.27 292
3105.40 288
3105.53 282
3105.66 276
3105.78 270
3105.91 264
3106.04 260
3106.17 257
3106.29 256
3106.42 257
3106.55 260
3106.68 265
3106.81 271
3106.93 276
3107.06 281
3107.19 284
3107.32 284
3107.44 281
3107.57 277
3107.70 273
3107.83 268
3107.96 264
3108.08 262
3108.21 261
3108.34 261
3108.47 261
3108.60 260
3108.72 259
3108.85 257
3108.98 255
3109.11 252
3109.23 250
3109.36 247
3109.49 243
3109.62 238
3109.75 231
3109.87 220
3110.00 206
3110.13 191
3110.26 175
3110.39 161
3110.51 150
3110.64 142
3110.77 138
3110.90 136
3111.02 135
3111.15 135
3111.28 133
3111.41 129
3111.54 123
3111.66 114
3111.79 105
3111.92 97
3112.05 90
3112.18 87
3112.30 87
3112.43 90
3112.56 93
3112.69 95
3112.82 94
3112.94 89
3113.07 81
3113.20 71
3113.33 62
3113.46 56
3113.58 53
3113.71 52
3113.84 51
3113.97 48
3114.09 40
3114.22 27
3114.35 9
3114.48 0
3114.61 0
3114.73 0
3114.86 0
3114.99 0
3115.12 0
3115.25 0
3115.37 0
3115.50 22
3115.63 48
3115.76 74
3115.89 98
3116.01 119
3116.14 133
3116.27 141
3116.40 140
3116.53 130
3116.65 114
3116.78 95
3116.91 76
3117.04 60
3117.17 49
3117.29 44
3117.42 46
3117.55 52
3117.68 59
3117.81 66
3117.93 71
3118.06 72
3118.19 70
3118.32 66
3118.45 63
3118.57 62
3118.70 64
3118.83 70
3118.96 80
3119.09 92
3119.21 105
3119.34 117
3119.47 128
3119.60 137
3119.73 143
3119.86 146
3119.98 147
3120.11 145
3120.24 140
3120.37 132
3120.50 124
3120.62 115
3120.75 106
3120.88 99
3121.01 96
3121.14 95
3121.26 98
3121.39 104
3121.52 110
3121.65 116
3121.78 121
3121.90 124
3122.03 126
3122.16 127
3122.29 129
3122.42 133
3122.55 138
3122.67 143
3122.80 148
3122.93 149
3123.06 146
3123.19 137
3123.31 122
3123.44 103
3123.57 82
3123.70 64
3123.83 51
3123.95 45
3124.08 47
3124.21 56
3124.34 69
3124.47 83
3124.60 94
3124.72 103
3124.85 106
3124.98 107
3125.11 105
3125.24 104
3125.36 104
3125.49 106
3125.62 108
3125.75 109
3125.88 108
3126.01 104
3126.13 96
3126.26 84
3126.39 71
3126.52 58
3126.65 49
3126.77 44
3126.90 45
3127.03 51
3127.16 61
3127.29 73
3127.42 84
3127.54 94
3127.67 100
3127.80 103
3127.93 103
3128.06 101
3128.19 97
3128.31 93
3128.44 88
3128.57 83
3128.70 78
3128.83 73
3128.95 71
3129.08 70
3129.21 72
3129.34 77
3129.47 84
3129.60 93
3129.72 103
3129.85 111
3129.98 118
3130.11 125
3130.24 132
3130.37 141
3130.49 152
3130.62 164
3130.75 176
3130.88 187
3131.01 193
3131.14 193
3131.26 187
3131.39 175
3131.52 160
3131.65 144
3131.78 130
3131.91 121
3132.03 118
3132.16 121
3132.29 129
3132.42 140
3132.55 153
3132.68 167
3132.80 179
3132.93 188
3133.06 193
3133.19 195
3133.32 192
3133.45 188
3133.57 182
3133.70 176
3133.83 173
3133.96 171
3134.09 172
3134.22 173
3134.34 174
3134.47 172
3134.60 168
3134.73 160
3134.86 149
3134.99 136
3135.11 122
3135.24 108
3135.37 94
3135.50 80
3135.63 68
3135.76 57
3135.88 48
3136.01 42
3136.14 39
3136.27 39
3136.40 42
3136.53 45
3136.65 48
3136.78 48
3136.91 46
3137.04 41
3137.17 32
3137.30 22
3137.43 10
3137.55 0
3137.68 0
3137.81 0
3137.94 0
3138.07 0
3138.20 0
3138.32 0
3138.45 0
3138.58 0
3138.71 11
3138.84 22
3138.97 34
3139.10 46
3139.22 60
3139.35 75
3139.48 91
3139.61 107
3139.74 121
3139.87 130
3139.99 135
3140.12 134
3140.25 128
3140.38 119
3140.51 110
3140.64 102
3140.77 97
3140.89 96
3141.02 97
3141.15 100
3141.28 105
3141.41 111
3141.54 118
3141.66 127
3141.79 136
3141.92 145
3142.05 153
3142.18 159
3142.31 160
3142.44 159
3142.56 155
3142.69 149
3142.82 143
3142.95 137
3143.08 131
3143.21 125
3143.34 120
3143.46 114
3143.59 109
3143.72 103
3143.85 97
3143.98 91
3144.11 84
3144.24 76
3144.36 68
3144.49 60
3144.62 52
3144.75 46
3144.88 42
3145.01 41
3145.14 43
3145.26 47
3145.39 53
3145.52 59
3145.65 65
3145.78 69
3145.91 72
3146.04 72
3146.16 69
3146.29 62
3146.42 53
3146.55 44
3146.68 36
3146.81 32
3146.94 34
3147.06 43
3147.19 59
3147.32 78
3147.45 99
3147.58 117
3147.71 132
3147.84 140
3147.97 143
3148.09 141
3148.22 137
3148.35 133
3148.48 130
3148.61 128
3148.74 129
3148.87 132
3148.99 135
3149.12 138
3149.25 141
3149.38 143
3149.51 143
3149.64 142
3149.77 139
3149.90 136
3150.02 132
3150.15 128
3150.28 123
3150.41 119
3150.54 115
3150.67 111
3150.80 109
3150.92 108
3151.05 109
3151.18 112
3151.31 117
3151.44 121
3151.57 125
3151.70 126
3151.83 123
3151.95 117
3152.08 106
3152.21 92
3152.34 76
3152.47 60
3152.60 47
3152.73 36
3152.86 27
3152.98 20
3153.11 14
3153.24 10
3153.37 6
3153.50 3
3153.63 3
3153.76 7
3153.89 16
3154.01 30
3154.14 45
3154.27 61
3154.40 75
3154.53 84
3154.66 87
3154.79 86
3154.92 81
3155.04 75
3155.17 68
3155.30 63
3155.43 59
3155.56 56
3155.69 54
3155.82 52
3155.95 50
3156.08 49
3156.20 47
3156.33 46
3156.46 46
3156.59 46
3156.72 46
3156.85 45
3156.98 44
3157.11 42
3157.23 39
3157.36 35
3157.49 32
3157.62 30
3157.75 29
3157.88 29
3158.01 32
3158.14 37
3158.27 44
3158.39 51
3158.52 60
3158.65 70
3158.78 80
3158.91 90
3159.04 102
3159.17 113
3159.30 123
3159.43 131
3159.55 136
3159.68 137
3159.81 133
3159.94 124
3160.07 112
3160.20 96
3160.33 78
3160.46 61
3160.59 46
3160.71 34
3160.84 25
3160.97 19
3161.10 17
3161.23 18
3161.36 21
3161.49 27
3161.62 34
3161.75 42
3161.87 49
3162.00 56
3162.13 61
3162.26 64
3162.39 68
3162.52 73
3162.65 80
3162.78 88
3162.91 98
3163.03 108
3163.16 117
3163.29 122
3163.42 123
3163.55 119
3163.68 113
3163.81 106
3163.94 100
3164.07 97
3164.20 96
3164.32 98
3164.45 100
3164.58 101
3164.71 99
3164.84 92
3164.97 83
3165.10 71
3165.23 59
3165.36 47
3165.49 38
3165.61 32
3165.74 28
3165.87 27
3166.00 29
3166.13 33
3166.26 39
3166.39 47
3166.52 56
3166.65 65
3166.78 74
3166.90 82
3167.03 87
3167.16 90
3167.29 89
3167.42 86
3167.55 79
3167.68 71
3167.81 62
3167.94 52
3168.07 44
3168.19 36
3168.32 31
3168.45 27
3168.58 25
3168.71 23
3168.84 22
3168.97 20
3169.10 17
3169.23 15
3169.36 12
3169.49 9
3169.61 7
3169.74 7
3169.87 7
3170.00 8
3170.13 10
3170.26 12
3170.39 13
3170.52 13
3170.65 13
3170.78 10
3170.91 6
3171.03 1
3171.16 0
3171.29 0
3171.42 0
3171.55 0
3171.68 0
3171.81 0
3171.94 0
3172.07 10
3172.20 24
3172.33 38
3172.46 49
3172.58 57
3172.71 60
3172.84 58
3172.97 53
3173.10 47
3173.23 41
3173.36 36
3173.49 34
3173.62 32
3173.75 30
3173.88 27
3174.01 23
3174.13 19
3174.26 16
3174.39 15
3174.52 18
3174.65 23
3174.78 32
3174.91 41
3175.04 50
3175.17 58
3175.30 63
3175.43 67
3175.56 70
3175.68 70
3175.81 68
3175.94 65
3176.07 58
3176.20 51
3176.33 42
3176.46 34
3176.59 29
3176.72 27
3176.85 29
3176.98 34
3177.11 41
3177.24 48
3177.36 54
3177.49 59
3177.62 62
3177.75 64
3177.88 67
3178.01 72
3178.14 79
3178.27 88
3178.40 101
3178.53 115
3178.66 130
3178.79 145
3178.92 159
3179.05 170
3179.17 177
3179.30 180
3179.43 180
3179.56 176
3179.69 170
3179.82 163
3179.95 156
3180.08 151
3180.21 148
3180.34 147
3180.47 149
3180.60 152
3180.73 158
3180.86 164
3180.98 171
3181.11 176
3181.24 180
3181.37 180
3181.50 177
3181.63 170
3181.76 161
3181.89 152
3182.02 145
3182.15 142
3182.28 142
3182.41 144
3182.54 147
3182.67 150
3182.80 151
3182.92 150
3183.05 148
3183.18 146
3183.31 146
3183.44 148
3183.57 150
3183.70 154
3183.83 156
3183.96 156
3184.09 153
3184.22 146
3184.35 137
3184.48 125
3184.61 112
3184.74 101
3184.87 93
3184.99 91
3185.12 93
3185.25 102
3185.38 114
3185.51 129
3185.64 143
3185.77 155
3185.90 162
3186.03 165
3186.16 164
3186.29 161
3186.42 157
3186.55 153
3186.68 150
3186.81 146
3186.94 142
3187.07 135
3187.19 126
3187.32 115
3187.45 102
3187.58 88
3187.71 75
3187.84 64
3187.97 55
3188.10 49
3188.23 47
3188.36 48
3188.49 52
3188.62 57
3188.75 62
3188.88 67
3189.01 70
3189.14 71
3189.27 70
3189.40 68
3189.53 67
3189.65 67
3189.78 70
3189.91 77
3190.04 88
3190.17 102
3190.30 118
3190.43 136
3190.56 154
3190.69 172
3190.82 187
3190.95 198
3191.08 204
3191.21 207
3191.34 205
3191.47 202
3191.60 199
3191.73 196
3191.86 196
3191.99 199
3192.12 202
3192.25 205
3192.37 205
3192.50 202
3192.63 195
3192.76 185
3192.89 172
3193.02 158
3193.15 144
3193.28 132
3193.41 121
3193.54 114
3193.67 109
3193.80 106
3193.93 106
3194.06 107
3194.19 109
3194.32 111
3194.45 111
3194.58 109
3194.71 105
3194.84 98
3194.97 88
3195.10 77
3195.23 66
3195.36 57
3195.48 51
3195.61 50
3195.74 53
3195.87 62
3196.00 73
3196.13 84
3196.26 94
3196.39 101
3196.52 104
3196.65 102
3196.78 97
3196.91 90
3197.04 83
3197.17 77
3197.30 73
3197.43 70
3197.56 70
3197.69 70
3197.82 72
3197.95 75
3198.08 79
3198.21 82
3198.34 86
3198.47 90
3198.60 93
3198.73 96
3198.86 99
3198.99 102
3199.12 105
3199.24 109
3199.37 112
3199.50 116
3199.63 121
3199.76 126
3199.89 132
3200.02 139
3200.15 147
3200.28 155
3200.41 161
3200.54 164
3200.67 165
3200.80 162
3200.93 157
3201.06 151
3201.19 146
3201.32 141
3201.45 137
3201.58 132
3201.71 125
3201.84 115
3201.97 103
3202.10 89
3202.23 77
3202.36 67
3202.49 60
3202.62 57
3202.75 57
3202.88 59
3203.01 61
3203.14 62
3203.27 61
3203.40 59
3203.53 56
3203.66 54
3203.79 53
3203.92 52
3204.05 52
3204.17 51
3204.30 48
3204.43 43
3204.56 38
3204.69 31
3204.82 23
3204.95 15
3205.08 7
3205.21 0
3205.34 0
3205.47 0
3205.60 0
3205.73 0
3205.86 0
3205.99 0
3206.12 0
3206.25 0
3206.38 6
3206.51 18
3206.64 31
3206.77 44
3206.90 56
3207.03 67
3207.16 76
3207.29 84
3207.42 89
3207.55 93
3207.68 96
3207.81 96
3207.94 95
3208.07 93
3208.20 90
3208.33 87
3208.46 85
3208.59 85
3208.72 87
3208.85 91
3208.98 96
3209.11 100
3209.24 103
3209.37 103
3209.50 101
3209.63 98
3209.76 95
3209.89 93
3210.02 93
3210.15 95
3210.28 98
3210.41 104
3210.54 111
3210.67 120
3210.80 130
3210.93 141
3211.06 152
3211.19 164
3211.32 172
3211.45 177
3211.58 177
3211.71 172
3211.84 162
3211.97 149
3212.10 135
3212.23 121
3212.36 110
3212.49 102
3212.62 99
3212.75 99
3212.88 103
3213.01 110
3213.14 118
3213.27 127
3213.40 135
3213.53 143
3213.66 149
3213.79 154
3213.92 158
3214.05 163
3214.18 167
3214.31 172
3214.44 177
3214.57 184
3214.70 190
3214.83 197
3214.96 203
3215.09 208
3215.22 210
3215.35 211
3215.48 208
3215.61 200
3215.74 189
3215.87 173
3216.00 155
3216.13 135
3216.26 116
3216.39 99
3216.52 85
3216.65 75
3216.78 68
3216.91 63
3217.04 59
3217.17 57
3217.30 56
3217.43 56
3217.56 58
3217.69 60
3217.82 62
3217.95 65
3218.08 68
3218.21 70
3218.34 72
3218.47 73
3218.60 75
3218.73 77
3218.86 79
3218.99 81
3219.12 83
3219.25 84
3219.38 85
3219.51 85
3219.64 85
3219.77 84
3219.90 83
3220.03 82
3220.16 82
3220.29 83
3220.42 85
3220.55 89
3220.68 94
3220.81 101
3220.94 107
3221.07 113
3221.20 118
3221.33 121
3221.46 123
3221.59 122
3221.72 119
3221.85 115
3221.98 111
3222.11 106
3222.24 101
3222.37 97
3222.50 94
3222.63 91
3222.76 90
3222.89 88
3223.02 87
3223.15 86
3223.28 83
3223.41 79
3223.54 73
3223.67 66
3223.80 59
3223.93 53
3224.06 50
3224.19 50
3224.32 54
3224.45 60
3224.58 67
3224.71 73
3224.84 77
3224.97 79
3225.11 76
3225.24 71
3225.37 64
3225.50 56
3225.63 50
3225.76 45
3225.89 43
3226.02 43
3226.15 45
3226.28 47
3226.41 49
3226.54 50
3226.67 51
3226.80 51
3226.93 52
3227.06 54
3227.19 59
3227.32 65
3227.45 72
3227.58 78
3227.71 82
3227.84 84
3227.97 82
3228.10 78
3228.23 72
3228.36 66
3228.49 60
3228.62 55
3228.75 51
3228.88 46
3229.01 40
3229.14 33
3229.27 25
3229.40 15
3229.53 5
3229.66 0
3229.79 0
3229.92 0
3230.06 0
3230.19 11
3230.32 26
3230.45 45
3230.58 63
3230.71 81
3230.84 95
3230.97 107
3231.10 115
3231.23 120
3231.36 123
3231.49 124
3231.62 123
3231.75 119
3231.88 112
3232.01 101
3232.14 88
3232.27 73
3232.40 58
3232.53 44
3232.66 34
3232.79 27
3232.92 24
3233.05 23
3233.18 23
3233.31 24
3233.44 25
3233.57 26
3233.70 28
3233.84 33
3233.97 41
3234.10 54
3234.23 69
3234.36 87
3234.49 105
3234.62 122
3234.75 136
3234.88 146
3235.01 153
3235.14 156
3235.27 157
3235.40 156
3235.53 153
3235.66 150
3235.79 146
3235.92 142
3236.05 137
3236.18 133
3236.31 130
3236.44 128
3236.57 129
3236.70 131
3236.83 134
3236.97 136
3237.10 136
3237.23 134
3237.36 130
3237.49 125
3237.62 120
3237.75 117
3237.88 118
3238.01 121
3238.14 127
3238.27 133
3238.40 137
3238.53 138
3238.66 134
3238.79 125
3238.92 111
3239.05 97
3239.18 82
3239.31 70
3239.44 62
3239.57 58
3239.71 57
3239.84 57
3239.97 58
3240.10 57
3240.23 54
3240.36 49
3240.49 42
3240.62 33
3240.75 25
3240.88 18
3241.01 13
3241.14 9
3241.27 7
3241.40 7
3241.53 7
3241.66 7
3241.79 6
3241.92 4
3242.05 0
3242.19 0
3242.32 0
3242.45 0
3242.58 0
3242.71 0
3242.84 0
3242.97 8
3243.10 23
3243.23 38
3243.36 53
3243.49 66
3243.62 75
3243.75 82
3243.88 86
3244.01 91
3244.14 97
3244.27 106
3244.41 119
3244.54 135
3244.67 152
3244.80 168
3244.93 181
3245.06 189
3245.19 191
3245.32 189
3245.45 184
3245.58 178
3245.71 172
3245.84 169
3245.97 167
3246.10 167
3246.23 166
3246.36 166
3246.50 164
3246.63 162
3246.76 158
3246.89 154
3247.02 150
3247.15 146
3247.28 143
3247.41 139
3247.54 136
3247.67 132
3247.80 128
3247.93 122
3248.06 115
3248.19 106
3248.32 96
3248.46 84
3248.59 72
3248.72 61
3248.85 53
3248.98 48
3249.11 46
3249.24 48
3249.37 52
3249.50 58
3249.63 65
3249.76 71
3249.89 77
3250.02 82
3250.15 87
3250.29 92
3250.42 97
3250.55 101
3250.68 105
3250.81 109
3250.94 113
3251.07 118
3251.20 126
3251.33 135
3251.46 146
3251.59 157
3251.72 167
3251.85 172
3251.98 173
3252.12 169
3252.25 160
3252.38 149
3252.51 138
3252.64 128
3252.77 122
3252.90 120
3253.03 122
3253.16 126
3253.29 131
3253.42 136
3253.55 140
3253.68 140
3253.82 139
3253.95 137
3254.08 136
3254.21 136
3254.34 137
3254.47 138
3254.60 138
3254.73 136
3254.86 130
3254.99 120
3255.12 107
3255.25 93
3255.39 80
3255.52 70
3255.65 65
3255.78 66
3255.91 72
3256.04 82
3256.17 94
3256.30 105
3256.43 113
3256.56 116
3256.69 113
3256.82 105
3256.96 94
3257.09 82
3257.22 71
3257.35 63
3257.48 59
3257.61 58
3257.74 60
3257.87 62
3258.00 64
3258.13 64
3258.26 62
3258.39 58
3258.53 52
3258.66 46
3258.79 41
3258.92 36
3259.05 33
3259.18 31
3259.31 29
3259.44 27
3259.57 26
3259.70 24
3259.83 24
3259.97 24
3260.10 27
3260.23 30
3260.36 35
3260.49 40
3260.62 44
3260.75 46
3260.88 44
3261.01 39
3261.14 30
3261.28 19
3261.41 6
3261.54 0
3261.67 0
3261.80 0
3261.93 0
3262.06 0
3262.19 0
3262.32 0
3262.45 0
3262.58 2
3262.72 11
3262.85 21
3262.98 34
3263.11 50
3263.24 69
3263.37 88
3263.50 107
3263.63 123
3263.76 136
3263.89 146
3264.03 153
3264.16 161
3264.29 169
3264.42 179
3264.55 190
3264.68 201
3264.81 210
3264.94 216
3265.07 218
3265.20 218
3265.34 215
3265.47 213
3265.60 210
3265.73 208
3265.86 206
3265.99 203
3266.12 200
3266.25 196
3266.38 191
3266.51 186
3266.65 182
3266.78 179
3266.91 178
3267.04 178
3267.17 179
3267.30 182
3267.43 185
3267.56 188
3267.69 193
3267.83 199
3267.96 206
3268.09 214
3268.22 222
3268.35 231
3268.48 238
3268.61 243
3268.74 245
3268.87 244
3269.01 240
3269.14 234
3269.27 227
3269.40 220
3269.53 214
3269.66 209
3269.79 204
3269.92 201
3270.05 197
3270.19 193
3270.32 189
3270.45 185
3270.58 181
3270.71 176
3270.84 169
3270.97 161
3271.10 151
3271.23 140
3271.37 130
3271.50 123
3271.63 120
3271.76 122
3271.89 129
3272.02 139
3272.15 148
3272.28 155
3272.41 157
3272.55 155
3272.68 149
3272.81 143
3272.94 138
3273.07 137
3273.20 140
3273.33 148
3273.46 158
3273.60 168
3273.73 176
3273.86 181
3273.99 180
3274.12 175
3274.25 166
3274.38 155
3274.51 144
3274.64 135
3274.78 128
3274.91 123
3275.04 119
3275.17 114
3275.30 108
3275.43 101
3275.56 92
3275.69 85
3275.83 80
3275.96 79
3276.09 83
3276.22 91
3276.35 102
3276.48 113
3276.61 122
3276.74 128
3276.88 131
3277.01 130
3277.14 128
3277.27 126
3277.40 124
3277.53 122
3277.66 122
3277.79 122
3277.93 122
3278.06 122
3278.19 123
3278.32 125
3278.45 129
3278.58 134
3278.71 139
3278.84 142
3278.98 144
3279.11 144
3279.24 142
3279.37 141
3279.50 141
3279.63 145
3279.76 152
3279.90 163
3280.03 177
3280.16 190
3280.29 202
3280.42 210
3280.55 215
3280.68 216
3280.81 215
3280.95 212
3281.08 209
3281.21 206
3281.34 202
3281.47 197
3281.60 192
3281.73 186
3281.87 180
3282.00 175
3282.13 173
3282.26 174
3282.39 177
3282.52 183
3282.65 189
3282.78 193
3282.92 196
3283.05 195
3283.18 190
3283.31 183
3283.44 175
3283.57 166
3283.70 158
3283.84 153
3283.97 151
3284.10 154
3284.23 161
3284.36 172
3284.49 186
3284.62 201
3284.76 214
3284.89 222
3285.02 225
3285.15 222
3285.28 213
3285.41 199
3285.54 184
3285.68 170
3285.81 158
3285.94 150
3286.07 145
3286.20 144
3286.33 145
3286.46 148
3286.60 151
3286.73 155
3286.86 158
3286.99 161
3287.12 164
3287.25 164
3287.38 164
3287.52 163
3287.65 163
3287.78 163
3287.91 166
3288.04 170
3288.17 175
3288.30 179
3288.44 180
3288.57 178
3288.70 172
3288.83 163
3288.96 155
3289.09 148
3289.23 143
3289.36 142
3289.49 144
3289.62 147
3289.75 150
3289.88 153
3290.01 155
3290.15 157
3290.28 160
3290.41 164
3290.54 169
3290.67 173
3290.80 175
3290.94 176
3291.07 173
3291.20 168
3291.33 161
3291.46 154
3291.59 148
3291.72 142
3291.86 139
3291.99 138
3292.12 138
3292.25 138
3292.38 138
3292.51 138
3292.65 138
3292.78 138
3292.91 138
3293.04 139
3293.17 140
3293.30 141
3293.43 140
3293.57 136
3293.70 130
3293.83 122
3293.96 114
3294.09 109
3294.22 108
3294.36 113
3294.49 122
3294.62 133
3294.75 146
3294.88 156
3295.01 161
3295.15 162
3295.28 159
3295.41 152
3295.54 144
3295.67 134
3295.80 124
3295.94 113
3296.07 101
3296.20 88
3296.33 77
3296.46 67
3296.59 60
3296.73 56
3296.86 55
3296.99 57
3297.12 61
3297.25 66
3297.38 74
3297.52 84
3297.65 96
3297.78 111
3297.91 126
3298.04 139
3298.17 148
3298.31 152
3298.44 150
3298.57 143
3298.70 133
3298.83 123
3298.96 114
3299.10 109
3299.23 107
3299.36 109
3299.49 111
3299.62 115
3299.75 118
3299.89 120
3300.02 123
3300.15 125
3300.28 128
3300.41 132
3300.54 134
3300.68 136
3300.81 134
3300.94 130
3301.07 123
3301.20 113
3301.33 101
3301.47 89
3301.60 78
3301.73 68
3301.86 59
3301.99 53
3302.13 49
3302.26 47
3302.39 46
3302.52 48
3302.65 52
3302.78 57
3302.92 64
3303.05 72
3303.18 79
3303.31 83
3303.44 83
3303.57 77
3303.71 66
3303.84 50
3303.97 33
3304.10 16
3304.23 3
3304.37 0
3304.50 0
3304.63 0
3304.76 8
3304.89 19
3305.02 29
3305.16 40
3305.29 50
3305.42 60
3305.55 72
3305.68 85
3305.82 100
3305.95 115
3306.08 129
3306.21 140
3306.34 146
3306.47 147
3306.61 145
3306.74 141
3306.87 137
3307.00 134
3307.13 132
3307.27 132
3307.40 133
3307.53 134
3307.66 135
3307.79 134
3307.93 133
3308.06 131
3308.19 128
3308.32 125
3308.45 120
3308.58 114
3308.72 105
3308.85 94
3308.98 82
3309.11 70
3309.24 58
3309.38 47
3309.51 39
3309.64 31
3309.77 24
3309.90 17
3310.04 10
3310.17 4
3310.30 0
3310.43 0
3310.56 0
3310.70 0
3310.83 0
3310.96 0
3311.09 0
3311.22 0
3311.36 0
3311.49 2
3311.62 9
3311.75 16
3311.88 24
3312.01 30
3312.15 34
3312.28 35
3312.41 33
3312.54 29
3312.67 26
3312.81 25
3312.94 29
3313.07 39
3313.20 55
3313.33 75
3313.47 99
3313.60 121
3313.73 140
3313.86 155
3313.99 163
3314.13 165
3314.26 163
3314.39 158
3314.52 152
3314.65 145
3314.79 137
3314.92 126
3315.05 114
3315.18 98
3315.31 81
3315.45 64
3315.58 52
3315.71 46
3315.84 47
3315.97 56
3316.11 71
3316.24 88
3316.37 105
3316.50 119
3316.63 128
3316.77 132
3316.90 134
3317.03 135
3317.16 138
3317.30 145
3317.43 154
3317.56 164
3317.69 173
3317.82 179
3317.96 180
3318.09 177
3318.22 170
3318.35 161
3318.48 153
3318.62 146
3318.75 142
3318.88 141
3319.01 142
3319.14 145
3319.28 148
3319.41 152
3319.54 155
3319.67 160
3319.80 166
3319.94 175
3320.07 185
3320.20 195
3320.33 205
3320.47 212
3320.60 215
3320.73 215
3320.86 211
3320.99 205
3321.13 199
3321.26 194
3321.39 190
3321.52 188
3321.65 188
3321.79 190
3321.92 193
3322.05 197
3322.18 203
3322.32 211
3322.45 218
3322.58 225
3322.71 228
3322.84 228
3322.98 223
3323.11 215
3323.24 205
3323.37 196
3323.51 191
3323.64 192
3323.77 198
3323.90 209
3324.03 222
3324.17 236
3324.30 247
3324.43 254
3324.56 257
3324.69 258
3324.83 259
3324.96 262
3325.09 268
3325.22 277
3325.36 288
3325.49 299
3325.62 306
3325.75 307
3325.88 301
3326.02 288
3326.15 270
3326.28 249
3326.41 228
3326.55 210
3326.68 196
3326.81 188
3326.94 187
3327.08 191
3327.21 200
3327.34 211
3327.47 223
3327.60 232
3327.74 235
3327.87 232
3328.00 222
3328.13 206
3328.27 188
3328.40 170
3328.53 156
3328.66 146
3328.79 143
3328.93 144
3329.06 147
3329.19 152
3329.32 157
3329.46 160
3329.59 164
3329.72 169
3329.85 175
3329.99 182
3330.12 190
3330.25 197
3330.38 202
3330.51 204
3330.65 202
3330.78 197
3330.91 190
3331.04 181
3331.18 173
3331.31 167
3331.44 165
3331.57 166
3331.71 171
3331.84 180
3331.97 190
3332.10 199
3332.24 208
3332.37 214
3332.50 217
3332.63 218
3332.76 218
3332.90 217
3333.03 216
3333.16 215
3333.29 213
3333.43 210
3333.56 206
3333.69 199
3333.82 191
3333.96 183
3334.09 174
3334.22 167
3334.35 161
3334.49 157
3334.62 154
3334.75 152
3334.88 149
3335.02 145
3335.15 140
3335.28 135
3335.41 130
3335.54 128
3335.68 127
3335.81 129
3335.94 133
3336.07 136
3336.21 136
3336.34 134
3336.47 128
3336.60 120
3336.74 112
3336.87 105
3337.00 102
3337.13 104
3337.27 110
3337.40 119
3337.53 129
3337.66 139
3337.80 146
3337.93 151
3338.06 153
3338.19 151
3338.33 148
3338.46 144
3338.59 140
3338.72 135
3338.86 130
3338.99 126
3339.12 122
3339.25 120
3339.39 119
3339.52 118
3339.65 118
3339.78 117
3339.92 115
3340.05 113
3340.18 111
3340.31 109
3340.45 109
3340.58 109
3340.71 110
3340.84 110
3340.98 108
3341.11 104
3341.24 97
3341.37 88
3341.51 80
3341.64 72
3341.77 68
3341.90 66
3342.04 68
3342.17 73
3342.30 80
3342.43 88
3342.57 95
3342.70 100
3342.83 103
3342.96 104
3343.10 102
3343.23 98
3343.36 92
3343.50 86
3343.63 78
3343.76 70
3343.89 63
3344.03 59
3344.16 58
3344.29 63
3344.42 72
3344.56 84
3344.69 99
3344.82 112
3344.95 122
3345.09 128
3345.22 127
3345.35 122
3345.48 113
3345.62 105
3345.75 97
3345.88 93
3346.01 92
3346.15 94
3346.28 98
3346.41 102
3346.55 105
3346.68 106
3346.81 104
3346.94 100
3347.08 94
3347.21 86
3347.34 76
3347.47 67
3347.61 59
3347.74 51
3347.87 46
3348.00 43
3348.14 42
3348.27 43
3348.40 47
3348.54 53
3348.67 60
3348.80 70
3348.93 82
3349.07 93
3349.20 105
3349.33 115
3349.46 124
3349.60 132
3349.73 138
3349.86 144
3350.00 150
3350.13 156
3350.26 163
3350.39 169
3350.53 175
3350.66 178
3350.79 180
3350.92 179
3351.06 176
3351.19 172
3351.32 169
3351.46 166
3351.59 166
3351.72 167
3351.85 168
3351.99 169
3352.12 169
3352.25 166
3352.38 159
3352.52 151
3352.65 140
3352.78 129
3352.92 119
3353.05 111
3353.18 105
3353.31 102
3353.45 103
3353.58 106
3353.71 111
3353.84 118
3353.98 124
3354.11 129
3354.24 133
3354.38 135
3354.51 137
3354.64 138
3354.77 140
3354.91 143
3355.04 144
3355.17 144
3355.31 142
3355.44 136
3355.57 127
3355.70 115
3355.84 103
3355.97 92
3356.10 83
3356.24 76
3356.37 71
3356.50 69
3356.63 67
3356.77 66
3356.90 67
3357.03 68
3357.17 71
3357.30 75
3357.43 81
3357.56 87
3357.70 93
3357.83 98
3357.96 103
3358.10 107
3358.23 112
3358.36 118
3358.49 123
3358.63 128
3358.76 130
3358.89 131
3359.03 129
3359.16 125
3359.29 119
3359.42 114
3359.56 108
3359.69 103
3359.82 97
3359.96 91
3360.09 85
3360.22 80
3360.35 75
3360.49 73
3360.62 72
3360.75 72
3360.89 72
3361.02 70
3361.15 65
3361.29 58
3361.42 48
3361.55 38
3361.68 29
3361.82 21
3361.95 15
3362.08 11
3362.22 7
3362.35 4
3362.48 1
3362.61 0
3362.75 0
3362.88 0
3363.01 0
3363.15 0
3363.28 0
3363.41 0
3363.55 0
3363.68 3
3363.81 11
3363.94 23
3364.08 37
3364.21 54
3364.34 71
3364.48 87
3364.61 100
3364.74 109
3364.88 112
3365.01 112
3365.14 109
3365.27 104
3365.41 99
3365.54 93
3365.67 88
3365.81 82
3365.94 77
3366.07 72
3366.21 68
3366.34 67
3366.47 70
3366.60 75
3366.74 84
3366.87 94
3367.00 105
3367.14 114
3367.27 120
3367.40 124
3367.54 127
3367.67 128
3367.80 128
3367.94 130
3368.07 133
3368.20 137
3368.33 143
3368.47 150
3368.60 157
3368.73 164
3368.87 168
3369.00 170
3369.13 169
3369.27 165
3369.40 158
3369.53 149
3369.67 139
3369.80 129
3369.93 118
3370.06 109
3370.20 101
3370.33 95
3370.46 91
3370.60 91
3370.73 93
3370.86 96
3371.00 99
3371.13 102
3371.26 103
3371.40 102
3371.53 100
3371.66 97
3371.80 95
3371.93 94
3372.06 93
3372.19 92
3372.33 90
3372.46 86
3372.59 79
3372.73 72
3372.86 64
3372.99 57
3373.13 54
3373.26 53
3373.39 56
3373.53 60
3373.66 63
3373.79 66
3373.93 66
3374.06 65
3374.19 63
3374.33 64
3374.46 68
3374.59 77
3374.73 90
3374.86 106
3374.99 121
3375.12 135
3375.26 144
3375.39 148
3375.52 148
3375.66 144
3375.79 138
3375.92 131
3376.06 123
3376.19 114
3376.32 104
3376.46 93
3376.59 80
3376.72 67
3376.86 54
3376.99 43
3377.12 37
3377.26 35
3377.39 39
3377.52 48
3377.66 60
3377.79 75
3377.92 90
3378.06 105
3378.19 119
3378.32 130
3378.46 138
3378.59 144
3378.72 147
3378.86 148
3378.99 148
3379.12 149
3379.26 150
3379.39 155
3379.52 161
3379.66 170
3379.79 181
3379.92 192
3380.06 201
3380.19 208
3380.32 212
3380.46 211
3380.59 207
3380.72 197
3380.86 185
3380.99 169
3381.12 151
3381.26 133
3381.39 115
3381.52 98
3381.66 84
3381.79 74
3381.92 67
3382.06 64
3382.19 66
3382.32 72
3382.46 80
3382.59 90
3382.72 98
3382.86 104
3382.99 105
3383.12 103
3383.26 96
3383.39 87
3383.52 78
3383.66 69
3383.79 62
3383.92 58
3384.06 57
3384.19 57
3384.32 57
3384.46 58
3384.59 57
3384.72 57
3384.86 56
3384.99 57
3385.12 62
3385.26 69
3385.39 78
3385.52 89
3385.66 99
3385.79 107
3385.92 112
3386.06 115
3386.19 116
3386.32 116
3386.46 117
3386.59 120
3386.72 124
3386.86 130
3386.99 137
3387.12 144
3387.26 152
3387.39 159
3387.52 166
3387.66 172
3387.79 177
3387.93 182
3388.06 188
3388.19 193
3388.33 198
3388.46 202
3388.59 205
3388.73 205
3388.86 203
3388.99 200
3389.13 195
3389.26 191
3389.39 189
3389.53 189
3389.66 191
3389.79 193
3389.93 196
3390.06 198
3390.19 198
3390.33 195
3390.46 190
3390.60 185
3390.73 182
3390.86 182
3391.00 185
3391.13 193
3391.26 204
3391.40 216
3391.53 229
3391.66 240
3391.80 249
3391.93 256
3392.06 262
3392.20 269
3392.33 275
3392.46 282
3392.60 288
3392.73 293
3392.87 297
3393.00 297
3393.13 296
3393.27 292
3393.40 287
3393.53 282
3393.67 276
3393.80 269
3393.93 261
3394.07 252
3394.20 242
3394.33 230
3394.47 219
3394.60 208
3394.74 200
3394.87 196
3395.00 194
3395.14 195
3395.27 198
3395.40 202
3395.54 205
3395.67 206
3395.80 205
3395.94 202
3396.07 198
3396.20 193
3396.34 187
3396.47 182
3396.61 177
3396.74 172
3396.87 169
3397.01 166
3397.14 164
3397.27 164
3397.41 164
3397.54 164
3397.68 165
3397.81 166
3397.94 166
3398.08 167
3398.21 167
3398.34 166
3398.48 165
3398.61 163
3398.74 160
3398.88 156
3399.01 152
3399.15 148
3399.28 145
3399.41 143
3399.55 142
3399.68 140
3399.81 137
3399.95 134
3400.08 130
3400.21 127
3400.35 126
3400.48 127
3400.62 131
3400.75 136
3400.88 141
3401.02 146
3401.15 149
3401.28 149
3401.42 149
3401.55 147
3401.69 145
3401.82 145
3401.95 146
3402.09 149
3402.22 153
3402.35 156
3402.49 157
3402.62 157
3402.76 154
3402.89 149
3403.02 143
3403.16 138
3403.29 133
3403.42 130
3403.56 128
3403.69 126
3403.83 124
3403.96 121
3404.09 117
3404.23 113
3404.36 111
3404.49 110
3404.63 110
3404.76 111
3404.90 112
3405.03 111
3405.16 109
3405.30 106
3405.43 101
3405.57 97
3405.70 95
3405.83 96
3405.97 99
3406.10 103
3406.23 107
3406.37 111
3406.50 114
3406.64 116
3406.77 119
3406.90 122
3407.04 129
3407.17 137
3407.31 147
3407.44 157
3407.57 165
3407.71 170
3407.84 172
3407.97 171
3408.11 166
3408.24 160
3408.38 152
3408.51 145
3408.64 138
3408.78 133
3408.91 130
3409.05 129
3409.18 128
3409.31 129
3409.45 130
3409.58 131
3409.71 131
3409.85 130
3409.98 129
3410.12 127
3410.25 126
3410.38 126
3410.52 126
3410.65 127
3410.79 128
3410.92 129
3411.05 129
3411.19 130
3411.32 129
3411.46 127
3411.59 123
3411.72 119
3411.86 112
3411.99 104
3412.13 94
3412.26 83
3412.39 70
3412.53 58
3412.66 44
3412.79 31
3412.93 18
3413.06 5
3413.20 0
3413.33 0
3413.46 0
3413.60 0
3413.73 0
3413.87 0
3414.00 0
3414.13 0
3414.27 8
3414.40 15
3414.54 21
3414.67 26
3414.80 31
3414.94 37
3415.07 43
3415.21 51
3415.34 59
3415.47 65
3415.61 70
3415.74 73
3415.88 75
3416.01 77
3416.14 81
3416.28 86
3416.41 93
3416.55 101
3416.68 109
3416.81 116
3416.95 121
3417.08 123
3417.22 122
3417.35 120
3417.48 116
3417.62 111
3417.75 105
3417.89 98
3418.02 88
3418.16 76
3418.29 61
3418.42 46
3418.56 30
3418.69 15
3418.83 3
3418.96 0
3419.09 0
3419.23 0
3419.36 0
3419.50 0
3419.63 0
3419.76 1
3419.90 11
3420.03 24
3420.17 37
3420.30 50
3420.43 60
3420.57 66
3420.70 67
3420.84 64
3420.97 59
3421.11 53
3421.24 50
3421.37 50
3421.51 55
3421.64 64
3421.78 75
3421.91 85
3422.04 93
3422.18 97
3422.31 96
3422.45 91
3422.58 84
3422.71 75
3422.85 68
3422.98 61
3423.12 56
3423.25 52
3423.39 48
3423.52 46
3423.65 44
3423.79 43
3423.92 42
3424.06 43
3424.19 43
3424.32 42
3424.46 39
3424.59 34
3424.73 28
3424.86 21
3425.00 14
3425.13 8
3425.26 2
3425.40 0
3425.53 0
3425.67 0
3425.80 0
3425.93 0
3426.07 0
3426.20 0
3426.34 0
3426.47 4
3426.61 9
3426.74 13
3426.87 15
3427.01 15
3427.14 12
3427.28 9
3427.41 5
3427.55 2
3427.68 0
3427.81 0
3427.95 0
3428.08 0
3428.22 0
3428.35 0
3428.49 0
3428.62 0
3428.75 0
3428.89 0
3429.02 0
3429.16 2
3429.29 5
3429.43 10
3429.56 16
3429.69 24
3429.83 32
3429.96 42
3430.10 51
3430.23 59
3430.37 66
3430.50 69
3430.63 68
3430.77 63
3430.90 54
3431.04 42
3431.17 28
3431.31 13
3431.44 0
3431.57 0
3431.71 0
3431.84 0
3431.98 0
3432.11 0
3432.25 0
3432.38 0
3432.51 4
3432.65 8
3432.78 11
3432.92 14
3433.05 15
3433.19 15
3433.32 13
3433.45 10
3433.59 5
3433.72 0
3433.86 0
3433.99 0
3434.13 0
3434.26 0
3434.40 4
3434.53 14
3434.66 24
3434.80 33
3434.93 38
3435.07 39
3435.20 36
3435.34 30
3435.47 22
3435.60 14
3435.74 6
3435.87 0
3436.01 0
3436.14 0
3436.28 1
3436.41 4
3436.55 7
3436.68 8
3436.81 7
3436.95 5
3437.08 3
3437.22 2
3437.35 2
3437.49 5
3437.62 10
3437.76 15
3437.89 20
3438.02 26
3438.16 32
3438.29 38
3438.43 46
3438.56 56
3438.70 67
3438.83 77
3438.97 85
3439.10 90
3439.23 90
3439.37 85
3439.50 78
3439.64 69
3439.77 60
3439.91 53
3440.04 49
3440.18 47
3440.31 47
3440.44 50
3440.58 54
3440.71 58
3440.85 63
3440.98 67
3441.12 70
3441.25 70
3441.39 66
3441.52 59
3441.66 49
3441.79 35
3441.92 20
3442.06 6
3442.19 0
3442.33 0
3442.46 0
3442.60 0
3442.73 0
3442.87 0
3443.00 0
3443.14 0
3443.27 0
3443.40 7
3443.54 16
3443.67 27
3443.81 38
3443.94 48
3444.08 58
3444.21 66
3444.35 71
3444.48 75
3444.62 76
3444.75 76
3444.88 77
3445.02 78
3445.15 82
3445.29 87
3445.42 93
3445.56 100
3445.69 105
3445.83 109
3445.96 110
3446.10 108
3446.23 103
3446.37 96
3446.50 87
3446.63 77
3446.77 68
3446.90 60
3447.04 55
3447.17 52
3447.31 53
3447.44 56
3447.58 61
3447.71 67
3447.85 74
3447.98 81
3448.12 85
3448.25 86
3448.38 82
3448.52 73
3448.65 59
3448.79 42
3448.92 23
3449.06 8
3449.19 0
3449.33 0
3449.46 0
3449.60 9
3449.73 22
3449.87 37
3450.00 49
3450.14 57
3450.27 61
3450.40 61
3450.54 58
3450.67 53
3450.81 50
3450.94 48
3451.08 50
3451.21 56
3451.35 65
3451.48 78
3451.62 92
3451.75 108
3451.89 123
3452.02 136
3452.16 149
3452.29 160
3452.43 170
3452.56 179
3452.69 187
3452.83 193
3452.96 196
3453.10 195
3453.23 190
3453.37 180
3453.50 168
3453.64 154
3453.77 140
3453.91 129
3454.04 121
3454.18 116
3454.31 115
3454.45 117
3454.58 120
3454.72 123
3454.85 128
3454.99 132
3455.12 137
3455.26 141
3455.39 144
3455.52 145
3455.66 143
3455.79 139
3455.93 134
3456.06 127
3456.20 120
3456.33 115
3456.47 113
3456.60 113
3456.74 115
3456.87 118
3457.01 123
3457.14 129
3457.28 134
3457.41 138
3457.55 142
3457.68 144
3457.82 148
3457.95 152
3458.09 158
3458.22 167
3458.36 176
3458.49 187
3458.63 197
3458.76 206
3458.90 214
3459.03 223
3459.17 233
3459.30 247
3459.43 263
3459.57 281
3459.70 300
3459.84 317
3459.97 329
3460.11 334
3460.24 330
3460.38 319
3460.51 300
3460.65 275
3460.78 248
3460.92 219
3461.05 192
3461.19 170
3461.32 152
3461.46 140
3461.59 134
3461.73 131
3461.86 132
3462.00 133
3462.13 135
3462.27 136
3462.40 138
3462.54 139
3462.67 141
3462.81 142
3462.94 141
3463.08 139
3463.21 135
3463.35 127
3463.48 117
3463.62 106
3463.75 94
3463.89 84
3464.02 75
3464.16 69
3464.29 65
3464.43 62
3464.56 60
3464.70 57
3464.83 53
3464.97 48
3465.10 43
3465.24 40
3465.37 39
3465.51 44
3465.64 52
3465.78 65
3465.91 80
3466.05 95
3466.18 108
3466.32 117
3466.45 121
3466.59 119
3466.72 112
3466.86 102
3466.99 89
3467.13 76
3467.26 64
3467.40 52
3467.53 43
3467.67 37
3467.80 33
3467.94 33
3468.07 37
3468.21 43
3468.34 51
3468.48 60
3468.61 71
3468.75 80
3468.88 89
3469.02 97
3469.15 105
3469.29 114
3469.42 124
3469.56 135
3469.69 147
3469.83 160
3469.96 170
3470.10 178
3470.23 181
3470.37 180
3470.50 176
3470.64 171
3470.77 168
3470.91 169
3471.04 175
3471.18 184
3471.31 194
3471.45 203
3471.58 208
3471.72 208
3471.85 202
3471.99 193
3472.12 182
3472.26 170
3472.39 158
3472.53 148
3472.66 139
3472.80 133
3472.93 127
3473.07 124
3473.20 121
3473.34 121
3473.48 121
3473.61 122
3473.75 124
3473.88 127
3474.02 131
3474.15 135
3474.29 138
3474.42 140
3474.56 140
3474.69 138
3474.83 135
3474.96 129
3475.10 123
3475.23 118
3475.37 113
3475.50 108
3475.64 103
3475.77 98
3475.91 93
3476.04 87
3476.18 81
3476.31 76
3476.45 72
3476.58 71
3476.72 71
3476.85 73
3476.99 76
3477.12 81
3477.26 86
3477.40 93
3477.53 100
3477.67 106
3477.80 110
3477.94 112
3478.07 111
3478.21 107
3478.34 100
3478.48 92
3478.61 84
3478.75 76
3478.88 68
3479.02 62
3479.15 54
3479.29 46
3479.42 35
3479.56 23
3479.69 10
3479.83 0
3479.96 0
3480.10 0
3480.24 0
3480.37 0
3480.51 0
3480.64 0
3480.78 0
3480.91 0
3481.05 7
3481.18 19
3481.32 32
3481.45 46
3481.59 60
3481.72 73
3481.86 83
3481.99 90
3482.13 94
3482.26 98
3482.40 102
3482.54 107
3482.67 111
3482.81 115
3482.94 117
3483.08 117
3483.21 114
3483.35 109
3483.48 104
3483.62 102
3483.75 102
3483.89 105
3484.02 111
3484.16 119
3484.29 127
3484.43 135
3484.57 143
3484.70 148
3484.84 152
3484.97 154
3485.11 154
3485.24 152
3485.38 149
3485.51 146
3485.65 145
3485.78 146
3485.92 150
3486.05 158
3486.19 167
3486.33 177
3486.46 185
3486.60 189
3486.73 189
3486.87 183
3487.00 173
3487.14 161
3487.27 146
3487.41 131
3487.54 117
3487.68 102
3487.81 89
3487.95 77
3488.09 67
3488.22 59
3488.36 55
3488.49 53
3488.63 54
3488.76 56
3488.90 60
3489.03 63
3489.17 66
3489.30 70
3489.44 73
3489.58 76
3489.71 79
3489.85 79
3489.98 78
3490.12 74
3490.25 68
3490.39 61
3490.52 54
3490.66 49
3490.79 46
3490.93 46
3491.07 48
3491.20 50
3491.34 53
3491.47 56
3491.61 58
3491.74 60
3491.88 62
3492.01 63
3492.15 64
3492.29 64
3492.42 63
3492.56 61
3492.69 59
3492.83 56
3492.96 53
3493.10 48
3493.23 41
3493.37 31
3493.50 20
3493.64 9
3493.78 0
3493.91 0
3494.05 0
3494.18 0
3494.32 0
3494.45 0
3494.59 0
3494.72 0
3494.86 2
3495.00 4
3495.13 7
3495.27 10
3495.40 15
3495.54 20
3495.67 26
3495.81 30
3495.94 32
3496.08 31
3496.22 28
3496.35 22
3496.49 16
3496.62 11
3496.76 8
3496.89 8
3497.03 11
3497.16 17
3497.30 24
3497.44 32
3497.57 39
3497.71 43
3497.84 45
3497.98 44
3498.11 40
3498.25 35
3498.39 30
3498.52 25
3498.66 22
3498.79 22
3498.93 25
3499.06 30
3499.20 38
3499.33 47
3499.47 56
3499.61 64
3499.74 71
3499.88 76
3500.01 79
3500.15 80
3500.28 80
3500.42 79
3500.56 78
3500.69 76
3500.83 73
3500.96 69
3501.10 64
3501.23 58
3501.37 52
3501.51 46
3501.64 41
3501.78 38
3501.91 37
3502.05 38
3502.18 41
3502.32 49
3502.46 60
3502.59 74
3502.73 90
3502.86 105
3503.00 118
3503.13 125
3503.27 125
3503.41 119
3503.54 107
3503.68 92
3503.81 76
3503.95 63
3504.08 53
3504.22 49
3504.36 48
3504.49 51
3504.63 56
3504.76 63
3504.90 70
3505.03 76
3505.17 82
3505.31 88
3505.44 93
3505.58 97
3505.71 100
3505.85 104
3505.98 108
3506.12 113
3506.26 119
3506.39 124
3506.53 129
3506.66 132
3506.80 134
3506.93 135
3507.07 133
3507.21 131
3507.34 127
3507.48 123
3507.61 118
3507.75 112
3507.89 106
3508.02 99
3508.16 92
3508.29 85
3508.43 78
3508.56 72
3508.70 67
3508.84 62
3508.97 57
3509.11 52
3509.24 46
3509.38 39
3509.52 33
3509.65 26
3509.79 19
3509.92 12
3510.06 5
3510.19 0
3510.33 0
3510.47 0
3510.60 0
3510.74 0
3510.87 0
3511.01 0
3511.15 0
3511.28 4
3511.42 10
3511.55 14
3511.69 15
3511.83 14
3511.96 12
3512.10 9
3512.23 5
3512.37 3
3512.50 2
3512.64 2
3512.78 2
3512.91 3
3513.05 4
3513.18 5
3513.32 5
3513.46 5
3513.59 3
3513.73 2
3513.86 0
3514.00 0
3514.14 0
3514.27 3
3514.41 8
3514.54 16
3514.68 26
3514.82 36
3514.95 47
3515.09 56
3515.22 64
3515.36 70
3515.49 75
3515.63 79
3515.77 83
3515.90 87
3516.04 92
3516.17 96
3516.31 99
3516.45 101
3516.58 103
3516.72 104
3516.85 105
3516.99 108
3517.13 111
3517.26 114
3517.40 116
3517.53 116
3517.67 114
3517.81 110
3517.94 107
3518.08 105
3518.21 106
3518.35 113
3518.49 123
3518.62 137
3518.76 153
3518.89 169
3519.03 182
3519.17 192
3519.30 199
3519.44 203
3519.57 203
3519.71 200
3519.85 195
3519.98 187
3520.12 177
3520.26 163
3520.39 148
3520.53 133
3520.66 118
3520.80 104
3520.94 91
3521.07 80
3521.21 70
3521.34 59
3521.48 47
3521.62 35
3521.75 24
3521.89 16
3522.02 12
3522.16 13
3522.30 18
3522.43 25
3522.57 33
3522.70 39
3522.84 43
3522.98 44
3523.11 44
3523.25 44
3523.38 45
3523.52 50
3523.66 58
3523.79 70
3523.93 83
3524.07 99
3524.20 114
3524.34 130
3524.47 144
3524.61 155
3524.75 165
3524.88 173
3525.02 178
3525.15 182
3525.29 184
3525.43 185
3525.56 186
3525.70 186
3525.84 185
3525.97 184
3526.11 182
3526.24 181
3526.38 179
3526.52 176
3526.65 173
3526.79 170
3526.92 165
3527.06 159
3527.20 152
3527.33 144
3527.47 136
3527.61 129
3527.74 124
3527.88 122
3528.01 123
3528.15 128
3528.29 136
3528.42 148
3528.56 160
3528.70 174
3528.83 186
3528.97 197
3529.10 205
3529.24 210
3529.38 214
3529.51 216
3529.65 217
3529.78 217
3529.92 216
3530.06 214
3530.19 209
3530.33 202
3530.47 191
3530.60 179
3530.74 166
3530.87 153
3531.01 142
3531.15 134
3531.28 128
3531.42 124
3531.56 121
3531.69 118
3531.83 115
3531.96 110
3532.10 104
3532.24 97
3532.37 91
3532.51 85
3532.65 82
3532.78 82
3532.92 86
3533.06 94
3533.19 106
3533.33 120
3533.46 134
3533.60 146
3533.74 154
3533.87 157
3534.01 154
3534.15 147
3534.28 135
3534.42 122
3534.55 109
3534.69 97
3534.83 86
3534.96 76
3535.10 67
3535.24 58
3535.37 49
3535.51 40
3535.65 33
3535.78 30
3535.92 29
3536.05 32
3536.19 38
3536.33 43
3536.46 47
3536.60 48
3536.74 45
3536.87 39
3537.01 31
3537.15 21
3537.28 12
3537.42 3
3537.55 0
3537.69 0
3537.83 0
3537.96 0
3538.10 0
3538.24 0
3538.37 0
3538.51 0
3538.65 2
3538.78 17
3538.92 33
3539.05 49
3539.19 63
3539.33 73
3539.46 78
3539.60 79
3539.74 76
3539.87 73
3540.01 70
3540.15 70
3540.28 74
3540.42 81
3540.56 92
3540.69 104
3540.83 114
3540.96 122
3541.10 124
3541.24 122
3541.37 114
3541.51 103
3541.65 90
3541.78 76
3541.92 65
3542.06 57
3542.19 53
3542.33 55
3542.47 62
3542.60 74
3542.74 88
3542.88 103
3543.01 117
3543.15 128
3543.28 136
3543.42 140
3543.56 141
3543.69 139
3543.83 136
3543.97 132
3544.10 127
3544.24 124
3544.38 121
3544.51 120
3544.65 120
3544.79 122
3544.92 125
3545.06 128
3545.20 132
3545.33 136
3545.47 140
3545.61 145
3545.74 150
3545.88 156
3546.02 163
3546.15 168
3546.29 170
3546.42 167
3546.56 158
3546.70 142
3546.83 120
3546.97 93
3547.11 66
3547.24 39
3547.38 18
3547.52 3
3547.65 0
3547.79 0
3547.93 4
3548.06 14
3548.20 25
3548.34 34
3548.47 39
3548.61 40
3548.75 37
3548.88 30
3549.02 21
3549.16 11
3549.29 2
3549.43 0
3549.57 0
3549.70 0
3549.84 0
3549.98 4
3550.11 15
3550.25 27
3550.39 38
3550.52 47
3550.66 52
3550.80 52
3550.93 49
3551.07 44
3551.21 39
3551.34 36
3551.48 36
3551.62 39
3551.75 46
3551.89 53
3552.03 61
3552.16 67
3552.30 69
3552.44 69
3552.57 66
3552.71 61
3552.85 54
3552.98 46
3553.12 39
3553.26 32
3553.39 26
3553.53 23
3553.67 22
3553.80 24
3553.94 28
3554.08 36
3554.21 47
3554.35 60
3554.49 75
3554.62 90
3554.76 106
3554.90 120
3555.03 131
3555.17 139
3555.31 143
3555.44 144
3555.58 140
3555.72 134
3555.85 125
3555.99 114
3556.13 103
3556.26 92
3556.40 83
3556.54 77
3556.67 73
3556.81 71
3556.95 69
3557.08 67
3557.22 63
3557.36 56
3557.49 49
3557.63 40
3557.77 33
3557.90 29
3558.04 28
3558.18 30
3558.31 33
3558.45 37
3558.59 41
3558.73 44
3558.86 45
3559.00 45
3559.14 44
3559.27 43
3559.41 41
3559.55 40
3559.68 38
3559.82 35
3559.96 33
3560.09 31
3560.23 29
3560.37 27
3560.50 26
3560.64 25
3560.78 23
3560.91 22
3561.05 19
3561.19 17
3561.32 16
3561.46 17
3561.60 21
3561.74 28
3561.87 38
3562.01 50
3562.15 62
3562.28 71
3562.42 76
3562.56 76
3562.69 73
3562.83 68
3562.97 64
3563.10 64
3563.24 68
3563.38 76
3563.51 85
3563.65 94
3563.79 99
3563.92 99
3564.06 95
3564.20 86
3564.34 77
3564.47 69
3564.61 63
3564.75 61
3564.88 61
3565.02 63
3565.16 64
3565.29 64
3565.43 62
3565.57 58
3565.70 53
3565.84 47
3565.98 42
3566.12 38
3566.25 35
3566.39 33
3566.53 31
3566.66 29
3566.80 29
3566.94 31
3567.07 36
3567.21 46
3567.35 60
3567.49 78
3567.62 98
3567.76 118
3567.90 136
3568.03 150
3568.17 158
3568.31 160
3568.44 155
3568.58 147
3568.72 135
3568.85 122
3568.99 110
3569.13 101
3569.27 97
3569.40 97
3569.54 101
3569.68 107
3569.81 112
3569.95 114
3570.09 111
3570.22 102
3570.36 88
3570.50 71
3570.64 54
3570.77 38
3570.91 27
3571.05 21
3571.18 20
3571.32 23
3571.46 27
3571.59 32
3571.73 36
3571.87 39
3572.01 40
3572.14 42
3572.28 43
3572.42 45
3572.55 47
3572.69 48
3572.83 48
3572.97 44
3573.10 38
3573.24 28
3573.38 15
3573.51 2
3573.65 0
3573.79 0
3573.92 0
3574.06 0
3574.20 0
3574.34 0
3574.47 4
3574.61 11
3574.75 15
3574.88 15
3575.02 12
3575.16 9
3575.30 8
3575.43 9
3575.57 12
3575.71 18
3575.84 24
3575.98 30
3576.12 35
3576.26 37
3576.39 38
3576.53 38
3576.67 38
3576.80 39
3576.94 41
3577.08 43
3577.22 45
3577.35 48
3577.49 51
3577.63 53
3577.76 55
3577.90 56
3578.04 55
3578.18 54
3578.31 51
3578.45 48
3578.59 45
3578.72 43
3578.86 42
3579.00 41
3579.14 40
3579.27 37
3579.41 34
3579.55 30
3579.68 27
3579.82 25
3579.96 25
3580.10 28
3580.23 32
3580.37 37
3580.51 42
3580.65 47
3580.78 52
3580.92 57
3581.06 62
3581.19 69
3581.33 75
3581.47 80
3581.61 84
3581.74 85
3581.88 84
3582.02 82
3582.15 78
3582.29 75
3582.43 74
3582.57 74
3582.70 76
3582.84 78
3582.98 81
3583.12 84
3583.25 86
3583.39 88
3583.53 89
3583.66 89
3583.80 89
3583.94 88
3584.08 86
3584.21 82
3584.35 77
3584.49 69
3584.63 60
3584.76 51
3584.90 41
3585.04 32
3585.17 27
3585.31 25
3585.45 27
3585.59 33
3585.72 41
3585.86 49
3586.00 54
3586.14 57
3586.27 55
3586.41 51
3586.55 44
3586.68 37
3586.82 31
3586.96 27
3587.10 24
3587.23 22
3587.37 21
3587.51 19
3587.65 18
3587.78 17
3587.92 18
3588.06 21
3588.20 28
3588.33 37
3588.47 50
3588.61 65
3588.75 82
3588.88 99
3589.02 115
3589.16 130
3589.29 141
3589.43 148
3589.57 150
3589.71 149
3589.84 145
3589.98 140
3590.12 135
3590.26 130
3590.39 126
3590.53 122
3590.67 118
3590.81 113
3590.94 107
3591.08 99
3591.22 93
3591.36 89
3591.49 88
3591.63 91
3591.77 97
3591.91 107
3592.04 117
3592.18 127
3592.32 135
3592.46 140
3592.59 143
3592.73 143
3592.87 142
3593.00 139
3593.14 136
3593.28 132
3593.42 127
3593.55 123
3593.69 118
3593.83 113
3593.97 110
3594.10 107
3594.24 105
3594.38 105
3594.52 106
3594.65 109
3594.79 114
3594.93 120
3595.07 128
3595.20 136
3595.34 144
3595.48 151
3595.62 156
3595.75 158
3595.89 155
3596.03 148
3596.17 137
3596.30 123
3596.44 108
3596.58 94
3596.72 83
3596.85 78
3596.99 79
3597.13 86
3597.27 96
3597.40 108
3597.54 120
3597.68 128
3597.82 132
3597.95 131
3598.09 127
3598.23 120
3598.37 114
3598.50 108
3598.64 105
3598.78 104
3598.92 103
3599.06 100
3599.19 96
3599.33 88
3599.47 77
3599.61 64
3599.74 49
3599.88 35
3600.02 24
3600.16 15
3600.29 9
3600.43 6
3600.57 5
3600.71 5
3600.84 5
3600.98 5
3601.12 4
3601.26 2
3601.39 0
3601.53 0
3601.67 0
3601.81 0
3601.94 0
3602.08 0
3602.22 1
3602.36 9
3602.49 18
3602.63 26
3602.77 32
3602.91 33
3603.05 32
3603.18 29
3603.32 26
3603.46 24
3603.60 24
3603.73 29
3603.87 38
3604.01 49
3604.15 62
3604.28 75
3604.42 88
3604.56 101
3604.70 111
3604.84 120
3604.97 127
3605.11 131
3605.25 134
3605.39 134
3605.52 133
3605.66 132
3605.80 133
3605.94 136
3606.07 141
3606.21 148
3606.35 156
3606.49 162
3606.63 165
3606.76 166
3606.90 164
3607.04 161
3607.18 157
3607.31 154
3607.45 152
3607.59 152
3607.73 152
3607.86 153
3608.00 154
3608.14 153
3608.28 153
3608.42 152
3608.55 152
3608.69 152
3608.83 152
3608.97 152
3609.10 152
3609.24 149
3609.38 145
3609.52 137
3609.66 128
3609.79 117
3609.93 105
3610.07 93
3610.21 83
3610.34 74
3610.48 67
3610.62 60
3610.76 54
3610.90 49
3611.03 44
3611.17 39
3611.31 37
3611.45 35
3611.58 35
3611.72 36
3611.86 37
3612.00 37
3612.14 34
3612.27 29
3612.41 20
3612.55 10
3612.69 0
3612.82 0
3612.96 0
3613.10 0
3613.24 0
3613.38 5
3613.51 21
3613.65 37
3613.79 54
3613.93 69
3614.07 83
3614.20 96
3614.34 107
3614.48 119
3614.62 129
3614.75 137
3614.89 141
3615.03 141
3615.17 135
3615.31 125
3615.44 112
3615.58 95
3615.72 78
3615.86 62
3616.00 48
3616.13 37
3616.27 31
3616.41 29
3616.55 30
3616.68 35
3616.82 41
3616.96 47
3617.10 52
3617.24 55
3617.37 56
3617.51 56
3617.65 55
3617.79 53
3617.93 49
3618.06 45
3618.20 40
3618.34 34
3618.48 28
3618.62 23
3618.75 21
3618.89 22
3619.03 27
3619.17 37
3619.31 50
3619.44 65
3619.58 80
3619.72 93
3619.86 105
3620.00 114
3620.13 123
3620.27 131
3620.41 140
3620.55 150
3620.68 160
3620.82 170
3620.96 177
3621.10 182
3621.24 184
3621.37 183
3621.51 181
3621.65 179
3621.79 176
3621.93 174
3622.06 172
3622.20 171
3622.34 170
3622.48 168
3622.62 165
3622.75 162
3622.89 158
3623.03 154
3623.17 149
3623.31 144
3623.45 139
3623.58 133
3623.72 128
3623.86 122
3624.00 118
3624.14 114
3624.27 113
3624.41 113
3624.55 114
3624.69 117
3624.83 118
3624.96 118
3625.10 116
3625.24 111
3625.38 105
3625.52 98
3625.65 91
3625.79 86
3625.93 81
3626.07 77
3626.21 74
3626.34 71
3626.48 67
3626.62 62
3626.76 57
3626.90 51
3627.03 45
3627.17 39
3627.31 34
3627.45 30
3627.59 28
3627.73 27
3627.86 28
3628.00 28
3628.14 27
3628.28 24
3628.42 19
3628.55 11
3628.69 2
3628.83 0
3628.97 0
3629.11 0
3629.24 0
3629.38 0
3629.52 0
3629.66 0
3629.80 0
3629.94 8
3630.07 18
3630.21 27
3630.35 36
3630.49 43
3630.63 49
3630.76 53
3630.90 57
3631.04 60
3631.18 65
3631.32 72
3631.46 81
3631.59 93
3631.73 106
3631.87 118
3632.01 128
3632.15 134
3632.28 134
3632.42 126
3632.56 114
3632.70 97
3632.84 79
3632.98 63
3633.11 52
3633.25 46
3633.39 46
3633.53 50
3633.67 56
3633.80 62
3633.94 66
3634.08 67
3634.22 65
3634.36 61
3634.50 55
3634.63 48
3634.77 44
3634.91 42
3635.05 41
3635.19 43
3635.33 45
3635.46 46
3635.60 46
3635.74 43
3635.88 39
3636.02 33
3636.15 28
3636.29 23
3636.43 21
3636.57 22
3636.71 26
3636.85 32
3636.98 40
3637.12 47
3637.26 53
3637.40 57
3637.54 58
3637.68 55
3637.81 50
3637.95 43
3638.09 36
3638.23 30
3638.37 27
3638.51 28
3638.64 32
3638.78 39
3638.92 48
3639.06 58
3639.20 68
3639.34 79
3639.47 92
3639.61 106
3639.75 123
3639.89 143
3640.03 162
3640.17 180
3640.30 192
3640.44 198
3640.58 195
3640.72 185
3640.86 169
3641.00 152
3641.13 136
3641.27 125
3641.41 119
3641.55 118
3641.69 121
3641.83 124
3641.96 126
3642.10 127
3642.24 126
3642.38 125
3642.52 124
3642.66 123
3642.79 122
3642.93 121
3643.07 118
3643.21 113
3643.35 106
3643.49 98
3643.63 91
3643.76 86
3643.90 85
3644.04 89
3644.18 97
3644.32 111
3644.46 127
3644.59 144
3644.73 160
3644.87 172
3645.01 180
3645.15 183
3645.29 182
3645.42 179
3645.56 176
3645.70 175
3645.84 177
3645.98 180
3646.12 185
3646.26 189
3646.39 190
3646.53 189
3646.67 186
3646.81 180
3646.95 173
3647.09 165
3647.22 157
3647.36 149
3647.50 141
3647.64 132
3647.78 122
3647.92 112
3648.06 103
3648.19 95
3648.33 90
3648.47 89
3648.61 92
3648.75 97
3648.89 105
3649.03 114
3649.16 122
3649.30 129
3649.44 135
3649.58 139
3649.72 141
3649.86 144
3650.00 145
3650.13 145
3650.27 143
3650.41 139
3650.55 133
3650.69 124
3650.83 115
3650.96 107
3651.10 102
3651.24 101
3651.38 104
3651.52 109
3651.66 115
3651.80 119
3651.93 119
3652.07 116
3652.21 110
3652.35 102
3652.49 96
3652.63 92
3652.77 91
3652.90 92
3653.04 93
3653.18 94
3653.32 93
3653.46 89
3653.60 85
3653.74 81
3653.88 77
3654.01 74
3654.15 72
3654.29 69
3654.43 65
3654.57 59
3654.71 52
3654.85 43
3654.98 33
3655.12 24
3655.26 16
3655.40 10
3655.54 5
3655.68 3
3655.82 3
3655.95 4
3656.09 6
3656.23 9
3656.37 10
3656.51 11
3656.65 12
3656.79 14
3656.93 18
3657.06 25
3657.20 35
3657.34 48
3657.48 63
3657.62 78
3657.76 92
3657.90 104
3658.03 114
3658.17 122
3658.31 127
3658.45 131
3658.59 132
3658.73 133
3658.87 132
3659.01 130
3659.14 128
3659.28 126
3659.42 126
3659.56 126
3659.70 129
3659.84 133
3659.98 137
3660.12 142
3660.25 146
3660.39 150
3660.53 153
3660.67 155
3660.81 155
3660.95 154
3661.09 152
3661.23 147
3661.36 142
3661.50 136
3661.64 130
3661.78 124
3661.92 118
3662.06 114
3662.20 110
3662.34 107
3662.47 107
3662.61 108
3662.75 112
3662.89 119
3663.03 128
3663.17 139
3663.31 150
3663.45 159
3663.58 165
3663.72 167
3663.86 163
3664.00 154
3664.14 143
3664.28 130
3664.42 119
3664.56 112
3664.69 108
3664.83 108
3664.97 109
3665.11 110
3665.25 110
3665.39 107
3665.53 101
3665.67 95
3665.81 90
3665.94 87
3666.08 85
3666.22 84
3666.36 83
3666.50 81
3666.64 77
3666.78 72
3666.92 66
3667.05 59
3667.19 52
3667.33 45
3667.47 38
3667.61 31
3667.75 23
3667.89 15
3668.03 7
3668.17 0
3668.30 0
3668.44 0
3668.58 0
3668.72 0
3668.86 0
3669.00 0
3669.14 0
3669.28 0
3669.42 9
3669.55 20
3669.69 30
3669.83 40
3669.97 47
3670.11 53
3670.25 59
3670.39 66
3670.53 74
3670.67 84
3670.80 95
3670.94 105
3671.08 114
3671.22 121
3671.36 124
3671.50 123
3671.64 119
3671.78 114
3671.92 107
3672.06 102
3672.19 98
3672.33 96
3672.47 96
3672.61 97
3672.75 98
3672.89 98
3673.03 95
3673.17 90
3673.31 81
3673.45 71
3673.58 60
3673.72 49
3673.86 40
3674.00 33
3674.14 30
3674.28 29
3674.42 31
3674.56 34
3674.70 37
3674.84 42
3674.97 48
3675.11 54
3675.25 62
3675.39 70
3675.53 78
3675.67 86
3675.81 92
3675.95 97
3676.09 100
3676.23 102
3676.36 104
3676.50 105
3676.64 107
3676.78 107
3676.92 107
3677.06 104
3677.20 99
3677.34 92
3677.48 83
3677.62 75
3677.75 68
3677.89 64
3678.03 64
3678.17 67
3678.31 72
3678.45 78
3678.59 82
3678.73 85
3678.87 87
3679.01 87
3679.15 87
3679.28 89
3679.42 93
3679.56 101
3679.70 110
3679.84 121
3679.98 132
3680.12 141
3680.26 149
3680.40 154
3680.54 157
3680.68 158
3680.81 157
3680.95 154
3681.09 149
3681.23 143
3681.37 137
3681.51 132
3681.65 129
3681.79 129
3681.93 132
3682.07 136
3682.21 140
3682.35 143
3682.48 142
3682.62 139
3682.76 135
3682.90 130
3683.04 126
3683.18 124
3683.32 123
3683.46 122
3683.60 119
3683.74 114
3683.88 106
3684.02 95
3684.15 82
3684.29 69
3684.43 58
3684.57 50
3684.71 44
3684.85 42
3684.99 43
3685.13 48
3685.27 54
3685.41 63
3685.55 74
3685.69 85
3685.82 95
3685.96 103
3686.10 108
3686.24 110
3686.38 108
3686.52 102
3686.66 93
3686.80 83
3686.94 72
3687.08 63
3687.22 56
3687.36 51
3687.50 49
3687.63 48
3687.77 50
3687.91 53
3688.05 59
3688.19 66
3688.33 74
3688.47 83
3688.61 92
3688.75 100
3688.89 107
3689.03 111
3689.17 112
3689.31 109
3689.45 104
3689.58 97
3689.72 88
3689.86 81
3690.00 75
3690.14 71
3690.28 69
3690.42 66
3690.56 62
3690.70 56
3690.84 48
3690.98 38
3691.12 28
3691.26 20
3691.40 14
3691.53 11
3691.67 10
3691.81 10
3691.95 9
3692.09 8
3692.23 6
3692.37 5
3692.51 3
3692.65 3
3692.79 3
3692.93 4
3693.07 4
3693.21 3
3693.35 1
3693.49 0
3693.62 0
3693.76 0
3693.90 0
3694.04 0
3694.18 0
3694.32 6
3694.46 14
3694.60 20
3694.74 22
3694.88 20
3695.02 14
3695.16 6
3695.30 0
3695.44 0
3695.58 0
3695.72 0
3695.85 0
3695.99 0
3696.13 0
3696.27 7
3696.41 15
3696.55 23
3696.69 29
3696.83 35
3696.97 39
3697.11 43
3697.25 45
3697.39 47
3697.53 48
3697.67 49
3697.81 51
3697.95 52
3698.09 53
3698.23 53
3698.36 52
3698.50 49
3698.64 45
3698.78 42
3698.92 40
3699.06 41
3699.20 44
3699.34 52
3699.48 61
3699.62 72
3699.76 83
3699.90 94
3700.04 103
3700.18 113
3700.32 123
3700.46 133
3700.60 144
3700.74 155
3700.88 164
3701.01 170
3701.15 171
3701.29 166
3701.43 155
3701.57 140
3701.71 122
3701.85 103
3701.99 87
3702.13 74
3702.27 67
3702.41 64
3702.55 65
3702.69 69
3702.83 75
3702.97 81
3703.11 87
3703.25 91
3703.39 93
3703.53 92
3703.67 90
3703.81 88
3703.94 87
3704.08 89
3704.22 94
3704.36 102
3704.50 113
3704.64 123
3704.78 132
3704.92 137
3705.06 138
3705.20 134
3705.34 129
3705.48 124
3705.62 120
3705.76 120
3705.90 124
3706.04 131
3706.18 142
3706.32 154
3706.46 167
3706.60 179
3706.74 190
3706.88 199
3707.02 207
3707.16 211
3707.29 213
3707.43 213
3707.57 210
3707.71 206
3707.85 201
3707.99 196
3708.13 192
3708.27 191
3708.41 191
3708.55 194
3708.69 198
3708.83 202
3708.97 205
3709.11 206
3709.25 205
3709.39 203
3709.53 201
3709.67 199
3709.81 198
3709.95 198
3710.09 197
3710.23 196
3710.37 192
3710.51 187
3710.65 180
3710.79 174
3710.93 169
3711.07 167
3711.21 166
3711.34 166
3711.48 165
3711.62 162
3711.76 156
3711.90 148
3712.04 138
3712.18 127
3712.32 115
3712.46 105
3712.60 94
3712.74 85
3712.88 76
3713.02 69
3713.16 63
3713.30 59
3713.44 58
3713.58 61
3713.72 68
3713.86 77
3714.00 88
3714.14 99
3714.28 109
3714.42 116
3714.56 119
3714.70 120
3714.84 117
3714.98 113
3715.12 108
3715.26 103
3715.40 98
3715.54 93
3715.68 88
3715.82 85
3715.96 81
3716.10 79
3716.24 77
3716.38 78
3716.52 79
3716.66 81
3716.80 84
3716.93 86
3717.07 86
3717.21 85
3717.35 84
3717.49 82
3717.63 81
3717.77 81
3717.91 83
3718.05 87
3718.19 91
3718.33 93
3718.47 93
3718.61 89
3718.75 84
3718.89 76
3719.03 69
3719.17 63
3719.31 58
3719.45 55
3719.59 53
3719.73 53
3719.87 52
3720.01 52
3720.15 53
3720.29 55
3720.43 58
3720.57 63
3720.71 69
3720.85 76
3720.99 82
3721.13 88
3721.27 91
3721.41 91
3721.55 88
3721.69 81
3721.83 72
3721.97 63
3722.11 53
3722.25 45
3722.39 37
3722.53 30
3722.67 23
3722.81 17
3722.95 11
3723.09 9
3723.23 11
3723.37 19
3723.51 31
3723.65 46
3723.79 61
3723.93 72
3724.07 78
3724.21 78
3724.35 74
3724.49 70
3724.63 69
3724.77 74
3724.91 85
3725.05 101
3725.19 118
3725.33 134
3725.47 146
3725.61 151
3725.75 150
3725.89 143
3726.03 134
3726.17 123
3726.31 111
3726.45 100
3726.59 89
3726.73 79
3726.87 70
3727.01 61
3727.15 54
3727.29 50
3727.43 47
3727.57 47
3727.71 48
3727.85 50
3727.99 50
3728.13 49
3728.27 45
3728.41 39
3728.55 31
3728.69 22
3728.83 13
3728.97 5
3729.11 0
3729.25 0
3729.39 0
3729.53 0
3729.67 0
3729.81 0
3729.95 0
3730.09 0
3730.23 0
3730.37 1
3730.51 13
3730.65 28
3730.79 47
3730.93 65
3731.07 83
3731.21 97
3731.35 108
3731.49 116
3731.63 121
3731.77 125
3731.91 128
3732.05 131
3732.19 132
3732.33 132
3732.47 129
3732.61 125
3732.75 119
3732.89 112
3733.03 104
3733.17 96
3733.31 88
3733.45 80
3733.59 71
3733.73 62
3733.87 51
3734.01 39
3734.15 28
3734.29 16
3734.43 5
3734.57 0
3734.71 0
3734.85 0
3734.99 0
3735.13 0
3735.27 3
3735.41 13
3735.55 25
3735.69 37
3735.83 47
3735.97 57
3736.11 64
3736.25 70
3736.39 75
3736.53 79
3736.67 82
3736.81 85
3736.95 90
3737.09 96
3737.23 104
3737.37 111
3737.51 117
3737.65 119
3737.79 118
3737.93 114
3738.07 108
3738.21 102
3738.36 98
3738.50 98
3738.64 102
3738.78 110
3738.92 120
3739.06 132
3739.20 144
3739.34 156
3739.48 166
3739.62 174
3739.76 180
3739.90 184
3740.04 185
3740.18 184
3740.32 181
3740.46 178
3740.60 177
3740.74 177
3740.88 180
3741.02 186
3741.16 193
3741.30 199
3741.44 203
3741.58 203
3741.72 199
3741.86 191
3742.00 182
3742.14 174
3742.28 168
3742.42 167
3742.56 169
3742.70 173
3742.84 179
3742.98 184
3743.12 186
3743.26 187
3743.40 186
3743.54 182
3743.68 177
3743.83 171
3743.97 165
3744.11 160
3744.25 155
3744.39 152
3744.53 150
3744.67 149
3744.81 149
3744.95 148
3745.09 146
3745.23 142
3745.37 137
3745.51 132
3745.65 127
3745.79 123
3745.93 122
3746.07 124
3746.21 126
3746.35 128
3746.49 128
3746.63 125
3746.77 117
3746.91 106
3747.05 92
3747.19 78
3747.33 66
3747.47 56
3747.61 51
3747.75 49
3747.90 51
3748.04 55
3748.18 61
3748.32 67
3748.46 74
3748.60 82
3748.74 92
3748.88 102
3749.02 114
3749.16 127
3749.30 140
3749.44 152
3749.58 162
3749.72 169
3749.86 174
3750.00 177
3750.14 177
3750.28 176
3750.42 174
3750.56 171
3750.70 167
3750.84 162
3750.98 156
3751.12 148
3751.27 138
3751.41 128
3751.55 117
3751.69 106
3751.83 97
3751.97 90
3752.11 85
3752.25 83
3752.39 83
3752.53 82
3752.67 82
3752.81 80
3752.95 77
3753.09 75
3753.23 74
3753.37 75
3753.51 78
3753.65 81
3753.79 82
3753.93 81
3754.07 77
3754.21 70
3754.36 62
3754.50 57
3754.64 55
3754.78 59
3754.92 69
3755.06 82
3755.20 96
3755.34 109
3755.48 118
3755.62 122
3755.76 121
3755.90 118
3756.04 112
3756.18 105
3756.32 99
3756.46 94
3756.60 89
3756.74 84
3756.88 76
3757.03 66
3757.17 52
3757.31 37
3757.45 22
3757.59 9
3757.73 0
3757.87 0
3758.01 0
3758.15 0
3758.29 0
3758.43 0
3758.57 0
3758.71 0
3758.85 0
3758.99 0
3759.13 2
3759.27 4
3759.42 8
3759.56 12
3759.70 17
3759.84 21
3759.98 23
3760.12 23
3760.26 21
3760.40 17
3760.54 13
3760.68 8
3760.82 3
3760.96 0
3761.10 0
3761.24 0
3761.38 1
3761.52 4
3761.67 7
3761.81 10
3761.95 14
3762.09 18
3762.23 23
3762.37 29
3762.51 35
3762.65 40
3762.79 44
3762.93 47
3763.07 48
3763.21 49
3763.35 49
3763.49 51
3763.63 53
3763.78 57
3763.92 62
3764.06 67
3764.20 73
3764.34 78
3764.48 83
3764.62 87
3764.76 91
3764.90 93
3765.04 93
3765.18 91
3765.32 88
3765.46 83
3765.60 77
3765.74 71
3765.89 67
3766.03 64
3766.17 62
3766.31 62
3766.45 61
3766.59 60
3766.73 59
3766.87 57
3767.01 55
3767.15 54
3767.29 54
3767.43 54
3767.57 54
3767.72 54
3767.86 53
3768.00 50
3768.14 46
3768.28 41
3768.42 35
3768.56 28
3768.70 22
3768.84 17
3768.98 14
3769.12 14
3769.26 17
3769.40 22
3769.55 28
3769.69 35
3769.83 41
3769.97 46
3770.11 49
3770.25 49
3770.39 47
3770.53 42
3770.67 37
3770.81 31
3770.95 26
3771.09 21
3771.23 17
3771.38 14
3771.52 11
3771.66 9
3771.80 6
3771.94 3
3772.08 0
3772.22 0
3772.36 0
3772.50 0
3772.64 1
3772.78 5
3772.92 9
3773.07 14
3773.21 18
3773.35 22
3773.49 27
3773.63 32
3773.77 38
3773.91 48
3774.05 59
3774.19 71
3774.33 82
3774.47 90
3774.62 95
3774.76 96
3774.90 92
3775.04 84
3775.18 75
3775.32 66
3775.46 58
3775.60 52
3775.74 48
3775.88 45
3776.02 43
3776.17 40
3776.31 33
3776.45 24
3776.59 12
3776.73 0
3776.87 0
3777.01 0
3777.15 0
3777.29 0
3777.43 0
3777.57 0
3777.72 0
3777.86 5
3778.00 20
3778.14 34
3778.28 45
3778.42 52
3778.56 54
3778.70 50
3778.84 41
3778.98 29
3779.12 16
3779.27 3
3779.41 0
3779.55 0
3779.69 0
3779.83 0
3779.97 0
3780.11 0
3780.25 0
3780.39 6
3780.53 12
3780.68 18
3780.82 23
3780.96 27
3781.10 31
3781.24 35
3781.38 41
3781.52 47
3781.66 55
3781.80 62
3781.94 71
3782.09 78
3782.23 84
3782.37 87
3782.51 86
3782.65 81
3782.79 73
3782.93 63
3783.07 53
3783.21 47
3783.36 47
3783.50 53
3783.64 63
3783.78 77
3783.92 90
3784.06 100
3784.20 105
3784.34 104
3784.48 98
3784.62 90
3784.77 80
3784.91 72
3785.05 66
3785.19 64
3785.33 64
3785.47 67
3785.61 72
3785.75 77
3785.89 83
3786.04 86
3786.18 88
3786.32 87
3786.46 84
3786.60 80
3786.74 76
3786.88 72
3787.02 70
3787.16 69
3787.31 70
3787.45 73
3787.59 77
3787.73 82
3787.87 88
3788.01 95
3788.15 102
3788.29 109
3788.43 115
3788.58 121
3788.72 127
3788.86 133
3789.00 140
3789.14 148
3789.28 155
3789.42 162
3789.56 168
3789.70 173
3789.85 178
3789.99 184
3790.13 191
3790.27 200
3790.41 211
3790.55 223
3790.69 234
3790.83 241
3790.98 244
3791.12 242
3791.26 235
3791.40 225
3791.54 213
3791.68 203
3791.82 194
3791.96 188
3792.10 186
3792.25 185
3792.39 186
3792.53 187
3792.67 186
3792.81 185
3792.95 182
3793.09 178
3793.23 175
3793.38 173
3793.52 174
3793.66 178
3793.80 185
3793.94 192
3794.08 199
3794.22 203
3794.36 205
3794.51 202
3794.65 197
3794.79 189
3794.93 181
3795.07 173
3795.21 167
3795.35 162
3795.49 159
3795.64 158
3795.78 157
3795.92 155
3796.06 152
3796.20 147
3796.34 140
3796.48 132
3796.62 121
3796.77 110
3796.91 98
3797.05 86
3797.19 75
3797.33 64
3797.47 54
3797.61 44
3797.76 38
3797.90 34
3798.04 35
3798.18 40
3798.32 49
3798.46 61
3798.60 73
3798.74 84
3798.89 94
3799.03 101
3799.17 107
3799.31 111
3799.45 116
3799.59 119
3799.73 121
3799.88 122
3800.02 120
3800.16 116
3800.30 111
3800.44 105
3800.58 99
3800.72 95
3800.86 93
3801.01 92
3801.15 93
3801.29 95
3801.43 98
3801.57 100
3801.71 103
3801.85 105
3802.00 109
3802.14 113
3802.28 119
3802.42 127
3802.56 137
3802.70 148
3802.84 160
3802.99 172
3803.13 182
3803.27 191
3803.41 197
3803.55 200
3803.69 202
3803.83 201
3803.98 200
3804.12 199
3804.26 197
3804.40 196
3804.54 194
3804.68 191
3804.82 186
3804.97 179
3805.11 171
3805.25 162
3805.39 153
3805.53 144
3805.67 137
3805.81 130
3805.96 124
3806.10 119
3806.24 114
3806.38 109
3806.52 103
3806.66 98
3806.80 95
3806.95 94
3807.09 96
3807.23 102
3807.37 114
3807.51 130
3807.65 150
3807.80 172
3807.94 194
3808.08 214
3808.22 229
3808.36 239
3808.50 242
3808.64 238
3808.79 230
3808.93 218
3809.07 204
3809.21 190
3809.35 178
3809.49 168
3809.64 163
3809.78 162
3809.92 165
3810.06 170
3810.20 175
3810.34 178
3810.48 178
3810.63 174
3810.77 165
3810.91 154
3811.05 141
3811.19 130
3811.33 120
3811.48 112
3811.62 106
3811.76 102
3811.90 97
3812.04 92
3812.18 86
3812.32 78
3812.47 69
3812.61 59
3812.75 51
3812.89 46
3813.03 44
3813.17 48
3813.32 56
3813.46 67
3813.60 81
3813.74 94
3813.88 105
3814.02 113
3814.17 118
3814.31 121
3814.45 124
3814.59 126
3814.73 128
3814.87 130
3815.02 130
3815.16 129
3815.30 126
3815.44 121
3815.58 115
3815.72 109
3815.87 103
3816.01 98
3816.15 94
3816.29 91
3816.43 89
3816.57 88
3816.72 88
3816.86 89
3817.00 88
3817.14 85
3817.28 80
3817.42 71
3817.57 61
3817.71 49
3817.85 36
3817.99 26
3818.13 18
3818.27 14
3818.42 13
3818.56 14
3818.70 16
3818.84 16
3818.98 15
3819.12 10
3819.27 3
3819.41 0
3819.55 0
3819.69 0
3819.83 0
3819.97 0
3820.12 0
3820.26 0
3820.40 14
3820.54 32
3820.68 50
3820.82 66
3820.97 79
3821.11 90
3821.25 98
3821.39 104
3821.53 107
3821.68 109
3821.82 110
3821.96 110
3822.10 108
3822.24 105
3822.38 101
3822.53 96
3822.67 91
3822.81 87
3822.95 84
3823.09 83
3823.23 85
3823.38 89
3823.52 95
3823.66 101
3823.80 105
3823.94 109
3824.09 111
3824.23 112
3824.37 112
3824.51 113
3824.65 114
3824.79 116
3824.94 119
3825.08 121
3825.22 124
3825.36 126
3825.50 128
3825.65 130
3825.79 132
3825.93 135
3826.07 141
3826.21 148
3826.35 157
3826.50 167
3826.64 179
3826.78 191
3826.92 203
3827.06 214
3827.21 223
3827.35 230
3827.49 234
3827.63 236
3827.77 235
3827.92 231
3828.06 224
3828.20 215
3828.34 204
3828.48 191
3828.62 177
3828.77 163
3828.91 149
3829.05 135
3829.19 124
3829.33 115
3829.48 108
3829.62 103
3829.76 100
3829.90 98
3830.04 96
3830.19 93
3830.33 88
3830.47 83
3830.61 79
3830.75 75
3830.90 73
3831.04 72
3831.18 73
3831.32 74
3831.46 75
3831.60 75
3831.75 74
3831.89 71
3832.03 66
3832.17 60
3832.31 53
3832.46 45
3832.60 36
3832.74 26
3832.88 16
3833.02 8
3833.17 1
3833.31 0
3833.45 0
3833.59 0
3833.73 0
3833.88 0
3834.02 0
3834.16 0
3834.30 0
3834.44 0
3834.59 0
3834.73 0
3834.87 11
3835.01 25
3835.15 41
3835.30 58
3835.44 72
3835.58 82
3835.72 88
3835.86 90
3836.01 89
3836.15 87
3836.29 83
3836.43 80
3836.57 78
3836.72 78
3836.86 78
3837.00 79
3837.14 80
3837.28 80
3837.43 81
3837.57 81
3837.71 83
3837.85 86
3837.99 92
3838.14 98
3838.28 104
3838.42 109
3838.56 111
3838.71 108
3838.85 103
3838.99 95
3839.13 87
3839.27 81
3839.42 78
3839.56 79
3839.70 82
3839.84 86
3839.98 91
3840.13 94
3840.27 96
3840.41 97
3840.55 96
3840.69 96
3840.84 94
3840.98 93
3841.12 92
3841.26 91
3841.41 90
3841.55 88
3841.69 87
3841.83 87
3841.97 87
3842.12 89
3842.26 91
3842.40 94
3842.54 97
3842.68 100
3842.83 100
3842.97 98
3843.11 93
3843.25 85
3843.40 75
3843.54 65
3843.68 57
3843.82 52
3843.96 50
3844.11 52
3844.25 56
3844.39 60
3844.53 63
3844.67 64
3844.82 63
3844.96 60
3845.10 56
3845.24 52
3845.39 50
3845.53 50
3845.67 51
3845.81 53
3845.95 56
3846.10 60
3846.24 65
3846.38 70
3846.52 76
3846.67 82
3846.81 89
3846.95 93
3847.09 96
3847.23 95
3847.38 91
3847.52 84
3847.66 74
3847.80 64
3847.95 55
3848.09 48
3848.23 43
3848.37 41
3848.51 42
3848.66 45
3848.80 48
3848.94 53
3849.08 56
3849.23 59
3849.37 61
3849.51 62
3849.65 61
3849.80 60
3849.94 60
3850.08 61
3850.22 63
3850.36 67
3850.51 73
3850.65 78
3850.79 82
3850.93 85
3851.08 85
3851.22 82
3851.36 76
3851.50 69
3851.64 60
3851.79 50
3851.93 40
3852.07 29
3852.21 20
3852.36 13
3852.50 7
3852.64 4
3852.78 3
3852.93 3
3853.07 5
3853.21 6
3853.35 6
3853.50 4
3853.64 0
3853.78 0
3853.92 0
3854.06 0
3854.21 0
3854.35 0
3854.49 7
3854.63 22
3854.78 38
3854.92 54
3855.06 66
3855.20 73
3855.35 75
3855.49 74
3855.63 69
3855.77 64
3855.92 59
3856.06 55
3856.20 52
3856.34 48
3856.49 44
3856.63 40
3856.77 34
3856.91 29
3857.05 25
3857.20 24
3857.34 26
3857.48 32
3857.62 39
3857.77 48
3857.91 57
3858.05 64
3858.19 69
3858.34 71
3858.48 70
3858.62 67
3858.76 64
3858.91 62
3859.05 62
3859.19 65
3859.33 72
3859.48 83
3859.62 96
3859.76 110
3859.90 125
3860.05 138
3860.19 150
3860.33 160
3860.47 168
3860.62 173
3860.76 175
3860.90 173
3861.04 166
3861.19 155
3861.33 140
3861.47 123
3861.61 106
3861.76 90
3861.90 76
3862.04 65
3862.18 56
3862.33 49
3862.47 43
3862.61 38
3862.75 34
3862.90 32
3863.04 33
3863.18 37
3863.32 44
3863.47 54
3863.61 64
3863.75 74
3863.89 82
3864.04 88
3864.18 91
3864.32 90
3864.46 87
3864.61 80
3864.75 72
3864.89 61
3865.03 49
3865.18 36
3865.32 23
3865.46 12
3865.60 2
3865.75 0
3865.89 0
3866.03 0
3866.17 4
3866.32 11
3866.46 19
3866.60 27
3866.75 34
3866.89 40
3867.03 44
3867.17 47
3867.32 51
3867.46 54
3867.60 57
3867.74 61
3867.89 67
3868.03 75
3868.17 84
3868.31 94
3868.46 104
3868.60 112
3868.74 118
3868.88 122
3869.03 122
3869.17 119
3869.31 114
3869.45 107
3869.60 100
3869.74 92
3869.88 85
3870.03 78
3870.17 73
3870.31 69
3870.45 68
3870.60 70
3870.74 76
3870.88 84
3871.02 94
3871.17 106
3871.31 117
3871.45 127
3871.59 136
3871.74 144
3871.88 150
3872.02 155
3872.17 157
3872.31 158
3872.45 156
3872.59 153
3872.74 148
3872.88 142
3873.02 137
3873.16 133
3873.31 130
3873.45 126
3873.59 123
3873.74 119
3873.88 112
3874.02 104
3874.16 95
3874.31 85
3874.45 77
3874.59 70
3874.73 65
3874.88 63
3875.02 64
3875.16 65
3875.31 67
3875.45 68
3875.59 66
3875.73 62
3875.88 54
3876.02 44
3876.16 33
3876.30 24
3876.45 17
3876.59 14
3876.73 15
3876.88 17
3877.02 20
3877.16 20
3877.30 18
3877.45 13
3877.59 7
3877.73 2
3877.88 0
3878.02 1
3878.16 7
3878.30 15
3878.45 25
3878.59 34
3878.73 40
3878.87 42
3879.02 41
3879.16 37
3879.30 31
3879.45 25
3879.59 19
3879.73 15
3879.87 11
3880.02 9
3880.16 7
3880.30 5
3880.45 4
3880.59 2
3880.73 0
3880.87 0
3881.02 0
3881.16 0
3881.30 0
3881.45 0
3881.59 0
3881.73 0
3881.87 2
3882.02 11
3882.16 23
3882.30 37
3882.45 51
3882.59 66
3882.73 79
3882.87 91
3883.02 99
3883.16 105
3883.30 109
3883.45 110
3883.59 110
3883.73 107
3883.88 103
3884.02 98
3884.16 93
3884.30 88
3884.45 82
3884.59 78
3884.73 74
3884.88 71
3885.02 69
3885.16 67
3885.30 67
3885.45 67
3885.59 67
3885.73 66
3885.88 65
3886.02 62
3886.16 58
3886.31 52
3886.45 45
3886.59 35
3886.73 25
3886.88 16
3887.02 9
3887.16 5
3887.31 4
3887.45 7
3887.59 12
3887.73 16
3887.88 18
3888.02 16
3888.16 12
3888.31 6
3888.45 0
3888.59 0
3888.74 0
3888.88 0
3889.02 3
3889.16 9
3889.31 14
3889.45 16
3889.59 14
3889.74 8
3889.88 1
3890.02 0
3890.17 0
3890.31 0
3890.45 0
3890.59 0
3890.74 6
3890.88 20
3891.02 34
3891.17 48
3891.31 59
3891.45 69
3891.60 77
3891.74 85
3891.88 92
3892.03 98
3892.17 104
3892.31 108
3892.45 110
3892.60 110
3892.74 108
3892.88 104
3893.03 99
3893.17 95
3893.31 91
3893.46 89
3893.60 87
3893.74 86
3893.89 86
3894.03 85
3894.17 84
3894.31 83
3894.46 81
3894.60 79
3894.74 77
3894.89 75
3895.03 73
3895.17 71
3895.32 69
3895.46 68
3895.60 67
3895.75 66
3895.89 65
3896.03 63
3896.18 60
3896.32 56
3896.46 52
3896.60 47
3896.75 43
3896.89 39
3897.03 35
3897.18 32
3897.32 30
3897.46 27
3897.61 25
3897.75 22
3897.89 20
3898.04 17
3898.18 13
3898.32 9
3898.47 6
3898.61 2
3898.75 0
3898.90 0
3899.04 0
3899.18 0
3899.32 0
3899.47 0
3899.61 0
3899.75 0
3899.90 5
3900.04 20
3900.18 37
3900.33 56
3900.47 77
3900.61 96
3900.76 113
3900.90 127
3901.04 136
3901.19 141
3901.33 143
3901.47 142
3901.62 140
3901.76 138
3901.90 136
3902.05 136
3902.19 137
3902.33 138
3902.48 140
3902.62 142
3902.76 145
3902.91 150
3903.05 154
3903.19 159
3903.34 163
3903.48 164
3903.62 162
3903.77 157
3903.91 150
3904.05 143
3904.19 139
3904.34 138
3904.48 143
3904.62 152
3904.77 164
3904.91 176
3905.05 185
3905.20 190
3905.34 190
3905.48 186
3905.63 180
3905.77 174
3905.91 169
3906.06 166
3906.20 163
3906.34 158
3906.49 151
3906.63 141
3906.77 127
3906.92 112
3907.06 97
3907.20 83
3907.35 72
3907.49 64
3907.63 58
3907.78 53
3907.92 48
3908.06 42
3908.21 36
3908.35 30
3908.49 24
3908.64 20
3908.78 16
3908.92 14
3909.07 12
3909.21 10
3909.35 8
3909.50 6
3909.64 5
3909.78 5
3909.93 8
3910.07 12
3910.22 19
3910.36 28
3910.50 37
3910.65 47
3910.79 56
3910.93 62
3911.08 66
3911.22 67
3911.36 65
3911.51 61
3911.65 57
3911.79 54
3911.94 53
3912.08 55
3912.22 62
3912.37 71
3912.51 83
3912.65 95
3912.80 106
3912.94 114
3913.08 118
3913.23 119
3913.37 116
3913.51 111
3913.66 104
3913.80 97
3913.94 90
3914.09 85
3914.23 81
3914.37 80
3914.52 81
3914.66 82
3914.81 83
3914.95 82
3915.09 81
3915.24 77
3915.38 71
3915.52 65
3915.67 61
3915.81 58
3915.95 57
3916.10 59
3916.24 64
3916.38 69
3916.53 74
3916.67 78
3916.81 81
3916.96 83
3917.10 83
3917.24 84
3917.39 84
3917.53 84
3917.68 83
3917.82 82
3917.96 80
3918.11 75
3918.25 68
3918.39 59
3918.54 48
3918.68 37
3918.82 26
3918.97 18
3919.11 14
3919.25 13
3919.40 15
3919.54 18
3919.68 22
3919.83 24
3919.97 24
3920.12 20
3920.26 14
3920.40 6
3920.55 0
3920.69 0
3920.83 0
3920.98 0
3921.12 0
3921.26 0
3921.41 0
3921.55 0
3921.69 3
3921.84 7
3921.98 11
3922.13 13
3922.27 13
3922.41 14
3922.56 14
3922.70 15
3922.84 18
3922.99 23
3923.13 30
3923.27 38
3923.42 45
3923.56 51
3923.71 56
3923.85 59
3923.99 62
3924.14 65
3924.28 67
3924.42 68
3924.57 68
3924.71 65
3924.85 61
3925.00 55
3925.14 48
3925.29 43
3925.43 39
3925.57 36
3925.72 36
3925.86 36
3926.00 36
3926.15 37
3926.29 39
3926.44 42
3926.58 45
3926.72 50
3926.87 54
3927.01 57
3927.15 58
3927.30 57
3927.44 54
3927.58 51
3927.73 49
3927.87 49
3928.02 52
3928.16 58
3928.30 64
3928.45 70
3928.59 74
3928.73 73
3928.88 70
3929.02 64
3929.17 57
3929.31 51
3929.45 47
3929.60 46
3929.74 49
3929.88 55
3930.03 63
3930.17 74
3930.32 87
3930.46 101
3930.60 116
3930.75 129
3930.89 140
3931.03 147
3931.18 148
3931.32 143
3931.47 132
3931.61 118
3931.75 103
3931.90 91
3932.04 83
3932.19 81
3932.33 84
3932.47 91
3932.62 98
3932.76 103
3932.90 104
3933.05 100
3933.19 93
3933.34 83
3933.48 72
3933.62 63
3933.77 54
3933.91 47
3934.05 40
3934.20 34
3934.34 28
3934.49 23
3934.63 18
3934.77 13
3934.92 10
3935.06 7
3935.21 5
3935.35 2
3935.49 0
3935.64 0
3935.78 0
3935.92 0
3936.07 0
3936.21 0
3936.36 0
3936.50 0
3936.64 7
3936.79 14
3936.93 18
3937.08 19
3937.22 17
3937.36 12
3937.51 6
3937.65 1
3937.80 0
3937.94 3
3938.08 11
3938.23 21
3938.37 34
3938.51 45
3938.66 53
3938.80 58
3938.95 60
3939.09 58
3939.23 56
3939.38 54
3939.52 54
3939.67 57
3939.81 62
3939.95 69
3940.10 77
3940.24 85
3940.39 91
3940.53 93
3940.67 91
3940.82 86
3940.96 77
3941.11 66
3941.25 56
3941.39 47
3941.54 43
3941.68 43
3941.83 47
3941.97 54
3942.11 62
3942.26 69
3942.40 72
3942.55 70
3942.69 64
3942.83 56
3942.98 48
3943.12 41
3943.27 37
3943.41 36
3943.55 37
3943.70 39
3943.84 41
3943.99 42
3944.13 42
3944.27 43
3944.42 45
3944.56 49
3944.71 56
3944.85 65
3944.99 75
3945.14 86
3945.28 96
3945.43 106
3945.57 113
3945.71 119
3945.86 123
3946.00 126
3946.15 127
3946.29 127
3946.43 125
3946.58 122
3946.72 117
3946.87 112
3947.01 106
3947.15 100
3947.30 95
3947.44 91
3947.59 88
3947.73 85
3947.87 83
3948.02 81
3948.16 79
3948.31 77
3948.45 75
3948.60 73
3948.74 72
3948.88 72
3949.03 73
3949.17 74
3949.32 77
3949.46 79
3949.60 82
3949.75 82
3949.89 81
3950.04 77
3950.18 70
3950.32 63
3950.47 55
3950.61 48
3950.76 44
3950.90 43
3951.05 44
3951.19 48
3951.33 52
3951.48 55
3951.62 57
3951.77 57
3951.91 55
3952.05 51
3952.20 45
3952.34 38
3952.49 31
3952.63 23
3952.77 16
3952.92 9
3953.06 4
3953.21 0
3953.35 0
3953.50 0
3953.64 0
3953.78 0
3953.93 0
3954.07 0
3954.22 0
3954.36 0
3954.51 0
3954.65 1
3954.79 7
3954.94 14
3955.08 21
3955.23 28
3955.37 34
3955.51 37
3955.66 39
3955.80 40
3955.95 40
3956.09 41
3956.24 45
3956.38 50
3956.52 56
3956.67 62
3956.81 67
3956.96 67
3957.10 63
3957.25 55
3957.39 46
3957.53 38
3957.68 34
3957.82 35
3957.97 41
3958.11 52
3958.26 65
3958.40 79
3958.54 91
3958.69 99
3958.83 105
3958.98 108
3959.12 108
3959.27 107
3959.41 104
3959.55 101
3959.70 97
3959.84 92
3959.99 86
3960.13 79
3960.28 73
3960.42 68
3960.56 65
3960.71 65
3960.85 67
3961.00 72
3961.14 78
3961.29 84
3961.43 90
3961.57 94
3961.72 96
3961.86 97
3962.01 95
3962.15 93
3962.30 90
3962.44 86
3962.58 83
3962.73 78
3962.87 74
3963.02 69
3963.16 64
3963.31 58
3963.45 51
3963.60 43
3963.74 35
3963.88 25
3964.03 15
3964.17 4
3964.32 0
3964.46 0
3964.61 0
3964.75 0
3964.89 0
3965.04 3
3965.18 18
3965.33 36
3965.47 53
3965.62 69
3965.76 80
3965.91 86
3966.05 89
3966.19 88
3966.34 84
3966.48 79
3966.63 72
3966.77 64
3966.92 55
3967.06 43
3967.21 32
3967.35 21
3967.49 12
3967.64 7
3967.78 6
3967.93 11
3968.07 20
3968.22 32
3968.36 45
3968.51 57
3968.65 66
3968.79 72
3968.94 75
3969.08 74
3969.23 71
3969.37 68
3969.52 66
3969.66 67
3969.81 71
3969.95 79
3970.09 90
3970.24 102
3970.38 115
3970.53 126
3970.67 134
3970.82 138
3970.96 139
3971.11 134
3971.25 126
3971.40 115
3971.54 101
3971.68 85
3971.83 70
3971.97 57
3972.12 46
3972.26 40
3972.41 38
3972.55 40
3972.70 46
3972.84 53
3972.98 61
3973.13 69
3973.27 75
3973.42 81
3973.56 86
3973.71 92
3973.85 98
3974.00 106
3974.14 115
3974.29 123
3974.43 131
3974.58 137
3974.72 139
3974.86 137
3975.01 130
3975.15 119
3975.30 107
3975.44 93
3975.59 82
3975.73 74
3975.88 69
3976.02 69
3976.17 73
3976.31 79
3976.45 87
3976.60 95
3976.74 103
3976.89 108
3977.03 112
3977.18 113
3977.32 111
3977.47 107
3977.61 101
3977.76 94
3977.90 88
3978.05 84
3978.19 83
3978.33 84
3978.48 88
3978.62 93
3978.77 99
3978.91 104
3979.06 107
3979.20 109
3979.35 109
3979.49 108
3979.64 106
3979.78 103
3979.93 100
3980.07 97
3980.22 94
3980.36 90
3980.50 85
3980.65 81
3980.79 77
3980.94 74
3981.08 72
3981.23 72
3981.37 73
3981.52 74
3981.66 74
3981.81 73
3981.95 69
3982.10 64
3982.24 58
3982.39 52
3982.53 46
3982.68 42
3982.82 39
3982.96 37
3983.11 36
3983.25 35
3983.40 35
3983.54 34
3983.69 33
3983.83 31
3983.98 30
3984.12 28
3984.27 28
3984.41 29
3984.56 33
3984.70 39
3984.85 46
3984.99 55
3985.14 65
3985.28 74
3985.43 83
3985.57 91
3985.71 98
3985.86 105
3986.00 110
3986.15 113
3986.29 116
3986.44 117
3986.58 117
3986.73 116
3986.87 113
3987.02 110
3987.16 106
3987.31 101
3987.45 96
3987.60 90
3987.74 82
3987.89 74
3988.03 66
3988.18 58
3988.32 50
3988.47 44
3988.61 39
3988.76 35
3988.90 32
3989.05 29
3989.19 26
3989.33 20
3989.48 14
3989.62 6
3989.77 0
3989.91 0
3990.06 0
3990.20 0
3990.35 0
3990.49 0
3990.64 0
3990.78 0
3990.93 1
3991.07 6
3991.22 11
3991.36 16
3991.51 20
3991.65 23
3991.80 23
3991.94 20
3992.09 17
3992.23 14
3992.38 13
3992.52 17
3992.67 26
3992.81 39
3992.96 54
3993.10 70
3993.25 84
3993.39 95
3993.54 100
3993.68 101
3993.83 98
3993.97 93
3994.12 87
3994.26 80
3994.41 75
3994.55 70
3994.70 65
3994.84 59
3994.99 52
3995.13 43
3995.28 33
3995.42 23
3995.57 14
3995.71 8
3995.86 5
3996.00 7
3996.15 12
3996.29 20
3996.44 30
3996.58 42
3996.73 54
3996.87 66
3997.02 78
3997.16 89
3997.31 98
3997.45 106
3997.60 112
3997.74 116
3997.88 119
3998.03 119
3998.17 118
3998.32 115
3998.46 110
3998.61 105
3998.76 98
3998.90 90
3999.05 82
3999.19 74
3999.34 67
3999.48 60
3999.63 55
3999.77 51
3999.92 49
4000.06 50
4000.21 52
4000.35 55
4000.50 59
4000.64 63
4000.79 67
4000.93 68
4001.08 67
4001.22 63
4001.37 57
4001.51 47
4001.66 36
4001.80 25
4001.95 15
4002.09 7
4002.24 3
4002.38 1
4002.53 1
4002.67 2
4002.82 3
4002.96 2
4003.11 0
4003.25 0
4003.40 0
4003.54 0
4003.69 0
4003.83 0
4003.98 3
4004.12 13
4004.27 24
4004.41 35
4004.56 44
4004.70 50
4004.85 54
4004.99 55
4005.14 55
4005.28 53
4005.43 52
4005.57 51
4005.72 49
4005.86 48
4006.01 47
4006.15 46
4006.30 45
4006.44 45
4006.59 44
4006.73 44
4006.88 43
4007.02 41
4007.17 40
4007.32 39
4007.46 38
4007.61 39
4007.75 42
4007.90 48
4008.04 55
4008.19 64
4008.33 73
4008.48 81
4008.62 88
4008.77 92
4008.91 92
4009.06 88
4009.20 80
4009.35 69
4009.49 57
4009.64 44
4009.78 33
4009.93 23
4010.07 16
4010.22 11
4010.36 7
4010.51 2
4010.65 0
4010.80 0
4010.95 0
4011.09 0
4011.24 0
4011.38 0
4011.53 0
4011.67 0
4011.82 13
4011.96 27
4012.11 39
4012.25 49
4012.40 55
4012.54 57
4012.69 54
4012.83 48
4012.98 43
4013.12 38
4013.27 36
4013.41 36
4013.56 38
4013.70 41
4013.85 43
4014.00 44
4014.14 41
4014.29 36
4014.43 29
4014.58 21
4014.72 12
4014.87 5
4015.01 0
4015.16 0
4015.30 0
4015.45 0
4015.59 6
4015.74 14
4015.88 24
4016.03 35
4016.18 45
4016.32 54
4016.47 62
4016.61 69
4016.76 74
4016.90 78
4017.05 80
4017.19 82
4017.34 82
4017.48 82
4017.63 82
4017.77 82
4017.92 82
4018.06 83
4018.21 82
4018.36 81
4018.50 79
4018.65 75
4018.79 70
4018.94 63
4019.08 56
4019.23 49
4019.37 45
4019.52 42
4019.66 42
4019.81 44
4019.95 47
4020.10 50
4020.25 51
4020.39 49
4020.54 44
4020.68 37
4020.83 27
4020.97 17
4021.12 9
4021.26 5
4021.41 5
4021.55 11
4021.70 21
4021.84 35
4021.99 50
4022.14 61
4022.28 68
4022.43 68
4022.57 62
4022.72 50
4022.86 34
4023.01 18
4023.15 4
4023.30 0
4023.44 0
4023.59 0
4023.74 0
4023.88 0
4024.03 0
4024.17 0
4024.32 0
4024.46 2
4024.61 8
4024.75 14
4024.90 20
4025.04 24
4025.19 27
4025.34 28
4025.48 30
4025.63 32
4025.77 36
4025.92 41
4026.06 48
4026.21 56
4026.35 64
4026.50 70
4026.65 74
4026.79 78
4026.94 79
4027.08 81
4027.23 81
4027.37 81
4027.52 81
4027.66 80
4027.81 77
4027.96 74
4028.10 71
4028.25 69
4028.39 68
4028.54 68
4028.68 68
4028.83 68
4028.97 67
4029.12 62
4029.27 55
4029.41 45
4029.56 35
4029.70 24
4029.85 16
4029.99 10
4030.14 9
4030.28 10
4030.43 15
4030.58 20
4030.72 26
4030.87 32
4031.01 38
4031.16 44
4031.30 50
4031.45 57
4031.59 63
4031.74 69
4031.89 74
4032.03 77
4032.18 78
4032.32 75
4032.47 69
4032.61 61
4032.76 51
4032.91 41
4033.05 32
4033.20 24
4033.34 19
4033.49 15
4033.63 14
4033.78 13
4033.92 12
4034.07 12
4034.22 11
4034.36 10
4034.51 10
4034.65 11
4034.80 15
4034.94 20
4035.09 28
4035.24 37
4035.38 47
4035.53 57
4035.67 65
4035.82 72
4035.96 76
4036.11 77
4036.26 76
4036.40 73
4036.55 67
4036.69 59
4036.84 50
4036.98 41
4037.13 31
4037.28 22
4037.42 14
4037.57 7
4037.71 1
4037.86 0
4038.00 0
4038.15 0
4038.30 0
4038.44 0
4038.59 0
4038.73 0
4038.88 0
4039.02 1
4039.17 4
4039.32 7
4039.46 10
4039.61 14
4039.75 18
4039.90 23
4040.04 29
4040.19 34
4040.34 40
4040.48 43
4040.63 46
4040.77 46
4040.92 44
4041.06 41
4041.21 38
4041.36 35
4041.50 32
4041.65 30
4041.79 29
4041.94 28
4042.08 28
4042.23 29
4042.38 34
4042.52 41
4042.67 51
4042.81 63
4042.96 77
4043.11 89
4043.25 100
4043.40 106
4043.54 108
4043.69 106
4043.83 100
4043.98 92
4044.13 84
4044.27 76
4044.42 70
4044.56 67
4044.71 67
4044.86 71
4045.00 78
4045.15 86
4045.29 96
4045.44 104
4045.58 110
4045.73 114
4045.88 114
4046.02 112
4046.17 108
4046.31 103
4046.46 98
4046.61 92
4046.75 85
4046.90 78
4047.04 69
4047.19 60
4047.34 51
4047.48 43
4047.63 39
4047.77 37
4047.92 39
4048.06 43
4048.21 49
4048.36 56
4048.50 64
4048.65 74
4048.79 86
4048.94 100
4049.09 116
4049.23 134
4049.38 152
4049.52 169
4049.67 184
4049.82 196
4049.96 205
4050.11 211
4050.25 214
4050.40 215
4050.55 215
4050.69 213
4050.84 210
4050.98 208
4051.13 206
4051.28 206
4051.42 206
4051.57 207
4051.71 207
4051.86 205
4052.00 203
4052.15 199
4052.30 196
4052.44 194
4052.59 194
4052.73 196
4052.88 199
4053.03 202
4053.17 205
4053.32 206
4053.46 204
4053.61 199
4053.76 189
4053.90 175
4054.05 158
4054.19 138
4054.34 117
4054.49 97
4054.63 79
4054.78 65
4054.92 56
4055.07 54
4055.22 57
4055.36 64
4055.51 75
4055.66 87
4055.80 99
4055.95 110
4056.09 118
4056.24 123
4056.39 125
4056.53 124
4056.68 120
4056.82 113
4056.97 106
4057.12 100
4057.26 95
4057.41 91
4057.55 90
4057.70 90
4057.85 91
4057.99 92
4058.14 93
4058.28 92
4058.43 90
4058.58 87
4058.72 84
4058.87 81
4059.01 79
4059.16 79
4059.31 79
4059.45 81
4059.60 84
4059.75 88
4059.89 91
4060.04 94
4060.18 96
4060.33 96
4060.48 94
4060.62 91
4060.77 87
4060.91 81
4061.06 77
4061.21 72
4061.35 69
4061.50 68
4061.64 67
4061.79 68
4061.94 68
4062.08 68
4062.23 66
4062.38 62
4062.52 54
4062.67 44
4062.81 33
4062.96 20
4063.11 10
4063.25 2
4063.40 0
4063.55 0
4063.69 4
4063.84 10
4063.98 15
4064.13 19
4064.28 22
4064.42 23
4064.57 24
4064.71 26
4064.86 29
4065.01 32
4065.15 36
4065.30 40
4065.45 42
4065.59 43
4065.74 42
4065.88 41
4066.03 40
4066.18 39
4066.32 39
4066.47 38
4066.62 38
4066.76 38
4066.91 38
4067.05 38
4067.20 38
4067.35 39
4067.49 40
4067.64 41
4067.79 41
4067.93 41
4068.08 40
4068.22 39
4068.37 38
4068.52 38
4068.66 40
4068.81 44
4068.96 50
4069.10 56
4069.25 63
4069.39 70
4069.54 76
4069.69 81
4069.83 85
4069.98 86
4070.13 86
4070.27 84
4070.42 78
4070.56 71
4070.71 60
4070.86 49
4071.00 37
4071.15 26
4071.30 17
4071.44 11
4071.59 9
4071.74 9
4071.88 13
4072.03 19
4072.17 26
4072.32 33
4072.47 39
4072.61 43
4072.76 46
4072.91 46
4073.05 43
4073.20 38
4073.35 31
4073.49 24
4073.64 17
4073.78 13
4073.93 12
4074.08 16
4074.22 23
4074.37 33
4074.52 46
4074.66 58
4074.81 69
4074.96 78
4075.10 85
4075.25 90
4075.39 93
4075.54 95
4075.69 98
4075.83 99
4075.98 101
4076.13 102
4076.27 103
4076.42 104
4076.57 105
4076.71 106
4076.86 108
4077.00 110
4077.15 112
4077.30 113
4077.44 113
4077.59 110
4077.74 106
4077.88 99
4078.03 91
4078.18 81
4078.32 71
4078.47 61
4078.62 52
4078.76 42
4078.91 34
4079.06 27
4079.20 23
4079.35 21
4079.49 22
4079.64 25
4079.79 29
4079.93 32
4080.08 33
4080.23 31
4080.37 26
4080.52 17
4080.67 6
4080.81 0
4080.96 0
4081.11 0
4081.25 0
4081.40 0
4081.55 0
4081.69 0
4081.84 3
4081.98 8
4082.13 13
4082.28 15
4082.42 15
4082.57 15
4082.72 16
4082.86 16
4083.01 18
4083.16 20
4083.30 21
4083.45 23
4083.60 23
4083.74 23
4083.89 22
4084.04 22
4084.18 23
4084.33 24
4084.48 26
4084.62 28
4084.77 31
4084.92 33
4085.06 35
4085.21 38
4085.36 43
4085.50 52
4085.65 63
4085.80 77
4085.94 93
4086.09 110
4086.23 127
4086.38 144
4086.53 160
4086.67 173
4086.82 185
4086.97 193
4087.11 197
4087.26 198
4087.41 194
4087.55 187
4087.70 178
4087.85 168
4087.99 158
4088.14 149
4088.29 142
4088.43 136
4088.58 131
4088.73 127
4088.87 123
4089.02 118
4089.17 113
4089.31 106
4089.46 98
4089.61 89
4089.75 80
4089.90 71
4090.05 63
4090.19 57
4090.34 53
4090.49 53
4090.63 54
4090.78 58
4090.93 63
4091.07 68
4091.22 73
4091.37 78
4091.51 82
4091.66 84
4091.81 86
4091.95 87
4092.10 86
4092.25 84
4092.39 80
4092.54 75
4092.69 69
4092.83 64
4092.98 58
4093.13 53
4093.27 48
4093.42 44
4093.57 40
4093.71 37
4093.86 35
4094.01 36
4094.15 39
4094.30 45
4094.45 54
4094.59 65
4094.74 76
4094.89 86
4095.03 94
4095.18 100
4095.33 104
4095.48 107
4095.62 110
4095.77 114
4095.92 118
4096.06 121
4096.21 124
4096.36 126
4096.50 126
4096.65 124
4096.80 120
4096.94 115
4097.09 109
4097.24 101
4097.38 93
4097.53 85
4097.68 77
4097.82 71
4097.97 66
4098.12 63
4098.26 60
4098.41 56
4098.56 53
4098.70 48
4098.85 43
4099.00 39
4099.14 36
4099.29 36
4099.44 39
4099.59 44
4099.73 51
4099.88 59
4100.03 65
4100.17 70
4100.32 72
4100.47 71
4100.61 69
4100.76 66
4100.91 63
4101.05 61
4101.20 61
4101.35 61
4101.49 62
4101.64 61
4101.79 59
4101.93 53
4102.08 46
4102.23 36
4102.38 26
4102.52 17
4102.67 9
4102.82 3
4102.96 0
4103.11 0
4103.26 0
4103.40 0
4103.55 0
4103.70 0
4103.84 0
4103.99 0
4104.14 4
4104.29 20
4104.43 36
4104.58 50
4104.73 60
4104.87 65
4105.02 66
4105.17 62
4105.31 58
4105.46 54
4105.61 53
4105.75 53
4105.90 56
4106.05 60
4106.20 63
4106.34 65
4106.49 65
4106.64 63
4106.78 60
4106.93 57
4107.08 55
4107.22 54
4107.37 57
4107.52 63
4107.66 72
4107.81 84
4107.96 96
4108.11 108
4108.25 118
4108.40 125
4108.55 127
4108.69 126
4108.84 123
4108.99 120
4109.13 119
4109.28 121
4109.43 126
4109.58 133
4109.72 143
4109.87 151
4110.02 159
4110.16 164
4110.31 166
4110.46 166
4110.60 165
4110.75 163
4110.90 162
4111.05 161
4111.19 162
4111.34 166
4111.49 173
4111.63 182
4111.78 192
4111.93 202
4112.08 211
4112.22 218
4112.37 224
4112.52 229
4112.66 234
4112.81 240
4112.96 248
4113.10 258
4113.25 270
4113.40 282
4113.55 293
4113.69 302
4113.84 308
4113.99 311
4114.13 311
4114.28 308
4114.43 304
4114.58 297
4114.72 290
4114.87 282
4115.02 274
4115.16 266
4115.31 261
4115.46 257
4115.61 257
4115.75 259
4115.90 263
4116.05 268
4116.19 272
4116.34 275
4116.49 276
4116.64 275
4116.78 274
4116.93 273
4117.08 272
4117.22 272
4117.37 275
4117.52 278
4117.67 284
4117.81 291
4117.96 300
4118.11 310
4118.25 320
4118.40 330
4118.55 338
4118.70 343
4118.84 344
4118.99 339
4119.14 330
4119.28 317
4119.43 301
4119.58 284
4119.73 267
4119.87 250
4120.02 233
4120.17 217
4120.31 201
4120.46 186
4120.61 173
4120.76 162
4120.90 153
4121.05 148
4121.20 144
4121.34 140
4121.49 137
4121.64 132
4121.79 127
4121.93 120
4122.08 115
4122.23 111
4122.38 109
4122.52 111
4122.67 116
4122.82 124
4122.96 133
4123.11 142
4123.26 151
4123.41 157
4123.55 161
4123.70 162
4123.85 161
4124.00 158
4124.14 156
4124.29 154
4124.44 153
4124.58 153
4124.73 152
4124.88 151
4125.03 148
4125.17 144
4125.32 138
4125.47 131
4125.62 123
4125.76 114
4125.91 104
4126.06 95
4126.20 86
4126.35 78
4126.50 71
4126.65 67
4126.79 65
4126.94 64
4127.09 65
4127.24 67
4127.38 69
4127.53 72
4127.68 76
4127.83 80
4127.97 86
4128.12 93
4128.27 100
4128.41 108
4128.56 115
4128.71 121
4128.86 125
4129.00 126
4129.15 124
4129.30 120
4129.45 112
4129.59 104
4129.74 94
4129.89 83
4130.04 74
4130.18 65
4130.33 57
4130.48 49
4130.62 42
4130.77 36
4130.92 32
4131.07 31
4131.21 32
4131.36 37
4131.51 43
4131.66 51
4131.80 57
4131.95 62
4132.10 64
4132.25 64
4132.39 64
4132.54 65
4132.69 68
4132.84 74
4132.98 82
4133.13 92
4133.28 104
4133.43 115
4133.57 127
4133.72 138
4133.87 148
4134.02 155
4134.16 161
4134.31 164
4134.46 163
4134.61 160
4134.75 155
4134.90 148
4135.05 139
4135.20 130
4135.34 121
4135.49 112
4135.64 103
4135.78 97
4135.93 93
4136.08 91
4136.23 91
4136.37 93
4136.52 95
4136.67 96
4136.82 96
4136.96 93
4137.11 88
4137.26 81
4137.41 74
4137.55 67
4137.70 61
4137.85 56
4138.00 51
4138.14 48
4138.29 45
4138.44 43
4138.59 40
4138.74 37
4138.88 34
4139.03 32
4139.18 32
4139.33 32
4139.47 34
4139.62 38
4139.77 42
4139.92 45
4140.06 47
4140.21 47
4140.36 44
4140.51 40
4140.65 35
4140.80 30
4140.95 27
4141.10 27
4141.24 29
4141.39 33
4141.54 40
4141.69 48
4141.83 55
4141.98 63
4142.13 70
4142.28 76
4142.42 81
4142.57 85
4142.72 87
4142.87 89
4143.01 89
4143.16 89
4143.31 88
4143.46 88
4143.60 90
4143.75 93
4143.90 97
4144.05 100
4144.20 103
4144.34 105
4144.49 104
4144.64 102
4144.79 100
4144.93 98
4145.08 97
4145.23 96
4145.38 96
4145.52 95
4145.67 94
4145.82 93
4145.97 92
4146.11 91
4146.26 92
4146.41 96
4146.56 100
4146.71 106
4146.85 112
4147.00 117
4147.15 121
4147.30 122
4147.44 122
4147.59 121
4147.74 119
4147.89 119
4148.03 120
4148.18 123
4148.33 126
4148.48 129
4148.63 130
4148.77 127
4148.92 121
4149.07 111
4149.22 99
4149.36 87
4149.51 75
4149.66 64
4149.81 56
4149.95 48
4150.10 43
4150.25 38
4150.40 35
4150.55 33
4150.69 33
4150.84 34
4150.99 36
4151.14 39
4151.28 43
4151.43 47
4151.58 51
4151.73 55
4151.88 59
4152.02 61
4152.17 62
4152.32 61
4152.47 59
4152.61 55
4152.76 51
4152.91 47
4153.06 43
4153.21 40
4153.35 38
4153.50 37
4153.65 37
4153.80 38
4153.94 41
4154.09 45
4154.24 50
4154.39 57
4154.54 63
4154.68 68
4154.83 70
4154.98 70
4155.13 65
4155.27 57
4155.42 45
4155.57 31
4155.72 17
4155.87 2
4156.01 0
4156.16 0
4156.31 0
4156.46 0
4156.61 0
4156.75 0
4156.90 0
4157.05 2
4157.20 10
4157.34 17
4157.49 22
4157.64 25
4157.79 26
4157.94 26
4158.08 25
4158.23 23
4158.38 21
4158.53 19
4158.68 17
4158.82 16
4158.97 16
4159.12 17
4159.27 18
4159.41 19
4159.56 19
4159.71 18
4159.86 15
4160.01 11
4160.15 7
4160.30 4
4160.45 4
4160.60 7
4160.75 14
4160.89 25
4161.04 37
4161.19 52
4161.34 65
4161.49 77
4161.63 87
4161.78 92
4161.93 93
4162.08 90
4162.23 83
4162.37 73
4162.52 62
4162.67 50
4162.82 39
4162.97 29
4163.11 22
4163.26 18
4163.41 18
4163.56 22
4163.71 29
4163.85 39
4164.00 49
4164.15 60
4164.30 69
4164.44 75
4164.59 79
4164.74 79
4164.89 78
4165.04 75
4165.18 72
4165.33 69
4165.48 67
4165.63 65
4165.78 64
4165.92 63
4166.07 61
4166.22 58
4166.37 53
4166.52 46
4166.67 37
4166.81 27
4166.96 17
4167.11 10
4167.26 5
4167.41 4
4167.55 4
4167.70 5
4167.85 6
4168.00 4
4168.15 1
4168.29 0
4168.44 0
4168.59 0
4168.74 0
4168.89 0
4169.03 2
4169.18 7
4169.33 10
4169.48 12
4169.63 11
4169.77 9
4169.92 8
4170.07 9
4170.22 12
4170.37 17
4170.51 24
4170.66 31
4170.81 36
4170.96 40
4171.11 41
4171.26 40
4171.40 39
4171.55 37
4171.70 35
4171.85 34
4172.00 34
4172.14 34
4172.29 35
4172.44 36
4172.59 37
4172.74 38
4172.88 38
4173.03 39
4173.18 39
4173.33 39
4173.48 39
4173.63 37
4173.77 35
4173.92 31
4174.07 28
4174.22 25
4174.37 24
4174.51 25
4174.66 30
4174.81 37
4174.96 46
4175.11 55
4175.26 64
4175.40 70
4175.55 72
4175.70 70
4175.85 64
4176.00 55
4176.14 43
4176.29 30
4176.44 17
4176.59 5
4176.74 0
4176.89 0
4177.03 0
4177.18 1
4177.33 10
4177.48 20
4177.63 28
4177.77 34
4177.92 36
4178.07 35
4178.22 32
4178.37 28
4178.52 23
4178.66 20
4178.81 18
4178.96 18
4179.11 22
4179.26 28
4179.41 38
4179.55 50
4179.70 64
4179.85 79
4180.00 93
4180.15 104
4180.29 110
4180.44 111
4180.59 109
4180.74 102
4180.89 94
4181.04 85
4181.18 76
4181.33 68
4181.48 61
4181.63 55
4181.78 50
4181.93 46
4182.07 44
4182.22 44
4182.37 46
4182.52 51
4182.67 57
4182.82 65
4182.96 73
4183.11 80
4183.26 85
4183.41 86
4183.56 84
4183.71 80
4183.85 75
4184.00 70
4184.15 68
4184.30 69
4184.45 74
4184.60 83
4184.74 94
4184.89 106
4185.04 118
4185.19 128
4185.34 136
4185.49 141
4185.63 143
4185.78 142
4185.93 138
4186.08 132
4186.23 124
4186.38 115
4186.52 105
4186.67 95
4186.82 87
4186.97 78
4187.12 71
4187.27 64
4187.41 59
4187.56 55
4187.71 53
4187.86 53
4188.01 55
4188.16 59
4188.31 66
4188.45 73
4188.60 80
4188.75 85
4188.90 89
4189.05 90
4189.20 88
4189.34 84
4189.49 79
4189.64 73
4189.79 66
4189.94 59
4190.09 52
4190.23 46
4190.38 39
4190.53 33
4190.68 27
4190.83 21
4190.98 16
4191.13 12
4191.27 7
4191.42 3
4191.57 0
4191.72 0
4191.87 0
4192.02 0
4192.16 0
4192.31 0
4192.46 0
4192.61 0
4192.76 2
4192.91 5
4193.06 7
4193.20 7
4193.35 7
4193.50 7
4193.65 7
4193.80 9
4193.95 12
4194.10 16
4194.24 21
4194.39 25
4194.54 27
4194.69 29
4194.84 30
4194.99 33
4195.13 37
4195.28 44
4195.43 53
4195.58 62
4195.73 70
4195.88 75
4196.03 75
4196.17 72
4196.32 64
4196.47 55
4196.62 45
4196.77 38
4196.92 34
4197.07 34
4197.21 39
4197.36 46
4197.51 54
4197.66 62
4197.81 69
4197.96 74
4198.11 77
4198.25 80
4198.40 81
4198.55 83
4198.70 84
4198.85 84
4199.00 84
4199.15 82
4199.29 81
4199.44 81
4199.59 82
4199.74 85
4199.89 92
4200.04 100
4200.19 109
4200.34 119
4200.48 128
4200.63 135
4200.78 141
4200.93 144
4201.08 144
4201.23 141
4201.38 135
4201.52 127
4201.67 118
4201.82 110
4201.97 105
4202.12 105
4202.27 109
4202.42 116
4202.56 125
4202.71 131
4202.86 134
4203.01 132
4203.16 123
4203.31 111
4203.46 97
4203.61 82
4203.75 70
4203.90 62
4204.05 58
4204.20 58
4204.35 60
4204.50 62
4204.65 65
4204.79 65
4204.94 65
4205.09 63
4205.24 60
4205.39 57
4205.54 55
4205.69 53
4205.84 52
4205.98 50
4206.13 50
4206.28 49
4206.43 49
4206.58 49
4206.73 50
4206.88 51
4207.03 53
4207.17 54
4207.32 55
4207.47 57
4207.62 59
4207.77 63
4207.92 67
4208.07 73
4208.22 79
4208.36 87
4208.51 94
4208.66 102
4208.81 111
4208.96 121
4209.11 131
4209.26 140
4209.41 146
4209.55 149
4209.70 148
4209.85 145
4210.00 139
4210.15 135
4210.30 133
4210.45 135
4210.60 143
4210.75 155
4210.89 170
4211.04 184
4211.19 197
4211.34 208
4211.49 215
4211.64 221
4211.79 227
4211.94 233
4212.08 241
4212.23 249
4212.38 255
4212.53 259
4212.68 257
4212.83 250
4212.98 236
4213.13 217
4213.28 196
4213.42 176
4213.57 158
4213.72 145
4213.87 137
4214.02 134
4214.17 133
4214.32 134
4214.47 136
4214.62 137
4214.76 137
4214.91 136
4215.06 134
4215.21 133
4215.36 133
4215.51 133
4215.66 134
4215.81 136
4215.96 138
4216.10 139
4216.25 140
4216.40 139
4216.55 137
4216.70 134
4216.85 131
4217.00 128
4217.15 126
4217.30 124
4217.44 122
4217.59 121
4217.74 119
4217.89 117
4218.04 114
4218.19 111
4218.34 107
4218.49 104
4218.64 101
4218.78 98
4218.93 96
4219.08 95
4219.23 95
4219.38 96
4219.53 98
4219.68 101
4219.83 104
4219.98 107
4220.13 108
4220.27 108
4220.42 105
4220.57 101
4220.72 96
4220.87 90
4221.02 84
4221.17 79
4221.32 75
4221.47 73
4221.62 71
4221.76 71
4221.91 71
4222.06 72
4222.21 74
4222.36 76
4222.51 79
4222.66 81
4222.81 82
4222.96 82
4223.11 81
4223.25 79
4223.40 75
4223.55 70
4223.70 65
4223.85 61
4224.00 59
4224.15 59
4224.30 62
4224.45 68
4224.60 74
4224.74 81
4224.89 88
4225.04 93
4225.19 96
4225.34 97
4225.49 95
4225.64 92
4225.79 89
4225.94 85
4226.09 82
4226.24 81
4226.38 82
4226.53 85
4226.68 90
4226.83 96
4226.98 103
4227.13 108
4227.28 112
4227.43 114
4227.58 114
4227.73 113
4227.88 110
4228.02 106
4228.17 103
4228.32 98
4228.47 94
4228.62 89
4228.77 83
4228.92 77
4229.07 71
4229.22 66
4229.37 61
4229.52 57
4229.67 52
4229.81 48
4229.96 42
4230.11 35
4230.26 27
4230.41 19
4230.56 12
4230.71 8
4230.86 6
4231.01 8
4231.16 14
4231.31 21
4231.46 30
4231.60 40
4231.75 48
4231.90 56
4232.05 62
4232.20 68
4232.35 72
4232.50 75
4232.65 76
4232.80 76
4232.95 73
4233.10 69
4233.25 65
4233.39 60
4233.54 57
4233.69 55
4233.84 55
4233.99 55
4234.14 56
4234.29 57
4234.44 55
4234.59 51
4234.74 45
4234.89 37
4235.04 28
4235.19 19
4235.33 11
4235.48 5
4235.63 2
4235.78 0
4235.93 0
4236.08 0
4236.23 0
4236.38 0
4236.53 0
4236.68 0
4236.83 0
4236.98 0
4237.13 13
4237.27 28
4237.42 42
4237.57 54
4237.72 63
4237.87 67
4238.02 69
4238.17 69
4238.32 68
4238.47 67
4238.62 67
4238.77 67
4238.92 67
4239.07 67
4239.22 66
4239.36 64
4239.51 63
4239.66 61
4239.81 61
4239.96 62
4240.11 66
4240.26 72
4240.41 82
4240.56 94
4240.71 108
4240.86 123
4241.01 137
4241.16 148
4241.31 157
4241.46 160
4241.60 159
4241.75 152
4241.90 142
4242.05 129
4242.20 116
4242.35 104
4242.50 95
4242.65 90
4242.80 89
4242.95 91
4243.10 96
4243.25 101
4243.40 104
4243.55 104
4243.70 101
4243.85 96
4243.99 89
4244.14 81
4244.29 74
4244.44 68
4244.59 63
4244.74 58
4244.89 54
4245.04 50
4245.19 46
4245.34 41
4245.49 36
4245.64 31
4245.79 27
4245.94 23
4246.09 20
4246.24 19
4246.39 22
4246.54 27
4246.68 35
4246.83 45
4246.98 58
4247.13 70
4247.28 81
4247.43 89
4247.58 94
4247.73 95
4247.88 93
4248.03 88
4248.18 80
4248.33 72
4248.48 64
4248.63 58
4248.78 54
4248.93 51
4249.08 50
4249.23 50
4249.37 50
4249.52 50
4249.67 49
4249.82 49
4249.97 49
4250.12 50
4250.27 53
4250.42 58
4250.57 64
4250.72 71
4250.87 77
4251.02 83
4251.17 87
4251.32 90
4251.47 93
4251.62 97
4251.77 101
4251.92 105
4252.07 108
4252.22 110
4252.37 109
4252.51 106
4252.66 102
4252.81 96
4252.96 91
4253.11 87
4253.26 85
4253.41 85
4253.56 85
4253.71 85
4253.86 84
4254.01 80
4254.16 74
4254.31 68
4254.46 63
4254.61 60
4254.76 59
4254.91 61
4255.06 63
4255.21 64
4255.36 63
4255.51 58
4255.66 50
4255.81 40
4255.96 31
4256.10 24
4256.25 21
4256.40 23
4256.55 28
4256.70 36
4256.85 44
4257.00 50
4257.15 54
4257.30 54
4257.45 52
4257.60 49
4257.75 46
4257.90 45
4258.05 48
4258.20 52
4258.35 59
4258.50 66
4258.65 72
4258.80 74
4258.95 73
4259.10 70
4259.25 64
4259.40 57
4259.55 50
4259.70 44
4259.85 39
4260.00 37
4260.15 36
4260.29 36
4260.44 36
4260.59 35
4260.74 35
4260.89 33
4261.04 32
4261.19 31
4261.34 32
4261.49 36
4261.64 44
4261.79 53
4261.94 64
4262.09 76
4262.24 86
4262.39 94
4262.54 100
4262.69 103
4262.84 106
4262.99 108
4263.14 112
4263.29 116
4263.44 120
4263.59 125
4263.74 129
4263.89 130
4264.04 130
4264.19 127
4264.34 122
4264.49 115
4264.64 107
4264.79 99
4264.94 92
4265.09 87
4265.24 85
4265.39 85
4265.54 88
4265.69 94
4265.83 100
4265.98 107
4266.13 112
4266.28 115
4266.43 117
4266.58 117
4266.73 116
4266.88 115
4267.03 115
4267.18 116
4267.33 119
4267.48 123
4267.63 128
4267.78 135
4267.93 142
4268.08 151
4268.23 161
4268.38 172
4268.53 183
4268.68 191
4268.83 196
4268.98 198
4269.13 196
4269.28 192
4269.43 186
4269.58 182
4269.73 180
4269.88 180
4270.03 183
4270.18 186
4270.33 190
4270.48 192
4270.63 191
4270.78 187
4270.93 181
4271.08 173
4271.23 165
4271.38 158
4271.53 154
4271.68 154
4271.83 159
4271.98 168
4272.13 178
4272.28 188
4272.43 196
4272.58 201
4272.73 201
4272.88 197
4273.03 189
4273.18 180
4273.33 169
4273.48 158
4273.63 148
4273.78 138
4273.93 128
4274.08 121
4274.23 115
4274.38 112
4274.53 114
4274.68 119
4274.83 129
4274.98 142
4275.13 157
4275.28 172
4275.43 187
4275.58 201
4275.73 212
4275.88 221
4276.03 226
4276.18 226
4276.33 220
4276.48 210
4276.63 194
4276.78 174
4276.93 154
4277.08 136
4277.23 122
4277.38 115
4277.53 115
4277.68 122
4277.83 133
4277.98 146
4278.13 157
4278.28 166
4278.43 171
4278.58 173
4278.73 173
4278.88 172
4279.03 172
4279.18 175
4279.33 180
4279.48 187
4279.63 195
4279.78 205
4279.93 213
4280.08 221
4280.23 228
4280.38 234
4280.53 240
4280.68 246
4280.83 253
4280.98 262
4281.13 271
4281.28 283
4281.43 296
4281.58 312
4281.73 331
4281.88 352
4282.03 375
4282.18 399
4282.33 424
4282.48 448
4282.63 472
4282.78 495
4282.93 517
4283.08 539
4283.23 562
4283.38 584
4283.53 608
4283.68 631
4283.83 655
4283.98 679
4284.13 704
4284.28 728
4284.43 751
4284.58 771
4284.73 787
4284.88 798
4285.03 804
4285.18 805
4285.33 802
4285.48 798
4285.63 793
4285.78 790
4285.93 789
4286.08 789
4286.23 791
4286.38 794
4286.53 795
4286.68 795
4286.83 794
4286.98 791
4287.13 787
4287.28 782
4287.43 776
4287.58 769
4287.73 761
4287.88 754
4288.03 748
4288.18 744
4288.33 742
4288.48 743
4288.63 747
4288.78 752
4288.93 760
4289.08 767
4289.23 773
4289.38 777
4289.53 777
4289.68 774
4289.83 766
4289.98 754
4290.13 739
4290.28 721
4290.43 702
4290.58 683
4290.73 664
4290.88 648
4291.04 633
4291.19 619
4291.34 606
4291.49 593
4291.64 580
4291.79 564
4291.94 548
4292.09 531
4292.24 514
4292.39 496
4292.54 480
4292.69 464
4292.84 450
4292.99 437
4293.14 426
4293.29 416
4293.44 407
4293.59 401
4293.74 395
4293.89 390
4294.04 386
4294.19 382
4294.34 379
4294.49 376
4294.64 374
4294.79 374
4294.94 375
4295.09 379
4295.24 385
4295.39 391
4295.54 399
4295.69 405
4295.84 409
4295.99 411
4296.14 409
4296.29 406
4296.44 401
4296.60 394
4296.75 387
4296.90 381
4297.05 375
4297.20 371
4297.35 368
4297.50 366
4297.65 367
4297.80 368
4297.95 371
4298.10 374
4298.25 377
4298.40 381
4298.55 384
4298.70 388
4298.85 391
4299.00 393
4299.15 393
4299.30 391
4299.45 385
4299.60 375
4299.75 361
4299.90 345
4300.05 329
4300.20 313
4300.35 301
4300.50 294
4300.65 292
4300.81 294
4300.96 299
4301.11 306
4301.26 313
4301.41 319
4301.56 323
4301.71 325
4301.86 325
4302.01 323
4302.16 319
4302.31 313
4302.46 305
4302.61 295
4302.76 283
4302.91 272
4303.06 261
4303.21 252
4303.36 246
4303.51 243
4303.66 244
4303.81 247
4303.96 253
4304.11 259
4304.26 264
4304.42 268
4304.57 270
4304.72 269
4304.87 265
4305.02 260
4305.17 253
4305.32 247
4305.47 240
4305.62 235
4305.77 230
4305.92 225
4306.07 220
4306.22 216
4306.37 212
4306.52 208
4306.67 204
4306.82 201
4306.97 197
4307.12 194
4307.27 193
4307.42 192
4307.58 194
4307.73 197
4307.88 201
4308.03 206
4308.18 209
4308.33 210
4308.48 207
4308.63 200
4308.78 188
4308.93 174
4309.08 158
4309.23 143
4309.38 131
4309.53 122
4309.68 117
4309.83 115
4309.98 117
4310.13 122
4310.29 129
4310.44 139
4310.59 150
4310.74 162
4310.89 173
4311.04 180
4311.19 182
4311.34 180
4311.49 171
4311.64 159
4311.79 143
4311.94 126
4312.09 108
4312.24 92
4312.39 78
4312.54 66
4312.69 58
4312.84 54
4313.00 53
4313.15 55
4313.30 59
4313.45 63
4313.60 67
4313.75 69
4313.90 69
4314.05 67
4314.20 62
4314.35 56
4314.50 50
4314.65 44
4314.80 41
4314.95 40
4315.10 43
4315.26 48
4315.41 56
4315.56 65
4315.71 73
4315.86 80
4316.01 84
4316.16 86
4316.31 84
4316.46 80
4316.61 75
4316.76 69
4316.91 64
4317.06 61
4317.21 59
4317.36 60
4317.51 64
4317.67 69
4317.82 75
4317.97 82
4318.12 87
4318.27 91
4318.42 93
4318.57 93
4318.72 91
4318.87 87
4319.02 82
4319.17 76
4319.32 70
4319.47 63
4319.62 56
4319.78 49
4319.93 42
4320.08 36
4320.23 31
4320.38 29
4320.53 27
4320.68 27
4320.83 26
4320.98 23
4321.13 18
4321.28 12
4321.43 6
4321.58 1
4321.74 0
4321.89 3
4322.04 10
4322.19 20
4322.34 31
4322.49 40
4322.64 44
4322.79 45
4322.94 41
4323.09 34
4323.24 25
4323.39 17
4323.54 10
4323.70 5
4323.85 2
4324.00 0
4324.15 0
4324.30 0
4324.45 0
4324.60 0
4324.75 0
4324.90 0
4325.05 0
4325.20 0
4325.35 1
4325.51 2
4325.66 2
4325.81 2
4325.96 1
4326.11 0
4326.26 0
4326.41 0
4326.56 0
4326.71 3
4326.86 7
4327.01 12
4327.16 18
4327.32 25
4327.47 30
4327.62 34
4327.77 37
4327.92 38
4328.07 37
4328.22 34
4328.37 31
4328.52 27
4328.67 25
4328.82 26
4328.97 30
4329.13 37
4329.28 46
4329.43 55
4329.58 62
4329.73 66
4329.88 65
4330.03 61
4330.18 55
4330.33 48
4330.48 42
4330.63 38
4330.79 36
4330.94 36
4331.09 38
4331.24 40
4331.39 43
4331.54 46
4331.69 49
4331.84 52
4331.99 55
4332.14 56
4332.29 56
4332.45 53
4332.60 47
4332.75 39
4332.90 30
4333.05 23
4333.20 17
4333.35 14
4333.50 14
4333.65 15
4333.80 17
4333.96 19
4334.11 21
4334.26 22
4334.41 25
4334.56 28
4334.71 32
4334.86 37
4335.01 41
4335.16 43
4335.31 42
4335.47 40
4335.62 37
4335.77 34
4335.92 33
4336.07 36
4336.22 41
4336.37 50
4336.52 61
4336.67 73
4336.82 84
4336.98 93
4337.13 101
4337.28 106
4337.43 109
4337.58 111
4337.73 112
4337.88 114
4338.03 115
4338.18 117
4338.33 117
4338.49 115
4338.64 112
4338.79 106
4338.94 99
4339.09 91
4339.24 84
4339.39 77
4339.54 70
4339.69 64
4339.85 56
4340.00 48
4340.15 38
4340.30 29
4340.45 19
4340.60 12
4340.75 7
4340.90 4
4341.05 3
4341.21 2
4341.36 2
4341.51 1
4341.66 0
4341.81 0
4341.96 0
4342.11 0
4342.26 0
4342.41 0
4342.57 0
4342.72 4
4342.87 13
4343.02 22
4343.17 31
4343.32 40
4343.47 48
4343.62 53
4343.77 56
4343.93 57
4344.08 55
4344.23 54
4344.38 52
4344.53 53
4344.68 56
4344.83 62
4344.98 70
4345.13 78
4345.29 85
4345.44 90
4345.59 93
4345.74 93
4345.89 92
4346.04 89
4346.19 86
4346.34 82
4346.50 77
4346.65 71
4346.80 65
4346.95 58
4347.10 53
4347.25 49
4347.40 49
4347.55 52
4347.70 58
4347.86 65
4348.01 73
4348.16 80
4348.31 85
4348.46 86
4348.61 85
4348.76 80
4348.91 75
4349.07 68
4349.22 63
4349.37 60
4349.52 60
4349.67 64
4349.82 71
4349.97 79
4350.12 86
4350.28 91
4350.43 92
4350.58 88
4350.73 81
4350.88 71
4351.03 60
4351.18 50
4351.33 42
4351.49 36
4351.64 33
4351.79 33
4351.94 33
4352.09 34
4352.24 34
4352.39 34
4352.54 33
4352.70 32
4352.85 31
4353.00 30
4353.15 30
4353.30 31
4353.45 34
4353.60 38
4353.76 43
4353.91 49
4354.06 55
4354.21 60
4354.36 63
4354.51 65
4354.66 65
4354.81 64
4354.97 61
4355.12 58
4355.27 52
4355.42 45
4355.57 37
4355.72 28
4355.87 21
4356.03 15
4356.18 14
4356.33 17
4356.48 24
4356.63 33
4356.78 43
4356.93 53
4357.09 61
4357.24 66
4357.39 70
4357.54 73
4357.69 76
4357.84 81
4357.99 87
4358.14 96
4358.30 106
4358.45 118
4358.60 130
4358.75 143
4358.90 154
4359.05 164
4359.20 171
4359.36 175
4359.51 175
4359.66 172
4359.81 167
4359.96 161
4360.11 154
4360.26 147
4360.42 142
4360.57 137
4360.72 133
4360.87 129
4361.02 125
4361.17 120
4361.32 116
4361.48 112
4361.63 109
4361.78 108
4361.93 108
4362.08 110
4362.23 113
4362.38 116
4362.54 117
4362.69 117
4362.84 114
4362.99 110
4363.14 105
4363.29 100
4363.45 94
4363.60 87
4363.75 80
4363.90 72
4364.05 65
4364.20 59
4364.35 54
4364.51 53
4364.66 54
4364.81 57
4364.96 62
4365.11 66
4365.26 68
4365.41 68
4365.57 64
4365.72 59
4365.87 53
4366.02 46
4366.17 42
4366.32 39
4366.48 40
4366.63 44
4366.78 51
4366.93 59
4367.08 67
4367.23 74
4367.38 77
4367.54 77
4367.69 73
4367.84 68
4367.99 62
4368.14 58
4368.29 57
4368.45 59
4368.60 64
4368.75 69
4368.90 72
4369.05 72
4369.20 69
4369.36 62
4369.51 53
4369.66 44
4369.81 36
4369.96 32
4370.11 31
4370.26 33
4370.42 36
4370.57 40
4370.72 45
4370.87 48
4371.02 52
4371.17 55
4371.33 58
4371.48 60
4371.63 61
4371.78 60
4371.93 58
4372.08 55
4372.24 51
4372.39 47
4372.54 46
4372.69 48
4372.84 51
4372.99 56
4373.15 62
4373.30 67
4373.45 71
4373.60 72
4373.75 71
4373.90 68
4374.06 63
4374.21 56
4374.36 48
4374.51 40
4374.66 31
4374.81 22
4374.97 13
4375.12 4
4375.27 0
4375.42 0
4375.57 0
4375.72 0
4375.88 0
4376.03 0
4376.18 0
4376.33 0
4376.48 9
4376.63 22
4376.79 33
4376.94 40
4377.09 44
4377.24 44
4377.39 41
4377.54 36
4377.70 31
4377.85 25
4378.00 19
4378.15 12
4378.30 6
4378.46 0
4378.61 0
4378.76 0
4378.91 0
4379.06 0
4379.21 0
4379.37 0
4379.52 0
4379.67 4
4379.82 9
4379.97 12
4380.12 14
4380.28 16
4380.43 16
4380.58 16
4380.73 14
4380.88 11
4381.04 5
4381.19 0
4381.34 0
4381.49 0
4381.64 0
4381.79 0
4381.95 9
4382.10 26
4382.25 46
4382.40 65
4382.55 82
4382.71 95
4382.86 105
4383.01 112
4383.16 117
4383.31 120
4383.46 123
4383.62 125
4383.77 124
4383.92 120
4384.07 113
4384.22 103
4384.38 92
4384.53 80
4384.68 68
4384.83 59
4384.98 53
4385.13 48
4385.29 45
4385.44 43
4385.59 42
4385.74 41
4385.89 42
4386.05 45
4386.20 49
4386.35 56
4386.50 65
4386.65 74
4386.81 84
4386.96 93
4387.11 100
4387.26 107
4387.41 112
4387.56 118
4387.72 125
4387.87 132
4388.02 140
4388.17 148
4388.32 154
4388.48 158
4388.63 160
4388.78 160
4388.93 159
4389.08 158
4389.24 156
4389.39 155
4389.54 154
4389.69 151
4389.84 148
4390.00 144
4390.15 139
4390.30 135
4390.45 131
4390.60 128
4390.76 125
4390.91 123
4391.06 121
4391.21 118
4391.36 114
4391.52 108
4391.67 100
4391.82 91
4391.97 81
4392.12 71
4392.28 62
4392.43 53
4392.58 47
4392.73 44
4392.88 45
4393.04 47
4393.19 52
4393.34 57
4393.49 62
4393.64 65
4393.80 67
4393.95 67
4394.10 67
4394.25 67
4394.40 68
4394.56 70
4394.71 73
4394.86 77
4395.01 82
4395.16 87
4395.32 91
4395.47 95
4395.62 98
4395.77 100
4395.92 101
4396.08 100
4396.23 99
4396.38 98
4396.53 98
4396.68 100
4396.84 104
4396.99 109
4397.14 115
4397.29 122
4397.44 127
4397.60 129
4397.75 129
4397.90 125
4398.05 118
4398.20 107
4398.36 94
4398.51 80
4398.66 66
4398.81 53
4398.97 43
4399.12 36
4399.27 34
4399.42 38
4399.57 46
4399.73 59
4399.88 73
4400.03 88
4400.18 100
4400.33 109
4400.49 113
4400.64 113
4400.79 109
4400.94 104
4401.09 97
4401.25 89
4401.40 82
4401.55 74
4401.70 65
4401.86 55
4402.01 45
4402.16 34
4402.31 23
4402.46 15
4402.62 9
4402.77 7
4402.92 8
4403.07 13
4403.22 20
4403.38 27
4403.53 35
4403.68 41
4403.83 45
4403.99 48
4404.14 50
4404.29 53
4404.44 57
4404.59 63
4404.75 71
4404.90 80
4405.05 90
4405.20 100
4405.36 109
4405.51 117
4405.66 123
4405.81 126
4405.96 127
4406.12 125
4406.27 120
4406.42 114
4406.57 106
4406.73 97
4406.88 89
4407.03 83
4407.18 78
4407.33 77
4407.49 77
4407.64 79
4407.79 83
4407.94 86
4408.10 89
4408.25 92
4408.40 96
4408.55 100
4408.70 107
4408.86 115
4409.01 123
4409.16 131
4409.31 136
4409.47 139
4409.62 136
4409.77 131
4409.92 122
4410.08 113
4410.23 103
4410.38 94
4410.53 86
4410.68 80
4410.84 76
4410.99 73
4411.14 72
4411.29 73
4411.45 75
4411.60 80
4411.75 86
4411.90 94
4412.06 102
4412.21 110
4412.36 118
4412.51 125
4412.66 131
4412.82 137
4412.97 142
4413.12 147
4413.27 152
4413.43 155
4413.58 157
4413.73 157
4413.88 155
4414.04 150
4414.19 144
4414.34 137
4414.49 128
4414.65 120
4414.80 111
4414.95 102
4415.10 94
4415.26 87
4415.41 82
4415.56 79
4415.71 76
4415.86 73
4416.02 69
4416.17 64
4416.32 58
4416.47 52
4416.63 49
4416.78 50
4416.93 56
4417.08 66
4417.24 79
4417.39 92
4417.54 104
4417.69 112
4417.85 117
4418.00 117
4418.15 114
4418.30 108
4418.46 99
4418.61 89
4418.76 79
4418.91 69
4419.07 61
4419.22 56
4419.37 54
4419.52 55
4419.68 59
4419.83 64
4419.98 70
4420.13 75
4420.29 80
4420.44 83
4420.59 84
4420.74 84
4420.90 82
4421.05 77
4421.20 69
4421.35 60
4421.50 50
4421.66 40
4421.81 30
4421.96 23
4422.11 19
4422.27 19
4422.42 24
4422.57 32
4422.73 43
4422.88 56
4423.03 69
4423.18 81
4423.34 90
4423.49 97
4423.64 99
4423.79 98
4423.95 95
4424.10 89
4424.25 83
4424.40 78
4424.56 73
4424.71 70
4424.86 69
4425.01 70
4425.17 70
4425.32 71
4425.47 71
4425.62 70
4425.78 68
4425.93 63
4426.08 58
4426.23 52
4426.39 46
4426.54 41
4426.69 37
4426.84 35
4427.00 35
4427.15 38
4427.30 44
4427.45 52
4427.61 60
4427.76 70
4427.91 78
4428.06 84
4428.22 88
4428.37 89
4428.52 87
4428.68 83
4428.83 79
4428.98 75
4429.13 73
4429.29 73
4429.44 73
4429.59 73
4429.74 72
4429.90 69
4430.05 63
4430.20 55
4430.35 46
4430.51 39
4430.66 33
4430.81 30
4430.96 30
4431.12 32
4431.27 34
4431.42 37
4431.58 38
4431.73 39
4431.88 39
4432.03 40
4432.19 42
4432.34 44
4432.49 46
4432.64 48
4432.80 50
4432.95 49
4433.10 48
4433.25 46
4433.41 44
4433.56 42
4433.71 42
4433.87 43
4434.02 44
4434.17 45
4434.32 44
4434.48 42
4434.63 38
4434.78 33
4434.93 28
4435.09 23
4435.24 22
4435.39 24
4435.55 28
4435.70 34
4435.85 40
4436.00 44
4436.16 45
4436.31 42
4436.46 37
4436.61 30
4436.77 22
4436.92 15
4437.07 9
4437.23 4
4437.38 1
4437.53 0
4437.68 0
4437.84 0
4437.99 0
4438.14 0
4438.30 1
4438.45 2
4438.60 2
4438.75 1
4438.91 0
4439.06 0
4439.21 0
4439.36 1
4439.52 4
4439.67 9
4439.82 14
4439.98 19
4440.13 23
4440.28 25
4440.43 27
4440.59 29
4440.74 31
4440.89 34
4441.05 37
4441.20 39
4441.35 42
4441.50 43
4441.66 43
4441.81 44
4441.96 44
4442.12 45
4442.27 46
4442.42 48
4442.57 50
4442.73 52
4442.88 54
4443.03 55
4443.19 57
4443.34 58
4443.49 60
4443.64 63
4443.80 66
4443.95 70
4444.10 75
4444.26 80
4444.41 84
4444.56 88
4444.71 91
4444.87 93
4445.02 93
4445.17 91
4445.33 88
4445.48 84
4445.63 80
4445.78 76
4445.94 73
4446.09 69
4446.24 66
4446.40 61
4446.55 56
4446.70 50
4446.85 45
4447.01 41
4447.16 39
4447.31 41
4447.47 46
4447.62 54
4447.77 63
4447.93 72
4448.08 80
4448.23 85
4448.38 89
4448.54 90
4448.69 92
4448.84 95
4449.00 99
4449.15 107
4449.30 116
4449.46 126
4449.61 135
4449.76 142
4449.91 146
4450.07 148
4450.22 146
4450.37 143
4450.53 138
4450.68 133
4450.83 126
4450.98 120
4451.14 115
4451.29 110
4451.44 107
4451.60 106
4451.75 105
4451.90 104
4452.06 102
4452.21 97
4452.36 90
4452.52 80
4452.67 69
4452.82 56
4452.97 44
4453.13 34
4453.28 25
4453.43 19
4453.59 14
4453.74 11
4453.89 8
4454.05 7
4454.20 6
4454.35 6
4454.50 8
4454.66 11
4454.81 16
4454.96 23
4455.12 33
4455.27 43
4455.42 55
4455.58 67
4455.73 80
4455.88 91
4456.04 100
4456.19 106
4456.34 108
4456.49 107
4456.65 101
4456.80 92
4456.95 82
4457.11 70
4457.26 61
4457.41 54
4457.57 50
4457.72 50
4457.87 53
4458.03 58
4458.18 63
4458.33 68
4458.49 72
4458.64 75
4458.79 77
4458.94 78
4459.10 79
4459.25 80
4459.40 80
4459.56 80
4459.71 78
4459.86 75
4460.02 70
4460.17 64
4460.32 58
4460.48 51
4460.63 47
4460.78 45
4460.94 46
4461.09 49
4461.24 55
4461.40 63
4461.55 72
4461.70 82
4461.85 93
4462.01 103
4462.16 113
4462.31 121
4462.47 126
4462.62 127
4462.77 124
4462.93 117
4463.08 108
4463.23 97
4463.39 87
4463.54 79
4463.69 73
4463.85 69
4464.00 67
4464.15 66
4464.31 66
4464.46 66
4464.61 65
4464.77 64
4464.92 63
4465.07 62
4465.23 60
4465.38 58
4465.53 56
4465.69 53
4465.84 49
4465.99 46
4466.14 42
4466.30 40
4466.45 39
4466.60 40
4466.76 43
4466.91 47
4467.06 51
4467.22 54
4467.37 55
4467.52 52
4467.68 47
4467.83 39
4467.98 31
4468.14 22
4468.29 16
4468.44 12
4468.60 12
4468.75 16
4468.90 22
4469.06 30
4469.21 37
4469.36 42
4469.52 43
4469.67 40
4469.82 33
4469.98 23
4470.13 14
4470.28 7
4470.44 3
4470.59 4
4470.74 9
4470.90 17
4471.05 26
4471.20 35
4471.36 43
4471.51 49
4471.66 53
4471.82 57
4471.97 61
4472.12 65
4472.28 71
4472.43 79
4472.58 87
4472.74 95
4472.89 103
4473.04 107
4473.20 109
4473.35 108
4473.50 105
4473.66 99
4473.81 93
4473.96 86
4474.12 79
4474.27 71
4474.42 64
4474.58 56
4474.73 49
4474.89 43
4475.04 37
4475.19 33
4475.35 31
4475.50 28
4475.65 26
4475.81 23
4475.96 18
4476.11 13
4476.27 8
4476.42 4
4476.57 4
4476.73 6
4476.88 11
4477.03 18
4477.19 26
4477.34 31
4477.49 34
4477.65 33
4477.80 28
4477.95 19
4478.11 9
4478.26 0
4478.41 0
4478.57 0
4478.72 0
4478.87 0
4479.03 0
4479.18 3
4479.34 9
4479.49 14
4479.64 15
4479.80 14
4479.95 10
4480.10 4
4480.26 0
4480.41 0
4480.56 0
4480.72 0
4480.87 0
4481.02 5
4481.18 16
4481.33 28
4481.48 40
4481.64 49
4481.79 56
4481.94 59
4482.10 60
4482.25 57
4482.41 54
4482.56 51
4482.71 48
4482.87 47
4483.02 48
4483.17 50
4483.33 53
4483.48 55
4483.63 55
4483.79 53
4483.94 48
4484.09 42
4484.25 34
4484.40 27
4484.56 22
4484.71 20
4484.86 21
4485.02 26
4485.17 33
4485.32 42
4485.48 50
4485.63 57
4485.78 63
4485.94 67
4486.09 69
4486.24 70
4486.40 72
4486.55 74
4486.71 76
4486.86 77
4487.01 76
4487.17 72
4487.32 65
4487.47 55
4487.63 43
4487.78 32
4487.93 23
4488.09 18
4488.24 18
4488.40 22
4488.55 31
4488.70 43
4488.86 57
4489.01 72
4489.16 87
4489.32 103
4489.47 117
4489.62 129
4489.78 138
4489.93 145
4490.09 148
4490.24 150
4490.39 152
4490.55 154
4490.70 158
4490.85 165
4491.01 173
4491.16 182
4491.32 190
4491.47 195
4491.62 197
4491.78 195
4491.93 189
4492.08 180
4492.24 168
4492.39 154
4492.54 141
4492.70 128
4492.85 118
4493.01 111
4493.16 108
4493.31 109
4493.47 112
4493.62 117
4493.77 122
4493.93 127
4494.08 131
4494.24 133
4494.39 135
4494.54 136
4494.70 136
4494.85 135
4495.00 132
4495.16 128
4495.31 122
4495.47 114
4495.62 106
4495.77 99
4495.93 93
4496.08 90
4496.23 90
4496.39 93
4496.54 98
4496.70 105
4496.85 113
4497.00 119
4497.16 125
4497.31 129
4497.46 132
4497.62 133
4497.77 134
4497.93 136
4498.08 138
4498.23 143
4498.39 149
4498.54 156
4498.70 165
4498.85 175
4499.00 185
4499.16 194
4499.31 202
4499.46 208
4499.62 210
4499.77 208
4499.93 201
4500.08 190
4500.23 175
4500.39 160
4500.54 145
4500.70 134
4500.85 127
4501.00 125
4501.16 126
4501.31 131
4501.46 136
4501.62 142
4501.77 148
4501.93 154
4502.08 160
4502.23 166
4502.39 170
4502.54 173
4502.70 175
4502.85 173
4503.00 170
4503.16 164
4503.31 158
4503.47 152
4503.62 148
4503.77 146
4503.93 146
4504.08 149
4504.23 153
4504.39 160
4504.54 169
4504.70 179
4504.85 191
4505.00 205
4505.16 219
4505.31 233
4505.47 247
4505.62 259
4505.77 269
4505.93 277
4506.08 284
4506.24 289
4506.39 293
4506.54 296
4506.70 299
4506.85 300
4507.01 300
4507.16 297
4507.31 293
4507.47 286
4507.62 278
4507.78 269
4507.93 259
4508.08 251
4508.24 244
4508.39 240
4508.55 240
4508.70 244
4508.85 251
4509.01 261
4509.16 272
4509.32 282
4509.47 290
4509.62 296
4509.78 299
4509.93 299
4510.09 296
4510.24 292
4510.39 285
4510.55 278
4510.70 269
4510.86 259
4511.01 248
4511.16 236
4511.32 223
4511.47 210
4511.63 198
4511.78 188
4511.93 180
4512.09 174
4512.24 170
4512.40 168
4512.55 166
4512.70 164
4512.86 163
4513.01 163
4513.17 163
4513.32 165
4513.47 167
4513.63 169
4513.78 170
4513.94 168
4514.09 164
4514.24 158
4514.40 150
4514.55 142
4514.71 134
4514.86 128
4515.01 123
4515.17 121
4515.32 121
4515.48 121
4515.63 122
4515.79 125
4515.94 128
4516.09 133
4516.25 139
4516.40 148
4516.56 157
4516.71 166
4516.86 173
4517.02 177
4517.17 177
4517.33 173
4517.48 166
4517.64 159
4517.79 152
4517.94 148
4518.10 147
4518.25 149
4518.41 152
4518.56 156
4518.71 159
4518.87 160
4519.02 160
4519.18 159
4519.33 156
4519.48 152
4519.64 149
4519.79 145
4519.95 143
4520.10 142
4520.26 143
4520.41 146
4520.56 151
4520.72 157
4520.87 163
4521.03 168
4521.18 173
4521.34 176
4521.49 179
4521.64 180
4521.80 182
4521.95 182
4522.11 182
4522.26 182
4522.41 180
4522.57 177
4522.72 173
4522.88 167
4523.03 160
4523.19 151
4523.34 141
4523.49 130
4523.65 119
4523.80 109
4523.96 101
4524.11 97
4524.27 97
4524.42 101
4524.57 108
4524.73 117
4524.88 126
4525.04 134
4525.19 139
4525.35 142
4525.50 143
4525.65 141
4525.81 139
4525.96 136
4526.12 134
4526.27 131
4526.43 129
4526.58 126
4526.73 121
4526.89 115
4527.04 106
4527.20 97
4527.35 86
4527.51 77
4527.66 70
4527.81 66
4527.97 65
4528.12 67
4528.28 71
4528.43 75
4528.59 78
4528.74 81
4528.89 84
4529.05 86
4529.20 88
4529.36 93
4529.51 99
4529.67 107
4529.82 115
4529.97 123
4530.13 128
4530.28 131
4530.44 130
4530.59 126
4530.75 120
4530.90 114
4531.06 111
4531.21 111
4531.36 116
4531.52 124
4531.67 135
4531.83 147
4531.98 159
4532.14 168
4532.29 174
4532.44 176
4532.60 176
4532.75 174
4532.91 170
4533.06 166
4533.22 162
4533.37 157
4533.53 153
4533.68 148
4533.83 144
4533.99 138
4534.14 133
4534.30 128
4534.45 123
4534.61 119
4534.76 117
4534.92 116
4535.07 117
4535.22 119
4535.38 122
4535.53 124
4535.69 126
4535.84 125
4536.00 121
4536.15 114
4536.31 104
4536.46 90
4536.61 74
4536.77 58
4536.92 45
4537.08 37
4537.23 33
4537.39 35
4537.54 40
4537.70 47
4537.85 54
4538.00 59
4538.16 62
4538.31 61
4538.47 57
4538.62 51
4538.78 42
4538.93 34
4539.09 26
4539.24 20
4539.40 16
4539.55 16
4539.70 19
4539.86 23
4540.01 28
4540.17 34
4540.32 39
4540.48 44
4540.63 50
4540.79 58
4540.94 68
4541.10 81
4541.25 95
4541.40 110
4541.56 125
4541.71 137
4541.87 147
4542.02 153
4542.18 155
4542.33 155
4542.49 152
4542.64 149
4542.80 145
4542.95 144
4543.10 144
4543.26 147
4543.41 153
4543.57 159
4543.72 164
4543.88 169
4544.03 172
4544.19 173
4544.34 172
4544.50 169
4544.65 166
4544.80 162
4544.96 158
4545.11 154
4545.27 151
4545.42 149
4545.58 147
4545.73 145
4545.89 145
4546.04 145
4546.20 145
4546.35 146
4546.51 145
4546.66 143
4546.82 140
4546.97 136
4547.12 132
4547.28 127
4547.43 123
4547.59 120
4547.74 117
4547.90 114
4548.05 110
4548.21 106
4548.36 102
4548.52 97
4548.67 93
4548.83 90
4548.98 87
4549.13 84
4549.29 82
4549.44 80
4549.60 78
4549.75 76
4549.91 73
4550.06 69
4550.22 65
4550.37 60
4550.53 55
4550.68 50
4550.84 44
4550.99 38
4551.15 33
4551.30 29
4551.46 26
4551.61 23
4551.76 21
4551.92 20
4552.07 17
4552.23 14
4552.38 11
4552.54 9
4552.69 9
4552.85 11
4553.00 15
4553.16 22
4553.31 31
4553.47 40
4553.62 48
4553.78 56
4553.93 64
4554.09 69
4554.24 74
4554.40 77
4554.55 77
4554.71 74
4554.86 69
4555.01 62
4555.17 54
4555.32 46
4555.48 38
4555.63 33
4555.79 29
4555.94 27
4556.10 26
4556.25 26
4556.41 25
4556.56 22
4556.72 19
4556.87 15
4557.03 10
4557.18 5
4557.34 1
4557.49 0
4557.65 0
4557.80 0
4557.96 0
4558.11 0
4558.27 1
4558.42 2
4558.58 2
4558.73 1
4558.89 0
4559.04 0
4559.19 0
4559.35 1
4559.50 4
4559.66 8
4559.81 11
4559.97 14
4560.12 15
4560.28 16
4560.43 16
4560.59 17
4560.74 20
4560.90 24
4561.05 31
4561.21 38
4561.36 45
4561.52 52
4561.67 57
4561.83 60
4561.98 60
4562.14 58
4562.29 54
4562.45 50
4562.60 45
4562.76 42
4562.91 40
4563.07 41
4563.22 43
4563.38 47
4563.53 52
4563.69 56
4563.84 59
4564.00 61
4564.15 62
4564.31 61
4564.46 59
4564.62 58
4564.77 58
4564.93 59
4565.08 60
4565.24 62
4565.39 63
4565.55 63
4565.70 61
4565.86 59
4566.01 57
4566.17 55
4566.32 56
4566.48 58
4566.63 62
4566.79 67
4566.94 71
4567.10 74
4567.25 76
4567.41 75
4567.56 74
4567.72 72
4567.87 71
4568.03 71
4568.18 70
4568.34 69
4568.49 68
4568.65 64
4568.80 60
4568.96 55
4569.11 50
4569.27 46
4569.42 43
4569.58 43
4569.73 44
4569.89 47
4570.04 50
4570.20 53
4570.35 54
4570.51 55
4570.66 53
4570.82 51
4570.97 47
4571.13 42
4571.28 38
4571.44 33
4571.59 29
4571.75 25
4571.90 22
4572.06 21
4572.21 20
4572.37 21
4572.52 24
4572.68 28
4572.83 32
4572.99 37
4573.14 41
4573.30 44
4573.45 46
4573.61 46
4573.76 46
4573.92 45
4574.07 47
4574.23 50
4574.38 55
4574.54 61
4574.69 69
4574.85 76
4575.00 83
4575.16 88
4575.31 91
4575.47 93
4575.62 93
4575.78 92
4575.93 88
4576.09 83
4576.24 75
4576.40 67
4576.55 57
4576.71 49
4576.86 41
4577.02 35
4577.18 30
4577.33 25
4577.49 21
4577.64 17
4577.80 13
4577.95 8
4578.11 4
4578.26 1
4578.42 0
4578.57 0
4578.73 0
4578.88 0
4579.04 0
4579.19 0
4579.35 0
4579.50 0
4579.66 0
4579.81 3
4579.97 8
4580.12 13
4580.28 18
4580.43 24
4580.59 29
4580.74 34
4580.90 38
4581.05 41
4581.21 43
4581.37 44
4581.52 44
4581.68 43
4581.83 42
4581.99 41
4582.14 42
4582.30 43
4582.45 47
4582.61 53
4582.76 62
4582.92 73
4583.07 84
4583.23 95
4583.38 104
4583.54 110
4583.69 113
4583.85 114
4584.00 114
4584.16 114
4584.32 114
4584.47 115
4584.63 114
4584.78 112
4584.94 107
4585.09 100
4585.25 92
4585.40 83
4585.56 76
4585.71 71
4585.87 70
4586.02 71
4586.18 74
4586.33 76
4586.49 77
4586.64 75
4586.80 69
4586.96 61
4587.11 51
4587.27 41
4587.42 33
4587.58 31
4587.73 33
4587.89 40
4588.04 50
4588.20 63
4588.35 75
4588.51 84
4588.66 89
4588.82 89
4588.97 85
4589.13 78
4589.29 71
4589.44 64
4589.60 59
4589.75 56
4589.91 54
4590.06 54
4590.22 55
4590.37 56
4590.53 58
4590.68 61
4590.84 65
4590.99 69
4591.15 75
4591.31 82
4591.46 90
4591.62 97
4591.77 105
4591.93 111
4592.08 117
4592.24 122
4592.39 126
4592.55 130
4592.70 134
4592.86 136
4593.01 138
4593.17 138
4593.33 137
4593.48 133
4593.64 128
4593.79 121
4593.95 113
4594.10 104
4594.26 96
4594.41 88
4594.57 80
4594.72 73
4594.88 67
4595.04 63
4595.19 62
4595.35 65
4595.50 70
4595.66 78
4595.81 89
4595.97 101
4596.12 112
4596.28 122
4596.43 130
4596.59 134
4596.75 135
4596.90 132
4597.06 127
4597.21 119
4597.37 110
4597.52 100
4597.68 91
4597.83 83
4597.99 76
4598.15 70
4598.30 66
4598.46 63
4598.61 63
4598.77 65
4598.92 71
4599.08 80
4599.23 91
4599.39 102
4599.55 112
4599.70 119
4599.86 121
4600.01 118
4600.17 110
4600.32 100
4600.48 88
4600.63 76
4600.79 66
4600.94 56
4601.10 48
4601.26 41
4601.41 36
4601.57 34
4601.72 36
4601.88 42
4602.03 51
4602.19 64
4602.35 79
4602.50 93
4602.66 106
4602.81 116
4602.97 122
4603.12 124
4603.28 121
4603.43 115
4603.59 106
4603.75 94
4603.90 81
4604.06 68
4604.21 57
4604.37 47
4604.52 39
4604.68 33
4604.83 28
4604.99 24
4605.15 19
4605.30 15
4605.46 12
4605.61 10
4605.77 10
4605.92 15
4606.08 24
4606.24 37
4606.39 53
4606.55 69
4606.70 84
4606.86 96
4607.01 103
4607.17 106
4607.33 105
4607.48 103
4607.64 102
4607.79 102
4607.95 105
4608.10 111
4608.26 117
4608.41 123
4608.57 127
4608.73 130
4608.88 132
4609.04 133
4609.19 133
4609.35 133
4609.50 134
4609.66 133
4609.82 132
4609.97 129
4610.13 126
4610.28 122
4610.44 119
4610.59 116
4610.75 113
4610.91 110
4611.06 108
4611.22 105
4611.37 102
4611.53 99
4611.68 96
4611.84 93
4612.00 90
4612.15 87
4612.31 84
4612.46 81
4612.62 79
4612.78 80
4612.93 82
4613.09 84
4613.24 88
4613.40 91
4613.55 93
4613.71 93
4613.87 92
4614.02 90
4614.18 86
4614.33 82
4614.49 76
4614.64 70
4614.80 64
4614.96 56
4615.11 49
4615.27 43
4615.42 37
4615.58 33
4615.73 30
4615.89 29
4616.05 30
4616.20 33
4616.36 35
4616.51 39
4616.67 42
4616.83 46
4616.98 48
4617.14 49
4617.29 47
4617.45 45
4617.60 40
4617.76 34
4617.92 27
4618.07 21
4618.23 15
4618.38 11
4618.54 8
4618.70 7
4618.85 6
4619.01 5
4619.16 3
4619.32 0
4619.48 0
4619.63 0
4619.79 0
4619.94 0
4620.10 0
4620.25 0
4620.41 0
4620.57 2
4620.72 4
4620.88 6
4621.03 8
4621.19 11
4621.35 16
4621.50 23
4621.66 31
4621.81 39
4621.97 45
4622.13 48
4622.28 47
4622.44 44
4622.59 40
4622.75 35
4622.90 32
4623.06 30
4623.22 30
4623.37 33
4623.53 38
4623.68 45
4623.84 52
4624.00 58
4624.15 63
4624.31 65
4624.46 65
4624.62 61
4624.78 55
4624.93 49
4625.09 43
4625.24 39
4625.40 36
4625.56 34
4625.71 31
4625.87 28
4626.02 22
4626.18 14
4626.34 5
4626.49 0
4626.65 0
4626.80 0
4626.96 0
4627.12 0
4627.27 0
4627.43 0
4627.58 2
4627.74 5
4627.90 7
4628.05 8
4628.21 9
4628.36 11
4628.52 14
4628.68 18
4628.83 25
4628.99 31
4629.14 38
4629.30 44
4629.46 48
4629.61 50
4629.77 49
4629.92 47
4630.08 44
4630.24 40
4630.39 35
4630.55 32
4630.70 28
4630.86 25
4631.02 23
4631.17 21
4631.33 20
4631.49 20
4631.64 20
4631.80 21
4631.95 22
4632.11 24
4632.27 27
4632.42 31
4632.58 36
4632.73 43
4632.89 51
4633.05 60
4633.20 68
4633.36 75
4633.51 80
4633.67 83
4633.83 84
4633.98 83
4634.14 81
4634.29 79
4634.45 77
4634.61 75
4634.76 74
4634.92 74
4635.08 74
4635.23 73
4635.39 72
4635.54 70
4635.70 68
4635.86 66
4636.01 65
4636.17 65
4636.32 66
4636.48 67
4636.64 69
4636.79 69
4636.95 67
4637.11 63
4637.26 58
4637.42 51
4637.57 44
4637.73 40
4637.89 39
4638.04 41
4638.20 46
4638.36 52
4638.51 57
4638.67 60
4638.82 60
4638.98 56
4639.14 50
4639.29 44
4639.45 38
4639.60 33
4639.76 30
4639.92 27
4640.07 25
4640.23 24
4640.39 23
4640.54 23
4640.70 25
4640.85 29
4641.01 34
4641.17 40
4641.32 46
4641.48 51
4641.64 54
4641.79 54
4641.95 54
4642.10 52
4642.26 51
4642.42 52
4642.57 53
4642.73 54
4642.89 54
4643.04 54
4643.20 53
4643.35 51
4643.51 50
4643.67 50
4643.82 52
4643.98 54
4644.14 56
4644.29 56
4644.45 54
4644.60 49
4644.76 43
4644.92 37
4645.07 32
4645.23 29
4645.39 30
4645.54 35
4645.70 42
4645.86 51
4646.01 60
4646.17 69
4646.32 75
4646.48 78
4646.64 76
4646.79 71
4646.95 63
4647.11 52
4647.26 42
4647.42 34
4647.57 29
4647.73 29
4647.89 33
4648.04 40
4648.20 49
4648.36 59
4648.51 66
4648.67 72
4648.83 75
4648.98 74
4649.14 70
4649.29 65
4649.45 57
4649.61 49
4649.76 39
4649.92 30
4650.08 21
4650.23 12
4650.39 4
4650.55 0
4650.70 0
4650.86 0
4651.02 0
4651.17 0
4651.33 0
4651.48 0
4651.64 0
4651.80 2
4651.95 9
4652.11 17
4652.27 24
4652.42 32
4652.58 40
4652.74 48
4652.89 55
4653.05 60
4653.21 63
4653.36 63
4653.52 60
4653.67 57
4653.83 52
4653.99 47
4654.14 42
4654.30 36
4654.46 30
4654.61 23
4654.77 15
4654.93 7
4655.08 0
4655.24 0
4655.40 0
4655.55 0
4655.71 0
4655.86 0
4656.02 0
4656.18 2
4656.33 7
4656.49 12
4656.65 15
4656.80 17
4656.96 19
4657.12 18
4657.27 17
4657.43 14
4657.59 10
4657.74 6
4657.90 1
4658.06 0
4658.21 0
4658.37 0
4658.53 0
4658.68 0
4658.84 0
4659.00 0
4659.15 0
4659.31 2
4659.46 5
4659.62 8
4659.78 11
4659.93 12
4660.09 12
4660.25 10
4660.40 7
4660.56 4
4660.72 0
4660.87 0
4661.03 0
4661.19 0
4661.34 0
4661.50 0
4661.66 0
4661.81 0
4661.97 0
4662.13 6
4662.28 12
4662.44 17
4662.60 20
4662.75 21
4662.91 22
4663.07 23
4663.22 26
4663.38 32
4663.54 41
4663.69 53
4663.85 67
4664.01 81
4664.16 94
4664.32 104
4664.48 111
4664.63 114
4664.79 115
4664.95 112
4665.10 108
4665.26 102
4665.42 95
4665.57 87
4665.73 78
4665.89 68
4666.04 57
4666.20 46
4666.36 35
4666.51 24
4666.67 14
4666.83 5
4666.98 0
4667.14 0
4667.30 0
4667.45 0
4667.61 3
4667.77 12
4667.92 22
4668.08 33
4668.24 44
4668.39 54
4668.55 61
4668.71 65
4668.86 65
4669.02 63
4669.18 58
4669.33 52
4669.49 46
4669.65 39
4669.80 32
4669.96 26
4670.12 21
4670.27 17
4670.43 15
4670.59 14
4670.74 16
4670.90 20
4671.06 26
4671.21 33
4671.37 39
4671.53 45
4671.68 49
4671.84 52
4672.00 53
4672.15 55
4672.31 57
4672.47 61
4672.62 65
4672.78 68
4672.94 72
4673.09 75
4673.25 76
4673.41 77
4673.56 76
4673.72 75
4673.88 72
4674.04 69
4674.19 65
4674.35 60
4674.51 54
4674.66 49
4674.82 44
4674.98 39
4675.13 35
4675.29 30
4675.45 26
4675.60 22
4675.76 18
4675.92 15
4676.07 14
4676.23 16
4676.39 19
4676.54 25
4676.70 30
4676.86 36
4677.01 40
4677.17 41
4677.33 42
4677.49 40
4677.64 39
4677.80 38
4677.96 39
4678.11 40
4678.27 42
4678.43 46
4678.58 49
4678.74 53
4678.90 56
4679.05 60
4679.21 63
4679.37 66
4679.52 68
4679.68 69
4679.84 70
4680.00 69
4680.15 66
4680.31 62
4680.47 57
4680.62 51
4680.78 46
4680.94 41
4681.09 37
4681.25 35
4681.41 36
4681.56 39
4681.72 43
4681.88 47
4682.03 53
4682.19 57
4682.35 62
4682.51 65
4682.66 66
4682.82 65
4682.98 62
4683.13 58
4683.29 52
4683.45 48
4683.60 44
4683.76 43
4683.92 44
4684.08 47
4684.23 51
4684.39 54
4684.55 57
4684.70 58
4684.86 59
4685.02 59
4685.17 59
4685.33 59
4685.49 61
4685.64 61
4685.80 62
4685.96 60
4686.12 56
4686.27 50
4686.43 43
4686.59 35
4686.74 28
4686.90 22
4687.06 19
4687.21 20
4687.37 23
4687.53 29
4687.69 37
4687.84 45
4688.00 52
4688.16 58
4688.31 63
4688.47 67
4688.63 70
4688.79 75
4688.94 81
4689.10 88
4689.26 98
4689.41 107
4689.57 115
4689.73 120
4689.88 121
4690.04 117
4690.20 110
4690.36 101
4690.51 92
4690.67 85
4690.83 81
4690.98 80
4691.14 83
4691.30 88
4691.46 94
4691.61 100
4691.77 106
4691.93 112
4692.08 117
4692.24 121
4692.40 126
4692.55 132
4692.71 139
4692.87 147
4693.03 157
4693.18 165
4693.34 171
4693.50 171
4693.65 166
4693.81 154
4693.97 137
4694.13 117
4694.28 97
4694.44 79
4694.60 66
4694.75 57
4694.91 52
4695.07 50
4695.23 49
4695.38 47
4695.54 46
4695.70 45
4695.85 47
4696.01 51
4696.17 57
4696.33 66
4696.48 77
4696.64 88
4696.80 97
4696.95 105
4697.11 110
4697.27 113
4697.43 115
4697.58 116
4697.74 116
4697.90 117
4698.06 117
4698.21 116
4698.37 113
4698.53 107
4698.68 99
4698.84 89
4699.00 78
4699.16 68
4699.31 60
4699.47 57
4699.63 58
4699.78 63
4699.94 72
4700.10 83
4700.26 94
4700.41 103
4700.57 109
4700.73 112
4700.88 110
4701.04 106
4701.20 99
4701.36 93
4701.51 86
4701.67 81
4701.83 76
4701.99 72
4702.14 68
4702.30 63
4702.46 58
4702.61 53
4702.77 48
4702.93 45
4703.09 43
4703.24 42
4703.40 42
4703.56 42
4703.72 40
4703.87 35
4704.03 28
4704.19 18
4704.34 8
4704.50 0
4704.66 0
4704.82 0
4704.97 0
4705.13 3
4705.29 15
4705.45 28
4705.60 42
4705.76 53
4705.92 62
4706.08 68
4706.23 70
4706.39 69
4706.55 66
4706.70 61
4706.86 54
4707.02 44
4707.18 33
4707.33 22
4707.49 11
4707.65 1
4707.81 0
4707.96 0
4708.12 0
4708.28 0
4708.44 0
4708.59 0
4708.75 0
4708.91 0
4709.07 1
4709.22 2
4709.38 4
4709.54 9
4709.69 15
4709.85 21
4710.01 26
4710.17 29
4710.32 28
4710.48 23
4710.64 16
4710.80 8
4710.95 1
4711.11 0
4711.27 0
4711.43 0
4711.58 0
4711.74 0
4711.90 2
4712.06 5
4712.21 8
4712.37 11
4712.53 13
4712.69 15
4712.84 17
4713.00 20
4713.16 24
4713.32 26
4713.47 28
4713.63 28
4713.79 26
4713.95 22
4714.10 18
4714.26 13
4714.42 10
4714.58 9
4714.73 11
4714.89 16
4715.05 23
4715.20 32
4715.36 41
4715.52 50
4715.68 58
4715.83 64
4715.99 67
4716.15 69
4716.31 68
4716.46 65
4716.62 61
4716.78 55
4716.94 49
4717.09 42
4717.25 35
4717.41 29
4717.57 23
4717.72 18
4717.88 14
4718.04 9
4718.20 6
4718.36 3
4718.51 3
4718.67 6
4718.83 13
4718.99 25
4719.14 41
4719.30 61
4719.46 81
4719.62 101
4719.77 119
4719.93 133
4720.09 141
4720.25 143
4720.40 140
4720.56 131
4720.72 118
4720.88 103
4721.03 88
4721.19 73
4721.35 61
4721.51 52
4721.66 46
4721.82 42
4721.98 41
4722.14 40
4722.29 40
4722.45 40
4722.61 40
4722.77 38
4722.92 34
4723.08 29
4723.24 22
4723.40 15
4723.56 6
4723.71 0
4723.87 0
4724.03 0
4724.19 0
4724.34 3
4724.50 11
4724.66 19
4724.82 28
4724.97 36
4725.13 42
4725.29 47
4725.45 49
4725.60 48
4725.76 44
4725.92 37
4726.08 29
4726.24 20
4726.39 11
4726.55 3
4726.71 0
4726.87 0
4727.02 0
4727.18 0
4727.34 0
4727.50 0
4727.65 0
4727.81 0
4727.97 0
4728.13 7
4728.28 16
4728.44 24
4728.60 29
4728.76 31
4728.92 31
4729.07 28
4729.23 26
4729.39 24
4729.55 24
4729.70 25
4729.86 28
4730.02 30
4730.18 32
4730.34 31
4730.49 28
4730.65 24
4730.81 19
4730.97 14
4731.12 10
4731.28 8
4731.44 7
4731.60 8
4731.76 10
4731.91 13
4732.07 18
4732.23 23
4732.39 28
4732.54 34
4732.70 42
4732.86 50
4733.02 58
4733.17 66
4733.33 72
4733.49 74
4733.65 73
4733.81 69
4733.96 61
4734.12 52
4734.28 43
4734.44 36
4734.60 31
4734.75 29
4734.91 29
4735.07 29
4735.23 29
4735.38 28
4735.54 27
4735.70 27
4735.86 28
4736.02 32
4736.17 37
4736.33 45
4736.49 52
4736.65 58
4736.80 61
4736.96 61
4737.12 59
4737.28 55
4737.44 49
4737.59 44
4737.75 40
4737.91 36
4738.07 33
4738.23 30
4738.38 27
4738.54 25
4738.70 23
4738.86 22
4739.01 22
4739.17 24
4739.33 25
4739.49 27
4739.65 28
4739.80 29
4739.96 30
4740.12 30
4740.28 31
4740.44 32
4740.59 33
4740.75 35
4740.91 38
4741.07 42
4741.23 47
4741.38 53
4741.54 60
4741.70 68
4741.86 75
4742.01 80
4742.17 83
4742.33 84
4742.49 82
4742.65 78
4742.80 72
4742.96 64
4743.12 56
4743.28 48
4743.44 41
4743.59 38
4743.75 37
4743.91 41
4744.07 47
4744.23 55
4744.38 63
4744.54 69
4744.70 71
4744.86 71
4745.02 68
4745.17 64
4745.33 60
4745.49 57
4745.65 55
4745.81 55
4745.96 57
4746.12 59
4746.28 62
4746.44 66
4746.60 69
4746.75 72
4746.91 75
4747.07 76
4747.23 77
4747.39 77
4747.54 77
4747.70 77
4747.86 78
4748.02 79
4748.18 81
4748.33 83
4748.49 84
4748.65 85
4748.81 84
4748.97 81
4749.12 76
4749.28 68
4749.44 58
4749.60 46
4749.76 32
4749.91 20
4750.07 9
4750.23 1
4750.39 0
4750.55 0
4750.70 0
4750.86 0
4751.02 0
4751.18 0
4751.34 0
4751.50 0
4751.65 0
4751.81 1
4751.97 5
4752.13 9
4752.29 13
4752.44 17
4752.60 21
4752.76 24
4752.92 27
4753.08 31
4753.23 36
4753.39 43
4753.55 51
4753.71 61
4753.87 70
4754.03 78
4754.18 82
4754.34 83
4754.50 80
4754.66 73
4754.82 64
4754.97 53
4755.13 43
4755.29 34
4755.45 27
4755.61 21
4755.76 17
4755.92 13
4756.08 8
4756.24 2
4756.40 0
4756.56 0
4756.71 0
4756.87 0
4757.03 0
4757.19 0
4757.35 0
4757.50 1
4757.66 10
4757.82 19
4757.98 28
4758.14 38
4758.30 47
4758.45 58
4758.61 69
4758.77 80
4758.93 90
4759.09 98
4759.24 103
4759.40 106
4759.56 105
4759.72 101
4759.88 95
4760.04 87
4760.19 78
4760.35 70
4760.51 64
4760.67 59
4760.83 56
4760.99 56
4761.14 57
4761.30 58
4761.46 59
4761.62 59
4761.78 59
4761.93 59
4762.09 59
4762.25 61
4762.41 65
4762.57 71
4762.73 79
4762.88 87
4763.04 96
4763.20 104
4763.36 111
4763.52 116
4763.68 119
4763.83 118
4763.99 115
4764.15 107
4764.31 97
4764.47 85
4764.63 72
4764.78 61
4764.94 52
4765.10 46
4765.26 42
4765.42 40
4765.58 38
4765.73 35
4765.89 33
4766.05 30
4766.21 28
4766.37 27
4766.53 27
4766.68 28
4766.84 29
4767.00 30
4767.16 31
4767.32 31
4767.48 31
4767.63 30
4767.79 29
4767.95 29
4768.11 29
4768.27 30
4768.43 34
4768.58 41
4768.74 51
4768.90 64
4769.06 79
4769.22 94
4769.38 108
4769.53 118
4769.69 124
4769.85 125
4770.01 122
4770.17 115
4770.33 107
4770.48 98
4770.64 89
4770.80 80
4770.96 72
4771.12 64
4771.28 55
4771.44 48
4771.59 41
4771.75 36
4771.91 32
4772.07 32
4772.23 33
4772.39 35
4772.54 39
4772.70 43
4772.86 47
4773.02 52
4773.18 57
4773.34 61
4773.49 66
4773.65 71
4773.81 75
4773.97 79
4774.13 83
4774.29 87
4774.45 90
4774.60 93
4774.76 94
4774.92 94
4775.08 92
4775.24 88
4775.40 83
4775.56 76
4775.71 69
4775.87 62
4776.03 55
4776.19 48
4776.35 41
4776.51 35
4776.66 29
4776.82 24
4776.98 19
4777.14 15
4777.30 13
4777.46 14
4777.62 16
4777.77 20
4777.93 25
4778.09 31
4778.25 36
4778.41 41
4778.57 44
4778.73 46
4778.88 47
4779.04 48
4779.20 48
4779.36 48
4779.52 50
4779.68 52
4779.84 55
4779.99 58
4780.15 61
4780.31 63
4780.47 63
4780.63 63
4780.79 61
4780.95 59
4781.10 57
4781.26 56
4781.42 56
4781.58 58
4781.74 62
4781.90 66
4782.06 71
4782.21 76
4782.37 79
4782.53 81
4782.69 82
4782.85 81
4783.01 79
4783.17 77
4783.32 76
4783.48 76
4783.64 77
4783.80 80
4783.96 85
4784.12 90
4784.28 96
4784.43 102
4784.59 107
4784.75 111
4784.91 114
4785.07 118
4785.23 121
4785.39 126
4785.54 132
4785.70 138
4785.86 144
4786.02 150
4786.18 153
4786.34 155
4786.50 157
4786.66 158
4786.81 159
4786.97 160
4787.13 161
4787.29 162
4787.45 162
4787.61 161
4787.77 157
4787.93 152
4788.08 146
4788.24 139
4788.40 133
4788.56 127
4788.72 123
4788.88 121
4789.04 119
4789.19 118
4789.35 116
4789.51 114
4789.67 111
4789.83 105
4789.99 98
4790.15 90
[truncated: 728,481 more chars]
